# Supplementary material for: Revised Annotations, Sex-Biased Expression, and Lineage-Specific Genes in the Drosophila melanogaster Group
Source: G3 (Bethesda). 2014 Oct 1;4(12):2345–51. doi: 10.1534/g3.114.013532 (PMC4267930; doi:10.1534/g3.114.013532)
Supplement: Supporting Information [file supp_g3.114.013532_FileS1.zip]

Archive with 66 entries (56 files):
- GFF/
- GFF/Cuffdiff_Output/
- GFF/Cuffdiff_Output/DanaCarcass.expdiff
- GFF/Cuffdiff_Output/DanaFemaleTissues.expdiff
- GFF/Cuffdiff_Output/DanaMaleTissues.expdiff
- GFF/Cuffdiff_Output/DanaOvary.expdiff
- GFF/Cuffdiff_Output/DsimCarcass.expdiff
- GFF/Cuffdiff_Output/DsimFemaleTissues.expdiff
- GFF/Cuffdiff_Output/DsimMaleTissues.expdiff
- GFF/Cuffdiff_Output/DsimOva.expdiff
- GFF/Cuffdiff_Output/DyakCarcass.expdiff
- GFF/Cuffdiff_Output/DyakFemaleTissues.expdiff
- GFF/Cuffdiff_Output/DyakMaleTissues.expdiff
- GFF/Cuffdiff_Output/DyakOvary.expdiff
- GFF/Dana_all_data/
- GFF/Dana_all_data/dana.final.gff
- GFF/Dana_all_data/dana_chrom_names.csv
- GFF/Dsim_all_data/
- GFF/Dsim_all_data/dsim_update.final.gff
- GFF/Dsim_all_data/dsimV2_chrom_names.csv
- GFF/Dyak_all_data/
- GFF/Dyak_all_data/dyak.final.gff
- GFF/Dyak_all_data/dyak_chrom_names.csv
- GFF/GeneOntology/
- GFF/GeneOntology/DanaFemaleCarcass.GO.txt
- __MACOSX/
- __MACOSX/GFF/
- __MACOSX/GFF/GeneOntology/
- __MACOSX/GFF/GeneOntology/._DanaFemaleCarcass.GO.txt
- GFF/GeneOntology/DanaFemaleOvary.GO.txt
- __MACOSX/GFF/GeneOntology/._DanaFemaleOvary.GO.txt
- GFF/GeneOntology/DanaMaleCarcass.GO.txt
- __MACOSX/GFF/GeneOntology/._DanaMaleCarcass.GO.txt
- GFF/GeneOntology/DanaTestes.GO.txt
- __MACOSX/GFF/GeneOntology/._DanaTestes.GO.txt
- GFF/GeneOntology/DmelCarcass.GO.txt
- __MACOSX/GFF/GeneOntology/._DmelCarcass.GO.txt
- GFF/GeneOntology/DmelFemaleTissues.GO.txt
- __MACOSX/GFF/GeneOntology/._DmelFemaleTissues.GO.txt
- GFF/GeneOntology/DmelMaleTissues.GO.txt
- __MACOSX/GFF/GeneOntology/._DmelMaleTissues.GO.txt
- GFF/GeneOntology/DmelOvary.GO.txt
- __MACOSX/GFF/GeneOntology/._DmelOvary.GO.txt
- GFF/GeneOntology/DsimFemaleCarcass.GO.txt
- __MACOSX/GFF/GeneOntology/._DsimFemaleCarcass.GO.txt
- GFF/GeneOntology/DsimMaleCarcass.GO.txt
- __MACOSX/GFF/GeneOntology/._DsimMaleCarcass.GO.txt
- GFF/GeneOntology/DsimOvary.GO.txt
- __MACOSX/GFF/GeneOntology/._DsimOvary.GO.txt
- GFF/GeneOntology/DsimTestes.GO.txt
- __MACOSX/GFF/GeneOntology/._DsimTestes.GO.txt
- GFF/GeneOntology/DyakFemaleCarcassBiased.GO.txt
- __MACOSX/GFF/GeneOntology/._DyakFemaleCarcassBiased.GO.txt
- GFF/GeneOntology/DyakMaleCarcassBiased.GO.txt
- __MACOSX/GFF/GeneOntology/._DyakMaleCarcassBiased.GO.txt
- GFF/GeneOntology/DyakOvaBiased.GO.txt
- __MACOSX/GFF/GeneOntology/._DyakOvaBiased.GO.txt
- GFF/GeneOntology/DyakTestesBiased.GO.txt
- __MACOSX/GFF/GeneOntology/._DyakTestesBiased.GO.txt
- GFF/Orthologs/
- GFF/Orthologs/DanaVsDmel.orthos
- GFF/Orthologs/DanaVsDsim.orthos
- GFF/Orthologs/DanaVsDyak.orthos
- GFF/Orthologs/DsimVsDmel.orthos
- GFF/Orthologs/DyakVsDmel.orthos
- GFF/Orthologs/DyakVsDsim.orthos
