# Supplementary material for: Revised Annotations, Sex-Biased Expression, and Lineage-Specific Genes in the Drosophila melanogaster Group
Source: G3 (Bethesda). 2014 Oct 1;4(12):2345–51. doi: 10.1534/g3.114.013532 (PMC4267930; doi:10.1534/g3.114.013532)
Supplement: Supporting Information [file supp_g3.114.013532_FileS1.zip › GFF/Cuffdiff_Output/DanaCarcass.expdiff]

test_id	gene_id	gene	locus	sample_1	sample_2	status	value_1	value_2	log2(fold_change)	test_stat	p_value	q_value	significant
	-	-	8713:128-559	FemaleCarcass	MaleCarcass	NOTEST	0	0.0991852	1.79769e+308	1.79769e+308	0.058506	1	no
0.g1	0.g1	-	0:565-39969	FemaleCarcass	MaleCarcass	NOTEST	0.014141	0.0187108	0.403988	-0.321007	0.748205	1	no
0.g2	0.g2	-	0:40015-80073	FemaleCarcass	MaleCarcass	NOTEST	0	0	0	0	1	1	no
1.g1	1.g1	-	1:4-40438	FemaleCarcass	MaleCarcass	NOTEST	0.0734779	0.0588592	-0.320042	0.288807	0.772729	1	no
1.g2	1.g2	-	1:40485-76980	FemaleCarcass	MaleCarcass	NOTEST	0.0149233	0.0395329	1.40549	-0.995992	0.319254	1	no
10.g1	10.g1	-	10:396-5922	FemaleCarcass	MaleCarcass	NOTEST	0	0	0	0	1	1	no
10001.g1	10001.g1	-	10001:4041-7535	FemaleCarcass	MaleCarcass	NOTEST	0	0.00985883	1.79769e+308	1.79769e+308	0.184096	1	no
10004.g1	10004.g1	-	10004:0-10107	FemaleCarcass	MaleCarcass	NOTEST	0	0	0	0	1	1	no
10005.g1	10005.g1	-	10005:0-6815	FemaleCarcass	MaleCarcass	NOTEST	0.0170162	0.0394518	1.21318	-0.853076	0.393617	1	no
10011.g1	10011.g1	-	10011:623-4579	FemaleCarcass	MaleCarcass	NOTEST	0.022419	0.00742992	-1.5933	0.822365	0.410869	1	no
10011.g3	10011.g3	-	10011:8675-10077	FemaleCarcass	MaleCarcass	NOTEST	0	0.0193448	1.79769e+308	1.79769e+308	0.184096	1	no
10016.g1	10016.g1	-	10016:2664-7761	FemaleCarcass	MaleCarcass	NOTEST	0	0	0	0	1	1	no
10017.g1	10017.g1	-	10017:2351-6255	FemaleCarcass	MaleCarcass	NOTEST	0	0	0	0	1	1	no
10018.g1	10018.g1	-	10018:2245-3278	FemaleCarcass	MaleCarcass	NOTEST	0.0412134	0.11001	1.41645	-0.84328	0.399072	1	no
10020.g1	10020.g1	-	10020:0-3805	FemaleCarcass	MaleCarcass	NOTEST	0.0199165	0.0263949	0.406294	-0.273113	0.784767	1	no
10020.g2	10020.g2	-	10020:3855-7005	FemaleCarcass	MaleCarcass	NOTEST	0	0.00899643	1.79769e+308	1.79769e+308	0.184096	1	no
10023.g1	10023.g1	-	10023:125-7313	FemaleCarcass	MaleCarcass	NOTEST	0	0.0290999	1.79769e+308	1.79769e+308	0.0682657	1	no
10024.g1	10024.g1	-	10024:0-4335	FemaleCarcass	MaleCarcass	NOTEST	0	0	0	0	1	1	no
10027.g1	10027.g1	-	10027:0-6925	FemaleCarcass	MaleCarcass	NOTEST	0	0	0	0	1	1	no
10028.g1	10028.g1	-	10028:1-6705	FemaleCarcass	MaleCarcass	NOTEST	0	0.00985892	1.79769e+308	1.79769e+308	0.119347	1	no
10030.g1	10030.g1	-	10030:181-2310	FemaleCarcass	MaleCarcass	NOTEST	0	0	0	0	1	1	no
10030.g2	10030.g2	-	10030:2385-5459	FemaleCarcass	MaleCarcass	NOTEST	0.0248953	0.00825291	-1.5929	0.822158	0.410987	1	no
10031.g1	10031.g1	-	10031:0-6995	FemaleCarcass	MaleCarcass	NOTEST	0	0.00659901	1.79769e+308	1.79769e+308	0.312155	1	no
10035.g1	10035.g1	-	10035:0-1145	FemaleCarcass	MaleCarcass	NOTEST	0.0365752	0.0243817	-0.585066	0.280131	0.779377	1	no
10035.g2	10035.g2	-	10035:1995-4659	FemaleCarcass	MaleCarcass	NOTEST	0.0482923	0.0106815	-2.17668	1.15592	0.247713	1	no
10035.g3	10035.g3	-	10035:4835-7390	FemaleCarcass	MaleCarcass	NOTEST	0.0302673	0.0702786	1.21532	-0.854584	0.392781	1	no
10036.g1	10036.g1	-	10036:2016-15305	FemaleCarcass	MaleCarcass	NOTEST	0.0159102	0.0157929	-0.010678	0.00805238	0.993575	1	no
10037.g1	10037.g1	-	10037:0-2498	FemaleCarcass	MaleCarcass	NOTEST	0.046503	0.0205687	-1.17687	0.748099	0.454401	1	no
10037.g2	10037.g2	-	10037:2500-9995	FemaleCarcass	MaleCarcass	NOTEST	0	0.0314787	1.79769e+308	1.79769e+308	0.0775504	1	no
10038.g1	10038.g1	-	10038:1931-4155	FemaleCarcass	MaleCarcass	NOTEST	0.0350974	0.0582414	0.730681	-0.501553	0.615982	1	no
10038.g2	10038.g2	-	10038:4345-7390	FemaleCarcass	MaleCarcass	NOTEST	0	0	0	0	1	1	no
10039.g1	10039.g1	-	10039:33-3960	FemaleCarcass	MaleCarcass	NOTEST	0	0	0	0	1	1	no
10039.g2	10039.g2	-	10039:4365-4809	FemaleCarcass	MaleCarcass	NOTEST	0	0.135877	1.79769e+308	1.79769e+308	0.184096	1	no
10041.g1	10041.g1	-	10041:775-8163	FemaleCarcass	MaleCarcass	NOTEST	0	0	0	0	1	1	no
10041.g2	10041.g2	-	10041:8495-10024	FemaleCarcass	MaleCarcass	NOTEST	0	0.0175529	1.79769e+308	1.79769e+308	0.184096	1	no
10042.g1	10042.g1	-	10042:2178-8187	FemaleCarcass	MaleCarcass	NOTEST	0.00739946	0.00980071	0.405466	-0.223511	0.823138	1	no
10043.g1	10043.g1	-	10043:5-3225	FemaleCarcass	MaleCarcass	NOTEST	0.156832	0.191948	0.291498	-0.257709	0.796632	1	no
10043.g2	10043.g2	-	10043:3275-7385	FemaleCarcass	MaleCarcass	NOTEST	0.0519517	0.0137714	-1.91549	1.25763	0.208525	1	no
10045.g1	10045.g1	-	10045:635-6290	FemaleCarcass	MaleCarcass	NOTEST	0.0309572	0.025629	-0.272496	0.202153	0.839797	1	no
10046.g1	10046.g1	-	10046:2175-10017	FemaleCarcass	MaleCarcass	NOTEST	0.0145679	0.019295	0.405429	-0.272531	0.785214	1	no
10048.g1	10048.g1	-	10048:475-8644	FemaleCarcass	MaleCarcass	NOTEST	0.124673	0.139033	0.157268	-0.1449	0.88479	1	no
10049.g1	10049.g1	-	10049:97-8223	FemaleCarcass	MaleCarcass	NOTEST	0	0.00358922	1.79769e+308	1.79769e+308	0.184096	1	no
10050.g1	10050.g1	-	10050:10-6639	FemaleCarcass	MaleCarcass	NOTEST	0	0	0	0	1	1	no
10050.g2	10050.g2	-	10050:10-6639	FemaleCarcass	MaleCarcass	NOTEST	0	0.0164379	1.79769e+308	1.79769e+308	0.283464	1	no
10050.g3	10050.g3	-	10050:10-6639	FemaleCarcass	MaleCarcass	NOTEST	0	0.031489	1.79769e+308	1.79769e+308	0.0930303	1	no
10051.g1	10051.g1	-	10051:0-9545	FemaleCarcass	MaleCarcass	NOTEST	0	0	0	0	1	1	no
10053.g1	10053.g1	-	10053:1785-5628	FemaleCarcass	MaleCarcass	NOTEST	0	0	0	0	1	1	no
10053.g2	10053.g2	-	10053:5744-8365	FemaleCarcass	MaleCarcass	OK	1.35511	0.928223	-0.545867	0.616125	0.537812	0.999997	no
10054.g1	10054.g1	-	10054:545-3181	FemaleCarcass	MaleCarcass	NOTEST	0.0146406	0.0291349	0.992773	-0.57507	0.565244	1	no
10054.g2	10054.g2	-	10054:3475-6002	FemaleCarcass	MaleCarcass	NOTEST	0	0.0106625	1.79769e+308	1.79769e+308	0.184096	1	no
10056.g1	10056.g1	-	10056:14-4185	FemaleCarcass	MaleCarcass	NOTEST	0	0	0	0	1	1	no
10056.g2	10056.g2	-	10056:4430-9385	FemaleCarcass	MaleCarcass	NOTEST	0	0	0	0	1	1	no
10058.g1	10058.g1	-	10058:4725-6612	FemaleCarcass	MaleCarcass	NOTEST	0.198639	0.161315	-0.300274	0.248733	0.803567	1	no
10063.g1	10063.g1	-	10063:1917-10845	FemaleCarcass	MaleCarcass	NOTEST	0.0120884	0.00400161	-1.59497	0.823227	0.410379	1	no
10063.g2	10063.g2	-	10063:11276-15365	FemaleCarcass	MaleCarcass	NOTEST	0.00960103	0	-1.79769e+308	-1.79769e+308	0.140556	1	no
10064.g1	10064.g1	-	10064:1986-4485	FemaleCarcass	MaleCarcass	NOTEST	0.154944	0.143919	-0.106486	0.0899487	0.928328	1	no
10064.g2	10064.g2	-	10064:4542-8135	FemaleCarcass	MaleCarcass	NOTEST	0	0.00700598	1.79769e+308	1.79769e+308	0.184096	1	no
10065.g1	10065.g1	-	10065:5897-9215	FemaleCarcass	MaleCarcass	NOTEST	0.0140582	0	-1.79769e+308	-1.79769e+308	0.140556	1	no
10067.g1	10067.g1	-	10067:2811-5385	FemaleCarcass	MaleCarcass	NOTEST	0	0.0342974	1.79769e+308	1.79769e+308	0.0928725	1	no
10067.g2	10067.g2	-	10067:10845-15410	FemaleCarcass	MaleCarcass	NOTEST	0	0.0145675	1.79769e+308	1.79769e+308	0.119347	1	no
10069.g1	10069.g1	-	10069:864-4045	FemaleCarcass	MaleCarcass	NOTEST	0	0.0099691	1.79769e+308	1.79769e+308	0.184096	1	no
10071.g1	10071.g1	-	10071:3110-6205	FemaleCarcass	MaleCarcass	NOTEST	0	0.0168467	1.79769e+308	1.79769e+308	0.119347	1	no
10071.g2	10071.g2	-	10071:6375-9616	FemaleCarcass	MaleCarcass	NOTEST	0.0330274	0.0219175	-0.591583	0.36119	0.717957	1	no
10071.g3	10071.g3	-	10071:9803-14384	FemaleCarcass	MaleCarcass	NOTEST	0	0	0	0	1	1	no
10071.g4	10071.g4	-	10071:9803-14384	FemaleCarcass	MaleCarcass	NOTEST	0	0	0	0	1	1	no
10072.g1	10072.g1	-	10072:5-6147	FemaleCarcass	MaleCarcass	NOTEST	0.00934949	0.0185835	0.991059	-0.574077	0.565916	1	no
10073.g1	10073.g1	-	10073:2061-8065	FemaleCarcass	MaleCarcass	NOTEST	0.0213228	0.00941351	-1.17959	0.749826	0.453359	1	no
10073.g2	10073.g2	-	10073:8165-11971	FemaleCarcass	MaleCarcass	NOTEST	0	0	0	0	1	1	no
10073.g3	10073.g3	-	10073:11985-13551	FemaleCarcass	MaleCarcass	NOTEST	0.102809	0.136733	0.411398	-0.316837	0.751367	1	no
10078.g1	10078.g1	-	10078:1690-3815	FemaleCarcass	MaleCarcass	NOTEST	0	0	0	0	1	1	no
10078.g2	10078.g2	-	10078:4287-5415	FemaleCarcass	MaleCarcass	NOTEST	0.0372108	0.173663	2.2225	-1.37027	0.170603	1	no
10081.g1	10081.g1	-	10081:5985-7115	FemaleCarcass	MaleCarcass	NOTEST	0	0	0	0	1	1	no
10082.g1	10082.g1	-	10082:0-2845	FemaleCarcass	MaleCarcass	OK	3.2101	8.82674	1.45926	-2.12674	0.0334418	0.487834	no
10084.g1	10084.g1	-	10084:0-1315	FemaleCarcass	MaleCarcass	NOTEST	0	0.0207994	1.79769e+308	1.79769e+308	0.184096	1	no
10087.g2	10087.g2	-	10087:5217-9715	FemaleCarcass	MaleCarcass	NOTEST	0.0446218	0.00986692	-2.17708	1.15613	0.247627	1	no
10087.g3	10087.g3	-	10087:10165-14711	FemaleCarcass	MaleCarcass	NOTEST	0.0121162	0.0321302	1.40699	-0.837653	0.402226	1	no
10089.g1	10089.g1	-	10089:2325-6194	FemaleCarcass	MaleCarcass	NOTEST	0	0	0	0	1	1	no
1009.g1	1009.g1	-	1009:0-715	FemaleCarcass	MaleCarcass	NOTEST	0	0	0	0	1	1	no
10090.g1	10090.g1	-	10090:334-5045	FemaleCarcass	MaleCarcass	NOTEST	0.0761449	0.0144191	-2.40076	1.59974	0.109657	1	no
10090.g2	10090.g2	-	10090:5509-14707	FemaleCarcass	MaleCarcass	NOTEST	0.0108488	0.0071902	-0.593427	0.196465	0.844247	1	no
10090.g3	10090.g3	-	10090:5509-14707	FemaleCarcass	MaleCarcass	NOTEST	0.00801001	0.0172668	1.10813	-0.556464	0.577893	1	no
10092.g1	10092.g1	-	10092:3-15204	FemaleCarcass	MaleCarcass	NOTEST	0	0	0	0	1	1	no
10093.g1	10093.g1	-	10093:5581-8935	FemaleCarcass	MaleCarcass	NOTEST	0	0	0	0	1	1	no
10095.g1	10095.g1	-	10095:0-6387	FemaleCarcass	MaleCarcass	NOTEST	0.00666265	0	-1.79769e+308	-1.79769e+308	0.140556	1	no
10096.g1	10096.g1	-	10096:0-5985	FemaleCarcass	MaleCarcass	NOTEST	0	0	0	0	1	1	no
10097.g1	10097.g1	-	10097:2605-9240	FemaleCarcass	MaleCarcass	NOTEST	0.019873	0.0131686	-0.593713	0.362491	0.716985	1	no
10097.g2	10097.g2	-	10097:9241-13655	FemaleCarcass	MaleCarcass	NOTEST	0	0	0	0	1	1	no
10098.g1	10098.g1	-	10098:4-2220	FemaleCarcass	MaleCarcass	NOTEST	0.0176166	0.0350807	0.993737	-0.575628	0.564866	1	no
10098.g2	10098.g2	-	10098:3835-6444	FemaleCarcass	MaleCarcass	NOTEST	0.0227043	0.0150879	-0.589575	0.28229	0.777721	1	no
10099.g1	10099.g1	-	10099:1102-5605	FemaleCarcass	MaleCarcass	NOTEST	0.0783682	0.0865254	0.142855	-0.120425	0.904146	1	no
10099.g2	10099.g2	-	10099:5668-14805	FemaleCarcass	MaleCarcass	OK	0.288946	0.338233	0.227218	-0.223134	0.823432	0.999997	no
10102.g1	10102.g1	-	10102:0-4015	FemaleCarcass	MaleCarcass	NOTEST	0	0	0	0	1	1	no
10102.g2	10102.g2	-	10102:4125-7363	FemaleCarcass	MaleCarcass	NOTEST	0	0	0	0	1	1	no
10104.g1	10104.g1	-	10104:920-5175	FemaleCarcass	MaleCarcass	NOTEST	0	0	0	0	1	1	no
10104.g2	10104.g2	-	10104:5995-9109	FemaleCarcass	MaleCarcass	NOTEST	0.0259607	0.0172142	-0.592728	0.361889	0.717435	1	no
10104.g3	10104.g3	-	10104:9155-15146	FemaleCarcass	MaleCarcass	OK	1.95795	1.72927	-0.179183	0.258042	0.796374	0.999997	no
10105.g1	10105.g1	-	10105:1714-6945	FemaleCarcass	MaleCarcass	NOTEST	0.0189176	0.0125342	-0.593868	0.362585	0.716915	1	no
10106.g1	10106.g1	-	10106:3396-8225	FemaleCarcass	MaleCarcass	NOTEST	0.0674028	0.0574205	-0.231243	0.186564	0.852002	1	no
10110.g1	10110.g1	-	10110:6528-8495	FemaleCarcass	MaleCarcass	NOTEST	0	0	0	0	1	1	no
10110.g2	10110.g2	-	10110:9359-11665	FemaleCarcass	MaleCarcass	NOTEST	0	0	0	0	1	1	no
10111.g1	10111.g1	-	10111:2225-6635	FemaleCarcass	MaleCarcass	NOTEST	0.0485294	0.0402164	-0.271074	0.201098	0.840622	1	no
10113.g1	10113.g1	-	10113:85-5785	FemaleCarcass	MaleCarcass	NOTEST	0.0264224	0	-1.79769e+308	-1.79769e+308	0.0923859	1	no
10114.g1	10114.g1	-	10114:0-3345	FemaleCarcass	MaleCarcass	NOTEST	0.0118365	0	-1.79769e+308	-1.79769e+308	0.140556	1	no
10116.g1	10116.g1	-	10116:0-8695	FemaleCarcass	MaleCarcass	NOTEST	0	0	0	0	1	1	no
10116.g2	10116.g2	-	10116:10995-12105	FemaleCarcass	MaleCarcass	NOTEST	0	0	0	0	1	1	no
10117.g1	10117.g1	-	10117:9-1110	FemaleCarcass	MaleCarcass	NOTEST	0	0.120535	1.79769e+308	1.79769e+308	0.119347	1	no
10117.g2	10117.g2	-	10117:4806-9651	FemaleCarcass	MaleCarcass	NOTEST	0.0802457	0.205169	1.35431	-1.118	0.263568	1	no
10117.g3	10117.g3	-	10117:4806-9651	FemaleCarcass	MaleCarcass	OK	0	0.32089	1.79769e+308	1.79769e+308	0.249717	0.999997	no
10118.g1	10118.g1	-	10118:0-5507	FemaleCarcass	MaleCarcass	NOTEST	0	0.0281127	1.79769e+308	1.79769e+308	0.110214	1	no
10119.g1	10119.g1	-	10119:1195-4754	FemaleCarcass	MaleCarcass	NOTEST	0.0106768	0.0212281	0.991489	-0.574326	0.565747	1	no
10120.g1	10120.g1	-	10120:124-3219	FemaleCarcass	MaleCarcass	NOTEST	0	0.00847078	1.79769e+308	1.79769e+308	0.184096	1	no
10122.g1	10122.g1	-	10122:6285-7797	FemaleCarcass	MaleCarcass	NOTEST	0	0	0	0	1	1	no
10122.g2	10122.g2	-	10122:7949-11525	FemaleCarcass	MaleCarcass	NOTEST	0	0	0	0	1	1	no
10122.g3	10122.g3	-	10122:12265-14579	FemaleCarcass	MaleCarcass	NOTEST	0	0	0	0	1	1	no
10123.g1	10123.g1	-	10123:0-7635	FemaleCarcass	MaleCarcass	NOTEST	0.0131449	0.026111	0.990161	-0.689244	0.49067	1	no
10124.g1	10124.g1	-	10124:3019-5472	FemaleCarcass	MaleCarcass	NOTEST	0.0474116	0.167776	1.82322	-1.41434	0.157261	1	no
10125.g1	10125.g1	-	10125:635-5247	FemaleCarcass	MaleCarcass	NOTEST	0.204837	0.118842	-0.78543	0.681094	0.495812	1	no
10126.g1	10126.g1	-	10126:3302-5715	FemaleCarcass	MaleCarcass	NOTEST	0	0	0	0	1	1	no
10127.g1	10127.g1	-	10127:3094-8795	FemaleCarcass	MaleCarcass	NOTEST	0.241093	0.173742	-0.472643	0.456678	0.647903	1	no
10127.g2	10127.g2	-	10127:10575-14621	FemaleCarcass	MaleCarcass	OK	0.812779	0.83561	0.0399666	-0.0464425	0.962958	0.999997	no
10128.g1	10128.g1	-	10128:5207-7425	FemaleCarcass	MaleCarcass	NOTEST	0.0418819	0	-1.79769e+308	-1.79769e+308	0.0923859	1	no
10129.g1	10129.g1	-	10129:0-3105	FemaleCarcass	MaleCarcass	NOTEST	0	0.0163322	1.79769e+308	1.79769e+308	0.119347	1	no
10129.g2	10129.g2	-	10129:3265-4649	FemaleCarcass	MaleCarcass	NOTEST	0	0.0588866	1.79769e+308	1.79769e+308	0.0928725	1	no
10129.g3	10129.g3	-	10129:4695-7500	FemaleCarcass	MaleCarcass	NOTEST	0	0	0	0	1	1	no
10130.g1	10130.g1	-	10130:0-2205	FemaleCarcass	MaleCarcass	NOTEST	0.0181888	0.0241498	0.40896	-0.225437	0.821639	1	no
10130.g2	10130.g2	-	10130:3137-6895	FemaleCarcass	MaleCarcass	NOTEST	0	0.0100776	1.79769e+308	1.79769e+308	0.184096	1	no
10131.g1	10131.g1	-	10131:0-4784	FemaleCarcass	MaleCarcass	NOTEST	0.0255602	0.0395073	0.628221	-0.466358	0.64096	1	no
10133.g1	10133.g1	-	10133:84-13744	FemaleCarcass	MaleCarcass	NOTEST	0.00467246	0.00309248	-0.595416	0.285086	0.775578	1	no
10134.g1	10134.g1	-	10134:39-3689	FemaleCarcass	MaleCarcass	NOTEST	0	0.0206749	1.79769e+308	1.79769e+308	0.0928725	1	no
10134.g2	10134.g2	-	10134:3735-9487	FemaleCarcass	MaleCarcass	NOTEST	0	0.0376259	1.79769e+308	1.79769e+308	0.0682657	1	no
10135.g1	10135.g1	-	10135:4445-6673	FemaleCarcass	MaleCarcass	NOTEST	0.105089	0.0581288	-0.854293	0.651252	0.514884	1	no
10136.g1	10136.g1	-	10136:2174-4515	FemaleCarcass	MaleCarcass	NOTEST	0	0.011024	1.79769e+308	1.79769e+308	0.184096	1	no
10136.g2	10136.g2	-	10136:4561-7225	FemaleCarcass	MaleCarcass	NOTEST	0.0144776	0	-1.79769e+308	-1.79769e+308	0.140556	1	no
10137.g1	10137.g1	-	10137:0-5285	FemaleCarcass	MaleCarcass	NOTEST	0	0.010672	1.79769e+308	1.79769e+308	0.184096	1	no
10138.g1	10138.g1	-	10138:1775-14140	FemaleCarcass	MaleCarcass	NOTEST	0	0	0	0	1	1	no
10139.g1	10139.g1	-	10139:0-6675	FemaleCarcass	MaleCarcass	NOTEST	0.0146766	0.0340185	1.2128	-0.85281	0.393765	1	no
10139.g2	10139.g2	-	10139:7575-9361	FemaleCarcass	MaleCarcass	NOTEST	0	0	0	0	1	1	no
10140.g1	10140.g1	-	10140:0-2115	FemaleCarcass	MaleCarcass	NOTEST	0.0555661	0.233644	2.07203	-1.62007	0.105218	1	no
10140.g2	10140.g2	-	10140:2905-4938	FemaleCarcass	MaleCarcass	NOTEST	0.115971	0.205357	0.824367	-0.680402	0.49625	1	no
10141.g1	10141.g1	-	10141:2365-5050	FemaleCarcass	MaleCarcass	NOTEST	0	0	0	0	1	1	no
10141.g2	10141.g2	-	10141:5252-13835	FemaleCarcass	MaleCarcass	NOTEST	0	0	0	0	1	1	no
10148.g1	10148.g1	-	10148:0-1295	FemaleCarcass	MaleCarcass	NOTEST	0	0.0211653	1.79769e+308	1.79769e+308	0.184096	1	no
10149.g1	10149.g1	-	10149:19-3255	FemaleCarcass	MaleCarcass	NOTEST	0.099387	0.158411	0.672542	-0.539838	0.589308	1	no
10150.g1	10150.g1	-	10150:0-1605	FemaleCarcass	MaleCarcass	NOTEST	0.0250134	0.0332621	0.411175	-0.226658	0.82069	1	no
10150.g2	10150.g2	-	10150:1825-7327	FemaleCarcass	MaleCarcass	NOTEST	0	0.00801382	1.79769e+308	1.79769e+308	0.184096	1	no
10151.g1	10151.g1	-	10151:2-3907	FemaleCarcass	MaleCarcass	NOTEST	0.0138601	0.0275769	0.99252	-0.574923	0.565343	1	no
10151.g2	10151.g2	-	10151:4135-6500	FemaleCarcass	MaleCarcass	NOTEST	0	0	0	0	1	1	no
10152.g1	10152.g1	-	10152:345-5788	FemaleCarcass	MaleCarcass	NOTEST	0.025346	0.0840275	1.7291	-1.23931	0.215231	1	no
10157.g1	10157.g1	-	10157:476-6084	FemaleCarcass	MaleCarcass	NOTEST	0.0516634	0.077078	0.577176	-0.447785	0.654308	1	no
10158.g1	10158.g1	-	10158:585-4831	FemaleCarcass	MaleCarcass	NOTEST	0	0	0	0	1	1	no
10160.g1	10160.g1	-	10160:39-6107	FemaleCarcass	MaleCarcass	NOTEST	0	0.00507179	1.79769e+308	1.79769e+308	0.184096	1	no
10161.g1	10161.g1	-	10161:10-5667	FemaleCarcass	MaleCarcass	NOTEST	0	0	0	0	1	1	no
10161.g2	10161.g2	-	10161:5785-7553	FemaleCarcass	MaleCarcass	NOTEST	0	0	0	0	1	1	no
10164.g1	10164.g1	-	10164:0-1405	FemaleCarcass	MaleCarcass	NOTEST	0.0579981	0.0771932	0.41247	-0.277264	0.781577	1	no
10164.g2	10164.g2	-	10164:1516-4565	FemaleCarcass	MaleCarcass	NOTEST	0	0.00832428	1.79769e+308	1.79769e+308	0.184096	1	no
10164.g3	10164.g3	-	10164:5135-8314	FemaleCarcass	MaleCarcass	NOTEST	0.0131873	0	-1.79769e+308	-1.79769e+308	0.140556	1	no
10165.g1	10165.g1	-	10165:0-2854	FemaleCarcass	MaleCarcass	NOTEST	0.0334523	0.111003	1.73041	-1.24025	0.214883	1	no
10165.g2	10165.g2	-	10165:2995-4757	FemaleCarcass	MaleCarcass	NOTEST	0.0225776	0	-1.79769e+308	-1.79769e+308	0.140556	1	no
10166.g1	10166.g1	-	10166:905-3016	FemaleCarcass	MaleCarcass	NOTEST	0.0185598	0	-1.79769e+308	-1.79769e+308	0.140556	1	no
10168.g1	10168.g1	-	10168:0-8115	FemaleCarcass	MaleCarcass	NOTEST	0	0	0	0	1	1	no
10169.g1	10169.g1	-	10169:1943-3765	FemaleCarcass	MaleCarcass	NOTEST	0.0653023	0.115698	0.825158	-0.617874	0.536659	1	no
10171.g1	10171.g1	-	10171:0-1065	FemaleCarcass	MaleCarcass	NOTEST	0	0	0	0	1	1	no
10171.g2	10171.g2	-	10171:6439-9215	FemaleCarcass	MaleCarcass	NOTEST	0	0	0	0	1	1	no
10171.g3	10171.g3	-	10171:9943-13985	FemaleCarcass	MaleCarcass	NOTEST	0	0	0	0	1	1	no
10172.g1	10172.g1	-	10172:1085-5478	FemaleCarcass	MaleCarcass	NOTEST	0.0115363	0.0229414	0.991767	-0.574487	0.565638	1	no
10173.g1	10173.g1	-	10173:8-4968	FemaleCarcass	MaleCarcass	NOTEST	0.0103963	0	-1.79769e+308	-1.79769e+308	0.140556	1	no
10173.g2	10173.g2	-	10173:5020-7135	FemaleCarcass	MaleCarcass	NOTEST	0	0	0	0	1	1	no
10174.g1	10174.g1	-	10174:0-6125	FemaleCarcass	MaleCarcass	NOTEST	0	0.0119076	1.79769e+308	1.79769e+308	0.184096	1	no
10174.g2	10174.g2	-	10174:6315-12260	FemaleCarcass	MaleCarcass	NOTEST	0	0.0829846	1.79769e+308	1.79769e+308	0.0458168	1	no
10174.g3	10174.g3	-	10174:13515-14249	FemaleCarcass	MaleCarcass	NOTEST	0	0.0835546	1.79769e+308	1.79769e+308	0.119347	1	no
10175.g1	10175.g1	-	10175:1329-2925	FemaleCarcass	MaleCarcass	NOTEST	0	0	0	0	1	1	no
10175.g2	10175.g2	-	10175:3635-7317	FemaleCarcass	MaleCarcass	NOTEST	0.0221786	0	-1.79769e+308	-1.79769e+308	0.140556	1	no
10176.g1	10176.g1	-	10176:5645-13994	FemaleCarcass	MaleCarcass	NOTEST	0.0171082	0.0566649	1.72777	-1.23835	0.215585	1	no
10179.g1	10179.g1	-	10179:0-1395	FemaleCarcass	MaleCarcass	NOTEST	0	0	0	0	1	1	no
10179.g2	10179.g2	-	10179:1795-4031	FemaleCarcass	MaleCarcass	NOTEST	0	0	0	0	1	1	no
10179.g3	10179.g3	-	10179:5095-6917	FemaleCarcass	MaleCarcass	NOTEST	0	0	0	0	1	1	no
10181.g1	10181.g1	-	10181:3397-5845	FemaleCarcass	MaleCarcass	NOTEST	0.0163212	0	-1.79769e+308	-1.79769e+308	0.140556	1	no
10181.g2	10181.g2	-	10181:5895-6422	FemaleCarcass	MaleCarcass	NOTEST	0	0	0	0	1	1	no
10183.g1	10183.g1	-	10183:3869-6125	FemaleCarcass	MaleCarcass	NOTEST	0.207385	0.114706	-0.854368	0.714368	0.475	1	no
10183.g2	10183.g2	-	10183:6171-9845	FemaleCarcass	MaleCarcass	NOTEST	0.0375614	0.0083013	-2.17784	1.15654	0.247462	1	no
10183.g3	10183.g3	-	10183:10129-14285	FemaleCarcass	MaleCarcass	NOTEST	0.00956068	0.0380083	1.99113	-1.21808	0.223193	1	no
10184.g1	10184.g1	-	10184:295-6950	FemaleCarcass	MaleCarcass	NOTEST	0	0.0739567	1.79769e+308	1.79769e+308	0.0493308	1	no
10187.g1	10187.g1	-	10187:0-6416	FemaleCarcass	MaleCarcass	NOTEST	0	0.0171134	1.79769e+308	1.79769e+308	0.0775504	1	no
10189.g1	10189.g1	-	10189:545-5923	FemaleCarcass	MaleCarcass	NOTEST	0.0654801	0.0743721	0.183706	-0.150781	0.880149	1	no
10190.g1	10190.g1	-	10190:405-4750	FemaleCarcass	MaleCarcass	NOTEST	0	0	0	0	1	1	no
10192.g1	10192.g1	-	10192:3138-4662	FemaleCarcass	MaleCarcass	NOTEST	0	0.0176172	1.79769e+308	1.79769e+308	0.184096	1	no
10193.g1	10193.g1	-	10193:3594-6262	FemaleCarcass	MaleCarcass	NOTEST	0	0.0123032	1.79769e+308	1.79769e+308	0.275363	1	no
10193.g2	10193.g2	-	10193:11239-13517	FemaleCarcass	MaleCarcass	NOTEST	0	0	0	0	1	1	no
10194.g1	10194.g1	-	10194:4953-9525	FemaleCarcass	MaleCarcass	NOTEST	0.0198081	0	-1.79769e+308	-1.79769e+308	0.0923859	1	no
10195.g1	10195.g1	-	10195:2883-8189	FemaleCarcass	MaleCarcass	NOTEST	0	0	0	0	1	1	no
10196.g1	10196.g1	-	10196:336-4325	FemaleCarcass	MaleCarcass	NOTEST	0.00966476	0.0896535	3.21355	-2.03309	0.0420435	1	no
10197.g1	10197.g1	-	10197:1982-7525	FemaleCarcass	MaleCarcass	NOTEST	0.0110395	0.0146339	0.406644	-0.22416	0.822633	1	no
10197.g2	10197.g2	-	10197:10326-13725	FemaleCarcass	MaleCarcass	NOTEST	0	0	0	0	1	1	no
10198.g1	10198.g1	-	10198:5285-8037	FemaleCarcass	MaleCarcass	NOTEST	0	0.0473723	1.79769e+308	1.79769e+308	0.0928725	1	no
10199.g1	10199.g1	-	10199:0-3815	FemaleCarcass	MaleCarcass	NOTEST	0.0958384	0.0846881	-0.178445	0.148569	0.881894	1	no
10199.g2	10199.g2	-	10199:5544-6425	FemaleCarcass	MaleCarcass	NOTEST	0.149342	0.0665681	-1.16572	0.74101	0.458687	1	no
10201.g1	10201.g1	-	10201:667-2781	FemaleCarcass	MaleCarcass	NOTEST	0.0185315	0.03691	0.994034	-0.5758	0.56475	1	no
10201.g2	10201.g2	-	10201:2995-13305	FemaleCarcass	MaleCarcass	NOTEST	0.0381199	0.0673048	0.820165	-0.676934	0.498448	1	no
10201.g3	10201.g3	-	10201:13475-14367	FemaleCarcass	MaleCarcass	NOTEST	0.098086	0.131141	0.418999	-0.281653	0.778209	1	no
10203.g1	10203.g1	-	10203:11-4019	FemaleCarcass	MaleCarcass	OK	0.915724	0.753008	-0.282248	0.307229	0.758669	0.999997	no
10204.g1	10204.g1	-	10204:6200-7765	FemaleCarcass	MaleCarcass	NOTEST	0	0	0	0	1	1	no
10205.g1	10205.g1	-	10205:4687-7815	FemaleCarcass	MaleCarcass	NOTEST	0.0315529	0	-1.79769e+308	-1.79769e+308	0.0923859	1	no
10206.g1	10206.g1	-	10206:345-12562	FemaleCarcass	MaleCarcass	NOTEST	0.0052199	0	-1.79769e+308	-1.79769e+308	0.140556	1	no
10208.g1	10208.g1	-	10208:493-2474	FemaleCarcass	MaleCarcass	NOTEST	0.0198774	0.0132009	-0.590492	0.282729	0.777385	1	no
10208.g2	10208.g2	-	10208:4905-7815	FemaleCarcass	MaleCarcass	NOTEST	0	0.0349789	1.79769e+308	1.79769e+308	0.0775504	1	no
10210.g1	10210.g1	-	10210:2186-6265	FemaleCarcass	MaleCarcass	NOTEST	0	0	0	0	1	1	no
10212.g1	10212.g1	-	10212:1105-9268	FemaleCarcass	MaleCarcass	NOTEST	0.0517258	0.0799522	0.628254	-0.514947	0.60659	1	no
10213.g1	10213.g1	-	10213:0-2505	FemaleCarcass	MaleCarcass	NOTEST	0	0	0	0	1	1	no
10213.g2	10213.g2	-	10213:2885-5292	FemaleCarcass	MaleCarcass	NOTEST	0.0344333	0.0228541	-0.591355	0.361051	0.718061	1	no
10214.g1	10214.g1	-	10214:2584-6529	FemaleCarcass	MaleCarcass	NOTEST	0	0.022952	1.79769e+308	1.79769e+308	0.169718	1	no
10215.g1	10215.g1	-	10215:3302-5107	FemaleCarcass	MaleCarcass	OK	1.01998	0.431386	-1.2415	1.19753	0.231099	0.999997	no
10215.g2	10215.g2	-	10215:5345-7292	FemaleCarcass	MaleCarcass	NOTEST	0	0	0	0	1	1	no
10217.g1	10217.g1	-	10217:44-3648	FemaleCarcass	MaleCarcass	NOTEST	0.0237346	0.0236013	-0.00812562	0.0052759	0.99579	1	no
10217.g2	10217.g2	-	10217:4105-6120	FemaleCarcass	MaleCarcass	NOTEST	0	0	0	0	1	1	no
10218.g1	10218.g1	-	10218:0-4615	FemaleCarcass	MaleCarcass	NOTEST	0	0	0	0	1	1	no
10220.g1	10220.g1	-	10220:1136-8185	FemaleCarcass	MaleCarcass	NOTEST	0.013729	0.105899	2.94739	-1.18844	0.234659	1	no
10222.g1	10222.g1	-	10222:1195-7689	FemaleCarcass	MaleCarcass	NOTEST	0.0183127	0	-1.79769e+308	-1.79769e+308	0.135981	1	no
10225.g1	10225.g1	-	10225:26-6851	FemaleCarcass	MaleCarcass	NOTEST	0	0	0	0	1	1	no
10229.g1	10229.g1	-	10229:3923-7235	FemaleCarcass	MaleCarcass	NOTEST	0	0	0	0	1	1	no
10230.g1	10230.g1	-	10230:2255-4537	FemaleCarcass	MaleCarcass	NOTEST	0.204856	0.215274	0.0715629	-0.062115	0.950471	1	no
10230.g2	10230.g2	-	10230:4605-6011	FemaleCarcass	MaleCarcass	NOTEST	0.231808	0.250677	0.112902	-0.0938061	0.925263	1	no
10231.g1	10231.g1	-	10231:9-3561	FemaleCarcass	MaleCarcass	NOTEST	0.0427952	0.0283624	-0.593466	0.429672	0.667434	1	no
10231.g2	10231.g2	-	10231:5885-11545	FemaleCarcass	MaleCarcass	NOTEST	0	0.0153528	1.79769e+308	1.79769e+308	0.119347	1	no
10232.g1	10232.g1	-	10232:1205-6792	FemaleCarcass	MaleCarcass	NOTEST	0.117562	0.187038	0.66991	-0.583263	0.559716	1	no
10233.g1	10233.g1	-	10233:108-7519	FemaleCarcass	MaleCarcass	NOTEST	0	0	0	0	1	1	no
10233.g2	10233.g2	-	10233:7565-14068	FemaleCarcass	MaleCarcass	NOTEST	0.0145825	0	-1.79769e+308	-1.79769e+308	0.0923859	1	no
10234.g1	10234.g1	-	10234:3513-6345	FemaleCarcass	MaleCarcass	NOTEST	0	0.00899979	1.79769e+308	1.79769e+308	0.184096	1	no
10236.g1	10236.g1	-	10236:45-6810	FemaleCarcass	MaleCarcass	NOTEST	0	0.00436209	1.79769e+308	1.79769e+308	0.184096	1	no
10244.g1	10244.g1	-	10244:0-1175	FemaleCarcass	MaleCarcass	NOTEST	0.106515	0.0709876	-0.585414	0.397935	0.690678	1	no
10244.g2	10244.g2	-	10244:1226-2375	FemaleCarcass	MaleCarcass	NOTEST	0	0	0	0	1	1	no
10244.g3	10244.g3	-	10244:2813-7495	FemaleCarcass	MaleCarcass	NOTEST	0.0917234	0.060894	-0.590989	0.445529	0.655938	1	no
10244.g4	10244.g4	-	10244:7550-9721	FemaleCarcass	MaleCarcass	NOTEST	0	0	0	0	1	1	no
10246.g1	10246.g1	-	10246:5355-8907	FemaleCarcass	MaleCarcass	NOTEST	0	0	0	0	1	1	no
10249.g1	10249.g1	-	10249:0-1195	FemaleCarcass	MaleCarcass	NOTEST	0	0	0	0	1	1	no
10249.g2	10249.g2	-	10249:2257-7085	FemaleCarcass	MaleCarcass	NOTEST	0.0097948	0.00649017	-0.593759	0.284293	0.776186	1	no
10249.g3	10249.g3	-	10249:7265-9677	FemaleCarcass	MaleCarcass	NOTEST	0	0.0320302	1.79769e+308	1.79769e+308	0.0928725	1	no
10249.g4	10249.g4	-	10249:13385-14426	FemaleCarcass	MaleCarcass	NOTEST	0	0	0	0	1	1	no
10250.g1	10250.g1	-	10250:66-9665	FemaleCarcass	MaleCarcass	NOTEST	0	0.0142473	1.79769e+308	1.79769e+308	0.305065	1	no
10252.g1	10252.g1	-	10252:2635-6358	FemaleCarcass	MaleCarcass	NOTEST	0.0101868	0.0742556	2.8658	-1.79892	0.0720316	1	no
10253.g1	10253.g1	-	10253:583-3905	FemaleCarcass	MaleCarcass	NOTEST	0	0	0	0	1	1	no
10253.g2	10253.g2	-	10253:4005-6178	FemaleCarcass	MaleCarcass	NOTEST	0	0	0	0	1	1	no
10254.g1	10254.g1	-	10254:0-2505	FemaleCarcass	MaleCarcass	OK	0.262734	0.481923	0.8752	-0.820244	0.412077	0.999997	no
10254.g2	10254.g2	-	10254:3085-5966	FemaleCarcass	MaleCarcass	NOTEST	0.0679551	0.0721062	0.085542	-0.067032	0.946556	1	no
10254.g3	10254.g3	-	10254:6325-8101	FemaleCarcass	MaleCarcass	NOTEST	0	0.0594937	1.79769e+308	1.79769e+308	0.0775504	1	no
10255.g1	10255.g1	-	10255:0-1954	FemaleCarcass	MaleCarcass	NOTEST	0	0.0133994	1.79769e+308	1.79769e+308	0.184096	1	no
10255.g2	10255.g2	-	10255:3808-5001	FemaleCarcass	MaleCarcass	NOTEST	0	0	0	0	1	1	no
10257.g1	10257.g1	-	10257:10-865	FemaleCarcass	MaleCarcass	NOTEST	0	0.0345255	1.79769e+308	1.79769e+308	0.184096	1	no
10259.g1	10259.g1	-	10259:0-3907	FemaleCarcass	MaleCarcass	OK	0.781634	1.11774	0.516024	-0.603329	0.54629	0.999997	no
10260.g1	10260.g1	-	10260:106-6796	FemaleCarcass	MaleCarcass	NOTEST	0.0606607	0.0100608	-2.59202	1.39582	0.16277	1	no
10260.g2	10260.g2	-	10260:6865-8661	FemaleCarcass	MaleCarcass	NOTEST	0.0221112	0.0440754	0.995195	-0.576473	0.564296	1	no
10262.g1	10262.g1	-	10262:1852-6425	FemaleCarcass	MaleCarcass	OK	0.572172	0.363808	-0.653271	0.659003	0.509894	0.999997	no
10264.g1	10264.g1	-	10264:1-2591	FemaleCarcass	MaleCarcass	NOTEST	0	0.0395813	1.79769e+308	1.79769e+308	0.0775504	1	no
10264.g2	10264.g2	-	10264:2725-6032	FemaleCarcass	MaleCarcass	NOTEST	0	0.0112824	1.79769e+308	1.79769e+308	0.184096	1	no
10267.g1	10267.g1	-	10267:633-4416	FemaleCarcass	MaleCarcass	NOTEST	0.0209421	0.0277573	0.40646	-0.273224	0.784681	1	no
10267.g2	10267.g2	-	10267:5011-7465	FemaleCarcass	MaleCarcass	NOTEST	0	0	0	0	1	1	no
10268.g1	10268.g1	-	10268:75-7875	FemaleCarcass	MaleCarcass	NOTEST	0.152333	0.181703	0.254355	-0.228461	0.819288	1	no
10270.g1	10270.g1	-	10270:475-3929	FemaleCarcass	MaleCarcass	NOTEST	0	0	0	0	1	1	no
10270.g2	10270.g2	-	10270:9173-13625	FemaleCarcass	MaleCarcass	NOTEST	0.0207629	0.034399	0.728359	-0.499959	0.617104	1	no
10271.g1	10271.g1	-	10271:6302-9375	FemaleCarcass	MaleCarcass	NOTEST	0	0.044842	1.79769e+308	1.79769e+308	0.0928725	1	no
10272.g1	10272.g1	-	10272:9-6305	FemaleCarcass	MaleCarcass	NOTEST	0.0993651	0.0526743	-0.915641	0.746941	0.455099	1	no
10273.g1	10273.g1	-	10273:16-3167	FemaleCarcass	MaleCarcass	NOTEST	0	0	0	0	1	1	no
10275.g1	10275.g1	-	10275:148-3564	FemaleCarcass	MaleCarcass	NOTEST	0	0	0	0	1	1	no
10275.g2	10275.g2	-	10275:3835-5528	FemaleCarcass	MaleCarcass	NOTEST	0	0	0	0	1	1	no
10278.g1	10278.g1	-	10278:225-5787	FemaleCarcass	MaleCarcass	NOTEST	0	0	0	0	1	1	no
10280.g1	10280.g1	-	10280:6-2466	FemaleCarcass	MaleCarcass	NOTEST	0.031512	0.0522706	0.7301	-0.501154	0.616263	1	no
10280.g2	10280.g2	-	10280:3155-7643	FemaleCarcass	MaleCarcass	NOTEST	0	0	0	0	1	1	no
10280.g3	10280.g3	-	10280:7785-14043	FemaleCarcass	MaleCarcass	NOTEST	0	0.0277465	1.79769e+308	1.79769e+308	0.0928725	1	no
10281.g1	10281.g1	-	10281:546-6575	FemaleCarcass	MaleCarcass	NOTEST	0.00800832	0	-1.79769e+308	-1.79769e+308	0.140556	1	no
10282.g1	10282.g1	-	10282:2415-4349	FemaleCarcass	MaleCarcass	NOTEST	0	0.0135503	1.79769e+308	1.79769e+308	0.184096	1	no
10283.g1	10283.g1	-	10283:5075-7300	FemaleCarcass	MaleCarcass	NOTEST	0	0	0	0	1	1	no
10284.g1	10284.g1	-	10284:2356-5085	FemaleCarcass	MaleCarcass	NOTEST	0	0	0	0	1	1	no
10285.g1	10285.g1	-	10285:0-575	FemaleCarcass	MaleCarcass	OK	0.171174	0.46141	1.43059	-1.01378	0.310688	0.999997	no
10285.g2	10285.g2	-	10285:665-3805	FemaleCarcass	MaleCarcass	NOTEST	0.0243458	0.00807025	-1.59299	0.822204	0.410961	1	no
10286.g1	10286.g1	-	10286:0-2146	FemaleCarcass	MaleCarcass	NOTEST	0	0	0	0	1	1	no
10286.g2	10286.g2	-	10286:10142-14083	FemaleCarcass	MaleCarcass	OK	0.431547	0.425507	-0.0203372	0.0206404	0.983533	0.999997	no
10287.g1	10287.g1	-	10287:0-5291	FemaleCarcass	MaleCarcass	NOTEST	0.00767564	0.00508357	-0.594445	0.284621	0.775934	1	no
10287.g2	10287.g2	-	10287:6695-14108	FemaleCarcass	MaleCarcass	NOTEST	0	0	0	0	1	1	no
10288.g1	10288.g1	-	10288:0-3305	FemaleCarcass	MaleCarcass	NOTEST	0.0850682	0.0725107	-0.230426	0.185905	0.852519	1	no
10290.g1	10290.g1	-	10290:0-6255	FemaleCarcass	MaleCarcass	OK	0.897778	0.805892	-0.155771	0.186383	0.852145	0.999997	no
10291.g1	10291.g1	-	10291:0-4187	FemaleCarcass	MaleCarcass	NOTEST	0	0	0	0	1	1	no
10292.g1	10292.g1	-	10292:0-2005	FemaleCarcass	MaleCarcass	NOTEST	0	0	0	0	1	1	no
10292.g2	10292.g2	-	10292:2425-6069	FemaleCarcass	MaleCarcass	NOTEST	0	0	0	0	1	1	no
10296.g1	10296.g1	-	10296:0-13985	FemaleCarcass	MaleCarcass	NOTEST	0.00448976	0.0118858	1.40453	-0.836184	0.403052	1	no
10297.g1	10297.g1	-	10297:0-1285	FemaleCarcass	MaleCarcass	NOTEST	0	0	0	0	1	1	no
10297.g2	10297.g2	-	10297:2395-7339	FemaleCarcass	MaleCarcass	NOTEST	0.0637301	0.0316583	-1.00939	0.795379	0.426393	1	no
10298.g1	10298.g1	-	10298:0-3605	FemaleCarcass	MaleCarcass	OK	0.628427	0.563456	-0.157441	0.146538	0.883497	0.999997	no
10299.g1	10299.g1	-	10299:15-8925	FemaleCarcass	MaleCarcass	NOTEST	0	0	0	0	1	1	no
10299.g2	10299.g2	-	10299:10235-12805	FemaleCarcass	MaleCarcass	NOTEST	0	0	0	0	1	1	no
10299.g3	10299.g3	-	10299:12856-14030	FemaleCarcass	MaleCarcass	NOTEST	0	0	0	0	1	1	no
10301.g1	10301.g1	-	10301:65-12393	FemaleCarcass	MaleCarcass	NOTEST	0.00492803	0.00652364	0.404667	-0.22307	0.823481	1	no
10302.g1	10302.g1	-	10302:1337-9555	FemaleCarcass	MaleCarcass	NOTEST	0	0.0216107	1.79769e+308	1.79769e+308	0.0682657	1	no
10304.g1	10304.g1	-	10304:0-6035	FemaleCarcass	MaleCarcass	HIDATA	0	0	0	0	1	1	no
10308.g1	10308.g1	-	10308:0-4185	FemaleCarcass	MaleCarcass	NOTEST	0.0105714	0.0700598	2.72842	-1.70697	0.0878277	1	no
10309.g1	10309.g1	-	10309:1101-7025	FemaleCarcass	MaleCarcass	NOTEST	0	0.0344697	1.79769e+308	1.79769e+308	0.0620772	1	no
10310.g1	10310.g1	-	10310:4087-6995	FemaleCarcass	MaleCarcass	NOTEST	0.055866	0.0463153	-0.27048	0.200657	0.840967	1	no
10311.g1	10311.g1	-	10311:1995-5082	FemaleCarcass	MaleCarcass	NOTEST	0	0	0	0	1	1	no
10311.g2	10311.g2	-	10311:5315-7014	FemaleCarcass	MaleCarcass	NOTEST	0.0234957	0.0156166	-0.589318	0.282167	0.777816	1	no
10313.g1	10313.g1	-	10313:1574-6675	FemaleCarcass	MaleCarcass	NOTEST	0.0626004	0.0236983	-1.40139	1.04961	0.293897	1	no
10313.g2	10313.g2	-	10313:6805-9330	FemaleCarcass	MaleCarcass	NOTEST	0.076624	0.0305011	-1.32893	0.937536	0.348483	1	no
10318.g1	10318.g1	-	10318:4245-5842	FemaleCarcass	MaleCarcass	NOTEST	0	0	0	0	1	1	no
10319.g1	10319.g1	-	10319:2836-13193	FemaleCarcass	MaleCarcass	NOTEST	0	0.0218637	1.79769e+308	1.79769e+308	0.0576278	1	no
10320.g1	10320.g1	-	10320:1243-4075	FemaleCarcass	MaleCarcass	NOTEST	0	0	0	0	1	1	no
10320.g2	10320.g2	-	10320:4437-8675	FemaleCarcass	MaleCarcass	NOTEST	0.0117981	0	-1.79769e+308	-1.79769e+308	0.140556	1	no
10321.g1	10321.g1	-	10321:0-5675	FemaleCarcass	MaleCarcass	NOTEST	0	0.0174324	1.79769e+308	1.79769e+308	0.119347	1	no
10321.g2	10321.g2	-	10321:5742-8015	FemaleCarcass	MaleCarcass	NOTEST	0.0685748	0.0568921	-0.269451	0.199893	0.841564	1	no
10326.g1	10326.g1	-	10326:10-4920	FemaleCarcass	MaleCarcass	NOTEST	0.0533665	0.0236166	-1.17613	0.747627	0.454685	1	no
10327.g1	10327.g1	-	10327:8855-12247	FemaleCarcass	MaleCarcass	NOTEST	0.0224535	0.0297656	0.406704	-0.273389	0.784555	1	no
10328.g1	10328.g1	-	10328:0-6608	FemaleCarcass	MaleCarcass	NOTEST	0.00756556	0	-1.79769e+308	-1.79769e+308	0.140556	1	no
10329.g1	10329.g1	-	10329:277-6620	FemaleCarcass	MaleCarcass	NOTEST	0.0623373	0.0229328	-1.44268	1.12309	0.261401	1	no
10330.g1	10330.g1	-	10330:3005-6095	FemaleCarcass	MaleCarcass	NOTEST	0.0126774	0.0168114	0.407174	-0.224452	0.822405	1	no
10331.g1	10331.g1	-	10331:0-11525	FemaleCarcass	MaleCarcass	NOTEST	0.0146406	0.00971163	-0.59219	0.283542	0.776762	1	no
10332.g1	10332.g1	-	10332:0-2255	FemaleCarcass	MaleCarcass	NOTEST	0.0172903	0.0114761	-0.591331	0.283131	0.777077	1	no
10332.g2	10332.g2	-	10332:2704-5045	FemaleCarcass	MaleCarcass	NOTEST	0	0.0145585	1.79769e+308	1.79769e+308	0.184096	1	no
10338.g1	10338.g1	-	10338:0-5295	FemaleCarcass	MaleCarcass	NOTEST	0	0	0	0	1	1	no
10338.g2	10338.g2	-	10338:5341-9055	FemaleCarcass	MaleCarcass	NOTEST	0	0	0	0	1	1	no
10340.g1	10340.g1	-	10340:2815-6136	FemaleCarcass	MaleCarcass	NOTEST	0.0117221	0.0155412	0.406865	-0.224282	0.822538	1	no
10340.g2	10340.g2	-	10340:6445-11440	FemaleCarcass	MaleCarcass	NOTEST	0	0	0	0	1	1	no
10341.g1	10341.g1	-	10341:0-3245	FemaleCarcass	MaleCarcass	NOTEST	0	0	0	0	1	1	no
10341.g2	10341.g2	-	10341:3975-9405	FemaleCarcass	MaleCarcass	NOTEST	0.00806332	0.00534079	-0.594319	0.284561	0.77598	1	no
10344.g1	10344.g1	-	10344:0-4435	FemaleCarcass	MaleCarcass	NOTEST	0	0.00648667	1.79769e+308	1.79769e+308	0.184096	1	no
10345.g1	10345.g1	-	10345:3961-8025	FemaleCarcass	MaleCarcass	NOTEST	0	0.0174891	1.79769e+308	1.79769e+308	0.184096	1	no
10345.g2	10345.g2	-	10345:8453-13195	FemaleCarcass	MaleCarcass	NOTEST	0	0	0	0	1	1	no
10346.g1	10346.g1	-	10346:2645-6592	FemaleCarcass	MaleCarcass	NOTEST	0	0	0	0	1	1	no
10347.g1	10347.g1	-	10347:407-6915	FemaleCarcass	MaleCarcass	NOTEST	0	0.0111209	1.79769e+308	1.79769e+308	0.119347	1	no
10347.g2	10347.g2	-	10347:7015-13357	FemaleCarcass	MaleCarcass	NOTEST	0.141315	0.177105	0.325692	-0.276432	0.782216	1	no
10348.g1	10348.g1	-	10348:2435-4472	FemaleCarcass	MaleCarcass	NOTEST	0	0	0	0	1	1	no
10348.g2	10348.g2	-	10348:5315-8852	FemaleCarcass	MaleCarcass	NOTEST	0.0224661	0.0149288	-0.589652	0.282327	0.777693	1	no
10354.g1	10354.g1	-	10354:0-1992	FemaleCarcass	MaleCarcass	NOTEST	0	0	0	0	1	1	no
10354.g2	10354.g2	-	10354:1996-2805	FemaleCarcass	MaleCarcass	NOTEST	0	0	0	0	1	1	no
10354.g3	10354.g3	-	10354:2905-5329	FemaleCarcass	MaleCarcass	NOTEST	0	0	0	0	1	1	no
10357.g1	10357.g1	-	10357:955-9405	FemaleCarcass	MaleCarcass	NOTEST	0	0.0117967	1.79769e+308	1.79769e+308	0.209041	1	no
10357.g2	10357.g2	-	10357:955-9405	FemaleCarcass	MaleCarcass	NOTEST	0.0104052	0.00689557	-0.593561	0.243348	0.807736	1	no
10358.g2	10358.g2	-	10358:1595-5117	FemaleCarcass	MaleCarcass	OK	0.497996	0.740845	0.57304	-0.512404	0.608368	0.999997	no
10358.g4	10358.g4	-	10358:6411-7575	FemaleCarcass	MaleCarcass	NOTEST	0	0	0	0	1	1	no
10359.g1	10359.g1	-	10359:355-6430	FemaleCarcass	MaleCarcass	NOTEST	0.0248845	0.0164833	-0.594244	0.403938	0.686258	1	no
10360.g1	10360.g1	-	10360:2015-7727	FemaleCarcass	MaleCarcass	NOTEST	0.0481124	0.0398699	-0.271108	0.201123	0.840603	1	no
10362.g1	10362.g1	-	10362:0-1735	FemaleCarcass	MaleCarcass	NOTEST	0	0	0	0	1	1	no
10362.g2	10362.g2	-	10362:2498-7785	FemaleCarcass	MaleCarcass	NOTEST	0.0126422	0.0251468	0.992125	-0.574695	0.565498	1	no
10364.g1	10364.g1	-	10364:2315-7825	FemaleCarcass	MaleCarcass	NOTEST	0.0274423	0.036362	0.406031	-0.298039	0.765673	1	no
10365.g1	10365.g1	-	10365:2726-3115	FemaleCarcass	MaleCarcass	NOTEST	0	0	0	0	1	1	no
10372.g1	10372.g1	-	10372:1605-5477	FemaleCarcass	MaleCarcass	NOTEST	0	0.00830704	1.79769e+308	1.79769e+308	0.184096	1	no
10375.g1	10375.g1	-	10375:0-2591	FemaleCarcass	MaleCarcass	NOTEST	0	0	0	0	1	1	no
10375.g2	10375.g2	-	10375:10005-12096	FemaleCarcass	MaleCarcass	NOTEST	0.0375021	0.0746983	0.994105	-0.691989	0.488944	1	no
10376.g1	10376.g1	-	10376:2302-6075	FemaleCarcass	MaleCarcass	NOTEST	0.0502311	0.179743	1.83928	-1.5397	0.123633	1	no
10377.g1	10377.g1	-	10377:0-2592	FemaleCarcass	MaleCarcass	NOTEST	0	0.00988719	1.79769e+308	1.79769e+308	0.184096	1	no
10377.g2	10377.g2	-	10377:3085-5922	FemaleCarcass	MaleCarcass	NOTEST	0	0.008983	1.79769e+308	1.79769e+308	0.184096	1	no
10378.g1	10378.g1	-	10378:265-6908	FemaleCarcass	MaleCarcass	NOTEST	0.00699021	0.0277734	1.9903	-1.21757	0.223386	1	no
10378.g2	10378.g2	-	10378:7295-13365	FemaleCarcass	MaleCarcass	NOTEST	0	0.00999403	1.79769e+308	1.79769e+308	0.119347	1	no
10379.g1	10379.g1	-	10379:4341-8379	FemaleCarcass	MaleCarcass	OK	0.636583	0.434173	-0.552079	0.589955	0.555221	0.999997	no
10380.g1	10380.g1	-	10380:2455-6097	FemaleCarcass	MaleCarcass	NOTEST	0.0219591	0.0436629	0.991587	-0.690236	0.490045	1	no
10382.g1	10382.g1	-	10382:399-4532	FemaleCarcass	MaleCarcass	NOTEST	0.0182765	0.0302712	0.727957	-0.499683	0.617298	1	no
10382.g2	10382.g2	-	10382:4604-8625	FemaleCarcass	MaleCarcass	NOTEST	0.0258042	0	-1.79769e+308	-1.79769e+308	0.0923859	1	no
10382.g3	10382.g3	-	10382:8770-13584	FemaleCarcass	MaleCarcass	NOTEST	0	0.00649718	1.79769e+308	1.79769e+308	0.184096	1	no
10390.g1	10390.g1	-	10390:115-4052	FemaleCarcass	MaleCarcass	NOTEST	0.00976589	0.00647098	-0.593768	0.284298	0.776182	1	no
10392.g1	10392.g1	-	10392:0-433	FemaleCarcass	MaleCarcass	NOTEST	0	0	0	0	1	1	no
10395.g1	10395.g1	-	10395:281-2182	FemaleCarcass	MaleCarcass	NOTEST	0.0207855	0.0690339	1.73173	-1.04797	0.294653	1	no
10395.g2	10395.g2	-	10395:2235-5375	FemaleCarcass	MaleCarcass	NOTEST	0.0243458	0.0161405	-0.592989	0.362049	0.717316	1	no
10395.g3	10395.g3	-	10395:6425-8813	FemaleCarcass	MaleCarcass	NOTEST	0	0	0	0	1	1	no
10397.g1	10397.g1	-	10397:55-5608	FemaleCarcass	MaleCarcass	NOTEST	0	0	0	0	1	1	no
10399.g1	10399.g1	-	10399:0-2555	FemaleCarcass	MaleCarcass	NOTEST	0	0.0237448	1.79769e+308	1.79769e+308	0.119347	1	no
10399.g2	10399.g2	-	10399:2679-6155	FemaleCarcass	MaleCarcass	NOTEST	0.0547163	0.014506	-1.91532	1.25751	0.208568	1	no
10400.g1	10400.g1	-	10400:0-1945	FemaleCarcass	MaleCarcass	NOTEST	0.020276	0.0538674	1.40964	-0.839227	0.401342	1	no
10400.g2	10400.g2	-	10400:2305-7049	FemaleCarcass	MaleCarcass	NOTEST	0	0.00718803	1.79769e+308	1.79769e+308	0.184096	1	no
10400.g3	10400.g3	-	10400:7095-9735	FemaleCarcass	MaleCarcass	NOTEST	0.0292342	0.00969598	-1.5922	0.821795	0.411193	1	no
10401.g1	10401.g1	-	10401:1056-4195	FemaleCarcass	MaleCarcass	NOTEST	0	0	0	0	1	1	no
10402.g1	10402.g1	-	10402:0-8135	FemaleCarcass	MaleCarcass	NOTEST	0	0	0	0	1	1	no
10404.g1	10404.g1	-	10404:8-5409	FemaleCarcass	MaleCarcass	NOTEST	0.0073695	0.00488048	-0.594544	0.284669	0.775898	1	no
10404.g2	10404.g2	-	10404:5455-10178	FemaleCarcass	MaleCarcass	NOTEST	0.0492972	0.021769	-1.17923	0.876166	0.38094	1	no
10404.g3	10404.g3	-	10404:10225-13407	FemaleCarcass	MaleCarcass	NOTEST	0.0448785	0	-1.79769e+308	-1.79769e+308	0.0720569	1	no
10405.g1	10405.g1	-	10405:4120-6275	FemaleCarcass	MaleCarcass	NOTEST	0	0.0146027	1.79769e+308	1.79769e+308	0.184096	1	no
10405.g2	10405.g2	-	10405:6321-9145	FemaleCarcass	MaleCarcass	NOTEST	0	0	0	0	1	1	no
10407.g1	10407.g1	-	10407:32-3209	FemaleCarcass	MaleCarcass	NOTEST	0.0120241	0	-1.79769e+308	-1.79769e+308	0.140556	1	no
10407.g2	10407.g2	-	10407:3615-5553	FemaleCarcass	MaleCarcass	NOTEST	0	0.0135198	1.79769e+308	1.79769e+308	0.184096	1	no
10409.g1	10409.g1	-	10409:598-8990	FemaleCarcass	MaleCarcass	NOTEST	0	0	0	0	1	1	no
10409.g2	10409.g2	-	10409:9896-12685	FemaleCarcass	MaleCarcass	NOTEST	0	0.00914688	1.79769e+308	1.79769e+308	0.184096	1	no
10410.g1	10410.g1	-	10410:3-2448	FemaleCarcass	MaleCarcass	NOTEST	0.111013	0.0631361	-0.814188	0.637068	0.52408	1	no
10410.g2	10410.g2	-	10410:2825-9404	FemaleCarcass	MaleCarcass	NOTEST	0	0	0	0	1	1	no
10411.g1	10411.g1	-	10411:44-2745	FemaleCarcass	MaleCarcass	NOTEST	0.0998731	0.0567804	-0.814703	0.637472	0.523818	1	no
10411.g2	10411.g2	-	10411:2791-7085	FemaleCarcass	MaleCarcass	NOTEST	0.0467474	0.0247779	-0.915831	0.673281	0.500769	1	no
10418.g1	10418.g1	-	10418:6695-12519	FemaleCarcass	MaleCarcass	NOTEST	0	0.00682517	1.79769e+308	1.79769e+308	0.184096	1	no
10419.g1	10419.g1	-	10419:1080-2528	FemaleCarcass	MaleCarcass	NOTEST	0.112154	0.0559652	-1.00288	0.697608	0.485422	1	no
10419.g2	10419.g2	-	10419:3530-6125	FemaleCarcass	MaleCarcass	NOTEST	0	0	0	0	1	1	no
10420.g1	10420.g1	-	10420:762-7045	FemaleCarcass	MaleCarcass	NOTEST	0	0	0	0	1	1	no
10421.g1	10421.g1	-	10421:1007-5954	FemaleCarcass	MaleCarcass	NOTEST	0	0.0169516	1.79769e+308	1.79769e+308	0.0928725	1	no
10422.g1	10422.g1	-	10422:19-3890	FemaleCarcass	MaleCarcass	NOTEST	0	0	0	0	1	1	no
10422.g2	10422.g2	-	10422:3893-6285	FemaleCarcass	MaleCarcass	NOTEST	0	0	0	0	1	1	no
10423.g1	10423.g1	-	10423:1505-8349	FemaleCarcass	MaleCarcass	NOTEST	0	0.00603601	1.79769e+308	1.79769e+308	0.184096	1	no
10425.g1	10425.g1	-	10425:65-6975	FemaleCarcass	MaleCarcass	NOTEST	0.0238102	0.026284	0.142605	-0.103063	0.917913	1	no
10426.g1	10426.g1	-	10426:0-2645	FemaleCarcass	MaleCarcass	NOTEST	0.0291756	0.019353	-0.592207	0.361571	0.717673	1	no
10428.g1	10428.g1	-	10428:638-8955	FemaleCarcass	MaleCarcass	NOTEST	0	0.0237216	1.79769e+308	1.79769e+308	0.0775504	1	no
10429.g1	10429.g1	-	10429:491-3355	FemaleCarcass	MaleCarcass	NOTEST	0	0	0	0	1	1	no
10431.g1	10431.g1	-	10431:567-4465	FemaleCarcass	MaleCarcass	NOTEST	0	0	0	0	1	1	no
10431.g2	10431.g2	-	10431:4599-8075	FemaleCarcass	MaleCarcass	NOTEST	0	0	0	0	1	1	no
10436.g1	10436.g1	-	10436:787-3035	FemaleCarcass	MaleCarcass	NOTEST	0.017348	0.0345435	0.99365	-0.575578	0.564901	1	no
10438.g1	10438.g1	-	10438:3385-7071	FemaleCarcass	MaleCarcass	NOTEST	0.0160832	0.010672	-0.591722	0.283318	0.776933	1	no
10439.g1	10439.g1	-	10439:205-3439	FemaleCarcass	MaleCarcass	NOTEST	0	0	0	0	1	1	no
1044.g1	1044.g1	-	1044:383-1235	FemaleCarcass	MaleCarcass	NOTEST	0	0	0	0	1	1	no
10440.g1	10440.g1	-	10440:0-7155	FemaleCarcass	MaleCarcass	NOTEST	0	0	0	0	1	1	no
10442.g1	10442.g1	-	10442:2505-4064	FemaleCarcass	MaleCarcass	NOTEST	0.0516599	0.0515312	-0.00359759	0.00233588	0.998136	1	no
10444.g1	10444.g1	-	10444:255-3667	FemaleCarcass	MaleCarcass	NOTEST	0.0451497	0.090468	1.00269	-0.580815	0.561365	1	no
10444.g2	10444.g2	-	10444:5630-6063	FemaleCarcass	MaleCarcass	NOTEST	0	0.0871016	1.79769e+308	1.79769e+308	0.184096	1	no
10445.g1	10445.g1	-	10445:0-1185	FemaleCarcass	MaleCarcass	NOTEST	0.0750353	0.0250153	-1.58476	0.817956	0.413382	1	no
10445.g2	10445.g2	-	10445:2218-12836	FemaleCarcass	MaleCarcass	NOTEST	0	0.00648318	1.79769e+308	1.79769e+308	0.184096	1	no
10446.g1	10446.g1	-	10446:1-9225	FemaleCarcass	MaleCarcass	NOTEST	0.0249773	0.02894	0.212447	-0.162127	0.871206	1	no
10448.g1	10448.g1	-	10448:495-6295	FemaleCarcass	MaleCarcass	NOTEST	0.0328384	0.0173948	-0.916731	0.673942	0.500348	1	no
10450.g1	10450.g1	-	10450:0-5785	FemaleCarcass	MaleCarcass	NOTEST	0	0.00984279	1.79769e+308	1.79769e+308	0.119347	1	no
10451.g1	10451.g1	-	10451:2153-5475	FemaleCarcass	MaleCarcass	NOTEST	0	0	0	0	1	1	no
10452.g1	10452.g1	-	10452:423-2622	FemaleCarcass	MaleCarcass	NOTEST	0.0710511	0.0353728	-1.00622	0.699928	0.483972	1	no
10452.g2	10452.g2	-	10452:3045-5865	FemaleCarcass	MaleCarcass	NOTEST	0.0153896	0.0204204	0.408053	-0.224937	0.822029	1	no
10453.g1	10453.g1	-	10453:0-3345	FemaleCarcass	MaleCarcass	NOTEST	0	0	0	0	1	1	no
10453.g2	10453.g2	-	10453:3762-11485	FemaleCarcass	MaleCarcass	NOTEST	0.0093351	0	-1.79769e+308	-1.79769e+308	0.140556	1	no
10455.g1	10455.g1	-	10455:2905-5545	FemaleCarcass	MaleCarcass	NOTEST	0	0	0	0	1	1	no
10456.g1	10456.g1	-	10456:0-9575	FemaleCarcass	MaleCarcass	NOTEST	0	0.00767395	1.79769e+308	1.79769e+308	0.184096	1	no
10457.g1	10457.g1	-	10457:705-5074	FemaleCarcass	MaleCarcass	NOTEST	0.0126422	0.0586758	2.21452	-1.36535	0.172143	1	no
10457.g2	10457.g2	-	10457:7675-9392	FemaleCarcass	MaleCarcass	NOTEST	0	0	0	0	1	1	no
10459.g1	10459.g1	-	10459:365-2765	FemaleCarcass	MaleCarcass	NOTEST	0	0	0	0	1	1	no
10459.g2	10459.g2	-	10459:3669-6185	FemaleCarcass	MaleCarcass	NOTEST	0	0	0	0	1	1	no
10461.g1	10461.g1	-	10461:1005-3326	FemaleCarcass	MaleCarcass	NOTEST	0.0167647	0	-1.79769e+308	-1.79769e+308	0.140556	1	no
10461.g2	10461.g2	-	10461:5405-9370	FemaleCarcass	MaleCarcass	NOTEST	0	0.0379284	1.79769e+308	1.79769e+308	0.0620772	1	no
10462.g1	10462.g1	-	10462:1980-8899	FemaleCarcass	MaleCarcass	NOTEST	0.00702529	0.00465216	-0.594655	0.284722	0.775857	1	no
10463.g1	10463.g1	-	10463:55-2338	FemaleCarcass	MaleCarcass	NOTEST	0	0	0	0	1	1	no
10463.g2	10463.g2	-	10463:2385-6352	FemaleCarcass	MaleCarcass	NOTEST	0	0	0	0	1	1	no
10463.g3	10463.g3	-	10463:6385-8122	FemaleCarcass	MaleCarcass	NOTEST	0	0	0	0	1	1	no
10468.g1	10468.g1	-	10468:1455-7272	FemaleCarcass	MaleCarcass	NOTEST	0	0.00750172	1.79769e+308	1.79769e+308	0.184096	1	no
10469.g1	10469.g1	-	10469:2876-6045	FemaleCarcass	MaleCarcass	NOTEST	0	0.0210174	1.79769e+308	1.79769e+308	0.184096	1	no
10471.g1	10471.g1	-	10471:0-6395	FemaleCarcass	MaleCarcass	NOTEST	0.0222799	0.0295103	0.405475	-0.29763	0.765985	1	no
10472.g1	10472.g1	-	10472:547-5989	FemaleCarcass	MaleCarcass	NOTEST	0	0.00646055	1.79769e+308	1.79769e+308	0.184096	1	no
10473.g1	10473.g1	-	10473:0-6895	FemaleCarcass	MaleCarcass	NOTEST	0.0371499	0.0553798	0.576002	-0.446874	0.654966	1	no
10473.g2	10473.g2	-	10473:6945-13045	FemaleCarcass	MaleCarcass	NOTEST	0.00858437	0.0113732	0.405849	-0.223722	0.822974	1	no
10474.g1	10474.g1	-	10474:2909-5975	FemaleCarcass	MaleCarcass	NOTEST	0	0	0	0	1	1	no
10475.g1	10475.g1	-	10475:3708-5899	FemaleCarcass	MaleCarcass	NOTEST	0.089162	0.153885	0.787356	-0.634668	0.525645	1	no
10475.g2	10475.g2	-	10475:5945-9088	FemaleCarcass	MaleCarcass	NOTEST	0.0440636	0.0194862	-1.17714	0.748266	0.4543	1	no
10475.g3	10475.g3	-	10475:9315-12908	FemaleCarcass	MaleCarcass	NOTEST	0.0317142	0.0420359	0.406492	-0.298377	0.765415	1	no
10476.g1	10476.g1	-	10476:921-3155	FemaleCarcass	MaleCarcass	NOTEST	0.069858	0.0579608	-0.269347	0.199816	0.841624	1	no
10476.g2	10476.g2	-	10476:3469-6915	FemaleCarcass	MaleCarcass	NOTEST	0	0	0	0	1	1	no
10477.g1	10477.g1	-	10477:2693-7015	FemaleCarcass	MaleCarcass	NOTEST	0	0	0	0	1	1	no
10478.g1	10478.g1	-	10478:1-3328	FemaleCarcass	MaleCarcass	NOTEST	0	0	0	0	1	1	no
10478.g2	10478.g2	-	10478:3375-5815	FemaleCarcass	MaleCarcass	NOTEST	0	0	0	0	1	1	no
10479.g1	10479.g1	-	10479:915-1765	FemaleCarcass	MaleCarcass	NOTEST	0	0	0	0	1	1	no
10479.g2	10479.g2	-	10479:1955-4760	FemaleCarcass	MaleCarcass	NOTEST	0	0	0	0	1	1	no
10483.g1	10483.g1	-	10483:2445-7221	FemaleCarcass	MaleCarcass	NOTEST	0	0	0	0	1	1	no
10484.g1	10484.g1	-	10484:855-6762	FemaleCarcass	MaleCarcass	NOTEST	0	0.00556816	1.79769e+308	1.79769e+308	0.184096	1	no
10486.g1	10486.g1	-	10486:1690-3335	FemaleCarcass	MaleCarcass	NOTEST	0.0243443	0.0323674	0.410957	-0.226538	0.820783	1	no
10486.g2	10486.g2	-	10486:5175-5870	FemaleCarcass	MaleCarcass	NOTEST	0	0	0	0	1	1	no
10488.g1	10488.g1	-	10488:3486-5555	FemaleCarcass	MaleCarcass	NOTEST	0	0	0	0	1	1	no
10490.g1	10490.g1	-	10490:0-2325	FemaleCarcass	MaleCarcass	NOTEST	0	0	0	0	1	1	no
10490.g2	10490.g2	-	10490:2805-6873	FemaleCarcass	MaleCarcass	NOTEST	0	0.0129909	1.79769e+308	1.79769e+308	0.119347	1	no
10490.g3	10490.g3	-	10490:6935-9355	FemaleCarcass	MaleCarcass	NOTEST	0	0	0	0	1	1	no
10491.g1	10491.g1	-	10491:0-3695	FemaleCarcass	MaleCarcass	NOTEST	0.0513362	0.0544315	0.0844658	-0.0661886	0.947228	1	no
10491.g2	10491.g2	-	10491:5055-8114	FemaleCarcass	MaleCarcass	NOTEST	0	0.00829558	1.79769e+308	1.79769e+308	0.184096	1	no
10493.g1	10493.g1	-	10493:125-5805	FemaleCarcass	MaleCarcass	NOTEST	0	0.0246006	1.79769e+308	1.79769e+308	0.0775504	1	no
10493.g2	10493.g2	-	10493:5806-9015	FemaleCarcass	MaleCarcass	NOTEST	0	0	0	0	1	1	no
10494.g1	10494.g1	-	10494:0-3135	FemaleCarcass	MaleCarcass	NOTEST	0.0243866	0.0161676	-0.592983	0.362045	0.717319	1	no
10494.g2	10494.g2	-	10494:3612-5505	FemaleCarcass	MaleCarcass	NOTEST	0	0	0	0	1	1	no
10494.g3	10494.g3	-	10494:7125-8113	FemaleCarcass	MaleCarcass	NOTEST	0	0	0	0	1	1	no
10496.g1	10496.g1	-	10496:1912-5975	FemaleCarcass	MaleCarcass	NOTEST	0.0148013	0.00981861	-0.592138	0.283517	0.776781	1	no
105.g1	105.g1	-	105:0-1257	FemaleCarcass	MaleCarcass	NOTEST	0	0.0218971	1.79769e+308	1.79769e+308	0.184096	1	no
10503.g1	10503.g1	-	10503:564-4805	FemaleCarcass	MaleCarcass	NOTEST	0	0	0	0	1	1	no
10503.g2	10503.g2	-	10503:5625-11052	FemaleCarcass	MaleCarcass	NOTEST	0	0	0	0	1	1	no
10504.g1	10504.g1	-	10504:682-8055	FemaleCarcass	MaleCarcass	NOTEST	0.0295274	0.0260873	-0.178706	0.126198	0.899575	1	no
10506.g1	10506.g1	-	10506:505-5659	FemaleCarcass	MaleCarcass	NOTEST	0.00791085	0	-1.79769e+308	-1.79769e+308	0.140556	1	no
10507.g1	10507.g1	-	10507:0-7723	FemaleCarcass	MaleCarcass	NOTEST	0	0	0	0	1	1	no
10508.g1	10508.g1	-	10508:560-4185	FemaleCarcass	MaleCarcass	NOTEST	0.011293	0.0149708	0.406726	-0.224205	0.822598	1	no
10510.g1	10510.g1	-	10510:907-12375	FemaleCarcass	MaleCarcass	NOTEST	0	0.011209	1.79769e+308	1.79769e+308	0.112253	1	no
10510.g2	10510.g2	-	10510:12426-13416	FemaleCarcass	MaleCarcass	NOTEST	0	0	0	0	1	1	no
10511.g1	10511.g1	-	10511:2665-5812	FemaleCarcass	MaleCarcass	NOTEST	0	0	0	0	1	1	no
10512.g1	10512.g1	-	10512:155-1866	FemaleCarcass	MaleCarcass	NOTEST	0	0	0	0	1	1	no
10513.g1	10513.g1	-	10513:159-3142	FemaleCarcass	MaleCarcass	NOTEST	0	0	0	0	1	1	no
10513.g2	10513.g2	-	10513:3525-12826	FemaleCarcass	MaleCarcass	NOTEST	0	0	0	0	1	1	no
10515.g1	10515.g1	-	10515:1-6909	FemaleCarcass	MaleCarcass	NOTEST	0.0176977	0.015622	-0.179982	0.127099	0.898862	1	no
10516.g1	10516.g1	-	10516:1292-6335	FemaleCarcass	MaleCarcass	NOTEST	0	0	0	0	1	1	no
10517.g1	10517.g1	-	10517:2425-6855	FemaleCarcass	MaleCarcass	NOTEST	0.0455962	0.0528912	0.214115	-0.163399	0.870204	1	no
10519.g1	10519.g1	-	10519:3725-12888	FemaleCarcass	MaleCarcass	OK	0.375151	0.351126	-0.0954836	0.0982417	0.92174	0.999997	no
10521.g1	10521.g1	-	10521:3754-4335	FemaleCarcass	MaleCarcass	NOTEST	0	0	0	0	1	1	no
10521.g2	10521.g2	-	10521:5155-7035	FemaleCarcass	MaleCarcass	NOTEST	0	0	0	0	1	1	no
10526.g1	10526.g1	-	10526:2785-5578	FemaleCarcass	MaleCarcass	NOTEST	0.013771	0.054798	1.99249	-1.21892	0.222876	1	no
10527.g1	10527.g1	-	10527:8-11420	FemaleCarcass	MaleCarcass	NOTEST	0.0287107	0.0332727	0.212749	-0.162357	0.871025	1	no
10528.g1	10528.g1	-	10528:0-8005	FemaleCarcass	MaleCarcass	NOTEST	0	0.00378808	1.79769e+308	1.79769e+308	0.184096	1	no
10529.g1	10529.g1	-	10529:0-1965	FemaleCarcass	MaleCarcass	NOTEST	0.0200526	0.0932246	2.21692	-1.36683	0.171679	1	no
10529.g2	10529.g2	-	10529:3868-7217	FemaleCarcass	MaleCarcass	NOTEST	0	0.0156168	1.79769e+308	1.79769e+308	0.119347	1	no
10530.g1	10530.g1	-	10530:437-4985	FemaleCarcass	MaleCarcass	NOTEST	0	0	0	0	1	1	no
10531.g1	10531.g1	-	10531:135-5845	FemaleCarcass	MaleCarcass	OK	0.248505	0.362136	0.543255	-0.541939	0.587861	0.999997	no
10537.g1	10537.g1	-	10537:905-2290	FemaleCarcass	MaleCarcass	NOTEST	0	0	0	0	1	1	no
10539.g1	10539.g1	-	10539:4452-6345	FemaleCarcass	MaleCarcass	NOTEST	0	0.0138704	1.79769e+308	1.79769e+308	0.184096	1	no
10543.g1	10543.g1	-	10543:1952-5905	FemaleCarcass	MaleCarcass	NOTEST	0	0.0146999	1.79769e+308	1.79769e+308	0.281382	1	no
10544.g1	10544.g1	-	10544:2314-5390	FemaleCarcass	MaleCarcass	NOTEST	0	0.00824725	1.79769e+308	1.79769e+308	0.184096	1	no
10544.g2	10544.g2	-	10544:7095-13233	FemaleCarcass	MaleCarcass	NOTEST	0	0.00405761	1.79769e+308	1.79769e+308	0.184096	1	no
10545.g1	10545.g1	-	10545:2189-3720	FemaleCarcass	MaleCarcass	NOTEST	0	0	0	0	1	1	no
10545.g2	10545.g2	-	10545:4363-9095	FemaleCarcass	MaleCarcass	NOTEST	0	0	0	0	1	1	no
10546.g1	10546.g1	-	10546:0-3325	FemaleCarcass	MaleCarcass	NOTEST	0	0	0	0	1	1	no
10546.g2	10546.g2	-	10546:3956-6585	FemaleCarcass	MaleCarcass	NOTEST	0	0	0	0	1	1	no
10547.g1	10547.g1	-	10547:787-6295	FemaleCarcass	MaleCarcass	NOTEST	0	0.00776056	1.79769e+308	1.79769e+308	0.184096	1	no
10550.g1	10550.g1	-	10550:0-1735	FemaleCarcass	MaleCarcass	NOTEST	0	0	0	0	1	1	no
10550.g2	10550.g2	-	10550:1935-4140	FemaleCarcass	MaleCarcass	NOTEST	0	0	0	0	1	1	no
10554.g1	10554.g1	-	10554:2958-5255	FemaleCarcass	MaleCarcass	NOTEST	0	0.0121053	1.79769e+308	1.79769e+308	0.184096	1	no
10554.g2	10554.g2	-	10554:6087-8256	FemaleCarcass	MaleCarcass	NOTEST	0	0	0	0	1	1	no
10557.g1	10557.g1	-	10557:18-3465	FemaleCarcass	MaleCarcass	NOTEST	0	0	0	0	1	1	no
10557.g2	10557.g2	-	10557:3466-9245	FemaleCarcass	MaleCarcass	NOTEST	0	0	0	0	1	1	no
10558.g1	10558.g1	-	10558:175-2486	FemaleCarcass	MaleCarcass	NOTEST	0	0	0	0	1	1	no
10558.g2	10558.g2	-	10558:4032-6045	FemaleCarcass	MaleCarcass	NOTEST	0	0	0	0	1	1	no
10559.g1	10559.g1	-	10559:2007-3961	FemaleCarcass	MaleCarcass	NOTEST	0.0201749	0.0401981	0.994567	-0.576109	0.564542	1	no
10563.g1	10563.g1	-	10563:6075-8063	FemaleCarcass	MaleCarcass	NOTEST	0	0	0	0	1	1	no
10565.g1	10565.g1	-	10565:0-762	FemaleCarcass	MaleCarcass	NOTEST	0	0	0	0	1	1	no
10565.g2	10565.g2	-	10565:1455-6749	FemaleCarcass	MaleCarcass	NOTEST	0	0	0	0	1	1	no
10566.g1	10566.g1	-	10566:785-3395	FemaleCarcass	MaleCarcass	NOTEST	0	0.0120387	1.79769e+308	1.79769e+308	0.184096	1	no
10567.g1	10567.g1	-	10567:24-5108	FemaleCarcass	MaleCarcass	NOTEST	0	0.0122409	1.79769e+308	1.79769e+308	0.119347	1	no
10568.g1	10568.g1	-	10568:0-1045	FemaleCarcass	MaleCarcass	NOTEST	0	0.108521	1.79769e+308	1.79769e+308	0.0775504	1	no
10568.g2	10568.g2	-	10568:10534-12675	FemaleCarcass	MaleCarcass	NOTEST	0	0	0	0	1	1	no
10569.g1	10569.g1	-	10569:3934-5885	FemaleCarcass	MaleCarcass	NOTEST	0.0202085	0.0402653	0.994578	-0.576115	0.564537	1	no
10569.g2	10569.g2	-	10569:6108-9055	FemaleCarcass	MaleCarcass	NOTEST	0	0.0172574	1.79769e+308	1.79769e+308	0.119347	1	no
10574.g1	10574.g1	-	10574:2015-5397	FemaleCarcass	MaleCarcass	NOTEST	0	0.0318116	1.79769e+308	1.79769e+308	0.0775504	1	no
10577.g1	10577.g1	-	10577:10675-13098	FemaleCarcass	MaleCarcass	NOTEST	0.0160124	0.0212498	0.408255	-0.225048	0.821942	1	no
10578.g1	10578.g1	-	10578:2179-6175	FemaleCarcass	MaleCarcass	NOTEST	0.0121404	0.0321946	1.407	-0.837657	0.402223	1	no
10579.g1	10579.g1	-	10579:0-2494	FemaleCarcass	MaleCarcass	NOTEST	0.0310549	0	-1.79769e+308	-1.79769e+308	0.0923859	1	no
10579.g2	10579.g2	-	10579:2795-6299	FemaleCarcass	MaleCarcass	NOTEST	0.0123171	0.0163322	0.407058	-0.224388	0.822455	1	no
10580.g1	10580.g1	-	10580:7695-9191	FemaleCarcass	MaleCarcass	NOTEST	0.0270387	0.0539575	0.996795	-0.5774	0.56367	1	no
10582.g1	10582.g1	-	10582:1245-3664	FemaleCarcass	MaleCarcass	OK	0.497261	0.649265	0.384805	-0.382586	0.702027	0.999997	no
10583.g1	10583.g1	-	10583:0-7215	FemaleCarcass	MaleCarcass	NOTEST	0.0184152	0	-1.79769e+308	-1.79769e+308	0.0923859	1	no
10584.g1	10584.g1	-	10584:0-10135	FemaleCarcass	MaleCarcass	NOTEST	0	0	0	0	1	1	no
10587.g1	10587.g1	-	10587:105-2788	FemaleCarcass	MaleCarcass	NOTEST	0	0	0	0	1	1	no
10587.g2	10587.g2	-	10587:2885-8011	FemaleCarcass	MaleCarcass	NOTEST	0	0	0	0	1	1	no
10588.g1	10588.g1	-	10588:1145-10728	FemaleCarcass	MaleCarcass	NOTEST	0.0544677	0.108201	0.990237	-0.850838	0.394859	1	no
10588.g2	10588.g2	-	10588:12440-12925	FemaleCarcass	MaleCarcass	NOTEST	0	0	0	0	1	1	no
10591.g1	10591.g1	-	10591:1777-3808	FemaleCarcass	MaleCarcass	NOTEST	0	0.025697	1.79769e+308	1.79769e+308	0.119347	1	no
10593.g1	10593.g1	-	10593:235-6185	FemaleCarcass	MaleCarcass	NOTEST	0.0302975	0.0401539	0.406339	-0.298265	0.765501	1	no
10594.g1	10594.g1	-	10594:6-5180	FemaleCarcass	MaleCarcass	NOTEST	0.0548647	0.0363637	-0.593378	0.447329	0.654637	1	no
10595.g1	10595.g1	-	10595:0-2625	FemaleCarcass	MaleCarcass	NOTEST	0.0147057	0	-1.79769e+308	-1.79769e+308	0.140556	1	no
10595.g2	10595.g2	-	10595:2746-5385	FemaleCarcass	MaleCarcass	NOTEST	0.277836	0.135798	-1.03277	0.904497	0.365732	1	no
10596.g1	10596.g1	-	10596:471-1980	FemaleCarcass	MaleCarcass	NOTEST	0	0	0	0	1	1	no
10596.g2	10596.g2	-	10596:1983-4997	FemaleCarcass	MaleCarcass	NOTEST	0	0	0	0	1	1	no
10599.g1	10599.g1	-	10599:869-5215	FemaleCarcass	MaleCarcass	NOTEST	0	0.0116937	1.79769e+308	1.79769e+308	0.119347	1	no
10600.g1	10600.g1	-	10600:4869-5885	FemaleCarcass	MaleCarcass	NOTEST	0	0	0	0	1	1	no
10602.g1	10602.g1	-	10602:945-4240	FemaleCarcass	MaleCarcass	NOTEST	0	0.008122	1.79769e+308	1.79769e+308	0.184096	1	no
10603.g1	10603.g1	-	10603:1935-4400	FemaleCarcass	MaleCarcass	OK	8.63136	19.632	1.18555	-2.15221	0.0313807	0.477634	no
10604.g1	10604.g1	-	10604:61-4795	FemaleCarcass	MaleCarcass	NOTEST	0	0	0	0	1	1	no
10605.g1	10605.g1	-	10605:10-7826	FemaleCarcass	MaleCarcass	NOTEST	0.00777068	0.0102933	0.405586	-0.223577	0.823087	1	no
10606.g1	10606.g1	-	10606:0-7105	FemaleCarcass	MaleCarcass	NOTEST	0.0200758	0.00665162	-1.59368	0.822561	0.410758	1	no
10607.g1	10607.g1	-	10607:1139-1495	FemaleCarcass	MaleCarcass	NOTEST	0	0	0	0	1	1	no
10608.g1	10608.g1	-	10608:0-5645	FemaleCarcass	MaleCarcass	NOTEST	0.00723186	0	-1.79769e+308	-1.79769e+308	0.140556	1	no
10610.g1	10610.g1	-	10610:125-4667	FemaleCarcass	MaleCarcass	NOTEST	0	0.0112037	1.79769e+308	1.79769e+308	0.119347	1	no
10610.g2	10610.g2	-	10610:4715-9176	FemaleCarcass	MaleCarcass	NOTEST	0.0400258	0.044238	0.144355	-0.104327	0.91691	1	no
10611.g1	10611.g1	-	10611:7307-9146	FemaleCarcass	MaleCarcass	NOTEST	0	0.0288198	1.79769e+308	1.79769e+308	0.184096	1	no
10613.g1	10613.g1	-	10613:4841-9142	FemaleCarcass	MaleCarcass	NOTEST	0	0	0	0	1	1	no
10616.g1	10616.g1	-	10616:0-3245	FemaleCarcass	MaleCarcass	NOTEST	0.0240086	0.0159163	-0.593044	0.362082	0.717291	1	no
10616.g2	10616.g2	-	10616:3659-8010	FemaleCarcass	MaleCarcass	NOTEST	0.00921225	0.0183101	0.991015	-0.574051	0.565933	1	no
10619.g1	10619.g1	-	10619:4086-6048	FemaleCarcass	MaleCarcass	NOTEST	0	0	0	0	1	1	no
10621.g1	10621.g1	-	10621:1-6032	FemaleCarcass	MaleCarcass	NOTEST	0	0.00418242	1.79769e+308	1.79769e+308	0.184096	1	no
10622.g1	10622.g1	-	10622:0-7655	FemaleCarcass	MaleCarcass	NOTEST	0.0270279	0.00596865	-2.17898	1.15714	0.247215	1	no
10622.g2	10622.g2	-	10622:8225-13080	FemaleCarcass	MaleCarcass	NOTEST	0.0442494	0.0441024	-0.00480058	0.00311697	0.997513	1	no
10625.g1	10625.g1	-	10625:3705-5698	FemaleCarcass	MaleCarcass	NOTEST	0.019748	0	-1.79769e+308	-1.79769e+308	0.140556	1	no
10626.g1	10626.g1	-	10626:0-5645	FemaleCarcass	MaleCarcass	NOTEST	0	0.0267095	1.79769e+308	1.79769e+308	0.119347	1	no
10629.g1	10629.g1	-	10629:1021-5525	FemaleCarcass	MaleCarcass	NOTEST	0.0184806	0.03061	0.72799	-0.499706	0.617282	1	no
10632.g1	10632.g1	-	10632:129-12905	FemaleCarcass	MaleCarcass	NOTEST	0.041968	0.0317541	-0.402343	0.322042	0.747421	1	no
10633.g1	10633.g1	-	10633:0-6615	FemaleCarcass	MaleCarcass	NOTEST	0.0434642	0.0411098	-0.0803458	0.0652513	0.947974	1	no
10634.g1	10634.g1	-	10634:2485-5775	FemaleCarcass	MaleCarcass	NOTEST	0	0	0	0	1	1	no
10636.g1	10636.g1	-	10636:3693-5985	FemaleCarcass	MaleCarcass	OK	1.32535	1.36453	0.042033	-0.047791	0.961883	0.999997	no
10637.g1	10637.g1	-	10637:1265-5044	FemaleCarcass	MaleCarcass	NOTEST	0.0114529	0	-1.79769e+308	-1.79769e+308	0.140556	1	no
10637.g2	10637.g2	-	10637:5145-6003	FemaleCarcass	MaleCarcass	NOTEST	0	0	0	0	1	1	no
10638.g1	10638.g1	-	10638:2055-4053	FemaleCarcass	MaleCarcass	NOTEST	0.0393891	0.0523158	0.409448	-0.275233	0.783137	1	no
10639.g1	10639.g1	-	10639:0-605	FemaleCarcass	MaleCarcass	NOTEST	0	0	0	0	1	1	no
10639.g2	10639.g2	-	10639:735-2106	FemaleCarcass	MaleCarcass	NOTEST	0	0	0	0	1	1	no
10639.g3	10639.g3	-	10639:3035-6001	FemaleCarcass	MaleCarcass	NOTEST	0	0.00857032	1.79769e+308	1.79769e+308	0.184096	1	no
10641.g1	10641.g1	-	10641:0-5975	FemaleCarcass	MaleCarcass	NOTEST	0	0	0	0	1	1	no
10642.g1	10642.g1	-	10642:189-2424	FemaleCarcass	MaleCarcass	NOTEST	0	0	0	0	1	1	no
10642.g2	10642.g2	-	10642:3225-6001	FemaleCarcass	MaleCarcass	NOTEST	0.174913	0.154699	-0.177173	0.152299	0.878951	1	no
10643.g1	10643.g1	-	10643:0-1455	FemaleCarcass	MaleCarcass	NOTEST	0	0	0	0	1	1	no
10643.g2	10643.g2	-	10643:2465-5589	FemaleCarcass	MaleCarcass	NOTEST	0.0244768	0.0162276	-0.592968	0.362036	0.717325	1	no
10648.g1	10648.g1	-	10648:2005-3815	FemaleCarcass	MaleCarcass	NOTEST	0	0	0	0	1	1	no
10648.g2	10648.g2	-	10648:3895-6017	FemaleCarcass	MaleCarcass	NOTEST	0	0	0	0	1	1	no
10649.g1	10649.g1	-	10649:280-2315	FemaleCarcass	MaleCarcass	NOTEST	0	0	0	0	1	1	no
10652.g1	10652.g1	-	10652:1655-6008	FemaleCarcass	MaleCarcass	NOTEST	0	0	0	0	1	1	no
10653.g1	10653.g1	-	10653:645-5985	FemaleCarcass	MaleCarcass	NOTEST	0.00852406	0.0112931	0.40583	-0.223711	0.822982	1	no
10656.g1	10656.g1	-	10656:1335-7102	FemaleCarcass	MaleCarcass	NOTEST	0.0398942	0.00881842	-2.17759	1.1564	0.247516	1	no
10657.g1	10657.g1	-	10657:1527-4745	FemaleCarcass	MaleCarcass	NOTEST	0.0118635	0.00786454	-0.593089	0.283972	0.776431	1	no
10657.g2	10657.g2	-	10657:6084-7146	FemaleCarcass	MaleCarcass	NOTEST	0	0.0266202	1.79769e+308	1.79769e+308	0.184096	1	no
10659.g1	10659.g1	-	10659:0-3411	FemaleCarcass	MaleCarcass	NOTEST	0	0	0	0	1	1	no
10659.g2	10659.g2	-	10659:3465-7145	FemaleCarcass	MaleCarcass	NOTEST	0	0.00910191	1.79769e+308	1.79769e+308	0.184096	1	no
10660.g1	10660.g1	-	10660:534-5015	FemaleCarcass	MaleCarcass	NOTEST	0	0	0	0	1	1	no
10660.g2	10660.g2	-	10660:5185-7142	FemaleCarcass	MaleCarcass	NOTEST	0.0402828	0.040131	-0.00544408	0.0035348	0.99718	1	no
10661.g1	10661.g1	-	10661:10-2868	FemaleCarcass	MaleCarcass	NOTEST	0.147845	0.0980444	-0.592579	0.496148	0.61979	1	no
10661.g2	10661.g2	-	10661:2915-7136	FemaleCarcass	MaleCarcass	NOTEST	0.0495338	0.0459517	-0.108296	0.0840631	0.933006	1	no
10665.g1	10665.g1	-	10665:20-2562	FemaleCarcass	MaleCarcass	NOTEST	0	0	0	0	1	1	no
10665.g2	10665.g2	-	10665:2735-6618	FemaleCarcass	MaleCarcass	NOTEST	0.0131634	0.00872886	-0.592668	0.283771	0.776586	1	no
10666.g1	10666.g1	-	10666:2959-5235	FemaleCarcass	MaleCarcass	NOTEST	0	0	0	0	1	1	no
10670.g1	10670.g1	-	10670:1685-6510	FemaleCarcass	MaleCarcass	OK	13.3132	6.70758	-0.988992	1.85429	0.0636982	0.738495	no
10672.g1	10672.g1	-	10672:0-4815	FemaleCarcass	MaleCarcass	NOTEST	0.0955617	0.110864	0.214292	-0.178772	0.858117	1	no
10676.g1	10676.g1	-	10676:0-5995	FemaleCarcass	MaleCarcass	OK	0.743921	0.785251	0.0780044	-0.0927851	0.926074	0.999997	no
10677.g1	10677.g1	-	10677:1735-9988	FemaleCarcass	MaleCarcass	OK	0.494431	1.63225	1.72302	-0.957435	0.338348	0.999997	no
10677.g2	10677.g2	-	10677:1735-9988	FemaleCarcass	MaleCarcass	OK	0.0726895	2.76647	5.25015	-1.63606	0.101827	0.996868	no
10678.g1	10678.g1	-	10678:0-1831	FemaleCarcass	MaleCarcass	NOTEST	0	0	0	0	1	1	no
10678.g2	10678.g2	-	10678:2055-3959	FemaleCarcass	MaleCarcass	NOTEST	0	0	0	0	1	1	no
10678.g3	10678.g3	-	10678:4994-9215	FemaleCarcass	MaleCarcass	NOTEST	0	0.0212686	1.79769e+308	1.79769e+308	0.119347	1	no
10679.g1	10679.g1	-	10679:2651-6855	FemaleCarcass	MaleCarcass	OK	0.355098	0.340521	-0.0604725	0.0605611	0.951709	0.999997	no
10681.g1	10681.g1	-	10681:845-8646	FemaleCarcass	MaleCarcass	NOTEST	0	0	0	0	1	1	no
10681.g2	10681.g2	-	10681:10053-12075	FemaleCarcass	MaleCarcass	NOTEST	0	0	0	0	1	1	no
10682.g1	10682.g1	-	10682:0-4755	FemaleCarcass	MaleCarcass	NOTEST	0	0	0	0	1	1	no
10682.g2	10682.g2	-	10682:5995-8925	FemaleCarcass	MaleCarcass	NOTEST	0.0163799	0	-1.79769e+308	-1.79769e+308	0.140556	1	no
10683.g1	10683.g1	-	10683:145-3179	FemaleCarcass	MaleCarcass	OK	0.403849	0.426752	0.079581	-0.0782939	0.937594	0.999997	no
10684.g1	10684.g1	-	10684:375-6329	FemaleCarcass	MaleCarcass	NOTEST	0	0	0	0	1	1	no
10685.g1	10685.g1	-	10685:137-2609	FemaleCarcass	MaleCarcass	NOTEST	0.0313491	0.0311997	-0.00689235	0.00447515	0.996429	1	no
10685.g2	10685.g2	-	10685:2685-5466	FemaleCarcass	MaleCarcass	NOTEST	0	0.0550487	1.79769e+308	1.79769e+308	0.0620772	1	no
10685.g3	10685.g3	-	10685:6644-9955	FemaleCarcass	MaleCarcass	NOTEST	0.0549799	0.0729256	0.40752	-0.31385	0.753635	1	no
10685.g4	10685.g4	-	10685:10216-11976	FemaleCarcass	MaleCarcass	NOTEST	0.0226056	0.0300439	0.410393	-0.226227	0.821025	1	no
10686.g1	10686.g1	-	10686:485-7043	FemaleCarcass	MaleCarcass	NOTEST	0.0354235	0.0176004	-1.0091	0.701935	0.48272	1	no
10686.g2	10686.g2	-	10686:7445-8483	FemaleCarcass	MaleCarcass	NOTEST	0	0	0	0	1	1	no
10690.g1	10690.g1	-	10690:0-7415	FemaleCarcass	MaleCarcass	NOTEST	0.222935	0.221463	-0.00956128	0.00928329	0.992593	1	no
10690.g2	10690.g2	-	10690:7775-10155	FemaleCarcass	MaleCarcass	OK	0.243452	0.32318	0.408701	-0.366337	0.714114	0.999997	no
10692.g1	10692.g1	-	10692:0-5385	FemaleCarcass	MaleCarcass	NOTEST	0	0.00722689	1.79769e+308	1.79769e+308	0.184096	1	no
10692.g2	10692.g2	-	10692:6135-7943	FemaleCarcass	MaleCarcass	NOTEST	0	0	0	0	1	1	no
10693.g1	10693.g1	-	10693:785-6645	FemaleCarcass	MaleCarcass	NOTEST	0	0.0051258	1.79769e+308	1.79769e+308	0.184096	1	no
10694.g1	10694.g1	-	10694:4232-8135	FemaleCarcass	MaleCarcass	NOTEST	0.0229635	0.0228326	-0.00825046	0.00535695	0.995726	1	no
10701.g1	10701.g1	-	10701:2493-4685	FemaleCarcass	MaleCarcass	NOTEST	0	0	0	0	1	1	no
10701.g2	10701.g2	-	10701:4937-7905	FemaleCarcass	MaleCarcass	NOTEST	0	0	0	0	1	1	no
10704.g1	10704.g1	-	10704:55-4700	FemaleCarcass	MaleCarcass	NOTEST	0	0	0	0	1	1	no
10705.g1	10705.g1	-	10705:0-3535	FemaleCarcass	MaleCarcass	NOTEST	0.122714	0.122036	-0.00799478	0.00677905	0.994591	1	no
10705.g2	10705.g2	-	10705:4045-6002	FemaleCarcass	MaleCarcass	NOTEST	0	0.026754	1.79769e+308	1.79769e+308	0.119347	1	no
10707.g1	10707.g1	-	10707:1616-3775	FemaleCarcass	MaleCarcass	NOTEST	0.0181164	0.0360799	0.993899	-0.575722	0.564803	1	no
10707.g2	10707.g2	-	10707:4025-5689	FemaleCarcass	MaleCarcass	NOTEST	0	0.0159795	1.79769e+308	1.79769e+308	0.184096	1	no
10710.g1	10710.g1	-	10710:0-785	FemaleCarcass	MaleCarcass	NOTEST	0	0	0	0	1	1	no
10712.g1	10712.g1	-	10712:4-2836	FemaleCarcass	MaleCarcass	NOTEST	0.0135707	0.00899979	-0.592536	0.283708	0.776634	1	no
10712.g2	10712.g2	-	10712:3008-5375	FemaleCarcass	MaleCarcass	NOTEST	0.0328337	0.0544712	0.730314	-0.501301	0.616159	1	no
10715.g1	10715.g1	-	10715:0-2705	FemaleCarcass	MaleCarcass	NOTEST	0	0.0105689	1.79769e+308	1.79769e+308	0.184096	1	no
10716.g1	10716.g1	-	10716:665-2039	FemaleCarcass	MaleCarcass	NOTEST	0	0	0	0	1	1	no
10717.g1	10717.g1	-	10717:0-4195	FemaleCarcass	MaleCarcass	NOTEST	0.0119609	0.0158586	0.406942	-0.224324	0.822505	1	no
10719.g1	10719.g1	-	10719:19611-197915	FemaleCarcass	MaleCarcass	OK	3.4805	1.16287	-1.5816	1.0927	0.274524	0.999997	no
10719.g10	10719.g10	-	10719:501666-519072	FemaleCarcass	MaleCarcass	NOTEST	0	0.0349688	1.79769e+308	1.79769e+308	0.0682657	1	no
10719.g2	10719.g2	-	10719:19611-197915	FemaleCarcass	MaleCarcass	OK	9.13951	11.0793	0.277675	-0.319162	0.749604	0.999997	no
10719.g3	10719.g3	-	10719:19611-197915	FemaleCarcass	MaleCarcass	OK	2.93048	1.8613	-0.654829	0.254595	0.799036	0.999997	no
10719.g4	10719.g4	-	10719:200000-262695	FemaleCarcass	MaleCarcass	OK	2.73345	1.98046	-0.464889	0.602104	0.547105	0.999997	no
10719.g9	10719.g9	-	10719:426352-499666	FemaleCarcass	MaleCarcass	NOTEST	0.117398	0.0917867	-0.355056	0.357969	0.720367	1	no
10720.g1	10720.g1	-	10720:115-3409	FemaleCarcass	MaleCarcass	NOTEST	0	0	0	0	1	1	no
10720.g2	10720.g2	-	10720:51545-119933	FemaleCarcass	MaleCarcass	NOTEST	0.0481611	0.0171601	-1.48881	1.21802	0.223217	1	no
10721.g1	10721.g1	-	10721:1307-5425	FemaleCarcass	MaleCarcass	NOTEST	0.0103167	0	-1.79769e+308	-1.79769e+308	0.140556	1	no
10723.g1	10723.g1	-	10723:707-4375	FemaleCarcass	MaleCarcass	NOTEST	0.0206921	0.0205688	-0.00861811	0.00559567	0.995535	1	no
10726.g1	10726.g1	-	10726:135-4636	FemaleCarcass	MaleCarcass	NOTEST	0.261116	0.120059	-1.12094	0.934637	0.349976	1	no
10728.g1	10728.g1	-	10728:4445-5256	FemaleCarcass	MaleCarcass	NOTEST	0	0	0	0	1	1	no
10729.g1	10729.g1	-	10729:2413-4845	FemaleCarcass	MaleCarcass	NOTEST	0.0167108	0.0221801	0.408481	-0.225173	0.821845	1	no
10733.g1	10733.g1	-	10733:4615-75659	FemaleCarcass	MaleCarcass	NOTEST	0	0	0	0	1	1	no
10733.g2	10733.g2	-	10733:75705-90437	FemaleCarcass	MaleCarcass	NOTEST	0.00378286	0.0200256	2.4043	-1.4912	0.135909	1	no
10733.g3	10733.g3	-	10733:90485-93198	FemaleCarcass	MaleCarcass	NOTEST	0	0	0	0	1	1	no
10736.g1	10736.g1	-	10736:2335-4455	FemaleCarcass	MaleCarcass	NOTEST	0	0	0	0	1	1	no
10739.g1	10739.g1	-	10739:0-3195	FemaleCarcass	MaleCarcass	NOTEST	0	0.0967544	1.79769e+308	1.79769e+308	0.0474498	1	no
10740.g1	10740.g1	-	10740:1-4372	FemaleCarcass	MaleCarcass	NOTEST	0	0	0	0	1	1	no
10741.g1	10741.g1	-	10741:0-2485	FemaleCarcass	MaleCarcass	NOTEST	0	0	0	0	1	1	no
10741.g2	10741.g2	-	10741:2585-5544	FemaleCarcass	MaleCarcass	NOTEST	0.0266546	0.0176757	-0.592615	0.36182	0.717486	1	no
10743.g1	10743.g1	-	10743:13-4245	FemaleCarcass	MaleCarcass	NOTEST	0	0.00710527	1.79769e+308	1.79769e+308	0.184096	1	no
10744.g1	10744.g1	-	10744:715-3878	FemaleCarcass	MaleCarcass	NOTEST	0	0.00800848	1.79769e+308	1.79769e+308	0.184096	1	no
10744.g2	10744.g2	-	10744:3925-6485	FemaleCarcass	MaleCarcass	NOTEST	0	0.0147911	1.79769e+308	1.79769e+308	0.184096	1	no
10747.g1	10747.g1	-	10747:24-4660	FemaleCarcass	MaleCarcass	NOTEST	0.0343846	0.0114108	-1.59136	0.821364	0.411439	1	no
10747.g2	10747.g2	-	10747:4662-9535	FemaleCarcass	MaleCarcass	NOTEST	0.0291335	0.0257386	-0.178749	0.126228	0.899551	1	no
10748.g1	10748.g1	-	10748:215-4228	FemaleCarcass	MaleCarcass	NOTEST	0	0	0	0	1	1	no
1075.g1	1075.g1	-	1075:0-1233	FemaleCarcass	MaleCarcass	NOTEST	0	0	0	0	1	1	no
10750.g1	10750.g1	-	10750:0-5615	FemaleCarcass	MaleCarcass	NOTEST	0	0	0	0	1	1	no
10754.g1	10754.g1	-	10754:3856-7445	FemaleCarcass	MaleCarcass	NOTEST	0.0317511	0.0210424	-0.593504	0.403434	0.686629	1	no
10756.g1	10756.g1	-	10756:3885-6521	FemaleCarcass	MaleCarcass	NOTEST	0	0.0599625	1.79769e+308	1.79769e+308	0.0928725	1	no
10756.g2	10756.g2	-	10756:6925-11435	FemaleCarcass	MaleCarcass	NOTEST	0.0405429	0.00671659	-2.59365	1.39669	0.162506	1	no
10757.g1	10757.g1	-	10757:0-9815	FemaleCarcass	MaleCarcass	NOTEST	0.00828352	0.00548691	-0.594248	0.284527	0.776006	1	no
10758.g1	10758.g1	-	10758:137-10895	FemaleCarcass	MaleCarcass	NOTEST	0	0.00473454	1.79769e+308	1.79769e+308	0.184096	1	no
10759.g1	10759.g1	-	10759:3861-5795	FemaleCarcass	MaleCarcass	NOTEST	0	0	0	0	1	1	no
10760.g1	10760.g1	-	10760:0-2175	FemaleCarcass	MaleCarcass	NOTEST	0.0209771	0.0139347	-0.590135	0.282558	0.777516	1	no
10760.g2	10760.g2	-	10760:2261-4264	FemaleCarcass	MaleCarcass	NOTEST	0	0	0	0	1	1	no
10761.g1	10761.g1	-	10761:2404-9265	FemaleCarcass	MaleCarcass	NOTEST	0.0887424	0.113006	0.348697	-0.309036	0.757294	1	no
10763.g1	10763.g1	-	10763:10465-12462	FemaleCarcass	MaleCarcass	NOTEST	0.0197052	0.0261721	0.409452	-0.225708	0.821429	1	no
10766.g1	10766.g1	-	10766:285-3985	FemaleCarcass	MaleCarcass	NOTEST	0	0	0	0	1	1	no
10768.g1	10768.g1	-	10768:2251-4875	FemaleCarcass	MaleCarcass	NOTEST	0	0.00975889	1.79769e+308	1.79769e+308	0.184096	1	no
10770.g1	10770.g1	-	10770:509-3127	FemaleCarcass	MaleCarcass	NOTEST	0.0798147	0.159022	0.994495	-0.783888	0.433106	1	no
10771.g1	10771.g1	-	10771:0-3880	FemaleCarcass	MaleCarcass	NOTEST	0	0	0	0	1	1	no
10772.g1	10772.g1	-	10772:3-4876	FemaleCarcass	MaleCarcass	NOTEST	0	0.0401874	1.79769e+308	1.79769e+308	0.0620772	1	no
10772.g2	10772.g2	-	10772:4906-11675	FemaleCarcass	MaleCarcass	NOTEST	0.0137118	0.0590178	2.10573	-1.52692	0.126781	1	no
10775.g1	10775.g1	-	10775:75-4089	FemaleCarcass	MaleCarcass	NOTEST	0	0.00682323	1.79769e+308	1.79769e+308	0.184096	1	no
10777.g1	10777.g1	-	10777:105-2204	FemaleCarcass	MaleCarcass	NOTEST	0.0746963	0.061992	-0.268954	0.199525	0.841852	1	no
10777.g2	10777.g2	-	10777:2255-5125	FemaleCarcass	MaleCarcass	NOTEST	0	0	0	0	1	1	no
10778.g1	10778.g1	-	10778:1852-4235	FemaleCarcass	MaleCarcass	NOTEST	0	0.0216318	1.79769e+308	1.79769e+308	0.119347	1	no
10778.g2	10778.g2	-	10778:5825-7537	FemaleCarcass	MaleCarcass	NOTEST	0.0466004	0.0154859	-1.58938	0.820342	0.412021	1	no
10779.g1	10779.g1	-	10779:3478-5455	FemaleCarcass	MaleCarcass	NOTEST	0	0	0	0	1	1	no
10779.g2	10779.g2	-	10779:5502-7134	FemaleCarcass	MaleCarcass	NOTEST	0	0	0	0	1	1	no
10782.g1	10782.g1	-	10782:4398-6259	FemaleCarcass	MaleCarcass	NOTEST	0	0.0141311	1.79769e+308	1.79769e+308	0.184096	1	no
10783.g1	10783.g1	-	10783:0-4965	FemaleCarcass	MaleCarcass	NOTEST	0.0704698	0.011671	-2.59408	1.73737	0.0823212	1	no
10785.g1	10785.g1	-	10785:1705-2821	FemaleCarcass	MaleCarcass	NOTEST	0	0	0	0	1	1	no
10788.g1	10788.g1	-	10788:0-1507	FemaleCarcass	MaleCarcass	NOTEST	0	0	0	0	1	1	no
10790.g1	10790.g1	-	10790:837-22535	FemaleCarcass	MaleCarcass	OK	3.32543	3.01047	-0.143551	0.066517	0.946966	0.999997	no
10790.g10	10790.g10	-	10790:124529-128265	FemaleCarcass	MaleCarcass	OK	0.831924	0.496574	-0.744444	0.77095	0.440736	0.999997	no
10790.g1007	10790.g1007	-	10790:12157575-12160583	FemaleCarcass	MaleCarcass	NOTEST	0	0.217843	1.79769e+308	1.79769e+308	0.0397676	1	no
10790.g101	10790.g101	-	10790:1646085-1665008	FemaleCarcass	MaleCarcass	OK	4.11741	25.4718	2.62909	-2.76725	0.00565313	0.175581	no
10790.g1012	10790.g1012	-	10790:12365331-12403016	FemaleCarcass	MaleCarcass	OK	2.78033	2.01156	-0.46694	0.660217	0.509115	0.999997	no
10790.g1014	10790.g1014	-	10790:12408942-12514365	FemaleCarcass	MaleCarcass	OK	26.6158	18.506	-0.524291	0.531125	0.595332	0.999997	no
10790.g1018	10790.g1018	-	10790:12528643-12529872	FemaleCarcass	MaleCarcass	OK	0	1.02196	1.79769e+308	1.79769e+308	0.0249813	0.418026	no
10790.g1021	10790.g1021	-	10790:12580618-12597317	FemaleCarcass	MaleCarcass	OK	1.3605	1.64687	0.275591	-0.287234	0.773933	0.999997	no
10790.g1023	10790.g1023	-	10790:12669107-12674296	FemaleCarcass	MaleCarcass	NOTEST	0.043158	0	-1.79769e+308	-1.79769e+308	0.0720569	1	no
10790.g1028	10790.g1028	-	10790:12720388-12722236	FemaleCarcass	MaleCarcass	OK	30.0173	31.9083	0.0881356	-0.162097	0.871229	0.999997	no
10790.g1033	10790.g1033	-	10790:12736118-12743663	FemaleCarcass	MaleCarcass	OK	0.612643	0.605597	-0.016688	0.0139275	0.988888	0.999997	no
10790.g1034	10790.g1034	-	10790:12744625-12746813	FemaleCarcass	MaleCarcass	OK	1.50949	1.16238	-0.376981	0.288609	0.77288	0.999997	no
10790.g1035	10790.g1035	-	10790:12746831-12748521	FemaleCarcass	MaleCarcass	OK	0.465171	0.440152	-0.0797576	0.0547966	0.9563	0.999997	no
10790.g1037	10790.g1037	-	10790:12756151-12757285	FemaleCarcass	MaleCarcass	OK	2.55973	0.545549	-2.23021	1.14299	0.253044	0.999997	no
10790.g1045	10790.g1045	-	10790:12779946-12780955	FemaleCarcass	MaleCarcass	OK	0.886792	1.77841	1.00392	-0.921827	0.356619	0.999997	no
10790.g1051	10790.g1051	-	10790:12832297-12839278	FemaleCarcass	MaleCarcass	NOTEST	0.02416	0.016017	-0.593019	0.362067	0.717302	1	no
10790.g1056	10790.g1056	-	10790:12897969-12898632	FemaleCarcass	MaleCarcass	OK	3.20625	2.47238	-0.374988	0.364995	0.715115	0.999997	no
10790.g1058	10790.g1058	-	10790:12906802-12913356	FemaleCarcass	MaleCarcass	OK	3.56971	1.34753	-1.40549	1.37173	0.170146	0.999997	no
10790.g106	10790.g106	-	10790:1683394-1689498	FemaleCarcass	MaleCarcass	OK	2.06982	1.26847	-0.706417	0.195546	0.844965	0.999997	no
10790.g1064	10790.g1064	-	10790:12938662-12940823	FemaleCarcass	MaleCarcass	OK	1.11943	2.02562	0.855606	-0.918805	0.358198	0.999997	no
10790.g1067	10790.g1067	-	10790:12986122-13002563	FemaleCarcass	MaleCarcass	OK	2.53967	2.33952	-0.11843	0.138488	0.889855	0.999997	no
10790.g1068	10790.g1068	-	10790:13002573-13004612	FemaleCarcass	MaleCarcass	OK	2.27352	2.20055	-0.0470684	0.058028	0.953726	0.999997	no
10790.g107	10790.g107	-	10790:1689544-1733444	FemaleCarcass	MaleCarcass	OK	2.12014	0.973962	-1.12222	0.438425	0.661078	0.999997	no
10790.g1073	10790.g1073	-	10790:13020343-13071505	FemaleCarcass	MaleCarcass	NOTEST	0.165698	0.112495	-0.5587	0.00986047	0.992133	1	no
10790.g1074	10790.g1074	-	10790:13020343-13071505	FemaleCarcass	MaleCarcass	OK	27.4176	12.2633	-1.16075	1.74518	0.0809532	0.868796	no
10790.g1076	10790.g1076	-	10790:13071551-13082723	FemaleCarcass	MaleCarcass	OK	59.2721	82.9027	0.484067	-0.915703	0.359823	0.999997	no
10790.g1080	10790.g1080	-	10790:13111091-13113887	FemaleCarcass	MaleCarcass	OK	0.633422	0.363593	-0.80084	0.770537	0.440981	0.999997	no
10790.g1085	10790.g1085	-	10790:13140521-13143969	FemaleCarcass	MaleCarcass	NOTEST	0.142327	0.102954	-0.46721	0.393218	0.694159	1	no
10790.g1096	10790.g1096	-	10790:13187201-13192046	FemaleCarcass	MaleCarcass	NOTEST	0.0914336	0.183232	1.00288	-0.581467	0.560926	1	no
10790.g1098	10790.g1098	-	10790:13206700-13264394	FemaleCarcass	MaleCarcass	OK	1.36978	0.671363	-1.02878	0.493293	0.621806	0.999997	no
10790.g11	10790.g11	-	10790:128985-271078	FemaleCarcass	MaleCarcass	OK	3.08436	3.43147	0.153859	-0.0612629	0.95115	0.999997	no
10790.g110	10790.g110	-	10790:1733490-1752009	FemaleCarcass	MaleCarcass	OK	2.141	3.63328	0.762986	-0.65041	0.515428	0.999997	no
10790.g1100	10790.g1100	-	10790:13264440-13268257	FemaleCarcass	MaleCarcass	OK	2.22482	2.96352	0.413624	-0.155411	0.876498	0.999997	no
10790.g1103	10790.g1103	-	10790:13277304-13285064	FemaleCarcass	MaleCarcass	OK	15.3957	16.9014	0.134614	-0.239367	0.810821	0.999997	no
10790.g1106	10790.g1106	-	10790:13287184-13292151	FemaleCarcass	MaleCarcass	OK	7.10929	4.73299	-0.586954	0.973611	0.330249	0.999997	no
10790.g1107	10790.g1107	-	10790:13292152-13313624	FemaleCarcass	MaleCarcass	OK	1.67894	1.01207	-0.730245	0.850123	0.395257	0.999997	no
10790.g1109	10790.g1109	-	10790:13345054-13370138	FemaleCarcass	MaleCarcass	OK	0.310519	0.463081	0.576585	-0.570417	0.568395	0.999997	no
10790.g111	10790.g111	-	10790:1752010-1757274	FemaleCarcass	MaleCarcass	OK	0.723302	0.82521	0.190162	-0.201456	0.840342	0.999997	no
10790.g1110	10790.g1110	-	10790:13370240-13372344	FemaleCarcass	MaleCarcass	NOTEST	0	0.0123665	1.79769e+308	1.79769e+308	0.184096	1	no
10790.g1111	10790.g1111	-	10790:13376956-13401759	FemaleCarcass	MaleCarcass	NOTEST	0.226891	0.286106	0.334551	-0.333143	0.739026	1	no
10790.g1112	10790.g1112	-	10790:13401760-13412093	FemaleCarcass	MaleCarcass	OK	2.02602	1.95656	-0.0503331	0.0628428	0.949892	0.999997	no
10790.g1113	10790.g1113	-	10790:13412139-13415783	FemaleCarcass	MaleCarcass	OK	0.822951	0.793901	-0.0518483	0.0587334	0.953164	0.999997	no
10790.g1114	10790.g1114	-	10790:13415883-13422760	FemaleCarcass	MaleCarcass	OK	3.67717	3.69469	0.00685903	-0.00935643	0.992535	0.999997	no
10790.g1115	10790.g1115	-	10790:13422799-13428623	FemaleCarcass	MaleCarcass	OK	4.45542	3.55814	-0.324438	0.440852	0.65932	0.999997	no
10790.g1116	10790.g1116	-	10790:13429153-13430399	FemaleCarcass	MaleCarcass	OK	0.951038	1.37224	0.528954	-0.495067	0.620553	0.999997	no
10790.g1119	10790.g1119	-	10790:13434957-13436693	FemaleCarcass	MaleCarcass	OK	1.59689	2.42394	0.60209	-0.690217	0.490058	0.999997	no
10790.g1120	10790.g1120	-	10790:13437053-13440585	FemaleCarcass	MaleCarcass	OK	5.2158	5.05707	-0.0445853	0.0717501	0.942801	0.999997	no
10790.g1122	10790.g1122	-	10790:13449488-13462953	FemaleCarcass	MaleCarcass	OK	4.37557	4.75825	0.12096	-0.165087	0.868876	0.999997	no
10790.g1129	10790.g1129	-	10790:13576385-13604783	FemaleCarcass	MaleCarcass	OK	0.427124	0.515243	0.270599	-0.261727	0.793532	0.999997	no
10790.g1132	10790.g1132	-	10790:13626563-13680873	FemaleCarcass	MaleCarcass	OK	0	0.441939	1.79769e+308	1.79769e+308	0.221165	0.999997	no
10790.g1143	10790.g1143	-	10790:13845432-13964287	FemaleCarcass	MaleCarcass	OK	2.50757	2.02849	-0.305884	0.0925448	0.926265	0.999997	no
10790.g1146	10790.g1146	-	10790:13845432-13964287	FemaleCarcass	MaleCarcass	OK	3.16303	3.25215	0.0400867	-0.0352429	0.971886	0.999997	no
10790.g1147	10790.g1147	-	10790:13845432-13964287	FemaleCarcass	MaleCarcass	OK	0.298306	0.278745	-0.0978463	0.00675621	0.994609	0.999997	no
10790.g1148	10790.g1148	-	10790:13845432-13964287	FemaleCarcass	MaleCarcass	OK	2.5288	2.16872	-0.221611	0.094453	0.924749	0.999997	no
10790.g1150	10790.g1150	-	10790:13975293-13994507	FemaleCarcass	MaleCarcass	OK	2.00848	0.837479	-1.26198	0.884268	0.376551	0.999997	no
10790.g1151	10790.g1151	-	10790:13994553-14049579	FemaleCarcass	MaleCarcass	NOTEST	0	0.137067	1.79769e+308	1.79769e+308	0.397717	1	no
10790.g1153	10790.g1153	-	10790:13994553-14049579	FemaleCarcass	MaleCarcass	NOTEST	0.018871	0.14136	2.90514	-0.322486	0.747085	1	no
10790.g1155	10790.g1155	-	10790:13994553-14049579	FemaleCarcass	MaleCarcass	OK	1.25734	1.13291	-0.15035	0.133794	0.893566	0.999997	no
10790.g1159	10790.g1159	-	10790:14103955-14123779	FemaleCarcass	MaleCarcass	OK	21.4448	20.1944	-0.0866769	0.14798	0.882358	0.999997	no
10790.g1160	10790.g1160	-	10790:14123825-14128289	FemaleCarcass	MaleCarcass	OK	2.43193	2.96288	0.284902	-0.289161	0.772458	0.999997	no
10790.g1161	10790.g1161	-	10790:14128389-14180869	FemaleCarcass	MaleCarcass	OK	1.48716	1.2708	-0.226815	0.282238	0.777761	0.999997	no
10790.g1168	10790.g1168	-	10790:14228122-14243048	FemaleCarcass	MaleCarcass	OK	33.4585	35.758	0.0958932	-0.181516	0.855962	0.999997	no
10790.g1171	10790.g1171	-	10790:14258693-14262523	FemaleCarcass	MaleCarcass	OK	16.1041	23.4098	0.539689	-1.01776	0.308793	0.999997	no
10790.g1174	10790.g1174	-	10790:14288564-14300763	FemaleCarcass	MaleCarcass	NOTEST	0.0923777	0.218777	1.24384	-1.06228	0.28811	1	no
10790.g1182	10790.g1182	-	10790:14414058-14423557	FemaleCarcass	MaleCarcass	NOTEST	0.110418	0.116894	0.0822242	-0.0500317	0.960097	1	no
10790.g1186	10790.g1186	-	10790:14437267-14446532	FemaleCarcass	MaleCarcass	OK	20.4044	18.1842	-0.166194	0.303454	0.761544	0.999997	no
10790.g119	10790.g119	-	10790:1789682-1791194	FemaleCarcass	MaleCarcass	NOTEST	0	0	0	0	1	1	no
10790.g1194	10790.g1194	-	10790:14463344-14469477	FemaleCarcass	MaleCarcass	NOTEST	0	0.0350991	1.79769e+308	1.79769e+308	0.335329	1	no
10790.g1197	10790.g1197	-	10790:14478127-14528330	FemaleCarcass	MaleCarcass	OK	2.37262	2.32258	-0.0307544	0.0408954	0.967379	0.999997	no
10790.g1198	10790.g1198	-	10790:14530108-14549050	FemaleCarcass	MaleCarcass	NOTEST	0.13626	0.140616	0.0454018	-0.0381289	0.969585	1	no
10790.g12	10790.g12	-	10790:128985-271078	FemaleCarcass	MaleCarcass	OK	0.476351	0.82472	0.791878	-0.209525	0.834038	0.999997	no
10790.g1204	10790.g1204	-	10790:14678300-14687630	FemaleCarcass	MaleCarcass	OK	18.6412	25.0144	0.424267	-0.795	0.426614	0.999997	no
10790.g1208	10790.g1208	-	10790:14714202-14720335	FemaleCarcass	MaleCarcass	OK	16.511	14.8455	-0.15341	0.216623	0.828502	0.999997	no
10790.g121	10790.g121	-	10790:1804564-1808429	FemaleCarcass	MaleCarcass	NOTEST	0.018317	0.0608017	1.73093	-1.04749	0.294876	1	no
10790.g1217	10790.g1217	-	10790:14752390-14773705	FemaleCarcass	MaleCarcass	NOTEST	0.285417	0.204249	-0.482747	0.16685	0.867488	1	no
10790.g1225	10790.g1225	-	10790:14830320-14840305	FemaleCarcass	MaleCarcass	OK	15.9595	10.7805	-0.565994	1.02485	0.305433	0.999997	no
10790.g1228	10790.g1228	-	10790:14850163-14853740	FemaleCarcass	MaleCarcass	OK	632.397	779.219	0.301197	-0.349365	0.726815	0.999997	no
10790.g1231	10790.g1231	-	10790:14862157-14903070	FemaleCarcass	MaleCarcass	OK	5.26999	15.8621	1.58971	-1.17005	0.241979	0.999997	no
10790.g1232	10790.g1232	-	10790:14862157-14903070	FemaleCarcass	MaleCarcass	OK	9.46522	6.28511	-0.590699	0.818525	0.413058	0.999997	no
10790.g1234	10790.g1234	-	10790:14912770-14913493	FemaleCarcass	MaleCarcass	OK	1.35284	0.143506	-3.2368	2.42224	0.015425	0.317814	no
10790.g1235	10790.g1235	-	10790:14913829-14914550	FemaleCarcass	MaleCarcass	NOTEST	0	0.189461	1.79769e+308	1.79769e+308	0.0775504	1	no
10790.g1244	10790.g1244	-	10790:14979123-15105358	FemaleCarcass	MaleCarcass	OK	10.4542	8.70405	-0.264325	0.283857	0.77652	0.999997	no
10790.g1245	10790.g1245	-	10790:14979123-15105358	FemaleCarcass	MaleCarcass	OK	2.81345	2.23429	-0.332522	0.176117	0.860202	0.999997	no
10790.g1251	10790.g1251	-	10790:15155912-15161737	FemaleCarcass	MaleCarcass	OK	0.287316	0.63393	1.14169	-0.821787	0.411198	0.999997	no
10790.g1252	10790.g1252	-	10790:15161739-15173572	FemaleCarcass	MaleCarcass	OK	41.8294	11.9006	-1.81349	1.1064	0.268555	0.999997	no
10790.g1255	10790.g1255	-	10790:15178042-15180092	FemaleCarcass	MaleCarcass	NOTEST	0.144845	0.0482744	-1.58518	0.994419	0.320019	1	no
10790.g1256	10790.g1256	-	10790:15180192-15209591	FemaleCarcass	MaleCarcass	OK	0.562915	0.484625	-0.216049	0.114792	0.90861	0.999997	no
10790.g1257	10790.g1257	-	10790:15209596-15226482	FemaleCarcass	MaleCarcass	NOTEST	0.0158314	0.157565	3.31509	-2.10182	0.0355688	1	no
10790.g1259	10790.g1259	-	10790:15312853-15333166	FemaleCarcass	MaleCarcass	OK	2.10714	3.24829	0.624396	-0.863398	0.387919	0.999997	no
10790.g126	10790.g126	-	10790:2009399-2020728	FemaleCarcass	MaleCarcass	OK	36.7992	25.3694	-0.536582	0.416521	0.677029	0.999997	no
10790.g1264	10790.g1264	-	10790:15359859-15375033	FemaleCarcass	MaleCarcass	OK	0.296005	0.415053	0.487676	-0.475375	0.634519	0.999997	no
10790.g1268	10790.g1268	-	10790:15380299-15395348	FemaleCarcass	MaleCarcass	OK	2.81564	3.17007	0.171056	-0.148307	0.882101	0.999997	no
10790.g1269	10790.g1269	-	10790:15395354-15399288	FemaleCarcass	MaleCarcass	OK	0.755717	0.40059	-0.915719	0.134522	0.89299	0.999997	no
10790.g127	10790.g127	-	10790:2009399-2020728	FemaleCarcass	MaleCarcass	OK	109.24	76.5365	-0.513283	0.786744	0.431432	0.999997	no
10790.g1273	10790.g1273	-	10790:15405413-15410588	FemaleCarcass	MaleCarcass	NOTEST	0.26226	0.264041	0.00976533	-0.00402813	0.996786	1	no
10790.g1276	10790.g1276	-	10790:15413261-15415123	FemaleCarcass	MaleCarcass	OK	87.9208	57.4778	-0.6132	1.01508	0.310069	0.999997	no
10790.g1282	10790.g1282	-	10790:15432204-15438713	FemaleCarcass	MaleCarcass	OK	3.96054	3.89806	-0.0229405	0.0278215	0.977805	0.999997	no
10790.g1286	10790.g1286	-	10790:15448043-15473994	FemaleCarcass	MaleCarcass	OK	25.0257	24.5813	-0.0258506	0.0304	0.975748	0.999997	no
10790.g1287	10790.g1287	-	10790:15448043-15473994	FemaleCarcass	MaleCarcass	OK	8.85876	11.0086	0.313454	-0.154642	0.877104	0.999997	no
10790.g1288	10790.g1288	-	10790:15448043-15473994	FemaleCarcass	MaleCarcass	OK	39.7868	27.5176	-0.531935	0.504778	0.613715	0.999997	no
10790.g129	10790.g129	-	10790:2020828-2030738	FemaleCarcass	MaleCarcass	OK	17.01	14.5214	-0.228204	0.234367	0.8147	0.999997	no
10790.g1295	10790.g1295	-	10790:15548427-15582961	FemaleCarcass	MaleCarcass	OK	0.268479	0.431709	0.685248	-0.725866	0.467921	0.999997	no
10790.g1296	10790.g1296	-	10790:15583061-15611381	FemaleCarcass	MaleCarcass	OK	0.944495	0.905271	-0.0611927	0.0459971	0.963313	0.999997	no
10790.g13	10790.g13	-	10790:128985-271078	FemaleCarcass	MaleCarcass	OK	4.76946	5.41827	0.184006	-0.306485	0.759236	0.999997	no
10790.g130	10790.g130	-	10790:2032011-2040349	FemaleCarcass	MaleCarcass	OK	30.7881	23.141	-0.411924	0.693581	0.487945	0.999997	no
10790.g1300	10790.g1300	-	10790:15662690-15676658	FemaleCarcass	MaleCarcass	OK	10.3592	16.1849	0.64374	-0.458777	0.646394	0.999997	no
10790.g1302	10790.g1302	-	10790:15682604-15706394	FemaleCarcass	MaleCarcass	OK	2.20023	1.7829	-0.303426	0.0636067	0.949283	0.999997	no
10790.g1305	10790.g1305	-	10790:15706395-15776527	FemaleCarcass	MaleCarcass	OK	1.83658	1.42455	-0.366522	0.209525	0.834039	0.999997	no
10790.g1310	10790.g1310	-	10790:15785055-15785554	FemaleCarcass	MaleCarcass	OK	0.312456	0.422683	0.435923	-0.31998	0.748983	0.999997	no
10790.g1312	10790.g1312	-	10790:15799814-15808187	FemaleCarcass	MaleCarcass	OK	0.303787	0.335841	0.144719	-0.134961	0.892643	0.999997	no
10790.g1313	10790.g1313	-	10790:15808191-15809174	FemaleCarcass	MaleCarcass	NOTEST	0	0.0634109	1.79769e+308	1.79769e+308	0.119347	1	no
10790.g132	10790.g132	-	10790:2047541-2067125	FemaleCarcass	MaleCarcass	OK	0.71607	0.775085	0.114254	-0.0435523	0.965261	0.999997	no
10790.g133	10790.g133	-	10790:2067225-2080119	FemaleCarcass	MaleCarcass	NOTEST	0	0	0	0	1	1	no
10790.g1332	10790.g1332	-	10790:15899184-15927554	FemaleCarcass	MaleCarcass	OK	2.76272	3.12825	0.179268	-0.319906	0.74904	0.999997	no
10790.g1333	10790.g1333	-	10790:15927555-15997114	FemaleCarcass	MaleCarcass	OK	3.02011	2.05615	-0.554653	0.227735	0.819852	0.999997	no
10790.g1335	10790.g1335	-	10790:16062693-16170808	FemaleCarcass	MaleCarcass	OK	1.37066	1.34581	-0.0264039	0.00719239	0.994261	0.999997	no
10790.g1336	10790.g1336	-	10790:16170854-16209867	FemaleCarcass	MaleCarcass	NOTEST	0	0.0286823	1.79769e+308	1.79769e+308	0.329816	1	no
10790.g1339	10790.g1339	-	10790:16221614-16232168	FemaleCarcass	MaleCarcass	OK	5.82052	8.09168	0.475291	-0.398064	0.690583	0.999997	no
10790.g1340	10790.g1340	-	10790:16221614-16232168	FemaleCarcass	MaleCarcass	OK	10.878	10.2625	-0.0840313	0.130486	0.896182	0.999997	no
10790.g1343	10790.g1343	-	10790:16233994-16262184	FemaleCarcass	MaleCarcass	NOTEST	0.13945	0.236439	0.761724	-0.195864	0.844717	1	no
10790.g135	10790.g135	-	10790:2080165-2177832	FemaleCarcass	MaleCarcass	OK	2.52896	4.33945	0.778966	-1.01578	0.309735	0.999997	no
10790.g1353	10790.g1353	-	10790:16336859-16348924	FemaleCarcass	MaleCarcass	OK	0.59344	0.982877	0.727909	-0.839522	0.401177	0.999997	no
10790.g1354	10790.g1354	-	10790:16352938-16354062	FemaleCarcass	MaleCarcass	OK	0.118669	0.422187	1.83094	-1.42033	0.155511	0.999997	no
10790.g1360	10790.g1360	-	10790:16394718-16395583	FemaleCarcass	MaleCarcass	OK	2.72487	2.16691	-0.330548	0.337788	0.735523	0.999997	no
10790.g1363	10790.g1363	-	10790:16399236-16404088	FemaleCarcass	MaleCarcass	OK	4.58313	5.07705	0.147658	-0.256172	0.797818	0.999997	no
10790.g1366	10790.g1366	-	10790:16488312-16488834	FemaleCarcass	MaleCarcass	OK	0	1.94152	1.79769e+308	1.79769e+308	0.0332519	0.486751	no
10790.g1368	10790.g1368	-	10790:16535012-16537952	FemaleCarcass	MaleCarcass	OK	17.0324	15.3348	-0.151468	0.269173	0.787796	0.999997	no
10790.g137	10790.g137	-	10790:2183755-2189426	FemaleCarcass	MaleCarcass	NOTEST	0.161873	0.190879	0.237798	-0.087156	0.930548	1	no
10790.g1371	10790.g1371	-	10790:16550442-16554052	FemaleCarcass	MaleCarcass	NOTEST	0	0.0680873	1.79769e+308	1.79769e+308	0.464822	1	no
10790.g1372	10790.g1372	-	10790:16554263-16588002	FemaleCarcass	MaleCarcass	OK	0.80596	0.817203	0.0199867	-0.00402389	0.996789	0.999997	no
10790.g1373	10790.g1373	-	10790:16554263-16588002	FemaleCarcass	MaleCarcass	OK	10.2287	9.47255	-0.110791	0.152215	0.879017	0.999997	no
10790.g1376	10790.g1376	-	10790:16621032-16624418	FemaleCarcass	MaleCarcass	NOTEST	0	0	0	0	1	1	no
10790.g1379	10790.g1379	-	10790:16631192-16633748	FemaleCarcass	MaleCarcass	OK	3.68911	3.62923	-0.0236073	0.0293154	0.976613	0.999997	no
10790.g1381	10790.g1381	-	10790:16638611-16640302	FemaleCarcass	MaleCarcass	OK	55.0823	83.0397	0.592213	-1.1136	0.26545	0.999997	no
10790.g1383	10790.g1383	-	10790:16643587-16644942	FemaleCarcass	MaleCarcass	OK	0.604718	0.545948	-0.147499	0.102148	0.918639	0.999997	no
10790.g1386	10790.g1386	-	10790:16680086-16707937	FemaleCarcass	MaleCarcass	OK	4.3697	2.98901	-0.547867	0.881761	0.377906	0.999997	no
10790.g1387	10790.g1387	-	10790:16717412-16718407	FemaleCarcass	MaleCarcass	NOTEST	0.0861327	0.143755	0.738977	-0.507248	0.611981	1	no
10790.g1388	10790.g1388	-	10790:16724157-16724789	FemaleCarcass	MaleCarcass	NOTEST	0	0.259165	1.79769e+308	1.79769e+308	0.0930303	1	no
10790.g1392	10790.g1392	-	10790:16782587-16783107	FemaleCarcass	MaleCarcass	OK	0.118298	0.481335	2.02461	-1.23857	0.215506	0.999997	no
10790.g1393	10790.g1393	-	10790:16784257-16789115	FemaleCarcass	MaleCarcass	OK	9.68858	10.4155	0.104375	-0.193999	0.846177	0.999997	no
10790.g1399	10790.g1399	-	10790:16857747-16861528	FemaleCarcass	MaleCarcass	OK	0.541273	0.690454	0.351189	-0.338245	0.735178	0.999997	no
10790.g14	10790.g14	-	10790:271079-278355	FemaleCarcass	MaleCarcass	NOTEST	0.215142	0.226558	0.0745917	-0.0675258	0.946163	1	no
10790.g140	10790.g140	-	10790:2200977-2219795	FemaleCarcass	MaleCarcass	OK	1.57075	2.19318	0.48157	-0.60265	0.546741	0.999997	no
10790.g1400	10790.g1400	-	10790:16865099-16880004	FemaleCarcass	MaleCarcass	NOTEST	0.00765144	0.00587114	-0.382089	0.139476	0.889074	1	no
10790.g1401	10790.g1401	-	10790:16880104-16891108	FemaleCarcass	MaleCarcass	NOTEST	0	0.00425339	1.79769e+308	1.79769e+308	0.209041	1	no
10790.g1402	10790.g1402	-	10790:16894036-16907234	FemaleCarcass	MaleCarcass	NOTEST	0	0	0	0	1	1	no
10790.g1406	10790.g1406	-	10790:17101159-17106766	FemaleCarcass	MaleCarcass	OK	0.236207	0.313094	0.406546	-0.385967	0.699521	0.999997	no
10790.g1409	10790.g1409	-	10790:17150113-17170439	FemaleCarcass	MaleCarcass	OK	16.123	15.3897	-0.067159	0.125786	0.899901	0.999997	no
10790.g141	10790.g141	-	10790:2232010-2245695	FemaleCarcass	MaleCarcass	OK	2.77227	2.57104	-0.108716	0.159778	0.873056	0.999997	no
10790.g1412	10790.g1412	-	10790:17229495-17230744	FemaleCarcass	MaleCarcass	OK	13.1893	12.7183	-0.052459	0.0852845	0.932035	0.999997	no
10790.g1413	10790.g1413	-	10790:17231174-17234475	FemaleCarcass	MaleCarcass	OK	24.3069	23.0911	-0.07403	0.12174	0.903105	0.999997	no
10790.g1416	10790.g1416	-	10790:17266944-17269540	FemaleCarcass	MaleCarcass	OK	0.98929	0.476437	-1.05411	1.07916	0.280515	0.999997	no
10790.g1418	10790.g1418	-	10790:17302234-17304233	FemaleCarcass	MaleCarcass	NOTEST	0.0551425	0.0917112	0.733934	-0.503786	0.614412	1	no
10790.g1422	10790.g1422	-	10790:17389651-17390574	FemaleCarcass	MaleCarcass	OK	0	0.346025	1.79769e+308	1.79769e+308	0.0474498	0.6033	no
10790.g1423	10790.g1423	-	10790:17390774-17391778	FemaleCarcass	MaleCarcass	NOTEST	0	8.06863e-06	1.79769e+308	1.79769e+308	0.499912	1	no
10790.g1425	10790.g1425	-	10790:17397893-17422963	FemaleCarcass	MaleCarcass	NOTEST	0.146641	0.0491892	-1.57588	1.27605	0.201939	1	no
10790.g1430	10790.g1430	-	10790:17445754-17452674	FemaleCarcass	MaleCarcass	OK	12.3891	6.63327	-0.90128	1.46235	0.143645	0.999997	no
10790.g1431	10790.g1431	-	10790:17452721-17467264	FemaleCarcass	MaleCarcass	OK	0.255578	0.319975	0.324197	-0.143046	0.886254	0.999997	no
10790.g1432	10790.g1432	-	10790:17467364-17472494	FemaleCarcass	MaleCarcass	OK	3.78749	3.55294	-0.0922286	0.140578	0.888204	0.999997	no
10790.g1437	10790.g1437	-	10790:17498855-17506564	FemaleCarcass	MaleCarcass	NOTEST	0.0341117	0.143202	2.06972	-1.61826	0.105608	1	no
10790.g1441	10790.g1441	-	10790:17569248-17647653	FemaleCarcass	MaleCarcass	NOTEST	0.132659	0.17875	0.430215	-0.267796	0.788856	1	no
10790.g1442	10790.g1442	-	10790:17647753-17726322	FemaleCarcass	MaleCarcass	OK	0.596329	0.516645	-0.206935	0.086136	0.931358	0.999997	no
10790.g1443	10790.g1443	-	10790:17647753-17726322	FemaleCarcass	MaleCarcass	OK	6.90643	5.59458	-0.30391	0.398276	0.690427	0.999997	no
10790.g1444	10790.g1444	-	10790:17647753-17726322	FemaleCarcass	MaleCarcass	OK	0	0.643604	1.79769e+308	1.79769e+308	0.368524	0.999997	no
10790.g1449	10790.g1449	-	10790:17788447-17792991	FemaleCarcass	MaleCarcass	OK	4.38489	4.00355	-0.131258	0.182409	0.855262	0.999997	no
10790.g1452	10790.g1452	-	10790:17895367-17897851	FemaleCarcass	MaleCarcass	NOTEST	0	0.041385	1.79769e+308	1.79769e+308	0.0775504	1	no
10790.g1454	10790.g1454	-	10790:17900189-17900721	FemaleCarcass	MaleCarcass	NOTEST	0	0	0	0	1	1	no
10790.g1455	10790.g1455	-	10790:17902282-17903091	FemaleCarcass	MaleCarcass	OK	0.331309	0.480545	0.536494	-0.438016	0.661374	0.999997	no
10790.g1456	10790.g1456	-	10790:17903934-17905361	FemaleCarcass	MaleCarcass	OK	22.5961	31.0529	0.458654	-0.823614	0.410159	0.999997	no
10790.g1463	10790.g1463	-	10790:17922951-17930575	FemaleCarcass	MaleCarcass	OK	437.083	754.125	0.786896	-0.92363	0.355679	0.999997	no
10790.g1466	10790.g1466	-	10790:17933481-18010654	FemaleCarcass	MaleCarcass	OK	26.3418	12.5833	-1.06584	1.02029	0.307592	0.999997	no
10790.g1467	10790.g1467	-	10790:17933481-18010654	FemaleCarcass	MaleCarcass	OK	0.502862	2.83062	2.49289	-0.563995	0.572757	0.999997	no
10790.g1468	10790.g1468	-	10790:18010701-18026634	FemaleCarcass	MaleCarcass	NOTEST	0.0271627	0.107918	1.99023	-1.6237	0.10444	1	no
10790.g1469	10790.g1469	-	10790:18026682-18043564	FemaleCarcass	MaleCarcass	NOTEST	0	0.00494858	1.79769e+308	1.79769e+308	0.255595	1	no
10790.g1471	10790.g1471	-	10790:18050634-18051463	FemaleCarcass	MaleCarcass	NOTEST	0	0.0393847	1.79769e+308	1.79769e+308	0.184096	1	no
10790.g1474	10790.g1474	-	10790:18066367-18143743	FemaleCarcass	MaleCarcass	NOTEST	0.147772	0.108974	-0.439386	0.375275	0.707456	1	no
10790.g1479	10790.g1479	-	10790:18155593-18197553	FemaleCarcass	MaleCarcass	NOTEST	0	0.14306	1.79769e+308	1.79769e+308	0.151519	1	no
10790.g1482	10790.g1482	-	10790:18200045-18201003	FemaleCarcass	MaleCarcass	OK	0.211565	0.353886	0.742185	-0.579323	0.562371	0.999997	no
10790.g1484	10790.g1484	-	10790:18227131-18235479	FemaleCarcass	MaleCarcass	NOTEST	0.0171518	0	-1.79769e+308	-1.79769e+308	0.140556	1	no
10790.g1487	10790.g1487	-	10790:18279641-18287444	FemaleCarcass	MaleCarcass	OK	11.851	7.10269	-0.738575	0.338747	0.7348	0.999997	no
10790.g1488	10790.g1488	-	10790:18279641-18287444	FemaleCarcass	MaleCarcass	OK	118.574	64.4926	-0.878587	1.35631	0.175	0.999997	no
10790.g1490	10790.g1490	-	10790:18312201-18312921	FemaleCarcass	MaleCarcass	NOTEST	0	0.0621272	1.79769e+308	1.79769e+308	0.184096	1	no
10790.g1491	10790.g1491	-	10790:18337771-18414973	FemaleCarcass	MaleCarcass	OK	0.26372	0.602836	1.19276	-1.19729	0.231192	0.999997	no
10790.g1498	10790.g1498	-	10790:18448400-18449709	FemaleCarcass	MaleCarcass	NOTEST	0	0.282709	1.79769e+308	1.79769e+308	0.118829	1	no
10790.g1504	10790.g1504	-	10790:18466455-18477009	FemaleCarcass	MaleCarcass	OK	0.722626	0.837885	0.213503	-0.244392	0.806928	0.999997	no
10790.g1517	10790.g1517	-	10790:18536739-18554821	FemaleCarcass	MaleCarcass	NOTEST	0	0.0226321	1.79769e+308	1.79769e+308	0.0928725	1	no
10790.g1528	10790.g1528	-	10790:18622447-18630850	FemaleCarcass	MaleCarcass	OK	0.471002	0.960208	1.02762	-0.426304	0.669887	0.999997	no
10790.g1529	10790.g1529	-	10790:18622447-18630850	FemaleCarcass	MaleCarcass	OK	7.9506	4.38742	-0.857692	1.05405	0.291859	0.999997	no
10790.g1534	10790.g1534	-	10790:18695502-18701878	FemaleCarcass	MaleCarcass	NOTEST	0	0.0147278	1.79769e+308	1.79769e+308	0.184096	1	no
10790.g1538	10790.g1538	-	10790:18716424-18722178	FemaleCarcass	MaleCarcass	OK	24.0975	23.3191	-0.0473735	0.0901059	0.928203	0.999997	no
10790.g1546	10790.g1546	-	10790:18764730-18765428	FemaleCarcass	MaleCarcass	OK	0	1.42595	1.79769e+308	1.79769e+308	0.0291954	0.463656	no
10790.g1547	10790.g1547	-	10790:18765548-18784071	FemaleCarcass	MaleCarcass	NOTEST	0	0.135832	1.79769e+308	1.79769e+308	0.351334	1	no
10790.g1550	10790.g1550	-	10790:18787021-18794419	FemaleCarcass	MaleCarcass	OK	4.63208	3.4846	-0.410668	0.543407	0.58685	0.999997	no
10790.g1553	10790.g1553	-	10790:18800957-18806661	FemaleCarcass	MaleCarcass	NOTEST	0	0	0	0	1	1	no
10790.g1561	10790.g1561	-	10790:18898504-18905571	FemaleCarcass	MaleCarcass	OK	1.0994	1.65929	0.593852	-0.613887	0.53929	0.999997	no
10790.g1569	10790.g1569	-	10790:18951922-18954587	FemaleCarcass	MaleCarcass	OK	0.5738	0.312422	-0.87705	0.388199	0.697869	0.999997	no
10790.g1574	10790.g1574	-	10790:19029111-19095919	FemaleCarcass	MaleCarcass	OK	0.369196	0.470165	0.34878	-0.300414	0.763862	0.999997	no
10790.g1577	10790.g1577	-	10790:19152844-19156293	FemaleCarcass	MaleCarcass	OK	1.38725	2.17013	0.645557	-0.834098	0.404226	0.999997	no
10790.g158	10790.g158	-	10790:2326595-2328422	FemaleCarcass	MaleCarcass	NOTEST	0.0827765	0.0367125	-1.17295	0.745605	0.455906	1	no
10790.g1582	10790.g1582	-	10790:19169995-19171963	FemaleCarcass	MaleCarcass	OK	3.21988	0.0748902	-5.42609	4.34073	1.42013e-05	0.00189734	yes
10790.g1588	10790.g1588	-	10790:19204283-19207606	FemaleCarcass	MaleCarcass	OK	235.474	400.072	0.764694	-0.449157	0.653319	0.999997	no
10790.g1589	10790.g1589	-	10790:19207653-19224377	FemaleCarcass	MaleCarcass	OK	13.2909	12.9728	-0.0349479	0.0574323	0.954201	0.999997	no
10790.g1594	10790.g1594	-	10790:19284672-19299497	FemaleCarcass	MaleCarcass	OK	18.2126	25.2447	0.471047	-0.387585	0.698323	0.999997	no
10790.g1595	10790.g1595	-	10790:19284672-19299497	FemaleCarcass	MaleCarcass	OK	51.4428	51.0385	-0.0113853	0.0175358	0.986009	0.999997	no
10790.g1598	10790.g1598	-	10790:19316493-19319012	FemaleCarcass	MaleCarcass	NOTEST	0	0.0486492	1.79769e+308	1.79769e+308	0.0928725	1	no
10790.g1601	10790.g1601	-	10790:19347722-19349960	FemaleCarcass	MaleCarcass	OK	0.444507	0.609943	0.456468	-0.416775	0.676843	0.999997	no
10790.g1604	10790.g1604	-	10790:19413821-19470924	FemaleCarcass	MaleCarcass	OK	1.07436	1.09782	0.0311593	-0.0402619	0.967884	0.999997	no
10790.g1605	10790.g1605	-	10790:19472189-19496891	FemaleCarcass	MaleCarcass	NOTEST	0.191093	0.185834	-0.0402647	0.0357152	0.971509	1	no
10790.g1606	10790.g1606	-	10790:19499905-19524651	FemaleCarcass	MaleCarcass	OK	0.298344	0.330583	0.148038	-0.150558	0.880324	0.999997	no
10790.g1607	10790.g1607	-	10790:19529338-19536534	FemaleCarcass	MaleCarcass	OK	0.0272125	1.41317	5.69852	-4.06515	4.80023e-05	0.00511437	yes
10790.g1608	10790.g1608	-	10790:19536580-19573012	FemaleCarcass	MaleCarcass	NOTEST	0.0994376	0.12686	0.351372	-0.365229	0.714941	1	no
10790.g161	10790.g161	-	10790:2360375-2398680	FemaleCarcass	MaleCarcass	OK	0.552431	0.56701	0.0375803	-0.0418207	0.966642	0.999997	no
10790.g1610	10790.g1610	-	10790:19574140-19577080	FemaleCarcass	MaleCarcass	OK	35.2161	27.7152	-0.34556	0.523208	0.60083	0.999997	no
10790.g1617	10790.g1617	-	10790:19599739-19600682	FemaleCarcass	MaleCarcass	OK	0.0536711	0.557552	3.37689	-1.71109	0.0870641	0.902486	no
10790.g1622	10790.g1622	-	10790:19613050-19618494	FemaleCarcass	MaleCarcass	OK	0.0425194	0.432425	3.34626	-0.682378	0.495	0.999997	no
10790.g1626	10790.g1626	-	10790:19625900-19628375	FemaleCarcass	MaleCarcass	OK	1.35482	1.30983	-0.048721	0.0554634	0.955769	0.999997	no
10790.g163	10790.g163	-	10790:2414861-2419801	FemaleCarcass	MaleCarcass	OK	0.0084962	19.6537	11.1757	-6.53045	6.5572e-11	3.06622e-08	yes
10790.g1630	10790.g1630	-	10790:19641665-19679330	FemaleCarcass	MaleCarcass	OK	9.05955	8.69856	-0.0586629	0.105779	0.915757	0.999997	no
10790.g1631	10790.g1631	-	10790:19679460-19682570	FemaleCarcass	MaleCarcass	OK	6.04042	6.16276	0.0289284	-0.0485891	0.961247	0.999997	no
10790.g1637	10790.g1637	-	10790:19694389-19702610	FemaleCarcass	MaleCarcass	OK	16.9619	16.6947	-0.0229127	0.0400956	0.968017	0.999997	no
10790.g1638	10790.g1638	-	10790:19694389-19702610	FemaleCarcass	MaleCarcass	OK	5.60645	6.2924	0.166521	-0.105467	0.916005	0.999997	no
10790.g1639	10790.g1639	-	10790:19702970-19705078	FemaleCarcass	MaleCarcass	OK	2.99028	4.31243	0.528218	-0.717825	0.472865	0.999997	no
10790.g1649	10790.g1649	-	10790:19830155-19858194	FemaleCarcass	MaleCarcass	OK	11.6385	9.32951	-0.319026	0.555526	0.578535	0.999997	no
10790.g1650	10790.g1650	-	10790:19858195-19873924	FemaleCarcass	MaleCarcass	OK	0.626481	0.789132	0.332995	-0.379196	0.704542	0.999997	no
10790.g1651	10790.g1651	-	10790:19873971-19881874	FemaleCarcass	MaleCarcass	NOTEST	0.0932568	0.141354	0.600028	-0.500175	0.616952	1	no
10790.g1653	10790.g1653	-	10790:19886674-19903946	FemaleCarcass	MaleCarcass	OK	10.9998	8.89639	-0.306183	0.275587	0.782866	0.999997	no
10790.g1654	10790.g1654	-	10790:19903973-19923133	FemaleCarcass	MaleCarcass	OK	19.204	14.7768	-0.378077	0.710033	0.477684	0.999997	no
10790.g166	10790.g166	-	10790:2428316-2429651	FemaleCarcass	MaleCarcass	OK	1.17393	1.07012	-0.133572	0.128866	0.897463	0.999997	no
10790.g1669	10790.g1669	-	10790:19980901-19982894	FemaleCarcass	MaleCarcass	OK	0.414708	0.367208	-0.175497	0.161353	0.871816	0.999997	no
10790.g1673	10790.g1673	-	10790:19997035-20000734	FemaleCarcass	MaleCarcass	OK	9.82399	8.89941	-0.142598	0.243909	0.807301	0.999997	no
10790.g1684	10790.g1684	-	10790:20103404-20104414	FemaleCarcass	MaleCarcass	OK	1.89845	0.976123	-0.959691	0.890752	0.373062	0.999997	no
10790.g1687	10790.g1687	-	10790:20118613-20124039	FemaleCarcass	MaleCarcass	NOTEST	0.103303	0.0456507	-1.17818	0.933901	0.350355	1	no
10790.g1693	10790.g1693	-	10790:20181013-20187714	FemaleCarcass	MaleCarcass	OK	9.57631	4.06326	-1.23683	1.53853	0.123919	0.999997	no
10790.g1695	10790.g1695	-	10790:20189703-20191591	FemaleCarcass	MaleCarcass	OK	2.0766	1.45234	-0.515849	0.586941	0.557244	0.999997	no
10790.g1699	10790.g1699	-	10790:20254997-20320522	FemaleCarcass	MaleCarcass	OK	0.496361	0.52085	0.069477	-0.0926294	0.926198	0.999997	no
10790.g1703	10790.g1703	-	10790:20352024-20365967	FemaleCarcass	MaleCarcass	OK	2.45511	1.57309	-0.642192	0.828414	0.407436	0.999997	no
10790.g1709	10790.g1709	-	10790:20379468-20384387	FemaleCarcass	MaleCarcass	OK	7.06858	6.54463	-0.111109	0.193957	0.84621	0.999997	no
10790.g171	10790.g171	-	10790:2455020-2461966	FemaleCarcass	MaleCarcass	OK	10.3418	10.7151	0.0511626	-0.0693477	0.944713	0.999997	no
10790.g1711	10790.g1711	-	10790:20386988-20387647	FemaleCarcass	MaleCarcass	OK	0	2.09944	1.79769e+308	1.79769e+308	0.0639289	0.73961	no
10790.g1714	10790.g1714	-	10790:20402784-20406857	FemaleCarcass	MaleCarcass	NOTEST	0	0.0147008	1.79769e+308	1.79769e+308	0.184096	1	no
10790.g1716	10790.g1716	-	10790:20410234-20421940	FemaleCarcass	MaleCarcass	OK	2.30196	1.86457	-0.304022	0.205588	0.837113	0.999997	no
10790.g1718	10790.g1718	-	10790:20421986-20431270	FemaleCarcass	MaleCarcass	OK	1.63676	1.45937	-0.165499	0.0715995	0.942921	0.999997	no
10790.g1719	10790.g1719	-	10790:20470006-20495566	FemaleCarcass	MaleCarcass	OK	0	0.6661	1.79769e+308	1.79769e+308	0.00668389	0.192008	no
10790.g1723	10790.g1723	-	10790:20514526-20548610	FemaleCarcass	MaleCarcass	OK	0.367509	1.92196	2.38672	-1.81499	0.0695259	0.781247	no
10790.g1726	10790.g1726	-	10790:20556906-20560096	FemaleCarcass	MaleCarcass	OK	20.3212	12.1504	-0.741984	1.40003	0.161504	0.999997	no
10790.g1730	10790.g1730	-	10790:20616437-20676735	FemaleCarcass	MaleCarcass	OK	3.22357	2.91006	-0.147609	0.0887305	0.929296	0.999997	no
10790.g1731	10790.g1731	-	10790:20616437-20676735	FemaleCarcass	MaleCarcass	OK	16.3317	22.1923	0.442388	-0.459633	0.645779	0.999997	no
10790.g1736	10790.g1736	-	10790:20700581-20719359	FemaleCarcass	MaleCarcass	OK	4.22481	4.08079	-0.0500386	0.0647444	0.948378	0.999997	no
10790.g1737	10790.g1737	-	10790:20733570-20744361	FemaleCarcass	MaleCarcass	NOTEST	0.0214442	0.0615369	1.52086	-0.459744	0.6457	1	no
10790.g1746	10790.g1746	-	10790:20764402-20776473	FemaleCarcass	MaleCarcass	OK	1.7219	1.83095	0.0885938	-0.0301075	0.975981	0.999997	no
10790.g1747	10790.g1747	-	10790:20764402-20776473	FemaleCarcass	MaleCarcass	OK	1.76135	1.97182	0.16284	-0.210631	0.833175	0.999997	no
10790.g1755	10790.g1755	-	10790:20839427-20844248	FemaleCarcass	MaleCarcass	OK	60.229	60.551	0.00769307	-0.0121759	0.990285	0.999997	no
10790.g1756	10790.g1756	-	10790:20844286-20849051	FemaleCarcass	MaleCarcass	OK	251.616	171.336	-0.554397	0.787966	0.430717	0.999997	no
10790.g1757	10790.g1757	-	10790:20844286-20849051	FemaleCarcass	MaleCarcass	OK	20.5902	21.9957	0.0952586	-0.00991547	0.992089	0.999997	no
10790.g1758	10790.g1758	-	10790:20849465-20856601	FemaleCarcass	MaleCarcass	OK	14.0644	16.402	0.221827	-0.396506	0.691732	0.999997	no
10790.g176	10790.g176	-	10790:2504651-2542401	FemaleCarcass	MaleCarcass	NOTEST	0.0057185	0.037857	2.72685	-1.41209	0.157924	1	no
10790.g1767	10790.g1767	-	10790:20873651-20936103	FemaleCarcass	MaleCarcass	OK	28.1604	21.5978	-0.382784	0.486118	0.626884	0.999997	no
10790.g1768	10790.g1768	-	10790:20873651-20936103	FemaleCarcass	MaleCarcass	OK	22.4543	17.3408	-0.372822	0.291881	0.770378	0.999997	no
10790.g1782	10790.g1782	-	10790:21054823-21063506	FemaleCarcass	MaleCarcass	OK	84.0097	41.503	-1.01734	1.61346	0.106644	0.999997	no
10790.g1784	10790.g1784	-	10790:21072452-21115606	FemaleCarcass	MaleCarcass	OK	0.0372641	1.11688	4.90554	-2.3728	0.0176539	0.342381	no
10790.g1785	10790.g1785	-	10790:21115706-21117820	FemaleCarcass	MaleCarcass	NOTEST	0	0.10889	1.79769e+308	1.79769e+308	0.0775504	1	no
10790.g1786	10790.g1786	-	10790:21117866-21119930	FemaleCarcass	MaleCarcass	NOTEST	0.117532	0.0260165	-2.17555	1.44048	0.149732	1	no
10790.g1787	10790.g1787	-	10790:21119976-21221073	FemaleCarcass	MaleCarcass	OK	7.98182	8.1359	0.0275849	-0.0294789	0.976483	0.999997	no
10790.g179	10790.g179	-	10790:2601411-2607055	FemaleCarcass	MaleCarcass	NOTEST	0.21022	0.122335	-0.78106	0.623518	0.532944	1	no
10790.g18	10790.g18	-	10790:316995-322021	FemaleCarcass	MaleCarcass	OK	0.829979	1.16387	0.487782	-0.448338	0.653909	0.999997	no
10790.g1802	10790.g1802	-	10790:21296861-21302910	FemaleCarcass	MaleCarcass	OK	56.6731	65.0259	0.19835	-0.354046	0.723305	0.999997	no
10790.g1809	10790.g1809	-	10790:21318760-21321281	FemaleCarcass	MaleCarcass	NOTEST	0.199559	0.285159	0.514955	-0.459499	0.645876	1	no
10790.g181	10790.g181	-	10790:2609325-2673641	FemaleCarcass	MaleCarcass	OK	4.13801	1.93913	-1.09353	0.243874	0.807329	0.999997	no
10790.g1811	10790.g1811	-	10790:21402431-21428392	FemaleCarcass	MaleCarcass	OK	6.6951	6.19934	-0.110992	0.0483665	0.961424	0.999997	no
10790.g1814	10790.g1814	-	10790:21428393-21461910	FemaleCarcass	MaleCarcass	OK	1.21353	1.61831	0.415275	-0.563228	0.57328	0.999997	no
10790.g1815	10790.g1815	-	10790:21461956-21499480	FemaleCarcass	MaleCarcass	OK	0.448907	0.790718	0.816746	-0.809011	0.418509	0.999997	no
10790.g1818	10790.g1818	-	10790:21521388-21527840	FemaleCarcass	MaleCarcass	OK	1.99763	3.25393	0.703895	-0.679999	0.496505	0.999997	no
10790.g1819	10790.g1819	-	10790:21527888-21540900	FemaleCarcass	MaleCarcass	NOTEST	0.208455	0.259721	0.31723	-0.0668355	0.946713	1	no
10790.g182	10790.g182	-	10790:2609325-2673641	FemaleCarcass	MaleCarcass	OK	0.039131	19.2361	8.94129	-0.279677	0.779726	0.999997	no
10790.g1821	10790.g1821	-	10790:21540901-21542840	FemaleCarcass	MaleCarcass	OK	0.613285	0.365263	-0.747621	0.698115	0.485106	0.999997	no
10790.g1822	10790.g1822	-	10790:21543336-21573060	FemaleCarcass	MaleCarcass	OK	51.6175	35.5188	-0.539279	0.898486	0.368926	0.999997	no
10790.g1826	10790.g1826	-	10790:21602136-21644920	FemaleCarcass	MaleCarcass	OK	0.963088	0.813623	-0.243307	0.309836	0.756685	0.999997	no
10790.g1827	10790.g1827	-	10790:21644966-21651040	FemaleCarcass	MaleCarcass	OK	32.2147	31.5419	-0.0304467	0.0562757	0.955122	0.999997	no
10790.g1828	10790.g1828	-	10790:21651140-21722892	FemaleCarcass	MaleCarcass	OK	1.5608	1.28686	-0.278431	0.0610054	0.951355	0.999997	no
10790.g183	10790.g183	-	10790:2609325-2673641	FemaleCarcass	MaleCarcass	OK	0	2.29905	1.79769e+308	1.79769e+308	0.394651	0.999997	no
10790.g1830	10790.g1830	-	10790:21651140-21722892	FemaleCarcass	MaleCarcass	OK	18.8	20.9737	0.15785	-0.24879	0.803523	0.999997	no
10790.g1838	10790.g1838	-	10790:21769839-21797899	FemaleCarcass	MaleCarcass	OK	64.1998	71.1118	0.14752	-0.173757	0.862057	0.999997	no
10790.g184	10790.g184	-	10790:2609325-2673641	FemaleCarcass	MaleCarcass	OK	2.05614	4.03374	0.97218	-0.258754	0.795825	0.999997	no
10790.g1846	10790.g1846	-	10790:21829724-21851054	FemaleCarcass	MaleCarcass	OK	8.85927	8.44303	-0.0694271	0.124454	0.900956	0.999997	no
10790.g1850	10790.g1850	-	10790:21858594-21862162	FemaleCarcass	MaleCarcass	OK	3.07297	1.90187	-0.692216	0.516307	0.60564	0.999997	no
10790.g1857	10790.g1857	-	10790:21898644-21902886	FemaleCarcass	MaleCarcass	OK	0.448475	0.355529	-0.335061	0.118518	0.905657	0.999997	no
10790.g1861	10790.g1861	-	10790:21914424-21916298	FemaleCarcass	MaleCarcass	OK	0.781106	0.476817	-0.712083	0.687998	0.491454	0.999997	no
10790.g1862	10790.g1862	-	10790:21916344-21922009	FemaleCarcass	MaleCarcass	OK	4.23271	2.56708	-0.721455	1.1517	0.249445	0.999997	no
10790.g1863	10790.g1863	-	10790:21922010-21925474	FemaleCarcass	MaleCarcass	OK	0.440877	0.861715	0.966835	-0.236516	0.813033	0.999997	no
10790.g1868	10790.g1868	-	10790:22013639-22057835	FemaleCarcass	MaleCarcass	OK	1.71356	2.53621	0.565681	-0.833578	0.404519	0.999997	no
10790.g1870	10790.g1870	-	10790:22243679-22246376	FemaleCarcass	MaleCarcass	OK	0	1.48384	1.79769e+308	1.79769e+308	0.0689004	0.778435	no
10790.g1872	10790.g1872	-	10790:22270836-22287691	FemaleCarcass	MaleCarcass	OK	43.321	39.6062	-0.129341	0.231692	0.816777	0.999997	no
10790.g1874	10790.g1874	-	10790:22291381-22296785	FemaleCarcass	MaleCarcass	OK	4.17836	4.6337	0.149229	-0.252362	0.800761	0.999997	no
10790.g1876	10790.g1876	-	10790:22296831-22358023	FemaleCarcass	MaleCarcass	OK	0.234791	0.340241	0.53518	-0.206711	0.836236	0.999997	no
10790.g1878	10790.g1878	-	10790:22371747-22379261	FemaleCarcass	MaleCarcass	OK	3.26751	2.89107	-0.176588	0.282082	0.77788	0.999997	no
10790.g1886	10790.g1886	-	10790:22421292-22441571	FemaleCarcass	MaleCarcass	OK	15.1974	14.1936	-0.0985791	0.162245	0.871113	0.999997	no
10790.g1888	10790.g1888	-	10790:22442762-22445651	FemaleCarcass	MaleCarcass	OK	1.58015	1.78544	0.176222	-0.206864	0.836116	0.999997	no
10790.g1889	10790.g1889	-	10790:22445974-22448903	FemaleCarcass	MaleCarcass	OK	1.80136	1.88461	0.0651825	-0.0796183	0.936541	0.999997	no
10790.g1891	10790.g1891	-	10790:22450571-22453859	FemaleCarcass	MaleCarcass	OK	1.96048	2.1057	0.103092	-0.117679	0.906322	0.999997	no
10790.g1892	10790.g1892	-	10790:22454121-22457023	FemaleCarcass	MaleCarcass	OK	0.502572	0.368349	-0.448258	0.44032	0.659705	0.999997	no
10790.g1893	10790.g1893	-	10790:22457818-22469385	FemaleCarcass	MaleCarcass	OK	5.25031	6.95167	0.404958	-0.715185	0.474495	0.999997	no
10790.g191	10790.g191	-	10790:2693776-2698721	FemaleCarcass	MaleCarcass	OK	8.27018	18.9368	1.1952	-0.458178	0.646825	0.999997	no
10790.g1914	10790.g1914	-	10790:22613399-22616350	FemaleCarcass	MaleCarcass	OK	1.1861	0.740897	-0.67888	0.750228	0.453117	0.999997	no
10790.g1915	10790.g1915	-	10790:22616450-22655263	FemaleCarcass	MaleCarcass	NOTEST	0.224974	0.243771	0.115771	-0.114612	0.908753	1	no
10790.g1917	10790.g1917	-	10790:22667214-22677624	FemaleCarcass	MaleCarcass	OK	1.67926	1.25633	-0.418614	0.401835	0.687805	0.999997	no
10790.g192	10790.g192	-	10790:2698722-2712966	FemaleCarcass	MaleCarcass	OK	4.54955	5.66142	0.315439	-0.468978	0.639086	0.999997	no
10790.g1923	10790.g1923	-	10790:22756624-22763522	FemaleCarcass	MaleCarcass	OK	15.1451	16.8295	0.15214	-0.28607	0.774825	0.999997	no
10790.g1931	10790.g1931	-	10790:22857960-22863755	FemaleCarcass	MaleCarcass	OK	0.820967	0.988981	0.268619	-0.169036	0.865768	0.999997	no
10790.g1933	10790.g1933	-	10790:22895650-22918323	FemaleCarcass	MaleCarcass	OK	0.321503	0.373108	0.214762	-0.204447	0.838004	0.999997	no
10790.g1936	10790.g1936	-	10790:22943910-22954274	FemaleCarcass	MaleCarcass	OK	5.59891	4.91096	-0.189139	0.331683	0.740129	0.999997	no
10790.g1937	10790.g1937	-	10790:22954320-22980674	FemaleCarcass	MaleCarcass	OK	3.87227	3.76391	-0.040948	0.0709886	0.943407	0.999997	no
10790.g1940	10790.g1940	-	10790:22998146-23008620	FemaleCarcass	MaleCarcass	OK	5.64966	3.06847	-0.880646	1.01223	0.311426	0.999997	no
10790.g1943	10790.g1943	-	10790:23016278-23053380	FemaleCarcass	MaleCarcass	OK	0.707534	0.623327	-0.18281	0.140702	0.888106	0.999997	no
10790.g1944	10790.g1944	-	10790:23053488-23192250	FemaleCarcass	MaleCarcass	OK	3.38647	2.61556	-0.372665	0.591263	0.554344	0.999997	no
10790.g1949	10790.g1949	-	10790:23245974-23250654	FemaleCarcass	MaleCarcass	OK	2.74232	3.16501	0.206815	-0.300299	0.763949	0.999997	no
10790.g1951	10790.g1951	-	10790:23250700-23265166	FemaleCarcass	MaleCarcass	OK	74.3109	57.3994	-0.372536	0.658107	0.51047	0.999997	no
10790.g1960	10790.g1960	-	10790:23365332-23369674	FemaleCarcass	MaleCarcass	OK	15.7567	16.2713	0.0463671	-0.0865844	0.931002	0.999997	no
10790.g1966	10790.g1966	-	10790:23396620-23411204	FemaleCarcass	MaleCarcass	OK	23.5043	18.8723	-0.316658	0.399943	0.689199	0.999997	no
10790.g1967	10790.g1967	-	10790:23396620-23411204	FemaleCarcass	MaleCarcass	OK	16.5036	10.6063	-0.637851	0.644363	0.51934	0.999997	no
10790.g197	10790.g197	-	10790:2732610-2750600	FemaleCarcass	MaleCarcass	OK	0.130043	0.319756	1.29799	-0.0910455	0.927456	0.999997	no
10790.g1970	10790.g1970	-	10790:23414183-23419674	FemaleCarcass	MaleCarcass	OK	8.00721	9.06618	0.179194	-0.233692	0.815224	0.999997	no
10790.g1975	10790.g1975	-	10790:23478936-23499853	FemaleCarcass	MaleCarcass	OK	2.408	3.2806	0.446127	-0.296262	0.76703	0.999997	no
10790.g1976	10790.g1976	-	10790:23478936-23499853	FemaleCarcass	MaleCarcass	OK	3.60489	3.82002	0.083623	-0.0715642	0.942949	0.999997	no
10790.g1979	10790.g1979	-	10790:23505365-23515906	FemaleCarcass	MaleCarcass	OK	5.13984	4.27345	-0.26632	0.426243	0.669931	0.999997	no
10790.g1980	10790.g1980	-	10790:23505365-23515906	FemaleCarcass	MaleCarcass	OK	2.62202	2.05164	-0.353901	0.162544	0.870878	0.999997	no
10790.g1981	10790.g1981	-	10790:23505365-23515906	FemaleCarcass	MaleCarcass	NOTEST	0.0524909	0	-1.79769e+308	-1.79769e+308	0.408486	1	no
10790.g1983	10790.g1983	-	10790:23517686-23523520	FemaleCarcass	MaleCarcass	OK	7.03968	8.1278	0.207355	-0.386665	0.699004	0.999997	no
10790.g1985	10790.g1985	-	10790:23535916-23538925	FemaleCarcass	MaleCarcass	OK	4.56674	0.466109	-3.29242	3.83876	0.00012366	0.0104084	yes
10790.g1986	10790.g1986	-	10790:23539946-23546205	FemaleCarcass	MaleCarcass	NOTEST	0.0258813	0	-1.79769e+308	-1.79769e+308	0.0720569	1	no
10790.g1987	10790.g1987	-	10790:23546596-23547674	FemaleCarcass	MaleCarcass	NOTEST	0.0495774	0	-1.79769e+308	-1.79769e+308	0.140556	1	no
10790.g1988	10790.g1988	-	10790:23547830-23584216	FemaleCarcass	MaleCarcass	NOTEST	0	0.0841422	1.79769e+308	1.79769e+308	0.293496	1	no
10790.g1989	10790.g1989	-	10790:23547830-23584216	FemaleCarcass	MaleCarcass	NOTEST	0	0.114595	1.79769e+308	1.79769e+308	0.221184	1	no
10790.g199	10790.g199	-	10790:2750700-2783795	FemaleCarcass	MaleCarcass	OK	0.521033	0.685499	0.39578	-0.124879	0.900619	0.999997	no
10790.g1990	10790.g1990	-	10790:23547830-23584216	FemaleCarcass	MaleCarcass	NOTEST	0.100533	0.0892941	-0.171031	0.0545568	0.956492	1	no
10790.g1991	10790.g1991	-	10790:23547830-23584216	FemaleCarcass	MaleCarcass	NOTEST	0	0.0554476	1.79769e+308	1.79769e+308	0.332571	1	no
10790.g1992	10790.g1992	-	10790:23547830-23584216	FemaleCarcass	MaleCarcass	NOTEST	0.141965	0.284599	1.0034	-0.385263	0.700042	1	no
10790.g1993	10790.g1993	-	10790:23547830-23584216	FemaleCarcass	MaleCarcass	NOTEST	0.248391	0.125997	-0.979221	0.628244	0.529844	1	no
10790.g1995	10790.g1995	-	10790:23595116-23612041	FemaleCarcass	MaleCarcass	OK	0.815584	0.988612	0.27757	-0.285071	0.77559	0.999997	no
10790.g1998	10790.g1998	-	10790:23638052-23643188	FemaleCarcass	MaleCarcass	NOTEST	0.1022	0.16437	0.685542	-0.621741	0.534112	1	no
10790.g2	10790.g2	-	10790:837-22535	FemaleCarcass	MaleCarcass	OK	1.3394	0.778488	-0.782838	0.603247	0.546344	0.999997	no
10790.g203	10790.g203	-	10790:2786440-2798184	FemaleCarcass	MaleCarcass	OK	32.406	34.2841	0.0812763	-0.127716	0.898374	0.999997	no
10790.g204	10790.g204	-	10790:2798230-2807135	FemaleCarcass	MaleCarcass	OK	0.176033	1.17581	2.73974	-2.6484	0.00808744	0.218179	no
10790.g206	10790.g206	-	10790:2819846-2841410	FemaleCarcass	MaleCarcass	NOTEST	0.0405004	0.123878	1.61291	-1.13287	0.257267	1	no
10790.g207	10790.g207	-	10790:2841510-2860562	FemaleCarcass	MaleCarcass	NOTEST	0.224042	0.222489	-0.0100299	0.00665103	0.994693	1	no
10790.g211	10790.g211	-	10790:2866936-2881670	FemaleCarcass	MaleCarcass	NOTEST	0.265401	0.264647	-0.00410413	0.00139725	0.998885	1	no
10790.g213	10790.g213	-	10790:2889686-2923900	FemaleCarcass	MaleCarcass	OK	0.470756	0.283403	-0.732124	0.74861	0.454093	0.999997	no
10790.g216	10790.g216	-	10790:2966513-2967975	FemaleCarcass	MaleCarcass	NOTEST	0	0	0	0	1	1	no
10790.g220	10790.g220	-	10790:2980520-3000519	FemaleCarcass	MaleCarcass	OK	0.0276046	3.78969	7.10103	-5.57969	2.4095e-08	7.37511e-06	yes
10790.g221	10790.g221	-	10790:3005185-3019618	FemaleCarcass	MaleCarcass	NOTEST	0	0.143674	1.79769e+308	1.79769e+308	0.0458168	1	no
10790.g222	10790.g222	-	10790:3019675-3030571	FemaleCarcass	MaleCarcass	NOTEST	0.115126	0.021828	-2.39896	1.59854	0.109924	1	no
10790.g223	10790.g223	-	10790:3031385-3040721	FemaleCarcass	MaleCarcass	OK	0.356991	0.877514	1.29753	-1.15712	0.247223	0.999997	no
10790.g227	10790.g227	-	10790:3059220-3131383	FemaleCarcass	MaleCarcass	OK	2.7396	2.14153	-0.355321	0.171575	0.863772	0.999997	no
10790.g229	10790.g229	-	10790:3131429-3194143	FemaleCarcass	MaleCarcass	OK	0.355788	0.533535	0.584565	-0.278286	0.780793	0.999997	no
10790.g230	10790.g230	-	10790:3200131-3234433	FemaleCarcass	MaleCarcass	OK	1.03929	1.48885	0.518605	-0.56207	0.574068	0.999997	no
10790.g231	10790.g231	-	10790:3237545-3322787	FemaleCarcass	MaleCarcass	OK	3.36587	3.67409	0.12641	-0.189821	0.84945	0.999997	no
10790.g24	10790.g24	-	10790:341660-345895	FemaleCarcass	MaleCarcass	OK	1.85821	2.1112	0.18415	-0.224668	0.822238	0.999997	no
10790.g247	10790.g247	-	10790:3410959-3420257	FemaleCarcass	MaleCarcass	OK	1.18942	0.425846	-1.48185	1.62741	0.10365	0.999997	no
10790.g248	10790.g248	-	10790:3410959-3420257	FemaleCarcass	MaleCarcass	NOTEST	0.223955	0.122586	-0.869412	0.424569	0.671151	1	no
10790.g25	10790.g25	-	10790:349265-350914	FemaleCarcass	MaleCarcass	OK	0.922614	0.62947	-0.551589	0.539013	0.589878	0.999997	no
10790.g250	10790.g250	-	10790:3424997-3462263	FemaleCarcass	MaleCarcass	OK	12.1699	11.4715	-0.0852597	0.127232	0.898757	0.999997	no
10790.g251	10790.g251	-	10790:3424997-3462263	FemaleCarcass	MaleCarcass	OK	4.09682	2.87608	-0.510401	0.434714	0.66377	0.999997	no
10790.g252	10790.g252	-	10790:3462309-3511023	FemaleCarcass	MaleCarcass	OK	0.960929	1.02986	0.0999427	-0.127821	0.898291	0.999997	no
10790.g253	10790.g253	-	10790:3511123-3518758	FemaleCarcass	MaleCarcass	OK	2.54825	5.39842	1.08303	-0.355214	0.722429	0.999997	no
10790.g254	10790.g254	-	10790:3518759-3559483	FemaleCarcass	MaleCarcass	OK	0.828684	0.871048	0.0719305	-0.0594963	0.952557	0.999997	no
10790.g256	10790.g256	-	10790:3578919-3590213	FemaleCarcass	MaleCarcass	OK	1.23712	0.552679	-1.16247	0.128219	0.897976	0.999997	no
10790.g258	10790.g258	-	10790:3601977-3706897	FemaleCarcass	MaleCarcass	OK	0.343765	0.927126	1.43134	-0.112148	0.910706	0.999997	no
10790.g259	10790.g259	-	10790:3601977-3706897	FemaleCarcass	MaleCarcass	OK	0.483985	2.1597	2.1578	-0.337186	0.735976	0.999997	no
10790.g26	10790.g26	-	10790:351821-359105	FemaleCarcass	MaleCarcass	OK	2.04535	2.05621	0.00764364	-0.00925748	0.992614	0.999997	no
10790.g260	10790.g260	-	10790:3601977-3706897	FemaleCarcass	MaleCarcass	OK	4.50837	4.2866	-0.0727723	0.0316503	0.974751	0.999997	no
10790.g261	10790.g261	-	10790:3601977-3706897	FemaleCarcass	MaleCarcass	OK	71.5754	51.1679	-0.484224	0.605019	0.545167	0.999997	no
10790.g262	10790.g262	-	10790:3601977-3706897	FemaleCarcass	MaleCarcass	OK	5.67144	6.37073	0.167744	-0.0500869	0.960053	0.999997	no
10790.g266	10790.g266	-	10790:3752988-3758697	FemaleCarcass	MaleCarcass	OK	19.5341	16.2675	-0.263997	0.333503	0.738755	0.999997	no
10790.g267	10790.g267	-	10790:3758743-3782737	FemaleCarcass	MaleCarcass	OK	24.3687	16.323	-0.57812	0.751644	0.452265	0.999997	no
10790.g270	10790.g270	-	10790:3854337-3861553	FemaleCarcass	MaleCarcass	OK	1.18861	1.46273	0.299388	-0.380325	0.703704	0.999997	no
10790.g273	10790.g273	-	10790:3895687-3900951	FemaleCarcass	MaleCarcass	OK	1.80895	2.57214	0.507817	-0.494901	0.62067	0.999997	no
10790.g274	10790.g274	-	10790:3900997-3942361	FemaleCarcass	MaleCarcass	OK	5.69107	2.88296	-0.981149	0.760808	0.446772	0.999997	no
10790.g275	10790.g275	-	10790:3942407-3966547	FemaleCarcass	MaleCarcass	OK	0.0405783	2.15248	5.72915	-5.09106	3.56065e-07	7.68461e-05	yes
10790.g282	10790.g282	-	10790:3991634-3992187	FemaleCarcass	MaleCarcass	OK	4.03679	8.1785	1.01863	-0.924405	0.355276	0.999997	no
10790.g283	10790.g283	-	10790:3992239-3994947	FemaleCarcass	MaleCarcass	OK	0	2.31887	1.79769e+308	1.79769e+308	0.0145769	0.31084	no
10790.g287	10790.g287	-	10790:4023187-4036296	FemaleCarcass	MaleCarcass	NOTEST	0.0800087	0.0378332	-1.08051	0.910927	0.362334	1	no
10790.g292	10790.g292	-	10790:4199993-4201884	FemaleCarcass	MaleCarcass	OK	0.841487	0.874457	0.0554476	-0.0544748	0.956557	0.999997	no
10790.g293	10790.g293	-	10790:4201993-4204562	FemaleCarcass	MaleCarcass	OK	0.919257	1.11644	0.280359	-0.307279	0.758631	0.999997	no
10790.g3	10790.g3	-	10790:24675-31406	FemaleCarcass	MaleCarcass	NOTEST	0.222344	0.170274	-0.384941	0.133429	0.893854	1	no
10790.g30	10790.g30	-	10790:498754-499649	FemaleCarcass	MaleCarcass	OK	1.56636	1.97841	0.336927	-0.325832	0.744551	0.999997	no
10790.g300	10790.g300	-	10790:4234668-4236409	FemaleCarcass	MaleCarcass	NOTEST	0.0833451	0.0369662	-1.17289	0.745566	0.45593	1	no
10790.g301	10790.g301	-	10790:4237606-4244698	FemaleCarcass	MaleCarcass	NOTEST	0.00592515	0.0196134	1.72692	-1.04506	0.295997	1	no
10790.g302	10790.g302	-	10790:4250608-4276848	FemaleCarcass	MaleCarcass	NOTEST	0.0450996	0.089907	0.995319	-0.5466	0.584653	1	no
10790.g303	10790.g303	-	10790:4250608-4276848	FemaleCarcass	MaleCarcass	NOTEST	0.028765	0.0104344	-1.46296	0.592602	0.553447	1	no
10790.g304	10790.g304	-	10790:4276896-4298368	FemaleCarcass	MaleCarcass	OK	12.4695	7.62199	-0.710169	1.00402	0.315367	0.999997	no
10790.g305	10790.g305	-	10790:4276896-4298368	FemaleCarcass	MaleCarcass	OK	1.88611	0.966014	-0.965295	0.437418	0.661808	0.999997	no
10790.g306	10790.g306	-	10790:4298414-4322948	FemaleCarcass	MaleCarcass	NOTEST	0.05257	0.0232628	-1.17622	0.714541	0.474893	1	no
10790.g307	10790.g307	-	10790:4298414-4322948	FemaleCarcass	MaleCarcass	NOTEST	0	0	0	0	1	1	no
10790.g309	10790.g309	-	10790:4339838-4343161	FemaleCarcass	MaleCarcass	NOTEST	0.168011	0.0418526	-2.00517	1.36817	0.171259	1	no
10790.g310	10790.g310	-	10790:4343208-4348582	FemaleCarcass	MaleCarcass	NOTEST	0	0.0413463	1.79769e+308	1.79769e+308	0.138368	1	no
10790.g311	10790.g311	-	10790:4348628-4351203	FemaleCarcass	MaleCarcass	NOTEST	0	0	0	0	1	1	no
10790.g313	10790.g313	-	10790:4353308-4361803	FemaleCarcass	MaleCarcass	NOTEST	0	0.17115	1.79769e+308	1.79769e+308	0.229064	1	no
10790.g314	10790.g314	-	10790:4353308-4361803	FemaleCarcass	MaleCarcass	NOTEST	0	0	0	0	1	1	no
10790.g315	10790.g315	-	10790:4361809-4363398	FemaleCarcass	MaleCarcass	NOTEST	3.17199e-06	0	-1.79769e+308	-1.79769e+308	0.499946	1	no
10790.g320	10790.g320	-	10790:4406928-4467574	FemaleCarcass	MaleCarcass	NOTEST	0.00740908	0.0129254	0.802847	-0.162285	0.871082	1	no
10790.g321	10790.g321	-	10790:4475113-4490574	FemaleCarcass	MaleCarcass	OK	0.293147	0.474159	0.693747	-0.679287	0.496956	0.999997	no
10790.g322	10790.g322	-	10790:4496254-4517483	FemaleCarcass	MaleCarcass	OK	12.4909	11.9545	-0.0633264	0.0977353	0.922143	0.999997	no
10790.g323	10790.g323	-	10790:4519674-4523790	FemaleCarcass	MaleCarcass	OK	0	5.77496	1.79769e+308	1.79769e+308	0.00148691	0.0655251	no
10790.g324	10790.g324	-	10790:4540971-4545216	FemaleCarcass	MaleCarcass	NOTEST	0	0.149227	1.79769e+308	1.79769e+308	0.0429213	1	no
10790.g327	10790.g327	-	10790:4554294-4555355	FemaleCarcass	MaleCarcass	OK	0	0.559643	1.79769e+308	1.79769e+308	0.0362193	0.506408	no
10790.g33	10790.g33	-	10790:500711-534164	FemaleCarcass	MaleCarcass	OK	5.45423	5.97853	0.132416	-0.0803041	0.935995	0.999997	no
10790.g334	10790.g334	-	10790:4587792-4589498	FemaleCarcass	MaleCarcass	OK	12.3414	12.638	0.0342682	-0.0525144	0.958119	0.999997	no
10790.g338	10790.g338	-	10790:4630307-4631665	FemaleCarcass	MaleCarcass	OK	7.30282	7.18929	-0.0226051	0.0303338	0.975801	0.999997	no
10790.g339	10790.g339	-	10790:4632213-4636484	FemaleCarcass	MaleCarcass	NOTEST	0.0353187	0.105498	1.57871	-1.12571	0.260287	1	no
10790.g34	10790.g34	-	10790:536449-537524	FemaleCarcass	MaleCarcass	NOTEST	0.275397	0.209943	-0.391519	0.313379	0.753993	1	no
10790.g340	10790.g340	-	10790:4641446-4684304	FemaleCarcass	MaleCarcass	OK	8.47928	11.4154	0.428964	-0.426583	0.669683	0.999997	no
10790.g341	10790.g341	-	10790:4641446-4684304	FemaleCarcass	MaleCarcass	OK	8.67877	11.1173	0.357249	-0.527314	0.597976	0.999997	no
10790.g344	10790.g344	-	10790:4689489-4693694	FemaleCarcass	MaleCarcass	OK	2.66912	3.05606	0.195307	-0.28937	0.772299	0.999997	no
10790.g347	10790.g347	-	10790:4698934-4713981	FemaleCarcass	MaleCarcass	OK	5.55424	4.96165	-0.162772	0.307737	0.758282	0.999997	no
10790.g348	10790.g348	-	10790:4715273-4718494	FemaleCarcass	MaleCarcass	OK	18.6746	26.2614	0.491863	-0.751067	0.452612	0.999997	no
10790.g35	10790.g35	-	10790:538711-539414	FemaleCarcass	MaleCarcass	OK	167.297	146.914	-0.187437	0.354438	0.723011	0.999997	no
10790.g351	10790.g351	-	10790:4728002-4803514	FemaleCarcass	MaleCarcass	OK	15.6218	13.6637	-0.193213	0.103542	0.917533	0.999997	no
10790.g357	10790.g357	-	10790:4816290-4852534	FemaleCarcass	MaleCarcass	OK	0.40923	0.373537	-0.131661	0.0136869	0.98908	0.999997	no
10790.g358	10790.g358	-	10790:4816290-4852534	FemaleCarcass	MaleCarcass	OK	9.84951	10.3188	0.0671568	-0.0488869	0.961009	0.999997	no
10790.g361	10790.g361	-	10790:4860690-4877384	FemaleCarcass	MaleCarcass	OK	203.198	201.828	-0.00976179	0.0124112	0.990098	0.999997	no
10790.g362	10790.g362	-	10790:4860690-4877384	FemaleCarcass	MaleCarcass	OK	220.079	194.488	-0.178346	0.139462	0.889085	0.999997	no
10790.g371	10790.g371	-	10790:4962315-4964345	FemaleCarcass	MaleCarcass	OK	0.453008	0.432983	-0.065226	0.0106465	0.991506	0.999997	no
10790.g375	10790.g375	-	10790:4975025-4991276	FemaleCarcass	MaleCarcass	NOTEST	0	0	0	0	1	1	no
10790.g377	10790.g377	-	10790:5032828-5077298	FemaleCarcass	MaleCarcass	OK	1.00355	0.962985	-0.0595278	0.0811589	0.935316	0.999997	no
10790.g38	10790.g38	-	10790:576730-592605	FemaleCarcass	MaleCarcass	OK	1.0131	1.55718	0.620158	-0.635526	0.525085	0.999997	no
10790.g385	10790.g385	-	10790:5166721-5171735	FemaleCarcass	MaleCarcass	OK	2.12606	1.94339	-0.129612	0.104977	0.916394	0.999997	no
10790.g387	10790.g387	-	10790:5205991-5215305	FemaleCarcass	MaleCarcass	NOTEST	0	0.00800582	1.79769e+308	1.79769e+308	0.184096	1	no
10790.g394	10790.g394	-	10790:5461687-5478571	FemaleCarcass	MaleCarcass	NOTEST	0.0509672	0.00688526	-2.88798	0.513127	0.607862	1	no
10790.g396	10790.g396	-	10790:5511393-5512297	FemaleCarcass	MaleCarcass	NOTEST	0.262549	0.210782	-0.316834	0.242929	0.80806	1	no
10790.g398	10790.g398	-	10790:5517018-5519557	FemaleCarcass	MaleCarcass	NOTEST	0.0377903	0	-1.79769e+308	-1.79769e+308	0.140556	1	no
10790.g400	10790.g400	-	10790:5522357-5523197	FemaleCarcass	MaleCarcass	NOTEST	0	0	0	0	1	1	no
10790.g401	10790.g401	-	10790:5524857-5525757	FemaleCarcass	MaleCarcass	NOTEST	0	0	0	0	1	1	no
10790.g403	10790.g403	-	10790:5531727-5534644	FemaleCarcass	MaleCarcass	OK	1.15754	0.340179	-1.7667	1.83954	0.0658353	0.754639	no
10790.g404	10790.g404	-	10790:5539617-5548648	FemaleCarcass	MaleCarcass	OK	0.744305	0.0691251	-3.42861	3.01396	0.00257861	0.0991057	no
10790.g407	10790.g407	-	10790:5561143-5669457	FemaleCarcass	MaleCarcass	OK	1.32073	1.24969	-0.0797669	0.105666	0.915847	0.999997	no
10790.g410	10790.g410	-	10790:5723260-5743798	FemaleCarcass	MaleCarcass	NOTEST	0.183637	0.244211	0.411271	-0.179395	0.857627	1	no
10790.g411	10790.g411	-	10790:5758444-5790379	FemaleCarcass	MaleCarcass	OK	2.64263	1.92062	-0.460401	0.500186	0.616944	0.999997	no
10790.g414	10790.g414	-	10790:5795840-5804924	FemaleCarcass	MaleCarcass	OK	1.35084	0.970587	-0.476928	0.322951	0.746732	0.999997	no
10790.g418	10790.g418	-	10790:5909297-5978497	FemaleCarcass	MaleCarcass	NOTEST	0	0.164019	1.79769e+308	1.79769e+308	0.283702	1	no
10790.g419	10790.g419	-	10790:5909297-5978497	FemaleCarcass	MaleCarcass	OK	1.41304	1.9337	0.452563	-0.557945	0.576882	0.999997	no
10790.g420	10790.g420	-	10790:5978543-6035157	FemaleCarcass	MaleCarcass	OK	17.0566	14.2062	-0.263802	0.340188	0.733715	0.999997	no
10790.g421	10790.g421	-	10790:5978543-6035157	FemaleCarcass	MaleCarcass	OK	1.46221	1.25303	-0.222729	0.0301871	0.975918	0.999997	no
10790.g422	10790.g422	-	10790:6035167-6040002	FemaleCarcass	MaleCarcass	OK	27.1921	20.636	-0.398027	0.741752	0.458238	0.999997	no
10790.g424	10790.g424	-	10790:6047753-6089417	FemaleCarcass	MaleCarcass	OK	15.2496	16.5176	0.115239	-0.0242265	0.980672	0.999997	no
10790.g425	10790.g425	-	10790:6047753-6089417	FemaleCarcass	MaleCarcass	OK	414.232	354.911	-0.222982	0.163842	0.869855	0.999997	no
10790.g43	10790.g43	-	10790:832178-833929	FemaleCarcass	MaleCarcass	OK	2.81911	3.19179	0.179126	-0.221664	0.824576	0.999997	no
10790.g430	10790.g430	-	10790:6122199-6187434	FemaleCarcass	MaleCarcass	OK	2.11839	2.08342	-0.0240162	0.0103813	0.991717	0.999997	no
10790.g432	10790.g432	-	10790:6122199-6187434	FemaleCarcass	MaleCarcass	OK	7.01588	6.94819	-0.0139864	0.0147856	0.988203	0.999997	no
10790.g433	10790.g433	-	10790:6187435-6299049	FemaleCarcass	MaleCarcass	OK	3.09291	2.33723	-0.404165	0.649315	0.516135	0.999997	no
10790.g434	10790.g434	-	10790:6302680-6377098	FemaleCarcass	MaleCarcass	OK	6.25764	8.18266	0.386951	-0.280354	0.779206	0.999997	no
10790.g436	10790.g436	-	10790:6302680-6377098	FemaleCarcass	MaleCarcass	OK	24.8649	22.437	-0.148231	0.176466	0.859928	0.999997	no
10790.g437	10790.g437	-	10790:6377144-6386884	FemaleCarcass	MaleCarcass	OK	0.295111	0.342395	0.214406	-0.204108	0.838269	0.999997	no
10790.g438	10790.g438	-	10790:6386885-6387684	FemaleCarcass	MaleCarcass	OK	0.184708	0.577862	1.64548	-1.26864	0.204568	0.999997	no
10790.g439	10790.g439	-	10790:6387730-6429504	FemaleCarcass	MaleCarcass	OK	7.21293	6.65547	-0.116045	0.170176	0.864872	0.999997	no
10790.g442	10790.g442	-	10790:6435154-6437979	FemaleCarcass	MaleCarcass	OK	5.89801	5.75232	-0.036084	0.0541168	0.956842	0.999997	no
10790.g446	10790.g446	-	10790:6448894-6459482	FemaleCarcass	MaleCarcass	NOTEST	0.0314959	0	-1.79769e+308	-1.79769e+308	0.339362	1	no
10790.g45	10790.g45	-	10790:856079-867032	FemaleCarcass	MaleCarcass	OK	4.21996	3.86765	-0.12577	0.138818	0.889594	0.999997	no
10790.g451	10790.g451	-	10790:6515506-6521739	FemaleCarcass	MaleCarcass	OK	2.26122	2.19302	-0.0441811	0.0357219	0.971504	0.999997	no
10790.g454	10790.g454	-	10790:6524810-6526789	FemaleCarcass	MaleCarcass	OK	2.34375	1.92772	-0.281927	0.157136	0.875138	0.999997	no
10790.g457	10790.g457	-	10790:6564380-6567839	FemaleCarcass	MaleCarcass	OK	3.66325	4.12998	0.173011	-0.273914	0.78415	0.999997	no
10790.g458	10790.g458	-	10790:6567890-6570279	FemaleCarcass	MaleCarcass	OK	7.22809	6.93308	-0.0601182	0.0825069	0.934244	0.999997	no
10790.g462	10790.g462	-	10790:6582388-6616419	FemaleCarcass	MaleCarcass	OK	2.07931	4.3503	1.06501	-1.76879	0.0769286	0.84531	no
10790.g465	10790.g465	-	10790:6622049-6626498	FemaleCarcass	MaleCarcass	NOTEST	0	0.0256288	1.79769e+308	1.79769e+308	0.0928725	1	no
10790.g471	10790.g471	-	10790:6653703-6655699	FemaleCarcass	MaleCarcass	OK	6.83082	5.17693	-0.399964	0.405962	0.684771	0.999997	no
10790.g473	10790.g473	-	10790:6659592-6661168	FemaleCarcass	MaleCarcass	OK	6.2666	7.06831	0.173682	-0.24893	0.803415	0.999997	no
10790.g475	10790.g475	-	10790:6669389-6671339	FemaleCarcass	MaleCarcass	OK	1.04297	0.712091	-0.55056	0.538008	0.590572	0.999997	no
10790.g48	10790.g48	-	10790:896359-903903	FemaleCarcass	MaleCarcass	OK	1.50902	2.18525	0.534184	-0.753979	0.450862	0.999997	no
10790.g481	10790.g481	-	10790:6724683-6727825	FemaleCarcass	MaleCarcass	OK	0.666733	0.44955	-0.568627	0.187493	0.851274	0.999997	no
10790.g485	10790.g485	-	10790:6742352-6766673	FemaleCarcass	MaleCarcass	OK	1.85524	1.90745	0.040043	-0.0284616	0.977294	0.999997	no
10790.g488	10790.g488	-	10790:6786903-6789992	FemaleCarcass	MaleCarcass	OK	13.6007	12.435	-0.129275	0.237732	0.812089	0.999997	no
10790.g489	10790.g489	-	10790:6789993-6795673	FemaleCarcass	MaleCarcass	NOTEST	0.091724	0.127039	0.4699	-0.410356	0.681545	1	no
10790.g49	10790.g49	-	10790:914260-949737	FemaleCarcass	MaleCarcass	OK	2.13579	2.52301	0.240377	-0.163027	0.870497	0.999997	no
10790.g495	10790.g495	-	10790:6843788-6899173	FemaleCarcass	MaleCarcass	OK	0.116154	0.490128	2.07712	-1.18927	0.234332	0.999997	no
10790.g498	10790.g498	-	10790:6908733-6911378	FemaleCarcass	MaleCarcass	OK	3.95568	3.88498	-0.0260179	0.0373474	0.970208	0.999997	no
10790.g5	10790.g5	-	10790:24675-31406	FemaleCarcass	MaleCarcass	OK	1.37499	2.19855	0.67713	-0.46563	0.64148	0.999997	no
10790.g501	10790.g501	-	10790:6936439-6953933	FemaleCarcass	MaleCarcass	OK	1.10233	1.49419	0.438809	-0.54093	0.588556	0.999997	no
10790.g502	10790.g502	-	10790:6954033-6992529	FemaleCarcass	MaleCarcass	OK	1.03402	1.41834	0.455942	-0.502113	0.615588	0.999997	no
10790.g505	10790.g505	-	10790:7004396-7005353	FemaleCarcass	MaleCarcass	OK	6.47442	7.55204	0.222117	-0.226283	0.820981	0.999997	no
10790.g51	10790.g51	-	10790:950235-953105	FemaleCarcass	MaleCarcass	OK	3.61857	3.33998	-0.115583	0.101721	0.918978	0.999997	no
10790.g512	10790.g512	-	10790:7042403-7045627	FemaleCarcass	MaleCarcass	NOTEST	0.258408	0.287827	0.155547	-0.138625	0.889747	1	no
10790.g516	10790.g516	-	10790:7073767-7077266	FemaleCarcass	MaleCarcass	OK	5.43427	3.86151	-0.492921	0.724671	0.468654	0.999997	no
10790.g520	10790.g520	-	10790:7093387-7146683	FemaleCarcass	MaleCarcass	NOTEST	0.065229	0.097213	0.575635	-0.170137	0.864902	1	no
10790.g522	10790.g522	-	10790:7093387-7146683	FemaleCarcass	MaleCarcass	OK	1.66196	1.06259	-0.645305	0.899657	0.368303	0.999997	no
10790.g523	10790.g523	-	10790:7150847-7151885	FemaleCarcass	MaleCarcass	OK	0.409814	0.218769	-0.905558	0.738716	0.460079	0.999997	no
10790.g524	10790.g524	-	10790:7242067-7261265	FemaleCarcass	MaleCarcass	OK	1.96061	0.658301	-1.57448	1.8377	0.0661063	0.756001	no
10790.g526	10790.g526	-	10790:7326608-7373741	FemaleCarcass	MaleCarcass	OK	5.31479	4.55252	-0.223348	0.323128	0.746598	0.999997	no
10790.g527	10790.g527	-	10790:7375668-7398437	FemaleCarcass	MaleCarcass	OK	2.17414	1.7323	-0.327759	0.444067	0.656994	0.999997	no
10790.g532	10790.g532	-	10790:7411178-7413220	FemaleCarcass	MaleCarcass	OK	0.909545	0.600431	-0.599146	0.391023	0.69578	0.999997	no
10790.g536	10790.g536	-	10790:7434340-7436408	FemaleCarcass	MaleCarcass	OK	7.10005	6.6505	-0.0943657	0.0455572	0.963663	0.999997	no
10790.g548	10790.g548	-	10790:7566319-7574518	FemaleCarcass	MaleCarcass	NOTEST	0.0110499	0.0073148	-0.59514	0.363362	0.716334	1	no
10790.g553	10790.g553	-	10790:7585969-7588489	FemaleCarcass	MaleCarcass	OK	13.4393	22.133	0.719734	-0.996965	0.318781	0.999997	no
10790.g555	10790.g555	-	10790:7589389-7592720	FemaleCarcass	MaleCarcass	OK	2.93809	3.61633	0.299652	-0.284295	0.776184	0.999997	no
10790.g56	10790.g56	-	10790:996051-1020405	FemaleCarcass	MaleCarcass	OK	7.56207	3.48528	-1.11751	0.837019	0.402582	0.999997	no
10790.g561	10790.g561	-	10790:7602219-7603414	FemaleCarcass	MaleCarcass	OK	0.649067	0.520002	-0.31985	0.280365	0.779197	0.999997	no
10790.g58	10790.g58	-	10790:996051-1020405	FemaleCarcass	MaleCarcass	OK	0.0673409	3.70186	5.78062	-0.236984	0.812669	0.999997	no
10790.g589	10790.g589	-	10790:7682763-7691953	FemaleCarcass	MaleCarcass	OK	16.8072	17.0661	0.0220522	-0.0378162	0.969834	0.999997	no
10790.g593	10790.g593	-	10790:7697933-7725399	FemaleCarcass	MaleCarcass	OK	14.7471	18.2935	0.310905	-0.525903	0.598955	0.999997	no
10790.g594	10790.g594	-	10790:7725400-7728223	FemaleCarcass	MaleCarcass	OK	30.0585	24.1418	-0.31624	0.603996	0.545847	0.999997	no
10790.g595	10790.g595	-	10790:7728269-7730093	FemaleCarcass	MaleCarcass	OK	3.42597	3.53128	0.0436766	-0.0546462	0.95642	0.999997	no
10790.g597	10790.g597	-	10790:7736429-7738023	FemaleCarcass	MaleCarcass	OK	1.34691	4.04132	1.58517	-1.82704	0.067694	0.770767	no
10790.g609	10790.g609	-	10790:7810793-7858983	FemaleCarcass	MaleCarcass	OK	4.36142	4.48257	0.0395257	-0.0131432	0.989514	0.999997	no
10790.g61	10790.g61	-	10790:1022993-1063499	FemaleCarcass	MaleCarcass	OK	7.89433	9.04077	0.195628	-0.168293	0.866352	0.999997	no
10790.g611	10790.g611	-	10790:7862144-7862744	FemaleCarcass	MaleCarcass	OK	1.53598	1.3606	-0.17492	0.158682	0.873919	0.999997	no
10790.g612	10790.g612	-	10790:7863520-7876094	FemaleCarcass	MaleCarcass	OK	3.46813	3.03473	-0.192588	0.254778	0.798894	0.999997	no
10790.g614	10790.g614	-	10790:7880169-7880944	FemaleCarcass	MaleCarcass	OK	1.71629	1.52117	-0.174107	0.163581	0.870061	0.999997	no
10790.g615	10790.g615	-	10790:7884129-7885664	FemaleCarcass	MaleCarcass	NOTEST	0.146513	0.0585048	-1.3244	0.934335	0.350131	1	no
10790.g617	10790.g617	-	10790:7889737-7914114	FemaleCarcass	MaleCarcass	OK	4.80863	4.67942	-0.039295	0.0338357	0.973008	0.999997	no
10790.g619	10790.g619	-	10790:7889737-7914114	FemaleCarcass	MaleCarcass	OK	1.02071	2.4928	1.28819	-0.228152	0.819528	0.999997	no
10790.g621	10790.g621	-	10790:7915755-7922524	FemaleCarcass	MaleCarcass	OK	29.8828	18.4472	-0.695912	0.277059	0.781735	0.999997	no
10790.g627	10790.g627	-	10790:7939184-7946486	FemaleCarcass	MaleCarcass	OK	1.3894	1.65744	0.25449	-0.292841	0.769644	0.999997	no
10790.g634	10790.g634	-	10790:7996054-7999878	FemaleCarcass	MaleCarcass	OK	0.297726	0.657976	1.14405	-1.13888	0.254755	0.999997	no
10790.g636	10790.g636	-	10790:8014680-8058599	FemaleCarcass	MaleCarcass	OK	1.84653	1.91087	0.0494126	-0.00447261	0.996431	0.999997	no
10790.g637	10790.g637	-	10790:8014680-8058599	FemaleCarcass	MaleCarcass	OK	157.805	173.163	0.133987	-0.124538	0.900889	0.999997	no
10790.g638	10790.g638	-	10790:8058648-8096941	FemaleCarcass	MaleCarcass	OK	16.9674	25.6275	0.594923	-0.805574	0.420488	0.999997	no
10790.g639	10790.g639	-	10790:8058648-8096941	FemaleCarcass	MaleCarcass	OK	1.65337	0.652916	-1.34044	0.102626	0.91826	0.999997	no
10790.g640	10790.g640	-	10790:8058648-8096941	FemaleCarcass	MaleCarcass	OK	26.2445	42.0471	0.679993	-0.665112	0.505979	0.999997	no
10790.g648	10790.g648	-	10790:8132795-8145208	FemaleCarcass	MaleCarcass	NOTEST	0.234122	0.197951	-0.242113	0.205579	0.83712	1	no
10790.g651	10790.g651	-	10790:8168382-8178592	FemaleCarcass	MaleCarcass	OK	0.558906	0.672727	0.267415	-0.175984	0.860306	0.999997	no
10790.g662	10790.g662	-	10790:8278649-8283852	FemaleCarcass	MaleCarcass	OK	0.670539	0.552086	-0.280427	0.188331	0.850617	0.999997	no
10790.g663	10790.g663	-	10790:8283952-8303347	FemaleCarcass	MaleCarcass	OK	0.933597	1.09606	0.231452	-0.253141	0.800159	0.999997	no
10790.g664	10790.g664	-	10790:8306891-8310841	FemaleCarcass	MaleCarcass	OK	3.67788	2.73676	-0.426408	0.602333	0.546953	0.999997	no
10790.g668	10790.g668	-	10790:8343716-8383718	FemaleCarcass	MaleCarcass	OK	9.12631	7.87658	-0.212462	0.0916621	0.926967	0.999997	no
10790.g669	10790.g669	-	10790:8343716-8383718	FemaleCarcass	MaleCarcass	OK	49.1574	30.3339	-0.696478	1.15341	0.248742	0.999997	no
10790.g671	10790.g671	-	10790:8409896-8421380	FemaleCarcass	MaleCarcass	OK	2.04282	2.78683	0.448061	-0.460728	0.644994	0.999997	no
10790.g677	10790.g677	-	10790:8457021-8500925	FemaleCarcass	MaleCarcass	OK	0.863028	1.18993	0.463395	-0.138443	0.88989	0.999997	no
10790.g68	10790.g68	-	10790:1088545-1093599	FemaleCarcass	MaleCarcass	NOTEST	0.0726005	0.0240655	-1.59301	1.13486	0.256434	1	no
10790.g680	10790.g680	-	10790:8457021-8500925	FemaleCarcass	MaleCarcass	OK	2.47542	3.13919	0.34272	-0.153392	0.878089	0.999997	no
10790.g681	10790.g681	-	10790:8457021-8500925	FemaleCarcass	MaleCarcass	OK	4.71171	7.09512	0.590577	-0.334597	0.737929	0.999997	no
10790.g686	10790.g686	-	10790:8550878-8554553	FemaleCarcass	MaleCarcass	NOTEST	0	0.267515	1.79769e+308	1.79769e+308	0.285219	1	no
10790.g687	10790.g687	-	10790:8550878-8554553	FemaleCarcass	MaleCarcass	OK	1.07039	8.4193	2.97557	-3.45159	0.000557302	0.0300693	yes
10790.g698	10790.g698	-	10790:8593815-8608183	FemaleCarcass	MaleCarcass	OK	4.98168	4.81784	-0.0482475	0.0804474	0.935881	0.999997	no
10790.g699	10790.g699	-	10790:8609874-8622503	FemaleCarcass	MaleCarcass	OK	6.89026	7.25448	0.074313	-0.137578	0.890574	0.999997	no
10790.g700	10790.g700	-	10790:8626988-8633173	FemaleCarcass	MaleCarcass	OK	0.735788	0.902456	0.294565	-0.324141	0.745832	0.999997	no
10790.g701	10790.g701	-	10790:8633485-8637923	FemaleCarcass	MaleCarcass	OK	0.0375177	0.325199	3.11568	-1.96656	0.0492336	0.616049	no
10790.g702	10790.g702	-	10790:8639913-8646293	FemaleCarcass	MaleCarcass	OK	0.794612	0.826989	0.0576175	-0.0607738	0.951539	0.999997	no
10790.g704	10790.g704	-	10790:8663599-8692229	FemaleCarcass	MaleCarcass	NOTEST	0.0161822	0.11687	2.85242	-0.554833	0.579009	1	no
10790.g715	10790.g715	-	10790:8737632-8838583	FemaleCarcass	MaleCarcass	NOTEST	0.0476492	0.199903	2.06878	-0.0424193	0.966164	1	no
10790.g716	10790.g716	-	10790:8737632-8838583	FemaleCarcass	MaleCarcass	OK	8.25501	7.1867	-0.199941	0.176121	0.860199	0.999997	no
10790.g717	10790.g717	-	10790:8737632-8838583	FemaleCarcass	MaleCarcass	OK	27.3477	24.227	-0.174804	0.241556	0.809124	0.999997	no
10790.g719	10790.g719	-	10790:8846578-8848480	FemaleCarcass	MaleCarcass	OK	29.9073	19.4478	-0.62089	1.1583	0.24674	0.999997	no
10790.g727	10790.g727	-	10790:8864510-8866626	FemaleCarcass	MaleCarcass	OK	3.74381	2.75584	-0.442015	0.490835	0.623543	0.999997	no
10790.g728	10790.g728	-	10790:8868290-8875324	FemaleCarcass	MaleCarcass	OK	0.908951	0.61464	-0.564462	0.482168	0.629686	0.999997	no
10790.g729	10790.g729	-	10790:8875370-8916068	FemaleCarcass	MaleCarcass	OK	22.8466	17.0115	-0.425472	0.273265	0.784649	0.999997	no
10790.g73	10790.g73	-	10790:1127185-1136156	FemaleCarcass	MaleCarcass	OK	15.1915	11.7428	-0.371481	0.653463	0.513458	0.999997	no
10790.g730	10790.g730	-	10790:8875370-8916068	FemaleCarcass	MaleCarcass	OK	127.669	133.169	0.0608441	-0.0813311	0.935179	0.999997	no
10790.g733	10790.g733	-	10790:8960990-8986815	FemaleCarcass	MaleCarcass	OK	0.427429	0.268767	-0.669331	0.652852	0.513852	0.999997	no
10790.g734	10790.g734	-	10790:8987494-9107364	FemaleCarcass	MaleCarcass	OK	1.21739	1.46902	0.271071	-0.159643	0.873162	0.999997	no
10790.g737	10790.g737	-	10790:9119255-9126438	FemaleCarcass	MaleCarcass	NOTEST	0.0393041	0.0652529	0.731363	-0.502021	0.615653	1	no
10790.g739	10790.g739	-	10790:9139018-9139999	FemaleCarcass	MaleCarcass	NOTEST	0	0	0	0	1	1	no
10790.g74	10790.g74	-	10790:1138711-1145565	FemaleCarcass	MaleCarcass	NOTEST	2.49754e-06	3.11275e-06	0.317679	-8.64103e-05	0.999931	1	no
10790.g740	10790.g740	-	10790:9141556-9142678	FemaleCarcass	MaleCarcass	NOTEST	0	0.0317054	1.79769e+308	1.79769e+308	0.184096	1	no
10790.g746	10790.g746	-	10790:9180598-9298807	FemaleCarcass	MaleCarcass	OK	12.2308	13.2353	0.113873	-0.0528534	0.957849	0.999997	no
10790.g748	10790.g748	-	10790:9180598-9298807	FemaleCarcass	MaleCarcass	OK	8.2836	12.3319	0.574061	-0.282029	0.777921	0.999997	no
10790.g75	10790.g75	-	10790:1147979-1160044	FemaleCarcass	MaleCarcass	OK	4.21503	3.61993	-0.219581	0.123631	0.901607	0.999997	no
10790.g753	10790.g753	-	10790:9328393-9334642	FemaleCarcass	MaleCarcass	OK	29.947	29.9443	-0.000129306	0.000231401	0.999815	0.999997	no
10790.g755	10790.g755	-	10790:9343812-9353926	FemaleCarcass	MaleCarcass	OK	4.5102	4.65386	0.0452378	-0.0843103	0.93281	0.999997	no
10790.g76	10790.g76	-	10790:1160090-1177046	FemaleCarcass	MaleCarcass	OK	18.1217	10.9624	-0.725153	0.744408	0.45663	0.999997	no
10790.g761	10790.g761	-	10790:9382357-9387656	FemaleCarcass	MaleCarcass	OK	0.79159	0.192748	-2.03804	1.1486	0.250721	0.999997	no
10790.g765	10790.g765	-	10790:9494010-9496432	FemaleCarcass	MaleCarcass	OK	0.408345	0.377126	-0.114743	0.107015	0.914777	0.999997	no
10790.g766	10790.g766	-	10790:9496480-9518384	FemaleCarcass	MaleCarcass	NOTEST	0.043112	0.0714323	0.728487	-0.568631	0.569606	1	no
10790.g767	10790.g767	-	10790:9518430-9524823	FemaleCarcass	MaleCarcass	OK	1.4611	2.32475	0.67002	-0.679777	0.496646	0.999997	no
10790.g77	10790.g77	-	10790:1177047-1233010	FemaleCarcass	MaleCarcass	OK	0.348419	0.633116	0.861648	-0.39198	0.695073	0.999997	no
10790.g772	10790.g772	-	10790:9619470-9626884	FemaleCarcass	MaleCarcass	NOTEST	0.254399	0.244476	-0.0573965	0.0241534	0.98073	1	no
10790.g775	10790.g775	-	10790:9631544-9642854	FemaleCarcass	MaleCarcass	OK	2.11744	2.69006	0.345315	-0.375645	0.707181	0.999997	no
10790.g776	10790.g776	-	10790:9642855-9694732	FemaleCarcass	MaleCarcass	OK	0.453059	0.859216	0.923321	-0.48847	0.625217	0.999997	no
10790.g777	10790.g777	-	10790:9642855-9694732	FemaleCarcass	MaleCarcass	OK	1.04026	1.36485	0.391799	-0.335673	0.737117	0.999997	no
10790.g779	10790.g779	-	10790:9791070-9848118	FemaleCarcass	MaleCarcass	OK	1.31927	1.89988	0.526167	-0.732282	0.463996	0.999997	no
10790.g78	10790.g78	-	10790:1233110-1260744	FemaleCarcass	MaleCarcass	OK	2.99547	4.28952	0.518032	-0.528038	0.597473	0.999997	no
10790.g780	10790.g780	-	10790:9848164-9854198	FemaleCarcass	MaleCarcass	OK	5.53223	7.63179	0.464161	-0.765394	0.444037	0.999997	no
10790.g781	10790.g781	-	10790:9860694-9872304	FemaleCarcass	MaleCarcass	OK	3.82678	3.67705	-0.057583	0.0944011	0.924791	0.999997	no
10790.g787	10790.g787	-	10790:9889414-9896437	FemaleCarcass	MaleCarcass	NOTEST	0.0997302	0.0522413	-0.932838	0.112621	0.910331	1	no
10790.g79	10790.g79	-	10790:1260790-1311995	FemaleCarcass	MaleCarcass	OK	4.92906	4.37715	-0.171319	0.0808006	0.935601	0.999997	no
10790.g792	10790.g792	-	10790:9955917-9973589	FemaleCarcass	MaleCarcass	OK	1.12779	1.16892	0.0516757	-0.0341878	0.972727	0.999997	no
10790.g793	10790.g793	-	10790:9973591-9981124	FemaleCarcass	MaleCarcass	OK	36.9015	31.5188	-0.227468	0.146717	0.883355	0.999997	no
10790.g796	10790.g796	-	10790:9985069-10063548	FemaleCarcass	MaleCarcass	OK	8.27647	8.92015	0.108053	-0.182707	0.855028	0.999997	no
10790.g80	10790.g80	-	10790:1260790-1311995	FemaleCarcass	MaleCarcass	OK	1.63196	1.35917	-0.263884	0.0298095	0.976219	0.999997	no
10790.g804	10790.g804	-	10790:10135178-10165992	FemaleCarcass	MaleCarcass	OK	11.1364	10.2256	-0.1231	0.169284	0.865573	0.999997	no
10790.g806	10790.g806	-	10790:10175718-10189293	FemaleCarcass	MaleCarcass	OK	29.7629	25.9638	-0.197014	0.321262	0.748012	0.999997	no
10790.g808	10790.g808	-	10790:10277285-10280018	FemaleCarcass	MaleCarcass	OK	0.982447	0.764824	-0.361253	0.334938	0.737672	0.999997	no
10790.g809	10790.g809	-	10790:10283705-10309223	FemaleCarcass	MaleCarcass	OK	0.265831	0.401621	0.595324	-0.522457	0.601352	0.999997	no
10790.g81	10790.g81	-	10790:1311996-1321490	FemaleCarcass	MaleCarcass	OK	2.49632	1.72844	-0.530332	0.430076	0.667141	0.999997	no
10790.g810	10790.g810	-	10790:10324923-10328929	FemaleCarcass	MaleCarcass	NOTEST	0	0.0695152	1.79769e+308	1.79769e+308	0.049953	1	no
10790.g811	10790.g811	-	10790:10328933-10412063	FemaleCarcass	MaleCarcass	NOTEST	0.124802	0.242132	0.956153	-0.877124	0.380419	1	no
10790.g812	10790.g812	-	10790:10412109-10428543	FemaleCarcass	MaleCarcass	OK	2.34058	2.51928	0.106146	-0.0468137	0.962662	0.999997	no
10790.g813	10790.g813	-	10790:10412109-10428543	FemaleCarcass	MaleCarcass	OK	16.4074	20.9967	0.355823	-0.615512	0.538217	0.999997	no
10790.g814	10790.g814	-	10790:10412109-10428543	FemaleCarcass	MaleCarcass	OK	0.391633	0.436948	0.157961	-0.00666772	0.99468	0.999997	no
10790.g817	10790.g817	-	10790:10431401-10474873	FemaleCarcass	MaleCarcass	OK	1.24656	1.23513	-0.0132992	0.0143644	0.988539	0.999997	no
10790.g818	10790.g818	-	10790:10476777-10479383	FemaleCarcass	MaleCarcass	OK	0.800249	0.91425	0.192139	-0.206234	0.836608	0.999997	no
10790.g819	10790.g819	-	10790:10480781-10503185	FemaleCarcass	MaleCarcass	OK	0.401502	0.388182	-0.048677	0.0288	0.977024	0.999997	no
10790.g821	10790.g821	-	10790:10503769-10514159	FemaleCarcass	MaleCarcass	OK	0.233473	0.404249	0.79199	-0.0310886	0.975199	0.999997	no
10790.g825	10790.g825	-	10790:10532749-10535783	FemaleCarcass	MaleCarcass	NOTEST	0.232611	0.281308	0.274233	-0.152447	0.878834	1	no
10790.g833	10790.g833	-	10790:10563253-10567692	FemaleCarcass	MaleCarcass	OK	1.30985	0.852367	-0.619851	0.420566	0.674072	0.999997	no
10790.g839	10790.g839	-	10790:10581864-10589980	FemaleCarcass	MaleCarcass	OK	2.19735	1.96857	-0.158615	0.159419	0.873339	0.999997	no
10790.g84	10790.g84	-	10790:1326115-1329504	FemaleCarcass	MaleCarcass	OK	4.15777	4.42576	0.0901155	-0.129671	0.896826	0.999997	no
10790.g844	10790.g844	-	10790:10612320-10641843	FemaleCarcass	MaleCarcass	OK	3.44715	4.72129	0.453778	-0.847205	0.396881	0.999997	no
10790.g845	10790.g845	-	10790:10678076-10753590	FemaleCarcass	MaleCarcass	NOTEST	0.0849236	0.0487236	-0.801547	0.689462	0.490532	1	no
10790.g846	10790.g846	-	10790:10753591-10764788	FemaleCarcass	MaleCarcass	OK	54.6811	48.2562	-0.180329	0.340483	0.733493	0.999997	no
10790.g847	10790.g847	-	10790:10764888-10774162	FemaleCarcass	MaleCarcass	OK	22.7254	18.5328	-0.294228	0.397233	0.691196	0.999997	no
10790.g848	10790.g848	-	10790:10774208-10777922	FemaleCarcass	MaleCarcass	OK	0.421231	0.430567	0.0316273	-0.0202495	0.983844	0.999997	no
10790.g849	10790.g849	-	10790:10777968-10780338	FemaleCarcass	MaleCarcass	OK	4.46845	4.04772	-0.142666	0.210436	0.833328	0.999997	no
10790.g85	10790.g85	-	10790:1329505-1349934	FemaleCarcass	MaleCarcass	OK	1.2759	0.913962	-0.481314	0.202485	0.839538	0.999997	no
10790.g851	10790.g851	-	10790:10782498-10809814	FemaleCarcass	MaleCarcass	OK	2.47763	2.57503	0.055631	-0.0340071	0.972872	0.999997	no
10790.g854	10790.g854	-	10790:10825700-10842362	FemaleCarcass	MaleCarcass	OK	0.85153	0.492419	-0.79017	0.815709	0.414667	0.999997	no
10790.g855	10790.g855	-	10790:10842462-10844625	FemaleCarcass	MaleCarcass	NOTEST	0	0.195083	1.79769e+308	1.79769e+308	0.121738	1	no
10790.g856	10790.g856	-	10790:10844672-10870109	FemaleCarcass	MaleCarcass	OK	0.795297	1.13147	0.508627	-0.663005	0.507328	0.999997	no
10790.g857	10790.g857	-	10790:10870110-10894152	FemaleCarcass	MaleCarcass	OK	1.85454	2.86412	0.62703	-0.908251	0.363746	0.999997	no
10790.g860	10790.g860	-	10790:10894262-10908726	FemaleCarcass	MaleCarcass	NOTEST	0.223514	0	-1.79769e+308	-1.79769e+308	0.456302	1	no
10790.g863	10790.g863	-	10790:10914737-10916929	FemaleCarcass	MaleCarcass	OK	6.95591	5.57369	-0.319605	0.448767	0.6536	0.999997	no
10790.g870	10790.g870	-	10790:10959866-10965470	FemaleCarcass	MaleCarcass	NOTEST	0.111289	0.177646	0.674691	-0.219117	0.826559	1	no
10790.g879	10790.g879	-	10790:11007764-11016446	FemaleCarcass	MaleCarcass	OK	1.26533	1.39195	0.1376	-0.0180036	0.985636	0.999997	no
10790.g880	10790.g880	-	10790:11016492-11034336	FemaleCarcass	MaleCarcass	OK	70.2435	80.3927	0.194701	-0.305881	0.759695	0.999997	no
10790.g881	10790.g881	-	10790:11034436-11043966	FemaleCarcass	MaleCarcass	OK	4.95716	4.37903	-0.178902	0.148829	0.881688	0.999997	no
10790.g884	10790.g884	-	10790:11051212-11057731	FemaleCarcass	MaleCarcass	OK	73.1177	64.6062	-0.178547	0.304422	0.760807	0.999997	no
10790.g885	10790.g885	-	10790:11051212-11057731	FemaleCarcass	MaleCarcass	OK	41.691	30.1573	-0.467228	0.139064	0.8894	0.999997	no
10790.g887	10790.g887	-	10790:11058996-11061138	FemaleCarcass	MaleCarcass	OK	1.49822	1.62538	0.117524	-0.135649	0.892099	0.999997	no
10790.g892	10790.g892	-	10790:11086422-11088816	FemaleCarcass	MaleCarcass	NOTEST	0.0367264	0.0243823	-0.590983	0.360824	0.718231	1	no
10790.g894	10790.g894	-	10790:11093552-11096913	FemaleCarcass	MaleCarcass	OK	1.45734	3.09806	1.08802	-0.791075	0.4289	0.999997	no
10790.g895	10790.g895	-	10790:11096960-11107594	FemaleCarcass	MaleCarcass	OK	4.05683	7.07827	0.803043	-0.641108	0.521452	0.999997	no
10790.g896	10790.g896	-	10790:11096960-11107594	FemaleCarcass	MaleCarcass	NOTEST	0	0	0	0	1	1	no
10790.g897	10790.g897	-	10790:11096960-11107594	FemaleCarcass	MaleCarcass	NOTEST	0.0359806	0.00953095	-1.91653	0.219334	0.82639	1	no
10790.g898	10790.g898	-	10790:11096960-11107594	FemaleCarcass	MaleCarcass	OK	3.10044	2.15108	-0.527412	0.531337	0.595185	0.999997	no
10790.g899	10790.g899	-	10790:11107640-11146934	FemaleCarcass	MaleCarcass	OK	8.1853	12.0957	0.563391	-0.716413	0.473736	0.999997	no
10790.g901	10790.g901	-	10790:11159081-11178380	FemaleCarcass	MaleCarcass	OK	4.10011	3.11726	-0.395382	0.337652	0.735626	0.999997	no
10790.g907	10790.g907	-	10790:11210901-11214110	FemaleCarcass	MaleCarcass	OK	17.6733	19.5143	0.142963	-0.252694	0.800504	0.999997	no
10790.g910	10790.g910	-	10790:11225098-11230060	FemaleCarcass	MaleCarcass	OK	0.290837	0.950868	1.70903	-1.31456	0.188659	0.999997	no
10790.g913	10790.g913	-	10790:11251822-11256135	FemaleCarcass	MaleCarcass	OK	22.8236	16.4741	-0.470324	0.833032	0.404827	0.999997	no
10790.g915	10790.g915	-	10790:11259165-11261921	FemaleCarcass	MaleCarcass	OK	6.3997	8.25141	0.366635	-0.252712	0.800491	0.999997	no
10790.g916	10790.g916	-	10790:11259165-11261921	FemaleCarcass	MaleCarcass	OK	3.21949	1.06545	-1.59537	0.118788	0.905443	0.999997	no
10790.g921	10790.g921	-	10790:11276061-11296885	FemaleCarcass	MaleCarcass	NOTEST	0.0318011	0.0638402	1.00539	-0.357651	0.720605	1	no
10790.g923	10790.g923	-	10790:11307731-11321325	FemaleCarcass	MaleCarcass	OK	0.334056	0.275889	-0.276004	0.193049	0.846921	0.999997	no
10790.g929	10790.g929	-	10790:11371308-11400428	FemaleCarcass	MaleCarcass	NOTEST	0	0.128701	1.79769e+308	1.79769e+308	0.0865389	1	no
10790.g932	10790.g932	-	10790:11406795-11419659	FemaleCarcass	MaleCarcass	OK	20.7662	15.7938	-0.394875	0.68317	0.494499	0.999997	no
10790.g933	10790.g933	-	10790:11419705-11424249	FemaleCarcass	MaleCarcass	OK	0.245476	0.438671	0.837559	-0.470096	0.638286	0.999997	no
10790.g944	10790.g944	-	10790:11482093-11484863	FemaleCarcass	MaleCarcass	OK	0	1.58998	1.79769e+308	1.79769e+308	0.0103292	0.254214	no
10790.g948	10790.g948	-	10790:11520283-11547166	FemaleCarcass	MaleCarcass	NOTEST	0	0.0815926	1.79769e+308	1.79769e+308	0.338417	1	no
10790.g949	10790.g949	-	10790:11520283-11547166	FemaleCarcass	MaleCarcass	NOTEST	0	0.131441	1.79769e+308	1.79769e+308	0.452399	1	no
10790.g958	10790.g958	-	10790:11625612-11627363	FemaleCarcass	MaleCarcass	NOTEST	0.0792328	0.0526972	-0.588371	0.399946	0.689197	1	no
10790.g96	10790.g96	-	10790:1462855-1646084	FemaleCarcass	MaleCarcass	NOTEST	0	0.0244769	1.79769e+308	1.79769e+308	0.482697	1	no
10790.g963	10790.g963	-	10790:11654423-11656157	FemaleCarcass	MaleCarcass	OK	8.43343	4.27005	-0.981865	1.3344	0.182073	0.999997	no
10790.g966	10790.g966	-	10790:11720744-11731377	FemaleCarcass	MaleCarcass	OK	13.1283	12.2318	-0.102044	0.168449	0.86623	0.999997	no
10790.g97	10790.g97	-	10790:1462855-1646084	FemaleCarcass	MaleCarcass	OK	0.111338	0.553376	2.31332	-0.224996	0.821982	0.999997	no
10790.g970	10790.g970	-	10790:11734547-11737171	FemaleCarcass	MaleCarcass	OK	4.73651	4.58979	-0.0453969	0.0703989	0.943876	0.999997	no
10790.g972	10790.g972	-	10790:11739369-11747247	FemaleCarcass	MaleCarcass	NOTEST	0	0.0288584	1.79769e+308	1.79769e+308	0.385928	1	no
10790.g974	10790.g974	-	10790:11801000-11807877	FemaleCarcass	MaleCarcass	OK	1.33644	1.11747	-0.258165	0.308952	0.757358	0.999997	no
10790.g979	10790.g979	-	10790:11974235-11988566	FemaleCarcass	MaleCarcass	OK	0.964587	1.41286	0.55064	-0.695671	0.486635	0.999997	no
10790.g98	10790.g98	-	10790:1462855-1646084	FemaleCarcass	MaleCarcass	OK	5.78458	5.59862	-0.04714	0.0477804	0.961891	0.999997	no
10790.g980	10790.g980	-	10790:11989425-11999617	FemaleCarcass	MaleCarcass	OK	1.01412	1.01872	0.00653158	-0.00852263	0.9932	0.999997	no
10790.g981	10790.g981	-	10790:11999663-12014883	FemaleCarcass	MaleCarcass	OK	1.39214	1.93382	0.474153	-0.733772	0.463088	0.999997	no
10790.g983	10790.g983	-	10790:12074928-12076305	FemaleCarcass	MaleCarcass	OK	2.73644	2.42585	-0.173812	0.147532	0.882712	0.999997	no
10790.g991	10790.g991	-	10790:12091813-12094086	FemaleCarcass	MaleCarcass	OK	1.25374	1.13058	-0.149165	0.16284	0.870644	0.999997	no
10790.g992	10790.g992	-	10790:12094091-12095345	FemaleCarcass	MaleCarcass	OK	3.79424	5.06726	0.417398	-0.367616	0.71316	0.999997	no
10791.g1	10791.g1	-	10791:0-1685	FemaleCarcass	MaleCarcass	OK	9.04598	11.7177	0.373344	-0.612891	0.539949	0.999997	no
10791.g1000	10791.g1000	-	10791:10398606-10400011	FemaleCarcass	MaleCarcass	OK	0	0.874684	1.79769e+308	1.79769e+308	0.0598585	0.709618	no
10791.g1007	10791.g1007	-	10791:10418791-10486256	FemaleCarcass	MaleCarcass	NOTEST	0.154301	0.0791078	-0.963853	0.117202	0.9067	1	no
10791.g1008	10791.g1008	-	10791:10418791-10486256	FemaleCarcass	MaleCarcass	OK	14.6493	5.81425	-1.33317	2.42993	0.0151019	0.313086	no
10791.g1015	10791.g1015	-	10791:10502694-10510895	FemaleCarcass	MaleCarcass	OK	6.70344	5.55302	-0.271628	0.458253	0.646771	0.999997	no
10791.g1016	10791.g1016	-	10791:10511728-10516215	FemaleCarcass	MaleCarcass	OK	0.562289	0.500324	-0.168449	0.183712	0.854239	0.999997	no
10791.g1022	10791.g1022	-	10791:10556166-10567061	FemaleCarcass	MaleCarcass	OK	10.3629	7.36093	-0.493474	0.864934	0.387075	0.999997	no
10791.g1024	10791.g1024	-	10791:10602517-10619451	FemaleCarcass	MaleCarcass	OK	92.9489	80.4131	-0.209008	0.365697	0.714591	0.999997	no
10791.g1025	10791.g1025	-	10791:10643681-10683136	FemaleCarcass	MaleCarcass	OK	0.47265	0.174638	-1.4364	0.694589	0.487313	0.999997	no
10791.g1026	10791.g1026	-	10791:10643681-10683136	FemaleCarcass	MaleCarcass	OK	0.556216	0.556305	0.000228963	-0.000201595	0.999839	0.999997	no
10791.g1029	10791.g1029	-	10791:10684424-10704276	FemaleCarcass	MaleCarcass	OK	26.8536	27.1516	0.0159214	-0.024621	0.980357	0.999997	no
10791.g1030	10791.g1030	-	10791:10684424-10704276	FemaleCarcass	MaleCarcass	OK	1.35545	1.1046	-0.295251	0.139533	0.889029	0.999997	no
10791.g1034	10791.g1034	-	10791:10714711-10717783	FemaleCarcass	MaleCarcass	NOTEST	0.0671338	0.0461445	-0.54088	0.0486035	0.961235	1	no
10791.g1038	10791.g1038	-	10791:10731221-10732216	FemaleCarcass	MaleCarcass	NOTEST	0.0830519	0	-1.79769e+308	-1.79769e+308	0.193238	1	no
10791.g1045	10791.g1045	-	10791:10766502-10792756	FemaleCarcass	MaleCarcass	OK	0.476731	0.539101	0.177378	-0.073551	0.941368	0.999997	no
10791.g1048	10791.g1048	-	10791:10796846-10802296	FemaleCarcass	MaleCarcass	OK	1.07149	0.819104	-0.387506	0.0316463	0.974754	0.999997	no
10791.g1050	10791.g1050	-	10791:10802342-10822526	FemaleCarcass	MaleCarcass	OK	5.71287	3.73327	-0.613776	0.547417	0.584092	0.999997	no
10791.g1053	10791.g1053	-	10791:10822626-10830990	FemaleCarcass	MaleCarcass	OK	1.88912	2.17276	0.201813	-0.028319	0.977408	0.999997	no
10791.g1055	10791.g1055	-	10791:10845566-10862746	FemaleCarcass	MaleCarcass	OK	6.63481	7.91418	0.254385	-0.278154	0.780894	0.999997	no
10791.g1058	10791.g1058	-	10791:10907394-10910406	FemaleCarcass	MaleCarcass	NOTEST	0	0	0	0	1	1	no
10791.g1061	10791.g1061	-	10791:11002313-11036465	FemaleCarcass	MaleCarcass	NOTEST	0.0188931	0.0312946	0.728056	-0.499752	0.61725	1	no
10791.g1063	10791.g1063	-	10791:11053230-11061895	FemaleCarcass	MaleCarcass	OK	0.722967	0.770594	0.0920413	-0.0928835	0.925996	0.999997	no
10791.g1065	10791.g1065	-	10791:11099107-11118302	FemaleCarcass	MaleCarcass	OK	0	2.89869	1.79769e+308	1.79769e+308	0.0374049	0.515282	no
10791.g1071	10791.g1071	-	10791:11127938-11133392	FemaleCarcass	MaleCarcass	OK	3.9897	3.21524	-0.311357	0.504222	0.614105	0.999997	no
10791.g1074	10791.g1074	-	10791:11145982-11157237	FemaleCarcass	MaleCarcass	OK	1.75416	1.60047	-0.132285	0.190239	0.849122	0.999997	no
10791.g1080	10791.g1080	-	10791:11179302-11191033	FemaleCarcass	MaleCarcass	OK	3.18472	5.30671	0.736653	-0.0590554	0.952908	0.999997	no
10791.g1085	10791.g1085	-	10791:11179302-11191033	FemaleCarcass	MaleCarcass	OK	9.4008	10.0184	0.0917964	-0.0809267	0.9355	0.999997	no
10791.g109	10791.g109	-	10791:1124031-1125584	FemaleCarcass	MaleCarcass	OK	0.64851	0.517529	-0.32549	0.30392	0.761189	0.999997	no
10791.g1093	10791.g1093	-	10791:11259636-11327951	FemaleCarcass	MaleCarcass	OK	24.0351	23.6403	-0.0238931	0.0297635	0.976256	0.999997	no
10791.g1094	10791.g1094	-	10791:11259636-11327951	FemaleCarcass	MaleCarcass	OK	10.5704	9.05212	-0.223703	0.20295	0.839174	0.999997	no
10791.g1095	10791.g1095	-	10791:11327952-11334356	FemaleCarcass	MaleCarcass	OK	1.28302	0.997388	-0.363318	0.220807	0.825243	0.999997	no
10791.g1096	10791.g1096	-	10791:11334456-11343050	FemaleCarcass	MaleCarcass	OK	11.0259	14.528	0.39795	-0.72086	0.470996	0.999997	no
10791.g1098	10791.g1098	-	10791:11349303-11375316	FemaleCarcass	MaleCarcass	NOTEST	0.0780368	0.100153	0.359973	-0.280497	0.779096	1	no
10791.g1099	10791.g1099	-	10791:11378234-11381896	FemaleCarcass	MaleCarcass	OK	0	0.525529	1.79769e+308	1.79769e+308	0.036193	0.506408	no
10791.g11	10791.g11	-	10791:154455-155594	FemaleCarcass	MaleCarcass	OK	0.39089	0.312867	-0.321213	0.268963	0.787958	0.999997	no
10791.g1104	10791.g1104	-	10791:11528254-11537268	FemaleCarcass	MaleCarcass	OK	1.27314	1.34718	0.0815542	-0.102789	0.91813	0.999997	no
10791.g1109	10791.g1109	-	10791:11555949-11573388	FemaleCarcass	MaleCarcass	OK	7.00754	6.96771	-0.00822375	0.0123932	0.990112	0.999997	no
10791.g111	10791.g111	-	10791:1165354-1171336	FemaleCarcass	MaleCarcass	OK	1871.48	1073.15	-0.802324	1.09623	0.272979	0.999997	no
10791.g1110	10791.g1110	-	10791:11555949-11573388	FemaleCarcass	MaleCarcass	OK	2.40141	2.61776	0.124451	-0.124325	0.901058	0.999997	no
10791.g1111	10791.g1111	-	10791:11574008-11576633	FemaleCarcass	MaleCarcass	OK	8.63812	9.59846	0.152085	-0.246568	0.805243	0.999997	no
10791.g1118	10791.g1118	-	10791:11600053-11644538	FemaleCarcass	MaleCarcass	OK	0.778237	0.736853	-0.0788338	0.0402727	0.967876	0.999997	no
10791.g1119	10791.g1119	-	10791:11644584-11729738	FemaleCarcass	MaleCarcass	OK	0.66109	0.601617	-0.136002	0.105173	0.916239	0.999997	no
10791.g1120	10791.g1120	-	10791:11765015-11768508	FemaleCarcass	MaleCarcass	OK	0.181842	0.535547	1.55833	-1.33994	0.180265	0.999997	no
10791.g1122	10791.g1122	-	10791:11800451-11816943	FemaleCarcass	MaleCarcass	OK	2.32916	2.20971	-0.0759551	0.114318	0.908986	0.999997	no
10791.g1125	10791.g1125	-	10791:11852613-11867917	FemaleCarcass	MaleCarcass	NOTEST	0.0983281	0.119405	0.280192	-0.245273	0.806245	1	no
10791.g1126	10791.g1126	-	10791:11867963-11913073	FemaleCarcass	MaleCarcass	OK	3.33806	3.97238	0.250994	-0.437284	0.661905	0.999997	no
10791.g1129	10791.g1129	-	10791:11916923-11930588	FemaleCarcass	MaleCarcass	OK	3.79284	2.53696	-0.580176	0.538119	0.590495	0.999997	no
10791.g113	10791.g113	-	10791:1172684-1183455	FemaleCarcass	MaleCarcass	OK	3.52021	4.05247	0.203138	-0.297672	0.765954	0.999997	no
10791.g1135	10791.g1135	-	10791:11956913-11968317	FemaleCarcass	MaleCarcass	OK	0.297228	0.545667	0.876449	-0.911101	0.362242	0.999997	no
10791.g1136	10791.g1136	-	10791:11969503-11970460	FemaleCarcass	MaleCarcass	OK	0.0538299	0.360243	2.74249	-1.71577	0.0862036	0.90047	no
10791.g1142	10791.g1142	-	10791:12026562-12077435	FemaleCarcass	MaleCarcass	OK	1.55129	1.94299	0.324816	-0.446928	0.654927	0.999997	no
10791.g1151	10791.g1151	-	10791:12115034-12115592	FemaleCarcass	MaleCarcass	NOTEST	0	0	0	0	1	1	no
10791.g1160	10791.g1160	-	10791:12413201-12432586	FemaleCarcass	MaleCarcass	NOTEST	0.18199	0.255206	0.487801	-0.19698	0.843843	1	no
10791.g1163	10791.g1163	-	10791:12438176-12453138	FemaleCarcass	MaleCarcass	OK	16.9608	10.852	-0.644241	0.800347	0.42351	0.999997	no
10791.g1165	10791.g1165	-	10791:12463436-12473597	FemaleCarcass	MaleCarcass	OK	5.53345	6.10344	0.141445	-0.263815	0.791923	0.999997	no
10791.g1167	10791.g1167	-	10791:12476676-12479357	FemaleCarcass	MaleCarcass	OK	0.0343197	1.42172	5.37245	-3.97472	7.04621e-05	0.00681701	yes
10791.g1168	10791.g1168	-	10791:12479416-12491886	FemaleCarcass	MaleCarcass	NOTEST	0.0112406	0.141307	3.65204	-0.185793	0.852607	1	no
10791.g1170	10791.g1170	-	10791:12496611-12499672	FemaleCarcass	MaleCarcass	OK	12.6647	9.88767	-0.357105	0.585249	0.55838	0.999997	no
10791.g1179	10791.g1179	-	10791:12541199-12543817	FemaleCarcass	MaleCarcass	OK	4.03336	3.36983	-0.259309	0.158811	0.873818	0.999997	no
10791.g1185	10791.g1185	-	10791:12557087-12562258	FemaleCarcass	MaleCarcass	OK	26.3302	29.9875	0.187643	-0.360078	0.718788	0.999997	no
10791.g1191	10791.g1191	-	10791:12573259-12579547	FemaleCarcass	MaleCarcass	OK	10.6799	7.13871	-0.581166	0.635034	0.525406	0.999997	no
10791.g1192	10791.g1192	-	10791:12573259-12579547	FemaleCarcass	MaleCarcass	OK	3.77462	3.76047	-0.00541792	0.00500436	0.996007	0.999997	no
10791.g1195	10791.g1195	-	10791:12611195-12614727	FemaleCarcass	MaleCarcass	NOTEST	0.029993	0.149227	2.31482	-1.68851	0.0913141	1	no
10791.g1199	10791.g1199	-	10791:12623001-12628084	FemaleCarcass	MaleCarcass	OK	2.0141	1.9437	-0.051332	0.0362788	0.97106	0.999997	no
10791.g12	10791.g12	-	10791:160495-175388	FemaleCarcass	MaleCarcass	OK	34.7231	36.5546	0.0741584	-0.137619	0.890542	0.999997	no
10791.g1200	10791.g1200	-	10791:12623001-12628084	FemaleCarcass	MaleCarcass	OK	5.23003	6.72714	0.363173	-0.426567	0.669695	0.999997	no
10791.g1201	10791.g1201	-	10791:12623001-12628084	FemaleCarcass	MaleCarcass	NOTEST	0	0.0185712	1.79769e+308	1.79769e+308	0.437119	1	no
10791.g1204	10791.g1204	-	10791:12645153-12698561	FemaleCarcass	MaleCarcass	NOTEST	0.277416	0	-1.79769e+308	-1.79769e+308	0.393552	1	no
10791.g1205	10791.g1205	-	10791:12698661-12705335	FemaleCarcass	MaleCarcass	OK	2.21602	2.40601	0.118669	-0.180771	0.856547	0.999997	no
10791.g1206	10791.g1206	-	10791:12705381-12733816	FemaleCarcass	MaleCarcass	OK	1.63022	1.5632	-0.0605613	0.0685961	0.945311	0.999997	no
10791.g1214	10791.g1214	-	10791:12760283-12771696	FemaleCarcass	MaleCarcass	OK	2.37493	1.64047	-0.533781	0.530239	0.595946	0.999997	no
10791.g1215	10791.g1215	-	10791:12771697-12779181	FemaleCarcass	MaleCarcass	OK	12.8048	10.1694	-0.332456	0.562162	0.574006	0.999997	no
10791.g1220	10791.g1220	-	10791:12880867-12889661	FemaleCarcass	MaleCarcass	OK	3.92947	5.72421	0.542742	-0.751606	0.452288	0.999997	no
10791.g1222	10791.g1222	-	10791:12894127-12904831	FemaleCarcass	MaleCarcass	OK	0.346442	0.562333	0.69881	-0.654661	0.512686	0.999997	no
10791.g1224	10791.g1224	-	10791:12923761-12931199	FemaleCarcass	MaleCarcass	OK	9.06646	5.56894	-0.703136	1.21903	0.222832	0.999997	no
10791.g1226	10791.g1226	-	10791:12952657-12967097	FemaleCarcass	MaleCarcass	OK	0.381125	0.364753	-0.0633465	0.0225767	0.981988	0.999997	no
10791.g1227	10791.g1227	-	10791:12967098-12980387	FemaleCarcass	MaleCarcass	OK	1.84231	1.84557	0.00254807	-0.00343731	0.997257	0.999997	no
10791.g1233	10791.g1233	-	10791:12999607-13023171	FemaleCarcass	MaleCarcass	OK	2.70423	0.549045	-2.30022	2.02929	0.0424284	0.559748	no
10791.g1236	10791.g1236	-	10791:13039397-13080247	FemaleCarcass	MaleCarcass	OK	1.07429	1.42791	0.410522	-0.199224	0.842088	0.999997	no
10791.g1237	10791.g1237	-	10791:13080294-13138077	FemaleCarcass	MaleCarcass	OK	0.181071	0.409178	1.17617	-0.900581	0.367811	0.999997	no
10791.g1238	10791.g1238	-	10791:13168012-13182787	FemaleCarcass	MaleCarcass	OK	0.420141	0.258487	-0.700782	0.275899	0.782626	0.999997	no
10791.g124	10791.g124	-	10791:1249023-1259196	FemaleCarcass	MaleCarcass	OK	2.6456	2.22064	-0.25262	0.0445719	0.964449	0.999997	no
10791.g1240	10791.g1240	-	10791:13188742-13189627	FemaleCarcass	MaleCarcass	NOTEST	0.04951	0.165505	1.74108	-1.05363	0.292053	1	no
10791.g1241	10791.g1241	-	10791:13189692-13190675	FemaleCarcass	MaleCarcass	NOTEST	0.174746	0.233353	0.417252	-0.321345	0.747949	1	no
10791.g1245	10791.g1245	-	10791:13253691-13274396	FemaleCarcass	MaleCarcass	OK	4.63839	5.96255	0.362305	-0.534399	0.593066	0.999997	no
10791.g1247	10791.g1247	-	10791:13295378-13385442	FemaleCarcass	MaleCarcass	OK	11.1914	12.3417	0.141161	-0.202589	0.839456	0.999997	no
10791.g1248	10791.g1248	-	10791:13389319-13397702	FemaleCarcass	MaleCarcass	OK	5.47378	6.11716	0.160323	-0.272235	0.785441	0.999997	no
10791.g125	10791.g125	-	10791:1249023-1259196	FemaleCarcass	MaleCarcass	OK	37.7565	32.2102	-0.229211	0.425687	0.670336	0.999997	no
10791.g1252	10791.g1252	-	10791:13402162-13404101	FemaleCarcass	MaleCarcass	OK	9.74462	7.46103	-0.385231	0.543185	0.587002	0.999997	no
10791.g1254	10791.g1254	-	10791:13404980-13413052	FemaleCarcass	MaleCarcass	OK	0.371215	0.557958	0.587902	-0.231601	0.816848	0.999997	no
10791.g1256	10791.g1256	-	10791:13416912-13452212	FemaleCarcass	MaleCarcass	OK	1.85041	0.210831	-3.13369	2.0613	0.0392744	0.531467	no
10791.g1257	10791.g1257	-	10791:13453710-13457470	FemaleCarcass	MaleCarcass	OK	0	0.483869	1.79769e+308	1.79769e+308	0.041883	0.556918	no
10791.g1258	10791.g1258	-	10791:13458920-13501231	FemaleCarcass	MaleCarcass	NOTEST	0.00652413	0.00863962	0.405183	-0.0389755	0.96891	1	no
10791.g1260	10791.g1260	-	10791:13502870-13511972	FemaleCarcass	MaleCarcass	OK	2.49379	3.62374	0.539142	-0.717959	0.472782	0.999997	no
10791.g1274	10791.g1274	-	10791:13603194-13633539	FemaleCarcass	MaleCarcass	OK	2.37573	1.88942	-0.330426	0.371937	0.709939	0.999997	no
10791.g1275	10791.g1275	-	10791:13633540-13660904	FemaleCarcass	MaleCarcass	OK	11.3903	8.34114	-0.449494	0.768059	0.442452	0.999997	no
10791.g1277	10791.g1277	-	10791:13660950-13738264	FemaleCarcass	MaleCarcass	NOTEST	0	0.0511454	1.79769e+308	1.79769e+308	0.49944	1	no
10791.g128	10791.g128	-	10791:1267652-1279667	FemaleCarcass	MaleCarcass	OK	11.2811	11.4217	0.0178688	-0.0203337	0.983777	0.999997	no
10791.g1280	10791.g1280	-	10791:13757280-13759884	FemaleCarcass	MaleCarcass	NOTEST	0.0709127	0.183269	1.36984	-0.684631	0.493577	1	no
10791.g1284	10791.g1284	-	10791:13792535-13807679	FemaleCarcass	MaleCarcass	OK	1.70685	1.22963	-0.47311	0.303371	0.761607	0.999997	no
10791.g1286	10791.g1286	-	10791:13792535-13807679	FemaleCarcass	MaleCarcass	OK	1.04325	0.962318	-0.116505	0.0437115	0.965134	0.999997	no
10791.g1287	10791.g1287	-	10791:13807779-13827910	FemaleCarcass	MaleCarcass	OK	4.26274	3.25393	-0.389598	0.029436	0.976517	0.999997	no
10791.g1298	10791.g1298	-	10791:13884889-13886164	FemaleCarcass	MaleCarcass	OK	32.276	41.5054	0.362837	-0.457023	0.647654	0.999997	no
10791.g1305	10791.g1305	-	10791:13953499-13980142	FemaleCarcass	MaleCarcass	OK	0.552976	0.659532	0.254226	-0.0647172	0.948399	0.999997	no
10791.g1306	10791.g1306	-	10791:13953499-13980142	FemaleCarcass	MaleCarcass	OK	4.78989	5.65694	0.240031	-0.415191	0.678002	0.999997	no
10791.g132	10791.g132	-	10791:1320327-1326752	FemaleCarcass	MaleCarcass	NOTEST	0.226979	0.123957	-0.872715	0.759442	0.447588	1	no
10791.g1320	10791.g1320	-	10791:14008474-14010678	FemaleCarcass	MaleCarcass	OK	17.504	24.0915	0.460835	-0.815733	0.414653	0.999997	no
10791.g1321	10791.g1321	-	10791:14010778-14072909	FemaleCarcass	MaleCarcass	OK	1.28365	0.971535	-0.401911	0.0771425	0.93851	0.999997	no
10791.g1322	10791.g1322	-	10791:14010778-14072909	FemaleCarcass	MaleCarcass	OK	0.549761	0.63819	0.215181	-0.0863904	0.931156	0.999997	no
10791.g1325	10791.g1325	-	10791:14097348-14111585	FemaleCarcass	MaleCarcass	OK	0.441675	0.447548	0.0190545	-0.0209685	0.983271	0.999997	no
10791.g1326	10791.g1326	-	10791:14114698-14117945	FemaleCarcass	MaleCarcass	OK	4.8918	6.47092	0.403606	-0.624112	0.532554	0.999997	no
10791.g1327	10791.g1327	-	10791:14121914-14159184	FemaleCarcass	MaleCarcass	OK	0.39245	0.311866	-0.331585	0.346455	0.729001	0.999997	no
10791.g1328	10791.g1328	-	10791:14159185-14162454	FemaleCarcass	MaleCarcass	OK	0.890446	0.754353	-0.239289	0.263182	0.79241	0.999997	no
10791.g1330	10791.g1330	-	10791:14168924-14177674	FemaleCarcass	MaleCarcass	OK	2.55062	4.05748	0.669735	-0.233299	0.815529	0.999997	no
10791.g1331	10791.g1331	-	10791:14168924-14177674	FemaleCarcass	MaleCarcass	OK	4.76497	3.36876	-0.500249	0.0737034	0.941246	0.999997	no
10791.g1336	10791.g1336	-	10791:14216814-14220314	FemaleCarcass	MaleCarcass	OK	9.13734	8.4395	-0.114618	0.209897	0.833748	0.999997	no
10791.g1341	10791.g1341	-	10791:14257070-14280684	FemaleCarcass	MaleCarcass	OK	3.75412	3.44883	-0.122369	0.212901	0.831404	0.999997	no
10791.g1342	10791.g1342	-	10791:14280730-14303154	FemaleCarcass	MaleCarcass	OK	4.42162	3.22796	-0.453953	0.612501	0.540207	0.999997	no
10791.g1346	10791.g1346	-	10791:14335073-14342737	FemaleCarcass	MaleCarcass	OK	25.922	27.9362	0.10796	-0.204805	0.837725	0.999997	no
10791.g1348	10791.g1348	-	10791:14342783-14387207	FemaleCarcass	MaleCarcass	OK	3.91356	3.67217	-0.0918501	0.10734	0.914519	0.999997	no
10791.g1349	10791.g1349	-	10791:14387307-14418527	FemaleCarcass	MaleCarcass	OK	0.377459	0.481717	0.351868	-0.308832	0.757449	0.999997	no
10791.g135	10791.g135	-	10791:1370107-1374142	FemaleCarcass	MaleCarcass	OK	5.51605	5.38308	-0.035205	0.0606722	0.95162	0.999997	no
10791.g1351	10791.g1351	-	10791:14424347-14432978	FemaleCarcass	MaleCarcass	OK	1.80116	1.34682	-0.419365	0.569903	0.568743	0.999997	no
10791.g1352	10791.g1352	-	10791:14436097-14438136	FemaleCarcass	MaleCarcass	OK	1.58338	1.41295	-0.164297	0.18059	0.856689	0.999997	no
10791.g1353	10791.g1353	-	10791:14438138-14443637	FemaleCarcass	MaleCarcass	OK	0.164616	0.375195	1.18854	-0.1853	0.852994	0.999997	no
10791.g1359	10791.g1359	-	10791:14500155-14504044	FemaleCarcass	MaleCarcass	OK	1.39831	1.6062	0.199972	-0.256797	0.797335	0.999997	no
10791.g136	10791.g136	-	10791:1374332-1379088	FemaleCarcass	MaleCarcass	OK	3.33367	2.37274	-0.490555	0.197827	0.84318	0.999997	no
10791.g1362	10791.g1362	-	10791:14542902-14554974	FemaleCarcass	MaleCarcass	OK	35.5803	36.3644	0.0314501	-0.0530404	0.9577	0.999997	no
10791.g1364	10791.g1364	-	10791:14558814-14568383	FemaleCarcass	MaleCarcass	OK	3.74405	3.5467	-0.0781229	0.0944335	0.924765	0.999997	no
10791.g1369	10791.g1369	-	10791:14595715-14603304	FemaleCarcass	MaleCarcass	OK	4.33504	8.18169	0.916353	-0.725383	0.468217	0.999997	no
10791.g137	10791.g137	-	10791:1374332-1379088	FemaleCarcass	MaleCarcass	OK	18.1286	23.3671	0.366213	-0.624406	0.532361	0.999997	no
10791.g1381	10791.g1381	-	10791:14684139-14690068	FemaleCarcass	MaleCarcass	OK	9.19775	5.08334	-0.855502	0.895533	0.370502	0.999997	no
10791.g1387	10791.g1387	-	10791:14699647-14700550	FemaleCarcass	MaleCarcass	OK	5.99349	5.04188	-0.249435	0.297463	0.766113	0.999997	no
10791.g1397	10791.g1397	-	10791:14788218-14794402	FemaleCarcass	MaleCarcass	OK	8.79687	8.00816	-0.13552	0.20478	0.837744	0.999997	no
10791.g1399	10791.g1399	-	10791:14807769-14811785	FemaleCarcass	MaleCarcass	OK	1.81185	1.4664	-0.305183	0.313593	0.75383	0.999997	no
10791.g1404	10791.g1404	-	10791:14821548-14826412	FemaleCarcass	MaleCarcass	OK	25.0524	22.8954	-0.129894	0.234693	0.814447	0.999997	no
10791.g1405	10791.g1405	-	10791:14850992-14876681	FemaleCarcass	MaleCarcass	OK	0.344792	0.287733	-0.260996	0.267333	0.789213	0.999997	no
10791.g1409	10791.g1409	-	10791:14885912-14914734	FemaleCarcass	MaleCarcass	OK	0.35383	0.618976	0.806827	-0.780281	0.435225	0.999997	no
10791.g141	10791.g141	-	10791:1437592-1439182	FemaleCarcass	MaleCarcass	OK	0.518677	0.939589	0.857195	-0.808623	0.418732	0.999997	no
10791.g1410	10791.g1410	-	10791:14924694-14926832	FemaleCarcass	MaleCarcass	NOTEST	0.162685	0.0772309	-1.07483	0.826321	0.408622	1	no
10791.g1415	10791.g1415	-	10791:15000454-15006880	FemaleCarcass	MaleCarcass	OK	4.66514	1.79389	-1.37883	1.4594	0.144454	0.999997	no
10791.g1417	10791.g1417	-	10791:15039507-15055430	FemaleCarcass	MaleCarcass	NOTEST	0.07178	0.119606	0.736639	-0.505643	0.613107	1	no
10791.g1419	10791.g1419	-	10791:15057011-15060500	FemaleCarcass	MaleCarcass	NOTEST	0.255377	0.255704	0.00184761	-0.00147685	0.998822	1	no
10791.g142	10791.g142	-	10791:1439232-1440167	FemaleCarcass	MaleCarcass	OK	0.117192	0.549587	2.22948	-1.62165	0.104877	0.999997	no
10791.g1421	10791.g1421	-	10791:15093043-15094870	FemaleCarcass	MaleCarcass	OK	1.84237	1.28246	-0.522648	0.555025	0.578878	0.999997	no
10791.g1422	10791.g1422	-	10791:15096078-15104430	FemaleCarcass	MaleCarcass	OK	1.3923	1.6459	0.241403	-0.305831	0.759733	0.999997	no
10791.g1423	10791.g1423	-	10791:15120122-15122018	FemaleCarcass	MaleCarcass	NOTEST	0.0432761	0	-1.79769e+308	-1.79769e+308	0.0923859	1	no
10791.g1424	10791.g1424	-	10791:15122071-15123708	FemaleCarcass	MaleCarcass	OK	1.21884	0.988158	-0.302692	0.287061	0.774066	0.999997	no
10791.g1425	10791.g1425	-	10791:15123888-15124668	FemaleCarcass	MaleCarcass	OK	0.121838	0.393581	1.6917	-0.56586	0.571489	0.999997	no
10791.g1426	10791.g1426	-	10791:15124719-15129008	FemaleCarcass	MaleCarcass	OK	20.9709	21.4839	0.0348695	-0.0652093	0.948007	0.999997	no
10791.g1427	10791.g1427	-	10791:15136675-15149898	FemaleCarcass	MaleCarcass	NOTEST	0	0.0139589	1.79769e+308	1.79769e+308	0.184096	1	no
10791.g1431	10791.g1431	-	10791:15209828-15256681	FemaleCarcass	MaleCarcass	OK	0.528499	0.632021	0.258069	-0.309018	0.757308	0.999997	no
10791.g1433	10791.g1433	-	10791:15332333-15333165	FemaleCarcass	MaleCarcass	NOTEST	0	0.0411348	1.79769e+308	1.79769e+308	0.184096	1	no
10791.g1438	10791.g1438	-	10791:15383393-15390403	FemaleCarcass	MaleCarcass	NOTEST	0.173932	0.202229	0.217467	-0.181421	0.856037	1	no
10791.g144	10791.g144	-	10791:1446392-1452557	FemaleCarcass	MaleCarcass	OK	0.977006	0.691054	-0.499569	0.477973	0.632669	0.999997	no
10791.g1440	10791.g1440	-	10791:15456539-15477096	FemaleCarcass	MaleCarcass	OK	2.21248	2.67805	0.27552	-0.241344	0.809289	0.999997	no
10791.g1441	10791.g1441	-	10791:15456539-15477096	FemaleCarcass	MaleCarcass	OK	5.6623	4.75584	-0.251688	0.383199	0.701572	0.999997	no
10791.g1442	10791.g1442	-	10791:15477143-15484797	FemaleCarcass	MaleCarcass	OK	6.15519	4.19248	-0.554	0.846373	0.397345	0.999997	no
10791.g1443	10791.g1443	-	10791:15484843-15494538	FemaleCarcass	MaleCarcass	OK	6.85613	5.87782	-0.222112	0.394521	0.693197	0.999997	no
10791.g1444	10791.g1444	-	10791:15497753-15524458	FemaleCarcass	MaleCarcass	NOTEST	0	0.0605264	1.79769e+308	1.79769e+308	0.0682657	1	no
10791.g1445	10791.g1445	-	10791:15524504-15525828	FemaleCarcass	MaleCarcass	NOTEST	0	0.192518	1.79769e+308	1.79769e+308	0.0542419	1	no
10791.g1446	10791.g1446	-	10791:15525928-15527528	FemaleCarcass	MaleCarcass	NOTEST	0	0.112189	1.79769e+308	1.79769e+308	0.0775504	1	no
10791.g1448	10791.g1448	-	10791:15530608-15534010	FemaleCarcass	MaleCarcass	OK	0.0934173	0.369632	1.98433	-0.305477	0.760003	0.999997	no
10791.g1451	10791.g1451	-	10791:15540042-15560768	FemaleCarcass	MaleCarcass	OK	29.8272	28.9741	-0.041862	0.0679143	0.945854	0.999997	no
10791.g1452	10791.g1452	-	10791:15540042-15560768	FemaleCarcass	MaleCarcass	OK	1.06668	1.32253	0.31017	-0.136777	0.891207	0.999997	no
10791.g1456	10791.g1456	-	10791:15584378-15595712	FemaleCarcass	MaleCarcass	OK	4.40024	3.39756	-0.373085	0.64497	0.518946	0.999997	no
10791.g146	10791.g146	-	10791:1454310-1456302	FemaleCarcass	MaleCarcass	OK	2.09895	1.94904	-0.106905	0.127295	0.898707	0.999997	no
10791.g1460	10791.g1460	-	10791:15696933-15748207	FemaleCarcass	MaleCarcass	NOTEST	0.0440778	0.00730365	-2.59336	1.39654	0.162552	1	no
10791.g1463	10791.g1463	-	10791:15781849-15797073	FemaleCarcass	MaleCarcass	OK	18.0655	17.0972	-0.079479	0.0494598	0.960553	0.999997	no
10791.g1464	10791.g1464	-	10791:15781849-15797073	FemaleCarcass	MaleCarcass	NOTEST	0	0	0	0	1	1	no
10791.g147	10791.g147	-	10791:1456348-1460832	FemaleCarcass	MaleCarcass	OK	1.82408	1.05732	-0.786759	0.423888	0.671647	0.999997	no
10791.g1475	10791.g1475	-	10791:15973775-15985473	FemaleCarcass	MaleCarcass	OK	3.29064	2.80805	-0.228798	0.268701	0.78816	0.999997	no
10791.g1476	10791.g1476	-	10791:15985474-16046003	FemaleCarcass	MaleCarcass	OK	8.36217	8.46056	0.0168761	-0.0290823	0.976799	0.999997	no
10791.g1478	10791.g1478	-	10791:16048049-16050135	FemaleCarcass	MaleCarcass	OK	3.8341	5.04744	0.396663	-0.517588	0.604746	0.999997	no
10791.g1479	10791.g1479	-	10791:16050182-16052739	FemaleCarcass	MaleCarcass	OK	8.16239	10.254	0.329129	-0.52424	0.600112	0.999997	no
10791.g1496	10791.g1496	-	10791:16157682-16161516	FemaleCarcass	MaleCarcass	OK	3.81679	4.04289	0.0830275	-0.126617	0.899244	0.999997	no
10791.g1497	10791.g1497	-	10791:16161517-16175542	FemaleCarcass	MaleCarcass	OK	0	1.19647	1.79769e+308	1.79769e+308	0.0949959	0.956801	no
10791.g1499	10791.g1499	-	10791:16161517-16175542	FemaleCarcass	MaleCarcass	OK	14.4758	0.0582687	-7.9567	1.57368	0.115561	0.999997	no
10791.g150	10791.g150	-	10791:1469658-1472142	FemaleCarcass	MaleCarcass	OK	4.31953	3.29011	-0.39274	0.578045	0.563234	0.999997	no
10791.g1500	10791.g1500	-	10791:16175642-16179923	FemaleCarcass	MaleCarcass	OK	11.7882	4.74414	-1.31313	1.38354	0.166499	0.999997	no
10791.g1502	10791.g1502	-	10791:16196912-16231735	FemaleCarcass	MaleCarcass	OK	0.535932	0.421059	-0.348029	0.169784	0.86518	0.999997	no
10791.g1505	10791.g1505	-	10791:16244888-16249564	FemaleCarcass	MaleCarcass	OK	0	0.360111	1.79769e+308	1.79769e+308	0.101486	0.996868	no
10791.g1507	10791.g1507	-	10791:16253032-16259094	FemaleCarcass	MaleCarcass	NOTEST	0	0.284797	1.79769e+308	1.79769e+308	0.032594	1	no
10791.g1508	10791.g1508	-	10791:16259142-16272353	FemaleCarcass	MaleCarcass	NOTEST	0	0.1385	1.79769e+308	1.79769e+308	0.0775504	1	no
10791.g1510	10791.g1510	-	10791:16274330-16287722	FemaleCarcass	MaleCarcass	NOTEST	0.0799654	0.0614864	-0.379109	0.0876751	0.930135	1	no
10791.g1511	10791.g1511	-	10791:16287822-16294964	FemaleCarcass	MaleCarcass	OK	15.5407	13.5679	-0.195854	0.35028	0.726128	0.999997	no
10791.g1514	10791.g1514	-	10791:16305542-16325828	FemaleCarcass	MaleCarcass	FAIL	0.076237	0.0542776	0	0	1	1	no
10791.g1515	10791.g1515	-	10791:16325830-16364352	FemaleCarcass	MaleCarcass	NOTEST	0.0454062	0.0240656	-0.915918	0.643976	0.519591	1	no
10791.g1518	10791.g1518	-	10791:16394326-16438368	FemaleCarcass	MaleCarcass	OK	1.38027	1.41969	0.0406251	-0.0621479	0.950445	0.999997	no
10791.g1519	10791.g1519	-	10791:16438369-16440386	FemaleCarcass	MaleCarcass	OK	0.980888	0.654602	-0.58347	0.43652	0.662459	0.999997	no
10791.g152	10791.g152	-	10791:1474862-1494335	FemaleCarcass	MaleCarcass	OK	0.221889	0.54564	1.29811	-1.02851	0.303711	0.999997	no
10791.g1521	10791.g1521	-	10791:16457092-16502436	FemaleCarcass	MaleCarcass	OK	3.88545	5.22706	0.427921	-0.719998	0.471526	0.999997	no
10791.g1528	10791.g1528	-	10791:16535786-16538507	FemaleCarcass	MaleCarcass	OK	1.93995	1.74229	-0.155035	0.193786	0.846343	0.999997	no
10791.g1529	10791.g1529	-	10791:16538511-16539966	FemaleCarcass	MaleCarcass	OK	1.53874	0.25634	-2.58561	0.846769	0.397124	0.999997	no
10791.g1530	10791.g1530	-	10791:16540012-16542012	FemaleCarcass	MaleCarcass	OK	9.86946	7.00407	-0.494778	0.371965	0.709919	0.999997	no
10791.g1531	10791.g1531	-	10791:16542723-16567896	FemaleCarcass	MaleCarcass	OK	25.7477	27.1428	0.0761285	-0.0728819	0.9419	0.999997	no
10791.g1532	10791.g1532	-	10791:16542723-16567896	FemaleCarcass	MaleCarcass	OK	2.63651	3.73646	0.503042	-0.0978824	0.922026	0.999997	no
10791.g1535	10791.g1535	-	10791:16588057-16633931	FemaleCarcass	MaleCarcass	OK	0.331398	0.402667	0.281023	-0.303202	0.761736	0.999997	no
10791.g1536	10791.g1536	-	10791:16633977-16652831	FemaleCarcass	MaleCarcass	OK	1.35284	1.65483	0.290696	-0.340525	0.733461	0.999997	no
10791.g1537	10791.g1537	-	10791:16652931-16730325	FemaleCarcass	MaleCarcass	OK	89.7536	25.4071	-1.82074	0.742971	0.457499	0.999997	no
10791.g1541	10791.g1541	-	10791:16748601-16750126	FemaleCarcass	MaleCarcass	OK	0.335564	0.0406159	-3.04647	2.06356	0.0390591	0.530258	no
10791.g1547	10791.g1547	-	10791:16836655-16840058	FemaleCarcass	MaleCarcass	OK	14.3079	12.0375	-0.249271	0.370245	0.7112	0.999997	no
10791.g1548	10791.g1548	-	10791:16860351-16867945	FemaleCarcass	MaleCarcass	NOTEST	0.276298	0.127679	-1.11371	1.11038	0.266836	1	no
10791.g1549	10791.g1549	-	10791:16868835-16875454	FemaleCarcass	MaleCarcass	NOTEST	0.0506391	0.0297981	-0.765032	0.620712	0.534789	1	no
10791.g1551	10791.g1551	-	10791:16877545-16881270	FemaleCarcass	MaleCarcass	OK	0.592626	0.599954	0.0177295	-0.0127667	0.989814	0.999997	no
10791.g1552	10791.g1552	-	10791:16877545-16881270	FemaleCarcass	MaleCarcass	OK	0	0.762748	1.79769e+308	1.79769e+308	0.128578	0.999997	no
10791.g1555	10791.g1555	-	10791:16892010-16896595	FemaleCarcass	MaleCarcass	OK	6.90084	1.81449	-1.92721	1.08421	0.278273	0.999997	no
10791.g1556	10791.g1556	-	10791:16912923-16932123	FemaleCarcass	MaleCarcass	OK	2.08973	2.33493	0.160062	-0.0838717	0.933158	0.999997	no
10791.g1557	10791.g1557	-	10791:16912923-16932123	FemaleCarcass	MaleCarcass	OK	9.14863	8.01252	-0.1913	0.256635	0.797461	0.999997	no
10791.g1562	10791.g1562	-	10791:16956366-16960504	FemaleCarcass	MaleCarcass	OK	24.5774	26.4658	0.106795	-0.145646	0.884201	0.999997	no
10791.g1565	10791.g1565	-	10791:16965939-16970044	FemaleCarcass	MaleCarcass	OK	6.11118	8.23025	0.429485	-0.639301	0.522627	0.999997	no
10791.g1571	10791.g1571	-	10791:16993336-17001739	FemaleCarcass	MaleCarcass	OK	3.87758	5.06754	0.38613	-0.610079	0.541809	0.999997	no
10791.g1573	10791.g1573	-	10791:17008449-17014664	FemaleCarcass	MaleCarcass	OK	4.58928	3.75642	-0.288907	0.471156	0.637529	0.999997	no
10791.g1574	10791.g1574	-	10791:17014667-17026309	FemaleCarcass	MaleCarcass	OK	3.51201	3.42689	-0.0353977	0.0339455	0.972921	0.999997	no
10791.g1576	10791.g1576	-	10791:17014667-17026309	FemaleCarcass	MaleCarcass	OK	2.82721	1.77841	-0.668793	0.664987	0.506059	0.999997	no
10791.g1584	10791.g1584	-	10791:17089639-17100619	FemaleCarcass	MaleCarcass	OK	27.6019	21.45	-0.363786	0.635993	0.524781	0.999997	no
10791.g16	10791.g16	-	10791:280030-288525	FemaleCarcass	MaleCarcass	OK	26.2917	18.5916	-0.499957	0.728109	0.466547	0.999997	no
10791.g1600	10791.g1600	-	10791:17184433-17191225	FemaleCarcass	MaleCarcass	OK	1.69405	0.70918	-1.25625	0.796393	0.425804	0.999997	no
10791.g1603	10791.g1603	-	10791:17210903-17212693	FemaleCarcass	MaleCarcass	NOTEST	0.0884774	0	-1.79769e+308	-1.79769e+308	0.0720569	1	no
10791.g1605	10791.g1605	-	10791:17216097-17248431	FemaleCarcass	MaleCarcass	OK	0.440331	0.453131	0.0413388	-0.0429959	0.965705	0.999997	no
10791.g1611	10791.g1611	-	10791:17285150-17288732	FemaleCarcass	MaleCarcass	OK	6.03246	7.15959	0.247131	-0.36665	0.71388	0.999997	no
10791.g1612	10791.g1612	-	10791:17288735-17296647	FemaleCarcass	MaleCarcass	OK	4.02975	2.98121	-0.434791	0.603011	0.546501	0.999997	no
10791.g1613	10791.g1613	-	10791:17296747-17306855	FemaleCarcass	MaleCarcass	OK	1.96434	2.1225	0.111722	-0.168866	0.865902	0.999997	no
10791.g1618	10791.g1618	-	10791:17345777-17351832	FemaleCarcass	MaleCarcass	OK	8.73112	6.93971	-0.331291	0.485387	0.627402	0.999997	no
10791.g1619	10791.g1619	-	10791:17351833-17361047	FemaleCarcass	MaleCarcass	OK	17.362	26.9021	0.631784	-0.983081	0.325567	0.999997	no
10791.g1626	10791.g1626	-	10791:17397145-17465470	FemaleCarcass	MaleCarcass	NOTEST	0.0213106	0.0605805	1.50728	-1.19144	0.233482	1	no
10791.g163	10791.g163	-	10791:1567077-1575779	FemaleCarcass	MaleCarcass	OK	4.03439	4.16813	0.0470507	-0.071997	0.942604	0.999997	no
10791.g1631	10791.g1631	-	10791:17718970-17720859	FemaleCarcass	MaleCarcass	NOTEST	0	0.0255193	1.79769e+308	1.79769e+308	0.184096	1	no
10791.g1639	10791.g1639	-	10791:17869138-17894461	FemaleCarcass	MaleCarcass	OK	0.327432	0.28781	-0.186082	0.122293	0.902667	0.999997	no
10791.g164	10791.g164	-	10791:1581308-1585917	FemaleCarcass	MaleCarcass	OK	0.47112	0.52856	0.165973	-0.168815	0.865942	0.999997	no
10791.g1642	10791.g1642	-	10791:17902561-17936555	FemaleCarcass	MaleCarcass	OK	1.58115	1.9478	0.300867	-0.208406	0.834912	0.999997	no
10791.g1644	10791.g1644	-	10791:17940721-17941603	FemaleCarcass	MaleCarcass	OK	22.7188	14.5583	-0.642045	1.03494	0.300696	0.999997	no
10791.g1645	10791.g1645	-	10791:17941741-17942201	FemaleCarcass	MaleCarcass	OK	1.05447	0.317747	-1.73056	1.31162	0.189648	0.999997	no
10791.g165	10791.g165	-	10791:1587457-1589192	FemaleCarcass	MaleCarcass	OK	0.586549	0.445993	-0.395232	0.359826	0.718977	0.999997	no
10791.g1650	10791.g1650	-	10791:17976284-17995038	FemaleCarcass	MaleCarcass	OK	2.23596	0.847344	-1.39987	1.16078	0.24573	0.999997	no
10791.g1655	10791.g1655	-	10791:18014524-18049497	FemaleCarcass	MaleCarcass	NOTEST	0	0	0	0	1	1	no
10791.g1656	10791.g1656	-	10791:18070989-18124150	FemaleCarcass	MaleCarcass	OK	0.688377	1.07177	0.638727	-0.518634	0.604016	0.999997	no
10791.g1658	10791.g1658	-	10791:18153059-18159772	FemaleCarcass	MaleCarcass	NOTEST	0.0534988	0.0870195	0.701832	-0.475127	0.634697	1	no
10791.g1662	10791.g1662	-	10791:18169300-18171409	FemaleCarcass	MaleCarcass	NOTEST	0	0	0	0	1	1	no
10791.g1669	10791.g1669	-	10791:18276677-18349668	FemaleCarcass	MaleCarcass	OK	2.58948	4.03863	0.641202	-1.00861	0.313161	0.999997	no
10791.g1670	10791.g1670	-	10791:18352132-18353647	FemaleCarcass	MaleCarcass	OK	0	0.993414	1.79769e+308	1.79769e+308	0.0225686	0.397406	no
10791.g1672	10791.g1672	-	10791:18356507-18357337	FemaleCarcass	MaleCarcass	OK	1.11586	0.570091	-0.968895	0.511995	0.608654	0.999997	no
10791.g1678	10791.g1678	-	10791:18443641-18449932	FemaleCarcass	MaleCarcass	OK	3.59562	4.24332	0.238955	-0.380792	0.703357	0.999997	no
10791.g1683	10791.g1683	-	10791:18496761-18528735	FemaleCarcass	MaleCarcass	NOTEST	0	0	0	0	1	1	no
10791.g1684	10791.g1684	-	10791:18533901-18536236	FemaleCarcass	MaleCarcass	NOTEST	0.144	0.179235	0.31579	-0.264431	0.791448	1	no
10791.g1701	10791.g1701	-	10791:18641550-18683635	FemaleCarcass	MaleCarcass	OK	6.94221	7.47813	0.107283	-0.155308	0.876579	0.999997	no
10791.g1702	10791.g1702	-	10791:18641550-18683635	FemaleCarcass	MaleCarcass	OK	8.68036	8.61863	-0.0102964	0.0106849	0.991475	0.999997	no
10791.g1709	10791.g1709	-	10791:18741005-18749479	FemaleCarcass	MaleCarcass	OK	0.374176	0.829029	1.14771	-0.0780563	0.937783	0.999997	no
10791.g1710	10791.g1710	-	10791:18741005-18749479	FemaleCarcass	MaleCarcass	OK	6.17227	3.32429	-0.892757	1.57712	0.114767	0.999997	no
10791.g1715	10791.g1715	-	10791:18801289-18804755	FemaleCarcass	MaleCarcass	OK	6.45381	6.28589	-0.038034	0.0627354	0.949977	0.999997	no
10791.g1722	10791.g1722	-	10791:18820979-18822787	FemaleCarcass	MaleCarcass	NOTEST	0	0.0512791	1.79769e+308	1.79769e+308	0.117145	1	no
10791.g1725	10791.g1725	-	10791:18848609-18849177	FemaleCarcass	MaleCarcass	NOTEST	0.087017	0	-1.79769e+308	-1.79769e+308	0.140556	1	no
10791.g1726	10791.g1726	-	10791:18850493-18860459	FemaleCarcass	MaleCarcass	NOTEST	0.0748609	0.0503335	-0.572693	0.102293	0.918524	1	no
10791.g1727	10791.g1727	-	10791:18850493-18860459	FemaleCarcass	MaleCarcass	NOTEST	0	0.124609	1.79769e+308	1.79769e+308	0.197344	1	no
10791.g1730	10791.g1730	-	10791:18873663-19168452	FemaleCarcass	MaleCarcass	OK	0.421266	0.911637	1.11373	-0.249709	0.802813	0.999997	no
10791.g1733	10791.g1733	-	10791:18873663-19168452	FemaleCarcass	MaleCarcass	NOTEST	0.0508141	0.0838903	0.723273	-0.0519179	0.958594	1	no
10791.g1736	10791.g1736	-	10791:19175072-19211572	FemaleCarcass	MaleCarcass	NOTEST	0.172769	0.229195	0.407731	-0.174449	0.861513	1	no
10791.g1737	10791.g1737	-	10791:19211672-19216926	FemaleCarcass	MaleCarcass	OK	2.54774	3.39141	0.412667	-0.569302	0.569151	0.999997	no
10791.g1739	10791.g1739	-	10791:19224892-19232737	FemaleCarcass	MaleCarcass	NOTEST	0.022841	0.0378508	0.728695	-0.50019	0.616941	1	no
10791.g1749	10791.g1749	-	10791:19294287-19296086	FemaleCarcass	MaleCarcass	OK	0	0.691336	1.79769e+308	1.79769e+308	0.0242109	0.411345	no
10791.g1750	10791.g1750	-	10791:19296203-19300087	FemaleCarcass	MaleCarcass	NOTEST	0	0.175159	1.79769e+308	1.79769e+308	0.0896364	1	no
10791.g1751	10791.g1751	-	10791:19300133-19316257	FemaleCarcass	MaleCarcass	OK	5.48452	5.32965	-0.0413258	0.0736137	0.941318	0.999997	no
10791.g1752	10791.g1752	-	10791:19316357-19325449	FemaleCarcass	MaleCarcass	OK	0.582471	0.766624	0.396332	-0.333389	0.738841	0.999997	no
10791.g176	10791.g176	-	10791:1649811-1652007	FemaleCarcass	MaleCarcass	NOTEST	0.0177888	0.0472332	1.40883	-0.838747	0.401611	1	no
10791.g1761	10791.g1761	-	10791:19369747-19392708	FemaleCarcass	MaleCarcass	OK	17.233	17.1472	-0.00720684	0.00965711	0.992295	0.999997	no
10791.g1762	10791.g1762	-	10791:19369747-19392708	FemaleCarcass	MaleCarcass	OK	8.3745	7.03762	-0.250915	0.21273	0.831537	0.999997	no
10791.g1765	10791.g1765	-	10791:19418094-19426825	FemaleCarcass	MaleCarcass	OK	1.3459	1.63961	0.284786	-0.449917	0.65277	0.999997	no
10791.g177	10791.g177	-	10791:1652505-1653817	FemaleCarcass	MaleCarcass	OK	0.501113	0.354509	-0.499313	0.437906	0.661455	0.999997	no
10791.g1778	10791.g1778	-	10791:19468065-19471955	FemaleCarcass	MaleCarcass	OK	79.5803	99.6757	0.324831	-0.606293	0.544321	0.999997	no
10791.g1779	10791.g1779	-	10791:19471956-19474425	FemaleCarcass	MaleCarcass	OK	0.459356	0.52378	0.189348	-0.115378	0.908145	0.999997	no
10791.g1781	10791.g1781	-	10791:19476525-19488859	FemaleCarcass	MaleCarcass	OK	16.0627	13.4367	-0.25754	0.178309	0.85848	0.999997	no
10791.g1784	10791.g1784	-	10791:19497382-19524855	FemaleCarcass	MaleCarcass	OK	45.4363	47.4188	0.0616139	-0.0969765	0.922745	0.999997	no
10791.g1789	10791.g1789	-	10791:19537165-19545355	FemaleCarcass	MaleCarcass	OK	3.19141	3.62258	0.182825	-0.277616	0.781307	0.999997	no
10791.g1790	10791.g1790	-	10791:19545401-19575475	FemaleCarcass	MaleCarcass	OK	4.07585	3.07637	-0.405872	0.392558	0.694646	0.999997	no
10791.g1791	10791.g1791	-	10791:19545401-19575475	FemaleCarcass	MaleCarcass	OK	3.28982	5.6095	0.769865	-0.983634	0.325296	0.999997	no
10791.g1795	10791.g1795	-	10791:19644879-19656182	FemaleCarcass	MaleCarcass	OK	0.427647	0.613221	0.519986	-0.486673	0.62649	0.999997	no
10791.g1796	10791.g1796	-	10791:19717489-19731335	FemaleCarcass	MaleCarcass	OK	0.619656	0.330033	-0.908857	1.00243	0.316134	0.999997	no
10791.g1797	10791.g1797	-	10791:19731338-19738589	FemaleCarcass	MaleCarcass	OK	2.47391	3.24717	0.392392	-0.553475	0.579938	0.999997	no
10791.g1799	10791.g1799	-	10791:19742016-19744689	FemaleCarcass	MaleCarcass	OK	48.5667	35.6459	-0.446228	0.769767	0.441438	0.999997	no
10791.g1802	10791.g1802	-	10791:19771935-19782084	FemaleCarcass	MaleCarcass	OK	0.957818	1.15436	0.269273	-0.254085	0.79943	0.999997	no
10791.g1803	10791.g1803	-	10791:19771935-19782084	FemaleCarcass	MaleCarcass	OK	1.10348	1.56228	0.501595	-0.179846	0.857273	0.999997	no
10791.g1808	10791.g1808	-	10791:19805316-19809414	FemaleCarcass	MaleCarcass	OK	0.174985	1.0353	2.56474	-2.25794	0.0239496	0.411345	no
10791.g181	10791.g181	-	10791:1666115-1679867	FemaleCarcass	MaleCarcass	OK	3.85357	3.09631	-0.315647	0.531578	0.595019	0.999997	no
10791.g1810	10791.g1810	-	10791:19812144-19819998	FemaleCarcass	MaleCarcass	OK	0.0194618	0.512036	4.71753	-4.26814	1.9711e-05	0.00243981	yes
10791.g1825	10791.g1825	-	10791:19868670-19874544	FemaleCarcass	MaleCarcass	OK	5.49676	5.55278	0.0146297	-0.0254157	0.979723	0.999997	no
10791.g183	10791.g183	-	10791:1680778-1694207	FemaleCarcass	MaleCarcass	OK	0.978298	1.41483	0.532285	-0.589767	0.555347	0.999997	no
10791.g1830	10791.g1830	-	10791:19931280-19933303	FemaleCarcass	MaleCarcass	OK	0.0322063	3.6462	6.8229	-3.8697	0.000108968	0.00945549	yes
10791.g1834	10791.g1834	-	10791:19953375-19954474	FemaleCarcass	MaleCarcass	OK	4.2151	2.47216	-0.769794	0.852345	0.394022	0.999997	no
10791.g1836	10791.g1836	-	10791:19956974-19963316	FemaleCarcass	MaleCarcass	OK	36.6521	31.6208	-0.213023	0.40228	0.687478	0.999997	no
10791.g184	10791.g184	-	10791:1694253-1741157	FemaleCarcass	MaleCarcass	OK	0.73181	1.11134	0.602758	-0.70129	0.483122	0.999997	no
10791.g1841	10791.g1841	-	10791:20139987-20162719	FemaleCarcass	MaleCarcass	OK	0.289869	0.775425	1.41959	-1.15959	0.246216	0.999997	no
10791.g1844	10791.g1844	-	10791:20165100-20224785	FemaleCarcass	MaleCarcass	NOTEST	0.215419	0.116259	-0.889803	0.110177	0.912269	1	no
10791.g1847	10791.g1847	-	10791:20275369-20308438	FemaleCarcass	MaleCarcass	NOTEST	0.0526969	0.0466382	-0.176204	0.124432	0.900974	1	no
10791.g1848	10791.g1848	-	10791:20308484-20335588	FemaleCarcass	MaleCarcass	OK	0.25535	0.414344	0.698351	-0.569113	0.569279	0.999997	no
10791.g1850	10791.g1850	-	10791:20335634-20411178	FemaleCarcass	MaleCarcass	OK	0.554875	0.415396	-0.417676	0.255203	0.798566	0.999997	no
10791.g1851	10791.g1851	-	10791:20335634-20411178	FemaleCarcass	MaleCarcass	OK	0.225022	0.379701	0.754796	-0.283701	0.77664	0.999997	no
10791.g1852	10791.g1852	-	10791:20411224-20422788	FemaleCarcass	MaleCarcass	NOTEST	0.00770489	0	-1.79769e+308	-1.79769e+308	0.140556	1	no
10791.g1854	10791.g1854	-	10791:20457416-20477434	FemaleCarcass	MaleCarcass	OK	2.93035	4.49606	0.617589	-0.906947	0.364435	0.999997	no
10791.g1858	10791.g1858	-	10791:20486827-20546474	FemaleCarcass	MaleCarcass	OK	0.692085	0.607954	-0.186985	0.219109	0.826565	0.999997	no
10791.g1859	10791.g1859	-	10791:20569634-20571482	FemaleCarcass	MaleCarcass	NOTEST	0.0643025	0.113918	0.82505	-0.617793	0.536712	1	no
10791.g1861	10791.g1861	-	10791:20621161-20621830	FemaleCarcass	MaleCarcass	OK	0	0.515392	1.79769e+308	1.79769e+308	0.0515492	0.637136	no
10791.g1864	10791.g1864	-	10791:20690630-20707889	FemaleCarcass	MaleCarcass	OK	13.2608	9.35743	-0.50298	0.79895	0.424319	0.999997	no
10791.g1866	10791.g1866	-	10791:20708730-20716812	FemaleCarcass	MaleCarcass	NOTEST	0.196309	0.196569	0.00191074	-0.000128117	0.999898	1	no
10791.g1879	10791.g1879	-	10791:20774556-20775480	FemaleCarcass	MaleCarcass	NOTEST	0	0	0	0	1	1	no
10791.g1880	10791.g1880	-	10791:20779070-20779859	FemaleCarcass	MaleCarcass	OK	0.0779027	0.314478	2.01321	-1.23159	0.218101	0.999997	no
10791.g1881	10791.g1881	-	10791:20781758-20787691	FemaleCarcass	MaleCarcass	OK	7.841	3.56782	-1.136	1.8036	0.0712937	0.795861	no
10791.g1882	10791.g1882	-	10791:20787737-20810621	FemaleCarcass	MaleCarcass	OK	2.38149	1.42927	-0.736579	0.812724	0.416376	0.999997	no
10791.g1884	10791.g1884	-	10791:20820403-20843597	FemaleCarcass	MaleCarcass	OK	0.156705	0.422324	1.4303	-1.35166	0.176484	0.999997	no
10791.g1886	10791.g1886	-	10791:20843643-20873427	FemaleCarcass	MaleCarcass	OK	4.93899	0.593687	-3.05644	1.17166	0.241333	0.999997	no
10791.g1889	10791.g1889	-	10791:20903143-20918307	FemaleCarcass	MaleCarcass	OK	6.4761	7.02861	0.118114	-0.162809	0.870669	0.999997	no
10791.g189	10791.g189	-	10791:1759107-1786091	FemaleCarcass	MaleCarcass	OK	22.9407	20.5418	-0.159347	0.299641	0.764451	0.999997	no
10791.g1893	10791.g1893	-	10791:20928827-20932787	FemaleCarcass	MaleCarcass	OK	5.17417	3.43557	-0.590777	0.849115	0.395817	0.999997	no
10791.g1895	10791.g1895	-	10791:20936353-20947837	FemaleCarcass	MaleCarcass	NOTEST	0.0253734	0.0419994	0.727052	-0.567511	0.570367	1	no
10791.g1899	10791.g1899	-	10791:21071417-21075141	FemaleCarcass	MaleCarcass	OK	0.556891	0.378084	-0.55869	0.553645	0.579822	0.999997	no
10791.g1900	10791.g1900	-	10791:21075187-21077821	FemaleCarcass	MaleCarcass	NOTEST	0.219786	0.18467	-0.251149	0.220839	0.825217	1	no
10791.g1901	10791.g1901	-	10791:21077867-21110511	FemaleCarcass	MaleCarcass	OK	3.2217	3.32338	0.044827	-0.0537117	0.957165	0.999997	no
10791.g1906	10791.g1906	-	10791:21206088-21213586	FemaleCarcass	MaleCarcass	OK	1.25299	0.989532	-0.340562	0.374302	0.70818	0.999997	no
10791.g1907	10791.g1907	-	10791:21206088-21213586	FemaleCarcass	MaleCarcass	NOTEST	0.0732131	0.0277253	-1.4009	0.356167	0.721715	1	no
10791.g1909	10791.g1909	-	10791:21231892-21285696	FemaleCarcass	MaleCarcass	NOTEST	0.0478298	0.0506513	0.0826918	-0.070367	0.943902	1	no
10791.g1910	10791.g1910	-	10791:21297066-21376840	FemaleCarcass	MaleCarcass	OK	0.326526	0.507141	0.635192	-0.642742	0.520392	0.999997	no
10791.g1911	10791.g1911	-	10791:21400444-21406166	FemaleCarcass	MaleCarcass	OK	8.66017	6.50144	-0.413636	0.748962	0.45388	0.999997	no
10791.g1918	10791.g1918	-	10791:21436560-21443114	FemaleCarcass	MaleCarcass	NOTEST	0.117288	0.139215	0.247251	-0.0950694	0.92426	1	no
10791.g1919	10791.g1919	-	10791:21445370-21462270	FemaleCarcass	MaleCarcass	OK	1.68776	2.28413	0.436535	-0.516423	0.605559	0.999997	no
10791.g1920	10791.g1920	-	10791:21462271-21482950	FemaleCarcass	MaleCarcass	OK	2.45753	2.02411	-0.279918	0.313554	0.75386	0.999997	no
10791.g1923	10791.g1923	-	10791:21742284-21753610	FemaleCarcass	MaleCarcass	NOTEST	0.0376378	0.212414	2.49663	-1.73588	0.0825853	1	no
10791.g1925	10791.g1925	-	10791:21910744-21916928	FemaleCarcass	MaleCarcass	OK	2.00552	1.91183	-0.0690229	0.0876625	0.930145	0.999997	no
10791.g1928	10791.g1928	-	10791:21929239-21939258	FemaleCarcass	MaleCarcass	OK	6.32876	5.61766	-0.171954	0.319643	0.749239	0.999997	no
10791.g193	10791.g193	-	10791:1808617-1840017	FemaleCarcass	MaleCarcass	OK	1.04296	1.4788	0.50374	-0.661907	0.508031	0.999997	no
10791.g1931	10791.g1931	-	10791:21957046-21969288	FemaleCarcass	MaleCarcass	OK	4.86902	4.23631	-0.200823	0.187777	0.851051	0.999997	no
10791.g1932	10791.g1932	-	10791:21969388-21979316	FemaleCarcass	MaleCarcass	OK	0.369163	0.698735	0.920489	-0.988687	0.322816	0.999997	no
10791.g1934	10791.g1934	-	10791:21997068-22003313	FemaleCarcass	MaleCarcass	OK	4.77802	8.30117	0.7969	-0.235513	0.813811	0.999997	no
10791.g1935	10791.g1935	-	10791:21997068-22003313	FemaleCarcass	MaleCarcass	OK	47.0097	38.2745	-0.296578	0.494749	0.620777	0.999997	no
10791.g1937	10791.g1937	-	10791:22008058-22015255	FemaleCarcass	MaleCarcass	OK	3.81899	3.92927	0.0410701	-0.0637625	0.949159	0.999997	no
10791.g1940	10791.g1940	-	10791:22026959-22151110	FemaleCarcass	MaleCarcass	OK	17.5894	24.2756	0.464797	-0.535194	0.592516	0.999997	no
10791.g1941	10791.g1941	-	10791:22026959-22151110	FemaleCarcass	MaleCarcass	OK	4.97637	5.57515	0.163917	-0.113196	0.909875	0.999997	no
10791.g1946	10791.g1946	-	10791:22202690-22204178	FemaleCarcass	MaleCarcass	NOTEST	0.0272004	0.018094	-0.588115	0.281591	0.778257	1	no
10791.g1950	10791.g1950	-	10791:22468759-22537368	FemaleCarcass	MaleCarcass	NOTEST	0.104279	0.0790735	-0.399175	0.0801012	0.936157	1	no
10791.g1953	10791.g1953	-	10791:22537369-22587563	FemaleCarcass	MaleCarcass	OK	2.17325	2.19989	0.0175797	-0.019258	0.984635	0.999997	no
10791.g1954	10791.g1954	-	10791:22537369-22587563	FemaleCarcass	MaleCarcass	NOTEST	0.0145244	0.114201	2.97503	-0.146896	0.883214	1	no
10791.g1955	10791.g1955	-	10791:22587613-22604911	FemaleCarcass	MaleCarcass	OK	5.62705	4.60058	-0.290563	0.180501	0.856759	0.999997	no
10791.g1957	10791.g1957	-	10791:22604957-23187367	FemaleCarcass	MaleCarcass	OK	19.2265	31.2371	0.700161	-0.440516	0.659563	0.999997	no
10791.g1958	10791.g1958	-	10791:22604957-23187367	FemaleCarcass	MaleCarcass	OK	0.379838	0.329774	-0.203904	0.0489231	0.960981	0.999997	no
10791.g1959	10791.g1959	-	10791:22604957-23187367	FemaleCarcass	MaleCarcass	OK	0.954962	0.652359	-0.549777	0.197152	0.843709	0.999997	no
10791.g1961	10791.g1961	-	10791:22604957-23187367	FemaleCarcass	MaleCarcass	NOTEST	0.276639	0.158379	-0.804627	0.157747	0.874656	1	no
10791.g1962	10791.g1962	-	10791:22604957-23187367	FemaleCarcass	MaleCarcass	NOTEST	0.0429399	0.0552207	0.362888	-0.00437643	0.996508	1	no
10791.g1963	10791.g1963	-	10791:23187612-23291697	FemaleCarcass	MaleCarcass	NOTEST	0.0288678	0.0409086	0.502943	-0.495833	0.620013	1	no
10791.g203	10791.g203	-	10791:1891604-1897119	FemaleCarcass	MaleCarcass	OK	3.37485	3.1556	-0.09691	0.131224	0.895598	0.999997	no
10791.g211	10791.g211	-	10791:1922096-1932947	FemaleCarcass	MaleCarcass	OK	4.32628	3.84503	-0.170132	0.224335	0.822497	0.999997	no
10791.g214	10791.g214	-	10791:1947386-1953066	FemaleCarcass	MaleCarcass	OK	10.9779	13.3101	0.277921	-0.506912	0.612217	0.999997	no
10791.g216	10791.g216	-	10791:1960276-1971287	FemaleCarcass	MaleCarcass	NOTEST	0	0.0534588	1.79769e+308	1.79769e+308	0.428158	1	no
10791.g220	10791.g220	-	10791:1980122-2011648	FemaleCarcass	MaleCarcass	OK	0	2.92601	1.79769e+308	1.79769e+308	0.195139	0.999997	no
10791.g222	10791.g222	-	10791:2015364-2032518	FemaleCarcass	MaleCarcass	OK	0	0.918833	1.79769e+308	1.79769e+308	0.0379736	0.521409	no
10791.g224	10791.g224	-	10791:2045335-2048668	FemaleCarcass	MaleCarcass	NOTEST	0	0.0185475	1.79769e+308	1.79769e+308	0.119347	1	no
10791.g225	10791.g225	-	10791:2048714-2067488	FemaleCarcass	MaleCarcass	NOTEST	0.228685	0.231399	0.01702	-0.0155848	0.987566	1	no
10791.g229	10791.g229	-	10791:2129334-2170318	FemaleCarcass	MaleCarcass	OK	28.8596	24.6756	-0.22597	0.367354	0.713355	0.999997	no
10791.g238	10791.g238	-	10791:2221734-2224107	FemaleCarcass	MaleCarcass	OK	1.1791	0.886194	-0.411991	0.443833	0.657163	0.999997	no
10791.g239	10791.g239	-	10791:2224207-2250869	FemaleCarcass	MaleCarcass	OK	0.335681	0.510224	0.60404	-0.702686	0.482252	0.999997	no
10791.g244	10791.g244	-	10791:2303137-2312497	FemaleCarcass	MaleCarcass	OK	153.455	132.305	-0.21395	0.357242	0.720911	0.999997	no
10791.g245	10791.g245	-	10791:2315982-2316317	FemaleCarcass	MaleCarcass	NOTEST	0	0	0	0	1	1	no
10791.g247	10791.g247	-	10791:2321218-2321667	FemaleCarcass	MaleCarcass	OK	86.3163	86.3509	0.00057737	-0.00101514	0.99919	0.999997	no
10791.g256	10791.g256	-	10791:2362732-2369756	FemaleCarcass	MaleCarcass	OK	17.9971	12.312	-0.547699	0.922715	0.356156	0.999997	no
10791.g259	10791.g259	-	10791:2397434-2398942	FemaleCarcass	MaleCarcass	OK	2.41199	2.31006	-0.0622945	0.0663026	0.947137	0.999997	no
10791.g261	10791.g261	-	10791:2439008-2452162	FemaleCarcass	MaleCarcass	OK	2.55747	2.60301	0.0254659	-0.0388392	0.969019	0.999997	no
10791.g262	10791.g262	-	10791:2452208-2462392	FemaleCarcass	MaleCarcass	NOTEST	0	0.0841438	1.79769e+308	1.79769e+308	0.083709	1	no
10791.g268	10791.g268	-	10791:2520032-2521760	FemaleCarcass	MaleCarcass	OK	3.5795	4.65512	0.37906	-0.403845	0.686327	0.999997	no
10791.g270	10791.g270	-	10791:2564636-2577378	FemaleCarcass	MaleCarcass	OK	0.237725	0.389892	0.713782	-0.673957	0.500339	0.999997	no
10791.g271	10791.g271	-	10791:2577424-2614058	FemaleCarcass	MaleCarcass	OK	0.776484	0.824341	0.0862857	-0.080922	0.935504	0.999997	no
10791.g278	10791.g278	-	10791:2720836-2721418	FemaleCarcass	MaleCarcass	OK	0.421016	0.624001	0.567674	-0.453514	0.650179	0.999997	no
10791.g28	10791.g28	-	10791:333659-385428	FemaleCarcass	MaleCarcass	OK	2.0726	1.84708	-0.166192	0.224518	0.822354	0.999997	no
10791.g281	10791.g281	-	10791:2775635-2782298	FemaleCarcass	MaleCarcass	OK	0.0540212	0.433783	3.00538	-1.91194	0.0558837	0.677165	no
10791.g284	10791.g284	-	10791:2896324-2900288	FemaleCarcass	MaleCarcass	OK	0.572588	0.695537	0.280629	-0.297977	0.76572	0.999997	no
10791.g287	10791.g287	-	10791:2922161-2925438	FemaleCarcass	MaleCarcass	NOTEST	0.104757	0.0540104	-0.955732	0.767615	0.442716	1	no
10791.g289	10791.g289	-	10791:2954913-2989550	FemaleCarcass	MaleCarcass	NOTEST	0.0115918	0.129731	3.48434	-2.77119	0.00558516	1	no
10791.g29	10791.g29	-	10791:387429-409093	FemaleCarcass	MaleCarcass	OK	1.09088	0.706306	-0.627127	0.693821	0.487795	0.999997	no
10791.g291	10791.g291	-	10791:2992113-2995162	FemaleCarcass	MaleCarcass	OK	21.0275	16.7677	-0.326591	0.420126	0.674393	0.999997	no
10791.g296	10791.g296	-	10791:3100298-3101063	FemaleCarcass	MaleCarcass	OK	0	0.521226	1.79769e+308	1.79769e+308	0.0478109	0.606061	no
10791.g297	10791.g297	-	10791:3166047-3170358	FemaleCarcass	MaleCarcass	NOTEST	0.00874734	0.0115895	0.405902	-0.223751	0.822951	1	no
10791.g298	10791.g298	-	10791:3170404-3176228	FemaleCarcass	MaleCarcass	OK	1.17811	1.26996	0.108306	-0.148164	0.882213	0.999997	no
10791.g303	10791.g303	-	10791:3184798-3194083	FemaleCarcass	MaleCarcass	OK	1.99297	1.49493	-0.414844	0.167184	0.867225	0.999997	no
10791.g306	10791.g306	-	10791:3197817-3207728	FemaleCarcass	MaleCarcass	NOTEST	0.0325072	0.0548617	0.755039	-0.318007	0.750479	1	no
10791.g307	10791.g307	-	10791:3207828-3212391	FemaleCarcass	MaleCarcass	OK	0.698244	0.968301	0.471725	-0.448353	0.653899	0.999997	no
10791.g309	10791.g309	-	10791:3212438-3233838	FemaleCarcass	MaleCarcass	NOTEST	0	0.115955	1.79769e+308	1.79769e+308	0.24436	1	no
10791.g310	10791.g310	-	10791:3233886-3254038	FemaleCarcass	MaleCarcass	NOTEST	0.0734664	0.0765089	0.0585444	-0.0478147	0.961864	1	no
10791.g311	10791.g311	-	10791:3254138-3264771	FemaleCarcass	MaleCarcass	NOTEST	0.050724	0.252962	2.31818	-1.69096	0.0908446	1	no
10791.g312	10791.g312	-	10791:3264818-3277443	FemaleCarcass	MaleCarcass	OK	0.891655	1.13555	0.348832	-0.39922	0.689731	0.999997	no
10791.g316	10791.g316	-	10791:3294968-3296305	FemaleCarcass	MaleCarcass	OK	1.05561	0.33104	-1.67299	0.759075	0.447808	0.999997	no
10791.g322	10791.g322	-	10791:3451176-3491935	FemaleCarcass	MaleCarcass	OK	4.74103	4.18374	-0.180409	0.230466	0.817729	0.999997	no
10791.g325	10791.g325	-	10791:3495165-3503974	FemaleCarcass	MaleCarcass	OK	1.69796	2.20075	0.374188	-0.366254	0.714176	0.999997	no
10791.g331	10791.g331	-	10791:3544036-3579600	FemaleCarcass	MaleCarcass	OK	1151.24	1378.95	0.260381	-0.266014	0.790228	0.999997	no
10791.g332	10791.g332	-	10791:3544036-3579600	FemaleCarcass	MaleCarcass	OK	0.596928	0.625321	0.0670408	-4.67958e-05	0.999963	0.999997	no
10791.g335	10791.g335	-	10791:3599254-3666379	FemaleCarcass	MaleCarcass	OK	26.9108	12.8951	-1.06136	0.381196	0.703058	0.999997	no
10791.g336	10791.g336	-	10791:3599254-3666379	FemaleCarcass	MaleCarcass	OK	7.37364	6.64339	-0.150457	0.0185908	0.985168	0.999997	no
10791.g343	10791.g343	-	10791:3721549-3732103	FemaleCarcass	MaleCarcass	OK	3.17611	2.71838	-0.224515	0.333817	0.738518	0.999997	no
10791.g344	10791.g344	-	10791:3732104-3742749	FemaleCarcass	MaleCarcass	OK	3.90936	2.60681	-0.584647	0.87702	0.380476	0.999997	no
10791.g346	10791.g346	-	10791:3749115-3755199	FemaleCarcass	MaleCarcass	OK	2.61785	1.94536	-0.428342	0.585073	0.558498	0.999997	no
10791.g348	10791.g348	-	10791:3759366-3760159	FemaleCarcass	MaleCarcass	OK	2.46217	2.52562	0.0367079	-0.036617	0.97079	0.999997	no
10791.g35	10791.g35	-	10791:426188-427869	FemaleCarcass	MaleCarcass	OK	0.332807	0.363426	0.126979	-0.112466	0.910454	0.999997	no
10791.g350	10791.g350	-	10791:3772590-3832454	FemaleCarcass	MaleCarcass	OK	3.11074	3.59494	0.208713	-0.316366	0.751725	0.999997	no
10791.g351	10791.g351	-	10791:3832503-3852705	FemaleCarcass	MaleCarcass	OK	0.13508	0.378508	1.48651	-1.46315	0.143426	0.999997	no
10791.g354	10791.g354	-	10791:3865514-3925013	FemaleCarcass	MaleCarcass	OK	60.6956	31.6499	-0.93939	0.913131	0.361174	0.999997	no
10791.g37	10791.g37	-	10791:434599-444578	FemaleCarcass	MaleCarcass	OK	0.242339	0.761318	1.65147	-1.41499	0.157071	0.999997	no
10791.g370	10791.g370	-	10791:3999195-4009038	FemaleCarcass	MaleCarcass	OK	0.725094	0.756745	0.06164	-0.0553268	0.955878	0.999997	no
10791.g382	10791.g382	-	10791:4060476-4065958	FemaleCarcass	MaleCarcass	OK	0.692398	0.684848	-0.0158174	0.0174143	0.986106	0.999997	no
10791.g383	10791.g383	-	10791:4071501-4072958	FemaleCarcass	MaleCarcass	OK	0.415878	0.382525	-0.120608	0.099262	0.92093	0.999997	no
10791.g39	10791.g39	-	10791:457398-492948	FemaleCarcass	MaleCarcass	OK	6.93008	7.40177	0.0949972	-0.087064	0.930621	0.999997	no
10791.g390	10791.g390	-	10791:4130308-4138089	FemaleCarcass	MaleCarcass	OK	1.41214	2.47415	0.809051	-0.0536984	0.957175	0.999997	no
10791.g391	10791.g391	-	10791:4130308-4138089	FemaleCarcass	MaleCarcass	OK	1.41719	1.44637	0.0294055	-0.012348	0.990148	0.999997	no
10791.g392	10791.g392	-	10791:4130308-4138089	FemaleCarcass	MaleCarcass	OK	162.922	161.38	-0.0137205	0.0216258	0.982746	0.999997	no
10791.g397	10791.g397	-	10791:4145736-4148578	FemaleCarcass	MaleCarcass	NOTEST	0	0.0102319	1.79769e+308	1.79769e+308	0.184096	1	no
10791.g40	10791.g40	-	10791:457398-492948	FemaleCarcass	MaleCarcass	OK	0.770651	0.488611	-0.657392	0.089208	0.928917	0.999997	no
10791.g401	10791.g401	-	10791:4161523-4223448	FemaleCarcass	MaleCarcass	NOTEST	0.0804453	0.08861	0.139461	-0.106968	0.914815	1	no
10791.g402	10791.g402	-	10791:4228378-4229045	FemaleCarcass	MaleCarcass	NOTEST	0	0.107155	1.79769e+308	1.79769e+308	0.119347	1	no
10791.g406	10791.g406	-	10791:4308552-4319867	FemaleCarcass	MaleCarcass	OK	4.94976	4.8648	-0.0249771	0.0423456	0.966223	0.999997	no
10791.g41	10791.g41	-	10791:457398-492948	FemaleCarcass	MaleCarcass	OK	5.59941	4.58642	-0.287907	0.172036	0.863409	0.999997	no
10791.g412	10791.g412	-	10791:4351287-4361133	FemaleCarcass	MaleCarcass	OK	30.7642	23.058	-0.415987	0.739063	0.459869	0.999997	no
10791.g413	10791.g413	-	10791:4351287-4361133	FemaleCarcass	MaleCarcass	OK	0.912051	1.05321	0.207611	-0.0497001	0.960361	0.999997	no
10791.g414	10791.g414	-	10791:4361134-4376067	FemaleCarcass	MaleCarcass	OK	20.9874	6.22105	-1.75429	2.2971	0.0216131	0.386531	no
10791.g415	10791.g415	-	10791:4376167-4399671	FemaleCarcass	MaleCarcass	OK	0.390118	0.430197	0.141087	-0.110874	0.911716	0.999997	no
10791.g416	10791.g416	-	10791:4399717-4403151	FemaleCarcass	MaleCarcass	NOTEST	0.13744	0.0182865	-2.90995	1.58024	0.114051	1	no
10791.g417	10791.g417	-	10791:4403197-4404137	FemaleCarcass	MaleCarcass	NOTEST	0	0	0	0	1	1	no
10791.g418	10791.g418	-	10791:4404156-4415092	FemaleCarcass	MaleCarcass	NOTEST	0.072363	0.22783	1.65464	-0.669723	0.503034	1	no
10791.g419	10791.g419	-	10791:4415094-4428167	FemaleCarcass	MaleCarcass	OK	0.462725	1.26439	1.45022	-1.49361	0.135278	0.999997	no
10791.g426	10791.g426	-	10791:4494847-4504778	FemaleCarcass	MaleCarcass	OK	0.248574	0.316467	0.348379	-0.30577	0.75978	0.999997	no
10791.g431	10791.g431	-	10791:4590560-4634755	FemaleCarcass	MaleCarcass	OK	1.54823	0.656379	-1.23802	1.58483	0.113006	0.999997	no
10791.g437	10791.g437	-	10791:4703524-4790927	FemaleCarcass	MaleCarcass	OK	0.0232438	0.309356	3.73435	-0.527414	0.597906	0.999997	no
10791.g438	10791.g438	-	10791:4703524-4790927	FemaleCarcass	MaleCarcass	OK	0.449648	0.410528	-0.131316	0.0608292	0.951495	0.999997	no
10791.g439	10791.g439	-	10791:4703524-4790927	FemaleCarcass	MaleCarcass	OK	2.07271	1.56086	-0.409178	0.35967	0.719094	0.999997	no
10791.g440	10791.g440	-	10791:4810451-4823168	FemaleCarcass	MaleCarcass	NOTEST	0	0.204787	1.79769e+308	1.79769e+308	0.0247123	1	no
10791.g441	10791.g441	-	10791:4810451-4823168	FemaleCarcass	MaleCarcass	NOTEST	0	0	0	0	1	1	no
10791.g444	10791.g444	-	10791:4827022-4828351	FemaleCarcass	MaleCarcass	OK	0.487843	0.238266	-1.03384	0.880278	0.378709	0.999997	no
10791.g445	10791.g445	-	10791:4828402-4866671	FemaleCarcass	MaleCarcass	OK	67.0125	62.6158	-0.0979032	0.161498	0.871702	0.999997	no
10791.g446	10791.g446	-	10791:4828402-4866671	FemaleCarcass	MaleCarcass	OK	4.10749	14.1665	1.78616	-0.779989	0.435397	0.999997	no
10791.g447	10791.g447	-	10791:4828402-4866671	FemaleCarcass	MaleCarcass	OK	4.44825	4.60644	0.0504162	-0.02065	0.983525	0.999997	no
10791.g450	10791.g450	-	10791:4920606-4926989	FemaleCarcass	MaleCarcass	OK	0.984657	0.82316	-0.25845	0.270285	0.786941	0.999997	no
10791.g451	10791.g451	-	10791:4929176-4931513	FemaleCarcass	MaleCarcass	OK	0.437345	0.956773	1.1294	-1.04345	0.29674	0.999997	no
10791.g452	10791.g452	-	10791:4931576-4932196	FemaleCarcass	MaleCarcass	OK	0.387031	1.66635	2.10617	-1.77904	0.0752338	0.828851	no
10791.g453	10791.g453	-	10791:4932326-4933361	FemaleCarcass	MaleCarcass	OK	0.287842	0.411596	0.515951	-0.428623	0.668197	0.999997	no
10791.g454	10791.g454	-	10791:4936016-4941935	FemaleCarcass	MaleCarcass	OK	0.973395	0.557561	-0.803896	0.770377	0.441076	0.999997	no
10791.g456	10791.g456	-	10791:4966851-4968896	FemaleCarcass	MaleCarcass	NOTEST	0.277375	0.223679	-0.310405	0.270097	0.787086	1	no
10791.g458	10791.g458	-	10791:4980220-4997481	FemaleCarcass	MaleCarcass	OK	11.097	11.0895	-0.000977869	0.00135433	0.998919	0.999997	no
10791.g46	10791.g46	-	10791:521505-526478	FemaleCarcass	MaleCarcass	OK	37.9578	91.4672	1.26886	-2.16298	0.0305428	0.473441	no
10791.g47	10791.g47	-	10791:529323-564548	FemaleCarcass	MaleCarcass	OK	8.83359	9.48673	0.102912	-0.183779	0.854187	0.999997	no
10791.g471	10791.g471	-	10791:5094240-5116789	FemaleCarcass	MaleCarcass	OK	0.177014	1.0682	2.59325	-0.852553	0.393907	0.999997	no
10791.g472	10791.g472	-	10791:5116811-5134000	FemaleCarcass	MaleCarcass	OK	1.46744	1.2337	-0.250317	0.306768	0.75902	0.999997	no
10791.g485	10791.g485	-	10791:5325594-5334473	FemaleCarcass	MaleCarcass	OK	5.14469	5.26894	0.034428	-0.0434429	0.965348	0.999997	no
10791.g486	10791.g486	-	10791:5334474-5339608	FemaleCarcass	MaleCarcass	OK	4.69012	5.99675	0.354556	-0.140144	0.888547	0.999997	no
10791.g487	10791.g487	-	10791:5339708-5351022	FemaleCarcass	MaleCarcass	OK	2.7746	2.13219	-0.37994	0.35856	0.719924	0.999997	no
10791.g489	10791.g489	-	10791:5370978-5383272	FemaleCarcass	MaleCarcass	OK	1.06347	0.864045	-0.299606	0.13468	0.892865	0.999997	no
10791.g490	10791.g490	-	10791:5383318-5387878	FemaleCarcass	MaleCarcass	NOTEST	0	0	0	0	1	1	no
10791.g491	10791.g491	-	10791:5383318-5387878	FemaleCarcass	MaleCarcass	NOTEST	0	0.00765442	1.79769e+308	1.79769e+308	0.209041	1	no
10791.g493	10791.g493	-	10791:5396819-5403008	FemaleCarcass	MaleCarcass	OK	48.8011	48.6038	-0.00584294	0.00953754	0.99239	0.999997	no
10791.g495	10791.g495	-	10791:5408358-5421922	FemaleCarcass	MaleCarcass	OK	8.64712	12.2092	0.497674	-0.935198	0.349686	0.999997	no
10791.g496	10791.g496	-	10791:5421968-5460203	FemaleCarcass	MaleCarcass	OK	10.2265	8.49365	-0.267862	0.375866	0.707017	0.999997	no
10791.g497	10791.g497	-	10791:5421968-5460203	FemaleCarcass	MaleCarcass	NOTEST	0.0130633	0.0820935	2.65175	-0.140454	0.888301	1	no
10791.g5	10791.g5	-	10791:31520-42645	FemaleCarcass	MaleCarcass	OK	0.0909911	0.352128	1.9523	-1.68058	0.0928446	0.942953	no
10791.g502	10791.g502	-	10791:5503523-5548841	FemaleCarcass	MaleCarcass	OK	61.2789	57.763	-0.085246	0.105456	0.916014	0.999997	no
10791.g506	10791.g506	-	10791:5686426-5763231	FemaleCarcass	MaleCarcass	NOTEST	0.00685013	0.0452774	2.72459	-0.672799	0.501075	1	no
10791.g507	10791.g507	-	10791:5763277-5797505	FemaleCarcass	MaleCarcass	OK	6.0235	6.88379	0.192601	-0.293924	0.768816	0.999997	no
10791.g509	10791.g509	-	10791:5801973-5834497	FemaleCarcass	MaleCarcass	OK	6.41914	7.29617	0.184759	-0.260522	0.794461	0.999997	no
10791.g511	10791.g511	-	10791:5844057-5844744	FemaleCarcass	MaleCarcass	OK	0.609815	0.363894	-0.744854	0.60434	0.545617	0.999997	no
10791.g512	10791.g512	-	10791:5844745-5849577	FemaleCarcass	MaleCarcass	NOTEST	0	0.152444	1.79769e+308	1.79769e+308	0.178966	1	no
10791.g513	10791.g513	-	10791:5844745-5849577	FemaleCarcass	MaleCarcass	NOTEST	0.0150648	0.115839	2.94287	-1.42918	0.152954	1	no
10791.g514	10791.g514	-	10791:5849623-5858747	FemaleCarcass	MaleCarcass	OK	0.189436	0.560092	1.56395	-1.04882	0.294261	0.999997	no
10791.g515	10791.g515	-	10791:5859955-5860397	FemaleCarcass	MaleCarcass	NOTEST	0	0	0	0	1	1	no
10791.g518	10791.g518	-	10791:5877982-5891626	FemaleCarcass	MaleCarcass	OK	8.25825	3.7086	-1.15496	0.423446	0.67197	0.999997	no
10791.g523	10791.g523	-	10791:5906574-5912026	FemaleCarcass	MaleCarcass	OK	0.783747	0.330669	-1.245	1.00287	0.315924	0.999997	no
10791.g535	10791.g535	-	10791:5974423-5977616	FemaleCarcass	MaleCarcass	OK	0	1.40627	1.79769e+308	1.79769e+308	0.132767	0.999997	no
10791.g539	10791.g539	-	10791:5994333-5995066	FemaleCarcass	MaleCarcass	NOTEST	0	0.156898	1.79769e+308	1.79769e+308	0.0928725	1	no
10791.g543	10791.g543	-	10791:6020585-6035843	FemaleCarcass	MaleCarcass	OK	8.37992	6.04461	-0.471287	0.293843	0.768878	0.999997	no
10791.g545	10791.g545	-	10791:6020585-6035843	FemaleCarcass	MaleCarcass	OK	0.409989	0.280232	-0.548961	0.0643143	0.94872	0.999997	no
10791.g546	10791.g546	-	10791:6020585-6035843	FemaleCarcass	MaleCarcass	OK	16.8919	12.3802	-0.448298	0.475577	0.634376	0.999997	no
10791.g551	10791.g551	-	10791:6049023-6061069	FemaleCarcass	MaleCarcass	OK	0.494871	0.266511	-0.892858	1.00455	0.315114	0.999997	no
10791.g554	10791.g554	-	10791:6064123-6069872	FemaleCarcass	MaleCarcass	OK	45.8269	40.4964	-0.1784	0.310112	0.756476	0.999997	no
10791.g555	10791.g555	-	10791:6069916-6076885	FemaleCarcass	MaleCarcass	OK	9.85574	8.79504	-0.164275	0.265217	0.790842	0.999997	no
10791.g560	10791.g560	-	10791:6089503-6092777	FemaleCarcass	MaleCarcass	OK	0	2.13031	1.79769e+308	1.79769e+308	0.0438302	0.575536	no
10791.g561	10791.g561	-	10791:6089503-6092777	FemaleCarcass	MaleCarcass	NOTEST	0	0.075918	1.79769e+308	1.79769e+308	0.254806	1	no
10791.g562	10791.g562	-	10791:6097633-6099124	FemaleCarcass	MaleCarcass	OK	0.447463	0.377256	-0.246223	0.216508	0.828592	0.999997	no
10791.g563	10791.g563	-	10791:6101176-6116333	FemaleCarcass	MaleCarcass	NOTEST	0	0.0793889	1.79769e+308	1.79769e+308	0.186856	1	no
10791.g568	10791.g568	-	10791:6139750-6167061	FemaleCarcass	MaleCarcass	NOTEST	0	0.232574	1.79769e+308	1.79769e+308	0.0387972	1	no
10791.g570	10791.g570	-	10791:6175277-6179929	FemaleCarcass	MaleCarcass	OK	1.31978	0.955293	-0.466284	0.44341	0.657469	0.999997	no
10791.g571	10791.g571	-	10791:6180475-6183117	FemaleCarcass	MaleCarcass	NOTEST	0	0.0258906	1.79769e+308	1.79769e+308	0.119347	1	no
10791.g578	10791.g578	-	10791:6203470-6209987	FemaleCarcass	MaleCarcass	NOTEST	0.162794	0.107797	-0.594733	0.545929	0.585115	1	no
10791.g579	10791.g579	-	10791:6211928-6215877	FemaleCarcass	MaleCarcass	OK	3.53532	4.75471	0.427517	-0.71417	0.475122	0.999997	no
10791.g582	10791.g582	-	10791:6219057-6233324	FemaleCarcass	MaleCarcass	NOTEST	0	0.00748407	1.79769e+308	1.79769e+308	0.260878	1	no
10791.g587	10791.g587	-	10791:6245067-6254590	FemaleCarcass	MaleCarcass	OK	7.26955	7.54115	0.0529182	-0.0385349	0.969261	0.999997	no
10791.g588	10791.g588	-	10791:6245067-6254590	FemaleCarcass	MaleCarcass	OK	3.99215	3.40136	-0.231054	0.294254	0.768564	0.999997	no
10791.g592	10791.g592	-	10791:6265226-6318539	FemaleCarcass	MaleCarcass	OK	1.67363	1.12999	-0.566673	0.259248	0.795444	0.999997	no
10791.g593	10791.g593	-	10791:6265226-6318539	FemaleCarcass	MaleCarcass	OK	4.45872	4.28933	-0.0558767	0.0364312	0.970939	0.999997	no
10791.g595	10791.g595	-	10791:6322929-6325613	FemaleCarcass	MaleCarcass	NOTEST	0	0	0	0	1	1	no
10791.g597	10791.g597	-	10791:6328083-6329769	FemaleCarcass	MaleCarcass	NOTEST	0	0.0164267	1.79769e+308	1.79769e+308	0.184096	1	no
10791.g6	10791.g6	-	10791:48235-119486	FemaleCarcass	MaleCarcass	OK	20.9323	19.6079	-0.0942982	0.149507	0.881154	0.999997	no
10791.g60	10791.g60	-	10791:682027-709521	FemaleCarcass	MaleCarcass	OK	20.1588	15.1723	-0.40997	0.713389	0.475605	0.999997	no
10791.g601	10791.g601	-	10791:6338089-6341564	FemaleCarcass	MaleCarcass	NOTEST	0	0	0	0	1	1	no
10791.g604	10791.g604	-	10791:6349191-6358399	FemaleCarcass	MaleCarcass	OK	8.42301	6.06557	-0.473693	0.53843	0.590281	0.999997	no
10791.g605	10791.g605	-	10791:6349191-6358399	FemaleCarcass	MaleCarcass	OK	3.76158	4.04865	0.106099	-0.129901	0.896645	0.999997	no
10791.g610	10791.g610	-	10791:6381815-6387329	FemaleCarcass	MaleCarcass	NOTEST	0	0.246827	1.79769e+308	1.79769e+308	0.0249196	1	no
10791.g611	10791.g611	-	10791:6388315-6398389	FemaleCarcass	MaleCarcass	NOTEST	0.0114565	0.0227821	0.991741	-0.574472	0.565648	1	no
10791.g616	10791.g616	-	10791:6420494-6425947	FemaleCarcass	MaleCarcass	NOTEST	0.121825	0.155222	0.34952	-0.309766	0.756739	1	no
10791.g62	10791.g62	-	10791:709567-796420	FemaleCarcass	MaleCarcass	OK	30.3739	30.4074	0.00159421	-0.000785952	0.999373	0.999997	no
10791.g620	10791.g620	-	10791:6450910-6474684	FemaleCarcass	MaleCarcass	OK	2.26804	1.61683	-0.488274	0.498337	0.618246	0.999997	no
10791.g622	10791.g622	-	10791:6494764-6499079	FemaleCarcass	MaleCarcass	OK	17.0471	8.5241	-0.99991	1.00761	0.313644	0.999997	no
10791.g623	10791.g623	-	10791:6499080-6505334	FemaleCarcass	MaleCarcass	OK	3.23372	2.81682	-0.199128	0.25199	0.801049	0.999997	no
10791.g626	10791.g626	-	10791:6561114-6563404	FemaleCarcass	MaleCarcass	OK	1.0872	1.08356	-0.00483693	0.00157327	0.998745	0.999997	no
10791.g629	10791.g629	-	10791:6570994-6574455	FemaleCarcass	MaleCarcass	OK	2.96452	1.49331	-0.989281	1.167	0.243212	0.999997	no
10791.g638	10791.g638	-	10791:6620739-6664043	FemaleCarcass	MaleCarcass	OK	0.516514	0.437247	-0.240357	0.263794	0.791939	0.999997	no
10791.g64	10791.g64	-	10791:807863-810130	FemaleCarcass	MaleCarcass	NOTEST	0.0700532	0	-1.79769e+308	-1.79769e+308	0.0923859	1	no
10791.g641	10791.g641	-	10791:6677059-6684833	FemaleCarcass	MaleCarcass	OK	1.52628	0.723284	-1.07738	0.550963	0.581659	0.999997	no
10791.g644	10791.g644	-	10791:6709573-6716038	FemaleCarcass	MaleCarcass	OK	8.86076	11.4796	0.373564	-0.33405	0.738342	0.999997	no
10791.g647	10791.g647	-	10791:6739193-6765344	FemaleCarcass	MaleCarcass	OK	1.9396	1.51408	-0.357317	0.556194	0.578078	0.999997	no
10791.g648	10791.g648	-	10791:6765583-6769257	FemaleCarcass	MaleCarcass	OK	13.7275	8.45943	-0.698435	1.27659	0.201746	0.999997	no
10791.g649	10791.g649	-	10791:6771435-6781593	FemaleCarcass	MaleCarcass	NOTEST	0.0521258	0.0086411	-2.59271	1.39619	0.162658	1	no
10791.g65	10791.g65	-	10791:812210-813729	FemaleCarcass	MaleCarcass	NOTEST	0.0265845	0	-1.79769e+308	-1.79769e+308	0.140556	1	no
10791.g652	10791.g652	-	10791:6872706-6918832	FemaleCarcass	MaleCarcass	OK	9.33094	11.6197	0.316478	-0.516982	0.605168	0.999997	no
10791.g654	10791.g654	-	10791:6922285-6929783	FemaleCarcass	MaleCarcass	OK	2.36164	3.02819	0.358668	-0.57693	0.563987	0.999997	no
10791.g655	10791.g655	-	10791:6929830-6950994	FemaleCarcass	MaleCarcass	OK	2.99833	2.33043	-0.363565	0.463291	0.643156	0.999997	no
10791.g656	10791.g656	-	10791:6929830-6950994	FemaleCarcass	MaleCarcass	OK	2.34315	2.3859	0.0260852	-0.0218306	0.982583	0.999997	no
10791.g657	10791.g657	-	10791:6955559-7020744	FemaleCarcass	MaleCarcass	OK	0.721626	1.27269	0.818564	-0.462999	0.643365	0.999997	no
10791.g658	10791.g658	-	10791:6955559-7020744	FemaleCarcass	MaleCarcass	NOTEST	0.0972599	0.156251	0.68395	-0.108385	0.91369	1	no
10791.g660	10791.g660	-	10791:7022710-7045124	FemaleCarcass	MaleCarcass	OK	10.3333	9.54254	-0.114856	0.127164	0.898811	0.999997	no
10791.g661	10791.g661	-	10791:7022710-7045124	FemaleCarcass	MaleCarcass	OK	6.82435	7.36773	0.110529	-0.0681109	0.945697	0.999997	no
10791.g666	10791.g666	-	10791:7068078-7078937	FemaleCarcass	MaleCarcass	NOTEST	0.0172631	0.0194154	0.169511	-0.0830213	0.933835	1	no
10791.g670	10791.g670	-	10791:7087748-7107098	FemaleCarcass	MaleCarcass	OK	0.334536	0.594824	0.8303	-0.510817	0.609479	0.999997	no
10791.g673	10791.g673	-	10791:7114101-7130718	FemaleCarcass	MaleCarcass	OK	2.19863	2.09418	-0.0702183	0.059705	0.952391	0.999997	no
10791.g675	10791.g675	-	10791:7135014-7143198	FemaleCarcass	MaleCarcass	OK	11.6021	16.6131	0.517938	-0.922974	0.356021	0.999997	no
10791.g678	10791.g678	-	10791:7151758-7153988	FemaleCarcass	MaleCarcass	OK	0.382873	0.650015	0.763606	-0.716366	0.473765	0.999997	no
10791.g68	10791.g68	-	10791:868490-881978	FemaleCarcass	MaleCarcass	OK	7.79631	6.7194	-0.214459	0.399807	0.689299	0.999997	no
10791.g680	10791.g680	-	10791:7160323-7165728	FemaleCarcass	MaleCarcass	OK	4.45115	3.92596	-0.181134	0.263953	0.791816	0.999997	no
10791.g681	10791.g681	-	10791:7165850-7168275	FemaleCarcass	MaleCarcass	OK	9.54651	9.26635	-0.0429733	0.0751945	0.94006	0.999997	no
10791.g682	10791.g682	-	10791:7168322-7180896	FemaleCarcass	MaleCarcass	OK	27.4789	20.1564	-0.447087	0.54223	0.58766	0.999997	no
10791.g685	10791.g685	-	10791:7180942-7353132	FemaleCarcass	MaleCarcass	OK	8.76081	10.8993	0.315103	-0.372163	0.709772	0.999997	no
10791.g687	10791.g687	-	10791:7353178-7369246	FemaleCarcass	MaleCarcass	OK	15.1098	14.306	-0.0788689	0.127689	0.898395	0.999997	no
10791.g688	10791.g688	-	10791:7371282-7377386	FemaleCarcass	MaleCarcass	OK	10.2194	8.04128	-0.345811	0.552299	0.580744	0.999997	no
10791.g689	10791.g689	-	10791:7377432-7389546	FemaleCarcass	MaleCarcass	OK	2.1728	3.66889	0.755788	-1.01072	0.312151	0.999997	no
10791.g692	10791.g692	-	10791:7402542-7438726	FemaleCarcass	MaleCarcass	OK	0.320261	0.383542	0.260137	-0.0911992	0.927334	0.999997	no
10791.g694	10791.g694	-	10791:7453532-7472486	FemaleCarcass	MaleCarcass	NOTEST	0.258305	0.292192	0.177845	-0.0604785	0.951775	1	no
10791.g695	10791.g695	-	10791:7453532-7472486	FemaleCarcass	MaleCarcass	NOTEST	0	0	0	0	1	1	no
10791.g699	10791.g699	-	10791:7482516-7492576	FemaleCarcass	MaleCarcass	OK	1.2549	0.392359	-1.67732	0.555183	0.57877	0.999997	no
10791.g7	10791.g7	-	10791:121385-122385	FemaleCarcass	MaleCarcass	OK	2.26909	1.77198	-0.356757	0.369809	0.711525	0.999997	no
10791.g70	10791.g70	-	10791:885040-889735	FemaleCarcass	MaleCarcass	OK	2.04759	2.14133	0.0645744	-0.0938483	0.92523	0.999997	no
10791.g702	10791.g702	-	10791:7500753-7501636	FemaleCarcass	MaleCarcass	OK	21.1984	16.6293	-0.350229	0.570522	0.568324	0.999997	no
10791.g703	10791.g703	-	10791:7502339-7515604	FemaleCarcass	MaleCarcass	OK	4.35363	3.40349	-0.355204	0.29944	0.764604	0.999997	no
10791.g704	10791.g704	-	10791:7502339-7515604	FemaleCarcass	MaleCarcass	OK	7.27078	6.22108	-0.224943	0.182891	0.854883	0.999997	no
10791.g709	10791.g709	-	10791:7573881-7606388	FemaleCarcass	MaleCarcass	NOTEST	0.0120924	0.00946828	-0.352929	0.171714	0.863662	1	no
10791.g727	10791.g727	-	10791:7696630-7700711	FemaleCarcass	MaleCarcass	OK	0.710101	0.366143	-0.955618	0.394616	0.693127	0.999997	no
10791.g730	10791.g730	-	10791:7702671-7725355	FemaleCarcass	MaleCarcass	OK	1.91523	2.27809	0.250307	-0.22624	0.821015	0.999997	no
10791.g732	10791.g732	-	10791:7744631-7751524	FemaleCarcass	MaleCarcass	NOTEST	0	0.0146325	1.79769e+308	1.79769e+308	0.0928725	1	no
10791.g735	10791.g735	-	10791:7766331-7842355	FemaleCarcass	MaleCarcass	OK	6.87491	5.49989	-0.321937	0.26306	0.792504	0.999997	no
10791.g736	10791.g736	-	10791:7766331-7842355	FemaleCarcass	MaleCarcass	OK	4.12814	5.10252	0.305716	-0.246433	0.805347	0.999997	no
10791.g737	10791.g737	-	10791:7842381-7847785	FemaleCarcass	MaleCarcass	OK	8.60274	9.22669	0.101017	-0.101516	0.919141	0.999997	no
10791.g740	10791.g740	-	10791:7848664-7852195	FemaleCarcass	MaleCarcass	OK	1.23459	1.08643	-0.184431	0.0711433	0.943284	0.999997	no
10791.g741	10791.g741	-	10791:7852295-7855910	FemaleCarcass	MaleCarcass	NOTEST	0.0985012	0.108942	0.145351	-0.116938	0.906909	1	no
10791.g742	10791.g742	-	10791:7855911-7890795	FemaleCarcass	MaleCarcass	OK	55.6089	49.2154	-0.176206	0.2453	0.806224	0.999997	no
10791.g743	10791.g743	-	10791:7890841-7897705	FemaleCarcass	MaleCarcass	OK	2.12646	2.89316	0.444193	-0.591515	0.554176	0.999997	no
10791.g744	10791.g744	-	10791:7897805-7898623	FemaleCarcass	MaleCarcass	OK	0.359682	0.482083	0.42256	-0.343507	0.731217	0.999997	no
10791.g745	10791.g745	-	10791:7898675-7914731	FemaleCarcass	MaleCarcass	OK	16.4562	13.5088	-0.284733	0.0258873	0.979347	0.999997	no
10791.g746	10791.g746	-	10791:7898675-7914731	FemaleCarcass	MaleCarcass	OK	259.997	393.332	0.59725	-0.805758	0.420383	0.999997	no
10791.g749	10791.g749	-	10791:7918306-7918865	FemaleCarcass	MaleCarcass	OK	12.0056	0.585699	-4.35741	4.0136	5.97987e-05	0.00599197	yes
10791.g750	10791.g750	-	10791:7918922-7920655	FemaleCarcass	MaleCarcass	NOTEST	0.0320042	0.0438076	0.45292	-0.135835	0.891952	1	no
10791.g755	10791.g755	-	10791:7998199-8002931	FemaleCarcass	MaleCarcass	OK	0.046964	0.396941	3.0793	-2.61106	0.00902608	0.231456	no
10791.g757	10791.g757	-	10791:8020618-8040231	FemaleCarcass	MaleCarcass	OK	0	1.44402	1.79769e+308	1.79769e+308	0.025311	0.421867	no
10791.g759	10791.g759	-	10791:8046022-8047546	FemaleCarcass	MaleCarcass	OK	19.9321	18.3245	-0.12132	0.210592	0.833206	0.999997	no
10791.g765	10791.g765	-	10791:8121041-8124391	FemaleCarcass	MaleCarcass	OK	1.42749	1.04804	-0.445791	0.197185	0.843683	0.999997	no
10791.g77	10791.g77	-	10791:953014-963774	FemaleCarcass	MaleCarcass	OK	1.65422	2.18195	0.399474	-0.504908	0.613623	0.999997	no
10791.g772	10791.g772	-	10791:8156826-8178085	FemaleCarcass	MaleCarcass	OK	15.4146	13.4674	-0.194828	0.343938	0.730893	0.999997	no
10791.g774	10791.g774	-	10791:8184224-8188170	FemaleCarcass	MaleCarcass	NOTEST	0.194185	0.137338	-0.499704	0.224364	0.822474	1	no
10791.g775	10791.g775	-	10791:8188174-8193085	FemaleCarcass	MaleCarcass	OK	0.756364	0.812819	0.103853	-0.114888	0.908534	0.999997	no
10791.g776	10791.g776	-	10791:8193185-8254815	FemaleCarcass	MaleCarcass	NOTEST	0	0	0	0	1	1	no
10791.g779	10791.g779	-	10791:8269628-8288081	FemaleCarcass	MaleCarcass	OK	0.190337	0.318543	0.742931	-0.276236	0.782366	0.999997	no
10791.g780	10791.g780	-	10791:8288129-8296711	FemaleCarcass	MaleCarcass	NOTEST	0	0.0324947	1.79769e+308	1.79769e+308	0.0761497	1	no
10791.g781	10791.g781	-	10791:8296811-8312981	FemaleCarcass	MaleCarcass	NOTEST	0.0675916	0.0298314	-1.18001	0.136476	0.891445	1	no
10791.g789	10791.g789	-	10791:8374517-8380651	FemaleCarcass	MaleCarcass	OK	0.827929	0.537091	-0.62434	0.230472	0.817725	0.999997	no
10791.g79	10791.g79	-	10791:968525-974374	FemaleCarcass	MaleCarcass	OK	0.86404	1.18865	0.460158	-0.260816	0.794234	0.999997	no
10791.g790	10791.g790	-	10791:8380847-8385895	FemaleCarcass	MaleCarcass	OK	0.515852	0.467039	-0.143412	0.0760913	0.939346	0.999997	no
10791.g796	10791.g796	-	10791:8424011-8438327	FemaleCarcass	MaleCarcass	OK	4.08729	3.12247	-0.388458	0.229694	0.81833	0.999997	no
10791.g797	10791.g797	-	10791:8438328-8459841	FemaleCarcass	MaleCarcass	OK	1.63058	2.22322	0.447264	-0.656613	0.51143	0.999997	no
10791.g798	10791.g798	-	10791:8460817-8487016	FemaleCarcass	MaleCarcass	NOTEST	0.0917221	0.0910685	-0.0103165	0.00695304	0.994452	1	no
10791.g799	10791.g799	-	10791:8460817-8487016	FemaleCarcass	MaleCarcass	OK	0.144638	0.432143	1.57906	-0.986969	0.323658	0.999997	no
10791.g804	10791.g804	-	10791:8498137-8503306	FemaleCarcass	MaleCarcass	OK	21.788	19.0968	-0.190203	0.347381	0.728305	0.999997	no
10791.g808	10791.g808	-	10791:8511136-8522691	FemaleCarcass	MaleCarcass	OK	1.05366	2.06118	0.968057	-1.02535	0.3052	0.999997	no
10791.g814	10791.g814	-	10791:8628254-8667760	FemaleCarcass	MaleCarcass	OK	15.9173	13.0509	-0.286451	0.494723	0.620796	0.999997	no
10791.g815	10791.g815	-	10791:8628254-8667760	FemaleCarcass	MaleCarcass	OK	2.80587	2.98531	0.0894372	-0.0500567	0.960077	0.999997	no
10791.g819	10791.g819	-	10791:8677440-8699944	FemaleCarcass	MaleCarcass	OK	3.97106	3.2096	-0.307131	0.324113	0.745853	0.999997	no
10791.g820	10791.g820	-	10791:8677440-8699944	FemaleCarcass	MaleCarcass	OK	6.16317	5.07246	-0.280986	0.426951	0.669415	0.999997	no
10791.g822	10791.g822	-	10791:8719900-8723942	FemaleCarcass	MaleCarcass	OK	0.0106301	0.352247	5.05037	-2.78354	0.00537689	0.169639	no
10791.g832	10791.g832	-	10791:8852068-8854661	FemaleCarcass	MaleCarcass	OK	1.24879	1.08132	-0.207741	0.216603	0.828518	0.999997	no
10791.g834	10791.g834	-	10791:8869401-8870883	FemaleCarcass	MaleCarcass	OK	0.178438	4.31853	4.59705	-3.23328	0.00122376	0.0565956	no
10791.g844	10791.g844	-	10791:8918661-8922572	FemaleCarcass	MaleCarcass	OK	0.408956	0.303012	-0.432571	0.418724	0.675418	0.999997	no
10791.g851	10791.g851	-	10791:8945756-8948031	FemaleCarcass	MaleCarcass	OK	3.9936	5.83452	0.546924	-0.687831	0.491559	0.999997	no
10791.g854	10791.g854	-	10791:8952912-8956771	FemaleCarcass	MaleCarcass	OK	0.435162	0.204931	-1.08641	0.399517	0.689512	0.999997	no
10791.g856	10791.g856	-	10791:8957922-8968481	FemaleCarcass	MaleCarcass	OK	7.12545	5.76339	-0.306062	0.349339	0.726835	0.999997	no
10791.g857	10791.g857	-	10791:8957922-8968481	FemaleCarcass	MaleCarcass	OK	5.93059	5.13476	-0.207878	0.30263	0.762172	0.999997	no
10791.g861	10791.g861	-	10791:8988921-9000955	FemaleCarcass	MaleCarcass	OK	1.87268	3.22819	0.785619	-0.737199	0.461001	0.999997	no
10791.g862	10791.g862	-	10791:8988921-9000955	FemaleCarcass	MaleCarcass	OK	9.35821	10.6683	0.189021	-0.221535	0.824676	0.999997	no
10791.g876	10791.g876	-	10791:9088571-9094674	FemaleCarcass	MaleCarcass	NOTEST	0	0.0749777	1.79769e+308	1.79769e+308	0.219081	1	no
10791.g88	10791.g88	-	10791:1030419-1032704	FemaleCarcass	MaleCarcass	OK	1.43622	1.10445	-0.378955	0.423073	0.672242	0.999997	no
10791.g880	10791.g880	-	10791:9120131-9190776	FemaleCarcass	MaleCarcass	OK	2.33244	2.41642	0.0510272	-0.0313965	0.974953	0.999997	no
10791.g882	10791.g882	-	10791:9120131-9190776	FemaleCarcass	MaleCarcass	OK	4.9728	5.78438	0.218106	-0.163434	0.870177	0.999997	no
10791.g883	10791.g883	-	10791:9120131-9190776	FemaleCarcass	MaleCarcass	OK	8.18609	7.86521	-0.0576894	0.0657096	0.947609	0.999997	no
10791.g885	10791.g885	-	10791:9247286-9299958	FemaleCarcass	MaleCarcass	OK	8.71956	6.26753	-0.476358	0.875326	0.381397	0.999997	no
10791.g89	10791.g89	-	10791:1032773-1034614	FemaleCarcass	MaleCarcass	OK	2.51371	1.85395	-0.439212	0.499133	0.617686	0.999997	no
10791.g892	10791.g892	-	10791:9329184-9416248	FemaleCarcass	MaleCarcass	OK	6.12263	4.70314	-0.380528	0.559076	0.57611	0.999997	no
10791.g893	10791.g893	-	10791:9329184-9416248	FemaleCarcass	MaleCarcass	OK	0.565652	0.863817	0.61081	-0.257029	0.797157	0.999997	no
10791.g896	10791.g896	-	10791:9425484-9429638	FemaleCarcass	MaleCarcass	OK	0.879191	0.52659	-0.739495	0.666933	0.504815	0.999997	no
10791.g897	10791.g897	-	10791:9429738-9431111	FemaleCarcass	MaleCarcass	OK	2.26209	2.10512	-0.10375	0.113849	0.909357	0.999997	no
10791.g899	10791.g899	-	10791:9433904-9436208	FemaleCarcass	MaleCarcass	OK	11.0079	11.0965	0.0115679	-0.0120223	0.990408	0.999997	no
10791.g901	10791.g901	-	10791:9439349-9450148	FemaleCarcass	MaleCarcass	OK	14.5924	12.9944	-0.167325	0.170986	0.864235	0.999997	no
10791.g904	10791.g904	-	10791:9478479-9481260	FemaleCarcass	MaleCarcass	NOTEST	0.110028	0.110701	0.00879253	-0.000167817	0.999866	1	no
10791.g907	10791.g907	-	10791:9490526-9497664	FemaleCarcass	MaleCarcass	OK	233.113	113.128	-1.04307	1.50459	0.132429	0.999997	no
10791.g91	10791.g91	-	10791:1039303-1040529	FemaleCarcass	MaleCarcass	OK	0.128135	0.44162	1.78514	-1.18042	0.237832	0.999997	no
10791.g911	10791.g911	-	10791:9502891-9528118	FemaleCarcass	MaleCarcass	OK	35.359	30.9231	-0.193392	0.347084	0.728528	0.999997	no
10791.g912	10791.g912	-	10791:9528119-9622598	FemaleCarcass	MaleCarcass	OK	5.69451	5.33717	-0.0934974	0.0446839	0.964359	0.999997	no
10791.g913	10791.g913	-	10791:9528119-9622598	FemaleCarcass	MaleCarcass	NOTEST	0.0371418	0.135171	1.86367	-0.00888909	0.992908	1	no
10791.g914	10791.g914	-	10791:9528119-9622598	FemaleCarcass	MaleCarcass	OK	0.956025	0.713973	-0.421178	0.0127982	0.989789	0.999997	no
10791.g915	10791.g915	-	10791:9528119-9622598	FemaleCarcass	MaleCarcass	OK	7.48492	10.1121	0.43403	-0.275002	0.783315	0.999997	no
10791.g919	10791.g919	-	10791:9631824-9724176	FemaleCarcass	MaleCarcass	OK	17.6894	12.8972	-0.455832	0.514405	0.606969	0.999997	no
10791.g920	10791.g920	-	10791:9724222-9738116	FemaleCarcass	MaleCarcass	NOTEST	0.0595547	0.159629	1.42243	-0.487108	0.626182	1	no
10791.g922	10791.g922	-	10791:9791226-9819132	FemaleCarcass	MaleCarcass	OK	2.46192	2.44409	-0.0104852	0.0149707	0.988056	0.999997	no
10791.g925	10791.g925	-	10791:9839603-9930822	FemaleCarcass	MaleCarcass	OK	12.6204	9.68142	-0.382465	0.550365	0.582069	0.999997	no
10791.g929	10791.g929	-	10791:9971723-9979482	FemaleCarcass	MaleCarcass	OK	0.91171	1.36067	0.577666	-0.70619	0.48007	0.999997	no
10791.g930	10791.g930	-	10791:9979582-10037456	FemaleCarcass	MaleCarcass	OK	6.10567	5.5501	-0.137636	0.247519	0.804507	0.999997	no
10791.g937	10791.g937	-	10791:10108482-10119916	FemaleCarcass	MaleCarcass	OK	4.03899	2.42149	-0.738102	0.841565	0.400031	0.999997	no
10791.g938	10791.g938	-	10791:10119963-10129876	FemaleCarcass	MaleCarcass	NOTEST	0.0169521	0.101257	2.57848	-1.60685	0.108088	1	no
10791.g941	10791.g941	-	10791:10140906-10155589	FemaleCarcass	MaleCarcass	OK	0.612621	0.940716	0.618763	-0.686556	0.492362	0.999997	no
10791.g944	10791.g944	-	10791:10158677-10176161	FemaleCarcass	MaleCarcass	OK	0.0138501	0.413165	4.89875	-0.433264	0.664823	0.999997	no
10791.g948	10791.g948	-	10791:10218072-10236596	FemaleCarcass	MaleCarcass	OK	2.42294	3.03751	0.326131	-0.127721	0.89837	0.999997	no
10791.g949	10791.g949	-	10791:10244486-10248101	FemaleCarcass	MaleCarcass	OK	19.857	17.7015	-0.165771	0.311491	0.755427	0.999997	no
10791.g952	10791.g952	-	10791:10262551-10263746	FemaleCarcass	MaleCarcass	NOTEST	0.278279	0.280332	0.0106087	-0.00800015	0.993617	1	no
10791.g953	10791.g953	-	10791:10265241-10267237	FemaleCarcass	MaleCarcass	OK	2.21703	3.65956	0.723045	-0.860108	0.38973	0.999997	no
10791.g956	10791.g956	-	10791:10276851-10280482	FemaleCarcass	MaleCarcass	OK	1.44406	1.48237	0.0377753	-0.0249809	0.98007	0.999997	no
10791.g960	10791.g960	-	10791:10294521-10296564	FemaleCarcass	MaleCarcass	NOTEST	0	0	0	0	1	1	no
10791.g961	10791.g961	-	10791:10298011-10300628	FemaleCarcass	MaleCarcass	OK	0.779362	0.428923	-0.861576	0.777217	0.437031	0.999997	no
10791.g968	10791.g968	-	10791:10310851-10311627	FemaleCarcass	MaleCarcass	NOTEST	0	0.0429704	1.79769e+308	1.79769e+308	0.184096	1	no
10791.g972	10791.g972	-	10791:10320673-10326611	FemaleCarcass	MaleCarcass	OK	0.374828	0.883473	1.23696	-1.20504	0.228189	0.999997	no
10791.g975	10791.g975	-	10791:10329421-10330040	FemaleCarcass	MaleCarcass	OK	2.17199	4.1227	0.924573	-0.929971	0.352386	0.999997	no
10791.g977	10791.g977	-	10791:10331168-10332541	FemaleCarcass	MaleCarcass	OK	0	2.39607	1.79769e+308	1.79769e+308	0.0106474	0.258269	no
10791.g978	10791.g978	-	10791:10333051-10333759	FemaleCarcass	MaleCarcass	OK	0.449165	2.21467	2.30178	-2.00646	0.0448074	0.582912	no
10791.g980	10791.g980	-	10791:10340321-10341178	FemaleCarcass	MaleCarcass	OK	7.44695	14.5065	0.961977	-1.28686	0.198144	0.999997	no
10791.g981	10791.g981	-	10791:10345461-10348830	FemaleCarcass	MaleCarcass	NOTEST	0.0312389	0.0207994	-0.586802	0.280962	0.778739	1	no
10791.g982	10791.g982	-	10791:10351071-10351813	FemaleCarcass	MaleCarcass	NOTEST	0.0699707	0	-1.79769e+308	-1.79769e+308	0.140556	1	no
10791.g983	10791.g983	-	10791:10353741-10354908	FemaleCarcass	MaleCarcass	NOTEST	0	0	0	0	1	1	no
10791.g984	10791.g984	-	10791:10355681-10356637	FemaleCarcass	MaleCarcass	NOTEST	0	0	0	0	1	1	no
10791.g985	10791.g985	-	10791:10358181-10358911	FemaleCarcass	MaleCarcass	NOTEST	0	0.054547	1.79769e+308	1.79769e+308	0.184096	1	no
10791.g986	10791.g986	-	10791:10359003-10359681	FemaleCarcass	MaleCarcass	NOTEST	0	0	0	0	1	1	no
10791.g987	10791.g987	-	10791:10363239-10363721	FemaleCarcass	MaleCarcass	NOTEST	0	0	0	0	1	1	no
10791.g988	10791.g988	-	10791:10364415-10365411	FemaleCarcass	MaleCarcass	OK	1.81493	1.46003	-0.313916	0.257772	0.796583	0.999997	no
10791.g989	10791.g989	-	10791:10367362-10367891	FemaleCarcass	MaleCarcass	OK	0.461271	0.468962	0.0238551	-0.0179894	0.985647	0.999997	no
10791.g992	10791.g992	-	10791:10372401-10372804	FemaleCarcass	MaleCarcass	NOTEST	0	0	0	0	1	1	no
10791.g993	10791.g993	-	10791:10373253-10373731	FemaleCarcass	MaleCarcass	NOTEST	0	0	0	0	1	1	no
10791.g994	10791.g994	-	10791:10374019-10374501	FemaleCarcass	MaleCarcass	NOTEST	0	0	0	0	1	1	no
10792.g1	10792.g1	-	10792:11742-20605	FemaleCarcass	MaleCarcass	NOTEST	0.13305	0.049033	-1.44014	1.12111	0.262243	1	no
10792.g10	10792.g10	-	10792:129500-130691	FemaleCarcass	MaleCarcass	OK	0.62809	0.418732	-0.584945	0.51485	0.606658	0.999997	no
10792.g1003	10792.g1003	-	10792:10527076-10528186	FemaleCarcass	MaleCarcass	NOTEST	0.189542	0.101112	-0.90656	0.666464	0.505114	1	no
10792.g101	10792.g101	-	10792:1218892-1240263	FemaleCarcass	MaleCarcass	OK	5.30887	4.27084	-0.313886	0.225996	0.821205	0.999997	no
10792.g1017	10792.g1017	-	10792:10573914-10575581	FemaleCarcass	MaleCarcass	OK	12.8236	11.6377	-0.140004	0.217797	0.827587	0.999997	no
10792.g1020	10792.g1020	-	10792:10589938-10595259	FemaleCarcass	MaleCarcass	OK	74.1084	74.8572	0.0145042	-0.0212581	0.98304	0.999997	no
10792.g1021	10792.g1021	-	10792:10595264-10597542	FemaleCarcass	MaleCarcass	OK	12.7859	9.72541	-0.394728	0.527311	0.597978	0.999997	no
10792.g1028	10792.g1028	-	10792:10624709-10625572	FemaleCarcass	MaleCarcass	OK	4.70977	7.16922	0.60616	-0.719035	0.472119	0.999997	no
10792.g103	10792.g103	-	10792:1275128-1337221	FemaleCarcass	MaleCarcass	OK	0.574352	0.885177	0.62403	-0.871348	0.383564	0.999997	no
10792.g1036	10792.g1036	-	10792:10715276-10720235	FemaleCarcass	MaleCarcass	OK	0.657246	0.870517	0.405438	-0.382432	0.702141	0.999997	no
10792.g1043	10792.g1043	-	10792:10753962-10766086	FemaleCarcass	MaleCarcass	OK	0.496507	0.402463	-0.302958	0.297434	0.766135	0.999997	no
10792.g1050	10792.g1050	-	10792:10808328-10867179	FemaleCarcass	MaleCarcass	OK	4.06302	3.55229	-0.193805	0.118564	0.905621	0.999997	no
10792.g1052	10792.g1052	-	10792:10808328-10867179	FemaleCarcass	MaleCarcass	OK	3.89746	4.28319	0.136152	-0.105217	0.916203	0.999997	no
10792.g1054	10792.g1054	-	10792:10881625-10898165	FemaleCarcass	MaleCarcass	OK	3.43027	3.91116	0.189275	-0.274779	0.783486	0.999997	no
10792.g1057	10792.g1057	-	10792:10905611-10907955	FemaleCarcass	MaleCarcass	OK	3.77263	2.68602	-0.490099	0.665555	0.505696	0.999997	no
10792.g1059	10792.g1059	-	10792:10910185-10919097	FemaleCarcass	MaleCarcass	OK	4.73012	4.06521	-0.218548	0.325321	0.744938	0.999997	no
10792.g1060	10792.g1060	-	10792:10910185-10919097	FemaleCarcass	MaleCarcass	OK	6.90444	4.66288	-0.566303	0.602706	0.546704	0.999997	no
10792.g1061	10792.g1061	-	10792:10919145-10924369	FemaleCarcass	MaleCarcass	OK	6.96002	7.2484	0.058571	-0.105253	0.916175	0.999997	no
10792.g1063	10792.g1063	-	10792:10941615-10942292	FemaleCarcass	MaleCarcass	OK	36.3308	26.8362	-0.437014	0.415202	0.677994	0.999997	no
10792.g1066	10792.g1066	-	10792:10949153-10952969	FemaleCarcass	MaleCarcass	OK	0.310689	0.543304	0.806289	-0.244871	0.806556	0.999997	no
[truncated: 13,142 more rows]
