# Supplementary material for: Revised Annotations, Sex-Biased Expression, and Lineage-Specific Genes in the Drosophila melanogaster Group
Source: G3 (Bethesda). 2014 Oct 1;4(12):2345–51. doi: 10.1534/g3.114.013532 (PMC4267930; doi:10.1534/g3.114.013532)
Supplement: Supporting Information [file supp_g3.114.013532_FileS1.zip › GFF/Cuffdiff_Output/DanaFemaleTissues.expdiff]

test_id	gene_id	gene	locus	sample_1	sample_2	status	value_1	value_2	log2(fold_change)	test_stat	p_value	q_value	significant
	-	-	8713:128-559	Ovary	Carcass	NOTEST	0	0	0	0	1	1	no
0.g1	0.g1	-	0:565-39969	Ovary	Carcass	NOTEST	0.0074028	0.0111786	0.594591	-0.274199	0.783932	1	no
0.g2	0.g2	-	0:40015-80073	Ovary	Carcass	NOTEST	0	0	0	0	1	1	no
1.g1	1.g1	-	1:4-40438	Ovary	Carcass	NOTEST	0.00506085	0.0580849	3.52071	-1.58456	0.113067	1	no
1.g2	1.g2	-	1:40485-76980	Ovary	Carcass	NOTEST	0	0.011797	1.79769e+308	1.79769e+308	0.195405	1	no
10.g1	10.g1	-	10:396-5922	Ovary	Carcass	NOTEST	0	0	0	0	1	1	no
10001.g1	10001.g1	-	10001:4041-7535	Ovary	Carcass	NOTEST	0	0	0	0	1	1	no
10004.g1	10004.g1	-	10004:0-10107	Ovary	Carcass	NOTEST	0	0	0	0	1	1	no
10005.g1	10005.g1	-	10005:0-6815	Ovary	Carcass	NOTEST	0	0.0134515	1.79769e+308	1.79769e+308	0.195405	1	no
10011.g1	10011.g1	-	10011:623-4579	Ovary	Carcass	NOTEST	0	0.0177224	1.79769e+308	1.79769e+308	0.195405	1	no
10011.g3	10011.g3	-	10011:8675-10077	Ovary	Carcass	NOTEST	0	0	0	0	1	1	no
10016.g1	10016.g1	-	10016:2664-7761	Ovary	Carcass	NOTEST	0	0	0	0	1	1	no
10017.g1	10017.g1	-	10017:2351-6255	Ovary	Carcass	NOTEST	0	0	0	0	1	1	no
10018.g1	10018.g1	-	10018:2245-3278	Ovary	Carcass	NOTEST	0	0.0325796	1.79769e+308	1.79769e+308	0.223721	1	no
10020.g1	10020.g1	-	10020:0-3805	Ovary	Carcass	NOTEST	0	0.0157442	1.79769e+308	1.79769e+308	0.195405	1	no
10020.g2	10020.g2	-	10020:3855-7005	Ovary	Carcass	NOTEST	0	0	0	0	1	1	no
10023.g1	10023.g1	-	10023:125-7313	Ovary	Carcass	NOTEST	0.0229844	0	-1.79769e+308	-1.79769e+308	0.17865	1	no
10024.g1	10024.g1	-	10024:0-4335	Ovary	Carcass	NOTEST	0	0	0	0	1	1	no
10027.g1	10027.g1	-	10027:0-6925	Ovary	Carcass	NOTEST	0	0	0	0	1	1	no
10028.g1	10028.g1	-	10028:1-6705	Ovary	Carcass	NOTEST	0	0	0	0	1	1	no
10030.g1	10030.g1	-	10030:181-2310	Ovary	Carcass	NOTEST	0.0240385	0	-1.79769e+308	-1.79769e+308	0.202538	1	no
10030.g2	10030.g2	-	10030:2385-5459	Ovary	Carcass	NOTEST	0	0.01968	1.79769e+308	1.79769e+308	0.195405	1	no
10031.g1	10031.g1	-	10031:0-6995	Ovary	Carcass	NOTEST	0	0	0	0	1	1	no
10035.g1	10035.g1	-	10035:0-1145	Ovary	Carcass	NOTEST	0	0.028913	1.79769e+308	1.79769e+308	0.223721	1	no
10035.g2	10035.g2	-	10035:1995-4659	Ovary	Carcass	NOTEST	0.0210446	0.0381755	0.859197	-0.365657	0.714621	1	no
10035.g3	10035.g3	-	10035:4835-7390	Ovary	Carcass	NOTEST	0	0.0239266	1.79769e+308	1.79769e+308	0.195405	1	no
10036.g1	10036.g1	-	10036:2016-15305	Ovary	Carcass	NOTEST	0.00520514	0.0125772	1.2728	-0.550123	0.582235	1	no
10037.g1	10037.g1	-	10037:0-2498	Ovary	Carcass	NOTEST	0	0.0367611	1.79769e+308	1.79769e+308	0.181664	1	no
10037.g2	10037.g2	-	10037:2500-9995	Ovary	Carcass	NOTEST	0.0310498	0	-1.79769e+308	-1.79769e+308	0.17865	1	no
10038.g1	10038.g1	-	10038:1931-4155	Ovary	Carcass	NOTEST	0	0.0277448	1.79769e+308	1.79769e+308	0.195405	1	no
10038.g2	10038.g2	-	10038:4345-7390	Ovary	Carcass	NOTEST	0	0	0	0	1	1	no
10039.g1	10039.g1	-	10039:33-3960	Ovary	Carcass	NOTEST	0	0	0	0	1	1	no
10039.g2	10039.g2	-	10039:4365-4809	Ovary	Carcass	NOTEST	0	0	0	0	1	1	no
10041.g1	10041.g1	-	10041:775-8163	Ovary	Carcass	NOTEST	0	0	0	0	1	1	no
10041.g2	10041.g2	-	10041:8495-10024	Ovary	Carcass	NOTEST	0	0	0	0	1	1	no
10042.g1	10042.g1	-	10042:2178-8187	Ovary	Carcass	NOTEST	0	0.00584934	1.79769e+308	1.79769e+308	0.223721	1	no
10043.g1	10043.g1	-	10043:5-3225	Ovary	Carcass	NOTEST	0.0157768	0.123977	2.9742	-1.33226	0.182774	1	no
10043.g2	10043.g2	-	10043:3275-7385	Ovary	Carcass	NOTEST	0	0.0410683	1.79769e+308	1.79769e+308	0.167857	1	no
10045.g1	10045.g1	-	10045:635-6290	Ovary	Carcass	NOTEST	0.0101247	0.0244719	1.27324	-0.550316	0.582103	1	no
10046.g1	10046.g1	-	10046:2175-10017	Ovary	Carcass	NOTEST	0	0.0115161	1.79769e+308	1.79769e+308	0.195405	1	no
10048.g1	10048.g1	-	10048:475-8644	Ovary	Carcass	NOTEST	0.0171702	0.0985555	2.52103	-1.20315	0.22892	1	no
10049.g1	10049.g1	-	10049:97-8223	Ovary	Carcass	NOTEST	0	0	0	0	1	1	no
10050.g1	10050.g1	-	10050:10-6639	Ovary	Carcass	NOTEST	0	0	0	0	1	1	no
10050.g2	10050.g2	-	10050:10-6639	Ovary	Carcass	NOTEST	0	0	0	0	1	1	no
10050.g3	10050.g3	-	10050:10-6639	Ovary	Carcass	NOTEST	0.01553	0	-1.79769e+308	-1.79769e+308	0.219345	1	no
10051.g1	10051.g1	-	10051:0-9545	Ovary	Carcass	NOTEST	0	0	0	0	1	1	no
10053.g1	10053.g1	-	10053:1785-5628	Ovary	Carcass	NOTEST	0	0	0	0	1	1	no
10053.g2	10053.g2	-	10053:5744-8365	Ovary	Carcass	OK	0.0385168	1.07123	4.79763	-2.2397	0.0251105	0.278924	no
10054.g1	10054.g1	-	10054:545-3181	Ovary	Carcass	NOTEST	0	0.0115735	1.79769e+308	1.79769e+308	0.223721	1	no
10054.g2	10054.g2	-	10054:3475-6002	Ovary	Carcass	NOTEST	0	0	0	0	1	1	no
10056.g1	10056.g1	-	10056:14-4185	Ovary	Carcass	NOTEST	0	0	0	0	1	1	no
10056.g2	10056.g2	-	10056:4430-9385	Ovary	Carcass	NOTEST	0	0	0	0	1	1	no
10058.g1	10058.g1	-	10058:4725-6612	Ovary	Carcass	NOTEST	0.0288399	0.157026	2.44487	-1.08723	0.276934	1	no
10063.g1	10063.g1	-	10063:1917-10845	Ovary	Carcass	NOTEST	0	0.009556	1.79769e+308	1.79769e+308	0.195405	1	no
10063.g2	10063.g2	-	10063:11276-15365	Ovary	Carcass	NOTEST	0	0.0075897	1.79769e+308	1.79769e+308	0.223721	1	no
10064.g1	10064.g1	-	10064:1986-4485	Ovary	Carcass	NOTEST	0.0202573	0.122485	2.59609	-1.15724	0.247176	1	no
10064.g2	10064.g2	-	10064:4542-8135	Ovary	Carcass	NOTEST	0	0	0	0	1	1	no
10065.g1	10065.g1	-	10065:5897-9215	Ovary	Carcass	NOTEST	0.0183817	0.0111131	-0.726007	0.282406	0.777632	1	no
10067.g1	10067.g1	-	10067:2811-5385	Ovary	Carcass	NOTEST	0	0	0	0	1	1	no
10067.g2	10067.g2	-	10067:10845-15410	Ovary	Carcass	NOTEST	0	0	0	0	1	1	no
10069.g1	10069.g1	-	10069:864-4045	Ovary	Carcass	NOTEST	0	0	0	0	1	1	no
10071.g1	10071.g1	-	10071:3110-6205	Ovary	Carcass	NOTEST	0	0	0	0	1	1	no
10071.g2	10071.g2	-	10071:6375-9616	Ovary	Carcass	NOTEST	0	0.0261084	1.79769e+308	1.79769e+308	0.195405	1	no
10071.g3	10071.g3	-	10071:9803-14384	Ovary	Carcass	NOTEST	0	0	0	0	1	1	no
10071.g4	10071.g4	-	10071:9803-14384	Ovary	Carcass	NOTEST	0	0	0	0	1	1	no
10072.g1	10072.g1	-	10072:5-6147	Ovary	Carcass	NOTEST	0	0.00739086	1.79769e+308	1.79769e+308	0.223721	1	no
10073.g1	10073.g1	-	10073:2061-8065	Ovary	Carcass	NOTEST	0	0.0168559	1.79769e+308	1.79769e+308	0.181664	1	no
10073.g2	10073.g2	-	10073:8165-11971	Ovary	Carcass	NOTEST	0	0	0	0	1	1	no
10073.g3	10073.g3	-	10073:11985-13551	Ovary	Carcass	NOTEST	0.134299	0.0812715	-0.724629	0.341924	0.732408	1	no
10078.g1	10078.g1	-	10078:1690-3815	Ovary	Carcass	NOTEST	0	0	0	0	1	1	no
10078.g2	10078.g2	-	10078:4287-5415	Ovary	Carcass	NOTEST	0.0485626	0.0294155	-0.723268	0.28134	0.778449	1	no
10081.g1	10081.g1	-	10081:5985-7115	Ovary	Carcass	NOTEST	0	0	0	0	1	1	no
10082.g1	10082.g1	-	10082:0-2845	Ovary	Carcass	OK	8.05637	2.53761	-1.66666	0.814686	0.415252	0.736569	no
10084.g1	10084.g1	-	10084:0-1315	Ovary	Carcass	NOTEST	0	0	0	0	1	1	no
10087.g2	10087.g2	-	10087:5217-9715	Ovary	Carcass	NOTEST	0.019447	0.0352739	0.859052	-0.365595	0.714667	1	no
10087.g3	10087.g3	-	10087:10165-14711	Ovary	Carcass	NOTEST	0	0.00957796	1.79769e+308	1.79769e+308	0.223721	1	no
10089.g1	10089.g1	-	10089:2325-6194	Ovary	Carcass	NOTEST	0	0	0	0	1	1	no
1009.g1	1009.g1	-	1009:0-715	Ovary	Carcass	NOTEST	0	0	0	0	1	1	no
10090.g1	10090.g1	-	10090:334-5045	Ovary	Carcass	NOTEST	0.028454	0.0601932	1.08097	-0.505133	0.613465	1	no
10090.g2	10090.g2	-	10090:5509-14707	Ovary	Carcass	NOTEST	0	0.00857597	1.79769e+308	1.79769e+308	0.308538	1	no
10090.g3	10090.g3	-	10090:5509-14707	Ovary	Carcass	NOTEST	0.0314362	0.00633201	-2.31169	0.605506	0.544843	1	no
10092.g1	10092.g1	-	10092:3-15204	Ovary	Carcass	NOTEST	0	0	0	0	1	1	no
10093.g1	10093.g1	-	10093:5581-8935	Ovary	Carcass	NOTEST	0	0	0	0	1	1	no
10095.g1	10095.g1	-	10095:0-6387	Ovary	Carcass	NOTEST	0	0.00526689	1.79769e+308	1.79769e+308	0.223721	1	no
10096.g1	10096.g1	-	10096:0-5985	Ovary	Carcass	NOTEST	0	0	0	0	1	1	no
10097.g1	10097.g1	-	10097:2605-9240	Ovary	Carcass	NOTEST	0	0.0157098	1.79769e+308	1.79769e+308	0.195405	1	no
10097.g2	10097.g2	-	10097:9241-13655	Ovary	Carcass	NOTEST	0	0	0	0	1	1	no
10098.g1	10098.g1	-	10098:4-2220	Ovary	Carcass	NOTEST	0	0.0139261	1.79769e+308	1.79769e+308	0.223721	1	no
10098.g2	10098.g2	-	10098:3835-6444	Ovary	Carcass	NOTEST	0	0.017948	1.79769e+308	1.79769e+308	0.223721	1	no
10099.g1	10099.g1	-	10099:1102-5605	Ovary	Carcass	NOTEST	0	0.0619508	1.79769e+308	1.79769e+308	0.157063	1	no
10099.g2	10099.g2	-	10099:5668-14805	Ovary	Carcass	NOTEST	0.0125982	0.228414	4.18036	-1.88212	0.0598193	1	no
10102.g1	10102.g1	-	10102:0-4015	Ovary	Carcass	NOTEST	0	0	0	0	1	1	no
10102.g2	10102.g2	-	10102:4125-7363	Ovary	Carcass	NOTEST	0	0	0	0	1	1	no
10104.g1	10104.g1	-	10104:920-5175	Ovary	Carcass	NOTEST	0.0147283	0	-1.79769e+308	-1.79769e+308	0.202538	1	no
10104.g2	10104.g2	-	10104:5995-9109	Ovary	Carcass	NOTEST	0	0.0205221	1.79769e+308	1.79769e+308	0.195405	1	no
10104.g3	10104.g3	-	10104:9155-15146	Ovary	Carcass	OK	0.875659	1.54778	0.821755	-0.3967	0.691589	0.912176	no
10105.g1	10105.g1	-	10105:1714-6945	Ovary	Carcass	NOTEST	0	0.0149546	1.79769e+308	1.79769e+308	0.195405	1	no
10106.g1	10106.g1	-	10106:3396-8225	Ovary	Carcass	NOTEST	0	0.0532825	1.79769e+308	1.79769e+308	0.161062	1	no
10110.g1	10110.g1	-	10110:6528-8495	Ovary	Carcass	NOTEST	0	0	0	0	1	1	no
10110.g2	10110.g2	-	10110:9359-11665	Ovary	Carcass	NOTEST	0	0	0	0	1	1	no
10111.g1	10111.g1	-	10111:2225-6635	Ovary	Carcass	NOTEST	0.0317322	0.0383629	0.273765	-0.124868	0.900628	1	no
10113.g1	10113.g1	-	10113:85-5785	Ovary	Carcass	NOTEST	0	0.0208871	1.79769e+308	1.79769e+308	0.195405	1	no
10114.g1	10114.g1	-	10114:0-3345	Ovary	Carcass	NOTEST	0	0.00935682	1.79769e+308	1.79769e+308	0.223721	1	no
10116.g1	10116.g1	-	10116:0-8695	Ovary	Carcass	NOTEST	0	0	0	0	1	1	no
10116.g2	10116.g2	-	10116:10995-12105	Ovary	Carcass	NOTEST	0	0	0	0	1	1	no
10117.g1	10117.g1	-	10117:9-1110	Ovary	Carcass	NOTEST	0	0	0	0	1	1	no
10117.g2	10117.g2	-	10117:4806-9651	Ovary	Carcass	NOTEST	0	0.0634349	1.79769e+308	1.79769e+308	0.217199	1	no
10117.g3	10117.g3	-	10117:4806-9651	Ovary	Carcass	NOTEST	0	0	0	0	1	1	no
10118.g1	10118.g1	-	10118:0-5507	Ovary	Carcass	NOTEST	0	0	0	0	1	1	no
10119.g1	10119.g1	-	10119:1195-4754	Ovary	Carcass	NOTEST	0	0.00844013	1.79769e+308	1.79769e+308	0.223721	1	no
10120.g1	10120.g1	-	10120:124-3219	Ovary	Carcass	NOTEST	0	0	0	0	1	1	no
10122.g1	10122.g1	-	10122:6285-7797	Ovary	Carcass	NOTEST	0	0	0	0	1	1	no
10122.g2	10122.g2	-	10122:7949-11525	Ovary	Carcass	NOTEST	0	0	0	0	1	1	no
10122.g3	10122.g3	-	10122:12265-14579	Ovary	Carcass	NOTEST	0	0	0	0	1	1	no
10123.g1	10123.g1	-	10123:0-7635	Ovary	Carcass	NOTEST	0.00859903	0.0103911	0.273106	-0.11312	0.909935	1	no
10124.g1	10124.g1	-	10124:3019-5472	Ovary	Carcass	NOTEST	0	0.0374793	1.79769e+308	1.79769e+308	0.181664	1	no
10125.g1	10125.g1	-	10125:635-5247	Ovary	Carcass	NOTEST	0.0502239	0.161925	1.68888	-0.823983	0.409949	1	no
10126.g1	10126.g1	-	10126:3302-5715	Ovary	Carcass	NOTEST	0	0	0	0	1	1	no
10127.g1	10127.g1	-	10127:3094-8795	Ovary	Carcass	NOTEST	0.185542	0.190586	0.0387023	-0.0196337	0.984336	1	no
10127.g2	10127.g2	-	10127:10575-14621	Ovary	Carcass	OK	0.195523	0.642509	1.71638	-0.853293	0.393497	0.720442	no
10128.g1	10128.g1	-	10128:5207-7425	Ovary	Carcass	NOTEST	0	0.033108	1.79769e+308	1.79769e+308	0.195405	1	no
10129.g1	10129.g1	-	10129:0-3105	Ovary	Carcass	NOTEST	0	0	0	0	1	1	no
10129.g2	10129.g2	-	10129:3265-4649	Ovary	Carcass	NOTEST	0	0	0	0	1	1	no
10129.g3	10129.g3	-	10129:4695-7500	Ovary	Carcass	NOTEST	0	0	0	0	1	1	no
10130.g1	10130.g1	-	10130:0-2205	Ovary	Carcass	NOTEST	0	0.0143784	1.79769e+308	1.79769e+308	0.223721	1	no
10130.g2	10130.g2	-	10130:3137-6895	Ovary	Carcass	NOTEST	0	0	0	0	1	1	no
10131.g1	10131.g1	-	10131:0-4784	Ovary	Carcass	NOTEST	0	0.0202056	1.79769e+308	1.79769e+308	0.181664	1	no
10133.g1	10133.g1	-	10133:84-13744	Ovary	Carcass	NOTEST	0	0.00369362	1.79769e+308	1.79769e+308	0.223721	1	no
10134.g1	10134.g1	-	10134:39-3689	Ovary	Carcass	NOTEST	0	0	0	0	1	1	no
10134.g2	10134.g2	-	10134:3735-9487	Ovary	Carcass	NOTEST	0.0742382	0	-1.79769e+308	-1.79769e+308	0.158294	1	no
10135.g1	10135.g1	-	10135:4445-6673	Ovary	Carcass	NOTEST	0	0.0830742	1.79769e+308	1.79769e+308	0.163962	1	no
10136.g1	10136.g1	-	10136:2174-4515	Ovary	Carcass	NOTEST	0.021716	0	-1.79769e+308	-1.79769e+308	0.202538	1	no
10136.g2	10136.g2	-	10136:4561-7225	Ovary	Carcass	NOTEST	0	0.0114446	1.79769e+308	1.79769e+308	0.223721	1	no
10137.g1	10137.g1	-	10137:0-5285	Ovary	Carcass	NOTEST	0	0	0	0	1	1	no
10138.g1	10138.g1	-	10138:1775-14140	Ovary	Carcass	NOTEST	0	0	0	0	1	1	no
10139.g1	10139.g1	-	10139:0-6675	Ovary	Carcass	NOTEST	0.0576027	0.011602	-2.31177	1.04887	0.294237	1	no
10139.g2	10139.g2	-	10139:7575-9361	Ovary	Carcass	NOTEST	0.0872059	0	-1.79769e+308	-1.79769e+308	0.168004	1	no
10140.g1	10140.g1	-	10140:0-2115	Ovary	Carcass	NOTEST	0	0.0439255	1.79769e+308	1.79769e+308	0.181664	1	no
10140.g2	10140.g2	-	10140:2905-4938	Ovary	Carcass	NOTEST	0	0.0916763	1.79769e+308	1.79769e+308	0.163962	1	no
10141.g1	10141.g1	-	10141:2365-5050	Ovary	Carcass	NOTEST	0	0	0	0	1	1	no
10141.g2	10141.g2	-	10141:5252-13835	Ovary	Carcass	NOTEST	0	0	0	0	1	1	no
10148.g1	10148.g1	-	10148:0-1295	Ovary	Carcass	NOTEST	0	0	0	0	1	1	no
10149.g1	10149.g1	-	10149:19-3255	Ovary	Carcass	NOTEST	0.0779346	0.0785664	0.0116472	-0.00549386	0.995617	1	no
10150.g1	10150.g1	-	10150:0-1605	Ovary	Carcass	NOTEST	0	0.0197733	1.79769e+308	1.79769e+308	0.223721	1	no
10150.g2	10150.g2	-	10150:1825-7327	Ovary	Carcass	NOTEST	0	0	0	0	1	1	no
10151.g1	10151.g1	-	10151:2-3907	Ovary	Carcass	NOTEST	0	0.0109566	1.79769e+308	1.79769e+308	0.223721	1	no
10151.g2	10151.g2	-	10151:4135-6500	Ovary	Carcass	NOTEST	0	0	0	0	1	1	no
10152.g1	10152.g1	-	10152:345-5788	Ovary	Carcass	NOTEST	0	0.0200363	1.79769e+308	1.79769e+308	0.195405	1	no
10157.g1	10157.g1	-	10157:476-6084	Ovary	Carcass	NOTEST	0.236455	0.0408404	-2.5335	1.2258	0.220275	1	no
10158.g1	10158.g1	-	10158:585-4831	Ovary	Carcass	NOTEST	0	0	0	0	1	1	no
10160.g1	10160.g1	-	10160:39-6107	Ovary	Carcass	NOTEST	0	0	0	0	1	1	no
10161.g1	10161.g1	-	10161:10-5667	Ovary	Carcass	NOTEST	0	0	0	0	1	1	no
10161.g2	10161.g2	-	10161:5785-7553	Ovary	Carcass	NOTEST	0	0	0	0	1	1	no
10164.g1	10164.g1	-	10164:0-1405	Ovary	Carcass	NOTEST	0.0378711	0.045848	0.275761	-0.11422	0.909064	1	no
10164.g2	10164.g2	-	10164:1516-4565	Ovary	Carcass	NOTEST	0	0	0	0	1	1	no
10164.g3	10164.g3	-	10164:5135-8314	Ovary	Carcass	NOTEST	0	0.0104246	1.79769e+308	1.79769e+308	0.223721	1	no
10165.g1	10165.g1	-	10165:0-2854	Ovary	Carcass	NOTEST	0.0218654	0.0264444	0.274309	-0.113618	0.90954	1	no
10165.g2	10165.g2	-	10165:2995-4757	Ovary	Carcass	NOTEST	0	0.0178478	1.79769e+308	1.79769e+308	0.223721	1	no
10166.g1	10166.g1	-	10166:905-3016	Ovary	Carcass	NOTEST	0	0.0146717	1.79769e+308	1.79769e+308	0.223721	1	no
10168.g1	10168.g1	-	10168:0-8115	Ovary	Carcass	NOTEST	0	0	0	0	1	1	no
10169.g1	10169.g1	-	10169:1943-3765	Ovary	Carcass	NOTEST	0	0.0516221	1.79769e+308	1.79769e+308	0.181664	1	no
10171.g1	10171.g1	-	10171:0-1065	Ovary	Carcass	NOTEST	0	0	0	0	1	1	no
10171.g2	10171.g2	-	10171:6439-9215	Ovary	Carcass	NOTEST	0	0	0	0	1	1	no
10171.g3	10171.g3	-	10171:9943-13985	Ovary	Carcass	NOTEST	0	0	0	0	1	1	no
10172.g1	10172.g1	-	10172:1085-5478	Ovary	Carcass	NOTEST	0	0.00911958	1.79769e+308	1.79769e+308	0.223721	1	no
10173.g1	10173.g1	-	10173:8-4968	Ovary	Carcass	NOTEST	0	0.00821835	1.79769e+308	1.79769e+308	0.223721	1	no
10173.g2	10173.g2	-	10173:5020-7135	Ovary	Carcass	NOTEST	0	0	0	0	1	1	no
10174.g1	10174.g1	-	10174:0-6125	Ovary	Carcass	NOTEST	0	0	0	0	1	1	no
10174.g2	10174.g2	-	10174:6315-12260	Ovary	Carcass	NOTEST	0.0136483	0	-1.79769e+308	-1.79769e+308	0.202538	1	no
10174.g3	10174.g3	-	10174:13515-14249	Ovary	Carcass	NOTEST	0	0	0	0	1	1	no
10175.g1	10175.g1	-	10175:1329-2925	Ovary	Carcass	NOTEST	0	0	0	0	1	1	no
10175.g2	10175.g2	-	10175:3635-7317	Ovary	Carcass	NOTEST	0	0.0175324	1.79769e+308	1.79769e+308	0.223721	1	no
10176.g1	10176.g1	-	10176:5645-13994	Ovary	Carcass	NOTEST	0	0.0135242	1.79769e+308	1.79769e+308	0.195405	1	no
10179.g1	10179.g1	-	10179:0-1395	Ovary	Carcass	NOTEST	0	0	0	0	1	1	no
10179.g2	10179.g2	-	10179:1795-4031	Ovary	Carcass	NOTEST	0	0	0	0	1	1	no
10179.g3	10179.g3	-	10179:5095-6917	Ovary	Carcass	NOTEST	0	0	0	0	1	1	no
10181.g1	10181.g1	-	10181:3397-5845	Ovary	Carcass	NOTEST	0	0.012902	1.79769e+308	1.79769e+308	0.223721	1	no
10181.g2	10181.g2	-	10181:5895-6422	Ovary	Carcass	NOTEST	0	0	0	0	1	1	no
10183.g1	10183.g1	-	10183:3869-6125	Ovary	Carcass	NOTEST	0	0.16394	1.79769e+308	1.79769e+308	0.153504	1	no
10183.g2	10183.g2	-	10183:6171-9845	Ovary	Carcass	NOTEST	0	0.0296926	1.79769e+308	1.79769e+308	0.181664	1	no
10183.g3	10183.g3	-	10183:10129-14285	Ovary	Carcass	NOTEST	0.0125056	0.00755781	-0.72654	0.282613	0.777474	1	no
10184.g1	10184.g1	-	10184:295-6950	Ovary	Carcass	NOTEST	0.029186	0	-1.79769e+308	-1.79769e+308	0.17865	1	no
10187.g1	10187.g1	-	10187:0-6416	Ovary	Carcass	NOTEST	0	0	0	0	1	1	no
10189.g1	10189.g1	-	10189:545-5923	Ovary	Carcass	NOTEST	0	0.0517626	1.79769e+308	1.79769e+308	0.161062	1	no
10190.g1	10190.g1	-	10190:405-4750	Ovary	Carcass	NOTEST	0	0	0	0	1	1	no
10192.g1	10192.g1	-	10192:3138-4662	Ovary	Carcass	NOTEST	0	0	0	0	1	1	no
10193.g1	10193.g1	-	10193:3594-6262	Ovary	Carcass	NOTEST	0	0	0	0	1	1	no
10193.g2	10193.g2	-	10193:11239-13517	Ovary	Carcass	NOTEST	0	0	0	0	1	1	no
10194.g1	10194.g1	-	10194:4953-9525	Ovary	Carcass	NOTEST	0	0.0156585	1.79769e+308	1.79769e+308	0.195405	1	no
10195.g1	10195.g1	-	10195:2883-8189	Ovary	Carcass	NOTEST	0	0	0	0	1	1	no
10196.g1	10196.g1	-	10196:336-4325	Ovary	Carcass	NOTEST	0	0.00764008	1.79769e+308	1.79769e+308	0.223721	1	no
10197.g1	10197.g1	-	10197:1982-7525	Ovary	Carcass	NOTEST	0	0.00872683	1.79769e+308	1.79769e+308	0.223721	1	no
10197.g2	10197.g2	-	10197:10326-13725	Ovary	Carcass	NOTEST	0	0	0	0	1	1	no
10198.g1	10198.g1	-	10198:5285-8037	Ovary	Carcass	NOTEST	0	0	0	0	1	1	no
10199.g1	10199.g1	-	10199:0-3815	Ovary	Carcass	NOTEST	0.0417827	0.0757612	0.858552	-0.413894	0.678951	1	no
10199.g2	10199.g2	-	10199:5544-6425	Ovary	Carcass	NOTEST	0	0.118057	1.79769e+308	1.79769e+308	0.181664	1	no
10201.g1	10201.g1	-	10201:667-2781	Ovary	Carcass	NOTEST	0	0.0146493	1.79769e+308	1.79769e+308	0.223721	1	no
10201.g2	10201.g2	-	10201:2995-13305	Ovary	Carcass	NOTEST	0	0.0301341	1.79769e+308	1.79769e+308	0.163962	1	no
10201.g3	10201.g3	-	10201:13475-14367	Ovary	Carcass	NOTEST	0	0.0775379	1.79769e+308	1.79769e+308	0.195405	1	no
10203.g1	10203.g1	-	10203:11-4019	Ovary	Carcass	OK	1.86461	0.723888	-1.36503	0.530579	0.595711	0.858156	no
10204.g1	10204.g1	-	10204:6200-7765	Ovary	Carcass	NOTEST	0	0	0	0	1	1	no
10205.g1	10205.g1	-	10205:4687-7815	Ovary	Carcass	NOTEST	0	0.0249429	1.79769e+308	1.79769e+308	0.195405	1	no
10206.g1	10206.g1	-	10206:345-12562	Ovary	Carcass	NOTEST	0.0136604	0.00412638	-1.72705	0.701408	0.483048	1	no
10208.g1	10208.g1	-	10208:493-2474	Ovary	Carcass	NOTEST	0	0.0157133	1.79769e+308	1.79769e+308	0.223721	1	no
10208.g2	10208.g2	-	10208:4905-7815	Ovary	Carcass	NOTEST	0	0	0	0	1	1	no
10210.g1	10210.g1	-	10210:2186-6265	Ovary	Carcass	NOTEST	0.0242353	0	-1.79769e+308	-1.79769e+308	0.17865	1	no
10212.g1	10212.g1	-	10212:1105-9268	Ovary	Carcass	NOTEST	0	0.0408897	1.79769e+308	1.79769e+308	0.163962	1	no
10213.g1	10213.g1	-	10213:0-2505	Ovary	Carcass	NOTEST	0	0	0	0	1	1	no
10213.g2	10213.g2	-	10213:2885-5292	Ovary	Carcass	NOTEST	0	0.0272199	1.79769e+308	1.79769e+308	0.195405	1	no
10214.g1	10214.g1	-	10214:2584-6529	Ovary	Carcass	NOTEST	0	0	0	0	1	1	no
10215.g1	10215.g1	-	10215:3302-5107	Ovary	Carcass	OK	0.121153	0.806307	2.7345	-1.34601	0.178298	0.536461	no
10215.g2	10215.g2	-	10215:5345-7292	Ovary	Carcass	NOTEST	0	0	0	0	1	1	no
10217.g1	10217.g1	-	10217:44-3648	Ovary	Carcass	NOTEST	0	0.0187625	1.79769e+308	1.79769e+308	0.195405	1	no
10217.g2	10217.g2	-	10217:4105-6120	Ovary	Carcass	NOTEST	0	0	0	0	1	1	no
10218.g1	10218.g1	-	10218:0-4615	Ovary	Carcass	NOTEST	0	0	0	0	1	1	no
10220.g1	10220.g1	-	10220:1136-8185	Ovary	Carcass	NOTEST	0	0.0108526	1.79769e+308	1.79769e+308	0.340963	1	no
10222.g1	10222.g1	-	10222:1195-7689	Ovary	Carcass	NOTEST	0	0.0144761	1.79769e+308	1.79769e+308	0.250163	1	no
10225.g1	10225.g1	-	10225:26-6851	Ovary	Carcass	NOTEST	0	0	0	0	1	1	no
10229.g1	10229.g1	-	10229:3923-7235	Ovary	Carcass	NOTEST	0	0	0	0	1	1	no
10230.g1	10230.g1	-	10230:2255-4537	Ovary	Carcass	NOTEST	0.0669481	0.16194	1.27435	-0.61864	0.536153	1	no
10230.g2	10230.g2	-	10230:4605-6011	Ovary	Carcass	NOTEST	0	0.183246	1.79769e+308	1.79769e+308	0.158828	1	no
10231.g1	10231.g1	-	10231:9-3561	Ovary	Carcass	NOTEST	0.013993	0.03383	1.27359	-0.550467	0.581999	1	no
10231.g2	10231.g2	-	10231:5885-11545	Ovary	Carcass	NOTEST	0	0	0	0	1	1	no
10232.g1	10232.g1	-	10232:1205-6792	Ovary	Carcass	NOTEST	0.0153746	0.0929336	2.59565	-1.15704	0.247256	1	no
10233.g1	10233.g1	-	10233:108-7519	Ovary	Carcass	NOTEST	0.00700081	0	-1.79769e+308	-1.79769e+308	0.202538	1	no
10233.g2	10233.g2	-	10233:7565-14068	Ovary	Carcass	NOTEST	0	0.0115276	1.79769e+308	1.79769e+308	0.195405	1	no
10234.g1	10234.g1	-	10234:3513-6345	Ovary	Carcass	NOTEST	0.0177451	0	-1.79769e+308	-1.79769e+308	0.202538	1	no
10236.g1	10236.g1	-	10236:45-6810	Ovary	Carcass	NOTEST	0	0	0	0	1	1	no
10244.g1	10244.g1	-	10244:0-1175	Ovary	Carcass	NOTEST	0.370742	0.0842008	-2.13851	1.00844	0.313246	1	no
10244.g2	10244.g2	-	10244:1226-2375	Ovary	Carcass	NOTEST	0	0	0	0	1	1	no
10244.g3	10244.g3	-	10244:2813-7495	Ovary	Carcass	NOTEST	0.0959122	0.0725081	-0.403572	0.192686	0.847205	1	no
10244.g4	10244.g4	-	10244:7550-9721	Ovary	Carcass	NOTEST	0	0	0	0	1	1	no
10246.g1	10246.g1	-	10246:5355-8907	Ovary	Carcass	NOTEST	0	0	0	0	1	1	no
10249.g1	10249.g1	-	10249:0-1195	Ovary	Carcass	NOTEST	0	0	0	0	1	1	no
10249.g2	10249.g2	-	10249:2257-7085	Ovary	Carcass	NOTEST	0	0.00774288	1.79769e+308	1.79769e+308	0.223721	1	no
10249.g3	10249.g3	-	10249:7265-9677	Ovary	Carcass	NOTEST	0	0	0	0	1	1	no
10249.g4	10249.g4	-	10249:13385-14426	Ovary	Carcass	NOTEST	0	0	0	0	1	1	no
10250.g1	10250.g1	-	10250:66-9665	Ovary	Carcass	NOTEST	0	0	0	0	1	1	no
10252.g1	10252.g1	-	10252:2635-6358	Ovary	Carcass	NOTEST	0.0266478	0.00805275	-1.72647	0.701169	0.483197	1	no
10253.g1	10253.g1	-	10253:583-3905	Ovary	Carcass	NOTEST	0	0	0	0	1	1	no
10253.g2	10253.g2	-	10253:4005-6178	Ovary	Carcass	NOTEST	0.0235165	0	-1.79769e+308	-1.79769e+308	0.202538	1	no
10254.g1	10254.g1	-	10254:0-2505	Ovary	Carcass	NOTEST	0	0.207694	1.79769e+308	1.79769e+308	0.150488	1	no
10254.g2	10254.g2	-	10254:3085-5966	Ovary	Carcass	NOTEST	0	0.0537191	1.79769e+308	1.79769e+308	0.167857	1	no
10254.g3	10254.g3	-	10254:6325-8101	Ovary	Carcass	NOTEST	0	0	0	0	1	1	no
10255.g1	10255.g1	-	10255:0-1954	Ovary	Carcass	NOTEST	0	0	0	0	1	1	no
10255.g2	10255.g2	-	10255:3808-5001	Ovary	Carcass	NOTEST	0	0	0	0	1	1	no
10257.g1	10257.g1	-	10257:10-865	Ovary	Carcass	NOTEST	0	0	0	0	1	1	no
10259.g1	10259.g1	-	10259:0-3907	Ovary	Carcass	OK	0.0672591	0.617888	3.19955	-1.56602	0.117343	0.520495	no
10260.g1	10260.g1	-	10260:106-6796	Ovary	Carcass	NOTEST	0	0.0479529	1.79769e+308	1.79769e+308	0.17335	1	no
10260.g2	10260.g2	-	10260:6865-8661	Ovary	Carcass	NOTEST	0	0.0174791	1.79769e+308	1.79769e+308	0.223721	1	no
10262.g1	10262.g1	-	10262:1852-6425	Ovary	Carcass	OK	0.106898	0.452307	2.08107	-1.03943	0.298603	0.648393	no
10264.g1	10264.g1	-	10264:1-2591	Ovary	Carcass	NOTEST	0	0	0	0	1	1	no
10264.g2	10264.g2	-	10264:2725-6032	Ovary	Carcass	NOTEST	0	0	0	0	1	1	no
10267.g1	10267.g1	-	10267:633-4416	Ovary	Carcass	NOTEST	0	0.0165549	1.79769e+308	1.79769e+308	0.195405	1	no
10267.g2	10267.g2	-	10267:5011-7465	Ovary	Carcass	NOTEST	0.0245463	0	-1.79769e+308	-1.79769e+308	0.202538	1	no
10268.g1	10268.g1	-	10268:75-7875	Ovary	Carcass	NOTEST	0.17268	0.120421	-0.520019	0.263838	0.791905	1	no
10270.g1	10270.g1	-	10270:475-3929	Ovary	Carcass	NOTEST	0	0	0	0	1	1	no
10270.g2	10270.g2	-	10270:9173-13625	Ovary	Carcass	NOTEST	0	0.0164133	1.79769e+308	1.79769e+308	0.195405	1	no
10271.g1	10271.g1	-	10271:6302-9375	Ovary	Carcass	NOTEST	0	0	0	0	1	1	no
10272.g1	10272.g1	-	10272:9-6305	Ovary	Carcass	NOTEST	0.0129968	0.078549	2.59543	-1.15694	0.247296	1	no
10273.g1	10273.g1	-	10273:16-3167	Ovary	Carcass	NOTEST	0	0	0	0	1	1	no
10275.g1	10275.g1	-	10275:148-3564	Ovary	Carcass	NOTEST	0	0	0	0	1	1	no
10275.g2	10275.g2	-	10275:3835-5528	Ovary	Carcass	NOTEST	0	0	0	0	1	1	no
10278.g1	10278.g1	-	10278:225-5787	Ovary	Carcass	NOTEST	0	0	0	0	1	1	no
10280.g1	10280.g1	-	10280:6-2466	Ovary	Carcass	NOTEST	0	0.0249105	1.79769e+308	1.79769e+308	0.195405	1	no
10280.g2	10280.g2	-	10280:3155-7643	Ovary	Carcass	NOTEST	0	0	0	0	1	1	no
10280.g3	10280.g3	-	10280:7785-14043	Ovary	Carcass	NOTEST	0	0	0	0	1	1	no
10281.g1	10281.g1	-	10281:546-6575	Ovary	Carcass	NOTEST	0	0.00633065	1.79769e+308	1.79769e+308	0.223721	1	no
10282.g1	10282.g1	-	10282:2415-4349	Ovary	Carcass	NOTEST	0	0	0	0	1	1	no
10283.g1	10283.g1	-	10283:5075-7300	Ovary	Carcass	NOTEST	0	0	0	0	1	1	no
10284.g1	10284.g1	-	10284:2356-5085	Ovary	Carcass	NOTEST	0	0	0	0	1	1	no
10285.g1	10285.g1	-	10285:0-575	Ovary	Carcass	NOTEST	0.222523	0.135315	-0.717639	0.312235	0.754862	1	no
10285.g2	10285.g2	-	10285:665-3805	Ovary	Carcass	NOTEST	0	0.0192456	1.79769e+308	1.79769e+308	0.195405	1	no
10286.g1	10286.g1	-	10286:0-2146	Ovary	Carcass	NOTEST	0	0	0	0	1	1	no
10286.g2	10286.g2	-	10286:10142-14083	Ovary	Carcass	NOTEST	0.0137666	0.341142	4.63113	-2.07609	0.0378858	1	no
10287.g1	10287.g1	-	10287:0-5291	Ovary	Carcass	NOTEST	0	0.00606766	1.79769e+308	1.79769e+308	0.223721	1	no
10287.g2	10287.g2	-	10287:6695-14108	Ovary	Carcass	NOTEST	0.0101853	0	-1.79769e+308	-1.79769e+308	0.202538	1	no
10288.g1	10288.g1	-	10288:0-3305	Ovary	Carcass	NOTEST	0.0476777	0.0672472	0.49616	-0.237295	0.812428	1	no
10290.g1	10290.g1	-	10290:0-6255	Ovary	Carcass	OK	24.3448	0.709701	-5.10026	2.62233	0.00873312	0.149935	no
10291.g1	10291.g1	-	10291:0-4187	Ovary	Carcass	NOTEST	0	0	0	0	1	1	no
10292.g1	10292.g1	-	10292:0-2005	Ovary	Carcass	NOTEST	0	0	0	0	1	1	no
10292.g2	10292.g2	-	10292:2425-6069	Ovary	Carcass	NOTEST	0	0	0	0	1	1	no
10296.g1	10296.g1	-	10296:0-13985	Ovary	Carcass	NOTEST	0	0.0035492	1.79769e+308	1.79769e+308	0.223721	1	no
10297.g1	10297.g1	-	10297:0-1285	Ovary	Carcass	NOTEST	0	0	0	0	1	1	no
10297.g2	10297.g2	-	10297:2395-7339	Ovary	Carcass	NOTEST	0.0104215	0.0503792	2.27327	-1.00792	0.313493	1	no
10298.g1	10298.g1	-	10298:0-3605	Ovary	Carcass	OK	0.392558	0.496777	0.339693	-0.172906	0.862725	0.992272	no
10299.g1	10299.g1	-	10299:15-8925	Ovary	Carcass	NOTEST	0.00697621	0	-1.79769e+308	-1.79769e+308	0.202538	1	no
10299.g2	10299.g2	-	10299:10235-12805	Ovary	Carcass	NOTEST	0	0	0	0	1	1	no
10299.g3	10299.g3	-	10299:12856-14030	Ovary	Carcass	NOTEST	0	0	0	0	1	1	no
10301.g1	10301.g1	-	10301:65-12393	Ovary	Carcass	NOTEST	0	0.00389565	1.79769e+308	1.79769e+308	0.223721	1	no
10302.g1	10302.g1	-	10302:1337-9555	Ovary	Carcass	NOTEST	0	0	0	0	1	1	no
10304.g1	10304.g1	-	10304:0-6035	Ovary	Carcass	HIDATA	0	0	0	0	1	1	no
10308.g1	10308.g1	-	10308:0-4185	Ovary	Carcass	NOTEST	0	0.00835679	1.79769e+308	1.79769e+308	0.223721	1	no
10309.g1	10309.g1	-	10309:1101-7025	Ovary	Carcass	NOTEST	0	0	0	0	1	1	no
10310.g1	10310.g1	-	10310:4087-6995	Ovary	Carcass	NOTEST	0.018262	0.0441625	1.27398	-0.550635	0.581884	1	no
10311.g1	10311.g1	-	10311:1995-5082	Ovary	Carcass	NOTEST	0.0330185	0	-1.79769e+308	-1.79769e+308	0.17865	1	no
10311.g2	10311.g2	-	10311:5315-7014	Ovary	Carcass	NOTEST	0	0.0185736	1.79769e+308	1.79769e+308	0.223721	1	no
10313.g1	10313.g1	-	10313:1574-6675	Ovary	Carcass	NOTEST	0	0.0494862	1.79769e+308	1.79769e+308	0.161062	1	no
10313.g2	10313.g2	-	10313:6805-9330	Ovary	Carcass	NOTEST	0.0200358	0.060572	1.59607	-0.696685	0.486	1	no
10318.g1	10318.g1	-	10318:4245-5842	Ovary	Carcass	NOTEST	0	0	0	0	1	1	no
10319.g1	10319.g1	-	10319:2836-13193	Ovary	Carcass	NOTEST	0	0	0	0	1	1	no
10320.g1	10320.g1	-	10320:1243-4075	Ovary	Carcass	NOTEST	0	0	0	0	1	1	no
10320.g2	10320.g2	-	10320:4437-8675	Ovary	Carcass	NOTEST	0.0308588	0.00932649	-1.72627	0.701092	0.483246	1	no
10321.g1	10321.g1	-	10321:0-5675	Ovary	Carcass	NOTEST	0	0	0	0	1	1	no
10321.g2	10321.g2	-	10321:5742-8015	Ovary	Carcass	NOTEST	0	0.054209	1.79769e+308	1.79769e+308	0.17335	1	no
10326.g1	10326.g1	-	10326:10-4920	Ovary	Carcass	NOTEST	0	0.0421867	1.79769e+308	1.79769e+308	0.181664	1	no
10327.g1	10327.g1	-	10327:8855-12247	Ovary	Carcass	NOTEST	0.0146829	0.0177497	0.273657	-0.113349	0.909754	1	no
10328.g1	10328.g1	-	10328:0-6608	Ovary	Carcass	NOTEST	0	0.00598064	1.79769e+308	1.79769e+308	0.223721	1	no
10329.g1	10329.g1	-	10329:277-6620	Ovary	Carcass	NOTEST	0	0.0492782	1.79769e+308	1.79769e+308	0.157063	1	no
10330.g1	10330.g1	-	10330:3005-6095	Ovary	Carcass	NOTEST	0.0165782	0.0100216	-0.726171	0.282469	0.777584	1	no
10331.g1	10331.g1	-	10331:0-11525	Ovary	Carcass	NOTEST	0	0.0115735	1.79769e+308	1.79769e+308	0.223721	1	no
10332.g1	10332.g1	-	10332:0-2255	Ovary	Carcass	NOTEST	0	0.0136681	1.79769e+308	1.79769e+308	0.223721	1	no
10332.g2	10332.g2	-	10332:2704-5045	Ovary	Carcass	NOTEST	0	0	0	0	1	1	no
10338.g1	10338.g1	-	10338:0-5295	Ovary	Carcass	NOTEST	0	0	0	0	1	1	no
10338.g2	10338.g2	-	10338:5341-9055	Ovary	Carcass	NOTEST	0	0	0	0	1	1	no
10340.g1	10340.g1	-	10340:2815-6136	Ovary	Carcass	NOTEST	0	0.00926642	1.79769e+308	1.79769e+308	0.223721	1	no
10340.g2	10340.g2	-	10340:6445-11440	Ovary	Carcass	NOTEST	0	0	0	0	1	1	no
10341.g1	10341.g1	-	10341:0-3245	Ovary	Carcass	NOTEST	0.0181853	0	-1.79769e+308	-1.79769e+308	0.202538	1	no
10341.g2	10341.g2	-	10341:3975-9405	Ovary	Carcass	NOTEST	0.0105483	0.00637412	-0.726717	0.282682	0.777421	1	no
10344.g1	10344.g1	-	10344:0-4435	Ovary	Carcass	NOTEST	0	0	0	0	1	1	no
10345.g1	10345.g1	-	10345:3961-8025	Ovary	Carcass	NOTEST	0	0	0	0	1	1	no
10345.g2	10345.g2	-	10345:8453-13195	Ovary	Carcass	NOTEST	0	0	0	0	1	1	no
10346.g1	10346.g1	-	10346:2645-6592	Ovary	Carcass	NOTEST	0	0	0	0	1	1	no
10347.g1	10347.g1	-	10347:407-6915	Ovary	Carcass	NOTEST	0	0	0	0	1	1	no
10347.g2	10347.g2	-	10347:7015-13357	Ovary	Carcass	NOTEST	0	0.11171	1.79769e+308	1.79769e+308	0.157063	1	no
10348.g1	10348.g1	-	10348:2435-4472	Ovary	Carcass	NOTEST	0	0	0	0	1	1	no
10348.g2	10348.g2	-	10348:5315-8852	Ovary	Carcass	NOTEST	0	0.0177596	1.79769e+308	1.79769e+308	0.223721	1	no
10354.g1	10354.g1	-	10354:0-1992	Ovary	Carcass	NOTEST	0	0	0	0	1	1	no
10354.g2	10354.g2	-	10354:1996-2805	Ovary	Carcass	NOTEST	0	0	0	0	1	1	no
10354.g3	10354.g3	-	10354:2905-5329	Ovary	Carcass	NOTEST	0	0	0	0	1	1	no
10357.g1	10357.g1	-	10357:955-9405	Ovary	Carcass	NOTEST	0	0	0	0	1	1	no
10357.g2	10357.g2	-	10357:955-9405	Ovary	Carcass	NOTEST	0	0.0082254	1.79769e+308	1.79769e+308	0.248541	1	no
10358.g2	10358.g2	-	10358:1595-5117	Ovary	Carcass	OK	9.79787	0.39367	-4.63741	2.29882	0.0215151	0.252797	no
10358.g4	10358.g4	-	10358:6411-7575	Ovary	Carcass	NOTEST	0	0	0	0	1	1	no
10359.g1	10359.g1	-	10359:355-6430	Ovary	Carcass	NOTEST	0.0434041	0.0196714	-1.14173	0.528922	0.596859	1	no
10360.g1	10360.g1	-	10360:2015-7727	Ovary	Carcass	NOTEST	0.0314598	0.0380333	0.273752	-0.124862	0.900633	1	no
10362.g1	10362.g1	-	10362:0-1735	Ovary	Carcass	NOTEST	0	0	0	0	1	1	no
10362.g2	10362.g2	-	10362:2498-7785	Ovary	Carcass	NOTEST	0	0.00999378	1.79769e+308	1.79769e+308	0.223721	1	no
10364.g1	10364.g1	-	10364:2315-7825	Ovary	Carcass	NOTEST	0	0.0216934	1.79769e+308	1.79769e+308	0.181664	1	no
10365.g1	10365.g1	-	10365:2726-3115	Ovary	Carcass	NOTEST	0	0	0	0	1	1	no
10372.g1	10372.g1	-	10372:1605-5477	Ovary	Carcass	NOTEST	0	0	0	0	1	1	no
10375.g1	10375.g1	-	10375:0-2591	Ovary	Carcass	NOTEST	0	0	0	0	1	1	no
10375.g2	10375.g2	-	10375:10005-12096	Ovary	Carcass	NOTEST	0.0245084	0.0296457	0.274548	-0.113717	0.909462	1	no
10376.g1	10376.g1	-	10376:2302-6075	Ovary	Carcass	NOTEST	0.0262804	0.0397081	0.595446	-0.274594	0.783628	1	no
10377.g1	10377.g1	-	10377:0-2592	Ovary	Carcass	NOTEST	0	0	0	0	1	1	no
10377.g2	10377.g2	-	10377:3085-5922	Ovary	Carcass	NOTEST	0	0	0	0	1	1	no
10378.g1	10378.g1	-	10378:265-6908	Ovary	Carcass	NOTEST	0	0.00552582	1.79769e+308	1.79769e+308	0.223721	1	no
10378.g2	10378.g2	-	10378:7295-13365	Ovary	Carcass	NOTEST	0	0	0	0	1	1	no
10379.g1	10379.g1	-	10379:4341-8379	Ovary	Carcass	OK	0.0612266	0.503224	3.03897	-1.49142	0.13585	0.520495	no
10380.g1	10380.g1	-	10380:2455-6097	Ovary	Carcass	NOTEST	0	0.0173589	1.79769e+308	1.79769e+308	0.195405	1	no
10382.g1	10382.g1	-	10382:399-4532	Ovary	Carcass	NOTEST	0	0.0144477	1.79769e+308	1.79769e+308	0.195405	1	no
10382.g2	10382.g2	-	10382:4604-8625	Ovary	Carcass	NOTEST	0	0.0203985	1.79769e+308	1.79769e+308	0.195405	1	no
10382.g3	10382.g3	-	10382:8770-13584	Ovary	Carcass	NOTEST	0	0	0	0	1	1	no
10390.g1	10390.g1	-	10390:115-4052	Ovary	Carcass	NOTEST	0	0.00772003	1.79769e+308	1.79769e+308	0.223721	1	no
10392.g1	10392.g1	-	10392:0-433	Ovary	Carcass	NOTEST	0	0	0	0	1	1	no
10395.g1	10395.g1	-	10395:281-2182	Ovary	Carcass	NOTEST	0	0.0164311	1.79769e+308	1.79769e+308	0.223721	1	no
10395.g2	10395.g2	-	10395:2235-5375	Ovary	Carcass	NOTEST	0	0.0192456	1.79769e+308	1.79769e+308	0.195405	1	no
10395.g3	10395.g3	-	10395:6425-8813	Ovary	Carcass	NOTEST	0	0	0	0	1	1	no
10397.g1	10397.g1	-	10397:55-5608	Ovary	Carcass	NOTEST	0	0	0	0	1	1	no
10399.g1	10399.g1	-	10399:0-2555	Ovary	Carcass	NOTEST	0	0	0	0	1	1	no
10399.g2	10399.g2	-	10399:2679-6155	Ovary	Carcass	NOTEST	0	0.0432537	1.79769e+308	1.79769e+308	0.167857	1	no
10400.g1	10400.g1	-	10400:0-1945	Ovary	Carcass	NOTEST	0	0.0160284	1.79769e+308	1.79769e+308	0.223721	1	no
10400.g2	10400.g2	-	10400:2305-7049	Ovary	Carcass	NOTEST	0	0	0	0	1	1	no
10400.g3	10400.g3	-	10400:7095-9735	Ovary	Carcass	NOTEST	0	0.0231099	1.79769e+308	1.79769e+308	0.195405	1	no
10401.g1	10401.g1	-	10401:1056-4195	Ovary	Carcass	NOTEST	0	0	0	0	1	1	no
10402.g1	10402.g1	-	10402:0-8135	Ovary	Carcass	NOTEST	0	0	0	0	1	1	no
10404.g1	10404.g1	-	10404:8-5409	Ovary	Carcass	NOTEST	0	0.00582565	1.79769e+308	1.79769e+308	0.223721	1	no
10404.g2	10404.g2	-	10404:5455-10178	Ovary	Carcass	NOTEST	0.0107482	0.0389699	1.85826	-0.816693	0.414104	1	no
10404.g3	10404.g3	-	10404:10225-13407	Ovary	Carcass	NOTEST	0	0.0354769	1.79769e+308	1.79769e+308	0.181664	1	no
10405.g1	10405.g1	-	10405:4120-6275	Ovary	Carcass	NOTEST	0	0	0	0	1	1	no
10405.g2	10405.g2	-	10405:6321-9145	Ovary	Carcass	NOTEST	0.0177981	0	-1.79769e+308	-1.79769e+308	0.202538	1	no
10407.g1	10407.g1	-	10407:32-3209	Ovary	Carcass	NOTEST	0.0314494	0.00950518	-1.72625	0.701081	0.483252	1	no
10407.g2	10407.g2	-	10407:3615-5553	Ovary	Carcass	NOTEST	0	0	0	0	1	1	no
10409.g1	10409.g1	-	10409:598-8990	Ovary	Carcass	NOTEST	0	0	0	0	1	1	no
10409.g2	10409.g2	-	10409:9896-12685	Ovary	Carcass	NOTEST	0	0	0	0	1	1	no
10410.g1	10410.g1	-	10410:3-2448	Ovary	Carcass	NOTEST	0.0621997	0.0877565	0.496598	-0.237505	0.812265	1	no
10410.g2	10410.g2	-	10410:2825-9404	Ovary	Carcass	NOTEST	0.00812539	0	-1.79769e+308	-1.79769e+308	0.202538	1	no
10411.g1	10411.g1	-	10411:44-2745	Ovary	Carcass	NOTEST	0.186552	0.0789506	-1.24056	0.614801	0.538686	1	no
10411.g2	10411.g2	-	10411:2791-7085	Ovary	Carcass	NOTEST	0.195674	0.0369543	-2.40464	1.17776	0.238891	1	no
10418.g1	10418.g1	-	10418:6695-12519	Ovary	Carcass	NOTEST	0.0269417	0	-1.79769e+308	-1.79769e+308	0.17865	1	no
10419.g1	10419.g1	-	10419:1080-2528	Ovary	Carcass	NOTEST	0	0.0886587	1.79769e+308	1.79769e+308	0.17335	1	no
10419.g2	10419.g2	-	10419:3530-6125	Ovary	Carcass	NOTEST	0	0	0	0	1	1	no
10420.g1	10420.g1	-	10420:762-7045	Ovary	Carcass	NOTEST	0	0	0	0	1	1	no
10421.g1	10421.g1	-	10421:1007-5954	Ovary	Carcass	NOTEST	0	0	0	0	1	1	no
10422.g1	10422.g1	-	10422:19-3890	Ovary	Carcass	NOTEST	0	0	0	0	1	1	no
10422.g2	10422.g2	-	10422:3893-6285	Ovary	Carcass	NOTEST	0	0	0	0	1	1	no
10423.g1	10423.g1	-	10423:1505-8349	Ovary	Carcass	NOTEST	0	0	0	0	1	1	no
10425.g1	10425.g1	-	10425:65-6975	Ovary	Carcass	NOTEST	0	0.0188222	1.79769e+308	1.79769e+308	0.181664	1	no
10426.g1	10426.g1	-	10426:0-2645	Ovary	Carcass	NOTEST	0	0.0230636	1.79769e+308	1.79769e+308	0.195405	1	no
10428.g1	10428.g1	-	10428:638-8955	Ovary	Carcass	NOTEST	0	0	0	0	1	1	no
10429.g1	10429.g1	-	10429:491-3355	Ovary	Carcass	NOTEST	0	0	0	0	1	1	no
10431.g1	10431.g1	-	10431:567-4465	Ovary	Carcass	NOTEST	0	0	0	0	1	1	no
10431.g2	10431.g2	-	10431:4599-8075	Ovary	Carcass	NOTEST	0	0	0	0	1	1	no
10436.g1	10436.g1	-	10436:787-3035	Ovary	Carcass	NOTEST	0	0.0137137	1.79769e+308	1.79769e+308	0.223721	1	no
10438.g1	10438.g1	-	10438:3385-7071	Ovary	Carcass	NOTEST	0	0.0127139	1.79769e+308	1.79769e+308	0.223721	1	no
10439.g1	10439.g1	-	10439:205-3439	Ovary	Carcass	NOTEST	0	0	0	0	1	1	no
1044.g1	1044.g1	-	1044:383-1235	Ovary	Carcass	NOTEST	0	0	0	0	1	1	no
10440.g1	10440.g1	-	10440:0-7155	Ovary	Carcass	NOTEST	0	0	0	0	1	1	no
10442.g1	10442.g1	-	10442:2505-4064	Ovary	Carcass	NOTEST	0	0.0408376	1.79769e+308	1.79769e+308	0.195405	1	no
10444.g1	10444.g1	-	10444:255-3667	Ovary	Carcass	NOTEST	0	0.0356913	1.79769e+308	1.79769e+308	0.223721	1	no
10444.g2	10444.g2	-	10444:5630-6063	Ovary	Carcass	NOTEST	0	0	0	0	1	1	no
10445.g1	10445.g1	-	10445:0-1185	Ovary	Carcass	NOTEST	0	0.0593161	1.79769e+308	1.79769e+308	0.195405	1	no
10445.g2	10445.g2	-	10445:2218-12836	Ovary	Carcass	NOTEST	0.0383936	0	-1.79769e+308	-1.79769e+308	0.168004	1	no
10446.g1	10446.g1	-	10446:1-9225	Ovary	Carcass	NOTEST	0	0.0197448	1.79769e+308	1.79769e+308	0.17335	1	no
10448.g1	10448.g1	-	10448:495-6295	Ovary	Carcass	NOTEST	0.00859283	0.0259591	1.59503	-0.696232	0.486283	1	no
10450.g1	10450.g1	-	10450:0-5785	Ovary	Carcass	NOTEST	0	0	0	0	1	1	no
10451.g1	10451.g1	-	10451:2153-5475	Ovary	Carcass	NOTEST	0	0	0	0	1	1	no
10452.g1	10452.g1	-	10452:423-2622	Ovary	Carcass	NOTEST	0.0232186	0.0561666	1.27443	-0.550829	0.581751	1	no
10452.g2	10452.g2	-	10452:3045-5865	Ovary	Carcass	NOTEST	0	0.0121656	1.79769e+308	1.79769e+308	0.223721	1	no
10453.g1	10453.g1	-	10453:0-3345	Ovary	Carcass	NOTEST	0	0	0	0	1	1	no
10453.g2	10453.g2	-	10453:3762-11485	Ovary	Carcass	NOTEST	0	0.00737948	1.79769e+308	1.79769e+308	0.223721	1	no
10455.g1	10455.g1	-	10455:2905-5545	Ovary	Carcass	NOTEST	0	0	0	0	1	1	no
10456.g1	10456.g1	-	10456:0-9575	Ovary	Carcass	NOTEST	0.0302803	0	-1.79769e+308	-1.79769e+308	0.17865	1	no
10457.g1	10457.g1	-	10457:705-5074	Ovary	Carcass	NOTEST	0	0.00999378	1.79769e+308	1.79769e+308	0.223721	1	no
10457.g2	10457.g2	-	10457:7675-9392	Ovary	Carcass	NOTEST	0	0	0	0	1	1	no
10459.g1	10459.g1	-	10459:365-2765	Ovary	Carcass	NOTEST	0	0	0	0	1	1	no
10459.g2	10459.g2	-	10459:3669-6185	Ovary	Carcass	NOTEST	0	0	0	0	1	1	no
10461.g1	10461.g1	-	10461:1005-3326	Ovary	Carcass	NOTEST	0	0.0132526	1.79769e+308	1.79769e+308	0.223721	1	no
10461.g2	10461.g2	-	10461:5405-9370	Ovary	Carcass	NOTEST	0.0124794	0	-1.79769e+308	-1.79769e+308	0.202538	1	no
10462.g1	10462.g1	-	10462:1980-8899	Ovary	Carcass	NOTEST	0.0183824	0.00555355	-1.72684	0.701321	0.483102	1	no
10463.g1	10463.g1	-	10463:55-2338	Ovary	Carcass	NOTEST	0	0	0	0	1	1	no
10463.g2	10463.g2	-	10463:2385-6352	Ovary	Carcass	NOTEST	0	0	0	0	1	1	no
10463.g3	10463.g3	-	10463:6385-8122	Ovary	Carcass	NOTEST	0	0	0	0	1	1	no
10468.g1	10468.g1	-	10468:1455-7272	Ovary	Carcass	NOTEST	0	0	0	0	1	1	no
10469.g1	10469.g1	-	10469:2876-6045	Ovary	Carcass	NOTEST	0	0	0	0	1	1	no
10471.g1	10471.g1	-	10471:0-6395	Ovary	Carcass	NOTEST	0	0.0176125	1.79769e+308	1.79769e+308	0.181664	1	no
10472.g1	10472.g1	-	10472:547-5989	Ovary	Carcass	NOTEST	0	0	0	0	1	1	no
10473.g1	10473.g1	-	10473:0-6895	Ovary	Carcass	NOTEST	0	0.0293673	1.79769e+308	1.79769e+308	0.17335	1	no
10473.g2	10473.g2	-	10473:6945-13045	Ovary	Carcass	NOTEST	0	0.00678602	1.79769e+308	1.79769e+308	0.223721	1	no
10474.g1	10474.g1	-	10474:2909-5975	Ovary	Carcass	NOTEST	0	0	0	0	1	1	no
10475.g1	10475.g1	-	10475:3708-5899	Ovary	Carcass	NOTEST	0.0466189	0.0704834	0.596368	-0.275019	0.783302	1	no
10475.g2	10475.g2	-	10475:5945-9088	Ovary	Carcass	NOTEST	0.0192041	0.0348327	0.85903	-0.365586	0.714674	1	no
10475.g3	10475.g3	-	10475:9315-12908	Ovary	Carcass	NOTEST	0.0138265	0.0250704	0.858542	-0.365378	0.714829	1	no
10476.g1	10476.g1	-	10476:921-3155	Ovary	Carcass	NOTEST	0.0913169	0.0552234	-0.725604	0.342384	0.732062	1	no
10476.g2	10476.g2	-	10476:3469-6915	Ovary	Carcass	NOTEST	0	0	0	0	1	1	no
10477.g1	10477.g1	-	10477:2693-7015	Ovary	Carcass	NOTEST	0	0	0	0	1	1	no
10478.g1	10478.g1	-	10478:1-3328	Ovary	Carcass	NOTEST	0	0	0	0	1	1	no
10478.g2	10478.g2	-	10478:3375-5815	Ovary	Carcass	NOTEST	0	0	0	0	1	1	no
10479.g1	10479.g1	-	10479:915-1765	Ovary	Carcass	NOTEST	0	0	0	0	1	1	no
10479.g2	10479.g2	-	10479:1955-4760	Ovary	Carcass	NOTEST	0	0	0	0	1	1	no
10483.g1	10483.g1	-	10483:2445-7221	Ovary	Carcass	NOTEST	0	0	0	0	1	1	no
10484.g1	10484.g1	-	10484:855-6762	Ovary	Carcass	NOTEST	0	0	0	0	1	1	no
10486.g1	10486.g1	-	10486:1690-3335	Ovary	Carcass	NOTEST	0	0.0192444	1.79769e+308	1.79769e+308	0.223721	1	no
10486.g2	10486.g2	-	10486:5175-5870	Ovary	Carcass	NOTEST	0	0	0	0	1	1	no
10488.g1	10488.g1	-	10488:3486-5555	Ovary	Carcass	NOTEST	0	0	0	0	1	1	no
10490.g1	10490.g1	-	10490:0-2325	Ovary	Carcass	NOTEST	0	0	0	0	1	1	no
10490.g2	10490.g2	-	10490:2805-6873	Ovary	Carcass	NOTEST	0	0	0	0	1	1	no
10490.g3	10490.g3	-	10490:6935-9355	Ovary	Carcass	NOTEST	0	0	0	0	1	1	no
10491.g1	10491.g1	-	10491:0-3695	Ovary	Carcass	NOTEST	0.0134291	0.0405818	1.59547	-0.696424	0.486164	1	no
10491.g2	10491.g2	-	10491:5055-8114	Ovary	Carcass	NOTEST	0	0	0	0	1	1	no
10493.g1	10493.g1	-	10493:125-5805	Ovary	Carcass	NOTEST	0	0	0	0	1	1	no
10493.g2	10493.g2	-	10493:5806-9015	Ovary	Carcass	NOTEST	0	0	0	0	1	1	no
10494.g1	10494.g1	-	10494:0-3135	Ovary	Carcass	NOTEST	0	0.0192778	1.79769e+308	1.79769e+308	0.195405	1	no
10494.g2	10494.g2	-	10494:3612-5505	Ovary	Carcass	NOTEST	0	0	0	0	1	1	no
10494.g3	10494.g3	-	10494:7125-8113	Ovary	Carcass	NOTEST	0	0	0	0	1	1	no
10496.g1	10496.g1	-	10496:1912-5975	Ovary	Carcass	NOTEST	0	0.0117006	1.79769e+308	1.79769e+308	0.223721	1	no
105.g1	105.g1	-	105:0-1257	Ovary	Carcass	NOTEST	0	0	0	0	1	1	no
10503.g1	10503.g1	-	10503:564-4805	Ovary	Carcass	NOTEST	0	0	0	0	1	1	no
10503.g2	10503.g2	-	10503:5625-11052	Ovary	Carcass	NOTEST	0	0	0	0	1	1	no
10504.g1	10504.g1	-	10504:682-8055	Ovary	Carcass	NOTEST	0.0128739	0.0233417	0.858456	-0.365342	0.714856	1	no
10506.g1	10506.g1	-	10506:505-5659	Ovary	Carcass	NOTEST	0	0.0062536	1.79769e+308	1.79769e+308	0.223721	1	no
10507.g1	10507.g1	-	10507:0-7723	Ovary	Carcass	NOTEST	0	0	0	0	1	1	no
10508.g1	10508.g1	-	10508:560-4185	Ovary	Carcass	NOTEST	0	0.00892718	1.79769e+308	1.79769e+308	0.223721	1	no
10510.g1	10510.g1	-	10510:907-12375	Ovary	Carcass	NOTEST	0	0	0	0	1	1	no
10510.g2	10510.g2	-	10510:12426-13416	Ovary	Carcass	NOTEST	0	0	0	0	1	1	no
10511.g1	10511.g1	-	10511:2665-5812	Ovary	Carcass	NOTEST	0.0166303	0	-1.79769e+308	-1.79769e+308	0.202538	1	no
10512.g1	10512.g1	-	10512:155-1866	Ovary	Carcass	NOTEST	0	0	0	0	1	1	no
10513.g1	10513.g1	-	10513:159-3142	Ovary	Carcass	NOTEST	0	0	0	0	1	1	no
10513.g2	10513.g2	-	10513:3525-12826	Ovary	Carcass	NOTEST	0.00715106	0	-1.79769e+308	-1.79769e+308	0.202538	1	no
10515.g1	10515.g1	-	10515:1-6909	Ovary	Carcass	NOTEST	0	0.0139902	1.79769e+308	1.79769e+308	0.181664	1	no
10516.g1	10516.g1	-	10516:1292-6335	Ovary	Carcass	NOTEST	0	0	0	0	1	1	no
10517.g1	10517.g1	-	10517:2425-6855	Ovary	Carcass	NOTEST	0.014908	0.0360442	1.27368	-0.550503	0.581974	1	no
10519.g1	10519.g1	-	10519:3725-12888	Ovary	Carcass	NOTEST	0.0320064	0.29656	3.21189	-1.55915	0.11896	1	no
10521.g1	10521.g1	-	10521:3754-4335	Ovary	Carcass	NOTEST	0	0	0	0	1	1	no
10521.g2	10521.g2	-	10521:5155-7035	Ovary	Carcass	NOTEST	0	0	0	0	1	1	no
10526.g1	10526.g1	-	10526:2785-5578	Ovary	Carcass	NOTEST	0	0.0108861	1.79769e+308	1.79769e+308	0.223721	1	no
10527.g1	10527.g1	-	10527:8-11420	Ovary	Carcass	NOTEST	0.00939044	0.0226961	1.27318	-0.550287	0.582122	1	no
10528.g1	10528.g1	-	10528:0-8005	Ovary	Carcass	NOTEST	0	0	0	0	1	1	no
10529.g1	10529.g1	-	10529:0-1965	Ovary	Carcass	NOTEST	0.0262068	0.0158518	-0.725298	0.28213	0.777844	1	no
10529.g2	10529.g2	-	10529:3868-7217	Ovary	Carcass	NOTEST	0.0154045	0	-1.79769e+308	-1.79769e+308	0.202538	1	no
10530.g1	10530.g1	-	10530:437-4985	Ovary	Carcass	NOTEST	0	0	0	0	1	1	no
10531.g1	10531.g1	-	10531:135-5845	Ovary	Carcass	NOTEST	0.0108362	0.196446	4.1802	-1.88205	0.0598291	1	no
10537.g1	10537.g1	-	10537:905-2290	Ovary	Carcass	NOTEST	0	0	0	0	1	1	no
10539.g1	10539.g1	-	10539:4452-6345	Ovary	Carcass	NOTEST	0	0	0	0	1	1	no
10543.g1	10543.g1	-	10543:1952-5905	Ovary	Carcass	NOTEST	0	0	0	0	1	1	no
10544.g1	10544.g1	-	10544:2314-5390	Ovary	Carcass	NOTEST	0	0	0	0	1	1	no
10544.g2	10544.g2	-	10544:7095-13233	Ovary	Carcass	NOTEST	0	0	0	0	1	1	no
10545.g1	10545.g1	-	10545:2189-3720	Ovary	Carcass	NOTEST	0	0	0	0	1	1	no
10545.g2	10545.g2	-	10545:4363-9095	Ovary	Carcass	NOTEST	0	0	0	0	1	1	no
10546.g1	10546.g1	-	10546:0-3325	Ovary	Carcass	NOTEST	0	0	0	0	1	1	no
10546.g2	10546.g2	-	10546:3956-6585	Ovary	Carcass	NOTEST	0	0	0	0	1	1	no
10547.g1	10547.g1	-	10547:787-6295	Ovary	Carcass	NOTEST	0	0	0	0	1	1	no
10550.g1	10550.g1	-	10550:0-1735	Ovary	Carcass	NOTEST	0	0	0	0	1	1	no
10550.g2	10550.g2	-	10550:1935-4140	Ovary	Carcass	NOTEST	0	0	0	0	1	1	no
10554.g1	10554.g1	-	10554:2958-5255	Ovary	Carcass	NOTEST	0	0	0	0	1	1	no
10554.g2	10554.g2	-	10554:6087-8256	Ovary	Carcass	NOTEST	0	0	0	0	1	1	no
10557.g1	10557.g1	-	10557:18-3465	Ovary	Carcass	NOTEST	0	0	0	0	1	1	no
10557.g2	10557.g2	-	10557:3466-9245	Ovary	Carcass	NOTEST	0	0	0	0	1	1	no
10558.g1	10558.g1	-	10558:175-2486	Ovary	Carcass	NOTEST	0	0	0	0	1	1	no
10558.g2	10558.g2	-	10558:4032-6045	Ovary	Carcass	NOTEST	0	0	0	0	1	1	no
10559.g1	10559.g1	-	10559:2007-3961	Ovary	Carcass	NOTEST	0	0.0159484	1.79769e+308	1.79769e+308	0.223721	1	no
10563.g1	10563.g1	-	10563:6075-8063	Ovary	Carcass	NOTEST	0	0	0	0	1	1	no
10565.g1	10565.g1	-	10565:0-762	Ovary	Carcass	NOTEST	0	0	0	0	1	1	no
10565.g2	10565.g2	-	10565:1455-6749	Ovary	Carcass	NOTEST	0	0	0	0	1	1	no
10566.g1	10566.g1	-	10566:785-3395	Ovary	Carcass	NOTEST	0	0	0	0	1	1	no
10567.g1	10567.g1	-	10567:24-5108	Ovary	Carcass	NOTEST	0	0	0	0	1	1	no
10568.g1	10568.g1	-	10568:0-1045	Ovary	Carcass	NOTEST	0	0	0	0	1	1	no
10568.g2	10568.g2	-	10568:10534-12675	Ovary	Carcass	NOTEST	0	0	0	0	1	1	no
10569.g1	10569.g1	-	10569:3934-5885	Ovary	Carcass	NOTEST	0	0.015975	1.79769e+308	1.79769e+308	0.223721	1	no
10569.g2	10569.g2	-	10569:6108-9055	Ovary	Carcass	NOTEST	0.0170163	0	-1.79769e+308	-1.79769e+308	0.202538	1	no
10574.g1	10574.g1	-	10574:2015-5397	Ovary	Carcass	NOTEST	0	0	0	0	1	1	no
10577.g1	10577.g1	-	10577:10675-13098	Ovary	Carcass	NOTEST	0.0209336	0.012658	-0.725776	0.282316	0.777701	1	no
10578.g1	10578.g1	-	10578:2179-6175	Ovary	Carcass	NOTEST	0	0.00959712	1.79769e+308	1.79769e+308	0.223721	1	no
10579.g1	10579.g1	-	10579:0-2494	Ovary	Carcass	NOTEST	0	0.0245492	1.79769e+308	1.79769e+308	0.195405	1	no
10579.g2	10579.g2	-	10579:2795-6299	Ovary	Carcass	NOTEST	0	0.00973677	1.79769e+308	1.79769e+308	0.223721	1	no
10580.g1	10580.g1	-	10580:7695-9191	Ovary	Carcass	NOTEST	0.0353168	0.0213744	-0.724471	0.281808	0.778091	1	no
10582.g1	10582.g1	-	10582:1245-3664	Ovary	Carcass	NOTEST	0.398439	0.393089	-0.0195037	0.00991537	0.992089	1	no
10583.g1	10583.g1	-	10583:0-7215	Ovary	Carcass	NOTEST	0	0.0145574	1.79769e+308	1.79769e+308	0.195405	1	no
10584.g1	10584.g1	-	10584:0-10135	Ovary	Carcass	NOTEST	0	0	0	0	1	1	no
10587.g1	10587.g1	-	10587:105-2788	Ovary	Carcass	NOTEST	0	0	0	0	1	1	no
10587.g2	10587.g2	-	10587:2885-8011	Ovary	Carcass	NOTEST	0	0	0	0	1	1	no
10588.g1	10588.g1	-	10588:1145-10728	Ovary	Carcass	NOTEST	0.0178154	0.0430572	1.27313	-0.597469	0.550194	1	no
10588.g2	10588.g2	-	10588:12440-12925	Ovary	Carcass	NOTEST	0	0	0	0	1	1	no
10591.g1	10591.g1	-	10591:1777-3808	Ovary	Carcass	NOTEST	0.0252888	0	-1.79769e+308	-1.79769e+308	0.202538	1	no
10593.g1	10593.g1	-	10593:235-6185	Ovary	Carcass	NOTEST	0.0132094	0.0239505	0.858486	-0.365355	0.714847	1	no
10594.g1	10594.g1	-	10594:6-5180	Ovary	Carcass	NOTEST	0	0.043371	1.79769e+308	1.79769e+308	0.167857	1	no
10595.g1	10595.g1	-	10595:0-2625	Ovary	Carcass	NOTEST	0	0.011625	1.79769e+308	1.79769e+308	0.223721	1	no
10595.g2	10595.g2	-	10595:2746-5385	Ovary	Carcass	NOTEST	0.133835	0.219632	0.714632	-0.360253	0.718658	1	no
10596.g1	10596.g1	-	10596:471-1980	Ovary	Carcass	NOTEST	0	0	0	0	1	1	no
10596.g2	10596.g2	-	10596:1983-4997	Ovary	Carcass	NOTEST	0	0	0	0	1	1	no
10599.g1	10599.g1	-	10599:869-5215	Ovary	Carcass	NOTEST	0	0	0	0	1	1	no
10600.g1	10600.g1	-	10600:4869-5885	Ovary	Carcass	NOTEST	0	0	0	0	1	1	no
10602.g1	10602.g1	-	10602:945-4240	Ovary	Carcass	NOTEST	0	0	0	0	1	1	no
10603.g1	10603.g1	-	10603:1935-4400	Ovary	Carcass	OK	17.5123	6.82316	-1.35986	0.695596	0.486682	0.789839	no
10604.g1	10604.g1	-	10604:61-4795	Ovary	Carcass	NOTEST	0	0	0	0	1	1	no
10605.g1	10605.g1	-	10605:10-7826	Ovary	Carcass	NOTEST	0	0.00614279	1.79769e+308	1.79769e+308	0.223721	1	no
10606.g1	10606.g1	-	10606:0-7105	Ovary	Carcass	NOTEST	0.0131293	0.0158701	0.273517	-0.11329	0.9098	1	no
10607.g1	10607.g1	-	10607:1139-1495	Ovary	Carcass	NOTEST	0	0	0	0	1	1	no
10608.g1	10608.g1	-	10608:0-5645	Ovary	Carcass	NOTEST	0	0.00571685	1.79769e+308	1.79769e+308	0.223721	1	no
10610.g1	10610.g1	-	10610:125-4667	Ovary	Carcass	NOTEST	0	0	0	0	1	1	no
10610.g2	10610.g2	-	10610:4715-9176	Ovary	Carcass	NOTEST	0	0.0316408	1.79769e+308	1.79769e+308	0.181664	1	no
10611.g1	10611.g1	-	10611:7307-9146	Ovary	Carcass	NOTEST	0	0	0	0	1	1	no
10613.g1	10613.g1	-	10613:4841-9142	Ovary	Carcass	NOTEST	0	0	0	0	1	1	no
10616.g1	10616.g1	-	10616:0-3245	Ovary	Carcass	NOTEST	0	0.018979	1.79769e+308	1.79769e+308	0.195405	1	no
10616.g2	10616.g2	-	10616:3659-8010	Ovary	Carcass	NOTEST	0	0.00728236	1.79769e+308	1.79769e+308	0.223721	1	no
10619.g1	10619.g1	-	10619:4086-6048	Ovary	Carcass	NOTEST	0	0	0	0	1	1	no
10621.g1	10621.g1	-	10621:1-6032	Ovary	Carcass	NOTEST	0.0165298	0	-1.79769e+308	-1.79769e+308	0.17865	1	no
10622.g1	10622.g1	-	10622:0-7655	Ovary	Carcass	NOTEST	0	0.0213658	1.79769e+308	1.79769e+308	0.181664	1	no
10622.g2	10622.g2	-	10622:8225-13080	Ovary	Carcass	NOTEST	0	0.0349795	1.79769e+308	1.79769e+308	0.195405	1	no
10625.g1	10625.g1	-	10625:3705-5698	Ovary	Carcass	NOTEST	0	0.015611	1.79769e+308	1.79769e+308	0.223721	1	no
10626.g1	10626.g1	-	10626:0-5645	Ovary	Carcass	NOTEST	0	0	0	0	1	1	no
10629.g1	10629.g1	-	10629:1021-5525	Ovary	Carcass	NOTEST	0	0.0146091	1.79769e+308	1.79769e+308	0.195405	1	no
10632.g1	10632.g1	-	10632:129-12905	Ovary	Carcass	NOTEST	0.0235334	0.033176	0.49543	-0.236946	0.812699	1	no
10633.g1	10633.g1	-	10633:0-6615	Ovary	Carcass	NOTEST	0.0649921	0.0343588	-0.919582	0.454067	0.649781	1	no
10634.g1	10634.g1	-	10634:2485-5775	Ovary	Carcass	NOTEST	0	0	0	0	1	1	no
10636.g1	10636.g1	-	10636:3693-5985	Ovary	Carcass	OK	0.288756	1.0477	1.8593	-0.926382	0.354247	0.692086	no
10637.g1	10637.g1	-	10637:1265-5044	Ovary	Carcass	NOTEST	0	0.00905358	1.79769e+308	1.79769e+308	0.223721	1	no
10637.g2	10637.g2	-	10637:5145-6003	Ovary	Carcass	NOTEST	0	0	0	0	1	1	no
10638.g1	10638.g1	-	10638:2055-4053	Ovary	Carcass	NOTEST	0	0.0311375	1.79769e+308	1.79769e+308	0.195405	1	no
10639.g1	10639.g1	-	10639:0-605	Ovary	Carcass	NOTEST	0	0	0	0	1	1	no
10639.g2	10639.g2	-	10639:735-2106	Ovary	Carcass	NOTEST	0	0	0	0	1	1	no
10639.g3	10639.g3	-	10639:3035-6001	Ovary	Carcass	NOTEST	0	0	0	0	1	1	no
10641.g1	10641.g1	-	10641:0-5975	Ovary	Carcass	NOTEST	0	0	0	0	1	1	no
10642.g1	10642.g1	-	10642:189-2424	Ovary	Carcass	NOTEST	0	0	0	0	1	1	no
10642.g2	10642.g2	-	10642:3225-6001	Ovary	Carcass	NOTEST	0	0.138271	1.79769e+308	1.79769e+308	0.153504	1	no
10643.g1	10643.g1	-	10643:0-1455	Ovary	Carcass	NOTEST	0	0	0	0	1	1	no
10643.g2	10643.g2	-	10643:2465-5589	Ovary	Carcass	NOTEST	0	0.0193491	1.79769e+308	1.79769e+308	0.195405	1	no
10648.g1	10648.g1	-	10648:2005-3815	Ovary	Carcass	NOTEST	0	0	0	0	1	1	no
10648.g2	10648.g2	-	10648:3895-6017	Ovary	Carcass	NOTEST	0	0	0	0	1	1	no
10649.g1	10649.g1	-	10649:280-2315	Ovary	Carcass	NOTEST	0	0	0	0	1	1	no
10652.g1	10652.g1	-	10652:1655-6008	Ovary	Carcass	NOTEST	0	0	0	0	1	1	no
10653.g1	10653.g1	-	10653:645-5985	Ovary	Carcass	NOTEST	0.0111507	0.00673834	-0.726663	0.282661	0.777437	1	no
10656.g1	10656.g1	-	10656:1335-7102	Ovary	Carcass	NOTEST	0	0.0315367	1.79769e+308	1.79769e+308	0.181664	1	no
10657.g1	10657.g1	-	10657:1527-4745	Ovary	Carcass	NOTEST	0	0.00937817	1.79769e+308	1.79769e+308	0.223721	1	no
10657.g2	10657.g2	-	10657:6084-7146	Ovary	Carcass	NOTEST	0	0	0	0	1	1	no
10659.g1	10659.g1	-	10659:0-3411	Ovary	Carcass	NOTEST	0	0	0	0	1	1	no
10659.g2	10659.g2	-	10659:3465-7145	Ovary	Carcass	NOTEST	0	0	0	0	1	1	no
10660.g1	10660.g1	-	10660:534-5015	Ovary	Carcass	NOTEST	0	0	0	0	1	1	no
10660.g2	10660.g2	-	10660:5185-7142	Ovary	Carcass	NOTEST	0	0.0318439	1.79769e+308	1.79769e+308	0.195405	1	no
10661.g1	10661.g1	-	10661:10-2868	Ovary	Carcass	NOTEST	0	0.116873	1.79769e+308	1.79769e+308	0.154472	1	no
10661.g2	10661.g2	-	10661:2915-7136	Ovary	Carcass	NOTEST	0	0.0391569	1.79769e+308	1.79769e+308	0.167857	1	no
10665.g1	10665.g1	-	10665:20-2562	Ovary	Carcass	NOTEST	0	0	0	0	1	1	no
10665.g2	10665.g2	-	10665:2735-6618	Ovary	Carcass	NOTEST	0	0.0104058	1.79769e+308	1.79769e+308	0.223721	1	no
10666.g1	10666.g1	-	10666:2959-5235	Ovary	Carcass	NOTEST	0	0	0	0	1	1	no
10670.g1	10670.g1	-	10670:1685-6510	Ovary	Carcass	OK	0.0413691	10.5242	7.99094	-4.03386	5.48678e-05	0.00712998	yes
10672.g1	10672.g1	-	10672:0-4815	Ovary	Carcass	NOTEST	0.0468648	0.0755424	0.68878	-0.330891	0.740727	1	no
10676.g1	10676.g1	-	10676:0-5995	Ovary	Carcass	OK	0.233166	0.588076	1.33465	-0.659183	0.509778	0.802465	no
10677.g1	10677.g1	-	10677:1735-9988	Ovary	Carcass	NOTEST	0.173974	0.390853	1.16776	-0.478174	0.632526	1	no
10677.g2	10677.g2	-	10677:1735-9988	Ovary	Carcass	NOTEST	0.0316366	0.0574609	0.860988	-0.139753	0.888855	1	no
10678.g1	10678.g1	-	10678:0-1831	Ovary	Carcass	NOTEST	0	0	0	0	1	1	no
10678.g2	10678.g2	-	10678:2055-3959	Ovary	Carcass	NOTEST	0	0	0	0	1	1	no
10678.g3	10678.g3	-	10678:4994-9215	Ovary	Carcass	NOTEST	0	0	0	0	1	1	no
10679.g1	10679.g1	-	10679:2651-6855	Ovary	Carcass	NOTEST	0.0855633	0.280708	1.71401	-0.861161	0.389149	1	no
10681.g1	10681.g1	-	10681:845-8646	Ovary	Carcass	NOTEST	0	0	0	0	1	1	no
10681.g2	10681.g2	-	10681:10053-12075	Ovary	Carcass	NOTEST	0	0	0	0	1	1	no
10682.g1	10682.g1	-	10682:0-4755	Ovary	Carcass	NOTEST	0	0	0	0	1	1	no
10682.g2	10682.g2	-	10682:5995-8925	Ovary	Carcass	NOTEST	0.0214134	0.0129485	-0.725732	0.282299	0.777714	1	no
10683.g1	10683.g1	-	10683:145-3179	Ovary	Carcass	NOTEST	0.115525	0.319247	1.46647	-0.738985	0.459916	1	no
10684.g1	10684.g1	-	10684:375-6329	Ovary	Carcass	NOTEST	0	0	0	0	1	1	no
10685.g1	10685.g1	-	10685:137-2609	Ovary	Carcass	NOTEST	0	0.0247818	1.79769e+308	1.79769e+308	0.195405	1	no
10685.g2	10685.g2	-	10685:2685-5466	Ovary	Carcass	NOTEST	0	0	0	0	1	1	no
10685.g3	10685.g3	-	10685:6644-9955	Ovary	Carcass	NOTEST	0.0179727	0.0434621	1.27396	-0.550623	0.581892	1	no
10685.g4	10685.g4	-	10685:10216-11976	Ovary	Carcass	NOTEST	0	0.0178699	1.79769e+308	1.79769e+308	0.223721	1	no
10686.g1	10686.g1	-	10686:485-7043	Ovary	Carcass	NOTEST	0	0.0280026	1.79769e+308	1.79769e+308	0.17335	1	no
10686.g2	10686.g2	-	10686:7445-8483	Ovary	Carcass	NOTEST	0	0	0	0	1	1	no
10690.g1	10690.g1	-	10690:0-7415	Ovary	Carcass	NOTEST	0.0097219	0.176232	4.1801	-1.88201	0.0598353	1	no
10690.g2	10690.g2	-	10690:7775-10155	Ovary	Carcass	NOTEST	0.0681936	0.192451	1.49678	-0.728732	0.466165	1	no
10692.g1	10692.g1	-	10692:0-5385	Ovary	Carcass	NOTEST	0	0	0	0	1	1	no
10692.g2	10692.g2	-	10692:6135-7943	Ovary	Carcass	NOTEST	0	0	0	0	1	1	no
10693.g1	10693.g1	-	10693:785-6645	Ovary	Carcass	NOTEST	0	0	0	0	1	1	no
10694.g1	10694.g1	-	10694:4232-8135	Ovary	Carcass	NOTEST	0	0.0181529	1.79769e+308	1.79769e+308	0.195405	1	no
10701.g1	10701.g1	-	10701:2493-4685	Ovary	Carcass	NOTEST	0	0	0	0	1	1	no
10701.g2	10701.g2	-	10701:4937-7905	Ovary	Carcass	NOTEST	0	0	0	0	1	1	no
10704.g1	10704.g1	-	10704:55-4700	Ovary	Carcass	NOTEST	0	0	0	0	1	1	no
10705.g1	10705.g1	-	10705:0-3535	Ovary	Carcass	NOTEST	0.0481433	0.0970066	1.01075	-0.488632	0.625102	1	no
10705.g2	10705.g2	-	10705:4045-6002	Ovary	Carcass	NOTEST	0	0	0	0	1	1	no
10707.g1	10707.g1	-	10707:1616-3775	Ovary	Carcass	NOTEST	0	0.0143212	1.79769e+308	1.79769e+308	0.223721	1	no
10707.g2	10707.g2	-	10707:4025-5689	Ovary	Carcass	NOTEST	0	0	0	0	1	1	no
10710.g1	10710.g1	-	10710:0-785	Ovary	Carcass	NOTEST	0	0	0	0	1	1	no
10712.g1	10712.g1	-	10712:4-2836	Ovary	Carcass	NOTEST	0	0.0107278	1.79769e+308	1.79769e+308	0.223721	1	no
10712.g2	10712.g2	-	10712:3008-5375	Ovary	Carcass	NOTEST	0	0.0259554	1.79769e+308	1.79769e+308	0.195405	1	no
10715.g1	10715.g1	-	10715:0-2705	Ovary	Carcass	NOTEST	0	0	0	0	1	1	no
10716.g1	10716.g1	-	10716:665-2039	Ovary	Carcass	NOTEST	0	0	0	0	1	1	no
10717.g1	10717.g1	-	10717:0-4195	Ovary	Carcass	NOTEST	0	0.00945521	1.79769e+308	1.79769e+308	0.223721	1	no
10719.g1	10719.g1	-	10719:19611-197915	Ovary	Carcass	OK	18.4053	2.75137	-2.7419	0.67757	0.498045	0.795258	no
10719.g10	10719.g10	-	10719:501666-519072	Ovary	Carcass	NOTEST	0.027605	0	-1.79769e+308	-1.79769e+308	0.17865	1	no
10719.g2	10719.g2	-	10719:19611-197915	Ovary	Carcass	OK	7.94192	7.22481	-0.136528	0.0163801	0.986931	0.999896	no
10719.g3	10719.g3	-	10719:19611-197915	Ovary	Carcass	OK	0.743869	2.31656	1.63887	-0.0116846	0.990677	0.999896	no
10719.g4	10719.g4	-	10719:200000-262695	Ovary	Carcass	OK	0.382795	2.16078	2.49691	-0.925825	0.354537	0.692086	no
10719.g9	10719.g9	-	10719:426352-499666	Ovary	Carcass	NOTEST	0.0977756	0.0928045	-0.0752798	0.03772	0.969911	1	no
10720.g1	10720.g1	-	10720:115-3409	Ovary	Carcass	NOTEST	0	0	0	0	1	1	no
10720.g2	10720.g2	-	10720:51545-119933	Ovary	Carcass	NOTEST	0.00484818	0.0380718	2.97321	-1.33182	0.182919	1	no
10721.g1	10721.g1	-	10721:1307-5425	Ovary	Carcass	NOTEST	0	0.00815546	1.79769e+308	1.79769e+308	0.223721	1	no
10723.g1	10723.g1	-	10723:707-4375	Ovary	Carcass	NOTEST	0	0.0163573	1.79769e+308	1.79769e+308	0.195405	1	no
10726.g1	10726.g1	-	10726:135-4636	Ovary	Carcass	NOTEST	0	0.206414	1.79769e+308	1.79769e+308	0.152693	1	no
10728.g1	10728.g1	-	10728:4445-5256	Ovary	Carcass	NOTEST	0	0	0	0	1	1	no
10729.g1	10729.g1	-	10729:2413-4845	Ovary	Carcass	NOTEST	0	0.01321	1.79769e+308	1.79769e+308	0.223721	1	no
10733.g1	10733.g1	-	10733:4615-75659	Ovary	Carcass	NOTEST	0	0	0	0	1	1	no
10733.g2	10733.g2	-	10733:75705-90437	Ovary	Carcass	NOTEST	0	0.00299038	1.79769e+308	1.79769e+308	0.223721	1	no
10733.g3	10733.g3	-	10733:90485-93198	Ovary	Carcass	NOTEST	0	0	0	0	1	1	no
10736.g1	10736.g1	-	10736:2335-4455	Ovary	Carcass	NOTEST	0	0	0	0	1	1	no
10739.g1	10739.g1	-	10739:0-3195	Ovary	Carcass	NOTEST	0.0346892	0	-1.79769e+308	-1.79769e+308	0.17865	1	no
10740.g1	10740.g1	-	10740:1-4372	Ovary	Carcass	NOTEST	0	0	0	0	1	1	no
10741.g1	10741.g1	-	10741:0-2485	Ovary	Carcass	NOTEST	0	0	0	0	1	1	no
10741.g2	10741.g2	-	10741:2585-5544	Ovary	Carcass	NOTEST	0	0.0210707	1.79769e+308	1.79769e+308	0.195405	1	no
10743.g1	10743.g1	-	10743:13-4245	Ovary	Carcass	NOTEST	0	0	0	0	1	1	no
10744.g1	10744.g1	-	10744:715-3878	Ovary	Carcass	NOTEST	0	0	0	0	1	1	no
10744.g2	10744.g2	-	10744:3925-6485	Ovary	Carcass	NOTEST	0	0	0	0	1	1	no
10747.g1	10747.g1	-	10747:24-4660	Ovary	Carcass	NOTEST	0	0.0271813	1.79769e+308	1.79769e+308	0.195405	1	no
10747.g2	10747.g2	-	10747:4662-9535	Ovary	Carcass	NOTEST	0.0127023	0.0230303	0.85844	-0.365335	0.714861	1	no
10748.g1	10748.g1	-	10748:215-4228	Ovary	Carcass	NOTEST	0	0	0	0	1	1	no
1075.g1	1075.g1	-	1075:0-1233	Ovary	Carcass	NOTEST	0	0	0	0	1	1	no
10750.g1	10750.g1	-	10750:0-5615	Ovary	Carcass	NOTEST	0	0	0	0	1	1	no
10754.g1	10754.g1	-	10754:3856-7445	Ovary	Carcass	NOTEST	0.0138426	0.0250995	0.858544	-0.365379	0.714828	1	no
10756.g1	10756.g1	-	10756:3885-6521	Ovary	Carcass	NOTEST	0	0	0	0	1	1	no
10756.g2	10756.g2	-	10756:6925-11435	Ovary	Carcass	NOTEST	0	0.0320495	1.79769e+308	1.79769e+308	0.17335	1	no
10757.g1	10757.g1	-	10757:0-9815	Ovary	Carcass	NOTEST	0	0.00654819	1.79769e+308	1.79769e+308	0.223721	1	no
10758.g1	10758.g1	-	10758:137-10895	Ovary	Carcass	NOTEST	0	0	0	0	1	1	no
10759.g1	10759.g1	-	10759:3861-5795	Ovary	Carcass	NOTEST	0	0	0	0	1	1	no
10760.g1	10760.g1	-	10760:0-2175	Ovary	Carcass	NOTEST	0	0.0165826	1.79769e+308	1.79769e+308	0.223721	1	no
10760.g2	10760.g2	-	10760:2261-4264	Ovary	Carcass	NOTEST	0	0	0	0	1	1	no
10761.g1	10761.g1	-	10761:2404-9265	Ovary	Carcass	NOTEST	0.0446553	0.0701517	0.651648	-0.32355	0.746279	1	no
10763.g1	10763.g1	-	10763:10465-12462	Ovary	Carcass	NOTEST	0.0257536	0.0155772	-0.725339	0.282146	0.777832	1	no
10766.g1	10766.g1	-	10766:285-3985	Ovary	Carcass	NOTEST	0	0	0	0	1	1	no
10768.g1	10768.g1	-	10768:2251-4875	Ovary	Carcass	NOTEST	0	0	0	0	1	1	no
10770.g1	10770.g1	-	10770:509-3127	Ovary	Carcass	NOTEST	0.0260777	0.0630943	1.27469	-0.550941	0.581674	1	no
10771.g1	10771.g1	-	10771:0-3880	Ovary	Carcass	NOTEST	0	0	0	0	1	1	no
10772.g1	10772.g1	-	10772:3-4876	Ovary	Carcass	NOTEST	0.0132204	0	-1.79769e+308	-1.79769e+308	0.202538	1	no
10772.g2	10772.g2	-	10772:4906-11675	Ovary	Carcass	NOTEST	0.00896972	0.0108393	0.27314	-0.113134	0.909924	1	no
10775.g1	10775.g1	-	10775:75-4089	Ovary	Carcass	NOTEST	0	0	0	0	1	1	no
10777.g1	10777.g1	-	10777:105-2204	Ovary	Carcass	NOTEST	0	0.0590481	1.79769e+308	1.79769e+308	0.17335	1	no
10777.g2	10777.g2	-	10777:2255-5125	Ovary	Carcass	NOTEST	0	0	0	0	1	1	no
10778.g1	10778.g1	-	10778:1852-4235	Ovary	Carcass	NOTEST	0	0	0	0	1	1	no
10778.g2	10778.g2	-	10778:5825-7537	Ovary	Carcass	NOTEST	0	0.036838	1.79769e+308	1.79769e+308	0.195405	1	no
10779.g1	10779.g1	-	10779:3478-5455	Ovary	Carcass	NOTEST	0	0	0	0	1	1	no
10779.g2	10779.g2	-	10779:5502-7134	Ovary	Carcass	NOTEST	0	0	0	0	1	1	no
10782.g1	10782.g1	-	10782:4398-6259	Ovary	Carcass	NOTEST	0	0	0	0	1	1	no
10783.g1	10783.g1	-	10783:0-4965	Ovary	Carcass	NOTEST	0	0.055707	1.79769e+308	1.79769e+308	0.158828	1	no
10785.g1	10785.g1	-	10785:1705-2821	Ovary	Carcass	NOTEST	0	0	0	0	1	1	no
10788.g1	10788.g1	-	10788:0-1507	Ovary	Carcass	NOTEST	0	0	0	0	1	1	no
10790.g1	10790.g1	-	10790:837-22535	Ovary	Carcass	OK	5.49045	2.62877	-1.06253	0.0497462	0.960325	0.999896	no
10790.g10	10790.g10	-	10790:124529-128265	Ovary	Carcass	OK	0.398859	0.657644	0.721429	-0.360511	0.718465	0.926486	no
10790.g1007	10790.g1007	-	10790:12157575-12160583	Ovary	Carcass	NOTEST	0.100888	0	-1.79769e+308	-1.79769e+308	0.162061	1	no
10790.g101	10790.g101	-	10790:1646085-1665008	Ovary	Carcass	OK	1.12397	3.25485	1.53399	-0.0472479	0.962316	0.999896	no
10790.g1012	10790.g1012	-	10790:12365331-12403016	Ovary	Carcass	OK	10.4671	2.19754	-2.2519	1.0495	0.293946	0.644032	no
10790.g1014	10790.g1014	-	10790:12408942-12514365	Ovary	Carcass	OK	62.6682	21.04	-1.57459	0.338043	0.73533	0.937764	no
10790.g1018	10790.g1018	-	10790:12528643-12529872	Ovary	Carcass	NOTEST	0	0	0	0	1	1	no
10790.g1021	10790.g1021	-	10790:12580618-12597317	Ovary	Carcass	OK	0	1.07549	1.79769e+308	1.79769e+308	0.153009	0.520495	no
10790.g1023	10790.g1023	-	10790:12669107-12674296	Ovary	Carcass	NOTEST	0	0.0341168	1.79769e+308	1.79769e+308	0.181664	1	no
10790.g1028	10790.g1028	-	10790:12720388-12722236	Ovary	Carcass	OK	0.57054	23.729	5.37818	-2.73854	0.00617129	0.125372	no
10790.g1033	10790.g1033	-	10790:12736118-12743663	Ovary	Carcass	OK	0.541819	0.484275	-0.161986	0.0143683	0.988536	0.999896	no
10790.g1034	10790.g1034	-	10790:12744625-12746813	Ovary	Carcass	OK	42.654	1.19327	-5.15969	1.78961	0.0735172	0.47672	no
10790.g1035	10790.g1035	-	10790:12746831-12748521	Ovary	Carcass	OK	15.7179	0.367711	-5.4177	2.30085	0.0214	0.252797	no
10790.g1037	10790.g1037	-	10790:12756151-12757285	Ovary	Carcass	OK	0	2.0233	1.79769e+308	1.79769e+308	0.282265	0.634108	no
10790.g1045	10790.g1045	-	10790:12779946-12780955	Ovary	Carcass	OK	1.82535	0.70047	-1.38178	0.563306	0.573227	0.843492	no
10790.g1051	10790.g1051	-	10790:12832297-12839278	Ovary	Carcass	NOTEST	0.0157977	0.0190987	0.273759	-0.11339	0.909721	1	no
10790.g1056	10790.g1056	-	10790:12897969-12898632	Ovary	Carcass	OK	0.119034	2.53457	4.4123	-1.983	0.0473677	0.391888	no
10790.g1058	10790.g1058	-	10790:12906802-12913356	Ovary	Carcass	OK	0.0863627	2.82189	5.03011	-1.35993	0.173852	0.531346	no
10790.g106	10790.g106	-	10790:1683394-1689498	Ovary	Carcass	OK	0.363059	1.63636	2.17222	-0.12449	0.900927	0.999896	no
10790.g1064	10790.g1064	-	10790:12938662-12940823	Ovary	Carcass	OK	8.67156	0.884916	-3.29268	1.64028	0.100946	0.520495	no
10790.g1067	10790.g1067	-	10790:12986122-13002563	Ovary	Carcass	OK	15.0709	2.00763	-2.90819	0.77373	0.43909	0.755231	no
10790.g1068	10790.g1068	-	10790:13002573-13004612	Ovary	Carcass	OK	0.12591	1.79724	3.83532	-1.86393	0.062331	0.44572	no
10790.g107	10790.g107	-	10790:1689544-1733444	Ovary	Carcass	OK	0.163246	1.67615	3.36003	-0.0474074	0.962189	0.999896	no
10790.g1073	10790.g1073	-	10790:13020343-13071505	Ovary	Carcass	NOTEST	0	0.130949	1.79769e+308	1.79769e+308	0.499267	1	no
10790.g1074	10790.g1074	-	10790:13020343-13071505	Ovary	Carcass	OK	0.048641	21.6738	8.79956	-0.122545	0.902468	0.999896	no
10790.g1076	10790.g1076	-	10790:13071551-13082723	Ovary	Carcass	OK	0	46.8551	1.79769e+308	1.79769e+308	0.203724	0.562958	no
10790.g1080	10790.g1080	-	10790:13111091-13113887	Ovary	Carcass	OK	0.134273	0.500726	1.89885	-0.950848	0.341682	0.683022	no
10790.g1085	10790.g1085	-	10790:13140521-13143969	Ovary	Carcass	NOTEST	0.186116	0.112511	-0.72614	0.365411	0.714805	1	no
10790.g1096	10790.g1096	-	10790:13187201-13192046	Ovary	Carcass	OK	0.834706	0.0722791	-3.52962	1.33129	0.183095	0.540959	no
10790.g1098	10790.g1098	-	10790:13206700-13264394	Ovary	Carcass	OK	0.293044	1.0828	1.88559	-0.0365529	0.970841	0.999896	no
10790.g11	10790.g11	-	10790:128985-271078	Ovary	Carcass	OK	21.1898	2.43821	-3.11947	0.105023	0.916358	0.999896	no
10790.g110	10790.g110	-	10790:1733490-1752009	Ovary	Carcass	OK	0.0585823	1.69248	4.85253	-0.202354	0.83964	0.985266	no
10790.g1100	10790.g1100	-	10790:13264440-13268257	Ovary	Carcass	OK	14.2411	1.75874	-3.01745	0.43091	0.666534	0.899017	no
10790.g1103	10790.g1103	-	10790:13277304-13285064	Ovary	Carcass	OK	26.6574	12.1703	-1.13118	0.428407	0.668355	0.899305	no
10790.g1106	10790.g1106	-	10790:13287184-13292151	Ovary	Carcass	OK	13.9526	5.61977	-1.31195	0.495342	0.620359	0.873953	no
10790.g1107	10790.g1107	-	10790:13292152-13313624	Ovary	Carcass	OK	0.0251168	1.3272	5.72359	-2.32512	0.0200657	0.244737	no
10790.g1109	10790.g1109	-	10790:13345054-13370138	Ovary	Carcass	NOTEST	0	0.245468	1.79769e+308	1.79769e+308	0.14924	1	no
10790.g111	10790.g111	-	10790:1752010-1757274	Ovary	Carcass	OK	0.0378288	0.571777	3.9179	-1.85349	0.0638118	0.449919	no
10790.g1110	10790.g1110	-	10790:13370240-13372344	Ovary	Carcass	NOTEST	0	0	0	0	1	1	no
10790.g1111	10790.g1111	-	10790:13376956-13401759	Ovary	Carcass	NOTEST	0.00659756	0.17936	4.76478	-1.7609	0.0782545	1	no
10790.g1112	10790.g1112	-	10790:13401760-13412093	Ovary	Carcass	OK	13.1845	1.60142	-3.04142	1.22602	0.220191	0.579334	no
10790.g1113	10790.g1113	-	10790:13412139-13415783	Ovary	Carcass	OK	0.449622	0.65055	0.532948	-0.262028	0.793299	0.968653	no
10790.g1114	10790.g1114	-	10790:13415883-13422760	Ovary	Carcass	OK	13.2907	2.90678	-2.19292	0.770596	0.440947	0.756895	no
10790.g1115	10790.g1115	-	10790:13422799-13428623	Ovary	Carcass	OK	9.47059	3.52192	-1.42709	0.617141	0.537142	0.822185	no
10790.g1116	10790.g1116	-	10790:13429153-13430399	Ovary	Carcass	OK	4.69843	0.751804	-2.64375	1.30668	0.191323	0.548922	no
10790.g1119	10790.g1119	-	10790:13434957-13436693	Ovary	Carcass	OK	8.50102	1.26236	-2.75152	1.35727	0.174695	0.531346	no
10790.g1120	10790.g1120	-	10790:13437053-13440585	Ovary	Carcass	OK	6.31961	4.12313	-0.616094	0.159486	0.873286	0.99636	no
10790.g1122	10790.g1122	-	10790:13449488-13462953	Ovary	Carcass	OK	16.2059	3.45892	-2.22812	1.10214	0.2704	0.62243	no
10790.g1129	10790.g1129	-	10790:13576385-13604783	Ovary	Carcass	NOTEST	0	0.337645	1.79769e+308	1.79769e+308	0.218172	1	no
10790.g1132	10790.g1132	-	10790:13626563-13680873	Ovary	Carcass	NOTEST	0	0	0	0	1	1	no
10790.g1143	10790.g1143	-	10790:13845432-13964287	Ovary	Carcass	OK	3.46598	1.98226	-0.806121	0.0127013	0.989866	0.999896	no
10790.g1146	10790.g1146	-	10790:13845432-13964287	Ovary	Carcass	OK	9.68074	2.5004	-1.95296	0.300003	0.764175	0.953847	no
10790.g1147	10790.g1147	-	10790:13845432-13964287	Ovary	Carcass	OK	1.1627	0.235814	-2.30176	0.016941	0.986484	0.999896	no
10790.g1148	10790.g1148	-	10790:13845432-13964287	Ovary	Carcass	OK	7.25943	1.99904	-1.86055	0.105173	0.916239	0.999896	no
10790.g1150	10790.g1150	-	10790:13975293-13994507	Ovary	Carcass	OK	0.0170153	1.58772	6.54398	-0.735316	0.462147	0.771624	no
10790.g1151	10790.g1151	-	10790:13994553-14049579	Ovary	Carcass	NOTEST	0.0977847	0	-1.79769e+308	-1.79769e+308	0.487696	1	no
10790.g1153	10790.g1153	-	10790:13994553-14049579	Ovary	Carcass	NOTEST	0	0.0149177	1.79769e+308	1.79769e+308	0.474182	1	no
10790.g1155	10790.g1155	-	10790:13994553-14049579	Ovary	Carcass	OK	18.477	0.99394	-4.21643	1.44794	0.147633	0.520495	no
10790.g1159	10790.g1159	-	10790:14103955-14123779	Ovary	Carcass	OK	1.80656	16.9524	3.23017	-1.03336	0.301435	0.651165	no
10790.g1160	10790.g1160	-	10790:14123825-14128289	Ovary	Carcass	OK	9.0004	1.92256	-2.22696	0.492786	0.622164	0.875186	no
10790.g1161	10790.g1161	-	10790:14128389-14180869	Ovary	Carcass	OK	6.35862	1.17561	-2.4353	0.524009	0.600272	0.8617	no
10790.g1168	10790.g1168	-	10790:14228122-14243048	Ovary	Carcass	OK	0.361591	26.4492	6.19272	-2.42143	0.0154596	0.214584	no
10790.g1171	10790.g1171	-	10790:14258693-14262523	Ovary	Carcass	OK	58.1777	12.7304	-2.19219	0.934758	0.349913	0.690391	no
10790.g1174	10790.g1174	-	10790:14288564-14300763	Ovary	Carcass	NOTEST	0	0.0730254	1.79769e+308	1.79769e+308	0.161062	1	no
10790.g1182	10790.g1182	-	10790:14414058-14423557	Ovary	Carcass	NOTEST	0.0773495	0.0872868	0.174371	-0.00217415	0.998265	1	no
10790.g1186	10790.g1186	-	10790:14437267-14446532	Ovary	Carcass	OK	65.8103	16.1298	-2.02858	0.780262	0.435237	0.752208	no
10790.g119	10790.g119	-	10790:1789682-1791194	Ovary	Carcass	NOTEST	0	0	0	0	1	1	no
10790.g1194	10790.g1194	-	10790:14463344-14469477	Ovary	Carcass	NOTEST	0.231498	0	-1.79769e+308	-1.79769e+308	0.48448	1	no
10790.g1197	10790.g1197	-	10790:14478127-14528330	Ovary	Carcass	OK	25.8707	1.87558	-3.78592	1.2804	0.200403	0.558901	no
10790.g1198	10790.g1198	-	10790:14530108-14549050	Ovary	Carcass	NOTEST	0.0395888	0.107714	1.44405	-0.679941	0.496542	1	no
10790.g12	10790.g12	-	10790:128985-271078	Ovary	Carcass	OK	0.580484	0.37656	-0.624377	0.0237143	0.98108	0.999896	no
10790.g1204	10790.g1204	-	10790:14678300-14687630	Ovary	Carcass	OK	11.4908	14.7353	0.358791	-0.13902	0.889434	0.999896	no
10790.g1208	10790.g1208	-	10790:14714202-14720335	Ovary	Carcass	OK	28.1943	13.052	-1.11114	0.437633	0.661652	0.895906	no
10790.g121	10790.g121	-	10790:1804564-1808429	Ovary	Carcass	NOTEST	0.0478838	0.0144797	-1.7255	0.700778	0.483441	1	no
10790.g1217	10790.g1217	-	10790:14752390-14773705	Ovary	Carcass	NOTEST	0.365192	0.225645	-0.694597	0.0274538	0.978098	1	no
10790.g1225	10790.g1225	-	10790:14830320-14840305	Ovary	Carcass	OK	3.24029	12.6161	1.96107	-0.572445	0.567021	0.839818	no
10790.g1228	10790.g1228	-	10790:14850163-14853740	Ovary	Carcass	OK	380.498	499.914	0.393791	-0.187524	0.85125	0.98873	no
10790.g1231	10790.g1231	-	10790:14862157-14903070	Ovary	Carcass	OK	0.23162	4.16597	4.16882	-0.329928	0.741454	0.940972	no
10790.g1232	10790.g1232	-	10790:14862157-14903070	Ovary	Carcass	OK	0.819726	7.48235	3.19028	-1.13011	0.258428	0.612895	no
10790.g1234	10790.g1234	-	10790:14912770-14913493	Ovary	Carcass	OK	0.833995	1.06943	0.358732	-0.181752	0.855777	0.990478	no
10790.g1235	10790.g1235	-	10790:14913829-14914550	Ovary	Carcass	NOTEST	0	0	0	0	1	1	no
10790.g1244	10790.g1244	-	10790:14979123-15105358	Ovary	Carcass	OK	11.0075	8.26414	-0.413548	0.0871529	0.93055	0.999896	no
10790.g1245	10790.g1245	-	10790:14979123-15105358	Ovary	Carcass	OK	1.25746	2.22399	0.822634	-0.0359449	0.971326	0.999896	no
10790.g1251	10790.g1251	-	10790:15155912-15161737	Ovary	Carcass	OK	0.456033	0.227177	-1.00532	0.103111	0.917875	0.999896	no
10790.g1252	10790.g1252	-	10790:15161739-15173572	Ovary	Carcass	OK	0.00952752	33.0665	11.761	-2.3807	0.0172799	0.226897	no
10790.g1255	10790.g1255	-	10790:15178042-15180092	Ovary	Carcass	NOTEST	0.0945241	0.114502	0.276613	-0.101456	0.919188	1	no
10790.g1256	10790.g1256	-	10790:15180192-15209591	Ovary	Carcass	OK	3.90209	0.444989	-3.13241	1.1463	0.25167	0.606618	no
10790.g1257	10790.g1257	-	10790:15209596-15226482	Ovary	Carcass	NOTEST	0	0.0125148	1.79769e+308	1.79769e+308	0.223721	1	no
10790.g1259	10790.g1259	-	10790:15312853-15333166	Ovary	Carcass	OK	0.0127196	1.66571	7.03294	-0.3375	0.73574	0.937969	no
10790.g126	10790.g126	-	10790:2009399-2020728	Ovary	Carcass	OK	249.369	29.0901	-3.09968	0.703036	0.482033	0.786893	no
10790.g1264	10790.g1264	-	10790:15359859-15375033	Ovary	Carcass	NOTEST	0.0893364	0.233994	1.38915	-0.698656	0.484767	1	no
10790.g1268	10790.g1268	-	10790:15380299-15395348	Ovary	Carcass	OK	34.9685	2.22579	-3.97367	1.12693	0.259772	0.612895	no
10790.g1269	10790.g1269	-	10790:15395354-15399288	Ovary	Carcass	OK	2.55192	0.597401	-2.09481	0.0528861	0.957823	0.999896	no
10790.g127	10790.g127	-	10790:2009399-2020728	Ovary	Carcass	OK	559.862	86.3553	-2.69672	1.08822	0.276497	0.629971	no
10790.g1273	10790.g1273	-	10790:15405413-15410588	Ovary	Carcass	OK	0.524592	0.207319	-1.33934	0.0381162	0.969595	0.999896	no
10790.g1276	10790.g1276	-	10790:15413261-15415123	Ovary	Carcass	OK	24.0272	69.5018	1.53238	-0.542765	0.587291	0.853038	no
10790.g1282	10790.g1282	-	10790:15432204-15438713	Ovary	Carcass	OK	3.28699	3.13064	-0.0703106	0.0217314	0.982662	0.999896	no
10790.g1286	10790.g1286	-	10790:15448043-15473994	Ovary	Carcass	OK	82.3803	19.7831	-2.05803	0.39809	0.690564	0.91168	no
10790.g1287	10790.g1287	-	10790:15448043-15473994	Ovary	Carcass	OK	5.07764	7.00293	0.463802	-0.00790204	0.993695	0.999896	no
10790.g1288	10790.g1288	-	10790:15448043-15473994	Ovary	Carcass	OK	96.1422	31.4518	-1.61203	0.173474	0.862279	0.99191	no
10790.g129	10790.g129	-	10790:2020828-2030738	Ovary	Carcass	OK	46.2894	13.4466	-1.78344	0.422513	0.672651	0.900268	no
10790.g1295	10790.g1295	-	10790:15548427-15582961	Ovary	Carcass	NOTEST	0	0.212235	1.79769e+308	1.79769e+308	0.152482	1	no
10790.g1296	10790.g1296	-	10790:15583061-15611381	Ovary	Carcass	OK	2.06795	0.746658	-1.46968	0.212021	0.832091	0.983343	no
10790.g13	10790.g13	-	10790:128985-271078	Ovary	Carcass	OK	41.8798	3.77031	-3.4735	1.17215	0.241136	0.597844	no
10790.g130	10790.g130	-	10790:2032011-2040349	Ovary	Carcass	OK	136.733	24.3351	-2.49025	0.871421	0.383525	0.714087	no
10790.g1300	10790.g1300	-	10790:15662690-15676658	Ovary	Carcass	OK	2.75823	8.18902	1.56995	-0.208785	0.834616	0.984084	no
10790.g1302	10790.g1302	-	10790:15682604-15706394	Ovary	Carcass	OK	0.598822	1.7393	1.53831	-0.0189008	0.98492	0.999896	no
10790.g1305	10790.g1305	-	10790:15706395-15776527	Ovary	Carcass	OK	1.04485	1.45184	0.474576	-0.00992928	0.992078	0.999896	no
10790.g1310	10790.g1310	-	10790:15785055-15785554	Ovary	Carcass	NOTEST	0	0.246999	1.79769e+308	1.79769e+308	0.181664	1	no
10790.g1312	10790.g1312	-	10790:15799814-15808187	Ovary	Carcass	OK	0.453945	0.240146	-0.918604	0.465512	0.641565	0.884325	no
10790.g1313	10790.g1313	-	10790:15808191-15809174	Ovary	Carcass	NOTEST	0.123734	0	-1.79769e+308	-1.79769e+308	0.17865	1	no
10790.g132	10790.g132	-	10790:2047541-2067125	Ovary	Carcass	OK	1.5911	0.56606	-1.491	0.0613416	0.951087	0.999896	no
10790.g133	10790.g133	-	10790:2067225-2080119	Ovary	Carcass	NOTEST	0	0	0	0	1	1	no
10790.g1332	10790.g1332	-	10790:15899184-15927554	Ovary	Carcass	OK	0.0514589	2.18395	5.40738	-2.09099	0.0365289	0.344578	no
10790.g1333	10790.g1333	-	10790:15927555-15997114	Ovary	Carcass	OK	2.14211	2.3874	0.156408	-0.0120132	0.990415	0.999896	no
10790.g1335	10790.g1335	-	10790:16062693-16170808	Ovary	Carcass	OK	0.115729	1.08353	3.22692	-0.108692	0.913447	0.999896	no
10790.g1336	10790.g1336	-	10790:16170854-16209867	Ovary	Carcass	NOTEST	0.00731575	0	-1.79769e+308	-1.79769e+308	0.219345	1	no
10790.g1339	10790.g1339	-	10790:16221614-16232168	Ovary	Carcass	OK	16.4386	4.60117	-1.83702	0.189165	0.849963	0.988088	no
10790.g1340	10790.g1340	-	10790:16221614-16232168	Ovary	Carcass	OK	40.7102	8.59914	-2.24312	0.908067	0.363843	0.698885	no
10790.g1343	10790.g1343	-	10790:16233994-16262184	Ovary	Carcass	OK	4.43634	0.110236	-5.3307	0.474426	0.635196	0.881313	no
10790.g135	10790.g135	-	10790:2080165-2177832	Ovary	Carcass	OK	0.028026	1.99916	6.15648	-0.434181	0.664157	0.897732	no
10790.g1353	10790.g1353	-	10790:16336859-16348924	Ovary	Carcass	OK	0	0.469119	1.79769e+308	1.79769e+308	0.158025	0.520495	no
10790.g1354	10790.g1354	-	10790:16352938-16354062	Ovary	Carcass	NOTEST	0	0.0938087	1.79769e+308	1.79769e+308	0.181664	1	no
10790.g1360	10790.g1360	-	10790:16394718-16395583	Ovary	Carcass	OK	15.2374	2.15404	-2.8225	1.39658	0.162541	0.520495	no
10790.g1363	10790.g1363	-	10790:16399236-16404088	Ovary	Carcass	OK	44.438	3.623	-3.61654	1.44063	0.149689	0.520495	no
10790.g1366	10790.g1366	-	10790:16488312-16488834	Ovary	Carcass	NOTEST	0	0	0	0	1	1	no
10790.g1368	10790.g1368	-	10790:16535012-16537952	Ovary	Carcass	OK	75.3242	13.4642	-2.48399	0.989233	0.322549	0.668607	no
10790.g137	10790.g137	-	10790:2183755-2189426	Ovary	Carcass	NOTEST	0	0.12798	1.79769e+308	1.79769e+308	0.408523	1	no
10790.g1371	10790.g1371	-	10790:16550442-16554052	Ovary	Carcass	NOTEST	0	0	0	0	1	1	no
10790.g1372	10790.g1372	-	10790:16554263-16588002	Ovary	Carcass	OK	3.62433	0.637121	-2.50808	0.20556	0.837135	0.984754	no
10790.g1373	10790.g1373	-	10790:16554263-16588002	Ovary	Carcass	OK	0.698146	8.08584	3.5338	-0.893252	0.371722	0.704291	no
10790.g1376	10790.g1376	-	10790:16621032-16624418	Ovary	Carcass	NOTEST	0	0	0	0	1	1	no
10790.g1379	10790.g1379	-	10790:16631192-16633748	Ovary	Carcass	OK	26.8667	2.91605	-3.20373	1.16317	0.244759	0.602155	no
10790.g1381	10790.g1381	-	10790:16638611-16640302	Ovary	Carcass	OK	1219.75	43.543	-4.80801	2.12599	0.0335039	0.330955	no
10790.g1383	10790.g1383	-	10790:16643587-16644942	Ovary	Carcass	OK	5.80342	0.477897	-3.60213	1.35466	0.175526	0.532586	no
10790.g1386	10790.g1386	-	10790:16680086-16707937	Ovary	Carcass	OK	10.7461	3.45429	-1.63735	0.832133	0.405334	0.728421	no
10790.g1387	10790.g1387	-	10790:16717412-16718407	Ovary	Carcass	NOTEST	0.0561775	0.0680887	0.277423	-0.114908	0.908518	1	no
10790.g1388	10790.g1388	-	10790:16724157-16724789	Ovary	Carcass	NOTEST	0.130769	0	-1.79769e+308	-1.79769e+308	0.256194	1	no
10790.g1392	10790.g1392	-	10790:16782587-16783107	Ovary	Carcass	NOTEST	0	0.0935157	1.79769e+308	1.79769e+308	0.223721	1	no
10790.g1393	10790.g1393	-	10790:16784257-16789115	Ovary	Carcass	OK	24.7575	7.65891	-1.69266	0.676733	0.498575	0.795258	no
10790.g1399	10790.g1399	-	10790:16857747-16861528	Ovary	Carcass	OK	0	0.427881	1.79769e+308	1.79769e+308	0.148959	0.520495	no
10790.g14	10790.g14	-	10790:271079-278355	Ovary	Carcass	NOTEST	0.198593	0.170072	-0.223673	0.113615	0.909543	1	no
10790.g140	10790.g140	-	10790:2200977-2219795	Ovary	Carcass	OK	0.234705	1.24169	2.40338	-1.18991	0.23408	0.591042	no
10790.g1400	10790.g1400	-	10790:16865099-16880004	Ovary	Carcass	NOTEST	0.0100099	0.00604853	-0.726766	0.257208	0.797018	1	no
10790.g1401	10790.g1401	-	10790:16880104-16891108	Ovary	Carcass	NOTEST	0	0	0	0	1	1	no
10790.g1402	10790.g1402	-	10790:16894036-16907234	Ovary	Carcass	NOTEST	0	0	0	0	1	1	no
10790.g1406	10790.g1406	-	10790:17101159-17106766	Ovary	Carcass	NOTEST	0	0.186723	1.79769e+308	1.79769e+308	0.149088	1	no
10790.g1409	10790.g1409	-	10790:17150113-17170439	Ovary	Carcass	OK	1.68996	12.7454	2.91491	-1.15156	0.249501	0.605758	no
10790.g141	10790.g141	-	10790:2232010-2245695	Ovary	Carcass	OK	0.350877	2.1915	2.64289	-1.30669	0.191319	0.548922	no
10790.g1412	10790.g1412	-	10790:17229495-17230744	Ovary	Carcass	OK	52.9692	10.4262	-2.34494	0.890353	0.373276	0.705896	no
10790.g1413	10790.g1413	-	10790:17231174-17234475	Ovary	Carcass	OK	144.431	19.2148	-2.91009	1.15264	0.249059	0.605758	no
10790.g1416	10790.g1416	-	10790:17266944-17269540	Ovary	Carcass	OK	0	0.782042	1.79769e+308	1.79769e+308	0.157251	0.520495	no
10790.g1418	10790.g1418	-	10790:17302234-17304233	Ovary	Carcass	NOTEST	0	0.0435906	1.79769e+308	1.79769e+308	0.195405	1	no
10790.g1422	10790.g1422	-	10790:17389651-17390574	Ovary	Carcass	NOTEST	0	0	0	0	1	1	no
10790.g1423	10790.g1423	-	10790:17390774-17391778	Ovary	Carcass	NOTEST	0	0	0	0	1	1	no
10790.g1425	10790.g1425	-	10790:17397893-17422963	Ovary	Carcass	NOTEST	0.0201937	0.115921	2.52117	-0.941251	0.346576	1	no
10790.g1430	10790.g1430	-	10790:17445754-17452674	Ovary	Carcass	OK	27.5475	9.79311	-1.49208	0.591033	0.554499	0.831133	no
10790.g1431	10790.g1431	-	10790:17452721-17467264	Ovary	Carcass	OK	4.58364	0.202036	-4.50381	0.199437	0.841921	0.986529	no
10790.g1432	10790.g1432	-	10790:17467364-17472494	Ovary	Carcass	OK	8.36948	2.99404	-1.48304	0.738171	0.460411	0.77077	no
10790.g1437	10790.g1437	-	10790:17498855-17506564	Ovary	Carcass	NOTEST	0	0.0269656	1.79769e+308	1.79769e+308	0.181664	1	no
10790.g1441	10790.g1441	-	10790:17569248-17647653	Ovary	Carcass	NOTEST	0	0.104868	1.79769e+308	1.79769e+308	0.329681	1	no
10790.g1442	10790.g1442	-	10790:17647753-17726322	Ovary	Carcass	OK	1.08687	0.471405	-1.20514	0.0600902	0.952084	0.999896	no
10790.g1443	10790.g1443	-	10790:17647753-17726322	Ovary	Carcass	OK	7.55195	5.45959	-0.468057	0.0936164	0.925414	0.999896	no
10790.g1444	10790.g1444	-	10790:17647753-17726322	Ovary	Carcass	NOTEST	0	0	0	0	1	1	no
10790.g1449	10790.g1449	-	10790:17788447-17792991	Ovary	Carcass	OK	0.0640734	3.46621	5.75749	-0.0171323	0.986331	0.999896	no
10790.g1452	10790.g1452	-	10790:17895367-17897851	Ovary	Carcass	NOTEST	0	0	0	0	1	1	no
10790.g1454	10790.g1454	-	10790:17900189-17900721	Ovary	Carcass	NOTEST	0	0	0	0	1	1	no
10790.g1455	10790.g1455	-	10790:17902282-17903091	Ovary	Carcass	NOTEST	0	0.261902	1.79769e+308	1.79769e+308	0.163962	1	no
10790.g1456	10790.g1456	-	10790:17903934-17905361	Ovary	Carcass	OK	0	17.8619	1.79769e+308	1.79769e+308	0.229517	0.585206	no
10790.g1463	10790.g1463	-	10790:17922951-17930575	Ovary	Carcass	OK	0.503349	345.518	9.42299	-3.9567	7.59912e-05	0.008716	yes
10790.g1466	10790.g1466	-	10790:17933481-18010654	Ovary	Carcass	OK	129.432	20.8236	-2.6359	0.768127	0.442412	0.757763	no
10790.g1467	10790.g1467	-	10790:17933481-18010654	Ovary	Carcass	OK	1.47189	0.397517	-1.88858	0.0273335	0.978194	0.999896	no
10790.g1468	10790.g1468	-	10790:18010701-18026634	Ovary	Carcass	NOTEST	0	0.0214724	1.79769e+308	1.79769e+308	0.17335	1	no
10790.g1469	10790.g1469	-	10790:18026682-18043564	Ovary	Carcass	NOTEST	0	0	0	0	1	1	no
10790.g1471	10790.g1471	-	10790:18050634-18051463	Ovary	Carcass	NOTEST	0	0	0	0	1	1	no
10790.g1474	10790.g1474	-	10790:18066367-18143743	Ovary	Carcass	NOTEST	0.0289045	0.116815	2.01486	-0.781654	0.434418	1	no
10790.g1479	10790.g1479	-	10790:18155593-18197553	Ovary	Carcass	NOTEST	0	0	0	0	1	1	no
10790.g1482	10790.g1482	-	10790:18200045-18201003	Ovary	Carcass	NOTEST	0	0.167244	1.79769e+308	1.79769e+308	0.17335	1	no
10790.g1484	10790.g1484	-	10790:18227131-18235479	Ovary	Carcass	NOTEST	0	0.0135586	1.79769e+308	1.79769e+308	0.223721	1	no
10790.g1487	10790.g1487	-	10790:18279641-18287444	Ovary	Carcass	OK	6.0615	9.36855	0.628152	-0.00861264	0.993128	0.999896	no
10790.g1488	10790.g1488	-	10790:18279641-18287444	Ovary	Carcass	OK	286.681	93.7342	-1.6128	0.618613	0.536171	0.821395	no
10790.g1490	10790.g1490	-	10790:18312201-18312921	Ovary	Carcass	NOTEST	0	0	0	0	1	1	no
10790.g1491	10790.g1491	-	10790:18337771-18414973	Ovary	Carcass	NOTEST	0.0503141	0.208462	2.05075	-0.834554	0.403969	1	no
10790.g1498	10790.g1498	-	10790:18448400-18449709	Ovary	Carcass	NOTEST	0	0	0	0	1	1	no
10790.g1504	10790.g1504	-	10790:18466455-18477009	Ovary	Carcass	OK	0.0746226	0.571242	2.93642	-1.44481	0.148511	0.520495	no
10790.g1517	10790.g1517	-	10790:18536739-18554821	Ovary	Carcass	NOTEST	0.208386	0	-1.79769e+308	-1.79769e+308	0.148974	1	no
10790.g1528	10790.g1528	-	10790:18622447-18630850	Ovary	Carcass	OK	2.36307	0.372331	-2.66601	0.0807518	0.935639	0.999896	no
10790.g1529	10790.g1529	-	10790:18622447-18630850	Ovary	Carcass	OK	44.829	6.28116	-2.83533	0.622685	0.533492	0.820012	no
10790.g1534	10790.g1534	-	10790:18695502-18701878	Ovary	Carcass	NOTEST	0	0	0	0	1	1	no
10790.g1538	10790.g1538	-	10790:18716424-18722178	Ovary	Carcass	OK	108.367	19.0493	-2.50812	1.15531	0.247964	0.604704	no
10790.g1546	10790.g1546	-	10790:18764730-18765428	Ovary	Carcass	NOTEST	0	0	0	0	1	1	no
10790.g1547	10790.g1547	-	10790:18765548-18784071	Ovary	Carcass	NOTEST	0	0	0	0	1	1	no
10790.g1550	10790.g1550	-	10790:18787021-18794419	Ovary	Carcass	OK	10.3665	3.66162	-1.50138	0.56222	0.573966	0.843765	no
10790.g1553	10790.g1553	-	10790:18800957-18806661	Ovary	Carcass	NOTEST	0	0	0	0	1	1	no
10790.g1561	10790.g1561	-	10790:18898504-18905571	Ovary	Carcass	OK	3.93774	0.869096	-2.17978	0.319529	0.749325	0.945766	no
10790.g1569	10790.g1569	-	10790:18951922-18954587	Ovary	Carcass	OK	2.43783	0.453627	-2.42602	0.132172	0.894848	0.999896	no
10790.g1574	10790.g1574	-	10790:19029111-19095919	Ovary	Carcass	NOTEST	0	0.291838	1.79769e+308	1.79769e+308	0.246755	1	no
10790.g1577	10790.g1577	-	10790:19152844-19156293	Ovary	Carcass	OK	13.7495	1.09663	-3.64823	1.54294	0.122846	0.520495	no
10790.g158	10790.g158	-	10790:2326595-2328422	Ovary	Carcass	NOTEST	0	0.0654355	1.79769e+308	1.79769e+308	0.181664	1	no
10790.g1582	10790.g1582	-	10790:19169995-19171963	Ovary	Carcass	OK	5.5702	2.54535	-1.12987	0.546818	0.584504	0.85211	no
10790.g1588	10790.g1588	-	10790:19204283-19207606	Ovary	Carcass	OK	7.01895	186.144	4.72902	-1.20949	0.226473	0.583575	no
10790.g1589	10790.g1589	-	10790:19207653-19224377	Ovary	Carcass	OK	0.0639104	10.5065	7.36102	-2.71298	0.00666807	0.131295	no
10790.g1594	10790.g1594	-	10790:19284672-19299497	Ovary	Carcass	OK	59.1094	14.3972	-2.0376	0.323754	0.746124	0.943816	no
10790.g1595	10790.g1595	-	10790:19284672-19299497	Ovary	Carcass	OK	101.864	40.6659	-1.32475	0.612017	0.540527	0.822722	no
10790.g1598	10790.g1598	-	10790:19316493-19319012	Ovary	Carcass	NOTEST	0	0	0	0	1	1	no
10790.g1601	10790.g1601	-	10790:19347722-19349960	Ovary	Carcass	NOTEST	0	0.351387	1.79769e+308	1.79769e+308	0.15092	1	no
10790.g1604	10790.g1604	-	10790:19413821-19470924	Ovary	Carcass	OK	0.0401576	0.849294	4.40252	-2.12254	0.0337925	0.331343	no
10790.g1605	10790.g1605	-	10790:19472189-19496891	Ovary	Carcass	NOTEST	0.0166593	0.151061	3.18073	-1.42775	0.153364	1	no
10790.g1606	10790.g1606	-	10790:19499905-19524651	Ovary	Carcass	NOTEST	0.00747059	0.235842	4.98045	-2.06552	0.0388737	1	no
10790.g1607	10790.g1607	-	10790:19529338-19536534	Ovary	Carcass	NOTEST	0	0.0215117	1.79769e+308	1.79769e+308	0.222586	1	no
10790.g1608	10790.g1608	-	10790:19536580-19573012	Ovary	Carcass	NOTEST	0.0123947	0.0786063	2.66493	-1.31314	0.189137	1	no
10790.g161	10790.g161	-	10790:2360375-2398680	Ovary	Carcass	OK	0.0994386	0.436701	2.13477	-0.564458	0.572442	0.843334	no
10790.g1610	10790.g1610	-	10790:19574140-19577080	Ovary	Carcass	OK	37.9174	27.8381	-0.4458	0.191723	0.847959	0.987457	no
10790.g1617	10790.g1617	-	10790:19599739-19600682	Ovary	Carcass	NOTEST	0.06995	0.0424275	-0.721324	0.221706	0.824543	1	no
10790.g1622	10790.g1622	-	10790:19613050-19618494	Ovary	Carcass	NOTEST	0	0.033612	1.79769e+308	1.79769e+308	0.461749	1	no
10790.g1626	10790.g1626	-	10790:19625900-19628375	Ovary	Carcass	OK	0.874617	1.071	0.292231	-0.142894	0.886374	0.999896	no
10790.g163	10790.g163	-	10790:2414861-2419801	Ovary	Carcass	NOTEST	0	0.00671632	1.79769e+308	1.79769e+308	0.248541	1	no
10790.g1630	10790.g1630	-	10790:19641665-19679330	Ovary	Carcass	OK	28.6055	7.16164	-1.99793	0.863423	0.387905	0.718524	no
10790.g1631	10790.g1631	-	10790:19679460-19682570	Ovary	Carcass	OK	50.5408	4.775	-3.40388	1.32716	0.184457	0.541821	no
10790.g1637	10790.g1637	-	10790:19694389-19702610	Ovary	Carcass	OK	12.4843	13.4086	0.103034	-0.038801	0.969049	0.999896	no
10790.g1638	10790.g1638	-	10790:19694389-19702610	Ovary	Carcass	OK	3.20123	4.43194	0.469309	-0.0400023	0.968091	0.999896	no
10790.g1639	10790.g1639	-	10790:19702970-19705078	Ovary	Carcass	OK	14.775	2.36384	-2.64395	1.31097	0.189866	0.547807	no
10790.g1649	10790.g1649	-	10790:19830155-19858194	Ovary	Carcass	OK	61.1028	9.2003	-2.73148	1.13242	0.25746	0.612895	no
10790.g1650	10790.g1650	-	10790:19858195-19873924	Ovary	Carcass	OK	0.230846	0.495239	1.10119	-0.54876	0.58317	0.851435	no
10790.g1651	10790.g1651	-	10790:19873971-19881874	Ovary	Carcass	OK	0.888455	0.0737203	-3.59116	1.74369	0.0812132	0.491255	no
10790.g1653	10790.g1653	-	10790:19886674-19903946	Ovary	Carcass	OK	7.35953	8.6954	0.24064	-0.0107018	0.991461	0.999896	no
10790.g1654	10790.g1654	-	10790:19903973-19923133	Ovary	Carcass	OK	28.7491	15.181	-0.921251	0.410535	0.681414	0.905185	no
10790.g166	10790.g166	-	10790:2428316-2429651	Ovary	Carcass	OK	2.1956	0.928002	-1.24242	0.619898	0.535325	0.821028	no
10790.g1669	10790.g1669	-	10790:19980901-19982894	Ovary	Carcass	NOTEST	0.335522	0.32783	-0.033456	0.0170506	0.986396	1	no
10790.g1673	10790.g1673	-	10790:19997035-20000734	Ovary	Carcass	OK	0.73271	7.76595	3.40585	-1.63783	0.101458	0.520495	no
10790.g1684	10790.g1684	-	10790:20103404-20104414	Ovary	Carcass	OK	0.082411	1.50075	4.1867	-1.88498	0.0594329	0.436328	no
10790.g1687	10790.g1687	-	10790:20118613-20124039	Ovary	Carcass	NOTEST	0.0150114	0.0816621	2.44361	-1.08668	0.27718	1	no
10790.g1693	10790.g1693	-	10790:20181013-20187714	Ovary	Carcass	OK	0	7.57016	1.79769e+308	1.79769e+308	0.219306	0.579334	no
10790.g1695	10790.g1695	-	10790:20189703-20191591	Ovary	Carcass	OK	0	1.64157	1.79769e+308	1.79769e+308	0.161841	0.520495	no
10790.g1699	10790.g1699	-	10790:20254997-20320522	Ovary	Carcass	NOTEST	0.0248253	0.392378	3.98236	-1.94559	0.0517044	1	no
10790.g1703	10790.g1703	-	10790:20352024-20365967	Ovary	Carcass	OK	0.453421	1.94079	2.09772	-0.853508	0.393377	0.720442	no
10790.g1709	10790.g1709	-	10790:20379468-20384387	Ovary	Carcass	OK	19.5578	5.58777	-1.8074	0.696646	0.486024	0.789461	no
10790.g171	10790.g171	-	10790:2455020-2461966	Ovary	Carcass	OK	28.7298	8.17529	-1.81321	0.741717	0.458259	0.769357	no
10790.g1711	10790.g1711	-	10790:20386988-20387647	Ovary	Carcass	OK	10.227	0	-1.79769e+308	-1.79769e+308	0.170666	0.52924	no
10790.g1714	10790.g1714	-	10790:20402784-20406857	Ovary	Carcass	NOTEST	0	0	0	0	1	1	no
10790.g1716	10790.g1716	-	10790:20410234-20421940	Ovary	Carcass	OK	0.000101505	1.81976	14.1299	-0.0567329	0.954758	0.999896	no
10790.g1718	10790.g1718	-	10790:20421986-20431270	Ovary	Carcass	OK	0.077512	1.29383	4.06108	-0.204867	0.837676	0.984754	no
10790.g1719	10790.g1719	-	10790:20470006-20495566	Ovary	Carcass	NOTEST	0	0	0	0	1	1	no
10790.g1723	10790.g1723	-	10790:20514526-20548610	Ovary	Carcass	OK	1.00765	0.290519	-1.79429	0.11569	0.907898	0.999896	no
10790.g1726	10790.g1726	-	10790:20556906-20560096	Ovary	Carcass	OK	0.0319986	16.0641	8.97161	-4.35568	1.32652e-05	0.00294059	yes
10790.g1730	10790.g1730	-	10790:20616437-20676735	Ovary	Carcass	OK	2.42203	2.54823	0.0732762	-0.00559523	0.995536	0.999896	no
10790.g1731	10790.g1731	-	10790:20616437-20676735	Ovary	Carcass	OK	411.861	12.9103	-4.99556	1.27013	0.204037	0.562958	no
10790.g1736	10790.g1736	-	10790:20700581-20719359	Ovary	Carcass	OK	3.97768	3.33975	-0.252189	0.0789879	0.937042	0.999896	no
10790.g1737	10790.g1737	-	10790:20733570-20744361	Ovary	Carcass	NOTEST	0	0.0169518	1.79769e+308	1.79769e+308	0.403874	1	no
10790.g1746	10790.g1746	-	10790:20764402-20776473	Ovary	Carcass	OK	3.99802	1.36114	-1.55448	0.0419691	0.966523	0.999896	no
10790.g1747	10790.g1747	-	10790:20764402-20776473	Ovary	Carcass	OK	4.06102	1.39225	-1.54443	0.437517	0.661737	0.895906	no
10790.g1755	10790.g1755	-	10790:20839427-20844248	Ovary	Carcass	OK	472.42	47.6116	-3.31069	1.36466	0.172361	0.530943	no
10790.g1756	10790.g1756	-	10790:20844286-20849051	Ovary	Carcass	OK	86.1577	198.904	1.20702	-0.44902	0.653417	0.89024	no
10790.g1757	10790.g1757	-	10790:20844286-20849051	Ovary	Carcass	OK	7.21016	16.2767	1.17471	-0.0123244	0.990167	0.999896	no
10790.g1758	10790.g1758	-	10790:20849465-20856601	Ovary	Carcass	OK	0.826899	11.1179	3.74903	-1.50549	0.132198	0.520495	no
10790.g176	10790.g176	-	10790:2504651-2542401	Ovary	Carcass	NOTEST	0	0.00452053	1.79769e+308	1.79769e+308	0.248541	1	no
10790.g1767	10790.g1767	-	10790:20873651-20936103	Ovary	Carcass	OK	39.1091	22.2605	-0.813015	0.23981	0.810477	0.976278	no
10790.g1768	10790.g1768	-	10790:20873651-20936103	Ovary	Carcass	OK	34.8616	17.7502	-0.973799	0.157627	0.874751	0.997423	no
10790.g1782	10790.g1782	-	10790:21054823-21063506	Ovary	Carcass	OK	2.07277	66.4103	5.00178	-2.04371	0.0409826	0.366412	no
10790.g1784	10790.g1784	-	10790:21072452-21115606	Ovary	Carcass	NOTEST	0.0285259	0.0294576	0.046368	-0.0133806	0.989324	1	no
10790.g1785	10790.g1785	-	10790:21115706-21117820	Ovary	Carcass	NOTEST	0	0	0	0	1	1	no
10790.g1786	10790.g1786	-	10790:21117866-21119930	Ovary	Carcass	NOTEST	0	0.0929097	1.79769e+308	1.79769e+308	0.163962	1	no
10790.g1787	10790.g1787	-	10790:21119976-21221073	Ovary	Carcass	OK	32.6136	6.3097	-2.36983	0.462969	0.643387	0.884898	no
10790.g179	10790.g179	-	10790:2601411-2607055	Ovary	Carcass	NOTEST	0	0.166181	1.79769e+308	1.79769e+308	0.158828	1	no
10790.g18	10790.g18	-	10790:316995-322021	Ovary	Carcass	OK	4.32146	0.656106	-2.71952	1.09055	0.27547	0.629347	no
10790.g1802	10790.g1802	-	10790:21296861-21302910	Ovary	Carcass	OK	40.631	44.8006	0.140938	-0.0605605	0.951709	0.999896	no
10790.g1809	10790.g1809	-	10790:21318760-21321281	Ovary	Carcass	NOTEST	0	0.157753	1.79769e+308	1.79769e+308	0.152693	1	no
10790.g181	10790.g181	-	10790:2609325-2673641	Ovary	Carcass	OK	1.53056	3.27114	1.09573	-0.0485567	0.961273	0.999896	no
10790.g1811	10790.g1811	-	10790:21402431-21428392	Ovary	Carcass	OK	0.645658	5.29246	3.0351	-0.110714	0.911843	0.999896	no
10790.g1814	10790.g1814	-	10790:21428393-21461910	Ovary	Carcass	OK	0	0.959306	1.79769e+308	1.79769e+308	0.163127	0.520495	no
10790.g1815	10790.g1815	-	10790:21461956-21499480	Ovary	Carcass	NOTEST	0	0.354865	1.79769e+308	1.79769e+308	0.149017	1	no
10790.g1818	10790.g1818	-	10790:21521388-21527840	Ovary	Carcass	OK	17.046	1.57923	-3.43214	0.646153	0.51818	0.808147	no
10790.g1819	10790.g1819	-	10790:21527888-21540900	Ovary	Carcass	NOTEST	0.367304	0.164804	-1.15623	0.0103414	0.991749	1	no
10790.g182	10790.g182	-	10790:2609325-2673641	Ovary	Carcass	NOTEST	0	0.0309334	1.79769e+308	1.79769e+308	0.494395	1	no
10790.g1821	10790.g1821	-	10790:21540901-21542840	Ovary	Carcass	OK	1.46469	0.484807	-1.59511	0.792344	0.42816	0.74476	no
10790.g1822	10790.g1822	-	10790:21543336-21573060	Ovary	Carcass	OK	58.4951	40.8041	-0.519603	0.172388	0.863132	0.992437	no
10790.g1826	10790.g1826	-	10790:21602136-21644920	Ovary	Carcass	OK	0.947209	0.76133	-0.315161	0.151779	0.879361	0.99859	no
10790.g1827	10790.g1827	-	10790:21644966-21651040	Ovary	Carcass	OK	77.9395	25.466	-1.61378	0.72882	0.466112	0.774787	no
10790.g1828	10790.g1828	-	10790:21651140-21722892	Ovary	Carcass	OK	0.981563	1.23384	0.330003	-0.00795154	0.993656	0.999896	no
10790.g183	10790.g183	-	10790:2609325-2673641	Ovary	Carcass	NOTEST	0	0	0	0	1	1	no
10790.g1830	10790.g1830	-	10790:21651140-21722892	Ovary	Carcass	OK	3.0372	14.8616	2.29077	-0.423811	0.671703	0.900268	no
10790.g1838	10790.g1838	-	10790:21769839-21797899	Ovary	Carcass	OK	36.8289	50.7504	0.462581	-0.116641	0.907144	0.999896	no
10790.g184	10790.g184	-	10790:2609325-2673641	Ovary	Carcass	OK	5.20276	1.6254	-1.67848	0.137875	0.890339	0.999896	no
10790.g1846	10790.g1846	-	10790:21829724-21851054	Ovary	Carcass	OK	22.3137	7.00332	-1.67182	0.613911	0.539274	0.822599	no
10790.g1850	10790.g1850	-	10790:21858594-21862162	Ovary	Carcass	OK	5.75949	2.42936	-1.24536	0.247251	0.804714	0.973692	no
10790.g1857	10790.g1857	-	10790:21898644-21902886	Ovary	Carcass	OK	2.70103	0.354621	-2.92916	0.174322	0.861612	0.991816	no
10790.g1861	10790.g1861	-	10790:21914424-21916298	Ovary	Carcass	OK	0.0275876	0.617471	4.48428	-2.0137	0.0440412	0.379359	no
10790.g1862	10790.g1862	-	10790:21916344-21922009	Ovary	Carcass	OK	0.0863162	3.346	5.27666	-2.6259	0.00864194	0.149734	no
10790.g1863	10790.g1863	-	10790:21922010-21925474	Ovary	Carcass	OK	6.12445	0.348517	-4.13528	0.132268	0.894772	0.999896	no
10790.g1868	10790.g1868	-	10790:22013639-22057835	Ovary	Carcass	OK	0	1.35458	1.79769e+308	1.79769e+308	0.286774	0.637811	no
10790.g1870	10790.g1870	-	10790:22243679-22246376	Ovary	Carcass	NOTEST	0	0	0	0	1	1	no
10790.g1872	10790.g1872	-	10790:22270836-22287691	Ovary	Carcass	OK	86.9354	34.2457	-1.34402	0.673003	0.500945	0.796377	no
10790.g1874	10790.g1874	-	10790:22291381-22296785	Ovary	Carcass	OK	27.8745	3.30303	-3.07708	1.18667	0.235357	0.591165	no
10790.g1876	10790.g1876	-	10790:22296831-22358023	Ovary	Carcass	NOTEST	0.0707756	0.185605	1.39091	-0.0121092	0.990339	1	no
10790.g1878	10790.g1878	-	10790:22371747-22379261	Ovary	Carcass	OK	14.3839	2.58298	-2.47735	1.04165	0.297573	0.647461	no
10790.g1886	10790.g1886	-	10790:22421292-22441571	Ovary	Carcass	OK	43.7567	12.0137	-1.86483	0.673902	0.500373	0.79614	no
10790.g1888	10790.g1888	-	10790:22442762-22445651	Ovary	Carcass	OK	8.8989	1.24901	-2.83284	1.22952	0.218877	0.579195	no
10790.g1889	10790.g1889	-	10790:22445974-22448903	Ovary	Carcass	OK	18.1508	1.42387	-3.67214	1.41385	0.157405	0.520495	no
10790.g1891	10790.g1891	-	10790:22450571-22453859	Ovary	Carcass	OK	11.5577	1.54978	-2.89873	1.43243	0.152022	0.520495	no
10790.g1892	10790.g1892	-	10790:22454121-22457023	Ovary	Carcass	OK	2.49037	0.397288	-2.6481	1.30977	0.190273	0.548199	no
10790.g1893	10790.g1893	-	10790:22457818-22469385	Ovary	Carcass	OK	64.3637	4.15042	-3.95492	2.106	0.035204	0.337573	no
10790.g191	10790.g191	-	10790:2693776-2698721	Ovary	Carcass	OK	26.9937	6.53791	-2.04572	0.0809852	0.935454	0.999896	no
10790.g1914	10790.g1914	-	10790:22613399-22616350	Ovary	Carcass	OK	0	0.937622	1.79769e+308	1.79769e+308	0.160967	0.520495	no
10790.g1915	10790.g1915	-	10790:22616450-22655263	Ovary	Carcass	NOTEST	0.00891935	0.177844	4.31753	-1.94191	0.0521486	1	no
10790.g1917	10790.g1917	-	10790:22667214-22677624	Ovary	Carcass	OK	3.43427	1.3274	-1.3714	0.393745	0.693769	0.913186	no
10790.g192	10790.g192	-	10790:2698722-2712966	Ovary	Carcass	OK	44.6631	3.59646	-3.63443	1.12251	0.261647	0.614589	no
10790.g1923	10790.g1923	-	10790:22756624-22763522	Ovary	Carcass	OK	22.9156	11.9724	-0.936621	0.398367	0.69036	0.91157	no
10790.g1931	10790.g1931	-	10790:22857960-22863755	Ovary	Carcass	OK	1.37289	0.648981	-1.08097	0.102396	0.918443	0.999896	no
10790.g1933	10790.g1933	-	10790:22895650-22918323	Ovary	Carcass	NOTEST	0	0.254151	1.79769e+308	1.79769e+308	0.148946	1	no
10790.g1936	10790.g1936	-	10790:22943910-22954274	Ovary	Carcass	OK	3.58236	4.42599	0.30509	-0.152356	0.878906	0.998389	no
10790.g1937	10790.g1937	-	10790:22954320-22980674	Ovary	Carcass	OK	2.31804	3.06106	0.40113	-0.184118	0.853921	0.989545	no
10790.g1940	10790.g1940	-	10790:22998146-23008620	Ovary	Carcass	OK	0.17686	4.46611	4.65834	-1.43843	0.150312	0.520495	no
10790.g1943	10790.g1943	-	10790:23016278-23053380	Ovary	Carcass	OK	0.113502	0.559312	2.30094	-0.329692	0.741632	0.941024	no
10790.g1944	10790.g1944	-	10790:23053488-23192250	Ovary	Carcass	OK	12.4432	2.67704	-2.21665	0.832772	0.404973	0.728421	no
10790.g1949	10790.g1949	-	10790:23245974-23250654	Ovary	Carcass	OK	7.58481	2.16782	-1.80686	0.747532	0.454742	0.766858	no
10790.g1951	10790.g1951	-	10790:23250700-23265166	Ovary	Carcass	OK	74.221	58.7433	-0.337404	0.154296	0.877376	0.997704	no
10790.g1960	10790.g1960	-	10790:23365332-23369674	Ovary	Carcass	OK	139.488	12.4558	-3.48525	1.48168	0.138426	0.520495	no
10790.g1966	10790.g1966	-	10790:23396620-23411204	Ovary	Carcass	OK	9.69316	18.5804	0.93874	-0.239342	0.810841	0.976395	no
10790.g1967	10790.g1967	-	10790:23396620-23411204	Ovary	Carcass	OK	10.0933	13.0462	0.370229	-0.0880156	0.929864	0.999896	no
10790.g197	10790.g197	-	10790:2732610-2750600	Ovary	Carcass	NOTEST	0.367291	0.1028	-1.83709	0.00724317	0.994221	1	no
10790.g1970	10790.g1970	-	10790:23414183-23419674	Ovary	Carcass	OK	31.8685	6.32977	-2.33191	0.210876	0.832984	0.983611	no
10790.g1975	10790.g1975	-	10790:23478936-23499853	Ovary	Carcass	OK	19.8022	1.90354	-3.3789	0.30747	0.758485	0.950009	no
10790.g1976	10790.g1976	-	10790:23478936-23499853	Ovary	Carcass	OK	11.883	2.8497	-2.06002	0.414777	0.678305	0.903242	no
10790.g1979	10790.g1979	-	10790:23505365-23515906	Ovary	Carcass	OK	32.5819	4.06309	-3.00342	1.33918	0.180512	0.537301	no
10790.g1980	10790.g1980	-	10790:23505365-23515906	Ovary	Carcass	OK	5.74913	2.07273	-1.47181	0.0527337	0.957944	0.999896	no
10790.g1981	10790.g1981	-	10790:23505365-23515906	Ovary	Carcass	NOTEST	0	0.0414928	1.79769e+308	1.79769e+308	0.474305	1	no
10790.g1983	10790.g1983	-	10790:23517686-23523520	Ovary	Carcass	OK	60.4169	5.56493	-3.44052	1.44641	0.148062	0.520495	no
10790.g1985	10790.g1985	-	10790:23535916-23538925	Ovary	Carcass	OK	0	3.61005	1.79769e+308	1.79769e+308	0.159712	0.520495	no
10790.g1986	10790.g1986	-	10790:23539946-23546205	Ovary	Carcass	NOTEST	0	0.0204594	1.79769e+308	1.79769e+308	0.181664	1	no
10790.g1987	10790.g1987	-	10790:23546596-23547674	Ovary	Carcass	NOTEST	0	0.0391914	1.79769e+308	1.79769e+308	0.223721	1	no
10790.g1988	10790.g1988	-	10790:23547830-23584216	Ovary	Carcass	NOTEST	0	0	0	0	1	1	no
10790.g1989	10790.g1989	-	10790:23547830-23584216	Ovary	Carcass	NOTEST	0	0	0	0	1	1	no
10790.g199	10790.g199	-	10790:2750700-2783795	Ovary	Carcass	OK	10.0244	0.412093	-4.60441	0.144428	0.885162	0.999896	no
10790.g1990	10790.g1990	-	10790:23547830-23584216	Ovary	Carcass	NOTEST	0	0.0794722	1.79769e+308	1.79769e+308	0.35383	1	no
10790.g1991	10790.g1991	-	10790:23547830-23584216	Ovary	Carcass	NOTEST	0	0	0	0	1	1	no
10790.g1992	10790.g1992	-	10790:23547830-23584216	Ovary	Carcass	NOTEST	0	0.112224	1.79769e+308	1.79769e+308	0.35383	1	no
10790.g1993	10790.g1993	-	10790:23547830-23584216	Ovary	Carcass	NOTEST	0	0.196355	1.79769e+308	1.79769e+308	0.185795	1	no
10790.g1995	10790.g1995	-	10790:23595116-23612041	Ovary	Carcass	OK	0	0.644727	1.79769e+308	1.79769e+308	0.151954	0.520495	no
10790.g1998	10790.g1998	-	10790:23638052-23643188	Ovary	Carcass	NOTEST	0.0191008	0.0807904	2.08055	-0.988907	0.322709	1	no
10790.g2	10790.g2	-	10790:837-22535	Ovary	Carcass	OK	3.3775	1.05881	-1.67352	0.311887	0.755126	0.949039	no
10790.g203	10790.g203	-	10790:2786440-2798184	Ovary	Carcass	OK	118.889	25.6173	-2.21443	0.791932	0.4284	0.745006	no
10790.g204	10790.g204	-	10790:2798230-2807135	Ovary	Carcass	OK	0.779994	0.139156	-2.48676	1.02712	0.304363	0.653693	no
10790.g206	10790.g206	-	10790:2819846-2841410	Ovary	Carcass	NOTEST	0.0205555	0.0320159	0.639265	-0.196232	0.844429	1	no
10790.g207	10790.g207	-	10790:2841510-2860562	Ovary	Carcass	NOTEST	0.0305025	0.177107	2.53762	-0.720905	0.470968	1	no
10790.g211	10790.g211	-	10790:2866936-2881670	Ovary	Carcass	NOTEST	0.118627	0.209802	0.822594	-0.0736696	0.941273	1	no
10790.g213	10790.g213	-	10790:2889686-2923900	Ovary	Carcass	NOTEST	0	0.372137	1.79769e+308	1.79769e+308	0.162051	1	no
10790.g216	10790.g216	-	10790:2966513-2967975	Ovary	Carcass	NOTEST	0	0	0	0	1	1	no
10790.g220	10790.g220	-	10790:2980520-3000519	Ovary	Carcass	NOTEST	0	0.0218217	1.79769e+308	1.79769e+308	0.222586	1	no
10790.g221	10790.g221	-	10790:3005185-3019618	Ovary	Carcass	NOTEST	0	0	0	0	1	1	no
10790.g222	10790.g222	-	10790:3019675-3030571	Ovary	Carcass	NOTEST	0	0.091008	1.79769e+308	1.79769e+308	0.161062	1	no
10790.g223	10790.g223	-	10790:3031385-3040721	Ovary	Carcass	NOTEST	0	0.282205	1.79769e+308	1.79769e+308	0.227136	1	no
10790.g227	10790.g227	-	10790:3059220-3131383	Ovary	Carcass	OK	0.544501	2.16568	1.99181	-0.134062	0.893353	0.999896	no
10790.g229	10790.g229	-	10790:3131429-3194143	Ovary	Carcass	NOTEST	0.00589335	0.281254	5.57664	-0.2247	0.822212	1	no
10790.g230	10790.g230	-	10790:3200131-3234433	Ovary	Carcass	OK	0	0.821566	1.79769e+308	1.79769e+308	0.15479	0.520495	no
10790.g231	10790.g231	-	10790:3237545-3322787	Ovary	Carcass	OK	0.0692909	2.66075	5.26302	-2.34719	0.0189156	0.235648	no
10790.g24	10790.g24	-	10790:341660-345895	Ovary	Carcass	OK	1.37795	1.46893	0.0922404	-0.0445397	0.964474	0.999896	no
10790.g247	10790.g247	-	10790:3410959-3420257	Ovary	Carcass	OK	0.830561	0.940246	0.178952	-0.0804347	0.935892	0.999896	no
10790.g248	10790.g248	-	10790:3410959-3420257	Ovary	Carcass	NOTEST	0.140099	0.177038	0.337611	-0.0581586	0.953622	1	no
10790.g25	10790.g25	-	10790:349265-350914	Ovary	Carcass	OK	0.317197	0.729335	1.2012	-0.607545	0.543489	0.824865	no
10790.g250	10790.g250	-	10790:3424997-3462263	Ovary	Carcass	OK	34.9505	9.62025	-1.86117	0.694628	0.487289	0.789839	no
10790.g251	10790.g251	-	10790:3424997-3462263	Ovary	Carcass	OK	1.2621	3.23851	1.35951	-0.0437115	0.965134	0.999896	no
10790.g252	10790.g252	-	10790:3462309-3511023	Ovary	Carcass	OK	1.83295	0.759623	-1.27081	0.616149	0.537796	0.822508	no
10790.g253	10790.g253	-	10790:3511123-3518758	Ovary	Carcass	OK	5.77978	2.01464	-1.52049	0.0186898	0.985089	0.999896	no
10790.g254	10790.g254	-	10790:3518759-3559483	Ovary	Carcass	OK	3.947	0.655082	-2.59101	0.428772	0.668089	0.899176	no
10790.g256	10790.g256	-	10790:3578919-3590213	Ovary	Carcass	OK	0.530745	0.977954	0.881747	-0.0135599	0.989181	0.999896	no
10790.g258	10790.g258	-	10790:3601977-3706897	Ovary	Carcass	NOTEST	0.384176	0.27175	-0.499489	0.00862918	0.993115	1	no
10790.g259	10790.g259	-	10790:3601977-3706897	Ovary	Carcass	NOTEST	0.379537	0.382595	0.0115777	-0.000336485	0.999732	1	no
10790.g26	10790.g26	-	10790:351821-359105	Ovary	Carcass	OK	0.749516	1.61686	1.10917	-0.543706	0.586644	0.852796	no
10790.g260	10790.g260	-	10790:3601977-3706897	Ovary	Carcass	OK	45.8994	3.56391	-3.68694	0.288723	0.772794	0.958276	no
10790.g261	10790.g261	-	10790:3601977-3706897	Ovary	Carcass	OK	97.9224	56.581	-0.791321	0.255926	0.798008	0.97123	no
10790.g262	10790.g262	-	10790:3601977-3706897	Ovary	Carcass	OK	2.26974	4.48332	0.982041	-0.00772602	0.993836	0.999896	no
10790.g266	10790.g266	-	10790:3752988-3758697	Ovary	Carcass	OK	14.53	15.4419	0.0878166	-0.0228177	0.981796	0.999896	no
10790.g267	10790.g267	-	10790:3758743-3782737	Ovary	Carcass	OK	13.4354	19.2636	0.519836	-0.184288	0.853788	0.989543	no
10790.g270	10790.g270	-	10790:3854337-3861553	Ovary	Carcass	OK	0	0.939607	1.79769e+308	1.79769e+308	0.163098	0.520495	no
10790.g273	10790.g273	-	10790:3895687-3900951	Ovary	Carcass	OK	10.659	1.42987	-2.89812	0.530129	0.596022	0.858441	no
10790.g274	10790.g274	-	10790:3900997-3942361	Ovary	Carcass	OK	9.9145	4.49884	-1.13999	0.154555	0.877172	0.997704	no
10790.g275	10790.g275	-	10790:3942407-3966547	Ovary	Carcass	OK	0.557039	0.0320717	-4.11841	1.33987	0.180288	0.537165	no
10790.g282	10790.g282	-	10790:3991634-3992187	Ovary	Carcass	OK	29.1973	3.19012	-3.19415	1.17092	0.24163	0.598673	no
10790.g283	10790.g283	-	10790:3992239-3994947	Ovary	Carcass	NOTEST	0	0	0	0	1	1	no
10790.g287	10790.g287	-	10790:4023187-4036296	Ovary	Carcass	OK	0.710374	0.0632476	-3.4895	1.71746	0.0858955	0.502279	no
10790.g292	10790.g292	-	10790:4199993-4201884	Ovary	Carcass	OK	0.686986	0.665203	-0.046487	0.0236051	0.981168	0.999896	no
10790.g293	10790.g293	-	10790:4201993-4204562	Ovary	Carcass	OK	0.142589	0.726681	2.34946	-1.16781	0.242884	0.600203	no
10790.g3	10790.g3	-	10790:24675-31406	Ovary	Carcass	NOTEST	0.178863	0.175765	-0.025207	0.00134405	0.998928	1	no
10790.g30	10790.g30	-	10790:498754-499649	Ovary	Carcass	OK	3.68833	1.23822	-1.5747	0.784845	0.432544	0.749618	no
10790.g300	10790.g300	-	10790:4234668-4236409	Ovary	Carcass	NOTEST	0.181425	0.065885	-1.46135	0.68181	0.495359	1	no
10790.g301	10790.g301	-	10790:4237606-4244698	Ovary	Carcass	NOTEST	0.00775258	0.00468389	-0.726971	0.282781	0.777345	1	no
10790.g302	10790.g302	-	10790:4250608-4276848	Ovary	Carcass	OK	0.605135	0.0356512	-4.08523	0.0802166	0.936065	0.999896	no
10790.g303	10790.g303	-	10790:4250608-4276848	Ovary	Carcass	OK	0.527446	0.0227386	-4.53581	0.241714	0.809001	0.975232	no
10790.g304	10790.g304	-	10790:4276896-4298368	Ovary	Carcass	OK	0.190201	9.85729	5.69559	-1.75923	0.0785376	0.486391	no
10790.g305	10790.g305	-	10790:4276896-4298368	Ovary	Carcass	OK	0.0202108	1.49098	6.205	-0.685375	0.493107	0.792949	no
10790.g306	10790.g306	-	10790:4298414-4322948	Ovary	Carcass	NOTEST	0	0.0415571	1.79769e+308	1.79769e+308	0.234719	1	no
10790.g307	10790.g307	-	10790:4298414-4322948	Ovary	Carcass	NOTEST	0	0	0	0	1	1	no
10790.g309	10790.g309	-	10790:4339838-4343161	Ovary	Carcass	NOTEST	0	0.132814	1.79769e+308	1.79769e+308	0.216216	1	no
10790.g310	10790.g310	-	10790:4343208-4348582	Ovary	Carcass	NOTEST	0	5.4308e-07	1.79769e+308	1.79769e+308	0.499991	1	no
10790.g311	10790.g311	-	10790:4348628-4351203	Ovary	Carcass	NOTEST	0	0	0	0	1	1	no
10790.g313	10790.g313	-	10790:4353308-4361803	Ovary	Carcass	NOTEST	0	0	0	0	1	1	no
10790.g314	10790.g314	-	10790:4353308-4361803	Ovary	Carcass	NOTEST	0	0	0	0	1	1	no
10790.g315	10790.g315	-	10790:4361809-4363398	Ovary	Carcass	NOTEST	3.40433e-06	4.20027e-06	0.303112	-1.726e-05	0.999986	1	no
10790.g320	10790.g320	-	10790:4406928-4467574	Ovary	Carcass	NOTEST	0.0196918	0.00585906	-1.74885	0.217741	0.827631	1	no
10790.g321	10790.g321	-	10790:4475113-4490574	Ovary	Carcass	NOTEST	0	0.231735	1.79769e+308	1.79769e+308	0.148959	1	no
10790.g322	10790.g322	-	10790:4496254-4517483	Ovary	Carcass	OK	2.41856	9.87409	2.0295	-0.617866	0.536664	0.821787	no
10790.g323	10790.g323	-	10790:4519674-4523790	Ovary	Carcass	NOTEST	1.57515e-06	0	-1.79769e+308	-1.79769e+308	0.499977	1	no
10790.g324	10790.g324	-	10790:4540971-4545216	Ovary	Carcass	NOTEST	0	0	0	0	1	1	no
10790.g327	10790.g327	-	10790:4554294-4555355	Ovary	Carcass	NOTEST	0	0	0	0	1	1	no
10790.g33	10790.g33	-	10790:500711-534164	Ovary	Carcass	OK	0.764232	4.31161	2.49615	-0.227829	0.819779	0.979731	no
10790.g334	10790.g334	-	10790:4587792-4589498	Ovary	Carcass	OK	0	9.75597	1.79769e+308	1.79769e+308	0.23863	0.593929	no
10790.g338	10790.g338	-	10790:4630307-4631665	Ovary	Carcass	OK	20.1344	5.77286	-1.8023	0.813447	0.415962	0.73676	no
10790.g339	10790.g339	-	10790:4632213-4636484	Ovary	Carcass	NOTEST	0	0.0279198	1.79769e+308	1.79769e+308	0.195405	1	no
10790.g34	10790.g34	-	10790:536449-537524	Ovary	Carcass	NOTEST	0	0.217704	1.79769e+308	1.79769e+308	0.161062	1	no
10790.g340	10790.g340	-	10790:4641446-4684304	Ovary	Carcass	OK	0.0421264	6.70294	7.31393	-1.40149	0.161068	0.520495	no
10790.g341	10790.g341	-	10790:4641446-4684304	Ovary	Carcass	OK	0.0736853	6.86062	6.54082	-1.92357	0.0544079	0.416247	no
10790.g344	10790.g344	-	10790:4689489-4693694	Ovary	Carcass	OK	11.6659	2.10997	-2.46701	1.05461	0.291601	0.641693	no
10790.g347	10790.g347	-	10790:4698934-4713981	Ovary	Carcass	OK	20.6331	4.39068	-2.23244	0.98357	0.325327	0.669792	no
10790.g348	10790.g348	-	10790:4715273-4718494	Ovary	Carcass	OK	19.7343	14.7622	-0.418793	0.161491	0.871707	0.995613	no
10790.g35	10790.g35	-	10790:538711-539414	Ovary	Carcass	OK	1.85256	132.249	6.1576	-2.41282	0.0158296	0.217084	no
10790.g351	10790.g351	-	10790:4728002-4803514	Ovary	Carcass	OK	1.52091	12.3492	3.02141	-0.249811	0.802733	0.972858	no
10790.g357	10790.g357	-	10790:4816290-4852534	Ovary	Carcass	NOTEST	0.120843	0.3235	1.42063	-0.00433607	0.99654	1	no
10790.g358	10790.g358	-	10790:4816290-4852534	Ovary	Carcass	OK	1.19534	7.78638	2.70353	-0.0267429	0.978665	0.999896	no
10790.g361	10790.g361	-	10790:4860690-4877384	Ovary	Carcass	OK	440.594	160.63	-1.45571	0.471435	0.63733	0.88228	no
10790.g362	10790.g362	-	10790:4860690-4877384	Ovary	Carcass	OK	481.386	173.975	-1.46832	0.48765	0.625798	0.877677	no
10790.g371	10790.g371	-	10790:4962315-4964345	Ovary	Carcass	OK	0.771855	0.358212	-1.10752	0.0166241	0.986737	0.999896	no
10790.g375	10790.g375	-	10790:4975025-4991276	Ovary	Carcass	NOTEST	0	0	0	0	1	1	no
10790.g377	10790.g377	-	10790:5032828-5077298	Ovary	Carcass	OK	1.4281	0.793313	-0.848139	0.287292	0.773889	0.958712	no
10790.g38	10790.g38	-	10790:576730-592605	Ovary	Carcass	OK	0.0161198	0.80084	5.63461	-1.06218	0.288152	0.639141	no
10790.g385	10790.g385	-	10790:5166721-5171735	Ovary	Carcass	OK	2.10166	1.68067	-0.322494	0.0378875	0.969777	0.999896	no
10790.g387	10790.g387	-	10790:5205991-5215305	Ovary	Carcass	NOTEST	0	0	0	0	1	1	no
10790.g394	10790.g394	-	10790:5461687-5478571	Ovary	Carcass	OK	1.79694	0.04029	-5.47898	0.19801	0.843037	0.98657	no
10790.g396	10790.g396	-	10790:5511393-5512297	Ovary	Carcass	NOTEST	0	0.207547	1.79769e+308	1.79769e+308	0.167857	1	no
10790.g398	10790.g398	-	10790:5517018-5519557	Ovary	Carcass	NOTEST	0	0.0298736	1.79769e+308	1.79769e+308	0.223721	1	no
10790.g400	10790.g400	-	10790:5522357-5523197	Ovary	Carcass	NOTEST	0	0	0	0	1	1	no
10790.g401	10790.g401	-	10790:5524857-5525757	Ovary	Carcass	NOTEST	0	0	0	0	1	1	no
10790.g403	10790.g403	-	10790:5531727-5534644	Ovary	Carcass	OK	0	0.915048	1.79769e+308	1.79769e+308	0.161183	0.520495	no
10790.g404	10790.g404	-	10790:5539617-5548648	Ovary	Carcass	OK	0	0.58838	1.79769e+308	1.79769e+308	0.154544	0.520495	no
10790.g407	10790.g407	-	10790:5561143-5669457	Ovary	Carcass	OK	1.24911	1.04405	-0.25871	0.0240457	0.980816	0.999896	no
10790.g410	10790.g410	-	10790:5723260-5743798	Ovary	Carcass	OK	0.468602	0.145167	-1.69065	0.0693254	0.944731	0.999896	no
10790.g411	10790.g411	-	10790:5758444-5790379	Ovary	Carcass	OK	12.5719	2.08893	-2.58936	0.674136	0.500225	0.796071	no
10790.g414	10790.g414	-	10790:5795840-5804924	Ovary	Carcass	OK	11.9073	1.06783	-3.4791	0.541344	0.588271	0.853714	no
10790.g418	10790.g418	-	10790:5909297-5978497	Ovary	Carcass	NOTEST	0	0	0	0	1	1	no
10790.g419	10790.g419	-	10790:5909297-5978497	Ovary	Carcass	OK	0	1.11702	1.79769e+308	1.79769e+308	0.170211	0.52924	no
10790.g420	10790.g420	-	10790:5978543-6035157	Ovary	Carcass	OK	1.06182	13.4833	3.66656	-0.212031	0.832083	0.983343	no
10790.g421	10790.g421	-	10790:5978543-6035157	Ovary	Carcass	OK	0.115117	1.15589	3.32783	-0.0484091	0.96139	0.999896	no
10790.g422	10790.g422	-	10790:6035167-6040002	Ovary	Carcass	OK	0.0918819	21.4955	7.87004	-1.26975	0.204174	0.562958	no
10790.g424	10790.g424	-	10790:6047753-6089417	Ovary	Carcass	OK	3.6036	12.0549	1.74211	-0.220317	0.825624	0.982718	no
10790.g425	10790.g425	-	10790:6047753-6089417	Ovary	Carcass	OK	1.32888	327.454	7.94493	-0.314962	0.75279	0.947367	no
10790.g43	10790.g43	-	10790:832178-833929	Ovary	Carcass	OK	0.928967	2.22853	1.2624	-0.619605	0.535518	0.821028	no
10790.g430	10790.g430	-	10790:6122199-6187434	Ovary	Carcass	OK	2.28839	1.67461	-0.450512	0.0408677	0.967401	0.999896	no
10790.g432	10790.g432	-	10790:6122199-6187434	Ovary	Carcass	OK	20.2063	5.54611	-1.86525	0.363941	0.715902	0.926182	no
10790.g433	10790.g433	-	10790:6187435-6299049	Ovary	Carcass	OK	3.843	2.44497	-0.652419	0.261627	0.793609	0.968653	no
10790.g434	10790.g434	-	10790:6302680-6377098	Ovary	Carcass	OK	1.23353	4.94673	2.00368	-0.017806	0.985794	0.999896	no
10790.g436	10790.g436	-	10790:6302680-6377098	Ovary	Carcass	OK	15.478	19.656	0.344743	-0.0344509	0.972518	0.999896	no
10790.g437	10790.g437	-	10790:6377144-6386884	Ovary	Carcass	OK	1.72059	0.233288	-2.88272	1.42841	0.153175	0.520495	no
10790.g438	10790.g438	-	10790:6386885-6387684	Ovary	Carcass	OK	6.25498	0.146013	-5.42083	2.50561	0.012224	0.18567	no
10790.g439	10790.g439	-	10790:6387730-6429504	Ovary	Carcass	OK	4.11041	5.70171	0.472112	-0.175561	0.860639	0.991689	no
10790.g442	10790.g442	-	10790:6435154-6437979	Ovary	Carcass	OK	5.97847	4.66216	-0.358778	0.155008	0.876815	0.997704	no
10790.g446	10790.g446	-	10790:6448894-6459482	Ovary	Carcass	NOTEST	0	0.0249082	1.79769e+308	1.79769e+308	0.458326	1	no
10790.g45	10790.g45	-	10790:856079-867032	Ovary	Carcass	OK	5.47393	3.33591	-0.714496	0.18213	0.855481	0.990439	no
10790.g451	10790.g451	-	10790:6515506-6521739	Ovary	Carcass	OK	0	1.78759	1.79769e+308	1.79769e+308	0.419853	0.740397	no
10790.g454	10790.g454	-	10790:6524810-6526789	Ovary	Carcass	OK	0	1.8529	1.79769e+308	1.79769e+308	0.42503	0.741945	no
10790.g457	10790.g457	-	10790:6564380-6567839	Ovary	Carcass	OK	59.0595	2.89583	-4.35012	1.72002	0.0854286	0.501627	no
10790.g458	10790.g458	-	10790:6567890-6570279	Ovary	Carcass	OK	21.5292	5.71377	-1.91378	0.664221	0.506549	0.799887	no
10790.g462	10790.g462	-	10790:6582388-6616419	Ovary	Carcass	OK	0	1.64371	1.79769e+308	1.79769e+308	0.16024	0.520495	no
10790.g465	10790.g465	-	10790:6622049-6626498	Ovary	Carcass	NOTEST	0	0	0	0	1	1	no
10790.g471	10790.g471	-	10790:6653703-6655699	Ovary	Carcass	OK	8.79467	5.39979	-0.703726	0.246079	0.805621	0.974209	no
10790.g473	10790.g473	-	10790:6659592-6661168	Ovary	Carcass	OK	23.0223	4.9538	-2.21642	0.926333	0.354273	0.692086	no
10790.g475	10790.g475	-	10790:6669389-6671339	Ovary	Carcass	OK	0.143393	0.824475	2.5235	-1.24605	0.212748	0.57165	no
10790.g48	10790.g48	-	10790:896359-903903	Ovary	Carcass	OK	42.3827	1.19289	-5.15094	1.87467	0.0608387	0.440308	no
10790.g481	10790.g481	-	10790:6724683-6727825	Ovary	Carcass	OK	0.139131	0.527103	1.92165	-0.0122757	0.990206	0.999896	no
10790.g485	10790.g485	-	10790:6742352-6766673	Ovary	Carcass	OK	4.73809	1.46661	-1.69181	0.19511	0.845307	0.986947	no
10790.g488	10790.g488	-	10790:6786903-6789992	Ovary	Carcass	OK	102.897	10.7515	-3.25859	1.76209	0.0780535	0.484228	no
10790.g489	10790.g489	-	10790:6789993-6795673	Ovary	Carcass	NOTEST	0.0436326	0.0725087	0.732747	-0.35963	0.719124	1	no
10790.g49	10790.g49	-	10790:914260-949737	Ovary	Carcass	OK	10.3326	1.68836	-2.61351	0.633266	0.52656	0.814423	no
10790.g495	10790.g495	-	10790:6843788-6899173	Ovary	Carcass	NOTEST	0	0.0918195	1.79769e+308	1.79769e+308	0.447107	1	no
10790.g498	10790.g498	-	10790:6908733-6911378	Ovary	Carcass	OK	0.0236097	3.127	7.04925	-3.10987	0.00187169	0.0626974	no
10790.g5	10790.g5	-	10790:24675-31406	Ovary	Carcass	OK	25.7778	1.08718	-4.56747	0.629734	0.528869	0.816526	no
10790.g501	10790.g501	-	10790:6936439-6953933	Ovary	Carcass	OK	0.0784616	0.871402	3.47328	-1.32967	0.183626	0.541736	no
10790.g502	10790.g502	-	10790:6954033-6992529	Ovary	Carcass	OK	4.81131	0.81737	-2.55737	1.26994	0.204107	0.562958	no
10790.g505	10790.g505	-	10790:7004396-7005353	Ovary	Carcass	OK	39.5002	5.11656	-2.94861	1.03741	0.299546	0.649256	no
10790.g51	10790.g51	-	10790:950235-953105	Ovary	Carcass	OK	28.8542	2.86102	-3.33418	0.670722	0.502397	0.797194	no
10790.g512	10790.g512	-	10790:7042403-7045627	Ovary	Carcass	OK	13.6155	0.204268	-6.05864	2.21346	0.0268661	0.289271	no
10790.g516	10790.g516	-	10790:7073767-7077266	Ovary	Carcass	OK	21.1506	4.29566	-2.29975	1.03665	0.299898	0.649521	no
10790.g520	10790.g520	-	10790:7093387-7146683	Ovary	Carcass	NOTEST	0.0319992	0.0515641	0.688331	-0.0773891	0.938314	1	no
10790.g522	10790.g522	-	10790:7093387-7146683	Ovary	Carcass	OK	0.0746953	1.31379	4.13658	-1.89529	0.0580541	0.432793	no
10790.g523	10790.g523	-	10790:7150847-7151885	Ovary	Carcass	NOTEST	0	0.323962	1.79769e+308	1.79769e+308	0.155639	1	no
10790.g524	10790.g524	-	10790:7242067-7261265	Ovary	Carcass	OK	0.542363	1.54988	1.51482	-0.740142	0.459214	0.770153	no
10790.g526	10790.g526	-	10790:7326608-7373741	Ovary	Carcass	OK	0	4.20139	1.79769e+308	1.79769e+308	0.239978	0.595757	no
10790.g527	10790.g527	-	10790:7375668-7398437	Ovary	Carcass	OK	0.0147329	1.71868	6.86612	-3.02592	0.00247876	0.0738529	no
10790.g532	10790.g532	-	10790:7411178-7413220	Ovary	Carcass	OK	4.26417	0.718687	-2.56883	0.541537	0.588137	0.853714	no
10790.g536	10790.g536	-	10790:7434340-7436408	Ovary	Carcass	OK	2.09546e-06	5.61291	21.3531	-0.00116549	0.99907	0.999896	no
10790.g548	10790.g548	-	10790:7566319-7574518	Ovary	Carcass	NOTEST	0.00722917	0.00873503	0.272982	-0.113069	0.909976	1	no
10790.g553	10790.g553	-	10790:7585969-7588489	Ovary	Carcass	OK	22.7411	10.6236	-1.09803	0.338902	0.734683	0.937445	no
10790.g555	10790.g555	-	10790:7589389-7592720	Ovary	Carcass	OK	0.271124	2.32253	3.09867	-0.66909	0.503438	0.797481	no
10790.g56	10790.g56	-	10790:996051-1020405	Ovary	Carcass	OK	0	5.97785	1.79769e+308	1.79769e+308	0.377666	0.709629	no
10790.g561	10790.g561	-	10790:7602219-7603414	Ovary	Carcass	OK	0	0.513093	1.79769e+308	1.79769e+308	0.151421	0.520495	no
10790.g58	10790.g58	-	10790:996051-1020405	Ovary	Carcass	NOTEST	0	0.0517334	1.79769e+308	1.79769e+308	0.493108	1	no
10790.g589	10790.g589	-	10790:7682763-7691953	Ovary	Carcass	OK	137.791	13.2863	-3.37448	1.68269	0.092435	0.517196	no
10790.g593	10790.g593	-	10790:7697933-7725399	Ovary	Carcass	OK	5.96575	11.6576	0.966492	-0.36029	0.71863	0.926486	no
10790.g594	10790.g594	-	10790:7725400-7728223	Ovary	Carcass	OK	12.503	23.7616	0.926354	-0.483963	0.628412	0.878052	no
10790.g595	10790.g595	-	10790:7728269-7730093	Ovary	Carcass	OK	29.5241	2.70826	-3.44646	1.72496	0.0845341	0.499712	no
10790.g597	10790.g597	-	10790:7736429-7738023	Ovary	Carcass	OK	1.75921	1.06474	-0.724418	0.356936	0.721139	0.928147	no
10790.g609	10790.g609	-	10790:7810793-7858983	Ovary	Carcass	OK	2.60956	3.44775	0.401847	-0.00904951	0.99278	0.999896	no
10790.g61	10790.g61	-	10790:1022993-1063499	Ovary	Carcass	OK	0.810684	6.24054	2.94446	-0.357572	0.720664	0.927984	no
10790.g611	10790.g611	-	10790:7862144-7862744	Ovary	Carcass	OK	0.525653	1.21421	1.20783	-0.603206	0.546372	0.827173	no
10790.g612	10790.g612	-	10790:7863520-7876094	Ovary	Carcass	OK	7.27176	2.74159	-1.40729	0.311455	0.755455	0.949135	no
10790.g614	10790.g614	-	10790:7880169-7880944	Ovary	Carcass	OK	0	1.35674	1.79769e+308	1.79769e+308	0.148959	0.520495	no
10790.g615	10790.g615	-	10790:7884129-7885664	Ovary	Carcass	NOTEST	0	0.115819	1.79769e+308	1.79769e+308	0.167857	1	no
10790.g617	10790.g617	-	10790:7889737-7914114	Ovary	Carcass	OK	15.8966	3.80124	-2.06418	0.2918	0.770439	0.95763	no
10790.g619	10790.g619	-	10790:7889737-7914114	Ovary	Carcass	OK	3.70318	0.806884	-2.19833	0.0350698	0.972024	0.999896	no
10790.g621	10790.g621	-	10790:7915755-7922524	Ovary	Carcass	OK	37.0461	23.6217	-0.649205	0.0388361	0.969021	0.999896	no
10790.g627	10790.g627	-	10790:7939184-7946486	Ovary	Carcass	OK	0.310418	1.09834	1.82304	-0.527204	0.598052	0.859885	no
10790.g634	10790.g634	-	10790:7996054-7999878	Ovary	Carcass	NOTEST	0.0486678	0.235355	2.2738	-1.11356	0.265469	1	no
10790.g636	10790.g636	-	10790:8014680-8058599	Ovary	Carcass	OK	0.435753	1.4597	1.74408	-0.0576698	0.954012	0.999896	no
10790.g637	10790.g637	-	10790:8014680-8058599	Ovary	Carcass	OK	70.8273	124.746	0.81662	-0.252448	0.800695	0.971677	no
10790.g638	10790.g638	-	10790:8058648-8096941	Ovary	Carcass	OK	2.37861	13.4129	2.49543	-0.473744	0.635682	0.881313	no
10790.g639	10790.g639	-	10790:8058648-8096941	Ovary	Carcass	OK	0.0209102	1.307	5.96591	-0.112361	0.910537	0.999896	no
10790.g640	10790.g640	-	10790:8058648-8096941	Ovary	Carcass	OK	18.6953	20.7465	0.150195	-0.029085	0.976797	0.999896	no
10790.g648	10790.g648	-	10790:8132795-8145208	Ovary	Carcass	NOTEST	0	0.185075	1.79769e+308	1.79769e+308	0.154472	1	no
10790.g651	10790.g651	-	10790:8168382-8178592	Ovary	Carcass	OK	0.0237461	0.441821	4.2177	-0.512444	0.60834	0.865272	no
10790.g662	10790.g662	-	10790:8278649-8283852	Ovary	Carcass	OK	1.44585	0.530067	-1.44767	0.0924797	0.926317	0.999896	no
10790.g663	10790.g663	-	10790:8283952-8303347	Ovary	Carcass	OK	21.1086	0.738017	-4.83803	1.60806	0.107821	0.520495	no
10790.g664	10790.g664	-	10790:8306891-8310841	Ovary	Carcass	OK	24.836	2.9074	-3.09463	1.37267	0.169856	0.529191	no
10790.g668	10790.g668	-	10790:8343716-8383718	Ovary	Carcass	OK	4.49694	7.21443	0.68194	-0.0287657	0.977051	0.999896	no
10790.g669	10790.g669	-	10790:8343716-8383718	Ovary	Carcass	OK	44.1824	38.8593	-0.185213	0.0727687	0.94199	0.999896	no
10790.g671	10790.g671	-	10790:8409896-8421380	Ovary	Carcass	OK	9.94892	1.61487	-2.62312	0.453445	0.650228	0.887821	no
10790.g677	10790.g677	-	10790:8457021-8500925	Ovary	Carcass	OK	3.43805	0.682231	-2.33326	0.0693344	0.944723	0.999896	no
10790.g68	10790.g68	-	10790:1088545-1093599	Ovary	Carcass	NOTEST	0	0.0573913	1.79769e+308	1.79769e+308	0.163962	1	no
10790.g680	10790.g680	-	10790:8457021-8500925	Ovary	Carcass	OK	0.18927	1.95651	3.36976	-0.0640521	0.948929	0.999896	no
10790.g681	10790.g681	-	10790:8457021-8500925	Ovary	Carcass	OK	0.0693214	3.72465	5.74766	-0.295954	0.767265	0.95569	no
10790.g686	10790.g686	-	10790:8550878-8554553	Ovary	Carcass	NOTEST	0.0383281	0	-1.79769e+308	-1.79769e+308	0.418007	1	no
10790.g687	10790.g687	-	10790:8550878-8554553	Ovary	Carcass	OK	0.973994	0.84615	-0.203001	0.0745539	0.94057	0.999896	no
10790.g698	10790.g698	-	10790:8593815-8608183	Ovary	Carcass	OK	0.6193	3.93806	2.66878	-1.09989	0.27138	0.623595	no
10790.g699	10790.g699	-	10790:8609874-8622503	Ovary	Carcass	OK	12.0355	5.44681	-1.14382	0.597671	0.55006	0.82999	no
10790.g700	10790.g700	-	10790:8626988-8633173	Ovary	Carcass	OK	0.176407	0.581647	1.72124	-0.861845	0.388773	0.718529	no
10790.g701	10790.g701	-	10790:8633485-8637923	Ovary	Carcass	NOTEST	0.0489618	0.0296581	-0.723232	0.281326	0.77846	1	no
10790.g702	10790.g702	-	10790:8639913-8646293	Ovary	Carcass	OK	1.91477	0.628148	-1.60799	0.78702	0.43127	0.748194	no
10790.g704	10790.g704	-	10790:8663599-8692229	Ovary	Carcass	NOTEST	0.0612847	0.0127922	-2.26027	0.131461	0.89541	1	no
10790.g715	10790.g715	-	10790:8737632-8838583	Ovary	Carcass	NOTEST	0	0.0376671	1.79769e+308	1.79769e+308	0.498894	1	no
10790.g716	10790.g716	-	10790:8737632-8838583	Ovary	Carcass	OK	1.47146	6.52567	2.14888	-0.215434	0.829429	0.982718	no
10790.g717	10790.g717	-	10790:8737632-8838583	Ovary	Carcass	OK	5.05922	21.6186	2.09529	-0.767328	0.442887	0.75795	no
10790.g719	10790.g719	-	10790:8846578-8848480	Ovary	Carcass	OK	8.53671	23.642	1.4696	-0.747431	0.454804	0.766858	no
10790.g727	10790.g727	-	10790:8864510-8866626	Ovary	Carcass	OK	16.4233	2.95952	-2.47231	0.851325	0.394589	0.721205	no
10790.g728	10790.g728	-	10790:8868290-8875324	Ovary	Carcass	OK	11.1666	0.718574	-3.9579	1.03066	0.302699	0.65274	no
10790.g729	10790.g729	-	10790:8875370-8916068	Ovary	Carcass	OK	17.1911	18.0604	0.071167	-0.00834862	0.993339	0.999896	no
10790.g73	10790.g73	-	10790:1127185-1136156	Ovary	Carcass	OK	48.5507	12.009	-2.01537	0.87952	0.379119	0.710756	no
10790.g730	10790.g730	-	10790:8875370-8916068	Ovary	Carcass	OK	19.0013	100.924	2.4091	-0.925914	0.354491	0.692086	no
10790.g733	10790.g733	-	10790:8960990-8986815	Ovary	Carcass	OK	1.67708	0.337887	-2.31134	1.13997	0.254298	0.609621	no
10790.g734	10790.g734	-	10790:8987494-9107364	Ovary	Carcass	OK	7.52013	0.962347	-2.96613	0.415154	0.678029	0.903242	no
10790.g737	10790.g737	-	10790:9119255-9126438	Ovary	Carcass	NOTEST	0.0513683	0.0310702	-0.725345	0.315587	0.752316	1	no
10790.g739	10790.g739	-	10790:9139018-9139999	Ovary	Carcass	NOTEST	0	0	0	0	1	1	no
10790.g74	10790.g74	-	10790:1138711-1145565	Ovary	Carcass	NOTEST	0.222614	3.48885e-06	-15.9614	0.00568205	0.995466	1	no
10790.g740	10790.g740	-	10790:9141556-9142678	Ovary	Carcass	NOTEST	0	0	0	0	1	1	no
10790.g746	10790.g746	-	10790:9180598-9298807	Ovary	Carcass	OK	7.98513	9.66855	0.275985	-0.0340173	0.972863	0.999896	no
10790.g748	10790.g748	-	10790:9180598-9298807	Ovary	Carcass	OK	0.435628	6.54838	3.90997	-0.0441548	0.964781	0.999896	no
10790.g75	10790.g75	-	10790:1147979-1160044	Ovary	Carcass	OK	9.44068	3.33199	-1.50251	0.178324	0.858469	0.991689	no
10790.g753	10790.g753	-	10790:9328393-9334642	Ovary	Carcass	OK	143.503	23.6733	-2.59975	1.07626	0.281812	0.634035	no
10790.g755	10790.g755	-	10790:9343812-9353926	Ovary	Carcass	OK	20.332	3.56535	-2.51164	1.03369	0.301282	0.651021	no
10790.g76	10790.g76	-	10790:1160090-1177046	Ovary	Carcass	OK	1.55656	14.3254	3.20215	-0.391063	0.695751	0.913373	no
10790.g761	10790.g761	-	10790:9382357-9387656	Ovary	Carcass	OK	0.162557	0.625651	1.94442	-0.0416173	0.966804	0.999896	no
10790.g765	10790.g765	-	10790:9494010-9496432	Ovary	Carcass	NOTEST	0	0.3228	1.79769e+308	1.79769e+308	0.148986	1	no
10790.g766	10790.g766	-	10790:9496480-9518384	Ovary	Carcass	NOTEST	0	0.0340804	1.79769e+308	1.79769e+308	0.17335	1	no
10790.g767	10790.g767	-	10790:9518430-9524823	Ovary	Carcass	OK	0	1.15496	1.79769e+308	1.79769e+308	0.210764	0.56916	no
10790.g77	10790.g77	-	10790:1177047-1233010	Ovary	Carcass	NOTEST	0.316723	0.275428	-0.201547	0.0103563	0.991737	1	no
10790.g772	10790.g772	-	10790:9619470-9626884	Ovary	Carcass	NOTEST	0.259763	0.201095	-0.369317	0.0128295	0.989764	1	no
10790.g775	10790.g775	-	10790:9631544-9642854	Ovary	Carcass	OK	10.5377	1.67397	-2.65421	0.536541	0.591585	0.855131	no
10790.g776	10790.g776	-	10790:9642855-9694732	Ovary	Carcass	OK	26.2225	0.357905	-6.19508	0.550573	0.581926	0.850655	no
10790.g777	10790.g777	-	10790:9642855-9694732	Ovary	Carcass	OK	0.141416	0.822334	2.53977	-0.0102465	0.991825	0.999896	no
10790.g779	10790.g779	-	10790:9791070-9848118	Ovary	Carcass	OK	0.541893	1.04292	0.944546	-0.323074	0.746639	0.94415	no
10790.g78	10790.g78	-	10790:1233110-1260744	Ovary	Carcass	OK	1.82029	2.36796	0.379475	-0.0142431	0.988636	0.999896	no
10790.g780	10790.g780	-	10790:9848164-9854198	Ovary	Carcass	OK	0.782451	4.37328	2.48264	-1.22082	0.222153	0.581444	no
10790.g781	10790.g781	-	10790:9860694-9872304	Ovary	Carcass	OK	20.7385	3.02506	-2.77727	1.11301	0.265704	0.617899	no
10790.g787	10790.g787	-	10790:9889414-9896437	Ovary	Carcass	OK	5.75897	0.0788376	-6.19078	0.0665252	0.94696	0.999896	no
10790.g79	10790.g79	-	10790:1260790-1311995	Ovary	Carcass	OK	13.3252	3.89646	-1.77392	0.193366	0.846672	0.986972	no
10790.g792	10790.g792	-	10790:9955917-9973589	Ovary	Carcass	OK	0.567872	0.891526	0.650712	-0.0153023	0.987791	0.999896	no
10790.g793	10790.g793	-	10790:9973591-9981124	Ovary	Carcass	OK	21.5194	29.1709	0.438892	-0.076885	0.938715	0.999896	no
10790.g796	10790.g796	-	10790:9985069-10063548	Ovary	Carcass	OK	9.06233	6.54269	-0.469998	0.179851	0.85727	0.990988	no
10790.g80	10790.g80	-	10790:1260790-1311995	Ovary	Carcass	OK	0.687817	1.29007	0.907354	-0.0101611	0.991893	0.999896	no
10790.g804	10790.g804	-	10790:10135178-10165992	Ovary	Carcass	OK	30.4361	8.80338	-1.78965	0.644697	0.519123	0.808646	no
10790.g806	10790.g806	-	10790:10175718-10189293	Ovary	Carcass	OK	121.084	23.5278	-2.36357	0.715962	0.474015	0.779612	no
10790.g808	10790.g808	-	10790:10277285-10280018	Ovary	Carcass	OK	0.106814	0.776633	2.86213	-1.36804	0.1713	0.52924	no
10790.g809	10790.g809	-	10790:10283705-10309223	Ovary	Carcass	NOTEST	0.0947177	0.210142	1.14966	-0.557057	0.577489	1	no
10790.g81	10790.g81	-	10790:1311996-1321490	Ovary	Carcass	OK	0.504596	1.97337	1.96746	-0.215984	0.829001	0.982718	no
10790.g810	10790.g810	-	10790:10324923-10328929	Ovary	Carcass	NOTEST	0	0	0	0	1	1	no
10790.g811	10790.g811	-	10790:10328933-10412063	Ovary	Carcass	NOTEST	0.0233219	0.0986572	2.08074	-0.988998	0.322664	1	no
10790.g812	10790.g812	-	10790:10412109-10428543	Ovary	Carcass	OK	8.53041	1.85025	-2.2049	0.109563	0.912756	0.999896	no
10790.g813	10790.g813	-	10790:10412109-10428543	Ovary	Carcass	OK	16.5607	12.9701	-0.35257	0.110148	0.912292	0.999896	no
10790.g814	10790.g814	-	10790:10412109-10428543	Ovary	Carcass	OK	1.25487	0.309589	-2.01911	0.00923028	0.992635	0.999896	no
10790.g817	10790.g817	-	10790:10431401-10474873	Ovary	Carcass	OK	0.98484	0.98542	0.00084972	-0.000129969	0.999896	0.999896	no
10790.g818	10790.g818	-	10790:10476777-10479383	Ovary	Carcass	OK	0.581276	0.632604	0.12208	-0.0607489	0.951559	0.999896	no
10790.g819	10790.g819	-	10790:10480781-10503185	Ovary	Carcass	NOTEST	0.124845	0.317382	1.34609	-0.0402029	0.967931	1	no
10790.g821	10790.g821	-	10790:10503769-10514159	Ovary	Carcass	NOTEST	0	0.184562	1.79769e+308	1.79769e+308	0.498258	1	no
10790.g825	10790.g825	-	10790:10532749-10535783	Ovary	Carcass	OK	5.67166	0.183881	-4.94693	1.39764	0.162222	0.520495	no
10790.g833	10790.g833	-	10790:10563253-10567692	Ovary	Carcass	OK	2.42409	1.03523	-1.22749	0.174763	0.861266	0.991805	no
10790.g839	10790.g839	-	10790:10581864-10589980	Ovary	Carcass	OK	1.42263	1.73703	0.288063	-0.061055	0.951315	0.999896	no
10790.g84	10790.g84	-	10790:1326115-1329504	Ovary	Carcass	OK	0.409893	3.28659	3.00327	-1.13745	0.255348	0.610845	no
10790.g844	10790.g844	-	10790:10612320-10641843	Ovary	Carcass	OK	0	2.725	1.79769e+308	1.79769e+308	0.148405	0.520495	no
10790.g845	10790.g845	-	10790:10678076-10753590	Ovary	Carcass	NOTEST	0.0444472	0.0671329	0.594926	-0.29776	0.765887	1	no
10790.g846	10790.g846	-	10790:10753591-10764788	Ovary	Carcass	OK	19.9722	43.2259	1.1139	-0.465509	0.641567	0.884325	no
10790.g847	10790.g847	-	10790:10764888-10774162	Ovary	Carcass	OK	62.2999	17.9646	-1.79407	0.379924	0.704002	0.918804	no
10790.g848	10790.g848	-	10790:10774208-10777922	Ovary	Carcass	OK	8.25451	0.332914	-4.63196	1.15241	0.249155	0.605758	no
10790.g849	10790.g849	-	10790:10777968-10780338	Ovary	Carcass	OK	38.0928	3.53235	-3.43082	1.538	0.124049	0.520495	no
10790.g85	10790.g85	-	10790:1329505-1349934	Ovary	Carcass	OK	0.0258824	1.00861	5.28426	-0.230391	0.817788	0.978671	no
10790.g851	10790.g851	-	10790:10782498-10809814	Ovary	Carcass	OK	0.0556453	1.95846	5.13732	-0.279992	0.779483	0.960866	no
10790.g854	10790.g854	-	10790:10825700-10842362	Ovary	Carcass	OK	0	0.673142	1.79769e+308	1.79769e+308	0.240448	0.596528	no
10790.g855	10790.g855	-	10790:10842462-10844625	Ovary	Carcass	NOTEST	0	0	0	0	1	1	no
10790.g856	10790.g856	-	10790:10844672-10870109	Ovary	Carcass	OK	0	0.628687	1.79769e+308	1.79769e+308	0.184482	0.541821	no
10790.g857	10790.g857	-	10790:10870110-10894152	Ovary	Carcass	OK	0	1.46603	1.79769e+308	1.79769e+308	0.180217	0.537165	no
10790.g860	10790.g860	-	10790:10894262-10908726	Ovary	Carcass	NOTEST	0.284089	0.176689	-0.685124	0.00121901	0.999027	1	no
10790.g863	10790.g863	-	10790:10914737-10916929	Ovary	Carcass	OK	90.1057	5.49867	-4.03447	1.79153	0.0732085	0.47672	no
10790.g870	10790.g870	-	10790:10959866-10965470	Ovary	Carcass	OK	0.435284	0.087975	-2.30679	0.0826492	0.93413	0.999896	no
10790.g879	10790.g879	-	10790:11007764-11016446	Ovary	Carcass	OK	0.0933923	1.00028	3.42096	-0.0688309	0.945124	0.999896	no
10790.g880	10790.g880	-	10790:11016492-11034336	Ovary	Carcass	OK	1.50622	55.5281	5.20422	-1.6951	0.0900556	0.510721	no
10790.g881	10790.g881	-	10790:11034436-11043966	Ovary	Carcass	OK	0.151556	3.91868	4.69244	-0.00606874	0.995158	0.999896	no
10790.g884	10790.g884	-	10790:11051212-11057731	Ovary	Carcass	OK	178.194	57.7996	-1.62432	0.810029	0.417924	0.738673	no
10790.g885	10790.g885	-	10790:11051212-11057731	Ovary	Carcass	OK	0.166779	32.9571	7.62651	-0.0485203	0.961302	0.999896	no
10790.g887	10790.g887	-	10790:11058996-11061138	Ovary	Carcass	OK	3.79722	1.18436	-1.68084	0.817343	0.413732	0.734896	no
10790.g892	10790.g892	-	10790:11086422-11088816	Ovary	Carcass	NOTEST	0	0.0290325	1.79769e+308	1.79769e+308	0.195405	1	no
10790.g894	10790.g894	-	10790:11093552-11096913	Ovary	Carcass	OK	0	1.15209	1.79769e+308	1.79769e+308	0.403485	0.726832	no
10790.g895	10790.g895	-	10790:11096960-11107594	Ovary	Carcass	OK	0.111828	3.20696	4.84186	-0.642784	0.520364	0.809825	no
10790.g896	10790.g896	-	10790:11096960-11107594	Ovary	Carcass	NOTEST	0	0	0	0	1	1	no
10790.g897	10790.g897	-	10790:11096960-11107594	Ovary	Carcass	NOTEST	0.00941456	0.028443	1.59511	-0.110991	0.911623	1	no
10790.g898	10790.g898	-	10790:11096960-11107594	Ovary	Carcass	OK	0.0902162	2.45093	4.7638	-1.36761	0.171435	0.52924	no
10790.g899	10790.g899	-	10790:11107640-11146934	Ovary	Carcass	OK	0.387811	6.47056	4.06046	-0.36485	0.715223	0.926038	no
10790.g901	10790.g901	-	10790:11159081-11178380	Ovary	Carcass	OK	4.87494	3.24093	-0.588978	0.053454	0.95737	0.999896	no
10790.g907	10790.g907	-	10790:11210901-11214110	Ovary	Carcass	OK	5.26669	13.9709	1.40746	-0.560712	0.574994	0.844501	no
10790.g910	10790.g910	-	10790:11225098-11230060	Ovary	Carcass	NOTEST	0.0472678	0.229888	2.282	-0.860732	0.389386	1	no
10790.g913	10790.g913	-	10790:11251822-11256135	Ovary	Carcass	OK	54.1372	18.0422	-1.58524	0.700248	0.483773	0.788026	no
10790.g915	10790.g915	-	10790:11259165-11261921	Ovary	Carcass	OK	15.7889	5.05902	-1.64198	0.131747	0.895184	0.999896	no
10790.g916	10790.g916	-	10790:11259165-11261921	Ovary	Carcass	OK	12.9113	2.54471	-2.34306	0.0333671	0.973382	0.999896	no
10790.g921	10790.g921	-	10790:11276061-11296885	Ovary	Carcass	NOTEST	0.0241505	0.0251391	0.0578792	-0.012375	0.990126	1	no
10790.g923	10790.g923	-	10790:11307731-11321325	Ovary	Carcass	NOTEST	0.0285449	0.264074	3.20964	-0.670825	0.502332	1	no
10790.g929	10790.g929	-	10790:11371308-11400428	Ovary	Carcass	NOTEST	0	0	0	0	1	1	no
10790.g932	10790.g932	-	10790:11406795-11419659	Ovary	Carcass	OK	0	16.4157	1.79769e+308	1.79769e+308	0.227436	0.583575	no
10790.g933	10790.g933	-	10790:11419705-11424249	Ovary	Carcass	NOTEST	0	0.193909	1.79769e+308	1.79769e+308	0.310017	1	no
10790.g944	10790.g944	-	10790:11482093-11484863	Ovary	Carcass	NOTEST	0	0	0	0	1	1	no
10790.g948	10790.g948	-	10790:11520283-11547166	Ovary	Carcass	NOTEST	0.00964124	0	-1.79769e+308	-1.79769e+308	0.219345	1	no
10790.g949	10790.g949	-	10790:11520283-11547166	Ovary	Carcass	NOTEST	0	0	0	0	1	1	no
10790.g958	10790.g958	-	10790:11625612-11627363	Ovary	Carcass	NOTEST	0.24149	0.0626343	-1.94694	0.915812	0.359766	1	no
10790.g96	10790.g96	-	10790:1462855-1646084	Ovary	Carcass	NOTEST	0.0687652	0	-1.79769e+308	-1.79769e+308	0.498912	1	no
10790.g963	10790.g963	-	10790:11654423-11656157	Ovary	Carcass	OK	1.18273	6.6667	2.49485	-1.01599	0.309632	0.658679	no
10790.g966	10790.g966	-	10790:11720744-11731377	Ovary	Carcass	OK	14.406	10.378	-0.47314	0.164755	0.869137	0.99508	no
10790.g97	10790.g97	-	10790:1462855-1646084	Ovary	Carcass	OK	1.83635	0.0880134	-4.38297	0.0318342	0.974604	0.999896	no
10790.g970	10790.g970	-	10790:11734547-11737171	Ovary	Carcass	OK	20.8995	3.74426	-2.48071	1.25956	0.20783	0.566052	no
10790.g972	10790.g972	-	10790:11739369-11747247	Ovary	Carcass	NOTEST	0	0	0	0	1	1	no
10790.g974	10790.g974	-	10790:11801000-11807877	Ovary	Carcass	OK	0.0157455	1.05647	6.06817	-2.67214	0.007537	0.138891	no
10790.g979	10790.g979	-	10790:11974235-11988566	Ovary	Carcass	OK	0	0.762514	1.79769e+308	1.79769e+308	0.173475	0.531346	no
10790.g98	10790.g98	-	10790:1462855-1646084	Ovary	Carcass	OK	0.185974	4.57276	4.6199	-0.00855258	0.993176	0.999896	no
10790.g980	10790.g980	-	10790:11989425-11999617	Ovary	Carcass	OK	0	0.801673	1.79769e+308	1.79769e+308	0.16316	0.520495	no
10790.g981	10790.g981	-	10790:11999663-12014883	Ovary	Carcass	OK	0.014343	1.1005	6.26166	-2.92706	0.00342179	0.0904914	no
10790.g983	10790.g983	-	10790:12074928-12076305	Ovary	Carcass	OK	48.0346	2.16305	-4.47294	1.75754	0.0788265	0.486805	no
10790.g991	10790.g991	-	10790:12091813-12094086	Ovary	Carcass	OK	5.0139	0.991089	-2.33885	1.14735	0.251238	0.606618	no
10790.g992	10790.g992	-	10790:12094091-12095345	Ovary	Carcass	OK	28.2996	2.9996	-3.23794	0.900241	0.367992	0.700924	no
10791.g1	10791.g1	-	10791:0-1685	Ovary	Carcass	OK	14.7702	7.15093	-1.04649	0.52105	0.602332	0.862419	no
10791.g1000	10791.g1000	-	10791:10398606-10400011	Ovary	Carcass	NOTEST	0	0	0	0	1	1	no
10791.g1007	10791.g1007	-	10791:10418791-10486256	Ovary	Carcass	NOTEST	0.0252086	0.121976	2.27461	-0.0459652	0.963338	1	no
10791.g1008	10791.g1008	-	10791:10418791-10486256	Ovary	Carcass	OK	9.33883	11.5804	0.310374	-0.121374	0.903395	0.999896	no
10791.g1015	10791.g1015	-	10791:10502694-10510895	Ovary	Carcass	OK	22.1184	5.29908	-2.06143	0.847321	0.396816	0.72183	no
10791.g1016	10791.g1016	-	10791:10511728-10516215	Ovary	Carcass	OK	0.0109785	0.444495	5.33941	-2.36986	0.0177947	0.229656	no
10791.g1022	10791.g1022	-	10791:10556166-10567061	Ovary	Carcass	OK	3.24646	8.19199	1.33535	-0.503597	0.614544	0.868847	no
10791.g1024	10791.g1024	-	10791:10602517-10619451	Ovary	Carcass	OK	13.8686	73.4769	2.40547	-1.06839	0.285345	0.636098	no
10791.g1025	10791.g1025	-	10791:10643681-10683136	Ovary	Carcass	NOTEST	0.127038	0.373633	1.55636	-0.00487113	0.996113	1	no
10791.g1026	10791.g1026	-	10791:10643681-10683136	Ovary	Carcass	OK	16.7214	0.439679	-5.2491	1.5947	0.11078	0.520495	no
10791.g1029	10791.g1029	-	10791:10684424-10704276	Ovary	Carcass	OK	2.01267	21.228	3.39879	-0.274315	0.783843	0.962735	no
10791.g1030	10791.g1030	-	10791:10684424-10704276	Ovary	Carcass	OK	0.101715	1.0715	3.39703	-0.0886205	0.929384	0.999896	no
10791.g1034	10791.g1034	-	10791:10714711-10717783	Ovary	Carcass	OK	1.11125	0.053125	-4.38665	0.176919	0.859572	0.991689	no
10791.g1038	10791.g1038	-	10791:10731221-10732216	Ovary	Carcass	NOTEST	0	0.0656533	1.79769e+308	1.79769e+308	0.248541	1	no
10791.g1045	10791.g1045	-	10791:10766502-10792756	Ovary	Carcass	OK	0.56823	0.376801	-0.592672	0.0190637	0.98479	0.999896	no
10791.g1048	10791.g1048	-	10791:10796846-10802296	Ovary	Carcass	OK	11.7041	0.84709	-3.78835	0.05068	0.959581	0.999896	no
10791.g1050	10791.g1050	-	10791:10802342-10822526	Ovary	Carcass	OK	7.79907	4.51608	-0.788232	0.137783	0.890412	0.999896	no
10791.g1053	10791.g1053	-	10791:10822626-10830990	Ovary	Carcass	OK	0.0384701	1.49337	5.27869	-0.0813666	0.93515	0.999896	no
10791.g1055	10791.g1055	-	10791:10845566-10862746	Ovary	Carcass	OK	20.7353	5.24481	-1.98313	0.519312	0.603543	0.86318	no
10791.g1058	10791.g1058	-	10791:10907394-10910406	Ovary	Carcass	NOTEST	0	0	0	0	1	1	no
10791.g1061	10791.g1061	-	10791:11002313-11036465	Ovary	Carcass	NOTEST	0	0.0149352	1.79769e+308	1.79769e+308	0.195405	1	no
10791.g1063	10791.g1063	-	10791:11053230-11061895	Ovary	Carcass	OK	0	0.571512	1.79769e+308	1.79769e+308	0.151431	0.520495	no
10791.g1065	10791.g1065	-	10791:11099107-11118302	Ovary	Carcass	NOTEST	0	0	0	0	1	1	no
10791.g1071	10791.g1071	-	10791:11127938-11133392	Ovary	Carcass	OK	26.2081	3.1539	-3.05481	1.17657	0.239365	0.595018	no
10791.g1074	10791.g1074	-	10791:11145982-11157237	Ovary	Carcass	OK	16.1056	1.38666	-3.53788	1.27672	0.201701	0.560158	no
10791.g1080	10791.g1080	-	10791:11179302-11191033	Ovary	Carcass	OK	21.9444	2.51755	-3.12376	0.0958244	0.92366	0.999896	no
10791.g1085	10791.g1085	-	10791:11179302-11191033	Ovary	Carcass	OK	48.683	7.43142	-2.71171	0.577028	0.563921	0.837822	no
10791.g109	10791.g109	-	10791:1124031-1125584	Ovary	Carcass	OK	1.25375	0.512653	-1.2902	0.647058	0.517595	0.807683	no
10791.g1093	10791.g1093	-	10791:11259636-11327951	Ovary	Carcass	OK	0.05487	18.9999	8.43576	-0.169136	0.865689	0.99314	no
10791.g1094	10791.g1094	-	10791:11259636-11327951	Ovary	Carcass	OK	73.1367	8.356	-3.12971	0.686348	0.492494	0.792543	no
10791.g1095	10791.g1095	-	10791:11327952-11334356	Ovary	Carcass	OK	8.33483	1.01438	-3.03855	0.298142	0.765595	0.955029	no
10791.g1096	10791.g1096	-	10791:11334456-11343050	Ovary	Carcass	OK	47.6833	8.71598	-2.45175	0.970603	0.331746	0.672814	no
10791.g1098	10791.g1098	-	10791:11349303-11375316	Ovary	Carcass	NOTEST	0.0612142	0.0616888	0.0111418	-0.00416702	0.996675	1	no
10791.g1099	10791.g1099	-	10791:11378234-11381896	Ovary	Carcass	NOTEST	0	0	0	0	1	1	no
10791.g11	10791.g11	-	10791:154455-155594	Ovary	Carcass	OK	11.2723	0.309002	-5.18902	2.56252	0.0103914	0.168794	no
10791.g1104	10791.g1104	-	10791:11528254-11537268	Ovary	Carcass	OK	0.0537163	1.00643	4.22774	-2.03838	0.0415122	0.366781	no
10791.g1109	10791.g1109	-	10791:11555949-11573388	Ovary	Carcass	OK	52.2526	5.53952	-3.23767	1.31727	0.187747	0.545607	no
10791.g111	10791.g111	-	10791:1165354-1171336	Ovary	Carcass	OK	2317.74	1479.42	-0.647689	0.368364	0.712602	0.924487	no
10791.g1110	10791.g1110	-	10791:11555949-11573388	Ovary	Carcass	OK	8.45211	1.89834	-2.15458	0.328704	0.74238	0.941338	no
10791.g1111	10791.g1111	-	10791:11574008-11576633	Ovary	Carcass	OK	30.4645	6.82845	-2.1575	0.9233	0.355851	0.693214	no
10791.g1118	10791.g1118	-	10791:11600053-11644538	Ovary	Carcass	OK	7.88457	0.615204	-3.6799	0.246031	0.805658	0.974209	no
10791.g1119	10791.g1119	-	10791:11644584-11729738	Ovary	Carcass	OK	0.953888	0.522588	-0.868145	0.11068	0.91187	0.999896	no
10791.g1120	10791.g1120	-	10791:11765015-11768508	Ovary	Carcass	NOTEST	0	0.143748	1.79769e+308	1.79769e+308	0.217199	1	no
10791.g1122	10791.g1122	-	10791:11800451-11816943	Ovary	Carcass	OK	17.6148	1.84109	-3.25816	1.42049	0.155466	0.520495	no
10791.g1125	10791.g1125	-	10791:11852613-11867917	Ovary	Carcass	NOTEST	0.0107192	0.0777292	2.85826	-1.27862	0.201031	1	no
10791.g1126	10791.g1126	-	10791:11867963-11913073	Ovary	Carcass	OK	0.830838	2.63877	1.66722	-0.670095	0.502797	0.797194	no
10791.g1129	10791.g1129	-	10791:11916923-11930588	Ovary	Carcass	OK	33.2308	2.99828	-3.47031	0.743417	0.457229	0.768485	no
10791.g113	10791.g113	-	10791:1172684-1183455	Ovary	Carcass	OK	3.98258	2.78271	-0.51721	0.0840665	0.933004	0.999896	no
10791.g1135	10791.g1135	-	10791:11956913-11968317	Ovary	Carcass	NOTEST	0.0111091	0.234962	4.40262	-1.97865	0.0478558	1	no
10791.g1136	10791.g1136	-	10791:11969503-11970460	Ovary	Carcass	NOTEST	0	0.042553	1.79769e+308	1.79769e+308	0.223721	1	no
10791.g1142	10791.g1142	-	10791:12026562-12077435	Ovary	Carcass	OK	6.82901	1.22631	-2.47735	0.809125	0.418443	0.738769	no
10791.g1151	10791.g1151	-	10791:12115034-12115592	Ovary	Carcass	NOTEST	0	0	0	0	1	1	no
10791.g1160	10791.g1160	-	10791:12413201-12432586	Ovary	Carcass	OK	0.498066	0.143865	-1.79162	0.191853	0.847858	0.987457	no
10791.g1163	10791.g1163	-	10791:12438176-12453138	Ovary	Carcass	OK	25.0878	13.4077	-0.903926	0.234976	0.814227	0.977393	no
10791.g1165	10791.g1165	-	10791:12463436-12473597	Ovary	Carcass	OK	25.3631	4.37423	-2.53563	1.05106	0.29323	0.643024	no
10791.g1167	10791.g1167	-	10791:12476676-12479357	Ovary	Carcass	NOTEST	0.0224316	0.02713	0.27436	-0.103394	0.91765	1	no
10791.g1168	10791.g1168	-	10791:12479416-12491886	Ovary	Carcass	NOTEST	0.014701	0.00888583	-0.726341	0.0144396	0.988479	1	no
10791.g1170	10791.g1170	-	10791:12496611-12499672	Ovary	Carcass	OK	17.1353	10.0115	-0.775317	0.279982	0.779491	0.960866	no
10791.g1179	10791.g1179	-	10791:12541199-12543817	Ovary	Carcass	OK	2.17046	3.18855	0.554895	-0.0461093	0.963223	0.999896	no
10791.g1185	10791.g1185	-	10791:12557087-12562258	Ovary	Carcass	OK	456.456	20.8142	-4.45483	1.73766	0.0822705	0.494476	no
10791.g1191	10791.g1191	-	10791:12573259-12579547	Ovary	Carcass	OK	35.0885	8.44249	-2.05526	0.591733	0.554029	0.831133	no
10791.g1192	10791.g1192	-	10791:12573259-12579547	Ovary	Carcass	OK	2.14508	2.98379	0.476117	-0.0321518	0.974351	0.999896	no
10791.g1195	10791.g1195	-	10791:12611195-12614727	Ovary	Carcass	NOTEST	0	0.0237097	1.79769e+308	1.79769e+308	0.195405	1	no
10791.g1199	10791.g1199	-	10791:12623001-12628084	Ovary	Carcass	OK	23.163	1.59216	-3.86276	0.989902	0.322222	0.668296	no
10791.g12	10791.g12	-	10791:160495-175388	Ovary	Carcass	OK	59.8188	27.4489	-1.12385	0.527799	0.597639	0.859619	no
10791.g1200	10791.g1200	-	10791:12623001-12628084	Ovary	Carcass	OK	62.6443	4.13378	-3.92165	1.37501	0.169129	0.527836	no
10791.g1201	10791.g1201	-	10791:12623001-12628084	Ovary	Carcass	NOTEST	0	0	0	0	1	1	no
10791.g1204	10791.g1204	-	10791:12645153-12698561	Ovary	Carcass	NOTEST	0	0.2193	1.79769e+308	1.79769e+308	0.491637	1	no
10791.g1205	10791.g1205	-	10791:12698661-12705335	Ovary	Carcass	OK	0.108982	1.75179	4.00667	-1.98775	0.0468392	0.389411	no
10791.g1206	10791.g1206	-	10791:12705381-12733816	Ovary	Carcass	OK	0.075802	1.2887	4.08754	-1.36071	0.173606	0.531346	no
10791.g1214	10791.g1214	-	10791:12760283-12771696	Ovary	Carcass	OK	4.02715	1.87733	-1.10108	0.136165	0.891691	0.999896	no
10791.g1215	10791.g1215	-	10791:12771697-12779181	Ovary	Carcass	OK	68.7554	10.1221	-2.76397	0.9516	0.3413	0.682872	no
10791.g1220	10791.g1220	-	10791:12880867-12889661	Ovary	Carcass	OK	0.0257688	3.10628	6.91342	-2.51075	0.0120474	0.184556	no
10791.g1222	10791.g1222	-	10791:12894127-12904831	Ovary	Carcass	NOTEST	0	0.273866	1.79769e+308	1.79769e+308	0.150115	1	no
10791.g1224	10791.g1224	-	10791:12923761-12931199	Ovary	Carcass	OK	0.890893	7.16711	3.00807	-1.48902	0.136482	0.520495	no
10791.g1226	10791.g1226	-	10791:12952657-12967097	Ovary	Carcass	OK	2.54489	0.301283	-3.07841	0.101932	0.918811	0.999896	no
10791.g1227	10791.g1227	-	10791:12967098-12980387	Ovary	Carcass	OK	15.0285	1.456	-3.36762	1.24803	0.21202	0.570741	no
10791.g1233	10791.g1233	-	10791:12999607-13023171	Ovary	Carcass	OK	0	2.13779	1.79769e+308	1.79769e+308	0.343816	0.683371	no
10791.g1236	10791.g1236	-	10791:13039397-13080247	Ovary	Carcass	OK	1.02977e-06	0.849459	19.6539	-0.00129803	0.998964	0.999896	no
10791.g1237	10791.g1237	-	10791:13080294-13138077	Ovary	Carcass	NOTEST	0	0.143138	1.79769e+308	1.79769e+308	0.247454	1	no
10791.g1238	10791.g1238	-	10791:13168012-13182787	Ovary	Carcass	OK	1.92529	0.332133	-2.53525	0.2296	0.818403	0.978785	no
10791.g124	10791.g124	-	10791:1249023-1259196	Ovary	Carcass	OK	2.90299	2.09137	-0.473093	0.00728414	0.994188	0.999896	no
10791.g1240	10791.g1240	-	10791:13188742-13189627	Ovary	Carcass	NOTEST	0	0.0391381	1.79769e+308	1.79769e+308	0.223721	1	no
10791.g1241	10791.g1241	-	10791:13189692-13190675	Ovary	Carcass	NOTEST	0	0.138139	1.79769e+308	1.79769e+308	0.17335	1	no
10791.g1245	10791.g1245	-	10791:13253691-13274396	Ovary	Carcass	OK	8.9367	3.66669	-1.28526	0.631121	0.527961	0.815419	no
10791.g1247	10791.g1247	-	10791:13295378-13385442	Ovary	Carcass	OK	25.7413	8.84687	-1.54085	0.601323	0.547625	0.827973	no
10791.g1248	10791.g1248	-	10791:13389319-13397702	Ovary	Carcass	OK	11.7957	4.32696	-1.44683	0.669098	0.503433	0.797481	no
10791.g125	10791.g125	-	10791:1249023-1259196	Ovary	Carcass	OK	37.3258	29.8469	-0.322591	0.134763	0.892799	0.999896	no
10791.g1252	10791.g1252	-	10791:13402162-13404101	Ovary	Carcass	OK	9.70773	7.70079	-0.334128	0.132935	0.894245	0.999896	no
10791.g1254	10791.g1254	-	10791:13404980-13413052	Ovary	Carcass	OK	1.18001	0.293471	-2.00751	0.095845	0.923644	0.999896	no
10791.g1256	10791.g1256	-	10791:13416912-13452212	Ovary	Carcass	OK	0	1.46277	1.79769e+308	1.79769e+308	0.39686	0.72183	no
10791.g1257	10791.g1257	-	10791:13453710-13457470	Ovary	Carcass	NOTEST	0	0	0	0	1	1	no
10791.g1258	10791.g1258	-	10791:13458920-13501231	Ovary	Carcass	NOTEST	0.10243	0.00515738	-4.31186	0.156484	0.875651	1	no
10791.g1260	10791.g1260	-	10791:13502870-13511972	Ovary	Carcass	OK	0.298024	1.97136	2.72569	-0.956596	0.338771	0.679435	no
10791.g1274	10791.g1274	-	10791:13603194-13633539	Ovary	Carcass	OK	6.75627	1.87801	-1.84703	0.487743	0.625732	0.877677	no
10791.g1275	10791.g1275	-	10791:13633540-13660904	Ovary	Carcass	OK	2.72425	9.00411	1.72472	-0.513684	0.607473	0.864525	no
10791.g1277	10791.g1277	-	10791:13660950-13738264	Ovary	Carcass	NOTEST	0	0	0	0	1	1	no
10791.g128	10791.g128	-	10791:1267652-1279667	Ovary	Carcass	OK	10.9579	8.91779	-0.297217	0.144144	0.885387	0.999896	no
10791.g1280	10791.g1280	-	10791:13757280-13759884	Ovary	Carcass	NOTEST	0	0.0560571	1.79769e+308	1.79769e+308	0.225483	1	no
10791.g1284	10791.g1284	-	10791:13792535-13807679	Ovary	Carcass	OK	0.0254506	1.34928	5.72834	-0.141978	0.887098	0.999896	no
10791.g1286	10791.g1286	-	10791:13792535-13807679	Ovary	Carcass	OK	0.947893	0.824701	-0.200853	0.00344424	0.997252	0.999896	no
10791.g1287	10791.g1287	-	10791:13807779-13827910	Ovary	Carcass	OK	1.44591	3.36977	1.22067	-0.00677939	0.994591	0.999896	no
10791.g1298	10791.g1298	-	10791:13884889-13886164	Ovary	Carcass	OK	0	25.5145	1.79769e+308	1.79769e+308	0.28455	0.63583	no
10791.g1305	10791.g1305	-	10791:13953499-13980142	Ovary	Carcass	OK	5.72949	0.437132	-3.71227	0.286592	0.774425	0.959166	no
10791.g1306	10791.g1306	-	10791:13953499-13980142	Ovary	Carcass	OK	42.2014	3.78645	-3.47837	1.0265	0.304658	0.654004	no
10791.g132	10791.g132	-	10791:1320327-1326752	Ovary	Carcass	NOTEST	0	0.179429	1.79769e+308	1.79769e+308	0.150488	1	no
10791.g1320	10791.g1320	-	10791:14008474-14010678	Ovary	Carcass	OK	59.3124	13.8371	-2.09979	0.80385	0.421483	0.7412	no
10791.g1321	10791.g1321	-	10791:14010778-14072909	Ovary	Carcass	OK	0	1.01473	1.79769e+308	1.79769e+308	0.451847	0.765297	no
10791.g1322	10791.g1322	-	10791:14010778-14072909	Ovary	Carcass	OK	0.163384	0.434591	1.41139	-0.0755267	0.939796	0.999896	no
10791.g1325	10791.g1325	-	10791:14097348-14111585	Ovary	Carcass	OK	0.472795	0.349148	-0.437373	0.213456	0.830971	0.983207	no
10791.g1326	10791.g1326	-	10791:14114698-14117945	Ovary	Carcass	OK	1.40711	3.86701	1.45848	-0.707157	0.479469	0.784235	no
10791.g1327	10791.g1327	-	10791:14121914-14159184	Ovary	Carcass	NOTEST	0.261387	0.310236	0.247178	-0.123153	0.901986	1	no
10791.g1328	10791.g1328	-	10791:14159185-14162454	Ovary	Carcass	OK	3.63894	0.703906	-2.37006	1.16257	0.245002	0.602328	no
10791.g1330	10791.g1330	-	10791:14168924-14177674	Ovary	Carcass	OK	2.00794	2.01629	0.00598558	-0.000197596	0.999842	0.999896	no
10791.g1331	10791.g1331	-	10791:14168924-14177674	Ovary	Carcass	OK	11.0941	3.76651	-1.55849	0.0516347	0.95882	0.999896	no
10791.g1336	10791.g1336	-	10791:14216814-14220314	Ovary	Carcass	OK	15.83	7.22315	-1.13196	0.589483	0.555537	0.831839	no
10791.g1341	10791.g1341	-	10791:14257070-14280684	Ovary	Carcass	OK	2.47794	2.96767	0.26019	-0.129583	0.896896	0.999896	no
10791.g1342	10791.g1342	-	10791:14280730-14303154	Ovary	Carcass	OK	1.61637	3.49537	1.11269	-0.371397	0.710342	0.923847	no
10791.g1346	10791.g1346	-	10791:14335073-14342737	Ovary	Carcass	OK	134.085	20.4916	-2.71004	1.20481	0.228279	0.584421	no
10791.g1348	10791.g1348	-	10791:14342783-14387207	Ovary	Carcass	OK	10.7269	3.09369	-1.79383	0.502522	0.6153	0.869263	no
10791.g1349	10791.g1349	-	10791:14387307-14418527	Ovary	Carcass	NOTEST	0	0.298384	1.79769e+308	1.79769e+308	0.153504	1	no
10791.g135	10791.g135	-	10791:1370107-1374142	Ovary	Carcass	OK	16.0619	4.36049	-1.88108	0.967862	0.333113	0.673645	no
10791.g1351	10791.g1351	-	10791:14424347-14432978	Ovary	Carcass	OK	0.33825	1.42383	2.07361	-1.01835	0.308511	0.658048	no
10791.g1352	10791.g1352	-	10791:14436097-14438136	Ovary	Carcass	OK	0.0295554	1.25167	5.40429	-2.39652	0.0165514	0.223964	no
10791.g1353	10791.g1353	-	10791:14438138-14443637	Ovary	Carcass	NOTEST	0.13319	0.13013	-0.0335232	0.000326453	0.99974	1	no
10791.g1359	10791.g1359	-	10791:14500155-14504044	Ovary	Carcass	OK	13.2358	1.10537	-3.58184	1.55351	0.1203	0.520495	no
10791.g136	10791.g136	-	10791:1374332-1379088	Ovary	Carcass	OK	2.10094	2.63521	0.326881	-0.002091	0.998332	0.999896	no
10791.g1362	10791.g1362	-	10791:14542902-14554974	Ovary	Carcass	OK	64.1862	28.1265	-1.19033	0.474091	0.635435	0.881313	no
10791.g1364	10791.g1364	-	10791:14558814-14568383	Ovary	Carcass	OK	0.116274	2.95968	4.66984	-1.29117	0.196644	0.554059	no
10791.g1369	10791.g1369	-	10791:14595715-14603304	Ovary	Carcass	OK	0	3.42689	1.79769e+308	1.79769e+308	0.422441	0.741238	no
10791.g137	10791.g137	-	10791:1374332-1379088	Ovary	Carcass	OK	183.98	14.3308	-3.68236	1.68923	0.0911758	0.513981	no
10791.g1381	10791.g1381	-	10791:14684139-14690068	Ovary	Carcass	OK	3.48558	7.27076	1.06071	-0.126071	0.899675	0.999896	no
10791.g1387	10791.g1387	-	10791:14699647-14700550	Ovary	Carcass	OK	42.9308	4.73791	-3.17969	1.28944	0.197244	0.554506	no
10791.g1397	10791.g1397	-	10791:14788218-14794402	Ovary	Carcass	OK	62.6043	6.95355	-3.17044	1.30436	0.192112	0.549297	no
10791.g1399	10791.g1399	-	10791:14807769-14811785	Ovary	Carcass	OK	5.93844	1.43199	-2.05206	0.551733	0.581131	0.849884	no
10791.g1404	10791.g1404	-	10791:14821548-14826412	Ovary	Carcass	OK	45.9785	19.8041	-1.21516	0.514576	0.606849	0.864525	no
10791.g1405	10791.g1405	-	10791:14850992-14876681	Ovary	Carcass	NOTEST	0	0.272546	1.79769e+308	1.79769e+308	0.235708	1	no
10791.g1409	10791.g1409	-	10791:14885912-14914734	Ovary	Carcass	NOTEST	0.042052	0.279706	2.73366	-1.3063	0.191452	1	no
10791.g141	10791.g141	-	10791:1437592-1439182	Ovary	Carcass	OK	6.43504	0.410019	-3.97219	1.97472	0.0483005	0.395696	no
10791.g1410	10791.g1410	-	10791:14924694-14926832	Ovary	Carcass	NOTEST	0	0.128604	1.79769e+308	1.79769e+308	0.161062	1	no
10791.g1415	10791.g1415	-	10791:15000454-15006880	Ovary	Carcass	OK	0	3.68784	1.79769e+308	1.79769e+308	0.3165	0.661892	no
10791.g1417	10791.g1417	-	10791:15039507-15055430	Ovary	Carcass	NOTEST	0	0.0567427	1.79769e+308	1.79769e+308	0.195405	1	no
10791.g1419	10791.g1419	-	10791:15057011-15060500	Ovary	Carcass	NOTEST	0	0.201878	1.79769e+308	1.79769e+308	0.163962	1	no
10791.g142	10791.g142	-	10791:1439232-1440167	Ovary	Carcass	OK	1.29774	0.0926412	-3.80821	1.74693	0.0806489	0.489024	no
10791.g1421	10791.g1421	-	10791:15093043-15094870	Ovary	Carcass	OK	0.111054	1.45641	3.71309	-1.78728	0.0738917	0.477788	no
10791.g1422	10791.g1422	-	10791:15096078-15104430	Ovary	Carcass	OK	0.106217	1.10063	3.37324	-1.65378	0.0981723	0.520495	no
10791.g1423	10791.g1423	-	10791:15120122-15122018	Ovary	Carcass	NOTEST	0	0.0342101	1.79769e+308	1.79769e+308	0.195405	1	no
10791.g1424	10791.g1424	-	10791:15122071-15123708	Ovary	Carcass	OK	0.11356	0.963501	3.08483	-1.4737	0.140563	0.520495	no
10791.g1425	10791.g1425	-	10791:15123888-15124668	Ovary	Carcass	NOTEST	0	0.096314	1.79769e+308	1.79769e+308	0.248541	1	no
10791.g1426	10791.g1426	-	10791:15124719-15129008	Ovary	Carcass	OK	12.2483	16.5777	0.436665	-0.163523	0.870107	0.995299	no
10791.g1427	10791.g1427	-	10791:15136675-15149898	Ovary	Carcass	NOTEST	0	0	0	0	1	1	no
10791.g1431	10791.g1431	-	10791:15209828-15256681	Ovary	Carcass	OK	0.0223068	0.417784	4.2272	-2.01925	0.043461	0.37747	no
10791.g1433	10791.g1433	-	10791:15332333-15333165	Ovary	Carcass	NOTEST	0	0	0	0	1	1	no
10791.g1438	10791.g1438	-	10791:15383393-15390403	Ovary	Carcass	NOTEST	0	0.137494	1.79769e+308	1.79769e+308	0.158828	1	no
10791.g144	10791.g144	-	10791:1446392-1452557	Ovary	Carcass	OK	2.11297	0.772332	-1.45198	0.720421	0.471266	0.777691	no
10791.g1440	10791.g1440	-	10791:15456539-15477096	Ovary	Carcass	OK	0.176626	1.74898	3.30775	-0.499315	0.617557	0.87116	no
10791.g1441	10791.g1441	-	10791:15456539-15477096	Ovary	Carcass	OK	1.91399	4.4761	1.22565	-0.551122	0.58155	0.850271	no
10791.g1442	10791.g1442	-	10791:15477143-15484797	Ovary	Carcass	OK	0.909514	4.86574	2.41949	-1.18835	0.234695	0.591165	no
10791.g1443	10791.g1443	-	10791:15484843-15494538	Ovary	Carcass	OK	6.52301	5.41983	-0.267289	0.135361	0.892326	0.999896	no
10791.g1444	10791.g1444	-	10791:15497753-15524458	Ovary	Carcass	NOTEST	0	0	0	0	1	1	no
10791.g1445	10791.g1445	-	10791:15524504-15525828	Ovary	Carcass	NOTEST	0	0	0	0	1	1	no
10791.g1446	10791.g1446	-	10791:15525928-15527528	Ovary	Carcass	NOTEST	0	0	0	0	1	1	no
10791.g1448	10791.g1448	-	10791:15530608-15534010	Ovary	Carcass	OK	1.01385	0.0738939	-3.77824	0.050659	0.959597	0.999896	no
10791.g1451	10791.g1451	-	10791:15540042-15560768	Ovary	Carcass	OK	93.1052	23.5786	-1.98138	0.824173	0.409841	0.731776	no
10791.g1452	10791.g1452	-	10791:15540042-15560768	Ovary	Carcass	OK	0.469022	0.843223	0.846257	-0.00938451	0.992512	0.999896	no
10791.g1456	10791.g1456	-	10791:15584378-15595712	Ovary	Carcass	OK	14.5604	3.47843	-2.06554	0.695748	0.486586	0.789839	no
10791.g146	10791.g146	-	10791:1454310-1456302	Ovary	Carcass	OK	0	1.65924	1.79769e+308	1.79769e+308	0.162419	0.520495	no
10791.g1460	10791.g1460	-	10791:15696933-15748207	Ovary	Carcass	NOTEST	0	0.0348439	1.79769e+308	1.79769e+308	0.17335	1	no
10791.g1463	10791.g1463	-	10791:15781849-15797073	Ovary	Carcass	OK	1.2417	14.2811	3.52372	-0.210257	0.833467	0.983611	no
10791.g1464	10791.g1464	-	10791:15781849-15797073	Ovary	Carcass	NOTEST	0	0	0	0	1	1	no
10791.g147	10791.g147	-	10791:1456348-1460832	Ovary	Carcass	OK	0.0562334	1.44202	4.68052	-0.469953	0.638388	0.882365	no
10791.g1475	10791.g1475	-	10791:15973775-15985473	Ovary	Carcass	OK	11.8963	2.60121	-2.19326	0.615498	0.538226	0.822508	no
10791.g1476	10791.g1476	-	10791:15985474-16046003	Ovary	Carcass	OK	75.8666	6.61036	-3.52066	1.08527	0.277804	0.631426	no
10791.g1478	10791.g1478	-	10791:16048049-16050135	Ovary	Carcass	OK	17.6976	3.03089	-2.54574	1.01264	0.311233	0.659247	no
10791.g1479	10791.g1479	-	10791:16050182-16052739	Ovary	Carcass	OK	20.0173	6.45143	-1.63356	0.64045	0.52188	0.810346	no
10791.g1496	10791.g1496	-	10791:16157682-16161516	Ovary	Carcass	OK	53.2282	3.01715	-4.14093	1.79131	0.0732437	0.47672	no
10791.g1497	10791.g1497	-	10791:16161517-16175542	Ovary	Carcass	NOTEST	0	0	0	0	1	1	no
10791.g1499	10791.g1499	-	10791:16161517-16175542	Ovary	Carcass	OK	0	11.4432	1.79769e+308	1.79769e+308	0.233584	0.589987	no
10791.g150	10791.g150	-	10791:1469658-1472142	Ovary	Carcass	OK	5.87153	3.41463	-0.782008	0.384503	0.700605	0.916747	no
10791.g1500	10791.g1500	-	10791:16175642-16179923	Ovary	Carcass	OK	0	9.31908	1.79769e+308	1.79769e+308	0.352051	0.691892	no
10791.g1502	10791.g1502	-	10791:16196912-16231735	Ovary	Carcass	OK	0	0.423659	1.79769e+308	1.79769e+308	0.330854	0.672504	no
10791.g1505	10791.g1505	-	10791:16244888-16249564	Ovary	Carcass	NOTEST	0	0	0	0	1	1	no
10791.g1507	10791.g1507	-	10791:16253032-16259094	Ovary	Carcass	NOTEST	0	0	0	0	1	1	no
10791.g1508	10791.g1508	-	10791:16259142-16272353	Ovary	Carcass	NOTEST	0	0	0	0	1	1	no
10791.g1510	10791.g1510	-	10791:16274330-16287722	Ovary	Carcass	NOTEST	0	0.0632131	1.79769e+308	1.79769e+308	0.474005	1	no
10791.g1511	10791.g1511	-	10791:16287822-16294964	Ovary	Carcass	OK	74.9667	12.285	-2.60935	1.16866	0.242542	0.599991	no
10791.g1514	10791.g1514	-	10791:16305542-16325828	Ovary	Carcass	NOTEST	0.0230111	0.0602661	1.38901	-0.0323452	0.974197	1	no
10791.g1515	10791.g1515	-	10791:16325830-16364352	Ovary	Carcass	NOTEST	0	0.035894	1.79769e+308	1.79769e+308	0.225296	1	no
10791.g1518	10791.g1518	-	10791:16394326-16438368	Ovary	Carcass	OK	2.40382	1.09112	-1.13952	0.563386	0.573172	0.843492	no
10791.g1519	10791.g1519	-	10791:16438369-16440386	Ovary	Carcass	OK	3.78167	0.775401	-2.28601	0.707415	0.479309	0.784235	no
10791.g152	10791.g152	-	10791:1474862-1494335	Ovary	Carcass	NOTEST	0.044535	0.175405	1.97768	-0.674806	0.499799	1	no
10791.g1521	10791.g1521	-	10791:16457092-16502436	Ovary	Carcass	OK	0.0165934	3.07147	7.53217	-2.84346	0.00446272	0.103176	no
10791.g1528	10791.g1528	-	10791:16535786-16538507	Ovary	Carcass	OK	13.6965	1.53355	-3.15886	1.57522	0.115206	0.520495	no
10791.g1529	10791.g1529	-	10791:16538511-16539966	Ovary	Carcass	OK	0	1.21664	1.79769e+308	1.79769e+308	0.413346	0.734896	no
10791.g1530	10791.g1530	-	10791:16540012-16542012	Ovary	Carcass	OK	0	7.80208	1.79769e+308	1.79769e+308	0.400302	0.724902	no
10791.g1531	10791.g1531	-	10791:16542723-16567896	Ovary	Carcass	OK	78.5656	20.3538	-1.9486	0.237003	0.812654	0.97687	no
10791.g1532	10791.g1532	-	10791:16542723-16567896	Ovary	Carcass	OK	3.66298	2.0842	-0.813523	0.01085	0.991343	0.999896	no
10791.g1535	10791.g1535	-	10791:16588057-16633931	Ovary	Carcass	NOTEST	0	0.261955	1.79769e+308	1.79769e+308	0.174378	1	no
10791.g1536	10791.g1536	-	10791:16633977-16652831	Ovary	Carcass	OK	0.234389	1.06943	2.18987	-1.08766	0.276746	0.629971	no
10791.g1537	10791.g1537	-	10791:16652931-16730325	Ovary	Carcass	OK	0	70.951	1.79769e+308	1.79769e+308	0.398035	0.723112	no
10791.g1541	10791.g1541	-	10791:16748601-16750126	Ovary	Carcass	NOTEST	0	0.265267	1.79769e+308	1.79769e+308	0.154472	1	no
10791.g1547	10791.g1547	-	10791:16836655-16840058	Ovary	Carcass	OK	0.697699	11.3103	4.01889	-1.24158	0.214392	0.573521	no
10791.g1548	10791.g1548	-	10791:16860351-16867945	Ovary	Carcass	NOTEST	0.0136428	0.218416	4.00087	-1.89018	0.0587344	1	no
10791.g1549	10791.g1549	-	10791:16868835-16875454	Ovary	Carcass	NOTEST	0.080983	0.0400307	-1.01651	0.508738	0.610936	1	no
10791.g1551	10791.g1551	-	10791:16877545-16881270	Ovary	Carcass	OK	0.160237	0.468476	1.54777	-0.591765	0.554008	0.831133	no
10791.g1552	10791.g1552	-	10791:16877545-16881270	Ovary	Carcass	NOTEST	0	0	0	0	1	1	no
10791.g1555	10791.g1555	-	10791:16892010-16896595	Ovary	Carcass	OK	0	5.45549	1.79769e+308	1.79769e+308	0.388923	0.718529	no
10791.g1556	10791.g1556	-	10791:16912923-16932123	Ovary	Carcass	OK	0.286927	1.65198	2.52544	-0.142933	0.886343	0.999896	no
10791.g1557	10791.g1557	-	10791:16912923-16932123	Ovary	Carcass	OK	0.221583	7.23207	5.02849	-0.574306	0.565761	0.838902	no
10791.g1562	10791.g1562	-	10791:16956366-16960504	Ovary	Carcass	OK	0	19.4287	1.79769e+308	1.79769e+308	0.227173	0.583575	no
10791.g1565	10791.g1565	-	10791:16965939-16970044	Ovary	Carcass	OK	283.832	4.83088	-5.87661	2.46028	0.0138829	0.202782	no
10791.g1571	10791.g1571	-	10791:16993336-17001739	Ovary	Carcass	OK	6.41346	3.06523	-1.06511	0.43755	0.661713	0.895906	no
10791.g1573	10791.g1573	-	10791:17008449-17014664	Ovary	Carcass	OK	34.9019	3.62672	-3.26657	1.52274	0.127823	0.520495	no
10791.g1574	10791.g1574	-	10791:17014667-17026309	Ovary	Carcass	OK	2.69477	2.77608	0.0428848	-0.00164439	0.998688	0.999896	no
10791.g1576	10791.g1576	-	10791:17014667-17026309	Ovary	Carcass	OK	34.5082	2.23492	-3.94864	1.04437	0.296314	0.646216	no
10791.g1584	10791.g1584	-	10791:17089639-17100619	Ovary	Carcass	OK	38.6236	21.8195	-0.823864	0.390935	0.695845	0.913373	no
10791.g16	10791.g16	-	10791:280030-288525	Ovary	Carcass	OK	11.3239	20.7837	0.876082	-0.343463	0.73125	0.935669	no
10791.g1600	10791.g1600	-	10791:17184433-17191225	Ovary	Carcass	OK	0.452343	1.33916	1.56584	-0.0662403	0.947186	0.999896	no
10791.g1603	10791.g1603	-	10791:17210903-17212693	Ovary	Carcass	NOTEST	0	0.0699421	1.79769e+308	1.79769e+308	0.181664	1	no
10791.g1605	10791.g1605	-	10791:17216097-17248431	Ovary	Carcass	NOTEST	0.0122548	0.348085	4.82803	-2.15877	0.0308679	1	no
10791.g1611	10791.g1611	-	10791:17285150-17288732	Ovary	Carcass	OK	10.7662	4.76761	-1.17517	0.386545	0.699093	0.915524	no
10791.g1612	10791.g1612	-	10791:17288735-17296647	Ovary	Carcass	OK	0.49597	3.18539	2.68315	-0.0775116	0.938217	0.999896	no
10791.g1613	10791.g1613	-	10791:17296747-17306855	Ovary	Carcass	OK	12.5022	1.55281	-3.00923	1.294	0.195667	0.553548	no
10791.g1618	10791.g1618	-	10791:17345777-17351832	Ovary	Carcass	OK	7.9212	6.90193	-0.198719	0.0679322	0.94584	0.999896	no
10791.g1619	10791.g1619	-	10791:17351833-17361047	Ovary	Carcass	OK	30.0379	13.725	-1.12998	0.288129	0.773248	0.958276	no
10791.g1626	10791.g1626	-	10791:17397145-17465470	Ovary	Carcass	NOTEST	0.00574065	0.0168462	1.55314	-0.44625	0.655417	1	no
10791.g163	10791.g163	-	10791:1567077-1575779	Ovary	Carcass	OK	0.740011	3.18922	2.10759	-1.03146	0.302327	0.652344	no
10791.g1631	10791.g1631	-	10791:17718970-17720859	Ovary	Carcass	NOTEST	0	0	0	0	1	1	no
10791.g1639	10791.g1639	-	10791:17869138-17894461	Ovary	Carcass	OK	0.504679	0.258838	-0.963314	0.0486069	0.961233	0.999896	no
10791.g164	10791.g164	-	10791:1581308-1585917	Ovary	Carcass	NOTEST	0	0.372425	1.79769e+308	1.79769e+308	0.151692	1	no
10791.g1642	10791.g1642	-	10791:17902561-17936555	Ovary	Carcass	OK	0.229124	1.24989	2.44761	-0.0781184	0.937734	0.999896	no
10791.g1644	10791.g1644	-	10791:17940721-17941603	Ovary	Carcass	OK	0	17.9594	1.79769e+308	1.79769e+308	0.15588	0.520495	no
10791.g1645	10791.g1645	-	10791:17941741-17942201	Ovary	Carcass	OK	0	0.833564	1.79769e+308	1.79769e+308	0.157063	0.520495	no
10791.g165	10791.g165	-	10791:1587457-1589192	Ovary	Carcass	OK	0	0.463672	1.79769e+308	1.79769e+308	0.149265	0.520495	no
10791.g1650	10791.g1650	-	10791:17976284-17995038	Ovary	Carcass	OK	0	1.76751	1.79769e+308	1.79769e+308	0.389819	0.718529	no
10791.g1655	10791.g1655	-	10791:18014524-18049497	Ovary	Carcass	NOTEST	0	0	0	0	1	1	no
10791.g1656	10791.g1656	-	10791:18070989-18124150	Ovary	Carcass	OK	0	0.544168	1.79769e+308	1.79769e+308	0.158041	0.520495	no
10791.g1658	10791.g1658	-	10791:18153059-18159772	Ovary	Carcass	NOTEST	0.181872	0.0422913	-2.10449	0.752881	0.451521	1	no
10791.g1662	10791.g1662	-	10791:18169300-18171409	Ovary	Carcass	NOTEST	0	0	0	0	1	1	no
10791.g1669	10791.g1669	-	10791:18276677-18349668	Ovary	Carcass	OK	0.472637	2.04698	2.11469	-0.76907	0.441852	0.757763	no
10791.g1670	10791.g1670	-	10791:18352132-18353647	Ovary	Carcass	NOTEST	0	0	0	0	1	1	no
10791.g1672	10791.g1672	-	10791:18356507-18357337	Ovary	Carcass	OK	4.88101	0.881865	-2.46855	0.655116	0.512393	0.803894	no
10791.g1678	10791.g1678	-	10791:18443641-18449932	Ovary	Carcass	OK	7.49695	2.84237	-1.39921	0.420944	0.673796	0.900435	no
10791.g1683	10791.g1683	-	10791:18496761-18528735	Ovary	Carcass	NOTEST	0	0	0	0	1	1	no
10791.g1684	10791.g1684	-	10791:18533901-18536236	Ovary	Carcass	OK	0.964654	0.113833	-3.08309	1.51146	0.130671	0.520495	no
10791.g1701	10791.g1701	-	10791:18641550-18683635	Ovary	Carcass	OK	24.6408	5.48785	-2.16673	0.702011	0.482672	0.787084	no
10791.g1702	10791.g1702	-	10791:18641550-18683635	Ovary	Carcass	OK	60.8183	6.86186	-3.14783	0.794219	0.427068	0.743546	no
10791.g1709	10791.g1709	-	10791:18741005-18749479	Ovary	Carcass	OK	8.93762	0.295867	-4.91687	0.0254086	0.979729	0.999896	no
10791.g1710	10791.g1710	-	10791:18741005-18749479	Ovary	Carcass	OK	0.683263	4.87924	2.83614	-0.913932	0.360753	0.6963	no
10791.g1715	10791.g1715	-	10791:18801289-18804755	Ovary	Carcass	OK	46.0514	5.09982	-3.17473	1.2267	0.219937	0.579334	no
10791.g1722	10791.g1722	-	10791:18820979-18822787	Ovary	Carcass	NOTEST	0	0	0	0	1	1	no
10791.g1725	10791.g1725	-	10791:18848609-18849177	Ovary	Carcass	NOTEST	0	0.0687877	1.79769e+308	1.79769e+308	0.223721	1	no
10791.g1726	10791.g1726	-	10791:18850493-18860459	Ovary	Carcass	NOTEST	0	0.0591782	1.79769e+308	1.79769e+308	0.248541	1	no
10791.g1727	10791.g1727	-	10791:18850493-18860459	Ovary	Carcass	NOTEST	0	0	0	0	1	1	no
10791.g1730	10791.g1730	-	10791:18873663-19168452	Ovary	Carcass	NOTEST	0.19076	0.333015	0.803828	-0.0173275	0.986175	1	no
10791.g1733	10791.g1733	-	10791:18873663-19168452	Ovary	Carcass	NOTEST	0	0.040169	1.79769e+308	1.79769e+308	0.457304	1	no
10791.g1736	10791.g1736	-	10791:19175072-19211572	Ovary	Carcass	NOTEST	0.150598	0.136575	-0.141005	0.021882	0.982542	1	no
10791.g1737	10791.g1737	-	10791:19211672-19216926	Ovary	Carcass	OK	2.50328	2.01401	-0.313744	0.151292	0.879745	0.99859	no
10791.g1739	10791.g1739	-	10791:19224892-19232737	Ovary	Carcass	NOTEST	0.119489	0.018056	-2.72632	1.24379	0.213577	1	no
10791.g1749	10791.g1749	-	10791:19294287-19296086	Ovary	Carcass	NOTEST	0	0	0	0	1	1	no
10791.g1750	10791.g1750	-	10791:19296203-19300087	Ovary	Carcass	OK	0.982822	0	-1.79769e+308	-1.79769e+308	0.280107	0.632086	no
10791.g1751	10791.g1751	-	10791:19300133-19316257	Ovary	Carcass	OK	0.114651	4.33557	5.2409	-0.98716	0.323564	0.668779	no
10791.g1752	10791.g1752	-	10791:19316357-19325449	Ovary	Carcass	OK	0.0217548	0.460448	4.40363	-1.49881	0.133922	0.520495	no
10791.g176	10791.g176	-	10791:1649811-1652007	Ovary	Carcass	NOTEST	0	0.0140622	1.79769e+308	1.79769e+308	0.223721	1	no
10791.g1761	10791.g1761	-	10791:19369747-19392708	Ovary	Carcass	OK	22.7366	13.6228	-0.738999	0.17558	0.860624	0.991689	no
10791.g1762	10791.g1762	-	10791:19369747-19392708	Ovary	Carcass	OK	56.1722	6.62011	-3.08493	0.685675	0.492918	0.792949	no
10791.g1765	10791.g1765	-	10791:19418094-19426825	Ovary	Carcass	OK	5.91044	1.06394	-2.47385	1.25423	0.20976	0.568282	no
10791.g177	10791.g177	-	10791:1652505-1653817	Ovary	Carcass	NOTEST	0.204469	0.396134	0.954107	-0.475418	0.634489	1	no
10791.g1778	10791.g1778	-	10791:19468065-19471955	Ovary	Carcass	OK	152.741	62.909	-1.27975	0.600555	0.548136	0.828415	no
10791.g1779	10791.g1779	-	10791:19471956-19474425	Ovary	Carcass	OK	7.96262	0.363024	-4.45511	1.14032	0.254154	0.609621	no
10791.g1781	10791.g1781	-	10791:19476525-19488859	Ovary	Carcass	OK	0.314022	12.6977	5.33756	-0.719452	0.471862	0.7777	no
10791.g1784	10791.g1784	-	10791:19497382-19524855	Ovary	Carcass	OK	4.5426	35.9177	2.9831	-1.13131	0.257923	0.612895	no
10791.g1789	10791.g1789	-	10791:19537165-19545355	Ovary	Carcass	OK	0	2.52284	1.79769e+308	1.79769e+308	0.160803	0.520495	no
10791.g1790	10791.g1790	-	10791:19545401-19575475	Ovary	Carcass	OK	0.0320064	3.222	6.65345	-1.63485	0.102081	0.520495	no
10791.g1791	10791.g1791	-	10791:19545401-19575475	Ovary	Carcass	OK	0	2.60063	1.79769e+308	1.79769e+308	0.249553	0.605758	no
10791.g1795	10791.g1795	-	10791:19644879-19656182	Ovary	Carcass	NOTEST	0	0.338059	1.79769e+308	1.79769e+308	0.149791	1	no
10791.g1796	10791.g1796	-	10791:19717489-19731335	Ovary	Carcass	OK	0.0352485	0.489844	3.79669	-1.83669	0.0662554	0.455717	no
10791.g1797	10791.g1797	-	10791:19731338-19738589	Ovary	Carcass	OK	9.45195	1.95555	-2.27303	0.910541	0.362537	0.69812	no
10791.g1799	10791.g1799	-	10791:19742016-19744689	Ovary	Carcass	OK	17.6646	38.3922	1.11995	-0.423065	0.672248	0.900268	no
10791.g1802	10791.g1802	-	10791:19771935-19782084	Ovary	Carcass	OK	3.52619	0.75723	-2.21931	0.346426	0.729022	0.933828	no
10791.g1803	10791.g1803	-	10791:19771935-19782084	Ovary	Carcass	OK	1.92206	0.872326	-1.13971	0.0194597	0.984474	0.999896	no
10791.g1808	10791.g1808	-	10791:19805316-19809414	Ovary	Carcass	NOTEST	0.03269	0.138328	2.08117	-0.765667	0.443874	1	no
10791.g181	10791.g181	-	10791:1666115-1679867	Ovary	Carcass	OK	0.106113	3.04628	4.84337	-1.85482	0.063622	0.449919	no
10791.g1810	10791.g1810	-	10791:19812144-19819998	Ovary	Carcass	NOTEST	0	0.0153847	1.79769e+308	1.79769e+308	0.17335	1	no
10791.g1825	10791.g1825	-	10791:19868670-19874544	Ovary	Carcass	OK	49.893	4.34524	-3.52133	1.42583	0.153917	0.520495	no
10791.g183	10791.g183	-	10791:1680778-1694207	Ovary	Carcass	OK	0	0.773355	1.79769e+308	1.79769e+308	0.283854	0.635678	no
10791.g1830	10791.g1830	-	10791:19931280-19933303	Ovary	Carcass	NOTEST	0	0.0254594	1.79769e+308	1.79769e+308	0.248541	1	no
10791.g1834	10791.g1834	-	10791:19953375-19954474	Ovary	Carcass	OK	5.55772	3.33207	-0.738073	0.356407	0.721536	0.928332	no
10791.g1836	10791.g1836	-	10791:19956974-19963316	Ovary	Carcass	OK	100.471	28.9738	-1.79396	0.826707	0.408403	0.730604	no
10791.g184	10791.g184	-	10791:1694253-1741157	Ovary	Carcass	OK	0	0.578503	1.79769e+308	1.79769e+308	0.159066	0.520495	no
10791.g1841	10791.g1841	-	10791:20139987-20162719	Ovary	Carcass	NOTEST	0	0.229129	1.79769e+308	1.79769e+308	0.211299	1	no
10791.g1844	10791.g1844	-	10791:20165100-20224785	Ovary	Carcass	NOTEST	0.0208749	0.170291	3.02816	-0.0345729	0.97242	1	no
10791.g1847	10791.g1847	-	10791:20275369-20308438	Ovary	Carcass	NOTEST	0.0229612	0.0416574	0.859371	-0.365731	0.714566	1	no
10791.g1848	10791.g1848	-	10791:20308484-20335588	Ovary	Carcass	NOTEST	0.0129706	0.201844	3.95993	-1.0263	0.304752	1	no
10791.g1850	10791.g1850	-	10791:20335634-20411178	Ovary	Carcass	OK	1.44264	0.438634	-1.71763	0.0797697	0.93642	0.999896	no
10791.g1851	10791.g1851	-	10791:20335634-20411178	Ovary	Carcass	OK	1.00205	0.177882	-2.49396	0.0592189	0.952778	0.999896	no
10791.g1852	10791.g1852	-	10791:20411224-20422788	Ovary	Carcass	NOTEST	0.0100797	0.00609078	-0.72676	0.282699	0.777408	1	no
10791.g1854	10791.g1854	-	10791:20457416-20477434	Ovary	Carcass	OK	4.36175	2.31647	-0.912978	0.444685	0.656547	0.892742	no
10791.g1858	10791.g1858	-	10791:20486827-20546474	Ovary	Carcass	OK	1.41361	0.547099	-1.36951	0.663423	0.50706	0.800037	no
10791.g1859	10791.g1859	-	10791:20569634-20571482	Ovary	Carcass	NOTEST	0	0.0508317	1.79769e+308	1.79769e+308	0.181664	1	no
10791.g1861	10791.g1861	-	10791:20621161-20621830	Ovary	Carcass	NOTEST	0	0	0	0	1	1	no
10791.g1864	10791.g1864	-	10791:20690630-20707889	Ovary	Carcass	OK	10.5947	10.4828	-0.0153304	0.00692114	0.994478	0.999896	no
10791.g1866	10791.g1866	-	10791:20708730-20716812	Ovary	Carcass	OK	3.11	0.155184	-4.32486	0.103264	0.917753	0.999896	no
10791.g1879	10791.g1879	-	10791:20774556-20775480	Ovary	Carcass	NOTEST	0	0	0	0	1	1	no
10791.g1880	10791.g1880	-	10791:20779070-20779859	Ovary	Carcass	OK	0.607996	0.0615828	-3.30346	1.39126	0.164147	0.522015	no
10791.g1881	10791.g1881	-	10791:20781758-20787691	Ovary	Carcass	OK	0	6.19838	1.79769e+308	1.79769e+308	0.163447	0.520611	no
10791.g1882	10791.g1882	-	10791:20787737-20810621	Ovary	Carcass	OK	0	1.88259	1.79769e+308	1.79769e+308	0.30432	0.653693	no
10791.g1884	10791.g1884	-	10791:20820403-20843597	Ovary	Carcass	NOTEST	0	0.123877	1.79769e+308	1.79769e+308	0.151421	1	no
10791.g1886	10791.g1886	-	10791:20843643-20873427	Ovary	Carcass	OK	0.092424	3.90432	5.40066	-0.519301	0.603551	0.86318	no
10791.g1889	10791.g1889	-	10791:20903143-20918307	Ovary	Carcass	OK	6.33448	5.11942	-0.307246	0.0510891	0.959255	0.999896	no
10791.g189	10791.g189	-	10791:1759107-1786091	Ovary	Carcass	OK	88.7324	18.1348	-2.2907	0.906697	0.364567	0.699001	no
10791.g1893	10791.g1893	-	10791:20928827-20932787	Ovary	Carcass	OK	61.2568	4.09025	-3.90461	1.5408	0.123365	0.520495	no
10791.g1895	10791.g1895	-	10791:20936353-20947837	Ovary	Carcass	NOTEST	0.0331979	0.0200579	-0.726921	0.343006	0.731594	1	no
10791.g1899	10791.g1899	-	10791:21071417-21075141	Ovary	Carcass	OK	0.0693532	0.440227	2.66622	-1.31377	0.188922	0.546202	no
10791.g1900	10791.g1900	-	10791:21075187-21077821	Ovary	Carcass	OK	0.555574	0.173743	-1.67703	0.842299	0.39962	0.724372	no
10791.g1901	10791.g1901	-	10791:21077867-21110511	Ovary	Carcass	OK	2.18458	2.54679	0.221319	-0.072173	0.942464	0.999896	no
10791.g1906	10791.g1906	-	10791:21206088-21213586	Ovary	Carcass	OK	4.19309	0.990503	-2.08178	0.977147	0.328497	0.670425	no
10791.g1907	10791.g1907	-	10791:21206088-21213586	Ovary	Carcass	NOTEST	0.150476	0.0578756	-1.37851	0.164474	0.869358	1	no
10791.g1909	10791.g1909	-	10791:21231892-21285696	Ovary	Carcass	NOTEST	0.0312936	0.0378098	0.272894	-0.134686	0.89286	1	no
10791.g1910	10791.g1910	-	10791:21297066-21376840	Ovary	Carcass	NOTEST	0	0.258121	1.79769e+308	1.79769e+308	0.149974	1	no
10791.g1911	10791.g1911	-	10791:21400444-21406166	Ovary	Carcass	OK	0.0134366	6.84595	8.99293	-4.05237	5.07006e-05	0.00682376	yes
10791.g1918	10791.g1918	-	10791:21436560-21443114	Ovary	Carcass	NOTEST	0	0.0927175	1.79769e+308	1.79769e+308	0.446918	1	no
10791.g1919	10791.g1919	-	10791:21445370-21462270	Ovary	Carcass	OK	0.103666	1.33419	3.68595	-1.0819	0.279295	0.631699	no
10791.g1920	10791.g1920	-	10791:21462271-21482950	Ovary	Carcass	OK	10.3663	1.9427	-2.41578	0.616474	0.537582	0.822508	no
10791.g1923	10791.g1923	-	10791:21742284-21753610	Ovary	Carcass	NOTEST	0	0.029753	1.79769e+308	1.79769e+308	0.222586	1	no
10791.g1925	10791.g1925	-	10791:21910744-21916928	Ovary	Carcass	OK	0.407888	1.58538	1.95859	-0.966166	0.333961	0.674635	no
10791.g1928	10791.g1928	-	10791:21929239-21939258	Ovary	Carcass	OK	38.0434	5.00294	-2.9268	1.24898	0.211673	0.570389	no
10791.g193	10791.g193	-	10791:1808617-1840017	Ovary	Carcass	OK	0	0.824472	1.79769e+308	1.79769e+308	0.16324	0.520495	no
10791.g1931	10791.g1931	-	10791:21957046-21969288	Ovary	Carcass	OK	5.65364	3.849	-0.554694	0.115653	0.907927	0.999896	no
10791.g1932	10791.g1932	-	10791:21969388-21979316	Ovary	Carcass	NOTEST	0.183964	0.291826	0.665686	-0.337066	0.736067	1	no
10791.g1934	10791.g1934	-	10791:21997068-22003313	Ovary	Carcass	OK	13.2811	3.77727	-1.81396	0.0431943	0.965547	0.999896	no
10791.g1935	10791.g1935	-	10791:21997068-22003313	Ovary	Carcass	OK	70.1197	37.1616	-0.916006	0.326698	0.743896	0.942453	no
10791.g1937	10791.g1937	-	10791:22008058-22015255	Ovary	Carcass	OK	0.086213	3.0189	5.12997	-2.05073	0.0402934	0.362553	no
10791.g1940	10791.g1940	-	10791:22026959-22151110	Ovary	Carcass	OK	20.1259	13.9045	-0.533502	0.0684115	0.945458	0.999896	no
10791.g1941	10791.g1941	-	10791:22026959-22151110	Ovary	Carcass	OK	0.619511	3.93392	2.66677	-0.0490539	0.960876	0.999896	no
10791.g1946	10791.g1946	-	10791:22202690-22204178	Ovary	Carcass	NOTEST	0	0.0215022	1.79769e+308	1.79769e+308	0.223721	1	no
10791.g1950	10791.g1950	-	10791:22468759-22537368	Ovary	Carcass	NOTEST	0.204844	0.0824331	-1.31323	0.00820293	0.993455	1	no
10791.g1953	10791.g1953	-	10791:22537369-22587563	Ovary	Carcass	OK	1.06654	1.71797	0.687773	-0.149849	0.880884	0.99894	no
10791.g1954	10791.g1954	-	10791:22537369-22587563	Ovary	Carcass	NOTEST	0	0.0114816	1.79769e+308	1.79769e+308	0.487704	1	no
10791.g1955	10791.g1955	-	10791:22587613-22604911	Ovary	Carcass	OK	6.51022	4.44823	-0.549474	0.0375526	0.970044	0.999896	no
10791.g1957	10791.g1957	-	10791:22604957-23187367	Ovary	Carcass	OK	5.02697	15.1987	1.59619	-0.0230777	0.981588	0.999896	no
10791.g1958	10791.g1958	-	10791:22604957-23187367	Ovary	Carcass	OK	1.21967	0.300259	-2.02221	0.0635704	0.949312	0.999896	no
10791.g1959	10791.g1959	-	10791:22604957-23187367	Ovary	Carcass	OK	2.95026	0.754913	-1.96646	0.118571	0.905615	0.999896	no
10791.g1961	10791.g1961	-	10791:22604957-23187367	Ovary	Carcass	NOTEST	0.0772697	0.218686	1.50088	-0.0867584	0.930864	1	no
10791.g1962	10791.g1962	-	10791:22604957-23187367	Ovary	Carcass	NOTEST	0	0.0339444	1.79769e+308	1.79769e+308	0.480748	1	no
10791.g1963	10791.g1963	-	10791:23187612-23291697	Ovary	Carcass	NOTEST	0.0134951	0.0228202	0.757876	-0.385059	0.700194	1	no
10791.g203	10791.g203	-	10791:1891604-1897119	Ovary	Carcass	OK	11.5791	2.66768	-2.11787	0.802214	0.422429	0.741238	no
10791.g211	10791.g211	-	10791:1922096-1932947	Ovary	Carcass	OK	1.64663	3.41988	1.05443	-0.169098	0.86572	0.99314	no
10791.g214	10791.g214	-	10791:1947386-1953066	Ovary	Carcass	OK	32.7852	8.67814	-1.91759	0.751835	0.45215	0.76532	no
10791.g216	10791.g216	-	10791:1960276-1971287	Ovary	Carcass	NOTEST	0.107902	0	-1.79769e+308	-1.79769e+308	0.46906	1	no
10791.g220	10791.g220	-	10791:1980122-2011648	Ovary	Carcass	NOTEST	0	0	0	0	1	1	no
10791.g222	10791.g222	-	10791:2015364-2032518	Ovary	Carcass	NOTEST	0	0	0	0	1	1	no
10791.g224	10791.g224	-	10791:2045335-2048668	Ovary	Carcass	NOTEST	0	0	0	0	1	1	no
10791.g225	10791.g225	-	10791:2048714-2067488	Ovary	Carcass	NOTEST	0.0157403	0.180778	3.52168	-1.58499	0.112968	1	no
10791.g229	10791.g229	-	10791:2129334-2170318	Ovary	Carcass	OK	23.4686	22.8138	-0.0408251	0.0197807	0.984218	0.999896	no
10791.g238	10791.g238	-	10791:2221734-2224107	Ovary	Carcass	OK	0.67999	0.932089	0.454954	-0.225035	0.821952	0.980981	no
10791.g239	10791.g239	-	10791:2224207-2250869	Ovary	Carcass	NOTEST	0.0664417	0.265359	1.99778	-0.73952	0.459591	1	no
10791.g244	10791.g244	-	10791:2303137-2312497	Ovary	Carcass	OK	37.206	121.308	1.70507	-0.772536	0.439797	0.756274	no
10791.g245	10791.g245	-	10791:2315982-2316317	Ovary	Carcass	NOTEST	0	0	0	0	1	1	no
10791.g247	10791.g247	-	10791:2321218-2321667	Ovary	Carcass	OK	4.84129	68.2338	3.81703	-1.91616	0.0553449	0.420923	no
10791.g256	10791.g256	-	10791:2362732-2369756	Ovary	Carcass	OK	12.4493	14.2269	0.192559	-0.0730143	0.941795	0.999896	no
10791.g259	10791.g259	-	10791:2397434-2398942	Ovary	Carcass	OK	27.37	1.9067	-3.84345	1.77201	0.0763925	0.482572	no
10791.g261	10791.g261	-	10791:2439008-2452162	Ovary	Carcass	OK	0.0121207	2.0217	7.38195	-3.26477	0.00109554	0.0439207	yes
10791.g262	10791.g262	-	10791:2452208-2462392	Ovary	Carcass	NOTEST	0	0	0	0	1	1	no
10791.g268	10791.g268	-	10791:2520032-2521760	Ovary	Carcass	OK	0	2.82993	1.79769e+308	1.79769e+308	0.330268	0.672038	no
10791.g270	10791.g270	-	10791:2564636-2577378	Ovary	Carcass	NOTEST	0.0327238	0.187924	2.52174	-1.20348	0.22879	1	no
10791.g271	10791.g271	-	10791:2577424-2614058	Ovary	Carcass	OK	0.48454	0.613818	0.341193	-0.0518851	0.95862	0.999896	no
10791.g278	10791.g278	-	10791:2720836-2721418	Ovary	Carcass	NOTEST	0	0.332817	1.79769e+308	1.79769e+308	0.167857	1	no
10791.g28	10791.g28	-	10791:333659-385428	Ovary	Carcass	OK	0	1.63841	1.79769e+308	1.79769e+308	0.162643	0.520495	no
10791.g281	10791.g281	-	10791:2775635-2782298	Ovary	Carcass	NOTEST	0	0.0427042	1.79769e+308	1.79769e+308	0.225483	1	no
10791.g284	10791.g284	-	10791:2896324-2900288	Ovary	Carcass	OK	0.87379	0.452636	-0.948934	0.377473	0.705822	0.920218	no
10791.g287	10791.g287	-	10791:2922161-2925438	Ovary	Carcass	NOTEST	0.274003	0.0828111	-1.72629	0.864846	0.387123	1	no
10791.g289	10791.g289	-	10791:2954913-2989550	Ovary	Carcass	NOTEST	0	0.00916099	1.79769e+308	1.79769e+308	0.246887	1	no
10791.g29	10791.g29	-	10791:387429-409093	Ovary	Carcass	OK	0	0.86235	1.79769e+308	1.79769e+308	0.160854	0.520495	no
10791.g291	10791.g291	-	10791:2992113-2995162	Ovary	Carcass	OK	0	16.6224	1.79769e+308	1.79769e+308	0.273251	0.626175	no
10791.g296	10791.g296	-	10791:3100298-3101063	Ovary	Carcass	NOTEST	0	0	0	0	1	1	no
10791.g297	10791.g297	-	10791:3166047-3170358	Ovary	Carcass	NOTEST	0.102983	0.00691485	-3.89656	1.65135	0.098668	1	no
10791.g298	10791.g298	-	10791:3170404-3176228	Ovary	Carcass	OK	23.1291	0.931305	-4.63431	2.39009	0.0168444	0.226064	no
10791.g303	10791.g303	-	10791:3184798-3194083	Ovary	Carcass	OK	9.21633	1.57546	-2.54842	0.157464	0.874879	0.997423	no
10791.g306	10791.g306	-	10791:3197817-3207728	Ovary	Carcass	NOTEST	0	0.0256973	1.79769e+308	1.79769e+308	0.234719	1	no
10791.g307	10791.g307	-	10791:3207828-3212391	Ovary	Carcass	OK	0.051103	0.551968	3.43311	-1.22702	0.219815	0.579334	no
10791.g309	10791.g309	-	10791:3212438-3233838	Ovary	Carcass	NOTEST	0	0	0	0	1	1	no
10791.g310	10791.g310	-	10791:3233886-3254038	Ovary	Carcass	NOTEST	0	0.0580758	1.79769e+308	1.79769e+308	0.161062	1	no
10791.g311	10791.g311	-	10791:3254138-3264771	Ovary	Carcass	NOTEST	0	0.0400978	1.79769e+308	1.79769e+308	0.195405	1	no
10791.g312	10791.g312	-	10791:3264818-3277443	Ovary	Carcass	OK	0.228808	0.70486	1.6232	-0.555765	0.578371	0.847431	no
10791.g316	10791.g316	-	10791:3294968-3296305	Ovary	Carcass	OK	10.1868	0.834542	-3.60958	0.641459	0.521224	0.810314	no
10791.g322	10791.g322	-	10791:3451176-3491935	Ovary	Carcass	OK	7.96339	3.74783	-1.08733	0.539439	0.589584	0.8539	no
10791.g325	10791.g325	-	10791:3495165-3503974	Ovary	Carcass	OK	18.3021	1.34206	-3.76949	0.679147	0.497045	0.795084	no
10791.g331	10791.g331	-	10791:3544036-3579600	Ovary	Carcass	OK	9.27784	910.065	6.61604	-2.71911	0.00654588	0.130152	no
10791.g332	10791.g332	-	10791:3544036-3579600	Ovary	Carcass	OK	0	0.471877	1.79769e+308	1.79769e+308	0.499807	0.795574	no
10791.g335	10791.g335	-	10791:3599254-3666379	Ovary	Carcass	OK	51.8995	21.2732	-1.28668	0.116119	0.907558	0.999896	no
10791.g336	10791.g336	-	10791:3599254-3666379	Ovary	Carcass	OK	7.98649	5.82906	-0.454298	0.00943052	0.992476	0.999896	no
10791.g343	10791.g343	-	10791:3721549-3732103	Ovary	Carcass	OK	17.6017	2.51074	-2.80953	1.30106	0.193236	0.55084	no
10791.g344	10791.g344	-	10791:3732104-3742749	Ovary	Carcass	OK	23.1613	3.09039	-2.90586	1.11717	0.263923	0.617155	no
10791.g346	10791.g346	-	10791:3749115-3755199	Ovary	Carcass	OK	2.00109	2.06943	0.0484494	-0.0234079	0.981325	0.999896	no
10791.g348	10791.g348	-	10791:3759366-3760159	Ovary	Carcass	OK	19.5869	1.94637	-3.33103	1.66065	0.0967836	0.520495	no
10791.g35	10791.g35	-	10791:426188-427869	Ovary	Carcass	NOTEST	0.15529	0.263087	0.760569	-0.378154	0.705316	1	no
10791.g350	10791.g350	-	10791:3772590-3832454	Ovary	Carcass	OK	3.47731	2.45903	-0.499885	0.185054	0.853187	0.989151	no
10791.g351	10791.g351	-	10791:3832503-3852705	Ovary	Carcass	NOTEST	0.386993	0.106782	-1.85764	0.756684	0.449239	1	no
10791.g354	10791.g354	-	10791:3865514-3925013	Ovary	Carcass	OK	5.37083	47.9804	3.15923	-0.470646	0.637893	0.88234	no
10791.g37	10791.g37	-	10791:434599-444578	Ovary	Carcass	NOTEST	0.336643	0.19157	-0.813347	0.306173	0.759473	1	no
10791.g370	10791.g370	-	10791:3999195-4009038	Ovary	Carcass	OK	3.19162	0.573193	-2.4772	1.22635	0.220066	0.579334	no
10791.g382	10791.g382	-	10791:4060476-4065958	Ovary	Carcass	OK	0.554184	0.547346	-0.017911	0.00879201	0.992985	0.999896	no
10791.g383	10791.g383	-	10791:4071501-4072958	Ovary	Carcass	OK	0.474331	0.328756	-0.528878	0.261669	0.793576	0.968653	no
10791.g39	10791.g39	-	10791:457398-492948	Ovary	Carcass	OK	8.41323	5.4784	-0.618905	0.0796662	0.936503	0.999896	no
10791.g390	10791.g390	-	10791:4130308-4138089	Ovary	Carcass	OK	5.15923	1.11632	-2.20841	0.0138594	0.988942	0.999896	no
10791.g391	10791.g391	-	10791:4130308-4138089	Ovary	Carcass	OK	0.141836	1.1203	2.98158	-0.143126	0.886191	0.999896	no
10791.g392	10791.g392	-	10791:4130308-4138089	Ovary	Carcass	OK	222.486	128.791	-0.788676	0.288083	0.773283	0.958276	no
10791.g397	10791.g397	-	10791:4145736-4148578	Ovary	Carcass	NOTEST	0	0	0	0	1	1	no
10791.g40	10791.g40	-	10791:457398-492948	Ovary	Carcass	OK	0.07371	0.609223	3.04704	-0.00372746	0.997026	0.999896	no
10791.g401	10791.g401	-	10791:4161523-4223448	Ovary	Carcass	NOTEST	0.00710414	0.0635927	3.16213	-1.19547	0.231903	1	no
10791.g402	10791.g402	-	10791:4228378-4229045	Ovary	Carcass	NOTEST	0	0	0	0	1	1	no
10791.g406	10791.g406	-	10791:4308552-4319867	Ovary	Carcass	OK	10.8523	3.91283	-1.47172	0.586018	0.557863	0.833261	no
10791.g41	10791.g41	-	10791:457398-492948	Ovary	Carcass	OK	14.5267	4.42642	-1.71449	0.160558	0.872441	0.996	no
10791.g412	10791.g412	-	10791:4351287-4361133	Ovary	Carcass	OK	31.4594	24.3194	-0.371384	0.121389	0.903383	0.999896	no
10791.g413	10791.g413	-	10791:4351287-4361133	Ovary	Carcass	OK	0.198633	0.720985	1.85986	-0.0518428	0.958654	0.999896	no
10791.g414	10791.g414	-	10791:4361134-4376067	Ovary	Carcass	OK	0.475096	16.5907	5.12601	-1.77828	0.0753577	0.482572	no
10791.g415	10791.g415	-	10791:4376167-4399671	Ovary	Carcass	NOTEST	0	0.308392	1.79769e+308	1.79769e+308	0.20544	1	no
10791.g416	10791.g416	-	10791:4399717-4403151	Ovary	Carcass	NOTEST	0	0.108647	1.79769e+308	1.79769e+308	0.167857	1	no
10791.g417	10791.g417	-	10791:4403197-4404137	Ovary	Carcass	NOTEST	0	0	0	0	1	1	no
10791.g418	10791.g418	-	10791:4404156-4415092	Ovary	Carcass	NOTEST	0	0.0572036	1.79769e+308	1.79769e+308	0.325159	1	no
10791.g419	10791.g419	-	10791:4415094-4428167	Ovary	Carcass	NOTEST	0.0230623	0.365788	3.9874	-1.61543	0.106217	1	no
10791.g426	10791.g426	-	10791:4494847-4504778	Ovary	Carcass	NOTEST	0	0.1965	1.79769e+308	1.79769e+308	0.153504	1	no
10791.g431	10791.g431	-	10791:4590560-4634755	Ovary	Carcass	OK	0.0567903	1.22389	4.42969	-2.16943	0.0300499	0.307726	no
10791.g437	10791.g437	-	10791:4703524-4790927	Ovary	Carcass	NOTEST	0	0.0183745	1.79769e+308	1.79769e+308	0.471821	1	no
10791.g438	10791.g438	-	10791:4703524-4790927	Ovary	Carcass	NOTEST	0.166251	0.355451	1.09629	-0.00586183	0.995323	1	no
10791.g439	10791.g439	-	10791:4703524-4790927	Ovary	Carcass	OK	12.0058	1.6385	-2.87328	0.691463	0.489274	0.790598	no
10791.g440	10791.g440	-	10791:4810451-4823168	Ovary	Carcass	NOTEST	0	0	0	0	1	1	no
10791.g441	10791.g441	-	10791:4810451-4823168	Ovary	Carcass	NOTEST	0	0	0	0	1	1	no
10791.g444	10791.g444	-	10791:4827022-4828351	Ovary	Carcass	NOTEST	0	0.385644	1.79769e+308	1.79769e+308	0.151421	1	no
10791.g445	10791.g445	-	10791:4828402-4866671	Ovary	Carcass	OK	39.2106	52.9738	0.434034	-0.127584	0.898478	0.999896	no
10791.g446	10791.g446	-	10791:4828402-4866671	Ovary	Carcass	OK	1.23722	3.24701	1.39201	-0.106616	0.915094	0.999896	no
10791.g447	10791.g447	-	10791:4828402-4866671	Ovary	Carcass	OK	22.6894	3.51636	-2.68986	0.14826	0.882138	0.999418	no
10791.g450	10791.g450	-	10791:4920606-4926989	Ovary	Carcass	OK	0	0.77838	1.79769e+308	1.79769e+308	0.155507	0.520495	no
10791.g451	10791.g451	-	10791:4929176-4931513	Ovary	Carcass	NOTEST	0	0.345725	1.79769e+308	1.79769e+308	0.152006	1	no
10791.g452	10791.g452	-	10791:4931576-4932196	Ovary	Carcass	NOTEST	0	0.305951	1.79769e+308	1.79769e+308	0.167857	1	no
10791.g453	10791.g453	-	10791:4932326-4933361	Ovary	Carcass	NOTEST	0	0.227542	1.79769e+308	1.79769e+308	0.161062	1	no
10791.g454	10791.g454	-	10791:4936016-4941935	Ovary	Carcass	OK	0	0.769477	1.79769e+308	1.79769e+308	0.150919	0.520495	no
10791.g456	10791.g456	-	10791:4966851-4968896	Ovary	Carcass	NOTEST	0	0.219267	1.79769e+308	1.79769e+308	0.152006	1	no
10791.g458	10791.g458	-	10791:4980220-4997481	Ovary	Carcass	OK	14.6699	8.77227	-0.74184	0.131581	0.895316	0.999896	no
10791.g46	10791.g46	-	10791:521505-526478	Ovary	Carcass	OK	1.2802	30.0059	4.5508	-1.71094	0.0870913	0.503494	no
10791.g47	10791.g47	-	10791:529323-564548	Ovary	Carcass	OK	13.7431	6.98301	-0.976784	0.412615	0.679889	0.903761	no
10791.g471	10791.g471	-	10791:5094240-5116789	Ovary	Carcass	OK	0.595149	0.139931	-2.08853	0.061057	0.951314	0.999896	no
10791.g472	10791.g472	-	10791:5116811-5134000	Ovary	Carcass	OK	2.88255	1.15991	-1.31334	0.3383	0.735137	0.937676	no
10791.g485	10791.g485	-	10791:5325594-5334473	Ovary	Carcass	OK	57.316	4.06692	-3.81693	1.51943	0.128655	0.520495	no
10791.g486	10791.g486	-	10791:5334474-5339608	Ovary	Carcass	OK	9.98988	3.70765	-1.42996	0.0952295	0.924133	0.999896	no
10791.g487	10791.g487	-	10791:5339708-5351022	Ovary	Carcass	OK	2.41922	2.19327	-0.141456	0.00946551	0.992448	0.999896	no
10791.g489	10791.g489	-	10791:5370978-5383272	Ovary	Carcass	OK	2.0769	0.840664	-1.30483	0.0951734	0.924177	0.999896	no
10791.g490	10791.g490	-	10791:5383318-5387878	Ovary	Carcass	NOTEST	0	0	0	0	1	1	no
10791.g491	10791.g491	-	10791:5383318-5387878	Ovary	Carcass	NOTEST	0	0	0	0	1	1	no
10791.g493	10791.g493	-	10791:5396819-5403008	Ovary	Carcass	OK	86.8139	38.5776	-1.17016	0.514356	0.607003	0.864525	no
10791.g495	10791.g495	-	10791:5408358-5421922	Ovary	Carcass	OK	73.8758	6.83562	-3.43396	1.47955	0.138993	0.520495	no
10791.g496	10791.g496	-	10791:5421968-5460203	Ovary	Carcass	OK	28.7337	8.08418	-1.82957	0.69034	0.489981	0.791128	no
10791.g497	10791.g497	-	10791:5421968-5460203	Ovary	Carcass	NOTEST	0.0175813	0.0103267	-0.76767	0.0101313	0.991917	1	no
10791.g5	10791.g5	-	10791:31520-42645	Ovary	Carcass	NOTEST	0.0198274	0.0719293	1.85909	-0.817055	0.413897	1	no
10791.g502	10791.g502	-	10791:5503523-5548841	Ovary	Carcass	OK	72.0316	48.4415	-0.572384	0.2127	0.831561	0.983343	no
10791.g506	10791.g506	-	10791:5686426-5763231	Ovary	Carcass	NOTEST	0.00895829	0.00541622	-0.725937	0.122597	0.902426	1	no
10791.g507	10791.g507	-	10791:5763277-5797505	Ovary	Carcass	OK	18.3605	4.76163	-1.94707	0.730442	0.46512	0.774037	no
10791.g509	10791.g509	-	10791:5801973-5834497	Ovary	Carcass	OK	4.23341	5.07437	0.261409	-0.0677049	0.946021	0.999896	no
10791.g511	10791.g511	-	10791:5844057-5844744	Ovary	Carcass	OK	0.0882073	0.482064	2.45025	-1.08963	0.275876	0.629704	no
10791.g512	10791.g512	-	10791:5844745-5849577	Ovary	Carcass	NOTEST	0	0	0	0	1	1	no
10791.g513	10791.g513	-	10791:5844745-5849577	Ovary	Carcass	NOTEST	0	0.0119088	1.79769e+308	1.79769e+308	0.248541	1	no
10791.g514	10791.g514	-	10791:5849623-5858747	Ovary	Carcass	OK	7.35024	0.149765	-5.61702	0.869753	0.384436	0.715607	no
10791.g515	10791.g515	-	10791:5859955-5860397	Ovary	Carcass	NOTEST	0	0	0	0	1	1	no
10791.g518	10791.g518	-	10791:5877982-5891626	Ovary	Carcass	OK	0.0328022	6.52822	7.63675	-0.171896	0.863519	0.99258	no
10791.g523	10791.g523	-	10791:5906574-5912026	Ovary	Carcass	OK	0.528953	0.619559	0.228104	-0.016222	0.987057	0.999896	no
10791.g535	10791.g535	-	10791:5974423-5977616	Ovary	Carcass	NOTEST	0	0	0	0	1	1	no
10791.g539	10791.g539	-	10791:5994333-5995066	Ovary	Carcass	NOTEST	0	0	0	0	1	1	no
10791.g543	10791.g543	-	10791:6020585-6035843	Ovary	Carcass	OK	20.7975	6.6244	-1.65055	0.173816	0.86201	0.99191	no
10791.g545	10791.g545	-	10791:6020585-6035843	Ovary	Carcass	NOTEST	0.0431924	0.324137	2.90775	-0.00228155	0.99818	1	no
10791.g546	10791.g546	-	10791:6020585-6035843	Ovary	Carcass	OK	24.2005	13.3532	-0.857847	0.169473	0.865424	0.99314	no
10791.g551	10791.g551	-	10791:6049023-6061069	Ovary	Carcass	NOTEST	0	0.391183	1.79769e+308	1.79769e+308	0.178412	1	no
10791.g554	10791.g554	-	10791:6064123-6069872	Ovary	Carcass	OK	14.9429	36.2265	1.27759	-0.444181	0.656912	0.892742	no
10791.g555	10791.g555	-	10791:6069916-6076885	Ovary	Carcass	OK	486.241	7.79105	-5.96371	2.88557	0.003907	0.0963566	no
10791.g560	10791.g560	-	10791:6089503-6092777	Ovary	Carcass	NOTEST	0.0988126	0	-1.79769e+308	-1.79769e+308	0.441815	1	no
10791.g561	10791.g561	-	10791:6089503-6092777	Ovary	Carcass	NOTEST	0.329524	0	-1.79769e+308	-1.79769e+308	0.384307	1	no
10791.g562	10791.g562	-	10791:6097633-6099124	Ovary	Carcass	OK	6.77813	0.353723	-4.26019	2.11298	0.0346022	0.333982	no
10791.g563	10791.g563	-	10791:6101176-6116333	Ovary	Carcass	NOTEST	0	0	0	0	1	1	no
10791.g568	10791.g568	-	10791:6139750-6167061	Ovary	Carcass	NOTEST	0	0	0	0	1	1	no
10791.g570	10791.g570	-	10791:6175277-6179929	Ovary	Carcass	OK	0	1.04325	1.79769e+308	1.79769e+308	0.2606	0.613602	no
10791.g571	10791.g571	-	10791:6180475-6183117	Ovary	Carcass	NOTEST	0	0	0	0	1	1	no
10791.g578	10791.g578	-	10791:6203470-6209987	Ovary	Carcass	NOTEST	0	0.12869	1.79769e+308	1.79769e+308	0.148946	1	no
10791.g579	10791.g579	-	10791:6211928-6215877	Ovary	Carcass	OK	0.012532	2.7947	7.80094	-3.46397	0.000532269	0.0272905	yes
10791.g582	10791.g582	-	10791:6219057-6233324	Ovary	Carcass	NOTEST	0	0	0	0	1	1	no
10791.g587	10791.g587	-	10791:6245067-6254590	Ovary	Carcass	OK	22.4737	5.74652	-1.96748	0.198477	0.842672	0.98657	no
10791.g588	10791.g588	-	10791:6245067-6254590	Ovary	Carcass	OK	13.2546	3.15572	-2.07045	0.676556	0.498688	0.795258	no
10791.g592	10791.g592	-	10791:6265226-6318539	Ovary	Carcass	OK	0.336212	1.32302	1.97639	-0.206391	0.836486	0.98462	no
10791.g593	10791.g593	-	10791:6265226-6318539	Ovary	Carcass	OK	6.34059	3.52459	-0.847161	0.0911199	0.927397	0.999896	no
10791.g595	10791.g595	-	10791:6322929-6325613	Ovary	Carcass	NOTEST	0	0	0	0	1	1	no
10791.g597	10791.g597	-	10791:6328083-6329769	Ovary	Carcass	NOTEST	0	0	0	0	1	1	no
10791.g6	10791.g6	-	10791:48235-119486	Ovary	Carcass	OK	44.1711	16.5475	-1.41649	0.43535	0.663309	0.897067	no
10791.g60	10791.g60	-	10791:682027-709521	Ovary	Carcass	OK	1.13505	15.9357	3.81144	-1.79747	0.0722603	0.474826	no
10791.g601	10791.g601	-	10791:6338089-6341564	Ovary	Carcass	NOTEST	0	0	0	0	1	1	no
10791.g604	10791.g604	-	10791:6349191-6358399	Ovary	Carcass	OK	53.3219	6.65845	-3.00147	0.906565	0.364637	0.699001	no
10791.g605	10791.g605	-	10791:6349191-6358399	Ovary	Carcass	OK	17.8887	2.97352	-2.5888	0.42245	0.672697	0.900268	no
10791.g610	10791.g610	-	10791:6381815-6387329	Ovary	Carcass	NOTEST	0	0	0	0	1	1	no
10791.g611	10791.g611	-	10791:6388315-6398389	Ovary	Carcass	NOTEST	0	0.00905643	1.79769e+308	1.79769e+308	0.223721	1	no
10791.g616	10791.g616	-	10791:6420494-6425947	Ovary	Carcass	NOTEST	0.404511	0.0963037	-2.07052	1.03375	0.301254	1	no
10791.g62	10791.g62	-	10791:709567-796420	Ovary	Carcass	OK	1.06423	24.0108	4.4958	-1.03853	0.299023	0.648838	no
10791.g620	10791.g620	-	10791:6450910-6474684	Ovary	Carcass	OK	6.12949	1.7929	-1.77347	0.409006	0.682536	0.905363	no
10791.g622	10791.g622	-	10791:6494764-6499079	Ovary	Carcass	OK	24.1019	13.4764	-0.838712	0.238189	0.811735	0.976734	no
10791.g623	10791.g623	-	10791:6499080-6505334	Ovary	Carcass	OK	17.0163	2.55628	-2.7348	0.912179	0.361674	0.69735	no
10791.g626	10791.g626	-	10791:6561114-6563404	Ovary	Carcass	OK	0.115733	0.859531	2.89275	-0.0142596	0.988623	0.999896	no
10791.g629	10791.g629	-	10791:6570994-6574455	Ovary	Carcass	OK	45.534	2.34333	-4.28031	1.93578	0.0528947	0.412472	no
10791.g638	10791.g638	-	10791:6620739-6664043	Ovary	Carcass	OK	0.0117535	0.408309	5.11849	-2.07981	0.0375433	0.34977	no
10791.g64	10791.g64	-	10791:807863-810130	Ovary	Carcass	NOTEST	0	0.0553777	1.79769e+308	1.79769e+308	0.195405	1	no
10791.g641	10791.g641	-	10791:6677059-6684833	Ovary	Carcass	OK	1.85692	1.20654	-0.622037	0.0485502	0.961278	0.999896	no
10791.g644	10791.g644	-	10791:6709573-6716038	Ovary	Carcass	OK	0.0374467	7.00452	7.54731	-0.410205	0.681655	0.905185	no
10791.g647	10791.g647	-	10791:6739193-6765344	Ovary	Carcass	OK	0.0146698	1.53327	6.70762	-3.14971	0.00163431	0.0576965	no
10791.g648	10791.g648	-	10791:6765583-6769257	Ovary	Carcass	OK	0.154304	10.8517	6.136	-3.13054	0.00174485	0.0603254	no
10791.g649	10791.g649	-	10791:6771435-6781593	Ovary	Carcass	NOTEST	0	0.0412059	1.79769e+308	1.79769e+308	0.17335	1	no
10791.g65	10791.g65	-	10791:812210-813729	Ovary	Carcass	NOTEST	0	0.0210153	1.79769e+308	1.79769e+308	0.223721	1	no
10791.g652	10791.g652	-	10791:6872706-6918832	Ovary	Carcass	OK	14.1928	7.3762	-0.94421	0.349514	0.726704	0.932125	no
10791.g654	10791.g654	-	10791:6922285-6929783	Ovary	Carcass	OK	0.947609	1.8669	0.978278	-0.474478	0.635159	0.881313	no
10791.g655	10791.g655	-	10791:6929830-6950994	Ovary	Carcass	OK	3.06561	2.37017	-0.371183	0.0835386	0.933423	0.999896	no
10791.g656	10791.g656	-	10791:6929830-6950994	Ovary	Carcass	OK	0.289169	1.85228	2.67932	-0.300282	0.763962	0.953847	no
10791.g657	10791.g657	-	10791:6955559-7020744	Ovary	Carcass	OK	1.23042	0.570452	-1.10898	0.194086	0.846109	0.986947	no
10791.g658	10791.g658	-	10791:6955559-7020744	Ovary	Carcass	NOTEST	0.0152263	0.0768847	2.33613	-0.0300259	0.976046	1	no
10791.g660	10791.g660	-	10791:7022710-7045124	Ovary	Carcass	OK	17.5671	8.16857	-1.10472	0.176098	0.860217	0.991689	no
10791.g661	10791.g661	-	10791:7022710-7045124	Ovary	Carcass	OK	11.0694	5.39471	-1.03696	0.0735393	0.941377	0.999896	no
10791.g666	10791.g666	-	10791:7068078-7078937	Ovary	Carcass	NOTEST	0.00820051	0.0136466	0.734757	-0.188513	0.850475	1	no
10791.g670	10791.g670	-	10791:7087748-7107098	Ovary	Carcass	NOTEST	0.328587	0.264451	-0.313274	0.0293375	0.976595	1	no
10791.g673	10791.g673	-	10791:7114101-7130718	Ovary	Carcass	OK	0.154132	1.73797	3.49517	-0.655406	0.512207	0.803769	no
10791.g675	10791.g675	-	10791:7135014-7143198	Ovary	Carcass	OK	1.0822	9.17142	3.08318	-1.25066	0.211058	0.569548	no
10791.g678	10791.g678	-	10791:7151758-7153988	Ovary	Carcass	OK	15.2323	0.302659	-5.6533	2.35966	0.0182914	0.232282	no
10791.g68	10791.g68	-	10791:868490-881978	Ovary	Carcass	OK	9.35731	6.16305	-0.60245	0.247921	0.804196	0.973362	no
10791.g680	10791.g680	-	10791:7160323-7165728	Ovary	Carcass	OK	15.0684	3.51888	-2.09834	0.553934	0.579624	0.848442	no
10791.g681	10791.g681	-	10791:7165850-7168275	Ovary	Carcass	OK	78.1302	7.5466	-3.37198	1.78777	0.0738124	0.477788	no
10791.g682	10791.g682	-	10791:7168322-7180896	Ovary	Carcass	OK	9.15389	21.7223	1.24672	-0.218838	0.826776	0.982718	no
10791.g685	10791.g685	-	10791:7180942-7353132	Ovary	Carcass	OK	0.112364	6.9255	5.94567	-1.8041	0.0712163	0.471786	no
10791.g687	10791.g687	-	10791:7353178-7369246	Ovary	Carcass	OK	56.1183	11.9444	-2.23213	0.980191	0.326992	0.669792	no
10791.g688	10791.g688	-	10791:7371282-7377386	Ovary	Carcass	OK	94.9348	8.07851	-3.55478	1.57142	0.116085	0.520495	no
10791.g689	10791.g689	-	10791:7377432-7389546	Ovary	Carcass	OK	57.6503	1.71756	-5.0689	1.75708	0.0789047	0.486805	no
10791.g692	10791.g692	-	10791:7402542-7438726	Ovary	Carcass	NOTEST	0.186836	0.253169	0.438326	-0.0150841	0.987965	1	no
10791.g694	10791.g694	-	10791:7453532-7472486	Ovary	Carcass	OK	1.39709	0.204192	-2.77443	0.0978178	0.922077	0.999896	no
10791.g695	10791.g695	-	10791:7453532-7472486	Ovary	Carcass	NOTEST	0	0	0	0	1	1	no
10791.g699	10791.g699	-	10791:7482516-7492576	Ovary	Carcass	OK	0.409361	0.99201	1.27698	-0.05337	0.957437	0.999896	no
10791.g7	10791.g7	-	10791:121385-122385	Ovary	Carcass	OK	3.68598	1.79374	-1.03908	0.508406	0.611169	0.86718	no
10791.g70	10791.g70	-	10791:885040-889735	Ovary	Carcass	OK	34.663	1.61864	-4.42054	2.0049	0.044974	0.383121	no
10791.g702	10791.g702	-	10791:7500753-7501636	Ovary	Carcass	OK	173.525	16.7575	-3.37226	1.30564	0.191673	0.548922	no
10791.g703	10791.g703	-	10791:7502339-7515604	Ovary	Carcass	OK	7.812	3.44158	-1.18262	0.145861	0.884031	0.999896	no
10791.g704	10791.g704	-	10791:7502339-7515604	Ovary	Carcass	OK	29.2869	5.74761	-2.34922	0.319816	0.749108	0.945766	no
10791.g709	10791.g709	-	10791:7573881-7606388	Ovary	Carcass	NOTEST	0	0.00955917	1.79769e+308	1.79769e+308	0.222586	1	no
10791.g727	10791.g727	-	10791:7696630-7700711	Ovary	Carcass	OK	0.896807	0.561341	-0.67592	0.0482608	0.961508	0.999896	no
10791.g730	10791.g730	-	10791:7702671-7725355	Ovary	Carcass	OK	8.67004	1.51401	-2.51767	0.885535	0.375868	0.70823	no
10791.g732	10791.g732	-	10791:7744631-7751524	Ovary	Carcass	NOTEST	0	0	0	0	1	1	no
10791.g735	10791.g735	-	10791:7766331-7842355	Ovary	Carcass	OK	1.61765	5.43462	1.74828	-0.338599	0.734912	0.937548	no
10791.g736	10791.g736	-	10791:7766331-7842355	Ovary	Carcass	OK	0.517093	3.26333	2.65785	-0.420189	0.674347	0.900435	no
10791.g737	10791.g737	-	10791:7842381-7847785	Ovary	Carcass	OK	0	6.80054	1.79769e+308	1.79769e+308	0.342229	0.68323	no
10791.g740	10791.g740	-	10791:7848664-7852195	Ovary	Carcass	OK	0	0.976	1.79769e+308	1.79769e+308	0.47241	0.7777	no
10791.g741	10791.g741	-	10791:7852295-7855910	Ovary	Carcass	OK	2.59686	0.0778661	-5.05963	2.43486	0.0148977	0.212659	no
10791.g742	10791.g742	-	10791:7855911-7890795	Ovary	Carcass	OK	4.33754	43.9592	3.34121	-1.08288	0.278861	0.631647	no
10791.g743	10791.g743	-	10791:7890841-7897705	Ovary	Carcass	OK	0.0805837	1.68099	4.38268	-2.11292	0.0346079	0.333982	no
10791.g744	10791.g744	-	10791:7897805-7898623	Ovary	Carcass	NOTEST	0.156179	0.284332	0.864379	-0.401668	0.687929	1	no
10791.g745	10791.g745	-	10791:7898675-7914731	Ovary	Carcass	OK	1.11264	13.0085	3.5474	-0.0993097	0.920892	0.999896	no
10791.g746	10791.g746	-	10791:7898675-7914731	Ovary	Carcass	OK	6.9158	205.53	4.89331	-2.16695	0.0302384	0.308593	no
10791.g749	10791.g749	-	10791:7918306-7918865	Ovary	Carcass	OK	357.112	9.49054	-5.23374	2.37092	0.017744	0.229656	no
10791.g750	10791.g750	-	10791:7918922-7920655	Ovary	Carcass	OK	144.2	0.0252996	-12.4767	2.5567	0.0105669	0.17035	no
10791.g755	10791.g755	-	10791:7998199-8002931	Ovary	Carcass	NOTEST	0	0.0371255	1.79769e+308	1.79769e+308	0.17335	1	no
10791.g757	10791.g757	-	10791:8020618-8040231	Ovary	Carcass	NOTEST	0	0	0	0	1	1	no
10791.g759	10791.g759	-	10791:8046022-8047546	Ovary	Carcass	OK	30.5763	15.7565	-0.956465	0.34618	0.729207	0.933906	no
10791.g765	10791.g765	-	10791:8121041-8124391	Ovary	Carcass	OK	1.16229	1.12844	-0.0426327	0.00182938	0.99854	0.999896	no
10791.g77	10791.g77	-	10791:953014-963774	Ovary	Carcass	OK	0.957395	1.30767	0.449815	-0.153178	0.878258	0.998104	no
10791.g772	10791.g772	-	10791:8156826-8178085	Ovary	Carcass	OK	54.6257	12.1854	-2.16443	0.879205	0.37929	0.710756	no
10791.g774	10791.g774	-	10791:8184224-8188170	Ovary	Carcass	NOTEST	0.167873	0.153505	-0.129082	0.0284613	0.977294	1	no
10791.g775	10791.g775	-	10791:8188174-8193085	Ovary	Carcass	OK	0.509583	0.597913	0.230616	-0.113791	0.909403	0.999896	no
10791.g776	10791.g776	-	10791:8193185-8254815	Ovary	Carcass	NOTEST	0.0126585	0	-1.79769e+308	-1.79769e+308	0.367673	1	no
10791.g779	10791.g779	-	10791:8269628-8288081	Ovary	Carcass	OK	2.39878	0.150463	-3.99482	0.145359	0.884428	0.999896	no
10791.g780	10791.g780	-	10791:8288129-8296711	Ovary	Carcass	NOTEST	0	0	0	0	1	1	no
10791.g781	10791.g781	-	10791:8296811-8312981	Ovary	Carcass	NOTEST	0.147631	0.0534484	-1.46578	0.0179943	0.985643	1	no
10791.g789	10791.g789	-	10791:8374517-8380651	Ovary	Carcass	OK	0.978638	0.654515	-0.58035	0.0201045	0.98396	0.999896	no
10791.g79	10791.g79	-	10791:968525-974374	Ovary	Carcass	OK	0.907974	0.683032	-0.410699	0.0226139	0.981958	0.999896	no
10791.g790	10791.g790	-	10791:8380847-8385895	Ovary	Carcass	OK	3.38702	0.407785	-3.05413	0.658451	0.510248	0.802869	no
10791.g796	10791.g796	-	10791:8424011-8438327	Ovary	Carcass	OK	3.29585	3.23111	-0.0286205	0.00319895	0.997448	0.999896	no
10791.g797	10791.g797	-	10791:8438328-8459841	Ovary	Carcass	OK	0.447437	1.28899	1.52649	-0.742405	0.457842	0.769228	no
10791.g798	10791.g798	-	10791:8460817-8487016	Ovary	Carcass	NOTEST	0.0933482	0.0725071	-0.364499	0.138841	0.889575	1	no
10791.g799	10791.g799	-	10791:8460817-8487016	Ovary	Carcass	NOTEST	0	0.114341	1.79769e+308	1.79769e+308	0.261169	1	no
10791.g804	10791.g804	-	10791:8498137-8503306	Ovary	Carcass	OK	1.73196	17.2236	3.31391	-1.3859	0.165778	0.525603	no
10791.g808	10791.g808	-	10791:8511136-8522691	Ovary	Carcass	OK	0.0263531	0.832878	4.98206	-1.67508	0.0939184	0.520495	no
10791.g814	10791.g814	-	10791:8628254-8667760	Ovary	Carcass	OK	30.9615	12.5828	-1.29902	0.504537	0.613884	0.868394	no
10791.g815	10791.g815	-	10791:8628254-8667760	Ovary	Carcass	OK	2.35995	2.21806	-0.0894568	0.00317498	0.997467	0.999896	no
10791.g819	10791.g819	-	10791:8677440-8699944	Ovary	Carcass	OK	12.0312	3.13915	-1.93834	0.235888	0.81352	0.977342	no
10791.g820	10791.g820	-	10791:8677440-8699944	Ovary	Carcass	OK	56.0541	4.87203	-3.52422	1.45045	0.146933	0.520495	no
10791.g822	10791.g822	-	10791:8719900-8723942	Ovary	Carcass	NOTEST	0	0.00840316	1.79769e+308	1.79769e+308	0.248541	1	no
10791.g832	10791.g832	-	10791:8852068-8854661	Ovary	Carcass	OK	0.0946265	0.987179	3.383	-1.22424	0.220861	0.580359	no
10791.g834	10791.g834	-	10791:8869401-8870883	Ovary	Carcass	NOTEST	0.0752362	0.141087	0.90708	-0.259303	0.795401	1	no
10791.g844	10791.g844	-	10791:8918661-8922572	Ovary	Carcass	NOTEST	0	0.323283	1.79769e+308	1.79769e+308	0.150429	1	no
10791.g851	10791.g851	-	10791:8945756-8948031	Ovary	Carcass	OK	9.35565	3.15698	-1.5673	0.547762	0.583856	0.851823	no
10791.g854	10791.g854	-	10791:8952912-8956771	Ovary	Carcass	OK	1.56419	0.34415	-2.18431	0.143303	0.886051	0.999896	no
10791.g856	10791.g856	-	10791:8957922-8968481	Ovary	Carcass	OK	16.6742	5.63273	-1.56571	0.483428	0.628792	0.878052	no
10791.g857	10791.g857	-	10791:8957922-8968481	Ovary	Carcass	OK	21.9912	4.68818	-2.22982	0.975193	0.329465	0.671492	no
10791.g861	10791.g861	-	10791:8988921-9000955	Ovary	Carcass	OK	6.10379	1.48044	-2.04368	0.246474	0.805316	0.974107	no
10791.g862	10791.g862	-	10791:8988921-9000955	Ovary	Carcass	OK	44.5592	7.39776	-2.59056	0.68167	0.495448	0.793964	no
10791.g876	10791.g876	-	10791:9088571-9094674	Ovary	Carcass	NOTEST	0	0	0	0	1	1	no
10791.g88	10791.g88	-	10791:1030419-1032704	Ovary	Carcass	OK	4.87665	1.13535	-2.10276	1.02735	0.304253	0.653693	no
10791.g880	10791.g880	-	10791:9120131-9190776	Ovary	Carcass	OK	0.0825651	1.84378	4.48099	-0.0691485	0.944871	0.999896	no
10791.g882	10791.g882	-	10791:9120131-9190776	Ovary	Carcass	OK	0.108001	3.93104	5.18579	-0.0572166	0.954373	0.999896	no
10791.g883	10791.g883	-	10791:9120131-9190776	Ovary	Carcass	OK	0.201316	6.47118	5.00649	-0.676436	0.498764	0.795258	no
10791.g885	10791.g885	-	10791:9247286-9299958	Ovary	Carcass	OK	0.432639	6.89288	3.99387	-1.76802	0.0770576	0.483099	no
10791.g89	10791.g89	-	10791:1032773-1034614	Ovary	Carcass	OK	9.31433	1.98711	-2.22878	1.09068	0.275415	0.629347	no
10791.g892	10791.g892	-	10791:9329184-9416248	Ovary	Carcass	OK	13.7203	4.83971	-1.50332	0.539509	0.589536	0.8539	no
10791.g893	10791.g893	-	10791:9329184-9416248	Ovary	Carcass	OK	0	0.447153	1.79769e+308	1.79769e+308	0.477637	0.782938	no
10791.g896	10791.g896	-	10791:9425484-9429638	Ovary	Carcass	OK	4.85429	0.69497	-2.80424	0.946049	0.344124	0.683555	no
10791.g897	10791.g897	-	10791:9429738-9431111	Ovary	Carcass	OK	4.77711	1.7882	-1.41763	0.68951	0.490502	0.791292	no
10791.g899	10791.g899	-	10791:9433904-9436208	Ovary	Carcass	OK	0	8.70186	1.79769e+308	1.79769e+308	0.338495	0.679188	no
10791.g901	10791.g901	-	10791:9439349-9450148	Ovary	Carcass	OK	109.055	11.5354	-3.24091	0.382404	0.702162	0.917668	no
10791.g904	10791.g904	-	10791:9478479-9481260	Ovary	Carcass	NOTEST	0.0909183	0.0869775	-0.0639286	0.000120789	0.999904	1	no
10791.g907	10791.g907	-	10791:9490526-9497664	Ovary	Carcass	OK	388.373	184.277	-1.07557	0.462621	0.643636	0.884912	no
10791.g91	10791.g91	-	10791:1039303-1040529	Ovary	Carcass	NOTEST	0.0557133	0.10129	0.862403	-0.315984	0.752015	1	no
10791.g911	10791.g911	-	10791:9502891-9528118	Ovary	Carcass	OK	1.09306	27.9515	4.67648	-2.06327	0.0390867	0.356415	no
10791.g912	10791.g912	-	10791:9528119-9622598	Ovary	Carcass	OK	22.7246	4.50156	-2.33576	0.201877	0.840013	0.98555	no
10791.g913	10791.g913	-	10791:9528119-9622598	Ovary	Carcass	NOTEST	0.0728896	0.0293609	-1.31182	0.000525812	0.99958	1	no
10791.g914	10791.g914	-	10791:9528119-9622598	Ovary	Carcass	OK	0.01878	0.755746	5.33063	-0.023344	0.981376	0.999896	no
10791.g915	10791.g915	-	10791:9528119-9622598	Ovary	Carcass	OK	16.3704	5.91703	-1.46814	0.128127	0.898049	0.999896	no
10791.g919	10791.g919	-	10791:9631824-9724176	Ovary	Carcass	OK	14.0339	13.9836	-0.00517276	0.00049758	0.999603	0.999896	no
10791.g920	10791.g920	-	10791:9724222-9738116	Ovary	Carcass	NOTEST	0	0.0470785	1.79769e+308	1.79769e+308	0.341546	1	no
10791.g922	10791.g922	-	10791:9791226-9819132	Ovary	Carcass	OK	0.0302322	1.94617	6.00841	-2.80313	0.00506089	0.111606	no
10791.g925	10791.g925	-	10791:9839603-9930822	Ovary	Carcass	OK	27.5562	9.97643	-1.46578	0.53314	0.593936	0.857074	no
10791.g929	10791.g929	-	10791:9971723-9979482	Ovary	Carcass	OK	30.6381	0.720631	-5.40992	1.93028	0.0535722	0.414978	no
10791.g930	10791.g930	-	10791:9979582-10037456	Ovary	Carcass	OK	10.758	4.82659	-1.15634	0.462191	0.643945	0.885174	no
10791.g937	10791.g937	-	10791:10108482-10119916	Ovary	Carcass	OK	0.150858	3.19278	4.40354	-1.0297	0.303153	0.653005	no
10791.g938	10791.g938	-	10791:10119963-10129876	Ovary	Carcass	NOTEST	0.110802	0.0134008	-3.04759	1.27856	0.201052	1	no
10791.g941	10791.g941	-	10791:10140906-10155589	Ovary	Carcass	OK	0.0127193	0.484283	5.25076	-1.94869	0.051333	0.406622	no
10791.g944	10791.g944	-	10791:10158677-10176161	Ovary	Carcass	NOTEST	0.0604586	0.0109486	-2.4652	0.0048782	0.996108	1	no
10791.g948	10791.g948	-	10791:10218072-10236596	Ovary	Carcass	OK	8.67131	1.91535	-2.17864	0.309504	0.756938	0.94982	no
10791.g949	10791.g949	-	10791:10244486-10248101	Ovary	Carcass	OK	156.809	15.6971	-3.32044	1.42586	0.15391	0.520495	no
10791.g952	10791.g952	-	10791:10262551-10263746	Ovary	Carcass	NOTEST	0	0.219982	1.79769e+308	1.79769e+308	0.17335	1	no
10791.g953	10791.g953	-	10791:10265241-10267237	Ovary	Carcass	OK	0	1.75258	1.79769e+308	1.79769e+308	0.159826	0.520495	no
10791.g956	10791.g956	-	10791:10276851-10280482	Ovary	Carcass	OK	3.9973	1.14154	-1.80805	0.206838	0.836137	0.98462	no
10791.g960	10791.g960	-	10791:10294521-10296564	Ovary	Carcass	NOTEST	0	0	0	0	1	1	no
10791.g961	10791.g961	-	10791:10298011-10300628	Ovary	Carcass	OK	0.353877	0.616093	0.7999	-0.405061	0.685433	0.907928	no
10791.g968	10791.g968	-	10791:10310851-10311627	Ovary	Carcass	NOTEST	0	0	0	0	1	1	no
10791.g972	10791.g972	-	10791:10320673-10326611	Ovary	Carcass	NOTEST	0	0.296305	1.79769e+308	1.79769e+308	0.14951	1	no
10791.g975	10791.g975	-	10791:10329421-10330040	Ovary	Carcass	OK	0	1.71698	1.79769e+308	1.79769e+308	0.14924	0.520495	no
10791.g977	10791.g977	-	10791:10331168-10332541	Ovary	Carcass	NOTEST	0	0	0	0	1	1	no
10791.g978	10791.g978	-	10791:10333051-10333759	Ovary	Carcass	NOTEST	0	0.355069	1.79769e+308	1.79769e+308	0.163962	1	no
10791.g980	10791.g980	-	10791:10340321-10341178	Ovary	Carcass	OK	0	5.88688	1.79769e+308	1.79769e+308	0.171223	0.52924	no
10791.g981	10791.g981	-	10791:10345461-10348830	Ovary	Carcass	NOTEST	0	0.0246947	1.79769e+308	1.79769e+308	0.223721	1	no
10791.g982	10791.g982	-	10791:10351071-10351813	Ovary	Carcass	NOTEST	0	0.0553125	1.79769e+308	1.79769e+308	0.223721	1	no
10791.g983	10791.g983	-	10791:10353741-10354908	Ovary	Carcass	NOTEST	0.248382	0	-1.79769e+308	-1.79769e+308	0.158294	1	no
10791.g984	10791.g984	-	10791:10355681-10356637	Ovary	Carcass	NOTEST	0	0	0	0	1	1	no
10791.g985	10791.g985	-	10791:10358181-10358911	Ovary	Carcass	NOTEST	0	0	0	0	1	1	no
10791.g986	10791.g986	-	10791:10359003-10359681	Ovary	Carcass	NOTEST	0	0	0	0	1	1	no
10791.g987	10791.g987	-	10791:10363239-10363721	Ovary	Carcass	NOTEST	0	0	0	0	1	1	no
10791.g988	10791.g988	-	10791:10364415-10365411	Ovary	Carcass	OK	0.422408	1.43472	1.76406	-0.728695	0.466188	0.774787	no
10791.g989	10791.g989	-	10791:10367362-10367891	Ovary	Carcass	NOTEST	0	0.364639	1.79769e+308	1.79769e+308	0.17335	1	no
10791.g992	10791.g992	-	10791:10372401-10372804	Ovary	Carcass	NOTEST	0	0	0	0	1	1	no
10791.g993	10791.g993	-	10791:10373253-10373731	Ovary	Carcass	NOTEST	0	0	0	0	1	1	no
10791.g994	10791.g994	-	10791:10374019-10374501	Ovary	Carcass	NOTEST	0	0	0	0	1	1	no
10792.g1	10792.g1	-	10792:11742-20605	Ovary	Carcass	NOTEST	0.0386574	0.105177	1.444	-0.679921	0.496554	1	no
10792.g10	10792.g10	-	10792:129500-130691	Ovary	Carcass	OK	0.0964372	0.49651	2.36416	-1.12685	0.259807	0.612895	no
10792.g1003	10792.g1003	-	10792:10527076-10528186	Ovary	Carcass	NOTEST	0	0.149835	1.79769e+308	1.79769e+308	0.167857	1	no
10792.g101	10792.g101	-	10792:1218892-1240263	Ovary	Carcass	OK	13.5046	4.19671	-1.68612	0.174789	0.861245	0.991805	no
10792.g1017	10792.g1017	-	10792:10573914-10575581	Ovary	Carcass	OK	70.0164	10.1372	-2.78803	1.23532	0.216712	0.577155	no
10792.g1020	10792.g1020	-	10792:10589938-10595259	Ovary	Carcass	OK	15.1598	58.5832	1.95024	-0.673109	0.500878	0.796377	no
10792.g1021	10792.g1021	-	10792:10595264-10597542	Ovary	Carcass	OK	119.345	10.1074	-3.56166	1.80951	0.0703716	0.470909	no
10792.g1028	10792.g1028	-	10792:10624709-10625572	Ovary	Carcass	OK	56.5425	3.72311	-3.92475	1.61938	0.105366	0.520495	no
10792.g103	10792.g103	-	10792:1275128-1337221	Ovary	Carcass	OK	0.00475718	0.454031	6.57654	-2.89504	0.00379111	0.0955638	no
10792.g1036	10792.g1036	-	10792:10715276-10720235	Ovary	Carcass	OK	14.2012	0.519452	-4.77288	1.43171	0.152228	0.520495	no
10792.g1043	10792.g1043	-	10792:10753962-10766086	Ovary	Carcass	NOTEST	0.126237	0.392493	1.63653	-0.823096	0.410453	1	no
10792.g1050	10792.g1050	-	10792:10808328-10867179	Ovary	Carcass	OK	12.9728	3.21182	-2.01402	0.206738	0.836214	0.98462	no
10792.g1052	10792.g1052	-	10792:10808328-10867179	Ovary	Carcass	OK	26.2058	3.08091	-3.08845	0.427913	0.668715	0.899305	no
10792.g1054	10792.g1054	-	10792:10881625-10898165	Ovary	Carcass	OK	1.01059	2.71166	1.42398	-0.691081	0.489515	0.790598	no
10792.g1057	10792.g1057	-	10792:10905611-10907955	Ovary	Carcass	OK	0.238222	2.9823	3.64604	-1.80306	0.0713782	0.471786	no
10792.g1059	10792.g1059	-	10792:10910185-10919097	Ovary	Carcass	OK	28.4445	3.7392	-2.92735	1.1393	0.254578	0.609903	no
10792.g1060	10792.g1060	-	10792:10910185-10919097	Ovary	Carcass	OK	0.325288	5.45802	4.06859	-0.0162197	0.987059	0.999896	no
10792.g1061	10792.g1061	-	10792:10919145-10924369	Ovary	Carcass	OK	51.2294	5.50196	-3.21895	1.30524	0.19181	0.548922	no
10792.g1063	10792.g1063	-	10792:10941615-10942292	Ovary	Carcass	OK	15.0292	28.721	0.934341	-0.221125	0.824995	0.982718	no
10792.g1066	10792.g1066	-	10792:10949153-10952969	Ovary	Carcass	NOTEST	0	0.2456	1.79769e+308	1.79769e+308	0.412704	1	no
[truncated: 13,142 more rows]
