# Supplementary material for: Revised Annotations, Sex-Biased Expression, and Lineage-Specific Genes in the Drosophila melanogaster Group
Source: G3 (Bethesda). 2014 Oct 1;4(12):2345–51. doi: 10.1534/g3.114.013532 (PMC4267930; doi:10.1534/g3.114.013532)
Supplement: Supporting Information [file supp_g3.114.013532_FileS1.zip › GFF/Cuffdiff_Output/DanaMaleTissues.expdiff]

test_id	gene_id	gene	locus	sample_1	sample_2	status	value_1	value_2	log2(fold_change)	test_stat	p_value	q_value	significant
	-	-	8713:128-559	Testes	Carcass	OK	6.30316	0.120647	-5.70722	2.67128	0.00755622	0.0657145	no
0.g1	0.g1	-	0:565-39969	Testes	Carcass	NOTEST	0.0329691	0.0227594	-0.534653	0.365952	0.714401	1	no
0.g2	0.g2	-	0:40015-80073	Testes	Carcass	NOTEST	0	0	0	0	1	1	no
1.g1	1.g1	-	1:4-40438	Testes	Carcass	NOTEST	0.125594	0.0715951	-0.810829	0.563487	0.573104	1	no
1.g2	1.g2	-	1:40485-76980	Testes	Carcass	NOTEST	0.00621495	0.0480869	2.95183	-1.5506	0.120997	1	no
10.g1	10.g1	-	10:396-5922	Testes	Carcass	NOTEST	0	0	0	0	1	1	no
10001.g1	10001.g1	-	10001:4041-7535	Testes	Carcass	NOTEST	0.0247694	0.0119921	-1.04648	0.505849	0.612963	1	no
10004.g1	10004.g1	-	10004:0-10107	Testes	Carcass	NOTEST	0	0	0	0	1	1	no
10005.g1	10005.g1	-	10005:0-6815	Testes	Carcass	NOTEST	0.127567	0.0479883	-1.4105	0.954462	0.33985	1	no
10011.g1	10011.g1	-	10011:623-4579	Testes	Carcass	NOTEST	0.0280167	0.0090376	-1.63228	0.815223	0.414945	1	no
10011.g3	10011.g3	-	10011:8675-10077	Testes	Carcass	NOTEST	0.145478	0.0235307	-2.62818	1.35993	0.173852	1	no
10016.g1	10016.g1	-	10016:2664-7761	Testes	Carcass	NOTEST	0.0167716	0	-1.79769e+308	-1.79769e+308	0.180466	1	no
10017.g1	10017.g1	-	10017:2351-6255	Testes	Carcass	NOTEST	0.0161538	0	-1.79769e+308	-1.79769e+308	0.13666	1	no
10018.g1	10018.g1	-	10018:2245-3278	Testes	Carcass	NOTEST	0.240828	0.133813	-0.847783	0.53708	0.591213	1	no
10020.g1	10020.g1	-	10020:0-3805	Testes	Carcass	NOTEST	0.0331832	0.0321062	-0.0475993	0.0291522	0.976743	1	no
10020.g2	10020.g2	-	10020:3855-7005	Testes	Carcass	NOTEST	0	0.0109431	1.79769e+308	1.79769e+308	0.182923	1	no
10023.g1	10023.g1	-	10023:125-7313	Testes	Carcass	NOTEST	0.0219543	0.0353965	0.689098	-0.417913	0.676011	1	no
10024.g1	10024.g1	-	10024:0-4335	Testes	Carcass	NOTEST	0	0	0	0	1	1	no
10027.g1	10027.g1	-	10027:0-6925	Testes	Carcass	NOTEST	0	0	0	0	1	1	no
10028.g1	10028.g1	-	10028:1-6705	Testes	Carcass	NOTEST	0.179791	0.0119922	-3.90615	2.33903	0.0193338	1	no
10030.g1	10030.g1	-	10030:181-2310	Testes	Carcass	NOTEST	0.0613171	0	-1.79769e+308	-1.79769e+308	0.105107	1	no
10030.g2	10030.g2	-	10030:2385-5459	Testes	Carcass	NOTEST	0.0518565	0.0100387	-2.36896	1.21701	0.223601	1	no
10031.g1	10031.g1	-	10031:0-6995	Testes	Carcass	NOTEST	0.00829581	0.00802691	-0.0475389	0.0148415	0.988159	1	no
10035.g1	10035.g1	-	10035:0-1145	Testes	Carcass	NOTEST	0.152614	0.0296574	-2.36342	1.21417	0.224684	1	no
10035.g2	10035.g2	-	10035:1995-4659	Testes	Carcass	NOTEST	0.0670774	0.0129927	-2.36812	1.21658	0.223764	1	no
10035.g3	10035.g3	-	10035:4835-7390	Testes	Carcass	NOTEST	0.163949	0.0854854	-0.939501	0.631815	0.527508	1	no
10036.g1	10036.g1	-	10036:2016-15305	Testes	Carcass	NOTEST	0.0165611	0.0192101	0.21407	-0.136963	0.89106	1	no
10037.g1	10037.g1	-	10037:0-2498	Testes	Carcass	NOTEST	0.0258359	0.0250193	-0.0463323	0.024777	0.980233	1	no
10037.g2	10037.g2	-	10037:2500-9995	Testes	Carcass	NOTEST	0.0296719	0.0382901	0.367875	-0.219694	0.82611	1	no
10038.g1	10038.g1	-	10038:1931-4155	Testes	Carcass	NOTEST	0	0.0708435	1.79769e+308	1.79769e+308	0.0989239	1	no
10038.g2	10038.g2	-	10038:4345-7390	Testes	Carcass	NOTEST	0	0	0	0	1	1	no
10039.g1	10039.g1	-	10039:33-3960	Testes	Carcass	NOTEST	0	0	0	0	1	1	no
10039.g2	10039.g2	-	10039:4365-4809	Testes	Carcass	OK	0.334049	0.165278	-1.01516	0.490712	0.62363	0.999946	no
10041.g1	10041.g1	-	10041:775-8163	Testes	Carcass	NOTEST	0	0	0	0	1	1	no
10041.g2	10041.g2	-	10041:8495-10024	Testes	Carcass	NOTEST	0	0.021351	1.79769e+308	1.79769e+308	0.182923	1	no
10042.g1	10042.g1	-	10042:2178-8187	Testes	Carcass	NOTEST	0	0.0119214	1.79769e+308	1.79769e+308	0.138573	1	no
10043.g1	10043.g1	-	10043:5-3225	Testes	Carcass	NOTEST	0.0100514	0.233482	4.53784	-2.42151	0.0154563	1	no
10043.g2	10043.g2	-	10043:3275-7385	Testes	Carcass	NOTEST	0	0.0167513	1.79769e+308	1.79769e+308	0.138573	1	no
10045.g1	10045.g1	-	10045:635-6290	Testes	Carcass	NOTEST	0.0128926	0.0311746	1.27382	-0.736712	0.461297	1	no
10046.g1	10046.g1	-	10046:2175-10017	Testes	Carcass	NOTEST	0.0242675	0.02347	-0.0482098	0.0295261	0.976445	1	no
10048.g1	10048.g1	-	10048:475-8644	Testes	Carcass	NOTEST	0	0.169116	1.79769e+308	1.79769e+308	0.0776736	1	no
10049.g1	10049.g1	-	10049:97-8223	Testes	Carcass	NOTEST	0.00903106	0.00436585	-1.04863	0.506891	0.612231	1	no
10050.g1	10050.g1	-	10050:10-6639	Testes	Carcass	NOTEST	0	0	0	0	1	1	no
10050.g2	10050.g2	-	10050:10-6639	Testes	Carcass	NOTEST	0	0.0199947	1.79769e+308	1.79769e+308	0.288513	1	no
10050.g3	10050.g3	-	10050:10-6639	Testes	Carcass	NOTEST	0.00989385	0.0383026	1.95284	-0.804346	0.421197	1	no
10051.g1	10051.g1	-	10051:0-9545	Testes	Carcass	NOTEST	0.00719475	0	-1.79769e+308	-1.79769e+308	0.180466	1	no
10053.g1	10053.g1	-	10053:1785-5628	Testes	Carcass	NOTEST	0.0694012	0	-1.79769e+308	-1.79769e+308	0.0929602	1	no
10053.g2	10053.g2	-	10053:5744-8365	Testes	Carcass	OK	1.25198	1.12907	-0.149078	0.0975571	0.922284	0.999946	no
10054.g1	10054.g1	-	10054:545-3181	Testes	Carcass	NOTEST	0.0488009	0.0354391	-0.461567	0.275401	0.783008	1	no
10054.g2	10054.g2	-	10054:3475-6002	Testes	Carcass	NOTEST	0.0133918	0.0129697	-0.0462023	0.0205821	0.983579	1	no
10056.g1	10056.g1	-	10056:14-4185	Testes	Carcass	NOTEST	0	0	0	0	1	1	no
10056.g2	10056.g2	-	10056:4430-9385	Testes	Carcass	NOTEST	0.0257036	0	-1.79769e+308	-1.79769e+308	0.116536	1	no
10058.g1	10058.g1	-	10058:4725-6612	Testes	Carcass	NOTEST	0.0368022	0.19622	2.4146	-1.44026	0.149795	1	no
10063.g1	10063.g1	-	10063:1917-10845	Testes	Carcass	NOTEST	0.0100677	0.00486747	-1.04849	0.506822	0.61228	1	no
10063.g2	10063.g2	-	10063:11276-15365	Testes	Carcass	NOTEST	0.00799801	0	-1.79769e+308	-1.79769e+308	0.180466	1	no
10064.g1	10064.g1	-	10064:1986-4485	Testes	Carcass	NOTEST	0.219511	0.175061	-0.326442	0.226571	0.820758	1	no
10064.g2	10064.g2	-	10064:4542-8135	Testes	Carcass	NOTEST	0.00880692	0.00852192	-0.0474592	0.0211421	0.983132	1	no
10065.g1	10065.g1	-	10065:5897-9215	Testes	Carcass	NOTEST	0.257717	0	-1.79769e+308	-1.79769e+308	0.0763604	1	no
10067.g1	10067.g1	-	10067:2811-5385	Testes	Carcass	OK	0.330191	0.0417186	-2.98454	1.88716	0.0591391	0.329947	no
10067.g2	10067.g2	-	10067:10845-15410	Testes	Carcass	NOTEST	0.054933	0.0177196	-1.63233	0.950068	0.342077	1	no
10069.g1	10069.g1	-	10069:864-4045	Testes	Carcass	NOTEST	0.250458	0.0121262	-4.36837	2.31369	0.0206849	1	no
10071.g1	10071.g1	-	10071:3110-6205	Testes	Carcass	OK	0.317552	0.0204919	-3.95386	2.36665	0.0179498	0.13084	no
10071.g2	10071.g2	-	10071:6375-9616	Testes	Carcass	NOTEST	0.151391	0.0266599	-2.50553	1.48837	0.136654	1	no
10071.g3	10071.g3	-	10071:9803-14384	Testes	Carcass	NOTEST	0.0819606	0	-1.79769e+308	-1.79769e+308	0.0881482	1	no
10071.g4	10071.g4	-	10071:9803-14384	Testes	Carcass	NOTEST	0	0	0	0	1	1	no
10072.g1	10072.g1	-	10072:5-6147	Testes	Carcass	NOTEST	0.070095	0.0226045	-1.6327	1.0155	0.309867	1	no
10073.g1	10073.g1	-	10073:2061-8065	Testes	Carcass	NOTEST	0.00591991	0.0114504	0.95175	-0.461338	0.644556	1	no
10073.g2	10073.g2	-	10073:8165-11971	Testes	Carcass	NOTEST	0.00979471	0	-1.79769e+308	-1.79769e+308	0.180466	1	no
10073.g3	10073.g3	-	10073:11985-13551	Testes	Carcass	NOTEST	0.107169	0.16632	0.634077	-0.411535	0.68068	1	no
10078.g1	10078.g1	-	10078:1690-3815	Testes	Carcass	NOTEST	0.181022	0	-1.79769e+308	-1.79769e+308	0.0893965	1	no
10078.g2	10078.g2	-	10078:4287-5415	Testes	Carcass	NOTEST	0.0310546	0.21124	2.766	-1.44717	0.14785	1	no
10081.g1	10081.g1	-	10081:5985-7115	Testes	Carcass	NOTEST	0	0	0	0	1	1	no
10082.g1	10082.g1	-	10082:0-2845	Testes	Carcass	OK	3.73957	10.7367	1.5216	-0.969425	0.332333	0.89436	no
10084.g1	10084.g1	-	10084:0-1315	Testes	Carcass	NOTEST	0.0521208	0.0253	-1.04272	0.504034	0.614238	1	no
10087.g2	10087.g2	-	10087:5217-9715	Testes	Carcass	NOTEST	0.0247897	0.0120019	-1.04648	0.505847	0.612964	1	no
10087.g3	10087.g3	-	10087:10165-14711	Testes	Carcass	NOTEST	0.0100949	0.0390824	1.95289	-0.997366	0.318587	1	no
10089.g1	10089.g1	-	10089:2325-6194	Testes	Carcass	NOTEST	0.0956445	0	-1.79769e+308	-1.79769e+308	0.0893965	1	no
1009.g1	1009.g1	-	1009:0-715	Testes	Carcass	NOTEST	0	0	0	0	1	1	no
10090.g1	10090.g1	-	10090:334-5045	Testes	Carcass	NOTEST	0.0724992	0.0175391	-2.04739	1.20526	0.228102	1	no
10090.g2	10090.g2	-	10090:5509-14707	Testes	Carcass	NOTEST	0.00903809	0.00874599	-0.0473951	0.0108223	0.991365	1	no
10090.g3	10090.g3	-	10090:5509-14707	Testes	Carcass	NOTEST	0.0488685	0.021003	-1.21831	0.710596	0.477335	1	no
10092.g1	10092.g1	-	10092:3-15204	Testes	Carcass	NOTEST	0.0212584	0	-1.79769e+308	-1.79769e+308	0.105107	1	no
10093.g1	10093.g1	-	10093:5581-8935	Testes	Carcass	NOTEST	0.0189286	0	-1.79769e+308	-1.79769e+308	0.13666	1	no
10095.g1	10095.g1	-	10095:0-6387	Testes	Carcass	NOTEST	0.00554916	0	-1.79769e+308	-1.79769e+308	0.180466	1	no
10096.g1	10096.g1	-	10096:0-5985	Testes	Carcass	NOTEST	0.0223078	0	-1.79769e+308	-1.79769e+308	0.13666	1	no
10097.g1	10097.g1	-	10097:2605-9240	Testes	Carcass	NOTEST	0	0.016018	1.79769e+308	1.79769e+308	0.138573	1	no
10097.g2	10097.g2	-	10097:9241-13655	Testes	Carcass	NOTEST	0	0	0	0	1	1	no
10098.g1	10098.g1	-	10098:4-2220	Testes	Carcass	NOTEST	0.0146831	0.0426714	1.53911	-0.771791	0.440238	1	no
10098.g2	10098.g2	-	10098:3835-6444	Testes	Carcass	NOTEST	0	0.0183526	1.79769e+308	1.79769e+308	0.182923	1	no
10099.g1	10099.g1	-	10099:1102-5605	Testes	Carcass	NOTEST	0.072533	0.105248	0.537078	-0.368343	0.712617	1	no
10099.g2	10099.g2	-	10099:5668-14805	Testes	Carcass	OK	0.144422	0.411419	1.51032	-1.03951	0.298569	0.853094	no
10102.g1	10102.g1	-	10102:0-4015	Testes	Carcass	NOTEST	0	0	0	0	1	1	no
10102.g2	10102.g2	-	10102:4125-7363	Testes	Carcass	NOTEST	0.0428946	0	-1.79769e+308	-1.79769e+308	0.105107	1	no
10104.g1	10104.g1	-	10104:920-5175	Testes	Carcass	NOTEST	0.0187645	0	-1.79769e+308	-1.79769e+308	0.13666	1	no
10104.g2	10104.g2	-	10104:5995-9109	Testes	Carcass	NOTEST	0.021631	0.020939	-0.0469087	0.0250853	0.979987	1	no
10104.g3	10104.g3	-	10104:9155-15146	Testes	Carcass	OK	0.91303	2.10344	1.20402	-0.773896	0.438992	0.998128	no
10105.g1	10105.g1	-	10105:1714-6945	Testes	Carcass	NOTEST	0.14971	0.0152463	-3.29564	1.97526	0.0482387	1	no
10106.g1	10106.g1	-	10106:3396-8225	Testes	Carcass	NOTEST	0.288767	0.0698451	-2.04767	1.39581	0.162772	1	no
10110.g1	10110.g1	-	10110:6528-8495	Testes	Carcass	NOTEST	0	0	0	0	1	1	no
10110.g2	10110.g2	-	10110:9359-11665	Testes	Carcass	NOTEST	0.0140695	0	-1.79769e+308	-1.79769e+308	0.180466	1	no
10111.g1	10111.g1	-	10111:2225-6635	Testes	Carcass	OK	0.737911	0.0489184	-3.915	2.53237	0.0113294	0.0903515	no
10113.g1	10113.g1	-	10113:85-5785	Testes	Carcass	NOTEST	0	0	0	0	1	1	no
10114.g1	10114.g1	-	10114:0-3345	Testes	Carcass	NOTEST	0.0788932	0	-1.79769e+308	-1.79769e+308	0.086721	1	no
10116.g1	10116.g1	-	10116:0-8695	Testes	Carcass	NOTEST	0.078644	0	-1.79769e+308	-1.79769e+308	0.0806303	1	no
10116.g2	10116.g2	-	10116:10995-12105	Testes	Carcass	NOTEST	0.0316382	0	-1.79769e+308	-1.79769e+308	0.180466	1	no
10117.g1	10117.g1	-	10117:9-1110	Testes	Carcass	NOTEST	0.0748371	0.146616	0.970219	-0.470291	0.638147	1	no
10117.g2	10117.g2	-	10117:4806-9651	Testes	Carcass	NOTEST	0.057305	0.249563	2.12267	-1.37071	0.170466	1	no
10117.g3	10117.g3	-	10117:4806-9651	Testes	Carcass	OK	0	0.390323	1.79769e+308	1.79769e+308	0.305944	0.862047	no
10118.g1	10118.g1	-	10118:0-5507	Testes	Carcass	NOTEST	0	0.0341959	1.79769e+308	1.79769e+308	0.140935	1	no
10119.g1	10119.g1	-	10119:1195-4754	Testes	Carcass	NOTEST	0	0.0258213	1.79769e+308	1.79769e+308	0.118083	1	no
10120.g1	10120.g1	-	10120:124-3219	Testes	Carcass	NOTEST	0	0.0103037	1.79769e+308	1.79769e+308	0.182923	1	no
10122.g1	10122.g1	-	10122:6285-7797	Testes	Carcass	NOTEST	0.0454457	0	-1.79769e+308	-1.79769e+308	0.180466	1	no
10122.g2	10122.g2	-	10122:7949-11525	Testes	Carcass	NOTEST	0	0	0	0	1	1	no
10122.g3	10122.g3	-	10122:12265-14579	Testes	Carcass	NOTEST	0.0420523	0	-1.79769e+308	-1.79769e+308	0.116536	1	no
10123.g1	10123.g1	-	10123:0-7635	Testes	Carcass	NOTEST	0.00547398	0.0317609	2.53659	-1.31997	0.186844	1	no
10124.g1	10124.g1	-	10124:3019-5472	Testes	Carcass	NOTEST	0.0131706	0.204079	3.95374	-2.1046	0.0353265	1	no
10125.g1	10125.g1	-	10125:635-5247	Testes	Carcass	NOTEST	0.128004	0.144557	0.175443	-0.12083	0.903826	1	no
10126.g1	10126.g1	-	10126:3302-5715	Testes	Carcass	NOTEST	0	0	0	0	1	1	no
10127.g1	10127.g1	-	10127:3094-8795	Testes	Carcass	NOTEST	0.0767788	0.211336	1.46076	-1.00915	0.312901	1	no
10127.g2	10127.g2	-	10127:10575-14621	Testes	Carcass	OK	0.264599	1.01642	1.94161	-1.30045	0.193448	0.685293	no
10128.g1	10128.g1	-	10128:5207-7425	Testes	Carcass	NOTEST	0.0174576	0	-1.79769e+308	-1.79769e+308	0.180466	1	no
10129.g1	10129.g1	-	10129:0-3105	Testes	Carcass	OK	0.410497	0.0198661	-4.36899	2.60266	0.00925034	0.0771467	no
10129.g2	10129.g2	-	10129:3265-4649	Testes	Carcass	OK	0.393609	0.0716283	-2.45816	1.54976	0.121199	0.516921	no
10129.g3	10129.g3	-	10129:4695-7500	Testes	Carcass	NOTEST	0.0118891	0	-1.79769e+308	-1.79769e+308	0.180466	1	no
10130.g1	10130.g1	-	10130:0-2205	Testes	Carcass	NOTEST	0.212248	0.0293753	-2.85307	1.70304	0.0885606	1	no
10130.g2	10130.g2	-	10130:3137-6895	Testes	Carcass	NOTEST	0.0632946	0.0122582	-2.36833	1.21669	0.223723	1	no
10131.g1	10131.g1	-	10131:0-4784	Testes	Carcass	NOTEST	0.149037	0.0480559	-1.63289	1.10651	0.268507	1	no
10133.g1	10133.g1	-	10133:84-13744	Testes	Carcass	NOTEST	0.00778213	0.00376163	-1.04881	0.506973	0.612173	1	no
10134.g1	10134.g1	-	10134:39-3689	Testes	Carcass	NOTEST	0.00866341	0.0251485	1.53746	-0.770964	0.440728	1	no
10134.g2	10134.g2	-	10134:3735-9487	Testes	Carcass	NOTEST	0.264836	0.0457673	-2.53271	1.67745	0.0934548	1	no
10135.g1	10135.g1	-	10135:4445-6673	Testes	Carcass	NOTEST	0.0729909	0.0707067	-0.0458714	0.0290179	0.97685	1	no
10136.g1	10136.g1	-	10136:2174-4515	Testes	Carcass	NOTEST	0.166134	0.0134093	-3.63104	1.91215	0.0558573	1	no
10136.g2	10136.g2	-	10136:4561-7225	Testes	Carcass	NOTEST	0.180963	0	-1.79769e+308	-1.79769e+308	0.0783822	1	no
10137.g1	10137.g1	-	10137:0-5285	Testes	Carcass	NOTEST	0.0804217	0.0129812	-2.63116	1.36147	0.173365	1	no
10138.g1	10138.g1	-	10138:1775-14140	Testes	Carcass	NOTEST	0.00764663	0	-1.79769e+308	-1.79769e+308	0.13666	1	no
10139.g1	10139.g1	-	10139:0-6675	Testes	Carcass	NOTEST	0.0305608	0.0413793	0.437229	-0.282045	0.777909	1	no
10139.g2	10139.g2	-	10139:7575-9361	Testes	Carcass	NOTEST	0.0370951	0	-1.79769e+308	-1.79769e+308	0.13666	1	no
10140.g1	10140.g1	-	10140:0-2115	Testes	Carcass	NOTEST	0.216141	0.284199	0.394932	-0.274663	0.783575	1	no
10140.g2	10140.g2	-	10140:2905-4938	Testes	Carcass	NOTEST	0.0483352	0.249792	2.36958	-1.4989	0.133899	1	no
10141.g1	10141.g1	-	10141:2365-5050	Testes	Carcass	NOTEST	0	0	0	0	1	1	no
10141.g2	10141.g2	-	10141:5252-13835	Testes	Carcass	NOTEST	0.00675227	0	-1.79769e+308	-1.79769e+308	0.180466	1	no
10148.g1	10148.g1	-	10148:0-1295	Testes	Carcass	OK	1.21976	0.025745	-5.56616	2.9264	0.00342913	0.0338175	yes
10149.g1	10149.g1	-	10149:19-3255	Testes	Carcass	OK	3.64537	0.192688	-4.24173	2.80741	0.00499418	0.0466439	yes
10150.g1	10150.g1	-	10150:0-1605	Testes	Carcass	NOTEST	0	0.0404593	1.79769e+308	1.79769e+308	0.138573	1	no
10150.g2	10150.g2	-	10150:1825-7327	Testes	Carcass	NOTEST	0.0100714	0.00974784	-0.0471127	0.0209877	0.983255	1	no
10151.g1	10151.g1	-	10151:2-3907	Testes	Carcass	NOTEST	0	0.033544	1.79769e+308	1.79769e+308	0.118083	1	no
10151.g2	10151.g2	-	10151:4135-6500	Testes	Carcass	NOTEST	0.0410831	0	-1.79769e+308	-1.79769e+308	0.116536	1	no
10152.g1	10152.g1	-	10152:345-5788	Testes	Carcass	NOTEST	0.0105592	0.102209	3.27495	-1.7299	0.0836473	1	no
10157.g1	10157.g1	-	10157:476-6084	Testes	Carcass	NOTEST	0.0645704	0.093756	0.538039	-0.354971	0.722611	1	no
10158.g1	10158.g1	-	10158:585-4831	Testes	Carcass	NOTEST	0.054771	0	-1.79769e+308	-1.79769e+308	0.116536	1	no
10160.g1	10160.g1	-	10160:39-6107	Testes	Carcass	NOTEST	0	0.00616921	1.79769e+308	1.79769e+308	0.182923	1	no
10161.g1	10161.g1	-	10161:10-5667	Testes	Carcass	NOTEST	0.00627934	0	-1.79769e+308	-1.79769e+308	0.180466	1	no
10161.g2	10161.g2	-	10161:5785-7553	Testes	Carcass	NOTEST	0.0187542	0	-1.79769e+308	-1.79769e+308	0.180466	1	no
10164.g1	10164.g1	-	10164:0-1405	Testes	Carcass	NOTEST	0.0483764	0.0938962	0.956762	-0.545635	0.585317	1	no
10164.g2	10164.g2	-	10164:1516-4565	Testes	Carcass	NOTEST	0.0313824	0.0101255	-1.63197	0.81507	0.415032	1	no
10164.g3	10164.g3	-	10164:5135-8314	Testes	Carcass	NOTEST	0	0	0	0	1	1	no
10165.g1	10165.g1	-	10165:0-2854	Testes	Carcass	OK	0.348502	0.135021	-1.36798	0.941787	0.346302	0.909898	no
10165.g2	10165.g2	-	10165:2995-4757	Testes	Carcass	NOTEST	0.150592	0	-1.79769e+308	-1.79769e+308	0.086721	1	no
10166.g1	10166.g1	-	10166:905-3016	Testes	Carcass	NOTEST	0.0154701	0	-1.79769e+308	-1.79769e+308	0.180466	1	no
10168.g1	10168.g1	-	10168:0-8115	Testes	Carcass	NOTEST	0	0	0	0	1	1	no
10169.g1	10169.g1	-	10169:1943-3765	Testes	Carcass	NOTEST	0.0181477	0.140733	2.9551	-1.55232	0.120585	1	no
10171.g1	10171.g1	-	10171:0-1065	Testes	Carcass	NOTEST	0	0	0	0	1	1	no
10171.g2	10171.g2	-	10171:6439-9215	Testes	Carcass	NOTEST	0	0	0	0	1	1	no
10171.g3	10171.g3	-	10171:9943-13985	Testes	Carcass	NOTEST	0.00855095	0	-1.79769e+308	-1.79769e+308	0.180466	1	no
10172.g1	10172.g1	-	10172:1085-5478	Testes	Carcass	NOTEST	0.0192228	0.0279054	0.537724	-0.299773	0.76435	1	no
10173.g1	10173.g1	-	10173:8-4968	Testes	Carcass	NOTEST	0.0173219	0	-1.79769e+308	-1.79769e+308	0.13666	1	no
10173.g2	10173.g2	-	10173:5020-7135	Testes	Carcass	NOTEST	0.0154386	0	-1.79769e+308	-1.79769e+308	0.180466	1	no
10174.g1	10174.g1	-	10174:0-6125	Testes	Carcass	NOTEST	0.0299022	0.0144842	-1.04577	0.505508	0.613202	1	no
10174.g2	10174.g2	-	10174:6315-12260	Testes	Carcass	NOTEST	0.0695458	0.100941	0.537472	-0.363344	0.716348	1	no
10174.g3	10174.g3	-	10174:13515-14249	Testes	Carcass	NOTEST	0.104171	0.101634	-0.0355649	0.019019	0.984826	1	no
10175.g1	10175.g1	-	10175:1329-2925	Testes	Carcass	NOTEST	0.0419767	0	-1.79769e+308	-1.79769e+308	0.13666	1	no
10175.g2	10175.g2	-	10175:3635-7317	Testes	Carcass	NOTEST	0	0	0	0	1	1	no
10176.g1	10176.g1	-	10176:5645-13994	Testes	Carcass	NOTEST	0.09263	0.068926	-0.426432	0.29137	0.770768	1	no
10179.g1	10179.g1	-	10179:0-1395	Testes	Carcass	NOTEST	0	0	0	0	1	1	no
10179.g2	10179.g2	-	10179:1795-4031	Testes	Carcass	OK	0.363554	0	-1.79769e+308	-1.79769e+308	0.0765373	0.397307	no
10179.g3	10179.g3	-	10179:5095-6917	Testes	Carcass	NOTEST	0	0	0	0	1	1	no
10181.g1	10181.g1	-	10181:3397-5845	Testes	Carcass	NOTEST	0.0136022	0	-1.79769e+308	-1.79769e+308	0.180466	1	no
10181.g2	10181.g2	-	10181:5895-6422	Testes	Carcass	NOTEST	0	0	0	0	1	1	no
10183.g1	10183.g1	-	10183:3869-6125	Testes	Carcass	NOTEST	0.0720195	0.139526	0.954075	-0.624504	0.532297	1	no
10183.g2	10183.g2	-	10183:6171-9845	Testes	Carcass	NOTEST	0.05216	0.0100975	-2.36894	1.217	0.223604	1	no
10183.g3	10183.g3	-	10183:10129-14285	Testes	Carcass	NOTEST	0.0159288	0.0462324	1.53727	-0.897525	0.369439	1	no
10184.g1	10184.g1	-	10184:295-6950	Testes	Carcass	OK	0.325358	0.0899594	-1.85468	1.27027	0.203989	0.704997	no
10187.g1	10187.g1	-	10187:0-6416	Testes	Carcass	NOTEST	0.00538162	0.0208163	1.9516	-0.996707	0.318907	1	no
10189.g1	10189.g1	-	10189:545-5923	Testes	Carcass	NOTEST	0.163639	0.0904646	-0.855092	0.592449	0.55355	1	no
10190.g1	10190.g1	-	10190:405-4750	Testes	Carcass	NOTEST	0.00960837	0	-1.79769e+308	-1.79769e+308	0.180466	1	no
10192.g1	10192.g1	-	10192:3138-4662	Testes	Carcass	NOTEST	0.220899	0.0214292	-3.36574	1.76649	0.0773139	1	no
10193.g1	10193.g1	-	10193:3594-6262	Testes	Carcass	NOTEST	0	0.0149653	1.79769e+308	1.79769e+308	0.283305	1	no
10193.g2	10193.g2	-	10193:11239-13517	Testes	Carcass	NOTEST	0.0199388	0	-1.79769e+308	-1.79769e+308	0.180466	1	no
10194.g1	10194.g1	-	10194:4953-9525	Testes	Carcass	NOTEST	0.0247518	0	-1.79769e+308	-1.79769e+308	0.116536	1	no
10195.g1	10195.g1	-	10195:2883-8189	Testes	Carcass	NOTEST	0	0	0	0	1	1	no
10196.g1	10196.g1	-	10196:336-4325	Testes	Carcass	NOTEST	0.0241534	0.109053	2.17473	-1.37232	0.169964	1	no
10197.g1	10197.g1	-	10197:1982-7525	Testes	Carcass	NOTEST	0	0.0178004	1.79769e+308	1.79769e+308	0.138573	1	no
10197.g2	10197.g2	-	10197:10326-13725	Testes	Carcass	NOTEST	0.167997	0	-1.79769e+308	-1.79769e+308	0.0770235	1	no
10198.g1	10198.g1	-	10198:5285-8037	Testes	Carcass	OK	0.396169	0.0576227	-2.78141	1.7582	0.0787131	0.399958	no
10199.g1	10199.g1	-	10199:0-3815	Testes	Carcass	NOTEST	0.0532283	0.103013	0.952558	-0.634411	0.525813	1	no
10199.g2	10199.g2	-	10199:5544-6425	Testes	Carcass	OK	0.332636	0.080972	-2.03845	1.2	0.230139	0.750198	no
10201.g1	10201.g1	-	10201:667-2781	Testes	Carcass	NOTEST	0.0463395	0.0448965	-0.0456387	0.0265862	0.97879	1	no
10201.g2	10201.g2	-	10201:2995-13305	Testes	Carcass	NOTEST	0.0634969	0.0818681	0.366615	-0.253221	0.800097	1	no
10201.g3	10201.g3	-	10201:13475-14367	Testes	Carcass	NOTEST	0.0409613	0.159517	1.96138	-1.0017	0.316489	1	no
10203.g1	10203.g1	-	10203:11-4019	Testes	Carcass	OK	0.69533	0.915942	0.397559	-0.250627	0.802103	0.999946	no
10204.g1	10204.g1	-	10204:6200-7765	Testes	Carcass	NOTEST	0	0	0	0	1	1	no
10205.g1	10205.g1	-	10205:4687-7815	Testes	Carcass	NOTEST	0.0131477	0	-1.79769e+308	-1.79769e+308	0.180466	1	no
10206.g1	10206.g1	-	10206:345-12562	Testes	Carcass	NOTEST	0.00869422	0	-1.79769e+308	-1.79769e+308	0.13666	1	no
10208.g1	10208.g1	-	10208:493-2474	Testes	Carcass	NOTEST	0.0165698	0.0160573	-0.0453305	0.0201937	0.983889	1	no
10208.g2	10208.g2	-	10208:4905-7815	Testes	Carcass	NOTEST	0.0439523	0.0425475	-0.0468614	0.0287003	0.977104	1	no
10210.g1	10210.g1	-	10210:2186-6265	Testes	Carcass	NOTEST	0.0385847	0	-1.79769e+308	-1.79769e+308	0.0978944	1	no
10212.g1	10212.g1	-	10212:1105-9268	Testes	Carcass	NOTEST	0.0287244	0.0972521	1.75945	-1.14207	0.253423	1	no
10213.g1	10213.g1	-	10213:0-2505	Testes	Carcass	NOTEST	0.051518	0	-1.79769e+308	-1.79769e+308	0.105107	1	no
10213.g2	10213.g2	-	10213:2885-5292	Testes	Carcass	NOTEST	0.0717467	0.0277992	-1.36787	0.788945	0.430144	1	no
10214.g1	10214.g1	-	10214:2584-6529	Testes	Carcass	NOTEST	0	0.0279183	1.79769e+308	1.79769e+308	0.194758	1	no
10215.g1	10215.g1	-	10215:3302-5107	Testes	Carcass	OK	0.405895	0.524728	0.370464	-0.259315	0.795392	0.999946	no
10215.g2	10215.g2	-	10215:5345-7292	Testes	Carcass	NOTEST	0	0	0	0	1	1	no
10217.g1	10217.g1	-	10217:44-3648	Testes	Carcass	NOTEST	0.0889865	0.0287082	-1.63213	1.01514	0.310037	1	no
10217.g2	10217.g2	-	10217:4105-6120	Testes	Carcass	NOTEST	0.0650696	0	-1.79769e+308	-1.79769e+308	0.105107	1	no
10218.g1	10218.g1	-	10218:0-4615	Testes	Carcass	NOTEST	0	0	0	0	1	1	no
10220.g1	10220.g1	-	10220:1136-8185	Testes	Carcass	NOTEST	0.0221772	0.128813	2.53813	-1.37101	0.170371	1	no
10222.g1	10222.g1	-	10222:1195-7689	Testes	Carcass	NOTEST	0.0152547	0	-1.79769e+308	-1.79769e+308	0.184869	1	no
10225.g1	10225.g1	-	10225:26-6851	Testes	Carcass	NOTEST	0	0	0	0	1	1	no
10229.g1	10229.g1	-	10229:3923-7235	Testes	Carcass	NOTEST	0.0959012	0	-1.79769e+308	-1.79769e+308	0.0830188	1	no
10230.g1	10230.g1	-	10230:2255-4537	Testes	Carcass	NOTEST	0.0284561	0.261854	3.20195	-1.92815	0.0538362	1	no
10230.g2	10230.g2	-	10230:4605-6011	Testes	Carcass	OK	0.0483379	0.304918	2.6572	-1.59085	0.111643	0.490945	no
10231.g1	10231.g1	-	10231:9-3561	Testes	Carcass	NOTEST	0.0356525	0.0344995	-0.0474301	0.0290486	0.976826	1	no
10231.g2	10231.g2	-	10231:5885-11545	Testes	Carcass	NOTEST	0	0.0186748	1.79769e+308	1.79769e+308	0.138573	1	no
10232.g1	10232.g1	-	10232:1205-6792	Testes	Carcass	NOTEST	0.0587683	0.227509	1.95281	-1.3143	0.188745	1	no
10233.g1	10233.g1	-	10233:108-7519	Testes	Carcass	NOTEST	0	0	0	0	1	1	no
10233.g2	10233.g2	-	10233:7565-14068	Testes	Carcass	NOTEST	0.00607296	0	-1.79769e+308	-1.79769e+308	0.180466	1	no
10234.g1	10234.g1	-	10234:3513-6345	Testes	Carcass	NOTEST	0.0113079	0.0109472	-0.0467737	0.0208367	0.983376	1	no
10236.g1	10236.g1	-	10236:45-6810	Testes	Carcass	NOTEST	0.038408	0.00530595	-2.85572	1.48527	0.137471	1	no
10244.g1	10244.g1	-	10244:0-1175	Testes	Carcass	NOTEST	0.0888826	0.0863478	-0.0417427	0.0243166	0.9806	1	no
10244.g2	10244.g2	-	10244:1226-2375	Testes	Carcass	NOTEST	0.091201	0	-1.79769e+308	-1.79769e+308	0.116536	1	no
10244.g3	10244.g3	-	10244:2813-7495	Testes	Carcass	NOTEST	0.0458718	0.0740702	0.691284	-0.419239	0.675042	1	no
10244.g4	10244.g4	-	10244:7550-9721	Testes	Carcass	NOTEST	0	0	0	0	1	1	no
10246.g1	10246.g1	-	10246:5355-8907	Testes	Carcass	NOTEST	0.129153	0	-1.79769e+308	-1.79769e+308	0.0790041	1	no
10249.g1	10249.g1	-	10249:0-1195	Testes	Carcass	NOTEST	0.0290593	0	-1.79769e+308	-1.79769e+308	0.180466	1	no
10249.g2	10249.g2	-	10249:2257-7085	Testes	Carcass	NOTEST	0.0652762	0.00789451	-3.04764	1.59116	0.111574	1	no
10249.g3	10249.g3	-	10249:7265-9677	Testes	Carcass	NOTEST	0.120686	0.0389609	-1.63116	1.01454	0.310324	1	no
10249.g4	10249.g4	-	10249:13385-14426	Testes	Carcass	NOTEST	0.102283	0	-1.79769e+308	-1.79769e+308	0.116536	1	no
10250.g1	10250.g1	-	10250:66-9665	Testes	Carcass	OK	2.59614	0.0173301	-7.22695	1.88837	0.0589763	0.329591	no
10252.g1	10252.g1	-	10252:2635-6358	Testes	Carcass	OK	1.40873	0.0903229	-3.96315	2.62428	0.00868312	0.0731338	no
10253.g1	10253.g1	-	10253:583-3905	Testes	Carcass	NOTEST	0.0372318	0	-1.79769e+308	-1.79769e+308	0.13666	1	no
10253.g2	10253.g2	-	10253:4005-6178	Testes	Carcass	NOTEST	0	0	0	0	1	1	no
10254.g1	10254.g1	-	10254:0-2505	Testes	Carcass	OK	0.154554	0.586201	1.92328	-1.31735	0.18772	0.673087	no
10254.g2	10254.g2	-	10254:3085-5966	Testes	Carcass	OK	0.396368	0.0877085	-2.17605	1.4766	0.139783	0.566455	no
10254.g3	10254.g3	-	10254:6325-8101	Testes	Carcass	NOTEST	0.074647	0.0723668	-0.0447563	0.027411	0.978132	1	no
10255.g1	10255.g1	-	10255:0-1954	Testes	Carcass	NOTEST	0.0168181	0.0162987	-0.0452623	0.0201634	0.983913	1	no
10255.g2	10255.g2	-	10255:3808-5001	Testes	Carcass	NOTEST	0.0291152	0	-1.79769e+308	-1.79769e+308	0.180466	1	no
10257.g1	10257.g1	-	10257:10-865	Testes	Carcass	NOTEST	0	0.0419961	1.79769e+308	1.79769e+308	0.182923	1	no
10259.g1	10259.g1	-	10259:0-3907	Testes	Carcass	OK	0.385554	1.3596	1.81817	-1.20634	0.227687	0.745586	no
10260.g1	10260.g1	-	10260:106-6796	Testes	Carcass	NOTEST	0.0379134	0.0122377	-1.63137	0.814772	0.415203	1	no
10260.g2	10260.g2	-	10260:6865-8661	Testes	Carcass	NOTEST	0.0368694	0.0536124	0.540144	-0.301122	0.763321	1	no
10262.g1	10262.g1	-	10262:1852-6425	Testes	Carcass	OK	0.175116	0.442528	1.33746	-0.923972	0.355501	0.92168	no
10264.g1	10264.g1	-	10264:1-2591	Testes	Carcass	OK	0.894991	0.0481458	-4.21639	2.68105	0.00733925	0.0641258	no
10264.g2	10264.g2	-	10264:2725-6032	Testes	Carcass	NOTEST	0.0991773	0.0137237	-2.85334	1.48404	0.137799	1	no
10267.g1	10267.g1	-	10267:633-4416	Testes	Carcass	NOTEST	0.0261698	0.0337633	0.367555	-0.219503	0.826258	1	no
10267.g2	10267.g2	-	10267:5011-7465	Testes	Carcass	NOTEST	0.0626158	0	-1.79769e+308	-1.79769e+308	0.105107	1	no
10268.g1	10268.g1	-	10268:75-7875	Testes	Carcass	OK	0.321489	0.22102	-0.540594	0.375649	0.707178	0.999946	no
10270.g1	10270.g1	-	10270:475-3929	Testes	Carcass	OK	0.31494	0	-1.79769e+308	-1.79769e+308	0.0763604	0.397283	no
10270.g2	10270.g2	-	10270:9173-13625	Testes	Carcass	NOTEST	0.00864857	0.0418422	2.27443	-1.17468	0.240124	1	no
10271.g1	10271.g1	-	10271:6302-9375	Testes	Carcass	NOTEST	0.0562625	0.0545448	-0.0447309	0.0260573	0.979212	1	no
10272.g1	10272.g1	-	10272:9-6305	Testes	Carcass	NOTEST	0.00827766	0.0640719	2.9524	-1.5509	0.120926	1	no
10273.g1	10273.g1	-	10273:16-3167	Testes	Carcass	NOTEST	0.0302153	0	-1.79769e+308	-1.79769e+308	0.13666	1	no
10275.g1	10275.g1	-	10275:148-3564	Testes	Carcass	NOTEST	0.0625189	0	-1.79769e+308	-1.79769e+308	0.105107	1	no
10275.g2	10275.g2	-	10275:3835-5528	Testes	Carcass	NOTEST	0	0	0	0	1	1	no
10278.g1	10278.g1	-	10278:225-5787	Testes	Carcass	NOTEST	0	0	0	0	1	1	no
10280.g1	10280.g1	-	10280:6-2466	Testes	Carcass	NOTEST	0.0262613	0.0635808	1.27565	-0.737772	0.460653	1	no
10280.g2	10280.g2	-	10280:3155-7643	Testes	Carcass	NOTEST	0.0195894	0	-1.79769e+308	-1.79769e+308	0.13666	1	no
10280.g3	10280.g3	-	10280:7785-14043	Testes	Carcass	NOTEST	0.0464804	0.0337502	-0.461726	0.275496	0.782935	1	no
10281.g1	10281.g1	-	10281:546-6575	Testes	Carcass	NOTEST	0.00667052	0	-1.79769e+308	-1.79769e+308	0.180466	1	no
10282.g1	10282.g1	-	10282:2415-4349	Testes	Carcass	NOTEST	0	0.0164822	1.79769e+308	1.79769e+308	0.182923	1	no
10283.g1	10283.g1	-	10283:5075-7300	Testes	Carcass	NOTEST	0	0	0	0	1	1	no
10284.g1	10284.g1	-	10284:2356-5085	Testes	Carcass	NOTEST	0	0	0	0	1	1	no
10285.g1	10285.g1	-	10285:0-575	Testes	Carcass	OK	2.0064	0.56125	-1.83789	1.25207	0.210545	0.717131	no
10285.g2	10285.g2	-	10285:665-3805	Testes	Carcass	NOTEST	0.121706	0.00981648	-3.63206	1.91268	0.0557888	1	no
10286.g1	10286.g1	-	10286:0-2146	Testes	Carcass	NOTEST	0.0303972	0	-1.79769e+308	-1.79769e+308	0.13666	1	no
10286.g2	10286.g2	-	10286:10142-14083	Testes	Carcass	OK	0.236755	0.517577	1.12838	-0.773455	0.439253	0.998128	no
10287.g1	10287.g1	-	10287:0-5291	Testes	Carcass	NOTEST	0.0127865	0.00618355	-1.04812	0.506642	0.612406	1	no
10287.g2	10287.g2	-	10287:6695-14108	Testes	Carcass	NOTEST	0.0389097	0	-1.79769e+308	-1.79769e+308	0.0929602	1	no
10288.g1	10288.g1	-	10288:0-3305	Testes	Carcass	NOTEST	0.0911273	0.0882005	-0.0470979	0.0316842	0.974724	1	no
10290.g1	10290.g1	-	10290:0-6255	Testes	Carcass	OK	10.6442	0.98027	-3.44075	2.19722	0.0280051	0.18755	no
10291.g1	10291.g1	-	10291:0-4187	Testes	Carcass	NOTEST	0	0	0	0	1	1	no
10292.g1	10292.g1	-	10292:0-2005	Testes	Carcass	NOTEST	0.0327104	0	-1.79769e+308	-1.79769e+308	0.13666	1	no
10292.g2	10292.g2	-	10292:2425-6069	Testes	Carcass	NOTEST	0	0	0	0	1	1	no
10296.g1	10296.g1	-	10296:0-13985	Testes	Carcass	NOTEST	0.0186944	0.0144576	-0.370775	0.230658	0.817581	1	no
10297.g1	10297.g1	-	10297:0-1285	Testes	Carcass	NOTEST	0	0	0	0	1	1	no
10297.g2	10297.g2	-	10297:2395-7339	Testes	Carcass	NOTEST	0.0331773	0.0385085	0.21498	-0.137545	0.8906	1	no
10298.g1	10298.g1	-	10298:0-3605	Testes	Carcass	OK	0.683629	0.685376	0.00368256	-0.00256738	0.997952	0.999946	no
10299.g1	10299.g1	-	10299:15-8925	Testes	Carcass	NOTEST	0.0044401	0	-1.79769e+308	-1.79769e+308	0.180466	1	no
10299.g2	10299.g2	-	10299:10235-12805	Testes	Carcass	NOTEST	0.0125333	0	-1.79769e+308	-1.79769e+308	0.180466	1	no
10299.g3	10299.g3	-	10299:12856-14030	Testes	Carcass	NOTEST	0	0	0	0	1	1	no
10301.g1	10301.g1	-	10301:65-12393	Testes	Carcass	NOTEST	0.00410396	0.00793522	0.951253	-0.461097	0.644729	1	no
10302.g1	10302.g1	-	10302:1337-9555	Testes	Carcass	NOTEST	0	0.0262868	1.79769e+308	1.79769e+308	0.0989239	1	no
10304.g1	10304.g1	-	10304:0-6035	Testes	Carcass	HIDATA	0	0	0	0	1	1	no
10308.g1	10308.g1	-	10308:0-4185	Testes	Carcass	NOTEST	0.0264208	0.0852192	1.68951	-1.0572	0.290422	1	no
10309.g1	10309.g1	-	10309:1101-7025	Testes	Carcass	OK	1.95046	0.0419282	-5.53975	3.55722	0.000374793	0.00677745	yes
10310.g1	10310.g1	-	10310:4087-6995	Testes	Carcass	NOTEST	0.0349138	0.056337	0.690282	-0.418631	0.675486	1	no
10311.g1	10311.g1	-	10311:1995-5082	Testes	Carcass	NOTEST	0	0	0	0	1	1	no
10311.g2	10311.g2	-	10311:5315-7014	Testes	Carcass	NOTEST	0	0.0189957	1.79769e+308	1.79769e+308	0.182923	1	no
10313.g1	10313.g1	-	10313:1574-6675	Testes	Carcass	NOTEST	0	0.0288261	1.79769e+308	1.79769e+308	0.106348	1	no
10313.g2	10313.g2	-	10313:6805-9330	Testes	Carcass	NOTEST	0.0510838	0.0371009	-0.46141	0.275308	0.78308	1	no
10318.g1	10318.g1	-	10318:4245-5842	Testes	Carcass	NOTEST	0	0	0	0	1	1	no
10319.g1	10319.g1	-	10319:2836-13193	Testes	Carcass	NOTEST	0.0589488	0.0265946	-1.14833	0.774654	0.438544	1	no
10320.g1	10320.g1	-	10320:1243-4075	Testes	Carcass	NOTEST	0	0	0	0	1	1	no
10320.g2	10320.g2	-	10320:4437-8675	Testes	Carcass	NOTEST	0.0393186	0	-1.79769e+308	-1.79769e+308	0.105107	1	no
10321.g1	10321.g1	-	10321:0-5675	Testes	Carcass	NOTEST	0	0.0212044	1.79769e+308	1.79769e+308	0.138573	1	no
10321.g2	10321.g2	-	10321:5742-8015	Testes	Carcass	NOTEST	0.0428653	0.0692023	0.691009	-0.419072	0.675163	1	no
10326.g1	10326.g1	-	10326:10-4920	Testes	Carcass	NOTEST	0.0148268	0.0287267	0.954191	-0.462522	0.643707	1	no
10327.g1	10327.g1	-	10327:8855-12247	Testes	Carcass	NOTEST	0.159006	0.0362063	-2.13477	1.38712	0.165405	1	no
10328.g1	10328.g1	-	10328:0-6608	Testes	Carcass	NOTEST	0.00630154	0	-1.79769e+308	-1.79769e+308	0.180466	1	no
10329.g1	10329.g1	-	10329:277-6620	Testes	Carcass	NOTEST	0.0288445	0.0278949	-0.0482914	0.0305488	0.975629	1	no
10330.g1	10330.g1	-	10330:3005-6095	Testes	Carcass	NOTEST	0	0.020449	1.79769e+308	1.79769e+308	0.138573	1	no
10331.g1	10331.g1	-	10331:0-11525	Testes	Carcass	NOTEST	0.122002	0.011813	-3.36846	1.76791	0.0770754	1	no
10332.g1	10332.g1	-	10332:0-2255	Testes	Carcass	NOTEST	0	0.0139593	1.79769e+308	1.79769e+308	0.182923	1	no
10332.g2	10332.g2	-	10332:2704-5045	Testes	Carcass	NOTEST	0.237484	0.0177086	-3.7453	1.97477	0.0482941	1	no
10338.g1	10338.g1	-	10338:0-5295	Testes	Carcass	NOTEST	0.0275806	0	-1.79769e+308	-1.79769e+308	0.105107	1	no
10338.g2	10338.g2	-	10338:5341-9055	Testes	Carcass	NOTEST	0.00917768	0	-1.79769e+308	-1.79769e+308	0.180466	1	no
10340.g1	10340.g1	-	10340:2815-6136	Testes	Carcass	NOTEST	0.0488315	0.0189039	-1.36912	0.78967	0.429721	1	no
10340.g2	10340.g2	-	10340:6445-11440	Testes	Carcass	NOTEST	0.0634648	0	-1.79769e+308	-1.79769e+308	0.086721	1	no
10341.g1	10341.g1	-	10341:0-3245	Testes	Carcass	NOTEST	0.023178	0	-1.79769e+308	-1.79769e+308	0.13666	1	no
10341.g2	10341.g2	-	10341:3975-9405	Testes	Carcass	NOTEST	0.0201491	0.00649643	-1.63299	0.815582	0.414739	1	no
10344.g1	10344.g1	-	10344:0-4435	Testes	Carcass	NOTEST	0.0407757	0.00789025	-2.36957	1.21732	0.223482	1	no
10345.g1	10345.g1	-	10345:3961-8025	Testes	Carcass	NOTEST	0.10965	0.0212734	-2.36579	1.21538	0.224221	1	no
10345.g2	10345.g2	-	10345:8453-13195	Testes	Carcass	NOTEST	0.0462155	0	-1.79769e+308	-1.79769e+308	0.0893965	1	no
10346.g1	10346.g1	-	10346:2645-6592	Testes	Carcass	NOTEST	0.0159707	0	-1.79769e+308	-1.79769e+308	0.13666	1	no
10347.g1	10347.g1	-	10347:407-6915	Testes	Carcass	NOTEST	0.0279688	0.0135272	-1.04796	0.596347	0.550943	1	no
10347.g2	10347.g2	-	10347:7015-13357	Testes	Carcass	NOTEST	0.104682	0.215426	1.04118	-0.70941	0.47807	1	no
10348.g1	10348.g1	-	10348:2435-4472	Testes	Carcass	NOTEST	0	0	0	0	1	1	no
10348.g2	10348.g2	-	10348:5315-8852	Testes	Carcass	NOTEST	0.0749239	0.018159	-2.04474	1.03926	0.298685	1	no
10354.g1	10354.g1	-	10354:0-1992	Testes	Carcass	NOTEST	0.0164708	0	-1.79769e+308	-1.79769e+308	0.180466	1	no
10354.g2	10354.g2	-	10354:1996-2805	Testes	Carcass	NOTEST	0	0	0	0	1	1	no
10354.g3	10354.g3	-	10354:2905-5329	Testes	Carcass	NOTEST	0	0	0	0	1	1	no
10357.g1	10357.g1	-	10357:955-9405	Testes	Carcass	NOTEST	0.0148123	0.0143493	-0.0458127	0.0156007	0.987553	1	no
10357.g2	10357.g2	-	10357:955-9405	Testes	Carcass	NOTEST	0	0.00838763	1.79769e+308	1.79769e+308	0.247278	1	no
10358.g2	10358.g2	-	10358:1595-5117	Testes	Carcass	OK	0.095916	0.901149	3.23192	-2.0489	0.0404718	0.247224	no
10358.g4	10358.g4	-	10358:6411-7575	Testes	Carcass	NOTEST	0	0	0	0	1	1	no
10359.g1	10359.g1	-	10359:355-6430	Testes	Carcass	NOTEST	0.0414559	0.0200499	-1.04798	0.641023	0.521507	1	no
10360.g1	10360.g1	-	10360:2015-7727	Testes	Carcass	NOTEST	0.0200429	0.0484969	1.2748	-0.737279	0.460953	1	no
10362.g1	10362.g1	-	10362:0-1735	Testes	Carcass	NOTEST	0	0	0	0	1	1	no
10362.g2	10362.g2	-	10362:2498-7785	Testes	Carcass	NOTEST	0.0210671	0.030588	0.537976	-0.299914	0.764243	1	no
10364.g1	10364.g1	-	10364:2315-7825	Testes	Carcass	NOTEST	0.0457195	0.04423	-0.0477844	0.030917	0.975336	1	no
10365.g1	10365.g1	-	10365:2726-3115	Testes	Carcass	NOTEST	0	0	0	0	1	1	no
10372.g1	10372.g1	-	10372:1605-5477	Testes	Carcass	NOTEST	0.0521959	0.0101045	-2.36894	1.217	0.223604	1	no
10375.g1	10375.g1	-	10375:0-2591	Testes	Carcass	NOTEST	0.0355293	0	-1.79769e+308	-1.79769e+308	0.13666	1	no
10375.g2	10375.g2	-	10375:10005-12096	Testes	Carcass	NOTEST	0.0156297	0.0908614	2.53937	-1.32142	0.18636	1	no
10376.g1	10376.g1	-	10376:2302-6075	Testes	Carcass	OK	0.384979	0.218635	-0.816254	0.564131	0.572665	0.999946	no
10377.g1	10377.g1	-	10377:0-2592	Testes	Carcass	OK	0.385027	0.0120266	-5.00067	2.64425	0.00818723	0.0700296	no
10377.g2	10377.g2	-	10377:3085-5922	Testes	Carcass	NOTEST	0.124155	0.0109267	-3.50621	1.84363	0.0652376	1	no
10378.g1	10378.g1	-	10378:265-6908	Testes	Carcass	OK	1.68259	0.033783	-5.63824	3.61868	0.000296106	0.00591517	yes
10378.g2	10378.g2	-	10378:7295-13365	Testes	Carcass	NOTEST	0.0377073	0.0121565	-1.63311	0.950526	0.341845	1	no
10379.g1	10379.g1	-	10379:4341-8379	Testes	Carcass	OK	0.296338	0.528118	0.83362	-0.565307	0.571865	0.999946	no
10380.g1	10380.g1	-	10380:2455-6097	Testes	Carcass	NOTEST	0.0182944	0.0531106	1.5376	-0.897714	0.369338	1	no
10382.g1	10382.g1	-	10382:399-4532	Testes	Carcass	NOTEST	0.030449	0.0368212	0.274142	-0.170642	0.864506	1	no
10382.g2	10382.g2	-	10382:4604-8625	Testes	Carcass	NOTEST	0.0215006	0	-1.79769e+308	-1.79769e+308	0.13666	1	no
10382.g3	10382.g3	-	10382:8770-13584	Testes	Carcass	NOTEST	0.024505	0.00790303	-1.6326	0.815383	0.414853	1	no
10390.g1	10390.g1	-	10390:115-4052	Testes	Carcass	NOTEST	0.0650835	0.00787116	-3.04764	1.59116	0.111573	1	no
10392.g1	10392.g1	-	10392:0-433	Testes	Carcass	NOTEST	0	0	0	0	1	1	no
10395.g1	10395.g1	-	10395:281-2182	Testes	Carcass	NOTEST	0.0866392	0.0839714	-0.0451224	0.0285441	0.977228	1	no
10395.g2	10395.g2	-	10395:2235-5375	Testes	Carcass	NOTEST	0.0202844	0.019633	-0.0470933	0.025184	0.979908	1	no
10395.g3	10395.g3	-	10395:6425-8813	Testes	Carcass	NOTEST	0.0163024	0	-1.79769e+308	-1.79769e+308	0.180466	1	no
10397.g1	10397.g1	-	10397:55-5608	Testes	Carcass	NOTEST	0.00722735	0	-1.79769e+308	-1.79769e+308	0.180466	1	no
10399.g1	10399.g1	-	10399:0-2555	Testes	Carcass	NOTEST	0	0.0288826	1.79769e+308	1.79769e+308	0.138573	1	no
10399.g2	10399.g2	-	10399:2679-6155	Testes	Carcass	NOTEST	0.00911694	0.0176448	0.952626	-0.461763	0.644251	1	no
10400.g1	10400.g1	-	10400:0-1945	Testes	Carcass	NOTEST	0.135221	0.0655231	-1.04524	0.665944	0.505447	1	no
10400.g2	10400.g2	-	10400:2305-7049	Testes	Carcass	NOTEST	0.0180708	0.00874337	-1.0474	0.506292	0.612651	1	no
10400.g3	10400.g3	-	10400:7095-9735	Testes	Carcass	NOTEST	0.109625	0.011794	-3.21646	1.68424	0.0921351	1	no
10401.g1	10401.g1	-	10401:1056-4195	Testes	Carcass	NOTEST	0.0112826	0	-1.79769e+308	-1.79769e+308	0.180466	1	no
10402.g1	10402.g1	-	10402:0-8135	Testes	Carcass	NOTEST	0.0424054	0	-1.79769e+308	-1.79769e+308	0.116536	1	no
10404.g1	10404.g1	-	10404:8-5409	Testes	Carcass	NOTEST	0.0368289	0.00593651	-2.63315	1.3625	0.17304	1	no
10404.g2	10404.g2	-	10404:5455-10178	Testes	Carcass	NOTEST	0.0273751	0.0264793	-0.047997	0.0293958	0.976549	1	no
10404.g3	10404.g3	-	10404:10225-13407	Testes	Carcass	NOTEST	0.0373987	0	-1.79769e+308	-1.79769e+308	0.116536	1	no
10405.g1	10405.g1	-	10405:4120-6275	Testes	Carcass	NOTEST	0	0.0177624	1.79769e+308	1.79769e+308	0.182923	1	no
10405.g2	10405.g2	-	10405:6321-9145	Testes	Carcass	NOTEST	0.0113418	0	-1.79769e+308	-1.79769e+308	0.180466	1	no
10407.g1	10407.g1	-	10407:32-3209	Testes	Carcass	NOTEST	0.0100181	0	-1.79769e+308	-1.79769e+308	0.180466	1	no
10407.g2	10407.g2	-	10407:3615-5553	Testes	Carcass	NOTEST	0.0169688	0.0164452	-0.045221	0.020145	0.983928	1	no
10409.g1	10409.g1	-	10409:598-8990	Testes	Carcass	NOTEST	0.0291903	0	-1.79769e+308	-1.79769e+308	0.0893965	1	no
10409.g2	10409.g2	-	10409:9896-12685	Testes	Carcass	NOTEST	0.0229846	0.0111261	-1.04672	0.505967	0.61288	1	no
10410.g1	10410.g1	-	10410:3-2448	Testes	Carcass	NOTEST	0.118949	0.0767974	-0.631213	0.41612	0.677322	1	no
10410.g2	10410.g2	-	10410:2825-9404	Testes	Carcass	NOTEST	0.00517219	0	-1.79769e+308	-1.79769e+308	0.180466	1	no
10411.g1	10411.g1	-	10411:44-2745	Testes	Carcass	NOTEST	0.0951127	0.0690665	-0.461652	0.302928	0.761945	1	no
10411.g2	10411.g2	-	10411:2791-7085	Testes	Carcass	NOTEST	0.147978	0.0301394	-2.29567	1.49382	0.135222	1	no
10418.g1	10418.g1	-	10418:6695-12519	Testes	Carcass	NOTEST	0	0.00830199	1.79769e+308	1.79769e+308	0.182923	1	no
10419.g1	10419.g1	-	10419:1080-2528	Testes	Carcass	NOTEST	0.0233856	0.0680748	1.5415	-0.77299	0.439529	1	no
10419.g2	10419.g2	-	10419:3530-6125	Testes	Carcass	NOTEST	0.0282571	0	-1.79769e+308	-1.79769e+308	0.13666	1	no
10420.g1	10420.g1	-	10420:762-7045	Testes	Carcass	NOTEST	0.0108776	0	-1.79769e+308	-1.79769e+308	0.180466	1	no
10421.g1	10421.g1	-	10421:1007-5954	Testes	Carcass	NOTEST	0.021316	0.0206195	-0.0479254	0.0279182	0.977727	1	no
10422.g1	10422.g1	-	10422:19-3890	Testes	Carcass	NOTEST	0	0	0	0	1	1	no
10422.g2	10422.g2	-	10422:3893-6285	Testes	Carcass	NOTEST	0	0	0	0	1	1	no
10423.g1	10423.g1	-	10423:1505-8349	Testes	Carcass	NOTEST	0	0.00734208	1.79769e+308	1.79769e+308	0.182923	1	no
10425.g1	10425.g1	-	10425:65-6975	Testes	Carcass	NOTEST	0.0264434	0.0319713	0.273867	-0.170471	0.86464	1	no
10426.g1	10426.g1	-	10426:0-2645	Testes	Carcass	NOTEST	0.0243123	0.0235405	-0.0465412	0.0248887	0.980144	1	no
10428.g1	10428.g1	-	10428:638-8955	Testes	Carcass	NOTEST	0	0.0288545	1.79769e+308	1.79769e+308	0.106348	1	no
10429.g1	10429.g1	-	10429:491-3355	Testes	Carcass	NOTEST	0	0	0	0	1	1	no
10431.g1	10431.g1	-	10431:567-4465	Testes	Carcass	NOTEST	0	0	0	0	1	1	no
10431.g2	10431.g2	-	10431:4599-8075	Testes	Carcass	NOTEST	0	0	0	0	1	1	no
10436.g1	10436.g1	-	10436:787-3035	Testes	Carcass	NOTEST	0	0.042018	1.79769e+308	1.79769e+308	0.118083	1	no
10438.g1	10438.g1	-	10438:3385-7071	Testes	Carcass	NOTEST	0.0402109	0.0129812	-1.63116	0.814667	0.415263	1	no
10439.g1	10439.g1	-	10439:205-3439	Testes	Carcass	NOTEST	0	0	0	0	1	1	no
1044.g1	1044.g1	-	1044:383-1235	Testes	Carcass	NOTEST	0	0	0	0	1	1	no
10440.g1	10440.g1	-	10440:0-7155	Testes	Carcass	NOTEST	0	0	0	0	1	1	no
10442.g1	10442.g1	-	10442:2505-4064	Testes	Carcass	NOTEST	0.0215404	0.0626815	1.541	-0.772735	0.439679	1	no
10444.g1	10444.g1	-	10444:255-3667	Testes	Carcass	NOTEST	0.0376998	0.110043	1.54544	-0.774965	0.438361	1	no
10444.g2	10444.g2	-	10444:5630-6063	Testes	Carcass	NOTEST	0	0.105949	1.79769e+308	1.79769e+308	0.182923	1	no
10445.g1	10445.g1	-	10445:0-1185	Testes	Carcass	NOTEST	0	0.0304281	1.79769e+308	1.79769e+308	0.182923	1	no
10445.g2	10445.g2	-	10445:2218-12836	Testes	Carcass	NOTEST	0.032603	0.007886	-2.04764	1.04073	0.298	1	no
10446.g1	10446.g1	-	10446:1-9225	Testes	Carcass	NOTEST	0.0312036	0.035202	0.173945	-0.113493	0.90964	1	no
10448.g1	10448.g1	-	10448:495-6295	Testes	Carcass	NOTEST	0.0328201	0.0211586	-0.633336	0.398188	0.690492	1	no
10450.g1	10450.g1	-	10450:0-5785	Testes	Carcass	NOTEST	0	0.0119726	1.79769e+308	1.79769e+308	0.138573	1	no
10451.g1	10451.g1	-	10451:2153-5475	Testes	Carcass	NOTEST	0.00955987	0	-1.79769e+308	-1.79769e+308	0.180466	1	no
10452.g1	10452.g1	-	10452:423-2622	Testes	Carcass	NOTEST	0.02961	0.0430268	0.539148	-0.300567	0.763745	1	no
10452.g2	10452.g2	-	10452:3045-5865	Testes	Carcass	NOTEST	0.02565	0.0248389	-0.0463578	0.0247907	0.980222	1	no
10453.g1	10453.g1	-	10453:0-3345	Testes	Carcass	NOTEST	0	0	0	0	1	1	no
10453.g2	10453.g2	-	10453:3762-11485	Testes	Carcass	NOTEST	0.023329	0	-1.79769e+308	-1.79769e+308	0.116536	1	no
10455.g1	10455.g1	-	10455:2905-5545	Testes	Carcass	NOTEST	0	0	0	0	1	1	no
10456.g1	10456.g1	-	10456:0-9575	Testes	Carcass	NOTEST	0	0.00933443	1.79769e+308	1.79769e+308	0.182923	1	no
10457.g1	10457.g1	-	10457:705-5074	Testes	Carcass	NOTEST	0.105335	0.071372	-0.561559	0.374839	0.707781	1	no
10457.g2	10457.g2	-	10457:7675-9392	Testes	Carcass	NOTEST	0.0774616	0	-1.79769e+308	-1.79769e+308	0.105107	1	no
10459.g1	10459.g1	-	10459:365-2765	Testes	Carcass	NOTEST	0	0	0	0	1	1	no
10459.g2	10459.g2	-	10459:3669-6185	Testes	Carcass	NOTEST	0.0190729	0	-1.79769e+308	-1.79769e+308	0.180466	1	no
10461.g1	10461.g1	-	10461:1005-3326	Testes	Carcass	NOTEST	0.0279444	0	-1.79769e+308	-1.79769e+308	0.13666	1	no
10461.g2	10461.g2	-	10461:5405-9370	Testes	Carcass	NOTEST	0.0317907	0.0461353	0.537268	-0.338115	0.735276	1	no
10462.g1	10462.g1	-	10462:1980-8899	Testes	Carcass	NOTEST	0.00585132	0.00565879	-0.0482689	0.0215027	0.982845	1	no
10463.g1	10463.g1	-	10463:55-2338	Testes	Carcass	NOTEST	0.0995497	0	-1.79769e+308	-1.79769e+308	0.0893965	1	no
10463.g2	10463.g2	-	10463:2385-6352	Testes	Carcass	NOTEST	0.0826722	0	-1.79769e+308	-1.79769e+308	0.0893965	1	no
10463.g3	10463.g3	-	10463:6385-8122	Testes	Carcass	NOTEST	0	0	0	0	1	1	no
10468.g1	10468.g1	-	10468:1455-7272	Testes	Carcass	NOTEST	0.0377159	0.00912493	-2.04729	1.04055	0.298083	1	no
10469.g1	10469.g1	-	10469:2876-6045	Testes	Carcass	NOTEST	0	0.0255651	1.79769e+308	1.79769e+308	0.182923	1	no
10471.g1	10471.g1	-	10471:0-6395	Testes	Carcass	NOTEST	0.00618577	0.0358957	2.53679	-1.32008	0.18681	1	no
10472.g1	10472.g1	-	10472:547-5989	Testes	Carcass	NOTEST	0	0.00785848	1.79769e+308	1.79769e+308	0.182923	1	no
10473.g1	10473.g1	-	10473:0-6895	Testes	Carcass	NOTEST	0.11605	0.0673627	-0.784718	0.535692	0.592172	1	no
10473.g2	10473.g2	-	10473:6945-13045	Testes	Carcass	NOTEST	0.0214518	0.0138341	-0.632875	0.352359	0.724569	1	no
10474.g1	10474.g1	-	10474:2909-5975	Testes	Carcass	NOTEST	0	0	0	0	1	1	no
10475.g1	10475.g1	-	10475:3708-5899	Testes	Carcass	OK	0.445893	0.187183	-1.25225	0.867403	0.385721	0.952046	no
10475.g2	10475.g2	-	10475:5945-9088	Testes	Carcass	NOTEST	0.134636	0.0237026	-2.50595	1.48862	0.136589	1	no
10475.g3	10475.g3	-	10475:9315-12908	Testes	Carcass	NOTEST	0.273015	0.0511315	-2.41669	1.61822	0.105616	1	no
10476.g1	10476.g1	-	10476:921-3155	Testes	Carcass	OK	0.393015	0.0705023	-2.47884	1.64245	0.100497	0.45565	no
10476.g2	10476.g2	-	10476:3469-6915	Testes	Carcass	NOTEST	0.0187529	0	-1.79769e+308	-1.79769e+308	0.13666	1	no
10477.g1	10477.g1	-	10477:2693-7015	Testes	Carcass	NOTEST	0.106601	0	-1.79769e+308	-1.79769e+308	0.116536	1	no
10478.g1	10478.g1	-	10478:1-3328	Testes	Carcass	NOTEST	0	0	0	0	1	1	no
10478.g2	10478.g2	-	10478:3375-5815	Testes	Carcass	NOTEST	0	0	0	0	1	1	no
10479.g1	10479.g1	-	10479:915-1765	Testes	Carcass	NOTEST	0.13028	0	-1.79769e+308	-1.79769e+308	0.116536	1	no
10479.g2	10479.g2	-	10479:1955-4760	Testes	Carcass	NOTEST	0.0121124	0	-1.79769e+308	-1.79769e+308	0.180466	1	no
10483.g1	10483.g1	-	10483:2445-7221	Testes	Carcass	NOTEST	0.138094	0	-1.79769e+308	-1.79769e+308	0.0817037	1	no
10484.g1	10484.g1	-	10484:855-6762	Testes	Carcass	NOTEST	0.00700191	0.006773	-0.0479537	0.0213624	0.982957	1	no
10486.g1	10486.g1	-	10486:1690-3335	Testes	Carcass	NOTEST	0.284192	0.039371	-2.85166	1.7022	0.0887183	1	no
10486.g2	10486.g2	-	10486:5175-5870	Testes	Carcass	NOTEST	0.279135	0	-1.79769e+308	-1.79769e+308	0.0978944	1	no
10488.g1	10488.g1	-	10488:3486-5555	Testes	Carcass	NOTEST	0.0490392	0	-1.79769e+308	-1.79769e+308	0.116536	1	no
10490.g1	10490.g1	-	10490:0-2325	Testes	Carcass	NOTEST	0	0	0	0	1	1	no
10490.g2	10490.g2	-	10490:2805-6873	Testes	Carcass	NOTEST	0.00816613	0.0158018	0.952365	-0.461637	0.644342	1	no
10490.g3	10490.g3	-	10490:6935-9355	Testes	Carcass	NOTEST	0	0	0	0	1	1	no
10491.g1	10491.g1	-	10491:0-3695	Testes	Carcass	NOTEST	0.0342135	0.0662094	0.952471	-0.607771	0.543339	1	no
10491.g2	10491.g2	-	10491:5055-8114	Testes	Carcass	NOTEST	0.0416993	0.0100906	-2.04702	1.04041	0.298147	1	no
10493.g1	10493.g1	-	10493:125-5805	Testes	Carcass	OK	1.2295	0.0299237	-5.36064	3.36202	0.00077375	0.0106067	yes
10493.g2	10493.g2	-	10493:5806-9015	Testes	Carcass	NOTEST	0	0	0	0	1	1	no
10494.g1	10494.g1	-	10494:0-3135	Testes	Carcass	NOTEST	0.0101592	0.0196659	0.952911	-0.461901	0.644152	1	no
10494.g2	10494.g2	-	10494:3612-5505	Testes	Carcass	NOTEST	0.0293691	0	-1.79769e+308	-1.79769e+308	0.180466	1	no
10494.g3	10494.g3	-	10494:7125-8113	Testes	Carcass	NOTEST	0	0	0	0	1	1	no
10496.g1	10496.g1	-	10496:1912-5975	Testes	Carcass	NOTEST	0.0123343	0.0119431	-0.0464923	0.0207113	0.983476	1	no
105.g1	105.g1	-	105:0-1257	Testes	Carcass	NOTEST	0	0.0266351	1.79769e+308	1.79769e+308	0.182923	1	no
10503.g1	10503.g1	-	10503:564-4805	Testes	Carcass	NOTEST	0.0873785	0	-1.79769e+308	-1.79769e+308	0.0817037	1	no
10503.g2	10503.g2	-	10503:5625-11052	Testes	Carcass	NOTEST	0	0	0	0	1	1	no
10504.g1	10504.g1	-	10504:682-8055	Testes	Carcass	NOTEST	0.0491956	0.0317321	-0.632588	0.397718	0.690838	1	no
10506.g1	10506.g1	-	10506:505-5659	Testes	Carcass	NOTEST	0.00658929	0	-1.79769e+308	-1.79769e+308	0.180466	1	no
10507.g1	10507.g1	-	10507:0-7723	Testes	Carcass	NOTEST	0	0	0	0	1	1	no
10508.g1	10508.g1	-	10508:560-4185	Testes	Carcass	NOTEST	0.056451	0.0182101	-1.63226	0.950028	0.342098	1	no
10510.g1	10510.g1	-	10510:907-12375	Testes	Carcass	NOTEST	0	0.0136344	1.79769e+308	1.79769e+308	0.134164	1	no
10510.g2	10510.g2	-	10510:12426-13416	Testes	Carcass	NOTEST	0	0	0	0	1	1	no
10511.g1	10511.g1	-	10511:2665-5812	Testes	Carcass	NOTEST	0.0317885	0	-1.79769e+308	-1.79769e+308	0.116536	1	no
10512.g1	10512.g1	-	10512:155-1866	Testes	Carcass	NOTEST	0	0	0	0	1	1	no
10513.g1	10513.g1	-	10513:159-3142	Testes	Carcass	NOTEST	0.0214094	0	-1.79769e+308	-1.79769e+308	0.13666	1	no
10513.g2	10513.g2	-	10513:3525-12826	Testes	Carcass	NOTEST	0.0136544	0	-1.79769e+308	-1.79769e+308	0.116536	1	no
10515.g1	10515.g1	-	10515:1-6909	Testes	Carcass	NOTEST	0.0196523	0.0190023	-0.0485258	0.0297196	0.976291	1	no
10516.g1	10516.g1	-	10516:1292-6335	Testes	Carcass	NOTEST	0	0	0	0	1	1	no
10517.g1	10517.g1	-	10517:2425-6855	Testes	Carcass	NOTEST	0.0284909	0.0643358	1.17512	-0.725562	0.468107	1	no
10519.g1	10519.g1	-	10519:3725-12888	Testes	Carcass	OK	0.203794	0.427102	1.06747	-0.729148	0.465911	0.999946	no
10521.g1	10521.g1	-	10521:3754-4335	Testes	Carcass	NOTEST	0	0	0	0	1	1	no
10521.g2	10521.g2	-	10521:5155-7035	Testes	Carcass	NOTEST	0.157846	0	-1.79769e+308	-1.79769e+308	0.0846532	1	no
10526.g1	10526.g1	-	10526:2785-5578	Testes	Carcass	NOTEST	0.0688493	0.0666551	-0.046728	0.0302335	0.975881	1	no
10527.g1	10527.g1	-	10527:8-11420	Testes	Carcass	NOTEST	0.113588	0.0404722	-1.48881	1.00815	0.313384	1	no
10528.g1	10528.g1	-	10528:0-8005	Testes	Carcass	NOTEST	0.028593	0.00460774	-2.63353	1.3627	0.172979	1	no
10529.g1	10529.g1	-	10529:0-1965	Testes	Carcass	NOTEST	0	0.113396	1.79769e+308	1.79769e+308	0.0901499	1	no
10529.g2	10529.g2	-	10529:3868-7217	Testes	Carcass	NOTEST	0.039255	0.018996	-1.04718	0.595907	0.551237	1	no
10530.g1	10530.g1	-	10530:437-4985	Testes	Carcass	NOTEST	0.0293557	0	-1.79769e+308	-1.79769e+308	0.116536	1	no
10531.g1	10531.g1	-	10531:135-5845	Testes	Carcass	OK	0.234596	0.440495	0.90895	-0.619115	0.535841	0.999946	no
10537.g1	10537.g1	-	10537:905-2290	Testes	Carcass	NOTEST	0	0	0	0	1	1	no
10539.g1	10539.g1	-	10539:4452-6345	Testes	Carcass	NOTEST	0.034815	0.0168717	-1.0451	0.505182	0.613431	1	no
10543.g1	10543.g1	-	10543:1952-5905	Testes	Carcass	NOTEST	0	0.0178809	1.79769e+308	1.79769e+308	0.287158	1	no
10544.g1	10544.g1	-	10544:2314-5390	Testes	Carcass	NOTEST	0.0103642	0.0100318	-0.0470324	0.0209519	0.983284	1	no
10544.g2	10544.g2	-	10544:7095-13233	Testes	Carcass	NOTEST	0.0408339	0.00493559	-3.04847	1.5916	0.111475	1	no
10545.g1	10545.g1	-	10545:2189-3720	Testes	Carcass	NOTEST	0.0219778	0	-1.79769e+308	-1.79769e+308	0.180466	1	no
10545.g2	10545.g2	-	10545:4363-9095	Testes	Carcass	NOTEST	0.0515741	0	-1.79769e+308	-1.79769e+308	0.0978944	1	no
10546.g1	10546.g1	-	10546:0-3325	Testes	Carcass	NOTEST	0.0779093	0	-1.79769e+308	-1.79769e+308	0.180466	1	no
10546.g2	10546.g2	-	10546:3956-6585	Testes	Carcass	NOTEST	0	0	0	0	1	1	no
10547.g1	10547.g1	-	10547:787-6295	Testes	Carcass	NOTEST	0.15606	0.00943978	-4.0472	2.1396	0.0323875	1	no
10550.g1	10550.g1	-	10550:0-1735	Testes	Carcass	NOTEST	0.0191452	0	-1.79769e+308	-1.79769e+308	0.180466	1	no
10550.g2	10550.g2	-	10550:1935-4140	Testes	Carcass	NOTEST	0.0147617	0	-1.79769e+308	-1.79769e+308	0.180466	1	no
10554.g1	10554.g1	-	10554:2958-5255	Testes	Carcass	NOTEST	0.0759929	0.0147246	-2.36763	1.21633	0.223859	1	no
10554.g2	10554.g2	-	10554:6087-8256	Testes	Carcass	NOTEST	0	0	0	0	1	1	no
10557.g1	10557.g1	-	10557:18-3465	Testes	Carcass	NOTEST	0.0490846	0	-1.79769e+308	-1.79769e+308	0.0978944	1	no
10557.g2	10557.g2	-	10557:3466-9245	Testes	Carcass	NOTEST	0.015645	0	-1.79769e+308	-1.79769e+308	0.13666	1	no
10558.g1	10558.g1	-	10558:175-2486	Testes	Carcass	NOTEST	0	0	0	0	1	1	no
10558.g2	10558.g2	-	10558:4032-6045	Testes	Carcass	NOTEST	0	0	0	0	1	1	no
10559.g1	10559.g1	-	10559:2007-3961	Testes	Carcass	OK	0.369999	0.0488961	-2.91973	1.84623	0.0648591	0.352574	no
10563.g1	10563.g1	-	10563:6075-8063	Testes	Carcass	NOTEST	0	0	0	0	1	1	no
10565.g1	10565.g1	-	10565:0-762	Testes	Carcass	NOTEST	0.149081	0	-1.79769e+308	-1.79769e+308	0.116536	1	no
10565.g2	10565.g2	-	10565:1455-6749	Testes	Carcass	NOTEST	0	0	0	0	1	1	no
10566.g1	10566.g1	-	10566:785-3395	Testes	Carcass	NOTEST	0	0.0146436	1.79769e+308	1.79769e+308	0.182923	1	no
10567.g1	10567.g1	-	10567:24-5108	Testes	Carcass	NOTEST	0.00769538	0.0148896	0.952236	-0.461574	0.644387	1	no
10568.g1	10568.g1	-	10568:0-1045	Testes	Carcass	OK	1.28978	0.132003	-3.28848	2.12708	0.0334137	0.21367	no
10568.g2	10568.g2	-	10568:10534-12675	Testes	Carcass	NOTEST	0.0761839	0	-1.79769e+308	-1.79769e+308	0.0978944	1	no
10569.g1	10569.g1	-	10569:3934-5885	Testes	Carcass	NOTEST	0.0673848	0.0489779	-0.460292	0.274641	0.783592	1	no
10569.g2	10569.g2	-	10569:6108-9055	Testes	Carcass	NOTEST	0.216852	0.0209916	-3.36883	2.01985	0.0433994	1	no
10574.g1	10574.g1	-	10574:2015-5397	Testes	Carcass	NOTEST	0	0.038695	1.79769e+308	1.79769e+308	0.106348	1	no
10577.g1	10577.g1	-	10577:10675-13098	Testes	Carcass	NOTEST	0	0.0258478	1.79769e+308	1.79769e+308	0.138573	1	no
10578.g1	10578.g1	-	10578:2179-6175	Testes	Carcass	NOTEST	0.0202302	0.0391609	0.952899	-0.543433	0.586832	1	no
10579.g1	10579.g1	-	10579:0-2494	Testes	Carcass	NOTEST	0.02588	0	-1.79769e+308	-1.79769e+308	0.13666	1	no
10579.g2	10579.g2	-	10579:2795-6299	Testes	Carcass	NOTEST	0	0.0198661	1.79769e+308	1.79769e+308	0.138573	1	no
10580.g1	10580.g1	-	10580:7695-9191	Testes	Carcass	NOTEST	0.0451004	0.0656327	0.541274	-0.301752	0.762841	1	no
10582.g1	10582.g1	-	10582:1245-3664	Testes	Carcass	OK	0.655039	0.789752	0.269819	-0.182475	0.85521	0.999946	no
10583.g1	10583.g1	-	10583:0-7215	Testes	Carcass	NOTEST	0.00767006	0	-1.79769e+308	-1.79769e+308	0.180466	1	no
10584.g1	10584.g1	-	10584:0-10135	Testes	Carcass	NOTEST	0	0	0	0	1	1	no
10587.g1	10587.g1	-	10587:105-2788	Testes	Carcass	NOTEST	0	0	0	0	1	1	no
10587.g2	10587.g2	-	10587:2885-8011	Testes	Carcass	NOTEST	0	0	0	0	1	1	no
10588.g1	10588.g1	-	10588:1145-10728	Testes	Carcass	NOTEST	0.136096	0.131613	-0.0483183	0.0338574	0.972991	1	no
10588.g2	10588.g2	-	10588:12440-12925	Testes	Carcass	NOTEST	0	0	0	0	1	1	no
10591.g1	10591.g1	-	10591:1777-3808	Testes	Carcass	OK	0.548382	0.0312573	-4.13291	2.46937	0.013535	0.103128	no
10593.g1	10593.g1	-	10593:235-6185	Testes	Carcass	NOTEST	0	0.0488423	1.79769e+308	1.79769e+308	0.0938465	1	no
10594.g1	10594.g1	-	10594:6-5180	Testes	Carcass	NOTEST	0	0.0442321	1.79769e+308	1.79769e+308	0.0989239	1	no
10595.g1	10595.g1	-	10595:0-2625	Testes	Carcass	NOTEST	0.183817	0	-1.79769e+308	-1.79769e+308	0.0783822	1	no
10595.g2	10595.g2	-	10595:2746-5385	Testes	Carcass	OK	0.389936	0.165182	-1.23918	0.85896	0.390363	0.957611	no
10596.g1	10596.g1	-	10596:471-1980	Testes	Carcass	NOTEST	0.0670025	0	-1.79769e+308	-1.79769e+308	0.116536	1	no
10596.g2	10596.g2	-	10596:1983-4997	Testes	Carcass	NOTEST	0.0529437	0	-1.79769e+308	-1.79769e+308	0.0978944	1	no
10599.g1	10599.g1	-	10599:869-5215	Testes	Carcass	NOTEST	0.00735185	0.0142239	0.952142	-0.461529	0.644419	1	no
10600.g1	10600.g1	-	10600:4869-5885	Testes	Carcass	NOTEST	0	0	0	0	1	1	no
10602.g1	10602.g1	-	10602:945-4240	Testes	Carcass	NOTEST	0	0.00987943	1.79769e+308	1.79769e+308	0.182923	1	no
10603.g1	10603.g1	-	10603:1935-4400	Testes	Carcass	OK	14.478	23.88	0.721939	-0.455279	0.648908	0.999946	no
10604.g1	10604.g1	-	10604:61-4795	Testes	Carcass	NOTEST	0	0	0	0	1	1	no
10605.g1	10605.g1	-	10605:10-7826	Testes	Carcass	NOTEST	0.0194174	0.0125205	-0.633061	0.352463	0.724491	1	no
10606.g1	10606.g1	-	10606:0-7105	Testes	Carcass	NOTEST	0.0167244	0.00809089	-1.04758	0.506381	0.612589	1	no
10607.g1	10607.g1	-	10607:1139-1495	Testes	Carcass	NOTEST	0	0	0	0	1	1	no
10608.g1	10608.g1	-	10608:0-5645	Testes	Carcass	NOTEST	0.00602346	0	-1.79769e+308	-1.79769e+308	0.180466	1	no
10610.g1	10610.g1	-	10610:125-4667	Testes	Carcass	NOTEST	0	0.013628	1.79769e+308	1.79769e+308	0.138573	1	no
10610.g2	10610.g2	-	10610:4715-9176	Testes	Carcass	NOTEST	0.0111171	0.0538101	2.2751	-1.17503	0.239984	1	no
10611.g1	10611.g1	-	10611:7307-9146	Testes	Carcass	NOTEST	0.144163	0.0350558	-2.03998	1.03684	0.299812	1	no
10613.g1	10613.g1	-	10613:4841-9142	Testes	Carcass	NOTEST	0.0076449	0	-1.79769e+308	-1.79769e+308	0.180466	1	no
10616.g1	10616.g1	-	10616:0-3245	Testes	Carcass	NOTEST	0.180029	0.0193603	-3.21706	1.92712	0.0539649	1	no
10616.g2	10616.g2	-	10616:3659-8010	Testes	Carcass	NOTEST	0.0844133	0.022272	-1.92224	1.20265	0.229113	1	no
10619.g1	10619.g1	-	10619:4086-6048	Testes	Carcass	NOTEST	0.0167438	0	-1.79769e+308	-1.79769e+308	0.180466	1	no
10621.g1	10621.g1	-	10621:1-6032	Testes	Carcass	NOTEST	0	0.00508741	1.79769e+308	1.79769e+308	0.182923	1	no
10622.g1	10622.g1	-	10622:0-7655	Testes	Carcass	NOTEST	0.0600383	0.00726013	-3.04782	1.59125	0.111553	1	no
10622.g2	10622.g2	-	10622:8225-13080	Testes	Carcass	NOTEST	0.0553378	0.0536452	-0.0448155	0.0261066	0.979172	1	no
10625.g1	10625.g1	-	10625:3705-5698	Testes	Carcass	NOTEST	0.0164618	0	-1.79769e+308	-1.79769e+308	0.180466	1	no
10626.g1	10626.g1	-	10626:0-5645	Testes	Carcass	NOTEST	0	0.0324889	1.79769e+308	1.79769e+308	0.138573	1	no
10629.g1	10629.g1	-	10629:1021-5525	Testes	Carcass	NOTEST	0.0615787	0.0372333	-0.725835	0.470639	0.637899	1	no
10632.g1	10632.g1	-	10632:129-12905	Testes	Carcass	NOTEST	0.169769	0.0386251	-2.13597	1.4503	0.146975	1	no
10633.g1	10633.g1	-	10633:0-6615	Testes	Carcass	NOTEST	0.0517131	0.0500051	-0.0484551	0.0328539	0.973791	1	no
10634.g1	10634.g1	-	10634:2485-5775	Testes	Carcass	NOTEST	0.0468758	0	-1.79769e+308	-1.79769e+308	0.105107	1	no
10636.g1	10636.g1	-	10636:3693-5985	Testes	Carcass	OK	0.679755	1.65979	1.28791	-0.856504	0.391719	0.958687	no
10637.g1	10637.g1	-	10637:1265-5044	Testes	Carcass	NOTEST	0.00954181	0	-1.79769e+308	-1.79769e+308	0.180466	1	no
10637.g2	10637.g2	-	10637:5145-6003	Testes	Carcass	NOTEST	0	0	0	0	1	1	no
10638.g1	10638.g1	-	10638:2055-4053	Testes	Carcass	NOTEST	0.0820862	0.0636358	-0.3673	0.228496	0.819261	1	no
10639.g1	10639.g1	-	10639:0-605	Testes	Carcass	NOTEST	0	0	0	0	1	1	no
10639.g2	10639.g2	-	10639:735-2106	Testes	Carcass	NOTEST	0.024863	0	-1.79769e+308	-1.79769e+308	0.180466	1	no
10639.g3	10639.g3	-	10639:3035-6001	Testes	Carcass	NOTEST	0.0430775	0.0104248	-2.04692	1.04037	0.298169	1	no
10641.g1	10641.g1	-	10641:0-5975	Testes	Carcass	NOTEST	0.00754403	0	-1.79769e+308	-1.79769e+308	0.180466	1	no
10642.g1	10642.g1	-	10642:189-2424	Testes	Carcass	NOTEST	0.0290983	0	-1.79769e+308	-1.79769e+308	0.13666	1	no
10642.g2	10642.g2	-	10642:3225-6001	Testes	Carcass	NOTEST	0.0485857	0.188173	1.95346	-1.27126	0.203637	1	no
10643.g1	10643.g1	-	10643:0-1455	Testes	Carcass	NOTEST	0	0	0	0	1	1	no
10643.g2	10643.g2	-	10643:2465-5589	Testes	Carcass	NOTEST	0.101968	0.0197389	-2.36901	1.40394	0.160336	1	no
10648.g1	10648.g1	-	10648:2005-3815	Testes	Carcass	NOTEST	0	0	0	0	1	1	no
10648.g2	10648.g2	-	10648:3895-6017	Testes	Carcass	NOTEST	0	0	0	0	1	1	no
10649.g1	10649.g1	-	10649:280-2315	Testes	Carcass	NOTEST	0	0	0	0	1	1	no
10652.g1	10652.g1	-	10652:1655-6008	Testes	Carcass	NOTEST	0	0	0	0	1	1	no
10653.g1	10653.g1	-	10653:645-5985	Testes	Carcass	NOTEST	0.00710034	0.0137367	0.952073	-0.461495	0.644443	1	no
10656.g1	10656.g1	-	10656:1335-7102	Testes	Carcass	OK	0.421058	0.0107265	-5.29476	2.79244	0.00523117	0.04847	yes
10657.g1	10657.g1	-	10657:1527-4745	Testes	Carcass	NOTEST	0.00988417	0.00956626	-0.047164	0.0210105	0.983237	1	no
10657.g2	10657.g2	-	10657:6084-7146	Testes	Carcass	OK	0.732763	0.0323802	-4.50016	2.38402	0.0171245	0.12626	no
10659.g1	10659.g1	-	10659:0-3411	Testes	Carcass	NOTEST	0.0112075	0	-1.79769e+308	-1.79769e+308	0.180466	1	no
10659.g2	10659.g2	-	10659:3465-7145	Testes	Carcass	NOTEST	0	0.0110714	1.79769e+308	1.79769e+308	0.182923	1	no
10660.g1	10660.g1	-	10660:534-5015	Testes	Carcass	NOTEST	0.00740756	0	-1.79769e+308	-1.79769e+308	0.180466	1	no
10660.g2	10660.g2	-	10660:5185-7142	Testes	Carcass	NOTEST	0	0.0488145	1.79769e+308	1.79769e+308	0.118083	1	no
10661.g1	10661.g1	-	10661:10-2868	Testes	Carcass	NOTEST	0.0447969	0.119259	1.41263	-0.911473	0.362046	1	no
10661.g2	10661.g2	-	10661:2915-7136	Testes	Carcass	NOTEST	0.0412643	0.0558947	0.437816	-0.282423	0.777619	1	no
10665.g1	10665.g1	-	10665:20-2562	Testes	Carcass	NOTEST	0	0	0	0	1	1	no
10665.g2	10665.g2	-	10665:2735-6618	Testes	Carcass	NOTEST	0.0109682	0.0106176	-0.0468669	0.0208782	0.983343	1	no
10666.g1	10666.g1	-	10666:2959-5235	Testes	Carcass	NOTEST	0	0	0	0	1	1	no
10670.g1	10670.g1	-	10670:1685-6510	Testes	Carcass	OK	0.86922	8.15896	3.23059	-2.06519	0.0389047	0.240079	no
10672.g1	10672.g1	-	10672:0-4815	Testes	Carcass	NOTEST	0.089571	0.134853	0.590285	-0.402625	0.687224	1	no
10676.g1	10676.g1	-	10676:0-5995	Testes	Carcass	OK	0.309819	0.955162	1.62432	-1.07669	0.281617	0.831614	no
10677.g1	10677.g1	-	10677:1735-9988	Testes	Carcass	OK	1.02287	1.98542	0.956826	-0.189653	0.849581	0.999946	no
10677.g2	10677.g2	-	10677:1735-9988	Testes	Carcass	OK	0.960486	3.36507	1.8088	-0.744915	0.456323	0.999946	no
10678.g1	10678.g1	-	10678:0-1831	Testes	Carcass	NOTEST	0	0	0	0	1	1	no
10678.g2	10678.g2	-	10678:2055-3959	Testes	Carcass	NOTEST	0	0	0	0	1	1	no
10678.g3	10678.g3	-	10678:4994-9215	Testes	Carcass	NOTEST	0.0133564	0.0258706	0.953788	-0.462326	0.643847	1	no
10679.g1	10679.g1	-	10679:2651-6855	Testes	Carcass	OK	0.17904	0.414203	1.21006	-0.833132	0.40477	0.967579	no
10681.g1	10681.g1	-	10681:845-8646	Testes	Carcass	NOTEST	0.0563922	0	-1.79769e+308	-1.79769e+308	0.0978944	1	no
10681.g2	10681.g2	-	10681:10053-12075	Testes	Carcass	NOTEST	0.243447	0	-1.79769e+308	-1.79769e+308	0.086721	1	no
10682.g1	10682.g1	-	10682:0-4755	Testes	Carcass	NOTEST	0	0	0	0	1	1	no
10682.g2	10682.g2	-	10682:5995-8925	Testes	Carcass	NOTEST	0.0273024	0	-1.79769e+308	-1.79769e+308	0.13666	1	no
10683.g1	10683.g1	-	10683:145-3179	Testes	Carcass	OK	0.725553	0.519092	-0.48309	0.325052	0.745142	0.999946	no
10684.g1	10684.g1	-	10684:375-6329	Testes	Carcass	NOTEST	0.0170971	0	-1.79769e+308	-1.79769e+308	0.13666	1	no
10685.g1	10685.g1	-	10685:137-2609	Testes	Carcass	NOTEST	0.209004	0.0379507	-2.46133	1.55176	0.12072	1	no
10685.g2	10685.g2	-	10685:2685-5466	Testes	Carcass	NOTEST	0.2536	0.06696	-1.92118	1.29027	0.196957	1	no
10685.g3	10685.g3	-	10685:6644-9955	Testes	Carcass	OK	0.377956	0.0887051	-2.09113	1.42072	0.155397	0.605083	no
10685.g4	10685.g4	-	10685:10216-11976	Testes	Carcass	NOTEST	0.15078	0.0365448	-2.04471	1.20368	0.228712	1	no
10686.g1	10686.g1	-	10686:485-7043	Testes	Carcass	NOTEST	0.00737691	0.0214087	1.53711	-0.770787	0.440833	1	no
10686.g2	10686.g2	-	10686:7445-8483	Testes	Carcass	NOTEST	0.0342099	0	-1.79769e+308	-1.79769e+308	0.180466	1	no
10690.g1	10690.g1	-	10690:0-7415	Testes	Carcass	NOTEST	0.123791	0.269383	1.12175	-0.776884	0.437227	1	no
10690.g2	10690.g2	-	10690:7775-10155	Testes	Carcass	OK	0.0869607	0.393109	2.17649	-1.46332	0.143381	0.574814	no
10692.g1	10692.g1	-	10692:0-5385	Testes	Carcass	NOTEST	0	0.00879063	1.79769e+308	1.79769e+308	0.182923	1	no
10692.g2	10692.g2	-	10692:6135-7943	Testes	Carcass	NOTEST	0	0	0	0	1	1	no
10693.g1	10693.g1	-	10693:785-6645	Testes	Carcass	NOTEST	0.0451242	0.00623491	-2.85546	1.48514	0.137507	1	no
10694.g1	10694.g1	-	10694:4232-8135	Testes	Carcass	NOTEST	0.0191318	0.027773	0.537711	-0.299766	0.764356	1	no
10701.g1	10701.g1	-	10701:2493-4685	Testes	Carcass	NOTEST	0	0	0	0	1	1	no
10701.g2	10701.g2	-	10701:4937-7905	Testes	Carcass	NOTEST	0	0	0	0	1	1	no
10704.g1	10704.g1	-	10704:55-4700	Testes	Carcass	NOTEST	0	0	0	0	1	1	no
10705.g1	10705.g1	-	10705:0-3535	Testes	Carcass	NOTEST	0.102243	0.148442	0.537892	-0.368902	0.712201	1	no
10705.g2	10705.g2	-	10705:4045-6002	Testes	Carcass	NOTEST	0.0167902	0.032543	0.95473	-0.462783	0.64352	1	no
10707.g1	10707.g1	-	10707:1616-3775	Testes	Carcass	NOTEST	0.0302002	0.0438869	0.539229	-0.300612	0.76371	1	no
10707.g2	10707.g2	-	10707:4025-5689	Testes	Carcass	NOTEST	0.0400886	0.0194371	-1.04438	0.504833	0.613676	1	no
10710.g1	10710.g1	-	10710:0-785	Testes	Carcass	NOTEST	0	0	0	0	1	1	no
10712.g1	10712.g1	-	10712:4-2836	Testes	Carcass	NOTEST	0.0226158	0.0109472	-1.04677	0.505991	0.612863	1	no
10712.g2	10712.g2	-	10712:3008-5375	Testes	Carcass	NOTEST	0.054728	0.0662576	0.275805	-0.171677	0.863691	1	no
10715.g1	10715.g1	-	10715:0-2705	Testes	Carcass	NOTEST	0.0398233	0.0128558	-1.6312	0.814684	0.415253	1	no
10716.g1	10716.g1	-	10716:665-2039	Testes	Carcass	NOTEST	0	0	0	0	1	1	no
10717.g1	10717.g1	-	10717:0-4195	Testes	Carcass	NOTEST	0.0398617	0.0192901	-1.04714	0.595884	0.551253	1	no
10719.g1	10719.g1	-	10719:19611-197915	Testes	Carcass	OK	0.916922	1.41449	0.625413	-0.0690728	0.944932	0.999946	no
10719.g10	10719.g10	-	10719:501666-519072	Testes	Carcass	NOTEST	0.202207	0.0425353	-2.2491	1.49173	0.13577	1	no
10719.g2	10719.g2	-	10719:19611-197915	Testes	Carcass	OK	2.21341	13.4766	2.60611	-0.633778	0.526226	0.999946	no
10719.g3	10719.g3	-	10719:19611-197915	Testes	Carcass	OK	0.661781	2.26404	1.77447	-0.0627439	0.94997	0.999946	no
10719.g4	10719.g4	-	10719:200000-262695	Testes	Carcass	OK	0.323361	2.40899	2.89721	-1.40377	0.160387	0.617061	no
10719.g9	10719.g9	-	10719:426352-499666	Testes	Carcass	OK	0.313252	0.111647	-1.48837	0.985884	0.32419	0.884854	no
10720.g1	10720.g1	-	10720:115-3409	Testes	Carcass	NOTEST	0.0543881	0	-1.79769e+308	-1.79769e+308	0.0978944	1	no
10720.g2	10720.g2	-	10720:51545-119933	Testes	Carcass	NOTEST	0.0802086	0.0208731	-1.94211	1.31524	0.188428	1	no
10721.g1	10721.g1	-	10721:1307-5425	Testes	Carcass	NOTEST	0.0171892	0	-1.79769e+308	-1.79769e+308	0.13666	1	no
10723.g1	10723.g1	-	10723:707-4375	Testes	Carcass	NOTEST	0.0172381	0.0250195	0.537452	-0.299621	0.764466	1	no
10726.g1	10726.g1	-	10726:135-4636	Testes	Carcass	NOTEST	0.100463	0.146038	0.53968	-0.356054	0.7218	1	no
10728.g1	10728.g1	-	10728:4445-5256	Testes	Carcass	NOTEST	0	0	0	0	1	1	no
10729.g1	10729.g1	-	10729:2413-4845	Testes	Carcass	NOTEST	0.125345	0.0269793	-2.21598	1.30939	0.190401	1	no
10733.g1	10733.g1	-	10733:4615-75659	Testes	Carcass	OK	0.388909	0	-1.79769e+308	-1.79769e+308	0.0831206	0.408997	no
10733.g2	10733.g2	-	10733:75705-90437	Testes	Carcass	NOTEST	0.132302	0.0243587	-2.44133	1.64913	0.0991203	1	no
10733.g3	10733.g3	-	10733:90485-93198	Testes	Carcass	NOTEST	0.0236667	0	-1.79769e+308	-1.79769e+308	0.13666	1	no
10736.g1	10736.g1	-	10736:2335-4455	Testes	Carcass	NOTEST	0	0	0	0	1	1	no
10739.g1	10739.g1	-	10739:0-3195	Testes	Carcass	NOTEST	0.165783	0.11769	-0.494303	0.339951	0.733893	1	no
10740.g1	10740.g1	-	10740:1-4372	Testes	Carcass	NOTEST	0.0112158	0	-1.79769e+308	-1.79769e+308	0.180466	1	no
10741.g1	10741.g1	-	10741:0-2485	Testes	Carcass	NOTEST	0	0	0	0	1	1	no
10741.g2	10741.g2	-	10741:2585-5544	Testes	Carcass	NOTEST	0	0.0215003	1.79769e+308	1.79769e+308	0.138573	1	no
10743.g1	10743.g1	-	10743:13-4245	Testes	Carcass	NOTEST	0	0.00864269	1.79769e+308	1.79769e+308	0.182923	1	no
10744.g1	10744.g1	-	10744:715-3878	Testes	Carcass	NOTEST	0.0805178	0.00974135	-3.04711	1.59089	0.111635	1	no
10744.g2	10744.g2	-	10744:3925-6485	Testes	Carcass	NOTEST	0.0556767	0.0179916	-1.62975	0.81396	0.415668	1	no
10747.g1	10747.g1	-	10747:24-4660	Testes	Carcass	NOTEST	0.0573159	0.0138798	-2.04595	1.03987	0.2984	1	no
10747.g2	10747.g2	-	10747:4662-9535	Testes	Carcass	NOTEST	0.0242695	0.0313078	0.367382	-0.219399	0.826339	1	no
10748.g1	10748.g1	-	10748:215-4228	Testes	Carcass	NOTEST	0.0180504	0	-1.79769e+308	-1.79769e+308	0.180466	1	no
1075.g1	1075.g1	-	1075:0-1233	Testes	Carcass	NOTEST	0	0	0	0	1	1	no
10750.g1	10750.g1	-	10750:0-5615	Testes	Carcass	NOTEST	0	0	0	0	1	1	no
10754.g1	10754.g1	-	10754:3856-7445	Testes	Carcass	NOTEST	0.052903	0.0255956	-1.04746	0.640704	0.521715	1	no
10756.g1	10756.g1	-	10756:3885-6521	Testes	Carcass	NOTEST	0.0751439	0.0729371	-0.043002	0.0250502	0.980015	1	no
10756.g2	10756.g2	-	10756:6925-11435	Testes	Carcass	NOTEST	0.0168875	0.00816992	-1.04756	0.506371	0.612596	1	no
10757.g1	10757.g1	-	10757:0-9815	Testes	Carcass	NOTEST	0.00689987	0.00667417	-0.0479817	0.0213748	0.982947	1	no
10758.g1	10758.g1	-	10758:137-10895	Testes	Carcass	NOTEST	0.0119096	0.00575899	-1.04824	0.5067	0.612365	1	no
10759.g1	10759.g1	-	10759:3861-5795	Testes	Carcass	NOTEST	0.0170069	0	-1.79769e+308	-1.79769e+308	0.180466	1	no
10760.g1	10760.g1	-	10760:0-2175	Testes	Carcass	NOTEST	0	0.0169499	1.79769e+308	1.79769e+308	0.182923	1	no
10760.g2	10760.g2	-	10760:2261-4264	Testes	Carcass	NOTEST	0	0	0	0	1	1	no
10761.g1	10761.g1	-	10761:2404-9265	Testes	Carcass	NOTEST	0.0909688	0.137457	0.595542	-0.415796	0.677559	1	no
10763.g1	10763.g1	-	10763:10465-12462	Testes	Carcass	NOTEST	0.0492784	0.0318352	-0.630332	0.350944	0.725631	1	no
10766.g1	10766.g1	-	10766:285-3985	Testes	Carcass	NOTEST	0	0	0	0	1	1	no
10768.g1	10768.g1	-	10768:2251-4875	Testes	Carcass	NOTEST	0	0.0118705	1.79769e+308	1.79769e+308	0.182923	1	no
10770.g1	10770.g1	-	10770:509-3127	Testes	Carcass	OK	1.86295	0.19343	-3.26771	2.18091	0.0291898	0.192587	no
10771.g1	10771.g1	-	10771:0-3880	Testes	Carcass	NOTEST	0	0	0	0	1	1	no
10772.g1	10772.g1	-	10772:3-4876	Testes	Carcass	OK	0.336811	0.0488831	-2.78453	1.85439	0.063684	0.348137	no
10772.g2	10772.g2	-	10772:4906-11675	Testes	Carcass	NOTEST	0.0628121	0.071788	0.192701	-0.13213	0.894881	1	no
10775.g1	10775.g1	-	10775:75-4089	Testes	Carcass	NOTEST	0	0.00829964	1.79769e+308	1.79769e+308	0.182923	1	no
10777.g1	10777.g1	-	10777:105-2204	Testes	Carcass	NOTEST	0	0.0754057	1.79769e+308	1.79769e+308	0.0989239	1	no
10777.g2	10777.g2	-	10777:2255-5125	Testes	Carcass	NOTEST	0.0155976	0	-1.79769e+308	-1.79769e+308	0.180466	1	no
10778.g1	10778.g1	-	10778:1852-4235	Testes	Carcass	NOTEST	0	0.0263124	1.79769e+308	1.79769e+308	0.138573	1	no
10778.g2	10778.g2	-	10778:5825-7537	Testes	Carcass	NOTEST	0.174847	0.0188368	-3.21447	1.6832	0.0923364	1	no
10779.g1	10779.g1	-	10779:3478-5455	Testes	Carcass	NOTEST	0	0	0	0	1	1	no
10779.g2	10779.g2	-	10779:5502-7134	Testes	Carcass	NOTEST	0.081911	0	-1.79769e+308	-1.79769e+308	0.105107	1	no
10782.g1	10782.g1	-	10782:4398-6259	Testes	Carcass	NOTEST	0.177335	0.0171887	-3.36694	1.76712	0.0772087	1	no
10783.g1	10783.g1	-	10783:0-4965	Testes	Carcass	NOTEST	0.00733761	0.0141963	0.952138	-0.461527	0.644421	1	no
10785.g1	10785.g1	-	10785:1705-2821	Testes	Carcass	NOTEST	0	0	0	0	1	1	no
10788.g1	10788.g1	-	10788:0-1507	Testes	Carcass	NOTEST	0.0447343	0	-1.79769e+308	-1.79769e+308	0.13666	1	no
10790.g1	10790.g1	-	10790:837-22535	Testes	Carcass	OK	1.66518	3.66186	1.1369	-0.0808374	0.935571	0.999946	no
10790.g10	10790.g10	-	10790:124529-128265	Testes	Carcass	OK	0.439038	0.604022	0.460254	-0.314699	0.75299	0.999946	no
10790.g1007	10790.g1007	-	10790:12157575-12160583	Testes	Carcass	OK	2.17162	0.26498	-3.03482	2.03534	0.0418163	0.253857	no
10790.g101	10790.g101	-	10790:1646085-1665008	Testes	Carcass	OK	72.843	30.9836	-1.23329	0.481408	0.630227	0.999946	no
10790.g1012	10790.g1012	-	10790:12365331-12403016	Testes	Carcass	OK	2.18816	2.44688	0.161221	-0.085975	0.931486	0.999946	no
10790.g1014	10790.g1014	-	10790:12408942-12514365	Testes	Carcass	OK	8.57187	22.5103	1.3929	-0.180855	0.856482	0.999946	no
10790.g1018	10790.g1018	-	10790:12528643-12529872	Testes	Carcass	OK	81.7281	1.24309	-6.03883	3.71808	0.000200741	0.00482448	yes
10790.g1021	10790.g1021	-	10790:12580618-12597317	Testes	Carcass	OK	0.0257942	2.00322	6.27913	-3.293	0.000991256	0.0125403	yes
10790.g1023	10790.g1023	-	10790:12669107-12674296	Testes	Carcass	OK	0.395599	0	-1.79769e+308	-1.79769e+308	0.0782007	0.399561	no
10790.g1028	10790.g1028	-	10790:12720388-12722236	Testes	Carcass	OK	5.35046	38.8125	2.85879	-1.82135	0.068553	0.365603	no
10790.g1033	10790.g1033	-	10790:12736118-12743663	Testes	Carcass	OK	2.13008	0.736635	-1.53189	0.280577	0.779035	0.999946	no
10790.g1034	10790.g1034	-	10790:12744625-12746813	Testes	Carcass	OK	10.2127	1.4139	-2.85262	1.25505	0.209459	0.715238	no
10790.g1035	10790.g1035	-	10790:12746831-12748521	Testes	Carcass	OK	1.36043	0.535469	-1.34519	0.525955	0.598919	0.999946	no
10790.g1037	10790.g1037	-	10790:12756151-12757285	Testes	Carcass	OK	0.255281	0.663439	1.37788	-0.150512	0.880361	0.999946	no
10790.g1045	10790.g1045	-	10790:12779946-12780955	Testes	Carcass	OK	76.4897	2.16323	-5.14401	2.48731	0.0128713	0.0996144	no
10790.g1051	10790.g1051	-	10790:12832297-12839278	Testes	Carcass	NOTEST	0	0.0194827	1.79769e+308	1.79769e+308	0.138573	1	no
10790.g1056	10790.g1056	-	10790:12897969-12898632	Testes	Carcass	OK	0.383641	3.00735	2.97066	-1.96074	0.049909	0.29053	no
10790.g1058	10790.g1058	-	10790:12906802-12913356	Testes	Carcass	OK	0.19623	1.63911	3.0623	-0.898418	0.368963	0.93701	no
10790.g106	10790.g106	-	10790:1683394-1689498	Testes	Carcass	OK	0.0257723	1.54294	5.90372	-0.859142	0.390262	0.957611	no
10790.g1064	10790.g1064	-	10790:12938662-12940823	Testes	Carcass	OK	0.282232	2.46392	3.12601	-2.09219	0.0364218	0.227916	no
10790.g1067	10790.g1067	-	10790:12986122-13002563	Testes	Carcass	OK	7.99995	2.84574	-1.49119	0.618599	0.536181	0.999946	no
10790.g1068	10790.g1068	-	10790:13002573-13004612	Testes	Carcass	OK	3.42088	2.6767	-0.353915	0.227456	0.820069	0.999946	no
10790.g107	10790.g107	-	10790:1689544-1733444	Testes	Carcass	OK	0.0229914	1.18464	5.68721	-0.020749	0.983446	0.999946	no
10790.g1073	10790.g1073	-	10790:13020343-13071505	Testes	Carcass	OK	2.16287	0.136836	-3.98242	0.00877943	0.992995	0.999946	no
10790.g1074	10790.g1074	-	10790:13020343-13071505	Testes	Carcass	OK	2.32298	14.9169	2.6829	-0.645791	0.518415	0.999946	no
10790.g1076	10790.g1076	-	10790:13071551-13082723	Testes	Carcass	OK	5.27737	100.841	4.25612	-2.4596	0.0139093	0.10538	no
10790.g1080	10790.g1080	-	10790:13111091-13113887	Testes	Carcass	OK	0.599267	0.442267	-0.438279	0.303006	0.761885	0.999946	no
10790.g1085	10790.g1085	-	10790:13140521-13143969	Testes	Carcass	NOTEST	0.140151	0.125231	-0.162395	0.111624	0.911121	1	no
10790.g1096	10790.g1096	-	10790:13187201-13192046	Testes	Carcass	OK	9.81092	0.22288	-5.46005	2.50886	0.0121122	0.0950001	no
10790.g1098	10790.g1098	-	10790:13206700-13264394	Testes	Carcass	OK	1.0428	0.816632	-0.352705	0.0282587	0.977456	0.999946	no
10790.g11	10790.g11	-	10790:128985-271078	Testes	Carcass	OK	38.0247	4.17397	-3.18744	0.142818	0.886434	0.999946	no
10790.g110	10790.g110	-	10790:1733490-1752009	Testes	Carcass	OK	15.7454	4.41942	-1.833	0.405567	0.68506	0.999946	no
10790.g1100	10790.g1100	-	10790:13264440-13268257	Testes	Carcass	OK	7.9251	3.60476	-1.13653	0.0836353	0.933346	0.999946	no
10790.g1103	10790.g1103	-	10790:13277304-13285064	Testes	Carcass	OK	11.3481	20.5586	0.85729	-0.455595	0.648681	0.999946	no
10790.g1106	10790.g1106	-	10790:13287184-13292151	Testes	Carcass	OK	5.4219	5.75711	0.0865457	-0.0460011	0.963309	0.999946	no
10790.g1107	10790.g1107	-	10790:13292152-13313624	Testes	Carcass	OK	1.2508	1.2311	-0.0228936	0.0112316	0.991039	0.999946	no
10790.g1109	10790.g1109	-	10790:13345054-13370138	Testes	Carcass	OK	0.166306	0.563282	1.76001	-1.20463	0.228346	0.746484	no
10790.g111	10790.g111	-	10790:1752010-1757274	Testes	Carcass	OK	0.192874	1.00377	2.3797	-1.6103	0.107332	0.476471	no
10790.g1110	10790.g1110	-	10790:13370240-13372344	Testes	Carcass	NOTEST	0.0310513	0.0150424	-1.04562	0.505432	0.613255	1	no
10790.g1111	10790.g1111	-	10790:13376956-13401759	Testes	Carcass	OK	0.484415	0.348014	-0.477098	0.114311	0.908991	0.999946	no
10790.g1112	10790.g1112	-	10790:13401760-13412093	Testes	Carcass	OK	3.22754	2.37998	-0.439485	0.195855	0.844724	0.999946	no
10790.g1113	10790.g1113	-	10790:13412139-13415783	Testes	Carcass	OK	0.329775	0.965684	1.55007	-1.03814	0.299207	0.854173	no
10790.g1114	10790.g1114	-	10790:13415883-13422760	Testes	Carcass	OK	1.09323	4.49415	2.03945	-0.942396	0.34599	0.909898	no
10790.g1115	10790.g1115	-	10790:13422799-13428623	Testes	Carcass	OK	2.68318	4.32805	0.689772	-0.262298	0.793092	0.999946	no
10790.g1116	10790.g1116	-	10790:13429153-13430399	Testes	Carcass	OK	0.250854	1.66916	2.7342	-1.82522	0.0679685	0.363107	no
10790.g1119	10790.g1119	-	10790:13434957-13436693	Testes	Carcass	OK	3.67658	2.94843	-0.318417	0.205198	0.837417	0.999946	no
10790.g1120	10790.g1120	-	10790:13437053-13440585	Testes	Carcass	OK	3.59445	6.15131	0.775125	-0.311984	0.755052	0.999946	no
10790.g1122	10790.g1122	-	10790:13449488-13462953	Testes	Carcass	OK	3.17668	5.78783	0.865501	-0.555919	0.578266	0.999946	no
10790.g1129	10790.g1129	-	10790:13576385-13604783	Testes	Carcass	OK	11.1631	0.62673	-4.15475	1.94396	0.0519006	0.299532	no
10790.g1132	10790.g1132	-	10790:13626563-13680873	Testes	Carcass	OK	17.5836	0.537618	-5.03151	0.520859	0.602465	0.999946	no
10790.g1143	10790.g1143	-	10790:13845432-13964287	Testes	Carcass	OK	2.63601	2.46741	-0.0953587	0.000782769	0.999375	0.999946	no
10790.g1146	10790.g1146	-	10790:13845432-13964287	Testes	Carcass	OK	4.23619	3.95584	-0.0987818	0.0055352	0.995584	0.999946	no
10790.g1147	10790.g1147	-	10790:13845432-13964287	Testes	Carcass	OK	0.206179	0.339059	0.717639	-0.000877171	0.9993	0.999946	no
10790.g1148	10790.g1148	-	10790:13845432-13964287	Testes	Carcass	OK	2.20443	2.63798	0.25903	-0.00365906	0.997081	0.999946	no
10790.g1150	10790.g1150	-	10790:13975293-13994507	Testes	Carcass	OK	0.0622846	1.01869	4.0317	-0.12173	0.903113	0.999946	no
10790.g1151	10790.g1151	-	10790:13994553-14049579	Testes	Carcass	OK	16.084	0.166725	-6.59202	0.347054	0.728551	0.999946	no
10790.g1153	10790.g1153	-	10790:13994553-14049579	Testes	Carcass	NOTEST	0.134345	0.171948	0.356032	-0.00444883	0.99645	1	no
10790.g1155	10790.g1155	-	10790:13994553-14049579	Testes	Carcass	OK	2.05218	1.37804	-0.574539	0.00528979	0.995779	0.999946	no
10790.g1159	10790.g1159	-	10790:14103955-14123779	Testes	Carcass	OK	13.8164	24.564	0.830157	-0.356979	0.721108	0.999946	no
10790.g1160	10790.g1160	-	10790:14123825-14128289	Testes	Carcass	OK	2.78772	3.60399	0.370508	-0.101566	0.919101	0.999946	no
10790.g1161	10790.g1161	-	10790:14128389-14180869	Testes	Carcass	OK	0.933795	1.54577	0.727145	-0.182693	0.855039	0.999946	no
10790.g1168	10790.g1168	-	10790:14228122-14243048	Testes	Carcass	OK	11.0239	43.4952	1.98022	-1.12153	0.26206	0.806704	no
10790.g1171	10790.g1171	-	10790:14258693-14262523	Testes	Carcass	OK	51.9896	28.4752	-0.868516	0.481368	0.630255	0.999946	no
10790.g1174	10790.g1174	-	10790:14288564-14300763	Testes	Carcass	NOTEST	0	0.266116	1.79769e+308	1.79769e+308	0.0764483	1	no
10790.g1182	10790.g1182	-	10790:14414058-14423557	Testes	Carcass	OK	1.77442	0.142188	-3.64148	1.79736	0.072278	0.380951	no
10790.g1186	10790.g1186	-	10790:14437267-14446532	Testes	Carcass	OK	17.9284	22.1189	0.303035	-0.164427	0.869395	0.999946	no
10790.g119	10790.g119	-	10790:1789682-1791194	Testes	Carcass	NOTEST	0	0	0	0	1	1	no
10790.g1194	10790.g1194	-	10790:14463344-14469477	Testes	Carcass	OK	1.01397	0.0426938	-4.56985	0.369464	0.711782	0.999946	no
10790.g1197	10790.g1197	-	10790:14478127-14528330	Testes	Carcass	OK	5.90848	2.82513	-1.06447	0.35146	0.725244	0.999946	no
10790.g1198	10790.g1198	-	10790:14530108-14549050	Testes	Carcass	NOTEST	0.0630837	0.171042	1.43901	-0.950648	0.341783	1	no
10790.g12	10790.g12	-	10790:128985-271078	Testes	Carcass	OK	1.05973	1.00317	-0.0791305	0.00347486	0.997227	0.999946	no
10790.g1204	10790.g1204	-	10790:14678300-14687630	Testes	Carcass	OK	12.1939	30.4271	1.31919	-0.697404	0.48555	0.999946	no
10790.g1208	10790.g1208	-	10790:14714202-14720335	Testes	Carcass	OK	5.60276	18.0579	1.68842	-0.71229	0.476285	0.999946	no
10790.g121	10790.g121	-	10790:1804564-1808429	Testes	Carcass	NOTEST	0.0152675	0.0739579	2.27624	-1.17561	0.239749	1	no
10790.g1217	10790.g1217	-	10790:14752390-14773705	Testes	Carcass	OK	2.97108	0.248444	-3.58	0.0737245	0.94123	0.999946	no
10790.g1225	10790.g1225	-	10790:14830320-14840305	Testes	Carcass	OK	3.79315	13.1131	1.78954	-0.810542	0.417628	0.979039	no
10790.g1228	10790.g1228	-	10790:14850163-14853740	Testes	Carcass	OK	621.328	947.827	0.609267	-0.271437	0.786055	0.999946	no
10790.g1231	10790.g1231	-	10790:14862157-14903070	Testes	Carcass	OK	6.2242	19.2944	1.63222	-0.500064	0.61703	0.999946	no
10790.g1232	10790.g1232	-	10790:14862157-14903070	Testes	Carcass	OK	2.72856	7.64513	1.4864	-0.613293	0.539682	0.999946	no
10790.g1234	10790.g1234	-	10790:14912770-14913493	Testes	Carcass	OK	0.536006	0.174558	-1.61854	1.0067	0.314081	0.872744	no
10790.g1235	10790.g1235	-	10790:14913829-14914550	Testes	Carcass	OK	61.1591	0.230456	-8.05193	4.99842	5.78021e-07	9.15919e-05	yes
10790.g1244	10790.g1244	-	10790:14979123-15105358	Testes	Carcass	OK	4.77697	10.5874	1.14818	-0.188833	0.850224	0.999946	no
10790.g1245	10790.g1245	-	10790:14979123-15105358	Testes	Carcass	OK	0.764534	2.71779	1.82978	-0.0660427	0.947344	0.999946	no
10790.g1251	10790.g1251	-	10790:15155912-15161737	Testes	Carcass	OK	6.80977	0.771142	-3.14254	0.577951	0.563297	0.999946	no
10790.g1252	10790.g1252	-	10790:15161739-15173572	Testes	Carcass	OK	0.0920435	14.4756	7.29709	-0.990449	0.321955	0.881393	no
10790.g1255	10790.g1255	-	10790:15178042-15180092	Testes	Carcass	OK	6.98863	0.0587199	-6.89502	3.08508	0.00203496	0.0220451	yes
10790.g1256	10790.g1256	-	10790:15180192-15209591	Testes	Carcass	OK	8.3492	0.589487	-3.82411	0.117792	0.906233	0.999946	no
10790.g1257	10790.g1257	-	10790:15209596-15226482	Testes	Carcass	OK	7.7578	0.191658	-5.33904	3.52968	0.000416066	0.00731165	yes
10790.g1259	10790.g1259	-	10790:15312853-15333166	Testes	Carcass	OK	20.7561	3.95115	-2.3932	0.725437	0.468184	0.999946	no
10790.g126	10790.g126	-	10790:2009399-2020728	Testes	Carcass	OK	35.0823	30.8589	-0.185059	0.0331723	0.973537	0.999946	no
10790.g1264	10790.g1264	-	10790:15359859-15375033	Testes	Carcass	OK	0.151761	0.504861	1.73409	-1.18977	0.234135	0.75694	no
10790.g1268	10790.g1268	-	10790:15380299-15395348	Testes	Carcass	OK	7.07103	3.85602	-0.874809	0.381877	0.702553	0.999946	no
10790.g1269	10790.g1269	-	10790:15395354-15399288	Testes	Carcass	OK	0.000151457	0.487269	11.6516	-0.0381809	0.969543	0.999946	no
10790.g127	10790.g127	-	10790:2009399-2020728	Testes	Carcass	OK	54.9872	93.0975	0.759647	-0.291551	0.77063	0.999946	no
10790.g1273	10790.g1273	-	10790:15405413-15410588	Testes	Carcass	OK	0.135742	0.321174	1.24249	-0.0417661	0.966685	0.999946	no
10790.g1276	10790.g1276	-	10790:15413261-15415123	Testes	Carcass	OK	11.2808	69.9147	2.63173	-1.14872	0.250673	0.788815	no
10790.g1282	10790.g1282	-	10790:15432204-15438713	Testes	Carcass	OK	1.44723	4.74152	1.71206	-0.717764	0.472903	0.999946	no
10790.g1286	10790.g1286	-	10790:15448043-15473994	Testes	Carcass	OK	94.7767	29.9002	-1.66438	0.315019	0.752747	0.999946	no
10790.g1287	10790.g1287	-	10790:15448043-15473994	Testes	Carcass	OK	234.403	13.3906	-4.1297	0.505958	0.612886	0.999946	no
10790.g1288	10790.g1288	-	10790:15448043-15473994	Testes	Carcass	OK	27.8171	33.4718	0.266976	-0.00710125	0.994334	0.999946	no
10790.g129	10790.g129	-	10790:2020828-2030738	Testes	Carcass	OK	30.7561	17.6635	-0.800099	0.154981	0.876837	0.999946	no
10790.g1295	10790.g1295	-	10790:15548427-15582961	Testes	Carcass	OK	0.0745352	0.525122	2.81666	-1.89306	0.05835	0.327243	no
10790.g1296	10790.g1296	-	10790:15583061-15611381	Testes	Carcass	OK	2.95073	1.10115	-1.42206	0.350123	0.726246	0.999946	no
10790.g13	10790.g13	-	10790:128985-271078	Testes	Carcass	OK	58.585	6.59066	-3.15204	1.26951	0.204259	0.705073	no
10790.g130	10790.g130	-	10790:2032011-2040349	Testes	Carcass	OK	28.7394	28.1486	-0.029968	0.0113344	0.990957	0.999946	no
10790.g1300	10790.g1300	-	10790:15662690-15676658	Testes	Carcass	OK	2.91618	19.687	2.75509	-0.288568	0.772912	0.999946	no
10790.g1302	10790.g1302	-	10790:15682604-15706394	Testes	Carcass	OK	2.36095	2.16868	-0.122546	0.00443256	0.996463	0.999946	no
10790.g1305	10790.g1305	-	10790:15706395-15776527	Testes	Carcass	OK	7.04172	1.73279	-2.02283	0.222876	0.823632	0.999946	no
10790.g1310	10790.g1310	-	10790:15785055-15785554	Testes	Carcass	OK	0.0873087	0.514143	2.55797	-1.3311	0.183156	0.665358	no
10790.g1312	10790.g1312	-	10790:15799814-15808187	Testes	Carcass	OK	0.0602731	0.40851	2.76079	-1.82756	0.0676162	0.362215	no
10790.g1313	10790.g1313	-	10790:15808191-15809174	Testes	Carcass	OK	6.65655	0.0771316	-6.43131	3.73346	0.000188867	0.00475935	yes
10790.g132	10790.g132	-	10790:2047541-2067125	Testes	Carcass	OK	1.49553	0.942797	-0.665638	0.0350096	0.972072	0.999946	no
10790.g133	10790.g133	-	10790:2067225-2080119	Testes	Carcass	OK	0.694786	0	-1.79769e+308	-1.79769e+308	0.163564	0.62429	no
10790.g1332	10790.g1332	-	10790:15899184-15927554	Testes	Carcass	OK	0.265005	3.80514	3.84386	-2.02646	0.0427181	0.257992	no
10790.g1333	10790.g1333	-	10790:15927555-15997114	Testes	Carcass	OK	0.825707	2.50106	1.59884	-0.0569215	0.954608	0.999946	no
10790.g1335	10790.g1335	-	10790:16062693-16170808	Testes	Carcass	OK	3.68339	1.63702	-1.16996	0.0577807	0.953923	0.999946	no
10790.g1336	10790.g1336	-	10790:16170854-16209867	Testes	Carcass	OK	0.965276	0.0348885	-4.79012	0.259189	0.79549	0.999946	no
10790.g1339	10790.g1339	-	10790:16221614-16232168	Testes	Carcass	OK	42.7054	9.84255	-2.11731	0.531926	0.594777	0.999946	no
10790.g1340	10790.g1340	-	10790:16221614-16232168	Testes	Carcass	OK	4.54773	12.4831	1.45675	-0.218922	0.826711	0.999946	no
10790.g1343	10790.g1343	-	10790:16233994-16262184	Testes	Carcass	NOTEST	0.193687	0.2876	0.570338	-0.0405938	0.96762	1	no
10790.g135	10790.g135	-	10790:2080165-2177832	Testes	Carcass	OK	0.418011	5.27842	3.65849	-0.135661	0.892089	0.999946	no
10790.g1353	10790.g1353	-	10790:16336859-16348924	Testes	Carcass	OK	2.02229	1.19555	-0.758313	0.48663	0.62652	0.999946	no
10790.g1354	10790.g1354	-	10790:16352938-16354062	Testes	Carcass	OK	0.561291	0.513539	-0.128273	0.0892904	0.928851	0.999946	no
10790.g1360	10790.g1360	-	10790:16394718-16395583	Testes	Carcass	OK	7.68491	2.63579	-1.54379	1.01805	0.308654	0.86447	no
10790.g1363	10790.g1363	-	10790:16399236-16404088	Testes	Carcass	OK	5.36952	6.17561	0.201789	-0.115476	0.908068	0.999946	no
10790.g1366	10790.g1366	-	10790:16488312-16488834	Testes	Carcass	OK	104.396	2.36163	-5.46614	3.62497	0.000288996	0.00582291	yes
10790.g1368	10790.g1368	-	10790:16535012-16537952	Testes	Carcass	OK	9.50371	18.6531	0.972849	-0.505786	0.613007	0.999946	no
10790.g137	10790.g137	-	10790:2183755-2189426	Testes	Carcass	OK	1.03685	0.232181	-2.15889	0.281636	0.778223	0.999946	no
10790.g1371	10790.g1371	-	10790:16550442-16554052	Testes	Carcass	OK	8.94292	0.0828199	-6.75462	0.0903799	0.927985	0.999946	no
10790.g1372	10790.g1372	-	10790:16554263-16588002	Testes	Carcass	OK	6.13144	0.994028	-2.62487	0.2048	0.837728	0.999946	no
10790.g1373	10790.g1373	-	10790:16554263-16588002	Testes	Carcass	OK	3.71335	11.5222	1.63363	-0.561731	0.574299	0.999946	no
10790.g1376	10790.g1376	-	10790:16621032-16624418	Testes	Carcass	NOTEST	0.0766001	0	-1.79769e+308	-1.79769e+308	0.116536	1	no
10790.g1379	10790.g1379	-	10790:16631192-16633748	Testes	Carcass	OK	7.70156	4.41466	-0.802848	0.331535	0.74024	0.999946	no
10790.g1381	10790.g1381	-	10790:16638611-16640302	Testes	Carcass	OK	110.851	101.008	-0.134153	0.0756942	0.939662	0.999946	no
10790.g1383	10790.g1383	-	10790:16643587-16644942	Testes	Carcass	OK	2.27551	0.664163	-1.77658	0.702857	0.482145	0.999946	no
10790.g1386	10790.g1386	-	10790:16680086-16707937	Testes	Carcass	OK	1.51816	3.63577	1.25993	-0.805089	0.420768	0.982127	no
10790.g1387	10790.g1387	-	10790:16717412-16718407	Testes	Carcass	NOTEST	0	0.17486	1.79769e+308	1.79769e+308	0.0989239	1	no
10790.g1388	10790.g1388	-	10790:16724157-16724789	Testes	Carcass	OK	32.3025	0.315242	-6.67904	3.18166	0.00146431	0.0169536	yes
10790.g1392	10790.g1392	-	10790:16782587-16783107	Testes	Carcass	OK	0.397032	0.585485	0.560378	-0.352659	0.724344	0.999946	no
10790.g1393	10790.g1393	-	10790:16784257-16789115	Testes	Carcass	OK	12.485	12.6692	0.0211276	-0.01201	0.990418	0.999946	no
10790.g1399	10790.g1399	-	10790:16857747-16861528	Testes	Carcass	OK	0.144403	0.839854	2.54004	-1.71374	0.0865769	0.420253	no
10790.g14	10790.g14	-	10790:271079-278355	Testes	Carcass	NOTEST	0.242524	0.27558	0.184343	-0.129095	0.897282	1	no
10790.g140	10790.g140	-	10790:2200977-2219795	Testes	Carcass	OK	1.17183	2.66773	1.18686	-0.769071	0.441851	0.999589	no
10790.g1400	10790.g1400	-	10790:16865099-16880004	Testes	Carcass	NOTEST	0	0.00714153	1.79769e+308	1.79769e+308	0.267709	1	no
10790.g1401	10790.g1401	-	10790:16880104-16891108	Testes	Carcass	NOTEST	0.0107005	0.00517373	-1.04841	0.401478	0.688068	1	no
10790.g1402	10790.g1402	-	10790:16894036-16907234	Testes	Carcass	NOTEST	0	0	0	0	1	1	no
10790.g1406	10790.g1406	-	10790:17101159-17106766	Testes	Carcass	OK	0.0357788	0.380841	3.41201	-2.20776	0.0272607	0.184147	no
10790.g1409	10790.g1409	-	10790:17150113-17170439	Testes	Carcass	OK	5.04843	18.7197	1.89065	-1.05557	0.291164	0.844322	no
10790.g141	10790.g141	-	10790:2232010-2245695	Testes	Carcass	OK	8.51215	3.12736	-1.44458	0.916033	0.35965	0.926526	no
10790.g1412	10790.g1412	-	10790:17229495-17230744	Testes	Carcass	OK	57.8809	15.4703	-1.90359	1.08954	0.275916	0.825982	no
10790.g1413	10790.g1413	-	10790:17231174-17234475	Testes	Carcass	OK	30.5291	28.0875	-0.120256	0.0514205	0.95899	0.999946	no
10790.g1416	10790.g1416	-	10790:17266944-17269540	Testes	Carcass	OK	0	0.579528	1.79769e+308	1.79769e+308	0.0811019	0.404385	no
10790.g1418	10790.g1418	-	10790:17302234-17304233	Testes	Carcass	NOTEST	0.0459903	0.111556	1.27836	-0.739338	0.459702	1	no
10790.g1422	10790.g1422	-	10790:17389651-17390574	Testes	Carcass	OK	67.5413	0.420897	-7.32616	4.79455	1.63038e-06	0.000183643	yes
10790.g1423	10790.g1423	-	10790:17390774-17391778	Testes	Carcass	OK	26.8386	8.0324e-06	-21.672	0.00323345	0.99742	0.999946	no
10790.g1425	10790.g1425	-	10790:17397893-17422963	Testes	Carcass	OK	3.26693	0.0598327	-5.77086	2.81012	0.00495229	0.0463453	yes
10790.g1430	10790.g1430	-	10790:17445754-17452674	Testes	Carcass	OK	5.32865	8.06857	0.598542	-0.273905	0.784158	0.999946	no
10790.g1431	10790.g1431	-	10790:17452721-17467264	Testes	Carcass	OK	2.60537	0.38919	-2.74294	0.185404	0.852912	0.999946	no
10790.g1432	10790.g1432	-	10790:17467364-17472494	Testes	Carcass	OK	3.96957	4.32172	0.122622	-0.0779735	0.937849	0.999946	no
10790.g1437	10790.g1437	-	10790:17498855-17506564	Testes	Carcass	NOTEST	0.0094732	0.174188	4.20065	-2.23992	0.0250962	1	no
10790.g1441	10790.g1441	-	10790:17569248-17647653	Testes	Carcass	OK	0.349733	0.217427	-0.68572	0.219229	0.826472	0.999946	no
10790.g1442	10790.g1442	-	10790:17647753-17726322	Testes	Carcass	OK	0.387667	0.628436	0.696947	-0.0311848	0.975122	0.999946	no
10790.g1443	10790.g1443	-	10790:17647753-17726322	Testes	Carcass	OK	6.443	6.80513	0.0788915	-0.0228819	0.981744	0.999946	no
10790.g1444	10790.g1444	-	10790:17647753-17726322	Testes	Carcass	OK	33.0867	0.782862	-5.40135	0.416627	0.676951	0.999946	no
10790.g1449	10790.g1449	-	10790:17788447-17792991	Testes	Carcass	OK	1.32023	4.86984	1.88308	-0.358267	0.720143	0.999946	no
10790.g1452	10790.g1452	-	10790:17895367-17897851	Testes	Carcass	OK	2.32619	0.0503399	-5.53013	3.46406	0.000532096	0.00836061	yes
10790.g1454	10790.g1454	-	10790:17900189-17900721	Testes	Carcass	OK	0.957002	0	-1.79769e+308	-1.79769e+308	0.0806303	0.403324	no
10790.g1455	10790.g1455	-	10790:17902282-17903091	Testes	Carcass	OK	0.0461376	0.584524	3.66325	-1.94448	0.0518376	0.299532	no
10790.g1456	10790.g1456	-	10790:17903934-17905361	Testes	Carcass	OK	6.25732	37.7725	2.59372	-1.33843	0.180758	0.663228	no
10790.g1463	10790.g1463	-	10790:17922951-17930575	Testes	Carcass	OK	20.9862	917.302	5.44988	-2.48236	0.0130516	0.10051	no
10790.g1466	10790.g1466	-	10790:17933481-18010654	Testes	Carcass	OK	17.4452	15.306	-0.188732	0.00909898	0.99274	0.999946	no
10790.g1467	10790.g1467	-	10790:17933481-18010654	Testes	Carcass	OK	77.0131	3.44311	-4.48332	0.820365	0.412008	0.973963	no
10790.g1468	10790.g1468	-	10790:18010701-18026634	Testes	Carcass	OK	4.32106	0.131269	-5.04079	3.34594	0.00082005	0.0110311	yes
10790.g1469	10790.g1469	-	10790:18026682-18043564	Testes	Carcass	NOTEST	0.124431	0.00601935	-4.36959	1.36255	0.173024	1	no
10790.g1471	10790.g1471	-	10790:18050634-18051463	Testes	Carcass	NOTEST	0	0.0479067	1.79769e+308	1.79769e+308	0.182923	1	no
10790.g1474	10790.g1474	-	10790:18066367-18143743	Testes	Carcass	NOTEST	0.090803	0.132554	0.545768	-0.0696477	0.944474	1	no
10790.g1479	10790.g1479	-	10790:18155593-18197553	Testes	Carcass	OK	8.86316	0.174038	-5.67035	2.22662	0.0259728	0.1775	no
10790.g1482	10790.g1482	-	10790:18200045-18201003	Testes	Carcass	OK	0.220933	0.43046	0.962268	-0.629867	0.528782	0.999946	no
10790.g1484	10790.g1484	-	10790:18227131-18235479	Testes	Carcass	NOTEST	0.0571807	0	-1.79769e+308	-1.79769e+308	0.105107	1	no
10790.g1487	10790.g1487	-	10790:18279641-18287444	Testes	Carcass	OK	4.37292	8.63952	0.982354	-0.0476873	0.961965	0.999946	no
10790.g1488	10790.g1488	-	10790:18279641-18287444	Testes	Carcass	OK	49.7938	78.4475	0.65576	-0.27826	0.780813	0.999946	no
10790.g1490	10790.g1490	-	10790:18312201-18312921	Testes	Carcass	NOTEST	0	0.0755702	1.79769e+308	1.79769e+308	0.182923	1	no
10790.g1491	10790.g1491	-	10790:18337771-18414973	Testes	Carcass	OK	3.23726	0.73328	-2.14234	1.05121	0.29316	0.845652	no
10790.g1498	10790.g1498	-	10790:18448400-18449709	Testes	Carcass	OK	20.2549	0.343942	-5.87996	3.28701	0.00101257	0.0127409	yes
10790.g1504	10790.g1504	-	10790:18466455-18477009	Testes	Carcass	OK	0.0554446	1.01919	4.20023	-2.74531	0.00604546	0.0547358	no
10790.g1517	10790.g1517	-	10790:18536739-18554821	Testes	Carcass	NOTEST	0.00948209	0.0275293	1.53769	-0.771076	0.440662	1	no
10790.g1528	10790.g1528	-	10790:18622447-18630850	Testes	Carcass	OK	15.395	1.16798	-3.72037	0.432036	0.665716	0.999946	no
10790.g1529	10790.g1529	-	10790:18622447-18630850	Testes	Carcass	OK	17.1936	5.33652	-1.6879	0.714055	0.475193	0.999946	no
10790.g1534	10790.g1534	-	10790:18695502-18701878	Testes	Carcass	OK	0.850065	0.0179146	-5.56837	2.92756	0.00341636	0.0337836	yes
10790.g1538	10790.g1538	-	10790:18716424-18722178	Testes	Carcass	OK	44.312	28.3649	-0.643592	0.35554	0.722185	0.999946	no
10790.g1546	10790.g1546	-	10790:18764730-18765428	Testes	Carcass	OK	147.961	1.73449	-6.41456	4.23192	2.31708e-05	0.00147452	yes
10790.g1547	10790.g1547	-	10790:18765548-18784071	Testes	Carcass	OK	13.1272	0.165223	-6.312	0.705731	0.480355	0.999946	no
10790.g1550	10790.g1550	-	10790:18787021-18794419	Testes	Carcass	OK	4.85563	4.23859	-0.196073	0.0788095	0.937184	0.999946	no
10790.g1553	10790.g1553	-	10790:18800957-18806661	Testes	Carcass	NOTEST	0	0	0	0	1	1	no
10790.g1561	10790.g1561	-	10790:18898504-18905571	Testes	Carcass	OK	4.71464	2.01832	-1.22399	0.235554	0.813779	0.999946	no
10790.g1569	10790.g1569	-	10790:18951922-18954587	Testes	Carcass	OK	0.600895	0.380024	-0.661023	0.0562323	0.955157	0.999946	no
10790.g1574	10790.g1574	-	10790:19029111-19095919	Testes	Carcass	OK	0.228546	0.571898	1.32328	-0.773248	0.439375	0.998128	no
10790.g1577	10790.g1577	-	10790:19152844-19156293	Testes	Carcass	OK	3.01123	2.63971	-0.189971	0.113612	0.909545	0.999946	no
10790.g158	10790.g158	-	10790:2326595-2328422	Testes	Carcass	NOTEST	0.253139	0.0446563	-2.50299	1.48686	0.137052	1	no
10790.g1582	10790.g1582	-	10790:19169995-19171963	Testes	Carcass	OK	0.437454	0.0910949	-2.26369	1.4239	0.154475	0.602749	no
10790.g1588	10790.g1588	-	10790:19204283-19207606	Testes	Carcass	OK	82.8212	486.639	2.55478	-0.510692	0.609567	0.999946	no
10790.g1589	10790.g1589	-	10790:19207653-19224377	Testes	Carcass	OK	3.09259	15.7799	2.3512	-1.0859	0.277525	0.827881	no
10790.g1594	10790.g1594	-	10790:19284672-19299497	Testes	Carcass	OK	12.3942	30.7072	1.3089	-0.254168	0.799366	0.999946	no
10790.g1595	10790.g1595	-	10790:19284672-19299497	Testes	Carcass	OK	28.61	62.0823	1.11766	-0.415844	0.677524	0.999946	no
10790.g1598	10790.g1598	-	10790:19316493-19319012	Testes	Carcass	NOTEST	0	0.0591758	1.79769e+308	1.79769e+308	0.118083	1	no
10790.g1601	10790.g1601	-	10790:19347722-19349960	Testes	Carcass	OK	0.023171	0.741922	5.00088	-2.66282	0.00774889	0.0670817	no
10790.g1604	10790.g1604	-	10790:19413821-19470924	Testes	Carcass	OK	0.639193	1.33536	1.06291	-0.688031	0.491433	0.999946	no
10790.g1605	10790.g1605	-	10790:19472189-19496891	Testes	Carcass	NOTEST	0.0849177	0.226044	1.41247	-0.965226	0.334432	1	no
10790.g1606	10790.g1606	-	10790:19499905-19524651	Testes	Carcass	OK	0.0855905	0.402119	2.2321	-1.43225	0.152073	0.595969	no
10790.g1607	10790.g1607	-	10790:19529338-19536534	Testes	Carcass	OK	76.7938	1.71895	-5.48139	2.18481	0.0289031	0.19205	no
10790.g1608	10790.g1608	-	10790:19536580-19573012	Testes	Carcass	NOTEST	0.169534	0.15431	-0.135746	0.0895278	0.928662	1	no
10790.g161	10790.g161	-	10790:2360375-2398680	Testes	Carcass	OK	6.9047	0.689699	-3.32354	1.34182	0.179655	0.660736	no
10790.g1610	10790.g1610	-	10790:19574140-19577080	Testes	Carcass	OK	21.6094	33.7125	0.641625	-0.293029	0.7695	0.999946	no
10790.g1617	10790.g1617	-	10790:19599739-19600682	Testes	Carcass	OK	30.1539	0.678195	-5.4745	2.61076	0.00903403	0.0758161	no
10790.g1622	10790.g1622	-	10790:19613050-19618494	Testes	Carcass	OK	24.9073	0.525993	-5.56538	1.3091	0.1905	0.679575	no
10790.g1626	10790.g1626	-	10790:19625900-19628375	Testes	Carcass	OK	1.11521	1.59325	0.514663	-0.33732	0.735875	0.999946	no
10790.g163	10790.g163	-	10790:2414861-2419801	Testes	Carcass	OK	1002.77	23.9064	-5.39045	2.28652	0.022224	0.155569	no
10790.g1630	10790.g1630	-	10790:19641665-19679330	Testes	Carcass	OK	5.02021	10.5808	1.07562	-0.502739	0.615148	0.999946	no
10790.g1631	10790.g1631	-	10790:19679460-19682570	Testes	Carcass	OK	3.30496	7.49625	1.18153	-0.689369	0.490591	0.999946	no
10790.g1637	10790.g1637	-	10790:19694389-19702610	Testes	Carcass	OK	6.90488	20.307	1.55629	-0.822727	0.410663	0.973275	no
10790.g1638	10790.g1638	-	10790:19694389-19702610	Testes	Carcass	OK	2.57376	7.65394	1.57233	-0.206415	0.836467	0.999946	no
10790.g1639	10790.g1639	-	10790:19702970-19705078	Testes	Carcass	OK	4.06361	5.24554	0.368329	-0.235239	0.814023	0.999946	no
10790.g1649	10790.g1649	-	10790:19830155-19858194	Testes	Carcass	OK	4.8993	11.3482	1.21182	-0.570801	0.568134	0.999946	no
10790.g1650	10790.g1650	-	10790:19858195-19873924	Testes	Carcass	OK	0.455704	0.959883	1.07476	-0.708203	0.478819	0.999946	no
10790.g1651	10790.g1651	-	10790:19873971-19881874	Testes	Carcass	NOTEST	0.122108	0.17194	0.493738	-0.340142	0.73375	1	no
10790.g1653	10790.g1653	-	10790:19886674-19903946	Testes	Carcass	OK	5.45916	10.8214	0.987134	-0.0119856	0.990437	0.999946	no
10790.g1654	10790.g1654	-	10790:19903973-19923133	Testes	Carcass	OK	16.5563	17.9742	0.118545	-0.0649548	0.94821	0.999946	no
10790.g166	10790.g166	-	10790:2428316-2429651	Testes	Carcass	OK	1.99233	1.30167	-0.614093	0.417357	0.676417	0.999946	no
10790.g1669	10790.g1669	-	10790:19980901-19982894	Testes	Carcass	OK	0.0164618	0.446664	4.76199	-2.53945	0.0111026	0.0888687	no
10790.g1673	10790.g1673	-	10790:19997035-20000734	Testes	Carcass	OK	1.62701	10.8251	2.73408	-1.39188	0.163959	0.624381	no
10790.g1684	10790.g1684	-	10790:20103404-20104414	Testes	Carcass	OK	5.29036	1.18734	-2.15564	1.45705	0.145102	0.577996	no
10790.g1687	10790.g1687	-	10790:20118613-20124039	Testes	Carcass	NOTEST	0	0.0555285	1.79769e+308	1.79769e+308	0.0938465	1	no
10790.g1693	10790.g1693	-	10790:20181013-20187714	Testes	Carcass	OK	0.307918	4.94256	4.00464	-0.756094	0.449593	0.999946	no
10790.g1695	10790.g1695	-	10790:20189703-20191591	Testes	Carcass	OK	0.0546722	1.76659	5.01402	-3.09099	0.00199489	0.0217033	yes
10790.g1699	10790.g1699	-	10790:20254997-20320522	Testes	Carcass	OK	0.23693	0.63355	1.419	-0.91942	0.357876	0.923739	no
10790.g1703	10790.g1703	-	10790:20352024-20365967	Testes	Carcass	OK	4.00484	1.91347	-1.06555	0.423038	0.672267	0.999946	no
10790.g1709	10790.g1709	-	10790:20379468-20384387	Testes	Carcass	OK	10.3221	7.96075	-0.374757	0.213852	0.830662	0.999946	no
10790.g171	10790.g171	-	10790:2455020-2461966	Testes	Carcass	OK	47.1827	13.0339	-1.85599	0.734037	0.462926	0.999946	no
10790.g1711	10790.g1711	-	10790:20386988-20387647	Testes	Carcass	OK	0.843239	2.55394	1.59871	-0.624985	0.531981	0.999946	no
10790.g1714	10790.g1714	-	10790:20402784-20406857	Testes	Carcass	OK	1.67858	0.0178817	-6.55261	3.40341	0.000665511	0.00964269	yes
10790.g1716	10790.g1716	-	10790:20410234-20421940	Testes	Carcass	OK	0.575256	2.26802	1.97916	-0.120195	0.904329	0.999946	no
10790.g1718	10790.g1718	-	10790:20421986-20431270	Testes	Carcass	OK	0.522015	1.77514	1.76577	-0.157916	0.874523	0.999946	no
10790.g1719	10790.g1719	-	10790:20470006-20495566	Testes	Carcass	OK	34.4412	0.81023	-5.40966	2.3772	0.0174446	0.128115	no
10790.g1723	10790.g1723	-	10790:20514526-20548610	Testes	Carcass	OK	147.97	2.33783	-5.984	2.13695	0.0326021	0.209771	no
10790.g1726	10790.g1726	-	10790:20556906-20560096	Testes	Carcass	OK	1.75326	14.7794	3.07548	-1.95951	0.0500528	0.290829	no
10790.g1730	10790.g1730	-	10790:20616437-20676735	Testes	Carcass	OK	1.06884	3.53974	1.72759	-0.183017	0.854785	0.999946	no
10790.g1731	10790.g1731	-	10790:20616437-20676735	Testes	Carcass	OK	7.09706	26.9943	1.92736	-0.617848	0.536676	0.999946	no
10790.g1736	10790.g1736	-	10790:20700581-20719359	Testes	Carcass	OK	3.85231	4.96378	0.365717	-0.154166	0.877479	0.999946	no
10790.g1737	10790.g1737	-	10790:20733570-20744361	Testes	Carcass	NOTEST	0.0119073	0.0748521	2.6522	-0.804894	0.420881	1	no
10790.g1746	10790.g1746	-	10790:20764402-20776473	Testes	Carcass	OK	18.3887	2.22715	-3.04555	0.114565	0.90879	0.999946	no
10790.g1747	10790.g1747	-	10790:20764402-20776473	Testes	Carcass	OK	17.4281	2.39853	-2.8612	1.10313	0.269973	0.817879	no
10790.g1755	10790.g1755	-	10790:20839427-20844248	Testes	Carcass	OK	70.5568	73.653	0.0619585	-0.0265612	0.97881	0.999946	no
10790.g1756	10790.g1756	-	10790:20844286-20849051	Testes	Carcass	OK	263.123	208.409	-0.336319	0.138838	0.889578	0.999946	no
10790.g1757	10790.g1757	-	10790:20844286-20849051	Testes	Carcass	OK	34.0894	26.755	-0.349512	0.00533963	0.99574	0.999946	no
10790.g1758	10790.g1758	-	10790:20849465-20856601	Testes	Carcass	OK	5.52397	19.951	1.85268	-0.996651	0.318934	0.878524	no
10790.g176	10790.g176	-	10790:2504651-2542401	Testes	Carcass	OK	1.87166	0.0460484	-5.34502	2.70933	0.00674184	0.0599709	no
10790.g1767	10790.g1767	-	10790:20873651-20936103	Testes	Carcass	OK	9.77385	26.2712	1.42649	-0.418119	0.67586	0.999946	no
10790.g1768	10790.g1768	-	10790:20873651-20936103	Testes	Carcass	OK	10.6337	21.093	0.988119	-0.171558	0.863785	0.999946	no
10790.g1782	10790.g1782	-	10790:21054823-21063506	Testes	Carcass	OK	30.3037	50.4834	0.736313	-0.290329	0.771565	0.999946	no
10790.g1784	10790.g1784	-	10790:21072452-21115606	Testes	Carcass	OK	1.22623	1.35855	0.147834	-0.0374512	0.970125	0.999946	no
10790.g1785	10790.g1785	-	10790:21115706-21117820	Testes	Carcass	OK	43.7961	0.132451	-8.3692	5.19389	2.05944e-07	5.06677e-05	yes
10790.g1786	10790.g1786	-	10790:21117866-21119930	Testes	Carcass	NOTEST	0.0979726	0.0316459	-1.63036	0.948924	0.342659	1	no
10790.g1787	10790.g1787	-	10790:21119976-21221073	Testes	Carcass	OK	5.90753	9.89645	0.744356	-0.187185	0.851516	0.999946	no
10790.g179	10790.g179	-	10790:2601411-2607055	Testes	Carcass	NOTEST	0.0219142	0.148806	2.76349	-1.44585	0.148219	1	no
10790.g18	10790.g18	-	10790:316995-322021	Testes	Carcass	OK	1.37389	1.4157	0.0432557	-0.0186211	0.985143	0.999946	no
10790.g1802	10790.g1802	-	10790:21296861-21302910	Testes	Carcass	OK	44.8932	79.0961	0.817111	-0.392105	0.694981	0.999946	no
10790.g1809	10790.g1809	-	10790:21318760-21321281	Testes	Carcass	OK	2.50733	0.346862	-2.85372	1.90866	0.0563058	0.31942	no
10790.g181	10790.g181	-	10790:2609325-2673641	Testes	Carcass	OK	1.12249	2.35872	1.0713	-0.0228908	0.981737	0.999946	no
10790.g1811	10790.g1811	-	10790:21402431-21428392	Testes	Carcass	OK	13.0549	7.54074	-0.791809	0.0706344	0.943689	0.999946	no
10790.g1814	10790.g1814	-	10790:21428393-21461910	Testes	Carcass	OK	2.1564	1.96847	-0.131549	0.0838629	0.933165	0.999946	no
10790.g1815	10790.g1815	-	10790:21461956-21499480	Testes	Carcass	OK	0.518048	0.961813	0.892671	-0.606406	0.544245	0.999946	no
10790.g1818	10790.g1818	-	10790:21521388-21527840	Testes	Carcass	OK	2.03176	3.95814	0.962091	-0.345358	0.729825	0.999946	no
10790.g1819	10790.g1819	-	10790:21527888-21540900	Testes	Carcass	OK	0.616912	0.315919	-0.965509	0.0326639	0.973943	0.999946	no
10790.g182	10790.g182	-	10790:2609325-2673641	Testes	Carcass	OK	1297.53	23.3984	-5.79322	1.21103	0.225884	0.74176	no
10790.g1821	10790.g1821	-	10790:21540901-21542840	Testes	Carcass	OK	0.264454	0.444298	0.74851	-0.521796	0.601812	0.999946	no
10790.g1822	10790.g1822	-	10790:21543336-21573060	Testes	Carcass	OK	24.6929	43.2043	0.807081	-0.291826	0.77042	0.999946	no
10790.g1826	10790.g1826	-	10790:21602136-21644920	Testes	Carcass	OK	2.41746	0.989674	-1.28846	0.823387	0.410288	0.972855	no
10790.g1827	10790.g1827	-	10790:21644966-21651040	Testes	Carcass	OK	30.2071	38.367	0.344979	-0.189797	0.849468	0.999946	no
10790.g1828	10790.g1828	-	10790:21651140-21722892	Testes	Carcass	OK	1.80053	1.56531	-0.201977	0.0057046	0.995448	0.999946	no
10790.g183	10790.g183	-	10790:2609325-2673641	Testes	Carcass	OK	94.0325	2.79652	-5.07145	0.10101	0.919543	0.999946	no
10790.g1830	10790.g1830	-	10790:21651140-21722892	Testes	Carcass	OK	4.74397	25.512	2.42701	-0.748975	0.453872	0.999946	no
10790.g1838	10790.g1838	-	10790:21769839-21797899	Testes	Carcass	OK	100.264	86.499	-0.213052	0.0437395	0.965112	0.999946	no
10790.g184	10790.g184	-	10790:2609325-2673641	Testes	Carcass	OK	130.111	4.90656	-4.72889	0.188634	0.85038	0.999946	no
10790.g1846	10790.g1846	-	10790:21829724-21851054	Testes	Carcass	OK	7.91948	10.2699	0.374947	-0.183356	0.854519	0.999946	no
10790.g1850	10790.g1850	-	10790:21858594-21862162	Testes	Carcass	OK	3.33502	2.31339	-0.527687	0.0180301	0.985615	0.999946	no
10790.g1857	10790.g1857	-	10790:21898644-21902886	Testes	Carcass	OK	0.820867	0.432402	-0.924775	0.0661164	0.947285	0.999946	no
10790.g1861	10790.g1861	-	10790:21914424-21916298	Testes	Carcass	OK	0.0527987	0.57999	3.45745	-2.18692	0.0287482	0.191703	no
10790.g1862	10790.g1862	-	10790:21916344-21922009	Testes	Carcass	OK	0.83241	3.12254	1.90735	-1.22762	0.219589	0.730373	no
10790.g1863	10790.g1863	-	10790:21922010-21925474	Testes	Carcass	OK	8.3709	1.04817	-2.99751	0.475021	0.634772	0.999946	no
10790.g1868	10790.g1868	-	10790:22013639-22057835	Testes	Carcass	OK	0.0826766	3.08499	5.22164	-2.59226	0.00953463	0.0789542	no
10790.g1870	10790.g1870	-	10790:22243679-22246376	Testes	Carcass	OK	85.3535	1.80502	-5.56337	1.47331	0.140667	0.568812	no
10790.g1872	10790.g1872	-	10790:22270836-22287691	Testes	Carcass	OK	30.5903	48.1761	0.655244	-0.349122	0.726998	0.999946	no
10790.g1874	10790.g1874	-	10790:22291381-22296785	Testes	Carcass	OK	3.87021	5.63634	0.542345	-0.312269	0.754836	0.999946	no
10790.g1876	10790.g1876	-	10790:22296831-22358023	Testes	Carcass	OK	0.164757	0.413833	1.32871	-0.0546684	0.956403	0.999946	no
10790.g1878	10790.g1878	-	10790:22371747-22379261	Testes	Carcass	OK	4.10448	3.51664	-0.223002	0.114567	0.908789	0.999946	no
10790.g1886	10790.g1886	-	10790:22421292-22441571	Testes	Carcass	OK	28.3051	17.2648	-0.713225	0.273016	0.784841	0.999946	no
10790.g1888	10790.g1888	-	10790:22442762-22445651	Testes	Carcass	OK	2.70249	2.17187	-0.315352	0.174194	0.861713	0.999946	no
10790.g1889	10790.g1889	-	10790:22445974-22448903	Testes	Carcass	OK	4.76296	2.29245	-1.05497	0.580013	0.561906	0.999946	no
10790.g1891	10790.g1891	-	10790:22450571-22453859	Testes	Carcass	OK	4.63201	2.56132	-0.854748	0.551281	0.581441	0.999946	no
10790.g1892	10790.g1892	-	10790:22454121-22457023	Testes	Carcass	OK	0.396721	0.448052	0.17554	-0.12109	0.903619	0.999946	no
10790.g1893	10790.g1893	-	10790:22457818-22469385	Testes	Carcass	OK	118.466	8.45587	-3.80837	2.34438	0.0190585	0.137072	no
10790.g191	10790.g191	-	10790:2693776-2698721	Testes	Carcass	OK	84.194	23.0338	-1.86996	0.163432	0.870178	0.999946	no
10790.g1914	10790.g1914	-	10790:22613399-22616350	Testes	Carcass	OK	0.471184	0.901212	0.935575	-0.630448	0.528402	0.999946	no
10790.g1915	10790.g1915	-	10790:22616450-22655263	Testes	Carcass	OK	7.96068	0.296518	-4.7467	3.09912	0.00194095	0.0211985	yes
10790.g1917	10790.g1917	-	10790:22667214-22677624	Testes	Carcass	OK	9.9575	1.52808	-2.70406	1.04512	0.295967	0.849423	no
10790.g192	10790.g192	-	10790:2698722-2712966	Testes	Carcass	OK	2.79817	6.88643	1.29927	-0.483037	0.629069	0.999946	no
10790.g1923	10790.g1923	-	10790:22756624-22763522	Testes	Carcass	OK	4.88631	20.4711	2.06677	-1.16623	0.24352	0.775168	no
10790.g1931	10790.g1931	-	10790:22857960-22863755	Testes	Carcass	OK	0.666741	1.20297	0.851409	-0.117585	0.906396	0.999946	no
10790.g1933	10790.g1933	-	10790:22895650-22918323	Testes	Carcass	OK	0.100459	0.45384	2.17558	-1.48064	0.138704	0.563551	no
10790.g1936	10790.g1936	-	10790:22943910-22954274	Testes	Carcass	OK	3.33255	5.97359	0.841971	-0.53341	0.59375	0.999946	no
10790.g1937	10790.g1937	-	10790:22954320-22980674	Testes	Carcass	OK	1.74863	4.57834	1.3886	-0.636262	0.524606	0.999946	no
10790.g1940	10790.g1940	-	10790:22998146-23008620	Testes	Carcass	OK	0.865359	3.73242	2.10874	-0.84689	0.397056	0.962856	no
10790.g1943	10790.g1943	-	10790:23016278-23053380	Testes	Carcass	OK	0.649047	0.758202	0.22426	-0.0637388	0.949178	0.999946	no
10790.g1944	10790.g1944	-	10790:23053488-23192250	Testes	Carcass	OK	2.51495	3.18151	0.33918	-0.14782	0.882485	0.999946	no
10790.g1949	10790.g1949	-	10790:23245974-23250654	Testes	Carcass	OK	11.0058	3.85134	-1.51483	0.850023	0.395312	0.962856	no
10790.g1951	10790.g1951	-	10790:23250700-23265166	Testes	Carcass	OK	57.7453	69.8194	0.273926	-0.141465	0.887502	0.999946	no
10790.g1960	10790.g1960	-	10790:23365332-23369674	Testes	Carcass	OK	25.0791	19.7921	-0.341561	0.195377	0.845098	0.999946	no
10790.g1966	10790.g1966	-	10790:23396620-23411204	Testes	Carcass	OK	8.97458	22.9556	1.35493	-0.236441	0.813091	0.999946	no
10790.g1967	10790.g1967	-	10790:23396620-23411204	Testes	Carcass	OK	4.68512	12.9013	1.46136	-0.340958	0.733136	0.999946	no
10790.g197	10790.g197	-	10790:2732610-2750600	Testes	Carcass	OK	0.156819	0.388944	1.31047	-0.00442785	0.996467	0.999946	no
10790.g1970	10790.g1970	-	10790:23414183-23419674	Testes	Carcass	OK	70.5788	11.0279	-2.67808	1.17977	0.23809	0.765179	no
10790.g1975	10790.g1975	-	10790:23478936-23499853	Testes	Carcass	OK	1.59394	3.99046	1.32396	-0.137407	0.890709	0.999946	no
10790.g1976	10790.g1976	-	10790:23478936-23499853	Testes	Carcass	OK	1.97821	4.64659	1.23197	-0.226324	0.820949	0.999946	no
10790.g1979	10790.g1979	-	10790:23505365-23515906	Testes	Carcass	OK	3.99681	5.19814	0.379145	-0.171806	0.86359	0.999946	no
10790.g1980	10790.g1980	-	10790:23505365-23515906	Testes	Carcass	OK	2.21669	2.49557	0.170962	-0.0163926	0.986921	0.999946	no
10790.g1981	10790.g1981	-	10790:23505365-23515906	Testes	Carcass	OK	4.56271	0	-1.79769e+308	-1.79769e+308	0.327003	0.889223	no
10790.g1983	10790.g1983	-	10790:23517686-23523520	Testes	Carcass	OK	12.4888	9.88648	-0.337107	0.192635	0.847245	0.999946	no
10790.g1985	10790.g1985	-	10790:23535916-23538925	Testes	Carcass	OK	0.0636402	0.566965	3.15525	-2.07517	0.0379709	0.235874	no
10790.g1986	10790.g1986	-	10790:23539946-23546205	Testes	Carcass	NOTEST	0	0	0	0	1	1	no
10790.g1987	10790.g1987	-	10790:23546596-23547674	Testes	Carcass	NOTEST	0	0	0	0	1	1	no
10790.g1988	10790.g1988	-	10790:23547830-23584216	Testes	Carcass	OK	13.7503	0.102349	-7.06983	0.70515	0.480717	0.999946	no
10790.g1989	10790.g1989	-	10790:23547830-23584216	Testes	Carcass	OK	22.5992	0.139391	-7.34098	2.11486	0.0344421	0.218304	no
10790.g199	10790.g199	-	10790:2750700-2783795	Testes	Carcass	OK	0.649033	0.833747	0.361319	-0.011601	0.990744	0.999946	no
10790.g1990	10790.g1990	-	10790:23547830-23584216	Testes	Carcass	OK	9.59677	0.108616	-6.46525	0.580764	0.5614	0.999946	no
10790.g1991	10790.g1991	-	10790:23547830-23584216	Testes	Carcass	OK	2.81733	0.0674455	-5.38446	0.11862	0.905576	0.999946	no
10790.g1992	10790.g1992	-	10790:23547830-23584216	Testes	Carcass	OK	44.4588	0.346181	-7.0048	2.33503	0.0195418	0.139812	no
10790.g1993	10790.g1993	-	10790:23547830-23584216	Testes	Carcass	OK	5.11716	0.15326	-5.06129	0.568564	0.569652	0.999946	no
10790.g1995	10790.g1995	-	10790:23595116-23612041	Testes	Carcass	OK	12.918	1.20253	-3.42524	2.21941	0.0264585	0.18003	no
10790.g1998	10790.g1998	-	10790:23638052-23643188	Testes	Carcass	NOTEST	0.103365	0.199936	0.951794	-0.662496	0.507653	1	no
10790.g2	10790.g2	-	10790:837-22535	Testes	Carcass	OK	0.627291	0.946936	0.594132	-0.111965	0.910851	0.999946	no
10790.g203	10790.g203	-	10790:2786440-2798184	Testes	Carcass	OK	45.9043	41.7024	-0.1385	0.0631715	0.94963	0.999946	no
10790.g204	10790.g204	-	10790:2798230-2807135	Testes	Carcass	OK	88.5116	1.43029	-5.95149	2.76743	0.00564998	0.0519387	no
10790.g206	10790.g206	-	10790:2819846-2841410	Testes	Carcass	OK	3.5691	0.150683	-4.56598	1.09915	0.271704	0.820766	no
10790.g207	10790.g207	-	10790:2841510-2860562	Testes	Carcass	NOTEST	0	0.270661	1.79769e+308	1.79769e+308	0.227177	1	no
10790.g211	10790.g211	-	10790:2866936-2881670	Testes	Carcass	OK	0.0913518	0.321911	1.81716	-0.108716	0.913427	0.999946	no
10790.g213	10790.g213	-	10790:2889686-2923900	Testes	Carcass	OK	0.0831712	0.344725	2.05129	-0.401851	0.687794	0.999946	no
10790.g216	10790.g216	-	10790:2966513-2967975	Testes	Carcass	OK	0.975199	0	-1.79769e+308	-1.79769e+308	0.0795672	0.401357	no
10790.g220	10790.g220	-	10790:2980520-3000519	Testes	Carcass	OK	349.125	4.6097	-6.24293	3.29814	0.000973267	0.0123294	yes
10790.g221	10790.g221	-	10790:3005185-3019618	Testes	Carcass	OK	8.76407	0.174761	-5.64814	3.71488	0.000203298	0.00483622	yes
10790.g222	10790.g222	-	10790:3019675-3030571	Testes	Carcass	OK	0.561977	0.0265511	-4.40367	2.622	0.00874161	0.0734939	no
10790.g223	10790.g223	-	10790:3031385-3040721	Testes	Carcass	OK	67.3328	1.06739	-5.97915	2.91861	0.00351594	0.0344916	yes
10790.g227	10790.g227	-	10790:3059220-3131383	Testes	Carcass	OK	3.68819	2.60492	-0.501674	0.0350268	0.972058	0.999946	no
10790.g229	10790.g229	-	10790:3131429-3194143	Testes	Carcass	OK	0.42755	0.648981	0.602082	-0.0714248	0.94306	0.999946	no
10790.g230	10790.g230	-	10790:3200131-3234433	Testes	Carcass	OK	0.135903	1.81101	3.73614	-2.46384	0.0137459	0.104349	no
10790.g231	10790.g231	-	10790:3237545-3322787	Testes	Carcass	OK	15.5505	4.46911	-1.7989	0.604592	0.54545	0.999946	no
10790.g24	10790.g24	-	10790:341660-345895	Testes	Carcass	OK	3.93158	2.56802	-0.614451	0.394047	0.693546	0.999946	no
10790.g247	10790.g247	-	10790:3410959-3420257	Testes	Carcass	OK	0.354787	0.51799	0.54597	-0.319962	0.748997	0.999946	no
10790.g248	10790.g248	-	10790:3410959-3420257	Testes	Carcass	NOTEST	0.129784	0.149111	0.200278	-0.0605476	0.95172	1	no
10790.g25	10790.g25	-	10790:349265-350914	Testes	Carcass	OK	0.647845	0.765674	0.241081	-0.167055	0.867327	0.999946	no
10790.g250	10790.g250	-	10790:3424997-3462263	Testes	Carcass	OK	6.58627	13.9537	1.08311	-0.447178	0.654746	0.999946	no
10790.g251	10790.g251	-	10790:3424997-3462263	Testes	Carcass	OK	1.82196	3.4984	0.941203	-0.152494	0.878797	0.999946	no
10790.g252	10790.g252	-	10790:3462309-3511023	Testes	Carcass	OK	0.580421	1.2527	1.10987	-0.719299	0.471957	0.999946	no
10790.g253	10790.g253	-	10790:3511123-3518758	Testes	Carcass	OK	28.3465	6.56632	-2.11001	0.139268	0.889238	0.999946	no
10790.g254	10790.g254	-	10790:3518759-3559483	Testes	Carcass	OK	1.17453	1.05952	-0.148664	0.0370488	0.970446	0.999946	no
10790.g256	10790.g256	-	10790:3578919-3590213	Testes	Carcass	OK	7.21298	0.672267	-3.42349	0.069357	0.944705	0.999946	no
10790.g258	10790.g258	-	10790:3601977-3706897	Testes	Carcass	OK	25.4112	1.12774	-4.49396	0.125551	0.900087	0.999946	no
10790.g259	10790.g259	-	10790:3601977-3706897	Testes	Carcass	OK	147.611	2.62702	-5.81223	0.700241	0.483777	0.999946	no
10790.g26	10790.g26	-	10790:351821-359105	Testes	Carcass	OK	4.06312	2.50113	-0.700008	0.449505	0.653067	0.999946	no
10790.g260	10790.g260	-	10790:3601977-3706897	Testes	Carcass	OK	6.30312	5.21413	-0.273641	0.0230221	0.981633	0.999946	no
10790.g261	10790.g261	-	10790:3601977-3706897	Testes	Carcass	OK	63.5603	62.2396	-0.0302926	0.00537761	0.995709	0.999946	no
10790.g262	10790.g262	-	10790:3601977-3706897	Testes	Carcass	OK	2.88292	7.74922	1.42652	-0.0112895	0.990992	0.999946	no
10790.g266	10790.g266	-	10790:3752988-3758697	Testes	Carcass	OK	14.3793	19.7876	0.460598	-0.151032	0.879951	0.999946	no
10790.g267	10790.g267	-	10790:3758743-3782737	Testes	Carcass	OK	11.0496	19.855	0.845504	-0.338296	0.73514	0.999946	no
10790.g270	10790.g270	-	10790:3854337-3861553	Testes	Carcass	OK	0.0499251	1.77923	5.15535	-3.32344	0.000889153	0.0116751	yes
10790.g273	10790.g273	-	10790:3895687-3900951	Testes	Carcass	OK	1.73838	3.12878	0.847859	-0.161213	0.871926	0.999946	no
10790.g274	10790.g274	-	10790:3900997-3942361	Testes	Carcass	OK	7.63934	3.50677	-1.1233	0.179357	0.857658	0.999946	no
10790.g275	10790.g275	-	10790:3942407-3966547	Testes	Carcass	OK	12.8907	2.61823	-2.29967	1.02533	0.305209	0.861534	no
10790.g282	10790.g282	-	10790:3991634-3992187	Testes	Carcass	OK	75.3839	9.94816	-2.92176	1.38588	0.165785	0.629537	no
10790.g283	10790.g283	-	10790:3992239-3994947	Testes	Carcass	OK	124.059	2.82062	-5.45887	2.06557	0.038869	0.240017	no
10790.g287	10790.g287	-	10790:4023187-4036296	Testes	Carcass	NOTEST	0.00475951	0.0460195	3.27336	-1.72907	0.0837974	1	no
10790.g292	10790.g292	-	10790:4199993-4201884	Testes	Carcass	OK	0.635972	1.06367	0.742016	-0.51139	0.609078	0.999946	no
10790.g293	10790.g293	-	10790:4201993-4204562	Testes	Carcass	OK	0.701156	1.35801	0.953686	-0.633204	0.5266	0.999946	no
10790.g3	10790.g3	-	10790:24675-31406	Testes	Carcass	OK	0.669977	0.207117	-1.69366	0.312506	0.754656	0.999946	no
10790.g30	10790.g30	-	10790:498754-499649	Testes	Carcass	OK	2.56807	2.4065	-0.0937496	0.0637562	0.949164	0.999946	no
10790.g300	10790.g300	-	10790:4234668-4236409	Testes	Carcass	NOTEST	0.0463419	0.0449649	-0.0435178	0.023272	0.981433	1	no
10790.g301	10790.g301	-	10790:4237606-4244698	Testes	Carcass	NOTEST	0.00493467	0.0238574	2.27341	-1.17415	0.240334	1	no
10790.g302	10790.g302	-	10790:4250608-4276848	Testes	Carcass	OK	19.6051	0.109361	-7.48599	3.53341	0.00041023	0.00726371	yes
10790.g303	10790.g303	-	10790:4250608-4276848	Testes	Carcass	NOTEST	0	0.0126922	1.79769e+308	1.79769e+308	0.287416	1	no
10790.g304	10790.g304	-	10790:4276896-4298368	Testes	Carcass	OK	2.02421	9.27122	2.1954	-0.692368	0.488707	0.999946	no
10790.g305	10790.g305	-	10790:4276896-4298368	Testes	Carcass	OK	0.403984	1.17502	1.54032	-0.0978143	0.92208	0.999946	no
10790.g306	10790.g306	-	10790:4298414-4322948	Testes	Carcass	NOTEST	0.116842	0.0282963	-2.04587	1.07949	0.28037	1	no
10790.g307	10790.g307	-	10790:4298414-4322948	Testes	Carcass	NOTEST	0.0628917	0	-1.79769e+308	-1.79769e+308	0.32736	1	no
10790.g309	10790.g309	-	10790:4339838-4343161	Testes	Carcass	OK	30.6234	0.0509086	-9.23251	5.04233	4.59908e-07	8.13562e-05	yes
10790.g310	10790.g310	-	10790:4343208-4348582	Testes	Carcass	OK	18.8641	0.0502933	-8.55106	4.05066	5.10734e-05	0.00238681	yes
10790.g311	10790.g311	-	10790:4348628-4351203	Testes	Carcass	OK	2.43362	0	-1.79769e+308	-1.79769e+308	0.0944432	0.441919	no
10790.g313	10790.g313	-	10790:4353308-4361803	Testes	Carcass	OK	4.12102	0.208183	-4.30708	0.405572	0.685057	0.999946	no
10790.g314	10790.g314	-	10790:4353308-4361803	Testes	Carcass	NOTEST	0	0	0	0	1	1	no
10790.g315	10790.g315	-	10790:4361809-4363398	Testes	Carcass	OK	18.853	0	-1.79769e+308	-1.79769e+308	0.129648	0.539903	no
10790.g320	10790.g320	-	10790:4406928-4467574	Testes	Carcass	NOTEST	0.0383263	0.0157222	-1.28553	0.233149	0.815645	1	no
10790.g321	10790.g321	-	10790:4475113-4490574	Testes	Carcass	OK	0.00976945	0.576757	5.88354	-3.10113	0.00192784	0.021088	yes
10790.g322	10790.g322	-	10790:4496254-4517483	Testes	Carcass	OK	11.934	14.5412	0.285061	-0.112013	0.910813	0.999946	no
10790.g323	10790.g323	-	10790:4519674-4523790	Testes	Carcass	OK	197.539	7.02454	-4.81359	2.70839	0.00676115	0.0600856	no
10790.g324	10790.g324	-	10790:4540971-4545216	Testes	Carcass	OK	10.7975	0.181517	-5.89444	3.67525	0.000237613	0.00534002	yes
10790.g327	10790.g327	-	10790:4554294-4555355	Testes	Carcass	OK	50.2162	0.680738	-6.20491	4.11253	3.91339e-05	0.00208499	yes
10790.g33	10790.g33	-	10790:500711-534164	Testes	Carcass	OK	0.590358	7.27215	3.62272	-0.118984	0.905288	0.999946	no
10790.g334	10790.g334	-	10790:4587792-4589498	Testes	Carcass	OK	0.256414	15.3726	5.90575	-3.1505	0.00162992	0.0183813	yes
10790.g338	10790.g338	-	10790:4630307-4631665	Testes	Carcass	OK	13.0029	8.7449	-0.572318	0.284828	0.775776	0.999946	no
10790.g339	10790.g339	-	10790:4632213-4636484	Testes	Carcass	NOTEST	0.0588749	0.128326	1.12409	-0.720571	0.471174	1	no
10790.g34	10790.g34	-	10790:536449-537524	Testes	Carcass	OK	2.85692	0.25537	-3.4838	2.3038	0.0212341	0.150347	no
10790.g340	10790.g340	-	10790:4641446-4684304	Testes	Carcass	OK	1.46115	13.8854	3.24839	-0.791321	0.428757	0.987975	no
10790.g341	10790.g341	-	10790:4641446-4684304	Testes	Carcass	OK	1.16539	13.5229	3.53652	-1.23873	0.215447	0.723815	no
10790.g344	10790.g344	-	10790:4689489-4693694	Testes	Carcass	OK	5.06364	3.71733	-0.445909	0.259795	0.795022	0.999946	no
10790.g347	10790.g347	-	10790:4698934-4713981	Testes	Carcass	OK	8.37449	6.03524	-0.472591	0.265767	0.790419	0.999946	no
10790.g348	10790.g348	-	10790:4715273-4718494	Testes	Carcass	OK	44.5668	31.9441	-0.48042	0.180456	0.856795	0.999946	no
10790.g35	10790.g35	-	10790:538711-539414	Testes	Carcass	OK	85.9532	178.703	1.05594	-0.599276	0.548989	0.999946	no
10790.g351	10790.g351	-	10790:4728002-4803514	Testes	Carcass	OK	2.10103	16.6202	2.98377	-0.108292	0.913764	0.999946	no
10790.g357	10790.g357	-	10790:4816290-4852534	Testes	Carcass	OK	0.174346	0.454362	1.38189	-0.0144003	0.988511	0.999946	no
10790.g358	10790.g358	-	10790:4816290-4852534	Testes	Carcass	OK	5.05592	12.5517	1.31184	-0.115606	0.907965	0.999946	no
10790.g361	10790.g361	-	10790:4860690-4877384	Testes	Carcass	OK	276.007	245.499	-0.168988	0.0661233	0.94728	0.999946	no
10790.g362	10790.g362	-	10790:4860690-4877384	Testes	Carcass	OK	72.7033	236.571	1.70218	-0.13334	0.893924	0.999946	no
10790.g371	10790.g371	-	10790:4962315-4964345	Testes	Carcass	OK	0.372118	0.526671	0.501142	-0.0125967	0.98995	0.999946	no
10790.g375	10790.g375	-	10790:4975025-4991276	Testes	Carcass	NOTEST	0.155221	0	-1.79769e+308	-1.79769e+308	0.086721	1	no
10790.g377	10790.g377	-	10790:5032828-5077298	Testes	Carcass	OK	2.43629	1.17135	-1.05651	0.589465	0.555549	0.999946	no
10790.g38	10790.g38	-	10790:576730-592605	Testes	Carcass	OK	0.93386	1.89417	1.02028	-0.334571	0.737949	0.999946	no
10790.g385	10790.g385	-	10790:5166721-5171735	Testes	Carcass	OK	1.58186	2.36389	0.579538	-0.112083	0.910758	0.999946	no
10790.g387	10790.g387	-	10790:5205991-5215305	Testes	Carcass	OK	0.442701	0.00973811	-5.50655	2.89729	0.00376401	0.0366179	yes
10790.g394	10790.g394	-	10790:5461687-5478571	Testes	Carcass	OK	0.581362	0.00837509	-6.11719	0.957468	0.338331	0.901156	no
10790.g396	10790.g396	-	10790:5511393-5512297	Testes	Carcass	OK	0.394801	0.256391	-0.622783	0.410562	0.681394	0.999946	no
10790.g398	10790.g398	-	10790:5517018-5519557	Testes	Carcass	NOTEST	0	0	0	0	1	1	no
10790.g400	10790.g400	-	10790:5522357-5523197	Testes	Carcass	NOTEST	0	0	0	0	1	1	no
10790.g401	10790.g401	-	10790:5524857-5525757	Testes	Carcass	NOTEST	0	0	0	0	1	1	no
10790.g403	10790.g403	-	10790:5531727-5534644	Testes	Carcass	OK	0.043841	0.413786	3.23853	-2.10155	0.0355924	0.223925	no
10790.g404	10790.g404	-	10790:5539617-5548648	Testes	Carcass	NOTEST	0.037215	0.0840823	1.17592	-0.726054	0.467806	1	no
10790.g407	10790.g407	-	10790:5561143-5669457	Testes	Carcass	OK	0.914438	1.52012	0.733228	-0.230354	0.817816	0.999946	no
10790.g410	10790.g410	-	10790:5723260-5743798	Testes	Carcass	NOTEST	0.195134	0.297053	0.606256	-0.0574105	0.954218	1	no
10790.g411	10790.g411	-	10790:5758444-5790379	Testes	Carcass	OK	6.37938	2.3362	-1.44925	0.46421	0.642497	0.999946	no
10790.g414	10790.g414	-	10790:5795840-5804924	Testes	Carcass	OK	3.3275	1.1806	-1.49492	0.255096	0.798649	0.999946	no
10790.g418	10790.g418	-	10790:5909297-5978497	Testes	Carcass	OK	12.1598	0.19951	-5.92952	0.3971	0.691294	0.999946	no
10790.g419	10790.g419	-	10790:5909297-5978497	Testes	Carcass	OK	1.15827	2.35211	1.02199	-0.110953	0.911653	0.999946	no
10790.g420	10790.g420	-	10790:5978543-6035157	Testes	Carcass	OK	5.05641	17.2802	1.77293	-0.683576	0.494243	0.999946	no
10790.g421	10790.g421	-	10790:5978543-6035157	Testes	Carcass	OK	0.421091	1.52416	1.85581	-0.0327259	0.973893	0.999946	no
10790.g422	10790.g422	-	10790:6035167-6040002	Testes	Carcass	OK	0.308763	25.1011	6.34511	-1.08426	0.278251	0.82887	no
10790.g424	10790.g424	-	10790:6047753-6089417	Testes	Carcass	OK	3.86474	20.0917	2.37816	-0.25886	0.795743	0.999946	no
10790.g425	10790.g425	-	10790:6047753-6089417	Testes	Carcass	OK	18.1314	431.706	4.57349	-0.613851	0.539314	0.999946	no
10790.g43	10790.g43	-	10790:832178-833929	Testes	Carcass	OK	0.847162	3.88243	2.19625	-1.45933	0.144473	0.576228	no
10790.g430	10790.g430	-	10790:6122199-6187434	Testes	Carcass	OK	3.7028	2.53423	-0.547073	0.0832197	0.933677	0.999946	no
10790.g432	10790.g432	-	10790:6122199-6187434	Testes	Carcass	OK	6.45505	8.45163	0.388802	-0.0806839	0.935693	0.999946	no
10790.g433	10790.g433	-	10790:6187435-6299049	Testes	Carcass	OK	2.53405	2.84297	0.165954	-0.0423561	0.966215	0.999946	no
10790.g434	10790.g434	-	10790:6302680-6377098	Testes	Carcass	OK	1.21183	9.95321	3.03797	-0.27635	0.782279	0.999946	no
10790.g436	10790.g436	-	10790:6302680-6377098	Testes	Carcass	OK	5.34859	27.2919	2.35125	-0.715575	0.474254	0.999946	no
10790.g437	10790.g437	-	10790:6377144-6386884	Testes	Carcass	OK	0.502009	0.416482	-0.269457	0.184288	0.853788	0.999946	no
10790.g438	10790.g438	-	10790:6386885-6387684	Testes	Carcass	OK	0.411729	0.702899	0.771623	-0.523702	0.600486	0.999946	no
10790.g439	10790.g439	-	10790:6387730-6429504	Testes	Carcass	OK	8.5149	8.09557	-0.0728565	0.0298462	0.97619	0.999946	no
10790.g442	10790.g442	-	10790:6435154-6437979	Testes	Carcass	OK	18.9303	6.99712	-1.43586	0.687246	0.491928	0.999946	no
10790.g446	10790.g446	-	10790:6448894-6459482	Testes	Carcass	NOTEST	0.0634206	0	-1.79769e+308	-1.79769e+308	0.407442	1	no
10790.g45	10790.g45	-	10790:856079-867032	Testes	Carcass	OK	1.84901	4.70453	1.3473	-0.390427	0.696221	0.999946	no
10790.g451	10790.g451	-	10790:6515506-6521739	Testes	Carcass	OK	0	2.66762	1.79769e+308	1.79769e+308	0.314554	0.873149	no
10790.g454	10790.g454	-	10790:6524810-6526789	Testes	Carcass	OK	0	2.34483	1.79769e+308	1.79769e+308	0.395225	0.962856	no
10790.g457	10790.g457	-	10790:6564380-6567839	Testes	Carcass	OK	6.54254	5.02372	-0.381094	0.211567	0.832445	0.999946	no
10790.g458	10790.g458	-	10790:6567890-6570279	Testes	Carcass	OK	31.8915	8.43324	-1.91901	0.754496	0.450551	0.999946	no
10790.g462	10790.g462	-	10790:6582388-6616419	Testes	Carcass	OK	0.744625	5.29161	2.82912	-1.66354	0.0962039	0.446277	no
10790.g465	10790.g465	-	10790:6622049-6626498	Testes	Carcass	NOTEST	0.010735	0.0311744	1.53803	-0.771249	0.44056	1	no
10790.g471	10790.g471	-	10790:6653703-6655699	Testes	Carcass	OK	2.63197	6.2971	1.25854	-0.562287	0.573921	0.999946	no
10790.g473	10790.g473	-	10790:6659592-6661168	Testes	Carcass	OK	10.7536	8.59774	-0.322791	0.187852	0.850993	0.999946	no
10790.g475	10790.g475	-	10790:6669389-6671339	Testes	Carcass	OK	0.732509	0.866173	0.241807	-0.167558	0.866931	0.999946	no
10790.g48	10790.g48	-	10790:896359-903903	Testes	Carcass	OK	24.9213	2.65809	-3.22892	1.34048	0.18009	0.661816	no
10790.g481	10790.g481	-	10790:6724683-6727825	Testes	Carcass	OK	0.701068	0.546824	-0.358479	0.0158012	0.987393	0.999946	no
10790.g485	10790.g485	-	10790:6742352-6766673	Testes	Carcass	OK	1.72237	2.32018	0.429841	-0.030595	0.975593	0.999946	no
10790.g488	10790.g488	-	10790:6786903-6789992	Testes	Carcass	OK	21.0437	15.1256	-0.476391	0.300467	0.763821	0.999946	no
10790.g489	10790.g489	-	10790:6789993-6795673	Testes	Carcass	OK	1.78505	0.154528	-3.53003	2.35752	0.0183977	0.133437	no
10790.g49	10790.g49	-	10790:914260-949737	Testes	Carcass	OK	5.61034	3.06894	-0.870348	0.244648	0.806729	0.999946	no
10790.g495	10790.g495	-	10790:6843788-6899173	Testes	Carcass	OK	9.5591	0.596205	-4.00299	1.41223	0.157881	0.610434	no
10790.g498	10790.g498	-	10790:6908733-6911378	Testes	Carcass	OK	0.812976	4.72561	2.53922	-1.66534	0.0958452	0.445537	no
10790.g5	10790.g5	-	10790:24675-31406	Testes	Carcass	OK	2.75153	2.67439	-0.0410221	0.0111011	0.991143	0.999946	no
10790.g501	10790.g501	-	10790:6936439-6953933	Testes	Carcass	OK	1.48092	1.8175	0.295469	-0.120222	0.904307	0.999946	no
10790.g502	10790.g502	-	10790:6954033-6992529	Testes	Carcass	OK	4.05359	1.72524	-1.2324	0.538133	0.590485	0.999946	no
10790.g505	10790.g505	-	10790:7004396-7005353	Testes	Carcass	OK	11.7958	9.18662	-0.36067	0.137125	0.890932	0.999946	no
10790.g51	10790.g51	-	10790:950235-953105	Testes	Carcass	OK	0.282414	4.06246	3.84647	-0.578125	0.56318	0.999946	no
10790.g512	10790.g512	-	10790:7042403-7045627	Testes	Carcass	OK	10.3379	0.350106	-4.88401	2.65521	0.0079259	0.0681686	no
10790.g516	10790.g516	-	10790:7073767-7077266	Testes	Carcass	OK	7.69745	4.69714	-0.712599	0.385023	0.70022	0.999946	no
10790.g520	10790.g520	-	10790:7093387-7146683	Testes	Carcass	OK	2.66231	0.118248	-4.4928	0.94806	0.343099	0.908164	no
10790.g522	10790.g522	-	10790:7093387-7146683	Testes	Carcass	OK	2.45136	1.29251	-0.923412	0.445211	0.656167	0.999946	no
10790.g523	10790.g523	-	10790:7150847-7151885	Testes	Carcass	OK	0.376308	0.266106	-0.499913	0.336906	0.736188	0.999946	no
10790.g524	10790.g524	-	10790:7242067-7261265	Testes	Carcass	OK	3.90593	0.800743	-2.28625	1.48291	0.138098	0.563012	no
10790.g526	10790.g526	-	10790:7326608-7373741	Testes	Carcass	OK	1.38852	5.53759	1.99571	-0.968278	0.332906	0.894804	no
10790.g527	10790.g527	-	10790:7375668-7398437	Testes	Carcass	OK	0.5068	2.10713	2.05579	-1.35188	0.176414	0.653186	no
10790.g532	10790.g532	-	10790:7411178-7413220	Testes	Carcass	OK	0.217374	0.730264	1.74824	-0.374942	0.707704	0.999946	no
10790.g536	10790.g536	-	10790:7434340-7436408	Testes	Carcass	OK	0.679479	8.08921	3.5735	-0.172719	0.862872	0.999946	no
10790.g548	10790.g548	-	10790:7566319-7574518	Testes	Carcass	NOTEST	0.00460124	0.00889757	0.951389	-0.461163	0.644681	1	no
10790.g553	10790.g553	-	10790:7585969-7588489	Testes	Carcass	OK	17.1076	26.9225	0.654175	-0.300397	0.763874	0.999946	no
10790.g555	10790.g555	-	10790:7589389-7592720	Testes	Carcass	OK	1.14997	4.39883	1.93552	-0.4952	0.620459	0.999946	no
10790.g56	10790.g56	-	10790:996051-1020405	Testes	Carcass	OK	0.198238	4.23942	4.41857	-0.0132926	0.989394	0.999946	no
10790.g561	10790.g561	-	10790:7602219-7603414	Testes	Carcass	OK	0	0.63252	1.79769e+308	1.79769e+308	0.0772511	0.398478	no
10790.g58	10790.g58	-	10790:996051-1020405	Testes	Carcass	OK	444.102	4.50287	-6.6239	0.689361	0.490596	0.999946	no
10790.g589	10790.g589	-	10790:7682763-7691953	Testes	Carcass	OK	20.7156	20.7588	0.00300778	-0.00168162	0.998658	0.999946	no
10790.g593	10790.g593	-	10790:7697933-7725399	Testes	Carcass	OK	17.2255	22.2518	0.369374	-0.180147	0.857037	0.999946	no
10790.g594	10790.g594	-	10790:7725400-7728223	Testes	Carcass	OK	6.87331	29.3656	2.09505	-1.32364	0.185621	0.668737	no
10790.g595	10790.g595	-	10790:7728269-7730093	Testes	Carcass	OK	4.75461	4.29537	-0.146542	0.0941282	0.925007	0.999946	no
10790.g597	10790.g597	-	10790:7736429-7738023	Testes	Carcass	OK	0.252181	4.91577	4.28489	-2.83264	0.00461647	0.0435953	yes
10790.g609	10790.g609	-	10790:7810793-7858983	Testes	Carcass	OK	1.20398	5.4525	2.1791	-0.0947885	0.924483	0.999946	no
10790.g61	10790.g61	-	10790:1022993-1063499	Testes	Carcass	OK	2.80303	10.997	1.97205	-0.158499	0.874063	0.999946	no
10790.g611	10790.g611	-	10790:7862144-7862744	Testes	Carcass	OK	0.405973	1.655	2.02738	-1.36428	0.172479	0.644744	no
10790.g612	10790.g612	-	10790:7863520-7876094	Testes	Carcass	OK	1.75933	3.69138	1.06914	-0.467577	0.640087	0.999946	no
10790.g614	10790.g614	-	10790:7880169-7880944	Testes	Carcass	OK	0.401892	1.85032	2.2029	-1.49037	0.136127	0.559163	no
10790.g615	10790.g615	-	10790:7884129-7885664	Testes	Carcass	NOTEST	0	0.071164	1.79769e+308	1.79769e+308	0.118083	1	no
10790.g617	10790.g617	-	10790:7889737-7914114	Testes	Carcass	OK	1.89735	5.69196	1.58494	-0.155512	0.876418	0.999946	no
10790.g619	10790.g619	-	10790:7889737-7914114	Testes	Carcass	OK	0.927262	3.03219	1.70931	-0.0444259	0.964565	0.999946	no
10790.g621	10790.g621	-	10790:7915755-7922524	Testes	Carcass	OK	5.28599	22.4393	2.08578	-0.0974215	0.922392	0.999946	no
10790.g627	10790.g627	-	10790:7939184-7946486	Testes	Carcass	OK	0.623004	2.01607	1.69424	-0.75374	0.451005	0.999946	no
10790.g634	10790.g634	-	10790:7996054-7999878	Testes	Carcass	OK	0.0723515	0.800348	3.46753	-2.28958	0.0220455	0.1548	no
10790.g636	10790.g636	-	10790:8014680-8058599	Testes	Carcass	OK	2.79099	2.32434	-0.263957	0.0120622	0.990376	0.999946	no
10790.g637	10790.g637	-	10790:8014680-8058599	Testes	Carcass	OK	55.1963	210.632	1.93208	-0.523851	0.600382	0.999946	no
10790.g638	10790.g638	-	10790:8058648-8096941	Testes	Carcass	OK	10.6535	31.1727	1.54895	-0.659051	0.509863	0.999946	no
10790.g639	10790.g639	-	10790:8058648-8096941	Testes	Carcass	OK	0.074133	0.794194	3.4213	-0.0296321	0.97636	0.999946	no
10790.g640	10790.g640	-	10790:8058648-8096941	Testes	Carcass	OK	11.6033	51.1452	2.14006	-0.366761	0.713797	0.999946	no
10790.g648	10790.g648	-	10790:8132795-8145208	Testes	Carcass	NOTEST	0.0354877	0.240784	2.76235	-1.65613	0.0976963	1	no
10790.g651	10790.g651	-	10790:8168382-8178592	Testes	Carcass	OK	3.91688	0.818291	-2.25902	0.309273	0.757114	0.999946	no
10790.g662	10790.g662	-	10790:8278649-8283852	Testes	Carcass	OK	1.16825	0.671499	-0.798895	0.116077	0.907591	0.999946	no
10790.g663	10790.g663	-	10790:8283952-8303347	Testes	Carcass	OK	2.7687	1.33322	-1.05429	0.0599741	0.952176	0.999946	no
10790.g664	10790.g664	-	10790:8306891-8310841	Testes	Carcass	OK	2.49402	3.32901	0.416621	-0.168237	0.866397	0.999946	no
10790.g668	10790.g668	-	10790:8343716-8383718	Testes	Carcass	OK	3.33216	9.5809	1.5237	-0.123732	0.901528	0.999946	no
10790.g669	10790.g669	-	10790:8343716-8383718	Testes	Carcass	OK	14.6076	36.8975	1.3368	-0.48984	0.624247	0.999946	no
10790.g671	10790.g671	-	10790:8409896-8421380	Testes	Carcass	OK	7.64475	3.38984	-1.17325	0.453384	0.650273	0.999946	no
10790.g677	10790.g677	-	10790:8457021-8500925	Testes	Carcass	OK	0.866818	1.4474	0.739666	-0.0375348	0.970059	0.999946	no
10790.g68	10790.g68	-	10790:1088545-1093599	Testes	Carcass	NOTEST	0.0201629	0.0292728	0.537853	-0.299845	0.764296	1	no
10790.g680	10790.g680	-	10790:8457021-8500925	Testes	Carcass	OK	1.43168	3.8183	1.41522	-0.112009	0.910816	0.999946	no
10790.g681	10790.g681	-	10790:8457021-8500925	Testes	Carcass	OK	0	8.63041	1.79769e+308	1.79769e+308	0.406964	0.969352	no
10790.g686	10790.g686	-	10790:8550878-8554553	Testes	Carcass	OK	9.83291	0.325418	-4.91725	0.77179	0.440239	0.998142	no
10790.g687	10790.g687	-	10790:8550878-8554553	Testes	Carcass	OK	24.3538	10.2411	-1.24978	0.581513	0.560895	0.999946	no
10790.g698	10790.g698	-	10790:8593815-8608183	Testes	Carcass	OK	1.38461	5.86031	2.08149	-1.19758	0.23108	0.751197	no
10790.g699	10790.g699	-	10790:8609874-8622503	Testes	Carcass	OK	4.00195	8.82419	1.14076	-0.720804	0.47103	0.999946	no
10790.g700	10790.g700	-	10790:8626988-8633173	Testes	Carcass	OK	0.0817395	1.09773	3.74734	-2.47084	0.0134798	0.102791	no
10790.g701	10790.g701	-	10790:8633485-8637923	Testes	Carcass	OK	0	0.395565	1.79769e+308	1.79769e+308	0.0801156	0.402256	no
10790.g702	10790.g702	-	10790:8639913-8646293	Testes	Carcass	OK	0.324609	1.00593	1.63176	-1.1098	0.267085	0.813347	no
10790.g704	10790.g704	-	10790:8663599-8692229	Testes	Carcass	NOTEST	0.0484939	0.142158	1.55161	-0.00521445	0.995839	1	no
10790.g715	10790.g715	-	10790:8737632-8838583	Testes	Carcass	OK	57.1495	0.243158	-7.87671	0.0811784	0.9353	0.999946	no
10790.g716	10790.g716	-	10790:8737632-8838583	Testes	Carcass	OK	3.09777	8.74174	1.49669	-0.0112157	0.991051	0.999946	no
10790.g717	10790.g717	-	10790:8737632-8838583	Testes	Carcass	OK	12.9752	29.4692	1.18345	-0.0399965	0.968096	0.999946	no
10790.g719	10790.g719	-	10790:8846578-8848480	Testes	Carcass	OK	11.6815	23.6559	1.01797	-0.643364	0.519988	0.999946	no
10790.g727	10790.g727	-	10790:8864510-8866626	Testes	Carcass	OK	8.31876	3.35229	-1.31122	0.499445	0.617466	0.999946	no
10790.g728	10790.g728	-	10790:8868290-8875324	Testes	Carcass	OK	1.97752	0.747585	-1.40338	0.550156	0.582213	0.999946	no
10790.g729	10790.g729	-	10790:8875370-8916068	Testes	Carcass	OK	9.49944	20.6924	1.12319	-0.0913995	0.927175	0.999946	no
10790.g73	10790.g73	-	10790:1127185-1136156	Testes	Carcass	OK	9.60277	14.2839	0.572866	-0.273489	0.784477	0.999946	no
10790.g730	10790.g730	-	10790:8875370-8916068	Testes	Carcass	OK	39.873	161.984	2.02236	-0.942818	0.345774	0.909898	no
10790.g733	10790.g733	-	10790:8960990-8986815	Testes	Carcass	OK	0.0639147	0.326922	2.35473	-1.58936	0.11198	0.491504	no
10790.g734	10790.g734	-	10790:8987494-9107364	Testes	Carcass	OK	0.453325	1.78689	1.97883	-0.0575082	0.95414	0.999946	no
10790.g737	10790.g737	-	10790:9119255-9126438	Testes	Carcass	NOTEST	0.0163817	0.0793722	2.27655	-1.17577	0.239686	1	no
10790.g739	10790.g739	-	10790:9139018-9139999	Testes	Carcass	NOTEST	0.27432	0	-1.79769e+308	-1.79769e+308	0.0929602	1	no
10790.g74	10790.g74	-	10790:1138711-1145565	Testes	Carcass	NOTEST	0.123022	3.23259e-06	-15.2159	0.00673038	0.99463	1	no
10790.g740	10790.g740	-	10790:9141556-9142678	Testes	Carcass	NOTEST	0.0396223	0.0385658	-0.0389904	0.0173694	0.986142	1	no
10790.g746	10790.g746	-	10790:9180598-9298807	Testes	Carcass	OK	4.88126	16.0991	1.72166	-0.150377	0.880467	0.999946	no
10790.g748	10790.g748	-	10790:9180598-9298807	Testes	Carcass	OK	1.36948	15	3.45327	-0.211256	0.832687	0.999946	no
10790.g75	10790.g75	-	10790:1147979-1160044	Testes	Carcass	OK	6.56508	4.40321	-0.576259	0.0476957	0.961959	0.999946	no
10790.g753	10790.g753	-	10790:9328393-9334642	Testes	Carcass	OK	16.0115	36.4236	1.18576	-0.630429	0.528414	0.999946	no
10790.g755	10790.g755	-	10790:9343812-9353926	Testes	Carcass	OK	11.9065	5.66086	-1.07266	0.606644	0.544087	0.999946	no
10790.g76	10790.g76	-	10790:1160090-1177046	Testes	Carcass	OK	4.44747	13.3345	1.5841	-0.465226	0.641769	0.999946	no
10790.g761	10790.g761	-	10790:9382357-9387656	Testes	Carcass	OK	0.317683	0.234419	-0.438501	0.0927271	0.92612	0.999946	no
10790.g765	10790.g765	-	10790:9494010-9496432	Testes	Carcass	OK	0.902665	0.458727	-0.976554	0.667335	0.504558	0.999946	no
10790.g766	10790.g766	-	10790:9496480-9518384	Testes	Carcass	OK	1.0775	0.0868887	-3.63237	2.40818	0.0160323	0.119052	no
10790.g767	10790.g767	-	10790:9518430-9524823	Testes	Carcass	OK	44.2518	2.82778	-3.96799	1.65714	0.0974918	0.44814	no
10790.g77	10790.g77	-	10790:1177047-1233010	Testes	Carcass	OK	3.40605	0.770109	-2.14497	0.259456	0.795283	0.999946	no
10790.g772	10790.g772	-	10790:9619470-9626884	Testes	Carcass	OK	0.420828	0.297376	-0.500942	0.0122132	0.990255	0.999946	no
10790.g775	10790.g775	-	10790:9631544-9642854	Testes	Carcass	OK	3.15318	3.27213	0.0534233	-0.018003	0.985636	0.999946	no
10790.g776	10790.g776	-	10790:9642855-9694732	Testes	Carcass	OK	6.97322	1.04523	-2.738	0.303733	0.761332	0.999946	no
10790.g777	10790.g777	-	10790:9642855-9694732	Testes	Carcass	OK	1.04936	1.66017	0.661826	-0.0366824	0.970738	0.999946	no
10790.g779	10790.g779	-	10790:9791070-9848118	Testes	Carcass	OK	0.657125	2.31097	1.81426	-0.843159	0.399139	0.963596	no
10790.g78	10790.g78	-	10790:1233110-1260744	Testes	Carcass	OK	1.24577	5.21769	2.06637	-0.328836	0.74228	0.999946	no
10790.g780	10790.g780	-	10790:9848164-9854198	Testes	Carcass	OK	0.768425	9.28315	3.59464	-2.34435	0.0190602	0.137072	no
10790.g781	10790.g781	-	10790:9860694-9872304	Testes	Carcass	OK	3.1177	4.47268	0.520657	-0.248847	0.803479	0.999946	no
10790.g787	10790.g787	-	10790:9889414-9896437	Testes	Carcass	NOTEST	0	0.0635304	1.79769e+308	1.79769e+308	0.476038	1	no
10790.g79	10790.g79	-	10790:1260790-1311995	Testes	Carcass	OK	6.2622	5.32427	-0.234086	0.0193344	0.984574	0.999946	no
10790.g792	10790.g792	-	10790:9955917-9973589	Testes	Carcass	OK	0.588782	1.4219	1.27201	-0.0390246	0.968871	0.999946	no
10790.g793	10790.g793	-	10790:9973591-9981124	Testes	Carcass	OK	15.2247	38.3387	1.33239	-0.202559	0.83948	0.999946	no
10790.g796	10790.g796	-	10790:9985069-10063548	Testes	Carcass	OK	5.36376	10.8503	1.01641	-0.428972	0.667943	0.999946	no
10790.g80	10790.g80	-	10790:1260790-1311995	Testes	Carcass	OK	0.987122	1.65327	0.744021	-0.0104643	0.991651	0.999946	no
10790.g804	10790.g804	-	10790:10135178-10165992	Testes	Carcass	OK	4.9591	12.4382	1.32662	-0.522887	0.601053	0.999946	no
10790.g806	10790.g806	-	10790:10175718-10189293	Testes	Carcass	OK	17.9115	31.5818	0.818206	-0.290122	0.771723	0.999946	no
10790.g808	10790.g808	-	10790:10277285-10280018	Testes	Carcass	OK	0.170856	0.930315	2.44493	-1.62405	0.104365	0.468438	no
10790.g809	10790.g809	-	10790:10283705-10309223	Testes	Carcass	OK	0.161207	0.488523	1.59951	-1.09289	0.274442	0.824549	no
10790.g81	10790.g81	-	10790:1311996-1321490	Testes	Carcass	OK	0.461698	2.10248	2.18707	-0.328336	0.742658	0.999946	no
10790.g810	10790.g810	-	10790:10324923-10328929	Testes	Carcass	OK	23.8907	0.0845626	-8.14222	4.83751	1.31475e-06	0.000163888	yes
10790.g811	10790.g811	-	10790:10328933-10412063	Testes	Carcass	OK	2.03465	0.294525	-2.78832	1.84618	0.0648654	0.352574	no
10790.g812	10790.g812	-	10790:10412109-10428543	Testes	Carcass	OK	1.90383	3.06439	0.686696	-0.0299685	0.976092	0.999946	no
10790.g813	10790.g813	-	10790:10412109-10428543	Testes	Carcass	OK	15.7263	25.54	0.699582	-0.301853	0.762764	0.999946	no
10790.g814	10790.g814	-	10790:10412109-10428543	Testes	Carcass	OK	0.354016	0.531494	0.58624	-0.00255898	0.997958	0.999946	no
10790.g817	10790.g817	-	10790:10431401-10474873	Testes	Carcass	OK	1.04819	1.50238	0.519352	-0.161562	0.871651	0.999946	no
10790.g818	10790.g818	-	10790:10476777-10479383	Testes	Carcass	OK	0.864456	1.11207	0.363388	-0.240165	0.810203	0.999946	no
10790.g819	10790.g819	-	10790:10480781-10503185	Testes	Carcass	OK	2.8585	0.472176	-2.59786	0.210994	0.832892	0.999946	no
10790.g821	10790.g821	-	10790:10503769-10514159	Testes	Carcass	OK	0.965224	0.491598	-0.973383	0.0110205	0.991207	0.999946	no
10790.g825	10790.g825	-	10790:10532749-10535783	Testes	Carcass	OK	1.4936	0.342177	-2.12597	0.740566	0.458957	0.999946	no
10790.g833	10790.g833	-	10790:10563253-10567692	Testes	Carcass	OK	2.41277	1.03688	-1.21844	0.264195	0.79163	0.999946	no
10790.g839	10790.g839	-	10790:10581864-10589980	Testes	Carcass	OK	3.19178	2.39453	-0.414617	0.106083	0.915517	0.999946	no
10790.g84	10790.g84	-	10790:1326115-1329504	Testes	Carcass	OK	1.14452	5.38353	2.23381	-1.32964	0.183638	0.666212	no
10790.g844	10790.g844	-	10790:10612320-10641843	Testes	Carcass	OK	0.0548917	5.74287	6.70904	-4.43612	9.15941e-06	0.000713595	yes
10790.g845	10790.g845	-	10790:10678076-10753590	Testes	Carcass	NOTEST	0.0330055	0.0592663	0.844505	-0.568477	0.569711	1	no
10790.g846	10790.g846	-	10790:10753591-10764788	Testes	Carcass	OK	30.3843	58.6978	0.94998	-0.531075	0.595367	0.999946	no
10790.g847	10790.g847	-	10790:10764888-10774162	Testes	Carcass	OK	16.091	22.5429	0.48642	-0.0178272	0.985777	0.999946	no
10790.g848	10790.g848	-	10790:10774208-10777922	Testes	Carcass	OK	1.46167	0.523733	-1.48071	0.443144	0.657662	0.999946	no
10790.g849	10790.g849	-	10790:10777968-10780338	Testes	Carcass	OK	4.22091	4.92356	0.222148	-0.132592	0.894516	0.999946	no
10790.g85	10790.g85	-	10790:1329505-1349934	Testes	Carcass	OK	0.421663	1.11172	1.39864	-0.0433433	0.965428	0.999946	no
10790.g851	10790.g851	-	10790:10782498-10809814	Testes	Carcass	OK	1.00487	3.13228	1.64021	-0.177617	0.859023	0.999946	no
10790.g854	10790.g854	-	10790:10825700-10842362	Testes	Carcass	OK	0.0490602	0.598968	3.60986	-1.54506	0.122332	0.520093	no
10790.g855	10790.g855	-	10790:10842462-10844625	Testes	Carcass	OK	20.8907	0.237268	-6.4602	2.50714	0.0121713	0.0953013	no
10790.g856	10790.g856	-	10790:10844672-10870109	Testes	Carcass	OK	0.0277295	1.37629	5.63322	-3.49841	0.000468045	0.00785593	yes
10790.g857	10790.g857	-	10790:10870110-10894152	Testes	Carcass	OK	0.314967	3.48386	3.46741	-1.94524	0.0517459	0.299364	no
10790.g860	10790.g860	-	10790:10894262-10908726	Testes	Carcass	NOTEST	0.0748119	0	-1.79769e+308	-1.79769e+308	0.498517	1	no
10790.g863	10790.g863	-	10790:10914737-10916929	Testes	Carcass	OK	4.39319	6.77972	0.625956	-0.313621	0.753809	0.999946	no
10790.g870	10790.g870	-	10790:10959866-10965470	Testes	Carcass	OK	5.30915	0.216084	-4.61881	0.293444	0.769183	0.999946	no
10790.g879	10790.g879	-	10790:11007764-11016446	Testes	Carcass	OK	2.02674	1.6931	-0.259499	0.00435909	0.996522	0.999946	no
10790.g880	10790.g880	-	10790:11016492-11034336	Testes	Carcass	OK	40.6966	97.788	1.26475	-0.481771	0.629969	0.999946	no
10790.g881	10790.g881	-	10790:11034436-11043966	Testes	Carcass	OK	1.17352	5.32655	2.18236	-0.092062	0.926649	0.999946	no
10790.g884	10790.g884	-	10790:11051212-11057731	Testes	Carcass	OK	31.5943	78.5856	1.3146	-0.679571	0.496776	0.999946	no
10790.g885	10790.g885	-	10790:11051212-11057731	Testes	Carcass	OK	10.6954	36.6828	1.77811	-0.159997	0.872884	0.999946	no
10790.g887	10790.g887	-	10790:11058996-11061138	Testes	Carcass	OK	1.87318	1.97708	0.0778763	-0.0505185	0.959709	0.999946	no
10790.g892	10790.g892	-	10790:11086422-11088816	Testes	Carcass	NOTEST	0.0306121	0.0296581	-0.0456772	0.0244267	0.980512	1	no
10790.g894	10790.g894	-	10790:11093552-11096913	Testes	Carcass	OK	0.357194	3.76841	3.39918	-0.491144	0.623325	0.999946	no
10790.g895	10790.g895	-	10790:11096960-11107594	Testes	Carcass	OK	1.27408	8.60986	2.75654	-0.62284	0.53339	0.999946	no
10790.g896	10790.g896	-	10790:11096960-11107594	Testes	Carcass	NOTEST	0	0	0	0	1	1	no
10790.g897	10790.g897	-	10790:11096960-11107594	Testes	Carcass	NOTEST	0.0119874	0.0115932	-0.0482299	0.00210924	0.998317	1	no
10790.g898	10790.g898	-	10790:11096960-11107594	Testes	Carcass	OK	0.885168	2.61653	1.56363	-0.509533	0.610378	0.999946	no
10790.g899	10790.g899	-	10790:11107640-11146934	Testes	Carcass	OK	1.15963	14.713	3.66535	-0.597432	0.550219	0.999946	no
10790.g901	10790.g901	-	10790:11159081-11178380	Testes	Carcass	OK	2.48395	3.79178	0.61024	-0.151475	0.879601	0.999946	no
10790.g907	10790.g907	-	10790:11210901-11214110	Testes	Carcass	OK	4.34074	23.7368	2.45111	-1.43193	0.152164	0.595969	no
10790.g910	10790.g910	-	10790:11225098-11230060	Testes	Carcass	OK	46.6625	1.15655	-5.33436	2.04932	0.0404309	0.247224	no
10790.g913	10790.g913	-	10790:11251822-11256135	Testes	Carcass	OK	14.6997	20.0392	0.447036	-0.220991	0.825099	0.999946	no
10790.g915	10790.g915	-	10790:11259165-11261921	Testes	Carcass	OK	7.8289	10.0368	0.35842	-0.0461447	0.963195	0.999946	no
10790.g916	10790.g916	-	10790:11259165-11261921	Testes	Carcass	OK	5.44802	1.29611	-2.07154	0.0175998	0.985958	0.999946	no
10790.g921	10790.g921	-	10790:11276061-11296885	Testes	Carcass	NOTEST	0.0131671	0.0776539	2.56012	-0.612396	0.540276	1	no
10790.g923	10790.g923	-	10790:11307731-11321325	Testes	Carcass	OK	0	0.335585	1.79769e+308	1.79769e+308	0.213117	0.720069	no
10790.g929	10790.g929	-	10790:11371308-11400428	Testes	Carcass	OK	7.80052	0.15655	-5.63888	2.3759	0.0175062	0.128264	no
10790.g932	10790.g932	-	10790:11406795-11419659	Testes	Carcass	OK	8.26214	19.2113	1.21736	-0.571122	0.567917	0.999946	no
10790.g933	10790.g933	-	10790:11419705-11424249	Testes	Carcass	OK	0.0217602	0.533591	4.61597	-1.62586	0.103978	0.467353	no
10790.g944	10790.g944	-	10790:11482093-11484863	Testes	Carcass	OK	591.7	1.93401	-8.25712	5.04276	4.58856e-07	8.13562e-05	yes
10790.g948	10790.g948	-	10790:11520283-11547166	Testes	Carcass	OK	7.55994	0.0992475	-6.2512	0.336539	0.736464	0.999946	no
10790.g949	10790.g949	-	10790:11520283-11547166	Testes	Carcass	OK	4.81344	0.159834	-4.91242	0.0750453	0.940179	0.999946	no
10790.g958	10790.g958	-	10790:11625612-11627363	Testes	Carcass	NOTEST	0.220257	0.0640998	-1.7808	1.11124	0.266467	1	no
10790.g96	10790.g96	-	10790:1462855-1646084	Testes	Carcass	OK	0.500751	0.0297731	-4.07201	0.0127132	0.989857	0.999946	no
10790.g963	10790.g963	-	10790:11654423-11656157	Testes	Carcass	OK	4.05546	5.194	0.35698	-0.183802	0.854168	0.999946	no
10790.g966	10790.g966	-	10790:11720744-11731377	Testes	Carcass	OK	6.04112	14.8785	1.30034	-0.4993	0.617568	0.999946	no
10790.g97	10790.g97	-	10790:1462855-1646084	Testes	Carcass	OK	11.2189	0.673115	-4.05893	0.194414	0.845852	0.999946	no
10790.g970	10790.g970	-	10790:11734547-11737171	Testes	Carcass	OK	12.5299	5.58292	-1.16628	0.738487	0.460218	0.999946	no
10790.g972	10790.g972	-	10790:11739369-11747247	Testes	Carcass	OK	3.11035	0.0351028	-6.46935	0.501972	0.615687	0.999946	no
10790.g974	10790.g974	-	10790:11801000-11807877	Testes	Carcass	OK	0.491539	1.35927	1.46745	-0.973273	0.330418	0.892678	no
10790.g979	10790.g979	-	10790:11974235-11988566	Testes	Carcass	OK	0.0884583	1.71858	4.28007	-0.796849	0.425539	0.986452	no
10790.g98	10790.g98	-	10790:1462855-1646084	Testes	Carcass	OK	5.85177	6.81004	0.218792	-0.00596551	0.99524	0.999946	no
10790.g980	10790.g980	-	10790:11989425-11999617	Testes	Carcass	OK	0.0402214	1.23915	4.94525	-3.21331	0.00131216	0.0156273	yes
10790.g981	10790.g981	-	10790:11999663-12014883	Testes	Carcass	OK	0.0502095	2.35225	5.54994	-3.64706	0.000265256	0.00566843	yes
10790.g983	10790.g983	-	10790:12074928-12076305	Testes	Carcass	OK	11.0375	2.95053	-1.90337	0.758288	0.448279	0.999946	no
10790.g991	10790.g991	-	10790:12091813-12094086	Testes	Carcass	OK	1.59095	1.37522	-0.210228	0.137712	0.890468	0.999946	no
10790.g992	10790.g992	-	10790:12094091-12095345	Testes	Carcass	OK	8.27687	6.16371	-0.425285	0.170061	0.864962	0.999946	no
10791.g1	10791.g1	-	10791:0-1685	Testes	Carcass	OK	8.20185	14.2532	0.797264	-0.505734	0.613044	0.999946	no
10791.g1000	10791.g1000	-	10791:10398606-10400011	Testes	Carcass	OK	38.239	1.06395	-5.16755	2.30587	0.0211177	0.149795	no
10791.g1007	10791.g1007	-	10791:10418791-10486256	Testes	Carcass	NOTEST	0.289396	0.096225	-1.58856	0.090374	0.92799	1	no
10791.g1008	10791.g1008	-	10791:10418791-10486256	Testes	Carcass	OK	3.17014	7.07237	1.15765	-0.639272	0.522646	0.999946	no
10791.g1015	10791.g1015	-	10791:10502694-10510895	Testes	Carcass	OK	4.00403	6.75458	0.754413	-0.339856	0.733965	0.999946	no
10791.g1016	10791.g1016	-	10791:10511728-10516215	Testes	Carcass	OK	0.552257	0.608584	0.140116	-0.0923606	0.926412	0.999946	no
10791.g1022	10791.g1022	-	10791:10556166-10567061	Testes	Carcass	OK	2.20249	8.95369	2.02335	-1.02062	0.307437	0.862353	no
10791.g1024	10791.g1024	-	10791:10602517-10619451	Testes	Carcass	OK	40.652	97.8128	1.2667	-0.665784	0.505549	0.999946	no
10791.g1025	10791.g1025	-	10791:10643681-10683136	Testes	Carcass	NOTEST	0.0816878	0.212426	1.37877	-0.0322716	0.974255	1	no
10791.g1026	10791.g1026	-	10791:10643681-10683136	Testes	Carcass	OK	1.72609	0.676677	-1.35097	0.60664	0.54409	0.999946	no
10791.g1029	10791.g1029	-	10791:10684424-10704276	Testes	Carcass	OK	46.179	33.0266	-0.483608	0.238398	0.811573	0.999946	no
10791.g1030	10791.g1030	-	10791:10684424-10704276	Testes	Carcass	OK	2.83239	1.34361	-1.0759	0.169912	0.86508	0.999946	no
10791.g1034	10791.g1034	-	10791:10714711-10717783	Testes	Carcass	NOTEST	0.066902	0.0561292	-0.253298	0.00613269	0.995107	1	no
10791.g1038	10791.g1038	-	10791:10731221-10732216	Testes	Carcass	OK	0.409343	0	-1.79769e+308	-1.79769e+308	0.210752	0.717131	no
10791.g1045	10791.g1045	-	10791:10766502-10792756	Testes	Carcass	OK	0.132781	0.655766	2.30414	-0.0847277	0.932478	0.999946	no
10791.g1048	10791.g1048	-	10791:10796846-10802296	Testes	Carcass	OK	3.61557	0.996368	-1.85947	0.018269	0.985424	0.999946	no
10791.g1050	10791.g1050	-	10791:10802342-10822526	Testes	Carcass	OK	2.06241	4.54107	1.1387	-0.18362	0.854311	0.999946	no
10791.g1053	10791.g1053	-	10791:10822626-10830990	Testes	Carcass	OK	0.308473	2.64284	3.09887	-0.111349	0.91134	0.999946	no
10791.g1055	10791.g1055	-	10791:10845566-10862746	Testes	Carcass	OK	15.9837	9.62664	-0.731496	0.25444	0.799156	0.999946	no
10791.g1058	10791.g1058	-	10791:10907394-10910406	Testes	Carcass	OK	1.00173	0	-1.79769e+308	-1.79769e+308	0.0874761	0.422172	no
10791.g1061	10791.g1061	-	10791:11002313-11036465	Testes	Carcass	OK	3.26573	0.0380661	-6.42276	4.0667	4.76837e-05	0.00230982	yes
10791.g1063	10791.g1063	-	10791:11053230-11061895	Testes	Carcass	OK	0.967385	0.937335	-0.0455256	0.0305805	0.975604	0.999946	no
10791.g1065	10791.g1065	-	10791:11099107-11118302	Testes	Carcass	OK	6.80559	3.5259	-0.948726	0.248435	0.803798	0.999946	no
10791.g1071	10791.g1071	-	10791:11127938-11133392	Testes	Carcass	OK	1.5189	3.91095	1.36449	-0.803987	0.421404	0.982127	no
10791.g1074	10791.g1074	-	10791:11145982-11157237	Testes	Carcass	OK	4.29064	1.94677	-1.14011	0.503332	0.614731	0.999946	no
10791.g1080	10791.g1080	-	10791:11179302-11191033	Testes	Carcass	OK	6.56453	6.45497	-0.0242814	0.000248185	0.999802	0.999946	no
10791.g1085	10791.g1085	-	10791:11179302-11191033	Testes	Carcass	OK	13.9793	12.1862	-0.198045	0.0484072	0.961392	0.999946	no
10791.g109	10791.g109	-	10791:1124031-1125584	Testes	Carcass	OK	1.70898	0.629511	-1.44083	0.977768	0.328189	0.890636	no
10791.g1093	10791.g1093	-	10791:11259636-11327951	Testes	Carcass	OK	1.33859	28.7555	4.42505	-0.0973653	0.922436	0.999946	no
10791.g1094	10791.g1094	-	10791:11259636-11327951	Testes	Carcass	OK	34.5749	11.0108	-1.6508	0.408766	0.682712	0.999946	no
10791.g1095	10791.g1095	-	10791:11327952-11334356	Testes	Carcass	OK	6.49399	1.21312	-2.42039	0.332821	0.73927	0.999946	no
10791.g1096	10791.g1096	-	10791:11334456-11343050	Testes	Carcass	OK	11.6211	17.6717	0.604694	-0.310206	0.756404	0.999946	no
10791.g1098	10791.g1098	-	10791:11349303-11375316	Testes	Carcass	OK	4.39036	0.121823	-5.17147	2.61008	0.00905203	0.075899	no
10791.g1099	10791.g1099	-	10791:11378234-11381896	Testes	Carcass	OK	131.931	0.639243	-7.68921	4.64906	3.33453e-06	0.000331644	yes
10791.g11	10791.g11	-	10791:154455-155594	Testes	Carcass	OK	9.46156	0.380565	-4.63586	3.06117	0.00220475	0.0235299	yes
10791.g1104	10791.g1104	-	10791:11528254-11537268	Testes	Carcass	OK	0.555969	1.63868	1.55946	-1.02145	0.307043	0.862354	no
10791.g1109	10791.g1109	-	10791:11555949-11573388	Testes	Carcass	OK	4.28825	8.47539	0.98289	-0.387	0.698756	0.999946	no
10791.g111	10791.g111	-	10791:1165354-1171336	Testes	Carcass	OK	697.406	1305.36	0.904376	-0.429509	0.667553	0.999946	no
10791.g1110	10791.g1110	-	10791:11555949-11573388	Testes	Carcass	OK	4.32891	3.18421	-0.443069	0.142417	0.886751	0.999946	no
10791.g1111	10791.g1111	-	10791:11574008-11576633	Testes	Carcass	OK	29.2136	11.6754	-1.32317	0.659586	0.50952	0.999946	no
10791.g1118	10791.g1118	-	10791:11600053-11644538	Testes	Carcass	OK	2.09023	0.896292	-1.22162	0.232237	0.816354	0.999946	no
10791.g1119	10791.g1119	-	10791:11644584-11729738	Testes	Carcass	OK	1.17396	0.731794	-0.681879	0.150096	0.880689	0.999946	no
10791.g1120	10791.g1120	-	10791:11765015-11768508	Testes	Carcass	OK	79.5782	0.651428	-6.93262	4.25877	2.05558e-05	0.00136295	yes
10791.g1122	10791.g1122	-	10791:11800451-11816943	Testes	Carcass	OK	6.59758	2.68789	-1.29546	0.650778	0.51519	0.999946	no
10791.g1125	10791.g1125	-	10791:11852613-11867917	Testes	Carcass	OK	0.464119	0.145242	-1.67603	1.14477	0.252303	0.79207	no
10791.g1126	10791.g1126	-	10791:11867963-11913073	Testes	Carcass	OK	3.39135	4.83192	0.510737	-0.167016	0.867357	0.999946	no
10791.g1129	10791.g1129	-	10791:11916923-11930588	Testes	Carcass	OK	2.42802	3.08591	0.345917	-0.0456869	0.96356	0.999946	no
10791.g113	10791.g113	-	10791:1172684-1183455	Testes	Carcass	OK	3.85727	4.92936	0.353821	-0.131828	0.89512	0.999946	no
10791.g1135	10791.g1135	-	10791:11956913-11968317	Testes	Carcass	OK	0.0141476	0.663738	5.55198	-3.26077	0.00111111	0.0136531	yes
10791.g1136	10791.g1136	-	10791:11969503-11970460	Testes	Carcass	OK	0	0.438192	1.79769e+308	1.79769e+308	0.0835335	0.40952	no
10791.g1142	10791.g1142	-	10791:12026562-12077435	Testes	Carcass	OK	1.45868	2.36342	0.696208	-0.320668	0.748462	0.999946	no
10791.g1151	10791.g1151	-	10791:12115034-12115592	Testes	Carcass	NOTEST	0	0	0	0	1	1	no
10791.g1160	10791.g1160	-	10791:12413201-12432586	Testes	Carcass	OK	0.147186	0.310427	1.07662	-0.287965	0.773373	0.999946	no
10791.g1163	10791.g1163	-	10791:12438176-12453138	Testes	Carcass	OK	13.1456	13.2002	0.00597715	-0.00155346	0.998761	0.999946	no
10791.g1165	10791.g1165	-	10791:12463436-12473597	Testes	Carcass	OK	5.65705	7.4241	0.392166	-0.224119	0.822665	0.999946	no
10791.g1167	10791.g1167	-	10791:12476676-12479357	Testes	Carcass	OK	63.3054	1.72934	-5.19403	2.44554	0.0144636	0.109137	no
10791.g1168	10791.g1168	-	10791:12479416-12491886	Testes	Carcass	OK	5.22296	0.171854	-4.92561	0.0377502	0.969887	0.999946	no
10791.g1170	10791.g1170	-	10791:12496611-12499672	Testes	Carcass	OK	18.5666	12.0271	-0.626412	0.324976	0.745199	0.999946	no
10791.g1179	10791.g1179	-	10791:12541199-12543817	Testes	Carcass	OK	4.28228	4.09898	-0.0631111	0.00892249	0.992881	0.999946	no
10791.g1185	10791.g1185	-	10791:12557087-12562258	Testes	Carcass	OK	11.0526	36.4761	1.72257	-0.783142	0.433544	0.992528	no
10791.g1191	10791.g1191	-	10791:12573259-12579547	Testes	Carcass	OK	44.7549	8.68337	-2.36572	0.843971	0.398686	0.963596	no
10791.g1192	10791.g1192	-	10791:12573259-12579547	Testes	Carcass	OK	1.32604	4.57416	1.78639	-0.0890398	0.92905	0.999946	no
10791.g1195	10791.g1195	-	10791:12611195-12614727	Testes	Carcass	OK	3.4242	0.181517	-4.23759	2.81405	0.00489214	0.0458283	yes
10791.g1199	10791.g1199	-	10791:12623001-12628084	Testes	Carcass	OK	4.5782	2.36427	-0.953386	0.24287	0.808106	0.999946	no
10791.g12	10791.g12	-	10791:160495-175388	Testes	Carcass	OK	22.2727	44.4643	0.997367	-0.546566	0.584677	0.999946	no
10791.g1200	10791.g1200	-	10791:12623001-12628084	Testes	Carcass	OK	20.3242	8.18277	-1.31254	0.59355	0.552813	0.999946	no
10791.g1201	10791.g1201	-	10791:12623001-12628084	Testes	Carcass	OK	4.7555	0.0225896	-7.71779	0.352491	0.72447	0.999946	no
10791.g1204	10791.g1204	-	10791:12645153-12698561	Testes	Carcass	NOTEST	0	0	0	0	1	1	no
10791.g1205	10791.g1205	-	10791:12698661-12705335	Testes	Carcass	OK	1.22827	2.92662	1.25261	-0.800702	0.423304	0.983956	no
10791.g1206	10791.g1206	-	10791:12705381-12733816	Testes	Carcass	OK	1.07367	1.90145	0.824548	-0.36304	0.716575	0.999946	no
10791.g1214	10791.g1214	-	10791:12760283-12771696	Testes	Carcass	OK	0.627992	1.9955	1.66793	-0.292144	0.770177	0.999946	no
10791.g1215	10791.g1215	-	10791:12771697-12779181	Testes	Carcass	OK	9.57343	12.3699	0.369724	-0.138609	0.889759	0.999946	no
10791.g1220	10791.g1220	-	10791:12880867-12889661	Testes	Carcass	OK	0.157659	6.9628	5.46479	-2.51092	0.0120418	0.0946037	no
10791.g1222	10791.g1222	-	10791:12894127-12904831	Testes	Carcass	OK	11.1823	0.684009	-4.03106	2.6506	0.0080348	0.0689783	no
10791.g1224	10791.g1224	-	10791:12923761-12931199	Testes	Carcass	OK	1.80127	6.77394	1.91098	-1.22036	0.222327	0.735504	no
10791.g1226	10791.g1226	-	10791:12952657-12967097	Testes	Carcass	OK	0.950591	0.443677	-1.09931	0.0652835	0.947948	0.999946	no
10791.g1227	10791.g1227	-	10791:12967098-12980387	Testes	Carcass	OK	7.72207	2.24504	-1.78225	0.707982	0.478956	0.999946	no
10791.g1233	10791.g1233	-	10791:12999607-13023171	Testes	Carcass	OK	0.750723	0.667847	-0.168764	0.0537515	0.957133	0.999946	no
10791.g1236	10791.g1236	-	10791:13039397-13080247	Testes	Carcass	OK	0	1.73677	1.79769e+308	1.79769e+308	0.427913	0.987755	no
10791.g1237	10791.g1237	-	10791:13080294-13138077	Testes	Carcass	OK	1.10662	0.497715	-1.15277	0.560496	0.575141	0.999946	no
10791.g1238	10791.g1238	-	10791:13168012-13182787	Testes	Carcass	OK	2.53726	0.314418	-3.01251	0.449533	0.653047	0.999946	no
10791.g124	10791.g124	-	10791:1249023-1259196	Testes	Carcass	OK	2.44705	2.70114	0.142523	-0.00297339	0.997628	0.999946	no
10791.g1240	10791.g1240	-	10791:13188742-13189627	Testes	Carcass	OK	69.5964	0.201316	-8.4334	5.31931	1.04164e-07	3.10169e-05	yes
10791.g1241	10791.g1241	-	10791:13189692-13190675	Testes	Carcass	OK	102.822	0.283846	-8.50083	5.48898	4.04253e-08	1.4536e-05	yes
10791.g1245	10791.g1245	-	10791:13253691-13274396	Testes	Carcass	OK	1.36694	7.25272	2.40757	-1.56112	0.118496	0.510045	no
10791.g1247	10791.g1247	-	10791:13295378-13385442	Testes	Carcass	OK	9.00819	15.0122	0.736828	-0.167493	0.866982	0.999946	no
10791.g1248	10791.g1248	-	10791:13389319-13397702	Testes	Carcass	OK	8.76752	7.44078	-0.236714	0.119898	0.904564	0.999946	no
10791.g125	10791.g125	-	10791:1249023-1259196	Testes	Carcass	OK	24.2475	39.1798	0.692271	-0.353708	0.723558	0.999946	no
10791.g1252	10791.g1252	-	10791:13402162-13404101	Testes	Carcass	OK	5.98709	9.07565	0.600146	-0.2834	0.77687	0.999946	no
10791.g1254	10791.g1254	-	10791:13404980-13413052	Testes	Carcass	OK	1.00878	0.678688	-0.571789	0.038189	0.969537	0.999946	no
10791.g1256	10791.g1256	-	10791:13416912-13452212	Testes	Carcass	NOTEST	0.0814346	0.25645	1.65497	-0.658308	0.51034	1	no
10791.g1257	10791.g1257	-	10791:13453710-13457470	Testes	Carcass	OK	0	0.588568	1.79769e+308	1.79769e+308	0.0786863	0.399958	no
10791.g1258	10791.g1258	-	10791:13458920-13501231	Testes	Carcass	NOTEST	0.0706385	0.010509	-2.74882	0.154605	0.877133	1	no
10791.g1260	10791.g1260	-	10791:13502870-13511972	Testes	Carcass	OK	0.950402	4.40784	2.21346	-1.12187	0.261919	0.806704	no
10791.g1274	10791.g1274	-	10791:13603194-13633539	Testes	Carcass	OK	3.63005	2.29829	-0.659427	0.180182	0.857009	0.999946	no
10791.g1275	10791.g1275	-	10791:13633540-13660904	Testes	Carcass	OK	6.23253	10.1461	0.703037	-0.311457	0.755453	0.999946	no
10791.g1277	10791.g1277	-	10791:13660950-13738264	Testes	Carcass	NOTEST	0	0.0622124	1.79769e+308	1.79769e+308	0.49991	1	no
10791.g128	10791.g128	-	10791:1267652-1279667	Testes	Carcass	OK	7.93815	13.8931	0.807492	-0.531832	0.594843	0.999946	no
10791.g1280	10791.g1280	-	10791:13757280-13759884	Testes	Carcass	OK	13.1315	0.222924	-5.88033	1.01131	0.311867	0.869971	no
10791.g1284	10791.g1284	-	10791:13792535-13807679	Testes	Carcass	OK	0.634951	1.4957	1.2361	-0.0242973	0.980615	0.999946	no
10791.g1286	10791.g1286	-	10791:13792535-13807679	Testes	Carcass	OK	1.62853	1.17054	-0.476391	0.012177	0.990284	0.999946	no
10791.g1287	10791.g1287	-	10791:13807779-13827910	Testes	Carcass	OK	2.00111	3.95801	0.983973	-0.00726233	0.994206	0.999946	no
10791.g1298	10791.g1298	-	10791:13884889-13886164	Testes	Carcass	OK	0.247251	50.4863	7.67377	-2.88321	0.00393641	0.0380181	yes
10791.g1305	10791.g1305	-	10791:13953499-13980142	Testes	Carcass	OK	0.629321	0.80224	0.350238	-0.0318387	0.974601	0.999946	no
10791.g1306	10791.g1306	-	10791:13953499-13980142	Testes	Carcass	OK	4.45487	6.881	0.627233	-0.251467	0.801453	0.999946	no
10791.g132	10791.g132	-	10791:1320327-1326752	Testes	Carcass	NOTEST	0.0556261	0.150779	1.4386	-0.950378	0.34192	1	no
10791.g1320	10791.g1320	-	10791:14008474-14010678	Testes	Carcass	OK	67.5213	29.3043	-1.20423	0.682209	0.495107	0.999946	no
10791.g1321	10791.g1321	-	10791:14010778-14072909	Testes	Carcass	OK	13.6204	1.18175	-3.52676	0.277276	0.781568	0.999946	no
10791.g1322	10791.g1322	-	10791:14010778-14072909	Testes	Carcass	OK	0.493438	0.776281	0.653708	-0.0500378	0.960092	0.999946	no
10791.g1325	10791.g1325	-	10791:14097348-14111585	Testes	Carcass	OK	0.234093	0.544387	1.21755	-0.815352	0.414871	0.974775	no
10791.g1326	10791.g1326	-	10791:14114698-14117945	Testes	Carcass	OK	1.59009	7.87108	2.30746	-1.48472	0.137618	0.56232	no
10791.g1327	10791.g1327	-	10791:14121914-14159184	Testes	Carcass	OK	0.178294	0.379347	1.08926	-0.743671	0.457076	0.999946	no
10791.g1328	10791.g1328	-	10791:14159185-14162454	Testes	Carcass	OK	0.680084	0.917578	0.432119	-0.286161	0.774754	0.999946	no
10791.g1330	10791.g1330	-	10791:14168924-14177674	Testes	Carcass	OK	1.38464	4.93543	1.83366	-0.0738232	0.941151	0.999946	no
10791.g1331	10791.g1331	-	10791:14168924-14177674	Testes	Carcass	OK	2.40499	4.09769	0.768782	-0.0126668	0.989894	0.999946	no
10791.g1336	10791.g1336	-	10791:14216814-14220314	Testes	Carcass	OK	5.7387	10.2656	0.839026	-0.530246	0.595942	0.999946	no
10791.g1341	10791.g1341	-	10791:14257070-14280684	Testes	Carcass	OK	2.21407	4.19508	0.922001	-0.584418	0.558939	0.999946	no
10791.g1342	10791.g1342	-	10791:14280730-14303154	Testes	Carcass	OK	3.25218	3.92639	0.271796	-0.126201	0.899573	0.999946	no
10791.g1346	10791.g1346	-	10791:14335073-14342737	Testes	Carcass	OK	34.2167	33.981	-0.00997019	0.00559839	0.995533	0.999946	no
10791.g1348	10791.g1348	-	10791:14342783-14387207	Testes	Carcass	OK	3.22364	4.46676	0.470537	-0.105144	0.916262	0.999946	no
10791.g1349	10791.g1349	-	10791:14387307-14418527	Testes	Carcass	OK	0.104964	0.58595	2.48089	-1.62057	0.105111	0.469956	no
10791.g135	10791.g135	-	10791:1370107-1374142	Testes	Carcass	OK	4.04364	6.54786	0.69537	-0.440518	0.659562	0.999946	no
10791.g1351	10791.g1351	-	10791:14424347-14432978	Testes	Carcass	OK	0.438225	1.63825	1.90241	-1.24794	0.212055	0.71967	no
10791.g1352	10791.g1352	-	10791:14436097-14438136	Testes	Carcass	OK	0.132014	1.71868	3.70253	-2.43466	0.0149059	0.111752	no
10791.g1353	10791.g1353	-	10791:14438138-14443637	Testes	Carcass	OK	1.58884	0.4563	-1.79992	0.129286	0.897131	0.999946	no
10791.g1359	10791.g1359	-	10791:14500155-14504044	Testes	Carcass	OK	8.05074	1.95375	-2.04288	1.19155	0.233438	0.756843	no
10791.g136	10791.g136	-	10791:1374332-1379088	Testes	Carcass	OK	1.78997	2.88625	0.689261	-0.0170937	0.986362	0.999946	no
10791.g1362	10791.g1362	-	10791:14542902-14554974	Testes	Carcass	OK	15.0474	44.2329	1.55561	-0.697899	0.485241	0.999946	no
10791.g1364	10791.g1364	-	10791:14558814-14568383	Testes	Carcass	OK	0.687865	4.31413	2.64887	-0.993915	0.320264	0.879339	no
10791.g1369	10791.g1369	-	10791:14595715-14603304	Testes	Carcass	OK	0.833633	9.95203	3.57751	-0.653115	0.513682	0.999946	no
10791.g137	10791.g137	-	10791:1374332-1379088	Testes	Carcass	OK	42.6762	28.4234	-0.586356	0.305736	0.759805	0.999946	no
10791.g1381	10791.g1381	-	10791:14684139-14690068	Testes	Carcass	OK	17.1724	6.18327	-1.47365	0.444877	0.656409	0.999946	no
10791.g1387	10791.g1387	-	10791:14699647-14700550	Testes	Carcass	OK	11.56	6.13471	-0.914074	0.521714	0.60187	0.999946	no
10791.g1397	10791.g1397	-	10791:14788218-14794402	Testes	Carcass	OK	11.588	9.74095	-0.250497	0.107466	0.91442	0.999946	no
10791.g1399	10791.g1399	-	10791:14807769-14811785	Testes	Carcass	OK	1.64703	1.78351	0.114854	-0.0427936	0.965866	0.999946	no
10791.g1404	10791.g1404	-	10791:14821548-14826412	Testes	Carcass	OK	16.3321	27.8495	0.769941	-0.404718	0.685684	0.999946	no
10791.g1405	10791.g1405	-	10791:14850992-14876681	Testes	Carcass	OK	0.056996	0.349996	2.61841	-1.40028	0.161431	0.619829	no
10791.g1409	10791.g1409	-	10791:14885912-14914734	Testes	Carcass	OK	0.0804217	0.75291	3.22682	-2.13309	0.0329172	0.211217	no
10791.g141	10791.g141	-	10791:1437592-1439182	Testes	Carcass	OK	2.9082	1.1429	-1.34743	0.895984	0.370261	0.938253	no
10791.g1410	10791.g1410	-	10791:14924694-14926832	Testes	Carcass	OK	0.561955	0.0939421	-2.58061	1.7084	0.0875617	0.422184	no
10791.g1415	10791.g1415	-	10791:15000454-15006880	Testes	Carcass	OK	0.0430306	2.18205	5.66418	-1.9567	0.0503823	0.29238	no
10791.g1417	10791.g1417	-	10791:15039507-15055430	Testes	Carcass	NOTEST	0.0598993	0.145486	1.28027	-0.740444	0.459031	1	no
10791.g1419	10791.g1419	-	10791:15057011-15060500	Testes	Carcass	OK	0.213202	0.311033	0.544846	-0.359462	0.71925	0.999946	no
10791.g142	10791.g142	-	10791:1439232-1440167	Testes	Carcass	OK	11.753	0.668506	-4.13595	2.74561	0.0060398	0.0547358	no
10791.g1421	10791.g1421	-	10791:15093043-15094870	Testes	Carcass	OK	0.189128	1.55996	3.04407	-2.03211	0.0421428	0.25493	no
10791.g1422	10791.g1422	-	10791:15096078-15104430	Testes	Carcass	OK	0.463997	2.00204	2.10928	-1.39287	0.163658	0.62429	no
10791.g1423	10791.g1423	-	10791:15120122-15122018	Testes	Carcass	NOTEST	0.108238	0	-1.79769e+308	-1.79769e+308	0.0929602	1	no
10791.g1424	10791.g1424	-	10791:15122071-15123708	Testes	Carcass	OK	2.58038	1.20197	-1.10218	0.748731	0.45402	0.999946	no
10791.g1425	10791.g1425	-	10791:15123888-15124668	Testes	Carcass	OK	19.3294	0.478743	-5.3354	0.852598	0.393882	0.961212	no
10791.g1426	10791.g1426	-	10791:15124719-15129008	Testes	Carcass	OK	11.1708	26.1326	1.22612	-0.70102	0.483291	0.999946	no
10791.g1427	10791.g1427	-	10791:15136675-15149898	Testes	Carcass	OK	0.805836	0.0169794	-5.56863	2.9277	0.00341483	0.0337836	yes
10791.g1431	10791.g1431	-	10791:15209828-15256681	Testes	Carcass	OK	0.624723	0.768776	0.299348	-0.193458	0.8466	0.999946	no
10791.g1433	10791.g1433	-	10791:15332333-15333165	Testes	Carcass	NOTEST	0	0.0500354	1.79769e+308	1.79769e+308	0.182923	1	no
10791.g1438	10791.g1438	-	10791:15383393-15390403	Testes	Carcass	OK	0.652534	0.245987	-1.40747	0.973121	0.330493	0.892678	no
10791.g144	10791.g144	-	10791:1446392-1452557	Testes	Carcass	OK	2.69971	0.840583	-1.68334	1.13189	0.25768	0.799288	no
10791.g1440	10791.g1440	-	10791:15456539-15477096	Testes	Carcass	OK	16.1739	3.25762	-2.31178	0.862358	0.388491	0.955036	no
10791.g1441	10791.g1441	-	10791:15456539-15477096	Testes	Carcass	OK	0.919541	5.7849	2.65331	-0.552307	0.580738	0.999946	no
10791.g1442	10791.g1442	-	10791:15477143-15484797	Testes	Carcass	OK	0.892225	5.09965	2.51492	-1.64333	0.100315	0.455123	no
10791.g1443	10791.g1443	-	10791:15484843-15494538	Testes	Carcass	OK	1.29029	7.14966	2.47018	-1.57767	0.114642	0.499667	no
10791.g1444	10791.g1444	-	10791:15497753-15524458	Testes	Carcass	OK	3.08531	0.0736231	-5.38911	3.42928	0.000605175	0.00905711	yes
10791.g1445	10791.g1445	-	10791:15524504-15525828	Testes	Carcass	OK	20.427	0.234175	-6.44675	4.1789	2.92923e-05	0.0017668	yes
10791.g1446	10791.g1446	-	10791:15525928-15527528	Testes	Carcass	OK	4.66579	0.136465	-5.09552	3.20239	0.00136293	0.0160479	yes
10791.g1448	10791.g1448	-	10791:15530608-15534010	Testes	Carcass	OK	0.166871	0.449549	1.42975	-0.0295356	0.976437	0.999946	no
10791.g1451	10791.g1451	-	10791:15540042-15560768	Testes	Carcass	OK	15.2978	35.2435	1.20404	-0.300822	0.763551	0.999946	no
10791.g1452	10791.g1452	-	10791:15540042-15560768	Testes	Carcass	OK	0.354365	1.6087	2.18259	-0.0384704	0.969313	0.999946	no
10791.g1456	10791.g1456	-	10791:15584378-15595712	Testes	Carcass	OK	2.80695	4.13273	0.558092	-0.215376	0.829474	0.999946	no
10791.g146	10791.g146	-	10791:1454310-1456302	Testes	Carcass	OK	0.339757	2.37077	2.80278	-1.88374	0.0595997	0.331665	no
10791.g1460	10791.g1460	-	10791:15696933-15748207	Testes	Carcass	OK	3.64464	0.008884	-8.68035	4.46274	8.09195e-06	0.000641116	yes
10791.g1463	10791.g1463	-	10791:15781849-15797073	Testes	Carcass	OK	7.88012	20.7966	1.40006	-0.140888	0.887959	0.999946	no
10791.g1464	10791.g1464	-	10791:15781849-15797073	Testes	Carcass	NOTEST	0	0	0	0	1	1	no
10791.g147	10791.g147	-	10791:1456348-1460832	Testes	Carcass	OK	0.274823	1.28604	2.22636	-0.190688	0.84877	0.999946	no
10791.g1475	10791.g1475	-	10791:15973775-15985473	Testes	Carcass	OK	1.33689	3.41565	1.35328	-0.527589	0.597784	0.999946	no
10791.g1476	10791.g1476	-	10791:15985474-16046003	Testes	Carcass	OK	12.5901	10.2912	-0.290867	0.140684	0.888119	0.999946	no
10791.g1478	10791.g1478	-	10791:16048049-16050135	Testes	Carcass	OK	5.91334	6.1396	0.0541725	-0.0228019	0.981808	0.999946	no
10791.g1479	10791.g1479	-	10791:16050182-16052739	Testes	Carcass	OK	127.151	12.4733	-3.34962	1.48523	0.137484	0.562056	no
10791.g1496	10791.g1496	-	10791:16157682-16161516	Testes	Carcass	OK	6.29321	4.91773	-0.355803	0.190047	0.849273	0.999946	no
10791.g1497	10791.g1497	-	10791:16161517-16175542	Testes	Carcass	OK	66.0456	1.45523	-5.50415	1.21976	0.222557	0.735945	no
10791.g1499	10791.g1499	-	10791:16161517-16175542	Testes	Carcass	NOTEST	0	0.0708768	1.79769e+308	1.79769e+308	0.448181	1	no
10791.g150	10791.g150	-	10791:1469658-1472142	Testes	Carcass	OK	0.25991	4.00202	3.94464	-2.6298	0.00854352	0.0722836	no
10791.g1500	10791.g1500	-	10791:16175642-16179923	Testes	Carcass	OK	0	5.77067	1.79769e+308	1.79769e+308	0.245432	0.777812	no
10791.g1502	10791.g1502	-	10791:16196912-16231735	Testes	Carcass	OK	0.832834	0.512167	-0.701415	0.188939	0.850141	0.999946	no
10791.g1505	10791.g1505	-	10791:16244888-16249564	Testes	Carcass	OK	24.8422	0.438032	-5.82562	2.6745	0.00748419	0.0652094	no
10791.g1507	10791.g1507	-	10791:16253032-16259094	Testes	Carcass	OK	11.9819	0.346421	-5.11219	3.39088	0.000696689	0.00984156	yes
10791.g1508	10791.g1508	-	10791:16259142-16272353	Testes	Carcass	OK	4.49705	0.168468	-4.73843	2.98811	0.00280709	0.0287442	yes
10791.g1510	10791.g1510	-	10791:16274330-16287722	Testes	Carcass	OK	0.907258	0.0747857	-3.60068	0.243661	0.807493	0.999946	no
10791.g1511	10791.g1511	-	10791:16287822-16294964	Testes	Carcass	OK	25.0716	16.5037	-0.603265	0.297821	0.76584	0.999946	no
10791.g1514	10791.g1514	-	10791:16305542-16325828	Testes	Carcass	FAIL	0.00487283	0.0660221	0	0	1	1	no
10791.g1515	10791.g1515	-	10791:16325830-16364352	Testes	Carcass	NOTEST	0.0567516	0.0292729	-0.955096	0.31738	0.750955	1	no
10791.g1518	10791.g1518	-	10791:16394326-16438368	Testes	Carcass	OK	2.69173	1.72688	-0.640365	0.405961	0.684771	0.999946	no
10791.g1519	10791.g1519	-	10791:16438369-16440386	Testes	Carcass	OK	0.500771	0.796244	0.669059	-0.270156	0.78704	0.999946	no
10791.g152	10791.g152	-	10791:1474862-1494335	Testes	Carcass	OK	0.0697328	0.663705	3.25063	-1.86059	0.0628022	0.344161	no
10791.g1521	10791.g1521	-	10791:16457092-16502436	Testes	Carcass	OK	1.61274	6.35811	1.97908	-0.896015	0.370245	0.938253	no
10791.g1528	10791.g1528	-	10791:16535786-16538507	Testes	Carcass	OK	2.03943	2.11929	0.0554151	-0.0356998	0.971522	0.999946	no
10791.g1529	10791.g1529	-	10791:16538511-16539966	Testes	Carcass	OK	0.213457	0.311807	0.54671	-0.0608141	0.951507	0.999946	no
10791.g1530	10791.g1530	-	10791:16540012-16542012	Testes	Carcass	OK	0.0292037	8.5196	8.18849	-1.35295	0.176073	0.652439	no
10791.g1531	10791.g1531	-	10791:16542723-16567896	Testes	Carcass	OK	14.5956	33.016	1.17763	-0.127259	0.898735	0.999946	no
10791.g1532	10791.g1532	-	10791:16542723-16567896	Testes	Carcass	OK	2.33984	4.54495	0.957855	-0.0224196	0.982113	0.999946	no
10791.g1535	10791.g1535	-	10791:16588057-16633931	Testes	Carcass	OK	4.448	0.489795	-3.1829	1.71062	0.0871509	0.421507	no
10791.g1536	10791.g1536	-	10791:16633977-16652831	Testes	Carcass	OK	1.86099	2.0129	0.113206	-0.0732063	0.941642	0.999946	no
10791.g1537	10791.g1537	-	10791:16652931-16730325	Testes	Carcass	OK	2.25868	30.9047	3.77428	-0.39916	0.689775	0.999946	no
10791.g1541	10791.g1541	-	10791:16748601-16750126	Testes	Carcass	NOTEST	0	0.0494044	1.79769e+308	1.79769e+308	0.138573	1	no
10791.g1547	10791.g1547	-	10791:16836655-16840058	Testes	Carcass	OK	3.0533	14.6424	2.26171	-0.92009	0.357526	0.92309	no
10791.g1548	10791.g1548	-	10791:16860351-16867945	Testes	Carcass	NOTEST	0.060781	0.155306	1.35342	-0.936664	0.348932	1	no
10791.g1549	10791.g1549	-	10791:16868835-16875454	Testes	Carcass	NOTEST	0.0796604	0.0362458	-1.13605	0.773255	0.439371	1	no
10791.g1551	10791.g1551	-	10791:16877545-16881270	Testes	Carcass	OK	17.4499	0.729793	-4.57958	1.14409	0.252588	0.792431	no
10791.g1552	10791.g1552	-	10791:16877545-16881270	Testes	Carcass	OK	62.549	0.927857	-6.07494	2.1118	0.0347034	0.219663	no
10791.g1555	10791.g1555	-	10791:16892010-16896595	Testes	Carcass	OK	0.423835	2.20701	2.38052	-0.467003	0.640498	0.999946	no
10791.g1556	10791.g1556	-	10791:16912923-16932123	Testes	Carcass	OK	1.46097	2.84016	0.95905	-0.0829893	0.93386	0.999946	no
10791.g1557	10791.g1557	-	10791:16912923-16932123	Testes	Carcass	OK	2.35511	9.74626	2.04905	-0.554738	0.579074	0.999946	no
10791.g1562	10791.g1562	-	10791:16956366-16960504	Testes	Carcass	OK	5.39462	32.1924	2.57713	-0.994635	0.319914	0.879201	no
10791.g1565	10791.g1565	-	10791:16965939-16970044	Testes	Carcass	OK	38.1536	10.0111	-1.93022	0.779122	0.435908	0.995677	no
10791.g1571	10791.g1571	-	10791:16993336-17001739	Testes	Carcass	OK	26.6025	6.16413	-2.10959	0.660425	0.508981	0.999946	no
10791.g1573	10791.g1573	-	10791:17008449-17014664	Testes	Carcass	OK	4.56496	4.56954	0.00144728	-0.000729317	0.999418	0.999946	no
10791.g1574	10791.g1574	-	10791:17014667-17026309	Testes	Carcass	OK	9.92347	4.1684	-1.25135	0.429902	0.667267	0.999946	no
10791.g1576	10791.g1576	-	10791:17014667-17026309	Testes	Carcass	OK	1.6927	2.16322	0.353856	-0.0527805	0.957907	0.999946	no
10791.g1584	10791.g1584	-	10791:17089639-17100619	Testes	Carcass	OK	26.6771	26.0916	-0.0320187	0.0154756	0.987653	0.999946	no
10791.g16	10791.g16	-	10791:280030-288525	Testes	Carcass	OK	24.9608	22.6144	-0.14242	0.0640179	0.948956	0.999946	no
10791.g1600	10791.g1600	-	10791:17184433-17191225	Testes	Carcass	OK	0.233195	0.862632	1.88721	-0.190245	0.849117	0.999946	no
10791.g1603	10791.g1603	-	10791:17210903-17212693	Testes	Carcass	NOTEST	0.123003	0	-1.79769e+308	-1.79769e+308	0.0978944	1	no
10791.g1605	10791.g1605	-	10791:17216097-17248431	Testes	Carcass	OK	0.0390219	0.551178	3.82016	-2.47937	0.0131613	0.100975	no
10791.g1611	10791.g1611	-	10791:17285150-17288732	Testes	Carcass	OK	35.5954	8.70928	-2.03106	0.804525	0.421094	0.982127	no
10791.g1612	10791.g1612	-	10791:17288735-17296647	Testes	Carcass	OK	2.10033	3.62638	0.787912	-0.239605	0.810636	0.999946	no
10791.g1613	10791.g1613	-	10791:17296747-17306855	Testes	Carcass	OK	6.16078	2.58179	-1.25474	0.594005	0.552509	0.999946	no
10791.g1618	10791.g1618	-	10791:17345777-17351832	Testes	Carcass	OK	16.874	8.44131	-0.999264	0.415799	0.677557	0.999946	no
10791.g1619	10791.g1619	-	10791:17351833-17361047	Testes	Carcass	OK	167.236	32.7232	-2.3535	0.844025	0.398655	0.963596	no
10791.g1626	10791.g1626	-	10791:17397145-17465470	Testes	Carcass	OK	2.72146	0.0736888	-5.20679	2.18545	0.0288557	0.192008	no
10791.g163	10791.g163	-	10791:1567077-1575779	Testes	Carcass	OK	1.26978	5.07003	1.99742	-1.28544	0.198639	0.695813	no
10791.g1631	10791.g1631	-	10791:17718970-17720859	Testes	Carcass	OK	2.20374	0.0310411	-6.14963	3.20892	0.00133236	0.0157674	yes
10791.g1639	10791.g1639	-	10791:17869138-17894461	Testes	Carcass	OK	0.353294	0.350105	-0.0130806	0.00180175	0.998562	0.999946	no
10791.g164	10791.g164	-	10791:1581308-1585917	Testes	Carcass	OK	0.664272	0.642929	-0.0471145	0.0314942	0.974875	0.999946	no
10791.g1642	10791.g1642	-	10791:17902561-17936555	Testes	Carcass	OK	1.8418	2.36927	0.363328	-0.0537796	0.957111	0.999946	no
10791.g1644	10791.g1644	-	10791:17940721-17941603	Testes	Carcass	OK	0	17.7084	1.79769e+308	1.79769e+308	0.097528	0.44814	no
10791.g1645	10791.g1645	-	10791:17941741-17942201	Testes	Carcass	OK	0	0.386501	1.79769e+308	1.79769e+308	0.106348	0.473677	no
10791.g165	10791.g165	-	10791:1587457-1589192	Testes	Carcass	OK	0.768757	0.542496	-0.502915	0.350888	0.725673	0.999946	no
10791.g1650	10791.g1650	-	10791:17976284-17995038	Testes	Carcass	OK	5.07577	1.03071	-2.29999	0.543633	0.586694	0.999946	no
10791.g1655	10791.g1655	-	10791:18014524-18049497	Testes	Carcass	NOTEST	0.0239947	0	-1.79769e+308	-1.79769e+308	0.486297	1	no
10791.g1656	10791.g1656	-	10791:18070989-18124150	Testes	Carcass	OK	0.0886395	1.30368	3.8785	-1.88393	0.0595749	0.331665	no
10791.g1658	10791.g1658	-	10791:18153059-18159772	Testes	Carcass	NOTEST	0.142553	0.105849	-0.429493	0.282313	0.777704	1	no
10791.g1662	10791.g1662	-	10791:18169300-18171409	Testes	Carcass	NOTEST	0.015486	0	-1.79769e+308	-1.79769e+308	0.180466	1	no
10791.g1669	10791.g1669	-	10791:18276677-18349668	Testes	Carcass	OK	7.89353	4.91254	-0.684202	0.314907	0.752832	0.999946	no
10791.g1670	10791.g1670	-	10791:18352132-18353647	Testes	Carcass	OK	52.7407	1.20837	-5.44778	3.56337	0.000366124	0.006733	yes
10791.g1672	10791.g1672	-	10791:18356507-18357337	Testes	Carcass	OK	2.69139	0.693308	-1.95678	0.421709	0.673238	0.999946	no
10791.g1678	10791.g1678	-	10791:18443641-18449932	Testes	Carcass	OK	2.09834	5.16155	1.29856	-0.594397	0.552247	0.999946	no
10791.g1683	10791.g1683	-	10791:18496761-18528735	Testes	Carcass	NOTEST	0	0	0	0	1	1	no
10791.g1684	10791.g1684	-	10791:18533901-18536236	Testes	Carcass	OK	0.76515	0.218018	-1.8113	1.24193	0.214261	0.721346	no
10791.g1701	10791.g1701	-	10791:18641550-18683635	Testes	Carcass	OK	3.2223	9.09624	1.49718	-0.716427	0.473728	0.999946	no
10791.g1702	10791.g1702	-	10791:18641550-18683635	Testes	Carcass	OK	4.11061	10.4835	1.3507	-0.371558	0.710222	0.999946	no
10791.g1709	10791.g1709	-	10791:18741005-18749479	Testes	Carcass	OK	2.59013	1.00841	-1.36094	0.0439279	0.964962	0.999946	no
10791.g1710	10791.g1710	-	10791:18741005-18749479	Testes	Carcass	OK	1.23144	4.04359	1.71529	-0.945578	0.344364	0.909452	no
10791.g1715	10791.g1715	-	10791:18801289-18804755	Testes	Carcass	OK	10.6467	7.64602	-0.477624	0.2716	0.78593	0.999946	no
10791.g1722	10791.g1722	-	10791:18820979-18822787	Testes	Carcass	OK	33.9671	0.0623749	-9.08896	4.80834	1.52189e-06	0.000182218	yes
10791.g1725	10791.g1725	-	10791:18848609-18849177	Testes	Carcass	NOTEST	0	0	0	0	1	1	no
10791.g1726	10791.g1726	-	10791:18850493-18860459	Testes	Carcass	NOTEST	0.250528	0.0612246	-2.03279	0.102684	0.918214	1	no
10791.g1727	10791.g1727	-	10791:18850493-18860459	Testes	Carcass	OK	4.64293	0.151572	-4.93696	1.5289	0.126289	0.531634	no
10791.g1730	10791.g1730	-	10791:18873663-19168452	Testes	Carcass	OK	10.1879	1.1089	-3.19966	0.0314878	0.974881	0.999946	no
10791.g1733	10791.g1733	-	10791:18873663-19168452	Testes	Carcass	OK	1.15016	0.102042	-3.4946	0.0465958	0.962835	0.999946	no
10791.g1736	10791.g1736	-	10791:19175072-19211572	Testes	Carcass	OK	3.75517	0.278787	-3.75164	1.19756	0.231088	0.751197	no
10791.g1737	10791.g1737	-	10791:19211672-19216926	Testes	Carcass	OK	1.37153	4.12524	1.58869	-1.02435	0.305672	0.861857	no
10791.g1739	10791.g1739	-	10791:19224892-19232737	Testes	Carcass	OK	0.513802	0.0460409	-3.48022	2.27075	0.023162	0.160997	no
10791.g1749	10791.g1749	-	10791:19294287-19296086	Testes	Carcass	OK	77.0694	0.841031	-6.51785	3.92417	8.70299e-05	0.00326764	yes
10791.g1750	10791.g1750	-	10791:19296203-19300087	Testes	Carcass	OK	4.86057	0.21306	-4.5118	1.8772	0.0604903	0.334333	no
10791.g1751	10791.g1751	-	10791:19300133-19316257	Testes	Carcass	OK	3.60096	6.48287	0.84825	-0.486273	0.626773	0.999946	no
10791.g1752	10791.g1752	-	10791:19316357-19325449	Testes	Carcass	OK	16.673	0.932488	-4.16029	1.57279	0.115768	0.501684	no
10791.g176	10791.g176	-	10791:1649811-1652007	Testes	Carcass	NOTEST	0.0148268	0.0574535	1.95419	-0.998029	0.318265	1	no
10791.g1761	10791.g1761	-	10791:19369747-19392708	Testes	Carcass	OK	10.1562	20.8574	1.03821	-0.366876	0.713712	0.999946	no
10791.g1762	10791.g1762	-	10791:19369747-19392708	Testes	Carcass	OK	11.0672	8.56041	-0.370536	0.0733742	0.941508	0.999946	no
10791.g1765	10791.g1765	-	10791:19418094-19426825	Testes	Carcass	OK	4.97334	1.99439	-1.31827	0.833591	0.404511	0.967579	no
10791.g177	10791.g177	-	10791:1652505-1653817	Testes	Carcass	OK	1.56767	0.431217	-1.86213	1.27323	0.202938	0.702171	no
10791.g1778	10791.g1778	-	10791:19468065-19471955	Testes	Carcass	OK	75.9094	121.243	0.675556	-0.366466	0.714017	0.999946	no
10791.g1779	10791.g1779	-	10791:19471956-19474425	Testes	Carcass	OK	0.749361	0.637188	-0.233942	0.0881769	0.929736	0.999946	no
10791.g1781	10791.g1781	-	10791:19476525-19488859	Testes	Carcass	OK	5.64355	16.3441	1.5341	-0.273539	0.784439	0.999946	no
10791.g1784	10791.g1784	-	10791:19497382-19524855	Testes	Carcass	OK	360.504	57.6792	-2.64389	1.057	0.290512	0.843993	no
10791.g1789	10791.g1789	-	10791:19537165-19545355	Testes	Carcass	OK	0.124158	4.40643	5.14936	-3.39509	0.000686049	0.00976236	yes
10791.g1790	10791.g1790	-	10791:19545401-19575475	Testes	Carcass	OK	0.0611382	3.74203	5.9356	-1.24436	0.213368	0.720398	no
10791.g1791	10791.g1791	-	10791:19545401-19575475	Testes	Carcass	OK	0.0652658	6.82328	6.70799	-3.13243	0.00173366	0.0194107	yes
10791.g1795	10791.g1795	-	10791:19644879-19656182	Testes	Carcass	OK	0	0.745909	1.79769e+308	1.79769e+308	0.080019	0.402071	no
10791.g1796	10791.g1796	-	10791:19717489-19731335	Testes	Carcass	OK	1.12756	0.401445	-1.48993	0.972746	0.330679	0.892678	no
10791.g1797	10791.g1797	-	10791:19731338-19738589	Testes	Carcass	OK	2.22146	3.94979	0.830266	-0.339597	0.73416	0.999946	no
10791.g1799	10791.g1799	-	10791:19742016-19744689	Testes	Carcass	OK	29.2852	43.3593	0.566169	-0.246735	0.805113	0.999946	no
10791.g1802	10791.g1802	-	10791:19771935-19782084	Testes	Carcass	OK	1.66158	1.40414	-0.242866	0.0559996	0.955342	0.999946	no
10791.g1803	10791.g1803	-	10791:19771935-19782084	Testes	Carcass	OK	3.39821	1.90032	-0.83853	0.0478986	0.961797	0.999946	no
10791.g1808	10791.g1808	-	10791:19805316-19809414	Testes	Carcass	OK	46.5315	1.25932	-5.2075	1.04443	0.296285	0.849423	no
10791.g181	10791.g181	-	10791:1666115-1679867	Testes	Carcass	OK	0.70304	3.76628	2.42146	-1.42597	0.153877	0.601117	no
10791.g1810	10791.g1810	-	10791:19812144-19819998	Testes	Carcass	OK	37.3903	0.62283	-5.90768	3.70371	0.000212466	0.00495347	yes
10791.g1825	10791.g1825	-	10791:19868670-19874544	Testes	Carcass	OK	4.55714	6.75438	0.567694	-0.316265	0.751802	0.999946	no
10791.g183	10791.g183	-	10791:1680778-1694207	Testes	Carcass	OK	0.218438	1.72097	2.97793	-1.27759	0.201392	0.698908	no
10791.g1830	10791.g1830	-	10791:19931280-19933303	Testes	Carcass	OK	154.193	4.43515	-5.11961	2.92704	0.00342208	0.0337836	yes
10791.g1834	10791.g1834	-	10791:19953375-19954474	Testes	Carcass	OK	4.88886	3.00708	-0.701135	0.459507	0.64587	0.999946	no
10791.g1836	10791.g1836	-	10791:19956974-19963316	Testes	Carcass	OK	115.258	38.4628	-1.58334	0.853886	0.393168	0.960473	no
10791.g184	10791.g184	-	10791:1694253-1741157	Testes	Carcass	OK	0.0338693	1.35181	5.31877	-3.34522	0.000822172	0.0110438	yes
10791.g1841	10791.g1841	-	10791:20139987-20162719	Testes	Carcass	OK	45.3683	0.943211	-5.58796	2.13113	0.0330786	0.211961	no
10791.g1844	10791.g1844	-	10791:20165100-20224785	Testes	Carcass	NOTEST	0.0132913	0.141415	3.41138	-0.0516471	0.95881	1	no
10791.g1847	10791.g1847	-	10791:20275369-20308438	Testes	Carcass	NOTEST	0.0439215	0.0567298	0.369178	-0.220472	0.825504	1	no
10791.g1848	10791.g1848	-	10791:20308484-20335588	Testes	Carcass	OK	0.131198	0.504002	1.94168	-0.162754	0.870712	0.999946	no
10791.g1850	10791.g1850	-	10791:20335634-20411178	Testes	Carcass	OK	0.741154	0.505279	-0.552694	0.0107872	0.991393	0.999946	no
10791.g1851	10791.g1851	-	10791:20335634-20411178	Testes	Carcass	OK	3.0519	0.46186	-2.72418	0.123702	0.901551	0.999946	no
10791.g1852	10791.g1852	-	10791:20411224-20422788	Testes	Carcass	NOTEST	0.0256706	0	-1.79769e+308	-1.79769e+308	0.105107	1	no
10791.g1854	10791.g1854	-	10791:20457416-20477434	Testes	Carcass	OK	1.51527	5.46892	1.85168	-1.18889	0.234485	0.757381	no
10791.g1858	10791.g1858	-	10791:20486827-20546474	Testes	Carcass	OK	0.670547	0.739503	0.141217	-0.0917456	0.9269	0.999946	no
10791.g1859	10791.g1859	-	10791:20569634-20571482	Testes	Carcass	OK	11.3471	0.138568	-6.35559	4.12087	3.77444e-05	0.00202969	yes
10791.g1861	10791.g1861	-	10791:20621161-20621830	Testes	Carcass	OK	30.8804	0.626912	-5.62229	3.66906	0.000243448	0.00539336	yes
10791.g1864	10791.g1864	-	10791:20690630-20707889	Testes	Carcass	OK	14.8683	11.3822	-0.385467	0.206763	0.836195	0.999946	no
10791.g1866	10791.g1866	-	10791:20708730-20716812	Testes	Carcass	OK	3.14444	0.239103	-3.7171	0.114134	0.909132	0.999946	no
10791.g1879	10791.g1879	-	10791:20774556-20775480	Testes	Carcass	NOTEST	0	0	0	0	1	1	no
10791.g1880	10791.g1880	-	10791:20779070-20779859	Testes	Carcass	OK	2.6076	0.382524	-2.7691	1.84411	0.065167	0.353596	no
10791.g1881	10791.g1881	-	10791:20781758-20787691	Testes	Carcass	OK	0.721539	4.33982	2.58848	-1.29333	0.195899	0.690855	no
10791.g1882	10791.g1882	-	10791:20787737-20810621	Testes	Carcass	OK	0.435226	1.73854	1.99804	-0.753306	0.451266	0.999946	no
10791.g1884	10791.g1884	-	10791:20820403-20843597	Testes	Carcass	OK	0.0348129	0.513706	3.88325	-2.49034	0.0127621	0.0988507	no
10791.g1886	10791.g1886	-	10791:20843643-20873427	Testes	Carcass	OK	0.101953	0.722148	2.82439	-0.110998	0.911618	0.999946	no
10791.g1889	10791.g1889	-	10791:20903143-20918307	Testes	Carcass	OK	4.11231	8.54945	1.05588	-0.257091	0.797108	0.999946	no
10791.g189	10791.g189	-	10791:1759107-1786091	Testes	Carcass	OK	15.6144	24.9867	0.678285	-0.311307	0.755567	0.999946	no
10791.g1893	10791.g1893	-	10791:20928827-20932787	Testes	Carcass	OK	2.67679	4.17895	0.642634	-0.309346	0.757059	0.999946	no
10791.g1895	10791.g1895	-	10791:20936353-20947837	Testes	Carcass	NOTEST	0.0528311	0.0510872	-0.0484245	0.0328332	0.973808	1	no
10791.g1899	10791.g1899	-	10791:21071417-21075141	Testes	Carcass	OK	0.861756	0.459893	-0.905982	0.61035	0.54163	0.999946	no
10791.g1900	10791.g1900	-	10791:21075187-21077821	Testes	Carcass	NOTEST	0.0610502	0.224629	1.87947	-1.24829	0.211926	1	no
10791.g1901	10791.g1901	-	10791:21077867-21110511	Testes	Carcass	OK	0.397575	4.04249	3.34594	-0.960954	0.336576	0.898271	no
10791.g1906	10791.g1906	-	10791:21206088-21213586	Testes	Carcass	OK	5.61855	1.20365	-2.22279	1.3271	0.184477	0.666913	no
10791.g1907	10791.g1907	-	10791:21206088-21213586	Testes	Carcass	OK	0.731911	0.0337244	-4.4398	0.715793	0.474119	0.999946	no
10791.g1909	10791.g1909	-	10791:21231892-21285696	Testes	Carcass	NOTEST	0.199156	0.0616112	-1.69264	1.16282	0.244903	1	no
10791.g1910	10791.g1910	-	10791:21297066-21376840	Testes	Carcass	OK	0.102007	0.616876	2.59631	-1.75262	0.0796667	0.401357	no
10791.g1911	10791.g1911	-	10791:21400444-21406166	Testes	Carcass	OK	1.08689	7.90822	2.86314	-1.83205	0.0669444	0.360728	no
10791.g1918	10791.g1918	-	10791:21436560-21443114	Testes	Carcass	NOTEST	0.13717	0.169338	0.303938	-0.0741315	0.940906	1	no
10791.g1919	10791.g1919	-	10791:21445370-21462270	Testes	Carcass	OK	1.15223	2.77837	1.26981	-0.587861	0.556625	0.999946	no
10791.g1920	10791.g1920	-	10791:21462271-21482950	Testes	Carcass	OK	4.83818	2.46208	-0.974585	0.208087	0.835161	0.999946	no
10791.g1923	10791.g1923	-	10791:21742284-21753610	Testes	Carcass	OK	39.9689	0.258376	-7.27326	4.5113	6.44323e-06	0.00056297	yes
10791.g1925	10791.g1925	-	10791:21910744-21916928	Testes	Carcass	OK	2.05502	2.32551	0.178394	-0.114793	0.908609	0.999946	no
10791.g1928	10791.g1928	-	10791:21929239-21939258	Testes	Carcass	OK	4.15123	6.83348	0.71908	-0.348949	0.727128	0.999946	no
10791.g193	10791.g193	-	10791:1808617-1840017	Testes	Carcass	OK	0	1.79878	1.79769e+308	1.79769e+308	0.0962343	0.446277	no
10791.g1931	10791.g1931	-	10791:21957046-21969288	Testes	Carcass	OK	3.02858	5.15296	0.766758	-0.132775	0.894372	0.999946	no
10791.g1932	10791.g1932	-	10791:21969388-21979316	Testes	Carcass	OK	4.54675	0.849926	-2.41943	1.5519	0.120687	0.516921	no
10791.g1934	10791.g1934	-	10791:21997068-22003313	Testes	Carcass	OK	13.0778	10.0974	-0.373143	0.022377	0.982147	0.999946	no
10791.g1935	10791.g1935	-	10791:21997068-22003313	Testes	Carcass	OK	32.9607	46.5562	0.498226	-0.210768	0.833068	0.999946	no
10791.g1937	10791.g1937	-	10791:22008058-22015255	Testes	Carcass	OK	0.819589	4.77948	2.54388	-1.13859	0.254874	0.795066	no
10791.g1940	10791.g1940	-	10791:22026959-22151110	Testes	Carcass	OK	11.9536	29.5283	1.30465	-0.202725	0.83935	0.999946	no
10791.g1941	10791.g1941	-	10791:22026959-22151110	Testes	Carcass	OK	3.08119	6.78147	1.13811	-0.136707	0.891262	0.999946	no
10791.g1946	10791.g1946	-	10791:22202690-22204178	Testes	Carcass	NOTEST	0	0.0220092	1.79769e+308	1.79769e+308	0.182923	1	no
10791.g1950	10791.g1950	-	10791:22468759-22537368	Testes	Carcass	OK	0.355692	0.0961834	-1.88677	0.067136	0.946473	0.999946	no
10791.g1953	10791.g1953	-	10791:22537369-22587563	Testes	Carcass	OK	4.03993	2.6759	-0.594306	0.127857	0.898262	0.999946	no
10791.g1954	10791.g1954	-	10791:22537369-22587563	Testes	Carcass	OK	4.57106	0.138912	-5.04029	0.0347533	0.972276	0.999946	no
10791.g1955	10791.g1955	-	10791:22587613-22604911	Testes	Carcass	OK	6.28008	5.59605	-0.166374	0.0151872	0.987883	0.999946	no
10791.g1957	10791.g1957	-	10791:22604957-23187367	Testes	Carcass	OK	5.30565	37.9961	2.84025	-0.140642	0.888153	0.999946	no
10791.g1958	10791.g1958	-	10791:22604957-23187367	Testes	Carcass	OK	0.392663	0.40113	0.0307783	-0.00112401	0.999103	0.999946	no
10791.g1959	10791.g1959	-	10791:22604957-23187367	Testes	Carcass	OK	0.437902	0.793516	0.857651	-0.0373993	0.970167	0.999946	no
10791.g1961	10791.g1961	-	10791:22604957-23187367	Testes	Carcass	NOTEST	0.104293	0.192648	0.885329	-0.0165739	0.986777	1	no
10791.g1962	10791.g1962	-	10791:22604957-23187367	Testes	Carcass	NOTEST	0.0418476	0.0671692	0.682657	-0.00136694	0.998909	1	no
10791.g1963	10791.g1963	-	10791:23187612-23291697	Testes	Carcass	NOTEST	0.0841201	0.0497603	-0.757455	0.502462	0.615343	1	no
10791.g203	10791.g203	-	10791:1891604-1897119	Testes	Carcass	OK	3.48893	3.83859	0.137793	-0.0662382	0.947188	0.999946	no
10791.g211	10791.g211	-	10791:1922096-1932947	Testes	Carcass	OK	1.30748	4.6771	1.83883	-0.789058	0.430078	0.989127	no
10791.g214	10791.g214	-	10791:1947386-1953066	Testes	Carcass	OK	7.66048	16.1902	1.07961	-0.617334	0.537015	0.999946	no
10791.g216	10791.g216	-	10791:1960276-1971287	Testes	Carcass	NOTEST	0.0345216	0.0650261	0.913519	-0.00663847	0.994703	1	no
10791.g220	10791.g220	-	10791:1980122-2011648	Testes	Carcass	OK	170.681	3.55914	-5.58363	1.10426	0.269481	0.817434	no
10791.g222	10791.g222	-	10791:2015364-2032518	Testes	Carcass	OK	55.0493	1.11765	-5.62218	2.18118	0.0291704	0.192587	no
10791.g224	10791.g224	-	10791:2045335-2048668	Testes	Carcass	OK	2.36523	0.0225608	-6.71202	3.8903	0.000100119	0.00350899	yes
10791.g225	10791.g225	-	10791:2048714-2067488	Testes	Carcass	NOTEST	0.0300843	0.281469	3.22589	-2.04508	0.040847	1	no
10791.g229	10791.g229	-	10791:2129334-2170318	Testes	Carcass	OK	18.2261	30.0148	0.719671	-0.356086	0.721776	0.999946	no
10791.g238	10791.g238	-	10791:2221734-2224107	Testes	Carcass	OK	7.05257	1.07795	-2.70986	1.75642	0.0790164	0.399958	no
10791.g239	10791.g239	-	10791:2224207-2250869	Testes	Carcass	OK	1.36092	0.62064	-1.13275	0.245143	0.806346	0.999946	no
10791.g244	10791.g244	-	10791:2303137-2312497	Testes	Carcass	OK	41.7454	160.933	1.94677	-1.00005	0.317285	0.877083	no
10791.g245	10791.g245	-	10791:2315982-2316317	Testes	Carcass	NOTEST	0	0	0	0	1	1	no
10791.g247	10791.g247	-	10791:2321218-2321667	Testes	Carcass	OK	57.5937	105.035	0.866891	-0.548923	0.583058	0.999946	no
10791.g256	10791.g256	-	10791:2362732-2369756	Testes	Carcass	OK	7.95327	14.9761	0.913039	-0.39438	0.6933	0.999946	no
10791.g259	10791.g259	-	10791:2397434-2398942	Testes	Carcass	OK	9.01167	2.8099	-1.68127	0.765759	0.44382	0.999946	no
10791.g261	10791.g261	-	10791:2439008-2452162	Testes	Carcass	OK	0.324194	3.16625	3.28785	-2.1679	0.0301662	0.198189	no
10791.g262	10791.g262	-	10791:2452208-2462392	Testes	Carcass	OK	17.7575	0.102351	-7.43876	3.23171	0.00123053	0.0148457	yes
10791.g268	10791.g268	-	10791:2520032-2521760	Testes	Carcass	OK	2.5034	5.66258	1.17757	-0.482818	0.629225	0.999946	no
10791.g270	10791.g270	-	10791:2564636-2577378	Testes	Carcass	OK	0.156372	0.474257	1.60068	-1.10226	0.27035	0.817879	no
10791.g271	10791.g271	-	10791:2577424-2614058	Testes	Carcass	OK	0.867586	1.00271	0.208828	-0.0443823	0.9646	0.999946	no
10791.g278	10791.g278	-	10791:2720836-2721418	Testes	Carcass	OK	0.281967	0.759021	1.42861	-0.921786	0.35664	0.92309	no
10791.g28	10791.g28	-	10791:333659-385428	Testes	Carcass	OK	0.36454	2.24675	2.62369	-1.74125	0.0816404	0.405987	no
10791.g281	10791.g281	-	10791:2775635-2782298	Testes	Carcass	OK	16.2247	0.527644	-4.94248	0.918398	0.358411	0.924609	no
10791.g284	10791.g284	-	10791:2896324-2900288	Testes	Carcass	OK	2.14698	0.846036	-1.34352	0.537637	0.590828	0.999946	no
10791.g287	10791.g287	-	10791:2922161-2925438	Testes	Carcass	NOTEST	0.0484877	0.0656971	0.438212	-0.282679	0.777423	1	no
10791.g289	10791.g289	-	10791:2954913-2989550	Testes	Carcass	OK	8.91954	0.157802	-5.82079	2.71958	0.00653642	0.0583101	no
10791.g29	10791.g29	-	10791:387429-409093	Testes	Carcass	OK	0.812696	0.859136	0.0801697	-0.0530134	0.957721	0.999946	no
10791.g291	10791.g291	-	10791:2992113-2995162	Testes	Carcass	OK	1.30392	20.3959	3.96735	-1.46203	0.143733	0.575421	no
10791.g296	10791.g296	-	10791:3100298-3101063	Testes	Carcass	OK	15.0576	0.634008	-4.56985	2.18324	0.0290184	0.192406	no
10791.g297	10791.g297	-	10791:3166047-3170358	Testes	Carcass	NOTEST	0.00728644	0.0140972	0.952124	-0.46152	0.644426	1	no
10791.g298	10791.g298	-	10791:3170404-3176228	Testes	Carcass	OK	0.701692	1.54475	1.13846	-0.732946	0.463591	0.999946	no
10791.g303	10791.g303	-	10791:3184798-3194083	Testes	Carcass	OK	3.48718	1.8184	-0.939394	0.0622758	0.950343	0.999946	no
10791.g306	10791.g306	-	10791:3197817-3207728	Testes	Carcass	OK	3.48374	0.0667327	-5.7061	1.56225	0.118229	0.509602	no
10791.g307	10791.g307	-	10791:3207828-3212391	Testes	Carcass	OK	33.6927	1.17782	-4.83824	2.18576	0.028833	0.191994	no
10791.g309	10791.g309	-	10791:3212438-3233838	Testes	Carcass	OK	16.3033	0.141045	-6.85286	0.913036	0.361224	0.927769	no
10791.g310	10791.g310	-	10791:3233886-3254038	Testes	Carcass	NOTEST	0.043717	0.0930638	1.09003	-0.715647	0.474209	1	no
10791.g311	10791.g311	-	10791:3254138-3264771	Testes	Carcass	OK	0.211495	0.307697	0.540889	-0.370958	0.710669	0.999946	no
10791.g312	10791.g312	-	10791:3264818-3277443	Testes	Carcass	OK	0.838422	1.38126	0.720236	-0.383351	0.70146	0.999946	no
10791.g316	10791.g316	-	10791:3294968-3296305	Testes	Carcass	OK	1.30431	0.40267	-1.69561	0.339835	0.733981	0.999946	no
10791.g322	10791.g322	-	10791:3451176-3491935	Testes	Carcass	OK	3.29363	5.08901	0.627706	-0.295223	0.767824	0.999946	no
10791.g325	10791.g325	-	10791:3495165-3503974	Testes	Carcass	OK	1.34738	2.67713	0.990533	-0.181493	0.85598	0.999946	no
10791.g331	10791.g331	-	10791:3544036-3579600	Testes	Carcass	OK	102.094	1677.32	4.03819	-1.55176	0.120719	0.516921	no
10791.g332	10791.g332	-	10791:3544036-3579600	Testes	Carcass	OK	0.59706	0.760619	0.349298	-6.8049e-05	0.999946	0.999946	no
10791.g335	10791.g335	-	10791:3599254-3666379	Testes	Carcass	OK	19.6091	15.6853	-0.322109	0.0162144	0.987063	0.999946	no
10791.g336	10791.g336	-	10791:3599254-3666379	Testes	Carcass	OK	4.10023	8.08088	0.978806	-0.0194927	0.984448	0.999946	no
10791.g343	10791.g343	-	10791:3721549-3732103	Testes	Carcass	OK	1.90405	3.30657	0.796265	-0.337669	0.735612	0.999946	no
10791.g344	10791.g344	-	10791:3732104-3742749	Testes	Carcass	OK	3.79469	3.17087	-0.259104	0.111762	0.911012	0.999946	no
10791.g346	10791.g346	-	10791:3749115-3755199	Testes	Carcass	OK	0.558472	2.3663	2.08308	-1.37057	0.170508	0.639935	no
10791.g348	10791.g348	-	10791:3759366-3760159	Testes	Carcass	OK	3.88936	3.07211	-0.340304	0.228555	0.819215	0.999946	no
10791.g35	10791.g35	-	10791:426188-427869	Testes	Carcass	OK	0.0792856	0.442064	2.47912	-1.61941	0.105358	0.470613	no
10791.g350	10791.g350	-	10791:3772590-3832454	Testes	Carcass	OK	1.9641	4.37281	1.1547	-0.526567	0.598495	0.999946	no
10791.g351	10791.g351	-	10791:3832503-3852705	Testes	Carcass	OK	8.65378	0.460409	-4.23234	1.65233	0.0984669	0.450115	no
10791.g354	10791.g354	-	10791:3865514-3925013	Testes	Carcass	OK	6.01798	38.4983	2.67744	-0.482043	0.629776	0.999946	no
10791.g37	10791.g37	-	10791:434599-444578	Testes	Carcass	OK	18.4137	0.926051	-4.31354	2.13084	0.0331026	0.21197	no
10791.g370	10791.g370	-	10791:3999195-4009038	Testes	Carcass	OK	67.6598	0.920488	-6.19976	4.10789	3.99294e-05	0.00209719	yes
10791.g382	10791.g382	-	10791:4060476-4065958	Testes	Carcass	OK	0.335761	0.833034	1.31094	-0.879766	0.378986	0.944837	no
10791.g383	10791.g383	-	10791:4071501-4072958	Testes	Carcass	OK	0.173707	0.465295	1.42149	-0.917191	0.359043	0.925735	no
10791.g39	10791.g39	-	10791:457398-492948	Testes	Carcass	OK	10.5762	9.00335	-0.232282	0.034769	0.972264	0.999946	no
10791.g390	10791.g390	-	10791:4130308-4138089	Testes	Carcass	OK	0.534879	3.00949	2.49223	-0.00894186	0.992866	0.999946	no
10791.g391	10791.g391	-	10791:4130308-4138089	Testes	Carcass	OK	8.89587	1.75934	-2.3381	0.402518	0.687303	0.999946	no
10791.g392	10791.g392	-	10791:4130308-4138089	Testes	Carcass	OK	56.4342	196.299	1.79841	-0.544331	0.586213	0.999946	no
10791.g397	10791.g397	-	10791:4145736-4148578	Testes	Carcass	OK	0.925358	0.0124458	-6.21628	3.24119	0.00119033	0.0144525	yes
10791.g40	10791.g40	-	10791:457398-492948	Testes	Carcass	OK	0.212539	0.594336	1.48355	-0.00454881	0.996371	0.999946	no
10791.g401	10791.g401	-	10791:4161523-4223448	Testes	Carcass	NOTEST	0.0359196	0.107783	1.58529	-0.929595	0.352581	1	no
10791.g402	10791.g402	-	10791:4228378-4229045	Testes	Carcass	OK	10.7261	0.130341	-6.36269	3.69505	0.00021984	0.00507478	yes
10791.g406	10791.g406	-	10791:4308552-4319867	Testes	Carcass	OK	3.20637	5.91744	0.884033	-0.418067	0.675898	0.999946	no
10791.g41	10791.g41	-	10791:457398-492948	Testes	Carcass	OK	22.7255	5.57882	-2.02628	0.214755	0.829959	0.999946	no
10791.g412	10791.g412	-	10791:4351287-4361133	Testes	Carcass	OK	12.5451	28.0473	1.16074	-0.579489	0.562259	0.999946	no
10791.g413	10791.g413	-	10791:4351287-4361133	Testes	Carcass	OK	0.235356	1.28111	2.44447	-0.164627	0.869237	0.999946	no
10791.g414	10791.g414	-	10791:4361134-4376067	Testes	Carcass	OK	3.51449	7.56715	1.10644	-0.428598	0.668216	0.999946	no
10791.g415	10791.g415	-	10791:4376167-4399671	Testes	Carcass	OK	5.27463	0.523283	-3.33341	0.582881	0.559974	0.999946	no
10791.g416	10791.g416	-	10791:4399717-4403151	Testes	Carcass	OK	1.14628	0.0222433	-5.68744	2.98568	0.00282952	0.0289422	yes
10791.g417	10791.g417	-	10791:4403197-4404137	Testes	Carcass	OK	1.8498	0	-1.79769e+308	-1.79769e+308	0.081249	0.404687	no
10791.g418	10791.g418	-	10791:4404156-4415092	Testes	Carcass	OK	9.4978	0.277128	-5.09897	0.690868	0.489648	0.999946	no
10791.g419	10791.g419	-	10791:4415094-4428167	Testes	Carcass	OK	89.8755	1.53798	-5.86882	1.84912	0.0644405	0.350876	no
10791.g426	10791.g426	-	10791:4494847-4504778	Testes	Carcass	OK	0.500789	0.384943	-0.379558	0.26546	0.790655	0.999946	no
10791.g431	10791.g431	-	10791:4590560-4634755	Testes	Carcass	OK	2.2838	0.798406	-1.51624	0.973069	0.330519	0.892678	no
10791.g437	10791.g437	-	10791:4703524-4790927	Testes	Carcass	OK	9.21065	0.376294	-4.61337	0.439153	0.66055	0.999946	no
10791.g438	10791.g438	-	10791:4703524-4790927	Testes	Carcass	OK	0.513297	0.499357	-0.0397206	0.00174831	0.998605	0.999946	no
10791.g439	10791.g439	-	10791:4703524-4790927	Testes	Carcass	OK	2.55174	1.8986	-0.426548	0.0864045	0.931145	0.999946	no
10791.g440	10791.g440	-	10791:4810451-4823168	Testes	Carcass	OK	12.4274	0.2491	-5.64066	3.18532	0.00144595	0.0168136	yes
10791.g441	10791.g441	-	10791:4810451-4823168	Testes	Carcass	OK	1.08142	0	-1.79769e+308	-1.79769e+308	0.43685	0.996124	no
10791.g444	10791.g444	-	10791:4827022-4828351	Testes	Carcass	NOTEST	0.108535	0.289822	1.417	-0.914296	0.360561	1	no
10791.g445	10791.g445	-	10791:4828402-4866671	Testes	Carcass	OK	32.8312	76.1645	1.21405	-0.0269318	0.978514	0.999946	no
10791.g446	10791.g446	-	10791:4828402-4866671	Testes	Carcass	OK	1004.22	17.2319	-5.86485	1.56857	0.116747	0.504144	no
10791.g447	10791.g447	-	10791:4828402-4866671	Testes	Carcass	OK	48.908	5.60317	-3.12576	0.132437	0.894639	0.999946	no
10791.g450	10791.g450	-	10791:4920606-4926989	Testes	Carcass	OK	0.121589	1.00127	3.04176	-2.03056	0.0422997	0.25563	no
10791.g451	10791.g451	-	10791:4929176-4931513	Testes	Carcass	OK	171.529	1.1638	-7.20347	4.66471	3.09049e-06	0.000314055	yes
10791.g452	10791.g452	-	10791:4931576-4932196	Testes	Carcass	OK	343.293	2.02691	-7.40402	4.84846	1.24421e-06	0.000157191	yes
10791.g453	10791.g453	-	10791:4932326-4933361	Testes	Carcass	OK	100.953	0.500656	-7.65565	5.03629	4.74639e-07	8.13562e-05	yes
10791.g454	10791.g454	-	10791:4936016-4941935	Testes	Carcass	OK	0.631406	0.678205	0.103153	-0.0719907	0.942609	0.999946	no
10791.g456	10791.g456	-	10791:4966851-4968896	Testes	Carcass	NOTEST	0.165157	0.272079	0.720189	-0.495127	0.620511	1	no
10791.g458	10791.g458	-	10791:4980220-4997481	Testes	Carcass	OK	27.0517	13.489	-1.00394	0.229542	0.818448	0.999946	no
10791.g46	10791.g46	-	10791:521505-526478	Testes	Carcass	OK	195.017	111.259	-0.809677	0.3575	0.720718	0.999946	no
10791.g47	10791.g47	-	10791:529323-564548	Testes	Carcass	OK	3.51596	11.5395	1.71458	-0.966356	0.333866	0.895531	no
10791.g471	10791.g471	-	10791:5094240-5116789	Testes	Carcass	OK	25.4724	1.29934	-4.29309	0.671235	0.502071	0.999946	no
10791.g472	10791.g472	-	10791:5116811-5134000	Testes	Carcass	OK	0.639929	1.50069	1.22964	-0.411288	0.680861	0.999946	no
10791.g485	10791.g485	-	10791:5325594-5334473	Testes	Carcass	OK	8.41525	6.40902	-0.392902	0.192374	0.847449	0.999946	no
10791.g486	10791.g486	-	10791:5334474-5339608	Testes	Carcass	OK	63.4385	7.29432	-3.12051	0.303065	0.761841	0.999946	no
10791.g487	10791.g487	-	10791:5339708-5351022	Testes	Carcass	OK	6.44343	2.59356	-1.3129	0.238687	0.811348	0.999946	no
10791.g489	10791.g489	-	10791:5370978-5383272	Testes	Carcass	OK	2.30939	1.05101	-1.13574	0.0613424	0.951087	0.999946	no
10791.g490	10791.g490	-	10791:5383318-5387878	Testes	Carcass	OK	0.372621	0	-1.79769e+308	-1.79769e+308	0.311033	0.869311	no
10791.g491	10791.g491	-	10791:5383318-5387878	Testes	Carcass	OK	1.50707	0.00931068	-7.33864	2.43854	0.0147469	0.110849	no
10791.g493	10791.g493	-	10791:5396819-5403008	Testes	Carcass	OK	73.6332	59.1206	-0.316695	0.148547	0.881911	0.999946	no
10791.g495	10791.g495	-	10791:5408358-5421922	Testes	Carcass	OK	4.442	14.851	1.74128	-0.988207	0.323051	0.883539	no
10791.g496	10791.g496	-	10791:5421968-5460203	Testes	Carcass	OK	5.44667	10.3315	0.923603	-0.469079	0.639013	0.999946	no
10791.g497	10791.g497	-	10791:5421968-5460203	Testes	Carcass	OK	1.27691	0.0998568	-3.67665	0.02778	0.977838	0.999946	no
10791.g5	10791.g5	-	10791:31520-42645	Testes	Carcass	OK	1.07421	0.42832	-1.32652	0.895933	0.370289	0.938253	no
10791.g502	10791.g502	-	10791:5503523-5548841	Testes	Carcass	OK	34.5788	70.2616	1.02285	-0.359336	0.719344	0.999946	no
10791.g506	10791.g506	-	10791:5686426-5763231	Testes	Carcass	OK	3.19047	0.0550745	-5.85624	0.391368	0.695525	0.999946	no
10791.g507	10791.g507	-	10791:5763277-5797505	Testes	Carcass	OK	2.51285	8.3733	1.73647	-0.665142	0.50596	0.999946	no
10791.g509	10791.g509	-	10791:5801973-5834497	Testes	Carcass	OK	3.59288	8.87494	1.3046	-0.510274	0.60986	0.999946	no
10791.g511	10791.g511	-	10791:5844057-5844744	Testes	Carcass	OK	0.339972	0.442633	0.380696	-0.249949	0.802627	0.999946	no
10791.g512	10791.g512	-	10791:5844745-5849577	Testes	Carcass	OK	11.913	0.18543	-6.00553	1.97868	0.0478525	0.281013	no
10791.g513	10791.g513	-	10791:5844745-5849577	Testes	Carcass	OK	8.68551	0.140904	-5.94583	2.24041	0.0250642	0.172171	no
10791.g514	10791.g514	-	10791:5849623-5858747	Testes	Carcass	OK	0.158049	0.681284	2.10788	-0.048029	0.961693	0.999946	no
10791.g515	10791.g515	-	10791:5859955-5860397	Testes	Carcass	NOTEST	0	0	0	0	1	1	no
10791.g518	10791.g518	-	10791:5877982-5891626	Testes	Carcass	OK	0.122824	4.51106	5.1988	-0.157528	0.874829	0.999946	no
10791.g523	10791.g523	-	10791:5906574-5912026	Testes	Carcass	OK	1.35074	0.402214	-1.74772	0.551006	0.58163	0.999946	no
10791.g535	10791.g535	-	10791:5974423-5977616	Testes	Carcass	OK	138.641	1.71055	-6.34075	2.10249	0.0355106	0.223829	no
10791.g539	10791.g539	-	10791:5994333-5995066	Testes	Carcass	OK	37.4689	0.190847	-7.61713	4.61036	4.01971e-06	0.00038569	yes
10791.g543	10791.g543	-	10791:6020585-6035843	Testes	Carcass	OK	7.79577	7.35253	-0.0844504	0.00982442	0.992161	0.999946	no
10791.g545	10791.g545	-	10791:6020585-6035843	Testes	Carcass	OK	0.18916	0.340869	0.849608	-0.00698248	0.994429	0.999946	no
10791.g546	10791.g546	-	10791:6020585-6035843	Testes	Carcass	OK	9.77986	15.059	0.622741	-0.132221	0.894809	0.999946	no
10791.g551	10791.g551	-	10791:6049023-6061069	Testes	Carcass	OK	0	0.32421	1.79769e+308	1.79769e+308	0.184546	0.666913	no
10791.g554	10791.g554	-	10791:6064123-6069872	Testes	Carcass	OK	20.6484	49.259	1.25436	-0.567843	0.570141	0.999946	no
10791.g555	10791.g555	-	10791:6069916-6076885	Testes	Carcass	OK	12.1589	10.6981	-0.184657	0.0689261	0.945048	0.999946	no
10791.g560	10791.g560	-	10791:6089503-6092777	Testes	Carcass	OK	118.967	2.59127	-5.52076	3.071	0.00213342	0.0228731	yes
10791.g561	10791.g561	-	10791:6089503-6092777	Testes	Carcass	NOTEST	0.114155	0.0923451	-0.305883	0.00131798	0.998948	1	no
10791.g562	10791.g562	-	10791:6097633-6099124	Testes	Carcass	OK	2.53811	0.458886	-2.46755	1.66514	0.0958842	0.445537	no
10791.g563	10791.g563	-	10791:6101176-6116333	Testes	Carcass	NOTEST	0.1234	0.0965671	-0.353737	0.159285	0.873444	1	no
10791.g568	10791.g568	-	10791:6139750-6167061	Testes	Carcass	OK	14.1541	0.282898	-5.64479	3.52174	0.000428728	0.00742255	yes
10791.g570	10791.g570	-	10791:6175277-6179929	Testes	Carcass	OK	3.73949	1.162	-1.68624	0.717774	0.472897	0.999946	no
10791.g571	10791.g571	-	10791:6180475-6183117	Testes	Carcass	NOTEST	0	0.0314927	1.79769e+308	1.79769e+308	0.138573	1	no
10791.g578	10791.g578	-	10791:6203470-6209987	Testes	Carcass	NOTEST	0.0734436	0.131122	0.836199	-0.581232	0.561084	1	no
10791.g579	10791.g579	-	10791:6211928-6215877	Testes	Carcass	OK	0	5.78353	1.79769e+308	1.79769e+308	0.0985284	0.450115	no
10791.g582	10791.g582	-	10791:6219057-6233324	Testes	Carcass	NOTEST	0.0129389	0.00910029	-0.507731	0.0597761	0.952334	1	no
10791.g587	10791.g587	-	10791:6245067-6254590	Testes	Carcass	OK	11.1174	9.17298	-0.277355	0.0228569	0.981764	0.999946	no
10791.g588	10791.g588	-	10791:6245067-6254590	Testes	Carcass	OK	5.17028	4.13743	-0.321509	0.0702508	0.943994	0.999946	no
10791.g592	10791.g592	-	10791:6265226-6318539	Testes	Carcass	OK	0.433541	1.37449	1.66466	-0.272503	0.785235	0.999946	no
10791.g593	10791.g593	-	10791:6265226-6318539	Testes	Carcass	OK	1.41956	5.21746	1.8779	-0.266902	0.789545	0.999946	no
10791.g595	10791.g595	-	10791:6322929-6325613	Testes	Carcass	NOTEST	0	0	0	0	1	1	no
10791.g597	10791.g597	-	10791:6328083-6329769	Testes	Carcass	NOTEST	0	0.0199811	1.79769e+308	1.79769e+308	0.182923	1	no
10791.g6	10791.g6	-	10791:48235-119486	Testes	Carcass	OK	13.7235	23.8506	0.797377	-0.208288	0.835004	0.999946	no
10791.g60	10791.g60	-	10791:682027-709521	Testes	Carcass	OK	5.04933	18.4553	1.86987	-0.966261	0.333913	0.895531	no
10791.g601	10791.g601	-	10791:6338089-6341564	Testes	Carcass	NOTEST	0	0	0	0	1	1	no
10791.g604	10791.g604	-	10791:6349191-6358399	Testes	Carcass	OK	3.89742	7.37802	0.920716	-0.290885	0.77114	0.999946	no
10791.g605	10791.g605	-	10791:6349191-6358399	Testes	Carcass	OK	2.41154	4.92466	1.03007	-0.286903	0.774186	0.999946	no
10791.g610	10791.g610	-	10791:6381815-6387329	Testes	Carcass	OK	14.5795	0.300235	-5.60171	3.67963	0.000233569	0.00527448	yes
10791.g611	10791.g611	-	10791:6388315-6398389	Testes	Carcass	NOTEST	0.0190896	0.0277117	0.537706	-0.299763	0.764358	1	no
10791.g616	10791.g616	-	10791:6420494-6425947	Testes	Carcass	NOTEST	0.0936767	0.188808	1.01116	-0.70122	0.483166	1	no
10791.g62	10791.g62	-	10791:709567-796420	Testes	Carcass	OK	9.14615	36.987	2.01578	-0.28753	0.773706	0.999946	no
10791.g620	10791.g620	-	10791:6450910-6474684	Testes	Carcass	OK	3.24931	1.96668	-0.72437	0.0924287	0.926357	0.999946	no
10791.g622	10791.g622	-	10791:6494764-6499079	Testes	Carcass	OK	10.6611	10.3685	-0.0401462	0.00846261	0.993248	0.999946	no
10791.g623	10791.g623	-	10791:6499080-6505334	Testes	Carcass	OK	10.3386	3.42633	-1.5933	0.65571	0.512011	0.999946	no
10791.g626	10791.g626	-	10791:6561114-6563404	Testes	Carcass	OK	0.187805	1.31802	2.81106	-0.054212	0.956766	0.999946	no
10791.g629	10791.g629	-	10791:6570994-6574455	Testes	Carcass	OK	4.2757	1.81652	-1.23498	0.628388	0.52975	0.999946	no
10791.g638	10791.g638	-	10791:6620739-6664043	Testes	Carcass	OK	0.348725	0.531882	0.609015	-0.253175	0.800133	0.999946	no
10791.g64	10791.g64	-	10791:807863-810130	Testes	Carcass	OK	0.438412	0	-1.79769e+308	-1.79769e+308	0.0783822	0.399561	no
10791.g641	10791.g641	-	10791:6677059-6684833	Testes	Carcass	OK	0.828559	0.879787	0.086549	-0.0103308	0.991757	0.999946	no
10791.g644	10791.g644	-	10791:6709573-6716038	Testes	Carcass	OK	4.04956	13.9632	1.78579	-0.375751	0.707102	0.999946	no
10791.g647	10791.g647	-	10791:6739193-6765344	Testes	Carcass	OK	0.326801	1.84169	2.49455	-1.62138	0.104937	0.469644	no
10791.g648	10791.g648	-	10791:6765583-6769257	Testes	Carcass	OK	2.76394	10.2899	1.89642	-1.20482	0.228273	0.746484	no
10791.g649	10791.g649	-	10791:6771435-6781593	Testes	Carcass	NOTEST	0	0.0105109	1.79769e+308	1.79769e+308	0.182923	1	no
10791.g65	10791.g65	-	10791:812210-813729	Testes	Carcass	OK	0.376903	0	-1.79769e+308	-1.79769e+308	0.0774073	0.398478	no
10791.g652	10791.g652	-	10791:6872706-6918832	Testes	Carcass	OK	6.65526	14.1339	1.0866	-0.46064	0.645057	0.999946	no
10791.g654	10791.g654	-	10791:6922285-6929783	Testes	Carcass	OK	0.263951	3.68343	3.80271	-2.50301	0.0123141	0.0960171	no
10791.g655	10791.g655	-	10791:6929830-6950994	Testes	Carcass	OK	1.12358	2.83462	1.33505	-0.379129	0.704592	0.999946	no
10791.g656	10791.g656	-	10791:6929830-6950994	Testes	Carcass	OK	0.594816	2.90215	2.28661	-0.464566	0.642242	0.999946	no
10791.g657	10791.g657	-	10791:6955559-7020744	Testes	Carcass	OK	0.377734	1.54808	2.03504	-0.398924	0.689949	0.999946	no
10791.g658	10791.g658	-	10791:6955559-7020744	Testes	Carcass	OK	1.8535	0.190061	-3.28572	0.3345	0.738003	0.999946	no
10791.g660	10791.g660	-	10791:7022710-7045124	Testes	Carcass	OK	8.60491	11.6073	0.431806	-0.0949848	0.924327	0.999946	no
10791.g661	10791.g661	-	10791:7022710-7045124	Testes	Carcass	OK	2.759	8.96195	1.69967	-0.131661	0.895252	0.999946	no
10791.g666	10791.g666	-	10791:7068078-7078937	Testes	Carcass	NOTEST	0.0567731	0.0236188	-1.26527	0.756655	0.449256	1	no
10791.g670	10791.g670	-	10791:7087748-7107098	Testes	Carcass	OK	36.5557	0.723531	-5.6589	1.09737	0.272482	0.822017	no
10791.g673	10791.g673	-	10791:7114101-7130718	Testes	Carcass	OK	0.589629	2.54732	2.1111	-0.449117	0.653347	0.999946	no
10791.g675	10791.g675	-	10791:7135014-7143198	Testes	Carcass	OK	101.447	20.2079	-2.32773	1.14158	0.253629	0.79363	no
10791.g678	10791.g678	-	10791:7151758-7153988	Testes	Carcass	OK	5.79055	0.790668	-2.87256	1.39268	0.163717	0.62429	no
10791.g68	10791.g68	-	10791:868490-881978	Testes	Carcass	OK	3.39685	8.17341	1.26674	-0.715644	0.474211	0.999946	no
10791.g680	10791.g680	-	10791:7160323-7165728	Testes	Carcass	OK	3.02881	4.77545	0.656886	-0.236748	0.812852	0.999946	no
10791.g681	10791.g681	-	10791:7165850-7168275	Testes	Carcass	OK	6.83407	11.2714	0.721848	-0.457015	0.64766	0.999946	no
10791.g682	10791.g682	-	10791:7168322-7180896	Testes	Carcass	OK	35.4829	24.5178	-0.533296	0.20121	0.840534	0.999946	no
10791.g685	10791.g685	-	10791:7180942-7353132	Testes	Carcass	OK	4.36832	13.2577	1.60168	-0.334101	0.738303	0.999946	no
10791.g687	10791.g687	-	10791:7353178-7369246	Testes	Carcass	OK	13.3816	17.4016	0.378962	-0.151927	0.879244	0.999946	no
10791.g688	10791.g688	-	10791:7371282-7377386	Testes	Carcass	OK	5.7632	9.78124	0.763147	-0.327635	0.743187	0.999946	no
10791.g689	10791.g689	-	10791:7377432-7389546	Testes	Carcass	OK	0.972903	4.46276	2.19757	-0.753825	0.450954	0.999946	no
10791.g692	10791.g692	-	10791:7402542-7438726	Testes	Carcass	OK	0.0803623	0.466532	2.53739	-0.0502773	0.959901	0.999946	no
10791.g694	10791.g694	-	10791:7453532-7472486	Testes	Carcass	OK	2.39414	0.355417	-2.75193	0.144068	0.885447	0.999946	no
10791.g695	10791.g695	-	10791:7453532-7472486	Testes	Carcass	NOTEST	0	0	0	0	1	1	no
10791.g699	10791.g699	-	10791:7482516-7492576	Testes	Carcass	OK	0.261854	0.477257	0.866002	-0.0566674	0.95481	0.999946	no
10791.g7	10791.g7	-	10791:121385-122385	Testes	Carcass	OK	3.7173	2.15539	-0.786303	0.520469	0.602737	0.999946	no
10791.g70	10791.g70	-	10791:885040-889735	Testes	Carcass	OK	6.45555	2.60466	-1.30944	0.761488	0.446366	0.999946	no
10791.g702	10791.g702	-	10791:7500753-7501636	Testes	Carcass	OK	39.5998	20.2275	-0.969172	0.55932	0.575943	0.999946	no
10791.g703	10791.g703	-	10791:7502339-7515604	Testes	Carcass	OK	7.62242	4.13993	-0.880642	0.168821	0.865938	0.999946	no
10791.g704	10791.g704	-	10791:7502339-7515604	Testes	Carcass	OK	10.5758	7.56719	-0.482941	0.0800425	0.936203	0.999946	no
10791.g709	10791.g709	-	10791:7573881-7606388	Testes	Carcass	NOTEST	0.0115566	0.011517	-0.00495171	0.00180337	0.998561	1	no
10791.g727	10791.g727	-	10791:7696630-7700711	Testes	Carcass	OK	0.990122	0.445368	-1.15261	0.176665	0.859771	0.999946	no
10791.g730	10791.g730	-	10791:7702671-7725355	Testes	Carcass	OK	15.1346	2.77102	-2.44937	0.526595	0.598475	0.999946	no
10791.g732	10791.g732	-	10791:7744631-7751524	Testes	Carcass	OK	1.53974	0.0177987	-6.43477	3.91138	9.17685e-05	0.00339108	yes
10791.g735	10791.g735	-	10791:7766331-7842355	Testes	Carcass	OK	3.52504	6.68995	0.924358	-0.0540475	0.956897	0.999946	no
10791.g736	10791.g736	-	10791:7766331-7842355	Testes	Carcass	OK	41.0842	6.20659	-2.72671	0.60214	0.547081	0.999946	no
10791.g737	10791.g737	-	10791:7842381-7847785	Testes	Carcass	OK	3.49053	11.2232	1.68496	-0.328367	0.742634	0.999946	no
10791.g740	10791.g740	-	10791:7848664-7852195	Testes	Carcass	OK	0.80439	1.32151	0.716225	-0.0305825	0.975603	0.999946	no
10791.g741	10791.g741	-	10791:7852295-7855910	Testes	Carcass	OK	2.8869	0.132515	-4.44529	2.92707	0.0034217	0.0337836	yes
10791.g742	10791.g742	-	10791:7855911-7890795	Testes	Carcass	OK	4.00209	59.8646	3.90288	-1.64712	0.0995327	0.453254	no
10791.g743	10791.g743	-	10791:7890841-7897705	Testes	Carcass	OK	1.56664	3.51918	1.16757	-0.751711	0.452225	0.999946	no
10791.g744	10791.g744	-	10791:7897805-7898623	Testes	Carcass	OK	0.450941	0.586396	0.378935	-0.257436	0.796842	0.999946	no
10791.g745	10791.g745	-	10791:7898675-7914731	Testes	Carcass	OK	7.10789	16.4318	1.20899	-0.0180389	0.985608	0.999946	no
10791.g746	10791.g746	-	10791:7898675-7914731	Testes	Carcass	OK	50.4737	478.44	3.24473	-1.37324	0.169679	0.637848	no
10791.g749	10791.g749	-	10791:7918306-7918865	Testes	Carcass	OK	0	0.712431	1.79769e+308	1.79769e+308	0.0892635	0.427284	no
10791.g750	10791.g750	-	10791:7918922-7920655	Testes	Carcass	NOTEST	0	0.0532866	1.79769e+308	1.79769e+308	0.169231	1	no
10791.g755	10791.g755	-	10791:7998199-8002931	Testes	Carcass	OK	14.7709	0.48283	-4.9351	3.22699	0.00125098	0.015052	yes
10791.g757	10791.g757	-	10791:8020618-8040231	Testes	Carcass	OK	86.8861	1.75653	-5.62832	1.48171	0.138419	0.563377	no
10791.g759	10791.g759	-	10791:8046022-8047546	Testes	Carcass	OK	13.3154	22.2896	0.743273	-0.360324	0.718605	0.999946	no
10791.g765	10791.g765	-	10791:8121041-8124391	Testes	Carcass	OK	0.821918	1.27481	0.633215	-0.0416226	0.9668	0.999946	no
10791.g77	10791.g77	-	10791:953014-963774	Testes	Carcass	OK	3.67799	2.65412	-0.470683	0.205635	0.837076	0.999946	no
10791.g772	10791.g772	-	10791:8156826-8178085	Testes	Carcass	OK	6.3744	16.3815	1.3617	-0.556739	0.577706	0.999946	no
10791.g774	10791.g774	-	10791:8184224-8188170	Testes	Carcass	OK	4.26714	0.167055	-4.67488	0.914826	0.360283	0.926976	no
10791.g775	10791.g775	-	10791:8188174-8193085	Testes	Carcass	OK	0.401008	0.988695	1.30189	-0.870808	0.383859	0.950774	no
10791.g776	10791.g776	-	10791:8193185-8254815	Testes	Carcass	NOTEST	0.0241855	0	-1.79769e+308	-1.79769e+308	0.48379	1	no
10791.g779	10791.g779	-	10791:8269628-8288081	Testes	Carcass	OK	5.45499	0.387471	-3.81542	0.428583	0.668227	0.999946	no
10791.g780	10791.g780	-	10791:8288129-8296711	Testes	Carcass	NOTEST	0.100726	0.0395258	-1.34957	0.206507	0.836395	1	no
10791.g781	10791.g781	-	10791:8296811-8312981	Testes	Carcass	NOTEST	0.0752822	0.0362862	-1.05289	0.0275527	0.978019	1	no
10791.g789	10791.g789	-	10791:8374517-8380651	Testes	Carcass	OK	0.292348	0.653307	1.16007	-0.0595202	0.952538	0.999946	no
10791.g79	10791.g79	-	10791:968525-974374	Testes	Carcass	OK	0.496486	1.44585	1.54209	-0.156242	0.875842	0.999946	no
10791.g790	10791.g790	-	10791:8380847-8385895	Testes	Carcass	OK	1.25031	0.568097	-1.13808	0.0224436	0.982094	0.999946	no
10791.g796	10791.g796	-	10791:8424011-8438327	Testes	Carcass	OK	6.7658	3.79811	-0.83298	0.0935525	0.925465	0.999946	no
10791.g797	10791.g797	-	10791:8438328-8459841	Testes	Carcass	OK	0.583027	2.70428	2.21361	-1.42992	0.152741	0.597728	no
10791.g798	10791.g798	-	10791:8460817-8487016	Testes	Carcass	NOTEST	0.089116	0.110774	0.313861	-0.148677	0.881809	1	no
10791.g799	10791.g799	-	10791:8460817-8487016	Testes	Carcass	OK	0.0183888	0.525649	4.8372	-1.20015	0.230081	0.750198	no
10791.g804	10791.g804	-	10791:8498137-8503306	Testes	Carcass	OK	9.60036	23.2291	1.27477	-0.709085	0.478271	0.999946	no
10791.g808	10791.g808	-	10791:8511136-8522691	Testes	Carcass	OK	0.0419614	2.50723	5.90089	-2.98379	0.00284699	0.0290476	yes
10791.g814	10791.g814	-	10791:8628254-8667760	Testes	Carcass	OK	6.82143	15.8749	1.2186	-0.596648	0.550743	0.999946	no
10791.g815	10791.g815	-	10791:8628254-8667760	Testes	Carcass	OK	0.637076	3.63129	2.51094	-0.139102	0.889369	0.999946	no
10791.g819	10791.g819	-	10791:8677440-8699944	Testes	Carcass	OK	1.86175	3.90409	1.06833	-0.307835	0.758208	0.999946	no
10791.g820	10791.g820	-	10791:8677440-8699944	Testes	Carcass	OK	3.2032	6.17004	0.945765	-0.416034	0.677385	0.999946	no
10791.g822	10791.g822	-	10791:8719900-8723942	Testes	Carcass	OK	20.4658	0.428466	-5.57789	3.43386	0.000595047	0.00900178	yes
10791.g832	10791.g832	-	10791:8852068-8854661	Testes	Carcass	OK	2.08254	1.31529	-0.662964	0.306238	0.759423	0.999946	no
10791.g834	10791.g834	-	10791:8869401-8870883	Testes	Carcass	OK	314.865	5.25297	-5.90546	2.46335	0.0137646	0.104367	no
10791.g844	10791.g844	-	10791:8918661-8922572	Testes	Carcass	OK	0.100215	0.368577	1.87887	-1.28701	0.198092	0.695183	no
10791.g851	10791.g851	-	10791:8945756-8948031	Testes	Carcass	OK	3.74311	7.09698	0.922966	-0.371265	0.71044	0.999946	no
10791.g854	10791.g854	-	10791:8952912-8956771	Testes	Carcass	OK	0.53455	0.249274	-1.10059	0.0648272	0.948312	0.999946	no
10791.g856	10791.g856	-	10791:8957922-8968481	Testes	Carcass	OK	2.0454	7.01047	1.77713	-0.627185	0.530538	0.999946	no
10791.g857	10791.g857	-	10791:8957922-8968481	Testes	Carcass	OK	2.49338	6.24586	1.3248	-0.490573	0.623729	0.999946	no
10791.g861	10791.g861	-	10791:8988921-9000955	Testes	Carcass	OK	65.8035	3.9267	-4.06677	1.42172	0.155109	0.60497	no
10791.g862	10791.g862	-	10791:8988921-9000955	Testes	Carcass	OK	18.6486	12.9766	-0.523149	0.0497704	0.960305	0.999946	no
10791.g876	10791.g876	-	10791:9088571-9094674	Testes	Carcass	OK	4.7483	0.0911697	-5.70271	1.93005	0.0536011	0.307057	no
10791.g88	10791.g88	-	10791:1030419-1032704	Testes	Carcass	OK	3.34299	1.34343	-1.31522	0.85216	0.394125	0.961555	no
10791.g880	10791.g880	-	10791:9120131-9190776	Testes	Carcass	OK	0.907317	2.93928	1.69578	-0.191193	0.848375	0.999946	no
10791.g882	10791.g882	-	10791:9120131-9190776	Testes	Carcass	OK	1.94064	7.036	1.85822	-0.255415	0.798403	0.999946	no
10791.g883	10791.g883	-	10791:9120131-9190776	Testes	Carcass	OK	0.989377	9.56708	3.27349	-0.434925	0.663617	0.999946	no
10791.g885	10791.g885	-	10791:9247286-9299958	Testes	Carcass	OK	1.15398	7.62372	2.72388	-1.47165	0.141114	0.569883	no
10791.g89	10791.g89	-	10791:1032773-1034614	Testes	Carcass	OK	1.27611	2.25511	0.821447	-0.545419	0.585466	0.999946	no
10791.g892	10791.g892	-	10791:9329184-9416248	Testes	Carcass	OK	4.61485	5.72088	0.309952	-0.132263	0.894776	0.999946	no
10791.g893	10791.g893	-	10791:9329184-9416248	Testes	Carcass	OK	0.0154127	1.05073	6.09112	-0.22088	0.825186	0.999946	no
10791.g896	10791.g896	-	10791:9425484-9429638	Testes	Carcass	OK	4.64868	0.640533	-2.85947	1.23685	0.216143	0.725264	no
10791.g897	10791.g897	-	10791:9429738-9431111	Testes	Carcass	OK	5.30123	2.56062	-1.04983	0.68137	0.495637	0.999946	no
10791.g899	10791.g899	-	10791:9433904-9436208	Testes	Carcass	OK	2.47797	13.4976	2.44547	-0.686901	0.492145	0.999946	no
10791.g901	10791.g901	-	10791:9439349-9450148	Testes	Carcass	OK	12.3224	15.8061	0.359203	-0.0344612	0.972509	0.999946	no
10791.g904	10791.g904	-	10791:9478479-9481260	Testes	Carcass	NOTEST	0	0.134654	1.79769e+308	1.79769e+308	0.498263	1	no
10791.g907	10791.g907	-	10791:9490526-9497664	Testes	Carcass	OK	65.0757	137.607	1.08036	-0.45195	0.651305	0.999946	no
10791.g91	10791.g91	-	10791:1039303-1040529	Testes	Carcass	OK	29.7198	0.537177	-5.78988	3.06201	0.00219853	0.0235019	yes
10791.g911	10791.g911	-	10791:9502891-9528118	Testes	Carcass	OK	7.33159	37.6142	2.35908	-1.19023	0.233955	0.75694	no
10791.g912	10791.g912	-	10791:9528119-9622598	Testes	Carcass	OK	34.9014	6.49202	-2.42655	0.220339	0.825607	0.999946	no
10791.g913	10791.g913	-	10791:9528119-9622598	Testes	Carcass	OK	1.82574	0.164419	-3.47303	0.00756703	0.993962	0.999946	no
10791.g914	10791.g914	-	10791:9528119-9622598	Testes	Carcass	OK	0.688245	0.868462	0.33554	-0.000602	0.99952	0.999946	no
10791.g915	10791.g915	-	10791:9528119-9622598	Testes	Carcass	OK	7.63643	12.3002	0.68771	-0.043922	0.964967	0.999946	no
10791.g919	10791.g919	-	10791:9631824-9724176	Testes	Carcass	OK	4.95136	15.6878	1.66375	-0.0437591	0.965096	0.999946	no
10791.g920	10791.g920	-	10791:9724222-9738116	Testes	Carcass	OK	1.89146	0.194169	-3.28412	0.513276	0.607758	0.999946	no
10791.g922	10791.g922	-	10791:9791226-9819132	Testes	Carcass	OK	3.80375	2.97294	-0.35553	0.226289	0.820977	0.999946	no
10791.g925	10791.g925	-	10791:9839603-9930822	Testes	Carcass	OK	10.5752	11.7763	0.155205	-0.0605203	0.951741	0.999946	no
10791.g929	10791.g929	-	10791:9971723-9979482	Testes	Carcass	OK	7.24039	1.65512	-2.12913	0.94106	0.346674	0.909898	no
10791.g930	10791.g930	-	10791:9979582-10037456	Testes	Carcass	OK	37.004	6.75108	-2.45449	1.19913	0.230479	0.750521	no
10791.g937	10791.g937	-	10791:10108482-10119916	Testes	Carcass	OK	1.60274	2.94544	0.877945	-0.310127	0.756464	0.999946	no
10791.g938	10791.g938	-	10791:10119963-10129876	Testes	Carcass	OK	23.6088	0.123167	-7.58257	4.92941	8.24787e-07	0.000120483	yes
10791.g941	10791.g941	-	10791:10140906-10155589	Testes	Carcass	OK	0.101613	1.14427	3.49326	-1.53384	0.12507	0.528428	no
10791.g944	10791.g944	-	10791:10158677-10176161	Testes	Carcass	OK	21.6826	0.502565	-5.43108	0.212424	0.831776	0.999946	no
10791.g948	10791.g948	-	10791:10218072-10236596	Testes	Carcass	OK	2.35723	3.69476	0.64839	-0.0871496	0.930553	0.999946	no
10791.g949	10791.g949	-	10791:10244486-10248101	Testes	Carcass	OK	12.4084	21.5318	0.79515	-0.453657	0.650075	0.999946	no
10791.g952	10791.g952	-	10791:10262551-10263746	Testes	Carcass	OK	0.0581846	0.34099	2.55102	-1.32748	0.184349	0.666913	no
10791.g953	10791.g953	-	10791:10265241-10267237	Testes	Carcass	OK	2.30551	4.45142	0.949181	-0.615663	0.538117	0.999946	no
10791.g956	10791.g956	-	10791:10276851-10280482	Testes	Carcass	OK	0.530081	1.80313	1.76622	-0.251425	0.801486	0.999946	no
10791.g960	10791.g960	-	10791:10294521-10296564	Testes	Carcass	NOTEST	0.0160265	0	-1.79769e+308	-1.79769e+308	0.180466	1	no
10791.g961	10791.g961	-	10791:10298011-10300628	Testes	Carcass	OK	0.452369	0.521733	0.205812	-0.143536	0.885867	0.999946	no
10791.g968	10791.g968	-	10791:10310851-10311627	Testes	Carcass	OK	2.46367	0.0522682	-5.55873	2.92249	0.00347244	0.0341365	yes
10791.g972	10791.g972	-	10791:10320673-10326611	Testes	Carcass	OK	2.51509	1.07464	-1.22676	0.803793	0.421517	0.982127	no
10791.g975	10791.g975	-	10791:10329421-10330040	Testes	Carcass	OK	2.20697	5.01476	1.18411	-0.802081	0.422506	0.982833	no
10791.g977	10791.g977	-	10791:10331168-10332541	Testes	Carcass	OK	254.553	2.91453	-6.44856	4.05536	5.0057e-05	0.00237555	yes
10791.g978	10791.g978	-	10791:10333051-10333759	Testes	Carcass	OK	4.00844	2.69388	-0.573355	0.388341	0.697764	0.999946	no
10791.g980	10791.g980	-	10791:10340321-10341178	Testes	Carcass	OK	10.0885	17.6454	0.806579	-0.478613	0.632214	0.999946	no
10791.g981	10791.g981	-	10791:10345461-10348830	Testes	Carcass	NOTEST	0.0781812	0.0253	-1.62769	0.812931	0.416258	1	no
10791.g982	10791.g982	-	10791:10351071-10351813	Testes	Carcass	NOTEST	0	0	0	0	1	1	no
10791.g983	10791.g983	-	10791:10353741-10354908	Testes	Carcass	NOTEST	0.0317709	0	-1.79769e+308	-1.79769e+308	0.180466	1	no
10791.g984	10791.g984	-	10791:10355681-10356637	Testes	Carcass	NOTEST	0	0	0	0	1	1	no
10791.g985	10791.g985	-	10791:10358181-10358911	Testes	Carcass	NOTEST	0	0.0663498	1.79769e+308	1.79769e+308	0.182923	1	no
10791.g986	10791.g986	-	10791:10359003-10359681	Testes	Carcass	NOTEST	0	0	0	0	1	1	no
10791.g987	10791.g987	-	10791:10363239-10363721	Testes	Carcass	NOTEST	0	0	0	0	1	1	no
10791.g988	10791.g988	-	10791:10364415-10365411	Testes	Carcass	OK	3.12864	1.77595	-0.816944	0.395282	0.692634	0.999946	no
10791.g989	10791.g989	-	10791:10367362-10367891	Testes	Carcass	OK	0.193478	0.570435	1.55989	-0.910731	0.362437	0.927769	no
10791.g992	10791.g992	-	10791:10372401-10372804	Testes	Carcass	NOTEST	0	0	0	0	1	1	no
10791.g993	10791.g993	-	10791:10373253-10373731	Testes	Carcass	NOTEST	0.0929048	0	-1.79769e+308	-1.79769e+308	0.180466	1	no
10791.g994	10791.g994	-	10791:10374019-10374501	Testes	Carcass	NOTEST	0.119867	0	-1.79769e+308	-1.79769e+308	0.180466	1	no
10792.g1	10792.g1	-	10792:11742-20605	Testes	Carcass	NOTEST	0.098554	0.0596427	-0.724568	0.469817	0.638485	1	no
10792.g10	10792.g10	-	10792:129500-130691	Testes	Carcass	OK	0.339167	0.509336	0.58662	-0.404585	0.685783	0.999946	no
10792.g1003	10792.g1003	-	10792:10527076-10528186	Testes	Carcass	NOTEST	0.0632764	0.122991	0.958811	-0.546804	0.584513	1	no
10792.g101	10792.g101	-	10792:1218892-1240263	Testes	Carcass	OK	6.68569	5.19489	-0.363982	0.0374397	0.970134	0.999946	no
10792.g1017	10792.g1017	-	10792:10573914-10575581	Testes	Carcass	OK	13.7477	14.1558	0.0422024	-0.0230649	0.981598	0.999946	no
10792.g1020	10792.g1020	-	10792:10589938-10595259	Testes	Carcass	OK	26.7389	91.0547	1.7678	-0.749226	0.453721	0.999946	no
10792.g1021	10792.g1021	-	10792:10595264-10597542	Testes	Carcass	OK	10.2374	11.8298	0.208571	-0.133974	0.893423	0.999946	no
10792.g1028	10792.g1028	-	10792:10624709-10625572	Testes	Carcass	OK	127.826	8.72048	-3.87363	2.17291	0.0297873	0.196114	no
10792.g103	10792.g103	-	10792:1275128-1337221	Testes	Carcass	OK	4.58895	1.07671	-2.09153	1.32482	0.185231	0.668328	no
10792.g1036	10792.g1036	-	10792:10715276-10720235	Testes	Carcass	OK	12.8104	1.05893	-3.59664	1.37826	0.168122	0.634032	no
10792.g1043	10792.g1043	-	10792:10753962-10766086	Testes	Carcass	OK	0.287307	0.489547	0.768852	-0.532808	0.594166	0.999946	no
10792.g1050	10792.g1050	-	10792:10808328-10867179	Testes	Carcass	OK	2.52325	4.32093	0.776059	-0.0773848	0.938317	0.999946	no
10792.g1052	10792.g1052	-	10792:10808328-10867179	Testes	Carcass	OK	3.30686	5.20998	0.655814	-0.104274	0.916952	0.999946	no
10792.g1054	10792.g1054	-	10792:10881625-10898165	Testes	Carcass	OK	0.818707	4.75745	2.53877	-1.65776	0.0973659	0.44814	no
10792.g1057	10792.g1057	-	10792:10905611-10907955	Testes	Carcass	OK	0.805121	3.26722	2.02079	-1.33014	0.183473	0.665874	no
10792.g1059	10792.g1059	-	10792:10910185-10919097	Testes	Carcass	OK	2.49218	4.94483	0.988511	-0.485614	0.627241	0.999946	no
10792.g1060	10792.g1060	-	10792:10910185-10919097	Testes	Carcass	OK	2.75232	5.67183	1.04316	-0.362291	0.717135	0.999946	no
10792.g1061	10792.g1061	-	10792:10919145-10924369	Testes	Carcass	OK	7.04083	8.8168	0.324511	-0.184752	0.853424	0.999946	no
10792.g1063	10792.g1063	-	10792:10941615-10942292	Testes	Carcass	OK	15.5945	32.643	1.06573	-0.329635	0.741676	0.999946	no
10792.g1066	10792.g1066	-	10792:10949153-10952969	Testes	Carcass	OK	0.298086	0.660863	1.14862	-0.0785023	0.937428	0.999946	no
[truncated: 13,142 more rows]
