# Supplementary material for: Revised Annotations, Sex-Biased Expression, and Lineage-Specific Genes in the Drosophila melanogaster Group
Source: G3 (Bethesda). 2014 Oct 1;4(12):2345–51. doi: 10.1534/g3.114.013532 (PMC4267930; doi:10.1534/g3.114.013532)
Supplement: Supporting Information [file supp_g3.114.013532_FileS1.zip › GFF/Cuffdiff_Output/DanaOvary.expdiff]

test_id	gene_id	gene	locus	sample_1	sample_2	status	value_1	value_2	log2(fold_change)	test_stat	p_value	q_value	significant
	-	-	8713:128-559	Ovary	Testes	OK	0	4.77644	1.79769e+308	1.79769e+308	0.248626	0.604185	no
0.g1	0.g1	-	0:565-39969	Ovary	Testes	NOTEST	0.00860471	0.0249834	1.53777	-0.691252	0.489407	1	no
0.g2	0.g2	-	0:40015-80073	Ovary	Testes	NOTEST	0	0	0	0	1	1	no
1.g1	1.g1	-	1:4-40438	Ovary	Testes	NOTEST	0.00588252	0.0951727	4.01604	-1.75054	0.0800256	1	no
1.g2	1.g2	-	1:40485-76980	Ovary	Testes	NOTEST	0	0.00470959	1.79769e+308	1.79769e+308	0.234076	1	no
10.g1	10.g1	-	10:396-5922	Ovary	Testes	NOTEST	0	0	0	0	1	1	no
10001.g1	10001.g1	-	10001:4041-7535	Ovary	Testes	NOTEST	0	0.0187699	1.79769e+308	1.79769e+308	0.212097	1	no
10004.g1	10004.g1	-	10004:0-10107	Ovary	Testes	NOTEST	0	0	0	0	1	1	no
10005.g1	10005.g1	-	10005:0-6815	Ovary	Testes	NOTEST	0	0.0966683	1.79769e+308	1.79769e+308	0.165796	1	no
10011.g1	10011.g1	-	10011:623-4579	Ovary	Testes	NOTEST	0	0.0212306	1.79769e+308	1.79769e+308	0.200819	1	no
10011.g3	10011.g3	-	10011:8675-10077	Ovary	Testes	NOTEST	0	0.110241	1.79769e+308	1.79769e+308	0.184255	1	no
10016.g1	10016.g1	-	10016:2664-7761	Ovary	Testes	NOTEST	0	0.0127092	1.79769e+308	1.79769e+308	0.234076	1	no
10017.g1	10017.g1	-	10017:2351-6255	Ovary	Testes	NOTEST	0	0.0122411	1.79769e+308	1.79769e+308	0.212097	1	no
10018.g1	10018.g1	-	10018:2245-3278	Ovary	Testes	NOTEST	0	0.182496	1.79769e+308	1.79769e+308	0.181046	1	no
10020.g1	10020.g1	-	10020:0-3805	Ovary	Testes	NOTEST	0	0.0251457	1.79769e+308	1.79769e+308	0.193544	1	no
10020.g2	10020.g2	-	10020:3855-7005	Ovary	Testes	NOTEST	0	0	0	0	1	1	no
10023.g1	10023.g1	-	10023:125-7313	Ovary	Testes	NOTEST	0.0267161	0.0166366	-0.683346	0.287756	0.773534	1	no
10024.g1	10024.g1	-	10024:0-4335	Ovary	Testes	NOTEST	0	0	0	0	1	1	no
10027.g1	10027.g1	-	10027:0-6925	Ovary	Testes	NOTEST	0	0	0	0	1	1	no
10028.g1	10028.g1	-	10028:1-6705	Ovary	Testes	NOTEST	0	0.136243	1.79769e+308	1.79769e+308	0.162258	1	no
10030.g1	10030.g1	-	10030:181-2310	Ovary	Testes	NOTEST	0.0279414	0.0464651	0.733744	-0.30222	0.762484	1	no
10030.g2	10030.g2	-	10030:2385-5459	Ovary	Testes	NOTEST	0	0.039296	1.79769e+308	1.79769e+308	0.188285	1	no
10031.g1	10031.g1	-	10031:0-6995	Ovary	Testes	NOTEST	0	0.00628643	1.79769e+308	1.79769e+308	0.343388	1	no
10035.g1	10035.g1	-	10035:0-1145	Ovary	Testes	NOTEST	0	0.115649	1.79769e+308	1.79769e+308	0.188285	1	no
10035.g2	10035.g2	-	10035:1995-4659	Ovary	Testes	NOTEST	0.0244613	0.0508302	1.05518	-0.439119	0.660575	1	no
10035.g3	10035.g3	-	10035:4835-7390	Ovary	Testes	NOTEST	0	0.124238	1.79769e+308	1.79769e+308	0.170142	1	no
10036.g1	10036.g1	-	10036:2016-15305	Ovary	Testes	NOTEST	0.00605024	0.0125497	1.05259	-0.438041	0.661356	1	no
10037.g1	10037.g1	-	10037:0-2498	Ovary	Testes	NOTEST	0	0.019578	1.79769e+308	1.79769e+308	0.212097	1	no
10037.g2	10037.g2	-	10037:2500-9995	Ovary	Testes	NOTEST	0.036091	0.0224848	-0.682687	0.287478	0.773746	1	no
10038.g1	10038.g1	-	10038:1931-4155	Ovary	Testes	NOTEST	0	0	0	0	1	1	no
10038.g2	10038.g2	-	10038:4345-7390	Ovary	Testes	NOTEST	0	0	0	0	1	1	no
10039.g1	10039.g1	-	10039:33-3960	Ovary	Testes	NOTEST	0	0	0	0	1	1	no
10039.g2	10039.g2	-	10039:4365-4809	Ovary	Testes	NOTEST	0	0.253137	1.79769e+308	1.79769e+308	0.212097	1	no
10041.g1	10041.g1	-	10041:775-8163	Ovary	Testes	NOTEST	0	0	0	0	1	1	no
10041.g2	10041.g2	-	10041:8495-10024	Ovary	Testes	NOTEST	0	0	0	0	1	1	no
10042.g1	10042.g1	-	10042:2178-8187	Ovary	Testes	NOTEST	0	0	0	0	1	1	no
10043.g1	10043.g1	-	10043:5-3225	Ovary	Testes	NOTEST	0.0183383	0.00761677	-1.26761	0.476849	0.63347	1	no
10043.g2	10043.g2	-	10043:3275-7385	Ovary	Testes	NOTEST	0	0	0	0	1	1	no
10045.g1	10045.g1	-	10045:635-6290	Ovary	Testes	NOTEST	0.0117686	0.00976983	-0.268532	0.106388	0.915275	1	no
10046.g1	10046.g1	-	10046:2175-10017	Ovary	Testes	NOTEST	0	0.0183895	1.79769e+308	1.79769e+308	0.193544	1	no
10048.g1	10048.g1	-	10048:475-8644	Ovary	Testes	NOTEST	0.0199579	0	-1.79769e+308	-1.79769e+308	0.189107	1	no
10049.g1	10049.g1	-	10049:97-8223	Ovary	Testes	NOTEST	0	0.00684359	1.79769e+308	1.79769e+308	0.212097	1	no
10050.g1	10050.g1	-	10050:10-6639	Ovary	Testes	NOTEST	0	0	0	0	1	1	no
10050.g2	10050.g2	-	10050:10-6639	Ovary	Testes	NOTEST	0	0	0	0	1	1	no
10050.g3	10050.g3	-	10050:10-6639	Ovary	Testes	NOTEST	0.0180514	0.0074974	-1.26765	0.381029	0.703182	1	no
10051.g1	10051.g1	-	10051:0-9545	Ovary	Testes	NOTEST	0	0.00545206	1.79769e+308	1.79769e+308	0.234076	1	no
10053.g1	10053.g1	-	10053:1785-5628	Ovary	Testes	NOTEST	0	0.0525911	1.79769e+308	1.79769e+308	0.184255	1	no
10053.g2	10053.g2	-	10053:5744-8365	Ovary	Testes	OK	0.0447703	0.948732	4.40539	-1.98228	0.0474483	0.502552	no
10054.g1	10054.g1	-	10054:545-3181	Ovary	Testes	NOTEST	0	0.0369805	1.79769e+308	1.79769e+308	0.193544	1	no
10054.g2	10054.g2	-	10054:3475-6002	Ovary	Testes	NOTEST	0	0.0101481	1.79769e+308	1.79769e+308	0.234076	1	no
10056.g1	10056.g1	-	10056:14-4185	Ovary	Testes	NOTEST	0	0	0	0	1	1	no
10056.g2	10056.g2	-	10056:4430-9385	Ovary	Testes	NOTEST	0	0.0194778	1.79769e+308	1.79769e+308	0.200819	1	no
10058.g1	10058.g1	-	10058:4725-6612	Ovary	Testes	NOTEST	0.0335223	0.0278881	-0.26547	0.105174	0.916237	1	no
10063.g1	10063.g1	-	10063:1917-10845	Ovary	Testes	NOTEST	0	0.00762915	1.79769e+308	1.79769e+308	0.212097	1	no
10063.g2	10063.g2	-	10063:11276-15365	Ovary	Testes	NOTEST	0	0.00606076	1.79769e+308	1.79769e+308	0.234076	1	no
10064.g1	10064.g1	-	10064:1986-4485	Ovary	Testes	NOTEST	0.0235462	0.166342	2.82059	-1.22142	0.221926	1	no
10064.g2	10064.g2	-	10064:4542-8135	Ovary	Testes	NOTEST	0	0.00667374	1.79769e+308	1.79769e+308	0.234076	1	no
10065.g1	10065.g1	-	10065:5897-9215	Ovary	Testes	NOTEST	0.0213662	0.195294	3.19225	-1.38908	0.164808	1	no
10067.g1	10067.g1	-	10067:2811-5385	Ovary	Testes	NOTEST	0	0.250213	1.79769e+308	1.79769e+308	0.163288	1	no
10067.g2	10067.g2	-	10067:10845-15410	Ovary	Testes	NOTEST	0	0.0416273	1.79769e+308	1.79769e+308	0.184255	1	no
10069.g1	10069.g1	-	10069:864-4045	Ovary	Testes	NOTEST	0	0.189793	1.79769e+308	1.79769e+308	0.164609	1	no
10071.g1	10071.g1	-	10071:3110-6205	Ovary	Testes	NOTEST	0	0.240635	1.79769e+308	1.79769e+308	0.162216	1	no
10071.g2	10071.g2	-	10071:6375-9616	Ovary	Testes	NOTEST	0	0.114721	1.79769e+308	1.79769e+308	0.172756	1	no
10071.g3	10071.g3	-	10071:9803-14384	Ovary	Testes	NOTEST	0	0.0621075	1.79769e+308	1.79769e+308	0.252645	1	no
10071.g4	10071.g4	-	10071:9803-14384	Ovary	Testes	NOTEST	0	1.6502e-06	1.79769e+308	1.79769e+308	0.499973	1	no
10072.g1	10072.g1	-	10072:5-6147	Ovary	Testes	NOTEST	0	0.0531169	1.79769e+308	1.79769e+308	0.176223	1	no
10073.g1	10073.g1	-	10073:2061-8065	Ovary	Testes	NOTEST	0	0.00448601	1.79769e+308	1.79769e+308	0.234076	1	no
10073.g2	10073.g2	-	10073:8165-11971	Ovary	Testes	NOTEST	0	0.00742227	1.79769e+308	1.79769e+308	0.234076	1	no
10073.g3	10073.g3	-	10073:11985-13551	Ovary	Testes	NOTEST	0.156104	0.0812106	-0.942766	0.419749	0.674669	1	no
10078.g1	10078.g1	-	10078:1690-3815	Ovary	Testes	NOTEST	0	0.137175	1.79769e+308	1.79769e+308	0.181046	1	no
10078.g2	10078.g2	-	10078:4287-5415	Ovary	Testes	NOTEST	0.0564471	0.0235327	-1.26224	0.474828	0.63491	1	no
10081.g1	10081.g1	-	10081:5985-7115	Ovary	Testes	NOTEST	0	0	0	0	1	1	no
10082.g1	10082.g1	-	10082:0-2845	Ovary	Testes	OK	9.36439	2.83379	-1.72445	0.827971	0.407687	0.740777	no
10084.g1	10084.g1	-	10084:0-1315	Ovary	Testes	NOTEST	0	0.0394963	1.79769e+308	1.79769e+308	0.212097	1	no
10087.g2	10087.g2	-	10087:5217-9715	Ovary	Testes	NOTEST	0.0226044	0.0187852	-0.267008	0.105784	0.915754	1	no
10087.g3	10087.g3	-	10087:10165-14711	Ovary	Testes	NOTEST	0	0.00764975	1.79769e+308	1.79769e+308	0.234076	1	no
10089.g1	10089.g1	-	10089:2325-6194	Ovary	Testes	NOTEST	0	0.0724778	1.79769e+308	1.79769e+308	0.181046	1	no
1009.g1	1009.g1	-	1009:0-715	Ovary	Testes	NOTEST	0	0	0	0	1	1	no
10090.g1	10090.g1	-	10090:334-5045	Ovary	Testes	NOTEST	0.0330737	0.0549387	0.732138	-0.323183	0.746556	1	no
10090.g2	10090.g2	-	10090:5509-14707	Ovary	Testes	NOTEST	0	0.00684892	1.79769e+308	1.79769e+308	0.387773	1	no
10090.g3	10090.g3	-	10090:5509-14707	Ovary	Testes	NOTEST	0.0365402	0.0370318	0.0192795	-0.00705604	0.99437	1	no
10092.g1	10092.g1	-	10092:3-15204	Ovary	Testes	NOTEST	0	0.0161093	1.79769e+308	1.79769e+308	0.193544	1	no
10093.g1	10093.g1	-	10093:5581-8935	Ovary	Testes	NOTEST	0	0.0143438	1.79769e+308	1.79769e+308	0.212097	1	no
10095.g1	10095.g1	-	10095:0-6387	Ovary	Testes	NOTEST	0	0.00420506	1.79769e+308	1.79769e+308	0.234076	1	no
10096.g1	10096.g1	-	10096:0-5985	Ovary	Testes	NOTEST	0	0.0169045	1.79769e+308	1.79769e+308	0.212097	1	no
10097.g1	10097.g1	-	10097:2605-9240	Ovary	Testes	NOTEST	0	0	0	0	1	1	no
10097.g2	10097.g2	-	10097:9241-13655	Ovary	Testes	NOTEST	0	0	0	0	1	1	no
10098.g1	10098.g1	-	10098:4-2220	Ovary	Testes	NOTEST	0	0.0111266	1.79769e+308	1.79769e+308	0.234076	1	no
10098.g2	10098.g2	-	10098:3835-6444	Ovary	Testes	NOTEST	0	0	0	0	1	1	no
10099.g1	10099.g1	-	10099:1102-5605	Ovary	Testes	NOTEST	0	0.0549644	1.79769e+308	1.79769e+308	0.174359	1	no
10099.g2	10099.g2	-	10099:5668-14805	Ovary	Testes	NOTEST	0.0146437	0.10944	2.9018	-1.25808	0.208363	1	no
10102.g1	10102.g1	-	10102:0-4015	Ovary	Testes	NOTEST	0	0	0	0	1	1	no
10102.g2	10102.g2	-	10102:4125-7363	Ovary	Testes	NOTEST	0	0.0325048	1.79769e+308	1.79769e+308	0.193544	1	no
10104.g1	10104.g1	-	10104:920-5175	Ovary	Testes	NOTEST	0.0171196	0.0142195	-0.26778	0.10609	0.915511	1	no
10104.g2	10104.g2	-	10104:5995-9109	Ovary	Testes	NOTEST	0	0.0163916	1.79769e+308	1.79769e+308	0.212097	1	no
10104.g3	10104.g3	-	10104:9155-15146	Ovary	Testes	OK	1.01783	0.69188	-0.556903	0.261917	0.793386	0.978452	no
10105.g1	10105.g1	-	10105:1714-6945	Ovary	Testes	NOTEST	0	0.113448	1.79769e+308	1.79769e+308	0.165173	1	no
10106.g1	10106.g1	-	10106:3396-8225	Ovary	Testes	NOTEST	0	0.218823	1.79769e+308	1.79769e+308	0.162388	1	no
10110.g1	10110.g1	-	10110:6528-8495	Ovary	Testes	NOTEST	0	0	0	0	1	1	no
10110.g2	10110.g2	-	10110:9359-11665	Ovary	Testes	NOTEST	0	0.0106616	1.79769e+308	1.79769e+308	0.234076	1	no
10111.g1	10111.g1	-	10111:2225-6635	Ovary	Testes	OK	0.0368842	0.559177	3.92223	-1.77133	0.0765057	0.518415	no
10113.g1	10113.g1	-	10113:85-5785	Ovary	Testes	NOTEST	0	0	0	0	1	1	no
10114.g1	10114.g1	-	10114:0-3345	Ovary	Testes	NOTEST	0	0.059784	1.79769e+308	1.79769e+308	0.178418	1	no
10116.g1	10116.g1	-	10116:0-8695	Ovary	Testes	NOTEST	0	0.0595951	1.79769e+308	1.79769e+308	0.171363	1	no
10116.g2	10116.g2	-	10116:10995-12105	Ovary	Testes	NOTEST	0	0.0239749	1.79769e+308	1.79769e+308	0.234076	1	no
10117.g1	10117.g1	-	10117:9-1110	Ovary	Testes	NOTEST	0	0.0567104	1.79769e+308	1.79769e+308	0.234076	1	no
10117.g2	10117.g2	-	10117:4806-9651	Ovary	Testes	NOTEST	0	0.0434248	1.79769e+308	1.79769e+308	0.25304	1	no
10117.g3	10117.g3	-	10117:4806-9651	Ovary	Testes	NOTEST	0	0	0	0	1	1	no
10118.g1	10118.g1	-	10118:0-5507	Ovary	Testes	NOTEST	0	0	0	0	1	1	no
10119.g1	10119.g1	-	10119:1195-4754	Ovary	Testes	NOTEST	0	0	0	0	1	1	no
10120.g1	10120.g1	-	10120:124-3219	Ovary	Testes	NOTEST	0	0	0	0	1	1	no
10122.g1	10122.g1	-	10122:6285-7797	Ovary	Testes	NOTEST	0	0.034438	1.79769e+308	1.79769e+308	0.234076	1	no
10122.g2	10122.g2	-	10122:7949-11525	Ovary	Testes	NOTEST	0	0	0	0	1	1	no
10122.g3	10122.g3	-	10122:12265-14579	Ovary	Testes	NOTEST	0	0.0318666	1.79769e+308	1.79769e+308	0.200819	1	no
10123.g1	10123.g1	-	10123:0-7635	Ovary	Testes	NOTEST	0.00999515	0.00414809	-1.26878	0.47729	0.633156	1	no
10124.g1	10124.g1	-	10124:3019-5472	Ovary	Testes	NOTEST	0	0.00998046	1.79769e+308	1.79769e+308	0.234076	1	no
10125.g1	10125.g1	-	10125:635-5247	Ovary	Testes	NOTEST	0.0583782	0.0969996	0.73255	-0.334222	0.738212	1	no
10126.g1	10126.g1	-	10126:3302-5715	Ovary	Testes	NOTEST	0	0	0	0	1	1	no
10127.g1	10127.g1	-	10127:3094-8795	Ovary	Testes	NOTEST	0.215666	0.0581818	-1.89016	0.895101	0.370733	1	no
10127.g2	10127.g2	-	10127:10575-14621	Ovary	Testes	NOTEST	0.227268	0.200509	-0.180727	0.0872061	0.930508	1	no
10128.g1	10128.g1	-	10128:5207-7425	Ovary	Testes	NOTEST	0	0.0132291	1.79769e+308	1.79769e+308	0.234076	1	no
10129.g1	10129.g1	-	10129:0-3105	Ovary	Testes	NOTEST	0	0.311068	1.79769e+308	1.79769e+308	0.162744	1	no
10129.g2	10129.g2	-	10129:3265-4649	Ovary	Testes	NOTEST	0	0.298271	1.79769e+308	1.79769e+308	0.167252	1	no
10129.g3	10129.g3	-	10129:4695-7500	Ovary	Testes	NOTEST	0	0.00900935	1.79769e+308	1.79769e+308	0.234076	1	no
10130.g1	10130.g1	-	10130:0-2205	Ovary	Testes	NOTEST	0	0.160838	1.79769e+308	1.79769e+308	0.169064	1	no
10130.g2	10130.g2	-	10130:3137-6895	Ovary	Testes	NOTEST	0	0.0479636	1.79769e+308	1.79769e+308	0.188285	1	no
10131.g1	10131.g1	-	10131:0-4784	Ovary	Testes	NOTEST	0	0.112938	1.79769e+308	1.79769e+308	0.164097	1	no
10133.g1	10133.g1	-	10133:84-13744	Ovary	Testes	NOTEST	0	0.00589717	1.79769e+308	1.79769e+308	0.212097	1	no
10134.g1	10134.g1	-	10134:39-3689	Ovary	Testes	NOTEST	0	0.00656499	1.79769e+308	1.79769e+308	0.234076	1	no
10134.g2	10134.g2	-	10134:3735-9487	Ovary	Testes	NOTEST	0.0862914	0.200688	1.21767	-0.57683	0.564054	1	no
10135.g1	10135.g1	-	10135:4445-6673	Ovary	Testes	NOTEST	0	0.0553113	1.79769e+308	1.79769e+308	0.188285	1	no
10136.g1	10136.g1	-	10136:2174-4515	Ovary	Testes	NOTEST	0.0252417	0.125894	2.31833	-0.99542	0.319532	1	no
10136.g2	10136.g2	-	10136:4561-7225	Ovary	Testes	NOTEST	0	0.137131	1.79769e+308	1.79769e+308	0.168107	1	no
10137.g1	10137.g1	-	10137:0-5285	Ovary	Testes	NOTEST	0	0.0609423	1.79769e+308	1.79769e+308	0.184255	1	no
10138.g1	10138.g1	-	10138:1775-14140	Ovary	Testes	NOTEST	0	0.00579449	1.79769e+308	1.79769e+308	0.212097	1	no
10139.g1	10139.g1	-	10139:0-6675	Ovary	Testes	NOTEST	0.066955	0.0231585	-1.53165	0.690394	0.489946	1	no
10139.g2	10139.g2	-	10139:7575-9361	Ovary	Testes	NOTEST	0.101364	0.02811	-1.85039	0.771611	0.440345	1	no
10140.g1	10140.g1	-	10140:0-2115	Ovary	Testes	NOTEST	0	0.163788	1.79769e+308	1.79769e+308	0.169064	1	no
10140.g2	10140.g2	-	10140:2905-4938	Ovary	Testes	NOTEST	0	0.0366276	1.79769e+308	1.79769e+308	0.200819	1	no
10141.g1	10141.g1	-	10141:2365-5050	Ovary	Testes	NOTEST	0	0	0	0	1	1	no
10141.g2	10141.g2	-	10141:5252-13835	Ovary	Testes	NOTEST	0	0.00511676	1.79769e+308	1.79769e+308	0.234076	1	no
10148.g1	10148.g1	-	10148:0-1295	Ovary	Testes	OK	0	0.924313	1.79769e+308	1.79769e+308	0.163437	0.518415	no
10149.g1	10149.g1	-	10149:19-3255	Ovary	Testes	OK	0.090588	2.7624	4.93046	-2.26608	0.0234463	0.365004	no
10150.g1	10150.g1	-	10150:0-1605	Ovary	Testes	NOTEST	0	0	0	0	1	1	no
10150.g2	10150.g2	-	10150:1825-7327	Ovary	Testes	NOTEST	0	0.00763196	1.79769e+308	1.79769e+308	0.234076	1	no
10151.g1	10151.g1	-	10151:2-3907	Ovary	Testes	NOTEST	0	0	0	0	1	1	no
10151.g2	10151.g2	-	10151:4135-6500	Ovary	Testes	NOTEST	0	0.0311321	1.79769e+308	1.79769e+308	0.200819	1	no
10152.g1	10152.g1	-	10152:345-5788	Ovary	Testes	NOTEST	0	0.00800161	1.79769e+308	1.79769e+308	0.234076	1	no
10157.g1	10157.g1	-	10157:476-6084	Ovary	Testes	NOTEST	0.274846	0.0489304	-2.48982	1.14627	0.251685	1	no
10158.g1	10158.g1	-	10158:585-4831	Ovary	Testes	NOTEST	0	0.0415045	1.79769e+308	1.79769e+308	0.200819	1	no
10160.g1	10160.g1	-	10160:39-6107	Ovary	Testes	NOTEST	0	0	0	0	1	1	no
10161.g1	10161.g1	-	10161:10-5667	Ovary	Testes	NOTEST	0	0.00475838	1.79769e+308	1.79769e+308	0.234076	1	no
10161.g2	10161.g2	-	10161:5785-7553	Ovary	Testes	NOTEST	0	0.0142116	1.79769e+308	1.79769e+308	0.234076	1	no
10164.g1	10164.g1	-	10164:0-1405	Ovary	Testes	NOTEST	0.0440198	0.0366589	-0.26399	0.104588	0.916703	1	no
10164.g2	10164.g2	-	10164:1516-4565	Ovary	Testes	NOTEST	0	0.0237811	1.79769e+308	1.79769e+308	0.200819	1	no
10164.g3	10164.g3	-	10164:5135-8314	Ovary	Testes	NOTEST	0	0	0	0	1	1	no
10165.g1	10165.g1	-	10165:0-2854	Ovary	Testes	NOTEST	0.0254155	0.264089	3.37724	-1.47181	0.141071	1	no
10165.g2	10165.g2	-	10165:2995-4757	Ovary	Testes	NOTEST	0	0.114116	1.79769e+308	1.79769e+308	0.178418	1	no
10166.g1	10166.g1	-	10166:905-3016	Ovary	Testes	NOTEST	0	0.011723	1.79769e+308	1.79769e+308	0.234076	1	no
10168.g1	10168.g1	-	10168:0-8115	Ovary	Testes	NOTEST	0	0	0	0	1	1	no
10169.g1	10169.g1	-	10169:1943-3765	Ovary	Testes	NOTEST	0	0.013752	1.79769e+308	1.79769e+308	0.234076	1	no
10171.g1	10171.g1	-	10171:0-1065	Ovary	Testes	NOTEST	0	0	0	0	1	1	no
10171.g2	10171.g2	-	10171:6439-9215	Ovary	Testes	NOTEST	0	0	0	0	1	1	no
10171.g3	10171.g3	-	10171:9943-13985	Ovary	Testes	NOTEST	0	0.00647977	1.79769e+308	1.79769e+308	0.234076	1	no
10172.g1	10172.g1	-	10172:1085-5478	Ovary	Testes	NOTEST	0	0.0145667	1.79769e+308	1.79769e+308	0.212097	1	no
10173.g1	10173.g1	-	10173:8-4968	Ovary	Testes	NOTEST	0	0.0131262	1.79769e+308	1.79769e+308	0.212097	1	no
10173.g2	10173.g2	-	10173:5020-7135	Ovary	Testes	NOTEST	0	0.0116991	1.79769e+308	1.79769e+308	0.234076	1	no
10174.g1	10174.g1	-	10174:0-6125	Ovary	Testes	NOTEST	0	0.0226594	1.79769e+308	1.79769e+308	0.212097	1	no
10174.g2	10174.g2	-	10174:6315-12260	Ovary	Testes	NOTEST	0.0158642	0.0527007	1.73204	-0.734307	0.462762	1	no
10174.g3	10174.g3	-	10174:13515-14249	Ovary	Testes	NOTEST	0	0.0789388	1.79769e+308	1.79769e+308	0.212097	1	no
10175.g1	10175.g1	-	10175:1329-2925	Ovary	Testes	NOTEST	0	0.0318093	1.79769e+308	1.79769e+308	0.212097	1	no
10175.g2	10175.g2	-	10175:3635-7317	Ovary	Testes	NOTEST	0	0	0	0	1	1	no
10176.g1	10176.g1	-	10176:5645-13994	Ovary	Testes	NOTEST	0	0.0701935	1.79769e+308	1.79769e+308	0.170142	1	no
10179.g1	10179.g1	-	10179:0-1395	Ovary	Testes	NOTEST	0	0	0	0	1	1	no
10179.g2	10179.g2	-	10179:1795-4031	Ovary	Testes	NOTEST	0	0.275495	1.79769e+308	1.79769e+308	0.162757	1	no
10179.g3	10179.g3	-	10179:5095-6917	Ovary	Testes	NOTEST	0	0	0	0	1	1	no
10181.g1	10181.g1	-	10181:3397-5845	Ovary	Testes	NOTEST	0	0.0103075	1.79769e+308	1.79769e+308	0.234076	1	no
10181.g2	10181.g2	-	10181:5895-6422	Ovary	Testes	NOTEST	0	0	0	0	1	1	no
10183.g1	10183.g1	-	10183:3869-6125	Ovary	Testes	NOTEST	0	0.0545752	1.79769e+308	1.79769e+308	0.188285	1	no
10183.g2	10183.g2	-	10183:6171-9845	Ovary	Testes	NOTEST	0	0.039526	1.79769e+308	1.79769e+308	0.188285	1	no
10183.g3	10183.g3	-	10183:10129-14285	Ovary	Testes	NOTEST	0.014536	0.0120705	-0.268143	0.106234	0.915397	1	no
10184.g1	10184.g1	-	10184:295-6950	Ovary	Testes	NOTEST	0.0339246	0.246551	2.86148	-1.30258	0.192719	1	no
10187.g1	10187.g1	-	10187:0-6416	Ovary	Testes	NOTEST	0	0.00407811	1.79769e+308	1.79769e+308	0.234076	1	no
10189.g1	10189.g1	-	10189:545-5923	Ovary	Testes	NOTEST	0	0.124003	1.79769e+308	1.79769e+308	0.164097	1	no
10190.g1	10190.g1	-	10190:405-4750	Ovary	Testes	NOTEST	0	0.00728107	1.79769e+308	1.79769e+308	0.234076	1	no
10192.g1	10192.g1	-	10192:3138-4662	Ovary	Testes	NOTEST	0	0.167394	1.79769e+308	1.79769e+308	0.174359	1	no
10193.g1	10193.g1	-	10193:3594-6262	Ovary	Testes	NOTEST	0	0	0	0	1	1	no
10193.g2	10193.g2	-	10193:11239-13517	Ovary	Testes	NOTEST	0	0.0151093	1.79769e+308	1.79769e+308	0.234076	1	no
10194.g1	10194.g1	-	10194:4953-9525	Ovary	Testes	NOTEST	0	0.0187565	1.79769e+308	1.79769e+308	0.200819	1	no
10195.g1	10195.g1	-	10195:2883-8189	Ovary	Testes	NOTEST	0	0	0	0	1	1	no
10196.g1	10196.g1	-	10196:336-4325	Ovary	Testes	NOTEST	0	0.0183031	1.79769e+308	1.79769e+308	0.200819	1	no
10197.g1	10197.g1	-	10197:1982-7525	Ovary	Testes	NOTEST	0	0	0	0	1	1	no
10197.g2	10197.g2	-	10197:10326-13725	Ovary	Testes	NOTEST	0	0.127305	1.79769e+308	1.79769e+308	0.165796	1	no
10198.g1	10198.g1	-	10198:5285-8037	Ovary	Testes	NOTEST	0	0.30021	1.79769e+308	1.79769e+308	0.164609	1	no
10199.g1	10199.g1	-	10199:0-3815	Ovary	Testes	NOTEST	0.0485665	0.0403355	-0.267911	0.119034	0.905249	1	no
10199.g2	10199.g2	-	10199:5544-6425	Ovary	Testes	NOTEST	0	0.252066	1.79769e+308	1.79769e+308	0.178418	1	no
10201.g1	10201.g1	-	10201:667-2781	Ovary	Testes	NOTEST	0	0.0351153	1.79769e+308	1.79769e+308	0.200819	1	no
10201.g2	10201.g2	-	10201:2995-13305	Ovary	Testes	NOTEST	0	0.0481169	1.79769e+308	1.79769e+308	0.171363	1	no
10201.g3	10201.g3	-	10201:13475-14367	Ovary	Testes	NOTEST	0	0.0310398	1.79769e+308	1.79769e+308	0.234076	1	no
10203.g1	10203.g1	-	10203:11-4019	Ovary	Testes	OK	2.16734	0.52691	-2.0403	0.941206	0.346599	0.691681	no
10204.g1	10204.g1	-	10204:6200-7765	Ovary	Testes	NOTEST	0	0	0	0	1	1	no
10205.g1	10205.g1	-	10205:4687-7815	Ovary	Testes	NOTEST	0	0.00996314	1.79769e+308	1.79769e+308	0.234076	1	no
10206.g1	10206.g1	-	10206:345-12562	Ovary	Testes	NOTEST	0.0158783	0.00658834	-1.26907	0.520734	0.602552	1	no
10208.g1	10208.g1	-	10208:493-2474	Ovary	Testes	NOTEST	0	0.0125564	1.79769e+308	1.79769e+308	0.234076	1	no
10208.g2	10208.g2	-	10208:4905-7815	Ovary	Testes	NOTEST	0	0.0333063	1.79769e+308	1.79769e+308	0.193544	1	no
10210.g1	10210.g1	-	10210:2186-6265	Ovary	Testes	NOTEST	0.0281701	0.0292388	0.0537216	-0.0232422	0.981457	1	no
10212.g1	10212.g1	-	10212:1105-9268	Ovary	Testes	NOTEST	0	0.0217669	1.79769e+308	1.79769e+308	0.193544	1	no
10213.g1	10213.g1	-	10213:0-2505	Ovary	Testes	NOTEST	0	0.0390395	1.79769e+308	1.79769e+308	0.193544	1	no
10213.g2	10213.g2	-	10213:2885-5292	Ovary	Testes	NOTEST	0	0.0543684	1.79769e+308	1.79769e+308	0.188285	1	no
10214.g1	10214.g1	-	10214:2584-6529	Ovary	Testes	NOTEST	0	0	0	0	1	1	no
10215.g1	10215.g1	-	10215:3302-5107	Ovary	Testes	NOTEST	0.140823	0.307581	1.12708	-0.527823	0.597622	1	no
10215.g2	10215.g2	-	10215:5345-7292	Ovary	Testes	NOTEST	0	0	0	0	1	1	no
10217.g1	10217.g1	-	10217:44-3648	Ovary	Testes	NOTEST	0	0.0674325	1.79769e+308	1.79769e+308	0.176223	1	no
10217.g2	10217.g2	-	10217:4105-6120	Ovary	Testes	NOTEST	0	0.0493087	1.79769e+308	1.79769e+308	0.193544	1	no
10218.g1	10218.g1	-	10218:0-4615	Ovary	Testes	NOTEST	0	0	0	0	1	1	no
10220.g1	10220.g1	-	10220:1136-8185	Ovary	Testes	NOTEST	0	0.0168055	1.79769e+308	1.79769e+308	0.255116	1	no
10222.g1	10222.g1	-	10222:1195-7689	Ovary	Testes	NOTEST	0	0.0115595	1.79769e+308	1.79769e+308	0.283569	1	no
10225.g1	10225.g1	-	10225:26-6851	Ovary	Testes	NOTEST	0	0	0	0	1	1	no
10229.g1	10229.g1	-	10229:3923-7235	Ovary	Testes	NOTEST	0	0.0726724	1.79769e+308	1.79769e+308	0.174359	1	no
10230.g1	10230.g1	-	10230:2255-4537	Ovary	Testes	NOTEST	0.0778176	0.0215636	-1.8515	0.772072	0.440072	1	no
10230.g2	10230.g2	-	10230:4605-6011	Ovary	Testes	NOTEST	0	0.0366296	1.79769e+308	1.79769e+308	0.212097	1	no
10231.g1	10231.g1	-	10231:9-3561	Ovary	Testes	NOTEST	0.0162649	0.0270169	0.7321	-0.301543	0.763001	1	no
10231.g2	10231.g2	-	10231:5885-11545	Ovary	Testes	NOTEST	0	0	0	0	1	1	no
10232.g1	10232.g1	-	10232:1205-6792	Ovary	Testes	NOTEST	0.0178708	0.0445336	1.31729	-0.552435	0.58065	1	no
10233.g1	10233.g1	-	10233:108-7519	Ovary	Testes	NOTEST	0.00813745	0	-1.79769e+308	-1.79769e+308	0.206736	1	no
10233.g2	10233.g2	-	10233:7565-14068	Ovary	Testes	NOTEST	0	0.00460199	1.79769e+308	1.79769e+308	0.234076	1	no
10234.g1	10234.g1	-	10234:3513-6345	Ovary	Testes	NOTEST	0.0206261	0.00856894	-1.26729	0.476727	0.633556	1	no
10236.g1	10236.g1	-	10236:45-6810	Ovary	Testes	NOTEST	0	0.029105	1.79769e+308	1.79769e+308	0.181046	1	no
10244.g1	10244.g1	-	10244:0-1175	Ovary	Testes	OK	0.430935	0.0673538	-2.67764	1.17963	0.238148	0.594389	no
10244.g2	10244.g2	-	10244:1226-2375	Ovary	Testes	NOTEST	0	0.0691107	1.79769e+308	1.79769e+308	0.200819	1	no
10244.g3	10244.g3	-	10244:2813-7495	Ovary	Testes	NOTEST	0.111484	0.0347609	-1.6813	0.727468	0.466939	1	no
10244.g4	10244.g4	-	10244:7550-9721	Ovary	Testes	NOTEST	0	0	0	0	1	1	no
10246.g1	10246.g1	-	10246:5355-8907	Ovary	Testes	NOTEST	0	0.0978697	1.79769e+308	1.79769e+308	0.169064	1	no
10249.g1	10249.g1	-	10249:0-1195	Ovary	Testes	NOTEST	0	0.0220207	1.79769e+308	1.79769e+308	0.234076	1	no
10249.g2	10249.g2	-	10249:2257-7085	Ovary	Testes	NOTEST	0	0.0494653	1.79769e+308	1.79769e+308	0.178418	1	no
10249.g3	10249.g3	-	10249:7265-9677	Ovary	Testes	NOTEST	0	0.0914539	1.79769e+308	1.79769e+308	0.176223	1	no
10249.g4	10249.g4	-	10249:13385-14426	Ovary	Testes	NOTEST	0	0.0775085	1.79769e+308	1.79769e+308	0.200819	1	no
10250.g1	10250.g1	-	10250:66-9665	Ovary	Testes	OK	0	1.96732	1.79769e+308	1.79769e+308	0.371253	0.71149	no
10252.g1	10252.g1	-	10252:2635-6358	Ovary	Testes	OK	0.0309744	1.06751	5.10703	-2.29731	0.021601	0.353202	no
10253.g1	10253.g1	-	10253:583-3905	Ovary	Testes	NOTEST	0	0.0282136	1.79769e+308	1.79769e+308	0.212097	1	no
10253.g2	10253.g2	-	10253:4005-6178	Ovary	Testes	NOTEST	0.0273346	0	-1.79769e+308	-1.79769e+308	0.206736	1	no
10254.g1	10254.g1	-	10254:0-2505	Ovary	Testes	NOTEST	0	0.117119	1.79769e+308	1.79769e+308	0.171363	1	no
10254.g2	10254.g2	-	10254:3085-5966	Ovary	Testes	NOTEST	0	0.300361	1.79769e+308	1.79769e+308	0.162322	1	no
10254.g3	10254.g3	-	10254:6325-8101	Ovary	Testes	NOTEST	0	0.0565663	1.79769e+308	1.79769e+308	0.193544	1	no
10255.g1	10255.g1	-	10255:0-1954	Ovary	Testes	NOTEST	0	0.0127445	1.79769e+308	1.79769e+308	0.234076	1	no
10255.g2	10255.g2	-	10255:3808-5001	Ovary	Testes	NOTEST	0	0.022063	1.79769e+308	1.79769e+308	0.234076	1	no
10257.g1	10257.g1	-	10257:10-865	Ovary	Testes	NOTEST	0	0	0	0	1	1	no
10259.g1	10259.g1	-	10259:0-3907	Ovary	Testes	NOTEST	0.0781792	0.292167	1.90194	-0.89921	0.368541	1	no
10260.g1	10260.g1	-	10260:106-6796	Ovary	Testes	NOTEST	0	0.0287301	1.79769e+308	1.79769e+308	0.200819	1	no
10260.g2	10260.g2	-	10260:6865-8661	Ovary	Testes	NOTEST	0	0.027939	1.79769e+308	1.79769e+308	0.212097	1	no
10262.g1	10262.g1	-	10262:1852-6425	Ovary	Testes	NOTEST	0.124254	0.1327	0.0948793	-0.0450779	0.964045	1	no
10264.g1	10264.g1	-	10264:1-2591	Ovary	Testes	OK	0	0.678209	1.79769e+308	1.79769e+308	0.166499	0.518415	no
10264.g2	10264.g2	-	10264:2725-6032	Ovary	Testes	NOTEST	0	0.0751549	1.79769e+308	1.79769e+308	0.181046	1	no
10267.g1	10267.g1	-	10267:633-4416	Ovary	Testes	NOTEST	0	0.019831	1.79769e+308	1.79769e+308	0.200819	1	no
10267.g2	10267.g2	-	10267:5011-7465	Ovary	Testes	NOTEST	0.0285316	0.0474493	0.733827	-0.302254	0.762458	1	no
10268.g1	10268.g1	-	10268:75-7875	Ovary	Testes	NOTEST	0.200716	0.243619	0.279472	-0.134888	0.892701	1	no
10270.g1	10270.g1	-	10270:475-3929	Ovary	Testes	NOTEST	0	0.238656	1.79769e+308	1.79769e+308	0.163652	1	no
10270.g2	10270.g2	-	10270:9173-13625	Ovary	Testes	NOTEST	0	0.00655375	1.79769e+308	1.79769e+308	0.234076	1	no
10271.g1	10271.g1	-	10271:6302-9375	Ovary	Testes	NOTEST	0	0.0426348	1.79769e+308	1.79769e+308	0.200819	1	no
10272.g1	10272.g1	-	10272:9-6305	Ovary	Testes	NOTEST	0.015107	0.00627268	-1.26806	0.47702	0.633348	1	no
10273.g1	10273.g1	-	10273:16-3167	Ovary	Testes	NOTEST	0	0.0228967	1.79769e+308	1.79769e+308	0.212097	1	no
10275.g1	10275.g1	-	10275:148-3564	Ovary	Testes	NOTEST	0	0.0473758	1.79769e+308	1.79769e+308	0.193544	1	no
10275.g2	10275.g2	-	10275:3835-5528	Ovary	Testes	NOTEST	0	0	0	0	1	1	no
10278.g1	10278.g1	-	10278:225-5787	Ovary	Testes	NOTEST	0	0	0	0	1	1	no
10280.g1	10280.g1	-	10280:6-2466	Ovary	Testes	NOTEST	0	0.0199004	1.79769e+308	1.79769e+308	0.212097	1	no
10280.g2	10280.g2	-	10280:3155-7643	Ovary	Testes	NOTEST	0	0.0148445	1.79769e+308	1.79769e+308	0.212097	1	no
10280.g3	10280.g3	-	10280:7785-14043	Ovary	Testes	NOTEST	0	0.0352221	1.79769e+308	1.79769e+308	0.193544	1	no
10281.g1	10281.g1	-	10281:546-6575	Ovary	Testes	NOTEST	0	0.00505481	1.79769e+308	1.79769e+308	0.234076	1	no
10282.g1	10282.g1	-	10282:2415-4349	Ovary	Testes	NOTEST	0	0	0	0	1	1	no
10283.g1	10283.g1	-	10283:5075-7300	Ovary	Testes	NOTEST	0	0	0	0	1	1	no
10284.g1	10284.g1	-	10284:2356-5085	Ovary	Testes	NOTEST	0	0	0	0	1	1	no
10285.g1	10285.g1	-	10285:0-575	Ovary	Testes	OK	0.258652	1.52042	2.55538	-1.16322	0.244739	0.599845	no
10285.g2	10285.g2	-	10285:665-3805	Ovary	Testes	NOTEST	0	0.0922272	1.79769e+308	1.79769e+308	0.171363	1	no
10286.g1	10286.g1	-	10286:0-2146	Ovary	Testes	NOTEST	0	0.0230345	1.79769e+308	1.79769e+308	0.212097	1	no
10286.g2	10286.g2	-	10286:10142-14083	Ovary	Testes	NOTEST	0.0160017	0.179409	3.48695	-1.52046	0.128395	1	no
10287.g1	10287.g1	-	10287:0-5291	Ovary	Testes	NOTEST	0	0.00968944	1.79769e+308	1.79769e+308	0.212097	1	no
10287.g2	10287.g2	-	10287:6695-14108	Ovary	Testes	NOTEST	0.011839	0.0294851	1.31644	-0.552079	0.580894	1	no
10288.g1	10288.g1	-	10288:0-3305	Ovary	Testes	NOTEST	0.0554185	0.0690548	0.317373	-0.143387	0.885985	1	no
10290.g1	10290.g1	-	10290:0-6255	Ovary	Testes	OK	28.2973	8.06602	-1.81074	0.928573	0.35311	0.6963	no
10291.g1	10291.g1	-	10291:0-4187	Ovary	Testes	NOTEST	0	0	0	0	1	1	no
10292.g1	10292.g1	-	10292:0-2005	Ovary	Testes	NOTEST	0	0.0247874	1.79769e+308	1.79769e+308	0.212097	1	no
10292.g2	10292.g2	-	10292:2425-6069	Ovary	Testes	NOTEST	0	0	0	0	1	1	no
10296.g1	10296.g1	-	10296:0-13985	Ovary	Testes	NOTEST	0	0.0141663	1.79769e+308	1.79769e+308	0.188285	1	no
10297.g1	10297.g1	-	10297:0-1285	Ovary	Testes	NOTEST	0	0	0	0	1	1	no
10297.g2	10297.g2	-	10297:2395-7339	Ovary	Testes	NOTEST	0.0121135	0.0251412	1.05344	-0.438396	0.661099	1	no
10298.g1	10298.g1	-	10298:0-3605	Ovary	Testes	OK	0.456293	0.518043	0.183111	-0.0883865	0.929569	0.999973	no
10299.g1	10299.g1	-	10299:15-8925	Ovary	Testes	NOTEST	0.00810886	0.00336464	-1.26905	0.47739	0.633085	1	no
10299.g2	10299.g2	-	10299:10235-12805	Ovary	Testes	NOTEST	0	0.0094975	1.79769e+308	1.79769e+308	0.234076	1	no
10299.g3	10299.g3	-	10299:12856-14030	Ovary	Testes	NOTEST	0	0	0	0	1	1	no
10301.g1	10301.g1	-	10301:65-12393	Ovary	Testes	NOTEST	0	0.00310991	1.79769e+308	1.79769e+308	0.234076	1	no
10302.g1	10302.g1	-	10302:1337-9555	Ovary	Testes	NOTEST	0	0	0	0	1	1	no
10304.g1	10304.g1	-	10304:0-6035	Ovary	Testes	HIDATA	0	0	0	0	1	1	no
10308.g1	10308.g1	-	10308:0-4185	Ovary	Testes	NOTEST	0	0.0200212	1.79769e+308	1.79769e+308	0.200819	1	no
10309.g1	10309.g1	-	10309:1101-7025	Ovary	Testes	OK	0	1.47802	1.79769e+308	1.79769e+308	0.166555	0.518415	no
10310.g1	10310.g1	-	10310:4087-6995	Ovary	Testes	NOTEST	0.0212269	0.0264571	0.317761	-0.128964	0.897386	1	no
10311.g1	10311.g1	-	10311:1995-5082	Ovary	Testes	NOTEST	0.0383794	0	-1.79769e+308	-1.79769e+308	0.189107	1	no
10311.g2	10311.g2	-	10311:5315-7014	Ovary	Testes	NOTEST	0	0	0	0	1	1	no
10313.g1	10313.g1	-	10313:1574-6675	Ovary	Testes	NOTEST	0	0	0	0	1	1	no
10313.g2	10313.g2	-	10313:6805-9330	Ovary	Testes	NOTEST	0.0232888	0.0387105	0.733089	-0.30195	0.76269	1	no
10318.g1	10318.g1	-	10318:4245-5842	Ovary	Testes	NOTEST	0	0	0	0	1	1	no
10319.g1	10319.g1	-	10319:2836-13193	Ovary	Testes	NOTEST	0	0.0446704	1.79769e+308	1.79769e+308	0.168107	1	no
10320.g1	10320.g1	-	10320:1243-4075	Ovary	Testes	NOTEST	0	0	0	0	1	1	no
10320.g2	10320.g2	-	10320:4437-8675	Ovary	Testes	NOTEST	0.035869	0.029795	-0.267665	0.114521	0.908825	1	no
10321.g1	10321.g1	-	10321:0-5675	Ovary	Testes	NOTEST	0	0	0	0	1	1	no
10321.g2	10321.g2	-	10321:5742-8015	Ovary	Testes	NOTEST	0	0.0324826	1.79769e+308	1.79769e+308	0.200819	1	no
10326.g1	10326.g1	-	10326:10-4920	Ovary	Testes	NOTEST	0	0.0112355	1.79769e+308	1.79769e+308	0.234076	1	no
10327.g1	10327.g1	-	10327:8855-12247	Ovary	Testes	NOTEST	0.0170668	0.120492	2.81968	-1.22103	0.222076	1	no
10328.g1	10328.g1	-	10328:0-6608	Ovary	Testes	NOTEST	0	0.0047752	1.79769e+308	1.79769e+308	0.234076	1	no
10329.g1	10329.g1	-	10329:277-6620	Ovary	Testes	NOTEST	0	0.0218579	1.79769e+308	1.79769e+308	0.188285	1	no
10330.g1	10330.g1	-	10330:3005-6095	Ovary	Testes	NOTEST	0.0192698	0	-1.79769e+308	-1.79769e+308	0.206736	1	no
10331.g1	10331.g1	-	10331:0-11525	Ovary	Testes	NOTEST	0	0.0924513	1.79769e+308	1.79769e+308	0.174359	1	no
10332.g1	10332.g1	-	10332:0-2255	Ovary	Testes	NOTEST	0	0	0	0	1	1	no
10332.g2	10332.g2	-	10332:2704-5045	Ovary	Testes	NOTEST	0	0.179961	1.79769e+308	1.79769e+308	0.170142	1	no
10338.g1	10338.g1	-	10338:0-5295	Ovary	Testes	NOTEST	0	0.0209002	1.79769e+308	1.79769e+308	0.193544	1	no
10338.g2	10338.g2	-	10338:5341-9055	Ovary	Testes	NOTEST	0	0.0069547	1.79769e+308	1.79769e+308	0.234076	1	no
10340.g1	10340.g1	-	10340:2815-6136	Ovary	Testes	NOTEST	0	0.0370037	1.79769e+308	1.79769e+308	0.188285	1	no
10340.g2	10340.g2	-	10340:6445-11440	Ovary	Testes	NOTEST	0	0.0480926	1.79769e+308	1.79769e+308	0.178418	1	no
10341.g1	10341.g1	-	10341:0-3245	Ovary	Testes	NOTEST	0.0211378	0.0175639	-0.267214	0.105865	0.915689	1	no
10341.g2	10341.g2	-	10341:3975-9405	Ovary	Testes	NOTEST	0.012261	0.0152686	0.316499	-0.128452	0.897791	1	no
10344.g1	10344.g1	-	10344:0-4435	Ovary	Testes	NOTEST	0	0.0308992	1.79769e+308	1.79769e+308	0.188285	1	no
10345.g1	10345.g1	-	10345:3961-8025	Ovary	Testes	NOTEST	0	0.0830913	1.79769e+308	1.79769e+308	0.188285	1	no
10345.g2	10345.g2	-	10345:8453-13195	Ovary	Testes	NOTEST	0	0.0350214	1.79769e+308	1.79769e+308	0.181046	1	no
10346.g1	10346.g1	-	10346:2645-6592	Ovary	Testes	NOTEST	0	0.0121024	1.79769e+308	1.79769e+308	0.212097	1	no
10347.g1	10347.g1	-	10347:407-6915	Ovary	Testes	NOTEST	0	0.0211943	1.79769e+308	1.79769e+308	0.193544	1	no
10347.g2	10347.g2	-	10347:7015-13357	Ovary	Testes	NOTEST	0	0.0793265	1.79769e+308	1.79769e+308	0.178418	1	no
10348.g1	10348.g1	-	10348:2435-4472	Ovary	Testes	NOTEST	0	0	0	0	1	1	no
10348.g2	10348.g2	-	10348:5315-8852	Ovary	Testes	NOTEST	0	0.0567761	1.79769e+308	1.79769e+308	0.193544	1	no
10354.g1	10354.g1	-	10354:0-1992	Ovary	Testes	NOTEST	0	0.0124813	1.79769e+308	1.79769e+308	0.234076	1	no
10354.g2	10354.g2	-	10354:1996-2805	Ovary	Testes	NOTEST	0	0	0	0	1	1	no
10354.g3	10354.g3	-	10354:2905-5329	Ovary	Testes	NOTEST	0	0	0	0	1	1	no
10357.g1	10357.g1	-	10357:955-9405	Ovary	Testes	NOTEST	0	0.0112245	1.79769e+308	1.79769e+308	0.284252	1	no
10357.g2	10357.g2	-	10357:955-9405	Ovary	Testes	NOTEST	0	0	0	0	1	1	no
10358.g2	10358.g2	-	10358:1595-5117	Ovary	Testes	OK	11.3886	0.0726836	-7.29175	3.22611	0.00125483	0.0511947	no
10358.g4	10358.g4	-	10358:6411-7575	Ovary	Testes	NOTEST	0	0	0	0	1	1	no
10359.g1	10359.g1	-	10359:355-6430	Ovary	Testes	NOTEST	0.0504511	0.0314146	-0.683451	0.306992	0.75885	1	no
10360.g1	10360.g1	-	10360:2015-7727	Ovary	Testes	NOTEST	0.0365676	0.0151882	-1.26762	0.520137	0.602968	1	no
10362.g1	10362.g1	-	10362:0-1735	Ovary	Testes	NOTEST	0	0	0	0	1	1	no
10362.g2	10362.g2	-	10362:2498-7785	Ovary	Testes	NOTEST	0	0.0159643	1.79769e+308	1.79769e+308	0.212097	1	no
10364.g1	10364.g1	-	10364:2315-7825	Ovary	Testes	NOTEST	0	0.0346455	1.79769e+308	1.79769e+308	0.184255	1	no
10365.g1	10365.g1	-	10365:2726-3115	Ovary	Testes	NOTEST	0	0	0	0	1	1	no
10372.g1	10372.g1	-	10372:1605-5477	Ovary	Testes	NOTEST	0	0.0395532	1.79769e+308	1.79769e+308	0.188285	1	no
10375.g1	10375.g1	-	10375:0-2591	Ovary	Testes	NOTEST	0	0.0269235	1.79769e+308	1.79769e+308	0.212097	1	no
10375.g2	10375.g2	-	10375:10005-12096	Ovary	Testes	NOTEST	0.0284875	0.011844	-1.26618	0.476311	0.633853	1	no
10376.g1	10376.g1	-	10376:2302-6075	Ovary	Testes	NOTEST	0.0305473	0.291731	3.25552	-1.4789	0.139166	1	no
10377.g1	10377.g1	-	10377:0-2592	Ovary	Testes	NOTEST	0	0.291767	1.79769e+308	1.79769e+308	0.1622	1	no
10377.g2	10377.g2	-	10377:3085-5922	Ovary	Testes	NOTEST	0	0.0940828	1.79769e+308	1.79769e+308	0.172756	1	no
10378.g1	10378.g1	-	10378:265-6908	Ovary	Testes	OK	0	1.27504	1.79769e+308	1.79769e+308	0.166141	0.518415	no
10378.g2	10378.g2	-	10378:7295-13365	Ovary	Testes	NOTEST	0	0.028574	1.79769e+308	1.79769e+308	0.184255	1	no
10379.g1	10379.g1	-	10379:4341-8379	Ovary	Testes	NOTEST	0.0711673	0.22456	1.65781	-0.784989	0.43246	1	no
10380.g1	10380.g1	-	10380:2455-6097	Ovary	Testes	NOTEST	0	0.0138632	1.79769e+308	1.79769e+308	0.212097	1	no
10382.g1	10382.g1	-	10382:399-4532	Ovary	Testes	NOTEST	0	0.0230738	1.79769e+308	1.79769e+308	0.193544	1	no
10382.g2	10382.g2	-	10382:4604-8625	Ovary	Testes	NOTEST	0	0.0162928	1.79769e+308	1.79769e+308	0.212097	1	no
10382.g3	10382.g3	-	10382:8770-13584	Ovary	Testes	NOTEST	0	0.0185695	1.79769e+308	1.79769e+308	0.200819	1	no
10390.g1	10390.g1	-	10390:115-4052	Ovary	Testes	NOTEST	0	0.0493192	1.79769e+308	1.79769e+308	0.178418	1	no
10392.g1	10392.g1	-	10392:0-433	Ovary	Testes	NOTEST	0	0	0	0	1	1	no
10395.g1	10395.g1	-	10395:281-2182	Ovary	Testes	NOTEST	0	0.0656538	1.79769e+308	1.79769e+308	0.188285	1	no
10395.g2	10395.g2	-	10395:2235-5375	Ovary	Testes	NOTEST	0	0.0153712	1.79769e+308	1.79769e+308	0.212097	1	no
10395.g3	10395.g3	-	10395:6425-8813	Ovary	Testes	NOTEST	0	0.0123537	1.79769e+308	1.79769e+308	0.234076	1	no
10397.g1	10397.g1	-	10397:55-5608	Ovary	Testes	NOTEST	0	0.00547677	1.79769e+308	1.79769e+308	0.234076	1	no
10399.g1	10399.g1	-	10399:0-2555	Ovary	Testes	NOTEST	0	0	0	0	1	1	no
10399.g2	10399.g2	-	10399:2679-6155	Ovary	Testes	NOTEST	0	0.00690866	1.79769e+308	1.79769e+308	0.234076	1	no
10400.g1	10400.g1	-	10400:0-1945	Ovary	Testes	NOTEST	0	0.102468	1.79769e+308	1.79769e+308	0.178418	1	no
10400.g2	10400.g2	-	10400:2305-7049	Ovary	Testes	NOTEST	0	0.0136937	1.79769e+308	1.79769e+308	0.212097	1	no
10400.g3	10400.g3	-	10400:7095-9735	Ovary	Testes	NOTEST	0	0.0830723	1.79769e+308	1.79769e+308	0.176223	1	no
10401.g1	10401.g1	-	10401:1056-4195	Ovary	Testes	NOTEST	0	0.00854979	1.79769e+308	1.79769e+308	0.234076	1	no
10402.g1	10402.g1	-	10402:0-8135	Ovary	Testes	NOTEST	0	0.0321341	1.79769e+308	1.79769e+308	0.200819	1	no
10404.g1	10404.g1	-	10404:8-5409	Ovary	Testes	NOTEST	0	0.0279084	1.79769e+308	1.79769e+308	0.184255	1	no
10404.g2	10404.g2	-	10404:5455-10178	Ovary	Testes	NOTEST	0.0124933	0.0207444	0.73157	-0.301324	0.763167	1	no
10404.g3	10404.g3	-	10404:10225-13407	Ovary	Testes	NOTEST	0	0.0283401	1.79769e+308	1.79769e+308	0.200819	1	no
10405.g1	10405.g1	-	10405:4120-6275	Ovary	Testes	NOTEST	0	0	0	0	1	1	no
10405.g2	10405.g2	-	10405:6321-9145	Ovary	Testes	NOTEST	0.0206878	0.00859459	-1.26728	0.476724	0.633559	1	no
10407.g1	10407.g1	-	10407:32-3209	Ovary	Testes	NOTEST	0.0365555	0.00759159	-2.26762	0.880343	0.378673	1	no
10407.g2	10407.g2	-	10407:3615-5553	Ovary	Testes	NOTEST	0	0.0128587	1.79769e+308	1.79769e+308	0.234076	1	no
10409.g1	10409.g1	-	10409:598-8990	Ovary	Testes	NOTEST	0	0.0221199	1.79769e+308	1.79769e+308	0.181046	1	no
10409.g2	10409.g2	-	10409:9896-12685	Ovary	Testes	NOTEST	0	0.0174174	1.79769e+308	1.79769e+308	0.212097	1	no
10410.g1	10410.g1	-	10410:3-2448	Ovary	Testes	NOTEST	0.0722984	0.0901376	0.318165	-0.143745	0.885702	1	no
10410.g2	10410.g2	-	10410:2825-9404	Ovary	Testes	NOTEST	0.00944462	0.0039194	-1.26886	0.477319	0.633135	1	no
10411.g1	10411.g1	-	10411:44-2745	Ovary	Testes	NOTEST	0.21684	0.0720748	-1.58907	0.740233	0.459158	1	no
10411.g2	10411.g2	-	10411:2791-7085	Ovary	Testes	NOTEST	0.227443	0.112136	-1.02026	0.489344	0.624598	1	no
10418.g1	10418.g1	-	10418:6695-12519	Ovary	Testes	NOTEST	0.0313159	0	-1.79769e+308	-1.79769e+308	0.189107	1	no
10419.g1	10419.g1	-	10419:1080-2528	Ovary	Testes	NOTEST	0	0.0177212	1.79769e+308	1.79769e+308	0.234076	1	no
10419.g2	10419.g2	-	10419:3530-6125	Ovary	Testes	NOTEST	0	0.0214128	1.79769e+308	1.79769e+308	0.212097	1	no
10420.g1	10420.g1	-	10420:762-7045	Ovary	Testes	NOTEST	0	0.00824289	1.79769e+308	1.79769e+308	0.234076	1	no
10421.g1	10421.g1	-	10421:1007-5954	Ovary	Testes	NOTEST	0	0.0161529	1.79769e+308	1.79769e+308	0.200819	1	no
10422.g1	10422.g1	-	10422:19-3890	Ovary	Testes	NOTEST	0	0	0	0	1	1	no
10422.g2	10422.g2	-	10422:3893-6285	Ovary	Testes	NOTEST	0	0	0	0	1	1	no
10423.g1	10423.g1	-	10423:1505-8349	Ovary	Testes	NOTEST	0	0	0	0	1	1	no
10425.g1	10425.g1	-	10425:65-6975	Ovary	Testes	NOTEST	0	0.0200384	1.79769e+308	1.79769e+308	0.193544	1	no
10426.g1	10426.g1	-	10426:0-2645	Ovary	Testes	NOTEST	0	0.0184235	1.79769e+308	1.79769e+308	0.212097	1	no
10428.g1	10428.g1	-	10428:638-8955	Ovary	Testes	NOTEST	0	0	0	0	1	1	no
10429.g1	10429.g1	-	10429:491-3355	Ovary	Testes	NOTEST	0	0	0	0	1	1	no
10431.g1	10431.g1	-	10431:567-4465	Ovary	Testes	NOTEST	0	0	0	0	1	1	no
10431.g2	10431.g2	-	10431:4599-8075	Ovary	Testes	NOTEST	0	0	0	0	1	1	no
10436.g1	10436.g1	-	10436:787-3035	Ovary	Testes	NOTEST	0	0	0	0	1	1	no
10438.g1	10438.g1	-	10438:3385-7071	Ovary	Testes	NOTEST	0	0.0304711	1.79769e+308	1.79769e+308	0.200819	1	no
10439.g1	10439.g1	-	10439:205-3439	Ovary	Testes	NOTEST	0	0	0	0	1	1	no
1044.g1	1044.g1	-	1044:383-1235	Ovary	Testes	NOTEST	0	0	0	0	1	1	no
10440.g1	10440.g1	-	10440:0-7155	Ovary	Testes	NOTEST	0	0	0	0	1	1	no
10442.g1	10442.g1	-	10442:2505-4064	Ovary	Testes	NOTEST	0	0.0163229	1.79769e+308	1.79769e+308	0.234076	1	no
10444.g1	10444.g1	-	10444:255-3667	Ovary	Testes	NOTEST	0	0.0285683	1.79769e+308	1.79769e+308	0.234076	1	no
10444.g2	10444.g2	-	10444:5630-6063	Ovary	Testes	NOTEST	0	0	0	0	1	1	no
10445.g1	10445.g1	-	10445:0-1185	Ovary	Testes	NOTEST	0	0	0	0	1	1	no
10445.g2	10445.g2	-	10445:2218-12836	Ovary	Testes	NOTEST	0.0446271	0.024706	-0.853058	0.371448	0.710304	1	no
10446.g1	10446.g1	-	10446:1-9225	Ovary	Testes	NOTEST	0	0.0236456	1.79769e+308	1.79769e+308	0.184255	1	no
10448.g1	10448.g1	-	10448:495-6295	Ovary	Testes	NOTEST	0.00998794	0.0248706	1.31618	-0.55197	0.580969	1	no
10450.g1	10450.g1	-	10450:0-5785	Ovary	Testes	NOTEST	0	0	0	0	1	1	no
10451.g1	10451.g1	-	10451:2153-5475	Ovary	Testes	NOTEST	0	0.00724431	1.79769e+308	1.79769e+308	0.234076	1	no
10452.g1	10452.g1	-	10452:423-2622	Ovary	Testes	NOTEST	0.0269883	0.022438	-0.26639	0.105539	0.915948	1	no
10452.g2	10452.g2	-	10452:3045-5865	Ovary	Testes	NOTEST	0	0.0194371	1.79769e+308	1.79769e+308	0.212097	1	no
10453.g1	10453.g1	-	10453:0-3345	Ovary	Testes	NOTEST	0	0	0	0	1	1	no
10453.g2	10453.g2	-	10453:3762-11485	Ovary	Testes	NOTEST	0	0.0176784	1.79769e+308	1.79769e+308	0.200819	1	no
10455.g1	10455.g1	-	10455:2905-5545	Ovary	Testes	NOTEST	0	0	0	0	1	1	no
10456.g1	10456.g1	-	10456:0-9575	Ovary	Testes	NOTEST	0.0351965	0	-1.79769e+308	-1.79769e+308	0.189107	1	no
10457.g1	10457.g1	-	10457:705-5074	Ovary	Testes	NOTEST	0	0.0798214	1.79769e+308	1.79769e+308	0.174359	1	no
10457.g2	10457.g2	-	10457:7675-9392	Ovary	Testes	NOTEST	0	0.0586991	1.79769e+308	1.79769e+308	0.193544	1	no
10459.g1	10459.g1	-	10459:365-2765	Ovary	Testes	NOTEST	0	0	0	0	1	1	no
10459.g2	10459.g2	-	10459:3669-6185	Ovary	Testes	NOTEST	0	0.0144531	1.79769e+308	1.79769e+308	0.234076	1	no
10461.g1	10461.g1	-	10461:1005-3326	Ovary	Testes	NOTEST	0	0.0211758	1.79769e+308	1.79769e+308	0.212097	1	no
10461.g2	10461.g2	-	10461:5405-9370	Ovary	Testes	NOTEST	0.0145056	0.0240904	0.731853	-0.301441	0.763078	1	no
10462.g1	10462.g1	-	10462:1980-8899	Ovary	Testes	NOTEST	0.0213669	0.00443404	-2.26868	0.880758	0.378449	1	no
10463.g1	10463.g1	-	10463:55-2338	Ovary	Testes	NOTEST	0	0.0754371	1.79769e+308	1.79769e+308	0.181046	1	no
10463.g2	10463.g2	-	10463:2385-6352	Ovary	Testes	NOTEST	0	0.0626476	1.79769e+308	1.79769e+308	0.181046	1	no
10463.g3	10463.g3	-	10463:6385-8122	Ovary	Testes	NOTEST	0	0	0	0	1	1	no
10468.g1	10468.g1	-	10468:1455-7272	Ovary	Testes	NOTEST	0	0.0285805	1.79769e+308	1.79769e+308	0.193544	1	no
10469.g1	10469.g1	-	10469:2876-6045	Ovary	Testes	NOTEST	0	0	0	0	1	1	no
10471.g1	10471.g1	-	10471:0-6395	Ovary	Testes	NOTEST	0	0.00468747	1.79769e+308	1.79769e+308	0.234076	1	no
10472.g1	10472.g1	-	10472:547-5989	Ovary	Testes	NOTEST	0	0	0	0	1	1	no
10473.g1	10473.g1	-	10473:0-6895	Ovary	Testes	NOTEST	0	0.0879405	1.79769e+308	1.79769e+308	0.168107	1	no
10473.g2	10473.g2	-	10473:6945-13045	Ovary	Testes	NOTEST	0	0.0162558	1.79769e+308	1.79769e+308	0.200819	1	no
10474.g1	10474.g1	-	10474:2909-5975	Ovary	Testes	NOTEST	0	0	0	0	1	1	no
10475.g1	10475.g1	-	10475:3708-5899	Ovary	Testes	NOTEST	0.0541879	0.337891	2.64052	-1.20222	0.229277	1	no
10475.g2	10475.g2	-	10475:5945-9088	Ovary	Testes	NOTEST	0.022322	0.102025	2.19238	-0.939022	0.347719	1	no
10475.g3	10475.g3	-	10475:9315-12908	Ovary	Testes	NOTEST	0.0160714	0.206886	3.68627	-1.608	0.107836	1	no
10476.g1	10476.g1	-	10476:921-3155	Ovary	Testes	NOTEST	0.106143	0.29782	1.48843	-0.699334	0.484344	1	no
10476.g2	10476.g2	-	10476:3469-6915	Ovary	Testes	NOTEST	0	0.0142107	1.79769e+308	1.79769e+308	0.212097	1	no
10477.g1	10477.g1	-	10477:2693-7015	Ovary	Testes	NOTEST	0	0.0807805	1.79769e+308	1.79769e+308	0.200819	1	no
10478.g1	10478.g1	-	10478:1-3328	Ovary	Testes	NOTEST	0	0	0	0	1	1	no
10478.g2	10478.g2	-	10478:3375-5815	Ovary	Testes	NOTEST	0	0	0	0	1	1	no
10479.g1	10479.g1	-	10479:915-1765	Ovary	Testes	NOTEST	0	0.0987242	1.79769e+308	1.79769e+308	0.200819	1	no
10479.g2	10479.g2	-	10479:1955-4760	Ovary	Testes	NOTEST	0	0.00917861	1.79769e+308	1.79769e+308	0.234076	1	no
10483.g1	10483.g1	-	10483:2445-7221	Ovary	Testes	NOTEST	0	0.104646	1.79769e+308	1.79769e+308	0.172756	1	no
10484.g1	10484.g1	-	10484:855-6762	Ovary	Testes	NOTEST	0	0.00530593	1.79769e+308	1.79769e+308	0.234076	1	no
10486.g1	10486.g1	-	10486:1690-3335	Ovary	Testes	NOTEST	0	0.215356	1.79769e+308	1.79769e+308	0.169064	1	no
10486.g2	10486.g2	-	10486:5175-5870	Ovary	Testes	NOTEST	0	0.211524	1.79769e+308	1.79769e+308	0.188285	1	no
10488.g1	10488.g1	-	10488:3486-5555	Ovary	Testes	NOTEST	0	0.0371611	1.79769e+308	1.79769e+308	0.200819	1	no
10490.g1	10490.g1	-	10490:0-2325	Ovary	Testes	NOTEST	0	0	0	0	1	1	no
10490.g2	10490.g2	-	10490:2805-6873	Ovary	Testes	NOTEST	0	0.00618816	1.79769e+308	1.79769e+308	0.234076	1	no
10490.g3	10490.g3	-	10490:6935-9355	Ovary	Testes	NOTEST	0	0	0	0	1	1	no
10491.g1	10491.g1	-	10491:0-3695	Ovary	Testes	NOTEST	0.0156094	0.0259264	0.732008	-0.301505	0.763029	1	no
10491.g2	10491.g2	-	10491:5055-8114	Ovary	Testes	NOTEST	0	0.031599	1.79769e+308	1.79769e+308	0.193544	1	no
10493.g1	10493.g1	-	10493:125-5805	Ovary	Testes	OK	0	0.931693	1.79769e+308	1.79769e+308	0.168797	0.518415	no
10493.g2	10493.g2	-	10493:5806-9015	Ovary	Testes	NOTEST	0	0	0	0	1	1	no
10494.g1	10494.g1	-	10494:0-3135	Ovary	Testes	NOTEST	0	0.00769848	1.79769e+308	1.79769e+308	0.234076	1	no
10494.g2	10494.g2	-	10494:3612-5505	Ovary	Testes	NOTEST	0	0.0222554	1.79769e+308	1.79769e+308	0.234076	1	no
10494.g3	10494.g3	-	10494:7125-8113	Ovary	Testes	NOTEST	0	0	0	0	1	1	no
10496.g1	10496.g1	-	10496:1912-5975	Ovary	Testes	NOTEST	0	0.00934673	1.79769e+308	1.79769e+308	0.234076	1	no
105.g1	105.g1	-	105:0-1257	Ovary	Testes	NOTEST	0	0	0	0	1	1	no
10503.g1	10503.g1	-	10503:564-4805	Ovary	Testes	NOTEST	0	0.066214	1.79769e+308	1.79769e+308	0.172756	1	no
10503.g2	10503.g2	-	10503:5625-11052	Ovary	Testes	NOTEST	0	0	0	0	1	1	no
10504.g1	10504.g1	-	10504:682-8055	Ovary	Testes	NOTEST	0.0149641	0.0372796	1.31688	-0.552264	0.580768	1	no
10506.g1	10506.g1	-	10506:505-5659	Ovary	Testes	NOTEST	0	0.00499326	1.79769e+308	1.79769e+308	0.234076	1	no
10507.g1	10507.g1	-	10507:0-7723	Ovary	Testes	NOTEST	0	0	0	0	1	1	no
10508.g1	10508.g1	-	10508:560-4185	Ovary	Testes	NOTEST	0	0.0427776	1.79769e+308	1.79769e+308	0.184255	1	no
10510.g1	10510.g1	-	10510:907-12375	Ovary	Testes	NOTEST	0	0	0	0	1	1	no
10510.g2	10510.g2	-	10510:12426-13416	Ovary	Testes	NOTEST	0	0	0	0	1	1	no
10511.g1	10511.g1	-	10511:2665-5812	Ovary	Testes	NOTEST	0.0193303	0.0240888	0.317494	-0.128855	0.897472	1	no
10512.g1	10512.g1	-	10512:155-1866	Ovary	Testes	NOTEST	0	0	0	0	1	1	no
10513.g1	10513.g1	-	10513:159-3142	Ovary	Testes	NOTEST	0	0.0162237	1.79769e+308	1.79769e+308	0.212097	1	no
10513.g2	10513.g2	-	10513:3525-12826	Ovary	Testes	NOTEST	0.00831209	0.0103471	0.315944	-0.128226	0.89797	1	no
10515.g1	10515.g1	-	10515:1-6909	Ovary	Testes	NOTEST	0	0.0148922	1.79769e+308	1.79769e+308	0.193544	1	no
10516.g1	10516.g1	-	10516:1292-6335	Ovary	Testes	NOTEST	0	0	0	0	1	1	no
10517.g1	10517.g1	-	10517:2425-6855	Ovary	Testes	NOTEST	0.0173285	0.0215899	0.317212	-0.128741	0.897562	1	no
10519.g1	10519.g1	-	10519:3725-12888	Ovary	Testes	NOTEST	0.0372029	0.154432	2.05348	-0.953771	0.340199	1	no
10521.g1	10521.g1	-	10521:3754-4335	Ovary	Testes	NOTEST	0	0	0	0	1	1	no
10521.g2	10521.g2	-	10521:5155-7035	Ovary	Testes	NOTEST	0	0.119613	1.79769e+308	1.79769e+308	0.176223	1	no
10526.g1	10526.g1	-	10526:2785-5578	Ovary	Testes	NOTEST	0	0.0521729	1.79769e+308	1.79769e+308	0.184255	1	no
10527.g1	10527.g1	-	10527:8-11420	Ovary	Testes	NOTEST	0.0109151	0.086075	2.97928	-1.29305	0.195994	1	no
10528.g1	10528.g1	-	10528:0-8005	Ovary	Testes	NOTEST	0	0.0216673	1.79769e+308	1.79769e+308	0.184255	1	no
10529.g1	10529.g1	-	10529:0-1965	Ovary	Testes	NOTEST	0.0304617	0	-1.79769e+308	-1.79769e+308	0.206736	1	no
10529.g2	10529.g2	-	10529:3868-7217	Ovary	Testes	NOTEST	0.0179055	0.0297468	0.732331	-0.301638	0.762928	1	no
10530.g1	10530.g1	-	10530:437-4985	Ovary	Testes	NOTEST	0	0.0222452	1.79769e+308	1.79769e+308	0.200819	1	no
10531.g1	10531.g1	-	10531:135-5845	Ovary	Testes	NOTEST	0.0125956	0.177773	3.81905	-1.66573	0.095768	1	no
10537.g1	10537.g1	-	10537:905-2290	Ovary	Testes	NOTEST	0	0	0	0	1	1	no
10539.g1	10539.g1	-	10539:4452-6345	Ovary	Testes	NOTEST	0	0.0263822	1.79769e+308	1.79769e+308	0.212097	1	no
10543.g1	10543.g1	-	10543:1952-5905	Ovary	Testes	NOTEST	0	0	0	0	1	1	no
10544.g1	10544.g1	-	10544:2314-5390	Ovary	Testes	NOTEST	0	0.00785383	1.79769e+308	1.79769e+308	0.234076	1	no
10544.g2	10544.g2	-	10544:7095-13233	Ovary	Testes	NOTEST	0	0.0309433	1.79769e+308	1.79769e+308	0.178418	1	no
10545.g1	10545.g1	-	10545:2189-3720	Ovary	Testes	NOTEST	0	0.0166544	1.79769e+308	1.79769e+308	0.234076	1	no
10545.g2	10545.g2	-	10545:4363-9095	Ovary	Testes	NOTEST	0	0.039082	1.79769e+308	1.79769e+308	0.188285	1	no
10546.g1	10546.g1	-	10546:0-3325	Ovary	Testes	NOTEST	0	0.0590384	1.79769e+308	1.79769e+308	0.234076	1	no
10546.g2	10546.g2	-	10546:3956-6585	Ovary	Testes	NOTEST	0	0	0	0	1	1	no
10547.g1	10547.g1	-	10547:787-6295	Ovary	Testes	NOTEST	0	0.118259	1.79769e+308	1.79769e+308	0.167252	1	no
10550.g1	10550.g1	-	10550:0-1735	Ovary	Testes	NOTEST	0	0.0145079	1.79769e+308	1.79769e+308	0.234076	1	no
10550.g2	10550.g2	-	10550:1935-4140	Ovary	Testes	NOTEST	0	0.0111862	1.79769e+308	1.79769e+308	0.234076	1	no
10554.g1	10554.g1	-	10554:2958-5255	Ovary	Testes	NOTEST	0	0.0575862	1.79769e+308	1.79769e+308	0.188285	1	no
10554.g2	10554.g2	-	10554:6087-8256	Ovary	Testes	NOTEST	0	0	0	0	1	1	no
10557.g1	10557.g1	-	10557:18-3465	Ovary	Testes	NOTEST	0	0.0371955	1.79769e+308	1.79769e+308	0.188285	1	no
10557.g2	10557.g2	-	10557:3466-9245	Ovary	Testes	NOTEST	0	0.0118555	1.79769e+308	1.79769e+308	0.212097	1	no
10558.g1	10558.g1	-	10558:175-2486	Ovary	Testes	NOTEST	0	0	0	0	1	1	no
10558.g2	10558.g2	-	10558:4032-6045	Ovary	Testes	NOTEST	0	0	0	0	1	1	no
10559.g1	10559.g1	-	10559:2007-3961	Ovary	Testes	NOTEST	0	0.280379	1.79769e+308	1.79769e+308	0.163652	1	no
10563.g1	10563.g1	-	10563:6075-8063	Ovary	Testes	NOTEST	0	0	0	0	1	1	no
10565.g1	10565.g1	-	10565:0-762	Ovary	Testes	NOTEST	0	0.112971	1.79769e+308	1.79769e+308	0.200819	1	no
10565.g2	10565.g2	-	10565:1455-6749	Ovary	Testes	NOTEST	0	0	0	0	1	1	no
10566.g1	10566.g1	-	10566:785-3395	Ovary	Testes	NOTEST	0	0	0	0	1	1	no
10567.g1	10567.g1	-	10567:24-5108	Ovary	Testes	NOTEST	0	0.00583143	1.79769e+308	1.79769e+308	0.234076	1	no
10568.g1	10568.g1	-	10568:0-1045	Ovary	Testes	OK	0	0.977376	1.79769e+308	1.79769e+308	0.16255	0.518415	no
10568.g2	10568.g2	-	10568:10534-12675	Ovary	Testes	NOTEST	0	0.0577309	1.79769e+308	1.79769e+308	0.188285	1	no
10569.g1	10569.g1	-	10569:3934-5885	Ovary	Testes	NOTEST	0	0.0510631	1.79769e+308	1.79769e+308	0.193544	1	no
10569.g2	10569.g2	-	10569:6108-9055	Ovary	Testes	NOTEST	0.0197791	0.164327	3.05452	-1.32699	0.184513	1	no
10574.g1	10574.g1	-	10574:2015-5397	Ovary	Testes	NOTEST	0	0	0	0	1	1	no
10577.g1	10577.g1	-	10577:10675-13098	Ovary	Testes	NOTEST	0.0243324	0	-1.79769e+308	-1.79769e+308	0.206736	1	no
10578.g1	10578.g1	-	10578:2179-6175	Ovary	Testes	NOTEST	0	0.0153301	1.79769e+308	1.79769e+308	0.212097	1	no
10579.g1	10579.g1	-	10579:0-2494	Ovary	Testes	NOTEST	0	0.0196114	1.79769e+308	1.79769e+308	0.212097	1	no
10579.g2	10579.g2	-	10579:2795-6299	Ovary	Testes	NOTEST	0	0	0	0	1	1	no
10580.g1	10580.g1	-	10580:7695-9191	Ovary	Testes	NOTEST	0.0410507	0.0341764	-0.264409	0.104754	0.916571	1	no
10582.g1	10582.g1	-	10582:1245-3664	Ovary	Testes	OK	0.463129	0.496378	0.100024	-0.0480297	0.961693	0.999973	no
10583.g1	10583.g1	-	10583:0-7215	Ovary	Testes	NOTEST	0	0.00581224	1.79769e+308	1.79769e+308	0.234076	1	no
10584.g1	10584.g1	-	10584:0-10135	Ovary	Testes	NOTEST	0	0	0	0	1	1	no
10587.g1	10587.g1	-	10587:105-2788	Ovary	Testes	NOTEST	0	0	0	0	1	1	no
10587.g2	10587.g2	-	10587:2885-8011	Ovary	Testes	NOTEST	0	0	0	0	1	1	no
10588.g1	10588.g1	-	10588:1145-10728	Ovary	Testes	NOTEST	0.0207078	0.103131	2.31623	-1.05307	0.292308	1	no
10588.g2	10588.g2	-	10588:12440-12925	Ovary	Testes	NOTEST	0	0	0	0	1	1	no
10591.g1	10591.g1	-	10591:1777-3808	Ovary	Testes	OK	0.0293947	0.415555	3.82141	-1.66676	0.0955627	0.518415	no
10593.g1	10593.g1	-	10593:235-6185	Ovary	Testes	NOTEST	0.0153541	0	-1.79769e+308	-1.79769e+308	0.206736	1	no
10594.g1	10594.g1	-	10594:6-5180	Ovary	Testes	NOTEST	0	0	0	0	1	1	no
10595.g1	10595.g1	-	10595:0-2625	Ovary	Testes	NOTEST	0	0.139294	1.79769e+308	1.79769e+308	0.168107	1	no
10595.g2	10595.g2	-	10595:2746-5385	Ovary	Testes	NOTEST	0.155564	0.295487	0.925584	-0.442995	0.65777	1	no
10596.g1	10596.g1	-	10596:471-1980	Ovary	Testes	NOTEST	0	0.0507734	1.79769e+308	1.79769e+308	0.200819	1	no
10596.g2	10596.g2	-	10596:1983-4997	Ovary	Testes	NOTEST	0	0.0401199	1.79769e+308	1.79769e+308	0.188285	1	no
10599.g1	10599.g1	-	10599:869-5215	Ovary	Testes	NOTEST	0	0.00557111	1.79769e+308	1.79769e+308	0.234076	1	no
10600.g1	10600.g1	-	10600:4869-5885	Ovary	Testes	NOTEST	0	0	0	0	1	1	no
10602.g1	10602.g1	-	10602:945-4240	Ovary	Testes	NOTEST	0	0	0	0	1	1	no
10603.g1	10603.g1	-	10603:1935-4400	Ovary	Testes	OK	20.3556	10.9712	-0.891705	0.448184	0.654021	0.906089	no
10604.g1	10604.g1	-	10604:61-4795	Ovary	Testes	NOTEST	0	0	0	0	1	1	no
10605.g1	10605.g1	-	10605:10-7826	Ovary	Testes	NOTEST	0	0.0147142	1.79769e+308	1.79769e+308	0.200819	1	no
10606.g1	10606.g1	-	10606:0-7105	Ovary	Testes	NOTEST	0.015261	0.0126734	-0.268041	0.106193	0.915429	1	no
10607.g1	10607.g1	-	10607:1139-1495	Ovary	Testes	NOTEST	0	0	0	0	1	1	no
10608.g1	10608.g1	-	10608:0-5645	Ovary	Testes	NOTEST	0	0.00456448	1.79769e+308	1.79769e+308	0.234076	1	no
10610.g1	10610.g1	-	10610:125-4667	Ovary	Testes	NOTEST	0	0	0	0	1	1	no
10610.g2	10610.g2	-	10610:4715-9176	Ovary	Testes	NOTEST	0	0.00842433	1.79769e+308	1.79769e+308	0.234076	1	no
10611.g1	10611.g1	-	10611:7307-9146	Ovary	Testes	NOTEST	0	0.109245	1.79769e+308	1.79769e+308	0.193544	1	no
10613.g1	10613.g1	-	10613:4841-9142	Ovary	Testes	NOTEST	0	0.00579318	1.79769e+308	1.79769e+308	0.234076	1	no
10616.g1	10616.g1	-	10616:0-3245	Ovary	Testes	NOTEST	0	0.136423	1.79769e+308	1.79769e+308	0.165796	1	no
10616.g2	10616.g2	-	10616:3659-8010	Ovary	Testes	NOTEST	0	0.0639671	1.79769e+308	1.79769e+308	0.172756	1	no
10619.g1	10619.g1	-	10619:4086-6048	Ovary	Testes	NOTEST	0	0.0126882	1.79769e+308	1.79769e+308	0.234076	1	no
10621.g1	10621.g1	-	10621:1-6032	Ovary	Testes	NOTEST	0.0192136	0	-1.79769e+308	-1.79769e+308	0.189107	1	no
10622.g1	10622.g1	-	10622:0-7655	Ovary	Testes	NOTEST	0	0.0454961	1.79769e+308	1.79769e+308	0.178418	1	no
10622.g2	10622.g2	-	10622:8225-13080	Ovary	Testes	NOTEST	0	0.041934	1.79769e+308	1.79769e+308	0.200819	1	no
10625.g1	10625.g1	-	10625:3705-5698	Ovary	Testes	NOTEST	0	0.0124745	1.79769e+308	1.79769e+308	0.234076	1	no
10626.g1	10626.g1	-	10626:0-5645	Ovary	Testes	NOTEST	0	0	0	0	1	1	no
10629.g1	10629.g1	-	10629:1021-5525	Ovary	Testes	NOTEST	0	0.0466633	1.79769e+308	1.79769e+308	0.178418	1	no
10632.g1	10632.g1	-	10632:129-12905	Ovary	Testes	NOTEST	0.0273543	0.128648	2.2336	-1.03732	0.299585	1	no
10633.g1	10633.g1	-	10633:0-6615	Ovary	Testes	NOTEST	0.0755441	0.0391873	-0.946931	0.443259	0.657578	1	no
10634.g1	10634.g1	-	10634:2485-5775	Ovary	Testes	NOTEST	0	0.0355218	1.79769e+308	1.79769e+308	0.193544	1	no
10636.g1	10636.g1	-	10636:3693-5985	Ovary	Testes	OK	0.335638	0.515107	0.617968	-0.29756	0.766039	0.968158	no
10637.g1	10637.g1	-	10637:1265-5044	Ovary	Testes	NOTEST	0	0.00723063	1.79769e+308	1.79769e+308	0.234076	1	no
10637.g2	10637.g2	-	10637:5145-6003	Ovary	Testes	NOTEST	0	0	0	0	1	1	no
10638.g1	10638.g1	-	10638:2055-4053	Ovary	Testes	NOTEST	0	0.0622036	1.79769e+308	1.79769e+308	0.188285	1	no
10639.g1	10639.g1	-	10639:0-605	Ovary	Testes	NOTEST	0	0	0	0	1	1	no
10639.g2	10639.g2	-	10639:735-2106	Ovary	Testes	NOTEST	0	0.0188408	1.79769e+308	1.79769e+308	0.234076	1	no
10639.g3	10639.g3	-	10639:3035-6001	Ovary	Testes	NOTEST	0	0.0326434	1.79769e+308	1.79769e+308	0.193544	1	no
10641.g1	10641.g1	-	10641:0-5975	Ovary	Testes	NOTEST	0	0.00571674	1.79769e+308	1.79769e+308	0.234076	1	no
10642.g1	10642.g1	-	10642:189-2424	Ovary	Testes	NOTEST	0	0.0220502	1.79769e+308	1.79769e+308	0.212097	1	no
10642.g2	10642.g2	-	10642:3225-6001	Ovary	Testes	NOTEST	0	0.0368174	1.79769e+308	1.79769e+308	0.193544	1	no
10643.g1	10643.g1	-	10643:0-1455	Ovary	Testes	NOTEST	0	0	0	0	1	1	no
10643.g2	10643.g2	-	10643:2465-5589	Ovary	Testes	NOTEST	0	0.0772698	1.79769e+308	1.79769e+308	0.174359	1	no
10648.g1	10648.g1	-	10648:2005-3815	Ovary	Testes	NOTEST	0	0	0	0	1	1	no
10648.g2	10648.g2	-	10648:3895-6017	Ovary	Testes	NOTEST	0	0	0	0	1	1	no
10649.g1	10649.g1	-	10649:280-2315	Ovary	Testes	NOTEST	0	0	0	0	1	1	no
10652.g1	10652.g1	-	10652:1655-6008	Ovary	Testes	NOTEST	0	0	0	0	1	1	no
10653.g1	10653.g1	-	10653:645-5985	Ovary	Testes	NOTEST	0.0129611	0.00538053	-1.26836	0.477133	0.633267	1	no
10656.g1	10656.g1	-	10656:1335-7102	Ovary	Testes	NOTEST	0	0.319071	1.79769e+308	1.79769e+308	0.16255	1	no
10657.g1	10657.g1	-	10657:1527-4745	Ovary	Testes	NOTEST	0	0.00749006	1.79769e+308	1.79769e+308	0.234076	1	no
10657.g2	10657.g2	-	10657:6084-7146	Ovary	Testes	OK	0	0.555276	1.79769e+308	1.79769e+308	0.163652	0.518415	no
10659.g1	10659.g1	-	10659:0-3411	Ovary	Testes	NOTEST	0	0.00849287	1.79769e+308	1.79769e+308	0.234076	1	no
10659.g2	10659.g2	-	10659:3465-7145	Ovary	Testes	NOTEST	0	0	0	0	1	1	no
10660.g1	10660.g1	-	10660:534-5015	Ovary	Testes	NOTEST	0	0.00561333	1.79769e+308	1.79769e+308	0.234076	1	no
10660.g2	10660.g2	-	10660:5185-7142	Ovary	Testes	NOTEST	0	0	0	0	1	1	no
10661.g1	10661.g1	-	10661:10-2868	Ovary	Testes	NOTEST	0	0.0339464	1.79769e+308	1.79769e+308	0.193544	1	no
10661.g2	10661.g2	-	10661:2915-7136	Ovary	Testes	NOTEST	0	0.0312694	1.79769e+308	1.79769e+308	0.188285	1	no
10665.g1	10665.g1	-	10665:20-2562	Ovary	Testes	NOTEST	0	0	0	0	1	1	no
10665.g2	10665.g2	-	10665:2735-6618	Ovary	Testes	NOTEST	0	0.00831151	1.79769e+308	1.79769e+308	0.234076	1	no
10666.g1	10666.g1	-	10666:2959-5235	Ovary	Testes	NOTEST	0	0	0	0	1	1	no
10670.g1	10670.g1	-	10670:1685-6510	Ovary	Testes	OK	0.0480858	0.658681	3.7759	-1.75082	0.0799773	0.518415	no
10672.g1	10672.g1	-	10672:0-4815	Ovary	Testes	NOTEST	0.0544738	0.0678755	0.317329	-0.143367	0.886	1	no
10676.g1	10676.g1	-	10676:0-5995	Ovary	Testes	NOTEST	0.271022	0.234776	-0.20713	0.0992348	0.920952	1	no
10677.g1	10677.g1	-	10677:1735-9988	Ovary	Testes	OK	0.202219	0.775113	1.93848	-0.358036	0.720316	0.942293	no
10677.g2	10677.g2	-	10677:1735-9988	Ovary	Testes	OK	0.0367734	0.727841	4.30689	-1.15626	0.247575	0.602759	no
10678.g1	10678.g1	-	10678:0-1831	Ovary	Testes	NOTEST	0	0	0	0	1	1	no
10678.g2	10678.g2	-	10678:2055-3959	Ovary	Testes	NOTEST	0	0	0	0	1	1	no
10678.g3	10678.g3	-	10678:4994-9215	Ovary	Testes	NOTEST	0	0.0101212	1.79769e+308	1.79769e+308	0.234076	1	no
10679.g1	10679.g1	-	10679:2651-6855	Ovary	Testes	NOTEST	0.0994553	0.135673	0.448018	-0.213954	0.830583	1	no
10681.g1	10681.g1	-	10681:845-8646	Ovary	Testes	NOTEST	0	0.0427331	1.79769e+308	1.79769e+308	0.188285	1	no
10681.g2	10681.g2	-	10681:10053-12075	Ovary	Testes	NOTEST	0	0.18448	1.79769e+308	1.79769e+308	0.178418	1	no
10682.g1	10682.g1	-	10682:0-4755	Ovary	Testes	NOTEST	0	0	0	0	1	1	no
10682.g2	10682.g2	-	10682:5995-8925	Ovary	Testes	NOTEST	0.0248901	0.0206893	-0.266686	0.105656	0.915855	1	no
10683.g1	10683.g1	-	10683:145-3179	Ovary	Testes	OK	0.134281	0.549812	2.03368	-0.965416	0.334336	0.680839	no
10684.g1	10684.g1	-	10684:375-6329	Ovary	Testes	NOTEST	0	0.0129559	1.79769e+308	1.79769e+308	0.212097	1	no
10685.g1	10685.g1	-	10685:137-2609	Ovary	Testes	NOTEST	0	0.158379	1.79769e+308	1.79769e+308	0.167252	1	no
10685.g2	10685.g2	-	10685:2685-5466	Ovary	Testes	NOTEST	0	0.192174	1.79769e+308	1.79769e+308	0.163652	1	no
10685.g3	10685.g3	-	10685:6644-9955	Ovary	Testes	NOTEST	0.0208907	0.286409	3.77715	-1.64756	0.0994429	1	no
10685.g4	10685.g4	-	10685:10216-11976	Ovary	Testes	NOTEST	0	0.114258	1.79769e+308	1.79769e+308	0.178418	1	no
10686.g1	10686.g1	-	10686:485-7043	Ovary	Testes	NOTEST	0	0.0055901	1.79769e+308	1.79769e+308	0.234076	1	no
10686.g2	10686.g2	-	10686:7445-8483	Ovary	Testes	NOTEST	0	0.0259237	1.79769e+308	1.79769e+308	0.234076	1	no
10690.g1	10690.g1	-	10690:0-7415	Ovary	Testes	NOTEST	0.0113003	0.0938069	3.05333	-1.32647	0.184684	1	no
10690.g2	10690.g2	-	10690:7775-10155	Ovary	Testes	NOTEST	0.0792655	0.0658974	-0.26647	0.118394	0.905756	1	no
10692.g1	10692.g1	-	10692:0-5385	Ovary	Testes	NOTEST	0	0	0	0	1	1	no
10692.g2	10692.g2	-	10692:6135-7943	Ovary	Testes	NOTEST	0	0	0	0	1	1	no
10693.g1	10693.g1	-	10693:785-6645	Ovary	Testes	NOTEST	0	0.0341944	1.79769e+308	1.79769e+308	0.181046	1	no
10694.g1	10694.g1	-	10694:4232-8135	Ovary	Testes	NOTEST	0	0.0144978	1.79769e+308	1.79769e+308	0.212097	1	no
10701.g1	10701.g1	-	10701:2493-4685	Ovary	Testes	NOTEST	0	0	0	0	1	1	no
10701.g2	10701.g2	-	10701:4937-7905	Ovary	Testes	NOTEST	0	0	0	0	1	1	no
10704.g1	10704.g1	-	10704:55-4700	Ovary	Testes	NOTEST	0	0	0	0	1	1	no
10705.g1	10705.g1	-	10705:0-3535	Ovary	Testes	NOTEST	0.0559598	0.0774783	0.469402	-0.212877	0.831423	1	no
10705.g2	10705.g2	-	10705:4045-6002	Ovary	Testes	NOTEST	0	0.0127233	1.79769e+308	1.79769e+308	0.234076	1	no
10707.g1	10707.g1	-	10707:1616-3775	Ovary	Testes	NOTEST	0	0.0228853	1.79769e+308	1.79769e+308	0.212097	1	no
10707.g2	10707.g2	-	10707:4025-5689	Ovary	Testes	NOTEST	0	0.0303785	1.79769e+308	1.79769e+308	0.212097	1	no
10710.g1	10710.g1	-	10710:0-785	Ovary	Testes	NOTEST	0	0	0	0	1	1	no
10712.g1	10712.g1	-	10712:4-2836	Ovary	Testes	NOTEST	0	0.0171379	1.79769e+308	1.79769e+308	0.212097	1	no
10712.g2	10712.g2	-	10712:3008-5375	Ovary	Testes	NOTEST	0	0.041472	1.79769e+308	1.79769e+308	0.193544	1	no
10715.g1	10715.g1	-	10715:0-2705	Ovary	Testes	NOTEST	0	0.0301775	1.79769e+308	1.79769e+308	0.200819	1	no
10716.g1	10716.g1	-	10716:665-2039	Ovary	Testes	NOTEST	0	0	0	0	1	1	no
10717.g1	10717.g1	-	10717:0-4195	Ovary	Testes	NOTEST	0	0.0302066	1.79769e+308	1.79769e+308	0.193544	1	no
10719.g1	10719.g1	-	10719:19611-197915	Ovary	Testes	OK	21.3936	0.694829	-4.94438	0.789085	0.430063	0.758148	no
10719.g10	10719.g10	-	10719:501666-519072	Ovary	Testes	NOTEST	0.0320869	0.153229	2.25563	-1.02496	0.305381	1	no
10719.g2	10719.g2	-	10719:19611-197915	Ovary	Testes	OK	9.23136	1.67726	-2.46044	0.223736	0.822962	0.992974	no
10719.g3	10719.g3	-	10719:19611-197915	Ovary	Testes	OK	0.864643	0.501485	-0.785899	0.00450163	0.996408	0.999973	no
10719.g4	10719.g4	-	10719:200000-262695	Ovary	Testes	OK	0.444945	0.245026	-0.860693	0.342604	0.731897	0.95027	no
10719.g9	10719.g9	-	10719:426352-499666	Ovary	Testes	NOTEST	0.11365	0.237377	1.06258	-0.502023	0.615652	1	no
10720.g1	10720.g1	-	10720:115-3409	Ovary	Testes	NOTEST	0	0.0412144	1.79769e+308	1.79769e+308	0.188285	1	no
10720.g2	10720.g2	-	10720:51545-119933	Ovary	Testes	NOTEST	0.00563532	0.0607808	3.43105	-1.49573	0.134725	1	no
10721.g1	10721.g1	-	10721:1307-5425	Ovary	Testes	NOTEST	0	0.0130257	1.79769e+308	1.79769e+308	0.212097	1	no
10723.g1	10723.g1	-	10723:707-4375	Ovary	Testes	NOTEST	0	0.0130628	1.79769e+308	1.79769e+308	0.212097	1	no
10726.g1	10726.g1	-	10726:135-4636	Ovary	Testes	NOTEST	0	0.0761291	1.79769e+308	1.79769e+308	0.184255	1	no
10728.g1	10728.g1	-	10728:4445-5256	Ovary	Testes	NOTEST	0	0	0	0	1	1	no
10729.g1	10729.g1	-	10729:2413-4845	Ovary	Testes	NOTEST	0	0.0949846	1.79769e+308	1.79769e+308	0.176223	1	no
10733.g1	10733.g1	-	10733:4615-75659	Ovary	Testes	NOTEST	0	0.294709	1.79769e+308	1.79769e+308	0.16407	1	no
10733.g2	10733.g2	-	10733:75705-90437	Ovary	Testes	NOTEST	0	0.100256	1.79769e+308	1.79769e+308	0.162961	1	no
10733.g3	10733.g3	-	10733:90485-93198	Ovary	Testes	NOTEST	0	0.0179343	1.79769e+308	1.79769e+308	0.212097	1	no
10736.g1	10736.g1	-	10736:2335-4455	Ovary	Testes	NOTEST	0	0	0	0	1	1	no
10739.g1	10739.g1	-	10739:0-3195	Ovary	Testes	NOTEST	0.0403213	0.125628	1.63954	-0.738334	0.460312	1	no
10740.g1	10740.g1	-	10740:1-4372	Ovary	Testes	NOTEST	0	0.00849916	1.79769e+308	1.79769e+308	0.234076	1	no
10741.g1	10741.g1	-	10741:0-2485	Ovary	Testes	NOTEST	0	0	0	0	1	1	no
10741.g2	10741.g2	-	10741:2585-5544	Ovary	Testes	NOTEST	0	0	0	0	1	1	no
10743.g1	10743.g1	-	10743:13-4245	Ovary	Testes	NOTEST	0	0	0	0	1	1	no
10744.g1	10744.g1	-	10744:715-3878	Ovary	Testes	NOTEST	0	0.0610151	1.79769e+308	1.79769e+308	0.178418	1	no
10744.g2	10744.g2	-	10744:3925-6485	Ovary	Testes	NOTEST	0	0.0421909	1.79769e+308	1.79769e+308	0.200819	1	no
10747.g1	10747.g1	-	10747:24-4660	Ovary	Testes	NOTEST	0	0.0434331	1.79769e+308	1.79769e+308	0.193544	1	no
10747.g2	10747.g2	-	10747:4662-9535	Ovary	Testes	NOTEST	0.0147647	0.018391	0.316852	-0.128595	0.897678	1	no
10748.g1	10748.g1	-	10748:215-4228	Ovary	Testes	NOTEST	0	0.0136783	1.79769e+308	1.79769e+308	0.234076	1	no
1075.g1	1075.g1	-	1075:0-1233	Ovary	Testes	NOTEST	0	0	0	0	1	1	no
10750.g1	10750.g1	-	10750:0-5615	Ovary	Testes	NOTEST	0	0	0	0	1	1	no
10754.g1	10754.g1	-	10754:3856-7445	Ovary	Testes	NOTEST	0.0160901	0.0400891	1.31704	-0.55233	0.580722	1	no
10756.g1	10756.g1	-	10756:3885-6521	Ovary	Testes	NOTEST	0	0.0569428	1.79769e+308	1.79769e+308	0.200819	1	no
10756.g2	10756.g2	-	10756:6925-11435	Ovary	Testes	NOTEST	0	0.012797	1.79769e+308	1.79769e+308	0.212097	1	no
10757.g1	10757.g1	-	10757:0-9815	Ovary	Testes	NOTEST	0	0.00522861	1.79769e+308	1.79769e+308	0.234076	1	no
10758.g1	10758.g1	-	10758:137-10895	Ovary	Testes	NOTEST	0	0.00902492	1.79769e+308	1.79769e+308	0.212097	1	no
10759.g1	10759.g1	-	10759:3861-5795	Ovary	Testes	NOTEST	0	0.0128876	1.79769e+308	1.79769e+308	0.234076	1	no
10760.g1	10760.g1	-	10760:0-2175	Ovary	Testes	NOTEST	0	0	0	0	1	1	no
10760.g2	10760.g2	-	10760:2261-4264	Ovary	Testes	NOTEST	0	0	0	0	1	1	no
10761.g1	10761.g1	-	10761:2404-9265	Ovary	Testes	NOTEST	0.0519054	0.0689347	0.409345	-0.192002	0.847741	1	no
10763.g1	10763.g1	-	10763:10465-12462	Ovary	Testes	NOTEST	0.0299349	0.0373424	0.318987	-0.129461	0.896993	1	no
10766.g1	10766.g1	-	10766:285-3985	Ovary	Testes	NOTEST	0	0	0	0	1	1	no
10768.g1	10768.g1	-	10768:2251-4875	Ovary	Testes	NOTEST	0	0	0	0	1	1	no
10770.g1	10770.g1	-	10770:509-3127	Ovary	Testes	OK	0.0303117	1.41172	5.54143	-2.38982	0.0168568	0.313023	no
10771.g1	10771.g1	-	10771:0-3880	Ovary	Testes	NOTEST	0	0	0	0	1	1	no
10772.g1	10772.g1	-	10772:3-4876	Ovary	Testes	NOTEST	0.0153669	0.25523	4.0539	-1.76674	0.0772717	1	no
10772.g2	10772.g2	-	10772:4906-11675	Ovary	Testes	NOTEST	0.010426	0.047598	2.19071	-0.938306	0.348087	1	no
10775.g1	10775.g1	-	10775:75-4089	Ovary	Testes	NOTEST	0	0	0	0	1	1	no
10777.g1	10777.g1	-	10777:105-2204	Ovary	Testes	NOTEST	0	0	0	0	1	1	no
10777.g2	10777.g2	-	10777:2255-5125	Ovary	Testes	NOTEST	0	0.0118196	1.79769e+308	1.79769e+308	0.234076	1	no
10778.g1	10778.g1	-	10778:1852-4235	Ovary	Testes	NOTEST	0	0	0	0	1	1	no
10778.g2	10778.g2	-	10778:5825-7537	Ovary	Testes	NOTEST	0	0.132496	1.79769e+308	1.79769e+308	0.176223	1	no
10779.g1	10779.g1	-	10779:3478-5455	Ovary	Testes	NOTEST	0	0	0	0	1	1	no
10779.g2	10779.g2	-	10779:5502-7134	Ovary	Testes	NOTEST	0	0.0620708	1.79769e+308	1.79769e+308	0.193544	1	no
10782.g1	10782.g1	-	10782:4398-6259	Ovary	Testes	NOTEST	0	0.134381	1.79769e+308	1.79769e+308	0.174359	1	no
10783.g1	10783.g1	-	10783:0-4965	Ovary	Testes	NOTEST	0	0.00556032	1.79769e+308	1.79769e+308	0.234076	1	no
10785.g1	10785.g1	-	10785:1705-2821	Ovary	Testes	NOTEST	0	0	0	0	1	1	no
10788.g1	10788.g1	-	10788:0-1507	Ovary	Testes	NOTEST	0	0.0338989	1.79769e+308	1.79769e+308	0.212097	1	no
10790.g1	10790.g1	-	10790:837-22535	Ovary	Testes	OK	6.38188	1.26189	-2.3384	0.0912748	0.927274	0.999973	no
10790.g10	10790.g10	-	10790:124529-128265	Ovary	Testes	OK	0.463617	0.332696	-0.478727	0.230039	0.818062	0.99098	no
10790.g1007	10790.g1007	-	10790:12157575-12160583	Ovary	Testes	OK	0.117268	1.64562	3.81075	-1.76702	0.077225	0.518415	no
10790.g101	10790.g101	-	10790:1646085-1665008	Ovary	Testes	OK	1.30645	55.1991	5.40092	-0.157282	0.875023	0.999973	no
10790.g1012	10790.g1012	-	10790:12365331-12403016	Ovary	Testes	OK	12.1666	1.65816	-2.87528	1.27448	0.202493	0.563549	no
10790.g1014	10790.g1014	-	10790:12408942-12514365	Ovary	Testes	OK	72.8429	6.49562	-3.48725	0.342779	0.731764	0.95027	no
10790.g1018	10790.g1018	-	10790:12528643-12529872	Ovary	Testes	OK	0	61.9322	1.79769e+308	1.79769e+308	0.220394	0.577627	no
10790.g1021	10790.g1021	-	10790:12580618-12597317	Ovary	Testes	NOTEST	0	0.0195464	1.79769e+308	1.79769e+308	0.234076	1	no
10790.g1023	10790.g1023	-	10790:12669107-12674296	Ovary	Testes	NOTEST	0	0.299779	1.79769e+308	1.79769e+308	0.162228	1	no
10790.g1028	10790.g1028	-	10790:12720388-12722236	Ovary	Testes	OK	0.663172	4.05449	2.61207	-1.24488	0.213177	0.573618	no
10790.g1033	10790.g1033	-	10790:12736118-12743663	Ovary	Testes	OK	0.629788	1.61401	1.35771	-0.0974164	0.922396	0.999973	no
10790.g1034	10790.g1034	-	10790:12744625-12746813	Ovary	Testes	OK	49.5792	7.73902	-2.67951	0.791333	0.42875	0.757221	no
10790.g1035	10790.g1035	-	10790:12746831-12748521	Ovary	Testes	OK	18.2701	1.02995	-4.14884	1.62844	0.103432	0.518415	no
10790.g1037	10790.g1037	-	10790:12756151-12757285	Ovary	Testes	NOTEST	0	0.193448	1.79769e+308	1.79769e+308	0.450131	1	no
10790.g1045	10790.g1045	-	10790:12779946-12780955	Ovary	Testes	OK	2.12172	57.9621	4.77181	-2.01294	0.044121	0.487214	no
10790.g1051	10790.g1051	-	10790:12832297-12839278	Ovary	Testes	NOTEST	0.0183626	0	-1.79769e+308	-1.79769e+308	0.206736	1	no
10790.g1056	10790.g1056	-	10790:12897969-12898632	Ovary	Testes	NOTEST	0.13836	0.290717	1.07119	-0.445782	0.655755	1	no
10790.g1058	10790.g1058	-	10790:12906802-12913356	Ovary	Testes	NOTEST	0.100395	0.1487	0.56671	-0.128015	0.898137	1	no
10790.g106	10790.g106	-	10790:1683394-1689498	Ovary	Testes	OK	0.422005	0.0195298	-4.43351	1.33865	0.180685	0.535258	no
10790.g1064	10790.g1064	-	10790:12938662-12940823	Ovary	Testes	OK	10.0795	0.21387	-5.55854	2.6499	0.00805146	0.194409	no
10790.g1067	10790.g1067	-	10790:12986122-13002563	Ovary	Testes	OK	17.5178	6.06222	-1.5309	0.472193	0.636789	0.896507	no
10790.g1068	10790.g1068	-	10790:13002573-13004612	Ovary	Testes	OK	0.146352	2.59229	4.14671	-1.94286	0.0520336	0.518415	no
10790.g107	10790.g107	-	10790:1689544-1733444	Ovary	Testes	NOTEST	0.189751	0.0174227	-3.44506	0.00719035	0.994263	1	no
10790.g1073	10790.g1073	-	10790:13020343-13071505	Ovary	Testes	OK	0	1.63893	1.79769e+308	1.79769e+308	0.466689	0.780754	no
10790.g1074	10790.g1074	-	10790:13020343-13071505	Ovary	Testes	OK	0.0565384	1.76024	4.9604	-0.0625993	0.950086	0.999973	no
10790.g1076	10790.g1076	-	10790:13071551-13082723	Ovary	Testes	OK	0	3.9991	1.79769e+308	1.79769e+308	0.185518	0.541205	no
10790.g1080	10790.g1080	-	10790:13111091-13113887	Ovary	Testes	OK	0.156074	0.454114	1.54083	-0.733183	0.463447	0.778328	no
10790.g1085	10790.g1085	-	10790:13140521-13143969	Ovary	Testes	NOTEST	0.216333	0.106204	-1.02641	0.487265	0.626071	1	no
10790.g1096	10790.g1096	-	10790:13187201-13192046	Ovary	Testes	OK	0.970228	7.43455	2.93785	-1.13805	0.255102	0.609565	no
10790.g1098	10790.g1098	-	10790:13206700-13264394	Ovary	Testes	OK	0.340622	0.790197	1.21404	-0.0203065	0.983799	0.999973	no
10790.g11	10790.g11	-	10790:128985-271078	Ovary	Testes	OK	24.6301	28.8145	0.226371	-0.00714017	0.994303	0.999973	no
10790.g110	10790.g110	-	10790:1733490-1752009	Ovary	Testes	OK	0.0680936	11.9315	7.45304	-0.314851	0.752875	0.960829	no
10790.g1100	10790.g1100	-	10790:13264440-13268257	Ovary	Testes	OK	16.5532	6.0055	-1.46276	0.190419	0.848981	0.999973	no
10790.g1103	10790.g1103	-	10790:13277304-13285064	Ovary	Testes	OK	30.9855	8.59943	-1.84928	0.645711	0.518466	0.817175	no
10790.g1106	10790.g1106	-	10790:13287184-13292151	Ovary	Testes	OK	16.2181	4.10847	-1.98093	0.823545	0.410198	0.742142	no
10790.g1107	10790.g1107	-	10790:13292152-13313624	Ovary	Testes	OK	0.0291947	0.947249	5.01997	-1.8306	0.0671609	0.518415	no
10790.g1109	10790.g1109	-	10790:13345054-13370138	Ovary	Testes	NOTEST	0	0.126024	1.79769e+308	1.79769e+308	0.165796	1	no
10790.g111	10790.g111	-	10790:1752010-1757274	Ovary	Testes	NOTEST	0.0439706	0.146157	1.73291	-0.781638	0.434428	1	no
10790.g1110	10790.g1110	-	10790:13370240-13372344	Ovary	Testes	NOTEST	0	0.0235301	1.79769e+308	1.79769e+308	0.212097	1	no
10790.g1111	10790.g1111	-	10790:13376956-13401759	Ovary	Testes	NOTEST	0.00766873	0.367081	5.58097	-0.773284	0.439354	1	no
10790.g1112	10790.g1112	-	10790:13401760-13412093	Ovary	Testes	OK	15.3253	2.44559	-2.64766	0.996989	0.31877	0.667725	no
10790.g1113	10790.g1113	-	10790:13412139-13415783	Ovary	Testes	OK	0.522622	0.249898	-1.06443	0.508437	0.611147	0.879613	no
10790.g1114	10790.g1114	-	10790:13415883-13422760	Ovary	Testes	OK	15.4486	0.828405	-4.22099	1.21137	0.225753	0.583211	no
10790.g1115	10790.g1115	-	10790:13422799-13428623	Ovary	Testes	OK	11.0082	2.03314	-2.4368	0.843594	0.398896	0.732844	no
10790.g1116	10790.g1116	-	10790:13429153-13430399	Ovary	Testes	OK	5.46126	0.190093	-4.84445	2.20365	0.0275492	0.399784	no
10790.g1119	10790.g1119	-	10790:13434957-13436693	Ovary	Testes	OK	9.88123	2.78605	-1.82647	0.875077	0.381532	0.71903	no
10790.g1120	10790.g1120	-	10790:13437053-13440585	Ovary	Testes	OK	7.34548	2.72381	-1.43123	0.336347	0.736609	0.952921	no
10790.g1122	10790.g1122	-	10790:13449488-13462953	Ovary	Testes	OK	18.8371	2.40724	-2.96812	1.43401	0.151571	0.518415	no
10790.g1129	10790.g1129	-	10790:13576385-13604783	Ovary	Testes	OK	0	8.45915	1.79769e+308	1.79769e+308	0.183274	0.537873	no
10790.g1132	10790.g1132	-	10790:13626563-13680873	Ovary	Testes	OK	0	13.3246	1.79769e+308	1.79769e+308	0.447457	0.769965	no
10790.g1143	10790.g1143	-	10790:13845432-13964287	Ovary	Testes	OK	4.02871	1.99753	-1.01211	0.00631862	0.994959	0.999973	no
10790.g1146	10790.g1146	-	10790:13845432-13964287	Ovary	Testes	OK	11.2525	3.21011	-1.80955	0.0854333	0.931917	0.999973	no
10790.g1147	10790.g1147	-	10790:13845432-13964287	Ovary	Testes	OK	1.35148	0.156239	-3.11271	0.00330285	0.997365	0.999973	no
10790.g1148	10790.g1148	-	10790:13845432-13964287	Ovary	Testes	OK	8.43805	1.67048	-2.33665	0.0283541	0.97738	0.999973	no
10790.g1150	10790.g1150	-	10790:13975293-13994507	Ovary	Testes	NOTEST	0.0197733	0.0471983	1.25518	-0.0226171	0.981956	1	no
10790.g1151	10790.g1151	-	10790:13994553-14049579	Ovary	Testes	OK	0.113665	12.1882	6.74455	-0.131428	0.895437	0.999973	no
10790.g1153	10790.g1153	-	10790:13994553-14049579	Ovary	Testes	NOTEST	0	0.101804	1.79769e+308	1.79769e+308	0.490765	1	no
10790.g1155	10790.g1155	-	10790:13994553-14049579	Ovary	Testes	OK	21.4769	1.55506	-3.78775	0.0299063	0.976142	0.999973	no
10790.g1159	10790.g1159	-	10790:14103955-14123779	Ovary	Testes	OK	2.09987	10.4698	2.31787	-0.695849	0.486523	0.794744	no
10790.g1160	10790.g1160	-	10790:14123825-14128289	Ovary	Testes	OK	10.4617	2.11259	-2.30803	0.434655	0.663813	0.913028	no
10790.g1161	10790.g1161	-	10790:14128389-14180869	Ovary	Testes	OK	7.391	0.707634	-3.38469	0.757987	0.448459	0.770407	no
10790.g1168	10790.g1168	-	10790:14228122-14243048	Ovary	Testes	OK	0.420298	8.35375	4.31294	-1.44323	0.148956	0.518415	no
10790.g1171	10790.g1171	-	10790:14258693-14262523	Ovary	Testes	OK	67.6234	39.3969	-0.779441	0.309251	0.75713	0.961889	no
10790.g1174	10790.g1174	-	10790:14288564-14300763	Ovary	Testes	NOTEST	0	0	0	0	1	1	no
10790.g1182	10790.g1182	-	10790:14414058-14423557	Ovary	Testes	OK	0.0899079	1.34456	3.90255	-0.0463746	0.963012	0.999973	no
10790.g1186	10790.g1186	-	10790:14437267-14446532	Ovary	Testes	OK	76.4955	13.5858	-2.49328	0.997141	0.318696	0.667725	no
10790.g119	10790.g119	-	10790:1789682-1791194	Ovary	Testes	NOTEST	0	0	0	0	1	1	no
10790.g1194	10790.g1194	-	10790:14463344-14469477	Ovary	Testes	OK	0.269084	0.768371	1.51375	-0.036193	0.971128	0.999973	no
10790.g1197	10790.g1197	-	10790:14478127-14528330	Ovary	Testes	OK	30.0711	4.47734	-2.74766	0.791238	0.428805	0.75722	no
10790.g1198	10790.g1198	-	10790:14530108-14549050	Ovary	Testes	NOTEST	0.0460164	0.0478038	0.0549773	-0.0237854	0.981024	1	no
10790.g12	10790.g12	-	10790:128985-271078	Ovary	Testes	OK	0.674731	0.803047	0.251173	-0.00698065	0.99443	0.999973	no
10790.g1204	10790.g1204	-	10790:14678300-14687630	Ovary	Testes	OK	13.3565	9.24037	-0.531517	0.253833	0.799624	0.982964	no
10790.g1208	10790.g1208	-	10790:14714202-14720335	Ovary	Testes	OK	32.7719	4.24561	-2.94842	0.917159	0.359059	0.701517	no
10790.g121	10790.g121	-	10790:1804564-1808429	Ovary	Testes	NOTEST	0.0556582	0.0115695	-2.26627	0.879821	0.378956	1	no
10790.g1217	10790.g1217	-	10790:14752390-14773705	Ovary	Testes	OK	0.424483	2.25144	2.40706	-0.0421492	0.96638	0.999973	no
10790.g1225	10790.g1225	-	10790:14830320-14840305	Ovary	Testes	OK	3.76625	2.87435	-0.389893	0.105293	0.916144	0.999973	no
10790.g1228	10790.g1228	-	10790:14850163-14853740	Ovary	Testes	OK	442.275	470.831	0.0902653	-0.0332422	0.973481	0.999973	no
10790.g1231	10790.g1231	-	10790:14862157-14903070	Ovary	Testes	OK	0.269225	4.71659	4.13086	-0.582875	0.559977	0.845376	no
10790.g1232	10790.g1232	-	10790:14862157-14903070	Ovary	Testes	OK	0.952815	2.06764	1.11772	-0.322289	0.747234	0.95769	no
10790.g1234	10790.g1234	-	10790:14912770-14913493	Ovary	Testes	OK	0.969401	0.406177	-1.25499	0.586509	0.557533	0.844383	no
10790.g1235	10790.g1235	-	10790:14913829-14914550	Ovary	Testes	OK	0	46.3454	1.79769e+308	1.79769e+308	0.155931	0.518415	no
10790.g1244	10790.g1244	-	10790:14979123-15105358	Ovary	Testes	OK	12.7946	3.61991	-1.82151	0.235167	0.814079	0.989458	no
10790.g1245	10790.g1245	-	10790:14979123-15105358	Ovary	Testes	OK	1.46162	0.579302	-1.33519	0.0313077	0.975024	0.999973	no
10790.g1251	10790.g1251	-	10790:15155912-15161737	Ovary	Testes	OK	0.530074	5.16033	3.2832	-0.287005	0.774109	0.972334	no
10790.g1252	10790.g1252	-	10790:15161739-15173572	Ovary	Testes	NOTEST	0.0110744	0.0697491	2.65495	-0.805255	0.420672	1	no
10790.g1255	10790.g1255	-	10790:15178042-15180092	Ovary	Testes	OK	0.109871	5.29599	5.59102	-1.64312	0.100358	0.518415	no
10790.g1256	10790.g1256	-	10790:15180192-15209591	Ovary	Testes	OK	4.53563	6.32693	0.480204	-0.0119367	0.990476	0.999973	no
10790.g1257	10790.g1257	-	10790:15209596-15226482	Ovary	Testes	OK	0	5.87873	1.79769e+308	1.79769e+308	0.16076	0.518415	no
10790.g1259	10790.g1259	-	10790:15312853-15333166	Ovary	Testes	OK	0.0147847	15.7287	10.0551	-0.475553	0.634393	0.895681	no
10790.g126	10790.g126	-	10790:2009399-2020728	Ovary	Testes	OK	289.856	26.5848	-3.44666	0.62429	0.532437	0.826241	no
10790.g1264	10790.g1264	-	10790:15359859-15375033	Ovary	Testes	NOTEST	0.103841	0.115002	0.147284	-0.069473	0.944613	1	no
10790.g1268	10790.g1268	-	10790:15380299-15395348	Ovary	Testes	OK	40.6459	5.35831	-2.92326	1.03489	0.300721	0.650959	no
10790.g1269	10790.g1269	-	10790:15395354-15399288	Ovary	Testes	OK	2.96624	0.000202379	-13.8393	0.0461739	0.963172	0.999973	no
10790.g127	10790.g127	-	10790:2009399-2020728	Ovary	Testes	OK	650.761	41.6683	-3.9651	1.56779	0.11693	0.518415	no
10790.g1273	10790.g1273	-	10790:15405413-15410588	Ovary	Testes	OK	0.609763	0.102863	-2.56753	0.0455214	0.963692	0.999973	no
10790.g1276	10790.g1276	-	10790:15413261-15415123	Ovary	Testes	OK	27.9282	8.54838	-1.708	0.715688	0.474184	0.784001	no
10790.g1282	10790.g1282	-	10790:15432204-15438713	Ovary	Testes	OK	3.82077	1.09657	-1.80087	0.528529	0.597132	0.871137	no
10790.g1286	10790.g1286	-	10790:15448043-15473994	Ovary	Testes	OK	95.7554	71.8203	-0.414963	0.0636705	0.949233	0.999973	no
10790.g1287	10790.g1287	-	10790:15448043-15473994	Ovary	Testes	OK	5.90203	177.627	4.91149	-0.0699629	0.944223	0.999973	no
10790.g1288	10790.g1288	-	10790:15448043-15473994	Ovary	Testes	OK	111.752	21.0793	-2.40639	0.0516638	0.958797	0.999973	no
10790.g129	10790.g129	-	10790:2020828-2030738	Ovary	Testes	OK	53.8049	23.3065	-1.20701	0.164643	0.869225	0.999973	no
10790.g1295	10790.g1295	-	10790:15548427-15582961	Ovary	Testes	NOTEST	0	0.0564816	1.79769e+308	1.79769e+308	0.169064	1	no
10790.g1296	10790.g1296	-	10790:15583061-15611381	Ovary	Testes	OK	2.4037	2.23595	-0.104366	0.0181384	0.985528	0.999973	no
10790.g13	10790.g13	-	10790:128985-271078	Ovary	Testes	OK	48.6793	44.3951	-0.13291	0.0418579	0.966612	0.999973	no
10790.g130	10790.g130	-	10790:2032011-2040349	Ovary	Testes	OK	158.933	21.7782	-2.86746	0.758439	0.448188	0.770367	no
10790.g1300	10790.g1300	-	10790:15662690-15676658	Ovary	Testes	OK	3.20605	2.20984	-0.536855	0.0455037	0.963706	0.999973	no
10790.g1302	10790.g1302	-	10790:15682604-15706394	Ovary	Testes	OK	0.696046	1.78909	1.36197	-0.0168908	0.986524	0.999973	no
10790.g1305	10790.g1305	-	10790:15706395-15776527	Ovary	Testes	OK	1.2145	5.33609	2.13543	-0.0395001	0.968492	0.999973	no
10790.g1310	10790.g1310	-	10790:15785055-15785554	Ovary	Testes	NOTEST	0	0.0661611	1.79769e+308	1.79769e+308	0.234076	1	no
10790.g1312	10790.g1312	-	10790:15799814-15808187	Ovary	Testes	OK	0.527647	0.045674	-3.53013	1.60223	0.109105	0.518415	no
10790.g1313	10790.g1313	-	10790:15808191-15809174	Ovary	Testes	OK	0.143823	5.04422	5.13227	-2.3088	0.0209544	0.348507	no
10790.g132	10790.g132	-	10790:2047541-2067125	Ovary	Testes	OK	1.84943	1.13326	-0.706597	0.0416288	0.966795	0.999973	no
10790.g133	10790.g133	-	10790:2067225-2080119	Ovary	Testes	OK	0	0.526475	1.79769e+308	1.79769e+308	0.247418	0.60268	no
10790.g1332	10790.g1332	-	10790:15899184-15927554	Ovary	Testes	NOTEST	0.0598137	0.200816	1.74733	-0.678777	0.497279	1	no
10790.g1333	10790.g1333	-	10790:15927555-15997114	Ovary	Testes	OK	2.4899	0.625707	-1.99253	0.0566391	0.954833	0.999973	no
10790.g1335	10790.g1335	-	10790:16062693-16170808	Ovary	Testes	OK	0.134518	2.79121	4.37502	-0.535446	0.592341	0.866984	no
10790.g1336	10790.g1336	-	10790:16170854-16209867	Ovary	Testes	OK	0.00850352	0.73147	6.4266	-0.270696	0.786625	0.976234	no
10790.g1339	10790.g1339	-	10790:16221614-16232168	Ovary	Testes	OK	19.1076	32.3614	0.76013	-0.0859598	0.931498	0.999973	no
10790.g1340	10790.g1340	-	10790:16221614-16232168	Ovary	Testes	OK	47.3198	3.44619	-3.77937	0.421434	0.673438	0.918882	no
10790.g1343	10790.g1343	-	10790:16233994-16262184	Ovary	Testes	OK	5.15662	0.146772	-5.13477	0.322891	0.746778	0.957526	no
10790.g135	10790.g135	-	10790:2080165-2177832	Ovary	Testes	NOTEST	0.0325763	0.316762	3.2815	-0.0752528	0.940014	1	no
10790.g1353	10790.g1353	-	10790:16336859-16348924	Ovary	Testes	OK	0	1.53246	1.79769e+308	1.79769e+308	0.166555	0.518415	no
10790.g1354	10790.g1354	-	10790:16352938-16354062	Ovary	Testes	OK	0	0.425337	1.79769e+308	1.79769e+308	0.166486	0.518415	no
10790.g1360	10790.g1360	-	10790:16394718-16395583	Ovary	Testes	OK	17.7113	5.8235	-1.60471	0.764567	0.444529	0.768871	no
10790.g1363	10790.g1363	-	10790:16399236-16404088	Ovary	Testes	OK	51.6529	4.06894	-3.66612	1.60264	0.109014	0.518415	no
10790.g1366	10790.g1366	-	10790:16488312-16488834	Ovary	Testes	OK	0	79.1096	1.79769e+308	1.79769e+308	0.155523	0.518415	no
10790.g1368	10790.g1368	-	10790:16535012-16537952	Ovary	Testes	OK	87.5537	7.20176	-3.60375	1.44795	0.147631	0.518415	no
10790.g137	10790.g137	-	10790:2183755-2189426	Ovary	Testes	OK	0	0.785712	1.79769e+308	1.79769e+308	0.442282	0.767848	no
10790.g1371	10790.g1371	-	10790:16550442-16554052	Ovary	Testes	OK	0	6.77708	1.79769e+308	1.79769e+308	0.460899	0.776397	no
10790.g1372	10790.g1372	-	10790:16554263-16588002	Ovary	Testes	OK	4.21277	4.64631	0.141315	-0.0132571	0.989423	0.999973	no
10790.g1373	10790.g1373	-	10790:16554263-16588002	Ovary	Testes	OK	0.811496	2.81391	1.79392	-0.397956	0.690662	0.92724	no
10790.g1376	10790.g1376	-	10790:16621032-16624418	Ovary	Testes	NOTEST	0	0.0580463	1.79769e+308	1.79769e+308	0.200819	1	no
10790.g1379	10790.g1379	-	10790:16631192-16633748	Ovary	Testes	OK	31.2287	5.83584	-2.41986	0.893481	0.3716	0.71149	no
10790.g1381	10790.g1381	-	10790:16638611-16640302	Ovary	Testes	OK	1417.79	84.0009	-4.0771	1.59966	0.109675	0.518415	no
10790.g1383	10790.g1383	-	10790:16643587-16644942	Ovary	Testes	OK	6.74592	1.72408	-1.96819	0.529159	0.596695	0.870807	no
10790.g1386	10790.g1386	-	10790:16680086-16707937	Ovary	Testes	OK	12.4908	1.15044	-3.44061	1.67969	0.0930177	0.518415	no
10790.g1387	10790.g1387	-	10790:16717412-16718407	Ovary	Testes	NOTEST	0.0652984	0	-1.79769e+308	-1.79769e+308	0.206736	1	no
10790.g1388	10790.g1388	-	10790:16724157-16724789	Ovary	Testes	OK	0.152	24.4784	7.33129	-2.28367	0.0223908	0.359381	no
10790.g1392	10790.g1392	-	10790:16782587-16783107	Ovary	Testes	NOTEST	0	0.300864	1.79769e+308	1.79769e+308	0.193544	1	no
10790.g1393	10790.g1393	-	10790:16784257-16789115	Ovary	Testes	OK	28.7771	9.46094	-1.60487	0.599612	0.548765	0.837703	no
10790.g1399	10790.g1399	-	10790:16857747-16861528	Ovary	Testes	NOTEST	0	0.109426	1.79769e+308	1.79769e+308	0.178418	1	no
10790.g14	10790.g14	-	10790:271079-278355	Ovary	Testes	NOTEST	0.230836	0.183781	-0.328882	0.158473	0.874084	1	no
10790.g140	10790.g140	-	10790:2200977-2219795	Ovary	Testes	OK	0.272812	0.88799	1.70264	-0.812083	0.416744	0.74772	no
10790.g1400	10790.g1400	-	10790:16865099-16880004	Ovary	Testes	NOTEST	0.0116351	0	-1.79769e+308	-1.79769e+308	0.252147	1	no
10790.g1401	10790.g1401	-	10790:16880104-16891108	Ovary	Testes	NOTEST	0	0.00810869	1.79769e+308	1.79769e+308	0.255116	1	no
10790.g1402	10790.g1402	-	10790:16894036-16907234	Ovary	Testes	NOTEST	0	0	0	0	1	1	no
10790.g1406	10790.g1406	-	10790:17101159-17106766	Ovary	Testes	NOTEST	0	0.0271126	1.79769e+308	1.79769e+308	0.193544	1	no
10790.g1409	10790.g1409	-	10790:17150113-17170439	Ovary	Testes	OK	1.96434	3.82562	0.961646	-0.340439	0.733526	0.951011	no
10790.g141	10790.g141	-	10790:2232010-2245695	Ovary	Testes	OK	0.407844	6.45037	3.98329	-1.93314	0.053219	0.518415	no
10790.g1412	10790.g1412	-	10790:17229495-17230744	Ovary	Testes	OK	61.5693	43.8612	-0.489264	0.183938	0.854062	0.999973	no
10790.g1413	10790.g1413	-	10790:17231174-17234475	Ovary	Testes	OK	167.881	23.1344	-2.85932	1.04253	0.297165	0.648401	no
10790.g1416	10790.g1416	-	10790:17266944-17269540	Ovary	Testes	NOTEST	0	0	0	0	1	1	no
10790.g1418	10790.g1418	-	10790:17302234-17304233	Ovary	Testes	NOTEST	0	0.0348507	1.79769e+308	1.79769e+308	0.212097	1	no
10790.g1422	10790.g1422	-	10790:17389651-17390574	Ovary	Testes	OK	0	51.1817	1.79769e+308	1.79769e+308	0.151333	0.518415	no
10790.g1423	10790.g1423	-	10790:17390774-17391778	Ovary	Testes	OK	0	20.3365	1.79769e+308	1.79769e+308	0.24423	0.599845	no
10790.g1425	10790.g1425	-	10790:17397893-17422963	Ovary	Testes	OK	0.0234723	2.47562	6.72069	-2.25728	0.0239904	0.37138	no
10790.g1430	10790.g1430	-	10790:17445754-17452674	Ovary	Testes	OK	32.0201	4.03778	-2.98735	1.20805	0.227027	0.584209	no
10790.g1431	10790.g1431	-	10790:17452721-17467264	Ovary	Testes	OK	5.32773	1.97415	-1.43229	0.159108	0.873584	0.999973	no
10790.g1432	10790.g1432	-	10790:17467364-17472494	Ovary	Testes	OK	9.72833	3.00808	-1.69335	0.825894	0.408864	0.741319	no
10790.g1437	10790.g1437	-	10790:17498855-17506564	Ovary	Testes	NOTEST	0	0.00717864	1.79769e+308	1.79769e+308	0.234076	1	no
10790.g1441	10790.g1441	-	10790:17569248-17647653	Ovary	Testes	NOTEST	0	0.265022	1.79769e+308	1.79769e+308	0.376831	1	no
10790.g1442	10790.g1442	-	10790:17647753-17726322	Ovary	Testes	OK	1.26333	0.29376	-2.10453	0.0631825	0.949621	0.999973	no
10790.g1443	10790.g1443	-	10790:17647753-17726322	Ovary	Testes	OK	8.77808	4.88245	-0.846301	0.142516	0.886673	0.999973	no
10790.g1444	10790.g1444	-	10790:17647753-17726322	Ovary	Testes	OK	0	25.0725	1.79769e+308	1.79769e+308	0.288709	0.64057	no
10790.g1449	10790.g1449	-	10790:17788447-17792991	Ovary	Testes	OK	0.0744512	1.00029	3.74798	-0.0105998	0.991543	0.999973	no
10790.g1452	10790.g1452	-	10790:17895367-17897851	Ovary	Testes	OK	0	1.76275	1.79769e+308	1.79769e+308	0.168469	0.518415	no
10790.g1454	10790.g1454	-	10790:17900189-17900721	Ovary	Testes	OK	0	0.725201	1.79769e+308	1.79769e+308	0.171363	0.521495	no
10790.g1455	10790.g1455	-	10790:17902282-17903091	Ovary	Testes	NOTEST	0	0.0349624	1.79769e+308	1.79769e+308	0.234076	1	no
10790.g1456	10790.g1456	-	10790:17903934-17905361	Ovary	Testes	OK	0	4.74157	1.79769e+308	1.79769e+308	0.230643	0.586991	no
10790.g1463	10790.g1463	-	10790:17922951-17930575	Ovary	Testes	OK	0.585072	15.903	4.76454	-1.91153	0.0559366	0.518415	no
10790.g1466	10790.g1466	-	10790:17933481-18010654	Ovary	Testes	OK	150.447	13.2197	-3.50849	0.146466	0.883554	0.999973	no
10790.g1467	10790.g1467	-	10790:17933481-18010654	Ovary	Testes	OK	1.71087	58.3592	5.09216	-0.0737936	0.941175	0.999973	no
10790.g1468	10790.g1468	-	10790:18010701-18026634	Ovary	Testes	OK	0	3.27443	1.79769e+308	1.79769e+308	0.158537	0.518415	no
10790.g1469	10790.g1469	-	10790:18026682-18043564	Ovary	Testes	NOTEST	0	0.0942918	1.79769e+308	1.79769e+308	0.369493	1	no
10790.g1471	10790.g1471	-	10790:18050634-18051463	Ovary	Testes	NOTEST	0	0	0	0	1	1	no
10790.g1474	10790.g1474	-	10790:18066367-18143743	Ovary	Testes	NOTEST	0.0335974	0.068809	1.03425	-0.0736099	0.941321	1	no
10790.g1479	10790.g1479	-	10790:18155593-18197553	Ovary	Testes	OK	0	6.71622	1.79769e+308	1.79769e+308	0.314004	0.663645	no
10790.g1482	10790.g1482	-	10790:18200045-18201003	Ovary	Testes	NOTEST	0	0.16742	1.79769e+308	1.79769e+308	0.188285	1	no
10790.g1484	10790.g1484	-	10790:18227131-18235479	Ovary	Testes	NOTEST	0	0.0433306	1.79769e+308	1.79769e+308	0.193544	1	no
10790.g1487	10790.g1487	-	10790:18279641-18287444	Ovary	Testes	OK	7.04557	3.3138	-1.08823	0.0115343	0.990797	0.999973	no
10790.g1488	10790.g1488	-	10790:18279641-18287444	Ovary	Testes	OK	333.226	37.7329	-3.1426	1.40012	0.161477	0.518415	no
10790.g1490	10790.g1490	-	10790:18312201-18312921	Ovary	Testes	NOTEST	0	0	0	0	1	1	no
10790.g1491	10790.g1491	-	10790:18337771-18414973	Ovary	Testes	OK	0.058483	2.45314	5.39047	-1.94484	0.0517939	0.518415	no
10790.g1498	10790.g1498	-	10790:18448400-18449709	Ovary	Testes	OK	0	15.3488	1.79769e+308	1.79769e+308	0.165997	0.518415	no
10790.g1504	10790.g1504	-	10790:18466455-18477009	Ovary	Testes	NOTEST	0.0867382	0.042015	-1.04576	0.479045	0.631907	1	no
10790.g1517	10790.g1517	-	10790:18536739-18554821	Ovary	Testes	NOTEST	0.24222	0.00718538	-5.07511	2.05506	0.039873	1	no
10790.g1528	10790.g1528	-	10790:18622447-18630850	Ovary	Testes	OK	2.74673	11.6658	2.0865	-0.0907325	0.927705	0.999973	no
10790.g1529	10790.g1529	-	10790:18622447-18630850	Ovary	Testes	OK	52.1074	13.0291	-1.99975	0.5716	0.567593	0.850579	no
10790.g1534	10790.g1534	-	10790:18695502-18701878	Ovary	Testes	OK	0	0.644165	1.79769e+308	1.79769e+308	0.163437	0.518415	no
10790.g1538	10790.g1538	-	10790:18716424-18722178	Ovary	Testes	OK	125.962	33.5789	-1.90736	0.763899	0.444928	0.769004	no
10790.g1546	10790.g1546	-	10790:18764730-18765428	Ovary	Testes	OK	0	112.123	1.79769e+308	1.79769e+308	0.147459	0.518415	no
10790.g1547	10790.g1547	-	10790:18765548-18784071	Ovary	Testes	OK	0	9.94755	1.79769e+308	1.79769e+308	0.22942	0.586618	no
10790.g1550	10790.g1550	-	10790:18787021-18794419	Ovary	Testes	OK	12.0496	3.67943	-1.71143	0.52247	0.601343	0.873014	no
10790.g1553	10790.g1553	-	10790:18800957-18806661	Ovary	Testes	NOTEST	0	0	0	0	1	1	no
10790.g1561	10790.g1561	-	10790:18898504-18905571	Ovary	Testes	OK	4.57707	3.57272	-0.357402	0.0391548	0.968767	0.999973	no
10790.g1569	10790.g1569	-	10790:18951922-18954587	Ovary	Testes	OK	2.83363	0.455349	-2.63761	0.124069	0.90126	0.999973	no
10790.g1574	10790.g1574	-	10790:19029111-19095919	Ovary	Testes	NOTEST	0	0.173188	1.79769e+308	1.79769e+308	0.245705	1	no
10790.g1577	10790.g1577	-	10790:19152844-19156293	Ovary	Testes	OK	15.9819	2.28186	-2.80815	1.15091	0.24977	0.606094	no
10790.g158	10790.g158	-	10790:2326595-2328422	Ovary	Testes	NOTEST	0	0.191824	1.79769e+308	1.79769e+308	0.172756	1	no
10790.g1582	10790.g1582	-	10790:19169995-19171963	Ovary	Testes	OK	6.47456	0.331496	-4.28772	2.02387	0.0429834	0.481162	no
10790.g1588	10790.g1588	-	10790:19204283-19207606	Ovary	Testes	OK	8.15853	62.7607	2.94348	-0.718989	0.472148	0.783005	no
10790.g1589	10790.g1589	-	10790:19207653-19224377	Ovary	Testes	OK	0.0742872	2.34355	4.97944	-1.55701	0.119468	0.518415	no
10790.g1594	10790.g1594	-	10790:19284672-19299497	Ovary	Testes	OK	68.7063	9.39214	-2.87092	0.418524	0.675564	0.91978	no
10790.g1595	10790.g1595	-	10790:19284672-19299497	Ovary	Testes	OK	118.402	21.6801	-2.44925	0.910769	0.362417	0.703813	no
10790.g1598	10790.g1598	-	10790:19316493-19319012	Ovary	Testes	NOTEST	0	0	0	0	1	1	no
10790.g1601	10790.g1601	-	10790:19347722-19349960	Ovary	Testes	NOTEST	0	0.0175586	1.79769e+308	1.79769e+308	0.234076	1	no
10790.g1604	10790.g1604	-	10790:19413821-19470924	Ovary	Testes	OK	0.0466775	0.48437	3.37531	-1.56702	0.117109	0.518415	no
10790.g1605	10790.g1605	-	10790:19472189-19496891	Ovary	Testes	NOTEST	0.0193641	0.0643493	1.73254	-0.734516	0.462634	1	no
10790.g1606	10790.g1606	-	10790:19499905-19524651	Ovary	Testes	NOTEST	0.0086835	0.0648591	2.90096	-0.963265	0.335415	1	no
10790.g1607	10790.g1607	-	10790:19529338-19536534	Ovary	Testes	OK	0	58.1931	1.79769e+308	1.79769e+308	0.272599	0.626574	no
10790.g1608	10790.g1608	-	10790:19536580-19573012	Ovary	Testes	NOTEST	0.0144071	0.12847	3.15658	-1.46779	0.14216	1	no
10790.g161	10790.g161	-	10790:2360375-2398680	Ovary	Testes	OK	0.115583	5.23227	5.50043	-1.24169	0.21435	0.573994	no
10790.g1610	10790.g1610	-	10790:19574140-19577080	Ovary	Testes	OK	44.0736	16.375	-1.42842	0.474806	0.634926	0.895681	no
10790.g1617	10790.g1617	-	10790:19599739-19600682	Ovary	Testes	OK	0.081307	22.8494	8.13456	-2.70099	0.00691333	0.173504	no
10790.g1622	10790.g1622	-	10790:19613050-19618494	Ovary	Testes	OK	0	18.8742	1.79769e+308	1.79769e+308	0.207642	0.568689	no
10790.g1626	10790.g1626	-	10790:19625900-19628375	Ovary	Testes	OK	1.01662	0.845084	-0.266612	0.125851	0.89985	0.999973	no
10790.g163	10790.g163	-	10790:2414861-2419801	Ovary	Testes	OK	0	759.881	1.79769e+308	1.79769e+308	0.224016	0.581965	no
10790.g1630	10790.g1630	-	10790:19641665-19679330	Ovary	Testes	OK	33.2498	3.80423	-3.12767	1.13715	0.255474	0.609926	no
10790.g1631	10790.g1631	-	10790:19679460-19682570	Ovary	Testes	OK	58.7465	2.50445	-4.55194	1.91989	0.0548722	0.518415	no
10790.g1637	10790.g1637	-	10790:19694389-19702610	Ovary	Testes	OK	14.5113	5.2324	-1.47163	0.6956	0.486679	0.794744	no
10790.g1638	10790.g1638	-	10790:19694389-19702610	Ovary	Testes	OK	3.72098	1.95035	-0.931948	0.152341	0.878918	0.999973	no
10790.g1639	10790.g1639	-	10790:19702970-19705078	Ovary	Testes	OK	17.1738	3.07934	-2.47952	1.20526	0.228104	0.58506	no
10790.g1649	10790.g1649	-	10790:19830155-19858194	Ovary	Testes	OK	71.0233	3.71259	-4.25779	1.38852	0.164979	0.518415	no
10790.g1650	10790.g1650	-	10790:19858195-19873924	Ovary	Testes	NOTEST	0.268326	0.345325	0.363968	-0.174078	0.861804	1	no
10790.g1651	10790.g1651	-	10790:19873971-19881874	Ovary	Testes	OK	1.0327	0.0925318	-3.48033	1.62149	0.104912	0.518415	no
10790.g1653	10790.g1653	-	10790:19886674-19903946	Ovary	Testes	OK	8.55442	4.13686	-1.04813	0.0101462	0.991905	0.999973	no
10790.g1654	10790.g1654	-	10790:19903973-19923133	Ovary	Testes	OK	33.4167	12.5461	-1.41333	0.548743	0.583182	0.860892	no
10790.g166	10790.g166	-	10790:2428316-2429651	Ovary	Testes	OK	2.55208	1.50976	-0.757353	0.358661	0.719849	0.942277	no
10790.g1669	10790.g1669	-	10790:19980901-19982894	Ovary	Testes	NOTEST	0.389996	0.0124745	-4.96641	2.01122	0.0443024	1	no
10790.g1673	10790.g1673	-	10790:19997035-20000734	Ovary	Testes	OK	0.851672	1.23292	0.533711	-0.221855	0.824427	0.993153	no
10790.g1684	10790.g1684	-	10790:20103404-20104414	Ovary	Testes	OK	0.0957912	4.00895	5.38719	-2.32494	0.0200753	0.342107	no
10790.g1687	10790.g1687	-	10790:20118613-20124039	Ovary	Testes	NOTEST	0.0174486	0	-1.79769e+308	-1.79769e+308	0.206736	1	no
10790.g1693	10790.g1693	-	10790:20181013-20187714	Ovary	Testes	NOTEST	0	0.232987	1.79769e+308	1.79769e+308	0.441992	1	no
10790.g1695	10790.g1695	-	10790:20189703-20191591	Ovary	Testes	NOTEST	0	0.0414297	1.79769e+308	1.79769e+308	0.200819	1	no
10790.g1699	10790.g1699	-	10790:20254997-20320522	Ovary	Testes	NOTEST	0.0288559	0.179542	2.63738	-1.24231	0.214123	1	no
10790.g1703	10790.g1703	-	10790:20352024-20365967	Ovary	Testes	OK	0.527038	3.0348	2.52562	-0.639673	0.522385	0.81904	no
10790.g1709	10790.g1709	-	10790:20379468-20384387	Ovary	Testes	OK	22.7332	7.8219	-1.53921	0.558764	0.576322	0.857067	no
10790.g171	10790.g171	-	10790:2455020-2461966	Ovary	Testes	OK	33.3943	35.7537	0.0984879	-0.0342746	0.972658	0.999973	no
10790.g1711	10790.g1711	-	10790:20386988-20387647	Ovary	Testes	OK	11.8875	0.639306	-4.21679	1.11355	0.265472	0.620645	no
10790.g1714	10790.g1714	-	10790:20402784-20406857	Ovary	Testes	OK	0	1.272	1.79769e+308	1.79769e+308	0.167987	0.518415	no
10790.g1716	10790.g1716	-	10790:20410234-20421940	Ovary	Testes	OK	9.95129e-05	0.435919	12.0969	-0.0480241	0.961697	0.999973	no
10790.g1718	10790.g1718	-	10790:20421986-20431270	Ovary	Testes	NOTEST	0.0900968	0.395424	2.13385	-0.484415	0.628092	1	no
10790.g1719	10790.g1719	-	10790:20470006-20495566	Ovary	Testes	OK	0	26.0988	1.79769e+308	1.79769e+308	0.24271	0.598074	no
10790.g1723	10790.g1723	-	10790:20514526-20548610	Ovary	Testes	OK	1.17125	112.129	6.58097	-0.521265	0.602182	0.873275	no
10790.g1726	10790.g1726	-	10790:20556906-20560096	Ovary	Testes	OK	0.0371938	1.32859	5.15869	-2.32099	0.0202876	0.342901	no
10790.g1730	10790.g1730	-	10790:20616437-20676735	Ovary	Testes	OK	2.81527	0.809952	-1.79737	0.119045	0.90524	0.999973	no
10790.g1731	10790.g1731	-	10790:20616437-20676735	Ovary	Testes	OK	478.73	5.37803	-6.47599	1.90248	0.0571089	0.518415	no
10790.g1736	10790.g1736	-	10790:20700581-20719359	Ovary	Testes	OK	4.62349	2.91921	-0.663403	0.185272	0.853016	0.999973	no
10790.g1737	10790.g1737	-	10790:20733570-20744361	Ovary	Testes	NOTEST	0	0.00902314	1.79769e+308	1.79769e+308	0.255116	1	no
10790.g1746	10790.g1746	-	10790:20764402-20776473	Ovary	Testes	OK	4.6471	13.9349	1.5843	-0.0423269	0.966238	0.999973	no
10790.g1747	10790.g1747	-	10790:20764402-20776473	Ovary	Testes	OK	4.72027	13.2073	1.48439	-0.396183	0.69197	0.927685	no
10790.g1755	10790.g1755	-	10790:20839427-20844248	Ovary	Testes	OK	549.122	53.4668	-3.36041	1.50431	0.132503	0.518415	no
10790.g1756	10790.g1756	-	10790:20844286-20849051	Ovary	Testes	OK	100.147	199.39	0.993477	-0.427827	0.668777	0.917032	no
10790.g1757	10790.g1757	-	10790:20844286-20849051	Ovary	Testes	OK	8.38085	25.8323	1.62401	-0.0170483	0.986398	0.999973	no
10790.g1758	10790.g1758	-	10790:20849465-20856601	Ovary	Testes	OK	0.961153	4.18593	2.12271	-0.917296	0.358988	0.701517	no
10790.g176	10790.g176	-	10790:2504651-2542401	Ovary	Testes	OK	0	1.41832	1.79769e+308	1.79769e+308	0.237183	0.593839	no
10790.g1767	10790.g1767	-	10790:20873651-20936103	Ovary	Testes	OK	45.459	7.40627	-2.61775	0.574915	0.565349	0.849238	no
10790.g1768	10790.g1768	-	10790:20873651-20936103	Ovary	Testes	OK	40.5217	8.05802	-2.3302	0.335231	0.737451	0.953414	no
10790.g1782	10790.g1782	-	10790:21054823-21063506	Ovary	Testes	OK	2.4093	22.9635	3.25266	-0.985666	0.324297	0.671381	no
10790.g1784	10790.g1784	-	10790:21072452-21115606	Ovary	Testes	OK	0.0331573	0.929216	4.80862	-0.960588	0.33676	0.683054	no
10790.g1785	10790.g1785	-	10790:21115706-21117820	Ovary	Testes	OK	0	33.188	1.79769e+308	1.79769e+308	0.153996	0.518415	no
10790.g1786	10790.g1786	-	10790:21117866-21119930	Ovary	Testes	NOTEST	0	0.0742421	1.79769e+308	1.79769e+308	0.184255	1	no
10790.g1787	10790.g1787	-	10790:21119976-21221073	Ovary	Testes	OK	37.9087	4.47663	-3.08204	0.513476	0.607618	0.877341	no
10790.g179	10790.g179	-	10790:2601411-2607055	Ovary	Testes	NOTEST	0	0.0166062	1.79769e+308	1.79769e+308	0.234076	1	no
10790.g18	10790.g18	-	10790:316995-322021	Ovary	Testes	OK	5.02309	1.04111	-2.27045	0.756921	0.449097	0.77059	no
10790.g1802	10790.g1802	-	10790:21296861-21302910	Ovary	Testes	OK	47.2278	34.0193	-0.473282	0.183398	0.854486	0.999973	no
10790.g1809	10790.g1809	-	10790:21318760-21321281	Ovary	Testes	OK	0	1.90002	1.79769e+308	1.79769e+308	0.168144	0.518415	no
10790.g181	10790.g181	-	10790:2609325-2673641	Ovary	Testes	OK	1.77906	0.850602	-1.06456	0.0199281	0.984101	0.999973	no
10790.g1811	10790.g1811	-	10790:21402431-21428392	Ovary	Testes	OK	0.750486	9.89276	3.72048	-0.177683	0.858972	0.999973	no
10790.g1814	10790.g1814	-	10790:21428393-21461910	Ovary	Testes	OK	0	1.63409	1.79769e+308	1.79769e+308	0.165477	0.518415	no
10790.g1815	10790.g1815	-	10790:21461956-21499480	Ovary	Testes	NOTEST	0	0.392568	1.79769e+308	1.79769e+308	0.162388	1	no
10790.g1818	10790.g1818	-	10790:21521388-21527840	Ovary	Testes	OK	19.8139	1.53949	-3.68599	0.843859	0.398748	0.732767	no
10790.g1819	10790.g1819	-	10790:21527888-21540900	Ovary	Testes	OK	0.426939	0.467521	0.130999	-0.00112167	0.999105	0.999973	no
10790.g182	10790.g182	-	10790:2609325-2673641	Ovary	Testes	OK	0	983.249	1.79769e+308	1.79769e+308	0.206242	0.567212	no
10790.g1821	10790.g1821	-	10790:21540901-21542840	Ovary	Testes	OK	1.70249	0.200399	-3.0867	1.452	0.146501	0.518415	no
10790.g1822	10790.g1822	-	10790:21543336-21573060	Ovary	Testes	OK	67.9923	18.7118	-1.86142	0.579679	0.562131	0.846621	no
10790.g1826	10790.g1826	-	10790:21602136-21644920	Ovary	Testes	OK	1.101	1.83191	0.734538	-0.350754	0.725773	0.946646	no
10790.g1827	10790.g1827	-	10790:21644966-21651040	Ovary	Testes	OK	90.5939	22.8904	-1.98467	0.763788	0.444994	0.769004	no
10790.g1828	10790.g1828	-	10790:21651140-21722892	Ovary	Testes	OK	1.14088	1.36445	0.258164	-0.00808388	0.99355	0.999973	no
10790.g183	10790.g183	-	10790:2609325-2673641	Ovary	Testes	OK	0	71.2563	1.79769e+308	1.79769e+308	0.453983	0.772706	no
10790.g1830	10790.g1830	-	10790:21651140-21722892	Ovary	Testes	OK	3.53031	3.59491	0.0261621	-0.00403458	0.996781	0.999973	no
10790.g1838	10790.g1838	-	10790:21769839-21797899	Ovary	Testes	OK	42.8084	75.9785	0.827696	-0.148788	0.881721	0.999973	no
10790.g184	10790.g184	-	10790:2609325-2673641	Ovary	Testes	OK	6.04748	98.5964	4.02713	-0.320972	0.748232	0.958375	no
10790.g1846	10790.g1846	-	10790:21829724-21851054	Ovary	Testes	OK	25.9365	6.00121	-2.11166	0.71953	0.471814	0.782894	no
10790.g1850	10790.g1850	-	10790:21858594-21862162	Ovary	Testes	OK	6.69459	2.52754	-1.40526	0.0337872	0.973047	0.999973	no
10790.g1857	10790.g1857	-	10790:21898644-21902886	Ovary	Testes	OK	3.1394	0.622165	-2.33512	0.129246	0.897163	0.999973	no
10790.g1861	10790.g1861	-	10790:21914424-21916298	Ovary	Testes	NOTEST	0.0320666	0.04001	0.319287	-0.129583	0.896896	1	no
10790.g1862	10790.g1862	-	10790:21916344-21922009	Ovary	Testes	OK	0.10033	0.630787	2.65239	-1.25265	0.210333	0.571139	no
10790.g1863	10790.g1863	-	10790:21922010-21925474	Ovary	Testes	OK	7.11881	6.34334	-0.166394	0.00966875	0.992286	0.999973	no
10790.g1868	10790.g1868	-	10790:22013639-22057835	Ovary	Testes	NOTEST	0	0.0626502	1.79769e+308	1.79769e+308	0.248709	1	no
10790.g1870	10790.g1870	-	10790:22243679-22246376	Ovary	Testes	OK	0	64.6789	1.79769e+308	1.79769e+308	0.338654	0.684582	no
10790.g1872	10790.g1872	-	10790:22270836-22287691	Ovary	Testes	OK	101.05	23.1808	-2.12407	0.855621	0.392207	0.727005	no
10790.g1874	10790.g1874	-	10790:22291381-22296785	Ovary	Testes	OK	32.4001	2.93278	-3.46566	1.48733	0.136927	0.518415	no
10790.g1876	10790.g1876	-	10790:22296831-22358023	Ovary	Testes	NOTEST	0.0822666	0.12486	0.601937	-0.00492109	0.996074	1	no
10790.g1878	10790.g1878	-	10790:22371747-22379261	Ovary	Testes	OK	16.7193	3.11031	-2.42638	0.974195	0.32996	0.67692	no
10790.g1886	10790.g1886	-	10790:22421292-22441571	Ovary	Testes	OK	50.8609	21.4491	-1.24564	0.412084	0.680278	0.921249	no
10790.g1888	10790.g1888	-	10790:22442762-22445651	Ovary	Testes	OK	10.3439	2.04782	-2.33661	0.999693	0.317459	0.666938	no
10790.g1889	10790.g1889	-	10790:22445974-22448903	Ovary	Testes	OK	21.0977	3.60923	-2.54732	1.19268	0.232993	0.589566	no
10790.g1891	10790.g1891	-	10790:22450571-22453859	Ovary	Testes	OK	13.4342	3.51006	-1.93634	0.933176	0.350729	0.693918	no
10790.g1892	10790.g1892	-	10790:22454121-22457023	Ovary	Testes	OK	2.8947	0.300629	-3.26736	1.56867	0.116725	0.518415	no
10790.g1893	10790.g1893	-	10790:22457818-22469385	Ovary	Testes	OK	74.8137	89.7713	0.262952	-0.139277	0.889231	0.999973	no
10790.g191	10790.g191	-	10790:2693776-2698721	Ovary	Testes	OK	31.3764	63.8025	1.02393	-0.0520884	0.958458	0.999973	no
10790.g1914	10790.g1914	-	10790:22613399-22616350	Ovary	Testes	NOTEST	0	0.357056	1.79769e+308	1.79769e+308	0.16285	1	no
10790.g1915	10790.g1915	-	10790:22616450-22655263	Ovary	Testes	OK	0.0103675	6.03248	9.18454	-4.06628	4.777e-05	0.00444529	yes
10790.g1917	10790.g1917	-	10790:22667214-22677624	Ovary	Testes	OK	3.99198	7.54547	0.918508	-0.283361	0.7769	0.973132	no
10790.g192	10790.g192	-	10790:2698722-2712966	Ovary	Testes	OK	51.9145	2.12041	-4.61372	1.34945	0.177194	0.530358	no
10790.g1923	10790.g1923	-	10790:22756624-22763522	Ovary	Testes	OK	26.6361	3.70277	-2.84671	1.23071	0.218433	0.577116	no
10790.g1931	10790.g1931	-	10790:22857960-22863755	Ovary	Testes	OK	1.59579	0.505245	-1.65921	0.137872	0.890342	0.999973	no
10790.g1933	10790.g1933	-	10790:22895650-22918323	Ovary	Testes	NOTEST	0	0.0761262	1.79769e+308	1.79769e+308	0.176223	1	no
10790.g1936	10790.g1936	-	10790:22943910-22954274	Ovary	Testes	OK	4.16398	2.52535	-0.721479	0.349783	0.726501	0.946646	no
10790.g1937	10790.g1937	-	10790:22954320-22980674	Ovary	Testes	OK	2.69439	1.32508	-1.02388	0.411949	0.680376	0.921249	no
10790.g1940	10790.g1940	-	10790:22998146-23008620	Ovary	Testes	OK	0.205575	0.655755	1.67349	-0.475641	0.63433	0.895681	no
10790.g1943	10790.g1943	-	10790:23016278-23053380	Ovary	Testes	OK	0.13193	0.491837	1.89841	-0.749804	0.453373	0.772706	no
10790.g1944	10790.g1944	-	10790:23053488-23192250	Ovary	Testes	OK	14.4635	1.90576	-2.92397	1.04266	0.297106	0.648401	no
10790.g1949	10790.g1949	-	10790:23245974-23250654	Ovary	Testes	OK	8.81628	8.34001	-0.080122	0.0284764	0.977282	0.999973	no
10790.g1951	10790.g1951	-	10790:23250700-23265166	Ovary	Testes	OK	86.2714	43.7584	-0.979322	0.382405	0.702161	0.933135	no
10790.g1960	10790.g1960	-	10790:23365332-23369674	Ovary	Testes	OK	162.135	19.0045	-3.09278	1.2	0.23014	0.586991	no
10790.g1966	10790.g1966	-	10790:23396620-23411204	Ovary	Testes	OK	11.2669	6.80109	-0.728258	0.102622	0.918263	0.999973	no
10790.g1967	10790.g1967	-	10790:23396620-23411204	Ovary	Testes	OK	11.7321	3.55031	-1.72444	0.309289	0.757102	0.961889	no
10790.g197	10790.g197	-	10790:2732610-2750600	Ovary	Testes	OK	0.426924	0.118835	-1.84502	0.00375668	0.997003	0.999973	no
10790.g1970	10790.g1970	-	10790:23414183-23419674	Ovary	Testes	OK	37.0427	53.4835	0.529906	-0.0382358	0.9695	0.999973	no
10790.g1975	10790.g1975	-	10790:23478936-23499853	Ovary	Testes	OK	23.0172	1.20786	-4.25219	0.280577	0.779035	0.97447	no
10790.g1976	10790.g1976	-	10790:23478936-23499853	Ovary	Testes	OK	13.8123	1.49906	-3.20383	0.543173	0.587011	0.863061	no
10790.g1979	10790.g1979	-	10790:23505365-23515906	Ovary	Testes	OK	37.8719	3.02871	-3.64435	1.14144	0.253685	0.608581	no
10790.g1980	10790.g1980	-	10790:23505365-23515906	Ovary	Testes	OK	6.68255	1.67977	-1.99214	0.0618472	0.950684	0.999973	no
10790.g1981	10790.g1981	-	10790:23505365-23515906	Ovary	Testes	OK	0	3.45722	1.79769e+308	1.79769e+308	0.390287	0.726351	no
10790.g1983	10790.g1983	-	10790:23517686-23523520	Ovary	Testes	OK	70.2261	9.46381	-2.89151	1.12363	0.261169	0.616242	no
10790.g1985	10790.g1985	-	10790:23535916-23538925	Ovary	Testes	NOTEST	0	0.0482255	1.79769e+308	1.79769e+308	0.188285	1	no
10790.g1986	10790.g1986	-	10790:23539946-23546205	Ovary	Testes	NOTEST	0	0	0	0	1	1	no
10790.g1987	10790.g1987	-	10790:23546596-23547674	Ovary	Testes	NOTEST	0	0	0	0	1	1	no
10790.g1988	10790.g1988	-	10790:23547830-23584216	Ovary	Testes	OK	0	10.4198	1.79769e+308	1.79769e+308	0.45733	0.774088	no
10790.g1989	10790.g1989	-	10790:23547830-23584216	Ovary	Testes	OK	0	17.1253	1.79769e+308	1.79769e+308	0.305653	0.655314	no
10790.g199	10790.g199	-	10790:2750700-2783795	Ovary	Testes	OK	11.6523	0.492062	-4.56563	0.116426	0.907315	0.999973	no
10790.g1990	10790.g1990	-	10790:23547830-23584216	Ovary	Testes	OK	0	7.27213	1.79769e+308	1.79769e+308	0.462587	0.777747	no
10790.g1991	10790.g1991	-	10790:23547830-23584216	Ovary	Testes	OK	0	2.13479	1.79769e+308	1.79769e+308	0.491144	0.796943	no
10790.g1992	10790.g1992	-	10790:23547830-23584216	Ovary	Testes	OK	0	33.6902	1.79769e+308	1.79769e+308	0.289517	0.640846	no
10790.g1993	10790.g1993	-	10790:23547830-23584216	Ovary	Testes	OK	0	3.8777	1.79769e+308	1.79769e+308	0.454281	0.772706	no
10790.g1995	10790.g1995	-	10790:23595116-23612041	Ovary	Testes	OK	0	9.78906	1.79769e+308	1.79769e+308	0.158581	0.518415	no
10790.g1998	10790.g1998	-	10790:23638052-23643188	Ovary	Testes	NOTEST	0.022202	0.078328	1.81884	-0.821579	0.411317	1	no
10790.g2	10790.g2	-	10790:837-22535	Ovary	Testes	OK	3.92586	0.475351	-3.04594	0.424656	0.671087	0.918156	no
10790.g203	10790.g203	-	10790:2786440-2798184	Ovary	Testes	OK	138.192	34.7856	-1.99012	0.752367	0.45183	0.77139	no
10790.g204	10790.g204	-	10790:2798230-2807135	Ovary	Testes	OK	0.906632	67.072	6.20905	-2.40839	0.0160232	0.30367	no
10790.g206	10790.g206	-	10790:2819846-2841410	Ovary	Testes	OK	0.0238928	2.70465	6.82272	-1.07498	0.282383	0.634826	no
10790.g207	10790.g207	-	10790:2841510-2860562	Ovary	Testes	NOTEST	0.0354548	0	-1.79769e+308	-1.79769e+308	0.322038	1	no
10790.g211	10790.g211	-	10790:2866936-2881670	Ovary	Testes	NOTEST	0.137887	0.0692429	-0.993753	0.0444031	0.964583	1	no
10790.g213	10790.g213	-	10790:2889686-2923900	Ovary	Testes	NOTEST	0	0.0630258	1.79769e+308	1.79769e+308	0.414705	1	no
10790.g216	10790.g216	-	10790:2966513-2967975	Ovary	Testes	OK	0	0.73899	1.79769e+308	1.79769e+308	0.16255	0.518415	no
10790.g220	10790.g220	-	10790:2980520-3000519	Ovary	Testes	OK	0	264.561	1.79769e+308	1.79769e+308	0.201668	0.562743	no
10790.g221	10790.g221	-	10790:3005185-3019618	Ovary	Testes	OK	0	6.64127	1.79769e+308	1.79769e+308	0.160831	0.518415	no
10790.g222	10790.g222	-	10790:3019675-3030571	Ovary	Testes	OK	0	0.425857	1.79769e+308	1.79769e+308	0.16285	0.518415	no
10790.g223	10790.g223	-	10790:3031385-3040721	Ovary	Testes	OK	0	51.0222	1.79769e+308	1.79769e+308	0.226126	0.583239	no
10790.g227	10790.g227	-	10790:3059220-3131383	Ovary	Testes	OK	0.632906	2.79479	2.14268	-0.123573	0.901653	0.999973	no
10790.g229	10790.g229	-	10790:3131429-3194143	Ovary	Testes	NOTEST	0.00685018	0.323991	5.56367	-0.213815	0.830691	1	no
10790.g230	10790.g230	-	10790:3200131-3234433	Ovary	Testes	NOTEST	0	0.102985	1.79769e+308	1.79769e+308	0.178418	1	no
10790.g231	10790.g231	-	10790:3237545-3322787	Ovary	Testes	OK	0.0805408	11.7839	7.19288	-1.99126	0.0464521	0.498337	no
10790.g24	10790.g24	-	10790:341660-345895	Ovary	Testes	OK	1.60168	2.97928	0.895383	-0.422484	0.672672	0.918712	no
10790.g247	10790.g247	-	10790:3410959-3420257	Ovary	Testes	OK	0.96541	0.268852	-1.84433	0.790729	0.429102	0.757583	no
10790.g248	10790.g248	-	10790:3410959-3420257	Ovary	Testes	NOTEST	0.162845	0.0983479	-0.727537	0.137654	0.890514	1	no
10790.g25	10790.g25	-	10790:349265-350914	Ovary	Testes	OK	0.368697	0.490927	0.413074	-0.199199	0.842107	0.99945	no
10790.g250	10790.g250	-	10790:3424997-3462263	Ovary	Testes	OK	40.6252	4.9909	-3.025	1.14563	0.251947	0.60698	no
10790.g251	10790.g251	-	10790:3424997-3462263	Ovary	Testes	OK	1.46705	1.38062	-0.0875995	0.0023718	0.998108	0.999973	no
10790.g252	10790.g252	-	10790:3462309-3511023	Ovary	Testes	OK	2.13054	0.439833	-2.27619	1.08441	0.278184	0.63115	no
10790.g253	10790.g253	-	10790:3511123-3518758	Ovary	Testes	OK	6.71818	21.4805	1.67689	-0.015496	0.987636	0.999973	no
10790.g254	10790.g254	-	10790:3518759-3559483	Ovary	Testes	OK	4.58783	0.890038	-2.36587	0.387948	0.698055	0.930664	no
10790.g256	10790.g256	-	10790:3578919-3590213	Ovary	Testes	OK	0.616916	5.46588	3.14731	-1.23501	0.216825	0.575929	no
10790.g258	10790.g258	-	10790:3601977-3706897	Ovary	Testes	OK	0.44655	19.2562	5.43036	-0.0867967	0.930833	0.999973	no
10790.g259	10790.g259	-	10790:3601977-3706897	Ovary	Testes	OK	0.441157	111.858	7.98615	-0.251014	0.801803	0.984366	no
10790.g26	10790.g26	-	10790:351821-359105	Ovary	Testes	OK	0.871206	3.07897	1.82136	-0.863466	0.387882	0.72536	no
10790.g260	10790.g260	-	10790:3601977-3706897	Ovary	Testes	OK	53.3515	4.7764	-3.48153	0.508791	0.610899	0.879448	no
10790.g261	10790.g261	-	10790:3601977-3706897	Ovary	Testes	OK	113.821	48.1649	-1.24071	0.172634	0.862939	0.999973	no
10790.g262	10790.g262	-	10790:3601977-3706897	Ovary	Testes	OK	2.63826	2.18463	-0.272194	0.00124136	0.99901	0.999973	no
10790.g266	10790.g266	-	10790:3752988-3758697	Ovary	Testes	OK	16.889	10.8964	-0.632231	0.130559	0.896124	0.999973	no
10790.g267	10790.g267	-	10790:3758743-3782737	Ovary	Testes	OK	15.6168	8.37317	-0.899252	0.281277	0.778498	0.974092	no
10790.g270	10790.g270	-	10790:3854337-3861553	Ovary	Testes	NOTEST	0	0.0378324	1.79769e+308	1.79769e+308	0.184255	1	no
10790.g273	10790.g273	-	10790:3895687-3900951	Ovary	Testes	OK	12.3898	1.31717	-3.23364	0.362571	0.716926	0.941553	no
10790.g274	10790.g274	-	10790:3900997-3942361	Ovary	Testes	OK	11.5242	5.78897	-0.993289	0.160806	0.872246	0.999973	no
10790.g275	10790.g275	-	10790:3942407-3966547	Ovary	Testes	OK	0.647479	9.76837	3.91521	-1.28606	0.198421	0.55932	no
10790.g282	10790.g282	-	10790:3991634-3992187	Ovary	Testes	OK	33.9378	57.1154	0.750986	-0.360919	0.71816	0.94192	no
10790.g283	10790.g283	-	10790:3992239-3994947	Ovary	Testes	OK	0	94.0102	1.79769e+308	1.79769e+308	0.284911	0.636192	no
10790.g287	10790.g287	-	10790:4023187-4036296	Ovary	Testes	OK	0.82571	0.00360668	-7.83882	3.14997	0.00163288	0.061056	no
10790.g292	10790.g292	-	10790:4199993-4201884	Ovary	Testes	OK	0.798524	0.481929	-0.728514	0.350725	0.725795	0.946646	no
10790.g293	10790.g293	-	10790:4201993-4204562	Ovary	Testes	OK	0.165739	0.531324	1.68068	-0.800711	0.423299	0.752794	no
10790.g3	10790.g3	-	10790:24675-31406	Ovary	Testes	OK	0.207903	0.507698	1.28806	-0.0672001	0.946422	0.999973	no
10790.g30	10790.g30	-	10790:498754-499649	Ovary	Testes	OK	4.28716	1.94604	-1.13948	0.540662	0.588741	0.864377	no
10790.g300	10790.g300	-	10790:4234668-4236409	Ovary	Testes	NOTEST	0.210881	0.0351172	-2.58618	1.09584	0.273148	1	no
10790.g301	10790.g301	-	10790:4237606-4244698	Ovary	Testes	NOTEST	0.00901128	0.00373941	-1.26892	0.477342	0.633119	1	no
10790.g302	10790.g302	-	10790:4250608-4276848	Ovary	Testes	OK	0.703384	14.8564	4.40063	-0.0827411	0.934057	0.999973	no
10790.g303	10790.g303	-	10790:4250608-4276848	Ovary	Testes	OK	0.613082	0	-1.79769e+308	-1.79769e+308	0.4706	0.781601	no
10790.g304	10790.g304	-	10790:4276896-4298368	Ovary	Testes	OK	0.221082	1.53392	2.79457	-0.665504	0.505728	0.808426	no
10790.g305	10790.g305	-	10790:4276896-4298368	Ovary	Testes	NOTEST	0.0234922	0.306133	3.70391	-0.398225	0.690464	1	no
10790.g306	10790.g306	-	10790:4298414-4322948	Ovary	Testes	NOTEST	0	0.0885408	1.79769e+308	1.79769e+308	0.194303	1	no
10790.g307	10790.g307	-	10790:4298414-4322948	Ovary	Testes	NOTEST	0	0.0476583	1.79769e+308	1.79769e+308	0.387773	1	no
10790.g309	10790.g309	-	10790:4339838-4343161	Ovary	Testes	OK	0	23.2059	1.79769e+308	1.79769e+308	0.235477	0.591694	no
10790.g310	10790.g310	-	10790:4343208-4348582	Ovary	Testes	OK	0	14.2942	1.79769e+308	1.79769e+308	0.244559	0.599845	no
10790.g311	10790.g311	-	10790:4348628-4351203	Ovary	Testes	OK	0	1.84416	1.79769e+308	1.79769e+308	0.168625	0.518415	no
10790.g313	10790.g313	-	10790:4353308-4361803	Ovary	Testes	OK	0	3.12284	1.79769e+308	1.79769e+308	0.455712	0.773562	no
10790.g314	10790.g314	-	10790:4353308-4361803	Ovary	Testes	NOTEST	0	0	0	0	1	1	no
10790.g315	10790.g315	-	10790:4361809-4363398	Ovary	Testes	OK	3.25936e-06	14.277	22.0626	-0.00156607	0.99875	0.999973	no
10790.g320	10790.g320	-	10790:4406928-4467574	Ovary	Testes	NOTEST	0.0228889	0.0290471	0.343742	-0.0699271	0.944252	1	no
10790.g321	10790.g321	-	10790:4475113-4490574	Ovary	Testes	NOTEST	0	0.00740313	1.79769e+308	1.79769e+308	0.234076	1	no
10790.g322	10790.g322	-	10790:4496254-4517483	Ovary	Testes	OK	2.81123	9.04338	1.68566	-0.47284	0.636327	0.896209	no
10790.g323	10790.g323	-	10790:4519674-4523790	Ovary	Testes	OK	1.61182e-06	149.692	26.4687	-0.00107012	0.999146	0.999973	no
10790.g324	10790.g324	-	10790:4540971-4545216	Ovary	Testes	OK	0	8.18215	1.79769e+308	1.79769e+308	0.239635	0.594742	no
10790.g327	10790.g327	-	10790:4554294-4555355	Ovary	Testes	OK	0	38.053	1.79769e+308	1.79769e+308	0.152545	0.518415	no
10790.g33	10790.g33	-	10790:500711-534164	Ovary	Testes	OK	0.888311	0.447364	-0.989617	0.112031	0.910799	0.999973	no
10790.g334	10790.g334	-	10790:4587792-4589498	Ovary	Testes	NOTEST	0	0.194307	1.79769e+308	1.79769e+308	0.245409	1	no
10790.g338	10790.g338	-	10790:4630307-4631665	Ovary	Testes	OK	23.4036	9.8532	-1.24807	0.546203	0.584927	0.861526	no
10790.g339	10790.g339	-	10790:4632213-4636484	Ovary	Testes	NOTEST	0	0.0446145	1.79769e+308	1.79769e+308	0.193544	1	no
10790.g34	10790.g34	-	10790:536449-537524	Ovary	Testes	OK	0	2.16493	1.79769e+308	1.79769e+308	0.167733	0.518415	no
10790.g340	10790.g340	-	10790:4641446-4684304	Ovary	Testes	OK	0.048966	1.10724	4.49904	-0.750094	0.453198	0.772706	no
10790.g341	10790.g341	-	10790:4641446-4684304	Ovary	Testes	OK	0.085649	0.883112	3.36609	-0.917235	0.359019	0.701517	no
10790.g344	10790.g344	-	10790:4689489-4693694	Ovary	Testes	OK	13.56	3.83714	-1.82125	0.759218	0.447722	0.770153	no
10790.g347	10790.g347	-	10790:4698934-4713981	Ovary	Testes	OK	23.9831	6.34605	-1.91808	0.754555	0.450516	0.770745	no
10790.g348	10790.g348	-	10790:4715273-4718494	Ovary	Testes	OK	22.9383	33.7717	0.558055	-0.212492	0.831723	0.994905	no
10790.g35	10790.g35	-	10790:538711-539414	Ovary	Testes	OK	2.15334	65.1339	4.91876	-1.6715	0.0946227	0.518415	no
10790.g351	10790.g351	-	10790:4728002-4803514	Ovary	Testes	OK	1.76784	1.59213	-0.15103	0.00419263	0.996655	0.999973	no
10790.g357	10790.g357	-	10790:4816290-4852534	Ovary	Testes	NOTEST	0.140463	0.132116	-0.0883781	0.00023125	0.999815	1	no
10790.g358	10790.g358	-	10790:4816290-4852534	Ovary	Testes	OK	1.38941	3.8312	1.46332	-0.0125313	0.990002	0.999973	no
10790.g361	10790.g361	-	10790:4860690-4877384	Ovary	Testes	OK	512.128	209.154	-1.29194	0.418146	0.675841	0.920005	no
10790.g362	10790.g362	-	10790:4860690-4877384	Ovary	Testes	OK	559.543	55.0933	-3.3443	0.224945	0.822022	0.992527	no
10790.g371	10790.g371	-	10790:4962315-4964345	Ovary	Testes	OK	0.897172	0.282179	-1.66877	0.0202792	0.983821	0.999973	no
10790.g375	10790.g375	-	10790:4975025-4991276	Ovary	Testes	NOTEST	0	0.117624	1.79769e+308	1.79769e+308	0.178418	1	no
10790.g377	10790.g377	-	10790:5032828-5077298	Ovary	Testes	OK	1.65997	1.84618	0.15339	-0.0523443	0.958254	0.999973	no
10790.g38	10790.g38	-	10790:576730-592605	Ovary	Testes	OK	0.018737	0.707664	5.23911	-0.319288	0.749508	0.959303	no
10790.g385	10790.g385	-	10790:5166721-5171735	Ovary	Testes	OK	2.44289	1.19871	-1.0271	0.127373	0.898645	0.999973	no
10790.g387	10790.g387	-	10790:5205991-5215305	Ovary	Testes	NOTEST	0	0.335472	1.79769e+308	1.79769e+308	0.163193	1	no
10790.g394	10790.g394	-	10790:5461687-5478571	Ovary	Testes	OK	2.08869	0.440547	-2.24523	0.110869	0.91172	0.999973	no
10790.g396	10790.g396	-	10790:5511393-5512297	Ovary	Testes	NOTEST	0	0.299174	1.79769e+308	1.79769e+308	0.176223	1	no
10790.g398	10790.g398	-	10790:5517018-5519557	Ovary	Testes	NOTEST	0	0	0	0	1	1	no
10790.g400	10790.g400	-	10790:5522357-5523197	Ovary	Testes	NOTEST	0	0	0	0	1	1	no
10790.g401	10790.g401	-	10790:5524857-5525757	Ovary	Testes	NOTEST	0	0	0	0	1	1	no
10790.g403	10790.g403	-	10790:5531727-5534644	Ovary	Testes	NOTEST	0	0.033222	1.79769e+308	1.79769e+308	0.193544	1	no
10790.g404	10790.g404	-	10790:5539617-5548648	Ovary	Testes	NOTEST	0	0.0282009	1.79769e+308	1.79769e+308	0.200819	1	no
10790.g407	10790.g407	-	10790:5561143-5669457	Ovary	Testes	OK	1.45188	0.692946	-1.06711	0.0830546	0.933808	0.999973	no
10790.g410	10790.g410	-	10790:5723260-5743798	Ovary	Testes	OK	0.544684	0.147881	-1.88099	0.0722876	0.942373	0.999973	no
10790.g411	10790.g411	-	10790:5758444-5790379	Ovary	Testes	OK	14.613	4.83412	-1.59593	0.409422	0.68223	0.922186	no
10790.g414	10790.g414	-	10790:5795840-5804924	Ovary	Testes	OK	13.8406	2.52147	-2.45656	0.376819	0.706308	0.936234	no
10790.g418	10790.g418	-	10790:5909297-5978497	Ovary	Testes	OK	0	9.21452	1.79769e+308	1.79769e+308	0.41596	0.747121	no
10790.g419	10790.g419	-	10790:5909297-5978497	Ovary	Testes	OK	0	0.877714	1.79769e+308	1.79769e+308	0.445965	0.769046	no
10790.g420	10790.g420	-	10790:5978543-6035157	Ovary	Testes	OK	1.23422	3.83167	1.63437	-0.0850822	0.932196	0.999973	no
10790.g421	10790.g421	-	10790:5978543-6035157	Ovary	Testes	NOTEST	0.133807	0.319096	1.25384	-0.0498216	0.960265	1	no
10790.g422	10790.g422	-	10790:6035167-6040002	Ovary	Testes	NOTEST	0.1068	0.233976	1.13145	-0.0909704	0.927516	1	no
10790.g424	10790.g424	-	10790:6047753-6089417	Ovary	Testes	OK	4.18868	2.92864	-0.516265	0.0862374	0.931278	0.999973	no
10790.g425	10790.g425	-	10790:6047753-6089417	Ovary	Testes	OK	1.54457	13.7398	3.15309	-0.113729	0.909453	0.999973	no
10790.g43	10790.g43	-	10790:832178-833929	Ovary	Testes	OK	1.07979	0.641965	-0.750186	0.359052	0.719557	0.942192	no
10790.g430	10790.g430	-	10790:6122199-6187434	Ovary	Testes	OK	2.65993	2.80593	0.0770865	-0.00646104	0.994845	0.999973	no
10790.g432	10790.g432	-	10790:6122199-6187434	Ovary	Testes	OK	23.4869	4.89153	-2.2635	0.310209	0.756402	0.961686	no
10790.g433	10790.g433	-	10790:6187435-6299049	Ovary	Testes	OK	4.46695	1.92026	-1.21799	0.232707	0.815989	0.99001	no
10790.g434	10790.g434	-	10790:6302680-6377098	Ovary	Testes	OK	1.4338	0.918308	-0.642797	0.00466213	0.99628	0.999973	no
10790.g436	10790.g436	-	10790:6302680-6377098	Ovary	Testes	OK	17.991	4.05307	-2.15019	0.171864	0.863544	0.999973	no
10790.g437	10790.g437	-	10790:6377144-6386884	Ovary	Testes	OK	1.99994	0.380414	-2.39432	1.14161	0.253617	0.608581	no
10790.g438	10790.g438	-	10790:6386885-6387684	Ovary	Testes	OK	7.27053	0.312001	-4.54244	2.094	0.0362602	0.447382	no
10790.g439	10790.g439	-	10790:6387730-6429504	Ovary	Testes	OK	4.77777	6.45245	0.433511	-0.139758	0.888851	0.999973	no
10790.g442	10790.g442	-	10790:6435154-6437979	Ovary	Testes	OK	6.94925	14.3446	1.04558	-0.454563	0.649424	0.90274	no
10790.g446	10790.g446	-	10790:6448894-6459482	Ovary	Testes	NOTEST	0	0.0480588	1.79769e+308	1.79769e+308	0.431387	1	no
10790.g45	10790.g45	-	10790:856079-867032	Ovary	Testes	OK	6.36267	1.40115	-2.18302	0.501646	0.615916	0.882101	no
10790.g451	10790.g451	-	10790:6515506-6521739	Ovary	Testes	NOTEST	0	0	0	0	1	1	no
10790.g454	10790.g454	-	10790:6524810-6526789	Ovary	Testes	NOTEST	0	0	0	0	1	1	no
10790.g457	10790.g457	-	10790:6564380-6567839	Ovary	Testes	OK	68.6483	4.95783	-3.79144	1.66	0.0969147	0.518415	no
10790.g458	10790.g458	-	10790:6567890-6570279	Ovary	Testes	OK	25.0246	24.1667	-0.050329	0.0170972	0.986359	0.999973	no
10790.g462	10790.g462	-	10790:6582388-6616419	Ovary	Testes	OK	0	0.564264	1.79769e+308	1.79769e+308	0.18844	0.544303	no
10790.g465	10790.g465	-	10790:6622049-6626498	Ovary	Testes	NOTEST	0	0.00813484	1.79769e+308	1.79769e+308	0.234076	1	no
10790.g471	10790.g471	-	10790:6653703-6655699	Ovary	Testes	OK	10.2226	1.99447	-2.35769	0.810252	0.417796	0.748957	no
10790.g473	10790.g473	-	10790:6659592-6661168	Ovary	Testes	OK	26.7601	8.14888	-1.71541	0.693657	0.487897	0.795269	no
10790.g475	10790.g475	-	10790:6669389-6671339	Ovary	Testes	OK	0.166674	0.555084	1.73568	-0.815862	0.414579	0.745517	no
10790.g48	10790.g48	-	10790:896359-903903	Ovary	Testes	OK	49.2639	18.885	-1.38329	0.566778	0.570865	0.852951	no
10790.g481	10790.g481	-	10790:6724683-6727825	Ovary	Testes	OK	0.16172	0.531258	1.71592	-0.0104398	0.99167	0.999973	no
10790.g485	10790.g485	-	10790:6742352-6766673	Ovary	Testes	OK	5.50736	1.30519	-2.0771	0.11078	0.911791	0.999973	no
10790.g488	10790.g488	-	10790:6786903-6789992	Ovary	Testes	OK	119.603	15.9466	-2.90693	1.50136	0.133263	0.518415	no
10790.g489	10790.g489	-	10790:6789993-6795673	Ovary	Testes	OK	0.0507167	1.35268	4.73722	-2.20642	0.0273546	0.39956	no
10790.g49	10790.g49	-	10790:914260-949737	Ovary	Testes	OK	12.0102	4.25143	-1.49824	0.535993	0.591963	0.86665	no
10790.g495	10790.g495	-	10790:6843788-6899173	Ovary	Testes	OK	0	7.24373	1.79769e+308	1.79769e+308	0.32132	0.668804	no
10790.g498	10790.g498	-	10790:6908733-6911378	Ovary	Testes	OK	0.027443	0.61606	4.48856	-1.95051	0.0511159	0.518415	no
10790.g5	10790.g5	-	10790:24675-31406	Ovary	Testes	OK	29.9637	2.08536	-3.84485	0.605373	0.544931	0.835608	no
10790.g501	10790.g501	-	10790:6936439-6953933	Ovary	Testes	OK	0.0912005	1.12221	3.62116	-1.3372	0.181157	0.535836	no
10790.g502	10790.g502	-	10790:6954033-6992529	Ovary	Testes	OK	5.59246	3.07174	-0.864427	0.329642	0.741671	0.955537	no
10790.g505	10790.g505	-	10790:7004396-7005353	Ovary	Testes	OK	45.9164	8.93645	-2.36124	0.876067	0.380994	0.71903	no
10790.g51	10790.g51	-	10790:950235-953105	Ovary	Testes	OK	33.5395	0.214112	-7.29135	0.603319	0.546296	0.836547	no
10790.g512	10790.g512	-	10790:7042403-7045627	Ovary	Testes	OK	15.8261	7.83389	-1.0145	0.402517	0.687303	0.925569	no
10790.g516	10790.g516	-	10790:7073767-7077266	Ovary	Testes	OK	24.5849	5.82816	-2.07666	0.918893	0.358152	0.701223	no
10790.g520	10790.g520	-	10790:7093387-7146683	Ovary	Testes	OK	0.0371946	2.01746	5.7613	-1.52567	0.127092	0.518415	no
10790.g522	10790.g522	-	10790:7093387-7146683	Ovary	Testes	OK	0.0868227	1.8576	4.41923	-1.60508	0.108477	0.518415	no
10790.g523	10790.g523	-	10790:7150847-7151885	Ovary	Testes	NOTEST	0	0.28516	1.79769e+308	1.79769e+308	0.172756	1	no
10790.g524	10790.g524	-	10790:7242067-7261265	Ovary	Testes	OK	0.63042	2.95985	2.23114	-1.06174	0.288355	0.640255	no
10790.g526	10790.g526	-	10790:7326608-7373741	Ovary	Testes	OK	0	1.0522	1.79769e+308	1.79769e+308	0.266772	0.620968	no
10790.g527	10790.g527	-	10790:7375668-7398437	Ovary	Testes	NOTEST	0.0171249	0.384045	4.48711	-1.94987	0.0511911	1	no
10790.g532	10790.g532	-	10790:7411178-7413220	Ovary	Testes	OK	4.95649	0.164803	-4.91051	0.59952	0.548826	0.837703	no
10790.g536	10790.g536	-	10790:7434340-7436408	Ovary	Testes	OK	1.94803e-06	0.51498	18.0121	-0.00092361	0.999263	0.999973	no
10790.g548	10790.g548	-	10790:7566319-7574518	Ovary	Testes	NOTEST	0.00840289	0.00348674	-1.26901	0.477374	0.633096	1	no
10790.g553	10790.g553	-	10790:7585969-7588489	Ovary	Testes	OK	26.4333	12.9633	-1.02793	0.293561	0.769093	0.969091	no
10790.g555	10790.g555	-	10790:7589389-7592720	Ovary	Testes	OK	0.315143	0.871432	1.46738	-0.251916	0.801106	0.984094	no
10790.g56	10790.g56	-	10790:996051-1020405	Ovary	Testes	NOTEST	0	0.150238	1.79769e+308	1.79769e+308	0.498703	1	no
10790.g561	10790.g561	-	10790:7602219-7603414	Ovary	Testes	NOTEST	0	0	0	0	1	1	no
10790.g58	10790.g58	-	10790:996051-1020405	Ovary	Testes	OK	0	336.533	1.79769e+308	1.79769e+308	0.20316	0.564335	no
10790.g589	10790.g589	-	10790:7682763-7691953	Ovary	Testes	OK	160.163	15.6979	-3.35089	1.47199	0.141023	0.518415	no
10790.g593	10790.g593	-	10790:7697933-7725399	Ovary	Testes	OK	6.93447	13.053	0.912521	-0.326792	0.743825	0.956122	no
10790.g594	10790.g594	-	10790:7725400-7728223	Ovary	Testes	OK	14.533	5.20848	-1.4804	0.728364	0.466391	0.780754	no
10790.g595	10790.g595	-	10790:7728269-7730093	Ovary	Testes	OK	34.3176	3.60296	-3.25169	1.58861	0.112149	0.518415	no
10790.g597	10790.g597	-	10790:7736429-7738023	Ovary	Testes	OK	2.04483	0.191099	-3.41959	1.59338	0.111074	0.518415	no
10790.g609	10790.g609	-	10790:7810793-7858983	Ovary	Testes	OK	3.03325	0.91236	-1.73319	0.0316244	0.974772	0.999973	no
10790.g61	10790.g61	-	10790:1022993-1063499	Ovary	Testes	OK	0.942305	2.12409	1.17258	-0.0673834	0.946276	0.999973	no
10790.g611	10790.g611	-	10790:7862144-7862744	Ovary	Testes	OK	0.610997	0.30764	-0.989925	0.447915	0.654214	0.906141	no
10790.g612	10790.g612	-	10790:7863520-7876094	Ovary	Testes	OK	8.4524	1.33319	-2.66448	0.6737	0.500502	0.80426	no
10790.g614	10790.g614	-	10790:7880169-7880944	Ovary	Testes	NOTEST	0	0.304547	1.79769e+308	1.79769e+308	0.181046	1	no
10790.g615	10790.g615	-	10790:7884129-7885664	Ovary	Testes	NOTEST	0	0	0	0	1	1	no
10790.g617	10790.g617	-	10790:7889737-7914114	Ovary	Testes	OK	18.4776	1.43777	-3.68387	0.296106	0.767149	0.968377	no
10790.g619	10790.g619	-	10790:7889737-7914114	Ovary	Testes	OK	4.30443	0.702664	-2.61491	0.114686	0.908694	0.999973	no
10790.g621	10790.g621	-	10790:7915755-7922524	Ovary	Testes	OK	43.062	4.00508	-3.42651	0.131738	0.895192	0.999973	no
10790.g627	10790.g627	-	10790:7939184-7946486	Ovary	Testes	OK	0.360817	0.472103	0.387832	-0.0969884	0.922736	0.999973	no
10790.g634	10790.g634	-	10790:7996054-7999878	Ovary	Testes	NOTEST	0.0565695	0.0548268	-0.0451428	0.0201931	0.983889	1	no
10790.g636	10790.g636	-	10790:8014680-8058599	Ovary	Testes	OK	0.506502	2.11497	2.062	-0.0685856	0.945319	0.999973	no
10790.g637	10790.g637	-	10790:8014680-8058599	Ovary	Testes	OK	82.3267	41.8269	-0.976932	0.226031	0.821178	0.992315	no
10790.g638	10790.g638	-	10790:8058648-8096941	Ovary	Testes	OK	2.7648	8.07306	1.54594	-0.27387	0.784185	0.975544	no
10790.g639	10790.g639	-	10790:8058648-8096941	Ovary	Testes	NOTEST	0.0243048	0.0561758	1.20871	-0.0250485	0.980016	1	no
10790.g640	10790.g640	-	10790:8058648-8096941	Ovary	Testes	OK	21.7306	8.7928	-1.30533	0.190081	0.849245	0.999973	no
10790.g648	10790.g648	-	10790:8132795-8145208	Ovary	Testes	NOTEST	0	0.026892	1.79769e+308	1.79769e+308	0.212097	1	no
10790.g651	10790.g651	-	10790:8168382-8178592	Ovary	Testes	OK	0.0276015	2.96815	6.74867	-0.747459	0.454786	0.772941	no
10790.g662	10790.g662	-	10790:8278649-8283852	Ovary	Testes	OK	1.68051	0.885282	-0.924687	0.0485413	0.961285	0.999973	no
10790.g663	10790.g663	-	10790:8283952-8303347	Ovary	Testes	OK	24.5358	2.09811	-3.54772	0.151373	0.879682	0.999973	no
10790.g664	10790.g664	-	10790:8306891-8310841	Ovary	Testes	OK	28.8691	1.88978	-3.93324	1.29206	0.196336	0.556105	no
10790.g668	10790.g668	-	10790:8343716-8383718	Ovary	Testes	OK	5.22706	2.52506	-1.04968	0.0378153	0.969835	0.999973	no
10790.g669	10790.g669	-	10790:8343716-8383718	Ovary	Testes	OK	51.3558	11.0694	-2.21395	0.784916	0.432503	0.759365	no
10790.g671	10790.g671	-	10790:8409896-8421380	Ovary	Testes	OK	11.5642	5.79293	-0.997303	0.185593	0.852764	0.999973	no
10790.g677	10790.g677	-	10790:8457021-8500925	Ovary	Testes	OK	3.99625	0.65684	-2.60503	0.252401	0.800731	0.983779	no
10790.g68	10790.g68	-	10790:1088545-1093599	Ovary	Testes	NOTEST	0	0.0152791	1.79769e+308	1.79769e+308	0.212097	1	no
10790.g680	10790.g680	-	10790:8457021-8500925	Ovary	Testes	OK	0.220003	1.0849	2.30197	-0.044448	0.964547	0.999973	no
10790.g681	10790.g681	-	10790:8457021-8500925	Ovary	Testes	NOTEST	0.0805757	0	-1.79769e+308	-1.79769e+308	0.463076	1	no
10790.g686	10790.g686	-	10790:8550878-8554553	Ovary	Testes	OK	0.044551	7.45122	7.38588	-0.959078	0.337519	0.683521	no
10790.g687	10790.g687	-	10790:8550878-8554553	Ovary	Testes	OK	1.13213	18.4549	4.02689	-1.76819	0.0770295	0.518415	no
10790.g698	10790.g698	-	10790:8593815-8608183	Ovary	Testes	OK	0.719848	1.04924	0.543576	-0.219748	0.826067	0.993153	no
10790.g699	10790.g699	-	10790:8609874-8622503	Ovary	Testes	OK	13.9896	3.03261	-2.20572	1.10324	0.269925	0.62431	no
10790.g700	10790.g700	-	10790:8626988-8633173	Ovary	Testes	NOTEST	0.205048	0.0619409	-1.727	0.805217	0.420695	1	no
10790.g701	10790.g701	-	10790:8633485-8637923	Ovary	Testes	NOTEST	0.0569111	0	-1.79769e+308	-1.79769e+308	0.206736	1	no
10790.g702	10790.g702	-	10790:8639913-8646293	Ovary	Testes	OK	2.22564	0.245983	-3.17759	1.51615	0.129481	0.518415	no
10790.g704	10790.g704	-	10790:8663599-8692229	Ovary	Testes	NOTEST	0.0712347	0.0367479	-0.954918	0.00221394	0.998234	1	no
10790.g715	10790.g715	-	10790:8737632-8838583	Ovary	Testes	OK	0	43.307	1.79769e+308	1.79769e+308	0.349878	0.693216	no
10790.g716	10790.g716	-	10790:8737632-8838583	Ovary	Testes	OK	1.71036	2.34744	0.456792	-0.00301379	0.997595	0.999973	no
10790.g717	10790.g717	-	10790:8737632-8838583	Ovary	Testes	OK	5.88062	9.83242	0.741578	-0.0221035	0.982365	0.999973	no
10790.g719	10790.g719	-	10790:8846578-8848480	Ovary	Testes	OK	9.92272	8.85208	-0.164719	0.0802975	0.936001	0.999973	no
10790.g727	10790.g727	-	10790:8864510-8866626	Ovary	Testes	OK	19.0898	6.30365	-1.59854	0.527788	0.597646	0.871477	no
10790.g728	10790.g728	-	10790:8868290-8875324	Ovary	Testes	OK	12.9796	1.49845	-3.1147	1.08225	0.279141	0.631742	no
10790.g729	10790.g729	-	10790:8875370-8916068	Ovary	Testes	OK	19.9822	7.1985	-1.47295	0.175597	0.86061	0.999973	no
10790.g73	10790.g73	-	10790:1127185-1136156	Ovary	Testes	OK	56.4333	7.27623	-2.95528	1.27829	0.201148	0.562048	no
10790.g730	10790.g730	-	10790:8875370-8916068	Ovary	Testes	OK	22.0863	30.2151	0.452118	-0.15109	0.879905	0.999973	no
10790.g733	10790.g733	-	10790:8960990-8986815	Ovary	Testes	OK	1.94936	0.0484335	-5.33085	2.45301	0.0141666	0.279353	no
10790.g734	10790.g734	-	10790:8987494-9107364	Ovary	Testes	OK	8.74108	0.343522	-4.66934	0.121759	0.90309	0.999973	no
10790.g737	10790.g737	-	10790:9119255-9126438	Ovary	Testes	NOTEST	0.0597084	0.0124138	-2.26599	0.879711	0.379016	1	no
10790.g739	10790.g739	-	10790:9139018-9139999	Ovary	Testes	NOTEST	0	0.207875	1.79769e+308	1.79769e+308	0.184255	1	no
10790.g74	10790.g74	-	10790:1138711-1145565	Ovary	Testes	NOTEST	0.258757	0.092963	-1.47687	0.359488	0.71923	1	no
10790.g740	10790.g740	-	10790:9141556-9142678	Ovary	Testes	NOTEST	0	0.0300251	1.79769e+308	1.79769e+308	0.234076	1	no
10790.g746	10790.g746	-	10790:9180598-9298807	Ovary	Testes	OK	9.28158	3.69894	-1.32726	0.146977	0.88315	0.999973	no
10790.g748	10790.g748	-	10790:9180598-9298807	Ovary	Testes	OK	0.506356	1.03797	1.03554	-0.00992335	0.992082	0.999973	no
10790.g75	10790.g75	-	10790:1147979-1160044	Ovary	Testes	OK	10.9735	4.97491	-1.14128	0.0981593	0.921806	0.999973	no
10790.g753	10790.g753	-	10790:9328393-9334642	Ovary	Testes	OK	166.802	12.1332	-3.7811	1.60359	0.108805	0.518415	no
10790.g755	10790.g755	-	10790:9343812-9353926	Ovary	Testes	OK	23.6331	9.02254	-1.3892	0.541125	0.588422	0.864377	no
10790.g76	10790.g76	-	10790:1160090-1177046	Ovary	Testes	OK	1.80928	3.37018	0.897412	-0.0978715	0.922034	0.999973	no
10790.g761	10790.g761	-	10790:9382357-9387656	Ovary	Testes	NOTEST	0.188937	0.240716	0.349426	-0.00717391	0.994276	1	no
10790.g765	10790.g765	-	10790:9494010-9496432	Ovary	Testes	OK	0	0.684025	1.79769e+308	1.79769e+308	0.165311	0.518415	no
10790.g766	10790.g766	-	10790:9496480-9518384	Ovary	Testes	OK	0	0.816511	1.79769e+308	1.79769e+308	0.169005	0.518415	no
10790.g767	10790.g767	-	10790:9518430-9524823	Ovary	Testes	OK	0	33.5333	1.79769e+308	1.79769e+308	0.210192	0.571041	no
10790.g77	10790.g77	-	10790:1177047-1233010	Ovary	Testes	OK	0.368146	2.58099	2.80958	-0.27829	0.78079	0.974835	no
10790.g772	10790.g772	-	10790:9619470-9626884	Ovary	Testes	NOTEST	0.301937	0.318896	0.0788387	-0.00118531	0.999054	1	no
10790.g775	10790.g775	-	10790:9631544-9642854	Ovary	Testes	OK	12.2486	2.38932	-2.35795	0.559369	0.57591	0.856625	no
10790.g776	10790.g776	-	10790:9642855-9694732	Ovary	Testes	OK	30.4805	5.2837	-2.52827	0.522626	0.601235	0.873014	no
10790.g777	10790.g777	-	10790:9642855-9694732	Ovary	Testes	OK	0.164377	0.795187	2.27429	-0.0078894	0.993705	0.999973	no
10790.g779	10790.g779	-	10790:9791070-9848118	Ovary	Testes	OK	0.629874	0.497986	-0.33896	0.113725	0.909456	0.999973	no
10790.g78	10790.g78	-	10790:1233110-1260744	Ovary	Testes	OK	2.11583	0.944025	-1.16433	0.0368947	0.970569	0.999973	no
10790.g780	10790.g780	-	10790:9848164-9854198	Ovary	Testes	OK	0.909488	0.5823	-0.643293	0.305408	0.760055	0.963454	no
10790.g781	10790.g781	-	10790:9860694-9872304	Ovary	Testes	OK	24.1055	2.36251	-3.35097	1.4373	0.150634	0.518415	no
10790.g787	10790.g787	-	10790:9889414-9896437	Ovary	Testes	OK	6.69399	0	-1.79769e+308	-1.79769e+308	0.39845	0.73255	no
10790.g79	10790.g79	-	10790:1260790-1311995	Ovary	Testes	OK	15.4887	4.7454	-1.70661	0.226987	0.820434	0.992315	no
10790.g792	10790.g792	-	10790:9955917-9973589	Ovary	Testes	OK	0.660071	0.446203	-0.564919	0.00854173	0.993185	0.999973	no
10790.g793	10790.g793	-	10790:9973591-9981124	Ovary	Testes	OK	25.0135	11.5371	-1.11642	0.17239	0.863131	0.999973	no
10790.g796	10790.g796	-	10790:9985069-10063548	Ovary	Testes	OK	10.5337	4.06457	-1.37384	0.468447	0.639465	0.897934	no
10790.g80	10790.g80	-	10790:1260790-1311995	Ovary	Testes	OK	0.79949	0.74801	-0.0960218	0.000809926	0.999354	0.999973	no
10790.g804	10790.g804	-	10790:10135178-10165992	Ovary	Testes	OK	35.3776	3.75791	-3.23484	0.868297	0.385232	0.722648	no
10790.g806	10790.g806	-	10790:10175718-10189293	Ovary	Testes	OK	140.743	13.573	-3.37424	0.824894	0.409432	0.741743	no
10790.g808	10790.g808	-	10790:10277285-10280018	Ovary	Testes	NOTEST	0.124156	0.129472	0.060488	-0.0261696	0.979122	1	no
10790.g809	10790.g809	-	10790:10283705-10309223	Ovary	Testes	NOTEST	0.110096	0.12216	0.150015	-0.0674712	0.946207	1	no
10790.g81	10790.g81	-	10790:1311996-1321490	Ovary	Testes	OK	0.586522	0.349846	-0.745465	0.0630436	0.949732	0.999973	no
10790.g810	10790.g810	-	10790:10324923-10328929	Ovary	Testes	OK	0	18.104	1.79769e+308	1.79769e+308	0.228746	0.585979	no
10790.g811	10790.g811	-	10790:10328933-10412063	Ovary	Testes	OK	0.0271084	1.54182	5.82975	-2.63342	0.00845298	0.199657	no
10790.g812	10790.g812	-	10790:10412109-10428543	Ovary	Testes	OK	9.91539	1.44269	-2.78091	0.108485	0.913611	0.999973	no
10790.g813	10790.g813	-	10790:10412109-10428543	Ovary	Testes	OK	19.2495	11.9171	-0.691789	0.216764	0.828392	0.994211	no
10790.g814	10790.g814	-	10790:10412109-10428543	Ovary	Testes	OK	1.4586	0.268267	-2.44284	0.0094988	0.992421	0.999973	no
10790.g817	10790.g817	-	10790:10431401-10474873	Ovary	Testes	OK	1.14474	0.794281	-0.527296	0.0768204	0.938766	0.999973	no
10790.g818	10790.g818	-	10790:10476777-10479383	Ovary	Testes	OK	0.675651	0.655071	-0.0446269	0.0211822	0.9831	0.999973	no
10790.g819	10790.g819	-	10790:10480781-10503185	Ovary	Testes	OK	0.145114	2.16613	3.89986	-0.105765	0.915769	0.999973	no
10790.g821	10790.g821	-	10790:10503769-10514159	Ovary	Testes	OK	0	0.73144	1.79769e+308	1.79769e+308	0.467583	0.780754	no
10790.g825	10790.g825	-	10790:10532749-10535783	Ovary	Testes	OK	6.5925	1.13182	-2.54218	0.804961	0.420842	0.750978	no
10790.g833	10790.g833	-	10790:10563253-10567692	Ovary	Testes	OK	2.8175	1.82797	-0.624176	0.0842381	0.932867	0.999973	no
10790.g839	10790.g839	-	10790:10581864-10589980	Ovary	Testes	OK	1.6536	2.41868	0.548607	-0.102371	0.918462	0.999973	no
10790.g84	10790.g84	-	10790:1326115-1329504	Ovary	Testes	OK	0.476443	0.867285	0.864203	-0.396856	0.691473	0.927455	no
10790.g844	10790.g844	-	10790:10612320-10641843	Ovary	Testes	NOTEST	0	0.0415961	1.79769e+308	1.79769e+308	0.166486	1	no
10790.g845	10790.g845	-	10790:10678076-10753590	Ovary	Testes	NOTEST	0.0516636	0.025011	-1.04658	0.479421	0.631639	1	no
10790.g846	10790.g846	-	10790:10753591-10764788	Ovary	Testes	OK	23.2149	23.0247	-0.0118651	0.00446327	0.996439	0.999973	no
10790.g847	10790.g847	-	10790:10764888-10774162	Ovary	Testes	OK	72.4148	12.1935	-2.57017	0.0783316	0.937564	0.999973	no
10790.g848	10790.g848	-	10790:10774208-10777922	Ovary	Testes	OK	9.5947	1.10771	-3.11466	0.566813	0.570841	0.852951	no
10790.g849	10790.g849	-	10790:10777968-10780338	Ovary	Testes	OK	44.2775	3.19854	-3.79109	1.57519	0.115213	0.518415	no
10790.g85	10790.g85	-	10790:1329505-1349934	Ovary	Testes	NOTEST	0.0300908	0.319529	3.40855	-0.0762469	0.939223	1	no
10790.g851	10790.g851	-	10790:10782498-10809814	Ovary	Testes	OK	0.0646912	0.761431	3.55707	-0.192086	0.847674	0.999973	no
10790.g854	10790.g854	-	10790:10825700-10842362	Ovary	Testes	NOTEST	0	0.037167	1.79769e+308	1.79769e+308	0.330035	1	no
10790.g855	10790.g855	-	10790:10842462-10844625	Ovary	Testes	OK	0	15.8306	1.79769e+308	1.79769e+308	0.251434	0.60698	no
10790.g856	10790.g856	-	10790:10844672-10870109	Ovary	Testes	NOTEST	0	0.021013	1.79769e+308	1.79769e+308	0.25304	1	no
10790.g857	10790.g857	-	10790:10870110-10894152	Ovary	Testes	NOTEST	0	0.238677	1.79769e+308	1.79769e+308	0.249262	1	no
10790.g860	10790.g860	-	10790:10894262-10908726	Ovary	Testes	NOTEST	0.330213	0.0566912	-2.5422	0.00424514	0.996613	1	no
10790.g863	10790.g863	-	10790:10914737-10916929	Ovary	Testes	OK	104.735	3.32903	-4.9755	1.88099	0.0599736	0.518415	no
10790.g870	10790.g870	-	10790:10959866-10965470	Ovary	Testes	OK	0.505956	4.02332	2.9913	-0.100028	0.920322	0.999973	no
10790.g879	10790.g879	-	10790:11007764-11016446	Ovary	Testes	OK	0.108555	1.53589	3.82257	-0.0817797	0.934822	0.999973	no
10790.g880	10790.g880	-	10790:11016492-11034336	Ovary	Testes	OK	1.75076	30.8382	4.13866	-1.33343	0.182392	0.536855	no
10790.g881	10790.g881	-	10790:11034436-11043966	Ovary	Testes	OK	0.176162	0.889326	2.33581	-0.00265548	0.997881	0.999973	no
10790.g884	10790.g884	-	10790:11051212-11057731	Ovary	Testes	OK	207.125	23.9416	-3.11291	1.2441	0.213461	0.573994	no
10790.g885	10790.g885	-	10790:11051212-11057731	Ovary	Testes	OK	0.193857	8.10482	5.38572	-0.0299478	0.976109	0.999973	no
10790.g887	10790.g887	-	10790:11058996-11061138	Ovary	Testes	OK	4.41374	1.41947	-1.63665	0.776128	0.437674	0.764084	no
10790.g892	10790.g892	-	10790:11086422-11088816	Ovary	Testes	NOTEST	0	0.0231974	1.79769e+308	1.79769e+308	0.212097	1	no
10790.g894	10790.g894	-	10790:11093552-11096913	Ovary	Testes	NOTEST	0	0.270676	1.79769e+308	1.79769e+308	0.43209	1	no
10790.g895	10790.g895	-	10790:11096960-11107594	Ovary	Testes	OK	0.129984	0.965476	2.89291	-0.374623	0.707941	0.937057	no
10790.g896	10790.g896	-	10790:11096960-11107594	Ovary	Testes	NOTEST	0	0	0	0	1	1	no
10790.g897	10790.g897	-	10790:11096960-11107594	Ovary	Testes	NOTEST	0.0109431	0.00908382	-0.268648	0.0189672	0.984867	1	no
10790.g898	10790.g898	-	10790:11096960-11107594	Ovary	Testes	OK	0.104864	0.670766	2.6773	-0.70034	0.483715	0.792978	no
10790.g899	10790.g899	-	10790:11107640-11146934	Ovary	Testes	OK	0.450776	0.87875	0.963044	-0.0663857	0.947071	0.999973	no
10790.g901	10790.g901	-	10790:11159081-11178380	Ovary	Testes	OK	5.66643	1.88217	-1.59004	0.129906	0.896641	0.999973	no
10790.g907	10790.g907	-	10790:11210901-11214110	Ovary	Testes	OK	6.12178	3.28935	-0.896151	0.404234	0.686041	0.925398	no
10790.g910	10790.g910	-	10790:11225098-11230060	Ovary	Testes	OK	0.0549421	35.3597	9.32998	-3.09048	0.00199831	0.0706242	no
10790.g913	10790.g913	-	10790:11251822-11256135	Ovary	Testes	OK	62.9269	11.1379	-2.4982	1.0892	0.276067	0.628819	no
10790.g915	10790.g915	-	10790:11259165-11261921	Ovary	Testes	OK	18.3524	5.93261	-1.62923	0.135814	0.891968	0.999973	no
10790.g916	10790.g916	-	10790:11259165-11261921	Ovary	Testes	OK	15.0076	4.12779	-1.86225	0.0366326	0.970778	0.999973	no
10790.g921	10790.g921	-	10790:11276061-11296885	Ovary	Testes	NOTEST	0.0280715	0.00997778	-1.49231	0.345282	0.729882	1	no
10790.g923	10790.g923	-	10790:11307731-11321325	Ovary	Testes	NOTEST	0.0331794	0	-1.79769e+308	-1.79769e+308	0.371188	1	no
10790.g929	10790.g929	-	10790:11371308-11400428	Ovary	Testes	OK	0	5.91111	1.79769e+308	1.79769e+308	0.240777	0.595613	no
10790.g932	10790.g932	-	10790:11406795-11419659	Ovary	Testes	OK	0	6.26086	1.79769e+308	1.79769e+308	0.191193	0.547722	no
10790.g933	10790.g933	-	10790:11419705-11424249	Ovary	Testes	NOTEST	0	0.016478	1.79769e+308	1.79769e+308	0.261131	1	no
10790.g944	10790.g944	-	10790:11482093-11484863	Ovary	Testes	OK	0	448.381	1.79769e+308	1.79769e+308	0.138982	0.518415	no
10790.g948	10790.g948	-	10790:11520283-11547166	Ovary	Testes	OK	0.0112066	5.72879	8.99774	-2.5962	0.00942623	0.213301	no
10790.g949	10790.g949	-	10790:11520283-11547166	Ovary	Testes	OK	0	3.64776	1.79769e+308	1.79769e+308	0.474012	0.784001	no
10790.g958	10790.g958	-	10790:11625612-11627363	Ovary	Testes	NOTEST	0.280698	0.166907	-0.74997	0.349963	0.726366	1	no
10790.g96	10790.g96	-	10790:1462855-1646084	Ovary	Testes	NOTEST	0.0799298	0.379461	2.24715	-0.00352696	0.997186	1	no
10790.g963	10790.g963	-	10790:11654423-11656157	Ovary	Testes	OK	1.37476	3.0731	1.16051	-0.502509	0.61531	0.88167	no
10790.g966	10790.g966	-	10790:11720744-11731377	Ovary	Testes	OK	16.7449	4.57786	-1.87097	0.493134	0.621918	0.885918	no
10790.g97	10790.g97	-	10790:1462855-1646084	Ovary	Testes	OK	2.13449	8.50149	1.99382	-0.0555823	0.955675	0.999973	no
10790.g970	10790.g970	-	10790:11734547-11737171	Ovary	Testes	OK	24.2927	9.49496	-1.35529	0.681686	0.495437	0.799691	no
10790.g972	10790.g972	-	10790:11739369-11747247	Ovary	Testes	OK	0	2.35697	1.79769e+308	1.79769e+308	0.447028	0.769547	no
10790.g974	10790.g974	-	10790:11801000-11807877	Ovary	Testes	NOTEST	0.0183019	0.37248	4.3471	-1.89108	0.0586136	1	no
10790.g979	10790.g979	-	10790:11974235-11988566	Ovary	Testes	NOTEST	0	0.0670322	1.79769e+308	1.79769e+308	0.419026	1	no
10790.g98	10790.g98	-	10790:1462855-1646084	Ovary	Testes	OK	0.216168	4.43444	4.35852	-0.00683997	0.994543	0.999973	no
10790.g980	10790.g980	-	10790:11989425-11999617	Ovary	Testes	NOTEST	0	0.0304792	1.79769e+308	1.79769e+308	0.181046	1	no
10790.g981	10790.g981	-	10790:11999663-12014883	Ovary	Testes	NOTEST	0.0166717	0.038048	1.19042	-0.531341	0.595183	1	no
10790.g983	10790.g983	-	10790:12074928-12076305	Ovary	Testes	OK	55.8334	8.36383	-2.73889	0.991764	0.321312	0.668804	no
10790.g991	10790.g991	-	10790:12091813-12094086	Ovary	Testes	OK	5.82795	1.2056	-2.27324	1.08351	0.278583	0.631598	no
10790.g992	10790.g992	-	10790:12094091-12095345	Ovary	Testes	OK	32.8943	6.27181	-2.39088	0.793399	0.427546	0.756609	no
10791.g1	10791.g1	-	10791:0-1685	Ovary	Testes	OK	17.1683	6.21523	-1.46587	0.713813	0.475343	0.785171	no
10791.g1000	10791.g1000	-	10791:10398606-10400011	Ovary	Testes	OK	0	28.9753	1.79769e+308	1.79769e+308	0.168273	0.518415	no
10791.g1007	10791.g1007	-	10791:10418791-10486256	Ovary	Testes	NOTEST	0.0293014	0.219299	2.90386	-0.0618719	0.950665	1	no
10791.g1008	10791.g1008	-	10791:10418791-10486256	Ovary	Testes	OK	10.8551	2.40228	-2.1759	0.854174	0.393008	0.727676	no
10791.g1015	10791.g1015	-	10791:10502694-10510895	Ovary	Testes	OK	25.7096	3.03415	-3.08295	1.27426	0.20257	0.563549	no
10791.g1016	10791.g1016	-	10791:10511728-10516215	Ovary	Testes	OK	0.012761	0.418492	5.03539	-2.17809	0.0293995	0.410004	no
10791.g1022	10791.g1022	-	10791:10556166-10567061	Ovary	Testes	OK	3.77355	1.66901	-1.17693	0.462902	0.643435	0.899051	no
10791.g1024	10791.g1024	-	10791:10602517-10619451	Ovary	Testes	OK	16.1203	30.8054	0.934305	-0.359605	0.719143	0.94192	no
10791.g1025	10791.g1025	-	10791:10643681-10683136	Ovary	Testes	NOTEST	0.147664	0.0619015	-1.25427	0.00347478	0.997228	1	no
10791.g1026	10791.g1026	-	10791:10643681-10683136	Ovary	Testes	OK	19.4362	1.30797	-3.89335	1.20443	0.228423	0.585612	no
10791.g1029	10791.g1029	-	10791:10684424-10704276	Ovary	Testes	OK	2.33945	34.9937	3.90286	-0.286686	0.774353	0.972334	no
10791.g1030	10791.g1030	-	10791:10684424-10704276	Ovary	Testes	OK	0.118229	2.14634	4.18222	-0.0994478	0.920783	0.999973	no
10791.g1034	10791.g1034	-	10791:10714711-10717783	Ovary	Testes	OK	1.29157	0.0506972	-4.67108	0.100281	0.920121	0.999973	no
10791.g1038	10791.g1038	-	10791:10731221-10732216	Ovary	Testes	NOTEST	0	0.31025	1.79769e+308	1.79769e+308	0.203699	1	no
10791.g1045	10791.g1045	-	10791:10766502-10792756	Ovary	Testes	OK	0.660488	0.100619	-2.71463	0.0576292	0.954044	0.999973	no
10791.g1048	10791.g1048	-	10791:10796846-10802296	Ovary	Testes	OK	13.6041	2.73982	-2.31189	0.30475	0.760557	0.963454	no
10791.g1050	10791.g1050	-	10791:10802342-10822526	Ovary	Testes	OK	9.06531	1.56286	-2.53617	0.26144	0.793753	0.978452	no
10791.g1053	10791.g1053	-	10791:10822626-10830990	Ovary	Testes	NOTEST	0.0447161	0.233721	2.38592	-0.540531	0.588831	1	no
10791.g1055	10791.g1055	-	10791:10845566-10862746	Ovary	Testes	OK	24.1021	12.1122	-0.992698	0.394446	0.693252	0.928718	no
10791.g1058	10791.g1058	-	10791:10907394-10910406	Ovary	Testes	OK	0	0.759092	1.79769e+308	1.79769e+308	0.166401	0.518415	no
10791.g1061	10791.g1061	-	10791:11002313-11036465	Ovary	Testes	OK	0	2.47472	1.79769e+308	1.79769e+308	0.163589	0.518415	no
10791.g1063	10791.g1063	-	10791:11053230-11061895	Ovary	Testes	OK	0	0.733068	1.79769e+308	1.79769e+308	0.165311	0.518415	no
10791.g1065	10791.g1065	-	10791:11099107-11118302	Ovary	Testes	OK	0	5.15716	1.79769e+308	1.79769e+308	0.341402	0.686618	no
10791.g1071	10791.g1071	-	10791:11127938-11133392	Ovary	Testes	OK	30.4632	1.151	-4.72611	1.9474	0.0514863	0.518415	no
10791.g1074	10791.g1074	-	10791:11145982-11157237	Ovary	Testes	OK	18.7206	3.25138	-2.5255	1.02668	0.304573	0.654677	no
10791.g1080	10791.g1080	-	10791:11179302-11191033	Ovary	Testes	OK	25.5073	4.9745	-2.35829	0.0339275	0.972935	0.999973	no
10791.g1085	10791.g1085	-	10791:11179302-11191033	Ovary	Testes	OK	56.5871	10.5933	-2.41733	0.820753	0.411787	0.742871	no
10791.g109	10791.g109	-	10791:1124031-1125584	Ovary	Testes	OK	1.45731	1.29504	-0.170316	0.0804773	0.935858	0.999973	no
10791.g1093	10791.g1093	-	10791:11259636-11327951	Ovary	Testes	OK	0.0637786	1.01434	3.99132	-0.0468834	0.962606	0.999973	no
10791.g1094	10791.g1094	-	10791:11259636-11327951	Ovary	Testes	OK	85.011	26.2003	-1.69807	0.665498	0.505732	0.808426	no
10791.g1095	10791.g1095	-	10791:11327952-11334356	Ovary	Testes	OK	9.68779	4.92077	-0.977285	0.131151	0.895656	0.999973	no
10791.g1096	10791.g1096	-	10791:11334456-11343050	Ovary	Testes	OK	55.4251	8.80618	-2.65395	1.09225	0.274724	0.628005	no
10791.g1098	10791.g1098	-	10791:11349303-11375316	Ovary	Testes	OK	0.0711528	3.32694	5.54713	-1.55869	0.11907	0.518415	no
10791.g1099	10791.g1099	-	10791:11378234-11381896	Ovary	Testes	OK	0	99.9753	1.79769e+308	1.79769e+308	0.212437	0.57291	no
10791.g11	10791.g11	-	10791:154455-155594	Ovary	Testes	OK	13.1024	7.16981	-0.869828	0.417235	0.676507	0.920472	no
10791.g1104	10791.g1104	-	10791:11528254-11537268	Ovary	Testes	OK	0.0624376	0.421304	2.75438	-1.28563	0.198572	0.559335	no
10791.g1109	10791.g1109	-	10791:11555949-11573388	Ovary	Testes	OK	60.7363	3.24957	-4.22424	1.60063	0.109458	0.518415	no
10791.g111	10791.g111	-	10791:1165354-1171336	Ovary	Testes	OK	2694.05	528.483	-2.34985	0.93656	0.348985	0.692784	no
10791.g1110	10791.g1110	-	10791:11555949-11573388	Ovary	Testes	OK	9.82438	3.28038	-1.5825	0.214906	0.829841	0.994717	no
10791.g1111	10791.g1111	-	10791:11574008-11576633	Ovary	Testes	OK	35.4107	22.1374	-0.6777	0.27157	0.785953	0.976234	no
10791.g1118	10791.g1118	-	10791:11600053-11644538	Ovary	Testes	OK	9.1647	1.58394	-2.53257	0.851542	0.394468	0.72875	no
10791.g1119	10791.g1119	-	10791:11644584-11729738	Ovary	Testes	OK	1.10876	0.889611	-0.317701	0.047919	0.961781	0.999973	no
10791.g1120	10791.g1120	-	10791:11765015-11768508	Ovary	Testes	OK	0	60.303	1.79769e+308	1.79769e+308	0.217599	0.57658	no
10791.g1122	10791.g1122	-	10791:11800451-11816943	Ovary	Testes	OK	20.4748	4.99954	-2.03398	0.732507	0.463859	0.778328	no
10791.g1125	10791.g1125	-	10791:11852613-11867917	Ovary	Testes	NOTEST	0.0124595	0.351701	4.81903	-2.08823	0.0367769	1	no
10791.g1126	10791.g1126	-	10791:11867963-11913073	Ovary	Testes	OK	0.965731	2.56991	1.41202	-0.382667	0.701967	0.933135	no
10791.g1129	10791.g1129	-	10791:11916923-11930588	Ovary	Testes	OK	38.6261	1.83991	-4.39187	0.432565	0.665331	0.91383	no
10791.g113	10791.g113	-	10791:1172684-1183455	Ovary	Testes	OK	4.62918	2.92287	-0.663369	0.101077	0.91949	0.999973	no
10791.g1135	10791.g1135	-	10791:11956913-11968317	Ovary	Testes	NOTEST	0.0129127	0.0107209	-0.268371	0.106324	0.915325	1	no
10791.g1136	10791.g1136	-	10791:11969503-11970460	Ovary	Testes	NOTEST	0	0	0	0	1	1	no
10791.g1142	10791.g1142	-	10791:12026562-12077435	Ovary	Testes	OK	7.93776	1.10537	-2.84421	1.22926	0.218975	0.577235	no
10791.g1151	10791.g1151	-	10791:12115034-12115592	Ovary	Testes	NOTEST	0	0	0	0	1	1	no
10791.g1160	10791.g1160	-	10791:12413201-12432586	Ovary	Testes	OK	0.578931	0.111538	-2.37585	0.256085	0.797885	0.981648	no
10791.g1163	10791.g1163	-	10791:12438176-12453138	Ovary	Testes	OK	29.1607	9.96167	-1.54957	0.297861	0.765809	0.968014	no
10791.g1165	10791.g1165	-	10791:12463436-12473597	Ovary	Testes	OK	29.4811	4.28682	-2.78181	1.04591	0.295604	0.647157	no
10791.g1167	10791.g1167	-	10791:12476676-12479357	Ovary	Testes	OK	0.0260735	47.9718	10.8454	-4.12104	3.77173e-05	0.00372443	yes
10791.g1168	10791.g1168	-	10791:12479416-12491886	Ovary	Testes	OK	0.0170879	3.95801	7.85566	-0.436997	0.662113	0.911478	no
10791.g1170	10791.g1170	-	10791:12496611-12499672	Ovary	Testes	OK	19.9173	14.0693	-0.501476	0.201738	0.840121	0.998548	no
10791.g1179	10791.g1179	-	10791:12541199-12543817	Ovary	Testes	OK	2.52286	3.24517	0.363236	-0.0340193	0.972862	0.999973	no
10791.g1185	10791.g1185	-	10791:12557087-12562258	Ovary	Testes	OK	530.565	8.37544	-5.98522	2.04029	0.0413213	0.472032	no
10791.g1191	10791.g1191	-	10791:12573259-12579547	Ovary	Testes	OK	40.7854	33.9145	-0.266153	0.106187	0.915434	0.999973	no
10791.g1192	10791.g1192	-	10791:12573259-12579547	Ovary	Testes	OK	2.49335	1.00481	-1.31116	0.039016	0.968878	0.999973	no
10791.g1195	10791.g1195	-	10791:12611195-12614727	Ovary	Testes	OK	0	2.5948	1.79769e+308	1.79769e+308	0.166468	0.518415	no
10791.g1199	10791.g1199	-	10791:12623001-12628084	Ovary	Testes	OK	26.9237	3.46929	-2.95617	0.625196	0.531843	0.826233	no
10791.g12	10791.g12	-	10791:160495-175388	Ovary	Testes	OK	69.5309	16.8779	-2.04252	0.805163	0.420726	0.750978	no
10791.g1200	10791.g1200	-	10791:12623001-12628084	Ovary	Testes	OK	72.8151	15.4006	-2.24125	0.772934	0.439561	0.765206	no
10791.g1201	10791.g1201	-	10791:12623001-12628084	Ovary	Testes	OK	0	3.60363	1.79769e+308	1.79769e+308	0.427702	0.756613	no
10791.g1204	10791.g1204	-	10791:12645153-12698561	Ovary	Testes	NOTEST	0	0	0	0	1	1	no
10791.g1205	10791.g1205	-	10791:12698661-12705335	Ovary	Testes	OK	0.126676	0.930762	2.87727	-1.36939	0.170879	0.521044	no
10791.g1206	10791.g1206	-	10791:12705381-12733816	Ovary	Testes	OK	0.0881091	0.81361	3.20697	-1.04528	0.295894	0.647349	no
10791.g1214	10791.g1214	-	10791:12760283-12771696	Ovary	Testes	OK	4.68099	0.475882	-3.29814	0.270793	0.78655	0.976234	no
10791.g1215	10791.g1215	-	10791:12771697-12779181	Ovary	Testes	OK	79.9188	7.25431	-3.46162	0.981851	0.326173	0.672819	no
10791.g1220	10791.g1220	-	10791:12880867-12889661	Ovary	Testes	NOTEST	0.0299525	0.119472	1.99592	-0.614714	0.538743	1	no
10791.g1222	10791.g1222	-	10791:12894127-12904831	Ovary	Testes	OK	0	8.47377	1.79769e+308	1.79769e+308	0.159318	0.518415	no
10791.g1224	10791.g1224	-	10791:12923761-12931199	Ovary	Testes	OK	1.03554	1.36498	0.398496	-0.187228	0.851482	0.999973	no
10791.g1226	10791.g1226	-	10791:12952657-12967097	Ovary	Testes	OK	2.95807	0.720342	-2.0379	0.144554	0.885063	0.999973	no
10791.g1227	10791.g1227	-	10791:12967098-12980387	Ovary	Testes	OK	17.4689	5.85094	-1.57805	0.528702	0.597012	0.871116	no
10791.g1233	10791.g1233	-	10791:12999607-13023171	Ovary	Testes	OK	0	0.568886	1.79769e+308	1.79769e+308	0.363124	0.703813	no
10791.g1236	10791.g1236	-	10791:13039397-13080247	Ovary	Testes	NOTEST	9.77555e-07	0	-1.79769e+308	-1.79769e+308	0.499964	1	no
10791.g1237	10791.g1237	-	10791:13080294-13138077	Ovary	Testes	OK	0	0.83858	1.79769e+308	1.79769e+308	0.210667	0.571602	no
10791.g1238	10791.g1238	-	10791:13168012-13182787	Ovary	Testes	OK	2.23788	1.92269	-0.219005	0.0255529	0.979614	0.999973	no
10791.g124	10791.g124	-	10791:1249023-1259196	Ovary	Testes	OK	3.37432	1.85425	-0.863759	0.0130219	0.98961	0.999973	no
10791.g1240	10791.g1240	-	10791:13188742-13189627	Ovary	Testes	OK	0	52.739	1.79769e+308	1.79769e+308	0.151522	0.518415	no
10791.g1241	10791.g1241	-	10791:13189692-13190675	Ovary	Testes	OK	0	77.9168	1.79769e+308	1.79769e+308	0.146999	0.518415	no
10791.g1245	10791.g1245	-	10791:13253691-13274396	Ovary	Testes	OK	10.3877	1.03585	-3.32599	1.60264	0.109013	0.518415	no
10791.g1247	10791.g1247	-	10791:13295378-13385442	Ovary	Testes	OK	29.9207	6.82626	-2.13197	0.360591	0.718405	0.94192	no
10791.g1248	10791.g1248	-	10791:13389319-13397702	Ovary	Testes	OK	13.7108	6.64382	-1.04523	0.451508	0.651623	0.904532	no
10791.g125	10791.g125	-	10791:1249023-1259196	Ovary	Testes	OK	43.3859	18.3743	-1.23953	0.498737	0.617965	0.883172	no
10791.g1252	10791.g1252	-	10791:13402162-13404101	Ovary	Testes	OK	11.2839	4.53649	-1.31461	0.547265	0.584197	0.861147	no
10791.g1254	10791.g1254	-	10791:13404980-13413052	Ovary	Testes	OK	1.37159	0.764436	-0.843387	0.0370155	0.970473	0.999973	no
10791.g1256	10791.g1256	-	10791:13416912-13452212	Ovary	Testes	NOTEST	0	0.0617098	1.79769e+308	1.79769e+308	0.300321	1	no
10791.g1257	10791.g1257	-	10791:13453710-13457470	Ovary	Testes	NOTEST	0	0	0	0	1	1	no
10791.g1258	10791.g1258	-	10791:13458920-13501231	Ovary	Testes	NOTEST	0.119061	0.0535287	-1.15331	0.0723611	0.942315	1	no
10791.g1260	10791.g1260	-	10791:13502870-13511972	Ovary	Testes	OK	0.34641	0.7202	1.05592	-0.370214	0.711223	0.938236	no
10791.g1274	10791.g1274	-	10791:13603194-13633539	Ovary	Testes	OK	7.85321	2.75079	-1.51343	0.308173	0.75795	0.962635	no
10791.g1275	10791.g1275	-	10791:13633540-13660904	Ovary	Testes	OK	3.16653	4.72296	0.57679	-0.16045	0.872527	0.999973	no
10791.g1277	10791.g1277	-	10791:13660950-13738264	Ovary	Testes	NOTEST	0	0	0	0	1	1	no
10791.g128	10791.g128	-	10791:1267652-1279667	Ovary	Testes	OK	12.737	6.0154	-1.0823	0.511436	0.609045	0.878613	no
10791.g1280	10791.g1280	-	10791:13757280-13759884	Ovary	Testes	OK	0	9.95036	1.79769e+308	1.79769e+308	0.380673	0.718817	no
10791.g1284	10791.g1284	-	10791:13792535-13807679	Ovary	Testes	OK	0.0295827	0.481156	4.02368	-0.0466329	0.962806	0.999973	no
10791.g1286	10791.g1286	-	10791:13792535-13807679	Ovary	Testes	OK	1.10179	1.23407	0.163574	-0.00200401	0.998401	0.999973	no
10791.g1287	10791.g1287	-	10791:13807779-13827910	Ovary	Testes	OK	1.68066	1.51642	-0.148353	0.000672563	0.999463	0.999973	no
10791.g1298	10791.g1298	-	10791:13884889-13886164	Ovary	Testes	NOTEST	0	0.187363	1.79769e+308	1.79769e+308	0.269656	1	no
10791.g1305	10791.g1305	-	10791:13953499-13980142	Ovary	Testes	OK	6.65973	0.476889	-3.80374	0.293601	0.769063	0.969091	no
10791.g1306	10791.g1306	-	10791:13953499-13980142	Ovary	Testes	OK	49.0531	3.3758	-3.86104	0.946208	0.344043	0.689643	no
10791.g132	10791.g132	-	10791:1320327-1326752	Ovary	Testes	NOTEST	0	0.0421526	1.79769e+308	1.79769e+308	0.188285	1	no
10791.g1320	10791.g1320	-	10791:14008474-14010678	Ovary	Testes	OK	68.9423	51.1666	-0.430188	0.162159	0.87118	0.999973	no
10791.g1321	10791.g1321	-	10791:14010778-14072909	Ovary	Testes	OK	0	10.3213	1.79769e+308	1.79769e+308	0.391367	0.726607	no
10791.g1322	10791.g1322	-	10791:14010778-14072909	Ovary	Testes	NOTEST	0.189911	0.37392	0.977404	-0.0717036	0.942838	1	no
10791.g1325	10791.g1325	-	10791:14097348-14111585	Ovary	Testes	OK	0.549557	0.177392	-1.63133	0.775471	0.438061	0.764438	no
10791.g1326	10791.g1326	-	10791:14114698-14117945	Ovary	Testes	OK	1.63557	1.20494	-0.440829	0.207215	0.835842	0.996911	no
10791.g1327	10791.g1327	-	10791:14121914-14159184	Ovary	Testes	NOTEST	0.303825	0.135108	-1.16913	0.560164	0.575367	1	no
10791.g1328	10791.g1328	-	10791:14159185-14162454	Ovary	Testes	OK	4.22975	0.515356	-3.03693	1.45792	0.144863	0.518415	no
10791.g1330	10791.g1330	-	10791:14168924-14177674	Ovary	Testes	OK	2.33395	1.04926	-1.1534	0.0337829	0.97305	0.999973	no
10791.g1331	10791.g1331	-	10791:14168924-14177674	Ovary	Testes	OK	12.8953	1.82235	-2.82297	0.0783975	0.937512	0.999973	no
10791.g1336	10791.g1336	-	10791:14216814-14220314	Ovary	Testes	OK	18.4001	4.34869	-2.08106	1.04014	0.298274	0.649017	no
10791.g1341	10791.g1341	-	10791:14257070-14280684	Ovary	Testes	OK	2.88025	1.67778	-0.779638	0.377163	0.706052	0.936234	no
10791.g1342	10791.g1342	-	10791:14280730-14303154	Ovary	Testes	OK	1.8788	2.46443	0.39144	-0.134114	0.893312	0.999973	no
10791.g1346	10791.g1346	-	10791:14335073-14342737	Ovary	Testes	OK	155.855	25.9288	-2.58757	1.0156	0.30982	0.660132	no
10791.g1348	10791.g1348	-	10791:14342783-14387207	Ovary	Testes	OK	12.4685	2.44282	-2.35166	0.401547	0.688018	0.925778	no
10791.g1349	10791.g1349	-	10791:14387307-14418527	Ovary	Testes	NOTEST	0	0.0795398	1.79769e+308	1.79769e+308	0.193544	1	no
10791.g135	10791.g135	-	10791:1370107-1374142	Ovary	Testes	OK	18.6697	3.0642	-2.60712	1.29519	0.195256	0.554029	no
10791.g1351	10791.g1351	-	10791:14424347-14432978	Ovary	Testes	NOTEST	0.393168	0.332079	-0.243619	0.115985	0.907665	1	no
10791.g1352	10791.g1352	-	10791:14436097-14438136	Ovary	Testes	NOTEST	0.034354	0.100038	1.542	-0.650576	0.51532	1	no
10791.g1353	10791.g1353	-	10791:14438138-14443637	Ovary	Testes	OK	0.154814	1.20415	2.9594	-0.0462314	0.963126	0.999973	no
10791.g1359	10791.g1359	-	10791:14500155-14504044	Ovary	Testes	OK	15.3848	6.10072	-1.33445	0.480448	0.630909	0.893041	no
10791.g136	10791.g136	-	10791:1374332-1379088	Ovary	Testes	OK	2.44205	1.35637	-0.848338	0.00435971	0.996521	0.999973	no
10791.g1362	10791.g1362	-	10791:14542902-14554974	Ovary	Testes	OK	74.6073	11.4026	-2.70995	0.900655	0.367772	0.708181	no
10791.g1364	10791.g1364	-	10791:14558814-14568383	Ovary	Testes	OK	0.135152	0.521247	1.94738	-0.486211	0.626818	0.889074	no
10791.g1369	10791.g1369	-	10791:14595715-14603304	Ovary	Testes	OK	0	0.631653	1.79769e+308	1.79769e+308	0.427192	0.756609	no
10791.g137	10791.g137	-	10791:1374332-1379088	Ovary	Testes	OK	213.851	32.3393	-2.72524	1.03968	0.298488	0.649017	no
10791.g1381	10791.g1381	-	10791:14684139-14690068	Ovary	Testes	OK	4.05162	13.0129	1.68337	-0.189658	0.849577	0.999973	no
10791.g1387	10791.g1387	-	10791:14699647-14700550	Ovary	Testes	OK	49.9013	8.75938	-2.51018	0.966275	0.333907	0.680343	no
10791.g1397	10791.g1397	-	10791:14788218-14794402	Ovary	Testes	OK	72.7691	8.78093	-3.05088	1.23316	0.217517	0.57658	no
10791.g1399	10791.g1399	-	10791:14807769-14811785	Ovary	Testes	OK	6.90238	1.24846	-2.46695	0.584054	0.559184	0.844949	no
10791.g1404	10791.g1404	-	10791:14821548-14826412	Ovary	Testes	OK	53.4435	12.3752	-2.11056	0.794312	0.427014	0.756477	no
10791.g1405	10791.g1405	-	10791:14850992-14876681	Ovary	Testes	NOTEST	0	0.0431906	1.79769e+308	1.79769e+308	0.279417	1	no
10791.g1409	10791.g1409	-	10791:14885912-14914734	Ovary	Testes	NOTEST	0.0488795	0.0609423	0.318213	-0.138824	0.88959	1	no
10791.g141	10791.g141	-	10791:1437592-1439182	Ovary	Testes	OK	7.47983	2.20379	-1.76302	0.837023	0.402579	0.736506	no
10791.g1410	10791.g1410	-	10791:14924694-14926832	Ovary	Testes	OK	0	0.425841	1.79769e+308	1.79769e+308	0.162258	0.518415	no
10791.g1415	10791.g1415	-	10791:15000454-15006880	Ovary	Testes	NOTEST	0	0.0326074	1.79769e+308	1.79769e+308	0.232267	1	no
10791.g1417	10791.g1417	-	10791:15039507-15055430	Ovary	Testes	NOTEST	0	0.0453907	1.79769e+308	1.79769e+308	0.212097	1	no
10791.g1419	10791.g1419	-	10791:15057011-15060500	Ovary	Testes	NOTEST	0	0.161561	1.79769e+308	1.79769e+308	0.184255	1	no
10791.g142	10791.g142	-	10791:1439232-1440167	Ovary	Testes	OK	1.50844	8.90625	2.56176	-1.22283	0.221395	0.578843	no
10791.g1421	10791.g1421	-	10791:15093043-15094870	Ovary	Testes	NOTEST	0.129084	0.143318	0.150908	-0.0678726	0.945887	1	no
10791.g1422	10791.g1422	-	10791:15096078-15104430	Ovary	Testes	NOTEST	0.123462	0.351609	1.5099	-0.720475	0.471232	1	no
10791.g1423	10791.g1423	-	10791:15120122-15122018	Ovary	Testes	NOTEST	0	0.0820208	1.79769e+308	1.79769e+308	0.184255	1	no
10791.g1424	10791.g1424	-	10791:15122071-15123708	Ovary	Testes	OK	0.131997	1.95537	3.88886	-1.7569	0.0789345	0.518415	no
10791.g1425	10791.g1425	-	10791:15123888-15124668	Ovary	Testes	OK	0	14.6475	1.79769e+308	1.79769e+308	0.421398	0.751146	no
10791.g1426	10791.g1426	-	10791:15124719-15129008	Ovary	Testes	OK	14.2369	8.46506	-0.750042	0.304174	0.760995	0.963842	no
10791.g1427	10791.g1427	-	10791:15136675-15149898	Ovary	Testes	OK	0	0.61065	1.79769e+308	1.79769e+308	0.163437	0.518415	no
10791.g1431	10791.g1431	-	10791:15209828-15256681	Ovary	Testes	OK	0.0259286	0.473405	4.19046	-1.92059	0.054783	0.518415	no
10791.g1433	10791.g1433	-	10791:15332333-15333165	Ovary	Testes	NOTEST	0	0	0	0	1	1	no
10791.g1438	10791.g1438	-	10791:15383393-15390403	Ovary	Testes	OK	0	0.49448	1.79769e+308	1.79769e+308	0.162388	0.518415	no
10791.g144	10791.g144	-	10791:1446392-1452557	Ovary	Testes	OK	2.45603	2.0458	-0.263662	0.123882	0.901409	0.999973	no
10791.g1440	10791.g1440	-	10791:15456539-15477096	Ovary	Testes	OK	0.205302	12.2562	5.89962	-0.941417	0.346491	0.691668	no
10791.g1441	10791.g1441	-	10791:15456539-15477096	Ovary	Testes	OK	2.22475	0.696813	-1.6748	0.279525	0.779842	0.974714	no
10791.g1442	10791.g1442	-	10791:15477143-15484797	Ovary	Testes	OK	1.05718	0.676113	-0.644885	0.305755	0.759791	0.963454	no
10791.g1443	10791.g1443	-	10791:15484843-15494538	Ovary	Testes	OK	7.58207	0.97776	-2.95504	1.42781	0.153346	0.518415	no
10791.g1444	10791.g1444	-	10791:15497753-15524458	Ovary	Testes	OK	0	2.338	1.79769e+308	1.79769e+308	0.168002	0.518415	no
10791.g1445	10791.g1445	-	10791:15524504-15525828	Ovary	Testes	OK	0	15.4792	1.79769e+308	1.79769e+308	0.159553	0.518415	no
10791.g1446	10791.g1446	-	10791:15525928-15527528	Ovary	Testes	OK	0	3.53566	1.79769e+308	1.79769e+308	0.169066	0.518415	no
10791.g1448	10791.g1448	-	10791:15530608-15534010	Ovary	Testes	OK	1.17846	0.126515	-3.21952	0.0373673	0.970192	0.999973	no
10791.g1451	10791.g1451	-	10791:15540042-15560768	Ovary	Testes	OK	108.222	11.5924	-3.22274	0.538787	0.590034	0.865202	no
10791.g1452	10791.g1452	-	10791:15540042-15560768	Ovary	Testes	OK	0.545172	0.268532	-1.02162	0.00779391	0.993781	0.999973	no
10791.g1456	10791.g1456	-	10791:15584378-15595712	Ovary	Testes	OK	16.9244	2.12703	-2.99219	0.758741	0.448008	0.770272	no
10791.g146	10791.g146	-	10791:1454310-1456302	Ovary	Testes	NOTEST	0	0.257462	1.79769e+308	1.79769e+308	0.164609	1	no
10791.g1460	10791.g1460	-	10791:15696933-15748207	Ovary	Testes	OK	0	2.76185	1.79769e+308	1.79769e+308	0.163929	0.518415	no
10791.g1463	10791.g1463	-	10791:15781849-15797073	Ovary	Testes	OK	1.4433	5.97143	2.0487	-0.10372	0.917391	0.999973	no
10791.g1464	10791.g1464	-	10791:15781849-15797073	Ovary	Testes	NOTEST	0	0	0	0	1	1	no
10791.g147	10791.g147	-	10791:1456348-1460832	Ovary	Testes	NOTEST	0.0653634	0.208277	1.67195	-0.111311	0.91137	1	no
10791.g1475	10791.g1475	-	10791:15973775-15985473	Ovary	Testes	OK	13.8278	1.01307	-3.77076	0.979855	0.327157	0.674009	no
10791.g1476	10791.g1476	-	10791:15985474-16046003	Ovary	Testes	OK	88.1842	9.54054	-3.20838	1.01533	0.309946	0.660231	no
10791.g1478	10791.g1478	-	10791:16048049-16050135	Ovary	Testes	OK	20.5709	4.48097	-2.19873	0.83477	0.403847	0.737337	no
10791.g1479	10791.g1479	-	10791:16050182-16052739	Ovary	Testes	OK	23.2683	96.3488	2.0499	-0.800274	0.423552	0.752921	no
10791.g1496	10791.g1496	-	10791:16157682-16161516	Ovary	Testes	OK	61.8703	4.76877	-3.69756	1.48884	0.13653	0.518415	no
10791.g1497	10791.g1497	-	10791:16161517-16175542	Ovary	Testes	OK	0	50.0498	1.79769e+308	1.79769e+308	0.367762	0.708181	no
10791.g1499	10791.g1499	-	10791:16161517-16175542	Ovary	Testes	NOTEST	0	0	0	0	1	1	no
10791.g150	10791.g150	-	10791:1469658-1472142	Ovary	Testes	OK	6.82483	0.196956	-5.11485	2.47245	0.0134191	0.269749	no
10791.g1500	10791.g1500	-	10791:16175642-16179923	Ovary	Testes	NOTEST	0	0	0	0	1	1	no
10791.g1502	10791.g1502	-	10791:16196912-16231735	Ovary	Testes	OK	0	0.631108	1.79769e+308	1.79769e+308	0.286961	0.638432	no
10791.g1505	10791.g1505	-	10791:16244888-16249564	Ovary	Testes	OK	0	18.8248	1.79769e+308	1.79769e+308	0.21071	0.571602	no
10791.g1507	10791.g1507	-	10791:16253032-16259094	Ovary	Testes	OK	0	9.07973	1.79769e+308	1.79769e+308	0.157428	0.518415	no
10791.g1508	10791.g1508	-	10791:16259142-16272353	Ovary	Testes	OK	0	3.40779	1.79769e+308	1.79769e+308	0.168611	0.518415	no
10791.g1510	10791.g1510	-	10791:16274330-16287722	Ovary	Testes	OK	0	0.687482	1.79769e+308	1.79769e+308	0.288297	0.640255	no
10791.g1511	10791.g1511	-	10791:16287822-16294964	Ovary	Testes	OK	87.1382	18.9988	-2.1974	0.850181	0.395225	0.729074	no
10791.g1514	10791.g1514	-	10791:16305542-16325828	Ovary	Testes	NOTEST	0.0267395	0.00369258	-2.85627	0.024554	0.980411	1	no
10791.g1515	10791.g1515	-	10791:16325830-16364352	Ovary	Testes	NOTEST	0	0.0430054	1.79769e+308	1.79769e+308	0.308285	1	no
10791.g1518	10791.g1518	-	10791:16394326-16438368	Ovary	Testes	OK	2.7941	2.03975	-0.453993	0.222595	0.823851	0.993153	no
10791.g1519	10791.g1519	-	10791:16438369-16440386	Ovary	Testes	OK	4.39566	0.379476	-3.534	1.06473	0.286999	0.638432	no
10791.g152	10791.g152	-	10791:1474862-1494335	Ovary	Testes	NOTEST	0.0517656	0.0528367	0.0295478	-0.0122755	0.990206	1	no
10791.g1521	10791.g1521	-	10791:16457092-16502436	Ovary	Testes	OK	0.0192875	1.22209	5.98554	-2.30678	0.0210671	0.349655	no
10791.g1528	10791.g1528	-	10791:16535786-16538507	Ovary	Testes	OK	15.9203	1.54544	-3.36477	1.6373	0.101568	0.518415	no
10791.g1529	10791.g1529	-	10791:16538511-16539966	Ovary	Testes	NOTEST	0	0.16163	1.79769e+308	1.79769e+308	0.199636	1	no
10791.g1530	10791.g1530	-	10791:16540012-16542012	Ovary	Testes	NOTEST	0	0.0221301	1.79769e+308	1.79769e+308	0.365836	1	no
10791.g1531	10791.g1531	-	10791:16542723-16567896	Ovary	Testes	OK	91.3213	11.0603	-3.04556	0.268509	0.788308	0.97631	no
10791.g1532	10791.g1532	-	10791:16542723-16567896	Ovary	Testes	OK	4.2577	1.77309	-1.2638	0.0158466	0.987357	0.999973	no
10791.g1535	10791.g1535	-	10791:16588057-16633931	Ovary	Testes	OK	0	3.37062	1.79769e+308	1.79769e+308	0.233413	0.589864	no
10791.g1536	10791.g1536	-	10791:16633977-16652831	Ovary	Testes	OK	0.272444	1.41023	2.3719	-1.12864	0.259051	0.614745	no
10791.g1537	10791.g1537	-	10791:16652931-16730325	Ovary	Testes	OK	0	1.71159	1.79769e+308	1.79769e+308	0.160861	0.518415	no
10791.g1541	10791.g1541	-	10791:16748601-16750126	Ovary	Testes	NOTEST	0	0	0	0	1	1	no
10791.g1547	10791.g1547	-	10791:16836655-16840058	Ovary	Testes	OK	0.810976	2.31366	1.51244	-0.407203	0.683859	0.924085	no
10791.g1548	10791.g1548	-	10791:16860351-16867945	Ovary	Testes	NOTEST	0.0158578	0.0460589	1.53828	-0.691481	0.489263	1	no
10791.g1549	10791.g1549	-	10791:16868835-16875454	Ovary	Testes	NOTEST	0.0941313	0.0603654	-0.640953	0.306643	0.759115	1	no
10791.g1551	10791.g1551	-	10791:16877545-16881270	Ovary	Testes	OK	0.186253	13.2229	6.14963	-1.14024	0.254186	0.60896	no
10791.g1552	10791.g1552	-	10791:16877545-16881270	Ovary	Testes	OK	0	47.3976	1.79769e+308	1.79769e+308	0.221273	0.578831	no
10791.g1555	10791.g1555	-	10791:16892010-16896595	Ovary	Testes	NOTEST	0	0.321175	1.79769e+308	1.79769e+308	0.168753	1	no
10791.g1556	10791.g1556	-	10791:16912923-16932123	Ovary	Testes	OK	0.333505	1.10711	1.73103	-0.138671	0.88971	0.999973	no
10791.g1557	10791.g1557	-	10791:16912923-16932123	Ovary	Testes	OK	0.257558	1.78466	2.79268	-0.285218	0.775477	0.972664	no
10791.g1562	10791.g1562	-	10791:16956366-16960504	Ovary	Testes	OK	0	4.08795	1.79769e+308	1.79769e+308	0.321667	0.669359	no
10791.g1565	10791.g1565	-	10791:16965939-16970044	Ovary	Testes	OK	329.915	28.9122	-3.51234	1.55418	0.120141	0.518415	no
10791.g1571	10791.g1571	-	10791:16993336-17001739	Ovary	Testes	OK	7.45474	20.1589	1.43519	-0.336536	0.736466	0.952885	no
10791.g1573	10791.g1573	-	10791:17008449-17014664	Ovary	Testes	OK	40.5685	3.45925	-3.55183	1.30594	0.191572	0.548427	no
10791.g1574	10791.g1574	-	10791:17014667-17026309	Ovary	Testes	OK	3.13229	7.51952	1.26342	-0.0432399	0.96551	0.999973	no
10791.g1576	10791.g1576	-	10791:17014667-17026309	Ovary	Testes	OK	40.1109	1.28269	-4.96675	0.502937	0.615008	0.88167	no
10791.g1584	10791.g1584	-	10791:17089639-17100619	Ovary	Testes	OK	44.8945	20.2155	-1.15108	0.461577	0.644385	0.899511	no
10791.g16	10791.g16	-	10791:280030-288525	Ovary	Testes	OK	13.1624	18.9148	0.523091	-0.200091	0.84141	0.999059	no
10791.g1600	10791.g1600	-	10791:17184433-17191225	Ovary	Testes	OK	0.525784	0.176711	-1.57308	0.0571338	0.954439	0.999973	no
10791.g1603	10791.g1603	-	10791:17210903-17212693	Ovary	Testes	NOTEST	0	0.0932096	1.79769e+308	1.79769e+308	0.188285	1	no
10791.g1605	10791.g1605	-	10791:17216097-17248431	Ovary	Testes	NOTEST	0.0142444	0.0295702	1.05374	-0.438521	0.661009	1	no
10791.g1611	10791.g1611	-	10791:17285150-17288732	Ovary	Testes	OK	12.5158	26.9709	1.10765	-0.379378	0.704407	0.935332	no
10791.g1612	10791.g1612	-	10791:17288735-17296647	Ovary	Testes	OK	0.576494	1.59154	1.46505	-0.0394928	0.968498	0.999973	no
10791.g1613	10791.g1613	-	10791:17296747-17306855	Ovary	Testes	OK	14.5321	4.66852	-1.6382	0.592661	0.553408	0.842059	no
10791.g1618	10791.g1618	-	10791:17345777-17351832	Ovary	Testes	OK	9.20728	12.7869	0.473815	-0.134139	0.893292	0.999973	no
10791.g1619	10791.g1619	-	10791:17351833-17361047	Ovary	Testes	OK	34.9148	126.729	1.85983	-0.591189	0.554394	0.842476	no
10791.g1626	10791.g1626	-	10791:17397145-17465470	Ovary	Testes	OK	0.0066727	2.06228	8.27175	-1.79199	0.0731346	0.518415	no
10791.g163	10791.g163	-	10791:1567077-1575779	Ovary	Testes	OK	0.860158	0.962215	0.161758	-0.07615	0.9393	0.999973	no
10791.g1631	10791.g1631	-	10791:17718970-17720859	Ovary	Testes	OK	0	1.66996	1.79769e+308	1.79769e+308	0.166198	0.518415	no
10791.g1639	10791.g1639	-	10791:17869138-17894461	Ovary	Testes	OK	0.586617	0.26774	-1.13159	0.0525647	0.958079	0.999973	no
10791.g164	10791.g164	-	10791:1581308-1585917	Ovary	Testes	OK	0	0.503374	1.79769e+308	1.79769e+308	0.165879	0.518415	no
10791.g1642	10791.g1642	-	10791:17902561-17936555	Ovary	Testes	OK	0.266325	1.39568	2.38971	-0.070593	0.943722	0.999973	no
10791.g1644	10791.g1644	-	10791:17940721-17941603	Ovary	Testes	NOTEST	0	0	0	0	1	1	no
10791.g1645	10791.g1645	-	10791:17941741-17942201	Ovary	Testes	NOTEST	0	0	0	0	1	1	no
10791.g165	10791.g165	-	10791:1587457-1589192	Ovary	Testes	OK	0	0.582551	1.79769e+308	1.79769e+308	0.162228	0.518415	no
10791.g1650	10791.g1650	-	10791:17976284-17995038	Ovary	Testes	OK	0	3.84634	1.79769e+308	1.79769e+308	0.24139	0.596596	no
10791.g1655	10791.g1655	-	10791:18014524-18049497	Ovary	Testes	NOTEST	0	0.0181828	1.79769e+308	1.79769e+308	0.48878	1	no
10791.g1656	10791.g1656	-	10791:18070989-18124150	Ovary	Testes	NOTEST	0	0.0671695	1.79769e+308	1.79769e+308	0.246944	1	no
10791.g1658	10791.g1658	-	10791:18153059-18159772	Ovary	Testes	NOTEST	0.211401	0.108024	-0.968625	0.453069	0.650499	1	no
10791.g1662	10791.g1662	-	10791:18169300-18171409	Ovary	Testes	NOTEST	0	0.011735	1.79769e+308	1.79769e+308	0.234076	1	no
10791.g1669	10791.g1669	-	10791:18276677-18349668	Ovary	Testes	OK	0.54939	5.98159	3.44463	-1.3275	0.184342	0.539859	no
10791.g1670	10791.g1670	-	10791:18352132-18353647	Ovary	Testes	OK	0	39.966	1.79769e+308	1.79769e+308	0.149617	0.518415	no
10791.g1672	10791.g1672	-	10791:18356507-18357337	Ovary	Testes	OK	5.67348	2.03899	-1.47638	0.371941	0.709936	0.93775	no
10791.g1678	10791.g1678	-	10791:18443641-18449932	Ovary	Testes	OK	8.71415	1.59009	-2.45425	0.553561	0.579879	0.858859	no
10791.g1683	10791.g1683	-	10791:18496761-18528735	Ovary	Testes	NOTEST	0	0	0	0	1	1	no
10791.g1684	10791.g1684	-	10791:18533901-18536236	Ovary	Testes	OK	1.12127	0.579818	-0.951466	0.451916	0.651329	0.904478	no
10791.g1701	10791.g1701	-	10791:18641550-18683635	Ovary	Testes	OK	28.6414	2.44177	-3.5521	0.960042	0.337034	0.683297	no
10791.g1702	10791.g1702	-	10791:18641550-18683635	Ovary	Testes	OK	70.6927	3.11491	-4.5043	0.981019	0.326584	0.673162	no
10791.g1709	10791.g1709	-	10791:18741005-18749479	Ovary	Testes	OK	10.3887	1.96246	-2.40428	0.273868	0.784186	0.975544	no
10791.g1710	10791.g1710	-	10791:18741005-18749479	Ovary	Testes	OK	0.794196	0.933164	0.232636	-0.0755148	0.939805	0.999973	no
10791.g1715	10791.g1715	-	10791:18801289-18804755	Ovary	Testes	OK	53.5283	8.06779	-2.73006	0.995181	0.319648	0.668044	no
10791.g1722	10791.g1722	-	10791:18820979-18822787	Ovary	Testes	OK	0	25.7397	1.79769e+308	1.79769e+308	0.229317	0.586601	no
10791.g1725	10791.g1725	-	10791:18848609-18849177	Ovary	Testes	NOTEST	0	0	0	0	1	1	no
10791.g1726	10791.g1726	-	10791:18850493-18860459	Ovary	Testes	NOTEST	0	0.189846	1.79769e+308	1.79769e+308	0.475331	1	no
10791.g1727	10791.g1727	-	10791:18850493-18860459	Ovary	Testes	OK	0	3.51834	1.79769e+308	1.79769e+308	0.320043	0.668044	no
10791.g1730	10791.g1730	-	10791:18873663-19168452	Ovary	Testes	OK	0.221731	7.72023	5.12176	-0.0441689	0.96477	0.999973	no
10791.g1733	10791.g1733	-	10791:18873663-19168452	Ovary	Testes	OK	0	0.871575	1.79769e+308	1.79769e+308	0.474316	0.784001	no
10791.g1736	10791.g1736	-	10791:19175072-19211572	Ovary	Testes	OK	0.175048	2.84561	4.02291	-0.808346	0.418891	0.749628	no
10791.g1737	10791.g1737	-	10791:19211672-19216926	Ovary	Testes	OK	2.9097	1.03932	-1.48523	0.702244	0.482527	0.791501	no
10791.g1739	10791.g1739	-	10791:19224892-19232737	Ovary	Testes	NOTEST	0.138889	0.38935	1.48714	-0.710826	0.477192	1	no
10791.g1749	10791.g1749	-	10791:19294287-19296086	Ovary	Testes	OK	0	58.4017	1.79769e+308	1.79769e+308	0.216689	0.575929	no
10791.g1750	10791.g1750	-	10791:19296203-19300087	Ovary	Testes	OK	1.14239	3.68315	1.68888	-0.462401	0.643794	0.899051	no
10791.g1751	10791.g1751	-	10791:19300133-19316257	Ovary	Testes	OK	0.133266	2.72875	4.35587	-0.828381	0.407455	0.740777	no
10791.g1752	10791.g1752	-	10791:19316357-19325449	Ovary	Testes	OK	0.025287	12.6344	8.96475	-2.44508	0.0144819	0.284215	no
10791.g176	10791.g176	-	10791:1649811-1652007	Ovary	Testes	NOTEST	0	0.0112355	1.79769e+308	1.79769e+308	0.234076	1	no
10791.g1761	10791.g1761	-	10791:19369747-19392708	Ovary	Testes	OK	26.4281	7.69611	-1.77987	0.311325	0.755553	0.961489	no
10791.g1762	10791.g1762	-	10791:19369747-19392708	Ovary	Testes	OK	65.2922	8.38652	-2.96077	0.804634	0.421031	0.751019	no
10791.g1765	10791.g1765	-	10791:19418094-19426825	Ovary	Testes	OK	6.87005	3.76872	-0.866247	0.437969	0.661408	0.911125	no
10791.g177	10791.g177	-	10791:1652505-1653817	Ovary	Testes	OK	0.237666	1.18795	2.32147	-1.09343	0.274205	0.627859	no
10791.g1778	10791.g1778	-	10791:19468065-19471955	Ovary	Testes	OK	177.54	57.5229	-1.62593	0.648905	0.5164	0.815913	no
10791.g1779	10791.g1779	-	10791:19471956-19474425	Ovary	Testes	OK	9.25572	0.567618	-4.02735	0.890525	0.373184	0.712473	no
10791.g1781	10791.g1781	-	10791:19476525-19488859	Ovary	Testes	OK	0.365006	4.27657	3.55046	-0.448929	0.653483	0.905647	no
10791.g1784	10791.g1784	-	10791:19497382-19524855	Ovary	Testes	OK	5.28013	273.183	5.69315	-2.08461	0.0371047	0.449882	no
10791.g1789	10791.g1789	-	10791:19537165-19545355	Ovary	Testes	NOTEST	0	0.0940851	1.79769e+308	1.79769e+308	0.171363	1	no
10791.g1790	10791.g1790	-	10791:19545401-19575475	Ovary	Testes	NOTEST	0.0372029	0.0463295	0.316517	-0.108108	0.91391	1	no
10791.g1791	10791.g1791	-	10791:19545401-19575475	Ovary	Testes	NOTEST	0	0.0494574	1.79769e+308	1.79769e+308	0.272639	1	no
10791.g1795	10791.g1795	-	10791:19644879-19656182	Ovary	Testes	NOTEST	0	0	0	0	1	1	no
10791.g1796	10791.g1796	-	10791:19717489-19731335	Ovary	Testes	OK	0.0409714	0.854449	4.3823	-2.0362	0.0417303	0.473586	no
10791.g1797	10791.g1797	-	10791:19731338-19738589	Ovary	Testes	OK	10.9866	1.68333	-2.70635	0.909888	0.362882	0.703813	no
10791.g1799	10791.g1799	-	10791:19742016-19744689	Ovary	Testes	OK	20.5325	22.1916	0.1121	-0.0418589	0.966611	0.999973	no
10791.g1802	10791.g1802	-	10791:19771935-19782084	Ovary	Testes	OK	4.09873	1.25904	-1.70285	0.241849	0.808897	0.987804	no
10791.g1803	10791.g1803	-	10791:19771935-19782084	Ovary	Testes	OK	2.23412	2.57509	0.204916	-0.00347986	0.997223	0.999973	no
10791.g1808	10791.g1808	-	10791:19805316-19809414	Ovary	Testes	OK	0.0379975	35.2609	9.85795	-1.61059	0.107269	0.518415	no
10791.g181	10791.g181	-	10791:1666115-1679867	Ovary	Testes	OK	0.123342	0.532752	2.1108	-0.853045	0.393634	0.728184	no
10791.g1810	10791.g1810	-	10791:19812144-19819998	Ovary	Testes	OK	0	28.3337	1.79769e+308	1.79769e+308	0.140794	0.518415	no
10791.g1825	10791.g1825	-	10791:19868670-19874544	Ovary	Testes	OK	57.9936	3.45333	-4.06983	1.78441	0.0743575	0.518415	no
10791.g183	10791.g183	-	10791:1680778-1694207	Ovary	Testes	NOTEST	0	0.165529	1.79769e+308	1.79769e+308	0.252843	1	no
10791.g1830	10791.g1830	-	10791:19931280-19933303	Ovary	Testes	OK	0	116.845	1.79769e+308	1.79769e+308	0.212041	0.572215	no
10791.g1834	10791.g1834	-	10791:19953375-19954474	Ovary	Testes	OK	6.46006	3.7047	-0.802191	0.377716	0.705641	0.936108	no
10791.g1836	10791.g1836	-	10791:19956974-19963316	Ovary	Testes	OK	116.783	87.341	-0.419102	0.170084	0.864944	0.999973	no
10791.g184	10791.g184	-	10791:1694253-1741157	Ovary	Testes	NOTEST	0	0.0256656	1.79769e+308	1.79769e+308	0.193544	1	no
10791.g1841	10791.g1841	-	10791:20139987-20162719	Ovary	Testes	OK	0	34.3793	1.79769e+308	1.79769e+308	0.198758	0.559335	no
10791.g1844	10791.g1844	-	10791:20165100-20224785	Ovary	Testes	NOTEST	0.0242641	0.0100719	-1.26848	0.0104457	0.991666	1	no
10791.g1847	10791.g1847	-	10791:20275369-20308438	Ovary	Testes	NOTEST	0.0266892	0.033283	0.31853	-0.129276	0.897139	1	no
10791.g1848	10791.g1848	-	10791:20308484-20335588	Ovary	Testes	NOTEST	0.0150765	0.0994197	2.72123	-0.127175	0.898802	1	no
10791.g1850	10791.g1850	-	10791:20335634-20411178	Ovary	Testes	OK	1.67687	0.561634	-1.57807	0.0231968	0.981493	0.999973	no
10791.g1851	10791.g1851	-	10791:20335634-20411178	Ovary	Testes	OK	1.16474	2.31268	0.989558	-0.0177067	0.985873	0.999973	no
10791.g1852	10791.g1852	-	10791:20411224-20422788	Ovary	Testes	NOTEST	0.0117163	0.0194528	0.73146	-0.301279	0.763201	1	no
10791.g1854	10791.g1854	-	10791:20457416-20477434	Ovary	Testes	OK	5.06991	1.14825	-2.14253	1.0215	0.307018	0.657279	no
10791.g1858	10791.g1858	-	10791:20486827-20546474	Ovary	Testes	OK	1.64313	0.50813	-1.69317	0.8027	0.422148	0.75155	no
10791.g1859	10791.g1859	-	10791:20569634-20571482	Ovary	Testes	OK	0	8.59863	1.79769e+308	1.79769e+308	0.16011	0.518415	no
10791.g1861	10791.g1861	-	10791:20621161-20621830	Ovary	Testes	OK	0	23.4007	1.79769e+308	1.79769e+308	0.163241	0.518415	no
10791.g1864	10791.g1864	-	10791:20690630-20707889	Ovary	Testes	OK	12.3149	11.267	-0.128302	0.0489082	0.960992	0.999973	no
10791.g1866	10791.g1866	-	10791:20708730-20716812	Ovary	Testes	OK	3.61494	2.3828	-0.601311	0.0683529	0.945505	0.999973	no
10791.g1879	10791.g1879	-	10791:20774556-20775480	Ovary	Testes	NOTEST	0	0	0	0	1	1	no
10791.g1880	10791.g1880	-	10791:20779070-20779859	Ovary	Testes	OK	0.70671	1.976	1.48339	-0.706162	0.480087	0.789062	no
10791.g1881	10791.g1881	-	10791:20781758-20787691	Ovary	Testes	OK	0	0.546771	1.79769e+308	1.79769e+308	0.193332	0.55105	no
10791.g1882	10791.g1882	-	10791:20787737-20810621	Ovary	Testes	NOTEST	0	0.329807	1.79769e+308	1.79769e+308	0.24633	1	no
10791.g1884	10791.g1884	-	10791:20820403-20843597	Ovary	Testes	NOTEST	0	0.0263806	1.79769e+308	1.79769e+308	0.193544	1	no
10791.g1886	10791.g1886	-	10791:20843643-20873427	Ovary	Testes	NOTEST	0.10743	0.0772584	-0.475631	0.0312285	0.975087	1	no
10791.g1889	10791.g1889	-	10791:20903143-20918307	Ovary	Testes	OK	7.36293	3.11624	-1.24047	0.145138	0.884602	0.999973	no
10791.g189	10791.g189	-	10791:1759107-1786091	Ovary	Testes	OK	103.139	11.8323	-3.12379	1.02195	0.306805	0.657258	no
10791.g1893	10791.g1893	-	10791:20928827-20932787	Ovary	Testes	OK	71.2023	2.02843	-5.13349	1.80385	0.0712549	0.518415	no
10791.g1895	10791.g1895	-	10791:20936353-20947837	Ovary	Testes	NOTEST	0.0385878	0.0400345	0.0530975	-0.0243556	0.980569	1	no
10791.g1899	10791.g1899	-	10791:21071417-21075141	Ovary	Testes	OK	0.0806132	0.653025	3.01805	-1.40511	0.159987	0.518415	no
10791.g1900	10791.g1900	-	10791:21075187-21077821	Ovary	Testes	OK	0.645776	0.0462629	-3.80311	1.72174	0.0851169	0.518415	no
10791.g1901	10791.g1901	-	10791:21077867-21110511	Ovary	Testes	OK	2.5393	0.301276	-3.07527	0.601194	0.547711	0.836945	no
10791.g1906	10791.g1906	-	10791:21206088-21213586	Ovary	Testes	OK	4.87388	4.25765	-0.195012	0.0893313	0.928819	0.999973	no
10791.g1907	10791.g1907	-	10791:21206088-21213586	Ovary	Testes	OK	0.174907	0.55463	1.66493	-0.219858	0.825982	0.993153	no
10791.g1909	10791.g1909	-	10791:21231892-21285696	Ovary	Testes	NOTEST	0.0363744	0.150917	2.05276	-0.969299	0.332396	1	no
10791.g1910	10791.g1910	-	10791:21297066-21376840	Ovary	Testes	NOTEST	0	0.0772992	1.79769e+308	1.79769e+308	0.171363	1	no
10791.g1911	10791.g1911	-	10791:21400444-21406166	Ovary	Testes	OK	0.0156182	0.823628	5.72069	-2.46623	0.0136544	0.272495	no
10791.g1918	10791.g1918	-	10791:21436560-21443114	Ovary	Testes	NOTEST	0	0.103945	1.79769e+308	1.79769e+308	0.387899	1	no
10791.g1919	10791.g1919	-	10791:21445370-21462270	Ovary	Testes	OK	0.120497	0.873096	2.85714	-1.09277	0.274493	0.628005	no
10791.g1920	10791.g1920	-	10791:21462271-21482950	Ovary	Testes	OK	12.0494	3.66636	-1.71654	0.285507	0.775255	0.972664	no
10791.g1923	10791.g1923	-	10791:21742284-21753610	Ovary	Testes	OK	0	30.2878	1.79769e+308	1.79769e+308	0.221861	0.579455	no
10791.g1925	10791.g1925	-	10791:21910744-21916928	Ovary	Testes	OK	0.474112	1.55726	1.71571	-0.814484	0.415368	0.74657	no
10791.g1928	10791.g1928	-	10791:21929239-21939258	Ovary	Testes	OK	44.2206	3.14558	-3.81332	1.49562	0.134753	0.518415	no
10791.g193	10791.g193	-	10791:1808617-1840017	Ovary	Testes	NOTEST	0	0	0	0	1	1	no
10791.g1931	10791.g1931	-	10791:21957046-21969288	Ovary	Testes	OK	6.57155	2.29501	-1.51773	0.19835	0.842771	0.99945	no
10791.g1932	10791.g1932	-	10791:21969388-21979316	Ovary	Testes	OK	0.213832	3.44545	4.01014	-1.94286	0.0520332	0.518415	no
10791.g1934	10791.g1934	-	10791:21997068-22003313	Ovary	Testes	OK	15.4374	9.90987	-0.639488	0.025144	0.97994	0.999973	no
10791.g1935	10791.g1935	-	10791:21997068-22003313	Ovary	Testes	OK	81.5043	24.9771	-1.70627	0.715527	0.474283	0.784001	no
10791.g1937	10791.g1937	-	10791:22008058-22015255	Ovary	Testes	OK	0.10021	0.621028	2.63163	-0.921585	0.356745	0.699585	no
10791.g1940	10791.g1940	-	10791:22026959-22151110	Ovary	Testes	OK	23.3935	9.05828	-1.3688	0.148282	0.88212	0.999973	no
10791.g1941	10791.g1941	-	10791:22026959-22151110	Ovary	Testes	OK	0.720091	2.33488	1.69709	-0.0272766	0.978239	0.999973	no
10791.g1946	10791.g1946	-	10791:22202690-22204178	Ovary	Testes	NOTEST	0	0	0	0	1	1	no
10791.g1950	10791.g1950	-	10791:22468759-22537368	Ovary	Testes	NOTEST	0.238102	0.269537	0.178904	-0.000898589	0.999283	1	no
10791.g1953	10791.g1953	-	10791:22537369-22587563	Ovary	Testes	OK	1.2397	3.06139	1.3042	-0.206263	0.836586	0.996911	no
10791.g1954	10791.g1954	-	10791:22537369-22587563	Ovary	Testes	OK	0	3.46387	1.79769e+308	1.79769e+308	0.459916	0.775318	no
10791.g1955	10791.g1955	-	10791:22587613-22604911	Ovary	Testes	OK	7.56721	4.75894	-0.669121	0.0349502	0.972119	0.999973	no
10791.g1957	10791.g1957	-	10791:22604957-23187367	Ovary	Testes	OK	5.84314	4.02053	-0.539355	0.00573815	0.995422	0.999973	no
10791.g1958	10791.g1958	-	10791:22604957-23187367	Ovary	Testes	OK	1.41761	0.297525	-2.25238	0.0783199	0.937574	0.999973	no
10791.g1959	10791.g1959	-	10791:22604957-23187367	Ovary	Testes	OK	3.42935	0.331865	-3.36926	0.131614	0.89529	0.999973	no
10791.g1961	10791.g1961	-	10791:22604957-23187367	Ovary	Testes	NOTEST	0.0898151	0.0790315	-0.18453	0.00322366	0.997428	1	no
10791.g1962	10791.g1962	-	10791:22604957-23187367	Ovary	Testes	NOTEST	0	0.0317114	1.79769e+308	1.79769e+308	0.498797	1	no
10791.g1963	10791.g1963	-	10791:23187612-23291697	Ovary	Testes	NOTEST	0.0156862	0.0637448	2.02282	-0.963018	0.335538	1	no
10791.g203	10791.g203	-	10791:1891604-1897119	Ovary	Testes	OK	13.4593	2.6437	-2.34797	1.02569	0.305037	0.655142	no
10791.g211	10791.g211	-	10791:1922096-1932947	Ovary	Testes	OK	1.91389	0.990707	-0.949978	0.142197	0.886924	0.999973	no
10791.g214	10791.g214	-	10791:1947386-1953066	Ovary	Testes	OK	38.1081	5.80499	-2.71473	1.15928	0.24634	0.602181	no
10791.g216	10791.g216	-	10791:1960276-1971287	Ovary	Testes	NOTEST	0.125421	0.0261599	-2.26135	0.0144605	0.988463	1	no
10791.g220	10791.g220	-	10791:1980122-2011648	Ovary	Testes	OK	0	129.339	1.79769e+308	1.79769e+308	0.162792	0.518415	no
10791.g222	10791.g222	-	10791:2015364-2032518	Ovary	Testes	OK	0	41.7151	1.79769e+308	1.79769e+308	0.263357	0.617883	no
10791.g224	10791.g224	-	10791:2045335-2048668	Ovary	Testes	OK	0	1.79233	1.79769e+308	1.79769e+308	0.168002	0.518415	no
10791.g225	10791.g225	-	10791:2048714-2067488	Ovary	Testes	NOTEST	0.0182959	0.0227974	0.317348	-0.128796	0.897519	1	no
10791.g229	10791.g229	-	10791:2129334-2170318	Ovary	Testes	OK	27.2789	13.8114	-0.981928	0.385113	0.700154	0.932263	no
10791.g238	10791.g238	-	10791:2221734-2224107	Ovary	Testes	OK	0.790392	5.34432	2.75737	-1.31954	0.186988	0.542682	no
10791.g239	10791.g239	-	10791:2224207-2250869	Ovary	Testes	OK	0.077229	1.03127	3.73914	-0.544658	0.585989	0.862631	no
10791.g244	10791.g244	-	10791:2303137-2312497	Ovary	Testes	OK	43.2467	31.634	-0.451115	0.170917	0.864289	0.999973	no
10791.g245	10791.g245	-	10791:2315982-2316317	Ovary	Testes	NOTEST	0	0	0	0	1	1	no
10791.g247	10791.g247	-	10791:2321218-2321667	Ovary	Testes	OK	5.62731	43.6436	2.95525	-1.41664	0.156587	0.518415	no
10791.g256	10791.g256	-	10791:2362732-2369756	Ovary	Testes	OK	14.4705	6.02686	-1.26364	0.459666	0.645756	0.900362	no
10791.g259	10791.g259	-	10791:2397434-2398942	Ovary	Testes	OK	31.8141	6.82857	-2.22001	0.881624	0.37798	0.716674	no
10791.g261	10791.g261	-	10791:2439008-2452162	Ovary	Testes	NOTEST	0.0140886	0.245669	4.12411	-1.79668	0.0723866	1	no
10791.g262	10791.g262	-	10791:2452208-2462392	Ovary	Testes	OK	0	13.4563	1.79769e+308	1.79769e+308	0.203635	0.564335	no
10791.g268	10791.g268	-	10791:2520032-2521760	Ovary	Testes	OK	0	1.89716	1.79769e+308	1.79769e+308	0.327637	0.674495	no
10791.g270	10791.g270	-	10791:2564636-2577378	Ovary	Testes	NOTEST	0.0380367	0.118496	1.63938	-0.738262	0.460356	1	no
10791.g271	10791.g271	-	10791:2577424-2614058	Ovary	Testes	OK	0.563209	0.657463	0.223238	-0.0294464	0.976509	0.999973	no
10791.g278	10791.g278	-	10791:2720836-2721418	Ovary	Testes	NOTEST	0	0.21367	1.79769e+308	1.79769e+308	0.193544	1	no
10791.g28	10791.g28	-	10791:333659-385428	Ovary	Testes	NOTEST	0	0.276243	1.79769e+308	1.79769e+308	0.16255	1	no
10791.g281	10791.g281	-	10791:2775635-2782298	Ovary	Testes	OK	0	12.2948	1.79769e+308	1.79769e+308	0.400632	0.734566	no
10791.g284	10791.g284	-	10791:2896324-2900288	Ovary	Testes	OK	1.01566	1.62695	0.679755	-0.167447	0.867019	0.999973	no
10791.g287	10791.g287	-	10791:2922161-2925438	Ovary	Testes	NOTEST	0.318489	0.0367432	-3.1157	1.4189	0.155927	1	no
10791.g289	10791.g289	-	10791:2954913-2989550	Ovary	Testes	OK	0	6.75906	1.79769e+308	1.79769e+308	0.180714	0.535258	no
10791.g29	10791.g29	-	10791:387429-409093	Ovary	Testes	OK	0	0.615848	1.79769e+308	1.79769e+308	0.166873	0.518415	no
10791.g291	10791.g291	-	10791:2992113-2995162	Ovary	Testes	OK	0	0.988086	1.79769e+308	1.79769e+308	0.304413	0.654677	no
10791.g296	10791.g296	-	10791:3100298-3101063	Ovary	Testes	OK	0	11.41	1.79769e+308	1.79769e+308	0.261837	0.616242	no
10791.g297	10791.g297	-	10791:3166047-3170358	Ovary	Testes	NOTEST	0.119703	0.00552155	-4.43824	1.79321	0.0729398	1	no
10791.g298	10791.g298	-	10791:3170404-3176228	Ovary	Testes	OK	26.8843	0.531731	-5.65992	2.80075	0.00509848	0.138445	no
10791.g303	10791.g303	-	10791:3184798-3194083	Ovary	Testes	OK	10.7127	2.64253	-2.01933	0.137019	0.891016	0.999973	no
10791.g306	10791.g306	-	10791:3197817-3207728	Ovary	Testes	OK	0	2.63992	1.79769e+308	1.79769e+308	0.363094	0.703813	no
10791.g307	10791.g307	-	10791:3207828-3212391	Ovary	Testes	OK	0.0594	25.5318	8.74762	-3.46023	0.000539723	0.0266071	yes
10791.g309	10791.g309	-	10791:3212438-3233838	Ovary	Testes	OK	0	12.3544	1.79769e+308	1.79769e+308	0.432875	0.759365	no
10791.g310	10791.g310	-	10791:3233886-3254038	Ovary	Testes	NOTEST	0	0.033128	1.79769e+308	1.79769e+308	0.188285	1	no
10791.g311	10791.g311	-	10791:3254138-3264771	Ovary	Testes	NOTEST	0	0.160267	1.79769e+308	1.79769e+308	0.174359	1	no
10791.g312	10791.g312	-	10791:3264818-3277443	Ovary	Testes	OK	0.265957	0.635347	1.25635	-0.465769	0.641381	0.898129	no
10791.g316	10791.g316	-	10791:3294968-3296305	Ovary	Testes	OK	11.8408	0.988382	-3.58255	0.495424	0.620301	0.884984	no
10791.g322	10791.g322	-	10791:3451176-3491935	Ovary	Testes	OK	9.25631	2.49586	-1.8909	0.914147	0.36064	0.703111	no
10791.g325	10791.g325	-	10791:3495165-3503974	Ovary	Testes	OK	21.2739	1.02124	-4.38068	0.546815	0.584506	0.861147	no
10791.g331	10791.g331	-	10791:3544036-3579600	Ovary	Testes	OK	10.7842	77.3652	2.84277	-1.12173	0.261976	0.616242	no
10791.g332	10791.g332	-	10791:3544036-3579600	Ovary	Testes	OK	0	0.452445	1.79769e+308	1.79769e+308	0.497483	0.801459	no
10791.g335	10791.g335	-	10791:3599254-3666379	Ovary	Testes	OK	60.3259	14.8595	-2.02139	0.195965	0.844637	0.999973	no
10791.g336	10791.g336	-	10791:3599254-3666379	Ovary	Testes	OK	9.28317	3.10702	-1.57908	0.0406339	0.967588	0.999973	no
10791.g343	10791.g343	-	10791:3721549-3732103	Ovary	Testes	OK	20.4595	1.44286	-3.82577	1.37823	0.168132	0.518415	no
10791.g344	10791.g344	-	10791:3732104-3742749	Ovary	Testes	OK	26.9218	2.87551	-3.22688	1.13808	0.255087	0.609565	no
10791.g346	10791.g346	-	10791:3749115-3755199	Ovary	Testes	OK	2.32598	0.423201	-2.45843	1.17276	0.240893	0.595723	no
10791.g348	10791.g348	-	10791:3759366-3760159	Ovary	Testes	OK	22.767	2.9473	-2.94948	1.41476	0.157139	0.518415	no
10791.g35	10791.g35	-	10791:426188-427869	Ovary	Testes	NOTEST	0.180503	0.0600814	-1.58703	0.703236	0.481909	1	no
10791.g350	10791.g350	-	10791:3772590-3832454	Ovary	Testes	OK	4.04189	1.48834	-1.44133	0.543231	0.586971	0.863061	no
10791.g351	10791.g351	-	10791:3832503-3852705	Ovary	Testes	OK	0.449825	6.55767	3.86575	-1.21375	0.224845	0.582528	no
10791.g354	10791.g354	-	10791:3865514-3925013	Ovary	Testes	OK	6.24292	4.56011	-0.45315	0.055053	0.956096	0.999973	no
10791.g37	10791.g37	-	10791:434599-444578	Ovary	Testes	OK	0.3913	13.9536	5.15622	-1.74258	0.0814077	0.518415	no
10791.g370	10791.g370	-	10791:3999195-4009038	Ovary	Testes	OK	3.70981	51.2715	3.78874	-1.84394	0.0651917	0.518415	no
10791.g382	10791.g382	-	10791:4060476-4065958	Ovary	Testes	OK	0.644161	0.254434	-1.34013	0.638359	0.52324	0.820112	no
10791.g383	10791.g383	-	10791:4071501-4072958	Ovary	Testes	OK	0.551342	0.131632	-2.06644	0.923723	0.355631	0.69894	no
10791.g39	10791.g39	-	10791:457398-492948	Ovary	Testes	OK	9.77918	8.01461	-0.287082	0.0275481	0.978023	0.999973	no
10791.g390	10791.g390	-	10791:4130308-4138089	Ovary	Testes	OK	5.99687	0.405323	-3.88707	0.00964868	0.992302	0.999973	no
10791.g391	10791.g391	-	10791:4130308-4138089	Ovary	Testes	OK	0.164865	6.74067	5.35354	-0.245208	0.806295	0.986315	no
10791.g392	10791.g392	-	10791:4130308-4138089	Ovary	Testes	OK	258.608	42.765	-2.59627	0.612125	0.540455	0.832729	no
10791.g397	10791.g397	-	10791:4145736-4148578	Ovary	Testes	OK	0	0.701221	1.79769e+308	1.79769e+308	0.166499	0.518415	no
10791.g40	10791.g40	-	10791:457398-492948	Ovary	Testes	NOTEST	0.0856775	0.161061	0.910621	-0.000876322	0.999301	1	no
10791.g401	10791.g401	-	10791:4161523-4223448	Ovary	Testes	NOTEST	0.00825756	0.0272147	1.7206	-0.560438	0.575181	1	no
10791.g402	10791.g402	-	10791:4228378-4229045	Ovary	Testes	OK	0	8.12809	1.79769e+308	1.79769e+308	0.168768	0.518415	no
10791.g406	10791.g406	-	10791:4308552-4319867	Ovary	Testes	OK	12.6144	2.42973	-2.3762	0.883082	0.377192	0.716133	no
10791.g41	10791.g41	-	10791:457398-492948	Ovary	Testes	OK	16.8852	17.221	0.0284128	-0.00342532	0.997267	0.999973	no
10791.g412	10791.g412	-	10791:4351287-4361133	Ovary	Testes	OK	36.5671	9.50644	-1.94357	0.584768	0.558703	0.844715	no
10791.g413	10791.g413	-	10791:4351287-4361133	Ovary	Testes	NOTEST	0.230883	0.178349	-0.372459	0.00925238	0.992618	1	no
10791.g414	10791.g414	-	10791:4361134-4376067	Ovary	Testes	OK	0.55226	2.66315	2.26971	-0.645232	0.518777	0.817175	no
10791.g415	10791.g415	-	10791:4376167-4399671	Ovary	Testes	OK	0	3.99703	1.79769e+308	1.79769e+308	0.428641	0.757221	no
10791.g416	10791.g416	-	10791:4399717-4403151	Ovary	Testes	OK	0	0.86863	1.79769e+308	1.79769e+308	0.163943	0.518415	no
10791.g417	10791.g417	-	10791:4403197-4404137	Ovary	Testes	OK	0	1.40175	1.79769e+308	1.79769e+308	0.163193	0.518415	no
10791.g418	10791.g418	-	10791:4404156-4415092	Ovary	Testes	OK	0	7.19714	1.79769e+308	1.79769e+308	0.446533	0.769207	no
10791.g419	10791.g419	-	10791:4415094-4428167	Ovary	Testes	OK	0.0268066	68.1063	11.311	-2.95646	0.00311194	0.0979966	no
10791.g426	10791.g426	-	10791:4494847-4504778	Ovary	Testes	NOTEST	0	0.37949	1.79769e+308	1.79769e+308	0.162258	1	no
10791.g431	10791.g431	-	10791:4590560-4634755	Ovary	Testes	OK	0.0660107	1.73063	4.71245	-2.23639	0.0253259	0.384861	no
10791.g437	10791.g437	-	10791:4703524-4790927	Ovary	Testes	OK	0	6.97968	1.79769e+308	1.79769e+308	0.240098	0.594822	no
10791.g438	10791.g438	-	10791:4703524-4790927	Ovary	Testes	NOTEST	0.193243	0.388935	1.00911	-0.00499927	0.996011	1	no
10791.g439	10791.g439	-	10791:4703524-4790927	Ovary	Testes	OK	13.955	1.93366	-2.85138	0.359838	0.718968	0.94192	no
10791.g440	10791.g440	-	10791:4810451-4823168	Ovary	Testes	OK	0	9.41655	1.79769e+308	1.79769e+308	0.174225	0.527232	no
10791.g441	10791.g441	-	10791:4810451-4823168	Ovary	Testes	OK	0	0.81948	1.79769e+308	1.79769e+308	0.448561	0.770424	no
10791.g444	10791.g444	-	10791:4827022-4828351	Ovary	Testes	NOTEST	0	0.0822462	1.79769e+308	1.79769e+308	0.193544	1	no
10791.g445	10791.g445	-	10791:4828402-4866671	Ovary	Testes	OK	45.5768	24.8787	-0.873387	0.0176674	0.985904	0.999973	no
10791.g446	10791.g446	-	10791:4828402-4866671	Ovary	Testes	OK	1.43809	760.98	9.04756	-0.730416	0.465136	0.779178	no
10791.g447	10791.g447	-	10791:4828402-4866671	Ovary	Testes	OK	26.3732	37.0617	0.490858	-0.02547	0.97968	0.999973	no
10791.g450	10791.g450	-	10791:4920606-4926989	Ovary	Testes	NOTEST	0	0.0921379	1.79769e+308	1.79769e+308	0.178418	1	no
10791.g451	10791.g451	-	10791:4929176-4931513	Ovary	Testes	OK	0	129.982	1.79769e+308	1.79769e+308	0.141958	0.518415	no
10791.g452	10791.g452	-	10791:4931576-4932196	Ovary	Testes	OK	0	260.142	1.79769e+308	1.79769e+308	0.142848	0.518415	no
10791.g453	10791.g453	-	10791:4932326-4933361	Ovary	Testes	OK	0	76.5006	1.79769e+308	1.79769e+308	0.146659	0.518415	no
10791.g454	10791.g454	-	10791:4936016-4941935	Ovary	Testes	OK	0	0.478469	1.79769e+308	1.79769e+308	0.162328	0.518415	no
10791.g456	10791.g456	-	10791:4966851-4968896	Ovary	Testes	NOTEST	0	0.125153	1.79769e+308	1.79769e+308	0.174359	1	no
10791.g458	10791.g458	-	10791:4980220-4997481	Ovary	Testes	OK	17.0517	20.4993	0.265659	-0.0412855	0.967068	0.999973	no
10791.g46	10791.g46	-	10791:521505-526478	Ovary	Testes	OK	1.48806	147.78	6.63388	-2.39702	0.0165291	0.30832	no
10791.g47	10791.g47	-	10791:529323-564548	Ovary	Testes	OK	15.9744	2.66434	-2.58391	0.96835	0.33287	0.679717	no
10791.g471	10791.g471	-	10791:5094240-5116789	Ovary	Testes	OK	0.691776	19.3026	4.80235	-0.25372	0.799712	0.982964	no
10791.g472	10791.g472	-	10791:5116811-5134000	Ovary	Testes	OK	3.35063	0.48488	-2.78873	0.557399	0.577255	0.857547	no
10791.g485	10791.g485	-	10791:5325594-5334473	Ovary	Testes	OK	66.6217	6.37694	-3.38506	1.41495	0.157082	0.518415	no
10791.g486	10791.g486	-	10791:5334474-5339608	Ovary	Testes	OK	11.612	48.0722	2.04959	-0.586983	0.557215	0.844294	no
10791.g487	10791.g487	-	10791:5339708-5351022	Ovary	Testes	OK	2.812	4.88273	0.796093	-0.0488447	0.961043	0.999973	no
10791.g489	10791.g489	-	10791:5370978-5383272	Ovary	Testes	OK	2.4141	1.75002	-0.46412	0.0227505	0.981849	0.999973	no
10791.g490	10791.g490	-	10791:5383318-5387878	Ovary	Testes	NOTEST	0	0.282366	1.79769e+308	1.79769e+308	0.359994	1	no
10791.g491	10791.g491	-	10791:5383318-5387878	Ovary	Testes	OK	0	1.14203	1.79769e+308	1.79769e+308	0.351837	0.694782	no
10791.g493	10791.g493	-	10791:5396819-5403008	Ovary	Testes	OK	100.909	55.798	-0.854766	0.337894	0.735443	0.952156	no
10791.g495	10791.g495	-	10791:5408358-5421922	Ovary	Testes	OK	85.8702	3.36608	-4.67302	1.72977	0.0836717	0.518415	no
10791.g496	10791.g496	-	10791:5421968-5460203	Ovary	Testes	OK	33.3988	4.1274	-3.01649	0.968234	0.332927	0.679717	no
10791.g497	10791.g497	-	10791:5421968-5460203	Ovary	Testes	OK	0.0204358	0.967622	5.56527	-0.0823713	0.934351	0.999973	no
10791.g5	10791.g5	-	10791:31520-42645	Ovary	Testes	OK	0.0230465	0.814021	5.14245	-2.22261	0.0262418	0.392583	no
10791.g502	10791.g502	-	10791:5503523-5548841	Ovary	Testes	OK	83.7265	26.2033	-1.67594	0.502499	0.615317	0.88167	no
10791.g506	10791.g506	-	10791:5686426-5763231	Ovary	Testes	OK	0.0104127	2.41769	7.85913	-0.564103	0.572684	0.853669	no
10791.g507	10791.g507	-	10791:5763277-5797505	Ovary	Testes	OK	21.3414	1.9042	-3.4864	1.10621	0.268636	0.62338	no
10791.g509	10791.g509	-	10791:5801973-5834497	Ovary	Testes	OK	4.92074	2.72262	-0.85388	0.202164	0.839789	0.998296	no
10791.g511	10791.g511	-	10791:5844057-5844744	Ovary	Testes	NOTEST	0.102529	0.257625	1.32925	-0.55745	0.57722	1	no
10791.g512	10791.g512	-	10791:5844745-5849577	Ovary	Testes	OK	0	9.02736	1.79769e+308	1.79769e+308	0.346133	0.691308	no
10791.g513	10791.g513	-	10791:5844745-5849577	Ovary	Testes	OK	0	6.58169	1.79769e+308	1.79769e+308	0.332477	0.67956	no
10791.g514	10791.g514	-	10791:5849623-5858747	Ovary	Testes	OK	8.54362	0.119783	-6.15635	0.0870138	0.930661	0.999973	no
10791.g515	10791.g515	-	10791:5859955-5860397	Ovary	Testes	NOTEST	0	0	0	0	1	1	no
10791.g518	10791.g518	-	10791:5877982-5891626	Ovary	Testes	NOTEST	0.0381279	0.0930742	1.28753	-0.0226968	0.981892	1	no
10791.g523	10791.g523	-	10791:5906574-5912026	Ovary	Testes	OK	0.614833	1.02363	0.735422	-0.0488943	0.961004	0.999973	no
10791.g535	10791.g535	-	10791:5974423-5977616	Ovary	Testes	OK	0	105.062	1.79769e+308	1.79769e+308	0.307053	0.657279	no
10791.g539	10791.g539	-	10791:5994333-5995066	Ovary	Testes	OK	0	28.3933	1.79769e+308	1.79769e+308	0.160933	0.518415	no
10791.g543	10791.g543	-	10791:6020585-6035843	Ovary	Testes	OK	24.1742	5.90751	-2.03284	0.192145	0.847628	0.999973	no
10791.g545	10791.g545	-	10791:6020585-6035843	Ovary	Testes	NOTEST	0.0502051	0.143363	1.51377	-0.00103976	0.99917	1	no
10791.g546	10791.g546	-	10791:6020585-6035843	Ovary	Testes	OK	28.1296	7.41107	-1.92434	0.262999	0.792552	0.978435	no
10791.g551	10791.g551	-	10791:6049023-6061069	Ovary	Testes	NOTEST	0	0	0	0	1	1	no
10791.g554	10791.g554	-	10791:6064123-6069872	Ovary	Testes	OK	17.369	15.6469	-0.150633	0.0431766	0.965561	0.999973	no
10791.g555	10791.g555	-	10791:6069916-6076885	Ovary	Testes	OK	565.186	9.21381	-5.93878	1.57569	0.115097	0.518415	no
10791.g560	10791.g560	-	10791:6089503-6092777	Ovary	Testes	OK	0.114856	90.1509	9.61638	-0.923823	0.355579	0.69894	no
10791.g561	10791.g561	-	10791:6089503-6092777	Ovary	Testes	NOTEST	0.383024	0.0865046	-2.14659	0.0930957	0.925828	1	no
10791.g562	10791.g562	-	10791:6097633-6099124	Ovary	Testes	OK	7.87861	1.92334	-2.03433	0.967083	0.333503	0.680143	no
10791.g563	10791.g563	-	10791:6101176-6116333	Ovary	Testes	NOTEST	0	0.0935104	1.79769e+308	1.79769e+308	0.243627	1	no
10791.g568	10791.g568	-	10791:6139750-6167061	Ovary	Testes	OK	0	10.7257	1.79769e+308	1.79769e+308	0.238912	0.594742	no
10791.g570	10791.g570	-	10791:6175277-6179929	Ovary	Testes	OK	0	2.83382	1.79769e+308	1.79769e+308	0.312384	0.661764	no
10791.g571	10791.g571	-	10791:6180475-6183117	Ovary	Testes	NOTEST	0	0	0	0	1	1	no
10791.g578	10791.g578	-	10791:6203470-6209987	Ovary	Testes	NOTEST	0	0.0556544	1.79769e+308	1.79769e+308	0.170142	1	no
10791.g579	10791.g579	-	10791:6211928-6215877	Ovary	Testes	NOTEST	0.0145666	0	-1.79769e+308	-1.79769e+308	0.206736	1	no
10791.g582	10791.g582	-	10791:6219057-6233324	Ovary	Testes	NOTEST	0	0.0098049	1.79769e+308	1.79769e+308	0.466097	1	no
10791.g587	10791.g587	-	10791:6245067-6254590	Ovary	Testes	OK	26.1227	8.4245	-1.63264	0.0916034	0.927013	0.999973	no
10791.g588	10791.g588	-	10791:6245067-6254590	Ovary	Testes	OK	15.4067	3.91789	-1.97541	0.306098	0.75953	0.963454	no
10791.g592	10791.g592	-	10791:6265226-6318539	Ovary	Testes	NOTEST	0.390798	0.32853	-0.2504	0.025908	0.979331	1	no
10791.g593	10791.g593	-	10791:6265226-6318539	Ovary	Testes	OK	7.37004	1.07569	-2.77641	0.406612	0.684293	0.924486	no
10791.g595	10791.g595	-	10791:6322929-6325613	Ovary	Testes	NOTEST	0	0	0	0	1	1	no
10791.g597	10791.g597	-	10791:6328083-6329769	Ovary	Testes	NOTEST	0	0	0	0	1	1	no
10791.g6	10791.g6	-	10791:48235-119486	Ovary	Testes	OK	51.3426	10.3996	-2.30363	0.474242	0.635327	0.895681	no
10791.g60	10791.g60	-	10791:682027-709521	Ovary	Testes	OK	1.31933	3.82629	1.53614	-0.632217	0.527245	0.82347	no
10791.g601	10791.g601	-	10791:6338089-6341564	Ovary	Testes	NOTEST	0	0	0	0	1	1	no
10791.g604	10791.g604	-	10791:6349191-6358399	Ovary	Testes	OK	61.9792	2.95336	-4.39135	1.04352	0.296706	0.64837	no
10791.g605	10791.g605	-	10791:6349191-6358399	Ovary	Testes	OK	20.7931	1.82736	-3.50827	0.536622	0.591529	0.86632	no
10791.g610	10791.g610	-	10791:6381815-6387329	Ovary	Testes	OK	0	11.0481	1.79769e+308	1.79769e+308	0.150073	0.518415	no
10791.g611	10791.g611	-	10791:6388315-6398389	Ovary	Testes	NOTEST	0	0.0144658	1.79769e+308	1.79769e+308	0.212097	1	no
10791.g616	10791.g616	-	10791:6420494-6425947	Ovary	Testes	OK	0.470187	0.0709867	-2.72762	1.27936	0.20077	0.561481	no
10791.g62	10791.g62	-	10791:709567-796420	Ovary	Testes	OK	1.23702	6.93078	2.48615	-0.499589	0.617365	0.882638	no
10791.g620	10791.g620	-	10791:6450910-6474684	Ovary	Testes	OK	7.12466	2.46233	-1.5328	0.152275	0.87897	0.999973	no
10791.g622	10791.g622	-	10791:6494764-6499079	Ovary	Testes	OK	28.015	8.07922	-1.79391	0.362442	0.717022	0.941553	no
10791.g623	10791.g623	-	10791:6499080-6505334	Ovary	Testes	OK	19.7794	7.83399	-1.33618	0.463463	0.643032	0.899037	no
10791.g626	10791.g626	-	10791:6561114-6563404	Ovary	Testes	NOTEST	0.134477	0.142316	0.0817332	-0.000365194	0.999709	1	no
10791.g629	10791.g629	-	10791:6570994-6574455	Ovary	Testes	OK	52.9281	3.24	-4.02997	1.67487	0.0939603	0.518415	no
10791.g638	10791.g638	-	10791:6620739-6664043	Ovary	Testes	NOTEST	0.0136621	0.264235	4.27358	-1.44888	0.14737	1	no
10791.g64	10791.g64	-	10791:807863-810130	Ovary	Testes	NOTEST	0	0.332222	1.79769e+308	1.79769e+308	0.168107	1	no
10791.g641	10791.g641	-	10791:6677059-6684833	Ovary	Testes	OK	2.1584	0.627869	-1.78143	0.303325	0.761642	0.964366	no
10791.g644	10791.g644	-	10791:6709573-6716038	Ovary	Testes	OK	0.0435264	3.06853	6.13951	-0.306846	0.75896	0.963179	no
10791.g647	10791.g647	-	10791:6739193-6765344	Ovary	Testes	NOTEST	0.0170515	0.247644	3.86029	-1.74432	0.0811025	1	no
10791.g648	10791.g648	-	10791:6765583-6769257	Ovary	Testes	OK	0.179357	2.09447	3.54568	-1.69033	0.0909649	0.518415	no
10791.g649	10791.g649	-	10791:6771435-6781593	Ovary	Testes	NOTEST	0	0	0	0	1	1	no
10791.g65	10791.g65	-	10791:812210-813729	Ovary	Testes	NOTEST	0	0.285611	1.79769e+308	1.79769e+308	0.166486	1	no
10791.g652	10791.g652	-	10791:6872706-6918832	Ovary	Testes	OK	16.4971	5.04325	-1.70979	0.645256	0.518761	0.817175	no
10791.g654	10791.g654	-	10791:6922285-6929783	Ovary	Testes	OK	1.10146	0.200018	-2.46122	1.17412	0.240348	0.595087	no
10791.g655	10791.g655	-	10791:6929830-6950994	Ovary	Testes	OK	3.56335	0.851412	-2.06531	0.400901	0.688493	0.925921	no
10791.g656	10791.g656	-	10791:6929830-6950994	Ovary	Testes	OK	0.336118	0.450742	0.423335	-0.0447408	0.964314	0.999973	no
10791.g657	10791.g657	-	10791:6955559-7020744	Ovary	Testes	OK	1.43019	0.286241	-2.32091	0.36025	0.71866	0.94192	no
10791.g658	10791.g658	-	10791:6955559-7020744	Ovary	Testes	OK	0.0176988	1.40455	6.31031	-0.611389	0.540942	0.832729	no
10791.g660	10791.g660	-	10791:7022710-7045124	Ovary	Testes	OK	20.4191	6.52077	-1.64681	0.205936	0.836841	0.996911	no
10791.g661	10791.g661	-	10791:7022710-7045124	Ovary	Testes	OK	12.8666	2.09074	-2.62155	0.119661	0.904752	0.999973	no
10791.g666	10791.g666	-	10791:7068078-7078937	Ovary	Testes	NOTEST	0.00953413	0.0430168	2.17373	-0.672777	0.501089	1	no
10791.g670	10791.g670	-	10791:7087748-7107098	Ovary	Testes	OK	0.381936	27.7013	6.18048	-0.696494	0.486119	0.794561	no
10791.g673	10791.g673	-	10791:7114101-7130718	Ovary	Testes	OK	0.179157	0.446811	1.31844	-0.236259	0.813232	0.989014	no
10791.g675	10791.g675	-	10791:7135014-7143198	Ovary	Testes	OK	1.25791	76.8745	5.93341	-2.351	0.0187229	0.332438	no
10791.g678	10791.g678	-	10791:7151758-7153988	Ovary	Testes	OK	17.7057	4.38724	-2.01283	0.743792	0.457002	0.773873	no
10791.g68	10791.g68	-	10791:868490-881978	Ovary	Testes	OK	10.8765	2.57408	-2.07909	0.754709	0.450423	0.770745	no
10791.g680	10791.g680	-	10791:7160323-7165728	Ovary	Testes	OK	17.5152	2.29541	-2.93178	0.642566	0.520506	0.818288	no
10791.g681	10791.g681	-	10791:7165850-7168275	Ovary	Testes	OK	90.8153	5.17875	-4.13226	2.08008	0.0375181	0.452722	no
10791.g682	10791.g682	-	10791:7168322-7180896	Ovary	Testes	OK	10.6401	26.8883	1.33747	-0.209954	0.833703	0.995636	no
10791.g685	10791.g685	-	10791:7180942-7353132	Ovary	Testes	OK	0.130607	3.31029	4.66365	-0.669617	0.503102	0.806717	no
10791.g687	10791.g687	-	10791:7353178-7369246	Ovary	Testes	OK	65.2295	10.1404	-2.68542	0.901539	0.367302	0.708088	no
10791.g688	10791.g688	-	10791:7371282-7377386	Ovary	Testes	OK	110.348	4.36726	-4.65919	1.80322	0.0713534	0.518415	no
10791.g689	10791.g689	-	10791:7377432-7389546	Ovary	Testes	OK	67.0103	0.73725	-6.50608	1.3663	0.171844	0.522473	no
10791.g692	10791.g692	-	10791:7402542-7438726	Ovary	Testes	NOTEST	0.217171	0.0608972	-1.83438	0.173914	0.861933	1	no
10791.g694	10791.g694	-	10791:7453532-7472486	Ovary	Testes	OK	1.62392	1.8143	0.159929	-0.0128418	0.989754	0.999973	no
10791.g695	10791.g695	-	10791:7453532-7472486	Ovary	Testes	NOTEST	0	0	0	0	1	1	no
10791.g699	10791.g699	-	10791:7482516-7492576	Ovary	Testes	OK	0.475824	0.198429	-1.26181	0.0414719	0.96692	0.999973	no
10791.g7	10791.g7	-	10791:121385-122385	Ovary	Testes	OK	4.28443	2.81691	-0.604993	0.284457	0.77606	0.972953	no
10791.g70	10791.g70	-	10791:885040-889735	Ovary	Testes	OK	40.2908	4.89191	-3.04198	1.12186	0.261921	0.616242	no
10791.g702	10791.g702	-	10791:7500753-7501636	Ovary	Testes	OK	201.699	30.0081	-2.74878	1.01759	0.308874	0.659563	no
10791.g703	10791.g703	-	10791:7502339-7515604	Ovary	Testes	OK	9.08034	5.77614	-0.652639	0.0841851	0.932909	0.999973	no
10791.g704	10791.g704	-	10791:7502339-7515604	Ovary	Testes	OK	34.0419	8.01419	-2.08668	0.276972	0.781801	0.974835	no
10791.g709	10791.g709	-	10791:7573881-7606388	Ovary	Testes	NOTEST	0	0.00875741	1.79769e+308	1.79769e+308	0.321785	1	no
10791.g727	10791.g727	-	10791:7696630-7700711	Ovary	Testes	OK	1.04241	0.750307	-0.474371	0.0313916	0.974957	0.999973	no
10791.g730	10791.g730	-	10791:7702671-7725355	Ovary	Testes	OK	10.0777	11.4688	0.186545	-0.0572928	0.954312	0.999973	no
10791.g732	10791.g732	-	10791:7744631-7751524	Ovary	Testes	OK	0	1.16679	1.79769e+308	1.79769e+308	0.166972	0.518415	no
10791.g735	10791.g735	-	10791:7766331-7842355	Ovary	Testes	OK	1.88029	2.67121	0.506539	-0.0236321	0.981146	0.999973	no
10791.g736	10791.g736	-	10791:7766331-7842355	Ovary	Testes	OK	0.601047	31.1329	5.69482	-1.51237	0.13044	0.518415	no
10791.g737	10791.g737	-	10791:7842381-7847785	Ovary	Testes	OK	0	2.64512	1.79769e+308	1.79769e+308	0.412627	0.74292	no
10791.g740	10791.g740	-	10791:7848664-7852195	Ovary	Testes	OK	0	0.609554	1.79769e+308	1.79769e+308	0.473896	0.784001	no
10791.g741	10791.g741	-	10791:7852295-7855910	Ovary	Testes	OK	3.01848	2.18765	-0.464442	0.219952	0.825908	0.993153	no
10791.g742	10791.g742	-	10791:7855911-7890795	Ovary	Testes	OK	5.04178	3.03271	-0.733325	0.207154	0.835889	0.996911	no
10791.g743	10791.g743	-	10791:7890841-7897705	Ovary	Testes	OK	0.0936671	1.18717	3.66384	-1.699	0.0893193	0.518415	no
10791.g744	10791.g744	-	10791:7897805-7898623	Ovary	Testes	NOTEST	0.181536	0.341716	0.912545	-0.40457	0.685793	1	no
10791.g745	10791.g745	-	10791:7898675-7914731	Ovary	Testes	OK	1.29337	5.38596	2.05807	-0.074462	0.940643	0.999973	no
10791.g746	10791.g746	-	10791:7898675-7914731	Ovary	Testes	OK	8.03868	38.248	2.25035	-0.968175	0.332957	0.679717	no
10791.g749	10791.g749	-	10791:7918306-7918865	Ovary	Testes	OK	415.092	0	-1.79769e+308	-1.79769e+308	0.211772	0.572046	no
10791.g750	10791.g750	-	10791:7918922-7920655	Ovary	Testes	OK	167.612	0	-1.79769e+308	-1.79769e+308	0.338794	0.684699	no
10791.g755	10791.g755	-	10791:7998199-8002931	Ovary	Testes	OK	0	11.1932	1.79769e+308	1.79769e+308	0.15252	0.518415	no
10791.g757	10791.g757	-	10791:8020618-8040231	Ovary	Testes	OK	0	65.8405	1.79769e+308	1.79769e+308	0.327418	0.674212	no
10791.g759	10791.g759	-	10791:8046022-8047546	Ovary	Testes	OK	35.5407	10.0899	-1.81656	0.548725	0.583194	0.860892	no
10791.g765	10791.g765	-	10791:8121041-8124391	Ovary	Testes	OK	1.35099	0.622836	-1.1171	0.0412486	0.967098	0.999973	no
10791.g77	10791.g77	-	10791:953014-963774	Ovary	Testes	OK	1.11284	2.78708	1.32451	-0.428294	0.668437	0.916859	no
10791.g772	10791.g772	-	10791:8156826-8178085	Ovary	Testes	OK	63.4946	4.83042	-3.71641	1.22617	0.220133	0.577235	no
10791.g774	10791.g774	-	10791:8184224-8188170	Ovary	Testes	OK	0.195109	3.23363	4.0508	-0.564712	0.572269	0.853509	no
10791.g775	10791.g775	-	10791:8188174-8193085	Ovary	Testes	OK	0.592319	0.303878	-0.962883	0.459364	0.645973	0.900442	no
10791.g776	10791.g776	-	10791:8193185-8254815	Ovary	Testes	NOTEST	0.0147137	0.0183274	0.316844	-0.00729058	0.994183	1	no
10791.g779	10791.g779	-	10791:8269628-8288081	Ovary	Testes	OK	2.78825	4.1338	0.568111	-0.0250569	0.98001	0.999973	no
10791.g780	10791.g780	-	10791:8288129-8296711	Ovary	Testes	NOTEST	0	0.076346	1.79769e+308	1.79769e+308	0.455374	1	no
10791.g781	10791.g781	-	10791:8296811-8312981	Ovary	Testes	NOTEST	0.171601	0.0570624	-1.58844	0.0184195	0.985304	1	no
10791.g789	10791.g789	-	10791:8374517-8380651	Ovary	Testes	OK	1.13753	0.221537	-2.36028	0.0753035	0.939973	0.999973	no
10791.g79	10791.g79	-	10791:968525-974374	Ovary	Testes	OK	1.05539	0.376229	-1.48809	0.070092	0.94412	0.999973	no
10791.g790	10791.g790	-	10791:8380847-8385895	Ovary	Testes	OK	3.93693	0.947467	-2.05492	0.0291478	0.976747	0.999973	no
10791.g796	10791.g796	-	10791:8424011-8438327	Ovary	Testes	OK	3.83096	5.12692	0.420386	-0.0916641	0.926965	0.999973	no
10791.g797	10791.g797	-	10791:8438328-8459841	Ovary	Testes	OK	0.520083	0.441809	-0.23532	0.110873	0.911717	0.999973	no
10791.g798	10791.g798	-	10791:8460817-8487016	Ovary	Testes	NOTEST	0.108504	0.0675306	-0.684135	0.264168	0.79165	1	no
10791.g799	10791.g799	-	10791:8460817-8487016	Ovary	Testes	NOTEST	0	0.0139347	1.79769e+308	1.79769e+308	0.387773	1	no
10791.g804	10791.g804	-	10791:8498137-8503306	Ovary	Testes	OK	2.01316	7.275	1.85348	-0.703362	0.48183	0.790925	no
10791.g808	10791.g808	-	10791:8511136-8522691	Ovary	Testes	NOTEST	0.0306317	0.0317977	0.0538947	-0.0172166	0.986264	1	no
10791.g814	10791.g814	-	10791:8628254-8667760	Ovary	Testes	OK	35.9884	5.16916	-2.79953	1.11119	0.266487	0.620959	no
10791.g815	10791.g815	-	10791:8628254-8667760	Ovary	Testes	OK	2.74311	0.482765	-2.50642	0.0635797	0.949305	0.999973	no
10791.g819	10791.g819	-	10791:8677440-8699944	Ovary	Testes	OK	13.9846	1.4108	-3.30925	0.35031	0.726106	0.946646	no
10791.g820	10791.g820	-	10791:8677440-8699944	Ovary	Testes	OK	65.1549	2.42733	-4.74643	1.79814	0.0721554	0.518415	no
10791.g822	10791.g822	-	10791:8719900-8723942	Ovary	Testes	OK	0	15.5087	1.79769e+308	1.79769e+308	0.220793	0.578307	no
10791.g832	10791.g832	-	10791:8852068-8854661	Ovary	Testes	OK	0.10999	1.57812	3.84276	-1.1824	0.237047	0.593836	no
10791.g834	10791.g834	-	10791:8869401-8870883	Ovary	Testes	OK	0.0874565	238.599	11.4137	-4.24529	2.18315e-05	0.00265895	yes
10791.g844	10791.g844	-	10791:8918661-8922572	Ovary	Testes	NOTEST	0	0.075941	1.79769e+308	1.79769e+308	0.174359	1	no
10791.g851	10791.g851	-	10791:8945756-8948031	Ovary	Testes	OK	10.8746	2.83645	-1.93881	0.68789	0.491522	0.796943	no
10791.g854	10791.g854	-	10791:8952912-8956771	Ovary	Testes	OK	1.81801	0.405181	-2.16572	0.0929798	0.92592	0.999973	no
10791.g856	10791.g856	-	10791:8957922-8968481	Ovary	Testes	OK	19.3814	1.54997	-3.64436	0.974562	0.329778	0.676714	no
10791.g857	10791.g857	-	10791:8957922-8968481	Ovary	Testes	OK	25.5617	1.88935	-3.75802	1.36023	0.173759	0.52636	no
10791.g861	10791.g861	-	10791:8988921-9000955	Ovary	Testes	OK	7.09462	49.8644	2.81321	-0.376712	0.706388	0.936234	no
10791.g862	10791.g862	-	10791:8988921-9000955	Ovary	Testes	OK	51.7938	14.1315	-1.87387	0.135089	0.892542	0.999973	no
10791.g876	10791.g876	-	10791:9088571-9094674	Ovary	Testes	OK	0	3.59838	1.79769e+308	1.79769e+308	0.33085	0.677907	no
10791.g88	10791.g88	-	10791:1030419-1032704	Ovary	Testes	OK	5.66841	2.53326	-1.16195	0.555449	0.578588	0.858476	no
10791.g880	10791.g880	-	10791:9120131-9190776	Ovary	Testes	OK	0.0959702	0.68755	2.84081	-0.0421993	0.96634	0.999973	no
10791.g882	10791.g882	-	10791:9120131-9190776	Ovary	Testes	OK	0.125536	1.47058	3.55022	-0.0377475	0.969889	0.999973	no
10791.g883	10791.g883	-	10791:9120131-9190776	Ovary	Testes	OK	0.234001	0.749734	1.67986	-0.125032	0.900498	0.999973	no
10791.g885	10791.g885	-	10791:9247286-9299958	Ovary	Testes	OK	0.502881	0.874459	0.798173	-0.366488	0.714001	0.939373	no
10791.g89	10791.g89	-	10791:1032773-1034614	Ovary	Testes	OK	10.8266	0.967013	-3.4849	1.68137	0.0926915	0.518415	no
10791.g892	10791.g892	-	10791:9329184-9416248	Ovary	Testes	OK	15.9481	3.49685	-2.18925	0.695182	0.486941	0.794806	no
10791.g893	10791.g893	-	10791:9329184-9416248	Ovary	Testes	NOTEST	0	0.0116795	1.79769e+308	1.79769e+308	0.483218	1	no
10791.g896	10791.g896	-	10791:9425484-9429638	Ovary	Testes	OK	5.64254	3.52252	-0.679737	0.244825	0.806592	0.986315	no
10791.g897	10791.g897	-	10791:9429738-9431111	Ovary	Testes	OK	5.55272	4.01718	-0.467009	0.220718	0.825312	0.993153	no
10791.g899	10791.g899	-	10791:9433904-9436208	Ovary	Testes	OK	0	1.87777	1.79769e+308	1.79769e+308	0.367046	0.707959	no
10791.g901	10791.g901	-	10791:9439349-9450148	Ovary	Testes	OK	126.761	9.33768	-3.7629	0.354799	0.72274	0.943675	no
10791.g904	10791.g904	-	10791:9478479-9481260	Ovary	Testes	NOTEST	0.10568	0	-1.79769e+308	-1.79769e+308	0.494518	1	no
10791.g907	10791.g907	-	10791:9490526-9497664	Ovary	Testes	OK	451.43	49.3126	-3.19447	1.23262	0.217718	0.576636	no
10791.g91	10791.g91	-	10791:1039303-1040529	Ovary	Testes	OK	0.0647597	22.5209	8.44195	-3.10952	0.00187392	0.0680692	no
10791.g911	10791.g911	-	10791:9502891-9528118	Ovary	Testes	OK	1.27053	5.55576	2.12856	-0.96964	0.332226	0.679213	no
10791.g912	10791.g912	-	10791:9528119-9622598	Ovary	Testes	OK	26.4141	26.4477	0.00183436	-0.000277686	0.999778	0.999973	no
10791.g913	10791.g913	-	10791:9528119-9622598	Ovary	Testes	OK	0.0847238	1.38351	4.02942	-0.00221401	0.998233	0.999973	no
10791.g914	10791.g914	-	10791:9528119-9622598	Ovary	Testes	OK	0.0218291	0.521542	4.57846	-0.00705001	0.994375	0.999973	no
10791.g915	10791.g915	-	10791:9528119-9622598	Ovary	Testes	OK	19.0282	5.78677	-1.71731	0.0865194	0.931054	0.999973	no
10791.g919	10791.g919	-	10791:9631824-9724176	Ovary	Testes	OK	16.3124	3.75206	-2.12021	0.0402744	0.967874	0.999973	no
10791.g920	10791.g920	-	10791:9724222-9738116	Ovary	Testes	OK	0	1.43332	1.79769e+308	1.79769e+308	0.422385	0.75155	no
10791.g922	10791.g922	-	10791:9791226-9819132	Ovary	Testes	OK	0.0351407	2.88242	6.35799	-2.88545	0.00390849	0.113979	no
10791.g925	10791.g925	-	10791:9839603-9930822	Ovary	Testes	OK	32.0302	8.01361	-1.99891	0.860091	0.389739	0.725664	no
10791.g929	10791.g929	-	10791:9971723-9979482	Ovary	Testes	OK	35.6124	5.48661	-2.69839	1.09776	0.272311	0.626574	no
10791.g930	10791.g930	-	10791:9979582-10037456	Ovary	Testes	OK	12.5047	28.0409	1.16506	-0.435268	0.663368	0.912626	no
10791.g937	10791.g937	-	10791:10108482-10119916	Ovary	Testes	OK	0.175352	1.21448	2.79201	-0.31352	0.753886	0.960829	no
10791.g938	10791.g938	-	10791:10119963-10129876	Ovary	Testes	OK	0.128791	17.8904	7.118	-3.44309	0.000575115	0.0280892	yes
10791.g941	10791.g941	-	10791:10140906-10155589	Ovary	Testes	NOTEST	0.0147844	0.0770009	2.3808	-0.650061	0.515653	1	no
10791.g944	10791.g944	-	10791:10158677-10176161	Ovary	Testes	OK	0.0702745	16.4307	7.86918	-0.0137032	0.989067	0.999973	no
10791.g948	10791.g948	-	10791:10218072-10236596	Ovary	Testes	OK	10.0792	1.78627	-2.49636	0.365683	0.714602	0.939659	no
10791.g949	10791.g949	-	10791:10244486-10248101	Ovary	Testes	OK	182.269	9.40288	-4.27682	1.60015	0.109565	0.518415	no
10791.g952	10791.g952	-	10791:10262551-10263746	Ovary	Testes	NOTEST	0	0.0440913	1.79769e+308	1.79769e+308	0.234076	1	no
10791.g953	10791.g953	-	10791:10265241-10267237	Ovary	Testes	OK	0	1.74708	1.79769e+308	1.79769e+308	0.168262	0.518415	no
10791.g956	10791.g956	-	10791:10276851-10280482	Ovary	Testes	OK	4.64609	0.401799	-3.53147	0.361241	0.717919	0.94192	no
10791.g960	10791.g960	-	10791:10294521-10296564	Ovary	Testes	NOTEST	0	0.0121446	1.79769e+308	1.79769e+308	0.234076	1	no
10791.g961	10791.g961	-	10791:10298011-10300628	Ovary	Testes	OK	0.411332	0.342798	-0.262946	0.124955	0.900559	0.999973	no
10791.g968	10791.g968	-	10791:10310851-10311627	Ovary	Testes	OK	0	1.86693	1.79769e+308	1.79769e+308	0.163437	0.518415	no
10791.g972	10791.g972	-	10791:10320673-10326611	Ovary	Testes	OK	0	1.90589	1.79769e+308	1.79769e+308	0.168768	0.518415	no
10791.g975	10791.g975	-	10791:10329421-10330040	Ovary	Testes	OK	0	1.67241	1.79769e+308	1.79769e+308	0.162268	0.518415	no
10791.g977	10791.g977	-	10791:10331168-10332541	Ovary	Testes	OK	0	192.896	1.79769e+308	1.79769e+308	0.140629	0.518415	no
10791.g978	10791.g978	-	10791:10333051-10333759	Ovary	Testes	OK	0	3.03753	1.79769e+308	1.79769e+308	0.165657	0.518415	no
10791.g980	10791.g980	-	10791:10340321-10341178	Ovary	Testes	OK	0	7.6449	1.79769e+308	1.79769e+308	0.187008	0.542682	no
10791.g981	10791.g981	-	10791:10345461-10348830	Ovary	Testes	NOTEST	0	0.0592444	1.79769e+308	1.79769e+308	0.200819	1	no
10791.g982	10791.g982	-	10791:10351071-10351813	Ovary	Testes	NOTEST	0	0	0	0	1	1	no
10791.g983	10791.g983	-	10791:10353741-10354908	Ovary	Testes	NOTEST	0.288709	0.0240755	-3.58398	1.43186	0.152183	1	no
10791.g984	10791.g984	-	10791:10355681-10356637	Ovary	Testes	NOTEST	0	0	0	0	1	1	no
10791.g985	10791.g985	-	10791:10358181-10358911	Ovary	Testes	NOTEST	0	0	0	0	1	1	no
10791.g986	10791.g986	-	10791:10359003-10359681	Ovary	Testes	NOTEST	0	0	0	0	1	1	no
10791.g987	10791.g987	-	10791:10363239-10363721	Ovary	Testes	NOTEST	0	0	0	0	1	1	no
10791.g988	10791.g988	-	10791:10364415-10365411	Ovary	Testes	OK	0.491025	2.37083	2.27152	-0.758105	0.448388	0.770407	no
10791.g989	10791.g989	-	10791:10367362-10367891	Ovary	Testes	NOTEST	0	0.146615	1.79769e+308	1.79769e+308	0.212097	1	no
10791.g992	10791.g992	-	10791:10372401-10372804	Ovary	Testes	NOTEST	0	0	0	0	1	1	no
10791.g993	10791.g993	-	10791:10373253-10373731	Ovary	Testes	NOTEST	0	0.0704017	1.79769e+308	1.79769e+308	0.234076	1	no
10791.g994	10791.g994	-	10791:10374019-10374501	Ovary	Testes	NOTEST	0	0.0908336	1.79769e+308	1.79769e+308	0.234076	1	no
10792.g1	10792.g1	-	10792:11742-20605	Ovary	Testes	NOTEST	0.0449338	0.0746826	0.732973	-0.323552	0.746277	1	no
10792.g10	10792.g10	-	10792:129500-130691	Ovary	Testes	NOTEST	0.112095	0.257016	1.19714	-0.534341	0.593105	1	no
10792.g1003	10792.g1003	-	10792:10527076-10528186	Ovary	Testes	NOTEST	0	0.0479498	1.79769e+308	1.79769e+308	0.212097	1	no
10792.g101	10792.g101	-	10792:1218892-1240263	Ovary	Testes	OK	15.6972	5.06654	-1.63144	0.115676	0.907909	0.999973	no
10792.g1017	10792.g1017	-	10792:10573914-10575581	Ovary	Testes	OK	81.3841	10.4178	-2.9657	1.2146	0.224519	0.582528	no
10792.g1020	10792.g1020	-	10792:10589938-10595259	Ovary	Testes	OK	17.6211	20.2623	0.201493	-0.0622046	0.9504	0.999973	no
10792.g1021	10792.g1021	-	10792:10595264-10597542	Ovary	Testes	OK	138.722	7.75775	-4.16041	2.04729	0.0406294	0.468001	no
10792.g1028	10792.g1028	-	10792:10624709-10625572	Ovary	Testes	OK	65.723	96.8637	0.559557	-0.20219	0.839769	0.998296	no
10792.g103	10792.g103	-	10792:1275128-1337221	Ovary	Testes	OK	0.00552955	3.47743	9.29664	-4.12068	3.77749e-05	0.00372443	yes
10792.g1036	10792.g1036	-	10792:10715276-10720235	Ovary	Testes	OK	16.5066	9.70695	-0.765957	0.234625	0.8145	0.989458	no
10792.g1043	10792.g1043	-	10792:10753962-10766086	Ovary	Testes	NOTEST	0.146733	0.217717	0.569262	-0.27215	0.785507	1	no
10792.g1050	10792.g1050	-	10792:10808328-10867179	Ovary	Testes	OK	15.079	1.91205	-2.97935	0.222925	0.823594	0.993153	no
10792.g1052	10792.g1052	-	10792:10808328-10867179	Ovary	Testes	OK	30.4605	2.50585	-3.60357	0.46969	0.638576	0.897453	no
10792.g1054	10792.g1054	-	10792:10881625-10898165	Ovary	Testes	OK	1.17466	0.620403	-0.92097	0.435838	0.662955	0.91221	no
10792.g1057	10792.g1057	-	10792:10905611-10907955	Ovary	Testes	OK	0.2769	0.610107	1.1397	-0.547197	0.584243	0.861147	no
10792.g1059	10792.g1059	-	10792:10910185-10919097	Ovary	Testes	OK	33.0627	1.88854	-4.12987	1.65482	0.0979603	0.518415	no
10792.g1060	10792.g1060	-	10792:10910185-10919097	Ovary	Testes	OK	0.378114	2.08567	2.46362	-0.00858122	0.993153	0.999973	no
10792.g1061	10792.g1061	-	10792:10919145-10924369	Ovary	Testes	OK	59.5469	5.33542	-3.48035	1.28422	0.199066	0.559628	no
10792.g1063	10792.g1063	-	10792:10941615-10942292	Ovary	Testes	OK	17.47	11.818	-0.563891	0.128164	0.898019	0.999973	no
10792.g1066	10792.g1066	-	10792:10949153-10952969	Ovary	Testes	NOTEST	0	0.225884	1.79769e+308	1.79769e+308	0.468174	1	no
[truncated: 13,142 more rows]
