# Supplementary material for: Revised Annotations, Sex-Biased Expression, and Lineage-Specific Genes in the Drosophila melanogaster Group
Source: G3 (Bethesda). 2014 Oct 1;4(12):2345–51. doi: 10.1534/g3.114.013532 (PMC4267930; doi:10.1534/g3.114.013532)
Supplement: Supporting Information [file supp_g3.114.013532_FileS1.zip › GFF/Cuffdiff_Output/DsimCarcass.expdiff]

test_id	gene_id	gene	locus	sample_1	sample_2	status	value_1	value_2	log2(fold_change)	test_stat	p_value	q_value	significant
	-	-	6:20342990-20453388	FemaleCarcass	MaleCarcass	OK	5.85449	7.00998	0.259867	-0.332332	0.739638	0.999994	no
0.g1014	0.g1014	-	0:8795364-8823455	FemaleCarcass	MaleCarcass	NOTEST	0.00886322	0.0061665	-0.523379	0.143091	0.886219	1	no
0.g1015	0.g1015	-	0:8823504-8862157	FemaleCarcass	MaleCarcass	OK	4.22582	5.1584	0.287694	-0.550151	0.582216	0.999994	no
0.g1017	0.g1017	-	0:8900179-8940397	FemaleCarcass	MaleCarcass	OK	10.5	9.67461	-0.118121	0.205223	0.837398	0.999994	no
0.g1020	0.g1020	-	0:8947002-8947820	FemaleCarcass	MaleCarcass	OK	0	8.67702	1.79769e+308	1.79769e+308	0.00198543	0.0342209	yes
0.g1021	0.g1021	-	0:8949530-9003337	FemaleCarcass	MaleCarcass	OK	0.211981	0.332243	0.648306	-0.151818	0.87933	0.999994	no
0.g1024	0.g1024	-	0:9035586-9043349	FemaleCarcass	MaleCarcass	OK	0	0.943524	1.79769e+308	1.79769e+308	0.0256874	0.257845	no
0.g1028	0.g1028	-	0:9084595-9105236	FemaleCarcass	MaleCarcass	OK	0.62063	0.991386	0.675714	-0.927214	0.353815	0.999994	no
0.g1031	0.g1031	-	0:9117986-9118858	FemaleCarcass	MaleCarcass	OK	0.0778947	3.18394	5.35315	-3.87127	0.000108271	0.00359627	yes
0.g1038	0.g1038	-	0:9204214-9213018	FemaleCarcass	MaleCarcass	OK	2.2839	18.1436	2.98989	-4.71102	2.46475e-06	0.000139514	yes
0.g1042	0.g1042	-	0:9227434-9228942	FemaleCarcass	MaleCarcass	NOTEST	0.00884247	0.0112532	0.347817	-0.0556187	0.955646	1	no
0.g1044	0.g1044	-	0:9231099-9234664	FemaleCarcass	MaleCarcass	OK	33.0916	45.4886	0.459041	-0.90317	0.366436	0.999994	no
0.g1045	0.g1045	-	0:9234938-9250254	FemaleCarcass	MaleCarcass	OK	11.9848	14.2468	0.24943	-0.500855	0.616473	0.999994	no
0.g1048	0.g1048	-	0:9260490-9262994	FemaleCarcass	MaleCarcass	OK	0	8.02753	1.79769e+308	1.79769e+308	0.000574448	0.0132552	yes
0.g1052	0.g1052	-	0:9285524-9295818	FemaleCarcass	MaleCarcass	NOTEST	0.0123894	0	-1.79769e+308	-1.79769e+308	0.171593	1	no
0.g1054	0.g1054	-	0:9299174-9309216	FemaleCarcass	MaleCarcass	OK	4.69629	8.42689	0.843481	-1.5175	0.129141	0.803749	no
0.g1057	0.g1057	-	0:9367965-9382254	FemaleCarcass	MaleCarcass	OK	28.2006	32.1053	0.187084	-0.36805	0.712836	0.999994	no
0.g1061	0.g1061	-	0:9395519-9432646	FemaleCarcass	MaleCarcass	NOTEST	0.146707	0.151943	0.0505929	-0.000538319	0.99957	1	no
0.g1062	0.g1062	-	0:9395519-9432646	FemaleCarcass	MaleCarcass	OK	1.28587	2.01843	0.650496	-0.100258	0.920139	0.999994	no
0.g1066	0.g1066	-	0:9447801-9449196	FemaleCarcass	MaleCarcass	NOTEST	0.179278	0.0602228	-1.57381	1.11853	0.263339	1	no
0.g1067	0.g1067	-	0:9449296-9453171	FemaleCarcass	MaleCarcass	OK	0.36376	0.236887	-0.61879	0.0110998	0.991144	0.999994	no
0.g1069	0.g1069	-	0:9461396-9471055	FemaleCarcass	MaleCarcass	NOTEST	0.16997	0.120169	-0.500224	0.0358412	0.971409	1	no
0.g1070	0.g1070	-	0:9461396-9471055	FemaleCarcass	MaleCarcass	OK	0.806069	0.811654	0.00996108	-0.00222437	0.998225	0.999994	no
0.g1071	0.g1071	-	0:9472116-9475503	FemaleCarcass	MaleCarcass	OK	1.24275	0.913257	-0.444442	0.659953	0.509284	0.999994	no
0.g1073	0.g1073	-	0:9479123-9495966	FemaleCarcass	MaleCarcass	OK	1.27417	2.11903	0.733845	-1.16527	0.243911	0.999994	no
0.g1074	0.g1074	-	0:9496014-9583556	FemaleCarcass	MaleCarcass	OK	1.21313	1.78742	0.559146	-0.911057	0.362265	0.999994	no
0.g1075	0.g1075	-	0:9583946-9588066	FemaleCarcass	MaleCarcass	NOTEST	0	0	0	0	1	1	no
0.g1081	0.g1081	-	0:9595696-9604691	FemaleCarcass	MaleCarcass	OK	0.349028	0.186254	-0.906071	0.0195056	0.984438	0.999994	no
0.g109	0.g109	-	0:833081-839989	FemaleCarcass	MaleCarcass	OK	6.98861	6.85907	-0.0269929	0.0349088	0.972152	0.999994	no
0.g1091	0.g1091	-	0:9685787-9694021	FemaleCarcass	MaleCarcass	NOTEST	0.0497407	0.0288121	-0.787753	0.408365	0.683006	1	no
0.g1094	0.g1094	-	0:9703942-9708831	FemaleCarcass	MaleCarcass	OK	0.0393515	0.924882	4.55478	-4.92995	8.22501e-07	5.54087e-05	yes
0.g1096	0.g1096	-	0:9721911-9722880	FemaleCarcass	MaleCarcass	NOTEST	0.0582725	0.0104414	-2.4805	0.762853	0.445551	1	no
0.g1097	0.g1097	-	0:9723150-9731113	FemaleCarcass	MaleCarcass	OK	3.07686	3.25579	0.0815508	-0.135038	0.892582	0.999994	no
0.g1098	0.g1098	-	0:9737450-9742750	FemaleCarcass	MaleCarcass	OK	0.950906	4.06366	2.0954	-3.1182	0.00181959	0.0317631	yes
0.g11	0.g11	-	0:90089-92907	FemaleCarcass	MaleCarcass	OK	1.09727	1.12707	0.0386663	-0.018483	0.985254	0.999994	no
0.g1102	0.g1102	-	0:9754388-9780430	FemaleCarcass	MaleCarcass	NOTEST	0.149246	0.235859	0.660237	-0.819975	0.41223	1	no
0.g1104	0.g1104	-	0:9791090-9816219	FemaleCarcass	MaleCarcass	OK	1.92642	1.42399	-0.435979	0.676102	0.498976	0.999994	no
0.g1105	0.g1105	-	0:9816343-9828220	FemaleCarcass	MaleCarcass	NOTEST	0.0707478	0.252769	1.83706	-1.64321	0.10034	1	no
0.g1107	0.g1107	-	0:9850250-9853531	FemaleCarcass	MaleCarcass	NOTEST	0.0315401	0.0572168	0.859252	-0.718523	0.472435	1	no
0.g111	0.g111	-	0:841122-851781	FemaleCarcass	MaleCarcass	OK	0.00467019	0.316416	6.0822	-3.86589	0.000110685	0.00364295	yes
0.g1113	0.g1113	-	0:9884773-9886440	FemaleCarcass	MaleCarcass	OK	0.338537	0.569678	0.750831	-0.804184	0.421291	0.999994	no
0.g1128	0.g1128	-	0:9929570-9933680	FemaleCarcass	MaleCarcass	OK	74.9691	85.7265	0.193445	-0.372013	0.709883	0.999994	no
0.g113	0.g113	-	0:868911-869610	FemaleCarcass	MaleCarcass	NOTEST	0.0159694	0	-1.79769e+308	-1.79769e+308	0.311146	1	no
0.g1130	0.g1130	-	0:9940295-9941446	FemaleCarcass	MaleCarcass	LOWDATA	3.9137	3.62561	-0.110311	0	1	1	no
0.g1137	0.g1137	-	0:9956756-9973667	FemaleCarcass	MaleCarcass	OK	5.02194	3.65818	-0.457121	0.225482	0.821604	0.999994	no
0.g114	0.g114	-	0:870261-881945	FemaleCarcass	MaleCarcass	OK	0.642478	0.526336	-0.287665	0.416132	0.677313	0.999994	no
0.g115	0.g115	-	0:886891-922447	FemaleCarcass	MaleCarcass	OK	0.547448	0.857251	0.646996	-1.02219	0.30669	0.999994	no
0.g1154	0.g1154	-	0:10020937-10022482	FemaleCarcass	MaleCarcass	OK	21.6218	17.4923	-0.305763	0.599751	0.548672	0.999994	no
0.g116	0.g116	-	0:958621-996331	FemaleCarcass	MaleCarcass	OK	9.56459	11.7945	0.302345	-0.316033	0.751978	0.999994	no
0.g1165	0.g1165	-	0:10058587-10065177	FemaleCarcass	MaleCarcass	LOWDATA	31.6945	14.6688	-1.11148	0	1	1	no
0.g1168	0.g1168	-	0:10066727-10071754	FemaleCarcass	MaleCarcass	OK	9.09643	7.88464	-0.206255	0.370778	0.710803	0.999994	no
0.g117	0.g117	-	0:958621-996331	FemaleCarcass	MaleCarcass	OK	0.831861	0.675544	-0.300293	0.00941315	0.99249	0.999994	no
0.g1170	0.g1170	-	0:10082186-10084067	FemaleCarcass	MaleCarcass	OK	2.2356	2.47779	0.148392	-0.221105	0.82501	0.999994	no
0.g1171	0.g1171	-	0:10084747-10087297	FemaleCarcass	MaleCarcass	NOTEST	0	0.0160931	1.79769e+308	1.79769e+308	0.166947	1	no
0.g1176	0.g1176	-	0:10099685-10101802	FemaleCarcass	MaleCarcass	OK	0.382641	0.880478	1.20229	-0.773638	0.439145	0.999994	no
0.g1178	0.g1178	-	0:10104559-10105875	FemaleCarcass	MaleCarcass	LOWDATA	4.43219	2.89683	-0.613545	0	1	1	no
0.g1196	0.g1196	-	0:10170525-10185305	FemaleCarcass	MaleCarcass	OK	15.5062	10.1814	-0.606905	1.232	0.217949	0.999994	no
0.g1198	0.g1198	-	0:10186746-10194285	FemaleCarcass	MaleCarcass	OK	1.54065	0.545221	-1.49863	2.10309	0.0354577	0.325205	no
0.g1199	0.g1199	-	0:10194367-10200455	FemaleCarcass	MaleCarcass	OK	17.8075	23.961	0.428201	-0.856076	0.391956	0.999994	no
0.g12	0.g12	-	0:90089-92907	FemaleCarcass	MaleCarcass	LOWDATA	6.91611	3.7142	-0.89691	0	1	1	no
0.g1202	0.g1202	-	0:10215615-10217563	FemaleCarcass	MaleCarcass	OK	0.0517502	1.78285	5.10648	-4.32584	1.51949e-05	0.000685633	yes
0.g1205	0.g1205	-	0:10254836-10263625	FemaleCarcass	MaleCarcass	OK	0.494187	3.78884	2.93863	-2.20839	0.0272173	0.269062	no
0.g1206	0.g1206	-	0:10263671-10295395	FemaleCarcass	MaleCarcass	OK	0.589131	0.608494	0.0466535	-0.0397433	0.968298	0.999994	no
0.g1207	0.g1207	-	0:10295495-10303620	FemaleCarcass	MaleCarcass	OK	3.80146	2.68174	-0.503385	0.876253	0.380892	0.999994	no
0.g1209	0.g1209	-	0:10312555-10315318	FemaleCarcass	MaleCarcass	OK	0	0.606157	1.79769e+308	1.79769e+308	0.0066595	0.08799	no
0.g1210	0.g1210	-	0:10315475-10319209	FemaleCarcass	MaleCarcass	OK	0	25.9347	1.79769e+308	1.79769e+308	0.00089916	0.0188626	yes
0.g1211	0.g1211	-	0:10319255-10321660	FemaleCarcass	MaleCarcass	OK	0	6.22033	1.79769e+308	1.79769e+308	0.0252697	0.254721	no
0.g1212	0.g1212	-	0:10322115-10326157	FemaleCarcass	MaleCarcass	OK	0	0.889455	1.79769e+308	1.79769e+308	0.452066	0.999994	no
0.g1213	0.g1213	-	0:10327005-10329742	FemaleCarcass	MaleCarcass	OK	0	3.98349	1.79769e+308	1.79769e+308	0.000212717	0.0060561	yes
0.g1215	0.g1215	-	0:10352415-10355073	FemaleCarcass	MaleCarcass	NOTEST	0	0.0144972	1.79769e+308	1.79769e+308	0.378324	1	no
0.g1216	0.g1216	-	0:10356575-10357515	FemaleCarcass	MaleCarcass	NOTEST	0.0648642	0.0246695	-1.39469	0.619734	0.535433	1	no
0.g1217	0.g1217	-	0:10358065-10358433	FemaleCarcass	MaleCarcass	OK	0.37684	0.269465	-0.483856	0.295654	0.767494	0.999994	no
0.g1218	0.g1218	-	0:10359831-10360455	FemaleCarcass	MaleCarcass	NOTEST	0	0	0	0	1	1	no
0.g1219	0.g1219	-	0:10362102-10363395	FemaleCarcass	MaleCarcass	OK	1.07992	0.872794	-0.307205	0.338582	0.734924	0.999994	no
0.g1220	0.g1220	-	0:10364598-10365255	FemaleCarcass	MaleCarcass	NOTEST	0.0743674	0	-1.79769e+308	-1.79769e+308	0.144415	1	no
0.g1221	0.g1221	-	0:10368844-10370065	FemaleCarcass	MaleCarcass	NOTEST	0	0	0	0	1	1	no
0.g1224	0.g1224	-	0:10380576-10381875	FemaleCarcass	MaleCarcass	NOTEST	0.1531	0.0583347	-1.39205	0.792835	0.427874	1	no
0.g1230	0.g1230	-	0:10413254-10420024	FemaleCarcass	MaleCarcass	NOTEST	0	0.0149282	1.79769e+308	1.79769e+308	0.417376	1	no
0.g1233	0.g1233	-	0:10429614-10441289	FemaleCarcass	MaleCarcass	OK	3.029	2.69226	-0.170022	0.24864	0.803639	0.999994	no
0.g1236	0.g1236	-	0:10447348-10495124	FemaleCarcass	MaleCarcass	NOTEST	0.0940656	0.0328925	-1.51591	0.107857	0.914109	1	no
0.g1237	0.g1237	-	0:10447348-10495124	FemaleCarcass	MaleCarcass	OK	0.294752	0.614172	1.05914	-0.426187	0.669972	0.999994	no
0.g124	0.g124	-	0:1060991-1061827	FemaleCarcass	MaleCarcass	OK	0.532926	0.429636	-0.310821	0.304083	0.761064	0.999994	no
0.g1240	0.g1240	-	0:10498463-10513864	FemaleCarcass	MaleCarcass	NOTEST	0.219567	0.257135	0.227863	-0.250148	0.802473	1	no
0.g1241	0.g1241	-	0:10513910-10519004	FemaleCarcass	MaleCarcass	NOTEST	0.117995	0.0591192	-0.997031	0.0270996	0.97838	1	no
0.g1242	0.g1242	-	0:10519051-10520514	FemaleCarcass	MaleCarcass	OK	0	2.92606	1.79769e+308	1.79769e+308	0.00159027	0.0287675	yes
0.g1243	0.g1243	-	0:10520560-10521854	FemaleCarcass	MaleCarcass	OK	0	1.2507	1.79769e+308	1.79769e+308	0.00493252	0.0696964	no
0.g125	0.g125	-	0:1062305-1076311	FemaleCarcass	MaleCarcass	OK	5.99397	4.53106	-0.403662	0.0599424	0.952201	0.999994	no
0.g1252	0.g1252	-	0:10571435-10583250	FemaleCarcass	MaleCarcass	OK	0	1.56043	1.79769e+308	1.79769e+308	0.000548686	0.0128645	yes
0.g1253	0.g1253	-	0:10583297-10603220	FemaleCarcass	MaleCarcass	OK	0.225644	0.405512	0.845694	-1.07808	0.281	0.999994	no
0.g1254	0.g1254	-	0:10607868-10621190	FemaleCarcass	MaleCarcass	OK	0.357446	0.50755	0.505822	-0.653918	0.513165	0.999994	no
0.g1257	0.g1257	-	0:10629380-10630550	FemaleCarcass	MaleCarcass	OK	3.09568	3.2932	0.0892345	-0.0765298	0.938998	0.999994	no
0.g1264	0.g1264	-	0:10655251-10658900	FemaleCarcass	MaleCarcass	NOTEST	0.275994	0.18203	-0.60046	0.676979	0.498419	1	no
0.g1269	0.g1269	-	0:10674320-10677270	FemaleCarcass	MaleCarcass	OK	3.70529	2.9178	-0.344709	0.611745	0.540706	0.999994	no
0.g127	0.g127	-	0:1079648-1081436	FemaleCarcass	MaleCarcass	LOWDATA	0.023003	0.0312903	0.443896	0	1	1	no
0.g1270	0.g1270	-	0:10684666-10725000	FemaleCarcass	MaleCarcass	OK	7.96637	6.68854	-0.252232	0.50249	0.615323	0.999994	no
0.g1274	0.g1274	-	0:10744750-10749321	FemaleCarcass	MaleCarcass	OK	0.0891248	0.40426	2.18138	-1.24862	0.211805	0.999994	no
0.g128	0.g128	-	0:1081901-1088536	FemaleCarcass	MaleCarcass	OK	6.45446	9.63983	0.57871	-1.06968	0.284762	0.999994	no
0.g1286	0.g1286	-	0:10788577-10794201	FemaleCarcass	MaleCarcass	OK	3.80762	3.85127	0.016445	-0.0316664	0.974738	0.999994	no
0.g1288	0.g1288	-	0:10800898-10802787	FemaleCarcass	MaleCarcass	NOTEST	0.0541925	0.0833971	0.621902	-0.386618	0.699039	1	no
0.g1290	0.g1290	-	0:10816893-10868767	FemaleCarcass	MaleCarcass	OK	6.42421	8.48566	0.401509	-0.676473	0.498741	0.999994	no
0.g1291	0.g1291	-	0:10868867-10913802	FemaleCarcass	MaleCarcass	OK	0.588002	0.944559	0.683821	-1.06501	0.286871	0.999994	no
0.g1292	0.g1292	-	0:10915238-10921155	FemaleCarcass	MaleCarcass	OK	0.87828	0.574334	-0.61279	0.868622	0.385054	0.999994	no
0.g1293	0.g1293	-	0:10923765-10932135	FemaleCarcass	MaleCarcass	OK	10.4372	10.838	0.0543613	-0.107808	0.914148	0.999994	no
0.g1294	0.g1294	-	0:10932185-10934336	FemaleCarcass	MaleCarcass	OK	2.7667	2.26853	-0.286413	0.36914	0.712023	0.999994	no
0.g1298	0.g1298	-	0:10943295-10982429	FemaleCarcass	MaleCarcass	NOTEST	0.0137552	0.0293045	1.09115	-0.679667	0.496715	1	no
0.g1299	0.g1299	-	0:10994286-10995265	FemaleCarcass	MaleCarcass	OK	1.28943e-06	41.9895	24.9568	-0.000416274	0.999668	0.999994	no
0.g1301	0.g1301	-	0:11070366-11143041	FemaleCarcass	MaleCarcass	OK	5.3135	7.78354	0.550764	-1.03812	0.299212	0.999994	no
0.g1302	0.g1302	-	0:11070366-11143041	FemaleCarcass	MaleCarcass	NOTEST	0.177024	0.166944	-0.0845813	0.0298171	0.976213	1	no
0.g1303	0.g1303	-	0:11143087-11187301	FemaleCarcass	MaleCarcass	NOTEST	0.0192089	0.0345923	0.848673	-0.530948	0.595455	1	no
0.g1304	0.g1304	-	0:11187347-11196621	FemaleCarcass	MaleCarcass	NOTEST	0.118956	0.126467	0.088338	-0.0305639	0.975617	1	no
0.g1307	0.g1307	-	0:11212681-11215135	FemaleCarcass	MaleCarcass	OK	0.00353355	1.78128	8.97758	-2.9275	0.00341699	0.0523829	no
0.g1309	0.g1309	-	0:11215181-11217681	FemaleCarcass	MaleCarcass	NOTEST	0	0.0342409	1.79769e+308	1.79769e+308	0.418872	1	no
0.g131	0.g131	-	0:1097948-1105731	FemaleCarcass	MaleCarcass	OK	9.04422	7.0947	-0.350255	0.636265	0.524604	0.999994	no
0.g1310	0.g1310	-	0:11217727-11224771	FemaleCarcass	MaleCarcass	NOTEST	0.0661786	0.124783	0.914984	-0.00764621	0.993899	1	no
0.g1312	0.g1312	-	0:11265002-11274297	FemaleCarcass	MaleCarcass	OK	0.620876	3.33328	2.42457	-3.64605	0.000266305	0.00721664	yes
0.g1316	0.g1316	-	0:11361297-11366047	FemaleCarcass	MaleCarcass	NOTEST	0.0446619	0.0898574	1.00859	-0.872543	0.382912	1	no
0.g1319	0.g1319	-	0:11428773-11434280	FemaleCarcass	MaleCarcass	NOTEST	0.00371846	0.0897272	4.59277	-0.683179	0.494493	1	no
0.g1320	0.g1320	-	0:11463400-11466233	FemaleCarcass	MaleCarcass	OK	0.0347471	0.308205	3.14892	-0.444641	0.656579	0.999994	no
0.g1323	0.g1323	-	0:11467665-11484500	FemaleCarcass	MaleCarcass	OK	10.7889	8.5297	-0.338976	0.348338	0.727587	0.999994	no
0.g1325	0.g1325	-	0:11489779-11494220	FemaleCarcass	MaleCarcass	OK	4.62977	6.09325	0.396271	-0.7654	0.444033	0.999994	no
0.g1326	0.g1326	-	0:11496210-11498250	FemaleCarcass	MaleCarcass	OK	2.02442	2.43822	0.268322	-0.425752	0.670289	0.999994	no
0.g1328	0.g1328	-	0:11504545-11505560	FemaleCarcass	MaleCarcass	OK	3.38922	3.18529	-0.0895299	0.127592	0.898472	0.999994	no
0.g1329	0.g1329	-	0:11509624-11511770	FemaleCarcass	MaleCarcass	OK	2.93435	3.40899	0.216305	-0.293278	0.76931	0.999994	no
0.g1330	0.g1330	-	0:11511816-11515030	FemaleCarcass	MaleCarcass	OK	0.649428	1.23846	0.931309	-1.31818	0.187445	0.984136	no
0.g1331	0.g1331	-	0:11517750-11519681	FemaleCarcass	MaleCarcass	OK	40.7692	40.4047	-0.012955	0.0244976	0.980456	0.999994	no
0.g1334	0.g1334	-	0:11532943-11534060	FemaleCarcass	MaleCarcass	OK	0.486999	0.231561	-1.07253	1.08136	0.279535	0.999994	no
0.g1335	0.g1335	-	0:11540933-11542430	FemaleCarcass	MaleCarcass	OK	2.23676	1.92091	-0.219621	0.327915	0.742976	0.999994	no
0.g1338	0.g1338	-	0:11645422-11659862	FemaleCarcass	MaleCarcass	OK	0.529162	0.400703	-0.401175	0.0937299	0.925324	0.999994	no
0.g1339	0.g1339	-	0:11659962-11661636	FemaleCarcass	MaleCarcass	NOTEST	0.0135886	0.0208702	0.619055	-0.0924837	0.926314	1	no
0.g1342	0.g1342	-	0:11662612-11667169	FemaleCarcass	MaleCarcass	OK	0.95911	0.807125	-0.248904	0.204763	0.837757	0.999994	no
0.g1352	0.g1352	-	0:11713177-11713946	FemaleCarcass	MaleCarcass	OK	88.1861	71.8359	-0.295846	0.227435	0.820086	0.999994	no
0.g1356	0.g1356	-	0:11724376-11725871	FemaleCarcass	MaleCarcass	OK	15.644	10.8527	-0.527552	1.00795	0.31348	0.999994	no
0.g136	0.g136	-	0:1117450-1120421	FemaleCarcass	MaleCarcass	OK	0.399638	0.17411	-1.1987	0.0764213	0.939084	0.999994	no
0.g1361	0.g1361	-	0:11756011-11757354	FemaleCarcass	MaleCarcass	LOWDATA	4.15457	1.87879	-1.1449	0	1	1	no
0.g1369	0.g1369	-	0:11785966-11790755	FemaleCarcass	MaleCarcass	NOTEST	0.0262438	0.0499626	0.928873	-0.766195	0.44356	1	no
0.g137	0.g137	-	0:1117450-1120421	FemaleCarcass	MaleCarcass	NOTEST	0.166539	0.135879	-0.29354	0.0990861	0.92107	1	no
0.g1372	0.g1372	-	0:11803706-11831555	FemaleCarcass	MaleCarcass	OK	0.394292	0.866145	1.13535	-0.338641	0.73488	0.999994	no
0.g1373	0.g1373	-	0:11803706-11831555	FemaleCarcass	MaleCarcass	OK	0.759598	1.74931	1.20348	-1.66704	0.0955074	0.661404	no
0.g1379	0.g1379	-	0:11896540-11966145	FemaleCarcass	MaleCarcass	OK	14.5857	16.991	0.220213	-0.401576	0.687996	0.999994	no
0.g1381	0.g1381	-	0:12014376-12054700	FemaleCarcass	MaleCarcass	OK	4.2141	3.21382	-0.390936	0.0660582	0.947332	0.999994	no
0.g1382	0.g1382	-	0:12014376-12054700	FemaleCarcass	MaleCarcass	OK	10.1699	11.4684	0.173359	-0.332038	0.739861	0.999994	no
0.g1387	0.g1387	-	0:12087222-12090177	FemaleCarcass	MaleCarcass	OK	11.2452	7.6498	-0.555821	0.992105	0.321146	0.999994	no
0.g1391	0.g1391	-	0:12110036-12112366	FemaleCarcass	MaleCarcass	OK	2.64931	1.89282	-0.485078	0.776997	0.437161	0.999994	no
0.g1392	0.g1392	-	0:12112367-12139156	FemaleCarcass	MaleCarcass	OK	76.1715	62.3564	-0.288713	0.508537	0.611077	0.999994	no
0.g1393	0.g1393	-	0:12191220-12202949	FemaleCarcass	MaleCarcass	OK	23.2007	21.6184	-0.101913	0.189046	0.850057	0.999994	no
0.g1394	0.g1394	-	0:12207779-12208434	FemaleCarcass	MaleCarcass	NOTEST	0	0	0	0	1	1	no
0.g1395	0.g1395	-	0:12237404-12277674	FemaleCarcass	MaleCarcass	NOTEST	0.229515	0.211717	-0.116451	0.0301572	0.975942	1	no
0.g1396	0.g1396	-	0:12237404-12277674	FemaleCarcass	MaleCarcass	OK	0.377977	0	-1.79769e+308	-1.79769e+308	0.455793	0.999994	no
0.g1397	0.g1397	-	0:12237404-12277674	FemaleCarcass	MaleCarcass	OK	8.37832	3.69376	-1.18157	2.09852	0.0358588	0.327627	no
0.g1398	0.g1398	-	0:12310203-12317049	FemaleCarcass	MaleCarcass	NOTEST	0.225037	0.157596	-0.513926	0.557277	0.577338	1	no
0.g1399	0.g1399	-	0:12318369-12335312	FemaleCarcass	MaleCarcass	OK	1.52703	0.702636	-1.11988	1.67351	0.0942268	0.654709	no
0.g14	0.g14	-	0:101546-102609	FemaleCarcass	MaleCarcass	LOWDATA	4.97728	3.3376	-0.576547	0	1	1	no
0.g1401	0.g1401	-	0:12342048-12342958	FemaleCarcass	MaleCarcass	OK	4.68666	7.74926	0.725498	-1.07738	0.281311	0.999994	no
0.g1403	0.g1403	-	0:12342962-12353658	FemaleCarcass	MaleCarcass	OK	0.34474	0.91069	1.40145	-0.656345	0.511602	0.999994	no
0.g1404	0.g1404	-	0:12342962-12353658	FemaleCarcass	MaleCarcass	NOTEST	0	0	0	0	1	1	no
0.g1406	0.g1406	-	0:12355948-12357537	FemaleCarcass	MaleCarcass	NOTEST	0.018578	0.0953867	2.36019	-0.0713285	0.943136	1	no
0.g1408	0.g1408	-	0:12361424-12371408	FemaleCarcass	MaleCarcass	OK	2.39122	2.77855	0.216586	-0.18239	0.855277	0.999994	no
0.g1413	0.g1413	-	0:12592703-12598797	FemaleCarcass	MaleCarcass	OK	298.695	199.292	-0.58379	0.764876	0.444345	0.999994	no
0.g1419	0.g1419	-	0:12640143-12642533	FemaleCarcass	MaleCarcass	NOTEST	0.125261	0.152777	0.286483	-0.0782672	0.937616	1	no
0.g1421	0.g1421	-	0:12694953-12705901	FemaleCarcass	MaleCarcass	NOTEST	0.109683	0.0801769	-0.452085	0.415619	0.677689	1	no
0.g1423	0.g1423	-	0:12734049-12742675	FemaleCarcass	MaleCarcass	OK	0.0284701	0.372491	3.70969	-2.29887	0.0215126	0.225153	no
0.g1424	0.g1424	-	0:12742723-12759836	FemaleCarcass	MaleCarcass	NOTEST	0.039706	0.0677744	0.771384	-0.112183	0.910678	1	no
0.g1426	0.g1426	-	0:12763573-12783845	FemaleCarcass	MaleCarcass	OK	2.09021	4.7259	1.17694	-1.64341	0.100298	0.681915	no
0.g1428	0.g1428	-	0:12786330-12790363	FemaleCarcass	MaleCarcass	OK	11.9699	10.8167	-0.146154	0.228173	0.819512	0.999994	no
0.g143	0.g143	-	0:1147311-1149475	FemaleCarcass	MaleCarcass	OK	4.09086	2.25787	-0.857439	0.555043	0.578865	0.999994	no
0.g1431	0.g1431	-	0:12799853-12805638	FemaleCarcass	MaleCarcass	NOTEST	0.288028	0.2341	-0.299083	0.0283249	0.977403	1	no
0.g1436	0.g1436	-	0:12817598-12824453	FemaleCarcass	MaleCarcass	OK	4.47837	14.3134	1.67632	-3.23081	0.00123439	0.0240004	yes
0.g1439	0.g1439	-	0:12832502-12835623	FemaleCarcass	MaleCarcass	OK	0.276611	0.314749	0.186344	-0.226016	0.821189	0.999994	no
0.g144	0.g144	-	0:1149521-1181902	FemaleCarcass	MaleCarcass	OK	1.86879	0.943173	-0.986513	1.40947	0.158697	0.899822	no
0.g1443	0.g1443	-	0:12847373-12860326	FemaleCarcass	MaleCarcass	NOTEST	0.109894	0.18147	0.723623	-0.0902488	0.92809	1	no
0.g1444	0.g1444	-	0:12847373-12860326	FemaleCarcass	MaleCarcass	OK	0.31931	0.307225	-0.0556639	0.00528441	0.995784	0.999994	no
0.g1446	0.g1446	-	0:12864073-12875495	FemaleCarcass	MaleCarcass	NOTEST	0.0594941	0.0580142	-0.0363404	0.00342877	0.997264	1	no
0.g1449	0.g1449	-	0:12877977-12904583	FemaleCarcass	MaleCarcass	OK	0.325378	0.528989	0.701118	-0.0110492	0.991184	0.999994	no
0.g145	0.g145	-	0:1181951-1240728	FemaleCarcass	MaleCarcass	OK	0.462363	0.832859	0.849045	-1.08669	0.277176	0.999994	no
0.g1452	0.g1452	-	0:12920952-12949237	FemaleCarcass	MaleCarcass	OK	1.07745	2.2457	1.05955	-1.78607	0.0740878	0.55805	no
0.g1453	0.g1453	-	0:12965257-12966790	FemaleCarcass	MaleCarcass	OK	3085.84	5056.23	0.712397	-0.399563	0.689478	0.999994	no
0.g146	0.g146	-	0:1255971-1271932	FemaleCarcass	MaleCarcass	NOTEST	0	0	0	0	1	1	no
0.g1466	0.g1466	-	0:13012776-13013877	FemaleCarcass	MaleCarcass	OK	17.7269	14.7919	-0.26114	0.170699	0.86446	0.999994	no
0.g1467	0.g1467	-	0:13013946-13014887	FemaleCarcass	MaleCarcass	NOTEST	0	0	0	0	1	1	no
0.g147	0.g147	-	0:1271980-1274159	FemaleCarcass	MaleCarcass	OK	0.0151271	0.389842	4.68768	-2.46297	0.0137792	0.156732	no
0.g1470	0.g1470	-	0:13024988-13025582	FemaleCarcass	MaleCarcass	NOTEST	0	1.54306e-05	1.79769e+308	1.79769e+308	0.49992	1	no
0.g1473	0.g1473	-	0:13029367-13057782	FemaleCarcass	MaleCarcass	OK	1.61725	1.37836	-0.23059	0.37437	0.708129	0.999994	no
0.g1475	0.g1475	-	0:13065817-13066814	FemaleCarcass	MaleCarcass	NOTEST	0.210135	0.183812	-0.19309	0.109807	0.912563	1	no
0.g1476	0.g1476	-	0:13067817-13106464	FemaleCarcass	MaleCarcass	OK	1.61065	2.17824	0.435517	-0.439024	0.660644	0.999994	no
0.g1477	0.g1477	-	0:13067817-13106464	FemaleCarcass	MaleCarcass	OK	0.630763	1.29258	1.03509	-0.619518	0.535575	0.999994	no
0.g1479	0.g1479	-	0:13147449-13232370	FemaleCarcass	MaleCarcass	OK	3.55453	3.07267	-0.210165	0.24635	0.805411	0.999994	no
0.g1481	0.g1481	-	0:13232419-13234787	FemaleCarcass	MaleCarcass	OK	3.71996	3.48059	-0.0959539	0.162732	0.87073	0.999994	no
0.g1483	0.g1483	-	0:13252159-13259962	FemaleCarcass	MaleCarcass	OK	7.02868	7.52421	0.0982865	-0.127806	0.898302	0.999994	no
0.g1484	0.g1484	-	0:13263296-13269979	FemaleCarcass	MaleCarcass	OK	0.362554	0.709504	0.968614	-1.27554	0.20212	0.999994	no
0.g1485	0.g1485	-	0:13270682-13278069	FemaleCarcass	MaleCarcass	OK	0.267502	0.391129	0.548092	-0.574412	0.565689	0.999994	no
0.g1489	0.g1489	-	0:13322863-13359530	FemaleCarcass	MaleCarcass	NOTEST	0	0.0244125	1.79769e+308	1.79769e+308	0.494963	1	no
0.g149	0.g149	-	0:1289316-1296820	FemaleCarcass	MaleCarcass	NOTEST	0	0.289654	1.79769e+308	1.79769e+308	0.235587	1	no
0.g1490	0.g1490	-	0:13359543-13359963	FemaleCarcass	MaleCarcass	OK	0.621861	0.32497	-0.936284	0.641859	0.520965	0.999994	no
0.g1496	0.g1496	-	0:13387974-13395388	FemaleCarcass	MaleCarcass	OK	1.56366	0.900847	-0.79557	1.04009	0.298298	0.999994	no
0.g1499	0.g1499	-	0:13398758-13400203	FemaleCarcass	MaleCarcass	NOTEST	0.013726	0.0166811	0.281297	-0.100569	0.919893	1	no
0.g150	0.g150	-	0:1289316-1296820	FemaleCarcass	MaleCarcass	LOWDATA	0	0	-1.79769e+308	0	1	1	no
0.g1505	0.g1505	-	0:13418029-13419718	FemaleCarcass	MaleCarcass	OK	3.13767	3.54897	0.177708	-0.28427	0.776203	0.999994	no
0.g1506	0.g1506	-	0:13419818-13421648	FemaleCarcass	MaleCarcass	NOTEST	0	0.0870121	1.79769e+308	1.79769e+308	0.476991	1	no
0.g1508	0.g1508	-	0:13421748-13424567	FemaleCarcass	MaleCarcass	OK	2.82902	2.50698	-0.174352	0.28803	0.773323	0.999994	no
0.g1513	0.g1513	-	0:13434168-13436623	FemaleCarcass	MaleCarcass	OK	4.74129	2.37496	-0.997378	0.166751	0.867566	0.999994	no
0.g1514	0.g1514	-	0:13456338-13475851	FemaleCarcass	MaleCarcass	OK	13.8467	17.5187	0.33936	-0.676959	0.498432	0.999994	no
0.g1515	0.g1515	-	0:13475853-13481788	FemaleCarcass	MaleCarcass	OK	15.7571	18.9463	0.265919	-0.501948	0.615704	0.999994	no
0.g1519	0.g1519	-	0:13489898-13532923	FemaleCarcass	MaleCarcass	OK	0.428246	0.417806	-0.0356092	0.00861654	0.993125	0.999994	no
0.g1520	0.g1520	-	0:13489898-13532923	FemaleCarcass	MaleCarcass	OK	0.635224	0.637485	0.00512481	-0.0013219	0.998945	0.999994	no
0.g1522	0.g1522	-	0:13489898-13532923	FemaleCarcass	MaleCarcass	OK	5.39485	3.88468	-0.47379	0.169253	0.865598	0.999994	no
0.g1524	0.g1524	-	0:13541058-13542173	FemaleCarcass	MaleCarcass	OK	0.958592	0.545655	-0.812926	0.924963	0.354985	0.999994	no
0.g1528	0.g1528	-	0:13549142-13549988	FemaleCarcass	MaleCarcass	OK	0.636447	0.747213	0.23148	-0.223701	0.82299	0.999994	no
0.g1529	0.g1529	-	0:13550038-13553978	FemaleCarcass	MaleCarcass	OK	3.32369	2.78456	-0.255337	0.204185	0.838209	0.999994	no
0.g1530	0.g1530	-	0:13554078-13560078	FemaleCarcass	MaleCarcass	NOTEST	0.023928	0.01024	-1.22449	0.00356763	0.997153	1	no
0.g1532	0.g1532	-	0:13585178-13586206	FemaleCarcass	MaleCarcass	OK	0.0305492	2.53169	6.37282	-3.54677	0.000389983	0.00992175	yes
0.g1533	0.g1533	-	0:13587074-13596805	FemaleCarcass	MaleCarcass	OK	8.57404	7.7869	-0.138927	0.273372	0.784568	0.999994	no
0.g1538	0.g1538	-	0:13617765-13660799	FemaleCarcass	MaleCarcass	OK	2.09019	3.68498	0.818022	-1.11807	0.263538	0.999994	no
0.g1539	0.g1539	-	0:13660845-13671937	FemaleCarcass	MaleCarcass	OK	1.85196	3.48409	0.91173	-1.40647	0.159584	0.902525	no
0.g1541	0.g1541	-	0:13684707-13687125	FemaleCarcass	MaleCarcass	OK	1.3657	1.5846	0.214476	-0.0386428	0.969175	0.999994	no
0.g1542	0.g1542	-	0:13687175-13731205	FemaleCarcass	MaleCarcass	OK	0.934177	1.30407	0.48125	-0.30925	0.757131	0.999994	no
0.g1543	0.g1543	-	0:13732045-13737355	FemaleCarcass	MaleCarcass	OK	0.388277	0.287066	-0.435703	0.48186	0.629905	0.999994	no
0.g1544	0.g1544	-	0:13737405-13742066	FemaleCarcass	MaleCarcass	OK	0.295266	0.526974	0.835719	-1.08387	0.278423	0.999994	no
0.g1545	0.g1545	-	0:13742714-13744305	FemaleCarcass	MaleCarcass	NOTEST	0.00589889	0	-1.79769e+308	-1.79769e+308	0.311146	1	no
0.g1546	0.g1546	-	0:13744553-13761835	FemaleCarcass	MaleCarcass	NOTEST	0.0314405	0.014165	-1.15029	0.767416	0.442834	1	no
0.g1547	0.g1547	-	0:13763730-13803005	FemaleCarcass	MaleCarcass	OK	16.0281	15.5638	-0.0424111	0.0463376	0.963041	0.999994	no
0.g1548	0.g1548	-	0:13763730-13803005	FemaleCarcass	MaleCarcass	NOTEST	0	0	0	0	1	1	no
0.g1549	0.g1549	-	0:13815281-13888998	FemaleCarcass	MaleCarcass	NOTEST	0.0214756	0.0564349	1.39389	-0.598088	0.549781	1	no
0.g155	0.g155	-	0:1307237-1358250	FemaleCarcass	MaleCarcass	OK	0.930221	0.603945	-0.623158	1.02246	0.306563	0.999994	no
0.g1550	0.g1550	-	0:13815281-13888998	FemaleCarcass	MaleCarcass	NOTEST	0.257223	0.290274	0.174397	-0.180116	0.857062	1	no
0.g1551	0.g1551	-	0:13889045-13907567	FemaleCarcass	MaleCarcass	OK	0.338001	0.281618	-0.263287	0.37108	0.710578	0.999994	no
0.g1552	0.g1552	-	0:13907615-13909478	FemaleCarcass	MaleCarcass	OK	0.651611	1.06288	0.705899	-0.920923	0.357091	0.999994	no
0.g1553	0.g1553	-	0:13915155-13929665	FemaleCarcass	MaleCarcass	OK	0.267502	0.366206	0.453105	-0.0587038	0.953188	0.999994	no
0.g1554	0.g1554	-	0:13915155-13929665	FemaleCarcass	MaleCarcass	OK	0.0399327	1.59598	5.32072	-0.7521	0.451991	0.999994	no
0.g156	0.g156	-	0:1380183-1423849	FemaleCarcass	MaleCarcass	OK	1.59072	0.810075	-0.973557	1.29777	0.194367	0.999994	no
0.g1562	0.g1562	-	0:13963106-13966661	FemaleCarcass	MaleCarcass	OK	0.264603	0.392022	0.567109	-0.660476	0.508949	0.999994	no
0.g1563	0.g1563	-	0:13969949-13990116	FemaleCarcass	MaleCarcass	OK	0.644064	0.770041	0.257731	-0.119764	0.90467	0.999994	no
0.g1565	0.g1565	-	0:14004685-14011826	FemaleCarcass	MaleCarcass	NOTEST	0.0884196	0.137694	0.639026	-0.566546	0.571023	1	no
0.g1567	0.g1567	-	0:14060616-14064567	FemaleCarcass	MaleCarcass	NOTEST	0.0596382	0.142304	1.25466	-0.980384	0.326897	1	no
0.g1568	0.g1568	-	0:14065546-14072347	FemaleCarcass	MaleCarcass	NOTEST	0.318018	0.288953	-0.138276	0.0566443	0.954829	1	no
0.g1569	0.g1569	-	0:14099446-14104095	FemaleCarcass	MaleCarcass	NOTEST	0.212121	0.11892	-0.834893	0.705839	0.480288	1	no
0.g1570	0.g1570	-	0:14121493-14195420	FemaleCarcass	MaleCarcass	NOTEST	0.108985	0.186058	0.771625	-0.000242109	0.999807	1	no
0.g1571	0.g1571	-	0:14121493-14195420	FemaleCarcass	MaleCarcass	OK	6.97666	7.27426	0.060263	-0.000217021	0.999827	0.999994	no
0.g1572	0.g1572	-	0:14121493-14195420	FemaleCarcass	MaleCarcass	OK	2586.23	2988.7	0.208667	-0.115027	0.908424	0.999994	no
0.g1573	0.g1573	-	0:14195468-14213897	FemaleCarcass	MaleCarcass	OK	3.24828	3.35483	0.0465603	-0.0795776	0.936573	0.999994	no
0.g1574	0.g1574	-	0:14248757-14256808	FemaleCarcass	MaleCarcass	OK	2.83876	3.16642	0.157591	-0.261744	0.793519	0.999994	no
0.g1575	0.g1575	-	0:14271482-14276142	FemaleCarcass	MaleCarcass	NOTEST	0	0.0303371	1.79769e+308	1.79769e+308	0.120397	1	no
0.g1576	0.g1576	-	0:14280592-14281528	FemaleCarcass	MaleCarcass	NOTEST	0	0.0355951	1.79769e+308	1.79769e+308	0.202913	1	no
0.g1577	0.g1577	-	0:14292977-14298522	FemaleCarcass	MaleCarcass	NOTEST	0	0.13583	1.79769e+308	1.79769e+308	0.0162439	1	no
0.g1578	0.g1578	-	0:14303982-14305866	FemaleCarcass	MaleCarcass	OK	0	0.776252	1.79769e+308	1.79769e+308	0.003823	0.0570528	no
0.g1579	0.g1579	-	0:14305957-14306392	FemaleCarcass	MaleCarcass	OK	0.0978497	0.553051	2.49877	-1.25878	0.20811	0.999994	no
0.g1580	0.g1580	-	0:14307766-14308311	FemaleCarcass	MaleCarcass	LOWDATA	701.625	255.376	-1.45808	0	1	1	no
0.g1584	0.g1584	-	0:14333272-14334157	FemaleCarcass	MaleCarcass	NOTEST	0	0.0344862	1.79769e+308	1.79769e+308	0.216573	1	no
0.g1585	0.g1585	-	0:14338978-14349282	FemaleCarcass	MaleCarcass	NOTEST	0.0136664	0.0363971	1.41319	-0.781094	0.434747	1	no
0.g1586	0.g1586	-	0:14359678-14361712	FemaleCarcass	MaleCarcass	NOTEST	0.0765514	0.0608252	-0.331758	0.250306	0.802351	1	no
0.g1587	0.g1587	-	0:14370862-14390247	FemaleCarcass	MaleCarcass	OK	0.0217624	0.634301	4.86526	-2.99671	0.00272907	0.0445499	yes
0.g1588	0.g1588	-	0:14403032-14404430	FemaleCarcass	MaleCarcass	OK	0.0211505	0.475646	4.49113	-2.47403	0.0133597	0.152504	no
0.g159	0.g159	-	0:1433029-1434340	FemaleCarcass	MaleCarcass	OK	0.528289	0.258238	-1.03263	1.0485	0.29441	0.999994	no
0.g1592	0.g1592	-	0:14462579-14471477	FemaleCarcass	MaleCarcass	OK	0.343733	0.856847	1.31775	-1.7206	0.085323	0.612303	no
0.g1593	0.g1593	-	0:14472711-14483627	FemaleCarcass	MaleCarcass	NOTEST	0.283822	0.177706	-0.675498	0.708861	0.478411	1	no
0.g1594	0.g1594	-	0:14494688-14534697	FemaleCarcass	MaleCarcass	OK	1.14138	1.76499	0.628884	-0.940412	0.347006	0.999994	no
0.g16	0.g16	-	0:107719-116612	FemaleCarcass	MaleCarcass	OK	12.7467	8.9328	-0.512938	0.216134	0.828883	0.999994	no
0.g1601	0.g1601	-	0:14568792-14586549	FemaleCarcass	MaleCarcass	NOTEST	0.0248459	0.11436	2.2025	-0.242901	0.808082	1	no
0.g1605	0.g1605	-	0:14596901-14609767	FemaleCarcass	MaleCarcass	OK	6.61996	5.04427	-0.392175	0.793457	0.427512	0.999994	no
0.g1607	0.g1607	-	0:14610037-14613127	FemaleCarcass	MaleCarcass	OK	9.19765e-05	0.656551	12.8014	-0.0380647	0.969636	0.999994	no
0.g1609	0.g1609	-	0:14620067-14628005	FemaleCarcass	MaleCarcass	OK	0.47073	0.186435	-1.33623	1.73822	0.0821716	0.597413	no
0.g161	0.g161	-	0:1434419-1438080	FemaleCarcass	MaleCarcass	OK	0.291083	2.52386	3.11613	-2.98566	0.00282969	0.0458794	yes
0.g1610	0.g1610	-	0:14635107-14649029	FemaleCarcass	MaleCarcass	OK	1.70536	2.68098	0.65268	-1.00276	0.315975	0.999994	no
0.g1611	0.g1611	-	0:14651348-14670932	FemaleCarcass	MaleCarcass	OK	0.370617	0.301937	-0.295681	0.110672	0.911876	0.999994	no
0.g1612	0.g1612	-	0:14670981-14711946	FemaleCarcass	MaleCarcass	NOTEST	0.0651486	0.0937977	0.525818	-0.495677	0.620123	1	no
0.g1614	0.g1614	-	0:14711947-14809201	FemaleCarcass	MaleCarcass	OK	7.60627	7.89014	0.0528603	-0.0893497	0.928804	0.999994	no
0.g1615	0.g1615	-	0:14830291-14886446	FemaleCarcass	MaleCarcass	OK	1.42231	0.810157	-0.811962	0.956969	0.338583	0.999994	no
0.g1620	0.g1620	-	0:14903642-14909656	FemaleCarcass	MaleCarcass	OK	16.3716	22.764	0.475555	-0.906735	0.364547	0.999994	no
0.g1621	0.g1621	-	0:14912319-14917856	FemaleCarcass	MaleCarcass	OK	1.43069	1.85453	0.374345	-0.160158	0.872757	0.999994	no
0.g1623	0.g1623	-	0:14930006-14930826	FemaleCarcass	MaleCarcass	OK	0	16.0975	1.79769e+308	1.79769e+308	0.000463947	0.0112643	yes
0.g1625	0.g1625	-	0:14936166-14938309	FemaleCarcass	MaleCarcass	NOTEST	0	0	0	0	1	1	no
0.g163	0.g163	-	0:1451034-1455609	FemaleCarcass	MaleCarcass	NOTEST	0.0627595	0.208405	1.73149	-1.02745	0.304207	1	no
0.g1630	0.g1630	-	0:15069731-15072822	FemaleCarcass	MaleCarcass	OK	0	2.97461	1.79769e+308	1.79769e+308	0.000675688	0.0149621	yes
0.g1633	0.g1633	-	0:15124561-15135375	FemaleCarcass	MaleCarcass	OK	0.824682	0.657673	-0.326468	0.16327	0.870306	0.999994	no
0.g1634	0.g1634	-	0:15124561-15135375	FemaleCarcass	MaleCarcass	OK	0.392143	0.501083	0.35367	-0.0419585	0.966532	0.999994	no
0.g1636	0.g1636	-	0:15180320-15194427	FemaleCarcass	MaleCarcass	NOTEST	0.0159526	0.143616	3.17035	-1.42226	0.154951	1	no
0.g1638	0.g1638	-	0:15218698-15238770	FemaleCarcass	MaleCarcass	NOTEST	0.00375017	0.0568497	3.92213	-0.128451	0.897792	1	no
0.g1642	0.g1642	-	0:15269896-15305900	FemaleCarcass	MaleCarcass	OK	1.27534	2.11968	0.732966	-1.32225	0.186085	0.979684	no
0.g165	0.g165	-	0:1460379-1461440	FemaleCarcass	MaleCarcass	NOTEST	0.0183823	0.0254734	0.470672	-0.173878	0.861961	1	no
0.g1651	0.g1651	-	0:15353810-15414440	FemaleCarcass	MaleCarcass	OK	0	1.56566	1.79769e+308	1.79769e+308	0.00030253	0.00803888	yes
0.g1652	0.g1652	-	0:15414445-15420289	FemaleCarcass	MaleCarcass	NOTEST	0.00329797	0.00821314	1.31635	-0.38296	0.701749	1	no
0.g1655	0.g1655	-	0:15433855-15472649	FemaleCarcass	MaleCarcass	NOTEST	0.00984774	0.0240866	1.29036	-0.538972	0.589906	1	no
0.g1659	0.g1659	-	0:15480170-15490719	FemaleCarcass	MaleCarcass	OK	0.149104	0.411329	1.46398	-1.65808	0.0973018	0.669633	no
0.g166	0.g166	-	0:1518918-1522022	FemaleCarcass	MaleCarcass	NOTEST	0.0455891	0.168012	1.8818	-0.217764	0.827613	1	no
0.g1660	0.g1660	-	0:15490768-15502469	FemaleCarcass	MaleCarcass	OK	0.392854	0.329849	-0.25219	0.283723	0.776623	0.999994	no
0.g1661	0.g1661	-	0:15506399-15539371	FemaleCarcass	MaleCarcass	OK	0.123577	2.07921	4.07255	-5.11263	3.17702e-07	2.57807e-05	yes
0.g1663	0.g1663	-	0:15575508-15580082	FemaleCarcass	MaleCarcass	NOTEST	0.019764	0.26402	3.7397	-1.61981	0.105272	1	no
0.g1664	0.g1664	-	0:15580417-15581078	FemaleCarcass	MaleCarcass	OK	0	0.902722	1.79769e+308	1.79769e+308	0.0324499	0.304927	no
0.g1666	0.g1666	-	0:15583015-15584128	FemaleCarcass	MaleCarcass	OK	0.0673217	0.51656	2.93979	-1.26763	0.204932	0.999994	no
0.g1667	0.g1667	-	0:15601468-15619773	FemaleCarcass	MaleCarcass	NOTEST	0.0505011	0.282742	2.4851	-1.07823	0.280933	1	no
0.g1668	0.g1668	-	0:15601468-15619773	FemaleCarcass	MaleCarcass	OK	0.222966	0.513223	1.20276	-1.0561	0.290924	0.999994	no
0.g167	0.g167	-	0:1529008-1545255	FemaleCarcass	MaleCarcass	OK	4.32161	5.11444	0.243008	-0.313945	0.753563	0.999994	no
0.g1672	0.g1672	-	0:15711672-15712695	FemaleCarcass	MaleCarcass	NOTEST	0	0	0	0	1	1	no
0.g1674	0.g1674	-	0:15778023-15780670	FemaleCarcass	MaleCarcass	NOTEST	0	0.228354	1.79769e+308	1.79769e+308	0.184072	1	no
0.g1675	0.g1675	-	0:15797502-15808586	FemaleCarcass	MaleCarcass	OK	0.550458	1.60926	1.5477	-1.0449	0.296069	0.999994	no
0.g1676	0.g1676	-	0:15809002-15812147	FemaleCarcass	MaleCarcass	NOTEST	0.116919	0.140067	0.260607	-0.277312	0.78154	1	no
0.g1677	0.g1677	-	0:15812258-15815852	FemaleCarcass	MaleCarcass	OK	84.8289	99.9978	0.237339	-0.436174	0.662711	0.999994	no
0.g168	0.g168	-	0:1529008-1545255	FemaleCarcass	MaleCarcass	NOTEST	0.0924957	0.11052	0.256854	-0.0510907	0.959253	1	no
0.g1683	0.g1683	-	0:15856202-15856922	FemaleCarcass	MaleCarcass	OK	0.256616	1.28924	2.32884	-2.19398	0.0282365	0.274378	no
0.g1684	0.g1684	-	0:15856943-15857622	FemaleCarcass	MaleCarcass	OK	0.266301	0.406025	0.608511	-0.540963	0.588533	0.999994	no
0.g1689	0.g1689	-	0:15868143-15872204	FemaleCarcass	MaleCarcass	LOWDATA	0.0313159	0	-1.79769e+308	0	1	1	no
0.g169	0.g169	-	0:1529008-1545255	FemaleCarcass	MaleCarcass	OK	0.463941	0.647435	0.480794	-0.314932	0.752814	0.999994	no
0.g1696	0.g1696	-	0:15895143-15902547	FemaleCarcass	MaleCarcass	OK	0.0288272	0.405566	3.81443	-0.330051	0.741361	0.999994	no
0.g1697	0.g1697	-	0:15895143-15902547	FemaleCarcass	MaleCarcass	OK	0.0881517	1.17544	3.73707	-2.06588	0.0388403	0.348666	no
0.g1698	0.g1698	-	0:15902628-15905137	FemaleCarcass	MaleCarcass	OK	0.189856	3.16356	4.05857	-4.85446	1.20712e-06	7.64724e-05	yes
0.g1699	0.g1699	-	0:15906535-15917257	FemaleCarcass	MaleCarcass	OK	2.08995	2.28111	0.126268	-0.129688	0.896813	0.999994	no
0.g170	0.g170	-	0:1529008-1545255	FemaleCarcass	MaleCarcass	OK	0.644029	0.950488	0.561543	-0.341861	0.732456	0.999994	no
0.g1701	0.g1701	-	0:15919685-15921517	FemaleCarcass	MaleCarcass	NOTEST	0	0.285542	1.79769e+308	1.79769e+308	0.445639	1	no
0.g1703	0.g1703	-	0:15952599-15954157	FemaleCarcass	MaleCarcass	NOTEST	0	0.126462	1.79769e+308	1.79769e+308	0.0501807	1	no
0.g1704	0.g1704	-	0:15965242-16010347	FemaleCarcass	MaleCarcass	OK	1.47603	1.60657	0.122265	-0.173656	0.862136	0.999994	no
0.g1708	0.g1708	-	0:16031801-16037454	FemaleCarcass	MaleCarcass	OK	36.4583	33.5301	-0.12079	0.227646	0.819922	0.999994	no
0.g1709	0.g1709	-	0:16037517-16051824	FemaleCarcass	MaleCarcass	OK	0.524418	0.574009	0.130355	-0.177381	0.859209	0.999994	no
0.g171	0.g171	-	0:1529008-1545255	FemaleCarcass	MaleCarcass	OK	0.456531	0.235624	-0.954224	0.195006	0.845388	0.999994	no
0.g1710	0.g1710	-	0:16051924-16057026	FemaleCarcass	MaleCarcass	NOTEST	0.136903	0.0647477	-1.08025	1.04509	0.295983	1	no
0.g1712	0.g1712	-	0:16072777-16079944	FemaleCarcass	MaleCarcass	OK	1.27798	1.06163	-0.267582	0.409965	0.681831	0.999994	no
0.g1713	0.g1713	-	0:16079990-16088304	FemaleCarcass	MaleCarcass	OK	2.71932	1.77777	-0.61318	0.978887	0.327636	0.999994	no
0.g1715	0.g1715	-	0:16109064-16220309	FemaleCarcass	MaleCarcass	OK	3.43096	3.87017	0.173783	-0.167616	0.866885	0.999994	no
0.g1716	0.g1716	-	0:16109064-16220309	FemaleCarcass	MaleCarcass	OK	3.5172	4.31731	0.295706	-0.282394	0.777641	0.999994	no
0.g1717	0.g1717	-	0:16221640-16230152	FemaleCarcass	MaleCarcass	OK	9.42394	9.751	0.0492196	-0.0997525	0.920541	0.999994	no
0.g172	0.g172	-	0:1545352-1546708	FemaleCarcass	MaleCarcass	NOTEST	0	0	0	0	1	1	no
0.g1721	0.g1721	-	0:16266749-16270022	FemaleCarcass	MaleCarcass	OK	1.29738	1.33044	0.0363018	-0.0514042	0.959003	0.999994	no
0.g1724	0.g1724	-	0:16294692-16296712	FemaleCarcass	MaleCarcass	OK	2.85536	2.02931	-0.492683	0.797678	0.425058	0.999994	no
0.g1728	0.g1728	-	0:16310210-16316386	FemaleCarcass	MaleCarcass	OK	5.2213	5.40244	0.0492024	-0.0787987	0.937193	0.999994	no
0.g173	0.g173	-	0:1546762-1557322	FemaleCarcass	MaleCarcass	OK	48.4083	71.5164	0.563021	-0.473417	0.635915	0.999994	no
0.g1737	0.g1737	-	0:16437736-16444787	FemaleCarcass	MaleCarcass	OK	8.07179	11.4042	0.4986	-0.964156	0.334968	0.999994	no
0.g1739	0.g1739	-	0:16521912-16523566	FemaleCarcass	MaleCarcass	NOTEST	0.0165892	0.02886	0.798829	-0.36783	0.713	1	no
0.g174	0.g174	-	0:1585212-1624765	FemaleCarcass	MaleCarcass	OK	0.741051	1.2554	0.760504	-1.22881	0.219142	0.999994	no
0.g1742	0.g1742	-	0:16646466-16647676	FemaleCarcass	MaleCarcass	LOWDATA	0	0	-1.79769e+308	0	1	1	no
0.g1743	0.g1743	-	0:16682415-16685051	FemaleCarcass	MaleCarcass	LOWDATA	0	0	-1.79769e+308	0	1	1	no
0.g1744	0.g1744	-	0:16692020-16723362	FemaleCarcass	MaleCarcass	OK	0.611203	0.76505	0.323902	-0.413011	0.679598	0.999994	no
0.g1745	0.g1745	-	0:16727670-16734663	FemaleCarcass	MaleCarcass	NOTEST	0	0.0094693	1.79769e+308	1.79769e+308	0.157021	1	no
0.g1746	0.g1746	-	0:16740801-16762380	FemaleCarcass	MaleCarcass	OK	0.479483	0.584707	0.286233	-0.318224	0.750315	0.999994	no
0.g1747	0.g1747	-	0:16826914-16833228	FemaleCarcass	MaleCarcass	NOTEST	0	0	0	0	1	1	no
0.g1750	0.g1750	-	0:16908377-16910341	FemaleCarcass	MaleCarcass	OK	0.057436	0.35563	2.63035	-1.17866	0.238533	0.999994	no
0.g1752	0.g1752	-	0:16929664-16954722	FemaleCarcass	MaleCarcass	OK	101.475	100.45	-0.0146528	0.0133941	0.989313	0.999994	no
0.g1753	0.g1753	-	0:16929664-16954722	FemaleCarcass	MaleCarcass	OK	4.75488	9.87631	1.05456	-0.530061	0.59607	0.999994	no
0.g1755	0.g1755	-	0:16955691-16973654	FemaleCarcass	MaleCarcass	NOTEST	0	0	0	0	1	1	no
0.g1757	0.g1757	-	0:16955691-16973654	FemaleCarcass	MaleCarcass	OK	12.9047	12.0219	-0.10224	0.193511	0.846559	0.999994	no
0.g1761	0.g1761	-	0:17011274-17018468	FemaleCarcass	MaleCarcass	OK	0.241876	7.93961	5.03673	-6.10364	1.03679e-09	1.65298e-07	yes
0.g1771	0.g1771	-	0:17088434-17105518	FemaleCarcass	MaleCarcass	NOTEST	0.0120816	0.0325272	1.42884	-0.46458	0.642232	1	no
0.g1775	0.g1775	-	0:17153448-17163453	FemaleCarcass	MaleCarcass	OK	0.589529	0.677579	0.200826	-0.28364	0.776686	0.999994	no
0.g1777	0.g1777	-	0:17207946-17331853	FemaleCarcass	MaleCarcass	OK	2.34124	3.48044	0.571996	-0.860163	0.389699	0.999994	no
0.g1778	0.g1778	-	0:17340750-17378439	FemaleCarcass	MaleCarcass	OK	0.34653	0.63041	0.863312	-1.31	0.190196	0.992587	no
0.g1779	0.g1779	-	0:17413304-17452609	FemaleCarcass	MaleCarcass	OK	0.429678	0.760464	0.823623	-0.946573	0.343856	0.999994	no
0.g1780	0.g1780	-	0:17486312-17521229	FemaleCarcass	MaleCarcass	OK	0.290635	0.370423	0.349968	-0.267435	0.789134	0.999994	no
0.g1781	0.g1781	-	0:17486312-17521229	FemaleCarcass	MaleCarcass	OK	0.214794	0.332153	0.628893	-0.218087	0.827361	0.999994	no
0.g1782	0.g1782	-	0:17521238-17532643	FemaleCarcass	MaleCarcass	NOTEST	0.12375	0.18611	0.588734	-0.741231	0.458553	1	no
0.g1783	0.g1783	-	0:17532743-17535043	FemaleCarcass	MaleCarcass	OK	0.0103609	0.426843	5.36449	-2.90123	0.00371705	0.0559077	no
0.g1785	0.g1785	-	0:17553753-17556134	FemaleCarcass	MaleCarcass	OK	0	1.79146	1.79769e+308	1.79769e+308	0.326778	0.999994	no
0.g1786	0.g1786	-	0:17556630-17558123	FemaleCarcass	MaleCarcass	NOTEST	0.00678179	0.0284766	2.07004	-0.637292	0.523935	1	no
0.g1787	0.g1787	-	0:17558493-17615039	FemaleCarcass	MaleCarcass	OK	0.544759	0.516135	-0.0778697	0.113888	0.909326	0.999994	no
0.g1788	0.g1788	-	0:17615573-17616488	FemaleCarcass	MaleCarcass	OK	4.38439	1.37352	-1.6745	2.20598	0.0273852	0.269513	no
0.g1789	0.g1789	-	0:17618029-17622723	FemaleCarcass	MaleCarcass	OK	0	0.915418	1.79769e+308	1.79769e+308	0.00820365	0.104218	no
0.g1792	0.g1792	-	0:17629673-17632248	FemaleCarcass	MaleCarcass	NOTEST	0.148685	0.27349	0.879225	-0.87303	0.382647	1	no
0.g1796	0.g1796	-	0:17651014-17683475	FemaleCarcass	MaleCarcass	OK	0.567825	0.789352	0.475224	-0.0229091	0.981723	0.999994	no
0.g1797	0.g1797	-	0:17651014-17683475	FemaleCarcass	MaleCarcass	OK	0.0863869	0.780824	3.17611	-0.118265	0.905858	0.999994	no
0.g1798	0.g1798	-	0:17651014-17683475	FemaleCarcass	MaleCarcass	OK	9.71185	10.7294	0.143746	-0.237371	0.812369	0.999994	no
0.g1799	0.g1799	-	0:17683521-17701326	FemaleCarcass	MaleCarcass	OK	3.43913	1.74719	-0.977005	0.607163	0.543743	0.999994	no
0.g18	0.g18	-	0:123195-126718	FemaleCarcass	MaleCarcass	OK	0.327032	0.781785	1.25734	-1.66286	0.096341	0.664933	no
0.g1800	0.g1800	-	0:17683521-17701326	FemaleCarcass	MaleCarcass	OK	12.7389	33.8207	1.40866	-1.43453	0.151421	0.880542	no
0.g1801	0.g1801	-	0:17701375-17702514	FemaleCarcass	MaleCarcass	OK	2.54128	3.16774	0.317898	-0.443643	0.6573	0.999994	no
0.g1803	0.g1803	-	0:17704831-17797685	FemaleCarcass	MaleCarcass	OK	1.53773	3.02837	0.97774	-1.57621	0.114978	0.747067	no
0.g1806	0.g1806	-	0:17857538-17861002	FemaleCarcass	MaleCarcass	NOTEST	0.019074	0.0153287	-0.315375	0.170721	0.864443	1	no
0.g1807	0.g1807	-	0:17920946-17932178	FemaleCarcass	MaleCarcass	OK	0.622407	47.4148	6.25133	-8.77955	0	0	yes
0.g1809	0.g1809	-	0:17945218-17960674	FemaleCarcass	MaleCarcass	OK	2.24696	2.0608	-0.124771	0.19964	0.841763	0.999994	no
0.g1810	0.g1810	-	0:18001164-18004678	FemaleCarcass	MaleCarcass	OK	0.344824	0.33828	-0.0276396	0.0010341	0.999175	0.999994	no
0.g1811	0.g1811	-	0:18005214-18009927	FemaleCarcass	MaleCarcass	NOTEST	0	0.150049	1.79769e+308	1.79769e+308	0.368675	1	no
0.g1812	0.g1812	-	0:18015609-18016600	FemaleCarcass	MaleCarcass	OK	0.00916836	0.433971	5.56479	-1.79259	0.073039	0.553917	no
0.g1814	0.g1814	-	0:18048733-18065062	FemaleCarcass	MaleCarcass	OK	3.07843	3.15437	0.0351585	-0.0698057	0.944348	0.999994	no
0.g1816	0.g1816	-	0:18078302-18091427	FemaleCarcass	MaleCarcass	OK	1.39944	1.0683	-0.389539	0.628505	0.529673	0.999994	no
0.g1817	0.g1817	-	0:18091482-18093039	FemaleCarcass	MaleCarcass	OK	1.72886	1.06935	-0.69309	0.892639	0.372051	0.999994	no
0.g1818	0.g1818	-	0:18093105-18125202	FemaleCarcass	MaleCarcass	OK	14.7537	13.6011	-0.117353	0.219348	0.826379	0.999994	no
0.g1819	0.g1819	-	0:18150908-18156253	FemaleCarcass	MaleCarcass	NOTEST	0.0930713	0.05867	-0.665713	0.137193	0.890879	1	no
0.g1822	0.g1822	-	0:18166138-18166942	FemaleCarcass	MaleCarcass	OK	7.18479	0.989292	-2.86048	3.51211	0.000444559	0.0109857	yes
0.g1827	0.g1827	-	0:18221738-18222413	FemaleCarcass	MaleCarcass	NOTEST	0	0.090454	1.79769e+308	1.79769e+308	0.175009	1	no
0.g1828	0.g1828	-	0:18222415-18226788	FemaleCarcass	MaleCarcass	NOTEST	0.0147163	0.0445075	1.59664	-0.977954	0.328097	1	no
0.g1829	0.g1829	-	0:18227172-18228848	FemaleCarcass	MaleCarcass	OK	0.00634279	0.391481	5.94768	-1.9801	0.0476918	0.407703	no
0.g183	0.g183	-	0:1664102-1677345	FemaleCarcass	MaleCarcass	OK	44.3921	44.4142	0.000719081	-0.00125111	0.999002	0.999994	no
0.g1831	0.g1831	-	0:18230883-18232709	FemaleCarcass	MaleCarcass	NOTEST	0.261821	0.266472	0.0254032	-0.0113933	0.99091	1	no
0.g1836	0.g1836	-	0:18254327-18256323	FemaleCarcass	MaleCarcass	OK	4.21308	2.01713	-1.06257	1.6396	0.101088	0.685821	no
0.g1839	0.g1839	-	0:18260213-18261728	FemaleCarcass	MaleCarcass	NOTEST	0	0	0	0	1	1	no
0.g1843	0.g1843	-	0:18270217-18287031	FemaleCarcass	MaleCarcass	OK	0.81245	1.17613	0.533692	-0.534851	0.592753	0.999994	no
0.g1844	0.g1844	-	0:18287658-18289181	FemaleCarcass	MaleCarcass	OK	0.467948	0.698932	0.578803	-0.695957	0.486456	0.999994	no
0.g1846	0.g1846	-	0:18317833-18366896	FemaleCarcass	MaleCarcass	OK	0.61491	0.400454	-0.618738	0.054532	0.956511	0.999994	no
0.g1847	0.g1847	-	0:18317833-18366896	FemaleCarcass	MaleCarcass	NOTEST	0.29296	0.231587	-0.339151	0.0129838	0.989641	1	no
0.g1848	0.g1848	-	0:18317833-18366896	FemaleCarcass	MaleCarcass	OK	36.1398	35.8903	-0.00999479	0.0179258	0.985698	0.999994	no
0.g1849	0.g1849	-	0:18368596-18370473	FemaleCarcass	MaleCarcass	OK	6.45592	4.24347	-0.60538	1.00254	0.316085	0.999994	no
0.g1853	0.g1853	-	0:18384414-18386576	FemaleCarcass	MaleCarcass	OK	9.66119	5.81904	-0.731419	1.18636	0.235482	0.999994	no
0.g1855	0.g1855	-	0:18388856-18394902	FemaleCarcass	MaleCarcass	OK	12.1019	10.7265	-0.174057	0.318535	0.750079	0.999994	no
0.g1856	0.g1856	-	0:18395095-18396606	FemaleCarcass	MaleCarcass	OK	0.0127015	0.82057	6.01356	-1.92508	0.0542196	0.446355	no
0.g1859	0.g1859	-	0:18411208-18415486	FemaleCarcass	MaleCarcass	OK	23.4693	20.1697	-0.218586	0.42135	0.673499	0.999994	no
0.g186	0.g186	-	0:1679012-1681717	FemaleCarcass	MaleCarcass	NOTEST	0.0292697	0.0455286	0.637368	-0.14814	0.882232	1	no
0.g1862	0.g1862	-	0:18444371-18447046	FemaleCarcass	MaleCarcass	NOTEST	0	0.0705444	1.79769e+308	1.79769e+308	0.0349442	1	no
0.g187	0.g187	-	0:1685070-1685882	FemaleCarcass	MaleCarcass	OK	0.422453	0.714897	0.758946	-0.685127	0.493264	0.999994	no
0.g1872	0.g1872	-	0:18554967-18559351	FemaleCarcass	MaleCarcass	NOTEST	0.0274693	0.0194824	-0.495649	0.356231	0.721668	1	no
0.g1875	0.g1875	-	0:18578913-18590987	FemaleCarcass	MaleCarcass	NOTEST	0.127201	0.191081	0.587071	-0.181655	0.855854	1	no
0.g1885	0.g1885	-	0:18631403-18663919	FemaleCarcass	MaleCarcass	OK	0.172533	0.590537	1.77516	-0.783522	0.433321	0.999994	no
0.g1886	0.g1886	-	0:18631403-18663919	FemaleCarcass	MaleCarcass	OK	0.578874	0.349202	-0.72919	0.0666272	0.946878	0.999994	no
0.g1887	0.g1887	-	0:18665922-18667363	FemaleCarcass	MaleCarcass	NOTEST	0.00991171	0	-1.79769e+308	-1.79769e+308	0.311146	1	no
0.g189	0.g189	-	0:1714346-1720251	FemaleCarcass	MaleCarcass	NOTEST	0	0.00235332	1.79769e+308	1.79769e+308	0.310808	1	no
0.g1892	0.g1892	-	0:18679689-18682632	FemaleCarcass	MaleCarcass	OK	0.756631	0.649503	-0.220254	0.306075	0.759548	0.999994	no
0.g1896	0.g1896	-	0:18689224-18726147	FemaleCarcass	MaleCarcass	OK	0.918541	1.07245	0.223493	-0.267778	0.78887	0.999994	no
0.g1901	0.g1901	-	0:18805283-18809813	FemaleCarcass	MaleCarcass	NOTEST	0	0.257281	1.79769e+308	1.79769e+308	0.0908032	1	no
0.g1904	0.g1904	-	0:18870463-18885340	FemaleCarcass	MaleCarcass	NOTEST	0.0653255	0.0412911	-0.661813	0.432504	0.665375	1	no
0.g1905	0.g1905	-	0:18885982-18899043	FemaleCarcass	MaleCarcass	OK	1.14433	1.13605	-0.0104741	0.0153951	0.987717	0.999994	no
0.g1909	0.g1909	-	0:18918656-18921698	FemaleCarcass	MaleCarcass	OK	31.7028	23.5016	-0.431851	0.729337	0.465796	0.999994	no
0.g191	0.g191	-	0:1740120-1741681	FemaleCarcass	MaleCarcass	NOTEST	0	0.0363538	1.79769e+308	1.79769e+308	0.130991	1	no
0.g1911	0.g1911	-	0:18934858-18958577	FemaleCarcass	MaleCarcass	OK	6.23169	8.36655	0.42501	-0.164981	0.868959	0.999994	no
0.g1912	0.g1912	-	0:18934858-18958577	FemaleCarcass	MaleCarcass	OK	1.8095	2.37964	0.39515	-0.0415826	0.966831	0.999994	no
0.g1921	0.g1921	-	0:18970684-18982189	FemaleCarcass	MaleCarcass	OK	2.7804	2.28145	-0.285343	0.102005	0.918753	0.999994	no
0.g1924	0.g1924	-	0:18998938-19002641	FemaleCarcass	MaleCarcass	OK	1.26396	0.0752153	-4.07078	4.79223	1.64935e-06	9.50463e-05	yes
0.g1928	0.g1928	-	0:19023351-19024760	FemaleCarcass	MaleCarcass	OK	2.13755	3.4939	0.708878	-1.01957	0.307932	0.999994	no
0.g193	0.g193	-	0:1752561-1774529	FemaleCarcass	MaleCarcass	NOTEST	0.183894	0.194172	0.0784592	-0.0142119	0.988661	1	no
0.g1931	0.g1931	-	0:19032650-19036699	FemaleCarcass	MaleCarcass	OK	0.325288	0.534431	0.716288	-0.576832	0.564053	0.999994	no
0.g1933	0.g1933	-	0:19043322-19051970	FemaleCarcass	MaleCarcass	OK	1.99999	3.50502	0.80943	-0.615485	0.538234	0.999994	no
0.g1934	0.g1934	-	0:19043322-19051970	FemaleCarcass	MaleCarcass	OK	2.5585	4.60864	0.849045	-0.863988	0.387595	0.999994	no
0.g1937	0.g1937	-	0:19060500-19067042	FemaleCarcass	MaleCarcass	OK	1.76817	2.23228	0.336263	-0.350382	0.726052	0.999994	no
0.g194	0.g194	-	0:1774587-1796354	FemaleCarcass	MaleCarcass	OK	5.46205	6.01885	0.140045	-0.143757	0.885693	0.999994	no
0.g1943	0.g1943	-	0:19076090-19090070	FemaleCarcass	MaleCarcass	NOTEST	0.276202	0.187153	-0.561509	0.000861043	0.999313	1	no
0.g1945	0.g1945	-	0:19092490-19097961	FemaleCarcass	MaleCarcass	OK	0.552384	0.104668	-2.39986	2.70356	0.00686008	0.0903905	no
0.g1948	0.g1948	-	0:19102655-19104620	FemaleCarcass	MaleCarcass	OK	21.3656	21.573	0.0139417	-0.0280918	0.977589	0.999994	no
0.g195	0.g195	-	0:1774587-1796354	FemaleCarcass	MaleCarcass	OK	1.81683	1.73246	-0.0685987	0.0193273	0.98458	0.999994	no
0.g1954	0.g1954	-	0:19122024-19226470	FemaleCarcass	MaleCarcass	OK	4.27553	5.19548	0.281155	-0.406356	0.684481	0.999994	no
0.g1955	0.g1955	-	0:19229034-19233128	FemaleCarcass	MaleCarcass	OK	3.99512	4.84203	0.277372	-0.521441	0.60206	0.999994	no
0.g1956	0.g1956	-	0:19233657-19239705	FemaleCarcass	MaleCarcass	OK	4.50086	3.04779	-0.56244	0.706771	0.479709	0.999994	no
0.g1958	0.g1958	-	0:19239864-19240654	FemaleCarcass	MaleCarcass	NOTEST	0.0863571	0.0654946	-0.398938	0.207429	0.835675	1	no
0.g1959	0.g1959	-	0:19240700-19254514	FemaleCarcass	MaleCarcass	OK	3.72077	3.66112	-0.0233152	0.0470895	0.962442	0.999994	no
0.g196	0.g196	-	0:1797729-1798881	FemaleCarcass	MaleCarcass	OK	15.1208	34.6036	1.19439	-2.26807	0.0233248	0.238892	no
0.g1966	0.g1966	-	0:19290995-19309178	FemaleCarcass	MaleCarcass	OK	0.189561	0.440825	1.21754	-0.395936	0.692152	0.999994	no
0.g1967	0.g1967	-	0:19310075-19318968	FemaleCarcass	MaleCarcass	NOTEST	0.0568032	0.093544	0.719674	-0.700642	0.483527	1	no
0.g1968	0.g1968	-	0:19325018-19327767	FemaleCarcass	MaleCarcass	OK	0.246522	0.383788	0.638594	-0.754171	0.450747	0.999994	no
0.g1969	0.g1969	-	0:19347998-19387723	FemaleCarcass	MaleCarcass	OK	0.396663	0.522963	0.398795	-0.230097	0.818016	0.999994	no
0.g197	0.g197	-	0:1799651-1814931	FemaleCarcass	MaleCarcass	OK	3.35814	2.91562	-0.203863	0.35169	0.725071	0.999994	no
0.g1971	0.g1971	-	0:19393678-19433192	FemaleCarcass	MaleCarcass	OK	2.29041	2.57532	0.169148	-0.240294	0.810103	0.999994	no
0.g1972	0.g1972	-	0:19433238-19456106	FemaleCarcass	MaleCarcass	OK	8.04759	9.55855	0.248236	-0.496787	0.619339	0.999994	no
0.g1974	0.g1974	-	0:19457544-19458608	FemaleCarcass	MaleCarcass	OK	0.333166	3.48865	3.38836	-2.93772	0.00330641	0.0510599	no
0.g1976	0.g1976	-	0:19460106-19461299	FemaleCarcass	MaleCarcass	LOWDATA	96.1633	56.1305	-0.7767	0	1	1	no
0.g1979	0.g1979	-	0:19465383-19484839	FemaleCarcass	MaleCarcass	OK	0.354013	0.391221	0.144183	-0.190534	0.848891	0.999994	no
0.g198	0.g198	-	0:1820251-1854060	FemaleCarcass	MaleCarcass	OK	15.8619	15.3951	-0.0430946	0.0731366	0.941697	0.999994	no
0.g1980	0.g1980	-	0:19516183-19518329	FemaleCarcass	MaleCarcass	OK	3.4411	3.29083	-0.0644183	0.0214044	0.982923	0.999994	no
0.g1986	0.g1986	-	0:19557829-19567019	FemaleCarcass	MaleCarcass	OK	1.949	2.15822	0.147108	-0.125957	0.899766	0.999994	no
0.g1988	0.g1988	-	0:19567599-19569314	FemaleCarcass	MaleCarcass	NOTEST	0.112397	0.125941	0.16414	-0.141029	0.887847	1	no
0.g1989	0.g1989	-	0:19570073-19576923	FemaleCarcass	MaleCarcass	OK	0.491101	0.60597	0.303227	-0.0154505	0.987673	0.999994	no
0.g1990	0.g1990	-	0:19578489-19581759	FemaleCarcass	MaleCarcass	OK	0.632923	0.870728	0.460191	-0.647616	0.517233	0.999994	no
0.g1991	0.g1991	-	0:19582000-19583389	FemaleCarcass	MaleCarcass	OK	11.7001	9.04043	-0.372055	0.677643	0.497998	0.999994	no
0.g1997	0.g1997	-	0:19599039-19604186	FemaleCarcass	MaleCarcass	NOTEST	0.10448	0.137794	0.399294	-0.464178	0.64252	1	no
0.g1998	0.g1998	-	0:19619099-19622829	FemaleCarcass	MaleCarcass	NOTEST	0.00694182	0.173156	4.64061	-2.521	0.011702	1	no
0.g1999	0.g1999	-	0:19627381-19683549	FemaleCarcass	MaleCarcass	NOTEST	0.0483883	0.0712367	0.557962	-0.594557	0.55214	1	no
0.g2	0.g2	-	0:12841-15865	FemaleCarcass	MaleCarcass	OK	0.967319	0.810661	-0.254894	0.339471	0.734255	0.999994	no
0.g200	0.g200	-	0:1856730-1859141	FemaleCarcass	MaleCarcass	OK	0.274158	0.791791	1.53011	-1.81359	0.0697406	0.535854	no
0.g2000	0.g2000	-	0:19683595-19772175	FemaleCarcass	MaleCarcass	OK	0.634425	0.627014	-0.0169515	0.00217736	0.998263	0.999994	no
0.g2001	0.g2001	-	0:19683595-19772175	FemaleCarcass	MaleCarcass	NOTEST	0.0128652	0.0149475	0.216429	-0.000476048	0.99962	1	no
0.g2003	0.g2003	-	0:19772275-19804091	FemaleCarcass	MaleCarcass	OK	4.09308	4.45452	0.122085	-0.231266	0.817108	0.999994	no
0.g2004	0.g2004	-	0:19804454-19814917	FemaleCarcass	MaleCarcass	OK	3.77748	3.56947	-0.0817158	0.129652	0.896842	0.999994	no
0.g2005	0.g2005	-	0:19814965-19817790	FemaleCarcass	MaleCarcass	OK	16.7321	15.0956	-0.148483	0.29914	0.764833	0.999994	no
0.g2007	0.g2007	-	0:19819615-19834159	FemaleCarcass	MaleCarcass	OK	8.0805	8.4044	0.0567003	-0.105164	0.916245	0.999994	no
0.g2009	0.g2009	-	0:19854093-19877275	FemaleCarcass	MaleCarcass	OK	5.70016	13.446	1.2381	-2.45185	0.0142122	0.159758	no
0.g2012	0.g2012	-	0:19887124-19888725	FemaleCarcass	MaleCarcass	OK	0.835266	0.601489	-0.473696	0.455588	0.648686	0.999994	no
0.g2013	0.g2013	-	0:19892515-19899768	FemaleCarcass	MaleCarcass	OK	0.336228	0.284475	-0.241139	0.275776	0.78272	0.999994	no
0.g2014	0.g2014	-	0:19901613-19902705	FemaleCarcass	MaleCarcass	OK	0.358304	0.583847	0.704408	-0.622448	0.533647	0.999994	no
0.g2015	0.g2015	-	0:19904175-19909777	FemaleCarcass	MaleCarcass	OK	6.86111	8.75162	0.351109	-0.700265	0.483762	0.999994	no
0.g2017	0.g2017	-	0:19914339-19916974	FemaleCarcass	MaleCarcass	NOTEST	0.025435	0.202929	2.99609	-0.0650159	0.948161	1	no
0.g2019	0.g2019	-	0:19980318-20073649	FemaleCarcass	MaleCarcass	OK	0.0278301	1.05257	5.24113	-3.30926	0.000935413	0.0193007	yes
0.g2020	0.g2020	-	0:20095829-20101319	FemaleCarcass	MaleCarcass	OK	0.0186357	2.23492	6.90601	-4.87418	1.09261e-06	6.96796e-05	yes
0.g2030	0.g2030	-	0:20142246-20145503	FemaleCarcass	MaleCarcass	OK	1.09796	1.66073	0.596998	-0.795208	0.426493	0.999994	no
0.g2031	0.g2031	-	0:20146548-20171266	FemaleCarcass	MaleCarcass	OK	1.9608	2.00487	0.0320646	-0.0540013	0.956934	0.999994	no
0.g2032	0.g2032	-	0:20172125-20174356	FemaleCarcass	MaleCarcass	OK	1.91746	2.1535	0.167487	-0.258276	0.796194	0.999994	no
0.g2035	0.g2035	-	0:20194176-20199480	FemaleCarcass	MaleCarcass	OK	10.7203	9.17764	-0.224153	0.446361	0.655336	0.999994	no
0.g2039	0.g2039	-	0:20209876-20219206	FemaleCarcass	MaleCarcass	OK	0.327908	0.348785	0.0890481	-0.0102678	0.991808	0.999994	no
0.g2040	0.g2040	-	0:20222387-20235685	FemaleCarcass	MaleCarcass	NOTEST	0.200729	0.212558	0.0826113	-0.0180963	0.985562	1	no
0.g2041	0.g2041	-	0:20239232-20248716	FemaleCarcass	MaleCarcass	OK	39.4562	42.1417	0.0949977	-0.106753	0.914985	0.999994	no
0.g2043	0.g2043	-	0:20249376-20265732	FemaleCarcass	MaleCarcass	OK	5.40067	4.97042	-0.119772	0.216079	0.828926	0.999994	no
0.g2046	0.g2046	-	0:20269549-20270486	FemaleCarcass	MaleCarcass	OK	0.148453	4.9307	5.05372	-3.16348	0.00155895	0.0283516	yes
0.g2051	0.g2051	-	0:20289891-20302249	FemaleCarcass	MaleCarcass	NOTEST	0.0355389	0.0534686	0.589291	-0.0262355	0.97907	1	no
0.g2054	0.g2054	-	0:20310255-20316016	FemaleCarcass	MaleCarcass	OK	39.398	28.4232	-0.471054	0.907357	0.364218	0.999994	no
0.g2057	0.g2057	-	0:20321105-20366105	FemaleCarcass	MaleCarcass	OK	45.6069	54.8076	0.265123	-0.387753	0.698199	0.999994	no
0.g2059	0.g2059	-	0:20370036-20372095	FemaleCarcass	MaleCarcass	NOTEST	0.0415326	0.0522422	0.330971	-0.0287095	0.977096	1	no
0.g2062	0.g2062	-	0:20373881-20480545	FemaleCarcass	MaleCarcass	OK	2.72345	3.01189	0.145238	-0.191467	0.84816	0.999994	no
0.g2065	0.g2065	-	0:20501080-20503654	FemaleCarcass	MaleCarcass	OK	0.0331524	0.529842	3.99838	-3.1151	0.0018388	0.0319817	yes
0.g2067	0.g2067	-	0:20512580-20514294	FemaleCarcass	MaleCarcass	OK	0.359757	0.782804	1.12163	-1.27616	0.201899	0.999994	no
0.g2069	0.g2069	-	0:20516053-20517544	FemaleCarcass	MaleCarcass	OK	1.81447	1.30096	-0.479971	0.662825	0.507442	0.999994	no
0.g2072	0.g2072	-	0:20525114-20526499	FemaleCarcass	MaleCarcass	OK	0.279559	0.342108	0.291297	-0.288832	0.77271	0.999994	no
0.g2074	0.g2074	-	0:20526500-20566299	FemaleCarcass	MaleCarcass	OK	3.87217	4.56099	0.236203	-0.108896	0.913285	0.999994	no
0.g2075	0.g2075	-	0:20526500-20566299	FemaleCarcass	MaleCarcass	OK	22.3665	28.4855	0.348888	-0.421095	0.673686	0.999994	no
0.g2076	0.g2076	-	0:20566300-20577715	FemaleCarcass	MaleCarcass	OK	3.48545	4.99084	0.517938	-0.21065	0.83316	0.999994	no
0.g2077	0.g2077	-	0:20566300-20577715	FemaleCarcass	MaleCarcass	OK	3.21457	4.99194	0.634974	-0.422699	0.672515	0.999994	no
0.g2079	0.g2079	-	0:20577718-20585594	FemaleCarcass	MaleCarcass	OK	4.1719	2.97685	-0.486918	0.953957	0.340106	0.999994	no
0.g208	0.g208	-	0:1901246-1917188	FemaleCarcass	MaleCarcass	OK	0.0283983	2.10486	6.21178	-1.39538	0.162901	0.915576	no
0.g2081	0.g2081	-	0:20591962-20594344	FemaleCarcass	MaleCarcass	OK	3.66354	4.33869	0.244022	-0.354582	0.722902	0.999994	no
0.g2086	0.g2086	-	0:20615724-20649258	FemaleCarcass	MaleCarcass	NOTEST	0.146143	0.0986824	-0.566513	0.00512668	0.99591	1	no
0.g209	0.g209	-	0:1901246-1917188	FemaleCarcass	MaleCarcass	OK	1.71224	2.4338	0.507325	-0.548089	0.583631	0.999994	no
0.g2090	0.g2090	-	0:20649259-20728822	FemaleCarcass	MaleCarcass	OK	10.2745	9.20041	-0.159296	0.17173	0.86365	0.999994	no
0.g2091	0.g2091	-	0:20649259-20728822	FemaleCarcass	MaleCarcass	NOTEST	0	0.0272233	1.79769e+308	1.79769e+308	0.498976	1	no
0.g2092	0.g2092	-	0:20649259-20728822	FemaleCarcass	MaleCarcass	LOWDATA	0	0	-1.79769e+308	0	1	1	no
0.g2094	0.g2094	-	0:20649259-20728822	FemaleCarcass	MaleCarcass	OK	7.84122	5.17803	-0.598675	0.278587	0.780562	0.999994	no
0.g2098	0.g2098	-	0:20793302-20936197	FemaleCarcass	MaleCarcass	OK	3.6346	3.14562	-0.208452	0.133043	0.89416	0.999994	no
0.g2099	0.g2099	-	0:20793302-20936197	FemaleCarcass	MaleCarcass	OK	0.329227	0.696734	1.08152	-0.0330912	0.973602	0.999994	no
0.g210	0.g210	-	0:1901246-1917188	FemaleCarcass	MaleCarcass	NOTEST	0.0647347	0.110943	0.777206	-0.213957	0.83058	1	no
0.g2100	0.g2100	-	0:20936243-20941593	FemaleCarcass	MaleCarcass	OK	15.8283	18.2606	0.206227	-0.409635	0.682074	0.999994	no
0.g2102	0.g2102	-	0:20941594-20993239	FemaleCarcass	MaleCarcass	NOTEST	0.0793651	0.183424	1.2086	-0.0116725	0.990687	1	no
0.g2103	0.g2103	-	0:20993303-21067707	FemaleCarcass	MaleCarcass	OK	0.513883	0.499301	-0.0415292	0.0728544	0.941922	0.999994	no
0.g2106	0.g2106	-	0:21186763-21188129	FemaleCarcass	MaleCarcass	NOTEST	0	0.049803	1.79769e+308	1.79769e+308	0.372019	1	no
0.g2108	0.g2108	-	0:21292703-21313443	FemaleCarcass	MaleCarcass	OK	0.528092	0.868504	0.717743	-0.663738	0.506858	0.999994	no
0.g2109	0.g2109	-	0:21313444-21317593	FemaleCarcass	MaleCarcass	OK	0.0995934	1.47095	3.88455	-4.64662	3.3742e-06	0.000184444	yes
0.g211	0.g211	-	0:1934027-1941670	FemaleCarcass	MaleCarcass	OK	1.81283	3.77045	1.05649	-1.66126	0.0966617	0.666185	no
0.g2110	0.g2110	-	0:21366079-21383043	FemaleCarcass	MaleCarcass	OK	0.0255436	0.962326	5.23549	-3.85954	0.000113602	0.003707	yes
0.g2111	0.g2111	-	0:21383143-21392935	FemaleCarcass	MaleCarcass	OK	4.08449	3.45861	-0.239963	0.449638	0.652972	0.999994	no
0.g2112	0.g2112	-	0:21393205-21429483	FemaleCarcass	MaleCarcass	OK	9.42791	7.39775	-0.34985	0.667996	0.504136	0.999994	no
0.g2113	0.g2113	-	0:21479339-21587163	FemaleCarcass	MaleCarcass	NOTEST	0.0906931	0.128954	0.507788	-0.0877633	0.930065	1	no
0.g2115	0.g2115	-	0:21479339-21587163	FemaleCarcass	MaleCarcass	OK	2.07291	1.63326	-0.343905	0.251449	0.801467	0.999994	no
0.g2116	0.g2116	-	0:21589083-21592007	FemaleCarcass	MaleCarcass	NOTEST	0.0162469	0	-1.79769e+308	-1.79769e+308	0.142704	1	no
0.g2117	0.g2117	-	0:21593263-21783708	FemaleCarcass	MaleCarcass	FAIL	0.656723	0.141776	0	0	1	1	no
0.g2118	0.g2118	-	0:21593263-21783708	FemaleCarcass	MaleCarcass	FAIL	0.0842723	0.103609	0	0	1	1	no
0.g2119	0.g2119	-	0:21783709-21792513	FemaleCarcass	MaleCarcass	NOTEST	0.292615	0.272363	-0.103472	0.126834	0.899072	1	no
0.g212	0.g212	-	0:1946422-1947275	FemaleCarcass	MaleCarcass	NOTEST	0.171602	0.181713	0.0825909	-0.0631021	0.949685	1	no
0.g2120	0.g2120	-	0:21793264-21993093	FemaleCarcass	MaleCarcass	NOTEST	0.156701	0.0984327	-0.670806	0.0697747	0.944373	1	no
0.g2121	0.g2121	-	0:21793264-21993093	FemaleCarcass	MaleCarcass	NOTEST	0.0688248	0.102615	0.576246	-0.194071	0.84612	1	no
0.g2122	0.g2122	-	0:21793264-21993093	FemaleCarcass	MaleCarcass	NOTEST	0.0401617	0.0385533	-0.0589646	0.0215297	0.982823	1	no
0.g2123	0.g2123	-	0:21793264-21993093	FemaleCarcass	MaleCarcass	NOTEST	0.00110675	0.00531428	2.26354	-0.0830044	0.933848	1	no
0.g2124	0.g2124	-	0:21793264-21993093	FemaleCarcass	MaleCarcass	NOTEST	0.000987862	0	-1.79769e+308	-1.79769e+308	0.497839	1	no
0.g2125	0.g2125	-	0:21793264-21993093	FemaleCarcass	MaleCarcass	NOTEST	0.00372217	0	-1.79769e+308	-1.79769e+308	0.466946	1	no
0.g2126	0.g2126	-	0:21993258-22185053	FemaleCarcass	MaleCarcass	OK	0.505308	0.357202	-0.500422	0.974618	0.32975	0.999994	no
0.g2127	0.g2127	-	0:22193258-22375393	FemaleCarcass	MaleCarcass	OK	0.345955	0.344499	-0.00608435	0.0115175	0.990811	0.999994	no
0.g2128	0.g2128	-	0:22393260-22592451	FemaleCarcass	MaleCarcass	NOTEST	0.283285	0.176021	-0.686505	0.690665	0.489776	1	no
0.g2129	0.g2129	-	0:22593261-22783533	FemaleCarcass	MaleCarcass	NOTEST	0.106519	0.0856789	-0.314106	0.306648	0.759112	1	no
0.g2130	0.g2130	-	0:22593261-22783533	FemaleCarcass	MaleCarcass	NOTEST	0.179932	0.16287	-0.143724	0.173521	0.862242	1	no
0.g2131	0.g2131	-	0:22783534-22793023	FemaleCarcass	MaleCarcass	NOTEST	0.27452	0.252688	-0.119551	0.128343	0.897877	1	no
0.g2132	0.g2132	-	0:22793291-22986576	FemaleCarcass	MaleCarcass	OK	0.247106	0.309463	0.324637	-0.179985	0.857165	0.999994	no
0.g2133	0.g2133	-	0:22793291-22986576	FemaleCarcass	MaleCarcass	OK	1.63769	1.8743	0.194691	-0.338492	0.734993	0.999994	no
0.g2134	0.g2134	-	0:22986623-22993228	FemaleCarcass	MaleCarcass	NOTEST	0.0031282	0.0429599	3.77959	-1.22578	0.220283	1	no
0.g2135	0.g2135	-	0:22993268-23193128	FemaleCarcass	MaleCarcass	OK	0.963239	0.946446	-0.0253731	0.0356383	0.971571	0.999994	no
0.g2136	0.g2136	-	0:22993268-23193128	FemaleCarcass	MaleCarcass	OK	1.10058	1.10621	0.0073537	-0.00920387	0.992656	0.999994	no
0.g2137	0.g2137	-	0:23193258-23256723	FemaleCarcass	MaleCarcass	NOTEST	0.194493	0.137464	-0.500657	0.775544	0.438018	1	no
0.g2138	0.g2138	-	0:23383349-23387943	FemaleCarcass	MaleCarcass	NOTEST	0.0902446	0.0805205	-0.164486	0.158526	0.874042	1	no
0.g2139	0.g2139	-	0:23389713-23392638	FemaleCarcass	MaleCarcass	NOTEST	0.0530557	0.0734999	0.470234	-0.372361	0.709624	1	no
0.g2140	0.g2140	-	0:23393258-23547243	FemaleCarcass	MaleCarcass	FAIL	0.403895	0.395012	0	0	1	1	no
0.g2141	0.g2141	-	0:23547289-23580353	FemaleCarcass	MaleCarcass	NOTEST	0.202653	0.137909	-0.555296	0.799675	0.423899	1	no
0.g215	0.g215	-	0:1967493-1981125	FemaleCarcass	MaleCarcass	OK	0.507537	0.787169	0.63316	-0.834771	0.403847	0.999994	no
0.g216	0.g216	-	0:1981225-1993140	FemaleCarcass	MaleCarcass	NOTEST	0.0516311	0.0683756	0.405242	-0.296852	0.766579	1	no
0.g224	0.g224	-	0:2074615-2079186	FemaleCarcass	MaleCarcass	NOTEST	0.0251549	0.0822982	1.71002	-1.06063	0.288859	1	no
0.g23	0.g23	-	0:130059-143504	FemaleCarcass	MaleCarcass	LOWDATA	4.19115	3.57671	-0.228715	0	1	1	no
0.g231	0.g231	-	0:2109550-2110368	FemaleCarcass	MaleCarcass	OK	5.78661	6.95041	0.264379	-0.398301	0.690408	0.999994	no
0.g235	0.g235	-	0:2125002-2130708	FemaleCarcass	MaleCarcass	OK	11.2361	10.5747	-0.0875251	0.171523	0.863813	0.999994	no
0.g237	0.g237	-	0:2132026-2134318	FemaleCarcass	MaleCarcass	OK	0	0.363929	1.79769e+308	1.79769e+308	0.183586	0.975386	no
0.g239	0.g239	-	0:2138418-2139017	FemaleCarcass	MaleCarcass	OK	2.316	0.0602265	-5.26509	2.9432	0.00324837	0.0503928	no
0.g240	0.g240	-	0:2143750-2144948	FemaleCarcass	MaleCarcass	NOTEST	0.161526	0	-1.79769e+308	-1.79769e+308	0.375203	1	no
0.g241	0.g241	-	0:2144999-2146018	FemaleCarcass	MaleCarcass	OK	1.08185	0	-1.79769e+308	-1.79769e+308	0.00925242	0.114797	no
0.g242	0.g242	-	0:2146614-2147538	FemaleCarcass	MaleCarcass	OK	48.0999	0	-1.79769e+308	-1.79769e+308	9.07826e-05	0.00313511	yes
0.g243	0.g243	-	0:2147938-2148791	FemaleCarcass	MaleCarcass	OK	1.09634	0	-1.79769e+308	-1.79769e+308	0.0279994	0.274148	no
0.g244	0.g244	-	0:2148903-2149958	FemaleCarcass	MaleCarcass	OK	110.472	0	-1.79769e+308	-1.79769e+308	6.49883e-06	0.00032893	yes
0.g246	0.g246	-	0:2159080-2161218	FemaleCarcass	MaleCarcass	OK	0	0.366738	1.79769e+308	1.79769e+308	0.00764299	0.0985348	no
0.g249	0.g249	-	0:2181745-2182568	FemaleCarcass	MaleCarcass	OK	0	0.42929	1.79769e+308	1.79769e+308	0.0230008	0.236842	no
0.g25	0.g25	-	0:144858-164512	FemaleCarcass	MaleCarcass	OK	17.7127	17.5709	-0.011601	0.0172844	0.98621	0.999994	no
0.g252	0.g252	-	0:2188007-2190968	FemaleCarcass	MaleCarcass	OK	0	1.04052	1.79769e+308	1.79769e+308	0.00111806	0.0223285	yes
0.g253	0.g253	-	0:2191068-2191777	FemaleCarcass	MaleCarcass	OK	0	3.14033	1.79769e+308	1.79769e+308	0.00392832	0.058261	no
0.g255	0.g255	-	0:2199886-2201685	FemaleCarcass	MaleCarcass	OK	0.379929	0.587148	0.627994	-0.686299	0.492525	0.999994	no
0.g256	0.g256	-	0:2201785-2250482	FemaleCarcass	MaleCarcass	OK	1.54949	1.8909	0.28728	-0.544332	0.586213	0.999994	no
0.g258	0.g258	-	0:2256298-2261172	FemaleCarcass	MaleCarcass	OK	3.99255	4.734	0.24575	-0.392211	0.694902	0.999994	no
0.g26	0.g26	-	0:168318-189493	FemaleCarcass	MaleCarcass	OK	35.9186	33.987	-0.0797474	0.0990993	0.921059	0.999994	no
0.g262	0.g262	-	0:2271725-2274155	FemaleCarcass	MaleCarcass	NOTEST	0.0177147	0.0263856	0.574806	-0.327445	0.743331	1	no
0.g265	0.g265	-	0:2277957-2292955	FemaleCarcass	MaleCarcass	NOTEST	0.00279893	0.00263671	-0.0861369	0.0108053	0.991379	1	no
0.g268	0.g268	-	0:2308574-2311435	FemaleCarcass	MaleCarcass	NOTEST	0	0.287381	1.79769e+308	1.79769e+308	0.304959	1	no
0.g271	0.g271	-	0:2311487-2315780	FemaleCarcass	MaleCarcass	NOTEST	0.00742408	0.0104144	0.488292	-0.0241472	0.980735	1	no
0.g272	0.g272	-	0:2315783-2321875	FemaleCarcass	MaleCarcass	OK	0.083938	0.9945	3.56658	-3.87592	0.000106223	0.00356304	yes
0.g273	0.g273	-	0:2325139-2326945	FemaleCarcass	MaleCarcass	OK	1.18313	1.62095	0.454231	-0.652853	0.513851	0.999994	no
0.g274	0.g274	-	0:2344209-2352851	FemaleCarcass	MaleCarcass	OK	5.19674	5.64285	0.118817	-0.211959	0.832139	0.999994	no
0.g276	0.g276	-	0:2386458-2395235	FemaleCarcass	MaleCarcass	OK	1.6735	1.96699	0.233122	-0.297794	0.76586	0.999994	no
0.g277	0.g277	-	0:2396771-2397798	FemaleCarcass	MaleCarcass	NOTEST	0.0221791	0.0255061	0.201639	-0.072777	0.941984	1	no
0.g279	0.g279	-	0:2445150-2447018	FemaleCarcass	MaleCarcass	NOTEST	0	0	0	0	1	1	no
0.g28	0.g28	-	0:189598-193458	FemaleCarcass	MaleCarcass	OK	0.369178	0.654913	0.826985	-0.270355	0.786887	0.999994	no
0.g280	0.g280	-	0:2456605-2458956	FemaleCarcass	MaleCarcass	OK	0.356147	0.190481	-0.902824	0.136952	0.891068	0.999994	no
0.g281	0.g281	-	0:2459137-2461158	FemaleCarcass	MaleCarcass	OK	8.85628	10.0816	0.18695	-0.352522	0.724447	0.999994	no
0.g282	0.g282	-	0:2461844-2463618	FemaleCarcass	MaleCarcass	OK	0.450441	0.389312	-0.210409	0.238678	0.811356	0.999994	no
0.g288	0.g288	-	0:2477641-2481740	FemaleCarcass	MaleCarcass	OK	0	0.490127	1.79769e+308	1.79769e+308	0.318875	0.999994	no
0.g290	0.g290	-	0:2516901-2518358	FemaleCarcass	MaleCarcass	NOTEST	0	0.109706	1.79769e+308	1.79769e+308	0.0544823	1	no
0.g291	0.g291	-	0:2527037-2537342	FemaleCarcass	MaleCarcass	NOTEST	0	0.018306	1.79769e+308	1.79769e+308	0.26623	1	no
0.g292	0.g292	-	0:2537392-2541532	FemaleCarcass	MaleCarcass	OK	0.00552595	5.15473	9.86546	-5.46952	4.51243e-08	4.9616e-06	yes
0.g295	0.g295	-	0:2553532-2565455	FemaleCarcass	MaleCarcass	NOTEST	0	0	0	0	1	1	no
0.g296	0.g296	-	0:2565502-2608103	FemaleCarcass	MaleCarcass	OK	0.337484	0.704306	1.06138	-1.49238	0.1356	0.827023	no
0.g298	0.g298	-	0:2623972-2632552	FemaleCarcass	MaleCarcass	OK	0.323237	0	-1.79769e+308	-1.79769e+308	0.455179	0.999994	no
0.g3	0.g3	-	0:16692-46087	FemaleCarcass	MaleCarcass	OK	4.12425	4.3927	0.0909776	-0.0625629	0.950115	0.999994	no
0.g30	0.g30	-	0:196984-228558	FemaleCarcass	MaleCarcass	OK	30.4154	26.6808	-0.189001	0.280068	0.779425	0.999994	no
0.g300	0.g300	-	0:2632657-2634522	FemaleCarcass	MaleCarcass	LOWDATA	3.9604	1.78712	-1.14801	0	1	1	no
0.g302	0.g302	-	0:2640846-2644174	FemaleCarcass	MaleCarcass	LOWDATA	142.582	80.032	-0.833148	0	1	1	no
0.g303	0.g303	-	0:2646068-2647272	FemaleCarcass	MaleCarcass	OK	1.72911	1.78749	0.0479004	-0.0644083	0.948645	0.999994	no
0.g308	0.g308	-	0:2657302-2658317	FemaleCarcass	MaleCarcass	OK	13.6535	10.6709	-0.355581	0.623821	0.532745	0.999994	no
0.g309	0.g309	-	0:2658324-2659582	FemaleCarcass	MaleCarcass	NOTEST	0.182425	0.150545	-0.277106	0.129143	0.897244	1	no
0.g310	0.g310	-	0:2661759-2681052	FemaleCarcass	MaleCarcass	OK	1.66126	2.98594	0.84591	-0.325466	0.744829	0.999994	no
0.g314	0.g314	-	0:2696936-2711016	FemaleCarcass	MaleCarcass	OK	1.32618	2.37242	0.839083	-1.07392	0.282857	0.999994	no
0.g317	0.g317	-	0:2718956-2720158	FemaleCarcass	MaleCarcass	NOTEST	0.00868217	0	-1.79769e+308	-1.79769e+308	0.311146	1	no
0.g320	0.g320	-	0:2725209-2726356	FemaleCarcass	MaleCarcass	NOTEST	0.0946062	0.132735	0.488542	-0.318394	0.750186	1	no
0.g321	0.g321	-	0:2726474-2727866	FemaleCarcass	MaleCarcass	NOTEST	0.0651028	0.171026	1.39342	-1.04498	0.296032	1	no
0.g326	0.g326	-	0:2749003-2754813	FemaleCarcass	MaleCarcass	LOWDATA	54.4444	63.4157	0.220057	0	1	1	no
0.g33	0.g33	-	0:250283-255228	FemaleCarcass	MaleCarcass	OK	1.80696	2.16824	0.262959	-0.433379	0.66474	0.999994	no
0.g332	0.g332	-	0:2765916-2827921	FemaleCarcass	MaleCarcass	OK	6.27159	5.22001	-0.264779	0.533538	0.593661	0.999994	no
0.g333	0.g333	-	0:2827996-2831807	FemaleCarcass	MaleCarcass	OK	7.94372	8.07702	0.0240089	-0.0474674	0.962141	0.999994	no
0.g334	0.g334	-	0:2832413-2843025	FemaleCarcass	MaleCarcass	LOWDATA	20.7496	31.9094	0.620899	0	1	1	no
0.g335	0.g335	-	0:2832413-2843025	FemaleCarcass	MaleCarcass	OK	3.08027	4.5155	0.55183	-0.184931	0.853284	0.999994	no
0.g339	0.g339	-	0:2850276-2854266	FemaleCarcass	MaleCarcass	OK	2.22628	1.82037	-0.2904	0.223535	0.823119	0.999994	no
0.g34	0.g34	-	0:258261-260505	FemaleCarcass	MaleCarcass	LOWDATA	1.6286	0.673293	-1.27433	0	1	1	no
0.g346	0.g346	-	0:2876286-2877685	FemaleCarcass	MaleCarcass	NOTEST	0.100719	0.081534	-0.304861	0.234788	0.814373	1	no
0.g347	0.g347	-	0:2877906-2894385	FemaleCarcass	MaleCarcass	OK	1.02989	0.831432	-0.308824	0.455699	0.648607	0.999994	no
0.g349	0.g349	-	0:2897146-2901937	FemaleCarcass	MaleCarcass	OK	1.93542	2.11342	0.126932	-0.136011	0.891813	0.999994	no
0.g350	0.g350	-	0:2897146-2901937	FemaleCarcass	MaleCarcass	LOWDATA	4.78334	3.85801	-0.310164	0	1	1	no
0.g353	0.g353	-	0:2905316-2910981	FemaleCarcass	MaleCarcass	LOWDATA	1.42019	1.51914	0.0971745	0	1	1	no
0.g360	0.g360	-	0:2921296-2922556	FemaleCarcass	MaleCarcass	OK	1.0375	8.91577	3.10324	-3.94433	8.00224e-05	0.0028457	yes
0.g363	0.g363	-	0:2947584-2971236	FemaleCarcass	MaleCarcass	OK	7.16349	10.6409	0.570886	-0.735994	0.461734	0.999994	no
0.g364	0.g364	-	0:2971336-2972371	FemaleCarcass	MaleCarcass	OK	0.897781	0.875827	-0.035718	0.042283	0.966273	0.999994	no
0.g365	0.g365	-	0:2972374-3019166	FemaleCarcass	MaleCarcass	OK	3.53819	3.60771	0.0280716	-0.0227067	0.981884	0.999994	no
0.g366	0.g366	-	0:2972374-3019166	FemaleCarcass	MaleCarcass	OK	2.05328	2.27937	0.1507	-0.186153	0.852325	0.999994	no
0.g368	0.g368	-	0:3020296-3020864	FemaleCarcass	MaleCarcass	OK	0.0736407	219.419	11.5409	-7.09715	1.27343e-12	3.80675e-10	yes
0.g369	0.g369	-	0:3021489-3034804	FemaleCarcass	MaleCarcass	OK	13.9005	11.723	-0.245798	0.460615	0.645075	0.999994	no
0.g371	0.g371	-	0:3037821-3111034	FemaleCarcass	MaleCarcass	OK	0.659596	0.63206	-0.0615212	0.0509945	0.95933	0.999994	no
0.g372	0.g372	-	0:3111134-3131860	FemaleCarcass	MaleCarcass	NOTEST	0.0478318	0.118325	1.30671	-1.11337	0.265549	1	no
0.g377	0.g377	-	0:3173417-3177261	FemaleCarcass	MaleCarcass	OK	1.8401	2.00296	0.122348	-0.194678	0.845645	0.999994	no
0.g384	0.g384	-	0:3195011-3214897	FemaleCarcass	MaleCarcass	OK	0.486503	0.411244	-0.242455	0.161122	0.871998	0.999994	no
0.g385	0.g385	-	0:3217337-3218418	FemaleCarcass	MaleCarcass	OK	0.120727	0.509997	2.07874	-0.812262	0.416641	0.999994	no
0.g386	0.g386	-	0:3218456-3229997	FemaleCarcass	MaleCarcass	OK	5.5763	3.45967	-0.688673	0.656484	0.511513	0.999994	no
0.g387	0.g387	-	0:3230780-3233187	FemaleCarcass	MaleCarcass	OK	5.58588	3.3469	-0.738957	1.33327	0.182442	0.971738	no
0.g392	0.g392	-	0:3257777-3258430	FemaleCarcass	MaleCarcass	LOWDATA	0.0636444	3.36885	5.72608	0	1	1	no
0.g393	0.g393	-	0:3264203-3267787	FemaleCarcass	MaleCarcass	OK	2.40612	2.44334	0.0221495	-0.0381513	0.969567	0.999994	no
0.g394	0.g394	-	0:3273527-3277378	FemaleCarcass	MaleCarcass	OK	0.195854	0.329847	0.752014	-0.368762	0.712305	0.999994	no
0.g4	0.g4	-	0:16692-46087	FemaleCarcass	MaleCarcass	OK	1.83304	1.78242	-0.0404029	0.0153669	0.987739	0.999994	no
0.g40	0.g40	-	0:279703-281048	FemaleCarcass	MaleCarcass	LOWDATA	1.34594	0.693992	-0.955619	0	1	1	no
0.g401	0.g401	-	0:3321887-3325890	FemaleCarcass	MaleCarcass	OK	1.06011	4.22654	1.99527	-2.96275	0.00304902	0.0482099	yes
0.g404	0.g404	-	0:3329891-3332031	FemaleCarcass	MaleCarcass	NOTEST	0.000426792	0.000369642	-0.207404	0.00225631	0.9982	1	no
0.g407	0.g407	-	0:3353048-3367791	FemaleCarcass	MaleCarcass	OK	22.3034	19.1492	-0.219983	0.357825	0.720474	0.999994	no
0.g417	0.g417	-	0:3395821-3407634	FemaleCarcass	MaleCarcass	OK	0.349401	0.32311	-0.112856	0.0385756	0.969229	0.999994	no
0.g418	0.g418	-	0:3433540-3435661	FemaleCarcass	MaleCarcass	NOTEST	0.0643338	0.0597046	-0.107735	0.0871492	0.930553	1	no
0.g419	0.g419	-	0:3436722-3454301	FemaleCarcass	MaleCarcass	OK	0.624041	0.545565	-0.19389	0.270522	0.786759	0.999994	no
0.g420	0.g420	-	0:3462685-3468999	FemaleCarcass	MaleCarcass	NOTEST	0.0778174	0.0557399	-0.481381	0.0516729	0.958789	1	no
0.g422	0.g422	-	0:3469099-3480439	FemaleCarcass	MaleCarcass	OK	1.18982	1.39526	0.229787	-0.0927806	0.926078	0.999994	no
0.g423	0.g423	-	0:3480486-3521712	FemaleCarcass	MaleCarcass	OK	3.17157	2.82412	-0.167399	0.0612863	0.951131	0.999994	no
0.g424	0.g424	-	0:3480486-3521712	FemaleCarcass	MaleCarcass	OK	3.26813	4.29412	0.393896	-0.0967288	0.922942	0.999994	no
0.g425	0.g425	-	0:3524069-3539941	FemaleCarcass	MaleCarcass	OK	0.178196	0.440326	1.30511	-1.63999	0.101008	0.685766	no
0.g426	0.g426	-	0:3539989-3545379	FemaleCarcass	MaleCarcass	OK	0.425703	0.565323	0.409227	-0.52831	0.597284	0.999994	no
0.g427	0.g427	-	0:3545388-3545929	FemaleCarcass	MaleCarcass	OK	1.73348	2.35424	0.441589	-0.430717	0.666674	0.999994	no
0.g429	0.g429	-	0:3545975-3549007	FemaleCarcass	MaleCarcass	LOWDATA	3.23581	38.8722	3.58654	0	1	1	no
0.g431	0.g431	-	0:3550309-3551679	FemaleCarcass	MaleCarcass	NOTEST	0.212404	0.160323	-0.405832	0.100795	0.919713	1	no
0.g433	0.g433	-	0:3552819-3554531	FemaleCarcass	MaleCarcass	OK	0.0311465	1.02199	5.03617	-3.615	0.000300343	0.00800302	yes
0.g435	0.g435	-	0:3557340-3558819	FemaleCarcass	MaleCarcass	OK	15.0673	8.43238	-0.837405	1.53614	0.124503	0.78562	no
0.g438	0.g438	-	0:3569927-3570909	FemaleCarcass	MaleCarcass	OK	6.7383	17.1255	1.34569	-1.90666	0.0565642	0.459332	no
0.g439	0.g439	-	0:3571009-3574184	FemaleCarcass	MaleCarcass	OK	1.69081	1.66111	-0.025565	0.0281934	0.977508	0.999994	no
0.g44	0.g44	-	0:296474-332856	FemaleCarcass	MaleCarcass	OK	0.141049	11.2709	6.32026	-0.016291	0.987002	0.999994	no
0.g442	0.g442	-	0:3592359-3636944	FemaleCarcass	MaleCarcass	NOTEST	0.0876956	0.0239855	-1.87034	0.017533	0.986011	1	no
0.g448	0.g448	-	0:3688894-3690954	FemaleCarcass	MaleCarcass	NOTEST	0.273983	0.283481	0.0491681	-0.0540277	0.956913	1	no
0.g45	0.g45	-	0:296474-332856	FemaleCarcass	MaleCarcass	OK	8.37531	11.7091	0.483418	-0.0580432	0.953714	0.999994	no
0.g450	0.g450	-	0:3718924-3722465	FemaleCarcass	MaleCarcass	OK	1.3757	3.10602	1.1749	-1.8813	0.0599307	0.477747	no
0.g451	0.g451	-	0:3722723-3724634	FemaleCarcass	MaleCarcass	OK	3.94354	3.33867	-0.240219	0.334265	0.738179	0.999994	no
0.g452	0.g452	-	0:3724705-3843693	FemaleCarcass	MaleCarcass	OK	7.21065	6.1629	-0.226521	0.420576	0.674065	0.999994	no
0.g454	0.g454	-	0:3724705-3843693	FemaleCarcass	MaleCarcass	NOTEST	0.0430984	0.114431	1.40878	-0.12683	0.899075	1	no
0.g455	0.g455	-	0:3884126-3931723	FemaleCarcass	MaleCarcass	OK	3.37855	2.77866	-0.282015	0.509737	0.610236	0.999994	no
0.g456	0.g456	-	0:3935826-3965173	FemaleCarcass	MaleCarcass	OK	6.36855	6.32101	-0.0108107	0.0220134	0.982437	0.999994	no
0.g460	0.g460	-	0:4034817-4035993	FemaleCarcass	MaleCarcass	OK	2.86215	2.79704	-0.0331941	0.0486542	0.961195	0.999994	no
0.g463	0.g463	-	0:4069421-4069827	FemaleCarcass	MaleCarcass	NOTEST	0.0334122	0.0327604	-0.0284223	0.00674989	0.994614	1	no
0.g465	0.g465	-	0:4074028-4096937	FemaleCarcass	MaleCarcass	NOTEST	0.0927984	0.0673333	-0.462779	0.0354653	0.971709	1	no
0.g468	0.g468	-	0:4130242-4170553	FemaleCarcass	MaleCarcass	OK	0.971967	1.42131	0.548239	-0.158732	0.87388	0.999994	no
0.g469	0.g469	-	0:4130242-4170553	FemaleCarcass	MaleCarcass	OK	4.70377	7.80071	0.729786	-1.29499	0.195323	0.999994	no
0.g473	0.g473	-	0:4215095-4229365	FemaleCarcass	MaleCarcass	OK	1.7035	1.61009	-0.0813587	0.0958369	0.92365	0.999994	no
0.g474	0.g474	-	0:4215095-4229365	FemaleCarcass	MaleCarcass	OK	3.89696	1.57947	-1.30291	1.20822	0.226961	0.999994	no
0.g476	0.g476	-	0:4232802-4234045	FemaleCarcass	MaleCarcass	OK	8.85749	9.98803	0.173303	-0.306296	0.759379	0.999994	no
0.g483	0.g483	-	0:4257725-4262022	FemaleCarcass	MaleCarcass	OK	8.46052	4.0926	-1.04773	1.80037	0.0718029	0.548358	no
0.g484	0.g484	-	0:4276206-4282370	FemaleCarcass	MaleCarcass	OK	0.176348	0.495779	1.49127	-1.47539	0.140108	0.844033	no
0.g485	0.g485	-	0:4282416-4286731	FemaleCarcass	MaleCarcass	OK	0.419098	0.484104	0.208028	-0.277788	0.781175	0.999994	no
0.g486	0.g486	-	0:4286733-4288816	FemaleCarcass	MaleCarcass	OK	0.612415	0.803573	0.39192	-0.510656	0.609592	0.999994	no
0.g490	0.g490	-	0:4291436-4295295	FemaleCarcass	MaleCarcass	LOWDATA	0	0	-0.299934	0	1	1	no
0.g498	0.g498	-	0:4308171-4310955	FemaleCarcass	MaleCarcass	OK	4.46291	3.18644	-0.486039	0.513402	0.60767	0.999994	no
0.g499	0.g499	-	0:4308171-4310955	FemaleCarcass	MaleCarcass	OK	2.26357	2.20894	-0.0352438	0.036653	0.970762	0.999994	no
0.g503	0.g503	-	0:4326732-4442236	FemaleCarcass	MaleCarcass	OK	14.3101	14.0391	-0.02759	0.0128342	0.98976	0.999994	no
0.g504	0.g504	-	0:4442886-4450756	FemaleCarcass	MaleCarcass	OK	0.156233	0.796257	2.34953	-2.84708	0.00441226	0.0636617	no
0.g505	0.g505	-	0:4465926-4470266	FemaleCarcass	MaleCarcass	NOTEST	0	0.0680778	1.79769e+308	1.79769e+308	0.0392111	1	no
0.g506	0.g506	-	0:4470416-4471870	FemaleCarcass	MaleCarcass	OK	0.0131982	15.9417	10.2382	-4.83069	1.36063e-06	8.34347e-05	yes
0.g507	0.g507	-	0:4471946-4474215	FemaleCarcass	MaleCarcass	OK	0	10.2293	1.79769e+308	1.79769e+308	0.00080622	0.017331	yes
0.g508	0.g508	-	0:4474296-4475228	FemaleCarcass	MaleCarcass	OK	0	1.25467	1.79769e+308	1.79769e+308	0.0197258	0.208967	no
0.g510	0.g510	-	0:4503328-4508075	FemaleCarcass	MaleCarcass	NOTEST	0	0.151365	1.79769e+308	1.79769e+308	0.398588	1	no
0.g512	0.g512	-	0:4503328-4508075	FemaleCarcass	MaleCarcass	NOTEST	0	0.0450794	1.79769e+308	1.79769e+308	0.445634	1	no
0.g514	0.g514	-	0:4511606-4541270	FemaleCarcass	MaleCarcass	NOTEST	0.12079	0.127789	0.0812691	-0.0215912	0.982774	1	no
0.g516	0.g516	-	0:4552948-4555025	FemaleCarcass	MaleCarcass	OK	0.0286078	1.66447	5.86251	-4.03432	5.47618e-05	0.00207877	yes
0.g517	0.g517	-	0:4555197-4575786	FemaleCarcass	MaleCarcass	OK	1.11912	1.46525	0.388776	-0.581807	0.560696	0.999994	no
0.g518	0.g518	-	0:4575886-4614977	FemaleCarcass	MaleCarcass	OK	0.066524	1.0945	4.04026	-4.67491	2.94079e-06	0.000163556	yes
0.g519	0.g519	-	0:4615306-4617207	FemaleCarcass	MaleCarcass	OK	0.856152	0.953011	0.154626	-0.200257	0.841279	0.999994	no
0.g527	0.g527	-	0:4662081-4667835	FemaleCarcass	MaleCarcass	OK	17.2037	20.5632	0.257343	-0.520543	0.602685	0.999994	no
0.g528	0.g528	-	0:4667935-4671115	FemaleCarcass	MaleCarcass	NOTEST	0	0	0	0	1	1	no
0.g531	0.g531	-	0:4674015-4694160	FemaleCarcass	MaleCarcass	OK	0.87474	1.21601	0.475228	-0.554929	0.578943	0.999994	no
0.g532	0.g532	-	0:4694215-4709599	FemaleCarcass	MaleCarcass	OK	2.14437	2.61712	0.287425	-0.115734	0.907863	0.999994	no
0.g533	0.g533	-	0:4694215-4709599	FemaleCarcass	MaleCarcass	OK	15.7296	18.295	0.217962	-0.338334	0.735111	0.999994	no
0.g538	0.g538	-	0:4728551-4752519	FemaleCarcass	MaleCarcass	OK	10.8596	8.77988	-0.306694	0.4432	0.657621	0.999994	no
0.g547	0.g547	-	0:4779039-4787193	FemaleCarcass	MaleCarcass	OK	0.470279	0.486214	0.0480733	-0.0162904	0.987003	0.999994	no
0.g55	0.g55	-	0:396277-398780	FemaleCarcass	MaleCarcass	NOTEST	0.0568355	0.167459	1.55894	-1.36871	0.171091	1	no
0.g552	0.g552	-	0:4806772-4841499	FemaleCarcass	MaleCarcass	OK	73.826	77.9098	0.0776751	-0.0735352	0.94138	0.999994	no
0.g553	0.g553	-	0:4806772-4841499	FemaleCarcass	MaleCarcass	OK	3.94056	3.97224	0.0115499	-0.00294739	0.997648	0.999994	no
0.g557	0.g557	-	0:4851219-4884373	FemaleCarcass	MaleCarcass	OK	4.0073	3.6978	-0.115966	0.0400688	0.968038	0.999994	no
0.g558	0.g558	-	0:4851219-4884373	FemaleCarcass	MaleCarcass	OK	48.0103	41.331	-0.216121	0.199689	0.841724	0.999994	no
0.g559	0.g559	-	0:4851219-4884373	FemaleCarcass	MaleCarcass	OK	0.658238	0.469145	-0.488576	0.0184449	0.985284	0.999994	no
0.g560	0.g560	-	0:4851219-4884373	FemaleCarcass	MaleCarcass	OK	0.587456	0.839494	0.515041	-0.00931277	0.99257	0.999994	no
0.g561	0.g561	-	0:4851219-4884373	FemaleCarcass	MaleCarcass	NOTEST	0	0.0172737	1.79769e+308	1.79769e+308	0.499079	1	no
0.g564	0.g564	-	0:4885910-4907289	FemaleCarcass	MaleCarcass	OK	21.4163	18.796	-0.188288	0.320427	0.748645	0.999994	no
0.g568	0.g568	-	0:4917113-4991369	FemaleCarcass	MaleCarcass	OK	60.3495	51.8271	-0.219636	0.144192	0.885349	0.999994	no
0.g569	0.g569	-	0:4991703-5005568	FemaleCarcass	MaleCarcass	OK	60.227	61.5559	0.0314863	-0.0446338	0.964399	0.999994	no
0.g570	0.g570	-	0:5005623-5010534	FemaleCarcass	MaleCarcass	OK	74.5095	78.0008	0.066063	-0.0891335	0.928976	0.999994	no
0.g571	0.g571	-	0:5012453-5014220	FemaleCarcass	MaleCarcass	OK	1.42239	1.37681	-0.046981	0.0661452	0.947262	0.999994	no
0.g576	0.g576	-	0:5023696-5041833	FemaleCarcass	MaleCarcass	OK	19.665	20.4723	0.0580439	-0.117526	0.906444	0.999994	no
0.g577	0.g577	-	0:5047783-5049887	FemaleCarcass	MaleCarcass	OK	0.831832	0.548133	-0.601766	0.771753	0.440261	0.999994	no
0.g578	0.g578	-	0:5052233-5055691	FemaleCarcass	MaleCarcass	OK	0.724869	0.685716	-0.080109	0.0960901	0.923449	0.999994	no
0.g579	0.g579	-	0:5063433-5074218	FemaleCarcass	MaleCarcass	OK	1.4651	1.45237	-0.0125878	0.0104404	0.99167	0.999994	no
0.g580	0.g580	-	0:5063433-5074218	FemaleCarcass	MaleCarcass	OK	7.70323	9.97832	0.373334	-0.481878	0.629893	0.999994	no
0.g584	0.g584	-	0:5104412-5120309	FemaleCarcass	MaleCarcass	OK	22.5624	18.0044	-0.325568	0.609585	0.542137	0.999994	no
0.g586	0.g586	-	0:5123835-5135719	FemaleCarcass	MaleCarcass	OK	12.7494	11.1916	-0.188014	0.366585	0.713929	0.999994	no
0.g591	0.g591	-	0:5172539-5286397	FemaleCarcass	MaleCarcass	NOTEST	0.155248	0.289961	0.901284	-0.745274	0.456106	1	no
0.g592	0.g592	-	0:5172539-5286397	FemaleCarcass	MaleCarcass	NOTEST	0.0573621	0.0944949	0.720139	-0.244859	0.806565	1	no
0.g595	0.g595	-	0:5323958-5324957	FemaleCarcass	MaleCarcass	LOWDATA	4.41249	5.88504	0.415461	0	1	1	no
0.g6	0.g6	-	0:58250-62389	FemaleCarcass	MaleCarcass	OK	1.13437	1.05041	-0.110929	0.023805	0.981008	0.999994	no
0.g60	0.g60	-	0:432468-444137	FemaleCarcass	MaleCarcass	OK	7.38913	8.31693	0.170648	-0.341024	0.733085	0.999994	no
0.g601	0.g601	-	0:5331046-5342225	FemaleCarcass	MaleCarcass	LOWDATA	3.90798	6.64719	0.766323	0	1	1	no
0.g602	0.g602	-	0:5331046-5342225	FemaleCarcass	MaleCarcass	OK	0.81055	0.932492	0.20219	-0.12131	0.903445	0.999994	no
0.g603	0.g603	-	0:5331046-5342225	FemaleCarcass	MaleCarcass	NOTEST	0	0.209351	1.79769e+308	1.79769e+308	0.377743	1	no
0.g61	0.g61	-	0:444877-448091	FemaleCarcass	MaleCarcass	OK	2.04964	0.000253377	-12.9818	0.184731	0.85344	0.999994	no
0.g613	0.g613	-	0:5383878-5385839	FemaleCarcass	MaleCarcass	NOTEST	0	0.049047	1.79769e+308	1.79769e+308	0.400164	1	no
0.g615	0.g615	-	0:5400029-5403404	FemaleCarcass	MaleCarcass	NOTEST	0	0.0697258	1.79769e+308	1.79769e+308	0.394446	1	no
0.g617	0.g617	-	0:5424865-5428779	FemaleCarcass	MaleCarcass	NOTEST	0.0792318	0.238276	1.58848	-1.65369	0.0981898	1	no
0.g618	0.g618	-	0:5428826-5440519	FemaleCarcass	MaleCarcass	OK	0.390097	0.425279	0.124576	-0.154236	0.877423	0.999994	no
0.g619	0.g619	-	0:5441308-5464069	FemaleCarcass	MaleCarcass	NOTEST	0.0875912	0.260608	1.57302	-1.55677	0.119524	1	no
0.g620	0.g620	-	0:5464170-5464869	FemaleCarcass	MaleCarcass	NOTEST	0	0.0626649	1.79769e+308	1.79769e+308	0.211344	1	no
0.g621	0.g621	-	0:5466674-5467019	FemaleCarcass	MaleCarcass	OK	0	0.762497	1.79769e+308	1.79769e+308	0.0594113	0.474794	no
0.g624	0.g624	-	0:5493795-5528871	FemaleCarcass	MaleCarcass	NOTEST	0.230375	0.278235	0.272321	-0.327958	0.742944	1	no
0.g628	0.g628	-	0:5614937-5616493	FemaleCarcass	MaleCarcass	NOTEST	0.0111972	0.220609	4.30028	-1.89095	0.058631	1	no
0.g629	0.g629	-	0:5622149-5623056	FemaleCarcass	MaleCarcass	OK	0.112356	7.72762	6.10387	-5.3596	8.34048e-08	8.45886e-06	yes
0.g63	0.g63	-	0:448238-509532	FemaleCarcass	MaleCarcass	OK	1.70424	0.941085	-0.856736	0.0854118	0.931934	0.999994	no
0.g632	0.g632	-	0:5677086-5679931	FemaleCarcass	MaleCarcass	OK	0	0.522297	1.79769e+308	1.79769e+308	0.051052	0.428389	no
0.g634	0.g634	-	0:5679933-5683466	FemaleCarcass	MaleCarcass	OK	0.00971275	0.939401	6.59572	-2.45788	0.0139759	0.158217	no
0.g636	0.g636	-	0:5688402-5689646	FemaleCarcass	MaleCarcass	OK	0	42.6244	1.79769e+308	1.79769e+308	0.000746871	0.0162746	yes
0.g637	0.g637	-	0:5689746-5693081	FemaleCarcass	MaleCarcass	NOTEST	0	0.0401207	1.79769e+308	1.79769e+308	0.0979427	1	no
0.g639	0.g639	-	0:5718113-5719266	FemaleCarcass	MaleCarcass	OK	0	4.29395	1.79769e+308	1.79769e+308	0.327099	0.999994	no
0.g64	0.g64	-	0:510097-514592	FemaleCarcass	MaleCarcass	OK	1.73998	1.71877	-0.0176951	0.0300049	0.976063	0.999994	no
0.g641	0.g641	-	0:5736222-5738396	FemaleCarcass	MaleCarcass	OK	0.0311613	1.96917	5.98169	-5.07777	3.81895e-07	2.97009e-05	yes
0.g645	0.g645	-	0:5752156-5752836	FemaleCarcass	MaleCarcass	NOTEST	0.000373773	0.000249544	-0.582868	0.00135744	0.998917	1	no
0.g646	0.g646	-	0:5753266-5753860	FemaleCarcass	MaleCarcass	LOWDATA	0.38693	0.0456185	-3.08438	0	1	1	no
0.g648	0.g648	-	0:5758399-5759975	FemaleCarcass	MaleCarcass	NOTEST	0.021037	0	-1.79769e+308	-1.79769e+308	0.32209	1	no
0.g657	0.g657	-	0:5802828-5806425	FemaleCarcass	MaleCarcass	OK	1.69531	0.998929	-0.763092	1.19373	0.232585	0.999994	no
0.g658	0.g658	-	0:5807075-5807965	FemaleCarcass	MaleCarcass	OK	0.459624	0.0481678	-3.25431	1.90884	0.0562833	0.458218	no
0.g666	0.g666	-	0:5836746-5841535	FemaleCarcass	MaleCarcass	OK	11.7195	13.5655	0.211035	-0.422793	0.672446	0.999994	no
0.g669	0.g669	-	0:5843503-5845934	FemaleCarcass	MaleCarcass	OK	4.21142	4.80701	0.190835	-0.252681	0.800514	0.999994	no
0.g671	0.g671	-	0:5849615-5855677	FemaleCarcass	MaleCarcass	OK	1.09111	1.76594	0.694641	-1.09441	0.273774	0.999994	no
0.g678	0.g678	-	0:5865215-5866305	FemaleCarcass	MaleCarcass	OK	0.49171	0.764316	0.636361	-0.663458	0.507037	0.999994	no
0.g682	0.g682	-	0:5909275-5915338	FemaleCarcass	MaleCarcass	OK	0.202384	0.421871	1.05971	-1.21588	0.224031	0.999994	no
0.g685	0.g685	-	0:5920763-5922365	FemaleCarcass	MaleCarcass	OK	1.19978	1.00808	-0.251156	0.32841	0.742602	0.999994	no
0.g686	0.g686	-	0:5922411-5924535	FemaleCarcass	MaleCarcass	NOTEST	0.0658675	0.126045	0.936294	-0.827575	0.407911	1	no
0.g687	0.g687	-	0:5924581-5925505	FemaleCarcass	MaleCarcass	NOTEST	0.109764	0.184192	0.746811	-0.546982	0.584391	1	no
0.g688	0.g688	-	0:5925605-5945462	FemaleCarcass	MaleCarcass	NOTEST	0.0567393	0.189393	1.73896	-1.0959	0.273123	1	no
0.g689	0.g689	-	0:5947715-5950040	FemaleCarcass	MaleCarcass	NOTEST	0	0	0	0	1	1	no
0.g690	0.g690	-	0:5953899-5958462	FemaleCarcass	MaleCarcass	OK	0	1.34939	1.79769e+308	1.79769e+308	0.00242055	0.0403396	yes
0.g691	0.g691	-	0:5966599-6007081	FemaleCarcass	MaleCarcass	OK	2.03982	2.19897	0.10839	-0.153286	0.878173	0.999994	no
0.g692	0.g692	-	0:6020059-6032746	FemaleCarcass	MaleCarcass	OK	6.64212	3.96721	-0.743519	1.3687	0.171093	0.945507	no
0.g694	0.g694	-	0:6064914-6128279	FemaleCarcass	MaleCarcass	OK	0.403418	0.4581	0.183386	-0.0534294	0.95739	0.999994	no
0.g695	0.g695	-	0:6064914-6128279	FemaleCarcass	MaleCarcass	OK	5.00638	5.18459	0.0504628	-0.0881824	0.929732	0.999994	no
0.g698	0.g698	-	0:6141820-6146594	FemaleCarcass	MaleCarcass	NOTEST	0.0355104	0.0961009	1.43631	-0.0261818	0.979112	1	no
0.g7	0.g7	-	0:58250-62389	FemaleCarcass	MaleCarcass	OK	4.53681	5.63046	0.311572	-0.372639	0.709417	0.999994	no
0.g706	0.g706	-	0:6233561-6242464	FemaleCarcass	MaleCarcass	OK	1.32763	1.22355	-0.117781	0.0615031	0.950959	0.999994	no
0.g71	0.g71	-	0:534141-537037	FemaleCarcass	MaleCarcass	OK	1.82689	3.47733	0.928593	-0.901086	0.367543	0.999994	no
0.g711	0.g711	-	0:6256000-6262480	FemaleCarcass	MaleCarcass	OK	6.86819	5.14936	-0.415536	0.828187	0.407565	0.999994	no
0.g716	0.g716	-	0:6272250-6273920	FemaleCarcass	MaleCarcass	OK	0.22475	4.23201	4.23495	-5.18067	2.2109e-07	1.92268e-05	yes
0.g717	0.g717	-	0:6273970-6300915	FemaleCarcass	MaleCarcass	OK	4.02869	5.00601	0.313348	-0.206882	0.836102	0.999994	no
0.g718	0.g718	-	0:6273970-6300915	FemaleCarcass	MaleCarcass	OK	13.2053	16.2288	0.297439	-0.543643	0.586687	0.999994	no
0.g735	0.g735	-	0:6435825-6450350	FemaleCarcass	MaleCarcass	OK	1.00348	0.691521	-0.537174	0.0594533	0.952591	0.999994	no
0.g741	0.g741	-	0:6451915-6482780	FemaleCarcass	MaleCarcass	OK	0	0.869199	1.79769e+308	1.79769e+308	0.37643	0.999994	no
0.g742	0.g742	-	0:6451915-6482780	FemaleCarcass	MaleCarcass	OK	0.488797	1.23336	1.33529	-0.309729	0.756767	0.999994	no
0.g743	0.g743	-	0:6451915-6482780	FemaleCarcass	MaleCarcass	OK	12.0377	16.1428	0.423338	-0.571823	0.567442	0.999994	no
0.g746	0.g746	-	0:6496950-6509615	FemaleCarcass	MaleCarcass	NOTEST	0.0589795	0.199826	1.76046	-0.298571	0.765268	1	no
0.g75	0.g75	-	0:551837-553102	FemaleCarcass	MaleCarcass	NOTEST	0	0	0	0	1	1	no
0.g750	0.g750	-	0:6532907-6546540	FemaleCarcass	MaleCarcass	OK	16.6891	24.6899	0.565012	-1.023	0.30631	0.999994	no
0.g754	0.g754	-	0:6573646-6576930	FemaleCarcass	MaleCarcass	OK	0	16.6395	1.79769e+308	1.79769e+308	0.0071919	0.0938578	no
0.g757	0.g757	-	0:6593250-6606333	FemaleCarcass	MaleCarcass	OK	2.60728	1.63204	-0.675865	1.10718	0.268214	0.999994	no
0.g758	0.g758	-	0:6606620-6613448	FemaleCarcass	MaleCarcass	OK	3.12922	1.93681	-0.692115	1.07635	0.281771	0.999994	no
0.g76	0.g76	-	0:557179-568157	FemaleCarcass	MaleCarcass	NOTEST	0.0133953	0.0172931	0.368473	-0.162324	0.871051	1	no
0.g762	0.g762	-	0:6644951-6674920	FemaleCarcass	MaleCarcass	OK	0.558189	0.806317	0.530593	-0.835171	0.403621	0.999994	no
0.g766	0.g766	-	0:6682611-6688626	FemaleCarcass	MaleCarcass	OK	0.341114	0.69364	1.02393	-0.12143	0.90335	0.999994	no
0.g768	0.g768	-	0:6682611-6688626	FemaleCarcass	MaleCarcass	OK	0.397365	0.459206	0.208677	-0.0510338	0.959299	0.999994	no
0.g772	0.g772	-	0:6716386-6717961	FemaleCarcass	MaleCarcass	OK	0.575432	0.673605	0.227258	-0.261274	0.793881	0.999994	no
0.g778	0.g778	-	0:6729261-6730388	FemaleCarcass	MaleCarcass	LOWDATA	4.26566	4.14302	-0.0420883	0	1	1	no
0.g78	0.g78	-	0:590679-594942	FemaleCarcass	MaleCarcass	OK	0.0129188	0.487602	5.23816	-2.35811	0.018368	0.196982	no
0.g780	0.g780	-	0:6730402-6734667	FemaleCarcass	MaleCarcass	LOWDATA	9.69565	6.24445	-0.634763	0	1	1	no
0.g782	0.g782	-	0:6738723-6741281	FemaleCarcass	MaleCarcass	NOTEST	0.103649	0.0413606	-1.32538	0.113782	0.909411	1	no
0.g783	0.g783	-	0:6741381-6741855	FemaleCarcass	MaleCarcass	OK	0.0551841	1.06242	4.26695	-1.89391	0.0582375	0.469334	no
0.g784	0.g784	-	0:6741875-6764041	FemaleCarcass	MaleCarcass	OK	1.05066	1.18133	0.169121	-0.313262	0.754081	0.999994	no
0.g786	0.g786	-	0:6776775-6791009	FemaleCarcass	MaleCarcass	LOWDATA	1.03903	0.780652	-0.412491	0	1	1	no
0.g789	0.g789	-	0:6793545-6798728	FemaleCarcass	MaleCarcass	OK	8.46553	7.34314	-0.205203	0.333587	0.738691	0.999994	no
0.g792	0.g792	-	0:6824635-6828145	FemaleCarcass	MaleCarcass	NOTEST	0	0.152139	1.79769e+308	1.79769e+308	0.459228	1	no
0.g796	0.g796	-	0:6845241-6905795	FemaleCarcass	MaleCarcass	OK	0.353267	0.466637	0.401543	-0.486672	0.626491	0.999994	no
0.g80	0.g80	-	0:599282-607940	FemaleCarcass	MaleCarcass	OK	0.00510625	0.322164	5.97939	-1.40044	0.16138	0.908632	no
0.g801	0.g801	-	0:6965298-6968646	FemaleCarcass	MaleCarcass	OK	33.3944	23.0909	-0.532287	1.05374	0.292003	0.999994	no
0.g805	0.g805	-	0:7010953-7013426	FemaleCarcass	MaleCarcass	NOTEST	0.0114165	0.0375057	1.71599	-0.869778	0.384421	1	no
0.g81	0.g81	-	0:613646-679362	FemaleCarcass	MaleCarcass	OK	1.37194	1.70353	0.312309	-0.513871	0.607342	0.999994	no
0.g82	0.g82	-	0:688642-694821	FemaleCarcass	MaleCarcass	NOTEST	0.0144826	0.012363	-0.228287	0.00123355	0.999016	1	no
0.g822	0.g822	-	0:7220869-7226747	FemaleCarcass	MaleCarcass	OK	7.4431	5.26652	-0.499052	0.697778	0.485316	0.999994	no
0.g825	0.g825	-	0:7251999-7329529	FemaleCarcass	MaleCarcass	OK	9.7453	9.33325	-0.0623267	0.125791	0.899897	0.999994	no
0.g826	0.g826	-	0:7331189-7335030	FemaleCarcass	MaleCarcass	NOTEST	0	0.134146	1.79769e+308	1.79769e+308	0.180817	1	no
0.g829	0.g829	-	0:7396721-7397916	FemaleCarcass	MaleCarcass	OK	0.502402	1.03763	1.04638	-1.18508	0.235985	0.999994	no
0.g83	0.g83	-	0:699472-699997	FemaleCarcass	MaleCarcass	NOTEST	0.0219214	0	-1.79769e+308	-1.79769e+308	0.31704	1	no
0.g830	0.g830	-	0:7398832-7442936	FemaleCarcass	MaleCarcass	OK	1.81739	2.19671	0.273474	-0.0715361	0.942971	0.999994	no
0.g831	0.g831	-	0:7398832-7442936	FemaleCarcass	MaleCarcass	OK	5.47101	1.93896	-1.49653	1.59682	0.110306	0.727011	no
0.g834	0.g834	-	0:7444706-7445576	FemaleCarcass	MaleCarcass	OK	0.0809014	5.91254	6.19147	-3.85883	0.00011393	0.003707	yes
0.g837	0.g837	-	0:7462864-7465805	FemaleCarcass	MaleCarcass	NOTEST	0	0	0	0	1	1	no
0.g838	0.g838	-	0:7465892-7468436	FemaleCarcass	MaleCarcass	OK	2.96666	1.58698	-0.902557	1.39081	0.164284	0.920105	no
0.g845	0.g845	-	0:7521711-7524057	FemaleCarcass	MaleCarcass	NOTEST	0.150126	0.0338122	-2.15055	1.74227	0.081462	1	no
0.g85	0.g85	-	0:716882-719804	FemaleCarcass	MaleCarcass	NOTEST	0.0241424	0.0630856	1.38574	-0.852422	0.39398	1	no
0.g851	0.g851	-	0:7542262-7546077	FemaleCarcass	MaleCarcass	OK	23.4869	21.3447	-0.137979	0.188644	0.850372	0.999994	no
0.g852	0.g852	-	0:7546124-7556217	FemaleCarcass	MaleCarcass	LOWDATA	3.27699	2.30188	-0.509556	0	1	1	no
0.g859	0.g859	-	0:7603283-7608147	FemaleCarcass	MaleCarcass	OK	0.0881271	0.74942	3.08812	-3.32635	0.000879924	0.0186225	yes
0.g86	0.g86	-	0:719872-726945	FemaleCarcass	MaleCarcass	OK	0.359036	0.691532	0.945666	-1.34066	0.180031	0.964081	no
0.g860	0.g860	-	0:7611969-7617517	FemaleCarcass	MaleCarcass	OK	5.36829	8.05313	0.585088	-0.889612	0.373674	0.999994	no
0.g862	0.g862	-	0:7629732-7631122	FemaleCarcass	MaleCarcass	OK	0.226181	0.378943	0.744502	-0.757776	0.448585	0.999994	no
0.g865	0.g865	-	0:7632723-7633702	FemaleCarcass	MaleCarcass	NOTEST	0.143277	0.124862	-0.19847	0.130533	0.896145	1	no
0.g866	0.g866	-	0:7633924-7635382	FemaleCarcass	MaleCarcass	OK	0.0519979	1.11395	4.42108	-3.31397	0.000919829	0.0190869	yes
0.g867	0.g867	-	0:7635443-7636882	FemaleCarcass	MaleCarcass	OK	0.0794313	0.527953	2.73263	-1.957	0.0503474	0.424338	no
0.g868	0.g868	-	0:7639882-7644782	FemaleCarcass	MaleCarcass	OK	10.4419	9.45325	-0.143504	0.286153	0.774761	0.999994	no
0.g869	0.g869	-	0:7679789-7721482	FemaleCarcass	MaleCarcass	OK	20.4174	17.1617	-0.250607	0.480139	0.631128	0.999994	no
0.g87	0.g87	-	0:727732-739963	FemaleCarcass	MaleCarcass	NOTEST	0.0181376	0.122726	2.75839	-1.81383	0.0697036	1	no
0.g873	0.g873	-	0:7736132-7736920	FemaleCarcass	MaleCarcass	OK	6.70168	2.8067	-1.25565	0.813108	0.416156	0.999994	no
0.g874	0.g874	-	0:7736943-7741342	FemaleCarcass	MaleCarcass	OK	1.98759	1.7693	-0.16784	0.241943	0.808825	0.999994	no
0.g876	0.g876	-	0:7744764-7746892	FemaleCarcass	MaleCarcass	NOTEST	0.191442	0.0695084	-1.46165	0.0883485	0.9296	1	no
0.g877	0.g877	-	0:7748932-7754536	FemaleCarcass	MaleCarcass	OK	1.69304	2.11232	0.319215	-0.509086	0.610692	0.999994	no
0.g879	0.g879	-	0:7756882-7757679	FemaleCarcass	MaleCarcass	NOTEST	0.0664675	0.0944571	0.50701	-0.00981047	0.992173	1	no
0.g88	0.g88	-	0:741602-742425	FemaleCarcass	MaleCarcass	OK	50.1231	179.234	1.8383	-2.67909	0.00738227	0.0958193	no
0.g885	0.g885	-	0:7799252-7800281	FemaleCarcass	MaleCarcass	NOTEST	0.282314	0.261368	-0.111217	0.02889	0.976952	1	no
0.g893	0.g893	-	0:7861656-7887681	FemaleCarcass	MaleCarcass	OK	3.53175	4.01691	0.185702	-0.0831897	0.933701	0.999994	no
0.g894	0.g894	-	0:7861656-7887681	FemaleCarcass	MaleCarcass	OK	2.85449	2.04751	-0.479365	0.167468	0.867002	0.999994	no
0.g9	0.g9	-	0:80906-88404	FemaleCarcass	MaleCarcass	OK	4.64846	4.03694	-0.203489	0.285959	0.774909	0.999994	no
0.g906	0.g906	-	0:7939917-7941046	FemaleCarcass	MaleCarcass	OK	3.30426	1.98891	-0.732351	0.310406	0.756252	0.999994	no
0.g913	0.g913	-	0:7967801-7970286	FemaleCarcass	MaleCarcass	OK	0	30.217	1.79769e+308	1.79769e+308	0.00312392	0.0490696	yes
0.g916	0.g916	-	0:7986491-8028766	FemaleCarcass	MaleCarcass	OK	7.51625	6.16272	-0.286446	0.398505	0.690258	0.999994	no
0.g92	0.g92	-	0:767371-774616	FemaleCarcass	MaleCarcass	OK	0.772792	0.64738	-0.255469	0.32123	0.748036	0.999994	no
0.g928	0.g928	-	0:8069331-8071688	FemaleCarcass	MaleCarcass	OK	0.299609	0.426209	0.50848	-0.482395	0.629526	0.999994	no
0.g929	0.g929	-	0:8073861-8078150	FemaleCarcass	MaleCarcass	OK	0.4938	0.27325	-0.853706	0.0794299	0.936691	0.999994	no
0.g93	0.g93	-	0:774681-779011	FemaleCarcass	MaleCarcass	NOTEST	0.163668	0.000650325	-7.97539	0.177824	0.858861	1	no
0.g930	0.g930	-	0:8079509-8082200	FemaleCarcass	MaleCarcass	LOWDATA	0.000431409	2.38808	12.4345	0	1	1	no
0.g933	0.g933	-	0:8091994-8092826	FemaleCarcass	MaleCarcass	OK	4.84773	4.61775	-0.0701215	0.0856841	0.931718	0.999994	no
0.g940	0.g940	-	0:8111656-8115977	FemaleCarcass	MaleCarcass	OK	2.71835	4.57117	0.749831	-0.840323	0.400727	0.999994	no
0.g941	0.g941	-	0:8116770-8120241	FemaleCarcass	MaleCarcass	OK	0	2.90188	1.79769e+308	1.79769e+308	0.000221596	0.00625307	yes
0.g942	0.g942	-	0:8120416-8121301	FemaleCarcass	MaleCarcass	OK	0.0443009	3.91119	6.46413	-4.07233	4.65461e-05	0.00181739	yes
0.g943	0.g943	-	0:8122644-8123101	FemaleCarcass	MaleCarcass	OK	1.52153	3.4388	1.17638	-0.37721	0.706018	0.999994	no
0.g944	0.g944	-	0:8123651-8125208	FemaleCarcass	MaleCarcass	OK	0.0212538	0.958001	5.49423	-2.9032	0.00369369	0.0556882	no
0.g947	0.g947	-	0:8130481-8135813	FemaleCarcass	MaleCarcass	OK	1.35791	1.03186	-0.396144	0.0410859	0.967227	0.999994	no
0.g954	0.g954	-	0:8164301-8165033	FemaleCarcass	MaleCarcass	OK	5.20006	2.70463	-0.943097	1.30578	0.191628	0.998427	no
0.g955	0.g955	-	0:8165211-8169378	FemaleCarcass	MaleCarcass	OK	2.373	1.50611	-0.655888	1.11582	0.264499	0.999994	no
0.g956	0.g956	-	0:8173172-8176931	FemaleCarcass	MaleCarcass	OK	0.804315	0.620927	-0.373337	0.537817	0.590703	0.999994	no
0.g957	0.g957	-	0:8177054-8182201	FemaleCarcass	MaleCarcass	OK	16.0399	11.3591	-0.497817	0.967913	0.333088	0.999994	no
0.g959	0.g959	-	0:8186460-8187942	FemaleCarcass	MaleCarcass	NOTEST	0	0.0158247	1.79769e+308	1.79769e+308	0.216573	1	no
0.g960	0.g960	-	0:8196482-8206095	FemaleCarcass	MaleCarcass	NOTEST	0.160297	0.238793	0.575011	-0.728181	0.466503	1	no
0.g961	0.g961	-	0:8206142-8208245	FemaleCarcass	MaleCarcass	NOTEST	0.0378185	0.0990736	1.38941	-0.0978689	0.922036	1	no
0.g962	0.g962	-	0:8208292-8209493	FemaleCarcass	MaleCarcass	NOTEST	0.104959	0.127221	0.277512	-0.211382	0.832589	1	no
0.g971	0.g971	-	0:8243153-8246482	FemaleCarcass	MaleCarcass	OK	5.3898	5.65409	0.0690629	-0.131738	0.895192	0.999994	no
0.g973	0.g973	-	0:8284052-8374497	FemaleCarcass	MaleCarcass	OK	1.42582	1.80995	0.344154	-0.511026	0.609333	0.999994	no
0.g974	0.g974	-	0:8374512-8378519	FemaleCarcass	MaleCarcass	OK	1.31074	1.8914	0.52907	-0.666216	0.505273	0.999994	no
0.g975	0.g975	-	0:8378566-8385219	FemaleCarcass	MaleCarcass	OK	2.00423	2.88003	0.523037	-0.845519	0.397821	0.999994	no
0.g976	0.g976	-	0:8385266-8390022	FemaleCarcass	MaleCarcass	OK	71.3896	46.0144	-0.633627	1.13107	0.258024	0.999994	no
0.g977	0.g977	-	0:8390028-8400466	FemaleCarcass	MaleCarcass	NOTEST	0.00843729	0	-1.79769e+308	-1.79769e+308	0.353841	1	no
0.g980	0.g980	-	0:8424338-8471379	FemaleCarcass	MaleCarcass	OK	25.4311	23.0856	-0.1396	0.224127	0.822659	0.999994	no
0.g984	0.g984	-	0:8478963-8487218	FemaleCarcass	MaleCarcass	NOTEST	0.236146	0.022906	-3.36588	0.0135491	0.98919	1	no
0.g985	0.g985	-	0:8487783-8488466	FemaleCarcass	MaleCarcass	OK	0	0.886639	1.79769e+308	1.79769e+308	0.0621048	0.4918	no
0.g987	0.g987	-	0:8535830-8538553	FemaleCarcass	MaleCarcass	NOTEST	0	0.127454	1.79769e+308	1.79769e+308	0.0835047	1	no
0.g994	0.g994	-	0:8646219-8648460	FemaleCarcass	MaleCarcass	OK	8.63088	13.8546	0.682784	-1.19269	0.232993	0.999994	no
0.g997	0.g997	-	0:8666238-8668480	FemaleCarcass	MaleCarcass	OK	0.0116041	0.377545	5.02394	-2.74507	0.00604986	0.0824402	no
0.g998	0.g998	-	0:8668580-8670934	FemaleCarcass	MaleCarcass	OK	0.0247779	1.13242	5.51421	-3.93718	8.24454e-05	0.00290991	yes
0.g999	0.g999	-	0:8671030-8673219	FemaleCarcass	MaleCarcass	OK	6.3508	7.07903	0.156613	-0.281171	0.778579	0.999994	no
1.g1	1.g1	-	1:0-1135	FemaleCarcass	MaleCarcass	NOTEST	0.00860766	0.104146	3.59684	-1.11988	0.262765	1	no
1.g10	1.g10	-	1:391925-398072	FemaleCarcass	MaleCarcass	NOTEST	0.15591	0.286782	0.879236	-0.915122	0.360128	1	no
1.g100	1.g100	-	1:3446648-3448983	FemaleCarcass	MaleCarcass	OK	69.8378	64.5336	-0.113957	0.22618	0.821061	0.999994	no
1.g1000	1.g1000	-	1:11174883-11181566	FemaleCarcass	MaleCarcass	OK	2.14615	3.11366	0.536862	-0.785452	0.432189	0.999994	no
1.g1003	1.g1003	-	1:11190773-11194933	FemaleCarcass	MaleCarcass	OK	2.97094	1.99685	-0.573191	0.188561	0.850437	0.999994	no
1.g1004	1.g1004	-	1:11190773-11194933	FemaleCarcass	MaleCarcass	OK	4.25565	4.9227	0.210069	-0.249321	0.803113	0.999994	no
1.g1006	1.g1006	-	1:11196709-11208243	FemaleCarcass	MaleCarcass	NOTEST	0.169717	0.244397	0.526096	-0.100519	0.919932	1	no
1.g1007	1.g1007	-	1:11208343-11209645	FemaleCarcass	MaleCarcass	NOTEST	0.0226982	0.142393	2.64923	-0.117992	0.906074	1	no
1.g1010	1.g1010	-	1:11247340-11258713	FemaleCarcass	MaleCarcass	OK	0	0.494036	1.79769e+308	1.79769e+308	0.440076	0.999994	no
1.g1012	1.g1012	-	1:11262159-11265663	FemaleCarcass	MaleCarcass	OK	3.20845	3.61409	0.171757	-0.219652	0.826142	0.999994	no
1.g1014	1.g1014	-	1:11314613-11329931	FemaleCarcass	MaleCarcass	NOTEST	0.0548284	0.122461	1.15932	-0.733931	0.462991	1	no
1.g1016	1.g1016	-	1:11336323-11340672	FemaleCarcass	MaleCarcass	NOTEST	0.171497	0.102385	-0.744176	0.231045	0.81728	1	no
1.g102	1.g102	-	1:3465905-3467828	FemaleCarcass	MaleCarcass	NOTEST	0.213211	0.218159	0.0330981	-0.0348168	0.972226	1	no
1.g1022	1.g1022	-	1:11432995-11436387	FemaleCarcass	MaleCarcass	OK	11.5016	21.0038	0.868811	-1.73494	0.0827513	0.600151	no
1.g1024	1.g1024	-	1:11439114-11443417	FemaleCarcass	MaleCarcass	NOTEST	0.302885	0.168847	-0.843049	0.442002	0.658488	1	no
1.g1027	1.g1027	-	1:11445877-11447992	FemaleCarcass	MaleCarcass	OK	1.56939	2.02289	0.366217	-0.562365	0.573867	0.999994	no
1.g103	1.g103	-	1:3467875-3470608	FemaleCarcass	MaleCarcass	OK	0.409789	0.131261	-1.64245	1.64075	0.100849	0.68517	no
1.g1030	1.g1030	-	1:11451706-11461477	FemaleCarcass	MaleCarcass	OK	26.587	24.9803	-0.0899295	0.133482	0.893812	0.999994	no
1.g1032	1.g1032	-	1:11464647-11466411	FemaleCarcass	MaleCarcass	OK	23.4583	21.4848	-0.126782	0.23663	0.812944	0.999994	no
1.g1035	1.g1035	-	1:11471397-11473667	FemaleCarcass	MaleCarcass	OK	31.5087	37.2616	0.241941	-0.453632	0.650094	0.999994	no
1.g1039	1.g1039	-	1:11481918-11497849	FemaleCarcass	MaleCarcass	OK	8.47965	10.0297	0.242206	-0.425439	0.670517	0.999994	no
1.g104	1.g104	-	1:3470654-3472838	FemaleCarcass	MaleCarcass	OK	0.930438	1.11055	0.255288	-0.337839	0.735484	0.999994	no
1.g1040	1.g1040	-	1:11481918-11497849	FemaleCarcass	MaleCarcass	OK	1.67624	1.14063	-0.555392	0.177632	0.859012	0.999994	no
1.g1044	1.g1044	-	1:11521906-11546286	FemaleCarcass	MaleCarcass	OK	7.63966	6.88093	-0.150906	0.145433	0.884369	0.999994	no
1.g1046	1.g1046	-	1:11546386-11562113	FemaleCarcass	MaleCarcass	OK	7.17315	7.2339	0.0121681	-0.0244594	0.980486	0.999994	no
1.g1047	1.g1047	-	1:11562510-11575216	FemaleCarcass	MaleCarcass	OK	3.79094	3.19438	-0.24702	0.160533	0.872461	0.999994	no
1.g1048	1.g1048	-	1:11562510-11575216	FemaleCarcass	MaleCarcass	OK	7.26707	6.80273	-0.0952602	0.109735	0.912619	0.999994	no
1.g1049	1.g1049	-	1:11562510-11575216	FemaleCarcass	MaleCarcass	NOTEST	0.223725	0.254836	0.187842	-0.0180601	0.985591	1	no
1.g105	1.g105	-	1:3472938-3493828	FemaleCarcass	MaleCarcass	OK	1.30042	1.10671	-0.232698	0.01096	0.991255	0.999994	no
1.g1050	1.g1050	-	1:11583715-11598016	FemaleCarcass	MaleCarcass	OK	0.036419	17.9453	8.9447	-8.61638	0	0	yes
1.g1052	1.g1052	-	1:11609966-11616502	FemaleCarcass	MaleCarcass	OK	0.248067	0.457861	0.88418	-1.20233	0.229237	0.999994	no
1.g1053	1.g1053	-	1:11618293-11630296	FemaleCarcass	MaleCarcass	NOTEST	0	0.0225283	1.79769e+308	1.79769e+308	0.271293	1	no
1.g1054	1.g1054	-	1:11683085-11685361	FemaleCarcass	MaleCarcass	OK	0.221037	0.397459	0.846517	-0.893553	0.371561	0.999994	no
1.g1055	1.g1055	-	1:11686461-11697786	FemaleCarcass	MaleCarcass	OK	0.939217	1.05328	0.165364	-0.231838	0.816664	0.999994	no
1.g1056	1.g1056	-	1:11697871-11703018	FemaleCarcass	MaleCarcass	OK	3.799	5.08174	0.419701	-0.784199	0.432923	0.999994	no
1.g1058	1.g1058	-	1:11713801-11722642	FemaleCarcass	MaleCarcass	OK	0.496802	0.828013	0.736982	-0.83966	0.401099	0.999994	no
1.g1059	1.g1059	-	1:11728306-11738141	FemaleCarcass	MaleCarcass	NOTEST	0.0839536	0.134758	0.682703	-0.7254	0.468207	1	no
1.g106	1.g106	-	1:3472938-3493828	FemaleCarcass	MaleCarcass	OK	116.292	127.085	0.128039	-0.0475091	0.962108	0.999994	no
1.g1060	1.g1060	-	1:11738961-11747556	FemaleCarcass	MaleCarcass	OK	5.86721	10.0899	0.782159	-1.14445	0.252437	0.999994	no
1.g1063	1.g1063	-	1:11763491-11765079	FemaleCarcass	MaleCarcass	NOTEST	0.232187	0.222157	-0.0637047	0.0638854	0.949061	1	no
1.g1066	1.g1066	-	1:11774838-11776422	FemaleCarcass	MaleCarcass	OK	3.1066	2.85912	-0.119764	0.0969416	0.922773	0.999994	no
1.g1068	1.g1068	-	1:11776481-11798701	FemaleCarcass	MaleCarcass	OK	0.760399	1.66005	1.12639	-0.0847729	0.932442	0.999994	no
1.g1070	1.g1070	-	1:11816580-11820163	FemaleCarcass	MaleCarcass	NOTEST	0.16244	0.0834756	-0.960477	0.983323	0.325448	1	no
1.g1071	1.g1071	-	1:11820171-11844240	FemaleCarcass	MaleCarcass	OK	11.1522	11.4062	0.0324948	-0.0434011	0.965382	0.999994	no
1.g1074	1.g1074	-	1:11868817-11875225	FemaleCarcass	MaleCarcass	OK	4.70914	5.01816	0.0916942	-0.146663	0.883398	0.999994	no
1.g1077	1.g1077	-	1:11883551-11884110	FemaleCarcass	MaleCarcass	OK	1.07899	10.6227	3.2994	-3.55986	0.00037105	0.00949053	yes
1.g1078	1.g1078	-	1:11885308-11886100	FemaleCarcass	MaleCarcass	NOTEST	0.0432442	0.0856464	0.985885	-0.469824	0.638481	1	no
1.g108	1.g108	-	1:3498682-3508450	FemaleCarcass	MaleCarcass	OK	11.746	13.3877	0.188749	-0.297581	0.766023	0.999994	no
1.g1083	1.g1083	-	1:11928290-11935544	FemaleCarcass	MaleCarcass	OK	0.354138	0.350377	-0.0154041	0.00112688	0.999101	0.999994	no
1.g1084	1.g1084	-	1:11949073-11966487	FemaleCarcass	MaleCarcass	OK	27.0629	25.7062	-0.074199	0.139548	0.889017	0.999994	no
1.g1085	1.g1085	-	1:11966533-12011508	FemaleCarcass	MaleCarcass	OK	51.8758	59.6057	0.20039	-0.321281	0.747998	0.999994	no
1.g1086	1.g1086	-	1:12011992-12012613	FemaleCarcass	MaleCarcass	OK	6.44881	5.66536	-0.186867	0.27717	0.78165	0.999994	no
1.g1087	1.g1087	-	1:12013073-12018739	FemaleCarcass	MaleCarcass	OK	19.9849	21.1406	0.081104	-0.0740243	0.940991	0.999994	no
1.g1089	1.g1089	-	1:12033191-12044993	FemaleCarcass	MaleCarcass	NOTEST	0.0562061	0.0660082	0.231918	-0.229218	0.8187	1	no
1.g1099	1.g1099	-	1:12096837-12102283	FemaleCarcass	MaleCarcass	OK	0.627653	0.824114	0.392877	-0.461718	0.644283	0.999994	no
1.g1100	1.g1100	-	1:12108283-12109456	FemaleCarcass	MaleCarcass	OK	1.69161	0.986399	-0.778152	1.00787	0.313516	0.999994	no
1.g1104	1.g1104	-	1:12122073-12126703	FemaleCarcass	MaleCarcass	OK	0.732547	0.486222	-0.591306	0.257221	0.797008	0.999994	no
1.g1106	1.g1106	-	1:12168013-12202318	FemaleCarcass	MaleCarcass	OK	2.55228	1.999	-0.352509	0.498123	0.618398	0.999994	no
1.g1107	1.g1107	-	1:12209289-12229723	FemaleCarcass	MaleCarcass	OK	42.469	42.8561	0.0130918	-0.0147185	0.988257	0.999994	no
1.g111	1.g111	-	1:3513169-3517242	FemaleCarcass	MaleCarcass	OK	4.44642	5.17802	0.219759	-0.395444	0.692515	0.999994	no
1.g1110	1.g1110	-	1:12233633-12235814	FemaleCarcass	MaleCarcass	OK	0.355982	0.284553	-0.323106	0.346943	0.728634	0.999994	no
1.g1111	1.g1111	-	1:12235887-12242100	FemaleCarcass	MaleCarcass	OK	0.512959	0.507888	-0.0143316	0.00801	0.993609	0.999994	no
1.g1112	1.g1112	-	1:12235887-12242100	FemaleCarcass	MaleCarcass	OK	1.18127	1.18954	0.0100653	-0.00466425	0.996278	0.999994	no
1.g1113	1.g1113	-	1:12235887-12242100	FemaleCarcass	MaleCarcass	LOWDATA	1.85323	3.06644	0.726526	0	1	1	no
1.g1114	1.g1114	-	1:12242583-12247048	FemaleCarcass	MaleCarcass	NOTEST	0.015036	0.047311	1.65376	-1.08572	0.277602	1	no
1.g1115	1.g1115	-	1:12247097-12254752	FemaleCarcass	MaleCarcass	NOTEST	0.199622	0.0890449	-1.16467	1.1595	0.246254	1	no
1.g1116	1.g1116	-	1:12254754-12266247	FemaleCarcass	MaleCarcass	OK	0.283827	0.50297	0.825459	-0.800017	0.423701	0.999994	no
1.g1117	1.g1117	-	1:12266347-12316017	FemaleCarcass	MaleCarcass	OK	0.417179	0.405912	-0.039501	0.0192106	0.984673	0.999994	no
1.g1118	1.g1118	-	1:12316018-12371407	FemaleCarcass	MaleCarcass	OK	103.378	141.5	0.452881	-0.473764	0.635668	0.999994	no
1.g1121	1.g1121	-	1:12413477-12415472	FemaleCarcass	MaleCarcass	OK	0.755483	0.344639	-1.13231	1.38673	0.165523	0.923623	no
1.g1124	1.g1124	-	1:12427613-12490057	FemaleCarcass	MaleCarcass	OK	2.73155	2.59718	-0.0727743	0.11857	0.905616	0.999994	no
1.g113	1.g113	-	1:3517288-3560072	FemaleCarcass	MaleCarcass	NOTEST	0.00933015	0.0917784	3.29818	-0.155493	0.876433	1	no
1.g1131	1.g1131	-	1:12504951-12526397	FemaleCarcass	MaleCarcass	OK	29.1399	31.6418	0.118838	-0.113374	0.909734	0.999994	no
1.g1147	1.g1147	-	1:12585133-12600757	FemaleCarcass	MaleCarcass	OK	3.17106	4.53439	0.515945	-1.01521	0.310005	0.999994	no
1.g1148	1.g1148	-	1:12600803-12602475	FemaleCarcass	MaleCarcass	NOTEST	0.134193	0.0697989	-0.943038	0.7268	0.467349	1	no
1.g1150	1.g1150	-	1:12638606-12667503	FemaleCarcass	MaleCarcass	OK	2.79983	1.80867	-0.630407	0.100432	0.920001	0.999994	no
1.g1151	1.g1151	-	1:12638606-12667503	FemaleCarcass	MaleCarcass	OK	3.1481	1.45896	-1.10954	0.140203	0.8885	0.999994	no
1.g1157	1.g1157	-	1:12676743-12699389	FemaleCarcass	MaleCarcass	OK	7.08106	8.06374	0.187484	-0.0524209	0.958193	0.999994	no
1.g1158	1.g1158	-	1:12700545-12706093	FemaleCarcass	MaleCarcass	OK	5.87946	6.45473	0.134674	-0.217864	0.827535	0.999994	no
1.g1159	1.g1159	-	1:12706331-12707163	FemaleCarcass	MaleCarcass	OK	1.81544	2.74719	0.597636	-0.783378	0.433405	0.999994	no
1.g1160	1.g1160	-	1:12713879-12716031	FemaleCarcass	MaleCarcass	OK	1.55169	12.7532	3.03895	-4.50999	6.48322e-06	0.00032893	yes
1.g1161	1.g1161	-	1:12717501-12726850	FemaleCarcass	MaleCarcass	OK	8.54157	7.81628	-0.12802	0.259399	0.795327	0.999994	no
1.g1165	1.g1165	-	1:12742314-12743690	FemaleCarcass	MaleCarcass	NOTEST	0	0.277093	1.79769e+308	1.79769e+308	0.318952	1	no
1.g1168	1.g1168	-	1:12753781-12756582	FemaleCarcass	MaleCarcass	OK	15.8245	18.8375	0.251445	-0.116116	0.90756	0.999994	no
1.g117	1.g117	-	1:3563482-3570967	FemaleCarcass	MaleCarcass	OK	5.15536	4.44549	-0.213731	0.413385	0.679324	0.999994	no
1.g1176	1.g1176	-	1:12795489-12798001	FemaleCarcass	MaleCarcass	OK	5.75105e-05	0.321671	12.4495	-0.0337151	0.973104	0.999994	no
1.g118	1.g118	-	1:3571290-3575882	FemaleCarcass	MaleCarcass	NOTEST	0.0726666	0.152011	1.06481	-0.807301	0.419493	1	no
1.g1182	1.g1182	-	1:12829525-12838950	FemaleCarcass	MaleCarcass	OK	0.00934932	0.516294	5.78719	-2.40222	0.016296	0.178566	no
1.g1190	1.g1190	-	1:12879165-12893625	FemaleCarcass	MaleCarcass	OK	149.81	127.701	-0.230369	0.273901	0.784161	0.999994	no
1.g1193	1.g1193	-	1:12901290-12904465	FemaleCarcass	MaleCarcass	LOWDATA	2.02117	1.72936	-0.224956	0	1	1	no
1.g1195	1.g1195	-	1:12904511-12914785	FemaleCarcass	MaleCarcass	NOTEST	0.00210723	0.0629249	4.90021	-1.56496	0.117592	1	no
1.g1197	1.g1197	-	1:12914885-12931235	FemaleCarcass	MaleCarcass	NOTEST	0	0.0271625	1.79769e+308	1.79769e+308	0.49633	1	no
1.g1198	1.g1198	-	1:12937455-12939082	FemaleCarcass	MaleCarcass	OK	2.02058	0.768652	-1.39437	1.87629	0.0606152	0.481999	no
1.g1199	1.g1199	-	1:12941975-12982975	FemaleCarcass	MaleCarcass	OK	0.464065	0.630401	0.441941	-0.305815	0.759746	0.999994	no
1.g12	1.g12	-	1:600000-766975	FemaleCarcass	MaleCarcass	NOTEST	0.23084	0.23168	0.00523721	-0.00986039	0.992133	1	no
1.g120	1.g120	-	1:3591121-3592332	FemaleCarcass	MaleCarcass	NOTEST	0	0.0920587	1.79769e+308	1.79769e+308	0.354684	1	no
1.g1200	1.g1200	-	1:12941975-12982975	FemaleCarcass	MaleCarcass	OK	0.087112	3.55339	5.35018	-4.39532	1.10612e-05	0.000518682	yes
1.g1201	1.g1201	-	1:12983075-12993997	FemaleCarcass	MaleCarcass	OK	0.851719	1.07422	0.334842	-0.516055	0.605816	0.999994	no
1.g1204	1.g1204	-	1:13003207-13059829	FemaleCarcass	MaleCarcass	OK	0.0330079	0.48493	3.8769	-1.91596	0.0553708	0.453103	no
1.g1206	1.g1206	-	1:13081609-13098893	FemaleCarcass	MaleCarcass	OK	6.92426	5.69001	-0.28323	0.557516	0.577175	0.999994	no
1.g121	1.g121	-	1:3594367-3599502	FemaleCarcass	MaleCarcass	NOTEST	0.00541678	0.0752662	3.79649	-1.6917	0.0907037	1	no
1.g1210	1.g1210	-	1:13125289-13130122	FemaleCarcass	MaleCarcass	OK	5.65472	8.84829	0.645942	-1.18477	0.236108	0.999994	no
1.g1216	1.g1216	-	1:13154773-13164953	FemaleCarcass	MaleCarcass	LOWDATA	1.93505	2.38099	0.299187	0	1	1	no
1.g1224	1.g1224	-	1:13232800-13265713	FemaleCarcass	MaleCarcass	OK	10.4128	7.80979	-0.414998	0.232093	0.816466	0.999994	no
1.g123	1.g123	-	1:3626252-3632346	FemaleCarcass	MaleCarcass	OK	0.814317	0.703503	-0.211033	0.0762672	0.939206	0.999994	no
1.g1239	1.g1239	-	1:13385377-13387366	FemaleCarcass	MaleCarcass	NOTEST	0.0744403	0.0950448	0.352525	-0.231372	0.817026	1	no
1.g124	1.g124	-	1:3632486-3634032	FemaleCarcass	MaleCarcass	NOTEST	0.0405047	0.096969	1.25943	-0.820129	0.412143	1	no
1.g1243	1.g1243	-	1:13414467-13418584	FemaleCarcass	MaleCarcass	OK	26.2443	20.1911	-0.378285	0.718769	0.472283	0.999994	no
1.g1244	1.g1244	-	1:13420467-13420878	FemaleCarcass	MaleCarcass	OK	1.73493	1.68447	-0.0425831	0.0448046	0.964263	0.999994	no
1.g1246	1.g1246	-	1:13426515-13427582	FemaleCarcass	MaleCarcass	OK	0.203614	0.903532	2.14974	-0.00658687	0.994744	0.999994	no
1.g1252	1.g1252	-	1:13482938-13490951	FemaleCarcass	MaleCarcass	OK	0.919998	0.916649	-0.00526198	0.00662504	0.994714	0.999994	no
1.g1253	1.g1253	-	1:13495478-13495958	FemaleCarcass	MaleCarcass	OK	0.622626	16.1351	4.69569	-4.65613	3.22216e-06	0.000177145	yes
1.g1254	1.g1254	-	1:13496708-13497100	FemaleCarcass	MaleCarcass	OK	0.255884	1.39675	2.44851	-1.40972	0.158623	0.899822	no
1.g1255	1.g1255	-	1:13497728-13502237	FemaleCarcass	MaleCarcass	OK	2.99392	3.59557	0.264187	-0.474961	0.634815	0.999994	no
1.g1262	1.g1262	-	1:13532218-13552504	FemaleCarcass	MaleCarcass	OK	11.5078	16.8945	0.553939	-0.883034	0.377218	0.999994	no
1.g1264	1.g1264	-	1:13553774-13557928	FemaleCarcass	MaleCarcass	NOTEST	0	0.187254	1.79769e+308	1.79769e+308	0.42031	1	no
1.g1267	1.g1267	-	1:13559998-13561318	FemaleCarcass	MaleCarcass	OK	0.980952	1.2298	0.326167	-0.425493	0.670477	0.999994	no
1.g1271	1.g1271	-	1:13565682-13577959	FemaleCarcass	MaleCarcass	OK	4.02739	5.17285	0.361114	-0.131628	0.895278	0.999994	no
1.g1273	1.g1273	-	1:13585268-13602684	FemaleCarcass	MaleCarcass	OK	3.71633	1.42779	-1.3801	0.569806	0.568809	0.999994	no
1.g1278	1.g1278	-	1:13612118-13618209	FemaleCarcass	MaleCarcass	OK	0.735595	0.839194	0.190092	-0.0255377	0.979626	0.999994	no
1.g1280	1.g1280	-	1:13621398-13646118	FemaleCarcass	MaleCarcass	OK	1.7311	0.528525	-1.71165	0.506622	0.61242	0.999994	no
1.g1281	1.g1281	-	1:13621398-13646118	FemaleCarcass	MaleCarcass	OK	5.99346	5.5386	-0.113867	0.18294	0.854845	0.999994	no
1.g1284	1.g1284	-	1:13651371-13657763	FemaleCarcass	MaleCarcass	NOTEST	0.02708	0.113988	2.07359	-0.00147056	0.998827	1	no
1.g1287	1.g1287	-	1:13676614-13677523	FemaleCarcass	MaleCarcass	OK	37.9719	20.6718	-0.877267	1.57949	0.114224	0.744323	no
1.g1289	1.g1289	-	1:13681863-13691536	FemaleCarcass	MaleCarcass	OK	32.5795	28.114	-0.212676	0.383205	0.701568	0.999994	no
1.g129	1.g129	-	1:3679065-3709356	FemaleCarcass	MaleCarcass	OK	12.3297	12.579	0.0288816	-0.04511	0.96402	0.999994	no
1.g1290	1.g1290	-	1:13691583-13693137	FemaleCarcass	MaleCarcass	OK	17.9806	14.4684	-0.313529	0.608729	0.542704	0.999994	no
1.g1291	1.g1291	-	1:13693183-13694656	FemaleCarcass	MaleCarcass	OK	1.83466	4.47491	1.28635	-1.66447	0.0960193	0.663883	no
1.g1292	1.g1292	-	1:13694688-13697994	FemaleCarcass	MaleCarcass	OK	3.32055	4.10142	0.3047	-0.251639	0.80132	0.999994	no
1.g1294	1.g1294	-	1:13709892-13718143	FemaleCarcass	MaleCarcass	NOTEST	0	0	0	0	1	1	no
1.g1295	1.g1295	-	1:13718243-13756403	FemaleCarcass	MaleCarcass	NOTEST	0.0251807	0.257955	3.35673	-2.25681	0.0240203	1	no
1.g1296	1.g1296	-	1:13785955-13786513	FemaleCarcass	MaleCarcass	OK	0.0448105	0.828893	4.20928	-1.92912	0.0537154	0.442967	no
1.g1297	1.g1297	-	1:13786703-13787603	FemaleCarcass	MaleCarcass	OK	0.291267	27.703	6.57156	-5.9401	2.84855e-09	4.00724e-07	yes
1.g1298	1.g1298	-	1:13791496-13798301	FemaleCarcass	MaleCarcass	OK	0.202295	0.631287	1.64183	-1.23261	0.217723	0.999994	no
1.g1299	1.g1299	-	1:13798347-13825511	FemaleCarcass	MaleCarcass	OK	103.94	154.27	0.569707	-0.918154	0.358538	0.999994	no
1.g13	1.g13	-	1:797196-799545	FemaleCarcass	MaleCarcass	OK	0.918836	0.880025	-0.0622629	0.0877075	0.930109	0.999994	no
1.g130	1.g130	-	1:3679065-3709356	FemaleCarcass	MaleCarcass	OK	1.79709	1.67869	-0.0983256	0.0385996	0.96921	0.999994	no
1.g1300	1.g1300	-	1:13825557-13904891	FemaleCarcass	MaleCarcass	OK	4.94942	5.7174	0.208099	-0.361631	0.717627	0.999994	no
1.g1301	1.g1301	-	1:13904937-13917771	FemaleCarcass	MaleCarcass	OK	10.1792	14.7536	0.535433	-1.05194	0.292828	0.999994	no
1.g1303	1.g1303	-	1:13944815-13947537	FemaleCarcass	MaleCarcass	NOTEST	0.212003	0.20584	-0.042557	0.0131542	0.989505	1	no
1.g131	1.g131	-	1:3718085-3720186	FemaleCarcass	MaleCarcass	OK	4.33113	3.57171	-0.278127	0.485158	0.627565	0.999994	no
1.g1312	1.g1312	-	1:13985447-13987471	FemaleCarcass	MaleCarcass	OK	0.330385	0.349891	0.0827576	-0.0889319	0.929136	0.999994	no
1.g1314	1.g1314	-	1:13993031-13995535	FemaleCarcass	MaleCarcass	NOTEST	0.234461	0.162483	-0.529055	0.515238	0.606387	1	no
1.g1317	1.g1317	-	1:14014798-14016111	FemaleCarcass	MaleCarcass	NOTEST	0.0328662	0.0175128	-0.908191	0.404686	0.685708	1	no
1.g1319	1.g1319	-	1:14021710-14023001	FemaleCarcass	MaleCarcass	NOTEST	0.17352	0.214171	0.30366	-0.266842	0.789591	1	no
1.g1320	1.g1320	-	1:14024591-14028359	FemaleCarcass	MaleCarcass	OK	9.74374	11.5088	0.240188	-0.455402	0.64882	0.999994	no
1.g1323	1.g1323	-	1:14045081-14046343	FemaleCarcass	MaleCarcass	NOTEST	0.0296999	0.0367892	0.308824	-0.153928	0.877667	1	no
1.g1324	1.g1324	-	1:14046811-14049216	FemaleCarcass	MaleCarcass	OK	25.5188	22.2481	-0.197874	0.372276	0.709687	0.999994	no
1.g1330	1.g1330	-	1:14074581-14079565	FemaleCarcass	MaleCarcass	NOTEST	0.062121	0.106235	0.774103	-0.782685	0.433812	1	no
1.g1332	1.g1332	-	1:14079641-14082703	FemaleCarcass	MaleCarcass	OK	1.0997	0.853531	-0.3656	0.0114208	0.990888	0.999994	no
1.g1333	1.g1333	-	1:14079641-14082703	FemaleCarcass	MaleCarcass	NOTEST	0.251241	0.134878	-0.897423	0.00472733	0.996228	1	no
1.g1334	1.g1334	-	1:14082871-14091603	FemaleCarcass	MaleCarcass	OK	0.770628	0.825936	0.0999955	-0.0598347	0.952287	0.999994	no
1.g1335	1.g1335	-	1:14092131-14098832	FemaleCarcass	MaleCarcass	NOTEST	0.0650458	0.117088	0.84806	-0.794871	0.426688	1	no
1.g1340	1.g1340	-	1:14110128-14116651	FemaleCarcass	MaleCarcass	OK	3.01488	3.20816	0.0896426	-0.0948118	0.924464	0.999994	no
1.g1341	1.g1341	-	1:14116913-14121601	FemaleCarcass	MaleCarcass	OK	6.72088	9.77097	0.53985	-0.388771	0.697445	0.999994	no
1.g1345	1.g1345	-	1:14127831-14139567	FemaleCarcass	MaleCarcass	OK	0.520714	0.750083	0.52656	-0.198197	0.842891	0.999994	no
1.g1346	1.g1346	-	1:14140005-14149241	FemaleCarcass	MaleCarcass	OK	2.44391	2.85695	0.225281	-0.39251	0.694681	0.999994	no
1.g1347	1.g1347	-	1:14149341-14158638	FemaleCarcass	MaleCarcass	NOTEST	0.0127873	0.00746662	-0.776183	0.427009	0.669373	1	no
1.g1349	1.g1349	-	1:14190553-14217777	FemaleCarcass	MaleCarcass	OK	0.778956	0.501711	-0.634686	0.814139	0.415565	0.999994	no
1.g1356	1.g1356	-	1:14262687-14275358	FemaleCarcass	MaleCarcass	OK	1.51933	1.5958	0.070848	-0.0496004	0.960441	0.999994	no
1.g1360	1.g1360	-	1:14278758-14283013	FemaleCarcass	MaleCarcass	OK	3.38173	2.36243	-0.517488	0.742036	0.458066	0.999994	no
1.g1362	1.g1362	-	1:14299448-14312452	FemaleCarcass	MaleCarcass	OK	0.958572	1.02336	0.094361	-0.0333692	0.97338	0.999994	no
1.g1364	1.g1364	-	1:14312498-14319288	FemaleCarcass	MaleCarcass	OK	0.776787	0.713831	-0.121937	0.0719522	0.94264	0.999994	no
1.g1365	1.g1365	-	1:14312498-14319288	FemaleCarcass	MaleCarcass	NOTEST	0.100583	0.0917228	-0.133029	0.019482	0.984457	1	no
1.g1367	1.g1367	-	1:14323688-14329745	FemaleCarcass	MaleCarcass	NOTEST	0.0137896	0.0303316	1.13724	-0.155307	0.876579	1	no
1.g137	1.g137	-	1:3750066-3757995	FemaleCarcass	MaleCarcass	NOTEST	0.163508	0.179714	0.136348	-0.00278621	0.997777	1	no
1.g1372	1.g1372	-	1:14344189-14354228	FemaleCarcass	MaleCarcass	OK	1.30413	1.27384	-0.0338986	0.0199098	0.984115	0.999994	no
1.g1373	1.g1373	-	1:14354274-14364118	FemaleCarcass	MaleCarcass	OK	7.83401	8.66778	0.145911	-0.292761	0.769705	0.999994	no
1.g1374	1.g1374	-	1:14354274-14364118	FemaleCarcass	MaleCarcass	LOWDATA	0	0	0.145911	0	1	1	no
1.g1375	1.g1375	-	1:14364218-14420211	FemaleCarcass	MaleCarcass	OK	2.76181	2.51899	-0.132768	0.0690252	0.94497	0.999994	no
1.g1376	1.g1376	-	1:14364218-14420211	FemaleCarcass	MaleCarcass	OK	1.88092	1.71144	-0.136231	0.0779475	0.93787	0.999994	no
1.g1377	1.g1377	-	1:14364218-14420211	FemaleCarcass	MaleCarcass	OK	8.34264	9.44621	0.179232	-0.234704	0.814438	0.999994	no
1.g1379	1.g1379	-	1:14427348-14432601	FemaleCarcass	MaleCarcass	OK	1.91188	2.4841	0.377731	-0.63967	0.522387	0.999994	no
1.g1381	1.g1381	-	1:14437908-14438688	FemaleCarcass	MaleCarcass	OK	0.359034	0.218599	-0.715831	0.628889	0.529422	0.999994	no
1.g1384	1.g1384	-	1:14453281-14457398	FemaleCarcass	MaleCarcass	OK	0.0799526	0.468563	2.55103	-2.94302	0.0032503	0.0503928	no
1.g1385	1.g1385	-	1:14457521-14459658	FemaleCarcass	MaleCarcass	OK	0.0660261	0.855694	3.69599	-3.70408	0.000212158	0.0060561	yes
1.g1387	1.g1387	-	1:14474871-14504245	FemaleCarcass	MaleCarcass	OK	0.390437	0.439708	0.171457	-0.246979	0.804924	0.999994	no
1.g1390	1.g1390	-	1:14597771-14604729	FemaleCarcass	MaleCarcass	NOTEST	0	0.0304772	1.79769e+308	1.79769e+308	0.495562	1	no
1.g1391	1.g1391	-	1:14609981-14617067	FemaleCarcass	MaleCarcass	NOTEST	0.00491113	0.0124919	1.34687	-0.379824	0.704076	1	no
1.g1394	1.g1394	-	1:14623464-14624671	FemaleCarcass	MaleCarcass	OK	2.07247	2.05353	-0.0132498	0.00479966	0.99617	0.999994	no
1.g1397	1.g1397	-	1:14627388-14629031	FemaleCarcass	MaleCarcass	OK	1.41809	0.73427	-0.94957	1.19846	0.230738	0.999994	no
1.g1398	1.g1398	-	1:14629443-14631056	FemaleCarcass	MaleCarcass	OK	64.9185	37.1864	-0.803855	0.136512	0.891417	0.999994	no
1.g1399	1.g1399	-	1:14632965-14652051	FemaleCarcass	MaleCarcass	OK	2.87526	0.997729	-1.52697	0.0721395	0.942491	0.999994	no
1.g14	1.g14	-	1:800000-977055	FemaleCarcass	MaleCarcass	OK	0.399027	0.395568	-0.01256	0.0178054	0.985794	0.999994	no
1.g1400	1.g1400	-	1:14657048-14665535	FemaleCarcass	MaleCarcass	OK	0.743348	0.393671	-0.917047	1.15308	0.248877	0.999994	no
1.g1405	1.g1405	-	1:14709071-14715281	FemaleCarcass	MaleCarcass	OK	183.943	145.091	-0.342296	0.476265	0.633885	0.999994	no
1.g1412	1.g1412	-	1:14735551-14737361	FemaleCarcass	MaleCarcass	NOTEST	0.25668	0	-1.79769e+308	-1.79769e+308	0.47282	1	no
1.g1417	1.g1417	-	1:14752577-14755741	FemaleCarcass	MaleCarcass	NOTEST	0.0827587	0.0927586	0.16457	-0.14302	0.886275	1	no
1.g1418	1.g1418	-	1:14755841-14758095	FemaleCarcass	MaleCarcass	OK	9.97341	5.42288	-0.879028	1.37071	0.170466	0.943676	no
1.g1420	1.g1420	-	1:14802881-14805905	FemaleCarcass	MaleCarcass	OK	0.820322	1.05572	0.363971	-0.526935	0.598239	0.999994	no
1.g1422	1.g1422	-	1:14847880-14856881	FemaleCarcass	MaleCarcass	OK	6.22464	5.87235	-0.0840527	0.169115	0.865706	0.999994	no
1.g1423	1.g1423	-	1:14856981-14859426	FemaleCarcass	MaleCarcass	OK	7.77065	6.38536	-0.283267	0.452488	0.650917	0.999994	no
1.g1424	1.g1424	-	1:14859456-14864521	FemaleCarcass	MaleCarcass	OK	11.1004	12.3391	0.152626	-0.232093	0.816466	0.999994	no
1.g1426	1.g1426	-	1:14865596-14866718	FemaleCarcass	MaleCarcass	OK	1.75891	2.87639	0.709576	-0.770571	0.440961	0.999994	no
1.g1428	1.g1428	-	1:14868766-14878160	FemaleCarcass	MaleCarcass	OK	1.46784	2.16593	0.561287	-0.506202	0.612715	0.999994	no
1.g1429	1.g1429	-	1:14936819-14937836	FemaleCarcass	MaleCarcass	OK	1.73059	0.951707	-0.862675	0.310478	0.756198	0.999994	no
1.g1433	1.g1433	-	1:14953086-14954220	FemaleCarcass	MaleCarcass	OK	23.369	22.7992	-0.0356121	0.0697656	0.94438	0.999994	no
1.g1434	1.g1434	-	1:14954266-14955620	FemaleCarcass	MaleCarcass	OK	1.89402	6.25667	1.72395	-2.42985	0.015105	0.168213	no
1.g1437	1.g1437	-	1:14958396-14960360	FemaleCarcass	MaleCarcass	OK	1.10884	7.15464	2.68983	-3.94439	8.00036e-05	0.0028457	yes
1.g1444	1.g1444	-	1:14978856-14983798	FemaleCarcass	MaleCarcass	OK	17.9707	14.4771	-0.311877	0.622259	0.533772	0.999994	no
1.g1448	1.g1448	-	1:15003866-15004555	FemaleCarcass	MaleCarcass	OK	20.2012	18.1087	-0.157762	0.26903	0.787907	0.999994	no
1.g1449	1.g1449	-	1:15004680-15008386	FemaleCarcass	MaleCarcass	OK	0.357864	0.252339	-0.504047	0.234777	0.814382	0.999994	no
1.g1450	1.g1450	-	1:15004680-15008386	FemaleCarcass	MaleCarcass	NOTEST	0	0.0693279	1.79769e+308	1.79769e+308	0.454285	1	no
1.g1459	1.g1459	-	1:15103839-15113023	FemaleCarcass	MaleCarcass	OK	7.44194	5.29481	-0.491099	0.684427	0.493706	0.999994	no
1.g1460	1.g1460	-	1:15130476-15131833	FemaleCarcass	MaleCarcass	OK	2.57164	1.7271	-0.57434	0.8365	0.402874	0.999994	no
1.g1462	1.g1462	-	1:15147813-15149753	FemaleCarcass	MaleCarcass	NOTEST	0	0	0	0	1	1	no
1.g1464	1.g1464	-	1:15149812-15151606	FemaleCarcass	MaleCarcass	LOWDATA	4.80272	2.1155	-1.18285	0	1	1	no
1.g1471	1.g1471	-	1:15167046-15174013	FemaleCarcass	MaleCarcass	OK	4.2396	3.42047	-0.309733	0.333885	0.738466	0.999994	no
1.g1472	1.g1472	-	1:15174483-15175584	FemaleCarcass	MaleCarcass	OK	0.229931	0.831663	1.8548	-1.93174	0.0533919	0.441715	no
1.g1473	1.g1473	-	1:15175691-15187501	FemaleCarcass	MaleCarcass	OK	3.43548	3.71107	0.111322	-0.0556896	0.955589	0.999994	no
1.g1474	1.g1474	-	1:15192994-15195273	FemaleCarcass	MaleCarcass	OK	11.8743	12.412	0.0638976	-0.125227	0.900344	0.999994	no
1.g1475	1.g1475	-	1:15199677-15200523	FemaleCarcass	MaleCarcass	OK	0.0281572	2.92683	6.69969	-3.07885	0.00207801	0.0354336	yes
1.g1476	1.g1476	-	1:15200782-15208413	FemaleCarcass	MaleCarcass	OK	1.29591	1.46885	0.180724	-0.284789	0.775806	0.999994	no
1.g1477	1.g1477	-	1:15213379-15221613	FemaleCarcass	MaleCarcass	OK	0	11.4761	1.79769e+308	1.79769e+308	0.0298673	0.28657	no
1.g1478	1.g1478	-	1:15213379-15221613	FemaleCarcass	MaleCarcass	OK	0.00818785	15.8664	10.9202	-4.88261	1.0469e-06	6.76665e-05	yes
1.g1479	1.g1479	-	1:15213379-15221613	FemaleCarcass	MaleCarcass	OK	0.0103466	1.21295	6.87322	-1.68274	0.0924251	0.647935	no
1.g148	1.g148	-	1:3793747-3794416	FemaleCarcass	MaleCarcass	NOTEST	0.111191	0.118427	0.0909553	-0.0536272	0.957232	1	no
1.g1481	1.g1481	-	1:15221713-15240413	FemaleCarcass	MaleCarcass	OK	0.395575	0.433438	0.131872	-0.0165322	0.98681	0.999994	no
1.g1482	1.g1482	-	1:15221713-15240413	FemaleCarcass	MaleCarcass	OK	5.69376	5.86081	0.0417165	-0.0450773	0.964046	0.999994	no
1.g1487	1.g1487	-	1:15283013-15290686	FemaleCarcass	MaleCarcass	OK	2.69109	4.29486	0.674422	-0.988327	0.322992	0.999994	no
1.g1489	1.g1489	-	1:15293098-15297543	FemaleCarcass	MaleCarcass	OK	72.8415	39.3351	-0.888943	1.30334	0.192459	0.999956	no
1.g1490	1.g1490	-	1:15297663-15311462	FemaleCarcass	MaleCarcass	OK	0.277806	0.524281	0.916261	-0.333486	0.738767	0.999994	no
1.g1491	1.g1491	-	1:15297663-15311462	FemaleCarcass	MaleCarcass	OK	4.54864	4.67968	0.0409764	-0.0594549	0.95259	0.999994	no
1.g1493	1.g1493	-	1:15330545-15332653	FemaleCarcass	MaleCarcass	OK	0.784833	0.2113	-1.89309	0.520616	0.602634	0.999994	no
1.g1494	1.g1494	-	1:15332894-15338783	FemaleCarcass	MaleCarcass	OK	23.4826	21.1188	-0.153063	0.305214	0.760203	0.999994	no
1.g1495	1.g1495	-	1:15342616-15351043	FemaleCarcass	MaleCarcass	OK	32.6285	39.461	0.274293	-0.464558	0.642248	0.999994	no
1.g1498	1.g1498	-	1:15369275-15370645	FemaleCarcass	MaleCarcass	LOWDATA	51.9658	9.99684	-2.37802	0	1	1	no
1.g15	1.g15	-	1:977101-999915	FemaleCarcass	MaleCarcass	OK	1.8296	1.91416	0.0651807	-0.117659	0.906338	0.999994	no
1.g1507	1.g1507	-	1:15396663-15398551	FemaleCarcass	MaleCarcass	NOTEST	0	0.062016	1.79769e+308	1.79769e+308	0.256882	1	no
1.g1508	1.g1508	-	1:15398983-15402188	FemaleCarcass	MaleCarcass	OK	6.87997	3.61948	-0.92662	1.2237	0.221064	0.999994	no
1.g1511	1.g1511	-	1:15483685-15496015	FemaleCarcass	MaleCarcass	OK	5.36143	6.1954	0.208579	-0.408209	0.68312	0.999994	no
1.g1514	1.g1514	-	1:15513565-15515716	FemaleCarcass	MaleCarcass	NOTEST	0.003876	0.10938	4.81864	-1.54395	0.1226	1	no
1.g1515	1.g1515	-	1:15522995-15559014	FemaleCarcass	MaleCarcass	OK	37.8695	54.0309	0.512747	-0.648492	0.516667	0.999994	no
1.g1516	1.g1516	-	1:15559024-15569485	FemaleCarcass	MaleCarcass	OK	0.704904	0.800511	0.183495	-0.155408	0.8765	0.999994	no
1.g152	1.g152	-	1:3806416-3808110	FemaleCarcass	MaleCarcass	NOTEST	0.0106572	0.0170964	0.68187	-0.252065	0.800991	1	no
1.g1520	1.g1520	-	1:15607639-15659750	FemaleCarcass	MaleCarcass	OK	0.333873	0.488655	0.549516	-0.643964	0.519599	0.999994	no
1.g1525	1.g1525	-	1:15679470-15701587	FemaleCarcass	MaleCarcass	OK	3.67442	3.60619	-0.0270446	0.0407508	0.967495	0.999994	no
1.g1526	1.g1526	-	1:15701902-15715971	FemaleCarcass	MaleCarcass	OK	1.90991	1.75623	-0.12102	0.00844839	0.993259	0.999994	no
1.g1527	1.g1527	-	1:15701902-15715971	FemaleCarcass	MaleCarcass	OK	61.7656	74.5614	0.271625	-0.206288	0.836566	0.999994	no
1.g1528	1.g1528	-	1:15718680-15761601	FemaleCarcass	MaleCarcass	OK	8.56336	7.45318	-0.200321	0.319397	0.749425	0.999994	no
1.g1529	1.g1529	-	1:15718680-15761601	FemaleCarcass	MaleCarcass	OK	2.2572	2.02067	-0.159706	0.12297	0.902131	0.999994	no
1.g153	1.g153	-	1:3809251-3825306	FemaleCarcass	MaleCarcass	NOTEST	0.011618	0.0624595	2.42655	-0.931419	0.351637	1	no
1.g1530	1.g1530	-	1:15762640-15767015	FemaleCarcass	MaleCarcass	OK	5.8655	5.48934	-0.0956216	0.186738	0.851866	0.999994	no
1.g1531	1.g1531	-	1:15767083-15768535	FemaleCarcass	MaleCarcass	NOTEST	0	0	0	0	1	1	no
1.g1534	1.g1534	-	1:15795142-15821063	FemaleCarcass	MaleCarcass	OK	0.0303549	0.39919	3.71707	-3.80056	0.000144372	0.00452806	yes
1.g154	1.g154	-	1:3835091-3864328	FemaleCarcass	MaleCarcass	OK	0.302179	0.375839	0.314712	-0.442426	0.658181	0.999994	no
1.g1542	1.g1542	-	1:15844775-15847087	FemaleCarcass	MaleCarcass	OK	12.9318	12.4215	-0.0580852	0.0501381	0.960012	0.999994	no
1.g1544	1.g1544	-	1:15850412-15870336	FemaleCarcass	MaleCarcass	OK	0.451447	0.703185	0.639348	-0.465009	0.641925	0.999994	no
1.g1545	1.g1545	-	1:15850412-15870336	FemaleCarcass	MaleCarcass	OK	0.349548	0.341033	-0.035581	0.02332	0.981395	0.999994	no
1.g1547	1.g1547	-	1:15875056-15885341	FemaleCarcass	MaleCarcass	NOTEST	0	0.0296824	1.79769e+308	1.79769e+308	0.481935	1	no
1.g155	1.g155	-	1:3864729-3866531	FemaleCarcass	MaleCarcass	OK	0.84788	0.955018	0.171668	-0.22736	0.820144	0.999994	no
1.g1557	1.g1557	-	1:15936539-15963506	FemaleCarcass	MaleCarcass	OK	8.98035	8.21587	-0.128358	0.222768	0.823716	0.999994	no
1.g156	1.g156	-	1:3878369-3880301	FemaleCarcass	MaleCarcass	NOTEST	0	0.127215	1.79769e+308	1.79769e+308	0.0303168	1	no
1.g1572	1.g1572	-	1:16036515-16037216	FemaleCarcass	MaleCarcass	NOTEST	0.0195548	0.0435683	1.15576	-0.334125	0.738285	1	no
1.g1573	1.g1573	-	1:16038205-16039209	FemaleCarcass	MaleCarcass	OK	2.0837	1.90168	-0.131874	0.133167	0.894061	0.999994	no
1.g1579	1.g1579	-	1:16050539-16087115	FemaleCarcass	MaleCarcass	OK	19.2153	43.9362	1.19316	-2.1087	0.0349703	0.32166	no
1.g158	1.g158	-	1:3886817-3892241	FemaleCarcass	MaleCarcass	OK	68.9214	57.7996	-0.253891	0.421351	0.673499	0.999994	no
1.g1580	1.g1580	-	1:16091285-16091918	FemaleCarcass	MaleCarcass	OK	0.786806	9.65921	3.61783	-4.13409	3.56369e-05	0.00145685	yes
1.g1581	1.g1581	-	1:16105909-16114795	FemaleCarcass	MaleCarcass	OK	2.98029	3.44872	0.210611	-0.370659	0.710891	0.999994	no
1.g1583	1.g1583	-	1:16148714-16166299	FemaleCarcass	MaleCarcass	OK	22.4973	25.9745	0.207344	-0.41521	0.677988	0.999994	no
1.g1586	1.g1586	-	1:16189599-16194491	FemaleCarcass	MaleCarcass	OK	0	0.772076	1.79769e+308	1.79769e+308	0.00772642	0.0993426	no
1.g159	1.g159	-	1:3892280-3923435	FemaleCarcass	MaleCarcass	OK	1.85	1.41032	-0.391508	0.101079	0.919487	0.999994	no
1.g1592	1.g1592	-	1:16230275-16233809	FemaleCarcass	MaleCarcass	NOTEST	0	0.00938182	1.79769e+308	1.79769e+308	0.263744	1	no
1.g1596	1.g1596	-	1:16256029-16258059	FemaleCarcass	MaleCarcass	NOTEST	0	0.0465842	1.79769e+308	1.79769e+308	0.0885855	1	no
1.g1597	1.g1597	-	1:16267240-16270539	FemaleCarcass	MaleCarcass	OK	0.199615	10.3421	5.69517	-0.931006	0.35185	0.999994	no
1.g16	1.g16	-	1:1000000-1198485	FemaleCarcass	MaleCarcass	OK	0.642998	0.910589	0.501987	-0.847097	0.396941	0.999994	no
1.g160	1.g160	-	1:3892280-3923435	FemaleCarcass	MaleCarcass	NOTEST	0.212691	0.300458	0.498401	-0.14429	0.885272	1	no
1.g1600	1.g1600	-	1:16351583-16354071	FemaleCarcass	MaleCarcass	NOTEST	0.00352804	0.148106	5.39162	-0.886537	0.375328	1	no
1.g1602	1.g1602	-	1:16413169-16416503	FemaleCarcass	MaleCarcass	NOTEST	0	0.0241497	1.79769e+308	1.79769e+308	0.0819244	1	no
1.g1603	1.g1603	-	1:16419857-16421053	FemaleCarcass	MaleCarcass	NOTEST	0.0126779	0.291679	4.524	-0.517228	0.604997	1	no
1.g1604	1.g1604	-	1:16421104-16421803	FemaleCarcass	MaleCarcass	OK	0	2.0941	1.79769e+308	1.79769e+308	0.00980018	0.120182	no
1.g1605	1.g1605	-	1:16421888-16422573	FemaleCarcass	MaleCarcass	OK	0	1.59516	1.79769e+308	1.79769e+308	0.0130491	0.149853	no
1.g1606	1.g1606	-	1:16422743-16423857	FemaleCarcass	MaleCarcass	OK	0.00941188	1.22874	7.02848	-2.35444	0.0185506	0.198496	no
1.g1608	1.g1608	-	1:16431723-16432937	FemaleCarcass	MaleCarcass	OK	0.0243892	0.492671	4.33631	-2.29808	0.021557	0.225371	no
1.g1609	1.g1609	-	1:16433693-16454955	FemaleCarcass	MaleCarcass	OK	9.12834	6.42238	-0.507245	0.968281	0.332904	0.999994	no
1.g161	1.g161	-	1:3928221-3947004	FemaleCarcass	MaleCarcass	OK	1.0211	0.939519	-0.120133	0.194523	0.845766	0.999994	no
1.g1610	1.g1610	-	1:16463243-16464784	FemaleCarcass	MaleCarcass	NOTEST	0.0339464	0.0087114	-1.96228	0.734601	0.462582	1	no
1.g1612	1.g1612	-	1:16510583-16518781	FemaleCarcass	MaleCarcass	NOTEST	0.0301176	0.0812824	1.43234	-1.08075	0.279808	1	no
1.g1613	1.g1613	-	1:16544777-16545333	FemaleCarcass	MaleCarcass	NOTEST	0	0.0546567	1.79769e+308	1.79769e+308	0.242589	1	no
1.g1618	1.g1618	-	1:16703237-16703607	FemaleCarcass	MaleCarcass	NOTEST	0.0483189	0	-1.79769e+308	-1.79769e+308	0.311146	1	no
1.g1630	1.g1630	-	1:16732807-16738533	FemaleCarcass	MaleCarcass	OK	0.39858	0.34156	-0.222729	0.299435	0.764608	0.999994	no
1.g1636	1.g1636	-	1:16756080-16759608	FemaleCarcass	MaleCarcass	NOTEST	6.87411e-06	0	-1.79769e+308	-1.79769e+308	0.499905	1	no
1.g1637	1.g1637	-	1:16756080-16759608	FemaleCarcass	MaleCarcass	LOWDATA	0	0	-1.79769e+308	0	1	1	no
1.g1639	1.g1639	-	1:16764250-16794430	FemaleCarcass	MaleCarcass	OK	144.901	198.324	0.452786	-0.606464	0.544207	0.999994	no
1.g1640	1.g1640	-	1:16764250-16794430	FemaleCarcass	MaleCarcass	OK	18.8804	19.3334	0.0342083	-0.00825668	0.993412	0.999994	no
1.g1641	1.g1641	-	1:16764250-16794430	FemaleCarcass	MaleCarcass	NOTEST	0.0386665	0.103187	1.41611	-0.00195201	0.998443	1	no
1.g1642	1.g1642	-	1:16764250-16794430	FemaleCarcass	MaleCarcass	NOTEST	0	0	0	0	1	1	no
1.g1643	1.g1643	-	1:16764250-16794430	FemaleCarcass	MaleCarcass	OK	2.04121	0.426884	-2.25751	0.0415106	0.966889	0.999994	no
1.g1644	1.g1644	-	1:16764250-16794430	FemaleCarcass	MaleCarcass	LOWDATA	0.340888	0.129647	-1.39471	0	1	1	no
1.g1645	1.g1645	-	1:16794587-16800332	FemaleCarcass	MaleCarcass	OK	1.27308	1.56267	0.295686	-0.217274	0.827994	0.999994	no
1.g165	1.g165	-	1:3984655-3991287	FemaleCarcass	MaleCarcass	OK	1.37661	1.21094	-0.184993	0.325005	0.745177	0.999994	no
1.g1650	1.g1650	-	1:16882542-16943087	FemaleCarcass	MaleCarcass	OK	0.553166	0.644535	0.220546	-0.165776	0.868333	0.999994	no
1.g1651	1.g1651	-	1:16882542-16943087	FemaleCarcass	MaleCarcass	OK	0.416861	0.644817	0.629324	-0.703151	0.481962	0.999994	no
1.g1653	1.g1653	-	1:16963432-16964109	FemaleCarcass	MaleCarcass	OK	34.3102	3.50968	-3.28922	5.16503	2.40401e-07	2.07178e-05	yes
1.g1654	1.g1654	-	1:16969471-16971582	FemaleCarcass	MaleCarcass	NOTEST	0.0401464	0.0555015	0.467256	-0.300287	0.763958	1	no
1.g1656	1.g1656	-	1:16985857-16987831	FemaleCarcass	MaleCarcass	OK	3.74366	3.21701	-0.218727	0.341893	0.732431	0.999994	no
1.g1660	1.g1660	-	1:16997341-16998321	FemaleCarcass	MaleCarcass	OK	4.80173	12.1922	1.34433	-1.06647	0.28621	0.999994	no
1.g1662	1.g1662	-	1:17004762-17007181	FemaleCarcass	MaleCarcass	OK	1.41405	1.08018	-0.388564	0.543654	0.58668	0.999994	no
1.g1663	1.g1663	-	1:17007365-17009071	FemaleCarcass	MaleCarcass	OK	2.03974	1.91724	-0.0893586	0.129618	0.896868	0.999994	no
1.g1664	1.g1664	-	1:17014121-17016697	FemaleCarcass	MaleCarcass	OK	0.402763	0.538865	0.419992	-0.480661	0.630758	0.999994	no
1.g1670	1.g1670	-	1:17071929-17075401	FemaleCarcass	MaleCarcass	OK	0.799974	0.439033	-0.865623	0.65193	0.514446	0.999994	no
1.g1675	1.g1675	-	1:17090936-17096371	FemaleCarcass	MaleCarcass	OK	4.98721	3.28953	-0.600353	0.959045	0.337536	0.999994	no
1.g1676	1.g1676	-	1:17090936-17096371	FemaleCarcass	MaleCarcass	NOTEST	0.050946	0.140367	1.46216	-0.0628283	0.949903	1	no
1.g1678	1.g1678	-	1:17099597-17101001	FemaleCarcass	MaleCarcass	OK	1.24534	1.35869	0.125675	-0.169994	0.865015	0.999994	no
1.g1679	1.g1679	-	1:17101225-17104266	FemaleCarcass	MaleCarcass	OK	0.943163	0.837609	-0.17123	0.155247	0.876627	0.999994	no
1.g168	1.g168	-	1:4022627-4031732	FemaleCarcass	MaleCarcass	NOTEST	0.278536	0.220849	-0.334807	0.360604	0.718396	1	no
1.g1682	1.g1682	-	1:17114751-17118037	FemaleCarcass	MaleCarcass	OK	4.7627	5.37304	0.173961	-0.251113	0.801727	0.999994	no
1.g1688	1.g1688	-	1:17150211-17151133	FemaleCarcass	MaleCarcass	NOTEST	0	0	0	0	1	1	no
1.g1689	1.g1689	-	1:17155491-17170094	FemaleCarcass	MaleCarcass	OK	0.366679	0.643848	0.812204	-0.855478	0.392286	0.999994	no
1.g169	1.g169	-	1:4031734-4037737	FemaleCarcass	MaleCarcass	OK	5.43977	5.04811	-0.107801	0.203519	0.838729	0.999994	no
1.g1691	1.g1691	-	1:17188780-17206123	FemaleCarcass	MaleCarcass	NOTEST	0.132074	0.195214	0.563709	-0.667744	0.504297	1	no
1.g1693	1.g1693	-	1:17228875-17238060	FemaleCarcass	MaleCarcass	NOTEST	0.0464025	0.059966	0.369943	-0.365038	0.715083	1	no
1.g1694	1.g1694	-	1:17238160-17293240	FemaleCarcass	MaleCarcass	NOTEST	0.112543	0.0758061	-0.570089	0.0792256	0.936853	1	no
1.g1696	1.g1696	-	1:17293286-17295569	FemaleCarcass	MaleCarcass	NOTEST	0.108894	0.0537785	-1.01783	0.0737542	0.941206	1	no
1.g1697	1.g1697	-	1:17315140-17324718	FemaleCarcass	MaleCarcass	OK	0.844066	0.478064	-0.820151	1.06902	0.28506	0.999994	no
1.g1699	1.g1699	-	1:17329177-17348910	FemaleCarcass	MaleCarcass	OK	2.16684	0.96426	-1.1681	1.8243	0.0681067	0.526684	no
1.g17	1.g17	-	1:1000000-1198485	FemaleCarcass	MaleCarcass	NOTEST	0	0	0	0	1	1	no
1.g170	1.g170	-	1:4057933-4096597	FemaleCarcass	MaleCarcass	OK	1.11883	1.09291	-0.0338095	0.0585965	0.953273	0.999994	no
1.g1712	1.g1712	-	1:17440883-17452417	FemaleCarcass	MaleCarcass	OK	8.56338	8.39382	-0.0288522	0.0583289	0.953487	0.999994	no
1.g1717	1.g1717	-	1:17462663-17469963	FemaleCarcass	MaleCarcass	OK	2.74949	3.92239	0.51257	-0.385643	0.699761	0.999994	no
1.g1719	1.g1719	-	1:17472566-17475163	FemaleCarcass	MaleCarcass	NOTEST	0.0820965	0.0704569	-0.220579	0.199128	0.842162	1	no
1.g1729	1.g1729	-	1:17537193-17543077	FemaleCarcass	MaleCarcass	OK	0.36509	0.487113	0.416005	-0.172398	0.863125	0.999994	no
1.g1730	1.g1730	-	1:17537193-17543077	FemaleCarcass	MaleCarcass	NOTEST	0.0786949	0.182814	1.21604	-0.147563	0.882688	1	no
1.g1733	1.g1733	-	1:17565807-17568613	FemaleCarcass	MaleCarcass	OK	0.342988	0.607881	0.82563	-0.996291	0.319109	0.999994	no
1.g1736	1.g1736	-	1:17573487-17588121	FemaleCarcass	MaleCarcass	LOWDATA	2.88499	2.0616	-0.484802	0	1	1	no
1.g1738	1.g1738	-	1:17588167-17591009	FemaleCarcass	MaleCarcass	OK	87.3531	72.2085	-0.274692	0.49226	0.622536	0.999994	no
1.g1740	1.g1740	-	1:17593329-17603637	FemaleCarcass	MaleCarcass	OK	1.56094	1.98677	0.348012	-0.314608	0.753059	0.999994	no
1.g1741	1.g1741	-	1:17603684-17611437	FemaleCarcass	MaleCarcass	OK	0.326301	0.214537	-0.604974	0.280507	0.779089	0.999994	no
1.g1748	1.g1748	-	1:17642947-17657737	FemaleCarcass	MaleCarcass	OK	101.318	138.661	0.452679	-0.508472	0.611123	0.999994	no
1.g1749	1.g1749	-	1:17642947-17657737	FemaleCarcass	MaleCarcass	OK	28.4002	43.9183	0.628923	-0.393103	0.694243	0.999994	no
1.g175	1.g175	-	1:4110136-4121207	FemaleCarcass	MaleCarcass	OK	3.19502	3.96352	0.310958	-0.279498	0.779863	0.999994	no
1.g1752	1.g1752	-	1:17659993-17693237	FemaleCarcass	MaleCarcass	OK	3.49147	4.00388	0.197564	-0.380684	0.703438	0.999994	no
1.g1753	1.g1753	-	1:17693337-17723034	FemaleCarcass	MaleCarcass	OK	6.22497	7.12827	0.195486	-0.172026	0.863417	0.999994	no
1.g1756	1.g1756	-	1:17693337-17723034	FemaleCarcass	MaleCarcass	OK	7.4998	12.4886	0.735685	-1.13182	0.257708	0.999994	no
1.g1758	1.g1758	-	1:17724066-17732746	FemaleCarcass	MaleCarcass	OK	0.493949	0.287513	-0.780736	0.211948	0.832148	0.999994	no
1.g176	1.g176	-	1:4110136-4121207	FemaleCarcass	MaleCarcass	OK	0.765167	0.821805	0.103021	-0.0285382	0.977233	0.999994	no
1.g1763	1.g1763	-	1:17737646-17754183	FemaleCarcass	MaleCarcass	OK	10.1342	11.0149	0.120217	-0.208223	0.835055	0.999994	no
1.g1764	1.g1764	-	1:17737646-17754183	FemaleCarcass	MaleCarcass	LOWDATA	0.0185252	0.260221	3.81217	0	1	1	no
1.g1768	1.g1768	-	1:17765346-17783785	FemaleCarcass	MaleCarcass	OK	15.234	11.0813	-0.459165	0.768356	0.442276	0.999994	no
1.g177	1.g177	-	1:4110136-4121207	FemaleCarcass	MaleCarcass	OK	0.577007	1.75758	1.60693	-0.343542	0.731191	0.999994	no
1.g1771	1.g1771	-	1:17790722-17792546	FemaleCarcass	MaleCarcass	OK	0.336349	0.418257	0.314432	-0.306716	0.75906	0.999994	no
1.g1772	1.g1772	-	1:17796896-17821846	FemaleCarcass	MaleCarcass	OK	4.17709	3.80414	-0.134927	0.259715	0.795084	0.999994	no
1.g1774	1.g1774	-	1:17826402-17828276	FemaleCarcass	MaleCarcass	OK	0.640359	0.488729	-0.389847	0.477478	0.633022	0.999994	no
1.g1777	1.g1777	-	1:17834549-17923030	FemaleCarcass	MaleCarcass	OK	47.651	34.3058	-0.474052	0.56757	0.570327	0.999994	no
1.g178	1.g178	-	1:4110136-4121207	FemaleCarcass	MaleCarcass	OK	10.6828	8.3761	-0.350937	0.28054	0.779063	0.999994	no
1.g1780	1.g1780	-	1:17943624-17960524	FemaleCarcass	MaleCarcass	OK	16.2518	18.1523	0.159554	-0.239482	0.810732	0.999994	no
1.g1782	1.g1782	-	1:17960572-17963364	FemaleCarcass	MaleCarcass	OK	2.00233	1.44515	-0.470464	0.593504	0.552844	0.999994	no
1.g1783	1.g1783	-	1:17963464-17976439	FemaleCarcass	MaleCarcass	OK	8.88605	5.6988	-0.640885	1.21227	0.22541	0.999994	no
1.g1786	1.g1786	-	1:18002145-18028448	FemaleCarcass	MaleCarcass	OK	0.214407	0.349427	0.70464	-0.631675	0.527599	0.999994	no
1.g1787	1.g1787	-	1:18002145-18028448	FemaleCarcass	MaleCarcass	NOTEST	0.0151486	0.013672	-0.147962	0.00741544	0.994083	1	no
1.g1788	1.g1788	-	1:18042654-18044586	FemaleCarcass	MaleCarcass	NOTEST	0.039439	0.050975	0.370168	-0.157008	0.875239	1	no
1.g1790	1.g1790	-	1:18050465-18055777	FemaleCarcass	MaleCarcass	OK	0.309048	0.761494	1.301	-0.332043	0.739856	0.999994	no
1.g1793	1.g1793	-	1:18061472-18074044	FemaleCarcass	MaleCarcass	LOWDATA	0	0	0	0	1	1	no
1.g1795	1.g1795	-	1:18074357-18076606	FemaleCarcass	MaleCarcass	OK	5.28836	2.43929	-1.11636	1.77341	0.0761615	0.566974	no
1.g1797	1.g1797	-	1:18086877-18087602	FemaleCarcass	MaleCarcass	NOTEST	0.0885173	0.228143	1.3659	-0.665454	0.50576	1	no
1.g1799	1.g1799	-	1:18092427-18101024	FemaleCarcass	MaleCarcass	OK	51.6608	58.0056	0.167123	-0.108443	0.913644	0.999994	no
1.g18	1.g18	-	1:1000000-1198485	FemaleCarcass	MaleCarcass	NOTEST	0.235779	0.222547	-0.0833228	0.0739657	0.941038	1	no
1.g180	1.g180	-	1:4137701-4139766	FemaleCarcass	MaleCarcass	OK	0.607881	0.670526	0.141504	-0.156465	0.875667	0.999994	no
1.g1801	1.g1801	-	1:18102472-18104537	FemaleCarcass	MaleCarcass	OK	13.6229	14.6654	0.10639	-0.198347	0.842773	0.999994	no
1.g1802	1.g1802	-	1:18106467-18107675	FemaleCarcass	MaleCarcass	OK	3.56058	4.02138	0.17558	-0.269439	0.787592	0.999994	no
1.g1804	1.g1804	-	1:18109546-18113596	FemaleCarcass	MaleCarcass	OK	32.6679	36.8733	0.174702	-0.333622	0.738665	0.999994	no
1.g1805	1.g1805	-	1:18109546-18113596	FemaleCarcass	MaleCarcass	OK	10.2333	8.07564	-0.341621	0.111245	0.911422	0.999994	no
1.g1807	1.g1807	-	1:18113777-18114873	FemaleCarcass	MaleCarcass	OK	0.0169302	0.656719	5.2776	-2.40808	0.0160365	0.176531	no
1.g1811	1.g1811	-	1:18133677-18134672	FemaleCarcass	MaleCarcass	OK	10.2156	14.9888	0.553107	-0.959806	0.337153	0.999994	no
1.g1813	1.g1813	-	1:18139540-18146887	FemaleCarcass	MaleCarcass	OK	2.14556	2.69966	0.331426	-0.133673	0.893661	0.999994	no
1.g1814	1.g1814	-	1:18152974-18154897	FemaleCarcass	MaleCarcass	NOTEST	0.183169	0.271516	0.567859	-0.590374	0.55494	1	no
1.g1815	1.g1815	-	1:18155827-18159114	FemaleCarcass	MaleCarcass	OK	7.67835	12.5627	0.710277	-0.660931	0.508656	0.999994	no
1.g1817	1.g1817	-	1:18159154-18162199	FemaleCarcass	MaleCarcass	NOTEST	0.218251	0.142363	-0.616408	0.0175445	0.986002	1	no
1.g1819	1.g1819	-	1:18191569-18208931	FemaleCarcass	MaleCarcass	OK	0.0408592	4.91198	6.9095	-7.34266	2.09388e-13	8.34586e-11	yes
1.g1820	1.g1820	-	1:18208932-18243199	FemaleCarcass	MaleCarcass	NOTEST	0.0563202	0.0732228	0.378639	-0.0822895	0.934417	1	no
1.g1824	1.g1824	-	1:18389523-18394894	FemaleCarcass	MaleCarcass	NOTEST	0	0	0	0	1	1	no
1.g1826	1.g1826	-	1:18402183-18403771	FemaleCarcass	MaleCarcass	NOTEST	0.00643654	0.0520371	3.01518	-0.969215	0.332438	1	no
1.g1829	1.g1829	-	1:18413746-18446973	FemaleCarcass	MaleCarcass	OK	0.938583	1.81228	0.949248	-1.541	0.123318	0.782742	no
1.g183	1.g183	-	1:4151764-4152751	FemaleCarcass	MaleCarcass	OK	6.43264	5.1943	-0.30848	0.216918	0.828272	0.999994	no
1.g1831	1.g1831	-	1:18463120-18465863	FemaleCarcass	MaleCarcass	NOTEST	0.268152	0.185545	-0.531283	0.464398	0.642363	1	no
1.g1837	1.g1837	-	1:18495498-18499563	FemaleCarcass	MaleCarcass	OK	0.258633	0.761489	1.55792	-0.2842	0.776257	0.999994	no
1.g184	1.g184	-	1:4152752-4153741	FemaleCarcass	MaleCarcass	OK	53.8516	47.8767	-0.169666	0.344064	0.730798	0.999994	no
1.g1842	1.g1842	-	1:18516415-18524708	FemaleCarcass	MaleCarcass	OK	25.916	28.6721	0.145804	-0.216525	0.828579	0.999994	no
1.g1844	1.g1844	-	1:18531729-18547883	FemaleCarcass	MaleCarcass	OK	9.16017	7.56053	-0.276888	0.179785	0.857321	0.999994	no
1.g1847	1.g1847	-	1:18549614-18552540	FemaleCarcass	MaleCarcass	LOWDATA	0.000270092	0	-1.79769e+308	0	1	1	no
1.g1849	1.g1849	-	1:18555454-18557423	FemaleCarcass	MaleCarcass	NOTEST	0.135591	0.17797	0.392378	-0.386629	0.699031	1	no
1.g1851	1.g1851	-	1:18564513-18598066	FemaleCarcass	MaleCarcass	NOTEST	0.11238	0.11469	0.0293571	-0.0031374	0.997497	1	no
1.g1854	1.g1854	-	1:18600135-18603953	FemaleCarcass	MaleCarcass	OK	2.1834	2.23544	0.0339842	-0.0364404	0.970931	0.999994	no
1.g1855	1.g1855	-	1:18600135-18603953	FemaleCarcass	MaleCarcass	OK	1.1273	1.90319	0.755551	-0.571893	0.567395	0.999994	no
1.g1857	1.g1857	-	1:18608493-18615098	FemaleCarcass	MaleCarcass	OK	0.835832	0.725412	-0.204411	0.0812623	0.935233	0.999994	no
1.g1859	1.g1859	-	1:18615169-18618703	FemaleCarcass	MaleCarcass	OK	21.6828	23.9163	0.141441	-0.274231	0.783907	0.999994	no
1.g1860	1.g1860	-	1:18623913-18625116	FemaleCarcass	MaleCarcass	OK	0.381104	0.556467	0.546111	-0.577875	0.563349	0.999994	no
1.g1866	1.g1866	-	1:18643015-18646563	FemaleCarcass	MaleCarcass	OK	2.18212	15.4883	2.82738	-1.09509	0.273477	0.999994	no
1.g1868	1.g1868	-	1:18646611-18649201	FemaleCarcass	MaleCarcass	OK	0.0533306	0.380827	2.8361	-0.169547	0.865366	0.999994	no
1.g1870	1.g1870	-	1:18664067-18689013	FemaleCarcass	MaleCarcass	OK	1.90718	1.00071	-0.930412	1.33672	0.181313	0.9668	no
1.g1871	1.g1871	-	1:18695902-18709607	FemaleCarcass	MaleCarcass	OK	1.00344	0.814438	-0.301074	0.425152	0.670726	0.999994	no
1.g1872	1.g1872	-	1:18709722-18711988	FemaleCarcass	MaleCarcass	OK	12.8105	7.9637	-0.685814	1.32964	0.183637	0.975386	no
1.g1874	1.g1874	-	1:18723336-18737002	FemaleCarcass	MaleCarcass	OK	3.53023	3.05046	-0.210736	0.122197	0.902743	0.999994	no
1.g1877	1.g1877	-	1:18755254-18797382	FemaleCarcass	MaleCarcass	OK	3.08654	3.92897	0.34816	-0.45961	0.645796	0.999994	no
1.g1878	1.g1878	-	1:18755254-18797382	FemaleCarcass	MaleCarcass	OK	0.948172	1.18642	0.323401	-0.115066	0.908392	0.999994	no
1.g1879	1.g1879	-	1:18755254-18797382	FemaleCarcass	MaleCarcass	OK	0.249444	0.318012	0.350365	-0.0882485	0.929679	0.999994	no
1.g1880	1.g1880	-	1:18797482-18801168	FemaleCarcass	MaleCarcass	OK	5.32229	5.59892	0.073102	-0.136615	0.891335	0.999994	no
1.g1883	1.g1883	-	1:18816925-18825042	FemaleCarcass	MaleCarcass	OK	19.1822	20.0056	0.0606352	-0.117699	0.906307	0.999994	no
1.g1888	1.g1888	-	1:18838732-18841960	FemaleCarcass	MaleCarcass	OK	8.01577	9.87088	0.300336	-0.494783	0.620753	0.999994	no
1.g189	1.g189	-	1:4174061-4189711	FemaleCarcass	MaleCarcass	OK	1.22739	1.15963	-0.0819271	0.0198493	0.984164	0.999994	no
1.g1893	1.g1893	-	1:18862071-18872483	FemaleCarcass	MaleCarcass	NOTEST	0	0	0	0	1	1	no
1.g1894	1.g1894	-	1:18889193-18895691	FemaleCarcass	MaleCarcass	OK	0.711411	1.30419	0.874399	-1.25546	0.209313	0.999994	no
1.g1895	1.g1895	-	1:18895997-18898863	FemaleCarcass	MaleCarcass	NOTEST	0.0069015	0.0270475	1.97051	-0.822262	0.410928	1	no
1.g1896	1.g1896	-	1:18899105-18900163	FemaleCarcass	MaleCarcass	NOTEST	0.0196989	0.0573956	1.54283	-0.642383	0.520624	1	no
1.g19	1.g19	-	1:1000000-1198485	FemaleCarcass	MaleCarcass	NOTEST	0.00305968	0.00220006	-0.475841	0.0149108	0.988103	1	no
1.g190	1.g190	-	1:4174061-4189711	FemaleCarcass	MaleCarcass	OK	4.27708	6.86897	0.683468	-0.281674	0.778194	0.999994	no
1.g1900	1.g1900	-	1:18919526-18966153	FemaleCarcass	MaleCarcass	OK	13.3596	12.6264	-0.0814275	0.150827	0.880112	0.999994	no
1.g1902	1.g1902	-	1:18981519-19004343	FemaleCarcass	MaleCarcass	OK	8.66251	8.46606	-0.0330938	0.0656885	0.947626	0.999994	no
1.g1904	1.g1904	-	1:19014169-19068173	FemaleCarcass	MaleCarcass	OK	9.78528	8.73754	-0.163385	0.1231	0.902028	0.999994	no
1.g1905	1.g1905	-	1:19014169-19068173	FemaleCarcass	MaleCarcass	OK	1.7617	1.58802	-0.149739	0.0654684	0.947801	0.999994	no
1.g1908	1.g1908	-	1:19072186-19073463	FemaleCarcass	MaleCarcass	NOTEST	0.00872081	0.155888	4.15991	-1.36775	0.171392	1	no
1.g1911	1.g1911	-	1:19076613-19077751	FemaleCarcass	MaleCarcass	OK	10.4842	4.89409	-1.09911	1.79652	0.0724124	0.55195	no
1.g1914	1.g1914	-	1:19081163-19081734	FemaleCarcass	MaleCarcass	OK	1.94791	1.50623	-0.37099	0.41572	0.677615	0.999994	no
1.g1915	1.g1915	-	1:19081833-19082407	FemaleCarcass	MaleCarcass	OK	0.85423	0.411068	-1.05525	0.963529	0.335282	0.999994	no
1.g1916	1.g1916	-	1:19082753-19083187	FemaleCarcass	MaleCarcass	OK	0.952044	0.691287	-0.461744	0.393425	0.694006	0.999994	no
1.g1925	1.g1925	-	1:19123513-19133724	FemaleCarcass	MaleCarcass	OK	0.0411521	0.719184	4.12732	-4.22133	2.42864e-05	0.00103716	yes
1.g1927	1.g1927	-	1:19158739-19213283	FemaleCarcass	MaleCarcass	OK	1.00155	1.4693	0.552892	-0.700081	0.483876	0.999994	no
1.g1931	1.g1931	-	1:19233118-19238669	FemaleCarcass	MaleCarcass	OK	1.2798	4.45718	1.80022	-2.59994	0.00932403	0.115249	no
1.g1933	1.g1933	-	1:19243613-19245319	FemaleCarcass	MaleCarcass	OK	0.189469	0.48558	1.35775	-1.43465	0.151388	0.880542	no
1.g1934	1.g1934	-	1:19245923-19256293	FemaleCarcass	MaleCarcass	NOTEST	0.0491496	0.00901101	-2.44742	0.703744	0.481592	1	no
1.g1935	1.g1935	-	1:19256733-19259237	FemaleCarcass	MaleCarcass	OK	1.19301	1.59806	0.421715	-0.595478	0.551524	0.999994	no
1.g1936	1.g1936	-	1:19261083-19262938	FemaleCarcass	MaleCarcass	OK	1.80968	0.0328112	-5.7854	4.35089	1.35588e-05	0.00062059	yes
1.g1939	1.g1939	-	1:19270741-19272383	FemaleCarcass	MaleCarcass	NOTEST	0.290514	0.245387	-0.243553	0.217593	0.827746	1	no
1.g1940	1.g1940	-	1:19272461-19276033	FemaleCarcass	MaleCarcass	NOTEST	0.0581403	0.0501785	-0.212469	0.122357	0.902617	1	no
1.g1947	1.g1947	-	1:19303867-19309252	FemaleCarcass	MaleCarcass	OK	2.18886	1.67194	-0.388655	0.687669	0.491661	0.999994	no
1.g1948	1.g1948	-	1:19309307-19310729	FemaleCarcass	MaleCarcass	OK	4.03205	2.56014	-0.655292	1.02579	0.304988	0.999994	no
1.g1949	1.g1949	-	1:19310777-19333507	FemaleCarcass	MaleCarcass	OK	1.60532	1.38203	-0.216071	0.104875	0.916475	0.999994	no
1.g195	1.g195	-	1:4210801-4218976	FemaleCarcass	MaleCarcass	OK	6.3903	6.70632	0.0696389	-0.13996	0.888691	0.999994	no
1.g1950	1.g1950	-	1:19310777-19333507	FemaleCarcass	MaleCarcass	OK	0.72246	0.92473	0.356114	-0.0932636	0.925694	0.999994	no
1.g1951	1.g1951	-	1:19333554-19346829	FemaleCarcass	MaleCarcass	OK	3.62447	3.3974	-0.0933374	0.0859191	0.931531	0.999994	no
1.g1952	1.g1952	-	1:19333554-19346829	FemaleCarcass	MaleCarcass	OK	4.57106	5.74201	0.329028	-0.200303	0.841244	0.999994	no
1.g1953	1.g1953	-	1:19333554-19346829	FemaleCarcass	MaleCarcass	OK	17.5206	24.7662	0.499316	-0.652455	0.514107	0.999994	no
1.g1958	1.g1958	-	1:19390434-19392037	FemaleCarcass	MaleCarcass	OK	106.093	0.120646	-9.78033	8.34629	0	0	yes
1.g1961	1.g1961	-	1:19409243-19425437	FemaleCarcass	MaleCarcass	OK	0.824301	1.15582	0.487668	-0.719509	0.471828	0.999994	no
1.g1962	1.g1962	-	1:19425537-19429749	FemaleCarcass	MaleCarcass	NOTEST	0.174355	0.244398	0.487205	-0.505186	0.613428	1	no
1.g1968	1.g1968	-	1:19472521-19479742	FemaleCarcass	MaleCarcass	OK	36.7839	29.7477	-0.306296	0.564378	0.572497	0.999994	no
1.g1969	1.g1969	-	1:19480491-19482753	FemaleCarcass	MaleCarcass	OK	0.474597	0.405403	-0.227346	0.080261	0.93603	0.999994	no
1.g1973	1.g1973	-	1:19491701-19493127	FemaleCarcass	MaleCarcass	NOTEST	0	0.00599779	1.79769e+308	1.79769e+308	0.310808	1	no
1.g1974	1.g1974	-	1:19495508-19495871	FemaleCarcass	MaleCarcass	NOTEST	0	0	0	0	1	1	no
1.g1975	1.g1975	-	1:19496801-19497855	FemaleCarcass	MaleCarcass	OK	0	0.550896	1.79769e+308	1.79769e+308	0.0100844	0.122889	no
1.g1977	1.g1977	-	1:19509536-19511431	FemaleCarcass	MaleCarcass	NOTEST	0	0.137188	1.79769e+308	1.79769e+308	0.0317558	1	no
1.g1978	1.g1978	-	1:19512031-19513411	FemaleCarcass	MaleCarcass	NOTEST	0.0140877	0	-1.79769e+308	-1.79769e+308	0.243011	1	no
1.g1979	1.g1979	-	1:19513520-19525551	FemaleCarcass	MaleCarcass	NOTEST	0	0.0098318	1.79769e+308	1.79769e+308	0.177153	1	no
1.g1980	1.g1980	-	1:19532765-19536951	FemaleCarcass	MaleCarcass	NOTEST	0	0.293999	1.79769e+308	1.79769e+308	0.176624	1	no
1.g1984	1.g1984	-	1:19563354-19564634	FemaleCarcass	MaleCarcass	OK	1.36366	0.570565	-1.25703	1.49746	0.134272	0.822311	no
1.g1985	1.g1985	-	1:19567348-19569054	FemaleCarcass	MaleCarcass	NOTEST	0.0380743	0.062076	0.705217	-0.463032	0.643341	1	no
1.g1986	1.g1986	-	1:19569764-19573250	FemaleCarcass	MaleCarcass	NOTEST	0	0.0807346	1.79769e+308	1.79769e+308	0.133079	1	no
1.g1987	1.g1987	-	1:19573826-19614924	FemaleCarcass	MaleCarcass	OK	1.12618	1.51395	0.426883	-0.383199	0.701572	0.999994	no
1.g1988	1.g1988	-	1:19616564-19617276	FemaleCarcass	MaleCarcass	NOTEST	0	0	0	0	1	1	no
1.g1989	1.g1989	-	1:19620914-19625224	FemaleCarcass	MaleCarcass	NOTEST	0	0.0159439	1.79769e+308	1.79769e+308	0.355085	1	no
1.g1991	1.g1991	-	1:19650770-19655984	FemaleCarcass	MaleCarcass	NOTEST	0	0.0551915	1.79769e+308	1.79769e+308	0.229004	1	no
1.g1992	1.g1992	-	1:19657148-19673064	FemaleCarcass	MaleCarcass	NOTEST	0	0.0279745	1.79769e+308	1.79769e+308	0.416311	1	no
1.g1993	1.g1993	-	1:19673111-19681794	FemaleCarcass	MaleCarcass	OK	0	0.388153	1.79769e+308	1.79769e+308	0.00348618	0.0531879	no
1.g1994	1.g1994	-	1:19681840-19684594	FemaleCarcass	MaleCarcass	NOTEST	0	0.224283	1.79769e+308	1.79769e+308	0.0116231	1	no
1.g1997	1.g1997	-	1:19722506-19723749	FemaleCarcass	MaleCarcass	NOTEST	0	0.0674887	1.79769e+308	1.79769e+308	0.139004	1	no
1.g1998	1.g1998	-	1:19727789-19729129	FemaleCarcass	MaleCarcass	OK	0	7.29519	1.79769e+308	1.79769e+308	0.000426789	0.0106597	yes
1.g1999	1.g1999	-	1:19731331-19733319	FemaleCarcass	MaleCarcass	OK	0	2.09816	1.79769e+308	1.79769e+308	0.0014679	0.0270957	yes
1.g2	1.g2	-	1:1295-15889	FemaleCarcass	MaleCarcass	OK	0.585112	0.487728	-0.262635	0.111721	0.911045	0.999994	no
1.g20	1.g20	-	1:1000000-1198485	FemaleCarcass	MaleCarcass	NOTEST	0.016183	0.0119472	-0.437806	0.0192991	0.984602	1	no
1.g2001	1.g2001	-	1:19736617-19737519	FemaleCarcass	MaleCarcass	NOTEST	0	0.0870329	1.79769e+308	1.79769e+308	0.091456	1	no
1.g2004	1.g2004	-	1:19756689-19758247	FemaleCarcass	MaleCarcass	OK	0	0.55036	1.79769e+308	1.79769e+308	0.0867139	0.619959	no
1.g2005	1.g2005	-	1:19764589-19765290	FemaleCarcass	MaleCarcass	NOTEST	0	0.163171	1.79769e+308	1.79769e+308	0.064319	1	no
1.g2008	1.g2008	-	1:19767999-19768865	FemaleCarcass	MaleCarcass	OK	0	7.10575	1.79769e+308	1.79769e+308	0.000790287	0.0170268	yes
1.g2010	1.g2010	-	1:19770620-19775219	FemaleCarcass	MaleCarcass	OK	1.47603	1.38511	-0.091721	0.153783	0.877781	0.999994	no
1.g2011	1.g2011	-	1:19775270-19776669	FemaleCarcass	MaleCarcass	OK	0.559705	0.557296	-0.00622518	0.00723828	0.994225	0.999994	no
1.g2012	1.g2012	-	1:19777199-19781737	FemaleCarcass	MaleCarcass	OK	2.39059	1.43302	-0.738313	1.28544	0.198639	0.999994	no
1.g2016	1.g2016	-	1:19788225-19794999	FemaleCarcass	MaleCarcass	OK	1.72761	0.343799	-2.32914	0.484201	0.628243	0.999994	no
1.g2017	1.g2017	-	1:19795063-19796499	FemaleCarcass	MaleCarcass	NOTEST	0.236076	0	-1.79769e+308	-1.79769e+308	0.247645	1	no
1.g2018	1.g2018	-	1:19795063-19796499	FemaleCarcass	MaleCarcass	OK	0.263553	0.315016	0.257328	-0.249849	0.802704	0.999994	no
1.g2019	1.g2019	-	1:19796764-19800140	FemaleCarcass	MaleCarcass	OK	4.74836	6.79183	0.51637	-0.202626	0.839427	0.999994	no
1.g2020	1.g2020	-	1:19796764-19800140	FemaleCarcass	MaleCarcass	LOWDATA	2.05493	1.72784	-0.250119	0	1	1	no
1.g2024	1.g2024	-	1:19827193-19831809	FemaleCarcass	MaleCarcass	OK	0.397765	0.774289	0.960956	-1.05196	0.29282	0.999994	no
1.g2026	1.g2026	-	1:19848839-19863458	FemaleCarcass	MaleCarcass	NOTEST	0.0923645	0.136438	0.562833	-0.524217	0.600128	1	no
1.g2028	1.g2028	-	1:19866379-19872992	FemaleCarcass	MaleCarcass	NOTEST	0.0161746	0.0988626	2.61169	-1.34784	0.177711	1	no
1.g2031	1.g2031	-	1:19877947-19898053	FemaleCarcass	MaleCarcass	OK	0.246446	0.364556	0.56487	-0.587099	0.557138	0.999994	no
1.g2032	1.g2032	-	1:19877947-19898053	FemaleCarcass	MaleCarcass	NOTEST	0.00149447	0	-1.79769e+308	-1.79769e+308	0.476488	1	no
1.g2033	1.g2033	-	1:19900429-19906991	FemaleCarcass	MaleCarcass	NOTEST	0	0.0222272	1.79769e+308	1.79769e+308	0.235595	1	no
1.g2036	1.g2036	-	1:19920213-19923049	FemaleCarcass	MaleCarcass	NOTEST	0.028669	0.0452486	0.658383	-0.455335	0.648868	1	no
1.g2044	1.g2044	-	1:19947106-19953226	FemaleCarcass	MaleCarcass	OK	3.58125	3.61629	0.014047	-0.015172	0.987895	0.999994	no
1.g2045	1.g2045	-	1:19947106-19953226	FemaleCarcass	MaleCarcass	OK	4.78611	2.1775	-1.13618	1.68805	0.0914017	0.642903	no
1.g2047	1.g2047	-	1:19955059-19958614	FemaleCarcass	MaleCarcass	NOTEST	0.071318	0.0885195	0.31173	-0.300003	0.764175	1	no
1.g2050	1.g2050	-	1:19963159-19997673	FemaleCarcass	MaleCarcass	OK	4.43474	3.23307	-0.455947	0.827772	0.4078	0.999994	no
1.g2051	1.g2051	-	1:19997676-19998919	FemaleCarcass	MaleCarcass	OK	0.0511091	6.02644	6.88158	-4.85127	1.22674e-06	7.72041e-05	yes
1.g2052	1.g2052	-	1:19999375-19999999	FemaleCarcass	MaleCarcass	OK	0.0265844	1.17069	5.46064	-1.81597	0.0693757	0.533908	no
1.g2056	1.g2056	-	1:20028321-20055013	FemaleCarcass	MaleCarcass	OK	0.771495	0.48348	-0.6742	0.397663	0.690879	0.999994	no
1.g2059	1.g2059	-	1:20079871-20081177	FemaleCarcass	MaleCarcass	OK	5.17132	8.64693	0.741654	-1.22921	0.218994	0.999994	no
1.g206	1.g206	-	1:4274111-4290701	FemaleCarcass	MaleCarcass	OK	2.02005	2.41526	0.257789	-0.407111	0.683926	0.999994	no
1.g2066	1.g2066	-	1:20105645-20109071	FemaleCarcass	MaleCarcass	NOTEST	0.270871	0.240891	-0.169226	0.170135	0.864904	1	no
1.g2067	1.g2067	-	1:20110471-20129146	FemaleCarcass	MaleCarcass	OK	12.3968	0.378664	-5.0329	0.0169277	0.986494	0.999994	no
1.g207	1.g207	-	1:4291728-4296625	FemaleCarcass	MaleCarcass	OK	2.21851	3.18343	0.520991	-0.940939	0.346736	0.999994	no
1.g2070	1.g2070	-	1:20143981-20144663	FemaleCarcass	MaleCarcass	NOTEST	0	0	0	0	1	1	no
1.g2071	1.g2071	-	1:20145487-20146361	FemaleCarcass	MaleCarcass	NOTEST	0	0	0	0	1	1	no
1.g2072	1.g2072	-	1:20147141-20147817	FemaleCarcass	MaleCarcass	NOTEST	0	0	0	0	1	1	no
1.g2073	1.g2073	-	1:20148451-20149112	FemaleCarcass	MaleCarcass	NOTEST	0	0	0	0	1	1	no
1.g2075	1.g2075	-	1:20149922-20194401	FemaleCarcass	MaleCarcass	OK	6.67526	6.89992	0.0477565	-0.0656264	0.947675	0.999994	no
1.g2076	1.g2076	-	1:20197605-20199233	FemaleCarcass	MaleCarcass	NOTEST	0	0	0	0	1	1	no
1.g2077	1.g2077	-	1:20200395-20200885	FemaleCarcass	MaleCarcass	NOTEST	0.0302692	0.0736354	1.28255	-0.361686	0.717587	1	no
1.g2078	1.g2078	-	1:20200966-20202018	FemaleCarcass	MaleCarcass	LOWDATA	0.010965	2.29764	7.71111	0	1	1	no
1.g208	1.g208	-	1:4298108-4298997	FemaleCarcass	MaleCarcass	OK	5.18451	6.94924	0.422646	-0.67333	0.500738	0.999994	no
1.g2083	1.g2083	-	1:20216115-20236538	FemaleCarcass	MaleCarcass	OK	0.849945	0.9956	0.228197	-0.297546	0.766049	0.999994	no
1.g2084	1.g2084	-	1:20236585-20237259	FemaleCarcass	MaleCarcass	NOTEST	0	0.0508983	1.79769e+308	1.79769e+308	0.202913	1	no
1.g2088	1.g2088	-	1:20242955-20247135	FemaleCarcass	MaleCarcass	OK	0.40281	0.395933	-0.0248426	0.0107936	0.991388	0.999994	no
1.g21	1.g21	-	1:1199835-1388320	FemaleCarcass	MaleCarcass	OK	0.897038	0.514983	-0.800645	0.7989	0.424349	0.999994	no
1.g2101	1.g2101	-	1:20290175-20291969	FemaleCarcass	MaleCarcass	NOTEST	0.226288	0.102695	-1.13979	0.961722	0.336189	1	no
1.g2104	1.g2104	-	1:20298885-20301096	FemaleCarcass	MaleCarcass	OK	0.255917	1.82462	2.83385	-3.50368	0.000458878	0.0111765	yes
1.g2105	1.g2105	-	1:20301183-20303235	FemaleCarcass	MaleCarcass	OK	174.65	111.963	-0.641451	1.19657	0.231476	0.999994	no
1.g2110	1.g2110	-	1:20328675-20330365	FemaleCarcass	MaleCarcass	OK	2.70092	4.09153	0.599192	-0.199779	0.841654	0.999994	no
1.g2111	1.g2111	-	1:20330565-20335203	FemaleCarcass	MaleCarcass	OK	9.26484	8.62627	-0.103029	0.150726	0.880192	0.999994	no
1.g212	1.g212	-	1:4323285-4324808	FemaleCarcass	MaleCarcass	OK	0.762933	0.270848	-1.49407	1.52959	0.126119	0.792185	no
1.g2136	1.g2136	-	1:20416378-20417394	FemaleCarcass	MaleCarcass	OK	0.258175	0.526716	1.02867	-0.253177	0.800132	0.999994	no
1.g2138	1.g2138	-	1:20422774-20425268	FemaleCarcass	MaleCarcass	OK	9.13436	7.65816	-0.254307	0.46912	0.638984	0.999994	no
1.g2143	1.g2143	-	1:20438194-20441499	FemaleCarcass	MaleCarcass	OK	2.39813	2.39356	-0.0027507	0.00457258	0.996352	0.999994	no
1.g2144	1.g2144	-	1:20441505-20442214	FemaleCarcass	MaleCarcass	OK	0.375624	0.291058	-0.367983	0.280259	0.779279	0.999994	no
1.g2145	1.g2145	-	1:20442265-20443594	FemaleCarcass	MaleCarcass	NOTEST	0.238506	0.187847	-0.344464	0.315326	0.752514	1	no
1.g2146	1.g2146	-	1:20444314-20446111	FemaleCarcass	MaleCarcass	NOTEST	0.0899502	0.0470516	-0.934882	0.710995	0.477087	1	no
1.g2147	1.g2147	-	1:20446254-20449957	FemaleCarcass	MaleCarcass	OK	565.687	406.335	-0.477332	0.571215	0.567854	0.999994	no
1.g215	1.g215	-	1:4350818-4387667	FemaleCarcass	MaleCarcass	OK	12.3077	7.78017	-0.661684	0.466196	0.641075	0.999994	no
1.g2151	1.g2151	-	1:20462984-20466498	FemaleCarcass	MaleCarcass	OK	3.24658	9.06589	1.48153	-0.598953	0.549204	0.999994	no
1.g2156	1.g2156	-	1:20486954-20495218	FemaleCarcass	MaleCarcass	OK	0.689174	0.565794	-0.284591	0.147263	0.882924	0.999994	no
1.g2160	1.g2160	-	1:20511363-20512465	FemaleCarcass	MaleCarcass	OK	0.170508	3.23961	4.24791	-3.91102	9.1908e-05	0.00316256	yes
1.g2161	1.g2161	-	1:20512516-20513655	FemaleCarcass	MaleCarcass	OK	0	0.558733	1.79769e+308	1.79769e+308	0.0142089	0.159758	no
1.g2162	1.g2162	-	1:20513736-20514775	FemaleCarcass	MaleCarcass	OK	0	0.451432	1.79769e+308	1.79769e+308	0.027326	0.269394	no
1.g2166	1.g2166	-	1:20526795-20538292	FemaleCarcass	MaleCarcass	OK	8.19096	6.30404	-0.377755	0.299426	0.764615	0.999994	no
1.g2167	1.g2167	-	1:20538832-20539825	FemaleCarcass	MaleCarcass	OK	8.50482	12.539	0.560071	-0.910731	0.362437	0.999994	no
1.g217	1.g217	-	1:4350818-4387667	FemaleCarcass	MaleCarcass	OK	1.0307	1.16204	0.173036	-0.024708	0.980288	0.999994	no
1.g2171	1.g2171	-	1:20555095-20557390	FemaleCarcass	MaleCarcass	OK	16.0905	4.61846	-1.80072	3.23749	0.00120586	0.0236329	yes
1.g2174	1.g2174	-	1:20585757-20591555	FemaleCarcass	MaleCarcass	OK	0.807609	1.08192	0.421871	-0.637251	0.523961	0.999994	no
1.g2175	1.g2175	-	1:20591655-20619620	FemaleCarcass	MaleCarcass	NOTEST	0.0943312	0.163442	0.792975	-0.571136	0.567908	1	no
1.g2177	1.g2177	-	1:20624305-20626764	FemaleCarcass	MaleCarcass	OK	0.953405	1.74802	0.87456	-1.23018	0.218629	0.999994	no
1.g218	1.g218	-	1:4387669-4389738	FemaleCarcass	MaleCarcass	NOTEST	0.0464906	0.0405306	-0.197926	0.121476	0.903314	1	no
1.g2180	1.g2180	-	1:20636951-20651095	FemaleCarcass	MaleCarcass	NOTEST	0.0401822	0.149203	1.89265	-1.80843	0.0705394	1	no
1.g2181	1.g2181	-	1:20651195-20662629	FemaleCarcass	MaleCarcass	OK	0.279774	0.387292	0.469157	-0.63765	0.523702	0.999994	no
1.g2184	1.g2184	-	1:20701628-20706045	FemaleCarcass	MaleCarcass	OK	2.88054	3.97683	0.465279	-0.79962	0.423931	0.999994	no
1.g2185	1.g2185	-	1:20714640-20721820	FemaleCarcass	MaleCarcass	OK	2.88238	3.51105	0.284642	-0.516759	0.605324	0.999994	no
1.g2186	1.g2186	-	1:20736500-20740120	FemaleCarcass	MaleCarcass	OK	1.38766	1.47538	0.0884342	-0.136141	0.89171	0.999994	no
1.g2187	1.g2187	-	1:20740850-20742014	FemaleCarcass	MaleCarcass	OK	0.310936	0.601707	0.952441	-1.01822	0.308574	0.999994	no
1.g2188	1.g2188	-	1:20743968-20753890	FemaleCarcass	MaleCarcass	OK	0.289138	0.592113	1.03412	-1.32574	0.184925	0.9793	no
1.g2191	1.g2191	-	1:20768009-20774850	FemaleCarcass	MaleCarcass	OK	0.428942	0.452886	0.0783667	-0.107416	0.914459	0.999994	no
1.g2192	1.g2192	-	1:20775330-20778879	FemaleCarcass	MaleCarcass	OK	2.94094	2.52662	-0.219068	0.326595	0.743974	0.999994	no
1.g2193	1.g2193	-	1:20775330-20778879	FemaleCarcass	MaleCarcass	OK	3.20736	2.67805	-0.260203	0.133391	0.893884	0.999994	no
1.g2194	1.g2194	-	1:20779351-20785580	FemaleCarcass	MaleCarcass	NOTEST	0	0.0543365	1.79769e+308	1.79769e+308	0.0386566	1	no
1.g2195	1.g2195	-	1:20785676-20786880	FemaleCarcass	MaleCarcass	NOTEST	0	0	0	0	1	1	no
1.g2196	1.g2196	-	1:20786934-20787340	FemaleCarcass	MaleCarcass	NOTEST	0	0	0	0	1	1	no
1.g2198	1.g2198	-	1:20794201-20797930	FemaleCarcass	MaleCarcass	OK	12.9466	1.72073	-2.91148	4.88798	1.01876e-06	6.62958e-05	yes
1.g22	1.g22	-	1:1399879-1571680	FemaleCarcass	MaleCarcass	OK	1.10282	1.02269	-0.108824	0.129678	0.896821	0.999994	no
1.g2203	1.g2203	-	1:20840779-20841634	FemaleCarcass	MaleCarcass	OK	0.0419	6.44842	7.26585	-4.56731	4.94026e-06	0.00025684	yes
1.g2205	1.g2205	-	1:20846829-20857040	FemaleCarcass	MaleCarcass	OK	0.358117	0.751271	1.0689	-1.46197	0.14375	0.854984	no
1.g2206	1.g2206	-	1:20858204-20860999	FemaleCarcass	MaleCarcass	NOTEST	0	0	0	0	1	1	no
1.g2208	1.g2208	-	1:20865944-20867359	FemaleCarcass	MaleCarcass	OK	0	0.422717	1.79769e+308	1.79769e+308	0.0101712	0.123475	no
1.g2209	1.g2209	-	1:20867407-20868839	FemaleCarcass	MaleCarcass	OK	0	0.486715	1.79769e+308	1.79769e+308	0.0142668	0.159833	no
1.g2212	1.g2212	-	1:20882239-20884038	FemaleCarcass	MaleCarcass	NOTEST	0.0268444	0.0344305	0.359064	-0.209808	0.833818	1	no
1.g2213	1.g2213	-	1:20884189-20889747	FemaleCarcass	MaleCarcass	NOTEST	0.00809372	0.0227711	1.49233	-0.918342	0.35844	1	no
1.g2214	1.g2214	-	1:20890710-20893961	FemaleCarcass	MaleCarcass	OK	17.1623	19.4675	0.18182	-0.367925	0.712929	0.999994	no
1.g2215	1.g2215	-	1:20894066-20899139	FemaleCarcass	MaleCarcass	LOWDATA	1.36193	0.356477	-1.93377	0	1	1	no
1.g2216	1.g2216	-	1:20894066-20899139	FemaleCarcass	MaleCarcass	NOTEST	0.100722	0.133637	0.407948	-0.117645	0.906349	1	no
1.g2219	1.g2219	-	1:20903999-20904699	FemaleCarcass	MaleCarcass	OK	0.758982	0.230519	-1.71918	0.228489	0.819266	0.999994	no
1.g222	1.g222	-	1:4393528-4396963	FemaleCarcass	MaleCarcass	LOWDATA	2.83864	2.35662	-0.268478	0	1	1	no
1.g2220	1.g2220	-	1:20907559-20925027	FemaleCarcass	MaleCarcass	OK	16.6231	19.5149	0.231383	-0.430243	0.667019	0.999994	no
1.g2227	1.g2227	-	1:20945076-20945639	FemaleCarcass	MaleCarcass	OK	0.122884	0.345615	1.49186	-0.938417	0.34803	0.999994	no
1.g223	1.g223	-	1:4397868-4399088	FemaleCarcass	MaleCarcass	OK	0.734244	0.343974	-1.09396	1.15161	0.249482	0.999994	no
1.g2234	1.g2234	-	1:20974749-20977994	FemaleCarcass	MaleCarcass	OK	3.0925	2.8913	-0.0970581	0.154841	0.876947	0.999994	no
1.g2235	1.g2235	-	1:20978050-20981599	FemaleCarcass	MaleCarcass	OK	1.55299	1.58049	0.0253286	-0.00785821	0.99373	0.999994	no
1.g2237	1.g2237	-	1:20981745-20983239	FemaleCarcass	MaleCarcass	OK	1.04827	1.47303	0.490781	-0.655285	0.512284	0.999994	no
1.g2238	1.g2238	-	1:20983341-20998309	FemaleCarcass	MaleCarcass	OK	0.217869	0.345291	0.664349	-0.774726	0.438502	0.999994	no
1.g2244	1.g2244	-	1:21022588-21023151	FemaleCarcass	MaleCarcass	NOTEST	0.263317	0.128154	-1.03892	0.337398	0.735817	1	no
1.g2252	1.g2252	-	1:21054695-21057468	FemaleCarcass	MaleCarcass	OK	2.53391	4.33577	0.774924	-1.34632	0.178199	0.95975	no
1.g2254	1.g2254	-	1:21092258-21114423	FemaleCarcass	MaleCarcass	NOTEST	0.227777	0.171921	-0.405875	0.0645788	0.948509	1	no
1.g2256	1.g2256	-	1:21115378-21116647	FemaleCarcass	MaleCarcass	OK	8.38312	8.03331	-0.0614941	0.107084	0.914722	0.999994	no
1.g2262	1.g2262	-	1:21131739-21133358	FemaleCarcass	MaleCarcass	OK	1.44658	1.84173	0.348413	-0.466416	0.640918	0.999994	no
1.g2264	1.g2264	-	1:21135400-21137628	FemaleCarcass	MaleCarcass	OK	13.5001	9.7278	-0.47278	0.779865	0.43547	0.999994	no
1.g2266	1.g2266	-	1:21143988-21144763	FemaleCarcass	MaleCarcass	NOTEST	0.229964	0	-1.79769e+308	-1.79769e+308	0.2021	1	no
1.g2269	1.g2269	-	1:21147668-21149554	FemaleCarcass	MaleCarcass	NOTEST	0	0.0147066	1.79769e+308	1.79769e+308	0.396594	1	no
1.g2270	1.g2270	-	1:21164588-21185576	FemaleCarcass	MaleCarcass	OK	3.15847	3.30321	0.0646429	-0.116791	0.907026	0.999994	no
1.g2272	1.g2272	-	1:21219884-21236128	FemaleCarcass	MaleCarcass	OK	3.49295	2.18496	-0.676841	0.193129	0.846858	0.999994	no
1.g2274	1.g2274	-	1:21219884-21236128	FemaleCarcass	MaleCarcass	OK	0.871972	1.10218	0.338004	-0.130032	0.896541	0.999994	no
1.g2276	1.g2276	-	1:21236174-21238479	FemaleCarcass	MaleCarcass	OK	12.3058	13.1744	0.098394	-0.195822	0.844749	0.999994	no
1.g2278	1.g2278	-	1:21241671-21270539	FemaleCarcass	MaleCarcass	NOTEST	0.177539	0.230438	0.376238	-0.0050167	0.995997	1	no
1.g2279	1.g2279	-	1:21241671-21270539	FemaleCarcass	MaleCarcass	OK	1.22868	2.61604	1.09027	-0.187648	0.851153	0.999994	no
1.g228	1.g228	-	1:4426618-4430872	FemaleCarcass	MaleCarcass	NOTEST	0.15988	0.182308	0.189388	-0.0330258	0.973654	1	no
1.g2281	1.g2281	-	1:21278866-21288114	FemaleCarcass	MaleCarcass	NOTEST	0.0314434	0	-1.79769e+308	-1.79769e+308	0.387044	1	no
1.g2282	1.g2282	-	1:21278866-21288114	FemaleCarcass	MaleCarcass	OK	0.498667	5.00399	3.32693	-3.38723	0.000706029	0.0154905	yes
1.g2287	1.g2287	-	1:21296104-21298938	FemaleCarcass	MaleCarcass	OK	1.16031	1.06976	-0.117229	0.0168164	0.986583	0.999994	no
1.g2288	1.g2288	-	1:21296104-21298938	FemaleCarcass	MaleCarcass	LOWDATA	5.33877	4.41941	-0.272652	0	1	1	no
1.g2291	1.g2291	-	1:21315837-21317997	FemaleCarcass	MaleCarcass	OK	1.39287	0.942398	-0.563653	0.787625	0.430916	0.999994	no
1.g2294	1.g2294	-	1:21327260-21336458	FemaleCarcass	MaleCarcass	OK	49.2864	53.1473	0.108807	-0.0745682	0.940558	0.999994	no
1.g2295	1.g2295	-	1:21327260-21336458	FemaleCarcass	MaleCarcass	OK	0.66297	0.446095	-0.571592	0.0354369	0.971731	0.999994	no
1.g2299	1.g2299	-	1:21383831-21391842	FemaleCarcass	MaleCarcass	OK	3.8919	4.76261	0.291275	-0.290459	0.771465	0.999994	no
1.g2300	1.g2300	-	1:21392225-21409277	FemaleCarcass	MaleCarcass	NOTEST	0.0420976	0.186082	2.14413	-2.20997	0.0271072	1	no
1.g2302	1.g2302	-	1:21426090-21436707	FemaleCarcass	MaleCarcass	OK	10.0361	9.77547	-0.0379661	0.0614318	0.951015	0.999994	no
1.g2303	1.g2303	-	1:21438286-21460797	FemaleCarcass	MaleCarcass	OK	0.238986	0.317656	0.410541	-0.538573	0.590181	0.999994	no
1.g2304	1.g2304	-	1:21489167-21491726	FemaleCarcass	MaleCarcass	OK	0.0832124	0.743859	3.16016	-3.23245	0.00122734	0.0239118	yes
1.g2306	1.g2306	-	1:21508754-21511145	FemaleCarcass	MaleCarcass	OK	0.0413591	5.96511	7.1722	-0.254657	0.798988	0.999994	no
1.g2308	1.g2308	-	1:21581406-21583385	FemaleCarcass	MaleCarcass	NOTEST	0	0.0728424	1.79769e+308	1.79769e+308	0.441894	1	no
1.g2309	1.g2309	-	1:21584189-21586466	FemaleCarcass	MaleCarcass	NOTEST	0.0500573	0.119111	1.25065	-1.08087	0.279755	1	no
1.g232	1.g232	-	1:4445768-4457468	FemaleCarcass	MaleCarcass	OK	75.1173	83.9165	0.159808	-0.25557	0.798283	0.999994	no
1.g233	1.g233	-	1:4462570-4463474	FemaleCarcass	MaleCarcass	OK	7.31252	5.77776	-0.339858	0.476447	0.633756	0.999994	no
1.g234	1.g234	-	1:4465021-4509860	FemaleCarcass	MaleCarcass	OK	8.84612	10.1676	0.200865	-0.116407	0.90733	0.999994	no
1.g235	1.g235	-	1:4465021-4509860	FemaleCarcass	MaleCarcass	OK	1.95082	1.16655	-0.741835	0.0326481	0.973955	0.999994	no
1.g236	1.g236	-	1:4509908-4514800	FemaleCarcass	MaleCarcass	NOTEST	0.262216	0.251397	-0.0607881	0.0719939	0.942607	1	no
1.g238	1.g238	-	1:4517920-4520859	FemaleCarcass	MaleCarcass	OK	4.35987	3.65824	-0.253134	0.104436	0.916824	0.999994	no
1.g239	1.g239	-	1:4517920-4520859	FemaleCarcass	MaleCarcass	OK	2.83768	2.08804	-0.442565	0.251509	0.80142	0.999994	no
1.g24	1.g24	-	1:1571681-1591530	FemaleCarcass	MaleCarcass	NOTEST	0.0923002	0.096245	0.0603783	-0.0630367	0.949737	1	no
1.g242	1.g242	-	1:4529816-4535310	FemaleCarcass	MaleCarcass	OK	25.9643	17.7582	-0.548049	1.09361	0.274126	0.999994	no
1.g25	1.g25	-	1:1599835-1658300	FemaleCarcass	MaleCarcass	OK	4.63695	4.34768	-0.0929296	0.174071	0.86181	0.999994	no
1.g250	1.g250	-	1:4553590-4554599	FemaleCarcass	MaleCarcass	OK	2.23732	2.65098	0.244757	-0.300208	0.764018	0.999994	no
1.g251	1.g251	-	1:4554601-4594650	FemaleCarcass	MaleCarcass	OK	2.49311	3.81278	0.6129	-0.975285	0.329419	0.999994	no
1.g252	1.g252	-	1:4554601-4594650	FemaleCarcass	MaleCarcass	OK	0.663383	0.814168	0.295485	-0.061788	0.950732	0.999994	no
1.g253	1.g253	-	1:4554601-4594650	FemaleCarcass	MaleCarcass	OK	1.13337	0.912488	-0.312745	0.0303849	0.97576	0.999994	no
1.g254	1.g254	-	1:4600160-4624762	FemaleCarcass	MaleCarcass	OK	0.782019	0.505008	-0.630896	0.921976	0.356541	0.999994	no
1.g257	1.g257	-	1:4630215-4635894	FemaleCarcass	MaleCarcass	OK	3.03409	3.93088	0.373589	-0.4701	0.638283	0.999994	no
1.g26	1.g26	-	1:1799863-1988764	FemaleCarcass	MaleCarcass	OK	11.1296	20.7555	0.899086	-0.758971	0.44787	0.999994	no
1.g261	1.g261	-	1:4641650-4643075	FemaleCarcass	MaleCarcass	NOTEST	0	0	0	0	1	1	no
1.g262	1.g262	-	1:4643114-4647541	FemaleCarcass	MaleCarcass	OK	0.722299	0.547941	-0.398574	0.310935	0.75585	0.999994	no
1.g264	1.g264	-	1:4649890-4650454	FemaleCarcass	MaleCarcass	NOTEST	0.072186	0.205441	1.50893	-0.824452	0.409683	1	no
1.g265	1.g265	-	1:4650554-4652893	FemaleCarcass	MaleCarcass	NOTEST	0.165256	0.16174	-0.0310251	0.0255162	0.979643	1	no
1.g27	1.g27	-	1:1988810-1998183	FemaleCarcass	MaleCarcass	NOTEST	0.126685	0.0688494	-0.879732	0.856589	0.391672	1	no
1.g271	1.g271	-	1:4677610-4680084	FemaleCarcass	MaleCarcass	OK	1.55571	1.48678	-0.0653786	0.0775625	0.938176	0.999994	no
1.g273	1.g273	-	1:4680130-4685324	FemaleCarcass	MaleCarcass	OK	2.88495	4.35527	0.594219	-0.49527	0.620409	0.999994	no
1.g277	1.g277	-	1:4706220-4709994	FemaleCarcass	MaleCarcass	NOTEST	0.0536158	0.0338759	-0.662398	0.509141	0.610653	1	no
1.g279	1.g279	-	1:4713764-4718486	FemaleCarcass	MaleCarcass	OK	185.148	75.966	-1.28526	2.04902	0.0404603	0.360375	no
1.g28	1.g28	-	1:1999835-2193790	FemaleCarcass	MaleCarcass	OK	2.01369	3.39753	0.754649	-0.674635	0.499908	0.999994	no
1.g282	1.g282	-	1:4741324-4761999	FemaleCarcass	MaleCarcass	NOTEST	0.0231692	0.14325	2.62825	-2.49467	0.0126073	1	no
1.g284	1.g284	-	1:4776502-4777844	FemaleCarcass	MaleCarcass	OK	0.861784	0.85799	-0.00636442	0.00681602	0.994562	0.999994	no
1.g285	1.g285	-	1:4777944-4789655	FemaleCarcass	MaleCarcass	OK	21.9417	16.0906	-0.447459	0.723514	0.469364	0.999994	no
1.g29	1.g29	-	1:1999835-2193790	FemaleCarcass	MaleCarcass	OK	2.90865	3.53543	0.281536	-0.0458726	0.963412	0.999994	no
1.g292	1.g292	-	1:4807570-4809160	FemaleCarcass	MaleCarcass	OK	0.713524	1.44944	1.02246	-0.89062	0.373133	0.999994	no
1.g296	1.g296	-	1:4827170-4831470	FemaleCarcass	MaleCarcass	NOTEST	0	0	0	0	1	1	no
1.g297	1.g297	-	1:4827170-4831470	FemaleCarcass	MaleCarcass	OK	0.61871	0.400599	-0.627104	0.25761	0.796708	0.999994	no
1.g3	1.g3	-	1:15935-199935	FemaleCarcass	MaleCarcass	NOTEST	0.138549	0.172351	0.314952	-0.325654	0.744686	1	no
1.g30	1.g30	-	1:2193890-2199807	FemaleCarcass	MaleCarcass	NOTEST	0.136523	0.0848541	-0.686089	0.66601	0.505404	1	no
1.g303	1.g303	-	1:4861536-4862870	FemaleCarcass	MaleCarcass	NOTEST	0.0192388	0.0530238	1.46262	-0.708474	0.478651	1	no
1.g31	1.g31	-	1:2199878-2320070	FemaleCarcass	MaleCarcass	OK	0.532972	0.533282	0.000838113	-0.00082415	0.999342	0.999994	no
1.g311	1.g311	-	1:4876981-4931261	FemaleCarcass	MaleCarcass	OK	0.889396	0.607552	-0.549817	0.0754166	0.939883	0.999994	no
1.g312	1.g312	-	1:4876981-4931261	FemaleCarcass	MaleCarcass	OK	2.00242	2.10313	0.0707936	-0.0644612	0.948603	0.999994	no
1.g314	1.g314	-	1:4933742-4935340	FemaleCarcass	MaleCarcass	NOTEST	0.0668958	0.0359081	-0.897605	0.600994	0.547844	1	no
1.g315	1.g315	-	1:4942320-4945414	FemaleCarcass	MaleCarcass	OK	15.5881	8.31136	-0.907288	1.81553	0.0694423	0.533991	no
1.g32	1.g32	-	1:2199878-2320070	FemaleCarcass	MaleCarcass	OK	0.498365	0.303026	-0.717761	0.0952323	0.92413	0.999994	no
1.g321	1.g321	-	1:4973069-5067254	FemaleCarcass	MaleCarcass	OK	1.23112	1.36417	0.148054	-0.0592735	0.952734	0.999994	no
1.g324	1.g324	-	1:5067305-5071684	FemaleCarcass	MaleCarcass	OK	0.198895	0.977645	2.29731	-0.867618	0.385604	0.999994	no
1.g328	1.g328	-	1:5089664-5102443	FemaleCarcass	MaleCarcass	OK	2.51521	2.91546	0.213049	-0.390132	0.696439	0.999994	no
1.g33	1.g33	-	1:2320071-2399630	FemaleCarcass	MaleCarcass	OK	0.617957	0.478332	-0.369493	0.444703	0.656534	0.999994	no
1.g330	1.g330	-	1:5119464-5131698	FemaleCarcass	MaleCarcass	NOTEST	0.250816	0.166839	-0.588176	0.231473	0.816947	1	no
1.g331	1.g331	-	1:5131699-5141048	FemaleCarcass	MaleCarcass	NOTEST	0.0678269	0.0623842	-0.120676	0.0730886	0.941736	1	no
1.g334	1.g334	-	1:5149558-5151933	FemaleCarcass	MaleCarcass	OK	11.7898	13.7739	0.224393	-0.428088	0.668587	0.999994	no
1.g338	1.g338	-	1:5160388-5166260	FemaleCarcass	MaleCarcass	OK	0.525143	0.346456	-0.600037	0.0598282	0.952292	0.999994	no
1.g34	1.g34	-	1:2399835-2450731	FemaleCarcass	MaleCarcass	OK	36.1592	73.8093	1.02944	-1.24211	0.214197	0.999994	no
1.g342	1.g342	-	1:5175155-5192438	FemaleCarcass	MaleCarcass	OK	0.499047	0.639348	0.357425	-0.526653	0.598434	0.999994	no
1.g343	1.g343	-	1:5192487-5215978	FemaleCarcass	MaleCarcass	NOTEST	0.110079	0.20608	0.904667	-0.777803	0.436685	1	no
1.g344	1.g344	-	1:5216025-5231908	FemaleCarcass	MaleCarcass	NOTEST	0.171161	0.216879	0.341541	-0.3569	0.721167	1	no
1.g346	1.g346	-	1:5268198-5269024	FemaleCarcass	MaleCarcass	OK	9.48831	7.44434	-0.350007	0.582582	0.560174	0.999994	no
1.g348	1.g348	-	1:5271434-5283438	FemaleCarcass	MaleCarcass	OK	3.51301	1.07267	-1.7115	1.90438	0.0568608	0.46103	no
1.g349	1.g349	-	1:5289257-5290894	FemaleCarcass	MaleCarcass	NOTEST	0.0528802	0.0602258	0.187655	-0.08173	0.934861	1	no
1.g35	1.g35	-	1:2399835-2450731	FemaleCarcass	MaleCarcass	OK	1.1336	3.05756	1.43147	-0.605404	0.544911	0.999994	no
1.g350	1.g350	-	1:5291007-5291829	FemaleCarcass	MaleCarcass	OK	0	4.04624	1.79769e+308	1.79769e+308	0.00309828	0.0488272	yes
1.g354	1.g354	-	1:5311308-5312797	FemaleCarcass	MaleCarcass	NOTEST	0	0.0180634	1.79769e+308	1.79769e+308	0.190109	1	no
1.g355	1.g355	-	1:5313067-5324006	FemaleCarcass	MaleCarcass	OK	10.4917	10.3162	-0.0243365	0.0454636	0.963738	0.999994	no
1.g357	1.g357	-	1:5326417-5328748	FemaleCarcass	MaleCarcass	NOTEST	0.000469199	0.000446673	-0.0709815	0.00108516	0.999134	1	no
1.g359	1.g359	-	1:5337557-5340835	FemaleCarcass	MaleCarcass	NOTEST	0.0622177	0.00776592	-3.0021	1.30158	0.19306	1	no
1.g361	1.g361	-	1:5364767-5382272	FemaleCarcass	MaleCarcass	OK	1.54853	0.955469	-0.696614	0.00512588	0.99591	0.999994	no
1.g365	1.g365	-	1:5396122-5397687	FemaleCarcass	MaleCarcass	OK	6.80065	7.87107	0.210886	-0.367295	0.713399	0.999994	no
1.g371	1.g371	-	1:5415708-5416107	FemaleCarcass	MaleCarcass	NOTEST	0	0.142669	1.79769e+308	1.79769e+308	0.360807	1	no
1.g372	1.g372	-	1:5416167-5418494	FemaleCarcass	MaleCarcass	NOTEST	0	0.0367767	1.79769e+308	1.79769e+308	0.40538	1	no
1.g373	1.g373	-	1:5419167-5420730	FemaleCarcass	MaleCarcass	OK	19.0485	11.6824	-0.705345	0.643551	0.519867	0.999994	no
1.g376	1.g376	-	1:5431634-5437587	FemaleCarcass	MaleCarcass	OK	0.552969	1.22632	1.14907	-0.103123	0.917865	0.999994	no
1.g38	1.g38	-	1:2490516-2510460	FemaleCarcass	MaleCarcass	OK	0.42708	0.484211	0.181129	-0.0349437	0.972125	0.999994	no
1.g380	1.g380	-	1:5491737-5552516	FemaleCarcass	MaleCarcass	OK	0.510757	0.685731	0.425006	-0.610918	0.541254	0.999994	no
1.g381	1.g381	-	1:5554731-5585017	FemaleCarcass	MaleCarcass	OK	2.03494	1.65698	-0.296433	0.0548811	0.956233	0.999994	no
1.g382	1.g382	-	1:5554731-5585017	FemaleCarcass	MaleCarcass	OK	9.33208	12.2962	0.397941	-0.436936	0.662158	0.999994	no
1.g396	1.g396	-	1:5622244-5623479	FemaleCarcass	MaleCarcass	LOWDATA	1.95271	1.95455	0.001355	0	1	1	no
1.g397	1.g397	-	1:5623617-5624692	FemaleCarcass	MaleCarcass	LOWDATA	5.1982	4.1106	-0.338664	0	1	1	no
1.g399	1.g399	-	1:5629984-5630967	FemaleCarcass	MaleCarcass	OK	18.3415	7.13848	-1.36143	2.26207	0.0236931	0.242145	no
1.g40	1.g40	-	1:2539634-2586200	FemaleCarcass	MaleCarcass	OK	2.90229	2.95047	0.0237543	-0.0357584	0.971475	0.999994	no
1.g405	1.g405	-	1:5659733-5665034	FemaleCarcass	MaleCarcass	OK	1.44261	2.3902	0.728452	-1.06121	0.288593	0.999994	no
1.g406	1.g406	-	1:5666166-5683074	FemaleCarcass	MaleCarcass	NOTEST	0.0677739	0.108584	0.680012	-0.76836	0.442273	1	no
1.g407	1.g407	-	1:5689916-5702144	FemaleCarcass	MaleCarcass	NOTEST	0.0456925	0.0582945	0.351402	-0.311465	0.755447	1	no
1.g41	1.g41	-	1:2586312-2612079	FemaleCarcass	MaleCarcass	OK	0.382687	0.280551	-0.447903	0.180873	0.856467	0.999994	no
1.g411	1.g411	-	1:5736229-5739294	FemaleCarcass	MaleCarcass	OK	10.7439	8.85627	-0.278743	0.543424	0.586838	0.999994	no
1.g413	1.g413	-	1:5741965-5757035	FemaleCarcass	MaleCarcass	OK	1.83527	4.16224	1.18137	-1.8513	0.0641269	0.504058	no
1.g415	1.g415	-	1:5760114-5775280	FemaleCarcass	MaleCarcass	OK	0.885138	0.629154	-0.49249	0.735739	0.46189	0.999994	no
1.g417	1.g417	-	1:5779524-5784734	FemaleCarcass	MaleCarcass	OK	0.120237	0.971555	3.01441	-1.80022	0.0718265	0.548358	no
1.g418	1.g418	-	1:5779524-5784734	FemaleCarcass	MaleCarcass	NOTEST	0.0664997	0.0129133	-2.36449	0.268395	0.788395	1	no
1.g42	1.g42	-	1:2612080-2624074	FemaleCarcass	MaleCarcass	OK	6.149	4.2013	-0.549515	1.07861	0.280762	0.999994	no
1.g421	1.g421	-	1:5786955-5791826	FemaleCarcass	MaleCarcass	LOWDATA	0	0	0	0	1	1	no
1.g422	1.g422	-	1:5795335-5795904	FemaleCarcass	MaleCarcass	OK	2.15238	1.48971	-0.530897	0.536191	0.591827	0.999994	no
1.g429	1.g429	-	1:5813234-5820380	FemaleCarcass	MaleCarcass	OK	5.8465	5.46517	-0.0973074	0.146915	0.883199	0.999994	no
1.g430	1.g430	-	1:5813234-5820380	FemaleCarcass	MaleCarcass	OK	1.37217	1.12468	-0.286939	0.0765539	0.938978	0.999994	no
1.g431	1.g431	-	1:5820453-5829109	FemaleCarcass	MaleCarcass	OK	8.61566	10.2521	0.250893	-0.390147	0.696428	0.999994	no
1.g436	1.g436	-	1:5841130-5842327	FemaleCarcass	MaleCarcass	LOWDATA	0.223506	1.18714	2.40911	0	1	1	no
1.g438	1.g438	-	1:5845890-5848973	FemaleCarcass	MaleCarcass	NOTEST	0.0788107	0	-1.79769e+308	-1.79769e+308	0.445897	1	no
1.g439	1.g439	-	1:5845890-5848973	FemaleCarcass	MaleCarcass	OK	4.97363	3.95645	-0.330093	0.464381	0.642375	0.999994	no
1.g441	1.g441	-	1:5849452-5853214	FemaleCarcass	MaleCarcass	OK	0.852965	0.997532	0.225877	-0.0228066	0.981805	0.999994	no
1.g446	1.g446	-	1:5875351-5877094	FemaleCarcass	MaleCarcass	OK	3.52699	2.65914	-0.407478	0.663073	0.507284	0.999994	no
1.g450	1.g450	-	1:5898125-5900325	FemaleCarcass	MaleCarcass	NOTEST	0.187663	0.144014	-0.381935	0.00168637	0.998654	1	no
1.g451	1.g451	-	1:5907715-5908514	FemaleCarcass	MaleCarcass	OK	0	0.327927	1.79769e+308	1.79769e+308	0.0321411	0.30273	no
1.g452	1.g452	-	1:5913011-5974286	FemaleCarcass	MaleCarcass	OK	3.25497	5.57182	0.775502	-0.27675	0.781972	0.999994	no
1.g453	1.g453	-	1:5913011-5974286	FemaleCarcass	MaleCarcass	OK	13.7853	8.18067	-0.752841	0.414136	0.678774	0.999994	no
1.g454	1.g454	-	1:5913011-5974286	FemaleCarcass	MaleCarcass	OK	0.65048	0.815854	0.326807	-0.0137892	0.988998	0.999994	no
1.g455	1.g455	-	1:5913011-5974286	FemaleCarcass	MaleCarcass	OK	12.6112	9.67099	-0.382964	0.320474	0.748609	0.999994	no
1.g456	1.g456	-	1:5913011-5974286	FemaleCarcass	MaleCarcass	OK	2.00081	1.11958	-0.837618	0.0217477	0.982649	0.999994	no
1.g457	1.g457	-	1:5975692-5976916	FemaleCarcass	MaleCarcass	OK	3.19827	2.62516	-0.284883	0.413874	0.678967	0.999994	no
1.g46	1.g46	-	1:2728024-2786236	FemaleCarcass	MaleCarcass	NOTEST	0.0384896	0.0695266	0.853096	-0.949903	0.342161	1	no
1.g462	1.g462	-	1:6002550-6046598	FemaleCarcass	MaleCarcass	OK	0.368826	0.544098	0.560926	-0.709634	0.477931	0.999994	no
1.g468	1.g468	-	1:6078031-6095485	FemaleCarcass	MaleCarcass	OK	1.08146	1.248	0.206641	-0.0369222	0.970547	0.999994	no
1.g472	1.g472	-	1:6107705-6124515	FemaleCarcass	MaleCarcass	OK	41.8453	38.2804	-0.12846	0.162031	0.871281	0.999994	no
1.g474	1.g474	-	1:6128115-6175604	FemaleCarcass	MaleCarcass	OK	11.8457	11.7865	-0.00723131	0.0122333	0.990239	0.999994	no
1.g476	1.g476	-	1:6175655-6198065	FemaleCarcass	MaleCarcass	OK	1.61249	2.59916	0.688753	-0.921995	0.356531	0.999994	no
1.g477	1.g477	-	1:6198115-6211429	FemaleCarcass	MaleCarcass	OK	3.49648	5.84771	0.74197	-1.43996	0.149879	0.8753	no
1.g478	1.g478	-	1:6211475-6214138	FemaleCarcass	MaleCarcass	OK	7.59718	13.8456	0.865892	-1.67843	0.0932626	0.650255	no
1.g479	1.g479	-	1:6215860-6223105	FemaleCarcass	MaleCarcass	OK	1.30353	1.13553	-0.199058	0.33489	0.737708	0.999994	no
1.g480	1.g480	-	1:6224814-6238228	FemaleCarcass	MaleCarcass	OK	1.45708	1.3659	-0.0932338	0.106308	0.915338	0.999994	no
1.g485	1.g485	-	1:6238229-6276328	FemaleCarcass	MaleCarcass	OK	13.2055	8.05745	-0.712741	0.356284	0.721628	0.999994	no
1.g489	1.g489	-	1:6284014-6373768	FemaleCarcass	MaleCarcass	OK	1.02109	1.36005	0.413544	-0.292472	0.769926	0.999994	no
1.g492	1.g492	-	1:6373868-6411028	FemaleCarcass	MaleCarcass	OK	26.8856	25.6917	-0.0655281	0.0841952	0.932901	0.999994	no
1.g493	1.g493	-	1:6412750-6415072	FemaleCarcass	MaleCarcass	OK	0.0857901	0.620313	2.85411	-1.95506	0.0505762	0.425891	no
1.g495	1.g495	-	1:6423882-6431372	FemaleCarcass	MaleCarcass	OK	0.0643118	0.603909	3.23117	-3.58617	0.000335564	0.0087705	yes
1.g499	1.g499	-	1:6476164-6482352	FemaleCarcass	MaleCarcass	OK	1.41466	1.98891	0.491517	-0.208617	0.834747	0.999994	no
1.g5	1.g5	-	1:15935-199935	FemaleCarcass	MaleCarcass	OK	1.00912	0.75851	-0.411861	0.210436	0.833328	0.999994	no
1.g500	1.g500	-	1:6482402-6485832	FemaleCarcass	MaleCarcass	OK	3.53475	4.13548	0.226445	-0.404928	0.68553	0.999994	no
1.g501	1.g501	-	1:6485882-6486592	FemaleCarcass	MaleCarcass	OK	0	1.41569	1.79769e+308	1.79769e+308	0.14499	0.858193	no
1.g507	1.g507	-	1:6506612-6511081	FemaleCarcass	MaleCarcass	LOWDATA	26.0319	26.2122	0.00995718	0	1	1	no
1.g508	1.g508	-	1:6506612-6511081	FemaleCarcass	MaleCarcass	OK	9.81074	5.49229	-0.836954	0.992272	0.321065	0.999994	no
1.g512	1.g512	-	1:6516466-6527992	FemaleCarcass	MaleCarcass	OK	59.4161	65.6843	0.144695	-0.234241	0.814798	0.999994	no
1.g513	1.g513	-	1:6516466-6527992	FemaleCarcass	MaleCarcass	OK	0.442104	0.231425	-0.933841	0.00714621	0.994298	0.999994	no
1.g514	1.g514	-	1:6529224-6531472	FemaleCarcass	MaleCarcass	OK	2.67292	4.44175	0.732711	-1.15238	0.249164	0.999994	no
1.g518	1.g518	-	1:6546827-6548352	FemaleCarcass	MaleCarcass	OK	17.3473	17.9829	0.0519091	-0.101685	0.919007	0.999994	no
1.g521	1.g521	-	1:6556864-6563235	FemaleCarcass	MaleCarcass	OK	0.528921	0.573925	0.117809	-0.10082	0.919693	0.999994	no
1.g526	1.g526	-	1:6629266-6632530	FemaleCarcass	MaleCarcass	NOTEST	0	0.152163	1.79769e+308	1.79769e+308	0.0454189	1	no
1.g53	1.g53	-	1:2910275-2913344	FemaleCarcass	MaleCarcass	OK	0.503867	0.249091	-1.01637	0.558042	0.576816	0.999994	no
1.g530	1.g530	-	1:6634516-6699376	FemaleCarcass	MaleCarcass	OK	3.74643	2.4137	-0.634272	0.160718	0.872316	0.999994	no
1.g534	1.g534	-	1:6729688-6760207	FemaleCarcass	MaleCarcass	NOTEST	0.140682	0.300352	1.09421	-0.176933	0.859561	1	no
1.g540	1.g540	-	1:6763105-6772878	FemaleCarcass	MaleCarcass	OK	271.571	202.962	-0.420121	0.529651	0.596354	0.999994	no
1.g545	1.g545	-	1:6801165-6802819	FemaleCarcass	MaleCarcass	OK	0.335019	0.774779	1.20954	-1.27306	0.202996	0.999994	no
1.g549	1.g549	-	1:6862023-6883455	FemaleCarcass	MaleCarcass	OK	0.826635	1.10048	0.412815	-0.664935	0.506092	0.999994	no
1.g550	1.g550	-	1:6883502-6891285	FemaleCarcass	MaleCarcass	OK	0.169484	0.440677	1.37858	-1.10816	0.267792	0.999994	no
1.g551	1.g551	-	1:6894593-6900478	FemaleCarcass	MaleCarcass	OK	0.507906	1.23223	1.27864	-1.792	0.0731338	0.553917	no
1.g552	1.g552	-	1:6900533-6901613	FemaleCarcass	MaleCarcass	OK	1.28989	1.69802	0.396607	-0.5248	0.599722	0.999994	no
1.g555	1.g555	-	1:6903403-6908043	FemaleCarcass	MaleCarcass	OK	45.9939	24.0471	-0.935579	1.04044	0.298136	0.999994	no
1.g556	1.g556	-	1:6908143-6918014	FemaleCarcass	MaleCarcass	NOTEST	0.0625574	0.201036	1.6842	-1.78992	0.0734661	1	no
1.g558	1.g558	-	1:6927303-6963331	FemaleCarcass	MaleCarcass	OK	6.93774	10.1312	0.546262	-0.301682	0.762894	0.999994	no
1.g560	1.g560	-	1:6968063-6978495	FemaleCarcass	MaleCarcass	OK	3.40256	0.738698	-2.20356	3.40146	0.000670262	0.0148764	yes
1.g561	1.g561	-	1:6978497-7009073	FemaleCarcass	MaleCarcass	OK	4.66321	3.31501	-0.492309	0.674029	0.500293	0.999994	no
1.g562	1.g562	-	1:7009173-7011866	FemaleCarcass	MaleCarcass	NOTEST	0.210867	0.165124	-0.352783	0.0133011	0.989388	1	no
1.g564	1.g564	-	1:7020789-7037783	FemaleCarcass	MaleCarcass	OK	1.01396	0.485028	-1.06386	1.5261	0.126986	0.796035	no
1.g565	1.g565	-	1:7037883-7065353	FemaleCarcass	MaleCarcass	NOTEST	0.185474	0.246003	0.407457	-0.503227	0.614805	1	no
1.g566	1.g566	-	1:7065354-7073483	FemaleCarcass	MaleCarcass	NOTEST	0.157053	0.130035	-0.272346	0.259236	0.795453	1	no
1.g568	1.g568	-	1:7080916-7085010	FemaleCarcass	MaleCarcass	OK	2.14874	2.88053	0.422846	-0.21727	0.827998	0.999994	no
1.g571	1.g571	-	1:7093400-7124350	FemaleCarcass	MaleCarcass	OK	1.28248	0.902178	-0.507457	0.0982491	0.921734	0.999994	no
1.g572	1.g572	-	1:7093400-7124350	FemaleCarcass	MaleCarcass	OK	3.11826	2.23648	-0.479513	0.108732	0.913415	0.999994	no
1.g573	1.g573	-	1:7093400-7124350	FemaleCarcass	MaleCarcass	OK	0.729882	0.529643	-0.462644	0.0607708	0.951542	0.999994	no
1.g574	1.g574	-	1:7093400-7124350	FemaleCarcass	MaleCarcass	OK	18.0686	14.1283	-0.354891	0.425482	0.670486	0.999994	no
1.g579	1.g579	-	1:7135956-7157700	FemaleCarcass	MaleCarcass	LOWDATA	0	0	0	0	1	1	no
1.g580	1.g580	-	1:7135956-7157700	FemaleCarcass	MaleCarcass	OK	3.93591	3.33747	-0.237942	0.342293	0.73213	0.999994	no
1.g581	1.g581	-	1:7159386-7189380	FemaleCarcass	MaleCarcass	OK	130.972	111.117	-0.237181	0.207881	0.835322	0.999994	no
1.g582	1.g582	-	1:7204986-7266611	FemaleCarcass	MaleCarcass	OK	4.71255	3.7599	-0.325813	0.243731	0.807439	0.999994	no
1.g583	1.g583	-	1:7204986-7266611	FemaleCarcass	MaleCarcass	OK	8.15939	7.62165	-0.0983579	0.103544	0.917532	0.999994	no
1.g584	1.g584	-	1:7268286-7281553	FemaleCarcass	MaleCarcass	OK	15.3727	14.0337	-0.131478	0.216257	0.828787	0.999994	no
1.g585	1.g585	-	1:7268286-7281553	FemaleCarcass	MaleCarcass	LOWDATA	5.28672	4.9999	-0.0804757	0	1	1	no
1.g588	1.g588	-	1:7283816-7312888	FemaleCarcass	MaleCarcass	NOTEST	0.0542259	0.0475742	-0.188803	0.171139	0.864115	1	no
1.g589	1.g589	-	1:7312988-7346253	FemaleCarcass	MaleCarcass	OK	0.472217	0.567784	0.265891	-0.44349	0.657412	0.999994	no
1.g590	1.g590	-	1:7348055-7350918	FemaleCarcass	MaleCarcass	OK	11.6397	17.3046	0.572107	-1.12465	0.260736	0.999994	no
1.g594	1.g594	-	1:7365834-7391458	FemaleCarcass	MaleCarcass	OK	10.756	12.4492	0.210914	-0.414064	0.678827	0.999994	no
1.g595	1.g595	-	1:7424794-7439547	FemaleCarcass	MaleCarcass	NOTEST	0.200322	0.123836	-0.693898	0.122921	0.90217	1	no
1.g6	1.g6	-	1:15935-199935	FemaleCarcass	MaleCarcass	NOTEST	0.241169	0.20637	-0.22481	0.0551515	0.956018	1	no
1.g601	1.g601	-	1:7453143-7461227	FemaleCarcass	MaleCarcass	OK	2.95589	4.36552	0.56256	-0.490097	0.624065	0.999994	no
1.g609	1.g609	-	1:7600777-7641401	FemaleCarcass	MaleCarcass	OK	0.631344	0.604959	-0.0615893	0.101631	0.919049	0.999994	no
1.g611	1.g611	-	1:7809761-7822299	FemaleCarcass	MaleCarcass	OK	17.0609	16.2888	-0.066816	0.123179	0.901966	0.999994	no
1.g613	1.g613	-	1:7825501-7826977	FemaleCarcass	MaleCarcass	OK	15.0815	15.8422	0.0709964	-0.135509	0.892209	0.999994	no
1.g614	1.g614	-	1:7827691-7831039	FemaleCarcass	MaleCarcass	OK	3.76663	4.30428	0.192498	-0.326044	0.744391	0.999994	no
1.g616	1.g616	-	1:7837371-7838421	FemaleCarcass	MaleCarcass	NOTEST	0.0817944	0.117497	0.522549	-0.340208	0.7337	1	no
1.g617	1.g617	-	1:7838571-7839140	FemaleCarcass	MaleCarcass	NOTEST	0	0.0578309	1.79769e+308	1.79769e+308	0.203943	1	no
1.g618	1.g618	-	1:7839911-7840403	FemaleCarcass	MaleCarcass	NOTEST	0	0.0239844	1.79769e+308	1.79769e+308	0.310808	1	no
1.g619	1.g619	-	1:7840875-7841351	FemaleCarcass	MaleCarcass	NOTEST	0	0	0	0	1	1	no
1.g62	1.g62	-	1:2979499-3024594	FemaleCarcass	MaleCarcass	OK	4.84386	3.84305	-0.333906	0.569995	0.568681	0.999994	no
1.g623	1.g623	-	1:7846329-7846781	FemaleCarcass	MaleCarcass	OK	8.18694	3.67011	-1.1575	0.632931	0.526778	0.999994	no
1.g624	1.g624	-	1:7846851-7863999	FemaleCarcass	MaleCarcass	NOTEST	0.105346	0.108359	0.0406796	-0.0115759	0.990764	1	no
1.g626	1.g626	-	1:7871595-7874640	FemaleCarcass	MaleCarcass	OK	0.846895	1.07797	0.348068	-0.46927	0.638877	0.999994	no
1.g634	1.g634	-	1:7901092-7904795	FemaleCarcass	MaleCarcass	OK	5.20801	2.53709	-1.03756	1.76349	0.0778187	0.57395	no
1.g64	1.g64	-	1:3027692-3056359	FemaleCarcass	MaleCarcass	OK	0.504486	0.496789	-0.0221833	0.0363626	0.970993	0.999994	no
1.g643	1.g643	-	1:7940948-7941935	FemaleCarcass	MaleCarcass	OK	37.579	18.314	-1.03698	2.01523	0.0438809	0.381605	no
1.g652	1.g652	-	1:7956930-7957655	FemaleCarcass	MaleCarcass	LOWDATA	2.05841	2.29425	0.156495	0	1	1	no
1.g653	1.g653	-	1:7957775-7969223	FemaleCarcass	MaleCarcass	NOTEST	0.0510523	0.0403379	-0.339839	0.0138064	0.988984	1	no
1.g654	1.g654	-	1:7969269-7974589	FemaleCarcass	MaleCarcass	NOTEST	0.0410193	0.098286	1.26068	-1.06237	0.28807	1	no
1.g655	1.g655	-	1:7974590-7995349	FemaleCarcass	MaleCarcass	OK	49.0181	29.9654	-0.710016	0.720229	0.471384	0.999994	no
1.g656	1.g656	-	1:7974590-7995349	FemaleCarcass	MaleCarcass	OK	0.454299	0.514359	0.179133	-0.0263961	0.978941	0.999994	no
1.g658	1.g658	-	1:8005245-8036344	FemaleCarcass	MaleCarcass	OK	5.21525	5.19353	-0.00601897	0.00901886	0.992804	0.999994	no
1.g659	1.g659	-	1:8005245-8036344	FemaleCarcass	MaleCarcass	OK	0.829205	0.807494	-0.038277	0.0149653	0.98806	0.999994	no
1.g660	1.g660	-	1:8005245-8036344	FemaleCarcass	MaleCarcass	OK	20.2205	7.62616	-1.40679	1.52455	0.127372	0.79741	no
1.g661	1.g661	-	1:8036399-8055806	FemaleCarcass	MaleCarcass	OK	30.6294	45.9112	0.583928	-0.803449	0.421715	0.999994	no
1.g663	1.g663	-	1:8067929-8069754	FemaleCarcass	MaleCarcass	OK	0.318484	0.414535	0.380275	-0.436442	0.662516	0.999994	no
1.g664	1.g664	-	1:8077339-8099482	FemaleCarcass	MaleCarcass	NOTEST	0.160724	0.200306	0.317624	-0.309277	0.757111	1	no
1.g666	1.g666	-	1:8170657-8208549	FemaleCarcass	MaleCarcass	OK	4.07497	4.06764	-0.00259671	0.0043657	0.996517	0.999994	no
1.g669	1.g669	-	1:8211605-8243999	FemaleCarcass	MaleCarcass	OK	15.8827	19.3946	0.288196	-0.302959	0.761921	0.999994	no
1.g673	1.g673	-	1:8254389-8280300	FemaleCarcass	MaleCarcass	OK	3.15567	3.74084	0.245415	-0.0103048	0.991778	0.999994	no
1.g675	1.g675	-	1:8282799-8287182	FemaleCarcass	MaleCarcass	OK	1.5322	1.99756	0.382641	-0.315684	0.752243	0.999994	no
1.g676	1.g676	-	1:8290618-8292249	FemaleCarcass	MaleCarcass	NOTEST	0.0399415	0.0310264	-0.364389	0.213084	0.831261	1	no
1.g678	1.g678	-	1:8304279-8318256	FemaleCarcass	MaleCarcass	OK	7.73882	5.47509	-0.499232	0.961211	0.336446	0.999994	no
1.g68	1.g68	-	1:3064364-3100984	FemaleCarcass	MaleCarcass	NOTEST	0.00647828	0.00460595	-0.492112	0.0267412	0.978666	1	no
1.g681	1.g681	-	1:8420063-8432353	FemaleCarcass	MaleCarcass	OK	1.74265	1.80963	0.0544073	-0.0915874	0.927026	0.999994	no
1.g684	1.g684	-	1:8437103-8437821	FemaleCarcass	MaleCarcass	OK	0	0.450285	1.79769e+308	1.79769e+308	0.032894	0.307289	no
1.g685	1.g685	-	1:8437993-8445233	FemaleCarcass	MaleCarcass	OK	0.560484	1.02256	0.867445	-1.27677	0.201683	0.999994	no
1.g69	1.g69	-	1:3064364-3100984	FemaleCarcass	MaleCarcass	NOTEST	0.0229224	0.00821075	-1.48117	0.0539401	0.956983	1	no
1.g690	1.g690	-	1:8457952-8459203	FemaleCarcass	MaleCarcass	OK	30.351	11.746	-1.36957	2.49338	0.0126532	0.146443	no
1.g691	1.g691	-	1:8459880-8477853	FemaleCarcass	MaleCarcass	OK	3.48342	1.54363	-1.17418	2.35602	0.018472	0.197876	no
1.g692	1.g692	-	1:8478323-8483234	FemaleCarcass	MaleCarcass	NOTEST	0	0	0	0	1	1	no
1.g694	1.g694	-	1:8488283-8496443	FemaleCarcass	MaleCarcass	OK	2.46522	3.1392	0.34868	-0.250586	0.802134	0.999994	no
1.g695	1.g695	-	1:8496656-8505033	FemaleCarcass	MaleCarcass	NOTEST	0.222027	0.285895	0.364748	-0.381595	0.702762	1	no
1.g696	1.g696	-	1:8532375-8561675	FemaleCarcass	MaleCarcass	OK	0.189828	0.310523	0.710004	-0.288927	0.772637	0.999994	no
1.g697	1.g697	-	1:8532375-8561675	FemaleCarcass	MaleCarcass	OK	12.6453	21.2232	0.747037	-1.08486	0.277983	0.999994	no
1.g698	1.g698	-	1:8563025-8570164	FemaleCarcass	MaleCarcass	OK	1.07428	1.17142	0.124884	-0.12097	0.903715	0.999994	no
1.g7	1.g7	-	1:200000-391879	FemaleCarcass	MaleCarcass	OK	0.802287	0.848173	0.0802388	-0.151232	0.879792	0.999994	no
1.g702	1.g702	-	1:8577365-8578391	FemaleCarcass	MaleCarcass	OK	0.763525	0.405036	-0.914624	0.978576	0.327789	0.999994	no
1.g705	1.g705	-	1:8592918-8611085	FemaleCarcass	MaleCarcass	OK	0.938872	0.918005	-0.0324265	0.0511713	0.959189	0.999994	no
1.g710	1.g710	-	1:8627051-8628385	FemaleCarcass	MaleCarcass	NOTEST	0.150045	0.0311596	-2.26764	1.0852	0.277834	1	no
1.g712	1.g712	-	1:8630175-8635275	FemaleCarcass	MaleCarcass	NOTEST	0.10894	0.100809	-0.11191	0.039323	0.968633	1	no
1.g713	1.g713	-	1:8641794-8642545	FemaleCarcass	MaleCarcass	OK	0.117718	15.9503	7.08211	-5.98902	2.11104e-09	3.1068e-07	yes
1.g715	1.g715	-	1:8655024-8670065	FemaleCarcass	MaleCarcass	OK	3.63877	3.9378	0.113938	-0.19117	0.848393	0.999994	no
1.g720	1.g720	-	1:8732086-8742686	FemaleCarcass	MaleCarcass	OK	0.243491	0.383023	0.65356	-0.201275	0.840484	0.999994	no
1.g721	1.g721	-	1:8742786-8744739	FemaleCarcass	MaleCarcass	OK	0.465072	0.338853	-0.456793	0.54136	0.58826	0.999994	no
1.g724	1.g724	-	1:8754986-8757846	FemaleCarcass	MaleCarcass	OK	0.333267	0.378195	0.18245	-0.0593918	0.95264	0.999994	no
1.g726	1.g726	-	1:8759499-8766456	FemaleCarcass	MaleCarcass	OK	285.167	271.893	-0.0687681	0.0966088	0.923037	0.999994	no
1.g73	1.g73	-	1:3171419-3191754	FemaleCarcass	MaleCarcass	OK	3.62747	3.02093	-0.26397	0.409932	0.681856	0.999994	no
1.g730	1.g730	-	1:8775016-8778181	FemaleCarcass	MaleCarcass	OK	1.13391	0.878782	-0.367734	0.490646	0.623677	0.999994	no
1.g732	1.g732	-	1:8781047-8782976	FemaleCarcass	MaleCarcass	OK	1.08153	1.80705	0.740562	-1.05855	0.289807	0.999994	no
1.g736	1.g736	-	1:8798683-8803776	FemaleCarcass	MaleCarcass	NOTEST	0.00394136	0.0414381	3.39419	-1.09914	0.271707	1	no
1.g74	1.g74	-	1:3171419-3191754	FemaleCarcass	MaleCarcass	OK	2.94061	1.95346	-0.590087	0.661575	0.508244	0.999994	no
1.g744	1.g744	-	1:8896806-8900407	FemaleCarcass	MaleCarcass	OK	0.014359	15.3119	10.0585	-4.5396	5.63603e-06	0.000288312	yes
1.g75	1.g75	-	1:3191800-3205024	FemaleCarcass	MaleCarcass	OK	7.39003	4.81795	-0.61716	1.22668	0.219944	0.999994	no
1.g754	1.g754	-	1:8937699-8944014	FemaleCarcass	MaleCarcass	OK	0.792438	0.658824	-0.266405	0.398555	0.690221	0.999994	no
1.g756	1.g756	-	1:8948219-8950264	FemaleCarcass	MaleCarcass	OK	1.45555	0.59989	-1.27879	1.67577	0.0937838	0.652937	no
1.g757	1.g757	-	1:8950549-8951818	FemaleCarcass	MaleCarcass	OK	1.62743	1.02225	-0.670842	0.842508	0.399503	0.999994	no
1.g759	1.g759	-	1:8959839-8964539	FemaleCarcass	MaleCarcass	OK	1.00873	1.1922	0.24109	-0.31374	0.753719	0.999994	no
1.g76	1.g76	-	1:3218130-3243694	FemaleCarcass	MaleCarcass	OK	0.322519	0.341137	0.0809675	-0.131478	0.895397	0.999994	no
1.g760	1.g760	-	1:8959839-8964539	FemaleCarcass	MaleCarcass	OK	1.66907	1.19621	-0.480572	0.254751	0.798916	0.999994	no
1.g761	1.g761	-	1:8964639-8968314	FemaleCarcass	MaleCarcass	OK	1.49805	0.738449	-1.02051	1.47009	0.141538	0.847649	no
1.g762	1.g762	-	1:8964639-8968314	FemaleCarcass	MaleCarcass	LOWDATA	0	0	-1.02051	0	1	1	no
1.g764	1.g764	-	1:8970619-8972249	FemaleCarcass	MaleCarcass	OK	0.384663	0.234548	-0.713716	0.0926584	0.926175	0.999994	no
1.g768	1.g768	-	1:8986394-8987779	FemaleCarcass	MaleCarcass	NOTEST	0	0.0239861	1.79769e+308	1.79769e+308	0.177153	1	no
1.g770	1.g770	-	1:8999004-8999592	FemaleCarcass	MaleCarcass	NOTEST	0.186471	0.1273	-0.55071	0.302748	0.762082	1	no
1.g772	1.g772	-	1:9002174-9002721	FemaleCarcass	MaleCarcass	NOTEST	0	0	0	0	1	1	no
1.g774	1.g774	-	1:9008524-9011501	FemaleCarcass	MaleCarcass	NOTEST	0.00283106	0.0289309	3.3532	-1.08816	0.276522	1	no
1.g775	1.g775	-	1:9013131-9019084	FemaleCarcass	MaleCarcass	OK	1.23584	1.38124	0.160474	-0.249734	0.802793	0.999994	no
1.g776	1.g776	-	1:9019216-9021704	FemaleCarcass	MaleCarcass	OK	105.499	61.9593	-0.767836	1.29508	0.195292	0.999994	no
1.g779	1.g779	-	1:9026087-9027044	FemaleCarcass	MaleCarcass	NOTEST	0.0774407	0.033763	-1.19765	0.635724	0.524956	1	no
1.g78	1.g78	-	1:3365551-3372367	FemaleCarcass	MaleCarcass	OK	3.92199	3.70695	-0.0813545	0.160258	0.872677	0.999994	no
1.g780	1.g780	-	1:9027629-9030354	FemaleCarcass	MaleCarcass	NOTEST	0	0	0	0	1	1	no
1.g783	1.g783	-	1:9036304-9041987	FemaleCarcass	MaleCarcass	OK	1.6	1.25424	-0.351258	0.500083	0.617017	0.999994	no
1.g787	1.g787	-	1:9067614-9070698	FemaleCarcass	MaleCarcass	OK	1.46986	0.522591	-1.49192	0.9396	0.347423	0.999994	no
1.g789	1.g789	-	1:9073314-9084082	FemaleCarcass	MaleCarcass	OK	7.11408	6.28747	-0.178198	0.296592	0.766778	0.999994	no
1.g79	1.g79	-	1:3372369-3377278	FemaleCarcass	MaleCarcass	OK	270.518	199.722	-0.43773	0.619266	0.535741	0.999994	no
1.g792	1.g792	-	1:9104141-9110916	FemaleCarcass	MaleCarcass	OK	0.703171	0.894275	0.346844	-0.231241	0.817127	0.999994	no
1.g793	1.g793	-	1:9104141-9110916	FemaleCarcass	MaleCarcass	OK	0.196787	0.878169	2.15786	-1.3635	0.172725	0.949373	no
1.g798	1.g798	-	1:9124925-9161027	FemaleCarcass	MaleCarcass	NOTEST	0.0467202	0.0342933	-0.446121	0.0205696	0.983589	1	no
1.g8	1.g8	-	1:200000-391879	FemaleCarcass	MaleCarcass	NOTEST	0.0405588	0.0391531	-0.0508891	0.0196977	0.984285	1	no
1.g803	1.g803	-	1:9168395-9185615	FemaleCarcass	MaleCarcass	OK	14.5624	11.1144	-0.389809	0.15632	0.875781	0.999994	no
1.g804	1.g804	-	1:9168395-9185615	FemaleCarcass	MaleCarcass	OK	1.33187	1.48169	0.153784	-0.048146	0.9616	0.999994	no
1.g807	1.g807	-	1:9222475-9223978	FemaleCarcass	MaleCarcass	NOTEST	0.249106	0.252169	0.0176348	-0.0174374	0.986088	1	no
1.g809	1.g809	-	1:9229025-9229900	FemaleCarcass	MaleCarcass	NOTEST	0	0.0420357	1.79769e+308	1.79769e+308	0.203943	1	no
1.g811	1.g811	-	1:9230606-9232355	FemaleCarcass	MaleCarcass	OK	2.78192	2.65619	-0.0667206	0.105093	0.916302	0.999994	no
1.g814	1.g814	-	1:9247818-9249025	FemaleCarcass	MaleCarcass	OK	0.425408	0	-1.79769e+308	-1.79769e+308	0.366325	0.999994	no
1.g824	1.g824	-	1:9296854-9302225	FemaleCarcass	MaleCarcass	NOTEST	0.00763475	0.00880052	0.205008	-0.0421461	0.966382	1	no
1.g825	1.g825	-	1:9323774-9339661	FemaleCarcass	MaleCarcass	OK	5.04327	3.75482	-0.425616	0.758904	0.44791	0.999994	no
1.g832	1.g832	-	1:9364324-9384687	FemaleCarcass	MaleCarcass	OK	0.136228	0.443559	1.70311	-2.21848	0.026522	0.264557	no
1.g837	1.g837	-	1:9422807-9424121	FemaleCarcass	MaleCarcass	OK	0.449359	1.40632	1.64598	-0.961258	0.336422	0.999994	no
1.g839	1.g839	-	1:9425587-9434034	FemaleCarcass	MaleCarcass	OK	97.7707	53.8621	-0.860131	1.60013	0.109569	0.72385	no
1.g841	1.g841	-	1:9437306-9441014	FemaleCarcass	MaleCarcass	NOTEST	0.0848634	0.0832749	-0.0272613	0.0245561	0.980409	1	no
1.g843	1.g843	-	1:9443288-9446044	FemaleCarcass	MaleCarcass	OK	12.4548	12.5186	0.00737631	-0.00497843	0.996028	0.999994	no
1.g845	1.g845	-	1:9450352-9466874	FemaleCarcass	MaleCarcass	NOTEST	0.128429	0.118612	-0.114717	0.0119081	0.990499	1	no
1.g846	1.g846	-	1:9472884-9473907	FemaleCarcass	MaleCarcass	NOTEST	0.0830279	0.0937442	0.175133	-0.113798	0.909398	1	no
1.g847	1.g847	-	1:9477847-9489530	FemaleCarcass	MaleCarcass	OK	4.59341	4.56005	-0.0105184	0.0064119	0.994884	0.999994	no
1.g853	1.g853	-	1:9514287-9518458	FemaleCarcass	MaleCarcass	OK	47.1862	20.1919	-1.22459	2.40716	0.0160771	0.176775	no
1.g855	1.g855	-	1:9521745-9563758	FemaleCarcass	MaleCarcass	NOTEST	0.129641	0.132061	0.0266847	-0.0140951	0.988754	1	no
1.g862	1.g862	-	1:9697714-9707733	FemaleCarcass	MaleCarcass	OK	1.25864	1.39432	0.147689	-0.160493	0.872493	0.999994	no
1.g863	1.g863	-	1:9707778-9726488	FemaleCarcass	MaleCarcass	OK	1.37421	1.31679	-0.061577	0.030263	0.975857	0.999994	no
1.g864	1.g864	-	1:9707778-9726488	FemaleCarcass	MaleCarcass	OK	13.4028	24.9192	0.89472	-0.62963	0.528937	0.999994	no
1.g866	1.g866	-	1:9707778-9726488	FemaleCarcass	MaleCarcass	LOWDATA	0	0	-1.79769e+308	0	1	1	no
1.g868	1.g868	-	1:9726543-9730691	FemaleCarcass	MaleCarcass	OK	20.025	42.8804	1.09852	-1.94873	0.0513271	0.43032	no
1.g869	1.g869	-	1:9730692-9753223	FemaleCarcass	MaleCarcass	OK	0.79858	1.35301	0.760665	-0.302596	0.762198	0.999994	no
1.g872	1.g872	-	1:9757554-9760053	FemaleCarcass	MaleCarcass	OK	0.72173	2.62998	1.86552	-2.60973	0.00906131	0.113308	no
1.g873	1.g873	-	1:9760111-9761423	FemaleCarcass	MaleCarcass	OK	0	2.99259	1.79769e+308	1.79769e+308	0.00145764	0.0270753	yes
1.g874	1.g874	-	1:9761563-9764602	FemaleCarcass	MaleCarcass	OK	1.43417	1.21163	-0.243273	0.36566	0.714619	0.999994	no
1.g875	1.g875	-	1:9764605-9765323	FemaleCarcass	MaleCarcass	OK	0	17.5942	1.79769e+308	1.79769e+308	0.000540703	0.0127085	yes
1.g876	1.g876	-	1:9765374-9766173	FemaleCarcass	MaleCarcass	OK	0.0423478	5.37458	6.98772	-3.17127	0.00151775	0.0277077	yes
1.g877	1.g877	-	1:9766228-9767043	FemaleCarcass	MaleCarcass	OK	0.0828209	3.73136	5.49356	-3.79339	0.000148602	0.00464551	yes
1.g879	1.g879	-	1:9769683-9774333	FemaleCarcass	MaleCarcass	LOWDATA	0.438295	0.210678	-1.05686	0	1	1	no
1.g884	1.g884	-	1:9783411-9785433	FemaleCarcass	MaleCarcass	NOTEST	0	0.0825698	1.79769e+308	1.79769e+308	0.4668	1	no
1.g885	1.g885	-	1:9785713-9786975	FemaleCarcass	MaleCarcass	OK	0.862381	0.65254	-0.402259	0.165811	0.868306	0.999994	no
1.g886	1.g886	-	1:9787129-9790353	FemaleCarcass	MaleCarcass	OK	11.2819	9.11624	-0.307494	0.603745	0.546013	0.999994	no
1.g890	1.g890	-	1:9811813-9812930	FemaleCarcass	MaleCarcass	LOWDATA	454.954	335.418	-0.439761	0	1	1	no
1.g891	1.g891	-	1:9813083-9814033	FemaleCarcass	MaleCarcass	OK	35.505	19.7518	-0.84604	1.58228	0.113585	0.741673	no
1.g892	1.g892	-	1:9815163-9821564	FemaleCarcass	MaleCarcass	OK	37.9696	54.7525	0.528082	-0.867765	0.385523	0.999994	no
1.g893	1.g893	-	1:9815163-9821564	FemaleCarcass	MaleCarcass	LOWDATA	4.01573	5.14298	0.356941	0	1	1	no
1.g897	1.g897	-	1:9891094-9898720	FemaleCarcass	MaleCarcass	OK	3.7651	3.44686	-0.127408	0.235527	0.8138	0.999994	no
1.g898	1.g898	-	1:9908783-9920410	FemaleCarcass	MaleCarcass	NOTEST	0.0875073	0.273205	1.64251	-1.67907	0.0931387	1	no
1.g9	1.g9	-	1:200000-391879	FemaleCarcass	MaleCarcass	NOTEST	0.106301	0.109165	0.0383489	-0.0189463	0.984884	1	no
1.g90	1.g90	-	1:3418028-3418850	FemaleCarcass	MaleCarcass	OK	1.01775	0.444723	-1.1944	1.21127	0.225791	0.999994	no
1.g900	1.g900	-	1:9944769-9948820	FemaleCarcass	MaleCarcass	OK	0	1.07185	1.79769e+308	1.79769e+308	0.00129586	0.0247924	yes
1.g902	1.g902	-	1:9949410-9955081	FemaleCarcass	MaleCarcass	LOWDATA	0	0	-1.79769e+308	0	1	1	no
1.g904	1.g904	-	1:9962360-9965590	FemaleCarcass	MaleCarcass	LOWDATA	0.594149	0	-1.79769e+308	0	1	1	no
1.g905	1.g905	-	1:9965700-9989660	FemaleCarcass	MaleCarcass	OK	7.25672	8.72325	0.265548	-0.212723	0.831543	0.999994	no
1.g908	1.g908	-	1:9965700-9989660	FemaleCarcass	MaleCarcass	OK	2.10042	1.40365	-0.58149	0.148158	0.882218	0.999994	no
1.g909	1.g909	-	1:9989897-9997740	FemaleCarcass	MaleCarcass	OK	5.15648	2.16805	-1.24999	1.40297	0.160625	0.905976	no
1.g91	1.g91	-	1:3418898-3420203	FemaleCarcass	MaleCarcass	OK	5.79315	8.26856	0.513288	-0.86757	0.38563	0.999994	no
1.g910	1.g910	-	1:9997840-10000979	FemaleCarcass	MaleCarcass	OK	1.32317	1.38944	0.0704961	-0.0957746	0.9237	0.999994	no
1.g912	1.g912	-	1:10004247-10032555	FemaleCarcass	MaleCarcass	OK	2.73264	2.45295	-0.15578	0.278782	0.780412	0.999994	no
1.g913	1.g913	-	1:10004247-10032555	FemaleCarcass	MaleCarcass	OK	1.33568	1.0713	-0.318216	0.200739	0.840903	0.999994	no
1.g914	1.g914	-	1:10032556-10034220	FemaleCarcass	MaleCarcass	OK	2.10853	1.60653	-0.392288	0.510231	0.60989	0.999994	no
1.g918	1.g918	-	1:10045921-10052640	FemaleCarcass	MaleCarcass	OK	24.982	19.1427	-0.384093	0.784176	0.432937	0.999994	no
1.g921	1.g921	-	1:10064260-10068185	FemaleCarcass	MaleCarcass	OK	2.54849	5.869	1.20347	-2.0194	0.0434461	0.378856	no
1.g924	1.g924	-	1:10097803-10129527	FemaleCarcass	MaleCarcass	OK	0.550183	0.481062	-0.193688	0.0149878	0.988042	0.999994	no
1.g925	1.g925	-	1:10129573-10143787	FemaleCarcass	MaleCarcass	OK	5.34648	5.90428	0.143173	-0.148084	0.882276	0.999994	no
1.g926	1.g926	-	1:10227417-10248177	FemaleCarcass	MaleCarcass	OK	0.486143	0.820744	0.755552	-0.468552	0.63939	0.999994	no
1.g927	1.g927	-	1:10227417-10248177	FemaleCarcass	MaleCarcass	NOTEST	0.0334908	0.0621526	0.892051	-0.0425418	0.966067	1	no
1.g928	1.g928	-	1:10248277-10266531	FemaleCarcass	MaleCarcass	OK	0.0526543	1.45594	4.78925	-4.12924	3.6396e-05	0.00148155	yes
1.g931	1.g931	-	1:10381362-10410030	FemaleCarcass	MaleCarcass	OK	1.6141	1.61713	0.00270634	-0.00105374	0.999159	0.999994	no
1.g932	1.g932	-	1:10381362-10410030	FemaleCarcass	MaleCarcass	OK	15.5675	24.6728	0.664383	-0.909698	0.362982	0.999994	no
1.g936	1.g936	-	1:10423256-10426690	FemaleCarcass	MaleCarcass	NOTEST	0.0847432	0.195203	1.20381	-1.24246	0.214068	1	no
1.g937	1.g937	-	1:10426736-10431336	FemaleCarcass	MaleCarcass	OK	0.178346	0.387768	1.12051	-0.283708	0.776634	0.999994	no
1.g942	1.g942	-	1:10441077-10516336	FemaleCarcass	MaleCarcass	OK	54.0623	57.3286	0.0846316	-0.0466215	0.962815	0.999994	no
1.g943	1.g943	-	1:10516382-10521326	FemaleCarcass	MaleCarcass	OK	3.65202	3.70535	0.0209139	-0.03573	0.971498	0.999994	no
1.g944	1.g944	-	1:10521372-10528376	FemaleCarcass	MaleCarcass	OK	23.8886	21.6457	-0.142241	0.27545	0.78297	0.999994	no
1.g946	1.g946	-	1:10536100-10543324	FemaleCarcass	MaleCarcass	OK	149.954	127.623	-0.232631	0.418598	0.67551	0.999994	no
1.g947	1.g947	-	1:10543810-10545347	FemaleCarcass	MaleCarcass	LOWDATA	5.07129	5.98931	0.240038	0	1	1	no
1.g949	1.g949	-	1:10548576-10555030	FemaleCarcass	MaleCarcass	OK	9.59086	7.94394	-0.271805	0.550472	0.581996	0.999994	no
1.g952	1.g952	-	1:10560796-10659414	FemaleCarcass	MaleCarcass	OK	4.50542	4.63836	0.0419548	-0.0448818	0.964202	0.999994	no
1.g953	1.g953	-	1:10560796-10659414	FemaleCarcass	MaleCarcass	OK	2.27389	2.24806	-0.0164828	0.0146873	0.988282	0.999994	no
1.g954	1.g954	-	1:10659460-10670880	FemaleCarcass	MaleCarcass	OK	6.82516	6.09661	-0.162855	0.328006	0.742907	0.999994	no
1.g955	1.g955	-	1:10670881-10689920	FemaleCarcass	MaleCarcass	OK	8.10794	8.77688	0.114373	-0.232483	0.816163	0.999994	no
1.g959	1.g959	-	1:10742060-10751984	FemaleCarcass	MaleCarcass	OK	0.623323	0.587494	-0.0854053	0.0546437	0.956422	0.999994	no
1.g961	1.g961	-	1:10752084-10755704	FemaleCarcass	MaleCarcass	NOTEST	0	0	0	0	1	1	no
1.g970	1.g970	-	1:10768304-10775068	FemaleCarcass	MaleCarcass	OK	12.2913	11.5369	-0.0913872	0.18185	0.855701	0.999994	no
1.g971	1.g971	-	1:10775114-10787098	FemaleCarcass	MaleCarcass	OK	37.6747	31.4824	-0.259049	0.443642	0.657302	0.999994	no
1.g98	1.g98	-	1:3443288-3445404	FemaleCarcass	MaleCarcass	OK	26.4051	40.6175	0.621287	-1.16249	0.245035	0.999994	no
1.g981	1.g981	-	1:10846598-10852048	FemaleCarcass	MaleCarcass	OK	2.27954	2.57413	0.175341	-0.147441	0.882784	0.999994	no
1.g985	1.g985	-	1:10875208-10896323	FemaleCarcass	MaleCarcass	OK	8.14775	10.5546	0.373404	-0.684435	0.493701	0.999994	no
1.g986	1.g986	-	1:10896324-10904028	FemaleCarcass	MaleCarcass	OK	0.424817	0.400088	-0.0865237	0.100599	0.919869	0.999994	no
1.g987	1.g987	-	1:10904128-10952419	FemaleCarcass	MaleCarcass	NOTEST	0.285336	0.221926	-0.362588	0.0343669	0.972585	1	no
1.g991	1.g991	-	1:10957843-10974106	FemaleCarcass	MaleCarcass	OK	0.069838	1.22249	4.12966	-1.24546	0.212961	0.999994	no
1.g992	1.g992	-	1:10974152-11008836	FemaleCarcass	MaleCarcass	NOTEST	0.0581575	0.0904432	0.637048	-0.0405439	0.96766	1	no
1.g995	1.g995	-	1:11023872-11089942	FemaleCarcass	MaleCarcass	NOTEST	0.0441746	0.1019	1.20587	-0.126866	0.899047	1	no
1.g997	1.g997	-	1:11090042-11099876	FemaleCarcass	MaleCarcass	OK	1.01383	1.2643	0.318527	-0.20849	0.834846	0.999994	no
1.g998	1.g998	-	1:11099922-11154898	FemaleCarcass	MaleCarcass	OK	4.71678	3.42736	-0.460705	0.670218	0.502719	0.999994	no
1.g999	1.g999	-	1:11165253-11174837	FemaleCarcass	MaleCarcass	OK	11.9753	10.9222	-0.132799	0.261583	0.793643	0.999994	no
10006.g964	10006.g964	-	10006:0-135	FemaleCarcass	MaleCarcass	NOTEST	0	0	0	0	1	1	no
10008.g965	10008.g965	-	10008:19-2204	FemaleCarcass	MaleCarcass	NOTEST	0.0234999	0.0186196	-0.335833	0.167841	0.866708	1	no
10019.g966	10019.g966	-	10019:0-161	FemaleCarcass	MaleCarcass	NOTEST	0	0	0	0	1	1	no
10022.g967	10022.g967	-	10022:0-195	FemaleCarcass	MaleCarcass	NOTEST	0	0	0	0	1	1	no
10025.g968	10025.g968	-	10025:0-196	FemaleCarcass	MaleCarcass	OK	1.49288	4.03047	1.43285	-1.11305	0.265688	0.999994	no
10031.g969	10031.g969	-	10031:2-129	FemaleCarcass	MaleCarcass	NOTEST	0	0	0	0	1	1	no
10033.g970	10033.g970	-	10033:105-3109	FemaleCarcass	MaleCarcass	NOTEST	0.121587	0.0942046	-0.368121	0.361722	0.71756	1	no
10038.g971	10038.g971	-	10038:1335-4305	FemaleCarcass	MaleCarcass	NOTEST	0.00507084	0.00783054	0.626887	-0.168809	0.865947	1	no
10043.g972	10043.g972	-	10043:0-198	FemaleCarcass	MaleCarcass	NOTEST	0	0	0	0	1	1	no
10045.g973	10045.g973	-	10045:24-129	FemaleCarcass	MaleCarcass	NOTEST	0	0	0	0	1	1	no
10052.g974	10052.g974	-	10052:0-605	FemaleCarcass	MaleCarcass	OK	5.69742	4.2396	-0.42638	0.603392	0.546248	0.999994	no
10053.g975	10053.g975	-	10053:24-196	FemaleCarcass	MaleCarcass	NOTEST	0	0	0	0	1	1	no
10058.g976	10058.g976	-	10058:0-226	FemaleCarcass	MaleCarcass	OK	0.112467	1.18301	3.39489	-1.06307	0.287749	0.999994	no
10062.g977	10062.g977	-	10062:0-205	FemaleCarcass	MaleCarcass	NOTEST	0	0	0	0	1	1	no
10070.g978	10070.g978	-	10070:1385-3707	FemaleCarcass	MaleCarcass	NOTEST	0.0140201	0.0566976	2.0158	-1.1591	0.246416	1	no
10071.g979	10071.g979	-	10071:18-1183	FemaleCarcass	MaleCarcass	NOTEST	0	0	0	0	1	1	no
10086.g980	10086.g980	-	10086:9-875	FemaleCarcass	MaleCarcass	OK	0.759783	0.43686	-0.798418	0.852851	0.393742	0.999994	no
10087.g981	10087.g981	-	10087:1648-2377	FemaleCarcass	MaleCarcass	OK	0.407513	0.60333	0.566099	-0.546716	0.584574	0.999994	no
10088.g982	10088.g982	-	10088:0-174	FemaleCarcass	MaleCarcass	NOTEST	0.231504	0.217708	-0.0886424	0.0210513	0.983205	1	no
10123.g983	10123.g983	-	10123:0-597	FemaleCarcass	MaleCarcass	NOTEST	0.0924337	0.0807747	-0.194516	0.098843	0.921263	1	no
10125.g984	10125.g984	-	10125:0-129	FemaleCarcass	MaleCarcass	OK	18.5518	9.14043	-1.02123	0.844646	0.398308	0.999994	no
10127.g985	10127.g985	-	10127:0-525	FemaleCarcass	MaleCarcass	NOTEST	0	0	0	0	1	1	no
10133.g986	10133.g986	-	10133:0-206	FemaleCarcass	MaleCarcass	NOTEST	0	0	0	0	1	1	no
10144.g987	10144.g987	-	10144:1715-4026	FemaleCarcass	MaleCarcass	NOTEST	0.0873408	0.0488423	-0.838524	0.669665	0.503071	1	no
10165.g988	10165.g988	-	10165:743-3121	FemaleCarcass	MaleCarcass	OK	2.00612	2.91278	0.53799	-0.847795	0.396552	0.999994	no
10169.g989	10169.g989	-	10169:3-133	FemaleCarcass	MaleCarcass	NOTEST	0	0	0	0	1	1	no
10170.g990	10170.g990	-	10170:1140-3012	FemaleCarcass	MaleCarcass	OK	0.412359	0.375035	-0.136876	0.141387	0.887565	0.999994	no
10170.g991	10170.g991	-	10170:3014-8155	FemaleCarcass	MaleCarcass	NOTEST	0.092285	0.128587	0.478572	-0.512778	0.608107	1	no
10179.g992	10179.g992	-	10179:1424-3561	FemaleCarcass	MaleCarcass	NOTEST	0.104867	0.123141	0.231746	-0.216366	0.828702	1	no
10190.g993	10190.g993	-	10190:0-197	FemaleCarcass	MaleCarcass	NOTEST	0	0	0	0	1	1	no
10191.g994	10191.g994	-	10191:0-889	FemaleCarcass	MaleCarcass	NOTEST	0.214296	0.229146	0.0966576	-0.078793	0.937197	1	no
10195.g995	10195.g995	-	10195:17-232	FemaleCarcass	MaleCarcass	NOTEST	0.240824	0	-1.79769e+308	-1.79769e+308	0.311146	1	no
10199.g996	10199.g996	-	10199:95-1168	FemaleCarcass	MaleCarcass	NOTEST	0.0347532	0.18041	2.37606	-1.36753	0.17146	1	no
10203.g997	10203.g997	-	10203:13-129	FemaleCarcass	MaleCarcass	NOTEST	0	0	0	0	1	1	no
10212.g998	10212.g998	-	10212:13-130	FemaleCarcass	MaleCarcass	NOTEST	0	0	0	0	1	1	no
10213.g999	10213.g999	-	10213:11-157	FemaleCarcass	MaleCarcass	NOTEST	0	0	0	0	1	1	no
10214.g1000	10214.g1000	-	10214:0-175	FemaleCarcass	MaleCarcass	NOTEST	0	0	0	0	1	1	no
10219.g1001	10219.g1001	-	10219:0-196	FemaleCarcass	MaleCarcass	NOTEST	0	0	0	0	1	1	no
1023.g101	1023.g101	-	1023:424-1215	FemaleCarcass	MaleCarcass	NOTEST	0	0	0	0	1	1	no
1024.g102	1024.g102	-	1024:889-1515	FemaleCarcass	MaleCarcass	NOTEST	0.0187592	0	-1.79769e+308	-1.79769e+308	0.311146	1	no
10268.g1002	10268.g1002	-	10268:0-277	FemaleCarcass	MaleCarcass	NOTEST	0	0	0	0	1	1	no
10279.g1003	10279.g1003	-	10279:10-275	FemaleCarcass	MaleCarcass	OK	26.629	26.0472	-0.0318702	0.0449946	0.964112	0.999994	no
10280.g1004	10280.g1004	-	10280:1685-4382	FemaleCarcass	MaleCarcass	NOTEST	0.173336	0.224098	0.37056	-0.396021	0.692089	1	no
10280.g1005	10280.g1005	-	10280:4588-12035	FemaleCarcass	MaleCarcass	NOTEST	0.0467293	0.0690458	0.563226	-0.503663	0.614498	1	no
10290.g1006	10290.g1006	-	10290:0-168	FemaleCarcass	MaleCarcass	OK	1084.97	590.361	-0.877986	1.5762	0.114981	0.747067	no
10295.g1007	10295.g1007	-	10295:550-2487	FemaleCarcass	MaleCarcass	NOTEST	0	0.00425044	1.79769e+308	1.79769e+308	0.310808	1	no
10335.g1008	10335.g1008	-	10335:0-197	FemaleCarcass	MaleCarcass	NOTEST	0	0	0	0	1	1	no
10346.g1009	10346.g1009	-	10346:0-275	FemaleCarcass	MaleCarcass	NOTEST	0	0	0	0	1	1	no
10351.g1010	10351.g1010	-	10351:0-180	FemaleCarcass	MaleCarcass	NOTEST	0	0	0	0	1	1	no
10353.g1011	10353.g1011	-	10353:0-129	FemaleCarcass	MaleCarcass	NOTEST	0	0	0	0	1	1	no
10359.g1012	10359.g1012	-	10359:19-725	FemaleCarcass	MaleCarcass	OK	0.534594	0.327653	-0.706273	0.573161	0.566535	0.999994	no
10361.g1013	10361.g1013	-	10361:0-255	FemaleCarcass	MaleCarcass	NOTEST	0	0	0	0	1	1	no
10363.g1014	10363.g1014	-	10363:7-215	FemaleCarcass	MaleCarcass	NOTEST	0	0	0	0	1	1	no
10369.g1015	10369.g1015	-	10369:8-506	FemaleCarcass	MaleCarcass	NOTEST	0.0727302	0.0522678	-0.476631	0.149189	0.881405	1	no
10372.g1016	10372.g1016	-	10372:1353-19235	FemaleCarcass	MaleCarcass	NOTEST	0.158412	0.191911	0.276754	-0.33915	0.734496	1	no
10372.g1017	10372.g1017	-	10372:19282-21629	FemaleCarcass	MaleCarcass	OK	2.16152	4.05362	0.907164	-1.46282	0.143517	0.854846	no
10373.g1018	10373.g1018	-	10373:4-129	FemaleCarcass	MaleCarcass	NOTEST	0	0	0	0	1	1	no
10379.g1019	10379.g1019	-	10379:0-981	FemaleCarcass	MaleCarcass	NOTEST	0.253193	0.275809	0.123432	-0.114055	0.909194	1	no
1038.g103	1038.g103	-	1038:0-222	FemaleCarcass	MaleCarcass	NOTEST	0	0	0	0	1	1	no
10398.g1020	10398.g1020	-	10398:0-129	FemaleCarcass	MaleCarcass	OK	0.68355	0	-1.79769e+308	-1.79769e+308	0.31704	0.999994	no
10400.g1021	10400.g1021	-	10400:20-219	FemaleCarcass	MaleCarcass	NOTEST	0	0	0	0	1	1	no
10406.g1022	10406.g1022	-	10406:0-404	FemaleCarcass	MaleCarcass	OK	0	0.772996	1.79769e+308	1.79769e+308	0.0321528	0.30273	no
10441.g1023	10441.g1023	-	10441:0-232	FemaleCarcass	MaleCarcass	NOTEST	0	0	0	0	1	1	no
10463.g1024	10463.g1024	-	10463:2752-8145	FemaleCarcass	MaleCarcass	OK	1.67806	2.46262	0.553398	-0.937414	0.348546	0.999994	no
10469.g1025	10469.g1025	-	10469:0-204	FemaleCarcass	MaleCarcass	NOTEST	0	0	0	0	1	1	no
1047.g104	1047.g104	-	1047:1-185	FemaleCarcass	MaleCarcass	NOTEST	0	0	0	0	1	1	no
10479.g1026	10479.g1026	-	10479:0-201	FemaleCarcass	MaleCarcass	NOTEST	0	0	0	0	1	1	no
10487.g1027	10487.g1027	-	10487:0-175	FemaleCarcass	MaleCarcass	NOTEST	0	0	0	0	1	1	no
10515.g1028	10515.g1028	-	10515:0-319	FemaleCarcass	MaleCarcass	OK	27.4349	12.5797	-1.12492	1.42892	0.153026	0.885572	no
10557.g1029	10557.g1029	-	10557:86-18272	FemaleCarcass	MaleCarcass	NOTEST	0.096023	0.180274	0.908738	-1.14375	0.252727	1	no
10558.g1030	10558.g1030	-	10558:0-194	FemaleCarcass	MaleCarcass	OK	140.612	135.162	-0.0570264	0.095716	0.923746	0.999994	no
1056.g105	1056.g105	-	1056:9-134	FemaleCarcass	MaleCarcass	NOTEST	0	0	0	0	1	1	no
10583.g1031	10583.g1031	-	10583:145-3018	FemaleCarcass	MaleCarcass	OK	1.18892	0.848305	-0.486992	0.721543	0.470576	0.999994	no
10589.g1032	10589.g1032	-	10589:0-342	FemaleCarcass	MaleCarcass	NOTEST	0.206068	0.19824	-0.0558711	0.0272908	0.978228	1	no
10591.g1033	10591.g1033	-	10591:0-400	FemaleCarcass	MaleCarcass	OK	0.200188	0.492478	1.29871	-0.831635	0.405615	0.999994	no
10606.g1034	10606.g1034	-	10606:7-336	FemaleCarcass	MaleCarcass	NOTEST	0	0	0	0	1	1	no
10631.g1035	10631.g1035	-	10631:0-207	FemaleCarcass	MaleCarcass	NOTEST	0	0	0	0	1	1	no
1064.g106	1064.g106	-	1064:15-194	FemaleCarcass	MaleCarcass	NOTEST	0	0	0	0	1	1	no
10644.g1036	10644.g1036	-	10644:0-389	FemaleCarcass	MaleCarcass	OK	35.7147	30.6345	-0.221365	0.366841	0.713738	0.999994	no
10649.g1037	10649.g1037	-	10649:98-1037	FemaleCarcass	MaleCarcass	NOTEST	0.148844	0.305711	1.03837	-0.903694	0.366158	1	no
10652.g1038	10652.g1038	-	10652:0-140	FemaleCarcass	MaleCarcass	NOTEST	0	0	0	0	1	1	no
10656.g1039	10656.g1039	-	10656:10-129	FemaleCarcass	MaleCarcass	OK	0	0.912405	1.79769e+308	1.79769e+308	0.310808	0.999994	no
10668.g1040	10668.g1040	-	10668:0-273	FemaleCarcass	MaleCarcass	NOTEST	0	0	0	0	1	1	no
10674.g1041	10674.g1041	-	10674:0-957	FemaleCarcass	MaleCarcass	NOTEST	0.0104676	0.0352688	1.75246	-0.53019	0.59598	1	no
10691.g1042	10691.g1042	-	10691:10-131	FemaleCarcass	MaleCarcass	NOTEST	0	0	0	0	1	1	no
10705.g1043	10705.g1043	-	10705:0-201	FemaleCarcass	MaleCarcass	NOTEST	0	0	0	0	1	1	no
10708.g1044	10708.g1044	-	10708:0-253	FemaleCarcass	MaleCarcass	NOTEST	0	0	0	0	1	1	no
10716.g1045	10716.g1045	-	10716:12-166	FemaleCarcass	MaleCarcass	NOTEST	0	0	0	0	1	1	no
10744.g1046	10744.g1046	-	10744:0-1032	FemaleCarcass	MaleCarcass	NOTEST	0.21582	0.264419	0.292996	-0.225051	0.82194	1	no
10748.g1047	10748.g1047	-	10748:0-281	FemaleCarcass	MaleCarcass	NOTEST	0	0	0	0	1	1	no
10749.g1048	10749.g1048	-	10749:115-1105	FemaleCarcass	MaleCarcass	OK	3.36557	2.45286	-0.456389	0.642653	0.520449	0.999994	no
1075.g107	1075.g107	-	1075:0-552	FemaleCarcass	MaleCarcass	OK	1.31426	1.44083	0.132647	-0.14568	0.884174	0.999994	no
10753.g1049	10753.g1049	-	10753:7-129	FemaleCarcass	MaleCarcass	NOTEST	0	0	0	0	1	1	no
10779.g1050	10779.g1050	-	10779:36-341	FemaleCarcass	MaleCarcass	NOTEST	0	0	0	0	1	1	no
108.g12	108.g12	-	108:16-760	FemaleCarcass	MaleCarcass	NOTEST	0	0	0	0	1	1	no
10817.g1051	10817.g1051	-	10817:9-129	FemaleCarcass	MaleCarcass	NOTEST	0	0	0	0	1	1	no
1082.g108	1082.g108	-	1082:0-241	FemaleCarcass	MaleCarcass	NOTEST	0	0	0	0	1	1	no
10830.g1052	10830.g1052	-	10830:2-129	FemaleCarcass	MaleCarcass	NOTEST	0	0	0	0	1	1	no
10834.g1053	10834.g1053	-	10834:0-1558	FemaleCarcass	MaleCarcass	OK	0.147238	1.18004	3.00261	-3.14325	0.00167084	0.0298196	yes
10836.g1054	10836.g1054	-	10836:21-130	FemaleCarcass	MaleCarcass	NOTEST	0	0	0	0	1	1	no
10875.g1055	10875.g1055	-	10875:0-2889	FemaleCarcass	MaleCarcass	NOTEST	0.231137	0.128449	-0.847551	0.866324	0.386312	1	no
1088.g109	1088.g109	-	1088:0-471	FemaleCarcass	MaleCarcass	NOTEST	0.0855837	0.145308	0.763702	-0.360569	0.718421	1	no
10882.g1056	10882.g1056	-	10882:44-1164	FemaleCarcass	MaleCarcass	NOTEST	0	0	0	0	1	1	no
10890.g1057	10890.g1057	-	10890:0-129	FemaleCarcass	MaleCarcass	NOTEST	0	0	0	0	1	1	no
10903.g1058	10903.g1058	-	10903:427-2666	FemaleCarcass	MaleCarcass	NOTEST	0.104657	0.0350963	-1.57628	1.2456	0.212912	1	no
10903.g1059	10903.g1059	-	10903:3355-6388	FemaleCarcass	MaleCarcass	OK	0.37998	0.332564	-0.192291	0.227333	0.820165	0.999994	no
10903.g1060	10903.g1060	-	10903:9687-11815	FemaleCarcass	MaleCarcass	NOTEST	0.0150524	0.0255272	0.762043	-0.353434	0.723763	1	no
10919.g1061	10919.g1061	-	10919:0-765	FemaleCarcass	MaleCarcass	NOTEST	0	0	0	0	1	1	no
10966.g1062	10966.g1062	-	10966:0-1036	FemaleCarcass	MaleCarcass	NOTEST	0.033995	0.0290105	-0.228747	0.100722	0.919771	1	no
10981.g1063	10981.g1063	-	10981:3-210	FemaleCarcass	MaleCarcass	NOTEST	0	0	0	0	1	1	no
10986.g1064	10986.g1064	-	10986:0-227	FemaleCarcass	MaleCarcass	NOTEST	0	0	0	0	1	1	no
11000.g1065	11000.g1065	-	11000:10-255	FemaleCarcass	MaleCarcass	OK	1.13672	0.469803	-1.27475	0.688223	0.491312	0.999994	no
11010.g1066	11010.g1066	-	11010:16-233	FemaleCarcass	MaleCarcass	NOTEST	0	0	0	0	1	1	no
11011.g1067	11011.g1067	-	11011:25-191	FemaleCarcass	MaleCarcass	NOTEST	0	0	0	0	1	1	no
11016.g1068	11016.g1068	-	11016:0-280	FemaleCarcass	MaleCarcass	NOTEST	0	0.066027	1.79769e+308	1.79769e+308	0.310808	1	no
11028.g1069	11028.g1069	-	11028:0-245	FemaleCarcass	MaleCarcass	NOTEST	0	0	0	0	1	1	no
11032.g1070	11032.g1070	-	11032:742-1456	FemaleCarcass	MaleCarcass	OK	0.998931	0.645511	-0.629944	0.673144	0.500856	0.999994	no
11068.g1071	11068.g1071	-	11068:0-208	FemaleCarcass	MaleCarcass	NOTEST	0	0	0	0	1	1	no
1108.g110	1108.g110	-	1108:0-129	FemaleCarcass	MaleCarcass	NOTEST	0	0	0	0	1	1	no
11104.g1072	11104.g1072	-	11104:0-162	FemaleCarcass	MaleCarcass	NOTEST	0	0	0	0	1	1	no
11106.g1073	11106.g1073	-	11106:10-129	FemaleCarcass	MaleCarcass	NOTEST	0	0	0	0	1	1	no
11117.g1074	11117.g1074	-	11117:0-522	FemaleCarcass	MaleCarcass	NOTEST	0	0.0960465	1.79769e+308	1.79769e+308	0.163085	1	no
1112.g111	1112.g111	-	1112:0-167	FemaleCarcass	MaleCarcass	NOTEST	0	0	0	0	1	1	no
11120.g1075	11120.g1075	-	11120:0-1675	FemaleCarcass	MaleCarcass	NOTEST	0.0415315	0.0633457	0.60904	-0.407359	0.683745	1	no
11120.g1076	11120.g1076	-	11120:2965-10973	FemaleCarcass	MaleCarcass	NOTEST	0.10455	0.105657	0.0151953	-0.0163644	0.986944	1	no
11120.g1077	11120.g1077	-	11120:11145-14107	FemaleCarcass	MaleCarcass	NOTEST	0.00917381	0.0190418	1.05357	-0.492755	0.622185	1	no
11128.g1078	11128.g1078	-	11128:0-139	FemaleCarcass	MaleCarcass	NOTEST	0	0	0	0	1	1	no
11148.g1079	11148.g1079	-	11148:21-198	FemaleCarcass	MaleCarcass	OK	53.9885	29.5838	-0.867846	1.02104	0.307237	0.999994	no
11149.g1080	11149.g1080	-	11149:13-1103	FemaleCarcass	MaleCarcass	NOTEST	0.0795937	0.0300696	-1.40435	0.757698	0.448632	1	no
11154.g1081	11154.g1081	-	11154:153-1167	FemaleCarcass	MaleCarcass	NOTEST	0	0	0	0	1	1	no
1116.g112	1116.g112	-	1116:17-147	FemaleCarcass	MaleCarcass	NOTEST	0	0	0	0	1	1	no
11160.g1082	11160.g1082	-	11160:1-129	FemaleCarcass	MaleCarcass	NOTEST	0	0	0	0	1	1	no
11172.g1083	11172.g1083	-	11172:0-232	FemaleCarcass	MaleCarcass	OK	0.379689	0.50675	0.416457	-0.203592	0.838672	0.999994	no
11177.g1084	11177.g1084	-	11177:7215-20092	FemaleCarcass	MaleCarcass	OK	0.489964	0.48859	-0.00405068	0.00615443	0.99509	0.999994	no
112.g13	112.g13	-	112:0-1047	FemaleCarcass	MaleCarcass	NOTEST	0.0100774	0.272109	4.755	-1.57302	0.115713	1	no
11210.g1085	11210.g1085	-	11210:23-233	FemaleCarcass	MaleCarcass	NOTEST	0	0	0	0	1	1	no
11222.g1086	11222.g1086	-	11222:0-240	FemaleCarcass	MaleCarcass	NOTEST	0	0	0	0	1	1	no
11237.g1087	11237.g1087	-	11237:0-1762	FemaleCarcass	MaleCarcass	NOTEST	0.0593932	0.110271	0.892683	-0.662451	0.507682	1	no
11245.g1088	11245.g1088	-	11245:0-257	FemaleCarcass	MaleCarcass	NOTEST	0.205447	0.0794654	-1.37037	0.380366	0.703674	1	no
11249.g1089	11249.g1089	-	11249:3-2578	FemaleCarcass	MaleCarcass	NOTEST	0.0853509	0.0747354	-0.191615	0.157476	0.87487	1	no
11275.g1090	11275.g1090	-	11275:0-327	FemaleCarcass	MaleCarcass	NOTEST	0	0	0	0	1	1	no
11278.g1091	11278.g1091	-	11278:0-306	FemaleCarcass	MaleCarcass	NOTEST	0	0	0	0	1	1	no
11281.g1092	11281.g1092	-	11281:315-3873	FemaleCarcass	MaleCarcass	NOTEST	0.136586	0.179052	0.390565	-0.405009	0.685471	1	no
11284.g1093	11284.g1093	-	11284:0-182	FemaleCarcass	MaleCarcass	NOTEST	0	0	0	0	1	1	no
11298.g1094	11298.g1094	-	11298:244-995	FemaleCarcass	MaleCarcass	NOTEST	0.0144397	0.0262498	0.862264	-0.240547	0.809906	1	no
11308.g1095	11308.g1095	-	11308:0-1285	FemaleCarcass	MaleCarcass	NOTEST	0	0.00714103	1.79769e+308	1.79769e+308	0.310808	1	no
11308.g1096	11308.g1096	-	11308:1368-20535	FemaleCarcass	MaleCarcass	NOTEST	0.0828472	0.237726	1.52077	-0.256319	0.797704	1	no
11308.g1097	11308.g1097	-	11308:1368-20535	FemaleCarcass	MaleCarcass	OK	0.556979	0.691826	0.312785	-0.377678	0.70567	0.999994	no
11312.g1098	11312.g1098	-	11312:1385-7038	FemaleCarcass	MaleCarcass	NOTEST	0.0697652	0.099087	0.506188	-0.505398	0.613279	1	no
11312.g1099	11312.g1099	-	11312:7581-8115	FemaleCarcass	MaleCarcass	NOTEST	0.0324098	0.0878634	1.43883	-0.428398	0.668361	1	no
11329.g1100	11329.g1100	-	11329:0-278	FemaleCarcass	MaleCarcass	NOTEST	0	0	0	0	1	1	no
11337.g1101	11337.g1101	-	11337:18-129	FemaleCarcass	MaleCarcass	NOTEST	0	0	0	0	1	1	no
1134.g113	1134.g113	-	1134:0-129	FemaleCarcass	MaleCarcass	NOTEST	0	0	0	0	1	1	no
11343.g1102	11343.g1102	-	11343:14-201	FemaleCarcass	MaleCarcass	NOTEST	0	0	0	0	1	1	no
11370.g1103	11370.g1103	-	11370:4785-35082	FemaleCarcass	MaleCarcass	OK	0.326412	0.746904	1.19423	-1.64908	0.099131	0.6759	no
11370.g1104	11370.g1104	-	11370:35098-36915	FemaleCarcass	MaleCarcass	NOTEST	0.0684429	0.0425565	-0.685523	0.521886	0.60175	1	no
11384.g1105	11384.g1105	-	11384:0-645	FemaleCarcass	MaleCarcass	OK	1.63062	1.696	0.0567085	-0.0669029	0.946659	0.999994	no
11387.g1106	11387.g1106	-	11387:1535-2430	FemaleCarcass	MaleCarcass	NOTEST	0	0.0641914	1.79769e+308	1.79769e+308	0.1365	1	no
11387.g1107	11387.g1107	-	11387:3025-3504	FemaleCarcass	MaleCarcass	NOTEST	0.0821975	0.295749	1.8472	-0.913399	0.361033	1	no
11399.g1108	11399.g1108	-	11399:0-1348	FemaleCarcass	MaleCarcass	NOTEST	0	0.00639936	1.79769e+308	1.79769e+308	0.310808	1	no
11401.g1109	11401.g1109	-	11401:3-129	FemaleCarcass	MaleCarcass	NOTEST	0	0	0	0	1	1	no
11423.g1110	11423.g1110	-	11423:10-1096	FemaleCarcass	MaleCarcass	OK	1.87229	3.26402	0.801849	-1.12173	0.261977	0.999994	no
11427.g1111	11427.g1111	-	11427:0-198	FemaleCarcass	MaleCarcass	NOTEST	0	0	0	0	1	1	no
11429.g1112	11429.g1112	-	11429:0-269	FemaleCarcass	MaleCarcass	NOTEST	0	0	0	0	1	1	no
11441.g1113	11441.g1113	-	11441:0-197	FemaleCarcass	MaleCarcass	NOTEST	0	0	0	0	1	1	no
11442.g1114	11442.g1114	-	11442:0-130	FemaleCarcass	MaleCarcass	NOTEST	0	0	0	0	1	1	no
1146.g114	1146.g114	-	1146:0-584	FemaleCarcass	MaleCarcass	OK	0.25352	0.390359	0.622705	-0.475651	0.634323	0.999994	no
11461.g1115	11461.g1115	-	11461:0-1072	FemaleCarcass	MaleCarcass	NOTEST	0.120338	0.131235	0.125056	-0.0996754	0.920602	1	no
11478.g1116	11478.g1116	-	11478:0-605	FemaleCarcass	MaleCarcass	NOTEST	0	0	0	0	1	1	no
11485.g1117	11485.g1117	-	11485:9-152	FemaleCarcass	MaleCarcass	NOTEST	0	0	0	0	1	1	no
11486.g1118	11486.g1118	-	11486:0-210	FemaleCarcass	MaleCarcass	NOTEST	0	0	0	0	1	1	no
11497.g1119	11497.g1119	-	11497:0-199	FemaleCarcass	MaleCarcass	NOTEST	0	0	0	0	1	1	no
11499.g1120	11499.g1120	-	11499:2-1195	FemaleCarcass	MaleCarcass	NOTEST	0.124695	0.149119	0.258066	-0.215023	0.829749	1	no
11508.g1121	11508.g1121	-	11508:0-532	FemaleCarcass	MaleCarcass	OK	28.1823	32.9318	0.224696	-0.403475	0.686598	0.999994	no
1152.g115	1152.g115	-	1152:7-1163	FemaleCarcass	MaleCarcass	NOTEST	0.02481	0.0330544	0.413921	-0.184777	0.853404	1	no
11524.g1122	11524.g1122	-	11524:0-930	FemaleCarcass	MaleCarcass	OK	2.22908	2.85735	0.358225	-0.470685	0.637866	0.999994	no
11527.g1123	11527.g1123	-	11527:1795-4609	FemaleCarcass	MaleCarcass	NOTEST	0.04679	0.0494573	0.0799822	-0.0605776	0.951696	1	no
11538.g1124	11538.g1124	-	11538:0-1069	FemaleCarcass	MaleCarcass	NOTEST	0.0167045	0.0883338	2.40272	-1.01294	0.311087	1	no
11547.g1125	11547.g1125	-	11547:0-204	FemaleCarcass	MaleCarcass	NOTEST	0	0	0	0	1	1	no
11558.g1126	11558.g1126	-	11558:0-129	FemaleCarcass	MaleCarcass	OK	16.5491	6.07876	-1.4449	0.959729	0.337192	0.999994	no
11563.g1127	11563.g1127	-	11563:0-739	FemaleCarcass	MaleCarcass	OK	4.14968	1.2912	-1.68429	1.90032	0.0573911	0.464077	no
11576.g1128	11576.g1128	-	11576:5-136	FemaleCarcass	MaleCarcass	NOTEST	0	0	0	0	1	1	no
11578.g1129	11578.g1129	-	11578:1-3100	FemaleCarcass	MaleCarcass	NOTEST	0.118356	0.111038	-0.0920806	0.086513	0.931059	1	no
11593.g1130	11593.g1130	-	11593:0-142	FemaleCarcass	MaleCarcass	NOTEST	0	0	0	0	1	1	no
11604.g1131	11604.g1131	-	11604:0-196	FemaleCarcass	MaleCarcass	NOTEST	0	0	0	0	1	1	no
11615.g1132	11615.g1132	-	11615:117-1500	FemaleCarcass	MaleCarcass	OK	0.336754	0.547843	0.70207	-0.786965	0.431302	0.999994	no
11615.g1133	11615.g1133	-	11615:5015-9028	FemaleCarcass	MaleCarcass	NOTEST	0.0388723	0.111696	1.52276	-1.41367	0.157459	1	no
11640.g1134	11640.g1134	-	11640:0-143	FemaleCarcass	MaleCarcass	NOTEST	0	0	0	0	1	1	no
11644.g1135	11644.g1135	-	11644:0-129	FemaleCarcass	MaleCarcass	OK	16.4561	6.66135	-1.30473	1.02604	0.304875	0.999994	no
11673.g1136	11673.g1136	-	11673:0-129	FemaleCarcass	MaleCarcass	NOTEST	0	0	0	0	1	1	no
11681.g1137	11681.g1137	-	11681:0-154	FemaleCarcass	MaleCarcass	NOTEST	0	0	0	0	1	1	no
11683.g1138	11683.g1138	-	11683:0-395	FemaleCarcass	MaleCarcass	NOTEST	0	0	0	0	1	1	no
11687.g1139	11687.g1139	-	11687:14-129	FemaleCarcass	MaleCarcass	NOTEST	0	0	0	0	1	1	no
11689.g1140	11689.g1140	-	11689:8-129	FemaleCarcass	MaleCarcass	NOTEST	0	0	0	0	1	1	no
[truncated: 11,016 more rows]
