# Supplementary material for: Revised Annotations, Sex-Biased Expression, and Lineage-Specific Genes in the Drosophila melanogaster Group
Source: G3 (Bethesda). 2014 Oct 1;4(12):2345–51. doi: 10.1534/g3.114.013532 (PMC4267930; doi:10.1534/g3.114.013532)
Supplement: Supporting Information [file supp_g3.114.013532_FileS1.zip › GFF/Cuffdiff_Output/DsimFemaleTissues.expdiff]

test_id	gene_id	gene	locus	sample_1	sample_2	status	value_1	value_2	log2(fold_change)	test_stat	p_value	q_value	significant
	-	-	6:20342990-20453388	Ovary	Carcass	OK	17.7855	8.55353	-1.05611	1.58481	0.113009	0.170507	no
0.g1014	0.g1014	-	0:8795364-8823455	Ovary	Carcass	NOTEST	0	0.0129493	1.79769e+308	1.79769e+308	0.250815	1	no
0.g1015	0.g1015	-	0:8823504-8862157	Ovary	Carcass	OK	0.225476	6.17401	4.77516	-7.22619	4.96714e-13	6.62802e-12	yes
0.g1017	0.g1017	-	0:8900179-8940397	Ovary	Carcass	OK	6.78778	15.3408	1.17636	-2.57409	0.0100504	0.0198726	yes
0.g1020	0.g1020	-	0:8947002-8947820	Ovary	Carcass	NOTEST	0	0	0	0	1	1	no
0.g1021	0.g1021	-	0:8949530-9003337	Ovary	Carcass	NOTEST	0	0.309708	1.79769e+308	1.79769e+308	0.317288	1	no
0.g1024	0.g1024	-	0:9035586-9043349	Ovary	Carcass	NOTEST	0	0	0	0	1	1	no
0.g1028	0.g1028	-	0:9084595-9105236	Ovary	Carcass	OK	0.0030682	0.906753	8.20717	-1.90941	0.0562092	0.0921608	no
0.g1031	0.g1031	-	0:9117986-9118858	Ovary	Carcass	NOTEST	0.0115585	0.113806	3.29955	-1.09527	0.273399	1	no
0.g1038	0.g1038	-	0:9204214-9213018	Ovary	Carcass	OK	2.0018	3.33683	0.737181	-1.19003	0.234033	0.319466	no
0.g1042	0.g1042	-	0:9227434-9228942	Ovary	Carcass	OK	1.42826	0.012919	-6.78862	1.22191	0.221743	0.304824	no
0.g1044	0.g1044	-	0:9231099-9234664	Ovary	Carcass	OK	0.561222	48.3474	6.42872	-10.881	0	0	yes
0.g1045	0.g1045	-	0:9234938-9250254	Ovary	Carcass	OK	0.215742	17.51	6.34273	-10.2333	0	0	yes
0.g1048	0.g1048	-	0:9260490-9262994	Ovary	Carcass	NOTEST	0	0	0	0	1	1	no
0.g1052	0.g1052	-	0:9285524-9295818	Ovary	Carcass	NOTEST	0	0.0181011	1.79769e+308	1.79769e+308	0.171593	1	no
0.g1054	0.g1054	-	0:9299174-9309216	Ovary	Carcass	OK	14.7899	6.86137	-1.10805	2.54026	0.0110771	0.0216919	yes
0.g1057	0.g1057	-	0:9367965-9382254	Ovary	Carcass	OK	22.9066	41.2016	0.84694	-2.0647	0.0389514	0.0667196	no
0.g1061	0.g1061	-	0:9395519-9432646	Ovary	Carcass	NOTEST	0	0.214342	1.79769e+308	1.79769e+308	0.485076	1	no
0.g1062	0.g1062	-	0:9395519-9432646	Ovary	Carcass	OK	0.0048151	1.87867	8.60793	-1.22588	0.220245	0.302998	no
0.g1066	0.g1066	-	0:9447801-9449196	Ovary	Carcass	OK	0.259498	0.261928	0.0134452	-0.0123334	0.99016	0.996618	no
0.g1067	0.g1067	-	0:9449296-9453171	Ovary	Carcass	OK	0	0.531461	1.79769e+308	1.79769e+308	0.487113	0.584653	no
0.g1069	0.g1069	-	0:9461396-9471055	Ovary	Carcass	NOTEST	0.0330916	0.24833	2.90772	-0.0963109	0.923274	1	no
0.g1070	0.g1070	-	0:9461396-9471055	Ovary	Carcass	OK	0.130552	1.17768	3.17325	-0.234365	0.814701	0.874153	no
0.g1071	0.g1071	-	0:9472116-9475503	Ovary	Carcass	OK	1.38503	1.81568	0.390595	-0.622841	0.533389	0.63038	no
0.g1073	0.g1073	-	0:9479123-9495966	Ovary	Carcass	OK	0.00260561	1.86159	9.4807	-3.75893	0.00017064	0.000511657	yes
0.g1074	0.g1074	-	0:9496014-9583556	Ovary	Carcass	OK	0	1.7724	1.79769e+308	1.79769e+308	0.000637294	0.00166948	yes
0.g1075	0.g1075	-	0:9583946-9588066	Ovary	Carcass	NOTEST	0	0	0	0	1	1	no
0.g1081	0.g1081	-	0:9595696-9604691	Ovary	Carcass	OK	0.0190816	0.509937	4.74006	-0.396634	0.691637	0.773595	no
0.g109	0.g109	-	0:833081-839989	Ovary	Carcass	OK	21.8468	10.2105	-1.09737	1.90012	0.057417	0.0939009	no
0.g1091	0.g1091	-	0:9685787-9694021	Ovary	Carcass	OK	0.351159	0.0726722	-2.27265	0.974671	0.329724	0.424742	no
0.g1094	0.g1094	-	0:9703942-9708831	Ovary	Carcass	NOTEST	0.0042674	0.0574934	3.75197	-2.16677	0.0302526	1	no
0.g1096	0.g1096	-	0:9721911-9722880	Ovary	Carcass	NOTEST	0.0113673	0.0851374	2.9049	-1.06356	0.287529	1	no
0.g1097	0.g1097	-	0:9723150-9731113	Ovary	Carcass	OK	0.446974	4.49535	3.33017	-4.60218	4.18084e-06	1.76421e-05	yes
0.g1098	0.g1098	-	0:9737450-9742750	Ovary	Carcass	OK	0.00264361	1.38929	9.03763	-3.56903	0.00035831	0.00099411	yes
0.g11	0.g11	-	0:90089-92907	Ovary	Carcass	OK	3.16176	1.60313	-0.979835	0.613756	0.539377	0.635892	no
0.g1102	0.g1102	-	0:9754388-9780430	Ovary	Carcass	NOTEST	0.00650975	0.218051	5.06592	-3.43535	0.000591796	1	no
0.g1104	0.g1104	-	0:9791090-9816219	Ovary	Carcass	OK	0.0104335	2.81454	8.07552	-5.99986	1.97483e-09	1.46108e-08	yes
0.g1105	0.g1105	-	0:9816343-9828220	Ovary	Carcass	NOTEST	0.0042046	0.103364	4.61962	-1.60388	0.10874	1	no
0.g1107	0.g1107	-	0:9850250-9853531	Ovary	Carcass	NOTEST	0	0.0460807	1.79769e+308	1.79769e+308	0.0540346	1	no
0.g111	0.g111	-	0:841122-851781	Ovary	Carcass	NOTEST	0.00321971	0.00682325	1.08353	-0.508498	0.611104	1	no
0.g1113	0.g1113	-	0:9884773-9886440	Ovary	Carcass	OK	0	0.49461	1.79769e+308	1.79769e+308	0.0194475	0.0358892	yes
0.g1128	0.g1128	-	0:9929570-9933680	Ovary	Carcass	OK	111.423	109.531	-0.0247074	0.0580299	0.953725	0.974038	no
0.g113	0.g113	-	0:868911-869610	Ovary	Carcass	NOTEST	0	0.0233316	1.79769e+308	1.79769e+308	0.311146	1	no
0.g1130	0.g1130	-	0:9940295-9941446	Ovary	Carcass	LOWDATA	10.2293	5.71799	-0.839128	0	1	1	no
0.g1137	0.g1137	-	0:9956756-9973667	Ovary	Carcass	OK	1.04428	7.33716	2.81272	-0.594217	0.552367	0.646869	no
0.g114	0.g114	-	0:870261-881945	Ovary	Carcass	OK	0.00884678	0.938674	6.72933	-5.14616	2.65868e-07	1.37726e-06	yes
0.g115	0.g115	-	0:886891-922447	Ovary	Carcass	OK	0.00310319	0.799833	8.0098	-4.99923	5.75587e-07	2.84212e-06	yes
0.g1154	0.g1154	-	0:10020937-10022482	Ovary	Carcass	OK	16.5298	31.5898	0.934395	-2.12572	0.0335264	0.0584772	no
0.g116	0.g116	-	0:958621-996331	Ovary	Carcass	OK	0.0126886	13.9741	10.105	-3.28165	0.00103202	0.00257202	yes
0.g1165	0.g1165	-	0:10058587-10065177	Ovary	Carcass	LOWDATA	0.127876	46.3064	8.50033	0	1	1	no
0.g1168	0.g1168	-	0:10066727-10071754	Ovary	Carcass	OK	46.308	13.2901	-1.80091	4.02612	5.67037e-05	0.000189937	yes
0.g117	0.g117	-	0:958621-996331	Ovary	Carcass	OK	0.00686897	1.21537	7.46708	-0.56532	0.571856	0.665952	no
0.g1170	0.g1170	-	0:10082186-10084067	Ovary	Carcass	OK	12.1003	3.26626	-1.88933	3.40552	0.000660391	0.00172143	yes
0.g1171	0.g1171	-	0:10084747-10087297	Ovary	Carcass	NOTEST	0	0	0	0	1	1	no
0.g1176	0.g1176	-	0:10099685-10101802	Ovary	Carcass	OK	7.66724	0.559046	-3.77767	2.64226	0.00823556	0.0165877	yes
0.g1178	0.g1178	-	0:10104559-10105875	Ovary	Carcass	LOWDATA	36.7728	6.47552	-2.50557	0	1	1	no
0.g1196	0.g1196	-	0:10170525-10185305	Ovary	Carcass	OK	8.98383	22.6549	1.33442	-3.23325	0.0012239	0.00300348	yes
0.g1198	0.g1198	-	0:10186746-10194285	Ovary	Carcass	OK	10.646	2.25092	-2.24172	4.14116	3.45552e-05	0.000120567	yes
0.g1199	0.g1199	-	0:10194367-10200455	Ovary	Carcass	OK	1.76756	26.0171	3.87963	-7.75906	8.65974e-15	1.49044e-13	yes
0.g12	0.g12	-	0:90089-92907	Ovary	Carcass	LOWDATA	13.139	10.1046	-0.378853	0	1	1	no
0.g1202	0.g1202	-	0:10215615-10217563	Ovary	Carcass	NOTEST	0.0047143	0.0756081	4.00343	-1.36717	0.171573	1	no
0.g1205	0.g1205	-	0:10254836-10263625	Ovary	Carcass	OK	0.00316973	0.722017	7.83153	-2.84577	0.00443045	0.00950199	yes
0.g1206	0.g1206	-	0:10263671-10295395	Ovary	Carcass	OK	0.0151834	0.860733	5.825	-3.97111	7.15395e-05	0.000234636	yes
0.g1207	0.g1207	-	0:10295495-10303620	Ovary	Carcass	OK	0.153453	5.55401	5.17766	-6.70251	2.04869e-11	2.0852e-10	yes
0.g1209	0.g1209	-	0:10312555-10315318	Ovary	Carcass	NOTEST	0	0	0	0	1	1	no
0.g1210	0.g1210	-	0:10315475-10319209	Ovary	Carcass	NOTEST	0	0	0	0	1	1	no
0.g1211	0.g1211	-	0:10319255-10321660	Ovary	Carcass	NOTEST	0	0	0	0	1	1	no
0.g1212	0.g1212	-	0:10322115-10326157	Ovary	Carcass	NOTEST	3.6796e-08	0	-1.79769e+308	-1.79769e+308	0.499998	1	no
0.g1213	0.g1213	-	0:10327005-10329742	Ovary	Carcass	NOTEST	0	0	0	0	1	1	no
0.g1215	0.g1215	-	0:10352415-10355073	Ovary	Carcass	NOTEST	0	0	0	0	1	1	no
0.g1216	0.g1216	-	0:10356575-10357515	Ovary	Carcass	NOTEST	0	0.0947678	1.79769e+308	1.79769e+308	0.132614	1	no
0.g1217	0.g1217	-	0:10358065-10358433	Ovary	Carcass	OK	0	0.550571	1.79769e+308	1.79769e+308	0.10183	0.155581	no
0.g1218	0.g1218	-	0:10359831-10360455	Ovary	Carcass	NOTEST	0	0	0	0	1	1	no
0.g1219	0.g1219	-	0:10362102-10363395	Ovary	Carcass	OK	0.00559209	1.57778	8.14029	-2.88762	0.00388175	0.0084464	yes
0.g1220	0.g1220	-	0:10364598-10365255	Ovary	Carcass	NOTEST	0	0.108652	1.79769e+308	1.79769e+308	0.144415	1	no
0.g1221	0.g1221	-	0:10368844-10370065	Ovary	Carcass	NOTEST	0	0	0	0	1	1	no
0.g1224	0.g1224	-	0:10380576-10381875	Ovary	Carcass	NOTEST	0.0252969	0.223683	3.14442	-1.58737	0.11243	1	no
0.g1230	0.g1230	-	0:10413254-10420024	Ovary	Carcass	NOTEST	0	0	0	0	1	1	no
0.g1233	0.g1233	-	0:10429614-10441289	Ovary	Carcass	OK	0.162057	4.42543	4.77124	-6.12816	8.89001e-10	6.94397e-09	yes
0.g1236	0.g1236	-	0:10447348-10495124	Ovary	Carcass	NOTEST	0.108836	0.137432	0.336564	-0.0768977	0.938705	1	no
0.g1237	0.g1237	-	0:10447348-10495124	Ovary	Carcass	OK	0.735865	0.430638	-0.772964	0.324201	0.745786	0.81904	no
0.g124	0.g124	-	0:1060991-1061827	Ovary	Carcass	OK	0.0482107	0.778616	4.01349	-2.67253	0.00752821	0.0152866	yes
0.g1240	0.g1240	-	0:10498463-10513864	Ovary	Carcass	NOTEST	0.0510015	0.320792	2.65303	-2.32976	0.019819	1	no
0.g1241	0.g1241	-	0:10513910-10519004	Ovary	Carcass	OK	0.528642	0.172393	-1.61659	0.12649	0.899344	0.936417	no
0.g1242	0.g1242	-	0:10519051-10520514	Ovary	Carcass	NOTEST	0	0	0	0	1	1	no
0.g1243	0.g1243	-	0:10520560-10521854	Ovary	Carcass	NOTEST	0	0	0	0	1	1	no
0.g125	0.g125	-	0:1062305-1076311	Ovary	Carcass	OK	3.89873	8.7573	1.16748	-0.187828	0.851011	0.901585	no
0.g1252	0.g1252	-	0:10571435-10583250	Ovary	Carcass	NOTEST	0.00654981	0	-1.79769e+308	-1.79769e+308	0.139936	1	no
0.g1253	0.g1253	-	0:10583297-10603220	Ovary	Carcass	OK	0.444385	0.32967	-0.430787	0.562937	0.573478	0.667298	no
0.g1254	0.g1254	-	0:10607868-10621190	Ovary	Carcass	OK	0.474474	0.522236	0.138373	-0.183636	0.854299	0.904214	no
0.g1257	0.g1257	-	0:10629380-10630550	Ovary	Carcass	OK	0.284809	4.52284	3.98916	-2.90393	0.00368508	0.00805124	yes
0.g1264	0.g1264	-	0:10655251-10658900	Ovary	Carcass	OK	17.5747	0.403233	-5.44574	8.21494	2.22045e-16	4.85628e-15	yes
0.g1269	0.g1269	-	0:10674320-10677270	Ovary	Carcass	OK	0.580121	5.41351	3.22214	-5.18297	2.18378e-07	1.14581e-06	yes
0.g127	0.g127	-	0:1079648-1081436	Ovary	Carcass	LOWDATA	4.96203	0.0336078	-7.20599	0	1	1	no
0.g1270	0.g1270	-	0:10684666-10725000	Ovary	Carcass	OK	4.88464	11.639	1.25265	-2.92908	0.00339968	0.00749937	yes
0.g1274	0.g1274	-	0:10744750-10749321	Ovary	Carcass	NOTEST	0.00262856	0.130213	5.63046	-1.03249	0.301843	1	no
0.g128	0.g128	-	0:1081901-1088536	Ovary	Carcass	OK	0.206086	9.4301	5.51596	-8.0863	6.66134e-16	1.36064e-14	yes
0.g1286	0.g1286	-	0:10788577-10794201	Ovary	Carcass	OK	15.7917	5.56301	-1.50523	3.56435	0.000364758	0.0010095	yes
0.g1288	0.g1288	-	0:10800898-10802787	Ovary	Carcass	NOTEST	0	0.0791764	1.79769e+308	1.79769e+308	0.129398	1	no
0.g1290	0.g1290	-	0:10816893-10868767	Ovary	Carcass	OK	0.56527	9.3859	4.05348	-3.01044	0.00260866	0.00589809	yes
0.g1291	0.g1291	-	0:10868867-10913802	Ovary	Carcass	OK	0.161667	0.859082	2.40977	-3.31848	0.000905094	0.00229135	yes
0.g1292	0.g1292	-	0:10915238-10921155	Ovary	Carcass	OK	29.2337	1.28318	-4.50983	7.68017	1.59872e-14	2.65969e-13	yes
0.g1293	0.g1293	-	0:10923765-10932135	Ovary	Carcass	OK	32.8895	15.249	-1.10891	2.64548	0.00815739	0.0164376	yes
0.g1294	0.g1294	-	0:10932185-10934336	Ovary	Carcass	OK	22.7936	4.04221	-2.49541	4.29764	1.72626e-05	6.3962e-05	yes
0.g1298	0.g1298	-	0:10943295-10982429	Ovary	Carcass	NOTEST	0.0838572	0.0200966	-2.06098	1.42401	0.154443	1	no
0.g1299	0.g1299	-	0:10994286-10995265	Ovary	Carcass	NOTEST	0	1.88388e-06	1.79769e+308	1.79769e+308	0.49999	1	no
0.g1301	0.g1301	-	0:11070366-11143041	Ovary	Carcass	OK	0.0160052	7.76313	8.92196	-3.09313	0.00198056	0.00461052	yes
0.g1302	0.g1302	-	0:11070366-11143041	Ovary	Carcass	OK	0.410063	0.258636	-0.664926	0.39106	0.695753	0.776422	no
0.g1303	0.g1303	-	0:11143087-11187301	Ovary	Carcass	NOTEST	0.00514154	0.0280646	2.44848	-1.06603	0.286412	1	no
0.g1304	0.g1304	-	0:11187347-11196621	Ovary	Carcass	NOTEST	0.17549	0.173797	-0.0139907	0.00524208	0.995817	1	no
0.g1307	0.g1307	-	0:11212681-11215135	Ovary	Carcass	NOTEST	0.0140926	0.00516259	-1.44877	0.440548	0.65954	1	no
0.g1309	0.g1309	-	0:11215181-11217681	Ovary	Carcass	OK	0.405355	0	-1.79769e+308	-1.79769e+308	0.00609443	0.012656	yes
0.g131	0.g131	-	0:1097948-1105731	Ovary	Carcass	OK	16.2038	13.2138	-0.294288	0.645535	0.51858	0.615664	no
0.g1310	0.g1310	-	0:11217727-11224771	Ovary	Carcass	NOTEST	0.0132243	0.0966882	2.87015	-0.0199231	0.984105	1	no
0.g1312	0.g1312	-	0:11265002-11274297	Ovary	Carcass	OK	0.00566833	0.907112	7.32221	-3.84714	0.000119507	0.00037196	yes
0.g1316	0.g1316	-	0:11361297-11366047	Ovary	Carcass	NOTEST	0	0.065252	1.79769e+308	1.79769e+308	0.0442118	1	no
0.g1319	0.g1319	-	0:11428773-11434280	Ovary	Carcass	NOTEST	0	0.00543275	1.79769e+308	1.79769e+308	0.41038	1	no
0.g1320	0.g1320	-	0:11463400-11466233	Ovary	Carcass	NOTEST	0.138698	0.0507662	-1.45001	0.144486	0.885117	1	no
0.g1323	0.g1323	-	0:11467665-11484500	Ovary	Carcass	OK	22.4219	15.7627	-0.508388	0.664896	0.506117	0.603253	no
0.g1325	0.g1325	-	0:11489779-11494220	Ovary	Carcass	OK	0.0532997	6.76419	6.98765	-8.75307	0	0	yes
0.g1326	0.g1326	-	0:11496210-11498250	Ovary	Carcass	OK	0.00731748	2.95771	8.65892	-4.56847	4.91288e-06	2.04521e-05	yes
0.g1328	0.g1328	-	0:11504545-11505560	Ovary	Carcass	OK	0.0556636	4.95172	6.47505	-5.13406	2.83563e-07	1.45714e-06	yes
0.g1329	0.g1329	-	0:11509624-11511770	Ovary	Carcass	OK	0.0552308	4.28714	6.2784	-4.53	5.89834e-06	2.4184e-05	yes
0.g1330	0.g1330	-	0:11511816-11515030	Ovary	Carcass	OK	0.00492851	0.948827	7.58885	-3.75778	0.000171426	0.000513419	yes
0.g1331	0.g1331	-	0:11517750-11519681	Ovary	Carcass	OK	0.419061	59.5646	7.15115	-10.6105	0	0	yes
0.g1334	0.g1334	-	0:11532943-11534060	Ovary	Carcass	OK	0.0159466	0.711515	5.47957	-2.81776	0.00483599	0.0102775	yes
0.g1335	0.g1335	-	0:11540933-11542430	Ovary	Carcass	OK	0.0223099	3.26795	7.19456	-5.28866	1.23217e-07	6.73301e-07	yes
0.g1338	0.g1338	-	0:11645422-11659862	Ovary	Carcass	OK	2.33582	0.773117	-1.59517	0.568623	0.569612	0.664256	no
0.g1339	0.g1339	-	0:11659962-11661636	Ovary	Carcass	OK	0.26846	0.0198531	-3.75727	0.490816	0.623557	0.714104	no
0.g1342	0.g1342	-	0:11662612-11667169	Ovary	Carcass	OK	4.06232	1.40128	-1.53556	1.36072	0.173601	0.246428	no
0.g1352	0.g1352	-	0:11713177-11713946	Ovary	Carcass	OK	144.719	128.842	-0.167654	0.169372	0.865504	0.912841	no
0.g1356	0.g1356	-	0:11724376-11725871	Ovary	Carcass	OK	68.6787	22.8561	-1.58728	3.7481	0.00017818	0.000531162	yes
0.g136	0.g136	-	0:1117450-1120421	Ovary	Carcass	OK	0.646544	0.583879	-0.14708	0.0217594	0.98264	0.992491	no
0.g1361	0.g1361	-	0:11756011-11757354	Ovary	Carcass	LOWDATA	30.0552	6.06991	-2.30786	0	1	1	no
0.g1369	0.g1369	-	0:11785966-11790755	Ovary	Carcass	NOTEST	0.00293369	0.0383427	3.70816	-1.71297	0.0867188	1	no
0.g137	0.g137	-	0:1117450-1120421	Ovary	Carcass	OK	0.337976	0.243317	-0.474084	0.171948	0.863478	0.911372	no
0.g1372	0.g1372	-	0:11803706-11831555	Ovary	Carcass	OK	0	0.576068	1.79769e+308	1.79769e+308	0.290183	0.381871	no
0.g1373	0.g1373	-	0:11803706-11831555	Ovary	Carcass	OK	0	1.10979	1.79769e+308	1.79769e+308	0.00354817	0.00778479	yes
0.g1379	0.g1379	-	0:11896540-11966145	Ovary	Carcass	OK	174.876	21.31	-3.03673	6.43538	1.23165e-10	1.10112e-09	yes
0.g1381	0.g1381	-	0:12014376-12054700	Ovary	Carcass	OK	0.296734	6.15688	4.37496	-1.15475	0.248193	0.335475	no
0.g1382	0.g1382	-	0:12014376-12054700	Ovary	Carcass	OK	2.8871	14.8584	2.36358	-5.19084	2.09347e-07	1.10165e-06	yes
0.g1387	0.g1387	-	0:12087222-12090177	Ovary	Carcass	OK	90.0013	16.4295	-2.45366	5.58747	2.30398e-08	1.42875e-07	yes
0.g1391	0.g1391	-	0:12110036-12112366	Ovary	Carcass	OK	1.37284	3.8707	1.49543	-2.46668	0.0136372	0.0261014	yes
0.g1392	0.g1392	-	0:12112367-12139156	Ovary	Carcass	OK	53.783	111.288	1.04908	-2.16799	0.0301598	0.0531845	no
0.g1393	0.g1393	-	0:12191220-12202949	Ovary	Carcass	OK	20.8877	33.8967	0.698496	-1.61831	0.105595	0.160487	no
0.g1394	0.g1394	-	0:12207779-12208434	Ovary	Carcass	NOTEST	0	0	0	0	1	1	no
0.g1395	0.g1395	-	0:12237404-12277674	Ovary	Carcass	NOTEST	0	0.335326	1.79769e+308	1.79769e+308	0.313982	1	no
0.g1396	0.g1396	-	0:12237404-12277674	Ovary	Carcass	OK	0	0.552232	1.79769e+308	1.79769e+308	0.455793	0.555742	no
0.g1397	0.g1397	-	0:12237404-12277674	Ovary	Carcass	OK	0.0203323	12.2409	9.23372	-8.35231	0	0	yes
0.g1398	0.g1398	-	0:12310203-12317049	Ovary	Carcass	NOTEST	0	0.328783	1.79769e+308	1.79769e+308	0.0123146	1	no
0.g1399	0.g1399	-	0:12318369-12335312	Ovary	Carcass	OK	0.00279158	2.23103	9.64241	-3.82511	0.000130713	0.000402509	yes
0.g14	0.g14	-	0:101546-102609	Ovary	Carcass	LOWDATA	0.109594	7.27191	6.0521	0	1	1	no
0.g1401	0.g1401	-	0:12342048-12342958	Ovary	Carcass	OK	18.6259	6.84731	-1.4437	2.55067	0.0107517	0.0211103	yes
0.g1403	0.g1403	-	0:12342962-12353658	Ovary	Carcass	OK	0.0951331	0.503671	2.40446	-0.503976	0.614279	0.705641	no
0.g1404	0.g1404	-	0:12342962-12353658	Ovary	Carcass	NOTEST	0.0447076	0	-1.79769e+308	-1.79769e+308	0.463707	1	no
0.g1406	0.g1406	-	0:12355948-12357537	Ovary	Carcass	OK	0.248331	0.0271429	-3.19362	0.155775	0.87621	0.919805	no
0.g1408	0.g1408	-	0:12361424-12371408	Ovary	Carcass	OK	6.28103	3.49362	-0.846281	0.837001	0.402592	0.502162	no
0.g1413	0.g1413	-	0:12592703-12598797	Ovary	Carcass	OK	218.405	436.4	0.998647	-1.52665	0.126849	0.188508	no
0.g1419	0.g1419	-	0:12640143-12642533	Ovary	Carcass	NOTEST	0.0253204	0.183009	2.85355	-0.0694113	0.944662	1	no
0.g1421	0.g1421	-	0:12694953-12705901	Ovary	Carcass	NOTEST	0.0795472	0.160249	1.01044	-0.965014	0.334538	1	no
0.g1423	0.g1423	-	0:12734049-12742675	Ovary	Carcass	NOTEST	0.129556	0.0415953	-1.63909	1.08588	0.27753	1	no
0.g1424	0.g1424	-	0:12742723-12759836	Ovary	Carcass	NOTEST	0	0.0580113	1.79769e+308	1.79769e+308	0.0268412	1	no
0.g1426	0.g1426	-	0:12763573-12783845	Ovary	Carcass	OK	0	3.05384	1.79769e+308	1.79769e+308	0.0017421	0.00411524	yes
0.g1428	0.g1428	-	0:12786330-12790363	Ovary	Carcass	OK	43.9723	17.4883	-1.3302	2.53089	0.0113773	0.0221783	yes
0.g143	0.g143	-	0:1147311-1149475	Ovary	Carcass	OK	0	5.97683	1.79769e+308	1.79769e+308	0.0835392	0.130621	no
0.g1431	0.g1431	-	0:12799853-12805638	Ovary	Carcass	NOTEST	0.0517889	0.420814	3.02247	-0.0894099	0.928756	1	no
0.g1436	0.g1436	-	0:12817598-12824453	Ovary	Carcass	OK	24.9784	6.54299	-1.93266	4.62184	3.80346e-06	1.61945e-05	yes
0.g1439	0.g1439	-	0:12832502-12835623	Ovary	Carcass	NOTEST	0.0084222	0.404134	5.58449	-3.23255	0.0012269	1	no
0.g144	0.g144	-	0:1149521-1181902	Ovary	Carcass	OK	0.011534	2.73035	7.88705	-4.77564	1.79135e-06	8.05971e-06	yes
0.g1443	0.g1443	-	0:12847373-12860326	Ovary	Carcass	NOTEST	0	0.160557	1.79769e+308	1.79769e+308	0.348656	1	no
0.g1444	0.g1444	-	0:12847373-12860326	Ovary	Carcass	NOTEST	0	0.466519	1.79769e+308	1.79769e+308	0.41304	1	no
0.g1446	0.g1446	-	0:12864073-12875495	Ovary	Carcass	NOTEST	4.17129e-08	0.0869221	20.9908	-8.57655e-05	0.999932	1	no
0.g1449	0.g1449	-	0:12877977-12904583	Ovary	Carcass	OK	0.0236431	0.475385	4.3296	-0.078551	0.93739	0.962998	no
0.g145	0.g145	-	0:1181951-1240728	Ovary	Carcass	OK	0	0.675522	1.79769e+308	1.79769e+308	0.00581824	0.0121387	yes
0.g1452	0.g1452	-	0:12920952-12949237	Ovary	Carcass	OK	0.00426498	1.57417	8.52784	-4.3284	1.50193e-05	5.62331e-05	yes
0.g1453	0.g1453	-	0:12965257-12966790	Ovary	Carcass	OK	30.9775	4508.48	7.18528	-4.6656	3.07712e-06	1.33169e-05	yes
0.g146	0.g146	-	0:1255971-1271932	Ovary	Carcass	NOTEST	0	0	0	0	1	1	no
0.g1466	0.g1466	-	0:13012776-13013877	Ovary	Carcass	OK	41.6586	25.8994	-0.685696	0.525647	0.599133	0.691077	no
0.g1467	0.g1467	-	0:13013946-13014887	Ovary	Carcass	NOTEST	0	0	0	0	1	1	no
0.g147	0.g147	-	0:1271980-1274159	Ovary	Carcass	NOTEST	0	0.0221011	1.79769e+308	1.79769e+308	0.180204	1	no
0.g1470	0.g1470	-	0:13024988-13025582	Ovary	Carcass	OK	115.944	0	-1.79769e+308	-1.79769e+308	0.101156	0.154683	no
0.g1473	0.g1473	-	0:13029367-13057782	Ovary	Carcass	OK	0.0334843	2.36283	6.14089	-4.51362	6.37314e-06	2.58822e-05	yes
0.g1475	0.g1475	-	0:13065817-13066814	Ovary	Carcass	NOTEST	0.00915163	0.307012	5.06812	-1.16734	0.243074	1	no
0.g1476	0.g1476	-	0:13067817-13106464	Ovary	Carcass	OK	0.00358072	2.35319	9.36015	-3.84179	0.000122139	0.000379494	yes
0.g1477	0.g1477	-	0:13067817-13106464	Ovary	Carcass	OK	0.00211023	0.921558	8.77053	-1.62975	0.103155	0.157231	no
0.g1479	0.g1479	-	0:13147449-13232370	Ovary	Carcass	OK	20.5182	5.19324	-1.9822	3.9985	6.37454e-05	0.000210769	yes
0.g1481	0.g1481	-	0:13232419-13234787	Ovary	Carcass	OK	15.1745	5.43493	-1.48132	3.0418	0.00235166	0.00539319	yes
0.g1483	0.g1483	-	0:13252159-13259962	Ovary	Carcass	OK	0.670598	10.269	3.93671	-3.85831	0.000114173	0.000357469	yes
0.g1484	0.g1484	-	0:13263296-13269979	Ovary	Carcass	OK	0	0.529699	1.79769e+308	1.79769e+308	0.00577367	0.0120541	yes
0.g1485	0.g1485	-	0:13270682-13278069	Ovary	Carcass	NOTEST	0	0.390826	1.79769e+308	1.79769e+308	0.0210526	1	no
0.g1489	0.g1489	-	0:13322863-13359530	Ovary	Carcass	NOTEST	0.0250789	0	-1.79769e+308	-1.79769e+308	0.494206	1	no
0.g149	0.g149	-	0:1289316-1296820	Ovary	Carcass	NOTEST	0	0	0	0	1	1	no
0.g1490	0.g1490	-	0:13359543-13359963	Ovary	Carcass	OK	0.115369	0.908551	2.97731	-1.70658	0.0879	0.136249	no
0.g1496	0.g1496	-	0:13387974-13395388	Ovary	Carcass	OK	0.00972745	2.28453	7.87562	-4.10053	4.12207e-05	0.000141619	yes
0.g1499	0.g1499	-	0:13398758-13400203	Ovary	Carcass	NOTEST	0.0232256	0.020054	-0.211825	0.0834103	0.933525	1	no
0.g150	0.g150	-	0:1289316-1296820	Ovary	Carcass	LOWDATA	0	0	0	0	1	1	no
0.g1505	0.g1505	-	0:13418029-13419718	Ovary	Carcass	OK	5.65664	4.5842	-0.303275	0.543179	0.587006	0.679185	no
0.g1506	0.g1506	-	0:13419818-13421648	Ovary	Carcass	NOTEST	0.0434514	0	-1.79769e+308	-1.79769e+308	0.419436	1	no
0.g1508	0.g1508	-	0:13421748-13424567	Ovary	Carcass	OK	7.26416	4.13326	-0.813517	1.59248	0.111278	0.168268	no
0.g1513	0.g1513	-	0:13434168-13436623	Ovary	Carcass	OK	0.0384336	6.92712	7.49374	-1.79105	0.0732851	0.116454	no
0.g1514	0.g1514	-	0:13456338-13475851	Ovary	Carcass	OK	9.97001	20.2303	1.02085	-2.50906	0.0121052	0.0234748	yes
0.g1515	0.g1515	-	0:13475853-13481788	Ovary	Carcass	OK	13.5068	23.0214	0.769293	-1.7555	0.0791736	0.124531	no
0.g1519	0.g1519	-	0:13489898-13532923	Ovary	Carcass	OK	0.0124495	0.625677	5.65126	-2.20572	0.0274038	0.048806	yes
0.g1520	0.g1520	-	0:13489898-13532923	Ovary	Carcass	OK	0.00467298	0.928076	7.63375	-3.41035	0.000648797	0.00169565	yes
0.g1522	0.g1522	-	0:13489898-13532923	Ovary	Carcass	OK	0	7.88199	1.79769e+308	1.79769e+308	0.0553259	0.0909621	no
0.g1524	0.g1524	-	0:13541058-13542173	Ovary	Carcass	OK	0.00714679	1.40052	7.61445	-2.7055	0.00682026	0.0140205	yes
0.g1528	0.g1528	-	0:13549142-13549988	Ovary	Carcass	OK	0	0.929862	1.79769e+308	1.79769e+308	0.0279122	0.049631	yes
0.g1529	0.g1529	-	0:13550038-13553978	Ovary	Carcass	OK	0.0143071	4.85598	8.40689	-3.59792	0.000320771	0.000901045	yes
0.g1530	0.g1530	-	0:13554078-13560078	Ovary	Carcass	NOTEST	0	0.0349593	1.79769e+308	1.79769e+308	0.472603	1	no
0.g1532	0.g1532	-	0:13585178-13586206	Ovary	Carcass	NOTEST	0	0.044633	1.79769e+308	1.79769e+308	0.199409	1	no
0.g1533	0.g1533	-	0:13587074-13596805	Ovary	Carcass	OK	7.73467	12.5268	0.695611	-1.60343	0.108841	0.165056	no
0.g1538	0.g1538	-	0:13617765-13660799	Ovary	Carcass	OK	0	3.05381	1.79769e+308	1.79769e+308	0.00293538	0.00655253	yes
0.g1539	0.g1539	-	0:13660845-13671937	Ovary	Carcass	OK	0	2.70575	1.79769e+308	1.79769e+308	0.00137132	0.00331892	yes
0.g1541	0.g1541	-	0:13684707-13687125	Ovary	Carcass	OK	0.00723259	1.99532	8.10789	-1.25922	0.207951	0.288385	no
0.g1542	0.g1542	-	0:13687175-13731205	Ovary	Carcass	OK	0	1.36485	1.79769e+308	1.79769e+308	0.114696	0.172738	no
0.g1543	0.g1543	-	0:13732045-13737355	Ovary	Carcass	OK	0.00988189	0.56728	5.84313	-3.34775	0.0008147	0.00207835	yes
0.g1544	0.g1544	-	0:13737405-13742066	Ovary	Carcass	NOTEST	0.00623948	0.431389	6.11142	-3.74761	0.000178531	1	no
0.g1545	0.g1545	-	0:13742714-13744305	Ovary	Carcass	NOTEST	0.0837759	0.0086184	-3.28104	1.06715	0.285903	1	no
0.g1546	0.g1546	-	0:13744553-13761835	Ovary	Carcass	OK	7.27968	0.0459353	-7.30813	7.4235	1.14131e-13	1.65869e-12	yes
0.g1547	0.g1547	-	0:13763730-13803005	Ovary	Carcass	OK	39.4464	23.4174	-0.752314	0.96593	0.334079	0.429182	no
0.g1548	0.g1548	-	0:13763730-13803005	Ovary	Carcass	NOTEST	0.0158073	0	-1.79769e+308	-1.79769e+308	0.477711	1	no
0.g1549	0.g1549	-	0:13815281-13888998	Ovary	Carcass	NOTEST	0.00499893	0.0313763	2.64998	-0.889004	0.374001	1	no
0.g155	0.g155	-	0:1307237-1358250	Ovary	Carcass	OK	0.0628451	1.35907	4.43468	-5.94727	2.72647e-09	1.96372e-08	yes
0.g1550	0.g1550	-	0:13815281-13888998	Ovary	Carcass	NOTEST	0.0465733	0.375807	3.01242	-2.26074	0.0237755	1	no
0.g1551	0.g1551	-	0:13889045-13907567	Ovary	Carcass	OK	0.242195	0.493826	1.02783	-1.48765	0.136843	0.20106	no
0.g1552	0.g1552	-	0:13907615-13909478	Ovary	Carcass	OK	0.490611	0.952017	0.956409	-1.21168	0.225635	0.309511	no
0.g1553	0.g1553	-	0:13915155-13929665	Ovary	Carcass	NOTEST	0.16616	0.390826	1.23395	-0.185371	0.852938	1	no
0.g1554	0.g1554	-	0:13915155-13929665	Ovary	Carcass	NOTEST	0.0715507	0.0583425	-0.294419	0.0294371	0.976516	1	no
0.g156	0.g156	-	0:1380183-1423849	Ovary	Carcass	OK	0.0183385	2.32408	6.98564	-5.63822	1.71815e-08	1.08574e-07	yes
0.g1562	0.g1562	-	0:13963106-13966661	Ovary	Carcass	NOTEST	0.0345103	0.38659	3.48571	-3.12013	0.00180773	1	no
0.g1563	0.g1563	-	0:13969949-13990116	Ovary	Carcass	OK	0.0981708	0.94099	3.26081	-1.39391	0.163345	0.234273	no
0.g1565	0.g1565	-	0:14004685-14011826	Ovary	Carcass	NOTEST	0.0240652	0.129183	2.42439	-1.73818	0.0821783	1	no
0.g1567	0.g1567	-	0:14060616-14064567	Ovary	Carcass	NOTEST	0.0196265	0.0871327	2.15041	-1.26277	0.206673	1	no
0.g1568	0.g1568	-	0:14065546-14072347	Ovary	Carcass	NOTEST	0.0351915	0.464631	3.72279	-1.32782	0.184237	1	no
0.g1569	0.g1569	-	0:14099446-14104095	Ovary	Carcass	NOTEST	0.0644678	0.309913	2.26521	-1.78042	0.0750066	1	no
0.g1570	0.g1570	-	0:14121493-14195420	Ovary	Carcass	NOTEST	0.00879671	0.159229	4.17799	-0.0386433	0.969175	1	no
0.g1571	0.g1571	-	0:14121493-14195420	Ovary	Carcass	OK	14.807	10.193	-0.538689	0.00234955	0.998125	0.999758	no
0.g1572	0.g1572	-	0:14121493-14195420	Ovary	Carcass	OK	239.754	3778.53	3.9782	-2.55474	0.0106267	0.0208968	yes
0.g1573	0.g1573	-	0:14195468-14213897	Ovary	Carcass	OK	0.865	4.74581	2.45588	-3.89313	9.89574e-05	0.000314058	yes
0.g1574	0.g1574	-	0:14248757-14256808	Ovary	Carcass	OK	4.31796	4.14749	-0.0581126	0.10743	0.914448	0.947632	no
0.g1575	0.g1575	-	0:14271482-14276142	Ovary	Carcass	NOTEST	0	0	0	0	1	1	no
0.g1576	0.g1576	-	0:14280592-14281528	Ovary	Carcass	NOTEST	0	0	0	0	1	1	no
0.g1577	0.g1577	-	0:14292977-14298522	Ovary	Carcass	NOTEST	0	0	0	0	1	1	no
0.g1578	0.g1578	-	0:14303982-14305866	Ovary	Carcass	NOTEST	0	0	0	0	1	1	no
0.g1579	0.g1579	-	0:14305957-14306392	Ovary	Carcass	NOTEST	0	0.14296	1.79769e+308	1.79769e+308	0.20619	1	no
0.g1580	0.g1580	-	0:14307766-14308311	Ovary	Carcass	LOWDATA	3.26849	1025.09	8.29291	0	1	1	no
0.g1584	0.g1584	-	0:14333272-14334157	Ovary	Carcass	NOTEST	0	0	0	0	1	1	no
0.g1585	0.g1585	-	0:14338978-14349282	Ovary	Carcass	NOTEST	0	0.0199668	1.79769e+308	1.79769e+308	0.168427	1	no
0.g1586	0.g1586	-	0:14359678-14361712	Ovary	Carcass	NOTEST	0.00386691	0.111843	4.85415	-1.67316	0.0942953	1	no
0.g1587	0.g1587	-	0:14370862-14390247	Ovary	Carcass	NOTEST	0	0.0317952	1.79769e+308	1.79769e+308	0.171593	1	no
0.g1588	0.g1588	-	0:14403032-14404430	Ovary	Carcass	NOTEST	0.0120023	0.0309013	1.36436	-0.545918	0.585122	1	no
0.g159	0.g159	-	0:1433029-1434340	Ovary	Carcass	OK	3.15107	0.771841	-2.02947	2.58824	0.00964675	0.0191844	yes
0.g1592	0.g1592	-	0:14462579-14471477	Ovary	Carcass	OK	0.00266214	0.5022	7.55953	-2.69283	0.00708475	0.014501	yes
0.g1593	0.g1593	-	0:14472711-14483627	Ovary	Carcass	NOTEST	0	0.41467	1.79769e+308	1.79769e+308	0.0141793	1	no
0.g1594	0.g1594	-	0:14494688-14534697	Ovary	Carcass	OK	0	1.66758	1.79769e+308	1.79769e+308	0.00166672	0.00395802	yes
0.g16	0.g16	-	0:107719-116612	Ovary	Carcass	OK	3.23334	18.6232	2.526	-1.62509	0.104143	0.158522	no
0.g1601	0.g1601	-	0:14568792-14586549	Ovary	Carcass	NOTEST	0.0188014	0.0363003	0.949145	-0.108942	0.913248	1	no
0.g1605	0.g1605	-	0:14596901-14609767	Ovary	Carcass	OK	22.8676	9.67189	-1.24143	3.03227	0.00242723	0.00553958	yes
0.g1607	0.g1607	-	0:14610037-14613127	Ovary	Carcass	NOTEST	0	0.00013438	1.79769e+308	1.79769e+308	0.498289	1	no
0.g1609	0.g1609	-	0:14620067-14628005	Ovary	Carcass	OK	19.8611	0.687746	-4.85193	8.04564	8.88178e-16	1.78572e-14	yes
0.g161	0.g161	-	0:1434419-1438080	Ovary	Carcass	OK	1.08302	0.425279	-1.34858	1.19291	0.232904	0.318071	no
0.g1610	0.g1610	-	0:14635107-14649029	Ovary	Carcass	OK	0.12118	2.49157	4.36183	-4.87819	1.07066e-06	5.06093e-06	yes
0.g1611	0.g1611	-	0:14651348-14670932	Ovary	Carcass	OK	1.79071	0.541478	-1.72556	0.810105	0.41788	0.517631	no
0.g1612	0.g1612	-	0:14670981-14711946	Ovary	Carcass	NOTEST	0.0142123	0.0951834	2.74357	-2.1667	0.0302578	1	no
0.g1614	0.g1614	-	0:14711947-14809201	Ovary	Carcass	OK	39.3797	11.1129	-1.82521	3.79108	0.000149996	0.000456247	yes
0.g1615	0.g1615	-	0:14830291-14886446	Ovary	Carcass	OK	7.61001	2.07802	-1.87269	2.71445	0.0066385	0.0136876	yes
0.g1620	0.g1620	-	0:14903642-14909656	Ovary	Carcass	OK	48.9434	23.9193	-1.03294	2.48854	0.012827	0.0247088	yes
0.g1621	0.g1621	-	0:14912319-14917856	Ovary	Carcass	OK	1.39818	2.09026	0.580135	-0.288371	0.773063	0.840963	no
0.g1623	0.g1623	-	0:14930006-14930826	Ovary	Carcass	NOTEST	0	0	0	0	1	1	no
0.g1625	0.g1625	-	0:14936166-14938309	Ovary	Carcass	NOTEST	0	0	0	0	1	1	no
0.g163	0.g163	-	0:1451034-1455609	Ovary	Carcass	NOTEST	0.0211847	0.0916929	2.11379	-1.54404	0.12258	1	no
0.g1630	0.g1630	-	0:15069731-15072822	Ovary	Carcass	NOTEST	0	0	0	0	1	1	no
0.g1633	0.g1633	-	0:15124561-15135375	Ovary	Carcass	OK	0.19219	1.20488	2.64828	-0.689155	0.490726	0.588238	no
0.g1634	0.g1634	-	0:15124561-15135375	Ovary	Carcass	OK	0	0.572928	1.79769e+308	1.79769e+308	0.429199	0.528803	no
0.g1636	0.g1636	-	0:15180320-15194427	Ovary	Carcass	NOTEST	0	0.023307	1.79769e+308	1.79769e+308	0.161115	1	no
0.g1638	0.g1638	-	0:15218698-15238770	Ovary	Carcass	NOTEST	0	0.00547907	1.79769e+308	1.79769e+308	0.4744	1	no
0.g1642	0.g1642	-	0:15269896-15305900	Ovary	Carcass	OK	0.0455122	1.8633	5.35546	-6.83689	8.0933e-12	8.66022e-11	yes
0.g165	0.g165	-	0:1460379-1461440	Ovary	Carcass	NOTEST	0.0164057	0.026857	0.711103	-0.260616	0.794389	1	no
0.g1651	0.g1651	-	0:15353810-15414440	Ovary	Carcass	NOTEST	0.00674601	0	-1.79769e+308	-1.79769e+308	0.111318	1	no
0.g1652	0.g1652	-	0:15414445-15420289	Ovary	Carcass	NOTEST	0	0.0048184	1.79769e+308	1.79769e+308	0.311146	1	no
0.g1655	0.g1655	-	0:15433855-15472649	Ovary	Carcass	NOTEST	0.00565723	0.0143878	1.34667	-0.733845	0.463043	1	no
0.g1659	0.g1659	-	0:15480170-15490719	Ovary	Carcass	NOTEST	0.0305408	0.217844	2.83448	-2.49364	0.0126442	1	no
0.g166	0.g166	-	0:1518918-1522022	Ovary	Carcass	NOTEST	0.0300284	0.0666067	1.14934	-0.525287	0.599384	1	no
0.g1660	0.g1660	-	0:15490768-15502469	Ovary	Carcass	OK	0.0122959	0.573968	5.54472	-4.54222	5.56661e-06	2.29604e-05	yes
0.g1661	0.g1661	-	0:15506399-15539371	Ovary	Carcass	NOTEST	0	0.180549	1.79769e+308	1.79769e+308	0.0136475	1	no
0.g1663	0.g1663	-	0:15575508-15580082	Ovary	Carcass	NOTEST	0	0.0288756	1.79769e+308	1.79769e+308	0.233313	1	no
0.g1664	0.g1664	-	0:15580417-15581078	Ovary	Carcass	NOTEST	0	0	0	0	1	1	no
0.g1666	0.g1666	-	0:15583015-15584128	Ovary	Carcass	NOTEST	0	0.0983583	1.79769e+308	1.79769e+308	0.102789	1	no
0.g1667	0.g1667	-	0:15601468-15619773	Ovary	Carcass	NOTEST	0.00583413	0.0737831	3.6607	-0.93047	0.352128	1	no
0.g1668	0.g1668	-	0:15601468-15619773	Ovary	Carcass	NOTEST	0.0458252	0.325757	2.82958	-2.25152	0.0243525	1	no
0.g167	0.g167	-	0:1529008-1545255	Ovary	Carcass	OK	10.5344	6.31395	-0.738497	1.15286	0.248968	0.336377	no
0.g1672	0.g1672	-	0:15711672-15712695	Ovary	Carcass	NOTEST	0	0	0	0	1	1	no
0.g1674	0.g1674	-	0:15778023-15780670	Ovary	Carcass	NOTEST	0	0	0	0	1	1	no
0.g1675	0.g1675	-	0:15797502-15808586	Ovary	Carcass	OK	0.029286	0.804231	4.77933	-2.45732	0.0139979	0.0266834	yes
0.g1676	0.g1676	-	0:15809002-15812147	Ovary	Carcass	NOTEST	0.00830511	0.170821	4.36234	-2.73549	0.00622879	1	no
0.g1677	0.g1677	-	0:15812258-15815852	Ovary	Carcass	OK	76.3099	123.937	0.699662	-1.60029	0.109534	0.165995	no
0.g168	0.g168	-	0:1529008-1545255	Ovary	Carcass	NOTEST	0.0367108	0.135138	1.88016	-0.278329	0.78076	1	no
0.g1683	0.g1683	-	0:15856202-15856922	Ovary	Carcass	NOTEST	0.0951217	0.374922	1.97874	-1.45991	0.144314	1	no
0.g1684	0.g1684	-	0:15856943-15857622	Ovary	Carcass	NOTEST	0.2123	0.389071	0.873929	-0.71878	0.472276	1	no
0.g1689	0.g1689	-	0:15868143-15872204	Ovary	Carcass	LOWDATA	2.05113	0.0457532	-5.4864	0	1	1	no
0.g169	0.g169	-	0:1529008-1545255	Ovary	Carcass	OK	0.0793196	0.677827	3.09517	-1.02799	0.303955	0.397081	no
0.g1696	0.g1696	-	0:15895143-15902547	Ovary	Carcass	NOTEST	0.014173	0.0421171	1.57126	-0.12012	0.904388	1	no
0.g1697	0.g1697	-	0:15895143-15902547	Ovary	Carcass	NOTEST	0.0303439	0.128791	2.08556	-0.827504	0.407952	1	no
0.g1698	0.g1698	-	0:15902628-15905137	Ovary	Carcass	NOTEST	0.120299	0.277384	1.20526	-1.24043	0.214817	1	no
0.g1699	0.g1699	-	0:15906535-15917257	Ovary	Carcass	OK	9.92718	3.05346	-1.70094	1.72947	0.0837252	0.130795	no
0.g170	0.g170	-	0:1529008-1545255	Ovary	Carcass	OK	0.175463	0.940939	2.42293	-0.898556	0.368889	0.465694	no
0.g1701	0.g1701	-	0:15919685-15921517	Ovary	Carcass	OK	1.38576	0	-1.79769e+308	-1.79769e+308	0.264731	0.353935	no
0.g1703	0.g1703	-	0:15952599-15954157	Ovary	Carcass	NOTEST	0	0	0	0	1	1	no
0.g1704	0.g1704	-	0:15965242-16010347	Ovary	Carcass	OK	1.27903	2.15651	0.753642	-1.10499	0.269164	0.358952	no
0.g1708	0.g1708	-	0:16031801-16037454	Ovary	Carcass	OK	1.84662	53.2663	4.85026	-9.15016	0	0	yes
0.g1709	0.g1709	-	0:16037517-16051824	Ovary	Carcass	OK	0.652983	0.766185	0.230647	-0.32488	0.745272	0.818877	no
0.g171	0.g171	-	0:1529008-1545255	Ovary	Carcass	OK	0.144609	0.667	2.20553	-0.323037	0.746667	0.819607	no
0.g1710	0.g1710	-	0:16051924-16057026	Ovary	Carcass	OK	1.39707	0.200017	-2.80421	3.61844	0.000296389	0.000839457	yes
0.g1712	0.g1712	-	0:16072777-16079944	Ovary	Carcass	OK	2.24079	1.86715	-0.263168	0.462481	0.643736	0.731516	no
0.g1713	0.g1713	-	0:16079990-16088304	Ovary	Carcass	OK	2.761	3.97298	0.525032	-0.968376	0.332857	0.42804	no
0.g1715	0.g1715	-	0:16109064-16220309	Ovary	Carcass	OK	4.72725	5.01271	0.0845883	-0.136101	0.891742	0.930662	no
0.g1716	0.g1716	-	0:16109064-16220309	Ovary	Carcass	OK	1.15734	5.1387	2.1506	-2.57683	0.0099711	0.0197418	yes
0.g1717	0.g1717	-	0:16221640-16230152	Ovary	Carcass	OK	14.3306	13.7686	-0.0577189	0.143397	0.885977	0.92676	no
0.g172	0.g172	-	0:1545352-1546708	Ovary	Carcass	NOTEST	0	0	0	0	1	1	no
0.g1721	0.g1721	-	0:16266749-16270022	Ovary	Carcass	OK	8.63528	1.8955	-2.18766	3.75425	0.000173865	0.000520201	yes
0.g1724	0.g1724	-	0:16294692-16296712	Ovary	Carcass	OK	33.1477	4.17173	-2.99019	6.0675	1.29919e-09	9.90635e-09	yes
0.g1728	0.g1728	-	0:16310210-16316386	Ovary	Carcass	OK	4.13972	7.62842	0.881852	-1.53298	0.12528	0.186477	no
0.g173	0.g173	-	0:1546762-1557322	Ovary	Carcass	OK	12.034	70.7255	2.55511	-1.99989	0.045512	0.0764816	no
0.g1737	0.g1737	-	0:16437736-16444787	Ovary	Carcass	OK	1.65415	11.793	2.83377	-5.28624	1.24858e-07	6.81436e-07	yes
0.g1739	0.g1739	-	0:16521912-16523566	Ovary	Carcass	OK	0.300859	0.0242371	-3.6338	1.98081	0.047613	0.0795947	no
0.g174	0.g174	-	0:1585212-1624765	Ovary	Carcass	OK	0.0466284	1.08269	4.53727	-5.49019	4.0151e-08	2.40761e-07	yes
0.g1742	0.g1742	-	0:16646466-16647676	Ovary	Carcass	LOWDATA	0	0	0	0	1	1	no
0.g1743	0.g1743	-	0:16682415-16685051	Ovary	Carcass	LOWDATA	0	0	0	0	1	1	no
0.g1744	0.g1744	-	0:16692020-16723362	Ovary	Carcass	OK	0.0258339	0.89298	5.11129	-3.91136	9.17773e-05	0.000293498	yes
0.g1745	0.g1745	-	0:16727670-16734663	Ovary	Carcass	NOTEST	0	0	0	0	1	1	no
0.g1746	0.g1746	-	0:16740801-16762380	Ovary	Carcass	OK	0.12966	0.700535	2.43372	-2.5384	0.0111362	0.0217793	yes
0.g1747	0.g1747	-	0:16826914-16833228	Ovary	Carcass	NOTEST	0	0	0	0	1	1	no
0.g1750	0.g1750	-	0:16908377-16910341	Ovary	Carcass	NOTEST	0.180869	0.0839152	-1.10794	0.706811	0.479684	1	no
0.g1752	0.g1752	-	0:16929664-16954722	Ovary	Carcass	OK	6.31842	148.257	4.55239	-0.457836	0.64707	0.734373	no
0.g1753	0.g1753	-	0:16929664-16954722	Ovary	Carcass	OK	16.0258	6.94698	-1.20594	0.760217	0.447125	0.546831	no
0.g1755	0.g1755	-	0:16955691-16973654	Ovary	Carcass	NOTEST	0	0	0	0	1	1	no
0.g1757	0.g1757	-	0:16955691-16973654	Ovary	Carcass	OK	0.565583	18.8541	5.05899	-4.56903	4.89995e-06	2.04077e-05	yes
0.g1761	0.g1761	-	0:17011274-17018468	Ovary	Carcass	NOTEST	0.032072	0.353386	3.46186	-2.10364	0.03541	1	no
0.g1771	0.g1771	-	0:17088434-17105518	Ovary	Carcass	NOTEST	0	0.0176514	1.79769e+308	1.79769e+308	0.176186	1	no
0.g1775	0.g1775	-	0:17153448-17163453	Ovary	Carcass	OK	0.0023509	0.861314	8.51718	-3.36404	0.000768092	0.00197067	yes
0.g1777	0.g1777	-	0:17207946-17331853	Ovary	Carcass	OK	1.60632	3.4206	1.09049	-1.83986	0.0657883	0.105873	no
0.g1778	0.g1778	-	0:17340750-17378439	Ovary	Carcass	OK	0.00422962	0.506287	6.90328	-4.56784	4.9277e-06	2.05043e-05	yes
0.g1779	0.g1779	-	0:17413304-17452609	Ovary	Carcass	OK	0	0.627769	1.79769e+308	1.79769e+308	0.0128792	0.0247987	yes
0.g1780	0.g1780	-	0:17486312-17521229	Ovary	Carcass	NOTEST	0.0876269	0.424623	2.27674	-1.09037	0.275549	1	no
0.g1781	0.g1781	-	0:17486312-17521229	Ovary	Carcass	NOTEST	0	0.313819	1.79769e+308	1.79769e+308	0.246378	1	no
0.g1782	0.g1782	-	0:17521238-17532643	Ovary	Carcass	NOTEST	0.00526863	0.180801	5.10083	-3.72734	0.000193514	1	no
0.g1783	0.g1783	-	0:17532743-17535043	Ovary	Carcass	NOTEST	0	0.0151375	1.79769e+308	1.79769e+308	0.20619	1	no
0.g1785	0.g1785	-	0:17553753-17556134	Ovary	Carcass	NOTEST	0	0	0	0	1	1	no
0.g1786	0.g1786	-	0:17556630-17558123	Ovary	Carcass	NOTEST	0.00630293	0.00990833	0.65262	-0.170048	0.864972	1	no
0.g1787	0.g1787	-	0:17558493-17615039	Ovary	Carcass	OK	0.646424	0.795904	0.300114	-0.481764	0.629974	0.720073	no
0.g1788	0.g1788	-	0:17615573-17616488	Ovary	Carcass	OK	5.83068	6.40568	0.135688	-0.206665	0.836272	0.89134	no
0.g1789	0.g1789	-	0:17618029-17622723	Ovary	Carcass	NOTEST	0	0	0	0	1	1	no
0.g1792	0.g1792	-	0:17629673-17632248	Ovary	Carcass	NOTEST	0	0.217232	1.79769e+308	1.79769e+308	0.0300457	1	no
0.g1796	0.g1796	-	0:17651014-17683475	Ovary	Carcass	OK	0.0705528	0.829603	3.55565	-0.205288	0.837347	0.891957	no
0.g1797	0.g1797	-	0:17651014-17683475	Ovary	Carcass	NOTEST	0	0.126213	1.79769e+308	1.79769e+308	0.478411	1	no
0.g1798	0.g1798	-	0:17651014-17683475	Ovary	Carcass	OK	13.2344	14.1892	0.100504	-0.213595	0.830863	0.887253	no
0.g1799	0.g1799	-	0:17683521-17701326	Ovary	Carcass	OK	0.93973	5.02464	2.4187	-3.28266	0.00102831	0.00256349	yes
0.g18	0.g18	-	0:123195-126718	Ovary	Carcass	OK	0.0152625	0.4778	4.96835	-4.07569	4.58789e-05	0.000156009	yes
0.g1800	0.g1800	-	0:17683521-17701326	Ovary	Carcass	OK	0.702817	18.6118	4.72693	-4.34647	1.38344e-05	5.21671e-05	yes
0.g1801	0.g1801	-	0:17701375-17702514	Ovary	Carcass	OK	0.171521	3.71287	4.43607	-4.70213	2.57457e-06	1.12506e-05	yes
0.g1803	0.g1803	-	0:17704831-17797685	Ovary	Carcass	OK	0.0238232	2.24665	6.55926	-7.57643	3.55271e-14	5.62848e-13	yes
0.g1806	0.g1806	-	0:17857538-17861002	Ovary	Carcass	NOTEST	0	0.0278675	1.79769e+308	1.79769e+308	0.119726	1	no
0.g1807	0.g1807	-	0:17920946-17932178	Ovary	Carcass	OK	0.27196	0.90935	1.74144	-2.37049	0.0177643	0.033062	yes
0.g1809	0.g1809	-	0:17945218-17960674	Ovary	Carcass	OK	1.76304	3.28285	0.896886	-1.58474	0.113025	0.170507	no
0.g1810	0.g1810	-	0:18001164-18004678	Ovary	Carcass	OK	0.966627	0.503794	-0.940124	0.0427543	0.965897	0.982441	no
0.g1811	0.g1811	-	0:18005214-18009927	Ovary	Carcass	OK	0.73584	0	-1.79769e+308	-1.79769e+308	0.288987	0.380409	no
0.g1812	0.g1812	-	0:18015609-18016600	Ovary	Carcass	NOTEST	0	0.0133952	1.79769e+308	1.79769e+308	0.31704	1	no
0.g1814	0.g1814	-	0:18048733-18065062	Ovary	Carcass	OK	0.0912331	4.49764	5.62347	-8.69116	0	0	yes
0.g1816	0.g1816	-	0:18078302-18091427	Ovary	Carcass	OK	0.101551	2.04462	4.33155	-4.58145	4.61761e-06	1.93215e-05	yes
0.g1817	0.g1817	-	0:18091482-18093039	Ovary	Carcass	OK	0.10587	2.5259	4.57643	-4.01799	5.86958e-05	0.000195951	yes
0.g1818	0.g1818	-	0:18093105-18125202	Ovary	Carcass	OK	20.6304	21.5554	0.0632741	-0.146623	0.88343	0.925343	no
0.g1819	0.g1819	-	0:18150908-18156253	Ovary	Carcass	OK	0.301692	0.135979	-1.14969	0.395318	0.692608	0.774006	no
0.g1822	0.g1822	-	0:18166138-18166942	Ovary	Carcass	OK	0	10.4971	1.79769e+308	1.79769e+308	0.00123625	0.0030313	yes
0.g1827	0.g1827	-	0:18221738-18222413	Ovary	Carcass	NOTEST	0.0389387	0	-1.79769e+308	-1.79769e+308	0.208381	1	no
0.g1828	0.g1828	-	0:18222415-18226788	Ovary	Carcass	NOTEST	0.0196896	0.0215007	0.126955	-0.0739749	0.94103	1	no
0.g1829	0.g1829	-	0:18227172-18228848	Ovary	Carcass	NOTEST	0.00590243	0.00926694	0.650786	-0.16957	0.865348	1	no
0.g183	0.g183	-	0:1664102-1677345	Ovary	Carcass	OK	3.90005	64.8577	4.05572	-8.57748	0	0	yes
0.g1831	0.g1831	-	0:18230883-18232709	Ovary	Carcass	NOTEST	0.0695085	0.382526	2.4603	-0.823907	0.409992	1	no
0.g1836	0.g1836	-	0:18254327-18256323	Ovary	Carcass	OK	16.2642	6.15539	-1.40178	2.39552	0.0165967	0.0310889	yes
0.g1839	0.g1839	-	0:18260213-18261728	Ovary	Carcass	NOTEST	0.091855	0	-1.79769e+308	-1.79769e+308	0.479393	1	no
0.g1843	0.g1843	-	0:18270217-18287031	Ovary	Carcass	OK	0	1.18701	1.79769e+308	1.79769e+308	0.0252659	0.04543	yes
0.g1844	0.g1844	-	0:18287658-18289181	Ovary	Carcass	OK	0.00461391	0.683682	7.21119	-2.56379	0.0103537	0.0204137	yes
0.g1846	0.g1846	-	0:18317833-18366896	Ovary	Carcass	OK	0.0835042	0.898396	3.42743	-0.705046	0.480781	0.579375	no
0.g1847	0.g1847	-	0:18317833-18366896	Ovary	Carcass	NOTEST	0.0224285	0.428021	4.25427	-0.317796	0.750639	1	no
0.g1848	0.g1848	-	0:18317833-18366896	Ovary	Carcass	OK	0.0529565	52.801	9.96154	-6.34683	2.19795e-10	1.87884e-09	yes
0.g1849	0.g1849	-	0:18368596-18370473	Ovary	Carcass	OK	0.00537332	9.43223	10.7776	-4.5517	5.32142e-06	2.20098e-05	yes
0.g1853	0.g1853	-	0:18384414-18386576	Ovary	Carcass	OK	4.71707	14.1152	1.58128	-2.89027	0.00384913	0.00838609	yes
0.g1855	0.g1855	-	0:18388856-18394902	Ovary	Carcass	OK	34.4719	17.6811	-0.96321	2.07927	0.0375922	0.0647004	no
0.g1856	0.g1856	-	0:18395095-18396606	Ovary	Carcass	NOTEST	0	0.0185571	1.79769e+308	1.79769e+308	0.319464	1	no
0.g1859	0.g1859	-	0:18411208-18415486	Ovary	Carcass	OK	52.8699	34.2892	-0.624694	1.4444	0.148627	0.216038	no
0.g186	0.g186	-	0:1679012-1681717	Ovary	Carcass	NOTEST	0	0.0427636	1.79769e+308	1.79769e+308	0.300897	1	no
0.g1862	0.g1862	-	0:18444371-18447046	Ovary	Carcass	NOTEST	0	0	0	0	1	1	no
0.g187	0.g187	-	0:1685070-1685882	Ovary	Carcass	OK	0.140806	0.617212	2.13206	-1.49609	0.134631	0.198266	no
0.g1872	0.g1872	-	0:18554967-18559351	Ovary	Carcass	NOTEST	0.00428411	0.0401332	3.22773	-1.6062	0.10823	1	no
0.g1875	0.g1875	-	0:18578913-18590987	Ovary	Carcass	OK	0.235175	0.185844	-0.339642	0.11354	0.909602	0.944028	no
0.g1885	0.g1885	-	0:18631403-18663919	Ovary	Carcass	NOTEST	0	0.252074	1.79769e+308	1.79769e+308	0.149407	1	no
0.g1886	0.g1886	-	0:18631403-18663919	Ovary	Carcass	OK	0	0.845747	1.79769e+308	1.79769e+308	0.223502	0.306913	no
0.g1887	0.g1887	-	0:18665922-18667363	Ovary	Carcass	OK	0.299962	0.0144812	-4.37252	1.44529	0.148378	0.21578	no
0.g189	0.g189	-	0:1714346-1720251	Ovary	Carcass	NOTEST	0.00263491	0	-1.79769e+308	-1.79769e+308	0.267942	1	no
0.g1892	0.g1892	-	0:18679689-18682632	Ovary	Carcass	OK	2.94871	1.10545	-1.41545	2.3144	0.0206457	0.0378666	yes
0.g1896	0.g1896	-	0:18689224-18726147	Ovary	Carcass	OK	9.04676	1.34201	-2.75301	2.69739	0.00698843	0.0143297	yes
0.g1901	0.g1901	-	0:18805283-18809813	Ovary	Carcass	NOTEST	0	0	0	0	1	1	no
0.g1904	0.g1904	-	0:18870463-18885340	Ovary	Carcass	NOTEST	0.00859992	0.0954418	3.47223	-1.58164	0.113731	1	no
0.g1905	0.g1905	-	0:18885982-18899043	Ovary	Carcass	OK	8.3203	1.67188	-2.31516	4.11662	3.84464e-05	0.0001328	yes
0.g1909	0.g1909	-	0:18918656-18921698	Ovary	Carcass	OK	0.243388	46.3184	7.57218	-9.80054	0	0	yes
0.g191	0.g191	-	0:1740120-1741681	Ovary	Carcass	NOTEST	0	0	0	0	1	1	no
0.g1911	0.g1911	-	0:18934858-18958577	Ovary	Carcass	OK	0.157625	9.10462	5.85203	-0.281007	0.778705	0.845459	no
0.g1912	0.g1912	-	0:18934858-18958577	Ovary	Carcass	OK	0.994649	2.64371	1.41031	-0.171919	0.863501	0.911372	no
0.g1921	0.g1921	-	0:18970684-18982189	Ovary	Carcass	OK	40.0576	4.06223	-3.30173	2.03832	0.0415179	0.0705766	no
0.g1924	0.g1924	-	0:18998938-19002641	Ovary	Carcass	OK	16.0249	1.84666	-3.11732	6.03972	1.54379e-09	1.16231e-08	yes
0.g1928	0.g1928	-	0:19023351-19024760	Ovary	Carcass	OK	4.18626	3.12301	-0.422727	0.674033	0.50029	0.597669	no
0.g193	0.g193	-	0:1752561-1774529	Ovary	Carcass	NOTEST	0	0.268673	1.79769e+308	1.79769e+308	0.353415	1	no
0.g1931	0.g1931	-	0:19032650-19036699	Ovary	Carcass	OK	2.08584	0.475252	-2.13387	1.5946	0.110802	0.167662	no
0.g1933	0.g1933	-	0:19043322-19051970	Ovary	Carcass	OK	0.449325	2.92203	2.70114	-1.12269	0.261568	0.350229	no
0.g1934	0.g1934	-	0:19043322-19051970	Ovary	Carcass	OK	0.895349	3.73802	2.06175	-2.29465	0.0217532	0.0396798	yes
0.g1937	0.g1937	-	0:19060500-19067042	Ovary	Carcass	OK	1.69504	2.58333	0.607915	-0.660352	0.509028	0.605686	no
0.g194	0.g194	-	0:1774587-1796354	Ovary	Carcass	OK	0.0705432	7.98017	6.82177	-3.12391	0.00178463	0.00420461	yes
0.g1943	0.g1943	-	0:19076090-19090070	Ovary	Carcass	NOTEST	0.167136	0.403537	1.27168	-0.00193966	0.998452	1	no
0.g1945	0.g1945	-	0:19092490-19097961	Ovary	Carcass	OK	0.00799179	0.807044	6.65799	-4.65292	3.27263e-06	1.40814e-05	yes
0.g1948	0.g1948	-	0:19102655-19104620	Ovary	Carcass	OK	21.5362	31.2155	0.535498	-1.30639	0.191419	0.268573	no
0.g195	0.g195	-	0:1774587-1796354	Ovary	Carcass	OK	0	2.65443	1.79769e+308	1.79769e+308	0.241546	0.327776	no
0.g1954	0.g1954	-	0:19122024-19226470	Ovary	Carcass	OK	4.70232	6.24663	0.409705	-0.724926	0.468497	0.567551	no
0.g1955	0.g1955	-	0:19229034-19233128	Ovary	Carcass	OK	12.0864	5.83696	-1.0501	2.40023	0.0163848	0.0307177	yes
0.g1956	0.g1956	-	0:19233657-19239705	Ovary	Carcass	OK	22.2761	6.57585	-1.76025	2.87781	0.00400442	0.00868592	yes
0.g1958	0.g1958	-	0:19239864-19240654	Ovary	Carcass	NOTEST	0	0.126169	1.79769e+308	1.79769e+308	0.122496	1	no
0.g1959	0.g1959	-	0:19240700-19254514	Ovary	Carcass	OK	12.4437	5.43612	-1.19477	2.92951	0.00339502	0.00749093	yes
0.g196	0.g196	-	0:1797729-1798881	Ovary	Carcass	OK	0.0238203	22.0918	9.8571	-6.62485	3.47591e-11	3.39156e-10	yes
0.g1966	0.g1966	-	0:19290995-19309178	Ovary	Carcass	OK	0.911735	0.276952	-1.71898	0.532448	0.594416	0.686606	no
0.g1967	0.g1967	-	0:19310075-19318968	Ovary	Carcass	OK	0.313756	0.0829906	-1.91862	2.12246	0.0337988	0.0588608	no
0.g1968	0.g1968	-	0:19325018-19327767	Ovary	Carcass	NOTEST	0	0.360173	1.79769e+308	1.79769e+308	0.0101826	1	no
0.g1969	0.g1969	-	0:19347998-19387723	Ovary	Carcass	OK	0.0647863	0.579533	3.16113	-1.6474	0.0994765	0.152506	no
0.g197	0.g197	-	0:1799651-1814931	Ovary	Carcass	OK	5.53985	4.90631	-0.175208	0.356912	0.721158	0.798348	no
0.g1971	0.g1971	-	0:19393678-19433192	Ovary	Carcass	OK	0.426874	3.34633	2.9707	-3.50191	0.000461936	0.00125066	yes
0.g1972	0.g1972	-	0:19433238-19456106	Ovary	Carcass	OK	1.60768	11.7577	2.87055	-6.19536	5.81532e-10	4.66005e-09	yes
0.g1974	0.g1974	-	0:19457544-19458608	Ovary	Carcass	OK	0.0434683	0.486762	3.48518	-2.09427	0.0362357	0.0626544	no
0.g1976	0.g1976	-	0:19460106-19461299	Ovary	Carcass	LOWDATA	0.377327	140.496	8.5405	0	1	1	no
0.g1979	0.g1979	-	0:19465383-19484839	Ovary	Carcass	OK	0.00571799	0.51722	6.49913	-4.07982	4.50702e-05	0.000153434	yes
0.g198	0.g198	-	0:1820251-1854060	Ovary	Carcass	OK	13.6759	23.1745	0.760908	-1.63577	0.101887	0.155642	no
0.g1980	0.g1980	-	0:19516183-19518329	Ovary	Carcass	OK	0	5.02752	1.79769e+308	1.79769e+308	0.226961	0.310996	no
0.g1986	0.g1986	-	0:19557829-19567019	Ovary	Carcass	OK	0.5323	2.84752	2.41939	-1.25474	0.209573	0.290365	no
0.g1988	0.g1988	-	0:19567599-19569314	Ovary	Carcass	OK	1.77233	0.164215	-3.43199	3.63917	0.000273518	0.00078035	yes
0.g1989	0.g1989	-	0:19570073-19576923	Ovary	Carcass	OK	0.963553	0.717508	-0.425368	0.0268202	0.978603	0.989958	no
0.g1990	0.g1990	-	0:19578489-19581759	Ovary	Carcass	OK	5.26207	0.924714	-2.50855	4.17413	2.99124e-05	0.000105434	yes
0.g1991	0.g1991	-	0:19582000-19583389	Ovary	Carcass	OK	5.06598	17.094	1.75458	-3.3876	0.000705059	0.00183031	yes
0.g1997	0.g1997	-	0:19599039-19604186	Ovary	Carcass	NOTEST	0.182404	0.152647	-0.256941	0.310987	0.75581	1	no
0.g1998	0.g1998	-	0:19619099-19622829	Ovary	Carcass	NOTEST	0.0895063	0.0101421	-3.14163	1.71568	0.0862204	1	no
0.g1999	0.g1999	-	0:19627381-19683549	Ovary	Carcass	NOTEST	0.0742784	0.0706963	-0.071308	0.0789492	0.937073	1	no
0.g2	0.g2	-	0:12841-15865	Ovary	Carcass	OK	0.300192	1.41327	2.23508	-2.81573	0.00486669	0.0103289	yes
0.g200	0.g200	-	0:1856730-1859141	Ovary	Carcass	NOTEST	0.0274463	0.40055	3.8673	-3.00355	0.00266846	1	no
0.g2000	0.g2000	-	0:19683595-19772175	Ovary	Carcass	OK	2.71985	0.926907	-1.55303	0.221834	0.824443	0.882509	no
0.g2001	0.g2001	-	0:19683595-19772175	Ovary	Carcass	NOTEST	0.00676165	0.0187964	1.47501	-0.00350523	0.997203	1	no
0.g2003	0.g2003	-	0:19772275-19804091	Ovary	Carcass	OK	11.9952	5.98007	-1.00422	2.26641	0.0234265	0.0424047	yes
0.g2004	0.g2004	-	0:19804454-19814917	Ovary	Carcass	OK	6.68154	5.51898	-0.27578	0.502667	0.615199	0.706156	no
0.g2005	0.g2005	-	0:19814965-19817790	Ovary	Carcass	OK	80.7782	24.4459	-1.72438	4.15921	3.19355e-05	0.000111774	yes
0.g2007	0.g2007	-	0:19819615-19834159	Ovary	Carcass	OK	6.69131	11.8058	0.819132	-1.77799	0.075406	0.119351	no
0.g2009	0.g2009	-	0:19854093-19877275	Ovary	Carcass	OK	0.0107239	8.32805	9.601	-7.89258	2.88658e-15	5.42641e-14	yes
0.g2012	0.g2012	-	0:19887124-19888725	Ovary	Carcass	OK	0.121082	1.22034	3.33323	-2.57577	0.0100016	0.0197891	yes
0.g2013	0.g2013	-	0:19892515-19899768	Ovary	Carcass	OK	0.791209	0.491236	-0.687642	0.853553	0.393353	0.492556	no
0.g2014	0.g2014	-	0:19901613-19902705	Ovary	Carcass	OK	0.155116	0.523489	1.75481	-1.3703	0.170594	0.24299	no
0.g2015	0.g2015	-	0:19904175-19909777	Ovary	Carcass	OK	9.5672	10.0242	0.0673208	-0.160584	0.872421	0.917331	no
0.g2017	0.g2017	-	0:19914339-19916974	Ovary	Carcass	NOTEST	0.0506268	0.0371611	-0.446111	0.00934247	0.992546	1	no
0.g2019	0.g2019	-	0:19980318-20073649	Ovary	Carcass	NOTEST	0.0179383	0.0406603	1.18058	-0.55251	0.580599	1	no
0.g2020	0.g2020	-	0:20095829-20101319	Ovary	Carcass	OK	0.27793	0.0272271	-3.35161	2.35581	0.0184823	0.0342632	yes
0.g2030	0.g2030	-	0:20142246-20145503	Ovary	Carcass	OK	0.0764882	1.60413	4.39041	-0.54941	0.582724	0.675626	no
0.g2031	0.g2031	-	0:20146548-20171266	Ovary	Carcass	OK	0.00499909	2.86477	9.16254	-5.05581	4.28577e-07	2.15538e-06	yes
0.g2032	0.g2032	-	0:20172125-20174356	Ovary	Carcass	OK	0	2.80145	1.79769e+308	1.79769e+308	0.000995772	0.00249277	yes
0.g2035	0.g2035	-	0:20194176-20199480	Ovary	Carcass	OK	80.0362	15.6626	-2.35333	5.56452	2.62876e-08	1.62008e-07	yes
0.g2039	0.g2039	-	0:20209876-20219206	Ovary	Carcass	OK	0.127604	0.47908	1.90859	-0.207696	0.835466	0.8908	no
0.g2040	0.g2040	-	0:20222387-20235685	Ovary	Carcass	NOTEST	0.00600393	0.293268	5.61017	-0.226838	0.82055	1	no
0.g2041	0.g2041	-	0:20239232-20248716	Ovary	Carcass	OK	118.258	57.6463	-1.03664	1.53104	0.12576	0.187075	no
0.g2043	0.g2043	-	0:20249376-20265732	Ovary	Carcass	OK	24.6379	7.89049	-1.64269	3.63119	0.000282118	0.000802841	yes
0.g2046	0.g2046	-	0:20269549-20270486	Ovary	Carcass	NOTEST	0.0162339	0.216892	3.7399	-0.747606	0.454698	1	no
0.g2051	0.g2051	-	0:20289891-20302249	Ovary	Carcass	NOTEST	0.00759591	0.0519231	2.77308	-0.16604	0.868125	1	no
0.g2054	0.g2054	-	0:20310255-20316016	Ovary	Carcass	OK	5.86143	57.5612	3.29577	-7.4403	1.00364e-13	1.46574e-12	yes
0.g2057	0.g2057	-	0:20321105-20366105	Ovary	Carcass	OK	66.0494	66.6326	0.0126831	-0.0242268	0.980672	0.991061	no
0.g2059	0.g2059	-	0:20370036-20372095	Ovary	Carcass	NOTEST	0.0252439	0.06068	1.26528	-0.0203383	0.983774	1	no
0.g2062	0.g2062	-	0:20373881-20480545	Ovary	Carcass	OK	2.22809	3.97901	0.836598	-1.39334	0.163517	0.234452	no
0.g2065	0.g2065	-	0:20501080-20503654	Ovary	Carcass	NOTEST	0.0161144	0.0484364	1.58774	-0.869997	0.384302	1	no
0.g2067	0.g2067	-	0:20512580-20514294	Ovary	Carcass	OK	0.0313037	0.525612	4.06959	-3.05698	0.00223579	0.0051406	yes
0.g2069	0.g2069	-	0:20516053-20517544	Ovary	Carcass	OK	0.0191032	2.65098	7.11657	-4.1865	2.83283e-05	0.000100324	yes
0.g2072	0.g2072	-	0:20525114-20526499	Ovary	Carcass	OK	2.24313	0.408442	-2.45731	2.80849	0.00497747	0.0105466	yes
0.g2074	0.g2074	-	0:20526500-20566299	Ovary	Carcass	OK	0.986754	5.65732	2.51936	-1.07673	0.2816	0.371996	no
0.g2075	0.g2075	-	0:20526500-20566299	Ovary	Carcass	OK	2.63498	32.6779	3.63245	-2.07342	0.0381332	0.0655058	no
0.g2076	0.g2076	-	0:20566300-20577715	Ovary	Carcass	OK	0.120669	5.09231	5.39919	-0.481605	0.630086	0.72011	no
0.g2077	0.g2077	-	0:20566300-20577715	Ovary	Carcass	OK	0.254523	4.69655	4.20573	-0.130922	0.895837	0.933632	no
0.g2079	0.g2079	-	0:20577718-20585594	Ovary	Carcass	OK	31.0267	6.09522	-2.34776	5.58203	2.37729e-08	1.47116e-07	yes
0.g208	0.g208	-	0:1901246-1917188	Ovary	Carcass	NOTEST	0.0161577	0.0414905	1.36056	-0.285075	0.775587	1	no
0.g2081	0.g2081	-	0:20591962-20594344	Ovary	Carcass	OK	4.74558	5.3525	0.173631	-0.28431	0.776173	0.843323	no
0.g2086	0.g2086	-	0:20615724-20649258	Ovary	Carcass	OK	6.32908	0.213517	-4.88957	0.464235	0.642479	0.730584	no
0.g209	0.g209	-	0:1901246-1917188	Ovary	Carcass	OK	0.00313545	2.50161	9.63997	-1.83301	0.0668011	0.107233	no
0.g2090	0.g2090	-	0:20649259-20728822	Ovary	Carcass	OK	36.9779	15.0112	-1.30062	1.70693	0.0878345	0.136194	no
0.g2091	0.g2091	-	0:20649259-20728822	Ovary	Carcass	NOTEST	0.02087	0	-1.79769e+308	-1.79769e+308	0.499396	1	no
0.g2092	0.g2092	-	0:20649259-20728822	Ovary	Carcass	LOWDATA	0.520982	0	-1.79769e+308	0	1	1	no
0.g2094	0.g2094	-	0:20649259-20728822	Ovary	Carcass	OK	15.7039	11.4562	-0.454999	0.281205	0.778553	0.845397	no
0.g2098	0.g2098	-	0:20793302-20936197	Ovary	Carcass	OK	10.0291	5.31022	-0.917342	0.524685	0.599802	0.691492	no
0.g2099	0.g2099	-	0:20793302-20936197	Ovary	Carcass	OK	0.0853363	0.481008	2.49483	-0.00577415	0.995393	0.998791	no
0.g210	0.g210	-	0:1901246-1917188	Ovary	Carcass	NOTEST	0.00375312	0.0945786	4.65535	-0.934762	0.349911	1	no
0.g2100	0.g2100	-	0:20936243-20941593	Ovary	Carcass	OK	46.678	23.1255	-1.01326	2.43533	0.014878	0.0281044	yes
0.g2102	0.g2102	-	0:20941594-20993239	Ovary	Carcass	NOTEST	0.0171295	0.115954	2.759	-0.0167656	0.986624	1	no
0.g2103	0.g2103	-	0:20993303-21067707	Ovary	Carcass	OK	0.500788	0.750793	0.584214	-1.11001	0.266995	0.35659	no
0.g2106	0.g2106	-	0:21186763-21188129	Ovary	Carcass	NOTEST	0	0	0	0	1	1	no
0.g2108	0.g2108	-	0:21292703-21313443	Ovary	Carcass	OK	0.0110363	0.771553	6.12743	-2.41043	0.0159335	0.0299279	yes
0.g2109	0.g2109	-	0:21313444-21317593	Ovary	Carcass	OK	2.15386	0.145508	-3.88775	4.87141	1.10804e-06	5.22389e-06	yes
0.g211	0.g211	-	0:1934027-1941670	Ovary	Carcass	OK	4.21108	2.64859	-0.66897	1.08664	0.277196	0.367315	no
0.g2110	0.g2110	-	0:21366079-21383043	Ovary	Carcass	NOTEST	0.120591	0.0373198	-1.69211	1.68117	0.0927293	1	no
0.g2111	0.g2111	-	0:21383143-21392935	Ovary	Carcass	OK	22.107	5.96752	-1.8893	4.3614	1.29232e-05	4.8999e-05	yes
0.g2112	0.g2112	-	0:21393205-21429483	Ovary	Carcass	OK	13.726	13.7744	0.00507526	-0.0114767	0.990843	0.996909	no
0.g2113	0.g2113	-	0:21479339-21587163	Ovary	Carcass	NOTEST	0.0443648	0.132504	1.57855	-0.159537	0.873246	1	no
0.g2115	0.g2115	-	0:21479339-21587163	Ovary	Carcass	OK	7.71866	3.02856	-1.34972	1.24128	0.214501	0.296414	no
0.g2116	0.g2116	-	0:21589083-21592007	Ovary	Carcass	OK	0.416234	0.023737	-4.13218	2.82749	0.00469151	0.00999259	yes
0.g2117	0.g2117	-	0:21593263-21783708	Ovary	Carcass	FAIL	28.2656	0.959486	0	0	1	1	no
0.g2118	0.g2118	-	0:21593263-21783708	Ovary	Carcass	FAIL	0.00254855	0.123124	0	0	1	1	no
0.g2119	0.g2119	-	0:21783709-21792513	Ovary	Carcass	OK	0.339318	0.427517	0.333341	-0.422477	0.672677	0.757205	no
0.g212	0.g212	-	0:1946422-1947275	Ovary	Carcass	NOTEST	0.00940764	0.250715	4.73607	-1.62631	0.103884	1	no
0.g2120	0.g2120	-	0:21793264-21993093	Ovary	Carcass	NOTEST	0.178193	0.228944	0.361551	-0.0503721	0.959826	1	no
0.g2121	0.g2121	-	0:21793264-21993093	Ovary	Carcass	NOTEST	0.00882811	0.100554	3.50973	-0.405307	0.685252	1	no
0.g2122	0.g2122	-	0:21793264-21993093	Ovary	Carcass	NOTEST	0.0313151	0.058677	0.905937	-0.279989	0.779486	1	no
0.g2123	0.g2123	-	0:21793264-21993093	Ovary	Carcass	NOTEST	0.00689165	0.00161699	-2.09154	0.075927	0.939477	1	no
0.g2124	0.g2124	-	0:21793264-21993093	Ovary	Carcass	NOTEST	0	0.00144329	1.79769e+308	1.79769e+308	0.497839	1	no
0.g2125	0.g2125	-	0:21793264-21993093	Ovary	Carcass	NOTEST	0.00993074	0.00543817	-0.868781	0.0378801	0.969783	1	no
0.g2126	0.g2126	-	0:21993258-22185053	Ovary	Carcass	OK	0.227125	0.738266	1.70065	-3.75806	0.000171234	0.000513186	yes
0.g2127	0.g2127	-	0:22193258-22375393	Ovary	Carcass	OK	0.150289	0.505447	1.74982	-3.65024	0.000261997	0.000752265	yes
0.g2128	0.g2128	-	0:22393260-22592451	Ovary	Carcass	NOTEST	0.0900315	0.413884	2.20073	-2.52406	0.0116008	1	no
0.g2129	0.g2129	-	0:22593261-22783533	Ovary	Carcass	NOTEST	0.0320424	0.155627	2.28004	-2.01593	0.0438076	1	no
0.g2130	0.g2130	-	0:22593261-22783533	Ovary	Carcass	NOTEST	0.174057	0.262884	0.594863	-0.895394	0.370577	1	no
0.g2131	0.g2131	-	0:22783534-22793023	Ovary	Carcass	NOTEST	0.0851877	0.401079	2.23517	-2.22295	0.0262193	1	no
0.g2132	0.g2132	-	0:22793291-22986576	Ovary	Carcass	OK	0.708218	0.361027	-0.972088	0.738756	0.460055	0.559213	no
0.g2133	0.g2133	-	0:22793291-22986576	Ovary	Carcass	OK	2.44539	2.39269	-0.0314297	0.0664727	0.947001	0.969165	no
0.g2134	0.g2134	-	0:22986623-22993228	Ovary	Carcass	NOTEST	0	0.00457036	1.79769e+308	1.79769e+308	0.311146	1	no
0.g2135	0.g2135	-	0:22993268-23193128	Ovary	Carcass	OK	2.20495	1.40731	-0.647807	1.12901	0.258893	0.347216	no
0.g2136	0.g2136	-	0:22993268-23193128	Ovary	Carcass	OK	2.9155	1.60797	-0.858502	1.3182	0.187437	0.263605	no
0.g2137	0.g2137	-	0:23193258-23256723	Ovary	Carcass	NOTEST	0.043282	0.284157	2.71485	-3.8719	0.000107988	1	no
0.g2138	0.g2138	-	0:23383349-23387943	Ovary	Carcass	NOTEST	0.114615	0.131849	0.202088	-0.206024	0.836772	1	no
0.g2139	0.g2139	-	0:23389713-23392638	Ovary	Carcass	NOTEST	0.0966172	0.0775154	-0.317796	0.27704	0.78175	1	no
0.g2140	0.g2140	-	0:23393258-23547243	Ovary	Carcass	FAIL	1.10003	0.590098	0	0	1	1	no
0.g2141	0.g2141	-	0:23547289-23580353	Ovary	Carcass	NOTEST	0.0218569	0.296079	3.75983	-4.40747	1.04583e-05	1	no
0.g215	0.g215	-	0:1967493-1981125	Ovary	Carcass	OK	0	0.741522	1.79769e+308	1.79769e+308	0.00630505	0.0130571	yes
0.g216	0.g216	-	0:1981225-1993140	Ovary	Carcass	NOTEST	0	0.075434	1.79769e+308	1.79769e+308	0.0304873	1	no
0.g224	0.g224	-	0:2074615-2079186	Ovary	Carcass	NOTEST	0.0102305	0.0367518	1.84494	-0.855866	0.392072	1	no
0.g23	0.g23	-	0:130059-143504	Ovary	Carcass	LOWDATA	29.3948	6.12335	-2.26316	0	1	1	no
0.g231	0.g231	-	0:2109550-2110368	Ovary	Carcass	OK	14.0534	8.45436	-0.73315	1.30193	0.192942	0.270498	no
0.g235	0.g235	-	0:2125002-2130708	Ovary	Carcass	OK	23.9052	16.4162	-0.542209	1.27748	0.201433	0.280822	no
0.g237	0.g237	-	0:2132026-2134318	Ovary	Carcass	NOTEST	0	0	0	0	1	1	no
0.g239	0.g239	-	0:2138418-2139017	Ovary	Carcass	OK	0.107148	3.38373	4.98094	-4.03041	5.56794e-05	0.000186576	yes
0.g240	0.g240	-	0:2143750-2144948	Ovary	Carcass	NOTEST	0	0.235993	1.79769e+308	1.79769e+308	0.375203	1	no
0.g241	0.g241	-	0:2144999-2146018	Ovary	Carcass	OK	0	1.5806	1.79769e+308	1.79769e+308	0.00925242	0.0184781	yes
0.g242	0.g242	-	0:2146614-2147538	Ovary	Carcass	OK	0	70.2749	1.79769e+308	1.79769e+308	9.07826e-05	0.000290524	yes
0.g243	0.g243	-	0:2147938-2148791	Ovary	Carcass	OK	0	1.60177	1.79769e+308	1.79769e+308	0.0279994	0.0497761	yes
0.g244	0.g244	-	0:2148903-2149958	Ovary	Carcass	OK	0	161.401	1.79769e+308	1.79769e+308	6.49883e-06	2.63568e-05	yes
0.g246	0.g246	-	0:2159080-2161218	Ovary	Carcass	NOTEST	0	0	0	0	1	1	no
0.g249	0.g249	-	0:2181745-2182568	Ovary	Carcass	NOTEST	0	0	0	0	1	1	no
0.g25	0.g25	-	0:144858-164512	Ovary	Carcass	OK	3.27994	25.8787	2.98002	-4.87604	1.08237e-06	5.11124e-06	yes
0.g252	0.g252	-	0:2188007-2190968	Ovary	Carcass	NOTEST	0	0	0	0	1	1	no
0.g253	0.g253	-	0:2191068-2191777	Ovary	Carcass	NOTEST	0	0	0	0	1	1	no
0.g255	0.g255	-	0:2199886-2201685	Ovary	Carcass	OK	3.42548	0.555084	-2.62553	3.28322	0.0010263	0.00255919	yes
0.g256	0.g256	-	0:2201785-2250482	Ovary	Carcass	OK	0.494992	2.26384	2.19329	-4.21855	2.4588e-05	8.84754e-05	yes
0.g258	0.g258	-	0:2256298-2261172	Ovary	Carcass	OK	16.895	5.83319	-1.53424	2.87384	0.00405519	0.00878651	yes
0.g26	0.g26	-	0:168318-189493	Ovary	Carcass	OK	53.6135	52.4778	-0.0308891	0.0464849	0.962924	0.980509	no
0.g262	0.g262	-	0:2271725-2274155	Ovary	Carcass	NOTEST	0	0.0258815	1.79769e+308	1.79769e+308	0.142704	1	no
0.g265	0.g265	-	0:2277957-2292955	Ovary	Carcass	NOTEST	0.00213551	0.00408929	0.937271	-0.152236	0.879001	1	no
0.g268	0.g268	-	0:2308574-2311435	Ovary	Carcass	NOTEST	0	0	0	0	1	1	no
0.g271	0.g271	-	0:2311487-2315780	Ovary	Carcass	NOTEST	0	0.0108467	1.79769e+308	1.79769e+308	0.460543	1	no
0.g272	0.g272	-	0:2315783-2321875	Ovary	Carcass	NOTEST	0.00373354	0.122635	5.03769	-2.05432	0.0399447	1	no
0.g273	0.g273	-	0:2325139-2326945	Ovary	Carcass	OK	0.00393718	1.72858	8.77821	-3.14374	0.00166804	0.00395907	yes
0.g274	0.g274	-	0:2344209-2352851	Ovary	Carcass	OK	0.637588	7.59254	3.57389	-5.93212	2.99048e-09	2.14525e-08	yes
0.g276	0.g276	-	0:2386458-2395235	Ovary	Carcass	OK	3.17463	2.44501	-0.376746	0.547857	0.58379	0.676463	no
0.g277	0.g277	-	0:2396771-2397798	Ovary	Carcass	NOTEST	0	0.0324042	1.79769e+308	1.79769e+308	0.243011	1	no
0.g279	0.g279	-	0:2445150-2447018	Ovary	Carcass	NOTEST	0	0	0	0	1	1	no
0.g28	0.g28	-	0:189598-193458	Ovary	Carcass	OK	0.0123473	0.539377	5.44903	-0.498492	0.618138	0.708622	no
0.g280	0.g280	-	0:2456605-2458956	Ovary	Carcass	OK	0	0.520337	1.79769e+308	1.79769e+308	0.272628	0.362537	no
0.g281	0.g281	-	0:2459137-2461158	Ovary	Carcass	OK	0.0284254	12.9392	8.83035	-7.24036	4.4742e-13	6.00601e-12	yes
0.g282	0.g282	-	0:2461844-2463618	Ovary	Carcass	OK	7.81697	0.658103	-3.57022	5.00643	5.54489e-07	2.74702e-06	yes
0.g288	0.g288	-	0:2477641-2481740	Ovary	Carcass	NOTEST	0.0364914	0	-1.79769e+308	-1.79769e+308	0.376597	1	no
0.g290	0.g290	-	0:2516901-2518358	Ovary	Carcass	NOTEST	0	0	0	0	1	1	no
0.g291	0.g291	-	0:2527037-2537342	Ovary	Carcass	NOTEST	0	0	0	0	1	1	no
0.g292	0.g292	-	0:2537392-2541532	Ovary	Carcass	NOTEST	0	0.00807352	1.79769e+308	1.79769e+308	0.20619	1	no
0.g295	0.g295	-	0:2553532-2565455	Ovary	Carcass	NOTEST	0	0	0	0	1	1	no
0.g296	0.g296	-	0:2565502-2608103	Ovary	Carcass	OK	0.00173464	0.493071	8.15101	-3.21097	0.00132286	0.00321641	yes
0.g298	0.g298	-	0:2623972-2632552	Ovary	Carcass	OK	0.0311701	0.472256	3.92133	-0.0268364	0.97859	0.989958	no
0.g3	0.g3	-	0:16692-46087	Ovary	Carcass	OK	1.51675	6.02561	1.99013	-2.00166	0.0453209	0.0762605	no
0.g30	0.g30	-	0:196984-228558	Ovary	Carcass	OK	100.938	44.4375	-1.18361	1.91897	0.0549884	0.09054	no
0.g300	0.g300	-	0:2632657-2634522	Ovary	Carcass	LOWDATA	31.7144	5.78623	-2.45444	0	1	1	no
0.g302	0.g302	-	0:2640846-2644174	Ovary	Carcass	LOWDATA	105.149	208.316	0.986332	0	1	1	no
0.g303	0.g303	-	0:2646068-2647272	Ovary	Carcass	OK	2.98449	2.52627	-0.240475	0.350197	0.726191	0.802642	no
0.g308	0.g308	-	0:2657302-2658317	Ovary	Carcass	OK	31.4684	19.948	-0.657661	1.40671	0.159513	0.229666	no
0.g309	0.g309	-	0:2658324-2659582	Ovary	Carcass	NOTEST	0	0.266527	1.79769e+308	1.79769e+308	0.121009	1	no
0.g310	0.g310	-	0:2661759-2681052	Ovary	Carcass	OK	0	2.42713	1.79769e+308	1.79769e+308	0.17624	0.249897	no
0.g314	0.g314	-	0:2696936-2711016	Ovary	Carcass	OK	22.504	1.93758	-3.53786	5.30092	1.15221e-07	6.34635e-07	yes
0.g317	0.g317	-	0:2718956-2720158	Ovary	Carcass	NOTEST	0	0.0126848	1.79769e+308	1.79769e+308	0.311146	1	no
0.g320	0.g320	-	0:2725209-2726356	Ovary	Carcass	NOTEST	0	0.138222	1.79769e+308	1.79769e+308	0.0900219	1	no
0.g321	0.g321	-	0:2726474-2727866	Ovary	Carcass	NOTEST	0	0.0951165	1.79769e+308	1.79769e+308	0.0843648	1	no
0.g326	0.g326	-	0:2749003-2754813	Ovary	Carcass	LOWDATA	115.863	79.5443	-0.542591	0	1	1	no
0.g33	0.g33	-	0:250283-255228	Ovary	Carcass	OK	0.481581	2.64	2.45469	-3.74732	0.000178735	0.000532463	yes
0.g332	0.g332	-	0:2765916-2827921	Ovary	Carcass	OK	11.3185	9.16291	-0.3048	0.750171	0.453152	0.552995	no
0.g333	0.g333	-	0:2827996-2831807	Ovary	Carcass	OK	16.5069	11.6059	-0.508204	1.22431	0.220834	0.303668	no
0.g334	0.g334	-	0:2832413-2843025	Ovary	Carcass	LOWDATA	0.270206	30.3155	6.80986	0	1	1	no
0.g335	0.g335	-	0:2832413-2843025	Ovary	Carcass	OK	0.0708684	4.50034	5.98875	-1.83341	0.0667416	0.107157	no
0.g339	0.g339	-	0:2850276-2854266	Ovary	Carcass	OK	19.263	3.25263	-2.56615	2.68997	0.0071458	0.014586	yes
0.g34	0.g34	-	0:258261-260505	Ovary	Carcass	LOWDATA	23.0588	2.37942	-3.27664	0	1	1	no
0.g346	0.g346	-	0:2876286-2877685	Ovary	Carcass	NOTEST	0.0434086	0.147152	1.76126	-1.26396	0.206245	1	no
0.g347	0.g347	-	0:2877906-2894385	Ovary	Carcass	OK	1.57117	1.50469	-0.062365	0.101717	0.918981	0.951354	no
0.g349	0.g349	-	0:2897146-2901937	Ovary	Carcass	OK	0.10411	2.82769	4.76344	-1.29199	0.196361	0.274691	no
0.g350	0.g350	-	0:2897146-2901937	Ovary	Carcass	LOWDATA	33.6553	6.98856	-2.26777	0	1	1	no
0.g353	0.g353	-	0:2905316-2910981	Ovary	Carcass	LOWDATA	4.10695	2.07493	-0.985006	0	1	1	no
0.g360	0.g360	-	0:2921296-2922556	Ovary	Carcass	OK	0.52571	1.51581	1.52775	-1.71219	0.0868611	0.134825	no
0.g363	0.g363	-	0:2947584-2971236	Ovary	Carcass	OK	16.1592	10.466	-0.626642	1.08167	0.279399	0.369687	no
0.g364	0.g364	-	0:2971336-2972371	Ovary	Carcass	OK	0.298412	1.31168	2.13603	-2.32444	0.0201019	0.0369599	yes
0.g365	0.g365	-	0:2972374-3019166	Ovary	Carcass	OK	3.25296	5.16936	0.668231	-0.249748	0.802782	0.864587	no
0.g366	0.g366	-	0:2972374-3019166	Ovary	Carcass	OK	34.8941	2.99989	-3.54	5.45244	4.96846e-08	2.93493e-07	yes
0.g368	0.g368	-	0:3020296-3020864	Ovary	Carcass	NOTEST	0.116657	0.107591	-0.116716	0.0624928	0.95017	1	no
0.g369	0.g369	-	0:3021489-3034804	Ovary	Carcass	OK	53.7811	20.309	-1.40498	3.22878	0.00124321	0.00304503	yes
0.g371	0.g371	-	0:3037821-3111034	Ovary	Carcass	OK	3.84882	0.963683	-1.99779	2.22513	0.0260725	0.0467397	yes
0.g372	0.g372	-	0:3111134-3131860	Ovary	Carcass	NOTEST	0.0062454	0.0698832	3.48408	-1.74966	0.0801774	1	no
0.g377	0.g377	-	0:3173417-3177261	Ovary	Carcass	OK	0.127986	2.68842	4.3927	-5.41688	6.06488e-08	3.51317e-07	yes
0.g384	0.g384	-	0:3195011-3214897	Ovary	Carcass	OK	8.07021	0.710791	-3.50511	2.59798	0.00937746	0.0186861	yes
0.g385	0.g385	-	0:3217337-3218418	Ovary	Carcass	NOTEST	0	0.176385	1.79769e+308	1.79769e+308	0.170174	1	no
0.g386	0.g386	-	0:3218456-3229997	Ovary	Carcass	OK	3.13467	8.14709	1.37797	-1.18164	0.237348	0.323253	no
0.g387	0.g387	-	0:3230780-3233187	Ovary	Carcass	OK	11.8782	8.16108	-0.541483	1.1975	0.23111	0.31591	no
0.g392	0.g392	-	0:3257777-3258430	Ovary	Carcass	LOWDATA	0	0	-1.79769e+308	0	1	1	no
0.g393	0.g393	-	0:3264203-3267787	Ovary	Carcass	OK	0.0627818	3.51538	5.80719	-6.95673	3.48277e-12	3.97834e-11	yes
0.g394	0.g394	-	0:3273527-3277378	Ovary	Carcass	NOTEST	0	0.286147	1.79769e+308	1.79769e+308	0.0387821	1	no
0.g4	0.g4	-	0:16692-46087	Ovary	Carcass	OK	0.728271	2.67811	1.87867	-0.97673	0.328703	0.42361	no
0.g40	0.g40	-	0:279703-281048	Ovary	Carcass	LOWDATA	11.3798	1.96644	-2.53281	0	1	1	no
0.g401	0.g401	-	0:3321887-3325890	Ovary	Carcass	OK	0.846817	1.54884	0.871065	-1.26831	0.204689	0.284698	no
0.g404	0.g404	-	0:3329891-3332031	Ovary	Carcass	NOTEST	0	0.000623551	1.79769e+308	1.79769e+308	0.490794	1	no
0.g407	0.g407	-	0:3353048-3367791	Ovary	Carcass	OK	4.13366	32.5857	2.97875	-6.36173	1.99494e-10	1.72006e-09	yes
0.g417	0.g417	-	0:3395821-3407634	Ovary	Carcass	OK	0.00310169	0.510481	7.36266	-1.84748	0.0646772	0.104278	no
0.g418	0.g418	-	0:3433540-3435661	Ovary	Carcass	NOTEST	0	0.093993	1.79769e+308	1.79769e+308	0.0476273	1	no
0.g419	0.g419	-	0:3436722-3454301	Ovary	Carcass	OK	0.0183044	0.911736	5.63836	-5.21787	1.80993e-07	9.6261e-07	yes
0.g420	0.g420	-	0:3462685-3468999	Ovary	Carcass	NOTEST	0	0.113693	1.79769e+308	1.79769e+308	0.402405	1	no
0.g422	0.g422	-	0:3469099-3480439	Ovary	Carcass	OK	0.250559	1.73835	2.7945	-0.928242	0.353282	0.449409	no
0.g423	0.g423	-	0:3480486-3521712	Ovary	Carcass	OK	17.4216	4.63373	-1.91063	1.6192	0.105405	0.160279	no
0.g424	0.g424	-	0:3480486-3521712	Ovary	Carcass	OK	1.22602	4.77481	1.96147	-0.394263	0.693387	0.774489	no
0.g425	0.g425	-	0:3524069-3539941	Ovary	Carcass	NOTEST	0.0134881	0.260348	4.27068	-3.3043	0.000952152	1	no
0.g426	0.g426	-	0:3539989-3545379	Ovary	Carcass	OK	0.015205	0.621961	5.35421	-3.93935	8.17021e-05	0.000264199	yes
0.g427	0.g427	-	0:3545388-3545929	Ovary	Carcass	OK	0	2.53265	1.79769e+308	1.79769e+308	0.0233953	0.0423723	yes
0.g429	0.g429	-	0:3545975-3549007	Ovary	Carcass	LOWDATA	0.00926249	4.72758	8.99549	0	1	1	no
0.g431	0.g431	-	0:3550309-3551679	Ovary	Carcass	NOTEST	0	0.310327	1.79769e+308	1.79769e+308	0.307453	1	no
0.g433	0.g433	-	0:3552819-3554531	Ovary	Carcass	NOTEST	0	0.0455057	1.79769e+308	1.79769e+308	0.121102	1	no
0.g435	0.g435	-	0:3557340-3558819	Ovary	Carcass	OK	0.077028	22.0136	8.15879	-8.30998	0	0	yes
0.g438	0.g438	-	0:3569927-3570909	Ovary	Carcass	OK	0.0343192	9.84479	8.1642	-5.75342	8.74574e-09	5.80052e-08	yes
0.g439	0.g439	-	0:3571009-3574184	Ovary	Carcass	OK	0.0822617	2.4703	4.90832	-2.80748	0.00499301	0.010572	yes
0.g44	0.g44	-	0:296474-332856	Ovary	Carcass	FAIL	0.0266683	0.206076	0	0	1	1	no
0.g442	0.g442	-	0:3592359-3636944	Ovary	Carcass	NOTEST	0.140886	0.128125	-0.136972	0.010689	0.991472	1	no
0.g448	0.g448	-	0:3688894-3690954	Ovary	Carcass	NOTEST	0.0128067	0.400294	4.96609	-3.12447	0.00178128	1	no
0.g45	0.g45	-	0:296474-332856	Ovary	Carcass	FAIL	23.4072	12.2365	0	0	1	1	no
0.g450	0.g450	-	0:3718924-3722465	Ovary	Carcass	OK	15.1222	2.00992	-2.91146	5.47493	4.37696e-08	2.60612e-07	yes
0.g451	0.g451	-	0:3722723-3724634	Ovary	Carcass	OK	41.6519	5.76159	-2.85384	4.94629	7.56405e-07	3.65643e-06	yes
0.g452	0.g452	-	0:3724705-3843693	Ovary	Carcass	OK	5.56571	10.5349	0.92054	-2.03969	0.0413807	0.0704234	no
0.g454	0.g454	-	0:3724705-3843693	Ovary	Carcass	OK	0.24013	0.0629676	-1.93113	0.204516	0.83795	0.892251	no
0.g455	0.g455	-	0:3884126-3931723	Ovary	Carcass	OK	8.15945	4.93613	-0.725091	1.58952	0.111944	0.169047	no
0.g456	0.g456	-	0:3935826-3965173	Ovary	Carcass	OK	31.5288	9.30458	-1.76066	4.28409	1.83492e-05	6.75997e-05	yes
0.g460	0.g460	-	0:4034817-4035993	Ovary	Carcass	OK	0.0452623	4.18165	6.52962	-5.45134	4.99923e-08	2.94922e-07	yes
0.g463	0.g463	-	0:4069421-4069827	Ovary	Carcass	NOTEST	0	0.0488158	1.79769e+308	1.79769e+308	0.31704	1	no
0.g465	0.g465	-	0:4074028-4096937	Ovary	Carcass	NOTEST	0.0713177	0.13558	0.926815	-0.0667574	0.946775	1	no
0.g468	0.g468	-	0:4130242-4170553	Ovary	Carcass	OK	0.127157	1.42006	3.48127	-1.01077	0.312125	0.405862	no
0.g469	0.g469	-	0:4130242-4170553	Ovary	Carcass	OK	0.33109	6.8723	4.3755	-6.21054	5.28017e-10	4.27322e-09	yes
0.g473	0.g473	-	0:4215095-4229365	Ovary	Carcass	OK	1.14197	2.48885	1.12395	-0.858109	0.390832	0.489879	no
0.g474	0.g474	-	0:4215095-4229365	Ovary	Carcass	OK	42.0684	5.69354	-2.88534	4.78003	1.75268e-06	7.90161e-06	yes
0.g476	0.g476	-	0:4232802-4234045	Ovary	Carcass	OK	8.14641	12.941	0.667709	-1.32496	0.185185	0.260807	no
0.g483	0.g483	-	0:4257725-4262022	Ovary	Carcass	OK	0.0198314	12.361	9.28379	-7.33883	2.15383e-13	3.00832e-12	yes
0.g484	0.g484	-	0:4276206-4282370	Ovary	Carcass	NOTEST	0.0198041	0.257648	3.70153	-2.75793	0.00581682	1	no
0.g485	0.g485	-	0:4282416-4286731	Ovary	Carcass	OK	0.0465481	0.612311	3.71747	-3.68753	0.000226445	0.000657557	yes
0.g486	0.g486	-	0:4286733-4288816	Ovary	Carcass	OK	0.0236553	0.89475	5.24125	-4.06702	4.76191e-05	0.000161353	yes
0.g490	0.g490	-	0:4291436-4295295	Ovary	Carcass	LOWDATA	0	0	0	0	1	1	no
0.g498	0.g498	-	0:4308171-4310955	Ovary	Carcass	OK	17.1586	6.5204	-1.3959	1.96324	0.0496189	0.0826091	no
0.g499	0.g499	-	0:4308171-4310955	Ovary	Carcass	OK	9.7089	3.30712	-1.55373	1.93339	0.0531887	0.087851	no
0.g503	0.g503	-	0:4326732-4442236	Ovary	Carcass	OK	0.271437	20.9074	6.26725	-3.8655	0.00011086	0.000347826	yes
0.g504	0.g504	-	0:4442886-4450756	Ovary	Carcass	NOTEST	0	0.22826	1.79769e+308	1.79769e+308	0.013953	1	no
0.g505	0.g505	-	0:4465926-4470266	Ovary	Carcass	NOTEST	0	0	0	0	1	1	no
0.g506	0.g506	-	0:4470416-4471870	Ovary	Carcass	NOTEST	0	0.0192828	1.79769e+308	1.79769e+308	0.243011	1	no
0.g507	0.g507	-	0:4471946-4474215	Ovary	Carcass	NOTEST	0	0	0	0	1	1	no
0.g508	0.g508	-	0:4474296-4475228	Ovary	Carcass	NOTEST	0	0	0	0	1	1	no
0.g510	0.g510	-	0:4503328-4508075	Ovary	Carcass	NOTEST	0	0	0	0	1	1	no
0.g512	0.g512	-	0:4503328-4508075	Ovary	Carcass	NOTEST	0	0	0	0	1	1	no
0.g514	0.g514	-	0:4511606-4541270	Ovary	Carcass	NOTEST	0	0.176476	1.79769e+308	1.79769e+308	0.210501	1	no
0.g516	0.g516	-	0:4552948-4555025	Ovary	Carcass	NOTEST	0	0.0417966	1.79769e+308	1.79769e+308	0.127649	1	no
0.g517	0.g517	-	0:4555197-4575786	Ovary	Carcass	OK	0.0176053	1.63506	6.53719	-4.79728	1.60834e-06	7.30228e-06	yes
0.g518	0.g518	-	0:4575886-4614977	Ovary	Carcass	NOTEST	0	0.0971929	1.79769e+308	1.79769e+308	0.0232502	1	no
0.g519	0.g519	-	0:4615306-4617207	Ovary	Carcass	OK	1.38475	1.25085	-0.146708	0.198917	0.842327	0.895453	no
0.g527	0.g527	-	0:4662081-4667835	Ovary	Carcass	OK	11.324	25.135	1.15031	-2.80104	0.00509387	0.0107728	yes
0.g528	0.g528	-	0:4667935-4671115	Ovary	Carcass	NOTEST	0.0188258	0	-1.79769e+308	-1.79769e+308	0.496531	1	no
0.g531	0.g531	-	0:4674015-4694160	Ovary	Carcass	OK	0.17749	1.27801	2.84809	-3.09336	0.00197907	0.00460824	yes
0.g532	0.g532	-	0:4694215-4709599	Ovary	Carcass	OK	0.188879	3.13297	4.052	-0.611986	0.540547	0.636601	no
0.g533	0.g533	-	0:4694215-4709599	Ovary	Carcass	OK	41.9699	22.9813	-0.868895	1.71746	0.0858956	0.133524	no
0.g538	0.g538	-	0:4728551-4752519	Ovary	Carcass	OK	2.66037	15.866	2.57624	-2.64081	0.00827076	0.0166473	yes
0.g547	0.g547	-	0:4779039-4787193	Ovary	Carcass	OK	1.72778	0.687087	-1.33036	0.568554	0.569659	0.664256	no
0.g55	0.g55	-	0:396277-398780	Ovary	Carcass	NOTEST	0.00777756	0.0830378	3.41638	-1.71723	0.0859371	1	no
0.g552	0.g552	-	0:4806772-4841499	Ovary	Carcass	OK	108.817	107.861	-0.0127238	0.014507	0.988425	0.996202	no
0.g553	0.g553	-	0:4806772-4841499	Ovary	Carcass	OK	7.87796	5.75724	-0.452445	0.143231	0.886108	0.92676	no
0.g557	0.g557	-	0:4851219-4884373	Ovary	Carcass	OK	7.29258	5.85475	-0.316821	0.115365	0.908155	0.943182	no
0.g558	0.g558	-	0:4851219-4884373	Ovary	Carcass	OK	69.8229	70.144	0.00661893	-0.00621257	0.995043	0.998788	no
0.g559	0.g559	-	0:4851219-4884373	Ovary	Carcass	OK	0.235332	0.961699	2.03089	-0.0299425	0.976113	0.988387	no
0.g560	0.g560	-	0:4851219-4884373	Ovary	Carcass	OK	0.0841646	0.858284	3.35017	-0.0542755	0.956716	0.975981	no
0.g561	0.g561	-	0:4851219-4884373	Ovary	Carcass	NOTEST	0.070628	0	-1.79769e+308	-1.79769e+308	0.496098	1	no
0.g564	0.g564	-	0:4885910-4907289	Ovary	Carcass	OK	38.2524	31.2897	-0.289863	0.601527	0.547489	0.642499	no
0.g568	0.g568	-	0:4917113-4991369	Ovary	Carcass	OK	5.06887	88.1719	4.12058	-3.1616	0.00156902	0.00375485	yes
0.g569	0.g569	-	0:4991703-5005568	Ovary	Carcass	OK	9.05964	87.9929	3.27986	-5.94978	2.68502e-09	1.93853e-08	yes
0.g570	0.g570	-	0:5005623-5010534	Ovary	Carcass	OK	11.8402	108.86	3.20071	-5.40109	6.62361e-08	3.81219e-07	yes
0.g571	0.g571	-	0:5012453-5014220	Ovary	Carcass	OK	0.0788627	2.07814	4.7198	-4.8718	1.10584e-06	5.21626e-06	yes
0.g576	0.g576	-	0:5023696-5041833	Ovary	Carcass	OK	19.0528	28.7309	0.592601	-1.47207	0.141002	0.206384	no
0.g577	0.g577	-	0:5047783-5049887	Ovary	Carcass	OK	0.147238	1.21532	3.04512	-3.50573	0.000455358	0.00123484	yes
0.g578	0.g578	-	0:5052233-5055691	Ovary	Carcass	OK	0.186425	1.05905	2.5061	-2.65994	0.00781534	0.0158123	yes
0.g579	0.g579	-	0:5063433-5074218	Ovary	Carcass	OK	0.422165	2.14054	2.3421	-2.47855	0.0131918	0.0253462	yes
0.g580	0.g580	-	0:5063433-5074218	Ovary	Carcass	OK	0.428307	11.2546	4.71572	-4.22764	2.36159e-05	8.5217e-05	yes
0.g584	0.g584	-	0:5104412-5120309	Ovary	Carcass	OK	2.31231	32.964	3.83349	-8.28776	2.22045e-16	4.85628e-15	yes
0.g586	0.g586	-	0:5123835-5135719	Ovary	Carcass	OK	44.8093	18.6271	-1.26639	2.86529	0.00416634	0.00899147	yes
0.g591	0.g591	-	0:5172539-5286397	Ovary	Carcass	NOTEST	0.0933077	0.22682	1.28148	-0.861226	0.389114	1	no
0.g592	0.g592	-	0:5172539-5286397	Ovary	Carcass	NOTEST	0.103871	0.0838071	-0.309649	0.113476	0.909653	1	no
0.g595	0.g595	-	0:5323958-5324957	Ovary	Carcass	LOWDATA	4.23606	6.44673	0.605846	0	1	1	no
0.g6	0.g6	-	0:58250-62389	Ovary	Carcass	OK	0.351225	1.65733	2.2384	-0.233126	0.815664	0.874782	no
0.g60	0.g60	-	0:432468-444137	Ovary	Carcass	OK	4.2293	10.7957	1.35196	-2.85119	0.00435553	0.00935473	yes
0.g601	0.g601	-	0:5331046-5342225	Ovary	Carcass	LOWDATA	5.1312	5.70964	0.154103	0	1	1	no
0.g602	0.g602	-	0:5331046-5342225	Ovary	Carcass	OK	8.02226	1.18423	-2.76006	2.20591	0.0273905	0.048806	yes
0.g603	0.g603	-	0:5331046-5342225	Ovary	Carcass	OK	1.19067	0	-1.79769e+308	-1.79769e+308	0.257864	0.346095	no
0.g61	0.g61	-	0:444877-448091	Ovary	Carcass	OK	0	2.99456	1.79769e+308	1.79769e+308	0.00350395	0.00770095	yes
0.g613	0.g613	-	0:5383878-5385839	Ovary	Carcass	NOTEST	0	0	0	0	1	1	no
0.g615	0.g615	-	0:5400029-5403404	Ovary	Carcass	NOTEST	0	0	0	0	1	1	no
0.g617	0.g617	-	0:5424865-5428779	Ovary	Carcass	NOTEST	0.0153018	0.115759	2.91936	-2.23347	0.0255182	1	no
0.g618	0.g618	-	0:5428826-5440519	Ovary	Carcass	OK	0.00292248	0.569939	7.60747	-2.71112	0.00670573	0.0138093	yes
0.g619	0.g619	-	0:5441308-5464069	Ovary	Carcass	NOTEST	0.00295234	0.127973	5.43783	-1.90042	0.0573779	1	no
0.g620	0.g620	-	0:5464170-5464869	Ovary	Carcass	NOTEST	0.068966	0	-1.79769e+308	-1.79769e+308	0.165822	1	no
0.g621	0.g621	-	0:5466674-5467019	Ovary	Carcass	NOTEST	0	0	0	0	1	1	no
0.g624	0.g624	-	0:5493795-5528871	Ovary	Carcass	NOTEST	0.135561	0.336582	1.31202	-1.16246	0.245047	1	no
0.g628	0.g628	-	0:5614937-5616493	Ovary	Carcass	NOTEST	0	0.0163594	1.79769e+308	1.79769e+308	0.250425	1	no
0.g629	0.g629	-	0:5622149-5623056	Ovary	Carcass	NOTEST	0.0122973	0.164155	3.73864	-1.46303	0.143458	1	no
0.g63	0.g63	-	0:448238-509532	Ovary	Carcass	OK	4.41083	2.48994	-0.824942	0.156819	0.875388	0.919107	no
0.g632	0.g632	-	0:5677086-5679931	Ovary	Carcass	NOTEST	0	0	0	0	1	1	no
0.g634	0.g634	-	0:5679933-5683466	Ovary	Carcass	NOTEST	0	0.0141905	1.79769e+308	1.79769e+308	0.226511	1	no
0.g636	0.g636	-	0:5688402-5689646	Ovary	Carcass	NOTEST	0	0	0	0	1	1	no
0.g637	0.g637	-	0:5689746-5693081	Ovary	Carcass	NOTEST	0.00306947	0	-1.79769e+308	-1.79769e+308	0.280397	1	no
0.g639	0.g639	-	0:5718113-5719266	Ovary	Carcass	NOTEST	0	0	0	0	1	1	no
0.g64	0.g64	-	0:510097-514592	Ovary	Carcass	OK	9.09224	2.54214	-1.83859	3.76483	0.000166664	0.000500998	yes
0.g641	0.g641	-	0:5736222-5738396	Ovary	Carcass	NOTEST	0	0.0455273	1.79769e+308	1.79769e+308	0.0867149	1	no
0.g645	0.g645	-	0:5752156-5752836	Ovary	Carcass	OK	336.756	0.000546089	-19.2341	0.081012	0.935432	0.961882	no
0.g646	0.g646	-	0:5753266-5753860	Ovary	Carcass	LOWDATA	32.191	0.565312	-5.83146	0	1	1	no
0.g648	0.g648	-	0:5758399-5759975	Ovary	Carcass	OK	1.90416	0.0307355	-5.95311	1.75863	0.0786412	0.12378	no
0.g657	0.g657	-	0:5802828-5806425	Ovary	Carcass	OK	1.42085	2.47688	0.801773	-1.37025	0.17061	0.24299	no
0.g658	0.g658	-	0:5807075-5807965	Ovary	Carcass	OK	0.391601	0.671519	0.778045	-0.756505	0.449347	0.549024	no
0.g666	0.g666	-	0:5836746-5841535	Ovary	Carcass	OK	15.4548	17.1224	0.147827	-0.365329	0.714866	0.79344	no
0.g669	0.g669	-	0:5843503-5845934	Ovary	Carcass	OK	10.6819	6.15296	-0.795817	1.1788	0.23848	0.324351	no
0.g671	0.g671	-	0:5849615-5855677	Ovary	Carcass	OK	0.0344062	1.59414	5.53396	-5.90613	3.50229e-09	2.48261e-08	yes
0.g678	0.g678	-	0:5865215-5866305	Ovary	Carcass	OK	1.99435	0.718399	-1.47306	1.7705	0.0766435	0.121039	no
0.g682	0.g682	-	0:5909275-5915338	Ovary	Carcass	OK	0.425185	0.295687	-0.524019	0.61276	0.540035	0.636082	no
0.g685	0.g685	-	0:5920763-5922365	Ovary	Carcass	OK	10.5881	1.7529	-2.59463	4.18856	2.80736e-05	9.95002e-05	yes
0.g686	0.g686	-	0:5922411-5924535	Ovary	Carcass	NOTEST	0.00633308	0.0962338	3.92556	-1.84429	0.065141	1	no
0.g687	0.g687	-	0:5924581-5925505	Ovary	Carcass	NOTEST	0.0345763	0.160367	2.21352	-1.2142	0.224673	1	no
0.g688	0.g688	-	0:5925605-5945462	Ovary	Carcass	NOTEST	0.0217177	0.0828972	1.93245	-1.60904	0.107607	1	no
0.g689	0.g689	-	0:5947715-5950040	Ovary	Carcass	NOTEST	0.0145745	0	-1.79769e+308	-1.79769e+308	0.1291	1	no
0.g690	0.g690	-	0:5953899-5958462	Ovary	Carcass	NOTEST	0.00406377	0	-1.79769e+308	-1.79769e+308	0.299599	1	no
0.g691	0.g691	-	0:5966599-6007081	Ovary	Carcass	OK	0.0929119	2.98021	5.00341	-4.75908	1.94482e-06	8.69786e-06	yes
0.g692	0.g692	-	0:6020059-6032746	Ovary	Carcass	OK	0.0244111	9.70427	8.63494	-7.94138	1.9984e-15	3.83719e-14	yes
0.g694	0.g694	-	0:6064914-6128279	Ovary	Carcass	OK	0.00882164	0.589402	6.06206	-0.409011	0.682532	0.765607	no
0.g695	0.g695	-	0:6064914-6128279	Ovary	Carcass	OK	27.8047	7.31442	-1.92651	4.12597	3.69177e-05	0.000128165	yes
0.g698	0.g698	-	0:6141820-6146594	Ovary	Carcass	NOTEST	0	0.0518814	1.79769e+308	1.79769e+308	0.488608	1	no
0.g7	0.g7	-	0:58250-62389	Ovary	Carcass	OK	6.34633	6.62838	0.0627324	-0.0636033	0.949286	0.970942	no
0.g706	0.g706	-	0:6233561-6242464	Ovary	Carcass	OK	0.234345	1.9397	3.04913	-1.15416	0.248434	0.335751	no
0.g71	0.g71	-	0:534141-537037	Ovary	Carcass	OK	0.0164751	2.66912	7.33994	-4.95526	7.22326e-07	3.50872e-06	yes
0.g711	0.g711	-	0:6256000-6262480	Ovary	Carcass	OK	27.1131	10.0346	-1.43401	3.49914	0.000466769	0.0012626	yes
0.g716	0.g716	-	0:6272250-6273920	Ovary	Carcass	NOTEST	0.0563265	0.328364	2.54341	-2.14977	0.0315738	1	no
0.g717	0.g717	-	0:6273970-6300915	Ovary	Carcass	OK	4.83487	5.886	0.28381	-0.246335	0.805423	0.86691	no
0.g718	0.g718	-	0:6273970-6300915	Ovary	Carcass	OK	15.2654	19.2932	0.337826	-0.749594	0.4535	0.553345	no
0.g735	0.g735	-	0:6435825-6450350	Ovary	Carcass	OK	10.942	1.46611	-2.89981	0.640629	0.521764	0.618461	no
0.g741	0.g741	-	0:6451915-6482780	Ovary	Carcass	NOTEST	0	0	0	0	1	1	no
0.g742	0.g742	-	0:6451915-6482780	Ovary	Carcass	OK	0.00280405	0.714142	7.99256	-0.292936	0.769571	0.837774	no
0.g743	0.g743	-	0:6451915-6482780	Ovary	Carcass	OK	0.0197533	17.5873	9.79822	-1.11711	0.263949	0.352994	no
0.g746	0.g746	-	0:6496950-6509615	Ovary	Carcass	NOTEST	0.130363	0.0861702	-0.597276	0.0972012	0.922567	1	no
0.g75	0.g75	-	0:551837-553102	Ovary	Carcass	NOTEST	0.012196	0	-1.79769e+308	-1.79769e+308	0.229531	1	no
0.g750	0.g750	-	0:6532907-6546540	Ovary	Carcass	OK	0.0363276	24.3831	9.3906	-9.24665	0	0	yes
0.g754	0.g754	-	0:6573646-6576930	Ovary	Carcass	NOTEST	0	0	0	0	1	1	no
0.g757	0.g757	-	0:6593250-6606333	Ovary	Carcass	OK	0.00266331	3.80929	10.4821	-3.77567	0.000159579	0.000482123	yes
0.g758	0.g758	-	0:6606620-6613448	Ovary	Carcass	OK	0	4.57185	1.79769e+308	1.79769e+308	0.000460403	0.00124726	yes
0.g76	0.g76	-	0:557179-568157	Ovary	Carcass	NOTEST	0.0856356	0.0195708	-2.12951	1.13236	0.257485	1	no
0.g762	0.g762	-	0:6644951-6674920	Ovary	Carcass	OK	0.022325	0.815525	5.191	-5.78825	7.11248e-09	4.83164e-08	yes
0.g766	0.g766	-	0:6682611-6688626	Ovary	Carcass	OK	0.583103	0.498374	-0.226522	0.021243	0.983052	0.992778	no
0.g768	0.g768	-	0:6682611-6688626	Ovary	Carcass	OK	0.566458	0.580558	0.0354718	-0.00179266	0.99857	0.999908	no
0.g772	0.g772	-	0:6716386-6717961	Ovary	Carcass	OK	2.12026	0.840718	-1.33455	1.71452	0.0864327	0.134253	no
0.g778	0.g778	-	0:6729261-6730388	Ovary	Carcass	LOWDATA	5.39577	6.23222	0.207918	0	1	1	no
0.g78	0.g78	-	0:590679-594942	Ovary	Carcass	NOTEST	0.00520357	0.0188747	1.85888	-0.537256	0.591091	1	no
0.g780	0.g780	-	0:6730402-6734667	Ovary	Carcass	LOWDATA	23.0242	14.1655	-0.700764	0	1	1	no
0.g782	0.g782	-	0:6738723-6741281	Ovary	Carcass	OK	0.239077	0.151433	-0.658793	0.138199	0.890083	0.929363	no
0.g783	0.g783	-	0:6741381-6741855	Ovary	Carcass	NOTEST	0	0.0806251	1.79769e+308	1.79769e+308	0.246671	1	no
0.g784	0.g784	-	0:6741875-6764041	Ovary	Carcass	OK	0.0038581	1.53504	8.63617	-7.66306	1.82077e-14	3.01233e-13	yes
0.g786	0.g786	-	0:6776775-6791009	Ovary	Carcass	LOWDATA	2.763	1.51805	-0.86402	0	1	1	no
0.g789	0.g789	-	0:6793545-6798728	Ovary	Carcass	OK	15.33	12.3683	-0.309707	0.611694	0.54074	0.636746	no
0.g792	0.g792	-	0:6824635-6828145	Ovary	Carcass	NOTEST	0.0303729	0	-1.79769e+308	-1.79769e+308	0.445084	1	no
0.g796	0.g796	-	0:6845241-6905795	Ovary	Carcass	OK	0.0470367	0.51613	3.45587	-3.23064	0.00123515	0.00302942	yes
0.g80	0.g80	-	0:599282-607940	Ovary	Carcass	NOTEST	3.44161e-05	0.00746034	7.76001	-0.0183835	0.985333	1	no
0.g801	0.g801	-	0:6965298-6968646	Ovary	Carcass	OK	16.9545	48.7899	1.52491	-3.62404	0.000290042	0.000823039	yes
0.g805	0.g805	-	0:7010953-7013426	Ovary	Carcass	OK	0.376593	0.0166798	-4.49683	2.49469	0.0126068	0.0243317	yes
0.g81	0.g81	-	0:613646-679362	Ovary	Carcass	OK	0.0200214	2.00443	6.64551	-6.53171	6.50249e-11	5.99258e-10	yes
0.g82	0.g82	-	0:688642-694821	Ovary	Carcass	NOTEST	0.00573976	0.0211593	1.88223	-0.82214	0.410997	1	no
0.g822	0.g822	-	0:7220869-7226747	Ovary	Carcass	OK	0.0214962	10.8745	8.98265	-4.1979	2.69406e-05	9.59778e-05	yes
0.g825	0.g825	-	0:7251999-7329529	Ovary	Carcass	OK	21.3968	14.2381	-0.587637	1.42148	0.155179	0.22447	no
0.g826	0.g826	-	0:7331189-7335030	Ovary	Carcass	NOTEST	0	0	0	0	1	1	no
0.g829	0.g829	-	0:7396721-7397916	Ovary	Carcass	OK	0	0.734019	1.79769e+308	1.79769e+308	0.0177033	0.0329757	yes
0.g83	0.g83	-	0:699472-699997	Ovary	Carcass	NOTEST	0	0.0320277	1.79769e+308	1.79769e+308	0.31704	1	no
0.g830	0.g830	-	0:7398832-7442936	Ovary	Carcass	OK	0.00864961	2.65524	8.26199	-1.64329	0.100323	0.153646	no
0.g831	0.g831	-	0:7398832-7442936	Ovary	Carcass	OK	0.0824612	7.99325	6.59892	-7.68317	1.55431e-14	2.59544e-13	yes
0.g834	0.g834	-	0:7444706-7445576	Ovary	Carcass	NOTEST	0	0.118199	1.79769e+308	1.79769e+308	0.166337	1	no
0.g837	0.g837	-	0:7462864-7465805	Ovary	Carcass	NOTEST	2.73491e-07	0	-1.79769e+308	-1.79769e+308	0.49999	1	no
0.g838	0.g838	-	0:7465892-7468436	Ovary	Carcass	OK	0.0247345	4.33434	7.45315	-5.82311	5.7763e-09	3.98125e-08	yes
0.g845	0.g845	-	0:7521711-7524057	Ovary	Carcass	NOTEST	0	0.219336	1.79769e+308	1.79769e+308	0.0182201	1	no
0.g85	0.g85	-	0:716882-719804	Ovary	Carcass	NOTEST	0.00782864	0.0352725	2.17171	-0.919079	0.358054	1	no
0.g851	0.g851	-	0:7542262-7546077	Ovary	Carcass	OK	24.8991	34.3148	0.462736	-0.770205	0.441179	0.540887	no
0.g852	0.g852	-	0:7546124-7556217	Ovary	Carcass	LOWDATA	22.9509	4.78775	-2.26113	0	1	1	no
0.g859	0.g859	-	0:7603283-7608147	Ovary	Carcass	NOTEST	0	0.128755	1.79769e+308	1.79769e+308	0.0235398	1	no
0.g86	0.g86	-	0:719872-726945	Ovary	Carcass	OK	0.0530189	0.524559	3.30653	-3.81592	0.000135678	0.000416083	yes
0.g860	0.g860	-	0:7611969-7617517	Ovary	Carcass	OK	0.0137206	7.84317	9.15895	-3.85106	0.000117607	0.000367065	yes
0.g862	0.g862	-	0:7629732-7631122	Ovary	Carcass	NOTEST	0.178287	0.330455	0.890253	-0.85597	0.392015	1	no
0.g865	0.g865	-	0:7632723-7633702	Ovary	Carcass	NOTEST	0.0141829	0.209331	3.88356	-1.53321	0.125225	1	no
0.g866	0.g866	-	0:7633924-7635382	Ovary	Carcass	NOTEST	0	0.0759699	1.79769e+308	1.79769e+308	0.112325	1	no
0.g867	0.g867	-	0:7635443-7636882	Ovary	Carcass	NOTEST	0	0.116051	1.79769e+308	1.79769e+308	0.0928271	1	no
0.g868	0.g868	-	0:7639882-7644782	Ovary	Carcass	OK	2.13824	15.2558	2.83486	-6.13375	8.58299e-10	6.71585e-09	yes
0.g869	0.g869	-	0:7679789-7721482	Ovary	Carcass	OK	2.78645	29.8302	3.42027	-7.03503	1.99218e-12	2.36922e-11	yes
0.g87	0.g87	-	0:727732-739963	Ovary	Carcass	NOTEST	0.0254939	0.0264994	0.0558068	-0.0386217	0.969192	1	no
0.g873	0.g873	-	0:7736132-7736920	Ovary	Carcass	OK	1.77141	9.7913	2.4666	-1.66656	0.0956013	0.147207	no
0.g874	0.g874	-	0:7736943-7741342	Ovary	Carcass	OK	4.79352	2.90391	-0.72309	1.19683	0.231375	0.316194	no
0.g876	0.g876	-	0:7744764-7746892	Ovary	Carcass	NOTEST	0.0803235	0.2797	1.79999	-0.305363	0.76009	1	no
0.g877	0.g877	-	0:7748932-7754536	Ovary	Carcass	OK	1.03314	2.47356	1.25956	-2.03157	0.0421976	0.0716504	no
0.g879	0.g879	-	0:7756882-7757679	Ovary	Carcass	NOTEST	0.175782	0.0971104	-0.856091	0.047816	0.961863	1	no
0.g88	0.g88	-	0:741602-742425	Ovary	Carcass	OK	0.180984	73.2309	8.66044	-8.29506	0	0	yes
0.g885	0.g885	-	0:7799252-7800281	Ovary	Carcass	OK	2.67647	0.412466	-2.69798	0.942063	0.346161	0.442182	no
0.g893	0.g893	-	0:7861656-7887681	Ovary	Carcass	OK	3.72261	5.15996	0.471043	-0.193372	0.846668	0.89847	no
0.g894	0.g894	-	0:7861656-7887681	Ovary	Carcass	OK	1.79459	4.17047	1.21656	-0.53611	0.591883	0.684048	no
0.g9	0.g9	-	0:80906-88404	Ovary	Carcass	OK	10.8814	6.79149	-0.680065	1.09247	0.274627	0.364664	no
0.g906	0.g906	-	0:7939917-7941046	Ovary	Carcass	OK	9.49592	4.82758	-0.976005	0.576154	0.564511	0.659197	no
0.g913	0.g913	-	0:7967801-7970286	Ovary	Carcass	NOTEST	0	0	0	0	1	1	no
0.g916	0.g916	-	0:7986491-8028766	Ovary	Carcass	OK	47.2857	10.9814	-2.10634	3.89079	9.99204e-05	0.000316448	yes
0.g92	0.g92	-	0:767371-774616	Ovary	Carcass	OK	4.00425	1.12907	-1.8264	2.83599	0.00456838	0.00976511	yes
0.g928	0.g928	-	0:8069331-8071688	Ovary	Carcass	NOTEST	0	0.437735	1.79769e+308	1.79769e+308	0.0264075	1	no
0.g929	0.g929	-	0:8073861-8078150	Ovary	Carcass	OK	0.0429377	0.721452	4.07059	-0.477421	0.633062	0.722498	no
0.g93	0.g93	-	0:774681-779011	Ovary	Carcass	NOTEST	0	0.239122	1.79769e+308	1.79769e+308	0.33245	1	no
0.g930	0.g930	-	0:8079509-8082200	Ovary	Carcass	LOWDATA	0.0702404	0.000630297	-6.80013	0	1	1	no
0.g933	0.g933	-	0:8091994-8092826	Ovary	Carcass	OK	26.089	7.08264	-1.88108	3.01819	0.00254289	0.00576829	yes
0.g940	0.g940	-	0:8111656-8115977	Ovary	Carcass	OK	11.2368	3.97156	-1.50046	1.46745	0.142255	0.208023	no
0.g941	0.g941	-	0:8116770-8120241	Ovary	Carcass	NOTEST	0.00230926	0	-1.79769e+308	-1.79769e+308	0.280397	1	no
0.g942	0.g942	-	0:8120416-8121301	Ovary	Carcass	NOTEST	0	0.0647245	1.79769e+308	1.79769e+308	0.166337	1	no
0.g943	0.g943	-	0:8122644-8123101	Ovary	Carcass	OK	0	2.22298	1.79769e+308	1.79769e+308	0.301361	0.393922	no
0.g944	0.g944	-	0:8123651-8125208	Ovary	Carcass	NOTEST	0	0.0310522	1.79769e+308	1.79769e+308	0.180204	1	no
0.g947	0.g947	-	0:8130481-8135813	Ovary	Carcass	OK	5.22937	1.98393	-1.39827	0.065365	0.947883	0.96995	no
0.g954	0.g954	-	0:8164301-8165033	Ovary	Carcass	OK	106.199	7.59739	-3.80512	6.87535	6.18394e-12	6.73772e-11	yes
0.g955	0.g955	-	0:8165211-8169378	Ovary	Carcass	OK	29.0418	3.46701	-3.06637	6.44992	1.1191e-10	1.0055e-09	yes
0.g956	0.g956	-	0:8173172-8176931	Ovary	Carcass	OK	4.71075	1.17512	-2.00315	3.53695	0.000404775	0.00110997	yes
0.g957	0.g957	-	0:8177054-8182201	Ovary	Carcass	OK	20.458	23.4346	0.195974	-0.459951	0.645552	0.732909	no
0.g959	0.g959	-	0:8186460-8187942	Ovary	Carcass	NOTEST	0	0	0	0	1	1	no
0.g960	0.g960	-	0:8196482-8206095	Ovary	Carcass	NOTEST	0.0158941	0.234197	3.88116	-3.65353	0.00025866	1	no
0.g961	0.g961	-	0:8206142-8208245	Ovary	Carcass	NOTEST	0.150653	0.0552536	-1.44709	0.103902	0.917247	1	no
0.g962	0.g962	-	0:8208292-8209493	Ovary	Carcass	NOTEST	0.0313292	0.153347	2.29122	-1.42972	0.152797	1	no
0.g971	0.g971	-	0:8243153-8246482	Ovary	Carcass	OK	21.7038	7.8746	-1.46267	3.42926	0.000605223	0.00159431	yes
0.g973	0.g973	-	0:8284052-8374497	Ovary	Carcass	OK	4.08045	2.08315	-0.96996	1.63451	0.102152	0.155941	no
0.g974	0.g974	-	0:8374512-8378519	Ovary	Carcass	OK	2.29674	1.91502	-0.262228	0.346497	0.728969	0.805206	no
0.g975	0.g975	-	0:8378566-8385219	Ovary	Carcass	OK	1.72815	2.92822	0.760793	-1.27227	0.203277	0.28291	no
0.g976	0.g976	-	0:8385266-8390022	Ovary	Carcass	OK	0.39287	104.302	8.05249	-11.7771	0	0	yes
0.g977	0.g977	-	0:8390028-8400466	Ovary	Carcass	NOTEST	0	0.012327	1.79769e+308	1.79769e+308	0.353841	1	no
0.g980	0.g980	-	0:8424338-8471379	Ovary	Carcass	OK	30.3446	37.1553	0.292127	-0.598642	0.549412	0.644334	no
0.g984	0.g984	-	0:8478963-8487218	Ovary	Carcass	NOTEST	2.41072e-06	0.345014	17.1268	-0.00774944	0.993817	1	no
0.g985	0.g985	-	0:8487783-8488466	Ovary	Carcass	NOTEST	0	0	0	0	1	1	no
0.g987	0.g987	-	0:8535830-8538553	Ovary	Carcass	NOTEST	0	0	0	0	1	1	no
0.g994	0.g994	-	0:8646219-8648460	Ovary	Carcass	OK	0.221828	12.6099	5.82897	-8.14691	4.44089e-16	9.26081e-15	yes
0.g997	0.g997	-	0:8666238-8668480	Ovary	Carcass	NOTEST	0.00371559	0.0169538	2.18995	-0.726937	0.467265	1	no
0.g998	0.g998	-	0:8668580-8670934	Ovary	Carcass	NOTEST	0.00406141	0.036201	3.15598	-1.18546	0.235836	1	no
0.g999	0.g999	-	0:8671030-8673219	Ovary	Carcass	OK	0.0967304	9.27864	6.5838	-7.03971	1.92646e-12	2.30327e-11	yes
1.g1	1.g1	-	1:0-1135	Ovary	Carcass	NOTEST	0.0377225	0.012576	-1.58475	0.477849	0.632757	1	no
1.g10	1.g10	-	1:391925-398072	Ovary	Carcass	NOTEST	0.0262774	0.227788	3.1158	-2.56149	0.0104225	1	no
1.g100	1.g100	-	1:3446648-3448983	Ovary	Carcass	OK	83.3485	102.034	0.291827	-0.709666	0.477911	0.576696	no
1.g1000	1.g1000	-	1:11174883-11181566	Ovary	Carcass	OK	0.274555	3.13557	3.51356	-4.28461	1.83064e-05	6.74845e-05	yes
1.g1003	1.g1003	-	1:11190773-11194933	Ovary	Carcass	OK	3.04257	4.3406	0.512605	-0.19058	0.848854	0.89984	no
1.g1004	1.g1004	-	1:11190773-11194933	Ovary	Carcass	OK	3.61378	6.21759	0.782845	-0.88464	0.376351	0.473778	no
1.g1006	1.g1006	-	1:11196709-11208243	Ovary	Carcass	OK	1.9362	0.247959	-2.96505	0.490067	0.624087	0.714528	no
1.g1007	1.g1007	-	1:11208343-11209645	Ovary	Carcass	NOTEST	0.0187974	0.0331625	0.819022	-0.0459722	0.963332	1	no
1.g1010	1.g1010	-	1:11247340-11258713	Ovary	Carcass	NOTEST	0	0	0	0	1	1	no
1.g1012	1.g1012	-	1:11262159-11265663	Ovary	Carcass	OK	0.0927596	4.68761	5.65921	-5.58776	2.30016e-08	1.42742e-07	yes
1.g1014	1.g1014	-	1:11314613-11329931	Ovary	Carcass	NOTEST	0	0.0801054	1.79769e+308	1.79769e+308	0.118369	1	no
1.g1016	1.g1016	-	1:11336323-11340672	Ovary	Carcass	NOTEST	0.0113755	0.250561	4.46116	-1.41012	0.158503	1	no
1.g102	1.g102	-	1:3465905-3467828	Ovary	Carcass	NOTEST	0	0.311506	1.79769e+308	1.79769e+308	0.0167379	1	no
1.g1022	1.g1022	-	1:11432995-11436387	Ovary	Carcass	OK	1.18303	16.8041	3.82826	-7.17579	7.1898e-13	9.34362e-12	yes
1.g1024	1.g1024	-	1:11439114-11443417	Ovary	Carcass	OK	1.97005	0.442521	-2.15442	1.2874	0.197956	0.27662	no
1.g1027	1.g1027	-	1:11445877-11447992	Ovary	Carcass	OK	4.10589	2.29291	-0.840517	1.4522	0.146445	0.213559	no
1.g103	1.g103	-	1:3467875-3470608	Ovary	Carcass	OK	0	0.59871	1.79769e+308	1.79769e+308	0.0146937	0.0277913	yes
1.g1030	1.g1030	-	1:11451706-11461477	Ovary	Carcass	OK	32.0191	38.8441	0.278763	-0.53628	0.591765	0.684048	no
1.g1032	1.g1032	-	1:11464647-11466411	Ovary	Carcass	OK	0.773834	34.273	5.4689	-8.86815	0	0	yes
1.g1035	1.g1035	-	1:11471397-11473667	Ovary	Carcass	OK	15.0123	46.0348	1.61658	-3.60087	0.000317156	0.000892636	yes
1.g1039	1.g1039	-	1:11481918-11497849	Ovary	Carcass	OK	0.994165	12.3889	3.63942	-6.19213	5.93561e-10	4.74373e-09	yes
1.g104	1.g104	-	1:3470654-3472838	Ovary	Carcass	OK	0.443897	1.35939	1.61466	-2.07077	0.0383803	0.0658673	no
1.g1040	1.g1040	-	1:11481918-11497849	Ovary	Carcass	OK	0.147062	2.44902	4.05771	-1.45773	0.144915	0.2115	no
1.g1044	1.g1044	-	1:11521906-11546286	Ovary	Carcass	OK	9.40312	11.1617	0.247345	-0.236845	0.812777	0.87273	no
1.g1046	1.g1046	-	1:11546386-11562113	Ovary	Carcass	OK	2.42958	10.4801	2.10887	-4.70947	2.48358e-06	1.08848e-05	yes
1.g1047	1.g1047	-	1:11562510-11575216	Ovary	Carcass	OK	3.99727	5.53863	0.470516	-0.263522	0.792148	0.855497	no
1.g1048	1.g1048	-	1:11562510-11575216	Ovary	Carcass	OK	50.1013	10.6173	-2.23843	3.27269	0.0010653	0.0026498	yes
1.g1049	1.g1049	-	1:11562510-11575216	Ovary	Carcass	NOTEST	0.153399	0.326866	1.09141	-0.0308049	0.975425	1	no
1.g105	1.g105	-	1:3472938-3493828	Ovary	Carcass	OK	0.562437	1.89994	1.75619	-0.127096	0.898865	0.936026	no
1.g1050	1.g1050	-	1:11583715-11598016	Ovary	Carcass	NOTEST	0.0138127	0.0532088	1.94567	-1.52997	0.126023	1	no
1.g1052	1.g1052	-	1:11609966-11616502	Ovary	Carcass	NOTEST	0.0772681	0.362431	2.22976	-2.69028	0.00713921	1	no
1.g1053	1.g1053	-	1:11618293-11630296	Ovary	Carcass	NOTEST	0	0	0	0	1	1	no
1.g1054	1.g1054	-	1:11683085-11685361	Ovary	Carcass	NOTEST	0	0.32294	1.79769e+308	1.79769e+308	0.0213629	1	no
1.g1055	1.g1055	-	1:11686461-11697786	Ovary	Carcass	OK	9.06939	1.37222	-2.7245	4.66796	3.04208e-06	1.31779e-05	yes
1.g1056	1.g1056	-	1:11697871-11703018	Ovary	Carcass	OK	39.726	5.55042	-2.83942	6.40085	1.54512e-10	1.35303e-09	yes
1.g1058	1.g1058	-	1:11713801-11722642	Ovary	Carcass	OK	0	0.725838	1.79769e+308	1.79769e+308	0.0123104	0.023816	yes
1.g1059	1.g1059	-	1:11728306-11738141	Ovary	Carcass	NOTEST	0	0.122658	1.79769e+308	1.79769e+308	0.0198833	1	no
1.g106	1.g106	-	1:3472938-3493828	Ovary	Carcass	OK	0.337416	169.906	8.97599	-4.12159	3.76271e-05	0.00013012	yes
1.g1060	1.g1060	-	1:11738961-11747556	Ovary	Carcass	OK	0	8.57211	1.79769e+308	1.79769e+308	0.00235399	0.00539715	yes
1.g1063	1.g1063	-	1:11763491-11765079	Ovary	Carcass	NOTEST	0.128001	0.339229	1.40611	-1.37827	0.168121	1	no
1.g1066	1.g1066	-	1:11774838-11776422	Ovary	Carcass	OK	5.39084	4.53881	-0.248196	0.216531	0.828574	0.885768	no
1.g1068	1.g1068	-	1:11776481-11798701	Ovary	Carcass	OK	1.95529	1.11096	-0.815577	0.0770128	0.938613	0.963543	no
1.g1070	1.g1070	-	1:11816580-11820163	Ovary	Carcass	NOTEST	0.0608021	0.237328	1.96469	-1.98649	0.0469793	1	no
1.g1071	1.g1071	-	1:11820171-11844240	Ovary	Carcass	OK	4.55643	16.2935	1.83832	-2.53946	0.0111024	0.0217322	yes
1.g1074	1.g1074	-	1:11868817-11875225	Ovary	Carcass	OK	35.8942	6.88014	-2.38324	4.12338	3.73361e-05	0.000129314	yes
1.g1077	1.g1077	-	1:11883551-11884110	Ovary	Carcass	OK	0.0866156	1.57642	4.18588	-2.6764	0.00744187	0.015125	yes
1.g1078	1.g1078	-	1:11885308-11886100	Ovary	Carcass	NOTEST	0.0135103	0.0631807	2.22542	-0.738714	0.460081	1	no
1.g108	1.g108	-	1:3498682-3508450	Ovary	Carcass	OK	48.5269	17.1611	-1.49964	2.94899	0.00318813	0.0070706	yes
1.g1083	1.g1083	-	1:11928290-11935544	Ovary	Carcass	OK	2.4068	0.517403	-2.21776	0.283009	0.77717	0.844304	no
1.g1084	1.g1084	-	1:11949073-11966487	Ovary	Carcass	OK	0.283681	39.5394	7.12288	-10.9799	0	0	yes
1.g1085	1.g1085	-	1:11966533-12011508	Ovary	Carcass	OK	0.310298	75.7915	7.93224	-9.15779	0	0	yes
1.g1086	1.g1086	-	1:12011992-12012613	Ovary	Carcass	OK	0	9.42184	1.79769e+308	1.79769e+308	0.00133115	0.00323392	yes
1.g1087	1.g1087	-	1:12013073-12018739	Ovary	Carcass	OK	0.00888929	29.1984	11.6815	-6.81388	9.50018e-12	1.00897e-10	yes
1.g1089	1.g1089	-	1:12033191-12044993	Ovary	Carcass	NOTEST	0.0119745	0.0821183	2.77774	-2.21184	0.0269776	1	no
1.g1099	1.g1099	-	1:12096837-12102283	Ovary	Carcass	OK	0.0495273	0.917014	4.21065	-3.68079	0.000232511	0.000674296	yes
1.g1100	1.g1100	-	1:12108283-12109456	Ovary	Carcass	OK	0.00799907	2.47147	8.27132	-3.26189	0.00110674	0.00273844	yes
1.g1104	1.g1104	-	1:12122073-12126703	Ovary	Carcass	OK	1.31896	1.07027	-0.301436	0.162357	0.871025	0.916185	no
1.g1106	1.g1106	-	1:12168013-12202318	Ovary	Carcass	OK	0.244566	3.72893	3.93046	-4.34451	1.39588e-05	5.25038e-05	yes
1.g1107	1.g1107	-	1:12209289-12229723	Ovary	Carcass	OK	37.2809	62.048	0.734948	-1.08155	0.279453	0.369705	no
1.g111	1.g111	-	1:3513169-3517242	Ovary	Carcass	OK	1.40133	6.4963	2.21283	-3.82759	0.000129404	0.000398752	yes
1.g1110	1.g1110	-	1:12233633-12235814	Ovary	Carcass	OK	0.0678349	0.520096	2.93868	-2.79247	0.00523073	0.0110258	yes
1.g1111	1.g1111	-	1:12235887-12242100	Ovary	Carcass	OK	0.49603	0.749443	0.59539	-0.163888	0.869819	0.915326	no
1.g1112	1.g1112	-	1:12235887-12242100	Ovary	Carcass	OK	0.771682	1.72586	1.16124	-0.459859	0.645617	0.732909	no
1.g1113	1.g1113	-	1:12235887-12242100	Ovary	Carcass	LOWDATA	5.37708	2.7076	-0.989809	0	1	1	no
1.g1114	1.g1114	-	1:12242583-12247048	Ovary	Carcass	NOTEST	0.00274311	0.0219679	3.00151	-1.14184	0.253519	1	no
1.g1115	1.g1115	-	1:12247097-12254752	Ovary	Carcass	NOTEST	0.0106546	0.291651	4.7747	-3.11458	0.00184207	1	no
1.g1116	1.g1116	-	1:12254754-12266247	Ovary	Carcass	NOTEST	0	0.414677	1.79769e+308	1.79769e+308	0.0325695	1	no
1.g1117	1.g1117	-	1:12266347-12316017	Ovary	Carcass	OK	0.0669656	0.609507	3.18615	-1.37473	0.169216	0.241426	no
1.g1118	1.g1118	-	1:12316018-12371407	Ovary	Carcass	OK	3.77285	151.037	5.3231	-6.99822	2.59237e-12	3.0347e-11	yes
1.g1121	1.g1121	-	1:12413477-12415472	Ovary	Carcass	OK	0.124034	1.10378	3.15364	-3.48732	0.000487881	0.00131376	yes
1.g1124	1.g1124	-	1:12427613-12490057	Ovary	Carcass	OK	4.0418	3.99085	-0.018302	0.0350431	0.972045	0.986233	no
1.g113	1.g113	-	1:3517288-3560072	Ovary	Carcass	NOTEST	0	0.0136315	1.79769e+308	1.79769e+308	0.459655	1	no
1.g1131	1.g1131	-	1:12504951-12526397	Ovary	Carcass	OK	0.799622	42.574	5.73451	-4.47419	7.67016e-06	3.06013e-05	yes
1.g1147	1.g1147	-	1:12585133-12600757	Ovary	Carcass	OK	1.37699	4.63298	1.75042	-3.69353	0.000221162	0.000644303	yes
1.g1148	1.g1148	-	1:12600803-12602475	Ovary	Carcass	OK	0.470015	0.196059	-1.26142	1.25947	0.207859	0.288302	no
1.g1150	1.g1150	-	1:12638606-12667503	Ovary	Carcass	OK	4.04051	4.0906	0.0177756	-0.00396136	0.996839	0.999237	no
1.g1151	1.g1151	-	1:12638606-12667503	Ovary	Carcass	OK	0.916079	4.59944	2.32791	-0.241239	0.80937	0.869905	no
1.g1157	1.g1157	-	1:12676743-12699389	Ovary	Carcass	OK	5.80971	10.3456	0.832476	-0.295211	0.767833	0.836368	no
1.g1158	1.g1158	-	1:12700545-12706093	Ovary	Carcass	OK	16.5014	8.59001	-0.94186	1.74208	0.0814941	0.127776	no
1.g1159	1.g1159	-	1:12706331-12707163	Ovary	Carcass	OK	3.25014	2.6524	-0.293203	0.409854	0.681913	0.765008	no
1.g1160	1.g1160	-	1:12713879-12716031	Ovary	Carcass	OK	0.439521	2.26704	2.36681	-2.89098	0.00384047	0.00837284	yes
1.g1161	1.g1161	-	1:12717501-12726850	Ovary	Carcass	OK	6.57636	12.4794	0.924189	-2.22733	0.0259254	0.0464947	yes
1.g1165	1.g1165	-	1:12742314-12743690	Ovary	Carcass	OK	0.64855	0	-1.79769e+308	-1.79769e+308	0.267052	0.356612	no
1.g1168	1.g1168	-	1:12753781-12756582	Ovary	Carcass	OK	14.2289	23.12	0.700318	-0.39937	0.68962	0.771628	no
1.g117	1.g117	-	1:3563482-3570967	Ovary	Carcass	OK	19.4503	7.53208	-1.36867	3.25216	0.0011453	0.00282607	yes
1.g1176	1.g1176	-	1:12795489-12798001	Ovary	Carcass	OK	1.30811	8.4024e-05	-13.9263	0.0377145	0.969915	0.984852	no
1.g118	1.g118	-	1:3571290-3575882	Ovary	Carcass	NOTEST	0	0.106167	1.79769e+308	1.79769e+308	0.0897484	1	no
1.g1182	1.g1182	-	1:12829525-12838950	Ovary	Carcass	NOTEST	0.0807198	0.0136595	-2.56301	1.01748	0.308923	1	no
1.g1190	1.g1190	-	1:12879165-12893625	Ovary	Carcass	OK	95.9022	218.876	1.19048	-1.76669	0.0772793	0.121915	no
1.g1193	1.g1193	-	1:12901290-12904465	Ovary	Carcass	LOWDATA	22.4762	2.95297	-2.92816	0	1	1	no
1.g1195	1.g1195	-	1:12904511-12914785	Ovary	Carcass	NOTEST	0.00915253	0.0030787	-1.57185	0.473958	0.63553	1	no
1.g1197	1.g1197	-	1:12914885-12931235	Ovary	Carcass	NOTEST	0	0	0	0	1	1	no
1.g1198	1.g1198	-	1:12937455-12939082	Ovary	Carcass	OK	0.00581467	2.95211	8.98783	-3.55388	0.000379595	0.00104655	yes
1.g1199	1.g1199	-	1:12941975-12982975	Ovary	Carcass	OK	0.364235	0.678009	0.896435	-1.04671	0.295233	0.38755	no
1.g12	1.g12	-	1:600000-766975	Ovary	Carcass	NOTEST	0.192859	0.337262	0.806321	-1.69693	0.089709	1	no
1.g120	1.g120	-	1:3591121-3592332	Ovary	Carcass	NOTEST	0.0129926	0	-1.79769e+308	-1.79769e+308	0.290332	1	no
1.g1200	1.g1200	-	1:12941975-12982975	Ovary	Carcass	NOTEST	0.025289	0.127272	2.33134	-1.08519	0.277837	1	no
1.g1201	1.g1201	-	1:12983075-12993997	Ovary	Carcass	OK	0.88525	1.24438	0.491268	-0.776535	0.437433	0.537103	no
1.g1204	1.g1204	-	1:13003207-13059829	Ovary	Carcass	NOTEST	0.00608005	0.0482251	2.98763	-1.74662	0.080704	1	no
1.g1206	1.g1206	-	1:13081609-13098893	Ovary	Carcass	OK	64.7792	10.1165	-2.67882	6.29876	3.00044e-10	2.51214e-09	yes
1.g121	1.g121	-	1:3594367-3599502	Ovary	Carcass	NOTEST	0.0175772	0.00791402	-1.15122	0.483068	0.629048	1	no
1.g1210	1.g1210	-	1:13125289-13130122	Ovary	Carcass	OK	0.161904	8.26166	5.67322	-5.9494	2.69123e-09	1.94145e-08	yes
1.g1216	1.g1216	-	1:13154773-13164953	Ovary	Carcass	LOWDATA	21.0085	2.82715	-2.89355	0	1	1	no
1.g1224	1.g1224	-	1:13232800-13265713	Ovary	Carcass	OK	11.7652	15.2133	0.370804	-0.235446	0.813863	0.873478	no
1.g123	1.g123	-	1:3626252-3632346	Ovary	Carcass	OK	0.227327	1.18973	2.3878	-0.880834	0.378408	0.476236	no
1.g1239	1.g1239	-	1:13385377-13387366	Ovary	Carcass	NOTEST	0.0359381	0.108759	1.59754	-1.04858	0.29437	1	no
1.g124	1.g124	-	1:3632486-3634032	Ovary	Carcass	NOTEST	0.048395	0.0591782	0.290209	-0.179892	0.857238	1	no
1.g1243	1.g1243	-	1:13414467-13418584	Ovary	Carcass	OK	142.622	38.3434	-1.89514	4.20795	2.57697e-05	9.21726e-05	yes
1.g1244	1.g1244	-	1:13420467-13420878	Ovary	Carcass	OK	0.532528	2.53476	2.25092	-2.16603	0.0303085	0.0534152	no
1.g1246	1.g1246	-	1:13426515-13427582	Ovary	Carcass	OK	2.11443	0.297483	-2.82939	0.00868366	0.993072	0.997633	no
1.g1252	1.g1252	-	1:13482938-13490951	Ovary	Carcass	OK	0.548087	1.34414	1.2942	-1.5896	0.111924	0.169046	no
1.g1253	1.g1253	-	1:13495478-13495958	Ovary	Carcass	OK	0.429235	0.909669	1.08357	-0.846753	0.397133	0.496389	no
1.g1254	1.g1254	-	1:13496708-13497100	Ovary	Carcass	NOTEST	0.192415	0.373851	0.958245	-0.446458	0.655267	1	no
1.g1255	1.g1255	-	1:13497728-13502237	Ovary	Carcass	OK	2.13814	4.37417	1.03266	-1.9934	0.0462174	0.0775508	no
1.g1262	1.g1262	-	1:13532218-13552504	Ovary	Carcass	OK	0	16.8132	1.79769e+308	1.79769e+308	0.000358239	0.00099411	yes
1.g1264	1.g1264	-	1:13553774-13557928	Ovary	Carcass	NOTEST	0	0	0	0	1	1	no
1.g1267	1.g1267	-	1:13559998-13561318	Ovary	Carcass	OK	4.83343	1.43319	-1.75382	2.63561	0.00839851	0.0168893	yes
1.g1271	1.g1271	-	1:13565682-13577959	Ovary	Carcass	OK	18.2482	5.88409	-1.63286	0.762134	0.44598	0.545729	no
1.g1273	1.g1273	-	1:13585268-13602684	Ovary	Carcass	OK	10.3452	5.42964	-0.930034	0.63063	0.528283	0.625279	no
1.g1278	1.g1278	-	1:13612118-13618209	Ovary	Carcass	OK	0.644679	1.07472	0.737306	-0.0880186	0.929862	0.958942	no
1.g1280	1.g1280	-	1:13621398-13646118	Ovary	Carcass	OK	57.8835	2.52918	-4.51641	4.12201	3.75581e-05	0.000129932	yes
1.g1281	1.g1281	-	1:13621398-13646118	Ovary	Carcass	OK	0.448963	8.75657	4.2857	-1.62553	0.104049	0.158405	no
1.g1284	1.g1284	-	1:13651371-13657763	Ovary	Carcass	NOTEST	0.0533263	0.0395644	-0.430644	0.000315769	0.999748	1	no
1.g1287	1.g1287	-	1:13676614-13677523	Ovary	Carcass	OK	0.00865596	55.4777	12.6459	-4.56929	4.8937e-06	2.03912e-05	yes
1.g1289	1.g1289	-	1:13681863-13691536	Ovary	Carcass	OK	0.00256642	47.5993	14.1789	-2.70896	0.00674953	0.0138878	yes
1.g129	1.g129	-	1:3679065-3709356	Ovary	Carcass	OK	32.8107	18.0139	-0.865059	1.73375	0.0829623	0.129898	no
1.g1290	1.g1290	-	1:13691583-13693137	Ovary	Carcass	OK	0.389299	26.27	6.07639	-8.74569	0	0	yes
1.g1291	1.g1291	-	1:13693183-13694656	Ovary	Carcass	OK	0.102912	2.68048	4.70301	-3.9295	8.51217e-05	0.000274366	yes
1.g1292	1.g1292	-	1:13694688-13697994	Ovary	Carcass	OK	0.133004	4.8514	5.18885	-3.78967	0.000150847	0.000458523	yes
1.g1294	1.g1294	-	1:13709892-13718143	Ovary	Carcass	NOTEST	0	0	0	0	1	1	no
1.g1295	1.g1295	-	1:13718243-13756403	Ovary	Carcass	NOTEST	0	0.0367895	1.79769e+308	1.79769e+308	0.0549179	1	no
1.g1296	1.g1296	-	1:13785955-13786513	Ovary	Carcass	NOTEST	0	0.065469	1.79769e+308	1.79769e+308	0.243011	1	no
1.g1297	1.g1297	-	1:13786703-13787603	Ovary	Carcass	NOTEST	0	0.425546	1.79769e+308	1.79769e+308	0.0396232	1	no
1.g1298	1.g1298	-	1:13791496-13798301	Ovary	Carcass	NOTEST	0	0.295557	1.79769e+308	1.79769e+308	0.0575247	1	no
1.g1299	1.g1299	-	1:13798347-13825511	Ovary	Carcass	OK	6.50653	151.858	4.54469	-9.26969	0	0	yes
1.g13	1.g13	-	1:797196-799545	Ovary	Carcass	OK	0.260014	1.34244	2.36819	-3.0627	0.00219352	0.00505898	yes
1.g130	1.g130	-	1:3679065-3709356	Ovary	Carcass	OK	0.471413	2.62558	2.47757	-0.553867	0.57967	0.672609	no
1.g1300	1.g1300	-	1:13825557-13904891	Ovary	Carcass	OK	0.691113	7.23121	3.38724	-5.69201	1.25552e-08	8.10528e-08	yes
1.g1301	1.g1301	-	1:13904937-13917771	Ovary	Carcass	OK	0.754137	14.8721	4.30164	-7.94088	1.9984e-15	3.83719e-14	yes
1.g1303	1.g1303	-	1:13944815-13947537	Ovary	Carcass	OK	1.1376	0.30974	-1.87686	0.385457	0.699899	0.779887	no
1.g131	1.g131	-	1:3718085-3720186	Ovary	Carcass	OK	10.8696	6.32787	-0.780512	1.62214	0.104773	0.1594	no
1.g1312	1.g1312	-	1:13985447-13987471	Ovary	Carcass	OK	0.0142013	0.482698	5.08702	-3.06133	0.00220358	0.00507565	yes
1.g1314	1.g1314	-	1:13993031-13995535	Ovary	Carcass	NOTEST	0.0617064	0.342552	2.47283	-2.24646	0.0246746	1	no
1.g1317	1.g1317	-	1:14014798-14016111	Ovary	Carcass	NOTEST	0.0120775	0.0480182	1.99126	-0.874452	0.381872	1	no
1.g1319	1.g1319	-	1:14021710-14023001	Ovary	Carcass	NOTEST	0.02479	0.253517	3.35425	-1.96378	0.0495554	1	no
1.g1320	1.g1320	-	1:14024591-14028359	Ovary	Carcass	OK	1.2928	14.2358	3.46096	-6.06368	1.33038e-09	1.01184e-08	yes
1.g1323	1.g1323	-	1:14045081-14046343	Ovary	Carcass	NOTEST	0	0.0433921	1.79769e+308	1.79769e+308	0.168427	1	no
1.g1324	1.g1324	-	1:14046811-14049216	Ovary	Carcass	OK	0.0660263	37.2834	9.14128	-9.61244	0	0	yes
1.g1330	1.g1330	-	1:14074581-14079565	Ovary	Carcass	NOTEST	0.00564926	0.09076	4.00592	-2.4124	0.0158481	1	no
1.g1332	1.g1332	-	1:14079641-14082703	Ovary	Carcass	OK	6.68771	1.60669	-2.05742	0.0956247	0.923819	0.955024	no
1.g1333	1.g1333	-	1:14079641-14082703	Ovary	Carcass	OK	0.4368	0.367068	-0.250923	0.00240804	0.998079	0.999758	no
1.g1334	1.g1334	-	1:14082871-14091603	Ovary	Carcass	OK	5.9498	1.1259	-2.40176	1.14665	0.251527	0.339164	no
1.g1335	1.g1335	-	1:14092131-14098832	Ovary	Carcass	NOTEST	0.0579273	0.0950332	0.714187	-0.633004	0.526731	1	no
1.g1340	1.g1340	-	1:14110128-14116651	Ovary	Carcass	OK	8.03666	4.40481	-0.867518	1.06488	0.286932	0.37826	no
1.g1341	1.g1341	-	1:14116913-14121601	Ovary	Carcass	OK	0.0306863	9.81935	8.32189	-0.471114	0.637559	0.726551	no
1.g1345	1.g1345	-	1:14127831-14139567	Ovary	Carcass	OK	0.315199	0.760773	1.27121	-0.172147	0.863322	0.911372	no
1.g1346	1.g1346	-	1:14140005-14149241	Ovary	Carcass	OK	0.957232	3.57061	1.89923	-3.19731	0.00138717	0.00335185	yes
1.g1347	1.g1347	-	1:14149341-14158638	Ovary	Carcass	OK	0.244301	0.0186825	-3.7089	2.87539	0.00403534	0.00874877	yes
1.g1349	1.g1349	-	1:14190553-14217777	Ovary	Carcass	OK	26.4437	1.13807	-4.53826	7.46085	8.59313e-14	1.27363e-12	yes
1.g1356	1.g1356	-	1:14262687-14275358	Ovary	Carcass	OK	2.88872	2.21977	-0.380021	0.321375	0.747926	0.820888	no
1.g1360	1.g1360	-	1:14278758-14283013	Ovary	Carcass	OK	22.8998	4.94077	-2.21253	3.96773	7.2561e-05	0.000237465	yes
1.g1362	1.g1362	-	1:14299448-14312452	Ovary	Carcass	OK	4.01431	1.40049	-1.51922	0.804924	0.420864	0.520464	no
1.g1364	1.g1364	-	1:14312498-14319288	Ovary	Carcass	OK	8.17821	1.1349	-2.84922	2.12372	0.0336932	0.0587225	no
1.g1365	1.g1365	-	1:14312498-14319288	Ovary	Carcass	OK	0.726922	0.146953	-2.30644	0.475241	0.634615	0.724086	no
1.g1367	1.g1367	-	1:14323688-14329745	Ovary	Carcass	NOTEST	0.055522	0.0201469	-1.4625	0.0664247	0.94704	1	no
1.g137	1.g137	-	1:3750066-3757995	Ovary	Carcass	NOTEST	0.0474649	0.238888	2.3314	-0.0312993	0.975031	1	no
1.g1372	1.g1372	-	1:14344189-14354228	Ovary	Carcass	OK	0.62427	1.90536	1.60982	-0.696736	0.485968	0.583669	no
1.g1373	1.g1373	-	1:14354274-14364118	Ovary	Carcass	OK	8.6536	11.4457	0.403428	-0.990402	0.321978	0.41656	no
1.g1374	1.g1374	-	1:14354274-14364118	Ovary	Carcass	LOWDATA	0	0	0.403428	0	1	1	no
1.g1375	1.g1375	-	1:14364218-14420211	Ovary	Carcass	OK	5.08052	4.03506	-0.332386	0.245089	0.806388	0.867116	no
1.g1376	1.g1376	-	1:14364218-14420211	Ovary	Carcass	OK	0.299752	2.74806	3.19657	-1.17205	0.241176	0.327374	no
1.g1377	1.g1377	-	1:14364218-14420211	Ovary	Carcass	OK	0.0419762	12.1888	8.18176	-1.11536	0.264698	0.353935	no
1.g1379	1.g1379	-	1:14427348-14432601	Ovary	Carcass	OK	2.07088	2.7933	0.431723	-0.796675	0.42564	0.525428	no
1.g1381	1.g1381	-	1:14437908-14438688	Ovary	Carcass	OK	0.0240653	0.524555	4.44607	-2.30012	0.0214412	0.0391575	yes
1.g1384	1.g1384	-	1:14453281-14457398	Ovary	Carcass	NOTEST	0.00349994	0.116812	5.06072	-2.56946	0.0101856	1	no
1.g1385	1.g1385	-	1:14457521-14459658	Ovary	Carcass	NOTEST	0	0.0964654	1.79769e+308	1.79769e+308	0.0464779	1	no
1.g1387	1.g1387	-	1:14474871-14504245	Ovary	Carcass	OK	0.0168413	0.570436	5.08199	-5.01327	5.3512e-07	2.65693e-06	yes
1.g1390	1.g1390	-	1:14597771-14604729	Ovary	Carcass	NOTEST	0	0	0	0	1	1	no
1.g1391	1.g1391	-	1:14609981-14617067	Ovary	Carcass	NOTEST	0	0.00717526	1.79769e+308	1.79769e+308	0.31704	1	no
1.g1394	1.g1394	-	1:14623464-14624671	Ovary	Carcass	OK	3.00661e-07	3.02792	23.2637	-0.000166402	0.999867	0.999937	no
1.g1397	1.g1397	-	1:14627388-14629031	Ovary	Carcass	OK	0	2.07186	1.79769e+308	1.79769e+308	0.00333856	0.00738452	yes
1.g1398	1.g1398	-	1:14629443-14631056	Ovary	Carcass	OK	0	94.8472	1.79769e+308	1.79769e+308	0.398795	0.498158	no
1.g1399	1.g1399	-	1:14632965-14652051	Ovary	Carcass	OK	0	4.20081	1.79769e+308	1.79769e+308	0.471496	0.570362	no
1.g14	1.g14	-	1:800000-977055	Ovary	Carcass	OK	0.125755	0.582987	2.21285	-3.1348	0.00171969	0.00406979	yes
1.g1400	1.g1400	-	1:14657048-14665535	Ovary	Carcass	OK	0.00960621	1.08605	6.8209	-4.19606	2.71596e-05	9.66815e-05	yes
1.g1405	1.g1405	-	1:14709071-14715281	Ovary	Carcass	OK	291.008	268.744	-0.114825	0.182301	0.855346	0.904895	no
1.g1412	1.g1412	-	1:14735551-14737361	Ovary	Carcass	OK	0.26241	0.375014	0.515124	-0.0193285	0.984579	0.993778	no
1.g1417	1.g1417	-	1:14752577-14755741	Ovary	Carcass	NOTEST	0	0.120912	1.79769e+308	1.79769e+308	0.037274	1	no
1.g1418	1.g1418	-	1:14755841-14758095	Ovary	Carcass	OK	0.0079	14.5713	10.849	-5.46165	4.71717e-08	2.79939e-07	yes
1.g1420	1.g1420	-	1:14802881-14805905	Ovary	Carcass	OK	0.0779626	1.19851	3.94231	-4.37563	1.2108e-05	4.62997e-05	yes
1.g1422	1.g1422	-	1:14847880-14856881	Ovary	Carcass	OK	20.2998	9.09433	-1.15842	2.82997	0.00465523	0.00992474	yes
1.g1423	1.g1423	-	1:14856981-14859426	Ovary	Carcass	OK	38.4555	11.3531	-1.76011	3.45238	0.000555656	0.00147807	yes
1.g1424	1.g1424	-	1:14859456-14864521	Ovary	Carcass	OK	1.13019	16.218	3.84295	-4.47249	7.73151e-06	3.08127e-05	yes
1.g1426	1.g1426	-	1:14865596-14866718	Ovary	Carcass	OK	0.621266	2.5698	2.04838	-2.05764	0.0396245	0.067769	no
1.g1428	1.g1428	-	1:14868766-14878160	Ovary	Carcass	OK	0.277768	2.14455	2.94872	-2.10342	0.0354294	0.0614498	no
1.g1429	1.g1429	-	1:14936819-14937836	Ovary	Carcass	OK	0.0464078	2.52843	5.76773	-2.2783	0.0227085	0.0412869	yes
1.g1433	1.g1433	-	1:14953086-14954220	Ovary	Carcass	OK	30.0443	34.1426	0.184484	-0.430116	0.667112	0.752735	no
1.g1434	1.g1434	-	1:14954266-14955620	Ovary	Carcass	OK	0.0643919	2.7672	5.4254	-4.85831	1.18391e-06	5.54774e-06	yes
1.g1437	1.g1437	-	1:14958396-14960360	Ovary	Carcass	OK	0.0222883	1.62004	6.1836	-4.49107	7.08657e-06	2.84574e-05	yes
1.g1444	1.g1444	-	1:14978856-14983798	Ovary	Carcass	OK	43.6707	26.2556	-0.734041	1.8585	0.0630978	0.102074	no
1.g1448	1.g1448	-	1:15003866-15004555	Ovary	Carcass	OK	26.8606	29.5144	0.135926	-0.270239	0.786977	0.851758	no
1.g1449	1.g1449	-	1:15004680-15008386	Ovary	Carcass	OK	0.614912	0.522847	-0.233991	0.1017	0.918995	0.951354	no
1.g1450	1.g1450	-	1:15004680-15008386	Ovary	Carcass	NOTEST	0	0	0	0	1	1	no
1.g1459	1.g1459	-	1:15103839-15113023	Ovary	Carcass	OK	1.8363	10.8728	2.56586	-3.71202	0.000205613	0.000603909	yes
1.g1460	1.g1460	-	1:15130476-15131833	Ovary	Carcass	OK	0.556281	3.75722	2.75578	-3.72652	0.000194138	0.000573397	yes
1.g1462	1.g1462	-	1:15147813-15149753	Ovary	Carcass	NOTEST	0	0	0	0	1	1	no
1.g1464	1.g1464	-	1:15149812-15151606	Ovary	Carcass	LOWDATA	32.0461	7.01687	-2.19125	0	1	1	no
1.g1471	1.g1471	-	1:15167046-15174013	Ovary	Carcass	OK	14.4976	6.19415	-1.22684	1.401	0.161215	0.23178	no
1.g1472	1.g1472	-	1:15174483-15175584	Ovary	Carcass	NOTEST	0	0.335934	1.79769e+308	1.79769e+308	0.0295506	1	no
1.g1473	1.g1473	-	1:15175691-15187501	Ovary	Carcass	OK	21.1793	5.0193	-2.07709	1.56128	0.118457	0.177596	no
1.g1474	1.g1474	-	1:15192994-15195273	Ovary	Carcass	OK	21.7729	17.3485	-0.327721	0.777404	0.436921	0.536621	no
1.g1475	1.g1475	-	1:15199677-15200523	Ovary	Carcass	NOTEST	0	0.0411383	1.79769e+308	1.79769e+308	0.246671	1	no
1.g1476	1.g1476	-	1:15200782-15208413	Ovary	Carcass	OK	0.238323	1.89335	2.98995	-3.85083	0.000117719	0.000367288	yes
1.g1477	1.g1477	-	1:15213379-15221613	Ovary	Carcass	NOTEST	0.00743082	0	-1.79769e+308	-1.79769e+308	0.293924	1	no
1.g1478	1.g1478	-	1:15213379-15221613	Ovary	Carcass	NOTEST	0.00954155	0.0119626	0.326237	-0.11441	0.908913	1	no
1.g1479	1.g1479	-	1:15213379-15221613	Ovary	Carcass	NOTEST	0	0.0151166	1.79769e+308	1.79769e+308	0.233313	1	no
1.g148	1.g148	-	1:3793747-3794416	Ovary	Carcass	NOTEST	0.0341675	0.162452	2.24932	-1.03622	0.300097	1	no
1.g1481	1.g1481	-	1:15221713-15240413	Ovary	Carcass	OK	0.320048	0.577944	0.852642	-0.097168	0.922593	0.954528	no
1.g1482	1.g1482	-	1:15221713-15240413	Ovary	Carcass	OK	14.2911	8.3187	-0.780688	1.09624	0.272973	0.362845	no
1.g1487	1.g1487	-	1:15283013-15290686	Ovary	Carcass	OK	0.0355381	3.93174	6.78965	-6.32766	2.48899e-10	2.11152e-09	yes
1.g1489	1.g1489	-	1:15293098-15297543	Ovary	Carcass	OK	336.51	106.423	-1.66084	3.18502	0.00144745	0.00348343	yes
1.g1490	1.g1490	-	1:15297663-15311462	Ovary	Carcass	NOTEST	0.00439114	0.40588	6.53032	-0.36288	0.716695	1	no
1.g1491	1.g1491	-	1:15297663-15311462	Ovary	Carcass	OK	24.2299	6.64565	-1.86631	3.69306	0.000221568	0.000645064	yes
1.g1493	1.g1493	-	1:15330545-15332653	Ovary	Carcass	OK	0	1.14666	1.79769e+308	1.79769e+308	0.258082	0.346336	no
1.g1494	1.g1494	-	1:15332894-15338783	Ovary	Carcass	OK	1.23759	34.3085	4.79296	-9.00439	0	0	yes
1.g1495	1.g1495	-	1:15342616-15351043	Ovary	Carcass	OK	0.220878	47.6709	7.75372	-8.78574	0	0	yes
1.g1498	1.g1498	-	1:15369275-15370645	Ovary	Carcass	LOWDATA	33.3947	75.923	1.18492	0	1	1	no
1.g15	1.g15	-	1:977101-999915	Ovary	Carcass	OK	4.5969	2.67308	-0.782158	1.63862	0.101292	0.154839	no
1.g1507	1.g1507	-	1:15396663-15398551	Ovary	Carcass	NOTEST	0.00536989	0	-1.79769e+308	-1.79769e+308	0.350778	1	no
1.g1508	1.g1508	-	1:15398983-15402188	Ovary	Carcass	OK	0.00781922	10.0518	10.3281	-3.71315	0.000204696	0.000601412	yes
1.g1511	1.g1511	-	1:15483685-15496015	Ovary	Carcass	OK	0.230704	7.83316	5.08548	-7.92601	2.22045e-15	4.23633e-14	yes
1.g1514	1.g1514	-	1:15513565-15515716	Ovary	Carcass	NOTEST	0.0103975	0.00566291	-0.876622	0.258117	0.796317	1	no
1.g1515	1.g1515	-	1:15522995-15559014	Ovary	Carcass	OK	0.259464	55.3281	7.73633	-7.07074	1.54099e-12	1.89029e-11	yes
1.g1516	1.g1516	-	1:15559024-15569485	Ovary	Carcass	OK	0.00182026	1.02988	9.14412	-1.72578	0.0843866	0.131604	no
1.g152	1.g152	-	1:3806416-3808110	Ovary	Carcass	NOTEST	0.0109064	0.0155704	0.513627	-0.189838	0.849436	1	no
1.g1520	1.g1520	-	1:15607639-15659750	Ovary	Carcass	OK	0.0627091	0.487796	2.95953	-2.97009	0.00297715	0.00663588	yes
1.g1525	1.g1525	-	1:15679470-15701587	Ovary	Carcass	OK	21.0359	5.36841	-1.97028	3.61653	0.000298582	0.000844129	yes
1.g1526	1.g1526	-	1:15701902-15715971	Ovary	Carcass	OK	0.0741528	2.79041	5.23383	-0.360736	0.718297	0.796146	no
1.g1527	1.g1527	-	1:15701902-15715971	Ovary	Carcass	OK	16.265	90.2408	2.47201	-2.91752	0.00352825	0.00774867	yes
1.g1528	1.g1528	-	1:15718680-15761601	Ovary	Carcass	OK	12.7366	12.5112	-0.0257575	0.0502796	0.9599	0.978561	no
1.g1529	1.g1529	-	1:15718680-15761601	Ovary	Carcass	OK	0.409351	3.29782	3.0101	-1.51906	0.128747	0.19098	no
1.g153	1.g153	-	1:3809251-3825306	Ovary	Carcass	NOTEST	0	0.0169742	1.79769e+308	1.79769e+308	0.209857	1	no
1.g1530	1.g1530	-	1:15762640-15767015	Ovary	Carcass	OK	12.1302	8.56962	-0.501296	1.18489	0.236061	0.321793	no
1.g1531	1.g1531	-	1:15767083-15768535	Ovary	Carcass	OK	0.231052	0	-1.79769e+308	-1.79769e+308	0.385625	0.484096	no
1.g1534	1.g1534	-	1:15795142-15821063	Ovary	Carcass	NOTEST	0.0890372	0.0443491	-1.0055	0.997657	0.318446	1	no
1.g154	1.g154	-	1:3835091-3864328	Ovary	Carcass	NOTEST	0.00831852	0.44149	5.72991	-4.71009	2.47606e-06	1	no
1.g1542	1.g1542	-	1:15844775-15847087	Ovary	Carcass	OK	22.2517	18.8937	-0.236014	0.274348	0.783817	0.849057	no
1.g1544	1.g1544	-	1:15850412-15870336	Ovary	Carcass	OK	0	0.659573	1.79769e+308	1.79769e+308	0.0961819	0.147961	no
1.g1545	1.g1545	-	1:15850412-15870336	Ovary	Carcass	OK	0.00191329	0.510697	8.06027	-1.83538	0.0664493	0.106802	no
1.g1547	1.g1547	-	1:15875056-15885341	Ovary	Carcass	NOTEST	0	0	0	0	1	1	no
1.g155	1.g155	-	1:3864729-3866531	Ovary	Carcass	OK	0	1.23877	1.79769e+308	1.79769e+308	0.00422203	0.00909634	yes
1.g1557	1.g1557	-	1:15936539-15963506	Ovary	Carcass	OK	4.40888	13.1205	1.57334	-2.07787	0.0377211	0.0648974	no
1.g156	1.g156	-	1:3878369-3880301	Ovary	Carcass	NOTEST	0	0	0	0	1	1	no
1.g1572	1.g1572	-	1:16036515-16037216	Ovary	Carcass	NOTEST	0.0525216	0.0285699	-0.878415	0.262287	0.7931	1	no
1.g1573	1.g1573	-	1:16038205-16039209	Ovary	Carcass	OK	0.0130595	3.04432	7.86488	-1.37886	0.167938	0.239912	no
1.g1579	1.g1579	-	1:16050539-16087115	Ovary	Carcass	OK	8.1833	28.0739	1.77847	-3.78184	0.000155673	0.000471595	yes
1.g158	1.g158	-	1:3886817-3892241	Ovary	Carcass	OK	1.50577	100.696	6.06335	-10.2057	0	0	yes
1.g1580	1.g1580	-	1:16091285-16091918	Ovary	Carcass	OK	0.227942	1.14954	2.33432	-1.98846	0.0467612	0.0783606	no
1.g1581	1.g1581	-	1:16105909-16114795	Ovary	Carcass	OK	1.24651	4.35426	1.80453	-3.19711	0.00138813	0.00335327	yes
1.g1583	1.g1583	-	1:16148714-16166299	Ovary	Carcass	OK	11.186	32.869	1.55503	-3.5057	0.000455404	0.00123484	yes
1.g1586	1.g1586	-	1:16189599-16194491	Ovary	Carcass	NOTEST	0	0	0	0	1	1	no
1.g159	1.g159	-	1:3892280-3923435	Ovary	Carcass	OK	0.107837	2.70289	4.64758	-1.57411	0.115461	0.173656	no
1.g1592	1.g1592	-	1:16230275-16233809	Ovary	Carcass	NOTEST	0	0	0	0	1	1	no
1.g1596	1.g1596	-	1:16256029-16258059	Ovary	Carcass	NOTEST	0	0	0	0	1	1	no
1.g1597	1.g1597	-	1:16267240-16270539	Ovary	Carcass	NOTEST	0	0.291641	1.79769e+308	1.79769e+308	0.389511	1	no
1.g16	1.g16	-	1:1000000-1198485	Ovary	Carcass	OK	1.80297	0.939433	-0.940513	2.00946	0.0444882	0.0750849	no
1.g160	1.g160	-	1:3892280-3923435	Ovary	Carcass	NOTEST	0.0290618	0.310746	3.41854	-1.3027	0.192679	1	no
1.g1600	1.g1600	-	1:16351583-16354071	Ovary	Carcass	NOTEST	0	0.00515454	1.79769e+308	1.79769e+308	0.404134	1	no
1.g1602	1.g1602	-	1:16413169-16416503	Ovary	Carcass	NOTEST	0	0	0	0	1	1	no
1.g1603	1.g1603	-	1:16419857-16421053	Ovary	Carcass	NOTEST	0	0.0185226	1.79769e+308	1.79769e+308	0.433895	1	no
1.g1604	1.g1604	-	1:16421104-16421803	Ovary	Carcass	NOTEST	0	0	0	0	1	1	no
1.g1605	1.g1605	-	1:16421888-16422573	Ovary	Carcass	NOTEST	0	0	0	0	1	1	no
1.g1606	1.g1606	-	1:16422743-16423857	Ovary	Carcass	NOTEST	0	0.0137509	1.79769e+308	1.79769e+308	0.311146	1	no
1.g1608	1.g1608	-	1:16431723-16432937	Ovary	Carcass	NOTEST	0	0.0356331	1.79769e+308	1.79769e+308	0.20619	1	no
1.g1609	1.g1609	-	1:16433693-16454955	Ovary	Carcass	OK	0.0757276	13.3367	7.46037	-9.12109	0	0	yes
1.g161	1.g161	-	1:3928221-3947004	Ovary	Carcass	OK	0.29743	1.49185	2.32648	-3.51748	0.000435661	0.00118669	yes
1.g1610	1.g1610	-	1:16463243-16464784	Ovary	Carcass	NOTEST	0	0.0495964	1.79769e+308	1.79769e+308	0.121102	1	no
1.g1612	1.g1612	-	1:16510583-16518781	Ovary	Carcass	NOTEST	0.00327221	0.0440024	3.74925	-1.38858	0.164961	1	no
1.g1613	1.g1613	-	1:16544777-16545333	Ovary	Carcass	NOTEST	0	0	0	0	1	1	no
1.g1618	1.g1618	-	1:16703237-16703607	Ovary	Carcass	NOTEST	0	0.0705949	1.79769e+308	1.79769e+308	0.311146	1	no
1.g1630	1.g1630	-	1:16732807-16738533	Ovary	Carcass	OK	0.537134	0.582333	0.116563	-0.172691	0.862895	0.911372	no
1.g1636	1.g1636	-	1:16756080-16759608	Ovary	Carcass	NOTEST	0	1.00432e-05	1.79769e+308	1.79769e+308	0.499905	1	no
1.g1637	1.g1637	-	1:16756080-16759608	Ovary	Carcass	LOWDATA	0	0	1.79769e+308	0	1	1	no
1.g1639	1.g1639	-	1:16764250-16794430	Ovary	Carcass	OK	5.79015	211.704	5.1923	-4.92395	8.48161e-07	4.06709e-06	yes
1.g1640	1.g1640	-	1:16764250-16794430	Ovary	Carcass	OK	0.73611	27.5846	5.2278	-0.682217	0.495102	0.592576	no
1.g1641	1.g1641	-	1:16764250-16794430	Ovary	Carcass	NOTEST	0.00815518	0.0564925	2.79227	-0.0557322	0.955555	1	no
1.g1642	1.g1642	-	1:16764250-16794430	Ovary	Carcass	NOTEST	0	0	0	0	1	1	no
1.g1643	1.g1643	-	1:16764250-16794430	Ovary	Carcass	OK	28.9409	2.98225	-3.27864	0.49085	0.623532	0.714104	no
1.g1644	1.g1644	-	1:16764250-16794430	Ovary	Carcass	LOWDATA	7.79251	0.498045	-3.96774	0	1	1	no
1.g1645	1.g1645	-	1:16794587-16800332	Ovary	Carcass	OK	1.84032	1.86	0.0153507	-0.0129695	0.989652	0.99647	no
1.g165	1.g165	-	1:3984655-3991287	Ovary	Carcass	OK	10.9194	2.01125	-2.44073	5.292	1.20987e-07	6.6192e-07	yes
1.g1650	1.g1650	-	1:16882542-16943087	Ovary	Carcass	OK	0	0.808187	1.79769e+308	1.79769e+308	0.0706127	0.112666	no
1.g1651	1.g1651	-	1:16882542-16943087	Ovary	Carcass	OK	0	0.609042	1.79769e+308	1.79769e+308	0.0140756	0.0268032	yes
1.g1653	1.g1653	-	1:16963432-16964109	Ovary	Carcass	OK	0	50.1279	1.79769e+308	1.79769e+308	3.64209e-05	0.000126682	yes
1.g1654	1.g1654	-	1:16969471-16971582	Ovary	Carcass	NOTEST	0	0.0586547	1.79769e+308	1.79769e+308	0.0899984	1	no
1.g1656	1.g1656	-	1:16985857-16987831	Ovary	Carcass	OK	0.0479228	5.46956	6.83457	-6.91049	4.82991e-12	5.3801e-11	yes
1.g1660	1.g1660	-	1:16997341-16998321	Ovary	Carcass	OK	0	7.01543	1.79769e+308	1.79769e+308	0.0746896	0.11835	no
1.g1662	1.g1662	-	1:17004762-17007181	Ovary	Carcass	OK	0.0671577	2.06596	4.94311	-5.42851	5.68264e-08	3.311e-07	yes
1.g1663	1.g1663	-	1:17007365-17009071	Ovary	Carcass	OK	4.5142	2.98011	-0.599107	0.983694	0.325266	0.419905	no
1.g1664	1.g1664	-	1:17014121-17016697	Ovary	Carcass	OK	0.0205818	0.588445	4.83747	-3.38754	0.00070522	0.00183031	yes
1.g1670	1.g1670	-	1:17071929-17075401	Ovary	Carcass	OK	0.123644	1.16878	3.24074	-1.85491	0.0636088	0.102808	no
1.g1675	1.g1675	-	1:17090936-17096371	Ovary	Carcass	OK	83.5059	7.28642	-3.5186	7.63296	2.28706e-14	3.72874e-13	yes
1.g1676	1.g1676	-	1:17090936-17096371	Ovary	Carcass	NOTEST	0.0310798	0.0744331	1.25997	-0.0457562	0.963505	1	no
1.g1678	1.g1678	-	1:17099597-17101001	Ovary	Carcass	OK	4.1712	1.81947	-1.19695	1.83829	0.0660191	0.106187	no
1.g1679	1.g1679	-	1:17101225-17104266	Ovary	Carcass	OK	1.08173	1.37798	0.349216	-0.150574	0.880312	0.92303	no
1.g168	1.g168	-	1:4022627-4031732	Ovary	Carcass	NOTEST	0	0.406947	1.79769e+308	1.79769e+308	0.0127511	1	no
1.g1682	1.g1682	-	1:17114751-17118037	Ovary	Carcass	OK	1.38097	6.9584	2.33307	-2.929	0.0034006	0.00749954	yes
1.g1688	1.g1688	-	1:17150211-17151133	Ovary	Carcass	NOTEST	0	0	0	0	1	1	no
1.g1689	1.g1689	-	1:17155491-17170094	Ovary	Carcass	OK	0.0352621	0.535725	3.9253	-2.67388	0.00749791	0.0152319	yes
1.g169	1.g169	-	1:4031734-4037737	Ovary	Carcass	OK	0.34353	7.94761	4.53201	-7.11502	1.11888e-12	1.41509e-11	yes
1.g1691	1.g1691	-	1:17188780-17206123	Ovary	Carcass	NOTEST	0.0251508	0.192963	2.93965	-2.61486	0.00892643	1	no
1.g1693	1.g1693	-	1:17228875-17238060	Ovary	Carcass	NOTEST	0.0291046	0.0677949	1.21993	-1.13674	0.255649	1	no
1.g1694	1.g1694	-	1:17238160-17293240	Ovary	Carcass	NOTEST	0.0291642	0.164427	2.49518	-0.204297	0.838122	1	no
1.g1696	1.g1696	-	1:17293286-17295569	Ovary	Carcass	NOTEST	0.0438992	0.159097	1.85764	-0.197053	0.843786	1	no
1.g1697	1.g1697	-	1:17315140-17324718	Ovary	Carcass	OK	1.24176	1.2332	-0.00998594	0.0150198	0.988016	0.996014	no
1.g1699	1.g1699	-	1:17329177-17348910	Ovary	Carcass	OK	0.0022118	3.16579	10.4831	-3.77552	0.000159672	0.000482242	yes
1.g17	1.g17	-	1:1000000-1198485	Ovary	Carcass	NOTEST	0.000537131	0	-1.79769e+308	-1.79769e+308	0.46703	1	no
1.g170	1.g170	-	1:4057933-4096597	Ovary	Carcass	OK	0.0733488	1.63463	4.47805	-6.20662	5.41353e-10	4.36539e-09	yes
1.g1712	1.g1712	-	1:17440883-17452417	Ovary	Carcass	OK	16.3127	12.5113	-0.38277	0.940394	0.347016	0.443071	no
1.g1717	1.g1717	-	1:17462663-17469963	Ovary	Carcass	OK	0.00673506	4.01706	9.22023	-3.50315	0.000459796	0.00124599	yes
1.g1719	1.g1719	-	1:17472566-17475163	Ovary	Carcass	NOTEST	0.104647	0.119945	0.19684	-0.190358	0.849029	1	no
1.g1729	1.g1729	-	1:17537193-17543077	Ovary	Carcass	OK	0.0454956	0.533404	3.55143	-0.618983	0.535928	0.632907	no
1.g1730	1.g1730	-	1:17537193-17543077	Ovary	Carcass	NOTEST	0.149292	0.114975	-0.37682	0.0346363	0.97237	1	no
1.g1733	1.g1733	-	1:17565807-17568613	Ovary	Carcass	OK	0.00777703	0.501113	6.00977	-3.09689	0.00195562	0.0045631	yes
1.g1736	1.g1736	-	1:17573487-17588121	Ovary	Carcass	LOWDATA	15.5787	4.21503	-1.88596	0	1	1	no
1.g1738	1.g1738	-	1:17588167-17591009	Ovary	Carcass	OK	38.4475	127.625	1.73095	-3.83451	0.000125817	0.000389036	yes
1.g1740	1.g1740	-	1:17593329-17603637	Ovary	Carcass	OK	6.12643	2.28056	-1.42566	1.50131	0.133275	0.196624	no
1.g1741	1.g1741	-	1:17603684-17611437	Ovary	Carcass	OK	0.120394	0.476732	1.98541	-0.477522	0.632991	0.722498	no
1.g1748	1.g1748	-	1:17642947-17657737	Ovary	Carcass	OK	53.92	148.027	1.45697	-2.13164	0.0330361	0.057723	no
1.g1749	1.g1749	-	1:17642947-17657737	Ovary	Carcass	OK	0.880576	41.4932	5.55828	-1.76857	0.0769651	0.121467	no
1.g175	1.g175	-	1:4110136-4121207	Ovary	Carcass	OK	4.69458	4.66799	-0.00819576	0.0070608	0.994366	0.998598	no
1.g1752	1.g1752	-	1:17659993-17693237	Ovary	Carcass	OK	1.07586	5.10111	2.24532	-4.47388	7.68143e-06	3.06267e-05	yes
1.g1753	1.g1753	-	1:17693337-17723034	Ovary	Carcass	OK	0.0891335	9.0948	6.67293	-5.04775	4.47034e-07	2.23941e-06	yes
1.g1756	1.g1756	-	1:17693337-17723034	Ovary	Carcass	OK	0.12088	10.9574	6.50219	-7.51295	5.77316e-14	8.84922e-13	yes
1.g1758	1.g1758	-	1:17724066-17732746	Ovary	Carcass	OK	0.82452	0.72167	-0.192215	0.0480776	0.961654	0.97957	no
1.g176	1.g176	-	1:4110136-4121207	Ovary	Carcass	OK	0.239903	1.11792	2.2203	-0.261932	0.793374	0.856614	no
1.g1763	1.g1763	-	1:17737646-17754183	Ovary	Carcass	OK	18.1829	14.8063	-0.296372	0.607594	0.543457	0.639021	no
1.g1764	1.g1764	-	1:17737646-17754183	Ovary	Carcass	LOWDATA	9.71352	0.0270657	-8.48738	0	1	1	no
1.g1768	1.g1768	-	1:17765346-17783785	Ovary	Carcass	OK	94.9079	22.2571	-2.09226	4.02116	5.79116e-05	0.000193622	yes
1.g177	1.g177	-	1:4110136-4121207	Ovary	Carcass	OK	0.165583	0.843019	2.34801	-0.130273	0.89635	0.934058	no
1.g1771	1.g1771	-	1:17790722-17792546	Ovary	Carcass	OK	0	0.491412	1.79769e+308	1.79769e+308	0.0196002	0.0361413	yes
1.g1772	1.g1772	-	1:17796896-17821846	Ovary	Carcass	OK	0.225331	6.10281	4.75936	-7.43598	1.03695e-13	1.51192e-12	yes
1.g1774	1.g1774	-	1:17826402-17828276	Ovary	Carcass	OK	2.81279	0.935578	-1.58807	2.31401	0.020667	0.0378958	yes
1.g1777	1.g1777	-	1:17834549-17923030	Ovary	Carcass	OK	33.6047	69.6191	1.05082	-1.95944	0.0500614	0.0832262	no
1.g178	1.g178	-	1:4110136-4121207	Ovary	Carcass	OK	23.9553	15.6078	-0.618085	0.673106	0.50088	0.598214	no
1.g1780	1.g1780	-	1:17943624-17960524	Ovary	Carcass	OK	15.5752	23.7442	0.608327	-1.10239	0.270294	0.360054	no
1.g1782	1.g1782	-	1:17960572-17963364	Ovary	Carcass	OK	0.1673	2.92544	4.12815	-3.31006	0.000932765	0.00235609	yes
1.g1783	1.g1783	-	1:17963464-17976439	Ovary	Carcass	OK	2.17429	12.9827	2.57798	-5.08161	3.74246e-07	1.89597e-06	yes
1.g1786	1.g1786	-	1:18002145-18028448	Ovary	Carcass	NOTEST	0.0117314	0.313253	4.73888	-2.97324	0.00294673	1	no
1.g1787	1.g1787	-	1:18002145-18028448	Ovary	Carcass	NOTEST	0.0057391	0.0221324	1.94727	-0.658994	0.5099	1	no
1.g1788	1.g1788	-	1:18042654-18044586	Ovary	Carcass	NOTEST	0.0108359	0.0576211	2.41077	-0.743031	0.457463	1	no
1.g1790	1.g1790	-	1:18050465-18055777	Ovary	Carcass	NOTEST	0.0855249	0.451526	2.40039	-0.537482	0.590935	1	no
1.g1793	1.g1793	-	1:18061472-18074044	Ovary	Carcass	LOWDATA	0	0	0	0	1	1	no
1.g1795	1.g1795	-	1:18074357-18076606	Ovary	Carcass	OK	0.188216	7.7264	5.35934	-6.97092	3.14881e-12	3.64328e-11	yes
1.g1797	1.g1797	-	1:18086877-18087602	Ovary	Carcass	NOTEST	0.0477942	0.129326	1.4361	-0.553963	0.579604	1	no
1.g1799	1.g1799	-	1:18092427-18101024	Ovary	Carcass	OK	18.4869	75.4775	2.02954	-1.28558	0.198589	0.277419	no
1.g18	1.g18	-	1:1000000-1198485	Ovary	Carcass	NOTEST	0.12606	0.344477	1.4503	-1.2975	0.194458	1	no
1.g180	1.g180	-	1:4137701-4139766	Ovary	Carcass	OK	0.0868225	0.888126	3.35462	-2.85389	0.00431876	0.00928689	yes
1.g1801	1.g1801	-	1:18102472-18104537	Ovary	Carcass	OK	0.718144	19.9033	4.79259	-7.74949	9.32587e-15	1.59286e-13	yes
1.g1802	1.g1802	-	1:18106467-18107675	Ovary	Carcass	OK	3.47754	5.20208	0.58102	-0.94639	0.34395	0.439846	no
1.g1804	1.g1804	-	1:18109546-18113596	Ovary	Carcass	OK	51.1955	47.7284	-0.101167	0.218649	0.826923	0.884636	no
1.g1805	1.g1805	-	1:18109546-18113596	Ovary	Carcass	OK	16.9831	14.951	-0.183852	0.0864575	0.931103	0.959676	no
1.g1807	1.g1807	-	1:18113777-18114873	Ovary	Carcass	NOTEST	0.188575	0.0247354	-2.93049	1.3142	0.188778	1	no
1.g1811	1.g1811	-	1:18133677-18134672	Ovary	Carcass	OK	17.4925	14.9252	-0.228982	0.45423	0.649663	0.736756	no
1.g1813	1.g1813	-	1:18139540-18146887	Ovary	Carcass	OK	1.00184	3.13471	1.64568	-0.918611	0.358299	0.45463	no
1.g1814	1.g1814	-	1:18152974-18154897	Ovary	Carcass	OK	0.427094	0.267614	-0.674399	0.738362	0.460294	0.559428	no
1.g1815	1.g1815	-	1:18155827-18159114	Ovary	Carcass	OK	49.3704	11.2182	-2.1378	1.18007	0.237974	0.323811	no
1.g1817	1.g1817	-	1:18159154-18162199	Ovary	Carcass	NOTEST	0	0.318868	1.79769e+308	1.79769e+308	0.456984	1	no
1.g1819	1.g1819	-	1:18191569-18208931	Ovary	Carcass	NOTEST	0	0.0596961	1.79769e+308	1.79769e+308	0.0423356	1	no
1.g1820	1.g1820	-	1:18208932-18243199	Ovary	Carcass	NOTEST	0.00115625	0.082285	6.15311	-1.03403	0.30112	1	no
1.g1824	1.g1824	-	1:18389523-18394894	Ovary	Carcass	NOTEST	0	0	0	0	1	1	no
1.g1826	1.g1826	-	1:18402183-18403771	Ovary	Carcass	NOTEST	0.0149442	0.00940391	-0.668251	0.196669	0.844086	1	no
1.g1829	1.g1829	-	1:18413746-18446973	Ovary	Carcass	OK	0.00869341	1.37129	7.3014	-5.19664	2.02925e-07	1.07037e-06	yes
1.g183	1.g183	-	1:4151764-4152751	Ovary	Carcass	OK	0.107335	9.39821	6.45219	-1.80964	0.0703518	0.11233	no
1.g1831	1.g1831	-	1:18463120-18465863	Ovary	Carcass	NOTEST	0	0.391776	1.79769e+308	1.79769e+308	0.0380726	1	no
1.g1837	1.g1837	-	1:18495498-18499563	Ovary	Carcass	OK	0.226406	0.377867	0.738967	-0.112634	0.91032	0.944508	no
1.g184	1.g184	-	1:4152752-4153741	Ovary	Carcass	OK	1.64592	78.6782	5.579	-9.23969	0	0	yes
1.g1842	1.g1842	-	1:18516415-18524708	Ovary	Carcass	OK	0.0171235	37.8638	11.1106	-9.43055	0	0	yes
1.g1844	1.g1844	-	1:18531729-18547883	Ovary	Carcass	OK	2.52658	13.3832	2.40516	-1.26473	0.205967	0.286165	no
1.g1847	1.g1847	-	1:18549614-18552540	Ovary	Carcass	LOWDATA	0	0	-1.79769e+308	0	1	1	no
1.g1849	1.g1849	-	1:18555454-18557423	Ovary	Carcass	NOTEST	0.0101505	0.198101	4.28661	-2.23946	0.0251257	1	no
1.g1851	1.g1851	-	1:18564513-18598066	Ovary	Carcass	NOTEST	0.0586501	0.164189	1.48515	-0.0607416	0.951565	1	no
1.g1854	1.g1854	-	1:18600135-18603953	Ovary	Carcass	OK	8.91602	3.18999	-1.48285	2.06029	0.0393704	0.0673859	no
1.g1855	1.g1855	-	1:18600135-18603953	Ovary	Carcass	OK	3.13573	1.647	-0.928955	0.746333	0.455466	0.555442	no
1.g1857	1.g1857	-	1:18608493-18615098	Ovary	Carcass	OK	5.64849	1.22117	-2.2096	1.17216	0.241134	0.327365	no
1.g1859	1.g1859	-	1:18615169-18618703	Ovary	Carcass	OK	5.77755	31.679	2.455	-5.44801	5.09359e-08	2.99896e-07	yes
1.g1860	1.g1860	-	1:18623913-18625116	Ovary	Carcass	OK	0.167827	0.556801	1.73018	-1.66481	0.0959501	0.147655	no
1.g1866	1.g1866	-	1:18643015-18646563	Ovary	Carcass	OK	0.112097	3.18812	4.82988	-1.38724	0.165368	0.23684	no
1.g1868	1.g1868	-	1:18646611-18649201	Ovary	Carcass	NOTEST	0	0.077917	1.79769e+308	1.79769e+308	0.464968	1	no
1.g1870	1.g1870	-	1:18664067-18689013	Ovary	Carcass	OK	0.00460842	2.78642	9.23993	-3.88333	0.000103036	0.00032567	yes
1.g1871	1.g1871	-	1:18695902-18709607	Ovary	Carcass	OK	0	1.46604	1.79769e+308	1.79769e+308	0.00186142	0.00436832	yes
1.g1872	1.g1872	-	1:18709722-18711988	Ovary	Carcass	OK	0.0244889	18.7164	9.57796	-7.97623	1.55431e-15	3.06319e-14	yes
1.g1874	1.g1874	-	1:18723336-18737002	Ovary	Carcass	OK	0.20623	5.15773	4.64441	-1.13799	0.255123	0.343136	no
1.g1877	1.g1877	-	1:18755254-18797382	Ovary	Carcass	OK	0.218388	4.5095	4.368	-0.472161	0.636812	0.725946	no
1.g1878	1.g1878	-	1:18755254-18797382	Ovary	Carcass	OK	0.0742787	1.3853	4.2211	-0.428621	0.668199	0.753678	no
1.g1879	1.g1879	-	1:18755254-18797382	Ovary	Carcass	NOTEST	0.0705815	0.364442	2.36833	-0.226788	0.820589	1	no
1.g1880	1.g1880	-	1:18797482-18801168	Ovary	Carcass	OK	26.0146	7.77597	-1.74223	3.89273	9.91219e-05	0.000314406	yes
1.g1883	1.g1883	-	1:18816925-18825042	Ovary	Carcass	OK	11.1767	28.0256	1.32625	-2.91333	0.00357592	0.00783226	yes
1.g1888	1.g1888	-	1:18838732-18841960	Ovary	Carcass	OK	14.9776	11.7112	-0.354916	0.610068	0.541817	0.637762	no
1.g189	1.g189	-	1:4174061-4189711	Ovary	Carcass	OK	4.72034	1.79324	-1.39632	0.445259	0.656133	0.743153	no
1.g1893	1.g1893	-	1:18862071-18872483	Ovary	Carcass	NOTEST	0	0	0	0	1	1	no
1.g1894	1.g1894	-	1:18889193-18895691	Ovary	Carcass	OK	0	1.03939	1.79769e+308	1.79769e+308	0.00298228	0.00664564	yes
1.g1895	1.g1895	-	1:18895997-18898863	Ovary	Carcass	NOTEST	0	0.0100832	1.79769e+308	1.79769e+308	0.246671	1	no
1.g1896	1.g1896	-	1:18899105-18900163	Ovary	Carcass	NOTEST	0	0.0287805	1.79769e+308	1.79769e+308	0.243011	1	no
1.g19	1.g19	-	1:1000000-1198485	Ovary	Carcass	NOTEST	0.02179	0.00447026	-2.28524	0.124177	0.901175	1	no
1.g190	1.g190	-	1:4174061-4189711	Ovary	Carcass	OK	23.0238	6.2489	-1.88145	1.09683	0.272717	0.362558	no
1.g1900	1.g1900	-	1:18919526-18966153	Ovary	Carcass	OK	14.6184	19.5186	0.417067	-0.939282	0.347586	0.443547	no
1.g1902	1.g1902	-	1:18981519-19004343	Ovary	Carcass	OK	1.38497	12.6561	3.1919	-6.75364	1.4418e-11	1.4981e-10	yes
1.g1904	1.g1904	-	1:19014169-19068173	Ovary	Carcass	OK	18.8322	14.2965	-0.397538	0.302373	0.762368	0.831649	no
1.g1905	1.g1905	-	1:19014169-19068173	Ovary	Carcass	OK	4.53867	2.57388	-0.818328	0.396412	0.691801	0.773682	no
1.g1908	1.g1908	-	1:19072186-19073463	Ovary	Carcass	NOTEST	0.157946	0.0127413	-3.63185	1.19888	0.230573	1	no
1.g1911	1.g1911	-	1:19076613-19077751	Ovary	Carcass	OK	32.7016	15.3177	-1.09417	2.27724	0.022772	0.041394	yes
1.g1914	1.g1914	-	1:19081163-19081734	Ovary	Carcass	OK	0.478412	2.84594	2.57258	-2.60782	0.00911221	0.0182061	yes
1.g1915	1.g1915	-	1:19081833-19082407	Ovary	Carcass	OK	0.402149	1.24805	1.63387	-1.51466	0.129859	0.192312	no
1.g1916	1.g1916	-	1:19082753-19083187	Ovary	Carcass	OK	0.193881	1.39096	2.84283	-2.04103	0.0412481	0.0702377	no
1.g1925	1.g1925	-	1:19123513-19133724	Ovary	Carcass	NOTEST	0.0462563	0.0601241	0.378292	-0.14128	0.887649	1	no
1.g1927	1.g1927	-	1:19158739-19213283	Ovary	Carcass	OK	0.026482	1.46329	5.78806	-6.17746	6.51403e-10	5.1829e-09	yes
1.g1931	1.g1931	-	1:19233118-19238669	Ovary	Carcass	OK	5.03899e-07	1.86981	21.8232	-0.000596904	0.999524	0.999937	no
1.g1933	1.g1933	-	1:19243613-19245319	Ovary	Carcass	NOTEST	0	0.276818	1.79769e+308	1.79769e+308	0.0238766	1	no
1.g1934	1.g1934	-	1:19245923-19256293	Ovary	Carcass	NOTEST	0	0.0718086	1.79769e+308	1.79769e+308	0.268782	1	no
1.g1935	1.g1935	-	1:19256733-19259237	Ovary	Carcass	OK	0.00340411	1.74302	9.00009	-3.56208	0.00036793	0.00101765	yes
1.g1936	1.g1936	-	1:19261083-19262938	Ovary	Carcass	OK	0.00543611	2.64398	8.92592	-3.52628	0.000421444	0.00115181	yes
1.g1939	1.g1939	-	1:19270741-19272383	Ovary	Carcass	OK	0.338862	0.424447	0.324887	-0.349883	0.726426	0.802694	no
1.g1940	1.g1940	-	1:19272461-19276033	Ovary	Carcass	NOTEST	0.0138212	0.0849441	2.61963	-1.19588	0.231745	1	no
1.g1947	1.g1947	-	1:19303867-19309252	Ovary	Carcass	OK	11.7957	3.19797	-1.88303	4.09488	4.22386e-05	0.000144618	yes
1.g1948	1.g1948	-	1:19309307-19310729	Ovary	Carcass	OK	1.80309	5.8909	1.70802	-2.69117	0.00712015	0.0145569	yes
1.g1949	1.g1949	-	1:19310777-19333507	Ovary	Carcass	OK	0.616102	2.34541	1.9286	-1.17442	0.240227	0.326282	no
1.g195	1.g195	-	1:4210801-4218976	Ovary	Carcass	OK	24.3589	9.33635	-1.38352	3.3555	0.000792209	0.00202583	yes
1.g1950	1.g1950	-	1:19310777-19333507	Ovary	Carcass	OK	0.104906	1.05553	3.3308	-0.81744	0.413677	0.513489	no
1.g1951	1.g1951	-	1:19333554-19346829	Ovary	Carcass	OK	32.5267	5.29542	-2.61881	3.32891	0.000871872	0.00221726	yes
1.g1952	1.g1952	-	1:19333554-19346829	Ovary	Carcass	OK	27.0087	6.6784	-2.01585	1.51817	0.128972	0.19125	no
1.g1953	1.g1953	-	1:19333554-19346829	Ovary	Carcass	OK	9.38523	25.598	1.44757	-0.845361	0.397909	0.49722	no
1.g1958	1.g1958	-	1:19390434-19392037	Ovary	Carcass	OK	0	155.003	1.79769e+308	1.79769e+308	2.2682e-05	8.22107e-05	yes
1.g1961	1.g1961	-	1:19409243-19425437	Ovary	Carcass	OK	0.441849	1.20432	1.44659	-2.02934	0.0424239	0.0719802	no
1.g1962	1.g1962	-	1:19425537-19429749	Ovary	Carcass	OK	0.590148	0.254736	-1.21207	1.36852	0.17115	0.243643	no
1.g1968	1.g1968	-	1:19472521-19479742	Ovary	Carcass	OK	42.0717	53.742	0.353199	-0.77643	0.437495	0.537105	no
1.g1969	1.g1969	-	1:19480491-19482753	Ovary	Carcass	OK	1.52901	0.693395	-1.14085	0.39471	0.693057	0.774387	no
1.g1973	1.g1973	-	1:19491701-19493127	Ovary	Carcass	NOTEST	0	0	0	0	1	1	no
1.g1974	1.g1974	-	1:19495508-19495871	Ovary	Carcass	NOTEST	0	0	0	0	1	1	no
1.g1975	1.g1975	-	1:19496801-19497855	Ovary	Carcass	NOTEST	0	0	0	0	1	1	no
1.g1977	1.g1977	-	1:19509536-19511431	Ovary	Carcass	NOTEST	0	0	0	0	1	1	no
1.g1978	1.g1978	-	1:19512031-19513411	Ovary	Carcass	NOTEST	0	0.0205823	1.79769e+308	1.79769e+308	0.243011	1	no
1.g1979	1.g1979	-	1:19513520-19525551	Ovary	Carcass	NOTEST	0	0	0	0	1	1	no
1.g1980	1.g1980	-	1:19532765-19536951	Ovary	Carcass	NOTEST	0	0	0	0	1	1	no
1.g1984	1.g1984	-	1:19563354-19564634	Ovary	Carcass	OK	0	1.99234	1.79769e+308	1.79769e+308	0.00420123	0.00905805	yes
1.g1985	1.g1985	-	1:19567348-19569054	Ovary	Carcass	OK	0.32842	0.0556274	-2.56168	1.96505	0.049409	0.082336	no
1.g1986	1.g1986	-	1:19569764-19573250	Ovary	Carcass	NOTEST	0.0350882	0	-1.79769e+308	-1.79769e+308	0.311698	1	no
1.g1987	1.g1987	-	1:19573826-19614924	Ovary	Carcass	OK	1.58576	1.64537	0.0532324	-0.0599283	0.952213	0.973269	no
1.g1988	1.g1988	-	1:19616564-19617276	Ovary	Carcass	NOTEST	0	0	0	0	1	1	no
1.g1989	1.g1989	-	1:19620914-19625224	Ovary	Carcass	NOTEST	0	0	0	0	1	1	no
1.g1991	1.g1991	-	1:19650770-19655984	Ovary	Carcass	NOTEST	5.92887e-07	0	-1.79769e+308	-1.79769e+308	0.499988	1	no
1.g1992	1.g1992	-	1:19657148-19673064	Ovary	Carcass	NOTEST	0.0103784	0	-1.79769e+308	-1.79769e+308	0.466236	1	no
1.g1993	1.g1993	-	1:19673111-19681794	Ovary	Carcass	NOTEST	0.00502223	0	-1.79769e+308	-1.79769e+308	0.158317	1	no
1.g1994	1.g1994	-	1:19681840-19684594	Ovary	Carcass	NOTEST	0.0183175	0	-1.79769e+308	-1.79769e+308	0.108919	1	no
1.g1997	1.g1997	-	1:19722506-19723749	Ovary	Carcass	NOTEST	0	0	0	0	1	1	no
1.g1998	1.g1998	-	1:19727789-19729129	Ovary	Carcass	NOTEST	0	0	0	0	1	1	no
1.g1999	1.g1999	-	1:19731331-19733319	Ovary	Carcass	NOTEST	0	0	0	0	1	1	no
1.g2	1.g2	-	1:1295-15889	Ovary	Carcass	OK	0.350824	0.854861	1.28494	-0.5972	0.550374	0.645165	no
1.g20	1.g20	-	1:1000000-1198485	Ovary	Carcass	NOTEST	0.0496128	0.0236437	-1.06926	0.0741416	0.940898	1	no
1.g2001	1.g2001	-	1:19736617-19737519	Ovary	Carcass	NOTEST	0	0	0	0	1	1	no
1.g2004	1.g2004	-	1:19756689-19758247	Ovary	Carcass	NOTEST	0	0	0	0	1	1	no
1.g2005	1.g2005	-	1:19764589-19765290	Ovary	Carcass	OK	0.559506	0	-1.79769e+308	-1.79769e+308	0.0166975	0.0312581	yes
1.g2008	1.g2008	-	1:19767999-19768865	Ovary	Carcass	NOTEST	0.0112374	0	-1.79769e+308	-1.79769e+308	0.299599	1	no
1.g2010	1.g2010	-	1:19770620-19775219	Ovary	Carcass	OK	5.90932	2.15651	-1.45429	2.97558	0.00292437	0.00653121	yes
1.g2011	1.g2011	-	1:19775270-19776669	Ovary	Carcass	OK	2.12207	0.817741	-1.37575	1.8187	0.0689578	0.110281	no
1.g2012	1.g2012	-	1:19777199-19781737	Ovary	Carcass	OK	23.5984	3.4927	-2.75627	6.06861	1.29022e-09	9.85472e-09	yes
1.g2016	1.g2016	-	1:19788225-19794999	Ovary	Carcass	OK	0.216406	2.52408	3.54394	-0.719696	0.471712	0.570521	no
1.g2017	1.g2017	-	1:19795063-19796499	Ovary	Carcass	OK	0.23868	0.344911	0.531146	-0.170344	0.86474	0.912357	no
1.g2018	1.g2018	-	1:19795063-19796499	Ovary	Carcass	OK	0.474146	0.385057	-0.30026	0.310796	0.755956	0.827169	no
1.g2019	1.g2019	-	1:19796764-19800140	Ovary	Carcass	OK	2.33729	6.93746	1.56957	-0.693976	0.487697	0.585276	no
1.g2020	1.g2020	-	1:19796764-19800140	Ovary	Carcass	LOWDATA	7.05604	3.0023	-1.23279	0	1	1	no
1.g2024	1.g2024	-	1:19827193-19831809	Ovary	Carcass	OK	1.07783	0.581143	-0.891166	1.0098	0.312589	0.40631	no
1.g2026	1.g2026	-	1:19848839-19863458	Ovary	Carcass	NOTEST	0.00222478	0.134946	5.92258	-2.06187	0.03922	1	no
1.g2028	1.g2028	-	1:19866379-19872992	Ovary	Carcass	NOTEST	0	0.0236315	1.79769e+308	1.79769e+308	0.199409	1	no
1.g2031	1.g2031	-	1:19877947-19898053	Ovary	Carcass	NOTEST	0.0042682	0.360062	6.39848	-3.04994	0.00228885	1	no
1.g2032	1.g2032	-	1:19877947-19898053	Ovary	Carcass	NOTEST	0	0.00218346	1.79769e+308	1.79769e+308	0.476488	1	no
1.g2033	1.g2033	-	1:19900429-19906991	Ovary	Carcass	NOTEST	0	0	0	0	1	1	no
1.g2036	1.g2036	-	1:19920213-19923049	Ovary	Carcass	NOTEST	0	0.0418859	1.79769e+308	1.79769e+308	0.0867149	1	no
1.g2044	1.g2044	-	1:19947106-19953226	Ovary	Carcass	OK	22.7704	5.23228	-2.12165	2.56555	0.0103011	0.0203235	yes
1.g2045	1.g2045	-	1:19947106-19953226	Ovary	Carcass	OK	29.6222	6.99261	-2.08278	4.19394	2.74153e-05	9.73596e-05	yes
1.g2047	1.g2047	-	1:19955059-19958614	Ovary	Carcass	NOTEST	0.115998	0.104197	-0.154788	0.156538	0.875609	1	no
1.g2050	1.g2050	-	1:19963159-19997673	Ovary	Carcass	OK	38.4572	6.47925	-2.56935	5.86511	4.48823e-09	3.13931e-08	yes
1.g2051	1.g2051	-	1:19997676-19998919	Ovary	Carcass	NOTEST	0.00868073	0.0746714	3.10467	-1.0162	0.309534	1	no
1.g2052	1.g2052	-	1:19999375-19999999	Ovary	Carcass	NOTEST	0	0.0388403	1.79769e+308	1.79769e+308	0.311146	1	no
1.g2056	1.g2056	-	1:20028321-20055013	Ovary	Carcass	OK	9.3544	1.12717	-3.05294	2.13873	0.0324572	0.0568001	no
1.g2059	1.g2059	-	1:20079871-20081177	Ovary	Carcass	OK	0.200417	7.55541	5.23643	-5.94746	2.72327e-09	1.96299e-08	yes
1.g206	1.g206	-	1:4274111-4290701	Ovary	Carcass	OK	0.0734105	2.95133	5.32923	-5.79314	6.90832e-09	4.70364e-08	yes
1.g2066	1.g2066	-	1:20105645-20109071	Ovary	Carcass	OK	0.98575	0.395748	-1.31664	1.50464	0.132416	0.195581	no
1.g2067	1.g2067	-	1:20110471-20129146	Ovary	Carcass	OK	6.11588	18.112	1.56631	-0.255076	0.798664	0.861393	no
1.g207	1.g207	-	1:4291728-4296625	Ovary	Carcass	OK	0.0544496	3.24129	5.8955	-7.49125	6.81677e-14	1.03253e-12	yes
1.g2070	1.g2070	-	1:20143981-20144663	Ovary	Carcass	NOTEST	0	0	0	0	1	1	no
1.g2071	1.g2071	-	1:20145487-20146361	Ovary	Carcass	NOTEST	0	0	0	0	1	1	no
1.g2072	1.g2072	-	1:20147141-20147817	Ovary	Carcass	NOTEST	0	0	0	0	1	1	no
1.g2073	1.g2073	-	1:20148451-20149112	Ovary	Carcass	NOTEST	0	0	0	0	1	1	no
1.g2075	1.g2075	-	1:20149922-20194401	Ovary	Carcass	OK	8.56915	9.75268	0.186646	-0.28681	0.774258	0.841854	no
1.g2076	1.g2076	-	1:20197605-20199233	Ovary	Carcass	NOTEST	0	0	0	0	1	1	no
1.g2077	1.g2077	-	1:20200395-20200885	Ovary	Carcass	NOTEST	0.0306789	0.044224	0.527581	-0.13799	0.890248	1	no
1.g2078	1.g2078	-	1:20200966-20202018	Ovary	Carcass	LOWDATA	0.00848611	0.01602	0.916701	0	1	1	no
1.g208	1.g208	-	1:4298108-4298997	Ovary	Carcass	OK	0.14391	7.57468	5.71795	-5.89172	3.82191e-09	2.69851e-08	yes
1.g2083	1.g2083	-	1:20216115-20236538	Ovary	Carcass	OK	0.0109289	1.24179	6.82812	-5.1649	2.40563e-07	1.25634e-06	yes
1.g2084	1.g2084	-	1:20236585-20237259	Ovary	Carcass	NOTEST	0.0929865	0	-1.79769e+308	-1.79769e+308	0.115496	1	no
1.g2088	1.g2088	-	1:20242955-20247135	Ovary	Carcass	OK	0.278013	0.588513	1.08192	-0.217326	0.827954	0.885336	no
1.g21	1.g21	-	1:1199835-1388320	Ovary	Carcass	OK	0.0842667	1.31059	3.95911	-2.78604	0.00533565	0.0112174	yes
1.g2101	1.g2101	-	1:20290175-20291969	Ovary	Carcass	OK	9.39125	0.330611	-4.82811	5.77334	7.77147e-09	5.21607e-08	yes
1.g2104	1.g2104	-	1:20298885-20301096	Ovary	Carcass	OK	2.63396	0.3739	-2.81651	3.72676	0.00019396	0.000573061	yes
1.g2105	1.g2105	-	1:20301183-20303235	Ovary	Carcass	OK	635.298	255.167	-1.31599	2.7286	0.00636043	0.0131506	yes
1.g2110	1.g2110	-	1:20328675-20330365	Ovary	Carcass	OK	0.206123	3.9461	4.25885	-0.808937	0.418551	0.518248	no
1.g2111	1.g2111	-	1:20330565-20335203	Ovary	Carcass	OK	2.91359	13.5361	2.21594	-3.48704	0.000488391	0.00131474	yes
1.g212	1.g212	-	1:4323285-4324808	Ovary	Carcass	OK	2.18016	1.11466	-0.96783	1.22783	0.219511	0.302173	no
1.g2136	1.g2136	-	1:20416378-20417394	Ovary	Carcass	OK	1.89353	0.3772	-2.32768	0.743705	0.457055	0.556547	no
1.g2138	1.g2138	-	1:20422774-20425268	Ovary	Carcass	OK	85.7301	13.3455	-2.68345	6.03497	1.58992e-09	1.19304e-08	yes
1.g2143	1.g2143	-	1:20438194-20441499	Ovary	Carcass	OK	1.63231	3.50371	1.10197	-1.88877	0.0589221	0.0960921	no
1.g2144	1.g2144	-	1:20441505-20442214	Ovary	Carcass	OK	0.31933	0.548794	0.781215	-0.634238	0.525925	0.622817	no
1.g2145	1.g2145	-	1:20442265-20443594	Ovary	Carcass	OK	0.585969	0.348462	-0.749822	0.782477	0.433934	0.533537	no
1.g2146	1.g2146	-	1:20444314-20446111	Ovary	Carcass	OK	0.257023	0.131419	-0.96772	0.941588	0.346403	0.442416	no
1.g2147	1.g2147	-	1:20446254-20449957	Ovary	Carcass	OK	1440.84	826.479	-0.801857	1.16128	0.245528	0.332576	no
1.g215	1.g215	-	1:4350818-4387667	Ovary	Carcass	OK	5.96247	17.9817	1.59255	-1.346	0.178303	0.252502	no
1.g2151	1.g2151	-	1:20462984-20466498	Ovary	Carcass	OK	0.281353	4.74331	4.07544	-1.99814	0.0457014	0.0767855	no
1.g2156	1.g2156	-	1:20486954-20495218	Ovary	Carcass	OK	2.70098	1.0069	-1.42357	1.00472	0.31503	0.409233	no
1.g2160	1.g2160	-	1:20511363-20512465	Ovary	Carcass	NOTEST	0	0.249115	1.79769e+308	1.79769e+308	0.0694203	1	no
1.g2161	1.g2161	-	1:20512516-20513655	Ovary	Carcass	NOTEST	0.00869317	0	-1.79769e+308	-1.79769e+308	0.299599	1	no
1.g2162	1.g2162	-	1:20513736-20514775	Ovary	Carcass	NOTEST	0	0	0	0	1	1	no
1.g2166	1.g2166	-	1:20526795-20538292	Ovary	Carcass	OK	0.254909	11.9672	5.55295	-3.32513	0.000883775	0.00224308	yes
1.g2167	1.g2167	-	1:20538832-20539825	Ovary	Carcass	OK	2.13121	12.4257	2.54358	-3.80233	0.000143342	0.000437492	yes
1.g217	1.g217	-	1:4350818-4387667	Ovary	Carcass	OK	0.15467	1.50587	3.28333	-0.150946	0.880018	0.922938	no
1.g2171	1.g2171	-	1:20555095-20557390	Ovary	Carcass	OK	295.954	23.5085	-3.65412	7.70178	1.33227e-14	2.22881e-13	yes
1.g2174	1.g2174	-	1:20585757-20591555	Ovary	Carcass	OK	0.736196	1.17993	0.680543	-1.03744	0.299531	0.392019	no
1.g2175	1.g2175	-	1:20591655-20619620	Ovary	Carcass	OK	0.35561	0.13782	-1.36751	1.12328	0.261318	0.349946	no
1.g2177	1.g2177	-	1:20624305-20626764	Ovary	Carcass	OK	1.29784	1.39294	0.102028	-0.147666	0.882607	0.924788	no
1.g218	1.g218	-	1:4387669-4389738	Ovary	Carcass	NOTEST	0	0.0679237	1.79769e+308	1.79769e+308	0.111131	1	no
1.g2180	1.g2180	-	1:20636951-20651095	Ovary	Carcass	NOTEST	0.00367202	0.058707	3.99889	-2.03709	0.0416409	1	no
1.g2181	1.g2181	-	1:20651195-20662629	Ovary	Carcass	NOTEST	0.00558509	0.408756	6.19352	-4.45814	8.26739e-06	1	no
1.g2184	1.g2184	-	1:20701628-20706045	Ovary	Carcass	OK	0.432817	4.20853	3.28149	-4.83564	1.32719e-06	6.16309e-06	yes
1.g2185	1.g2185	-	1:20714640-20721820	Ovary	Carcass	OK	1.43531	4.21121	1.55288	-2.9235	0.00346116	0.00761812	yes
1.g2186	1.g2186	-	1:20736500-20740120	Ovary	Carcass	OK	7.46146	2.02739	-1.87983	3.45442	0.000551487	0.00146829	yes
1.g2187	1.g2187	-	1:20740850-20742014	Ovary	Carcass	NOTEST	0.0160847	0.454284	4.81983	-2.45589	0.0140535	1	no
1.g2188	1.g2188	-	1:20743968-20753890	Ovary	Carcass	NOTEST	0.00944585	0.422436	5.48291	-3.75786	0.000171373	1	no
1.g2191	1.g2191	-	1:20768009-20774850	Ovary	Carcass	OK	0.00203044	0.626692	8.26982	-3.46153	0.000537111	0.00143384	yes
1.g2192	1.g2192	-	1:20775330-20778879	Ovary	Carcass	OK	18.368	4.29677	-2.09587	4.05409	5.03289e-05	0.000169725	yes
1.g2193	1.g2193	-	1:20775330-20778879	Ovary	Carcass	OK	9.31271	4.68601	-0.99084	0.60585	0.544615	0.639963	no
1.g2194	1.g2194	-	1:20779351-20785580	Ovary	Carcass	NOTEST	0.00276746	0	-1.79769e+308	-1.79769e+308	0.267942	1	no
1.g2195	1.g2195	-	1:20785676-20786880	Ovary	Carcass	NOTEST	0.00968079	0	-1.79769e+308	-1.79769e+308	0.267942	1	no
1.g2196	1.g2196	-	1:20786934-20787340	Ovary	Carcass	NOTEST	0	0	0	0	1	1	no
1.g2198	1.g2198	-	1:20794201-20797930	Ovary	Carcass	OK	0.00600489	18.9152	11.6211	-6.59237	4.32867e-11	4.12051e-10	yes
1.g22	1.g22	-	1:1399879-1571680	Ovary	Carcass	OK	4.62587	1.61124	-1.52155	2.24011	0.025084	0.04513	yes
1.g2203	1.g2203	-	1:20840779-20841634	Ovary	Carcass	NOTEST	0	0.0612168	1.79769e+308	1.79769e+308	0.171593	1	no
1.g2205	1.g2205	-	1:20846829-20857040	Ovary	Carcass	OK	0	0.523217	1.79769e+308	1.79769e+308	0.00461229	0.00984958	yes
1.g2206	1.g2206	-	1:20858204-20860999	Ovary	Carcass	NOTEST	0	0	0	0	1	1	no
1.g2208	1.g2208	-	1:20865944-20867359	Ovary	Carcass	NOTEST	0	0	0	0	1	1	no
1.g2209	1.g2209	-	1:20867407-20868839	Ovary	Carcass	NOTEST	0	0	0	0	1	1	no
1.g2212	1.g2212	-	1:20882239-20884038	Ovary	Carcass	NOTEST	0.0275998	0.0392202	0.506939	-0.304688	0.760604	1	no
1.g2213	1.g2213	-	1:20884189-20889747	Ovary	Carcass	NOTEST	0.0345384	0.0118251	-1.54635	1.00734	0.313773	1	no
1.g2214	1.g2214	-	1:20890710-20893961	Ovary	Carcass	OK	75.325	25.0745	-1.58691	3.85703	0.000114771	0.000359215	yes
1.g2215	1.g2215	-	1:20894066-20899139	Ovary	Carcass	LOWDATA	9.59034	1.98981	-2.26895	0	1	1	no
1.g2216	1.g2216	-	1:20894066-20899139	Ovary	Carcass	NOTEST	0.0700153	0.147156	1.07161	-0.177112	0.85942	1	no
1.g2219	1.g2219	-	1:20903999-20904699	Ovary	Carcass	OK	4.28667e-07	1.10889	21.3028	-0.000148441	0.999882	0.999937	no
1.g222	1.g222	-	1:4393528-4396963	Ovary	Carcass	LOWDATA	11.257	4.14731	-1.44058	0	1	1	no
1.g2220	1.g2220	-	1:20907559-20925027	Ovary	Carcass	OK	1.04073	24.2868	4.5445	-7.94982	1.77636e-15	3.47028e-14	yes
1.g2227	1.g2227	-	1:20945076-20945639	Ovary	Carcass	NOTEST	0.126414	0.179537	0.506123	-0.284698	0.775876	1	no
1.g223	1.g223	-	1:4397868-4399088	Ovary	Carcass	OK	0.0154507	1.07275	6.11749	-3.15383	0.00161142	0.00384503	yes
1.g2234	1.g2234	-	1:20974749-20977994	Ovary	Carcass	OK	13.9463	4.51821	-1.62606	3.29335	0.000990012	0.00247973	yes
1.g2235	1.g2235	-	1:20978050-20981599	Ovary	Carcass	OK	0.517183	2.26895	2.13327	-0.787603	0.430929	0.530715	no
1.g2237	1.g2237	-	1:20981745-20983239	Ovary	Carcass	OK	0.128123	1.53154	3.57938	-3.8798	0.000104543	0.000329387	yes
1.g2238	1.g2238	-	1:20983341-20998309	Ovary	Carcass	NOTEST	0	0.318311	1.79769e+308	1.79769e+308	0.00983752	1	no
1.g2244	1.g2244	-	1:21022588-21023151	Ovary	Carcass	NOTEST	0.0341913	0.384711	3.49208	-1.13098	0.258063	1	no
1.g2252	1.g2252	-	1:21054695-21057468	Ovary	Carcass	OK	0.00895954	3.70209	8.6907	-5.79491	6.83576e-09	4.66131e-08	yes
1.g2254	1.g2254	-	1:21092258-21114423	Ovary	Carcass	OK	0.344397	0.332787	-0.0494726	0.0109376	0.991273	0.996909	no
1.g2256	1.g2256	-	1:21115378-21116647	Ovary	Carcass	OK	25.7776	12.2479	-1.07358	2.25987	0.023829	0.0430449	yes
1.g2262	1.g2262	-	1:21131739-21133358	Ovary	Carcass	OK	3.58728	2.11348	-0.763269	1.19244	0.233087	0.318272	no
1.g2264	1.g2264	-	1:21135400-21137628	Ovary	Carcass	OK	17.5395	19.7238	0.169336	-0.336934	0.736167	0.811158	no
1.g2266	1.g2266	-	1:21143988-21144763	Ovary	Carcass	OK	3.37028	0.335982	-3.32641	1.76368	0.0777861	0.122628	no
1.g2269	1.g2269	-	1:21147668-21149554	Ovary	Carcass	NOTEST	0.00976493	0	-1.79769e+308	-1.79769e+308	0.367556	1	no
1.g2270	1.g2270	-	1:21164588-21185576	Ovary	Carcass	OK	0.0050944	4.61458	9.82307	-5.44539	5.16917e-08	3.04146e-07	yes
1.g2272	1.g2272	-	1:21219884-21236128	Ovary	Carcass	OK	23.9375	5.10327	-2.22978	1.03822	0.299168	0.392019	no
1.g2274	1.g2274	-	1:21219884-21236128	Ovary	Carcass	OK	0.0286319	1.27397	5.47556	-0.0509012	0.959404	0.978167	no
1.g2276	1.g2276	-	1:21236174-21238479	Ovary	Carcass	OK	22.9077	17.9791	-0.349514	0.835944	0.403187	0.502694	no
1.g2278	1.g2278	-	1:21241671-21270539	Ovary	Carcass	NOTEST	0.0894368	0.259388	1.53617	-0.0111607	0.991095	1	no
1.g2279	1.g2279	-	1:21241671-21270539	Ovary	Carcass	OK	0.700678	1.79513	1.35727	-0.0589029	0.953029	0.97366	no
1.g228	1.g228	-	1:4426618-4430872	Ovary	Carcass	OK	0.29953	0.233588	-0.358739	0.0903717	0.927992	0.958013	no
1.g2281	1.g2281	-	1:21278866-21288114	Ovary	Carcass	NOTEST	0	0.0459395	1.79769e+308	1.79769e+308	0.387044	1	no
1.g2282	1.g2282	-	1:21278866-21288114	Ovary	Carcass	OK	0	0.728563	1.79769e+308	1.79769e+308	0.0381452	0.0655139	no
1.g2287	1.g2287	-	1:21296104-21298938	Ovary	Carcass	OK	10.3011	1.69524	-2.60324	0.566463	0.571079	0.665346	no
1.g2288	1.g2288	-	1:21296104-21298938	Ovary	Carcass	LOWDATA	14.0951	7.80005	-0.853639	0	1	1	no
1.g2291	1.g2291	-	1:21315837-21317997	Ovary	Carcass	OK	0.0784623	2.03501	4.69689	-4.88352	1.0421e-06	4.93373e-06	yes
1.g2294	1.g2294	-	1:21327260-21336458	Ovary	Carcass	OK	3.76603	72.0084	4.25705	-3.16106	0.00157198	0.00376094	yes
1.g2295	1.g2295	-	1:21327260-21336458	Ovary	Carcass	OK	0.0435354	0.968612	4.47566	-0.352879	0.724179	0.801001	no
1.g2299	1.g2299	-	1:21383831-21391842	Ovary	Carcass	OK	0	5.68615	1.79769e+308	1.79769e+308	0.0119161	0.0231331	yes
1.g2300	1.g2300	-	1:21392225-21409277	Ovary	Carcass	NOTEST	0.00330717	0.0615054	4.21705	-2.26597	0.0234535	1	no
1.g2302	1.g2302	-	1:21426090-21436707	Ovary	Carcass	OK	0.559031	14.663	4.71311	-5.56783	2.5793e-08	1.59166e-07	yes
1.g2303	1.g2303	-	1:21438286-21460797	Ovary	Carcass	NOTEST	0.00766373	0.349163	5.50971	-4.28033	1.86617e-05	1	no
1.g2304	1.g2304	-	1:21489167-21491726	Ovary	Carcass	NOTEST	0	0.121575	1.79769e+308	1.79769e+308	0.0404027	1	no
1.g2306	1.g2306	-	1:21508754-21511145	Ovary	Carcass	NOTEST	0.00390502	0.0604264	3.95178	-1.01078	0.312123	1	no
1.g2308	1.g2308	-	1:21581406-21583385	Ovary	Carcass	NOTEST	0.203232	0	-1.79769e+308	-1.79769e+308	0.159895	1	no
1.g2309	1.g2309	-	1:21584189-21586466	Ovary	Carcass	OK	0.500935	0.0731348	-2.77599	2.65849	0.0078492	0.0158659	yes
1.g232	1.g232	-	1:4445768-4457468	Ovary	Carcass	OK	52.2433	109.748	1.07088	-2.13566	0.032707	0.057215	no
1.g233	1.g233	-	1:4462570-4463474	Ovary	Carcass	OK	0.748639	10.6837	3.835	-4.66117	3.14419e-06	1.35678e-05	yes
1.g234	1.g234	-	1:4465021-4509860	Ovary	Carcass	OK	3.07466	12.9244	2.0716	-0.37795	0.705468	0.784855	no
1.g235	1.g235	-	1:4465021-4509860	Ovary	Carcass	OK	11.4257	2.85018	-2.00315	0.170084	0.864944	0.912465	no
1.g236	1.g236	-	1:4509908-4514800	Ovary	Carcass	NOTEST	0.179882	0.383102	1.09068	-1.28995	0.197069	1	no
1.g238	1.g238	-	1:4517920-4520859	Ovary	Carcass	OK	0.582766	6.36986	3.45027	-1.61554	0.106194	0.161287	no
1.g239	1.g239	-	1:4517920-4520859	Ovary	Carcass	OK	0.447701	4.14591	3.21108	-2.37601	0.0175008	0.0326394	yes
1.g24	1.g24	-	1:1571681-1591530	Ovary	Carcass	NOTEST	0.0354575	0.134852	1.92722	-1.83199	0.0669536	1	no
1.g242	1.g242	-	1:4529816-4535310	Ovary	Carcass	OK	29.5632	37.9344	0.359703	-0.871089	0.383706	0.482159	no
1.g25	1.g25	-	1:1599835-1658300	Ovary	Carcass	OK	14.2944	6.77467	-1.07722	2.3622	0.0181669	0.0337342	yes
1.g250	1.g250	-	1:4553590-4554599	Ovary	Carcass	OK	4.92765	3.26876	-0.592155	0.823003	0.410506	0.510118	no
1.g251	1.g251	-	1:4554601-4594650	Ovary	Carcass	OK	0.17063	3.64248	4.41597	-5.78771	7.13519e-09	4.8434e-08	yes
1.g252	1.g252	-	1:4554601-4594650	Ovary	Carcass	OK	0	0.969216	1.79769e+308	1.79769e+308	0.280884	0.371159	no
1.g253	1.g253	-	1:4554601-4594650	Ovary	Carcass	OK	0.0770234	1.65588	4.42616	-1.11344	0.26552	0.354885	no
1.g254	1.g254	-	1:4600160-4624762	Ovary	Carcass	OK	12.4488	1.14255	-3.44568	6.47261	9.63236e-11	8.68948e-10	yes
1.g257	1.g257	-	1:4630215-4635894	Ovary	Carcass	OK	16.2224	4.43286	-1.87168	2.49197	0.0127036	0.0244975	yes
1.g26	1.g26	-	1:1799863-1988764	Ovary	Carcass	OK	0.0693465	16.2606	7.87334	-9.7338	0	0	yes
1.g261	1.g261	-	1:4641650-4643075	Ovary	Carcass	OK	0.838957	0	-1.79769e+308	-1.79769e+308	0.171344	0.243847	no
1.g262	1.g262	-	1:4643114-4647541	Ovary	Carcass	OK	3.91662	1.05529	-1.89197	1.56627	0.117285	0.176046	no
1.g264	1.g264	-	1:4649890-4650454	Ovary	Carcass	NOTEST	0.0206493	0.105465	2.35261	-0.845203	0.397998	1	no
1.g265	1.g265	-	1:4650554-4652893	Ovary	Carcass	NOTEST	0.10267	0.241442	1.23366	-1.01838	0.308499	1	no
1.g27	1.g27	-	1:1988810-1998183	Ovary	Carcass	NOTEST	0.0527426	0.18509	1.81118	-1.82172	0.068497	1	no
1.g271	1.g271	-	1:4677610-4680084	Ovary	Carcass	OK	1.3563	2.27292	0.74487	-1.0179	0.308725	0.40236	no
1.g273	1.g273	-	1:4680130-4685324	Ovary	Carcass	OK	2.70043	4.21496	0.64233	-0.394621	0.693123	0.774387	no
1.g277	1.g277	-	1:4706220-4709994	Ovary	Carcass	OK	0.645328	0.0783338	-3.04233	3.11654	0.00182988	0.00430106	yes
1.g279	1.g279	-	1:4713764-4718486	Ovary	Carcass	OK	1.55324	270.506	7.44423	-11.9822	0	0	yes
1.g28	1.g28	-	1:1999835-2193790	Ovary	Carcass	OK	5.34468	2.94204	-0.86129	0.982816	0.325698	0.420342	no
1.g282	1.g282	-	1:4741324-4761999	Ovary	Carcass	NOTEST	0.00428409	0.0338507	2.98212	-1.69485	0.0901043	1	no
1.g284	1.g284	-	1:4776502-4777844	Ovary	Carcass	OK	24.9434	1.25908	-4.30821	5.58847	2.29081e-08	1.42354e-07	yes
1.g285	1.g285	-	1:4777944-4789655	Ovary	Carcass	OK	99.6438	32.0573	-1.63613	3.16045	0.00157526	0.00376776	yes
1.g29	1.g29	-	1:1999835-2193790	Ovary	Carcass	OK	9.1761	4.2496	-1.11055	0.367567	0.713196	0.792077	no
1.g292	1.g292	-	1:4807570-4809160	Ovary	Carcass	OK	8.8416	1.04247	-3.0843	3.12929	0.0017523	0.00413388	yes
1.g296	1.g296	-	1:4827170-4831470	Ovary	Carcass	NOTEST	0	0	0	0	1	1	no
1.g297	1.g297	-	1:4827170-4831470	Ovary	Carcass	OK	2.94787	0.903947	-1.70536	0.913867	0.360787	0.457075	no
1.g3	1.g3	-	1:15935-199935	Ovary	Carcass	NOTEST	0.0585522	0.202423	1.78958	-1.92924	0.0537008	1	no
1.g30	1.g30	-	1:2193890-2199807	Ovary	Carcass	NOTEST	0.1499	0.199463	0.412126	-0.447922	0.65421	1	no
1.g303	1.g303	-	1:4861536-4862870	Ovary	Carcass	NOTEST	0.00646749	0.0281083	2.11972	-0.698318	0.484978	1	no
1.g31	1.g31	-	1:2199878-2320070	Ovary	Carcass	OK	2.17279	0.778683	-1.48044	1.34199	0.179599	0.253976	no
1.g311	1.g311	-	1:4876981-4931261	Ovary	Carcass	OK	0.229432	1.29942	2.50174	-0.373456	0.708809	0.788083	no
1.g312	1.g312	-	1:4876981-4931261	Ovary	Carcass	OK	2.12457	2.92558	0.461556	-0.586847	0.557307	0.651887	no
1.g314	1.g314	-	1:4933742-4935340	Ovary	Carcass	OK	1.46295	0.097736	-3.90384	3.68899	0.000225146	0.000654632	yes
1.g315	1.g315	-	1:4942320-4945414	Ovary	Carcass	OK	102.119	22.7745	-2.16476	5.14449	2.68255e-07	1.38642e-06	yes
1.g32	1.g32	-	1:2199878-2320070	Ovary	Carcass	OK	0.896801	0.728122	-0.300607	0.0353938	0.971766	0.98617	no
1.g321	1.g321	-	1:4973069-5067254	Ovary	Carcass	OK	0.0231836	1.79869	6.2777	-3.09499	0.00196821	0.00458533	yes
1.g324	1.g324	-	1:5067305-5071684	Ovary	Carcass	NOTEST	0.00618501	0.290589	5.55406	-0.98668	0.323799	1	no
1.g328	1.g328	-	1:5089664-5102443	Ovary	Carcass	OK	0.0292096	3.67477	6.97507	-7.87543	3.33067e-15	6.19629e-14	yes
1.g33	1.g33	-	1:2320071-2399630	Ovary	Carcass	OK	1.50187	0.902847	-0.734205	1.09999	0.271336	0.361097	no
1.g330	1.g330	-	1:5119464-5131698	Ovary	Carcass	NOTEST	0.0942586	0.366448	1.95891	-0.328093	0.742841	1	no
1.g331	1.g331	-	1:5131699-5141048	Ovary	Carcass	NOTEST	0.0176991	0.0990965	2.48516	-1.48056	0.138725	1	no
1.g334	1.g334	-	1:5149558-5151933	Ovary	Carcass	OK	0.221944	17.2251	6.27818	-7.88223	3.10862e-15	5.81942e-14	yes
1.g338	1.g338	-	1:5160388-5166260	Ovary	Carcass	OK	0.210161	0.767245	1.86819	-0.306863	0.758948	0.829128	no
1.g34	1.g34	-	1:2399835-2450731	Ovary	Carcass	OK	0.235235	52.8293	7.81109	-4.21727	2.47272e-05	8.88694e-05	yes
1.g342	1.g342	-	1:5175155-5192438	Ovary	Carcass	OK	0.00310799	0.729117	7.87403	-4.15175	3.29947e-05	0.000115301	yes
1.g343	1.g343	-	1:5192487-5215978	Ovary	Carcass	NOTEST	0	0.160828	1.79769e+308	1.79769e+308	0.0503839	1	no
1.g344	1.g344	-	1:5216025-5231908	Ovary	Carcass	NOTEST	0	0.250069	1.79769e+308	1.79769e+308	0.0226229	1	no
1.g346	1.g346	-	1:5268198-5269024	Ovary	Carcass	OK	0.0669391	13.8626	7.69414	-6.50009	8.0272e-11	7.31503e-10	yes
1.g348	1.g348	-	1:5271434-5283438	Ovary	Carcass	OK	0.0853384	5.13258	5.91034	-3.62447	0.000289555	0.000822179	yes
1.g349	1.g349	-	1:5289257-5290894	Ovary	Carcass	NOTEST	0	0.0772591	1.79769e+308	1.79769e+308	0.199409	1	no
1.g35	1.g35	-	1:2399835-2450731	Ovary	Carcass	OK	1.71009	1.65621	-0.0461871	0.0311471	0.975152	0.988267	no
1.g350	1.g350	-	1:5291007-5291829	Ovary	Carcass	NOTEST	0	0	0	0	1	1	no
1.g354	1.g354	-	1:5311308-5312797	Ovary	Carcass	NOTEST	0	0	0	0	1	1	no
1.g355	1.g355	-	1:5313067-5324006	Ovary	Carcass	OK	17.2229	15.3286	-0.168107	0.366394	0.714071	0.792755	no
1.g357	1.g357	-	1:5326417-5328748	Ovary	Carcass	NOTEST	0.000245876	0.000685509	1.47925	-0.019474	0.984463	1	no
1.g359	1.g359	-	1:5337557-5340835	Ovary	Carcass	OK	2.50517	0.0909013	-4.78447	4.39477	1.10892e-05	4.27316e-05	yes
1.g361	1.g361	-	1:5364767-5382272	Ovary	Carcass	OK	3.04303	2.26243	-0.427638	0.00477705	0.996188	0.999085	no
1.g365	1.g365	-	1:5396122-5397687	Ovary	Carcass	OK	0.0424555	9.93589	7.87055	-6.86604	6.60094e-12	7.15727e-11	yes
1.g371	1.g371	-	1:5415708-5416107	Ovary	Carcass	NOTEST	0	0	0	0	1	1	no
1.g372	1.g372	-	1:5416167-5418494	Ovary	Carcass	NOTEST	0	0	0	0	1	1	no
1.g373	1.g373	-	1:5419167-5420730	Ovary	Carcass	OK	0.054276	27.8303	9.00213	-6.09388	1.10205e-09	8.49706e-09	yes
1.g376	1.g376	-	1:5431634-5437587	Ovary	Carcass	OK	0	0.807899	1.79769e+308	1.79769e+308	0.437687	0.537267	no
1.g38	1.g38	-	1:2490516-2510460	Ovary	Carcass	OK	3.73959	0.623972	-2.58333	0.648197	0.516857	0.614162	no
1.g380	1.g380	-	1:5491737-5552516	Ovary	Carcass	OK	0.000717706	0.746226	10.022	-1.9118	0.0559025	0.0917586	no
1.g381	1.g381	-	1:5554731-5585017	Ovary	Carcass	OK	0.0342566	2.97309	6.43944	-1.57921	0.114287	0.172179	no
1.g382	1.g382	-	1:5554731-5585017	Ovary	Carcass	OK	0.0805668	13.6344	7.40285	-7.47387	7.79377e-14	1.1726e-12	yes
1.g396	1.g396	-	1:5622244-5623479	Ovary	Carcass	LOWDATA	2.70661	2.85296	0.0759696	0	1	1	no
1.g397	1.g397	-	1:5623617-5624692	Ovary	Carcass	LOWDATA	20.7609	7.59467	-1.45081	0	1	1	no
1.g399	1.g399	-	1:5629984-5630967	Ovary	Carcass	OK	0.665955	26.7974	5.33052	-7.267	3.67484e-13	4.97768e-12	yes
1.g40	1.g40	-	1:2539634-2586200	Ovary	Carcass	OK	5.85264	4.2403	-0.464922	0.696966	0.485824	0.583653	no
1.g405	1.g405	-	1:5659733-5665034	Ovary	Carcass	OK	0.0197683	2.10768	6.73632	-4.70881	2.49172e-06	1.09044e-05	yes
1.g406	1.g406	-	1:5666166-5683074	Ovary	Carcass	NOTEST	0.00107372	0.099019	6.52702	-2.54294	0.0109924	1	no
1.g407	1.g407	-	1:5689916-5702144	Ovary	Carcass	NOTEST	0.00407714	0.0667577	4.03331	-2.13014	0.0331603	1	no
1.g41	1.g41	-	1:2586312-2612079	Ovary	Carcass	OK	0.220897	0.559113	1.33976	-0.218398	0.827119	0.88474	no
1.g411	1.g411	-	1:5736229-5739294	Ovary	Carcass	OK	0.0717695	15.697	7.7729	-9.19134	0	0	yes
1.g413	1.g413	-	1:5741965-5757035	Ovary	Carcass	OK	0	2.68137	1.79769e+308	1.79769e+308	0.00131891	0.00320789	yes
1.g415	1.g415	-	1:5760114-5775280	Ovary	Carcass	OK	3.21835	1.2932	-1.31537	2.41062	0.0159256	0.0299194	yes
1.g417	1.g417	-	1:5779524-5784734	Ovary	Carcass	NOTEST	0	0.175669	1.79769e+308	1.79769e+308	0.169796	1	no
1.g418	1.g418	-	1:5779524-5784734	Ovary	Carcass	OK	2.31194	0.0971573	-4.57264	1.0471	0.295052	0.387369	no
1.g42	1.g42	-	1:2612080-2624074	Ovary	Carcass	OK	1.49997	8.98381	2.58239	-5.40567	6.4566e-08	3.72803e-07	yes
1.g421	1.g421	-	1:5786955-5791826	Ovary	Carcass	LOWDATA	0	0	0	0	1	1	no
1.g422	1.g422	-	1:5795335-5795904	Ovary	Carcass	OK	1.96843	3.14467	0.675864	-0.680707	0.496057	0.593165	no
1.g429	1.g429	-	1:5813234-5820380	Ovary	Carcass	OK	69.2105	8.54185	-3.01837	6.0068	1.89223e-09	1.40112e-08	yes
1.g430	1.g430	-	1:5813234-5820380	Ovary	Carcass	OK	1.35992	2.00476	0.559906	-0.105502	0.915978	0.948594	no
1.g431	1.g431	-	1:5820453-5829109	Ovary	Carcass	OK	20.7109	12.5877	-0.718381	1.28592	0.198472	0.277297	no
1.g436	1.g436	-	1:5841130-5842327	Ovary	Carcass	LOWDATA	4.42545	0.326547	-3.76046	0	1	1	no
1.g438	1.g438	-	1:5845890-5848973	Ovary	Carcass	NOTEST	0	0.115144	1.79769e+308	1.79769e+308	0.445897	1	no
1.g439	1.g439	-	1:5845890-5848973	Ovary	Carcass	OK	1.33395	7.26658	2.44557	-3.5004	0.000464556	0.00125699	yes
1.g441	1.g441	-	1:5849452-5853214	Ovary	Carcass	OK	0	1.2462	1.79769e+308	1.79769e+308	0.429193	0.528803	no
1.g446	1.g446	-	1:5875351-5877094	Ovary	Carcass	OK	22.3408	5.15301	-2.11619	4.30346	1.68154e-05	6.24882e-05	yes
1.g450	1.g450	-	1:5898125-5900325	Ovary	Carcass	NOTEST	0	0.27418	1.79769e+308	1.79769e+308	0.495922	1	no
1.g451	1.g451	-	1:5907715-5908514	Ovary	Carcass	NOTEST	0	0	0	0	1	1	no
1.g452	1.g452	-	1:5913011-5974286	Ovary	Carcass	OK	0.0447843	4.75558	6.73049	-0.154922	0.876883	0.920296	no
1.g453	1.g453	-	1:5913011-5974286	Ovary	Carcass	OK	5.79305	20.1406	1.79771	-1.23724	0.215999	0.29807	no
1.g454	1.g454	-	1:5913011-5974286	Ovary	Carcass	OK	1.42572	0.950364	-0.585136	0.0296727	0.976328	0.988454	no
1.g455	1.g455	-	1:5913011-5974286	Ovary	Carcass	OK	19.3712	18.4252	-0.0722366	0.0832031	0.93369	0.960799	no
1.g456	1.g456	-	1:5913011-5974286	Ovary	Carcass	OK	1.54704	2.92322	0.918045	-0.042198	0.966341	0.982669	no
1.g457	1.g457	-	1:5975692-5976916	Ovary	Carcass	OK	13.4978	4.67273	-1.53039	2.67747	0.00741809	0.0150835	yes
1.g46	1.g46	-	1:2728024-2786236	Ovary	Carcass	NOTEST	0.0522141	0.0562341	0.107005	-0.118086	0.905999	1	no
1.g462	1.g462	-	1:6002550-6046598	Ovary	Carcass	OK	0.0244582	0.538862	4.46153	-4.42603	9.59846e-06	3.76178e-05	yes
1.g468	1.g468	-	1:6078031-6095485	Ovary	Carcass	OK	0.734706	1.58003	1.10471	-0.17837	0.858432	0.907624	no
1.g472	1.g472	-	1:6107705-6124515	Ovary	Carcass	OK	27.0007	61.1368	1.17904	-1.34069	0.18002	0.254451	no
1.g474	1.g474	-	1:6128115-6175604	Ovary	Carcass	OK	9.79405	17.3069	0.821367	-1.85369	0.0637836	0.103035	no
1.g476	1.g476	-	1:6175655-6198065	Ovary	Carcass	OK	0.0361407	2.35588	6.0265	-5.94065	2.83903e-09	2.0415e-08	yes
1.g477	1.g477	-	1:6198115-6211429	Ovary	Carcass	OK	0.00551372	5.10842	9.85564	-8.1751	2.22045e-16	4.85628e-15	yes
1.g478	1.g478	-	1:6211475-6214138	Ovary	Carcass	OK	0.00637049	11.0996	10.7668	-5.77578	7.65966e-09	5.15676e-08	yes
1.g479	1.g479	-	1:6215860-6223105	Ovary	Carcass	OK	1.33855	1.90449	0.508729	-0.940033	0.347201	0.443182	no
1.g480	1.g480	-	1:6224814-6238228	Ovary	Carcass	OK	0.222061	2.12883	3.26103	-4.01682	5.89896e-05	0.000196786	yes
1.g485	1.g485	-	1:6238229-6276328	Ovary	Carcass	OK	46.2064	19.2935	-1.25998	0.851791	0.39433	0.49363	no
1.g489	1.g489	-	1:6284014-6373768	Ovary	Carcass	OK	0.714777	1.49184	1.06152	-0.392501	0.694688	0.775557	no
1.g492	1.g492	-	1:6373868-6411028	Ovary	Carcass	OK	18.0786	39.2804	1.11953	-1.79156	0.0732038	0.116386	no
1.g493	1.g493	-	1:6412750-6415072	Ovary	Carcass	NOTEST	0	0.125341	1.79769e+308	1.79769e+308	0.131143	1	no
1.g495	1.g495	-	1:6423882-6431372	Ovary	Carcass	NOTEST	0.0334709	0.0939609	1.48915	-1.45517	0.145622	1	no
1.g499	1.g499	-	1:6476164-6482352	Ovary	Carcass	OK	0.134585	2.06685	3.94084	-1.86751	0.0618307	0.100278	no
1.g5	1.g5	-	1:15935-199935	Ovary	Carcass	OK	0.43757	1.47435	1.75249	-1.10062	0.271063	0.360948	no
1.g500	1.g500	-	1:6482402-6485832	Ovary	Carcass	OK	0.165948	5.16435	4.95978	-6.93204	4.14802e-12	4.67865e-11	yes
1.g501	1.g501	-	1:6485882-6486592	Ovary	Carcass	NOTEST	0	0	0	0	1	1	no
1.g507	1.g507	-	1:6506612-6511081	Ovary	Carcass	LOWDATA	51.6057	38.0331	-0.440277	0	1	1	no
1.g508	1.g508	-	1:6506612-6511081	Ovary	Carcass	OK	27.9315	14.3337	-0.962485	1.59715	0.110233	0.16697	no
1.g512	1.g512	-	1:6516466-6527992	Ovary	Carcass	OK	28.4102	86.808	1.61142	-3.37493	0.000738352	0.00190198	yes
1.g513	1.g513	-	1:6516466-6527992	Ovary	Carcass	OK	0.0977996	0.645922	2.72346	-0.0430065	0.965696	0.982348	no
1.g514	1.g514	-	1:6529224-6531472	Ovary	Carcass	OK	8.12596	3.90519	-1.05714	1.95942	0.0500638	0.0832262	no
1.g518	1.g518	-	1:6546827-6548352	Ovary	Carcass	OK	14.8386	25.3448	0.772339	-1.75216	0.0797467	0.1253	no
1.g521	1.g521	-	1:6556864-6563235	Ovary	Carcass	OK	4.77381	0.772765	-2.62704	2.62813	0.00858549	0.0172421	yes
1.g526	1.g526	-	1:6629266-6632530	Ovary	Carcass	NOTEST	0.00395515	0	-1.79769e+308	-1.79769e+308	0.299599	1	no
1.g53	1.g53	-	1:2910275-2913344	Ovary	Carcass	OK	2.22141	0.73616	-1.59338	0.706518	0.479866	0.578533	no
1.g530	1.g530	-	1:6634516-6699376	Ovary	Carcass	OK	6.34134	5.47361	-0.212295	0.0808484	0.935563	0.961882	no
1.g534	1.g534	-	1:6729688-6760207	Ovary	Carcass	OK	0.34747	0.205539	-0.757472	0.157513	0.874841	0.918798	no
1.g540	1.g540	-	1:6763105-6772878	Ovary	Carcass	OK	198.195	396.771	1.00139	-1.47612	0.139913	0.204932	no
1.g545	1.g545	-	1:6801165-6802819	Ovary	Carcass	OK	0.0572581	0.48947	3.09567	-2.44558	0.0144619	0.0273991	yes
1.g549	1.g549	-	1:6862023-6883455	Ovary	Carcass	OK	1.42061	1.20773	-0.234215	0.416951	0.676714	0.760604	no
1.g550	1.g550	-	1:6883502-6891285	Ovary	Carcass	NOTEST	0.0199516	0.247619	3.63355	-2.61727	0.00886367	1	no
1.g551	1.g551	-	1:6894593-6900478	Ovary	Carcass	OK	0.0138033	0.74206	5.74845	-4.32677	1.51313e-05	5.66049e-05	yes
1.g552	1.g552	-	1:6900533-6901613	Ovary	Carcass	OK	0.01606	1.88456	6.87461	-3.69412	0.000220653	0.000643027	yes
1.g555	1.g555	-	1:6903403-6908043	Ovary	Carcass	OK	37.4891	67.198	0.841947	-1.26432	0.206116	0.28631	no
1.g556	1.g556	-	1:6908143-6918014	Ovary	Carcass	NOTEST	0	0.0913977	1.79769e+308	1.79769e+308	0.026035	1	no
1.g558	1.g558	-	1:6927303-6963331	Ovary	Carcass	OK	1.1376	10.1362	3.15545	-2.26639	0.0234273	0.0424047	yes
1.g560	1.g560	-	1:6968063-6978495	Ovary	Carcass	OK	0.0349807	4.97121	7.1509	-8.61391	0	0	yes
1.g561	1.g561	-	1:6978497-7009073	Ovary	Carcass	OK	7.50235	6.81305	-0.139043	0.238139	0.811773	0.871965	no
1.g562	1.g562	-	1:7009173-7011866	Ovary	Carcass	NOTEST	0.0489148	0.308081	2.65497	-1.74825	0.0804211	1	no
1.g564	1.g564	-	1:7020789-7037783	Ovary	Carcass	OK	0.2251	1.48141	2.71833	-3.75475	0.000173516	0.000519332	yes
1.g565	1.g565	-	1:7037883-7065353	Ovary	Carcass	NOTEST	0.128479	0.270982	1.07667	-1.29803	0.194277	1	no
1.g566	1.g566	-	1:7065354-7073483	Ovary	Carcass	OK	4.16786	0.229457	-4.18301	4.86141	1.1655e-06	5.47173e-06	yes
1.g568	1.g568	-	1:7080916-7085010	Ovary	Carcass	OK	0.236532	3.13935	3.73036	-2.21999	0.0264192	0.0472857	yes
1.g571	1.g571	-	1:7093400-7124350	Ovary	Carcass	OK	2.37533	1.87374	-0.34221	0.0872542	0.930469	0.959356	no
1.g572	1.g572	-	1:7093400-7124350	Ovary	Carcass	OK	0.0731609	4.55585	5.9605	-0.0278839	0.977755	0.98934	no
1.g573	1.g573	-	1:7093400-7124350	Ovary	Carcass	OK	0.0633497	1.06637	4.07323	-0.337789	0.735522	0.810741	no
1.g574	1.g574	-	1:7093400-7124350	Ovary	Carcass	OK	43.6748	26.3985	-0.726343	1.01783	0.308758	0.40236	no
1.g579	1.g579	-	1:7135956-7157700	Ovary	Carcass	LOWDATA	0	0	0	0	1	1	no
1.g580	1.g580	-	1:7135956-7157700	Ovary	Carcass	OK	31.8005	5.75045	-2.4673	4.52153	6.13954e-06	2.50698e-05	yes
1.g581	1.g581	-	1:7159386-7189380	Ovary	Carcass	OK	744.14	191.353	-1.95934	1.96238	0.0497181	0.0827281	no
1.g582	1.g582	-	1:7204986-7266611	Ovary	Carcass	OK	8.0935	6.88512	-0.233281	0.21352	0.830921	0.887253	no
1.g583	1.g583	-	1:7204986-7266611	Ovary	Carcass	OK	30.3441	11.921	-1.3479	1.88873	0.0589283	0.0960921	no
1.g584	1.g584	-	1:7268286-7281553	Ovary	Carcass	OK	15.8632	22.4598	0.501664	-0.889006	0.374	0.471284	no
1.g585	1.g585	-	1:7268286-7281553	Ovary	Carcass	LOWDATA	28.4012	7.72401	-1.87853	0	1	1	no
1.g588	1.g588	-	1:7283816-7312888	Ovary	Carcass	NOTEST	0.0114402	0.0792252	2.79185	-2.07746	0.0377591	1	no
1.g589	1.g589	-	1:7312988-7346253	Ovary	Carcass	OK	0.0156534	0.689919	5.46188	-6.36259	1.98384e-10	1.71214e-09	yes
1.g590	1.g590	-	1:7348055-7350918	Ovary	Carcass	OK	0.281748	17.0058	5.91547	-8.92735	0	0	yes
1.g594	1.g594	-	1:7365834-7391458	Ovary	Carcass	OK	5.96511	15.7147	1.39749	-3.29342	0.000989764	0.00247973	yes
1.g595	1.g595	-	1:7424794-7439547	Ovary	Carcass	OK	1.22117	0.292675	-2.06089	0.607096	0.543787	0.639274	no
1.g6	1.g6	-	1:15935-199935	Ovary	Carcass	NOTEST	0.0930011	0.352353	1.9217	-0.640107	0.522103	1	no
1.g601	1.g601	-	1:7453143-7461227	Ovary	Carcass	OK	0.0380169	4.31861	6.82778	-4.62091	3.82065e-06	1.62595e-05	yes
1.g609	1.g609	-	1:7600777-7641401	Ovary	Carcass	OK	0.150422	0.922407	2.61639	-3.95753	7.57273e-05	0.000246478	yes
1.g611	1.g611	-	1:7809761-7822299	Ovary	Carcass	OK	19.1629	24.9264	0.379355	-0.871867	0.383281	0.481693	no
1.g613	1.g613	-	1:7825501-7826977	Ovary	Carcass	OK	44.8181	22.0343	-1.02433	2.37065	0.017757	0.0330552	yes
1.g614	1.g614	-	1:7827691-7831039	Ovary	Carcass	OK	27.3048	5.50312	-2.31083	4.74998	2.03436e-06	9.04865e-06	yes
1.g616	1.g616	-	1:7837371-7838421	Ovary	Carcass	NOTEST	0.0188415	0.119503	2.66506	-1.24779	0.212106	1	no
1.g617	1.g617	-	1:7838571-7839140	Ovary	Carcass	NOTEST	0.0203996	0	-1.79769e+308	-1.79769e+308	0.267942	1	no
1.g618	1.g618	-	1:7839911-7840403	Ovary	Carcass	NOTEST	0	0	0	0	1	1	no
1.g619	1.g619	-	1:7840875-7841351	Ovary	Carcass	NOTEST	0.0263062	0	-1.79769e+308	-1.79769e+308	0.267942	1	no
1.g62	1.g62	-	1:2979499-3024594	Ovary	Carcass	OK	8.69124	7.07698	-0.296428	0.662095	0.50791	0.604554	no
1.g623	1.g623	-	1:7846329-7846781	Ovary	Carcass	OK	0	11.9613	1.79769e+308	1.79769e+308	0.151265	0.219659	no
1.g624	1.g624	-	1:7846851-7863999	Ovary	Carcass	NOTEST	0.00142048	0.153913	6.7596	-1.1201	0.262669	1	no
1.g626	1.g626	-	1:7871595-7874640	Ovary	Carcass	OK	0.00793956	1.23733	7.28396	-4.08611	4.38665e-05	0.000149848	yes
1.g634	1.g634	-	1:7901092-7904795	Ovary	Carcass	OK	4.07744	7.60901	0.900047	-1.88766	0.0590721	0.0962858	no
1.g64	1.g64	-	1:3027692-3056359	Ovary	Carcass	OK	0.47909	0.737065	0.621494	-1.09414	0.273896	0.363801	no
1.g643	1.g643	-	1:7940948-7941935	Ovary	Carcass	OK	0.0155782	54.9036	11.7832	-5.95858	2.54438e-09	1.84442e-08	yes
1.g652	1.g652	-	1:7956930-7957655	Ovary	Carcass	LOWDATA	1.70113	3.00738	0.822015	0	1	1	no
1.g653	1.g653	-	1:7957775-7969223	Ovary	Carcass	NOTEST	0.0808324	0.0745884	-0.115981	0.00462091	0.996313	1	no
1.g654	1.g654	-	1:7969269-7974589	Ovary	Carcass	NOTEST	0	0.0599301	1.79769e+308	1.79769e+308	0.0575022	1	no
1.g655	1.g655	-	1:7974590-7995349	Ovary	Carcass	OK	234.89	71.6165	-1.71362	2.7407	0.00613086	0.0127258	yes
1.g656	1.g656	-	1:7974590-7995349	Ovary	Carcass	OK	0.083454	0.66374	2.99157	-0.0747479	0.940415	0.96462	no
1.g658	1.g658	-	1:8005245-8036344	Ovary	Carcass	OK	0.635863	7.61958	3.58292	-1.01338	0.310876	0.404823	no
1.g659	1.g659	-	1:8005245-8036344	Ovary	Carcass	OK	0.196482	1.21148	2.62431	-0.270721	0.786606	0.85146	no
1.g660	1.g660	-	1:8005245-8036344	Ovary	Carcass	OK	111.771	29.5425	-1.91968	3.37963	0.000725831	0.00187404	yes
1.g661	1.g661	-	1:8036399-8055806	Ovary	Carcass	OK	0.954292	44.7502	5.55132	-0.612765	0.540032	0.636082	no
1.g663	1.g663	-	1:8067929-8069754	Ovary	Carcass	NOTEST	0	0.465311	1.79769e+308	1.79769e+308	0.0123972	1	no
1.g664	1.g664	-	1:8077339-8099482	Ovary	Carcass	NOTEST	0	0.23482	1.79769e+308	1.79769e+308	0.0202003	1	no
1.g666	1.g666	-	1:8170657-8208549	Ovary	Carcass	OK	12.2012	5.95361	-1.03518	1.91676	0.0552682	0.0909006	no
1.g669	1.g669	-	1:8211605-8243999	Ovary	Carcass	OK	29.1409	23.205	-0.32861	0.520433	0.602762	0.694636	no
1.g673	1.g673	-	1:8254389-8280300	Ovary	Carcass	OK	1.81637	4.6105	1.34386	-0.0784898	0.937438	0.962998	no
1.g675	1.g675	-	1:8282799-8287182	Ovary	Carcass	OK	2.65468	2.23857	-0.245964	0.224511	0.82236	0.880385	no
1.g676	1.g676	-	1:8290618-8292249	Ovary	Carcass	NOTEST	0	0.0583553	1.79769e+308	1.79769e+308	0.112325	1	no
1.g678	1.g678	-	1:8304279-8318256	Ovary	Carcass	OK	3.0512	11.3066	1.88971	-4.00412	6.22487e-05	0.000206353	yes
1.g68	1.g68	-	1:3064364-3100984	Ovary	Carcass	NOTEST	0.00892595	0.00946489	0.0845803	-0.00160006	0.998723	1	no
1.g681	1.g681	-	1:8420063-8432353	Ovary	Carcass	OK	0.793239	2.54605	1.68243	-2.78011	0.00543406	0.0114062	yes
1.g684	1.g684	-	1:8437103-8437821	Ovary	Carcass	NOTEST	0.0456931	0	-1.79769e+308	-1.79769e+308	0.158927	1	no
1.g685	1.g685	-	1:8437993-8445233	Ovary	Carcass	OK	0.00539924	0.818878	7.24475	-4.50883	6.51856e-06	2.64241e-05	yes
1.g69	1.g69	-	1:3064364-3100984	Ovary	Carcass	NOTEST	0.0161148	0.0334901	1.05535	-0.0286908	0.977111	1	no
1.g690	1.g690	-	1:8457952-8459203	Ovary	Carcass	OK	0.0825422	44.3434	9.06937	-8.48874	0	0	yes
1.g691	1.g691	-	1:8459880-8477853	Ovary	Carcass	OK	27.3077	5.08934	-2.42375	5.64313	1.66987e-08	1.05747e-07	yes
1.g692	1.g692	-	1:8478323-8483234	Ovary	Carcass	OK	0.487577	0	-1.79769e+308	-1.79769e+308	0.48128	0.579673	no
1.g694	1.g694	-	1:8488283-8496443	Ovary	Carcass	OK	4.63379	3.60173	-0.363502	0.305822	0.75974	0.829792	no
1.g695	1.g695	-	1:8496656-8505033	Ovary	Carcass	NOTEST	0.0084532	0.324386	5.26207	-2.79335	0.0052166	1	no
1.g696	1.g696	-	1:8532375-8561675	Ovary	Carcass	NOTEST	0.0559324	0.277343	2.30992	-0.680412	0.496243	1	no
1.g697	1.g697	-	1:8532375-8561675	Ovary	Carcass	OK	23.8912	18.4751	-0.370903	0.642982	0.520236	0.617139	no
1.g698	1.g698	-	1:8563025-8570164	Ovary	Carcass	OK	4.37165	1.56955	-1.47782	1.32314	0.185789	0.261558	no
1.g7	1.g7	-	1:200000-391879	Ovary	Carcass	OK	2.42896	1.17216	-1.05117	2.35558	0.0184939	0.0342776	yes
1.g702	1.g702	-	1:8577365-8578391	Ovary	Carcass	OK	1.39626	1.11552	-0.323841	0.399581	0.689465	0.77155	no
1.g705	1.g705	-	1:8592918-8611085	Ovary	Carcass	OK	0.108666	1.37171	3.65801	-4.96223	6.96875e-07	3.39613e-06	yes
1.g710	1.g710	-	1:8627051-8628385	Ovary	Carcass	OK	0.41369	0.219218	-0.916181	0.693499	0.487997	0.585557	no
1.g712	1.g712	-	1:8630175-8635275	Ovary	Carcass	OK	0.511585	0.159164	-1.68446	0.706859	0.479654	0.57841	no
1.g713	1.g713	-	1:8641794-8642545	Ovary	Carcass	NOTEST	0.015516	0.171988	3.47048	-1.35061	0.17682	1	no
1.g715	1.g715	-	1:8655024-8670065	Ovary	Carcass	OK	0.146001	5.31632	5.18638	-6.50267	7.89067e-11	7.20525e-10	yes
1.g720	1.g720	-	1:8732086-8742686	Ovary	Carcass	OK	1.41947	0.355746	-1.99643	0.621894	0.534011	0.630893	no
1.g721	1.g721	-	1:8742786-8744739	Ovary	Carcass	OK	2.51376	0.679479	-1.88734	2.66558	0.00768548	0.0155883	yes
1.g724	1.g724	-	1:8754986-8757846	Ovary	Carcass	OK	0	0.48691	1.79769e+308	1.79769e+308	0.262272	0.351014	no
1.g726	1.g726	-	1:8759499-8766456	Ovary	Carcass	OK	154.909	416.635	1.42737	-2.37715	0.0174472	0.0325464	yes
1.g73	1.g73	-	1:3171419-3191754	Ovary	Carcass	OK	10.0738	5.2998	-0.926603	1.6222	0.10476	0.1594	no
1.g730	1.g730	-	1:8775016-8778181	Ovary	Carcass	OK	3.34151	1.65667	-1.01221	1.53956	0.123667	0.184543	no
1.g732	1.g732	-	1:8781047-8782976	Ovary	Carcass	OK	0.0129787	1.58014	6.92776	-4.52097	6.15582e-06	2.51119e-05	yes
1.g736	1.g736	-	1:8798683-8803776	Ovary	Carcass	NOTEST	0.00369343	0.00575841	0.64071	-0.166945	0.867414	1	no
1.g74	1.g74	-	1:3171419-3191754	Ovary	Carcass	OK	15.4169	4.29629	-1.84335	2.85072	0.00436205	0.0093665	yes
1.g744	1.g744	-	1:8896806-8900407	Ovary	Carcass	NOTEST	0	0.0209788	1.79769e+308	1.79769e+308	0.250584	1	no
1.g75	1.g75	-	1:3191800-3205024	Ovary	Carcass	OK	39.2842	10.797	-1.86332	4.50874	6.52131e-06	2.64241e-05	yes
1.g754	1.g754	-	1:8937699-8944014	Ovary	Carcass	OK	23.2447	1.15777	-4.32749	7.80601	5.9952e-15	1.06243e-13	yes
1.g756	1.g756	-	1:8948219-8950264	Ovary	Carcass	OK	0.00941207	2.12658	7.81981	-4.22641	2.37454e-05	8.56153e-05	yes
1.g757	1.g757	-	1:8950549-8951818	Ovary	Carcass	OK	0.0169117	2.3777	7.13541	-3.99909	6.35866e-05	0.000210321	yes
1.g759	1.g759	-	1:8959839-8964539	Ovary	Carcass	OK	0.0350252	1.47377	5.39498	-4.15521	3.2499e-05	0.000113702	yes
1.g76	1.g76	-	1:3218130-3243694	Ovary	Carcass	NOTEST	0.137443	0.471206	1.77752	-2.76946	0.00561487	1	no
1.g760	1.g760	-	1:8959839-8964539	Ovary	Carcass	OK	0.0250826	2.43854	6.60319	-1.4837	0.137889	0.202399	no
1.g761	1.g761	-	1:8964639-8968314	Ovary	Carcass	OK	0.00529664	2.18868	8.69077	-3.98724	6.6845e-05	0.000220367	yes
1.g762	1.g762	-	1:8964639-8968314	Ovary	Carcass	LOWDATA	0	0	8.69077	0	1	1	no
1.g764	1.g764	-	1:8970619-8972249	Ovary	Carcass	OK	1.03047e-07	0.562001	22.3788	-7.92137e-05	0.999937	0.999937	no
1.g768	1.g768	-	1:8986394-8987779	Ovary	Carcass	NOTEST	0	0	0	0	1	1	no
1.g770	1.g770	-	1:8999004-8999592	Ovary	Carcass	NOTEST	0	0.272437	1.79769e+308	1.79769e+308	0.100046	1	no
1.g772	1.g772	-	1:9002174-9002721	Ovary	Carcass	NOTEST	0	0	0	0	1	1	no
1.g774	1.g774	-	1:9008524-9011501	Ovary	Carcass	NOTEST	0.0163182	0.00413624	-1.98009	0.626805	0.530787	1	no
1.g775	1.g775	-	1:9013131-9019084	Ovary	Carcass	OK	0	1.80558	1.79769e+308	1.79769e+308	0.000790118	0.0020214	yes
1.g776	1.g776	-	1:9019216-9021704	Ovary	Carcass	OK	0.0344243	154.136	12.1285	-10.5807	0	0	yes
1.g779	1.g779	-	1:9026087-9027044	Ovary	Carcass	NOTEST	0.0645353	0.113142	0.809979	-0.549958	0.582348	1	no
1.g78	1.g78	-	1:3365551-3372367	Ovary	Carcass	OK	18.182	5.73011	-1.66587	3.98808	6.66089e-05	0.00021967	yes
1.g780	1.g780	-	1:9027629-9030354	Ovary	Carcass	NOTEST	0	0	0	0	1	1	no
1.g783	1.g783	-	1:9036304-9041987	Ovary	Carcass	OK	0.794715	2.33764	1.55654	-2.5813	0.00984289	0.0195355	yes
1.g787	1.g787	-	1:9067614-9070698	Ovary	Carcass	OK	14.9323	2.1475	-2.79771	2.59885	0.0093536	0.0186469	yes
1.g789	1.g789	-	1:9073314-9084082	Ovary	Carcass	OK	0.0538515	10.3938	7.59252	-6.74646	1.51499e-11	1.56869e-10	yes
1.g79	1.g79	-	1:3372369-3377278	Ovary	Carcass	OK	71.9103	395.233	2.45843	-4.18987	2.79109e-05	9.89627e-05	yes
1.g792	1.g792	-	1:9104141-9110916	Ovary	Carcass	OK	3.78765	1.02735	-1.88238	1.68538	0.0919154	0.142007	no
1.g793	1.g793	-	1:9104141-9110916	Ovary	Carcass	OK	0.830894	0.28751	-1.53105	0.813766	0.415779	0.515669	no
1.g798	1.g798	-	1:9124925-9161027	Ovary	Carcass	NOTEST	0.0410095	0.0682591	0.735063	-0.0313374	0.975	1	no
1.g8	1.g8	-	1:200000-391879	Ovary	Carcass	NOTEST	0.0455726	0.0592573	0.378824	-0.146983	0.883146	1	no
1.g803	1.g803	-	1:9168395-9185615	Ovary	Carcass	OK	35.4347	21.2759	-0.735944	0.390526	0.696148	0.776702	no
1.g804	1.g804	-	1:9168395-9185615	Ovary	Carcass	OK	9.46439	1.94589	-2.28208	0.823887	0.410004	0.509705	no
1.g807	1.g807	-	1:9222475-9223978	Ovary	Carcass	NOTEST	0.0184387	0.363949	4.30293	-2.67596	0.00745159	1	no
1.g809	1.g809	-	1:9229025-9229900	Ovary	Carcass	NOTEST	0.0700613	0	-1.79769e+308	-1.79769e+308	0.105566	1	no
1.g811	1.g811	-	1:9230606-9232355	Ovary	Carcass	OK	14.0877	4.06444	-1.79331	3.47894	0.000503408	0.00135233	yes
1.g814	1.g814	-	1:9247818-9249025	Ovary	Carcass	OK	2.25066	0.62153	-1.85645	0.163783	0.869902	0.915326	no
1.g824	1.g824	-	1:9296854-9302225	Ovary	Carcass	NOTEST	0.00430882	0.0111545	1.37226	-0.278325	0.780763	1	no
1.g825	1.g825	-	1:9323774-9339661	Ovary	Carcass	OK	1.8365	7.36831	2.00437	-3.67721	0.000235798	0.000682685	yes
1.g832	1.g832	-	1:9364324-9384687	Ovary	Carcass	NOTEST	0.00274114	0.199031	6.18207	-3.29898	0.000970364	1	no
1.g837	1.g837	-	1:9422807-9424121	Ovary	Carcass	OK	0.032809	0.656523	4.32268	-1.1914	0.233498	0.318785	no
1.g839	1.g839	-	1:9425587-9434034	Ovary	Carcass	OK	70.6394	142.845	1.0159	-2.30663	0.0210756	0.0385684	yes
1.g841	1.g841	-	1:9437306-9441014	Ovary	Carcass	NOTEST	0.0147339	0.123987	3.07298	-2.1925	0.0283437	1	no
1.g843	1.g843	-	1:9443288-9446044	Ovary	Carcass	OK	15.3555	18.1967	0.24492	-0.217303	0.827972	0.885336	no
1.g845	1.g845	-	1:9450352-9466874	Ovary	Carcass	NOTEST	0.00620042	0.187637	4.91943	-0.540544	0.588822	1	no
1.g846	1.g846	-	1:9472884-9473907	Ovary	Carcass	NOTEST	0.0389285	0.121305	1.63974	-0.968184	0.332952	1	no
1.g847	1.g847	-	1:9477847-9489530	Ovary	Carcass	OK	12.8609	6.71107	-0.938378	0.565194	0.571942	0.665966	no
1.g853	1.g853	-	1:9514287-9518458	Ovary	Carcass	OK	1.22581	68.94	5.81354	-10.7061	0	0	yes
1.g855	1.g855	-	1:9521745-9563758	Ovary	Carcass	OK	0.565044	0.189408	-1.57687	0.811023	0.417353	0.51708	no
1.g862	1.g862	-	1:9697714-9707733	Ovary	Carcass	OK	0.454573	1.8389	2.01626	-0.952357	0.340916	0.436526	no
1.g863	1.g863	-	1:9707778-9726488	Ovary	Carcass	OK	5.89958	2.00775	-1.55503	1.06416	0.287255	0.378573	no
1.g864	1.g864	-	1:9707778-9726488	Ovary	Carcass	OK	6.89516	19.5818	1.50586	-0.968908	0.332591	0.427883	no
1.g866	1.g866	-	1:9707778-9726488	Ovary	Carcass	LOWDATA	0.0207823	0	-1.79769e+308	0	1	1	no
1.g868	1.g868	-	1:9726543-9730691	Ovary	Carcass	OK	15.5691	29.2569	0.910095	-2.21922	0.0264717	0.0473607	yes
1.g869	1.g869	-	1:9730692-9753223	Ovary	Carcass	OK	0.0505589	1.16674	4.52838	-0.0553549	0.955856	0.975658	no
1.g872	1.g872	-	1:9757554-9760053	Ovary	Carcass	OK	19.0267	1.05446	-4.17345	6.69524	2.15321e-11	2.17676e-10	yes
1.g873	1.g873	-	1:9760111-9761423	Ovary	Carcass	NOTEST	0.0470291	0	-1.79769e+308	-1.79769e+308	0.105566	1	no
1.g874	1.g874	-	1:9761563-9764602	Ovary	Carcass	OK	18.2599	2.09535	-3.12342	5.75814	8.50434e-09	5.65836e-08	yes
1.g875	1.g875	-	1:9764605-9765323	Ovary	Carcass	OK	0.489658	0	-1.79769e+308	-1.79769e+308	0.0284839	0.0504973	no
1.g876	1.g876	-	1:9765374-9766173	Ovary	Carcass	NOTEST	0.0184472	0.0618709	1.74586	-0.501303	0.616158	1	no
1.g877	1.g877	-	1:9766228-9767043	Ovary	Carcass	NOTEST	0.0171853	0.121003	2.81579	-0.997045	0.318743	1	no
1.g879	1.g879	-	1:9769683-9774333	Ovary	Carcass	LOWDATA	3.17414	0.640357	-2.30942	0	1	1	no
1.g884	1.g884	-	1:9783411-9785433	Ovary	Carcass	NOTEST	0.176028	0	-1.79769e+308	-1.79769e+308	0.399382	1	no
1.g885	1.g885	-	1:9785713-9786975	Ovary	Carcass	OK	0.855159	1.25996	0.559108	-0.277004	0.781777	0.847768	no
1.g886	1.g886	-	1:9787129-9790353	Ovary	Carcass	OK	19.6135	16.483	-0.250862	0.602331	0.546954	0.641955	no
1.g890	1.g890	-	1:9811813-9812930	Ovary	Carcass	LOWDATA	2.82045	664.696	7.88063	0	1	1	no
1.g891	1.g891	-	1:9813083-9814033	Ovary	Carcass	OK	0.610531	51.8736	6.40879	-8.5405	0	0	yes
1.g892	1.g892	-	1:9815163-9821564	Ovary	Carcass	OK	0.0648866	55.4743	9.73968	-9.46676	0	0	yes
1.g893	1.g893	-	1:9815163-9821564	Ovary	Carcass	LOWDATA	0.0138691	5.86707	8.72462	0	1	1	no
1.g897	1.g897	-	1:9891094-9898720	Ovary	Carcass	OK	1.63461	5.50089	1.75072	-3.41834	0.000630032	0.001652	yes
1.g898	1.g898	-	1:9908783-9920410	Ovary	Carcass	NOTEST	0.00736769	0.12785	4.1171	-2.59212	0.0095387	1	no
1.g9	1.g9	-	1:200000-391879	Ovary	Carcass	NOTEST	0.130494	0.155308	0.251146	-0.122626	0.902404	1	no
1.g90	1.g90	-	1:3418028-3418850	Ovary	Carcass	OK	2.24916	1.48695	-0.597026	0.718923	0.472188	0.57102	no
1.g900	1.g900	-	1:9944769-9948820	Ovary	Carcass	NOTEST	0	0	0	0	1	1	no
1.g902	1.g902	-	1:9949410-9955081	Ovary	Carcass	LOWDATA	0	0	0	0	1	1	no
1.g904	1.g904	-	1:9962360-9965590	Ovary	Carcass	LOWDATA	0.529061	0.868064	0.714367	0	1	1	no
1.g905	1.g905	-	1:9965700-9989660	Ovary	Carcass	OK	1.6419	10.6022	2.69093	-1.79007	0.0734427	0.116663	no
1.g908	1.g908	-	1:9965700-9989660	Ovary	Carcass	OK	1.14925	3.06875	1.41696	-0.511551	0.608965	0.700705	no
1.g909	1.g909	-	1:9989897-9997740	Ovary	Carcass	OK	32.144	7.53372	-2.09312	4.32732	1.50934e-05	5.64867e-05	yes
1.g91	1.g91	-	1:3418898-3420203	Ovary	Carcass	OK	6.7586	8.46391	0.324599	-0.594394	0.552249	0.646869	no
1.g910	1.g910	-	1:9997840-10000979	Ovary	Carcass	OK	1.69967	1.93318	0.185723	-0.251627	0.801329	0.86354	no
1.g912	1.g912	-	1:10004247-10032555	Ovary	Carcass	OK	5.97169	3.99245	-0.580866	1.27921	0.200824	0.280148	no
1.g913	1.g913	-	1:10004247-10032555	Ovary	Carcass	OK	0.233465	1.95146	3.06328	-0.691982	0.488948	0.586542	no
1.g914	1.g914	-	1:10032556-10034220	Ovary	Carcass	OK	0.541288	3.0806	2.50875	-3.06547	0.00217332	0.00501883	yes
1.g918	1.g918	-	1:10045921-10052640	Ovary	Carcass	OK	51.6066	36.4992	-0.49969	1.23831	0.2156	0.297566	no
1.g921	1.g921	-	1:10064260-10068185	Ovary	Carcass	OK	0.0126724	3.7234	8.19879	-6.50614	7.71085e-11	7.05543e-10	yes
1.g924	1.g924	-	1:10097803-10129527	Ovary	Carcass	OK	1.12544	0.803828	-0.485529	0.068311	0.945538	0.968433	no
1.g925	1.g925	-	1:10129573-10143787	Ovary	Carcass	OK	6.59095	7.81131	0.245079	-0.316351	0.751736	0.824109	no
1.g926	1.g926	-	1:10227417-10248177	Ovary	Carcass	OK	0.104122	0.710264	2.77009	-2.47841	0.0131969	0.0253506	yes
1.g927	1.g927	-	1:10227417-10248177	Ovary	Carcass	NOTEST	2.28293e-05	0.0489307	11.0656	-0.0149565	0.988067	1	no
1.g928	1.g928	-	1:10248277-10266531	Ovary	Carcass	NOTEST	0.00313803	0.076929	4.6156	-2.48633	0.0129068	1	no
1.g931	1.g931	-	1:10381362-10410030	Ovary	Carcass	OK	1.00906	2.35823	1.22469	-0.500666	0.616606	0.707499	no
1.g932	1.g932	-	1:10381362-10410030	Ovary	Carcass	OK	1.19447	22.7445	4.25107	-2.71113	0.00670541	0.0138093	yes
1.g936	1.g936	-	1:10423256-10426690	Ovary	Carcass	NOTEST	0.00670926	0.123811	4.20585	-2.52241	0.0116554	1	no
1.g937	1.g937	-	1:10426736-10431336	Ovary	Carcass	NOTEST	0	0.260568	1.79769e+308	1.79769e+308	0.282033	1	no
1.g942	1.g942	-	1:10441077-10516336	Ovary	Carcass	OK	8.36802	78.9861	3.23864	-2.28862	0.0221017	0.0402735	yes
1.g943	1.g943	-	1:10516382-10521326	Ovary	Carcass	OK	1.0664	5.33568	2.32293	-3.73071	0.000190941	0.000565447	yes
1.g944	1.g944	-	1:10521372-10528376	Ovary	Carcass	OK	56.1983	34.9017	-0.687227	1.54611	0.122078	0.182416	no
1.g946	1.g946	-	1:10536100-10543324	Ovary	Carcass	OK	209.234	219.086	0.0663821	-0.14295	0.88633	0.92676	no
1.g947	1.g947	-	1:10543810-10545347	Ovary	Carcass	LOWDATA	3.83051	7.40925	0.95179	0	1	1	no
1.g949	1.g949	-	1:10548576-10555030	Ovary	Carcass	OK	18.3731	14.0124	-0.390884	0.969733	0.332179	0.427476	no
1.g952	1.g952	-	1:10560796-10659414	Ovary	Carcass	OK	5.64608	6.58251	0.221388	-0.251143	0.801704	0.86384	no
1.g953	1.g953	-	1:10560796-10659414	Ovary	Carcass	OK	5.3652	3.3222	-0.691494	0.720552	0.471185	0.570114	no
1.g954	1.g954	-	1:10659460-10670880	Ovary	Carcass	OK	11.7642	9.9717	-0.238497	0.58344	0.559597	0.654225	no
1.g955	1.g955	-	1:10670881-10689920	Ovary	Carcass	OK	20.8016	11.8459	-0.812313	2.00129	0.0453609	0.0762993	no
1.g959	1.g959	-	1:10742060-10751984	Ovary	Carcass	OK	4.65798	0.910688	-2.35468	1.89913	0.0575468	0.0940788	no
1.g961	1.g961	-	1:10752084-10755704	Ovary	Carcass	OK	0.2231	0	-1.79769e+308	-1.79769e+308	0.427287	0.527027	no
1.g970	1.g970	-	1:10768304-10775068	Ovary	Carcass	OK	82.2817	17.9579	-2.19595	5.29683	1.1783e-07	6.47812e-07	yes
1.g971	1.g971	-	1:10775114-10787098	Ovary	Carcass	OK	11.0225	55.0434	2.32012	-4.86486	1.14536e-06	5.38001e-06	yes
1.g98	1.g98	-	1:3443288-3445404	Ovary	Carcass	OK	0.944449	38.5783	5.35217	-8.04666	8.88178e-16	1.78572e-14	yes
1.g981	1.g981	-	1:10846598-10852048	Ovary	Carcass	OK	0.162764	3.33045	4.35487	-0.354494	0.722969	0.800057	no
1.g985	1.g985	-	1:10875208-10896323	Ovary	Carcass	OK	0.314727	11.904	5.24121	-7.50243	6.26166e-14	9.50056e-13	yes
1.g986	1.g986	-	1:10896324-10904028	Ovary	Carcass	OK	2.44022	0.620666	-1.97512	2.19882	0.0278906	0.0496024	yes
1.g987	1.g987	-	1:10904128-10952419	Ovary	Carcass	NOTEST	0.112724	0.416882	1.88684	-0.320064	0.74892	1	no
1.g991	1.g991	-	1:10957843-10974106	Ovary	Carcass	NOTEST	0.0968203	0.102035	0.0756793	-0.0143788	0.988528	1	no
1.g992	1.g992	-	1:10974152-11008836	Ovary	Carcass	NOTEST	0.0241873	0.0849692	1.81269	-0.113361	0.909745	1	no
1.g995	1.g995	-	1:11023872-11089942	Ovary	Carcass	NOTEST	0.041658	0.06454	0.631602	-0.0308895	0.975358	1	no
1.g997	1.g997	-	1:11090042-11099876	Ovary	Carcass	OK	0.42537	1.48123	1.8	-0.742916	0.457532	0.556901	no
1.g998	1.g998	-	1:11099922-11154898	Ovary	Carcass	OK	7.17636	6.89132	-0.0584724	0.119422	0.904941	0.940376	no
1.g999	1.g999	-	1:11165253-11174837	Ovary	Carcass	OK	27.1851	17.4961	-0.635782	1.52319	0.12771	0.189693	no
10006.g964	10006.g964	-	10006:0-135	Ovary	Carcass	NOTEST	0	0	0	0	1	1	no
10008.g965	10008.g965	-	10008:19-2204	Ovary	Carcass	NOTEST	0.0394117	0.0343338	-0.198995	0.120454	0.904124	1	no
10019.g966	10019.g966	-	10019:0-161	Ovary	Carcass	NOTEST	0	0	0	0	1	1	no
10022.g967	10022.g967	-	10022:0-195	Ovary	Carcass	NOTEST	0	0	0	0	1	1	no
10025.g968	10025.g968	-	10025:0-196	Ovary	Carcass	OK	1.91922	2.18113	0.18455	-0.133562	0.893749	0.932106	no
10031.g969	10031.g969	-	10031:2-129	Ovary	Carcass	NOTEST	0	0	0	0	1	1	no
10033.g970	10033.g970	-	10033:105-3109	Ovary	Carcass	NOTEST	0.0427627	0.177641	2.05454	-1.8015	0.0716245	1	no
10038.g971	10038.g971	-	10038:1335-4305	Ovary	Carcass	NOTEST	0.0117733	0.0074086	-0.668251	0.196669	0.844086	1	no
10043.g972	10043.g972	-	10043:0-198	Ovary	Carcass	NOTEST	0	0	0	0	1	1	no
10045.g973	10045.g973	-	10045:24-129	Ovary	Carcass	NOTEST	0	0	0	0	1	1	no
10052.g974	10052.g974	-	10052:0-605	Ovary	Carcass	OK	6.60243	8.32404	0.334286	-0.506156	0.612747	0.704152	no
10053.g975	10053.g975	-	10053:24-196	Ovary	Carcass	NOTEST	0	0	0	0	1	1	no
10058.g976	10058.g976	-	10058:0-226	Ovary	Carcass	OK	2.7896	0.164316	-4.08551	1.30167	0.193031	0.270581	no
10062.g977	10062.g977	-	10062:0-205	Ovary	Carcass	NOTEST	0	0	0	0	1	1	no
10070.g978	10070.g978	-	10070:1385-3707	Ovary	Carcass	NOTEST	0.0395076	0.0204836	-0.947662	0.542149	0.587716	1	no
10071.g979	10071.g979	-	10071:18-1183	Ovary	Carcass	NOTEST	0	0	0	0	1	1	no
10086.g980	10086.g980	-	10086:9-875	Ovary	Carcass	OK	0.489252	1.11006	1.18198	-1.32946	0.183696	0.258995	no
10087.g981	10087.g981	-	10087:1648-2377	Ovary	Carcass	OK	0.0925371	0.595385	2.68572	-2.03917	0.0414326	0.0704716	no
10088.g982	10088.g982	-	10088:0-174	Ovary	Carcass	NOTEST	0.219613	0.338232	0.623049	-0.159086	0.873601	1	no
10123.g983	10123.g983	-	10123:0-597	Ovary	Carcass	OK	0.417114	0.135048	-1.62697	1.02271	0.306446	0.39987	no
10125.g984	10125.g984	-	10125:0-129	Ovary	Carcass	OK	0	27.1046	1.79769e+308	1.79769e+308	0.0373186	0.0643036	no
10127.g985	10127.g985	-	10127:0-525	Ovary	Carcass	NOTEST	0	0	0	0	1	1	no
10133.g986	10133.g986	-	10133:0-206	Ovary	Carcass	NOTEST	0	0	0	0	1	1	no
10144.g987	10144.g987	-	10144:1715-4026	Ovary	Carcass	NOTEST	0.0767317	0.127607	0.733808	-0.6813	0.495681	1	no
10165.g988	10165.g988	-	10165:743-3121	Ovary	Carcass	OK	0.0303288	2.93098	6.59455	-5.83526	5.37083e-09	3.71894e-08	yes
10169.g989	10169.g989	-	10169:3-133	Ovary	Carcass	NOTEST	0	0	0	0	1	1	no
10170.g990	10170.g990	-	10170:1140-3012	Ovary	Carcass	OK	0.0527091	0.602464	3.51475	-2.95838	0.00309263	0.00687276	yes
10170.g991	10170.g991	-	10170:3014-8155	Ovary	Carcass	NOTEST	0.042028	0.13483	1.68172	-1.64262	0.100461	1	no
10179.g992	10179.g992	-	10179:1424-3561	Ovary	Carcass	NOTEST	0.0979369	0.153213	0.645616	-0.605865	0.544604	1	no
10190.g993	10190.g993	-	10190:0-197	Ovary	Carcass	NOTEST	0	0	0	0	1	1	no
10191.g994	10191.g994	-	10191:0-889	Ovary	Carcass	NOTEST	0.00969324	0.313091	5.01346	-1.7326	0.0831665	1	no
10195.g995	10195.g995	-	10195:17-232	Ovary	Carcass	NOTEST	0.122339	0.351849	1.52407	-0.397115	0.691283	1	no
10199.g996	10199.g996	-	10199:95-1168	Ovary	Carcass	NOTEST	0.20425	0.0507751	-2.00814	1.18578	0.23571	1	no
10203.g997	10203.g997	-	10203:13-129	Ovary	Carcass	NOTEST	0	0	0	0	1	1	no
10212.g998	10212.g998	-	10212:13-130	Ovary	Carcass	NOTEST	0	0	0	0	1	1	no
10213.g999	10213.g999	-	10213:11-157	Ovary	Carcass	NOTEST	0	0	0	0	1	1	no
10214.g1000	10214.g1000	-	10214:0-175	Ovary	Carcass	NOTEST	0	0	0	0	1	1	no
10219.g1001	10219.g1001	-	10219:0-196	Ovary	Carcass	NOTEST	0	0	0	0	1	1	no
1023.g101	1023.g101	-	1023:424-1215	Ovary	Carcass	NOTEST	0.0150588	0	-1.79769e+308	-1.79769e+308	0.299599	1	no
1024.g102	1024.g102	-	1024:889-1515	Ovary	Carcass	NOTEST	0.0670628	0.0274076	-1.29094	0.4041	0.686139	1	no
10268.g1002	10268.g1002	-	10268:0-277	Ovary	Carcass	NOTEST	0	0	0	0	1	1	no
10279.g1003	10279.g1003	-	10279:10-275	Ovary	Carcass	OK	3.75099	38.9055	3.37463	-3.99059	6.59078e-05	0.000217598	yes
10280.g1004	10280.g1004	-	10280:1685-4382	Ovary	Carcass	NOTEST	0.13181	0.253248	0.94209	-0.98749	0.323403	1	no
10280.g1005	10280.g1005	-	10280:4588-12035	Ovary	Carcass	NOTEST	0.0344417	0.0682724	0.987145	-0.843373	0.39902	1	no
10290.g1006	10290.g1006	-	10290:0-168	Ovary	Carcass	OK	13.2879	1585.16	6.89838	-9.02952	0	0	yes
10295.g1007	10295.g1007	-	10295:550-2487	Ovary	Carcass	NOTEST	0	0	0	0	1	1	no
10335.g1008	10335.g1008	-	10335:0-197	Ovary	Carcass	NOTEST	0	0	0	0	1	1	no
10346.g1009	10346.g1009	-	10346:0-275	Ovary	Carcass	NOTEST	0	0	0	0	1	1	no
10351.g1010	10351.g1010	-	10351:0-180	Ovary	Carcass	NOTEST	0	0	0	0	1	1	no
10353.g1011	10353.g1011	-	10353:0-129	Ovary	Carcass	NOTEST	0	0	0	0	1	1	no
10359.g1012	10359.g1012	-	10359:19-725	Ovary	Carcass	OK	0.0660245	0.781052	3.56435	-2.4221	0.0154311	0.0290633	yes
10361.g1013	10361.g1013	-	10361:0-255	Ovary	Carcass	NOTEST	0	0	0	0	1	1	no
10363.g1014	10363.g1014	-	10363:7-215	Ovary	Carcass	NOTEST	0	0	0	0	1	1	no
10369.g1015	10369.g1015	-	10369:8-506	Ovary	Carcass	NOTEST	0.13806	0.10626	-0.377692	0.150367	0.880475	1	no
10372.g1016	10372.g1016	-	10372:1353-19235	Ovary	Carcass	NOTEST	0.0207364	0.231443	3.48042	-3.34281	0.00082935	1	no
10372.g1017	10372.g1017	-	10372:19282-21629	Ovary	Carcass	OK	0.106075	3.15803	4.89587	-5.73284	9.87605e-09	6.51166e-08	yes
10373.g1018	10373.g1018	-	10373:4-129	Ovary	Carcass	NOTEST	0	0	0	0	1	1	no
10379.g1019	10379.g1019	-	10379:0-981	Ovary	Carcass	NOTEST	0.107967	0.36992	1.77662	-1.4197	0.155694	1	no
1038.g103	1038.g103	-	1038:0-222	Ovary	Carcass	NOTEST	0	0	0	0	1	1	no
10398.g1020	10398.g1020	-	10398:0-129	Ovary	Carcass	OK	1.71774	0.99868	-0.782417	0.191335	0.848263	0.899509	no
10400.g1021	10400.g1021	-	10400:20-219	Ovary	Carcass	NOTEST	0	0	0	0	1	1	no
10406.g1022	10406.g1022	-	10406:0-404	Ovary	Carcass	NOTEST	0.0331759	0	-1.79769e+308	-1.79769e+308	0.280397	1	no
10441.g1023	10441.g1023	-	10441:0-232	Ovary	Carcass	NOTEST	0	0	0	0	1	1	no
10463.g1024	10463.g1024	-	10463:2752-8145	Ovary	Carcass	OK	0.0161181	2.45169	7.24894	-6.36562	1.94506e-10	1.68368e-09	yes
10469.g1025	10469.g1025	-	10469:0-204	Ovary	Carcass	NOTEST	0	0	0	0	1	1	no
1047.g104	1047.g104	-	1047:1-185	Ovary	Carcass	NOTEST	0	0	0	0	1	1	no
10479.g1026	10479.g1026	-	10479:0-201	Ovary	Carcass	NOTEST	0	0	0	0	1	1	no
10487.g1027	10487.g1027	-	10487:0-175	Ovary	Carcass	NOTEST	0	0	0	0	1	1	no
10515.g1028	10515.g1028	-	10515:0-319	Ovary	Carcass	OK	1.29169	40.083	4.95566	-5.09123	3.55741e-07	1.80835e-06	yes
10557.g1029	10557.g1029	-	10557:86-18272	Ovary	Carcass	NOTEST	0.0802666	0.140292	0.805557	-0.959284	0.337416	1	no
10558.g1030	10558.g1030	-	10558:0-194	Ovary	Carcass	OK	296.125	205.437	-0.527513	1.01357	0.310788	0.404769	no
1056.g105	1056.g105	-	1056:9-134	Ovary	Carcass	NOTEST	0	0	0	0	1	1	no
10583.g1031	10583.g1031	-	10583:145-3018	Ovary	Carcass	OK	0.0698453	1.73703	4.63632	-5.32561	1.00613e-07	5.63835e-07	yes
10589.g1032	10589.g1032	-	10589:0-342	Ovary	Carcass	NOTEST	0.219305	0.301069	0.457158	-0.242257	0.808581	1	no
10591.g1033	10591.g1033	-	10591:0-400	Ovary	Carcass	NOTEST	0.194946	0.292478	0.585254	-0.354464	0.722992	1	no
10606.g1034	10606.g1034	-	10606:7-336	Ovary	Carcass	NOTEST	0	0	0	0	1	1	no
10631.g1035	10631.g1035	-	10631:0-207	Ovary	Carcass	NOTEST	0	0	0	0	1	1	no
1064.g106	1064.g106	-	1064:15-194	Ovary	Carcass	NOTEST	0	0	0	0	1	1	no
10644.g1036	10644.g1036	-	10644:0-389	Ovary	Carcass	OK	0.104122	52.18	8.96907	-5.8247	5.72168e-09	3.94664e-08	yes
10649.g1037	10649.g1037	-	10649:98-1037	Ovary	Carcass	NOTEST	0.173567	0.217464	0.325284	-0.270626	0.786679	1	no
10652.g1038	10652.g1038	-	10652:0-140	Ovary	Carcass	NOTEST	0	0	0	0	1	1	no
10656.g1039	10656.g1039	-	10656:10-129	Ovary	Carcass	NOTEST	0	0	0	0	1	1	no
10668.g1040	10668.g1040	-	10668:0-273	Ovary	Carcass	NOTEST	0	0	0	0	1	1	no
10674.g1041	10674.g1041	-	10674:0-957	Ovary	Carcass	NOTEST	0.0258224	0.0152934	-0.755717	0.228637	0.819151	1	no
10691.g1042	10691.g1042	-	10691:10-131	Ovary	Carcass	NOTEST	0	0	0	0	1	1	no
10705.g1043	10705.g1043	-	10705:0-201	Ovary	Carcass	NOTEST	0	0	0	0	1	1	no
10708.g1044	10708.g1044	-	10708:0-253	Ovary	Carcass	NOTEST	0	0	0	0	1	1	no
10716.g1045	10716.g1045	-	10716:12-166	Ovary	Carcass	NOTEST	0	0	0	0	1	1	no
10744.g1046	10744.g1046	-	10744:0-1032	Ovary	Carcass	OK	0.628349	0.315318	-0.994759	0.856269	0.391849	0.490879	no
10748.g1047	10748.g1047	-	10748:0-281	Ovary	Carcass	NOTEST	0	0	0	0	1	1	no
10749.g1048	10749.g1048	-	10749:115-1105	Ovary	Carcass	OK	1.16591	4.91717	2.07637	-2.77367	0.00554274	0.011618	yes
1075.g107	1075.g107	-	1075:0-552	Ovary	Carcass	OK	0.633971	1.92017	1.59874	-1.60771	0.107898	0.163764	no
10753.g1049	10753.g1049	-	10753:7-129	Ovary	Carcass	NOTEST	0	0	0	0	1	1	no
10779.g1050	10779.g1050	-	10779:36-341	Ovary	Carcass	NOTEST	0.120962	0	-1.79769e+308	-1.79769e+308	0.229531	1	no
108.g12	108.g12	-	108:16-760	Ovary	Carcass	NOTEST	0	0	0	0	1	1	no
10817.g1051	10817.g1051	-	10817:9-129	Ovary	Carcass	NOTEST	0	0	0	0	1	1	no
1082.g108	1082.g108	-	1082:0-241	Ovary	Carcass	NOTEST	0	0	0	0	1	1	no
10830.g1052	10830.g1052	-	10830:2-129	Ovary	Carcass	NOTEST	0	0	0	0	1	1	no
10834.g1053	10834.g1053	-	10834:0-1558	Ovary	Carcass	NOTEST	0	0.215117	1.79769e+308	1.79769e+308	0.0333161	1	no
10836.g1054	10836.g1054	-	10836:21-130	Ovary	Carcass	NOTEST	0	0	0	0	1	1	no
10875.g1055	10875.g1055	-	10875:0-2889	Ovary	Carcass	NOTEST	0.0469302	0.337696	2.84714	-2.56951	0.0101842	1	no
1088.g109	1088.g109	-	1088:0-471	Ovary	Carcass	NOTEST	0.0267211	0.12504	2.22634	-0.770225	0.441166	1	no
10882.g1056	10882.g1056	-	10882:44-1164	Ovary	Carcass	NOTEST	0	0	0	0	1	1	no
10890.g1057	10890.g1057	-	10890:0-129	Ovary	Carcass	NOTEST	0	0	0	0	1	1	no
10903.g1058	10903.g1058	-	10903:427-2666	Ovary	Carcass	NOTEST	0.1314	0.152906	0.218676	-0.219845	0.825992	1	no
10903.g1059	10903.g1059	-	10903:3355-6388	Ovary	Carcass	OK	0.262434	0.555158	1.08094	-1.27468	0.202422	0.281879	no
10903.g1060	10903.g1060	-	10903:9687-11815	Ovary	Carcass	NOTEST	0.10482	0.0219919	-2.25287	1.20605	0.227796	1	no
10919.g1061	10919.g1061	-	10919:0-765	Ovary	Carcass	NOTEST	0	0	0	0	1	1	no
10966.g1062	10966.g1062	-	10966:0-1036	Ovary	Carcass	NOTEST	0.00732808	0.0496673	2.76079	-0.881395	0.378104	1	no
10981.g1063	10981.g1063	-	10981:3-210	Ovary	Carcass	NOTEST	0	0	0	0	1	1	no
10986.g1064	10986.g1064	-	10986:0-227	Ovary	Carcass	NOTEST	0	0	0	0	1	1	no
11000.g1065	11000.g1065	-	11000:10-255	Ovary	Carcass	OK	0.173882	1.66077	3.25567	-1.5458	0.122152	0.182496	no
11010.g1066	11010.g1066	-	11010:16-233	Ovary	Carcass	NOTEST	0	0	0	0	1	1	no
11011.g1067	11011.g1067	-	11011:25-191	Ovary	Carcass	NOTEST	0	0	0	0	1	1	no
11016.g1068	11016.g1068	-	11016:0-280	Ovary	Carcass	NOTEST	0	0	0	0	1	1	no
11028.g1069	11028.g1069	-	11028:0-245	Ovary	Carcass	NOTEST	0	0	0	0	1	1	no
11032.g1070	11032.g1070	-	11032:742-1456	Ovary	Carcass	OK	0.462468	1.45946	1.65801	-1.77236	0.0763341	0.120678	no
11068.g1071	11068.g1071	-	11068:0-208	Ovary	Carcass	NOTEST	0	0	0	0	1	1	no
1108.g110	1108.g110	-	1108:0-129	Ovary	Carcass	NOTEST	0	0	0	0	1	1	no
11104.g1072	11104.g1072	-	11104:0-162	Ovary	Carcass	OK	0.580343	0	-1.79769e+308	-1.79769e+308	0.299599	0.392019	no
11106.g1073	11106.g1073	-	11106:10-129	Ovary	Carcass	NOTEST	0	0	0	0	1	1	no
11117.g1074	11117.g1074	-	11117:0-522	Ovary	Carcass	NOTEST	0.0880477	0	-1.79769e+308	-1.79769e+308	0.146471	1	no
1112.g111	1112.g111	-	1112:0-167	Ovary	Carcass	NOTEST	0	0	0	0	1	1	no
11120.g1075	11120.g1075	-	11120:0-1675	Ovary	Carcass	NOTEST	0.0721659	0.0606784	-0.250133	0.177149	0.859392	1	no
11120.g1076	11120.g1076	-	11120:2965-10973	Ovary	Carcass	OK	0.241064	0.15275	-0.658249	0.779732	0.435549	0.535094	no
11120.g1077	11120.g1077	-	11120:11145-14107	Ovary	Carcass	NOTEST	0.0490154	0.0134031	-1.87066	0.985912	0.324176	1	no
11128.g1078	11128.g1078	-	11128:0-139	Ovary	Carcass	NOTEST	0	0	0	0	1	1	no
11148.g1079	11148.g1079	-	11148:21-198	Ovary	Carcass	OK	33.8562	78.8783	1.22021	-1.37598	0.168828	0.241026	no
11149.g1080	11149.g1080	-	11149:13-1103	Ovary	Carcass	NOTEST	0	0.116288	1.79769e+308	1.79769e+308	0.0832367	1	no
11154.g1081	11154.g1081	-	11154:153-1167	Ovary	Carcass	NOTEST	0	0	0	0	1	1	no
1116.g112	1116.g112	-	1116:17-147	Ovary	Carcass	NOTEST	0	0	0	0	1	1	no
11160.g1082	11160.g1082	-	11160:1-129	Ovary	Carcass	NOTEST	0	0	0	0	1	1	no
11172.g1083	11172.g1083	-	11172:0-232	Ovary	Carcass	OK	0	0.554733	1.79769e+308	1.79769e+308	0.16945	0.241644	no
11177.g1084	11177.g1084	-	11177:7215-20092	Ovary	Carcass	OK	0.428761	0.715847	0.73948	-1.16	0.24605	0.333132	no
112.g13	112.g13	-	112:0-1047	Ovary	Carcass	NOTEST	0.0101476	0.0147232	0.536951	-0.143462	0.885925	1	no
11210.g1085	11210.g1085	-	11210:23-233	Ovary	Carcass	NOTEST	0	0	0	0	1	1	no
11222.g1086	11222.g1086	-	11222:0-240	Ovary	Carcass	NOTEST	0	0	0	0	1	1	no
11237.g1087	11237.g1087	-	11237:0-1762	Ovary	Carcass	OK	0.34718	0.0867747	-2.00034	1.64052	0.100896	0.15434	no
11245.g1088	11245.g1088	-	11245:0-257	Ovary	Carcass	NOTEST	0.100788	0.300162	1.57442	-0.455041	0.64908	1	no
11249.g1089	11249.g1089	-	11249:3-2578	Ovary	Carcass	NOTEST	0.0737226	0.124699	0.758276	-0.635112	0.525356	1	no
11275.g1090	11275.g1090	-	11275:0-327	Ovary	Carcass	NOTEST	0.050284	0	-1.79769e+308	-1.79769e+308	0.299599	1	no
11278.g1091	11278.g1091	-	11278:0-306	Ovary	Carcass	NOTEST	0	0	0	0	1	1	no
11281.g1092	11281.g1092	-	11281:315-3873	Ovary	Carcass	NOTEST	0.0592834	0.199555	1.75109	-1.62383	0.104412	1	no
11284.g1093	11284.g1093	-	11284:0-182	Ovary	Carcass	NOTEST	0	0	0	0	1	1	no
11298.g1094	11298.g1094	-	11298:244-995	Ovary	Carcass	OK	0.357138	0.0210967	-4.08139	1.35298	0.176062	0.249723	no
11308.g1095	11308.g1095	-	11308:0-1285	Ovary	Carcass	NOTEST	0	0	0	0	1	1	no
11308.g1096	11308.g1096	-	11308:1368-20535	Ovary	Carcass	NOTEST	0.0219495	0.121041	2.46324	-0.645169	0.518818	1	no
11308.g1097	11308.g1097	-	11308:1368-20535	Ovary	Carcass	OK	0.73184	0.813758	0.153071	-0.203529	0.838722	0.892678	no
11312.g1098	11312.g1098	-	11312:1385-7038	Ovary	Carcass	NOTEST	0.0262119	0.101928	1.95926	-1.77199	0.0763966	1	no
11312.g1099	11312.g1099	-	11312:7581-8115	Ovary	Carcass	NOTEST	0	0.0473514	1.79769e+308	1.79769e+308	0.311146	1	no
11329.g1100	11329.g1100	-	11329:0-278	Ovary	Carcass	NOTEST	0	0	0	0	1	1	no
11337.g1101	11337.g1101	-	11337:18-129	Ovary	Carcass	NOTEST	0	0	0	0	1	1	no
1134.g113	1134.g113	-	1134:0-129	Ovary	Carcass	NOTEST	0	0	0	0	1	1	no
11343.g1102	11343.g1102	-	11343:14-201	Ovary	Carcass	NOTEST	0	0	0	0	1	1	no
11370.g1103	11370.g1103	-	11370:4785-35082	Ovary	Carcass	OK	0.0254478	0.476894	4.22806	-4.2073	2.58437e-05	9.23269e-05	yes
11370.g1104	11370.g1104	-	11370:35098-36915	Ovary	Carcass	NOTEST	0.0604471	0.0999965	0.726206	-0.589073	0.555812	1	no
11384.g1105	11384.g1105	-	11384:0-645	Ovary	Carcass	OK	0.355542	2.38238	2.74431	-2.82949	0.0046623	0.00993744	yes
11387.g1106	11387.g1106	-	11387:1535-2430	Ovary	Carcass	NOTEST	0.0209072	0	-1.79769e+308	-1.79769e+308	0.216542	1	no
11387.g1107	11387.g1107	-	11387:3025-3504	Ovary	Carcass	NOTEST	0.0293232	0.120092	2.03403	-0.623773	0.532777	1	no
11399.g1108	11399.g1108	-	11399:0-1348	Ovary	Carcass	NOTEST	0	0	0	0	1	1	no
11401.g1109	11401.g1109	-	11401:3-129	Ovary	Carcass	NOTEST	0	0	0	0	1	1	no
11423.g1110	11423.g1110	-	11423:10-1096	Ovary	Carcass	OK	0.566575	2.73545	2.27144	-2.84805	0.00439879	0.00943775	yes
11427.g1111	11427.g1111	-	11427:0-198	Ovary	Carcass	NOTEST	0	0	0	0	1	1	no
11429.g1112	11429.g1112	-	11429:0-269	Ovary	Carcass	NOTEST	0	0	0	0	1	1	no
11441.g1113	11441.g1113	-	11441:0-197	Ovary	Carcass	NOTEST	0	0	0	0	1	1	no
11442.g1114	11442.g1114	-	11442:0-130	Ovary	Carcass	NOTEST	0	0	0	0	1	1	no
1146.g114	1146.g114	-	1146:0-584	Ovary	Carcass	OK	0.337244	0.370397	0.135279	-0.101815	0.918903	0.951354	no
11461.g1115	11461.g1115	-	11461:0-1072	Ovary	Carcass	NOTEST	0.0070227	0.175816	4.6459	-1.60838	0.107752	1	no
11478.g1116	11478.g1116	-	11478:0-605	Ovary	Carcass	NOTEST	0	0	0	0	1	1	no
11485.g1117	11485.g1117	-	11485:9-152	Ovary	Carcass	NOTEST	0	0	0	0	1	1	no
11486.g1118	11486.g1118	-	11486:0-210	Ovary	Carcass	NOTEST	0	0	0	0	1	1	no
11497.g1119	11497.g1119	-	11497:0-199	Ovary	Carcass	NOTEST	0	0	0	0	1	1	no
11499.g1120	11499.g1120	-	11499:2-1195	Ovary	Carcass	NOTEST	0	0.182181	1.79769e+308	1.79769e+308	0.0421573	1	no
11508.g1121	11508.g1121	-	11508:0-532	Ovary	Carcass	OK	2.49865	41.1748	4.04254	-6.03313	1.60815e-09	1.20571e-08	yes
1152.g115	1152.g115	-	1152:7-1163	Ovary	Carcass	NOTEST	0.118835	0.0362478	-1.71299	0.89267	0.372034	1	no
11524.g1122	11524.g1122	-	11524:0-930	Ovary	Carcass	OK	0.67447	3.25674	2.2716	-2.70259	0.0068801	0.0141338	yes
11527.g1123	11527.g1123	-	11527:1795-4609	Ovary	Carcass	NOTEST	0.0133177	0.0683611	2.35983	-1.51387	0.130058	1	no
11538.g1124	11538.g1124	-	11538:0-1069	Ovary	Carcass	NOTEST	0.163432	0.0244057	-2.74341	1.20589	0.22786	1	no
11547.g1125	11547.g1125	-	11547:0-204	Ovary	Carcass	NOTEST	0	0	0	0	1	1	no
11558.g1126	11558.g1126	-	11558:0-129	Ovary	Carcass	OK	3.93617	24.1785	2.61886	-1.72849	0.0838998	0.130999	no
11563.g1127	11563.g1127	-	11563:0-739	Ovary	Carcass	OK	6.51264	6.06276	-0.103266	0.135259	0.892407	0.93122	no
11576.g1128	11576.g1128	-	11576:5-136	Ovary	Carcass	NOTEST	0	0	0	0	1	1	no
11578.g1129	11578.g1129	-	11578:1-3100	Ovary	Carcass	NOTEST	0.0676206	0.172921	1.35458	-1.17729	0.239079	1	no
11593.g1130	11593.g1130	-	11593:0-142	Ovary	Carcass	NOTEST	0	0	0	0	1	1	no
11604.g1131	11604.g1131	-	11604:0-196	Ovary	Carcass	NOTEST	0	0	0	0	1	1	no
11615.g1132	11615.g1132	-	11615:117-1500	Ovary	Carcass	OK	0.0725842	0.492004	2.76094	-2.41801	0.0156057	0.0293552	yes
11615.g1133	11615.g1133	-	11615:5015-9028	Ovary	Carcass	NOTEST	0.03717	0.0567933	0.611581	-0.509334	0.610518	1	no
11640.g1134	11640.g1134	-	11640:0-143	Ovary	Carcass	NOTEST	0	0	0	0	1	1	no
11644.g1135	11644.g1135	-	11644:0-129	Ovary	Carcass	OK	18.1363	24.0426	0.406711	-0.342495	0.731978	0.807683	no
11673.g1136	11673.g1136	-	11673:0-129	Ovary	Carcass	NOTEST	0	0	0	0	1	1	no
11681.g1137	11681.g1137	-	11681:0-154	Ovary	Carcass	NOTEST	0	0	0	0	1	1	no
11683.g1138	11683.g1138	-	11683:0-395	Ovary	Carcass	NOTEST	0.130671	0	-1.79769e+308	-1.79769e+308	0.149575	1	no
11687.g1139	11687.g1139	-	11687:14-129	Ovary	Carcass	NOTEST	0	0	0	0	1	1	no
11689.g1140	11689.g1140	-	11689:8-129	Ovary	Carcass	NOTEST	0	0	0	0	1	1	no
[truncated: 11,016 more rows]
