# Supplementary material for: Revised Annotations, Sex-Biased Expression, and Lineage-Specific Genes in the Drosophila melanogaster Group
Source: G3 (Bethesda). 2014 Oct 1;4(12):2345–51. doi: 10.1534/g3.114.013532 (PMC4267930; doi:10.1534/g3.114.013532)
Supplement: Supporting Information [file supp_g3.114.013532_FileS1.zip › GFF/Cuffdiff_Output/DsimMaleTissues.expdiff]

test_id	gene_id	gene	locus	sample_1	sample_2	status	value_1	value_2	log2(fold_change)	test_stat	p_value	q_value	significant
	-	-	6:20342990-20453388	Testes	Carcass	OK	3.48315	10.7094	1.62041	-2.07747	0.0377581	0.0803545	no
0.g1014	0.g1014	-	0:8795364-8823455	Testes	Carcass	OK	0.274976	0.00942078	-4.86732	1.48354	0.137931	0.236564	no
0.g1015	0.g1015	-	0:8823504-8862157	Testes	Carcass	OK	1.72973	7.88068	2.18778	-3.84401	0.000121041	0.000498687	yes
0.g1017	0.g1017	-	0:8900179-8940397	Testes	Carcass	OK	4.18741	14.7802	1.81954	-3.03104	0.00243714	0.00737496	yes
0.g1020	0.g1020	-	0:8947002-8947820	Testes	Carcass	OK	160.985	13.2562	-3.60219	5.71175	1.11823e-08	1.07389e-07	yes
0.g1021	0.g1021	-	0:8949530-9003337	Testes	Carcass	OK	0.485655	0.50758	0.0637037	-0.0194895	0.984451	0.995684	no
0.g1024	0.g1024	-	0:9035586-9043349	Testes	Carcass	OK	17.5828	1.44146	-3.60857	3.91243	9.13719e-05	0.000386593	yes
0.g1028	0.g1028	-	0:9084595-9105236	Testes	Carcass	OK	4.20888	1.51458	-1.47452	1.75636	0.0790264	0.149288	no
0.g1031	0.g1031	-	0:9117986-9118858	Testes	Carcass	OK	76.2311	4.86423	-3.9701	5.34068	9.26007e-08	7.17622e-07	yes
0.g1038	0.g1038	-	0:9204214-9213018	Testes	Carcass	OK	443.874	27.7187	-4.00122	6.42218	1.34335e-10	2.28507e-09	yes
0.g1042	0.g1042	-	0:9227434-9228942	Testes	Carcass	NOTEST	0	0.017192	1.79769e+308	1.79769e+308	0.313057	1	no
0.g1044	0.g1044	-	0:9231099-9234664	Testes	Carcass	OK	3.62717	69.4945	4.25998	-7.86848	3.55271e-15	2.56347e-13	yes
0.g1045	0.g1045	-	0:9234938-9250254	Testes	Carcass	OK	1.70227	21.7653	3.6765	-6.69547	2.14981e-11	4.81297e-10	yes
0.g1048	0.g1048	-	0:9260490-9262994	Testes	Carcass	OK	159.604	12.2639	-3.702	6.01122	1.8413e-09	2.17996e-08	yes
0.g1052	0.g1052	-	0:9285524-9295818	Testes	Carcass	NOTEST	0	0	0	0	1	1	no
0.g1054	0.g1054	-	0:9299174-9309216	Testes	Carcass	OK	25.8607	12.8741	-1.0063	1.20902	0.226655	0.351656	no
0.g1057	0.g1057	-	0:9367965-9382254	Testes	Carcass	OK	12.577	49.0484	1.96342	-3.65894	0.000253261	0.00097357	yes
0.g1061	0.g1061	-	0:9395519-9432646	Testes	Carcass	OK	0.532588	0.232129	-1.19809	0.0139726	0.988852	0.996692	no
0.g1062	0.g1062	-	0:9395519-9432646	Testes	Carcass	OK	1.45283	3.08363	1.08577	-0.196518	0.844205	0.921017	no
0.g1066	0.g1066	-	0:9447801-9449196	Testes	Carcass	NOTEST	0.189652	0.0920045	-1.04358	0.769306	0.441711	1	no
0.g1067	0.g1067	-	0:9449296-9453171	Testes	Carcass	NOTEST	0.0433897	0.361901	3.06017	-0.0916503	0.926976	1	no
0.g1069	0.g1069	-	0:9461396-9471055	Testes	Carcass	NOTEST	0.188948	0.183586	-0.0415339	0.00314108	0.997494	1	no
0.g1070	0.g1070	-	0:9461396-9471055	Testes	Carcass	OK	0.447696	1.23999	1.46974	-0.28812	0.773255	0.872434	no
0.g1071	0.g1071	-	0:9472116-9475503	Testes	Carcass	OK	1.03319	1.39522	0.433377	-0.668319	0.50393	0.647823	no
0.g1073	0.g1073	-	0:9479123-9495966	Testes	Carcass	OK	0.0197918	3.23731	7.35375	-7.09176	1.32405e-12	4.63592e-11	yes
0.g1074	0.g1074	-	0:9496014-9583556	Testes	Carcass	OK	0.0418185	2.7307	6.02899	-7.23497	4.65628e-13	1.86934e-11	yes
0.g1075	0.g1075	-	0:9583946-9588066	Testes	Carcass	OK	0.339284	0	-1.79769e+308	-1.79769e+308	0.46211	0.608296	no
0.g1081	0.g1081	-	0:9595696-9604691	Testes	Carcass	NOTEST	0.0477315	0.284547	2.57565	-0.0534745	0.957354	1	no
0.g109	0.g109	-	0:833081-839989	Testes	Carcass	OK	3.35315	10.4789	1.64389	-1.92281	0.054504	0.109469	no
0.g1091	0.g1091	-	0:9685787-9694021	Testes	Carcass	OK	0.70539	0.0440173	-4.00228	4.18023	2.91212e-05	0.000136218	yes
0.g1094	0.g1094	-	0:9703942-9708831	Testes	Carcass	OK	34.6569	1.41298	-4.61634	8.0796	6.66134e-16	5.78345e-14	yes
0.g1096	0.g1096	-	0:9721911-9722880	Testes	Carcass	OK	0.902925	0.0159518	-5.82282	1.95657	0.0503982	0.102554	no
0.g1097	0.g1097	-	0:9723150-9731113	Testes	Carcass	OK	10.9517	4.974	-1.13867	1.85628	0.063413	0.123959	no
0.g1098	0.g1098	-	0:9737450-9742750	Testes	Carcass	OK	0.0377971	6.2082	7.35976	-7.2452	4.31877e-13	1.74967e-11	yes
0.g11	0.g11	-	0:90089-92907	Testes	Carcass	OK	1.69318	1.72187	0.0242452	-0.00934613	0.992543	0.997842	no
0.g1102	0.g1102	-	0:9754388-9780430	Testes	Carcass	NOTEST	0.13807	0.36033	1.38392	-1.79289	0.0729903	1	no
0.g1104	0.g1104	-	0:9791090-9816219	Testes	Carcass	OK	0.845425	2.17549	1.36359	-1.96361	0.0495753	0.101149	no
0.g1105	0.g1105	-	0:9816343-9828220	Testes	Carcass	OK	0.443501	0.386164	-0.199725	0.22408	0.822695	0.907037	no
0.g1107	0.g1107	-	0:9850250-9853531	Testes	Carcass	OK	0.980964	0.0874121	-3.48829	3.86822	0.000109632	0.00045626	yes
0.g111	0.g111	-	0:841122-851781	Testes	Carcass	OK	10.1169	0.4834	-4.38741	7.14384	9.07496e-13	3.30756e-11	yes
0.g1113	0.g1113	-	0:9884773-9886440	Testes	Carcass	OK	2.25069	0.870318	-1.37075	1.7786	0.075306	0.143209	no
0.g1128	0.g1128	-	0:9929570-9933680	Testes	Carcass	OK	118.379	130.968	0.145795	-0.27032	0.786914	0.881975	no
0.g113	0.g113	-	0:868911-869610	Testes	Carcass	OK	0.83075	0	-1.79769e+308	-1.79769e+308	0.00710515	0.01895	yes
0.g1130	0.g1130	-	0:9940295-9941446	Testes	Carcass	LOWDATA	9.17315	5.53897	-0.727799	0	1	1	no
0.g1137	0.g1137	-	0:9956756-9973667	Testes	Carcass	OK	3.41989	5.58873	0.70857	-0.189147	0.849977	0.924445	no
0.g114	0.g114	-	0:870261-881945	Testes	Carcass	OK	0.520554	0.804102	0.627332	-0.925372	0.354773	0.49752	no
0.g115	0.g115	-	0:886891-922447	Testes	Carcass	OK	0.0555183	1.30965	4.56008	-6.12421	9.11359e-10	1.17399e-08	yes
0.g1154	0.g1154	-	0:10020937-10022482	Testes	Carcass	OK	15.4487	26.7237	0.790629	-1.51544	0.12966	0.225329	no
0.g116	0.g116	-	0:958621-996331	Testes	Carcass	OK	1.27327	18.019	3.82291	-4.11211	3.9206e-05	0.00017839	yes
0.g1165	0.g1165	-	0:10058587-10065177	Testes	Carcass	LOWDATA	0.853895	22.4101	4.71394	0	1	1	no
0.g1168	0.g1168	-	0:10066727-10071754	Testes	Carcass	OK	12.7717	12.0457	-0.0844411	0.150778	0.880151	0.944278	no
0.g117	0.g117	-	0:958621-996331	Testes	Carcass	OK	2.84978	1.03205	-1.46533	0.0501877	0.959973	0.98715	no
0.g1170	0.g1170	-	0:10082186-10084067	Testes	Carcass	OK	12.5096	3.78541	-1.72452	2.85284	0.00433304	0.0123131	yes
0.g1171	0.g1171	-	0:10084747-10087297	Testes	Carcass	OK	0.394293	0.0245861	-4.00336	2.5158	0.0118762	0.0296807	yes
0.g1176	0.g1176	-	0:10099685-10101802	Testes	Carcass	OK	7.85365	1.34514	-2.54561	2.60383	0.00921879	0.0238256	yes
0.g1178	0.g1178	-	0:10104559-10105875	Testes	Carcass	LOWDATA	7.40585	4.42559	-0.742793	0	1	1	no
0.g1196	0.g1196	-	0:10170525-10185305	Testes	Carcass	OK	4.7751	15.5546	1.70374	-3.29869	0.000971367	0.00325078	yes
0.g1198	0.g1198	-	0:10186746-10194285	Testes	Carcass	OK	1.21054	0.832954	-0.539342	0.768826	0.441997	0.588392	no
0.g1199	0.g1199	-	0:10194367-10200455	Testes	Carcass	OK	7.31316	36.606	2.32351	-4.45792	8.27596e-06	4.33443e-05	yes
0.g12	0.g12	-	0:90089-92907	Testes	Carcass	LOWDATA	14.0334	5.67431	-1.30635	0	1	1	no
0.g1202	0.g1202	-	0:10215615-10217563	Testes	Carcass	OK	2.70944	2.72372	0.00758376	-0.00985282	0.992139	0.997752	no
0.g1205	0.g1205	-	0:10254836-10263625	Testes	Carcass	OK	74.1776	5.78836	-3.67976	1.80626	0.0708774	0.136084	no
0.g1206	0.g1206	-	0:10263671-10295395	Testes	Carcass	OK	2.68183	0.929618	-1.52851	0.923525	0.355734	0.498737	no
0.g1207	0.g1207	-	0:10295495-10303620	Testes	Carcass	OK	2.4108	4.09699	0.76505	-1.31693	0.187862	0.302683	no
0.g1209	0.g1209	-	0:10312555-10315318	Testes	Carcass	OK	10.6114	0.926049	-3.51838	5.07202	3.93621e-07	2.66888e-06	yes
0.g1210	0.g1210	-	0:10315475-10319209	Testes	Carcass	OK	667.068	39.6215	-4.07348	5.49524	3.90188e-08	3.29653e-07	yes
0.g1211	0.g1211	-	0:10319255-10321660	Testes	Carcass	OK	86.2319	9.50303	-3.18176	2.4602	0.0138858	0.0339418	yes
0.g1212	0.g1212	-	0:10322115-10326157	Testes	Carcass	OK	13.6268	1.35885	-3.32599	0.102895	0.918046	0.967991	no
0.g1213	0.g1213	-	0:10327005-10329742	Testes	Carcass	OK	92.3463	6.08572	-3.92355	7.17914	7.01439e-13	2.65626e-11	yes
0.g1215	0.g1215	-	0:10352415-10355073	Testes	Carcass	OK	0.42629	0.022148	-4.26659	0.488285	0.625348	0.754843	no
0.g1216	0.g1216	-	0:10356575-10357515	Testes	Carcass	NOTEST	0	0.0376885	1.79769e+308	1.79769e+308	0.216573	1	no
0.g1217	0.g1217	-	0:10358065-10358433	Testes	Carcass	NOTEST	0.080364	0.411671	2.35687	-1.14459	0.252378	1	no
0.g1218	0.g1218	-	0:10359831-10360455	Testes	Carcass	NOTEST	0.154956	0	-1.79769e+308	-1.79769e+308	0.0531202	1	no
0.g1219	0.g1219	-	0:10362102-10363395	Testes	Carcass	OK	0.158383	1.3334	3.07362	-3.20046	0.00137207	0.00442136	yes
0.g1220	0.g1220	-	0:10364598-10365255	Testes	Carcass	NOTEST	0	0	0	0	1	1	no
0.g1221	0.g1221	-	0:10368844-10370065	Testes	Carcass	NOTEST	0	0	0	0	1	1	no
0.g1224	0.g1224	-	0:10380576-10381875	Testes	Carcass	NOTEST	0.0553206	0.08912	0.687933	-0.360151	0.718734	1	no
0.g1230	0.g1230	-	0:10413254-10420024	Testes	Carcass	NOTEST	0	0.0228063	1.79769e+308	1.79769e+308	0.417376	1	no
0.g1233	0.g1233	-	0:10429614-10441289	Testes	Carcass	OK	1.74343	4.11307	1.23829	-1.89108	0.0586139	0.116151	no
0.g1236	0.g1236	-	0:10447348-10495124	Testes	Carcass	NOTEST	0.138078	0.0502511	-1.45826	0.105463	0.916009	1	no
0.g1237	0.g1237	-	0:10447348-10495124	Testes	Carcass	OK	0.107595	0.938293	3.12443	-0.387647	0.698278	0.815586	no
0.g124	0.g124	-	0:1060991-1061827	Testes	Carcass	OK	0.247711	0.656371	1.40585	-1.37996	0.1676	0.276076	no
0.g1240	0.g1240	-	0:10498463-10513864	Testes	Carcass	NOTEST	0.0593668	0.392834	2.72619	-2.68347	0.0072862	1	no
0.g1241	0.g1241	-	0:10513910-10519004	Testes	Carcass	NOTEST	0.17222	0.0903185	-0.931159	0.0264629	0.978888	1	no
0.g1242	0.g1242	-	0:10519051-10520514	Testes	Carcass	OK	59.4727	4.47025	-3.7338	5.88148	4.06615e-09	4.38167e-08	yes
0.g1243	0.g1243	-	0:10520560-10521854	Testes	Carcass	OK	26.728	1.91074	-3.80615	5.75786	8.51872e-09	8.3922e-08	yes
0.g125	0.g125	-	0:1062305-1076311	Testes	Carcass	OK	4.24709	6.92226	0.704771	-0.164564	0.869287	0.937486	no
0.g1252	0.g1252	-	0:10571435-10583250	Testes	Carcass	OK	45.5502	2.38393	-4.25605	7.49935	6.41709e-14	3.10082e-12	yes
0.g1253	0.g1253	-	0:10583297-10603220	Testes	Carcass	OK	1.66797	0.619515	-1.42888	2.17679	0.0294966	0.0653109	no
0.g1254	0.g1254	-	0:10607868-10621190	Testes	Carcass	OK	3.54456	0.775402	-2.19259	3.41899	0.000628546	0.00220218	yes
0.g1257	0.g1257	-	0:10629380-10630550	Testes	Carcass	OK	1.47454	5.03114	1.77062	-1.7535	0.0795168	0.150108	no
0.g1264	0.g1264	-	0:10655251-10658900	Testes	Carcass	OK	2.99693	0.278095	-3.42984	4.58777	4.47998e-06	2.44714e-05	yes
0.g1269	0.g1269	-	0:10674320-10677270	Testes	Carcass	OK	2.48093	4.45762	0.845392	-1.47232	0.140933	0.240535	no
0.g127	0.g127	-	0:1079648-1081436	Testes	Carcass	LOWDATA	0.0264896	0.0478034	0.851686	0	1	1	no
0.g1270	0.g1270	-	0:10684666-10725000	Testes	Carcass	OK	3.95839	10.2183	1.36817	-2.58054	0.00986471	0.0253112	yes
0.g1274	0.g1274	-	0:10744750-10749321	Testes	Carcass	OK	4.73718	0.617603	-2.93928	3.1018	0.00192347	0.00597984	yes
0.g128	0.g128	-	0:1081901-1088536	Testes	Carcass	OK	0.195625	14.7271	6.23424	-8.65538	0	0	yes
0.g1286	0.g1286	-	0:10788577-10794201	Testes	Carcass	OK	9.49568	5.88372	-0.690541	1.32481	0.185234	0.299538	no
0.g1288	0.g1288	-	0:10800898-10802787	Testes	Carcass	OK	0.282062	0.127409	-1.14655	0.975969	0.32908	0.469455	no
0.g1290	0.g1290	-	0:10816893-10868767	Testes	Carcass	OK	0.605864	12.9639	4.41936	-5.14445	2.68303e-07	1.87269e-06	yes
0.g1291	0.g1291	-	0:10868867-10913802	Testes	Carcass	OK	3.04508	1.44304	-1.07737	1.9207	0.0547696	0.109951	no
0.g1292	0.g1292	-	0:10915238-10921155	Testes	Carcass	OK	23.0173	0.877431	-4.71329	8.07177	6.66134e-16	5.78345e-14	yes
0.g1293	0.g1293	-	0:10923765-10932135	Testes	Carcass	OK	19.2537	16.5577	-0.21764	0.421312	0.673527	0.7958	no
0.g1294	0.g1294	-	0:10932185-10934336	Testes	Carcass	OK	2.84754	3.46571	0.283437	-0.372035	0.709867	0.824165	no
0.g1298	0.g1298	-	0:10943295-10982429	Testes	Carcass	OK	0.566765	0.0447696	-3.66216	3.44677	0.000567338	0.00200816	yes
0.g1299	0.g1299	-	0:10994286-10995265	Testes	Carcass	OK	523.673	64.1488	-3.02917	3.20169	0.00136624	0.00440654	yes
0.g1301	0.g1301	-	0:11070366-11143041	Testes	Carcass	OK	3.40041	11.8912	1.80611	-3.12742	0.00176349	0.0055259	yes
0.g1302	0.g1302	-	0:11070366-11143041	Testes	Carcass	NOTEST	0.141795	0.255046	0.846957	-0.291823	0.770422	1	no
0.g1303	0.g1303	-	0:11143087-11187301	Testes	Carcass	NOTEST	0.0350209	0.0528479	0.593629	-0.417461	0.676341	1	no
0.g1304	0.g1304	-	0:11187347-11196621	Testes	Carcass	OK	0.226526	0.193208	-0.229517	0.0827882	0.93402	0.975853	no
0.g1307	0.g1307	-	0:11212681-11215135	Testes	Carcass	OK	47.7275	2.72132	-4.13244	7.07771	1.46549e-12	5.04916e-11	yes
0.g1309	0.g1309	-	0:11215181-11217681	Testes	Carcass	OK	0.505124	0.052311	-3.27145	0.392316	0.694825	0.813001	no
0.g131	0.g131	-	0:1097948-1105731	Testes	Carcass	OK	5.33393	10.8388	1.02294	-1.60267	0.109007	0.195777	no
0.g1310	0.g1310	-	0:11217727-11224771	Testes	Carcass	NOTEST	0.200018	0.190635	-0.069316	0.00118692	0.999053	1	no
0.g1312	0.g1312	-	0:11265002-11274297	Testes	Carcass	OK	76.1418	5.09237	-3.90228	7.13293	9.82547e-13	3.53287e-11	yes
0.g1316	0.g1316	-	0:11361297-11366047	Testes	Carcass	OK	1.39354	0.137278	-3.34357	3.74382	0.000181245	0.000717123	yes
0.g1319	0.g1319	-	0:11428773-11434280	Testes	Carcass	OK	1.7393	0.137079	-3.66543	1.48907	0.136468	0.234715	no
0.g1320	0.g1320	-	0:11463400-11466233	Testes	Carcass	OK	10.0942	0.470855	-4.4221	4.68599	2.78608e-06	1.5885e-05	yes
0.g1323	0.g1323	-	0:11467665-11484500	Testes	Carcass	OK	4.79291	13.0311	1.44299	-1.28049	0.200374	0.317998	no
0.g1325	0.g1325	-	0:11489779-11494220	Testes	Carcass	OK	1.89291	9.30888	2.298	-4.22046	2.43805e-05	0.000115973	yes
0.g1326	0.g1326	-	0:11496210-11498250	Testes	Carcass	OK	1.39632	3.72495	1.41559	-2.26227	0.0236805	0.0539084	no
0.g1328	0.g1328	-	0:11504545-11505560	Testes	Carcass	OK	3.3297	4.86628	0.547426	-0.81277	0.41635	0.562597	no
0.g1329	0.g1329	-	0:11509624-11511770	Testes	Carcass	OK	9.19883	5.20805	-0.820709	1.25518	0.209413	0.329695	no
0.g1330	0.g1330	-	0:11511816-11515030	Testes	Carcass	OK	7.96886	1.89204	-2.07443	3.40522	0.000661118	0.0023042	yes
0.g1331	0.g1331	-	0:11517750-11519681	Testes	Carcass	OK	27.1392	61.7278	1.18554	-2.24748	0.0246096	0.0557721	no
0.g1334	0.g1334	-	0:11532943-11534060	Testes	Carcass	OK	0.250683	0.353764	0.496924	-0.497128	0.619099	0.749247	no
0.g1335	0.g1335	-	0:11540933-11542430	Testes	Carcass	OK	1.37591	2.93465	1.0928	-1.62713	0.10371	0.187684	no
0.g1338	0.g1338	-	0:11645422-11659862	Testes	Carcass	OK	4.46791	0.612169	-2.8676	0.820769	0.411778	0.557901	no
0.g1339	0.g1339	-	0:11659962-11661636	Testes	Carcass	NOTEST	0.0552712	0.0318842	-0.793686	0.0509921	0.959332	1	no
0.g1342	0.g1342	-	0:11662612-11667169	Testes	Carcass	OK	2.48126	1.23307	-1.00881	0.861902	0.388742	0.533595	no
0.g1352	0.g1352	-	0:11713177-11713946	Testes	Carcass	OK	48.6812	109.746	1.17274	-0.918555	0.358328	0.501453	no
0.g1356	0.g1356	-	0:11724376-11725871	Testes	Carcass	OK	22.0908	16.5801	-0.413994	0.784976	0.432468	0.57913	no
0.g136	0.g136	-	0:1117450-1120421	Testes	Carcass	OK	1.51809	0.265994	-2.51279	0.170436	0.864668	0.934046	no
0.g1361	0.g1361	-	0:11756011-11757354	Testes	Carcass	LOWDATA	6.20705	2.87029	-1.11271	0	1	1	no
0.g1369	0.g1369	-	0:11785966-11790755	Testes	Carcass	NOTEST	0.159976	0.0763297	-1.06754	1.13371	0.256915	1	no
0.g137	0.g137	-	0:1117450-1120421	Testes	Carcass	OK	0.286404	0.207587	-0.464334	0.1738	0.862023	0.93198	no
0.g1372	0.g1372	-	0:11803706-11831555	Testes	Carcass	OK	14.3771	1.32324	-3.44162	1.59301	0.111158	0.199036	no
0.g1373	0.g1373	-	0:11803706-11831555	Testes	Carcass	OK	1.18839	2.67248	1.16917	-0.505447	0.613245	0.745422	no
0.g1379	0.g1379	-	0:11896540-11966145	Testes	Carcass	OK	139.387	25.9577	-2.42486	3.9901	6.60458e-05	0.000288232	yes
0.g1381	0.g1381	-	0:12014376-12054700	Testes	Carcass	OK	2.86893	4.90986	0.775171	-0.10936	0.912917	0.96501	no
0.g1382	0.g1382	-	0:12014376-12054700	Testes	Carcass	OK	11.7476	17.5206	0.576689	-1.06777	0.285625	0.42153	no
0.g1387	0.g1387	-	0:12087222-12090177	Testes	Carcass	OK	26.3033	11.6869	-1.17035	2.09734	0.0359632	0.0770586	no
0.g1391	0.g1391	-	0:12110036-12112366	Testes	Carcass	OK	0.640111	2.89174	2.17554	-3.2535	0.00113993	0.00375142	yes
0.g1392	0.g1392	-	0:12112367-12139156	Testes	Carcass	OK	23.6305	95.2642	2.01128	-3.64264	0.000269853	0.00103178	yes
0.g1393	0.g1393	-	0:12191220-12202949	Testes	Carcass	OK	24.3008	33.0272	0.442647	-0.816732	0.414081	0.56024	no
0.g1394	0.g1394	-	0:12207779-12208434	Testes	Carcass	OK	0.418252	0	-1.79769e+308	-1.79769e+308	0.0483399	0.0991153	no
0.g1395	0.g1395	-	0:12237404-12277674	Testes	Carcass	OK	10.1497	0.323448	-4.97176	1.99859	0.0456531	0.0945375	no
0.g1396	0.g1396	-	0:12237404-12277674	Testes	Carcass	NOTEST	0.0152199	0	-1.79769e+308	-1.79769e+308	0.466956	1	no
0.g1397	0.g1397	-	0:12237404-12277674	Testes	Carcass	OK	0.24669	5.64309	4.51571	-2.13222	0.0329891	0.0717936	no
0.g1398	0.g1398	-	0:12310203-12317049	Testes	Carcass	OK	0.821956	0.240766	-1.77143	2.16407	0.0304589	0.0669971	no
0.g1399	0.g1399	-	0:12318369-12335312	Testes	Carcass	OK	0.0679327	1.07344	3.98199	-4.39342	1.11582e-05	5.70134e-05	yes
0.g14	0.g14	-	0:101546-102609	Testes	Carcass	LOWDATA	0.561373	5.09897	3.18317	0	1	1	no
0.g1401	0.g1401	-	0:12342048-12342958	Testes	Carcass	OK	61.6631	11.8388	-2.38088	3.86184	0.000112537	0.000467073	yes
0.g1403	0.g1403	-	0:12342962-12353658	Testes	Carcass	OK	8.11061	1.39129	-2.54338	2.00559	0.0449001	0.0931226	no
0.g1404	0.g1404	-	0:12342962-12353658	Testes	Carcass	NOTEST	0.0230361	0	-1.79769e+308	-1.79769e+308	0.49241	1	no
0.g1406	0.g1406	-	0:12355948-12357537	Testes	Carcass	OK	1.59264	0.145726	-3.4501	0.111195	0.911462	0.964094	no
0.g1408	0.g1408	-	0:12361424-12371408	Testes	Carcass	OK	3.79229	4.24489	0.162659	-0.156254	0.875833	0.94161	no
0.g1413	0.g1413	-	0:12592703-12598797	Testes	Carcass	OK	77.0012	304.466	1.98333	-3.18679	0.00143862	0.00460865	yes
0.g1419	0.g1419	-	0:12640143-12642533	Testes	Carcass	OK	0.494549	0.233402	-1.08329	0.357135	0.720991	0.832489	no
0.g1421	0.g1421	-	0:12694953-12705901	Testes	Carcass	NOTEST	0.0995557	0.122489	0.299077	-0.285764	0.775059	1	no
0.g1423	0.g1423	-	0:12734049-12742675	Testes	Carcass	OK	6.8348	0.569067	-3.58623	2.76042	0.00577276	0.0158661	yes
0.g1424	0.g1424	-	0:12742723-12759836	Testes	Carcass	OK	0.336919	0.103541	-1.7022	0.0714236	0.943061	0.980663	no
0.g1426	0.g1426	-	0:12763573-12783845	Testes	Carcass	OK	3.64943	7.21993	0.984314	-0.723908	0.469122	0.615374	no
0.g1428	0.g1428	-	0:12786330-12790363	Testes	Carcass	OK	6.86631	16.5251	1.26705	-1.88414	0.0595455	0.117779	no
0.g143	0.g143	-	0:1147311-1149475	Testes	Carcass	OK	0.0967306	3.44944	5.15624	-2.53649	0.0111971	0.0282347	yes
0.g1431	0.g1431	-	0:12799853-12805638	Testes	Carcass	NOTEST	0.0870674	0.357643	2.03831	-0.015467	0.98766	1	no
0.g1436	0.g1436	-	0:12817598-12824453	Testes	Carcass	OK	222.259	21.8671	-3.34541	5.46954	4.512e-08	3.75262e-07	yes
0.g1439	0.g1439	-	0:12832502-12835623	Testes	Carcass	OK	0.0173783	0.480854	4.79024	-3.87297	0.000107518	0.000448861	yes
0.g144	0.g144	-	0:1149521-1181902	Testes	Carcass	OK	0.0888614	1.44092	4.01929	-3.79972	0.000144859	0.000586634	yes
0.g1443	0.g1443	-	0:12847373-12860326	Testes	Carcass	NOTEST	0.126783	0.277238	1.12876	-0.051632	0.958822	1	no
0.g1444	0.g1444	-	0:12847373-12860326	Testes	Carcass	OK	0.0728034	0.469359	2.68861	-0.0345894	0.972407	0.992404	no
0.g1446	0.g1446	-	0:12864073-12875495	Testes	Carcass	NOTEST	0.0779283	0.0886305	0.185656	-0.0153726	0.987735	1	no
0.g1449	0.g1449	-	0:12877977-12904583	Testes	Carcass	OK	0.142642	0.808155	2.50224	-0.0597101	0.952387	0.983748	no
0.g145	0.g145	-	0:1181951-1240728	Testes	Carcass	OK	0.150301	1.27239	3.08161	-4.1651	3.1122e-05	0.000144375	yes
0.g1452	0.g1452	-	0:12920952-12949237	Testes	Carcass	OK	0.450718	3.43084	2.92826	-2.08271	0.0372776	0.0794744	no
0.g1453	0.g1453	-	0:12965257-12966790	Testes	Carcass	OK	0.120738	7724.58	15.9653	-12.7726	0	0	yes
0.g146	0.g146	-	0:1255971-1271932	Testes	Carcass	NOTEST	0.00896639	0	-1.79769e+308	-1.79769e+308	0.271858	1	no
0.g1466	0.g1466	-	0:13012776-13013877	Testes	Carcass	OK	15.7049	22.5981	0.524984	-0.333376	0.73885	0.846893	no
0.g1467	0.g1467	-	0:13013946-13014887	Testes	Carcass	OK	0.357802	0	-1.79769e+308	-1.79769e+308	0.472948	0.618992	no
0.g147	0.g147	-	0:1271980-1274159	Testes	Carcass	OK	10.8007	0.595576	-4.1807	3.12593	0.00177244	0.00554908	yes
0.g1470	0.g1470	-	0:13024988-13025582	Testes	Carcass	NOTEST	9.1406e-06	2.35739e-05	1.36683	-0.000129537	0.999897	1	no
0.g1473	0.g1473	-	0:13029367-13057782	Testes	Carcass	OK	0.715005	2.10577	1.55832	-2.49343	0.0126515	0.0313687	yes
0.g1475	0.g1475	-	0:13065817-13066814	Testes	Carcass	OK	1.19581	0.280816	-2.09029	1.12267	0.261577	0.393434	no
0.g1476	0.g1476	-	0:13067817-13106464	Testes	Carcass	OK	0.0659305	3.32777	5.65746	-3.77012	0.000163168	0.000652122	yes
0.g1477	0.g1477	-	0:13067817-13106464	Testes	Carcass	OK	0.0538413	1.97473	5.1968	-2.19585	0.028103	0.0625624	no
0.g1479	0.g1479	-	0:13147449-13232370	Testes	Carcass	OK	3.53893	4.69423	0.407577	-0.0625603	0.950117	0.983167	no
0.g1481	0.g1481	-	0:13232419-13234787	Testes	Carcass	OK	4.30235	5.31742	0.305602	-0.535434	0.59235	0.728314	no
0.g1483	0.g1483	-	0:13252159-13259962	Testes	Carcass	OK	5.49343	11.495	1.06523	-1.37122	0.170306	0.279627	no
0.g1484	0.g1484	-	0:13263296-13269979	Testes	Carcass	OK	0.0553887	1.08394	4.29054	-4.66798	3.04182e-06	1.7178e-05	yes
0.g1485	0.g1485	-	0:13270682-13278069	Testes	Carcass	OK	0.0128813	0.597542	5.53569	-3.01566	0.00256424	0.00771583	yes
0.g1489	0.g1489	-	0:13322863-13359530	Testes	Carcass	NOTEST	0.0169587	0.0372958	1.13699	-0.00383398	0.996941	1	no
0.g149	0.g149	-	0:1289316-1296820	Testes	Carcass	OK	5.74539	0.442515	-3.69861	1.47623	0.139882	0.239008	no
0.g1490	0.g1490	-	0:13359543-13359963	Testes	Carcass	OK	1.62446	0.496469	-1.71018	1.30364	0.192357	0.308575	no
0.g1496	0.g1496	-	0:13387974-13395388	Testes	Carcass	OK	0.618139	1.37626	1.15475	-1.53822	0.123994	0.217678	no
0.g1499	0.g1499	-	0:13398758-13400203	Testes	Carcass	OK	0.287371	0.0254843	-3.49523	1.78882	0.0736432	0.140586	no
0.g150	0.g150	-	0:1289316-1296820	Testes	Carcass	LOWDATA	9.36307	0.71904	-3.70284	0	1	1	no
0.g1505	0.g1505	-	0:13418029-13419718	Testes	Carcass	OK	5.07597	5.4219	0.0951139	-0.162701	0.870754	0.938133	no
0.g1506	0.g1506	-	0:13419818-13421648	Testes	Carcass	NOTEST	0.128946	0.132932	0.0439168	-0.00159327	0.998729	1	no
0.g1508	0.g1508	-	0:13421748-13424567	Testes	Carcass	OK	4.27912	3.83001	-0.159967	0.277864	0.781117	0.878268	no
0.g1513	0.g1513	-	0:13434168-13436623	Testes	Carcass	OK	0.100254	3.62831	5.17757	-0.960121	0.336994	0.477606	no
0.g1514	0.g1514	-	0:13456338-13475851	Testes	Carcass	OK	3.74815	26.764	2.83605	-5.33862	9.36554e-08	7.24744e-07	yes
0.g1515	0.g1515	-	0:13475853-13481788	Testes	Carcass	OK	39.9406	28.945	-0.464541	0.841436	0.400104	0.545653	no
0.g1519	0.g1519	-	0:13489898-13532923	Testes	Carcass	OK	0.0476375	0.638297	3.74406	-0.700047	0.483898	0.629574	no
0.g1520	0.g1520	-	0:13489898-13532923	Testes	Carcass	OK	0.110578	0.973909	3.13872	-0.696603	0.486051	0.631376	no
0.g1522	0.g1522	-	0:13489898-13532923	Testes	Carcass	OK	1.729	5.93476	1.77925	-0.619999	0.535258	0.677013	no
0.g1524	0.g1524	-	0:13541058-13542173	Testes	Carcass	OK	0.0871584	0.833618	3.25767	-3.04514	0.00232569	0.00706775	yes
0.g1528	0.g1528	-	0:13549142-13549988	Testes	Carcass	OK	0.0449971	1.14155	4.66501	-3.01131	0.00260124	0.00780737	yes
0.g1529	0.g1529	-	0:13550038-13553978	Testes	Carcass	OK	0.291057	4.25407	3.86947	-2.9511	0.00316649	0.00931583	yes
0.g1530	0.g1530	-	0:13554078-13560078	Testes	Carcass	NOTEST	0	0.015644	1.79769e+308	1.79769e+308	0.49832	1	no
0.g1532	0.g1532	-	0:13585178-13586206	Testes	Carcass	OK	76.5167	3.86775	-4.30621	6.43867	1.20529e-10	2.0861e-09	yes
0.g1533	0.g1533	-	0:13587074-13596805	Testes	Carcass	OK	1.0776	11.8963	3.46462	-5.8378	5.28961e-09	5.52431e-08	yes
0.g1538	0.g1538	-	0:13617765-13660799	Testes	Carcass	OK	0.0348564	5.62968	7.33549	-4.7633	1.90456e-06	1.12121e-05	yes
0.g1539	0.g1539	-	0:13660845-13671937	Testes	Carcass	OK	0.0383804	5.32277	7.11566	-6.78384	1.17022e-11	2.94042e-10	yes
0.g1541	0.g1541	-	0:13684707-13687125	Testes	Carcass	OK	0.182139	2.42085	3.7324	-0.730346	0.465179	0.611252	no
0.g1542	0.g1542	-	0:13687175-13731205	Testes	Carcass	OK	1.45234	1.99227	0.456036	-0.413387	0.679323	0.800628	no
0.g1543	0.g1543	-	0:13732045-13737355	Testes	Carcass	NOTEST	0.118704	0.438561	1.88541	-1.98626	0.0470044	1	no
0.g1544	0.g1544	-	0:13737405-13742066	Testes	Carcass	OK	0.233067	0.805077	1.78839	-2.41923	0.0155534	0.0374425	yes
0.g1545	0.g1545	-	0:13742714-13744305	Testes	Carcass	NOTEST	0.039449	0	-1.79769e+308	-1.79769e+308	0.0751513	1	no
0.g1546	0.g1546	-	0:13744553-13761835	Testes	Carcass	OK	0.454209	0.0216404	-4.39155	3.49722	0.000470141	0.00169673	yes
0.g1547	0.g1547	-	0:13763730-13803005	Testes	Carcass	OK	25.024	23.7774	-0.0737259	0.0794827	0.936649	0.976829	no
0.g1548	0.g1548	-	0:13763730-13803005	Testes	Carcass	NOTEST	0.00994703	0	-1.79769e+308	-1.79769e+308	0.486563	1	no
0.g1549	0.g1549	-	0:13815281-13888998	Testes	Carcass	OK	0.337851	0.0862176	-1.97033	0.94788	0.343191	0.484587	no
0.g155	0.g155	-	0:1307237-1358250	Testes	Carcass	OK	0.281628	0.922668	1.71202	-2.63088	0.00851649	0.0222163	yes
0.g1550	0.g1550	-	0:13815281-13888998	Testes	Carcass	OK	5.28512	0.443462	-3.57506	5.10044	3.38862e-07	2.32714e-06	yes
0.g1551	0.g1551	-	0:13889045-13907567	Testes	Carcass	OK	0.337053	0.430239	0.352161	-0.519927	0.603115	0.737086	no
0.g1552	0.g1552	-	0:13907615-13909478	Testes	Carcass	OK	0.90218	1.6238	0.84789	-1.16257	0.245005	0.374201	no
0.g1553	0.g1553	-	0:13915155-13929665	Testes	Carcass	OK	1.06082	0.559467	-0.923052	0.0608384	0.951488	0.983696	no
0.g1554	0.g1554	-	0:13915155-13929665	Testes	Carcass	OK	22.9921	2.43823	-3.23723	4.27594	1.90335e-05	9.27278e-05	yes
0.g156	0.g156	-	0:1380183-1423849	Testes	Carcass	OK	0.575257	1.23758	1.10525	-1.48632	0.137196	0.235662	no
0.g1562	0.g1562	-	0:13963106-13966661	Testes	Carcass	OK	0.111663	0.598907	2.42319	-2.68531	0.00724617	0.0192732	yes
0.g1563	0.g1563	-	0:13969949-13990116	Testes	Carcass	OK	0.152174	1.17642	2.95061	-0.618581	0.536193	0.677794	no
0.g1565	0.g1565	-	0:14004685-14011826	Testes	Carcass	NOTEST	0.079501	0.21036	1.40381	-1.31305	0.189166	1	no
0.g1567	0.g1567	-	0:14060616-14064567	Testes	Carcass	OK	0.300972	0.217402	-0.469262	0.461617	0.644356	0.77073	no
0.g1568	0.g1568	-	0:14065546-14072347	Testes	Carcass	NOTEST	0.155709	0.441444	1.50337	-0.760451	0.446985	1	no
0.g1569	0.g1569	-	0:14099446-14104095	Testes	Carcass	NOTEST	0.0383691	0.181679	2.24337	-1.50645	0.131953	1	no
0.g1570	0.g1570	-	0:14121493-14195420	Testes	Carcass	OK	1.94986	0.284247	-2.77815	0.00087214	0.999304	0.999832	no
0.g1571	0.g1571	-	0:14121493-14195420	Testes	Carcass	OK	3.77834	11.1132	1.55644	-0.00987607	0.99212	0.997752	no
0.g1572	0.g1572	-	0:14121493-14195420	Testes	Carcass	OK	363.406	4565.94	3.65126	-3.06539	0.00217384	0.00665742	yes
0.g1573	0.g1573	-	0:14195468-14213897	Testes	Carcass	OK	1.20129	5.12529	2.09305	-3.40214	0.000668612	0.00232653	yes
0.g1574	0.g1574	-	0:14248757-14256808	Testes	Carcass	OK	1.74098	4.83746	1.47435	-2.41453	0.0157557	0.0378867	yes
0.g1575	0.g1575	-	0:14271482-14276142	Testes	Carcass	NOTEST	0.118277	0.0463471	-1.35161	0.942236	0.346072	1	no
0.g1576	0.g1576	-	0:14280592-14281528	Testes	Carcass	OK	0.513709	0.0543799	-3.23981	1.74664	0.0806992	0.151937	no
0.g1577	0.g1577	-	0:14292977-14298522	Testes	Carcass	OK	4.6104	0.207512	-4.47363	5.72012	1.0645e-08	1.03063e-07	yes
0.g1578	0.g1578	-	0:14303982-14305866	Testes	Carcass	OK	18.295	1.18591	-3.94738	5.97283	2.33166e-09	2.66871e-08	yes
0.g1579	0.g1579	-	0:14305957-14306392	Testes	Carcass	OK	8.31515	0.844916	-3.29886	3.18078	0.00146881	0.00469624	yes
0.g1580	0.g1580	-	0:14307766-14308311	Testes	Carcass	LOWDATA	17.0345	390.147	4.51748	0	1	1	no
0.g1584	0.g1584	-	0:14333272-14334157	Testes	Carcass	OK	0.50958	0.0526858	-3.27382	1.67794	0.093359	0.171864	no
0.g1585	0.g1585	-	0:14338978-14349282	Testes	Carcass	NOTEST	0.0343605	0.0556052	0.694467	-0.515781	0.606007	1	no
0.g1586	0.g1586	-	0:14359678-14361712	Testes	Carcass	OK	0.404802	0.0929249	-2.12308	1.95364	0.0507443	0.103122	no
0.g1587	0.g1587	-	0:14370862-14390247	Testes	Carcass	OK	13.8662	0.969045	-3.83886	5.73513	9.74361e-09	9.48514e-08	yes
0.g1588	0.g1588	-	0:14403032-14404430	Testes	Carcass	OK	11.0758	0.726662	-3.92999	5.1432	2.70095e-07	1.88273e-06	yes
0.g159	0.g159	-	0:1433029-1434340	Testes	Carcass	OK	0.58415	0.394519	-0.566244	0.60467	0.545399	0.686132	no
0.g1592	0.g1592	-	0:14462579-14471477	Testes	Carcass	OK	0.0525827	1.30904	4.63777	-4.90008	9.5798e-07	6.0072e-06	yes
0.g1593	0.g1593	-	0:14472711-14483627	Testes	Carcass	NOTEST	0.0369195	0.271487	2.87843	-2.55609	0.0105857	1	no
0.g1594	0.g1594	-	0:14494688-14534697	Testes	Carcass	OK	0.277143	2.69644	3.28235	-4.48335	7.34799e-06	3.87885e-05	yes
0.g16	0.g16	-	0:107719-116612	Testes	Carcass	OK	2.15612	13.647	2.66207	-1.049	0.294178	0.431508	no
0.g1601	0.g1601	-	0:14568792-14586549	Testes	Carcass	NOTEST	0.131988	0.174711	0.404568	-0.127845	0.898271	1	no
0.g1605	0.g1605	-	0:14596901-14609767	Testes	Carcass	OK	3.17674	7.70632	1.27849	-2.47726	0.0132395	0.0325696	yes
0.g1607	0.g1607	-	0:14610037-14613127	Testes	Carcass	OK	4.93759	1.00304	-2.29943	1.48726	0.136947	0.235349	no
0.g1609	0.g1609	-	0:14620067-14628005	Testes	Carcass	OK	3.73831	0.284824	-3.71424	5.63896	1.71075e-08	1.56682e-07	yes
0.g161	0.g161	-	0:1434419-1438080	Testes	Carcass	OK	60.2468	3.85579	-3.96578	4.14241	3.43677e-05	0.00015804	yes
0.g1610	0.g1610	-	0:14635107-14649029	Testes	Carcass	OK	0.434252	4.09583	3.23755	-4.52487	6.04313e-06	3.23481e-05	yes
0.g1611	0.g1611	-	0:14651348-14670932	Testes	Carcass	OK	0.990431	0.46128	-1.10241	0.499016	0.617768	0.74874	no
0.g1612	0.g1612	-	0:14670981-14711946	Testes	Carcass	OK	0.244166	0.143298	-0.768842	0.884647	0.376347	0.520058	no
0.g1614	0.g1614	-	0:14711947-14809201	Testes	Carcass	OK	43.2907	12.054	-1.84454	3.06145	0.00220267	0.0067322	yes
0.g1615	0.g1615	-	0:14830291-14886446	Testes	Carcass	OK	0.0146397	1.23771	6.40164	-2.99964	0.00270297	0.00807413	yes
0.g1620	0.g1620	-	0:14903642-14909656	Testes	Carcass	OK	142.167	34.7773	-2.03137	3.50847	0.000450696	0.0016354	yes
0.g1621	0.g1621	-	0:14912319-14917856	Testes	Carcass	OK	0.459561	2.83323	2.62412	-1.21034	0.226149	0.351025	no
0.g1623	0.g1623	-	0:14930006-14930826	Testes	Carcass	OK	333.897	24.5928	-3.7631	6.45219	1.10248e-10	1.95248e-09	yes
0.g1625	0.g1625	-	0:14936166-14938309	Testes	Carcass	OK	0.371977	0	-1.79769e+308	-1.79769e+308	0.22039	0.343433	no
0.g163	0.g163	-	0:1451034-1455609	Testes	Carcass	OK	2.71393	0.318388	-3.09153	1.62065	0.105093	0.189705	no
0.g1630	0.g1630	-	0:15069731-15072822	Testes	Carcass	OK	52.4532	4.54442	-3.52886	6.0954	1.09165e-09	1.37798e-08	yes
0.g1633	0.g1633	-	0:15124561-15135375	Testes	Carcass	OK	0.76533	1.00475	0.392683	-0.238886	0.811194	0.899091	no
0.g1634	0.g1634	-	0:15124561-15135375	Testes	Carcass	OK	0.262615	0.765522	1.54349	-0.510287	0.60985	0.742683	no
0.g1636	0.g1636	-	0:15180320-15194427	Testes	Carcass	OK	2.28209	0.219407	-3.37867	1.45452	0.145803	0.247195	no
0.g1638	0.g1638	-	0:15218698-15238770	Testes	Carcass	OK	0.596876	0.0868513	-2.78081	0.134179	0.893261	0.952718	no
0.g1642	0.g1642	-	0:15269896-15305900	Testes	Carcass	OK	0.241144	3.23832	3.74728	-6.03192	1.62018e-09	1.95945e-08	yes
0.g165	0.g165	-	0:1460379-1461440	Testes	Carcass	NOTEST	0.0991043	0.0389167	-1.34856	0.698376	0.484942	1	no
0.g1651	0.g1651	-	0:15353810-15414440	Testes	Carcass	OK	36.8951	2.39191	-3.94719	7.13672	9.55902e-13	3.46037e-11	yes
0.g1652	0.g1652	-	0:15414445-15420289	Testes	Carcass	NOTEST	0.195536	0.0125475	-3.96196	2.08765	0.0368292	1	no
0.g1655	0.g1655	-	0:15433855-15472649	Testes	Carcass	NOTEST	0.110741	0.036798	-1.58949	0.377772	0.7056	1	no
0.g1659	0.g1659	-	0:15480170-15490719	Testes	Carcass	OK	0.00394014	0.628403	7.3173	-3.4556	0.000549078	0.00194999	yes
0.g166	0.g166	-	0:1518918-1522022	Testes	Carcass	OK	2.51251	0.256679	-3.29109	0.213963	0.830576	0.91196	no
0.g1660	0.g1660	-	0:15490768-15502469	Testes	Carcass	OK	0.305565	0.503922	0.721718	-0.323504	0.746314	0.852356	no
0.g1661	0.g1661	-	0:15506399-15539371	Testes	Carcass	OK	84.084	3.17649	-4.72632	7.52643	5.21805e-14	2.61613e-12	yes
0.g1663	0.g1663	-	0:15575508-15580082	Testes	Carcass	OK	5.69911	0.403353	-3.82062	2.94769	0.00320163	0.00940582	yes
0.g1664	0.g1664	-	0:15580417-15581078	Testes	Carcass	OK	13.8065	1.37912	-3.32353	3.52721	0.00041996	0.00153693	yes
0.g1666	0.g1666	-	0:15583015-15584128	Testes	Carcass	OK	5.23571	0.789168	-2.72998	0.899946	0.368149	0.51131	no
0.g1667	0.g1667	-	0:15601468-15619773	Testes	Carcass	OK	2.3553	0.431956	-2.44695	2.35399	0.0185729	0.0436681	yes
0.g1668	0.g1668	-	0:15601468-15619773	Testes	Carcass	OK	1.17029	0.784069	-0.57781	0.531657	0.594963	0.730496	no
0.g167	0.g167	-	0:1529008-1545255	Testes	Carcass	OK	9.36663	7.81351	-0.261558	0.355558	0.722172	0.832894	no
0.g1672	0.g1672	-	0:15711672-15712695	Testes	Carcass	NOTEST	0	0	0	0	1	1	no
0.g1674	0.g1674	-	0:15778023-15780670	Testes	Carcass	OK	4.55652	0.348864	-3.7072	1.82544	0.0679347	0.131269	no
0.g1675	0.g1675	-	0:15797502-15808586	Testes	Carcass	OK	0.110124	2.45853	4.4806	-2.61719	0.00886567	0.0230125	yes
0.g1676	0.g1676	-	0:15809002-15812147	Testes	Carcass	OK	1.85328	0.213985	-3.1145	4.08954	4.32221e-05	0.000194837	yes
0.g1677	0.g1677	-	0:15812258-15815852	Testes	Carcass	OK	39.9128	152.77	1.93644	-3.61952	0.00029515	0.00112008	yes
0.g168	0.g168	-	0:1529008-1545255	Testes	Carcass	NOTEST	0.123292	0.168846	0.453628	-0.0848791	0.932357	1	no
0.g1683	0.g1683	-	0:15856202-15856922	Testes	Carcass	OK	38.2221	1.96962	-4.27842	6.24615	4.20687e-10	6.08742e-09	yes
0.g1684	0.g1684	-	0:15856943-15857622	Testes	Carcass	OK	0.701958	0.6203	-0.178419	0.182926	0.854856	0.926991	no
0.g1689	0.g1689	-	0:15868143-15872204	Testes	Carcass	LOWDATA	0.0245345	0	-1.79769e+308	0	1	1	no
0.g169	0.g169	-	0:1529008-1545255	Testes	Carcass	OK	0.54603	0.98911	0.857152	-0.506109	0.61278	0.744977	no
0.g1696	0.g1696	-	0:15895143-15902547	Testes	Carcass	OK	8.19894	0.619598	-3.72603	1.45378	0.146008	0.247455	no
0.g1697	0.g1697	-	0:15895143-15902547	Testes	Carcass	OK	20.0684	1.79577	-3.48225	2.64086	0.00826959	0.0216501	yes
0.g1698	0.g1698	-	0:15902628-15905137	Testes	Carcass	OK	66.2761	4.83308	-3.77747	6.07261	1.25846e-09	1.5645e-08	yes
0.g1699	0.g1699	-	0:15906535-15917257	Testes	Carcass	OK	6.7863	3.48494	-0.961493	1.17747	0.239009	0.366932	no
0.g170	0.g170	-	0:1529008-1545255	Testes	Carcass	OK	0.632696	1.4521	1.19855	-0.620158	0.535154	0.676961	no
0.g1701	0.g1701	-	0:15919685-15921517	Testes	Carcass	OK	1.7283	0.436233	-1.98618	0.151089	0.879906	0.944278	no
0.g1703	0.g1703	-	0:15952599-15954157	Testes	Carcass	OK	3.45509	0.1932	-4.16056	4.25307	2.10857e-05	0.000101199	yes
0.g1704	0.g1704	-	0:15965242-16010347	Testes	Carcass	OK	2.00152	2.45442	0.294287	-0.452857	0.650652	0.776087	no
0.g1708	0.g1708	-	0:16031801-16037454	Testes	Carcass	OK	18.7964	51.2252	1.4464	-2.77146	0.00558062	0.0153834	yes
0.g1709	0.g1709	-	0:16037517-16051824	Testes	Carcass	OK	0.44821	0.876934	0.968293	-1.36379	0.172633	0.282709	no
0.g171	0.g171	-	0:1529008-1545255	Testes	Carcass	NOTEST	0.202897	0.359972	0.827135	-0.107726	0.914213	1	no
0.g1710	0.g1710	-	0:16051924-16057026	Testes	Carcass	NOTEST	0.0901406	0.0989174	0.134048	-0.131832	0.895117	1	no
0.g1712	0.g1712	-	0:16072777-16079944	Testes	Carcass	OK	0.516962	1.62189	1.64955	-2.37631	0.0174869	0.0415075	yes
0.g1713	0.g1713	-	0:16079990-16088304	Testes	Carcass	OK	0.761302	2.71596	1.83492	-2.73587	0.00622165	0.0169276	yes
0.g1715	0.g1715	-	0:16109064-16220309	Testes	Carcass	OK	1.82887	5.9126	1.69284	-0.123228	0.901927	0.958185	no
0.g1716	0.g1716	-	0:16109064-16220309	Testes	Carcass	OK	8.42875	6.59572	-0.353789	0.0672533	0.94638	0.982515	no
0.g1717	0.g1717	-	0:16221640-16230152	Testes	Carcass	OK	10.0746	14.897	0.564302	-1.09583	0.273153	0.40641	no
0.g172	0.g172	-	0:1545352-1546708	Testes	Carcass	OK	0.525102	0	-1.79769e+308	-1.79769e+308	0.225425	0.350053	no
0.g1721	0.g1721	-	0:16266749-16270022	Testes	Carcass	OK	8.3538	2.03256	-2.03913	3.30811	0.000939284	0.00315825	yes
0.g1724	0.g1724	-	0:16294692-16296712	Testes	Carcass	OK	3.63854	3.10025	-0.230977	0.391958	0.695089	0.813018	no
0.g1728	0.g1728	-	0:16310210-16316386	Testes	Carcass	OK	3.44596	8.2535	1.2601	-1.71623	0.0861205	0.160391	no
0.g173	0.g173	-	0:1546762-1557322	Testes	Carcass	OK	17.3475	109.258	2.65495	-2.88771	0.00388057	0.0111549	yes
0.g1737	0.g1737	-	0:16437736-16444787	Testes	Carcass	OK	3.3905	17.4225	2.36138	-4.34526	1.39111e-05	6.98106e-05	yes
0.g1739	0.g1739	-	0:16521912-16523566	Testes	Carcass	OK	0.817841	0.0440905	-4.21328	2.98327	0.00285186	0.00847384	yes
0.g174	0.g174	-	0:1585212-1624765	Testes	Carcass	OK	14.7472	1.91792	-2.94283	5.40553	6.46185e-08	5.17675e-07	yes
0.g1742	0.g1742	-	0:16646466-16647676	Testes	Carcass	LOWDATA	76.1268	4.66356	-4.0289	0	1	1	no
0.g1743	0.g1743	-	0:16682415-16685051	Testes	Carcass	LOWDATA	12.1363	0.00185981	-12.6719	0	1	1	no
0.g1744	0.g1744	-	0:16692020-16723362	Testes	Carcass	OK	0.324129	1.16879	1.85038	-1.50878	0.131356	0.227608	no
0.g1745	0.g1745	-	0:16727670-16734663	Testes	Carcass	NOTEST	0.120515	0.0144666	-3.05842	1.92593	0.054113	1	no
0.g1746	0.g1746	-	0:16740801-16762380	Testes	Carcass	OK	2.58646	0.893278	-1.5338	2.10153	0.0355941	0.0764346	no
0.g1747	0.g1747	-	0:16826914-16833228	Testes	Carcass	NOTEST	0.0382105	0	-1.79769e+308	-1.79769e+308	0.0773364	1	no
0.g1750	0.g1750	-	0:16908377-16910341	Testes	Carcass	OK	8.52263	0.543309	-3.97145	1.88851	0.0589579	0.116703	no
0.g1752	0.g1752	-	0:16929664-16954722	Testes	Carcass	OK	101.786	153.461	0.592336	-0.28007	0.779424	0.877078	no
0.g1753	0.g1753	-	0:16929664-16954722	Testes	Carcass	OK	101.106	15.0884	-2.74436	1.98015	0.0476862	0.0980251	no
0.g1755	0.g1755	-	0:16955691-16973654	Testes	Carcass	NOTEST	0.0921024	0	-1.79769e+308	-1.79769e+308	0.496775	1	no
0.g1757	0.g1757	-	0:16955691-16973654	Testes	Carcass	OK	5.97274	18.3662	1.62059	-2.03982	0.0413681	0.0868258	no
0.g1761	0.g1761	-	0:17011274-17018468	Testes	Carcass	OK	162.11	12.1296	-3.74036	6.59183	4.34444e-11	8.8202e-10	yes
0.g1771	0.g1771	-	0:17088434-17105518	Testes	Carcass	OK	0.886937	0.049693	-4.15772	1.3108	0.189926	0.305365	no
0.g1775	0.g1775	-	0:17153448-17163453	Testes	Carcass	OK	0.180171	1.03516	2.52242	-3.37405	0.000740707	0.00254915	yes
0.g1777	0.g1777	-	0:17207946-17331853	Testes	Carcass	OK	0.908276	5.3172	2.54946	-3.36523	0.000764811	0.00262028	yes
0.g1778	0.g1778	-	0:17340750-17378439	Testes	Carcass	OK	0.0254777	0.963101	5.24038	-2.21628	0.0266721	0.0597596	no
0.g1779	0.g1779	-	0:17413304-17452609	Testes	Carcass	OK	0.00756361	1.16179	7.26306	-1.42227	0.154948	0.259592	no
0.g1780	0.g1780	-	0:17486312-17521229	Testes	Carcass	OK	0.379311	0.565909	0.577189	-0.470853	0.637746	0.76488	no
0.g1781	0.g1781	-	0:17486312-17521229	Testes	Carcass	OK	0.144458	0.507443	1.8126	-0.484887	0.627757	0.756467	no
0.g1782	0.g1782	-	0:17521238-17532643	Testes	Carcass	NOTEST	0.102704	0.284328	1.46907	-1.92315	0.0544606	1	no
0.g1783	0.g1783	-	0:17532743-17535043	Testes	Carcass	OK	27.8672	0.652104	-5.41732	8.15009	4.44089e-16	3.98523e-14	yes
0.g1785	0.g1785	-	0:17553753-17556134	Testes	Carcass	OK	26.0193	2.73687	-3.24898	0.487942	0.625591	0.755011	no
0.g1786	0.g1786	-	0:17556630-17558123	Testes	Carcass	OK	0.62221	0.0435047	-3.83816	2.54401	0.0109587	0.0277253	yes
0.g1787	0.g1787	-	0:17558493-17615039	Testes	Carcass	OK	1.04391	0.788518	-0.404786	0.616294	0.537701	0.679459	no
0.g1788	0.g1788	-	0:17615573-17616488	Testes	Carcass	OK	1.12603	2.09838	0.898024	-1.14048	0.254087	0.38466	no
0.g1789	0.g1789	-	0:17618029-17622723	Testes	Carcass	OK	16.7873	1.39852	-3.5854	5.09522	3.4833e-07	2.38603e-06	yes
0.g1792	0.g1792	-	0:17629673-17632248	Testes	Carcass	NOTEST	0	0.41782	1.79769e+308	1.79769e+308	0.0134876	1	no
0.g1796	0.g1796	-	0:17651014-17683475	Testes	Carcass	OK	0.208189	1.20592	2.53417	-0.0860193	0.931451	0.97481	no
0.g1797	0.g1797	-	0:17651014-17683475	Testes	Carcass	OK	0.124431	1.19289	3.26105	-0.299611	0.764474	0.865728	no
0.g1798	0.g1798	-	0:17651014-17683475	Testes	Carcass	OK	6.55277	16.3916	1.32278	-2.20769	0.0272662	0.0609154	no
0.g1799	0.g1799	-	0:17683521-17701326	Testes	Carcass	OK	1.06392	2.66925	1.32704	-0.850486	0.395055	0.540435	no
0.g18	0.g18	-	0:123195-126718	Testes	Carcass	OK	4.47594	1.19436	-1.90595	3.09096	0.00199508	0.00617549	yes
0.g1800	0.g1800	-	0:17683521-17701326	Testes	Carcass	OK	1.33778	51.6691	5.27139	-4.98517	6.19079e-07	4.04104e-06	yes
0.g1801	0.g1801	-	0:17701375-17702514	Testes	Carcass	OK	1.21394	4.83947	1.99515	-2.75284	0.00590812	0.0161808	yes
0.g1803	0.g1803	-	0:17704831-17797685	Testes	Carcass	OK	16.9065	4.62655	-1.86957	3.10593	0.00189679	0.00591066	yes
0.g1806	0.g1806	-	0:17857538-17861002	Testes	Carcass	NOTEST	0.175809	0.0234181	-2.90831	1.90734	0.0564765	1	no
0.g1807	0.g1807	-	0:17920946-17932178	Testes	Carcass	OK	1192.33	72.4373	-4.04091	4.75303	2.0039e-06	1.17387e-05	yes
0.g1809	0.g1809	-	0:17945218-17960674	Testes	Carcass	OK	4.249	3.14835	-0.432525	0.735274	0.462172	0.608296	no
0.g1810	0.g1810	-	0:18001164-18004678	Testes	Carcass	OK	1.46883	0.516803	-1.50698	0.0804573	0.935874	0.976759	no
0.g1811	0.g1811	-	0:18005214-18009927	Testes	Carcass	OK	0.218869	0.229236	0.0667673	-0.00796755	0.993643	0.998243	no
0.g1812	0.g1812	-	0:18015609-18016600	Testes	Carcass	OK	15.5177	0.662994	-4.54877	5.95537	2.5949e-09	2.92206e-08	yes
0.g1814	0.g1814	-	0:18048733-18065062	Testes	Carcass	OK	1.82511	4.81904	1.40076	-2.69204	0.00710161	0.0189453	yes
0.g1816	0.g1816	-	0:18078302-18091427	Testes	Carcass	OK	0.199216	1.63208	3.0343	-4.20613	2.59776e-05	0.000122641	yes
0.g1817	0.g1817	-	0:18091482-18093039	Testes	Carcass	OK	0.222812	1.63368	2.87423	-3.0834	0.00204648	0.00630957	yes
0.g1818	0.g1818	-	0:18093105-18125202	Testes	Carcass	OK	5.37371	20.7788	1.95112	-3.50865	0.000450394	0.00163486	yes
0.g1819	0.g1819	-	0:18150908-18156253	Testes	Carcass	OK	0.224362	0.0896323	-1.32374	0.301467	0.763058	0.864767	no
0.g1822	0.g1822	-	0:18166138-18166942	Testes	Carcass	OK	0.141374	1.51138	3.41827	-2.98177	0.00286588	0.00850604	yes
0.g1827	0.g1827	-	0:18221738-18222413	Testes	Carcass	OK	2.16364	0.13819	-3.96873	2.42312	0.0153879	0.0371025	yes
0.g1828	0.g1828	-	0:18222415-18226788	Testes	Carcass	OK	0.551221	0.0679957	-3.01911	3.00545	0.00265192	0.00794608	yes
0.g1829	0.g1829	-	0:18227172-18228848	Testes	Carcass	OK	8.0407	0.59808	-3.74891	4.81917	1.44158e-06	8.68774e-06	yes
0.g183	0.g183	-	0:1664102-1677345	Testes	Carcass	OK	8.96519	67.8532	2.92001	-4.96808	6.76206e-07	4.37383e-06	yes
0.g1831	0.g1831	-	0:18230883-18232709	Testes	Carcass	OK	5.55906	0.407099	-3.77139	1.61176	0.107014	0.192675	no
0.g1836	0.g1836	-	0:18254327-18256323	Testes	Carcass	OK	3.04916	3.08165	0.0152888	-0.0233642	0.98136	0.994715	no
0.g1839	0.g1839	-	0:18260213-18261728	Testes	Carcass	OK	0.692734	0	-1.79769e+308	-1.79769e+308	0.323156	0.462784	no
0.g1843	0.g1843	-	0:18270217-18287031	Testes	Carcass	OK	1.43761	1.79681	0.321764	-0.231167	0.817185	0.90334	no
0.g1844	0.g1844	-	0:18287658-18289181	Testes	Carcass	OK	0.112406	1.06778	3.24784	-3.39554	0.000684945	0.00237462	yes
0.g1846	0.g1846	-	0:18317833-18366896	Testes	Carcass	OK	3.0924	0.611788	-2.33762	0.223956	0.822792	0.90705	no
0.g1847	0.g1847	-	0:18317833-18366896	Testes	Carcass	OK	0.796011	0.353804	-1.16984	0.0514957	0.958931	0.986662	no
0.g1848	0.g1848	-	0:18317833-18366896	Testes	Carcass	OK	2.23102	54.8309	4.61922	-4.06532	4.79672e-05	0.000213969	yes
0.g1849	0.g1849	-	0:18368596-18370473	Testes	Carcass	OK	0.176579	6.4829	5.19825	-6.30457	2.88988e-10	4.43406e-09	yes
0.g1853	0.g1853	-	0:18384414-18386576	Testes	Carcass	OK	1.81553	8.88996	2.29178	-3.00127	0.00268856	0.00803783	yes
0.g1855	0.g1855	-	0:18388856-18394902	Testes	Carcass	OK	15.8026	16.3872	0.0524127	-0.0887152	0.929308	0.973236	no
0.g1856	0.g1856	-	0:18395095-18396606	Testes	Carcass	OK	26.2858	1.25361	-4.39012	6.63508	3.24321e-11	6.8312e-10	yes
0.g1859	0.g1859	-	0:18411208-18415486	Testes	Carcass	OK	26.4487	30.814	0.220391	-0.374276	0.708199	0.823123	no
0.g186	0.g186	-	0:1679012-1681717	Testes	Carcass	OK	0.868645	0.0695557	-3.64253	0.831919	0.405455	0.551433	no
0.g1862	0.g1862	-	0:18444371-18447046	Testes	Carcass	OK	1.47312	0.107773	-3.77281	4.17251	3.01258e-05	0.000140119	yes
0.g187	0.g187	-	0:1685070-1685882	Testes	Carcass	OK	17.712	1.09217	-4.01945	4.89002	1.00827e-06	6.28562e-06	yes
0.g1872	0.g1872	-	0:18554967-18559351	Testes	Carcass	NOTEST	0.147426	0.029764	-2.30835	2.00806	0.0446369	1	no
0.g1875	0.g1875	-	0:18578913-18590987	Testes	Carcass	OK	1.47627	0.291921	-2.3383	1.03135	0.302377	0.44059	no
0.g1885	0.g1885	-	0:18631403-18663919	Testes	Carcass	OK	7.89932	0.902186	-3.13023	1.20166	0.229495	0.355339	no
0.g1886	0.g1886	-	0:18631403-18663919	Testes	Carcass	OK	0	0.533488	1.79769e+308	1.79769e+308	0.446761	0.593256	no
0.g1887	0.g1887	-	0:18665922-18667363	Testes	Carcass	NOTEST	0	0	0	0	1	1	no
0.g189	0.g189	-	0:1714346-1720251	Testes	Carcass	NOTEST	0	0.00359525	1.79769e+308	1.79769e+308	0.310808	1	no
0.g1892	0.g1892	-	0:18679689-18682632	Testes	Carcass	OK	1.62673	0.99227	-0.713169	1.07919	0.280502	0.415577	no
0.g1896	0.g1896	-	0:18689224-18726147	Testes	Carcass	OK	0.620249	1.63842	1.40138	-0.714746	0.474766	0.620794	no
0.g1901	0.g1901	-	0:18805283-18809813	Testes	Carcass	OK	4.53131	0.393058	-3.52711	2.64558	0.00815521	0.0213979	yes
0.g1904	0.g1904	-	0:18870463-18885340	Testes	Carcass	NOTEST	0.0589333	0.063082	0.0981447	-0.0681145	0.945694	1	no
0.g1905	0.g1905	-	0:18885982-18899043	Testes	Carcass	OK	1.24067	1.73558	0.484306	-0.747322	0.454869	0.60102	no
0.g1909	0.g1909	-	0:18918656-18921698	Testes	Carcass	OK	2.89489	35.9042	3.63257	-5.60078	2.13393e-08	1.91982e-07	yes
0.g191	0.g191	-	0:1740120-1741681	Testes	Carcass	OK	0.260704	0.0555391	-2.23084	1.55875	0.119056	0.210461	no
0.g1911	0.g1911	-	0:18934858-18958577	Testes	Carcass	OK	0.875163	12.7819	3.8684	-1.81978	0.0687918	0.132621	no
0.g1912	0.g1912	-	0:18934858-18958577	Testes	Carcass	OK	0.592903	3.63546	2.61627	-0.321011	0.748202	0.853729	no
0.g1921	0.g1921	-	0:18970684-18982189	Testes	Carcass	OK	18.4647	3.48546	-2.40535	1.0087	0.313119	0.451316	no
0.g1924	0.g1924	-	0:18998938-19002641	Testes	Carcass	OK	0.96636	0.114909	-3.07207	3.62366	0.000290468	0.00110427	yes
0.g1928	0.g1928	-	0:19023351-19024760	Testes	Carcass	OK	2.38291	5.33776	1.16351	-1.72465	0.0845903	0.158092	no
0.g193	0.g193	-	0:1752561-1774529	Testes	Carcass	OK	0.782266	0.296644	-1.39893	0.350031	0.726315	0.835721	no
0.g1931	0.g1931	-	0:19032650-19036699	Testes	Carcass	OK	0.712703	0.81647	0.196099	-0.220124	0.825774	0.908931	no
0.g1933	0.g1933	-	0:19043322-19051970	Testes	Carcass	OK	0.359754	5.35475	3.89574	-2.84199	0.00448322	0.0126892	yes
0.g1934	0.g1934	-	0:19043322-19051970	Testes	Carcass	OK	0.316027	7.04079	4.47762	-3.91577	9.01144e-05	0.000382029	yes
0.g1937	0.g1937	-	0:19060500-19067042	Testes	Carcass	OK	3.85716	3.41034	-0.177622	0.204042	0.838321	0.917163	no
0.g194	0.g194	-	0:1774587-1796354	Testes	Carcass	OK	0.724496	9.19522	3.66584	-0.931233	0.351733	0.494492	no
0.g1943	0.g1943	-	0:19076090-19090070	Testes	Carcass	NOTEST	0.178351	0.28592	0.680894	-0.00708641	0.994346	1	no
0.g1945	0.g1945	-	0:19092490-19097961	Testes	Carcass	NOTEST	0.0614296	0.159905	1.38021	-1.5266	0.126861	1	no
0.g1948	0.g1948	-	0:19102655-19104620	Testes	Carcass	OK	12.7537	32.9579	1.36971	-2.64915	0.00806943	0.0211937	yes
0.g195	0.g195	-	0:1774587-1796354	Testes	Carcass	OK	0.201403	2.64675	3.71606	-0.0710091	0.94339	0.980712	no
0.g1954	0.g1954	-	0:19122024-19226470	Testes	Carcass	OK	1.67392	7.93732	2.24542	-3.07369	0.00211429	0.00649677	yes
0.g1955	0.g1955	-	0:19229034-19233128	Testes	Carcass	OK	3.21661	7.39735	1.20147	-2.2455	0.0247363	0.0559777	no
0.g1956	0.g1956	-	0:19233657-19239705	Testes	Carcass	OK	4.2421	4.65621	0.134378	-0.152663	0.878664	0.943546	no
0.g1958	0.g1958	-	0:19239864-19240654	Testes	Carcass	NOTEST	0.055702	0.100059	0.845044	-0.427808	0.668791	1	no
0.g1959	0.g1959	-	0:19240700-19254514	Testes	Carcass	OK	5.60477	5.59323	-0.00297282	0.00581925	0.995357	0.99863	no
0.g196	0.g196	-	0:1797729-1798881	Testes	Carcass	OK	3.78706	52.8652	3.80317	-6.18988	6.02115e-10	8.16538e-09	yes
0.g1966	0.g1966	-	0:19290995-19309178	Testes	Carcass	OK	2.36794	0.673464	-1.81396	1.24186	0.214287	0.335784	no
0.g1967	0.g1967	-	0:19310075-19318968	Testes	Carcass	NOTEST	0.0162981	0.142911	3.13234	-2.77519	0.0055169	1	no
0.g1968	0.g1968	-	0:19325018-19327767	Testes	Carcass	OK	0.021902	0.586327	4.74257	-3.93284	8.39481e-05	0.000358163	yes
0.g1969	0.g1969	-	0:19347998-19387723	Testes	Carcass	OK	0.306129	0.79895	1.38397	-1.09978	0.271427	0.404906	no
0.g197	0.g197	-	0:1799651-1814931	Testes	Carcass	OK	3.02453	4.45429	0.558488	-0.972408	0.330848	0.471397	no
0.g1971	0.g1971	-	0:19393678-19433192	Testes	Carcass	OK	5.1312	3.93441	-0.383148	0.562304	0.573909	0.711324	no
0.g1972	0.g1972	-	0:19433238-19456106	Testes	Carcass	OK	4.79396	14.6029	1.60697	-3.07995	0.00207037	0.00637528	yes
0.g1974	0.g1974	-	0:19457544-19458608	Testes	Carcass	OK	53.7067	5.32974	-3.33297	3.54619	0.000390845	0.00144274	yes
0.g1976	0.g1976	-	0:19460106-19461299	Testes	Carcass	LOWDATA	19.4497	85.7526	2.14044	0	1	1	no
0.g1979	0.g1979	-	0:19465383-19484839	Testes	Carcass	OK	0.321479	0.597683	0.894657	-1.17255	0.240977	0.369157	no
0.g198	0.g198	-	0:1820251-1854060	Testes	Carcass	OK	9.54276	23.5196	1.30139	-2.13103	0.0330865	0.0719322	no
0.g1980	0.g1980	-	0:19516183-19518329	Testes	Carcass	OK	0.0176655	5.02752	8.15277	-0.597141	0.550413	0.690701	no
0.g1986	0.g1986	-	0:19557829-19567019	Testes	Carcass	OK	24.7896	3.29719	-2.91043	3.16403	0.00155603	0.00493814	yes
0.g1988	0.g1988	-	0:19567599-19569314	Testes	Carcass	OK	1.53128	0.192405	-2.99252	3.22781	0.00124743	0.00407254	yes
0.g1989	0.g1989	-	0:19570073-19576923	Testes	Carcass	OK	1.41712	0.925763	-0.614248	0.051593	0.958853	0.986662	no
0.g1990	0.g1990	-	0:19578489-19581759	Testes	Carcass	OK	12.3688	1.33024	-3.21695	5.38864	7.09931e-08	5.66195e-07	yes
0.g1991	0.g1991	-	0:19582000-19583389	Testes	Carcass	OK	5.30795	13.8114	1.37963	-2.44502	0.0144846	0.0351787	yes
0.g1997	0.g1997	-	0:19599039-19604186	Testes	Carcass	OK	0.21437	0.210514	-0.0261877	0.0334881	0.973285	0.992743	no
0.g1998	0.g1998	-	0:19619099-19622829	Testes	Carcass	OK	5.49148	0.264536	-4.37566	5.61076	2.01435e-08	1.82144e-07	yes
0.g1999	0.g1999	-	0:19627381-19683549	Testes	Carcass	NOTEST	0.112484	0.108831	-0.0476297	0.0571398	0.954434	1	no
0.g2	0.g2	-	0:12841-15865	Testes	Carcass	OK	0.69807	1.23848	0.827123	-1.13573	0.25607	0.387059	no
0.g200	0.g200	-	0:1856730-1859141	Testes	Carcass	OK	20.2956	1.20965	-4.06851	6.09614	1.08662e-09	1.37326e-08	yes
0.g2000	0.g2000	-	0:19683595-19772175	Testes	Carcass	OK	0.896438	0.957912	0.0956887	-0.0278253	0.977801	0.993903	no
0.g2001	0.g2001	-	0:19683595-19772175	Testes	Carcass	NOTEST	0.0936072	0.0228359	-2.03532	0.0118191	0.99057	1	no
0.g2003	0.g2003	-	0:19772275-19804091	Testes	Carcass	OK	38.7543	6.80534	-2.50962	4.77799	1.7706e-06	1.04929e-05	yes
0.g2004	0.g2004	-	0:19804454-19814917	Testes	Carcass	OK	33.9349	5.45321	-2.63759	4.48797	7.19037e-06	3.80317e-05	yes
0.g2005	0.g2005	-	0:19814965-19817790	Testes	Carcass	OK	13.4148	23.0622	0.7817	-1.51575	0.129583	0.225305	no
0.g2007	0.g2007	-	0:19819615-19834159	Testes	Carcass	OK	2.57868	12.8397	2.31591	-3.88047	0.000104256	0.000436781	yes
0.g2009	0.g2009	-	0:19854093-19877275	Testes	Carcass	OK	14.574	20.5419	0.495178	-0.970688	0.331704	0.472091	no
0.g2012	0.g2012	-	0:19887124-19888725	Testes	Carcass	OK	0.238341	0.918917	1.94691	-1.74002	0.0818558	0.153816	no
0.g2013	0.g2013	-	0:19892515-19899768	Testes	Carcass	NOTEST	0.151173	0.434603	1.5235	-1.68933	0.0911568	1	no
0.g2014	0.g2014	-	0:19901613-19902705	Testes	Carcass	OK	1.00604	0.891965	-0.173626	0.17482	0.861221	0.931534	no
0.g2015	0.g2015	-	0:19904175-19909777	Testes	Carcass	OK	3.68567	13.3702	1.85902	-3.57689	0.000347713	0.00129561	yes
0.g2017	0.g2017	-	0:19914339-19916974	Testes	Carcass	OK	2.71396	0.310023	-3.12995	1.80303	0.0713842	0.136909	no
0.g2019	0.g2019	-	0:19980318-20073649	Testes	Carcass	OK	17.7981	1.60805	-3.46833	5.36824	7.95102e-08	6.26172e-07	yes
0.g2020	0.g2020	-	0:20095829-20101319	Testes	Carcass	OK	47.867	3.41437	-3.80934	5.5954	2.20116e-08	1.97531e-07	yes
0.g2030	0.g2030	-	0:20142246-20145503	Testes	Carcass	OK	1.735	2.53716	0.548276	-0.446033	0.655574	0.78065	no
0.g2031	0.g2031	-	0:20146548-20171266	Testes	Carcass	OK	2.6549	3.06292	0.206247	-0.363966	0.715883	0.829167	no
0.g2032	0.g2032	-	0:20172125-20174356	Testes	Carcass	OK	0.493946	3.28999	2.73566	-3.92655	8.61732e-05	0.000366193	yes
0.g2035	0.g2035	-	0:20194176-20199480	Testes	Carcass	OK	14.101	14.021	-0.0082056	0.0159627	0.987264	0.996026	no
0.g2039	0.g2039	-	0:20209876-20219206	Testes	Carcass	OK	0.435987	0.532852	0.28945	-0.0475603	0.962067	0.987686	no
0.g2040	0.g2040	-	0:20222387-20235685	Testes	Carcass	NOTEST	0.131018	0.324733	1.30949	-0.152083	0.879122	1	no
0.g2041	0.g2041	-	0:20239232-20248716	Testes	Carcass	OK	128.726	64.3814	-0.999588	1.23159	0.218104	0.340566	no
0.g2043	0.g2043	-	0:20249376-20265732	Testes	Carcass	OK	6.85549	7.59349	0.147503	-0.271903	0.785697	0.881258	no
0.g2046	0.g2046	-	0:20269549-20270486	Testes	Carcass	OK	0.0273509	7.53281	8.10546	-4.69018	2.72962e-06	1.56214e-05	yes
0.g2051	0.g2051	-	0:20289891-20302249	Testes	Carcass	OK	0.292459	0.0816859	-1.84008	0.103601	0.917486	0.967592	no
0.g2054	0.g2054	-	0:20310255-20316016	Testes	Carcass	OK	52.5263	43.4231	-0.274578	0.524209	0.600133	0.734502	no
0.g2057	0.g2057	-	0:20321105-20366105	Testes	Carcass	OK	17.9188	83.7315	2.2243	-3.51821	0.000434467	0.00158243	yes
0.g2059	0.g2059	-	0:20370036-20372095	Testes	Carcass	NOTEST	0.166396	0.0798124	-1.05993	0.158099	0.874379	1	no
0.g2062	0.g2062	-	0:20373881-20480545	Testes	Carcass	OK	1.11854	4.60138	2.04044	-2.60112	0.00929206	0.0240034	yes
0.g2065	0.g2065	-	0:20501080-20503654	Testes	Carcass	OK	34.903	0.809459	-5.43025	8.04456	8.88178e-16	7.46839e-14	yes
0.g2067	0.g2067	-	0:20512580-20514294	Testes	Carcass	OK	0.179501	1.19592	2.73605	-3.04928	0.0022939	0.00698105	yes
0.g2069	0.g2069	-	0:20516053-20517544	Testes	Carcass	OK	0.397538	1.98752	2.32181	-2.96124	0.00306402	0.00903136	yes
0.g2072	0.g2072	-	0:20525114-20526499	Testes	Carcass	OK	0.319667	0.522651	0.709279	-0.776987	0.437166	0.583635	no
0.g2074	0.g2074	-	0:20526500-20566299	Testes	Carcass	OK	4.33451	6.96798	0.684871	-0.323931	0.74599	0.852207	no
0.g2075	0.g2075	-	0:20526500-20566299	Testes	Carcass	OK	10.582	43.5183	2.04	-2.05337	0.040037	0.0844024	no
0.g2076	0.g2076	-	0:20566300-20577715	Testes	Carcass	OK	7.51405	7.62469	0.0210869	-0.00902475	0.992799	0.997939	no
0.g2077	0.g2077	-	0:20566300-20577715	Testes	Carcass	OK	0.750827	7.62637	3.34444	-0.693564	0.487956	0.632849	no
0.g2079	0.g2079	-	0:20577718-20585594	Testes	Carcass	OK	9.59652	4.54784	-1.07733	2.0834	0.0372152	0.0793731	no
0.g208	0.g208	-	0:1901246-1917188	Testes	Carcass	OK	46.5722	3.21567	-3.85628	5.05474	4.3098e-07	2.89098e-06	yes
0.g2081	0.g2081	-	0:20591962-20594344	Testes	Carcass	OK	4.95343	6.62838	0.420227	-0.474239	0.63533	0.762838	no
0.g2086	0.g2086	-	0:20615724-20649258	Testes	Carcass	OK	0.230207	0.150761	-0.610673	0.000367269	0.999707	0.999894	no
0.g209	0.g209	-	0:1901246-1917188	Testes	Carcass	OK	0.147566	3.7182	4.65517	-0.042114	0.966408	0.989859	no
0.g2090	0.g2090	-	0:20649259-20728822	Testes	Carcass	OK	8.64519	14.0558	0.701197	-0.773624	0.439153	0.585849	no
0.g2091	0.g2091	-	0:20649259-20728822	Testes	Carcass	NOTEST	0.0423876	0.04159	-0.0274054	4.58526e-05	0.999963	1	no
0.g2092	0.g2092	-	0:20649259-20728822	Testes	Carcass	LOWDATA	0	0	-1.79769e+308	0	1	1	no
0.g2094	0.g2094	-	0:20649259-20728822	Testes	Carcass	OK	2.48115	7.91066	1.67279	-0.629176	0.529234	0.671302	no
0.g2098	0.g2098	-	0:20793302-20936197	Testes	Carcass	OK	0.64052	4.80568	2.90742	-0.833916	0.404328	0.550111	no
0.g2099	0.g2099	-	0:20793302-20936197	Testes	Carcass	OK	1.04373	1.06443	0.0283268	-0.00216913	0.998269	0.999554	no
0.g210	0.g210	-	0:1901246-1917188	Testes	Carcass	OK	0.710197	0.169491	-2.06701	0.567332	0.570489	0.708154	no
0.g2100	0.g2100	-	0:20936243-20941593	Testes	Carcass	OK	39.6075	27.8974	-0.505643	0.966055	0.334017	0.474141	no
0.g2102	0.g2102	-	0:20941594-20993239	Testes	Carcass	NOTEST	0.167867	0.280223	0.739253	-0.0165774	0.986774	1	no
0.g2103	0.g2103	-	0:20993303-21067707	Testes	Carcass	OK	0.577189	0.7628	0.402262	-0.722115	0.470224	0.616591	no
0.g2106	0.g2106	-	0:21186763-21188129	Testes	Carcass	OK	1.43534	0.0760859	-4.23762	0.940395	0.347015	0.489017	no
0.g2108	0.g2108	-	0:21292703-21313443	Testes	Carcass	OK	4.14296	1.32684	-1.64266	1.38351	0.166508	0.274616	no
0.g2109	0.g2109	-	0:21313444-21317593	Testes	Carcass	OK	42.9294	2.24722	-4.25575	7.6016	2.93099e-14	1.59694e-12	yes
0.g211	0.g211	-	0:1934027-1941670	Testes	Carcass	OK	13.6351	5.76025	-1.24313	2.01975	0.0434091	0.0905757	no
0.g2110	0.g2110	-	0:21366079-21383043	Testes	Carcass	OK	24.7711	1.47018	-4.07459	2.7188	0.00655183	0.0177042	yes
0.g2111	0.g2111	-	0:21383143-21392935	Testes	Carcass	OK	6.48521	5.28384	-0.295566	0.558562	0.57646	0.713659	no
0.g2112	0.g2112	-	0:21393205-21429483	Testes	Carcass	OK	3.20735	11.3018	1.8171	-3.21504	0.00130428	0.00423513	yes
0.g2113	0.g2113	-	0:21479339-21587163	Testes	Carcass	OK	0.288868	0.197007	-0.552162	0.132991	0.8942	0.953391	no
0.g2115	0.g2115	-	0:21479339-21587163	Testes	Carcass	OK	1.3663	2.49519	0.86887	-0.647057	0.517595	0.659909	no
0.g2116	0.g2116	-	0:21589083-21592007	Testes	Carcass	NOTEST	0.0125519	0	-1.79769e+308	-1.79769e+308	0.134702	1	no
0.g2117	0.g2117	-	0:21593263-21783708	Testes	Carcass	FAIL	0.449165	0.216596	0	0	1	1	no
0.g2118	0.g2118	-	0:21593263-21783708	Testes	Carcass	FAIL	0.263642	0.158288	0	0	1	1	no
0.g2119	0.g2119	-	0:21783709-21792513	Testes	Carcass	OK	0.417722	0.416099	-0.0056142	0.00702416	0.994396	0.998288	no
0.g212	0.g212	-	0:1946422-1947275	Testes	Carcass	OK	0.342291	0.277609	-0.302166	0.274775	0.783489	0.879798	no
0.g2120	0.g2120	-	0:21793264-21993093	Testes	Carcass	NOTEST	0.0898169	0.150379	0.743546	-0.00981904	0.992166	1	no
0.g2121	0.g2121	-	0:21793264-21993093	Testes	Carcass	NOTEST	0.188663	0.156769	-0.267173	0.0563056	0.955098	1	no
0.g2122	0.g2122	-	0:21793264-21993093	Testes	Carcass	NOTEST	0.141182	0.0588993	-1.26123	0.202008	0.839911	1	no
0.g2123	0.g2123	-	0:21793264-21993093	Testes	Carcass	NOTEST	0.0157202	0.00811882	-0.953275	0.0030185	0.997592	1	no
0.g2124	0.g2124	-	0:21793264-21993093	Testes	Carcass	NOTEST	0.00197358	0	-1.79769e+308	-1.79769e+308	0.499047	1	no
0.g2125	0.g2125	-	0:21793264-21993093	Testes	Carcass	NOTEST	0.00497738	0	-1.79769e+308	-1.79769e+308	0.488386	1	no
0.g2126	0.g2126	-	0:21993258-22185053	Testes	Carcass	OK	0.29365	0.545711	0.894042	-1.69144	0.0907529	0.167615	no
0.g2127	0.g2127	-	0:22193258-22375393	Testes	Carcass	OK	0.230186	0.526303	1.19309	-2.14694	0.0317982	0.0695134	no
0.g2128	0.g2128	-	0:22393260-22592451	Testes	Carcass	OK	0.22835	0.268914	0.235895	-0.187684	0.851124	0.924946	no
0.g2129	0.g2129	-	0:22593261-22783533	Testes	Carcass	NOTEST	0.0402239	0.130895	1.70228	-1.49638	0.134555	1	no
0.g2130	0.g2130	-	0:22593261-22783533	Testes	Carcass	NOTEST	0.126801	0.248823	0.972556	-1.18351	0.236607	1	no
0.g2131	0.g2131	-	0:22783534-22793023	Testes	Carcass	NOTEST	0.200203	0.386041	0.947289	-1.01575	0.30975	1	no
0.g2132	0.g2132	-	0:22793291-22986576	Testes	Carcass	OK	0.576523	0.472778	-0.286215	0.168504	0.866187	0.935384	no
0.g2133	0.g2133	-	0:22793291-22986576	Testes	Carcass	OK	2.19943	2.86343	0.380618	-0.635025	0.525412	0.667882	no
0.g2134	0.g2134	-	0:22986623-22993228	Testes	Carcass	NOTEST	0.031954	0.0656313	1.03839	-0.766979	0.443094	1	no
0.g2135	0.g2135	-	0:22993268-23193128	Testes	Carcass	OK	0.878431	1.44592	0.718986	-0.981059	0.326564	0.466663	no
0.g2136	0.g2136	-	0:22993268-23193128	Testes	Carcass	OK	0.661107	1.68999	1.35406	-1.58194	0.113663	0.202876	no
0.g2137	0.g2137	-	0:23193258-23256723	Testes	Carcass	NOTEST	0.115221	0.210009	0.86605	-1.32786	0.184223	1	no
0.g2138	0.g2138	-	0:23383349-23387943	Testes	Carcass	NOTEST	0.102762	0.123014	0.259517	-0.274303	0.783852	1	no
0.g2139	0.g2139	-	0:23389713-23392638	Testes	Carcass	NOTEST	0.0381218	0.112288	1.55852	-1.20871	0.226773	1	no
0.g2140	0.g2140	-	0:23393258-23547243	Testes	Carcass	FAIL	0.356585	0.603474	0	0	1	1	no
0.g2141	0.g2141	-	0:23547289-23580353	Testes	Carcass	OK	0.298583	0.210688	-0.503023	0.769767	0.441438	0.588089	no
0.g215	0.g215	-	0:1967493-1981125	Testes	Carcass	OK	0.0745091	1.20259	4.01258	-4.5845	4.55071e-06	2.4807e-05	yes
0.g216	0.g216	-	0:1981225-1993140	Testes	Carcass	OK	0.522895	0.10446	-2.32357	1.34248	0.17944	0.291469	no
0.g224	0.g224	-	0:2074615-2079186	Testes	Carcass	OK	0.305373	0.12573	-1.28024	1.14368	0.252758	0.383082	no
0.g23	0.g23	-	0:130059-143504	Testes	Carcass	LOWDATA	4.4011	5.46426	0.312162	0	1	1	no
0.g231	0.g231	-	0:2109550-2110368	Testes	Carcass	OK	8.98131	10.6184	0.241568	-0.379625	0.704224	0.820378	no
0.g235	0.g235	-	0:2125002-2130708	Testes	Carcass	OK	17.0351	16.1553	-0.0764983	0.148899	0.881634	0.945373	no
0.g237	0.g237	-	0:2132026-2134318	Testes	Carcass	OK	5.61882	0.555987	-3.33714	1.4638	0.143249	0.243785	no
0.g239	0.g239	-	0:2138418-2139017	Testes	Carcass	OK	1.07858	0.0920103	-3.55119	1.95768	0.0502679	0.102308	no
0.g240	0.g240	-	0:2143750-2144948	Testes	Carcass	NOTEST	0.0343478	0	-1.79769e+308	-1.79769e+308	0.194329	1	no
0.g241	0.g241	-	0:2144999-2146018	Testes	Carcass	NOTEST	0.0121023	0	-1.79769e+308	-1.79769e+308	0.239822	1	no
0.g242	0.g242	-	0:2146614-2147538	Testes	Carcass	NOTEST	0.00682033	0	-1.79769e+308	-1.79769e+308	0.308595	1	no
0.g243	0.g243	-	0:2147938-2148791	Testes	Carcass	NOTEST	0.0534559	0	-1.79769e+308	-1.79769e+308	0.09736	1	no
0.g244	0.g244	-	0:2148903-2149958	Testes	Carcass	NOTEST	0.0417212	0	-1.79769e+308	-1.79769e+308	0.109679	1	no
0.g246	0.g246	-	0:2159080-2161218	Testes	Carcass	OK	11.3652	0.560279	-4.34233	6.2644	3.7427e-10	5.53231e-09	yes
0.g249	0.g249	-	0:2181745-2182568	Testes	Carcass	OK	11.923	0.655841	-4.18425	5.06382	4.10938e-07	2.77747e-06	yes
0.g25	0.g25	-	0:144858-164512	Testes	Carcass	OK	8.36339	26.8437	1.68242	-2.40027	0.016383	0.0392273	yes
0.g252	0.g252	-	0:2188007-2190968	Testes	Carcass	OK	73.5081	1.58964	-5.53113	9.34604	0	0	yes
0.g253	0.g253	-	0:2191068-2191777	Testes	Carcass	OK	62.2282	4.7976	-3.69718	5.58635	2.31894e-08	2.06711e-07	yes
0.g255	0.g255	-	0:2199886-2201685	Testes	Carcass	OK	1.66682	0.897007	-0.893911	1.15971	0.246166	0.375544	no
0.g256	0.g256	-	0:2201785-2250482	Testes	Carcass	OK	0.765922	2.8888	1.9152	-3.53031	0.000415073	0.00152269	yes
0.g258	0.g258	-	0:2256298-2261172	Testes	Carcass	OK	18.798	7.2323	-1.37805	2.31208	0.020773	0.0481831	yes
0.g26	0.g26	-	0:168318-189493	Testes	Carcass	OK	20.3451	51.9232	1.3517	-1.93077	0.053511	0.10782	no
0.g262	0.g262	-	0:2271725-2274155	Testes	Carcass	NOTEST	0.113855	0.0403103	-1.49797	1.14954	0.250334	1	no
0.g265	0.g265	-	0:2277957-2292955	Testes	Carcass	OK	0.499416	0.00402819	-6.95397	1.0388	0.298899	0.437014	no
0.g268	0.g268	-	0:2308574-2311435	Testes	Carcass	OK	6.30801	0.439042	-3.84475	1.03305	0.301579	0.439966	no
0.g271	0.g271	-	0:2311487-2315780	Testes	Carcass	NOTEST	0.054062	0.0159104	-1.76464	0.104712	0.916604	1	no
0.g272	0.g272	-	0:2315783-2321875	Testes	Carcass	OK	19.4512	1.51933	-3.67835	5.8009	6.59612e-09	6.73075e-08	yes
0.g273	0.g273	-	0:2325139-2326945	Testes	Carcass	OK	0.443891	2.47638	2.47996	-3.42788	0.000608324	0.00213553	yes
0.g274	0.g274	-	0:2344209-2352851	Testes	Carcass	OK	4.85389	8.62079	0.828679	-1.46018	0.144239	0.245081	no
0.g276	0.g276	-	0:2386458-2395235	Testes	Carcass	OK	10.5743	3.00504	-1.8151	2.64343	0.00820712	0.0215077	yes
0.g277	0.g277	-	0:2396771-2397798	Testes	Carcass	NOTEST	0.0690654	0.0389666	-0.825725	0.394503	0.69321	1	no
0.g279	0.g279	-	0:2445150-2447018	Testes	Carcass	OK	0.532949	0	-1.79769e+308	-1.79769e+308	0.153182	0.25713	no
0.g28	0.g28	-	0:189598-193458	Testes	Carcass	OK	1.38082	1.00053	-0.464755	0.214763	0.829952	0.911462	no
0.g280	0.g280	-	0:2456605-2458956	Testes	Carcass	NOTEST	0	0.291005	1.79769e+308	1.79769e+308	0.407201	1	no
0.g281	0.g281	-	0:2459137-2461158	Testes	Carcass	OK	20.7467	15.402	-0.429761	0.815629	0.414713	0.561023	no
0.g282	0.g282	-	0:2461844-2463618	Testes	Carcass	OK	2.00118	0.594767	-1.75046	2.35085	0.0187306	0.0440097	yes
0.g288	0.g288	-	0:2477641-2481740	Testes	Carcass	OK	6.00272	0.748784	-3.00299	0.889471	0.37375	0.517113	no
0.g290	0.g290	-	0:2516901-2518358	Testes	Carcass	OK	0.768877	0.167602	-2.19771	2.04472	0.0408827	0.0859422	no
0.g291	0.g291	-	0:2527037-2537342	Testes	Carcass	OK	2.43152	0.0279667	-6.442	2.71319	0.00666392	0.0179345	yes
0.g292	0.g292	-	0:2537392-2541532	Testes	Carcass	OK	113.796	7.87507	-3.85301	6.97429	3.07421e-12	9.30013e-11	yes
0.g295	0.g295	-	0:2553532-2565455	Testes	Carcass	NOTEST	0.0165082	0	-1.79769e+308	-1.79769e+308	0.203285	1	no
0.g296	0.g296	-	0:2565502-2608103	Testes	Carcass	OK	0.570777	1.07599	0.914669	-1.40774	0.159207	0.265031	no
0.g298	0.g298	-	0:2623972-2632552	Testes	Carcass	NOTEST	0.0908754	0	-1.79769e+308	-1.79769e+308	0.495688	1	no
0.g3	0.g3	-	0:16692-46087	Testes	Carcass	OK	3.99996	6.71089	0.746519	-0.549644	0.582564	0.719295	no
0.g30	0.g30	-	0:196984-228558	Testes	Carcass	OK	15.7498	40.7612	1.37187	-2.16521	0.0303715	0.0668598	no
0.g300	0.g300	-	0:2632657-2634522	Testes	Carcass	LOWDATA	15.7765	2.73024	-2.53067	0	1	1	no
0.g302	0.g302	-	0:2640846-2644174	Testes	Carcass	LOWDATA	33.3209	122.268	1.87554	0	1	1	no
0.g303	0.g303	-	0:2646068-2647272	Testes	Carcass	OK	1.1972	2.73081	1.18966	-1.62083	0.105053	0.189664	no
0.g308	0.g308	-	0:2657302-2658317	Testes	Carcass	OK	40.0788	16.3024	-1.29776	2.32655	0.0199893	0.046598	yes
0.g309	0.g309	-	0:2658324-2659582	Testes	Carcass	OK	0.711655	0.229994	-1.62958	0.693121	0.488234	0.632979	no
0.g310	0.g310	-	0:2661759-2681052	Testes	Carcass	OK	0.0421687	4.56173	6.75727	-2.1136	0.0345493	0.0745509	no
0.g314	0.g314	-	0:2696936-2711016	Testes	Carcass	OK	1.96165	3.62444	0.885691	-1.22751	0.219631	0.3425	no
0.g317	0.g317	-	0:2718956-2720158	Testes	Carcass	NOTEST	0.0161259	0	-1.79769e+308	-1.79769e+308	0.20098	1	no
0.g320	0.g320	-	0:2725209-2726356	Testes	Carcass	OK	0.326803	0.202784	-0.688477	0.541681	0.588038	0.72388	no
0.g321	0.g321	-	0:2726474-2727866	Testes	Carcass	OK	2.81287	0.261282	-3.42836	3.68321	0.00023032	0.00089083	yes
0.g326	0.g326	-	0:2749003-2754813	Testes	Carcass	LOWDATA	140.787	96.8825	-0.539202	0	1	1	no
0.g33	0.g33	-	0:250283-255228	Testes	Carcass	OK	0.587685	3.3125	2.4948	-3.78055	0.000156479	0.000627976	yes
0.g332	0.g332	-	0:2765916-2827921	Testes	Carcass	OK	4.50632	7.9748	0.823498	-1.59652	0.110372	0.197862	no
0.g333	0.g333	-	0:2827996-2831807	Testes	Carcass	OK	15.2735	12.3396	-0.307738	0.596487	0.55085	0.691005	no
0.g334	0.g334	-	0:2832413-2843025	Testes	Carcass	LOWDATA	17.1557	48.7491	1.50669	0	1	1	no
0.g335	0.g335	-	0:2832413-2843025	Testes	Carcass	OK	0.870975	6.8985	2.98558	-0.551359	0.581388	0.718426	no
0.g339	0.g339	-	0:2850276-2854266	Testes	Carcass	OK	22.9411	2.78105	-3.04423	2.45491	0.0140921	0.0343739	yes
0.g34	0.g34	-	0:258261-260505	Testes	Carcass	LOWDATA	1.32056	1.02861	-0.360445	0	1	1	no
0.g346	0.g346	-	0:2876286-2877685	Testes	Carcass	NOTEST	0.115856	0.124563	0.104539	-0.0839456	0.9331	1	no
0.g347	0.g347	-	0:2877906-2894385	Testes	Carcass	OK	1.26411	1.27021	0.00694871	-0.0107575	0.991417	0.997752	no
0.g349	0.g349	-	0:2897146-2901937	Testes	Carcass	OK	1.49211	3.22875	1.11362	-1.16123	0.245548	0.374834	no
0.g350	0.g350	-	0:2897146-2901937	Testes	Carcass	LOWDATA	6.33967	5.89402	-0.105158	0	1	1	no
0.g353	0.g353	-	0:2905316-2910981	Testes	Carcass	LOWDATA	25.932	2.32085	-3.48201	0	1	1	no
0.g360	0.g360	-	0:2921296-2922556	Testes	Carcass	OK	141.591	13.6209	-3.37783	5.42659	5.74423e-08	4.65775e-07	yes
0.g363	0.g363	-	0:2947584-2971236	Testes	Carcass	OK	52.0614	16.2565	-1.6792	2.07334	0.0381409	0.0810237	no
0.g364	0.g364	-	0:2971336-2972371	Testes	Carcass	OK	3.48683	1.33803	-1.3818	1.85853	0.0630933	0.123447	no
0.g365	0.g365	-	0:2972374-3019166	Testes	Carcass	OK	1.92314	5.51162	1.51902	-0.499493	0.617432	0.748502	no
0.g366	0.g366	-	0:2972374-3019166	Testes	Carcass	OK	2.73888	3.48227	0.346442	-0.343235	0.731421	0.840328	no
0.g368	0.g368	-	0:3020296-3020864	Testes	Carcass	OK	1966.49	335.215	-2.55246	3.12037	0.00180624	0.00564827	yes
0.g369	0.g369	-	0:3021489-3034804	Testes	Carcass	OK	10.703	17.9097	0.742722	-1.36192	0.173222	0.283457	no
0.g371	0.g371	-	0:3037821-3111034	Testes	Carcass	OK	0.861829	0.965621	0.164055	-0.0814837	0.935057	0.976288	no
0.g372	0.g372	-	0:3111134-3131860	Testes	Carcass	OK	8.4556	0.180769	-5.54769	6.88836	5.64393e-12	1.56144e-10	yes
0.g377	0.g377	-	0:3173417-3177261	Testes	Carcass	OK	0.136647	3.05999	4.485	-5.89192	3.81727e-09	4.15828e-08	yes
0.g384	0.g384	-	0:3195011-3214897	Testes	Carcass	OK	0.204529	0.628272	1.61908	-1.0698	0.284711	0.420705	no
0.g385	0.g385	-	0:3217337-3218418	Testes	Carcass	OK	7.80099	0.779142	-3.3237	1.26807	0.204774	0.323775	no
0.g386	0.g386	-	0:3218456-3229997	Testes	Carcass	OK	1.37209	5.28547	1.94566	-1.80474	0.0711148	0.136466	no
0.g387	0.g387	-	0:3230780-3233187	Testes	Carcass	OK	2.70264	5.11319	0.919852	-1.60425	0.108658	0.195249	no
0.g392	0.g392	-	0:3257777-3258430	Testes	Carcass	LOWDATA	38.4206	5.14672	-2.90016	0	1	1	no
0.g393	0.g393	-	0:3264203-3267787	Testes	Carcass	OK	0.684156	3.73278	2.44785	-3.86651	0.000110404	0.000459112	yes
0.g394	0.g394	-	0:3273527-3277378	Testes	Carcass	OK	0.338799	0.503919	0.572761	-0.0237715	0.981035	0.994715	no
0.g4	0.g4	-	0:16692-46087	Testes	Carcass	OK	1.33239	2.72306	1.03121	-0.370319	0.711145	0.825111	no
0.g40	0.g40	-	0:279703-281048	Testes	Carcass	LOWDATA	4.19418	1.06024	-1.984	0	1	1	no
0.g401	0.g401	-	0:3321887-3325890	Testes	Carcass	OK	1.78403	6.45704	1.85573	-3.12613	0.00177121	0.00554685	yes
0.g404	0.g404	-	0:3329891-3332031	Testes	Carcass	OK	3.65377	0.000564716	-12.6596	0.187833	0.851008	0.924946	no
0.g407	0.g407	-	0:3353048-3367791	Testes	Carcass	OK	8.67677	29.2549	1.75345	-2.59389	0.00948962	0.0244486	yes
0.g417	0.g417	-	0:3395821-3407634	Testes	Carcass	OK	1.17411	0.493627	-1.25007	0.647281	0.51745	0.659803	no
0.g418	0.g418	-	0:3433540-3435661	Testes	Carcass	OK	0.801931	0.0912129	-3.13617	3.10951	0.00187395	0.0058446	yes
0.g419	0.g419	-	0:3436722-3454301	Testes	Carcass	OK	0.947195	0.833479	-0.184514	0.272487	0.785248	0.881122	no
0.g420	0.g420	-	0:3462685-3468999	Testes	Carcass	NOTEST	0.164519	0.0851559	-0.950075	0.125267	0.900312	1	no
0.g422	0.g422	-	0:3469099-3480439	Testes	Carcass	OK	0.600065	2.13159	1.82874	-0.454993	0.649114	0.774946	no
0.g423	0.g423	-	0:3480486-3521712	Testes	Carcass	OK	0.918385	4.31451	2.23203	-0.648052	0.516951	0.659561	no
0.g424	0.g424	-	0:3480486-3521712	Testes	Carcass	OK	2.76168	6.56029	1.24821	-0.303801	0.761279	0.863576	no
0.g425	0.g425	-	0:3524069-3539941	Testes	Carcass	OK	4.13303	0.672703	-2.61916	4.17602	2.96656e-05	0.000138401	yes
0.g426	0.g426	-	0:3539989-3545379	Testes	Carcass	OK	0.969696	0.863665	-0.16706	0.241184	0.809413	0.898049	no
0.g427	0.g427	-	0:3545388-3545929	Testes	Carcass	OK	4.42097	3.59666	-0.297703	0.334755	0.73781	0.84612	no
0.g429	0.g429	-	0:3545975-3549007	Testes	Carcass	LOWDATA	144.606	59.3865	-1.28392	0	1	1	no
0.g431	0.g431	-	0:3550309-3551679	Testes	Carcass	OK	0.290304	0.244931	-0.24519	0.0440746	0.964845	0.988827	no
0.g433	0.g433	-	0:3552819-3554531	Testes	Carcass	OK	16.1266	1.56134	-3.36859	4.21274	2.52286e-05	0.000119634	yes
0.g435	0.g435	-	0:3557340-3558819	Testes	Carcass	OK	1.94794	12.8825	2.72539	-4.26545	1.99502e-05	9.65329e-05	yes
0.g438	0.g438	-	0:3569927-3570909	Testes	Carcass	OK	1.15095	26.1632	4.50664	-6.03002	1.63937e-09	1.97594e-08	yes
0.g439	0.g439	-	0:3571009-3574184	Testes	Carcass	OK	0.260243	2.53774	3.28561	-2.84574	0.00443087	0.0125543	yes
0.g44	0.g44	-	0:296474-332856	Testes	Carcass	OK	206.154	17.2189	-3.58165	1.88349	0.0596336	0.117931	no
0.g442	0.g442	-	0:3592359-3636944	Testes	Carcass	OK	0.264296	0.0366436	-2.85053	0.0269062	0.978535	0.994175	no
0.g448	0.g448	-	0:3688894-3690954	Testes	Carcass	NOTEST	0.0364748	0.433085	3.56968	-2.82839	0.00467831	1	no
0.g45	0.g45	-	0:296474-332856	Testes	Carcass	OK	6.51228	17.8884	1.45779	-0.0656964	0.94762	0.982939	no
0.g450	0.g450	-	0:3718924-3722465	Testes	Carcass	OK	39.4092	4.74517	-3.054	5.6273	1.83055e-08	1.66511e-07	yes
0.g451	0.g451	-	0:3722723-3724634	Testes	Carcass	OK	42.7769	5.1006	-3.06809	4.96551	6.85213e-07	4.42139e-06	yes
0.g452	0.g452	-	0:3724705-3843693	Testes	Carcass	OK	29.7385	9.41529	-1.65926	2.53534	0.011234	0.0283143	yes
0.g454	0.g454	-	0:3724705-3843693	Testes	Carcass	OK	0.984346	0.174821	-2.49329	0.292363	0.770009	0.869691	no
0.g455	0.g455	-	0:3884126-3931723	Testes	Carcass	OK	1.58165	4.24506	1.42436	-2.45697	0.0140112	0.0342081	yes
0.g456	0.g456	-	0:3935826-3965173	Testes	Carcass	OK	3.92948	9.65684	1.29721	-2.52584	0.0115422	0.0289749	yes
0.g460	0.g460	-	0:4034817-4035993	Testes	Carcass	OK	0.673982	4.27315	2.66452	-3.61145	0.000304493	0.00115185	yes
0.g463	0.g463	-	0:4069421-4069827	Testes	Carcass	NOTEST	0.0542904	0.0500492	-0.11735	0.034005	0.972873	1	no
0.g465	0.g465	-	0:4074028-4096937	Testes	Carcass	OK	1.34792	0.102868	-3.71187	0.382974	0.701739	0.818645	no
0.g468	0.g468	-	0:4130242-4170553	Testes	Carcass	OK	0.0674432	2.17138	5.0088	-0.794265	0.427041	0.573704	no
0.g469	0.g469	-	0:4130242-4170553	Testes	Carcass	OK	0.343327	11.9174	5.11735	-7.02683	2.11275e-12	6.85778e-11	yes
0.g473	0.g473	-	0:4215095-4229365	Testes	Carcass	OK	0.909397	2.45979	1.43556	-1.40757	0.159259	0.265076	no
0.g474	0.g474	-	0:4215095-4229365	Testes	Carcass	OK	6.28608	2.41301	-1.38133	1.35885	0.174194	0.284751	no
0.g476	0.g476	-	0:4232802-4234045	Testes	Carcass	OK	2.49435	15.2591	2.61294	-4.25639	2.0775e-05	9.989e-05	yes
0.g483	0.g483	-	0:4257725-4262022	Testes	Carcass	OK	0.0653322	6.25241	6.58048	-6.9316	4.16112e-12	1.20752e-10	yes
0.g484	0.g484	-	0:4276206-4282370	Testes	Carcass	OK	7.9247	0.757419	-3.38719	4.38752	1.14651e-05	5.84141e-05	yes
0.g485	0.g485	-	0:4282416-4286731	Testes	Carcass	OK	1.65806	0.739583	-1.16472	1.75294	0.0796122	0.150261	no
0.g486	0.g486	-	0:4286733-4288816	Testes	Carcass	OK	6.36509	1.22765	-2.37428	3.45737	0.000545472	0.00193976	yes
0.g490	0.g490	-	0:4291436-4295295	Testes	Carcass	LOWDATA	0	0	-0.499556	0	1	1	no
0.g498	0.g498	-	0:4308171-4310955	Testes	Carcass	OK	6.62024	4.86804	-0.443543	0.451331	0.651751	0.776965	no
0.g499	0.g499	-	0:4308171-4310955	Testes	Carcass	OK	9.60676	3.37468	-1.5093	1.81973	0.0688007	0.132621	no
0.g503	0.g503	-	0:4326732-4442236	Testes	Carcass	OK	6.47305	21.448	1.72832	-0.921553	0.356762	0.499916	no
0.g504	0.g504	-	0:4442886-4450756	Testes	Carcass	OK	12.1233	1.21647	-3.317	5.28326	1.26906e-07	9.53041e-07	yes
0.g505	0.g505	-	0:4465926-4470266	Testes	Carcass	OK	1.22958	0.104005	-3.56345	3.86992	0.000108871	0.000453763	yes
0.g506	0.g506	-	0:4470416-4471870	Testes	Carcass	OK	377.276	24.3547	-3.95335	6.61814	3.63736e-11	7.52778e-10	yes
0.g507	0.g507	-	0:4471946-4474215	Testes	Carcass	OK	226.729	15.6277	-3.8588	6.43764	1.21343e-10	2.09679e-09	yes
0.g508	0.g508	-	0:4474296-4475228	Testes	Carcass	OK	29.2669	1.91681	-3.93249	4.97311	6.5886e-07	4.26679e-06	yes
0.g510	0.g510	-	0:4503328-4508075	Testes	Carcass	OK	1.07614	0.231245	-2.21836	0.0440847	0.964837	0.988827	no
0.g512	0.g512	-	0:4503328-4508075	Testes	Carcass	OK	3.9851	0.0688694	-5.85461	0.547849	0.583795	0.720318	no
0.g514	0.g514	-	0:4511606-4541270	Testes	Carcass	OK	1.39334	0.195228	-2.83531	0.76927	0.441733	0.588246	no
0.g516	0.g516	-	0:4552948-4555025	Testes	Carcass	OK	58.3386	2.54287	-4.51992	5.52691	3.25922e-08	2.80914e-07	yes
0.g517	0.g517	-	0:4555197-4575786	Testes	Carcass	OK	0.242472	2.23851	3.20665	-4.31576	1.59054e-05	7.89281e-05	yes
0.g518	0.g518	-	0:4575886-4614977	Testes	Carcass	OK	24.1649	1.67211	-3.85317	6.49752	8.16529e-11	1.51122e-09	yes
0.g519	0.g519	-	0:4615306-4617207	Testes	Carcass	OK	1.23385	1.45595	0.238794	-0.334154	0.738263	0.846458	no
0.g527	0.g527	-	0:4662081-4667835	Testes	Carcass	OK	8.41023	31.4152	1.90124	-3.69047	0.00022384	0.000869234	yes
0.g528	0.g528	-	0:4667935-4671115	Testes	Carcass	NOTEST	0.0536038	0	-1.79769e+308	-1.79769e+308	0.49301	1	no
0.g531	0.g531	-	0:4674015-4694160	Testes	Carcass	OK	0.894046	1.85774	1.05513	-1.32463	0.185293	0.299538	no
0.g532	0.g532	-	0:4694215-4709599	Testes	Carcass	OK	1.0966	3.99827	1.86634	-0.65909	0.509838	0.65306	no
0.g533	0.g533	-	0:4694215-4709599	Testes	Carcass	OK	12.2873	27.9499	1.18567	-1.72785	0.0840152	0.157183	no
0.g538	0.g538	-	0:4728551-4752519	Testes	Carcass	OK	11.2092	13.4133	0.258988	-0.376137	0.706815	0.822231	no
0.g547	0.g547	-	0:4779039-4787193	Testes	Carcass	OK	1.4356	0.742806	-0.950597	0.327289	0.743449	0.850031	no
0.g55	0.g55	-	0:396277-398780	Testes	Carcass	NOTEST	0.101497	0.255833	1.33377	-1.39841	0.16199	1	no
0.g552	0.g552	-	0:4806772-4841499	Testes	Carcass	OK	18.1218	119.026	2.71548	-1.44277	0.149086	0.251634	no
0.g553	0.g553	-	0:4806772-4841499	Testes	Carcass	OK	6.20386	6.06853	-0.0318186	0.00981087	0.992172	0.997752	no
0.g557	0.g557	-	0:4851219-4884373	Testes	Carcass	OK	6.9806	5.64926	-0.305289	0.101071	0.919494	0.968753	no
0.g558	0.g558	-	0:4851219-4884373	Testes	Carcass	OK	35.9308	63.1428	0.813399	-0.554295	0.579377	0.716439	no
0.g559	0.g559	-	0:4851219-4884373	Testes	Carcass	OK	2.10708	0.71673	-1.55574	0.0667744	0.946761	0.982552	no
0.g560	0.g560	-	0:4851219-4884373	Testes	Carcass	OK	11.8264	1.28253	-3.20495	0.423032	0.672272	0.79495	no
0.g561	0.g561	-	0:4851219-4884373	Testes	Carcass	NOTEST	0.0480158	0.0263896	-0.863541	0.00122952	0.999019	1	no
0.g564	0.g564	-	0:4885910-4907289	Testes	Carcass	OK	23.4174	28.7153	0.294236	-0.473459	0.635886	0.763335	no
0.g568	0.g568	-	0:4917113-4991369	Testes	Carcass	OK	32.9348	79.1782	1.26549	-1.26783	0.20486	0.323864	no
0.g569	0.g569	-	0:4991703-5005568	Testes	Carcass	OK	104.673	94.0412	-0.15452	0.227437	0.820084	0.904906	no
0.g570	0.g570	-	0:5005623-5010534	Testes	Carcass	OK	103.491	119.165	0.203452	-0.279943	0.779521	0.877095	no
0.g571	0.g571	-	0:5012453-5014220	Testes	Carcass	OK	1.17607	2.10341	0.838756	-1.21353	0.224926	0.349532	no
0.g576	0.g576	-	0:5023696-5041833	Testes	Carcass	OK	6.33116	31.2763	2.30453	-4.4716	7.76378e-06	4.07617e-05	yes
0.g577	0.g577	-	0:5047783-5049887	Testes	Carcass	OK	0.999283	0.837403	-0.254972	0.346627	0.728872	0.838301	no
0.g578	0.g578	-	0:5052233-5055691	Testes	Carcass	OK	0.249997	1.04759	2.0671	-2.28193	0.0224937	0.0515619	no
0.g579	0.g579	-	0:5063433-5074218	Testes	Carcass	OK	2.00822	2.21884	0.14389	-0.134489	0.893016	0.952699	no
0.g580	0.g580	-	0:5063433-5074218	Testes	Carcass	OK	3.1999	15.2442	2.25216	-2.49727	0.0125153	0.0310743	yes
0.g584	0.g584	-	0:5104412-5120309	Testes	Carcass	OK	5.68991	27.506	2.27327	-4.12487	3.70951e-05	0.00016958	yes
0.g586	0.g586	-	0:5123835-5135719	Testes	Carcass	OK	7.76085	17.0978	1.13952	-2.19909	0.0278717	0.0620994	no
0.g591	0.g591	-	0:5172539-5286397	Testes	Carcass	OK	1.93741	0.442984	-2.1288	2.43183	0.0150226	0.0363119	yes
0.g592	0.g592	-	0:5172539-5286397	Testes	Carcass	OK	0.460386	0.144363	-1.67314	0.874431	0.381883	0.526279	no
0.g595	0.g595	-	0:5323958-5324957	Testes	Carcass	LOWDATA	23.609	8.9908	-1.39282	0	1	1	no
0.g6	0.g6	-	0:58250-62389	Testes	Carcass	OK	0.479014	1.60475	1.74421	-0.340942	0.733147	0.841768	no
0.g60	0.g60	-	0:432468-444137	Testes	Carcass	OK	16.9509	12.7061	-0.415838	0.801403	0.422898	0.569356	no
0.g601	0.g601	-	0:5331046-5342225	Testes	Carcass	LOWDATA	4.46492	10.1552	1.18551	0	1	1	no
0.g602	0.g602	-	0:5331046-5342225	Testes	Carcass	OK	9.44774	1.4246	-2.72941	1.92668	0.0540201	0.108702	no
0.g603	0.g603	-	0:5331046-5342225	Testes	Carcass	OK	9.63556	0.319834	-4.91297	1.03514	0.300602	0.438902	no
0.g61	0.g61	-	0:444877-448091	Testes	Carcass	NOTEST	6.91926e-05	0.000387093	2.48399	-0.0134396	0.989277	1	no
0.g613	0.g613	-	0:5383878-5385839	Testes	Carcass	OK	0.682616	0.0749308	-3.18744	0.539757	0.589364	0.725429	no
0.g615	0.g615	-	0:5400029-5403404	Testes	Carcass	OK	1.84296	0.106523	-4.1128	0.64961	0.515944	0.658748	no
0.g617	0.g617	-	0:5424865-5428779	Testes	Carcass	OK	0.466124	0.364023	-0.356684	0.457789	0.647104	0.773151	no
0.g618	0.g618	-	0:5428826-5440519	Testes	Carcass	OK	2.73569	0.649714	-2.07403	3.01166	0.00259822	0.00780049	yes
0.g619	0.g619	-	0:5441308-5464069	Testes	Carcass	OK	0.730935	0.39814	-0.876467	1.12845	0.25913	0.390744	no
0.g620	0.g620	-	0:5464170-5464869	Testes	Carcass	OK	3.54944	0.0957354	-5.2124	2.78878	0.00529077	0.0146601	yes
0.g621	0.g621	-	0:5466674-5467019	Testes	Carcass	OK	13.2222	1.16489	-3.50469	3.36676	0.000760567	0.00260825	yes
0.g624	0.g624	-	0:5493795-5528871	Testes	Carcass	OK	0.264506	0.42507	0.684398	-0.827902	0.407726	0.553817	no
0.g628	0.g628	-	0:5614937-5616493	Testes	Carcass	OK	3.34988	0.337033	-3.31315	3.7634	0.000167617	0.000668401	yes
0.g629	0.g629	-	0:5622149-5623056	Testes	Carcass	OK	237.745	11.8058	-4.33185	7.58947	3.21965e-14	1.71058e-12	yes
0.g63	0.g63	-	0:448238-509532	Testes	Carcass	OK	1.28764	1.43773	0.159066	-0.018241	0.985447	0.996026	no
0.g632	0.g632	-	0:5677086-5679931	Testes	Carcass	OK	12.791	0.797931	-4.00272	3.93146	8.44312e-05	0.000359937	yes
0.g634	0.g634	-	0:5679933-5683466	Testes	Carcass	OK	14.2093	1.43516	-3.30756	1.53835	0.123963	0.217658	no
0.g636	0.g636	-	0:5688402-5689646	Testes	Carcass	OK	1066.87	65.1189	-4.03417	5.96033	2.51726e-09	2.8537e-08	yes
0.g637	0.g637	-	0:5689746-5693081	Testes	Carcass	OK	0.758636	0.0612939	-3.62959	2.98665	0.00282053	0.00838775	yes
0.g639	0.g639	-	0:5718113-5719266	Testes	Carcass	OK	104.757	6.56003	-3.9972	0.566062	0.571351	0.708816	no
0.g64	0.g64	-	0:510097-514592	Testes	Carcass	OK	2.99099	2.62582	-0.187854	0.320057	0.748925	0.85428	no
0.g641	0.g641	-	0:5736222-5738396	Testes	Carcass	OK	44.7702	3.00837	-3.89549	6.1701	6.82465e-10	9.14435e-09	yes
0.g645	0.g645	-	0:5752156-5752836	Testes	Carcass	OK	5.63482	0.000381237	-13.8514	0.0387152	0.969117	0.991207	no
0.g646	0.g646	-	0:5753266-5753860	Testes	Carcass	LOWDATA	0.409538	0.069693	-2.55491	0	1	1	no
0.g648	0.g648	-	0:5758399-5759975	Testes	Carcass	NOTEST	0.045104	0	-1.79769e+308	-1.79769e+308	0.0828951	1	no
0.g657	0.g657	-	0:5802828-5806425	Testes	Carcass	OK	1.15422	1.5261	0.402934	-0.635876	0.524857	0.667308	no
0.g658	0.g658	-	0:5807075-5807965	Testes	Carcass	NOTEST	0.112713	0.0735877	-0.615123	0.342875	0.731693	1	no
0.g666	0.g666	-	0:5836746-5841535	Testes	Carcass	OK	4.2235	20.7245	2.29483	-4.36797	1.25409e-05	6.32912e-05	yes
0.g669	0.g669	-	0:5843503-5845934	Testes	Carcass	OK	9.92239	7.34385	-0.434151	0.648235	0.516833	0.659488	no
0.g671	0.g671	-	0:5849615-5855677	Testes	Carcass	OK	0.421875	2.6979	2.67695	-4.07763	4.54975e-05	0.000204146	yes
0.g678	0.g678	-	0:5865215-5866305	Testes	Carcass	OK	2.16136	1.16767	-0.888301	1.0401	0.298295	0.436249	no
0.g682	0.g682	-	0:5909275-5915338	Testes	Carcass	OK	11.1295	0.644508	-4.11004	6.16223	7.17283e-10	9.56288e-09	yes
0.g685	0.g685	-	0:5920763-5922365	Testes	Carcass	OK	4.85646	1.54009	-1.65689	2.4286	0.0151572	0.0366043	yes
0.g686	0.g686	-	0:5922411-5924535	Testes	Carcass	OK	5.11501	0.192563	-4.73133	5.71794	1.07826e-08	1.04112e-07	yes
0.g687	0.g687	-	0:5924581-5925505	Testes	Carcass	OK	9.54851	0.281397	-5.0846	5.03717	4.72469e-07	3.15096e-06	yes
0.g688	0.g688	-	0:5925605-5945462	Testes	Carcass	OK	1.26403	0.289343	-2.12718	0.751893	0.452115	0.597986	no
0.g689	0.g689	-	0:5947715-5950040	Testes	Carcass	NOTEST	0.0471121	0	-1.79769e+308	-1.79769e+308	0.0369399	1	no
0.g690	0.g690	-	0:5953899-5958462	Testes	Carcass	OK	25.9419	2.06151	-3.65351	5.71483	1.09814e-08	1.0584e-07	yes
0.g691	0.g691	-	0:5966599-6007081	Testes	Carcass	OK	0.833126	3.35945	2.01162	-2.73292	0.00627747	0.0170621	yes
0.g692	0.g692	-	0:6020059-6032746	Testes	Carcass	OK	0.365612	6.06085	4.05114	-5.8349	5.38214e-09	5.60301e-08	yes
0.g694	0.g694	-	0:6064914-6128279	Testes	Carcass	OK	0.0906144	0.699856	2.94925	-0.0684231	0.945449	0.981858	no
0.g695	0.g695	-	0:6064914-6128279	Testes	Carcass	OK	16.9426	7.92069	-1.09696	1.8617	0.0626447	0.122704	no
0.g698	0.g698	-	0:6141820-6146594	Testes	Carcass	NOTEST	0.0390353	0.146817	1.91117	-0.0800631	0.936187	1	no
0.g7	0.g7	-	0:58250-62389	Testes	Carcass	OK	1.74466	8.60185	2.3017	-2.64935	0.00806475	0.0211876	yes
0.g706	0.g706	-	0:6233561-6242464	Testes	Carcass	OK	0.181618	1.86926	3.36349	-0.243713	0.807453	0.896822	no
0.g71	0.g71	-	0:534141-537037	Testes	Carcass	OK	0.141446	5.31244	5.23105	-3.09775	0.00194997	0.00605517	yes
0.g711	0.g711	-	0:6256000-6262480	Testes	Carcass	OK	11.0218	7.86687	-0.486493	0.94285	0.345758	0.487567	no
0.g716	0.g716	-	0:6272250-6273920	Testes	Carcass	OK	73.9443	6.4654	-3.51563	6.33548	2.36607e-10	3.73101e-09	yes
0.g717	0.g717	-	0:6273970-6300915	Testes	Carcass	OK	5.84413	7.64786	0.388066	-0.200276	0.841265	0.919345	no
0.g718	0.g718	-	0:6273970-6300915	Testes	Carcass	OK	48.9755	24.7934	-0.982108	1.75352	0.0795134	0.150108	no
0.g735	0.g735	-	0:6435825-6450350	Testes	Carcass	OK	9.02616	1.05646	-3.09487	0.29279	0.769682	0.869421	no
0.g741	0.g741	-	0:6451915-6482780	Testes	Carcass	OK	17.4232	1.32791	-3.71378	0.786774	0.431414	0.578052	no
0.g742	0.g742	-	0:6451915-6482780	Testes	Carcass	OK	12.2724	1.88425	-2.70335	0.696898	0.485867	0.631304	no
0.g743	0.g743	-	0:6451915-6482780	Testes	Carcass	OK	2.50155	24.662	3.3014	-0.486869	0.626351	0.75543	no
0.g746	0.g746	-	0:6496950-6509615	Testes	Carcass	OK	2.12679	0.305282	-2.80047	0.807594	0.419324	0.565698	no
0.g75	0.g75	-	0:551837-553102	Testes	Carcass	NOTEST	0.0229506	0	-1.79769e+308	-1.79769e+308	0.147393	1	no
0.g750	0.g750	-	0:6532907-6546540	Testes	Carcass	OK	1.91088	37.7196	4.303	-7.32259	2.43139e-13	1.02224e-11	yes
0.g754	0.g754	-	0:6573646-6576930	Testes	Carcass	OK	260.945	25.4208	-3.35966	3.44445	0.000572224	0.00202277	yes
0.g757	0.g757	-	0:6593250-6606333	Testes	Carcass	OK	0.0735094	2.49333	5.084	-5.18292	2.18441e-07	1.55723e-06	yes
0.g758	0.g758	-	0:6606620-6613448	Testes	Carcass	OK	0.0416236	2.95894	6.15154	-5.50509	3.68983e-08	3.13474e-07	yes
0.g76	0.g76	-	0:557179-568157	Testes	Carcass	NOTEST	0.156613	0.0264193	-2.56754	1.57343	0.115619	1	no
0.g762	0.g762	-	0:6644951-6674920	Testes	Carcass	OK	0.313351	1.23184	1.97496	-3.06174	0.00220052	0.00672757	yes
0.g766	0.g766	-	0:6682611-6688626	Testes	Carcass	OK	6.42894	1.0597	-2.60093	1.24778	0.21211	0.333058	no
0.g768	0.g768	-	0:6682611-6688626	Testes	Carcass	OK	0.259349	0.701546	1.43564	-0.356316	0.721604	0.832894	no
0.g772	0.g772	-	0:6716386-6717961	Testes	Carcass	OK	1.0093	1.02909	0.0280102	-0.0366024	0.970802	0.991791	no
0.g778	0.g778	-	0:6729261-6730388	Testes	Carcass	LOWDATA	1.12316	6.32944	2.49452	0	1	1	no
0.g78	0.g78	-	0:590679-594942	Testes	Carcass	OK	11.8685	0.744927	-3.99389	4.88423	1.03836e-06	6.45437e-06	yes
0.g780	0.g780	-	0:6730402-6734667	Testes	Carcass	LOWDATA	27.7491	9.53987	-1.5404	0	1	1	no
0.g782	0.g782	-	0:6738723-6741281	Testes	Carcass	OK	0.77026	0.0631881	-3.60762	0.324833	0.745308	0.851792	no
0.g783	0.g783	-	0:6741381-6741855	Testes	Carcass	OK	19.7191	1.62309	-3.60278	3.75882	0.000170717	0.000679497	yes
0.g784	0.g784	-	0:6741875-6764041	Testes	Carcass	OK	0.221268	1.80477	3.02794	-4.81385	1.4805e-06	8.9072e-06	yes
0.g786	0.g786	-	0:6776775-6791009	Testes	Carcass	LOWDATA	4.88915	1.19263	-2.03544	0	1	1	no
0.g789	0.g789	-	0:6793545-6798728	Testes	Carcass	OK	5.68199	11.2184	0.981397	-1.68396	0.092189	0.169973	no
0.g792	0.g792	-	0:6824635-6828145	Testes	Carcass	OK	4.80406	0.232428	-4.3694	0.309013	0.757311	0.86072	no
0.g796	0.g796	-	0:6845241-6905795	Testes	Carcass	OK	0.141109	0.712898	2.33689	-2.77993	0.0054371	0.0150192	yes
0.g80	0.g80	-	0:599282-607940	Testes	Carcass	OK	3.82049	0.492182	-2.95649	3.10539	0.00190026	0.00591973	yes
0.g801	0.g801	-	0:6965298-6968646	Testes	Carcass	OK	21.455	35.2767	0.7174	-1.40412	0.160282	0.26628	no
0.g805	0.g805	-	0:7010953-7013426	Testes	Carcass	OK	0.611828	0.0572988	-3.41655	3.00919	0.00261944	0.00785758	yes
0.g81	0.g81	-	0:613646-679362	Testes	Carcass	OK	0.610778	2.60254	2.0912	-3.57218	0.000354019	0.00131636	yes
0.g82	0.g82	-	0:688642-694821	Testes	Carcass	OK	0.283408	0.0188874	-3.90738	0.0205499	0.983605	0.99516	no
0.g822	0.g822	-	0:7220869-7226747	Testes	Carcass	OK	33.4326	8.04586	-2.05494	2.96389	0.00303781	0.00896402	yes
0.g825	0.g825	-	0:7251999-7329529	Testes	Carcass	OK	8.65699	14.2588	0.71991	-1.39767	0.162212	0.26892	no
0.g826	0.g826	-	0:7331189-7335030	Testes	Carcass	OK	2.63658	0.20494	-3.68539	2.07501	0.0379854	0.0807255	no
0.g829	0.g829	-	0:7396721-7397916	Testes	Carcass	OK	0.263738	1.58523	2.58751	-2.9963	0.00273277	0.00815174	yes
0.g83	0.g83	-	0:699472-699997	Testes	Carcass	NOTEST	0.0940187	0	-1.79769e+308	-1.79769e+308	0.121342	1	no
0.g830	0.g830	-	0:7398832-7442936	Testes	Carcass	OK	0.462946	3.35599	2.85782	-1.32395	0.18552	0.299723	no
0.g831	0.g831	-	0:7398832-7442936	Testes	Carcass	OK	0.142111	2.96222	4.38159	-3.40008	0.000673658	0.00234256	yes
0.g834	0.g834	-	0:7444706-7445576	Testes	Carcass	OK	80.9772	9.03281	-3.16427	4.47343	7.6974e-06	4.04929e-05	yes
0.g837	0.g837	-	0:7462864-7465805	Testes	Carcass	NOTEST	0.138206	0	-1.79769e+308	-1.79769e+308	0.479184	1	no
0.g838	0.g838	-	0:7465892-7468436	Testes	Carcass	OK	0.170947	2.42448	3.82605	-4.66165	3.13687e-06	1.76588e-05	yes
0.g845	0.g845	-	0:7521711-7524057	Testes	Carcass	NOTEST	0.0164477	0.0516561	1.65106	-0.96714	0.333474	1	no
0.g85	0.g85	-	0:716882-719804	Testes	Carcass	OK	0.421104	0.0963782	-2.1274	1.97797	0.047932	0.0984388	no
0.g851	0.g851	-	0:7542262-7546077	Testes	Carcass	OK	38.262	32.6091	-0.230641	0.323198	0.746545	0.852356	no
0.g852	0.g852	-	0:7546124-7556217	Testes	Carcass	LOWDATA	12.904	3.51667	-1.87554	0	1	1	no
0.g859	0.g859	-	0:7603283-7608147	Testes	Carcass	OK	13.7483	1.14492	-3.58594	4.96265	6.95374e-07	4.48153e-06	yes
0.g86	0.g86	-	0:719872-726945	Testes	Carcass	OK	0.914566	1.05648	0.208104	-0.331638	0.740162	0.847726	no
0.g860	0.g860	-	0:7611969-7617517	Testes	Carcass	OK	0.205136	12.3031	5.9063	-6.24017	4.37099e-10	6.26293e-09	yes
0.g862	0.g862	-	0:7629732-7631122	Testes	Carcass	OK	0.358632	0.578924	0.690871	-0.764731	0.444432	0.590897	no
0.g865	0.g865	-	0:7632723-7633702	Testes	Carcass	NOTEST	0.0622296	0.190757	1.61606	-0.904324	0.365824	1	no
0.g866	0.g866	-	0:7633924-7635382	Testes	Carcass	OK	27.1497	1.70182	-3.99579	5.64185	1.68236e-08	1.54346e-07	yes
0.g867	0.g867	-	0:7635443-7636882	Testes	Carcass	OK	4.98664	0.806573	-2.62819	2.49664	0.0125376	0.0311224	yes
0.g868	0.g868	-	0:7639882-7644782	Testes	Carcass	OK	2.81222	14.4421	2.3605	-4.38456	1.16219e-05	5.91282e-05	yes
0.g869	0.g869	-	0:7679789-7721482	Testes	Carcass	OK	3.8861	26.2185	2.75419	-4.58557	4.5274e-06	2.46926e-05	yes
0.g87	0.g87	-	0:727732-739963	Testes	Carcass	OK	7.77708	0.187493	-5.37432	3.85875	0.000113968	0.000472647	yes
0.g873	0.g873	-	0:7736132-7736920	Testes	Carcass	OK	0.761958	4.2879	2.49249	-1.00901	0.312968	0.45122	no
0.g874	0.g874	-	0:7736943-7741342	Testes	Carcass	OK	2.15796	2.70302	0.324909	-0.484523	0.628015	0.756693	no
0.g876	0.g876	-	0:7744764-7746892	Testes	Carcass	NOTEST	0.110777	0.106191	-0.0610021	0.00377431	0.996989	1	no
0.g877	0.g877	-	0:7748932-7754536	Testes	Carcass	OK	1.08358	3.22707	1.57441	-2.52534	0.0115586	0.0290092	yes
0.g879	0.g879	-	0:7756882-7757679	Testes	Carcass	OK	1.08406	0.144306	-2.90925	0.0565502	0.954903	0.984819	no
0.g88	0.g88	-	0:741602-742425	Testes	Carcass	OK	90.1541	273.823	1.60278	-2.34644	0.0189535	0.0444845	yes
0.g885	0.g885	-	0:7799252-7800281	Testes	Carcass	OK	3.25576	0.399301	-3.02745	1.0663	0.286287	0.422331	no
0.g893	0.g893	-	0:7861656-7887681	Testes	Carcass	OK	8.42597	6.13678	-0.457362	0.305714	0.759822	0.862444	no
0.g894	0.g894	-	0:7861656-7887681	Testes	Carcass	OK	1.17707	3.12806	1.41007	-0.428876	0.668014	0.791317	no
0.g9	0.g9	-	0:80906-88404	Testes	Carcass	OK	4.79487	6.16738	0.363167	-0.539243	0.589719	0.725593	no
0.g906	0.g906	-	0:7939917-7941046	Testes	Carcass	OK	6.20456	3.03852	-1.02996	0.410987	0.681082	0.801811	no
0.g913	0.g913	-	0:7967801-7970286	Testes	Carcass	OK	747.483	46.1636	-4.01721	4.41908	9.9121e-06	5.12846e-05	yes
0.g916	0.g916	-	0:7986491-8028766	Testes	Carcass	OK	7.32367	9.41501	0.362395	-0.495197	0.620461	0.750131	no
0.g92	0.g92	-	0:767371-774616	Testes	Carcass	OK	0.651271	0.989025	0.60275	-0.764352	0.444657	0.59105	no
0.g928	0.g928	-	0:8069331-8071688	Testes	Carcass	OK	0.113842	0.651135	2.51592	-2.22154	0.0263144	0.0591106	no
0.g929	0.g929	-	0:8073861-8078150	Testes	Carcass	NOTEST	0.159704	0.417454	1.38622	-0.0718096	0.942753	1	no
0.g93	0.g93	-	0:774681-779011	Testes	Carcass	NOTEST	5.67027e-05	0.000993525	4.13107	-0.0120297	0.990402	1	no
0.g930	0.g930	-	0:8079509-8082200	Testes	Carcass	LOWDATA	2.17304e-05	3.64835	17.3572	0	1	1	no
0.g933	0.g933	-	0:8091994-8092826	Testes	Carcass	OK	8.44106	7.0547	-0.258839	0.30984	0.756683	0.860464	no
0.g940	0.g940	-	0:8111656-8115977	Testes	Carcass	OK	3.20063	6.98354	1.1256	-1.45029	0.146977	0.248802	no
0.g941	0.g941	-	0:8116770-8120241	Testes	Carcass	OK	67.2064	4.43331	-3.92214	7.10606	1.19393e-12	4.23589e-11	yes
0.g942	0.g942	-	0:8120416-8121301	Testes	Carcass	OK	69.0236	5.97526	-3.53001	5.21763	1.81227e-07	1.31655e-06	yes
0.g943	0.g943	-	0:8122644-8123101	Testes	Carcass	OK	0	5.25357	1.79769e+308	1.79769e+308	0.15641	0.261312	no
0.g944	0.g944	-	0:8123651-8125208	Testes	Carcass	OK	16.3672	1.46357	-3.48324	2.67917	0.00738038	0.0195911	yes
0.g947	0.g947	-	0:8130481-8135813	Testes	Carcass	OK	2.8737	1.57641	-0.866271	0.0326617	0.973944	0.992852	no
0.g954	0.g954	-	0:8164301-8165033	Testes	Carcass	OK	2.60178	4.13196	0.667328	-0.930312	0.352209	0.494836	no
0.g955	0.g955	-	0:8165211-8169378	Testes	Carcass	OK	9.99225	2.30094	-2.11859	3.84104	0.000122513	0.000504341	yes
0.g956	0.g956	-	0:8173172-8176931	Testes	Carcass	OK	0.745967	0.948613	0.346707	-0.517032	0.605134	0.738962	no
0.g957	0.g957	-	0:8177054-8182201	Testes	Carcass	OK	57.7348	17.3537	-1.7342	3.32461	0.000885435	0.00299227	yes
0.g959	0.g959	-	0:8186460-8187942	Testes	Carcass	OK	0.469507	0.024176	-4.2795	2.20852	0.0272083	0.0608115	no
0.g960	0.g960	-	0:8196482-8206095	Testes	Carcass	OK	1.31731	0.364812	-1.85237	2.7417	0.00611226	0.016664	yes
0.g961	0.g961	-	0:8206142-8208245	Testes	Carcass	OK	2.3504	0.151358	-3.95687	0.851564	0.394456	0.539913	no
0.g962	0.g962	-	0:8208292-8209493	Testes	Carcass	OK	1.25868	0.19436	-2.6951	2.64933	0.00806512	0.0211876	yes
0.g971	0.g971	-	0:8243153-8246482	Testes	Carcass	OK	18.2484	8.63796	-1.07901	2.05424	0.0399526	0.0842855	no
0.g973	0.g973	-	0:8284052-8374497	Testes	Carcass	OK	0.951374	2.76512	1.53926	-2.29569	0.0216937	0.0500361	no
0.g974	0.g974	-	0:8374512-8378519	Testes	Carcass	OK	0.695601	2.88957	2.05452	-2.51308	0.0119682	0.0298547	yes
0.g975	0.g975	-	0:8378566-8385219	Testes	Carcass	OK	0.408979	4.39993	3.42738	-5.16777	2.36899e-07	1.67318e-06	yes
0.g976	0.g976	-	0:8385266-8390022	Testes	Carcass	OK	21.7321	70.2979	1.69366	-3.14699	0.00164959	0.00519953	yes
0.g977	0.g977	-	0:8390028-8400466	Testes	Carcass	NOTEST	0.032853	0	-1.79769e+308	-1.79769e+308	0.397829	1	no
0.g980	0.g980	-	0:8424338-8471379	Testes	Carcass	OK	6.87483	35.2687	2.35899	-3.0643	0.00218182	0.00667994	yes
0.g984	0.g984	-	0:8478963-8487218	Testes	Carcass	NOTEST	0.00853569	0.0349943	2.03554	-0.00844944	0.993258	1	no
0.g985	0.g985	-	0:8487783-8488466	Testes	Carcass	OK	15.1837	1.35455	-3.48663	3.10664	0.00189225	0.00589822	yes
0.g987	0.g987	-	0:8535830-8538553	Testes	Carcass	OK	5.29634	0.194716	-4.76555	4.24487	2.18724e-05	0.000104648	yes
0.g994	0.g994	-	0:8646219-8648460	Testes	Carcass	OK	3.06996	21.1662	2.78547	-4.60712	4.08276e-06	2.24467e-05	yes
0.g997	0.g997	-	0:8666238-8668480	Testes	Carcass	OK	9.0936	0.576789	-3.97874	5.33916	9.33798e-08	7.23135e-07	yes
0.g998	0.g998	-	0:8668580-8670934	Testes	Carcass	OK	31.5302	1.73004	-4.18786	6.36562	1.94496e-10	3.16138e-09	yes
0.g999	0.g999	-	0:8671030-8673219	Testes	Carcass	OK	0.0324621	10.8149	8.38005	-8.3103	0	0	yes
1.g1	1.g1	-	1:0-1135	Testes	Carcass	OK	2.71756	0.159108	-4.09424	3.43735	0.000587429	0.00207103	yes
1.g10	1.g10	-	1:391925-398072	Testes	Carcass	NOTEST	0.182487	0.438127	1.26356	-1.38921	0.164769	1	no
1.g100	1.g100	-	1:3446648-3448983	Testes	Carcass	OK	50.2031	98.5903	0.97367	-1.87284	0.0610898	0.120188	no
1.g1000	1.g1000	-	1:11174883-11181566	Testes	Carcass	OK	1.90038	4.75686	1.32372	-1.99798	0.0457187	0.0946549	no
1.g1003	1.g1003	-	1:11190773-11194933	Testes	Carcass	OK	3.32395	3.05067	-0.123774	0.0412312	0.967112	0.990105	no
1.g1004	1.g1004	-	1:11190773-11194933	Testes	Carcass	OK	4.3718	7.52058	0.782616	-0.856516	0.391712	0.536707	no
1.g1006	1.g1006	-	1:11196709-11208243	Testes	Carcass	OK	0.37903	0.373374	-0.0216914	0.00798453	0.993629	0.998243	no
1.g1007	1.g1007	-	1:11208343-11209645	Testes	Carcass	OK	1.06677	0.217539	-2.29391	0.11576	0.907843	0.962216	no
1.g1010	1.g1010	-	1:11247340-11258713	Testes	Carcass	OK	6.8807	0.754756	-3.18847	0.1298	0.896724	0.955185	no
1.g1012	1.g1012	-	1:11262159-11265663	Testes	Carcass	OK	1.04639	5.52138	2.39961	-3.36449	0.000766849	0.00262642	yes
1.g1014	1.g1014	-	1:11314613-11329931	Testes	Carcass	NOTEST	0	0.187088	1.79769e+308	1.79769e+308	0.075403	1	no
1.g1016	1.g1016	-	1:11336323-11340672	Testes	Carcass	NOTEST	0.202035	0.156418	-0.369201	0.137972	0.890262	1	no
1.g102	1.g102	-	1:3465905-3467828	Testes	Carcass	NOTEST	0.0309892	0.333289	3.42694	-2.82884	0.00467172	1	no
1.g1022	1.g1022	-	1:11432995-11436387	Testes	Carcass	OK	0.986061	32.0882	5.02422	-8.50958	0	0	yes
1.g1024	1.g1024	-	1:11439114-11443417	Testes	Carcass	OK	0.674964	0.257954	-1.3877	0.821838	0.411169	0.557288	no
1.g1027	1.g1027	-	1:11445877-11447992	Testes	Carcass	OK	1.34616	3.09045	1.19897	-1.90718	0.0564975	0.112794	no
1.g103	1.g103	-	1:3467875-3470608	Testes	Carcass	NOTEST	0	0.200532	1.79769e+308	1.79769e+308	0.0272995	1	no
1.g1030	1.g1030	-	1:11451706-11461477	Testes	Carcass	OK	15.1878	38.1633	1.32927	-1.84715	0.0647257	0.126178	no
1.g1032	1.g1032	-	1:11464647-11466411	Testes	Carcass	OK	2.86522	32.823	3.51799	-5.88716	3.92878e-09	4.25775e-08	yes
1.g1035	1.g1035	-	1:11471397-11473667	Testes	Carcass	OK	2.43469	56.926	4.54728	-7.67379	1.66533e-14	1.01623e-12	yes
1.g1039	1.g1039	-	1:11481918-11497849	Testes	Carcass	OK	11.2657	15.3228	0.443748	-0.75757	0.448709	0.59488	no
1.g104	1.g104	-	1:3470654-3472838	Testes	Carcass	OK	6.56574	1.69662	-1.95229	3.12662	0.00176827	0.00553927	yes
1.g1040	1.g1040	-	1:11481918-11497849	Testes	Carcass	OK	0.276739	1.74259	2.65463	-0.236267	0.813226	0.900718	no
1.g1044	1.g1044	-	1:11521906-11546286	Testes	Carcass	OK	1.42605	10.5122	2.88197	-1.69238	0.0905728	0.167311	no
1.g1046	1.g1046	-	1:11546386-11562113	Testes	Carcass	OK	7.1264	11.0515	0.632997	-1.22458	0.220735	0.34382	no
1.g1047	1.g1047	-	1:11562510-11575216	Testes	Carcass	OK	3.84713	4.88016	0.343147	-0.190427	0.848975	0.92382	no
1.g1048	1.g1048	-	1:11562510-11575216	Testes	Carcass	OK	7.46387	10.3928	0.477585	-0.47789	0.632728	0.761256	no
1.g1049	1.g1049	-	1:11562510-11575216	Testes	Carcass	OK	0.341951	0.389322	0.187173	-0.0169324	0.986491	0.996026	no
1.g105	1.g105	-	1:3472938-3493828	Testes	Carcass	OK	1.08015	1.69076	0.646446	-0.0396987	0.968333	0.990976	no
1.g1050	1.g1050	-	1:11583715-11598016	Testes	Carcass	OK	166.564	27.4157	-2.603	3.02522	0.00248451	0.00750554	yes
1.g1052	1.g1052	-	1:11609966-11616502	Testes	Carcass	OK	0.342712	0.699491	1.02931	-1.49761	0.134236	0.231584	no
1.g1053	1.g1053	-	1:11618293-11630296	Testes	Carcass	NOTEST	0.180309	0.0344174	-2.38926	0.951169	0.341518	1	no
1.g1054	1.g1054	-	1:11683085-11685361	Testes	Carcass	OK	0.0555255	0.607212	3.45098	-3.05904	0.00222045	0.00678265	yes
1.g1055	1.g1055	-	1:11686461-11697786	Testes	Carcass	OK	0.146421	1.60914	3.4581	-4.30732	1.65246e-05	8.17352e-05	yes
1.g1056	1.g1056	-	1:11697871-11703018	Testes	Carcass	OK	5.88147	7.76356	0.400543	-0.759799	0.447375	0.59348	no
1.g1058	1.g1058	-	1:11713801-11722642	Testes	Carcass	OK	0.0902625	1.26499	3.80885	-3.74027	0.000183822	0.000725973	yes
1.g1059	1.g1059	-	1:11728306-11738141	Testes	Carcass	NOTEST	0.203292	0.205874	0.0182129	-0.0217974	0.98261	1	no
1.g106	1.g106	-	1:3472938-3493828	Testes	Carcass	OK	4.76613	194.153	5.34823	-2.47871	0.0131859	0.0324602	yes
1.g1060	1.g1060	-	1:11738961-11747556	Testes	Carcass	OK	0.968705	15.4146	3.9921	-5.24171	1.59093e-07	1.16927e-06	yes
1.g1063	1.g1063	-	1:11763491-11765079	Testes	Carcass	OK	0.676462	0.339397	-0.995033	1.13229	0.257513	0.388635	no
1.g1066	1.g1066	-	1:11774838-11776422	Testes	Carcass	OK	2.58098	4.36799	0.759049	-0.39885	0.690004	0.809108	no
1.g1068	1.g1068	-	1:11776481-11798701	Testes	Carcass	OK	15.5472	2.53611	-2.61597	0.324129	0.74584	0.852127	no
1.g1070	1.g1070	-	1:11816580-11820163	Testes	Carcass	OK	0.318605	0.127529	-1.32095	1.45209	0.146478	0.248134	no
1.g1071	1.g1071	-	1:11820171-11844240	Testes	Carcass	OK	6.27129	17.4257	1.47438	-1.90193	0.05718	0.113838	no
1.g1074	1.g1074	-	1:11868817-11875225	Testes	Carcass	OK	13.3206	7.66642	-0.797038	1.29754	0.194445	0.311456	no
1.g1077	1.g1077	-	1:11883551-11884110	Testes	Carcass	OK	1.12167	16.2287	3.85482	-4.32019	1.55897e-05	7.74338e-05	yes
1.g1078	1.g1078	-	1:11885308-11886100	Testes	Carcass	NOTEST	0.0377075	0.130845	1.79494	-0.945315	0.344498	1	no
1.g108	1.g108	-	1:3498682-3508450	Testes	Carcass	OK	66.8302	20.4529	-1.70819	2.62734	0.00860541	0.0224085	yes
1.g1083	1.g1083	-	1:11928290-11935544	Testes	Carcass	OK	1.24753	0.535284	-1.2207	0.0953984	0.923998	0.971199	no
1.g1084	1.g1084	-	1:11949073-11966487	Testes	Carcass	OK	2.73839	39.2723	3.84211	-7.14649	8.90177e-13	3.28934e-11	yes
1.g1085	1.g1085	-	1:11966533-12011508	Testes	Carcass	OK	2.8852	91.0618	4.9801	-4.66691	3.05768e-06	1.72493e-05	yes
1.g1086	1.g1086	-	1:12011992-12012613	Testes	Carcass	OK	0.390816	8.65517	4.469	-5.1665	2.38512e-07	1.68235e-06	yes
1.g1087	1.g1087	-	1:12013073-12018739	Testes	Carcass	OK	2.49313	32.2973	3.69538	-3.24867	0.00115946	0.00380981	yes
1.g1089	1.g1089	-	1:12033191-12044993	Testes	Carcass	OK	0.522053	0.100843	-2.37208	2.8309	0.00464171	0.0130961	yes
1.g1099	1.g1099	-	1:12096837-12102283	Testes	Carcass	OK	0.229872	1.25903	2.45341	-2.64235	0.00823317	0.0215654	yes
1.g1100	1.g1100	-	1:12108283-12109456	Testes	Carcass	OK	1.07913	1.50696	0.481776	-0.618594	0.536184	0.677794	no
1.g1104	1.g1104	-	1:12122073-12126703	Testes	Carcass	OK	1.87347	0.74282	-1.33463	0.563093	0.573371	0.710741	no
1.g1106	1.g1106	-	1:12168013-12202318	Testes	Carcass	OK	0.960139	3.05394	1.66936	-2.24171	0.02498	0.0564578	no
1.g1107	1.g1107	-	1:12209289-12229723	Testes	Carcass	OK	21.1516	65.4728	1.63013	-1.7205	0.0853412	0.159161	no
1.g111	1.g111	-	1:3513169-3517242	Testes	Carcass	OK	3.65467	7.91065	1.11406	-1.90746	0.0564608	0.112742	no
1.g1110	1.g1110	-	1:12233633-12235814	Testes	Carcass	OK	0.450802	0.434722	-0.052402	0.0621568	0.950438	0.983167	no
1.g1111	1.g1111	-	1:12235887-12242100	Testes	Carcass	OK	1.05485	0.775919	-0.443059	0.219132	0.826547	0.909594	no
1.g1112	1.g1112	-	1:12235887-12242100	Testes	Carcass	OK	1.97129	1.81731	-0.11734	0.0458979	0.963392	0.988191	no
1.g1113	1.g1113	-	1:12235887-12242100	Testes	Carcass	LOWDATA	9.50375	4.68471	-1.02054	0	1	1	no
1.g1114	1.g1114	-	1:12242583-12247048	Testes	Carcass	NOTEST	0.0167316	0.0722787	2.11099	-1.5585	0.119115	1	no
1.g1115	1.g1115	-	1:12247097-12254752	Testes	Carcass	NOTEST	0.0999603	0.136037	0.444573	-0.434684	0.663792	1	no
1.g1116	1.g1116	-	1:12254754-12266247	Testes	Carcass	OK	0.0124269	0.768405	5.95033	-2.7689	0.00562462	0.0154887	yes
1.g1117	1.g1117	-	1:12266347-12316017	Testes	Carcass	OK	0.0788488	0.620126	2.9754	-1.07729	0.28135	0.416488	no
1.g1118	1.g1118	-	1:12316018-12371407	Testes	Carcass	OK	6.94814	216.175	4.95943	-6.60425	3.99527e-11	8.2049e-10	yes
1.g1121	1.g1121	-	1:12413477-12415472	Testes	Carcass	OK	0.373271	0.526518	0.496257	-0.605423	0.544898	0.685714	no
1.g1124	1.g1124	-	1:12427613-12490057	Testes	Carcass	OK	1.36915	3.9678	1.53505	-1.5137	0.130103	0.225877	no
1.g113	1.g113	-	1:3517288-3560072	Testes	Carcass	NOTEST	0.0757932	0.140213	0.887482	-0.0532125	0.957563	1	no
1.g1131	1.g1131	-	1:12504951-12526397	Testes	Carcass	OK	7.25883	48.3404	2.73542	-3.5193	0.000432689	0.00157702	yes
1.g1147	1.g1147	-	1:12585133-12600757	Testes	Carcass	OK	0.495586	6.92735	3.8051	-6.61901	3.61609e-11	7.49829e-10	yes
1.g1148	1.g1148	-	1:12600803-12602475	Testes	Carcass	NOTEST	0.0682389	0.106634	0.644005	-0.476601	0.633646	1	no
1.g1150	1.g1150	-	1:12638606-12667503	Testes	Carcass	OK	1.5419	2.76317	0.841621	-0.139328	0.889191	0.950708	no
1.g1151	1.g1151	-	1:12638606-12667503	Testes	Carcass	OK	1.69904	2.22891	0.391619	-0.0504955	0.959728	0.98708	no
1.g1157	1.g1157	-	1:12676743-12699389	Testes	Carcass	OK	11.4868	12.3193	0.100943	-0.030174	0.975928	0.993439	no
1.g1158	1.g1158	-	1:12700545-12706093	Testes	Carcass	OK	5.63809	9.86113	0.806546	-1.1524	0.249155	0.378752	no
1.g1159	1.g1159	-	1:12706331-12707163	Testes	Carcass	OK	16.4985	4.19698	-1.97491	3.01904	0.00253576	0.00763659	yes
1.g1160	1.g1160	-	1:12713879-12716031	Testes	Carcass	OK	291.178	19.4835	-3.90158	7.14237	9.17266e-13	3.3318e-11	yes
1.g1161	1.g1161	-	1:12717501-12726850	Testes	Carcass	OK	5.29384	11.9412	1.17356	-2.28826	0.0221222	0.0508378	no
1.g1165	1.g1165	-	1:12742314-12743690	Testes	Carcass	OK	5.05628	0.423325	-3.57824	1.11211	0.266089	0.397922	no
1.g1168	1.g1168	-	1:12753781-12756582	Testes	Carcass	OK	23.7518	28.7788	0.276965	-0.185503	0.852835	0.926022	no
1.g117	1.g117	-	1:3563482-3570967	Testes	Carcass	OK	8.73399	6.79153	-0.362904	0.675873	0.499121	0.642802	no
1.g1176	1.g1176	-	1:12795489-12798001	Testes	Carcass	OK	2.80265	0.491428	-2.51174	1.81995	0.0687666	0.132621	no
1.g118	1.g118	-	1:3571290-3575882	Testes	Carcass	NOTEST	0.0405871	0.232233	2.51648	-2.0708	0.0383775	1	no
1.g1182	1.g1182	-	1:12829525-12838950	Testes	Carcass	OK	10.7031	0.788761	-3.76229	2.03204	0.0421497	0.0882755	no
1.g1190	1.g1190	-	1:12879165-12893625	Testes	Carcass	OK	62.519	195.093	1.6418	-2.22763	0.0259051	0.058277	no
1.g1193	1.g1193	-	1:12901290-12904465	Testes	Carcass	LOWDATA	17.0325	2.642	-2.68859	0	1	1	no
1.g1195	1.g1195	-	1:12904511-12914785	Testes	Carcass	OK	2.20069	0.0961327	-4.51679	5.16712	2.37732e-07	1.67795e-06	yes
1.g1197	1.g1197	-	1:12914885-12931235	Testes	Carcass	OK	0.639554	0.0414971	-3.94598	0.0230378	0.98162	0.994715	no
1.g1198	1.g1198	-	1:12937455-12939082	Testes	Carcass	OK	0.0118877	1.1743	6.62619	-3.67931	0.000233864	0.000902251	yes
1.g1199	1.g1199	-	1:12941975-12982975	Testes	Carcass	OK	0.155759	0.963086	2.62834	-0.267323	0.78922	0.883587	no
1.g12	1.g12	-	1:600000-766975	Testes	Carcass	OK	0.436198	0.353946	-0.301455	0.570933	0.568045	0.706024	no
1.g120	1.g120	-	1:3591121-3592332	Testes	Carcass	OK	3.06419	0.140641	-4.44541	1.10949	0.26722	0.399335	no
1.g1200	1.g1200	-	1:12941975-12982975	Testes	Carcass	OK	69.6183	5.42864	-3.6808	6.37028	1.88678e-10	3.08559e-09	yes
1.g1201	1.g1201	-	1:12983075-12993997	Testes	Carcass	OK	0.453268	1.64113	1.85625	-2.8033	0.00505826	0.014067	yes
1.g1204	1.g1204	-	1:13003207-13059829	Testes	Carcass	OK	0.347482	0.740846	1.09223	-0.0237151	0.98108	0.994715	no
1.g1206	1.g1206	-	1:13081609-13098893	Testes	Carcass	OK	3.85153	8.69283	1.1744	-2.24511	0.0247613	0.0560225	no
1.g121	1.g121	-	1:3594367-3599502	Testes	Carcass	OK	2.18657	0.114987	-4.24913	4.88442	1.03736e-06	6.45195e-06	yes
1.g1210	1.g1210	-	1:13125289-13130122	Testes	Carcass	OK	0.620798	13.5178	4.4446	-6.20706	5.39836e-10	7.45784e-09	yes
1.g1216	1.g1216	-	1:13154773-13164953	Testes	Carcass	LOWDATA	13.72	3.63752	-1.91525	0	1	1	no
1.g1224	1.g1224	-	1:13232800-13265713	Testes	Carcass	OK	11.0393	11.9313	0.112107	-0.0863984	0.93115	0.974704	no
1.g123	1.g123	-	1:3626252-3632346	Testes	Carcass	OK	0.322041	1.07477	1.73871	-0.701964	0.482702	0.628554	no
1.g1239	1.g1239	-	1:13385377-13387366	Testes	Carcass	OK	0.347772	0.145203	-1.26007	0.693316	0.488111	0.632974	no
1.g124	1.g124	-	1:3632486-3634032	Testes	Carcass	OK	2.71564	0.148143	-4.19623	4.08605	4.38775e-05	0.000197458	yes
1.g1243	1.g1243	-	1:13414467-13418584	Testes	Carcass	OK	17.6146	30.8467	0.808339	-1.49403	0.135167	0.232852	no
1.g1244	1.g1244	-	1:13420467-13420878	Testes	Carcass	OK	1.26853	2.57342	1.02052	-1.0917	0.274966	0.40868	no
1.g1246	1.g1246	-	1:13426515-13427582	Testes	Carcass	OK	0.511765	1.38036	1.43149	-0.0371033	0.970403	0.991478	no
1.g1252	1.g1252	-	1:13482938-13490951	Testes	Carcass	OK	0.331482	1.4004	2.07884	-2.54339	0.0109784	0.0277684	yes
1.g1253	1.g1253	-	1:13495478-13495958	Testes	Carcass	OK	217.71	24.6502	-3.14274	4.78206	1.73512e-06	1.02941e-05	yes
1.g1254	1.g1254	-	1:13496708-13497100	Testes	Carcass	OK	22.7147	2.13386	-3.41209	3.58113	0.000342105	0.00127739	yes
1.g1255	1.g1255	-	1:13497728-13502237	Testes	Carcass	OK	4.70078	5.49309	0.224718	-0.417472	0.676333	0.797985	no
1.g1262	1.g1262	-	1:13532218-13552504	Testes	Carcass	OK	1.11923	25.8104	4.52738	-6.34409	2.23742e-10	3.56086e-09	yes
1.g1264	1.g1264	-	1:13553774-13557928	Testes	Carcass	OK	3.79091	0.286075	-3.72808	0.406909	0.684075	0.804098	no
1.g1267	1.g1267	-	1:13559998-13561318	Testes	Carcass	OK	3.25001	1.87881	-0.790628	1.1665	0.243413	0.372301	no
1.g1271	1.g1271	-	1:13565682-13577959	Testes	Carcass	OK	8.87791	7.90274	-0.167867	0.0752308	0.940031	0.978307	no
1.g1273	1.g1273	-	1:13585268-13602684	Testes	Carcass	OK	1.21926	2.18128	0.839173	-0.221029	0.82507	0.908436	no
1.g1278	1.g1278	-	1:13612118-13618209	Testes	Carcass	OK	1.86925	1.28207	-0.543989	0.106857	0.914903	0.966012	no
1.g1280	1.g1280	-	1:13621398-13646118	Testes	Carcass	OK	2.16565	0.807447	-1.42336	0.294606	0.768295	0.868582	no
1.g1281	1.g1281	-	1:13621398-13646118	Testes	Carcass	OK	10.6455	8.46153	-0.331259	0.382769	0.701891	0.818733	no
1.g1284	1.g1284	-	1:13651371-13657763	Testes	Carcass	OK	0.213168	0.174144	-0.291706	0.000526856	0.99958	0.999894	no
1.g1287	1.g1287	-	1:13676614-13677523	Testes	Carcass	OK	0.459838	31.5811	6.10179	-8.03831	8.88178e-16	7.46839e-14	yes
1.g1289	1.g1289	-	1:13681863-13691536	Testes	Carcass	OK	104.078	42.9508	-1.27691	2.03151	0.0422031	0.0883526	no
1.g129	1.g129	-	1:3679065-3709356	Testes	Carcass	OK	9.16483	19.2174	1.06823	-1.6335	0.102365	0.185816	no
1.g1290	1.g1290	-	1:13691583-13693137	Testes	Carcass	OK	16.2924	22.104	0.440106	-0.846149	0.39747	0.542508	no
1.g1291	1.g1291	-	1:13693183-13694656	Testes	Carcass	OK	21.4053	6.83648	-1.64664	2.69772	0.00698153	0.018667	yes
1.g1292	1.g1292	-	1:13694688-13697994	Testes	Carcass	OK	0.697006	6.26589	3.16828	-2.50366	0.0122916	0.0305931	yes
1.g1294	1.g1294	-	1:13709892-13718143	Testes	Carcass	NOTEST	0.00850004	0	-1.79769e+308	-1.79769e+308	0.20098	1	no
1.g1295	1.g1295	-	1:13718243-13756403	Testes	Carcass	OK	5.18649	0.394087	-3.71817	2.17551	0.0295921	0.0654582	no
1.g1296	1.g1296	-	1:13785955-13786513	Testes	Carcass	OK	12.8511	1.26633	-3.34316	4.10393	4.06186e-05	0.000184111	yes
1.g1297	1.g1297	-	1:13786703-13787603	Testes	Carcass	OK	603.517	42.323	-3.83388	3.0038	0.00266633	0.00798478	yes
1.g1298	1.g1298	-	1:13791496-13798301	Testes	Carcass	OK	8.7494	0.964441	-3.18142	2.33242	0.0196784	0.0459837	yes
1.g1299	1.g1299	-	1:13798347-13825511	Testes	Carcass	OK	75.0487	235.684	1.65095	-2.75277	0.00590927	0.0161808	yes
1.g13	1.g13	-	1:797196-799545	Testes	Carcass	OK	0.410345	1.34445	1.7121	-2.33003	0.0198044	0.0462275	yes
1.g130	1.g130	-	1:3679065-3709356	Testes	Carcass	OK	0.69461	2.56459	1.88446	-0.609952	0.541894	0.682737	no
1.g1300	1.g1300	-	1:13825557-13904891	Testes	Carcass	OK	8.19315	8.73468	0.0923375	-0.163822	0.869872	0.937751	no
1.g1301	1.g1301	-	1:13904937-13917771	Testes	Carcass	OK	4.77473	22.5396	2.23897	-4.27364	1.92305e-05	9.34739e-05	yes
1.g1303	1.g1303	-	1:13944815-13947537	Testes	Carcass	OK	1.82498	0.31447	-2.53689	1.03588	0.300258	0.43858	no
1.g131	1.g131	-	1:3718085-3720186	Testes	Carcass	OK	2.80249	5.45664	0.961304	-1.66414	0.0960845	0.17585	no
1.g1312	1.g1312	-	1:13985447-13987471	Testes	Carcass	OK	0.273715	0.534541	0.965625	-0.996699	0.318911	0.457895	no
1.g1314	1.g1314	-	1:13993031-13995535	Testes	Carcass	NOTEST	0.19957	0.248232	0.314791	-0.323214	0.746533	1	no
1.g1317	1.g1317	-	1:14014798-14016111	Testes	Carcass	NOTEST	0.0160247	0.026755	0.739516	-0.313477	0.753919	1	no
1.g1319	1.g1319	-	1:14021710-14023001	Testes	Carcass	OK	0.699549	0.327197	-1.09626	1.1581	0.246822	0.376169	no
1.g1320	1.g1320	-	1:14024591-14028359	Testes	Carcass	OK	23.1059	17.5824	-0.394127	0.754914	0.450301	0.596029	no
1.g1323	1.g1323	-	1:14045081-14046343	Testes	Carcass	OK	0.47174	0.0562042	-3.06924	2.11368	0.0345429	0.0745509	no
1.g1324	1.g1324	-	1:14046811-14049216	Testes	Carcass	OK	103.857	33.9893	-1.61145	2.62671	0.00862148	0.0224449	yes
1.g1330	1.g1330	-	1:14074581-14079565	Testes	Carcass	OK	1.41352	0.162299	-3.12257	4.07578	4.58595e-05	0.000205598	yes
1.g1332	1.g1332	-	1:14079641-14082703	Testes	Carcass	OK	4.86553	1.30397	-1.89969	0.0786249	0.937331	0.976904	no
1.g1333	1.g1333	-	1:14079641-14082703	Testes	Carcass	OK	0.319738	0.206057	-0.633844	0.00371332	0.997037	0.999095	no
1.g1334	1.g1334	-	1:14082871-14091603	Testes	Carcass	OK	0.841817	1.26181	0.583918	-0.330712	0.740862	0.848163	no
1.g1335	1.g1335	-	1:14092131-14098832	Testes	Carcass	NOTEST	0.0867083	0.178879	1.04474	-1.05519	0.291337	1	no
1.g1340	1.g1340	-	1:14110128-14116651	Testes	Carcass	OK	3.20895	4.90122	0.61104	-0.700703	0.483488	0.629195	no
1.g1341	1.g1341	-	1:14116913-14121601	Testes	Carcass	OK	0.245952	14.9275	5.92345	-0.659952	0.509285	0.652556	no
1.g1345	1.g1345	-	1:14127831-14139567	Testes	Carcass	OK	1.33613	1.14593	-0.22154	0.0846001	0.932579	0.975274	no
1.g1346	1.g1346	-	1:14140005-14149241	Testes	Carcass	OK	2.8297	4.36466	0.625222	-1.12722	0.259651	0.391363	no
1.g1347	1.g1347	-	1:14149341-14158638	Testes	Carcass	NOTEST	0.191214	0.011407	-4.06719	2.71825	0.00656292	1	no
1.g1349	1.g1349	-	1:14190553-14217777	Testes	Carcass	OK	8.41419	0.766482	-3.4565	5.30726	1.11288e-07	8.47679e-07	yes
1.g1356	1.g1356	-	1:14262687-14275358	Testes	Carcass	OK	1.28167	2.43797	0.927654	-0.509838	0.610165	0.742882	no
1.g1360	1.g1360	-	1:14278758-14283013	Testes	Carcass	OK	2.0297	3.60917	0.830405	-1.19011	0.234002	0.360906	no
1.g1362	1.g1362	-	1:14299448-14312452	Testes	Carcass	OK	5.4238	1.56343	-1.79459	0.647656	0.517207	0.659634	no
1.g1364	1.g1364	-	1:14312498-14319288	Testes	Carcass	OK	3.80938	1.09055	-1.80451	1.23287	0.217623	0.339925	no
1.g1365	1.g1365	-	1:14312498-14319288	Testes	Carcass	NOTEST	0.173239	0.140128	-0.306013	0.0415093	0.96689	1	no
1.g1367	1.g1367	-	1:14323688-14329745	Testes	Carcass	OK	0.26515	0.0463386	-2.51652	0.31549	0.75239	0.856875	no
1.g137	1.g137	-	1:3750066-3757995	Testes	Carcass	OK	0.327478	0.274556	-0.254296	0.00559459	0.995536	0.998716	no
1.g1372	1.g1372	-	1:14344189-14354228	Testes	Carcass	OK	1.0946	1.9461	0.830183	-0.267874	0.788796	0.883435	no
1.g1373	1.g1373	-	1:14354274-14364118	Testes	Carcass	OK	20.2446	13.2421	-0.612405	1.18621	0.235541	0.362493	no
1.g1374	1.g1374	-	1:14354274-14364118	Testes	Carcass	LOWDATA	0	0	-0.612405	0	1	1	no
1.g1375	1.g1375	-	1:14364218-14420211	Testes	Carcass	OK	3.03259	3.84835	0.343688	-0.181658	0.855851	0.927642	no
1.g1376	1.g1376	-	1:14364218-14420211	Testes	Carcass	OK	0.486351	2.61462	2.42653	-0.738954	0.459935	0.606301	no
1.g1377	1.g1377	-	1:14364218-14420211	Testes	Carcass	OK	0.737332	14.4313	4.29074	-1.74765	0.0805253	0.151717	no
1.g1379	1.g1379	-	1:14427348-14432601	Testes	Carcass	OK	3.01514	3.79505	0.331896	-0.592358	0.553611	0.693328	no
1.g1381	1.g1381	-	1:14437908-14438688	Testes	Carcass	OK	0.215685	0.333962	0.630759	-0.529274	0.596615	0.731827	no
1.g1384	1.g1384	-	1:14453281-14457398	Testes	Carcass	OK	9.72389	0.71584	-3.76382	6.0792	1.20782e-09	1.51212e-08	yes
1.g1385	1.g1385	-	1:14457521-14459658	Testes	Carcass	OK	15.1056	1.30727	-3.53045	5.68023	1.34517e-08	1.26528e-07	yes
1.g1387	1.g1387	-	1:14474871-14504245	Testes	Carcass	OK	0.232452	0.671758	1.53101	-2.23007	0.0257427	0.0579727	no
1.g1390	1.g1390	-	1:14597771-14604729	Testes	Carcass	NOTEST	0	0.0465611	1.79769e+308	1.79769e+308	0.495562	1	no
1.g1391	1.g1391	-	1:14609981-14617067	Testes	Carcass	NOTEST	0.0274179	0.0190844	-0.522726	0.247357	0.804632	1	no
1.g1394	1.g1394	-	1:14623464-14624671	Testes	Carcass	OK	3.22865e-07	3.13725	23.2121	-0.000199809	0.999841	0.999934	no
1.g1397	1.g1397	-	1:14627388-14629031	Testes	Carcass	OK	0.0292361	1.12177	5.26189	-3.75951	0.000170248	0.000678133	yes
1.g1398	1.g1398	-	1:14629443-14631056	Testes	Carcass	OK	1.40095	56.811	5.34169	-1.769	0.0768934	0.145826	no
1.g1399	1.g1399	-	1:14632965-14652051	Testes	Carcass	OK	0.797471	1.52427	0.934611	-0.145471	0.884339	0.947512	no
1.g14	1.g14	-	1:800000-977055	Testes	Carcass	OK	0.25156	0.604324	1.26442	-1.72627	0.0842988	0.15763	no
1.g1400	1.g1400	-	1:14657048-14665535	Testes	Carcass	OK	0.35175	0.601425	0.773835	-0.96714	0.333474	0.473812	no
1.g1405	1.g1405	-	1:14709071-14715281	Testes	Carcass	OK	207.17	221.661	0.0975392	-0.149419	0.881223	0.945122	no
1.g1412	1.g1412	-	1:14735551-14737361	Testes	Carcass	OK	0.26843	0	-1.79769e+308	-1.79769e+308	0.48312	0.629022	no
1.g1417	1.g1417	-	1:14752577-14755741	Testes	Carcass	NOTEST	0.0144477	0.141711	3.29404	-2.2817	0.022507	1	no
1.g1418	1.g1418	-	1:14755841-14758095	Testes	Carcass	OK	0.0438293	8.28473	7.56241	-6.21562	5.11234e-10	7.15137e-09	yes
1.g1420	1.g1420	-	1:14802881-14805905	Testes	Carcass	OK	0.447148	1.61287	1.85081	-2.6528	0.00798266	0.0210071	yes
1.g1422	1.g1422	-	1:14847880-14856881	Testes	Carcass	OK	3.70426	8.9714	1.27615	-2.47761	0.0132266	0.0325453	yes
1.g1423	1.g1423	-	1:14856981-14859426	Testes	Carcass	OK	6.19477	9.75515	0.655112	-1.02983	0.303088	0.441264	no
1.g1424	1.g1424	-	1:14859456-14864521	Testes	Carcass	OK	0.301625	18.851	5.96574	-4.47042	7.80667e-06	4.09668e-05	yes
1.g1426	1.g1426	-	1:14865596-14866718	Testes	Carcass	OK	0.59156	4.39436	2.89306	-3.29942	0.000968841	0.00324537	yes
1.g1428	1.g1428	-	1:14868766-14878160	Testes	Carcass	OK	0.494183	3.30897	2.74326	-1.05572	0.291095	0.428301	no
1.g1429	1.g1429	-	1:14936819-14937836	Testes	Carcass	OK	0.0103202	1.45396	7.13838	-1.29836	0.194165	0.311054	no
1.g1433	1.g1433	-	1:14953086-14954220	Testes	Carcass	OK	12.4913	34.8312	1.47946	-2.80596	0.00501672	0.0139886	yes
1.g1434	1.g1434	-	1:14954266-14955620	Testes	Carcass	OK	1.94872	9.55854	2.29426	-3.17359	0.00150568	0.00480118	yes
1.g1437	1.g1437	-	1:14958396-14960360	Testes	Carcass	OK	242.42	10.9304	-4.47109	7.87101	3.55271e-15	2.56347e-13	yes
1.g1444	1.g1444	-	1:14978856-14983798	Testes	Carcass	OK	30.6293	22.1172	-0.469746	0.854374	0.392898	0.538193	no
1.g1448	1.g1448	-	1:15003866-15004555	Testes	Carcass	OK	14.8794	27.6653	0.894761	-1.52057	0.128368	0.223628	no
1.g1449	1.g1449	-	1:15004680-15008386	Testes	Carcass	OK	0.401388	0.385508	-0.0582365	0.0281645	0.977531	0.993903	no
1.g1450	1.g1450	-	1:15004680-15008386	Testes	Carcass	NOTEST	0.0463748	0.105915	1.19149	-0.0477684	0.961901	1	no
1.g1459	1.g1459	-	1:15103839-15113023	Testes	Carcass	OK	2.87824	8.08908	1.49079	-1.87627	0.0606183	0.119436	no
1.g1460	1.g1460	-	1:15130476-15131833	Testes	Carcass	OK	1.75307	2.63855	0.589866	-0.872386	0.382998	0.527585	no
1.g1462	1.g1462	-	1:15147813-15149753	Testes	Carcass	NOTEST	0	0	0	0	1	1	no
1.g1464	1.g1464	-	1:15149812-15151606	Testes	Carcass	LOWDATA	9.45729	3.23192	-1.54903	0	1	1	no
1.g1471	1.g1471	-	1:15167046-15174013	Testes	Carcass	OK	4.35723	5.22558	0.26218	-0.287719	0.773562	0.872596	no
1.g1472	1.g1472	-	1:15174483-15175584	Testes	Carcass	OK	0.828672	1.27056	0.616593	-0.760198	0.447137	0.593387	no
1.g1473	1.g1473	-	1:15175691-15187501	Testes	Carcass	OK	7.37553	5.66953	-0.379517	0.223138	0.823428	0.907222	no
1.g1474	1.g1474	-	1:15192994-15195273	Testes	Carcass	OK	92.408	18.9623	-2.28489	4.40085	1.07826e-05	5.52268e-05	yes
1.g1475	1.g1475	-	1:15199677-15200523	Testes	Carcass	OK	75.3074	4.47142	-4.07399	6.25851	3.88667e-10	5.70157e-09	yes
1.g1476	1.g1476	-	1:15200782-15208413	Testes	Carcass	OK	0.855495	2.24401	1.39125	-2.21601	0.0266908	0.05978	no
1.g1477	1.g1477	-	1:15213379-15221613	Testes	Carcass	OK	198.772	17.5325	-3.50301	2.86595	0.00415754	0.0118522	yes
1.g1478	1.g1478	-	1:15213379-15221613	Testes	Carcass	OK	281.26	24.2396	-3.53647	3.63982	0.000272828	0.00104241	yes
1.g1479	1.g1479	-	1:15213379-15221613	Testes	Carcass	OK	23.644	1.85307	-3.67349	0.638913	0.52288	0.665296	no
1.g148	1.g148	-	1:3793747-3794416	Testes	Carcass	OK	0.412106	0.180925	-1.18763	0.869381	0.384639	0.529188	no
1.g1481	1.g1481	-	1:15221713-15240413	Testes	Carcass	OK	2.52202	0.662178	-1.92929	0.227546	0.819999	0.904905	no
1.g1482	1.g1482	-	1:15221713-15240413	Testes	Carcass	OK	0.0168749	8.95377	9.05147	-0.0106478	0.991504	0.997752	no
1.g1487	1.g1487	-	1:15283013-15290686	Testes	Carcass	OK	0.254729	6.56142	4.68697	-5.77934	7.49945e-09	7.51987e-08	yes
1.g1489	1.g1489	-	1:15293098-15297543	Testes	Carcass	OK	11.4692	60.0937	2.38944	-3.18701	0.00143754	0.00460729	yes
1.g1490	1.g1490	-	1:15297663-15311462	Testes	Carcass	OK	0.0859779	0.800963	3.2197	-0.955437	0.339357	0.480445	no
1.g1491	1.g1491	-	1:15297663-15311462	Testes	Carcass	OK	1.3799	7.14932	2.37324	-3.13681	0.00170795	0.00536446	yes
1.g1493	1.g1493	-	1:15330545-15332653	Testes	Carcass	OK	0.619581	0.322811	-0.940604	0.270152	0.787043	0.882027	no
1.g1494	1.g1494	-	1:15332894-15338783	Testes	Carcass	OK	3.35934	32.2639	3.26367	-6.03308	1.60862e-09	1.94989e-08	yes
1.g1495	1.g1495	-	1:15342616-15351043	Testes	Carcass	OK	12.7799	60.286	2.23794	-3.81315	0.000137206	0.000559674	yes
1.g1498	1.g1498	-	1:15369275-15370645	Testes	Carcass	LOWDATA	30.4238	15.2725	-0.994259	0	1	1	no
1.g15	1.g15	-	1:977101-999915	Testes	Carcass	OK	1.32214	2.92432	1.14522	-2.07061	0.0383951	0.0814989	no
1.g1507	1.g1507	-	1:15396663-15398551	Testes	Carcass	OK	2.35985	0.094744	-4.63852	1.98262	0.0474098	0.0975697	no
1.g1508	1.g1508	-	1:15398983-15402188	Testes	Carcass	OK	0.0249805	5.52961	7.79023	-4.87005	1.11571e-06	6.88311e-06	yes
1.g1511	1.g1511	-	1:15483685-15496015	Testes	Carcass	OK	0.645223	9.46494	3.87472	-6.50503	7.76799e-11	1.46046e-09	yes
1.g1514	1.g1514	-	1:15513565-15515716	Testes	Carcass	OK	3.60804	0.167104	-4.43239	5.28524	1.25537e-07	9.44754e-07	yes
1.g1515	1.g1515	-	1:15522995-15559014	Testes	Carcass	OK	4.84737	82.5449	4.08991	-4.89929	9.6185e-07	6.02793e-06	yes
1.g1516	1.g1516	-	1:15559024-15569485	Testes	Carcass	OK	0.1976	1.22297	2.62973	-2.4559	0.0140533	0.0342871	yes
1.g152	1.g152	-	1:3806416-3808110	Testes	Carcass	NOTEST	0.0178013	0.0261188	0.553112	-0.259874	0.794961	1	no
1.g1520	1.g1520	-	1:15607639-15659750	Testes	Carcass	OK	1.09807	0.746537	-0.556679	0.733542	0.463228	0.609288	no
1.g1525	1.g1525	-	1:15679470-15701587	Testes	Carcass	OK	3.70071	5.5093	0.574066	-0.837119	0.402526	0.548218	no
1.g1526	1.g1526	-	1:15701902-15715971	Testes	Carcass	OK	0.634353	2.68306	2.08052	-0.153266	0.878188	0.943383	no
1.g1527	1.g1527	-	1:15701902-15715971	Testes	Carcass	OK	22.4439	113.91	2.3435	-1.91931	0.0549457	0.110232	no
1.g1528	1.g1528	-	1:15718680-15761601	Testes	Carcass	OK	6.29297	11.3865	0.855511	-1.32336	0.185715	0.29997	no
1.g1529	1.g1529	-	1:15718680-15761601	Testes	Carcass	OK	1.17814	3.08705	1.38971	-0.914321	0.360548	0.503833	no
1.g153	1.g153	-	1:3809251-3825306	Testes	Carcass	OK	1.96101	0.0954216	-4.36113	1.95534	0.0505434	0.102776	no
1.g1530	1.g1530	-	1:15762640-15767015	Testes	Carcass	OK	5.82986	8.38627	0.524569	-1.01166	0.311702	0.449866	no
1.g1531	1.g1531	-	1:15767083-15768535	Testes	Carcass	NOTEST	0.049925	0	-1.79769e+308	-1.79769e+308	0.48895	1	no
1.g1534	1.g1534	-	1:15795142-15821063	Testes	Carcass	OK	12.6828	0.609857	-4.37827	6.34231	2.26346e-10	3.5965e-09	yes
1.g154	1.g154	-	1:3835091-3864328	Testes	Carcass	OK	0.345843	0.574184	0.731395	-1.08014	0.280078	0.415122	no
1.g1542	1.g1542	-	1:15844775-15847087	Testes	Carcass	OK	3.67587	18.9768	2.36808	-2.14181	0.0322092	0.0703398	no
1.g1544	1.g1544	-	1:15850412-15870336	Testes	Carcass	OK	0.0491414	1.07428	4.45029	-2.62003	0.00879228	0.022845	yes
1.g1545	1.g1545	-	1:15850412-15870336	Testes	Carcass	OK	0.0741471	0.521008	2.81284	-1.86517	0.0621575	0.121862	no
1.g1547	1.g1547	-	1:15875056-15885341	Testes	Carcass	NOTEST	0.080481	0.0453468	-0.827647	0.00624603	0.995016	1	no
1.g155	1.g155	-	1:3864729-3866531	Testes	Carcass	OK	0.581507	1.45902	1.32713	-1.78915	0.0735899	0.140559	no
1.g1557	1.g1557	-	1:15936539-15963506	Testes	Carcass	OK	6.69594	12.5517	0.906523	-1.57121	0.116134	0.206423	no
1.g156	1.g156	-	1:3878369-3880301	Testes	Carcass	OK	1.44233	0.194352	-2.89166	3.21507	0.00130414	0.00423513	yes
1.g1572	1.g1572	-	1:16036515-16037216	Testes	Carcass	NOTEST	0.0183989	0.0665608	1.85505	-0.630284	0.528509	1	no
1.g1573	1.g1573	-	1:16038205-16039209	Testes	Carcass	OK	0.37387	2.90526	2.95806	-2.26737	0.0233676	0.0532756	no
1.g1579	1.g1579	-	1:16050539-16087115	Testes	Carcass	OK	658.187	67.123	-3.29362	5.07106	3.95598e-07	2.67888e-06	yes
1.g158	1.g158	-	1:3886817-3892241	Testes	Carcass	OK	17.2715	88.3026	2.35407	-3.75791	0.000171336	0.000681706	yes
1.g1580	1.g1580	-	1:16091285-16091918	Testes	Carcass	OK	131.442	14.7567	-3.15498	4.96083	7.01943e-07	4.51569e-06	yes
1.g1581	1.g1581	-	1:16105909-16114795	Testes	Carcass	OK	4.57609	5.26874	0.203342	-0.370185	0.711244	0.825136	no
1.g1583	1.g1583	-	1:16148714-16166299	Testes	Carcass	OK	40.0977	39.6822	-0.0150276	0.0295009	0.976465	0.993638	no
1.g1586	1.g1586	-	1:16189599-16194491	Testes	Carcass	OK	17.1723	1.17953	-3.8638	5.496	3.88503e-08	3.28489e-07	yes
1.g159	1.g159	-	1:3892280-3923435	Testes	Carcass	OK	0.769412	2.15459	1.48559	-0.0963004	0.923282	0.970788	no
1.g1592	1.g1592	-	1:16230275-16233809	Testes	Carcass	NOTEST	0.0134345	0.0143329	0.0933953	-0.033855	0.972993	1	no
1.g1596	1.g1596	-	1:16256029-16258059	Testes	Carcass	OK	1.04486	0.0711683	-3.87593	3.2757	0.00105399	0.00349986	yes
1.g1597	1.g1597	-	1:16267240-16270539	Testes	Carcass	OK	9.2192	15.8	0.777208	-0.203403	0.83882	0.917427	no
1.g16	1.g16	-	1:1000000-1198485	Testes	Carcass	OK	3.29457	1.39114	-1.24382	2.13377	0.0328616	0.0715598	no
1.g160	1.g160	-	1:3892280-3923435	Testes	Carcass	OK	0.414794	0.45902	0.146163	-0.0281614	0.977533	0.993903	no
1.g1600	1.g1600	-	1:16351583-16354071	Testes	Carcass	OK	1.96665	0.226267	-3.11964	2.00198	0.0452872	0.0938586	no
1.g1602	1.g1602	-	1:16413169-16416503	Testes	Carcass	OK	0.606939	0.0368943	-4.04008	3.53576	0.000406598	0.00149623	yes
1.g1603	1.g1603	-	1:16419857-16421053	Testes	Carcass	OK	6.84439	0.445609	-3.94107	3.05209	0.00227253	0.00692196	yes
1.g1604	1.g1604	-	1:16421104-16421803	Testes	Carcass	OK	51.0072	3.19924	-3.9949	5.53887	3.04433e-08	2.64312e-07	yes
1.g1605	1.g1605	-	1:16421888-16422573	Testes	Carcass	OK	36.0683	2.43699	-3.88756	5.11914	3.06931e-07	2.11739e-06	yes
1.g1606	1.g1606	-	1:16422743-16423857	Testes	Carcass	OK	39.6838	1.87719	-4.4019	6.40845	1.47005e-10	2.46447e-09	yes
1.g1608	1.g1608	-	1:16431723-16432937	Testes	Carcass	OK	16.5653	0.752672	-4.46	5.5744	2.48386e-08	2.19397e-07	yes
1.g1609	1.g1609	-	1:16433693-16454955	Testes	Carcass	OK	10.9965	9.81171	-0.164473	0.309542	0.756909	0.860629	no
1.g161	1.g161	-	1:3928221-3947004	Testes	Carcass	OK	0.847344	1.43534	0.76037	-1.24439	0.213357	0.334622	no
1.g1610	1.g1610	-	1:16463243-16464784	Testes	Carcass	OK	0.999717	0.0133087	-6.23108	2.56526	0.0103097	0.0263014	yes
1.g1612	1.g1612	-	1:16510583-16518781	Testes	Carcass	OK	1.53208	0.124178	-3.62501	4.05299	5.05662e-05	0.000224717	yes
1.g1613	1.g1613	-	1:16544777-16545333	Testes	Carcass	OK	2.92088	0.0835011	-5.12846	2.40005	0.0163926	0.0392416	yes
1.g1618	1.g1618	-	1:16703237-16703607	Testes	Carcass	NOTEST	0.0911125	0	-1.79769e+308	-1.79769e+308	0.172161	1	no
1.g1630	1.g1630	-	1:16732807-16738533	Testes	Carcass	OK	1.95028	0.521814	-1.90208	2.89597	0.00377986	0.0108977	yes
1.g1636	1.g1636	-	1:16756080-16759608	Testes	Carcass	OK	5.48287	0	-1.79769e+308	-1.79769e+308	0.115502	0.20554	no
1.g1637	1.g1637	-	1:16756080-16759608	Testes	Carcass	LOWDATA	17.5395	1.74162	-3.3321	0	1	1	no
1.g1639	1.g1639	-	1:16764250-16794430	Testes	Carcass	OK	30.567	302.986	3.30921	-4.17979	2.91772e-05	0.00013642	yes
1.g1640	1.g1640	-	1:16764250-16794430	Testes	Carcass	OK	5.39574	29.5363	2.4526	-0.610402	0.541595	0.682442	no
1.g1641	1.g1641	-	1:16764250-16794430	Testes	Carcass	OK	1.62125	0.157643	-3.36237	0.00464142	0.996297	0.998822	no
1.g1642	1.g1642	-	1:16764250-16794430	Testes	Carcass	OK	0.980133	0	-1.79769e+308	-1.79769e+308	0.435525	0.582099	no
1.g1643	1.g1643	-	1:16764250-16794430	Testes	Carcass	OK	3.10122	0.652167	-2.24952	0.0416611	0.966769	0.989944	no
1.g1644	1.g1644	-	1:16764250-16794430	Testes	Carcass	LOWDATA	3.58327	0.198066	-4.17722	0	1	1	no
1.g1645	1.g1645	-	1:16794587-16800332	Testes	Carcass	OK	0.259825	2.38735	3.1998	-0.866627	0.386146	0.530886	no
1.g165	1.g165	-	1:3984655-3991287	Testes	Carcass	OK	1.62569	1.84999	0.186465	-0.336384	0.736581	0.845165	no
1.g1650	1.g1650	-	1:16882542-16943087	Testes	Carcass	OK	0.0140653	0.98468	6.12944	-2.15984	0.0307851	0.0676032	no
1.g1651	1.g1651	-	1:16882542-16943087	Testes	Carcass	OK	0.092388	0.98511	3.41451	-3.49612	0.000472079	0.00170258	yes
1.g1653	1.g1653	-	1:16963432-16964109	Testes	Carcass	OK	0.421085	5.36187	3.67055	-3.80879	0.000139646	0.000568974	yes
1.g1654	1.g1654	-	1:16969471-16971582	Testes	Carcass	OK	0.391403	0.0847917	-2.20666	1.28378	0.199219	0.316917	no
1.g1656	1.g1656	-	1:16985857-16987831	Testes	Carcass	OK	5.247	4.91475	-0.0943763	0.141639	0.887365	0.949432	no
1.g1660	1.g1660	-	1:16997341-16998321	Testes	Carcass	OK	0.117684	18.6264	7.30629	-5.35641	8.48917e-08	6.6512e-07	yes
1.g1662	1.g1662	-	1:17004762-17007181	Testes	Carcass	OK	0.140103	1.65023	3.55811	-4.19308	2.75196e-05	0.000129122	yes
1.g1663	1.g1663	-	1:17007365-17009071	Testes	Carcass	OK	1.19282	2.92903	1.29605	-1.87419	0.0609048	0.11989	no
1.g1664	1.g1664	-	1:17014121-17016697	Testes	Carcass	OK	0.123786	0.823244	2.73347	-2.86533	0.00416576	0.0118661	yes
1.g1670	1.g1670	-	1:17071929-17075401	Testes	Carcass	OK	0.428242	0.670727	0.647301	-0.483731	0.628577	0.757285	no
1.g1675	1.g1675	-	1:17090936-17096371	Testes	Carcass	OK	12.1134	5.02553	-1.26926	1.42442	0.154326	0.258674	no
1.g1676	1.g1676	-	1:17090936-17096371	Testes	Carcass	OK	0.557377	0.214444	-1.37805	0.0892459	0.928887	0.972985	no
1.g1678	1.g1678	-	1:17099597-17101001	Testes	Carcass	OK	1.87257	2.07572	0.148587	-0.21512	0.829674	0.91125	no
1.g1679	1.g1679	-	1:17101225-17104266	Testes	Carcass	OK	0.6627	1.27965	0.949317	-0.821961	0.411099	0.557264	no
1.g168	1.g168	-	1:4022627-4031732	Testes	Carcass	NOTEST	0.0822254	0.337398	2.0368	-2.03595	0.0417555	1	no
1.g1682	1.g1682	-	1:17114751-17118037	Testes	Carcass	OK	2.2954	8.2086	1.83839	-2.49362	0.0126449	0.0313596	yes
1.g1688	1.g1688	-	1:17150211-17151133	Testes	Carcass	NOTEST	0.0385614	0	-1.79769e+308	-1.79769e+308	0.136517	1	no
1.g1689	1.g1689	-	1:17155491-17170094	Testes	Carcass	OK	0.0289935	0.98363	5.08431	-3.3726	0.00074461	0.00255928	yes
1.g169	1.g169	-	1:4031734-4037737	Testes	Carcass	OK	6.42829	7.71218	0.262703	-0.497574	0.618784	0.749036	no
1.g1691	1.g1691	-	1:17188780-17206123	Testes	Carcass	NOTEST	0.0453481	0.298235	2.71734	-3.05333	0.00226316	1	no
1.g1693	1.g1693	-	1:17228875-17238060	Testes	Carcass	NOTEST	0.032192	0.0916122	1.50884	-1.52194	0.128024	1	no
1.g1694	1.g1694	-	1:17238160-17293240	Testes	Carcass	NOTEST	0.0841463	0.115812	0.46081	-0.0557499	0.955541	1	no
1.g1696	1.g1696	-	1:17293286-17295569	Testes	Carcass	NOTEST	0.0235314	0.0821593	1.80384	-0.0468104	0.962664	1	no
1.g1697	1.g1697	-	1:17315140-17324718	Testes	Carcass	OK	0.46394	0.730356	0.654662	-0.907455	0.364166	0.507429	no
1.g1699	1.g1699	-	1:17329177-17348910	Testes	Carcass	OK	0.591213	1.47314	1.31714	-1.81625	0.0693314	0.133452	no
1.g17	1.g17	-	1:1000000-1198485	Testes	Carcass	NOTEST	0.00311724	0	-1.79769e+308	-1.79769e+308	0.496474	1	no
1.g170	1.g170	-	1:4057933-4096597	Testes	Carcass	OK	1.09845	1.66968	0.604105	-1.05328	0.292211	0.429291	no
1.g1712	1.g1712	-	1:17440883-17452417	Testes	Carcass	OK	3.32162	12.8235	1.94884	-3.77924	0.000157306	0.00063082	yes
1.g1717	1.g1717	-	1:17462663-17469963	Testes	Carcass	OK	0.224021	5.99238	4.74143	-2.96729	0.0030044	0.00887033	yes
1.g1719	1.g1719	-	1:17472566-17475163	Testes	Carcass	OK	0.27083	0.10764	-1.33118	1.37236	0.169951	0.279259	no
1.g1729	1.g1729	-	1:17537193-17543077	Testes	Carcass	OK	0.194658	0.74418	1.93471	-0.494159	0.621194	0.750847	no
1.g1730	1.g1730	-	1:17537193-17543077	Testes	Carcass	OK	0.222485	0.279292	0.328065	-0.110262	0.912201	0.964495	no
1.g1733	1.g1733	-	1:17565807-17568613	Testes	Carcass	OK	0.214339	0.928683	2.11529	-2.54494	0.0109296	0.0276712	yes
1.g1736	1.g1736	-	1:17573487-17588121	Testes	Carcass	LOWDATA	2.76719	3.14958	0.186736	0	1	1	no
1.g1738	1.g1738	-	1:17588167-17591009	Testes	Carcass	OK	55.0244	110.315	1.00349	-1.83582	0.0663842	0.1288	no
1.g1740	1.g1740	-	1:17593329-17603637	Testes	Carcass	OK	1.04533	3.03526	1.53786	-1.12675	0.259847	0.391529	no
1.g1741	1.g1741	-	1:17603684-17611437	Testes	Carcass	NOTEST	0.194718	0.327757	0.751239	-0.257829	0.796539	1	no
1.g1748	1.g1748	-	1:17642947-17657737	Testes	Carcass	OK	18.8703	211.838	3.48877	-4.20694	2.58857e-05	0.000122316	yes
1.g1749	1.g1749	-	1:17642947-17657737	Testes	Carcass	OK	6.34541	67.0956	3.40243	-2.38739	0.0169686	0.0404211	yes
1.g175	1.g175	-	1:4110136-4121207	Testes	Carcass	OK	1.42505	6.05522	2.08717	-0.648883	0.516414	0.659032	no
1.g1752	1.g1752	-	1:17659993-17693237	Testes	Carcass	OK	3.92816	6.11687	0.63894	-1.21079	0.225976	0.350807	no
1.g1753	1.g1753	-	1:17693337-17723034	Testes	Carcass	OK	0.853639	10.8901	3.67325	-0.581549	0.560871	0.700613	no
1.g1756	1.g1756	-	1:17693337-17723034	Testes	Carcass	OK	1.04348	19.0792	4.19253	-1.42982	0.15277	0.256676	no
1.g1758	1.g1758	-	1:17724066-17732746	Testes	Carcass	OK	0.441946	0.439244	-0.0088473	0.00225096	0.998204	0.999554	no
1.g176	1.g176	-	1:4110136-4121207	Testes	Carcass	OK	4.66327	1.2555	-1.89308	0.545534	0.585386	0.721719	no
1.g1763	1.g1763	-	1:17737646-17754183	Testes	Carcass	OK	7.52305	16.8278	1.16146	-1.97845	0.0478776	0.0983619	no
1.g1764	1.g1764	-	1:17737646-17754183	Testes	Carcass	LOWDATA	1.32917	0.397549	-1.74132	0	1	1	no
1.g1768	1.g1768	-	1:17765346-17783785	Testes	Carcass	OK	9.88648	16.9293	0.775993	-1.36029	0.173737	0.284081	no
1.g177	1.g177	-	1:4110136-4121207	Testes	Carcass	OK	27.2918	2.68511	-3.34541	1.66874	0.0951696	0.174535	no
1.g1771	1.g1771	-	1:17790722-17792546	Testes	Carcass	OK	0.243877	0.638986	1.38963	-1.39282	0.163673	0.27086	no
1.g1772	1.g1772	-	1:17796896-17821846	Testes	Carcass	OK	1.33625	5.81172	2.12077	-3.75666	0.000172199	0.000684119	yes
1.g1774	1.g1774	-	1:17826402-17828276	Testes	Carcass	OK	1.28532	0.746649	-0.783628	1.0302	0.302915	0.441073	no
1.g1777	1.g1777	-	1:17834549-17923030	Testes	Carcass	OK	18.3323	52.4103	1.51546	-1.8298	0.0672806	0.130185	no
1.g178	1.g178	-	1:4110136-4121207	Testes	Carcass	OK	8.83147	12.7965	0.53502	-0.287464	0.773757	0.872724	no
1.g1780	1.g1780	-	1:17943624-17960524	Testes	Carcass	OK	46.8579	27.7319	-0.756747	1.16444	0.244245	0.37336	no
1.g1782	1.g1782	-	1:17960572-17963364	Testes	Carcass	OK	1.25143	2.2078	0.819028	-0.953607	0.340283	0.481436	no
1.g1783	1.g1783	-	1:17963464-17976439	Testes	Carcass	OK	1.74345	8.70626	2.32011	-3.86974	0.000108951	0.00045378	yes
1.g1786	1.g1786	-	1:18002145-18028448	Testes	Carcass	OK	0.134179	0.533833	1.99223	-0.347214	0.72843	0.837883	no
1.g1787	1.g1787	-	1:18002145-18028448	Testes	Carcass	OK	0.255313	0.0208872	-3.61157	0.162806	0.870671	0.938133	no
1.g1788	1.g1788	-	1:18042654-18044586	Testes	Carcass	OK	0.726546	0.0778763	-3.2218	1.88625	0.0592611	0.117238	no
1.g1790	1.g1790	-	1:18050465-18055777	Testes	Carcass	OK	2.38308	1.16336	-1.03453	0.93128	0.351708	0.494492	no
1.g1793	1.g1793	-	1:18061472-18074044	Testes	Carcass	LOWDATA	0	0	0	0	1	1	no
1.g1795	1.g1795	-	1:18074357-18076606	Testes	Carcass	OK	7.05842	3.72659	-0.921487	1.50905	0.131286	0.227524	no
1.g1797	1.g1797	-	1:18086877-18087602	Testes	Carcass	OK	1.20629	0.348542	-1.79117	1.38707	0.165421	0.273415	no
1.g1799	1.g1799	-	1:18092427-18101024	Testes	Carcass	OK	44.7311	88.6173	0.98631	-0.634106	0.526012	0.668405	no
1.g18	1.g18	-	1:1000000-1198485	Testes	Carcass	NOTEST	0.127297	0.339993	1.4173	-0.625402	0.531707	1	no
1.g180	1.g180	-	1:4137701-4139766	Testes	Carcass	OK	0.632066	1.02439	0.696613	-0.811481	0.417089	0.56332	no
1.g1801	1.g1801	-	1:18102472-18104537	Testes	Carcass	OK	2.5486	22.4049	3.13604	-5.47434	4.39143e-08	3.66089e-07	yes
1.g1802	1.g1802	-	1:18106467-18107675	Testes	Carcass	OK	1.20651	6.14361	2.34824	-3.42028	0.000625564	0.00219389	yes
1.g1804	1.g1804	-	1:18109546-18113596	Testes	Carcass	OK	40.4259	56.3326	0.47869	-0.853775	0.39323	0.53851	no
1.g1805	1.g1805	-	1:18109546-18113596	Testes	Carcass	OK	34.681	12.3374	-1.4911	0.502965	0.614989	0.746637	no
1.g1807	1.g1807	-	1:18113777-18114873	Testes	Carcass	OK	14.8198	1.00329	-3.88471	5.41191	6.23551e-08	5.00293e-07	yes
1.g1811	1.g1811	-	1:18133677-18134672	Testes	Carcass	OK	8.8897	22.8989	1.36507	-2.38807	0.016937	0.0403548	yes
1.g1813	1.g1813	-	1:18139540-18146887	Testes	Carcass	OK	0.762595	4.12438	2.43519	-0.931048	0.351829	0.494532	no
1.g1814	1.g1814	-	1:18152974-18154897	Testes	Carcass	NOTEST	0.0900063	0.414804	2.20433	-2.26967	0.0232279	1	no
1.g1815	1.g1815	-	1:18155827-18159114	Testes	Carcass	OK	254.44	19.1925	-3.72871	5.5861	2.32231e-08	2.06839e-07	yes
1.g1817	1.g1817	-	1:18159154-18162199	Testes	Carcass	OK	0.330848	0.217494	-0.605196	0.0137786	0.989007	0.996754	no
1.g1819	1.g1819	-	1:18191569-18208931	Testes	Carcass	OK	135.878	7.5042	-4.17846	6.78416	1.16764e-11	2.94042e-10	yes
1.g1820	1.g1820	-	1:18208932-18243199	Testes	Carcass	NOTEST	0.133868	0.111865	-0.259048	0.0608654	0.951466	1	no
1.g1824	1.g1824	-	1:18389523-18394894	Testes	Carcass	NOTEST	0.00799458	0	-1.79769e+308	-1.79769e+308	0.215797	1	no
1.g1826	1.g1826	-	1:18402183-18403771	Testes	Carcass	NOTEST	0.19615	0.0794989	-1.30295	1.04395	0.296506	1	no
1.g1829	1.g1829	-	1:18413746-18446973	Testes	Carcass	OK	0.397044	2.76868	2.80183	-4.38206	1.17565e-05	5.97844e-05	yes
1.g183	1.g183	-	1:4151764-4152751	Testes	Carcass	OK	0.382582	7.93553	4.37448	-1.74852	0.0803733	0.151537	no
1.g1831	1.g1831	-	1:18463120-18465863	Testes	Carcass	NOTEST	0.118893	0.283464	1.2535	-1.10301	0.270022	1	no
1.g1837	1.g1837	-	1:18495498-18499563	Testes	Carcass	OK	8.36952	1.16335	-2.84685	0.775151	0.43825	0.584717	no
1.g184	1.g184	-	1:4152752-4153741	Testes	Carcass	OK	5.31522	73.1429	3.78252	-6.51702	7.17169e-11	1.36761e-09	yes
1.g1842	1.g1842	-	1:18516415-18524708	Testes	Carcass	OK	1.7712	43.8033	4.62824	-6.49991	8.03688e-11	1.49262e-09	yes
1.g1844	1.g1844	-	1:18531729-18547883	Testes	Carcass	OK	25.1958	11.5505	-1.12523	0.68003	0.496486	0.640335	no
1.g1847	1.g1847	-	1:18549614-18552540	Testes	Carcass	LOWDATA	1.59808	0	-1.79769e+308	0	1	1	no
1.g1849	1.g1849	-	1:18555454-18557423	Testes	Carcass	NOTEST	0.0284826	0.271892	3.25488	-2.54541	0.0109149	1	no
1.g1851	1.g1851	-	1:18564513-18598066	Testes	Carcass	NOTEST	0.0692474	0.175216	1.33931	-0.0628313	0.949901	1	no
1.g1854	1.g1854	-	1:18600135-18603953	Testes	Carcass	OK	0.395689	3.41517	3.10952	-0.894827	0.37088	0.513966	no
1.g1855	1.g1855	-	1:18600135-18603953	Testes	Carcass	OK	2.69854	2.90757	0.107638	-0.0796142	0.936544	0.976829	no
1.g1857	1.g1857	-	1:18608493-18615098	Testes	Carcass	OK	1.46491	1.10824	-0.402546	0.164916	0.86901	0.937486	no
1.g1859	1.g1859	-	1:18615169-18618703	Testes	Carcass	OK	14.4081	36.5378	1.34251	-2.46411	0.0137354	0.0336115	yes
1.g1860	1.g1860	-	1:18623913-18625116	Testes	Carcass	OK	0.290398	0.850135	1.54966	-1.72516	0.0844982	0.157948	no
1.g1866	1.g1866	-	1:18643015-18646563	Testes	Carcass	OK	339.725	23.662	-3.84372	3.36063	0.000777656	0.00265917	yes
1.g1868	1.g1868	-	1:18646611-18649201	Testes	Carcass	OK	0	0.581804	1.79769e+308	1.79769e+308	0.328634	0.469057	no
1.g1870	1.g1870	-	1:18664067-18689013	Testes	Carcass	OK	0.184257	1.52882	3.05263	-3.80972	0.000139126	0.00056707	yes
1.g1871	1.g1871	-	1:18695902-18709607	Testes	Carcass	OK	0.199671	1.24425	2.63958	-3.16263	0.00156353	0.0049554	yes
1.g1872	1.g1872	-	1:18709722-18711988	Testes	Carcass	OK	3.55134	12.1664	1.77647	-3.25417	0.00113725	0.0037449	yes
1.g1874	1.g1874	-	1:18723336-18737002	Testes	Carcass	OK	0.823828	4.66029	2.50001	-1.1016	0.270638	0.403876	no
1.g1877	1.g1877	-	1:18755254-18797382	Testes	Carcass	OK	2.53658	6.00243	1.24266	-1.31051	0.190025	0.30543	no
1.g1878	1.g1878	-	1:18755254-18797382	Testes	Carcass	OK	0.32933	1.81254	2.46041	-0.32604	0.744394	0.850929	no
1.g1879	1.g1879	-	1:18755254-18797382	Testes	Carcass	OK	1.02115	0.485838	-1.07165	0.317072	0.751189	0.856222	no
1.g1880	1.g1880	-	1:18797482-18801168	Testes	Carcass	OK	11.2583	8.55368	-0.396372	0.747245	0.454916	0.60102	no
1.g1883	1.g1883	-	1:18816925-18825042	Testes	Carcass	OK	2.62514	30.5633	3.54133	-6.03244	1.61499e-09	1.95538e-08	yes
1.g1888	1.g1888	-	1:18838732-18841960	Testes	Carcass	OK	7.94451	15.0801	0.924615	-1.43139	0.152319	0.256159	no
1.g189	1.g189	-	1:4174061-4189711	Testes	Carcass	OK	1.58621	1.77161	0.159476	-0.031001	0.975269	0.993344	no
1.g1893	1.g1893	-	1:18862071-18872483	Testes	Carcass	NOTEST	0.161645	0	-1.79769e+308	-1.79769e+308	0.0239559	1	no
1.g1894	1.g1894	-	1:18889193-18895691	Testes	Carcass	OK	0.150117	1.99246	3.7304	-4.99841	5.7806e-07	3.79883e-06	yes
1.g1895	1.g1895	-	1:18895997-18898863	Testes	Carcass	OK	2.13943	0.0413215	-5.69419	4.69068	2.72299e-06	1.55919e-05	yes
1.g1896	1.g1896	-	1:18899105-18900163	Testes	Carcass	OK	1.76775	0.0876853	-4.33343	3.30265	0.00095776	0.00321326	yes
1.g19	1.g19	-	1:1000000-1198485	Testes	Carcass	NOTEST	0.00225565	0.00336111	0.575392	-0.0119478	0.990467	1	no
1.g190	1.g190	-	1:4174061-4189711	Testes	Carcass	OK	46.2939	10.494	-2.14126	1.14849	0.250767	0.380678	no
1.g1900	1.g1900	-	1:18919526-18966153	Testes	Carcass	OK	5.2501	19.2898	1.87742	-3.40043	0.000672789	0.0023403	yes
1.g1902	1.g1902	-	1:18981519-19004343	Testes	Carcass	OK	3.25649	12.9339	1.98977	-3.80016	0.000144605	0.000585825	yes
1.g1904	1.g1904	-	1:19014169-19068173	Testes	Carcass	OK	11.026	13.3487	0.275792	-0.210022	0.83365	0.913832	no
1.g1905	1.g1905	-	1:19014169-19068173	Testes	Carcass	OK	5.25802	2.42607	-1.1159	0.657835	0.510644	0.653779	no
1.g1908	1.g1908	-	1:19072186-19073463	Testes	Carcass	OK	2.66064	0.238157	-3.48179	3.69027	0.000224016	0.000869598	yes
1.g1911	1.g1911	-	1:19076613-19077751	Testes	Carcass	OK	13.5134	7.47688	-0.853878	1.42967	0.152811	0.256689	no
1.g1914	1.g1914	-	1:19081163-19081734	Testes	Carcass	OK	1.44241	2.30112	0.673857	-0.773432	0.439267	0.585927	no
1.g1915	1.g1915	-	1:19081833-19082407	Testes	Carcass	OK	0.199874	0.628003	1.65168	-1.34385	0.178998	0.290947	no
1.g1916	1.g1916	-	1:19082753-19083187	Testes	Carcass	OK	0.17317	1.0561	2.60849	-1.73412	0.0828962	0.155525	no
1.g1925	1.g1925	-	1:19123513-19133724	Testes	Carcass	OK	16.8301	1.09872	-3.93714	6.40709	1.48319e-10	2.48259e-09	yes
1.g1927	1.g1927	-	1:19158739-19213283	Testes	Carcass	OK	0.419144	2.2447	2.421	-0.234463	0.814625	0.901382	no
1.g1931	1.g1931	-	1:19233118-19238669	Testes	Carcass	OK	95.8377	6.80939	-3.815	6.73577	1.63063e-11	3.85254e-10	yes
1.g1933	1.g1933	-	1:19243613-19245319	Testes	Carcass	OK	0.0830466	0.741838	3.15911	-3.01519	0.00256821	0.00772559	yes
1.g1934	1.g1934	-	1:19245923-19256293	Testes	Carcass	NOTEST	0.0155895	0.0137664	-0.179416	0.0659409	0.947425	1	no
1.g1935	1.g1935	-	1:19256733-19259237	Testes	Carcass	OK	0.182755	2.44142	3.73974	-4.72645	2.28476e-06	1.32244e-05	yes
1.g1936	1.g1936	-	1:19261083-19262938	Testes	Carcass	NOTEST	0.0370816	0.0501269	0.434882	-0.274722	0.78353	1	no
1.g1939	1.g1939	-	1:19270741-19272383	Testes	Carcass	OK	0.387811	0.374886	-0.0489013	0.0462087	0.963144	0.988136	no
1.g1940	1.g1940	-	1:19272461-19276033	Testes	Carcass	NOTEST	0.151261	0.0766595	-0.980499	0.666098	0.505348	1	no
1.g1947	1.g1947	-	1:19303867-19309252	Testes	Carcass	OK	2.92312	2.55429	-0.194588	0.354735	0.722788	0.833332	no
1.g1948	1.g1948	-	1:19309307-19310729	Testes	Carcass	OK	2.68097	3.91122	0.544861	-0.84712	0.396928	0.542046	no
1.g1949	1.g1949	-	1:19310777-19333507	Testes	Carcass	OK	1.19113	2.11138	0.825855	-0.369763	0.711559	0.825412	no
1.g195	1.g195	-	1:4210801-4218976	Testes	Carcass	OK	36.793	10.2455	-1.84444	3.52265	0.000427262	0.00155884	yes
1.g1950	1.g1950	-	1:19310777-19333507	Testes	Carcass	OK	0.425025	1.41274	1.73288	-0.405923	0.684799	0.804596	no
1.g1951	1.g1951	-	1:19333554-19346829	Testes	Carcass	OK	16.1219	5.19034	-1.63513	1.59099	0.111612	0.199745	no
1.g1952	1.g1952	-	1:19333554-19346829	Testes	Carcass	OK	31.1609	8.77228	-1.82871	1.36495	0.172269	0.282286	no
1.g1953	1.g1953	-	1:19333554-19346829	Testes	Carcass	OK	3.47946	37.8362	3.44283	-0.850252	0.395185	0.540494	no
1.g1958	1.g1958	-	1:19390434-19392037	Testes	Carcass	OK	0.943145	0.184315	-2.35531	1.92481	0.0542535	0.10911	no
1.g1961	1.g1961	-	1:19409243-19425437	Testes	Carcass	OK	0.469776	1.76578	1.91026	-2.73921	0.00615879	0.0167823	yes
1.g1962	1.g1962	-	1:19425537-19429749	Testes	Carcass	OK	0.996754	0.373376	-1.41661	1.73992	0.0818722	0.15382	no
1.g1968	1.g1968	-	1:19472521-19479742	Testes	Carcass	OK	19.6663	45.4467	1.20845	-2.15567	0.0311094	0.0682032	no
1.g1969	1.g1969	-	1:19480491-19482753	Testes	Carcass	OK	0.381219	0.619348	0.700131	-0.221731	0.824523	0.907928	no
1.g1973	1.g1973	-	1:19491701-19493127	Testes	Carcass	OK	0.362531	0.00916304	-5.30613	1.77893	0.075251	0.143169	no
1.g1974	1.g1974	-	1:19495508-19495871	Testes	Carcass	NOTEST	0.146308	0	-1.79769e+308	-1.79769e+308	0.12298	1	no
1.g1975	1.g1975	-	1:19496801-19497855	Testes	Carcass	OK	6.42273	0.841623	-2.93194	3.9541	7.68221e-05	0.000329869	yes
1.g1977	1.g1977	-	1:19509536-19511431	Testes	Carcass	OK	6.5546	0.209588	-4.96688	5.50088	3.77911e-08	3.2004e-07	yes
1.g1978	1.g1978	-	1:19512031-19513411	Testes	Carcass	NOTEST	0.0479617	0	-1.79769e+308	-1.79769e+308	0.0750875	1	no
1.g1979	1.g1979	-	1:19513520-19525551	Testes	Carcass	NOTEST	0.186936	0.0150204	-3.63755	2.18934	0.0285718	1	no
1.g1980	1.g1980	-	1:19532765-19536951	Testes	Carcass	OK	5.86433	0.449154	-3.70669	1.56249	0.118173	0.209317	no
1.g1984	1.g1984	-	1:19563354-19564634	Testes	Carcass	OK	2.05776	0.871673	-1.23921	1.56006	0.118745	0.210016	no
1.g1985	1.g1985	-	1:19567348-19569054	Testes	Carcass	OK	0.690896	0.0948358	-2.86496	2.56259	0.0103893	0.0264981	yes
1.g1986	1.g1986	-	1:19569764-19573250	Testes	Carcass	OK	0.791204	0.123341	-2.6814	1.5395	0.123682	0.217244	no
1.g1987	1.g1987	-	1:19573826-19614924	Testes	Carcass	OK	4.66003	2.31292	-1.01063	0.632445	0.527096	0.669226	no
1.g1988	1.g1988	-	1:19616564-19617276	Testes	Carcass	NOTEST	0.0972709	0	-1.79769e+308	-1.79769e+308	0.0964731	1	no
1.g1989	1.g1989	-	1:19620914-19625224	Testes	Carcass	OK	0.702801	0.024358	-4.85065	1.19942	0.230365	0.356325	no
1.g1991	1.g1991	-	1:19650770-19655984	Testes	Carcass	OK	3.43137	0.0843181	-5.3468	2.4985	0.0124719	0.0309897	yes
1.g1992	1.g1992	-	1:19657148-19673064	Testes	Carcass	OK	0.815903	0.0427377	-4.25482	0.502635	0.615221	0.746637	no
1.g1993	1.g1993	-	1:19673111-19681794	Testes	Carcass	OK	9.63863	0.592995	-4.02274	6.15353	7.5776e-10	9.96778e-09	yes
1.g1994	1.g1994	-	1:19681840-19684594	Testes	Carcass	OK	10.5614	0.342646	-4.94593	6.79729	1.06604e-11	2.71699e-10	yes
1.g1997	1.g1997	-	1:19722506-19723749	Testes	Carcass	OK	1.19438	0.103105	-3.53408	2.4394	0.0147117	0.0356654	yes
1.g1998	1.g1998	-	1:19727789-19729129	Testes	Carcass	OK	126.958	11.1451	-3.50987	6.03939	1.54697e-09	1.88157e-08	yes
1.g1999	1.g1999	-	1:19731331-19733319	Testes	Carcass	OK	44.2199	3.20543	-3.7861	6.28702	3.23616e-10	4.88121e-09	yes
1.g2	1.g2	-	1:1295-15889	Testes	Carcass	OK	0.410789	0.745121	0.859077	-0.363576	0.716175	0.829324	no
1.g20	1.g20	-	1:1000000-1198485	Testes	Carcass	NOTEST	0.00396757	0.0182522	2.20174	-0.0393247	0.968631	1	no
1.g2001	1.g2001	-	1:19736617-19737519	Testes	Carcass	OK	5.62584	0.132963	-5.40297	4.63685	3.53752e-06	1.96756e-05	yes
1.g2004	1.g2004	-	1:19756689-19758247	Testes	Carcass	OK	11.0371	0.840805	-3.71445	2.95108	0.00316663	0.00931583	yes
1.g2005	1.g2005	-	1:19764589-19765290	Testes	Carcass	OK	9.61115	0.249283	-5.26885	5.0778	3.81836e-07	2.59721e-06	yes
1.g2008	1.g2008	-	1:19767999-19768865	Testes	Carcass	OK	145.785	10.8557	-3.74731	6.50342	7.85163e-11	1.46843e-09	yes
1.g2010	1.g2010	-	1:19770620-19775219	Testes	Carcass	OK	1.77042	2.11609	0.257308	-0.445693	0.655819	0.780768	no
1.g2011	1.g2011	-	1:19775270-19776669	Testes	Carcass	OK	0.647634	0.851401	0.39466	-0.479798	0.631371	0.759796	no
1.g2012	1.g2012	-	1:19777199-19781737	Testes	Carcass	OK	3.32499	2.18927	-0.6029	1.07978	0.280242	0.415307	no
1.g2016	1.g2016	-	1:19788225-19794999	Testes	Carcass	OK	0.419507	0.525235	0.324268	-0.0627815	0.949941	0.983167	no
1.g2017	1.g2017	-	1:19795063-19796499	Testes	Carcass	NOTEST	0.17457	0	-1.79769e+308	-1.79769e+308	0.234674	1	no
1.g2018	1.g2018	-	1:19795063-19796499	Testes	Carcass	OK	0.229714	0.481261	1.06698	-1.06885	0.285138	0.420985	no
1.g2019	1.g2019	-	1:19796764-19800140	Testes	Carcass	OK	5.05264	10.3761	1.03816	-0.492128	0.622629	0.751986	no
1.g2020	1.g2020	-	1:19796764-19800140	Testes	Carcass	LOWDATA	5.76013	2.63969	-1.12573	0	1	1	no
1.g2024	1.g2024	-	1:19827193-19831809	Testes	Carcass	OK	1.59459	1.18291	-0.430841	0.572193	0.567191	0.705518	no
1.g2026	1.g2026	-	1:19848839-19863458	Testes	Carcass	OK	0.522001	0.208441	-1.32441	1.59305	0.11115	0.199036	no
1.g2028	1.g2028	-	1:19866379-19872992	Testes	Carcass	OK	0.57805	0.151036	-1.9363	1.83411	0.0666374	0.129198	no
1.g2031	1.g2031	-	1:19877947-19898053	Testes	Carcass	OK	0.184424	0.556945	1.59451	-0.583839	0.559329	0.699341	no
1.g2032	1.g2032	-	1:19877947-19898053	Testes	Carcass	NOTEST	0.00597748	0	-1.79769e+308	-1.79769e+308	0.462174	1	no
1.g2033	1.g2033	-	1:19900429-19906991	Testes	Carcass	OK	1.09295	0.0339573	-5.00836	2.38174	0.0172311	0.0409733	yes
1.g2036	1.g2036	-	1:19920213-19923049	Testes	Carcass	OK	0.466495	0.0691279	-2.75452	2.45467	0.0141015	0.0343855	yes
1.g2044	1.g2044	-	1:19947106-19953226	Testes	Carcass	OK	7.1384	5.52474	-0.369694	0.456337	0.648148	0.774052	no
1.g2045	1.g2045	-	1:19947106-19953226	Testes	Carcass	OK	2.68955	3.32665	0.306706	-0.394139	0.693479	0.811757	no
1.g2047	1.g2047	-	1:19955059-19958614	Testes	Carcass	OK	0.632204	0.135235	-2.22493	2.62315	0.00871202	0.0226585	yes
1.g2050	1.g2050	-	1:19963159-19997673	Testes	Carcass	OK	5.33695	4.93927	-0.111716	0.199267	0.842054	0.919834	no
1.g2051	1.g2051	-	1:19997676-19998919	Testes	Carcass	OK	108.323	9.20682	-3.55649	6.10449	1.0313e-09	1.31111e-08	yes
1.g2052	1.g2052	-	1:19999375-19999999	Testes	Carcass	OK	30.6772	1.78851	-4.10034	5.2812	1.2834e-07	9.62459e-07	yes
1.g2056	1.g2056	-	1:20028321-20055013	Testes	Carcass	OK	1.68842	0.73863	-1.19275	0.681397	0.49562	0.639682	no
1.g2059	1.g2059	-	1:20079871-20081177	Testes	Carcass	OK	0.428452	13.2102	4.94638	-6.55044	5.73679e-11	1.12204e-09	yes
1.g206	1.g206	-	1:4274111-4290701	Testes	Carcass	OK	0.398627	3.68988	3.21046	-4.64327	3.42936e-06	1.91439e-05	yes
1.g2066	1.g2066	-	1:20105645-20109071	Testes	Carcass	OK	1.54006	0.368018	-2.06514	2.386	0.0170327	0.0405556	yes
1.g2067	1.g2067	-	1:20110471-20129146	Testes	Carcass	OK	0.171472	0.578499	1.75434	-0.00508007	0.995947	0.998796	no
1.g207	1.g207	-	1:4291728-4296625	Testes	Carcass	OK	0.47884	4.86344	3.34436	-5.40447	6.50016e-08	5.20354e-07	yes
1.g2070	1.g2070	-	1:20143981-20144663	Testes	Carcass	NOTEST	0.0811173	0	-1.79769e+308	-1.79769e+308	0.0980934	1	no
1.g2071	1.g2071	-	1:20145487-20146361	Testes	Carcass	NOTEST	0	0	0	0	1	1	no
1.g2072	1.g2072	-	1:20147141-20147817	Testes	Carcass	NOTEST	0.015103	0	-1.79769e+308	-1.79769e+308	0.271858	1	no
1.g2073	1.g2073	-	1:20148451-20149112	Testes	Carcass	NOTEST	0.0105207	0	-1.79769e+308	-1.79769e+308	0.308595	1	no
1.g2075	1.g2075	-	1:20149922-20194401	Testes	Carcass	OK	9.3651	10.5413	0.170681	-0.223503	0.823144	0.907216	no
1.g2076	1.g2076	-	1:20197605-20199233	Testes	Carcass	OK	0.530165	0	-1.79769e+308	-1.79769e+308	0.460928	0.607235	no
1.g2077	1.g2077	-	1:20200395-20200885	Testes	Carcass	OK	0.339654	0.112496	-1.5942	0.788329	0.430504	0.577267	no
1.g2078	1.g2078	-	1:20200966-20202018	Testes	Carcass	LOWDATA	55.5693	3.51019	-3.98467	0	1	1	no
1.g208	1.g208	-	1:4298108-4298997	Testes	Carcass	OK	0.865558	10.6166	3.61655	-5.11508	3.13615e-07	2.15792e-06	yes
1.g2083	1.g2083	-	1:20216115-20236538	Testes	Carcass	OK	0.687877	1.52101	1.14481	-1.66769	0.0953771	0.174855	no
1.g2084	1.g2084	-	1:20236585-20237259	Testes	Carcass	OK	1.78335	0.0777592	-4.51943	2.46615	0.0136576	0.0334517	yes
1.g2088	1.g2088	-	1:20242955-20247135	Testes	Carcass	OK	1.90036	0.604881	-1.65155	0.828071	0.40763	0.553757	no
1.g21	1.g21	-	1:1199835-1388320	Testes	Carcass	OK	0.2545	0.786758	1.62826	-1.34119	0.179859	0.291947	no
1.g2101	1.g2101	-	1:20290175-20291969	Testes	Carcass	OK	3.34218	0.156891	-4.41295	4.53161	5.85368e-06	3.14128e-05	yes
1.g2104	1.g2104	-	1:20298885-20301096	Testes	Carcass	OK	32.2009	2.78753	-3.53004	5.86739	4.42707e-09	4.71352e-08	yes
1.g2105	1.g2105	-	1:20301183-20303235	Testes	Carcass	OK	84.6584	171.049	1.01469	-1.95279	0.050845	0.103247	no
1.g2110	1.g2110	-	1:20328675-20330365	Testes	Carcass	OK	1.19572	6.25078	2.38616	-0.847811	0.396544	0.541728	no
1.g2111	1.g2111	-	1:20330565-20335203	Testes	Carcass	OK	5.57866	13.1787	1.24021	-1.89772	0.0577334	0.114686	no
1.g212	1.g212	-	1:4323285-4324808	Testes	Carcass	OK	1.1461	0.413785	-1.46978	1.58272	0.113486	0.202628	no
1.g2136	1.g2136	-	1:20416378-20417394	Testes	Carcass	OK	1.96041	0.804684	-1.28466	0.343717	0.731059	0.840183	no
1.g2138	1.g2138	-	1:20422774-20425268	Testes	Carcass	OK	31.8535	11.6996	-1.44499	2.6413	0.00825876	0.0216271	yes
1.g2143	1.g2143	-	1:20438194-20441499	Testes	Carcass	OK	0.761293	3.65673	2.26403	-3.54091	0.000398753	0.00146989	yes
1.g2144	1.g2144	-	1:20441505-20442214	Testes	Carcass	NOTEST	0.0904072	0.44466	2.29819	-1.36914	0.170956	1	no
1.g2145	1.g2145	-	1:20442265-20443594	Testes	Carcass	OK	0.224133	0.286981	0.356601	-0.336044	0.736837	0.845368	no
1.g2146	1.g2146	-	1:20444314-20446111	Testes	Carcass	NOTEST	0.113862	0.0718825	-0.663573	0.520972	0.602386	1	no
1.g2147	1.g2147	-	1:20446254-20449957	Testes	Carcass	OK	419.329	620.774	0.565984	-0.750921	0.4527	0.598612	no
1.g215	1.g215	-	1:4350818-4387667	Testes	Carcass	OK	2.58018	11.886	2.20373	-0.793474	0.427502	0.574104	no
1.g2151	1.g2151	-	1:20462984-20466498	Testes	Carcass	OK	0.763087	13.8503	4.18192	-2.13166	0.0330349	0.0718345	no
1.g2156	1.g2156	-	1:20486954-20495218	Testes	Carcass	OK	0.706135	0.864384	0.291727	-0.135415	0.892284	0.952307	no
1.g2160	1.g2160	-	1:20511363-20512465	Testes	Carcass	OK	84.775	4.94927	-4.09835	6.90877	4.88853e-12	1.37381e-10	yes
1.g2161	1.g2161	-	1:20512516-20513655	Testes	Carcass	OK	11.0313	0.853597	-3.6919	4.851	1.2284e-06	7.49178e-06	yes
1.g2162	1.g2162	-	1:20513736-20514775	Testes	Carcass	OK	12.4264	0.689669	-4.17136	4.96212	6.97284e-07	4.49113e-06	yes
1.g2166	1.g2166	-	1:20526795-20538292	Testes	Carcass	OK	0.792217	9.63092	3.6037	-2.24721	0.0246267	0.0557771	no
1.g2167	1.g2167	-	1:20538832-20539825	Testes	Carcass	OK	48.6308	19.1563	-1.34405	2.31912	0.0203887	0.0473728	yes
1.g217	1.g217	-	1:4350818-4387667	Testes	Carcass	OK	0.241161	1.77529	2.87999	-0.15744	0.874898	0.941364	no
1.g2171	1.g2171	-	1:20555095-20557390	Testes	Carcass	OK	9.68519	7.05579	-0.456973	0.824765	0.409505	0.555668	no
1.g2174	1.g2174	-	1:20585757-20591555	Testes	Carcass	OK	0.0772793	1.65289	4.41877	-5.45636	4.85985e-08	4.0076e-07	yes
1.g2175	1.g2175	-	1:20591655-20619620	Testes	Carcass	OK	0.368015	0.249697	-0.559585	0.541814	0.587946	0.723851	no
1.g2177	1.g2177	-	1:20624305-20626764	Testes	Carcass	OK	0.624071	2.67051	2.09733	-3.04803	0.00230348	0.00700823	yes
1.g218	1.g218	-	1:4387669-4389738	Testes	Carcass	NOTEST	0.0788852	0.0619201	-0.349346	0.247735	0.804339	1	no
1.g2180	1.g2180	-	1:20636951-20651095	Testes	Carcass	OK	2.43725	0.227943	-3.41851	4.89211	9.97624e-07	6.22655e-06	yes
1.g2181	1.g2181	-	1:20651195-20662629	Testes	Carcass	OK	0.966925	0.59168	-0.708586	1.11743	0.263809	0.396122	no
1.g2184	1.g2184	-	1:20701628-20706045	Testes	Carcass	OK	0.0235563	6.07555	8.01076	-8.05267	8.88178e-16	7.46839e-14	yes
1.g2185	1.g2185	-	1:20714640-20721820	Testes	Carcass	OK	1.20463	5.36395	2.15471	-3.73225	0.000189777	0.000746247	yes
1.g2186	1.g2186	-	1:20736500-20740120	Testes	Carcass	OK	1.86339	2.25399	0.274549	-0.449145	0.653327	0.778409	no
1.g2187	1.g2187	-	1:20740850-20742014	Testes	Carcass	OK	0.0356829	0.919249	4.68715	-3.6186	0.000296204	0.00112368	yes
1.g2188	1.g2188	-	1:20743968-20753890	Testes	Carcass	OK	0.0422648	0.904592	4.41974	-4.8453	1.26423e-06	7.68395e-06	yes
1.g2191	1.g2191	-	1:20768009-20774850	Testes	Carcass	OK	0.242907	0.69189	1.51014	-2.06564	0.0388626	0.0824257	no
1.g2192	1.g2192	-	1:20775330-20778879	Testes	Carcass	OK	3.67811	3.86001	0.0696423	-0.105076	0.916316	0.96693	no
1.g2193	1.g2193	-	1:20775330-20778879	Testes	Carcass	OK	4.89853	4.09135	-0.259771	0.135195	0.892458	0.952389	no
1.g2194	1.g2194	-	1:20779351-20785580	Testes	Carcass	OK	0.331293	0.0830119	-1.99672	2.04887	0.0404752	0.0852366	no
1.g2195	1.g2195	-	1:20785676-20786880	Testes	Carcass	OK	0.347871	0	-1.79769e+308	-1.79769e+308	0.01108	0.0279725	yes
1.g2196	1.g2196	-	1:20786934-20787340	Testes	Carcass	OK	0.3878	0	-1.79769e+308	-1.79769e+308	0.0600419	0.118497	no
1.g2198	1.g2198	-	1:20794201-20797930	Testes	Carcass	OK	0.0899406	2.62882	4.8693	-5.98259	2.19619e-09	2.53547e-08	yes
1.g22	1.g22	-	1:1399879-1571680	Testes	Carcass	OK	1.25601	1.5624	0.314918	-0.34519	0.729951	0.839251	no
1.g2203	1.g2203	-	1:20840779-20841634	Testes	Carcass	OK	138.579	9.85149	-3.81422	6.37677	1.80867e-10	2.98067e-09	yes
1.g2205	1.g2205	-	1:20846829-20857040	Testes	Carcass	OK	0.0847448	1.14774	3.75953	-4.60706	4.08409e-06	2.24467e-05	yes
1.g2206	1.g2206	-	1:20858204-20860999	Testes	Carcass	NOTEST	0.0956702	0	-1.79769e+308	-1.79769e+308	0.0511474	1	no
1.g2208	1.g2208	-	1:20865944-20867359	Testes	Carcass	OK	22.4094	0.6458	-5.11687	7.14538	8.97504e-13	3.29362e-11	yes
1.g2209	1.g2209	-	1:20867407-20868839	Testes	Carcass	OK	11.8318	0.743572	-3.99206	5.24217	1.58699e-07	1.16852e-06	yes
1.g2212	1.g2212	-	1:20882239-20884038	Testes	Carcass	NOTEST	0.0543489	0.0526007	-0.047171	0.031386	0.974962	1	no
1.g2213	1.g2213	-	1:20884189-20889747	Testes	Carcass	NOTEST	0.0663322	0.0347882	-0.931113	0.834329	0.404096	1	no
1.g2214	1.g2214	-	1:20890710-20893961	Testes	Carcass	OK	8.38332	29.7412	1.82687	-3.5347	0.000408246	0.00150074	yes
1.g2215	1.g2215	-	1:20894066-20899139	Testes	Carcass	LOWDATA	0.604543	0.544603	-0.150639	0	1	1	no
1.g2216	1.g2216	-	1:20894066-20899139	Testes	Carcass	OK	0.226546	0.204162	-0.150084	0.0567368	0.954755	0.984819	no
1.g2219	1.g2219	-	1:20903999-20904699	Testes	Carcass	OK	0.212683	0.352172	0.727578	-0.100622	0.919851	0.968859	no
1.g222	1.g222	-	1:4393528-4396963	Testes	Carcass	LOWDATA	1.48556	3.6003	1.27711	0	1	1	no
1.g2220	1.g2220	-	1:20907559-20925027	Testes	Carcass	OK	2.80826	29.8136	3.40823	-5.98203	2.20379e-09	2.5415e-08	yes
1.g2227	1.g2227	-	1:20945076-20945639	Testes	Carcass	OK	6.8853	0.528008	-3.70489	3.73517	0.000187588	0.000739024	yes
1.g223	1.g223	-	1:4397868-4399088	Testes	Carcass	OK	1.18237	0.525502	-1.16991	1.31794	0.187523	0.302182	no
1.g2234	1.g2234	-	1:20974749-20977994	Testes	Carcass	OK	20.2216	4.41714	-2.19471	3.76429	0.00016702	0.000666521	yes
1.g2235	1.g2235	-	1:20978050-20981599	Testes	Carcass	OK	0.996837	2.41458	1.27634	-0.38086	0.703307	0.819489	no
1.g2237	1.g2237	-	1:20981745-20983239	Testes	Carcass	OK	0.358318	2.25041	2.65087	-3.39179	0.000694377	0.00240252	yes
1.g2238	1.g2238	-	1:20983341-20998309	Testes	Carcass	OK	0.216151	0.527513	1.28717	-1.56133	0.118445	0.209556	no
1.g2244	1.g2244	-	1:21022588-21023151	Testes	Carcass	NOTEST	0.0337228	0.195786	2.53748	-0.61923	0.535765	1	no
1.g2252	1.g2252	-	1:21054695-21057468	Testes	Carcass	OK	0.0617838	6.62391	6.74431	-8.19932	2.22045e-16	2.08001e-14	yes
1.g2254	1.g2254	-	1:21092258-21114423	Testes	Carcass	OK	0.427116	0.262651	-0.701482	0.14522	0.884537	0.947629	no
1.g2256	1.g2256	-	1:21115378-21116647	Testes	Carcass	OK	30.8405	12.2728	-1.32936	2.41615	0.0156856	0.0377438	yes
1.g2262	1.g2262	-	1:21131739-21133358	Testes	Carcass	OK	1.39897	2.81368	1.00809	-1.36337	0.172766	0.282884	no
1.g2264	1.g2264	-	1:21135400-21137628	Testes	Carcass	OK	20.6689	14.8615	-0.475879	0.787528	0.430973	0.577605	no
1.g2266	1.g2266	-	1:21143988-21144763	Testes	Carcass	OK	0.220799	0	-1.79769e+308	-1.79769e+308	0.133869	0.23125	no
1.g2269	1.g2269	-	1:21147668-21149554	Testes	Carcass	OK	0.402731	0.0224678	-4.16388	0.687543	0.49174	0.636058	no
1.g2270	1.g2270	-	1:21164588-21185576	Testes	Carcass	OK	0.339105	5.04643	3.89546	-5.92664	3.092e-09	3.42171e-08	yes
1.g2272	1.g2272	-	1:21219884-21236128	Testes	Carcass	OK	8.87797	3.33804	-1.41123	0.454078	0.649773	0.775385	no
1.g2274	1.g2274	-	1:21219884-21236128	Testes	Carcass	OK	0.377891	1.68384	2.15571	-0.315812	0.752145	0.856855	no
1.g2276	1.g2276	-	1:21236174-21238479	Testes	Carcass	OK	7.62509	20.127	1.40031	-2.70235	0.00688511	0.0184507	yes
1.g2278	1.g2278	-	1:21241671-21270539	Testes	Carcass	OK	0.662272	0.352048	-0.911653	0.0301804	0.975923	0.993439	no
1.g2279	1.g2279	-	1:21241671-21270539	Testes	Carcass	OK	1.60924	3.99661	1.3124	-0.21197	0.83213	0.912836	no
1.g228	1.g228	-	1:4426618-4430872	Testes	Carcass	OK	1.03101	0.278518	-1.88821	0.407239	0.683832	0.804079	no
1.g2281	1.g2281	-	1:21278866-21288114	Testes	Carcass	NOTEST	0.050777	0	-1.79769e+308	-1.79769e+308	0.489918	1	no
1.g2282	1.g2282	-	1:21278866-21288114	Testes	Carcass	OK	5.02952	7.64478	0.604055	-0.824132	0.409865	0.556014	no
1.g2287	1.g2287	-	1:21296104-21298938	Testes	Carcass	OK	5.63805	1.63431	-1.78652	0.307912	0.758149	0.861039	no
1.g2288	1.g2288	-	1:21296104-21298938	Testes	Carcass	LOWDATA	14.5273	6.7517	-1.10544	0	1	1	no
1.g2291	1.g2291	-	1:21315837-21317997	Testes	Carcass	OK	0.221505	1.43974	2.70039	-3.38203	0.000719512	0.00248001	yes
1.g2294	1.g2294	-	1:21327260-21336458	Testes	Carcass	OK	38.0197	81.195	1.09464	-0.749054	0.453825	0.599875	no
1.g2295	1.g2295	-	1:21327260-21336458	Testes	Carcass	OK	0.78517	0.681516	-0.204259	0.0118109	0.990576	0.997443	no
1.g2299	1.g2299	-	1:21383831-21391842	Testes	Carcass	OK	0.0146035	7.27601	8.96069	-2.53224	0.0113336	0.0285317	yes
1.g2300	1.g2300	-	1:21392225-21409277	Testes	Carcass	OK	0.618799	0.284284	-1.12214	1.48509	0.13752	0.235954	no
1.g2302	1.g2302	-	1:21426090-21436707	Testes	Carcass	OK	2.47577	14.9343	2.59268	-3.75034	0.000176598	0.000699515	yes
1.g2303	1.g2303	-	1:21438286-21460797	Testes	Carcass	OK	0.188602	0.485295	1.36352	-1.84495	0.0650442	0.126707	no
1.g2304	1.g2304	-	1:21489167-21491726	Testes	Carcass	OK	27.2247	1.13642	-4.58235	7.24984	4.17222e-13	1.70058e-11	yes
1.g2306	1.g2306	-	1:21508754-21511145	Testes	Carcass	OK	5.54605	9.11311	0.716482	-0.024311	0.980605	0.994715	no
1.g2308	1.g2308	-	1:21581406-21583385	Testes	Carcass	OK	1.09476	0.111284	-3.2983	0.282285	0.777725	0.87572	no
1.g2309	1.g2309	-	1:21584189-21586466	Testes	Carcass	NOTEST	0.0491774	0.18197	1.88763	-1.63332	0.102401	1	no
1.g232	1.g232	-	1:4445768-4457468	Testes	Carcass	OK	35.5039	128.202	1.85237	-3.2011	0.00136906	0.0044143	yes
1.g233	1.g233	-	1:4462570-4463474	Testes	Carcass	OK	4.33206	8.8269	1.02685	-1.38516	0.166003	0.274207	no
1.g234	1.g234	-	1:4465021-4509860	Testes	Carcass	OK	5.99356	15.5334	1.37389	-0.399931	0.689207	0.808405	no
1.g235	1.g235	-	1:4465021-4509860	Testes	Carcass	OK	1.01875	1.78217	0.806843	-0.0145103	0.988423	0.996447	no
1.g236	1.g236	-	1:4509908-4514800	Testes	Carcass	OK	0.474184	0.384068	-0.304087	0.28399	0.776418	0.874709	no
1.g238	1.g238	-	1:4517920-4520859	Testes	Carcass	OK	1.02924	5.58883	2.44097	-1.34608	0.178275	0.289948	no
1.g239	1.g239	-	1:4517920-4520859	Testes	Carcass	OK	0.25413	3.18997	3.64991	-2.11014	0.0348461	0.0750395	no
1.g24	1.g24	-	1:1571681-1591530	Testes	Carcass	NOTEST	0.068937	0.147037	1.09283	-1.25914	0.207982	1	no
1.g242	1.g242	-	1:4529816-4535310	Testes	Carcass	OK	31.4401	27.1298	-0.212728	0.414651	0.678397	0.79989	no
1.g25	1.g25	-	1:1599835-1658300	Testes	Carcass	OK	4.98366	6.64211	0.414435	-0.714258	0.475068	0.621036	no
1.g250	1.g250	-	1:4553590-4554599	Testes	Carcass	OK	2.93614	4.05	0.464	-0.54832	0.583472	0.720002	no
1.g251	1.g251	-	1:4554601-4594650	Testes	Carcass	OK	18.5886	5.82493	-1.6741	2.77791	0.00547101	0.0151047	yes
1.g252	1.g252	-	1:4554601-4594650	Testes	Carcass	OK	1.47906	1.24383	-0.249889	0.0279245	0.977722	0.993903	no
1.g253	1.g253	-	1:4554601-4594650	Testes	Carcass	OK	0.995453	1.39404	0.485848	-0.0207358	0.983456	0.995148	no
1.g254	1.g254	-	1:4600160-4624762	Testes	Carcass	OK	0.808314	0.77152	-0.0672121	0.101225	0.919372	0.96872	no
1.g257	1.g257	-	1:4630215-4635894	Testes	Carcass	OK	4.41159	6.00535	0.444949	-0.558295	0.576643	0.713802	no
1.g26	1.g26	-	1:1799863-1988764	Testes	Carcass	OK	0.47606	31.7089	6.0576	-5.85629	4.7331e-09	5.00939e-08	yes
1.g261	1.g261	-	1:4641650-4643075	Testes	Carcass	OK	0.958414	0	-1.79769e+308	-1.79769e+308	0.407362	0.553534	no
1.g262	1.g262	-	1:4643114-4647541	Testes	Carcass	OK	0.391984	0.83711	1.09462	-0.818912	0.412836	0.558839	no
1.g264	1.g264	-	1:4649890-4650454	Testes	Carcass	OK	1.40611	0.31386	-2.16351	1.84357	0.0652458	0.12703	no
1.g265	1.g265	-	1:4650554-4652893	Testes	Carcass	OK	0.348982	0.247096	-0.498083	0.444123	0.656954	0.781858	no
1.g27	1.g27	-	1:1988810-1998183	Testes	Carcass	NOTEST	0.0914975	0.105184	0.201106	-0.197766	0.843228	1	no
1.g271	1.g271	-	1:4677610-4680084	Testes	Carcass	OK	7.36884	2.27141	-1.69785	1.55822	0.119181	0.210612	no
1.g273	1.g273	-	1:4680130-4685324	Testes	Carcass	OK	0.746491	6.65371	3.15596	-1.16802	0.2428	0.371524	no
1.g277	1.g277	-	1:4706220-4709994	Testes	Carcass	NOTEST	0.00658754	0.0517535	2.97385	-1.71493	0.0863581	1	no
1.g279	1.g279	-	1:4713764-4718486	Testes	Carcass	OK	14.3009	116.056	3.02065	-4.994	5.91418e-07	3.87707e-06	yes
1.g28	1.g28	-	1:1999835-2193790	Testes	Carcass	OK	0.679714	5.19054	2.93288	-2.11145	0.0347335	0.0748425	no
1.g282	1.g282	-	1:4741324-4761999	Testes	Carcass	OK	4.645	0.218848	-4.40768	6.4759	9.42457e-11	1.70874e-09	yes
1.g284	1.g284	-	1:4776502-4777844	Testes	Carcass	OK	9.48002	1.31078	-2.85446	3.98605	6.71821e-05	0.000292116	yes
1.g285	1.g285	-	1:4777944-4789655	Testes	Carcass	OK	20.1429	24.5822	0.28734	-0.398606	0.690184	0.809149	no
1.g29	1.g29	-	1:1999835-2193790	Testes	Carcass	OK	2.59772	5.40121	1.05604	-0.177131	0.859406	0.930507	no
1.g292	1.g292	-	1:4807570-4809160	Testes	Carcass	OK	12.338	2.21437	-2.47814	2.65922	0.00783228	0.0206623	yes
1.g296	1.g296	-	1:4827170-4831470	Testes	Carcass	NOTEST	0	0	0	0	1	1	no
1.g297	1.g297	-	1:4827170-4831470	Testes	Carcass	OK	3.99035	0.61201	-2.70489	1.28397	0.199154	0.316894	no
1.g3	1.g3	-	1:15935-199935	Testes	Carcass	NOTEST	0.15162	0.263307	0.796282	-0.857812	0.390997	1	no
1.g30	1.g30	-	1:2193890-2199807	Testes	Carcass	OK	0.239262	0.129635	-0.884136	0.933051	0.350793	0.493588	no
1.g303	1.g303	-	1:4861536-4862870	Testes	Carcass	OK	2.17021	0.0810064	-4.74366	4.00723	6.14345e-05	0.000269208	yes
1.g31	1.g31	-	1:2199878-2320070	Testes	Carcass	OK	1.56947	0.814714	-0.945909	0.681497	0.495557	0.639682	no
1.g311	1.g311	-	1:4876981-4931261	Testes	Carcass	OK	0.229142	0.92818	2.01816	-0.111689	0.91107	0.963997	no
1.g312	1.g312	-	1:4876981-4931261	Testes	Carcass	OK	0.60755	3.21304	2.40286	-1.55555	0.119816	0.211491	no
1.g314	1.g314	-	1:4933742-4935340	Testes	Carcass	NOTEST	0.126982	0.0548581	-1.21085	0.900479	0.367865	1	no
1.g315	1.g315	-	1:4942320-4945414	Testes	Carcass	OK	11.0752	12.6976	0.197216	-0.381862	0.702564	0.819159	no
1.g32	1.g32	-	1:2199878-2320070	Testes	Carcass	OK	0.30195	0.462944	0.616528	-0.0217603	0.982639	0.994835	no
1.g321	1.g321	-	1:4973069-5067254	Testes	Carcass	OK	0.264449	2.0841	2.97836	-0.0378132	0.969837	0.991207	no
1.g324	1.g324	-	1:5067305-5071684	Testes	Carcass	OK	12.4868	1.49358	-3.06355	1.44434	0.148644	0.251046	no
1.g328	1.g328	-	1:5089664-5102443	Testes	Carcass	OK	0.202942	4.45406	4.45598	-6.65459	2.84088e-11	6.09235e-10	yes
1.g33	1.g33	-	1:2320071-2399630	Testes	Carcass	OK	0.317201	0.730765	1.20401	-1.39765	0.162217	0.26892	no
1.g330	1.g330	-	1:5119464-5131698	Testes	Carcass	OK	0.223113	0.254886	0.192076	-0.0486809	0.961174	0.987384	no
1.g331	1.g331	-	1:5131699-5141048	Testes	Carcass	NOTEST	0.0639219	0.0953067	0.576266	-0.322786	0.746857	1	no
1.g334	1.g334	-	1:5149558-5151933	Testes	Carcass	OK	0.720711	21.0428	4.86776	-7.43399	1.05471e-13	4.89707e-12	yes
1.g338	1.g338	-	1:5160388-5166260	Testes	Carcass	OK	0.00863848	0.529294	5.93715	-0.194958	0.845426	0.921725	no
1.g34	1.g34	-	1:2399835-2450731	Testes	Carcass	OK	0.0506884	112.761	11.1193	-0.515668	0.606086	0.739787	no
1.g342	1.g342	-	1:5175155-5192438	Testes	Carcass	OK	0.0287332	0.976755	5.0872	-5.74145	9.38711e-09	9.18835e-08	yes
1.g343	1.g343	-	1:5192487-5215978	Testes	Carcass	NOTEST	0	0.314836	1.79769e+308	1.79769e+308	0.0290927	1	no
1.g344	1.g344	-	1:5216025-5231908	Testes	Carcass	NOTEST	0.0174079	0.331334	4.25047	-3.18912	0.00142708	1	no
1.g346	1.g346	-	1:5268198-5269024	Testes	Carcass	OK	2.13692	11.373	2.41201	-3.55512	0.000377807	0.00139799	yes
1.g348	1.g348	-	1:5271434-5283438	Testes	Carcass	OK	0.79389	1.63876	1.0456	-1.03297	0.301619	0.439966	no
1.g349	1.g349	-	1:5289257-5290894	Testes	Carcass	NOTEST	0.149373	0.0920092	-0.699065	0.391546	0.695394	1	no
1.g35	1.g35	-	1:2399835-2450731	Testes	Carcass	OK	42.3495	4.67115	-3.18049	1.66665	0.0955838	0.175129	no
1.g350	1.g350	-	1:5291007-5291829	Testes	Carcass	OK	73.242	6.1816	-3.56662	5.38422	7.27599e-08	5.77697e-07	yes
1.g354	1.g354	-	1:5311308-5312797	Testes	Carcass	NOTEST	0.0253553	0.0275961	0.122177	-0.0610323	0.951333	1	no
1.g355	1.g355	-	1:5313067-5324006	Testes	Carcass	OK	8.5838	15.7604	0.876617	-1.61702	0.105874	0.190953	no
1.g357	1.g357	-	1:5326417-5328748	Testes	Carcass	NOTEST	0.0002945	0.000682398	1.21235	-0.0185184	0.985225	1	no
1.g359	1.g359	-	1:5337557-5340835	Testes	Carcass	OK	0.379252	0.0118643	-4.99846	2.3396	0.0193041	0.0452577	yes
1.g361	1.g361	-	1:5364767-5382272	Testes	Carcass	OK	0.429852	1.4597	1.76377	-0.0104444	0.991667	0.997752	no
1.g365	1.g365	-	1:5396122-5397687	Testes	Carcass	OK	0.535243	12.0249	4.48969	-6.21368	5.17595e-10	7.19713e-09	yes
1.g371	1.g371	-	1:5415708-5416107	Testes	Carcass	OK	3.55886	0.217961	-4.02927	0.984113	0.32506	0.464888	no
1.g372	1.g372	-	1:5416167-5418494	Testes	Carcass	OK	0.460061	0.0561851	-3.03357	0.498523	0.618115	0.748881	no
1.g373	1.g373	-	1:5419167-5420730	Testes	Carcass	OK	0.0938657	17.8476	7.57092	-5.65883	1.5241e-08	1.41406e-07	yes
1.g376	1.g376	-	1:5431634-5437587	Testes	Carcass	OK	5.63539	1.8735	-1.58878	0.242062	0.808732	0.89776	no
1.g38	1.g38	-	1:2490516-2510460	Testes	Carcass	OK	0.491833	0.739746	0.588863	-0.0855879	0.931794	0.97498	no
1.g380	1.g380	-	1:5491737-5552516	Testes	Carcass	OK	0.455457	1.04762	1.20172	-0.580422	0.56163	0.700987	no
1.g381	1.g381	-	1:5554731-5585017	Testes	Carcass	OK	0.100045	2.53143	4.66123	-0.71868	0.472338	0.618452	no
1.g382	1.g382	-	1:5554731-5585017	Testes	Carcass	OK	0.90536	18.7853	4.37497	-4.89578	9.79159e-07	6.12204e-06	yes
1.g396	1.g396	-	1:5622244-5623479	Testes	Carcass	LOWDATA	12.8156	2.98604	-2.1016	0	1	1	no
1.g397	1.g397	-	1:5623617-5624692	Testes	Carcass	LOWDATA	5.62848	6.27991	0.157998	0	1	1	no
1.g399	1.g399	-	1:5629984-5630967	Testes	Carcass	OK	1.10182	10.9057	3.30713	-4.66019	3.15923e-06	1.77565e-05	yes
1.g40	1.g40	-	1:2539634-2586200	Testes	Carcass	OK	10.1747	4.50754	-1.17458	1.36257	0.173019	0.283168	no
1.g405	1.g405	-	1:5659733-5665034	Testes	Carcass	OK	0.0843905	3.65159	5.4353	-5.72264	1.04881e-08	1.01636e-07	yes
1.g406	1.g406	-	1:5666166-5683074	Testes	Carcass	NOTEST	0.0214878	0.165888	2.94862	-2.796	0.00517397	1	no
1.g407	1.g407	-	1:5689916-5702144	Testes	Carcass	NOTEST	0.00989143	0.0890587	3.1705	-2.41384	0.0157855	1	no
1.g41	1.g41	-	1:2586312-2612079	Testes	Carcass	NOTEST	0.18654	0.428607	1.20017	-0.246554	0.805253	1	no
1.g411	1.g411	-	1:5736229-5739294	Testes	Carcass	OK	1.24385	13.53	3.44328	-5.47448	4.38796e-08	3.66089e-07	yes
1.g413	1.g413	-	1:5741965-5757035	Testes	Carcass	OK	0.865033	6.3588	2.87793	-4.20542	2.60602e-05	0.000122923	yes
1.g415	1.g415	-	1:5760114-5775280	Testes	Carcass	OK	16.2965	0.961181	-4.08361	6.81922	9.15334e-12	2.38994e-10	yes
1.g417	1.g417	-	1:5779524-5784734	Testes	Carcass	OK	20.4431	1.48428	-3.78378	4.16691	3.08761e-05	0.000143297	yes
1.g418	1.g418	-	1:5779524-5784734	Testes	Carcass	OK	0.217749	0.0197281	-3.46434	0.114953	0.908483	0.96266	no
1.g42	1.g42	-	1:2612080-2624074	Testes	Carcass	OK	1.99566	6.41848	1.68536	-3.14897	0.00163845	0.00517052	yes
1.g421	1.g421	-	1:5786955-5791826	Testes	Carcass	LOWDATA	0	0	0	0	1	1	no
1.g422	1.g422	-	1:5795335-5795904	Testes	Carcass	OK	1.76338	2.27589	0.368084	-0.398598	0.69019	0.809149	no
1.g429	1.g429	-	1:5813234-5820380	Testes	Carcass	OK	19.6579	8.34934	-1.23538	1.91398	0.0556221	0.11138	no
1.g430	1.g430	-	1:5813234-5820380	Testes	Carcass	OK	0.371574	1.71822	2.20919	-0.27761	0.781312	0.87837	no
1.g431	1.g431	-	1:5820453-5829109	Testes	Carcass	OK	24.9689	15.6626	-0.672812	1.14704	0.251367	0.381299	no
1.g436	1.g436	-	1:5841130-5842327	Testes	Carcass	LOWDATA	0.864514	1.81364	1.06893	0	1	1	no
1.g438	1.g438	-	1:5845890-5848973	Testes	Carcass	NOTEST	0	0	0	0	1	1	no
1.g439	1.g439	-	1:5845890-5848973	Testes	Carcass	OK	1.89786	6.04441	1.67123	-2.35661	0.0184425	0.0434283	yes
1.g441	1.g441	-	1:5849452-5853214	Testes	Carcass	OK	0.273594	1.52397	2.47772	-0.224241	0.82257	0.906993	no
1.g446	1.g446	-	1:5875351-5877094	Testes	Carcass	OK	0.947625	4.06247	2.09997	-3.07363	0.00211469	0.00649677	yes
1.g450	1.g450	-	1:5898125-5900325	Testes	Carcass	NOTEST	0.102057	0.220016	1.10823	-0.00593129	0.995268	1	no
1.g451	1.g451	-	1:5907715-5908514	Testes	Carcass	OK	4.85438	0.500987	-3.27644	3.64441	0.000268011	0.00102547	yes
1.g452	1.g452	-	1:5913011-5974286	Testes	Carcass	OK	0.0184422	8.51227	8.85039	-0.0628918	0.949853	0.983167	no
1.g453	1.g453	-	1:5913011-5974286	Testes	Carcass	OK	1.59395	12.4979	2.971	-1.27367	0.20278	0.321099	no
1.g454	1.g454	-	1:5913011-5974286	Testes	Carcass	OK	1.20249	1.24641	0.0517527	-0.00382965	0.996944	0.999095	no
1.g455	1.g455	-	1:5913011-5974286	Testes	Carcass	OK	5.47015	14.7747	1.43348	-1.42456	0.154284	0.258661	no
1.g456	1.g456	-	1:5913011-5974286	Testes	Carcass	OK	0.549808	1.71043	1.63736	-0.0444805	0.964521	0.988827	no
1.g457	1.g457	-	1:5975692-5976916	Testes	Carcass	OK	9.50591	4.01056	-1.24502	2.01931	0.0434545	0.0906527	no
1.g46	1.g46	-	1:2728024-2786236	Testes	Carcass	OK	0.385355	0.106218	-1.85916	2.53436	0.0112653	0.0283799	yes
1.g462	1.g462	-	1:6002550-6046598	Testes	Carcass	OK	0.0172696	0.831238	5.58896	-2.44341	0.0145493	0.0353152	yes
1.g468	1.g468	-	1:6078031-6095485	Testes	Carcass	OK	0.986071	1.90662	0.951251	-0.215972	0.829009	0.910985	no
1.g472	1.g472	-	1:6107705-6124515	Testes	Carcass	OK	14.8698	58.4823	1.97562	-2.59046	0.00958483	0.0246642	yes
1.g474	1.g474	-	1:6128115-6175604	Testes	Carcass	OK	7.46596	18.0067	1.27013	-2.06264	0.0391472	0.0828976	no
1.g476	1.g476	-	1:6175655-6198065	Testes	Carcass	OK	0.194509	3.97083	4.35153	-4.86888	1.12232e-06	6.91987e-06	yes
1.g477	1.g477	-	1:6198115-6211429	Testes	Carcass	OK	0.213622	8.93376	5.38614	-8.73621	0	0	yes
1.g478	1.g478	-	1:6211475-6214138	Testes	Carcass	OK	0.205728	21.1524	6.68394	-9.54447	0	0	yes
1.g479	1.g479	-	1:6215860-6223105	Testes	Carcass	OK	0.833894	1.7348	1.05683	-1.77328	0.0761815	0.144604	no
1.g480	1.g480	-	1:6224814-6238228	Testes	Carcass	OK	0.630147	2.08673	1.72748	-2.33655	0.0194624	0.0455987	yes
1.g485	1.g485	-	1:6238229-6276328	Testes	Carcass	OK	6.70275	12.3097	0.876967	-0.419752	0.674667	0.79644	no
1.g489	1.g489	-	1:6284014-6373768	Testes	Carcass	OK	1.85215	2.0778	0.165856	-0.0992152	0.920967	0.969731	no
1.g492	1.g492	-	1:6373868-6411028	Testes	Carcass	OK	3.93873	39.2502	3.3169	-1.90365	0.0569552	0.113475	no
1.g493	1.g493	-	1:6412750-6415072	Testes	Carcass	OK	0.162484	0.947676	2.54409	-2.26255	0.0236637	0.0538815	no
1.g495	1.g495	-	1:6423882-6431372	Testes	Carcass	OK	4.74155	0.922613	-2.36156	3.50639	0.000454232	0.00164736	yes
1.g499	1.g499	-	1:6476164-6482352	Testes	Carcass	OK	2.93176	3.03852	0.0516043	-0.0225508	0.982009	0.99477	no
1.g5	1.g5	-	1:15935-199935	Testes	Carcass	OK	0.357243	1.1588	1.69766	-0.714534	0.474897	0.62089	no
1.g500	1.g500	-	1:6482402-6485832	Testes	Carcass	OK	2.76324	6.31792	1.19309	-0.577379	0.563683	0.702811	no
1.g501	1.g501	-	1:6485882-6486592	Testes	Carcass	OK	20.1676	2.16281	-3.22106	2.07841	0.0376717	0.0802185	no
1.g507	1.g507	-	1:6506612-6511081	Testes	Carcass	LOWDATA	37.1968	40.0453	0.106454	0	1	1	no
1.g508	1.g508	-	1:6506612-6511081	Testes	Carcass	OK	3.75496	8.39077	1.16001	-1.06946	0.284865	0.420815	no
1.g512	1.g512	-	1:6516466-6527992	Testes	Carcass	OK	30.8425	100.348	1.70202	-2.80673	0.00500476	0.0139618	yes
1.g513	1.g513	-	1:6516466-6527992	Testes	Carcass	OK	0.41759	0.353556	-0.240148	0.00193303	0.998458	0.999554	no
1.g514	1.g514	-	1:6529224-6531472	Testes	Carcass	OK	13.2869	6.78583	-0.969413	1.61344	0.10665	0.192124	no
1.g518	1.g518	-	1:6546827-6548352	Testes	Carcass	OK	14.1188	27.4731	0.960407	-1.84758	0.0646628	0.126102	no
1.g521	1.g521	-	1:6556864-6563235	Testes	Carcass	OK	2.34442	0.876806	-1.4189	1.0515	0.293027	0.430195	no
1.g526	1.g526	-	1:6629266-6632530	Testes	Carcass	OK	2.67358	0.232465	-3.52369	3.69743	0.000217797	0.000848544	yes
1.g53	1.g53	-	1:2910275-2913344	Testes	Carcass	NOTEST	0.138117	0.380546	1.46218	-0.841886	0.399852	1	no
1.g530	1.g530	-	1:6634516-6699376	Testes	Carcass	OK	1.5957	3.68749	1.20845	-0.112077	0.910763	0.963997	no
1.g534	1.g534	-	1:6729688-6760207	Testes	Carcass	OK	0.581606	0.458859	-0.341992	0.0389938	0.968895	0.991114	no
1.g540	1.g540	-	1:6763105-6772878	Testes	Carcass	OK	117.218	310.072	1.40341	-2.16783	0.0301713	0.0664877	no
1.g545	1.g545	-	1:6801165-6802819	Testes	Carcass	OK	9.02549	1.18366	-2.93075	3.7406	0.000183578	0.00072528	yes
1.g549	1.g549	-	1:6862023-6883455	Testes	Carcass	OK	0.753523	1.68125	1.15781	-1.91229	0.0558385	0.111687	no
1.g550	1.g550	-	1:6883502-6891285	Testes	Carcass	OK	0.0474969	0.673239	3.82521	-3.64972	0.000262527	0.00100665	yes
1.g551	1.g551	-	1:6894593-6900478	Testes	Carcass	OK	0.243335	1.88253	2.95165	-3.92466	8.68527e-05	0.000368934	yes
1.g552	1.g552	-	1:6900533-6901613	Testes	Carcass	OK	0.107538	2.59413	4.59233	-4.66219	3.12857e-06	1.76306e-05	yes
1.g555	1.g555	-	1:6903403-6908043	Testes	Carcass	OK	55.1581	36.7376	-0.586312	0.567696	0.570241	0.708012	no
1.g556	1.g556	-	1:6908143-6918014	Testes	Carcass	OK	0.824713	0.30713	-1.42504	1.9616	0.0498092	0.101549	no
1.g558	1.g558	-	1:6927303-6963331	Testes	Carcass	OK	2.00977	15.4777	2.9451	-1.78895	0.0736222	0.140571	no
1.g560	1.g560	-	1:6968063-6978495	Testes	Carcass	OK	0.29058	1.12854	1.95745	-0.994448	0.320005	0.458887	no
1.g561	1.g561	-	1:6978497-7009073	Testes	Carcass	OK	14.9339	5.06447	-1.56011	2.14522	0.0319351	0.0697985	no
1.g562	1.g562	-	1:7009173-7011866	Testes	Carcass	OK	2.97171	0.252266	-3.55827	0.0900704	0.928231	0.972744	no
1.g564	1.g564	-	1:7020789-7037783	Testes	Carcass	OK	0.142806	0.740995	2.37541	-2.60825	0.00910059	0.0235486	yes
1.g565	1.g565	-	1:7037883-7065353	Testes	Carcass	NOTEST	0.195685	0.375828	0.94154	-1.21215	0.225455	1	no
1.g566	1.g566	-	1:7065354-7073483	Testes	Carcass	OK	0.256622	0.19866	-0.369343	0.422489	0.672668	0.79533	no
1.g568	1.g568	-	1:7080916-7085010	Testes	Carcass	OK	1.11371	4.40069	1.98235	-0.442936	0.657812	0.782705	no
1.g571	1.g571	-	1:7093400-7124350	Testes	Carcass	OK	0.395384	1.37829	1.80155	-0.25547	0.79836	0.890411	no
1.g572	1.g572	-	1:7093400-7124350	Testes	Carcass	OK	4.2594	3.41675	-0.318023	0.079298	0.936796	0.976829	no
1.g573	1.g573	-	1:7093400-7124350	Testes	Carcass	OK	0.475259	0.809155	0.767701	-0.102323	0.9185	0.968279	no
1.g574	1.g574	-	1:7093400-7124350	Testes	Carcass	OK	6.35474	21.5844	1.76408	-1.85009	0.0643007	0.125504	no
1.g579	1.g579	-	1:7135956-7157700	Testes	Carcass	LOWDATA	0	0	0	0	1	1	no
1.g580	1.g580	-	1:7135956-7157700	Testes	Carcass	OK	5.75414	5.09878	-0.174449	0.226063	0.821153	0.905891	no
1.g581	1.g581	-	1:7159386-7189380	Testes	Carcass	OK	76.4529	169.758	1.15083	-1.07265	0.283428	0.419094	no
1.g582	1.g582	-	1:7204986-7266611	Testes	Carcass	OK	1.89517	5.74413	1.59976	-1.14942	0.250385	0.380231	no
1.g583	1.g583	-	1:7204986-7266611	Testes	Carcass	OK	3.31041	11.6439	1.81449	-1.86577	0.0620742	0.121743	no
1.g584	1.g584	-	1:7268286-7281553	Testes	Carcass	OK	5.1686	21.4398	2.05244	-2.63294	0.00846492	0.0220965	yes
1.g585	1.g585	-	1:7268286-7281553	Testes	Carcass	LOWDATA	10.0411	7.63852	-0.394548	0	1	1	no
1.g588	1.g588	-	1:7283816-7312888	Testes	Carcass	NOTEST	0.172358	0.0726809	-1.24576	1.26936	0.204311	1	no
1.g589	1.g589	-	1:7312988-7346253	Testes	Carcass	OK	0.133008	0.867425	2.70523	-4.19043	2.78428e-05	0.000130524	yes
1.g590	1.g590	-	1:7348055-7350918	Testes	Carcass	OK	5.64513	26.4369	2.22747	-4.22963	2.34081e-05	0.000111596	yes
1.g594	1.g594	-	1:7365834-7391458	Testes	Carcass	OK	10.7416	19.0191	0.824238	-1.57649	0.114913	0.204799	no
1.g595	1.g595	-	1:7424794-7439547	Testes	Carcass	NOTEST	0.075882	0.189188	1.31799	-0.127093	0.898867	1	no
1.g6	1.g6	-	1:15935-199935	Testes	Carcass	NOTEST	0.105622	0.315279	1.57773	-0.297955	0.765738	1	no
1.g601	1.g601	-	1:7453143-7461227	Testes	Carcass	OK	3.42034	6.66936	0.963407	-1.56206	0.118273	0.209424	no
1.g609	1.g609	-	1:7600777-7641401	Testes	Carcass	OK	0.535571	0.924218	0.787156	-1.30275	0.192661	0.309016	no
1.g611	1.g611	-	1:7809761-7822299	Testes	Carcass	OK	13.4367	24.885	0.889092	-1.63032	0.103034	0.186714	no
1.g613	1.g613	-	1:7825501-7826977	Testes	Carcass	OK	20.4157	24.2027	0.245495	-0.468436	0.639473	0.766349	no
1.g614	1.g614	-	1:7827691-7831039	Testes	Carcass	OK	15.987	6.5758	-1.28166	2.32505	0.0200694	0.0467236	yes
1.g616	1.g616	-	1:7837371-7838421	Testes	Carcass	NOTEST	0.17907	0.179504	0.00349569	-0.00287867	0.997703	1	no
1.g617	1.g617	-	1:7838571-7839140	Testes	Carcass	NOTEST	0	0.0883504	1.79769e+308	1.79769e+308	0.203943	1	no
1.g618	1.g618	-	1:7839911-7840403	Testes	Carcass	NOTEST	0.0238357	0.0366419	0.620369	-0.164691	0.869188	1	no
1.g619	1.g619	-	1:7840875-7841351	Testes	Carcass	NOTEST	0.154294	0	-1.79769e+308	-1.79769e+308	0.0902698	1	no
1.g62	1.g62	-	1:2979499-3024594	Testes	Carcass	OK	1.20784	5.87117	2.28122	-1.6427	0.100446	0.182923	no
1.g623	1.g623	-	1:7846329-7846781	Testes	Carcass	OK	0.52279	5.60695	3.42291	-1.07296	0.283289	0.418951	no
1.g624	1.g624	-	1:7846851-7863999	Testes	Carcass	NOTEST	0.0338327	0.165544	2.29073	-1.0233	0.306166	1	no
1.g626	1.g626	-	1:7871595-7874640	Testes	Carcass	OK	0.304948	1.64686	2.43308	-3.1792	0.00147684	0.00471909	yes
1.g634	1.g634	-	1:7901092-7904795	Testes	Carcass	OK	9.73112	3.876	-1.32804	1.74078	0.0817216	0.153645	no
1.g64	1.g64	-	1:3027692-3056359	Testes	Carcass	OK	1.01557	0.758962	-0.420194	0.721915	0.470347	0.616604	no
1.g643	1.g643	-	1:7940948-7941935	Testes	Carcass	OK	0.0125802	27.9789	11.119	-5.35176	8.71035e-08	6.79955e-07	yes
1.g652	1.g652	-	1:7956930-7957655	Testes	Carcass	LOWDATA	1.45852	3.50502	1.26492	0	1	1	no
1.g653	1.g653	-	1:7957775-7969223	Testes	Carcass	OK	0.502771	0.0616257	-3.0283	0.163201	0.87036	0.937994	no
1.g654	1.g654	-	1:7969269-7974589	Testes	Carcass	OK	2.0712	0.150155	-3.78594	4.39568	1.10424e-05	5.64762e-05	yes
1.g655	1.g655	-	1:7974590-7995349	Testes	Carcass	OK	13.4983	45.7793	1.76192	-1.70145	0.0888585	0.164657	no
1.g656	1.g656	-	1:7974590-7995349	Testes	Carcass	OK	0.577641	0.785805	0.443999	-0.0825965	0.934172	0.975853	no
1.g658	1.g658	-	1:8005245-8036344	Testes	Carcass	OK	8.6955	7.93435	-0.132156	0.216412	0.828666	0.910985	no
1.g659	1.g659	-	1:8005245-8036344	Testes	Carcass	OK	1.14279	1.23364	0.110357	-0.0489912	0.960926	0.987384	no
1.g660	1.g660	-	1:8005245-8036344	Testes	Carcass	OK	4.92669	11.6508	1.24174	-0.829683	0.406718	0.552799	no
1.g661	1.g661	-	1:8036399-8055806	Testes	Carcass	OK	0.64079	70.1402	6.77425	-1.26599	0.205515	0.324659	no
1.g663	1.g663	-	1:8067929-8069754	Testes	Carcass	OK	0.173007	0.633301	1.87206	-2.01349	0.0440636	0.0917128	no
1.g664	1.g664	-	1:8077339-8099482	Testes	Carcass	NOTEST	0.105278	0.306015	1.5394	-1.44065	0.149682	1	no
1.g666	1.g666	-	1:8170657-8208549	Testes	Carcass	OK	1.80524	6.21428	1.7834	-2.76954	0.00561347	0.015462	yes
1.g669	1.g669	-	1:8211605-8243999	Testes	Carcass	OK	19.2155	29.6298	0.624783	-0.709416	0.478067	0.62404	no
1.g673	1.g673	-	1:8254389-8280300	Testes	Carcass	OK	6.16059	5.71502	-0.108311	0.00648394	0.994827	0.998288	no
1.g675	1.g675	-	1:8282799-8287182	Testes	Carcass	OK	4.04268	3.05175	-0.405675	0.195776	0.844786	0.921382	no
1.g676	1.g676	-	1:8290618-8292249	Testes	Carcass	NOTEST	0.0105145	0.0474002	2.17252	-1.03012	0.302954	1	no
1.g678	1.g678	-	1:8304279-8318256	Testes	Carcass	OK	3.59044	8.36449	1.22012	-2.2661	0.0234453	0.0534184	no
1.g68	1.g68	-	1:3064364-3100984	Testes	Carcass	NOTEST	0.0142453	0.00703667	-1.01752	0.00546222	0.995642	1	no
1.g681	1.g681	-	1:8420063-8432353	Testes	Carcass	OK	0.514577	2.76463	2.42563	-3.78212	0.000155499	0.000624981	yes
1.g684	1.g684	-	1:8437103-8437821	Testes	Carcass	OK	7.58927	0.687917	-3.46365	3.84513	0.000120489	0.000496603	yes
1.g685	1.g685	-	1:8437993-8445233	Testes	Carcass	OK	2.67111	1.56221	-0.773857	1.32958	0.183657	0.297477	no
1.g69	1.g69	-	1:3064364-3100984	Testes	Carcass	NOTEST	0.0854106	0.0125439	-2.76743	0.125901	0.89981	1	no
1.g690	1.g690	-	1:8457952-8459203	Testes	Carcass	OK	1.66283	17.9448	3.43185	-5.12391	2.99269e-07	2.06854e-06	yes
1.g691	1.g691	-	1:8459880-8477853	Testes	Carcass	OK	4.05584	2.35826	-0.78228	1.52673	0.126827	0.221558	no
1.g692	1.g692	-	1:8478323-8483234	Testes	Carcass	NOTEST	0	0	0	0	1	1	no
1.g694	1.g694	-	1:8488283-8496443	Testes	Carcass	OK	6.6573	4.79587	-0.473146	0.145939	0.883969	0.947211	no
1.g695	1.g695	-	1:8496656-8505033	Testes	Carcass	OK	0.315101	0.436772	0.471066	-0.532588	0.594319	0.729845	no
1.g696	1.g696	-	1:8532375-8561675	Testes	Carcass	OK	0.157287	0.474397	1.5927	-0.295215	0.76783	0.86824	no
1.g697	1.g697	-	1:8532375-8561675	Testes	Carcass	OK	141.445	32.4234	-2.12513	3.36299	0.000771041	0.00263993	yes
1.g698	1.g698	-	1:8563025-8570164	Testes	Carcass	OK	4.25596	1.78962	-1.24983	1.19523	0.231996	0.358225	no
1.g7	1.g7	-	1:200000-391879	Testes	Carcass	OK	0.488765	1.29578	1.40661	-2.46	0.0138936	0.0339518	yes
1.g702	1.g702	-	1:8577365-8578391	Testes	Carcass	OK	0.860899	0.618789	-0.476398	0.527674	0.597725	0.732512	no
1.g705	1.g705	-	1:8592918-8611085	Testes	Carcass	OK	0.534526	1.40247	1.39164	-2.17548	0.0295938	0.0654582	no
1.g710	1.g710	-	1:8627051-8628385	Testes	Carcass	OK	0.446672	0.0476037	-3.23007	1.69323	0.0904119	0.167043	no
1.g712	1.g712	-	1:8630175-8635275	Testes	Carcass	OK	0.341973	0.15401	-1.15086	0.549931	0.582367	0.71922	no
1.g713	1.g713	-	1:8641794-8642545	Testes	Carcass	OK	330.281	24.3679	-3.76064	5.92788	3.06873e-09	3.39948e-08	yes
1.g715	1.g715	-	1:8655024-8670065	Testes	Carcass	OK	2.15675	6.01592	1.47993	-2.45222	0.0141978	0.0345451	yes
1.g720	1.g720	-	1:8732086-8742686	Testes	Carcass	OK	0.881729	0.585158	-0.591508	0.213532	0.830912	0.912048	no
1.g721	1.g721	-	1:8742786-8744739	Testes	Carcass	OK	2.27457	0.517679	-2.13546	2.91198	0.00359143	0.0104135	yes
1.g724	1.g724	-	1:8754986-8757846	Testes	Carcass	OK	0.137282	0.577782	2.07338	-0.717635	0.472982	0.618992	no
1.g726	1.g726	-	1:8759499-8766456	Testes	Carcass	OK	80.0405	415.381	2.37563	-3.94128	8.10488e-05	0.000346902	yes
1.g73	1.g73	-	1:3171419-3191754	Testes	Carcass	OK	4.1576	4.61518	0.150637	-0.227955	0.819682	0.904742	no
1.g730	1.g730	-	1:8775016-8778181	Testes	Carcass	OK	2.03164	1.34255	-0.597675	0.790549	0.429207	0.575962	no
1.g732	1.g732	-	1:8781047-8782976	Testes	Carcass	OK	0.218883	2.7607	3.6568	-4.64066	3.47296e-06	1.93468e-05	yes
1.g736	1.g736	-	1:8798683-8803776	Testes	Carcass	OK	0.635859	0.0633064	-3.32828	3.01315	0.00258553	0.00776896	yes
1.g74	1.g74	-	1:3171419-3191754	Testes	Carcass	OK	1.7531	2.98437	0.767516	-0.756003	0.449647	0.595533	no
1.g744	1.g744	-	1:8896806-8900407	Testes	Carcass	OK	398.251	23.3926	-4.08956	4.81832	1.44776e-06	8.72002e-06	yes
1.g75	1.g75	-	1:3191800-3205024	Testes	Carcass	OK	1.70402	7.36056	2.11087	-3.87796	0.000105338	0.000440447	yes
1.g754	1.g754	-	1:8937699-8944014	Testes	Carcass	OK	18.9555	1.00651	-4.23518	7.46959	8.03801e-14	3.83205e-12	yes
1.g756	1.g756	-	1:8948219-8950264	Testes	Carcass	OK	0.160662	0.916473	2.51207	-2.86069	0.00422716	0.0120314	yes
1.g757	1.g757	-	1:8950549-8951818	Testes	Carcass	OK	0.21218	1.56173	2.87979	-3.19366	0.00140484	0.00451331	yes
1.g759	1.g759	-	1:8959839-8964539	Testes	Carcass	OK	2.0021	1.82137	-0.136485	0.184955	0.853264	0.926261	no
1.g76	1.g76	-	1:3218130-3243694	Testes	Carcass	OK	0.114858	0.521167	2.1819	-3.30535	0.000948587	0.00318552	yes
1.g760	1.g760	-	1:8959839-8964539	Testes	Carcass	OK	1.7022	1.8275	0.102469	-0.0542916	0.956703	0.985589	no
1.g761	1.g761	-	1:8964639-8968314	Testes	Carcass	OK	0.279415	1.12816	2.01349	-2.48014	0.0131332	0.0323826	yes
1.g762	1.g762	-	1:8964639-8968314	Testes	Carcass	LOWDATA	0	0	2.01349	0	1	1	no
1.g764	1.g764	-	1:8970619-8972249	Testes	Carcass	NOTEST	0.0265495	0.358327	3.75452	-0.185393	0.85292	1	no
1.g768	1.g768	-	1:8986394-8987779	Testes	Carcass	NOTEST	0.011948	0.0366445	1.61682	-0.679863	0.496591	1	no
1.g770	1.g770	-	1:8999004-8999592	Testes	Carcass	NOTEST	0.0869009	0.194482	1.16219	-0.62518	0.531853	1	no
1.g772	1.g772	-	1:9002174-9002721	Testes	Carcass	NOTEST	0.040155	0	-1.79769e+308	-1.79769e+308	0.211054	1	no
1.g774	1.g774	-	1:9008524-9011501	Testes	Carcass	OK	0.216078	0.0441988	-2.28947	2.03751	0.0415988	0.0872204	no
1.g775	1.g775	-	1:9013131-9019084	Testes	Carcass	OK	0.924244	2.11017	1.19101	-1.77034	0.0766711	0.14543	no
1.g776	1.g776	-	1:9019216-9021704	Testes	Carcass	OK	0.00246322	94.6575	15.2299	-5.22419	1.74922e-07	1.27595e-06	yes
1.g779	1.g779	-	1:9026087-9027044	Testes	Carcass	NOTEST	0.0603161	0.0515809	-0.225704	0.11832	0.905814	1	no
1.g78	1.g78	-	1:3365551-3372367	Testes	Carcass	OK	3.18108	5.66324	0.83211	-1.59767	0.110115	0.197435	no
1.g780	1.g780	-	1:9027629-9030354	Testes	Carcass	NOTEST	0	0	0	0	1	1	no
1.g783	1.g783	-	1:9036304-9041987	Testes	Carcass	OK	0.660683	1.91615	1.53618	-0.825873	0.408876	0.555082	no
1.g787	1.g787	-	1:9067614-9070698	Testes	Carcass	OK	0.713304	0.798382	0.162562	-0.0831608	0.933724	0.97585	no
1.g789	1.g789	-	1:9073314-9084082	Testes	Carcass	OK	0.68965	9.60559	3.79994	-4.69578	2.65588e-06	1.52321e-05	yes
1.g79	1.g79	-	1:3372369-3377278	Testes	Carcass	OK	55.3617	305.123	2.46243	-4.09927	4.14458e-05	0.000187463	yes
1.g792	1.g792	-	1:9104141-9110916	Testes	Carcass	OK	26.9297	1.36622	-4.30094	2.73201	0.00629494	0.0171053	yes
1.g793	1.g793	-	1:9104141-9110916	Testes	Carcass	OK	55.4834	1.34161	-5.37002	6.23653	4.47396e-10	6.37032e-09	yes
1.g798	1.g798	-	1:9124925-9161027	Testes	Carcass	NOTEST	0.201097	0.0523911	-1.9405	0.114686	0.908694	1	no
1.g8	1.g8	-	1:200000-391879	Testes	Carcass	NOTEST	0.0493278	0.0598156	0.278121	-0.125443	0.900173	1	no
1.g803	1.g803	-	1:9168395-9185615	Testes	Carcass	OK	5.77301	16.9799	1.55643	-0.552846	0.580369	0.717483	no
1.g804	1.g804	-	1:9168395-9185615	Testes	Carcass	OK	0.716407	2.26363	1.65978	-0.623295	0.533091	0.674991	no
1.g807	1.g807	-	1:9222475-9223978	Testes	Carcass	NOTEST	0.0594826	0.385249	2.69525	-2.22548	0.0260489	1	no
1.g809	1.g809	-	1:9229025-9229900	Testes	Carcass	OK	0.79511	0.0642195	-3.63007	1.95266	0.0508602	0.103258	no
1.g811	1.g811	-	1:9230606-9232355	Testes	Carcass	OK	8.19297	4.05796	-1.01363	1.70753	0.0877233	0.16295	no
1.g814	1.g814	-	1:9247818-9249025	Testes	Carcass	OK	0.271963	0	-1.79769e+308	-1.79769e+308	0.388127	0.533094	no
1.g824	1.g824	-	1:9296854-9302225	Testes	Carcass	OK	0.441189	0.0134449	-5.03627	1.29345	0.195857	0.313388	no
1.g825	1.g825	-	1:9323774-9339661	Testes	Carcass	OK	4.4183	5.73637	0.376646	-0.668183	0.504017	0.647857	no
1.g832	1.g832	-	1:9364324-9384687	Testes	Carcass	OK	5.26908	0.677641	-2.95896	4.9551	7.22946e-07	4.64242e-06	yes
1.g837	1.g837	-	1:9422807-9424121	Testes	Carcass	OK	33.3333	2.14849	-3.95557	2.95098	0.00316766	0.00931627	yes
1.g839	1.g839	-	1:9425587-9434034	Testes	Carcass	OK	28.3347	82.2872	1.5381	-2.8095	0.00496183	0.0138565	yes
1.g841	1.g841	-	1:9437306-9441014	Testes	Carcass	NOTEST	0.138193	0.127222	-0.119331	0.117329	0.9066	1	no
1.g843	1.g843	-	1:9443288-9446044	Testes	Carcass	OK	22.3708	19.1252	-0.226148	0.143237	0.886103	0.948736	no
1.g845	1.g845	-	1:9450352-9466874	Testes	Carcass	NOTEST	0.00380731	0.181208	5.57273	-1.23709	0.216052	1	no
1.g846	1.g846	-	1:9472884-9473907	Testes	Carcass	OK	0.631807	0.143216	-2.14129	1.77122	0.0765243	0.145194	no
1.g847	1.g847	-	1:9477847-9489530	Testes	Carcass	OK	4.21174	6.96655	0.726028	-0.345109	0.730013	0.839251	no
1.g853	1.g853	-	1:9514287-9518458	Testes	Carcass	OK	2.79052	30.8479	3.46656	-6.31624	2.67997e-10	4.15376e-09	yes
1.g855	1.g855	-	1:9521745-9563758	Testes	Carcass	NOTEST	0.117775	0.201754	0.776569	-0.465982	0.641228	1	no
1.g862	1.g862	-	1:9697714-9707733	Testes	Carcass	OK	0.346566	2.13015	2.61975	-1.58817	0.112249	0.200788	no
1.g863	1.g863	-	1:9707778-9726488	Testes	Carcass	OK	2.59562	2.01171	-0.367655	0.191835	0.847872	0.923341	no
1.g864	1.g864	-	1:9707778-9726488	Testes	Carcass	OK	12.1943	38.0699	1.64245	-0.849861	0.395403	0.540584	no
1.g866	1.g866	-	1:9707778-9726488	Testes	Carcass	LOWDATA	0.401267	0.923572	1.20266	0	1	1	no
1.g868	1.g868	-	1:9726543-9730691	Testes	Carcass	OK	5.14344	65.5099	3.67091	-6.25778	3.90492e-10	5.72025e-09	yes
1.g869	1.g869	-	1:9730692-9753223	Testes	Carcass	OK	0.27062	2.06705	2.93323	-0.479795	0.631373	0.759796	no
1.g872	1.g872	-	1:9757554-9760053	Testes	Carcass	OK	54.2504	4.01791	-3.75512	6.77187	1.27129e-11	3.15724e-10	yes
1.g873	1.g873	-	1:9760111-9761423	Testes	Carcass	OK	76.2248	4.57189	-4.0594	6.81147	9.66072e-12	2.49799e-10	yes
1.g874	1.g874	-	1:9761563-9764602	Testes	Carcass	OK	5.63261	1.85104	-1.60546	2.75149	0.00593245	0.0162276	yes
1.g875	1.g875	-	1:9764605-9765323	Testes	Carcass	OK	487.664	26.8793	-4.18132	7.33055	2.2915e-13	9.74938e-12	yes
1.g876	1.g876	-	1:9765374-9766173	Testes	Carcass	OK	157.595	8.21094	-4.26253	6.89866	5.24958e-12	1.46371e-10	yes
1.g877	1.g877	-	1:9766228-9767043	Testes	Carcass	OK	109.859	5.70053	-4.26841	6.78735	1.14215e-11	2.88346e-10	yes
1.g879	1.g879	-	1:9769683-9774333	Testes	Carcass	LOWDATA	2.70159	0.32186	-3.0693	0	1	1	no
1.g884	1.g884	-	1:9783411-9785433	Testes	Carcass	OK	0.388972	0.126145	-1.62459	0.0925946	0.926226	0.972126	no
1.g885	1.g885	-	1:9785713-9786975	Testes	Carcass	OK	1.37663	0.996908	-0.465603	0.191525	0.848114	0.923347	no
1.g886	1.g886	-	1:9787129-9790353	Testes	Carcass	OK	45.8314	13.9272	-1.71843	3.28364	0.00102474	0.00340804	yes
1.g890	1.g890	-	1:9811813-9812930	Testes	Carcass	LOWDATA	30.4478	512.43	4.07294	0	1	1	no
1.g891	1.g891	-	1:9813083-9814033	Testes	Carcass	OK	2.01564	30.1755	3.90407	-5.77491	7.69959e-09	7.70608e-08	yes
1.g892	1.g892	-	1:9815163-9821564	Testes	Carcass	OK	1.21083	83.6474	6.11025	-8.02564	1.11022e-15	9.19075e-14	yes
1.g893	1.g893	-	1:9815163-9821564	Testes	Carcass	LOWDATA	0.152713	7.85712	5.68511	0	1	1	no
1.g897	1.g897	-	1:9891094-9898720	Testes	Carcass	OK	0.61005	5.26589	3.10968	-4.89322	9.91995e-07	6.19504e-06	yes
1.g898	1.g898	-	1:9908783-9920410	Testes	Carcass	OK	0.310218	0.417386	0.428101	-0.202413	0.839594	0.917992	no
1.g9	1.g9	-	1:200000-391879	Testes	Carcass	NOTEST	0.195974	0.166775	-0.23276	0.129217	0.897186	1	no
1.g90	1.g90	-	1:3418028-3418850	Testes	Carcass	OK	1.09156	0.679419	-0.684019	0.735328	0.46214	0.608296	no
1.g900	1.g900	-	1:9944769-9948820	Testes	Carcass	OK	24.3168	1.63751	-3.89238	6.55381	5.60887e-11	1.10105e-09	yes
1.g902	1.g902	-	1:9949410-9955081	Testes	Carcass	LOWDATA	8.05447	0.481018	-4.06563	0	1	1	no
1.g904	1.g904	-	1:9962360-9965590	Testes	Carcass	LOWDATA	0	0	0	0	1	1	no
1.g905	1.g905	-	1:9965700-9989660	Testes	Carcass	OK	10.7499	13.3268	0.310009	-0.324201	0.745786	0.852127	no
1.g908	1.g908	-	1:9965700-9989660	Testes	Carcass	OK	0.668725	2.14441	1.6811	-0.218131	0.827327	0.910226	no
1.g909	1.g909	-	1:9989897-9997740	Testes	Carcass	OK	1.35495	3.3122	1.28955	-0.357371	0.720814	0.832489	no
1.g91	1.g91	-	1:3418898-3420203	Testes	Carcass	OK	21.4425	12.6322	-0.763372	1.3773	0.168421	0.277299	no
1.g910	1.g910	-	1:9997840-10000979	Testes	Carcass	OK	0.669562	2.12269	1.66461	-2.18968	0.0285473	0.0634192	no
1.g912	1.g912	-	1:10004247-10032555	Testes	Carcass	OK	2.78934	3.74746	0.425987	-0.73199	0.464175	0.610459	no
1.g913	1.g913	-	1:10004247-10032555	Testes	Carcass	OK	2.38344	1.63667	-0.542285	0.381451	0.702869	0.819256	no
1.g914	1.g914	-	1:10032556-10034220	Testes	Carcass	OK	0.964221	2.45436	1.34791	-1.69415	0.0902364	0.166777	no
1.g918	1.g918	-	1:10045921-10052640	Testes	Carcass	OK	30.797	29.2451	-0.0745975	0.147048	0.883094	0.946463	no
1.g921	1.g921	-	1:10064260-10068185	Testes	Carcass	OK	0.420453	8.96629	4.4145	-1.0337	0.301277	0.43963	no
1.g924	1.g924	-	1:10097803-10129527	Testes	Carcass	OK	0.206635	0.734936	1.83054	-0.0896791	0.928542	0.972855	no
1.g925	1.g925	-	1:10129573-10143787	Testes	Carcass	OK	1.56685	9.02019	2.52529	-2.55313	0.0106761	0.0271194	yes
1.g926	1.g926	-	1:10227417-10248177	Testes	Carcass	OK	0.875065	1.25388	0.518937	-0.0985418	0.921502	0.969816	no
1.g927	1.g927	-	1:10227417-10248177	Testes	Carcass	OK	1.07446	0.0949528	-3.50025	0.156416	0.875705	0.94161	no
1.g928	1.g928	-	1:10248277-10266531	Testes	Carcass	OK	26.8471	2.22429	-3.59335	3.33751	0.000845326	0.00286943	yes
1.g931	1.g931	-	1:10381362-10410030	Testes	Carcass	OK	0.424027	2.47054	2.5426	-1.06969	0.28476	0.420718	no
1.g932	1.g932	-	1:10381362-10410030	Testes	Carcass	OK	0.849833	37.6936	5.47099	-4.92029	8.64157e-07	5.46702e-06	yes
1.g936	1.g936	-	1:10423256-10426690	Testes	Carcass	OK	2.71331	0.298219	-3.18561	4.35618	1.32351e-05	6.65432e-05	yes
1.g937	1.g937	-	1:10426736-10431336	Testes	Carcass	OK	8.56573	0.592407	-3.85392	1.22381	0.221022	0.344217	no
1.g942	1.g942	-	1:10441077-10516336	Testes	Carcass	FAIL	14.9473	87.583	0	0	1	1	no
1.g943	1.g943	-	1:10516382-10521326	Testes	Carcass	OK	18.5914	5.6608	-1.71556	3.14044	0.00168691	0.00530464	yes
1.g944	1.g944	-	1:10521372-10528376	Testes	Carcass	OK	8.68266	33.069	1.92927	-3.67649	0.000236466	0.00091196	yes
1.g946	1.g946	-	1:10536100-10543324	Testes	Carcass	OK	101.446	194.974	0.942567	-1.72087	0.0852738	0.159064	no
1.g947	1.g947	-	1:10543810-10545347	Testes	Carcass	LOWDATA	4.63586	9.15009	0.980947	0	1	1	no
1.g949	1.g949	-	1:10548576-10555030	Testes	Carcass	OK	19.1292	12.1362	-0.656456	1.28786	0.197795	0.315543	no
1.g952	1.g952	-	1:10560796-10659414	Testes	Carcass	OK	5.76197	7.0862	0.29845	-0.31437	0.75324	0.857419	no
1.g953	1.g953	-	1:10560796-10659414	Testes	Carcass	OK	1.94371	3.43444	0.821262	-0.603327	0.546291	0.6869	no
1.g954	1.g954	-	1:10659460-10670880	Testes	Carcass	OK	4.69044	9.31402	0.989681	-1.9168	0.0552638	0.110787	no
1.g955	1.g955	-	1:10670881-10689920	Testes	Carcass	OK	6.68863	13.4088	1.00339	-1.96298	0.0496482	0.101279	no
1.g959	1.g959	-	1:10742060-10751984	Testes	Carcass	OK	0.629572	0.897537	0.511599	-0.271455	0.786041	0.881474	no
1.g961	1.g961	-	1:10752084-10755704	Testes	Carcass	OK	0.342906	0	-1.79769e+308	-1.79769e+308	0.48471	0.630246	no
1.g970	1.g970	-	1:10768304-10775068	Testes	Carcass	OK	9.09427	17.6253	0.954621	-1.82496	0.0680075	0.131377	no
1.g971	1.g971	-	1:10775114-10787098	Testes	Carcass	OK	10.6041	48.0968	2.18132	-3.92728	8.59128e-05	0.000365232	yes
1.g98	1.g98	-	1:3443288-3445404	Testes	Carcass	OK	1.12833	62.0528	5.78124	-9.0734	0	0	yes
1.g981	1.g981	-	1:10846598-10852048	Testes	Carcass	OK	0.932007	3.93259	2.07707	-0.391025	0.695779	0.813333	no
1.g985	1.g985	-	1:10875208-10896323	Testes	Carcass	OK	5.33839	16.1247	1.5948	-2.99875	0.00271092	0.00809336	yes
1.g986	1.g986	-	1:10896324-10904028	Testes	Carcass	OK	0.58191	0.611229	0.0709163	-0.0695967	0.944515	0.981365	no
1.g987	1.g987	-	1:10904128-10952419	Testes	Carcass	OK	0.216144	0.339044	0.649478	-0.0541771	0.956794	0.985589	no
1.g991	1.g991	-	1:10957843-10974106	Testes	Carcass	OK	29.3791	1.86764	-3.9755	5.1173	3.09935e-07	2.13397e-06	yes
1.g992	1.g992	-	1:10974152-11008836	Testes	Carcass	NOTEST	0.0598456	0.138173	1.20716	-0.0513046	0.959083	1	no
1.g995	1.g995	-	1:11023872-11089942	Testes	Carcass	NOTEST	0.0683266	0.155677	1.18803	-0.220204	0.825712	1	no
1.g997	1.g997	-	1:11090042-11099876	Testes	Carcass	OK	3.55054	1.93152	-0.878303	0.677039	0.498381	0.642159	no
1.g998	1.g998	-	1:11099922-11154898	Testes	Carcass	OK	1.25518	5.23611	2.0606	-2.59675	0.00941096	0.0242694	yes
1.g999	1.g999	-	1:11165253-11174837	Testes	Carcass	OK	7.29695	16.6862	1.19329	-2.28123	0.0225349	0.0516416	no
10006.g964	10006.g964	-	10006:0-135	Testes	Carcass	NOTEST	0	0	0	0	1	1	no
10008.g965	10008.g965	-	10008:19-2204	Testes	Carcass	NOTEST	0.0308543	0.0284458	-0.117256	0.0665489	0.946941	1	no
10019.g966	10019.g966	-	10019:0-161	Testes	Carcass	NOTEST	0	0	0	0	1	1	no
10022.g967	10022.g967	-	10022:0-195	Testes	Carcass	NOTEST	0.158723	0	-1.79769e+308	-1.79769e+308	0.264945	1	no
10025.g968	10025.g968	-	10025:0-196	Testes	Carcass	OK	6.74605	6.1575	-0.131698	0.134646	0.892892	0.952662	no
10031.g969	10031.g969	-	10031:2-129	Testes	Carcass	NOTEST	0	0	0	0	1	1	no
10033.g970	10033.g970	-	10033:105-3109	Testes	Carcass	OK	0.241971	0.14392	-0.749571	0.808492	0.418807	0.565273	no
10038.g971	10038.g971	-	10038:1335-4305	Testes	Carcass	OK	0.327553	0.011963	-4.77508	2.02401	0.0429693	0.0897455	no
10043.g972	10043.g972	-	10043:0-198	Testes	Carcass	NOTEST	0	0	0	0	1	1	no
10045.g973	10045.g973	-	10045:24-129	Testes	Carcass	NOTEST	0	0	0	0	1	1	no
10052.g974	10052.g974	-	10052:0-605	Testes	Carcass	OK	2.90479	6.47699	1.15689	-1.62467	0.104233	0.188438	no
10053.g975	10053.g975	-	10053:24-196	Testes	Carcass	NOTEST	0	0	0	0	1	1	no
10058.g976	10058.g976	-	10058:0-226	Testes	Carcass	OK	20.0088	1.80733	-3.4687	3.09005	0.00200123	0.00618919	yes
10062.g977	10062.g977	-	10062:0-205	Testes	Carcass	NOTEST	0	0	0	0	1	1	no
10070.g978	10070.g978	-	10070:1385-3707	Testes	Carcass	OK	0.396184	0.0866191	-2.19342	2.12873	0.0332767	0.0722721	no
10071.g979	10071.g979	-	10071:18-1183	Testes	Carcass	NOTEST	0.0400391	0	-1.79769e+308	-1.79769e+308	0.118875	1	no
10086.g980	10086.g980	-	10086:9-875	Testes	Carcass	OK	2.18251	0.667406	-1.70935	1.99568	0.0459687	0.0950804	no
10087.g981	10087.g981	-	10087:1648-2377	Testes	Carcass	OK	0.457953	0.921729	1.00914	-1.06467	0.287025	0.42307	no
10088.g982	10088.g982	-	10088:0-174	Testes	Carcass	OK	1.30403	0.3326	-1.97112	0.631217	0.527899	0.670006	no
10123.g983	10123.g983	-	10123:0-597	Testes	Carcass	OK	0.583572	0.123402	-2.24154	1.4222	0.154968	0.259592	no
10125.g984	10125.g984	-	10125:0-129	Testes	Carcass	OK	0	13.9642	1.79769e+308	1.79769e+308	0.0541276	0.108877	no
10127.g985	10127.g985	-	10127:0-525	Testes	Carcass	NOTEST	0.0145923	0	-1.79769e+308	-1.79769e+308	0.308595	1	no
10133.g986	10133.g986	-	10133:0-206	Testes	Carcass	NOTEST	0	0	0	0	1	1	no
10144.g987	10144.g987	-	10144:1715-4026	Testes	Carcass	NOTEST	0.190565	0.0746182	-1.35268	1.14942	0.250382	1	no
10165.g988	10165.g988	-	10165:743-3121	Testes	Carcass	OK	0.30441	4.44997	3.86971	-4.99578	5.85993e-07	3.84387e-06	yes
10169.g989	10169.g989	-	10169:3-133	Testes	Carcass	NOTEST	0	0	0	0	1	1	no
10170.g990	10170.g990	-	10170:1140-3012	Testes	Carcass	OK	1.02476	0.572954	-0.838795	0.967313	0.333387	0.473812	no
10170.g991	10170.g991	-	10170:3014-8155	Testes	Carcass	NOTEST	0.180126	0.196446	0.125129	-0.146994	0.883137	1	no
10179.g992	10179.g992	-	10179:1424-3561	Testes	Carcass	OK	0.256719	0.188127	-0.448484	0.466774	0.640662	0.767329	no
10190.g993	10190.g993	-	10190:0-197	Testes	Carcass	NOTEST	0	0	0	0	1	1	no
10191.g994	10191.g994	-	10191:0-889	Testes	Carcass	OK	1.21179	0.350074	-1.79141	1.81179	0.0700179	0.134652	no
10195.g995	10195.g995	-	10195:17-232	Testes	Carcass	NOTEST	0	0	0	0	1	1	no
10199.g996	10199.g996	-	10199:95-1168	Testes	Carcass	OK	2.00728	0.275618	-2.8645	2.72668	0.0063975	0.0173354	yes
10203.g997	10203.g997	-	10203:13-129	Testes	Carcass	NOTEST	0	0	0	0	1	1	no
10212.g998	10212.g998	-	10212:13-130	Testes	Carcass	NOTEST	0	0	0	0	1	1	no
10213.g999	10213.g999	-	10213:11-157	Testes	Carcass	NOTEST	0	0	0	0	1	1	no
10214.g1000	10214.g1000	-	10214:0-175	Testes	Carcass	NOTEST	0	0	0	0	1	1	no
10219.g1001	10219.g1001	-	10219:0-196	Testes	Carcass	NOTEST	0	0	0	0	1	1	no
1023.g101	1023.g101	-	1023:424-1215	Testes	Carcass	NOTEST	0	0	0	0	1	1	no
1024.g102	1024.g102	-	1024:889-1515	Testes	Carcass	NOTEST	0	0	0	0	1	1	no
10268.g1002	10268.g1002	-	10268:0-277	Testes	Carcass	NOTEST	0	0	0	0	1	1	no
10279.g1003	10279.g1003	-	10279:10-275	Testes	Carcass	OK	9.1487	39.7933	2.12089	-2.98431	0.00284221	0.00844894	yes
10280.g1004	10280.g1004	-	10280:1685-4382	Testes	Carcass	NOTEST	0.193439	0.342363	0.823648	-0.960417	0.336846	1	no
10280.g1005	10280.g1005	-	10280:4588-12035	Testes	Carcass	NOTEST	0.0854907	0.105484	0.303182	-0.312024	0.755023	1	no
10290.g1006	10290.g1006	-	10290:0-168	Testes	Carcass	OK	161.144	901.916	2.48465	-3.86733	0.000110034	0.000457755	yes
10295.g1007	10295.g1007	-	10295:550-2487	Testes	Carcass	NOTEST	0.0368457	0.00649356	-2.50442	0.810439	0.417688	1	no
10335.g1008	10335.g1008	-	10335:0-197	Testes	Carcass	NOTEST	0	0	0	0	1	1	no
10346.g1009	10346.g1009	-	10346:0-275	Testes	Carcass	NOTEST	0	0	0	0	1	1	no
10351.g1010	10351.g1010	-	10351:0-180	Testes	Carcass	NOTEST	0	0	0	0	1	1	no
10353.g1011	10353.g1011	-	10353:0-129	Testes	Carcass	NOTEST	0	0	0	0	1	1	no
10359.g1012	10359.g1012	-	10359:19-725	Testes	Carcass	OK	2.78034	0.500568	-2.47362	2.3112	0.0208218	0.0482752	yes
10361.g1013	10361.g1013	-	10361:0-255	Testes	Carcass	NOTEST	0	0	0	0	1	1	no
10363.g1014	10363.g1014	-	10363:7-215	Testes	Carcass	NOTEST	0	0	0	0	1	1	no
10369.g1015	10369.g1015	-	10369:8-506	Testes	Carcass	NOTEST	0	0.0798515	1.79769e+308	1.79769e+308	0.271293	1	no
10372.g1016	10372.g1016	-	10372:1353-19235	Testes	Carcass	OK	0.610722	0.293189	-1.05868	1.48107	0.138589	0.237346	no
10372.g1017	10372.g1017	-	10372:19282-21629	Testes	Carcass	OK	2.24874	6.19287	1.46149	-2.49176	0.0127112	0.0315022	yes
10373.g1018	10373.g1018	-	10373:4-129	Testes	Carcass	OK	2.61029	0	-1.79769e+308	-1.79769e+308	0.134702	0.2322	no
10379.g1019	10379.g1019	-	10379:0-981	Testes	Carcass	OK	1.24498	0.421363	-1.56298	1.70733	0.0877607	0.162963	no
1038.g103	1038.g103	-	1038:0-222	Testes	Carcass	NOTEST	0	0	0	0	1	1	no
10398.g1020	10398.g1020	-	10398:0-129	Testes	Carcass	OK	1.45594	0	-1.79769e+308	-1.79769e+308	0.172161	0.282152	no
10400.g1021	10400.g1021	-	10400:20-219	Testes	Carcass	NOTEST	0	0	0	0	1	1	no
10406.g1022	10406.g1022	-	10406:0-404	Testes	Carcass	OK	23.3215	1.18093	-4.30366	4.9067	9.26215e-07	5.82512e-06	yes
10441.g1023	10441.g1023	-	10441:0-232	Testes	Carcass	NOTEST	0	0	0	0	1	1	no
10463.g1024	10463.g1024	-	10463:2752-8145	Testes	Carcass	OK	0.0456912	3.76224	6.36353	-7.56272	3.95239e-14	2.04891e-12	yes
10469.g1025	10469.g1025	-	10469:0-204	Testes	Carcass	NOTEST	0	0	0	0	1	1	no
1047.g104	1047.g104	-	1047:1-185	Testes	Carcass	NOTEST	0	0	0	0	1	1	no
10479.g1026	10479.g1026	-	10479:0-201	Testes	Carcass	NOTEST	0	0	0	0	1	1	no
10487.g1027	10487.g1027	-	10487:0-175	Testes	Carcass	NOTEST	0	0	0	0	1	1	no
10515.g1028	10515.g1028	-	10515:0-319	Testes	Carcass	OK	6.33725	19.2184	1.60056	-1.88282	0.0597245	0.118045	no
10557.g1029	10557.g1029	-	10557:86-18272	Testes	Carcass	OK	0.336543	0.275411	-0.289205	0.416242	0.677233	0.79887	no
10558.g1030	10558.g1030	-	10558:0-194	Testes	Carcass	OK	994.237	206.492	-2.2675	4.11679	3.84191e-05	0.000175182	yes
1056.g105	1056.g105	-	1056:9-134	Testes	Carcass	NOTEST	0	0	0	0	1	1	no
10583.g1031	10583.g1031	-	10583:145-3018	Testes	Carcass	OK	0.504761	1.29599	1.36038	-1.89699	0.0578297	0.11485	no
10589.g1032	10589.g1032	-	10589:0-342	Testes	Carcass	OK	12.1893	0.302859	-5.33083	3.59635	0.000322713	0.00121262	yes
10591.g1033	10591.g1033	-	10591:0-400	Testes	Carcass	OK	3.56072	0.752377	-2.24264	1.98388	0.047269	0.0973362	no
10606.g1034	10606.g1034	-	10606:7-336	Testes	Carcass	NOTEST	0	0	0	0	1	1	no
10631.g1035	10631.g1035	-	10631:0-207	Testes	Carcass	NOTEST	0	0	0	0	1	1	no
1064.g106	1064.g106	-	1064:15-194	Testes	Carcass	NOTEST	0	0	0	0	1	1	no
10644.g1036	10644.g1036	-	10644:0-389	Testes	Carcass	OK	4.77857	46.8014	3.2919	-4.47276	7.72162e-06	4.06003e-05	yes
10649.g1037	10649.g1037	-	10649:98-1037	Testes	Carcass	OK	2.54878	0.467046	-2.44817	2.82038	0.00479671	0.0134765	yes
10652.g1038	10652.g1038	-	10652:0-140	Testes	Carcass	NOTEST	0	0	0	0	1	1	no
10656.g1039	10656.g1039	-	10656:10-129	Testes	Carcass	OK	0.590658	1.39391	1.23875	-0.301551	0.762995	0.864767	no
10668.g1040	10668.g1040	-	10668:0-273	Testes	Carcass	NOTEST	0	0	0	0	1	1	no
10674.g1041	10674.g1041	-	10674:0-957	Testes	Carcass	NOTEST	0.0600042	0.0538815	-0.155273	0.0841245	0.932957	1	no
10691.g1042	10691.g1042	-	10691:10-131	Testes	Carcass	NOTEST	0	0	0	0	1	1	no
10705.g1043	10705.g1043	-	10705:0-201	Testes	Carcass	NOTEST	0	0	0	0	1	1	no
10708.g1044	10708.g1044	-	10708:0-253	Testes	Carcass	NOTEST	0	0	0	0	1	1	no
10716.g1045	10716.g1045	-	10716:12-166	Testes	Carcass	NOTEST	0	0	0	0	1	1	no
10744.g1046	10744.g1046	-	10744:0-1032	Testes	Carcass	OK	1.26015	0.403963	-1.6413	1.52009	0.128489	0.22371	no
10748.g1047	10748.g1047	-	10748:0-281	Testes	Carcass	NOTEST	0	0	0	0	1	1	no
10749.g1048	10749.g1048	-	10749:115-1105	Testes	Carcass	OK	4.16101	3.74732	-0.151074	0.226176	0.821064	0.905891	no
1075.g107	1075.g107	-	1075:0-552	Testes	Carcass	OK	1.61112	2.20121	0.450232	-0.534743	0.592828	0.72866	no
10753.g1049	10753.g1049	-	10753:7-129	Testes	Carcass	NOTEST	0	0	0	0	1	1	no
10779.g1050	10779.g1050	-	10779:36-341	Testes	Carcass	OK	1.9076	0	-1.79769e+308	-1.79769e+308	0.0127615	0.0315901	yes
108.g12	108.g12	-	108:16-760	Testes	Carcass	NOTEST	0	0	0	0	1	1	no
10817.g1051	10817.g1051	-	10817:9-129	Testes	Carcass	NOTEST	0	0	0	0	1	1	no
1082.g108	1082.g108	-	1082:0-241	Testes	Carcass	NOTEST	0	0	0	0	1	1	no
10830.g1052	10830.g1052	-	10830:2-129	Testes	Carcass	NOTEST	0	0	0	0	1	1	no
10834.g1053	10834.g1053	-	10834:0-1558	Testes	Carcass	OK	44.2679	1.80279	-4.61796	7.15777	8.20011e-13	3.06185e-11	yes
10836.g1054	10836.g1054	-	10836:21-130	Testes	Carcass	NOTEST	0	0	0	0	1	1	no
10875.g1055	10875.g1055	-	10875:0-2889	Testes	Carcass	NOTEST	0.117431	0.196237	0.740775	-0.748071	0.454417	1	no
1088.g109	1088.g109	-	1088:0-471	Testes	Carcass	OK	1.50396	0.221992	-2.76019	1.98444	0.047207	0.0972648	no
10882.g1056	10882.g1056	-	10882:44-1164	Testes	Carcass	NOTEST	0	0	0	0	1	1	no
10890.g1057	10890.g1057	-	10890:0-129	Testes	Carcass	NOTEST	0	0	0	0	1	1	no
10903.g1058	10903.g1058	-	10903:427-2666	Testes	Carcass	NOTEST	0.193675	0.0536179	-1.85285	1.56023	0.118705	1	no
10903.g1059	10903.g1059	-	10903:3355-6388	Testes	Carcass	OK	0.520294	0.50807	-0.0343017	0.0444645	0.964534	0.988827	no
10903.g1060	10903.g1060	-	10903:9687-11815	Testes	Carcass	NOTEST	0.183175	0.0389989	-2.23172	1.52472	0.12733	1	no
10919.g1061	10919.g1061	-	10919:0-765	Testes	Carcass	NOTEST	0.0301427	0	-1.79769e+308	-1.79769e+308	0.175703	1	no
10966.g1062	10966.g1062	-	10966:0-1036	Testes	Carcass	OK	0.672848	0.0443204	-3.92424	2.16951	0.0300444	0.066249	no
10981.g1063	10981.g1063	-	10981:3-210	Testes	Carcass	NOTEST	0	0	0	0	1	1	no
10986.g1064	10986.g1064	-	10986:0-227	Testes	Carcass	NOTEST	0	0	0	0	1	1	no
11000.g1065	11000.g1065	-	11000:10-255	Testes	Carcass	OK	0.535754	0.717735	0.42188	-0.240123	0.810235	0.898361	no
11010.g1066	11010.g1066	-	11010:16-233	Testes	Carcass	NOTEST	0	0	0	0	1	1	no
11011.g1067	11011.g1067	-	11011:25-191	Testes	Carcass	NOTEST	0	0	0	0	1	1	no
11016.g1068	11016.g1068	-	11016:0-280	Testes	Carcass	NOTEST	0.0436594	0.100872	1.20816	-0.294104	0.768678	1	no
11028.g1069	11028.g1069	-	11028:0-245	Testes	Carcass	NOTEST	0.180431	0	-1.79769e+308	-1.79769e+308	0.196381	1	no
11032.g1070	11032.g1070	-	11032:742-1456	Testes	Carcass	OK	0.259905	0.986171	1.92385	-1.80575	0.0709572	0.136213	no
11068.g1071	11068.g1071	-	11068:0-208	Testes	Carcass	NOTEST	0	0	0	0	1	1	no
1108.g110	1108.g110	-	1108:0-129	Testes	Carcass	OK	0.591467	0	-1.79769e+308	-1.79769e+308	0.271858	0.404906	no
11104.g1072	11104.g1072	-	11104:0-162	Testes	Carcass	OK	0.887017	0	-1.79769e+308	-1.79769e+308	0.130545	0.226534	no
11106.g1073	11106.g1073	-	11106:10-129	Testes	Carcass	NOTEST	0	0	0	0	1	1	no
11117.g1074	11117.g1074	-	11117:0-522	Testes	Carcass	OK	1.77686	0.146734	-3.59805	2.2892	0.0220675	0.0507229	no
1112.g111	1112.g111	-	1112:0-167	Testes	Carcass	NOTEST	0	0	0	0	1	1	no
11120.g1075	11120.g1075	-	11120:0-1675	Testes	Carcass	NOTEST	0.102645	0.0967756	-0.0849489	0.0683889	0.945476	1	no
11120.g1076	11120.g1076	-	11120:2965-10973	Testes	Carcass	NOTEST	0.155326	0.161416	0.0554809	-0.065386	0.947867	1	no
11120.g1077	11120.g1077	-	11120:11145-14107	Testes	Carcass	NOTEST	0.0233043	0.0290908	0.319963	-0.202261	0.839713	1	no
11128.g1078	11128.g1078	-	11128:0-139	Testes	Carcass	NOTEST	0	0	0	0	1	1	no
11148.g1079	11148.g1079	-	11148:21-198	Testes	Carcass	OK	17.7423	45.1962	1.34901	-1.60633	0.108201	0.19446	no
11149.g1080	11149.g1080	-	11149:13-1103	Testes	Carcass	NOTEST	0.0337569	0.0459385	0.444519	-0.229161	0.818744	1	no
11154.g1081	11154.g1081	-	11154:153-1167	Testes	Carcass	NOTEST	0	0	0	0	1	1	no
1116.g112	1116.g112	-	1116:17-147	Testes	Carcass	NOTEST	0	0	0	0	1	1	no
11160.g1082	11160.g1082	-	11160:1-129	Testes	Carcass	NOTEST	0	0	0	0	1	1	no
11172.g1083	11172.g1083	-	11172:0-232	Testes	Carcass	OK	0.168468	0.774181	2.2002	-0.970631	0.331732	0.472091	no
11177.g1084	11177.g1084	-	11177:7215-20092	Testes	Carcass	OK	0.356829	0.746437	1.06479	-1.6154	0.106225	0.191423	no
112.g13	112.g13	-	112:0-1047	Testes	Carcass	OK	3.69069	0.415711	-3.15024	3.63284	0.000280317	0.00106949	yes
11210.g1085	11210.g1085	-	11210:23-233	Testes	Carcass	NOTEST	0	0	0	0	1	1	no
11222.g1086	11222.g1086	-	11222:0-240	Testes	Carcass	NOTEST	0	0	0	0	1	1	no
11237.g1087	11237.g1087	-	11237:0-1762	Testes	Carcass	OK	1.45488	0.168465	-3.11038	3.24353	0.00118057	0.00386846	yes
11245.g1088	11245.g1088	-	11245:0-257	Testes	Carcass	NOTEST	0.158529	0.121402	-0.384954	0.114664	0.908711	1	no
11249.g1089	11249.g1089	-	11249:3-2578	Testes	Carcass	OK	0.340327	0.114176	-1.57566	1.55757	0.119335	0.210816	no
11275.g1090	11275.g1090	-	11275:0-327	Testes	Carcass	OK	0.206975	0	-1.79769e+308	-1.79769e+308	0.121342	0.213901	no
11278.g1091	11278.g1091	-	11278:0-306	Testes	Carcass	NOTEST	0	0	0	0	1	1	no
11281.g1092	11281.g1092	-	11281:315-3873	Testes	Carcass	NOTEST	0.127747	0.273544	1.09848	-1.2262	0.220123	1	no
11284.g1093	11284.g1093	-	11284:0-182	Testes	Carcass	NOTEST	0.12429	0	-1.79769e+308	-1.79769e+308	0.308595	1	no
11298.g1094	11298.g1094	-	11298:244-995	Testes	Carcass	NOTEST	0.192583	0.0401028	-2.26371	1.02038	0.30755	1	no
11308.g1095	11308.g1095	-	11308:0-1285	Testes	Carcass	NOTEST	0.00485287	0.0109096	1.16869	-0.284497	0.77603	1	no
11308.g1096	11308.g1096	-	11308:1368-20535	Testes	Carcass	OK	4.99402	0.363183	-3.78143	0.667215	0.504635	0.648513	no
11308.g1097	11308.g1097	-	11308:1368-20535	Testes	Carcass	OK	0.974448	1.05693	0.117219	-0.12157	0.90324	0.959389	no
11312.g1098	11312.g1098	-	11312:1385-7038	Testes	Carcass	OK	0.59054	0.151379	-1.96387	2.40153	0.0163268	0.0391192	yes
11312.g1099	11312.g1099	-	11312:7581-8115	Testes	Carcass	OK	0.762983	0.134232	-2.50692	1.40551	0.159871	0.26597	no
11329.g1100	11329.g1100	-	11329:0-278	Testes	Carcass	NOTEST	0	0	0	0	1	1	no
11337.g1101	11337.g1101	-	11337:18-129	Testes	Carcass	NOTEST	0	0	0	0	1	1	no
1134.g113	1134.g113	-	1134:0-129	Testes	Carcass	NOTEST	0	0	0	0	1	1	no
11343.g1102	11343.g1102	-	11343:14-201	Testes	Carcass	OK	1.05789	0	-1.79769e+308	-1.79769e+308	0.0945904	0.173711	no
11370.g1103	11370.g1103	-	11370:4785-35082	Testes	Carcass	OK	1.31406	1.14107	-0.203642	0.322763	0.746875	0.852488	no
11370.g1104	11370.g1104	-	11370:35098-36915	Testes	Carcass	NOTEST	0.0220727	0.0650151	1.55851	-1.04365	0.296647	1	no
11384.g1105	11384.g1105	-	11384:0-645	Testes	Carcass	OK	2.26511	2.59104	0.193949	-0.249128	0.803262	0.894024	no
11387.g1106	11387.g1106	-	11387:1535-2430	Testes	Carcass	OK	1.75847	0.0980676	-4.1644	2.94681	0.00321073	0.00942478	yes
11387.g1107	11387.g1107	-	11387:3025-3504	Testes	Carcass	OK	2.7531	0.451826	-2.60722	2.27359	0.0229907	0.0525726	no
11399.g1108	11399.g1108	-	11399:0-1348	Testes	Carcass	NOTEST	0.066343	0.00977653	-2.76255	0.905757	0.365065	1	no
11401.g1109	11401.g1109	-	11401:3-129	Testes	Carcass	NOTEST	0	0	0	0	1	1	no
11423.g1110	11423.g1110	-	11423:10-1096	Testes	Carcass	OK	21.1071	4.98657	-2.08161	3.53613	0.000406034	0.00149467	yes
11427.g1111	11427.g1111	-	11427:0-198	Testes	Carcass	NOTEST	0	0	0	0	1	1	no
11429.g1112	11429.g1112	-	11429:0-269	Testes	Carcass	NOTEST	0	0	0	0	1	1	no
11441.g1113	11441.g1113	-	11441:0-197	Testes	Carcass	NOTEST	0	0	0	0	1	1	no
11442.g1114	11442.g1114	-	11442:0-130	Testes	Carcass	OK	1.93777	0	-1.79769e+308	-1.79769e+308	0.136517	0.23476	no
1146.g114	1146.g114	-	1146:0-584	Testes	Carcass	OK	0.312021	0.596366	0.934557	-0.778436	0.436312	0.582859	no
11461.g1115	11461.g1115	-	11461:0-1072	Testes	Carcass	NOTEST	0.0341578	0.200492	2.55326	-1.53077	0.125826	1	no
11478.g1116	11478.g1116	-	11478:0-605	Testes	Carcass	NOTEST	0.0176024	0	-1.79769e+308	-1.79769e+308	0.271858	1	no
11485.g1117	11485.g1117	-	11485:9-152	Testes	Carcass	NOTEST	0	0	0	0	1	1	no
11486.g1118	11486.g1118	-	11486:0-210	Testes	Carcass	NOTEST	0	0	0	0	1	1	no
11497.g1119	11497.g1119	-	11497:0-199	Testes	Carcass	NOTEST	0	0	0	0	1	1	no
11499.g1120	11499.g1120	-	11499:2-1195	Testes	Carcass	OK	2.36147	0.227815	-3.37375	3.44687	0.000567118	0.00200804	yes
11508.g1121	11508.g1121	-	11508:0-532	Testes	Carcass	OK	9.18906	50.3112	2.45289	-4.11133	3.93387e-05	0.000178918	yes
1152.g115	1152.g115	-	1152:7-1163	Testes	Carcass	NOTEST	0.142524	0.0504983	-1.4969	0.897762	0.369313	1	no
11524.g1122	11524.g1122	-	11524:0-930	Testes	Carcass	OK	7.89729	4.36527	-0.855286	1.30195	0.192935	0.309409	no
11527.g1123	11527.g1123	-	11527:1795-4609	Testes	Carcass	NOTEST	0.114042	0.0755576	-0.593921	0.533155	0.593927	1	no
11538.g1124	11538.g1124	-	11538:0-1069	Testes	Carcass	OK	1.42252	0.134951	-3.39794	3.00009	0.00269896	0.00806546	yes
11547.g1125	11547.g1125	-	11547:0-204	Testes	Carcass	NOTEST	0	0	0	0	1	1	no
11558.g1126	11558.g1126	-	11558:0-129	Testes	Carcass	OK	8.27865	9.28675	0.165778	-0.107965	0.914023	0.965274	no
11563.g1127	11563.g1127	-	11563:0-739	Testes	Carcass	OK	1.56959	1.97261	0.329714	-0.393918	0.693642	0.811859	no
11576.g1128	11576.g1128	-	11576:5-136	Testes	Carcass	NOTEST	0	0	0	0	1	1	no
11578.g1129	11578.g1129	-	11578:1-3100	Testes	Carcass	OK	0.389892	0.169637	-1.20062	1.28617	0.198383	0.316198	no
11593.g1130	11593.g1130	-	11593:0-142	Testes	Carcass	NOTEST	0	0	0	0	1	1	no
11604.g1131	11604.g1131	-	11604:0-196	Testes	Carcass	NOTEST	0	0	0	0	1	1	no
11615.g1132	11615.g1132	-	11615:117-1500	Testes	Carcass	OK	0.159037	0.83696	2.39579	-2.58939	0.00961463	0.024723	yes
11615.g1133	11615.g1133	-	11615:5015-9028	Testes	Carcass	OK	0.272531	0.170642	-0.675447	0.782801	0.433744	0.580154	no
11640.g1134	11640.g1134	-	11640:0-143	Testes	Carcass	NOTEST	0	0	0	0	1	1	no
11644.g1135	11644.g1135	-	11644:0-129	Testes	Carcass	OK	10.4644	10.1768	-0.0402124	0.0327952	0.973838	0.992852	no
11673.g1136	11673.g1136	-	11673:0-129	Testes	Carcass	NOTEST	0	0	0	0	1	1	no
11681.g1137	11681.g1137	-	11681:0-154	Testes	Carcass	NOTEST	0	0	0	0	1	1	no
11683.g1138	11683.g1138	-	11683:0-395	Testes	Carcass	NOTEST	0.0584894	0	-1.79769e+308	-1.79769e+308	0.211054	1	no
11687.g1139	11687.g1139	-	11687:14-129	Testes	Carcass	OK	0.700808	0	-1.79769e+308	-1.79769e+308	0.308595	0.446724	no
11689.g1140	11689.g1140	-	11689:8-129	Testes	Carcass	NOTEST	0	0	0	0	1	1	no
[truncated: 11,016 more rows]
