# Supplementary material for: Revised Annotations, Sex-Biased Expression, and Lineage-Specific Genes in the Drosophila melanogaster Group
Source: G3 (Bethesda). 2014 Oct 1;4(12):2345–51. doi: 10.1534/g3.114.013532 (PMC4267930; doi:10.1534/g3.114.013532)
Supplement: Supporting Information [file supp_g3.114.013532_FileS1.zip › GFF/Cuffdiff_Output/DsimOva.expdiff]

test_id	gene_id	gene	locus	sample_1	sample_2	status	value_1	value_2	log2(fold_change)	test_stat	p_value	q_value	significant
	-	-	6:20342990-20453388	Ovary	Testes	OK	23.423	4.38688	-2.41666	3.63899	0.000273705	0.000803508	yes
0.g1014	0.g1014	-	0:8795364-8823455	Ovary	Testes	OK	0	0.346321	1.79769e+308	1.79769e+308	0.153567	0.225507	no
0.g1015	0.g1015	-	0:8823504-8862157	Ovary	Testes	OK	0.296946	2.17852	2.87508	-4.11933	3.79981e-05	0.000142173	yes
0.g1017	0.g1017	-	0:8900179-8940397	Ovary	Testes	OK	8.93932	5.27387	-0.761302	1.56094	0.118538	0.180178	no
0.g1020	0.g1020	-	0:8947002-8947820	Ovary	Testes	OK	0	202.754	1.79769e+308	1.79769e+308	8.34861e-05	0.000280537	yes
0.g1021	0.g1021	-	0:8949530-9003337	Ovary	Testes	OK	0	0.611663	1.79769e+308	1.79769e+308	0.131553	0.197291	no
0.g1024	0.g1024	-	0:9035586-9043349	Ovary	Testes	OK	0	22.1448	1.79769e+308	1.79769e+308	0.0043511	0.00952913	yes
0.g1028	0.g1028	-	0:9084595-9105236	Ovary	Testes	OK	0.00404073	5.30091	10.3574	-2.39842	0.0164662	0.0310033	yes
0.g1031	0.g1031	-	0:9117986-9118858	Ovary	Testes	OK	0.0152222	96.0099	12.6228	-4.54424	5.51336e-06	2.58402e-05	yes
0.g1038	0.g1038	-	0:9204214-9213018	Ovary	Testes	OK	2.63631	559.041	7.72829	-12.7205	0	0	yes
0.g1042	0.g1042	-	0:9227434-9228942	Ovary	Testes	OK	1.88098	0	-1.79769e+308	-1.79769e+308	0.0234978	0.0425953	yes
0.g1044	0.g1044	-	0:9231099-9234664	Ovary	Testes	OK	0.739114	4.56827	2.62778	-4.24134	2.22194e-05	9.04165e-05	yes
0.g1045	0.g1045	-	0:9234938-9250254	Ovary	Testes	OK	0.284126	2.14394	2.91566	-4.4072	1.04716e-05	4.63381e-05	yes
0.g1048	0.g1048	-	0:9260490-9262994	Ovary	Testes	OK	0	201.014	1.79769e+308	1.79769e+308	0.000364684	0.00104009	yes
0.g1052	0.g1052	-	0:9285524-9295818	Ovary	Testes	NOTEST	0	0	0	0	1	1	no
0.g1054	0.g1054	-	0:9299174-9309216	Ovary	Testes	OK	19.4779	32.5706	0.741727	-0.978951	0.327604	0.425241	no
0.g1057	0.g1057	-	0:9367965-9382254	Ovary	Testes	OK	30.1673	15.8402	-0.929397	2.08955	0.0366583	0.0634476	no
0.g1061	0.g1061	-	0:9395519-9432646	Ovary	Testes	OK	0	0.670773	1.79769e+308	1.79769e+308	0.278284	0.370634	no
0.g1062	0.g1062	-	0:9395519-9432646	Ovary	Testes	OK	0.00634135	1.82978	8.17266	-1.33042	0.18338	0.262686	no
0.g1066	0.g1066	-	0:9447801-9449196	Ovary	Testes	OK	0.341752	0.238859	-0.516794	0.504629	0.613819	0.710745	no
0.g1067	0.g1067	-	0:9449296-9453171	Ovary	Testes	NOTEST	0	0.0546476	1.79769e+308	1.79769e+308	0.0619574	1	no
0.g1069	0.g1069	-	0:9461396-9471055	Ovary	Testes	NOTEST	0.0435807	0.237972	2.44903	-0.0820203	0.934631	1	no
0.g1070	0.g1070	-	0:9461396-9471055	Ovary	Testes	OK	0.171934	0.563855	1.71347	-0.12454	0.900888	0.945761	no
0.g1071	0.g1071	-	0:9472116-9475503	Ovary	Testes	OK	1.82404	1.30127	-0.487224	0.811763	0.416928	0.521379	no
0.g1073	0.g1073	-	0:9479123-9495966	Ovary	Testes	NOTEST	0.00343151	0.024927	2.8608	-1.0782	0.280944	1	no
0.g1074	0.g1074	-	0:9496014-9583556	Ovary	Testes	NOTEST	0	0.0526687	1.79769e+308	1.79769e+308	0.0225361	1	no
0.g1075	0.g1075	-	0:9583946-9588066	Ovary	Testes	OK	0	0.427314	1.79769e+308	1.79769e+308	0.46211	0.566457	no
0.g1081	0.g1081	-	0:9595696-9604691	Ovary	Testes	NOTEST	0.02513	0.0601159	1.25834	-0.0720517	0.942561	1	no
0.g109	0.g109	-	0:833081-839989	Ovary	Testes	OK	28.7716	4.22316	-2.76825	4.05838	4.9415e-05	0.000178425	yes
0.g1091	0.g1091	-	0:9685787-9694021	Ovary	Testes	OK	0.462467	0.88841	0.941875	-0.580526	0.56156	0.662542	no
0.g1094	0.g1094	-	0:9703942-9708831	Ovary	Testes	OK	0.00562004	43.649	12.9231	-8.22062	2.22045e-16	5.32803e-15	yes
0.g1096	0.g1096	-	0:9721911-9722880	Ovary	Testes	OK	0.0149704	1.1372	6.24722	-2.60665	0.00914315	0.0184124	yes
0.g1097	0.g1097	-	0:9723150-9731113	Ovary	Testes	OK	0.588653	13.7932	4.55039	-6.22014	4.96725e-10	4.79464e-09	yes
0.g1098	0.g1098	-	0:9737450-9742750	Ovary	Testes	NOTEST	0.00348156	0.0476039	3.77327	-1.42692	0.153602	1	no
0.g11	0.g11	-	0:90089-92907	Ovary	Testes	OK	4.16395	2.13249	-0.965414	0.435918	0.662896	0.754496	no
0.g1102	0.g1102	-	0:9754388-9780430	Ovary	Testes	NOTEST	0.00857316	0.173894	4.34223	-2.98081	0.00287488	1	no
0.g1104	0.g1104	-	0:9791090-9816219	Ovary	Testes	OK	0.0137407	1.06478	6.27595	-4.57965	4.65759e-06	2.21854e-05	yes
0.g1105	0.g1105	-	0:9816343-9828220	Ovary	Testes	OK	0.00553734	0.558572	6.65641	-2.3772	0.0174445	0.032659	yes
0.g1107	0.g1107	-	0:9850250-9853531	Ovary	Testes	OK	0	1.23548	1.79769e+308	1.79769e+308	0.000454919	0.00126364	yes
0.g111	0.g111	-	0:841122-851781	Ovary	Testes	OK	0.00424027	12.7419	11.5531	-7.39251	1.44107e-13	2.41485e-12	yes
0.g1113	0.g1113	-	0:9884773-9886440	Ovary	Testes	OK	0	2.83465	1.79769e+308	1.79769e+308	0.000825922	0.00215757	yes
0.g1128	0.g1128	-	0:9929570-9933680	Ovary	Testes	OK	146.741	149.094	0.0229434	-0.0510768	0.959264	0.981738	no
0.g113	0.g113	-	0:868911-869610	Ovary	Testes	OK	0	1.0463	1.79769e+308	1.79769e+308	0.00710515	0.014741	yes
0.g1130	0.g1130	-	0:9940295-9941446	Ovary	Testes	LOWDATA	13.4717	11.5532	-0.22164	0	1	1	no
0.g1137	0.g1137	-	0:9956756-9973667	Ovary	Testes	OK	1.37528	4.30722	1.64703	-0.289691	0.772053	0.847766	no
0.g114	0.g114	-	0:870261-881945	Ovary	Testes	OK	0.011651	0.655616	5.81433	-4.4704	7.80723e-06	3.55165e-05	yes
0.g115	0.g115	-	0:886891-922447	Ovary	Testes	NOTEST	0.00408682	0.069923	4.09672	-2.4836	0.013006	1	no
0.g1154	0.g1154	-	0:10020937-10022482	Ovary	Testes	OK	21.7692	19.4571	-0.161997	0.357363	0.72082	0.804391	no
0.g116	0.g116	-	0:958621-996331	Ovary	Testes	OK	0.0167106	1.60363	6.58444	-2.1441	0.032025	0.0561027	no
0.g1165	0.g1165	-	0:10058587-10065177	Ovary	Testes	LOWDATA	0.168409	1.07545	2.6749	0	1	1	no
0.g1168	0.g1168	-	0:10066727-10071754	Ovary	Testes	OK	60.9863	16.0855	-1.92273	4.25404	2.09948e-05	8.62229e-05	yes
0.g117	0.g117	-	0:958621-996331	Ovary	Testes	OK	0.00904624	3.58918	8.63212	-2.84098	0.00449757	0.00980887	yes
0.g1170	0.g1170	-	0:10082186-10084067	Ovary	Testes	OK	15.9358	15.7554	-0.0164222	0.0347939	0.972244	0.98849	no
0.g1171	0.g1171	-	0:10084747-10087297	Ovary	Testes	OK	0	0.496597	1.79769e+308	1.79769e+308	0.00439039	0.00960379	yes
0.g1176	0.g1176	-	0:10099685-10101802	Ovary	Testes	OK	10.0975	9.89135	-0.0297638	0.0389246	0.968951	0.986599	no
0.g1178	0.g1178	-	0:10104559-10105875	Ovary	Testes	LOWDATA	48.4287	9.32736	-2.37632	0	1	1	no
0.g1196	0.g1196	-	0:10170525-10185305	Ovary	Testes	OK	11.8315	6.01404	-0.976221	2.21398	0.0268302	0.0479937	yes
0.g1198	0.g1198	-	0:10186746-10194285	Ovary	Testes	OK	14.0205	1.52463	-3.20101	6.07781	1.21833e-09	1.10405e-08	yes
0.g1199	0.g1199	-	0:10194367-10200455	Ovary	Testes	OK	2.32783	9.21063	1.98431	-3.80837	0.000139888	0.000438899	yes
0.g12	0.g12	-	0:90089-92907	Ovary	Testes	LOWDATA	17.3038	17.6746	0.0305888	0	1	1	no
0.g1202	0.g1202	-	0:10215615-10217563	Ovary	Testes	OK	0.0062086	3.41243	9.10232	-3.26466	0.00109594	0.0027812	yes
0.g1205	0.g1205	-	0:10254836-10263625	Ovary	Testes	OK	0.00417444	93.4237	14.4499	-4.58023	4.64472e-06	2.21344e-05	yes
0.g1206	0.g1206	-	0:10263671-10295395	Ovary	Testes	OK	0.0199961	3.37766	7.40017	-3.94825	7.87231e-05	0.00026699	yes
0.g1207	0.g1207	-	0:10295495-10303620	Ovary	Testes	OK	0.202093	3.03631	3.90922	-5.02916	4.92632e-07	2.81795e-06	yes
0.g1209	0.g1209	-	0:10312555-10315318	Ovary	Testes	OK	0	13.3646	1.79769e+308	1.79769e+308	6.25456e-05	0.000218131	yes
0.g1210	0.g1210	-	0:10315475-10319209	Ovary	Testes	OK	0	840.146	1.79769e+308	1.79769e+308	0.00640057	0.0134595	yes
0.g1211	0.g1211	-	0:10319255-10321660	Ovary	Testes	OK	0	108.606	1.79769e+308	1.79769e+308	0.0871949	0.137824	no
0.g1212	0.g1212	-	0:10322115-10326157	Ovary	Testes	OK	4.84593e-08	17.1625	28.3998	-0.000117068	0.999907	0.999948	no
0.g1213	0.g1213	-	0:10327005-10329742	Ovary	Testes	OK	0	116.306	1.79769e+308	1.79769e+308	3.37331e-05	0.000128472	yes
0.g1215	0.g1215	-	0:10352415-10355073	Ovary	Testes	OK	0	0.536895	1.79769e+308	1.79769e+308	0.422655	0.526554	no
0.g1216	0.g1216	-	0:10356575-10357515	Ovary	Testes	NOTEST	0	0	0	0	1	1	no
0.g1217	0.g1217	-	0:10358065-10358433	Ovary	Testes	NOTEST	0	0.101215	1.79769e+308	1.79769e+308	0.196381	1	no
0.g1218	0.g1218	-	0:10359831-10360455	Ovary	Testes	NOTEST	0	0.195161	1.79769e+308	1.79769e+308	0.0531202	1	no
0.g1219	0.g1219	-	0:10362102-10363395	Ovary	Testes	NOTEST	0.00736463	0.199477	4.75947	-1.67791	0.0933652	1	no
0.g1220	0.g1220	-	0:10364598-10365255	Ovary	Testes	NOTEST	0	0	0	0	1	1	no
0.g1221	0.g1221	-	0:10368844-10370065	Ovary	Testes	NOTEST	0	0	0	0	1	1	no
0.g1224	0.g1224	-	0:10380576-10381875	Ovary	Testes	NOTEST	0.0333153	0.0696741	1.06444	-0.502352	0.61542	1	no
0.g1230	0.g1230	-	0:10413254-10420024	Ovary	Testes	NOTEST	0	0	0	0	1	1	no
0.g1233	0.g1233	-	0:10429614-10441289	Ovary	Testes	OK	0.213425	2.19578	3.36293	-4.46467	8.01929e-06	3.63773e-05	yes
0.g1236	0.g1236	-	0:10447348-10495124	Ovary	Testes	NOTEST	0.143334	0.173904	0.278916	-0.0779223	0.93789	1	no
0.g1237	0.g1237	-	0:10447348-10495124	Ovary	Testes	OK	0.969113	0.135512	-2.83825	0.353481	0.723728	0.807108	no
0.g124	0.g124	-	0:1060991-1061827	Ovary	Testes	OK	0.0634922	0.311982	2.29681	-1.53177	0.125579	0.189331	no
0.g1240	0.g1240	-	0:10498463-10513864	Ovary	Testes	NOTEST	0.0671675	0.0747701	0.154699	-0.126349	0.899455	1	no
0.g1241	0.g1241	-	0:10513910-10519004	Ovary	Testes	OK	0.696206	0.216904	-1.68246	0.243125	0.807908	0.875896	no
0.g1242	0.g1242	-	0:10519051-10520514	Ovary	Testes	OK	0	74.9035	1.79769e+308	1.79769e+308	0.000182233	0.000557054	yes
0.g1243	0.g1243	-	0:10520560-10521854	Ovary	Testes	OK	0	33.6629	1.79769e+308	1.79769e+308	2.15451e-05	8.8163e-05	yes
0.g125	0.g125	-	0:1062305-1076311	Ovary	Testes	OK	5.13451	5.34903	0.0590512	-0.017205	0.986273	0.996017	no
0.g1252	0.g1252	-	0:10571435-10583250	Ovary	Testes	OK	0.00862592	57.3687	12.6993	-9.19084	0	0	yes
0.g1253	0.g1253	-	0:10583297-10603220	Ovary	Testes	OK	0.585243	2.10074	1.84379	-2.91116	0.00360086	0.00807193	yes
0.g1254	0.g1254	-	0:10607868-10621190	Ovary	Testes	OK	0.624869	4.46424	2.83679	-4.5976	4.27382e-06	2.04815e-05	yes
0.g1257	0.g1257	-	0:10629380-10630550	Ovary	Testes	OK	0.375086	1.85713	2.30778	-1.85538	0.0635424	0.104108	no
0.g1264	0.g1264	-	0:10655251-10658900	Ovary	Testes	OK	23.1454	3.77452	-2.61636	5.68713	1.2919e-08	9.77483e-08	yes
0.g1269	0.g1269	-	0:10674320-10677270	Ovary	Testes	OK	0.764003	3.12464	2.03204	-3.21832	0.00128942	0.00322339	yes
0.g127	0.g127	-	0:1079648-1081436	Ovary	Testes	LOWDATA	6.53486	0.0333626	-7.61378	0	1	1	no
0.g1270	0.g1270	-	0:10684666-10725000	Ovary	Testes	OK	6.43293	4.98544	-0.367756	0.798671	0.424481	0.527993	no
0.g1274	0.g1274	-	0:10744750-10749321	Ovary	Testes	OK	0.00346174	5.96629	10.7511	-2.04703	0.0406551	0.069751	no
0.g128	0.g128	-	0:1081901-1088536	Ovary	Testes	NOTEST	0.271409	0.246382	-0.139575	0.167857	0.866696	1	no
0.g1286	0.g1286	-	0:10788577-10794201	Ovary	Testes	OK	20.7972	11.9594	-0.798244	1.87972	0.0601458	0.0991149	no
0.g1288	0.g1288	-	0:10800898-10802787	Ovary	Testes	OK	0	0.355246	1.79769e+308	1.79769e+308	0.0134334	0.0258696	yes
0.g1290	0.g1290	-	0:10816893-10868767	Ovary	Testes	OK	0.744445	0.763062	0.0356349	-0.0240306	0.980828	0.992872	no
0.g1291	0.g1291	-	0:10868867-10913802	Ovary	Testes	OK	0.212911	3.83516	4.17097	-6.36292	1.97951e-10	2.04804e-09	yes
0.g1292	0.g1292	-	0:10915238-10921155	Ovary	Testes	OK	38.5	28.9893	-0.409337	0.94386	0.345241	0.444241	no
0.g1293	0.g1293	-	0:10923765-10932135	Ovary	Testes	OK	43.3145	24.2493	-0.836909	1.92868	0.0537702	0.0897333	no
0.g1294	0.g1294	-	0:10932185-10934336	Ovary	Testes	OK	30.0185	3.58636	-3.06526	5.45659	4.85355e-08	3.30533e-07	yes
0.g1298	0.g1298	-	0:10943295-10982429	Ovary	Testes	OK	0.110438	0.713818	2.69232	-3.34914	0.000810636	0.00212524	yes
0.g1299	0.g1299	-	0:10994286-10995265	Ovary	Testes	OK	0	659.546	1.79769e+308	1.79769e+308	0.0288999	0.0512694	no
0.g1301	0.g1301	-	0:11070366-11143041	Ovary	Testes	OK	0.0210784	4.28268	7.66661	-2.64964	0.0080577	0.0164468	yes
0.g1302	0.g1302	-	0:11070366-11143041	Ovary	Testes	OK	0.540042	0.178585	-1.59646	0.883165	0.377147	0.478788	no
0.g1303	0.g1303	-	0:11143087-11187301	Ovary	Testes	NOTEST	0.00677126	0.0441074	2.70353	-1.24143	0.214447	1	no
0.g1304	0.g1304	-	0:11187347-11196621	Ovary	Testes	OK	0.231116	0.2853	0.303864	-0.119597	0.904803	0.948604	no
0.g1307	0.g1307	-	0:11212681-11215135	Ovary	Testes	OK	0.0185595	60.1108	11.6612	-8.81183	0	0	yes
0.g1309	0.g1309	-	0:11215181-11217681	Ovary	Testes	OK	0.533841	0.636184	0.253034	-0.0562515	0.955141	0.979087	no
0.g131	0.g131	-	0:1097948-1105731	Ovary	Testes	OK	21.3399	6.71787	-1.66748	2.9844	0.00284137	0.00654155	yes
0.g1310	0.g1310	-	0:11217727-11224771	Ovary	Testes	NOTEST	0.017416	0.251915	3.85445	-0.0388477	0.969012	1	no
0.g1312	0.g1312	-	0:11265002-11274297	Ovary	Testes	OK	0.00746504	95.8975	13.6491	-7.31708	2.53353e-13	4.05921e-12	yes
0.g1316	0.g1316	-	0:11361297-11366047	Ovary	Testes	OK	0	1.7551	1.79769e+308	1.79769e+308	0.000318909	0.000921915	yes
0.g1319	0.g1319	-	0:11428773-11434280	Ovary	Testes	OK	0	2.19058	1.79769e+308	1.79769e+308	0.112324	0.171926	no
0.g1320	0.g1320	-	0:11463400-11466233	Ovary	Testes	OK	0.182661	12.7132	6.12101	-0.853354	0.393463	0.496295	no
0.g1323	0.g1323	-	0:11467665-11484500	Ovary	Testes	OK	29.529	6.03647	-2.29035	2.40394	0.0162193	0.0305945	yes
0.g1325	0.g1325	-	0:11489779-11494220	Ovary	Testes	OK	0.0701942	2.38404	5.08591	-6.23337	4.56521e-10	4.45707e-09	yes
0.g1326	0.g1326	-	0:11496210-11498250	Ovary	Testes	OK	0.00963692	1.75861	7.51165	-3.96628	7.3002e-05	0.000250054	yes
0.g1328	0.g1328	-	0:11504545-11505560	Ovary	Testes	OK	0.0733075	4.19363	5.83809	-4.68641	2.78044e-06	1.38575e-05	yes
0.g1329	0.g1329	-	0:11509624-11511770	Ovary	Testes	OK	0.0727374	11.5856	7.31542	-5.44587	5.15525e-08	3.49449e-07	yes
0.g1330	0.g1330	-	0:11511816-11515030	Ovary	Testes	OK	0.00649071	10.0365	10.5946	-5.33048	9.79515e-08	6.25788e-07	yes
0.g1331	0.g1331	-	0:11517750-11519681	Ovary	Testes	OK	0.551892	34.1807	5.95265	-8.84591	0	0	yes
0.g1334	0.g1334	-	0:11532943-11534060	Ovary	Testes	OK	0.0210013	0.315725	3.91012	-2.0066	0.0447918	0.0761326	no
0.g1335	0.g1335	-	0:11540933-11542430	Ovary	Testes	OK	0.0293816	1.7329	5.88214	-4.32099	1.5533e-05	6.64343e-05	yes
0.g1338	0.g1338	-	0:11645422-11659862	Ovary	Testes	OK	3.07621	5.62715	0.871249	-0.657288	0.510996	0.614012	no
0.g1339	0.g1339	-	0:11659962-11661636	Ovary	Testes	OK	0.353554	0.0696119	-2.34453	0.146515	0.883515	0.933273	no
0.g1342	0.g1342	-	0:11662612-11667169	Ovary	Testes	OK	5.34997	3.12505	-0.775653	0.718373	0.472527	0.576187	no
0.g1352	0.g1352	-	0:11713177-11713946	Ovary	Testes	OK	190.591	61.312	-1.63624	1.70797	0.0876412	0.138401	no
0.g1356	0.g1356	-	0:11724376-11725871	Ovary	Testes	OK	90.448	27.8224	-1.70084	3.96993	7.18924e-05	0.000246688	yes
0.g136	0.g136	-	0:1117450-1120421	Ovary	Testes	OK	0.851481	1.91197	1.16701	-0.282836	0.777302	0.852073	no
0.g1361	0.g1361	-	0:11756011-11757354	Ovary	Testes	LOWDATA	39.5818	7.81753	-2.34005	0	1	1	no
0.g1369	0.g1369	-	0:11785966-11790755	Ovary	Testes	NOTEST	0.00386358	0.201483	5.70457	-2.81621	0.00485939	1	no
0.g137	0.g137	-	0:1117450-1120421	Ovary	Testes	OK	0.445105	0.360714	-0.303289	0.124198	0.901159	0.945876	no
0.g1372	0.g1372	-	0:11803706-11831555	Ovary	Testes	OK	0	18.1074	1.79769e+308	1.79769e+308	0.00152373	0.0037417	yes
0.g1373	0.g1373	-	0:11803706-11831555	Ovary	Testes	OK	0	1.49673	1.79769e+308	1.79769e+308	0.261803	0.352774	no
0.g1379	0.g1379	-	0:11896540-11966145	Ovary	Testes	OK	230.307	175.552	-0.391664	0.726001	0.467838	0.571833	no
0.g1381	0.g1381	-	0:12014376-12054700	Ovary	Testes	OK	0.39079	3.6133	3.20885	-0.590062	0.555149	0.656418	no
0.g1382	0.g1382	-	0:12014376-12054700	Ovary	Testes	OK	3.80223	14.7956	1.96025	-4.11948	3.79735e-05	0.000142133	yes
0.g1387	0.g1387	-	0:12087222-12090177	Ovary	Testes	OK	118.529	33.1279	-1.83912	4.21537	2.49368e-05	9.95332e-05	yes
0.g1391	0.g1391	-	0:12110036-12112366	Ovary	Testes	OK	1.80799	0.806194	-1.16519	1.78747	0.0738614	0.118806	no
0.g1392	0.g1392	-	0:12112367-12139156	Ovary	Testes	OK	70.8307	29.7617	-1.25092	2.68717	0.00720599	0.0149173	yes
0.g1393	0.g1393	-	0:12191220-12202949	Ovary	Testes	OK	27.5085	30.6059	0.153936	-0.353703	0.723562	0.80701	no
0.g1394	0.g1394	-	0:12207779-12208434	Ovary	Testes	OK	0	0.526772	1.79769e+308	1.79769e+308	0.0483399	0.0814917	no
0.g1395	0.g1395	-	0:12237404-12277674	Ovary	Testes	OK	0	12.7831	1.79769e+308	1.79769e+308	5.94824e-05	0.000208443	yes
0.g1396	0.g1396	-	0:12237404-12277674	Ovary	Testes	NOTEST	0	0.0191689	1.79769e+308	1.79769e+308	0.466956	1	no
0.g1397	0.g1397	-	0:12237404-12277674	Ovary	Testes	OK	0.0267771	0.310696	3.53644	-1.52319	0.127712	0.192264	no
0.g1398	0.g1398	-	0:12310203-12317049	Ovary	Testes	OK	0	1.03522	1.79769e+308	1.79769e+308	0.00136388	0.00338798	yes
0.g1399	0.g1399	-	0:12318369-12335312	Ovary	Testes	NOTEST	0.00367643	0.0855586	4.54053	-1.75048	0.0800353	1	no
0.g14	0.g14	-	0:101546-102609	Ovary	Testes	LOWDATA	0.144332	0.707027	2.29238	0	1	1	no
0.g1401	0.g1401	-	0:12342048-12342958	Ovary	Testes	OK	24.5298	77.6621	1.66268	-3.34548	0.000821416	0.00214912	yes
0.g1403	0.g1403	-	0:12342962-12353658	Ovary	Testes	OK	0.125288	10.215	6.3493	-1.42649	0.153727	0.22571	no
0.g1404	0.g1404	-	0:12342962-12353658	Ovary	Testes	NOTEST	0.0588786	0.0290131	-1.02104	0.0131813	0.989483	1	no
0.g1406	0.g1406	-	0:12355948-12357537	Ovary	Testes	OK	0.327045	2.00587	2.61667	-0.154156	0.877487	0.928832	no
0.g1408	0.g1408	-	0:12361424-12371408	Ovary	Testes	OK	8.27195	4.77623	-0.792355	0.949876	0.342175	0.440962	no
0.g1413	0.g1413	-	0:12592703-12598797	Ovary	Testes	OK	287.633	96.9799	-1.56847	3.25153	0.00114785	0.00289856	yes
0.g1419	0.g1419	-	0:12640143-12642533	Ovary	Testes	OK	0.0333462	0.622864	4.22332	-0.102858	0.918075	0.955951	no
0.g1421	0.g1421	-	0:12694953-12705901	Ovary	Testes	NOTEST	0.104762	0.125386	0.259273	-0.258175	0.796272	1	no
0.g1423	0.g1423	-	0:12734049-12742675	Ovary	Testes	OK	0.170622	8.60815	5.65683	-4.84673	1.25514e-06	6.71729e-06	yes
0.g1424	0.g1424	-	0:12742723-12759836	Ovary	Testes	OK	0	0.424337	1.79769e+308	1.79769e+308	0.474808	0.578415	no
0.g1426	0.g1426	-	0:12763573-12783845	Ovary	Testes	OK	0	4.59631	1.79769e+308	1.79769e+308	0.125524	0.189319	no
0.g1428	0.g1428	-	0:12786330-12790363	Ovary	Testes	OK	57.9103	8.64784	-2.74341	4.86355	1.15301e-06	6.20647e-06	yes
0.g143	0.g143	-	0:1147311-1149475	Ovary	Testes	NOTEST	0	0.121828	1.79769e+308	1.79769e+308	0.19582	1	no
0.g1431	0.g1431	-	0:12799853-12805638	Ovary	Testes	NOTEST	0.0682045	0.109658	0.68507	-0.00505061	0.99597	1	no
0.g1436	0.g1436	-	0:12817598-12824453	Ovary	Testes	OK	32.8959	279.927	3.08907	-5.84037	5.20856e-09	4.19889e-08	yes
0.g1439	0.g1439	-	0:12832502-12835623	Ovary	Testes	NOTEST	0.0110918	0.0218872	0.980597	-0.500764	0.616537	1	no
0.g144	0.g144	-	0:1149521-1181902	Ovary	Testes	NOTEST	0.0151899	0.111917	2.88125	-1.57266	0.115797	1	no
0.g1443	0.g1443	-	0:12847373-12860326	Ovary	Testes	NOTEST	0	0.159678	1.79769e+308	1.79769e+308	0.472183	1	no
0.g1444	0.g1444	-	0:12847373-12860326	Ovary	Testes	NOTEST	0	0.0916929	1.79769e+308	1.79769e+308	0.492554	1	no
0.g1446	0.g1446	-	0:12864073-12875495	Ovary	Testes	NOTEST	5.49348e-08	0.0981475	20.7688	-8.48585e-05	0.999932	1	no
0.g1449	0.g1449	-	0:12877977-12904583	Ovary	Testes	NOTEST	0.0311373	0.179652	2.52849	-0.0912526	0.927292	1	no
0.g145	0.g145	-	0:1181951-1240728	Ovary	Testes	NOTEST	0	0.189299	1.79769e+308	1.79769e+308	0.00249067	1	no
0.g1452	0.g1452	-	0:12920952-12949237	Ovary	Testes	OK	0.00561687	0.567662	6.65912	-2.83776	0.0045431	0.00988748	yes
0.g1453	0.g1453	-	0:12965257-12966790	Ovary	Testes	OK	40.7965	0.152064	-8.06762	9.28286	0	0	yes
0.g146	0.g146	-	0:1255971-1271932	Ovary	Testes	NOTEST	0	0.0112928	1.79769e+308	1.79769e+308	0.271858	1	no
0.g1466	0.g1466	-	0:13012776-13013877	Ovary	Testes	OK	54.8633	19.7797	-1.47182	1.08471	0.278052	0.370374	no
0.g1467	0.g1467	-	0:13013946-13014887	Ovary	Testes	OK	0	0.450637	1.79769e+308	1.79769e+308	0.472948	0.576631	no
0.g147	0.g147	-	0:1271980-1274159	Ovary	Testes	OK	0	13.603	1.79769e+308	1.79769e+308	0.037278	0.0644219	no
0.g1470	0.g1470	-	0:13024988-13025582	Ovary	Testes	OK	152.694	1.15122e-05	-23.661	0.00306104	0.997558	0.999948	no
0.g1473	0.g1473	-	0:13029367-13057782	Ovary	Testes	OK	0.044098	0.90052	4.35198	-3.18915	0.0014269	0.00352824	yes
0.g1475	0.g1475	-	0:13065817-13066814	Ovary	Testes	OK	0.0120524	1.50607	6.96532	-1.58862	0.112147	0.171741	no
0.g1476	0.g1476	-	0:13067817-13106464	Ovary	Testes	NOTEST	0.00471571	0.0830368	4.13821	-1.54181	0.123119	1	no
0.g1477	0.g1477	-	0:13067817-13106464	Ovary	Testes	NOTEST	0.00277912	0.067811	4.60882	-0.817671	0.413545	1	no
0.g1479	0.g1479	-	0:13147449-13232370	Ovary	Testes	OK	27.0219	4.45714	-2.59994	0.401358	0.688157	0.777275	no
0.g1481	0.g1481	-	0:13232419-13234787	Ovary	Testes	OK	19.9844	5.41864	-1.88287	4.05847	4.93946e-05	0.000178414	yes
0.g1483	0.g1483	-	0:13252159-13259962	Ovary	Testes	OK	0.883159	6.91876	2.96977	-2.89387	0.00380522	0.00846491	yes
0.g1484	0.g1484	-	0:13263296-13269979	Ovary	Testes	NOTEST	0	0.0697599	1.79769e+308	1.79769e+308	0.0306598	1	no
0.g1485	0.g1485	-	0:13270682-13278069	Ovary	Testes	NOTEST	0	0.0162234	1.79769e+308	1.79769e+308	0.20098	1	no
0.g1489	0.g1489	-	0:13322863-13359530	Ovary	Testes	NOTEST	0.0330282	0.0213588	-0.628868	0.00216012	0.998276	1	no
0.g149	0.g149	-	0:1289316-1296820	Ovary	Testes	OK	0	7.23608	1.79769e+308	1.79769e+308	0.169069	0.245243	no
0.g1490	0.g1490	-	0:13359543-13359963	Ovary	Testes	OK	0.151938	2.04594	3.75121	-2.31012	0.0208817	0.0384278	yes
0.g1496	0.g1496	-	0:13387974-13395388	Ovary	Testes	OK	0.0128108	0.778521	5.92531	-3.09412	0.001974	0.00472558	yes
0.g1499	0.g1499	-	0:13398758-13400203	Ovary	Testes	OK	0.0305875	0.361932	3.56471	-2.28038	0.0225854	0.041153	yes
0.g150	0.g150	-	0:1289316-1296820	Ovary	Testes	LOWDATA	0	0	-1.79769e+308	0	1	1	no
0.g1505	0.g1505	-	0:13418029-13419718	Ovary	Testes	OK	7.44963	6.39298	-0.220681	0.430573	0.666779	0.757818	no
0.g1506	0.g1506	-	0:13419818-13421648	Ovary	Testes	NOTEST	0.0572243	0.162402	1.50487	-0.110605	0.91193	1	no
0.g1508	0.g1508	-	0:13421748-13424567	Ovary	Testes	OK	9.56669	5.38938	-0.827902	1.74157	0.0815845	0.129799	no
0.g1513	0.g1513	-	0:13434168-13436623	Ovary	Testes	NOTEST	0.050616	0.126266	1.3188	-0.399725	0.689359	1	no
0.g1514	0.g1514	-	0:13456338-13475851	Ovary	Testes	OK	13.1302	4.72064	-1.47584	3.32981	0.000869055	0.002261	yes
0.g1515	0.g1515	-	0:13475853-13481788	Ovary	Testes	OK	17.788	50.3035	1.49975	-3.22571	0.00125659	0.00314748	yes
0.g1519	0.g1519	-	0:13489898-13532923	Ovary	Testes	NOTEST	0.0163957	0.0599975	1.87159	-0.440042	0.659907	1	no
0.g1520	0.g1520	-	0:13489898-13532923	Ovary	Testes	NOTEST	0.00615419	0.139269	4.50016	-1.40341	0.160495	1	no
0.g1522	0.g1522	-	0:13489898-13532923	Ovary	Testes	OK	0	2.17761	1.79769e+308	1.79769e+308	0.0955065	0.149436	no
0.g1524	0.g1524	-	0:13541058-13542173	Ovary	Testes	NOTEST	0.00941212	0.109772	3.54385	-1.2306	0.218472	1	no
0.g1528	0.g1528	-	0:13549142-13549988	Ovary	Testes	NOTEST	0	0.056672	1.79769e+308	1.79769e+308	0.147521	1	no
0.g1529	0.g1529	-	0:13550038-13553978	Ovary	Testes	OK	0.018842	0.366575	4.28208	-1.80782	0.0706353	0.11421	no
0.g1530	0.g1530	-	0:13554078-13560078	Ovary	Testes	NOTEST	0	0	0	0	1	1	no
0.g1532	0.g1532	-	0:13585178-13586206	Ovary	Testes	OK	0	96.3698	1.79769e+308	1.79769e+308	6.64482e-05	0.000230614	yes
0.g1533	0.g1533	-	0:13587074-13596805	Ovary	Testes	OK	10.1863	1.35719	-2.90794	5.47441	4.38963e-08	3.04002e-07	yes
0.g1538	0.g1538	-	0:13617765-13660799	Ovary	Testes	NOTEST	0	0.0439002	1.79769e+308	1.79769e+308	0.160333	1	no
0.g1539	0.g1539	-	0:13660845-13671937	Ovary	Testes	NOTEST	0	0.0483386	1.79769e+308	1.79769e+308	0.065434	1	no
0.g1541	0.g1541	-	0:13684707-13687125	Ovary	Testes	NOTEST	0.00952512	0.229397	4.58997	-0.756938	0.449087	1	no
0.g1542	0.g1542	-	0:13687175-13731205	Ovary	Testes	OK	0	1.82916	1.79769e+308	1.79769e+308	0.00149181	0.00367098	yes
0.g1543	0.g1543	-	0:13732045-13737355	Ovary	Testes	NOTEST	0.0130142	0.149503	3.52202	-1.99082	0.0465002	1	no
0.g1544	0.g1544	-	0:13737405-13742066	Ovary	Testes	OK	0.00821722	0.293538	5.15875	-3.19239	0.00141101	0.00349233	yes
0.g1545	0.g1545	-	0:13742714-13744305	Ovary	Testes	NOTEST	0.11033	0.0496845	-1.15096	0.839062	0.401434	1	no
0.g1546	0.g1546	-	0:13744553-13761835	Ovary	Testes	OK	9.58713	0.572058	-4.06687	7.43417	1.05249e-13	1.79609e-12	yes
0.g1547	0.g1547	-	0:13763730-13803005	Ovary	Testes	OK	51.9498	31.5168	-0.720999	0.908771	0.363471	0.464309	no
0.g1548	0.g1548	-	0:13763730-13803005	Ovary	Testes	NOTEST	0.0208178	0.0125279	-0.732672	0.0146531	0.988309	1	no
0.g1549	0.g1549	-	0:13815281-13888998	Ovary	Testes	OK	0.00658345	0.42551	6.0142	-2.15693	0.0310113	0.0545795	no
0.g155	0.g155	-	0:1307237-1358250	Ovary	Testes	OK	0.0827652	0.354699	2.0995	-2.69248	0.00709227	0.0147173	yes
0.g1550	0.g1550	-	0:13815281-13888998	Ovary	Testes	OK	0.0613358	6.6564	6.76187	-5.86474	4.49828e-09	3.68146e-08	yes
0.g1551	0.g1551	-	0:13889045-13907567	Ovary	Testes	OK	0.318964	0.424505	0.412387	-0.626905	0.530722	0.63384	no
0.g1552	0.g1552	-	0:13907615-13909478	Ovary	Testes	OK	0.646121	1.13626	0.814417	-1.08118	0.279616	0.372118	no
0.g1553	0.g1553	-	0:13915155-13929665	Ovary	Testes	OK	0.218829	1.33606	2.61011	-0.178036	0.858695	0.914236	no
0.g1554	0.g1554	-	0:13915155-13929665	Ovary	Testes	OK	0.0942303	28.9576	8.26354	-1.16219	0.24516	0.334449	no
0.g156	0.g156	-	0:1380183-1423849	Ovary	Testes	OK	0.0241513	0.724513	4.90684	-3.9731	7.09442e-05	0.000244172	yes
0.g1562	0.g1562	-	0:13963106-13966661	Ovary	Testes	NOTEST	0.045449	0.140635	1.62963	-1.41568	0.15687	1	no
0.g1563	0.g1563	-	0:13969949-13990116	Ovary	Testes	NOTEST	0.129288	0.191656	0.567931	-0.116922	0.906922	1	no
0.g1565	0.g1565	-	0:14004685-14011826	Ovary	Testes	NOTEST	0.0316933	0.100128	1.6596	-1.23146	0.218151	1	no
0.g1567	0.g1567	-	0:14060616-14064567	Ovary	Testes	OK	0.0258475	0.379062	3.87434	-2.55712	0.0105543	0.0208678	yes
0.g1568	0.g1568	-	0:14065546-14072347	Ovary	Testes	NOTEST	0.0463462	0.19611	2.08114	-0.863411	0.387912	1	no
0.g1569	0.g1569	-	0:14099446-14104095	Ovary	Testes	NOTEST	0.0849023	0.0483244	-0.813052	0.520793	0.602511	1	no
0.g1570	0.g1570	-	0:14121493-14195420	Ovary	Testes	OK	0.011585	2.45577	7.72777	-0.232969	0.815786	0.881086	no
0.g1571	0.g1571	-	0:14121493-14195420	Ovary	Testes	OK	19.5003	4.75866	-2.03487	0.118328	0.905807	0.949217	no
0.g1572	0.g1572	-	0:14121493-14195420	Ovary	Testes	OK	315.749	457.695	0.535606	-0.720403	0.471277	0.575211	no
0.g1573	0.g1573	-	0:14195468-14213897	Ovary	Testes	OK	1.13918	1.51297	0.409391	-0.621363	0.534361	0.637442	no
0.g1574	0.g1574	-	0:14248757-14256808	Ovary	Testes	OK	5.68664	2.1927	-1.37487	2.49786	0.0124945	0.0242305	yes
0.g1575	0.g1575	-	0:14271482-14276142	Ovary	Testes	NOTEST	0	0.148965	1.79769e+308	1.79769e+308	0.0253395	1	no
0.g1576	0.g1576	-	0:14280592-14281528	Ovary	Testes	OK	0	0.646995	1.79769e+308	1.79769e+308	0.0137592	0.0264323	yes
0.g1577	0.g1577	-	0:14292977-14298522	Ovary	Testes	OK	0	5.80661	1.79769e+308	1.79769e+308	0.000132576	0.000418915	yes
0.g1578	0.g1578	-	0:14303982-14305866	Ovary	Testes	OK	0	23.0418	1.79769e+308	1.79769e+308	7.26789e-05	0.000249053	yes
0.g1579	0.g1579	-	0:14305957-14306392	Ovary	Testes	OK	0	10.4726	1.79769e+308	1.79769e+308	0.00139185	0.00344992	yes
0.g1580	0.g1580	-	0:14307766-14308311	Ovary	Testes	LOWDATA	4.30451	21.4543	2.31735	0	1	1	no
0.g1584	0.g1584	-	0:14333272-14334157	Ovary	Testes	OK	0	0.641795	1.79769e+308	1.79769e+308	0.0129117	0.0249591	yes
0.g1585	0.g1585	-	0:14338978-14349282	Ovary	Testes	NOTEST	0	0.0432757	1.79769e+308	1.79769e+308	0.052943	1	no
0.g1586	0.g1586	-	0:14359678-14361712	Ovary	Testes	OK	0.00509262	0.509832	6.64547	-2.37321	0.0176341	0.0329595	yes
0.g1587	0.g1587	-	0:14370862-14390247	Ovary	Testes	OK	0	17.4639	1.79769e+308	1.79769e+308	2.88969e-05	0.000112484	yes
0.g1588	0.g1588	-	0:14403032-14404430	Ovary	Testes	OK	0.0158067	13.9496	9.78547	-5.20495	1.94045e-07	1.18127e-06	yes
0.g159	0.g159	-	0:1433029-1434340	Ovary	Testes	OK	4.14987	0.735714	-2.49585	3.45511	0.000550078	0.00149386	yes
0.g1592	0.g1592	-	0:14462579-14471477	Ovary	Testes	NOTEST	0.00350597	0.0662258	4.23951	-1.4814	0.1385	1	no
0.g1593	0.g1593	-	0:14472711-14483627	Ovary	Testes	NOTEST	0	0.0464987	1.79769e+308	1.79769e+308	0.0526178	1	no
0.g1594	0.g1594	-	0:14494688-14534697	Ovary	Testes	OK	0	0.349051	1.79769e+308	1.79769e+308	0.00603755	0.0127697	yes
0.g16	0.g16	-	0:107719-116612	Ovary	Testes	OK	4.25822	2.71555	-0.649008	0.36146	0.717755	0.801584	no
0.g1601	0.g1601	-	0:14568792-14586549	Ovary	Testes	NOTEST	0.0247609	0.166233	2.74708	-1.4281	0.153264	1	no
0.g1605	0.g1605	-	0:14596901-14609767	Ovary	Testes	OK	30.116	4.00098	-2.9121	6.6866	2.28415e-11	2.75662e-10	yes
0.g1607	0.g1607	-	0:14610037-14613127	Ovary	Testes	OK	0	6.21869	1.79769e+308	1.79769e+308	0.0310057	0.0545789	no
0.g1609	0.g1609	-	0:14620067-14628005	Ovary	Testes	OK	26.1565	4.70825	-2.47391	5.44308	5.23668e-08	3.53709e-07	yes
0.g161	0.g161	-	0:1434419-1438080	Ovary	Testes	OK	1.42631	75.8784	5.73333	-5.4535	4.93867e-08	3.35659e-07	yes
0.g1610	0.g1610	-	0:14635107-14649029	Ovary	Testes	OK	0.159591	0.546923	1.77696	-1.88591	0.0593075	0.0978756	no
0.g1611	0.g1611	-	0:14651348-14670932	Ovary	Testes	OK	2.35831	1.24741	-0.918823	0.609586	0.542136	0.644535	no
0.g1612	0.g1612	-	0:14670981-14711946	Ovary	Testes	OK	0.0187172	0.307517	4.03823	-3.63615	0.000276741	0.000811487	yes
0.g1614	0.g1614	-	0:14711947-14809201	Ovary	Testes	OK	51.8619	54.5229	0.0721853	-0.146125	0.883822	0.933502	no
0.g1615	0.g1615	-	0:14830291-14886446	Ovary	Testes	OK	10.0222	0.0184381	-9.08629	4.37642	1.20646e-05	5.2793e-05	yes
0.g1620	0.g1620	-	0:14903642-14909656	Ovary	Testes	OK	64.4571	179.054	1.47398	-3.05712	0.00223478	0.00528306	yes
0.g1621	0.g1621	-	0:14912319-14917856	Ovary	Testes	OK	1.84136	0.578799	-1.66964	0.921256	0.356917	0.457136	no
0.g1623	0.g1623	-	0:14930006-14930826	Ovary	Testes	OK	0	420.53	1.79769e+308	1.79769e+308	9.93716e-05	0.000326092	yes
0.g1625	0.g1625	-	0:14936166-14938309	Ovary	Testes	OK	0	0.46849	1.79769e+308	1.79769e+308	0.22039	0.307009	no
0.g163	0.g163	-	0:1451034-1455609	Ovary	Testes	OK	0.0278997	3.41809	6.9368	-4.2428	2.20747e-05	8.99712e-05	yes
0.g1630	0.g1630	-	0:15069731-15072822	Ovary	Testes	OK	0	66.0627	1.79769e+308	1.79769e+308	3.70043e-05	0.000139322	yes
0.g1633	0.g1633	-	0:15124561-15135375	Ovary	Testes	OK	0.253108	0.963902	1.92913	-0.525609	0.59916	0.697326	no
0.g1634	0.g1634	-	0:15124561-15135375	Ovary	Testes	OK	0	0.330753	1.79769e+308	1.79769e+308	0.219901	0.306535	no
0.g1636	0.g1636	-	0:15180320-15194427	Ovary	Testes	OK	0	2.8742	1.79769e+308	1.79769e+308	0.183193	0.262525	no
0.g1638	0.g1638	-	0:15218698-15238770	Ovary	Testes	OK	0	0.751741	1.79769e+308	1.79769e+308	0.151432	0.222693	no
0.g1642	0.g1642	-	0:15269896-15305900	Ovary	Testes	OK	0.0599383	0.303711	2.34115	-2.81384	0.00489537	0.0105663	yes
0.g165	0.g165	-	0:1460379-1461440	Ovary	Testes	NOTEST	0.0216058	0.124818	2.53033	-1.29019	0.196986	1	no
0.g1651	0.g1651	-	0:15353810-15414440	Ovary	Testes	OK	0.00888431	46.4679	12.3527	-9.99195	0	0	yes
0.g1652	0.g1652	-	0:15414445-15420289	Ovary	Testes	NOTEST	0	0.246269	1.79769e+308	1.79769e+308	0.00838456	1	no
0.g1655	0.g1655	-	0:15433855-15472649	Ovary	Testes	NOTEST	0.00745041	0.139473	4.22653	-1.07916	0.280518	1	no
0.g1659	0.g1659	-	0:15480170-15490719	Ovary	Testes	NOTEST	0.0402214	0.00496245	-3.01884	1.35056	0.176838	1	no
0.g166	0.g166	-	0:1518918-1522022	Ovary	Testes	OK	0.0395466	3.16441	6.32224	-0.489661	0.624374	0.719543	no
0.g1660	0.g1660	-	0:15490768-15502469	Ovary	Testes	OK	0.0161933	0.384847	4.57082	-1.91835	0.0550665	0.0916012	no
0.g1661	0.g1661	-	0:15506399-15539371	Ovary	Testes	OK	0	105.9	1.79769e+308	1.79769e+308	0.000424984	0.00119215	yes
0.g1663	0.g1663	-	0:15575508-15580082	Ovary	Testes	OK	0	7.1778	1.79769e+308	1.79769e+308	0.00307133	0.00701881	yes
0.g1664	0.g1664	-	0:15580417-15581078	Ovary	Testes	OK	0	17.3888	1.79769e+308	1.79769e+308	0.00306234	0.00699982	yes
0.g1666	0.g1666	-	0:15583015-15584128	Ovary	Testes	OK	0	6.59417	1.79769e+308	1.79769e+308	0.261926	0.352847	no
0.g1667	0.g1667	-	0:15601468-15619773	Ovary	Testes	OK	0.00768338	2.9664	8.59276	-2.56224	0.0104	0.0205946	yes
0.g1668	0.g1668	-	0:15601468-15619773	Ovary	Testes	OK	0.0603505	1.47393	4.61016	-3.81081	0.000138513	0.000435121	yes
0.g167	0.g167	-	0:1529008-1545255	Ovary	Testes	OK	13.8736	11.7969	-0.233931	0.394101	0.693507	0.782021	no
0.g1672	0.g1672	-	0:15711672-15712695	Ovary	Testes	NOTEST	0	0	0	0	1	1	no
0.g1674	0.g1674	-	0:15778023-15780670	Ovary	Testes	OK	0	5.73876	1.79769e+308	1.79769e+308	0.123612	0.186945	no
0.g1675	0.g1675	-	0:15797502-15808586	Ovary	Testes	NOTEST	0.0385688	0.138696	1.84642	-0.868506	0.385117	1	no
0.g1676	0.g1676	-	0:15809002-15812147	Ovary	Testes	OK	0.0109376	2.33413	7.73744	-5.16982	2.34325e-07	1.4065e-06	yes
0.g1677	0.g1677	-	0:15812258-15815852	Ovary	Testes	OK	100.498	50.2686	-0.999439	2.34732	0.0189092	0.0351309	yes
0.g168	0.g168	-	0:1529008-1545255	Ovary	Testes	NOTEST	0.0483471	0.155282	1.68338	-0.240681	0.809803	1	no
0.g1683	0.g1683	-	0:15856202-15856922	Ovary	Testes	OK	0.125273	48.1392	8.586	-7.90558	2.66454e-15	5.73408e-14	yes
0.g1684	0.g1684	-	0:15856943-15857622	Ovary	Testes	OK	0.279593	0.884088	1.66086	-1.53922	0.12375	0.187098	no
0.g1689	0.g1689	-	0:15868143-15872204	Ovary	Testes	LOWDATA	2.70128	0.0309002	-6.44988	0	1	1	no
0.g169	0.g169	-	0:1529008-1545255	Ovary	Testes	OK	0.104462	0.687702	2.71881	-0.877351	0.380296	0.482306	no
0.g1696	0.g1696	-	0:15895143-15902547	Ovary	Testes	OK	0.0186655	10.3262	9.11173	-1.37194	0.170083	0.246363	no
0.g1697	0.g1697	-	0:15895143-15902547	Ovary	Testes	OK	0.039962	25.2753	9.30488	-4.23899	2.24526e-05	9.11479e-05	yes
0.g1698	0.g1698	-	0:15902628-15905137	Ovary	Testes	OK	0.15843	83.4721	9.0413	-11.3723	0	0	yes
0.g1699	0.g1699	-	0:15906535-15917257	Ovary	Testes	OK	13.0738	8.54708	-0.613178	0.740256	0.459145	0.563431	no
0.g170	0.g170	-	0:1529008-1545255	Ovary	Testes	OK	0.23108	0.796856	1.78592	-0.619606	0.535517	0.638523	no
0.g1701	0.g1701	-	0:15919685-15921517	Ovary	Testes	OK	1.82501	2.17673	0.254255	-0.0311377	0.97516	0.99025	no
0.g1703	0.g1703	-	0:15952599-15954157	Ovary	Testes	OK	0	4.35155	1.79769e+308	1.79769e+308	0.000411572	0.00115834	yes
0.g1704	0.g1704	-	0:15965242-16010347	Ovary	Testes	OK	1.68445	2.52083	0.58162	-0.929236	0.352767	0.452625	no
0.g1708	0.g1708	-	0:16031801-16037454	Ovary	Testes	OK	2.43195	23.6733	3.28307	-6.29722	3.03032e-10	3.03388e-09	yes
0.g1709	0.g1709	-	0:16037517-16051824	Ovary	Testes	OK	0.859961	0.564503	-0.60729	0.887659	0.374724	0.476659	no
0.g171	0.g171	-	0:1529008-1545255	Ovary	Testes	NOTEST	0.190446	0.255541	0.424169	-0.0469494	0.962554	1	no
0.g1710	0.g1710	-	0:16051924-16057026	Ovary	Testes	OK	1.8399	0.113528	-4.0185	5.34109	9.23877e-08	5.95452e-07	yes
0.g1712	0.g1712	-	0:16072777-16079944	Ovary	Testes	OK	2.95106	0.651092	-2.1803	3.53851	0.000402395	0.00113532	yes
0.g1713	0.g1713	-	0:16079990-16088304	Ovary	Testes	OK	3.63616	0.958829	-1.92307	3.2441	0.00117823	0.00296721	yes
0.g1715	0.g1715	-	0:16109064-16220309	Ovary	Testes	OK	6.22566	2.30339	-1.43447	0.104611	0.916684	0.95567	no
0.g1716	0.g1716	-	0:16109064-16220309	Ovary	Testes	OK	1.52418	10.6157	2.80009	-0.536173	0.591839	0.691008	no
0.g1717	0.g1717	-	0:16221640-16230152	Ovary	Testes	OK	18.873	12.6885	-0.572801	1.33632	0.181445	0.260334	no
0.g172	0.g172	-	0:1545352-1546708	Ovary	Testes	OK	0	0.661345	1.79769e+308	1.79769e+308	0.225425	0.312744	no
0.g1721	0.g1721	-	0:16266749-16270022	Ovary	Testes	OK	11.3724	10.5213	-0.112231	0.238848	0.811223	0.87833	no
0.g1724	0.g1724	-	0:16294692-16296712	Ovary	Testes	OK	43.6545	4.5826	-3.25189	7.11921	1.08558e-12	1.54983e-11	yes
0.g1728	0.g1728	-	0:16310210-16316386	Ovary	Testes	OK	5.45189	4.34005	-0.329047	0.474879	0.634873	0.730079	no
0.g173	0.g173	-	0:1546762-1557322	Ovary	Testes	OK	15.8485	21.8484	0.463188	-0.449199	0.653288	0.747078	no
0.g1737	0.g1737	-	0:16437736-16444787	Ovary	Testes	OK	2.17847	4.2702	0.970985	-1.72932	0.0837514	0.132915	no
0.g1739	0.g1739	-	0:16521912-16523566	Ovary	Testes	OK	0.396223	1.03004	1.37831	-1.71811	0.0857764	0.135792	no
0.g174	0.g174	-	0:1585212-1624765	Ovary	Testes	OK	0.0614083	18.5735	8.2406	-10.6711	0	0	yes
0.g1742	0.g1742	-	0:16646466-16647676	Ovary	Testes	LOWDATA	0	0	-1.79769e+308	0	1	1	no
0.g1743	0.g1743	-	0:16682415-16685051	Ovary	Testes	LOWDATA	0	0	-1.79769e+308	0	1	1	no
0.g1744	0.g1744	-	0:16692020-16723362	Ovary	Testes	OK	0.0340225	0.408228	3.58482	-2.22461	0.0261072	0.0468354	yes
0.g1745	0.g1745	-	0:16727670-16734663	Ovary	Testes	NOTEST	0	0.151784	1.79769e+308	1.79769e+308	0.017513	1	no
0.g1746	0.g1746	-	0:16740801-16762380	Ovary	Testes	OK	0.170759	3.25754	4.25375	-5.30538	1.1244e-07	7.11239e-07	yes
0.g1747	0.g1747	-	0:16826914-16833228	Ovary	Testes	NOTEST	0	0.0481246	1.79769e+308	1.79769e+308	0.0773364	1	no
0.g1750	0.g1750	-	0:16908377-16910341	Ovary	Testes	OK	0.2382	10.7339	5.49386	-3.98636	6.70956e-05	0.000232413	yes
0.g1752	0.g1752	-	0:16929664-16954722	Ovary	Testes	OK	8.32118	128.195	3.94541	-0.390375	0.696259	0.784433	no
0.g1753	0.g1753	-	0:16929664-16954722	Ovary	Testes	OK	21.1056	127.339	2.59298	-3.74641	0.00017938	0.000548825	yes
0.g1755	0.g1755	-	0:16955691-16973654	Ovary	Testes	NOTEST	0	0.115999	1.79769e+308	1.79769e+308	0.496775	1	no
0.g1757	0.g1757	-	0:16955691-16973654	Ovary	Testes	OK	0.744857	7.52243	3.33616	-2.65578	0.00791257	0.0161829	yes
0.g1761	0.g1761	-	0:17011274-17018468	Ovary	Testes	OK	0.0422379	204.171	12.239	-7.98519	1.33227e-15	2.92241e-14	yes
0.g1771	0.g1771	-	0:17088434-17105518	Ovary	Testes	OK	0	1.11706	1.79769e+308	1.79769e+308	0.202769	0.286285	no
0.g1775	0.g1775	-	0:17153448-17163453	Ovary	Testes	NOTEST	0.00309607	0.226918	6.19559	-2.43616	0.014844	1	no
0.g1777	0.g1777	-	0:17207946-17331853	Ovary	Testes	OK	2.11548	1.14394	-0.88698	1.27633	0.201839	0.285118	no
0.g1778	0.g1778	-	0:17340750-17378439	Ovary	Testes	NOTEST	0.00557029	0.0320881	2.52621	-0.926125	0.354381	1	no
0.g1779	0.g1779	-	0:17413304-17452609	Ovary	Testes	NOTEST	0	0.00952606	1.79769e+308	1.79769e+308	0.388066	1	no
0.g1780	0.g1780	-	0:17486312-17521229	Ovary	Testes	OK	0.115402	0.477727	2.04952	-1.00606	0.314389	0.410432	no
0.g1781	0.g1781	-	0:17486312-17521229	Ovary	Testes	NOTEST	0	0.181939	1.79769e+308	1.79769e+308	0.324786	1	no
0.g1782	0.g1782	-	0:17521238-17532643	Ovary	Testes	NOTEST	0.00693864	0.129351	4.2205	-3.12378	0.00178541	1	no
0.g1783	0.g1783	-	0:17532743-17535043	Ovary	Testes	OK	0	35.0976	1.79769e+308	1.79769e+308	1.61587e-05	6.88514e-05	yes
0.g1785	0.g1785	-	0:17553753-17556134	Ovary	Testes	OK	0	32.7702	1.79769e+308	1.79769e+308	0.402297	0.505753	no
0.g1786	0.g1786	-	0:17556630-17558123	Ovary	Testes	OK	0.00830078	0.783648	6.56082	-2.58239	0.009812	0.019578	yes
0.g1787	0.g1787	-	0:17558493-17615039	Ovary	Testes	OK	0.851322	1.31477	0.62703	-1.05692	0.29055	0.384615	no
0.g1788	0.g1788	-	0:17615573-17616488	Ovary	Testes	OK	7.67884	1.41819	-2.43683	3.53613	0.000406042	0.00114435	yes
0.g1789	0.g1789	-	0:17618029-17622723	Ovary	Testes	OK	0	21.1429	1.79769e+308	1.79769e+308	3.98848e-05	0.000148309	yes
0.g1792	0.g1792	-	0:17629673-17632248	Ovary	Testes	NOTEST	0	0	0	0	1	1	no
0.g1796	0.g1796	-	0:17651014-17683475	Ovary	Testes	OK	0.0929161	0.262206	1.4967	-0.0551091	0.956052	0.979625	no
0.g1797	0.g1797	-	0:17651014-17683475	Ovary	Testes	NOTEST	0	0.156716	1.79769e+308	1.79769e+308	0.444612	1	no
0.g1798	0.g1798	-	0:17651014-17683475	Ovary	Testes	OK	17.4293	8.25295	-1.07853	2.33316	0.0196395	0.0363819	yes
0.g1799	0.g1799	-	0:17683521-17701326	Ovary	Testes	OK	1.2376	1.33997	0.114657	-0.184019	0.853998	0.911206	no
0.g18	0.g18	-	0:123195-126718	Ovary	Testes	OK	0.0201003	5.63727	8.13164	-7.14706	8.86624e-13	1.28372e-11	yes
0.g1800	0.g1800	-	0:17683521-17701326	Ovary	Testes	OK	0.92559	1.68488	0.864203	-0.747536	0.45474	0.558495	no
0.g1801	0.g1801	-	0:17701375-17702514	Ovary	Testes	OK	0.225889	1.52891	2.75882	-2.90506	0.00367178	0.00820929	yes
0.g1803	0.g1803	-	0:17704831-17797685	Ovary	Testes	OK	0.0313745	21.2931	9.40658	-11.0318	0	0	yes
0.g1806	0.g1806	-	0:17857538-17861002	Ovary	Testes	NOTEST	0	0.221424	1.79769e+308	1.79769e+308	0.0126936	1	no
0.g1807	0.g1807	-	0:17920946-17932178	Ovary	Testes	OK	0.358164	1501.7	12.0337	-13.8447	0	0	yes
0.g1809	0.g1809	-	0:17945218-17960674	Ovary	Testes	OK	2.32187	5.35144	1.20464	-2.29377	0.0218034	0.0399131	yes
0.g1810	0.g1810	-	0:18001164-18004678	Ovary	Testes	OK	1.27302	1.84993	0.539219	-0.0492368	0.960731	0.982552	no
0.g1811	0.g1811	-	0:18005214-18009927	Ovary	Testes	OK	0.969081	0.275656	-1.81375	0.237256	0.812458	0.878945	no
0.g1812	0.g1812	-	0:18015609-18016600	Ovary	Testes	OK	0	19.5439	1.79769e+308	1.79769e+308	3.81156e-05	0.000142472	yes
0.g1814	0.g1814	-	0:18048733-18065062	Ovary	Testes	OK	0.120151	2.29865	4.25786	-6.45038	1.1157e-10	1.20176e-09	yes
0.g1816	0.g1816	-	0:18078302-18091427	Ovary	Testes	NOTEST	0.13374	0.250905	0.907706	-0.894318	0.371152	1	no
0.g1817	0.g1817	-	0:18091482-18093039	Ovary	Testes	OK	0.139428	0.280622	1.0091	-0.807069	0.419627	0.523691	no
0.g1818	0.g1818	-	0:18093105-18125202	Ovary	Testes	OK	27.1697	6.76797	-2.0052	4.38376	1.1665e-05	5.1176e-05	yes
0.g1819	0.g1819	-	0:18150908-18156253	Ovary	Testes	OK	0.39732	0.282575	-0.491663	0.240105	0.810249	0.877648	no
0.g1822	0.g1822	-	0:18166138-18166942	Ovary	Testes	NOTEST	0	0.178055	1.79769e+308	1.79769e+308	0.061828	1	no
0.g1827	0.g1827	-	0:18221738-18222413	Ovary	Testes	OK	0.0512812	2.72501	5.73169	-3.08324	0.00204762	0.00488011	yes
0.g1828	0.g1828	-	0:18222415-18226788	Ovary	Testes	OK	0.0259306	0.694241	4.74271	-4.1774	2.94864e-05	0.000114214	yes
0.g1829	0.g1829	-	0:18227172-18228848	Ovary	Testes	OK	0.00777333	10.1269	10.3474	-4.11859	3.81198e-05	0.000142472	yes
0.g183	0.g183	-	0:1664102-1677345	Ovary	Testes	OK	5.13625	11.2913	1.13642	-2.32609	0.0200139	0.0369548	yes
0.g1831	0.g1831	-	0:18230883-18232709	Ovary	Testes	OK	0.0915408	7.00141	6.25709	-2.03858	0.0414922	0.0710085	no
0.g1836	0.g1836	-	0:18254327-18256323	Ovary	Testes	OK	21.4196	3.8403	-2.47964	4.1876	2.81918e-05	0.000110201	yes
0.g1839	0.g1839	-	0:18260213-18261728	Ovary	Testes	OK	0.12097	0.87247	2.85045	-0.101461	0.919185	0.956813	no
0.g1843	0.g1843	-	0:18270217-18287031	Ovary	Testes	OK	0	1.81061	1.79769e+308	1.79769e+308	0.118314	0.179971	no
0.g1844	0.g1844	-	0:18287658-18289181	Ovary	Testes	NOTEST	0.00607639	0.14157	4.54216	-1.59256	0.11126	1	no
0.g1846	0.g1846	-	0:18317833-18366896	Ovary	Testes	OK	0.109973	3.89476	5.14631	-2.62556	0.00865063	0.017545	yes
0.g1847	0.g1847	-	0:18317833-18366896	Ovary	Testes	OK	0.0295378	1.00254	5.08496	-1.41233	0.157853	0.230907	no
0.g1848	0.g1848	-	0:18317833-18366896	Ovary	Testes	OK	0.0697422	2.80988	5.33233	-2.87349	0.00405961	0.00894917	yes
0.g1849	0.g1849	-	0:18368596-18370473	Ovary	Testes	NOTEST	0.00707651	0.222394	4.97394	-2.04398	0.040956	1	no
0.g1853	0.g1853	-	0:18384414-18386576	Ovary	Testes	OK	6.21225	2.28659	-1.44192	2.03448	0.0419028	0.0716631	no
0.g1855	0.g1855	-	0:18388856-18394902	Ovary	Testes	OK	45.3985	19.9027	-1.18968	2.31082	0.0208426	0.038381	yes
0.g1856	0.g1856	-	0:18395095-18396606	Ovary	Testes	OK	0	33.1059	1.79769e+308	1.79769e+308	4.08477e-05	0.000151504	yes
0.g1859	0.g1859	-	0:18411208-18415486	Ovary	Testes	OK	69.6282	33.3111	-1.06367	2.06757	0.0386803	0.0666	no
0.g186	0.g186	-	0:1679012-1681717	Ovary	Testes	OK	0	1.09402	1.79769e+308	1.79769e+308	0.308305	0.403848	no
0.g1862	0.g1862	-	0:18444371-18447046	Ovary	Testes	OK	0	1.85534	1.79769e+308	1.79769e+308	0.000386516	0.00109536	yes
0.g187	0.g187	-	0:1685070-1685882	Ovary	Testes	OK	0.185438	22.3076	6.91045	-5.68147	1.33539e-08	1.00666e-07	yes
0.g1872	0.g1872	-	0:18554967-18559351	Ovary	Testes	NOTEST	0.00564205	0.185677	5.04043	-2.72404	0.00644896	1	no
0.g1875	0.g1875	-	0:18578913-18590987	Ovary	Testes	OK	0.309718	1.8593	2.58573	-1.35451	0.175574	0.253312	no
0.g1885	0.g1885	-	0:18631403-18663919	Ovary	Testes	OK	0	9.94888	1.79769e+308	1.79769e+308	0.222907	0.309713	no
0.g1886	0.g1886	-	0:18631403-18663919	Ovary	Testes	NOTEST	0	0	0	0	1	1	no
0.g1887	0.g1887	-	0:18665922-18667363	Ovary	Testes	OK	0.395041	0	-1.79769e+308	-1.79769e+308	0.0286086	0.0507968	no
0.g189	0.g189	-	0:1714346-1720251	Ovary	Testes	NOTEST	0.0034701	0	-1.79769e+308	-1.79769e+308	0.267942	1	no
0.g1892	0.g1892	-	0:18679689-18682632	Ovary	Testes	OK	3.88337	2.0488	-0.92253	1.70459	0.0882704	0.139265	no
0.g1896	0.g1896	-	0:18689224-18726147	Ovary	Testes	OK	11.9143	0.781179	-3.9309	1.92053	0.0547913	0.0912326	no
0.g1901	0.g1901	-	0:18805283-18809813	Ovary	Testes	OK	0	5.707	1.79769e+308	1.79769e+308	0.0324754	0.0568334	no
0.g1904	0.g1904	-	0:18870463-18885340	Ovary	Testes	NOTEST	0.0113259	0.0742241	2.71227	-1.27096	0.203744	1	no
0.g1905	0.g1905	-	0:18885982-18899043	Ovary	Testes	OK	10.9576	1.56257	-2.80994	5.37415	7.69464e-08	5.03873e-07	yes
0.g1909	0.g1909	-	0:18918656-18921698	Ovary	Testes	OK	0.320535	3.646	3.50776	-4.29289	1.76365e-05	7.42811e-05	yes
0.g191	0.g191	-	0:1740120-1741681	Ovary	Testes	OK	0	0.328346	1.79769e+308	1.79769e+308	0.0107753	0.021243	yes
0.g1911	0.g1911	-	0:18934858-18958577	Ovary	Testes	OK	0.207588	1.10223	2.40864	-0.115939	0.907701	0.950084	no
0.g1912	0.g1912	-	0:18934858-18958577	Ovary	Testes	OK	1.30993	0.746737	-0.810811	0.123054	0.902064	0.946316	no
0.g1921	0.g1921	-	0:18970684-18982189	Ovary	Testes	OK	52.7547	23.2556	-1.18172	1.69671	0.0897519	0.141428	no
0.g1924	0.g1924	-	0:18998938-19002641	Ovary	Testes	OK	21.1044	1.21709	-4.11603	8.0175	1.11022e-15	2.46711e-14	yes
0.g1928	0.g1928	-	0:19023351-19024760	Ovary	Testes	OK	5.51319	3.00118	-0.877357	1.4521	0.146475	0.21665	no
0.g193	0.g193	-	0:1752561-1774529	Ovary	Testes	OK	0	0.985232	1.79769e+308	1.79769e+308	0.000775486	0.00204147	yes
0.g1931	0.g1931	-	0:19032650-19036699	Ovary	Testes	OK	2.747	0.897621	-1.61368	1.58053	0.113986	0.174192	no
0.g1933	0.g1933	-	0:19043322-19051970	Ovary	Testes	OK	0.591748	0.453096	-0.385166	0.15807	0.874402	0.926463	no
0.g1934	0.g1934	-	0:19043322-19051970	Ovary	Testes	OK	1.17915	0.398023	-1.56682	1.46161	0.143849	0.213228	no
0.g1937	0.g1937	-	0:19060500-19067042	Ovary	Testes	OK	2.23232	4.85793	1.1218	-1.35614	0.175053	0.252632	no
0.g194	0.g194	-	0:1774587-1796354	Ovary	Testes	OK	0.0929035	0.912473	3.29598	-0.749999	0.453255	0.556887	no
0.g1943	0.g1943	-	0:19076090-19090070	Ovary	Testes	NOTEST	0.220114	0.224626	0.0292741	-0.000249227	0.999801	1	no
0.g1945	0.g1945	-	0:19092490-19097961	Ovary	Testes	NOTEST	0.010525	0.0773681	2.87792	-1.99692	0.045834	1	no
0.g1948	0.g1948	-	0:19102655-19104620	Ovary	Testes	OK	28.3626	16.0628	-0.820265	1.88657	0.0592176	0.0977745	no
0.g195	0.g195	-	0:1774587-1796354	Ovary	Testes	NOTEST	0	0.253659	1.79769e+308	1.79769e+308	0.488987	1	no
0.g1954	0.g1954	-	0:19122024-19226470	Ovary	Testes	OK	6.19282	2.10824	-1.55456	2.54067	0.0110641	0.0217496	yes
0.g1955	0.g1955	-	0:19229034-19233128	Ovary	Testes	OK	15.9175	4.05119	-1.9742	4.47367	7.6889e-06	3.50405e-05	yes
0.g1956	0.g1956	-	0:19233657-19239705	Ovary	Testes	OK	29.337	5.34276	-2.45707	3.42166	0.000622408	0.00167252	yes
0.g1958	0.g1958	-	0:19239864-19240654	Ovary	Testes	NOTEST	0	0.0701544	1.79769e+308	1.79769e+308	0.137233	1	no
0.g1959	0.g1959	-	0:19240700-19254514	Ovary	Testes	OK	16.388	7.05898	-1.21511	2.847	0.00441333	0.00964159	yes
0.g196	0.g196	-	0:1797729-1798881	Ovary	Testes	OK	0.0313707	4.76965	7.24832	-4.76489	1.88953e-06	9.71081e-06	yes
0.g1966	0.g1966	-	0:19290995-19309178	Ovary	Testes	OK	1.20073	2.98232	1.31252	-0.754817	0.450359	0.554447	no
0.g1967	0.g1967	-	0:19310075-19318968	Ovary	Testes	OK	0.413207	0.0205268	-4.33129	4.25532	2.08753e-05	8.58703e-05	yes
0.g1968	0.g1968	-	0:19325018-19327767	Ovary	Testes	NOTEST	0	0.0275847	1.79769e+308	1.79769e+308	0.0867931	1	no
0.g1969	0.g1969	-	0:19347998-19387723	Ovary	Testes	OK	0.0853218	0.385557	2.17596	-1.44686	0.147936	0.218369	no
0.g197	0.g197	-	0:1799651-1814931	Ovary	Testes	OK	7.29583	3.80927	-0.937559	1.93473	0.0530232	0.0886061	no
0.g1971	0.g1971	-	0:19393678-19433192	Ovary	Testes	OK	0.562181	6.46254	3.52299	-4.24608	2.17547e-05	8.88083e-05	yes
0.g1972	0.g1972	-	0:19433238-19456106	Ovary	Testes	OK	2.11727	6.0378	1.51182	-3.10397	0.0019094	0.00458166	yes
0.g1974	0.g1974	-	0:19457544-19458608	Ovary	Testes	OK	0.0572465	67.6415	10.2065	-6.6974	2.12161e-11	2.57233e-10	yes
0.g1976	0.g1976	-	0:19460106-19461299	Ovary	Testes	LOWDATA	0.496929	24.4961	5.62337	0	1	1	no
0.g1979	0.g1979	-	0:19465383-19484839	Ovary	Testes	OK	0.00753044	0.40489	5.74865	-3.60196	0.000315832	0.000914572	yes
0.g198	0.g198	-	0:1820251-1854060	Ovary	Testes	OK	18.0107	12.0187	-0.583573	1.18636	0.23548	0.323967	no
0.g1980	0.g1980	-	0:19516183-19518329	Ovary	Testes	NOTEST	0	0.0222489	1.79769e+308	1.79769e+308	0.457308	1	no
0.g1986	0.g1986	-	0:19557829-19567019	Ovary	Testes	OK	0.701025	31.2215	5.47693	-3.06167	0.00220107	0.00521421	yes
0.g1988	0.g1988	-	0:19567599-19569314	Ovary	Testes	OK	2.33411	1.92859	-0.27533	0.43846	0.661053	0.7529	no
0.g1989	0.g1989	-	0:19570073-19576923	Ovary	Testes	OK	1.26897	1.78481	0.492107	-0.172766	0.862835	0.917688	no
0.g1990	0.g1990	-	0:19578489-19581759	Ovary	Testes	OK	6.93	15.578	1.16859	-2.53428	0.0112678	0.0221116	yes
0.g1991	0.g1991	-	0:19582000-19583389	Ovary	Testes	OK	6.67176	6.68515	0.0028933	-0.00541768	0.995677	0.999898	no
0.g1997	0.g1997	-	0:19599039-19604186	Ovary	Testes	OK	0.240221	0.26999	0.168541	-0.226403	0.820888	0.884579	no
0.g1998	0.g1998	-	0:19619099-19622829	Ovary	Testes	OK	0.117877	6.91629	5.87464	-7.76246	8.43769e-15	1.6945e-13	yes
0.g1999	0.g1999	-	0:19627381-19683549	Ovary	Testes	NOTEST	0.0978226	0.141669	0.534284	-0.673168	0.50084	1	no
0.g2	0.g2	-	0:12841-15865	Ovary	Testes	OK	0.395344	0.879191	1.15307	-1.49272	0.135509	0.202452	no
0.g200	0.g200	-	0:1856730-1859141	Ovary	Testes	OK	0.036146	25.5615	9.46592	-8.02473	1.11022e-15	2.46711e-14	yes
0.g2000	0.g2000	-	0:19683595-19772175	Ovary	Testes	OK	3.58196	1.12903	-1.66567	3.50578	0.000455269	0.00126427	yes
0.g2001	0.g2001	-	0:19683595-19772175	Ovary	Testes	NOTEST	0.00890491	0.117895	3.72675	-0.642553	0.520514	1	no
0.g2003	0.g2003	-	0:19772275-19804091	Ovary	Testes	OK	15.7973	48.8095	1.62748	-3.69946	0.000216055	0.000649371	yes
0.g2004	0.g2004	-	0:19804454-19814917	Ovary	Testes	OK	8.7994	42.7397	2.2801	-4.56789	4.92663e-06	2.33689e-05	yes
0.g2005	0.g2005	-	0:19814965-19817790	Ovary	Testes	OK	106.383	16.8954	-2.65456	6.06648	1.30747e-09	1.17857e-08	yes
0.g2007	0.g2007	-	0:19819615-19834159	Ovary	Testes	OK	8.81227	3.24774	-1.44008	2.73252	0.00628522	0.0132309	yes
0.g2009	0.g2009	-	0:19854093-19877275	Ovary	Testes	OK	0.0141231	18.3553	10.3439	-8.48829	0	0	yes
0.g2012	0.g2012	-	0:19887124-19888725	Ovary	Testes	OK	0.159461	0.30018	0.912624	-0.671795	0.501714	0.604375	no
0.g2013	0.g2013	-	0:19892515-19899768	Ovary	Testes	OK	1.042	0.190396	-2.45228	2.93573	0.00332762	0.00753549	yes
0.g2014	0.g2014	-	0:19901613-19902705	Ovary	Testes	OK	0.204283	1.26706	2.63285	-2.26964	0.0232292	0.0421832	yes
0.g2015	0.g2015	-	0:19904175-19909777	Ovary	Testes	OK	12.5997	4.64195	-1.44059	3.2667	0.00108809	0.00276471	yes
0.g2017	0.g2017	-	0:19914339-19916974	Ovary	Testes	OK	0.0666741	3.41813	5.67993	-0.449647	0.652965	0.747018	no
0.g2019	0.g2019	-	0:19980318-20073649	Ovary	Testes	OK	0.0236243	22.416	9.89004	-6.28679	3.24091e-10	3.22576e-09	yes
0.g2020	0.g2020	-	0:20095829-20101319	Ovary	Testes	OK	0.366026	60.2866	7.36375	-10.6278	0	0	yes
0.g2030	0.g2030	-	0:20142246-20145503	Ovary	Testes	OK	0.100733	2.18517	4.43914	-0.551431	0.581338	0.681629	no
0.g2031	0.g2031	-	0:20146548-20171266	Ovary	Testes	OK	0.00658366	3.34374	8.98836	-4.98362	6.24061e-07	3.51082e-06	yes
0.g2032	0.g2032	-	0:20172125-20174356	Ovary	Testes	OK	0	0.622105	1.79769e+308	1.79769e+308	0.00332765	0.00753549	yes
0.g2035	0.g2035	-	0:20194176-20199480	Ovary	Testes	OK	105.405	17.7596	-2.56927	5.88008	4.10066e-09	3.3731e-08	yes
0.g2039	0.g2039	-	0:20209876-20219206	Ovary	Testes	OK	0.168051	0.549108	1.70819	-0.251123	0.801719	0.871548	no
0.g2040	0.g2040	-	0:20222387-20235685	Ovary	Testes	NOTEST	0.007907	0.165012	4.38329	-0.16998	0.865026	1	no
0.g2041	0.g2041	-	0:20239232-20248716	Ovary	Testes	OK	155.743	162.125	0.0579412	-0.10159	0.919082	0.956804	no
0.g2043	0.g2043	-	0:20249376-20265732	Ovary	Testes	OK	32.4475	8.63422	-1.90997	4.36233	1.28685e-05	5.60228e-05	yes
0.g2046	0.g2046	-	0:20269549-20270486	Ovary	Testes	NOTEST	0.0213795	0.0344473	0.688161	-0.136384	0.891517	1	no
0.g2051	0.g2051	-	0:20289891-20302249	Ovary	Testes	OK	0.0100036	0.36834	5.20245	-0.548781	0.583156	0.683211	no
0.g2054	0.g2054	-	0:20310255-20316016	Ovary	Testes	OK	7.71934	66.1548	3.0993	-6.91194	4.78084e-12	6.37987e-11	yes
0.g2057	0.g2057	-	0:20321105-20366105	Ovary	Testes	OK	86.9852	22.568	-1.94649	4.28723	1.80914e-05	7.57601e-05	yes
0.g2059	0.g2059	-	0:20370036-20372095	Ovary	Testes	NOTEST	0.0332455	0.209568	2.65619	-0.0431893	0.965551	1	no
0.g2062	0.g2062	-	0:20373881-20480545	Ovary	Testes	OK	2.93434	1.40876	-1.05861	1.6731	0.0943073	0.147885	no
0.g2065	0.g2065	-	0:20501080-20503654	Ovary	Testes	OK	0.0212222	43.959	11.0164	-7.5328	4.9738e-14	8.98272e-13	yes
0.g2067	0.g2067	-	0:20512580-20514294	Ovary	Testes	NOTEST	0.041226	0.226075	2.45517	-1.82752	0.0676216	1	no
0.g2069	0.g2069	-	0:20516053-20517544	Ovary	Testes	OK	0.0251584	0.500683	4.31479	-2.49949	0.0124372	0.0241285	yes
0.g2072	0.g2072	-	0:20525114-20526499	Ovary	Testes	OK	2.95414	0.402607	-2.87529	3.76985	0.000163348	0.000503846	yes
0.g2074	0.g2074	-	0:20526500-20566299	Ovary	Testes	OK	1.29953	5.45915	2.07069	-0.904591	0.365682	0.466784	no
0.g2075	0.g2075	-	0:20526500-20566299	Ovary	Testes	OK	3.4702	13.3277	1.94133	-1.05755	0.290261	0.384383	no
0.g2076	0.g2076	-	0:20566300-20577715	Ovary	Testes	OK	0.158918	9.46364	5.89604	-0.527154	0.598086	0.696497	no
0.g2077	0.g2077	-	0:20566300-20577715	Ovary	Testes	OK	0.3352	0.945636	1.49626	-0.046111	0.963222	0.983842	no
0.g2079	0.g2079	-	0:20577718-20585594	Ovary	Testes	OK	40.8613	12.0864	-1.75735	4.09945	4.14128e-05	0.000153322	yes
0.g208	0.g208	-	0:1901246-1917188	Ovary	Testes	OK	0.0212792	58.6558	11.4286	-6.07187	1.26431e-09	1.14167e-08	yes
0.g2081	0.g2081	-	0:20591962-20594344	Ovary	Testes	OK	6.24979	6.23865	-0.00257398	0.00311103	0.997518	0.999948	no
0.g2086	0.g2086	-	0:20615724-20649258	Ovary	Testes	OK	8.33522	0.289937	-4.84541	0.00292051	0.99767	0.999948	no
0.g209	0.g209	-	0:1901246-1917188	Ovary	Testes	NOTEST	0.0041293	0.185854	5.49213	-0.0496313	0.960416	1	no
0.g2090	0.g2090	-	0:20649259-20728822	Ovary	Testes	OK	48.6989	10.8883	-2.16112	2.93634	0.00332111	0.00752903	yes
0.g2091	0.g2091	-	0:20649259-20728822	Ovary	Testes	NOTEST	0.0274852	0.0533855	0.95779	-0.000983123	0.999216	1	no
0.g2092	0.g2092	-	0:20649259-20728822	Ovary	Testes	LOWDATA	0.686119	0	-1.79769e+308	0	1	1	no
0.g2094	0.g2094	-	0:20649259-20728822	Ovary	Testes	OK	20.6816	3.12491	-2.72647	1.21103	0.225884	0.313296	no
0.g2098	0.g2098	-	0:20793302-20936197	Ovary	Testes	OK	13.208	0.80671	-4.03322	1.1292	0.258813	0.349207	no
0.g2099	0.g2099	-	0:20793302-20936197	Ovary	Testes	OK	0.112386	1.31454	3.54803	-0.00823153	0.993432	0.999218	no
0.g210	0.g210	-	0:1901246-1917188	Ovary	Testes	OK	0.00494275	0.894465	7.49957	-1.50347	0.132718	0.198893	no
0.g2100	0.g2100	-	0:20936243-20941593	Ovary	Testes	OK	61.4736	49.884	-0.30139	0.684972	0.493362	0.596398	no
0.g2102	0.g2102	-	0:20941594-20993239	Ovary	Testes	NOTEST	0.0225591	0.211422	3.22835	-0.0238332	0.980986	1	no
0.g2103	0.g2103	-	0:20993303-21067707	Ovary	Testes	OK	0.659524	0.726946	0.140423	-0.274135	0.783981	0.857188	no
0.g2106	0.g2106	-	0:21186763-21188129	Ovary	Testes	OK	0	1.80776	1.79769e+308	1.79769e+308	0.0514612	0.0863062	no
0.g2108	0.g2108	-	0:21292703-21313443	Ovary	Testes	OK	0.0145345	5.21789	8.48784	-3.27856	0.00104337	0.00266434	yes
0.g2109	0.g2109	-	0:21313444-21317593	Ovary	Testes	OK	2.83657	54.0678	4.25255	-8.48026	0	0	yes
0.g211	0.g211	-	0:1934027-1941670	Ovary	Testes	OK	5.54588	17.1729	1.63065	-2.74322	0.00608398	0.0128546	yes
0.g2110	0.g2110	-	0:21366079-21383043	Ovary	Testes	OK	0.158815	31.1982	7.61798	-6.39522	1.60314e-10	1.68248e-09	yes
0.g2111	0.g2111	-	0:21383143-21392935	Ovary	Testes	OK	29.1143	8.16786	-1.8337	4.28837	1.79992e-05	7.55025e-05	yes
0.g2112	0.g2112	-	0:21393205-21429483	Ovary	Testes	OK	18.0767	4.03953	-2.16188	4.40643	1.05088e-05	4.64823e-05	yes
0.g2113	0.g2113	-	0:21479339-21587163	Ovary	Testes	OK	0.0584272	0.363817	2.6385	-0.291971	0.770308	0.846222	no
0.g2115	0.g2115	-	0:21479339-21587163	Ovary	Testes	OK	10.1653	1.72081	-2.56249	2.42688	0.0152291	0.02893	yes
0.g2116	0.g2116	-	0:21589083-21592007	Ovary	Testes	OK	0.548168	0.0158086	-5.11583	3.60107	0.000316907	0.000916905	yes
0.g2117	0.g2117	-	0:21593263-21783708	Ovary	Testes	FAIL	37.225	0.565705	0	0	1	1	no
0.g2118	0.g2118	-	0:21593263-21783708	Ovary	Testes	FAIL	0.00335516	0.332047	0	0	1	1	no
0.g2119	0.g2119	-	0:21783709-21792513	Ovary	Testes	OK	0.446873	0.526104	0.235483	-0.305069	0.760314	0.838074	no
0.g212	0.g212	-	0:1946422-1947275	Ovary	Testes	OK	0.0123896	0.431101	5.12083	-1.8131	0.0698158	0.113081	no
0.g2120	0.g2120	-	0:21793264-21993093	Ovary	Testes	NOTEST	0.234675	0.113121	-1.0528	0.0139528	0.988868	1	no
0.g2121	0.g2121	-	0:21793264-21993093	Ovary	Testes	NOTEST	0.0116264	0.237614	4.35315	-0.462252	0.6439	1	no
0.g2122	0.g2122	-	0:21793264-21993093	Ovary	Testes	NOTEST	0.0412411	0.177813	2.10821	-0.325499	0.744804	1	no
0.g2123	0.g2123	-	0:21793264-21993093	Ovary	Testes	NOTEST	0.00907611	0.0197989	1.12528	-0.00356286	0.997157	1	no
0.g2124	0.g2124	-	0:21793264-21993093	Ovary	Testes	NOTEST	0	0.00248564	1.79769e+308	1.79769e+308	0.499047	1	no
0.g2125	0.g2125	-	0:21793264-21993093	Ovary	Testes	NOTEST	0.0130785	0.00626881	-1.06093	0.0204992	0.983645	1	no
0.g2126	0.g2126	-	0:21993258-22185053	Ovary	Testes	OK	0.299118	0.36984	0.306187	-0.651999	0.514402	0.617307	no
0.g2127	0.g2127	-	0:22193258-22375393	Ovary	Testes	OK	0.197927	0.289911	0.550642	-1.08083	0.279771	0.372276	no
0.g2128	0.g2128	-	0:22393260-22592451	Ovary	Testes	OK	0.118569	0.287598	1.27833	-1.09942	0.271587	0.363533	no
0.g2129	0.g2129	-	0:22593261-22783533	Ovary	Testes	NOTEST	0.042199	0.0506604	0.26365	-0.213561	0.83089	1	no
0.g2130	0.g2130	-	0:22593261-22783533	Ovary	Testes	NOTEST	0.229228	0.1597	-0.521417	0.794578	0.426859	1	no
0.g2131	0.g2131	-	0:22783534-22793023	Ovary	Testes	NOTEST	0.11219	0.252148	1.16833	-1.16075	0.245744	1	no
0.g2132	0.g2132	-	0:22793291-22986576	Ovary	Testes	OK	0.932703	0.726107	-0.361236	0.309388	0.757027	0.835672	no
0.g2133	0.g2133	-	0:22793291-22986576	Ovary	Testes	OK	3.22051	2.77009	-0.217357	0.432951	0.665051	0.756451	no
0.g2134	0.g2134	-	0:22986623-22993228	Ovary	Testes	NOTEST	0	0.0402448	1.79769e+308	1.79769e+308	0.0644555	1	no
0.g2135	0.g2135	-	0:22993268-23193128	Ovary	Testes	OK	2.90386	1.10635	-1.39217	2.32212	0.0202265	0.0373204	yes
0.g2136	0.g2136	-	0:22993268-23193128	Ovary	Testes	OK	3.83963	0.832638	-2.20521	3.06275	0.0021931	0.00520032	yes
0.g2137	0.g2137	-	0:23193258-23256723	Ovary	Testes	NOTEST	0.0570012	0.145116	1.34814	-1.90604	0.0566451	1	no
0.g2138	0.g2138	-	0:23383349-23387943	Ovary	Testes	NOTEST	0.150945	0.129425	-0.221915	0.251166	0.801686	1	no
0.g2139	0.g2139	-	0:23389713-23392638	Ovary	Testes	NOTEST	0.127242	0.0480129	-1.40608	1.19536	0.231947	1	no
0.g2140	0.g2140	-	0:23393258-23547243	Ovary	Testes	FAIL	1.44871	0.449104	0	0	1	1	no
0.g2141	0.g2141	-	0:23547289-23580353	Ovary	Testes	OK	0.0287849	0.376053	3.70755	-4.52093	6.15685e-06	2.8646e-05	yes
0.g215	0.g215	-	0:1967493-1981125	Ovary	Testes	NOTEST	0	0.0938412	1.79769e+308	1.79769e+308	0.0232583	1	no
0.g216	0.g216	-	0:1981225-1993140	Ovary	Testes	OK	0	0.658565	1.79769e+308	1.79769e+308	0.136002	0.20304	no
0.g224	0.g224	-	0:2074615-2079186	Ovary	Testes	OK	0.0134733	0.384605	4.8352	-2.66152	0.00777892	0.0159487	yes
0.g23	0.g23	-	0:130059-143504	Ovary	Testes	LOWDATA	38.7121	5.54301	-2.80404	0	1	1	no
0.g231	0.g231	-	0:2109550-2110368	Ovary	Testes	OK	18.5079	11.3116	-0.710339	1.33896	0.180583	0.259331	no
0.g235	0.g235	-	0:2125002-2130708	Ovary	Testes	OK	31.4825	21.455	-0.553236	1.29076	0.196787	0.278918	no
0.g237	0.g237	-	0:2132026-2134318	Ovary	Testes	OK	0	7.07668	1.79769e+308	1.79769e+308	0.1872	0.267108	no
0.g239	0.g239	-	0:2138418-2139017	Ovary	Testes	OK	0.14111	1.35843	3.26704	-2.56868	0.0102088	0.020259	yes
0.g240	0.g240	-	0:2143750-2144948	Ovary	Testes	NOTEST	0	0.0432597	1.79769e+308	1.79769e+308	0.194329	1	no
0.g241	0.g241	-	0:2144999-2146018	Ovary	Testes	NOTEST	0	0.0152424	1.79769e+308	1.79769e+308	0.239822	1	no
0.g242	0.g242	-	0:2146614-2147538	Ovary	Testes	NOTEST	0	0.00858993	1.79769e+308	1.79769e+308	0.308595	1	no
0.g243	0.g243	-	0:2147938-2148791	Ovary	Testes	NOTEST	0	0.0673255	1.79769e+308	1.79769e+308	0.09736	1	no
0.g244	0.g244	-	0:2148903-2149958	Ovary	Testes	NOTEST	0	0.0525462	1.79769e+308	1.79769e+308	0.109679	1	no
0.g246	0.g246	-	0:2159080-2161218	Ovary	Testes	OK	0	14.314	1.79769e+308	1.79769e+308	2.52937e-05	0.000100722	yes
0.g249	0.g249	-	0:2181745-2182568	Ovary	Testes	OK	0	15.0165	1.79769e+308	1.79769e+308	0.000155182	0.000481857	yes
0.g25	0.g25	-	0:144858-164512	Ovary	Testes	OK	4.31959	10.5333	1.286	-1.99787	0.0457304	0.0775164	no
0.g252	0.g252	-	0:2188007-2190968	Ovary	Testes	OK	0	92.5805	1.79769e+308	1.79769e+308	2.67164e-05	0.000105239	yes
0.g253	0.g253	-	0:2191068-2191777	Ovary	Testes	OK	0	78.3739	1.79769e+308	1.79769e+308	6.97146e-05	0.000240751	yes
0.g255	0.g255	-	0:2199886-2201685	Ovary	Testes	OK	4.51126	2.0993	-1.10362	1.75305	0.0795926	0.126966	no
0.g256	0.g256	-	0:2201785-2250482	Ovary	Testes	OK	0.651891	0.964648	0.565372	-1.05703	0.290498	0.384615	no
0.g258	0.g258	-	0:2256298-2261172	Ovary	Testes	OK	22.2503	23.6753	0.0895556	-0.179956	0.857187	0.913252	no
0.g26	0.g26	-	0:168318-189493	Ovary	Testes	OK	70.6075	25.6238	-1.46234	2.74357	0.00607751	0.0128452	yes
0.g262	0.g262	-	0:2271725-2274155	Ovary	Testes	NOTEST	0	0.143395	1.79769e+308	1.79769e+308	0.0148619	1	no
0.g265	0.g265	-	0:2277957-2292955	Ovary	Testes	OK	0.0028124	0.628994	7.8051	-1.78271	0.0746342	0.119804	no
0.g268	0.g268	-	0:2308574-2311435	Ovary	Testes	OK	0	7.94468	1.79769e+308	1.79769e+308	0.275514	0.367568	no
0.g271	0.g271	-	0:2311487-2315780	Ovary	Testes	NOTEST	0	0.0680889	1.79769e+308	1.79769e+308	0.4386	1	no
0.g272	0.g272	-	0:2315783-2321875	Ovary	Testes	OK	0.00491696	24.498	12.2826	-5.20486	1.94143e-07	1.18127e-06	yes
0.g273	0.g273	-	0:2325139-2326945	Ovary	Testes	OK	0.00518516	0.559063	6.75248	-2.41219	0.015857	0.0299667	yes
0.g274	0.g274	-	0:2344209-2352851	Ovary	Testes	OK	0.839686	6.11327	2.86402	-4.70333	2.55953e-06	1.28694e-05	yes
0.g276	0.g276	-	0:2386458-2395235	Ovary	Testes	OK	4.1809	13.3178	1.67148	-2.90284	0.00369797	0.00825882	yes
0.g277	0.g277	-	0:2396771-2397798	Ovary	Testes	NOTEST	0	0.0869851	1.79769e+308	1.79769e+308	0.0738575	1	no
0.g279	0.g279	-	0:2445150-2447018	Ovary	Testes	OK	0	0.671228	1.79769e+308	1.79769e+308	0.153182	0.225072	no
0.g28	0.g28	-	0:189598-193458	Ovary	Testes	OK	0.0162611	1.73909	6.74077	-0.62909	0.52929	0.63273	no
0.g280	0.g280	-	0:2456605-2458956	Ovary	Testes	NOTEST	0	0	0	0	1	1	no
0.g281	0.g281	-	0:2459137-2461158	Ovary	Testes	OK	0.0374354	26.1296	9.44706	-7.75544	8.88178e-15	1.78019e-13	yes
0.g282	0.g282	-	0:2461844-2463618	Ovary	Testes	OK	10.2947	2.52041	-2.03018	3.79729	0.000146288	0.000456039	yes
0.g288	0.g288	-	0:2477641-2481740	Ovary	Testes	OK	0.0480581	7.56018	7.2975	-1.51958	0.128618	0.193485	no
0.g290	0.g290	-	0:2516901-2518358	Ovary	Testes	OK	0	0.968369	1.79769e+308	1.79769e+308	0.00702865	0.014603	yes
0.g291	0.g291	-	0:2527037-2537342	Ovary	Testes	OK	0	3.0624	1.79769e+308	1.79769e+308	0.00402697	0.00888297	yes
0.g292	0.g292	-	0:2537392-2541532	Ovary	Testes	OK	0	143.321	1.79769e+308	1.79769e+308	9.49684e-05	0.000313353	yes
0.g295	0.g295	-	0:2553532-2565455	Ovary	Testes	NOTEST	0	0.0207914	1.79769e+308	1.79769e+308	0.203285	1	no
0.g296	0.g296	-	0:2565502-2608103	Ovary	Testes	OK	0.00228447	0.718871	8.29773	-3.29019	0.00100119	0.00256881	yes
0.g298	0.g298	-	0:2623972-2632552	Ovary	Testes	NOTEST	0.0410502	0.114454	1.47931	-0.00749093	0.994023	1	no
0.g3	0.g3	-	0:16692-46087	Ovary	Testes	OK	1.99751	5.03779	1.33459	-1.5744	0.115395	0.176002	no
0.g30	0.g30	-	0:196984-228558	Ovary	Testes	OK	132.932	19.8362	-2.74448	4.80325	1.56111e-06	8.18763e-06	yes
0.g300	0.g300	-	0:2632657-2634522	Ovary	Testes	LOWDATA	41.7669	19.8698	-1.07178	0	1	1	no
0.g302	0.g302	-	0:2640846-2644174	Ovary	Testes	LOWDATA	138.479	41.9663	-1.72236	0	1	1	no
0.g303	0.g303	-	0:2646068-2647272	Ovary	Testes	OK	3.93048	1.50783	-1.38224	2.04428	0.0409261	0.0701335	no
0.g308	0.g308	-	0:2657302-2658317	Ovary	Testes	OK	41.443	50.4776	0.284516	-0.628679	0.529559	0.632896	no
0.g309	0.g309	-	0:2658324-2659582	Ovary	Testes	OK	0	0.896301	1.79769e+308	1.79769e+308	0.178047	0.256374	no
0.g310	0.g310	-	0:2661759-2681052	Ovary	Testes	NOTEST	0	0.0531097	1.79769e+308	1.79769e+308	0.275825	1	no
0.g314	0.g314	-	0:2696936-2711016	Ovary	Testes	OK	29.6372	2.47062	-3.58447	6.01118	1.84174e-09	1.6036e-08	yes
0.g317	0.g317	-	0:2718956-2720158	Ovary	Testes	NOTEST	0	0.02031	1.79769e+308	1.79769e+308	0.20098	1	no
0.g320	0.g320	-	0:2725209-2726356	Ovary	Testes	OK	0	0.411595	1.79769e+308	1.79769e+308	0.0129284	0.0249771	yes
0.g321	0.g321	-	0:2726474-2727866	Ovary	Testes	OK	0	3.5427	1.79769e+308	1.79769e+308	0.0004267	0.00119663	yes
0.g326	0.g326	-	0:2749003-2754813	Ovary	Testes	LOWDATA	152.589	177.315	0.216668	0	1	1	no
0.g33	0.g33	-	0:250283-255228	Ovary	Testes	OK	0.634229	0.740166	0.222845	-0.316289	0.751783	0.830871	no
0.g332	0.g332	-	0:2765916-2827921	Ovary	Testes	OK	14.9061	5.67553	-1.39308	3.24007	0.00119502	0.00300355	yes
0.g333	0.g333	-	0:2827996-2831807	Ovary	Testes	OK	21.7391	19.2363	-0.176458	0.412897	0.679682	0.769489	no
0.g334	0.g334	-	0:2832413-2843025	Ovary	Testes	LOWDATA	0.355853	21.6069	5.92406	0	1	1	no
0.g335	0.g335	-	0:2832413-2843025	Ovary	Testes	OK	0.0933317	1.09696	3.555	-0.6376	0.523734	0.62696	no
0.g339	0.g339	-	0:2850276-2854266	Ovary	Testes	OK	25.3688	28.8934	0.187686	-0.215279	0.82955	0.89128	no
0.g34	0.g34	-	0:258261-260505	Ovary	Testes	LOWDATA	30.3678	1.66319	-4.19052	0	1	1	no
0.g346	0.g346	-	0:2876286-2877685	Ovary	Testes	NOTEST	0.0571679	0.145916	1.35186	-1.00579	0.314514	1	no
0.g347	0.g347	-	0:2877906-2894385	Ovary	Testes	OK	2.06918	1.59209	-0.378138	0.654406	0.51285	0.615878	no
0.g349	0.g349	-	0:2897146-2901937	Ovary	Testes	OK	0.137111	1.87925	3.77675	-1.02254	0.306527	0.402223	no
0.g350	0.g350	-	0:2897146-2901937	Ovary	Testes	LOWDATA	44.3231	7.98456	-2.47277	0	1	1	no
0.g353	0.g353	-	0:2905316-2910981	Ovary	Testes	LOWDATA	5.40873	32.6603	2.59418	0	1	1	no
0.g360	0.g360	-	0:2921296-2922556	Ovary	Testes	OK	0.692346	178.328	8.00883	-10.6583	0	0	yes
0.g363	0.g363	-	0:2947584-2971236	Ovary	Testes	OK	21.2812	65.5692	1.62344	-2.59992	0.00932459	0.0187188	yes
0.g364	0.g364	-	0:2971336-2972371	Ovary	Testes	OK	0.393	4.39152	3.48212	-4.21138	2.53811e-05	0.000100991	yes
0.g365	0.g365	-	0:2972374-3019166	Ovary	Testes	OK	4.28406	2.42211	-0.822713	0.213286	0.831104	0.892483	no
0.g366	0.g366	-	0:2972374-3019166	Ovary	Testes	OK	45.9545	3.44951	-3.73574	4.2166	2.48012e-05	9.90692e-05	yes
0.g368	0.g368	-	0:3020296-3020864	Ovary	Testes	OK	0.153633	2476.71	13.9766	-11.3626	0	0	yes
0.g369	0.g369	-	0:3021489-3034804	Ovary	Testes	OK	70.8282	13.48	-2.3935	5.32526	1.00807e-07	6.42423e-07	yes
0.g371	0.g371	-	0:3037821-3111034	Ovary	Testes	OK	5.06879	1.08544	-2.22336	1.20504	0.228186	0.315888	no
0.g372	0.g372	-	0:3111134-3131860	Ovary	Testes	OK	0.00822502	10.6495	10.3385	-5.74678	9.09596e-09	7.05455e-08	yes
0.g377	0.g377	-	0:3173417-3177261	Ovary	Testes	NOTEST	0.168554	0.172102	0.0300518	-0.0327487	0.973875	1	no
0.g384	0.g384	-	0:3195011-3214897	Ovary	Testes	OK	10.6282	0.257596	-5.36665	3.94951	7.83115e-05	0.00026577	yes
0.g385	0.g385	-	0:3217337-3218418	Ovary	Testes	OK	0	9.82503	1.79769e+308	1.79769e+308	0.185925	0.265623	no
0.g386	0.g386	-	0:3218456-3229997	Ovary	Testes	OK	4.12828	1.72809	-1.25636	1.05395	0.291906	0.385849	no
0.g387	0.g387	-	0:3230780-3233187	Ovary	Testes	OK	15.6432	3.40387	-2.20029	4.62786	3.69463e-06	1.7865e-05	yes
0.g392	0.g392	-	0:3257777-3258430	Ovary	Testes	LOWDATA	0	0	-1.79769e+308	0	1	1	no
0.g393	0.g393	-	0:3264203-3267787	Ovary	Testes	OK	0.0826818	0.861666	3.38149	-3.87739	0.000105584	0.000344047	yes
0.g394	0.g394	-	0:3273527-3277378	Ovary	Testes	OK	0	0.426704	1.79769e+308	1.79769e+308	0.476055	0.579797	no
0.g4	0.g4	-	0:16692-46087	Ovary	Testes	OK	0.959112	1.67809	0.807049	-0.378718	0.704897	0.79094	no
0.g40	0.g40	-	0:279703-281048	Ovary	Testes	LOWDATA	14.9868	5.2824	-1.50443	0	1	1	no
0.g401	0.g401	-	0:3321887-3325890	Ovary	Testes	OK	1.11523	2.24692	1.0106	-1.66022	0.0968702	0.151315	no
0.g404	0.g404	-	0:3329891-3332031	Ovary	Testes	OK	0	4.60177	1.79769e+308	1.79769e+308	0.015322	0.0290686	yes
0.g407	0.g407	-	0:3353048-3367791	Ovary	Testes	OK	5.44392	10.928	1.00532	-1.84147	0.0655522	0.106938	no
0.g417	0.g417	-	0:3395821-3407634	Ovary	Testes	OK	0.00408485	1.47874	8.49987	-2.55669	0.0105672	0.0208852	yes
0.g418	0.g418	-	0:3433540-3435661	Ovary	Testes	OK	0	1.01	1.79769e+308	1.79769e+308	0.00151537	0.00372448	yes
0.g419	0.g419	-	0:3436722-3454301	Ovary	Testes	OK	0.0241064	1.19295	5.62898	-5.33677	9.46145e-08	6.06743e-07	yes
0.g420	0.g420	-	0:3462685-3468999	Ovary	Testes	NOTEST	0	0.207205	1.79769e+308	1.79769e+308	0.255484	1	no
0.g422	0.g422	-	0:3469099-3480439	Ovary	Testes	OK	0.329979	0.755757	1.19555	-0.273675	0.784335	0.8573	no
0.g423	0.g423	-	0:3480486-3521712	Ovary	Testes	OK	22.9437	1.15667	-4.31005	1.79054	0.0733665	0.118177	no
0.g424	0.g424	-	0:3480486-3521712	Ovary	Testes	OK	1.61463	3.47822	1.10715	-0.221212	0.824927	0.887789	no
0.g425	0.g425	-	0:3524069-3539941	Ovary	Testes	OK	0.0177634	5.20539	8.19495	-6.8517	7.2975e-12	9.51467e-11	yes
0.g426	0.g426	-	0:3539989-3545379	Ovary	Testes	OK	0.0200245	1.22129	5.9305	-4.51265	6.40222e-06	2.96259e-05	yes
0.g427	0.g427	-	0:3545388-3545929	Ovary	Testes	OK	0	5.56803	1.79769e+308	1.79769e+308	0.00258945	0.00601986	yes
0.g429	0.g429	-	0:3545975-3549007	Ovary	Testes	LOWDATA	0.0121984	182.125	13.8659	0	1	1	no
0.g431	0.g431	-	0:3550309-3551679	Ovary	Testes	OK	0	0.365627	1.79769e+308	1.79769e+308	0.381676	0.483876	no
0.g433	0.g433	-	0:3552819-3554531	Ovary	Testes	OK	0	20.3108	1.79769e+308	1.79769e+308	0.00105834	0.00269718	yes
0.g435	0.g435	-	0:3557340-3558819	Ovary	Testes	OK	0.101444	2.45335	4.596	-4.43273	9.30468e-06	4.16065e-05	yes
0.g438	0.g438	-	0:3569927-3570909	Ovary	Testes	OK	0.0451974	1.44958	5.00325	-3.47411	0.000512551	0.00140577	yes
0.g439	0.g439	-	0:3571009-3574184	Ovary	Testes	OK	0.108336	0.327765	1.59715	-0.845612	0.397769	0.500925	no
0.g44	0.g44	-	0:296474-332856	Ovary	Testes	FAIL	0.0351214	259.643	0	0	1	1	no
0.g442	0.g442	-	0:3592359-3636944	Ovary	Testes	OK	0.185542	0.332871	0.843214	-0.288916	0.772645	0.847969	no
0.g448	0.g448	-	0:3688894-3690954	Ovary	Testes	NOTEST	0.016866	0.0459386	1.44559	-0.796865	0.42553	1	no
0.g45	0.g45	-	0:296474-332856	Ovary	Testes	FAIL	30.8267	8.20196	0	0	1	1	no
0.g450	0.g450	-	0:3718924-3722465	Ovary	Testes	OK	19.9156	49.6342	1.31744	-3.04405	0.00233415	0.00548752	yes
0.g451	0.g451	-	0:3722723-3724634	Ovary	Testes	OK	54.8544	53.8757	-0.0259715	0.0583355	0.953481	0.97817	no
0.g452	0.g452	-	0:3724705-3843693	Ovary	Testes	OK	7.32989	37.4545	2.35328	-4.02512	5.69459e-05	0.000200863	yes
0.g454	0.g454	-	0:3724705-3843693	Ovary	Testes	OK	0.316244	1.23974	1.97093	-0.317607	0.750783	0.830125	no
0.g455	0.g455	-	0:3884126-3931723	Ovary	Testes	OK	10.7458	1.99202	-2.43146	4.98324	6.25271e-07	3.51569e-06	yes
0.g456	0.g456	-	0:3935826-3965173	Ovary	Testes	OK	41.5225	4.94902	-3.06868	7.01263	2.3388e-12	3.21765e-11	yes
0.g460	0.g460	-	0:4034817-4035993	Ovary	Testes	OK	0.0596092	0.848854	3.83191	-3.11464	0.00184171	0.00443904	yes
0.g463	0.g463	-	0:4069421-4069827	Ovary	Testes	NOTEST	0	0.0683766	1.79769e+308	1.79769e+308	0.215797	1	no
0.g465	0.g465	-	0:4074028-4096937	Ovary	Testes	OK	0.0939234	1.69765	4.17591	-0.38703	0.698734	0.785835	no
0.g468	0.g468	-	0:4130242-4170553	Ovary	Testes	NOTEST	0.167462	0.084942	-0.979285	0.15542	0.87649	1	no
0.g469	0.g469	-	0:4130242-4170553	Ovary	Testes	OK	0.436036	0.432406	-0.0120612	0.0143227	0.988573	0.997354	no
0.g473	0.g473	-	0:4215095-4229365	Ovary	Testes	OK	1.50395	1.14535	-0.392967	0.275466	0.782958	0.856376	no
0.g474	0.g474	-	0:4215095-4229365	Ovary	Testes	OK	55.4029	7.91707	-2.80692	5.79227	6.94423e-09	5.50263e-08	yes
0.g476	0.g476	-	0:4232802-4234045	Ovary	Testes	OK	10.7286	3.14153	-1.77192	3.17895	0.00147807	0.00364245	yes
0.g483	0.g483	-	0:4257725-4262022	Ovary	Testes	NOTEST	0.0261175	0.0822833	1.65558	-1.12574	0.260278	1	no
0.g484	0.g484	-	0:4276206-4282370	Ovary	Testes	OK	0.0260814	9.98084	8.58	-7.31521	2.56906e-13	4.10969e-12	yes
0.g485	0.g485	-	0:4282416-4286731	Ovary	Testes	OK	0.0613026	2.08826	5.09021	-5.37463	7.67422e-08	5.03181e-07	yes
0.g486	0.g486	-	0:4286733-4288816	Ovary	Testes	OK	0.0311534	8.01658	8.00745	-6.44554	1.15189e-10	1.23813e-09	yes
0.g490	0.g490	-	0:4291436-4295295	Ovary	Testes	LOWDATA	0	0	0	0	1	1	no
0.g498	0.g498	-	0:4308171-4310955	Ovary	Testes	OK	22.5974	8.33793	-1.4384	1.89674	0.0578622	0.0957842	no
0.g499	0.g499	-	0:4308171-4310955	Ovary	Testes	OK	12.7863	12.0993	-0.0796764	0.12456	0.900872	0.945761	no
0.g503	0.g503	-	0:4326732-4442236	Ovary	Testes	OK	0.357475	8.15255	4.51134	-3.65354	0.000258651	0.00076348	yes
0.g504	0.g504	-	0:4442886-4450756	Ovary	Testes	OK	0	15.2688	1.79769e+308	1.79769e+308	7.07768e-05	0.00024376	yes
0.g505	0.g505	-	0:4465926-4470266	Ovary	Testes	OK	0	1.54861	1.79769e+308	1.79769e+308	0.000290887	0.0008498	yes
0.g506	0.g506	-	0:4470416-4471870	Ovary	Testes	OK	0	475.164	1.79769e+308	1.79769e+308	0.000115774	0.000372504	yes
0.g507	0.g507	-	0:4471946-4474215	Ovary	Testes	OK	0	285.556	1.79769e+308	1.79769e+308	9.7727e-05	0.000321417	yes
0.g508	0.g508	-	0:4474296-4475228	Ovary	Testes	OK	0	36.8604	1.79769e+308	1.79769e+308	4.19271e-05	0.000154945	yes
0.g510	0.g510	-	0:4503328-4508075	Ovary	Testes	OK	0	1.35535	1.79769e+308	1.79769e+308	0.488492	0.592122	no
0.g512	0.g512	-	0:4503328-4508075	Ovary	Testes	OK	0	5.01908	1.79769e+308	1.79769e+308	0.195201	0.277092	no
0.g514	0.g514	-	0:4511606-4541270	Ovary	Testes	OK	0	1.75485	1.79769e+308	1.79769e+308	0.1869	0.266716	no
0.g516	0.g516	-	0:4552948-4555025	Ovary	Testes	OK	0	73.4752	1.79769e+308	1.79769e+308	0.000195406	0.00059249	yes
0.g517	0.g517	-	0:4555197-4575786	Ovary	Testes	OK	0.0231856	0.305383	3.71932	-2.65499	0.00793107	0.0162175	yes
0.g518	0.g518	-	0:4575886-4614977	Ovary	Testes	OK	0	30.4347	1.79769e+308	1.79769e+308	3.13098e-05	0.000120229	yes
0.g519	0.g519	-	0:4615306-4617207	Ovary	Testes	OK	1.82367	1.55398	-0.230876	0.340985	0.733115	0.815086	no
0.g527	0.g527	-	0:4662081-4667835	Ovary	Testes	OK	14.9134	10.5923	-0.493588	1.1334	0.257048	0.347421	no
0.g528	0.g528	-	0:4667935-4671115	Ovary	Testes	NOTEST	0.024793	0.0675118	1.4452	-0.00780273	0.993774	1	no
0.g531	0.g531	-	0:4674015-4694160	Ovary	Testes	OK	0.233749	1.12601	2.26819	-2.62115	0.00876329	0.0177383	yes
0.g532	0.g532	-	0:4694215-4709599	Ovary	Testes	OK	0.248748	1.38113	2.47309	-0.365875	0.714458	0.799118	no
0.g533	0.g533	-	0:4694215-4709599	Ovary	Testes	OK	55.2732	15.4754	-1.83661	3.28938	0.00100408	0.00257495	yes
0.g538	0.g538	-	0:4728551-4752519	Ovary	Testes	OK	3.50364	14.1175	2.01056	-2.06668	0.0387648	0.0667205	no
0.g547	0.g547	-	0:4779039-4787193	Ovary	Testes	OK	2.27544	1.80808	-0.331685	0.145419	0.88438	0.933801	no
0.g55	0.g55	-	0:396277-398780	Ovary	Testes	NOTEST	0.0102428	0.127831	3.64155	-1.92721	0.0539536	1	no
0.g552	0.g552	-	0:4806772-4841499	Ovary	Testes	OK	143.309	22.8236	-2.65053	1.48269	0.138155	0.205744	no
0.g553	0.g553	-	0:4806772-4841499	Ovary	Testes	OK	10.3751	7.81351	-0.409077	0.180428	0.856816	0.913092	no
0.g557	0.g557	-	0:4851219-4884373	Ovary	Testes	OK	9.60412	8.79178	-0.127498	0.044284	0.964678	0.98442	no
0.g558	0.g558	-	0:4851219-4884373	Ovary	Testes	OK	91.9548	45.2534	-1.0229	0.703003	0.482054	0.585499	no
0.g559	0.g559	-	0:4851219-4884373	Ovary	Testes	OK	0.309925	2.65378	3.09806	-0.0464858	0.962923	0.983842	no
0.g560	0.g560	-	0:4851219-4884373	Ovary	Testes	OK	0.110842	14.8949	7.07017	-0.248607	0.803665	0.872913	no
0.g561	0.g561	-	0:4851219-4884373	Ovary	Testes	NOTEST	0.0930151	0.060474	-0.62115	0.00175777	0.998598	1	no
0.g564	0.g564	-	0:4885910-4907289	Ovary	Testes	OK	50.3773	29.4933	-0.772387	1.47815	0.139368	0.207278	no
0.g568	0.g568	-	0:4917113-4991369	Ovary	Testes	OK	6.67556	41.4801	2.63546	-4.30505	1.66945e-05	7.09242e-05	yes
0.g569	0.g569	-	0:4991703-5005568	Ovary	Testes	OK	11.9313	131.831	3.46587	-6.69707	2.12641e-11	2.57233e-10	yes
0.g570	0.g570	-	0:5005623-5010534	Ovary	Testes	OK	15.5932	130.343	3.06332	-5.33095	9.76979e-08	6.24558e-07	yes
0.g571	0.g571	-	0:5012453-5014220	Ovary	Testes	OK	0.10386	1.48121	3.83407	-4.01522	5.93908e-05	0.0002083	yes
0.g576	0.g576	-	0:5023696-5041833	Ovary	Testes	OK	25.092	7.97384	-1.65388	3.85834	0.000114161	0.000368007	yes
0.g577	0.g577	-	0:5047783-5049887	Ovary	Testes	OK	0.193908	1.25856	2.69833	-3.25412	0.00113742	0.00287435	yes
0.g578	0.g578	-	0:5052233-5055691	Ovary	Testes	OK	0.245516	0.314861	0.358895	-0.356547	0.721431	0.804809	no
0.g579	0.g579	-	0:5063433-5074218	Ovary	Testes	OK	0.555979	2.52927	2.18562	-2.86013	0.00423462	0.00929688	yes
0.g580	0.g580	-	0:5063433-5074218	Ovary	Testes	OK	0.564069	4.03015	2.83689	-2.34998	0.0187746	0.0349124	yes
0.g584	0.g584	-	0:5104412-5120309	Ovary	Testes	OK	3.04525	7.16621	1.23465	-2.56092	0.0104396	0.020669	yes
0.g586	0.g586	-	0:5123835-5135719	Ovary	Testes	OK	59.0126	9.77448	-2.59393	5.78849	7.10237e-09	5.62358e-08	yes
0.g591	0.g591	-	0:5172539-5286397	Ovary	Testes	OK	0.122884	2.44009	4.31157	-3.49957	0.000466004	0.00129162	yes
0.g592	0.g592	-	0:5172539-5286397	Ovary	Testes	OK	0.136795	0.579837	2.08363	-1.32914	0.183803	0.263106	no
0.g595	0.g595	-	0:5323958-5324957	Ovary	Testes	LOWDATA	5.57877	29.7346	2.41413	0	1	1	no
0.g6	0.g6	-	0:58250-62389	Ovary	Testes	OK	0.462553	0.603299	0.383254	-0.0389842	0.968903	0.986599	no
0.g60	0.g60	-	0:432468-444137	Ovary	Testes	OK	5.56986	21.3489	1.93845	-3.92679	8.60866e-05	0.00028846	yes
0.g601	0.g601	-	0:5331046-5342225	Ovary	Testes	LOWDATA	6.75765	5.62338	-0.265082	0	1	1	no
0.g602	0.g602	-	0:5331046-5342225	Ovary	Testes	OK	10.5651	11.899	0.171539	-0.192453	0.847387	0.906256	no
0.g603	0.g603	-	0:5331046-5342225	Ovary	Testes	OK	1.56808	12.1356	2.95217	-1.20611	0.227776	0.315406	no
0.g61	0.g61	-	0:444877-448091	Ovary	Testes	NOTEST	0	8.71453e-05	1.79769e+308	1.79769e+308	0.496633	1	no
0.g613	0.g613	-	0:5383878-5385839	Ovary	Testes	OK	0	0.859727	1.79769e+308	1.79769e+308	0.172618	0.249576	no
0.g615	0.g615	-	0:5400029-5403404	Ovary	Testes	OK	0	2.32114	1.79769e+308	1.79769e+308	0.332148	0.430265	no
0.g617	0.g617	-	0:5424865-5428779	Ovary	Testes	OK	0.020152	0.587064	4.86452	-4.12176	3.75988e-05	0.000140995	yes
0.g618	0.g618	-	0:5428826-5440519	Ovary	Testes	OK	0.00384882	3.4455	9.80608	-3.53485	0.000408001	0.00114861	yes
0.g619	0.g619	-	0:5441308-5464069	Ovary	Testes	OK	0.00388815	0.920583	7.88732	-2.8296	0.00466064	0.0101098	yes
0.g620	0.g620	-	0:5464170-5464869	Ovary	Testes	OK	0.0908263	4.47038	5.62114	-3.58099	0.000342293	0.000981739	yes
0.g621	0.g621	-	0:5466674-5467019	Ovary	Testes	OK	0	16.6528	1.79769e+308	1.79769e+308	0.00125976	0.00315466	yes
0.g624	0.g624	-	0:5493795-5528871	Ovary	Testes	OK	0.17853	0.333135	0.899943	-0.799279	0.424129	0.527876	no
0.g628	0.g628	-	0:5614937-5616493	Ovary	Testes	OK	0	4.21904	1.79769e+308	1.79769e+308	0.000569127	0.00154259	yes
0.g629	0.g629	-	0:5622149-5623056	Ovary	Testes	OK	0.0161953	299.431	14.1744	-6.0119	1.83363e-09	1.5979e-08	yes
0.g63	0.g63	-	0:448238-509532	Ovary	Testes	OK	5.80894	1.62173	-1.84074	1.04525	0.295907	0.390291	no
0.g632	0.g632	-	0:5677086-5679931	Ovary	Testes	OK	0	16.1098	1.79769e+308	1.79769e+308	0.00224318	0.00530153	yes
0.g634	0.g634	-	0:5679933-5683466	Ovary	Testes	OK	0	17.8961	1.79769e+308	1.79769e+308	0.0862199	0.136409	no
0.g636	0.g636	-	0:5688402-5689646	Ovary	Testes	OK	0	1343.68	1.79769e+308	1.79769e+308	0.002018	0.00481963	yes
0.g637	0.g637	-	0:5689746-5693081	Ovary	Testes	OK	0.0040424	0.955471	7.88486	-3.12055	0.00180513	0.00436426	yes
0.g639	0.g639	-	0:5718113-5719266	Ovary	Testes	OK	0	131.937	1.79769e+308	1.79769e+308	0.40921	0.512993	no
0.g64	0.g64	-	0:510097-514592	Ovary	Testes	OK	11.9742	3.76704	-1.66843	3.44025	0.000581181	0.00157165	yes
0.g641	0.g641	-	0:5736222-5738396	Ovary	Testes	OK	0	56.3863	1.79769e+308	1.79769e+308	4.07919e-05	0.000151352	yes
0.g645	0.g645	-	0:5752156-5752836	Ovary	Testes	OK	443.498	7.09683	-5.96561	8.60322	0	0	yes
0.g646	0.g646	-	0:5753266-5753860	Ovary	Testes	LOWDATA	42.3946	0.515797	-6.36093	0	1	1	no
0.g648	0.g648	-	0:5758399-5759975	Ovary	Testes	OK	2.50773	0.0568067	-5.46418	3.27406	0.00106014	0.00270107	yes
0.g657	0.g657	-	0:5802828-5806425	Ovary	Testes	OK	1.87121	1.45369	-0.364253	0.62908	0.529297	0.63273	no
0.g658	0.g658	-	0:5807075-5807965	Ovary	Testes	OK	0.515727	0.141958	-1.86114	1.59027	0.111774	0.171298	no
0.g666	0.g666	-	0:5836746-5841535	Ovary	Testes	OK	20.3536	5.31933	-1.93596	4.43432	9.23642e-06	4.13374e-05	yes
0.g669	0.g669	-	0:5843503-5845934	Ovary	Testes	OK	14.0678	12.4969	-0.17083	0.295435	0.767662	0.84404	no
0.g671	0.g671	-	0:5849615-5855677	Ovary	Testes	OK	0.045312	0.531334	3.55165	-3.73122	0.000190557	0.000579552	yes
0.g678	0.g678	-	0:5865215-5866305	Ovary	Testes	OK	2.6265	2.72214	0.0515998	-0.0728525	0.941923	0.971997	no
0.g682	0.g682	-	0:5909275-5915338	Ovary	Testes	OK	0.559957	14.0171	4.64573	-7.19793	6.11289e-13	9.10874e-12	yes
0.g685	0.g685	-	0:5920763-5922365	Ovary	Testes	OK	13.9443	6.11652	-1.18889	2.31249	0.0207505	0.0382317	yes
0.g686	0.g686	-	0:5922411-5924535	Ovary	Testes	OK	0.00834049	6.44214	9.59319	-4.83594	1.32518e-06	7.04421e-06	yes
0.g687	0.g687	-	0:5924581-5925505	Ovary	Testes	OK	0.045536	12.026	8.04493	-5.11034	3.21581e-07	1.88486e-06	yes
0.g688	0.g688	-	0:5925605-5945462	Ovary	Testes	OK	0.0286016	1.59199	5.79859	-2.20298	0.0275961	0.0492213	yes
0.g689	0.g689	-	0:5947715-5950040	Ovary	Testes	NOTEST	0.0191943	0.0593358	1.62823	-1.07841	0.280853	1	no
0.g690	0.g690	-	0:5953899-5958462	Ovary	Testes	OK	0.00535188	32.6727	12.5758	-4.53728	5.69839e-06	2.66508e-05	yes
0.g691	0.g691	-	0:5966599-6007081	Ovary	Testes	OK	0.122362	1.04929	3.10018	-2.89481	0.00379394	0.00844547	yes
0.g692	0.g692	-	0:6020059-6032746	Ovary	Testes	OK	0.0321487	0.460473	3.84028	-3.28188	0.00103116	0.00263646	yes
0.g694	0.g694	-	0:6064914-6128279	Ovary	Testes	NOTEST	0.0116179	0.114125	3.2962	-0.0725226	0.942186	1	no
0.g695	0.g695	-	0:6064914-6128279	Ovary	Testes	OK	36.618	21.3386	-0.779089	1.59967	0.109672	0.168404	no
0.g698	0.g698	-	0:6141820-6146594	Ovary	Testes	NOTEST	0	0.0491634	1.79769e+308	1.79769e+308	0.445818	1	no
0.g7	0.g7	-	0:58250-62389	Ovary	Testes	OK	8.35794	2.19733	-1.9274	1.89895	0.0575717	0.095396	no
0.g706	0.g706	-	0:6233561-6242464	Ovary	Testes	OK	0.308626	0.22874	-0.432148	0.0310435	0.975235	0.99025	no
0.g71	0.g71	-	0:534141-537037	Ovary	Testes	NOTEST	0.0216972	0.178145	3.03747	-1.52185	0.128048	1	no
0.g711	0.g711	-	0:6256000-6262480	Ovary	Testes	OK	35.7072	13.8815	-1.36306	3.19117	0.00141696	0.00350622	yes
0.g716	0.g716	-	0:6272250-6273920	Ovary	Testes	OK	0.0741805	93.1299	10.294	-10.0968	0	0	yes
0.g717	0.g717	-	0:6273970-6300915	Ovary	Testes	OK	6.36739	7.36045	0.209092	-0.125228	0.900343	0.94548	no
0.g718	0.g718	-	0:6273970-6300915	Ovary	Testes	OK	20.1042	61.6827	1.61737	-3.46835	0.000523674	0.00143243	yes
0.g735	0.g735	-	0:6435825-6450350	Ovary	Testes	OK	14.4103	11.3681	-0.342109	0.0481013	0.961636	0.983082	no
0.g741	0.g741	-	0:6451915-6482780	Ovary	Testes	OK	0	21.9438	1.79769e+308	1.79769e+308	0.101774	0.157937	no
0.g742	0.g742	-	0:6451915-6482780	Ovary	Testes	OK	0.00369285	15.4566	12.0312	-0.442008	0.658483	0.75081	no
0.g743	0.g743	-	0:6451915-6482780	Ovary	Testes	OK	0.0260146	3.1506	6.92016	-0.62559	0.531584	0.634796	no
0.g746	0.g746	-	0:6496950-6509615	Ovary	Testes	OK	0.171685	2.67861	3.96365	-1.02286	0.306374	0.402126	no
0.g75	0.g75	-	0:551837-553102	Ovary	Testes	NOTEST	0.0160617	0.0289054	0.847711	-0.355282	0.722378	1	no
0.g750	0.g750	-	0:6532907-6546540	Ovary	Testes	OK	0.0478424	2.40668	5.65261	-5.45986	4.76507e-08	3.25916e-07	yes
0.g754	0.g754	-	0:6573646-6576930	Ovary	Testes	OK	0	328.65	1.79769e+308	1.79769e+308	0.0316949	0.0556007	no
0.g757	0.g757	-	0:6593250-6606333	Ovary	Testes	NOTEST	0.00350751	0.0925822	4.72222	-1.63941	0.101129	1	no
0.g758	0.g758	-	0:6606620-6613448	Ovary	Testes	NOTEST	0	0.0524232	1.79769e+308	1.79769e+308	0.0770516	1	no
0.g76	0.g76	-	0:557179-568157	Ovary	Testes	NOTEST	0.11278	0.197247	0.806499	-0.788323	0.430508	1	no
0.g762	0.g762	-	0:6644951-6674920	Ovary	Testes	OK	0.0294014	0.394653	3.74663	-4.1457	3.38779e-05	0.000128928	yes
0.g766	0.g766	-	0:6682611-6688626	Ovary	Testes	OK	0.767931	8.09699	3.39834	-0.495966	0.619919	0.715781	no
0.g768	0.g768	-	0:6682611-6688626	Ovary	Testes	OK	0.746009	0.326639	-1.1915	0.060253	0.951954	0.977386	no
0.g772	0.g772	-	0:6716386-6717961	Ovary	Testes	OK	2.79232	1.27118	-1.1353	1.72149	0.0851615	0.134902	no
0.g778	0.g778	-	0:6729261-6730388	Ovary	Testes	LOWDATA	7.10607	1.41457	-2.32869	0	1	1	no
0.g78	0.g78	-	0:590679-594942	Ovary	Testes	OK	0.00685296	14.9479	11.0909	-3.99544	6.45743e-05	0.000224593	yes
0.g780	0.g780	-	0:6730402-6734667	Ovary	Testes	LOWDATA	30.3222	34.9488	0.204871	0	1	1	no
0.g782	0.g782	-	0:6738723-6741281	Ovary	Testes	OK	0.314858	0.970111	1.62345	-0.503788	0.614411	0.711349	no
0.g783	0.g783	-	0:6741381-6741855	Ovary	Testes	OK	0	24.8354	1.79769e+308	1.79769e+308	0.00312881	0.00713741	yes
0.g784	0.g784	-	0:6741875-6764041	Ovary	Testes	OK	0.00508101	0.278678	5.77734	-4.92821	8.29852e-07	4.56798e-06	yes
0.g786	0.g786	-	0:6776775-6791009	Ovary	Testes	LOWDATA	3.6388	6.15768	0.758926	0	1	1	no
0.g789	0.g789	-	0:6793545-6798728	Ovary	Testes	OK	20.1891	7.15624	-1.49631	3.2058	0.00134686	0.00335059	yes
0.g792	0.g792	-	0:6824635-6828145	Ovary	Testes	OK	0.0400003	6.05053	7.24091	-0.688826	0.490933	0.594608	no
0.g796	0.g796	-	0:6845241-6905795	Ovary	Testes	NOTEST	0.0619461	0.177721	1.52053	-1.40561	0.159841	1	no
0.g80	0.g80	-	0:599282-607940	Ovary	Testes	OK	4.53251e-05	4.81176	16.6959	-0.0395546	0.968448	0.986495	no
0.g801	0.g801	-	0:6965298-6968646	Ovary	Testes	OK	22.3287	27.0218	0.275225	-0.643497	0.519902	0.622956	no
0.g805	0.g805	-	0:7010953-7013426	Ovary	Testes	OK	0.495962	0.770573	0.635701	-0.790943	0.428977	0.532484	no
0.g81	0.g81	-	0:613646-679362	Ovary	Testes	OK	0.0263676	0.76925	4.86661	-4.84625	1.25818e-06	6.72655e-06	yes
0.g82	0.g82	-	0:688642-694821	Ovary	Testes	OK	0.0075591	0.356941	5.56133	-0.127261	0.898734	0.944482	no
0.g822	0.g822	-	0:7220869-7226747	Ovary	Testes	OK	0.0283099	42.1071	10.5385	-4.94167	7.74562e-07	4.29369e-06	yes
0.g825	0.g825	-	0:7251999-7329529	Ovary	Testes	OK	28.1789	10.9031	-1.36987	3.13689	0.00170752	0.00414789	yes
0.g826	0.g826	-	0:7331189-7335030	Ovary	Testes	OK	0	3.32066	1.79769e+308	1.79769e+308	0.0371543	0.0642407	no
0.g829	0.g829	-	0:7396721-7397916	Ovary	Testes	OK	0	0.332168	1.79769e+308	1.79769e+308	0.0144893	0.0276634	yes
0.g83	0.g83	-	0:699472-699997	Ovary	Testes	NOTEST	0	0.118413	1.79769e+308	1.79769e+308	0.121342	1	no
0.g830	0.g830	-	0:7398832-7442936	Ovary	Testes	OK	0.0113913	0.583061	5.67764	-1.45043	0.146938	0.217166	no
0.g831	0.g831	-	0:7398832-7442936	Ovary	Testes	NOTEST	0.108599	0.178983	0.720807	-0.584648	0.558785	1	no
0.g834	0.g834	-	0:7444706-7445576	Ovary	Testes	OK	0	101.988	1.79769e+308	1.79769e+308	7.1065e-05	0.000244316	yes
0.g837	0.g837	-	0:7462864-7465805	Ovary	Testes	NOTEST	3.6018e-07	0.174065	18.8825	-0.000313885	0.99975	1	no
0.g838	0.g838	-	0:7465892-7468436	Ovary	Testes	NOTEST	0.0325746	0.215301	2.72454	-1.98144	0.0475424	1	no
0.g845	0.g845	-	0:7521711-7524057	Ovary	Testes	NOTEST	0	0.0207152	1.79769e+308	1.79769e+308	0.145477	1	no
0.g85	0.g85	-	0:716882-719804	Ovary	Testes	OK	0.0103101	0.530364	5.68485	-2.80842	0.00497849	0.0107318	yes
0.g851	0.g851	-	0:7542262-7546077	Ovary	Testes	OK	32.7915	48.1895	0.555398	-0.959306	0.337405	0.435694	no
0.g852	0.g852	-	0:7546124-7556217	Ovary	Testes	LOWDATA	30.2257	16.2521	-0.895151	0	1	1	no
0.g859	0.g859	-	0:7603283-7608147	Ovary	Testes	OK	0	17.3155	1.79769e+308	1.79769e+308	0.000440714	0.0012302	yes
0.g86	0.g86	-	0:719872-726945	Ovary	Testes	OK	0.0698244	1.15186	4.04409	-5.02751	4.96878e-07	2.84036e-06	yes
0.g860	0.g860	-	0:7611969-7617517	Ovary	Testes	OK	0.0180696	0.25836	3.83775	-1.55137	0.120813	0.183118	no
0.g862	0.g862	-	0:7629732-7631122	Ovary	Testes	OK	0.234799	0.451682	0.943883	-0.977396	0.328373	0.42613	no
0.g865	0.g865	-	0:7632723-7633702	Ovary	Testes	NOTEST	0.0186785	0.0783756	2.06902	-0.765905	0.443733	1	no
0.g866	0.g866	-	0:7633924-7635382	Ovary	Testes	OK	0	34.1939	1.79769e+308	1.79769e+308	3.93119e-05	0.000146392	yes
0.g867	0.g867	-	0:7635443-7636882	Ovary	Testes	OK	0	6.28047	1.79769e+308	1.79769e+308	0.00712903	0.0147785	yes
0.g868	0.g868	-	0:7639882-7644782	Ovary	Testes	OK	2.81601	3.54188	0.330863	-0.659163	0.509791	0.61278	no
0.g869	0.g869	-	0:7679789-7721482	Ovary	Testes	OK	3.66968	4.89439	0.415475	-0.729137	0.465918	0.569978	no
0.g87	0.g87	-	0:727732-739963	Ovary	Testes	OK	0.0335747	9.79491	8.18851	-6.25277	4.03229e-10	3.97091e-09	yes
0.g873	0.g873	-	0:7736132-7736920	Ovary	Testes	OK	2.3329	0.959655	-1.28153	0.520277	0.602871	0.700846	no
0.g874	0.g874	-	0:7736943-7741342	Ovary	Testes	OK	6.31293	2.71786	-1.21584	2.10553	0.0352455	0.0612096	no
0.g876	0.g876	-	0:7744764-7746892	Ovary	Testes	NOTEST	0.105784	0.139519	0.399344	-0.0846337	0.932553	1	no
0.g877	0.g877	-	0:7748932-7754536	Ovary	Testes	OK	1.36062	1.36473	0.00435671	-0.00706844	0.99436	0.999413	no
0.g879	0.g879	-	0:7756882-7757679	Ovary	Testes	OK	0.2315	1.36534	2.56017	-0.148729	0.881767	0.931966	no
0.g88	0.g88	-	0:741602-742425	Ovary	Testes	OK	0.238351	113.545	8.89597	-8.53728	0	0	yes
0.g885	0.g885	-	0:7799252-7800281	Ovary	Testes	OK	3.52484	4.1005	0.218244	-0.181679	0.855835	0.912617	no
0.g893	0.g893	-	0:7861656-7887681	Ovary	Testes	OK	4.90258	10.6122	1.11411	-0.623884	0.532704	0.635985	no
0.g894	0.g894	-	0:7861656-7887681	Ovary	Testes	OK	2.36343	1.48247	-0.672878	0.24146	0.809199	0.876882	no
0.g9	0.g9	-	0:80906-88404	Ovary	Testes	OK	14.3305	6.03895	-1.24672	2.15531	0.0311375	0.0547544	no
0.g906	0.g906	-	0:7939917-7941046	Ovary	Testes	OK	12.5059	7.81439	-0.678398	0.358384	0.720056	0.803714	no
0.g913	0.g913	-	0:7967801-7970286	Ovary	Testes	OK	0	941.425	1.79769e+308	1.79769e+308	0.025659	0.0461284	yes
0.g916	0.g916	-	0:7986491-8028766	Ovary	Testes	OK	62.2739	9.22387	-2.75518	4.93286	8.10345e-07	4.47024e-06	yes
0.g92	0.g92	-	0:767371-774616	Ovary	Testes	OK	5.27349	0.820249	-2.68462	4.22305	2.41022e-05	9.66927e-05	yes
0.g928	0.g928	-	0:8069331-8071688	Ovary	Testes	NOTEST	0	0.143379	1.79769e+308	1.79769e+308	0.045274	1	no
0.g929	0.g929	-	0:8073861-8078150	Ovary	Testes	NOTEST	0.0565477	0.20114	1.83066	-0.100801	0.919708	1	no
0.g93	0.g93	-	0:774681-779011	Ovary	Testes	NOTEST	0	7.14148e-05	1.79769e+308	1.79769e+308	0.49831	1	no
0.g930	0.g930	-	0:8079509-8082200	Ovary	Testes	LOWDATA	0.0925047	2.73685e-05	-11.7228	0	1	1	no
0.g933	0.g933	-	0:8091994-8092826	Ovary	Testes	OK	34.3585	10.6312	-1.69236	2.62204	0.00874058	0.0177028	yes
0.g940	0.g940	-	0:8111656-8115977	Ovary	Testes	OK	14.7986	4.03106	-1.87623	2.0331	0.0420426	0.0718542	no
0.g941	0.g941	-	0:8116770-8120241	Ovary	Testes	OK	0.00304123	84.6438	14.7645	-5.888	3.90905e-09	3.22504e-08	yes
0.g942	0.g942	-	0:8120416-8121301	Ovary	Testes	OK	0	86.9324	1.79769e+308	1.79769e+308	0.000129589	0.000411256	yes
0.g943	0.g943	-	0:8122644-8123101	Ovary	Testes	NOTEST	0	0	0	0	1	1	no
0.g944	0.g944	-	0:8123651-8125208	Ovary	Testes	OK	0	20.6138	1.79769e+308	1.79769e+308	0.0309507	0.054501	no
0.g947	0.g947	-	0:8130481-8135813	Ovary	Testes	OK	6.88693	3.61931	-0.928145	0.0283996	0.977343	0.991199	no
0.g954	0.g954	-	0:8164301-8165033	Ovary	Testes	OK	139.861	3.27683	-5.41554	9.90059	0	0	yes
0.g955	0.g955	-	0:8165211-8169378	Ovary	Testes	OK	38.2472	12.5848	-1.60367	3.73125	0.000190532	0.000579552	yes
0.g956	0.g956	-	0:8173172-8176931	Ovary	Testes	OK	6.20392	0.939516	-2.72319	5.06956	3.98733e-07	2.3132e-06	yes
0.g957	0.g957	-	0:8177054-8182201	Ovary	Testes	OK	26.9426	72.7146	1.43236	-3.29378	0.000988502	0.00254264	yes
0.g959	0.g959	-	0:8186460-8187942	Ovary	Testes	OK	0	0.591325	1.79769e+308	1.79769e+308	0.00862071	0.0175017	yes
0.g960	0.g960	-	0:8196482-8206095	Ovary	Testes	OK	0.020932	1.6591	6.30854	-6.43391	1.24366e-10	1.32839e-09	yes
0.g961	0.g961	-	0:8206142-8208245	Ovary	Testes	OK	0.198406	2.96023	3.89918	-1.04128	0.297746	0.392363	no
0.g962	0.g962	-	0:8208292-8209493	Ovary	Testes	OK	0.0412597	1.58525	5.26384	-3.83955	0.000123261	0.000393589	yes
0.g971	0.g971	-	0:8243153-8246482	Ovary	Testes	OK	28.5833	22.9831	-0.3146	0.735441	0.462071	0.566457	no
0.g973	0.g973	-	0:8284052-8374497	Ovary	Testes	OK	5.37384	1.19822	-2.16506	3.66918	0.000243333	0.000721388	yes
0.g974	0.g974	-	0:8374512-8378519	Ovary	Testes	OK	3.02475	0.876082	-1.78768	2.28807	0.0221334	0.0404302	yes
0.g975	0.g975	-	0:8378566-8385219	Ovary	Testes	OK	2.27593	0.515093	-2.14355	3.32832	0.00087372	0.00227083	yes
0.g976	0.g976	-	0:8385266-8390022	Ovary	Testes	OK	0.517399	27.3707	5.72521	-8.59874	0	0	yes
0.g977	0.g977	-	0:8390028-8400466	Ovary	Testes	NOTEST	0	0.041377	1.79769e+308	1.79769e+308	0.397829	1	no
0.g980	0.g980	-	0:8424338-8471379	Ovary	Testes	OK	39.963	8.65857	-2.20646	3.3156	0.000914455	0.00236887	yes
0.g984	0.g984	-	0:8478963-8487218	Ovary	Testes	NOTEST	3.17485e-06	0.0107504	11.7254	-0.00530744	0.995765	1	no
0.g985	0.g985	-	0:8487783-8488466	Ovary	Testes	OK	0	19.1232	1.79769e+308	1.79769e+308	0.00954794	0.0191034	yes
0.g987	0.g987	-	0:8535830-8538553	Ovary	Testes	OK	0	6.67053	1.79769e+308	1.79769e+308	0.00023719	0.000704607	yes
0.g994	0.g994	-	0:8646219-8648460	Ovary	Testes	OK	0.292142	3.8665	3.72629	-5.02578	5.01398e-07	2.86169e-06	yes
0.g997	0.g997	-	0:8666238-8668480	Ovary	Testes	OK	0.00489333	11.453	11.1926	-4.46586	7.97478e-06	3.61982e-05	yes
0.g998	0.g998	-	0:8668580-8670934	Ovary	Testes	OK	0.00534876	39.7111	12.858	-5.45361	4.93578e-08	3.35659e-07	yes
0.g999	0.g999	-	0:8671030-8673219	Ovary	Testes	NOTEST	0.127391	0.0408847	-1.63963	1.3039	0.192268	1	no
1.g1	1.g1	-	1:0-1135	Ovary	Testes	OK	0.0496794	3.42266	6.10633	-4.21206	2.53052e-05	0.000100728	yes
1.g10	1.g10	-	1:391925-398072	Ovary	Testes	NOTEST	0.0346066	0.229835	2.73148	-2.32199	0.0202337	1	no
1.g100	1.g100	-	1:3446648-3448983	Ovary	Testes	OK	109.768	63.2288	-0.795799	1.84751	0.0646728	0.10574	no
1.g1000	1.g1000	-	1:11174883-11181566	Ovary	Testes	OK	0.361581	2.39345	2.7267	-3.39716	0.000680892	0.00181434	yes
1.g1003	1.g1003	-	1:11190773-11194933	Ovary	Testes	OK	4.00698	4.18638	0.0631881	-0.023873	0.980954	0.992901	no
1.g1004	1.g1004	-	1:11190773-11194933	Ovary	Testes	OK	4.75925	5.50611	0.210298	-0.220678	0.825343	0.887789	no
1.g1006	1.g1006	-	1:11196709-11208243	Ovary	Testes	OK	2.54991	0.477373	-2.41726	0.592663	0.553407	0.654737	no
1.g1007	1.g1007	-	1:11208343-11209645	Ovary	Testes	OK	0.0247556	1.34356	5.76216	-0.401514	0.688042	0.777231	no
1.g1010	1.g1010	-	1:11247340-11258713	Ovary	Testes	OK	0	8.66596	1.79769e+308	1.79769e+308	0.474578	0.578273	no
1.g1012	1.g1012	-	1:11262159-11265663	Ovary	Testes	OK	0.122162	1.31788	3.43136	-3.57168	0.000354698	0.00101391	yes
1.g1014	1.g1014	-	1:11314613-11329931	Ovary	Testes	NOTEST	0	0	0	0	1	1	no
1.g1016	1.g1016	-	1:11336323-11340672	Ovary	Testes	NOTEST	0.0149812	0.254455	4.08618	-1.56756	0.116983	1	no
1.g102	1.g102	-	1:3465905-3467828	Ovary	Testes	NOTEST	0	0.0390296	1.79769e+308	1.79769e+308	0.0769996	1	no
1.g1022	1.g1022	-	1:11432995-11436387	Ovary	Testes	OK	1.55801	1.2419	-0.327152	0.529013	0.596796	0.695525	no
1.g1024	1.g1024	-	1:11439114-11443417	Ovary	Testes	OK	2.59451	0.850091	-1.60977	1.13441	0.256623	0.346938	no
1.g1027	1.g1027	-	1:11445877-11447992	Ovary	Testes	OK	5.40735	1.69544	-1.67327	3.02419	0.00249301	0.00582214	yes
1.g103	1.g103	-	1:3467875-3470608	Ovary	Testes	NOTEST	0	0	0	0	1	1	no
1.g1030	1.g1030	-	1:11451706-11461477	Ovary	Testes	OK	42.1682	19.1284	-1.14044	1.97282	0.0485155	0.0817684	no
1.g1032	1.g1032	-	1:11464647-11466411	Ovary	Testes	OK	1.01912	3.60863	1.82413	-2.71824	0.00656305	0.0137474	yes
1.g1035	1.g1035	-	1:11471397-11473667	Ovary	Testes	OK	19.7708	3.0664	-2.68876	5.19152	2.0859e-07	1.25942e-06	yes
1.g1039	1.g1039	-	1:11481918-11497849	Ovary	Testes	OK	1.30929	14.1886	3.43788	-5.69477	1.23539e-08	9.38203e-08	yes
1.g104	1.g104	-	1:3470654-3472838	Ovary	Testes	OK	0.5846	8.26928	3.82224	-5.85017	4.9108e-09	3.99032e-08	yes
1.g1040	1.g1040	-	1:11481918-11497849	Ovary	Testes	OK	0.193676	0.348542	0.847685	-0.0760586	0.939373	0.97022	no
1.g1044	1.g1044	-	1:11521906-11546286	Ovary	Testes	OK	12.3836	1.79605	-2.78553	1.63183	0.102715	0.159113	no
1.g1046	1.g1046	-	1:11546386-11562113	Ovary	Testes	OK	3.19969	8.97541	1.48804	-3.17089	0.00151975	0.00373434	yes
1.g1047	1.g1047	-	1:11562510-11575216	Ovary	Testes	OK	5.26429	4.84531	-0.119652	0.0593281	0.952691	0.97785	no
1.g1048	1.g1048	-	1:11562510-11575216	Ovary	Testes	OK	65.982	9.40044	-2.81127	3.32943	0.000870237	0.0022635	yes
1.g1049	1.g1049	-	1:11562510-11575216	Ovary	Testes	OK	0.202022	0.430674	1.09208	-0.0306531	0.975546	0.990415	no
1.g105	1.g105	-	1:3472938-3493828	Ovary	Testes	OK	0.740714	1.3604	0.877045	-0.380171	0.703818	0.79025	no
1.g1050	1.g1050	-	1:11583715-11598016	Ovary	Testes	OK	0.018191	209.781	13.4934	-11.927	0	0	yes
1.g1052	1.g1052	-	1:11609966-11616502	Ovary	Testes	OK	0.10176	0.431632	2.08463	-2.65063	0.00803417	0.0164054	yes
1.g1053	1.g1053	-	1:11618293-11630296	Ovary	Testes	NOTEST	0	0.227091	1.79769e+308	1.79769e+308	0.0418862	1	no
1.g1054	1.g1054	-	1:11683085-11685361	Ovary	Testes	NOTEST	0	0.0699322	1.79769e+308	1.79769e+308	0.0622534	1	no
1.g1055	1.g1055	-	1:11686461-11697786	Ovary	Testes	OK	11.9441	0.184411	-6.01723	8.71736	0	0	yes
1.g1056	1.g1056	-	1:11697871-11703018	Ovary	Testes	OK	52.3181	7.40747	-2.82026	6.50009	8.02736e-11	8.91909e-10	yes
1.g1058	1.g1058	-	1:11713801-11722642	Ovary	Testes	NOTEST	0	0.113682	1.79769e+308	1.79769e+308	0.039961	1	no
1.g1059	1.g1059	-	1:11728306-11738141	Ovary	Testes	NOTEST	0	0.256038	1.79769e+308	1.79769e+308	0.00447999	1	no
1.g106	1.g106	-	1:3472938-3493828	Ovary	Testes	OK	0.444367	6.00274	3.7558	-2.57012	0.0101662	0.0201785	yes
1.g1060	1.g1060	-	1:11738961-11747556	Ovary	Testes	OK	0	1.22004	1.79769e+308	1.79769e+308	0.00912214	0.0183773	yes
1.g1063	1.g1063	-	1:11763491-11765079	Ovary	Testes	OK	0.168574	0.851976	2.33743	-2.5833	0.00978605	0.0195301	yes
1.g1066	1.g1066	-	1:11774838-11776422	Ovary	Testes	OK	7.09958	3.25064	-1.12701	0.610367	0.541619	0.643995	no
1.g1068	1.g1068	-	1:11776481-11798701	Ovary	Testes	OK	2.57506	19.5811	2.92678	-3.4051	0.000661405	0.00176755	yes
1.g1070	1.g1070	-	1:11816580-11820163	Ovary	Testes	OK	0.0800746	0.40127	2.32516	-2.51957	0.01175	0.0229564	yes
1.g1071	1.g1071	-	1:11820171-11844240	Ovary	Testes	OK	6.00069	7.89844	0.396438	-0.527615	0.597767	0.696339	no
1.g1074	1.g1074	-	1:11868817-11875225	Ovary	Testes	OK	47.2716	16.7768	-1.49451	2.63983	0.00829464	0.01689	yes
1.g1077	1.g1077	-	1:11883551-11884110	Ovary	Testes	OK	0.11407	1.4127	3.63046	-2.35168	0.018689	0.0347713	yes
1.g1078	1.g1078	-	1:11885308-11886100	Ovary	Testes	NOTEST	0.0177927	0.047491	1.41637	-0.492296	0.62251	1	no
1.g108	1.g108	-	1:3498682-3508450	Ovary	Testes	OK	63.9085	84.17	0.397297	-0.752213	0.451923	0.555836	no
1.g1083	1.g1083	-	1:11928290-11935544	Ovary	Testes	OK	3.16969	1.57122	-1.01246	0.163641	0.870014	0.922745	no
1.g1084	1.g1084	-	1:11949073-11966487	Ovary	Testes	OK	0.3736	3.4489	3.20657	-4.90619	9.28622e-07	5.08701e-06	yes
1.g1085	1.g1085	-	1:11966533-12011508	Ovary	Testes	OK	0.408654	3.6338	3.15253	-2.57407	0.010051	0.0199964	yes
1.g1086	1.g1086	-	1:12011992-12012613	Ovary	Testes	OK	0	0.492217	1.79769e+308	1.79769e+308	0.0231602	0.0420727	yes
1.g1087	1.g1087	-	1:12013073-12018739	Ovary	Testes	OK	0.0117069	3.13999	8.06725	-4.63293	3.60519e-06	1.74904e-05	yes
1.g1089	1.g1089	-	1:12033191-12044993	Ovary	Testes	OK	0.01577	0.657504	5.38174	-4.80287	1.56408e-06	8.19229e-06	yes
1.g1099	1.g1099	-	1:12096837-12102283	Ovary	Testes	OK	0.0652261	0.289514	2.15011	-1.78761	0.0738389	0.118806	no
1.g1100	1.g1100	-	1:12108283-12109456	Ovary	Testes	OK	0.0105345	1.35912	7.0114	-2.76277	0.00573127	0.0121875	yes
1.g1104	1.g1104	-	1:12122073-12126703	Ovary	Testes	OK	1.73704	2.35955	0.441883	-0.227275	0.82021	0.884221	no
1.g1106	1.g1106	-	1:12168013-12202318	Ovary	Testes	OK	0.322087	1.20926	1.9086	-2.04362	0.0409907	0.0702324	no
1.g1107	1.g1107	-	1:12209289-12229723	Ovary	Testes	OK	49.0979	26.6396	-0.882091	1.17011	0.241956	0.330962	no
1.g111	1.g111	-	1:3513169-3517242	Ovary	Testes	OK	1.84551	4.60291	1.31853	-2.17786	0.0294166	0.0521138	no
1.g1110	1.g1110	-	1:12233633-12235814	Ovary	Testes	OK	0.0893367	0.567767	2.66798	-2.73599	0.00621936	0.0131054	yes
1.g1111	1.g1111	-	1:12235887-12242100	Ovary	Testes	OK	0.653258	1.32854	1.02412	-0.272883	0.784943	0.857782	no
1.g1112	1.g1112	-	1:12235887-12242100	Ovary	Testes	OK	1.01628	2.48276	1.28864	-0.448492	0.653798	0.747413	no
1.g1113	1.g1113	-	1:12235887-12242100	Ovary	Testes	LOWDATA	7.08147	11.9696	0.757253	0	1	1	no
1.g1114	1.g1114	-	1:12242583-12247048	Ovary	Testes	NOTEST	0.0036126	0.0210728	2.54428	-1.0038	0.315475	1	no
1.g1115	1.g1115	-	1:12247097-12254752	Ovary	Testes	NOTEST	0.0140318	0.125896	3.16546	-2.04876	0.0404857	1	no
1.g1116	1.g1116	-	1:12254754-12266247	Ovary	Testes	NOTEST	0	0.0156511	1.79769e+308	1.79769e+308	0.239822	1	no
1.g1117	1.g1117	-	1:12266347-12316017	Ovary	Testes	NOTEST	0.0881919	0.0993069	0.171248	-0.0578205	0.953892	1	no
1.g1118	1.g1118	-	1:12316018-12371407	Ovary	Testes	OK	4.96874	8.75091	0.816554	-1.70746	0.0877374	0.138531	no
1.g1121	1.g1121	-	1:12413477-12415472	Ovary	Testes	OK	0.163349	0.47012	1.52507	-1.68114	0.0927349	0.145657	no
1.g1124	1.g1124	-	1:12427613-12490057	Ovary	Testes	OK	5.32293	1.7244	-1.62613	1.69125	0.0907895	0.142909	no
1.g113	1.g113	-	1:3517288-3560072	Ovary	Testes	NOTEST	0	0.0954585	1.79769e+308	1.79769e+308	0.397875	1	no
1.g1131	1.g1131	-	1:12504951-12526397	Ovary	Testes	OK	1.05308	9.1422	3.11793	-2.90981	0.00361644	0.00810152	yes
1.g1147	1.g1147	-	1:12585133-12600757	Ovary	Testes	OK	1.81346	0.62417	-1.53874	2.82447	0.00473591	0.0102543	yes
1.g1148	1.g1148	-	1:12600803-12602475	Ovary	Testes	OK	0.618996	0.0859441	-2.84846	2.66154	0.00777832	0.0159487	yes
1.g1150	1.g1150	-	1:12638606-12667503	Ovary	Testes	OK	5.32124	1.94196	-1.45425	0.350409	0.726032	0.808971	no
1.g1151	1.g1151	-	1:12638606-12667503	Ovary	Testes	OK	1.20645	2.13987	0.826757	-0.0868403	0.930798	0.963896	no
1.g1157	1.g1157	-	1:12676743-12699389	Ovary	Testes	OK	7.65122	14.4671	0.919017	-0.364643	0.715378	0.79954	no
1.g1158	1.g1158	-	1:12700545-12706093	Ovary	Testes	OK	21.7319	7.10095	-1.61373	2.55147	0.0107269	0.0211599	yes
1.g1159	1.g1159	-	1:12706331-12707163	Ovary	Testes	OK	4.28034	20.7792	2.27934	-3.81122	0.000138285	0.000434538	yes
1.g1160	1.g1160	-	1:12713879-12716031	Ovary	Testes	OK	0.578837	366.727	9.30733	-12.9744	0	0	yes
1.g1161	1.g1161	-	1:12717501-12726850	Ovary	Testes	OK	8.66088	6.66737	-0.377395	0.862119	0.388622	0.49106	no
1.g1165	1.g1165	-	1:12742314-12743690	Ovary	Testes	OK	0.854122	6.36818	2.89837	-1.15114	0.249675	0.33943	no
1.g1168	1.g1168	-	1:12753781-12756582	Ovary	Testes	OK	18.739	29.9145	0.674798	-0.860529	0.389498	0.491961	no
1.g117	1.g117	-	1:3563482-3570967	Ovary	Testes	OK	25.6155	11.0001	-1.2195	2.73991	0.00614566	0.0129742	yes
1.g1176	1.g1176	-	1:12795489-12798001	Ovary	Testes	OK	1.72275	3.52982	1.03488	-0.675809	0.499162	0.601915	no
1.g118	1.g118	-	1:3571290-3575882	Ovary	Testes	NOTEST	0	0.0511178	1.79769e+308	1.79769e+308	0.0633371	1	no
1.g1182	1.g1182	-	1:12829525-12838950	Ovary	Testes	OK	0.106306	13.4801	6.98647	-3.50666	0.000453775	0.0012608	yes
1.g1190	1.g1190	-	1:12879165-12893625	Ovary	Testes	OK	126.301	78.7401	-0.68169	1.2591	0.207995	0.292371	no
1.g1193	1.g1193	-	1:12901290-12904465	Ovary	Testes	LOWDATA	29.6006	21.4517	-0.464531	0	1	1	no
1.g1195	1.g1195	-	1:12904511-12914785	Ovary	Testes	OK	0.0120536	2.77168	7.84515	-5.60596	2.07104e-08	1.51432e-07	yes
1.g1197	1.g1197	-	1:12914885-12931235	Ovary	Testes	OK	0	0.805492	1.79769e+308	1.79769e+308	0.491639	0.59509	no
1.g1198	1.g1198	-	1:12937455-12939082	Ovary	Testes	NOTEST	0.00765776	0.014972	0.967273	-0.320877	0.748304	1	no
1.g1199	1.g1199	-	1:12941975-12982975	Ovary	Testes	OK	0.479687	0.196173	-1.28997	0.132129	0.894882	0.941487	no
1.g12	1.g12	-	1:600000-766975	Ovary	Testes	OK	0.253991	0.549373	1.11301	-2.35978	0.0182858	0.0340966	yes
1.g120	1.g120	-	1:3591121-3592332	Ovary	Testes	OK	0.0171109	3.85922	7.81725	-2.7829	0.00538754	0.0115223	yes
1.g1200	1.g1200	-	1:12941975-12982975	Ovary	Testes	OK	0.0333049	87.6815	11.3623	-6.10185	1.04849e-09	9.62951e-09	yes
1.g1201	1.g1201	-	1:12983075-12993997	Ovary	Testes	OK	1.16585	0.570873	-1.03014	1.59392	0.110953	0.170141	no
1.g1204	1.g1204	-	1:13003207-13059829	Ovary	Testes	OK	0.00800725	0.43764	5.77229	-0.125365	0.900234	0.945463	no
1.g1206	1.g1206	-	1:13081609-13098893	Ovary	Testes	OK	85.3124	4.85084	-4.13645	9.33341	0	0	yes
1.g121	1.g121	-	1:3594367-3599502	Ovary	Testes	OK	0.0231487	2.7539	6.8944	-5.82732	5.63251e-09	4.51572e-08	yes
1.g1210	1.g1210	-	1:13125289-13130122	Ovary	Testes	OK	0.213223	0.78187	1.87457	-1.76769	0.0771122	0.123394	no
1.g1216	1.g1216	-	1:13154773-13164953	Ovary	Testes	LOWDATA	27.6676	17.2798	-0.679113	0	1	1	no
1.g1224	1.g1224	-	1:13232800-13265713	Ovary	Testes	OK	15.4944	13.9035	-0.156301	0.158963	0.873698	0.925966	no
1.g123	1.g123	-	1:3626252-3632346	Ovary	Testes	OK	0.299383	0.405597	0.438058	-0.181466	0.856002	0.9127	no
1.g1239	1.g1239	-	1:13385377-13387366	Ovary	Testes	OK	0.0473295	0.438005	3.21014	-1.76637	0.0773337	0.123654	no
1.g124	1.g124	-	1:3632486-3634032	Ovary	Testes	OK	0.0637348	3.42024	5.74587	-5.04142	4.62082e-07	2.65808e-06	yes
1.g1243	1.g1243	-	1:13414467-13418584	Ovary	Testes	OK	187.829	22.1849	-3.08177	6.59168	4.34885e-11	5.01738e-10	yes
1.g1244	1.g1244	-	1:13420467-13420878	Ovary	Testes	OK	0.701325	1.59767	1.18781	-1.15892	0.246488	0.335925	no
1.g1246	1.g1246	-	1:13426515-13427582	Ovary	Testes	OK	2.78465	0.644548	-2.11113	0.0626009	0.950084	0.976024	no
1.g1252	1.g1252	-	1:13482938-13490951	Ovary	Testes	OK	0.721816	0.417488	-0.789896	0.94405	0.345144	0.444203	no
1.g1253	1.g1253	-	1:13495478-13495958	Ovary	Testes	OK	0.565291	274.198	8.92201	-8.69696	0	0	yes
1.g1254	1.g1254	-	1:13496708-13497100	Ovary	Testes	OK	0.253405	28.6082	6.81884	-4.31451	1.59957e-05	6.82632e-05	yes
1.g1255	1.g1255	-	1:13497728-13502237	Ovary	Testes	OK	2.81587	5.92044	1.07213	-2.14977	0.0315734	0.0554542	no
1.g1262	1.g1262	-	1:13532218-13552504	Ovary	Testes	OK	0	1.40962	1.79769e+308	1.79769e+308	0.00408935	0.0090128	yes
1.g1264	1.g1264	-	1:13553774-13557928	Ovary	Testes	OK	0	4.7745	1.79769e+308	1.79769e+308	0.400071	0.503388	no
1.g1267	1.g1267	-	1:13559998-13561318	Ovary	Testes	OK	6.3655	4.09326	-0.637022	1.1358	0.256041	0.346427	no
1.g1271	1.g1271	-	1:13565682-13577959	Ovary	Testes	OK	24.0323	11.1814	-1.10388	0.772356	0.439904	0.54367	no
1.g1273	1.g1273	-	1:13585268-13602684	Ovary	Testes	OK	13.6243	1.53561	-3.14931	0.961069	0.336517	0.434751	no
1.g1278	1.g1278	-	1:13612118-13618209	Ovary	Testes	OK	0.849024	2.35425	1.47139	-0.230697	0.81755	0.88247	no
1.g1280	1.g1280	-	1:13621398-13646118	Ovary	Testes	OK	76.2309	2.72755	-4.8047	1.32605	0.184822	0.26449	no
1.g1281	1.g1281	-	1:13621398-13646118	Ovary	Testes	OK	0.591272	13.4076	4.50309	-1.66523	0.0958666	0.149872	no
1.g1284	1.g1284	-	1:13651371-13657763	Ovary	Testes	OK	0.0702292	0.268476	1.93465	-0.00458291	0.996343	0.999948	no
1.g1287	1.g1287	-	1:13676614-13677523	Ovary	Testes	OK	0.0113997	0.579148	5.66687	-2.01271	0.0441452	0.0751086	no
1.g1289	1.g1289	-	1:13681863-13691536	Ovary	Testes	OK	0.0033799	131.082	15.2431	-2.90767	0.00364135	0.00815153	yes
1.g129	1.g129	-	1:3679065-3709356	Ovary	Testes	OK	43.2108	11.5427	-1.90441	3.6848	0.000228886	0.000682519	yes
1.g1290	1.g1290	-	1:13691583-13693137	Ovary	Testes	OK	0.512696	20.5196	5.32276	-7.61965	2.55351e-14	4.78059e-13	yes
1.g1291	1.g1291	-	1:13693183-13694656	Ovary	Testes	OK	0.135532	26.9591	7.63599	-6.9483	3.69726e-12	4.97282e-11	yes
1.g1292	1.g1292	-	1:13694688-13697994	Ovary	Testes	OK	0.175163	0.877851	2.32528	-1.64015	0.100974	0.156886	no
1.g1294	1.g1294	-	1:13709892-13718143	Ovary	Testes	NOTEST	0	0.0107055	1.79769e+308	1.79769e+308	0.20098	1	no
1.g1295	1.g1295	-	1:13718243-13756403	Ovary	Testes	OK	0	6.53217	1.79769e+308	1.79769e+308	0.121186	0.183601	no
1.g1296	1.g1296	-	1:13785955-13786513	Ovary	Testes	OK	0	16.1854	1.79769e+308	1.79769e+308	0.000486039	0.00133988	yes
1.g1297	1.g1297	-	1:13786703-13787603	Ovary	Testes	OK	0	760.105	1.79769e+308	1.79769e+308	0.0826162	0.131236	no
1.g1298	1.g1298	-	1:13791496-13798301	Ovary	Testes	OK	0	11.0195	1.79769e+308	1.79769e+308	0.0667336	0.108623	no
1.g1299	1.g1299	-	1:13798347-13825511	Ovary	Testes	OK	8.56891	94.5208	3.46345	-7.46862	8.10463e-14	1.40179e-12	yes
1.g13	1.g13	-	1:797196-799545	Ovary	Testes	OK	0.342431	0.516814	0.593829	-0.745863	0.45575	0.559534	no
1.g130	1.g130	-	1:3679065-3709356	Ovary	Testes	OK	0.620838	0.874833	0.494791	-0.103023	0.917944	0.955951	no
1.g1300	1.g1300	-	1:13825557-13904891	Ovary	Testes	OK	0.910177	10.3189	3.503	-6.00182	1.95114e-09	1.69453e-08	yes
1.g1301	1.g1301	-	1:13904937-13917771	Ovary	Testes	OK	0.993177	6.01358	2.5981	-4.67507	2.93859e-06	1.45727e-05	yes
1.g1303	1.g1303	-	1:13944815-13947537	Ovary	Testes	OK	1.49818	2.29849	0.617475	-0.140773	0.888049	0.936129	no
1.g131	1.g131	-	1:3718085-3720186	Ovary	Testes	OK	14.315	3.52962	-2.01994	4.15301	3.28134e-05	0.00012539	yes
1.g1312	1.g1312	-	1:13985447-13987471	Ovary	Testes	OK	0.0187027	0.344733	4.20416	-2.49739	0.0125113	0.0242446	yes
1.g1314	1.g1314	-	1:13993031-13995535	Ovary	Testes	NOTEST	0.0812657	0.251351	1.62898	-1.54903	0.121374	1	no
1.g1317	1.g1317	-	1:14014798-14016111	Ovary	Testes	NOTEST	0.0159057	0.0201824	0.343554	-0.143719	0.885723	1	no
1.g1319	1.g1319	-	1:14021710-14023001	Ovary	Testes	OK	0.0326477	0.881053	4.75418	-2.99573	0.00273789	0.0063304	yes
1.g1320	1.g1320	-	1:14024591-14028359	Ovary	Testes	OK	1.70258	29.1009	4.09527	-7.23752	4.56968e-13	7.00319e-12	yes
1.g1323	1.g1323	-	1:14045081-14046343	Ovary	Testes	OK	0	0.594138	1.79769e+308	1.79769e+308	0.00666912	0.0139439	yes
1.g1324	1.g1324	-	1:14046811-14049216	Ovary	Testes	OK	0.0869548	130.804	10.5549	-10.5643	0	0	yes
1.g1330	1.g1330	-	1:14074581-14079565	Ovary	Testes	OK	0.00743991	1.78027	7.90259	-5.13739	2.78576e-07	1.6527e-06	yes
1.g1332	1.g1332	-	1:14079641-14082703	Ovary	Testes	OK	8.80753	6.12794	-0.523335	0.111749	0.911022	0.952195	no
1.g1333	1.g1333	-	1:14079641-14082703	Ovary	Testes	OK	0.575253	0.402697	-0.514503	0.0081794	0.993474	0.999218	no
1.g1334	1.g1334	-	1:14082871-14091603	Ovary	Testes	OK	7.83573	1.06024	-2.88568	1.32938	0.183721	0.263025	no
1.g1335	1.g1335	-	1:14092131-14098832	Ovary	Testes	NOTEST	0.0762887	0.109206	0.517507	-0.490109	0.624057	1	no
1.g1340	1.g1340	-	1:14110128-14116651	Ovary	Testes	OK	10.5841	4.04154	-1.38892	1.90325	0.0570077	0.0945381	no
1.g1341	1.g1341	-	1:14116913-14121601	Ovary	Testes	OK	0.0404131	0.309767	2.93829	-0.148661	0.881821	0.931966	no
1.g1345	1.g1345	-	1:14127831-14139567	Ovary	Testes	OK	0.415108	1.6828	2.0193	-0.273959	0.784116	0.857188	no
1.g1346	1.g1346	-	1:14140005-14149241	Ovary	Testes	OK	1.26065	3.56389	1.49929	-2.60568	0.00916934	0.0184506	yes
1.g1347	1.g1347	-	1:14149341-14158638	Ovary	Testes	OK	0.321737	0.240826	-0.417891	0.540187	0.589068	0.688577	no
1.g1349	1.g1349	-	1:14190553-14217777	Ovary	Testes	OK	34.8256	10.5973	-1.71645	3.97544	7.02499e-05	0.00024219	yes
1.g1356	1.g1356	-	1:14262687-14275358	Ovary	Testes	OK	3.80437	1.61421	-1.23683	0.757122	0.448977	0.553078	no
1.g1360	1.g1360	-	1:14278758-14283013	Ovary	Testes	OK	30.1584	2.55632	-3.56042	6.37969	1.77443e-10	1.84895e-09	yes
1.g1362	1.g1362	-	1:14299448-14312452	Ovary	Testes	OK	5.28673	6.83106	0.369734	-0.205288	0.837347	0.897258	no
1.g1364	1.g1364	-	1:14312498-14319288	Ovary	Testes	OK	10.7705	4.79776	-1.16665	1.12772	0.259439	0.349913	no
1.g1365	1.g1365	-	1:14312498-14319288	Ovary	Testes	OK	0.957336	0.218187	-2.13346	0.381483	0.702845	0.78959	no
1.g1367	1.g1367	-	1:14323688-14329745	Ovary	Testes	OK	0.0731209	0.333946	2.19126	-0.098512	0.921526	0.958378	no
1.g137	1.g137	-	1:3750066-3757995	Ovary	Testes	OK	0.06251	0.412445	2.72204	-0.037677	0.969945	0.987135	no
1.g1372	1.g1372	-	1:14344189-14354228	Ovary	Testes	OK	0.822146	1.3786	0.74574	-0.21488	0.829861	0.891429	no
1.g1373	1.g1373	-	1:14354274-14364118	Ovary	Testes	OK	11.3965	25.4972	1.16174	-2.70786	0.00677186	0.0141327	yes
1.g1374	1.g1374	-	1:14354274-14364118	Ovary	Testes	LOWDATA	0	0	1.16174	0	1	1	no
1.g1375	1.g1375	-	1:14364218-14420211	Ovary	Testes	OK	6.6909	3.81943	-0.808843	0.616926	0.537283	0.640106	no
1.g1376	1.g1376	-	1:14364218-14420211	Ovary	Testes	OK	0.394765	0.612539	0.633807	-0.162746	0.870718	0.923244	no
1.g1377	1.g1377	-	1:14364218-14420211	Ovary	Testes	OK	0.0552815	0.92864	4.07025	-0.52876	0.596972	0.695651	no
1.g1379	1.g1379	-	1:14427348-14432601	Ovary	Testes	OK	2.72729	3.79744	0.477558	-0.938569	0.347952	0.447439	no
1.g1381	1.g1381	-	1:14437908-14438688	Ovary	Testes	OK	0.0316933	0.271646	3.09948	-1.57739	0.114707	0.175148	no
1.g1384	1.g1384	-	1:14453281-14457398	Ovary	Testes	OK	0.00460932	12.2469	11.3756	-6.07084	1.27245e-09	1.14802e-08	yes
1.g1385	1.g1385	-	1:14457521-14459658	Ovary	Testes	OK	0	19.0249	1.79769e+308	1.79769e+308	2.78025e-05	0.000108888	yes
1.g1387	1.g1387	-	1:14474871-14504245	Ovary	Testes	OK	0.0221795	0.292764	3.72244	-3.69122	0.000223185	0.000668442	yes
1.g1390	1.g1390	-	1:14597771-14604729	Ovary	Testes	NOTEST	0	0	0	0	1	1	no
1.g1391	1.g1391	-	1:14609981-14617067	Ovary	Testes	NOTEST	0	0.0345317	1.79769e+308	1.79769e+308	0.0823383	1	no
1.g1394	1.g1394	-	1:14623464-14624671	Ovary	Testes	NOTEST	3.95962e-07	4.06635e-07	0.0383739	-2.11111e-07	1	1	no
1.g1397	1.g1397	-	1:14627388-14629031	Ovary	Testes	NOTEST	0	0.0368216	1.79769e+308	1.79769e+308	0.128066	1	no
1.g1398	1.g1398	-	1:14629443-14631056	Ovary	Testes	OK	0	1.76444	1.79769e+308	1.79769e+308	0.279347	0.371808	no
1.g1399	1.g1399	-	1:14632965-14652051	Ovary	Testes	OK	0	1.00438	1.79769e+308	1.79769e+308	0.00227305	0.00536112	yes
1.g14	1.g14	-	1:800000-977055	Ovary	Testes	OK	0.165616	0.31683	0.935866	-1.27572	0.202053	0.285353	no
1.g1400	1.g1400	-	1:14657048-14665535	Ovary	Testes	OK	0.0126511	0.443015	5.13002	-3.15128	0.00162555	0.00396668	yes
1.g1405	1.g1405	-	1:14709071-14715281	Ovary	Testes	OK	383.249	260.922	-0.55466	1.00216	0.316268	0.412553	no
1.g1412	1.g1412	-	1:14735551-14737361	Ovary	Testes	OK	0.345586	0.338076	-0.0316971	0.000839853	0.99933	0.999948	no
1.g1417	1.g1417	-	1:14752577-14755741	Ovary	Testes	NOTEST	0	0.0181963	1.79769e+308	1.79769e+308	0.112572	1	no
1.g1418	1.g1418	-	1:14755841-14758095	Ovary	Testes	NOTEST	0.0104041	0.0552013	2.40755	-1.0751	0.28233	1	no
1.g1420	1.g1420	-	1:14802881-14805905	Ovary	Testes	OK	0.102675	0.563165	2.45548	-2.70932	0.00674203	0.0140799	yes
1.g1422	1.g1422	-	1:14847880-14856881	Ovary	Testes	OK	26.7342	4.66537	-2.51862	5.84249	5.14254e-09	4.15549e-08	yes
1.g1423	1.g1423	-	1:14856981-14859426	Ovary	Testes	OK	50.6448	7.80207	-2.69849	5.16763	2.37087e-07	1.42141e-06	yes
1.g1424	1.g1424	-	1:14859456-14864521	Ovary	Testes	OK	1.48843	0.379885	-1.97016	1.36386	0.172611	0.249576	no
1.g1426	1.g1426	-	1:14865596-14866718	Ovary	Testes	OK	0.81819	0.745046	-0.135106	0.141481	0.88749	0.93575	no
1.g1428	1.g1428	-	1:14868766-14878160	Ovary	Testes	OK	0.365813	0.622403	0.766742	-0.280202	0.779322	0.853647	no
1.g1429	1.g1429	-	1:14936819-14937836	Ovary	Testes	NOTEST	0.0611177	0.0129978	-2.23332	0.415313	0.677913	1	no
1.g1433	1.g1433	-	1:14953086-14954220	Ovary	Testes	OK	39.5674	15.7323	-1.33059	2.96487	0.00302809	0.00692464	yes
1.g1434	1.g1434	-	1:14954266-14955620	Ovary	Testes	OK	0.0848023	2.45434	4.85509	-4.31444	1.60006e-05	6.82632e-05	yes
1.g1437	1.g1437	-	1:14958396-14960360	Ovary	Testes	OK	0.029353	305.318	13.3445	-10.0777	0	0	yes
1.g1444	1.g1444	-	1:14978856-14983798	Ovary	Testes	OK	57.5131	38.5764	-0.576172	1.26614	0.205465	0.289292	no
1.g1448	1.g1448	-	1:15003866-15004555	Ovary	Testes	OK	35.3747	18.74	-0.916597	1.8138	0.0697082	0.112925	no
1.g1449	1.g1449	-	1:15004680-15008386	Ovary	Testes	OK	0.809822	0.505532	-0.679801	0.305244	0.760181	0.838068	no
1.g1450	1.g1450	-	1:15004680-15008386	Ovary	Testes	NOTEST	0	0.0584072	1.79769e+308	1.79769e+308	0.47331	1	no
1.g1459	1.g1459	-	1:15103839-15113023	Ovary	Testes	OK	2.41835	3.62503	0.583968	-0.757533	0.448731	0.552841	no
1.g1460	1.g1460	-	1:15130476-15131833	Ovary	Testes	OK	0.732607	2.20792	1.59157	-2.18079	0.0291989	0.0517639	no
1.g1462	1.g1462	-	1:15147813-15149753	Ovary	Testes	NOTEST	0	0	0	0	1	1	no
1.g1464	1.g1464	-	1:15149812-15151606	Ovary	Testes	LOWDATA	42.2038	11.9111	-1.82507	0	1	1	no
1.g1471	1.g1471	-	1:15167046-15174013	Ovary	Testes	OK	19.0929	5.48776	-1.79875	2.09526	0.0361476	0.0626485	no
1.g1472	1.g1472	-	1:15174483-15175584	Ovary	Testes	OK	0	1.04368	1.79769e+308	1.79769e+308	0.00539329	0.0115311	yes
1.g1473	1.g1473	-	1:15175691-15187501	Ovary	Testes	OK	27.8925	9.28918	-1.58625	1.9426	0.0520645	0.0872321	no
1.g1474	1.g1474	-	1:15192994-15195273	Ovary	Testes	OK	28.6743	116.384	2.02106	-4.67479	2.94249e-06	1.45727e-05	yes
1.g1475	1.g1475	-	1:15199677-15200523	Ovary	Testes	OK	0	94.8466	1.79769e+308	1.79769e+308	2.14289e-05	8.77942e-05	yes
1.g1476	1.g1476	-	1:15200782-15208413	Ovary	Testes	OK	0.313864	1.07746	1.77942	-2.30818	0.020989	0.0385945	yes
1.g1477	1.g1477	-	1:15213379-15221613	Ovary	Testes	OK	0.00978618	250.345	14.6428	-5.17924	2.22793e-07	1.34043e-06	yes
1.g1478	1.g1478	-	1:15213379-15221613	Ovary	Testes	OK	0.012566	354.236	14.7829	-7.32507	2.38698e-13	3.84247e-12	yes
1.g1479	1.g1479	-	1:15213379-15221613	Ovary	Testes	OK	0	29.7787	1.79769e+308	1.79769e+308	0.374412	0.476321	no
1.g148	1.g148	-	1:3793747-3794416	Ovary	Testes	OK	0.0449977	0.519031	3.5279	-1.83373	0.0666937	0.108575	no
1.g1481	1.g1481	-	1:15221713-15240413	Ovary	Testes	OK	0.421494	3.17639	2.9138	-0.315564	0.752334	0.83139	no
1.g1482	1.g1482	-	1:15221713-15240413	Ovary	Testes	OK	18.821	0.0212533	-9.79044	0.0115171	0.990811	0.998244	no
1.g1487	1.g1487	-	1:15283013-15290686	Ovary	Testes	OK	0.0468027	0.320821	2.77711	-2.39602	0.0165744	0.0311842	yes
1.g1489	1.g1489	-	1:15293098-15297543	Ovary	Testes	OK	443.175	14.445	-4.93923	8.13288	4.44089e-16	1.04596e-14	yes
1.g1490	1.g1490	-	1:15297663-15311462	Ovary	Testes	NOTEST	0.00578301	0.108286	4.22688	-0.233513	0.815363	1	no
1.g1491	1.g1491	-	1:15297663-15311462	Ovary	Testes	OK	31.9101	1.73793	-4.19857	7.06872	1.56364e-12	2.19554e-11	yes
1.g1493	1.g1493	-	1:15330545-15332653	Ovary	Testes	OK	0	0.780338	1.79769e+308	1.79769e+308	0.231072	0.319235	no
1.g1494	1.g1494	-	1:15332894-15338783	Ovary	Testes	OK	1.62988	4.23096	1.37622	-2.41599	0.0156924	0.0296831	yes
1.g1495	1.g1495	-	1:15342616-15351043	Ovary	Testes	OK	0.29089	16.0958	5.79007	-6.57814	4.76357e-11	5.43451e-10	yes
1.g1498	1.g1498	-	1:15369275-15370645	Ovary	Testes	LOWDATA	43.9799	38.3175	-0.198839	0	1	1	no
1.g15	1.g15	-	1:977101-999915	Ovary	Testes	OK	6.05399	1.66519	-1.8622	3.90981	9.23671e-05	0.000306153	yes
1.g1507	1.g1507	-	1:15396663-15398551	Ovary	Testes	OK	0.007072	2.97214	8.71517	-2.26808	0.0233241	0.042323	yes
1.g1508	1.g1508	-	1:15398983-15402188	Ovary	Testes	NOTEST	0.0102977	0.0314619	1.61129	-0.516763	0.605322	1	no
1.g1511	1.g1511	-	1:15483685-15496015	Ovary	Testes	OK	0.303831	0.812632	1.41933	-1.9965	0.0458794	0.0777485	no
1.g1514	1.g1514	-	1:15513565-15515716	Ovary	Testes	OK	0.0136932	4.54418	8.37441	-5.29948	1.16135e-07	7.32799e-07	yes
1.g1515	1.g1515	-	1:15522995-15559014	Ovary	Testes	OK	0.341707	6.10507	4.15918	-3.69273	0.00022186	0.000664865	yes
1.g1516	1.g1516	-	1:15559024-15569485	Ovary	Testes	NOTEST	0.00239723	0.248869	6.69788	-1.26971	0.204188	1	no
1.g152	1.g152	-	1:3806416-3808110	Ovary	Testes	NOTEST	0.0143634	0.02242	0.642385	-0.301734	0.762855	1	no
1.g1520	1.g1520	-	1:15607639-15659750	Ovary	Testes	OK	0.0825862	1.38297	4.06573	-4.43437	9.23418e-06	4.13374e-05	yes
1.g1525	1.g1525	-	1:15679470-15701587	Ovary	Testes	OK	27.7036	4.6609	-2.5714	4.49951	6.81093e-06	3.13644e-05	yes
1.g1526	1.g1526	-	1:15701902-15715971	Ovary	Testes	OK	0.0976572	0.798942	3.03229	-0.220231	0.825691	0.888067	no
1.g1527	1.g1527	-	1:15701902-15715971	Ovary	Testes	OK	21.4206	28.2672	0.400132	-0.580923	0.561292	0.662303	no
1.g1528	1.g1528	-	1:15718680-15761601	Ovary	Testes	OK	16.7738	7.92574	-1.08159	2.01865	0.0435238	0.0741377	no
1.g1529	1.g1529	-	1:15718680-15761601	Ovary	Testes	OK	0.539104	1.48382	1.46068	-0.684774	0.493486	0.596478	no
1.g153	1.g153	-	1:3809251-3825306	Ovary	Testes	OK	0	2.46981	1.79769e+308	1.79769e+308	0.110038	0.168889	no
1.g1530	1.g1530	-	1:15762640-15767015	Ovary	Testes	OK	15.9751	7.34247	-1.12149	2.60284	0.00924555	0.0185856	yes
1.g1531	1.g1531	-	1:15767083-15768535	Ovary	Testes	OK	0.304289	0.0628785	-2.2748	0.0434843	0.965315	0.984678	no
1.g1534	1.g1534	-	1:15795142-15821063	Ovary	Testes	OK	0.11726	15.9735	7.08983	-9.68585	0	0	yes
1.g154	1.g154	-	1:3835091-3864328	Ovary	Testes	OK	0.0109553	0.435575	5.31323	-4.43939	9.02156e-06	4.05792e-05	yes
1.g1542	1.g1542	-	1:15844775-15847087	Ovary	Testes	OK	29.3049	4.62961	-2.66218	3.3799	0.000725126	0.00191927	yes
1.g1544	1.g1544	-	1:15850412-15870336	Ovary	Testes	NOTEST	0	0.0618916	1.79769e+308	1.79769e+308	0.166224	1	no
1.g1545	1.g1545	-	1:15850412-15870336	Ovary	Testes	NOTEST	0.00251974	0.0933853	5.21185	-1.18843	0.234665	1	no
1.g1547	1.g1547	-	1:15875056-15885341	Ovary	Testes	NOTEST	0	0.101363	1.79769e+308	1.79769e+308	0.495525	1	no
1.g155	1.g155	-	1:3864729-3866531	Ovary	Testes	OK	0	0.732385	1.79769e+308	1.79769e+308	0.00320868	0.00730168	yes
1.g1557	1.g1557	-	1:15936539-15963506	Ovary	Testes	OK	5.80637	8.43326	0.538455	-0.710583	0.477343	0.581019	no
1.g156	1.g156	-	1:3878369-3880301	Ovary	Testes	OK	0	1.81655	1.79769e+308	1.79769e+308	0.000992276	0.00255107	yes
1.g1572	1.g1572	-	1:16036515-16037216	Ovary	Testes	NOTEST	0.0691695	0.0231727	-1.57771	0.560842	0.574905	1	no
1.g1573	1.g1573	-	1:16038205-16039209	Ovary	Testes	OK	0.017199	0.470874	4.77494	-0.828008	0.407666	0.511371	no
1.g1579	1.g1579	-	1:16050539-16087115	Ovary	Testes	OK	10.7772	828.96	6.26525	-11.0288	0	0	yes
1.g158	1.g158	-	1:3886817-3892241	Ovary	Testes	OK	1.98306	21.7527	3.45539	-5.59122	2.25483e-08	1.63583e-07	yes
1.g1580	1.g1580	-	1:16091285-16091918	Ovary	Testes	OK	0.300194	165.546	9.10712	-9.03179	0	0	yes
1.g1581	1.g1581	-	1:16105909-16114795	Ovary	Testes	OK	1.64162	5.7634	1.8118	-3.32205	0.000893577	0.00231772	yes
1.g1583	1.g1583	-	1:16148714-16166299	Ovary	Testes	OK	14.7317	50.5014	1.7774	-3.90787	9.31129e-05	0.000308126	yes
1.g1586	1.g1586	-	1:16189599-16194491	Ovary	Testes	OK	0	21.6278	1.79769e+308	1.79769e+308	5.54536e-05	0.000196549	yes
1.g159	1.g159	-	1:3892280-3923435	Ovary	Testes	OK	0.142018	0.969044	2.77049	-0.182201	0.855425	0.912275	no
1.g1592	1.g1592	-	1:16230275-16233809	Ovary	Testes	NOTEST	0	0.0169202	1.79769e+308	1.79769e+308	0.175703	1	no
1.g1596	1.g1596	-	1:16256029-16258059	Ovary	Testes	OK	0	1.31596	1.79769e+308	1.79769e+308	0.00222204	0.00525658	yes
1.g1597	1.g1597	-	1:16267240-16270539	Ovary	Testes	OK	0	11.6112	1.79769e+308	1.79769e+308	0.224014	0.311124	no
1.g16	1.g16	-	1:1000000-1198485	Ovary	Testes	OK	2.37446	4.14938	0.805298	-1.76704	0.0772213	0.12353	no
1.g160	1.g160	-	1:3892280-3923435	Ovary	Testes	OK	0.0382735	0.522416	3.77078	-0.805893	0.420305	0.524329	no
1.g1600	1.g1600	-	1:16351583-16354071	Ovary	Testes	OK	0	2.47691	1.79769e+308	1.79769e+308	0.0521191	0.0872959	no
1.g1602	1.g1602	-	1:16413169-16416503	Ovary	Testes	OK	0	0.764415	1.79769e+308	1.79769e+308	0.00136602	0.00339248	yes
1.g1603	1.g1603	-	1:16419857-16421053	Ovary	Testes	OK	0	8.62024	1.79769e+308	1.79769e+308	0.00290973	0.00667937	yes
1.g1604	1.g1604	-	1:16421104-16421803	Ovary	Testes	OK	0	64.2415	1.79769e+308	1.79769e+308	5.17474e-05	0.000185185	yes
1.g1605	1.g1605	-	1:16421888-16422573	Ovary	Testes	OK	0	45.4266	1.79769e+308	1.79769e+308	0.000130894	0.000414608	yes
1.g1606	1.g1606	-	1:16422743-16423857	Ovary	Testes	OK	0	49.9802	1.79769e+308	1.79769e+308	5.04973e-05	0.000181563	yes
1.g1608	1.g1608	-	1:16431723-16432937	Ovary	Testes	OK	0	20.8633	1.79769e+308	1.79769e+308	0.000305597	0.000888118	yes
1.g1609	1.g1609	-	1:16433693-16454955	Ovary	Testes	OK	0.0997311	13.8497	7.11759	-8.65112	0	0	yes
1.g161	1.g161	-	1:3928221-3947004	Ovary	Testes	OK	0.391707	1.0672	1.44598	-2.20656	0.0273448	0.0488242	yes
1.g1610	1.g1610	-	1:16463243-16464784	Ovary	Testes	OK	0	1.2591	1.79769e+308	1.79769e+308	0.00351489	0.00791045	yes
1.g1612	1.g1612	-	1:16510583-16518781	Ovary	Testes	OK	0.0043094	1.92959	8.80659	-3.49925	0.000466562	0.00129281	yes
1.g1613	1.g1613	-	1:16544777-16545333	Ovary	Testes	OK	0	3.67872	1.79769e+308	1.79769e+308	0.00389273	0.00862408	yes
1.g1618	1.g1618	-	1:16703237-16703607	Ovary	Testes	NOTEST	0	0.114753	1.79769e+308	1.79769e+308	0.172161	1	no
1.g1630	1.g1630	-	1:16732807-16738533	Ovary	Testes	OK	0.70739	2.4563	1.79591	-3.10889	0.00187788	0.00451558	yes
1.g1636	1.g1636	-	1:16756080-16759608	Ovary	Testes	OK	0	6.90545	1.79769e+308	1.79769e+308	0.115502	0.176139	no
1.g1637	1.g1637	-	1:16756080-16759608	Ovary	Testes	LOWDATA	0	0	-1.79769e+308	0	1	1	no
1.g1639	1.g1639	-	1:16764250-16794430	Ovary	Testes	OK	7.62546	38.4979	2.33588	-2.14911	0.0316261	0.0555371	no
1.g1640	1.g1640	-	1:16764250-16794430	Ovary	Testes	OK	0.969436	6.79571	2.80941	-0.369851	0.711493	0.796418	no
1.g1641	1.g1641	-	1:16764250-16794430	Ovary	Testes	OK	0.0107401	2.0419	7.57075	-0.238149	0.811765	0.878453	no
1.g1642	1.g1642	-	1:16764250-16794430	Ovary	Testes	OK	0	1.23444	1.79769e+308	1.79769e+308	0.435525	0.539307	no
1.g1643	1.g1643	-	1:16764250-16794430	Ovary	Testes	OK	38.1144	3.90587	-3.28662	2.06157	0.0392487	0.0674966	no
1.g1644	1.g1644	-	1:16764250-16794430	Ovary	Testes	LOWDATA	10.2625	4.51299	-1.18523	0	1	1	no
1.g1645	1.g1645	-	1:16794587-16800332	Ovary	Testes	OK	2.42364	0.327239	-2.88876	0.795661	0.426229	0.52978	no
1.g165	1.g165	-	1:3984655-3991287	Ovary	Testes	OK	14.3806	2.0475	-2.81219	6.3521	2.124e-10	2.18646e-09	yes
1.g1650	1.g1650	-	1:16882542-16943087	Ovary	Testes	NOTEST	0	0.0177147	1.79769e+308	1.79769e+308	0.295989	1	no
1.g1651	1.g1651	-	1:16882542-16943087	Ovary	Testes	NOTEST	0	0.116359	1.79769e+308	1.79769e+308	0.0296045	1	no
1.g1653	1.g1653	-	1:16963432-16964109	Ovary	Testes	OK	0	0.53034	1.79769e+308	1.79769e+308	0.0373758	0.0645254	no
1.g1654	1.g1654	-	1:16969471-16971582	Ovary	Testes	OK	0	0.492957	1.79769e+308	1.79769e+308	0.133631	0.200143	no
1.g1656	1.g1656	-	1:16985857-16987831	Ovary	Testes	OK	0.063113	6.60839	6.71022	-6.66754	2.60119e-11	3.12081e-10	yes
1.g1660	1.g1660	-	1:16997341-16998321	Ovary	Testes	NOTEST	0	0.148218	1.79769e+308	1.79769e+308	0.100503	1	no
1.g1662	1.g1662	-	1:17004762-17007181	Ovary	Testes	NOTEST	0.0884449	0.176454	0.996443	-0.977848	0.328149	1	no
1.g1663	1.g1663	-	1:17007365-17009071	Ovary	Testes	OK	5.94507	1.5023	-1.98452	3.2456	0.00117204	0.00295452	yes
1.g1664	1.g1664	-	1:17014121-17016697	Ovary	Testes	NOTEST	0.0271057	0.155903	2.52399	-1.70718	0.0877884	1	no
1.g1670	1.g1670	-	1:17071929-17075401	Ovary	Testes	OK	0.162836	0.539353	1.72781	-0.984512	0.324864	0.42222	no
1.g1675	1.g1675	-	1:17090936-17096371	Ovary	Testes	OK	109.975	15.2563	-2.84969	3.63487	0.000278125	0.000814844	yes
1.g1676	1.g1676	-	1:17090936-17096371	Ovary	Testes	OK	0.0409312	0.701993	4.10018	-0.192201	0.847584	0.906372	no
1.g1678	1.g1678	-	1:17099597-17101001	Ovary	Testes	OK	5.49335	2.35843	-1.21986	2.04883	0.0404792	0.0694609	no
1.g1679	1.g1679	-	1:17101225-17104266	Ovary	Testes	OK	1.42461	0.834644	-0.771331	0.32901	0.742148	0.822714	no
1.g168	1.g168	-	1:4022627-4031732	Ovary	Testes	NOTEST	0	0.10356	1.79769e+308	1.79769e+308	0.0265013	1	no
1.g1682	1.g1682	-	1:17114751-17118037	Ovary	Testes	OK	1.8187	2.89096	0.668644	-0.800278	0.42355	0.527412	no
1.g1688	1.g1688	-	1:17150211-17151133	Ovary	Testes	NOTEST	0	0.0485666	1.79769e+308	1.79769e+308	0.136517	1	no
1.g1689	1.g1689	-	1:17155491-17170094	Ovary	Testes	NOTEST	0.0464392	0.0365162	-0.346806	0.184682	0.853479	1	no
1.g169	1.g169	-	1:4031734-4037737	Ovary	Testes	OK	0.452419	8.09618	4.16151	-6.54804	5.8298e-11	6.57751e-10	yes
1.g1691	1.g1691	-	1:17188780-17206123	Ovary	Testes	NOTEST	0.0331228	0.0571141	0.786022	-0.678211	0.497638	1	no
1.g1693	1.g1693	-	1:17228875-17238060	Ovary	Testes	NOTEST	0.03833	0.0405446	0.0810348	-0.0770007	0.938623	1	no
1.g1694	1.g1694	-	1:17238160-17293240	Ovary	Testes	NOTEST	0.0384084	0.105979	1.46428	-0.113749	0.909437	1	no
1.g1696	1.g1696	-	1:17293286-17295569	Ovary	Testes	NOTEST	0.057814	0.0296368	-0.964027	0.0259191	0.979322	1	no
1.g1697	1.g1697	-	1:17315140-17324718	Ovary	Testes	OK	1.63537	0.584314	-1.4848	2.42826	0.0151713	0.0288469	yes
1.g1699	1.g1699	-	1:17329177-17348910	Ovary	Testes	OK	0.00291288	0.744609	7.99789	-2.85904	0.00424919	0.00931686	yes
1.g17	1.g17	-	1:1000000-1198485	Ovary	Testes	NOTEST	0.000707387	0.00392604	2.47251	-0.0150614	0.987983	1	no
1.g170	1.g170	-	1:4057933-4096597	Ovary	Testes	OK	0.0965983	1.38345	3.84013	-5.34285	9.14973e-08	5.90831e-07	yes
1.g1712	1.g1712	-	1:17440883-17452417	Ovary	Testes	OK	21.4834	4.18345	-2.36046	5.4598	4.76663e-08	3.25916e-07	yes
1.g1717	1.g1717	-	1:17462663-17469963	Ovary	Testes	OK	0.00886989	0.282145	4.99138	-1.79713	0.0723152	0.116631	no
1.g1719	1.g1719	-	1:17472566-17475163	Ovary	Testes	OK	0.137817	0.3411	1.30744	-1.47745	0.139555	0.207465	no
1.g1729	1.g1729	-	1:17537193-17543077	Ovary	Testes	NOTEST	0.0599165	0.245164	2.03273	-0.312082	0.754978	1	no
1.g1730	1.g1730	-	1:17537193-17543077	Ovary	Testes	OK	0.196614	0.280211	0.511153	-0.0663768	0.947078	0.974535	no
1.g1733	1.g1733	-	1:17565807-17568613	Ovary	Testes	OK	0.0102421	0.269952	4.72011	-2.431	0.0150574	0.028641	yes
1.g1736	1.g1736	-	1:17573487-17588121	Ovary	Testes	LOWDATA	20.5167	3.48517	-2.5575	0	1	1	no
1.g1738	1.g1738	-	1:17588167-17591009	Ovary	Testes	OK	50.6342	69.301	0.452764	-1.03551	0.30043	0.395096	no
1.g1740	1.g1740	-	1:17593329-17603637	Ovary	Testes	OK	8.06834	1.31656	-2.6155	2.10697	0.0351198	0.0610327	no
1.g1741	1.g1741	-	1:17603684-17611437	Ovary	Testes	NOTEST	0.158556	0.245239	0.629201	-0.136896	0.891113	1	no
1.g1748	1.g1748	-	1:17642947-17657737	Ovary	Testes	OK	71.0111	23.7664	-1.57912	2.62349	0.0087034	0.0176415	yes
1.g1749	1.g1749	-	1:17642947-17657737	Ovary	Testes	OK	1.15969	7.99179	2.78478	-0.910783	0.36241	0.463093	no
1.g175	1.g175	-	1:4110136-4121207	Ovary	Testes	OK	6.18263	1.79479	-1.78441	0.551844	0.581055	0.681472	no
1.g1752	1.g1752	-	1:17659993-17693237	Ovary	Testes	OK	1.41687	4.94736	1.80395	-3.53092	0.000414124	0.00116504	yes
1.g1753	1.g1753	-	1:17693337-17723034	Ovary	Testes	OK	0.117386	1.07512	3.19517	-0.502991	0.614971	0.711701	no
1.g1756	1.g1756	-	1:17693337-17723034	Ovary	Testes	OK	0.159195	1.31422	3.04534	-1.0194	0.308012	0.403848	no
1.g1758	1.g1758	-	1:17724066-17732746	Ovary	Testes	OK	1.08587	0.556613	-0.964103	0.228108	0.819562	0.883802	no
1.g176	1.g176	-	1:4110136-4121207	Ovary	Testes	OK	0.315945	5.8732	4.2164	-0.500876	0.616458	0.712843	no
1.g1763	1.g1763	-	1:17737646-17754183	Ovary	Testes	OK	23.9464	9.47498	-1.33761	2.67878	0.00738917	0.0152436	yes
1.g1764	1.g1764	-	1:17737646-17754183	Ovary	Testes	LOWDATA	12.7924	1.67403	-2.93389	0	1	1	no
1.g1768	1.g1768	-	1:17765346-17783785	Ovary	Testes	OK	124.991	12.4516	-3.32742	6.80451	1.01392e-11	1.30205e-10	yes
1.g177	1.g177	-	1:4110136-4121207	Ovary	Testes	OK	0.218068	34.373	7.30035	-0.416656	0.67693	0.766712	no
1.g1771	1.g1771	-	1:17790722-17792546	Ovary	Testes	OK	0	0.307153	1.79769e+308	1.79769e+308	0.0142607	0.0272779	yes
1.g1772	1.g1772	-	1:17796896-17821846	Ovary	Testes	OK	0.296754	1.68296	2.50366	-3.69764	0.00021761	0.000653469	yes
1.g1774	1.g1774	-	1:17826402-17828276	Ovary	Testes	OK	3.70436	1.61881	-1.19429	1.9299	0.0536194	0.0895291	no
1.g1777	1.g1777	-	1:17834549-17923030	Ovary	Testes	OK	44.2565	23.0888	-0.938693	1.78754	0.0738502	0.118806	no
1.g178	1.g178	-	1:4110136-4121207	Ovary	Testes	OK	31.5485	11.1229	-1.50404	0.908239	0.363752	0.464594	no
1.g1780	1.g1780	-	1:17943624-17960524	Ovary	Testes	OK	20.512	59.0157	1.52463	-2.86596	0.00415743	0.00915298	yes
1.g1782	1.g1782	-	1:17960572-17963364	Ovary	Testes	OK	0.220329	1.57613	2.83865	-2.20011	0.0277989	0.0495312	yes
1.g1783	1.g1783	-	1:17963464-17976439	Ovary	Testes	OK	2.86347	2.1958	-0.383017	0.659452	0.509606	0.612643	no
1.g1786	1.g1786	-	1:18002145-18028448	Ovary	Testes	NOTEST	0.01545	0.168993	3.45129	-0.590005	0.555187	1	no
1.g1787	1.g1787	-	1:18002145-18028448	Ovary	Testes	OK	0.00755824	0.321556	5.41088	-0.533938	0.593385	0.692418	no
1.g1788	1.g1788	-	1:18042654-18044586	Ovary	Testes	OK	0.0142706	0.915055	6.00274	-2.1376	0.0325494	0.0569433	no
1.g1790	1.g1790	-	1:18050465-18055777	Ovary	Testes	OK	0.112634	3.0014	4.73592	-1.96191	0.0497733	0.0837227	no
1.g1793	1.g1793	-	1:18061472-18074044	Ovary	Testes	LOWDATA	0	0	0	0	1	1	no
1.g1795	1.g1795	-	1:18074357-18076606	Ovary	Testes	OK	0.247875	8.88979	5.16447	-6.85443	7.15961e-12	9.35876e-11	yes
1.g1797	1.g1797	-	1:18086877-18087602	Ovary	Testes	OK	0.0629437	1.51927	4.59317	-2.24794	0.0245803	0.0444	yes
1.g1799	1.g1799	-	1:18092427-18101024	Ovary	Testes	OK	24.3467	56.337	1.21036	-0.759947	0.447286	0.551523	no
1.g18	1.g18	-	1:1000000-1198485	Ovary	Testes	NOTEST	0.166017	0.160326	-0.0503234	0.0222483	0.98225	1	no
1.g180	1.g180	-	1:4137701-4139766	Ovary	Testes	OK	0.114343	0.796062	2.79951	-2.45466	0.0141017	0.0270091	yes
1.g1801	1.g1801	-	1:18102472-18104537	Ovary	Testes	OK	0.945775	3.20985	1.76294	-2.71083	0.00671155	0.0140212	yes
1.g1802	1.g1802	-	1:18106467-18107675	Ovary	Testes	OK	4.57982	1.51955	-1.59164	2.4454	0.0144693	0.0276355	yes
1.g1804	1.g1804	-	1:18109546-18113596	Ovary	Testes	OK	67.423	50.9148	-0.405155	0.803544	0.42166	0.525571	no
1.g1805	1.g1805	-	1:18109546-18113596	Ovary	Testes	OK	22.3662	43.6793	0.965628	-0.490185	0.624003	0.71944	no
1.g1807	1.g1807	-	1:18113777-18114873	Ovary	Testes	OK	0.248348	18.665	6.23183	-7.53333	4.95159e-14	8.95844e-13	yes
1.g1811	1.g1811	-	1:18133677-18134672	Ovary	Testes	OK	23.0371	11.1962	-1.04095	2.08695	0.036893	0.0638214	no
1.g1813	1.g1813	-	1:18139540-18146887	Ovary	Testes	OK	1.3194	0.960457	-0.458086	0.231867	0.816641	0.881769	no
1.g1814	1.g1814	-	1:18152974-18154897	Ovary	Testes	OK	0.56247	0.113359	-2.31087	2.50307	0.0123121	0.023922	yes
1.g1815	1.g1815	-	1:18155827-18159114	Ovary	Testes	OK	65.0195	320.457	2.30119	-1.43368	0.151663	0.223001	no
1.g1817	1.g1817	-	1:18159154-18162199	Ovary	Testes	OK	0	0.41669	1.79769e+308	1.79769e+308	0.48053	0.584208	no
1.g1819	1.g1819	-	1:18191569-18208931	Ovary	Testes	OK	0	171.132	1.79769e+308	1.79769e+308	0.000527047	0.00143866	yes
1.g1820	1.g1820	-	1:18208932-18243199	Ovary	Testes	NOTEST	0.00152274	0.168601	6.7908	-1.19391	0.232512	1	no
1.g1824	1.g1824	-	1:18389523-18394894	Ovary	Testes	NOTEST	0	0.0100688	1.79769e+308	1.79769e+308	0.215797	1	no
1.g1826	1.g1826	-	1:18402183-18403771	Ovary	Testes	NOTEST	0.0196811	0.247044	3.64989	-1.97218	0.0485886	1	no
1.g1829	1.g1829	-	1:18413746-18446973	Ovary	Testes	OK	0.011449	0.500061	5.44881	-3.84957	0.000118324	0.000379753	yes
1.g183	1.g183	-	1:4151764-4152751	Ovary	Testes	OK	0.141357	0.481847	1.76923	-0.429702	0.667412	0.758453	no
1.g1831	1.g1831	-	1:18463120-18465863	Ovary	Testes	NOTEST	0	0.149741	1.79769e+308	1.79769e+308	0.0361549	1	no
1.g1837	1.g1837	-	1:18495498-18499563	Ovary	Testes	OK	0.298171	10.5411	5.14374	-0.999549	0.317529	0.413633	no
1.g184	1.g184	-	1:4152752-4153741	Ovary	Testes	OK	2.16763	6.6943	1.62681	-2.40309	0.0162571	0.0306493	yes
1.g1842	1.g1842	-	1:18516415-18524708	Ovary	Testes	OK	0.0225512	2.23076	6.62819	-5.50217	3.75144e-08	2.62293e-07	yes
1.g1844	1.g1844	-	1:18531729-18547883	Ovary	Testes	OK	3.32744	31.7331	3.2535	-1.63118	0.102852	0.159296	no
1.g1847	1.g1847	-	1:18549614-18552540	Ovary	Testes	LOWDATA	0	0	-1.79769e+308	0	1	1	no
1.g1849	1.g1849	-	1:18555454-18557423	Ovary	Testes	NOTEST	0.0133679	0.0358727	1.42411	-0.689253	0.490664	1	no
1.g1851	1.g1851	-	1:18564513-18598066	Ovary	Testes	NOTEST	0.0772406	0.0872143	0.175205	-0.00564112	0.995499	1	no
1.g1854	1.g1854	-	1:18600135-18603953	Ovary	Testes	OK	11.7421	0.498354	-4.55838	1.3313	0.183091	0.262435	no
1.g1855	1.g1855	-	1:18600135-18603953	Ovary	Testes	OK	4.12966	3.3987	-0.281042	0.220012	0.825862	0.888067	no
1.g1857	1.g1857	-	1:18608493-18615098	Ovary	Testes	OK	7.4389	1.845	-2.01147	1.12725	0.259637	0.350134	no
1.g1859	1.g1859	-	1:18615169-18618703	Ovary	Testes	OK	7.60887	18.1465	1.25393	-2.5929	0.009517	0.0190564	yes
1.g1860	1.g1860	-	1:18623913-18625116	Ovary	Testes	OK	0.221024	0.365745	0.726633	-0.72887	0.466081	0.570095	no
1.g1866	1.g1866	-	1:18643015-18646563	Ovary	Testes	OK	0.147629	427.87	11.501	-4.42216	9.77211e-06	4.35253e-05	yes
1.g1868	1.g1868	-	1:18646611-18649201	Ovary	Testes	NOTEST	0	0	0	0	1	1	no
1.g1870	1.g1870	-	1:18664067-18689013	Ovary	Testes	NOTEST	0.00606916	0.232064	5.25688	-2.17923	0.0293147	1	no
1.g1871	1.g1871	-	1:18695902-18709607	Ovary	Testes	NOTEST	0	0.251477	1.79769e+308	1.79769e+308	0.0150455	1	no
1.g1872	1.g1872	-	1:18709722-18711988	Ovary	Testes	OK	0.0322512	4.47277	7.11567	-5.86109	4.59852e-09	3.75448e-08	yes
1.g1874	1.g1874	-	1:18723336-18737002	Ovary	Testes	OK	0.271599	1.03758	1.93367	-0.44558	0.655901	0.749035	no
1.g1877	1.g1877	-	1:18755254-18797382	Ovary	Testes	OK	0.287611	3.19472	3.4735	-0.374758	0.707841	0.793284	no
1.g1878	1.g1878	-	1:18755254-18797382	Ovary	Testes	OK	0.097823	0.414778	2.08409	-0.172461	0.863075	0.917848	no
1.g1879	1.g1879	-	1:18755254-18797382	Ovary	Testes	OK	0.0929539	1.2861	3.79034	-0.370402	0.711083	0.796244	no
1.g1880	1.g1880	-	1:18797482-18801168	Ovary	Testes	OK	34.2606	14.1794	-1.27276	2.87959	0.00398189	0.00879686	yes
1.g1883	1.g1883	-	1:18816925-18825042	Ovary	Testes	OK	14.7194	3.30626	-2.15445	4.02536	5.68871e-05	0.000200794	yes
1.g1888	1.g1888	-	1:18838732-18841960	Ovary	Testes	OK	19.7251	10.0058	-0.979195	1.57352	0.115599	0.176235	no
1.g189	1.g189	-	1:4174061-4189711	Ovary	Testes	OK	6.21656	1.99777	-1.63772	0.373163	0.709027	0.794485	no
1.g1893	1.g1893	-	1:18862071-18872483	Ovary	Testes	NOTEST	0	0.203586	1.79769e+308	1.79769e+308	0.0239559	1	no
1.g1894	1.g1894	-	1:18889193-18895691	Ovary	Testes	NOTEST	0	0.189066	1.79769e+308	1.79769e+308	0.00717324	1	no
1.g1895	1.g1895	-	1:18895997-18898863	Ovary	Testes	OK	0	2.69453	1.79769e+308	1.79769e+308	0.000202347	0.00061159	yes
1.g1896	1.g1896	-	1:18899105-18900163	Ovary	Testes	OK	0	2.22641	1.79769e+308	1.79769e+308	0.00168059	0.00408926	yes
1.g19	1.g19	-	1:1000000-1198485	Ovary	Testes	NOTEST	0.0286968	0.0028409	-3.33647	0.0823997	0.934329	1	no
1.g190	1.g190	-	1:4174061-4189711	Ovary	Testes	OK	30.3216	58.3053	0.943278	-1.29469	0.195428	0.277338	no
1.g1900	1.g1900	-	1:18919526-18966153	Ovary	Testes	OK	19.252	6.61229	-1.54179	3.35832	0.000784179	0.0020617	yes
1.g1902	1.g1902	-	1:18981519-19004343	Ovary	Testes	OK	1.82397	4.10142	1.16904	-2.36803	0.017883	0.0334064	yes
1.g1904	1.g1904	-	1:19014169-19068173	Ovary	Testes	OK	24.8014	13.8867	-0.836715	0.643383	0.519976	0.622971	no
1.g1905	1.g1905	-	1:19014169-19068173	Ovary	Testes	OK	5.97731	6.62227	0.14783	-0.10703	0.914765	0.954741	no
1.g1908	1.g1908	-	1:19072186-19073463	Ovary	Testes	OK	0.208011	3.35097	4.00985	-4.4365	9.14326e-06	4.10283e-05	yes
1.g1911	1.g1911	-	1:19076613-19077751	Ovary	Testes	OK	43.0671	17.0195	-1.3394	2.90027	0.00372838	0.00831765	yes
1.g1914	1.g1914	-	1:19081163-19081734	Ovary	Testes	OK	0.630056	1.81665	1.52773	-1.57922	0.114286	0.174598	no
1.g1915	1.g1915	-	1:19081833-19082407	Ovary	Testes	OK	0.529619	0.251733	-1.07306	0.88361	0.376907	0.478652	no
1.g1916	1.g1916	-	1:19082753-19083187	Ovary	Testes	NOTEST	0.255336	0.2181	-0.227405	0.135293	0.89238	1	no
1.g1925	1.g1925	-	1:19123513-19133724	Ovary	Testes	OK	0.0609183	21.1968	8.44275	-3.28853	0.00100713	0.00258082	yes
1.g1927	1.g1927	-	1:19158739-19213283	Ovary	Testes	OK	0.0348761	0.527896	3.91994	-0.379177	0.704557	0.790731	no
1.g1931	1.g1931	-	1:19233118-19238669	Ovary	Testes	OK	6.63621e-07	120.704	27.4385	-0.000750489	0.999401	0.999948	no
1.g1933	1.g1933	-	1:19243613-19245319	Ovary	Testes	NOTEST	0	0.104594	1.79769e+308	1.79769e+308	0.0460099	1	no
1.g1934	1.g1934	-	1:19245923-19256293	Ovary	Testes	NOTEST	0	0.0196343	1.79769e+308	1.79769e+308	0.0517065	1	no
1.g1935	1.g1935	-	1:19256733-19259237	Ovary	Testes	NOTEST	0.00448312	0.230172	5.68207	-2.22725	0.0259308	1	no
1.g1936	1.g1936	-	1:19261083-19262938	Ovary	Testes	NOTEST	0.0071592	0.0467028	2.70564	-1.01221	0.31144	1	no
1.g1939	1.g1939	-	1:19270741-19272383	Ovary	Testes	OK	0.446272	0.488432	0.130236	-0.152501	0.878792	0.929726	no
1.g1940	1.g1940	-	1:19272461-19276033	Ovary	Testes	NOTEST	0.0182021	0.190507	3.38766	-1.70452	0.0882841	1	no
1.g1947	1.g1947	-	1:19303867-19309252	Ovary	Testes	OK	15.5346	3.68155	-2.0771	4.72877	2.25886e-06	1.14819e-05	yes
1.g1948	1.g1948	-	1:19309307-19310729	Ovary	Testes	OK	2.37462	3.37658	0.507867	-0.794682	0.426798	0.530166	no
1.g1949	1.g1949	-	1:19310777-19333507	Ovary	Testes	OK	0.811389	1.50018	0.886671	-0.478034	0.632626	0.727986	no
1.g195	1.g195	-	1:4210801-4218976	Ovary	Testes	OK	32.08	46.3393	0.530565	-1.19663	0.231449	0.31954	no
1.g1950	1.g1950	-	1:19310777-19333507	Ovary	Testes	OK	0.138158	0.535302	1.95404	-0.434259	0.664101	0.755614	no
1.g1951	1.g1951	-	1:19333554-19346829	Ovary	Testes	OK	42.8368	20.3049	-1.07702	1.53082	0.125814	0.189602	no
1.g1952	1.g1952	-	1:19333554-19346829	Ovary	Testes	OK	35.5697	39.2459	0.141891	-0.153026	0.878378	0.929576	no
1.g1953	1.g1953	-	1:19333554-19346829	Ovary	Testes	OK	12.3601	4.38224	-1.49595	0.345547	0.729683	0.812331	no
1.g1958	1.g1958	-	1:19390434-19392037	Ovary	Testes	OK	0	1.18785	1.79769e+308	1.79769e+308	0.00193046	0.00462569	yes
1.g1961	1.g1961	-	1:19409243-19425437	Ovary	Testes	OK	0.581903	0.591664	0.023998	-0.0328065	0.973829	0.989708	no
1.g1962	1.g1962	-	1:19425537-19429749	Ovary	Testes	OK	0.777209	1.25537	0.69174	-0.961826	0.336137	0.434331	no
1.g1968	1.g1968	-	1:19472521-19479742	Ovary	Testes	OK	55.4073	24.769	-1.16154	2.44024	0.0146777	0.0279707	yes
1.g1969	1.g1969	-	1:19480491-19482753	Ovary	Testes	OK	2.01367	0.48013	-2.06833	0.644442	0.519289	0.622352	no
1.g1973	1.g1973	-	1:19491701-19493127	Ovary	Testes	OK	0	0.456593	1.79769e+308	1.79769e+308	0.00756764	0.0155678	yes
1.g1974	1.g1974	-	1:19495508-19495871	Ovary	Testes	NOTEST	0	0.18427	1.79769e+308	1.79769e+308	0.12298	1	no
1.g1975	1.g1975	-	1:19496801-19497855	Ovary	Testes	OK	0	8.08917	1.79769e+308	1.79769e+308	0.000185013	0.0005642	yes
1.g1977	1.g1977	-	1:19509536-19511431	Ovary	Testes	OK	0	8.25526	1.79769e+308	1.79769e+308	0.000838157	0.00218674	yes
1.g1978	1.g1978	-	1:19512031-19513411	Ovary	Testes	NOTEST	0	0.0604058	1.79769e+308	1.79769e+308	0.0750875	1	no
1.g1979	1.g1979	-	1:19513520-19525551	Ovary	Testes	NOTEST	0	0.235439	1.79769e+308	1.79769e+308	0.00631413	1	no
1.g1980	1.g1980	-	1:19532765-19536951	Ovary	Testes	OK	0	7.38589	1.79769e+308	1.79769e+308	0.210434	0.295435	no
1.g1984	1.g1984	-	1:19563354-19564634	Ovary	Testes	OK	0	2.59166	1.79769e+308	1.79769e+308	0.00120328	0.00302359	yes
1.g1985	1.g1985	-	1:19567348-19569054	Ovary	Testes	OK	0.432521	0.870155	1.0085	-1.27091	0.20376	0.287327	no
1.g1986	1.g1986	-	1:19569764-19573250	Ovary	Testes	OK	0.0462101	0.99649	4.43057	-1.40232	0.16082	0.234676	no
1.g1987	1.g1987	-	1:19573826-19614924	Ovary	Testes	OK	2.08841	5.86911	1.49074	-1.0283	0.30381	0.399222	no
1.g1988	1.g1988	-	1:19616564-19617276	Ovary	Testes	NOTEST	0	0.122509	1.79769e+308	1.79769e+308	0.0964731	1	no
1.g1989	1.g1989	-	1:19620914-19625224	Ovary	Testes	OK	0	0.88515	1.79769e+308	1.79769e+308	0.101534	0.157622	no
1.g1991	1.g1991	-	1:19650770-19655984	Ovary	Testes	OK	7.80816e-07	4.32168	22.4001	-0.000461915	0.999631	0.999948	no
1.g1992	1.g1992	-	1:19657148-19673064	Ovary	Testes	OK	0.0136681	1.0276	6.23232	-0.351182	0.725452	0.808589	no
1.g1993	1.g1993	-	1:19673111-19681794	Ovary	Testes	OK	0.00661414	12.1395	10.8419	-7.28148	3.3018e-13	5.22005e-12	yes
1.g1994	1.g1994	-	1:19681840-19684594	Ovary	Testes	OK	0.0241237	13.3016	9.10694	-7.44591	9.63674e-14	1.6528e-12	yes
1.g1997	1.g1997	-	1:19722506-19723749	Ovary	Testes	OK	0	1.50427	1.79769e+308	1.79769e+308	0.00602558	0.012747	yes
1.g1998	1.g1998	-	1:19727789-19729129	Ovary	Testes	OK	0	159.899	1.79769e+308	1.79769e+308	0.00010053	0.000329469	yes
1.g1999	1.g1999	-	1:19731331-19733319	Ovary	Testes	OK	0	55.6932	1.79769e+308	1.79769e+308	2.64917e-05	0.000104555	yes
1.g2	1.g2	-	1:1295-15889	Ovary	Testes	OK	0.462025	0.517372	0.163231	-0.075404	0.939893	0.970562	no
1.g20	1.g20	-	1:1000000-1198485	Ovary	Testes	NOTEST	0.0653387	0.004997	-3.7088	0.0697408	0.9444	1	no
1.g2001	1.g2001	-	1:19736617-19737519	Ovary	Testes	OK	0	7.08552	1.79769e+308	1.79769e+308	0.000389592	0.00110285	yes
1.g2004	1.g2004	-	1:19756689-19758247	Ovary	Testes	OK	0	13.9008	1.79769e+308	1.79769e+308	0.0168059	0.0315732	yes
1.g2005	1.g2005	-	1:19764589-19765290	Ovary	Testes	OK	0.736854	12.1049	4.03806	-5.0669	4.04342e-07	2.34308e-06	yes
1.g2008	1.g2008	-	1:19767999-19768865	Ovary	Testes	OK	0.0147993	183.61	13.5988	-4.91376	8.93447e-07	4.90484e-06	yes
1.g2010	1.g2010	-	1:19770620-19775219	Ovary	Testes	OK	7.7824	2.22977	-1.80332	3.87621	0.000106098	0.000345503	yes
1.g2011	1.g2011	-	1:19775270-19776669	Ovary	Testes	OK	2.7947	0.815669	-1.77664	2.48987	0.0127792	0.0247215	yes
1.g2012	1.g2012	-	1:19777199-19781737	Ovary	Testes	OK	31.0784	4.18769	-2.89169	6.66654	2.61902e-11	3.13852e-10	yes
1.g2016	1.g2016	-	1:19788225-19794999	Ovary	Testes	OK	0.285001	0.528352	0.890535	-0.16894	0.865844	0.919531	no
1.g2017	1.g2017	-	1:19795063-19796499	Ovary	Testes	OK	0.314335	0.219864	-0.51569	0.169812	0.865158	0.919107	no
1.g2018	1.g2018	-	1:19795063-19796499	Ovary	Testes	OK	0.624437	0.289316	-1.10991	1.19057	0.233822	0.322077	no
1.g2019	1.g2019	-	1:19796764-19800140	Ovary	Testes	OK	3.07814	6.3636	1.04778	-0.600953	0.547872	0.649767	no
1.g2020	1.g2020	-	1:19796764-19800140	Ovary	Testes	LOWDATA	9.2926	7.25465	-0.357177	0	1	1	no
1.g2024	1.g2024	-	1:19827193-19831809	Ovary	Testes	OK	1.41947	2.00832	0.500631	-0.700123	0.483851	0.587364	no
1.g2026	1.g2026	-	1:19848839-19863458	Ovary	Testes	OK	0.00292997	0.657439	7.80983	-2.79829	0.00513739	0.0110301	yes
1.g2028	1.g2028	-	1:19866379-19872992	Ovary	Testes	OK	0	0.728031	1.79769e+308	1.79769e+308	0.00337429	0.00763435	yes
1.g2031	1.g2031	-	1:19877947-19898053	Ovary	Testes	NOTEST	0.0056211	0.232274	5.36883	-1.62362	0.104457	1	no
1.g2032	1.g2032	-	1:19877947-19898053	Ovary	Testes	NOTEST	0	0.0075284	1.79769e+308	1.79769e+308	0.462174	1	no
1.g2033	1.g2033	-	1:19900429-19906991	Ovary	Testes	OK	0	1.37652	1.79769e+308	1.79769e+308	0.0123789	0.0240428	yes
1.g2036	1.g2036	-	1:19920213-19923049	Ovary	Testes	OK	0	0.587531	1.79769e+308	1.79769e+308	0.00378117	0.00842624	yes
1.g2044	1.g2044	-	1:19947106-19953226	Ovary	Testes	OK	29.9879	8.99052	-1.7379	2.50064	0.0123968	0.0240681	yes
1.g2045	1.g2045	-	1:19947106-19953226	Ovary	Testes	OK	39.0117	3.38738	-3.52566	5.58052	2.39802e-08	1.73356e-07	yes
1.g2047	1.g2047	-	1:19955059-19958614	Ovary	Testes	OK	0.152766	0.796235	2.38187	-3.03115	0.00243621	0.00570253	yes
1.g2050	1.g2050	-	1:19963159-19997673	Ovary	Testes	OK	50.647	6.72167	-2.91359	6.46941	9.83877e-11	1.07334e-09	yes
1.g2051	1.g2051	-	1:19997676-19998919	Ovary	Testes	OK	0.0114323	136.429	13.5427	-4.89276	9.94292e-07	5.42351e-06	yes
1.g2052	1.g2052	-	1:19999375-19999999	Ovary	Testes	OK	0	38.6367	1.79769e+308	1.79769e+308	5.134e-05	0.000183946	yes
1.g2056	1.g2056	-	1:20028321-20055013	Ovary	Testes	OK	12.3195	2.12649	-2.53439	1.6982	0.0894699	0.141029	no
1.g2059	1.g2059	-	1:20079871-20081177	Ovary	Testes	OK	0.263944	0.539618	1.03171	-1.04146	0.297661	0.392302	no
1.g206	1.g206	-	1:4274111-4290701	Ovary	Testes	OK	0.0966796	0.502055	2.37656	-2.47323	0.01339	0.0257958	yes
1.g2066	1.g2066	-	1:20105645-20109071	Ovary	Testes	OK	1.29821	1.93965	0.579276	-0.799097	0.424234	0.527879	no
1.g2067	1.g2067	-	1:20110471-20129146	Ovary	Testes	OK	8.05445	0.215962	-5.22094	0.029702	0.976305	0.990785	no
1.g207	1.g207	-	1:4291728-4296625	Ovary	Testes	OK	0.0717086	0.60308	3.07213	-3.68323	0.000230301	0.000686331	yes
1.g2070	1.g2070	-	1:20143981-20144663	Ovary	Testes	NOTEST	0	0.102164	1.79769e+308	1.79769e+308	0.0980934	1	no
1.g2071	1.g2071	-	1:20145487-20146361	Ovary	Testes	NOTEST	0	0	0	0	1	1	no
1.g2072	1.g2072	-	1:20147141-20147817	Ovary	Testes	NOTEST	0	0.0190217	1.79769e+308	1.79769e+308	0.271858	1	no
1.g2073	1.g2073	-	1:20148451-20149112	Ovary	Testes	NOTEST	0	0.0132504	1.79769e+308	1.79769e+308	0.308595	1	no
1.g2075	1.g2075	-	1:20149922-20194401	Ovary	Testes	OK	11.2853	11.795	0.063722	-0.0922303	0.926515	0.961116	no
1.g2076	1.g2076	-	1:20197605-20199233	Ovary	Testes	OK	0	0.667722	1.79769e+308	1.79769e+308	0.460928	0.565211	no
1.g2077	1.g2077	-	1:20200395-20200885	Ovary	Testes	OK	0.0404033	0.427781	3.40433	-1.37467	0.169235	0.245449	no
1.g2078	1.g2078	-	1:20200966-20202018	Ovary	Testes	LOWDATA	0.011176	69.9873	12.6125	0	1	1	no
1.g208	1.g208	-	1:4298108-4298997	Ovary	Testes	OK	0.189525	1.09014	2.52404	-2.46582	0.0136699	0.0262805	yes
1.g2083	1.g2083	-	1:20216115-20236538	Ovary	Testes	OK	0.0143931	0.866353	5.91151	-4.62912	3.67225e-06	1.77651e-05	yes
1.g2084	1.g2084	-	1:20236585-20237259	Ovary	Testes	OK	0.122461	2.24606	4.197	-3.13091	0.00174265	0.00422517	yes
1.g2088	1.g2088	-	1:20242955-20247135	Ovary	Testes	OK	0.366136	2.39342	2.70862	-0.559173	0.576043	0.676818	no
1.g21	1.g21	-	1:1199835-1388320	Ovary	Testes	OK	0.110977	0.320532	1.53021	-0.969943	0.332075	0.430245	no
1.g2101	1.g2101	-	1:20290175-20291969	Ovary	Testes	OK	12.368	4.20934	-1.55495	3.15381	0.00161155	0.00393439	yes
1.g2104	1.g2104	-	1:20298885-20301096	Ovary	Testes	OK	3.46885	40.5557	3.54738	-6.71665	1.85953e-11	2.29014e-10	yes
1.g2105	1.g2105	-	1:20301183-20303235	Ovary	Testes	OK	836.669	106.624	-2.97213	6.4065	1.48894e-10	1.57556e-09	yes
1.g2110	1.g2110	-	1:20328675-20330365	Ovary	Testes	OK	0.271458	1.50596	2.47188	-0.478887	0.632019	0.727369	no
1.g2111	1.g2111	-	1:20330565-20335203	Ovary	Testes	OK	3.83712	7.0261	0.872701	-1.44711	0.147866	0.218328	no
1.g212	1.g212	-	1:4323285-4324808	Ovary	Testes	OK	2.87121	1.44347	-0.992123	1.36329	0.17279	0.24979	no
1.g2136	1.g2136	-	1:20416378-20417394	Ovary	Testes	OK	2.49372	2.46906	-0.0143397	0.00532317	0.995753	0.999898	no
1.g2138	1.g2138	-	1:20422774-20425268	Ovary	Testes	OK	112.904	40.1182	-1.49277	3.31206	0.000926119	0.00239484	yes
1.g2143	1.g2143	-	1:20438194-20441499	Ovary	Testes	OK	2.14971	0.958818	-1.16481	1.8716	0.0612615	0.100791	no
1.g2144	1.g2144	-	1:20441505-20442214	Ovary	Testes	OK	0.420549	0.113864	-1.88496	1.16659	0.243377	0.33246	no
1.g2145	1.g2145	-	1:20442265-20443594	Ovary	Testes	OK	0.771704	0.282287	-1.45089	1.57277	0.115771	0.176444	no
1.g2146	1.g2146	-	1:20444314-20446111	Ovary	Testes	OK	0.338492	0.143405	-1.23903	1.27142	0.20358	0.287153	no
1.g2147	1.g2147	-	1:20446254-20449957	Ovary	Testes	OK	1897.54	528.128	-1.84517	3.13427	0.00172284	0.0041831	yes
1.g215	1.g215	-	1:4350818-4387667	Ovary	Testes	OK	7.8524	3.24963	-1.27286	0.477742	0.632834	0.728144	no
1.g2151	1.g2151	-	1:20462984-20466498	Ovary	Testes	OK	0.370534	0.961078	1.37505	-1.0001	0.317263	0.413393	no
1.g2156	1.g2156	-	1:20486954-20495218	Ovary	Testes	OK	3.55712	0.889349	-1.99989	1.17156	0.241374	0.330342	no
1.g2160	1.g2160	-	1:20511363-20512465	Ovary	Testes	OK	0	106.771	1.79769e+308	1.79769e+308	1.84625e-05	7.70616e-05	yes
1.g2161	1.g2161	-	1:20512516-20513655	Ovary	Testes	OK	0.0114487	13.8935	10.245	-3.69652	0.000218573	0.000655784	yes
1.g2162	1.g2162	-	1:20513736-20514775	Ovary	Testes	OK	0	15.6506	1.79769e+308	1.79769e+308	6.81719e-05	0.000235822	yes
1.g2166	1.g2166	-	1:20526795-20538292	Ovary	Testes	OK	0.335709	0.997766	1.57149	-0.809477	0.418241	0.522265	no
1.g2167	1.g2167	-	1:20538832-20539825	Ovary	Testes	OK	2.80675	61.2485	4.4477	-6.98721	2.80398e-12	3.82674e-11	yes
1.g217	1.g217	-	1:4350818-4387667	Ovary	Testes	OK	0.203696	0.303732	0.576379	-0.0209252	0.983305	0.99452	no
1.g2171	1.g2171	-	1:20555095-20557390	Ovary	Testes	OK	389.763	12.1981	-4.99787	10.5902	0	0	yes
1.g2174	1.g2174	-	1:20585757-20591555	Ovary	Testes	OK	0.969549	0.0973302	-3.31636	4.12014	3.78645e-05	0.000141881	yes
1.g2175	1.g2175	-	1:20591655-20619620	Ovary	Testes	OK	0.468329	0.4635	-0.0149537	0.0189745	0.984861	0.995187	no
1.g2177	1.g2177	-	1:20624305-20626764	Ovary	Testes	OK	1.70922	0.785993	-1.12075	1.6792	0.0931137	0.146162	no
1.g218	1.g218	-	1:4387669-4389738	Ovary	Testes	NOTEST	0	0.0993527	1.79769e+308	1.79769e+308	0.0457569	1	no
1.g2180	1.g2180	-	1:20636951-20651095	Ovary	Testes	OK	0.00483595	3.06962	9.31004	-5.16707	2.37792e-07	1.4248e-06	yes
1.g2181	1.g2181	-	1:20651195-20662629	Ovary	Testes	OK	0.00735541	1.2178	7.37126	-5.50829	3.62326e-08	2.54026e-07	yes
1.g2184	1.g2184	-	1:20701628-20706045	Ovary	Testes	OK	0.570007	0.0296682	-4.26399	4.04439	5.24597e-05	0.000187498	yes
1.g2185	1.g2185	-	1:20714640-20721820	Ovary	Testes	OK	1.89026	1.51718	-0.317191	0.567829	0.570151	0.671129	no
1.g2186	1.g2186	-	1:20736500-20740120	Ovary	Testes	OK	9.82654	2.34687	-2.06595	4.14989	3.3264e-05	0.00012697	yes
1.g2187	1.g2187	-	1:20740850-20742014	Ovary	Testes	NOTEST	0.0211831	0.0449412	1.08513	-0.502974	0.614983	1	no
1.g2188	1.g2188	-	1:20743968-20753890	Ovary	Testes	NOTEST	0.0124399	0.0532308	2.09728	-1.36741	0.171498	1	no
1.g2191	1.g2191	-	1:20768009-20774850	Ovary	Testes	OK	0.00267404	0.305931	6.83804	-2.86167	0.00421411	0.00925583	yes
1.g2192	1.g2192	-	1:20775330-20778879	Ovary	Testes	OK	24.1901	4.63243	-2.38458	4.70723	2.51108e-06	1.26382e-05	yes
1.g2193	1.g2193	-	1:20775330-20778879	Ovary	Testes	OK	12.2646	6.1695	-0.991272	0.619357	0.535681	0.638644	no
1.g2194	1.g2194	-	1:20779351-20785580	Ovary	Testes	OK	0.00364467	0.41725	6.83898	-2.86102	0.00422276	0.00927285	yes
1.g2195	1.g2195	-	1:20785676-20786880	Ovary	Testes	OK	0.0127493	0.438129	5.10286	-2.11357	0.0345516	0.0601319	no
1.g2196	1.g2196	-	1:20786934-20787340	Ovary	Testes	OK	0	0.488418	1.79769e+308	1.79769e+308	0.0600419	0.0989597	no
1.g2198	1.g2198	-	1:20794201-20797930	Ovary	Testes	NOTEST	0.00790827	0.113277	3.84034	-2.07809	0.0377015	1	no
1.g22	1.g22	-	1:1399879-1571680	Ovary	Testes	OK	6.09215	1.5819	-1.9453	2.53379	0.0112835	0.0221338	yes
1.g2203	1.g2203	-	1:20840779-20841634	Ovary	Testes	OK	0	174.535	1.79769e+308	1.79769e+308	6.99665e-05	0.000241458	yes
1.g2205	1.g2205	-	1:20846829-20857040	Ovary	Testes	NOTEST	0	0.106733	1.79769e+308	1.79769e+308	0.0146686	1	no
1.g2206	1.g2206	-	1:20858204-20860999	Ovary	Testes	NOTEST	0	0.120493	1.79769e+308	1.79769e+308	0.0511474	1	no
1.g2208	1.g2208	-	1:20865944-20867359	Ovary	Testes	OK	0	28.2237	1.79769e+308	1.79769e+308	2.42568e-05	9.71984e-05	yes
1.g2209	1.g2209	-	1:20867407-20868839	Ovary	Testes	OK	0	14.9017	1.79769e+308	1.79769e+308	7.93715e-05	0.000268476	yes
1.g2212	1.g2212	-	1:20882239-20884038	Ovary	Testes	NOTEST	0.0363482	0.0684503	0.913175	-0.630429	0.528414	1	no
1.g2213	1.g2213	-	1:20884189-20889747	Ovary	Testes	NOTEST	0.0454861	0.0835428	0.877089	-0.894588	0.371008	1	no
1.g2214	1.g2214	-	1:20890710-20893961	Ovary	Testes	OK	99.2009	10.5585	-3.23196	7.37226	1.67866e-13	2.78108e-12	yes
1.g2215	1.g2215	-	1:20894066-20899139	Ovary	Testes	LOWDATA	12.6302	0.761398	-4.05208	0	1	1	no
1.g2216	1.g2216	-	1:20894066-20899139	Ovary	Testes	OK	0.0922082	0.285325	1.62964	-0.289987	0.771826	0.847615	no
1.g2219	1.g2219	-	1:20903999-20904699	Ovary	Testes	OK	5.64542e-07	0.267866	18.856	-0.000131392	0.999895	0.999948	no
1.g222	1.g222	-	1:4393528-4396963	Ovary	Testes	LOWDATA	14.8252	1.87101	-2.98616	0	1	1	no
1.g2220	1.g2220	-	1:20907559-20925027	Ovary	Testes	OK	1.37061	3.53688	1.36766	-2.27291	0.0230316	0.0418763	yes
1.g2227	1.g2227	-	1:20945076-20945639	Ovary	Testes	OK	0.166483	8.67176	5.70287	-4.48487	7.29576e-06	3.33978e-05	yes
1.g223	1.g223	-	1:4397868-4399088	Ovary	Testes	OK	0.0203482	1.48914	6.19344	-3.24267	0.00118415	0.00297897	yes
1.g2234	1.g2234	-	1:20974749-20977994	Ovary	Testes	OK	18.3668	25.4683	0.471597	-1.07965	0.280298	0.372928	no
1.g2235	1.g2235	-	1:20978050-20981599	Ovary	Testes	OK	0.681116	1.25548	0.882263	-0.308516	0.757689	0.836232	no
1.g2237	1.g2237	-	1:20981745-20983239	Ovary	Testes	OK	0.168735	0.451287	1.41929	-1.49521	0.13486	0.201658	no
1.g2238	1.g2238	-	1:20983341-20998309	Ovary	Testes	OK	0	0.272234	1.79769e+308	1.79769e+308	0.00581028	0.0123401	yes
1.g2244	1.g2244	-	1:21022588-21023151	Ovary	Testes	NOTEST	0.045029	0.0424725	-0.0843255	0.0205464	0.983607	1	no
1.g2252	1.g2252	-	1:21054695-21057468	Ovary	Testes	NOTEST	0.0117995	0.0778142	2.72131	-1.6895	0.0911234	1	no
1.g2254	1.g2254	-	1:21092258-21114423	Ovary	Testes	OK	0.453561	0.537935	0.246134	-0.118865	0.905383	0.94892	no
1.g2256	1.g2256	-	1:21115378-21116647	Ovary	Testes	OK	33.9483	38.8424	0.194291	-0.435946	0.662876	0.754496	no
1.g2262	1.g2262	-	1:21131739-21133358	Ovary	Testes	OK	4.72435	1.76195	-1.42295	2.2543	0.0241772	0.0437259	yes
1.g2264	1.g2264	-	1:21135400-21137628	Ovary	Testes	OK	23.099	26.0316	0.172435	-0.344891	0.730177	0.812615	no
1.g2266	1.g2266	-	1:21143988-21144763	Ovary	Testes	OK	4.43856	0.278088	-3.99648	2.65818	0.00785648	0.0160908	yes
1.g2269	1.g2269	-	1:21147668-21149554	Ovary	Testes	OK	0.0128601	0.507223	5.30164	-1.06937	0.284901	0.378137	no
1.g2270	1.g2270	-	1:21164588-21185576	Ovary	Testes	OK	0.00670918	0.42709	5.99226	-3.25945	0.00111627	0.00282929	yes
1.g2272	1.g2272	-	1:21219884-21236128	Ovary	Testes	OK	31.5251	11.1814	-1.49539	1.06024	0.289037	0.382945	no
1.g2274	1.g2274	-	1:21219884-21236128	Ovary	Testes	OK	0.0377074	0.475939	3.65785	-0.0339453	0.972921	0.98908	no
1.g2276	1.g2276	-	1:21236174-21238479	Ovary	Testes	OK	30.1688	9.60349	-1.65143	3.78015	0.000156732	0.000485785	yes
1.g2278	1.g2278	-	1:21241671-21270539	Ovary	Testes	OK	0.117786	0.834105	2.82406	-0.0236716	0.981115	0.992966	no
1.g2279	1.g2279	-	1:21241671-21270539	Ovary	Testes	OK	0.922773	2.02677	1.13514	-0.049052	0.960878	0.982602	no
1.g228	1.g228	-	1:4426618-4430872	Ovary	Testes	OK	0.394473	1.29851	1.71886	-0.82216	0.410986	0.514966	no
1.g2281	1.g2281	-	1:21278866-21288114	Ovary	Testes	NOTEST	0	0.0639516	1.79769e+308	1.79769e+308	0.489918	1	no
1.g2282	1.g2282	-	1:21278866-21288114	Ovary	Testes	OK	0	6.33447	1.79769e+308	1.79769e+308	0.00145707	0.00359789	yes
1.g2287	1.g2287	-	1:21296104-21298938	Ovary	Testes	OK	13.5663	7.1009	-0.933951	0.375484	0.707301	0.792916	no
1.g2288	1.g2288	-	1:21296104-21298938	Ovary	Testes	LOWDATA	18.5629	18.2965	-0.0208527	0	1	1	no
1.g2291	1.g2291	-	1:21315837-21317997	Ovary	Testes	OK	0.103333	0.278977	1.43285	-1.39804	0.162102	0.236176	no
1.g2294	1.g2294	-	1:21327260-21336458	Ovary	Testes	OK	4.95975	47.8843	3.27121	-2.42779	0.0151913	0.0288742	yes
1.g2295	1.g2295	-	1:21327260-21336458	Ovary	Testes	OK	0.0573349	0.988891	4.10832	-0.290662	0.77131	0.847139	no
1.g2299	1.g2299	-	1:21383831-21391842	Ovary	Testes	NOTEST	0	0.0183925	1.79769e+308	1.79769e+308	0.338048	1	no
1.g2300	1.g2300	-	1:21392225-21409277	Ovary	Testes	OK	0.00435545	0.779353	7.48331	-4.25498	2.09071e-05	8.59663e-05	yes
1.g2302	1.g2302	-	1:21426090-21436707	Ovary	Testes	OK	0.736228	3.11814	2.08246	-2.31025	0.0208742	0.0384253	yes
1.g2303	1.g2303	-	1:21438286-21460797	Ovary	Testes	NOTEST	0.0100929	0.237537	4.55673	-3.57784	0.000346452	1	no
1.g2304	1.g2304	-	1:21489167-21491726	Ovary	Testes	OK	0	34.2884	1.79769e+308	1.79769e+308	2.48506e-05	9.92277e-05	yes
1.g2306	1.g2306	-	1:21508754-21511145	Ovary	Testes	OK	0.0051428	6.98503	10.4075	-1.09319	0.274311	0.366345	no
1.g2308	1.g2308	-	1:21581406-21583385	Ovary	Testes	OK	0.267651	1.37881	2.365	-0.368412	0.712566	0.797356	no
1.g2309	1.g2309	-	1:21584189-21586466	Ovary	Testes	OK	0.659717	0.061937	-3.41297	3.27329	0.00106304	0.00270703	yes
1.g232	1.g232	-	1:4445768-4457468	Ovary	Testes	OK	68.803	44.7158	-0.621687	1.40697	0.159435	0.232854	no
1.g233	1.g233	-	1:4462570-4463474	Ovary	Testes	OK	0.985937	5.45605	2.46829	-2.91363	0.0035725	0.0080189	yes
1.g234	1.g234	-	1:4465021-4509860	Ovary	Testes	OK	4.04924	7.54865	0.898569	-0.144132	0.885396	0.934392	no
1.g235	1.g235	-	1:4465021-4509860	Ovary	Testes	OK	15.0473	1.28307	-3.55183	0.0681747	0.945647	0.973846	no
1.g236	1.g236	-	1:4509908-4514800	Ovary	Testes	OK	0.236899	0.597216	1.33398	-1.24474	0.213226	0.298779	no
1.g238	1.g238	-	1:4517920-4520859	Ovary	Testes	OK	0.767487	1.29629	0.756171	-0.53813	0.590487	0.68988	no
1.g239	1.g239	-	1:4517920-4520859	Ovary	Testes	OK	0.58961	0.320066	-0.881391	0.67167	0.501794	0.604375	no
1.g24	1.g24	-	1:1571681-1591530	Ovary	Testes	NOTEST	0.0466965	0.0868234	0.894769	-0.921648	0.356712	1	no
1.g242	1.g242	-	1:4529816-4535310	Ovary	Testes	OK	38.934	39.5976	0.0243821	-0.0570624	0.954496	0.978916	no
1.g25	1.g25	-	1:1599835-1658300	Ovary	Testes	OK	18.8253	6.27672	-1.58459	3.1099	0.00187153	0.00450137	yes
1.g250	1.g250	-	1:4553590-4554599	Ovary	Testes	OK	6.48958	3.69795	-0.811399	1.07559	0.282111	0.375096	no
1.g251	1.g251	-	1:4554601-4594650	Ovary	Testes	OK	0.224715	23.4115	6.70298	-9.03488	0	0	yes
1.g252	1.g252	-	1:4554601-4594650	Ovary	Testes	OK	0	1.86282	1.79769e+308	1.79769e+308	0.428106	0.531467	no
1.g253	1.g253	-	1:4554601-4594650	Ovary	Testes	OK	0.101438	1.25373	3.62756	-0.169349	0.865522	0.919398	no
1.g254	1.g254	-	1:4600160-4624762	Ovary	Testes	OK	16.3947	1.01804	-4.00937	7.92375	2.22045e-15	4.81898e-14	yes
1.g257	1.g257	-	1:4630215-4635894	Ovary	Testes	OK	21.3645	5.55622	-1.94304	2.57871	0.00991698	0.0197644	yes
1.g26	1.g26	-	1:1799863-1988764	Ovary	Testes	OK	0.0913274	0.599579	2.71483	-4.79254	1.64685e-06	8.57135e-06	yes
1.g261	1.g261	-	1:4641650-4643075	Ovary	Testes	OK	1.10488	1.20708	0.127633	-0.0201266	0.983942	0.994843	no
1.g262	1.g262	-	1:4643114-4647541	Ovary	Testes	OK	5.15808	0.493688	-3.38516	2.67397	0.00749598	0.0154399	yes
1.g264	1.g264	-	1:4649890-4650454	Ovary	Testes	OK	0.0271945	1.77094	6.02505	-2.50713	0.0121717	0.0236899	yes
1.g265	1.g265	-	1:4650554-4652893	Ovary	Testes	OK	0.135213	0.439528	1.70072	-1.52309	0.127736	0.192271	no
1.g27	1.g27	-	1:1988810-1998183	Ovary	Testes	NOTEST	0.0694605	0.115237	0.730345	-0.74241	0.457839	1	no
1.g271	1.g271	-	1:4677610-4680084	Ovary	Testes	OK	1.78621	9.28076	2.37734	-2.36294	0.0181304	0.0338316	yes
1.g273	1.g273	-	1:4680130-4685324	Ovary	Testes	OK	3.55639	0.940176	-1.91941	0.657939	0.510577	0.613653	no
1.g277	1.g277	-	1:4706220-4709994	Ovary	Testes	OK	0.849879	0.00829674	-6.67857	4.43527	9.19557e-06	4.12268e-05	yes
1.g279	1.g279	-	1:4713764-4718486	Ovary	Testes	OK	2.04557	18.0114	3.13833	-5.24234	1.58556e-07	9.78719e-07	yes
1.g28	1.g28	-	1:1999835-2193790	Ovary	Testes	OK	7.0388	0.856073	-3.03952	2.52755	0.011486	0.0225009	yes
1.g282	1.g282	-	1:4741324-4761999	Ovary	Testes	OK	0.00564203	5.85019	10.0181	-6.40132	1.54035e-10	1.62091e-09	yes
1.g284	1.g284	-	1:4776502-4777844	Ovary	Testes	OK	32.8498	11.9397	-1.46012	3.01043	0.00260881	0.00605797	yes
1.g285	1.g285	-	1:4777944-4789655	Ovary	Testes	OK	131.228	25.3692	-2.37093	3.72488	0.000195407	0.00059249	yes
1.g29	1.g29	-	1:1999835-2193790	Ovary	Testes	OK	12.0847	3.27172	-1.88506	0.712174	0.476357	0.580026	no
1.g292	1.g292	-	1:4807570-4809160	Ovary	Testes	OK	11.6441	15.5392	0.416304	-0.576251	0.564446	0.665393	no
1.g296	1.g296	-	1:4827170-4831470	Ovary	Testes	NOTEST	0	0	0	0	1	1	no
1.g297	1.g297	-	1:4827170-4831470	Ovary	Testes	OK	3.88227	5.02569	0.372422	-0.263705	0.792007	0.863194	no
1.g3	1.g3	-	1:15935-199935	Ovary	Testes	NOTEST	0.0771117	0.19096	1.30825	-1.47489	0.140242	1	no
1.g30	1.g30	-	1:2193890-2199807	Ovary	Testes	OK	0.197413	0.30134	0.610173	-0.738182	0.460404	0.564773	no
1.g303	1.g303	-	1:4861536-4862870	Ovary	Testes	OK	0.00851751	2.7333	8.326	-3.30321	0.000955833	0.00246295	yes
1.g31	1.g31	-	1:2199878-2320070	Ovary	Testes	OK	2.8615	1.97668	-0.533693	0.367472	0.713267	0.797966	no
1.g311	1.g311	-	1:4876981-4931261	Ovary	Testes	OK	0.302155	0.288595	-0.0662435	0.0037134	0.997037	0.999948	no
1.g312	1.g312	-	1:4876981-4931261	Ovary	Testes	OK	2.79799	0.765185	-1.87051	1.39475	0.163092	0.237449	no
1.g314	1.g314	-	1:4933742-4935340	Ovary	Testes	OK	1.92666	0.159929	-3.5906	4.2997	1.71031e-05	7.23925e-05	yes
1.g315	1.g315	-	1:4942320-4945414	Ovary	Testes	OK	134.488	13.9488	-3.26926	7.42134	1.15907e-13	1.9616e-12	yes
1.g32	1.g32	-	1:2199878-2320070	Ovary	Testes	OK	1.18106	0.380294	-1.6349	0.0571602	0.954418	0.978916	no
1.g321	1.g321	-	1:4973069-5067254	Ovary	Testes	OK	0.0305321	0.333063	3.4474	-0.0437755	0.965083	0.984637	no
1.g324	1.g324	-	1:5067305-5071684	Ovary	Testes	OK	0.00814549	15.7266	10.9149	-2.0208	0.0433009	0.0737949	no
1.g328	1.g328	-	1:5089664-5102443	Ovary	Testes	NOTEST	0.0384682	0.255597	2.73213	-2.82614	0.00471128	1	no
1.g33	1.g33	-	1:2320071-2399630	Ovary	Testes	OK	1.97792	0.399502	-2.30771	3.27258	0.00106569	0.00271253	yes
1.g330	1.g330	-	1:5119464-5131698	Ovary	Testes	OK	0.124136	0.281002	1.17866	-0.176176	0.860155	0.915505	no
1.g331	1.g331	-	1:5131699-5141048	Ovary	Testes	NOTEST	0.0233092	0.0805071	1.78821	-0.987587	0.323355	1	no
1.g334	1.g334	-	1:5149558-5151933	Ovary	Testes	OK	0.292294	0.907707	1.63481	-1.84115	0.0655992	0.106998	no
1.g338	1.g338	-	1:5160388-5166260	Ovary	Testes	NOTEST	0.276776	0.0108798	-4.66899	0.158853	0.873785	1	no
1.g34	1.g34	-	1:2399835-2450731	Ovary	Testes	OK	0.309798	0.06384	-2.2788	0.105371	0.916082	0.955432	no
1.g342	1.g342	-	1:5175155-5192438	Ovary	Testes	NOTEST	0.00409313	0.0361884	3.14425	-1.5878	0.112332	1	no
1.g343	1.g343	-	1:5192487-5215978	Ovary	Testes	NOTEST	0	0	0	0	1	1	no
1.g344	1.g344	-	1:5216025-5231908	Ovary	Testes	NOTEST	0	0.0219246	1.79769e+308	1.79769e+308	0.109679	1	no
1.g346	1.g346	-	1:5268198-5269024	Ovary	Testes	OK	0.0881569	2.69136	4.93212	-4.02638	5.66419e-05	0.000200205	yes
1.g348	1.g348	-	1:5271434-5283438	Ovary	Testes	OK	0.112388	0.999873	3.15325	-1.85936	0.0629765	0.10333	no
1.g349	1.g349	-	1:5289257-5290894	Ovary	Testes	NOTEST	0	0.188129	1.79769e+308	1.79769e+308	0.0576895	1	no
1.g35	1.g35	-	1:2399835-2450731	Ovary	Testes	OK	2.25214	53.3374	4.56578	-9.13599	0	0	yes
1.g350	1.g350	-	1:5291007-5291829	Ovary	Testes	OK	0	92.2453	1.79769e+308	1.79769e+308	0.000161859	0.000499855	yes
1.g354	1.g354	-	1:5311308-5312797	Ovary	Testes	NOTEST	0	0.031934	1.79769e+308	1.79769e+308	0.10325	1	no
1.g355	1.g355	-	1:5313067-5324006	Ovary	Testes	OK	22.6821	10.811	-1.06906	2.28975	0.0220358	0.0402879	yes
1.g357	1.g357	-	1:5326417-5328748	Ovary	Testes	NOTEST	0.000323811	0.00037091	0.195916	-0.00257756	0.997943	1	no
1.g359	1.g359	-	1:5337557-5340835	Ovary	Testes	OK	3.29924	0.477653	-2.7881	4.25322	2.10716e-05	8.6469e-05	yes
1.g361	1.g361	-	1:5364767-5382272	Ovary	Testes	OK	4.00759	0.541381	-2.88802	0.0214889	0.982856	0.994413	no
1.g365	1.g365	-	1:5396122-5397687	Ovary	Testes	OK	0.0559127	0.674117	3.59175	-2.92639	0.00342921	0.00774146	yes
1.g371	1.g371	-	1:5415708-5416107	Ovary	Testes	OK	0	4.48224	1.79769e+308	1.79769e+308	0.00873943	0.0177028	yes
1.g372	1.g372	-	1:5416167-5418494	Ovary	Testes	OK	0	0.579429	1.79769e+308	1.79769e+308	0.0452022	0.0767138	no
1.g373	1.g373	-	1:5419167-5420730	Ovary	Testes	NOTEST	0.0714799	0.11822	0.725864	-0.436055	0.662797	1	no
1.g376	1.g376	-	1:5431634-5437587	Ovary	Testes	OK	0	7.09755	1.79769e+308	1.79769e+308	0.221438	0.308118	no
1.g38	1.g38	-	1:2490516-2510460	Ovary	Testes	OK	4.92493	0.619443	-2.99106	0.496087	0.619833	0.715763	no
1.g380	1.g380	-	1:5491737-5552516	Ovary	Testes	OK	0.000945198	0.57363	9.24529	-1.65297	0.0983377	0.15328	no
1.g381	1.g381	-	1:5554731-5585017	Ovary	Testes	NOTEST	0.045115	0.126003	1.48178	-0.272733	0.785058	1	no
1.g382	1.g382	-	1:5554731-5585017	Ovary	Testes	OK	0.106104	1.14026	3.42581	-3.51364	0.000442017	0.00123282	yes
1.g396	1.g396	-	1:5622244-5623479	Ovary	Testes	LOWDATA	3.56453	16.1408	2.17893	0	1	1	no
1.g397	1.g397	-	1:5623617-5624692	Ovary	Testes	LOWDATA	27.3415	7.08885	-1.94747	0	1	1	no
1.g399	1.g399	-	1:5629984-5630967	Ovary	Testes	OK	0.877045	1.3877	0.661968	-0.803082	0.421927	0.525776	no
1.g40	1.g40	-	1:2539634-2586200	Ovary	Testes	OK	7.70777	12.8147	0.733409	-0.848691	0.396053	0.499132	no
1.g405	1.g405	-	1:5659733-5665034	Ovary	Testes	NOTEST	0.0260343	0.106286	2.02947	-1.28937	0.197268	1	no
1.g406	1.g406	-	1:5666166-5683074	Ovary	Testes	NOTEST	0.00141406	0.027063	4.25841	-1.61916	0.105413	1	no
1.g407	1.g407	-	1:5689916-5702144	Ovary	Testes	NOTEST	0.00536948	0.0124579	1.2142	-0.604278	0.545659	1	no
1.g41	1.g41	-	1:2586312-2612079	Ovary	Testes	OK	0.290916	0.234939	-0.308312	0.0414992	0.966898	0.985603	no
1.g411	1.g411	-	1:5736229-5739294	Ovary	Testes	OK	0.0945184	1.56658	4.05088	-4.39984	1.08333e-05	4.77936e-05	yes
1.g413	1.g413	-	1:5741965-5757035	Ovary	Testes	OK	0	1.08947	1.79769e+308	1.79769e+308	0.0037578	0.00837597	yes
1.g415	1.g415	-	1:5760114-5775280	Ovary	Testes	OK	4.23847	20.5248	2.27575	-4.98659	6.14537e-07	3.46295e-06	yes
1.g417	1.g417	-	1:5779524-5784734	Ovary	Testes	OK	0	25.7473	1.79769e+308	1.79769e+308	0.00438372	0.00959331	yes
1.g418	1.g418	-	1:5779524-5784734	Ovary	Testes	OK	3.04476	0.274246	-3.47279	0.119137	0.905167	0.948792	no
1.g42	1.g42	-	1:2612080-2624074	Ovary	Testes	OK	1.97542	2.51346	0.347513	-0.688029	0.491434	0.594983	no
1.g421	1.g421	-	1:5786955-5791826	Ovary	Testes	LOWDATA	0	0	0	0	1	1	no
1.g422	1.g422	-	1:5795335-5795904	Ovary	Testes	OK	2.59237	2.22091	-0.223117	0.240842	0.809678	0.877215	no
1.g429	1.g429	-	1:5813234-5820380	Ovary	Testes	OK	91.1483	24.7584	-1.8803	3.91715	8.96004e-05	0.000298532	yes
1.g430	1.g430	-	1:5813234-5820380	Ovary	Testes	OK	1.79098	0.467983	-1.93622	0.220019	0.825856	0.888067	no
1.g431	1.g431	-	1:5820453-5829109	Ovary	Testes	OK	27.2757	31.4474	0.205323	-0.41696	0.676708	0.76663	no
1.g436	1.g436	-	1:5841130-5842327	Ovary	Testes	LOWDATA	5.82819	1.08882	-2.42028	0	1	1	no
1.g438	1.g438	-	1:5845890-5848973	Ovary	Testes	NOTEST	0	0	0	0	1	1	no
1.g439	1.g439	-	1:5845890-5848973	Ovary	Testes	OK	1.75678	2.39028	0.444246	-0.637234	0.523973	0.627172	no
1.g441	1.g441	-	1:5849452-5853214	Ovary	Testes	OK	0	0.344581	1.79769e+308	1.79769e+308	0.439355	0.543058	no
1.g446	1.g446	-	1:5875351-5877094	Ovary	Testes	OK	29.4222	1.1935	-4.62364	8.03713	8.88178e-16	2.01755e-14	yes
1.g450	1.g450	-	1:5898125-5900325	Ovary	Testes	NOTEST	0	0.128537	1.79769e+308	1.79769e+308	0.490315	1	no
1.g451	1.g451	-	1:5907715-5908514	Ovary	Testes	OK	0	6.1139	1.79769e+308	1.79769e+308	0.000632394	0.00169623	yes
1.g452	1.g452	-	1:5913011-5974286	Ovary	Testes	NOTEST	0.0589796	0.0232272	-1.3444	0.00913002	0.992715	1	no
1.g453	1.g453	-	1:5913011-5974286	Ovary	Testes	OK	7.62928	2.00752	-1.92613	0.934555	0.350018	0.449821	no
1.g454	1.g454	-	1:5913011-5974286	Ovary	Testes	OK	1.87763	1.51449	-0.310082	0.0991323	0.921033	0.95825	no
1.g455	1.g455	-	1:5913011-5974286	Ovary	Testes	OK	25.5113	6.88944	-1.88868	3.24714	0.00116573	0.00294078	yes
1.g456	1.g456	-	1:5913011-5974286	Ovary	Testes	OK	2.03741	0.692461	-1.55693	0.0838335	0.933189	0.965589	no
1.g457	1.g457	-	1:5975692-5976916	Ovary	Testes	OK	17.7762	11.9723	-0.570247	1.18126	0.2375	0.326449	no
1.g46	1.g46	-	1:2728024-2786236	Ovary	Testes	OK	0.0687645	0.48534	2.81926	-3.79215	0.000149347	0.000464726	yes
1.g462	1.g462	-	1:6002550-6046598	Ovary	Testes	NOTEST	0.0322108	0.0217504	-0.566506	0.238895	0.811187	1	no
1.g468	1.g468	-	1:6078031-6095485	Ovary	Testes	OK	0.967587	1.24192	0.360105	-0.0700386	0.944163	0.973375	no
1.g472	1.g472	-	1:6107705-6124515	Ovary	Testes	OK	35.5592	18.7279	-0.925033	1.08528	0.277795	0.37008	no
1.g474	1.g474	-	1:6128115-6175604	Ovary	Testes	OK	12.8985	9.40307	-0.455997	0.958998	0.33756	0.435839	no
1.g476	1.g476	-	1:6175655-6198065	Ovary	Testes	NOTEST	0.0475963	0.244977	2.36372	-2.09759	0.0359411	1	no
1.g477	1.g477	-	1:6198115-6211429	Ovary	Testes	OK	0.00726142	0.269048	5.21147	-4.16186	3.15668e-05	0.000121125	yes
1.g478	1.g478	-	1:6211475-6214138	Ovary	Testes	OK	0.00838976	0.259106	4.94877	-2.573	0.0100821	0.0200387	yes
1.g479	1.g479	-	1:6215860-6223105	Ovary	Testes	OK	1.76284	1.05026	-0.747159	1.3762	0.168759	0.244827	no
1.g480	1.g480	-	1:6224814-6238228	Ovary	Testes	OK	0.292449	0.793645	1.44031	-2.17935	0.0293054	0.0519348	no
1.g485	1.g485	-	1:6238229-6276328	Ovary	Testes	OK	60.8525	8.44184	-2.84969	1.78416	0.0743974	0.119555	no
1.g489	1.g489	-	1:6284014-6373768	Ovary	Testes	OK	0.941342	2.3327	1.30921	-0.459738	0.645704	0.740203	no
1.g492	1.g492	-	1:6373868-6411028	Ovary	Testes	OK	23.809	4.96068	-2.2629	1.34738	0.177859	0.256211	no
1.g493	1.g493	-	1:6412750-6415072	Ovary	Testes	NOTEST	0	0.204642	1.79769e+308	1.79769e+308	0.0522171	1	no
1.g495	1.g495	-	1:6423882-6431372	Ovary	Testes	OK	0.0440802	5.97179	7.08189	-8.5315	0	0	yes
1.g499	1.g499	-	1:6476164-6482352	Ovary	Testes	OK	0.177245	3.69243	4.38076	-2.1534	0.0312869	0.0549793	no
1.g5	1.g5	-	1:15935-199935	Ovary	Testes	OK	0.576268	0.449933	-0.35703	0.171189	0.864075	0.918529	no
1.g500	1.g500	-	1:6482402-6485832	Ovary	Testes	OK	0.218549	3.48018	3.99314	-1.88886	0.05891	0.0973453	no
1.g501	1.g501	-	1:6485882-6486592	Ovary	Testes	OK	0	25.4003	1.79769e+308	1.79769e+308	0.02512	0.0453029	yes
1.g507	1.g507	-	1:6506612-6511081	Ovary	Testes	LOWDATA	67.9633	46.8478	-0.536774	0	1	1	no
1.g508	1.g508	-	1:6506612-6511081	Ovary	Testes	OK	36.785	4.72922	-2.95945	3.25189	0.00114641	0.00289562	yes
1.g512	1.g512	-	1:6516466-6527992	Ovary	Testes	OK	37.4154	38.8449	0.0540929	-0.11692	0.906923	0.949756	no
1.g513	1.g513	-	1:6516466-6527992	Ovary	Testes	OK	0.128799	0.525938	2.02977	-0.0417106	0.966729	0.98553	no
1.g514	1.g514	-	1:6529224-6531472	Ovary	Testes	OK	10.7017	16.7344	0.644979	-1.29563	0.195103	0.276992	no
1.g518	1.g518	-	1:6546827-6548352	Ovary	Testes	OK	19.542	17.782	-0.136158	0.301527	0.763013	0.840112	no
1.g521	1.g521	-	1:6556864-6563235	Ovary	Testes	OK	6.28697	2.9527	-1.09033	0.904024	0.365982	0.467109	no
1.g526	1.g526	-	1:6629266-6632530	Ovary	Testes	OK	0.00520882	3.36727	9.33641	-3.36114	0.000776207	0.00204236	yes
1.g53	1.g53	-	1:2910275-2913344	Ovary	Testes	OK	2.92554	0.173952	-4.07194	1.86139	0.0626885	0.102924	no
1.g530	1.g530	-	1:6634516-6699376	Ovary	Testes	OK	8.35137	2.00972	-2.05502	0.19813	0.842943	0.902164	no
1.g534	1.g534	-	1:6729688-6760207	Ovary	Testes	OK	0.457608	0.732509	0.678734	-0.0863387	0.931197	0.964185	no
1.g540	1.g540	-	1:6763105-6772878	Ovary	Testes	OK	261.017	147.632	-0.822141	1.6438	0.100218	0.155877	no
1.g545	1.g545	-	1:6801165-6802819	Ovary	Testes	OK	0.0754073	11.3672	7.23596	-6.31372	2.72405e-10	2.76517e-09	yes
1.g549	1.g549	-	1:6862023-6883455	Ovary	Testes	OK	1.87091	0.949032	-0.979209	1.79775	0.072217	0.116509	no
1.g550	1.g550	-	1:6883502-6891285	Ovary	Testes	NOTEST	0.0262757	0.0598204	1.18691	-0.976208	0.328962	1	no
1.g551	1.g551	-	1:6894593-6900478	Ovary	Testes	OK	0.0181786	0.306471	4.07544	-3.01957	0.0025313	0.00590078	yes
1.g552	1.g552	-	1:6900533-6901613	Ovary	Testes	NOTEST	0.0211506	0.13544	2.67888	-1.36311	0.172849	1	no
1.g555	1.g555	-	1:6903403-6908043	Ovary	Testes	OK	49.3721	69.4693	0.492681	-0.582561	0.560189	0.661077	no
1.g556	1.g556	-	1:6908143-6918014	Ovary	Testes	OK	0	1.03869	1.79769e+308	1.79769e+308	0.000527078	0.00143866	yes
1.g558	1.g558	-	1:6927303-6963331	Ovary	Testes	OK	1.49819	2.53122	0.756612	-0.646435	0.517997	0.621111	no
1.g560	1.g560	-	1:6968063-6978495	Ovary	Testes	OK	0.0460685	0.365974	2.98989	-1.46875	0.141902	0.210587	no
1.g561	1.g561	-	1:6978497-7009073	Ovary	Testes	OK	9.88039	18.8087	0.928758	-1.60148	0.109271	0.167923	no
1.g562	1.g562	-	1:7009173-7011866	Ovary	Testes	OK	0.0644194	3.74275	5.86046	-0.199895	0.841563	0.900969	no
1.g564	1.g564	-	1:7020789-7037783	Ovary	Testes	OK	0.296451	0.179859	-0.72093	0.773988	0.438938	0.542674	no
1.g565	1.g565	-	1:7037883-7065353	Ovary	Testes	NOTEST	0.169203	0.246457	0.542582	-0.680488	0.496195	1	no
1.g566	1.g566	-	1:7065354-7073483	Ovary	Testes	OK	5.48895	0.323205	-4.08601	6.45314	1.09557e-10	1.18382e-09	yes
1.g568	1.g568	-	1:7080916-7085010	Ovary	Testes	OK	0.311505	1.40268	2.17085	-0.497167	0.619071	0.71532	no
1.g571	1.g571	-	1:7093400-7124350	Ovary	Testes	OK	3.12824	0.49797	-2.65122	0.427648	0.668907	0.75973	no
1.g572	1.g572	-	1:7093400-7124350	Ovary	Testes	OK	0.0963509	5.36454	5.79901	-0.0271294	0.978357	0.991647	no
1.g573	1.g573	-	1:7093400-7124350	Ovary	Testes	OK	0.0834297	0.59857	2.84289	-0.23712	0.812564	0.878945	no
1.g574	1.g574	-	1:7093400-7124350	Ovary	Testes	OK	57.5185	8.00354	-2.84531	3.3469	0.000817196	0.00214079	yes
1.g579	1.g579	-	1:7135956-7157700	Ovary	Testes	LOWDATA	0	0	0	0	1	1	no
1.g580	1.g580	-	1:7135956-7157700	Ovary	Testes	OK	41.8804	7.24711	-2.5308	3.95224	7.74218e-05	0.000263363	yes
1.g581	1.g581	-	1:7159386-7189380	Ovary	Testes	OK	980.012	96.2894	-3.34735	3.63871	0.000274011	0.000804176	yes
1.g582	1.g582	-	1:7204986-7266611	Ovary	Testes	OK	10.6589	2.3869	-2.15885	1.86219	0.0625756	0.102807	no
1.g583	1.g583	-	1:7204986-7266611	Ovary	Testes	OK	39.9623	4.16933	-3.26075	4.38585	1.15534e-05	5.07297e-05	yes
1.g584	1.g584	-	1:7268286-7281553	Ovary	Testes	OK	20.8914	6.50965	-1.68226	2.25514	0.0241246	0.043654	yes
1.g585	1.g585	-	1:7268286-7281553	Ovary	Testes	LOWDATA	37.4035	12.6463	-1.56446	0	1	1	no
1.g588	1.g588	-	1:7283816-7312888	Ovary	Testes	NOTEST	0.0150664	0.217078	3.8488	-3.08937	0.00200579	1	no
1.g589	1.g589	-	1:7312988-7346253	Ovary	Testes	NOTEST	0.0206151	0.167518	3.02254	-3.39157	0.00069494	1	no
1.g590	1.g590	-	1:7348055-7350918	Ovary	Testes	OK	0.371055	7.10981	4.26011	-6.29733	3.02813e-10	3.03388e-09	yes
1.g594	1.g594	-	1:7365834-7391458	Ovary	Testes	OK	7.85589	13.5286	0.784169	-1.78062	0.0749752	0.120313	no
1.g595	1.g595	-	1:7424794-7439547	Ovary	Testes	OK	1.60825	0.0955703	-4.07278	0.436146	0.662731	0.754475	no
1.g6	1.g6	-	1:15935-199935	Ovary	Testes	NOTEST	0.12248	0.133026	0.119166	-0.0263603	0.97897	1	no
1.g601	1.g601	-	1:7453143-7461227	Ovary	Testes	OK	0.0500672	4.30779	6.42694	-5.75829	8.49698e-09	6.6353e-08	yes
1.g609	1.g609	-	1:7600777-7641401	Ovary	Testes	OK	0.198101	0.67453	1.76765	-2.68034	0.00735473	0.0151787	yes
1.g611	1.g611	-	1:7809761-7822299	Ovary	Testes	OK	25.237	16.923	-0.576553	1.31412	0.188807	0.269137	no
1.g613	1.g613	-	1:7825501-7826977	Ovary	Testes	OK	59.0242	25.7127	-1.19883	2.77332	0.00554878	0.0118462	yes
1.g614	1.g614	-	1:7827691-7831039	Ovary	Testes	OK	35.9597	20.135	-0.836673	1.9096	0.0561843	0.0932937	no
1.g616	1.g616	-	1:7837371-7838421	Ovary	Testes	NOTEST	0.0248137	0.225531	3.18412	-1.66048	0.0968187	1	no
1.g617	1.g617	-	1:7838571-7839140	Ovary	Testes	NOTEST	0.0268657	0	-1.79769e+308	-1.79769e+308	0.267942	1	no
1.g618	1.g618	-	1:7839911-7840403	Ovary	Testes	NOTEST	0	0.0300201	1.79769e+308	1.79769e+308	0.271858	1	no
1.g619	1.g619	-	1:7840875-7841351	Ovary	Testes	NOTEST	0.0346446	0.194327	2.48779	-0.96896	0.332565	1	no
1.g62	1.g62	-	1:2979499-3024594	Ovary	Testes	OK	11.4461	1.52123	-2.91155	2.17877	0.0293488	0.0520027	no
1.g623	1.g623	-	1:7846329-7846781	Ovary	Testes	OK	0	0.658433	1.79769e+308	1.79769e+308	0.313274	0.409081	no
1.g624	1.g624	-	1:7846851-7863999	Ovary	Testes	NOTEST	0.00187073	0.0426109	4.50955	-0.836243	0.403018	1	no
1.g626	1.g626	-	1:7871595-7874640	Ovary	Testes	OK	0.0104562	0.38407	5.19894	-2.90029	0.00372815	0.00831765	yes
1.g634	1.g634	-	1:7901092-7904795	Ovary	Testes	OK	5.36987	12.256	1.19052	-1.74928	0.0802433	0.127864	no
1.g64	1.g64	-	1:3027692-3056359	Ovary	Testes	OK	0.630948	1.27907	1.0195	-1.89557	0.0580174	0.0960009	no
1.g643	1.g643	-	1:7940948-7941935	Ovary	Testes	NOTEST	0.0205161	0.0158443	-0.372794	0.132114	0.894894	1	no
1.g652	1.g652	-	1:7956930-7957655	Ovary	Testes	LOWDATA	2.24034	1.83695	-0.286407	0	1	1	no
1.g653	1.g653	-	1:7957775-7969223	Ovary	Testes	OK	0.106454	0.633219	2.57248	-0.134026	0.893382	0.940392	no
1.g654	1.g654	-	1:7969269-7974589	Ovary	Testes	OK	0	2.60859	1.79769e+308	1.79769e+308	0.000247292	0.000731464	yes
1.g655	1.g655	-	1:7974590-7995349	Ovary	Testes	OK	309.343	17.0005	-4.18556	5.97066	2.36289e-09	2.01783e-08	yes
1.g656	1.g656	-	1:7974590-7995349	Ovary	Testes	OK	0.109907	0.727516	2.7267	-0.0684978	0.945389	0.973729	no
1.g658	1.g658	-	1:8005245-8036344	Ovary	Testes	OK	0.837414	10.9516	3.70906	-1.05211	0.292749	0.386775	no
1.g659	1.g659	-	1:8005245-8036344	Ovary	Testes	OK	0.258761	1.4393	2.47567	-0.257406	0.796865	0.86701	no
1.g660	1.g660	-	1:8005245-8036344	Ovary	Testes	OK	147.2	6.20497	-4.56821	3.49228	0.000478919	0.00132168	yes
1.g661	1.g661	-	1:8036399-8055806	Ovary	Testes	OK	1.25678	0.80705	-0.638998	0.0608767	0.951457	0.977074	no
1.g663	1.g663	-	1:8067929-8069754	Ovary	Testes	NOTEST	0	0.217895	1.79769e+308	1.79769e+308	0.0225488	1	no
1.g664	1.g664	-	1:8077339-8099482	Ovary	Testes	NOTEST	0	0.132593	1.79769e+308	1.79769e+308	0.0293629	1	no
1.g666	1.g666	-	1:8170657-8208549	Ovary	Testes	OK	16.0686	2.27362	-2.82118	4.75081	2.02604e-06	1.03396e-05	yes
1.g669	1.g669	-	1:8211605-8243999	Ovary	Testes	OK	38.3777	24.2011	-0.665197	1.28054	0.200356	0.28327	no
1.g673	1.g673	-	1:8254389-8280300	Ovary	Testes	OK	2.39211	7.75902	1.69759	-0.759207	0.447729	0.55194	no
1.g675	1.g675	-	1:8282799-8287182	Ovary	Testes	OK	3.49615	5.09159	0.542351	-0.270338	0.7869	0.859273	no
1.g676	1.g676	-	1:8290618-8292249	Ovary	Testes	NOTEST	0	0.0132425	1.79769e+308	1.79769e+308	0.19987	1	no
1.g678	1.g678	-	1:8304279-8318256	Ovary	Testes	OK	4.01835	4.52202	0.170365	-0.345693	0.729573	0.812297	no
1.g68	1.g68	-	1:3064364-3100984	Ovary	Testes	NOTEST	0.0117552	0.0179414	0.609988	-0.00316447	0.997475	1	no
1.g681	1.g681	-	1:8420063-8432353	Ovary	Testes	OK	1.04467	0.648089	-0.688789	1.05698	0.290519	0.384615	no
1.g684	1.g684	-	1:8437103-8437821	Ovary	Testes	OK	0.0601765	9.55838	7.31142	-4.83935	1.30267e-06	6.94258e-06	yes
1.g685	1.g685	-	1:8437993-8445233	Ovary	Testes	OK	0.00711065	3.36416	8.88605	-5.66675	1.45529e-08	1.08822e-07	yes
1.g69	1.g69	-	1:3064364-3100984	Ovary	Testes	NOTEST	0.0212228	0.107571	2.34161	-0.0711816	0.943253	1	no
1.g690	1.g690	-	1:8457952-8459203	Ovary	Testes	OK	0.108706	2.09427	4.26794	-3.7601	0.000169844	0.000521834	yes
1.g691	1.g691	-	1:8459880-8477853	Ovary	Testes	OK	35.9634	5.10817	-2.81565	6.31752	2.65797e-10	2.70346e-09	yes
1.g692	1.g692	-	1:8478323-8483234	Ovary	Testes	OK	0.642125	0	-1.79769e+308	-1.79769e+308	0.48128	0.584767	no
1.g694	1.g694	-	1:8488283-8496443	Ovary	Testes	OK	6.10257	8.3846	0.458325	-0.145025	0.884691	0.934034	no
1.g695	1.g695	-	1:8496656-8505033	Ovary	Testes	OK	0.0111326	0.396857	5.15575	-2.789	0.00528703	0.0113324	yes
1.g696	1.g696	-	1:8532375-8561675	Ovary	Testes	NOTEST	0.0736614	0.198097	1.42722	-0.24266	0.808269	1	no
1.g697	1.g697	-	1:8532375-8561675	Ovary	Testes	OK	31.4641	178.144	2.50126	-4.90431	9.37587e-07	5.12788e-06	yes
1.g698	1.g698	-	1:8563025-8570164	Ovary	Testes	OK	5.75734	5.36022	-0.103111	0.0913106	0.927246	0.961581	no
1.g7	1.g7	-	1:200000-391879	Ovary	Testes	OK	3.19887	0.61558	-2.37754	4.80745	1.52864e-06	8.02558e-06	yes
1.g702	1.g702	-	1:8577365-8578391	Ovary	Testes	OK	1.83883	1.08427	-0.762068	0.985173	0.324539	0.421851	no
1.g705	1.g705	-	1:8592918-8611085	Ovary	Testes	OK	0.14311	0.673213	2.23394	-3.00933	0.00261827	0.00607719	yes
1.g710	1.g710	-	1:8627051-8628385	Ovary	Testes	OK	0.544818	0.562566	0.0462488	-0.0458398	0.963438	0.983842	no
1.g712	1.g712	-	1:8630175-8635275	Ovary	Testes	OK	0.673743	0.430702	-0.645509	0.461178	0.644671	0.739184	no
1.g713	1.g713	-	1:8641794-8642545	Ovary	Testes	OK	0.0204342	415.976	14.3132	-6.04479	1.49609e-09	1.33447e-08	yes
1.g715	1.g715	-	1:8655024-8670065	Ovary	Testes	OK	0.192279	2.71634	3.82039	-4.75648	1.97e-06	1.00737e-05	yes
1.g720	1.g720	-	1:8732086-8742686	Ovary	Testes	OK	1.8694	1.1105	-0.751365	0.275546	0.782897	0.856376	no
1.g721	1.g721	-	1:8742786-8744739	Ovary	Testes	OK	3.31055	2.86473	-0.208671	0.364841	0.71523	0.799462	no
1.g724	1.g724	-	1:8754986-8757846	Ovary	Testes	NOTEST	0	0.172901	1.79769e+308	1.79769e+308	0.236729	1	no
1.g726	1.g726	-	1:8759499-8766456	Ovary	Testes	OK	204.01	100.808	-1.01703	2.18239	0.0290807	0.0515634	no
1.g73	1.g73	-	1:3171419-3191754	Ovary	Testes	OK	13.267	5.23633	-1.34121	2.27236	0.0230649	0.0419171	yes
1.g730	1.g730	-	1:8775016-8778181	Ovary	Testes	OK	4.40067	2.55877	-0.782271	1.17651	0.23939	0.328552	no
1.g732	1.g732	-	1:8781047-8782976	Ovary	Testes	OK	0.0170926	0.275675	4.01152	-2.54751	0.0108494	0.0213726	yes
1.g736	1.g736	-	1:8798683-8803776	Ovary	Testes	OK	0.00486414	0.800839	7.36318	-2.90755	0.00364275	0.00815153	yes
1.g74	1.g74	-	1:3171419-3191754	Ovary	Testes	OK	20.3036	2.20796	-3.20095	3.9604	7.48235e-05	0.000255972	yes
1.g744	1.g744	-	1:8896806-8900407	Ovary	Testes	OK	0	501.581	1.79769e+308	1.79769e+308	0.0122188	0.0237725	yes
1.g75	1.g75	-	1:3191800-3205024	Ovary	Testes	OK	51.7362	2.14615	-4.59135	9.9261	0	0	yes
1.g754	1.g754	-	1:8937699-8944014	Ovary	Testes	OK	30.6127	23.8736	-0.35871	0.840788	0.400467	0.503762	no
1.g756	1.g756	-	1:8948219-8950264	Ovary	Testes	NOTEST	0.0123954	0.202347	4.02895	-2.11988	0.0340164	1	no
1.g757	1.g757	-	1:8950549-8951818	Ovary	Testes	OK	0.0222722	0.267232	3.58478	-1.95488	0.0505975	0.0849692	no
1.g759	1.g759	-	1:8959839-8964539	Ovary	Testes	OK	0.0461272	2.52156	5.77256	-4.50788	6.54795e-06	3.02591e-05	yes
1.g76	1.g76	-	1:3218130-3243694	Ovary	Testes	NOTEST	0.181009	0.144659	-0.323408	0.47252	0.636556	1	no
1.g760	1.g760	-	1:8959839-8964539	Ovary	Testes	OK	0.0330331	2.14385	6.02015	-1.35257	0.176193	0.254026	no
1.g761	1.g761	-	1:8964639-8968314	Ovary	Testes	OK	0.00697553	0.351911	5.65677	-2.54819	0.0108284	0.0213396	yes
1.g762	1.g762	-	1:8964639-8968314	Ovary	Testes	LOWDATA	0	0	5.65677	0	1	1	no
1.g764	1.g764	-	1:8970619-8972249	Ovary	Testes	NOTEST	1.35711e-07	0.033438	17.9106	-6.33976e-05	0.999949	1	no
1.g768	1.g768	-	1:8986394-8987779	Ovary	Testes	NOTEST	0	0.015048	1.79769e+308	1.79769e+308	0.211054	1	no
1.g770	1.g770	-	1:8999004-8999592	Ovary	Testes	NOTEST	0	0.109448	1.79769e+308	1.79769e+308	0.112572	1	no
1.g772	1.g772	-	1:9002174-9002721	Ovary	Testes	NOTEST	0	0.0505736	1.79769e+308	1.79769e+308	0.211054	1	no
1.g774	1.g774	-	1:9008524-9011501	Ovary	Testes	OK	0.0214906	0.272141	3.66258	-2.77158	0.00557846	0.0119046	yes
1.g775	1.g775	-	1:9013131-9019084	Ovary	Testes	OK	0	1.16405	1.79769e+308	1.79769e+308	0.00189071	0.00454215	yes
1.g776	1.g776	-	1:9019216-9021704	Ovary	Testes	NOTEST	0.0453358	0.00310232	-3.86923	1.25792	0.208422	1	no
1.g779	1.g779	-	1:9026087-9027044	Ovary	Testes	NOTEST	0.0849912	0.0759657	-0.161965	0.107765	0.914182	1	no
1.g78	1.g78	-	1:3365551-3372367	Ovary	Testes	OK	23.9451	4.00644	-2.57934	5.94818	2.71139e-09	2.29436e-08	yes
1.g780	1.g780	-	1:9027629-9030354	Ovary	Testes	NOTEST	0	0	0	0	1	1	no
1.g783	1.g783	-	1:9036304-9041987	Ovary	Testes	OK	1.04662	0.832103	-0.330899	0.181328	0.85611	0.91272	no
1.g787	1.g787	-	1:9067614-9070698	Ovary	Testes	OK	19.6655	0.898377	-4.4522	2.83924	0.00452207	0.00985388	yes
1.g789	1.g789	-	1:9073314-9084082	Ovary	Testes	OK	0.0709209	0.868586	3.61439	-2.89345	0.00381036	0.00847181	yes
1.g79	1.g79	-	1:3372369-3377278	Ovary	Testes	OK	94.7038	69.7258	-0.44173	0.974473	0.329822	0.427847	no
1.g792	1.g792	-	1:9104141-9110916	Ovary	Testes	OK	4.98824	33.9168	2.7654	-2.27621	0.0228335	0.0415576	yes
1.g793	1.g793	-	1:9104141-9110916	Ovary	Testes	OK	1.09426	69.8792	5.99683	-4.49906	6.82552e-06	3.13999e-05	yes
1.g798	1.g798	-	1:9124925-9161027	Ovary	Testes	NOTEST	0.0540084	0.253273	2.22944	-0.116518	0.907242	1	no
1.g8	1.g8	-	1:200000-391879	Ovary	Testes	NOTEST	0.0600179	0.0621264	0.0498134	-0.0225409	0.982016	1	no
1.g803	1.g803	-	1:9168395-9185615	Ovary	Testes	OK	46.6666	7.27087	-2.68219	1.1696	0.24216	0.331064	no
1.g804	1.g804	-	1:9168395-9185615	Ovary	Testes	OK	12.4643	0.902286	-3.78808	1.77251	0.0763094	0.122243	no
1.g807	1.g807	-	1:9222475-9223978	Ovary	Testes	NOTEST	0.0242833	0.0749159	1.62531	-0.933777	0.350419	1	no
1.g809	1.g809	-	1:9229025-9229900	Ovary	Testes	OK	0.0922688	1.00141	3.44004	-2.60159	0.00927921	0.018646	yes
1.g811	1.g811	-	1:9230606-9232355	Ovary	Testes	OK	18.5532	10.3187	-0.846402	1.82521	0.0679692	0.110353	no
1.g814	1.g814	-	1:9247818-9249025	Ovary	Testes	OK	2.96405	0.342527	-3.11328	0.26656	0.789808	0.86144	no
1.g824	1.g824	-	1:9296854-9302225	Ovary	Testes	OK	0.00567459	0.55566	6.61354	-1.66333	0.0962464	0.150387	no
1.g825	1.g825	-	1:9323774-9339661	Ovary	Testes	OK	2.41862	5.56467	1.20211	-2.19355	0.0282675	0.0503046	no
1.g832	1.g832	-	1:9364324-9384687	Ovary	Testes	OK	0.00361001	6.6362	10.8441	-5.9887	2.11525e-09	1.81851e-08	yes
1.g837	1.g837	-	1:9422807-9424121	Ovary	Testes	OK	0.0432085	41.982	9.92424	-2.86	0.00423637	0.00929873	yes
1.g839	1.g839	-	1:9425587-9434034	Ovary	Testes	OK	93.0302	35.6864	-1.38233	3.0554	0.00224763	0.00530974	yes
1.g841	1.g841	-	1:9437306-9441014	Ovary	Testes	NOTEST	0.0194041	0.174048	3.16505	-2.38141	0.0172464	1	no
1.g843	1.g843	-	1:9443288-9446044	Ovary	Testes	OK	20.2228	28.1752	0.478444	-0.382114	0.702377	0.789151	no
1.g845	1.g845	-	1:9450352-9466874	Ovary	Testes	NOTEST	0.00816578	0.00479515	-0.768016	0.239151	0.810988	1	no
1.g846	1.g846	-	1:9472884-9473907	Ovary	Testes	OK	0.0512678	0.795736	3.95616	-2.82479	0.00473111	0.0102461	yes
1.g847	1.g847	-	1:9477847-9489530	Ovary	Testes	OK	16.9375	5.30452	-1.67492	0.790353	0.429322	0.532782	no
1.g853	1.g853	-	1:9514287-9518458	Ovary	Testes	OK	1.61436	3.51455	1.12238	-1.93263	0.0532819	0.0889802	no
1.g855	1.g855	-	1:9521745-9563758	Ovary	Testes	OK	0.744147	0.148332	-2.32675	1.34934	0.177228	0.255446	no
1.g862	1.g862	-	1:9697714-9707733	Ovary	Testes	OK	0.598659	0.436486	-0.455801	0.18079	0.856532	0.91295	no
1.g863	1.g863	-	1:9707778-9726488	Ovary	Testes	OK	7.76958	3.26908	-1.24895	0.966981	0.333553	0.431756	no
1.g864	1.g864	-	1:9707778-9726488	Ovary	Testes	OK	9.08074	15.3582	0.758125	-0.372998	0.70915	0.794491	no
1.g866	1.g866	-	1:9707778-9726488	Ovary	Testes	LOWDATA	0.0273697	0.50538	4.20671	0	1	1	no
1.g868	1.g868	-	1:9726543-9730691	Ovary	Testes	OK	20.504	6.47796	-1.6623	3.76891	0.000163965	0.000505594	yes
1.g869	1.g869	-	1:9730692-9753223	Ovary	Testes	OK	0.0665846	0.340835	2.35581	-0.0287309	0.977079	0.99104	no
1.g872	1.g872	-	1:9757554-9760053	Ovary	Testes	OK	25.0576	68.3262	1.44719	-3.36406	0.00076806	0.00202505	yes
1.g873	1.g873	-	1:9760111-9761423	Ovary	Testes	OK	0.0619361	96.002	10.5981	-8.79712	0	0	yes
1.g874	1.g874	-	1:9761563-9764602	Ovary	Testes	OK	24.0478	7.09404	-1.76123	4.01869	5.85231e-05	0.000205858	yes
1.g875	1.g875	-	1:9764605-9765323	Ovary	Testes	OK	0.644866	614.193	9.89548	-11.786	0	0	yes
1.g876	1.g876	-	1:9765374-9766173	Ovary	Testes	OK	0.0242945	198.485	12.9961	-4.6971	2.63877e-06	1.32039e-05	yes
1.g877	1.g877	-	1:9766228-9767043	Ovary	Testes	OK	0.0226326	138.363	12.5778	-5.02148	5.12745e-07	2.92156e-06	yes
1.g879	1.g879	-	1:9769683-9774333	Ovary	Testes	LOWDATA	4.18025	3.40254	-0.296976	0	1	1	no
1.g884	1.g884	-	1:9783411-9785433	Ovary	Testes	OK	0.231824	0.489895	1.07944	-0.170626	0.864518	0.918808	no
1.g885	1.g885	-	1:9785713-9786975	Ovary	Testes	OK	1.12622	1.7338	0.622451	-0.30747	0.758486	0.836561	no
1.g886	1.g886	-	1:9787129-9790353	Ovary	Testes	OK	25.8304	57.7229	1.16007	-2.67597	0.00745144	0.0153566	yes
1.g890	1.g890	-	1:9811813-9812930	Ovary	Testes	LOWDATA	3.71445	38.3478	3.36792	0	1	1	no
1.g891	1.g891	-	1:9813083-9814033	Ovary	Testes	OK	0.804053	2.53861	1.65868	-1.93573	0.0529003	0.088424	no
1.g892	1.g892	-	1:9815163-9821564	Ovary	Testes	OK	0.0854538	1.52499	4.15751	-3.69221	0.000222317	0.00066604	yes
1.g893	1.g893	-	1:9815163-9821564	Ovary	Testes	LOWDATA	0.0182652	0.192336	3.39646	0	1	1	no
1.g897	1.g897	-	1:9891094-9898720	Ovary	Testes	OK	2.15273	0.768334	-1.48636	2.43194	0.0150183	0.028572	yes
1.g898	1.g898	-	1:9908783-9920410	Ovary	Testes	OK	0.00970304	0.390707	5.33151	-2.16954	0.0300417	0.053074	no
1.g9	1.g9	-	1:200000-391879	Ovary	Testes	NOTEST	0.171857	0.246821	0.522255	-0.285662	0.775137	1	no
1.g90	1.g90	-	1:3418028-3418850	Ovary	Testes	OK	2.96208	1.37478	-1.10741	1.45085	0.146823	0.21707	no
1.g900	1.g900	-	1:9944769-9948820	Ovary	Testes	OK	0	30.626	1.79769e+308	1.79769e+308	2.00059e-05	8.28272e-05	yes
1.g902	1.g902	-	1:9949410-9955081	Ovary	Testes	LOWDATA	0	0	-1.79769e+308	0	1	1	no
1.g904	1.g904	-	1:9962360-9965590	Ovary	Testes	LOWDATA	0.696758	0	-1.79769e+308	0	1	1	no
1.g905	1.g905	-	1:9965700-9989660	Ovary	Testes	OK	2.16233	13.5391	2.64647	-2.08173	0.0373672	0.0645216	no
1.g908	1.g908	-	1:9965700-9989660	Ovary	Testes	OK	1.51353	0.842232	-0.845627	0.117649	0.906346	0.949444	no
1.g909	1.g909	-	1:9989897-9997740	Ovary	Testes	OK	42.3328	1.70651	-4.63265	1.31241	0.189383	0.269808	no
1.g91	1.g91	-	1:3418898-3420203	Ovary	Testes	OK	8.90089	27.006	1.60126	-3.16857	0.00153192	0.00375883	yes
1.g910	1.g910	-	1:9997840-10000979	Ovary	Testes	OK	2.23842	0.843286	-1.40839	1.84788	0.0646202	0.105689	no
1.g912	1.g912	-	1:10004247-10032555	Ovary	Testes	OK	7.86455	3.51307	-1.16263	2.41054	0.0159288	0.0300746	yes
1.g913	1.g913	-	1:10004247-10032555	Ovary	Testes	OK	0.307467	3.00184	3.28735	-0.752097	0.451992	0.555855	no
1.g914	1.g914	-	1:10032556-10034220	Ovary	Testes	OK	0.712861	1.2144	0.768548	-0.911035	0.362277	0.463073	no
1.g918	1.g918	-	1:10045921-10052640	Ovary	Testes	OK	67.9645	38.7876	-0.809185	1.9058	0.0566756	0.0940331	no
1.g921	1.g921	-	1:10064260-10068185	Ovary	Testes	OK	0.0166892	0.529543	4.98777	-1.13036	0.258327	0.348688	no
1.g924	1.g924	-	1:10097803-10129527	Ovary	Testes	OK	1.48217	0.260248	-2.50976	0.14486	0.884821	0.934074	no
1.g925	1.g925	-	1:10129573-10143787	Ovary	Testes	OK	8.68009	1.97339	-2.13704	2.66333	0.00773716	0.0158878	yes
1.g926	1.g926	-	1:10227417-10248177	Ovary	Testes	OK	0.137125	1.10211	3.0067	-0.585384	0.55829	0.659521	no
1.g927	1.g927	-	1:10227417-10248177	Ovary	Testes	OK	3.00656e-05	1.35323	15.4579	-0.0208921	0.983332	0.99452	no
1.g928	1.g928	-	1:10248277-10266531	Ovary	Testes	OK	0.0041327	33.8128	12.9982	-7.19888	6.0707e-13	9.05908e-12	yes
1.g931	1.g931	-	1:10381362-10410030	Ovary	Testes	OK	1.32891	0.534045	-1.31521	0.586009	0.557869	0.659176	no
1.g932	1.g932	-	1:10381362-10410030	Ovary	Testes	OK	1.57308	1.07033	-0.555538	0.312434	0.754711	0.833566	no
1.g936	1.g936	-	1:10423256-10426690	Ovary	Testes	OK	0.00883591	3.4173	8.59526	-5.57591	2.46244e-08	1.77762e-07	yes
1.g937	1.g937	-	1:10426736-10431336	Ovary	Testes	OK	0	10.7882	1.79769e+308	1.79769e+308	0.0284275	0.0505504	no
1.g942	1.g942	-	1:10441077-10516336	Ovary	Testes	FAIL	11.0205	18.8255	0	0	1	1	no
1.g943	1.g943	-	1:10516382-10521326	Ovary	Testes	OK	1.40442	23.4151	4.0594	-6.92623	4.32188e-12	5.79767e-11	yes
1.g944	1.g944	-	1:10521372-10528376	Ovary	Testes	OK	74.0116	10.9355	-2.75874	6.07413	1.24665e-09	1.12772e-08	yes
1.g946	1.g946	-	1:10536100-10543324	Ovary	Testes	OK	275.555	127.768	-1.10882	2.43828	0.0147574	0.0281174	yes
1.g947	1.g947	-	1:10543810-10545347	Ovary	Testes	LOWDATA	5.04468	5.83868	0.21088	0	1	1	no
1.g949	1.g949	-	1:10548576-10555030	Ovary	Testes	OK	24.1968	24.0925	-0.00623288	0.014753	0.988229	0.997303	no
1.g952	1.g952	-	1:10560796-10659414	Ovary	Testes	OK	7.43573	7.25697	-0.035108	0.0391424	0.968777	0.986599	no
1.g953	1.g953	-	1:10560796-10659414	Ovary	Testes	OK	7.06582	2.44803	-1.52924	1.24265	0.213997	0.299819	no
1.g954	1.g954	-	1:10659460-10670880	Ovary	Testes	OK	15.4932	5.90742	-1.39103	3.21526	0.00130327	0.00325167	yes
1.g955	1.g955	-	1:10670881-10689920	Ovary	Testes	OK	27.3952	8.42406	-1.70133	3.96622	7.30201e-05	0.000250054	yes
1.g959	1.g959	-	1:10742060-10751984	Ovary	Testes	OK	6.13443	0.792921	-2.95168	1.81444	0.06961	0.112784	no
1.g961	1.g961	-	1:10752084-10755704	Ovary	Testes	OK	0.293816	0.431876	0.555706	-0.014454	0.988468	0.997354	no
1.g970	1.g970	-	1:10768304-10775068	Ovary	Testes	OK	108.363	11.4539	-3.24196	7.38047	1.57652e-13	2.62462e-12	yes
1.g971	1.g971	-	1:10775114-10787098	Ovary	Testes	OK	14.5163	13.3554	-0.12025	0.272317	0.785379	0.858166	no
1.g98	1.g98	-	1:3443288-3445404	Ovary	Testes	OK	1.24381	1.42108	0.192221	-0.256235	0.79777	0.867717	no
1.g981	1.g981	-	1:10846598-10852048	Ovary	Testes	OK	0.214356	1.17383	2.45314	-0.184017	0.854	0.911206	no
1.g985	1.g985	-	1:10875208-10896323	Ovary	Testes	OK	0.414486	6.72349	4.01981	-5.84326	5.11896e-09	4.143e-08	yes
1.g986	1.g986	-	1:10896324-10904028	Ovary	Testes	OK	3.2137	0.732893	-2.13256	2.02834	0.0425258	0.0726072	no
1.g987	1.g987	-	1:10904128-10952419	Ovary	Testes	OK	0.148455	0.272225	0.874774	-0.106748	0.914989	0.954779	no
1.g991	1.g991	-	1:10957843-10974106	Ovary	Testes	OK	0.12751	37.0018	8.18085	-1.96623	0.0492716	0.0829334	no
1.g992	1.g992	-	1:10974152-11008836	Ovary	Testes	NOTEST	0.031854	0.0753731	1.24257	-0.0523943	0.958215	1	no
1.g995	1.g995	-	1:11023872-11089942	Ovary	Testes	NOTEST	0.0548624	0.0860546	0.649435	-0.0343791	0.972575	1	no
1.g997	1.g997	-	1:11090042-11099876	Ovary	Testes	OK	0.560201	4.47177	2.99683	-1.31178	0.189594	0.269964	no
1.g998	1.g998	-	1:11099922-11154898	Ovary	Testes	OK	9.45106	1.58085	-2.57977	4.09484	4.22469e-05	0.000155621	yes
1.g999	1.g999	-	1:11165253-11174837	Ovary	Testes	OK	35.8021	9.19022	-1.96187	4.49949	6.81168e-06	3.13644e-05	yes
10006.g964	10006.g964	-	10006:0-135	Ovary	Testes	NOTEST	0	0	0	0	1	1	no
10008.g965	10008.g965	-	10008:19-2204	Ovary	Testes	NOTEST	0.0519042	0.0388598	-0.417572	0.308668	0.757574	1	no
10019.g966	10019.g966	-	10019:0-161	Ovary	Testes	NOTEST	0	0	0	0	1	1	no
10022.g967	10022.g967	-	10022:0-195	Ovary	Testes	NOTEST	0	0.199905	1.79769e+308	1.79769e+308	0.264945	1	no
10025.g968	10025.g968	-	10025:0-196	Ovary	Testes	OK	2.52757	8.49638	1.7491	-1.59091	0.11163	0.171128	no
10031.g969	10031.g969	-	10031:2-129	Ovary	Testes	NOTEST	0	0	0	0	1	1	no
10033.g970	10033.g970	-	10033:105-3109	Ovary	Testes	OK	0.0563173	0.304753	2.43599	-2.29717	0.0216091	0.0396213	yes
10038.g971	10038.g971	-	10038:1335-4305	Ovary	Testes	OK	0.0155052	0.412539	4.73371	-2.59778	0.00938283	0.0188209	yes
10043.g972	10043.g972	-	10043:0-198	Ovary	Testes	NOTEST	0	0	0	0	1	1	no
10045.g973	10045.g973	-	10045:24-129	Ovary	Testes	NOTEST	0	0	0	0	1	1	no
10052.g974	10052.g974	-	10052:0-605	Ovary	Testes	OK	8.69522	3.65846	-1.24899	1.87463	0.0608436	0.100184	no
10053.g975	10053.g975	-	10053:24-196	Ovary	Testes	NOTEST	0	0	0	0	1	1	no
10058.g976	10058.g976	-	10058:0-226	Ovary	Testes	OK	3.67383	25.2002	2.77808	-2.90721	0.0036467	0.00815858	yes
10062.g977	10062.g977	-	10062:0-205	Ovary	Testes	NOTEST	0	0	0	0	1	1	no
10070.g978	10070.g978	-	10070:1385-3707	Ovary	Testes	OK	0.0520304	0.498978	3.26155	-3.12026	0.00180692	0.00436651	yes
10071.g979	10071.g979	-	10071:18-1183	Ovary	Testes	NOTEST	0	0.0504276	1.79769e+308	1.79769e+308	0.118875	1	no
10086.g980	10086.g980	-	10086:9-875	Ovary	Testes	OK	0.644332	2.74879	2.09292	-2.60063	0.00930536	0.0186948	yes
10087.g981	10087.g981	-	10087:1648-2377	Ovary	Testes	OK	0.121869	0.576774	2.24268	-1.79506	0.0726437	0.117068	no
10088.g982	10088.g982	-	10088:0-174	Ovary	Testes	OK	0.289224	1.64238	2.50553	-0.923603	0.355693	0.455797	no
10123.g983	10123.g983	-	10123:0-597	Ovary	Testes	OK	0.549327	0.734986	0.420051	-0.393042	0.694288	0.782644	no
10125.g984	10125.g984	-	10125:0-129	Ovary	Testes	NOTEST	0	0	0	0	1	1	no
10127.g985	10127.g985	-	10127:0-525	Ovary	Testes	NOTEST	0	0.0183784	1.79769e+308	1.79769e+308	0.308595	1	no
10133.g986	10133.g986	-	10133:0-206	Ovary	Testes	NOTEST	0	0	0	0	1	1	no
10144.g987	10144.g987	-	10144:1715-4026	Ovary	Testes	NOTEST	0.101054	0.240008	1.24797	-1.26248	0.206775	1	no
10165.g988	10165.g988	-	10165:743-3121	Ovary	Testes	OK	0.0399421	0.383393	3.26284	-2.68704	0.00720873	0.0149195	yes
10169.g989	10169.g989	-	10169:3-133	Ovary	Testes	NOTEST	0	0	0	0	1	1	no
10170.g990	10170.g990	-	10170:1140-3012	Ovary	Testes	OK	0.0694164	1.29064	4.21667	-3.80789	0.000140157	0.000439472	yes
10170.g991	10170.g991	-	10170:3014-8155	Ovary	Testes	NOTEST	0.0553498	0.226861	2.03516	-2.14315	0.032101	1	no
10179.g992	10179.g992	-	10179:1424-3561	Ovary	Testes	OK	0.12898	0.323327	1.32585	-1.38874	0.164913	0.239758	no
10190.g993	10190.g993	-	10190:0-197	Ovary	Testes	NOTEST	0	0	0	0	1	1	no
10191.g994	10191.g994	-	10191:0-889	Ovary	Testes	OK	0.0127657	1.5262	6.90153	-2.46394	0.013742	0.0264044	yes
10195.g995	10195.g995	-	10195:17-232	Ovary	Testes	NOTEST	0.161117	0	-1.79769e+308	-1.79769e+308	0.280397	1	no
10199.g996	10199.g996	-	10199:95-1168	Ovary	Testes	OK	0.268992	2.52809	3.23242	-3.31148	0.000928038	0.00239919	yes
10203.g997	10203.g997	-	10203:13-129	Ovary	Testes	NOTEST	0	0	0	0	1	1	no
10212.g998	10212.g998	-	10212:13-130	Ovary	Testes	NOTEST	0	0	0	0	1	1	no
10213.g999	10213.g999	-	10213:11-157	Ovary	Testes	NOTEST	0	0	0	0	1	1	no
10214.g1000	10214.g1000	-	10214:0-175	Ovary	Testes	NOTEST	0	0	0	0	1	1	no
10219.g1001	10219.g1001	-	10219:0-196	Ovary	Testes	NOTEST	0	0	0	0	1	1	no
1023.g101	1023.g101	-	1023:424-1215	Ovary	Testes	NOTEST	0.019832	0	-1.79769e+308	-1.79769e+308	0.299599	1	no
1024.g102	1024.g102	-	1024:889-1515	Ovary	Testes	NOTEST	0.0883198	0	-1.79769e+308	-1.79769e+308	0.1291	1	no
10268.g1002	10268.g1002	-	10268:0-277	Ovary	Testes	NOTEST	0	0	0	0	1	1	no
10279.g1003	10279.g1003	-	10279:10-275	Ovary	Testes	OK	4.93995	11.5224	1.22188	-1.44152	0.149439	0.220268	no
10280.g1004	10280.g1004	-	10280:1685-4382	Ovary	Testes	NOTEST	0.17359	0.243629	0.489001	-0.557238	0.577365	1	no
10280.g1005	10280.g1005	-	10280:4588-12035	Ovary	Testes	NOTEST	0.0453588	0.107672	1.24719	-1.20931	0.226545	1	no
10290.g1006	10290.g1006	-	10290:0-168	Ovary	Testes	OK	17.4998	202.954	3.53574	-4.26845	1.96839e-05	8.156e-05	yes
10295.g1007	10295.g1007	-	10295:550-2487	Ovary	Testes	NOTEST	0	0.0464057	1.79769e+308	1.79769e+308	0.075077	1	no
10335.g1008	10335.g1008	-	10335:0-197	Ovary	Testes	NOTEST	0	0	0	0	1	1	no
10346.g1009	10346.g1009	-	10346:0-275	Ovary	Testes	NOTEST	0	0	0	0	1	1	no
10351.g1010	10351.g1010	-	10351:0-180	Ovary	Testes	NOTEST	0	0	0	0	1	1	no
10353.g1011	10353.g1011	-	10353:0-129	Ovary	Testes	NOTEST	0	0	0	0	1	1	no
10359.g1012	10359.g1012	-	10359:19-725	Ovary	Testes	OK	0.0869524	3.50173	5.3317	-3.98214	6.82977e-05	0.000236177	yes
10361.g1013	10361.g1013	-	10361:0-255	Ovary	Testes	NOTEST	0	0	0	0	1	1	no
10363.g1014	10363.g1014	-	10363:7-215	Ovary	Testes	NOTEST	0	0	0	0	1	1	no
10369.g1015	10369.g1015	-	10369:8-506	Ovary	Testes	NOTEST	0.181821	0	-1.79769e+308	-1.79769e+308	0.13537	1	no
10372.g1016	10372.g1016	-	10372:1353-19235	Ovary	Testes	OK	0.0273092	0.76918	4.81586	-4.99624	5.84578e-07	3.30506e-06	yes
10372.g1017	10372.g1017	-	10372:19282-21629	Ovary	Testes	OK	0.139698	2.83219	4.34154	-5.23132	1.68308e-07	1.03454e-06	yes
10373.g1018	10373.g1018	-	10373:4-129	Ovary	Testes	OK	0	3.28756	1.79769e+308	1.79769e+308	0.134702	0.201481	no
10379.g1019	10379.g1019	-	10379:0-981	Ovary	Testes	OK	0.14219	1.568	3.46304	-3.11885	0.00181555	0.00438323	yes
1038.g103	1038.g103	-	1038:0-222	Ovary	Testes	NOTEST	0	0	0	0	1	1	no
10398.g1020	10398.g1020	-	10398:0-129	Ovary	Testes	OK	2.26222	1.8337	-0.302982	0.0964745	0.923144	0.958981	no
10400.g1021	10400.g1021	-	10400:20-219	Ovary	Testes	NOTEST	0	0	0	0	1	1	no
10406.g1022	10406.g1022	-	10406:0-404	Ovary	Testes	OK	0.0436918	29.3725	9.39289	-3.73835	0.000185231	0.000564698	yes
10441.g1023	10441.g1023	-	10441:0-232	Ovary	Testes	NOTEST	0	0	0	0	1	1	no
10463.g1024	10463.g1024	-	10463:2752-8145	Ovary	Testes	NOTEST	0.0212271	0.0575462	1.43881	-1.11798	0.263574	1	no
10469.g1025	10469.g1025	-	10469:0-204	Ovary	Testes	NOTEST	0	0	0	0	1	1	no
1047.g104	1047.g104	-	1047:1-185	Ovary	Testes	NOTEST	0	0	0	0	1	1	no
10479.g1026	10479.g1026	-	10479:0-201	Ovary	Testes	NOTEST	0	0	0	0	1	1	no
10487.g1027	10487.g1027	-	10487:0-175	Ovary	Testes	NOTEST	0	0	0	0	1	1	no
10515.g1028	10515.g1028	-	10515:0-319	Ovary	Testes	OK	1.70112	7.98152	2.23018	-2.17609	0.0295487	0.0523025	no
10557.g1029	10557.g1029	-	10557:86-18272	Ovary	Testes	OK	0.105709	0.423862	2.0035	-2.68532	0.007246	0.0149755	yes
10558.g1030	10558.g1030	-	10558:0-194	Ovary	Testes	OK	389.989	1252.2	1.68296	-3.59397	0.000325681	0.000939115	yes
1056.g105	1056.g105	-	1056:9-134	Ovary	Testes	NOTEST	0	0	0	0	1	1	no
10583.g1031	10583.g1031	-	10583:145-3018	Ovary	Testes	OK	0.0919843	0.635727	2.78895	-3.08623	0.00202712	0.00483914	yes
10589.g1032	10589.g1032	-	10589:0-342	Ovary	Testes	OK	0.288818	15.3519	5.73211	-4.57908	4.67024e-06	2.22249e-05	yes
10591.g1033	10591.g1033	-	10591:0-400	Ovary	Testes	OK	0.256739	4.48459	4.1266	-3.29832	0.000972652	0.0025044	yes
10606.g1034	10606.g1034	-	10606:7-336	Ovary	Testes	NOTEST	0	0	0	0	1	1	no
10631.g1035	10631.g1035	-	10631:0-207	Ovary	Testes	NOTEST	0	0	0	0	1	1	no
1064.g106	1064.g106	-	1064:15-194	Ovary	Testes	NOTEST	0	0	0	0	1	1	no
10644.g1036	10644.g1036	-	10644:0-389	Ovary	Testes	OK	0.137126	6.01841	5.45581	-3.41747	0.000632054	0.00169576	yes
10649.g1037	10649.g1037	-	10649:98-1037	Ovary	Testes	OK	0.228582	3.21009	3.81183	-4.0682	4.73772e-05	0.0001721	yes
10652.g1038	10652.g1038	-	10652:0-140	Ovary	Testes	NOTEST	0	0	0	0	1	1	no
10656.g1039	10656.g1039	-	10656:10-129	Ovary	Testes	OK	0	0.74391	1.79769e+308	1.79769e+308	0.308595	0.403848	no
10668.g1040	10668.g1040	-	10668:0-273	Ovary	Testes	NOTEST	0	0	0	0	1	1	no
10674.g1041	10674.g1041	-	10674:0-957	Ovary	Testes	NOTEST	0.0340074	0.0755728	1.15202	-0.624162	0.532521	1	no
10691.g1042	10691.g1042	-	10691:10-131	Ovary	Testes	NOTEST	0	0	0	0	1	1	no
10705.g1043	10705.g1043	-	10705:0-201	Ovary	Testes	NOTEST	0	0	0	0	1	1	no
10708.g1044	10708.g1044	-	10708:0-253	Ovary	Testes	NOTEST	0	0	0	0	1	1	no
10716.g1045	10716.g1045	-	10716:12-166	Ovary	Testes	NOTEST	0	0	0	0	1	1	no
10744.g1046	10744.g1046	-	10744:0-1032	Ovary	Testes	OK	0.827518	1.5871	0.939534	-1.03723	0.299629	0.394285	no
10748.g1047	10748.g1047	-	10748:0-281	Ovary	Testes	NOTEST	0	0	0	0	1	1	no
10749.g1048	10749.g1048	-	10749:115-1105	Ovary	Testes	OK	1.53548	5.24062	1.77105	-2.4991	0.012451	0.0241507	yes
1075.g107	1075.g107	-	1075:0-552	Ovary	Testes	OK	0.834922	2.02914	1.28116	-1.37458	0.169262	0.245452	no
10753.g1049	10753.g1049	-	10753:7-129	Ovary	Testes	NOTEST	0	0	0	0	1	1	no
10779.g1050	10779.g1050	-	10779:36-341	Ovary	Testes	OK	0.159304	2.40254	3.91471	-1.90698	0.0565236	0.0938266	no
108.g12	108.g12	-	108:16-760	Ovary	Testes	NOTEST	0	0	0	0	1	1	no
10817.g1051	10817.g1051	-	10817:9-129	Ovary	Testes	NOTEST	0	0	0	0	1	1	no
1082.g108	1082.g108	-	1082:0-241	Ovary	Testes	NOTEST	0	0	0	0	1	1	no
10830.g1052	10830.g1052	-	10830:2-129	Ovary	Testes	NOTEST	0	0	0	0	1	1	no
10834.g1053	10834.g1053	-	10834:0-1558	Ovary	Testes	OK	0	55.7536	1.79769e+308	1.79769e+308	1.86788e-05	7.79007e-05	yes
10836.g1054	10836.g1054	-	10836:21-130	Ovary	Testes	NOTEST	0	0	0	0	1	1	no
10875.g1055	10875.g1055	-	10875:0-2889	Ovary	Testes	NOTEST	0.0618057	0.1479	1.25881	-1.12536	0.260435	1	no
1088.g109	1088.g109	-	1088:0-471	Ovary	Testes	OK	0.0351909	1.89418	5.75023	-2.38693	0.0169899	0.031872	yes
10882.g1056	10882.g1056	-	10882:44-1164	Ovary	Testes	NOTEST	0	0	0	0	1	1	no
10890.g1057	10890.g1057	-	10890:0-129	Ovary	Testes	NOTEST	0	0	0	0	1	1	no
10903.g1058	10903.g1058	-	10903:427-2666	Ovary	Testes	NOTEST	0.173051	0.243925	0.495245	-0.55432	0.57936	1	no
10903.g1059	10903.g1059	-	10903:3355-6388	Ovary	Testes	OK	0.345618	0.65529	0.922953	-1.19275	0.232967	0.321158	no
10903.g1060	10903.g1060	-	10903:9687-11815	Ovary	Testes	NOTEST	0.138045	0.230702	0.740888	-0.747305	0.454879	1	no
10919.g1061	10919.g1061	-	10919:0-765	Ovary	Testes	NOTEST	0	0.0379635	1.79769e+308	1.79769e+308	0.175703	1	no
10966.g1062	10966.g1062	-	10966:0-1036	Ovary	Testes	OK	0.00965088	0.847425	6.45628	-2.29337	0.0218268	0.0399487	yes
10981.g1063	10981.g1063	-	10981:3-210	Ovary	Testes	NOTEST	0	0	0	0	1	1	no
10986.g1064	10986.g1064	-	10986:0-227	Ovary	Testes	NOTEST	0	0	0	0	1	1	no
11000.g1065	11000.g1065	-	11000:10-255	Ovary	Testes	OK	0.228998	0.674761	1.55904	-0.770721	0.440872	0.544735	no
11010.g1066	11010.g1066	-	11010:16-233	Ovary	Testes	NOTEST	0	0	0	0	1	1	no
11011.g1067	11011.g1067	-	11011:25-191	Ovary	Testes	NOTEST	0	0	0	0	1	1	no
11016.g1068	11016.g1068	-	11016:0-280	Ovary	Testes	NOTEST	0	0.0549873	1.79769e+308	1.79769e+308	0.308595	1	no
11028.g1069	11028.g1069	-	11028:0-245	Ovary	Testes	NOTEST	0	0.227245	1.79769e+308	1.79769e+308	0.196381	1	no
11032.g1070	11032.g1070	-	11032:742-1456	Ovary	Testes	OK	0.609057	0.32734	-0.895789	0.841036	0.400328	0.503649	no
11068.g1071	11068.g1071	-	11068:0-208	Ovary	Testes	NOTEST	0	0	0	0	1	1	no
1108.g110	1108.g110	-	1108:0-129	Ovary	Testes	OK	0	0.744929	1.79769e+308	1.79769e+308	0.271858	0.363533	no
11104.g1072	11104.g1072	-	11104:0-162	Ovary	Testes	OK	0.764295	1.11716	0.547636	-0.180712	0.856594	0.91295	no
11106.g1073	11106.g1073	-	11106:10-129	Ovary	Testes	NOTEST	0	0	0	0	1	1	no
11117.g1074	11117.g1074	-	11117:0-522	Ovary	Testes	OK	0.115956	2.23788	4.27048	-2.88361	0.00393149	0.00870052	yes
1112.g111	1112.g111	-	1112:0-167	Ovary	Testes	NOTEST	0	0	0	0	1	1	no
11120.g1075	11120.g1075	-	11120:0-1675	Ovary	Testes	NOTEST	0.0950404	0.129277	0.443856	-0.389087	0.697212	1	no
11120.g1076	11120.g1076	-	11120:2965-10973	Ovary	Testes	OK	0.317475	0.195627	-0.698535	0.924885	0.355026	0.45517	no
11120.g1077	11120.g1077	-	11120:11145-14107	Ovary	Testes	NOTEST	0.0645519	0.0293509	-1.13705	0.918944	0.358125	1	no
11128.g1078	11128.g1078	-	11128:0-139	Ovary	Testes	NOTEST	0	0	0	0	1	1	no
11148.g1079	11148.g1079	-	11148:21-198	Ovary	Testes	OK	44.5877	22.3457	-0.996648	1.13635	0.255812	0.346208	no
11149.g1080	11149.g1080	-	11149:13-1103	Ovary	Testes	NOTEST	0	0.0425155	1.79769e+308	1.79769e+308	0.112572	1	no
11154.g1081	11154.g1081	-	11154:153-1167	Ovary	Testes	NOTEST	0	0	0	0	1	1	no
1116.g112	1116.g112	-	1116:17-147	Ovary	Testes	NOTEST	0	0	0	0	1	1	no
11160.g1082	11160.g1082	-	11160:1-129	Ovary	Testes	NOTEST	0	0	0	0	1	1	no
11172.g1083	11172.g1083	-	11172:0-232	Ovary	Testes	NOTEST	0	0.212178	1.79769e+308	1.79769e+308	0.211054	1	no
11177.g1084	11177.g1084	-	11177:7215-20092	Ovary	Testes	OK	0.564666	0.449412	-0.329358	0.515837	0.605968	0.703568	no
112.g13	112.g13	-	112:0-1047	Ovary	Testes	OK	0.0133641	4.64828	8.44218	-3.56018	0.000370596	0.00105541	yes
11210.g1085	11210.g1085	-	11210:23-233	Ovary	Testes	NOTEST	0	0	0	0	1	1	no
11222.g1086	11222.g1086	-	11222:0-240	Ovary	Testes	NOTEST	0	0	0	0	1	1	no
11237.g1087	11237.g1087	-	11237:0-1762	Ovary	Testes	OK	0.457227	1.83236	2.00272	-2.60629	0.00915295	0.0184249	yes
11245.g1088	11245.g1088	-	11245:0-257	Ovary	Testes	NOTEST	0.132735	0.199661	0.589008	-0.183864	0.85412	1	no
11249.g1089	11249.g1089	-	11249:3-2578	Ovary	Testes	OK	0.0970906	0.428629	2.14232	-2.17717	0.0294678	0.0521905	no
11275.g1090	11275.g1090	-	11275:0-327	Ovary	Testes	OK	0.0662227	0.260677	1.97687	-0.656754	0.511339	0.61428	no
11278.g1091	11278.g1091	-	11278:0-306	Ovary	Testes	NOTEST	0	0	0	0	1	1	no
11281.g1092	11281.g1092	-	11281:315-3873	Ovary	Testes	NOTEST	0.0780746	0.160893	1.04317	-1.02516	0.305289	1	no
11284.g1093	11284.g1093	-	11284:0-182	Ovary	Testes	NOTEST	0	0.156539	1.79769e+308	1.79769e+308	0.308595	1	no
11298.g1094	11298.g1094	-	11298:244-995	Ovary	Testes	OK	0.470341	0.242551	-0.955421	0.882459	0.377529	0.479093	no
11308.g1095	11308.g1095	-	11308:0-1285	Ovary	Testes	NOTEST	0	0.00611199	1.79769e+308	1.79769e+308	0.308595	1	no
11308.g1096	11308.g1096	-	11308:1368-20535	Ovary	Testes	OK	0.0289069	6.28976	7.76545	-2.29036	0.0220002	0.04023	yes
11308.g1097	11308.g1097	-	11308:1368-20535	Ovary	Testes	OK	0.963813	1.22728	0.348637	-0.387506	0.698382	0.785644	no
11312.g1098	11312.g1098	-	11312:1385-7038	Ovary	Testes	OK	0.0345204	0.743761	4.42932	-4.69998	2.60185e-06	1.30565e-05	yes
11312.g1099	11312.g1099	-	11312:7581-8115	Ovary	Testes	OK	0	0.960947	1.79769e+308	1.79769e+308	0.0184879	0.0344545	yes
11329.g1100	11329.g1100	-	11329:0-278	Ovary	Testes	NOTEST	0	0	0	0	1	1	no
11337.g1101	11337.g1101	-	11337:18-129	Ovary	Testes	NOTEST	0	0	0	0	1	1	no
1134.g113	1134.g113	-	1134:0-129	Ovary	Testes	NOTEST	0	0	0	0	1	1	no
11343.g1102	11343.g1102	-	11343:14-201	Ovary	Testes	OK	0	1.33237	1.79769e+308	1.79769e+308	0.0945904	0.148298	no
11370.g1103	11370.g1103	-	11370:4785-35082	Ovary	Testes	OK	0.033514	1.65501	5.62593	-5.98526	2.16048e-09	1.85428e-08	yes
11370.g1104	11370.g1104	-	11370:35098-36915	Ovary	Testes	NOTEST	0.0796071	0.0277997	-1.51783	1.06678	0.28607	1	no
11384.g1105	11384.g1105	-	11384:0-645	Ovary	Testes	OK	0.468239	2.85281	2.60707	-2.86454	0.00417614	0.0091902	yes
11387.g1106	11387.g1106	-	11387:1535-2430	Ovary	Testes	OK	0.0275343	2.21472	6.32975	-3.31231	0.00092528	0.00239327	yes
11387.g1107	11387.g1107	-	11387:3025-3504	Ovary	Testes	OK	0.0386178	3.46741	6.48845	-2.3146	0.0206346	0.0380254	yes
11399.g1108	11399.g1108	-	11399:0-1348	Ovary	Testes	NOTEST	0	0.0835563	1.79769e+308	1.79769e+308	0.0487861	1	no
11401.g1109	11401.g1109	-	11401:3-129	Ovary	Testes	NOTEST	0	0	0	0	1	1	no
11423.g1110	11423.g1110	-	11423:10-1096	Ovary	Testes	OK	0.746163	26.5835	5.1549	-7.50627	6.08402e-14	1.08158e-12	yes
11427.g1111	11427.g1111	-	11427:0-198	Ovary	Testes	NOTEST	0	0	0	0	1	1	no
11429.g1112	11429.g1112	-	11429:0-269	Ovary	Testes	NOTEST	0	0	0	0	1	1	no
11441.g1113	11441.g1113	-	11441:0-197	Ovary	Testes	NOTEST	0	0	0	0	1	1	no
11442.g1114	11442.g1114	-	11442:0-130	Ovary	Testes	OK	0	2.44055	1.79769e+308	1.79769e+308	0.136517	0.203659	no
1146.g114	1146.g114	-	1146:0-584	Ovary	Testes	OK	0.444142	0.392978	-0.176573	0.144519	0.88509	0.934256	no
11461.g1115	11461.g1115	-	11461:0-1072	Ovary	Testes	NOTEST	0.00924869	0.0430203	2.2177	-0.717564	0.473026	1	no
11478.g1116	11478.g1116	-	11478:0-605	Ovary	Testes	NOTEST	0	0.0221695	1.79769e+308	1.79769e+308	0.271858	1	no
11485.g1117	11485.g1117	-	11485:9-152	Ovary	Testes	NOTEST	0	0	0	0	1	1	no
11486.g1118	11486.g1118	-	11486:0-210	Ovary	Testes	NOTEST	0	0	0	0	1	1	no
11497.g1119	11497.g1119	-	11497:0-199	Ovary	Testes	NOTEST	0	0	0	0	1	1	no
11499.g1120	11499.g1120	-	11499:2-1195	Ovary	Testes	OK	0	2.97417	1.79769e+308	1.79769e+308	0.000956544	0.00246416	yes
11508.g1121	11508.g1121	-	11508:0-532	Ovary	Testes	OK	3.29065	11.5732	1.81435	-2.57935	0.00989862	0.0197355	yes
1152.g115	1152.g115	-	1152:7-1163	Ovary	Testes	NOTEST	0.156502	0.179503	0.19783	-0.164607	0.869253	1	no
11524.g1122	11524.g1122	-	11524:0-930	Ovary	Testes	OK	0.888259	9.94632	3.48511	-4.66213	3.12946e-06	1.53795e-05	yes
11527.g1123	11527.g1123	-	11527:1795-4609	Ovary	Testes	NOTEST	0.017539	0.143632	3.03374	-2.18512	0.0288803	1	no
11538.g1124	11538.g1124	-	11538:0-1069	Ovary	Testes	OK	0.215236	1.7916	3.05726	-3.35178	0.000802925	0.00210665	yes
11547.g1125	11547.g1125	-	11547:0-204	Ovary	Testes	NOTEST	0	0	0	0	1	1	no
11558.g1126	11558.g1126	-	11558:0-129	Ovary	Testes	OK	5.18382	10.4266	1.00818	-0.652601	0.514014	0.616985	no
11563.g1127	11563.g1127	-	11563:0-739	Ovary	Testes	OK	8.57696	1.97684	-2.11727	3.00053	0.0026951	0.00624056	yes
11576.g1128	11576.g1128	-	11576:5-136	Ovary	Testes	NOTEST	0	0	0	0	1	1	no
11578.g1129	11578.g1129	-	11578:1-3100	Ovary	Testes	OK	0.0890544	0.491053	2.46312	-2.3897	0.0168622	0.0316557	yes
11593.g1130	11593.g1130	-	11593:0-142	Ovary	Testes	NOTEST	0	0	0	0	1	1	no
11604.g1131	11604.g1131	-	11604:0-196	Ovary	Testes	NOTEST	0	0	0	0	1	1	no
11615.g1132	11615.g1132	-	11615:117-1500	Ovary	Testes	NOTEST	0.0955914	0.200301	1.06722	-0.913811	0.360816	1	no
11615.g1133	11615.g1133	-	11615:5015-9028	Ovary	Testes	OK	0.0489519	0.343242	2.80979	-2.77393	0.00553841	0.011829	yes
11640.g1134	11640.g1134	-	11640:0-143	Ovary	Testes	NOTEST	0	0	0	0	1	1	no
11644.g1135	11644.g1135	-	11644:0-129	Ovary	Testes	OK	23.8851	13.1795	-0.857808	0.753332	0.45125	0.555343	no
11673.g1136	11673.g1136	-	11673:0-129	Ovary	Testes	NOTEST	0	0	0	0	1	1	no
11681.g1137	11681.g1137	-	11681:0-154	Ovary	Testes	NOTEST	0	0	0	0	1	1	no
11683.g1138	11683.g1138	-	11683:0-395	Ovary	Testes	NOTEST	0.17209	0.073665	-1.22411	0.538855	0.589987	1	no
11687.g1139	11687.g1139	-	11687:14-129	Ovary	Testes	OK	0	0.882639	1.79769e+308	1.79769e+308	0.308595	0.403848	no
11689.g1140	11689.g1140	-	11689:8-129	Ovary	Testes	NOTEST	0	0	0	0	1	1	no
[truncated: 11,016 more rows]
