# Supplementary material for: Revised Annotations, Sex-Biased Expression, and Lineage-Specific Genes in the Drosophila melanogaster Group
Source: G3 (Bethesda). 2014 Oct 1;4(12):2345–51. doi: 10.1534/g3.114.013532 (PMC4267930; doi:10.1534/g3.114.013532)
Supplement: Supporting Information [file supp_g3.114.013532_FileS1.zip › GFF/Cuffdiff_Output/DyakCarcass.expdiff]

test_id	gene_id	gene	locus	sample_1	sample_2	status	value_1	value_2	log2(fold_change)	test_stat	p_value	q_value	significant
	-	-	5:1340265-1371467	FemaleCarcass	MaleCarcass	OK	6.26621	11.7825	0.910982	-0.63096	0.528067	0.999832	no
0.g1001	0.g1001	-	0:12322667-12329413	FemaleCarcass	MaleCarcass	OK	5.546	7.67077	0.467923	-0.982392	0.325907	0.999832	no
0.g1006	0.g1006	-	0:12428643-12440357	FemaleCarcass	MaleCarcass	OK	2.04999	1.9232	-0.0921058	0.124308	0.901072	0.999832	no
0.g1007	0.g1007	-	0:12442438-12448201	FemaleCarcass	MaleCarcass	OK	0.978812	1.21111	0.307228	-0.240609	0.809858	0.999832	no
0.g1008	0.g1008	-	0:12442438-12448201	FemaleCarcass	MaleCarcass	NOTEST	0.0260482	0.108235	2.05491	-0.183127	0.854698	1	no
0.g1009	0.g1009	-	0:12442438-12448201	FemaleCarcass	MaleCarcass	OK	1.29995	1.24425	-0.0631799	0.074219	0.940836	0.999832	no
0.g1016	0.g1016	-	0:12526797-12537581	FemaleCarcass	MaleCarcass	OK	0.959502	1.84234	0.941184	-1.4191	0.15587	0.733684	no
0.g1033	0.g1033	-	0:12756055-12809803	FemaleCarcass	MaleCarcass	OK	10.0663	12.0127	0.255016	-0.415366	0.677874	0.999832	no
0.g1034	0.g1034	-	0:12809803-12819293	FemaleCarcass	MaleCarcass	OK	0.532536	0.482225	-0.143172	0.0362592	0.971076	0.999832	no
0.g1041	0.g1041	-	0:12848935-12871473	FemaleCarcass	MaleCarcass	OK	20.8161	17.008	-0.291494	0.514556	0.606863	0.999832	no
0.g1043	0.g1043	-	0:12873339-12892574	FemaleCarcass	MaleCarcass	OK	2.23438	3.03641	0.442493	-0.48086	0.630616	0.999832	no
0.g1045	0.g1045	-	0:12912851-12924497	FemaleCarcass	MaleCarcass	OK	5.76529	5.07618	-0.183648	0.214614	0.830068	0.999832	no
0.g1047	0.g1047	-	0:12912851-12924497	FemaleCarcass	MaleCarcass	OK	0.555302	0.337273	-0.719354	0.107116	0.914697	0.999832	no
0.g1048	0.g1048	-	0:12924543-12926513	FemaleCarcass	MaleCarcass	OK	3.37439	2.60296	-0.37447	0.628576	0.529626	0.999832	no
0.g1049	0.g1049	-	0:12926514-12930283	FemaleCarcass	MaleCarcass	OK	7.71317	4.04994	-0.929425	1.89247	0.0584278	0.401877	no
0.g1050	0.g1050	-	0:12930383-12937773	FemaleCarcass	MaleCarcass	OK	1.58283	3.26772	1.04578	-0.935855	0.349348	0.999832	no
0.g1052	0.g1052	-	0:12956603-12969630	FemaleCarcass	MaleCarcass	NOTEST	0.123729	0.0513379	-1.26909	0.115081	0.908381	1	no
0.g1056	0.g1056	-	0:13033732-13038273	FemaleCarcass	MaleCarcass	NOTEST	0.0115449	0	-1.79769e+308	-1.79769e+308	0.144982	1	no
0.g1058	0.g1058	-	0:13043087-13083761	FemaleCarcass	MaleCarcass	OK	0.445895	0.640894	0.523384	-0.441836	0.658608	0.999832	no
0.g1064	0.g1064	-	0:13105197-13110741	FemaleCarcass	MaleCarcass	NOTEST	0.0626613	0.0767448	0.292496	-0.299683	0.764419	1	no
0.g107	0.g107	-	0:1279387-1282781	FemaleCarcass	MaleCarcass	OK	0.530015	0.340448	-0.638598	0.930981	0.351863	0.999832	no
0.g1070	0.g1070	-	0:13137037-13138409	FemaleCarcass	MaleCarcass	NOTEST	0.0288104	0.039213	0.444741	-0.252211	0.800878	1	no
0.g1072	0.g1072	-	0:13165040-13166137	FemaleCarcass	MaleCarcass	OK	0.0236843	4.54795	7.58514	-4.83368	1.34031e-06	5.28833e-05	yes
0.g1075	0.g1075	-	0:13292116-13330660	FemaleCarcass	MaleCarcass	OK	1.13283	0.976092	-0.214844	0.362517	0.716966	0.999832	no
0.g1077	0.g1077	-	0:13368266-13373520	FemaleCarcass	MaleCarcass	NOTEST	0.0413131	0.0695563	0.751583	-0.693404	0.488056	1	no
0.g1078	0.g1078	-	0:13391524-13397976	FemaleCarcass	MaleCarcass	NOTEST	0.0819583	0.0167977	-2.28662	1.65703	0.097514	1	no
0.g1086	0.g1086	-	0:13478516-13504306	FemaleCarcass	MaleCarcass	OK	0.153557	0.352931	1.20061	-1.11486	0.264912	0.923562	no
0.g1092	0.g1092	-	0:13530722-13534590	FemaleCarcass	MaleCarcass	NOTEST	0.0066636	0.0770769	3.53193	-0.839136	0.401393	1	no
0.g1094	0.g1094	-	0:13534831-13535726	FemaleCarcass	MaleCarcass	NOTEST	0.0629249	0.0202493	-1.63576	0.643795	0.519708	1	no
0.g1100	0.g1100	-	0:13554346-13570226	FemaleCarcass	MaleCarcass	OK	2.80514	9.37947	1.74143	-2.59188	0.00954532	0.102171	no
0.g1108	0.g1108	-	0:13627176-13725976	FemaleCarcass	MaleCarcass	OK	3.7731	4.72831	0.325573	-0.545708	0.585267	0.999832	no
0.g1110	0.g1110	-	0:13848591-13900196	FemaleCarcass	MaleCarcass	OK	0.961027	1.90541	0.987456	-1.6104	0.107312	0.589027	no
0.g1122	0.g1122	-	0:14045146-14052850	FemaleCarcass	MaleCarcass	OK	11.5667	10.0662	-0.200458	0.373432	0.708827	0.999832	no
0.g1133	0.g1133	-	0:14112036-14117055	FemaleCarcass	MaleCarcass	OK	0.0353043	0.677102	4.26146	-0.979644	0.327262	0.999832	no
0.g1135	0.g1135	-	0:14123738-14133456	FemaleCarcass	MaleCarcass	OK	1.39405	1.925	0.465574	-0.643147	0.520129	0.999832	no
0.g1136	0.g1136	-	0:14133556-14154580	FemaleCarcass	MaleCarcass	OK	7.26085	8.11171	0.159869	-0.282246	0.777755	0.999832	no
0.g1138	0.g1138	-	0:14167226-14169164	FemaleCarcass	MaleCarcass	NOTEST	0.0268062	0.0342309	0.352733	-0.235126	0.814111	1	no
0.g1139	0.g1139	-	0:14169168-14192396	FemaleCarcass	MaleCarcass	NOTEST	0.16317	0.0788523	-1.04915	1.04074	0.297995	1	no
0.g1143	0.g1143	-	0:14279220-14323908	FemaleCarcass	MaleCarcass	OK	36.908	42.8859	0.21657	-0.490571	0.62373	0.999832	no
0.g1146	0.g1146	-	0:14336210-14337981	FemaleCarcass	MaleCarcass	OK	0	0.441396	1.79769e+308	1.79769e+308	0.0213491	0.191735	no
0.g1147	0.g1147	-	0:14361150-14452299	FemaleCarcass	MaleCarcass	OK	7.47815	6.59452	-0.181413	0.172866	0.862757	0.999832	no
0.g1148	0.g1148	-	0:14361150-14452299	FemaleCarcass	MaleCarcass	OK	17.3503	23.6433	0.446465	-0.908609	0.363557	0.999832	no
0.g1149	0.g1149	-	0:14361150-14452299	FemaleCarcass	MaleCarcass	OK	1.18246	1.1635	-0.023321	0.0113525	0.990942	0.999832	no
0.g1153	0.g1153	-	0:14496328-14499479	FemaleCarcass	MaleCarcass	OK	0.278415	0.0528881	-2.39622	0.358706	0.719815	0.999832	no
0.g1155	0.g1155	-	0:14499496-14602700	FemaleCarcass	MaleCarcass	OK	31.2757	17.2324	-0.859917	2.11715	0.0342467	0.272051	no
0.g1159	0.g1159	-	0:14647040-14648130	FemaleCarcass	MaleCarcass	OK	0	1.27215	1.79769e+308	1.79769e+308	0.00559098	0.0672486	no
0.g1163	0.g1163	-	0:14709816-14713628	FemaleCarcass	MaleCarcass	OK	3.41972	3.3813	-0.0163	0.0168624	0.986546	0.999832	no
0.g1165	0.g1165	-	0:14753954-14783128	FemaleCarcass	MaleCarcass	OK	0.169513	0.772707	2.18852	-2.39746	0.0165091	0.156936	no
0.g1166	0.g1166	-	0:14783174-14828513	FemaleCarcass	MaleCarcass	OK	1.70214	0.915081	-0.895381	0.407525	0.683622	0.999832	no
0.g1167	0.g1167	-	0:14783174-14828513	FemaleCarcass	MaleCarcass	OK	32.0835	13.788	-1.21842	2.51296	0.0119722	0.122449	no
0.g1169	0.g1169	-	0:14828514-14837538	FemaleCarcass	MaleCarcass	OK	17.2277	17.8532	0.051451	-0.11231	0.910577	0.999832	no
0.g117	0.g117	-	0:1344736-1375646	FemaleCarcass	MaleCarcass	NOTEST	0.0309746	0.181272	2.549	-1.3181	0.18747	1	no
0.g1171	0.g1171	-	0:14842774-14844436	FemaleCarcass	MaleCarcass	OK	6.99192	5.29997	-0.399705	0.650572	0.515323	0.999832	no
0.g1185	0.g1185	-	0:15073685-15079935	FemaleCarcass	MaleCarcass	OK	6.75143	5.75896	-0.229386	0.371039	0.710608	0.999832	no
0.g1189	0.g1189	-	0:15113361-15139075	FemaleCarcass	MaleCarcass	OK	5.70217	7.74987	0.44266	-0.958839	0.33764	0.999832	no
0.g1191	0.g1191	-	0:15152821-15177105	FemaleCarcass	MaleCarcass	OK	6.82144	7.60288	0.156468	-0.276697	0.782013	0.999832	no
0.g1195	0.g1195	-	0:15194055-15199645	FemaleCarcass	MaleCarcass	OK	9.46976	11.1688	0.238069	-0.44643	0.655286	0.999832	no
0.g12	0.g12	-	0:166151-176778	FemaleCarcass	MaleCarcass	OK	12.7635	10.1959	-0.324045	0.769394	0.441659	0.999832	no
0.g120	0.g120	-	0:1386992-1395396	FemaleCarcass	MaleCarcass	NOTEST	0.00737744	0.124019	4.0713	-2.43592	0.0148541	1	no
0.g1205	0.g1205	-	0:15323070-15333157	FemaleCarcass	MaleCarcass	OK	1.18881	1.04212	-0.189993	0.270125	0.787064	0.999832	no
0.g1206	0.g1206	-	0:15347537-15360417	FemaleCarcass	MaleCarcass	NOTEST	0	0.0621081	1.79769e+308	1.79769e+308	0.0384893	1	no
0.g1207	0.g1207	-	0:15365327-15382265	FemaleCarcass	MaleCarcass	OK	1.57728	2.29565	0.541466	-0.460745	0.644981	0.999832	no
0.g1209	0.g1209	-	0:15382311-15390655	FemaleCarcass	MaleCarcass	OK	0.356881	0.691099	0.953449	-0.545587	0.58535	0.999832	no
0.g1214	0.g1214	-	0:15397982-15450335	FemaleCarcass	MaleCarcass	OK	1.4305	1.19019	-0.265335	0.146152	0.883801	0.999832	no
0.g1222	0.g1222	-	0:15651058-15651992	FemaleCarcass	MaleCarcass	OK	0.401268	0.439847	0.132436	-0.157734	0.874666	0.999832	no
0.g1223	0.g1223	-	0:15681463-15845785	FemaleCarcass	MaleCarcass	NOTEST	0.00617654	0.0746083	3.59447	-0.892866	0.371929	1	no
0.g1228	0.g1228	-	0:15888246-15926252	FemaleCarcass	MaleCarcass	OK	0.729177	0.514299	-0.503663	0.14759	0.882667	0.999832	no
0.g123	0.g123	-	0:1434449-1446106	FemaleCarcass	MaleCarcass	NOTEST	0.0388976	0.0245382	-0.664652	0.24411	0.807146	1	no
0.g1231	0.g1231	-	0:15926253-15949646	FemaleCarcass	MaleCarcass	NOTEST	0.144063	0.214081	0.571456	-0.563403	0.573161	1	no
0.g1235	0.g1235	-	0:15990616-15993898	FemaleCarcass	MaleCarcass	NOTEST	0.189015	0.0174403	-3.438	1.41757	0.156316	1	no
0.g1236	0.g1236	-	0:15993946-16004120	FemaleCarcass	MaleCarcass	OK	7.64368	10.2234	0.419539	-0.879811	0.378961	0.999832	no
0.g1238	0.g1238	-	0:16011807-16013426	FemaleCarcass	MaleCarcass	OK	0.888178	10.2611	3.5302	-5.8028	6.52182e-09	4.36176e-07	yes
0.g1239	0.g1239	-	0:16049760-16117104	FemaleCarcass	MaleCarcass	NOTEST	0.084539	0.0830785	-0.025143	0.00214499	0.998289	1	no
0.g1246	0.g1246	-	0:16172116-16185730	FemaleCarcass	MaleCarcass	NOTEST	0.0222785	0.0878328	1.97911	-0.131867	0.89509	1	no
0.g1247	0.g1247	-	0:16185776-16198350	FemaleCarcass	MaleCarcass	NOTEST	0.0302213	0.165965	2.45724	-2.61605	0.00889524	1	no
0.g1248	0.g1248	-	0:16198396-16202750	FemaleCarcass	MaleCarcass	OK	0	0.523548	1.79769e+308	1.79769e+308	0.0194676	0.179277	no
0.g1250	0.g1250	-	0:16214264-16298762	FemaleCarcass	MaleCarcass	OK	3.51614	5.27068	0.583995	-0.277176	0.781645	0.999832	no
0.g1251	0.g1251	-	0:16298763-16307024	FemaleCarcass	MaleCarcass	OK	0.284421	0.687667	1.27368	-1.17101	0.241593	0.891794	no
0.g1252	0.g1252	-	0:16307124-16322979	FemaleCarcass	MaleCarcass	OK	0.434087	0.442723	0.0284212	-0.0131307	0.989524	0.999832	no
0.g1253	0.g1253	-	0:16322980-16328814	FemaleCarcass	MaleCarcass	OK	6.13229	1.45194	-2.07845	3.41442	0.000639191	0.0115593	yes
0.g1254	0.g1254	-	0:16328914-16329379	FemaleCarcass	MaleCarcass	NOTEST	0.0364674	0.214976	2.5595	-0.875961	0.381051	1	no
0.g1255	0.g1255	-	0:16329434-16334923	FemaleCarcass	MaleCarcass	NOTEST	0.12614	0.282098	1.16118	-1.60546	0.108392	1	no
0.g1256	0.g1256	-	0:16334925-16369154	FemaleCarcass	MaleCarcass	OK	0.269249	0.527456	0.970113	-1.24547	0.212959	0.847701	no
0.g1257	0.g1257	-	0:16369254-16385477	FemaleCarcass	MaleCarcass	NOTEST	0	0.0042616	1.79769e+308	1.79769e+308	0.298406	1	no
0.g1264	0.g1264	-	0:16463111-16496475	FemaleCarcass	MaleCarcass	OK	0.863126	0.947825	0.135049	-0.123047	0.90207	0.999832	no
0.g1265	0.g1265	-	0:16463111-16496475	FemaleCarcass	MaleCarcass	OK	2.14602	2.49811	0.219175	-0.407347	0.683753	0.999832	no
0.g1266	0.g1266	-	0:16496521-16507945	FemaleCarcass	MaleCarcass	OK	0.823619	1.01426	0.30038	-0.500053	0.617038	0.999832	no
0.g127	0.g127	-	0:1472463-1483289	FemaleCarcass	MaleCarcass	OK	9.64713	9.21036	-0.0668417	0.102839	0.918091	0.999832	no
0.g1271	0.g1271	-	0:16533475-16549701	FemaleCarcass	MaleCarcass	OK	42.046	41.3063	-0.0256075	0.0436757	0.965163	0.999832	no
0.g1276	0.g1276	-	0:16594301-16604120	FemaleCarcass	MaleCarcass	OK	60.2765	159.486	1.40376	-3.40222	0.000668416	0.0119832	yes
0.g1278	0.g1278	-	0:16606496-16679734	FemaleCarcass	MaleCarcass	OK	1.21338	1.08093	-0.166759	0.0520783	0.958466	0.999832	no
0.g1279	0.g1279	-	0:16606496-16679734	FemaleCarcass	MaleCarcass	OK	0.75329	0.794982	0.0777179	-0.0274541	0.978098	0.999832	no
0.g128	0.g128	-	0:1472463-1483289	FemaleCarcass	MaleCarcass	OK	8.29995	7.75882	-0.0972646	0.164536	0.869309	0.999832	no
0.g1291	0.g1291	-	0:16756780-16757512	FemaleCarcass	MaleCarcass	OK	0	0.673715	1.79769e+308	1.79769e+308	0.0185788	0.172779	no
0.g1294	0.g1294	-	0:16832653-17020043	FemaleCarcass	MaleCarcass	OK	3.80714	6.83074	0.843334	-1.44237	0.149197	0.717454	no
0.g1296	0.g1296	-	0:17024200-17030893	FemaleCarcass	MaleCarcass	OK	16.976	12.8754	-0.398879	0.816782	0.414053	0.999832	no
0.g1299	0.g1299	-	0:17038013-17068797	FemaleCarcass	MaleCarcass	OK	23.7838	19.9036	-0.25695	0.467855	0.639889	0.999832	no
0.g1301	0.g1301	-	0:17086660-17107733	FemaleCarcass	MaleCarcass	OK	5.45178	5.71828	0.0688551	-0.113582	0.909569	0.999832	no
0.g1305	0.g1305	-	0:17151633-17208077	FemaleCarcass	MaleCarcass	OK	136.047	130.385	-0.0613302	0.105034	0.916349	0.999832	no
0.g1307	0.g1307	-	0:17212297-17213152	FemaleCarcass	MaleCarcass	NOTEST	0.0408186	0.139252	1.7704	-1.05108	0.293224	1	no
0.g1308	0.g1308	-	0:17213158-17216307	FemaleCarcass	MaleCarcass	OK	0.0265673	1.35489	5.67238	-2.45246	0.0141884	0.139081	no
0.g1310	0.g1310	-	0:17222658-17229897	FemaleCarcass	MaleCarcass	OK	9.07549	7.70226	-0.236693	0.523097	0.600907	0.999832	no
0.g1312	0.g1312	-	0:17238077-17267327	FemaleCarcass	MaleCarcass	OK	1.43887	1.6145	0.16615	-0.152669	0.878659	0.999832	no
0.g1346	0.g1346	-	0:17644597-17646774	FemaleCarcass	MaleCarcass	OK	2.95825	1.60945	-0.878179	0.298103	0.765625	0.999832	no
0.g1347	0.g1347	-	0:17644597-17646774	FemaleCarcass	MaleCarcass	OK	8.42138	8.16054	-0.0453917	0.0703992	0.943876	0.999832	no
0.g1352	0.g1352	-	0:17666842-17708237	FemaleCarcass	MaleCarcass	NOTEST	0.016089	0.0373206	1.21389	-1.03613	0.300142	1	no
0.g1361	0.g1361	-	0:18006541-18007116	FemaleCarcass	MaleCarcass	NOTEST	0	0	0	0	1	1	no
0.g1375	0.g1375	-	0:18038227-18041581	FemaleCarcass	MaleCarcass	OK	0.0538081	0.321698	2.57981	-2.38572	0.0170459	0.160582	no
0.g1377	0.g1377	-	0:18044484-18068965	FemaleCarcass	MaleCarcass	OK	1.50266	2.00237	0.414184	-0.230418	0.817767	0.999832	no
0.g1379	0.g1379	-	0:18071692-18074312	FemaleCarcass	MaleCarcass	OK	1.60536	2.43816	0.6029	-0.493249	0.621837	0.999832	no
0.g1380	0.g1380	-	0:18074635-18085814	FemaleCarcass	MaleCarcass	OK	1.41066	1.60916	0.189933	-0.277967	0.781038	0.999832	no
0.g1381	0.g1381	-	0:18085815-18104355	FemaleCarcass	MaleCarcass	OK	2.11028	2.26653	0.103055	-0.164848	0.869063	0.999832	no
0.g1382	0.g1382	-	0:18104455-18113449	FemaleCarcass	MaleCarcass	OK	0.609642	0.631724	0.0513326	-0.0558542	0.955458	0.999832	no
0.g1383	0.g1383	-	0:18113495-18147683	FemaleCarcass	MaleCarcass	OK	1.89611	1.74332	-0.121203	0.147792	0.882507	0.999832	no
0.g1384	0.g1384	-	0:18113495-18147683	FemaleCarcass	MaleCarcass	OK	1.82814	2.41318	0.400562	-0.337643	0.735632	0.999832	no
0.g1385	0.g1385	-	0:18113495-18147683	FemaleCarcass	MaleCarcass	OK	2.66284	2.59026	-0.0398685	0.0368445	0.970609	0.999832	no
0.g1387	0.g1387	-	0:18154130-18175675	FemaleCarcass	MaleCarcass	OK	2.64172	2.94792	0.15822	-0.134017	0.893389	0.999832	no
0.g1388	0.g1388	-	0:18154130-18175675	FemaleCarcass	MaleCarcass	OK	1.33382	1.59085	0.254235	-0.219686	0.826116	0.999832	no
0.g1390	0.g1390	-	0:18190894-18194835	FemaleCarcass	MaleCarcass	NOTEST	0.0293255	0	-1.79769e+308	-1.79769e+308	0.199768	1	no
0.g1392	0.g1392	-	0:18200285-18202769	FemaleCarcass	MaleCarcass	NOTEST	0	0	0	0	1	1	no
0.g1394	0.g1394	-	0:18203715-18206504	FemaleCarcass	MaleCarcass	NOTEST	0	0	0	0	1	1	no
0.g1396	0.g1396	-	0:18225173-18227432	FemaleCarcass	MaleCarcass	NOTEST	0	0	0	0	1	1	no
0.g14	0.g14	-	0:180282-185453	FemaleCarcass	MaleCarcass	OK	5.85425	7.26453	0.311385	-0.296995	0.76647	0.999832	no
0.g140	0.g140	-	0:1555879-1561549	FemaleCarcass	MaleCarcass	OK	0.093069	5.08772	5.77257	-8.21241	2.22045e-16	5.51021e-14	yes
0.g1404	0.g1404	-	0:18426752-18437297	FemaleCarcass	MaleCarcass	OK	4.97443	5.12047	0.0417449	-0.0671886	0.946432	0.999832	no
0.g1406	0.g1406	-	0:18437299-18479122	FemaleCarcass	MaleCarcass	OK	12.9855	15.4284	0.248686	-0.471949	0.636963	0.999832	no
0.g1407	0.g1407	-	0:18437299-18479122	FemaleCarcass	MaleCarcass	OK	1.63991	2.53028	0.625685	-0.376828	0.706301	0.999832	no
0.g1408	0.g1408	-	0:18480958-18520622	FemaleCarcass	MaleCarcass	OK	6.3972	7.37223	0.204661	-0.378863	0.704789	0.999832	no
0.g141	0.g141	-	0:1567419-1568450	FemaleCarcass	MaleCarcass	OK	0.985909	23.3817	4.56778	-7.3904	1.46327e-13	2.12287e-11	yes
0.g1413	0.g1413	-	0:18553586-18557900	FemaleCarcass	MaleCarcass	OK	1.92858	2.39792	0.31424	-0.515833	0.605971	0.999832	no
0.g1414	0.g1414	-	0:18557946-18640629	FemaleCarcass	MaleCarcass	OK	2.2426	2.24907	0.00416013	-0.00472177	0.996233	0.999832	no
0.g1415	0.g1415	-	0:18557946-18640629	FemaleCarcass	MaleCarcass	OK	3.84071	5.06749	0.399899	-0.464776	0.642092	0.999832	no
0.g1416	0.g1416	-	0:18640676-18643603	FemaleCarcass	MaleCarcass	OK	10.2543	9.02541	-0.184171	0.370879	0.710727	0.999832	no
0.g1421	0.g1421	-	0:18740214-18751985	FemaleCarcass	MaleCarcass	OK	0.255186	0.146025	-0.805334	1.14714	0.251324	0.905268	no
0.g1432	0.g1432	-	0:18835406-18838885	FemaleCarcass	MaleCarcass	NOTEST	0.198409	0.291165	0.553361	-0.50522	0.613404	1	no
0.g1433	0.g1433	-	0:18835406-18838885	FemaleCarcass	MaleCarcass	NOTEST	0	0	0	0	1	1	no
0.g1437	0.g1437	-	0:18852016-18874045	FemaleCarcass	MaleCarcass	NOTEST	0.040257	0.0771759	0.938911	-1.12281	0.261519	1	no
0.g1443	0.g1443	-	0:18889792-18900595	FemaleCarcass	MaleCarcass	OK	5.2926	3.93016	-0.429388	0.612785	0.540019	0.999832	no
0.g1445	0.g1445	-	0:18889792-18900595	FemaleCarcass	MaleCarcass	OK	1.69392	1.30065	-0.381137	0.311685	0.75528	0.999832	no
0.g1451	0.g1451	-	0:18966115-18980720	FemaleCarcass	MaleCarcass	OK	24.639	20.7259	-0.24951	0.47371	0.635707	0.999832	no
0.g1454	0.g1454	-	0:18989411-18993365	FemaleCarcass	MaleCarcass	OK	0.111668	0.803152	2.84645	-3.15899	0.00158317	0.0249237	yes
0.g146	0.g146	-	0:1581551-1588439	FemaleCarcass	MaleCarcass	OK	37.4629	75.7935	1.01661	-2.54666	0.0108759	0.113703	no
0.g1461	0.g1461	-	0:19024966-19029265	FemaleCarcass	MaleCarcass	OK	1.49898	1.29817	-0.207505	0.234779	0.81438	0.999832	no
0.g1462	0.g1462	-	0:19029311-19037499	FemaleCarcass	MaleCarcass	NOTEST	0.0265663	0.0523116	0.977534	-0.0897601	0.928478	1	no
0.g1463	0.g1463	-	0:19029311-19037499	FemaleCarcass	MaleCarcass	OK	4.80938	4.04249	-0.250606	0.330741	0.74084	0.999832	no
0.g1465	0.g1465	-	0:19042223-19043296	FemaleCarcass	MaleCarcass	OK	0.434504	0.159741	-1.44364	1.20662	0.227578	0.871081	no
0.g1480	0.g1480	-	0:19182425-19192289	FemaleCarcass	MaleCarcass	NOTEST	0.191631	0.285793	0.576641	-0.535753	0.592129	1	no
0.g1481	0.g1481	-	0:19192389-19196269	FemaleCarcass	MaleCarcass	OK	1.30163	1.07841	-0.271407	0.304841	0.760487	0.999832	no
0.g1483	0.g1483	-	0:19202045-19221634	FemaleCarcass	MaleCarcass	NOTEST	0.0640097	0.0683409	0.0944591	-0.0183031	0.985397	1	no
0.g1488	0.g1488	-	0:19236285-19253643	FemaleCarcass	MaleCarcass	OK	27.6919	33.2138	0.262317	-0.423461	0.671959	0.999832	no
0.g1490	0.g1490	-	0:19255939-19316358	FemaleCarcass	MaleCarcass	OK	9.51539	10.1413	0.0919095	-0.160163	0.872753	0.999832	no
0.g1492	0.g1492	-	0:19255939-19316358	FemaleCarcass	MaleCarcass	OK	0.222922	0.388886	0.802805	-0.483132	0.629002	0.999832	no
0.g1494	0.g1494	-	0:19255939-19316358	FemaleCarcass	MaleCarcass	OK	0.603495	0.687449	0.187912	-0.0447608	0.964298	0.999832	no
0.g1495	0.g1495	-	0:19316359-19316923	FemaleCarcass	MaleCarcass	OK	0.248212	0.410851	0.727044	-0.514602	0.606831	0.999832	no
0.g1496	0.g1496	-	0:19316974-19322323	FemaleCarcass	MaleCarcass	NOTEST	0.0688958	0.134121	0.961045	-0.775101	0.43828	1	no
0.g1501	0.g1501	-	0:19341453-19359033	FemaleCarcass	MaleCarcass	OK	3.60683	3.41629	-0.0782998	0.105856	0.915697	0.999832	no
0.g1507	0.g1507	-	0:19456694-19501150	FemaleCarcass	MaleCarcass	NOTEST	0.140513	0.157927	0.168551	-0.00415241	0.996687	1	no
0.g1510	0.g1510	-	0:19510040-19544542	FemaleCarcass	MaleCarcass	OK	9.22975	9.84812	0.0935566	-0.0811447	0.935327	0.999832	no
0.g1511	0.g1511	-	0:19510040-19544542	FemaleCarcass	MaleCarcass	OK	1.19338	1.39632	0.226573	-0.108187	0.913848	0.999832	no
0.g1512	0.g1512	-	0:19510040-19544542	FemaleCarcass	MaleCarcass	OK	2.2744	2.78331	0.291313	-0.342145	0.732242	0.999832	no
0.g1513	0.g1513	-	0:19544590-19547338	FemaleCarcass	MaleCarcass	OK	3.8268	3.82809	0.000486676	-0.000896845	0.999284	0.999832	no
0.g1516	0.g1516	-	0:19568640-19572467	FemaleCarcass	MaleCarcass	OK	0	0.418728	1.79769e+308	1.79769e+308	0.0098438	0.104653	no
0.g1517	0.g1517	-	0:19572560-19580442	FemaleCarcass	MaleCarcass	OK	0.00776278	3.71499	8.90257	-4.24237	2.21174e-05	0.000632297	yes
0.g1520	0.g1520	-	0:19582934-19586360	FemaleCarcass	MaleCarcass	OK	0	0.598668	1.79769e+308	1.79769e+308	0.00627583	0.0736083	no
0.g1525	0.g1525	-	0:19649260-19665416	FemaleCarcass	MaleCarcass	OK	0.213603	0.992134	2.2156	-2.3706	0.0177595	0.166638	no
0.g1526	0.g1526	-	0:19682596-19701678	FemaleCarcass	MaleCarcass	OK	1.56849	2.66368	0.764041	-1.42402	0.154441	0.730381	no
0.g1527	0.g1527	-	0:19682596-19701678	FemaleCarcass	MaleCarcass	OK	6.03891	8.32349	0.462899	-0.262275	0.793109	0.999832	no
0.g1532	0.g1532	-	0:19712394-19727716	FemaleCarcass	MaleCarcass	OK	32.5759	39.9357	0.293873	-0.416791	0.676831	0.999832	no
0.g154	0.g154	-	0:1604800-1615809	FemaleCarcass	MaleCarcass	OK	5.76274	7.94422	0.463151	-0.647294	0.517442	0.999832	no
0.g1544	0.g1544	-	0:19778625-19779857	FemaleCarcass	MaleCarcass	OK	4.81537	3.10696	-0.632142	0.817624	0.413572	0.999832	no
0.g155	0.g155	-	0:1604800-1615809	FemaleCarcass	MaleCarcass	OK	2.38254	3.07356	0.367412	-0.233853	0.815099	0.999832	no
0.g1550	0.g1550	-	0:19819706-19821716	FemaleCarcass	MaleCarcass	OK	1.14689	1.00399	-0.191983	0.288426	0.77302	0.999832	no
0.g1551	0.g1551	-	0:19836246-19843420	FemaleCarcass	MaleCarcass	NOTEST	0.0178226	0.0843678	2.24299	-1.13281	0.257296	1	no
0.g1554	0.g1554	-	0:19924585-20035455	FemaleCarcass	MaleCarcass	NOTEST	0.171345	0.18657	0.122815	-0.0587778	0.953129	1	no
0.g1555	0.g1555	-	0:19924585-20035455	FemaleCarcass	MaleCarcass	OK	4.4896	3.57283	-0.329521	0.509591	0.610338	0.999832	no
0.g1566	0.g1566	-	0:20081205-20102946	FemaleCarcass	MaleCarcass	NOTEST	0.030751	0.0159498	-0.947094	0.0309655	0.975297	1	no
0.g157	0.g157	-	0:1617043-1620969	FemaleCarcass	MaleCarcass	NOTEST	0	0	0	0	1	1	no
0.g1572	0.g1572	-	0:20122722-20142441	FemaleCarcass	MaleCarcass	OK	0.27355	0.336956	0.300754	-0.208013	0.835219	0.999832	no
0.g1574	0.g1574	-	0:20165551-20172030	FemaleCarcass	MaleCarcass	OK	2.92194	2.62104	-0.156784	0.106367	0.915291	0.999832	no
0.g1575	0.g1575	-	0:20165551-20172030	FemaleCarcass	MaleCarcass	OK	10.4109	10.3323	-0.0109325	0.0177517	0.985837	0.999832	no
0.g1577	0.g1577	-	0:20175464-20183311	FemaleCarcass	MaleCarcass	OK	26.818	24.1401	-0.151767	0.29646	0.766879	0.999832	no
0.g1578	0.g1578	-	0:20183357-20193322	FemaleCarcass	MaleCarcass	OK	0.368565	0.39602	0.103654	-0.0901874	0.928138	0.999832	no
0.g1579	0.g1579	-	0:20183357-20193322	FemaleCarcass	MaleCarcass	OK	3.22293	3.91635	0.281137	-0.402474	0.687335	0.999832	no
0.g158	0.g158	-	0:1617043-1620969	FemaleCarcass	MaleCarcass	OK	182.215	155.62	-0.227619	0.399815	0.689293	0.999832	no
0.g1580	0.g1580	-	0:20193352-20199956	FemaleCarcass	MaleCarcass	OK	13.1252	12.4242	-0.0791876	0.169474	0.865423	0.999832	no
0.g1589	0.g1589	-	0:20226242-20227051	FemaleCarcass	MaleCarcass	OK	0.165228	0.957222	2.53439	-1.75236	0.0797127	0.492912	no
0.g1591	0.g1591	-	0:20229987-20232631	FemaleCarcass	MaleCarcass	OK	3.6518	23.564	2.6899	-3.79444	0.000147979	0.00326037	yes
0.g1592	0.g1592	-	0:20232677-20244301	FemaleCarcass	MaleCarcass	OK	1.85676	3.00341	0.693816	-0.754098	0.45079	0.999832	no
0.g1595	0.g1595	-	0:20256980-20258443	FemaleCarcass	MaleCarcass	OK	11.7728	17.1291	0.540989	-1.08374	0.278481	0.945811	no
0.g1598	0.g1598	-	0:20273241-20274576	FemaleCarcass	MaleCarcass	OK	0.237546	0.381398	0.683089	-0.660528	0.508915	0.999832	no
0.g1599	0.g1599	-	0:20291491-20293067	FemaleCarcass	MaleCarcass	NOTEST	0.0924824	0.160038	0.791164	-0.770757	0.440851	1	no
0.g160	0.g160	-	0:1625583-1667509	FemaleCarcass	MaleCarcass	NOTEST	0.151962	0.29104	0.937503	-1.31157	0.189664	1	no
0.g1600	0.g1600	-	0:20294941-20301565	FemaleCarcass	MaleCarcass	OK	0.117286	0.5003	2.09276	-2.881	0.00396418	0.0510686	no
0.g1601	0.g1601	-	0:20301655-20303631	FemaleCarcass	MaleCarcass	NOTEST	0	0.159511	1.79769e+308	1.79769e+308	0.016328	1	no
0.g1603	0.g1603	-	0:20332628-20337841	FemaleCarcass	MaleCarcass	OK	3.35623	2.76336	-0.280415	0.29974	0.764375	0.999832	no
0.g1604	0.g1604	-	0:20338085-20346060	FemaleCarcass	MaleCarcass	OK	8.57982	6.66677	-0.36396	0.728747	0.466156	0.999832	no
0.g1605	0.g1605	-	0:20346061-20440157	FemaleCarcass	MaleCarcass	OK	0.405288	0.355111	-0.190678	0.171803	0.863592	0.999832	no
0.g161	0.g161	-	0:1667565-1683353	FemaleCarcass	MaleCarcass	OK	5.77945	5.94465	0.0406615	-0.0685566	0.945343	0.999832	no
0.g1610	0.g1610	-	0:20459215-20461318	FemaleCarcass	MaleCarcass	NOTEST	0.037386	0.23113	2.62814	-2.05683	0.0397028	1	no
0.g1612	0.g1612	-	0:20467005-20480857	FemaleCarcass	MaleCarcass	OK	0.225159	0.516234	1.19708	-1.39099	0.164228	0.75288	no
0.g1616	0.g1616	-	0:20551110-20575514	FemaleCarcass	MaleCarcass	OK	6.12297	5.1624	-0.246189	0.586114	0.557799	0.999832	no
0.g162	0.g162	-	0:1683462-1687233	FemaleCarcass	MaleCarcass	NOTEST	0.153192	0.137334	-0.15765	0.200052	0.84144	1	no
0.g1622	0.g1622	-	0:20587144-20589818	FemaleCarcass	MaleCarcass	OK	0.145316	0.340634	1.22902	-1.30323	0.192497	0.808213	no
0.g1625	0.g1625	-	0:20592587-20635551	FemaleCarcass	MaleCarcass	NOTEST	0.216409	0.0882037	-1.29485	0.134065	0.893351	1	no
0.g1633	0.g1633	-	0:20673734-20702169	FemaleCarcass	MaleCarcass	OK	20.0456	18.051	-0.15121	0.232072	0.816482	0.999832	no
0.g1638	0.g1638	-	0:20732264-20742809	FemaleCarcass	MaleCarcass	NOTEST	0.217357	0.12497	-0.798479	0.447983	0.654166	1	no
0.g1643	0.g1643	-	0:20756335-20775409	FemaleCarcass	MaleCarcass	NOTEST	0.0612957	0.0988075	0.688834	-0.00367683	0.997066	1	no
0.g1645	0.g1645	-	0:20756335-20775409	FemaleCarcass	MaleCarcass	OK	0.708539	0.49605	-0.514362	0.0675784	0.946121	0.999832	no
0.g1651	0.g1651	-	0:20790639-20860353	FemaleCarcass	MaleCarcass	NOTEST	0.117284	0.175375	0.580436	-0.0664367	0.94703	1	no
0.g1652	0.g1652	-	0:20860399-20926399	FemaleCarcass	MaleCarcass	OK	2.86989	2.95384	0.0415951	-0.0316244	0.974772	0.999832	no
0.g1661	0.g1661	-	0:20942562-21048556	FemaleCarcass	MaleCarcass	OK	0.631913	0.754249	0.255315	-0.138326	0.889983	0.999832	no
0.g1664	0.g1664	-	0:21126882-21183326	FemaleCarcass	MaleCarcass	NOTEST	0.0581361	0.0876341	0.592058	-0.79759	0.425108	1	no
0.g1665	0.g1665	-	0:21189292-21221205	FemaleCarcass	MaleCarcass	NOTEST	0.068166	0.076288	0.162403	-0.0400333	0.968067	1	no
0.g1667	0.g1667	-	0:21265342-21267532	FemaleCarcass	MaleCarcass	NOTEST	0.090112	0.0839874	-0.101546	0.0891612	0.928954	1	no
0.g1670	0.g1670	-	0:21285553-21296162	FemaleCarcass	MaleCarcass	NOTEST	0.0565154	0.124613	1.14074	-1.30604	0.191541	1	no
0.g1671	0.g1671	-	0:21299523-21302322	FemaleCarcass	MaleCarcass	OK	0.743248	0.849222	0.192299	-0.0639855	0.948982	0.999832	no
0.g1675	0.g1675	-	0:21308638-21312192	FemaleCarcass	MaleCarcass	OK	0.69355	0.540638	-0.359337	0.505737	0.613041	0.999832	no
0.g1677	0.g1677	-	0:21333129-21454551	FemaleCarcass	MaleCarcass	OK	2.65543	2.62932	-0.0142508	0.0270388	0.978429	0.999832	no
0.g1679	0.g1679	-	0:21484568-21502552	FemaleCarcass	MaleCarcass	NOTEST	0.214738	0.282348	0.394899	-0.241215	0.809388	1	no
0.g1682	0.g1682	-	0:21539638-21557928	FemaleCarcass	MaleCarcass	OK	0.141491	0.325038	1.19989	-0.921274	0.356907	0.999832	no
0.g1683	0.g1683	-	0:21539638-21557928	FemaleCarcass	MaleCarcass	NOTEST	0.0375732	0.0472235	0.329802	-0.0604881	0.951767	1	no
0.g1693	0.g1693	-	0:21703516-21717100	FemaleCarcass	MaleCarcass	NOTEST	0.206203	0.114501	-0.848696	0.100238	0.920155	1	no
0.g1694	0.g1694	-	0:21717146-21725560	FemaleCarcass	MaleCarcass	OK	0.330136	0.269204	-0.294361	0.234619	0.814505	0.999832	no
0.g1696	0.g1696	-	0:21734986-21747110	FemaleCarcass	MaleCarcass	OK	0.617789	0.504452	-0.292397	0.168039	0.866553	0.999832	no
0.g1700	0.g1700	-	0:21773816-21779306	FemaleCarcass	MaleCarcass	OK	0.954708	0.868346	-0.136789	0.0885766	0.929418	0.999832	no
0.g1701	0.g1701	-	0:21773816-21779306	FemaleCarcass	MaleCarcass	OK	0.808944	0.843527	0.0603944	-0.0438208	0.965047	0.999832	no
0.g1702	0.g1702	-	0:21779352-21800066	FemaleCarcass	MaleCarcass	NOTEST	0.0180796	0.050019	1.46811	-0.563028	0.573416	1	no
0.g1703	0.g1703	-	0:21802886-21848337	FemaleCarcass	MaleCarcass	OK	4.49479	5.81463	0.371434	-0.429422	0.667616	0.999832	no
0.g1720	0.g1720	-	0:21963892-21966053	FemaleCarcass	MaleCarcass	OK	9.079	10.2517	0.175256	-0.293303	0.769291	0.999832	no
0.g1721	0.g1721	-	0:21963892-21966053	FemaleCarcass	MaleCarcass	OK	1.94034	3.59391	0.889242	-0.585835	0.557986	0.999832	no
0.g1728	0.g1728	-	0:22063063-22089317	FemaleCarcass	MaleCarcass	OK	3.9207	3.58371	-0.129656	0.178138	0.858615	0.999832	no
0.g1729	0.g1729	-	0:22089363-22168357	FemaleCarcass	MaleCarcass	OK	0.945272	1.45937	0.626549	-0.471775	0.637087	0.999832	no
0.g1731	0.g1731	-	0:22246097-22272321	FemaleCarcass	MaleCarcass	NOTEST	0.0800478	0.118772	0.569262	-0.148883	0.881646	1	no
0.g1733	0.g1733	-	0:22278357-22361587	FemaleCarcass	MaleCarcass	OK	10.529	10.8923	0.048951	-0.0810259	0.935421	0.999832	no
0.g1735	0.g1735	-	0:22514696-22540151	FemaleCarcass	MaleCarcass	OK	0.409544	0.64273	0.650193	-0.967126	0.333481	0.999832	no
0.g1743	0.g1743	-	0:22681571-22897159	FemaleCarcass	MaleCarcass	OK	10.3846	10.4279	0.00600493	-0.0142414	0.988637	0.999832	no
0.g1744	0.g1744	-	0:22681571-22897159	FemaleCarcass	MaleCarcass	OK	0.366136	0.145426	-1.33209	0.101137	0.919442	0.999832	no
0.g1750	0.g1750	-	0:22949461-22954404	FemaleCarcass	MaleCarcass	NOTEST	0.131044	0.199606	0.607098	-0.700887	0.483373	1	no
0.g1751	0.g1751	-	0:22955994-22979389	FemaleCarcass	MaleCarcass	NOTEST	0.135877	0.217808	0.680756	-1.00112	0.316769	1	no
0.g1752	0.g1752	-	0:23011244-23099204	FemaleCarcass	MaleCarcass	OK	0.249703	0.370567	0.56952	-0.546719	0.584572	0.999832	no
0.g1754	0.g1754	-	0:23011244-23099204	FemaleCarcass	MaleCarcass	NOTEST	0.129317	0.288023	1.15527	-1.15013	0.25009	1	no
0.g1755	0.g1755	-	0:23099205-23141969	FemaleCarcass	MaleCarcass	NOTEST	0.0894974	0.0329714	-1.44063	1.24919	0.211595	1	no
0.g1758	0.g1758	-	0:23154756-23271289	FemaleCarcass	MaleCarcass	OK	2.82588	5.0481	0.83704	-0.612104	0.540469	0.999832	no
0.g1759	0.g1759	-	0:23154756-23271289	FemaleCarcass	MaleCarcass	OK	1.8619	2.18489	0.230786	-0.247142	0.804799	0.999832	no
0.g1761	0.g1761	-	0:23154756-23271289	FemaleCarcass	MaleCarcass	OK	2.91664	3.71249	0.348081	-0.321911	0.74752	0.999832	no
0.g1765	0.g1765	-	0:23329239-23456808	FemaleCarcass	MaleCarcass	OK	2.01709	1.22129	-0.723872	0.48201	0.629799	0.999832	no
0.g1766	0.g1766	-	0:23545962-23558228	FemaleCarcass	MaleCarcass	OK	0.692915	0.806233	0.218517	-0.11256	0.910379	0.999832	no
0.g1767	0.g1767	-	0:23622493-23633488	FemaleCarcass	MaleCarcass	OK	0.297739	0.158073	-0.913457	1.17523	0.239903	0.889198	no
0.g1769	0.g1769	-	0:23729264-23921673	FemaleCarcass	MaleCarcass	OK	0.305727	0.32276	0.0782203	-0.0708932	0.943483	0.999832	no
0.g1771	0.g1771	-	0:23729264-23921673	FemaleCarcass	MaleCarcass	OK	4.45474	8.62094	0.952503	-0.615486	0.538234	0.999832	no
0.g1772	0.g1772	-	0:23729264-23921673	FemaleCarcass	MaleCarcass	OK	6.91851	9.81746	0.504889	-0.506368	0.612598	0.999832	no
0.g1773	0.g1773	-	0:23925873-23929198	FemaleCarcass	MaleCarcass	NOTEST	0.0222935	0.0245696	0.140249	-0.0905607	0.927842	1	no
0.g1774	0.g1774	-	0:23929233-24119983	FemaleCarcass	MaleCarcass	HIDATA	0	0	0	0	1	1	no
0.g1776	0.g1776	-	0:24120029-24128993	FemaleCarcass	MaleCarcass	OK	0.312862	0.287882	-0.120047	0.17526	0.860875	0.999832	no
0.g1777	0.g1777	-	0:24129228-24165673	FemaleCarcass	MaleCarcass	NOTEST	0.143471	0.108789	-0.399234	0.612663	0.540099	1	no
0.g1778	0.g1778	-	0:24165719-24181613	FemaleCarcass	MaleCarcass	OK	0.446236	0.392713	-0.18433	0.301818	0.762791	0.999832	no
0.g1779	0.g1779	-	0:24181659-24196743	FemaleCarcass	MaleCarcass	NOTEST	0.0416923	0.0454485	0.124452	-0.155757	0.876225	1	no
0.g182	0.g182	-	0:1785065-1787793	FemaleCarcass	MaleCarcass	OK	37.4673	88.2015	1.23517	-2.90229	0.00370445	0.048721	yes
0.g19	0.g19	-	0:191102-194932	FemaleCarcass	MaleCarcass	OK	11.1282	10.487	-0.0856178	0.191849	0.84786	0.999832	no
0.g196	0.g196	-	0:1904941-1918587	FemaleCarcass	MaleCarcass	OK	9.4784	8.2549	-0.199393	0.495439	0.62029	0.999832	no
0.g201	0.g201	-	0:1975657-1977948	FemaleCarcass	MaleCarcass	NOTEST	0	0.0282203	1.79769e+308	1.79769e+308	0.123826	1	no
0.g202	0.g202	-	0:1979338-1988099	FemaleCarcass	MaleCarcass	NOTEST	0.0286464	0.0399511	0.479882	-0.480144	0.631125	1	no
0.g204	0.g204	-	0:1996327-2033608	FemaleCarcass	MaleCarcass	OK	83.2849	97.991	0.234594	-0.58679	0.557345	0.999832	no
0.g206	0.g206	-	0:2068689-2075168	FemaleCarcass	MaleCarcass	OK	0.785032	0.676343	-0.214995	0.225576	0.821531	0.999832	no
0.g207	0.g207	-	0:2075215-2103388	FemaleCarcass	MaleCarcass	OK	83.8488	77.0212	-0.122535	0.289036	0.772554	0.999832	no
0.g208	0.g208	-	0:2106061-2112488	FemaleCarcass	MaleCarcass	OK	0.850002	1.05137	0.306733	-0.424137	0.671466	0.999832	no
0.g209	0.g209	-	0:2112967-2114978	FemaleCarcass	MaleCarcass	NOTEST	0.122253	0.177446	0.537509	-0.457144	0.647567	1	no
0.g21	0.g21	-	0:197055-199945	FemaleCarcass	MaleCarcass	OK	0.739422	0.57274	-0.368517	0.53394	0.593383	0.999832	no
0.g212	0.g212	-	0:2124164-2134308	FemaleCarcass	MaleCarcass	NOTEST	0.028665	0.0266408	-0.105654	0.0734193	0.941472	1	no
0.g214	0.g214	-	0:2141573-2176242	FemaleCarcass	MaleCarcass	OK	1.17025	1.11945	-0.0640332	0.0689816	0.945004	0.999832	no
0.g218	0.g218	-	0:2199232-2201307	FemaleCarcass	MaleCarcass	NOTEST	0.00543487	0.116369	4.42032	-1.75338	0.0795367	1	no
0.g219	0.g219	-	0:2201372-2203387	FemaleCarcass	MaleCarcass	NOTEST	0	0.207194	1.79769e+308	1.79769e+308	0.0125245	1	no
0.g22	0.g22	-	0:200000-201115	FemaleCarcass	MaleCarcass	OK	0.24963	0.202147	-0.304387	0.327453	0.743325	0.999832	no
0.g221	0.g221	-	0:2208350-2209678	FemaleCarcass	MaleCarcass	OK	156.476	262.192	0.74468	-1.07527	0.282252	0.950926	no
0.g222	0.g222	-	0:2210094-2212822	FemaleCarcass	MaleCarcass	OK	13.2033	11.5056	-0.198559	0.375008	0.707655	0.999832	no
0.g224	0.g224	-	0:2216337-2220352	FemaleCarcass	MaleCarcass	OK	0.672941	1.10731	0.718512	-0.665432	0.505774	0.999832	no
0.g225	0.g225	-	0:2216337-2220352	FemaleCarcass	MaleCarcass	NOTEST	0.196875	0	-1.79769e+308	-1.79769e+308	0.41545	1	no
0.g23	0.g23	-	0:209517-212305	FemaleCarcass	MaleCarcass	OK	18.7244	3.95903	-2.2417	2.14294	0.0321183	0.260202	no
0.g232	0.g232	-	0:2245029-2256587	FemaleCarcass	MaleCarcass	OK	197.326	227.154	0.203088	-0.488523	0.62518	0.999832	no
0.g234	0.g234	-	0:2260952-2308324	FemaleCarcass	MaleCarcass	OK	4.23727	4.56844	0.108565	-0.115059	0.908398	0.999832	no
0.g235	0.g235	-	0:2260952-2308324	FemaleCarcass	MaleCarcass	OK	4.66573	5.83238	0.321982	-0.265633	0.790522	0.999832	no
0.g237	0.g237	-	0:2312112-2312627	FemaleCarcass	MaleCarcass	NOTEST	0.163877	0.0339628	-2.27059	0.756601	0.449289	1	no
0.g24	0.g24	-	0:209517-212305	FemaleCarcass	MaleCarcass	OK	2.12129	1.82248	-0.219037	0.208253	0.835032	0.999832	no
0.g240	0.g240	-	0:2325997-2336207	FemaleCarcass	MaleCarcass	OK	0.307618	0.552888	0.845849	-1.33398	0.182211	0.789998	no
0.g245	0.g245	-	0:2343578-2388737	FemaleCarcass	MaleCarcass	OK	4.54435	5.79256	0.350125	-0.773976	0.438945	0.999832	no
0.g25	0.g25	-	0:212845-225375	FemaleCarcass	MaleCarcass	OK	25.1173	20.6014	-0.285944	0.716701	0.473559	0.999832	no
0.g257	0.g257	-	0:2454130-2479275	FemaleCarcass	MaleCarcass	OK	8.81689	11.8897	0.431368	-0.705273	0.480641	0.999832	no
0.g258	0.g258	-	0:2454130-2479275	FemaleCarcass	MaleCarcass	OK	15.5024	12.4433	-0.317123	0.376263	0.706722	0.999832	no
0.g261	0.g261	-	0:2484849-2514008	FemaleCarcass	MaleCarcass	OK	1.31442	0.900372	-0.545831	0.131111	0.895688	0.999832	no
0.g263	0.g263	-	0:2484849-2514008	FemaleCarcass	MaleCarcass	OK	7.37697	5.60049	-0.397475	0.436168	0.662715	0.999832	no
0.g266	0.g266	-	0:2516773-2528337	FemaleCarcass	MaleCarcass	OK	28.5641	26.1393	-0.12798	0.168866	0.865902	0.999832	no
0.g269	0.g269	-	0:2541323-2561597	FemaleCarcass	MaleCarcass	OK	1.04654	1.60545	0.617352	-0.220755	0.825284	0.999832	no
0.g278	0.g278	-	0:2724583-2773636	FemaleCarcass	MaleCarcass	OK	4.09294	7.24568	0.823986	-1.92331	0.0544413	0.382835	no
0.g279	0.g279	-	0:2773683-2777948	FemaleCarcass	MaleCarcass	OK	4.31723	9.10685	1.07685	-2.15501	0.0311614	0.254859	no
0.g280	0.g280	-	0:2777949-2785963	FemaleCarcass	MaleCarcass	OK	6.79668	13.7612	1.01771	-2.22124	0.0263348	0.223929	no
0.g283	0.g283	-	0:2785980-2824998	FemaleCarcass	MaleCarcass	OK	74.8869	125.731	0.747551	-1.55571	0.119777	0.62995	no
0.g284	0.g284	-	0:2785980-2824998	FemaleCarcass	MaleCarcass	OK	15.7449	35.0529	1.15465	-1.1212	0.262201	0.922066	no
0.g287	0.g287	-	0:2832403-2844454	FemaleCarcass	MaleCarcass	OK	6.30273	7.69924	0.28874	-0.283005	0.777173	0.999832	no
0.g289	0.g289	-	0:2851524-2869054	FemaleCarcass	MaleCarcass	OK	11.3408	13.4068	0.241449	-0.0200282	0.984021	0.999832	no
0.g290	0.g290	-	0:2851524-2869054	FemaleCarcass	MaleCarcass	OK	533.615	915.677	0.77904	-1.52133	0.128176	0.655832	no
0.g313	0.g313	-	0:3009098-3015186	FemaleCarcass	MaleCarcass	NOTEST	0.00744412	0.159592	4.42214	-3.39518	0.000685824	1	no
0.g314	0.g314	-	0:3017138-3021467	FemaleCarcass	MaleCarcass	NOTEST	0.114652	0.187066	0.706291	-0.743386	0.457248	1	no
0.g315	0.g315	-	0:3021638-3026250	FemaleCarcass	MaleCarcass	OK	0.236609	0.401779	0.763897	-1.06067	0.288838	0.958883	no
0.g320	0.g320	-	0:3114476-3115395	FemaleCarcass	MaleCarcass	NOTEST	0.0107894	0.0129797	0.266651	-0.0758145	0.939567	1	no
0.g321	0.g321	-	0:3116000-3116976	FemaleCarcass	MaleCarcass	NOTEST	0.0869797	0.0694626	-0.324443	0.214473	0.830178	1	no
0.g326	0.g326	-	0:3123202-3163976	FemaleCarcass	MaleCarcass	OK	35.0823	47.4623	0.436039	-0.847832	0.396531	0.999832	no
0.g328	0.g328	-	0:3171916-3184516	FemaleCarcass	MaleCarcass	OK	13.6597	18.6145	0.4465	-0.228838	0.818995	0.999832	no
0.g329	0.g329	-	0:3171916-3184516	FemaleCarcass	MaleCarcass	OK	167.356	199.319	0.252159	-0.602843	0.546613	0.999832	no
0.g33	0.g33	-	0:254065-255682	FemaleCarcass	MaleCarcass	OK	0.0387046	4.93663	6.99488	-6.1412	8.1902e-10	6.54522e-08	yes
0.g336	0.g336	-	0:3214086-3274221	FemaleCarcass	MaleCarcass	OK	10.6725	10.3527	-0.0438861	0.0736215	0.941312	0.999832	no
0.g346	0.g346	-	0:3320861-3342010	FemaleCarcass	MaleCarcass	OK	20.8826	14.3678	-0.539461	0.405881	0.68483	0.999832	no
0.g35	0.g35	-	0:269775-271056	FemaleCarcass	MaleCarcass	OK	0.445135	0.880851	0.984655	-1.30423	0.192157	0.807518	no
0.g357	0.g357	-	0:3413614-3432038	FemaleCarcass	MaleCarcass	OK	0.569824	0.429345	-0.40838	0.683991	0.493981	0.999832	no
0.g362	0.g362	-	0:3489558-3493534	FemaleCarcass	MaleCarcass	OK	2.52063	1.33059	-0.921722	0.589096	0.555797	0.999832	no
0.g363	0.g363	-	0:3489558-3493534	FemaleCarcass	MaleCarcass	OK	8.26188	1.60853	-2.36073	2.2931	0.0218421	0.19579	no
0.g372	0.g372	-	0:3549114-3553167	FemaleCarcass	MaleCarcass	OK	0.647995	0.69395	0.0988494	-0.146735	0.883341	0.999832	no
0.g375	0.g375	-	0:3561105-3565174	FemaleCarcass	MaleCarcass	OK	2.4852	2.54389	0.0336709	-0.0311065	0.975185	0.999832	no
0.g378	0.g378	-	0:3572262-3623493	FemaleCarcass	MaleCarcass	OK	7.40343	6.5742	-0.171378	0.198449	0.842694	0.999832	no
0.g381	0.g381	-	0:3668833-3672447	FemaleCarcass	MaleCarcass	OK	0.0184954	0.611744	5.04769	-3.3309	0.000865647	0.015061	yes
0.g392	0.g392	-	0:3708875-3716819	FemaleCarcass	MaleCarcass	OK	0.270719	2.1689	3.0021	-1.2755	0.202134	0.825614	no
0.g393	0.g393	-	0:3708875-3716819	FemaleCarcass	MaleCarcass	OK	5.24081	5.43518	0.052538	-0.0777629	0.938017	0.999832	no
0.g395	0.g395	-	0:3724169-3730622	FemaleCarcass	MaleCarcass	OK	8.14651	6.38188	-0.352201	0.776981	0.43717	0.999832	no
0.g396	0.g396	-	0:3730669-3733403	FemaleCarcass	MaleCarcass	OK	4.91148	4.37502	-0.166867	0.220655	0.825361	0.999832	no
0.g397	0.g397	-	0:3730669-3733403	FemaleCarcass	MaleCarcass	OK	9.72286	5.14062	-0.919438	1.14441	0.252455	0.905834	no
0.g402	0.g402	-	0:3743168-3744409	FemaleCarcass	MaleCarcass	OK	210.283	169.339	-0.312419	0.774264	0.438775	0.999832	no
0.g404	0.g404	-	0:3756555-3763879	FemaleCarcass	MaleCarcass	OK	8.76442	7.63087	-0.199811	0.32973	0.741604	0.999832	no
0.g405	0.g405	-	0:3756555-3763879	FemaleCarcass	MaleCarcass	OK	3.67435	3.13864	-0.227347	0.267027	0.789449	0.999832	no
0.g406	0.g406	-	0:3763979-3765346	FemaleCarcass	MaleCarcass	OK	4.58156	4.34479	-0.0765531	0.131926	0.895043	0.999832	no
0.g414	0.g414	-	0:3815409-3844709	FemaleCarcass	MaleCarcass	NOTEST	0.0132805	0	-1.79769e+308	-1.79769e+308	0.316402	1	no
0.g422	0.g422	-	0:3869105-3875734	FemaleCarcass	MaleCarcass	OK	8.48843	11.4782	0.435321	-0.388591	0.697578	0.999832	no
0.g433	0.g433	-	0:4009664-4061870	FemaleCarcass	MaleCarcass	OK	2.30797	2.3309	0.0142632	-0.0221901	0.982296	0.999832	no
0.g435	0.g435	-	0:4065055-4260791	FemaleCarcass	MaleCarcass	OK	3.69965	2.74538	-0.430382	0.7609	0.446717	0.999832	no
0.g436	0.g436	-	0:4265053-4343958	FemaleCarcass	MaleCarcass	OK	10.7683	12.9592	0.267179	-0.423699	0.671786	0.999832	no
0.g437	0.g437	-	0:4265053-4343958	FemaleCarcass	MaleCarcass	OK	7.46562	8.46015	0.180422	-0.212311	0.831864	0.999832	no
0.g438	0.g438	-	0:4265053-4343958	FemaleCarcass	MaleCarcass	OK	8.98409	9.78886	0.12377	-0.146873	0.883232	0.999832	no
0.g440	0.g440	-	0:4363895-4366207	FemaleCarcass	MaleCarcass	OK	1.45818	1.0247	-0.508965	0.748053	0.454428	0.999832	no
0.g441	0.g441	-	0:4367426-4368118	FemaleCarcass	MaleCarcass	OK	0	0.711695	1.79769e+308	1.79769e+308	0.0337596	0.269528	no
0.g443	0.g443	-	0:4371088-4375010	FemaleCarcass	MaleCarcass	OK	4.2314	4.48107	0.0827084	-0.0341992	0.972718	0.999832	no
0.g444	0.g444	-	0:4371088-4375010	FemaleCarcass	MaleCarcass	OK	0.411878	1.06947	1.37661	-0.114969	0.90847	0.999832	no
0.g445	0.g445	-	0:4371088-4375010	FemaleCarcass	MaleCarcass	OK	198.285	229.099	0.208392	-0.412525	0.679955	0.999832	no
0.g457	0.g457	-	0:4503971-4511546	FemaleCarcass	MaleCarcass	OK	0.354989	0.765224	1.10811	-1.58729	0.112446	0.603168	no
0.g463	0.g463	-	0:4592787-4605288	FemaleCarcass	MaleCarcass	NOTEST	0.032509	0.0242804	-0.421047	0.228985	0.81888	1	no
0.g478	0.g478	-	0:4685558-4706017	FemaleCarcass	MaleCarcass	OK	93.51	81.6577	-0.195532	0.375942	0.70696	0.999832	no
0.g482	0.g482	-	0:4712697-4718011	FemaleCarcass	MaleCarcass	NOTEST	0.23055	0.28071	0.284003	-0.216396	0.828679	1	no
0.g484	0.g484	-	0:4724937-4739077	FemaleCarcass	MaleCarcass	NOTEST	0.00342086	0	-1.79769e+308	-1.79769e+308	0.29045	1	no
0.g486	0.g486	-	0:4745521-4746996	FemaleCarcass	MaleCarcass	OK	0.474735	3.99134	3.07168	-3.93238	8.41072e-05	0.0019878	yes
0.g491	0.g491	-	0:4765971-4797180	FemaleCarcass	MaleCarcass	OK	3.95692	3.40644	-0.216115	0.316448	0.751662	0.999832	no
0.g503	0.g503	-	0:4863038-4868526	FemaleCarcass	MaleCarcass	OK	7.28878	5.03281	-0.534313	0.408117	0.683188	0.999832	no
0.g506	0.g506	-	0:4870641-4872969	FemaleCarcass	MaleCarcass	OK	3.05961	3.05443	-0.00244708	0.00294704	0.997649	0.999832	no
0.g512	0.g512	-	0:4903556-4941461	FemaleCarcass	MaleCarcass	OK	1.82728	1.87271	0.0354267	-0.0159686	0.987259	0.999832	no
0.g521	0.g521	-	0:5013552-5017208	FemaleCarcass	MaleCarcass	OK	0.48568	1.12317	1.2095	-0.58507	0.558501	0.999832	no
0.g523	0.g523	-	0:5020521-5040886	FemaleCarcass	MaleCarcass	NOTEST	0.00178994	0	-1.79769e+308	-1.79769e+308	0.387525	1	no
0.g524	0.g524	-	0:5040986-5056781	FemaleCarcass	MaleCarcass	NOTEST	0.00541585	0.009636	0.831247	-0.444049	0.657007	1	no
0.g526	0.g526	-	0:5063132-5082146	FemaleCarcass	MaleCarcass	NOTEST	0	0.0083908	1.79769e+308	1.79769e+308	0.226641	1	no
0.g528	0.g528	-	0:5108136-5111854	FemaleCarcass	MaleCarcass	OK	1.00801	0.698765	-0.528631	0.7419	0.458148	0.999832	no
0.g53	0.g53	-	0:524382-557588	FemaleCarcass	MaleCarcass	OK	45.8223	46.0674	0.00769656	-0.0204864	0.983655	0.999832	no
0.g536	0.g536	-	0:5201623-5270200	FemaleCarcass	MaleCarcass	OK	0.302179	3.51088	3.53836	-0.661618	0.508216	0.999832	no
0.g539	0.g539	-	0:5280390-5380623	FemaleCarcass	MaleCarcass	OK	0.251709	0.189482	-0.409693	0.32149	0.747839	0.999832	no
0.g54	0.g54	-	0:559641-581752	FemaleCarcass	MaleCarcass	OK	0.989187	1.22651	0.310244	-0.271792	0.785782	0.999832	no
0.g540	0.g540	-	0:5280390-5380623	FemaleCarcass	MaleCarcass	OK	0.791267	0.590569	-0.422058	0.479323	0.631709	0.999832	no
0.g544	0.g544	-	0:5436919-5483863	FemaleCarcass	MaleCarcass	NOTEST	0.00339026	0.128617	5.24554	-2.4973	0.0125143	1	no
0.g546	0.g546	-	0:5518113-5678578	FemaleCarcass	MaleCarcass	OK	0.842858	1.55248	0.881214	-1.18359	0.236574	0.88371	no
0.g547	0.g547	-	0:5518113-5678578	FemaleCarcass	MaleCarcass	NOTEST	0.0170121	0.0125819	-0.435209	0.00834949	0.993338	1	no
0.g548	0.g548	-	0:5683618-5684653	FemaleCarcass	MaleCarcass	NOTEST	0.0287184	0.0120061	-1.25821	0.430833	0.66659	1	no
0.g549	0.g549	-	0:5688180-5696496	FemaleCarcass	MaleCarcass	OK	0.608855	0.633441	0.0571115	-0.0284243	0.977324	0.999832	no
0.g55	0.g55	-	0:581753-639546	FemaleCarcass	MaleCarcass	OK	0.84642	1.44795	0.774564	-0.726552	0.467501	0.999832	no
0.g552	0.g552	-	0:5704538-5713352	FemaleCarcass	MaleCarcass	OK	1.62612	2.06941	0.347786	-0.412649	0.679863	0.999832	no
0.g553	0.g553	-	0:5716888-5877662	FemaleCarcass	MaleCarcass	OK	2.04147	2.41309	0.241273	-0.367294	0.7134	0.999832	no
0.g556	0.g556	-	0:5956249-6002014	FemaleCarcass	MaleCarcass	OK	0.673849	1.36516	1.01857	-1.68866	0.0912851	0.538348	no
0.g561	0.g561	-	0:6116338-6123902	FemaleCarcass	MaleCarcass	OK	7.34522	5.55718	-0.402453	0.727453	0.466948	0.999832	no
0.g562	0.g562	-	0:6123948-6141262	FemaleCarcass	MaleCarcass	OK	159.155	190.954	0.262796	-0.621189	0.534475	0.999832	no
0.g564	0.g564	-	0:6141362-6162352	FemaleCarcass	MaleCarcass	OK	0.318605	0.260248	-0.29188	0.0688484	0.94511	0.999832	no
0.g568	0.g568	-	0:6207732-6317892	FemaleCarcass	MaleCarcass	OK	9.03395	15.0971	0.740848	-0.551401	0.581359	0.999832	no
0.g570	0.g570	-	0:6207732-6317892	FemaleCarcass	MaleCarcass	OK	106.416	122.044	0.197684	-0.406429	0.684427	0.999832	no
0.g573	0.g573	-	0:6328502-6338832	FemaleCarcass	MaleCarcass	OK	61.5588	45.0498	-0.450445	0.748158	0.454365	0.999832	no
0.g575	0.g575	-	0:6338833-6353262	FemaleCarcass	MaleCarcass	OK	0.230526	0.332787	0.529672	-0.241143	0.809444	0.999832	no
0.g58	0.g58	-	0:645958-729502	FemaleCarcass	MaleCarcass	FAIL	1.85609	1.26368	0	0	1	1	no
0.g582	0.g582	-	0:6376429-6436252	FemaleCarcass	MaleCarcass	OK	4.49002	5.36837	0.257762	-0.515961	0.605882	0.999832	no
0.g584	0.g584	-	0:6467934-6471251	FemaleCarcass	MaleCarcass	OK	0.275659	0.264928	-0.0572826	0.0288142	0.977013	0.999832	no
0.g586	0.g586	-	0:6474682-6492176	FemaleCarcass	MaleCarcass	OK	1.90279	3.09802	0.70323	-1.09383	0.274028	0.93899	no
0.g588	0.g588	-	0:6502272-6538856	FemaleCarcass	MaleCarcass	NOTEST	0.170887	0.171647	0.00639645	-0.00324252	0.997413	1	no
0.g591	0.g591	-	0:6541572-6612260	FemaleCarcass	MaleCarcass	OK	2.01723	1.18538	-0.767026	0.0106469	0.991505	0.999832	no
0.g593	0.g593	-	0:6612306-6628637	FemaleCarcass	MaleCarcass	OK	8.79751	5.1008	-0.78637	0.0930047	0.9259	0.999832	no
0.g596	0.g596	-	0:6633566-6634432	FemaleCarcass	MaleCarcass	NOTEST	0.16839	0.211711	0.330288	-0.320546	0.748555	1	no
0.g597	0.g597	-	0:6634776-6636361	FemaleCarcass	MaleCarcass	OK	0.399478	0.279026	-0.517714	0.568653	0.569592	0.999832	no
0.g599	0.g599	-	0:6641268-6646780	FemaleCarcass	MaleCarcass	OK	9.61046	6.93695	-0.470305	0.777788	0.436694	0.999832	no
0.g609	0.g609	-	0:6701222-6705358	FemaleCarcass	MaleCarcass	NOTEST	0.0267256	0.0421015	0.65565	-0.3738	0.708553	1	no
0.g610	0.g610	-	0:6707077-6711018	FemaleCarcass	MaleCarcass	OK	7.92101	9.81439	0.309214	-0.399467	0.689549	0.999832	no
0.g611	0.g611	-	0:6711064-6713188	FemaleCarcass	MaleCarcass	NOTEST	0.0133601	0	-1.79769e+308	-1.79769e+308	0.212339	1	no
0.g612	0.g612	-	0:6713234-6716218	FemaleCarcass	MaleCarcass	NOTEST	0	0.107371	1.79769e+308	1.79769e+308	0.0203173	1	no
0.g615	0.g615	-	0:6718218-6726712	FemaleCarcass	MaleCarcass	NOTEST	0	0.0205773	1.79769e+308	1.79769e+308	0.156803	1	no
0.g616	0.g616	-	0:6728181-6734598	FemaleCarcass	MaleCarcass	NOTEST	0.1767	0.162812	-0.118092	0.127654	0.898423	1	no
0.g630	0.g630	-	0:6786078-6800612	FemaleCarcass	MaleCarcass	LOWDATA	0	0	-0.769629	0	1	1	no
0.g631	0.g631	-	0:6800658-6813702	FemaleCarcass	MaleCarcass	OK	6.70461	10.01	0.578223	-1.11867	0.26328	0.922209	no
0.g636	0.g636	-	0:6836652-6856556	FemaleCarcass	MaleCarcass	OK	12.4858	0.848679	-3.87892	6.69744	2.12101e-11	2.15066e-09	yes
0.g637	0.g637	-	0:6856602-6883096	FemaleCarcass	MaleCarcass	OK	8.48924	0.143192	-5.88961	6.44973	1.12049e-10	1.01598e-08	yes
0.g638	0.g638	-	0:6883142-6909057	FemaleCarcass	MaleCarcass	NOTEST	0.0424979	0.037995	-0.161584	0.149294	0.881321	1	no
0.g644	0.g644	-	0:7096883-7113019	FemaleCarcass	MaleCarcass	OK	4.05118	3.5272	-0.19982	0.379171	0.704561	0.999832	no
0.g645	0.g645	-	0:7113154-7157510	FemaleCarcass	MaleCarcass	OK	3.61967	2.96078	-0.289881	0.175557	0.860642	0.999832	no
0.g647	0.g647	-	0:7157511-7171220	FemaleCarcass	MaleCarcass	OK	0.39255	0.113958	-1.78438	1.42436	0.154343	0.730381	no
0.g648	0.g648	-	0:7171271-7173774	FemaleCarcass	MaleCarcass	OK	4.86124	11.7457	1.27273	-2.50886	0.012112	0.123211	no
0.g651	0.g651	-	0:7209442-7253700	FemaleCarcass	MaleCarcass	OK	0.253503	0.735367	1.53646	-1.93268	0.0532757	0.375759	no
0.g654	0.g654	-	0:7307288-7484180	FemaleCarcass	MaleCarcass	OK	8.36693	7.29125	-0.198532	0.195412	0.84507	0.999832	no
0.g655	0.g655	-	0:7307288-7484180	FemaleCarcass	MaleCarcass	OK	2.41288	3.06769	0.346396	-0.450299	0.652495	0.999832	no
0.g662	0.g662	-	0:7525609-7639583	FemaleCarcass	MaleCarcass	OK	1.07055	4.58524	2.09864	-0.468329	0.639549	0.999832	no
0.g663	0.g663	-	0:7639584-7668298	FemaleCarcass	MaleCarcass	OK	0.806896	0.890698	0.142554	-0.115254	0.908244	0.999832	no
0.g664	0.g664	-	0:7639584-7668298	FemaleCarcass	MaleCarcass	OK	10.973	6.72699	-0.705928	1.12192	0.261895	0.922066	no
0.g665	0.g665	-	0:7639584-7668298	FemaleCarcass	MaleCarcass	NOTEST	0.112139	0.148392	0.404123	-0.0635108	0.94936	1	no
0.g670	0.g670	-	0:7693708-7723442	FemaleCarcass	MaleCarcass	OK	6.29409	6.53868	0.0550018	-0.0152374	0.987843	0.999832	no
0.g671	0.g671	-	0:7693708-7723442	FemaleCarcass	MaleCarcass	OK	74.3144	29.8291	-1.31692	2.32816	0.0199038	0.182404	no
0.g675	0.g675	-	0:7733275-7844258	FemaleCarcass	MaleCarcass	NOTEST	0.0295599	0.0163703	-0.852561	0.00952141	0.992403	1	no
0.g677	0.g677	-	0:7733275-7844258	FemaleCarcass	MaleCarcass	OK	0.327371	0.460339	0.491768	-0.105045	0.91634	0.999832	no
0.g681	0.g681	-	0:7909774-7931168	FemaleCarcass	MaleCarcass	OK	0.624239	0.770141	0.303023	-0.191864	0.847849	0.999832	no
0.g69	0.g69	-	0:851142-872986	FemaleCarcass	MaleCarcass	OK	8.46148	5.88071	-0.524919	0.305985	0.759616	0.999832	no
0.g691	0.g691	-	0:7976078-7997398	FemaleCarcass	MaleCarcass	OK	1.50299	0.683548	-1.13672	0.6256	0.531578	0.999832	no
0.g694	0.g694	-	0:7997399-8060272	FemaleCarcass	MaleCarcass	OK	0.998112	5.20118	2.38157	-0.149053	0.881512	0.999832	no
0.g695	0.g695	-	0:7997399-8060272	FemaleCarcass	MaleCarcass	OK	0.600678	0.982697	0.710156	-0.0544509	0.956576	0.999832	no
0.g696	0.g696	-	0:8060318-8065321	FemaleCarcass	MaleCarcass	NOTEST	0	0	0	0	1	1	no
0.g697	0.g697	-	0:8060318-8065321	FemaleCarcass	MaleCarcass	NOTEST	0	0.304529	1.79769e+308	1.79769e+308	0.0994979	1	no
0.g698	0.g698	-	0:8065368-8067288	FemaleCarcass	MaleCarcass	OK	0	0.990237	1.79769e+308	1.79769e+308	0.00781329	0.0869886	no
0.g706	0.g706	-	0:8139753-8157277	FemaleCarcass	MaleCarcass	NOTEST	0.143116	0.171763	0.26323	-0.361509	0.717719	1	no
0.g71	0.g71	-	0:851142-872986	FemaleCarcass	MaleCarcass	OK	10.8088	8.45478	-0.354371	0.364481	0.715499	0.999832	no
0.g714	0.g714	-	0:8255157-8309541	FemaleCarcass	MaleCarcass	OK	16.3327	30.197	0.88664	-1.53644	0.12443	0.644358	no
0.g715	0.g715	-	0:8324577-8335391	FemaleCarcass	MaleCarcass	OK	7.48414	5.60036	-0.418317	0.839703	0.401075	0.999832	no
0.g716	0.g716	-	0:8350321-8353655	FemaleCarcass	MaleCarcass	OK	5.31425	6.32497	0.251193	-0.406567	0.684326	0.999832	no
0.g721	0.g721	-	0:8446313-8484562	FemaleCarcass	MaleCarcass	OK	0.520741	0.472595	-0.139959	0.194115	0.846086	0.999832	no
0.g73	0.g73	-	0:942762-972392	FemaleCarcass	MaleCarcass	OK	5.05753	4.79389	-0.0772366	0.0626907	0.950013	0.999832	no
0.g731	0.g731	-	0:8675199-8690053	FemaleCarcass	MaleCarcass	OK	68.0079	80.4271	0.241979	-0.239491	0.810725	0.999832	no
0.g732	0.g732	-	0:8675199-8690053	FemaleCarcass	MaleCarcass	OK	157.101	160.512	0.0309968	-0.0663116	0.94713	0.999832	no
0.g735	0.g735	-	0:8694389-8712364	FemaleCarcass	MaleCarcass	OK	1.50802	1.0434	-0.531367	0.0174341	0.98609	0.999832	no
0.g74	0.g74	-	0:942762-972392	FemaleCarcass	MaleCarcass	OK	3.11396	4.31743	0.471422	-0.446482	0.655249	0.999832	no
0.g741	0.g741	-	0:8780166-8793389	FemaleCarcass	MaleCarcass	OK	2.20305	2.15787	-0.0298917	0.0114207	0.990888	0.999832	no
0.g75	0.g75	-	0:942762-972392	FemaleCarcass	MaleCarcass	OK	1.65933	2.22044	0.420244	-0.228845	0.818989	0.999832	no
0.g750	0.g750	-	0:8921883-8928993	FemaleCarcass	MaleCarcass	OK	0.15105	0.444822	1.5582	-1.84776	0.0646375	0.427142	no
0.g768	0.g768	-	0:9270192-9306436	FemaleCarcass	MaleCarcass	OK	21.0655	18.4092	-0.194459	0.283462	0.776823	0.999832	no
0.g769	0.g769	-	0:9306536-9337695	FemaleCarcass	MaleCarcass	OK	0.754089	0.778631	0.0462052	-0.0299477	0.976109	0.999832	no
0.g770	0.g770	-	0:9306536-9337695	FemaleCarcass	MaleCarcass	OK	8.97622	6.81719	-0.396932	0.746744	0.455218	0.999832	no
0.g773	0.g773	-	0:9339996-9342361	FemaleCarcass	MaleCarcass	OK	0.785777	0.876957	0.158385	-0.237683	0.812127	0.999832	no
0.g777	0.g777	-	0:9352446-9384960	FemaleCarcass	MaleCarcass	OK	4.18403	4.38105	0.0663812	-0.0281734	0.977524	0.999832	no
0.g778	0.g778	-	0:9352446-9384960	FemaleCarcass	MaleCarcass	OK	54.6143	36.092	-0.597599	1.15388	0.248549	0.900775	no
0.g779	0.g779	-	0:9385006-9433019	FemaleCarcass	MaleCarcass	OK	11.2283	9.41763	-0.253709	0.361879	0.717443	0.999832	no
0.g78	0.g78	-	0:1011572-1016132	FemaleCarcass	MaleCarcass	OK	10.5232	8.33238	-0.336773	0.650657	0.515268	0.999832	no
0.g780	0.g780	-	0:9385006-9433019	FemaleCarcass	MaleCarcass	OK	13.1864	11.7747	-0.163363	0.356051	0.721802	0.999832	no
0.g781	0.g781	-	0:9433066-9435690	FemaleCarcass	MaleCarcass	OK	5.64539	7.19739	0.350402	-0.655365	0.512233	0.999832	no
0.g783	0.g783	-	0:9441867-9524256	FemaleCarcass	MaleCarcass	OK	7.59203	7.43346	-0.0304524	0.0261968	0.9791	0.999832	no
0.g784	0.g784	-	0:9441867-9524256	FemaleCarcass	MaleCarcass	OK	20.2186	19.4596	-0.055203	0.109149	0.913084	0.999832	no
0.g792	0.g792	-	0:9570720-9801844	FemaleCarcass	MaleCarcass	OK	0.380927	0.400358	0.0717756	-0.00132655	0.998942	0.999832	no
0.g793	0.g793	-	0:9570720-9801844	FemaleCarcass	MaleCarcass	OK	0.494481	0.450544	-0.134246	0.00269159	0.997852	0.999832	no
0.g795	0.g795	-	0:9570720-9801844	FemaleCarcass	MaleCarcass	OK	1.51321	2.07982	0.458844	-0.0212408	0.983054	0.999832	no
0.g796	0.g796	-	0:9570720-9801844	FemaleCarcass	MaleCarcass	OK	11.7233	11.6473	-0.00938058	0.00215379	0.998282	0.999832	no
0.g797	0.g797	-	0:9570720-9801844	FemaleCarcass	MaleCarcass	OK	28.4461	14.6898	-0.953423	0.360556	0.718432	0.999832	no
0.g798	0.g798	-	0:9570720-9801844	FemaleCarcass	MaleCarcass	OK	0.814924	0.910229	0.159563	-0.011149	0.991105	0.999832	no
0.g801	0.g801	-	0:9570720-9801844	FemaleCarcass	MaleCarcass	OK	144.679	243.408	0.750521	-1.20488	0.228249	0.871408	no
0.g802	0.g802	-	0:9802585-9824049	FemaleCarcass	MaleCarcass	OK	5.1052	3.96552	-0.364458	0.604642	0.545417	0.999832	no
0.g806	0.g806	-	0:9832849-9853884	FemaleCarcass	MaleCarcass	NOTEST	0	0	0	0	1	1	no
0.g81	0.g81	-	0:1147771-1152559	FemaleCarcass	MaleCarcass	NOTEST	0.018124	0.0316703	0.805233	-0.432171	0.665617	1	no
0.g810	0.g810	-	0:9864135-9868529	FemaleCarcass	MaleCarcass	OK	6.34486	5.67161	-0.161829	0.31361	0.753817	0.999832	no
0.g814	0.g814	-	0:9940389-10139888	FemaleCarcass	MaleCarcass	OK	0.599396	0.808165	0.43114	-0.31608	0.751942	0.999832	no
0.g818	0.g818	-	0:10164634-10183898	FemaleCarcass	MaleCarcass	OK	0.301725	0.10649	-1.50251	1.75147	0.0798655	0.49321	no
0.g819	0.g819	-	0:10183944-10199078	FemaleCarcass	MaleCarcass	OK	0.0904761	1.66763	4.20412	-4.83772	1.31339e-06	5.20391e-05	yes
0.g821	0.g821	-	0:10287717-10358952	FemaleCarcass	MaleCarcass	OK	0.782749	0.934175	0.255143	-0.401469	0.688075	0.999832	no
0.g822	0.g822	-	0:10287717-10358952	FemaleCarcass	MaleCarcass	OK	0.925277	0.920678	-0.0071877	0.00725721	0.99421	0.999832	no
0.g824	0.g824	-	0:10411222-10412418	FemaleCarcass	MaleCarcass	NOTEST	0.0770432	0.0424953	-0.858365	0.516397	0.605577	1	no
0.g83	0.g83	-	0:1154596-1155991	FemaleCarcass	MaleCarcass	OK	0.282929	0.599638	1.08365	-1.3272	0.184442	0.794557	no
0.g830	0.g830	-	0:10487684-10604440	FemaleCarcass	MaleCarcass	OK	6.24248	9.599	0.620766	-0.889029	0.373988	0.999832	no
0.g831	0.g831	-	0:10604441-10618548	FemaleCarcass	MaleCarcass	OK	1.39176	0.279676	-2.31508	3.29664	0.000978488	0.0166856	yes
0.g832	0.g832	-	0:10604441-10618548	FemaleCarcass	MaleCarcass	NOTEST	0	0.191974	1.79769e+308	1.79769e+308	0.164353	1	no
0.g834	0.g834	-	0:10620066-10620852	FemaleCarcass	MaleCarcass	NOTEST	0	0.277079	1.79769e+308	1.79769e+308	0.0386186	1	no
0.g835	0.g835	-	0:10620903-10621842	FemaleCarcass	MaleCarcass	OK	0	0.509772	1.79769e+308	1.79769e+308	0.0202997	0.184774	no
0.g837	0.g837	-	0:10624966-10625551	FemaleCarcass	MaleCarcass	OK	0.694324	0.442869	-0.648731	0.199053	0.842221	0.999832	no
0.g85	0.g85	-	0:1165887-1169721	FemaleCarcass	MaleCarcass	OK	2.62707	3.37985	0.363504	-0.26826	0.788499	0.999832	no
0.g855	0.g855	-	0:11045455-11048578	FemaleCarcass	MaleCarcass	NOTEST	0	0.0392819	1.79769e+308	1.79769e+308	0.0395423	1	no
0.g856	0.g856	-	0:11048625-11057530	FemaleCarcass	MaleCarcass	OK	0.0148626	0.524619	5.14151	-3.63849	0.000274241	0.00557347	yes
0.g857	0.g857	-	0:11057531-11068765	FemaleCarcass	MaleCarcass	OK	51.1413	48.853	-0.0660434	0.150642	0.880258	0.999832	no
0.g859	0.g859	-	0:11068865-11083730	FemaleCarcass	MaleCarcass	NOTEST	0.186507	0.119248	-0.645264	0.0853725	0.931965	1	no
0.g86	0.g86	-	0:1169821-1172853	FemaleCarcass	MaleCarcass	OK	19.7704	19.3146	-0.0336475	0.0527166	0.957958	0.999832	no
0.g860	0.g860	-	0:11083731-11089625	FemaleCarcass	MaleCarcass	OK	0.566117	0.82953	0.551194	-0.406056	0.684701	0.999832	no
0.g866	0.g866	-	0:11117061-11120355	FemaleCarcass	MaleCarcass	OK	0.36936	7.31295	4.30736	-7.25303	4.07452e-13	5.56851e-11	yes
0.g868	0.g868	-	0:11120455-11135585	FemaleCarcass	MaleCarcass	OK	1.38382	2.40241	0.795822	-0.378573	0.705005	0.999832	no
0.g87	0.g87	-	0:1172901-1191446	FemaleCarcass	MaleCarcass	OK	14.1062	23.17	0.715925	-0.493413	0.621721	0.999832	no
0.g877	0.g877	-	0:11203449-11207134	FemaleCarcass	MaleCarcass	NOTEST	0.15463	0.288104	0.897769	-1.12795	0.259342	1	no
0.g878	0.g878	-	0:11207135-11219619	FemaleCarcass	MaleCarcass	OK	8.44774	12.3554	0.54851	-1.27739	0.201463	0.825614	no
0.g883	0.g883	-	0:11246849-11263599	FemaleCarcass	MaleCarcass	OK	9.44462	13.4934	0.514689	-0.971744	0.331178	0.999832	no
0.g887	0.g887	-	0:11340533-11342026	FemaleCarcass	MaleCarcass	OK	0.0377947	0.422872	3.48396	-2.82287	0.00475965	0.0592359	no
0.g888	0.g888	-	0:11345023-11366243	FemaleCarcass	MaleCarcass	NOTEST	0.00824718	0.283343	5.10251	-0.584398	0.558953	1	no
0.g889	0.g889	-	0:11345023-11366243	FemaleCarcass	MaleCarcass	OK	0	0.414243	1.79769e+308	1.79769e+308	0.320691	0.998114	no
0.g892	0.g892	-	0:11408083-11409855	FemaleCarcass	MaleCarcass	NOTEST	0	0.278619	1.79769e+308	1.79769e+308	0.0494647	1	no
0.g894	0.g894	-	0:11428433-11434982	FemaleCarcass	MaleCarcass	NOTEST	0	0	0	0	1	1	no
0.g901	0.g901	-	0:11504862-11531230	FemaleCarcass	MaleCarcass	NOTEST	0.00619132	0.0379098	2.61425	-0.035057	0.972034	1	no
0.g905	0.g905	-	0:11546193-11550182	FemaleCarcass	MaleCarcass	OK	0.660182	3.99994	2.59904	-1.84213	0.0654563	0.430142	no
0.g910	0.g910	-	0:11598498-11613212	FemaleCarcass	MaleCarcass	NOTEST	0.0707731	0.122747	0.794415	-0.563694	0.572962	1	no
0.g920	0.g920	-	0:11653052-11664607	FemaleCarcass	MaleCarcass	OK	4.63604	4.14361	-0.162004	0.317436	0.750913	0.999832	no
0.g928	0.g928	-	0:11713352-11714711	FemaleCarcass	MaleCarcass	OK	2.78582	3.06639	0.138439	-0.220878	0.825187	0.999832	no
0.g929	0.g929	-	0:11714713-11716002	FemaleCarcass	MaleCarcass	NOTEST	0.068017	0.0729875	0.101754	-0.0817583	0.934839	1	no
0.g933	0.g933	-	0:11723018-11737482	FemaleCarcass	MaleCarcass	NOTEST	0.146876	0.0945898	-0.634846	0.00538385	0.995704	1	no
0.g94	0.g94	-	0:1208751-1209852	FemaleCarcass	MaleCarcass	OK	0.0732143	8.14566	6.79776	-6.8613	6.82365e-12	7.75266e-10	yes
0.g941	0.g941	-	0:11794569-11838514	FemaleCarcass	MaleCarcass	OK	14.4386	12.1155	-0.253086	0.505333	0.613325	0.999832	no
0.g945	0.g945	-	0:11877750-11906394	FemaleCarcass	MaleCarcass	NOTEST	0.0141763	0.220276	3.95776	-0.953875	0.340147	1	no
0.g946	0.g946	-	0:11906494-11920949	FemaleCarcass	MaleCarcass	NOTEST	0.0551362	0.220608	2.00041	-1.63861	0.101294	1	no
0.g947	0.g947	-	0:11940134-11950704	FemaleCarcass	MaleCarcass	NOTEST	0.0658823	0.220848	1.74509	-1.74432	0.0811041	1	no
0.g951	0.g951	-	0:11975283-11977496	FemaleCarcass	MaleCarcass	NOTEST	0.139926	0.27822	0.991562	-1.18257	0.236981	1	no
0.g954	0.g954	-	0:11988536-11991579	FemaleCarcass	MaleCarcass	NOTEST	0	0	0	0	1	1	no
0.g958	0.g958	-	0:12006217-12011966	FemaleCarcass	MaleCarcass	OK	70.1332	54.8728	-0.354007	0.501219	0.616217	0.999832	no
0.g959	0.g959	-	0:12006217-12011966	FemaleCarcass	MaleCarcass	OK	67.7003	36.952	-0.873511	0.31475	0.752952	0.999832	no
0.g96	0.g96	-	0:1212211-1213987	FemaleCarcass	MaleCarcass	OK	0.0796956	79.8045	9.96775	-11.282	0	0	yes
0.g968	0.g968	-	0:12047188-12056096	FemaleCarcass	MaleCarcass	OK	4.33929	3.31225	-0.389647	0.798425	0.424624	0.999832	no
0.g969	0.g969	-	0:12064086-12065428	FemaleCarcass	MaleCarcass	OK	0.747058	0.589018	-0.342908	0.475053	0.634749	0.999832	no
0.g970	0.g970	-	0:12065954-12068046	FemaleCarcass	MaleCarcass	OK	2.44117	2.05503	-0.248414	0.342772	0.73177	0.999832	no
0.g971	0.g971	-	0:12101082-12104996	FemaleCarcass	MaleCarcass	NOTEST	0	0.0238999	1.79769e+308	1.79769e+308	0.302434	1	no
0.g979	0.g979	-	0:12170363-12172898	FemaleCarcass	MaleCarcass	OK	37.7775	4.02001	-3.23226	5.89901	3.65693e-09	2.59284e-07	yes
0.g982	0.g982	-	0:12178003-12178625	FemaleCarcass	MaleCarcass	OK	2.13085	2.6896	0.335958	-0.457445	0.647351	0.999832	no
0.g990	0.g990	-	0:12225778-12226463	FemaleCarcass	MaleCarcass	OK	0.378608	0.280254	-0.433967	0.433016	0.665003	0.999832	no
0.g993	0.g993	-	0:12231393-12232418	FemaleCarcass	MaleCarcass	NOTEST	0.209084	0.267822	0.357191	-0.355395	0.722294	1	no
0.g996	0.g996	-	0:12247155-12248153	FemaleCarcass	MaleCarcass	OK	0.828808	4.02014	2.27814	-3.13861	0.00169753	0.0265281	yes
0.g997	0.g997	-	0:12248204-12249653	FemaleCarcass	MaleCarcass	OK	1.28261	1.4754	0.202019	-0.298151	0.765588	0.999832	no
0.g998	0.g998	-	0:12249739-12266073	FemaleCarcass	MaleCarcass	OK	35.902	32.2697	-0.153885	0.31351	0.753893	0.999832	no
1.g1002	1.g1002	-	1:11136392-11152621	FemaleCarcass	MaleCarcass	OK	5.78251	6.78957	0.231624	-0.0858769	0.931564	0.999832	no
1.g1006	1.g1006	-	1:11162388-11167185	FemaleCarcass	MaleCarcass	OK	1.20549	1.00189	-0.266894	0.282962	0.777206	0.999832	no
1.g1009	1.g1009	-	1:11174611-11311514	FemaleCarcass	MaleCarcass	OK	4.45697	7.26535	0.704967	-0.626836	0.530767	0.999832	no
1.g101	1.g101	-	1:817070-834910	FemaleCarcass	MaleCarcass	OK	38.0432	40.2892	0.0827525	-0.212041	0.832075	0.999832	no
1.g1010	1.g1010	-	1:11174611-11311514	FemaleCarcass	MaleCarcass	OK	5.80179	9.31056	0.68237	-0.758729	0.448015	0.999832	no
1.g1012	1.g1012	-	1:11316617-11475601	FemaleCarcass	MaleCarcass	OK	2.5565	3.48222	0.445839	-0.245498	0.806071	0.999832	no
1.g1013	1.g1013	-	1:11489556-11583304	FemaleCarcass	MaleCarcass	OK	0.00318738	0.796108	7.96445	-0.282854	0.777289	0.999832	no
1.g1017	1.g1017	-	1:11591656-11601420	FemaleCarcass	MaleCarcass	OK	1.46745	1.50099	0.0325998	-0.0227646	0.981838	0.999832	no
1.g1018	1.g1018	-	1:11612810-11636340	FemaleCarcass	MaleCarcass	OK	0.489576	0.679785	0.473546	-0.313923	0.75358	0.999832	no
1.g1019	1.g1019	-	1:11636341-11652510	FemaleCarcass	MaleCarcass	OK	0.260138	0.323998	0.316706	-0.334205	0.738225	0.999832	no
1.g102	1.g102	-	1:835219-836709	FemaleCarcass	MaleCarcass	OK	1.80118	1.69831	-0.0848363	0.126114	0.899641	0.999832	no
1.g1021	1.g1021	-	1:11656370-11662430	FemaleCarcass	MaleCarcass	OK	1.26512	0.425479	-1.57212	0.997322	0.318608	0.998114	no
1.g1024	1.g1024	-	1:11671226-11680382	FemaleCarcass	MaleCarcass	NOTEST	0.218517	0.127589	-0.776242	0.296183	0.76709	1	no
1.g1027	1.g1027	-	1:11687165-11767814	FemaleCarcass	MaleCarcass	NOTEST	0.0245386	0.0588893	1.26295	-0.808927	0.418557	1	no
1.g1030	1.g1030	-	1:11833373-11924649	FemaleCarcass	MaleCarcass	OK	15.9929	13.6814	-0.225219	0.520877	0.602452	0.999832	no
1.g1033	1.g1033	-	1:12012385-12058415	FemaleCarcass	MaleCarcass	OK	0.11394	1.30566	3.51844	-3.87094	0.000108419	0.00249972	yes
1.g1043	1.g1043	-	1:12193099-12217953	FemaleCarcass	MaleCarcass	OK	3.11029	2.13975	-0.539603	0.632835	0.526841	0.999832	no
1.g1047	1.g1047	-	1:12220849-12242109	FemaleCarcass	MaleCarcass	OK	8.24714	11.1832	0.439368	-0.679203	0.497009	0.999832	no
1.g105	1.g105	-	1:841248-843530	FemaleCarcass	MaleCarcass	OK	0.52477	0.274546	-0.934638	1.12257	0.261621	0.921585	no
1.g1050	1.g1050	-	1:12262136-12266530	FemaleCarcass	MaleCarcass	OK	0	1.30536	1.79769e+308	1.79769e+308	0.0167731	0.159133	no
1.g1051	1.g1051	-	1:12266630-12310454	FemaleCarcass	MaleCarcass	OK	2.18713	2.4926	0.18861	-0.254399	0.799187	0.999832	no
1.g1053	1.g1053	-	1:12383421-12386410	FemaleCarcass	MaleCarcass	OK	23.1575	24.1915	0.0630202	-0.106767	0.914974	0.999832	no
1.g1056	1.g1056	-	1:12404464-12435300	FemaleCarcass	MaleCarcass	OK	17.7012	36.9022	1.05986	-1.6043	0.108648	0.591881	no
1.g1057	1.g1057	-	1:12404464-12435300	FemaleCarcass	MaleCarcass	OK	5.41966	10.581	0.965199	-1.58	0.114108	0.608618	no
1.g1066	1.g1066	-	1:12481865-12538179	FemaleCarcass	MaleCarcass	OK	1.51132	2.3933	0.663187	-1.34762	0.17778	0.782354	no
1.g1067	1.g1067	-	1:12558477-12577489	FemaleCarcass	MaleCarcass	OK	1.31259	1.93912	0.562985	-0.987249	0.323521	0.999832	no
1.g1074	1.g1074	-	1:12598316-12603798	FemaleCarcass	MaleCarcass	OK	30.844	48.2971	0.646944	-1.66957	0.0950054	0.551171	no
1.g1079	1.g1079	-	1:12611658-12614163	FemaleCarcass	MaleCarcass	OK	1.45011	1.36382	-0.0885045	0.0687362	0.9452	0.999832	no
1.g1081	1.g1081	-	1:12622028-12622563	FemaleCarcass	MaleCarcass	NOTEST	0.104844	0.123532	0.236636	-0.12713	0.898837	1	no
1.g1092	1.g1092	-	1:12658028-12678705	FemaleCarcass	MaleCarcass	OK	2.69412	2.47069	-0.124895	0.0511127	0.959236	0.999832	no
1.g1094	1.g1094	-	1:12680432-12686448	FemaleCarcass	MaleCarcass	OK	1.41055	0.118524	-3.573	3.13376	0.0017258	0.0267336	yes
1.g1099	1.g1099	-	1:12716307-12740481	FemaleCarcass	MaleCarcass	NOTEST	0.0035296	0.021009	2.57343	-0.274986	0.783327	1	no
1.g11	1.g11	-	1:91590-93395	FemaleCarcass	MaleCarcass	OK	3.19721	1.69221	-0.917904	0.7098	0.477828	0.999832	no
1.g1100	1.g1100	-	1:12740527-12822617	FemaleCarcass	MaleCarcass	OK	22.4214	70.0975	1.64449	-3.04273	0.00234439	0.0341047	yes
1.g1102	1.g1102	-	1:12822717-12848232	FemaleCarcass	MaleCarcass	NOTEST	0.195603	0.252053	0.3658	-0.124674	0.900781	1	no
1.g1103	1.g1103	-	1:12852173-12872512	FemaleCarcass	MaleCarcass	OK	0.490284	0.693189	0.49963	-0.875064	0.381539	0.999832	no
1.g1112	1.g1112	-	1:12894926-12896367	FemaleCarcass	MaleCarcass	OK	14.6626	13.9161	-0.0753888	0.0958326	0.923654	0.999832	no
1.g1129	1.g1129	-	1:12942932-12944088	FemaleCarcass	MaleCarcass	OK	1.45938	1.8963	0.377832	-0.374179	0.708271	0.999832	no
1.g1132	1.g1132	-	1:12953154-12966552	FemaleCarcass	MaleCarcass	OK	6.92926	8.41972	0.281071	-0.216251	0.828792	0.999832	no
1.g1141	1.g1141	-	1:12993400-12996143	FemaleCarcass	MaleCarcass	OK	9.58246	7.44909	-0.363332	0.520527	0.602696	0.999832	no
1.g115	1.g115	-	1:909746-920767	FemaleCarcass	MaleCarcass	OK	0.623077	1.69264	1.4418	-2.27204	0.0230843	0.20406	no
1.g1150	1.g1150	-	1:13021858-13023086	FemaleCarcass	MaleCarcass	OK	11.7625	11.5745	-0.0232385	0.0299894	0.976075	0.999832	no
1.g1155	1.g1155	-	1:13037922-13042402	FemaleCarcass	MaleCarcass	OK	3.45397	4.04595	0.228223	-0.346173	0.729213	0.999832	no
1.g116	1.g116	-	1:932806-960211	FemaleCarcass	MaleCarcass	OK	0.422801	0.990482	1.22815	-2.04559	0.0407972	0.311764	no
1.g1166	1.g1166	-	1:13074687-13077065	FemaleCarcass	MaleCarcass	OK	32.2734	36.1439	0.163407	-0.165926	0.868215	0.999832	no
1.g1170	1.g1170	-	1:13086562-13088577	FemaleCarcass	MaleCarcass	NOTEST	0	0.0139668	1.79769e+308	1.79769e+308	0.227199	1	no
1.g1174	1.g1174	-	1:13099958-13101301	FemaleCarcass	MaleCarcass	OK	0.288216	0.432262	0.584755	-0.35332	0.723849	0.999832	no
1.g118	1.g118	-	1:985039-988086	FemaleCarcass	MaleCarcass	OK	103.07	176.742	0.778017	-2.03072	0.0422834	0.318986	no
1.g1185	1.g1185	-	1:13121372-13122452	FemaleCarcass	MaleCarcass	OK	1.39278	0.978014	-0.510045	0.694014	0.487673	0.999832	no
1.g1189	1.g1189	-	1:13126732-13128657	FemaleCarcass	MaleCarcass	OK	1.58349	2.05167	0.373694	-0.406692	0.684234	0.999832	no
1.g1192	1.g1192	-	1:13131393-13131792	FemaleCarcass	MaleCarcass	OK	2.15049	3.42221	0.670259	-0.827924	0.407714	0.999832	no
1.g1212	1.g1212	-	1:13222527-13226336	FemaleCarcass	MaleCarcass	OK	0.204423	0.314717	0.622499	-0.524558	0.599891	0.999832	no
1.g1221	1.g1221	-	1:13253166-13253922	FemaleCarcass	MaleCarcass	OK	0.0136423	2.86865	7.71614	-2.76668	0.00566303	0.0678556	no
1.g1222	1.g1222	-	1:13258357-13264036	FemaleCarcass	MaleCarcass	NOTEST	0.00503146	0.161708	5.00627	-2.62336	0.00870672	1	no
1.g1223	1.g1223	-	1:13266841-13271006	FemaleCarcass	MaleCarcass	NOTEST	0	0.0192354	1.79769e+308	1.79769e+308	0.284996	1	no
1.g1229	1.g1229	-	1:13311807-13314826	FemaleCarcass	MaleCarcass	OK	0.0156816	0.607057	5.27469	-2.88116	0.00396218	0.0510686	no
1.g1230	1.g1230	-	1:13311807-13314826	FemaleCarcass	MaleCarcass	OK	0.0149521	0.595265	5.31511	-2.47502	0.0133229	0.132247	no
1.g1232	1.g1232	-	1:13340928-13364290	FemaleCarcass	MaleCarcass	OK	0.859706	1.09635	0.35079	-0.402389	0.687398	0.999832	no
1.g1234	1.g1234	-	1:13377196-13378490	FemaleCarcass	MaleCarcass	OK	0	0.342018	1.79769e+308	1.79769e+308	0.0132851	0.132247	no
1.g1238	1.g1238	-	1:13390250-13401315	FemaleCarcass	MaleCarcass	OK	1.3915	1.60668	0.207434	-0.280206	0.77932	0.999832	no
1.g1250	1.g1250	-	1:13537355-13557418	FemaleCarcass	MaleCarcass	OK	0.289809	0.518759	0.839961	-0.763168	0.445363	0.999832	no
1.g1251	1.g1251	-	1:13557465-13568320	FemaleCarcass	MaleCarcass	OK	0.290375	0.587379	1.01638	-1.44375	0.14881	0.715959	no
1.g1267	1.g1267	-	1:13659104-13668981	FemaleCarcass	MaleCarcass	OK	0.513352	0.535818	0.0617951	-0.037479	0.970103	0.999832	no
1.g127	1.g127	-	1:1090166-1092126	FemaleCarcass	MaleCarcass	OK	0.391462	0.589502	0.590622	-0.801142	0.423049	0.999832	no
1.g1271	1.g1271	-	1:13673694-13674785	FemaleCarcass	MaleCarcass	OK	193.668	160.145	-0.274213	0.657645	0.510766	0.999832	no
1.g1276	1.g1276	-	1:13799312-13833180	FemaleCarcass	MaleCarcass	NOTEST	0	0.0515822	1.79769e+308	1.79769e+308	0.415369	1	no
1.g1277	1.g1277	-	1:13799312-13833180	FemaleCarcass	MaleCarcass	OK	0.00707784	3.15227	8.79887	-4.18885	2.80369e-05	0.000773063	yes
1.g1278	1.g1278	-	1:13799312-13833180	FemaleCarcass	MaleCarcass	NOTEST	0	0.00710176	1.79769e+308	1.79769e+308	0.494954	1	no
1.g1279	1.g1279	-	1:13833182-13840517	FemaleCarcass	MaleCarcass	OK	1.49831	2.16958	0.534082	-0.92535	0.354784	0.999832	no
1.g128	1.g128	-	1:1092130-1106756	FemaleCarcass	MaleCarcass	OK	268.809	210.079	-0.355648	0.830487	0.406263	0.999832	no
1.g1280	1.g1280	-	1:13840568-13842247	FemaleCarcass	MaleCarcass	OK	0.267673	0.486672	0.862476	-1.1153	0.264723	0.923562	no
1.g1281	1.g1281	-	1:13842618-13853357	FemaleCarcass	MaleCarcass	OK	0.190142	0.34196	0.846751	-1.01854	0.308422	0.986241	no
1.g1286	1.g1286	-	1:13870577-13881929	FemaleCarcass	MaleCarcass	OK	17.4585	15.466	-0.174829	0.446672	0.655112	0.999832	no
1.g129	1.g129	-	1:1092130-1106756	FemaleCarcass	MaleCarcass	OK	2.12899	1.13853	-0.902991	0.0303891	0.975757	0.999832	no
1.g1291	1.g1291	-	1:13926713-13979386	FemaleCarcass	MaleCarcass	OK	23.9703	13.9646	-0.779471	1.27811	0.201211	0.825614	no
1.g1292	1.g1292	-	1:13926713-13979386	FemaleCarcass	MaleCarcass	OK	23.8318	23.7658	-0.00399727	0.00553273	0.995586	0.999832	no
1.g1294	1.g1294	-	1:13982761-13984345	FemaleCarcass	MaleCarcass	OK	0.02029	2.12025	6.70732	-4.35288	1.34364e-05	0.000406105	yes
1.g1296	1.g1296	-	1:13986938-13991691	FemaleCarcass	MaleCarcass	OK	1.18624	2.63364	1.15067	-1.24264	0.214	0.850769	no
1.g1297	1.g1297	-	1:13991737-13992271	FemaleCarcass	MaleCarcass	NOTEST	0	0.0267858	1.79769e+308	1.79769e+308	0.298406	1	no
1.g1298	1.g1298	-	1:13993021-14004436	FemaleCarcass	MaleCarcass	OK	1.74166	2.58063	0.56726	-1.06301	0.287777	0.957226	no
1.g1299	1.g1299	-	1:14004437-14047435	FemaleCarcass	MaleCarcass	OK	1.46461	1.86887	0.35165	-0.591804	0.553982	0.999832	no
1.g13	1.g13	-	1:97030-104185	FemaleCarcass	MaleCarcass	OK	64.3441	80.2263	0.318268	-0.72477	0.468593	0.999832	no
1.g1300	1.g1300	-	1:14004437-14047435	FemaleCarcass	MaleCarcass	OK	0.169038	0.388019	1.19878	-0.575216	0.565145	0.999832	no
1.g1301	1.g1301	-	1:14047481-14048841	FemaleCarcass	MaleCarcass	OK	0.813938	0.558483	-0.543405	0.753017	0.45144	0.999832	no
1.g1305	1.g1305	-	1:14058132-14068243	FemaleCarcass	MaleCarcass	OK	0.801944	0.604456	-0.407864	0.266903	0.789544	0.999832	no
1.g1309	1.g1309	-	1:14089145-14101334	FemaleCarcass	MaleCarcass	OK	0.0137061	3.89762	8.15163	-5.36693	8.0086e-08	4.03856e-06	yes
1.g1310	1.g1310	-	1:14101380-14122678	FemaleCarcass	MaleCarcass	OK	4.02727	4.6178	0.197402	-0.243483	0.807632	0.999832	no
1.g1313	1.g1313	-	1:14142210-14190504	FemaleCarcass	MaleCarcass	OK	6.12525	10.9614	0.839593	-1.48134	0.138516	0.686708	no
1.g1318	1.g1318	-	1:14259064-14261410	FemaleCarcass	MaleCarcass	NOTEST	0	0	0	0	1	1	no
1.g1321	1.g1321	-	1:14361879-14408173	FemaleCarcass	MaleCarcass	NOTEST	0.130072	0.207372	0.672906	-0.936246	0.349147	1	no
1.g1323	1.g1323	-	1:14408219-14447628	FemaleCarcass	MaleCarcass	OK	1.63424	2.8478	0.801228	-1.0727	0.283407	0.953191	no
1.g1324	1.g1324	-	1:14447630-14454269	FemaleCarcass	MaleCarcass	OK	7.13278	7.39735	0.0525436	-0.0819044	0.934723	0.999832	no
1.g1329	1.g1329	-	1:14478635-14595500	FemaleCarcass	MaleCarcass	OK	6.61994	6.37304	-0.0548352	0.122704	0.902341	0.999832	no
1.g1333	1.g1333	-	1:14832220-14838654	FemaleCarcass	MaleCarcass	OK	0	0.447294	1.79769e+308	1.79769e+308	0.00245995	0.0352008	yes
1.g1336	1.g1336	-	1:14847014-14849724	FemaleCarcass	MaleCarcass	OK	15.0228	24.0975	0.681734	-0.763846	0.444959	0.999832	no
1.g1337	1.g1337	-	1:14850365-14885857	FemaleCarcass	MaleCarcass	OK	0.00436525	0.95525	7.77367	-3.76713	0.000165132	0.00357742	yes
1.g1339	1.g1339	-	1:14885858-14949188	FemaleCarcass	MaleCarcass	OK	0.00171595	0.843145	8.94063	-1.75651	0.0790017	0.490445	no
1.g1344	1.g1344	-	1:15013347-15021677	FemaleCarcass	MaleCarcass	OK	1.83319	1.21648	-0.591643	0.982385	0.32591	0.999832	no
1.g1345	1.g1345	-	1:15028048-15034942	FemaleCarcass	MaleCarcass	OK	0.249404	0.440687	0.821267	-0.984447	0.324896	0.999832	no
1.g1347	1.g1347	-	1:15043153-15099852	FemaleCarcass	MaleCarcass	OK	1.25274	2.371	0.920409	-1.28423	0.199062	0.82187	no
1.g1354	1.g1354	-	1:15118347-15121882	FemaleCarcass	MaleCarcass	NOTEST	0.0468892	0.119727	1.35242	-1.21968	0.222585	1	no
1.g1355	1.g1355	-	1:15124922-15141913	FemaleCarcass	MaleCarcass	OK	0.867521	1.60597	0.888474	-1.47729	0.139599	0.689585	no
1.g1356	1.g1356	-	1:15144953-15172012	FemaleCarcass	MaleCarcass	OK	1.94501	1.88725	-0.0434977	0.0595537	0.952511	0.999832	no
1.g1357	1.g1357	-	1:15173292-15174131	FemaleCarcass	MaleCarcass	OK	0.29234	0.18618	-0.650947	0.61248	0.54022	0.999832	no
1.g1358	1.g1358	-	1:15180872-15188989	FemaleCarcass	MaleCarcass	OK	1.30534	1.27567	-0.0331718	0.0480446	0.961681	0.999832	no
1.g1359	1.g1359	-	1:15189728-15195752	FemaleCarcass	MaleCarcass	OK	0.706082	0.792613	0.166782	-0.235038	0.814179	0.999832	no
1.g1360	1.g1360	-	1:15217864-15257105	FemaleCarcass	MaleCarcass	OK	0.517602	0.937428	0.856864	-0.310585	0.756116	0.999832	no
1.g1361	1.g1361	-	1:15217864-15257105	FemaleCarcass	MaleCarcass	OK	0.432117	0.5519	0.352986	-0.106769	0.914972	0.999832	no
1.g1386	1.g1386	-	1:15365543-15376236	FemaleCarcass	MaleCarcass	OK	1.36254	2.16955	0.6711	-0.685581	0.492977	0.999832	no
1.g1389	1.g1389	-	1:15385681-15419293	FemaleCarcass	MaleCarcass	OK	10.9164	11.6896	0.0987292	-0.114782	0.908618	0.999832	no
1.g140	1.g140	-	1:1143686-1146578	FemaleCarcass	MaleCarcass	OK	0.268496	0.551621	1.03878	-0.708656	0.478538	0.999832	no
1.g1400	1.g1400	-	1:15500780-15508396	FemaleCarcass	MaleCarcass	NOTEST	0.0977972	0.120217	0.297779	-0.0419792	0.966515	1	no
1.g1405	1.g1405	-	1:15583170-15586743	FemaleCarcass	MaleCarcass	OK	2.9472	2.40504	-0.293286	0.372201	0.709743	0.999832	no
1.g1406	1.g1406	-	1:15586789-15597063	FemaleCarcass	MaleCarcass	OK	3.64918	4.17494	0.194181	-0.383371	0.701444	0.999832	no
1.g1408	1.g1408	-	1:15601463-15611572	FemaleCarcass	MaleCarcass	OK	266.893	210.29	-0.343884	0.71433	0.475023	0.999832	no
1.g1413	1.g1413	-	1:15634473-15635945	FemaleCarcass	MaleCarcass	OK	11.3602	15.2388	0.423763	-0.652095	0.51434	0.999832	no
1.g1421	1.g1421	-	1:15657324-15658233	FemaleCarcass	MaleCarcass	OK	0.810134	0.558412	-0.536831	0.659836	0.509359	0.999832	no
1.g1425	1.g1425	-	1:15668498-15809004	FemaleCarcass	MaleCarcass	OK	0.0896054	0.410324	2.19511	-0.126247	0.899536	0.999832	no
1.g1427	1.g1427	-	1:15668498-15809004	FemaleCarcass	MaleCarcass	OK	1.13363	1.34968	0.25167	-0.114635	0.908735	0.999832	no
1.g1428	1.g1428	-	1:15668498-15809004	FemaleCarcass	MaleCarcass	OK	0.294959	0.521362	0.82177	-0.1902	0.849153	0.999832	no
1.g1429	1.g1429	-	1:15817588-15819647	FemaleCarcass	MaleCarcass	NOTEST	0.00501269	0	-1.79769e+308	-1.79769e+308	0.296471	1	no
1.g1432	1.g1432	-	1:15831488-15850981	FemaleCarcass	MaleCarcass	NOTEST	0.0320957	0.0296299	-0.115324	0.016457	0.98687	1	no
1.g1433	1.g1433	-	1:15851081-15940551	FemaleCarcass	MaleCarcass	NOTEST	0.158137	0.176713	0.160239	-0.0531441	0.957617	1	no
1.g1434	1.g1434	-	1:15851081-15940551	FemaleCarcass	MaleCarcass	OK	2.96304	3.21645	0.118388	-0.249654	0.802855	0.999832	no
1.g1435	1.g1435	-	1:15851081-15940551	FemaleCarcass	MaleCarcass	OK	0.557115	0.663127	0.251311	-0.105516	0.915966	0.999832	no
1.g1436	1.g1436	-	1:15940597-15954771	FemaleCarcass	MaleCarcass	OK	3.04977	5.347	0.81003	-1.38852	0.164978	0.754481	no
1.g1439	1.g1439	-	1:15963672-15965251	FemaleCarcass	MaleCarcass	NOTEST	0.201752	0.137881	-0.549159	0.491621	0.622988	1	no
1.g1442	1.g1442	-	1:15980611-15997146	FemaleCarcass	MaleCarcass	OK	3.84187	5.52341	0.523751	-0.977991	0.328079	0.999832	no
1.g1445	1.g1445	-	1:16010388-16012301	FemaleCarcass	MaleCarcass	OK	1.95639	3.67741	0.910499	-1.14627	0.251684	0.905268	no
1.g1449	1.g1449	-	1:16025457-16042542	FemaleCarcass	MaleCarcass	OK	21.5746	20.7843	-0.053843	0.0743743	0.940713	0.999832	no
1.g146	1.g146	-	1:1164202-1165766	FemaleCarcass	MaleCarcass	OK	1.62637	1.21668	-0.418711	0.612206	0.540402	0.999832	no
1.g1460	1.g1460	-	1:16086908-16090142	FemaleCarcass	MaleCarcass	OK	1.2019	0.182165	-2.722	2.22593	0.0260189	0.222245	no
1.g1471	1.g1471	-	1:16179952-16210817	FemaleCarcass	MaleCarcass	OK	17.0823	11.8274	-0.530377	0.559612	0.575744	0.999832	no
1.g1472	1.g1472	-	1:16210818-16214392	FemaleCarcass	MaleCarcass	OK	20.0938	13.5939	-0.563791	1.23062	0.218467	0.858464	no
1.g1478	1.g1478	-	1:16224286-16226020	FemaleCarcass	MaleCarcass	OK	4.7229	3.28391	-0.524259	0.83545	0.403464	0.999832	no
1.g1480	1.g1480	-	1:16232156-16259560	FemaleCarcass	MaleCarcass	OK	37.6198	25.3715	-0.568281	0.926278	0.354301	0.999832	no
1.g1484	1.g1484	-	1:16297316-16341400	FemaleCarcass	MaleCarcass	OK	38.4566	36.8591	-0.0612122	0.120547	0.90405	0.999832	no
1.g1485	1.g1485	-	1:16297316-16341400	FemaleCarcass	MaleCarcass	OK	29.4446	19.4115	-0.601095	0.826693	0.408411	0.999832	no
1.g1486	1.g1486	-	1:16341500-16351864	FemaleCarcass	MaleCarcass	OK	68.1324	68.7522	0.0130643	-0.0292883	0.976635	0.999832	no
1.g1487	1.g1487	-	1:16351910-16353524	FemaleCarcass	MaleCarcass	OK	63.9949	96.0876	0.586392	-0.539595	0.589477	0.999832	no
1.g1488	1.g1488	-	1:16353570-16365940	FemaleCarcass	MaleCarcass	OK	1.98011	1.68994	-0.22861	0.225356	0.821702	0.999832	no
1.g1494	1.g1494	-	1:16387031-16412520	FemaleCarcass	MaleCarcass	OK	6.32686	10.4118	0.718661	-1.10192	0.270495	0.932979	no
1.g1495	1.g1495	-	1:16412574-16425069	FemaleCarcass	MaleCarcass	NOTEST	0.0868756	0.247944	1.51299	-1.19825	0.23082	1	no
1.g15	1.g15	-	1:110891-124456	FemaleCarcass	MaleCarcass	OK	80.9783	65.3672	-0.308968	0.555073	0.578845	0.999832	no
1.g1500	1.g1500	-	1:16473519-16475979	FemaleCarcass	MaleCarcass	OK	3.41776	1.4228	-1.26432	1.40904	0.158824	0.742913	no
1.g1502	1.g1502	-	1:16476025-16477309	FemaleCarcass	MaleCarcass	OK	0.462195	0.708005	0.615259	-0.788316	0.430512	0.999832	no
1.g1505	1.g1505	-	1:16484069-16487034	FemaleCarcass	MaleCarcass	OK	0.115974	0.386209	1.73558	-2.00549	0.0449112	0.332427	no
1.g1509	1.g1509	-	1:16506761-16510601	FemaleCarcass	MaleCarcass	OK	8.6392	5.49489	-0.652806	1.13154	0.257829	0.913345	no
1.g151	1.g151	-	1:1185436-1187662	FemaleCarcass	MaleCarcass	NOTEST	0.121118	0.140078	0.209826	-0.230917	0.817379	1	no
1.g1515	1.g1515	-	1:16536737-16544849	FemaleCarcass	MaleCarcass	NOTEST	0.029468	0.117273	1.99265	-0.987342	0.323475	1	no
1.g152	1.g152	-	1:1201366-1204418	FemaleCarcass	MaleCarcass	OK	1.25761	0.440911	-1.51212	1.96963	0.0488805	0.352403	no
1.g1539	1.g1539	-	1:16679869-16681279	FemaleCarcass	MaleCarcass	OK	2.52313	2.44904	-0.0429988	0.0683546	0.945503	0.999832	no
1.g155	1.g155	-	1:1283730-1322030	FemaleCarcass	MaleCarcass	OK	0.0024246	6.88878	11.4723	-2.41416	0.0157713	0.150988	no
1.g1551	1.g1551	-	1:16785308-16801374	FemaleCarcass	MaleCarcass	OK	0.00415294	2.25163	9.08262	-4.40904	1.03831e-05	0.000326377	yes
1.g1552	1.g1552	-	1:16801375-16807054	FemaleCarcass	MaleCarcass	OK	0.0199574	1.19259	5.90103	-3.47192	0.000516747	0.00970702	yes
1.g1556	1.g1556	-	1:16902705-16904524	FemaleCarcass	MaleCarcass	OK	1.28042	16.6571	3.70144	-6.84822	7.47757e-12	8.39447e-10	yes
1.g1564	1.g1564	-	1:16990878-17011863	FemaleCarcass	MaleCarcass	OK	4.93118	8.86741	0.84658	-0.342184	0.732213	0.999832	no
1.g1566	1.g1566	-	1:17061794-17074678	FemaleCarcass	MaleCarcass	OK	0.495522	0.554367	0.161892	-0.228223	0.819473	0.999832	no
1.g1568	1.g1568	-	1:17095989-17171646	FemaleCarcass	MaleCarcass	OK	0.779969	0.869887	0.157412	-0.0520557	0.958484	0.999832	no
1.g1569	1.g1569	-	1:17095989-17171646	FemaleCarcass	MaleCarcass	NOTEST	0.118484	0.28017	1.24161	-0.126121	0.899636	1	no
1.g1570	1.g1570	-	1:17095989-17171646	FemaleCarcass	MaleCarcass	OK	15.1424	15.1577	0.00146424	-0.00244541	0.998049	0.999832	no
1.g1573	1.g1573	-	1:17222738-17235751	FemaleCarcass	MaleCarcass	OK	16.8721	9.36018	-0.850029	0.662291	0.507785	0.999832	no
1.g1579	1.g1579	-	1:17265436-17280352	FemaleCarcass	MaleCarcass	OK	4.37226	4.70812	0.106773	-0.0770156	0.938611	0.999832	no
1.g1584	1.g1584	-	1:17405021-17443460	FemaleCarcass	MaleCarcass	OK	3.68566	4.24061	0.202347	-0.156602	0.875559	0.999832	no
1.g1587	1.g1587	-	1:17452632-17480187	FemaleCarcass	MaleCarcass	OK	1.30926	1.11792	-0.227933	0.0493876	0.96061	0.999832	no
1.g159	1.g159	-	1:1476449-1477068	FemaleCarcass	MaleCarcass	OK	0	6.17665	1.79769e+308	1.79769e+308	0.00401117	0.0514632	no
1.g1595	1.g1595	-	1:17541478-17561772	FemaleCarcass	MaleCarcass	NOTEST	0.0100743	0	-1.79769e+308	-1.79769e+308	0.0869024	1	no
1.g1599	1.g1599	-	1:17572193-17580532	FemaleCarcass	MaleCarcass	OK	2.61725	1.35481	-0.949967	0.872063	0.383174	0.999832	no
1.g1601	1.g1601	-	1:17593415-17609349	FemaleCarcass	MaleCarcass	OK	1.234	2.57546	1.06149	-2.01969	0.0434159	0.324673	no
1.g1603	1.g1603	-	1:17611069-17626303	FemaleCarcass	MaleCarcass	OK	0.605484	0.804113	0.409308	-0.488011	0.625542	0.999832	no
1.g1605	1.g1605	-	1:17631109-17636919	FemaleCarcass	MaleCarcass	OK	0.0720869	0.419533	2.54097	-1.0474	0.294914	0.969758	no
1.g1606	1.g1606	-	1:17631109-17636919	FemaleCarcass	MaleCarcass	OK	0.491653	0.418404	-0.232746	0.181959	0.855615	0.999832	no
1.g1624	1.g1624	-	1:17694759-17701479	FemaleCarcass	MaleCarcass	OK	0.395854	0.507859	0.359458	-0.0239809	0.980868	0.999832	no
1.g1625	1.g1625	-	1:17694759-17701479	FemaleCarcass	MaleCarcass	OK	7.21377	4.82767	-0.579426	0.516391	0.605581	0.999832	no
1.g1627	1.g1627	-	1:17705094-17708139	FemaleCarcass	MaleCarcass	OK	0.767386	0.915859	0.255173	-0.378379	0.705149	0.999832	no
1.g1629	1.g1629	-	1:17720771-17728689	FemaleCarcass	MaleCarcass	OK	7.26926	5.30006	-0.455801	0.917742	0.358754	0.999832	no
1.g163	1.g163	-	1:1556845-1584498	FemaleCarcass	MaleCarcass	OK	0.944617	1.19696	0.34157	-0.38404	0.700949	0.999832	no
1.g1630	1.g1630	-	1:17729548-17736659	FemaleCarcass	MaleCarcass	OK	45.3608	33.3094	-0.445516	1.00057	0.317033	0.996872	no
1.g1634	1.g1634	-	1:17760974-17773089	FemaleCarcass	MaleCarcass	OK	4.0608	7.7808	0.938154	-1.85777	0.0632018	0.420899	no
1.g1635	1.g1635	-	1:17773140-17779039	FemaleCarcass	MaleCarcass	OK	2.35454	4.35652	0.887734	-1.58473	0.113028	0.605256	no
1.g1637	1.g1637	-	1:17781929-17791983	FemaleCarcass	MaleCarcass	OK	1.87017	3.16141	0.757398	-0.414145	0.678768	0.999832	no
1.g1638	1.g1638	-	1:17792029-17794649	FemaleCarcass	MaleCarcass	OK	0.274666	0.399971	0.542219	-0.664849	0.506147	0.999832	no
1.g1639	1.g1639	-	1:17794650-17826569	FemaleCarcass	MaleCarcass	OK	21.9381	17.2115	-0.350061	0.877547	0.380189	0.999832	no
1.g1648	1.g1648	-	1:17929969-18027417	FemaleCarcass	MaleCarcass	OK	3.43876	3.48693	0.0200712	-0.00555538	0.995567	0.999832	no
1.g1652	1.g1652	-	1:17929969-18027417	FemaleCarcass	MaleCarcass	OK	5.72997	6.32078	0.141575	-0.0919259	0.926757	0.999832	no
1.g1657	1.g1657	-	1:18085669-18098853	FemaleCarcass	MaleCarcass	OK	62.4612	54.6276	-0.19333	0.475264	0.634599	0.999832	no
1.g1663	1.g1663	-	1:18107463-18119273	FemaleCarcass	MaleCarcass	OK	1.63739	0.503902	-1.70018	1.70201	0.088754	0.529715	no
1.g1672	1.g1672	-	1:18220950-18230354	FemaleCarcass	MaleCarcass	NOTEST	0.0275148	0.0821311	1.57772	-0.718326	0.472556	1	no
1.g1674	1.g1674	-	1:18236968-18269390	FemaleCarcass	MaleCarcass	OK	7.6681	9.9633	0.377753	-0.642302	0.520677	0.999832	no
1.g1676	1.g1676	-	1:18271750-18278072	FemaleCarcass	MaleCarcass	NOTEST	0.149387	0.137081	-0.124022	0.165965	0.868185	1	no
1.g168	1.g168	-	1:1677637-1701742	FemaleCarcass	MaleCarcass	OK	512.841	618.586	0.270464	-0.59236	0.55361	0.999832	no
1.g1680	1.g1680	-	1:18336062-18346456	FemaleCarcass	MaleCarcass	OK	0.436878	0.515311	0.238215	-0.146578	0.883465	0.999832	no
1.g1683	1.g1683	-	1:18354103-18355078	FemaleCarcass	MaleCarcass	OK	16.7316	14.5807	-0.198512	0.281968	0.777968	0.999832	no
1.g1685	1.g1685	-	1:18355756-18361636	FemaleCarcass	MaleCarcass	OK	3.95137	2.89464	-0.448969	0.422968	0.672319	0.999832	no
1.g1692	1.g1692	-	1:18419356-18424380	FemaleCarcass	MaleCarcass	OK	3.6767	6.9933	0.927562	-1.51932	0.128682	0.656993	no
1.g1698	1.g1698	-	1:18485590-18511445	FemaleCarcass	MaleCarcass	OK	16.6458	14.6312	-0.186104	0.367284	0.713407	0.999832	no
1.g1701	1.g1701	-	1:18544266-18548770	FemaleCarcass	MaleCarcass	OK	6.73301	5.02066	-0.423375	0.744051	0.456845	0.999832	no
1.g1702	1.g1702	-	1:18548870-18555009	FemaleCarcass	MaleCarcass	OK	0.82297	0.928286	0.173729	-0.194154	0.846055	0.999832	no
1.g1703	1.g1703	-	1:18555010-18571023	FemaleCarcass	MaleCarcass	OK	161.454	117.118	-0.463162	0.178993	0.857943	0.999832	no
1.g1704	1.g1704	-	1:18555010-18571023	FemaleCarcass	MaleCarcass	OK	2277.58	1912.84	-0.251783	0.466352	0.640963	0.999832	no
1.g1706	1.g1706	-	1:18555010-18571023	FemaleCarcass	MaleCarcass	OK	0	1.49224	1.79769e+308	1.79769e+308	0.483769	0.999832	no
1.g1708	1.g1708	-	1:18573155-18573490	FemaleCarcass	MaleCarcass	OK	7.8996	9.31608	0.237943	-0.350311	0.726105	0.999832	no
1.g171	1.g171	-	1:1703572-1735932	FemaleCarcass	MaleCarcass	OK	11.3917	10.3398	-0.139769	0.197026	0.843807	0.999832	no
1.g172	1.g172	-	1:1735978-1793202	FemaleCarcass	MaleCarcass	NOTEST	0.0345507	0.0422301	0.289554	-0.309548	0.756905	1	no
1.g1725	1.g1725	-	1:18666480-18693299	FemaleCarcass	MaleCarcass	OK	9.14441	11.4907	0.329505	-0.317404	0.750937	0.999832	no
1.g1727	1.g1727	-	1:18719517-18750479	FemaleCarcass	MaleCarcass	OK	1.92818	3.20254	0.731976	-1.33551	0.181709	0.789637	no
1.g173	1.g173	-	1:1793248-1832749	FemaleCarcass	MaleCarcass	OK	0.00466011	0.940216	7.65648	-0.796132	0.425955	0.999832	no
1.g1731	1.g1731	-	1:18762949-18766703	FemaleCarcass	MaleCarcass	OK	51.2951	37.2292	-0.462388	0.880139	0.378784	0.999832	no
1.g1732	1.g1732	-	1:18766803-18768727	FemaleCarcass	MaleCarcass	OK	1.03326	2.13516	1.04714	-1.62789	0.103548	0.580771	no
1.g1733	1.g1733	-	1:18768773-18822367	FemaleCarcass	MaleCarcass	OK	35.0901	38.9483	0.150499	-0.358647	0.719859	0.999832	no
1.g1734	1.g1734	-	1:18837434-18932113	FemaleCarcass	MaleCarcass	OK	6.5934	4.7827	-0.463196	0.787506	0.430986	0.999832	no
1.g1736	1.g1736	-	1:18946583-18952391	FemaleCarcass	MaleCarcass	OK	1.92335	1.88945	-0.0256522	0.0372654	0.970273	0.999832	no
1.g1737	1.g1737	-	1:18953887-18990989	FemaleCarcass	MaleCarcass	OK	9.89761	10.3723	0.067577	-0.0914868	0.927106	0.999832	no
1.g1757	1.g1757	-	1:19232736-19291741	FemaleCarcass	MaleCarcass	OK	0.445784	1.88939	2.08351	-0.755279	0.450082	0.999832	no
1.g1761	1.g1761	-	1:19374017-19405881	FemaleCarcass	MaleCarcass	OK	0.0970652	0.957626	3.30244	-4.17347	2.99994e-05	0.000822367	yes
1.g1762	1.g1762	-	1:19410107-19587101	FemaleCarcass	MaleCarcass	OK	0.0966785	0.566257	2.55019	-1.19653	0.231492	0.876343	no
1.g1764	1.g1764	-	1:19410107-19587101	FemaleCarcass	MaleCarcass	NOTEST	0.0111154	0.0877124	2.98022	-0.555747	0.578384	1	no
1.g177	1.g177	-	1:1857414-1867082	FemaleCarcass	MaleCarcass	NOTEST	0.0541671	0.014556	-1.89581	1.41094	0.158262	1	no
1.g1773	1.g1773	-	1:19796800-19987265	FemaleCarcass	MaleCarcass	OK	0.0878814	0.460318	2.389	-0.86958	0.38453	0.999832	no
1.g1775	1.g1775	-	1:19990347-20045089	FemaleCarcass	MaleCarcass	OK	0.863647	2.88581	1.74046	-1.65091	0.0987576	0.564415	no
1.g178	1.g178	-	1:1875011-1924307	FemaleCarcass	MaleCarcass	OK	22.7259	23.1812	0.028617	-0.0694313	0.944646	0.999832	no
1.g1781	1.g1781	-	1:20120223-20130356	FemaleCarcass	MaleCarcass	NOTEST	0	0.135473	1.79769e+308	1.79769e+308	0.0262969	1	no
1.g1783	1.g1783	-	1:20179936-20223941	FemaleCarcass	MaleCarcass	OK	2.52788	2.28323	-0.146852	0.249364	0.80308	0.999832	no
1.g1784	1.g1784	-	1:20223987-20260351	FemaleCarcass	MaleCarcass	OK	0.893223	1.66029	0.894341	-1.69748	0.0896059	0.531784	no
1.g179	1.g179	-	1:1924309-1962663	FemaleCarcass	MaleCarcass	OK	0.294755	0.567097	0.944081	-0.469596	0.638644	0.999832	no
1.g1790	1.g1790	-	1:20340617-20373141	FemaleCarcass	MaleCarcass	OK	4.59418	4.12373	-0.155857	0.194638	0.845676	0.999832	no
1.g1794	1.g1794	-	1:20378696-20449729	FemaleCarcass	MaleCarcass	OK	5.16838	5.77811	0.160887	-0.239159	0.810982	0.999832	no
1.g1803	1.g1803	-	1:20571490-20591179	FemaleCarcass	MaleCarcass	OK	11.1295	11.446	0.0404581	-0.0484393	0.961366	0.999832	no
1.g1806	1.g1806	-	1:20591180-20724340	FemaleCarcass	MaleCarcass	OK	5.44413	5.46161	0.00462375	-0.00641768	0.994879	0.999832	no
1.g1807	1.g1807	-	1:20724386-20778590	FemaleCarcass	MaleCarcass	NOTEST	0.0162658	0.044373	1.44784	-1.19778	0.231003	1	no
1.g1810	1.g1810	-	1:20873441-20967360	FemaleCarcass	MaleCarcass	OK	7.05285	4.47892	-0.655056	0.475634	0.634335	0.999832	no
1.g1815	1.g1815	-	1:21172870-21175915	FemaleCarcass	MaleCarcass	NOTEST	0.103017	0.0685353	-0.587966	0.657833	0.510646	1	no
1.g1816	1.g1816	-	1:21176209-21336542	FemaleCarcass	MaleCarcass	OK	1.38997	1.16267	-0.257617	0.447498	0.654516	0.999832	no
1.g1817	1.g1817	-	1:21176209-21336542	FemaleCarcass	MaleCarcass	OK	0.660704	0.663987	0.00715003	-0.0093966	0.992503	0.999832	no
1.g1818	1.g1818	-	1:21336543-21374570	FemaleCarcass	MaleCarcass	NOTEST	0.0169457	0.0318681	0.911193	-1.14386	0.252681	1	no
1.g1819	1.g1819	-	1:21376165-21566661	FemaleCarcass	MaleCarcass	OK	0.275472	0.23908	-0.204416	0.261272	0.793883	0.999832	no
1.g182	1.g182	-	1:1966119-2017645	FemaleCarcass	MaleCarcass	OK	31.4284	27.6617	-0.184182	0.392274	0.694855	0.999832	no
1.g1820	1.g1820	-	1:21376165-21566661	FemaleCarcass	MaleCarcass	OK	1.52756	1.5033	-0.0231016	0.0211626	0.983116	0.999832	no
1.g1821	1.g1821	-	1:21576181-21768450	FemaleCarcass	MaleCarcass	OK	0.832668	0.730606	-0.188648	0.443983	0.657055	0.999832	no
1.g1822	1.g1822	-	1:21576181-21768450	FemaleCarcass	MaleCarcass	OK	0.412137	0.440462	0.0958956	-0.0776712	0.93809	0.999832	no
1.g1823	1.g1823	-	1:21768876-21775770	FemaleCarcass	MaleCarcass	NOTEST	0.126427	0.106496	-0.247497	0.327741	0.743108	1	no
1.g1825	1.g1825	-	1:21976185-22169970	FemaleCarcass	MaleCarcass	NOTEST	0.164816	0.201404	0.289238	-0.206168	0.83666	1	no
1.g1826	1.g1826	-	1:21976185-22169970	FemaleCarcass	MaleCarcass	OK	0.513431	0.47435	-0.11422	0.239766	0.810512	0.999832	no
1.g1827	1.g1827	-	1:22170020-22174222	FemaleCarcass	MaleCarcass	OK	1.36131	1.10197	-0.304918	0.491974	0.622737	0.999832	no
1.g1828	1.g1828	-	1:22188976-22196356	FemaleCarcass	MaleCarcass	OK	1.71125	2.24104	0.389121	-0.709714	0.477882	0.999832	no
1.g1829	1.g1829	-	1:22282825-22288834	FemaleCarcass	MaleCarcass	OK	0.594204	0.676323	0.186754	-0.161779	0.87148	0.999832	no
1.g1830	1.g1830	-	1:22311830-22323646	FemaleCarcass	MaleCarcass	OK	0.467909	0.308079	-0.602927	0.957612	0.338259	0.999832	no
1.g187	1.g187	-	1:2040473-2044160	FemaleCarcass	MaleCarcass	NOTEST	0.00823883	0.0471365	2.51633	-0.932437	0.351111	1	no
1.g188	1.g188	-	1:2044507-2052363	FemaleCarcass	MaleCarcass	OK	0.918065	2.07017	1.17308	-1.82529	0.0679568	0.441345	no
1.g189	1.g189	-	1:2052609-2057393	FemaleCarcass	MaleCarcass	OK	0.205169	0.357556	0.801354	-0.939719	0.347362	0.999832	no
1.g197	1.g197	-	1:2127458-2128462	FemaleCarcass	MaleCarcass	OK	0.956981	1.00152	0.065626	-0.0909767	0.927511	0.999832	no
1.g2	1.g2	-	1:16556-18225	FemaleCarcass	MaleCarcass	NOTEST	0.227823	0.251553	0.142946	-0.0845919	0.932586	1	no
1.g206	1.g206	-	1:2196229-2199577	FemaleCarcass	MaleCarcass	OK	7.1664	7.57819	0.080606	-0.116016	0.90764	0.999832	no
1.g207	1.g207	-	1:2196229-2199577	FemaleCarcass	MaleCarcass	LOWDATA	0	0	0.080606	0	1	1	no
1.g21	1.g21	-	1:133560-142840	FemaleCarcass	MaleCarcass	OK	0.313577	0.526463	0.747514	-0.922214	0.356417	0.999832	no
1.g211	1.g211	-	1:2211455-2215378	FemaleCarcass	MaleCarcass	NOTEST	0.00964899	0.258706	4.74479	-2.02551	0.0428152	1	no
1.g218	1.g218	-	1:2245474-2257418	FemaleCarcass	MaleCarcass	OK	0.0196713	12.4749	9.30873	-7.69081	1.46549e-14	2.60747e-12	yes
1.g220	1.g220	-	1:2268378-2270762	FemaleCarcass	MaleCarcass	NOTEST	0	0.288819	1.79769e+308	1.79769e+308	0.077064	1	no
1.g223	1.g223	-	1:2278292-2287417	FemaleCarcass	MaleCarcass	OK	0.225905	0.923881	2.03199	-1.6651	0.0958926	0.554425	no
1.g225	1.g225	-	1:2287421-2333936	FemaleCarcass	MaleCarcass	OK	2.78301	5.06608	0.864224	-1.59398	0.110941	0.598551	no
1.g226	1.g226	-	1:2333982-2341978	FemaleCarcass	MaleCarcass	OK	3.03245	3.42717	0.176536	-0.358547	0.719934	0.999832	no
1.g228	1.g228	-	1:2352328-2356832	FemaleCarcass	MaleCarcass	OK	6.56399	6.46018	-0.0229996	0.0258248	0.979397	0.999832	no
1.g229	1.g229	-	1:2358392-2395212	FemaleCarcass	MaleCarcass	OK	0.201375	0.578516	1.52247	-0.448886	0.653514	0.999832	no
1.g235	1.g235	-	1:2494273-2555902	FemaleCarcass	MaleCarcass	NOTEST	0.0486346	0.0715357	0.55668	-0.358364	0.720071	1	no
1.g250	1.g250	-	1:2646562-2647262	FemaleCarcass	MaleCarcass	OK	0	6.2764	1.79769e+308	1.79769e+308	0.00258028	0.0365346	yes
1.g251	1.g251	-	1:2650903-2667408	FemaleCarcass	MaleCarcass	NOTEST	0.00195203	0.0569294	4.86613	-1.12173	0.261979	1	no
1.g253	1.g253	-	1:2667454-2696534	FemaleCarcass	MaleCarcass	OK	0.214411	0.380604	0.827913	-1.03883	0.298882	0.972552	no
1.g254	1.g254	-	1:2696814-2707228	FemaleCarcass	MaleCarcass	OK	0.228326	0.346678	0.602499	-0.858099	0.390838	0.999832	no
1.g255	1.g255	-	1:2707274-2722658	FemaleCarcass	MaleCarcass	OK	0.25634	0.319188	0.316351	-0.454795	0.649257	0.999832	no
1.g257	1.g257	-	1:2735304-2738549	FemaleCarcass	MaleCarcass	OK	2.16543	1.89639	-0.191397	0.0651105	0.948086	0.999832	no
1.g258	1.g258	-	1:2735304-2738549	FemaleCarcass	MaleCarcass	OK	7.90871	6.77303	-0.223641	0.386155	0.699382	0.999832	no
1.g26	1.g26	-	1:148200-193805	FemaleCarcass	MaleCarcass	OK	40.3576	39.3644	-0.0359475	0.0732048	0.941643	0.999832	no
1.g263	1.g263	-	1:2748464-2759229	FemaleCarcass	MaleCarcass	OK	1.46778	1.45688	-0.0107532	0.0019956	0.998408	0.999832	no
1.g271	1.g271	-	1:2794929-2806791	FemaleCarcass	MaleCarcass	OK	7.85895	7.16607	-0.133154	0.255526	0.798317	0.999832	no
1.g273	1.g273	-	1:2808419-2822893	FemaleCarcass	MaleCarcass	OK	1.93427	1.84166	-0.0707863	0.1135	0.909634	0.999832	no
1.g274	1.g274	-	1:2831653-2835958	FemaleCarcass	MaleCarcass	NOTEST	0.0630956	0.104909	0.73352	-0.221607	0.82462	1	no
1.g283	1.g283	-	1:2954585-2956858	FemaleCarcass	MaleCarcass	OK	55.0535	80.3837	0.546069	-0.814351	0.415444	0.999832	no
1.g286	1.g286	-	1:2962994-2965923	FemaleCarcass	MaleCarcass	OK	1.05423	0.701232	-0.58823	0.876141	0.380953	0.999832	no
1.g295	1.g295	-	1:2992343-2993264	FemaleCarcass	MaleCarcass	NOTEST	0.0508974	0.131621	1.37073	-0.988322	0.322995	1	no
1.g296	1.g296	-	1:2994153-3010912	FemaleCarcass	MaleCarcass	OK	1.66637	2.13896	0.360202	-0.613045	0.539847	0.999832	no
1.g3	1.g3	-	1:16556-18225	FemaleCarcass	MaleCarcass	OK	1.32172	1.97849	0.581988	-0.813288	0.416053	0.999832	no
1.g30	1.g30	-	1:201444-242070	FemaleCarcass	MaleCarcass	OK	5.47862	5.23758	-0.0649118	0.0370291	0.970462	0.999832	no
1.g303	1.g303	-	1:3024633-3027641	FemaleCarcass	MaleCarcass	OK	7.41021	8.61901	0.218008	-0.286029	0.774856	0.999832	no
1.g314	1.g314	-	1:3138663-3140806	FemaleCarcass	MaleCarcass	OK	0.110677	6.77532	5.93586	-7.67731	1.62093e-14	2.77915e-12	yes
1.g316	1.g316	-	1:3141964-3153373	FemaleCarcass	MaleCarcass	OK	10.4247	8.65116	-0.269034	0.590636	0.554764	0.999832	no
1.g317	1.g317	-	1:3153473-3165108	FemaleCarcass	MaleCarcass	OK	24.2274	18.1977	-0.41289	0.865001	0.387038	0.999832	no
1.g319	1.g319	-	1:3168699-3182443	FemaleCarcass	MaleCarcass	OK	0.149004	0.392659	1.39792	-1.66131	0.0966504	0.557098	no
1.g32	1.g32	-	1:245983-262870	FemaleCarcass	MaleCarcass	OK	0.743613	0.585958	-0.343756	0.332216	0.739726	0.999832	no
1.g325	1.g325	-	1:3289942-3344392	FemaleCarcass	MaleCarcass	OK	1.73795	0.536666	-1.69529	0.0423398	0.966228	0.999832	no
1.g326	1.g326	-	1:3289942-3344392	FemaleCarcass	MaleCarcass	OK	4.70708	2.80485	-0.746908	0.364647	0.715375	0.999832	no
1.g328	1.g328	-	1:3289942-3344392	FemaleCarcass	MaleCarcass	OK	3.28463	1.93311	-0.764811	0.369955	0.711416	0.999832	no
1.g329	1.g329	-	1:3344438-3358442	FemaleCarcass	MaleCarcass	OK	8.77371	4.9424	-0.827974	1.43103	0.152423	0.724607	no
1.g341	1.g341	-	1:3457772-3462976	FemaleCarcass	MaleCarcass	OK	0.687429	1.09508	0.671749	-0.677202	0.498278	0.999832	no
1.g344	1.g344	-	1:3482230-3495139	FemaleCarcass	MaleCarcass	OK	104.499	147.426	0.496501	-0.994362	0.320047	0.998114	no
1.g345	1.g345	-	1:3482230-3495139	FemaleCarcass	MaleCarcass	OK	18.2818	28.193	0.62493	-0.87317	0.38257	0.999832	no
1.g346	1.g346	-	1:3496806-3503159	FemaleCarcass	MaleCarcass	NOTEST	0.127624	0.149748	0.230643	-0.0536015	0.957253	1	no
1.g351	1.g351	-	1:3529629-3609239	FemaleCarcass	MaleCarcass	OK	1.10389	1.07969	-0.0319775	0.014939	0.988081	0.999832	no
1.g354	1.g354	-	1:3615725-3670669	FemaleCarcass	MaleCarcass	OK	16.0404	14.1728	-0.178584	0.258299	0.796176	0.999832	no
1.g355	1.g355	-	1:3615725-3670669	FemaleCarcass	MaleCarcass	OK	2.55822	17.0623	2.7376	-3.31611	0.000912797	0.015765	yes
1.g356	1.g356	-	1:3671699-3673568	FemaleCarcass	MaleCarcass	NOTEST	0.19955	0.255531	0.356744	-0.420176	0.674357	1	no
1.g358	1.g358	-	1:3674865-3733410	FemaleCarcass	MaleCarcass	OK	1.47941	1.23659	-0.25866	0.19485	0.84551	0.999832	no
1.g359	1.g359	-	1:3674865-3733410	FemaleCarcass	MaleCarcass	OK	8.25043	9.90921	0.264301	-0.380027	0.703925	0.999832	no
1.g360	1.g360	-	1:3674865-3733410	FemaleCarcass	MaleCarcass	OK	0.773302	1.47864	0.935163	-0.242441	0.808438	0.999832	no
1.g362	1.g362	-	1:3755146-3767810	FemaleCarcass	MaleCarcass	OK	0.845546	1.6289	0.94594	-1.4861	0.137252	0.683302	no
1.g363	1.g363	-	1:3767856-3770660	FemaleCarcass	MaleCarcass	OK	6.29658	8.23878	0.387861	-0.765167	0.444172	0.999832	no
1.g364	1.g364	-	1:3770706-3787800	FemaleCarcass	MaleCarcass	OK	0.326896	0.341816	0.0643854	-0.0271217	0.978363	0.999832	no
1.g366	1.g366	-	1:3804012-3825296	FemaleCarcass	MaleCarcass	OK	9.81	4.98726	-0.976004	1.24591	0.212798	0.847701	no
1.g369	1.g369	-	1:3833751-3873430	FemaleCarcass	MaleCarcass	OK	0.0619096	0.663272	3.42137	-2.31053	0.0208589	0.18859	no
1.g372	1.g372	-	1:3879432-4007916	FemaleCarcass	MaleCarcass	OK	2.23753	3.57029	0.674134	-1.20281	0.229051	0.8719	no
1.g373	1.g373	-	1:3879432-4007916	FemaleCarcass	MaleCarcass	OK	0.282758	0.47616	0.75188	-0.399315	0.689661	0.999832	no
1.g378	1.g378	-	1:4267663-4300195	FemaleCarcass	MaleCarcass	OK	0.00698902	0.628182	6.48995	-4.72221	2.33294e-06	8.66128e-05	yes
1.g380	1.g380	-	1:4313113-4352186	FemaleCarcass	MaleCarcass	OK	1.76992	3.07813	0.798368	-0.692357	0.488713	0.999832	no
1.g381	1.g381	-	1:4313113-4352186	FemaleCarcass	MaleCarcass	OK	3.78883	7.00471	0.886571	-1.15527	0.247978	0.899737	no
1.g383	1.g383	-	1:4365403-4378118	FemaleCarcass	MaleCarcass	OK	13.6126	9.70796	-0.487698	0.74016	0.459203	0.999832	no
1.g384	1.g384	-	1:4365403-4378118	FemaleCarcass	MaleCarcass	OK	11.5438	9.19087	-0.328846	0.624717	0.532157	0.999832	no
1.g39	1.g39	-	1:277440-281150	FemaleCarcass	MaleCarcass	OK	29.1022	15.9963	-0.863387	1.7279	0.0840057	0.51174	no
1.g396	1.g396	-	1:4451268-4473512	FemaleCarcass	MaleCarcass	OK	0.612637	1.78037	1.53907	-1.3149	0.188544	0.80342	no
1.g397	1.g397	-	1:4474873-4476058	FemaleCarcass	MaleCarcass	OK	0.0964594	0.74489	2.94903	-2.51575	0.0118781	0.121883	no
1.g399	1.g399	-	1:4476939-4478539	FemaleCarcass	MaleCarcass	OK	2.42836	2.72964	0.168731	-0.271514	0.785996	0.999832	no
1.g4	1.g4	-	1:18549-19725	FemaleCarcass	MaleCarcass	OK	0.57829	0.975259	0.753991	-0.964511	0.33479	0.999832	no
1.g402	1.g402	-	1:4482668-4484241	FemaleCarcass	MaleCarcass	OK	1.71073	1.69134	-0.0164437	0.0254443	0.979701	0.999832	no
1.g403	1.g403	-	1:4484540-4488018	FemaleCarcass	MaleCarcass	NOTEST	0.0489402	0.0625031	0.352908	-0.0128721	0.98973	1	no
1.g407	1.g407	-	1:4491934-4494678	FemaleCarcass	MaleCarcass	OK	28.383	28.5624	0.00909314	-0.0116579	0.990699	0.999832	no
1.g415	1.g415	-	1:4513665-4657505	FemaleCarcass	MaleCarcass	OK	0	3.3047	1.79769e+308	1.79769e+308	0.159866	0.744461	no
1.g418	1.g418	-	1:4691381-4694035	FemaleCarcass	MaleCarcass	OK	0.00866149	1.14169	7.04235	-4.43147	9.35912e-06	0.000299174	yes
1.g420	1.g420	-	1:4697761-4728291	FemaleCarcass	MaleCarcass	OK	2.32059	2.39822	0.0474693	-0.081061	0.935393	0.999832	no
1.g43	1.g43	-	1:289530-297262	FemaleCarcass	MaleCarcass	OK	2.67535	1.95831	-0.450116	0.15744	0.874898	0.999832	no
1.g431	1.g431	-	1:4848231-4849196	FemaleCarcass	MaleCarcass	OK	11.162	8.33623	-0.421131	0.61425	0.53905	0.999832	no
1.g437	1.g437	-	1:4862991-4876906	FemaleCarcass	MaleCarcass	OK	1.43632	2.33692	0.702231	-1.11732	0.263859	0.922919	no
1.g438	1.g438	-	1:4877300-4887870	FemaleCarcass	MaleCarcass	OK	1.41963	2.11369	0.574255	-0.99686	0.318833	0.998114	no
1.g439	1.g439	-	1:4887872-4893841	FemaleCarcass	MaleCarcass	OK	10.2825	8.3135	-0.306663	0.545114	0.585675	0.999832	no
1.g443	1.g443	-	1:4938961-5006364	FemaleCarcass	MaleCarcass	OK	3.85843	3.76481	-0.0354372	0.0517947	0.958692	0.999832	no
1.g445	1.g445	-	1:5008441-5012325	FemaleCarcass	MaleCarcass	OK	1.10338	0.987348	-0.160302	0.17685	0.859627	0.999832	no
1.g455	1.g455	-	1:5087660-5096910	FemaleCarcass	MaleCarcass	OK	6.6649	8.69621	0.383805	-0.657667	0.510752	0.999832	no
1.g46	1.g46	-	1:313952-342918	FemaleCarcass	MaleCarcass	OK	31.3182	12.889	-1.28086	0.68169	0.495435	0.999832	no
1.g462	1.g462	-	1:5123590-5125992	FemaleCarcass	MaleCarcass	NOTEST	0.107026	0.0374067	-1.51659	1.38304	0.166651	1	no
1.g47	1.g47	-	1:313952-342918	FemaleCarcass	MaleCarcass	OK	1.51836	9.83097	2.69482	-0.502616	0.615234	0.999832	no
1.g470	1.g470	-	1:5170340-5173753	FemaleCarcass	MaleCarcass	OK	0.257448	0.366306	0.508767	-0.704727	0.48098	0.999832	no
1.g475	1.g475	-	1:5198462-5199190	FemaleCarcass	MaleCarcass	OK	0.12046	12.8576	6.73792	-6.07171	1.26555e-09	9.94515e-08	yes
1.g477	1.g477	-	1:5199430-5251615	FemaleCarcass	MaleCarcass	OK	7.59542	3.40731	-1.1565	1.52319	0.127711	0.654267	no
1.g48	1.g48	-	1:313952-342918	FemaleCarcass	MaleCarcass	OK	11.7032	12.002	0.0363724	-0.0306858	0.97552	0.999832	no
1.g480	1.g480	-	1:5287876-5424465	FemaleCarcass	MaleCarcass	OK	0.636449	1.25119	0.975187	-0.401328	0.688179	0.999832	no
1.g482	1.g482	-	1:5287876-5424465	FemaleCarcass	MaleCarcass	OK	5.6213	6.30282	0.165092	-0.272537	0.785209	0.999832	no
1.g484	1.g484	-	1:5435760-5443210	FemaleCarcass	MaleCarcass	NOTEST	0.0982848	0.118238	0.26665	-0.337683	0.735602	1	no
1.g494	1.g494	-	1:5497031-5499824	FemaleCarcass	MaleCarcass	OK	5.66308	4.07335	-0.475372	0.601471	0.547527	0.999832	no
1.g499	1.g499	-	1:5548791-5592414	FemaleCarcass	MaleCarcass	OK	3.54177	6.07059	0.777364	-1.28057	0.200345	0.824953	no
1.g5	1.g5	-	1:19930-47705	FemaleCarcass	MaleCarcass	OK	3.15846	3.95941	0.326066	-0.305687	0.759843	0.999832	no
1.g501	1.g501	-	1:5592514-5646118	FemaleCarcass	MaleCarcass	NOTEST	0.213057	0.272931	0.357298	-0.485954	0.627	1	no
1.g505	1.g505	-	1:5681984-5698278	FemaleCarcass	MaleCarcass	OK	37.1468	23.3445	-0.670157	1.63053	0.102989	0.579121	no
1.g506	1.g506	-	1:5698324-5717565	FemaleCarcass	MaleCarcass	OK	1.17861	1.35085	0.196776	-0.203022	0.839118	0.999832	no
1.g511	1.g511	-	1:5856710-5875683	FemaleCarcass	MaleCarcass	OK	40.8739	31.0052	-0.39867	1.01757	0.308882	0.986478	no
1.g518	1.g518	-	1:5964123-5983286	FemaleCarcass	MaleCarcass	OK	9.49758	10.9075	0.199688	-0.316339	0.751745	0.999832	no
1.g520	1.g520	-	1:5989417-5990501	FemaleCarcass	MaleCarcass	OK	0.641703	0.497573	-0.366995	0.473457	0.635887	0.999832	no
1.g528	1.g528	-	1:6066433-6082347	FemaleCarcass	MaleCarcass	OK	3.10668	1.98095	-0.649186	1.18818	0.234762	0.880942	no
1.g529	1.g529	-	1:6094373-6096077	FemaleCarcass	MaleCarcass	NOTEST	0.0159267	0	-1.79769e+308	-1.79769e+308	0.151462	1	no
1.g533	1.g533	-	1:6108781-6119864	FemaleCarcass	MaleCarcass	OK	0.621648	5.38225	3.11404	-0.611362	0.54096	0.999832	no
1.g537	1.g537	-	1:6135171-6149916	FemaleCarcass	MaleCarcass	OK	30.9826	42.289	0.448825	-0.732907	0.463615	0.999832	no
1.g546	1.g546	-	1:6203841-6226795	FemaleCarcass	MaleCarcass	OK	16.2592	26.6531	0.713049	-1.68912	0.091196	0.538159	no
1.g547	1.g547	-	1:6203841-6226795	FemaleCarcass	MaleCarcass	OK	0.244968	0.463921	0.921282	-0.112586	0.910359	0.999832	no
1.g549	1.g549	-	1:6229081-6235577	FemaleCarcass	MaleCarcass	OK	3.13617	2.8526	-0.136729	0.0988108	0.921288	0.999832	no
1.g550	1.g550	-	1:6229081-6235577	FemaleCarcass	MaleCarcass	OK	10.4396	10.0562	-0.0539799	0.0829753	0.933871	0.999832	no
1.g554	1.g554	-	1:6241635-6249561	FemaleCarcass	MaleCarcass	OK	6.61781	6.87221	0.0544207	-0.0579191	0.953813	0.999832	no
1.g556	1.g556	-	1:6241635-6249561	FemaleCarcass	MaleCarcass	NOTEST	0.0784523	0.0164582	-2.25301	0.0396278	0.96839	1	no
1.g559	1.g559	-	1:6251534-6255641	FemaleCarcass	MaleCarcass	NOTEST	0.049855	0	-1.79769e+308	-1.79769e+308	0.476038	1	no
1.g564	1.g564	-	1:6281731-6285013	FemaleCarcass	MaleCarcass	NOTEST	0.0217105	0.160715	2.88804	-2.17704	0.0294779	1	no
1.g565	1.g565	-	1:6285071-6288820	FemaleCarcass	MaleCarcass	NOTEST	0.0287615	0.0331658	0.205556	-0.137346	0.890757	1	no
1.g566	1.g566	-	1:6288863-6293541	FemaleCarcass	MaleCarcass	NOTEST	0.0418247	0.0605145	0.532925	-0.293789	0.768919	1	no
1.g567	1.g567	-	1:6294872-6297840	FemaleCarcass	MaleCarcass	OK	2.103	1.53911	-0.450356	0.682607	0.494855	0.999832	no
1.g568	1.g568	-	1:6297841-6302179	FemaleCarcass	MaleCarcass	OK	316.181	284.001	-0.154853	0.391617	0.695342	0.999832	no
1.g572	1.g572	-	1:6351412-6356096	FemaleCarcass	MaleCarcass	OK	3.68254	2.51463	-0.550351	0.485435	0.627368	0.999832	no
1.g58	1.g58	-	1:406243-406822	FemaleCarcass	MaleCarcass	NOTEST	0.0208982	0.100314	2.26307	-0.753919	0.450898	1	no
1.g585	1.g585	-	1:6429462-6435976	FemaleCarcass	MaleCarcass	OK	4.15232	3.68715	-0.17141	0.141259	0.887665	0.999832	no
1.g586	1.g586	-	1:6429462-6435976	FemaleCarcass	MaleCarcass	OK	8.29251	8.70514	0.0700595	-0.0875859	0.930206	0.999832	no
1.g589	1.g589	-	1:6443321-6448675	FemaleCarcass	MaleCarcass	OK	4.73212	5.42467	0.197049	-0.35389	0.723421	0.999832	no
1.g598	1.g598	-	1:6488583-6528068	FemaleCarcass	MaleCarcass	OK	0.893385	1.04257	0.22279	-0.18667	0.85192	0.999832	no
1.g603	1.g603	-	1:6549513-6553663	FemaleCarcass	MaleCarcass	OK	0.23785	0.468759	0.978793	-1.27744	0.201448	0.825614	no
1.g613	1.g613	-	1:6757547-6763281	FemaleCarcass	MaleCarcass	NOTEST	0	0.00383533	1.79769e+308	1.79769e+308	0.260661	1	no
1.g616	1.g616	-	1:6783231-6788269	FemaleCarcass	MaleCarcass	OK	0.734493	0.669135	-0.134452	0.150946	0.880018	0.999832	no
1.g618	1.g618	-	1:6789357-6814721	FemaleCarcass	MaleCarcass	OK	4.07647	5.29591	0.377561	-0.200914	0.840766	0.999832	no
1.g624	1.g624	-	1:6855282-6858081	FemaleCarcass	MaleCarcass	NOTEST	0.0788847	0.178575	1.17871	-1.19486	0.232141	1	no
1.g626	1.g626	-	1:6862778-6889315	FemaleCarcass	MaleCarcass	OK	31.9611	28.1858	-0.181347	0.369329	0.711883	0.999832	no
1.g628	1.g628	-	1:6862778-6889315	FemaleCarcass	MaleCarcass	OK	0.380696	0.265487	-0.519998	0.0209813	0.983261	0.999832	no
1.g634	1.g634	-	1:6914622-6924885	FemaleCarcass	MaleCarcass	OK	20.6955	21.3516	0.0450216	-0.098211	0.921765	0.999832	no
1.g638	1.g638	-	1:6954005-6989445	FemaleCarcass	MaleCarcass	OK	0.610162	0.617456	0.0171433	-0.0037746	0.996988	0.999832	no
1.g64	1.g64	-	1:445035-456843	FemaleCarcass	MaleCarcass	OK	5.84863	7.23789	0.30747	-0.667038	0.504748	0.999832	no
1.g640	1.g640	-	1:6989545-6990294	FemaleCarcass	MaleCarcass	OK	0.592493	1.97898	1.73989	-2.01428	0.0439798	0.32759	no
1.g642	1.g642	-	1:6990296-7030927	FemaleCarcass	MaleCarcass	OK	4.49816	3.23559	-0.475306	0.756879	0.449122	0.999832	no
1.g647	1.g647	-	1:7075824-7085929	FemaleCarcass	MaleCarcass	OK	0.16063	0.998604	2.63618	-3.62757	0.000286097	0.00577708	yes
1.g651	1.g651	-	1:7135741-7140514	FemaleCarcass	MaleCarcass	OK	0.810688	0.736544	-0.138376	0.109062	0.913153	0.999832	no
1.g658	1.g658	-	1:7177462-7195047	FemaleCarcass	MaleCarcass	OK	3.75801	2.30325	-0.7063	1.23263	0.217713	0.857608	no
1.g661	1.g661	-	1:7213608-7214063	FemaleCarcass	MaleCarcass	NOTEST	0.0543254	0	-1.79769e+308	-1.79769e+308	0.212339	1	no
1.g662	1.g662	-	1:7217423-7229778	FemaleCarcass	MaleCarcass	NOTEST	0.0458238	0.0583983	0.349828	-0.153591	0.877932	1	no
1.g663	1.g663	-	1:7229780-7245623	FemaleCarcass	MaleCarcass	OK	1.6573	1.58727	-0.0622881	0.100596	0.919871	0.999832	no
1.g665	1.g665	-	1:7250289-7255363	FemaleCarcass	MaleCarcass	OK	7.43551	13.8124	0.893461	-2.02486	0.0428814	0.321696	no
1.g671	1.g671	-	1:7269537-7299603	FemaleCarcass	MaleCarcass	NOTEST	0.129887	0.124465	-0.0615191	0.0451872	0.963958	1	no
1.g674	1.g674	-	1:7299649-7316573	FemaleCarcass	MaleCarcass	NOTEST	0	0.144031	1.79769e+308	1.79769e+308	0.216031	1	no
1.g675	1.g675	-	1:7316619-7356043	FemaleCarcass	MaleCarcass	OK	0.301216	0.741646	1.29993	-1.25402	0.209835	0.841702	no
1.g682	1.g682	-	1:7374541-7379410	FemaleCarcass	MaleCarcass	OK	0.631067	0.159055	-1.98827	1.00582	0.314504	0.993225	no
1.g690	1.g690	-	1:7404610-7451660	FemaleCarcass	MaleCarcass	OK	3.05705	2.37989	-0.361247	0.214039	0.830517	0.999832	no
1.g691	1.g691	-	1:7404610-7451660	FemaleCarcass	MaleCarcass	OK	37.8572	31.5192	-0.264334	0.498123	0.618397	0.999832	no
1.g7	1.g7	-	1:61801-65481	FemaleCarcass	MaleCarcass	OK	1.90894	2.11997	0.151267	-0.131873	0.895084	0.999832	no
1.g706	1.g706	-	1:7534835-7538524	FemaleCarcass	MaleCarcass	OK	0.87164	0.861458	-0.0169508	0.0239213	0.980915	0.999832	no
1.g707	1.g707	-	1:7538570-7548014	FemaleCarcass	MaleCarcass	OK	0.115534	1.36467	3.56216	-4.07148	4.67144e-05	0.0012036	yes
1.g709	1.g709	-	1:7552521-7575144	FemaleCarcass	MaleCarcass	OK	20.1433	24.3872	0.275823	-0.608212	0.543047	0.999832	no
1.g712	1.g712	-	1:7578624-7655714	FemaleCarcass	MaleCarcass	OK	0.838061	1.59014	0.924024	-1.53733	0.124212	0.643938	no
1.g714	1.g714	-	1:7656009-7687938	FemaleCarcass	MaleCarcass	OK	28.5052	25.8841	-0.139159	0.207185	0.835865	0.999832	no
1.g717	1.g717	-	1:7849888-7884313	FemaleCarcass	MaleCarcass	OK	0.684426	0.750664	0.133272	-0.222675	0.823788	0.999832	no
1.g727	1.g727	-	1:7964063-7975515	FemaleCarcass	MaleCarcass	NOTEST	0.0127169	0.129654	3.34985	-2.62525	0.00865853	1	no
1.g730	1.g730	-	1:8078974-8082036	FemaleCarcass	MaleCarcass	NOTEST	0	0.122114	1.79769e+308	1.79769e+308	0.0100876	1	no
1.g732	1.g732	-	1:8155016-8187396	FemaleCarcass	MaleCarcass	OK	0	0.686405	1.79769e+308	1.79769e+308	0.191473	0.807251	no
1.g734	1.g734	-	1:8211874-8229936	FemaleCarcass	MaleCarcass	OK	14.528	14.0195	-0.0514022	0.120827	0.903828	0.999832	no
1.g740	1.g740	-	1:8316093-8346446	FemaleCarcass	MaleCarcass	OK	3.69985	3.03816	-0.284269	0.538439	0.590274	0.999832	no
1.g741	1.g741	-	1:8353596-8367762	FemaleCarcass	MaleCarcass	OK	0.461255	0.0876484	-2.39577	2.62873	0.0085705	0.0941955	no
1.g745	1.g745	-	1:8412788-8418232	FemaleCarcass	MaleCarcass	NOTEST	0.129507	0.137472	0.0861128	-0.0285774	0.977202	1	no
1.g752	1.g752	-	1:8458669-8466568	FemaleCarcass	MaleCarcass	NOTEST	0.0928989	0.0492503	-0.915528	0.297203	0.766311	1	no
1.g753	1.g753	-	1:8458669-8466568	FemaleCarcass	MaleCarcass	NOTEST	0.0398775	0.0392729	-0.0220412	0.00495091	0.99605	1	no
1.g760	1.g760	-	1:8492958-8493865	FemaleCarcass	MaleCarcass	NOTEST	0.0504872	0.122602	1.27999	-0.891593	0.372611	1	no
1.g762	1.g762	-	1:8507035-8595536	FemaleCarcass	MaleCarcass	OK	0.537958	0.977228	0.861203	-0.157449	0.874891	0.999832	no
1.g765	1.g765	-	1:8595537-8765870	FemaleCarcass	MaleCarcass	OK	12.1976	8.48387	-0.523802	0.534696	0.59286	0.999832	no
1.g766	1.g766	-	1:8765916-8798500	FemaleCarcass	MaleCarcass	OK	1.37159	2.16473	0.658337	-0.912875	0.361308	0.999832	no
1.g767	1.g767	-	1:8798546-8868620	FemaleCarcass	MaleCarcass	OK	5.7445	4.99792	-0.200853	0.112173	0.910686	0.999832	no
1.g769	1.g769	-	1:8798546-8868620	FemaleCarcass	MaleCarcass	OK	2.07372	2.00399	-0.0493498	0.0133776	0.989327	0.999832	no
1.g774	1.g774	-	1:8891206-9029648	FemaleCarcass	MaleCarcass	OK	97.5366	94.4096	-0.0470106	0.0994019	0.920819	0.999832	no
1.g776	1.g776	-	1:9032351-9045232	FemaleCarcass	MaleCarcass	OK	0.364474	0.263398	-0.468569	0.642901	0.520288	0.999832	no
1.g778	1.g778	-	1:9047411-9050188	FemaleCarcass	MaleCarcass	OK	0.936033	0.755519	-0.309092	0.407927	0.683327	0.999832	no
1.g780	1.g780	-	1:9064519-9132274	FemaleCarcass	MaleCarcass	OK	0.42591	0.287622	-0.566372	0.272575	0.78518	0.999832	no
1.g782	1.g782	-	1:9132275-9151295	FemaleCarcass	MaleCarcass	OK	3.07034	3.22303	0.070022	-0.0670941	0.946507	0.999832	no
1.g783	1.g783	-	1:9132275-9151295	FemaleCarcass	MaleCarcass	OK	3.11303	2.56252	-0.280758	0.281565	0.778277	0.999832	no
1.g784	1.g784	-	1:9151705-9160959	FemaleCarcass	MaleCarcass	OK	4.94724	5.15461	0.0592395	-0.120724	0.90391	0.999832	no
1.g785	1.g785	-	1:9161059-9187393	FemaleCarcass	MaleCarcass	OK	19.9751	13.4679	-0.568679	1.17548	0.239803	0.889198	no
1.g798	1.g798	-	1:9541284-9542865	FemaleCarcass	MaleCarcass	OK	0.112495	6.31915	5.8118	-6.34257	2.25964e-10	1.93713e-08	yes
1.g8	1.g8	-	1:65675-67067	FemaleCarcass	MaleCarcass	OK	0.172742	0.665298	1.94538	-2.2538	0.0242088	0.211183	no
1.g80	1.g80	-	1:574446-629650	FemaleCarcass	MaleCarcass	OK	0.117985	0.321786	1.4475	-1.73773	0.0822578	0.503843	no
1.g805	1.g805	-	1:9602648-9607054	FemaleCarcass	MaleCarcass	OK	3.01601	1.48394	-1.02321	0.68593	0.492758	0.999832	no
1.g818	1.g818	-	1:9681778-9694690	FemaleCarcass	MaleCarcass	OK	0.9573	3.46727	1.85676	-1.78766	0.0738305	0.471375	no
1.g823	1.g823	-	1:9727708-9768348	FemaleCarcass	MaleCarcass	OK	2.08044	4.03317	0.955029	-0.511418	0.609058	0.999832	no
1.g826	1.g826	-	1:9798389-9805473	FemaleCarcass	MaleCarcass	NOTEST	0.131474	0.255972	0.96121	-0.310298	0.756335	1	no
1.g83	1.g83	-	1:738320-739695	FemaleCarcass	MaleCarcass	NOTEST	0.049483	0.0538483	0.12197	-0.0557577	0.955535	1	no
1.g837	1.g837	-	1:9833634-9838073	FemaleCarcass	MaleCarcass	OK	18.489	20.9557	0.180682	-0.304029	0.761106	0.999832	no
1.g84	1.g84	-	1:739750-746553	FemaleCarcass	MaleCarcass	OK	0.473001	0.899549	0.927359	-1.46492	0.142942	0.699501	no
1.g847	1.g847	-	1:9942114-9973547	FemaleCarcass	MaleCarcass	OK	6.28189	7.01075	0.158369	-0.267358	0.789194	0.999832	no
1.g849	1.g849	-	1:9975868-10057105	FemaleCarcass	MaleCarcass	OK	0.609192	0.858929	0.495642	-0.211429	0.832553	0.999832	no
1.g850	1.g850	-	1:9975868-10057105	FemaleCarcass	MaleCarcass	OK	1.31992	1.28765	-0.0357083	0.0409076	0.96737	0.999832	no
1.g852	1.g852	-	1:10061567-10062175	FemaleCarcass	MaleCarcass	OK	0	0.779109	1.79769e+308	1.79769e+308	0.0438724	0.327209	no
1.g854	1.g854	-	1:10086363-10121465	FemaleCarcass	MaleCarcass	OK	0.863969	1.42559	0.72251	-0.692037	0.488914	0.999832	no
1.g868	1.g868	-	1:10225342-10227329	FemaleCarcass	MaleCarcass	NOTEST	0.0583453	0.153328	1.39393	-1.31685	0.18789	1	no
1.g869	1.g869	-	1:10227382-10228424	FemaleCarcass	MaleCarcass	OK	0.260187	0.378508	0.540773	-0.602353	0.546939	0.999832	no
1.g875	1.g875	-	1:10245172-10248402	FemaleCarcass	MaleCarcass	OK	4.89106	6.0654	0.310454	-0.469234	0.638903	0.999832	no
1.g876	1.g876	-	1:10248502-10249425	FemaleCarcass	MaleCarcass	OK	2.61163	1.91583	-0.446981	0.353421	0.723773	0.999832	no
1.g878	1.g878	-	1:10250332-10305084	FemaleCarcass	MaleCarcass	OK	8.80673	9.58306	0.121881	-0.101095	0.919475	0.999832	no
1.g881	1.g881	-	1:10316362-10318337	FemaleCarcass	MaleCarcass	OK	0.508373	0.50292	-0.0155582	0.0218504	0.982567	0.999832	no
1.g883	1.g883	-	1:10321029-10423628	FemaleCarcass	MaleCarcass	OK	105.937	93.6593	-0.177712	0.102112	0.918668	0.999832	no
1.g884	1.g884	-	1:10321029-10423628	FemaleCarcass	MaleCarcass	OK	28.0147	22.8327	-0.29508	0.207565	0.835569	0.999832	no
1.g885	1.g885	-	1:10321029-10423628	FemaleCarcass	MaleCarcass	OK	2.09942	3.61775	0.785105	-0.00574775	0.995414	0.999832	no
1.g888	1.g888	-	1:10430518-10452546	FemaleCarcass	MaleCarcass	OK	5.68372	6.44961	0.182377	-0.267191	0.789322	0.999832	no
1.g889	1.g889	-	1:10430518-10452546	FemaleCarcass	MaleCarcass	OK	16.3712	15.6763	-0.0625682	0.10963	0.912703	0.999832	no
1.g895	1.g895	-	1:10470680-10471043	FemaleCarcass	MaleCarcass	OK	0.652161	0.101615	-2.68211	1.10833	0.267721	0.927661	no
1.g899	1.g899	-	1:10477763-10482768	FemaleCarcass	MaleCarcass	OK	51.2966	36.5205	-0.490156	0.663411	0.507067	0.999832	no
1.g900	1.g900	-	1:10477763-10482768	FemaleCarcass	MaleCarcass	OK	16.7839	16.6396	-0.0124635	0.017029	0.986413	0.999832	no
1.g902	1.g902	-	1:10482961-10484832	FemaleCarcass	MaleCarcass	OK	9.77821	20.0754	1.03778	-1.93983	0.0524007	0.371253	no
1.g906	1.g906	-	1:10498594-10515672	FemaleCarcass	MaleCarcass	OK	11.6487	6.13899	-0.924093	1.89345	0.0582987	0.401464	no
1.g910	1.g910	-	1:10535093-10545492	FemaleCarcass	MaleCarcass	OK	26.9001	25.6076	-0.0710382	0.101708	0.918989	0.999832	no
1.g912	1.g912	-	1:10545592-10549436	FemaleCarcass	MaleCarcass	OK	1.75094	1.08021	-0.69682	0.543821	0.586565	0.999832	no
1.g919	1.g919	-	1:10560509-10568552	FemaleCarcass	MaleCarcass	OK	3.02498	4.85367	0.68215	-0.857745	0.391033	0.999832	no
1.g920	1.g920	-	1:10560509-10568552	FemaleCarcass	MaleCarcass	OK	0.183323	0.565238	1.62447	-1.86309	0.0624498	0.417642	no
1.g922	1.g922	-	1:10571532-10575046	FemaleCarcass	MaleCarcass	OK	37.7303	13.7341	-1.45796	0.697223	0.485663	0.999832	no
1.g929	1.g929	-	1:10589002-10612635	FemaleCarcass	MaleCarcass	OK	15.5684	17.3198	0.153795	-0.338258	0.735168	0.999832	no
1.g930	1.g930	-	1:10613122-10617196	FemaleCarcass	MaleCarcass	NOTEST	0.0711578	0.0705526	-0.0123234	0.00794531	0.993661	1	no
1.g931	1.g931	-	1:10617242-10621122	FemaleCarcass	MaleCarcass	OK	9.90503	4.59787	-1.1072	2.18951	0.0285601	0.237917	no
1.g934	1.g934	-	1:10632428-10650382	FemaleCarcass	MaleCarcass	OK	26.9587	12.4488	-1.11474	1.46224	0.143675	0.701202	no
1.g935	1.g935	-	1:10650862-10653890	FemaleCarcass	MaleCarcass	OK	2.45806	2.81686	0.196565	-0.345651	0.729605	0.999832	no
1.g937	1.g937	-	1:10654722-10655958	FemaleCarcass	MaleCarcass	OK	0.322272	0.285234	-0.176134	0.210286	0.833444	0.999832	no
1.g95	1.g95	-	1:800568-801380	FemaleCarcass	MaleCarcass	OK	0.708703	1.51215	1.09335	-1.39372	0.163403	0.752019	no
1.g952	1.g952	-	1:10764885-10791582	FemaleCarcass	MaleCarcass	OK	7.35007	8.3947	0.191721	-0.183902	0.85409	0.999832	no
1.g953	1.g953	-	1:10764885-10791582	FemaleCarcass	MaleCarcass	OK	5.47084	3.24434	-0.753838	0.428034	0.668626	0.999832	no
1.g955	1.g955	-	1:10794536-10822413	FemaleCarcass	MaleCarcass	OK	19.4354	17.1462	-0.180801	0.254798	0.798879	0.999832	no
1.g956	1.g956	-	1:10822416-10829146	FemaleCarcass	MaleCarcass	OK	9.31249	14.1163	0.600128	-0.7807	0.434979	0.999832	no
1.g966	1.g966	-	1:10853572-10873226	FemaleCarcass	MaleCarcass	OK	13.8309	13.94	0.0113305	-0.0248564	0.98017	0.999832	no
1.g97	1.g97	-	1:803330-804699	FemaleCarcass	MaleCarcass	OK	0.854504	0.778007	-0.135304	0.192731	0.84717	0.999832	no
1.g970	1.g970	-	1:10879421-10893016	FemaleCarcass	MaleCarcass	OK	6.29374	9.16177	0.541708	-0.245614	0.805981	0.999832	no
1.g971	1.g971	-	1:10879421-10893016	FemaleCarcass	MaleCarcass	OK	13.8829	20.8474	0.586553	-1.20688	0.227479	0.871081	no
1.g972	1.g972	-	1:10894167-10940861	FemaleCarcass	MaleCarcass	OK	4.72022	4.1544	-0.184214	0.311095	0.755728	0.999832	no
1.g973	1.g973	-	1:10894167-10940861	FemaleCarcass	MaleCarcass	OK	0.744887	0.436508	-0.771014	0.19133	0.848267	0.999832	no
1.g975	1.g975	-	1:10943241-10954651	FemaleCarcass	MaleCarcass	OK	9.44811	5.73289	-0.720763	0.836972	0.402608	0.999832	no
1.g979	1.g979	-	1:10975861-10984375	FemaleCarcass	MaleCarcass	NOTEST	0.0949842	0.187818	0.983572	-0.559069	0.576115	1	no
1.g980	1.g980	-	1:10984421-10993566	FemaleCarcass	MaleCarcass	OK	109.741	53.3945	-1.03934	2.14751	0.0317526	0.258349	no
1.g990	1.g990	-	1:11034031-11084107	FemaleCarcass	MaleCarcass	OK	0.461998	0.444929	-0.0543138	0.00325356	0.997404	0.999832	no
1.g993	1.g993	-	1:11034031-11084107	FemaleCarcass	MaleCarcass	OK	62.5487	12.0536	-2.37552	3.42072	0.000624548	0.0113697	yes
1.g994	1.g994	-	1:11034031-11084107	FemaleCarcass	MaleCarcass	OK	8.71458	7.89491	-0.142509	0.02898	0.976881	0.999832	no
1.g995	1.g995	-	1:11034031-11084107	FemaleCarcass	MaleCarcass	OK	0.232339	0.419791	0.853438	-0.0564093	0.955016	0.999832	no
1002.g347	1002.g347	-	1002:1947-5205	FemaleCarcass	MaleCarcass	NOTEST	0	0	0	0	1	1	no
1002.g348	1002.g348	-	1002:9594-16605	FemaleCarcass	MaleCarcass	NOTEST	0.0149512	0.012314	-0.279971	0.221642	0.824593	1	no
1002.g349	1002.g349	-	1002:16879-21455	FemaleCarcass	MaleCarcass	NOTEST	0.0501159	0.0415886	-0.269081	0.284773	0.775818	1	no
1003.g350	1003.g350	-	1003:0-1438	FemaleCarcass	MaleCarcass	NOTEST	0.084043	0.128805	0.615985	-0.55687	0.577616	1	no
1006.g351	1006.g351	-	1006:0-1623	FemaleCarcass	MaleCarcass	NOTEST	0.0805798	0.137283	0.768661	-0.766756	0.443227	1	no
1007.g352	1007.g352	-	1007:81-4689	FemaleCarcass	MaleCarcass	NOTEST	0	0.0117481	1.79769e+308	1.79769e+308	0.168054	1	no
1008.g353	1008.g353	-	1008:0-1615	FemaleCarcass	MaleCarcass	OK	0.302526	0.337291	0.156936	-0.20231	0.839674	0.999832	no
1011.g354	1011.g354	-	1011:0-1005	FemaleCarcass	MaleCarcass	NOTEST	0	0	0	0	1	1	no
1013.g355	1013.g355	-	1013:0-1665	FemaleCarcass	MaleCarcass	NOTEST	0.0510493	0.0807699	0.661926	-0.567401	0.570442	1	no
1014.g356	1014.g356	-	1014:135-2367	FemaleCarcass	MaleCarcass	NOTEST	0.00413402	0.0105827	1.35609	-0.456546	0.647997	1	no
1015.g357	1015.g357	-	1015:0-2365	FemaleCarcass	MaleCarcass	NOTEST	0.0067533	0.00448913	-0.589159	0.189014	0.850081	1	no
1017.g358	1017.g358	-	1017:0-1017	FemaleCarcass	MaleCarcass	OK	5.49182	2.367	-1.21422	1.8706	0.0614004	0.413591	no
1031.g359	1031.g359	-	1031:0-946	FemaleCarcass	MaleCarcass	NOTEST	0.126885	0.212791	0.745912	-0.700114	0.483856	1	no
1033.g360	1033.g360	-	1033:488-1521	FemaleCarcass	MaleCarcass	NOTEST	0	0.00982062	1.79769e+308	1.79769e+308	0.298406	1	no
1035.g361	1035.g361	-	1035:0-1688	FemaleCarcass	MaleCarcass	NOTEST	0	0	0	0	1	1	no
104.g40	104.g40	-	104:477-2465	FemaleCarcass	MaleCarcass	NOTEST	0.0667671	0.291132	2.12446	-2.18574	0.0288347	1	no
105.g41	105.g41	-	105:6-989	FemaleCarcass	MaleCarcass	NOTEST	0	0.0127956	1.79769e+308	1.79769e+308	0.284996	1	no
1050.g362	1050.g362	-	1050:925-2546	FemaleCarcass	MaleCarcass	NOTEST	0.0581885	0.0231125	-1.33206	0.825514	0.40908	1	no
1053.g363	1053.g363	-	1053:8-3030	FemaleCarcass	MaleCarcass	NOTEST	0	0	0	0	1	1	no
1058.g364	1058.g364	-	1058:0-1803	FemaleCarcass	MaleCarcass	NOTEST	0	0	0	0	1	1	no
1059.g365	1059.g365	-	1059:248-2175	FemaleCarcass	MaleCarcass	NOTEST	0.00852557	0.00486103	-0.810533	0.248133	0.804032	1	no
106.g42	106.g42	-	106:270-1512	FemaleCarcass	MaleCarcass	OK	0.0568822	1.06336	4.22451	-3.57247	0.000353634	0.0069765	yes
1060.g366	1060.g366	-	1060:0-1605	FemaleCarcass	MaleCarcass	OK	0.344147	0.256872	-0.421974	0.454712	0.649316	0.999832	no
1061.g367	1061.g367	-	1061:733-1533	FemaleCarcass	MaleCarcass	NOTEST	0.035221	0	-1.79769e+308	-1.79769e+308	0.167469	1	no
1066.g368	1066.g368	-	1066:0-875	FemaleCarcass	MaleCarcass	NOTEST	0	0.0137724	1.79769e+308	1.79769e+308	0.284996	1	no
1068.g369	1068.g369	-	1068:1375-3978	FemaleCarcass	MaleCarcass	NOTEST	0.0811691	0.0923453	0.186107	-0.187368	0.851372	1	no
1072.g370	1072.g370	-	1072:0-1675	FemaleCarcass	MaleCarcass	NOTEST	0.0298107	0.0448943	0.590705	-0.412696	0.67983	1	no
1077.g371	1077.g371	-	1077:0-1661	FemaleCarcass	MaleCarcass	NOTEST	0.0109513	0.0509626	2.21833	-1.12048	0.262508	1	no
108.g43	108.g43	-	108:0-1225	FemaleCarcass	MaleCarcass	NOTEST	0.169106	0.159111	-0.0878921	0.0906151	0.927798	1	no
1083.g372	1083.g372	-	1083:17965-20737	FemaleCarcass	MaleCarcass	NOTEST	0.00291454	0.0117103	2.00644	-0.646159	0.518176	1	no
1088.g373	1088.g373	-	1088:499-2186	FemaleCarcass	MaleCarcass	NOTEST	0.0295728	0	-1.79769e+308	-1.79769e+308	0.0855105	1	no
109.g44	109.g44	-	109:1-1290	FemaleCarcass	MaleCarcass	OK	120.931	127.174	0.0726263	-0.187949	0.850916	0.999832	no
1092.g374	1092.g374	-	1092:0-1895	FemaleCarcass	MaleCarcass	NOTEST	0.0415492	0.0567107	0.4488	-0.37013	0.711285	1	no
1093.g375	1093.g375	-	1093:823-2677	FemaleCarcass	MaleCarcass	NOTEST	0.0208521	0.0519024	1.31561	-0.8637	0.387753	1	no
1100.g376	1100.g376	-	1100:8-1532	FemaleCarcass	MaleCarcass	OK	0.588692	17.0891	4.85942	-7.54186	4.64073e-14	7.54519e-12	yes
1105.g377	1105.g377	-	1105:75-19760	FemaleCarcass	MaleCarcass	NOTEST	0.020184	0.0205615	0.0267403	-0.0280799	0.977598	1	no
1105.g378	1105.g378	-	1105:19763-20865	FemaleCarcass	MaleCarcass	NOTEST	0.0147696	0.0420132	1.50821	-0.6582	0.51041	1	no
1115.g379	1115.g379	-	1115:0-1616	FemaleCarcass	MaleCarcass	NOTEST	0	0	0	0	1	1	no
1119.g380	1119.g380	-	1119:0-930	FemaleCarcass	MaleCarcass	OK	153.399	121.025	-0.341993	0.720389	0.471286	0.999832	no
1121.g381	1121.g381	-	1121:0-1275	FemaleCarcass	MaleCarcass	NOTEST	0.149175	0.296209	0.98961	-0.966879	0.333605	1	no
1129.g382	1129.g382	-	1129:3120-19295	FemaleCarcass	MaleCarcass	NOTEST	0.111954	0.133306	0.251834	-0.352955	0.724122	1	no
113.g45	113.g45	-	113:8-2225	FemaleCarcass	MaleCarcass	NOTEST	0.086877	0.0589258	-0.560074	0.531408	0.595136	1	no
1131.g383	1131.g383	-	1131:10-1721	FemaleCarcass	MaleCarcass	NOTEST	0	0	0	0	1	1	no
1132.g384	1132.g384	-	1132:0-1565	FemaleCarcass	MaleCarcass	NOTEST	0	0.0409495	1.79769e+308	1.79769e+308	0.0852114	1	no
1137.g385	1137.g385	-	1137:9-970	FemaleCarcass	MaleCarcass	NOTEST	0.123244	0.169343	0.458428	-0.410659	0.681323	1	no
1140.g386	1140.g386	-	1140:403-1625	FemaleCarcass	MaleCarcass	OK	0.360129	0.303734	-0.245708	0.301349	0.763148	0.999832	no
1142.g387	1142.g387	-	1142:0-775	FemaleCarcass	MaleCarcass	NOTEST	0.0250975	0	-1.79769e+308	-1.79769e+308	0.211144	1	no
1144.g388	1144.g388	-	1144:0-1698	FemaleCarcass	MaleCarcass	NOTEST	0	0.0313671	1.79769e+308	1.79769e+308	0.104852	1	no
1149.g389	1149.g389	-	1149:375-1352	FemaleCarcass	MaleCarcass	NOTEST	0.0402002	0.0435377	0.115065	-0.0622515	0.950363	1	no
115.g46	115.g46	-	115:499-2547	FemaleCarcass	MaleCarcass	OK	0.723089	0.535175	-0.434162	0.605591	0.544787	0.999832	no
1155.g390	1155.g390	-	1155:1-1382	FemaleCarcass	MaleCarcass	NOTEST	0.00562813	0	-1.79769e+308	-1.79769e+308	0.296471	1	no
1163.g391	1163.g391	-	1163:0-1225	FemaleCarcass	MaleCarcass	NOTEST	0	0.0210721	1.79769e+308	1.79769e+308	0.195799	1	no
1165.g392	1165.g392	-	1165:680-965	FemaleCarcass	MaleCarcass	NOTEST	0	0	0	0	1	1	no
1166.g393	1166.g393	-	1166:785-3430	FemaleCarcass	MaleCarcass	OK	1.24914	1.49816	0.262262	-0.428605	0.668211	0.999832	no
1169.g394	1169.g394	-	1169:42-1714	FemaleCarcass	MaleCarcass	NOTEST	0.0190022	0.0362742	0.93278	-0.5433	0.586923	1	no
117.g47	117.g47	-	117:37-1240	FemaleCarcass	MaleCarcass	NOTEST	0	0.0189282	1.79769e+308	1.79769e+308	0.210883	1	no
117.g48	117.g48	-	117:1385-1871	FemaleCarcass	MaleCarcass	NOTEST	0	0	0	0	1	1	no
1171.g395	1171.g395	-	1171:56-1314	FemaleCarcass	MaleCarcass	OK	3.04219	3.03913	-0.00145402	0.00234481	0.998129	0.999832	no
1174.g396	1174.g396	-	1174:0-925	FemaleCarcass	MaleCarcass	OK	1.59974	2.05997	0.364792	-0.530925	0.595471	0.999832	no
118.g49	118.g49	-	118:145-1405	FemaleCarcass	MaleCarcass	OK	0.367505	0.166678	-1.1407	1.27139	0.203588	0.827517	no
1183.g397	1183.g397	-	1183:0-2625	FemaleCarcass	MaleCarcass	NOTEST	0.0105982	0	-1.79769e+308	-1.79769e+308	0.198819	1	no
1183.g398	1183.g398	-	1183:11935-13783	FemaleCarcass	MaleCarcass	NOTEST	0.136781	0.0920552	-0.571296	0.612816	0.539998	1	no
1187.g399	1187.g399	-	1187:11-1205	FemaleCarcass	MaleCarcass	NOTEST	0	0.0190921	1.79769e+308	1.79769e+308	0.210883	1	no
1190.g400	1190.g400	-	1190:1237-1795	FemaleCarcass	MaleCarcass	NOTEST	0	0.0214243	1.79769e+308	1.79769e+308	0.298406	1	no
1192.g401	1192.g401	-	1192:0-1441	FemaleCarcass	MaleCarcass	NOTEST	0.0245582	0.0386503	0.654274	-0.38873	0.697476	1	no
1194.g402	1194.g402	-	1194:226-1250	FemaleCarcass	MaleCarcass	NOTEST	0	0	0	0	1	1	no
1196.g403	1196.g403	-	1196:0-208	FemaleCarcass	MaleCarcass	NOTEST	0	0	0	0	1	1	no
1198.g404	1198.g404	-	1198:121-817	FemaleCarcass	MaleCarcass	OK	3.84719	0	-1.79769e+308	-1.79769e+308	0.000902014	0.0156073	yes
1198.g405	1198.g405	-	1198:1075-1710	FemaleCarcass	MaleCarcass	NOTEST	0.0226431	0	-1.79769e+308	-1.79769e+308	0.276616	1	no
1199.g406	1199.g406	-	1199:0-1106	FemaleCarcass	MaleCarcass	OK	5.4039	6.04482	0.161701	-0.273101	0.784776	0.999832	no
12.g2	12.g2	-	12:2735-7002	FemaleCarcass	MaleCarcass	NOTEST	0.0059897	0.0114192	0.9309	-0.49301	0.622005	1	no
12.g3	12.g3	-	12:8425-58334	FemaleCarcass	MaleCarcass	NOTEST	0.010992	0.0283216	1.36545	-1.71004	0.0872592	1	no
1201.g407	1201.g407	-	1201:0-1144	FemaleCarcass	MaleCarcass	OK	5.03802	3.93999	-0.354664	0.584047	0.559188	0.999832	no
1202.g408	1202.g408	-	1202:9435-13036	FemaleCarcass	MaleCarcass	OK	0.178889	0.391405	1.1296	-1.5168	0.129317	0.658813	no
1203.g409	1203.g409	-	1203:0-1125	FemaleCarcass	MaleCarcass	NOTEST	0.059768	0.0937137	0.648887	-0.491772	0.62288	1	no
1208.g410	1208.g410	-	1208:481-1705	FemaleCarcass	MaleCarcass	NOTEST	0.0712876	0.0663726	-0.103063	0.0788276	0.93717	1	no
1210.g411	1210.g411	-	1210:26-1711	FemaleCarcass	MaleCarcass	NOTEST	0	0.00825769	1.79769e+308	1.79769e+308	0.260661	1	no
1210.g412	1210.g412	-	1210:4057-5015	FemaleCarcass	MaleCarcass	NOTEST	0	0	0	0	1	1	no
1210.g413	1210.g413	-	1210:5945-12276	FemaleCarcass	MaleCarcass	NOTEST	0	0	0	0	1	1	no
1210.g414	1210.g414	-	1210:17955-21793	FemaleCarcass	MaleCarcass	NOTEST	0.0874719	0.0497149	-0.815142	0.801568	0.422803	1	no
1210.g415	1210.g415	-	1210:24555-25268	FemaleCarcass	MaleCarcass	NOTEST	0	0.114208	1.79769e+308	1.79769e+308	0.0749475	1	no
1212.g416	1212.g416	-	1212:0-1856	FemaleCarcass	MaleCarcass	OK	0.580792	1.28521	1.14592	-1.54876	0.12144	0.634397	no
1214.g417	1214.g417	-	1214:0-1965	FemaleCarcass	MaleCarcass	NOTEST	0.00451482	0.00548091	0.279747	-0.0795379	0.936605	1	no
1215.g418	1215.g418	-	1215:0-2021	FemaleCarcass	MaleCarcass	NOTEST	0.113051	0.141493	0.323755	-0.361965	0.717379	1	no
1216.g419	1216.g419	-	1216:0-1394	FemaleCarcass	MaleCarcass	NOTEST	0	0	0	0	1	1	no
1220.g420	1220.g420	-	1220:0-1290	FemaleCarcass	MaleCarcass	NOTEST	0.0925592	0.0912162	-0.0210874	0.0183457	0.985363	1	no
1221.g421	1221.g421	-	1221:0-840	FemaleCarcass	MaleCarcass	OK	0.334651	0.531052	0.666194	-0.757188	0.448937	0.999832	no
1233.g422	1233.g422	-	1233:75-2197	FemaleCarcass	MaleCarcass	OK	0.796646	0.873274	0.132497	-0.19319	0.84681	0.999832	no
1239.g423	1239.g423	-	1239:0-1555	FemaleCarcass	MaleCarcass	NOTEST	0.0276055	0.287318	3.37962	-2.50581	0.0122171	1	no
1240.g424	1240.g424	-	1240:0-2020	FemaleCarcass	MaleCarcass	NOTEST	0	0.0046184	1.79769e+308	1.79769e+308	0.298406	1	no
1244.g425	1244.g425	-	1244:5-767	FemaleCarcass	MaleCarcass	NOTEST	0	0	0	0	1	1	no
1245.g426	1245.g426	-	1245:1-1350	FemaleCarcass	MaleCarcass	NOTEST	0.00578599	0	-1.79769e+308	-1.79769e+308	0.296471	1	no
1248.g427	1248.g427	-	1248:3292-14295	FemaleCarcass	MaleCarcass	NOTEST	0.0157624	0.0177719	0.173107	-0.13959	0.888984	1	no
1254.g428	1254.g428	-	1254:445-1864	FemaleCarcass	MaleCarcass	OK	2.43892	2.19416	-0.152578	0.242032	0.808756	0.999832	no
1261.g429	1261.g429	-	1261:11-1149	FemaleCarcass	MaleCarcass	OK	0.422558	0.392251	-0.107374	0.131776	0.895162	0.999832	no
1265.g430	1265.g430	-	1265:0-1985	FemaleCarcass	MaleCarcass	NOTEST	0.00371499	0.0920143	4.63043	-1.65974	0.0969677	1	no
1267.g431	1267.g431	-	1267:0-1485	FemaleCarcass	MaleCarcass	OK	0.400171	0.254547	-0.652684	0.702013	0.482671	0.999832	no
1271.g432	1271.g432	-	1271:8875-15188	FemaleCarcass	MaleCarcass	NOTEST	0.00862517	0.00937686	0.120553	-0.0714611	0.943031	1	no
1271.g433	1271.g433	-	1271:15189-22704	FemaleCarcass	MaleCarcass	NOTEST	0.0113432	0.0134705	0.247982	-0.151125	0.879877	1	no
1273.g434	1273.g434	-	1273:0-1290	FemaleCarcass	MaleCarcass	NOTEST	0	0.0111275	1.79769e+308	1.79769e+308	0.260661	1	no
1277.g435	1277.g435	-	1277:0-1345	FemaleCarcass	MaleCarcass	NOTEST	0	0.00833526	1.79769e+308	1.79769e+308	0.284996	1	no
1277.g436	1277.g436	-	1277:1426-3071	FemaleCarcass	MaleCarcass	NOTEST	0	0.0142613	1.79769e+308	1.79769e+308	0.202894	1	no
1283.g437	1283.g437	-	1283:0-845	FemaleCarcass	MaleCarcass	NOTEST	0.0654646	0.0431121	-0.60262	0.327168	0.743541	1	no
1296.g438	1296.g438	-	1296:3875-13816	FemaleCarcass	MaleCarcass	NOTEST	0.0183523	0.0581019	1.66262	-1.52805	0.1265	1	no
1299.g439	1299.g439	-	1299:2-1347	FemaleCarcass	MaleCarcass	NOTEST	0.0206692	0	-1.79769e+308	-1.79769e+308	0.167918	1	no
1300.g440	1300.g440	-	1300:44-2118	FemaleCarcass	MaleCarcass	NOTEST	0	0.0632625	1.79769e+308	1.79769e+308	0.0345764	1	no
1306.g441	1306.g441	-	1306:2-179630	FemaleCarcass	MaleCarcass	OK	0.25697	0.233122	-0.140515	0.290756	0.771238	0.999832	no
1306.g442	1306.g442	-	1306:179632-184885	FemaleCarcass	MaleCarcass	OK	0.52577	0.424208	-0.309659	0.476163	0.633958	0.999832	no
1306.g443	1306.g443	-	1306:184940-187605	FemaleCarcass	MaleCarcass	OK	1.53227	1.35351	-0.17896	0.291072	0.770996	0.999832	no
1306.g444	1306.g444	-	1306:188005-189891	FemaleCarcass	MaleCarcass	OK	0.925964	1.06804	0.205936	-0.305865	0.759707	0.999832	no
1306.g445	1306.g445	-	1306:191455-196859	FemaleCarcass	MaleCarcass	OK	0.386359	0.40128	0.0546692	-0.0808057	0.935596	0.999832	no
1306.g446	1306.g446	-	1306:197035-199430	FemaleCarcass	MaleCarcass	OK	1.69688	1.33944	-0.341248	0.549554	0.582626	0.999832	no
1306.g447	1306.g447	-	1306:212330-324066	FemaleCarcass	MaleCarcass	NOTEST	0.122375	0.109609	-0.158942	0.184375	0.853719	1	no
1306.g448	1306.g448	-	1306:212330-324066	FemaleCarcass	MaleCarcass	NOTEST	0.0714905	0.0830766	0.21669	-0.263507	0.79216	1	no
1307.g449	1307.g449	-	1307:295-5005	FemaleCarcass	MaleCarcass	NOTEST	0.0221602	0.0104423	-1.08553	0.534652	0.592891	1	no
1307.g450	1307.g450	-	1307:5250-11115	FemaleCarcass	MaleCarcass	NOTEST	0.0379226	0.0426472	0.169394	-0.15513	0.876719	1	no
1307.g451	1307.g451	-	1307:16660-19116	FemaleCarcass	MaleCarcass	NOTEST	0.0136351	0.0506876	1.89431	-1.29716	0.194577	1	no
1310.g452	1310.g452	-	1310:0-1215	FemaleCarcass	MaleCarcass	OK	1.53848	1.11245	-0.467763	0.683005	0.494603	0.999832	no
1311.g453	1311.g453	-	1311:201-1749	FemaleCarcass	MaleCarcass	NOTEST	0.00985329	0	-1.79769e+308	-1.79769e+308	0.224822	1	no
1318.g454	1318.g454	-	1318:0-2389	FemaleCarcass	MaleCarcass	NOTEST	0.173655	0.151052	-0.201182	0.247056	0.804865	1	no
132.g50	132.g50	-	132:1-993	FemaleCarcass	MaleCarcass	NOTEST	0.0109111	0	-1.79769e+308	-1.79769e+308	0.274764	1	no
1325.g455	1325.g455	-	1325:0-1648	FemaleCarcass	MaleCarcass	NOTEST	0.0166995	0.0142326	-0.230609	0.100819	0.919694	1	no
1328.g456	1328.g456	-	1328:0-951	FemaleCarcass	MaleCarcass	NOTEST	0	0.0158571	1.79769e+308	1.79769e+308	0.260661	1	no
1337.g457	1337.g457	-	1337:0-975	FemaleCarcass	MaleCarcass	OK	99.5812	24.2209	-2.03962	4.33939	1.42879e-05	0.000429091	yes
1337.g458	1337.g458	-	1337:1175-2402	FemaleCarcass	MaleCarcass	OK	30.2204	22.9814	-0.395055	0.815545	0.414761	0.999832	no
1338.g459	1338.g459	-	1338:7-695	FemaleCarcass	MaleCarcass	NOTEST	0.043004	0.039852	-0.109818	0.0478539	0.961833	1	no
1339.g460	1339.g460	-	1339:8-1601	FemaleCarcass	MaleCarcass	NOTEST	0.0210883	0.0439271	1.05867	-0.620639	0.534837	1	no
134.g51	134.g51	-	134:147-1148	FemaleCarcass	MaleCarcass	NOTEST	0.0487752	0	-1.79769e+308	-1.79769e+308	0.113958	1	no
1341.g461	1341.g461	-	1341:23-1383	FemaleCarcass	MaleCarcass	NOTEST	0.114546	0.0622123	-0.880659	0.74678	0.455196	1	no
1346.g462	1346.g462	-	1346:6-1208	FemaleCarcass	MaleCarcass	NOTEST	0	0.0177059	1.79769e+308	1.79769e+308	0.218808	1	no
1351.g463	1351.g463	-	1351:0-913	FemaleCarcass	MaleCarcass	OK	0.0110127	3.48109	8.30422	-3.36955	0.000752905	0.0133206	yes
1359.g464	1359.g464	-	1359:0-1694	FemaleCarcass	MaleCarcass	OK	0.026997	0.733315	4.76356	-3.15337	0.00161396	0.0253254	yes
1360.g465	1360.g465	-	1360:10-1364	FemaleCarcass	MaleCarcass	NOTEST	0.012695	0.0436252	1.7809	-0.842582	0.399462	1	no
1362.g466	1362.g466	-	1362:0-2090	FemaleCarcass	MaleCarcass	OK	0.39724	0.312517	-0.346075	0.466254	0.641034	0.999832	no
1363.g467	1363.g467	-	1363:518-1075	FemaleCarcass	MaleCarcass	NOTEST	0	0.0214775	1.79769e+308	1.79769e+308	0.298406	1	no
1365.g468	1365.g468	-	1365:0-2345	FemaleCarcass	MaleCarcass	OK	2.36909	2.2582	-0.0691607	0.115552	0.908008	0.999832	no
1366.g469	1366.g469	-	1366:0-595	FemaleCarcass	MaleCarcass	NOTEST	0.0758467	0.102229	0.430643	-0.246848	0.805026	1	no
138.g52	138.g52	-	138:0-815	FemaleCarcass	MaleCarcass	NOTEST	0.0280967	0	-1.79769e+308	-1.79769e+308	0.212339	1	no
1383.g470	1383.g470	-	1383:0-3125	FemaleCarcass	MaleCarcass	NOTEST	0.0197512	0.0149337	-0.403369	0.235198	0.814055	1	no
1383.g471	1383.g471	-	1383:3425-6147	FemaleCarcass	MaleCarcass	NOTEST	0.015443	0.0203836	0.400457	-0.255511	0.798328	1	no
1386.g472	1386.g472	-	1386:0-2165	FemaleCarcass	MaleCarcass	OK	0.033938	0.577926	4.08991	-3.94545	7.96499e-05	0.00191119	yes
1387.g473	1387.g473	-	1387:19-1170	FemaleCarcass	MaleCarcass	NOTEST	0.0375939	0.0412489	0.133854	-0.0782063	0.937664	1	no
1389.g474	1389.g474	-	1389:453-1795	FemaleCarcass	MaleCarcass	NOTEST	0.0350122	0.101337	1.53323	-0.991183	0.321596	1	no
1393.g475	1393.g475	-	1393:0-997	FemaleCarcass	MaleCarcass	NOTEST	0.00990518	0.0252337	1.3491	-0.454191	0.649691	1	no
1396.g476	1396.g476	-	1396:405-2623	FemaleCarcass	MaleCarcass	NOTEST	0.00724164	0.00480892	-0.590603	0.189478	0.849718	1	no
1396.g477	1396.g477	-	1396:3093-16415	FemaleCarcass	MaleCarcass	NOTEST	0.059646	0.0571313	-0.0621443	0.0809649	0.93547	1	no
1398.g478	1398.g478	-	1398:270-2256	FemaleCarcass	MaleCarcass	OK	0.335733	0.231723	-0.534914	0.66132	0.508407	0.999832	no
1400.g479	1400.g479	-	1400:0-1211	FemaleCarcass	MaleCarcass	NOTEST	0	0.0484048	1.79769e+308	1.79769e+308	0.0986638	1	no
1401.g480	1401.g480	-	1401:0-1225	FemaleCarcass	MaleCarcass	NOTEST	0	0	0	0	1	1	no
1403.g481	1403.g481	-	1403:115-1826	FemaleCarcass	MaleCarcass	NOTEST	0.0043923	0.0055366	0.334021	-0.0870567	0.930626	1	no
1404.g482	1404.g482	-	1404:0-2158	FemaleCarcass	MaleCarcass	NOTEST	0.0728105	0.0512675	-0.506102	0.448803	0.653574	1	no
1405.g483	1405.g483	-	1405:0-1385	FemaleCarcass	MaleCarcass	OK	0.857181	0.793228	-0.111864	0.159562	0.873226	0.999832	no
1406.g484	1406.g484	-	1406:10-1499	FemaleCarcass	MaleCarcass	OK	1.26641	0.820494	-0.626185	0.806147	0.420158	0.999832	no
1407.g485	1407.g485	-	1407:55-856	FemaleCarcass	MaleCarcass	NOTEST	0.0514748	0.0306975	-0.745746	0.344273	0.730641	1	no
1409.g486	1409.g486	-	1409:0-1165	FemaleCarcass	MaleCarcass	NOTEST	0.144833	0.178187	0.298998	-0.247518	0.804508	1	no
1411.g487	1411.g487	-	1411:0-1126	FemaleCarcass	MaleCarcass	OK	0.220518	0.44695	1.01922	-1.09645	0.272882	0.937099	no
1414.g488	1414.g488	-	1414:2011-8885	FemaleCarcass	MaleCarcass	NOTEST	0.0371643	0.0912013	1.29514	-1.48551	0.137408	1	no
1414.g489	1414.g489	-	1414:8932-47595	FemaleCarcass	MaleCarcass	NOTEST	0.0182145	0.0758088	2.05728	-2.74029	0.00613854	1	no
1416.g490	1416.g490	-	1416:78-993	FemaleCarcass	MaleCarcass	NOTEST	0	0	0	0	1	1	no
1417.g491	1417.g491	-	1417:0-7195	FemaleCarcass	MaleCarcass	NOTEST	0.0233204	0.0181075	-0.365007	0.301766	0.762831	1	no
1419.g492	1419.g492	-	1419:12-1497	FemaleCarcass	MaleCarcass	NOTEST	0.0329874	0.0950782	1.5272	-1.10892	0.267467	1	no
142.g53	142.g53	-	142:16-920	FemaleCarcass	MaleCarcass	OK	0.442099	0.146125	-1.59717	1.62126	0.104962	0.582231	no
1428.g493	1428.g493	-	1428:0-10875	FemaleCarcass	MaleCarcass	NOTEST	0.0307162	0.0371026	0.272524	-0.279132	0.780143	1	no
1429.g494	1429.g494	-	1429:4806-11195	FemaleCarcass	MaleCarcass	NOTEST	0.0416362	0.0783563	0.912211	-0.975066	0.329528	1	no
1431.g495	1431.g495	-	1431:0-1367	FemaleCarcass	MaleCarcass	NOTEST	0.166233	0.26749	0.686279	-0.769876	0.441374	1	no
1438.g496	1438.g496	-	1438:0-484	FemaleCarcass	MaleCarcass	NOTEST	0	0.0299658	1.79769e+308	1.79769e+308	0.284996	1	no
1439.g497	1439.g497	-	1439:822-1332	FemaleCarcass	MaleCarcass	NOTEST	0	0	0	0	1	1	no
1441.g498	1441.g498	-	1441:0-1225	FemaleCarcass	MaleCarcass	NOTEST	0.0219352	0.0198579	-0.143532	0.063542	0.949335	1	no
1443.g499	1443.g499	-	1443:3155-4284	FemaleCarcass	MaleCarcass	NOTEST	0.069897	0.0700647	0.00345694	-0.002571	0.997949	1	no
1445.g500	1445.g500	-	1445:56-3205	FemaleCarcass	MaleCarcass	NOTEST	0.008824	0.00348778	-1.33912	0.430485	0.666843	1	no
1445.g501	1445.g501	-	1445:3635-6605	FemaleCarcass	MaleCarcass	NOTEST	0.0170205	0.00898062	-0.922385	0.485069	0.627627	1	no
1447.g502	1447.g502	-	1447:1-1592	FemaleCarcass	MaleCarcass	NOTEST	0.0306629	0.0235951	-0.378009	0.213784	0.830716	1	no
1449.g503	1449.g503	-	1449:0-2105	FemaleCarcass	MaleCarcass	NOTEST	0.00425741	0.00950442	1.15862	-0.380631	0.703477	1	no
1451.g504	1451.g504	-	1451:0-1075	FemaleCarcass	MaleCarcass	NOTEST	0.00761484	0.027447	1.84976	-0.590475	0.554872	1	no
1463.g505	1463.g505	-	1463:0-1360	FemaleCarcass	MaleCarcass	NOTEST	0	0.0143034	1.79769e+308	1.79769e+308	0.227199	1	no
1465.g506	1465.g506	-	1465:4-1715	FemaleCarcass	MaleCarcass	NOTEST	0.0334995	0.0430168	0.360762	-0.256247	0.79776	1	no
1469.g507	1469.g507	-	1469:40-1089	FemaleCarcass	MaleCarcass	NOTEST	0	0.0282438	1.79769e+308	1.79769e+308	0.182217	1	no
1469.g508	1469.g508	-	1469:3485-27075	FemaleCarcass	MaleCarcass	NOTEST	0.013775	0.010533	-0.387131	0.41979	0.674639	1	no
1471.g509	1471.g509	-	1471:0-1103	FemaleCarcass	MaleCarcass	NOTEST	0.0957273	0.143973	0.588799	-0.501729	0.615858	1	no
1476.g510	1476.g510	-	1476:0-1505	FemaleCarcass	MaleCarcass	NOTEST	0	0.00734776	1.79769e+308	1.79769e+308	0.284996	1	no
1479.g511	1479.g511	-	1479:0-1381	FemaleCarcass	MaleCarcass	NOTEST	0.0190938	0.0345745	0.8566	-0.451485	0.65164	1	no
148.g54	148.g54	-	148:0-6115	FemaleCarcass	MaleCarcass	NOTEST	0.0657826	0.0830945	0.337047	-0.370126	0.711289	1	no
1482.g512	1482.g512	-	1482:7-1227	FemaleCarcass	MaleCarcass	NOTEST	0	0	0	0	1	1	no
1484.g513	1484.g513	-	1484:571-965	FemaleCarcass	MaleCarcass	NOTEST	0	0	0	0	1	1	no
1484.g514	1484.g514	-	1484:1116-4175	FemaleCarcass	MaleCarcass	NOTEST	0.0374103	0.0580839	0.634701	-0.596149	0.551076	1	no
1484.g515	1484.g515	-	1484:4229-6845	FemaleCarcass	MaleCarcass	NOTEST	0.175749	0.108807	-0.691753	0.73716	0.461025	1	no
1484.g516	1484.g516	-	1484:6933-19995	FemaleCarcass	MaleCarcass	NOTEST	0.00955048	0.0137644	0.527295	-0.426591	0.669678	1	no
1485.g517	1485.g517	-	1485:0-841	FemaleCarcass	MaleCarcass	NOTEST	0	0.0473028	1.79769e+308	1.79769e+308	0.151988	1	no
1487.g518	1487.g518	-	1487:0-1659	FemaleCarcass	MaleCarcass	NOTEST	0.00544038	0	-1.79769e+308	-1.79769e+308	0.276616	1	no
1491.g519	1491.g519	-	1491:0-1413	FemaleCarcass	MaleCarcass	NOTEST	0	0.00788489	1.79769e+308	1.79769e+308	0.284996	1	no
1492.g520	1492.g520	-	1492:0-1145	FemaleCarcass	MaleCarcass	OK	8.65231	8.57466	-0.0130051	0.0240297	0.980829	0.999832	no
1493.g521	1493.g521	-	1493:0-1445	FemaleCarcass	MaleCarcass	OK	0.591297	0.37561	-0.654647	0.855036	0.392531	0.999832	no
1494.g522	1494.g522	-	1494:12-385	FemaleCarcass	MaleCarcass	OK	5.66173	3.36446	-0.750869	1.01992	0.307769	0.985821	no
1494.g523	1494.g523	-	1494:1215-2348	FemaleCarcass	MaleCarcass	OK	0.00808094	1.88635	7.86686	-2.81746	0.0048405	0.0599815	no
1496.g524	1496.g524	-	1496:2097-15881	FemaleCarcass	MaleCarcass	NOTEST	0.0117905	0.00234569	-2.32954	1.22433	0.220826	1	no
1496.g525	1496.g525	-	1496:15952-20165	FemaleCarcass	MaleCarcass	NOTEST	0.0083862	0.0196139	1.22579	-0.723375	0.469449	1	no
1496.g526	1496.g526	-	1496:20403-21154	FemaleCarcass	MaleCarcass	NOTEST	0.0138893	0.0144809	0.0601799	-0.0164655	0.986863	1	no
1499.g527	1499.g527	-	1499:0-1725	FemaleCarcass	MaleCarcass	NOTEST	0	0	0	0	1	1	no
15.g4	15.g4	-	15:0-1555	FemaleCarcass	MaleCarcass	NOTEST	0.00584783	0	-1.79769e+308	-1.79769e+308	0.276616	1	no
1500.g528	1500.g528	-	1500:0-2285	FemaleCarcass	MaleCarcass	NOTEST	0.011175	0.00645739	-0.791246	0.292864	0.769626	1	no
1502.g529	1502.g529	-	1502:147-1121	FemaleCarcass	MaleCarcass	NOTEST	0.0681233	0	-1.79769e+308	-1.79769e+308	0.0890299	1	no
1506.g530	1506.g530	-	1506:10-3471	FemaleCarcass	MaleCarcass	NOTEST	0.0104266	0.0369414	1.82497	-1.10499	0.269162	1	no
1506.g531	1506.g531	-	1506:8505-9453	FemaleCarcass	MaleCarcass	NOTEST	0.0582801	0.107018	0.876778	-0.628259	0.529834	1	no
1515.g532	1515.g532	-	1515:0-965	FemaleCarcass	MaleCarcass	NOTEST	0	0.0155836	1.79769e+308	1.79769e+308	0.260661	1	no
1516.g533	1516.g533	-	1516:59-1633	FemaleCarcass	MaleCarcass	NOTEST	0.00585819	0.03694	2.65666	-1.00183	0.316425	1	no
1517.g534	1517.g534	-	1517:1060-1979	FemaleCarcass	MaleCarcass	NOTEST	0.0107894	0.0407889	1.91857	-0.679444	0.496856	1	no
1519.g535	1519.g535	-	1519:320-1661	FemaleCarcass	MaleCarcass	NOTEST	0.00721414	0	-1.79769e+308	-1.79769e+308	0.276616	1	no
1521.g536	1521.g536	-	1521:1341-11315	FemaleCarcass	MaleCarcass	OK	0.231802	0.185175	-0.324004	0.485563	0.627277	0.999832	no
1521.g537	1521.g537	-	1521:12130-20845	FemaleCarcass	MaleCarcass	NOTEST	0.0410757	0.0362767	-0.179244	0.169846	0.865132	1	no
1521.g538	1521.g538	-	1521:21015-29281	FemaleCarcass	MaleCarcass	NOTEST	0.0181341	0.0198082	0.127396	-0.107294	0.914556	1	no
1523.g539	1523.g539	-	1523:4395-14546	FemaleCarcass	MaleCarcass	NOTEST	0.178121	0.170072	-0.0667087	0.0915365	0.927066	1	no
1525.g540	1525.g540	-	1525:0-1395	FemaleCarcass	MaleCarcass	NOTEST	0.123215	0.0479958	-1.3602	1.00797	0.313467	1	no
1529.g541	1529.g541	-	1529:75-1782	FemaleCarcass	MaleCarcass	NOTEST	0	0	0	0	1	1	no
153.g55	153.g55	-	153:36-358	FemaleCarcass	MaleCarcass	NOTEST	0.152519	0.164894	0.112548	-0.0540226	0.956917	1	no
153.g56	153.g56	-	153:1005-2391	FemaleCarcass	MaleCarcass	OK	0.775722	0.314103	-1.3043	1.49225	0.135634	0.67853	no
1530.g542	1530.g542	-	1530:566-1281	FemaleCarcass	MaleCarcass	NOTEST	0.109765	0.0530944	-1.04779	0.589002	0.55586	1	no
1533.g543	1533.g543	-	1533:0-1107	FemaleCarcass	MaleCarcass	HIDATA	0	0	0	0	1	1	no
1537.g544	1537.g544	-	1537:0-1229	FemaleCarcass	MaleCarcass	NOTEST	0.0235834	0.0286861	0.282585	-0.135421	0.892279	1	no
154.g57	154.g57	-	154:395-1766	FemaleCarcass	MaleCarcass	NOTEST	0.0181881	0.0289316	0.669651	-0.332501	0.739511	1	no
1540.g545	1540.g545	-	1540:285-1507	FemaleCarcass	MaleCarcass	NOTEST	0	0	0	0	1	1	no
1544.g546	1544.g546	-	1544:77-2745	FemaleCarcass	MaleCarcass	OK	0.241031	0.191275	-0.333571	0.43025	0.667014	0.999832	no
1545.g547	1545.g547	-	1545:40-1839	FemaleCarcass	MaleCarcass	NOTEST	0	0.005841	1.79769e+308	1.79769e+308	0.298406	1	no
1549.g548	1549.g548	-	1549:2532-10455	FemaleCarcass	MaleCarcass	NOTEST	0.0158751	0.0520312	1.71261	-1.11591	0.264459	1	no
1549.g549	1549.g549	-	1549:10501-19785	FemaleCarcass	MaleCarcass	NOTEST	0.00133953	0.0108969	3.02411	-1.03955	0.298551	1	no
1549.g550	1549.g550	-	1549:19832-30975	FemaleCarcass	MaleCarcass	NOTEST	0.00879163	0.0164222	0.901448	-0.599935	0.548549	1	no
1549.g551	1549.g551	-	1549:31021-39275	FemaleCarcass	MaleCarcass	NOTEST	0	0.0695767	1.79769e+308	1.79769e+308	0.00661118	1	no
1549.g552	1549.g552	-	1549:39525-43167	FemaleCarcass	MaleCarcass	NOTEST	0.00780665	0.0206807	1.40551	-0.820335	0.412025	1	no
1550.g553	1550.g553	-	1550:0-681	FemaleCarcass	MaleCarcass	NOTEST	0	0	0	0	1	1	no
1552.g554	1552.g554	-	1552:0-585	FemaleCarcass	MaleCarcass	OK	1.01828	1.01361	-0.00663242	0.0082137	0.993446	0.999832	no
1553.g555	1553.g555	-	1553:63-2078	FemaleCarcass	MaleCarcass	OK	1.06965	1.71413	0.680343	-1.05433	0.29173	0.963577	no
1557.g556	1557.g556	-	1557:15-1550	FemaleCarcass	MaleCarcass	NOTEST	0.180282	0.147926	-0.285381	0.30536	0.760092	1	no
1561.g557	1561.g557	-	1561:0-915	FemaleCarcass	MaleCarcass	OK	0.265889	0.196201	-0.438493	0.455597	0.64868	0.999832	no
1563.g558	1563.g558	-	1563:0-1094	FemaleCarcass	MaleCarcass	NOTEST	0.0251872	0	-1.79769e+308	-1.79769e+308	0.158507	1	no
1564.g559	1564.g559	-	1564:0-170	FemaleCarcass	MaleCarcass	NOTEST	0	0	0	0	1	1	no
1565.g560	1565.g560	-	1565:0-1508	FemaleCarcass	MaleCarcass	NOTEST	0.0711373	0.0650991	-0.127968	0.106095	0.915507	1	no
157.g58	157.g58	-	157:7-1474	FemaleCarcass	MaleCarcass	NOTEST	0	0.00962813	1.79769e+308	1.79769e+308	0.260661	1	no
1578.g561	1578.g561	-	1578:0-2085	FemaleCarcass	MaleCarcass	NOTEST	0.0199365	0.00446272	-2.15942	0.726983	0.467236	1	no
1578.g562	1578.g562	-	1578:2305-12121	FemaleCarcass	MaleCarcass	NOTEST	0.0116776	0.0064506	-0.856236	0.562378	0.573859	1	no
1581.g563	1581.g563	-	1581:14-1384	FemaleCarcass	MaleCarcass	NOTEST	0	0	0	0	1	1	no
1585.g564	1585.g564	-	1585:453-2679	FemaleCarcass	MaleCarcass	NOTEST	0.0118932	0.0144194	0.277874	-0.137151	0.890911	1	no
1587.g565	1587.g565	-	1587:6-376	FemaleCarcass	MaleCarcass	NOTEST	0.118343	0.0795188	-0.573606	0.235003	0.814206	1	no
1589.g566	1589.g566	-	1589:0-2055	FemaleCarcass	MaleCarcass	OK	0.307379	0.295285	-0.0579092	0.0758567	0.939533	0.999832	no
159.g59	159.g59	-	159:0-950	FemaleCarcass	MaleCarcass	NOTEST	0	0.0108482	1.79769e+308	1.79769e+308	0.298406	1	no
1591.g567	1591.g567	-	1591:0-1264	FemaleCarcass	MaleCarcass	NOTEST	0.0156584	0.0201212	0.361779	-0.148386	0.882038	1	no
1591.g568	1591.g568	-	1591:1265-1880	FemaleCarcass	MaleCarcass	NOTEST	0	0	0	0	1	1	no
1593.g569	1593.g569	-	1593:7-1299	FemaleCarcass	MaleCarcass	OK	0.337334	0.291371	-0.211318	0.25788	0.7965	0.999832	no
1594.g570	1594.g570	-	1594:205-1312	FemaleCarcass	MaleCarcass	NOTEST	0.017505	0	-1.79769e+308	-1.79769e+308	0.198819	1	no
1595.g571	1595.g571	-	1595:0-1741	FemaleCarcass	MaleCarcass	NOTEST	0.0579467	0.0902981	0.639969	-0.595797	0.551311	1	no
1597.g572	1597.g572	-	1597:7-595	FemaleCarcass	MaleCarcass	NOTEST	0	0	0	0	1	1	no
1604.g573	1604.g573	-	1604:0-1629	FemaleCarcass	MaleCarcass	NOTEST	0	0	0	0	1	1	no
1607.g574	1607.g574	-	1607:785-9729	FemaleCarcass	MaleCarcass	NOTEST	0.206215	0.0202511	-3.34808	3.03836	0.00237867	1	no
1607.g575	1607.g575	-	1607:9865-12161	FemaleCarcass	MaleCarcass	NOTEST	0.177522	0.0185351	-3.25967	2.29959	0.0214713	1	no
1607.g576	1607.g576	-	1607:12805-23349	FemaleCarcass	MaleCarcass	NOTEST	0.0717508	0.0565399	-0.343725	0.364406	0.715554	1	no
1607.g577	1607.g577	-	1607:23395-31977	FemaleCarcass	MaleCarcass	NOTEST	0.0534846	0.0200257	-1.41727	1.14117	0.253798	1	no
1608.g578	1608.g578	-	1608:276-2225	FemaleCarcass	MaleCarcass	NOTEST	0	0.0213907	1.79769e+308	1.79769e+308	0.131975	1	no
161.g60	161.g60	-	161:0-805	FemaleCarcass	MaleCarcass	NOTEST	0	0.0457631	1.79769e+308	1.79769e+308	0.162579	1	no
1610.g579	1610.g579	-	1610:0-1071	FemaleCarcass	MaleCarcass	NOTEST	0.0972948	0.112152	0.205014	-0.169243	0.865605	1	no
1614.g580	1614.g580	-	1614:744-1624	FemaleCarcass	MaleCarcass	NOTEST	0	0	0	0	1	1	no
1615.g581	1615.g581	-	1615:0-1405	FemaleCarcass	MaleCarcass	NOTEST	0	0.0158707	1.79769e+308	1.79769e+308	0.210883	1	no
1616.g582	1616.g582	-	1616:22-1740	FemaleCarcass	MaleCarcass	NOTEST	0.0106323	0	-1.79769e+308	-1.79769e+308	0.198819	1	no
1618.g583	1618.g583	-	1618:11-1276	FemaleCarcass	MaleCarcass	NOTEST	0.0944924	0.0472207	-1.00078	0.731933	0.464209	1	no
1620.g584	1620.g584	-	1620:65-1456	FemaleCarcass	MaleCarcass	NOTEST	0	0	0	0	1	1	no
1621.g585	1621.g585	-	1621:730-1375	FemaleCarcass	MaleCarcass	NOTEST	0	0.0202102	1.79769e+308	1.79769e+308	0.284996	1	no
1622.g586	1622.g586	-	1622:0-1525	FemaleCarcass	MaleCarcass	NOTEST	0.0452786	0.0547225	0.273304	-0.20512	0.837478	1	no
1623.g587	1623.g587	-	1623:16-1699	FemaleCarcass	MaleCarcass	NOTEST	0.00928504	0.00856528	-0.116409	0.039461	0.968523	1	no
1628.g588	1628.g588	-	1628:668-2058	FemaleCarcass	MaleCarcass	OK	124.15	53.7873	-1.20674	2.87336	0.00406131	0.0520355	no
1635.g589	1635.g589	-	1635:0-1255	FemaleCarcass	MaleCarcass	OK	24.8604	26.8008	0.10843	-0.237297	0.812426	0.999832	no
1640.g590	1640.g590	-	1640:0-1315	FemaleCarcass	MaleCarcass	NOTEST	0	0	0	0	1	1	no
1640.g591	1640.g591	-	1640:3025-10385	FemaleCarcass	MaleCarcass	OK	0.331666	0.126571	-1.38978	1.82146	0.0685373	0.444197	no
1640.g592	1640.g592	-	1640:12865-16200	FemaleCarcass	MaleCarcass	NOTEST	0.00623107	0	-1.79769e+308	-1.79769e+308	0.199768	1	no
1642.g593	1642.g593	-	1642:949-2071	FemaleCarcass	MaleCarcass	NOTEST	0.0157129	0.0720318	2.19668	-1.07381	0.282908	1	no
165.g61	165.g61	-	165:376-1000	FemaleCarcass	MaleCarcass	NOTEST	0.071232	0.0974459	0.452077	-0.266902	0.789545	1	no
1653.g594	1653.g594	-	1653:0-2325	FemaleCarcass	MaleCarcass	NOTEST	0.0251273	0.0248678	-0.0149769	0.00984459	0.992145	1	no
1654.g595	1654.g595	-	1654:0-1385	FemaleCarcass	MaleCarcass	NOTEST	0.181695	0.18847	0.0528137	-0.0551939	0.955984	1	no
1656.g596	1656.g596	-	1656:0-4320	FemaleCarcass	MaleCarcass	OK	0.254577	0.260693	0.0342508	-0.0438986	0.964985	0.999832	no
1660.g597	1660.g597	-	1660:375-1225	FemaleCarcass	MaleCarcass	NOTEST	0.039675	0.147339	1.89284	-1.13763	0.255277	1	no
1665.g598	1665.g598	-	1665:0-745	FemaleCarcass	MaleCarcass	NOTEST	0.0791614	0.0506352	-0.644657	0.357353	0.720828	1	no
167.g62	167.g62	-	167:0-585	FemaleCarcass	MaleCarcass	NOTEST	0	0	0	0	1	1	no
1670.g599	1670.g599	-	1670:0-1732	FemaleCarcass	MaleCarcass	OK	0.24333	0.339549	0.480708	-0.584399	0.558952	0.999832	no
1671.g600	1671.g600	-	1671:11145-15671	FemaleCarcass	MaleCarcass	NOTEST	0.00501823	0.137713	4.77834	-2.61139	0.00901738	1	no
1677.g601	1677.g601	-	1677:0-2705	FemaleCarcass	MaleCarcass	NOTEST	0	0	0	0	1	1	no
1677.g602	1677.g602	-	1677:2751-48381	FemaleCarcass	MaleCarcass	NOTEST	0.0123725	0.035721	1.52963	-1.8502	0.0642842	1	no
1678.g603	1678.g603	-	1678:0-939	FemaleCarcass	MaleCarcass	OK	0.464606	1.02511	1.1417	-1.44793	0.147636	0.71322	no
1683.g604	1683.g604	-	1683:1-1679	FemaleCarcass	MaleCarcass	NOTEST	0.182394	0.206454	0.178761	-0.209653	0.833938	1	no
1684.g605	1684.g605	-	1684:208-867	FemaleCarcass	MaleCarcass	NOTEST	0	0	0	0	1	1	no
1690.g606	1690.g606	-	1690:10-900	FemaleCarcass	MaleCarcass	OK	1.06483	1.71883	0.690797	-0.972365	0.330869	0.999832	no
1693.g607	1693.g607	-	1693:8-1397	FemaleCarcass	MaleCarcass	NOTEST	0.01118	0	-1.79769e+308	-1.79769e+308	0.224822	1	no
1695.g608	1695.g608	-	1695:0-885	FemaleCarcass	MaleCarcass	NOTEST	0	0.0118165	1.79769e+308	1.79769e+308	0.298406	1	no
1697.g609	1697.g609	-	1697:0-595	FemaleCarcass	MaleCarcass	NOTEST	0	0	0	0	1	1	no
1699.g610	1699.g610	-	1699:641-7125	FemaleCarcass	MaleCarcass	NOTEST	0.0350698	0.0459013	0.388307	-0.419554	0.674811	1	no
1699.g611	1699.g611	-	1699:8430-11045	FemaleCarcass	MaleCarcass	OK	0.484928	0.377128	-0.362715	0.473838	0.635615	0.999832	no
1701.g612	1701.g612	-	1701:1-1492	FemaleCarcass	MaleCarcass	NOTEST	0	0	0	0	1	1	no
1702.g613	1702.g613	-	1702:0-1065	FemaleCarcass	MaleCarcass	NOTEST	0	0	0	0	1	1	no
1712.g614	1712.g614	-	1712:0-883	FemaleCarcass	MaleCarcass	OK	0.16929	0.33768	0.99616	-0.991993	0.321201	0.998327	no
172.g63	172.g63	-	172:1326-1865	FemaleCarcass	MaleCarcass	NOTEST	0.0633676	0	-1.79769e+308	-1.79769e+308	0.159201	1	no
1726.g615	1726.g615	-	1726:0-1535	FemaleCarcass	MaleCarcass	NOTEST	0	0.21156	1.79769e+308	1.79769e+308	0.0103319	1	no
173.g64	173.g64	-	173:10-3075	FemaleCarcass	MaleCarcass	NOTEST	0.00238059	0	-1.79769e+308	-1.79769e+308	0.296471	1	no
173.g65	173.g65	-	173:3125-7269	FemaleCarcass	MaleCarcass	NOTEST	0.0179024	0.0191137	0.0944568	-0.0713679	0.943105	1	no
173.g66	173.g66	-	173:12605-17146	FemaleCarcass	MaleCarcass	NOTEST	0.0222165	0.0270987	0.286597	-0.246178	0.805545	1	no
1739.g616	1739.g616	-	1739:0-855	FemaleCarcass	MaleCarcass	NOTEST	0.105353	0.0993373	-0.0848238	0.0628082	0.949919	1	no
1753.g617	1753.g617	-	1753:1-1226	FemaleCarcass	MaleCarcass	NOTEST	0.159287	0.123352	-0.368852	0.35918	0.719461	1	no
1767.g618	1767.g618	-	1767:685-1173	FemaleCarcass	MaleCarcass	NOTEST	0	0	0	0	1	1	no
1769.g619	1769.g619	-	1769:0-1385	FemaleCarcass	MaleCarcass	OK	0.653737	0.940543	0.524782	-0.733622	0.463179	0.999832	no
1774.g620	1774.g620	-	1774:0-1404	FemaleCarcass	MaleCarcass	NOTEST	0.0132211	0.0510376	1.94871	-0.982179	0.326012	1	no
178.g67	178.g67	-	178:9-7619	FemaleCarcass	MaleCarcass	OK	0.347411	0.325907	-0.092181	0.124421	0.900982	0.999832	no
178.g68	178.g68	-	178:7665-14061	FemaleCarcass	MaleCarcass	NOTEST	0.00410769	0.0728138	4.14781	-2.15244	0.031363	1	no
1787.g621	1787.g621	-	1787:3495-7215	FemaleCarcass	MaleCarcass	NOTEST	0.00308574	0.00375382	0.282746	-0.0803907	0.935927	1	no
1787.g622	1787.g622	-	1787:8275-18433	FemaleCarcass	MaleCarcass	NOTEST	0.00786087	0.0142647	0.859686	-0.539347	0.589648	1	no
1806.g623	1806.g623	-	1806:0-395	FemaleCarcass	MaleCarcass	NOTEST	0	0	0	0	1	1	no
1811.g624	1811.g624	-	1811:0-1374	FemaleCarcass	MaleCarcass	NOTEST	0.0139135	0.0225005	0.693469	-0.272475	0.785257	1	no
1817.g625	1817.g625	-	1817:2-5685	FemaleCarcass	MaleCarcass	OK	0.314287	0.314359	0.000328437	-0.000469582	0.999625	0.999832	no
1817.g626	1817.g626	-	1817:5686-10055	FemaleCarcass	MaleCarcass	NOTEST	0.0884591	0.122564	0.470457	-0.571124	0.567915	1	no
1817.g627	1817.g627	-	1817:10155-16029	FemaleCarcass	MaleCarcass	NOTEST	0.0356582	0.0320475	-0.154026	0.148795	0.881715	1	no
1817.g628	1817.g628	-	1817:16075-22334	FemaleCarcass	MaleCarcass	NOTEST	0.109152	0.160081	0.552456	-0.644285	0.51939	1	no
1819.g629	1819.g629	-	1819:208-959	FemaleCarcass	MaleCarcass	NOTEST	0	0	0	0	1	1	no
1823.g630	1823.g630	-	1823:0-1175	FemaleCarcass	MaleCarcass	NOTEST	0.0286338	0.00972375	-1.55813	0.542958	0.587159	1	no
1824.g631	1824.g631	-	1824:1268-1355	FemaleCarcass	MaleCarcass	NOTEST	0	0	0	0	1	1	no
1832.g632	1832.g632	-	1832:531-1515	FemaleCarcass	MaleCarcass	NOTEST	0.0170159	0.0208047	0.290021	-0.106899	0.914869	1	no
1836.g633	1836.g633	-	1836:5-117	FemaleCarcass	MaleCarcass	NOTEST	0	0	0	0	1	1	no
1840.g634	1840.g634	-	1840:344-776	FemaleCarcass	MaleCarcass	OK	0.334119	0.031078	-3.4264	1.17474	0.240101	0.889296	no
1843.g635	1843.g635	-	1843:588-2291	FemaleCarcass	MaleCarcass	NOTEST	0.0052846	0.00556524	0.0746485	-0.0204242	0.983705	1	no
1850.g636	1850.g636	-	1850:0-825	FemaleCarcass	MaleCarcass	NOTEST	0	0.0317095	1.79769e+308	1.79769e+308	0.202894	1	no
1853.g637	1853.g637	-	1853:0-335	FemaleCarcass	MaleCarcass	OK	0.145977	1.12015	2.93988	-1.79575	0.0725343	0.465622	no
1863.g638	1863.g638	-	1863:0-775	FemaleCarcass	MaleCarcass	NOTEST	0.104129	0.0726776	-0.518784	0.328541	0.742503	1	no
1865.g639	1865.g639	-	1865:0-1035	FemaleCarcass	MaleCarcass	NOTEST	0	0	0	0	1	1	no
1866.g640	1866.g640	-	1866:0-1615	FemaleCarcass	MaleCarcass	NOTEST	0	0	0	0	1	1	no
1868.g641	1868.g641	-	1868:0-16325	FemaleCarcass	MaleCarcass	NOTEST	0.0419009	0.0605878	0.532046	-0.652942	0.513794	1	no
1868.g642	1868.g642	-	1868:16448-18765	FemaleCarcass	MaleCarcass	NOTEST	0.0138733	0.0536876	1.95228	-1.31288	0.189224	1	no
187.g69	187.g69	-	187:0-1335	FemaleCarcass	MaleCarcass	NOTEST	0.00705157	0.00730344	0.0506323	-0.0139102	0.988902	1	no
1871.g643	1871.g643	-	1871:0-2705	FemaleCarcass	MaleCarcass	NOTEST	0.0235308	0.0205578	-0.194863	0.133125	0.894094	1	no
1875.g644	1875.g644	-	1875:0-998	FemaleCarcass	MaleCarcass	NOTEST	0.0182359	0.134432	2.88203	-1.47303	0.140743	1	no
1876.g645	1876.g645	-	1876:1064-10135	FemaleCarcass	MaleCarcass	NOTEST	0.00847574	0.00335192	-1.33835	0.430236	0.667024	1	no
1876.g646	1876.g646	-	1876:14765-15860	FemaleCarcass	MaleCarcass	NOTEST	0.0237366	0	-1.79769e+308	-1.79769e+308	0.167469	1	no
1880.g647	1880.g647	-	1880:95-1891	FemaleCarcass	MaleCarcass	OK	1.07965	0.908958	-0.248274	0.370076	0.711326	0.999832	no
1881.g648	1881.g648	-	1881:10-36957	FemaleCarcass	MaleCarcass	NOTEST	0.0533129	0.056055	0.0723583	-0.098626	0.921435	1	no
1882.g649	1882.g649	-	1882:0-4115	FemaleCarcass	MaleCarcass	NOTEST	0	0.0162482	1.79769e+308	1.79769e+308	0.195799	1	no
1890.g650	1890.g650	-	1890:0-799	FemaleCarcass	MaleCarcass	OK	0.369751	0.274917	-0.427557	0.456675	0.647905	0.999832	no
1890.g651	1890.g651	-	1890:806-1654	FemaleCarcass	MaleCarcass	OK	1.11201	0.730504	-0.606202	0.783554	0.433302	0.999832	no
1891.g652	1891.g652	-	1891:0-1142	FemaleCarcass	MaleCarcass	NOTEST	0.173083	0.0589775	-1.55322	1.12043	0.262532	1	no
1894.g653	1894.g653	-	1894:0-2099	FemaleCarcass	MaleCarcass	NOTEST	0.00427059	0.0286013	2.74357	-1.03975	0.298458	1	no
1896.g654	1896.g654	-	1896:0-1189	FemaleCarcass	MaleCarcass	NOTEST	0	0.0449747	1.79769e+308	1.79769e+308	0.109291	1	no
1898.g655	1898.g655	-	1898:42-12230	FemaleCarcass	MaleCarcass	NOTEST	0.0984989	0.164083	0.73625	-1.02949	0.303252	1	no
19.g5	19.g5	-	19:0-2070	FemaleCarcass	MaleCarcass	NOTEST	0.0120758	0.0148587	0.299189	-0.143379	0.885991	1	no
190.g70	190.g70	-	190:0-1165	FemaleCarcass	MaleCarcass	NOTEST	0.0810063	0.166789	1.04192	-0.933983	0.350313	1	no
1902.g656	1902.g656	-	1902:0-1335	FemaleCarcass	MaleCarcass	NOTEST	0.00746516	0	-1.79769e+308	-1.79769e+308	0.274764	1	no
1903.g657	1903.g657	-	1903:0-1349	FemaleCarcass	MaleCarcass	NOTEST	0.00696842	0	-1.79769e+308	-1.79769e+308	0.274764	1	no
1907.g658	1907.g658	-	1907:295-1480	FemaleCarcass	MaleCarcass	NOTEST	0.112583	0.103622	-0.119666	0.107944	0.91404	1	no
1909.g659	1909.g659	-	1909:1635-5395	FemaleCarcass	MaleCarcass	NOTEST	0.00527774	0.0128	1.27815	-0.422649	0.672551	1	no
1921.g660	1921.g660	-	1921:0-1282	FemaleCarcass	MaleCarcass	NOTEST	0.0289788	0	-1.79769e+308	-1.79769e+308	0.128831	1	no
1922.g661	1922.g661	-	1922:315-1129	FemaleCarcass	MaleCarcass	NOTEST	0.0253686	0.065465	1.36768	-0.646638	0.517866	1	no
1924.g662	1924.g662	-	1924:0-1304	FemaleCarcass	MaleCarcass	NOTEST	0.00602359	0.0109921	0.867775	-0.24699	0.804916	1	no
1929.g663	1929.g663	-	1929:0-1250	FemaleCarcass	MaleCarcass	OK	362.261	161.543	-1.16511	2.83837	0.00453441	0.056872	no
193.g71	193.g71	-	193:422-1167	FemaleCarcass	MaleCarcass	NOTEST	0.0807756	0.110195	0.448061	-0.30848	0.757717	1	no
1935.g664	1935.g664	-	1935:0-865	FemaleCarcass	MaleCarcass	NOTEST	0.0100493	0.162681	4.01688	-1.41421	0.1573	1	no
1936.g665	1936.g665	-	1936:0-1215	FemaleCarcass	MaleCarcass	NOTEST	0.0234537	0	-1.79769e+308	-1.79769e+308	0.150811	1	no
1939.g666	1939.g666	-	1939:0-2535	FemaleCarcass	MaleCarcass	OK	2.70847	1.73469	-0.642799	1.07431	0.282684	0.951701	no
1941.g667	1941.g667	-	1941:0-225	FemaleCarcass	MaleCarcass	OK	11.3526	9.98214	-0.185606	0.257804	0.796558	0.999832	no
1942.g668	1942.g668	-	1942:2-1301	FemaleCarcass	MaleCarcass	NOTEST	0.121474	0.151054	0.314417	-0.273149	0.784739	1	no
1943.g669	1943.g669	-	1943:2522-3925	FemaleCarcass	MaleCarcass	NOTEST	0.0120876	0	-1.79769e+308	-1.79769e+308	0.212339	1	no
1945.g670	1945.g670	-	1945:0-1485	FemaleCarcass	MaleCarcass	NOTEST	0.0628758	0.0573472	-0.132783	0.104838	0.916504	1	no
1946.g671	1946.g671	-	1946:2864-5665	FemaleCarcass	MaleCarcass	NOTEST	0.0161401	0.0039261	-2.03948	0.716884	0.473446	1	no
1946.g672	1946.g672	-	1946:5767-8605	FemaleCarcass	MaleCarcass	NOTEST	0.0116799	0.0234428	1.00511	-0.623455	0.532985	1	no
1946.g673	1946.g673	-	1946:10215-14253	FemaleCarcass	MaleCarcass	NOTEST	0.011033	0	-1.79769e+308	-1.79769e+308	0.158507	1	no
1952.g674	1952.g674	-	1952:2-1623	FemaleCarcass	MaleCarcass	NOTEST	0.011252	0.0117538	0.062949	-0.0244075	0.980528	1	no
1957.g675	1957.g675	-	1957:6-1795	FemaleCarcass	MaleCarcass	NOTEST	0	0.0130046	1.79769e+308	1.79769e+308	0.202894	1	no
1961.g676	1961.g676	-	1961:0-1899	FemaleCarcass	MaleCarcass	OK	1.68924	2.7235	0.689089	-1.14386	0.252682	0.905834	no
1962.g677	1962.g677	-	1962:2198-5605	FemaleCarcass	MaleCarcass	OK	0.409761	0.350831	-0.224005	0.31305	0.754242	0.999832	no
1965.g678	1965.g678	-	1965:0-1205	FemaleCarcass	MaleCarcass	NOTEST	0.0393156	0.0176553	-1.15501	0.531226	0.595262	1	no
1968.g679	1968.g679	-	1968:65-9643	FemaleCarcass	MaleCarcass	NOTEST	0.0320611	0.0444173	0.470298	-0.523302	0.600764	1	no
1968.g680	1968.g680	-	1968:9845-11779	FemaleCarcass	MaleCarcass	NOTEST	0.0093364	0.00557639	-0.743534	0.243043	0.807972	1	no
1968.g681	1968.g681	-	1968:11875-18464	FemaleCarcass	MaleCarcass	NOTEST	0.0203842	0.0135165	-0.592731	0.444809	0.656458	1	no
1969.g682	1969.g682	-	1969:0-1524	FemaleCarcass	MaleCarcass	NOTEST	0	0.0464867	1.79769e+308	1.79769e+308	0.0750877	1	no
1970.g683	1970.g683	-	1970:0-1003	FemaleCarcass	MaleCarcass	OK	0.104438	0.391623	1.90681	-1.85689	0.0633272	0.42128	no
1975.g684	1975.g684	-	1975:0-975	FemaleCarcass	MaleCarcass	NOTEST	0	0	0	0	1	1	no
1981.g685	1981.g685	-	1981:965-1699	FemaleCarcass	MaleCarcass	OK	0.916226	0.0447213	-4.35667	2.58748	0.00966813	0.103134	no
1982.g686	1982.g686	-	1982:0-1355	FemaleCarcass	MaleCarcass	NOTEST	0.0997367	0.0745747	-0.419439	0.367405	0.713317	1	no
1988.g687	1988.g687	-	1988:0-565	FemaleCarcass	MaleCarcass	NOTEST	0.11438	0.0557652	-1.0364	0.488581	0.625138	1	no
199.g72	199.g72	-	199:0-2005	FemaleCarcass	MaleCarcass	NOTEST	0.0179352	0.00588389	-1.60795	0.566126	0.571308	1	no
1990.g688	1990.g688	-	1990:0-1101	FemaleCarcass	MaleCarcass	OK	0.441787	0.590792	0.419298	-0.53293	0.594082	0.999832	no
1994.g689	1994.g689	-	1994:0-1145	FemaleCarcass	MaleCarcass	NOTEST	0.00841422	0.0100183	0.251731	-0.0718902	0.942689	1	no
1999.g690	1999.g690	-	1999:2089-9125	FemaleCarcass	MaleCarcass	NOTEST	0.0109379	0.0694609	2.66687	-1.95884	0.0501314	1	no
1999.g691	1999.g691	-	1999:9225-14840	FemaleCarcass	MaleCarcass	NOTEST	0	0.00291381	1.79769e+308	1.79769e+308	0.298406	1	no
2.g1	2.g1	-	2:1955-8100	FemaleCarcass	MaleCarcass	NOTEST	0.153844	0.0925983	-0.732412	0.909734	0.362963	1	no
2.g10	2.g10	-	2:791791-799885	FemaleCarcass	MaleCarcass	OK	3.06713	8.39428	1.45252	-2.85482	0.00430613	0.0545791	no
2.g1000	2.g1000	-	2:12524513-12524989	FemaleCarcass	MaleCarcass	NOTEST	0	0	0	0	1	1	no
2.g1001	2.g1001	-	2:12525273-12526296	FemaleCarcass	MaleCarcass	NOTEST	0.00810077	0.0290883	1.84431	-0.588734	0.55604	1	no
2.g1002	2.g1002	-	2:12529863-12532989	FemaleCarcass	MaleCarcass	NOTEST	0.00736677	0	-1.79769e+308	-1.79769e+308	0.200869	1	no
2.g1006	2.g1006	-	2:12559725-12574653	FemaleCarcass	MaleCarcass	OK	2.08403	3.60023	0.788715	-1.42419	0.154392	0.730381	no
2.g1010	2.g1010	-	2:12623126-12635565	FemaleCarcass	MaleCarcass	NOTEST	0.1418	0.190501	0.425943	-0.52846	0.59718	1	no
2.g1014	2.g1014	-	2:12645512-12647485	FemaleCarcass	MaleCarcass	OK	1.90568	2.17923	0.193513	-0.300628	0.763699	0.999832	no
2.g102	2.g102	-	2:2603574-2632088	FemaleCarcass	MaleCarcass	OK	0.485596	0.402358	-0.271277	0.249329	0.803107	0.999832	no
2.g1024	2.g1024	-	2:12685535-12687952	FemaleCarcass	MaleCarcass	OK	2.69694	1.43051	-0.91479	0.828046	0.407644	0.999832	no
2.g1047	2.g1047	-	2:12841980-12883569	FemaleCarcass	MaleCarcass	OK	2.33713	3.48529	0.576539	-0.978669	0.327744	0.999832	no
2.g1052	2.g1052	-	2:12966940-12974573	FemaleCarcass	MaleCarcass	OK	1.73148	0.36453	-2.2479	3.6861	0.00022772	0.00475089	yes
2.g1058	2.g1058	-	2:13023018-13025423	FemaleCarcass	MaleCarcass	OK	0.066416	0.84835	3.67506	-4.11548	3.86371e-05	0.00102633	yes
2.g1059	2.g1059	-	2:13025543-13026883	FemaleCarcass	MaleCarcass	NOTEST	0.115546	0.191151	0.726241	-0.697492	0.485495	1	no
2.g106	2.g106	-	2:2710372-2774936	FemaleCarcass	MaleCarcass	OK	15.6188	13.9944	-0.158428	0.28514	0.775537	0.999832	no
2.g1079	2.g1079	-	2:13101752-13102566	FemaleCarcass	MaleCarcass	NOTEST	0	0	0	0	1	1	no
2.g1081	2.g1081	-	2:13155421-13203516	FemaleCarcass	MaleCarcass	NOTEST	0	0.0454975	1.79769e+308	1.79769e+308	0.156878	1	no
2.g1082	2.g1082	-	2:13155421-13203516	FemaleCarcass	MaleCarcass	NOTEST	0.0149567	0.0860622	2.52458	-2.14976	0.0315745	1	no
2.g1084	2.g1084	-	2:13203563-13245404	FemaleCarcass	MaleCarcass	NOTEST	0.0922355	0.0870117	-0.0841125	0.00697795	0.994432	1	no
2.g1085	2.g1085	-	2:13271453-13295866	FemaleCarcass	MaleCarcass	NOTEST	0.0214838	0.0746717	1.79731	-1.43744	0.150592	1	no
2.g1086	2.g1086	-	2:13271453-13295866	FemaleCarcass	MaleCarcass	NOTEST	0.0166946	0.132434	2.98783	-1.51433	0.129943	1	no
2.g1089	2.g1089	-	2:13336632-13371206	FemaleCarcass	MaleCarcass	OK	0.018251	0.431129	4.56207	-0.616183	0.537774	0.999832	no
2.g109	2.g109	-	2:2784323-2844732	FemaleCarcass	MaleCarcass	OK	2.15005	4.12501	0.940027	-0.949971	0.342127	0.999832	no
2.g1090	2.g1090	-	2:13371306-13379649	FemaleCarcass	MaleCarcass	OK	0.00806393	1.32541	7.36074	-2.47037	0.0134974	0.133838	no
2.g1091	2.g1091	-	2:13371306-13379649	FemaleCarcass	MaleCarcass	NOTEST	4.64248e-07	0.180049	18.5651	-0.000503466	0.999598	1	no
2.g1093	2.g1093	-	2:13483328-13517353	FemaleCarcass	MaleCarcass	OK	0.129784	0.33586	1.37175	-0.82248	0.410804	0.999832	no
2.g1099	2.g1099	-	2:13607343-13756847	FemaleCarcass	MaleCarcass	OK	0	2.87384	1.79769e+308	1.79769e+308	0.201956	0.825614	no
2.g1101	2.g1101	-	2:13607343-13756847	FemaleCarcass	MaleCarcass	OK	7.08046	8.69428	0.296224	-0.226319	0.820953	0.999832	no
2.g1102	2.g1102	-	2:13607343-13756847	FemaleCarcass	MaleCarcass	OK	1.41619	1.76082	0.314229	-0.0826977	0.934092	0.999832	no
2.g1103	2.g1103	-	2:13607343-13756847	FemaleCarcass	MaleCarcass	OK	10.9512	35.8409	1.71052	-1.1827	0.23693	0.8838	no
2.g1123	2.g1123	-	2:13851705-13858405	FemaleCarcass	MaleCarcass	OK	6.49478	7.95078	0.291817	-0.561521	0.574443	0.999832	no
2.g1125	2.g1125	-	2:13863465-13890803	FemaleCarcass	MaleCarcass	OK	9.92421	8.65708	-0.197072	0.0631102	0.949679	0.999832	no
2.g1138	2.g1138	-	2:13982710-13997404	FemaleCarcass	MaleCarcass	OK	15.8585	16.2911	0.0388287	-0.0579985	0.95375	0.999832	no
2.g114	2.g114	-	2:2960998-3011162	FemaleCarcass	MaleCarcass	NOTEST	0.101598	0.221558	1.12481	-0.406542	0.684345	1	no
2.g1140	2.g1140	-	2:13998930-14002964	FemaleCarcass	MaleCarcass	OK	22.5519	18.7627	-0.265378	0.496787	0.619339	0.999832	no
2.g1141	2.g1141	-	2:14003010-14005684	FemaleCarcass	MaleCarcass	NOTEST	0	0	0	0	1	1	no
2.g1143	2.g1143	-	2:14009849-14031654	FemaleCarcass	MaleCarcass	NOTEST	0.0244322	0.211804	3.11588	-2.65852	0.00784844	1	no
2.g1148	2.g1148	-	2:14064420-14113434	FemaleCarcass	MaleCarcass	OK	9.46104	7.89109	-0.261774	0.604319	0.545631	0.999832	no
2.g1150	2.g1150	-	2:14127113-14151544	FemaleCarcass	MaleCarcass	OK	7.39434	6.05645	-0.287948	0.551541	0.581263	0.999832	no
2.g1151	2.g1151	-	2:14127113-14151544	FemaleCarcass	MaleCarcass	OK	2.71277	2.52125	-0.105627	0.0943605	0.924823	0.999832	no
2.g1153	2.g1153	-	2:14155604-14159089	FemaleCarcass	MaleCarcass	OK	17.7059	12.385	-0.515643	1.09	0.275714	0.941001	no
2.g1160	2.g1160	-	2:14246164-14315618	FemaleCarcass	MaleCarcass	OK	17.9951	21.6257	0.265144	-0.422274	0.672825	0.999832	no
2.g1161	2.g1161	-	2:14246164-14315618	FemaleCarcass	MaleCarcass	OK	11.8632	13.8129	0.219523	-0.364801	0.71526	0.999832	no
2.g1162	2.g1162	-	2:14319904-14334298	FemaleCarcass	MaleCarcass	OK	0.334802	0.746852	1.15752	-1.00699	0.313942	0.992447	no
2.g1168	2.g1168	-	2:14443255-14445878	FemaleCarcass	MaleCarcass	OK	0.563719	24.8366	5.46135	-8.05854	6.66134e-16	1.57041e-13	yes
2.g117	2.g117	-	2:3106613-3305838	FemaleCarcass	MaleCarcass	OK	0.410326	0.475181	0.211708	-0.327908	0.742982	0.999832	no
2.g1177	2.g1177	-	2:14473529-14476520	FemaleCarcass	MaleCarcass	OK	18.9946	21.8321	0.20086	-0.275819	0.782687	0.999832	no
2.g1178	2.g1178	-	2:14478508-14486508	FemaleCarcass	MaleCarcass	OK	1.73238	2.50944	0.534609	-0.685745	0.492874	0.999832	no
2.g118	2.g118	-	2:3106613-3305838	FemaleCarcass	MaleCarcass	NOTEST	0.0928614	0.141973	0.612467	-0.156424	0.875699	1	no
2.g1180	2.g1180	-	2:14494139-14501571	FemaleCarcass	MaleCarcass	OK	54.4036	54.375	-0.000757055	0.00150598	0.998798	0.999832	no
2.g1187	2.g1187	-	2:14553079-14565378	FemaleCarcass	MaleCarcass	OK	13.5528	16.6038	0.29293	-0.51094	0.609393	0.999832	no
2.g1188	2.g1188	-	2:14565478-14570540	FemaleCarcass	MaleCarcass	OK	15.5998	9.98757	-0.643324	0.594029	0.552493	0.999832	no
2.g119	2.g119	-	2:3106613-3305838	FemaleCarcass	MaleCarcass	OK	0.496652	1.04077	1.06735	-0.854877	0.392619	0.999832	no
2.g1193	2.g1193	-	2:14606788-14620648	FemaleCarcass	MaleCarcass	OK	11.4156	8.79918	-0.37557	0.88243	0.377544	0.999832	no
2.g1194	2.g1194	-	2:14626558-14629043	FemaleCarcass	MaleCarcass	OK	0.013829	1.97575	7.15856	-5.40697	6.40995e-08	3.3212e-06	yes
2.g1195	2.g1195	-	2:14629128-14632242	FemaleCarcass	MaleCarcass	OK	0.0114946	11.631	9.9828	-7.43026	1.08358e-13	1.62193e-11	yes
2.g1196	2.g1196	-	2:14632298-14635539	FemaleCarcass	MaleCarcass	OK	0.0165131	8.49092	9.00617	-8.02659	1.11022e-15	2.43474e-13	yes
2.g12	2.g12	-	2:995529-1116535	FemaleCarcass	MaleCarcass	OK	2.72296	3.53245	0.375495	-0.28174	0.778143	0.999832	no
2.g120	2.g120	-	2:3306692-3356557	FemaleCarcass	MaleCarcass	OK	1.23153	2.37017	0.944537	-1.74792	0.0804782	0.495372	no
2.g1205	2.g1205	-	2:14691011-14693226	FemaleCarcass	MaleCarcass	OK	2.00505	1.5066	-0.412335	0.654977	0.512482	0.999832	no
2.g1207	2.g1207	-	2:14695011-14697554	FemaleCarcass	MaleCarcass	OK	1.06484	0.877004	-0.279988	0.387977	0.698033	0.999832	no
2.g121	2.g121	-	2:3361692-3491478	FemaleCarcass	MaleCarcass	OK	3.89165	6.11083	0.650986	-1.09846	0.272005	0.935109	no
2.g122	2.g122	-	2:3493595-3555189	FemaleCarcass	MaleCarcass	OK	0.489399	0.211048	-1.21344	0.839184	0.401366	0.999832	no
2.g1228	2.g1228	-	2:14884278-14893658	FemaleCarcass	MaleCarcass	OK	2.41803	3.13086	0.372727	-0.429575	0.667505	0.999832	no
2.g1229	2.g1229	-	2:14893705-14896458	FemaleCarcass	MaleCarcass	OK	0.316686	0.39953	0.33525	-0.210687	0.833131	0.999832	no
2.g123	2.g123	-	2:3555235-3569558	FemaleCarcass	MaleCarcass	OK	0.00529348	0.336964	5.99223	-3.29043	0.00100036	0.0169971	yes
2.g1230	2.g1230	-	2:14896504-14910578	FemaleCarcass	MaleCarcass	OK	0.151135	0.36769	1.28265	-0.244164	0.807104	0.999832	no
2.g1231	2.g1231	-	2:14910625-14943208	FemaleCarcass	MaleCarcass	OK	4.45508	5.62227	0.335702	-0.682919	0.494658	0.999832	no
2.g1232	2.g1232	-	2:14983694-14991578	FemaleCarcass	MaleCarcass	OK	1.85396	1.8734	0.0150481	-0.0216212	0.98275	0.999832	no
2.g1233	2.g1233	-	2:14994910-14995913	FemaleCarcass	MaleCarcass	OK	3.0983	3.56818	0.203711	-0.24126	0.809353	0.999832	no
2.g1238	2.g1238	-	2:15003737-15025978	FemaleCarcass	MaleCarcass	OK	8.38212	9.01595	0.105165	-0.214352	0.830272	0.999832	no
2.g1239	2.g1239	-	2:15028087-15038713	FemaleCarcass	MaleCarcass	NOTEST	0	0.0584319	1.79769e+308	1.79769e+308	0.0339549	1	no
2.g1241	2.g1241	-	2:15065547-15090967	FemaleCarcass	MaleCarcass	NOTEST	0.00905249	0.0047327	-0.93565	0.290543	0.771401	1	no
2.g1242	2.g1242	-	2:15100208-15113085	FemaleCarcass	MaleCarcass	NOTEST	0.0867467	0.0491698	-0.819036	0.0656765	0.947635	1	no
2.g1250	2.g1250	-	2:15138387-15144631	FemaleCarcass	MaleCarcass	OK	0.789361	0.424912	-0.893519	0.166243	0.867966	0.999832	no
2.g126	2.g126	-	2:3598435-3625891	FemaleCarcass	MaleCarcass	OK	0.931164	0.866298	-0.104172	0.0297781	0.976244	0.999832	no
2.g1260	2.g1260	-	2:15202097-15263371	FemaleCarcass	MaleCarcass	OK	0.399208	0.240279	-0.73243	0.00310842	0.99752	0.999832	no
2.g1263	2.g1263	-	2:15202097-15263371	FemaleCarcass	MaleCarcass	OK	5.66683	2.60179	-1.12304	0.135558	0.892171	0.999832	no
2.g1268	2.g1268	-	2:15356922-15394611	FemaleCarcass	MaleCarcass	OK	0.711562	0.586525	-0.278795	0.333328	0.738887	0.999832	no
2.g1270	2.g1270	-	2:15409421-15417905	FemaleCarcass	MaleCarcass	OK	0.157868	0.955181	2.59706	-3.74604	0.000179647	0.00383274	yes
2.g1273	2.g1273	-	2:15435050-15444991	FemaleCarcass	MaleCarcass	OK	6.58803	6.53128	-0.0124815	0.0228087	0.981803	0.999832	no
2.g1275	2.g1275	-	2:15452467-15481471	FemaleCarcass	MaleCarcass	OK	17.1835	19.6966	0.19692	-0.320736	0.74841	0.999832	no
2.g1278	2.g1278	-	2:15496431-15506416	FemaleCarcass	MaleCarcass	OK	7.55775	6.87503	-0.136592	0.257122	0.797084	0.999832	no
2.g1281	2.g1281	-	2:15513686-15519858	FemaleCarcass	MaleCarcass	OK	0.162562	0.338818	1.05953	-0.0322239	0.974294	0.999832	no
2.g1282	2.g1282	-	2:15513686-15519858	FemaleCarcass	MaleCarcass	OK	12.0968	11.6606	-0.0529875	0.10037	0.920051	0.999832	no
2.g1283	2.g1283	-	2:15519906-15523700	FemaleCarcass	MaleCarcass	OK	0.750191	0.714509	-0.0703067	0.103862	0.917279	0.999832	no
2.g1298	2.g1298	-	2:15565742-15569136	FemaleCarcass	MaleCarcass	OK	1.04315	0.919199	-0.182504	0.0999959	0.920348	0.999832	no
2.g1302	2.g1302	-	2:15590443-15594746	FemaleCarcass	MaleCarcass	OK	2.82785	1.15084	-1.29702	1.81272	0.0698746	0.451313	no
2.g1303	2.g1303	-	2:15594797-15597736	FemaleCarcass	MaleCarcass	OK	1.11329	0.274467	-2.02013	2.28356	0.0223974	0.199441	no
2.g1307	2.g1307	-	2:15600586-15616186	FemaleCarcass	MaleCarcass	OK	0.299535	0.900273	1.58764	-0.318927	0.749782	0.999832	no
2.g1312	2.g1312	-	2:15659364-15693780	FemaleCarcass	MaleCarcass	OK	2.07665	2.07858	0.00134102	-0.00269066	0.997853	0.999832	no
2.g132	2.g132	-	2:3656485-3666109	FemaleCarcass	MaleCarcass	OK	11.4892	12.8404	0.160409	-0.320126	0.748873	0.999832	no
2.g1323	2.g1323	-	2:15736090-15742484	FemaleCarcass	MaleCarcass	OK	0.428853	0.397999	-0.107718	0.151629	0.879479	0.999832	no
2.g1327	2.g1327	-	2:15754676-15760414	FemaleCarcass	MaleCarcass	NOTEST	0.229644	0.249052	0.117047	-0.165273	0.868729	1	no
2.g133	2.g133	-	2:3666155-3689066	FemaleCarcass	MaleCarcass	OK	14.3689	13.7933	-0.0589809	0.124752	0.90072	0.999832	no
2.g1330	2.g1330	-	2:15780454-15781531	FemaleCarcass	MaleCarcass	OK	2.17233	3.33544	0.618635	-0.806977	0.41968	0.999832	no
2.g1334	2.g1334	-	2:15829804-15833063	FemaleCarcass	MaleCarcass	NOTEST	0.0214039	0.0698775	1.70695	-1.43946	0.150021	1	no
2.g1335	2.g1335	-	2:15833109-15835193	FemaleCarcass	MaleCarcass	NOTEST	0	0.120493	1.79769e+308	1.79769e+308	0.0324766	1	no
2.g1337	2.g1337	-	2:15851922-15918703	FemaleCarcass	MaleCarcass	OK	11.9852	10.7011	-0.163496	0.255006	0.798718	0.999832	no
2.g134	2.g134	-	2:3666155-3689066	FemaleCarcass	MaleCarcass	OK	6.50185	6.62643	0.0273828	-0.0139585	0.988863	0.999832	no
2.g1344	2.g1344	-	2:15985468-15993303	FemaleCarcass	MaleCarcass	OK	4.49855	4.49252	-0.00193646	0.00157414	0.998744	0.999832	no
2.g1348	2.g1348	-	2:16009653-16013917	FemaleCarcass	MaleCarcass	OK	3.89611	3.17608	-0.294786	0.477594	0.632939	0.999832	no
2.g1354	2.g1354	-	2:16054349-16070503	FemaleCarcass	MaleCarcass	OK	0.119782	3.66877	4.93681	-5.12501	2.97529e-07	1.37263e-05	yes
2.g1361	2.g1361	-	2:16182573-16184678	FemaleCarcass	MaleCarcass	NOTEST	0.164655	0.2258	0.455594	-0.5159	0.605924	1	no
2.g137	2.g137	-	2:3692980-3719079	FemaleCarcass	MaleCarcass	OK	39.8192	31.8789	-0.320859	0.666254	0.505249	0.999832	no
2.g1373	2.g1373	-	2:16306344-16313328	FemaleCarcass	MaleCarcass	NOTEST	0.00513892	0.0156461	1.60627	-0.565366	0.571825	1	no
2.g1384	2.g1384	-	2:16385983-16424427	FemaleCarcass	MaleCarcass	OK	37.8544	26.9371	-0.490865	0.453262	0.65036	0.999832	no
2.g1386	2.g1386	-	2:16385983-16424427	FemaleCarcass	MaleCarcass	OK	0.255063	0.222684	-0.19586	0.0186993	0.985081	0.999832	no
2.g140	2.g140	-	2:3843809-3890641	FemaleCarcass	MaleCarcass	OK	0.478187	0.609973	0.351172	-0.466678	0.64073	0.999832	no
2.g1409	2.g1409	-	2:16667960-16707742	FemaleCarcass	MaleCarcass	OK	1.42153	2.4124	0.76303	-1.02623	0.304784	0.980256	no
2.g141	2.g141	-	2:3891351-3916218	FemaleCarcass	MaleCarcass	OK	1.53144	2.34576	0.61517	-0.746621	0.455292	0.999832	no
2.g1410	2.g1410	-	2:16667960-16707742	FemaleCarcass	MaleCarcass	OK	0.0712225	2.21858	4.96116	-1.4212	0.15526	0.731685	no
2.g1411	2.g1411	-	2:16667960-16707742	FemaleCarcass	MaleCarcass	OK	0.236436	0.446713	0.917899	-0.557595	0.577121	0.999832	no
2.g1419	2.g1419	-	2:16757385-16772640	FemaleCarcass	MaleCarcass	OK	85.3616	64.0177	-0.415116	0.654583	0.512736	0.999832	no
2.g1421	2.g1421	-	2:16776467-16777588	FemaleCarcass	MaleCarcass	OK	1.56294	1.22481	-0.351712	0.423064	0.672248	0.999832	no
2.g1423	2.g1423	-	2:16782093-16790147	FemaleCarcass	MaleCarcass	OK	0.637642	0.376881	-0.758639	1.01543	0.309902	0.988291	no
2.g1435	2.g1435	-	2:16834157-16851978	FemaleCarcass	MaleCarcass	OK	0.683595	0.592971	-0.20518	0.320445	0.748631	0.999832	no
2.g1443	2.g1443	-	2:16872127-16873587	FemaleCarcass	MaleCarcass	NOTEST	0.123299	0.0866996	-0.508061	0.438996	0.660664	1	no
2.g145	2.g145	-	2:4108748-4216754	FemaleCarcass	MaleCarcass	LOWDATA	0.231029	0.641984	1.47446	0	1	1	no
2.g1451	2.g1451	-	2:16916837-16925834	FemaleCarcass	MaleCarcass	OK	7.26519	7.7486	0.0929363	-0.069238	0.9448	0.999832	no
2.g1453	2.g1453	-	2:16925924-16945780	FemaleCarcass	MaleCarcass	OK	4.34144	7.3963	0.76863	-0.74823	0.454321	0.999832	no
2.g1459	2.g1459	-	2:16971413-16972237	FemaleCarcass	MaleCarcass	NOTEST	0.027566	0.253738	3.20238	-1.70239	0.0886823	1	no
2.g146	2.g146	-	2:4108748-4216754	FemaleCarcass	MaleCarcass	OK	0.525503	1.06349	1.01704	-0.0674453	0.946227	0.999832	no
2.g1461	2.g1461	-	2:16977090-16979137	FemaleCarcass	MaleCarcass	OK	0.254944	0.121728	-1.06652	1.22247	0.22153	0.861158	no
2.g1466	2.g1466	-	2:16997521-17019721	FemaleCarcass	MaleCarcass	OK	13.4712	10.2485	-0.39447	0.906352	0.36475	0.999832	no
2.g147	2.g147	-	2:4108748-4216754	FemaleCarcass	MaleCarcass	OK	5.26026	6.70946	0.351061	-0.568998	0.569357	0.999832	no
2.g1481	2.g1481	-	2:17103105-17104016	FemaleCarcass	MaleCarcass	OK	31.9682	20.2151	-0.661201	1.13689	0.255586	0.908606	no
2.g1485	2.g1485	-	2:17134761-17147486	FemaleCarcass	MaleCarcass	OK	11.7357	14.9309	0.34739	-0.42744	0.669059	0.999832	no
2.g1487	2.g1487	-	2:17134761-17147486	FemaleCarcass	MaleCarcass	OK	30.3489	40.0943	0.401752	-0.807097	0.419611	0.999832	no
2.g1490	2.g1490	-	2:17154581-17158701	FemaleCarcass	MaleCarcass	OK	24.2688	27.393	0.174705	-0.363561	0.716186	0.999832	no
2.g1496	2.g1496	-	2:17226716-17231172	FemaleCarcass	MaleCarcass	OK	0.586805	0.000109735	-12.3846	0.0788185	0.937177	0.999832	no
2.g1504	2.g1504	-	2:17283585-17336741	FemaleCarcass	MaleCarcass	OK	10.1061	9.48388	-0.0916757	0.032854	0.973791	0.999832	no
2.g1505	2.g1505	-	2:17283585-17336741	FemaleCarcass	MaleCarcass	OK	3.52779	2.39008	-0.561703	0.0314582	0.974904	0.999832	no
2.g1506	2.g1506	-	2:17283585-17336741	FemaleCarcass	MaleCarcass	OK	127.314	169.245	0.41072	-0.879358	0.379207	0.999832	no
2.g1510	2.g1510	-	2:17416199-17422908	FemaleCarcass	MaleCarcass	OK	0.208216	0.329682	0.662993	-0.442873	0.657858	0.999832	no
2.g1511	2.g1511	-	2:17423008-17425871	FemaleCarcass	MaleCarcass	OK	9.20455	6.38005	-0.528779	0.647598	0.517245	0.999832	no
2.g1512	2.g1512	-	2:17425918-17447078	FemaleCarcass	MaleCarcass	OK	19.8251	21.6309	0.125762	-0.279357	0.779971	0.999832	no
2.g1513	2.g1513	-	2:17447079-17493288	FemaleCarcass	MaleCarcass	OK	16.0712	10.2743	-0.645435	1.34737	0.177862	0.782354	no
2.g1519	2.g1519	-	2:17542846-17551179	FemaleCarcass	MaleCarcass	OK	9.52722	6.57809	-0.534387	0.881235	0.378191	0.999832	no
2.g1520	2.g1520	-	2:17542846-17551179	FemaleCarcass	MaleCarcass	OK	3.98384	2.16011	-0.883054	0.554614	0.579159	0.999832	no
2.g1528	2.g1528	-	2:17588493-17612979	FemaleCarcass	MaleCarcass	OK	0.801281	0.796076	-0.00940291	0.0116825	0.990679	0.999832	no
2.g1531	2.g1531	-	2:17640630-17698279	FemaleCarcass	MaleCarcass	OK	8.83622	11.2813	0.352434	-0.371793	0.710047	0.999832	no
2.g1536	2.g1536	-	2:17744636-17753541	FemaleCarcass	MaleCarcass	OK	1.95999	1.76775	-0.148929	0.268918	0.787992	0.999832	no
2.g1537	2.g1537	-	2:17753587-17766261	FemaleCarcass	MaleCarcass	OK	0.359024	0.304784	-0.236293	0.363695	0.716086	0.999832	no
2.g1539	2.g1539	-	2:17788571-17806356	FemaleCarcass	MaleCarcass	OK	1.12527	1.27233	0.177209	-0.226697	0.82066	0.999832	no
2.g1543	2.g1543	-	2:17837461-17845315	FemaleCarcass	MaleCarcass	OK	0.453344	0.600398	0.405313	-0.119029	0.905252	0.999832	no
2.g1545	2.g1545	-	2:17851906-17855715	FemaleCarcass	MaleCarcass	OK	0.0480543	3.53503	6.20091	-0.774066	0.438892	0.999832	no
2.g155	2.g155	-	2:4269198-4305703	FemaleCarcass	MaleCarcass	OK	0.387941	0.379747	-0.0307962	0.00639654	0.994896	0.999832	no
2.g1552	2.g1552	-	2:17971405-18010139	FemaleCarcass	MaleCarcass	OK	3.3537	4.95706	0.56373	-1.2245	0.220764	0.861158	no
2.g1554	2.g1554	-	2:18016139-18018909	FemaleCarcass	MaleCarcass	OK	0.409861	1.10487	1.43067	-1.97139	0.0486791	0.351932	no
2.g1555	2.g1555	-	2:18019479-18020419	FemaleCarcass	MaleCarcass	OK	1.7211	1.46909	-0.228405	0.333008	0.739128	0.999832	no
2.g156	2.g156	-	2:4305749-4313338	FemaleCarcass	MaleCarcass	OK	0.445856	0.384751	-0.212652	0.0663279	0.947117	0.999832	no
2.g1563	2.g1563	-	2:18057823-18066408	FemaleCarcass	MaleCarcass	NOTEST	0.142418	0.229918	0.690984	-0.359687	0.719081	1	no
2.g1564	2.g1564	-	2:18066409-18081433	FemaleCarcass	MaleCarcass	NOTEST	0.101033	0.0831282	-0.281411	0.059831	0.95229	1	no
2.g1565	2.g1565	-	2:18081479-18092183	FemaleCarcass	MaleCarcass	NOTEST	0.0601251	0.191472	1.67109	-0.143176	0.886151	1	no
2.g1567	2.g1567	-	2:18102979-18112283	FemaleCarcass	MaleCarcass	OK	9.54131	10.8369	0.183692	-0.401123	0.688329	0.999832	no
2.g1569	2.g1569	-	2:18118379-18122783	FemaleCarcass	MaleCarcass	OK	3.59561	3.55277	-0.0172952	0.0302386	0.975877	0.999832	no
2.g1570	2.g1570	-	2:18122883-18135126	FemaleCarcass	MaleCarcass	NOTEST	0.0077127	0	-1.79769e+308	-1.79769e+308	0.452494	1	no
2.g1577	2.g1577	-	2:18160623-18175835	FemaleCarcass	MaleCarcass	OK	10.2854	10.6361	0.0483713	-0.0804707	0.935863	0.999832	no
2.g1579	2.g1579	-	2:18205619-18323953	FemaleCarcass	MaleCarcass	OK	18.7458	27.1221	0.532901	-0.265027	0.790989	0.999832	no
2.g158	2.g158	-	2:4313340-4344688	FemaleCarcass	MaleCarcass	OK	352.792	466.374	0.402669	-0.731697	0.464353	0.999832	no
2.g1580	2.g1580	-	2:18205619-18323953	FemaleCarcass	MaleCarcass	OK	170.022	287.409	0.757386	-1.88564	0.0593437	0.405516	no
2.g1582	2.g1582	-	2:18331581-18332303	FemaleCarcass	MaleCarcass	NOTEST	0.064558	0.283078	2.13253	-0.973697	0.330207	1	no
2.g1583	2.g1583	-	2:18335593-18336150	FemaleCarcass	MaleCarcass	OK	0.195887	0.401655	1.03593	-0.891477	0.372674	0.999832	no
2.g1586	2.g1586	-	2:18377753-18379084	FemaleCarcass	MaleCarcass	OK	0.411571	0.118269	-1.79907	1.82703	0.0676955	0.440558	no
2.g1588	2.g1588	-	2:18415473-18427348	FemaleCarcass	MaleCarcass	NOTEST	0.0026354	0.0203129	2.9463	-0.508546	0.61107	1	no
2.g1590	2.g1590	-	2:18436999-18445593	FemaleCarcass	MaleCarcass	OK	0.832716	23.39	4.81192	-4.10024	4.12729e-05	0.00108413	yes
2.g1593	2.g1593	-	2:18454303-18460198	FemaleCarcass	MaleCarcass	OK	2.06456	5.26299	1.35005	-2.43339	0.014958	0.144671	no
2.g1595	2.g1595	-	2:18471479-18479073	FemaleCarcass	MaleCarcass	OK	9.19067	7.93447	-0.212037	0.338011	0.735355	0.999832	no
2.g1596	2.g1596	-	2:18471479-18479073	FemaleCarcass	MaleCarcass	OK	2.75045	2.23599	-0.298756	0.226144	0.821089	0.999832	no
2.g1600	2.g1600	-	2:18497803-18513100	FemaleCarcass	MaleCarcass	OK	13.7965	15.2584	0.145308	-0.352571	0.72441	0.999832	no
2.g1606	2.g1606	-	2:18533189-18534773	FemaleCarcass	MaleCarcass	OK	0.717149	0.561681	-0.352521	0.495205	0.620456	0.999832	no
2.g161	2.g161	-	2:4344689-4352733	FemaleCarcass	MaleCarcass	OK	8.81993	8.80679	-0.0021505	0.00401915	0.996793	0.999832	no
2.g1611	2.g1611	-	2:18572486-18574883	FemaleCarcass	MaleCarcass	OK	7.12995	6.50862	-0.131542	0.247097	0.804833	0.999832	no
2.g1615	2.g1615	-	2:18581713-18583098	FemaleCarcass	MaleCarcass	OK	0.154675	3.50487	4.50205	-5.19288	2.0707e-07	9.76065e-06	yes
2.g1618	2.g1618	-	2:18617377-18625551	FemaleCarcass	MaleCarcass	OK	1.40616	1.82975	0.379884	-0.361612	0.717642	0.999832	no
2.g1619	2.g1619	-	2:18625651-18632486	FemaleCarcass	MaleCarcass	OK	3.99243	2.78203	-0.521126	0.911202	0.362189	0.999832	no
2.g1620	2.g1620	-	2:18632488-18669571	FemaleCarcass	MaleCarcass	OK	4.55393	5.63039	0.306124	-0.465725	0.641412	0.999832	no
2.g1622	2.g1622	-	2:18688261-18694435	FemaleCarcass	MaleCarcass	OK	0.540779	0.089562	-2.59408	0.762251	0.44591	0.999832	no
2.g1624	2.g1624	-	2:18697581-18699626	FemaleCarcass	MaleCarcass	OK	0.703807	0.156569	-2.16838	2.74336	0.00608149	0.0716961	no
2.g1627	2.g1627	-	2:18709116-18710931	FemaleCarcass	MaleCarcass	NOTEST	0.13233	0.0522998	-1.33926	1.06114	0.288626	1	no
2.g163	2.g163	-	2:4359422-4362643	FemaleCarcass	MaleCarcass	NOTEST	0.0312539	0.0638917	1.03159	-0.305426	0.760042	1	no
2.g1630	2.g1630	-	2:18727201-18733861	FemaleCarcass	MaleCarcass	OK	3.75572	6.45311	0.780905	-1.50818	0.131509	0.666384	no
2.g1637	2.g1637	-	2:18748391-18769635	FemaleCarcass	MaleCarcass	OK	14.3526	14.2171	-0.0136861	0.0330686	0.97362	0.999832	no
2.g1638	2.g1638	-	2:18769794-18771791	FemaleCarcass	MaleCarcass	OK	0.248493	0.213559	-0.21857	0.263754	0.791969	0.999832	no
2.g1643	2.g1643	-	2:18787951-18789625	FemaleCarcass	MaleCarcass	OK	141.72	120.13	-0.238453	0.618844	0.536019	0.999832	no
2.g1645	2.g1645	-	2:18794685-18797201	FemaleCarcass	MaleCarcass	OK	1.16201	0.912894	-0.348098	0.386281	0.699289	0.999832	no
2.g165	2.g165	-	2:4370553-4372556	FemaleCarcass	MaleCarcass	OK	3.33215	4.23447	0.345725	-0.338181	0.735227	0.999832	no
2.g1651	2.g1651	-	2:18859453-18880865	FemaleCarcass	MaleCarcass	OK	0.347002	0.509246	0.553419	-0.825573	0.409046	0.999832	no
2.g1660	2.g1660	-	2:18926651-18929830	FemaleCarcass	MaleCarcass	OK	1.93195	1.26498	-0.610936	0.876289	0.380873	0.999832	no
2.g1661	2.g1661	-	2:18926651-18929830	FemaleCarcass	MaleCarcass	NOTEST	0	0.0684467	1.79769e+308	1.79769e+308	0.427035	1	no
2.g1662	2.g1662	-	2:18930515-18931530	FemaleCarcass	MaleCarcass	NOTEST	0	0.0970037	1.79769e+308	1.79769e+308	0.0578635	1	no
2.g1673	2.g1673	-	2:19003474-19004401	FemaleCarcass	MaleCarcass	OK	0.566304	0.367048	-0.625607	0.729524	0.465681	0.999832	no
2.g1676	2.g1676	-	2:19014178-19042834	FemaleCarcass	MaleCarcass	OK	0.575189	1.11112	0.949913	-1.57729	0.114728	0.610586	no
2.g1684	2.g1684	-	2:19135230-19136384	FemaleCarcass	MaleCarcass	OK	0	71.8022	1.79769e+308	1.79769e+308	6.0068e-07	2.57473e-05	yes
2.g1689	2.g1689	-	2:19177317-19180222	FemaleCarcass	MaleCarcass	OK	0	3.67529	1.79769e+308	1.79769e+308	0.000182501	0.00388483	yes
2.g169	2.g169	-	2:4393353-4403162	FemaleCarcass	MaleCarcass	OK	0.978868	1.22934	0.328702	-0.328537	0.742506	0.999832	no
2.g1701	2.g1701	-	2:19239947-19244417	FemaleCarcass	MaleCarcass	OK	0.334769	0.277545	-0.270445	0.0669241	0.946642	0.999832	no
2.g1702	2.g1702	-	2:19239947-19244417	FemaleCarcass	MaleCarcass	OK	0.669612	0.664	-0.0121416	0.0175371	0.986008	0.999832	no
2.g1706	2.g1706	-	2:19263674-19273847	FemaleCarcass	MaleCarcass	OK	21.7514	10.3714	-1.0685	2.10441	0.035343	0.278076	no
2.g1709	2.g1709	-	2:19298287-19331587	FemaleCarcass	MaleCarcass	NOTEST	0.114218	0.211437	0.888437	-0.558865	0.576254	1	no
2.g1711	2.g1711	-	2:19331687-19342991	FemaleCarcass	MaleCarcass	NOTEST	0.0377228	0.126069	1.74071	-1.59615	0.110455	1	no
2.g172	2.g172	-	2:4430993-4439998	FemaleCarcass	MaleCarcass	OK	0.324144	0.191179	-0.761714	1.09435	0.273801	0.938889	no
2.g1721	2.g1721	-	2:19409475-19414848	FemaleCarcass	MaleCarcass	OK	1.03558	1.1749	0.182101	-0.308402	0.757776	0.999832	no
2.g1722	2.g1722	-	2:19414875-19461070	FemaleCarcass	MaleCarcass	OK	1.03657	1.16478	0.168235	-0.215434	0.829429	0.999832	no
2.g1723	2.g1723	-	2:19461071-19468075	FemaleCarcass	MaleCarcass	OK	0	0.538035	1.79769e+308	1.79769e+308	0.461485	0.999832	no
2.g1726	2.g1726	-	2:19468121-19518518	FemaleCarcass	MaleCarcass	OK	0.700823	0.682269	-0.0387104	0.0158725	0.987336	0.999832	no
2.g1728	2.g1728	-	2:19518565-19544726	FemaleCarcass	MaleCarcass	OK	2.42949	3.07755	0.341125	-0.131851	0.895102	0.999832	no
2.g1729	2.g1729	-	2:19518565-19544726	FemaleCarcass	MaleCarcass	OK	35.7205	33.6622	-0.0856251	0.20372	0.838572	0.999832	no
2.g173	2.g173	-	2:4440002-4542428	FemaleCarcass	MaleCarcass	OK	15.5705	15.9905	0.0383999	-0.0741155	0.940918	0.999832	no
2.g1732	2.g1732	-	2:19549988-19552022	FemaleCarcass	MaleCarcass	OK	0.529345	1.54455	1.54491	-2.03988	0.0413624	0.314554	no
2.g1738	2.g1738	-	2:19569774-19574938	FemaleCarcass	MaleCarcass	OK	2.41779	1.91111	-0.339278	0.302368	0.762371	0.999832	no
2.g174	2.g174	-	2:4440002-4542428	FemaleCarcass	MaleCarcass	OK	3.39067	4.37851	0.368871	-0.318158	0.750365	0.999832	no
2.g1753	2.g1753	-	2:19689837-19708509	FemaleCarcass	MaleCarcass	OK	1.25507	1.23889	-0.0187261	0.0331377	0.973565	0.999832	no
2.g1754	2.g1754	-	2:19708665-19710727	FemaleCarcass	MaleCarcass	OK	0.605047	0.612651	0.0180175	-0.0216971	0.98269	0.999832	no
2.g1756	2.g1756	-	2:19713700-19714858	FemaleCarcass	MaleCarcass	OK	5.19583	4.56774	-0.185875	0.275844	0.782668	0.999832	no
2.g1758	2.g1758	-	2:19717387-19720999	FemaleCarcass	MaleCarcass	OK	21.0585	17.4734	-0.269243	0.514646	0.6068	0.999832	no
2.g1759	2.g1759	-	2:19717387-19720999	FemaleCarcass	MaleCarcass	OK	11.8969	7.08736	-0.747268	0.732686	0.46375	0.999832	no
2.g176	2.g176	-	2:4542474-4619508	FemaleCarcass	MaleCarcass	OK	2.62556	3.58998	0.451351	-0.228036	0.819618	0.999832	no
2.g178	2.g178	-	2:4542474-4619508	FemaleCarcass	MaleCarcass	OK	2.27554	1.77383	-0.359344	0.31981	0.749112	0.999832	no
2.g1780	2.g1780	-	2:19780697-19790284	FemaleCarcass	MaleCarcass	OK	0.959534	0.708374	-0.437823	0.108035	0.913968	0.999832	no
2.g1781	2.g1781	-	2:19780697-19790284	FemaleCarcass	MaleCarcass	OK	6.9559	10.4425	0.586155	-0.75546	0.449973	0.999832	no
2.g1784	2.g1784	-	2:19800593-19804920	FemaleCarcass	MaleCarcass	OK	2.25921	3.32971	0.559581	-1.00719	0.313844	0.992447	no
2.g179	2.g179	-	2:4619608-4623307	FemaleCarcass	MaleCarcass	OK	1.4675	1.06279	-0.465499	0.752015	0.452042	0.999832	no
2.g1792	2.g1792	-	2:19823027-19826106	FemaleCarcass	MaleCarcass	OK	1.02477	1.89157	0.884289	-1.24103	0.214596	0.85242	no
2.g1793	2.g1793	-	2:19826773-19827727	FemaleCarcass	MaleCarcass	NOTEST	0.182274	0.177439	-0.0387864	0.0315639	0.97482	1	no
2.g18	2.g18	-	2:1191941-1199285	FemaleCarcass	MaleCarcass	OK	1.7168	2.851	0.731742	-1.32183	0.186226	0.797146	no
2.g1801	2.g1801	-	2:19844021-19850675	FemaleCarcass	MaleCarcass	OK	23.2984	20.1672	-0.208223	0.49878	0.617934	0.999832	no
2.g181	2.g181	-	2:4635306-4642778	FemaleCarcass	MaleCarcass	OK	14.0112	20.5475	0.552378	-1.09065	0.275429	0.941001	no
2.g1819	2.g1819	-	2:19919127-19921461	FemaleCarcass	MaleCarcass	OK	0.838466	1.07443	0.357751	-0.52029	0.602862	0.999832	no
2.g1820	2.g1820	-	2:19921991-19923985	FemaleCarcass	MaleCarcass	NOTEST	0.0980181	0.083247	-0.235651	0.210442	0.833323	1	no
2.g1826	2.g1826	-	2:19941081-19944467	FemaleCarcass	MaleCarcass	OK	10.8802	15.5369	0.51399	-0.815647	0.414702	0.999832	no
2.g183	2.g183	-	2:4658901-4663654	FemaleCarcass	MaleCarcass	OK	0.484385	0.474079	-0.031028	0.00854408	0.993183	0.999832	no
2.g184	2.g184	-	2:4663655-4787534	FemaleCarcass	MaleCarcass	OK	0.689387	1.31801	0.934976	-1.09502	0.273509	0.938228	no
2.g1848	2.g1848	-	2:20036285-20038175	FemaleCarcass	MaleCarcass	OK	0.250968	0.130143	-0.947409	0.933066	0.350786	0.999832	no
2.g185	2.g185	-	2:4787580-4808754	FemaleCarcass	MaleCarcass	OK	0.197125	0.322965	0.712265	-1.08099	0.279702	0.945811	no
2.g1852	2.g1852	-	2:20053647-20058515	FemaleCarcass	MaleCarcass	NOTEST	0.101875	0.148623	0.544861	-0.522937	0.601018	1	no
2.g1854	2.g1854	-	2:20084455-20098035	FemaleCarcass	MaleCarcass	OK	0.202568	0.337233	0.735345	-1.01752	0.308905	0.986478	no
2.g1855	2.g1855	-	2:20103630-20104905	FemaleCarcass	MaleCarcass	NOTEST	0.0576658	0.0609301	0.0794388	-0.0579545	0.953785	1	no
2.g1856	2.g1856	-	2:20105005-20108994	FemaleCarcass	MaleCarcass	OK	0.722956	1.29857	0.844943	-1.33013	0.183476	0.793661	no
2.g1861	2.g1861	-	2:20144654-20167144	FemaleCarcass	MaleCarcass	OK	3.0824	4.44001	0.52651	-0.920923	0.357091	0.999832	no
2.g1863	2.g1863	-	2:20189674-20227719	FemaleCarcass	MaleCarcass	OK	2.13625	3.04004	0.509013	-0.833817	0.404384	0.999832	no
2.g1864	2.g1864	-	2:20228385-20231084	FemaleCarcass	MaleCarcass	OK	0.497753	0.968221	0.959907	-1.43262	0.151967	0.724607	no
2.g1865	2.g1865	-	2:20231133-20252404	FemaleCarcass	MaleCarcass	OK	0.541336	1.15566	1.09412	-0.25765	0.796677	0.999832	no
2.g1868	2.g1868	-	2:20254175-20260414	FemaleCarcass	MaleCarcass	OK	1.01574	1.90613	0.908117	-1.55071	0.120972	0.633171	no
2.g1871	2.g1871	-	2:20265881-20282944	FemaleCarcass	MaleCarcass	NOTEST	0.00424219	0.0226447	2.41629	-0.569496	0.56902	1	no
2.g1874	2.g1874	-	2:20305438-20343722	FemaleCarcass	MaleCarcass	OK	0.169864	0.814751	2.26198	-2.01618	0.0437811	0.327126	no
2.g1880	2.g1880	-	2:20371838-20378793	FemaleCarcass	MaleCarcass	NOTEST	0.0733494	0.0743525	0.019595	-0.0236355	0.981143	1	no
2.g1882	2.g1882	-	2:20382228-20385848	FemaleCarcass	MaleCarcass	OK	2.2921	1.8405	-0.316571	0.544314	0.586226	0.999832	no
2.g1883	2.g1883	-	2:20385850-20387988	FemaleCarcass	MaleCarcass	NOTEST	0.0562554	0.106816	0.925068	-0.849681	0.395502	1	no
2.g1885	2.g1885	-	2:20389864-20395538	FemaleCarcass	MaleCarcass	OK	8.54304	6.90005	-0.308142	0.644007	0.519571	0.999832	no
2.g1895	2.g1895	-	2:20437648-20457086	FemaleCarcass	MaleCarcass	OK	34.7781	35.4698	0.0284125	-0.0610781	0.951297	0.999832	no
2.g1897	2.g1897	-	2:20457198-20458293	FemaleCarcass	MaleCarcass	OK	0.660489	0.661584	0.00238945	-0.00313594	0.997498	0.999832	no
2.g1903	2.g1903	-	2:20466528-20469988	FemaleCarcass	MaleCarcass	OK	1.48107	1.16734	-0.343421	0.368112	0.71279	0.999832	no
2.g1904	2.g1904	-	2:20470177-20474225	FemaleCarcass	MaleCarcass	OK	18.6542	6.41614	-1.53972	1.8836	0.0596192	0.406514	no
2.g1908	2.g1908	-	2:20494068-20519708	FemaleCarcass	MaleCarcass	OK	1.22879	1.86453	0.601579	-0.49066	0.623667	0.999832	no
2.g191	2.g191	-	2:4971753-4988837	FemaleCarcass	MaleCarcass	OK	2.68471	2.2898	-0.229547	0.430858	0.666572	0.999832	no
2.g1910	2.g1910	-	2:20584068-20611506	FemaleCarcass	MaleCarcass	OK	2.59761	3.12742	0.267789	-0.373183	0.709013	0.999832	no
2.g1913	2.g1913	-	2:20622375-20627068	FemaleCarcass	MaleCarcass	OK	1.68749	1.34644	-0.325723	0.501949	0.615704	0.999832	no
2.g1921	2.g1921	-	2:20641996-20715914	FemaleCarcass	MaleCarcass	OK	1.38784	2.83699	1.03151	-1.04598	0.29557	0.970144	no
2.g1922	2.g1922	-	2:20641996-20715914	FemaleCarcass	MaleCarcass	OK	4.50405	6.32013	0.488732	-0.811895	0.416852	0.999832	no
2.g1926	2.g1926	-	2:20732818-20738946	FemaleCarcass	MaleCarcass	OK	11.1738	12.1093	0.116002	-0.140298	0.888424	0.999832	no
2.g1929	2.g1929	-	2:20744848-20769609	FemaleCarcass	MaleCarcass	OK	0.0363072	0.565818	3.96201	-0.318988	0.749736	0.999832	no
2.g193	2.g193	-	2:5002687-5004704	FemaleCarcass	MaleCarcass	OK	5.83802	6.67203	0.192646	-0.343901	0.730921	0.999832	no
2.g1931	2.g1931	-	2:20779947-20788838	FemaleCarcass	MaleCarcass	OK	5.94758	18.4821	1.63576	-2.27097	0.0231488	0.204395	no
2.g1938	2.g1938	-	2:20805822-20810230	FemaleCarcass	MaleCarcass	OK	0.476718	0.362652	-0.394551	0.510601	0.609631	0.999832	no
2.g1947	2.g1947	-	2:20864202-20878375	FemaleCarcass	MaleCarcass	OK	0.643415	0.542494	-0.246142	0.372985	0.70916	0.999832	no
2.g1952	2.g1952	-	2:20929586-20934678	FemaleCarcass	MaleCarcass	OK	9.49036	10.5307	0.150067	-0.292715	0.76974	0.999832	no
2.g1955	2.g1955	-	2:21013613-21024927	FemaleCarcass	MaleCarcass	OK	0.0203874	477.365	14.5151	-16.5256	0	0	yes
2.g1956	2.g1956	-	2:21024974-21026907	FemaleCarcass	MaleCarcass	OK	2.80598	1.75002	-0.681135	1.06979	0.284716	0.954111	no
2.g1959	2.g1959	-	2:21095396-21096737	FemaleCarcass	MaleCarcass	OK	4.15009	4.58197	0.142826	-0.235293	0.813982	0.999832	no
2.g1961	2.g1961	-	2:21116547-21139186	FemaleCarcass	MaleCarcass	NOTEST	0.00972513	0.0322777	1.73075	-0.0139169	0.988896	1	no
2.g1962	2.g1962	-	2:21116547-21139186	FemaleCarcass	MaleCarcass	OK	1.28947	1.41393	0.132941	-0.145877	0.884019	0.999832	no
2.g1963	2.g1963	-	2:21116547-21139186	FemaleCarcass	MaleCarcass	OK	8.50952	8.62105	0.0187864	-0.0344341	0.972531	0.999832	no
2.g197	2.g197	-	2:5049513-5067146	FemaleCarcass	MaleCarcass	OK	43.9573	37.9682	-0.211311	0.411063	0.681027	0.999832	no
2.g205	2.g205	-	2:5179388-5180197	FemaleCarcass	MaleCarcass	NOTEST	0.116482	0.26733	1.19851	-0.933055	0.350791	1	no
2.g207	2.g207	-	2:5185064-5188698	FemaleCarcass	MaleCarcass	OK	0.0376527	1.07607	4.83687	-4.4666	7.94708e-06	0.000261118	yes
2.g211	2.g211	-	2:5203161-5204266	FemaleCarcass	MaleCarcass	OK	0.948415	0.596305	-0.669469	0.454523	0.649452	0.999832	no
2.g220	2.g220	-	2:5232388-5249249	FemaleCarcass	MaleCarcass	NOTEST	0.162105	0.196885	0.280422	-0.378984	0.7047	1	no
2.g221	2.g221	-	2:5252780-5254728	FemaleCarcass	MaleCarcass	NOTEST	0	0.197296	1.79769e+308	1.79769e+308	0.0109022	1	no
2.g230	2.g230	-	2:5354288-5368382	FemaleCarcass	MaleCarcass	OK	3.51296	2.91148	-0.270934	0.432761	0.665189	0.999832	no
2.g24	2.g24	-	2:1490921-1508875	FemaleCarcass	MaleCarcass	OK	15.347	12.0496	-0.348975	0.886167	0.375528	0.999832	no
2.g240	2.g240	-	2:5486300-5489316	FemaleCarcass	MaleCarcass	OK	5.87688	4.79105	-0.294708	0.58603	0.557856	0.999832	no
2.g242	2.g242	-	2:5492049-5494646	FemaleCarcass	MaleCarcass	OK	0.945885	1.04197	0.139578	-0.148598	0.881871	0.999832	no
2.g25	2.g25	-	2:1508921-1539835	FemaleCarcass	MaleCarcass	OK	14.4039	12.7197	-0.179399	0.230866	0.817419	0.999832	no
2.g260	2.g260	-	2:5569795-5574873	FemaleCarcass	MaleCarcass	OK	8.14159	7.83795	-0.0548343	0.123859	0.901427	0.999832	no
2.g268	2.g268	-	2:5625845-5626502	FemaleCarcass	MaleCarcass	NOTEST	0.0170189	0	-1.79769e+308	-1.79769e+308	0.296471	1	no
2.g281	2.g281	-	2:5765520-5773598	FemaleCarcass	MaleCarcass	OK	0.00143194	0.63634	8.79568	-3.20458	0.00135261	0.021841	yes
2.g288	2.g288	-	2:5881491-5884157	FemaleCarcass	MaleCarcass	OK	22.5612	21.4692	-0.0715799	0.0972037	0.922565	0.999832	no
2.g3	2.g3	-	2:200044-382035	FemaleCarcass	MaleCarcass	NOTEST	0.0742199	0.0475004	-0.643866	1.09506	0.273489	1	no
2.g305	2.g305	-	2:5985064-5986838	FemaleCarcass	MaleCarcass	OK	17.4755	0.0948439	-7.52556	7.36069	1.82965e-13	2.57516e-11	yes
2.g314	2.g314	-	2:6023544-6029938	FemaleCarcass	MaleCarcass	OK	2.26153	1.70017	-0.411618	0.368741	0.712321	0.999832	no
2.g315	2.g315	-	2:6029954-6035007	FemaleCarcass	MaleCarcass	OK	6.17268	3.25464	-0.923401	1.75317	0.0795722	0.492366	no
2.g32	2.g32	-	2:1599660-1623478	FemaleCarcass	MaleCarcass	OK	4.42801	9.19892	1.05481	-0.129065	0.897306	0.999832	no
2.g320	2.g320	-	2:6046071-6054407	FemaleCarcass	MaleCarcass	OK	5.99045	4.54915	-0.397069	0.0821159	0.934555	0.999832	no
2.g33	2.g33	-	2:1599660-1623478	FemaleCarcass	MaleCarcass	OK	8.86035	11.692	0.400089	-0.139354	0.889171	0.999832	no
2.g330	2.g330	-	2:6108379-6195542	FemaleCarcass	MaleCarcass	OK	8.3093	10.5081	0.3387	-0.609403	0.542258	0.999832	no
2.g339	2.g339	-	2:6267154-6336195	FemaleCarcass	MaleCarcass	NOTEST	0.0458467	0.0982837	1.10013	-0.654515	0.51278	1	no
2.g341	2.g341	-	2:6336573-6359799	FemaleCarcass	MaleCarcass	OK	0.574174	0.800324	0.479095	-0.619309	0.535713	0.999832	no
2.g343	2.g343	-	2:6371549-6404232	FemaleCarcass	MaleCarcass	OK	3.35275	4.82031	0.523779	-0.920487	0.357319	0.999832	no
2.g347	2.g347	-	2:6431859-6435114	FemaleCarcass	MaleCarcass	OK	116.68	192.471	0.722083	-1.62364	0.104453	0.580771	no
2.g349	2.g349	-	2:6436145-6487549	FemaleCarcass	MaleCarcass	OK	1.47749	2.10374	0.509811	-0.511545	0.608969	0.999832	no
2.g35	2.g35	-	2:1634345-1660614	FemaleCarcass	MaleCarcass	OK	16.7587	19.6484	0.229498	-0.405217	0.685318	0.999832	no
2.g355	2.g355	-	2:6545285-6579072	FemaleCarcass	MaleCarcass	OK	9.09016	3.0387	-1.58085	2.13598	0.0326809	0.263628	no
2.g356	2.g356	-	2:6545285-6579072	FemaleCarcass	MaleCarcass	OK	11.3584	11.3539	-0.000573251	0.000614766	0.999509	0.999832	no
2.g359	2.g359	-	2:6580031-6582785	FemaleCarcass	MaleCarcass	NOTEST	0.0301249	0.0142609	-1.07889	0.575534	0.56493	1	no
2.g36	2.g36	-	2:1663643-1710174	FemaleCarcass	MaleCarcass	OK	0.608796	0.413211	-0.559078	0.0918045	0.926853	0.999832	no
2.g361	2.g361	-	2:6631513-6640367	FemaleCarcass	MaleCarcass	NOTEST	0.00863482	0	-1.79769e+308	-1.79769e+308	0.212339	1	no
2.g365	2.g365	-	2:6683017-6720460	FemaleCarcass	MaleCarcass	OK	5.95622	6.48101	0.121822	-0.0977119	0.922161	0.999832	no
2.g366	2.g366	-	2:6683017-6720460	FemaleCarcass	MaleCarcass	OK	12.77	9.47597	-0.430412	0.329057	0.742112	0.999832	no
2.g367	2.g367	-	2:6683017-6720460	FemaleCarcass	MaleCarcass	OK	20.9809	16.084	-0.383446	0.721364	0.470685	0.999832	no
2.g369	2.g369	-	2:6722427-6736519	FemaleCarcass	MaleCarcass	OK	13.544	15.3623	0.181735	-0.41019	0.681666	0.999832	no
2.g370	2.g370	-	2:6742620-6753567	FemaleCarcass	MaleCarcass	NOTEST	0.0475092	0.0398666	-0.253027	0.188214	0.850709	1	no
2.g373	2.g373	-	2:6793827-6808745	FemaleCarcass	MaleCarcass	OK	0.82812	0.790379	-0.0672954	0.0425069	0.966095	0.999832	no
2.g379	2.g379	-	2:6983532-6984193	FemaleCarcass	MaleCarcass	OK	0	10.3262	1.79769e+308	1.79769e+308	0.00775523	0.0864442	no
2.g387	2.g387	-	2:7006226-7074377	FemaleCarcass	MaleCarcass	OK	5.96445	5.79969	-0.040415	0.0705589	0.943749	0.999832	no
2.g388	2.g388	-	2:7006226-7074377	FemaleCarcass	MaleCarcass	OK	1.70164	1.65859	-0.0369729	0.0330002	0.973674	0.999832	no
2.g399	2.g399	-	2:7110941-7121867	FemaleCarcass	MaleCarcass	OK	59.5721	59.3803	-0.00465245	0.0113395	0.990953	0.999832	no
2.g40	2.g40	-	2:1790913-1874129	FemaleCarcass	MaleCarcass	OK	6.76208	4.04588	-0.741013	0.579832	0.562028	0.999832	no
2.g400	2.g400	-	2:7125047-7125934	FemaleCarcass	MaleCarcass	OK	0.143128	0.38079	1.41169	-1.33932	0.180467	0.788064	no
2.g404	2.g404	-	2:7213247-7215796	FemaleCarcass	MaleCarcass	OK	0.0353066	1.88192	5.73613	-6.03865	1.55408e-09	1.19146e-07	yes
2.g406	2.g406	-	2:7224822-7281346	FemaleCarcass	MaleCarcass	OK	17.494	27.5373	0.654527	-0.816468	0.414233	0.999832	no
2.g410	2.g410	-	2:7288566-7440880	FemaleCarcass	MaleCarcass	OK	0.57292	7.20383	3.65236	-6.60703	3.92104e-11	3.8119e-09	yes
2.g412	2.g412	-	2:7455459-7460723	FemaleCarcass	MaleCarcass	OK	3.32328	2.44678	-0.441726	0.616454	0.537595	0.999832	no
2.g413	2.g413	-	2:7455459-7460723	FemaleCarcass	MaleCarcass	NOTEST	0.0383759	0.301624	2.97448	-0.297651	0.765969	1	no
2.g417	2.g417	-	2:7487109-7493797	FemaleCarcass	MaleCarcass	OK	33.0355	80.5974	1.28672	-1.57651	0.114909	0.610628	no
2.g418	2.g418	-	2:7487109-7493797	FemaleCarcass	MaleCarcass	OK	9.69329	4.12185	-1.23369	0.907316	0.36424	0.999832	no
2.g420	2.g420	-	2:7506117-7509039	FemaleCarcass	MaleCarcass	OK	0.373168	0.328486	-0.183994	0.26056	0.794432	0.999832	no
2.g422	2.g422	-	2:7516819-7528263	FemaleCarcass	MaleCarcass	OK	0.22365	0.360581	0.689083	-0.0870246	0.930652	0.999832	no
2.g423	2.g423	-	2:7516819-7528263	FemaleCarcass	MaleCarcass	OK	30.4251	28.6211	-0.0881835	0.193259	0.846756	0.999832	no
2.g424	2.g424	-	2:7529379-7537114	FemaleCarcass	MaleCarcass	OK	4.08815	6.27832	0.618931	-1.08589	0.27753	0.94507	no
2.g432	2.g432	-	2:7579937-7581089	FemaleCarcass	MaleCarcass	NOTEST	0.103596	0.0682103	-0.602905	0.253358	0.799992	1	no
2.g434	2.g434	-	2:7583878-7617639	FemaleCarcass	MaleCarcass	OK	1.81634	1.84377	0.0216276	-0.0135343	0.989202	0.999832	no
2.g435	2.g435	-	2:7583878-7617639	FemaleCarcass	MaleCarcass	OK	0.845243	0.92009	0.12241	-0.0475558	0.96207	0.999832	no
2.g436	2.g436	-	2:7583878-7617639	FemaleCarcass	MaleCarcass	OK	6.28563	4.95886	-0.342048	0.669433	0.50322	0.999832	no
2.g438	2.g438	-	2:7617640-7632457	FemaleCarcass	MaleCarcass	OK	0.809919	2.37963	1.55489	-0.791632	0.428575	0.999832	no
2.g439	2.g439	-	2:7617640-7632457	FemaleCarcass	MaleCarcass	OK	10.2918	9.85388	-0.0627308	0.116395	0.90734	0.999832	no
2.g440	2.g440	-	2:7632504-7675048	FemaleCarcass	MaleCarcass	OK	1.28968	1.23526	-0.0622001	0.0238756	0.980952	0.999832	no
2.g445	2.g445	-	2:7768251-7805500	FemaleCarcass	MaleCarcass	OK	43.9871	16.0774	-1.45204	2.78887	0.00528922	0.0645339	no
2.g46	2.g46	-	2:1910850-1931444	FemaleCarcass	MaleCarcass	OK	0.416706	0.391281	-0.0908256	0.0362251	0.971103	0.999832	no
2.g461	2.g461	-	2:7862575-7864669	FemaleCarcass	MaleCarcass	OK	0.120042	5.0648	5.39889	-2.98941	0.00279515	0.0387052	yes
2.g463	2.g463	-	2:7865955-7866633	FemaleCarcass	MaleCarcass	OK	0.17245	0.614517	1.83328	-1.40215	0.160871	0.745828	no
2.g468	2.g468	-	2:7878755-7897746	FemaleCarcass	MaleCarcass	OK	10.602	8.46035	-0.325544	0.743332	0.457281	0.999832	no
2.g47	2.g47	-	2:1931544-1950303	FemaleCarcass	MaleCarcass	NOTEST	0.153474	0.165896	0.112288	-0.0337019	0.973115	1	no
2.g470	2.g470	-	2:7910775-7915012	FemaleCarcass	MaleCarcass	OK	10.6438	9.45543	-0.170797	0.199676	0.841734	0.999832	no
2.g471	2.g471	-	2:7910775-7915012	FemaleCarcass	MaleCarcass	OK	27.5142	14.9945	-0.875742	1.31767	0.187616	0.800912	no
2.g473	2.g473	-	2:7917851-7925458	FemaleCarcass	MaleCarcass	OK	3.12623	5.87402	0.909923	-0.621	0.534599	0.999832	no
2.g474	2.g474	-	2:7917851-7925458	FemaleCarcass	MaleCarcass	OK	9.04146	8.0488	-0.167781	0.29701	0.766459	0.999832	no
2.g475	2.g475	-	2:7925505-7935434	FemaleCarcass	MaleCarcass	OK	2.12781	1.5425	-0.464099	0.678837	0.497241	0.999832	no
2.g48	2.g48	-	2:1931544-1950303	FemaleCarcass	MaleCarcass	OK	1.07851	1.09727	0.0248792	-0.0136531	0.989107	0.999832	no
2.g497	2.g497	-	2:8213319-8225088	FemaleCarcass	MaleCarcass	OK	8.47149	6.41674	-0.400775	0.392571	0.694636	0.999832	no
2.g5	2.g5	-	2:400015-590455	FemaleCarcass	MaleCarcass	OK	0.627013	0.453141	-0.468534	0.170705	0.864456	0.999832	no
2.g500	2.g500	-	2:8226589-8227741	FemaleCarcass	MaleCarcass	OK	0.749848	11.8765	3.98537	-5.35262	8.66898e-08	4.32532e-06	yes
2.g505	2.g505	-	2:8268546-8285482	FemaleCarcass	MaleCarcass	OK	0.237429	0.499771	1.07377	-1.57748	0.114686	0.610586	no
2.g512	2.g512	-	2:8319481-8350372	FemaleCarcass	MaleCarcass	NOTEST	0	0.0446029	1.79769e+308	1.79769e+308	0.486169	1	no
2.g513	2.g513	-	2:8319481-8350372	FemaleCarcass	MaleCarcass	OK	3.28859	2.50411	-0.393172	0.582822	0.560013	0.999832	no
2.g527	2.g527	-	2:8428581-8430611	FemaleCarcass	MaleCarcass	NOTEST	0.074999	0.0801218	0.0953236	-0.070906	0.943473	1	no
2.g556	2.g556	-	2:8628130-8631031	FemaleCarcass	MaleCarcass	OK	1.65449	1.05369	-0.650937	1.03024	0.302897	0.978758	no
2.g557	2.g557	-	2:8631150-8635150	FemaleCarcass	MaleCarcass	OK	0.259442	0.27902	0.104959	-0.140016	0.888647	0.999832	no
2.g559	2.g559	-	2:8638060-8638757	FemaleCarcass	MaleCarcass	OK	0	1.43192	1.79769e+308	1.79769e+308	0.0422731	0.318986	no
2.g562	2.g562	-	2:8646440-8649420	FemaleCarcass	MaleCarcass	NOTEST	0	0	0	0	1	1	no
2.g566	2.g566	-	2:8657819-8662814	FemaleCarcass	MaleCarcass	NOTEST	0	0.0484511	1.79769e+308	1.79769e+308	0.0201559	1	no
2.g572	2.g572	-	2:8681402-8683254	FemaleCarcass	MaleCarcass	NOTEST	0.158043	0.118613	-0.414055	0.378531	0.705036	1	no
2.g573	2.g573	-	2:8683301-8692254	FemaleCarcass	MaleCarcass	NOTEST	0.0626759	0.0306437	-1.03232	0.363994	0.715863	1	no
2.g575	2.g575	-	2:8695780-8699704	FemaleCarcass	MaleCarcass	OK	6.90944	2.13835	-1.69207	1.64322	0.100337	0.571021	no
2.g582	2.g582	-	2:8724930-8728034	FemaleCarcass	MaleCarcass	OK	0.329933	0.518273	0.651542	-0.588481	0.556209	0.999832	no
2.g583	2.g583	-	2:8728080-8736504	FemaleCarcass	MaleCarcass	OK	6.89072	5.38052	-0.35691	0.670551	0.502506	0.999832	no
2.g586	2.g586	-	2:8742330-8750614	FemaleCarcass	MaleCarcass	OK	1.64792	1.92962	0.227674	-0.347132	0.728492	0.999832	no
2.g594	2.g594	-	2:8818941-8819764	FemaleCarcass	MaleCarcass	NOTEST	0.0171824	0.104396	2.60306	-0.979281	0.327441	1	no
2.g598	2.g598	-	2:8861753-8870376	FemaleCarcass	MaleCarcass	OK	85.9248	83.4233	-0.0426244	0.0807278	0.935658	0.999832	no
2.g613	2.g613	-	2:8910899-8912423	FemaleCarcass	MaleCarcass	OK	0.560449	0.476061	-0.235436	0.306758	0.759028	0.999832	no
2.g617	2.g617	-	2:8980543-8983288	FemaleCarcass	MaleCarcass	OK	0.222323	0.336757	0.599051	-0.795311	0.426432	0.999832	no
2.g631	2.g631	-	2:9080559-9081588	FemaleCarcass	MaleCarcass	OK	0.693047	0.659199	-0.0722381	0.0932469	0.925707	0.999832	no
2.g639	2.g639	-	2:9161898-9170069	FemaleCarcass	MaleCarcass	OK	2.05453	3.32611	0.695029	-0.303315	0.76165	0.999832	no
2.g643	2.g643	-	2:9178541-9179973	FemaleCarcass	MaleCarcass	OK	0.392213	0.268917	-0.544478	0.358629	0.719873	0.999832	no
2.g655	2.g655	-	2:9251270-9334392	FemaleCarcass	MaleCarcass	OK	4.93568	8.01409	0.69929	-1.27469	0.20242	0.825614	no
2.g657	2.g657	-	2:9366112-9369852	FemaleCarcass	MaleCarcass	NOTEST	0.143222	0.0933986	-0.616781	0.500753	0.616545	1	no
2.g66	2.g66	-	2:2005036-2014629	FemaleCarcass	MaleCarcass	NOTEST	0.157105	0.110309	-0.510176	0.374726	0.707865	1	no
2.g660	2.g660	-	2:9380650-9382128	FemaleCarcass	MaleCarcass	OK	3.58835	3.66337	0.0298536	-0.0379243	0.969748	0.999832	no
2.g667	2.g667	-	2:9465752-9489091	FemaleCarcass	MaleCarcass	OK	4.62827	5.06334	0.129617	-0.274495	0.783704	0.999832	no
2.g668	2.g668	-	2:9495583-9526602	FemaleCarcass	MaleCarcass	OK	0.203266	0.312259	0.619375	-0.823043	0.410484	0.999832	no
2.g669	2.g669	-	2:9533776-9535302	FemaleCarcass	MaleCarcass	NOTEST	0	0.10308	1.79769e+308	1.79769e+308	0.0263622	1	no
2.g671	2.g671	-	2:9557939-9572816	FemaleCarcass	MaleCarcass	NOTEST	0.0487098	0.159719	1.71325	-1.87027	0.0614457	1	no
2.g672	2.g672	-	2:9598464-9600506	FemaleCarcass	MaleCarcass	OK	0.448671	1.19806	1.41697	-1.96354	0.0495839	0.356113	no
2.g674	2.g674	-	2:9623435-9625946	FemaleCarcass	MaleCarcass	OK	7.02817	10.9712	0.642503	-1.22861	0.219218	0.860288	no
2.g680	2.g680	-	2:9667516-9687831	FemaleCarcass	MaleCarcass	OK	6.60691	9.10878	0.463283	-0.849129	0.395809	0.999832	no
2.g683	2.g683	-	2:9695810-9696726	FemaleCarcass	MaleCarcass	NOTEST	0.218843	0.263148	0.265974	-0.264913	0.791077	1	no
2.g69	2.g69	-	2:2016519-2024383	FemaleCarcass	MaleCarcass	NOTEST	0.101862	0.0242026	-2.07338	1.12308	0.261403	1	no
2.g7	2.g7	-	2:590555-594151	FemaleCarcass	MaleCarcass	NOTEST	0.0999121	0.118561	0.246895	-0.305612	0.7599	1	no
2.g70	2.g70	-	2:2024429-2029719	FemaleCarcass	MaleCarcass	OK	6.41441	8.94884	0.480384	-0.707536	0.479233	0.999832	no
2.g713	2.g713	-	2:9825596-9829276	FemaleCarcass	MaleCarcass	OK	0.754122	0.724829	-0.0571555	0.0873704	0.930377	0.999832	no
2.g715	2.g715	-	2:9833806-9844710	FemaleCarcass	MaleCarcass	OK	2.71384	3.9455	0.539871	-1.0453	0.295885	0.970166	no
2.g716	2.g716	-	2:9854546-9869253	FemaleCarcass	MaleCarcass	OK	2.86899	4.3197	0.590388	-1.12829	0.259198	0.916473	no
2.g72	2.g72	-	2:2033880-2036949	FemaleCarcass	MaleCarcass	OK	8.87043	8.19122	-0.114926	0.204594	0.837889	0.999832	no
2.g722	2.g722	-	2:9967796-9976760	FemaleCarcass	MaleCarcass	OK	1.56886	1.56816	-0.000645537	0.000383943	0.999694	0.999832	no
2.g723	2.g723	-	2:9967796-9976760	FemaleCarcass	MaleCarcass	OK	3.39522	2.60133	-0.384253	0.327581	0.743228	0.999832	no
2.g726	2.g726	-	2:9983453-9984930	FemaleCarcass	MaleCarcass	OK	1.76137	3.53526	1.00512	-1.59385	0.110969	0.598551	no
2.g735	2.g735	-	2:10008590-10022896	FemaleCarcass	MaleCarcass	OK	11.8545	13.8476	0.224196	-0.356197	0.721693	0.999832	no
2.g737	2.g737	-	2:10025901-10030040	FemaleCarcass	MaleCarcass	OK	1.19309	2.13623	0.840363	-1.41059	0.158365	0.741647	no
2.g738	2.g738	-	2:10050756-10055105	FemaleCarcass	MaleCarcass	OK	51.3864	54.0945	0.0740955	-0.19002	0.849294	0.999832	no
2.g742	2.g742	-	2:10068150-10077011	FemaleCarcass	MaleCarcass	OK	29.1276	15.6226	-0.898751	1.9445	0.0518347	0.368628	no
2.g744	2.g744	-	2:10080700-10085285	FemaleCarcass	MaleCarcass	OK	5.19428	3.62822	-0.51766	0.727015	0.467217	0.999832	no
2.g747	2.g747	-	2:10103140-10124675	FemaleCarcass	MaleCarcass	OK	4.93112	8.81495	0.838038	-0.71708	0.473325	0.999832	no
2.g748	2.g748	-	2:10103140-10124675	FemaleCarcass	MaleCarcass	OK	24.4956	30.2803	0.305856	-0.702541	0.482342	0.999832	no
2.g75	2.g75	-	2:2083099-2116644	FemaleCarcass	MaleCarcass	OK	0.254123	0.272083	0.0985208	-0.0565576	0.954898	0.999832	no
2.g753	2.g753	-	2:10184711-10185670	FemaleCarcass	MaleCarcass	OK	5345.47	4027.61	-0.408393	0.97595	0.329089	0.999832	no
2.g754	2.g754	-	2:10185770-10187944	FemaleCarcass	MaleCarcass	OK	3.01567	2.84008	-0.086548	0.133218	0.894021	0.999832	no
2.g755	2.g755	-	2:10187990-10195280	FemaleCarcass	MaleCarcass	NOTEST	0.21085	0.231425	0.134324	-0.0511172	0.959232	1	no
2.g757	2.g757	-	2:10196120-10198003	FemaleCarcass	MaleCarcass	OK	0	0.439724	1.79769e+308	1.79769e+308	0.178539	0.782354	no
2.g76	2.g76	-	2:2116645-2118239	FemaleCarcass	MaleCarcass	OK	0.274145	0.412113	0.588099	-0.687703	0.49164	0.999832	no
2.g768	2.g768	-	2:10316864-10330046	FemaleCarcass	MaleCarcass	OK	5.32922	6.8068	0.353052	-0.617363	0.536995	0.999832	no
2.g769	2.g769	-	2:10332954-10401491	FemaleCarcass	MaleCarcass	OK	1.49971	1.85395	0.305918	-0.225037	0.82195	0.999832	no
2.g77	2.g77	-	2:2118286-2128789	FemaleCarcass	MaleCarcass	OK	0.247144	0.361949	0.550432	-0.753048	0.451421	0.999832	no
2.g771	2.g771	-	2:10332954-10401491	FemaleCarcass	MaleCarcass	OK	2.71056	2.6996	-0.00584186	0.00391397	0.996877	0.999832	no
2.g773	2.g773	-	2:10332954-10401491	FemaleCarcass	MaleCarcass	OK	6.54008	6.74869	0.0452998	-0.0596256	0.952454	0.999832	no
2.g780	2.g780	-	2:10434754-10437938	FemaleCarcass	MaleCarcass	OK	2.02095	1.44895	-0.48002	0.499633	0.617334	0.999832	no
2.g781	2.g781	-	2:10440828-10456741	FemaleCarcass	MaleCarcass	OK	0.250094	0.464512	0.893241	-0.70569	0.480381	0.999832	no
2.g782	2.g782	-	2:10456744-10463738	FemaleCarcass	MaleCarcass	OK	0.00541499	0.820284	7.24302	-2.9055	0.00366669	0.0484949	yes
2.g785	2.g785	-	2:10483844-10487688	FemaleCarcass	MaleCarcass	OK	0	15.6956	1.79769e+308	1.79769e+308	0.000496907	0.00944724	yes
2.g787	2.g787	-	2:10491204-10533718	FemaleCarcass	MaleCarcass	OK	8.83784	4.73201	-0.901241	1.99226	0.0463422	0.340348	no
2.g788	2.g788	-	2:10541972-10543571	FemaleCarcass	MaleCarcass	NOTEST	0.19185	0.258118	0.428052	-0.507848	0.61156	1	no
2.g79	2.g79	-	2:2178066-2263463	FemaleCarcass	MaleCarcass	OK	1.14678	0.904475	-0.342437	0.649988	0.5157	0.999832	no
2.g791	2.g791	-	2:10571731-10575059	FemaleCarcass	MaleCarcass	OK	64.1189	54.5286	-0.233737	0.491599	0.623003	0.999832	no
2.g799	2.g799	-	2:10595677-10599912	FemaleCarcass	MaleCarcass	OK	0.896352	1.35159	0.592515	-0.888317	0.37437	0.999832	no
2.g8	2.g8	-	2:594152-599945	FemaleCarcass	MaleCarcass	NOTEST	0.0682298	0.105619	0.630397	-0.730132	0.465309	1	no
2.g800	2.g800	-	2:10607926-10624132	FemaleCarcass	MaleCarcass	OK	0.261286	0.467392	0.839	-1.17071	0.241716	0.891794	no
2.g804	2.g804	-	2:10668053-10686131	FemaleCarcass	MaleCarcass	OK	3.22274	3.48799	0.114108	-0.091861	0.926808	0.999832	no
2.g806	2.g806	-	2:10686177-10696701	FemaleCarcass	MaleCarcass	OK	15.8815	15.4836	-0.0366025	0.0651043	0.948091	0.999832	no
2.g808	2.g808	-	2:10702891-10718475	FemaleCarcass	MaleCarcass	OK	1.77939	1.48828	-0.257744	0.187162	0.851533	0.999832	no
2.g81	2.g81	-	2:2297520-2313519	FemaleCarcass	MaleCarcass	NOTEST	0.15781	0.105352	-0.582975	0.717414	0.473119	1	no
2.g813	2.g813	-	2:10762540-10780811	FemaleCarcass	MaleCarcass	OK	12.6676	11.3852	-0.153988	0.322503	0.747072	0.999832	no
2.g817	2.g817	-	2:10820281-10878044	FemaleCarcass	MaleCarcass	OK	0.106401	2.73246	4.68262	-3.02043	0.00252415	0.0359558	yes
2.g818	2.g818	-	2:10820281-10878044	FemaleCarcass	MaleCarcass	OK	1.71148	2.90469	0.763139	-1.23219	0.217878	0.857772	no
2.g822	2.g822	-	2:10963355-10999558	FemaleCarcass	MaleCarcass	OK	0.691252	1.41994	1.03855	-0.362206	0.717198	0.999832	no
2.g823	2.g823	-	2:10963355-10999558	FemaleCarcass	MaleCarcass	OK	10.0523	18.1277	0.850664	-1.72793	0.0840014	0.51174	no
2.g825	2.g825	-	2:11010918-11016078	FemaleCarcass	MaleCarcass	OK	0.426868	0.879723	1.04326	-0.732757	0.463706	0.999832	no
2.g834	2.g834	-	2:11072039-11100593	FemaleCarcass	MaleCarcass	OK	1.11668	0.763067	-0.549337	0.0724223	0.942266	0.999832	no
2.g836	2.g836	-	2:11110149-11124638	FemaleCarcass	MaleCarcass	OK	6.92826	5.75099	-0.268683	0.481966	0.62983	0.999832	no
2.g84	2.g84	-	2:2339007-2344338	FemaleCarcass	MaleCarcass	OK	12.671	19.6095	0.630016	-0.897505	0.369449	0.999832	no
2.g841	2.g841	-	2:11139898-11140665	FemaleCarcass	MaleCarcass	OK	15.7184	6.99477	-1.1681	1.77594	0.0757428	0.478513	no
2.g844	2.g844	-	2:11149207-11155869	FemaleCarcass	MaleCarcass	NOTEST	0.0561176	0.0680257	0.277627	-0.248368	0.80385	1	no
2.g849	2.g849	-	2:11168250-11187537	FemaleCarcass	MaleCarcass	NOTEST	0.218425	0.140954	-0.631919	0.0560581	0.955296	1	no
2.g85	2.g85	-	2:2344339-2356623	FemaleCarcass	MaleCarcass	OK	6.93647	5.70769	-0.281295	0.446366	0.655333	0.999832	no
2.g853	2.g853	-	2:11205582-11210947	FemaleCarcass	MaleCarcass	OK	6.46108	6.6639	0.0445916	-0.0974696	0.922353	0.999832	no
2.g858	2.g858	-	2:11221653-11230547	FemaleCarcass	MaleCarcass	OK	6.99844	6.41504	-0.125575	0.252875	0.800365	0.999832	no
2.g86	2.g86	-	2:2356669-2369347	FemaleCarcass	MaleCarcass	OK	3.00133	2.83261	-0.0834663	0.0654445	0.94782	0.999832	no
2.g860	2.g860	-	2:11233757-11235092	FemaleCarcass	MaleCarcass	NOTEST	0.0398065	0.0337164	-0.239552	0.144908	0.884783	1	no
2.g863	2.g863	-	2:11307543-11317220	FemaleCarcass	MaleCarcass	NOTEST	0.0443116	0.0391348	-0.179233	0.111102	0.911535	1	no
2.g864	2.g864	-	2:11317222-11318663	FemaleCarcass	MaleCarcass	NOTEST	0.0134379	0.193654	3.8491	-2.0938	0.036278	1	no
2.g865	2.g865	-	2:11318709-11340003	FemaleCarcass	MaleCarcass	OK	9.80209	6.09672	-0.685057	1.34096	0.179933	0.786716	no
2.g867	2.g867	-	2:11349429-11426473	FemaleCarcass	MaleCarcass	OK	0.787511	1.40591	0.836133	-1.45101	0.146778	0.710895	no
2.g870	2.g870	-	2:11447872-11464696	FemaleCarcass	MaleCarcass	OK	0.563951	0.821448	0.542601	-0.265143	0.790899	0.999832	no
2.g873	2.g873	-	2:11489442-11495987	FemaleCarcass	MaleCarcass	NOTEST	0	0	0	0	1	1	no
2.g876	2.g876	-	2:11521520-11527252	FemaleCarcass	MaleCarcass	OK	0.00696598	16.4266	11.2034	-3.90731	9.33286e-05	0.00218457	yes
2.g895	2.g895	-	2:11626607-11644881	FemaleCarcass	MaleCarcass	OK	21.9996	30.9885	0.494256	-0.950847	0.341682	0.999832	no
2.g896	2.g896	-	2:11626607-11644881	FemaleCarcass	MaleCarcass	OK	7.40443	9.76779	0.399644	-0.500864	0.616467	0.999832	no
2.g902	2.g902	-	2:11667541-11676975	FemaleCarcass	MaleCarcass	OK	17.1112	12.3018	-0.476075	0.845116	0.398046	0.999832	no
2.g907	2.g907	-	2:11744534-11770360	FemaleCarcass	MaleCarcass	OK	1.66408	1.13109	-0.557008	0.619004	0.535913	0.999832	no
2.g908	2.g908	-	2:11770406-11790286	FemaleCarcass	MaleCarcass	OK	4.56537	1.83687	-1.31349	0.337841	0.735483	0.999832	no
2.g910	2.g910	-	2:11770406-11790286	FemaleCarcass	MaleCarcass	OK	19.6349	30.6153	0.640829	-0.781167	0.434704	0.999832	no
2.g911	2.g911	-	2:11770406-11790286	FemaleCarcass	MaleCarcass	OK	27.6561	34.5736	0.322071	-0.574464	0.565654	0.999832	no
2.g912	2.g912	-	2:11794629-11811126	FemaleCarcass	MaleCarcass	OK	23.1255	20.804	-0.152623	0.184198	0.853858	0.999832	no
2.g914	2.g914	-	2:11811226-11905631	FemaleCarcass	MaleCarcass	OK	98.0456	72.4075	-0.437313	1.09949	0.271553	0.934566	no
2.g920	2.g920	-	2:11948149-11952354	FemaleCarcass	MaleCarcass	OK	0.432637	0.378738	-0.191957	0.262454	0.792971	0.999832	no
2.g925	2.g925	-	2:11990515-12005169	FemaleCarcass	MaleCarcass	OK	10.0531	9.52654	-0.0776209	0.0415794	0.966834	0.999832	no
2.g926	2.g926	-	2:11990515-12005169	FemaleCarcass	MaleCarcass	OK	21.6909	16.3266	-0.409863	0.944861	0.34473	0.999832	no
2.g927	2.g927	-	2:11990515-12005169	FemaleCarcass	MaleCarcass	OK	7.27026	6.64975	-0.128706	0.0963952	0.923207	0.999832	no
2.g933	2.g933	-	2:12036138-12053819	FemaleCarcass	MaleCarcass	OK	9.66707	14.1469	0.549332	-1.2558	0.209188	0.840853	no
2.g96	2.g96	-	2:2450139-2531588	FemaleCarcass	MaleCarcass	NOTEST	0.133108	0.246489	0.888926	-0.289707	0.772041	1	no
2.g969	2.g969	-	2:12280426-12281444	FemaleCarcass	MaleCarcass	NOTEST	0.00952716	0.285514	4.90537	-1.75732	0.0788625	1	no
2.g971	2.g971	-	2:12284254-12290114	FemaleCarcass	MaleCarcass	OK	61.5291	100.162	0.702996	-1.44839	0.147508	0.71322	no
2.g972	2.g972	-	2:12284254-12290114	FemaleCarcass	MaleCarcass	OK	10.6551	16.0571	0.591667	-0.533882	0.593423	0.999832	no
2.g99	2.g99	-	2:2533425-2603528	FemaleCarcass	MaleCarcass	OK	116.731	77.2057	-0.596409	1.40434	0.160216	0.745555	no
2.g990	2.g990	-	2:12397293-12414874	FemaleCarcass	MaleCarcass	OK	0.145868	0.756736	2.37513	-3.33347	0.00085769	0.0149501	yes
2.g991	2.g991	-	2:12414974-12428720	FemaleCarcass	MaleCarcass	OK	3.44606	2.00508	-0.781288	1.26837	0.204665	0.830103	no
2.g992	2.g992	-	2:12429471-12432294	FemaleCarcass	MaleCarcass	OK	0.534675	0.734301	0.45771	-0.587315	0.556992	0.999832	no
2.g997	2.g997	-	2:12482133-12493316	FemaleCarcass	MaleCarcass	OK	3.57577	2.57079	-0.476041	0.764813	0.444383	0.999832	no
2.g999	2.g999	-	2:12522313-12524060	FemaleCarcass	MaleCarcass	NOTEST	0.0324319	0.231577	2.83601	-2.05909	0.0394859	1	no
20.g6	20.g6	-	20:195-2431	FemaleCarcass	MaleCarcass	NOTEST	0	0	0	0	1	1	no
2000.g692	2000.g692	-	2000:0-835	FemaleCarcass	MaleCarcass	NOTEST	0	0	0	0	1	1	no
2001.g693	2001.g693	-	2001:0-1805	FemaleCarcass	MaleCarcass	NOTEST	0.0132211	0.225329	4.09112	-2.50364	0.0122922	1	no
2002.g694	2002.g694	-	2002:0-1160	FemaleCarcass	MaleCarcass	NOTEST	0.0371326	0.00986881	-1.91174	0.683285	0.494427	1	no
2004.g695	2004.g695	-	2004:44-1648	FemaleCarcass	MaleCarcass	NOTEST	0	0	0	0	1	1	no
2005.g696	2005.g696	-	2005:16-388	FemaleCarcass	MaleCarcass	OK	0	0.409332	1.79769e+308	1.79769e+308	0.058325	0.401463	no
2012.g697	2012.g697	-	2012:0-1219	FemaleCarcass	MaleCarcass	NOTEST	0	0	0	0	1	1	no
2014.g698	2014.g698	-	2014:0-1687	FemaleCarcass	MaleCarcass	NOTEST	0.0624812	0.0901725	0.529265	-0.444933	0.656369	1	no
2016.g699	2016.g699	-	2016:645-2117	FemaleCarcass	MaleCarcass	NOTEST	0	0.0891555	1.79769e+308	1.79769e+308	0.0336622	1	no
2017.g700	2017.g700	-	2017:0-1172	FemaleCarcass	MaleCarcass	OK	0.334915	0.61248	0.870867	-1.08506	0.277895	0.945109	no
2018.g701	2018.g701	-	2018:0-1635	FemaleCarcass	MaleCarcass	NOTEST	0.00505492	0	-1.79769e+308	-1.79769e+308	0.296471	1	no
202.g73	202.g73	-	202:0-2064	FemaleCarcass	MaleCarcass	NOTEST	0	0	0	0	1	1	no
2020.g702	2020.g702	-	2020:0-1635	FemaleCarcass	MaleCarcass	NOTEST	0	0.013864	1.79769e+308	1.79769e+308	0.210883	1	no
2020.g703	2020.g703	-	2020:2826-5985	FemaleCarcass	MaleCarcass	NOTEST	0.0104706	0.0509477	2.28267	-1.57828	0.114502	1	no
2020.g704	2020.g704	-	2020:6376-10275	FemaleCarcass	MaleCarcass	NOTEST	0.0179956	0.0271517	0.593402	-0.451423	0.651684	1	no
2025.g705	2025.g705	-	2025:0-1300	FemaleCarcass	MaleCarcass	OK	1.04703	0.320619	-1.70737	2.2145	0.0267943	0.226407	no
2026.g706	2026.g706	-	2026:0-2744	FemaleCarcass	MaleCarcass	NOTEST	0.18593	0.0591508	-1.65229	1.88939	0.05884	1	no
2026.g707	2026.g707	-	2026:2850-5975	FemaleCarcass	MaleCarcass	NOTEST	0.067402	0.0707239	0.069407	-0.0752797	0.939992	1	no
2026.g708	2026.g708	-	2026:7115-16594	FemaleCarcass	MaleCarcass	NOTEST	0.0721855	0.0803135	0.153933	-0.179278	0.85772	1	no
2027.g709	2027.g709	-	2027:0-643	FemaleCarcass	MaleCarcass	NOTEST	0	0	0	0	1	1	no
2028.g710	2028.g710	-	2028:0-165	FemaleCarcass	MaleCarcass	NOTEST	0	0	0	0	1	1	no
2028.g711	2028.g711	-	2028:305-878	FemaleCarcass	MaleCarcass	OK	4.67884	4.97281	0.087909	-0.125015	0.900511	0.999832	no
2033.g712	2033.g712	-	2033:5-1101	FemaleCarcass	MaleCarcass	NOTEST	0.156518	0.104141	-0.587787	0.50435	0.614016	1	no
2035.g713	2035.g713	-	2035:0-2206	FemaleCarcass	MaleCarcass	OK	3.65615	4.15963	0.186128	-0.341575	0.732671	0.999832	no
2036.g714	2036.g714	-	2036:2-16132	FemaleCarcass	MaleCarcass	NOTEST	0.00504642	0.00514436	0.0277303	-0.0190175	0.984827	1	no
2037.g715	2037.g715	-	2037:0-2525	FemaleCarcass	MaleCarcass	NOTEST	0.058868	0.0501234	-0.231999	0.216713	0.828432	1	no
2038.g716	2038.g716	-	2038:0-1015	FemaleCarcass	MaleCarcass	NOTEST	0	0.0215876	1.79769e+308	1.79769e+308	0.227199	1	no
2040.g717	2040.g717	-	2040:0-2512	FemaleCarcass	MaleCarcass	NOTEST	0.00346197	0.00536226	0.631246	-0.190491	0.848924	1	no
2042.g718	2042.g718	-	2042:0-645	FemaleCarcass	MaleCarcass	NOTEST	0	0.0863524	1.79769e+308	1.79769e+308	0.120105	1	no
2042.g719	2042.g719	-	2042:1695-6458	FemaleCarcass	MaleCarcass	NOTEST	0	0.0151548	1.79769e+308	1.79769e+308	0.077232	1	no
2042.g720	2042.g720	-	2042:6505-11960	FemaleCarcass	MaleCarcass	NOTEST	0.00955521	0.0234025	1.2923	-0.580293	0.561717	1	no
2042.g721	2042.g721	-	2042:11961-15055	FemaleCarcass	MaleCarcass	NOTEST	0.0108265	0.0391843	1.85571	-1.26827	0.2047	1	no
2042.g722	2042.g722	-	2042:16000-18050	FemaleCarcass	MaleCarcass	NOTEST	0	0.090239	1.79769e+308	1.79769e+308	0.0263762	1	no
2047.g723	2047.g723	-	2047:860-1825	FemaleCarcass	MaleCarcass	NOTEST	0.0101679	0.0106469	0.0664047	-0.0181686	0.985504	1	no
2049.g724	2049.g724	-	2049:0-3315	FemaleCarcass	MaleCarcass	NOTEST	0.094877	0.140216	0.563519	-0.625757	0.531474	1	no
2056.g725	2056.g725	-	2056:2275-4121	FemaleCarcass	MaleCarcass	NOTEST	0.0662286	0.037638	-0.815264	0.640129	0.522089	1	no
2056.g726	2056.g726	-	2056:4335-7180	FemaleCarcass	MaleCarcass	NOTEST	0.00558622	0	-1.79769e+308	-1.79769e+308	0.211144	1	no
206.g74	206.g74	-	206:358-6174	FemaleCarcass	MaleCarcass	NOTEST	0.0119103	0.028015	1.23399	-0.91904	0.358075	1	no
2063.g727	2063.g727	-	2063:0-1237	FemaleCarcass	MaleCarcass	NOTEST	0	0	0	0	1	1	no
2068.g728	2068.g728	-	2068:0-1789	FemaleCarcass	MaleCarcass	NOTEST	0.0651916	0.0296197	-1.13813	0.785357	0.432244	1	no
2072.g729	2072.g729	-	2072:9-1000	FemaleCarcass	MaleCarcass	NOTEST	0.0888374	0.0857844	-0.0504528	0.0361456	0.971166	1	no
2076.g730	2076.g730	-	2076:325-1096	FemaleCarcass	MaleCarcass	NOTEST	0.0251259	0	-1.79769e+308	-1.79769e+308	0.212339	1	no
208.g75	208.g75	-	208:235-1835	FemaleCarcass	MaleCarcass	OK	0.350328	0.404272	0.206623	-0.272292	0.785398	0.999832	no
2081.g731	2081.g731	-	2081:2-1328	FemaleCarcass	MaleCarcass	NOTEST	0.0688147	0.0768963	0.160199	-0.107579	0.914329	1	no
2085.g732	2085.g732	-	2085:9-1323	FemaleCarcass	MaleCarcass	NOTEST	0	0.0331192	1.79769e+308	1.79769e+308	0.156997	1	no
2087.g733	2087.g733	-	2087:0-1276	FemaleCarcass	MaleCarcass	NOTEST	0.0220612	0.0531873	1.26957	-0.728796	0.466126	1	no
2090.g734	2090.g734	-	2090:0-325	FemaleCarcass	MaleCarcass	NOTEST	0	0	0	0	1	1	no
2092.g735	2092.g735	-	2092:0-1655	FemaleCarcass	MaleCarcass	NOTEST	0.113529	0.0720159	-0.656676	0.635246	0.525268	1	no
2098.g736	2098.g736	-	2098:0-923	FemaleCarcass	MaleCarcass	NOTEST	0	0.016434	1.79769e+308	1.79769e+308	0.260661	1	no
21.g7	21.g7	-	21:0-1115	FemaleCarcass	MaleCarcass	NOTEST	0.0246245	0.0103312	-1.25309	0.429083	0.667863	1	no
2103.g737	2103.g737	-	2103:0-2215	FemaleCarcass	MaleCarcass	NOTEST	0	0.0170855	1.79769e+308	1.79769e+308	0.142273	1	no
2111.g738	2111.g738	-	2111:765-12039	FemaleCarcass	MaleCarcass	NOTEST	0.0253692	0.0415244	0.710882	-0.769094	0.441838	1	no
2111.g739	2111.g739	-	2111:16095-17064	FemaleCarcass	MaleCarcass	NOTEST	0.0101173	0	-1.79769e+308	-1.79769e+308	0.276616	1	no
2117.g740	2117.g740	-	2117:0-1295	FemaleCarcass	MaleCarcass	NOTEST	0.182146	0.0930973	-0.968284	0.906012	0.364929	1	no
2122.g741	2122.g741	-	2122:486-1285	FemaleCarcass	MaleCarcass	OK	0.336985	0.439465	0.383066	-0.42765	0.668906	0.999832	no
2127.g742	2127.g742	-	2127:0-1996	FemaleCarcass	MaleCarcass	NOTEST	0.00738427	0.0191165	1.37229	-0.587338	0.556977	1	no
2134.g743	2134.g743	-	2134:0-1695	FemaleCarcass	MaleCarcass	NOTEST	0.0756479	0.212252	1.48841	-1.43856	0.150275	1	no
2138.g744	2138.g744	-	2138:10-2314	FemaleCarcass	MaleCarcass	OK	0.951672	0.694967	-0.453519	0.685512	0.493021	0.999832	no
2140.g745	2140.g745	-	2140:1002-1791	FemaleCarcass	MaleCarcass	NOTEST	0	0	0	0	1	1	no
2141.g746	2141.g746	-	2141:2615-4194	FemaleCarcass	MaleCarcass	NOTEST	0	0	0	0	1	1	no
2142.g747	2142.g747	-	2142:0-1853	FemaleCarcass	MaleCarcass	NOTEST	0.196524	0.178197	-0.141239	0.16707	0.867315	1	no
2147.g748	2147.g748	-	2147:0-805	FemaleCarcass	MaleCarcass	NOTEST	0	0	0	0	1	1	no
2147.g749	2147.g749	-	2147:2855-16198	FemaleCarcass	MaleCarcass	NOTEST	0.0104708	0.0494547	2.23974	-2.02519	0.0428479	1	no
2147.g750	2147.g750	-	2147:16245-25330	FemaleCarcass	MaleCarcass	NOTEST	0.00283218	0.0265001	3.22601	-1.74316	0.0813064	1	no
2147.g751	2147.g751	-	2147:25336-32205	FemaleCarcass	MaleCarcass	NOTEST	0.00124622	0.00979916	2.9751	-1.02021	0.30763	1	no
2147.g752	2147.g752	-	2147:32265-33745	FemaleCarcass	MaleCarcass	NOTEST	0	0.0279789	1.79769e+308	1.79769e+308	0.136157	1	no
2147.g753	2147.g753	-	2147:33795-46605	FemaleCarcass	MaleCarcass	NOTEST	0.0928302	0.134253	0.532286	-0.728204	0.466489	1	no
215.g76	215.g76	-	215:0-1825	FemaleCarcass	MaleCarcass	NOTEST	0.018032	0.0273552	0.601255	-0.345631	0.72962	1	no
2150.g754	2150.g754	-	2150:0-2638	FemaleCarcass	MaleCarcass	OK	0.430875	0.471988	0.131482	-0.189312	0.849848	0.999832	no
2152.g755	2152.g755	-	2152:0-1945	FemaleCarcass	MaleCarcass	NOTEST	0.00380055	0.0118714	1.64321	-0.512132	0.608559	1	no
2155.g756	2155.g756	-	2155:8-53222	FemaleCarcass	MaleCarcass	NOTEST	0.0144358	0.0261079	0.854833	-1.09067	0.275418	1	no
2156.g757	2156.g757	-	2156:0-420	FemaleCarcass	MaleCarcass	NOTEST	0.156013	0.163773	0.070034	-0.0423805	0.966195	1	no
2159.g758	2159.g758	-	2159:0-2289	FemaleCarcass	MaleCarcass	NOTEST	0.0342116	0.186658	2.44784	-2.26361	0.0235981	1	no
216.g77	216.g77	-	216:0-1325	FemaleCarcass	MaleCarcass	NOTEST	0.0189254	0.0424823	1.16654	-0.621198	0.534469	1	no
216.g78	216.g78	-	216:3295-4630	FemaleCarcass	MaleCarcass	OK	0.589069	0.51337	-0.198436	0.266982	0.789483	0.999832	no
2162.g759	2162.g759	-	2162:8-1696	FemaleCarcass	MaleCarcass	OK	0.367781	0.145321	-1.3396	1.5283	0.126438	0.650823	no
2167.g760	2167.g760	-	2167:8-11314	FemaleCarcass	MaleCarcass	NOTEST	0.0203259	0.0228418	0.16836	-0.174588	0.861404	1	no
2167.g761	2167.g761	-	2167:16766-23025	FemaleCarcass	MaleCarcass	NOTEST	0	0	0	0	1	1	no
2172.g762	2172.g762	-	2172:775-1774	FemaleCarcass	MaleCarcass	OK	0.354942	0.240305	-0.562713	0.640502	0.521846	0.999832	no
2179.g763	2179.g763	-	2179:1-1271	FemaleCarcass	MaleCarcass	NOTEST	0.00735795	0.0339805	2.20733	-0.800297	0.423539	1	no
218.g79	218.g79	-	218:0-1379	FemaleCarcass	MaleCarcass	NOTEST	0	0	0	0	1	1	no
2198.g764	2198.g764	-	2198:0-1780	FemaleCarcass	MaleCarcass	OK	1.17445	1.25871	0.0999577	-0.150914	0.880044	0.999832	no
22.g8	22.g8	-	22:560-1405	FemaleCarcass	MaleCarcass	OK	0.242295	0.359017	0.567291	-0.592006	0.553846	0.999832	no
2201.g765	2201.g765	-	2201:405-1042	FemaleCarcass	MaleCarcass	OK	1.72267	1.5743	-0.129928	0.179058	0.857892	0.999832	no
2207.g766	2207.g766	-	2207:0-1335	FemaleCarcass	MaleCarcass	NOTEST	0	0.0399174	1.79769e+308	1.79769e+308	0.108011	1	no
2208.g767	2208.g767	-	2208:0-10839	FemaleCarcass	MaleCarcass	NOTEST	0.00264382	0.0632235	4.57976	-1.83239	0.066894	1	no
2208.g768	2208.g768	-	2208:10885-15186	FemaleCarcass	MaleCarcass	NOTEST	0.0633432	0.057386	-0.14249	0.160235	0.872696	1	no
2208.g769	2208.g769	-	2208:16445-20382	FemaleCarcass	MaleCarcass	NOTEST	0.178395	0.22005	0.302755	-0.403741	0.686403	1	no
2209.g770	2209.g770	-	2209:0-452	FemaleCarcass	MaleCarcass	NOTEST	0	0	0	0	1	1	no
221.g80	221.g80	-	221:591-1712	FemaleCarcass	MaleCarcass	NOTEST	0	0	0	0	1	1	no
2215.g771	2215.g771	-	2215:205-8166	FemaleCarcass	MaleCarcass	NOTEST	0.00762486	0.0108288	0.506094	-0.299471	0.76458	1	no
2218.g772	2218.g772	-	2218:95-3254	FemaleCarcass	MaleCarcass	OK	0.71908	0.459914	-0.644789	0.956681	0.338728	0.999832	no
2218.g773	2218.g773	-	2218:6875-10752	FemaleCarcass	MaleCarcass	NOTEST	0.141085	0.132847	-0.0867933	0.0927566	0.926097	1	no
2218.g774	2218.g774	-	2218:12045-13256	FemaleCarcass	MaleCarcass	OK	0.300071	0.25557	-0.231586	0.267502	0.789083	0.999832	no
2223.g775	2223.g775	-	2223:615-2147	FemaleCarcass	MaleCarcass	NOTEST	0.00603776	0.00625724	0.0515128	-0.0141521	0.988709	1	no
2228.g776	2228.g776	-	2228:0-2475	FemaleCarcass	MaleCarcass	OK	0.548051	0.972542	0.827452	-1.23079	0.218403	0.858464	no
2228.g777	2228.g777	-	2228:4355-31520	FemaleCarcass	MaleCarcass	NOTEST	0.00806645	0.0140625	0.801845	-0.704954	0.480839	1	no
2228.g778	2228.g778	-	2228:31575-36250	FemaleCarcass	MaleCarcass	NOTEST	0.00182294	0.00414929	1.1866	-0.387544	0.698354	1	no
2228.g779	2228.g779	-	2228:36254-41105	FemaleCarcass	MaleCarcass	NOTEST	0	0.00382472	1.79769e+308	1.79769e+308	0.284996	1	no
223.g81	223.g81	-	223:0-1681	FemaleCarcass	MaleCarcass	NOTEST	0.104202	0.135077	0.374402	-0.387755	0.698198	1	no
2231.g780	2231.g780	-	2231:0-785	FemaleCarcass	MaleCarcass	NOTEST	0	0.0200249	1.79769e+308	1.79769e+308	0.260661	1	no
2237.g781	2237.g781	-	2237:51-1605	FemaleCarcass	MaleCarcass	NOTEST	0	0	0	0	1	1	no
2239.g782	2239.g782	-	2239:0-1875	FemaleCarcass	MaleCarcass	NOTEST	0.00409528	0	-1.79769e+308	-1.79769e+308	0.296471	1	no
2241.g783	2241.g783	-	2241:0-1959	FemaleCarcass	MaleCarcass	NOTEST	0.0203675	0.0235586	0.20998	-0.123648	0.901594	1	no
2244.g784	2244.g784	-	2244:0-1068	FemaleCarcass	MaleCarcass	NOTEST	0	0	0	0	1	1	no
2248.g785	2248.g785	-	2248:0-1549	FemaleCarcass	MaleCarcass	NOTEST	0.0374824	0.0275286	-0.445285	0.271321	0.786144	1	no
2249.g786	2249.g786	-	2249:18-14747	FemaleCarcass	MaleCarcass	OK	0.475479	0.429849	-0.14555	0.239832	0.81046	0.999832	no
2249.g787	2249.g787	-	2249:14756-21435	FemaleCarcass	MaleCarcass	NOTEST	0.0732735	0.0531424	-0.46343	0.538396	0.590304	1	no
2249.g788	2249.g788	-	2249:24485-26283	FemaleCarcass	MaleCarcass	NOTEST	0.0149308	0.0827175	2.46991	-1.47851	0.139271	1	no
2249.g789	2249.g789	-	2249:30595-31247	FemaleCarcass	MaleCarcass	NOTEST	0	0	0	0	1	1	no
225.g82	225.g82	-	225:0-1795	FemaleCarcass	MaleCarcass	NOTEST	0.0041598	0	-1.79769e+308	-1.79769e+308	0.296471	1	no
2250.g790	2250.g790	-	2250:0-1195	FemaleCarcass	MaleCarcass	OK	0.191282	0.327671	0.776545	-0.802497	0.422265	0.999832	no
2251.g791	2251.g791	-	2251:260-4775	FemaleCarcass	MaleCarcass	NOTEST	0	0	0	0	1	1	no
2251.g792	2251.g792	-	2251:7860-10125	FemaleCarcass	MaleCarcass	NOTEST	0.00393353	0.0134853	1.7775	-0.626064	0.531273	1	no
2251.g793	2251.g793	-	2251:10199-14565	FemaleCarcass	MaleCarcass	NOTEST	0.0436223	0.015308	-1.51078	1.10699	0.268297	1	no
2258.g794	2258.g794	-	2258:0-1496	FemaleCarcass	MaleCarcass	NOTEST	0	0.0434905	1.79769e+308	1.79769e+308	0.0842545	1	no
2259.g795	2259.g795	-	2259:642-1438	FemaleCarcass	MaleCarcass	NOTEST	0.025941	0.0289299	0.157329	-0.0622526	0.950362	1	no
2260.g796	2260.g796	-	2260:0-1121	FemaleCarcass	MaleCarcass	NOTEST	0	0.0542578	1.79769e+308	1.79769e+308	0.0958237	1	no
2265.g797	2265.g797	-	2265:0-1285	FemaleCarcass	MaleCarcass	NOTEST	0.0146247	0.0639404	2.12832	-1.0892	0.276067	1	no
2272.g798	2272.g798	-	2272:266-1390	FemaleCarcass	MaleCarcass	NOTEST	0	0	0	0	1	1	no
2272.g799	2272.g799	-	2272:2652-13285	FemaleCarcass	MaleCarcass	NOTEST	0.061741	0.066117	0.0987913	-0.124172	0.901179	1	no
2277.g800	2277.g800	-	2277:0-2163	FemaleCarcass	MaleCarcass	NOTEST	0	0.0247531	1.79769e+308	1.79769e+308	0.101802	1	no
2278.g801	2278.g801	-	2278:10-1483	FemaleCarcass	MaleCarcass	NOTEST	0.0464032	0.0692963	0.578555	-0.366797	0.713771	1	no
2284.g802	2284.g802	-	2284:363-1034	FemaleCarcass	MaleCarcass	OK	0.275028	0.198844	-0.467942	0.418975	0.675235	0.999832	no
2287.g803	2287.g803	-	2287:9-1041	FemaleCarcass	MaleCarcass	NOTEST	0	0	0	0	1	1	no
2288.g804	2288.g804	-	2288:23-1723	FemaleCarcass	MaleCarcass	NOTEST	0	0	0	0	1	1	no
2289.g805	2289.g805	-	2289:225-18476	FemaleCarcass	MaleCarcass	NOTEST	0.0964933	0.0587878	-0.714911	0.991813	0.321289	1	no
2292.g806	2292.g806	-	2292:0-1010	FemaleCarcass	MaleCarcass	NOTEST	0.0650667	0.0930691	0.516384	-0.380993	0.703209	1	no
2296.g807	2296.g807	-	2296:4-1395	FemaleCarcass	MaleCarcass	NOTEST	0.0703609	0.194241	1.465	-1.024	0.305837	1	no
2299.g808	2299.g808	-	2299:3-1396	FemaleCarcass	MaleCarcass	NOTEST	0.00671939	0.0102029	0.602577	-0.18275	0.854994	1	no
2301.g809	2301.g809	-	2301:5-870	FemaleCarcass	MaleCarcass	NOTEST	0	0	0	0	1	1	no
2302.g810	2302.g810	-	2302:0-1865	FemaleCarcass	MaleCarcass	NOTEST	0.151307	0.182064	0.266967	-0.292917	0.769586	1	no
2304.g811	2304.g811	-	2304:10-1396	FemaleCarcass	MaleCarcass	NOTEST	0.0210806	0	-1.79769e+308	-1.79769e+308	0.167918	1	no
[truncated: 11,175 more rows]
