# Supplementary material for: Revised Annotations, Sex-Biased Expression, and Lineage-Specific Genes in the Drosophila melanogaster Group
Source: G3 (Bethesda). 2014 Oct 1;4(12):2345–51. doi: 10.1534/g3.114.013532 (PMC4267930; doi:10.1534/g3.114.013532)
Supplement: Supporting Information [file supp_g3.114.013532_FileS1.zip › GFF/Cuffdiff_Output/DyakFemaleTissues.expdiff]

test_id	gene_id	gene	locus	sample_1	sample_2	status	value_1	value_2	log2(fold_change)	test_stat	p_value	q_value	significant
	-	-	5:1324145-1340219	Ovary	Carcass	OK	5.55061	7.18756	0.372855	-0.185082	0.853164	0.889875	no
0.g1001	0.g1001	-	0:12322667-12329413	Ovary	Carcass	OK	10.5838	6.36145	-0.734422	1.72652	0.0842543	0.124432	no
0.g1006	0.g1006	-	0:12428643-12440357	Ovary	Carcass	OK	1.25085	2.3514	0.910611	-1.21736	0.223467	0.292254	no
0.g1007	0.g1007	-	0:12442438-12448201	Ovary	Carcass	OK	2.46565	1.12273	-1.13496	0.988543	0.322887	0.401828	no
0.g1008	0.g1008	-	0:12442438-12448201	Ovary	Carcass	NOTEST	0.058321	0.0298782	-0.964921	0.0722435	0.942408	1	no
0.g1009	0.g1009	-	0:12442438-12448201	Ovary	Carcass	OK	6.7678	1.49109	-2.18232	3.48452	0.000493019	0.00121347	yes
0.g1016	0.g1016	-	0:12526797-12537581	Ovary	Carcass	OK	0.106975	1.10058	3.36292	-4.10625	4.02139e-05	0.000122945	yes
0.g1033	0.g1033	-	0:12756055-12809803	Ovary	Carcass	OK	28.1212	11.5464	-1.28421	2.27936	0.0226457	0.038658	yes
0.g1034	0.g1034	-	0:12809803-12819293	Ovary	Carcass	OK	0.407706	0.610837	0.583259	-0.110782	0.911789	0.936682	no
0.g1041	0.g1041	-	0:12848935-12871473	Ovary	Carcass	OK	32.1332	23.8768	-0.428455	0.786498	0.431576	0.513433	no
0.g1043	0.g1043	-	0:12873339-12892574	Ovary	Carcass	OK	7.3789	2.56291	-1.52563	1.77686	0.0755913	0.113053	no
0.g1045	0.g1045	-	0:12912851-12924497	Ovary	Carcass	OK	13.0705	6.61298	-0.982944	1.42175	0.155098	0.212935	no
0.g1047	0.g1047	-	0:12912851-12924497	Ovary	Carcass	OK	0.0284003	0.63695	4.4872	-0.300249	0.763987	0.817588	no
0.g1048	0.g1048	-	0:12924543-12926513	Ovary	Carcass	OK	0.0213682	3.87054	7.50092	-5.70341	1.17432e-08	6.51764e-08	yes
0.g1049	0.g1049	-	0:12926514-12930283	Ovary	Carcass	OK	0.0108412	8.84727	9.67256	-7.38898	1.47882e-13	1.63747e-12	yes
0.g1050	0.g1050	-	0:12930383-12937773	Ovary	Carcass	OK	0.00703554	1.81556	8.01154	-2.86376	0.00418643	0.00839063	yes
0.g1052	0.g1052	-	0:12956603-12969630	Ovary	Carcass	NOTEST	0.0148775	0.141921	3.25389	-0.352587	0.724398	1	no
0.g1056	0.g1056	-	0:13033732-13038273	Ovary	Carcass	NOTEST	0	0.0132424	1.79769e+308	1.79769e+308	0.144982	1	no
0.g1058	0.g1058	-	0:13043087-13083761	Ovary	Carcass	OK	2.53847	0.511456	-2.31128	2.44518	0.0144779	0.0258412	yes
0.g1064	0.g1064	-	0:13105197-13110741	Ovary	Carcass	NOTEST	0.111466	0.0718746	-0.633054	0.66635	0.505187	1	no
0.g107	0.g107	-	0:1279387-1282781	Ovary	Carcass	OK	0.223733	0.607946	1.44216	-2.11342	0.034565	0.056438	no
0.g1070	0.g1070	-	0:13137037-13138409	Ovary	Carcass	NOTEST	0.0188204	0.0330465	0.812204	-0.42772	0.668855	1	no
0.g1072	0.g1072	-	0:13165040-13166137	Ovary	Carcass	NOTEST	0.0891076	0.0271667	-1.71371	0.977993	0.328078	1	no
0.g1075	0.g1075	-	0:13292116-13330660	Ovary	Carcass	OK	0.41285	1.2994	1.65415	-2.90295	0.00369662	0.00750792	yes
0.g1077	0.g1077	-	0:13368266-13373520	Ovary	Carcass	OK	0.216028	0.0473875	-2.18864	2.32674	0.0199789	0.0345595	yes
0.g1078	0.g1078	-	0:13391524-13397976	Ovary	Carcass	OK	1.67556	0.094009	-4.1557	5.00236	5.66341e-07	2.41766e-06	yes
0.g1086	0.g1086	-	0:13478516-13504306	Ovary	Carcass	OK	0.925737	0.176136	-2.39392	2.53093	0.011376	0.0208016	yes
0.g1092	0.g1092	-	0:13530722-13534590	Ovary	Carcass	NOTEST	0	0.00764338	1.79769e+308	1.79769e+308	0.362585	1	no
0.g1094	0.g1094	-	0:13534831-13535726	Ovary	Carcass	NOTEST	0	0.072177	1.79769e+308	1.79769e+308	0.110948	1	no
0.g1100	0.g1100	-	0:13554346-13570226	Ovary	Carcass	OK	14.9758	3.2176	-2.21858	3.83234	0.000126932	0.000351919	yes
0.g1108	0.g1108	-	0:13627176-13725976	Ovary	Carcass	OK	0.245234	4.32788	4.14143	-5.68196	1.33161e-08	7.34515e-08	yes
0.g1110	0.g1110	-	0:13848591-13900196	Ovary	Carcass	OK	0.00234964	1.10233	8.8739	-3.17671	0.00148958	0.003339	yes
0.g1122	0.g1122	-	0:14045146-14052850	Ovary	Carcass	OK	55.0358	13.2674	-2.05248	4.16614	3.09805e-05	9.70196e-05	yes
0.g1133	0.g1133	-	0:14112036-14117055	Ovary	Carcass	OK	0.223841	0.0404953	-2.46665	0.538857	0.589985	0.664521	no
0.g1135	0.g1135	-	0:14123738-14133456	Ovary	Carcass	OK	4.58241	1.59902	-1.51892	2.26349	0.0236057	0.0401364	yes
0.g1136	0.g1136	-	0:14133556-14154580	Ovary	Carcass	OK	15.5599	8.32844	-0.901716	1.71683	0.0860109	0.126713	no
0.g1138	0.g1138	-	0:14167226-14169164	Ovary	Carcass	NOTEST	0.0036447	0.0307476	3.0766	-1.11019	0.266917	1	no
0.g1139	0.g1139	-	0:14169168-14192396	Ovary	Carcass	NOTEST	0	0.187161	1.79769e+308	1.79769e+308	0.0092662	1	no
0.g1143	0.g1143	-	0:14279220-14323908	Ovary	Carcass	OK	43.5956	42.3347	-0.0423401	0.0896068	0.9286	0.949779	no
0.g1146	0.g1146	-	0:14336210-14337981	Ovary	Carcass	NOTEST	0	0	0	0	1	1	no
0.g1147	0.g1147	-	0:14361150-14452299	Ovary	Carcass	OK	47.9755	8.57769	-2.48364	2.95386	0.00313822	0.0064929	yes
0.g1148	0.g1148	-	0:14361150-14452299	Ovary	Carcass	OK	0.232291	19.9014	6.42079	-1.92728	0.0539447	0.0838818	no
0.g1149	0.g1149	-	0:14361150-14452299	Ovary	Carcass	OK	11.8243	1.35632	-3.12398	1.86628	0.0620027	0.0948009	no
0.g1153	0.g1153	-	0:14496328-14499479	Ovary	Carcass	OK	1.27277	0.319352	-1.99475	0.733774	0.463086	0.544186	no
0.g1155	0.g1155	-	0:14499496-14602700	Ovary	Carcass	OK	1.91786	35.8743	4.22538	-8.82388	0	0	yes
0.g1159	0.g1159	-	0:14647040-14648130	Ovary	Carcass	NOTEST	0	0	0	0	1	1	no
0.g1163	0.g1163	-	0:14709816-14713628	Ovary	Carcass	OK	10.3418	3.92254	-1.39863	1.17314	0.24074	0.311617	no
0.g1165	0.g1165	-	0:14753954-14783128	Ovary	Carcass	NOTEST	0.00317545	0.194437	5.9362	-2.25046	0.0244199	1	no
0.g1166	0.g1166	-	0:14783174-14828513	Ovary	Carcass	OK	0.0526383	1.95242	5.213	-2.28127	0.0225325	0.0385015	yes
0.g1167	0.g1167	-	0:14783174-14828513	Ovary	Carcass	OK	0.456428	36.8009	6.33321	-10.7235	0	0	yes
0.g1169	0.g1169	-	0:14828514-14837538	Ovary	Carcass	OK	15.1646	19.7608	0.381934	-0.748158	0.454365	0.535858	no
0.g117	0.g117	-	0:1344736-1375646	Ovary	Carcass	NOTEST	0.0787581	0.0355289	-1.14844	0.58004	0.561888	1	no
0.g1171	0.g1171	-	0:14842774-14844436	Ovary	Carcass	OK	14.5599	8.01997	-0.860332	1.70479	0.0882345	0.12967	no
0.g1185	0.g1185	-	0:15073685-15079935	Ovary	Carcass	OK	0.0906115	7.74412	6.41726	-6.50786	7.62268e-11	5.80865e-10	yes
0.g1189	0.g1189	-	0:15113361-15139075	Ovary	Carcass	OK	0.0234025	6.54059	8.12661	-8.25307	2.22045e-16	3.34709e-15	yes
0.g1191	0.g1191	-	0:15152821-15177105	Ovary	Carcass	OK	2.84866	7.82443	1.4577	-2.39713	0.0165243	0.0291572	yes
0.g1195	0.g1195	-	0:15194055-15199645	Ovary	Carcass	OK	25.6619	10.8621	-1.24032	2.51428	0.0119275	0.0216818	yes
0.g12	0.g12	-	0:166151-176778	Ovary	Carcass	OK	62.9144	14.6402	-2.10345	4.91353	8.94507e-07	3.6701e-06	yes
0.g120	0.g120	-	0:1386992-1395396	Ovary	Carcass	NOTEST	0.0838193	0.00846217	-3.30818	2.03839	0.0415113	1	no
0.g1205	0.g1205	-	0:15323070-15333157	Ovary	Carcass	OK	10.4314	1.3636	-2.93544	5.49821	3.83663e-08	1.96466e-07	yes
0.g1206	0.g1206	-	0:15347537-15360417	Ovary	Carcass	NOTEST	0.023154	0	-1.79769e+308	-1.79769e+308	0.0770031	1	no
0.g1207	0.g1207	-	0:15365327-15382265	Ovary	Carcass	OK	1.07019	1.80919	0.757474	-0.680903	0.495933	0.576019	no
0.g1209	0.g1209	-	0:15382311-15390655	Ovary	Carcass	OK	2.14276	0.409355	-2.38805	1.48949	0.136359	0.190381	no
0.g1214	0.g1214	-	0:15397982-15450335	Ovary	Carcass	OK	9.07494	1.64084	-2.46746	1.7055	0.0881012	0.129516	no
0.g1222	0.g1222	-	0:15651058-15651992	Ovary	Carcass	OK	0.240005	0.460268	0.939411	-1.02185	0.30685	0.385075	no
0.g1223	0.g1223	-	0:15681463-15845785	Ovary	Carcass	NOTEST	0.00653962	0.0070847	0.115501	-0.033563	0.973226	1	no
0.g1228	0.g1228	-	0:15888246-15926252	Ovary	Carcass	OK	0.151009	0.836391	2.46955	-1.19594	0.231721	0.301424	no
0.g123	0.g123	-	0:1434449-1446106	Ovary	Carcass	NOTEST	0.142971	0.0446169	-1.68006	0.527215	0.598044	1	no
0.g1231	0.g1231	-	0:15926253-15949646	Ovary	Carcass	NOTEST	0.134713	0.165245	0.294725	-0.20194	0.839964	1	no
0.g1235	0.g1235	-	0:15990616-15993898	Ovary	Carcass	OK	8.76265	0.216807	-5.33689	5.07823	3.80975e-07	1.67007e-06	yes
0.g1236	0.g1236	-	0:15993946-16004120	Ovary	Carcass	OK	0.90071	8.76756	3.28304	-6.07837	1.21407e-09	7.81692e-09	yes
0.g1238	0.g1238	-	0:16011807-16013426	Ovary	Carcass	OK	0.110466	1.01877	3.20516	-3.57482	0.000350475	0.000888974	yes
0.g1239	0.g1239	-	0:16049760-16117104	Ovary	Carcass	NOTEST	0.0158918	0.0969692	2.60924	-0.13959	0.888984	1	no
0.g1246	0.g1246	-	0:16172116-16185730	Ovary	Carcass	NOTEST	0.0105154	0.0255542	1.28106	-0.0879431	0.929922	1	no
0.g1247	0.g1247	-	0:16185776-16198350	Ovary	Carcass	OK	0.405571	0.0346649	-3.54841	4.83148	1.35523e-06	5.40465e-06	yes
0.g1248	0.g1248	-	0:16198396-16202750	Ovary	Carcass	NOTEST	0.0999572	0	-1.79769e+308	-1.79769e+308	0.00975391	1	no
0.g1250	0.g1250	-	0:16214264-16298762	Ovary	Carcass	OK	6.82707	4.03314	-0.759365	0.342612	0.731891	0.790297	no
0.g1251	0.g1251	-	0:16298763-16307024	Ovary	Carcass	OK	0.0773637	0.326241	2.07621	-1.78477	0.0742981	0.111338	no
0.g1252	0.g1252	-	0:16307124-16322979	Ovary	Carcass	OK	0.0243853	0.497912	4.35181	-0.735552	0.462004	0.543295	no
0.g1253	0.g1253	-	0:16322980-16328814	Ovary	Carcass	OK	0.196886	7.03394	5.1589	-7.59936	2.9754e-14	3.61604e-13	yes
0.g1254	0.g1254	-	0:16328914-16329379	Ovary	Carcass	NOTEST	0	0.0418293	1.79769e+308	1.79769e+308	0.296471	1	no
0.g1255	0.g1255	-	0:16329434-16334923	Ovary	Carcass	NOTEST	0.00122466	0.144686	6.8844	-2.65418	0.00795019	1	no
0.g1256	0.g1256	-	0:16334925-16369154	Ovary	Carcass	OK	0	0.308837	1.79769e+308	1.79769e+308	0.0040642	0.00817647	yes
0.g1257	0.g1257	-	0:16369254-16385477	Ovary	Carcass	NOTEST	0	0	0	0	1	1	no
0.g1264	0.g1264	-	0:16463111-16496475	Ovary	Carcass	OK	0.218514	0.990035	2.17976	-2.01069	0.0443583	0.0706786	no
0.g1265	0.g1265	-	0:16463111-16496475	Ovary	Carcass	OK	0.462378	2.46155	2.41243	-4.21875	2.45665e-05	7.81338e-05	yes
0.g1266	0.g1266	-	0:16496521-16507945	Ovary	Carcass	OK	0.394084	0.944719	1.26138	-2.16861	0.0301123	0.0498459	yes
0.g127	0.g127	-	0:1472463-1483289	Ovary	Carcass	OK	7.43665	11.0656	0.573355	-0.907364	0.364214	0.44438	no
0.g1271	0.g1271	-	0:16533475-16549701	Ovary	Carcass	OK	70.3304	48.2282	-0.54427	0.87416	0.382031	0.463157	no
0.g1276	0.g1276	-	0:16594301-16604120	Ovary	Carcass	OK	7.68992	69.1392	3.16846	-7.07085	1.53988e-12	1.48827e-11	yes
0.g1278	0.g1278	-	0:16606496-16679734	Ovary	Carcass	OK	1.70725	1.39179	-0.294724	0.0813694	0.935148	0.954083	no
0.g1279	0.g1279	-	0:16606496-16679734	Ovary	Carcass	OK	3.24173	0.864049	-1.90758	0.77079	0.440831	0.522577	no
0.g128	0.g128	-	0:1472463-1483289	Ovary	Carcass	OK	3.05104	9.52033	1.64171	-2.40574	0.0161398	0.0285518	yes
0.g1291	0.g1291	-	0:16756780-16757512	Ovary	Carcass	NOTEST	0	0	0	0	1	1	no
0.g1294	0.g1294	-	0:16832653-17020043	Ovary	Carcass	OK	0.166129	4.36692	4.71624	-3.09514	0.00196722	0.0042898	yes
0.g1296	0.g1296	-	0:17024200-17030893	Ovary	Carcass	OK	19.278	19.472	0.014447	-0.0318506	0.974591	0.982699	no
0.g1299	0.g1299	-	0:17038013-17068797	Ovary	Carcass	OK	59.9039	27.2808	-1.13476	2.07201	0.0382643	0.0618588	no
0.g1301	0.g1301	-	0:17086660-17107733	Ovary	Carcass	OK	4.08561	6.25338	0.614083	-1.10509	0.269118	0.343933	no
0.g1305	0.g1305	-	0:17151633-17208077	Ovary	Carcass	OK	9.2549	156.051	4.07566	-7.26585	3.70814e-13	3.87626e-12	yes
0.g1307	0.g1307	-	0:17212297-17213152	Ovary	Carcass	NOTEST	0.0253995	0.0468203	0.882334	-0.390715	0.696008	1	no
0.g1308	0.g1308	-	0:17213158-17216307	Ovary	Carcass	NOTEST	0.0212539	0.0304736	0.519836	-0.181941	0.855629	1	no
0.g1310	0.g1310	-	0:17222658-17229897	Ovary	Carcass	OK	40.0806	10.4099	-1.94495	4.7796	1.75645e-06	6.88531e-06	yes
0.g1312	0.g1312	-	0:17238077-17267327	Ovary	Carcass	OK	0.29068	1.65043	2.50534	-0.96238	0.335859	0.415206	no
0.g1346	0.g1346	-	0:17644597-17646774	Ovary	Carcass	OK	6.37735	3.39321	-0.910304	0.400428	0.688841	0.753533	no
0.g1347	0.g1347	-	0:17644597-17646774	Ovary	Carcass	OK	15.0106	9.65961	-0.635947	1.09811	0.272158	0.347126	no
0.g1352	0.g1352	-	0:17666842-17708237	Ovary	Carcass	NOTEST	0.00651822	0.0184547	1.50144	-0.997541	0.318502	1	no
0.g1361	0.g1361	-	0:18006541-18007116	Ovary	Carcass	NOTEST	0	0	0	0	1	1	no
0.g1375	0.g1375	-	0:18038227-18041581	Ovary	Carcass	NOTEST	0.0214858	0.0617198	1.52235	-1.14857	0.250732	1	no
0.g1377	0.g1377	-	0:18044484-18068965	Ovary	Carcass	OK	0.87553	1.72361	0.977203	-0.532319	0.594505	0.668855	no
0.g1379	0.g1379	-	0:18071692-18074312	Ovary	Carcass	OK	4.5216	1.8414	-1.29603	1.02931	0.303333	0.381517	no
0.g1380	0.g1380	-	0:18074635-18085814	Ovary	Carcass	OK	1.28184	1.61808	0.33606	-0.470057	0.638314	0.709618	no
0.g1381	0.g1381	-	0:18085815-18104355	Ovary	Carcass	OK	6.2265	2.42056	-1.36308	2.5058	0.0122176	0.0221462	yes
0.g1382	0.g1382	-	0:18104455-18113449	Ovary	Carcass	OK	1.16543	0.69928	-0.736916	0.791046	0.428917	0.51102	no
0.g1383	0.g1383	-	0:18113495-18147683	Ovary	Carcass	OK	4.0019	2.1749	-0.879734	1.183	0.236807	0.30697	no
0.g1384	0.g1384	-	0:18113495-18147683	Ovary	Carcass	OK	3.11542	2.09693	-0.571143	0.465	0.641931	0.712775	no
0.g1385	0.g1385	-	0:18113495-18147683	Ovary	Carcass	OK	8.09055	3.05437	-1.40536	1.47211	0.140992	0.195964	no
0.g1387	0.g1387	-	0:18154130-18175675	Ovary	Carcass	OK	0	3.03015	1.79769e+308	1.79769e+308	0.0534103	0.083094	no
0.g1388	0.g1388	-	0:18154130-18175675	Ovary	Carcass	OK	0.391914	1.52993	1.96486	-0.694229	0.487539	0.567888	no
0.g1390	0.g1390	-	0:18190894-18194835	Ovary	Carcass	NOTEST	0	0.0336374	1.79769e+308	1.79769e+308	0.199768	1	no
0.g1392	0.g1392	-	0:18200285-18202769	Ovary	Carcass	NOTEST	0	0	0	0	1	1	no
0.g1394	0.g1394	-	0:18203715-18206504	Ovary	Carcass	NOTEST	0	0	0	0	1	1	no
0.g1396	0.g1396	-	0:18225173-18227432	Ovary	Carcass	NOTEST	0	0	0	0	1	1	no
0.g14	0.g14	-	0:180282-185453	Ovary	Carcass	OK	0.569304	6.71503	3.56012	-1.55412	0.120155	0.17006	no
0.g140	0.g140	-	0:1555879-1561549	Ovary	Carcass	OK	0.485259	0.106753	-2.18447	2.97337	0.00294546	0.00613084	yes
0.g1404	0.g1404	-	0:18426752-18437297	Ovary	Carcass	OK	16.2792	5.70584	-1.51252	2.78928	0.00528259	0.0103675	yes
0.g1406	0.g1406	-	0:18437299-18479122	Ovary	Carcass	OK	0.00301176	14.8948	12.2719	-1.2394	0.215199	0.283299	no
0.g1407	0.g1407	-	0:18437299-18479122	Ovary	Carcass	OK	0.00158936	1.88103	10.2089	-0.726125	0.467762	0.548341	no
0.g1408	0.g1408	-	0:18480958-18520622	Ovary	Carcass	OK	0.00877463	7.33781	9.7078	-4.09609	4.20188e-05	0.000127795	yes
0.g141	0.g141	-	0:1567419-1568450	Ovary	Carcass	OK	1.60245	1.13087	-0.502849	0.742295	0.457909	0.539399	no
0.g1413	0.g1413	-	0:18553586-18557900	Ovary	Carcass	OK	0.547492	2.21215	2.01454	-3.14894	0.00163864	0.00363516	yes
0.g1414	0.g1414	-	0:18557946-18640629	Ovary	Carcass	OK	2.07629	2.57233	0.30907	-0.392398	0.694764	0.758532	no
0.g1415	0.g1415	-	0:18557946-18640629	Ovary	Carcass	OK	1.64825	4.40542	1.41835	-1.46062	0.14412	0.199878	no
0.g1416	0.g1416	-	0:18640676-18643603	Ovary	Carcass	OK	0.158963	11.7621	6.20931	-8.10063	4.44089e-16	6.55105e-15	yes
0.g1421	0.g1421	-	0:18740214-18751985	Ovary	Carcass	OK	2.92143	0.292707	-3.31915	6.27699	3.45186e-10	2.39441e-09	yes
0.g1432	0.g1432	-	0:18835406-18838885	Ovary	Carcass	OK	1.00087	0.227582	-2.1368	2.11487	0.0344411	0.0562663	no
0.g1433	0.g1433	-	0:18835406-18838885	Ovary	Carcass	NOTEST	0.0401597	0	-1.79769e+308	-1.79769e+308	0.47723	1	no
0.g1437	0.g1437	-	0:18852016-18874045	Ovary	Carcass	NOTEST	0	0.0461762	1.79769e+308	1.79769e+308	0.00957435	1	no
0.g1443	0.g1443	-	0:18889792-18900595	Ovary	Carcass	OK	3.51993	6.0708	0.786338	-0.765664	0.443876	0.525769	no
0.g1445	0.g1445	-	0:18889792-18900595	Ovary	Carcass	OK	34.8701	1.94299	-4.16564	4.61521	3.92693e-06	1.44525e-05	yes
0.g1451	0.g1451	-	0:18966115-18980720	Ovary	Carcass	OK	35.8978	28.2618	-0.345041	0.679507	0.496817	0.576747	no
0.g1454	0.g1454	-	0:18989411-18993365	Ovary	Carcass	OK	0.280084	0.128087	-1.12873	1.42166	0.155125	0.212935	no
0.g146	0.g146	-	0:1581551-1588439	Ovary	Carcass	OK	0.0548514	42.9713	9.61363	-11.7904	0	0	yes
0.g1461	0.g1461	-	0:19024966-19029265	Ovary	Carcass	OK	1.03001	1.71939	0.739232	-0.8446	0.398334	0.479874	no
0.g1462	0.g1462	-	0:19029311-19037499	Ovary	Carcass	NOTEST	0.0578823	0.0304725	-0.925615	0.0903741	0.92799	1	no
0.g1463	0.g1463	-	0:19029311-19037499	Ovary	Carcass	OK	12.0968	5.51652	-1.13279	1.90488	0.0567957	0.0877671	no
0.g1465	0.g1465	-	0:19042223-19043296	Ovary	Carcass	OK	0.871059	0.498391	-0.805492	0.84038	0.400695	0.4822	no
0.g1480	0.g1480	-	0:19182425-19192289	Ovary	Carcass	NOTEST	0.178935	0.219807	0.296806	-0.362094	0.717282	1	no
0.g1481	0.g1481	-	0:19192389-19196269	Ovary	Carcass	OK	1.87244	1.49301	-0.326695	0.424473	0.671221	0.737677	no
0.g1483	0.g1483	-	0:19202045-19221634	Ovary	Carcass	NOTEST	0.00254336	0.0734214	4.85139	-0.273859	0.784193	1	no
0.g1488	0.g1488	-	0:19236285-19253643	Ovary	Carcass	OK	7.3005	31.7636	2.12131	-2.8394	0.0045198	0.00898848	yes
0.g1490	0.g1490	-	0:19255939-19316358	Ovary	Carcass	OK	4.13918	10.9145	1.39883	-2.56278	0.0103837	0.0191746	yes
0.g1492	0.g1492	-	0:19255939-19316358	Ovary	Carcass	NOTEST	0.0295166	0.255699	3.11485	-1.24702	0.212392	1	no
0.g1494	0.g1494	-	0:19255939-19316358	Ovary	Carcass	OK	2.3733	0.692229	-1.77757	0.560391	0.575213	0.65107	no
0.g1495	0.g1495	-	0:19316359-19316923	Ovary	Carcass	OK	0	0.284708	1.79769e+308	1.79769e+308	0.0790945	0.117742	no
0.g1496	0.g1496	-	0:19316974-19322323	Ovary	Carcass	NOTEST	0.0022346	0.0790258	5.14424	-1.7797	0.0751249	1	no
0.g1501	0.g1501	-	0:19341453-19359033	Ovary	Carcass	OK	8.62717	4.13715	-1.06025	1.61267	0.106815	0.153456	no
0.g1507	0.g1507	-	0:19456694-19501150	Ovary	Carcass	NOTEST	0.134337	0.161174	0.262756	-0.00721115	0.994246	1	no
0.g1510	0.g1510	-	0:19510040-19544542	Ovary	Carcass	OK	20.2688	10.5868	-0.936991	0.747108	0.454998	0.536393	no
0.g1511	0.g1511	-	0:19510040-19544542	Ovary	Carcass	OK	0.422761	1.36885	1.69505	-0.239273	0.810894	0.856845	no
0.g1512	0.g1512	-	0:19510040-19544542	Ovary	Carcass	OK	4.26236	2.60882	-0.708255	0.726861	0.467311	0.548027	no
0.g1513	0.g1513	-	0:19544590-19547338	Ovary	Carcass	OK	11.9231	4.38947	-1.44164	3.16594	0.00154584	0.0034515	yes
0.g1516	0.g1516	-	0:19568640-19572467	Ovary	Carcass	NOTEST	0	0	0	0	1	1	no
0.g1517	0.g1517	-	0:19572560-19580442	Ovary	Carcass	NOTEST	0.00666102	0.00890417	0.418738	-0.14458	0.885043	1	no
0.g1520	0.g1520	-	0:19582934-19586360	Ovary	Carcass	NOTEST	0.00203552	0	-1.79769e+308	-1.79769e+308	0.285413	1	no
0.g1525	0.g1525	-	0:19649260-19665416	Ovary	Carcass	NOTEST	0	0.24501	1.79769e+308	1.79769e+308	0.0138053	1	no
0.g1526	0.g1526	-	0:19682596-19701678	Ovary	Carcass	OK	0.027578	1.79911	6.02763	-6.7795	1.20588e-11	1.02907e-10	yes
0.g1527	0.g1527	-	0:19682596-19701678	Ovary	Carcass	OK	0.138346	6.92684	5.64584	-1.7043	0.0883253	0.129782	no
0.g1532	0.g1532	-	0:19712394-19727716	Ovary	Carcass	OK	39.9179	37.3657	-0.0953222	0.147847	0.882463	0.913423	no
0.g154	0.g154	-	0:1604800-1615809	Ovary	Carcass	OK	10.26	6.61006	-0.634298	0.930983	0.351862	0.431717	no
0.g1544	0.g1544	-	0:19778625-19779857	Ovary	Carcass	OK	4.41381	5.5234	0.32353	-0.483931	0.628435	0.700802	no
0.g155	0.g155	-	0:1604800-1615809	Ovary	Carcass	OK	6.26092	2.73285	-1.19597	0.842065	0.399752	0.481351	no
0.g1550	0.g1550	-	0:19819706-19821716	Ovary	Carcass	OK	0.798288	1.31552	0.720652	-1.18385	0.236474	0.306671	no
0.g1551	0.g1551	-	0:19836246-19843420	Ovary	Carcass	NOTEST	0.00332184	0.0204431	2.62156	-0.548003	0.58369	1	no
0.g1554	0.g1554	-	0:19924585-20035455	Ovary	Carcass	NOTEST	0	0.196538	1.79769e+308	1.79769e+308	0.182188	1	no
0.g1555	0.g1555	-	0:19924585-20035455	Ovary	Carcass	OK	2.17693	5.14973	1.2422	-2.16081	0.03071	0.0507532	no
0.g1566	0.g1566	-	0:20081205-20102946	Ovary	Carcass	NOTEST	0	0.0352725	1.79769e+308	1.79769e+308	0.473502	1	no
0.g157	0.g157	-	0:1617043-1620969	Ovary	Carcass	NOTEST	0	0	0	0	1	1	no
0.g1572	0.g1572	-	0:20122722-20142441	Ovary	Carcass	OK	0.528575	0.313771	-0.752395	0.552352	0.580708	0.656131	no
0.g1574	0.g1574	-	0:20165551-20172030	Ovary	Carcass	OK	0.57924	3.35156	2.5326	-1.3788	0.167955	0.227861	no
0.g1575	0.g1575	-	0:20165551-20172030	Ovary	Carcass	OK	7.93275	11.9417	0.590117	-1.02828	0.303816	0.381963	no
0.g1577	0.g1577	-	0:20175464-20183311	Ovary	Carcass	OK	7.88621	30.7611	1.96371	-4.01711	5.89171e-05	0.000174341	yes
0.g1578	0.g1578	-	0:20183357-20193322	Ovary	Carcass	OK	0.0637615	0.422756	2.72907	-1.3648	0.172317	0.233003	no
0.g1579	0.g1579	-	0:20183357-20193322	Ovary	Carcass	OK	7.1948	3.69681	-0.960674	1.66642	0.0956306	0.139148	no
0.g158	0.g158	-	0:1617043-1620969	Ovary	Carcass	OK	267.66	209.007	-0.356853	0.562004	0.574113	0.650154	no
0.g1580	0.g1580	-	0:20193352-20199956	Ovary	Carcass	OK	34.1144	15.0551	-1.18013	2.81148	0.00493135	0.00973141	yes
0.g1589	0.g1589	-	0:20226242-20227051	Ovary	Carcass	OK	0.449597	0.189523	-1.24626	0.805666	0.420436	0.502697	no
0.g1591	0.g1591	-	0:20229987-20232631	Ovary	Carcass	OK	0.0231878	4.18874	7.49701	-5.72662	1.02452e-08	5.73949e-08	yes
0.g1592	0.g1592	-	0:20232677-20244301	Ovary	Carcass	OK	1.22859	2.12976	0.79369	-1.33073	0.183279	0.246192	no
0.g1595	0.g1595	-	0:20256980-20258443	Ovary	Carcass	OK	26.854	13.5039	-0.991765	2.22045	0.0263881	0.0443377	yes
0.g1598	0.g1598	-	0:20273241-20274576	Ovary	Carcass	OK	0.899389	0.272473	-1.72283	1.85467	0.0636435	0.0970119	no
0.g1599	0.g1599	-	0:20291491-20293067	Ovary	Carcass	NOTEST	0	0.10608	1.79769e+308	1.79769e+308	0.0297105	1	no
0.g160	0.g160	-	0:1625583-1667509	Ovary	Carcass	NOTEST	0.191874	0.174306	-0.138539	0.204098	0.838277	1	no
0.g1600	0.g1600	-	0:20294941-20301565	Ovary	Carcass	NOTEST	0.00174564	0.134531	6.26804	-2.72942	0.00634463	1	no
0.g1601	0.g1601	-	0:20301655-20303631	Ovary	Carcass	NOTEST	0	0	0	0	1	1	no
0.g1603	0.g1603	-	0:20332628-20337841	Ovary	Carcass	OK	6.39017	3.84971	-0.731104	0.888537	0.374252	0.455264	no
0.g1604	0.g1604	-	0:20338085-20346060	Ovary	Carcass	OK	67.6836	9.84135	-2.78188	6.30404	2.89992e-10	2.04637e-09	yes
0.g1605	0.g1605	-	0:20346061-20440157	Ovary	Carcass	OK	0.241978	0.464879	0.941982	-0.771146	0.44062	0.522396	no
0.g161	0.g161	-	0:1667565-1683353	Ovary	Carcass	OK	5.98527	6.62922	0.147422	-0.249985	0.802599	0.849582	no
0.g1610	0.g1610	-	0:20459215-20461318	Ovary	Carcass	NOTEST	0.0168196	0.042883	1.35026	-0.730187	0.465276	1	no
0.g1612	0.g1612	-	0:20467005-20480857	Ovary	Carcass	NOTEST	0	0.258265	1.79769e+308	1.79769e+308	0.00674552	1	no
0.g1616	0.g1616	-	0:20551110-20575514	Ovary	Carcass	OK	29.5676	7.02325	-2.07381	5.10317	3.34009e-07	1.47427e-06	yes
0.g162	0.g162	-	0:1683462-1687233	Ovary	Carcass	OK	0.235107	0.175716	-0.42007	0.58241	0.560291	0.637075	no
0.g1622	0.g1622	-	0:20587144-20589818	Ovary	Carcass	NOTEST	0.0056179	0.166683	4.89093	-1.71489	0.0863648	1	no
0.g1625	0.g1625	-	0:20592587-20635551	Ovary	Carcass	NOTEST	0	0.248228	1.79769e+308	1.79769e+308	0.338691	1	no
0.g1633	0.g1633	-	0:20673734-20702169	Ovary	Carcass	OK	18.5063	22.993	0.313178	-0.317494	0.750869	0.807209	no
0.g1638	0.g1638	-	0:20732264-20742809	Ovary	Carcass	OK	1.17395	0.249315	-2.23533	1.62136	0.10494	0.151126	no
0.g1643	0.g1643	-	0:20756335-20775409	Ovary	Carcass	NOTEST	0.122421	0.0703083	-0.800083	0.00432509	0.996549	1	no
0.g1645	0.g1645	-	0:20756335-20775409	Ovary	Carcass	OK	3.31791	0.812719	-2.02945	0.331797	0.740043	0.797414	no
0.g1651	0.g1651	-	0:20790639-20860353	Ovary	Carcass	NOTEST	0.148885	0.134529	-0.146282	0.0152539	0.98783	1	no
0.g1652	0.g1652	-	0:20860399-20926399	Ovary	Carcass	OK	9.18562	3.29187	-1.48047	1.27086	0.20378	0.27049	no
0.g1661	0.g1661	-	0:20942562-21048556	Ovary	Carcass	OK	0.00335721	0.724826	7.75423	-0.378193	0.705287	0.767126	no
0.g1664	0.g1664	-	0:21126882-21183326	Ovary	Carcass	NOTEST	0.0267281	0.0666841	1.31898	-1.70911	0.0874314	1	no
0.g1665	0.g1665	-	0:21189292-21221205	Ovary	Carcass	NOTEST	0.10485	0.0781888	-0.423297	0.332053	0.739849	1	no
0.g1667	0.g1667	-	0:21265342-21267532	Ovary	Carcass	OK	0.471221	0.103362	-2.1887	2.24136	0.025003	0.0422559	yes
0.g1670	0.g1670	-	0:21285553-21296162	Ovary	Carcass	NOTEST	0.00315486	0.0648251	4.36091	-2.20295	0.027598	1	no
0.g1671	0.g1671	-	0:21299523-21302322	Ovary	Carcass	OK	1.42016	0.852531	-0.736234	0.234397	0.814677	0.85983	no
0.g1675	0.g1675	-	0:21308638-21312192	Ovary	Carcass	OK	0.91307	0.795525	-0.198817	0.314993	0.752767	0.808861	no
0.g1677	0.g1677	-	0:21333129-21454551	Ovary	Carcass	OK	0.61665	3.04586	2.30433	-4.24055	2.22969e-05	7.15146e-05	yes
0.g1679	0.g1679	-	0:21484568-21502552	Ovary	Carcass	OK	1.20867	0.246312	-2.29486	1.72978	0.0836696	0.123671	no
0.g1682	0.g1682	-	0:21539638-21557928	Ovary	Carcass	OK	0.596868	0.162296	-1.87879	1.38029	0.167496	0.227308	no
0.g1683	0.g1683	-	0:21539638-21557928	Ovary	Carcass	NOTEST	0.0140166	0.0430978	1.62047	-0.192635	0.847245	1	no
0.g1693	0.g1693	-	0:21703516-21717100	Ovary	Carcass	NOTEST	0.0327831	0.236521	2.85094	-0.535331	0.592421	1	no
0.g1694	0.g1694	-	0:21717146-21725560	Ovary	Carcass	OK	1.34907	0.378678	-1.83292	1.86674	0.0619376	0.0947304	no
0.g1696	0.g1696	-	0:21734986-21747110	Ovary	Carcass	OK	2.69866	0.708625	-1.92915	1.32661	0.184637	0.247692	no
0.g1700	0.g1700	-	0:21773816-21779306	Ovary	Carcass	OK	6.88643	1.09508	-2.65272	2.68415	0.00727147	0.0138601	yes
0.g1701	0.g1701	-	0:21773816-21779306	Ovary	Carcass	OK	1.52251	0.927886	-0.714435	0.593497	0.552849	0.630161	no
0.g1702	0.g1702	-	0:21779352-21800066	Ovary	Carcass	NOTEST	0.048555	0.020738	-1.22734	0.397728	0.69083	1	no
0.g1703	0.g1703	-	0:21802886-21848337	Ovary	Carcass	OK	27.4297	5.15568	-2.4115	3.01021	0.00261068	0.00551334	yes
0.g1720	0.g1720	-	0:21963892-21966053	Ovary	Carcass	OK	4.9693	10.4139	1.0674	-1.75041	0.0800474	0.118904	no
0.g1721	0.g1721	-	0:21963892-21966053	Ovary	Carcass	OK	3.57015	2.22564	-0.681764	0.502099	0.615598	0.689214	no
0.g1728	0.g1728	-	0:22063063-22089317	Ovary	Carcass	OK	14.0565	4.49717	-1.64415	2.32166	0.020251	0.034956	yes
0.g1729	0.g1729	-	0:22089363-22168357	Ovary	Carcass	OK	1.28143	1.08426	-0.241043	0.181449	0.856015	0.892122	no
0.g1731	0.g1731	-	0:22246097-22272321	Ovary	Carcass	NOTEST	0.137171	0.0918176	-0.579136	0.141934	0.887132	1	no
0.g1733	0.g1733	-	0:22278357-22361587	Ovary	Carcass	OK	0.0784379	12.0771	7.2665	-8.36882	0	0	yes
0.g1735	0.g1735	-	0:22514696-22540151	Ovary	Carcass	OK	0.0379018	0.469761	3.63159	-4.12413	3.72137e-05	0.000114816	yes
0.g1743	0.g1743	-	0:22681571-22897159	Ovary	Carcass	OK	12.7271	11.9114	-0.0955586	0.233573	0.815316	0.860404	no
0.g1744	0.g1744	-	0:22681571-22897159	Ovary	Carcass	OK	0.0261339	0.41997	4.0063	-0.349166	0.726965	0.786223	no
0.g1750	0.g1750	-	0:22949461-22954404	Ovary	Carcass	NOTEST	0.0130811	0.150312	3.52241	-2.34195	0.0191834	1	no
0.g1751	0.g1751	-	0:22955994-22979389	Ovary	Carcass	NOTEST	0.00187861	0.155855	6.3744	-3.57999	0.000343605	1	no
0.g1752	0.g1752	-	0:23011244-23099204	Ovary	Carcass	OK	0.0031473	0.286418	6.50786	-2.46613	0.0136581	0.0244803	yes
0.g1754	0.g1754	-	0:23011244-23099204	Ovary	Carcass	NOTEST	0	0.148331	1.79769e+308	1.79769e+308	0.017156	1	no
0.g1755	0.g1755	-	0:23099205-23141969	Ovary	Carcass	NOTEST	0.0350541	0.102657	1.55017	-1.41017	0.158488	1	no
0.g1758	0.g1758	-	0:23154756-23271289	Ovary	Carcass	OK	3.84709	3.24138	-0.247159	0.15927	0.873456	0.905983	no
0.g1759	0.g1759	-	0:23154756-23271289	Ovary	Carcass	OK	2.71754	2.13566	-0.347623	0.33764	0.735634	0.793589	no
0.g1761	0.g1761	-	0:23154756-23271289	Ovary	Carcass	OK	1.7031	3.34549	0.974056	-0.546398	0.584793	0.659749	no
0.g1765	0.g1765	-	0:23329239-23456808	Ovary	Carcass	OK	2.77238	2.31367	-0.260937	0.161033	0.872068	0.905014	no
0.g1766	0.g1766	-	0:23545962-23558228	Ovary	Carcass	OK	3.78053	0.794798	-2.24993	1.23164	0.218084	0.286593	no
0.g1767	0.g1767	-	0:23622493-23633488	Ovary	Carcass	OK	3.74643	0.341516	-3.45549	5.96447	2.45435e-09	1.50775e-08	yes
0.g1769	0.g1769	-	0:23729264-23921673	Ovary	Carcass	OK	0.183494	0.350679	0.934415	-0.75643	0.449391	0.53076	no
0.g1771	0.g1771	-	0:23729264-23921673	Ovary	Carcass	OK	1.53218	5.10974	1.73766	-0.873023	0.382651	0.463658	no
0.g1772	0.g1772	-	0:23729264-23921673	Ovary	Carcass	OK	1.83377	7.93577	2.11356	-1.49651	0.134521	0.188136	no
0.g1773	0.g1773	-	0:23925873-23929198	Ovary	Carcass	NOTEST	0.00919834	0.0255714	1.47509	-0.789166	0.430015	1	no
0.g1774	0.g1774	-	0:23929233-24119983	Ovary	Carcass	HIDATA	0	0	0	0	1	1	no
0.g1776	0.g1776	-	0:24120029-24128993	Ovary	Carcass	OK	0.108426	0.358863	1.72672	-2.39564	0.0165915	0.0292471	yes
0.g1777	0.g1777	-	0:24129228-24165673	Ovary	Carcass	NOTEST	0.0603942	0.164567	1.44619	-2.33057	0.0197762	1	no
0.g1778	0.g1778	-	0:24165719-24181613	Ovary	Carcass	OK	0.0981839	0.511848	2.38216	-3.77986	0.000156919	0.000428044	yes
0.g1779	0.g1779	-	0:24181659-24196743	Ovary	Carcass	NOTEST	0.0230777	0.0478225	1.05119	-1.21806	0.2232	1	no
0.g182	0.g182	-	0:1785065-1787793	Ovary	Carcass	OK	0.113795	42.9763	8.56096	-7.95671	1.77636e-15	2.46628e-14	yes
0.g19	0.g19	-	0:191102-194932	Ovary	Carcass	OK	36.1469	12.7644	-1.50175	3.80602	0.000141219	0.000388169	yes
0.g196	0.g196	-	0:1904941-1918587	Ovary	Carcass	OK	12.1357	10.8721	-0.158637	0.421103	0.67368	0.739564	no
0.g201	0.g201	-	0:1975657-1977948	Ovary	Carcass	NOTEST	0.0186066	0	-1.79769e+308	-1.79769e+308	0.128149	1	no
0.g202	0.g202	-	0:1979338-1988099	Ovary	Carcass	NOTEST	0.0120087	0.0328584	1.45219	-1.11799	0.26357	1	no
0.g204	0.g204	-	0:1996327-2033608	Ovary	Carcass	OK	1.01044	95.5307	6.5629	-15.9243	0	0	yes
0.g206	0.g206	-	0:2068689-2075168	Ovary	Carcass	OK	0.0424953	0.900458	4.40528	-3.21103	0.00132258	0.00299551	yes
0.g207	0.g207	-	0:2075215-2103388	Ovary	Carcass	OK	1.53103	96.1774	5.97312	-12.2285	0	0	yes
0.g208	0.g208	-	0:2106061-2112488	Ovary	Carcass	OK	1.36223	0.974981	-0.482528	0.781082	0.434754	0.516397	no
0.g209	0.g209	-	0:2112967-2114978	Ovary	Carcass	OK	0.31729	0.140229	-1.17802	1.10752	0.268068	0.342873	no
0.g21	0.g21	-	0:197055-199945	Ovary	Carcass	OK	0.0743502	0.848143	3.5119	-4.29271	1.76506e-05	5.79671e-05	yes
0.g212	0.g212	-	0:2124164-2134308	Ovary	Carcass	OK	0.254347	0.0328798	-2.95153	2.00359	0.0451135	0.0717544	no
0.g214	0.g214	-	0:2141573-2176242	Ovary	Carcass	OK	0.46987	1.34232	1.51439	-1.60248	0.109049	0.156264	no
0.g218	0.g218	-	0:2199232-2201307	Ovary	Carcass	NOTEST	0.00548719	0.00623398	0.184085	-0.0559739	0.955363	1	no
0.g219	0.g219	-	0:2201372-2203387	Ovary	Carcass	NOTEST	0	0	0	0	1	1	no
0.g22	0.g22	-	0:200000-201115	Ovary	Carcass	OK	0.0571201	0.286335	2.32563	-1.83111	0.0670838	0.101703	no
0.g221	0.g221	-	0:2208350-2209678	Ovary	Carcass	OK	42.1631	179.484	2.0898	-2.94666	0.00321226	0.0066323	yes
0.g222	0.g222	-	0:2210094-2212822	Ovary	Carcass	OK	38.5363	15.1446	-1.34742	2.87151	0.00408518	0.0082134	yes
0.g224	0.g224	-	0:2216337-2220352	Ovary	Carcass	OK	6.71582	0.771886	-3.1211	3.36889	0.000754712	0.00180267	yes
0.g225	0.g225	-	0:2216337-2220352	Ovary	Carcass	OK	0.832494	0.225822	-1.88225	0.230922	0.817376	0.862171	no
0.g23	0.g23	-	0:209517-212305	Ovary	Carcass	OK	0.264853	21.4776	6.3415	-4.96768	6.77578e-07	2.85986e-06	yes
0.g232	0.g232	-	0:2245029-2256587	Ovary	Carcass	OK	300.21	226.34	-0.407479	0.93849	0.347993	0.427613	no
0.g234	0.g234	-	0:2260952-2308324	Ovary	Carcass	OK	1.81594	4.86029	1.42033	-1.49695	0.134406	0.188004	no
0.g235	0.g235	-	0:2260952-2308324	Ovary	Carcass	OK	1.60812	5.35175	1.73463	-1.1269	0.259783	0.333333	no
0.g237	0.g237	-	0:2312112-2312627	Ovary	Carcass	NOTEST	0.0534731	0.187973	1.81364	-0.805347	0.42062	1	no
0.g24	0.g24	-	0:209517-212305	Ovary	Carcass	OK	0.181829	2.43319	3.7422	-3.49182	0.000479736	0.00118403	yes
0.g240	0.g240	-	0:2325997-2336207	Ovary	Carcass	OK	0.0470567	0.352848	2.90658	-3.78438	0.000154092	0.000420843	yes
0.g245	0.g245	-	0:2343578-2388737	Ovary	Carcass	OK	3.16485	5.21253	0.719846	-1.6684	0.0952372	0.138598	no
0.g25	0.g25	-	0:212845-225375	Ovary	Carcass	OK	199.875	28.8104	-2.79443	6.43125	1.26559e-10	9.36561e-10	yes
0.g257	0.g257	-	0:2454130-2479275	Ovary	Carcass	OK	47.9279	10.1133	-2.24462	3.47107	0.000518385	0.0012726	yes
0.g258	0.g258	-	0:2454130-2479275	Ovary	Carcass	OK	102.176	17.7818	-2.52258	3.27525	0.00105568	0.00244913	yes
0.g261	0.g261	-	0:2484849-2514008	Ovary	Carcass	OK	1.46289	1.50768	0.0435068	-0.0108711	0.991326	0.994393	no
0.g263	0.g263	-	0:2484849-2514008	Ovary	Carcass	OK	16.7478	8.46163	-0.984963	1.2154	0.224212	0.293015	no
0.g266	0.g266	-	0:2516773-2528337	Ovary	Carcass	OK	179.591	32.764	-2.45453	3.3657	0.000763484	0.00181974	yes
0.g269	0.g269	-	0:2541323-2561597	Ovary	Carcass	OK	4.29892	1.20041	-1.84044	0.658047	0.510508	0.589513	no
0.g278	0.g278	-	0:2724583-2773636	Ovary	Carcass	OK	0.0124439	4.69474	8.55946	-9.9151	0	0	yes
0.g279	0.g279	-	0:2773683-2777948	Ovary	Carcass	OK	0	4.95201	1.79769e+308	1.79769e+308	7.61131e-05	0.000221186	yes
0.g280	0.g280	-	0:2777949-2785963	Ovary	Carcass	OK	0.00425862	7.79603	10.8381	-6.10661	1.01771e-09	6.61438e-09	yes
0.g283	0.g283	-	0:2785980-2824998	Ovary	Carcass	OK	8.95947	85.8978	3.26114	-5.61363	1.98123e-08	1.06661e-07	yes
0.g284	0.g284	-	0:2785980-2824998	Ovary	Carcass	OK	0.245223	18.06	6.20256	-2.29122	0.0219505	0.0376289	yes
0.g287	0.g287	-	0:2832403-2844454	Ovary	Carcass	OK	0.275287	7.22944	4.71488	-4.27787	1.88691e-05	6.16753e-05	yes
0.g289	0.g289	-	0:2851524-2869054	Ovary	Carcass	OK	0.483144	13.0083	4.75083	-0.31612	0.751911	0.808135	no
0.g290	0.g290	-	0:2851524-2869054	Ovary	Carcass	OK	40.0648	612.075	3.9333	-7.23349	4.70735e-13	4.88095e-12	yes
0.g313	0.g313	-	0:3009098-3015186	Ovary	Carcass	NOTEST	0.00639629	0.00853866	0.416774	-0.24811	0.804049	1	no
0.g314	0.g314	-	0:3017138-3021467	Ovary	Carcass	NOTEST	0	0.131509	1.79769e+308	1.79769e+308	0.0216458	1	no
0.g315	0.g315	-	0:3021638-3026250	Ovary	Carcass	OK	0.0110867	0.271399	4.61351	-3.40935	0.000651177	0.00156916	yes
0.g320	0.g320	-	0:3114476-3115395	Ovary	Carcass	NOTEST	0	0.0123758	1.79769e+308	1.79769e+308	0.276616	1	no
0.g321	0.g321	-	0:3116000-3116976	Ovary	Carcass	NOTEST	0	0.0997687	1.79769e+308	1.79769e+308	0.0710293	1	no
0.g326	0.g326	-	0:3123202-3163976	Ovary	Carcass	OK	1.23389	40.2406	5.02737	-6.80935	9.80416e-12	8.44702e-11	yes
0.g328	0.g328	-	0:3171916-3184516	Ovary	Carcass	OK	0.122714	15.6682	6.9964	-2.32292	0.0201836	0.0348665	yes
0.g329	0.g329	-	0:3171916-3184516	Ovary	Carcass	OK	2.84686	191.963	6.07531	-12.0003	0	0	yes
0.g33	0.g33	-	0:254065-255682	Ovary	Carcass	NOTEST	0.0257359	0.0443955	0.786634	-0.502324	0.615439	1	no
0.g336	0.g336	-	0:3214086-3274221	Ovary	Carcass	OK	1.1545	12.2417	3.40647	-5.40916	6.33209e-08	3.13597e-07	yes
0.g346	0.g346	-	0:3320861-3342010	Ovary	Carcass	OK	0.156884	23.953	7.25437	-4.63691	3.5366e-06	1.31182e-05	yes
0.g35	0.g35	-	0:269775-271056	Ovary	Carcass	OK	0.0179117	0.510585	4.83318	-2.93909	0.00329182	0.00678409	yes
0.g357	0.g357	-	0:3413614-3432038	Ovary	Carcass	OK	0.177333	0.653608	1.88196	-3.29185	0.000995295	0.00231925	yes
0.g362	0.g362	-	0:3489558-3493534	Ovary	Carcass	OK	18.3927	2.89125	-2.66937	2.00462	0.0450033	0.0716172	no
0.g363	0.g363	-	0:3489558-3493534	Ovary	Carcass	OK	228.202	9.47666	-4.58979	8.28583	2.22045e-16	3.34709e-15	yes
0.g372	0.g372	-	0:3549114-3553167	Ovary	Carcass	OK	0.132151	0.743272	2.4917	-3.30943	0.000934848	0.00218863	yes
0.g375	0.g375	-	0:3561105-3565174	Ovary	Carcass	OK	2.6505	2.85061	0.105007	-0.111625	0.91112	0.936171	no
0.g378	0.g378	-	0:3572262-3623493	Ovary	Carcass	OK	14.795	8.49198	-0.800934	1.03454	0.300883	0.378914	no
0.g381	0.g381	-	0:3668833-3672447	Ovary	Carcass	NOTEST	0	0.0212148	1.79769e+308	1.79769e+308	0.144789	1	no
0.g392	0.g392	-	0:3708875-3716819	Ovary	Carcass	OK	0.469188	0.310524	-0.595464	0.210792	0.833049	0.874692	no
0.g393	0.g393	-	0:3708875-3716819	Ovary	Carcass	OK	10.6077	6.01139	-0.819344	1.39418	0.163263	0.22268	no
0.g395	0.g395	-	0:3724169-3730622	Ovary	Carcass	OK	78.0378	9.34433	-3.06201	7.58508	3.33067e-14	3.99903e-13	yes
0.g396	0.g396	-	0:3730669-3733403	Ovary	Carcass	OK	0.189592	5.63363	4.8931	-5.53555	3.10255e-08	1.62066e-07	yes
0.g397	0.g397	-	0:3730669-3733403	Ovary	Carcass	OK	0	11.1525	1.79769e+308	1.79769e+308	0.00176847	0.00389523	yes
0.g402	0.g402	-	0:3743168-3744409	Ovary	Carcass	OK	222.462	241.202	0.116683	-0.304008	0.761122	0.815494	no
0.g404	0.g404	-	0:3756555-3763879	Ovary	Carcass	OK	21.1776	10.0531	-1.0749	1.96307	0.0496385	0.0780382	no
0.g405	0.g405	-	0:3756555-3763879	Ovary	Carcass	OK	8.63719	4.2146	-1.03516	1.39045	0.164392	0.223806	no
0.g406	0.g406	-	0:3763979-3765346	Ovary	Carcass	OK	21.4582	5.2552	-2.02971	4.42072	9.83739e-06	3.3689e-05	yes
0.g414	0.g414	-	0:3815409-3844709	Ovary	Carcass	NOTEST	0	0.0152331	1.79769e+308	1.79769e+308	0.316402	1	no
0.g422	0.g422	-	0:3869105-3875734	Ovary	Carcass	OK	19.4704	9.73652	-0.999807	0.996024	0.319238	0.398171	no
0.g433	0.g433	-	0:4009664-4061870	Ovary	Carcass	OK	1.73529	2.64732	0.609361	-0.607721	0.543373	0.621138	no
0.g435	0.g435	-	0:4065055-4260791	Ovary	Carcass	OK	3.37989	4.24363	0.328321	-0.650471	0.515388	0.593772	no
0.g436	0.g436	-	0:4265053-4343958	Ovary	Carcass	OK	13.1144	12.3516	-0.0864551	0.156351	0.875757	0.908053	no
0.g437	0.g437	-	0:4265053-4343958	Ovary	Carcass	OK	0.329449	8.56332	4.70004	-2.10045	0.0356896	0.0581669	no
0.g438	0.g438	-	0:4265053-4343958	Ovary	Carcass	OK	11.4747	10.3051	-0.155111	0.214854	0.829881	0.871978	no
0.g440	0.g440	-	0:4363895-4366207	Ovary	Carcass	OK	9.45438	1.67258	-2.49891	4.60211	4.18233e-06	1.53107e-05	yes
0.g441	0.g441	-	0:4367426-4368118	Ovary	Carcass	NOTEST	0.0270305	0	-1.79769e+308	-1.79769e+308	0.203303	1	no
0.g443	0.g443	-	0:4371088-4375010	Ovary	Carcass	OK	2.71429	4.85356	0.838471	-0.350687	0.725823	0.785178	no
0.g444	0.g444	-	0:4371088-4375010	Ovary	Carcass	OK	0.0742369	0.472438	2.66992	-0.138722	0.88967	0.918551	no
0.g445	0.g445	-	0:4371088-4375010	Ovary	Carcass	OK	133.255	227.44	0.771294	-1.52915	0.126227	0.177506	no
0.g457	0.g457	-	0:4503971-4511546	Ovary	Carcass	OK	0	0.407185	1.79769e+308	1.79769e+308	0.00157158	0.00349939	yes
0.g463	0.g463	-	0:4592787-4605288	Ovary	Carcass	NOTEST	0.00319952	0.0372889	3.54282	-1.72033	0.0853724	1	no
0.g478	0.g478	-	0:4685558-4706017	Ovary	Carcass	OK	94.6431	107.259	0.180532	-0.33723	0.735943	0.793828	no
0.g482	0.g482	-	0:4712697-4718011	Ovary	Carcass	NOTEST	0.0178378	0.264449	3.88998	-2.89682	0.00376969	1	no
0.g484	0.g484	-	0:4724937-4739077	Ovary	Carcass	NOTEST	0.00583527	0.00392384	-0.572533	0.195809	0.84476	1	no
0.g486	0.g486	-	0:4745521-4746996	Ovary	Carcass	OK	0.0650964	0.544537	3.06438	-2.66845	0.00762011	0.0144461	yes
0.g491	0.g491	-	0:4765971-4797180	Ovary	Carcass	OK	2.99	4.53872	0.602139	-0.653651	0.513337	0.591865	no
0.g503	0.g503	-	0:4863038-4868526	Ovary	Carcass	OK	50.8689	8.36048	-2.60513	2.45273	0.0141777	0.0253407	yes
0.g506	0.g506	-	0:4870641-4872969	Ovary	Carcass	OK	0.707108	3.50948	2.31125	-2.26269	0.0236547	0.0402003	yes
0.g512	0.g512	-	0:4903556-4941461	Ovary	Carcass	OK	2.01644	2.09596	0.0558003	-0.0207429	0.983451	0.988401	no
0.g521	0.g521	-	0:5013552-5017208	Ovary	Carcass	OK	0.018298	0.557092	4.92815	-2.45789	0.0139755	0.0250093	yes
0.g523	0.g523	-	0:5020521-5040886	Ovary	Carcass	NOTEST	0	0.00205312	1.79769e+308	1.79769e+308	0.387525	1	no
0.g524	0.g524	-	0:5040986-5056781	Ovary	Carcass	NOTEST	0.00244989	0.00621217	1.34238	-0.575027	0.565273	1	no
0.g526	0.g526	-	0:5063132-5082146	Ovary	Carcass	NOTEST	0	0	0	0	1	1	no
0.g528	0.g528	-	0:5108136-5111854	Ovary	Carcass	OK	0.754694	1.15622	0.615454	-1.00972	0.312629	0.391342	no
0.g53	0.g53	-	0:524382-557588	Ovary	Carcass	OK	25.1051	52.5598	1.06598	-2.87974	0.00397998	0.00802707	yes
0.g536	0.g536	-	0:5201623-5270200	Ovary	Carcass	OK	0.0225737	0.34661	3.9406	-0.235967	0.813459	0.85905	no
0.g539	0.g539	-	0:5280390-5380623	Ovary	Carcass	OK	0.301475	0.288719	-0.0623723	0.0413711	0.967	0.97714	no
0.g54	0.g54	-	0:559641-581752	Ovary	Carcass	OK	3.36202	1.13463	-1.5671	1.38275	0.166743	0.226456	no
0.g540	0.g540	-	0:5280390-5380623	Ovary	Carcass	OK	4.17029	0.90761	-2.2	3.22499	0.00125978	0.00286776	yes
0.g544	0.g544	-	0:5436919-5483863	Ovary	Carcass	NOTEST	0.00134902	0.00388874	1.52739	-0.557581	0.577131	1	no
0.g546	0.g546	-	0:5518113-5678578	Ovary	Carcass	OK	0.00268585	0.966788	8.49168	-3.94673	7.92259e-05	0.000229071	yes
0.g547	0.g547	-	0:5518113-5678578	Ovary	Carcass	NOTEST	0	0.0195135	1.79769e+308	1.79769e+308	0.451672	1	no
0.g548	0.g548	-	0:5683618-5684653	Ovary	Carcass	NOTEST	0	0.032941	1.79769e+308	1.79769e+308	0.158507	1	no
0.g549	0.g549	-	0:5688180-5696496	Ovary	Carcass	OK	1.08207	0.698377	-0.631716	0.349509	0.726707	0.786039	no
0.g55	0.g55	-	0:581753-639546	Ovary	Carcass	OK	0.281467	0.970873	1.78632	-1.5769	0.114819	0.163359	no
0.g552	0.g552	-	0:5704538-5713352	Ovary	Carcass	OK	2.63266	1.86521	-0.497181	0.624106	0.532558	0.611276	no
0.g553	0.g553	-	0:5716888-5877662	Ovary	Carcass	OK	2.21747	2.34164	0.0785991	-0.113184	0.909884	0.935314	no
0.g556	0.g556	-	0:5956249-6002014	Ovary	Carcass	OK	0.00228072	0.772928	8.4047	-3.6939	0.000220839	0.000584795	yes
0.g561	0.g561	-	0:6116338-6123902	Ovary	Carcass	OK	7.30418	8.42522	0.205993	-0.408307	0.683048	0.748657	no
0.g562	0.g562	-	0:6123948-6141262	Ovary	Carcass	OK	4.1246	182.556	5.46794	-9.85141	0	0	yes
0.g564	0.g564	-	0:6141362-6162352	Ovary	Carcass	OK	1.61617	0.365451	-2.14483	0.561353	0.574557	0.650492	no
0.g568	0.g568	-	0:6207732-6317892	Ovary	Carcass	OK	0.0060867	10.3622	10.7334	-0.0158304	0.98737	0.991349	no
0.g570	0.g570	-	0:6207732-6317892	Ovary	Carcass	OK	143.921	122.063	-0.237659	0.517681	0.604681	0.678773	no
0.g573	0.g573	-	0:6328502-6338832	Ovary	Carcass	OK	192.716	70.6101	-1.44853	2.48851	0.0128281	0.0231452	yes
0.g575	0.g575	-	0:6338833-6353262	Ovary	Carcass	OK	0.791526	0.264421	-1.5818	0.716424	0.473729	0.554322	no
0.g58	0.g58	-	0:645958-729502	Ovary	Carcass	OK	5.94464	2.129	-1.48142	0.944539	0.344894	0.424721	no
0.g582	0.g582	-	0:6376429-6436252	Ovary	Carcass	OK	1.90224	5.1502	1.43693	-2.69424	0.00705488	0.0134915	yes
0.g584	0.g584	-	0:6467934-6471251	Ovary	Carcass	OK	2.62378	0.31619	-3.05278	1.88372	0.0596025	0.0915054	no
0.g586	0.g586	-	0:6474682-6492176	Ovary	Carcass	OK	0.017306	2.18257	6.97861	-4.45304	8.46635e-06	2.93411e-05	yes
0.g588	0.g588	-	0:6502272-6538856	Ovary	Carcass	OK	3.97427	0.196014	-4.34166	2.53647	0.0111977	0.0205174	yes
0.g591	0.g591	-	0:6541572-6612260	Ovary	Carcass	OK	0.00437796	2.31383	9.04581	-0.14532	0.884459	0.914433	no
0.g593	0.g593	-	0:6612306-6628637	Ovary	Carcass	OK	0	10.091	1.79769e+308	1.79769e+308	0.426239	0.508234	no
0.g596	0.g596	-	0:6633566-6634432	Ovary	Carcass	NOTEST	0.137084	0.193149	0.494656	-0.438945	0.660702	1	no
0.g597	0.g597	-	0:6634776-6636361	Ovary	Carcass	OK	0.0338341	0.458214	3.75947	-2.91747	0.00352888	0.00720639	yes
0.g599	0.g599	-	0:6641268-6646780	Ovary	Carcass	OK	0.749004	11.0235	3.87947	-5.76686	8.07614e-09	4.59321e-08	yes
0.g609	0.g609	-	0:6701222-6705358	Ovary	Carcass	NOTEST	0	0.0306552	1.79769e+308	1.79769e+308	0.144789	1	no
0.g610	0.g610	-	0:6707077-6711018	Ovary	Carcass	OK	0	9.08567	1.79769e+308	1.79769e+308	0.00522601	0.010261	yes
0.g611	0.g611	-	0:6711064-6713188	Ovary	Carcass	NOTEST	0	0.0153244	1.79769e+308	1.79769e+308	0.212339	1	no
0.g612	0.g612	-	0:6713234-6716218	Ovary	Carcass	NOTEST	0	0	0	0	1	1	no
0.g615	0.g615	-	0:6718218-6726712	Ovary	Carcass	NOTEST	0	0	0	0	1	1	no
0.g616	0.g616	-	0:6728181-6734598	Ovary	Carcass	NOTEST	0	0.202681	1.79769e+308	1.79769e+308	0.013308	1	no
0.g630	0.g630	-	0:6786078-6800612	Ovary	Carcass	LOWDATA	0	0	-0.710281	0	1	1	no
0.g631	0.g631	-	0:6800658-6813702	Ovary	Carcass	OK	2.58314	7.69041	1.57394	-3.02245	0.00250734	0.00532015	yes
0.g636	0.g636	-	0:6836652-6856556	Ovary	Carcass	OK	0.00248136	14.3216	12.4948	-6.61785	3.64473e-11	2.92655e-10	yes
0.g637	0.g637	-	0:6856602-6883096	Ovary	Carcass	OK	0	9.73745	1.79769e+308	1.79769e+308	1.54158e-05	5.12851e-05	yes
0.g638	0.g638	-	0:6883142-6909057	Ovary	Carcass	NOTEST	0.01687	0.0487466	1.53084	-1.2962	0.194907	1	no
0.g644	0.g644	-	0:7096883-7113019	Ovary	Carcass	OK	5.0482	4.64684	-0.119519	0.25707	0.797125	0.845736	no
0.g645	0.g645	-	0:7113154-7157510	Ovary	Carcass	OK	7.4521	4.15189	-0.843879	0.693989	0.487689	0.567989	no
0.g647	0.g647	-	0:7157511-7171220	Ovary	Carcass	OK	15.4988	0.450268	-5.10523	6.31112	2.77016e-10	1.95864e-09	yes
0.g648	0.g648	-	0:7171271-7173774	Ovary	Carcass	OK	26.6284	5.57601	-2.25566	4.99974	5.74062e-07	2.44713e-06	yes
0.g651	0.g651	-	0:7209442-7253700	Ovary	Carcass	OK	0.0449487	0.290777	2.69356	-3.60183	0.000315987	0.000809276	yes
0.g654	0.g654	-	0:7307288-7484180	Ovary	Carcass	OK	20.7671	9.59716	-1.11362	1.02764	0.304119	0.382237	no
0.g655	0.g655	-	0:7307288-7484180	Ovary	Carcass	OK	7.48523	2.76765	-1.43538	1.65654	0.0976119	0.141595	no
0.g662	0.g662	-	0:7525609-7639583	Ovary	Carcass	OK	4.72778	1.22796	-1.9449	0.42004	0.674457	0.740235	no
0.g663	0.g663	-	0:7639584-7668298	Ovary	Carcass	OK	0.0113091	0.925537	6.35473	-3.18667	0.0014392	0.00323839	yes
0.g664	0.g664	-	0:7639584-7668298	Ovary	Carcass	OK	0.115308	12.5864	6.77023	-7.29867	2.90656e-13	3.08509e-12	yes
0.g665	0.g665	-	0:7639584-7668298	Ovary	Carcass	NOTEST	0.00877029	0.128627	3.87443	-0.621261	0.534428	1	no
0.g670	0.g670	-	0:7693708-7723442	Ovary	Carcass	OK	0.0839145	7.21954	6.42684	-0.267657	0.788964	0.838911	no
0.g671	0.g671	-	0:7693708-7723442	Ovary	Carcass	OK	0.319998	85.2411	8.05734	-3.85923	0.000113744	0.000318405	yes
0.g675	0.g675	-	0:7733275-7844258	Ovary	Carcass	NOTEST	0.03411	0.0339062	-0.00864465	0.000143767	0.999885	1	no
0.g677	0.g677	-	0:7733275-7844258	Ovary	Carcass	OK	1.40623	0.375506	-1.90492	0.443205	0.657618	0.725929	no
0.g681	0.g681	-	0:7909774-7931168	Ovary	Carcass	OK	3.34848	0.716024	-2.22543	1.55129	0.120833	0.17083	no
0.g69	0.g69	-	0:851142-872986	Ovary	Carcass	OK	27.9356	9.70561	-1.52522	0.981101	0.326543	0.405589	no
0.g691	0.g691	-	0:7976078-7997398	Ovary	Carcass	OK	2.28821	1.72398	-0.408482	0.310737	0.756001	0.811737	no
0.g694	0.g694	-	0:7997399-8060272	Ovary	Carcass	OK	0.182026	1.14487	2.65296	-0.166044	0.868122	0.90191	no
0.g695	0.g695	-	0:7997399-8060272	Ovary	Carcass	OK	0.00697619	0.688998	6.62592	-0.494579	0.620898	0.693935	no
0.g696	0.g696	-	0:8060318-8065321	Ovary	Carcass	NOTEST	0	0	0	0	1	1	no
0.g697	0.g697	-	0:8060318-8065321	Ovary	Carcass	NOTEST	0	0	0	0	1	1	no
0.g698	0.g698	-	0:8065368-8067288	Ovary	Carcass	NOTEST	0	0	0	0	1	1	no
0.g706	0.g706	-	0:8139753-8157277	Ovary	Carcass	NOTEST	0.0471666	0.164159	1.79926	-2.20054	0.0277685	1	no
0.g71	0.g71	-	0:851142-872986	Ovary	Carcass	OK	53.5505	12.3981	-2.11078	2.45733	0.0139974	0.0250385	yes
0.g714	0.g714	-	0:8255157-8309541	Ovary	Carcass	OK	0.460775	18.7342	5.34546	-8.04148	8.88178e-16	1.28278e-14	yes
0.g715	0.g715	-	0:8324577-8335391	Ovary	Carcass	OK	0.0532521	8.58456	7.33276	-6.08171	1.18908e-09	7.66156e-09	yes
0.g716	0.g716	-	0:8350321-8353655	Ovary	Carcass	OK	0.616198	6.09563	3.30631	-4.4758	7.6127e-06	2.66464e-05	yes
0.g721	0.g721	-	0:8446313-8484562	Ovary	Carcass	OK	3.62658	0.597307	-2.60206	4.17275	3.00941e-05	9.44747e-05	yes
0.g73	0.g73	-	0:942762-972392	Ovary	Carcass	OK	7.7875	5.80117	-0.424818	0.442309	0.658266	0.726555	no
0.g731	0.g731	-	0:8675199-8690053	Ovary	Carcass	OK	1.4066	78.0074	5.79332	-3.29001	0.00100182	0.00233386	yes
0.g732	0.g732	-	0:8675199-8690053	Ovary	Carcass	OK	21.0744	180.2	3.09603	-6.20256	5.55515e-10	3.73774e-09	yes
0.g735	0.g735	-	0:8694389-8712364	Ovary	Carcass	OK	15.3365	1.72975	-3.14833	0.110735	0.911827	0.936682	no
0.g74	0.g74	-	0:942762-972392	Ovary	Carcass	OK	1.53613	3.57182	1.21736	-1.06684	0.286043	0.362515	no
0.g741	0.g741	-	0:8780166-8793389	Ovary	Carcass	OK	14.7318	2.52697	-2.54345	1.20629	0.227706	0.297104	no
0.g75	0.g75	-	0:942762-972392	Ovary	Carcass	OK	0.139078	1.90331	3.77455	-0.567189	0.570586	0.646813	no
0.g750	0.g750	-	0:8921883-8928993	Ovary	Carcass	NOTEST	0	0.17326	1.79769e+308	1.79769e+308	0.00485584	1	no
0.g768	0.g768	-	0:9270192-9306436	Ovary	Carcass	OK	84.6769	24.1629	-1.80918	2.90172	0.00371122	0.00753513	yes
0.g769	0.g769	-	0:9306536-9337695	Ovary	Carcass	OK	0.0102112	0.864966	6.40442	-0.47901	0.631931	0.703549	no
0.g770	0.g770	-	0:9306536-9337695	Ovary	Carcass	OK	0.267866	10.296	5.26443	-7.76493	8.21565e-15	1.06637e-13	yes
0.g773	0.g773	-	0:9339996-9342361	Ovary	Carcass	OK	2.7339	0.901313	-1.60086	2.92212	0.00347656	0.00712227	yes
0.g777	0.g777	-	0:9352446-9384960	Ovary	Carcass	OK	5.12388	4.79923	-0.094433	0.0304671	0.975694	0.983458	no
0.g778	0.g778	-	0:9352446-9384960	Ovary	Carcass	OK	139.376	62.6445	-1.15373	2.29183	0.0219153	0.0375829	yes
0.g779	0.g779	-	0:9385006-9433019	Ovary	Carcass	OK	31.4634	12.8793	-1.28862	1.99531	0.0460095	0.0729854	no
0.g78	0.g78	-	0:1011572-1016132	Ovary	Carcass	OK	17.7205	12.0705	-0.553937	1.21315	0.225071	0.294009	no
0.g780	0.g780	-	0:9385006-9433019	Ovary	Carcass	OK	28.0813	15.1252	-0.892651	1.96525	0.0493849	0.077694	no
0.g781	0.g781	-	0:9433066-9435690	Ovary	Carcass	OK	1.22651	6.47545	2.40043	-4.26209	2.02524e-05	6.56465e-05	yes
0.g783	0.g783	-	0:9441867-9524256	Ovary	Carcass	OK	2.26301	8.70832	1.94415	-1.03634	0.300043	0.378015	no
0.g784	0.g784	-	0:9441867-9524256	Ovary	Carcass	OK	38.4528	23.1914	-0.729499	1.60477	0.108545	0.155593	no
0.g792	0.g792	-	0:9570720-9801844	Ovary	Carcass	OK	0.00304955	0.436937	7.16269	-0.127728	0.898365	0.925929	no
0.g793	0.g793	-	0:9570720-9801844	Ovary	Carcass	OK	4.06264	0.567187	-2.84052	0.0715226	0.942982	0.959674	no
0.g795	0.g795	-	0:9570720-9801844	Ovary	Carcass	OK	6.1412	1.73571	-1.823	0.0943191	0.924856	0.946921	no
0.g796	0.g796	-	0:9570720-9801844	Ovary	Carcass	OK	8.26905	13.447	0.70149	-0.183948	0.854054	0.890595	no
0.g797	0.g797	-	0:9570720-9801844	Ovary	Carcass	OK	40.3162	32.6287	-0.305219	0.187055	0.851618	0.888778	no
0.g798	0.g798	-	0:9570720-9801844	Ovary	Carcass	OK	0.00829714	0.934746	6.81582	-0.15953	0.873252	0.905875	no
0.g801	0.g801	-	0:9570720-9801844	Ovary	Carcass	OK	0.170669	165.952	9.92535	-0.197987	0.843055	0.882821	no
0.g802	0.g802	-	0:9802585-9824049	Ovary	Carcass	OK	9.57811	5.85584	-0.709866	1.21348	0.224948	0.293891	no
0.g806	0.g806	-	0:9832849-9853884	Ovary	Carcass	NOTEST	0	0	0	0	1	1	no
0.g81	0.g81	-	0:1147771-1152559	Ovary	Carcass	NOTEST	0.0656217	0.0207888	-1.65837	0.990153	0.322099	1	no
0.g810	0.g810	-	0:9864135-9868529	Ovary	Carcass	OK	10.8144	7.27777	-0.571386	1.25991	0.207703	0.275046	no
0.g814	0.g814	-	0:9940389-10139888	Ovary	Carcass	OK	1.83357	0.687528	-1.41516	1.20642	0.227655	0.297081	no
0.g818	0.g818	-	0:10164634-10183898	Ovary	Carcass	OK	0.00743279	0.346089	5.54109	-4.07557	4.59027e-05	0.00013862	yes
0.g819	0.g819	-	0:10183944-10199078	Ovary	Carcass	NOTEST	0.0197888	0.103779	2.39076	-1.76586	0.0774199	1	no
0.g821	0.g821	-	0:10287717-10358952	Ovary	Carcass	OK	0.075665	0.89784	3.56876	-4.6999	2.60284e-06	9.87932e-06	yes
0.g822	0.g822	-	0:10287717-10358952	Ovary	Carcass	OK	0.139872	1.06132	2.92368	-2.95502	0.00312654	0.00647021	yes
0.g824	0.g824	-	0:10411222-10412418	Ovary	Carcass	NOTEST	0	0.0883712	1.79769e+308	1.79769e+308	0.0614901	1	no
0.g83	0.g83	-	0:1154596-1155991	Ovary	Carcass	OK	0.103869	0.324529	1.64358	-1.5941	0.110913	0.158582	no
0.g830	0.g830	-	0:10487684-10604440	Ovary	Carcass	OK	3.83876	7.16033	0.899385	-1.31404	0.188832	0.252555	no
0.g831	0.g831	-	0:10604441-10618548	Ovary	Carcass	OK	0.00225613	1.59639	9.46675	-4.15776	3.2139e-05	0.000100402	yes
0.g832	0.g832	-	0:10604441-10618548	Ovary	Carcass	NOTEST	0.00484348	0	-1.79769e+308	-1.79769e+308	0.37399	1	no
0.g834	0.g834	-	0:10620066-10620852	Ovary	Carcass	NOTEST	0	0	0	0	1	1	no
0.g835	0.g835	-	0:10620903-10621842	Ovary	Carcass	NOTEST	0	0	0	0	1	1	no
0.g837	0.g837	-	0:10624966-10625551	Ovary	Carcass	OK	0.858263	0.796414	-0.107901	0.0482689	0.961502	0.973287	no
0.g85	0.g85	-	0:1165887-1169721	Ovary	Carcass	OK	0.147487	3.01334	4.35271	-2.97629	0.00291757	0.00608126	yes
0.g855	0.g855	-	0:11045455-11048578	Ovary	Carcass	NOTEST	0	0	0	0	1	1	no
0.g856	0.g856	-	0:11048625-11057530	Ovary	Carcass	NOTEST	0.0553646	0.0170479	-1.69937	1.13677	0.255636	1	no
0.g857	0.g857	-	0:11057531-11068765	Ovary	Carcass	OK	61.6233	58.6608	-0.0710777	0.172312	0.863193	0.897751	no
0.g859	0.g859	-	0:11068865-11083730	Ovary	Carcass	OK	3.96893	0.21393	-4.21354	0.828169	0.407575	0.489381	no
0.g86	0.g86	-	0:1169821-1172853	Ovary	Carcass	OK	0.109791	22.6773	7.69035	-9.30495	0	0	yes
0.g860	0.g860	-	0:11083731-11089625	Ovary	Carcass	OK	0.648368	0.649355	0.00219431	-0.0014275	0.998861	0.999195	no
0.g866	0.g866	-	0:11117061-11120355	Ovary	Carcass	OK	0.824812	0.423668	-0.96113	1.55618	0.119666	0.169501	no
0.g868	0.g868	-	0:11120455-11135585	Ovary	Carcass	OK	0.904725	1.58729	0.811015	-0.357721	0.720552	0.780417	no
0.g87	0.g87	-	0:1172901-1191446	Ovary	Carcass	OK	0.20772	16.1803	6.28346	-4.59039	4.42428e-06	1.61438e-05	yes
0.g877	0.g877	-	0:11203449-11207134	Ovary	Carcass	NOTEST	0.102938	0.177366	0.784958	-0.952933	0.340624	1	no
0.g878	0.g878	-	0:11207135-11219619	Ovary	Carcass	OK	18.1546	9.68985	-0.90579	2.28758	0.0221618	0.0379368	yes
0.g883	0.g883	-	0:11246849-11263599	Ovary	Carcass	OK	3.44012	10.8333	1.65494	-2.98132	0.00287009	0.00599942	yes
0.g887	0.g887	-	0:11340533-11342026	Ovary	Carcass	NOTEST	0.00474228	0.0433518	3.19244	-1.07477	0.282477	1	no
0.g888	0.g888	-	0:11345023-11366243	Ovary	Carcass	NOTEST	0	0.0094598	1.79769e+308	1.79769e+308	0.362585	1	no
0.g889	0.g889	-	0:11345023-11366243	Ovary	Carcass	NOTEST	0	0	0	0	1	1	no
0.g892	0.g892	-	0:11408083-11409855	Ovary	Carcass	NOTEST	0	0	0	0	1	1	no
0.g894	0.g894	-	0:11428433-11434982	Ovary	Carcass	NOTEST	0	0	0	0	1	1	no
0.g901	0.g901	-	0:11504862-11531230	Ovary	Carcass	NOTEST	0	0.00710166	1.79769e+308	1.79769e+308	0.479311	1	no
0.g905	0.g905	-	0:11546193-11550182	Ovary	Carcass	OK	0	0.757251	1.79769e+308	1.79769e+308	0.126451	0.177793	no
0.g910	0.g910	-	0:11598498-11613212	Ovary	Carcass	OK	1.85469	0.0811792	-4.51393	4.22814	2.35626e-05	7.52343e-05	yes
0.g920	0.g920	-	0:11653052-11664607	Ovary	Carcass	OK	2.32873	5.3177	1.19126	-2.4483	0.0143531	0.0256311	yes
0.g928	0.g928	-	0:11713352-11714711	Ovary	Carcass	OK	4.95424	3.19543	-0.632656	1.17731	0.239072	0.309727	no
0.g929	0.g929	-	0:11714713-11716002	Ovary	Carcass	NOTEST	0.049622	0.0780178	0.652825	-0.501234	0.616207	1	no
0.g933	0.g933	-	0:11723018-11737482	Ovary	Carcass	NOTEST	0.111195	0.168472	0.599418	-0.00891577	0.992886	1	no
0.g94	0.g94	-	0:1208751-1209852	Ovary	Carcass	NOTEST	0.019957	0.0839794	2.07314	-1.16225	0.245133	1	no
0.g941	0.g941	-	0:11794569-11838514	Ovary	Carcass	OK	29.8504	16.5616	-0.849907	1.8864	0.0592406	0.0910685	no
0.g945	0.g945	-	0:11877750-11906394	Ovary	Carcass	NOTEST	0.0595099	0.0162607	-1.87174	0.496246	0.619721	1	no
0.g946	0.g946	-	0:11906494-11920949	Ovary	Carcass	NOTEST	0	0.0632431	1.79769e+308	1.79769e+308	0.0187748	1	no
0.g947	0.g947	-	0:11940134-11950704	Ovary	Carcass	NOTEST	0	0.0755693	1.79769e+308	1.79769e+308	0.037836	1	no
0.g951	0.g951	-	0:11975283-11977496	Ovary	Carcass	NOTEST	0.00311731	0.1605	5.68612	-2.01002	0.0444288	1	no
0.g954	0.g954	-	0:11988536-11991579	Ovary	Carcass	NOTEST	0	0	0	0	1	1	no
0.g958	0.g958	-	0:12006217-12011966	Ovary	Carcass	OK	0.193896	80.4452	8.69658	-7.19052	6.45484e-13	6.5788e-12	yes
0.g959	0.g959	-	0:12006217-12011966	Ovary	Carcass	OK	0.0764038	77.6546	9.98921	-0.531342	0.595182	0.669449	no
0.g96	0.g96	-	0:1212211-1213987	Ovary	Carcass	NOTEST	0.0485389	0.0914136	0.913268	-0.674352	0.500088	1	no
0.g968	0.g968	-	0:12047188-12056096	Ovary	Carcass	OK	1.21219	4.97732	2.03776	-4.26042	2.04041e-05	6.61142e-05	yes
0.g969	0.g969	-	0:12064086-12065428	Ovary	Carcass	OK	0.218435	0.856901	1.97192	-2.4863	0.0129078	0.0232751	yes
0.g970	0.g970	-	0:12065954-12068046	Ovary	Carcass	OK	0.657178	2.80011	2.09113	-2.61773	0.00885165	0.0165569	yes
0.g971	0.g971	-	0:12101082-12104996	Ovary	Carcass	NOTEST	0.00655207	0	-1.79769e+308	-1.79769e+308	0.418823	1	no
0.g979	0.g979	-	0:12170363-12172898	Ovary	Carcass	OK	0.099053	43.3321	8.77302	-10.5287	0	0	yes
0.g982	0.g982	-	0:12178003-12178625	Ovary	Carcass	OK	1.43508	2.44416	0.768212	-1.01888	0.308258	0.38668	no
0.g990	0.g990	-	0:12225778-12226463	Ovary	Carcass	OK	0	0.434276	1.79769e+308	1.79769e+308	0.0184364	0.0321255	yes
0.g993	0.g993	-	0:12231393-12232418	Ovary	Carcass	NOTEST	0.138751	0.239827	0.789496	-0.719877	0.471601	1	no
0.g996	0.g996	-	0:12247155-12248153	Ovary	Carcass	OK	1.03367	0.950672	-0.120757	0.166794	0.867532	0.901505	no
0.g997	0.g997	-	0:12248204-12249653	Ovary	Carcass	OK	6.65165	1.4712	-2.17672	3.93273	8.39873e-05	0.000241502	yes
0.g998	0.g998	-	0:12249739-12266073	Ovary	Carcass	OK	38.8235	41.1809	0.0850429	-0.188788	0.850259	0.888083	no
1.g1002	1.g1002	-	1:11136392-11152621	Ovary	Carcass	OK	0.00204406	6.63274	11.664	-2.3957	0.0165888	0.0292471	yes
1.g1006	1.g1006	-	1:11162388-11167185	Ovary	Carcass	OK	0.795096	1.38274	0.798333	-0.909038	0.36333	0.443482	no
1.g1009	1.g1009	-	1:11174611-11311514	Ovary	Carcass	OK	4.94434	5.1123	0.0481945	-0.0366273	0.970782	0.979629	no
1.g101	1.g101	-	1:817070-834910	Ovary	Carcass	OK	20.8166	43.6369	1.06781	-2.82839	0.00467835	0.00927295	yes
1.g1010	1.g1010	-	1:11174611-11311514	Ovary	Carcass	OK	7.7298	6.65485	-0.216023	0.251988	0.801051	0.848644	no
1.g1012	1.g1012	-	1:11316617-11475601	Ovary	Carcass	OK	2.36307	2.93239	0.311412	-0.187219	0.851489	0.888747	no
1.g1013	1.g1013	-	1:11489556-11583304	Ovary	Carcass	NOTEST	0.00172581	0.00365603	1.08301	-0.0353276	0.971819	1	no
1.g1017	1.g1017	-	1:11591656-11601420	Ovary	Carcass	OK	6.38483	1.68322	-1.92343	1.51469	0.12985	0.182115	no
1.g1018	1.g1018	-	1:11612810-11636340	Ovary	Carcass	OK	0.536719	0.56156	0.0652745	-0.0488388	0.961048	0.972981	no
1.g1019	1.g1019	-	1:11636341-11652510	Ovary	Carcass	OK	0.0274254	0.298388	3.44361	-2.63431	0.00843088	0.0158625	yes
1.g102	1.g102	-	1:835219-836709	Ovary	Carcass	OK	6.34367	2.06601	-1.61847	3.0204	0.00252439	0.00535128	yes
1.g1021	1.g1021	-	1:11656370-11662430	Ovary	Carcass	OK	0.0210896	1.45114	6.10451	-1.09016	0.275642	0.35092	no
1.g1024	1.g1024	-	1:11671226-11680382	Ovary	Carcass	NOTEST	0	0.250646	1.79769e+308	1.79769e+308	0.191856	1	no
1.g1027	1.g1027	-	1:11687165-11767814	Ovary	Carcass	NOTEST	0.00231792	0.0281466	3.60206	-1.34723	0.177907	1	no
1.g1030	1.g1030	-	1:11833373-11924649	Ovary	Carcass	OK	5.72579	18.3444	1.67979	-3.6175	0.000297463	0.00076864	yes
1.g1033	1.g1033	-	1:12012385-12058415	Ovary	Carcass	NOTEST	0.0106659	0.130693	3.6151	-2.63864	0.00832394	1	no
1.g1043	1.g1043	-	1:12193099-12217953	Ovary	Carcass	OK	1.3005	3.56761	1.45589	-1.41238	0.157839	0.21623	no
1.g1047	1.g1047	-	1:12220849-12242109	Ovary	Carcass	OK	0.136849	9.45975	6.11114	-0.591301	0.554319	0.631646	no
1.g105	1.g105	-	1:841248-843530	Ovary	Carcass	OK	0.00644562	0.601929	6.54513	-2.50955	0.0120884	0.0219387	yes
1.g1050	1.g1050	-	1:12262136-12266530	Ovary	Carcass	NOTEST	0	0	0	0	1	1	no
1.g1051	1.g1051	-	1:12266630-12310454	Ovary	Carcass	OK	4.47597	2.50872	-0.835252	1.23903	0.215335	0.283354	no
1.g1053	1.g1053	-	1:12383421-12386410	Ovary	Carcass	OK	20.4861	26.5625	0.374746	-0.648123	0.516906	0.595368	no
1.g1056	1.g1056	-	1:12404464-12435300	Ovary	Carcass	OK	0.0470781	20.3039	8.75249	-5.96519	2.44353e-09	1.50316e-08	yes
1.g1057	1.g1057	-	1:12404464-12435300	Ovary	Carcass	OK	0.00477543	6.21653	10.3463	-4.40833	1.04171e-05	3.55791e-05	yes
1.g1066	1.g1066	-	1:12481865-12538179	Ovary	Carcass	OK	0.00793677	1.73354	7.77095	-8.14021	4.44089e-16	6.55105e-15	yes
1.g1067	1.g1067	-	1:12558477-12577489	Ovary	Carcass	OK	0.00286598	1.50559	9.03708	-4.51065	6.46283e-06	2.29565e-05	yes
1.g1074	1.g1074	-	1:12598316-12603798	Ovary	Carcass	OK	9.14011	35.3792	1.95262	-4.7152	2.41476e-06	9.21225e-06	yes
1.g1079	1.g1079	-	1:12611658-12614163	Ovary	Carcass	OK	0.544614	1.66332	1.61076	-0.987607	0.323345	0.402286	no
1.g1081	1.g1081	-	1:12622028-12622563	Ovary	Carcass	NOTEST	0	0.12026	1.79769e+308	1.79769e+308	0.144789	1	no
1.g1092	1.g1092	-	1:12658028-12678705	Ovary	Carcass	OK	4.20214	3.09024	-0.443402	0.180074	0.857094	0.892831	no
1.g1094	1.g1094	-	1:12680432-12686448	Ovary	Carcass	OK	67.6013	1.61795	-5.38481	7.76308	8.21565e-15	1.06637e-13	yes
1.g1099	1.g1099	-	1:12716307-12740481	Ovary	Carcass	NOTEST	0.00451985	0.00404857	-0.158861	0.029908	0.97614	1	no
1.g11	1.g11	-	1:91590-93395	Ovary	Carcass	OK	7.90573	3.66731	-1.10817	1.10675	0.2684	0.343112	no
1.g1100	1.g1100	-	1:12740527-12822617	Ovary	Carcass	OK	652.525	25.7181	-4.66518	8.51351	0	0	yes
1.g1102	1.g1102	-	1:12822717-12848232	Ovary	Carcass	NOTEST	0.0369098	0.224363	2.60376	-0.681689	0.495436	1	no
1.g1103	1.g1103	-	1:12852173-12872512	Ovary	Carcass	OK	0.371248	0.562373	0.599146	-1.11704	0.263977	0.337989	no
1.g1112	1.g1112	-	1:12894926-12896367	Ovary	Carcass	OK	27.3467	16.8185	-0.701315	0.962805	0.335645	0.415056	no
1.g1129	1.g1129	-	1:12942932-12944088	Ovary	Carcass	OK	2.51961	1.67396	-0.589935	0.65449	0.512796	0.591394	no
1.g1132	1.g1132	-	1:12953154-12966552	Ovary	Carcass	OK	4.88345	7.9481	0.702707	-0.446623	0.655147	0.723914	no
1.g1141	1.g1141	-	1:12993400-12996143	Ovary	Carcass	OK	33.0968	10.9914	-1.59032	2.53061	0.0113865	0.0208123	yes
1.g115	1.g115	-	1:909746-920767	Ovary	Carcass	OK	0.00227356	0.71469	8.29622	-2.96597	0.00301732	0.00626444	yes
1.g1150	1.g1150	-	1:13021858-13023086	Ovary	Carcass	OK	16.3352	13.4919	-0.275887	0.385289	0.700024	0.762881	no
1.g1155	1.g1155	-	1:13037922-13042402	Ovary	Carcass	OK	7.99085	3.96183	-1.01218	1.61834	0.10559	0.151842	no
1.g116	1.g116	-	1:932806-960211	Ovary	Carcass	OK	0.00862241	0.484968	5.81365	-4.9571	7.15524e-07	3.00306e-06	yes
1.g1166	1.g1166	-	1:13074687-13077065	Ovary	Carcass	OK	21.1995	37.0187	0.804224	-0.826789	0.408356	0.49017	no
1.g1170	1.g1170	-	1:13086562-13088577	Ovary	Carcass	NOTEST	0.020714	0	-1.79769e+308	-1.79769e+308	0.145833	1	no
1.g1174	1.g1174	-	1:13099958-13101301	Ovary	Carcass	OK	6.59667	0.330594	-4.31861	3.07908	0.00207642	0.0045104	yes
1.g118	1.g118	-	1:985039-988086	Ovary	Carcass	OK	1.23251	118.225	6.58379	-12.5663	0	0	yes
1.g1185	1.g1185	-	1:13121372-13122452	Ovary	Carcass	OK	2.09024	1.59757	-0.387791	0.593457	0.552875	0.630161	no
1.g1189	1.g1189	-	1:13126732-13128657	Ovary	Carcass	OK	1.55323	1.81632	0.225743	-0.260231	0.794686	0.843995	no
1.g1192	1.g1192	-	1:13131393-13131792	Ovary	Carcass	OK	0.377852	2.46669	2.70668	-2.50748	0.0121596	0.0220545	yes
1.g1212	1.g1212	-	1:13222527-13226336	Ovary	Carcass	NOTEST	0.0778156	0.23448	1.59133	-1.50835	0.131466	1	no
1.g1221	1.g1221	-	1:13253166-13253922	Ovary	Carcass	NOTEST	0	0.0156482	1.79769e+308	1.79769e+308	0.296471	1	no
1.g1222	1.g1222	-	1:13258357-13264036	Ovary	Carcass	NOTEST	0	0.00577126	1.79769e+308	1.79769e+308	0.212339	1	no
1.g1223	1.g1223	-	1:13266841-13271006	Ovary	Carcass	NOTEST	0	0	0	0	1	1	no
1.g1229	1.g1229	-	1:13311807-13314826	Ovary	Carcass	NOTEST	0	0.0179874	1.79769e+308	1.79769e+308	0.182469	1	no
1.g1230	1.g1230	-	1:13311807-13314826	Ovary	Carcass	NOTEST	0.00784342	0.0171506	1.1287	-0.382872	0.701815	1	no
1.g1232	1.g1232	-	1:13340928-13364290	Ovary	Carcass	OK	0.0752231	0.986112	3.7125	-3.75483	0.000173458	0.000468859	yes
1.g1234	1.g1234	-	1:13377196-13378490	Ovary	Carcass	NOTEST	0	0	0	0	1	1	no
1.g1238	1.g1238	-	1:13390250-13401315	Ovary	Carcass	OK	1.90699	1.5961	-0.256746	0.369105	0.71205	0.77345	no
1.g1250	1.g1250	-	1:13537355-13557418	Ovary	Carcass	OK	0.00847447	0.332421	5.29375	-2.34488	0.019033	0.0330315	yes
1.g1251	1.g1251	-	1:13557465-13568320	Ovary	Carcass	OK	0.0114003	0.33307	4.86868	-3.88035	0.000104308	0.000294286	yes
1.g1267	1.g1267	-	1:13659104-13668981	Ovary	Carcass	OK	3.02943	0.588833	-2.36311	1.7814	0.0748465	0.112068	no
1.g127	1.g127	-	1:1090166-1092126	Ovary	Carcass	OK	0.0888453	0.449021	2.33742	-2.53112	0.0113699	0.0207947	yes
1.g1271	1.g1271	-	1:13673694-13674785	Ovary	Carcass	OK	277.383	222.144	-0.320385	0.828915	0.407152	0.489052	no
1.g1276	1.g1276	-	1:13799312-13833180	Ovary	Carcass	NOTEST	0	0	0	0	1	1	no
1.g1277	1.g1277	-	1:13799312-13833180	Ovary	Carcass	NOTEST	0.00281327	0.00811852	1.52897	-0.309711	0.756781	1	no
1.g1278	1.g1278	-	1:13799312-13833180	Ovary	Carcass	NOTEST	0	0	0	0	1	1	no
1.g1279	1.g1279	-	1:13833182-13840517	Ovary	Carcass	OK	0.0605867	1.71861	4.8261	-6.01978	1.74653e-09	1.0939e-08	yes
1.g128	1.g128	-	1:1092130-1106756	Ovary	Carcass	OK	139.075	308.333	1.14863	-2.65306	0.00797664	0.0150648	yes
1.g1280	1.g1280	-	1:13840568-13842247	Ovary	Carcass	OK	0.036263	0.30703	3.08181	-2.53043	0.0113923	0.0208185	yes
1.g1281	1.g1281	-	1:13842618-13853357	Ovary	Carcass	NOTEST	0.0031918	0.218099	6.09447	-2.15871	0.0308724	1	no
1.g1286	1.g1286	-	1:13870577-13881929	Ovary	Carcass	OK	65.7889	20.0255	-1.71601	4.40531	1.05635e-05	3.60105e-05	yes
1.g129	1.g129	-	1:1092130-1106756	Ovary	Carcass	OK	9.39334	2.44202	-1.94356	0.079985	0.936249	0.954742	no
1.g1291	1.g1291	-	1:13926713-13979386	Ovary	Carcass	OK	1.45714	27.4947	4.23795	-5.01326	5.35148e-07	2.28995e-06	yes
1.g1292	1.g1292	-	1:13926713-13979386	Ovary	Carcass	OK	7.5619	27.3358	1.85397	-2.59651	0.00941751	0.0175095	yes
1.g1294	1.g1294	-	1:13982761-13984345	Ovary	Carcass	NOTEST	0	0.0232733	1.79769e+308	1.79769e+308	0.151462	1	no
1.g1296	1.g1296	-	1:13986938-13991691	Ovary	Carcass	OK	0.00477432	1.36066	8.15479	-3.91945	8.87509e-05	0.000253991	yes
1.g1297	1.g1297	-	1:13991737-13992271	Ovary	Carcass	NOTEST	0	0	0	0	1	1	no
1.g1298	1.g1298	-	1:13993021-14004436	Ovary	Carcass	OK	0.00205604	1.99774	9.92429	-4.37482	1.21535e-05	4.10875e-05	yes
1.g1299	1.g1299	-	1:14004437-14047435	Ovary	Carcass	OK	0.0051112	1.67995	8.36054	-3.83	0.000128141	0.00035505	yes
1.g13	1.g13	-	1:97030-104185	Ovary	Carcass	OK	191.441	73.8049	-1.37511	3.06295	0.00219165	0.00471954	yes
1.g1300	1.g1300	-	1:14004437-14047435	Ovary	Carcass	NOTEST	0.0137496	0.193892	3.81779	-1.15697	0.247286	1	no
1.g1301	1.g1301	-	1:14047481-14048841	Ovary	Carcass	OK	0.0171357	0.933615	5.76775	-3.54732	0.000389177	0.000978864	yes
1.g1305	1.g1305	-	1:14058132-14068243	Ovary	Carcass	OK	0.218689	0.919857	2.07253	-1.6643	0.0960529	0.139695	no
1.g1309	1.g1309	-	1:14089145-14101334	Ovary	Carcass	NOTEST	0.0154981	0.0157213	0.0206366	-0.0106794	0.991479	1	no
1.g1310	1.g1310	-	1:14101380-14122678	Ovary	Carcass	OK	1.53029	4.61942	1.5939	-1.82002	0.0687558	0.103922	no
1.g1313	1.g1313	-	1:14142210-14190504	Ovary	Carcass	OK	0.00421728	7.02587	10.7021	-3.23992	0.00119565	0.00273706	yes
1.g1318	1.g1318	-	1:14259064-14261410	Ovary	Carcass	NOTEST	0.0779424	0	-1.79769e+308	-1.79769e+308	0.0285327	1	no
1.g1321	1.g1321	-	1:14361879-14408173	Ovary	Carcass	NOTEST	0.10154	0.149198	0.555176	-0.777706	0.436742	1	no
1.g1323	1.g1323	-	1:14408219-14447628	Ovary	Carcass	OK	8.94089	1.87453	-2.25389	3.31306	0.000922822	0.00216387	yes
1.g1324	1.g1324	-	1:14447630-14454269	Ovary	Carcass	OK	3.1637	8.18155	1.37076	-2.43012	0.0150937	0.0268335	yes
1.g1329	1.g1329	-	1:14478635-14595500	Ovary	Carcass	OK	1.07995	7.5933	2.81376	-6.04995	1.44889e-09	9.21635e-09	yes
1.g1333	1.g1333	-	1:14832220-14838654	Ovary	Carcass	NOTEST	0.00442216	0	-1.79769e+308	-1.79769e+308	0.161441	1	no
1.g1336	1.g1336	-	1:14847014-14849724	Ovary	Carcass	OK	0.179445	17.2316	6.58537	-5.48356	4.16845e-08	2.12546e-07	yes
1.g1337	1.g1337	-	1:14850365-14885857	Ovary	Carcass	NOTEST	0.00148142	0.0050071	1.757	-0.4444	0.656754	1	no
1.g1339	1.g1339	-	1:14885858-14949188	Ovary	Carcass	NOTEST	0.00142368	0.00196826	0.467297	-0.0639178	0.949036	1	no
1.g1344	1.g1344	-	1:15013347-15021677	Ovary	Carcass	OK	0.104153	2.10273	4.33549	-6.37335	1.84947e-10	1.33022e-09	yes
1.g1345	1.g1345	-	1:15028048-15034942	Ovary	Carcass	OK	0.00533197	0.286076	5.74558	-2.19634	0.0280679	0.0468007	yes
1.g1347	1.g1347	-	1:15043153-15099852	Ovary	Carcass	OK	0.00298234	1.43693	8.91233	-0.514989	0.606561	0.680711	no
1.g1354	1.g1354	-	1:15118347-15121882	Ovary	Carcass	NOTEST	0	0.0537836	1.79769e+308	1.79769e+308	0.0495794	1	no
1.g1355	1.g1355	-	1:15124922-15141913	Ovary	Carcass	OK	0.0182511	0.995077	5.76875	-6.2149	5.13579e-10	3.46338e-09	yes
1.g1356	1.g1356	-	1:15144953-15172012	Ovary	Carcass	OK	0.872238	2.231	1.3549	-1.93221	0.0533337	0.0829892	no
1.g1357	1.g1357	-	1:15173292-15174131	Ovary	Carcass	OK	0.209147	0.335324	0.681035	-0.635836	0.524883	0.603703	no
1.g1358	1.g1358	-	1:15180872-15188989	Ovary	Carcass	OK	0.56494	1.49727	1.40616	-1.95188	0.0509523	0.0797959	no
1.g1359	1.g1359	-	1:15189728-15195752	Ovary	Carcass	OK	0.365874	0.8099	1.1464	-1.56758	0.11698	0.166037	no
1.g1360	1.g1360	-	1:15217864-15257105	Ovary	Carcass	OK	0.262697	0.593707	1.17635	-0.236829	0.81279	0.858444	no
1.g1361	1.g1361	-	1:15217864-15257105	Ovary	Carcass	OK	0.156493	0.495652	1.66323	-0.259625	0.795153	0.844391	no
1.g1386	1.g1386	-	1:15365543-15376236	Ovary	Carcass	OK	2.59351	1.56288	-0.7307	0.805115	0.420753	0.502829	no
1.g1389	1.g1389	-	1:15385681-15419293	Ovary	Carcass	OK	2.58923	12.5214	2.2738	-2.79614	0.00517174	0.0101678	yes
1.g140	1.g140	-	1:1143686-1146578	Ovary	Carcass	OK	0.652433	0.307975	-1.08302	0.699289	0.484371	0.565005	no
1.g1400	1.g1400	-	1:15500780-15508396	Ovary	Carcass	NOTEST	0.0103119	0.112177	3.44339	-0.299696	0.764409	1	no
1.g1405	1.g1405	-	1:15583170-15586743	Ovary	Carcass	OK	4.26781	3.38054	-0.336241	0.406343	0.68449	0.749871	no
1.g1406	1.g1406	-	1:15586789-15597063	Ovary	Carcass	OK	11.4198	4.18574	-1.44799	3.20282	0.0013609	0.00307446	yes
1.g1408	1.g1408	-	1:15601463-15611572	Ovary	Carcass	OK	4.74007	306.136	6.01312	-10.1139	0	0	yes
1.g1413	1.g1413	-	1:15634473-15635945	Ovary	Carcass	OK	0.0448593	13.0305	8.18227	-4.47174	7.75852e-06	2.70974e-05	yes
1.g1421	1.g1421	-	1:15657324-15658233	Ovary	Carcass	OK	0.0763034	0.929252	3.60625	-3.00477	0.00265781	0.00560365	yes
1.g1425	1.g1425	-	1:15668498-15809004	Ovary	Carcass	NOTEST	0.00607039	0.102781	4.08163	-0.20151	0.8403	1	no
1.g1427	1.g1427	-	1:15668498-15809004	Ovary	Carcass	OK	0.0444882	1.30031	4.86929	-1.59154	0.111489	0.159278	no
1.g1428	1.g1428	-	1:15668498-15809004	Ovary	Carcass	OK	0.348649	0.338328	-0.0433537	0.0106399	0.991511	0.994393	no
1.g1429	1.g1429	-	1:15817588-15819647	Ovary	Carcass	NOTEST	0	0.00574973	1.79769e+308	1.79769e+308	0.296471	1	no
1.g1432	1.g1432	-	1:15831488-15850981	Ovary	Carcass	NOTEST	0.186117	0.0368148	-2.33785	0.418245	0.675768	1	no
1.g1433	1.g1433	-	1:15851081-15940551	Ovary	Carcass	OK	0.632915	0.181388	-1.80293	0.717851	0.472849	0.553436	no
1.g1434	1.g1434	-	1:15851081-15940551	Ovary	Carcass	OK	0.0358496	3.39871	6.56688	-0.818706	0.412954	0.495026	no
1.g1435	1.g1435	-	1:15851081-15940551	Ovary	Carcass	OK	0.0575416	0.63903	3.47321	-0.765394	0.444037	0.525821	no
1.g1436	1.g1436	-	1:15940597-15954771	Ovary	Carcass	OK	0.0467689	3.49819	6.22491	-5.89885	3.6604e-09	2.19306e-08	yes
1.g1439	1.g1439	-	1:15963672-15965251	Ovary	Carcass	NOTEST	0.121667	0.231416	0.927554	-0.802572	0.422222	1	no
1.g1442	1.g1442	-	1:15980611-15997146	Ovary	Carcass	OK	0.260949	4.40675	4.07788	-6.22251	4.89272e-10	3.32445e-09	yes
1.g1445	1.g1445	-	1:16010388-16012301	Ovary	Carcass	OK	0.157424	2.24404	3.83337	-2.24416	0.0248219	0.0419577	yes
1.g1449	1.g1449	-	1:16025457-16042542	Ovary	Carcass	OK	3.43395	24.7468	2.8493	-3.25039	0.00115246	0.00265103	yes
1.g146	1.g146	-	1:1164202-1165766	Ovary	Carcass	OK	8.342	1.86551	-2.16083	3.94542	7.96587e-05	0.000230248	yes
1.g1460	1.g1460	-	1:16086908-16090142	Ovary	Carcass	OK	34.0669	1.37862	-4.62707	4.83528	1.32959e-06	5.31658e-06	yes
1.g1471	1.g1471	-	1:16179952-16210817	Ovary	Carcass	OK	1.29615	19.594	3.91811	-3.93371	8.36462e-05	0.000240765	yes
1.g1472	1.g1472	-	1:16210818-16214392	Ovary	Carcass	OK	36.4621	23.0482	-0.66174	1.63902	0.101209	0.146246	no
1.g1478	1.g1478	-	1:16224286-16226020	Ovary	Carcass	OK	0.776836	5.41733	2.8019	-4.03087	5.55711e-05	0.000165367	yes
1.g1480	1.g1480	-	1:16232156-16259560	Ovary	Carcass	OK	46.5254	43.1512	-0.108621	0.192897	0.847039	0.885801	no
1.g1484	1.g1484	-	1:16297316-16341400	Ovary	Carcass	OK	73.4287	44.1111	-0.735203	1.09425	0.273846	0.349179	no
1.g1485	1.g1485	-	1:16297316-16341400	Ovary	Carcass	OK	214.873	33.774	-2.6695	3.95015	7.8102e-05	0.000226478	yes
1.g1486	1.g1486	-	1:16341500-16351864	Ovary	Carcass	OK	135.598	78.1502	-0.795012	1.93401	0.0531122	0.0826827	no
1.g1487	1.g1487	-	1:16351910-16353524	Ovary	Carcass	OK	19.7845	73.4044	1.89149	-1.75386	0.0794546	0.11818	no
1.g1488	1.g1488	-	1:16353570-16365940	Ovary	Carcass	OK	3.94088	2.27125	-0.795032	0.861274	0.389087	0.470503	no
1.g1494	1.g1494	-	1:16387031-16412520	Ovary	Carcass	OK	0.223394	7.25713	5.02174	-5.97881	2.24768e-09	1.39031e-08	yes
1.g1495	1.g1495	-	1:16412574-16425069	Ovary	Carcass	NOTEST	0	0.0996493	1.79769e+308	1.79769e+308	0.0791642	1	no
1.g15	1.g15	-	1:110891-124456	Ovary	Carcass	OK	15.4821	92.8849	2.58484	-3.66242	0.000249843	0.000655793	yes
1.g1500	1.g1500	-	1:16473519-16475979	Ovary	Carcass	OK	1.43563	3.92029	1.44928	-1.59426	0.110878	0.158557	no
1.g1502	1.g1502	-	1:16476025-16477309	Ovary	Carcass	OK	1.72735	0.530153	-1.70408	2.45508	0.0140855	0.025181	yes
1.g1505	1.g1505	-	1:16484069-16487034	Ovary	Carcass	NOTEST	0.0765531	0.133027	0.797183	-0.789206	0.429992	1	no
1.g1509	1.g1509	-	1:16506761-16510601	Ovary	Carcass	OK	65.591	9.90945	-2.72662	5.66842	1.44124e-08	7.89161e-08	yes
1.g151	1.g151	-	1:1185436-1187662	Ovary	Carcass	NOTEST	0	0.138926	1.79769e+308	1.79769e+308	0.0112023	1	no
1.g1515	1.g1515	-	1:16536737-16544849	Ovary	Carcass	NOTEST	0	0.0338008	1.79769e+308	1.79769e+308	0.151518	1	no
1.g152	1.g152	-	1:1201366-1204418	Ovary	Carcass	OK	0.00447478	1.44252	8.33256	-2.8946	0.00379637	0.00768788	yes
1.g1539	1.g1539	-	1:16679869-16681279	Ovary	Carcass	OK	0.238331	2.89412	3.60209	-4.9379	7.89688e-07	3.29122e-06	yes
1.g155	1.g155	-	1:1283730-1322030	Ovary	Carcass	NOTEST	0.0293303	0.0027811	-3.39866	0.7029	0.482118	1	no
1.g1551	1.g1551	-	1:16785308-16801374	Ovary	Carcass	NOTEST	0	0.00476356	1.79769e+308	1.79769e+308	0.236895	1	no
1.g1552	1.g1552	-	1:16801375-16807054	Ovary	Carcass	NOTEST	0	0.0228918	1.79769e+308	1.79769e+308	0.180861	1	no
1.g1556	1.g1556	-	1:16902705-16904524	Ovary	Carcass	OK	0.01008	1.46869	7.1869	-4.07271	4.64699e-05	0.000140286	yes
1.g1564	1.g1564	-	1:16990878-17011863	Ovary	Carcass	OK	0.0308456	5.65623	7.51863	-2.32181	0.0202431	0.0349491	yes
1.g1566	1.g1566	-	1:17061794-17074678	Ovary	Carcass	OK	0	0.568381	1.79769e+308	1.79769e+308	0.00129708	0.00294669	yes
1.g1568	1.g1568	-	1:17095989-17171646	Ovary	Carcass	OK	0.0370517	0.894651	4.59371	-0.166648	0.867647	0.90152	no
1.g1569	1.g1569	-	1:17095989-17171646	Ovary	Carcass	NOTEST	0.0153216	0.135905	3.14896	-0.238855	0.811218	1	no
1.g1570	1.g1570	-	1:17095989-17171646	Ovary	Carcass	OK	28.9259	17.3688	-0.735863	1.35061	0.176819	0.238337	no
1.g1573	1.g1573	-	1:17222738-17235751	Ovary	Carcass	OK	4.22785	19.3528	2.19455	-1.69327	0.0904048	0.132398	no
1.g1579	1.g1579	-	1:17265436-17280352	Ovary	Carcass	OK	3.16505	5.01513	0.664056	-0.370363	0.711112	0.772712	no
1.g1584	1.g1584	-	1:17405021-17443460	Ovary	Carcass	FAIL	0.386259	4.22758	0	0	1	1	no
1.g1587	1.g1587	-	1:17452632-17480187	Ovary	Carcass	OK	7.44723	1.50177	-2.31004	0.635916	0.524831	0.603703	no
1.g159	1.g159	-	1:1476449-1477068	Ovary	Carcass	NOTEST	0	0	0	0	1	1	no
1.g1595	1.g1595	-	1:17541478-17561772	Ovary	Carcass	NOTEST	0	0.0115556	1.79769e+308	1.79769e+308	0.0869024	1	no
1.g1599	1.g1599	-	1:17572193-17580532	Ovary	Carcass	OK	0.0267121	3.00208	6.81233	-3.34561	0.000821027	0.00194603	yes
1.g1601	1.g1601	-	1:17593415-17609349	Ovary	Carcass	OK	0.0159033	1.41544	6.47578	-6.93397	4.09184e-12	3.77181e-11	yes
1.g1603	1.g1603	-	1:17611069-17626303	Ovary	Carcass	OK	2.46202	0.694511	-1.82577	2.68049	0.00735139	0.0139989	yes
1.g1605	1.g1605	-	1:17631109-17636919	Ovary	Carcass	OK	0.429364	0.0826861	-2.37648	0.655026	0.512451	0.591116	no
1.g1606	1.g1606	-	1:17631109-17636919	Ovary	Carcass	OK	13.2962	0.563943	-4.55933	6.56228	5.29894e-11	4.13271e-10	yes
1.g1624	1.g1624	-	1:17694759-17701479	Ovary	Carcass	OK	0.108538	0.454059	2.06467	-0.0863789	0.931165	0.951643	no
1.g1625	1.g1625	-	1:17694759-17701479	Ovary	Carcass	OK	0.989818	8.27445	3.06343	-1.6505	0.0988412	0.1431	no
1.g1627	1.g1627	-	1:17705094-17708139	Ovary	Carcass	OK	0.0289552	0.880219	4.92597	-4.83562	1.32729e-06	5.30976e-06	yes
1.g1629	1.g1629	-	1:17720771-17728689	Ovary	Carcass	OK	41.1013	8.33809	-2.3014	5.64059	1.69468e-08	9.20629e-08	yes
1.g163	1.g163	-	1:1556845-1584498	Ovary	Carcass	OK	0.181695	1.08351	2.57612	-1.81301	0.06983	0.10535	no
1.g1630	1.g1630	-	1:17729548-17736659	Ovary	Carcass	OK	33.7467	52.0304	0.624607	-1.47553	0.14007	0.194834	no
1.g1634	1.g1634	-	1:17760974-17773089	Ovary	Carcass	OK	0	4.65788	1.79769e+308	1.79769e+308	4.47673e-05	0.000135602	yes
1.g1635	1.g1635	-	1:17773140-17779039	Ovary	Carcass	OK	0.00306497	2.70073	9.78326	-3.50658	0.000453909	0.00112742	yes
1.g1637	1.g1637	-	1:17781929-17791983	Ovary	Carcass	OK	0.0103671	2.14515	7.69293	-1.48917	0.136442	0.190466	no
1.g1638	1.g1638	-	1:17792029-17794649	Ovary	Carcass	OK	0.876125	0.315051	-1.47555	1.99591	0.0459442	0.0729333	no
1.g1639	1.g1639	-	1:17794650-17826569	Ovary	Carcass	OK	26.8094	25.1637	-0.0913937	0.244263	0.807027	0.853464	no
1.g1648	1.g1648	-	1:17929969-18027417	Ovary	Carcass	OK	3.86244	3.94437	0.0302815	-0.00745274	0.994054	0.996053	no
1.g1652	1.g1652	-	1:17929969-18027417	Ovary	Carcass	OK	6.49705	6.57247	0.0166524	-0.0096672	0.992287	0.994504	no
1.g1657	1.g1657	-	1:18085669-18098853	Ovary	Carcass	OK	107.387	71.6451	-0.583883	1.20597	0.227827	0.297176	no
1.g1663	1.g1663	-	1:18107463-18119273	Ovary	Carcass	OK	51.996	1.87815	-4.79102	7.3832	1.54543e-13	1.70282e-12	yes
1.g1672	1.g1672	-	1:18220950-18230354	Ovary	Carcass	NOTEST	0.00539301	0.0315604	2.54895	-0.936481	0.349026	1	no
1.g1674	1.g1674	-	1:18236968-18269390	Ovary	Carcass	OK	0.145188	8.79558	5.92078	-7.32148	2.45359e-13	2.64181e-12	yes
1.g1676	1.g1676	-	1:18271750-18278072	Ovary	Carcass	NOTEST	0.0699573	0.171352	1.29241	-1.60917	0.107579	1	no
1.g168	1.g168	-	1:1677637-1701742	Ovary	Carcass	OK	272.708	588.246	1.10906	-2.31561	0.0205797	0.0354892	yes
1.g1680	1.g1680	-	1:18336062-18346456	Ovary	Carcass	OK	0.0291874	0.501114	4.10172	-1.7026	0.0886431	0.130142	no
1.g1683	1.g1683	-	1:18354103-18355078	Ovary	Carcass	OK	23.1576	19.1917	-0.271002	0.437668	0.661627	0.729726	no
1.g1685	1.g1685	-	1:18355756-18361636	Ovary	Carcass	OK	7.2227	4.53235	-0.672279	0.656096	0.511762	0.590623	no
1.g1692	1.g1692	-	1:18419356-18424380	Ovary	Carcass	OK	0	4.2173	1.79769e+308	1.79769e+308	0.00100615	0.00234151	yes
1.g1698	1.g1698	-	1:18485590-18511445	Ovary	Carcass	OK	22.7776	19.0932	-0.254555	0.483608	0.628664	0.700802	no
1.g1701	1.g1701	-	1:18544266-18548770	Ovary	Carcass	OK	17.2709	7.723	-1.16111	2.43471	0.0149036	0.0265377	yes
1.g1702	1.g1702	-	1:18548870-18555009	Ovary	Carcass	OK	2.52055	0.943975	-1.41692	1.7527	0.0796531	0.118436	no
1.g1703	1.g1703	-	1:18555010-18571023	Ovary	Carcass	OK	60.1858	185.194	1.62154	-0.70408	0.481383	0.562178	no
1.g1704	1.g1704	-	1:18555010-18571023	Ovary	Carcass	OK	0.864938	2612.46	11.5605	-4.05539	5.00498e-05	0.000150133	yes
1.g1706	1.g1706	-	1:18555010-18571023	Ovary	Carcass	NOTEST	0	0	0	0	1	1	no
1.g1708	1.g1708	-	1:18573155-18573490	Ovary	Carcass	OK	4.879	9.06111	0.893103	-1.32922	0.183775	0.246712	no
1.g171	1.g171	-	1:1703572-1735932	Ovary	Carcass	OK	1.68107	13.0667	2.95844	-4.05334	5.04917e-05	0.000151256	yes
1.g172	1.g172	-	1:1735978-1793202	Ovary	Carcass	NOTEST	0.00196085	0.0396309	4.33707	-1.84358	0.0652438	1	no
1.g1725	1.g1725	-	1:18666480-18693299	Ovary	Carcass	OK	4.92551	10.4889	1.09052	-1.09242	0.274649	0.350004	no
1.g1727	1.g1727	-	1:18719517-18750479	Ovary	Carcass	OK	1.62396	2.21169	0.445636	-0.840987	0.400355	0.48192	no
1.g173	1.g173	-	1:1793248-1832749	Ovary	Carcass	NOTEST	0	0.00534531	1.79769e+308	1.79769e+308	0.440135	1	no
1.g1731	1.g1731	-	1:18762949-18766703	Ovary	Carcass	OK	29.0072	58.8373	1.02032	-2.12708	0.0334136	0.0547816	no
1.g1732	1.g1732	-	1:18766803-18768727	Ovary	Carcass	OK	3.63147	1.18519	-1.61544	2.91831	0.0035193	0.00719275	yes
1.g1733	1.g1733	-	1:18768773-18822367	Ovary	Carcass	OK	2.49741	40.2495	4.01047	-8.69857	0	0	yes
1.g1734	1.g1734	-	1:18837434-18932113	Ovary	Carcass	OK	3.87682	7.56285	0.964057	-1.79659	0.0724008	0.108807	no
1.g1736	1.g1736	-	1:18946583-18952391	Ovary	Carcass	OK	0.15837	2.20615	3.80015	-4.34266	1.40765e-05	4.71618e-05	yes
1.g1737	1.g1737	-	1:18953887-18990989	Ovary	Carcass	OK	9.23981	11.3529	0.297126	-0.38077	0.703374	0.765695	no
1.g1757	1.g1757	-	1:19232736-19291741	Ovary	Carcass	OK	0.00935408	0.51133	5.77251	-0.109091	0.91313	0.937484	no
1.g1761	1.g1761	-	1:19374017-19405881	Ovary	Carcass	NOTEST	0.00139565	0.111337	6.31785	-1.7153	0.0862895	1	no
1.g1762	1.g1762	-	1:19410107-19587101	Ovary	Carcass	NOTEST	0.0352626	0.110894	1.65296	-0.773986	0.438939	1	no
1.g1764	1.g1764	-	1:19410107-19587101	Ovary	Carcass	NOTEST	0.0034286	0.0127498	1.89478	-0.355042	0.722558	1	no
1.g177	1.g177	-	1:1857414-1867082	Ovary	Carcass	NOTEST	0	0.0621315	1.79769e+308	1.79769e+308	0.0174965	1	no
1.g1773	1.g1773	-	1:19796800-19987265	Ovary	Carcass	NOTEST	0.168786	0.100803	-0.743661	0.226772	0.820601	1	no
1.g1775	1.g1775	-	1:19990347-20045089	Ovary	Carcass	OK	0	0.990633	1.79769e+308	1.79769e+308	0.0552366	0.0855967	no
1.g178	1.g178	-	1:1875011-1924307	Ovary	Carcass	OK	13.6064	26.0674	0.937966	-2.29131	0.0219456	0.0376276	yes
1.g1781	1.g1781	-	1:20120223-20130356	Ovary	Carcass	NOTEST	0	0	0	0	1	1	no
1.g1783	1.g1783	-	1:20179936-20223941	Ovary	Carcass	OK	12.1999	2.89956	-2.07297	4.0071	6.14682e-05	0.000181173	yes
1.g1784	1.g1784	-	1:20223987-20260351	Ovary	Carcass	OK	0.0218795	1.02456	5.54928	-5.95846	2.54627e-09	1.561e-08	yes
1.g179	1.g179	-	1:1924309-1962663	Ovary	Carcass	OK	0.246905	0.338094	0.45347	-0.0273988	0.978142	0.985241	no
1.g1790	1.g1790	-	1:20340617-20373141	Ovary	Carcass	OK	19.7443	5.26968	-1.90565	2.68772	0.00719425	0.0137288	yes
1.g1794	1.g1794	-	1:20378696-20449729	Ovary	Carcass	OK	4.60867	5.92831	0.363269	-0.623118	0.533207	0.611708	no
1.g1803	1.g1803	-	1:20571490-20591179	Ovary	Carcass	OK	18.6407	12.7659	-0.546164	0.674555	0.499958	0.580094	no
1.g1806	1.g1806	-	1:20591180-20724340	Ovary	Carcass	OK	9.58117	6.2446	-0.617592	0.725252	0.468297	0.548754	no
1.g1807	1.g1807	-	1:20724386-20778590	Ovary	Carcass	NOTEST	0.0145547	0.0186574	0.358262	-0.260583	0.794414	1	no
1.g1810	1.g1810	-	1:20873441-20967360	Ovary	Carcass	OK	0.075466	8.08987	6.74415	-0.0369865	0.970496	0.979601	no
1.g1815	1.g1815	-	1:21172870-21175915	Ovary	Carcass	NOTEST	0.0112538	0.118164	3.39231	-2.37414	0.0175898	1	no
1.g1816	1.g1816	-	1:21176209-21336542	Ovary	Carcass	OK	1.66715	1.59435	-0.0644207	0.121949	0.90294	0.929576	no
1.g1817	1.g1817	-	1:21176209-21336542	Ovary	Carcass	OK	0.394259	0.75785	0.942768	-1.19779	0.230998	0.3007	no
1.g1818	1.g1818	-	1:21336543-21374570	Ovary	Carcass	NOTEST	0.0205729	0.0194373	-0.0819203	0.101507	0.919148	1	no
1.g1819	1.g1819	-	1:21376165-21566661	Ovary	Carcass	OK	0.134492	0.315976	1.23229	-1.12739	0.259579	0.333165	no
1.g182	1.g182	-	1:1966119-2017645	Ovary	Carcass	OK	43.9357	36.0495	-0.285414	0.659206	0.509764	0.588881	no
1.g1820	1.g1820	-	1:21376165-21566661	Ovary	Carcass	OK	0.4711	1.75217	1.89504	-0.892175	0.372299	0.453258	no
1.g1821	1.g1821	-	1:21576181-21768450	Ovary	Carcass	OK	2.10594	0.955099	-1.14075	3.04089	0.0023588	0.00503117	yes
1.g1822	1.g1822	-	1:21576181-21768450	Ovary	Carcass	OK	0.523616	0.472735	-0.147478	0.112052	0.910782	0.936038	no
1.g1823	1.g1823	-	1:21768876-21775770	Ovary	Carcass	NOTEST	0.130659	0.145016	0.150407	-0.209643	0.833946	1	no
1.g1825	1.g1825	-	1:21976185-22169970	Ovary	Carcass	NOTEST	0.186353	0.18905	0.0207278	-0.0164776	0.986853	1	no
1.g1826	1.g1826	-	1:21976185-22169970	Ovary	Carcass	OK	0.273027	0.588923	1.10904	-2.44779	0.0143737	0.0256603	yes
1.g1827	1.g1827	-	1:22170020-22174222	Ovary	Carcass	OK	0.829775	1.56147	0.912116	-1.61336	0.106667	0.153267	no
1.g1828	1.g1828	-	1:22188976-22196356	Ovary	Carcass	OK	1.03396	1.96286	0.924778	-1.75465	0.0793199	0.118019	no
1.g1829	1.g1829	-	1:22282825-22288834	Ovary	Carcass	OK	1.24524	0.681573	-0.869489	0.812304	0.416617	0.498817	no
1.g1830	1.g1830	-	1:22311830-22323646	Ovary	Carcass	OK	0.0866677	0.536708	2.63057	-4.12479	3.71075e-05	0.000114567	yes
1.g187	1.g187	-	1:2040473-2044160	Ovary	Carcass	NOTEST	0	0.00945022	1.79769e+308	1.79769e+308	0.276616	1	no
1.g188	1.g188	-	1:2044507-2052363	Ovary	Carcass	OK	0.03062	1.05305	5.10396	-4.75096	2.02451e-06	7.87757e-06	yes
1.g189	1.g189	-	1:2052609-2057393	Ovary	Carcass	NOTEST	0.0118733	0.235336	4.30893	-2.33306	0.0196448	1	no
1.g197	1.g197	-	1:2127458-2128462	Ovary	Carcass	OK	1.39769	1.09769	-0.348574	0.51993	0.603112	0.677265	no
1.g2	1.g2	-	1:16556-18225	Ovary	Carcass	OK	0.312133	0.261321	-0.256337	0.181758	0.855773	0.891973	no
1.g206	1.g206	-	1:2196229-2199577	Ovary	Carcass	OK	12.0182	8.2201	-0.547993	0.854141	0.393027	0.4745	no
1.g207	1.g207	-	1:2196229-2199577	Ovary	Carcass	LOWDATA	0	0	-0.547993	0	1	1	no
1.g21	1.g21	-	1:133560-142840	Ovary	Carcass	OK	0.223617	0.359683	0.685698	-0.926865	0.353997	0.433743	no
1.g211	1.g211	-	1:2211455-2215378	Ovary	Carcass	NOTEST	0.0154094	0.0110677	-0.47745	0.135197	0.892456	1	no
1.g218	1.g218	-	1:2245474-2257418	Ovary	Carcass	NOTEST	0.00333213	0.0225637	2.75948	-0.991354	0.321513	1	no
1.g220	1.g220	-	1:2268378-2270762	Ovary	Carcass	NOTEST	0	0	0	0	1	1	no
1.g223	1.g223	-	1:2278292-2287417	Ovary	Carcass	NOTEST	0.0594186	0.259121	2.12464	-1.6566	0.0976006	1	no
1.g225	1.g225	-	1:2287421-2333936	Ovary	Carcass	OK	0.101964	3.19221	4.96843	-3.96663	7.2896e-05	0.000212619	yes
1.g226	1.g226	-	1:2333982-2341978	Ovary	Carcass	OK	1.51146	3.47832	1.20245	-2.51653	0.0118517	0.0215614	yes
1.g228	1.g228	-	1:2352328-2356832	Ovary	Carcass	OK	1.11791	7.52913	2.75167	-3.27166	0.00106919	0.00247728	yes
1.g229	1.g229	-	1:2358392-2395212	Ovary	Carcass	OK	0.232964	0.230984	-0.0123146	0.00355767	0.997161	0.998386	no
1.g235	1.g235	-	1:2494273-2555902	Ovary	Carcass	NOTEST	0.0020485	0.0557856	4.76725	-1.24802	0.212023	1	no
1.g250	1.g250	-	1:2646562-2647262	Ovary	Carcass	NOTEST	0	0	0	0	1	1	no
1.g251	1.g251	-	1:2650903-2667408	Ovary	Carcass	NOTEST	0	0.00223904	1.79769e+308	1.79769e+308	0.360111	1	no
1.g253	1.g253	-	1:2667454-2696534	Ovary	Carcass	NOTEST	0.0148276	0.245937	4.05193	-3.35627	0.000790028	1	no
1.g254	1.g254	-	1:2696814-2707228	Ovary	Carcass	NOTEST	0.00725561	0.261898	5.17377	-3.83252	0.000126839	1	no
1.g255	1.g255	-	1:2707274-2722658	Ovary	Carcass	OK	0.0318473	0.29403	3.20672	-3.70759	0.000209238	0.000555718	yes
1.g257	1.g257	-	1:2735304-2738549	Ovary	Carcass	OK	1.04314	2.48382	1.25163	-0.235028	0.814187	0.859617	no
1.g258	1.g258	-	1:2735304-2738549	Ovary	Carcass	OK	17.1608	9.07156	-0.91969	1.84011	0.0657517	0.0999198	no
1.g26	1.g26	-	1:148200-193805	Ovary	Carcass	OK	33.2475	46.2916	0.477502	-0.774013	0.438923	0.520521	no
1.g263	1.g263	-	1:2748464-2759229	Ovary	Carcass	OK	2.76582	1.68359	-0.716167	0.146673	0.88339	0.913856	no
1.g271	1.g271	-	1:2794929-2806791	Ovary	Carcass	OK	0.815051	9.01449	3.46728	-4.89534	9.81374e-07	4.01e-06	yes
1.g273	1.g273	-	1:2808419-2822893	Ovary	Carcass	OK	21.2297	2.21868	-3.25831	6.22823	4.71733e-10	3.20772e-09	yes
1.g274	1.g274	-	1:2831653-2835958	Ovary	Carcass	NOTEST	0	0.0723729	1.79769e+308	1.79769e+308	0.275759	1	no
1.g283	1.g283	-	1:2954585-2956858	Ovary	Carcass	OK	1.09967	63.1483	5.84361	-5.35686	8.46786e-08	4.11421e-07	yes
1.g286	1.g286	-	1:2962994-2965923	Ovary	Carcass	OK	23.6959	1.20924	-4.29246	8.90164	0	0	yes
1.g295	1.g295	-	1:2992343-2993264	Ovary	Carcass	NOTEST	0.0153653	0.058381	1.92582	-0.850525	0.395034	1	no
1.g296	1.g296	-	1:2994153-3010912	Ovary	Carcass	OK	8.0695	1.91138	-2.07786	4.36	1.30061e-05	4.38679e-05	yes
1.g3	1.g3	-	1:16556-18225	Ovary	Carcass	OK	1.99555	1.51605	-0.396466	0.619859	0.535351	0.613775	no
1.g30	1.g30	-	1:201444-242070	Ovary	Carcass	OK	23.3125	6.28416	-1.89131	1.80343	0.0713208	0.10731	no
1.g303	1.g303	-	1:3024633-3027641	Ovary	Carcass	OK	15.5724	8.49977	-0.873492	1.39724	0.162341	0.221706	no
1.g314	1.g314	-	1:3138663-3140806	Ovary	Carcass	NOTEST	0.00609623	0.12695	4.3802	-2.2159	0.0266984	1	no
1.g316	1.g316	-	1:3141964-3153373	Ovary	Carcass	OK	33.3248	11.9574	-1.47869	3.76761	0.000164816	0.000448323	yes
1.g317	1.g317	-	1:3153473-3165108	Ovary	Carcass	OK	37.2917	27.7897	-0.424302	0.988552	0.322882	0.401828	no
1.g319	1.g319	-	1:3168699-3182443	Ovary	Carcass	NOTEST	0	0.170913	1.79769e+308	1.79769e+308	0.0112792	1	no
1.g32	1.g32	-	1:245983-262870	Ovary	Carcass	OK	0.330962	0.85295	1.3658	-1.43202	0.152138	0.20938	no
1.g325	1.g325	-	1:3289942-3344392	Ovary	Carcass	OK	0.37869	1.99349	2.39621	-0.0373377	0.970216	0.979601	no
1.g326	1.g326	-	1:3289942-3344392	Ovary	Carcass	OK	1.38501	5.39919	1.96285	-0.590592	0.554794	0.632027	no
1.g328	1.g328	-	1:3289942-3344392	Ovary	Carcass	OK	34.0741	3.76759	-3.17696	2.06399	0.0390186	0.0630214	no
1.g329	1.g329	-	1:3344438-3358442	Ovary	Carcass	OK	19.4855	10.0637	-0.953237	1.94407	0.051887	0.0811463	no
1.g341	1.g341	-	1:3457772-3462976	Ovary	Carcass	OK	0.00413142	0.788504	7.57634	-3.90905	9.26603e-05	0.000264251	yes
1.g344	1.g344	-	1:3482230-3495139	Ovary	Carcass	OK	10.3852	119.864	3.5288	-6.57161	4.97749e-11	3.89896e-10	yes
1.g345	1.g345	-	1:3482230-3495139	Ovary	Carcass	OK	1.73835	20.9698	3.59253	-4.33316	1.46986e-05	4.90262e-05	yes
1.g346	1.g346	-	1:3496806-3503159	Ovary	Carcass	NOTEST	0.144823	0.146389	0.0155105	-0.00274369	0.997811	1	no
1.g351	1.g351	-	1:3529629-3609239	Ovary	Carcass	OK	0.00395067	1.2662	8.32419	-2.61406	0.00894739	0.0167221	yes
1.g354	1.g354	-	1:3615725-3670669	Ovary	Carcass	OK	20.5854	18.3989	-0.162002	0.288363	0.773069	0.825262	no
1.g355	1.g355	-	1:3615725-3670669	Ovary	Carcass	OK	3.04162	2.93437	-0.0517882	0.0551527	0.956017	0.96931	no
1.g356	1.g356	-	1:3671699-3673568	Ovary	Carcass	NOTEST	0	0.228891	1.79769e+308	1.79769e+308	0.0077576	1	no
1.g358	1.g358	-	1:3674865-3733410	Ovary	Carcass	OK	0.0602584	1.69694	4.81563	-0.793812	0.427305	0.509302	no
1.g359	1.g359	-	1:3674865-3733410	Ovary	Carcass	OK	5.95612	9.46352	0.668005	-0.98489	0.324678	0.403665	no
1.g360	1.g360	-	1:3674865-3733410	Ovary	Carcass	OK	0.0653535	0.887003	3.7626	-0.176407	0.859975	0.895065	no
1.g362	1.g362	-	1:3755146-3767810	Ovary	Carcass	OK	0.00102999	0.96987	9.87902	-1.67613	0.0937123	0.136623	no
1.g363	1.g363	-	1:3767856-3770660	Ovary	Carcass	OK	0.0241151	7.2224	8.22639	-7.59599	3.06422e-14	3.71391e-13	yes
1.g364	1.g364	-	1:3770706-3787800	Ovary	Carcass	OK	0.12117	0.374961	1.62971	-0.64943	0.516061	0.594471	no
1.g366	1.g366	-	1:3804012-3825296	Ovary	Carcass	OK	0.214707	11.2524	5.71172	-1.19375	0.232574	0.302444	no
1.g369	1.g369	-	1:3833751-3873430	Ovary	Carcass	NOTEST	0.0680435	0.0710124	0.0616144	-0.0316201	0.974775	1	no
1.g372	1.g372	-	1:3879432-4007916	Ovary	Carcass	OK	2.09798	2.56652	0.290812	-0.587966	0.556555	0.633631	no
1.g373	1.g373	-	1:3879432-4007916	Ovary	Carcass	OK	0.00806168	0.324333	5.33025	-0.968173	0.332958	0.412416	no
1.g378	1.g378	-	1:4267663-4300195	Ovary	Carcass	NOTEST	0.00803103	0.00801665	-0.00258579	0.00153557	0.998775	1	no
1.g380	1.g380	-	1:4313113-4352186	Ovary	Carcass	OK	0.227889	2.03016	3.15519	-2.46765	0.0136002	0.0243814	yes
1.g381	1.g381	-	1:4313113-4352186	Ovary	Carcass	OK	0.165326	4.34592	4.71627	-3.65895	0.000253255	0.000663971	yes
1.g383	1.g383	-	1:4365403-4378118	Ovary	Carcass	OK	4.00925	15.6141	1.96144	-3.0718	0.00212775	0.00459962	yes
1.g384	1.g384	-	1:4365403-4378118	Ovary	Carcass	OK	3.15632	13.2411	2.06871	-3.90337	9.48612e-05	0.000269585	yes
1.g39	1.g39	-	1:277440-281150	Ovary	Carcass	OK	0.504083	33.3812	6.04923	-9.16415	0	0	yes
1.g396	1.g396	-	1:4451268-4473512	Ovary	Carcass	OK	0.0148446	0.702715	5.56493	-1.00273	0.315993	0.394782	no
1.g397	1.g397	-	1:4474873-4476058	Ovary	Carcass	NOTEST	0	0.110642	1.79769e+308	1.79769e+308	0.0458397	1	no
1.g399	1.g399	-	1:4476939-4478539	Ovary	Carcass	OK	7.74401	2.78541	-1.47519	2.92708	0.00342166	0.00702422	yes
1.g4	1.g4	-	1:18549-19725	Ovary	Carcass	OK	1.06877	0.663319	-0.688178	0.913309	0.36108	0.441045	no
1.g402	1.g402	-	1:4482668-4484241	Ovary	Carcass	OK	11.2766	1.96226	-2.52275	5.03172	4.86088e-07	2.09353e-06	yes
1.g403	1.g403	-	1:4484540-4488018	Ovary	Carcass	OK	0.265563	0.0561361	-2.24205	0.0951918	0.924162	0.946428	no
1.g407	1.g407	-	1:4491934-4494678	Ovary	Carcass	OK	47.17	32.5562	-0.534937	0.715385	0.474371	0.554928	no
1.g415	1.g415	-	1:4513665-4657505	Ovary	Carcass	NOTEST	0	0	0	0	1	1	no
1.g418	1.g418	-	1:4691381-4694035	Ovary	Carcass	NOTEST	0.00929651	0.00993502	0.0958333	-0.0462949	0.963075	1	no
1.g420	1.g420	-	1:4697761-4728291	Ovary	Carcass	OK	0.0173066	2.6618	7.26494	-5.67623	1.37697e-08	7.57672e-08	yes
1.g43	1.g43	-	1:289530-297262	Ovary	Carcass	OK	12.5897	3.06872	-2.03653	0.760948	0.446688	0.528402	no
1.g431	1.g431	-	1:4848231-4849196	Ovary	Carcass	OK	0.0389664	12.8032	8.36006	-3.23655	0.00120985	0.00276252	yes
1.g437	1.g437	-	1:4862991-4876906	Ovary	Carcass	OK	0.0356967	1.64751	5.52835	-5.23708	1.63139e-07	7.51125e-07	yes
1.g438	1.g438	-	1:4877300-4887870	Ovary	Carcass	OK	0.0518115	1.62836	4.974	-4.3503	1.35952e-05	4.57199e-05	yes
1.g439	1.g439	-	1:4887872-4893841	Ovary	Carcass	OK	5.09675	11.7944	1.21045	-1.88149	0.0599058	0.0918925	no
1.g443	1.g443	-	1:4938961-5006364	Ovary	Carcass	OK	0.331578	4.42575	3.7385	-3.68432	0.000229315	0.000605098	yes
1.g445	1.g445	-	1:5008441-5012325	Ovary	Carcass	OK	5.85256	1.26562	-2.20923	4.25237	2.11523e-05	6.82921e-05	yes
1.g455	1.g455	-	1:5087660-5096910	Ovary	Carcass	OK	11.1169	7.64487	-0.540189	1.01742	0.308955	0.387338	no
1.g46	1.g46	-	1:313952-342918	Ovary	Carcass	OK	0.325414	35.923	6.78649	-1.3913	0.164134	0.223522	no
1.g462	1.g462	-	1:5123590-5125992	Ovary	Carcass	NOTEST	0	0.122762	1.79769e+308	1.79769e+308	0.00995312	1	no
1.g47	1.g47	-	1:313952-342918	Ovary	Carcass	OK	0.738722	1.74161	1.23732	-0.222614	0.823836	0.867251	no
1.g470	1.g470	-	1:5170340-5173753	Ovary	Carcass	OK	0.0147808	0.295302	4.32039	-3.58569	0.000336187	0.000856366	yes
1.g475	1.g475	-	1:5198462-5199190	Ovary	Carcass	NOTEST	0.018357	0.138172	2.91207	-1.19483	0.232154	1	no
1.g477	1.g477	-	1:5199430-5251615	Ovary	Carcass	OK	0.0120284	8.7122	9.50045	-4.69892	2.61542e-06	9.9229e-06	yes
1.g48	1.g48	-	1:313952-342918	Ovary	Carcass	OK	20.3272	13.424	-0.598599	0.546988	0.584387	0.65954	no
1.g480	1.g480	-	1:5287876-5424465	Ovary	Carcass	OK	2.76304	0.730029	-1.92023	0.870925	0.383795	0.464919	no
1.g482	1.g482	-	1:5287876-5424465	Ovary	Carcass	OK	7.14264	6.44783	-0.147646	0.222766	0.823718	0.867229	no
1.g484	1.g484	-	1:5435760-5443210	Ovary	Carcass	NOTEST	0	0.112736	1.79769e+308	1.79769e+308	0.00487867	1	no
1.g494	1.g494	-	1:5497031-5499824	Ovary	Carcass	OK	0.0743136	6.49575	6.44973	-4.33412	1.46345e-05	4.88671e-05	yes
1.g499	1.g499	-	1:5548791-5592414	Ovary	Carcass	OK	0.0158337	4.06254	8.00324	-7.3191	2.49578e-13	2.67759e-12	yes
1.g5	1.g5	-	1:19930-47705	Ovary	Carcass	OK	0.428921	3.62286	3.07834	-1.85529	0.0635554	0.0969107	no
1.g501	1.g501	-	1:5592514-5646118	Ovary	Carcass	NOTEST	0.0753482	0.244383	1.6975	-2.07534	0.0379551	1	no
1.g505	1.g505	-	1:5681984-5698278	Ovary	Carcass	OK	21.6616	42.6087	0.976007	-2.4858	0.0129259	0.0233031	yes
1.g506	1.g506	-	1:5698324-5717565	Ovary	Carcass	OK	6.88546	1.35191	-2.34855	2.85084	0.00436045	0.00870247	yes
1.g511	1.g511	-	1:5856710-5875683	Ovary	Carcass	OK	45.7587	46.8837	0.0350398	-0.0910428	0.927459	0.949045	no
1.g518	1.g518	-	1:5964123-5983286	Ovary	Carcass	OK	7.80493	10.894	0.481083	-0.747279	0.454895	0.536393	no
1.g520	1.g520	-	1:5989417-5990501	Ovary	Carcass	OK	4.31508	0.736055	-2.5515	4.06636	4.77533e-05	0.000143925	yes
1.g528	1.g528	-	1:6066433-6082347	Ovary	Carcass	OK	0.0183774	3.56347	7.59921	-6.40489	1.5048e-10	1.09372e-09	yes
1.g529	1.g529	-	1:6094373-6096077	Ovary	Carcass	NOTEST	0.00732244	0.0182685	1.31896	-0.547034	0.584356	1	no
1.g533	1.g533	-	1:6108781-6119864	Ovary	Carcass	OK	0.0109931	0.713052	6.01933	-0.542382	0.587555	0.662366	no
1.g537	1.g537	-	1:6135171-6149916	Ovary	Carcass	OK	0.144322	35.5381	7.94393	-7.02982	2.06812e-12	1.96286e-11	yes
1.g546	1.g546	-	1:6203841-6226795	Ovary	Carcass	OK	0.0895225	18.6499	7.7027	-10.4757	0	0	yes
1.g547	1.g547	-	1:6203841-6226795	Ovary	Carcass	OK	0	0.280987	1.79769e+308	1.79769e+308	0.41944	0.501661	no
1.g549	1.g549	-	1:6229081-6235577	Ovary	Carcass	OK	4.63472	3.5973	-0.365568	0.31938	0.749438	0.805864	no
1.g550	1.g550	-	1:6229081-6235577	Ovary	Carcass	OK	6.36789	11.9746	0.91109	-1.44278	0.149082	0.20571	no
1.g554	1.g554	-	1:6241635-6249561	Ovary	Carcass	OK	254.149	7.59086	-5.06527	6.02309	1.71123e-09	1.07329e-08	yes
1.g556	1.g556	-	1:6241635-6249561	Ovary	Carcass	OK	6.24964	0.0899874	-6.11791	0.110331	0.912147	0.936796	no
1.g559	1.g559	-	1:6251534-6255641	Ovary	Carcass	NOTEST	0	0.0571854	1.79769e+308	1.79769e+308	0.476038	1	no
1.g564	1.g564	-	1:6281731-6285013	Ovary	Carcass	NOTEST	0	0.0249027	1.79769e+308	1.79769e+308	0.0791642	1	no
1.g565	1.g565	-	1:6285071-6288820	Ovary	Carcass	NOTEST	0	0.0329905	1.79769e+308	1.79769e+308	0.0861019	1	no
1.g566	1.g566	-	1:6288863-6293541	Ovary	Carcass	NOTEST	0.0277777	0.0479744	0.788336	-0.350728	0.725793	1	no
1.g567	1.g567	-	1:6294872-6297840	Ovary	Carcass	OK	0.404737	2.41221	2.5753	-3.7254	0.000195007	0.000521472	yes
1.g568	1.g568	-	1:6297841-6302179	Ovary	Carcass	OK	103.435	362.671	1.80993	-4.63417	3.5838e-06	1.32768e-05	yes
1.g572	1.g572	-	1:6351412-6356096	Ovary	Carcass	OK	8.94764	4.224	-1.0829	1.14242	0.25328	0.325968	no
1.g58	1.g58	-	1:406243-406822	Ovary	Carcass	NOTEST	0.0173387	0.023971	0.467297	-0.12101	0.903683	1	no
1.g585	1.g585	-	1:6429462-6435976	Ovary	Carcass	OK	14.9538	4.76285	-1.65061	1.50085	0.133394	0.186735	no
1.g586	1.g586	-	1:6429462-6435976	Ovary	Carcass	OK	35.2546	9.51179	-1.89002	2.51692	0.0118385	0.0215417	yes
1.g589	1.g589	-	1:6443321-6448675	Ovary	Carcass	OK	4.44434	5.4279	0.288426	-0.482033	0.629782	0.701679	no
1.g598	1.g598	-	1:6488583-6528068	Ovary	Carcass	OK	0.0662233	1.02474	3.95178	-2.98304	0.00285405	0.00597198	yes
1.g603	1.g603	-	1:6549513-6553663	Ovary	Carcass	OK	0.0120022	0.272822	4.50659	-3.80139	0.000143889	0.000394903	yes
1.g613	1.g613	-	1:6757547-6763281	Ovary	Carcass	NOTEST	0.0208281	0	-1.79769e+308	-1.79769e+308	0.0610779	1	no
1.g616	1.g616	-	1:6783231-6788269	Ovary	Carcass	OK	5.2633	0.842489	-2.64324	4.61012	4.02443e-06	1.47749e-05	yes
1.g618	1.g618	-	1:6789357-6814721	Ovary	Carcass	OK	106.809	4.67585	-4.51366	2.61765	0.00885369	0.0165573	yes
1.g624	1.g624	-	1:6855282-6858081	Ovary	Carcass	NOTEST	0	0.0904835	1.79769e+308	1.79769e+308	0.0222349	1	no
1.g626	1.g626	-	1:6862778-6889315	Ovary	Carcass	OK	9.49115	36.6605	1.94957	-3.54097	0.000398658	0.0009996	yes
1.g628	1.g628	-	1:6862778-6889315	Ovary	Carcass	OK	2.99682	0.436671	-2.77881	0.143884	0.885592	0.915183	no
1.g634	1.g634	-	1:6914622-6924885	Ovary	Carcass	OK	11.305	23.7385	1.07027	-2.25735	0.0239862	0.0406908	yes
1.g638	1.g638	-	1:6954005-6989445	Ovary	Carcass	OK	0.0275685	0.699876	4.66601	-2.0974	0.0359581	0.058574	no
1.g64	1.g64	-	1:445035-456843	Ovary	Carcass	OK	1.20945	6.70858	2.47166	-4.86915	1.12081e-06	4.54045e-06	yes
1.g640	1.g640	-	1:6989545-6990294	Ovary	Carcass	OK	0.0114607	0.679609	5.88993	-2.08505	0.0370648	0.0601364	no
1.g642	1.g642	-	1:6990296-7030927	Ovary	Carcass	OK	0.151227	5.15955	5.09246	-7.03827	1.94644e-12	1.85522e-11	yes
1.g647	1.g647	-	1:7075824-7085929	Ovary	Carcass	NOTEST	0.0399071	0.184248	2.20693	-2.53456	0.0112589	1	no
1.g651	1.g651	-	1:7135741-7140514	Ovary	Carcass	OK	1.58295	0.929887	-0.767486	0.655695	0.51202	0.590803	no
1.g658	1.g658	-	1:7177462-7195047	Ovary	Carcass	OK	17.9318	4.31057	-2.05657	4.58574	4.52377e-06	1.64666e-05	yes
1.g661	1.g661	-	1:7213608-7214063	Ovary	Carcass	NOTEST	0	0.0623131	1.79769e+308	1.79769e+308	0.212339	1	no
1.g662	1.g662	-	1:7217423-7229778	Ovary	Carcass	OK	0.486848	0.0525615	-3.21139	1.21042	0.226119	0.295248	no
1.g663	1.g663	-	1:7229780-7245623	Ovary	Carcass	OK	1.81356	1.90098	0.0679241	-0.125282	0.9003	0.927711	no
1.g665	1.g665	-	1:7250289-7255363	Ovary	Carcass	OK	7.24135	8.52879	0.236081	-0.562194	0.573984	0.65009	no
1.g671	1.g671	-	1:7269537-7299603	Ovary	Carcass	NOTEST	0.109566	0.148985	0.443366	-0.359585	0.719157	1	no
1.g674	1.g674	-	1:7299649-7316573	Ovary	Carcass	NOTEST	0	0	0	0	1	1	no
1.g675	1.g675	-	1:7316619-7356043	Ovary	Carcass	OK	0.0239417	0.345505	3.85111	-3.34651	0.000818358	0.00194022	yes
1.g682	1.g682	-	1:7374541-7379410	Ovary	Carcass	OK	25.8449	0.723856	-5.15804	3.67081	0.000241784	0.000635381	yes
1.g690	1.g690	-	1:7404610-7451660	Ovary	Carcass	OK	0.674032	3.50654	2.37916	-1.15021	0.250056	0.32228	no
1.g691	1.g691	-	1:7404610-7451660	Ovary	Carcass	OK	22.4056	43.4235	0.954616	-1.87349	0.0610006	0.0933642	no
1.g7	1.g7	-	1:61801-65481	Ovary	Carcass	OK	8.92156	2.18962	-2.02661	2.28767	0.0221569	0.0379368	yes
1.g706	1.g706	-	1:7534835-7538524	Ovary	Carcass	OK	0	0.999801	1.79769e+308	1.79769e+308	0.0018466	0.00405041	yes
1.g707	1.g707	-	1:7538570-7548014	Ovary	Carcass	NOTEST	0	0.132521	1.79769e+308	1.79769e+308	0.0190261	1	no
1.g709	1.g709	-	1:7552521-7575144	Ovary	Carcass	OK	1.58508	23.1051	3.86558	-6.39078	1.65041e-10	1.19487e-09	yes
1.g712	1.g712	-	1:7578624-7655714	Ovary	Carcass	OK	0.213939	0.961285	2.16777	-3.42042	0.000625248	0.00150952	yes
1.g714	1.g714	-	1:7656009-7687938	Ovary	Carcass	OK	80.1616	32.6964	-1.29378	1.67655	0.0936305	0.136526	no
1.g717	1.g717	-	1:7849888-7884313	Ovary	Carcass	OK	0.108408	0.78506	2.85633	-4.44841	8.65063e-06	2.98758e-05	yes
1.g727	1.g727	-	1:7964063-7975515	Ovary	Carcass	NOTEST	0	0.0145868	1.79769e+308	1.79769e+308	0.0940399	1	no
1.g730	1.g730	-	1:8078974-8082036	Ovary	Carcass	NOTEST	0.00592746	0	-1.79769e+308	-1.79769e+308	0.203303	1	no
1.g732	1.g732	-	1:8155016-8187396	Ovary	Carcass	NOTEST	0.00330147	0	-1.79769e+308	-1.79769e+308	0.392495	1	no
1.g734	1.g734	-	1:8211874-8229936	Ovary	Carcass	OK	34.2774	16.6641	-1.04051	2.59362	0.00949703	0.017639	yes
1.g740	1.g740	-	1:8316093-8346446	Ovary	Carcass	OK	0.150408	4.24386	4.81843	-7.38897	1.47882e-13	1.63747e-12	yes
1.g741	1.g741	-	1:8353596-8367762	Ovary	Carcass	OK	0	0.529075	1.79769e+308	1.79769e+308	0.0052979	0.0103953	yes
1.g745	1.g745	-	1:8412788-8418232	Ovary	Carcass	OK	0.903566	0.148549	-2.6047	1.04067	0.298031	0.37569	no
1.g752	1.g752	-	1:8458669-8466568	Ovary	Carcass	NOTEST	0.17449	0.106558	-0.711502	0.333317	0.738895	1	no
1.g753	1.g753	-	1:8458669-8466568	Ovary	Carcass	NOTEST	0.0142756	0.0457408	1.67994	-0.275717	0.782765	1	no
1.g760	1.g760	-	1:8492958-8493865	Ovary	Carcass	NOTEST	0	0.0579106	1.79769e+308	1.79769e+308	0.108605	1	no
1.g762	1.g762	-	1:8507035-8595536	Ovary	Carcass	OK	0.0865866	0.617056	2.83319	-0.310637	0.756077	0.811737	no
1.g765	1.g765	-	1:8595537-8765870	Ovary	Carcass	OK	278.701	13.9911	-4.31614	5.54064	3.01366e-08	1.57883e-07	yes
1.g766	1.g766	-	1:8765916-8798500	Ovary	Carcass	OK	0.0215087	1.57326	6.19269	-5.46339	4.67123e-08	2.3697e-07	yes
1.g767	1.g767	-	1:8798546-8868620	Ovary	Carcass	OK	1.1963	6.58914	2.46151	-1.43672	0.150799	0.207704	no
1.g769	1.g769	-	1:8798546-8868620	Ovary	Carcass	OK	6.35876	2.37863	-1.41861	0.465088	0.641869	0.712775	no
1.g774	1.g774	-	1:8891206-9029648	Ovary	Carcass	OK	78.984	111.878	0.502291	-1.05378	0.291982	0.368999	no
1.g776	1.g776	-	1:9032351-9045232	Ovary	Carcass	OK	0.00221203	0.418064	7.56221	-2.69866	0.00696183	0.0133282	yes
1.g778	1.g778	-	1:9047411-9050188	Ovary	Carcass	OK	0	1.07366	1.79769e+308	1.79769e+308	0.00246585	0.00524329	yes
1.g780	1.g780	-	1:9064519-9132274	Ovary	Carcass	OK	0.234255	0.488533	1.06038	-0.201349	0.840426	0.880993	no
1.g782	1.g782	-	1:9132275-9151295	Ovary	Carcass	OK	9.59856	3.52178	-1.44651	1.35822	0.174393	0.235499	no
1.g783	1.g783	-	1:9132275-9151295	Ovary	Carcass	OK	5.27002	3.57075	-0.561579	0.488299	0.625338	0.698028	no
1.g784	1.g784	-	1:9151705-9160959	Ovary	Carcass	OK	7.06437	5.67466	-0.316027	0.684576	0.493612	0.57429	no
1.g785	1.g785	-	1:9161059-9187393	Ovary	Carcass	OK	34.1487	22.9121	-0.575721	1.22949	0.218888	0.28748	no
1.g798	1.g798	-	1:9541284-9542865	Ovary	Carcass	OK	4.62474	0.129035	-5.16354	6.30122	2.95305e-10	2.08222e-09	yes
1.g8	1.g8	-	1:65675-67067	Ovary	Carcass	NOTEST	0.0353793	0.198141	2.48555	-1.84632	0.0648459	1	no
1.g80	1.g80	-	1:574446-629650	Ovary	Carcass	OK	0.526098	0.135333	-1.95882	2.64349	0.00820568	0.015468	yes
1.g805	1.g805	-	1:9602648-9607054	Ovary	Carcass	OK	1.55916	3.45947	1.14979	-0.78857	0.430363	0.512261	no
1.g818	1.g818	-	1:9681778-9694690	Ovary	Carcass	OK	0.0160114	1.09806	6.09971	-3.10678	0.00189138	0.00413649	yes
1.g823	1.g823	-	1:9727708-9768348	Ovary	Carcass	OK	0	2.38633	1.79769e+308	1.79769e+308	0.195501	0.260465	no
1.g826	1.g826	-	1:9798389-9805473	Ovary	Carcass	OK	1.62973	0.150805	-3.43387	1.18473	0.236124	0.306349	no
1.g83	1.g83	-	1:738320-739695	Ovary	Carcass	NOTEST	0.0543563	0.0567587	0.0623928	-0.0292702	0.976649	1	no
1.g837	1.g837	-	1:9833634-9838073	Ovary	Carcass	OK	25.2836	21.2075	-0.25363	0.458962	0.646262	0.71648	no
1.g84	1.g84	-	1:739750-746553	Ovary	Carcass	OK	0.104564	0.542548	2.37536	-3.36063	0.000777661	0.00184953	yes
1.g847	1.g847	-	1:9942114-9973547	Ovary	Carcass	OK	6.56711	7.20554	0.133848	-0.251264	0.80161	0.848906	no
1.g849	1.g849	-	1:9975868-10057105	Ovary	Carcass	OK	0.420561	0.698764	0.73249	-0.165276	0.868727	0.902225	no
1.g850	1.g850	-	1:9975868-10057105	Ovary	Carcass	OK	7.33059	1.51399	-2.27557	3.14633	0.00165334	0.00366506	yes
1.g852	1.g852	-	1:10061567-10062175	Ovary	Carcass	NOTEST	0	0	0	0	1	1	no
1.g854	1.g854	-	1:10086363-10121465	Ovary	Carcass	OK	0.0187696	0.991002	5.72242	-3.85664	0.000114955	0.000321494	yes
1.g868	1.g868	-	1:10225342-10227329	Ovary	Carcass	NOTEST	0.0209023	0.066924	1.67886	-1.20705	0.227411	1	no
1.g869	1.g869	-	1:10227382-10228424	Ovary	Carcass	OK	0.103958	0.298444	1.52146	-1.41003	0.158531	0.217012	no
1.g875	1.g875	-	1:10245172-10248402	Ovary	Carcass	OK	6.30815	5.61022	-0.169161	0.261259	0.793893	0.843253	no
1.g876	1.g876	-	1:10248502-10249425	Ovary	Carcass	OK	6.49703	2.99563	-1.11692	1.19337	0.232725	0.302553	no
1.g878	1.g878	-	1:10250332-10305084	Ovary	Carcass	OK	5.08394	10.1016	0.990568	-0.918613	0.358298	0.438175	no
1.g881	1.g881	-	1:10316362-10318337	Ovary	Carcass	OK	0.0120163	0.583122	5.60073	-3.7024	0.000213571	0.000566554	yes
1.g883	1.g883	-	1:10321029-10423628	Ovary	Carcass	OK	4.24592	121.513	4.83889	-2.80375	0.00505125	0.00994832	yes
1.g884	1.g884	-	1:10321029-10423628	Ovary	Carcass	OK	1.57433	32.1338	4.35128	-3.19943	0.00137698	0.00310382	yes
1.g885	1.g885	-	1:10321029-10423628	Ovary	Carcass	OK	0.0171739	2.4081	7.13154	-0.0529153	0.957799	0.970459	no
1.g888	1.g888	-	1:10430518-10452546	Ovary	Carcass	OK	15.2882	6.51942	-1.2296	1.99135	0.0464424	0.0735679	no
1.g889	1.g889	-	1:10430518-10452546	Ovary	Carcass	OK	27.9988	18.7783	-0.5763	1.07024	0.284513	0.360984	no
1.g895	1.g895	-	1:10470680-10471043	Ovary	Carcass	OK	20.8394	0.748051	-4.80003	4.73724	2.16651e-06	8.34684e-06	yes
1.g899	1.g899	-	1:10477763-10482768	Ovary	Carcass	OK	52.0148	58.839	0.177851	-0.2687	0.788161	0.838157	no
1.g900	1.g900	-	1:10477763-10482768	Ovary	Carcass	OK	21.2485	19.2518	-0.142373	0.209114	0.834359	0.875862	no
1.g902	1.g902	-	1:10482961-10484832	Ovary	Carcass	OK	23.5403	11.2159	-1.06958	1.95519	0.0505612	0.0792665	no
1.g906	1.g906	-	1:10498594-10515672	Ovary	Carcass	OK	7.40386	13.3614	0.851726	-1.81892	0.0689243	0.104141	no
1.g910	1.g910	-	1:10535093-10545492	Ovary	Carcass	OK	47.5011	30.8553	-0.622441	0.979115	0.327523	0.406624	no
1.g912	1.g912	-	1:10545592-10549436	Ovary	Carcass	OK	3.64089	2.00839	-0.858251	0.852748	0.393799	0.47524	no
1.g919	1.g919	-	1:10560509-10568552	Ovary	Carcass	OK	5.64223	3.46975	-0.701433	1.06855	0.285271	0.361691	no
1.g920	1.g920	-	1:10560509-10568552	Ovary	Carcass	OK	0.258812	0.210277	-0.299612	0.334421	0.738062	0.795634	no
1.g922	1.g922	-	1:10571532-10575046	Ovary	Carcass	OK	0	43.2779	1.79769e+308	1.79769e+308	0.221959	0.290565	no
1.g929	1.g929	-	1:10589002-10612635	Ovary	Carcass	OK	18.2977	17.8575	-0.0351334	0.0819053	0.934722	0.953865	no
1.g930	1.g930	-	1:10613122-10617196	Ovary	Carcass	NOTEST	0.0187411	0.0816205	2.12273	-0.995249	0.319615	1	no
1.g931	1.g931	-	1:10617242-10621122	Ovary	Carcass	OK	9.16057	11.3614	0.310632	-0.728268	0.46645	0.54716	no
1.g934	1.g934	-	1:10632428-10650382	Ovary	Carcass	OK	13.1805	30.9226	1.23026	-2.00043	0.0454537	0.0722314	no
1.g935	1.g935	-	1:10650862-10653890	Ovary	Carcass	OK	0.74004	2.81948	1.92975	-3.35728	0.000787121	0.00187061	yes
1.g937	1.g937	-	1:10654722-10655958	Ovary	Carcass	OK	0.126513	0.369657	1.54691	-1.60321	0.108887	0.156058	no
1.g95	1.g95	-	1:800568-801380	Ovary	Carcass	OK	2.01852	0.812906	-1.31214	1.8148	0.0695545	0.105005	no
1.g952	1.g952	-	1:10764885-10791582	Ovary	Carcass	OK	4.80071	8.43078	0.812417	-0.733398	0.463316	0.544339	no
1.g953	1.g953	-	1:10764885-10791582	Ovary	Carcass	OK	3.25172	6.27524	0.948468	-0.606534	0.54416	0.621729	no
1.g955	1.g955	-	1:10794536-10822413	Ovary	Carcass	OK	21.7665	22.2931	0.0344857	-0.0524789	0.958147	0.970702	no
1.g956	1.g956	-	1:10822416-10829146	Ovary	Carcass	OK	3.31357	10.6817	1.68869	-1.85196	0.0640319	0.0975543	no
1.g966	1.g966	-	1:10853572-10873226	Ovary	Carcass	OK	3.62825	15.8645	2.12846	-4.40581	1.05388e-05	3.59675e-05	yes
1.g97	1.g97	-	1:803330-804699	Ovary	Carcass	OK	12.6462	0.980145	-3.68957	6.83126	8.41682e-12	7.3363e-11	yes
1.g970	1.g970	-	1:10879421-10893016	Ovary	Carcass	OK	0.0978426	7.21913	6.20522	-2.23291	0.0255549	0.0431154	yes
1.g971	1.g971	-	1:10879421-10893016	Ovary	Carcass	OK	0.314486	15.9242	5.66208	-9.46974	0	0	yes
1.g972	1.g972	-	1:10894167-10940861	Ovary	Carcass	OK	15.9634	5.41425	-1.55993	2.75598	0.00585157	0.0113697	yes
1.g973	1.g973	-	1:10894167-10940861	Ovary	Carcass	OK	0.565913	0.85441	0.594349	-0.0793156	0.936782	0.954989	no
1.g975	1.g975	-	1:10943241-10954651	Ovary	Carcass	OK	96.1924	10.8373	-3.14992	4.84278	1.28032e-06	5.12642e-06	yes
1.g979	1.g979	-	1:10975861-10984375	Ovary	Carcass	NOTEST	0.0077388	0.10895	3.81541	-1.83108	0.0670883	1	no
1.g980	1.g980	-	1:10984421-10993566	Ovary	Carcass	OK	0.692936	125.877	7.50507	-13.8889	0	0	yes
1.g990	1.g990	-	1:11034031-11084107	Ovary	Carcass	OK	1.88581	0.529928	-1.83131	0.098136	0.921824	0.944357	no
1.g993	1.g993	-	1:11034031-11084107	Ovary	Carcass	OK	92.5237	71.7455	-0.366934	0.470033	0.638332	0.709618	no
1.g994	1.g994	-	1:11034031-11084107	Ovary	Carcass	OK	13.8543	9.99593	-0.470918	0.057559	0.9541	0.968132	no
1.g995	1.g995	-	1:11034031-11084107	Ovary	Carcass	OK	0.635455	0.266501	-1.25365	0.064164	0.94884	0.964213	no
1002.g347	1002.g347	-	1002:1947-5205	Ovary	Carcass	NOTEST	0	0	0	0	1	1	no
1002.g348	1002.g348	-	1002:9594-16605	Ovary	Carcass	NOTEST	0.0427323	0.0171496	-1.31715	1.19547	0.231905	1	no
1002.g349	1002.g349	-	1002:16879-21455	Ovary	Carcass	NOTEST	0.0168618	0.0574846	1.76941	-1.50921	0.131244	1	no
1003.g350	1003.g350	-	1003:0-1438	Ovary	Carcass	NOTEST	0.00930726	0.0964002	3.37261	-1.59202	0.11138	1	no
1006.g351	1006.g351	-	1006:0-1623	Ovary	Carcass	NOTEST	0.0496193	0.0924278	0.897424	-0.748023	0.454446	1	no
1007.g352	1007.g352	-	1007:81-4689	Ovary	Carcass	NOTEST	0	0	0	0	1	1	no
1008.g353	1008.g353	-	1008:0-1615	Ovary	Carcass	OK	0.0951462	0.347008	1.86675	-2.01032	0.044397	0.070715	no
1011.g354	1011.g354	-	1011:0-1005	Ovary	Carcass	NOTEST	0	0	0	0	1	1	no
1013.g355	1013.g355	-	1013:0-1665	Ovary	Carcass	NOTEST	0.0322692	0.0585553	0.859644	-0.609351	0.542292	1	no
1014.g356	1014.g356	-	1014:135-2367	Ovary	Carcass	NOTEST	0.0258686	0.00474186	-2.44768	0.904317	0.365827	1	no
1015.g357	1015.g357	-	1015:0-2365	Ovary	Carcass	NOTEST	0.00672675	0.00774627	0.203593	-0.0825058	0.934245	1	no
1017.g358	1017.g358	-	1017:0-1017	Ovary	Carcass	OK	1.12832	6.2993	2.48102	-3.88383	0.000102825	0.000290559	yes
1031.g359	1031.g359	-	1031:0-946	Ovary	Carcass	OK	0.416478	0.145542	-1.51681	1.52351	0.12763	0.179282	no
1033.g360	1033.g360	-	1033:488-1521	Ovary	Carcass	NOTEST	0	0	0	0	1	1	no
1035.g361	1035.g361	-	1035:0-1688	Ovary	Carcass	NOTEST	0	0	0	0	1	1	no
104.g40	104.g40	-	104:477-2465	Ovary	Carcass	OK	0.211788	0.0765841	-1.4675	1.46532	0.142833	0.198308	no
105.g41	105.g41	-	105:6-989	Ovary	Carcass	NOTEST	0	0	0	0	1	1	no
1050.g362	1050.g362	-	1050:925-2546	Ovary	Carcass	OK	0.512438	0.0667442	-2.94066	2.99345	0.0027584	0.00579801	yes
1053.g363	1053.g363	-	1053:8-3030	Ovary	Carcass	NOTEST	0	0	0	0	1	1	no
1058.g364	1058.g364	-	1058:0-1803	Ovary	Carcass	NOTEST	0	0	0	0	1	1	no
1059.g365	1059.g365	-	1059:248-2175	Ovary	Carcass	NOTEST	0.00318623	0.00977912	1.61786	-0.490907	0.623492	1	no
106.g42	106.g42	-	106:270-1512	Ovary	Carcass	NOTEST	0.192293	0.0652458	-1.55935	1.28011	0.200505	1	no
1060.g366	1060.g366	-	1060:0-1605	Ovary	Carcass	OK	0.920961	0.394748	-1.22221	1.48472	0.137618	0.191839	no
1061.g367	1061.g367	-	1061:733-1533	Ovary	Carcass	NOTEST	0.0194438	0.0403996	1.05503	-0.440287	0.659729	1	no
1066.g368	1066.g368	-	1066:0-875	Ovary	Carcass	NOTEST	0	0	0	0	1	1	no
1068.g369	1068.g369	-	1068:1375-3978	Ovary	Carcass	NOTEST	0.0750402	0.0931038	0.311176	-0.314099	0.753446	1	no
1072.g370	1072.g370	-	1072:0-1675	Ovary	Carcass	NOTEST	0.00856182	0.0341938	1.99775	-0.934324	0.350137	1	no
1077.g371	1077.g371	-	1077:0-1661	Ovary	Carcass	NOTEST	0.00933887	0.0125615	0.427694	-0.175266	0.86087	1	no
108.g43	108.g43	-	108:0-1225	Ovary	Carcass	NOTEST	0.0501669	0.19397	1.95103	-1.64729	0.0994994	1	no
1083.g372	1083.g372	-	1083:17965-20737	Ovary	Carcass	NOTEST	0	0.00334308	1.79769e+308	1.79769e+308	0.296471	1	no
1088.g373	1088.g373	-	1088:499-2186	Ovary	Carcass	NOTEST	0	0.033921	1.79769e+308	1.79769e+308	0.0855105	1	no
109.g44	109.g44	-	109:1-1290	Ovary	Carcass	OK	1.4956	138.712	6.53523	-12.5399	0	0	yes
1092.g374	1092.g374	-	1092:0-1895	Ovary	Carcass	NOTEST	0.101953	0.0476584	-1.0971	0.946315	0.343988	1	no
1093.g375	1093.g375	-	1093:823-2677	Ovary	Carcass	NOTEST	0.0253959	0.0239181	-0.0864901	0.0513382	0.959056	1	no
1100.g376	1100.g376	-	1100:8-1532	Ovary	Carcass	OK	0.697755	0.67525	-0.0472986	0.0619328	0.950616	0.96569	no
1105.g377	1105.g377	-	1105:75-19760	Ovary	Carcass	NOTEST	0.00372071	0.0231517	2.63747	-1.92358	0.0544067	1	no
1105.g378	1105.g378	-	1105:19763-20865	Ovary	Carcass	NOTEST	0.0418473	0.0169413	-1.30459	0.592044	0.553821	1	no
1115.g379	1115.g379	-	1115:0-1616	Ovary	Carcass	NOTEST	0	0	0	0	1	1	no
1119.g380	1119.g380	-	1119:0-930	Ovary	Carcass	OK	1.85074	175.954	6.57096	-11.0089	0	0	yes
1121.g381	1121.g381	-	1121:0-1275	Ovary	Carcass	NOTEST	0.0168946	0.171109	3.34028	-1.7879	0.0737915	1	no
1129.g382	1129.g382	-	1129:3120-19295	Ovary	Carcass	NOTEST	0.0495171	0.128415	1.37482	-1.82377	0.0681869	1	no
113.g45	113.g45	-	113:8-2225	Ovary	Carcass	NOTEST	0.00944502	0.0996508	3.39926	-1.92254	0.0545374	1	no
1131.g383	1131.g383	-	1131:10-1721	Ovary	Carcass	NOTEST	0	0	0	0	1	1	no
1132.g384	1132.g384	-	1132:0-1565	Ovary	Carcass	NOTEST	0	0	0	0	1	1	no
1137.g385	1137.g385	-	1137:9-970	Ovary	Carcass	NOTEST	0.0398072	0.141365	1.82833	-1.16417	0.244354	1	no
1140.g386	1140.g386	-	1140:403-1625	Ovary	Carcass	OK	0.0176391	0.413081	4.54957	-2.77194	0.00557231	0.010879	yes
1142.g387	1142.g387	-	1142:0-775	Ovary	Carcass	NOTEST	0.0136315	0.0287877	1.07851	-0.375785	0.707077	1	no
1144.g388	1144.g388	-	1144:0-1698	Ovary	Carcass	NOTEST	0.00367597	0	-1.79769e+308	-1.79769e+308	0.300722	1	no
1149.g389	1149.g389	-	1149:375-1352	Ovary	Carcass	NOTEST	0.0182263	0.046111	1.33909	-0.634855	0.525523	1	no
115.g46	115.g46	-	115:499-2547	Ovary	Carcass	OK	0.1852	0.829408	2.16299	-2.85368	0.00432167	0.00863083	yes
1155.g390	1155.g390	-	1155:1-1382	Ovary	Carcass	NOTEST	0.00685175	0.00645566	-0.0859073	0.024507	0.980448	1	no
1163.g391	1163.g391	-	1163:0-1225	Ovary	Carcass	NOTEST	0	0	0	0	1	1	no
1165.g392	1165.g392	-	1165:680-965	Ovary	Carcass	NOTEST	0	0	0	0	1	1	no
1166.g393	1166.g393	-	1166:785-3430	Ovary	Carcass	OK	0.212667	1.4328	2.75217	-4.05656	4.97998e-05	0.000149518	yes
1169.g394	1169.g394	-	1169:42-1714	Ovary	Carcass	NOTEST	0	0.0217962	1.79769e+308	1.79769e+308	0.140129	1	no
117.g47	117.g47	-	117:37-1240	Ovary	Carcass	NOTEST	0	0	0	0	1	1	no
117.g48	117.g48	-	117:1385-1871	Ovary	Carcass	NOTEST	0	0	0	0	1	1	no
1171.g395	1171.g395	-	1171:56-1314	Ovary	Carcass	OK	3.74609	3.4895	-0.102365	0.188599	0.850407	0.888135	no
1174.g396	1174.g396	-	1174:0-925	Ovary	Carcass	OK	0.264316	1.83495	2.79541	-3.44682	0.00056723	0.00137984	yes
118.g49	118.g49	-	118:145-1405	Ovary	Carcass	OK	0.110295	0.42154	1.9343	-2.00935	0.0444995	0.0708658	no
1183.g397	1183.g397	-	1183:0-2625	Ovary	Carcass	NOTEST	0	0.0121565	1.79769e+308	1.79769e+308	0.198819	1	no
1183.g398	1183.g398	-	1183:11935-13783	Ovary	Carcass	NOTEST	0.12788	0.156893	0.29499	-0.316034	0.751977	1	no
1187.g399	1187.g399	-	1187:11-1205	Ovary	Carcass	NOTEST	0	0	0	0	1	1	no
1190.g400	1190.g400	-	1190:1237-1795	Ovary	Carcass	NOTEST	0.0156537	0	-1.79769e+308	-1.79769e+308	0.300722	1	no
1192.g401	1192.g401	-	1192:0-1441	Ovary	Carcass	NOTEST	0.0101361	0.0281691	1.47462	-0.659058	0.509858	1	no
1194.g402	1194.g402	-	1194:226-1250	Ovary	Carcass	NOTEST	0	0	0	0	1	1	no
1196.g403	1196.g403	-	1196:0-208	Ovary	Carcass	NOTEST	0	0	0	0	1	1	no
1198.g404	1198.g404	-	1198:121-817	Ovary	Carcass	OK	0	4.41286	1.79769e+308	1.79769e+308	0.000902014	0.00211951	yes
1198.g405	1198.g405	-	1198:1075-1710	Ovary	Carcass	NOTEST	0	0.0259724	1.79769e+308	1.79769e+308	0.276616	1	no
1199.g406	1199.g406	-	1199:0-1106	Ovary	Carcass	OK	0.621718	6.19845	3.31758	-5.03891	4.68187e-07	2.02175e-06	yes
12.g2	12.g2	-	12:2735-7002	Ovary	Carcass	NOTEST	0.00436013	0.0068704	0.656023	-0.292211	0.770125	1	no
12.g3	12.g3	-	12:8425-58334	Ovary	Carcass	NOTEST	0.00538285	0.0126082	1.22793	-1.18965	0.234184	1	no
1201.g407	1201.g407	-	1201:0-1144	Ovary	Carcass	OK	2.30783	5.77878	1.32423	-2.34659	0.0189462	0.0329064	yes
1202.g408	1202.g408	-	1202:9435-13036	Ovary	Carcass	NOTEST	0.0112264	0.205191	4.192	-3.19096	0.001418	1	no
1203.g409	1203.g409	-	1203:0-1125	Ovary	Carcass	NOTEST	0	0.0685559	1.79769e+308	1.79769e+308	0.0765419	1	no
1208.g410	1208.g410	-	1208:481-1705	Ovary	Carcass	NOTEST	0.0237145	0.0817693	1.78579	-1.06621	0.286328	1	no
1210.g411	1210.g411	-	1210:26-1711	Ovary	Carcass	NOTEST	0	0	0	0	1	1	no
1210.g412	1210.g412	-	1210:4057-5015	Ovary	Carcass	NOTEST	0	0	0	0	1	1	no
1210.g413	1210.g413	-	1210:5945-12276	Ovary	Carcass	NOTEST	0	0	0	0	1	1	no
1210.g414	1210.g414	-	1210:17955-21793	Ovary	Carcass	NOTEST	0.0133501	0.100333	2.90987	-1.88559	0.0593508	1	no
1210.g415	1210.g415	-	1210:24555-25268	Ovary	Carcass	NOTEST	0	0	0	0	1	1	no
1212.g416	1212.g416	-	1212:0-1856	Ovary	Carcass	OK	0.0632525	0.666188	3.39673	-3.04999	0.00228848	0.00489866	yes
1214.g417	1214.g417	-	1214:0-1965	Ovary	Carcass	NOTEST	0	0.00517866	1.79769e+308	1.79769e+308	0.276616	1	no
1215.g418	1215.g418	-	1215:0-2021	Ovary	Carcass	NOTEST	0.161276	0.129674	-0.314648	0.345626	0.729624	1	no
1216.g419	1216.g419	-	1216:0-1394	Ovary	Carcass	NOTEST	0	0	0	0	1	1	no
1220.g420	1220.g420	-	1220:0-1290	Ovary	Carcass	NOTEST	0.0101245	0.106169	3.39043	-1.59816	0.110008	1	no
1221.g421	1221.g421	-	1221:0-840	Ovary	Carcass	OK	0.705121	0.383857	-0.877304	1.03137	0.302365	0.380566	no
1233.g422	1233.g422	-	1233:75-2197	Ovary	Carcass	OK	0.240834	0.91378	1.92381	-2.68479	0.00725756	0.0138408	yes
1239.g423	1239.g423	-	1239:0-1555	Ovary	Carcass	NOTEST	0.138104	0.0316645	-2.12482	1.52742	0.126658	1	no
1240.g424	1240.g424	-	1240:0-2020	Ovary	Carcass	NOTEST	0.00302268	0	-1.79769e+308	-1.79769e+308	0.300722	1	no
1244.g425	1244.g425	-	1244:5-767	Ovary	Carcass	NOTEST	0	0	0	0	1	1	no
1245.g426	1245.g426	-	1245:1-1350	Ovary	Carcass	NOTEST	0.00480047	0.00663673	0.467297	-0.12101	0.903683	1	no
1248.g427	1248.g427	-	1248:3292-14295	Ovary	Carcass	NOTEST	0.00830021	0.0180801	1.12318	-0.784282	0.432875	1	no
1254.g428	1254.g428	-	1254:445-1864	Ovary	Carcass	OK	0.55063	2.79753	2.345	-3.64137	0.000271191	0.000706658	yes
1261.g429	1261.g429	-	1261:11-1149	Ovary	Carcass	OK	0.0955426	0.484689	2.34284	-2.2821	0.0224834	0.0384425	yes
1265.g430	1265.g430	-	1265:0-1985	Ovary	Carcass	NOTEST	0.0035504	0.00426122	0.263284	-0.0709737	0.943419	1	no
1267.g431	1267.g431	-	1267:0-1485	Ovary	Carcass	OK	0.00898735	0.45901	5.67448	-2.17105	0.0299271	0.0495874	yes
1271.g432	1271.g432	-	1271:8875-15188	Ovary	Carcass	NOTEST	0.0023012	0.00989336	2.10408	-0.91566	0.359845	1	no
1271.g433	1271.g433	-	1271:15189-22704	Ovary	Carcass	NOTEST	0.0127362	0.013011	0.0308019	-0.0193383	0.984571	1	no
1273.g434	1273.g434	-	1273:0-1290	Ovary	Carcass	NOTEST	0	0	0	0	1	1	no
1277.g435	1277.g435	-	1277:0-1345	Ovary	Carcass	NOTEST	0	0	0	0	1	1	no
1277.g436	1277.g436	-	1277:1426-3071	Ovary	Carcass	NOTEST	0	0	0	0	1	1	no
1283.g437	1283.g437	-	1283:0-845	Ovary	Carcass	NOTEST	0	0.0750901	1.79769e+308	1.79769e+308	0.0978054	1	no
1296.g438	1296.g438	-	1296:3875-13816	Ovary	Carcass	NOTEST	0.0281133	0.0210507	-0.417383	0.36054	0.718443	1	no
1299.g439	1299.g439	-	1299:2-1347	Ovary	Carcass	NOTEST	0	0.0237083	1.79769e+308	1.79769e+308	0.167918	1	no
1300.g440	1300.g440	-	1300:44-2118	Ovary	Carcass	NOTEST	0	0	0	0	1	1	no
1306.g441	1306.g441	-	1306:2-179630	Ovary	Carcass	OK	0.126292	0.294754	1.22275	-2.66091	0.00779287	0.0147518	yes
1306.g442	1306.g442	-	1306:179632-184885	Ovary	Carcass	OK	0.0420467	0.603076	3.84228	-4.726	2.28988e-06	8.76938e-06	yes
1306.g443	1306.g443	-	1306:184940-187605	Ovary	Carcass	OK	0.242202	1.75756	2.8593	-4.38993	1.13385e-05	3.84479e-05	yes
1306.g444	1306.g444	-	1306:188005-189891	Ovary	Carcass	OK	0.181284	1.06211	2.55061	-3.40012	0.000673556	0.00161874	yes
1306.g445	1306.g445	-	1306:191455-196859	Ovary	Carcass	OK	0.0484609	0.443166	3.19296	-3.90471	9.43378e-05	0.000268267	yes
1306.g446	1306.g446	-	1306:197035-199430	Ovary	Carcass	OK	0.254954	1.94638	2.93248	-4.42808	9.50768e-06	3.26722e-05	yes
1306.g447	1306.g447	-	1306:212330-324066	Ovary	Carcass	NOTEST	0.0628184	0.140369	1.15996	-1.46166	0.143833	1	no
1306.g448	1306.g448	-	1306:212330-324066	Ovary	Carcass	NOTEST	0.0382066	0.0820021	1.10184	-1.38796	0.165148	1	no
1307.g449	1307.g449	-	1307:295-5005	Ovary	Carcass	NOTEST	0	0.0254185	1.79769e+308	1.79769e+308	0.0855105	1	no
1307.g450	1307.g450	-	1307:5250-11115	Ovary	Carcass	NOTEST	0.0308256	0.0434985	0.496837	-0.426443	0.669785	1	no
1307.g451	1307.g451	-	1307:16660-19116	Ovary	Carcass	NOTEST	0.0165868	0.0156399	-0.0847989	0.0510394	0.959294	1	no
1310.g452	1310.g452	-	1310:0-1215	Ovary	Carcass	OK	0.35644	1.76469	2.30768	-3.05993	0.0022139	0.00476517	yes
1311.g453	1311.g453	-	1311:201-1749	Ovary	Carcass	NOTEST	0.0346326	0.0113021	-1.61555	0.722036	0.470273	1	no
1318.g454	1318.g454	-	1318:0-2389	Ovary	Carcass	NOTEST	0.0466686	0.199189	2.09361	-2.1198	0.034023	1	no
132.g50	132.g50	-	132:1-993	Ovary	Carcass	NOTEST	0.00858083	0.0125154	0.544512	-0.155327	0.876564	1	no
1325.g455	1325.g455	-	1325:0-1648	Ovary	Carcass	NOTEST	0.0132243	0.0191549	0.53453	-0.25491	0.798793	1	no
1328.g456	1328.g456	-	1328:0-951	Ovary	Carcass	NOTEST	0	0	0	0	1	1	no
1337.g457	1337.g457	-	1337:0-975	Ovary	Carcass	OK	70.9556	114.223	0.686865	-1.75135	0.0798853	0.118759	no
1337.g458	1337.g458	-	1337:1175-2402	Ovary	Carcass	OK	0.419547	34.6638	6.36845	-9.20139	0	0	yes
1338.g459	1338.g459	-	1338:7-695	Ovary	Carcass	NOTEST	0.0589631	0.049327	-0.257433	0.131119	0.895681	1	no
1339.g460	1339.g460	-	1339:8-1601	Ovary	Carcass	NOTEST	0.00395468	0.024189	2.61272	-0.859233	0.390212	1	no
134.g51	134.g51	-	134:147-1148	Ovary	Carcass	NOTEST	0	0.0559468	1.79769e+308	1.79769e+308	0.113958	1	no
1341.g461	1341.g461	-	1341:23-1383	Ovary	Carcass	NOTEST	0	0.131388	1.79769e+308	1.79769e+308	0.0245211	1	no
1346.g462	1346.g462	-	1346:6-1208	Ovary	Carcass	NOTEST	0	0	0	0	1	1	no
1351.g463	1351.g463	-	1351:0-913	Ovary	Carcass	NOTEST	0.0275367	0.012632	-1.12427	0.40071	0.688634	1	no
1359.g464	1359.g464	-	1359:0-1694	Ovary	Carcass	NOTEST	0	0.0309665	1.79769e+308	1.79769e+308	0.128945	1	no
1360.g465	1360.g465	-	1360:10-1364	Ovary	Carcass	NOTEST	0.0258718	0.0145616	-0.82921	0.377408	0.705871	1	no
1362.g466	1362.g466	-	1362:0-2090	Ovary	Carcass	OK	0.0660658	0.455647	2.78594	-2.72803	0.00637136	0.0122998	yes
1363.g467	1363.g467	-	1363:518-1075	Ovary	Carcass	NOTEST	0	0	0	0	1	1	no
1365.g468	1365.g468	-	1365:0-2345	Ovary	Carcass	OK	0.980034	2.71743	1.47134	-2.57621	0.00998895	0.0185143	yes
1366.g469	1366.g469	-	1366:0-595	Ovary	Carcass	NOTEST	0.0141566	0.0869988	2.61952	-0.861078	0.389195	1	no
138.g52	138.g52	-	138:0-815	Ovary	Carcass	NOTEST	0.0565768	0.0322279	-0.8119	0.368066	0.712824	1	no
1383.g470	1383.g470	-	1383:0-3125	Ovary	Carcass	NOTEST	0.0158128	0.0226554	0.518758	-0.330294	0.741178	1	no
1383.g471	1383.g471	-	1383:3425-6147	Ovary	Carcass	NOTEST	0.0112274	0.0177136	0.657832	-0.39116	0.695679	1	no
1386.g472	1386.g472	-	1386:0-2165	Ovary	Carcass	NOTEST	0.00323033	0.0389281	3.59106	-1.33126	0.183104	1	no
1387.g473	1387.g473	-	1387:19-1170	Ovary	Carcass	NOTEST	0.064472	0.0431215	-0.580263	0.38334	0.701467	1	no
1389.g474	1389.g474	-	1389:453-1795	Ovary	Carcass	NOTEST	0.00746806	0.0401602	2.42696	-0.853004	0.393657	1	no
1393.g475	1393.g475	-	1393:0-997	Ovary	Carcass	NOTEST	0	0.0113616	1.79769e+308	1.79769e+308	0.274764	1	no
1396.g476	1396.g476	-	1396:405-2623	Ovary	Carcass	NOTEST	0.0204094	0.0083064	-1.29694	0.59748	0.550187	1	no
1396.g477	1396.g477	-	1396:3093-16415	Ovary	Carcass	NOTEST	0.0137669	0.068416	2.31313	-2.44113	0.0146412	1	no
1398.g478	1398.g478	-	1398:270-2256	Ovary	Carcass	OK	0.0045784	0.385097	6.39424	-2.77916	0.00545	0.0106681	yes
1400.g479	1400.g479	-	1400:0-1211	Ovary	Carcass	NOTEST	0	0	0	0	1	1	no
1401.g480	1401.g480	-	1401:0-1225	Ovary	Carcass	NOTEST	0	0	0	0	1	1	no
1403.g481	1403.g481	-	1403:115-1826	Ovary	Carcass	NOTEST	0.014964	0.00503812	-1.57054	0.514621	0.606818	1	no
1404.g482	1404.g482	-	1404:0-2158	Ovary	Carcass	NOTEST	0.0378256	0.0835162	1.14269	-0.932538	0.351059	1	no
1405.g483	1405.g483	-	1405:0-1385	Ovary	Carcass	OK	0.39574	0.983216	1.31296	-1.80364	0.0712884	0.107297	no
1406.g484	1406.g484	-	1406:10-1499	Ovary	Carcass	OK	15.2438	1.45262	-3.39149	5.50293	3.73535e-08	1.91881e-07	yes
1407.g485	1407.g485	-	1407:55-856	Ovary	Carcass	NOTEST	0.0232707	0.0590433	1.34326	-0.648482	0.516673	1	no
1409.g486	1409.g486	-	1409:0-1165	Ovary	Carcass	NOTEST	0.0544043	0.166129	1.61051	-1.0495	0.293946	1	no
1411.g487	1411.g487	-	1411:0-1126	Ovary	Carcass	NOTEST	0.0490633	0.252941	2.36609	-1.83716	0.0661867	1	no
1414.g488	1414.g488	-	1414:2011-8885	Ovary	Carcass	NOTEST	0.0107756	0.0426288	1.98406	-1.63024	0.103051	1	no
1414.g489	1414.g489	-	1414:8932-47595	Ovary	Carcass	NOTEST	0.00465704	0.0208926	2.16551	-2.25309	0.0242535	1	no
1416.g490	1416.g490	-	1416:78-993	Ovary	Carcass	NOTEST	0	0	0	0	1	1	no
1417.g491	1417.g491	-	1417:0-7195	Ovary	Carcass	NOTEST	0.0881712	0.0267493	-1.72081	1.70276	0.0886137	1	no
1419.g492	1419.g492	-	1419:12-1497	Ovary	Carcass	NOTEST	0.00428917	0.0378376	3.14105	-1.05427	0.29176	1	no
142.g53	142.g53	-	142:16-920	Ovary	Carcass	OK	0.280916	0.507103	0.852142	-0.957966	0.33808	0.417606	no
1428.g493	1428.g493	-	1428:0-10875	Ovary	Carcass	NOTEST	0.00889647	0.0352325	1.9856	-1.52254	0.127873	1	no
1429.g494	1429.g494	-	1429:4806-11195	Ovary	Carcass	NOTEST	0.186147	0.0477582	-1.96262	2.21829	0.0265348	1	no
1431.g495	1431.g495	-	1431:0-1367	Ovary	Carcass	NOTEST	0.0432074	0.190675	2.14176	-1.7253	0.0844726	1	no
1438.g496	1438.g496	-	1438:0-484	Ovary	Carcass	NOTEST	0	0	0	0	1	1	no
1439.g497	1439.g497	-	1439:822-1332	Ovary	Carcass	NOTEST	0	0	0	0	1	1	no
1441.g498	1441.g498	-	1441:0-1225	Ovary	Carcass	NOTEST	0.0543956	0.0251604	-1.11233	0.635324	0.525217	1	no
1443.g499	1443.g499	-	1443:3155-4284	Ovary	Carcass	NOTEST	0.0560088	0.0801743	0.517487	-0.381283	0.702993	1	no
1445.g500	1445.g500	-	1445:56-3205	Ovary	Carcass	NOTEST	0.0143028	0.0101214	-0.498885	0.264476	0.791413	1	no
1445.g501	1445.g501	-	1445:3635-6605	Ovary	Carcass	NOTEST	0.00495633	0.0195231	1.97784	-0.975868	0.32913	1	no
1447.g502	1447.g502	-	1447:1-1592	Ovary	Carcass	NOTEST	0.0169847	0.0351714	1.05016	-0.600048	0.548474	1	no
1449.g503	1449.g503	-	1449:0-2105	Ovary	Carcass	NOTEST	0.0105145	0.00488339	-1.10642	0.394348	0.693324	1	no
1451.g504	1451.g504	-	1451:0-1075	Ovary	Carcass	NOTEST	0.00631781	0.00873448	0.467297	-0.12101	0.903683	1	no
1463.g505	1463.g505	-	1463:0-1360	Ovary	Carcass	NOTEST	0	0	0	0	1	1	no
1465.g506	1465.g506	-	1465:4-1715	Ovary	Carcass	NOTEST	0.0770148	0.0384251	-1.00309	0.781056	0.43477	1	no
1469.g507	1469.g507	-	1469:40-1089	Ovary	Carcass	NOTEST	0	0	0	0	1	1	no
1469.g508	1469.g508	-	1469:3485-27075	Ovary	Carcass	NOTEST	0.00349994	0.0158004	2.17456	-1.91702	0.055235	1	no
1471.g509	1471.g509	-	1471:0-1103	Ovary	Carcass	NOTEST	0.0315556	0.109802	1.79894	-1.15519	0.248011	1	no
1476.g510	1476.g510	-	1476:0-1505	Ovary	Carcass	NOTEST	0.00482537	0	-1.79769e+308	-1.79769e+308	0.285413	1	no
1479.g511	1479.g511	-	1479:0-1381	Ovary	Carcass	NOTEST	0	0.0219013	1.79769e+308	1.79769e+308	0.159201	1	no
148.g54	148.g54	-	148:0-6115	Ovary	Carcass	NOTEST	0.0761395	0.0754549	-0.0130291	0.0143793	0.988527	1	no
1482.g512	1482.g512	-	1482:7-1227	Ovary	Carcass	NOTEST	0	0	0	0	1	1	no
1484.g513	1484.g513	-	1484:571-965	Ovary	Carcass	OK	0.212259	0	-1.79769e+308	-1.79769e+308	0.0850035	0.125374	no
1484.g514	1484.g514	-	1484:1116-4175	Ovary	Carcass	NOTEST	0.156795	0.0429109	-1.86946	1.89986	0.057452	1	no
1484.g515	1484.g515	-	1484:4229-6845	Ovary	Carcass	OK	3.85469	0.201591	-4.25711	5.75168	8.83617e-09	4.9938e-08	yes
1484.g516	1484.g516	-	1484:6933-19995	Ovary	Carcass	OK	0.29389	0.0109547	-4.74565	4.67611	2.92363e-06	1.09716e-05	yes
1485.g517	1485.g517	-	1485:0-841	Ovary	Carcass	NOTEST	0	0	0	0	1	1	no
1487.g518	1487.g518	-	1487:0-1659	Ovary	Carcass	NOTEST	0.00432686	0.00624031	0.528297	-0.150036	0.880736	1	no
1491.g519	1491.g519	-	1491:0-1413	Ovary	Carcass	NOTEST	0.00518204	0	-1.79769e+308	-1.79769e+308	0.285413	1	no
1492.g520	1492.g520	-	1492:0-1145	Ovary	Carcass	OK	2.09938	9.9245	2.24103	-4.06385	4.82702e-05	0.000145329	yes
1493.g521	1493.g521	-	1493:0-1445	Ovary	Carcass	OK	2.51077	0.678238	-1.88827	2.97603	0.00292005	0.00608502	yes
1494.g522	1494.g522	-	1494:12-385	Ovary	Carcass	OK	0.10888	6.4942	5.89834	-3.89651	9.7587e-05	0.000276805	yes
1494.g523	1494.g523	-	1494:1215-2348	Ovary	Carcass	NOTEST	0.00670452	0.00926911	0.467297	-0.12101	0.903683	1	no
1496.g524	1496.g524	-	1496:2097-15881	Ovary	Carcass	NOTEST	0.00591238	0.0135241	1.19372	-0.949435	0.3424	1	no
1496.g525	1496.g525	-	1496:15952-20165	Ovary	Carcass	NOTEST	0.0256504	0.00961926	-1.41498	0.928753	0.353017	1	no
1496.g526	1496.g526	-	1496:20403-21154	Ovary	Carcass	NOTEST	0.0141869	0.0159315	0.167318	-0.0506206	0.959628	1	no
1499.g527	1499.g527	-	1499:0-1725	Ovary	Carcass	NOTEST	0	0	0	0	1	1	no
15.g4	15.g4	-	15:0-1555	Ovary	Carcass	NOTEST	0.0383441	0.00670766	-2.51512	0.946503	0.343892	1	no
1500.g528	1500.g528	-	1500:0-2285	Ovary	Carcass	NOTEST	0	0.0128181	1.79769e+308	1.79769e+308	0.167469	1	no
1502.g529	1502.g529	-	1502:147-1121	Ovary	Carcass	NOTEST	0.0365931	0.0781397	1.09448	-0.635754	0.524937	1	no
1506.g530	1506.g530	-	1506:10-3471	Ovary	Carcass	OK	0.477932	0.0119597	-5.32056	3.85047	0.000117893	0.000329094	yes
1506.g531	1506.g531	-	1506:8505-9453	Ovary	Carcass	NOTEST	0.0922498	0.0668493	-0.464633	0.316189	0.751859	1	no
1515.g532	1515.g532	-	1515:0-965	Ovary	Carcass	NOTEST	0	0	0	0	1	1	no
1516.g533	1516.g533	-	1516:59-1633	Ovary	Carcass	NOTEST	0.0045885	0.00671955	0.550341	-0.15699	0.875253	1	no
1517.g534	1517.g534	-	1517:1060-1979	Ovary	Carcass	NOTEST	0	0.0123758	1.79769e+308	1.79769e+308	0.276616	1	no
1519.g535	1519.g535	-	1519:320-1661	Ovary	Carcass	NOTEST	0	0.00827487	1.79769e+308	1.79769e+308	0.276616	1	no
1521.g536	1521.g536	-	1521:1341-11315	Ovary	Carcass	OK	0.207421	0.265885	0.358246	-0.584982	0.55856	0.63551	no
1521.g537	1521.g537	-	1521:12130-20845	Ovary	Carcass	NOTEST	0.0527912	0.0471153	-0.164103	0.172082	0.863373	1	no
1521.g538	1521.g538	-	1521:21015-29281	Ovary	Carcass	NOTEST	0.00892894	0.0208004	1.22005	-0.861764	0.388817	1	no
1523.g539	1523.g539	-	1523:4395-14546	Ovary	Carcass	NOTEST	0.127168	0.20431	0.684024	-0.949552	0.34234	1	no
1525.g540	1525.g540	-	1525:0-1395	Ovary	Carcass	NOTEST	0.0429321	0.141332	1.71896	-1.33186	0.182907	1	no
1529.g541	1529.g541	-	1529:75-1782	Ovary	Carcass	NOTEST	0	0	0	0	1	1	no
153.g55	153.g55	-	153:36-358	Ovary	Carcass	NOTEST	0	0.174944	1.79769e+308	1.79769e+308	0.159201	1	no
153.g56	153.g56	-	153:1005-2391	Ovary	Carcass	OK	0.041254	0.88978	4.43084	-3.10597	0.00189657	0.00414683	yes
1530.g542	1530.g542	-	1530:566-1281	Ovary	Carcass	NOTEST	0.023594	0.125905	2.41584	-1.14192	0.253486	1	no
1533.g543	1533.g543	-	1533:0-1107	Ovary	Carcass	HIDATA	0	0	0	0	1	1	no
1537.g544	1537.g544	-	1537:0-1229	Ovary	Carcass	NOTEST	0.0084804	0.0270509	1.67347	-0.627623	0.530251	1	no
154.g57	154.g57	-	154:395-1766	Ovary	Carcass	NOTEST	0.015432	0.0208624	0.434978	-0.20233	0.839659	1	no
1540.g545	1540.g545	-	1540:285-1507	Ovary	Carcass	NOTEST	0	0	0	0	1	1	no
1544.g546	1544.g546	-	1544:77-2745	Ovary	Carcass	OK	0.0100106	0.276471	4.78752	-3.25295	0.00114213	0.00262997	yes
1545.g547	1545.g547	-	1545:40-1839	Ovary	Carcass	NOTEST	0	0	0	0	1	1	no
1549.g548	1549.g548	-	1549:2532-10455	Ovary	Carcass	NOTEST	0.172186	0.0182093	-3.24122	2.34685	0.018933	1	no
1549.g549	1549.g549	-	1549:10501-19785	Ovary	Carcass	NOTEST	0.00798954	0.00153649	-2.37847	0.816346	0.414302	1	no
1549.g550	1549.g550	-	1549:19832-30975	Ovary	Carcass	NOTEST	0.00514019	0.0100843	0.972219	-0.501634	0.615925	1	no
1549.g551	1549.g551	-	1549:31021-39275	Ovary	Carcass	NOTEST	0	0	0	0	1	1	no
1549.g552	1549.g552	-	1549:39525-43167	Ovary	Carcass	NOTEST	0	0.00895449	1.79769e+308	1.79769e+308	0.150811	1	no
1550.g553	1550.g553	-	1550:0-681	Ovary	Carcass	NOTEST	0	0	0	0	1	1	no
1552.g554	1552.g554	-	1552:0-585	Ovary	Carcass	OK	1.1337	1.168	0.0429936	-0.055262	0.95593	0.96931	no
1553.g555	1553.g555	-	1553:63-2078	Ovary	Carcass	OK	0.0372111	1.22692	5.04317	-4.90279	9.44865e-07	3.86787e-06	yes
1557.g556	1557.g556	-	1557:15-1550	Ovary	Carcass	NOTEST	0.0184608	0.206789	3.48562	-2.28979	0.0220334	1	no
1561.g557	1561.g557	-	1561:0-915	Ovary	Carcass	OK	0.0593132	0.304984	2.36231	-1.88507	0.0594207	0.0912732	no
1563.g558	1563.g558	-	1563:0-1094	Ovary	Carcass	NOTEST	0.0201099	0.0288906	0.522694	-0.247449	0.804561	1	no
1564.g559	1564.g559	-	1564:0-170	Ovary	Carcass	OK	0.467202	0	-1.79769e+308	-1.79769e+308	0.220414	0.28902	no
1565.g560	1565.g560	-	1565:0-1508	Ovary	Carcass	NOTEST	0.0206486	0.0815969	1.98247	-1.2697	0.204193	1	no
157.g58	157.g58	-	157:7-1474	Ovary	Carcass	NOTEST	0	0	0	0	1	1	no
1578.g561	1578.g561	-	1578:0-2085	Ovary	Carcass	OK	0.318399	0.0228678	-3.79944	2.95755	0.00310097	0.00642026	yes
1578.g562	1578.g562	-	1578:2305-12121	Ovary	Carcass	NOTEST	0.100601	0.0133946	-2.90892	2.87469	0.00404423	1	no
1581.g563	1581.g563	-	1581:14-1384	Ovary	Carcass	NOTEST	0	0	0	0	1	1	no
1585.g564	1585.g564	-	1585:453-2679	Ovary	Carcass	NOTEST	0.0027141	0.0136419	2.3295	-0.752228	0.451914	1	no
1587.g565	1587.g565	-	1587:6-376	Ovary	Carcass	NOTEST	0.064139	0.135743	1.08161	-0.451378	0.651717	1	no
1589.g566	1589.g566	-	1589:0-2055	Ovary	Carcass	OK	0.10654	0.352574	1.72653	-2.02533	0.0428333	0.068492	no
159.g59	159.g59	-	159:0-950	Ovary	Carcass	NOTEST	0	0	0	0	1	1	no
1591.g567	1591.g567	-	1591:0-1264	Ovary	Carcass	NOTEST	0	0.0179607	1.79769e+308	1.79769e+308	0.199768	1	no
1591.g568	1591.g568	-	1591:1265-1880	Ovary	Carcass	NOTEST	0	0	0	0	1	1	no
1593.g569	1593.g569	-	1593:7-1299	Ovary	Carcass	OK	0.101747	0.386933	1.92709	-1.90828	0.0563553	0.0871616	no
1594.g570	1594.g570	-	1594:205-1312	Ovary	Carcass	NOTEST	0	0.0200788	1.79769e+308	1.79769e+308	0.198819	1	no
1595.g571	1595.g571	-	1595:0-1741	Ovary	Carcass	NOTEST	0.0129612	0.0664669	2.35844	-1.43014	0.152677	1	no
1597.g572	1597.g572	-	1597:7-595	Ovary	Carcass	NOTEST	0	0	0	0	1	1	no
1604.g573	1604.g573	-	1604:0-1629	Ovary	Carcass	NOTEST	0	0	0	0	1	1	no
1607.g574	1607.g574	-	1607:785-9729	Ovary	Carcass	OK	5.39354	0.236535	-4.51111	7.68999	1.46549e-14	1.8332e-13	yes
1607.g575	1607.g575	-	1607:9865-12161	Ovary	Carcass	OK	4.41773	0.203623	-4.43933	6.46013	1.04612e-10	7.81885e-10	yes
1607.g576	1607.g576	-	1607:12805-23349	Ovary	Carcass	OK	0.456959	0.0823006	-2.47309	3.25446	0.00113609	0.00261742	yes
1607.g577	1607.g577	-	1607:23395-31977	Ovary	Carcass	OK	1.79798	0.0613487	-4.8732	5.74671	9.09965e-09	5.12978e-08	yes
1608.g578	1608.g578	-	1608:276-2225	Ovary	Carcass	NOTEST	0.00314596	0	-1.79769e+308	-1.79769e+308	0.300722	1	no
161.g60	161.g60	-	161:0-805	Ovary	Carcass	NOTEST	0	0	0	0	1	1	no
1610.g579	1610.g579	-	1610:0-1071	Ovary	Carcass	NOTEST	0.0325222	0.111601	1.77885	-1.10945	0.267234	1	no
1614.g580	1614.g580	-	1614:744-1624	Ovary	Carcass	NOTEST	0	0	0	0	1	1	no
1615.g581	1615.g581	-	1615:0-1405	Ovary	Carcass	NOTEST	0.0217221	0	-1.79769e+308	-1.79769e+308	0.128149	1	no
1616.g582	1616.g582	-	1616:22-1740	Ovary	Carcass	NOTEST	0.0155762	0.0121956	-0.352985	0.162239	0.871118	1	no
1618.g583	1618.g583	-	1618:11-1276	Ovary	Carcass	NOTEST	0.0214215	0.108386	2.33905	-1.42545	0.154027	1	no
1620.g584	1620.g584	-	1620:65-1456	Ovary	Carcass	NOTEST	0	0	0	0	1	1	no
1621.g585	1621.g585	-	1621:730-1375	Ovary	Carcass	NOTEST	0.0125363	0	-1.79769e+308	-1.79769e+308	0.300722	1	no
1622.g586	1622.g586	-	1622:0-1525	Ovary	Carcass	NOTEST	0.00950846	0.0519361	2.44945	-1.16999	0.242005	1	no
1623.g587	1623.g587	-	1623:16-1699	Ovary	Carcass	NOTEST	0.0139511	0.0106503	-0.38949	0.163105	0.870435	1	no
1628.g588	1628.g588	-	1628:668-2058	Ovary	Carcass	OK	143.027	142.404	-0.00630022	0.0159225	0.987296	0.991349	no
1635.g589	1635.g589	-	1635:0-1255	Ovary	Carcass	OK	0.470492	28.5157	5.92144	-9.34493	0	0	yes
1640.g590	1640.g590	-	1640:0-1315	Ovary	Carcass	NOTEST	0	0	0	0	1	1	no
1640.g591	1640.g591	-	1640:3025-10385	Ovary	Carcass	OK	0.0211152	0.380432	4.17129	-4.06545	4.79398e-05	0.000144431	yes
1640.g592	1640.g592	-	1640:12865-16200	Ovary	Carcass	NOTEST	0.00211712	0.00714725	1.75529	-0.54011	0.589121	1	no
1642.g593	1642.g593	-	1642:949-2071	Ovary	Carcass	NOTEST	0.0135266	0.0180232	0.414064	-0.159647	0.873159	1	no
165.g61	165.g61	-	165:376-1000	Ovary	Carcass	NOTEST	0	0.0817055	1.79769e+308	1.79769e+308	0.116819	1	no
1653.g594	1653.g594	-	1653:0-2325	Ovary	Carcass	NOTEST	0.0291546	0.0288219	-0.0165615	0.0118023	0.990583	1	no
1654.g595	1654.g595	-	1654:0-1385	Ovary	Carcass	OK	0.466125	0.20841	-1.16129	1.22731	0.219707	0.288219	no
1656.g596	1656.g596	-	1656:0-4320	Ovary	Carcass	OK	0.148776	0.292009	0.972867	-1.17388	0.240442	0.311321	no
1660.g597	1660.g597	-	1660:375-1225	Ovary	Carcass	NOTEST	0	0.0455085	1.79769e+308	1.79769e+308	0.150811	1	no
1665.g598	1665.g598	-	1665:0-745	Ovary	Carcass	NOTEST	0	0.0908008	1.79769e+308	1.79769e+308	0.0855105	1	no
167.g62	167.g62	-	167:0-585	Ovary	Carcass	NOTEST	0	0	0	0	1	1	no
1670.g599	1670.g599	-	1670:0-1732	Ovary	Carcass	OK	0.0408448	0.279107	2.77259	-2.44169	0.0146186	0.0260717	yes
1671.g600	1671.g600	-	1671:11145-15671	Ovary	Carcass	NOTEST	0	0.00575608	1.79769e+308	1.79769e+308	0.198819	1	no
1677.g601	1677.g601	-	1677:0-2705	Ovary	Carcass	NOTEST	0	0	0	0	1	1	no
1677.g602	1677.g602	-	1677:2751-48381	Ovary	Carcass	NOTEST	0.0109594	0.0141917	0.372887	-0.406565	0.684327	1	no
1678.g603	1678.g603	-	1678:0-939	Ovary	Carcass	OK	0	0.532919	1.79769e+308	1.79769e+308	0.00534984	0.0104903	yes
1683.g604	1683.g604	-	1683:1-1679	Ovary	Carcass	NOTEST	0.0383642	0.209212	2.44713	-2.10826	0.0350088	1	no
1684.g605	1684.g605	-	1684:208-867	Ovary	Carcass	NOTEST	0.0121471	0	-1.79769e+308	-1.79769e+308	0.300722	1	no
1690.g606	1690.g606	-	1690:10-900	Ovary	Carcass	OK	0	1.2214	1.79769e+308	1.79769e+308	0.00157199	0.00349941	yes
1693.g607	1693.g607	-	1693:8-1397	Ovary	Carcass	NOTEST	0	0.0128238	1.79769e+308	1.79769e+308	0.224822	1	no
1695.g608	1695.g608	-	1695:0-885	Ovary	Carcass	NOTEST	0	0	0	0	1	1	no
1697.g609	1697.g609	-	1697:0-595	Ovary	Carcass	NOTEST	0	0	0	0	1	1	no
1699.g610	1699.g610	-	1699:641-7125	Ovary	Carcass	NOTEST	0.00500531	0.0402263	3.00661	-2.09437	0.0362269	1	no
1699.g611	1699.g611	-	1699:8430-11045	Ovary	Carcass	OK	0.280287	0.556229	0.988772	-1.23705	0.21607	0.284155	no
1701.g612	1701.g612	-	1701:1-1492	Ovary	Carcass	NOTEST	0	0	0	0	1	1	no
1702.g613	1702.g613	-	1702:0-1065	Ovary	Carcass	NOTEST	0	0	0	0	1	1	no
1712.g614	1712.g614	-	1712:0-883	Ovary	Carcass	NOTEST	0.011588	0.194182	4.0667	-1.72266	0.0849509	1	no
172.g63	172.g63	-	172:1326-1865	Ovary	Carcass	NOTEST	0.0347256	0.0726848	1.06566	-0.452268	0.651076	1	no
1726.g615	1726.g615	-	1726:0-1535	Ovary	Carcass	NOTEST	0	0	0	0	1	1	no
173.g64	173.g64	-	173:10-3075	Ovary	Carcass	NOTEST	0	0.00273061	1.79769e+308	1.79769e+308	0.296471	1	no
173.g65	173.g65	-	173:3125-7269	Ovary	Carcass	NOTEST	0.0116948	0.0205347	0.812199	-0.585793	0.558015	1	no
173.g66	173.g66	-	173:12605-17146	Ovary	Carcass	NOTEST	0.00687911	0.025483	1.88924	-1.19708	0.231275	1	no
1739.g616	1739.g616	-	1739:0-855	Ovary	Carcass	NOTEST	0.00939309	0.120843	3.6854	-1.35711	0.174746	1	no
1753.g617	1753.g617	-	1753:1-1226	Ovary	Carcass	NOTEST	0.198607	0.182708	-0.120378	0.122364	0.902611	1	no
1767.g618	1767.g618	-	1767:685-1173	Ovary	Carcass	NOTEST	0	0	0	0	1	1	no
1769.g619	1769.g619	-	1769:0-1385	Ovary	Carcass	OK	3.3165	0.749859	-2.14497	3.48636	0.00048965	0.00120584	yes
1774.g620	1774.g620	-	1774:0-1404	Ovary	Carcass	NOTEST	0.00521978	0.0151651	1.53869	-0.501585	0.615959	1	no
178.g67	178.g67	-	178:9-7619	Ovary	Carcass	OK	0.0171132	0.398492	4.54137	-4.11487	3.87392e-05	0.000118828	yes
178.g68	178.g68	-	178:7665-14061	Ovary	Carcass	NOTEST	0.00640522	0.00471166	-0.443011	0.192257	0.847541	1	no
1787.g621	1787.g621	-	1787:3495-7215	Ovary	Carcass	NOTEST	0	0.00353944	1.79769e+308	1.79769e+308	0.276616	1	no
1787.g622	1787.g622	-	1787:8275-18433	Ovary	Carcass	NOTEST	0.00420205	0.00901669	1.1015	-0.558989	0.576169	1	no
1806.g623	1806.g623	-	1806:0-395	Ovary	Carcass	NOTEST	0	0	0	0	1	1	no
1811.g624	1811.g624	-	1811:0-1374	Ovary	Carcass	NOTEST	0	0.0159593	1.79769e+308	1.79769e+308	0.224822	1	no
1817.g625	1817.g625	-	1817:2-5685	Ovary	Carcass	OK	0.197761	0.360498	0.866234	-1.30271	0.192674	0.257234	no
1817.g626	1817.g626	-	1817:5686-10055	Ovary	Carcass	NOTEST	0.0303931	0.101466	1.73918	-1.69144	0.0907524	1	no
1817.g627	1817.g627	-	1817:10155-16029	Ovary	Carcass	NOTEST	0.0143401	0.0409012	1.51209	-1.18605	0.235603	1	no
1817.g628	1817.g628	-	1817:16075-22334	Ovary	Carcass	NOTEST	0.0440937	0.125201	1.50561	-1.42494	0.154175	1	no
1819.g629	1819.g629	-	1819:208-959	Ovary	Carcass	NOTEST	0	0	0	0	1	1	no
1823.g630	1823.g630	-	1823:0-1175	Ovary	Carcass	NOTEST	0.0241334	0.0328439	0.444596	-0.234002	0.814983	1	no
1824.g631	1824.g631	-	1824:1268-1355	Ovary	Carcass	NOTEST	0	0	0	0	1	1	no
1832.g632	1832.g632	-	1832:531-1515	Ovary	Carcass	NOTEST	0.0172086	0.0195179	0.181665	-0.0703738	0.943896	1	no
1836.g633	1836.g633	-	1836:5-117	Ovary	Carcass	NOTEST	0	0	0	0	1	1	no
1840.g634	1840.g634	-	1840:344-776	Ovary	Carcass	OK	0.120921	0.383246	1.66421	-0.988653	0.322833	0.401828	no
1843.g635	1843.g635	-	1843:588-2291	Ovary	Carcass	NOTEST	0	0.00606162	1.79769e+308	1.79769e+308	0.276616	1	no
1850.g636	1850.g636	-	1850:0-825	Ovary	Carcass	NOTEST	0.00887826	0	-1.79769e+308	-1.79769e+308	0.300722	1	no
1853.g637	1853.g637	-	1853:0-335	Ovary	Carcass	OK	0.204864	0.167441	-0.29102	0.144237	0.885314	0.915106	no
1863.g638	1863.g638	-	1863:0-775	Ovary	Carcass	OK	2.72334	0.119439	-4.51103	4.02687	5.65241e-05	0.000167869	yes
1865.g639	1865.g639	-	1865:0-1035	Ovary	Carcass	NOTEST	0	0	0	0	1	1	no
1866.g640	1866.g640	-	1866:0-1615	Ovary	Carcass	NOTEST	0	0	0	0	1	1	no
1868.g641	1868.g641	-	1868:0-16325	Ovary	Carcass	NOTEST	0.0477965	0.0480618	0.00798565	-0.00973354	0.992234	1	no
1868.g642	1868.g642	-	1868:16448-18765	Ovary	Carcass	NOTEST	0.0228209	0.0159132	-0.520135	0.318967	0.749751	1	no
187.g69	187.g69	-	187:0-1335	Ovary	Carcass	NOTEST	0.0145803	0.00808839	-0.850099	0.286951	0.77415	1	no
1871.g643	1871.g643	-	1871:0-2705	Ovary	Carcass	NOTEST	0.0149482	0.0269907	0.852488	-0.583154	0.559789	1	no
1875.g644	1875.g644	-	1875:0-998	Ovary	Carcass	NOTEST	0.0233223	0.0209171	-0.157026	0.064592	0.948499	1	no
1876.g645	1876.g645	-	1876:1064-10135	Ovary	Carcass	NOTEST	0.00435373	0.00972196	1.159	-0.469611	0.638633	1	no
1876.g646	1876.g646	-	1876:14765-15860	Ovary	Carcass	NOTEST	0	0.0272267	1.79769e+308	1.79769e+308	0.167469	1	no
1880.g647	1880.g647	-	1880:95-1891	Ovary	Carcass	OK	0.114359	1.23839	3.43683	-4.17517	2.97763e-05	9.35425e-05	yes
1881.g648	1881.g648	-	1881:10-36957	Ovary	Carcass	NOTEST	0.0218083	0.0611517	1.48752	-1.87716	0.0604957	1	no
1882.g649	1882.g649	-	1882:0-4115	Ovary	Carcass	NOTEST	0.0101477	0	-1.79769e+308	-1.79769e+308	0.203303	1	no
1890.g650	1890.g650	-	1890:0-799	Ovary	Carcass	OK	0.361279	0.424117	0.231347	-0.251405	0.801501	0.848906	no
1890.g651	1890.g651	-	1890:806-1654	Ovary	Carcass	OK	0.891232	1.27551	0.5172	-0.678742	0.497301	0.577235	no
1891.g652	1891.g652	-	1891:0-1142	Ovary	Carcass	OK	2.4107	0.198532	-3.60201	3.8796	0.000104628	0.000295004	yes
1894.g653	1894.g653	-	1894:0-2099	Ovary	Carcass	NOTEST	0.0205856	0.00489852	-2.07122	0.764559	0.444534	1	no
1896.g654	1896.g654	-	1896:0-1189	Ovary	Carcass	NOTEST	0	0	0	0	1	1	no
1898.g655	1898.g655	-	1898:42-12230	Ovary	Carcass	NOTEST	0.00860134	0.112982	3.71538	-3.51268	0.000443605	1	no
19.g5	19.g5	-	19:0-2070	Ovary	Carcass	NOTEST	0.00339171	0.0138513	2.02994	-0.692902	0.488371	1	no
190.g70	190.g70	-	190:0-1165	Ovary	Carcass	NOTEST	0.071271	0.092917	0.382627	-0.275846	0.782666	1	no
1902.g656	1902.g656	-	1902:0-1335	Ovary	Carcass	NOTEST	0.00585468	0.00856279	0.54849	-0.156462	0.875669	1	no
1903.g657	1903.g657	-	1903:0-1349	Ovary	Carcass	NOTEST	0.0124994	0.00799301	-0.645049	0.219518	0.826246	1	no
1907.g658	1907.g658	-	1907:295-1480	Ovary	Carcass	NOTEST	0.0126884	0.129137	3.34732	-1.66392	0.0961284	1	no
1909.g659	1909.g659	-	1909:1635-5395	Ovary	Carcass	NOTEST	0.00906931	0.00605374	-0.583165	0.195012	0.845384	1	no
1921.g660	1921.g660	-	1921:0-1282	Ovary	Carcass	NOTEST	0.0117112	0.0332397	1.50501	-0.664628	0.506288	1	no
1922.g661	1922.g661	-	1922:315-1129	Ovary	Carcass	NOTEST	0.00903945	0.0290987	1.68665	-0.519568	0.603365	1	no
1924.g662	1924.g662	-	1924:0-1304	Ovary	Carcass	NOTEST	0.0213473	0.00690926	-1.62745	0.539262	0.589706	1	no
1929.g663	1929.g663	-	1929:0-1250	Ovary	Carcass	OK	0.0715553	415.525	12.5036	-10.8406	0	0	yes
193.g71	193.g71	-	193:422-1167	Ovary	Carcass	NOTEST	0.0356758	0.0926524	1.37688	-0.771279	0.440541	1	no
1935.g664	1935.g664	-	1935:0-865	Ovary	Carcass	NOTEST	0.011885	0.0115269	-0.0441326	0.0125898	0.989955	1	no
1936.g665	1936.g665	-	1936:0-1215	Ovary	Carcass	NOTEST	0.033621	0.0269022	-0.321635	0.177862	0.858832	1	no
1939.g666	1939.g666	-	1939:0-2535	Ovary	Carcass	OK	1.12966	3.10671	1.4595	-2.62883	0.00856783	0.016092	yes
1941.g667	1941.g667	-	1941:0-225	Ovary	Carcass	OK	0.769834	13.0219	4.08024	-3.70807	0.000208849	0.000554848	yes
1942.g668	1942.g668	-	1942:2-1301	Ovary	Carcass	OK	0.460965	0.139335	-1.7261	1.74788	0.080485	0.119436	no
1943.g669	1943.g669	-	1943:2522-3925	Ovary	Carcass	NOTEST	0	0.0138649	1.79769e+308	1.79769e+308	0.212339	1	no
1945.g670	1945.g670	-	1945:0-1485	Ovary	Carcass	NOTEST	0.00428917	0.0721207	4.07164	-1.40531	0.159929	1	no
1946.g671	1946.g671	-	1946:2864-5665	Ovary	Carcass	NOTEST	0.0363606	0.0185133	-0.973815	0.626699	0.530856	1	no
1946.g672	1946.g672	-	1946:5767-8605	Ovary	Carcass	NOTEST	0.0235291	0.0133973	-0.812506	0.51758	0.604751	1	no
1946.g673	1946.g673	-	1946:10215-14253	Ovary	Carcass	NOTEST	0.0350795	0.0126552	-1.47089	0.847492	0.396721	1	no
1952.g674	1952.g674	-	1952:2-1623	Ovary	Carcass	NOTEST	0	0.0129064	1.79769e+308	1.79769e+308	0.199768	1	no
1957.g675	1957.g675	-	1957:6-1795	Ovary	Carcass	NOTEST	0	0	0	0	1	1	no
1961.g676	1961.g676	-	1961:0-1899	Ovary	Carcass	OK	7.48674	1.93762	-1.95005	3.89534	9.80622e-05	0.000277977	yes
1962.g677	1962.g677	-	1962:2198-5605	Ovary	Carcass	OK	0.0406418	0.47001	3.53165	-3.92739	8.58712e-05	0.000246142	yes
1965.g678	1965.g678	-	1965:0-1205	Ovary	Carcass	NOTEST	0.0259387	0.0450964	0.797907	-0.469518	0.638699	1	no
1968.g679	1968.g679	-	1968:65-9643	Ovary	Carcass	NOTEST	0.0425346	0.0367752	-0.209907	0.226031	0.821177	1	no
1968.g680	1968.g680	-	1968:9845-11779	Ovary	Carcass	NOTEST	0.0126932	0.0107092	-0.245211	0.105613	0.915889	1	no
1968.g681	1968.g681	-	1968:11875-18464	Ovary	Carcass	NOTEST	0.0157271	0.0233814	0.572104	-0.435362	0.6633	1	no
1969.g682	1969.g682	-	1969:0-1524	Ovary	Carcass	NOTEST	0	0	0	0	1	1	no
1970.g683	1970.g683	-	1970:0-1003	Ovary	Carcass	NOTEST	0.120997	0.119794	-0.014415	0.0122746	0.990207	1	no
1975.g684	1975.g684	-	1975:0-975	Ovary	Carcass	NOTEST	0.00799577	0	-1.79769e+308	-1.79769e+308	0.285413	1	no
1981.g685	1981.g685	-	1981:965-1699	Ovary	Carcass	OK	0	1.05094	1.79769e+308	1.79769e+308	0.00778172	0.0147339	yes
1982.g686	1982.g686	-	1982:0-1355	Ovary	Carcass	NOTEST	0.0401714	0.114401	1.50986	-1.12778	0.259414	1	no
1988.g687	1988.g687	-	1988:0-565	Ovary	Carcass	NOTEST	0.0188723	0.131198	2.7974	-1.00469	0.315047	1	no
199.g72	199.g72	-	199:0-2005	Ovary	Carcass	NOTEST	0	0.0205723	1.79769e+308	1.79769e+308	0.1283	1	no
1990.g688	1990.g688	-	1990:0-1101	Ovary	Carcass	OK	0.396404	0.506745	0.35429	-0.429484	0.667571	0.734295	no
1994.g689	1994.g689	-	1994:0-1145	Ovary	Carcass	NOTEST	0.0418779	0.00965139	-2.11738	0.803732	0.421552	1	no
1999.g690	1999.g690	-	1999:2089-9125	Ovary	Carcass	NOTEST	0.00979697	0.0125461	0.356833	-0.204573	0.837906	1	no
1999.g691	1999.g691	-	1999:9225-14840	Ovary	Carcass	NOTEST	0	0	0	0	1	1	no
2.g1	2.g1	-	2:1955-8100	Ovary	Carcass	NOTEST	0.0190534	0.176464	3.21126	-2.97598	0.0029205	1	no
2.g10	2.g10	-	2:791791-799885	Ovary	Carcass	OK	0.0628442	3.5181	5.80687	-7.20258	5.90861e-13	6.06342e-12	yes
2.g1000	2.g1000	-	2:12524513-12524989	Ovary	Carcass	NOTEST	0	0	0	0	1	1	no
2.g1001	2.g1001	-	2:12525273-12526296	Ovary	Carcass	NOTEST	0.00754671	0.00929186	0.300121	-0.0809037	0.935519	1	no
2.g1002	2.g1002	-	2:12529863-12532989	Ovary	Carcass	NOTEST	0.0256195	0.00844994	-1.60023	0.807558	0.419345	1	no
2.g1006	2.g1006	-	2:12559725-12574653	Ovary	Carcass	OK	0.00638151	2.39045	8.54917	-4.86121	1.16668e-06	4.70924e-06	yes
2.g1010	2.g1010	-	2:12623126-12635565	Ovary	Carcass	NOTEST	0.0520076	0.162649	1.64497	-1.89798	0.0576992	1	no
2.g1014	2.g1014	-	2:12645512-12647485	Ovary	Carcass	OK	2.06009	2.18588	0.0855079	-0.146142	0.883809	0.914078	no
2.g102	2.g102	-	2:2603574-2632088	Ovary	Carcass	OK	0.592968	0.556995	-0.0902903	0.0790229	0.937014	0.955052	no
2.g1024	2.g1024	-	2:12685535-12687952	Ovary	Carcass	OK	22.9121	3.09348	-2.88881	3.34113	0.00083439	0.00197562	yes
2.g1047	2.g1047	-	2:12841980-12883569	Ovary	Carcass	OK	0.0653922	2.68077	5.35739	-5.5563	2.75549e-08	1.45548e-07	yes
2.g1052	2.g1052	-	2:12966940-12974573	Ovary	Carcass	OK	0.0702427	1.98607	4.82142	-7.42505	1.12799e-13	1.27417e-12	yes
2.g1058	2.g1058	-	2:13023018-13025423	Ovary	Carcass	NOTEST	0.00258108	0.0761815	4.8834	-1.71179	0.0869357	1	no
2.g1059	2.g1059	-	2:13025543-13026883	Ovary	Carcass	NOTEST	0	0.132536	1.79769e+308	1.79769e+308	0.0321002	1	no
2.g106	2.g106	-	2:2710372-2774936	Ovary	Carcass	OK	75.7358	17.9153	-2.07979	3.33429	0.000855166	0.00201842	yes
2.g1079	2.g1079	-	2:13101752-13102566	Ovary	Carcass	NOTEST	0	0	0	0	1	1	no
2.g1081	2.g1081	-	2:13155421-13203516	Ovary	Carcass	NOTEST	0.00219431	0	-1.79769e+308	-1.79769e+308	0.392495	1	no
2.g1082	2.g1082	-	2:13155421-13203516	Ovary	Carcass	NOTEST	0.00226785	0.0171559	2.91931	-1.04295	0.29697	1	no
2.g1084	2.g1084	-	2:13203563-13245404	Ovary	Carcass	NOTEST	0.0613103	0.105797	0.787102	-0.0754563	0.939852	1	no
2.g1085	2.g1085	-	2:13271453-13295866	Ovary	Carcass	NOTEST	0.0149967	0.0246426	0.716513	-0.524515	0.59992	1	no
2.g1086	2.g1086	-	2:13271453-13295866	Ovary	Carcass	NOTEST	0	0.0191493	1.79769e+308	1.79769e+308	0.204078	1	no
2.g1089	2.g1089	-	2:13336632-13371206	Ovary	Carcass	NOTEST	0	0.0209345	1.79769e+308	1.79769e+308	0.418967	1	no
2.g109	2.g109	-	2:2784323-2844732	Ovary	Carcass	FAIL	11.5065	2.46618	0	0	1	1	no
2.g1090	2.g1090	-	2:13371306-13379649	Ovary	Carcass	NOTEST	0	0.00924961	1.79769e+308	1.79769e+308	0.309385	1	no
2.g1091	2.g1091	-	2:13371306-13379649	Ovary	Carcass	NOTEST	0	5.32509e-07	1.79769e+308	1.79769e+308	0.499984	1	no
2.g1093	2.g1093	-	2:13483328-13517353	Ovary	Carcass	NOTEST	0	0.148867	1.79769e+308	1.79769e+308	0.147968	1	no
2.g1099	2.g1099	-	2:13607343-13756847	Ovary	Carcass	NOTEST	0.00780535	0	-1.79769e+308	-1.79769e+308	0.477186	1	no
2.g1101	2.g1101	-	2:13607343-13756847	Ovary	Carcass	OK	3.57356	8.12153	1.18439	-0.793999	0.427196	0.50926	no
2.g1102	2.g1102	-	2:13607343-13756847	Ovary	Carcass	OK	0.861503	1.62442	0.914999	-0.197833	0.843176	0.882845	no
2.g1103	2.g1103	-	2:13607343-13756847	Ovary	Carcass	OK	6.71351	12.5614	0.903863	-0.446045	0.655564	0.724197	no
2.g1123	2.g1123	-	2:13851705-13858405	Ovary	Carcass	OK	12.4922	7.44973	-0.745773	1.46441	0.143083	0.198532	no
2.g1125	2.g1125	-	2:13863465-13890803	Ovary	Carcass	OK	22.4123	11.3834	-0.977357	0.336444	0.736536	0.79431	no
2.g1138	2.g1138	-	2:13982710-13997404	Ovary	Carcass	OK	24.6914	18.1903	-0.440844	0.70243	0.482411	0.563158	no
2.g114	2.g114	-	2:2960998-3011162	Ovary	Carcass	NOTEST	0.0277569	0.116537	2.06987	-0.823593	0.410171	1	no
2.g1140	2.g1140	-	2:13998930-14002964	Ovary	Carcass	OK	52.5756	25.8678	-1.02324	2.00103	0.0453896	0.0721424	no
2.g1141	2.g1141	-	2:14003010-14005684	Ovary	Carcass	NOTEST	0.0167386	0	-1.79769e+308	-1.79769e+308	0.402559	1	no
2.g1143	2.g1143	-	2:14009849-14031654	Ovary	Carcass	NOTEST	0.00523194	0.0280245	2.42127	-1.40552	0.159866	1	no
2.g1148	2.g1148	-	2:14064420-14113434	Ovary	Carcass	OK	13.7045	10.8521	-0.336669	0.873075	0.382622	0.463658	no
2.g1150	2.g1150	-	2:14127113-14151544	Ovary	Carcass	OK	23.164	8.48156	-1.44948	3.20211	0.00136426	0.00307981	yes
2.g1151	2.g1151	-	2:14127113-14151544	Ovary	Carcass	OK	9.19669	3.11164	-1.56344	1.5976	0.110133	0.157591	no
2.g1153	2.g1153	-	2:14155604-14159089	Ovary	Carcass	OK	28.7494	20.3093	-0.501393	1.25373	0.209941	0.277477	no
2.g1160	2.g1160	-	2:14246164-14315618	Ovary	Carcass	OK	0.157311	20.641	7.03575	-7.55668	4.13003e-14	4.90626e-13	yes
2.g1161	2.g1161	-	2:14246164-14315618	Ovary	Carcass	OK	0.123338	13.6075	6.78564	-8.11973	4.44089e-16	6.55105e-15	yes
2.g1162	2.g1162	-	2:14319904-14334298	Ovary	Carcass	OK	1.73655	0.384029	-2.17694	2.00364	0.0451083	0.0717544	no
2.g1168	2.g1168	-	2:14443255-14445878	Ovary	Carcass	OK	0.00973816	0.646605	6.05309	-3.1338	0.00172559	0.00381202	yes
2.g117	2.g117	-	2:3106613-3305838	Ovary	Carcass	OK	0.205179	0.470658	1.1978	-1.52925	0.126202	0.177499	no
2.g1177	2.g1177	-	2:14473529-14476520	Ovary	Carcass	OK	10.3225	21.7875	1.07771	-1.48041	0.138765	0.193198	no
2.g1178	2.g1178	-	2:14478508-14486508	Ovary	Carcass	OK	1.24677	1.9871	0.672464	-1.02694	0.304447	0.382542	no
2.g118	2.g118	-	2:3106613-3305838	Ovary	Carcass	NOTEST	0	0.106515	1.79769e+308	1.79769e+308	0.327913	1	no
2.g1180	2.g1180	-	2:14494139-14501571	Ovary	Carcass	OK	0.206723	62.4028	8.23777	-10.1848	0	0	yes
2.g1187	2.g1187	-	2:14553079-14565378	Ovary	Carcass	OK	0.688415	15.5455	4.49707	-6.71484	1.88278e-11	1.56794e-10	yes
2.g1188	2.g1188	-	2:14565478-14570540	Ovary	Carcass	OK	0.106884	17.8935	7.38725	-4.89442	9.85953e-07	4.02504e-06	yes
2.g119	2.g119	-	2:3106613-3305838	Ovary	Carcass	OK	0.0029102	0.569677	7.61288	-0.674055	0.500276	0.580388	no
2.g1193	2.g1193	-	2:14606788-14620648	Ovary	Carcass	OK	18.6797	13.0941	-0.51255	1.33825	0.180814	0.243246	no
2.g1194	2.g1194	-	2:14626558-14629043	Ovary	Carcass	NOTEST	0	0.0158624	1.79769e+308	1.79769e+308	0.122897	1	no
2.g1195	2.g1195	-	2:14629128-14632242	Ovary	Carcass	NOTEST	0.00235684	0.0131847	2.48394	-0.868236	0.385265	1	no
2.g1196	2.g1196	-	2:14632298-14635539	Ovary	Carcass	NOTEST	0.00920329	0.0189411	1.0413	-0.619246	0.535754	1	no
2.g12	2.g12	-	2:995529-1116535	Ovary	Carcass	OK	0.0593994	3.12333	5.71649	-0.201939	0.839964	0.880715	no
2.g120	2.g120	-	2:3306692-3356557	Ovary	Carcass	OK	0.0167413	1.41261	6.3988	-6.60561	3.95881e-11	3.16176e-10	yes
2.g1205	2.g1205	-	2:14691011-14693226	Ovary	Carcass	OK	2.91169	2.29986	-0.340313	0.643868	0.519661	0.598157	no
2.g1207	2.g1207	-	2:14695011-14697554	Ovary	Carcass	OK	1.5799	1.22141	-0.371282	0.568698	0.569561	0.645965	no
2.g121	2.g121	-	2:3361692-3491478	Ovary	Carcass	OK	0.518182	4.46386	3.10676	-4.79378	1.63667e-06	6.44678e-06	yes
2.g122	2.g122	-	2:3493595-3555189	Ovary	Carcass	OK	0.0147408	0.561358	5.25103	-3.83664	0.000124728	0.000346234	yes
2.g1228	2.g1228	-	2:14884278-14893658	Ovary	Carcass	OK	1.52306	2.77356	0.864763	-1.02264	0.306478	0.384717	no
2.g1229	2.g1229	-	2:14893705-14896458	Ovary	Carcass	OK	0.0390359	0.36325	3.21809	-1.80186	0.0715672	0.107663	no
2.g123	2.g123	-	2:3555235-3569558	Ovary	Carcass	NOTEST	0	0.0060718	1.79769e+308	1.79769e+308	0.199768	1	no
2.g1230	2.g1230	-	2:14896504-14910578	Ovary	Carcass	NOTEST	0.126465	0.173357	0.455014	-0.0909863	0.927503	1	no
2.g1231	2.g1231	-	2:14910625-14943208	Ovary	Carcass	OK	1.11193	5.11013	2.2003	-4.59289	4.37141e-06	1.59573e-05	yes
2.g1232	2.g1232	-	2:14983694-14991578	Ovary	Carcass	OK	0.646602	2.12656	1.71757	-2.55508	0.0106164	0.0195292	yes
2.g1233	2.g1233	-	2:14994910-14995913	Ovary	Carcass	OK	0.594857	3.55385	2.57877	-2.87307	0.00406499	0.00817647	yes
2.g1238	2.g1238	-	2:15003737-15025978	Ovary	Carcass	OK	54.2999	9.61457	-2.49765	4.68388	2.81491e-06	1.05991e-05	yes
2.g1239	2.g1239	-	2:15028087-15038713	Ovary	Carcass	NOTEST	0	0	0	0	1	1	no
2.g1241	2.g1241	-	2:15065547-15090967	Ovary	Carcass	NOTEST	0	0.0103835	1.79769e+308	1.79769e+308	0.199768	1	no
2.g1242	2.g1242	-	2:15100208-15113085	Ovary	Carcass	NOTEST	0	0.0995014	1.79769e+308	1.79769e+308	0.424731	1	no
2.g1250	2.g1250	-	2:15138387-15144631	Ovary	Carcass	OK	6.81557	0.905424	-2.91217	0.777243	0.437016	0.518602	no
2.g126	2.g126	-	2:3598435-3625891	Ovary	Carcass	OK	5.66054	1.06808	-2.40592	0.788225	0.430565	0.512371	no
2.g1260	2.g1260	-	2:15202097-15263371	Ovary	Carcass	OK	0.0165141	0.457906	4.79328	-0.023355	0.981367	0.987361	no
2.g1263	2.g1263	-	2:15202097-15263371	Ovary	Carcass	OK	0.00900138	6.50005	9.49609	-1.1356	0.256126	0.329205	no
2.g1268	2.g1268	-	2:15356922-15394611	Ovary	Carcass	OK	0.0128053	0.816186	5.99408	-4.25422	2.0978e-05	6.78024e-05	yes
2.g1270	2.g1270	-	2:15409421-15417905	Ovary	Carcass	NOTEST	0.00140939	0.18108	7.00541	-2.49426	0.0126222	1	no
2.g1273	2.g1273	-	2:15435050-15444991	Ovary	Carcass	OK	13.0308	7.55669	-0.786096	1.63307	0.102454	0.147806	no
2.g1275	2.g1275	-	2:15452467-15481471	Ovary	Carcass	OK	0.725321	19.7101	4.76417	-6.43288	1.25213e-10	9.28125e-10	yes
2.g1278	2.g1278	-	2:15496431-15506416	Ovary	Carcass	OK	45.2236	8.669	-2.38314	5.1563	2.5188e-07	1.13296e-06	yes
2.g1281	2.g1281	-	2:15513686-15519858	Ovary	Carcass	NOTEST	0.187338	0.186464	-0.00674854	0.000202159	0.999839	1	no
2.g1282	2.g1282	-	2:15513686-15519858	Ovary	Carcass	OK	9.91903	13.8754	0.484263	-0.971725	0.331188	0.410449	no
2.g1283	2.g1283	-	2:15519906-15523700	Ovary	Carcass	OK	0.111248	0.860495	2.95139	-3.69138	0.000223042	0.000589586	yes
2.g1298	2.g1298	-	2:15565742-15569136	Ovary	Carcass	OK	4.75084	1.19653	-1.98932	1.37253	0.169899	0.23008	no
2.g1302	2.g1302	-	2:15590443-15594746	Ovary	Carcass	OK	21.4235	3.24364	-2.72351	4.81047	1.50573e-06	5.97563e-06	yes
2.g1303	2.g1303	-	2:15594797-15597736	Ovary	Carcass	OK	8.79543	1.27698	-2.78402	4.56483	4.99891e-06	1.8046e-05	yes
2.g1307	2.g1307	-	2:15600586-15616186	Ovary	Carcass	OK	0.0854297	0.343577	2.00782	-0.228911	0.818938	0.86321	no
2.g1312	2.g1312	-	2:15659364-15693780	Ovary	Carcass	OK	3.26585	2.38199	-0.455291	1.04646	0.295349	0.372781	no
2.g132	2.g132	-	2:3656485-3666109	Ovary	Carcass	OK	2.7941	13.1785	2.23773	-2.37067	0.0177561	0.0310679	yes
2.g1323	2.g1323	-	2:15736090-15742484	Ovary	Carcass	OK	0	0.491909	1.79769e+308	1.79769e+308	0.00128102	0.00291315	yes
2.g1327	2.g1327	-	2:15754676-15760414	Ovary	Carcass	NOTEST	0.0137614	0.263409	4.25861	-2.17165	0.0298817	1	no
2.g133	2.g133	-	2:3666155-3689066	Ovary	Carcass	OK	0.470816	16.4816	5.12955	-8.4136	0	0	yes
2.g1330	2.g1330	-	2:15780454-15781531	Ovary	Carcass	OK	3.80062	2.49173	-0.609085	0.766425	0.443423	0.525302	no
2.g1334	2.g1334	-	2:15829804-15833063	Ovary	Carcass	NOTEST	0	0.0245511	1.79769e+308	1.79769e+308	0.0712996	1	no
2.g1335	2.g1335	-	2:15833109-15835193	Ovary	Carcass	NOTEST	0.00517223	0	-1.79769e+308	-1.79769e+308	0.300722	1	no
2.g1337	2.g1337	-	2:15851922-15918703	Ovary	Carcass	OK	5.74278	13.7474	1.25934	-1.76295	0.0779082	0.116111	no
2.g134	2.g134	-	2:3666155-3689066	Ovary	Carcass	OK	0.193515	7.45784	5.26824	-1.93521	0.052965	0.0825158	no
2.g1344	2.g1344	-	2:15985468-15993303	Ovary	Carcass	OK	11.7378	5.15999	-1.18572	1.10156	0.270651	0.345449	no
2.g1348	2.g1348	-	2:16009653-16013917	Ovary	Carcass	OK	6.73726	4.46897	-0.592221	1.12078	0.262381	0.336185	no
2.g1354	2.g1354	-	2:16054349-16070503	Ovary	Carcass	NOTEST	0.0300032	0.137394	2.19514	-2.06915	0.0385318	1	no
2.g1361	2.g1361	-	2:16182573-16184678	Ovary	Carcass	NOTEST	0	0.188865	1.79769e+308	1.79769e+308	0.0125608	1	no
2.g137	2.g137	-	2:3692980-3719079	Ovary	Carcass	OK	23.6093	45.6739	0.952015	-2.00856	0.0445842	0.070988	no
2.g1373	2.g1373	-	2:16306344-16313328	Ovary	Carcass	NOTEST	0.00204546	0.00589452	1.52695	-0.330279	0.741189	1	no
2.g1384	2.g1384	-	2:16385983-16424427	Ovary	Carcass	OK	14.2344	43.4203	1.60899	-1.19593	0.231722	0.301424	no
2.g1386	2.g1386	-	2:16385983-16424427	Ovary	Carcass	OK	0.133118	0.292566	1.13606	-0.098322	0.921677	0.944313	no
2.g140	2.g140	-	2:3843809-3890641	Ovary	Carcass	OK	0.0482257	0.548497	3.50761	-2.9493	0.00318498	0.00658507	yes
2.g1409	2.g1409	-	2:16667960-16707742	Ovary	Carcass	OK	4.23075	1.63054	-1.37556	2.29911	0.0214989	0.0369323	yes
2.g141	2.g141	-	2:3891351-3916218	Ovary	Carcass	OK	0.267918	1.75661	2.71294	-2.70942	0.00674013	0.0129393	yes
2.g1410	2.g1410	-	2:16667960-16707742	Ovary	Carcass	NOTEST	0.0927122	0.0816946	-0.182517	0.0370055	0.970481	1	no
2.g1411	2.g1411	-	2:16667960-16707742	Ovary	Carcass	OK	0.647926	0.2712	-1.25647	0.91668	0.35931	0.439233	no
2.g1419	2.g1419	-	2:16757385-16772640	Ovary	Carcass	OK	36.1809	97.9127	1.43627	-2.15065	0.0315039	0.0519791	no
2.g1421	2.g1421	-	2:16776467-16777588	Ovary	Carcass	OK	15.0583	1.79275	-3.07031	5.17731	2.25103e-07	1.02019e-06	yes
2.g1423	2.g1423	-	2:16782093-16790147	Ovary	Carcass	OK	4.74144	0.731397	-2.6966	4.92056	8.62954e-07	3.55201e-06	yes
2.g1435	2.g1435	-	2:16834157-16851978	Ovary	Carcass	OK	0.0424618	0.784107	4.20681	-5.25313	1.49536e-07	6.9062e-07	yes
2.g1443	2.g1443	-	2:16872127-16873587	Ovary	Carcass	NOTEST	0.0428496	0.141428	1.72271	-1.1855	0.235819	1	no
2.g145	2.g145	-	2:4108748-4216754	Ovary	Carcass	LOWDATA	0	0	-1.79769e+308	0	1	1	no
2.g1451	2.g1451	-	2:16916837-16925834	Ovary	Carcass	OK	28.9053	8.33342	-1.79435	1.54991	0.121162	0.171216	no
2.g1453	2.g1453	-	2:16925924-16945780	Ovary	Carcass	OK	2.20068	4.97978	1.17814	-1.04128	0.297747	0.375438	no
2.g1459	2.g1459	-	2:16971413-16972237	Ovary	Carcass	NOTEST	0.0635082	0.0316191	-1.00614	0.484847	0.627785	1	no
2.g146	2.g146	-	2:4108748-4216754	Ovary	Carcass	OK	0.00344336	0.60277	7.45165	-0.207195	0.835858	0.87723	no
2.g1461	2.g1461	-	2:16977090-16979137	Ovary	Carcass	OK	0.0115444	0.29243	4.66282	-2.84678	0.00441641	0.00880632	yes
2.g1466	2.g1466	-	2:16997521-17019721	Ovary	Carcass	OK	48.7462	15.4519	-1.6575	4.21403	2.50852e-05	7.96986e-05	yes
2.g147	2.g147	-	2:4108748-4216754	Ovary	Carcass	OK	4.41378	6.0337	0.451027	-0.687154	0.491986	0.572622	no
2.g1481	2.g1481	-	2:17103105-17104016	Ovary	Carcass	OK	39.5984	36.6686	-0.110898	0.219088	0.826582	0.869326	no
2.g1485	2.g1485	-	2:17134761-17147486	Ovary	Carcass	OK	0.0741587	13.4613	7.50399	-1.26413	0.206184	0.273317	no
2.g1487	2.g1487	-	2:17134761-17147486	Ovary	Carcass	OK	0.2033	34.8113	7.4198	-5.67751	1.36667e-08	7.52468e-08	yes
2.g1490	2.g1490	-	2:17154581-17158701	Ovary	Carcass	OK	98.5906	27.8372	-1.82444	4.14132	3.4531e-05	0.00010698	yes
2.g1496	2.g1496	-	2:17226716-17231172	Ovary	Carcass	OK	8.53381	0.673086	-3.66433	4.23241	2.31196e-05	7.39778e-05	yes
2.g1504	2.g1504	-	2:17283585-17336741	Ovary	Carcass	OK	1.15551	11.592	3.32653	-1.41207	0.157928	0.21631	no
2.g1505	2.g1505	-	2:17283585-17336741	Ovary	Carcass	OK	0.2357	4.04649	4.10165	-0.27268	0.785099	0.835851	no
2.g1506	2.g1506	-	2:17283585-17336741	Ovary	Carcass	OK	4.26061	146.033	5.0991	-10.2317	0	0	yes
2.g1510	2.g1510	-	2:17416199-17422908	Ovary	Carcass	OK	0.261451	0.238831	-0.130551	0.075778	0.939596	0.956662	no
2.g1511	2.g1511	-	2:17423008-17425871	Ovary	Carcass	OK	8.14718	10.5579	0.373955	-0.520706	0.602572	0.676827	no
2.g1512	2.g1512	-	2:17425918-17447078	Ovary	Carcass	OK	16.9427	22.7401	0.424577	-0.982486	0.325861	0.404854	no
2.g1513	2.g1513	-	2:17447079-17493288	Ovary	Carcass	OK	0.89369	18.4342	4.36647	-7.54496	4.52971e-14	5.35976e-13	yes
2.g1519	2.g1519	-	2:17542846-17551179	Ovary	Carcass	OK	0.0631778	10.9281	7.4344	-7.40641	1.29674e-13	1.45018e-12	yes
2.g1520	2.g1520	-	2:17542846-17551179	Ovary	Carcass	OK	0.0107661	4.5696	8.72943	-1.74023	0.0818186	0.121194	no
2.g1528	2.g1528	-	2:17588493-17612979	Ovary	Carcass	OK	1.79028	0.919097	-0.9619	1.31644	0.188025	0.251551	no
2.g1531	2.g1531	-	2:17640630-17698279	Ovary	Carcass	OK	0.0361267	10.1355	8.13213	-4.86283	1.15722e-06	4.67598e-06	yes
2.g1536	2.g1536	-	2:17744636-17753541	Ovary	Carcass	OK	0.219126	2.24817	3.35892	-5.55002	2.85639e-08	1.50346e-07	yes
2.g1537	2.g1537	-	2:17753587-17766261	Ovary	Carcass	OK	0.0213328	0.411813	4.27085	-4.86342	1.15374e-06	4.66542e-06	yes
2.g1539	2.g1539	-	2:17788571-17806356	Ovary	Carcass	OK	4.61297	1.29072	-1.83752	2.24528	0.0247501	0.04186	yes
2.g1543	2.g1543	-	2:17837461-17845315	Ovary	Carcass	OK	0.0207265	0.520001	4.64897	-1.33677	0.181297	0.243823	no
2.g1545	2.g1545	-	2:17851906-17855715	Ovary	Carcass	NOTEST	0.0248679	0.0551199	1.14829	-0.142327	0.886822	1	no
2.g155	2.g155	-	2:4269198-4305703	Ovary	Carcass	OK	0.0860407	0.444981	2.37065	-0.0861128	0.931377	0.951751	no
2.g1552	2.g1552	-	2:17971405-18010139	Ovary	Carcass	OK	1.67524	3.84681	1.19929	-2.63761	0.00834917	0.0157187	yes
2.g1554	2.g1554	-	2:18016139-18018909	Ovary	Carcass	OK	0.00876544	0.470125	5.74507	-2.97585	0.00292176	0.00608718	yes
2.g1555	2.g1555	-	2:18019479-18020419	Ovary	Carcass	OK	0.0796879	1.97416	4.63073	-4.46806	7.89305e-06	2.75244e-05	yes
2.g156	2.g156	-	2:4305749-4313338	Ovary	Carcass	OK	0.00261787	0.511412	7.60995	-1.67784	0.0933785	0.136181	no
2.g1563	2.g1563	-	2:18057823-18066408	Ovary	Carcass	OK	1.28508	0.163358	-2.97575	1.62067	0.105089	0.151291	no
2.g1564	2.g1564	-	2:18066409-18081433	Ovary	Carcass	OK	0.290061	0.115888	-1.32363	0.430687	0.666696	0.733422	no
2.g1565	2.g1565	-	2:18081479-18092183	Ovary	Carcass	NOTEST	0.042048	0.0689655	0.71384	-0.0559575	0.955376	1	no
2.g1567	2.g1567	-	2:18102979-18112283	Ovary	Carcass	OK	16.2114	10.9442	-0.566837	1.24168	0.214356	0.282356	no
2.g1569	2.g1569	-	2:18118379-18122783	Ovary	Carcass	OK	9.37131	4.12429	-1.1841	2.45826	0.013961	0.0249884	yes
2.g1570	2.g1570	-	2:18122883-18135126	Ovary	Carcass	NOTEST	0	0.00884674	1.79769e+308	1.79769e+308	0.452494	1	no
2.g1577	2.g1577	-	2:18160623-18175835	Ovary	Carcass	OK	28.051	11.7977	-1.24955	2.0968	0.0360109	0.0586394	no
2.g1579	2.g1579	-	2:18205619-18323953	Ovary	Carcass	OK	2.5388	21.5021	3.08226	-1.69968	0.0891904	0.13086	no
2.g158	2.g158	-	2:4313340-4344688	Ovary	Carcass	OK	3.86514	404.664	6.71006	-11.5985	0	0	yes
2.g1580	2.g1580	-	2:18205619-18323953	Ovary	Carcass	OK	10.4744	195.021	4.2187	-9.99512	0	0	yes
2.g1582	2.g1582	-	2:18331581-18332303	Ovary	Carcass	NOTEST	0	0.0740502	1.79769e+308	1.79769e+308	0.225473	1	no
2.g1583	2.g1583	-	2:18335593-18336150	Ovary	Carcass	NOTEST	0.0156986	0.224689	3.83923	-1.3158	0.18824	1	no
2.g1586	2.g1586	-	2:18377753-18379084	Ovary	Carcass	OK	0	0.472086	1.79769e+308	1.79769e+308	0.0105524	0.0194381	yes
2.g1588	2.g1588	-	2:18415473-18427348	Ovary	Carcass	NOTEST	0	0.00302289	1.79769e+308	1.79769e+308	0.360111	1	no
2.g1590	2.g1590	-	2:18436999-18445593	Ovary	Carcass	OK	0.524289	0.955154	0.865372	-0.694516	0.487358	0.567751	no
2.g1593	2.g1593	-	2:18454303-18460198	Ovary	Carcass	OK	0	2.36812	1.79769e+308	1.79769e+308	0.000349001	0.000885987	yes
2.g1595	2.g1595	-	2:18471479-18479073	Ovary	Carcass	OK	1.52383	10.542	2.79038	-4.10119	4.11033e-05	0.000125308	yes
2.g1596	2.g1596	-	2:18471479-18479073	Ovary	Carcass	OK	0.56141	3.15486	2.49045	-1.77937	0.0751792	0.112493	no
2.g1600	2.g1600	-	2:18497803-18513100	Ovary	Carcass	OK	2.31142	15.825	2.77536	-6.38671	1.69495e-10	1.22498e-09	yes
2.g1606	2.g1606	-	2:18533189-18534773	Ovary	Carcass	OK	0.120522	0.822594	2.77088	-3.16659	0.00154237	0.00344547	yes
2.g161	2.g161	-	2:4344689-4352733	Ovary	Carcass	OK	4.44581	10.1168	1.18623	-2.38609	0.0170287	0.0299472	yes
2.g1611	2.g1611	-	2:18572486-18574883	Ovary	Carcass	OK	0.79378	8.1783	3.36499	-5.76054	8.3845e-09	4.75351e-08	yes
2.g1615	2.g1615	-	2:18581713-18583098	Ovary	Carcass	NOTEST	0.0497174	0.177417	1.83532	-1.50396	0.132591	1	no
2.g1618	2.g1618	-	2:18617377-18625551	Ovary	Carcass	OK	4.18287	1.61292	-1.37482	1.43879	0.150209	0.207042	no
2.g1619	2.g1619	-	2:18625651-18632486	Ovary	Carcass	OK	46.5859	4.57945	-3.34665	6.90166	5.13989e-12	4.66596e-11	yes
2.g1620	2.g1620	-	2:18632488-18669571	Ovary	Carcass	OK	3.39197	5.22351	0.622897	-1.09057	0.275462	0.35074	no
2.g1622	2.g1622	-	2:18688261-18694435	Ovary	Carcass	OK	0	0.620293	1.79769e+308	1.79769e+308	0.200925	0.267215	no
2.g1624	2.g1624	-	2:18697581-18699626	Ovary	Carcass	OK	0.0107786	0.807291	6.22685	-3.84336	0.00012136	0.000338037	yes
2.g1627	2.g1627	-	2:18709116-18710931	Ovary	Carcass	NOTEST	0.0791203	0.151787	0.939927	-0.803788	0.421519	1	no
2.g163	2.g163	-	2:4359422-4362643	Ovary	Carcass	NOTEST	0.0174987	0.0358493	1.0347	-0.18404	0.853982	1	no
2.g1630	2.g1630	-	2:18727201-18733861	Ovary	Carcass	OK	0.11282	4.30794	5.2549	-6.32341	2.5585e-10	1.81114e-09	yes
2.g1637	2.g1637	-	2:18748391-18769635	Ovary	Carcass	OK	3.4993	16.463	2.23409	-5.34941	8.82404e-08	4.27568e-07	yes
2.g1638	2.g1638	-	2:18769794-18771791	Ovary	Carcass	OK	0.0569657	0.28503	2.32295	-2.23089	0.0256883	0.0432998	yes
2.g1643	2.g1643	-	2:18787951-18789625	Ovary	Carcass	OK	1020.82	162.558	-2.6507	6.36807	1.91426e-10	1.37572e-09	yes
2.g1645	2.g1645	-	2:18794685-18797201	Ovary	Carcass	OK	0.141539	1.33286	3.23525	-3.68416	0.000229454	0.000605286	yes
2.g165	2.g165	-	2:4370553-4372556	Ovary	Carcass	OK	5.49354	3.82209	-0.523374	0.476361	0.633817	0.705474	no
2.g1651	2.g1651	-	2:18859453-18880865	Ovary	Carcass	OK	0.00142776	0.398023	8.12295	-2.90348	0.00369035	0.00749689	yes
2.g1660	2.g1660	-	2:18926651-18929830	Ovary	Carcass	OK	8.12429	2.21601	-1.87428	3.69195	0.000222542	0.000588612	yes
2.g1661	2.g1661	-	2:18926651-18929830	Ovary	Carcass	NOTEST	0.0430269	0	-1.79769e+308	-1.79769e+308	0.461579	1	no
2.g1662	2.g1662	-	2:18930515-18931530	Ovary	Carcass	NOTEST	0	0	0	0	1	1	no
2.g1673	2.g1673	-	2:19003474-19004401	Ovary	Carcass	OK	0	0.64957	1.79769e+308	1.79769e+308	0.00570395	0.0111166	yes
2.g1676	2.g1676	-	2:19014178-19042834	Ovary	Carcass	OK	0.432569	0.659761	0.609012	-1.05022	0.293615	0.37075	no
2.g1684	2.g1684	-	2:19135230-19136384	Ovary	Carcass	NOTEST	0.0366541	0	-1.79769e+308	-1.79769e+308	0.135598	1	no
2.g1689	2.g1689	-	2:19177317-19180222	Ovary	Carcass	NOTEST	0.005765	0	-1.79769e+308	-1.79769e+308	0.195283	1	no
2.g169	2.g169	-	2:4393353-4403162	Ovary	Carcass	OK	5.89501	1.12279	-2.3924	3.01215	0.00259406	0.00548212	yes
2.g1701	2.g1701	-	2:19239947-19244417	Ovary	Carcass	OK	0.592788	0.383992	-0.626441	0.228057	0.819602	0.863721	no
2.g1702	2.g1702	-	2:19239947-19244417	Ovary	Carcass	OK	2.11016	0.768068	-1.45805	2.67032	0.00757789	0.0143752	yes
2.g1706	2.g1706	-	2:19263674-19273847	Ovary	Carcass	OK	0.0335004	24.9496	9.54062	-8.58775	0	0	yes
2.g1709	2.g1709	-	2:19298287-19331587	Ovary	Carcass	NOTEST	0	0.131012	1.79769e+308	1.79769e+308	0.0665665	1	no
2.g1711	2.g1711	-	2:19331687-19342991	Ovary	Carcass	NOTEST	0	0.0432693	1.79769e+308	1.79769e+308	0.0589744	1	no
2.g172	2.g172	-	2:4430993-4439998	Ovary	Carcass	OK	0.513062	0.371805	-0.464587	0.780335	0.435194	0.516801	no
2.g1721	2.g1721	-	2:19409475-19414848	Ovary	Carcass	OK	0.207097	1.18784	2.51997	-4.01372	5.97687e-05	0.000176628	yes
2.g1722	2.g1722	-	2:19414875-19461070	Ovary	Carcass	OK	3.01524	1.18898	-1.34254	1.62289	0.104613	0.150703	no
2.g1723	2.g1723	-	2:19461071-19468075	Ovary	Carcass	NOTEST	0	0	0	0	1	1	no
2.g1726	2.g1726	-	2:19468121-19518518	Ovary	Carcass	OK	0.0595147	0.803868	3.75564	-0.0488995	0.960999	0.972981	no
2.g1728	2.g1728	-	2:19518565-19544726	Ovary	Carcass	OK	0.482354	2.78671	2.5304	-0.974854	0.329632	0.408748	no
2.g1729	2.g1729	-	2:19518565-19544726	Ovary	Carcass	OK	4.57052	40.9726	3.16423	-7.53565	4.86278e-14	5.72365e-13	yes
2.g173	2.g173	-	2:4440002-4542428	Ovary	Carcass	OK	22.2345	17.8599	-0.316075	0.683543	0.494264	0.574676	no
2.g1732	2.g1732	-	2:19549988-19552022	Ovary	Carcass	OK	0	0.607177	1.79769e+308	1.79769e+308	0.0044059	0.00878731	yes
2.g1738	2.g1738	-	2:19569774-19574938	Ovary	Carcass	OK	9.61319	2.77329	-1.79341	2.14748	0.0317548	0.0523354	no
2.g174	2.g174	-	2:4440002-4542428	Ovary	Carcass	OK	1.03627	3.88921	1.90808	-1.2211	0.222049	0.290612	no
2.g1753	2.g1753	-	2:19689837-19708509	Ovary	Carcass	OK	0	1.43961	1.79769e+308	1.79769e+308	9.33744e-05	0.000265781	yes
2.g1754	2.g1754	-	2:19708665-19710727	Ovary	Carcass	OK	0.0223229	0.69401	4.95836	-2.77832	0.00546411	0.0106933	yes
2.g1756	2.g1756	-	2:19713700-19714858	Ovary	Carcass	OK	8.12149	5.9598	-0.446481	0.780124	0.435318	0.516801	no
2.g1758	2.g1758	-	2:19717387-19720999	Ovary	Carcass	OK	78.5981	24.1548	-1.70218	3.61288	0.000302816	0.000780896	yes
2.g1759	2.g1759	-	2:19717387-19720999	Ovary	Carcass	OK	65.2115	13.6462	-2.25663	2.77734	0.00548058	0.0107186	yes
2.g176	2.g176	-	2:4542474-4619508	Ovary	Carcass	OK	3.5173	3.01161	-0.223934	0.0878678	0.929982	0.950759	no
2.g178	2.g178	-	2:4542474-4619508	Ovary	Carcass	OK	4.99089	2.61012	-0.93518	0.896499	0.369986	0.450748	no
2.g1780	2.g1780	-	2:19780697-19790284	Ovary	Carcass	OK	1.03005	1.10062	0.0955947	-0.0250034	0.980052	0.986653	no
2.g1781	2.g1781	-	2:19780697-19790284	Ovary	Carcass	OK	1.66427	7.97865	2.26125	-2.12644	0.0334666	0.0548341	no
2.g1784	2.g1784	-	2:19800593-19804920	Ovary	Carcass	OK	0.057997	2.59139	5.4816	-0.949595	0.342318	0.42197	no
2.g179	2.g179	-	2:4619608-4623307	Ovary	Carcass	OK	9.84486	1.68327	-2.54811	5.60851	2.04074e-08	1.09604e-07	yes
2.g1792	2.g1792	-	2:19823027-19826106	Ovary	Carcass	OK	0	1.17544	1.79769e+308	1.79769e+308	0.00163493	0.00362846	yes
2.g1793	2.g1793	-	2:19826773-19827727	Ovary	Carcass	OK	0.660807	0.209075	-1.66021	1.5452	0.122298	0.172657	no
2.g18	2.g18	-	2:1191941-1199285	Ovary	Carcass	OK	0.0128045	1.96923	7.26484	-6.21651	5.08348e-10	3.43068e-09	yes
2.g1801	2.g1801	-	2:19844021-19850675	Ovary	Carcass	OK	9.53435	26.7241	1.48693	-3.7295	0.00019186	0.000514437	yes
2.g181	2.g181	-	2:4635306-4642778	Ovary	Carcass	OK	22.0562	16.0714	-0.45669	1.00801	0.313448	0.392203	no
2.g1819	2.g1819	-	2:19919127-19921461	Ovary	Carcass	OK	1.43112	0.96175	-0.573409	0.941618	0.346388	0.426284	no
2.g1820	2.g1820	-	2:19921991-19923985	Ovary	Carcass	OK	0.801137	0.11243	-2.83302	3.273	0.00106413	0.00246684	yes
2.g1826	2.g1826	-	2:19941081-19944467	Ovary	Carcass	OK	0.130292	12.48	6.58173	-6.89243	5.48495e-12	4.94417e-11	yes
2.g183	2.g183	-	2:4658901-4663654	Ovary	Carcass	OK	0.27191	0.555607	1.03093	-0.304764	0.760546	0.815169	no
2.g184	2.g184	-	2:4663655-4787534	Ovary	Carcass	OK	0.104435	0.790751	2.92062	-2.1349	0.0327695	0.0538394	no
2.g1848	2.g1848	-	2:20036285-20038175	Ovary	Carcass	OK	1.94749	0.287869	-2.75813	3.56244	0.000367417	0.000930091	yes
2.g185	2.g185	-	2:4787580-4808754	Ovary	Carcass	NOTEST	0.109768	0.22611	1.04256	-1.60042	0.109505	1	no
2.g1852	2.g1852	-	2:20053647-20058515	Ovary	Carcass	NOTEST	0.0378029	0.116854	1.62813	-1.23424	0.217115	1	no
2.g1854	2.g1854	-	2:20084455-20098035	Ovary	Carcass	OK	0.664619	0.232352	-1.51622	2.36482	0.018039	0.0314996	yes
2.g1855	2.g1855	-	2:20103630-20104905	Ovary	Carcass	NOTEST	0.172743	0.0661447	-1.38493	1.16739	0.243055	1	no
2.g1856	2.g1856	-	2:20105005-20108994	Ovary	Carcass	OK	1.10614	0.829256	-0.415648	0.723342	0.46947	0.550055	no
2.g1861	2.g1861	-	2:20144654-20167144	Ovary	Carcass	OK	10.4289	3.53562	-1.56055	2.70986	0.00673117	0.0129248	yes
2.g1863	2.g1863	-	2:20189674-20227719	Ovary	Carcass	OK	0.499476	2.45035	2.2945	-2.04812	0.0405482	0.0652219	no
2.g1864	2.g1864	-	2:20228385-20231084	Ovary	Carcass	OK	0.00329139	0.570939	7.43849	-3.25781	0.00112275	0.00259001	yes
2.g1865	2.g1865	-	2:20231133-20252404	Ovary	Carcass	OK	0.00346203	0.620931	7.48667	-0.187893	0.85096	0.888506	no
2.g1868	2.g1868	-	2:20254175-20260414	Ovary	Carcass	OK	0.131953	1.16509	3.14234	-4.39053	1.13075e-05	3.83573e-05	yes
2.g1871	2.g1871	-	2:20265881-20282944	Ovary	Carcass	NOTEST	0	0.00486594	1.79769e+308	1.79769e+308	0.203948	1	no
2.g1874	2.g1874	-	2:20305438-20343722	Ovary	Carcass	NOTEST	0.0166143	0.194839	3.55179	-2.25235	0.0243005	1	no
2.g1880	2.g1880	-	2:20371838-20378793	Ovary	Carcass	OK	0.278869	0.0841343	-1.72882	2.40231	0.0162917	0.0287921	yes
2.g1882	2.g1882	-	2:20382228-20385848	Ovary	Carcass	OK	18.5377	2.62911	-2.81781	6.30546	2.87341e-10	2.02926e-09	yes
2.g1883	2.g1883	-	2:20385850-20387988	Ovary	Carcass	NOTEST	0.142507	0.0645269	-1.14306	1.12509	0.260551	1	no
2.g1885	2.g1885	-	2:20389864-20395538	Ovary	Carcass	OK	16.0319	9.79916	-0.710215	1.72846	0.0839057	0.123999	no
2.g1895	2.g1895	-	2:20437648-20457086	Ovary	Carcass	OK	0.521705	39.8916	6.25671	-9.24718	0	0	yes
2.g1897	2.g1897	-	2:20457198-20458293	Ovary	Carcass	OK	0.0618149	0.757603	3.61541	-3.0388	0.00237521	0.00506257	yes
2.g1903	2.g1903	-	2:20466528-20469988	Ovary	Carcass	OK	6.7646	1.69884	-1.99345	2.94107	0.00327081	0.00674233	yes
2.g1904	2.g1904	-	2:20470177-20474225	Ovary	Carcass	OK	0.126345	21.397	7.40389	-2.11556	0.0343825	0.0562014	no
2.g1908	2.g1908	-	2:20494068-20519708	Ovary	Carcass	OK	0.337867	1.40946	2.06062	-1.60897	0.107622	0.154419	no
2.g191	2.g191	-	2:4971753-4988837	Ovary	Carcass	OK	0.56111	3.07945	2.45632	-4.56892	4.90244e-06	1.77298e-05	yes
2.g1910	2.g1910	-	2:20584068-20611506	Ovary	Carcass	OK	5.13124	2.97955	-0.784214	1.12976	0.258578	0.332071	no
2.g1913	2.g1913	-	2:20622375-20627068	Ovary	Carcass	OK	12.0976	1.93561	-2.64387	5.29667	1.17936e-07	5.56133e-07	yes
2.g1921	2.g1921	-	2:20641996-20715914	Ovary	Carcass	OK	0.0084669	1.5919	7.5547	-1.12781	0.259399	0.333031	no
2.g1922	2.g1922	-	2:20641996-20715914	Ovary	Carcass	OK	0.0188311	5.1663	8.09987	-1.52298	0.127763	0.17944	no
2.g1926	2.g1926	-	2:20732818-20738946	Ovary	Carcass	OK	24.4738	12.8167	-0.93321	1.16159	0.245403	0.316967	no
2.g1929	2.g1929	-	2:20744848-20769609	Ovary	Carcass	NOTEST	0.028266	0.0416456	0.559094	-0.0416882	0.966747	1	no
2.g193	2.g193	-	2:5002687-5004704	Ovary	Carcass	OK	0.16061	6.69641	5.38176	-6.27111	3.58473e-10	2.47891e-09	yes
2.g1931	2.g1931	-	2:20779947-20788838	Ovary	Carcass	OK	0.0705348	6.82208	6.59573	-5.04102	4.63045e-07	2.00244e-06	yes
2.g1938	2.g1938	-	2:20805822-20810230	Ovary	Carcass	OK	0.0589476	0.546812	3.21354	-3.3199	0.000900499	0.0021165	yes
2.g1947	2.g1947	-	2:20864202-20878375	Ovary	Carcass	OK	0.0816858	0.738019	3.1755	-4.22186	2.42289e-05	7.71421e-05	yes
2.g1952	2.g1952	-	2:20929586-20934678	Ovary	Carcass	OK	0.959869	10.8858	3.50346	-6.08993	1.12958e-09	7.30965e-09	yes
2.g1955	2.g1955	-	2:21013613-21024927	Ovary	Carcass	NOTEST	0.0404965	0.023385	-0.792213	0.687274	0.49191	1	no
2.g1956	2.g1956	-	2:21024974-21026907	Ovary	Carcass	OK	0.0795616	3.21855	5.3382	-6.25987	3.85287e-10	2.6541e-09	yes
2.g1959	2.g1959	-	2:21095396-21096737	Ovary	Carcass	OK	3.53492	4.76029	0.429373	-0.755673	0.449845	0.531226	no
2.g1961	2.g1961	-	2:21116547-21139186	Ovary	Carcass	NOTEST	0.0329767	0.0111551	-1.56375	0.0128149	0.989775	1	no
2.g1962	2.g1962	-	2:21116547-21139186	Ovary	Carcass	OK	0.641897	1.47906	1.20427	-1.40776	0.159201	0.21783	no
2.g1963	2.g1963	-	2:21116547-21139186	Ovary	Carcass	OK	2.84779	9.76071	1.77715	-3.23617	0.00121147	0.00276551	yes
2.g197	2.g197	-	2:5049513-5067146	Ovary	Carcass	OK	46.4811	50.4205	0.117366	-0.241631	0.809066	0.855116	no
2.g205	2.g205	-	2:5179388-5180197	Ovary	Carcass	NOTEST	0.0274594	0.133609	2.28265	-1.14307	0.253008	1	no
2.g207	2.g207	-	2:5185064-5188698	Ovary	Carcass	NOTEST	0.0225078	0.0431889	0.940233	-0.686303	0.492522	1	no
2.g211	2.g211	-	2:5203161-5204266	Ovary	Carcass	OK	17.3395	1.08786	-3.99449	3.46988	0.00052069	0.00127702	yes
2.g220	2.g220	-	2:5232388-5249249	Ovary	Carcass	NOTEST	0.00166635	0.18594	6.802	-1.50515	0.132286	1	no
2.g221	2.g221	-	2:5252780-5254728	Ovary	Carcass	NOTEST	0	0	0	0	1	1	no
2.g230	2.g230	-	2:5354288-5368382	Ovary	Carcass	OK	0.0700556	4.02949	5.84595	-7.11274	1.13753e-12	1.12116e-11	yes
2.g24	2.g24	-	2:1490921-1508875	Ovary	Carcass	OK	33.3138	17.6035	-0.920252	2.19233	0.0283554	0.0472275	yes
2.g240	2.g240	-	2:5486300-5489316	Ovary	Carcass	OK	22.8549	6.74098	-1.76147	4.25119	2.12637e-05	6.85671e-05	yes
2.g242	2.g242	-	2:5492049-5494646	Ovary	Carcass	OK	3.74666	1.08496	-1.78796	2.37677	0.0174651	0.0306125	yes
2.g25	2.g25	-	2:1508921-1539835	Ovary	Carcass	OK	37.0769	16.5218	-1.16615	1.65444	0.0980384	0.142122	no
2.g260	2.g260	-	2:5569795-5574873	Ovary	Carcass	OK	47.9261	9.33868	-2.35952	6.0375	1.56517e-09	9.90778e-09	yes
2.g268	2.g268	-	2:5625845-5626502	Ovary	Carcass	OK	0.882949	0.0195212	-5.49921	1.98369	0.04729	0.0747654	no
2.g281	2.g281	-	2:5765520-5773598	Ovary	Carcass	NOTEST	0.0232144	0.00164248	-3.82107	1.3563	0.175005	1	no
2.g288	2.g288	-	2:5881491-5884157	Ovary	Carcass	OK	0.236419	25.8785	6.77427	-7.01628	2.27862e-12	2.15126e-11	yes
2.g3	2.g3	-	2:200044-382035	Ovary	Carcass	NOTEST	0.0210264	0.0851328	2.01752	-3.61921	0.000295509	1	no
2.g305	2.g305	-	2:5985064-5986838	Ovary	Carcass	OK	93.2361	20.0449	-2.21765	3.54467	0.000393105	0.000988161	yes
2.g314	2.g314	-	2:6023544-6029938	Ovary	Carcass	OK	0.528805	2.59405	2.2944	-1.86178	0.0626346	0.0956367	no
2.g315	2.g315	-	2:6029954-6035007	Ovary	Carcass	OK	32.9872	7.08028	-2.22003	5.4135	6.18045e-08	3.06935e-07	yes
2.g32	2.g32	-	2:1599660-1623478	Ovary	Carcass	OK	0.729917	5.07907	2.79876	-0.148473	0.881969	0.913228	no
2.g320	2.g320	-	2:6046071-6054407	Ovary	Carcass	OK	0.360812	6.87125	4.25125	-1.48653	0.137138	0.19129	no
2.g33	2.g33	-	2:1599660-1623478	Ovary	Carcass	OK	16.9219	10.1631	-0.735548	0.28317	0.777047	0.828893	no
2.g330	2.g330	-	2:6108379-6195542	Ovary	Carcass	OK	15.3922	9.53105	-0.691493	1.37708	0.168486	0.228443	no
2.g339	2.g339	-	2:6267154-6336195	Ovary	Carcass	NOTEST	0.0481249	0.0525878	0.127943	-0.0893387	0.928813	1	no
2.g341	2.g341	-	2:6336573-6359799	Ovary	Carcass	OK	0.394464	0.658597	0.739502	-0.917518	0.358871	0.438756	no
2.g343	2.g343	-	2:6371549-6404232	Ovary	Carcass	OK	1.2067	3.84572	1.67219	-2.86144	0.00421716	0.00844092	yes
2.g347	2.g347	-	2:6431859-6435114	Ovary	Carcass	OK	0.881282	133.836	7.24664	-10.5558	0	0	yes
2.g349	2.g349	-	2:6436145-6487549	Ovary	Carcass	OK	0.022178	1.69473	6.25578	-3.2288	0.00124312	0.0028327	yes
2.g35	2.g35	-	2:1634345-1660614	Ovary	Carcass	OK	4.05119	19.2228	2.2464	-3.9672	7.27213e-05	0.000212179	yes
2.g355	2.g355	-	2:6545285-6579072	Ovary	Carcass	OK	0.476695	10.4267	4.45108	-3.84745	0.000119355	0.00033266	yes
2.g356	2.g356	-	2:6545285-6579072	Ovary	Carcass	OK	8.56509	13.0285	0.605128	-0.671554	0.501868	0.581632	no
2.g359	2.g359	-	2:6580031-6582785	Ovary	Carcass	NOTEST	0.0129259	0.0345543	1.4186	-0.808494	0.418806	1	no
2.g36	2.g36	-	2:1663643-1710174	Ovary	Carcass	OK	0.791441	0.698309	-0.180616	0.0346335	0.972372	0.980902	no
2.g361	2.g361	-	2:6631513-6640367	Ovary	Carcass	NOTEST	0	0.00990443	1.79769e+308	1.79769e+308	0.212339	1	no
2.g365	2.g365	-	2:6683017-6720460	Ovary	Carcass	OK	16.5651	6.83199	-1.27777	1.00695	0.31396	0.392735	no
2.g366	2.g366	-	2:6683017-6720460	Ovary	Carcass	OK	10.6794	14.6476	0.455834	-0.234682	0.814456	0.859799	no
2.g367	2.g367	-	2:6683017-6720460	Ovary	Carcass	OK	84.4353	24.0658	-1.81086	3.86993	0.000108866	0.000305991	yes
2.g369	2.g369	-	2:6722427-6736519	Ovary	Carcass	OK	4.0821	15.5355	1.92818	-4.26362	2.01141e-05	6.52217e-05	yes
2.g370	2.g370	-	2:6742620-6753567	Ovary	Carcass	NOTEST	0	0.0544947	1.79769e+308	1.79769e+308	0.057493	1	no
2.g373	2.g373	-	2:6793827-6808745	Ovary	Carcass	OK	1.33039	0.949882	-0.486033	0.342689	0.731833	0.790297	no
2.g379	2.g379	-	2:6983532-6984193	Ovary	Carcass	NOTEST	0	0	0	0	1	1	no
2.g387	2.g387	-	2:7006226-7074377	Ovary	Carcass	OK	13.0372	6.84143	-0.930265	1.82547	0.0679307	0.102865	no
2.g388	2.g388	-	2:7006226-7074377	Ovary	Carcass	OK	3.56223	1.95184	-0.867943	0.884978	0.376168	0.4571	no
2.g399	2.g399	-	2:7110941-7121867	Ovary	Carcass	OK	105.377	68.3312	-0.624942	1.47941	0.139032	0.193509	no
2.g40	2.g40	-	2:1790913-1874129	Ovary	Carcass	OK	8.03287	7.75634	-0.05054	0.0439116	0.964975	0.975745	no
2.g400	2.g400	-	2:7125047-7125934	Ovary	Carcass	NOTEST	0	0.164173	1.79769e+308	1.79769e+308	0.0412342	1	no
2.g404	2.g404	-	2:7213247-7215796	Ovary	Carcass	NOTEST	0.0100971	0.0404979	2.00391	-1.26366	0.206353	1	no
2.g406	2.g406	-	2:7224822-7281346	Ovary	Carcass	OK	1.19041	20.0662	4.07524	-1.52722	0.126707	0.178097	no
2.g410	2.g410	-	2:7288566-7440880	Ovary	Carcass	OK	0.0659035	0.657159	3.31781	-4.33533	1.45542e-05	4.86532e-05	yes
2.g412	2.g412	-	2:7455459-7460723	Ovary	Carcass	OK	0.00413403	3.81192	9.84875	-2.81308	0.00490695	0.00968753	yes
2.g413	2.g413	-	2:7455459-7460723	Ovary	Carcass	NOTEST	0.0141933	0.0440185	1.6329	-0.15033	0.880505	1	no
2.g417	2.g417	-	2:7487109-7493797	Ovary	Carcass	OK	0.0237231	37.8929	10.6414	-3.91616	8.99696e-05	0.000257396	yes
2.g418	2.g418	-	2:7487109-7493797	Ovary	Carcass	OK	0	11.1185	1.79769e+308	1.79769e+308	0.0555731	0.0860558	no
2.g420	2.g420	-	2:7506117-7509039	Ovary	Carcass	OK	0.494716	0.428036	-0.208869	0.320085	0.748904	0.805386	no
2.g422	2.g422	-	2:7516819-7528263	Ovary	Carcass	OK	0.526834	0.256534	-1.0382	0.145484	0.884329	0.914433	no
2.g423	2.g423	-	2:7516819-7528263	Ovary	Carcass	OK	5.91137	34.8986	2.5616	-5.27459	1.33051e-07	6.20235e-07	yes
2.g424	2.g424	-	2:7529379-7537114	Ovary	Carcass	OK	0.302007	4.68925	3.9567	-5.54083	3.01049e-08	1.57809e-07	yes
2.g432	2.g432	-	2:7579937-7581089	Ovary	Carcass	OK	3.57561	0.118828	-4.91124	2.59353	0.00949963	0.0176402	yes
2.g434	2.g434	-	2:7583878-7617639	Ovary	Carcass	OK	0.889432	2.0834	1.22799	-0.549272	0.582819	0.658102	no
2.g435	2.g435	-	2:7583878-7617639	Ovary	Carcass	OK	0.323021	0.969522	1.58565	-0.313064	0.754232	0.810048	no
2.g436	2.g436	-	2:7583878-7617639	Ovary	Carcass	OK	10.712	7.20983	-0.571196	1.2859	0.198478	0.264156	no
2.g438	2.g438	-	2:7617640-7632457	Ovary	Carcass	OK	0.177972	0.929004	2.38403	-0.152226	0.879009	0.910794	no
2.g439	2.g439	-	2:7617640-7632457	Ovary	Carcass	OK	47.1031	11.805	-1.99642	3.83585	0.000125132	0.000347249	yes
2.g440	2.g440	-	2:7632504-7675048	Ovary	Carcass	OK	0.858526	1.47931	0.78499	-0.346257	0.72915	0.788111	no
2.g445	2.g445	-	2:7768251-7805500	Ovary	Carcass	OK	0.0296435	50.4547	10.7331	-8.3061	0	0	yes
2.g46	2.g46	-	2:1910850-1931444	Ovary	Carcass	OK	0.0288842	0.477976	4.04858	-1.58787	0.112315	0.160311	no
2.g461	2.g461	-	2:7862575-7864669	Ovary	Carcass	NOTEST	0.0632892	0.137693	1.12142	-0.507043	0.612125	1	no
2.g463	2.g463	-	2:7865955-7866633	Ovary	Carcass	OK	0.293823	0.197806	-0.570862	0.392036	0.695031	0.758731	no
2.g468	2.g468	-	2:7878755-7897746	Ovary	Carcass	OK	16.915	12.1608	-0.476063	1.17353	0.240582	0.311458	no
2.g47	2.g47	-	2:1931544-1950303	Ovary	Carcass	NOTEST	0.00376318	0.17604	5.54781	-0.0511773	0.959184	1	no
2.g470	2.g470	-	2:7910775-7915012	Ovary	Carcass	OK	1.06637	12.2088	3.51715	-4.34491	1.39334e-05	4.67172e-05	yes
2.g471	2.g471	-	2:7910775-7915012	Ovary	Carcass	OK	0.679334	31.5598	5.53782	-6.62849	3.39129e-11	2.73775e-10	yes
2.g473	2.g473	-	2:7917851-7925458	Ovary	Carcass	OK	0.990039	3.5859	1.85678	-0.672769	0.501094	0.581186	no
2.g474	2.g474	-	2:7917851-7925458	Ovary	Carcass	OK	28.9674	10.3709	-1.48189	2.90504	0.00367206	0.00746481	yes
2.g475	2.g475	-	2:7925505-7935434	Ovary	Carcass	OK	4.60109	2.44067	-0.914696	1.19992	0.230171	0.29984	no
2.g48	2.g48	-	2:1931544-1950303	Ovary	Carcass	OK	1.90557	1.23709	-0.623275	0.344985	0.730106	0.788859	no
2.g497	2.g497	-	2:8213319-8225088	Ovary	Carcass	OK	29.7554	9.71709	-1.61456	1.6739	0.094151	0.137218	no
2.g5	2.g5	-	2:400015-590455	Ovary	Carcass	OK	0.324915	0.719205	1.14634	-0.293444	0.769183	0.822363	no
2.g500	2.g500	-	2:8226589-8227741	Ovary	Carcass	OK	0.114842	0.860101	2.90485	-2.80853	0.00497683	0.00981037	yes
2.g505	2.g505	-	2:8268546-8285482	Ovary	Carcass	OK	0.00149696	0.272339	7.50723	-2.90109	0.00371866	0.00754755	yes
2.g512	2.g512	-	2:8319481-8350372	Ovary	Carcass	NOTEST	0	0	0	0	1	1	no
2.g513	2.g513	-	2:8319481-8350372	Ovary	Carcass	OK	1.24125	3.77213	1.60359	-2.52511	0.0115661	0.0211146	yes
2.g527	2.g527	-	2:8428581-8430611	Ovary	Carcass	NOTEST	0.0153377	0.0860264	2.4877	-1.26334	0.206466	1	no
2.g556	2.g556	-	2:8628130-8631031	Ovary	Carcass	OK	0.0607576	1.89775	4.96508	-5.94295	2.79936e-09	1.6976e-08	yes
2.g557	2.g557	-	2:8631150-8635150	Ovary	Carcass	OK	0.0993036	0.297588	1.5834	-1.90783	0.0564131	0.087221	no
2.g559	2.g559	-	2:8638060-8638757	Ovary	Carcass	NOTEST	0.0498175	0	-1.79769e+308	-1.79769e+308	0.231155	1	no
2.g562	2.g562	-	2:8646440-8649420	Ovary	Carcass	NOTEST	0	0	0	0	1	1	no
2.g566	2.g566	-	2:8657819-8662814	Ovary	Carcass	NOTEST	0	0	0	0	1	1	no
2.g572	2.g572	-	2:8681402-8683254	Ovary	Carcass	NOTEST	0	0.181281	1.79769e+308	1.79769e+308	0.0256172	1	no
2.g573	2.g573	-	2:8683301-8692254	Ovary	Carcass	NOTEST	0	0.0718914	1.79769e+308	1.79769e+308	0.215363	1	no
2.g575	2.g575	-	2:8695780-8699704	Ovary	Carcass	OK	0.00813637	7.92536	9.92788	-3.91585	9.00877e-05	0.00025757	yes
2.g582	2.g582	-	2:8724930-8728034	Ovary	Carcass	OK	3.09847	0.378444	-3.03341	3.22513	0.00125917	0.00286709	yes
2.g583	2.g583	-	2:8728080-8736504	Ovary	Carcass	OK	9.36513	7.90389	-0.244736	0.500555	0.616684	0.690245	no
2.g586	2.g586	-	2:8742330-8750614	Ovary	Carcass	OK	0.0341703	1.89022	5.78966	-4.73456	2.19529e-06	8.44683e-06	yes
2.g594	2.g594	-	2:8818941-8819764	Ovary	Carcass	NOTEST	0	0.0197088	1.79769e+308	1.79769e+308	0.274764	1	no
2.g598	2.g598	-	2:8861753-8870376	Ovary	Carcass	OK	166.256	98.5586	-0.754353	1.52425	0.127447	0.17908	no
2.g613	2.g613	-	2:8910899-8912423	Ovary	Carcass	OK	2.75555	0.642854	-2.09978	3.38495	0.000711909	0.00170497	yes
2.g617	2.g617	-	2:8980543-8983288	Ovary	Carcass	NOTEST	0	0.255012	1.79769e+308	1.79769e+308	0.00304599	1	no
2.g631	2.g631	-	2:9080559-9081588	Ovary	Carcass	OK	2.94222	0.794948	-1.88797	2.83499	0.00458264	0.00909733	yes
2.g639	2.g639	-	2:9161898-9170069	Ovary	Carcass	OK	17.0685	2.35661	-2.85655	1.50658	0.131919	0.184815	no
2.g643	2.g643	-	2:9178541-9179973	Ovary	Carcass	OK	4.09	0.449882	-3.18448	3.19527	0.00139698	0.00314575	yes
2.g655	2.g655	-	2:9251270-9334392	Ovary	Carcass	OK	0.738013	5.66139	2.93944	-4.78954	1.67164e-06	6.57297e-06	yes
2.g657	2.g657	-	2:9366112-9369852	Ovary	Carcass	NOTEST	0.00255025	0.164281	6.00938	-1.62304	0.104581	1	no
2.g66	2.g66	-	2:2005036-2014629	Ovary	Carcass	NOTEST	0	0.180204	1.79769e+308	1.79769e+308	0.0606986	1	no
2.g660	2.g660	-	2:9380650-9382128	Ovary	Carcass	OK	2.25878	4.11596	0.865684	-1.26164	0.207077	0.274339	no
2.g667	2.g667	-	2:9465752-9489091	Ovary	Carcass	OK	13.5291	5.30878	-1.34961	2.58185	0.0098272	0.0182296	yes
2.g668	2.g668	-	2:9495583-9526602	Ovary	Carcass	NOTEST	0.112011	0.233153	1.05764	-1.32902	0.183843	1	no
2.g669	2.g669	-	2:9533776-9535302	Ovary	Carcass	NOTEST	0	0	0	0	1	1	no
2.g671	2.g671	-	2:9557939-9572816	Ovary	Carcass	NOTEST	0	0.0558718	1.79769e+308	1.79769e+308	0.0236186	1	no
2.g672	2.g672	-	2:9598464-9600506	Ovary	Carcass	OK	0	0.514641	1.79769e+308	1.79769e+308	0.00210346	0.00455749	yes
2.g674	2.g674	-	2:9623435-9625946	Ovary	Carcass	OK	0.0451657	8.06156	7.47969	-6.79669	1.07048e-11	9.17888e-11	yes
2.g680	2.g680	-	2:9667516-9687831	Ovary	Carcass	OK	1.18336	7.57835	2.679	-4.57996	4.65074e-06	1.68942e-05	yes
2.g683	2.g683	-	2:9695810-9696726	Ovary	Carcass	NOTEST	0	0.251021	1.79769e+308	1.79769e+308	0.0211753	1	no
2.g69	2.g69	-	2:2016519-2024383	Ovary	Carcass	NOTEST	0.00330456	0.116839	5.14392	-1.53082	0.125815	1	no
2.g7	2.g7	-	2:590555-594151	Ovary	Carcass	NOTEST	0.0891686	0.114603	0.362033	-0.436937	0.662157	1	no
2.g70	2.g70	-	2:2024429-2029719	Ovary	Carcass	OK	2.82715	7.35754	1.37988	-2.18133	0.0291588	0.0484575	yes
2.g713	2.g713	-	2:9825596-9829276	Ovary	Carcass	OK	0.158699	0.865003	2.44642	-3.48888	0.000485055	0.0011954	yes
2.g715	2.g715	-	2:9833806-9844710	Ovary	Carcass	OK	0.15964	3.11287	4.28535	-6.6011	4.08111e-11	3.24499e-10	yes
2.g716	2.g716	-	2:9854546-9869253	Ovary	Carcass	OK	0.111907	3.29083	4.87808	-6.90748	4.93361e-12	4.50148e-11	yes
2.g72	2.g72	-	2:2033880-2036949	Ovary	Carcass	OK	7.82748	10.1747	0.378365	-0.701734	0.482845	0.563518	no
2.g722	2.g722	-	2:9967796-9976760	Ovary	Carcass	OK	3.49426	1.79954	-0.957361	0.627089	0.530601	0.609186	no
2.g723	2.g723	-	2:9967796-9976760	Ovary	Carcass	OK	8.20683	3.89443	-1.07541	0.956472	0.338834	0.418364	no
2.g726	2.g726	-	2:9983453-9984930	Ovary	Carcass	OK	5.12432	2.02035	-1.34276	2.48135	0.0130886	0.0235774	yes
2.g735	2.g735	-	2:10008590-10022896	Ovary	Carcass	OK	1.02534	13.5976	3.72917	-5.48256	4.19223e-08	2.13637e-07	yes
2.g737	2.g737	-	2:10025901-10030040	Ovary	Carcass	OK	0.00222733	1.36852	9.26308	-3.31821	0.000905971	0.00212713	yes
2.g738	2.g738	-	2:10050756-10055105	Ovary	Carcass	OK	0.505808	58.942	6.86456	-12.752	0	0	yes
2.g742	2.g742	-	2:10068150-10077011	Ovary	Carcass	OK	10.7591	33.4103	1.63474	-3.78054	0.000156491	0.000427135	yes
2.g744	2.g744	-	2:10080700-10085285	Ovary	Carcass	OK	13.0219	5.95801	-1.12803	1.92308	0.0544701	0.084596	no
2.g747	2.g747	-	2:10103140-10124675	Ovary	Carcass	OK	0	5.65616	1.79769e+308	1.79769e+308	0.0722933	0.108664	no
2.g748	2.g748	-	2:10103140-10124675	Ovary	Carcass	OK	2.90269	28.0973	3.27497	-6.77953	1.20566e-11	1.02907e-10	yes
2.g75	2.g75	-	2:2083099-2116644	Ovary	Carcass	OK	0.796237	0.291488	-1.44976	0.828693	0.407278	0.489137	no
2.g753	2.g753	-	2:10184711-10185670	Ovary	Carcass	OK	223.159	6131.44	4.78008	-11.5982	0	0	yes
2.g754	2.g754	-	2:10185770-10187944	Ovary	Carcass	OK	0.88274	3.45908	1.97033	-3.05375	0.00225997	0.00484457	yes
2.g755	2.g755	-	2:10187990-10195280	Ovary	Carcass	OK	0.680378	0.241852	-1.49221	0.617901	0.536641	0.614861	no
2.g757	2.g757	-	2:10196120-10198003	Ovary	Carcass	NOTEST	0	0	0	0	1	1	no
2.g76	2.g76	-	2:2116645-2118239	Ovary	Carcass	OK	0.00822151	0.314454	5.2573	-2.25826	0.0239296	0.0406179	yes
2.g768	2.g768	-	2:10316864-10330046	Ovary	Carcass	OK	5.31773	6.1128	0.201022	-0.178759	0.858127	0.893492	no
2.g769	2.g769	-	2:10332954-10401491	Ovary	Carcass	OK	3.59137	1.72021	-1.06194	0.828968	0.407122	0.489052	no
2.g77	2.g77	-	2:2118286-2128789	Ovary	Carcass	OK	0.0263183	0.283483	3.42913	-3.16674	0.00154157	0.00344453	yes
2.g771	2.g771	-	2:10332954-10401491	Ovary	Carcass	OK	1.1521	3.1091	1.43224	-0.722926	0.469725	0.550211	no
2.g773	2.g773	-	2:10332954-10401491	Ovary	Carcass	OK	24.0974	7.5017	-1.68359	2.62073	0.00877404	0.0164289	yes
2.g780	2.g780	-	2:10434754-10437938	Ovary	Carcass	OK	7.70024	2.3181	-1.73196	2.23041	0.0257205	0.043346	yes
2.g781	2.g781	-	2:10440828-10456741	Ovary	Carcass	OK	0.0123081	0.286867	4.5427	-2.16699	0.0302357	0.0500154	no
2.g782	2.g782	-	2:10456744-10463738	Ovary	Carcass	NOTEST	0.00751331	0.00621118	-0.274581	0.0878342	0.930008	1	no
2.g785	2.g785	-	2:10483844-10487688	Ovary	Carcass	NOTEST	0.00621464	0	-1.79769e+308	-1.79769e+308	0.333953	1	no
2.g787	2.g787	-	2:10491204-10533718	Ovary	Carcass	OK	0.159602	10.1373	5.98905	-10.4481	0	0	yes
2.g788	2.g788	-	2:10541972-10543571	Ovary	Carcass	NOTEST	0.0251487	0.220059	3.12934	-2.34668	0.0189417	1	no
2.g79	2.g79	-	2:2178066-2263463	Ovary	Carcass	OK	0.331171	1.3154	1.98985	-3.86815	0.000109664	0.000308041	yes
2.g791	2.g791	-	2:10571731-10575059	Ovary	Carcass	OK	107.523	73.5466	-0.547919	0.959917	0.337097	0.416679	no
2.g799	2.g799	-	2:10595677-10599912	Ovary	Carcass	OK	0.00433649	1.02815	7.8893	-2.94363	0.00324393	0.00668999	yes
2.g8	2.g8	-	2:594152-599945	Ovary	Carcass	NOTEST	0.0104337	0.0782619	2.90707	-2.29697	0.0216207	1	no
2.g800	2.g800	-	2:10607926-10624132	Ovary	Carcass	OK	0.00211011	0.299705	7.15008	-2.75799	0.00581579	0.0113076	yes
2.g804	2.g804	-	2:10668053-10686131	Ovary	Carcass	OK	2.10661	3.69659	0.811273	-0.512401	0.608371	0.68223	no
2.g806	2.g806	-	2:10686177-10696701	Ovary	Carcass	OK	30.0307	18.2166	-0.721188	1.39266	0.163722	0.223232	no
2.g808	2.g808	-	2:10702891-10718475	Ovary	Carcass	OK	1.40927	2.04103	0.534345	-0.353736	0.723536	0.783176	no
2.g81	2.g81	-	2:2297520-2313519	Ovary	Carcass	NOTEST	0	0.181014	1.79769e+308	1.79769e+308	0.0041867	1	no
2.g813	2.g813	-	2:10762540-10780811	Ovary	Carcass	OK	33.7034	14.5302	-1.21384	2.68291	0.00729837	0.0139067	yes
2.g817	2.g817	-	2:10820281-10878044	Ovary	Carcass	NOTEST	0.00206135	0.122045	5.88768	-1.59142	0.111514	1	no
2.g818	2.g818	-	2:10820281-10878044	Ovary	Carcass	OK	0.0584454	1.96312	5.06992	-5.5073	3.64375e-08	1.87821e-07	yes
2.g822	2.g822	-	2:10963355-10999558	Ovary	Carcass	OK	0	0.79289	1.79769e+308	1.79769e+308	0.250551	0.322825	no
2.g823	2.g823	-	2:10963355-10999558	Ovary	Carcass	OK	0.00486381	11.5304	11.2111	-3.21298	0.00131364	0.00297751	yes
2.g825	2.g825	-	2:11010918-11016078	Ovary	Carcass	OK	0.599741	0.489632	-0.292641	0.165346	0.868672	0.902225	no
2.g834	2.g834	-	2:11072039-11100593	Ovary	Carcass	OK	0.48482	1.28087	1.40161	-0.200381	0.841183	0.881684	no
2.g836	2.g836	-	2:11110149-11124638	Ovary	Carcass	OK	8.11823	7.94695	-0.0307637	0.0627385	0.949975	0.965148	no
2.g84	2.g84	-	2:2339007-2344338	Ovary	Carcass	OK	5.58898	14.5341	1.37878	-1.90089	0.0573168	0.0884658	no
2.g841	2.g841	-	2:11139898-11140665	Ovary	Carcass	OK	22.9148	18.0295	-0.345921	0.637111	0.524052	0.602902	no
2.g844	2.g844	-	2:11149207-11155869	Ovary	Carcass	NOTEST	0	0.0643688	1.79769e+308	1.79769e+308	0.037672	1	no
2.g849	2.g849	-	2:11168250-11187537	Ovary	Carcass	NOTEST	0.107281	0.250541	1.22366	-0.0805354	0.935811	1	no
2.g85	2.g85	-	2:2344339-2356623	Ovary	Carcass	OK	70.1239	7.95637	-3.13972	5.819	5.92017e-09	3.43899e-08	yes
2.g853	2.g853	-	2:11205582-11210947	Ovary	Carcass	OK	11.8877	7.41108	-0.681713	1.69278	0.0904975	0.132475	no
2.g858	2.g858	-	2:11221653-11230547	Ovary	Carcass	OK	33.0939	8.02745	-2.04355	4.85171	1.22399e-06	4.92067e-06	yes
2.g86	2.g86	-	2:2356669-2369347	Ovary	Carcass	OK	1.67717	3.44262	1.03748	-0.818073	0.413316	0.495385	no
2.g860	2.g860	-	2:11233757-11235092	Ovary	Carcass	NOTEST	0.00552849	0.0456594	3.04595	-1.10475	0.269267	1	no
2.g863	2.g863	-	2:11307543-11317220	Ovary	Carcass	NOTEST	0.0269812	0.0508269	0.91364	-0.708523	0.47862	1	no
2.g864	2.g864	-	2:11317222-11318663	Ovary	Carcass	NOTEST	0.0254579	0.0154137	-0.723898	0.336981	0.736132	1	no
2.g865	2.g865	-	2:11318709-11340003	Ovary	Carcass	OK	21.3869	11.2433	-0.927657	2.0569	0.0396957	0.0639653	no
2.g867	2.g867	-	2:11349429-11426473	Ovary	Carcass	OK	0.44637	0.903303	1.01697	-1.76555	0.0774715	0.115518	no
2.g870	2.g870	-	2:11447872-11464696	Ovary	Carcass	OK	0	0.646871	1.79769e+308	1.79769e+308	0.179052	0.24102	no
2.g873	2.g873	-	2:11489442-11495987	Ovary	Carcass	NOTEST	0	0	0	0	1	1	no
2.g876	2.g876	-	2:11521520-11527252	Ovary	Carcass	NOTEST	0.018961	0.00799022	-1.24673	0.396277	0.691901	1	no
2.g895	2.g895	-	2:11626607-11644881	Ovary	Carcass	OK	12.249	25.2343	1.04272	-2.07474	0.0380106	0.0614708	no
2.g896	2.g896	-	2:11626607-11644881	Ovary	Carcass	OK	1.35999	8.49314	2.6427	-2.6846	0.00726173	0.0138458	yes
2.g902	2.g902	-	2:11667541-11676975	Ovary	Carcass	OK	89.3474	19.6272	-2.18658	4.67457	2.94576e-06	1.10454e-05	yes
2.g907	2.g907	-	2:11744534-11770360	Ovary	Carcass	OK	0.431029	1.90875	2.14677	-2.39825	0.0164736	0.0290735	yes
2.g908	2.g908	-	2:11770406-11790286	Ovary	Carcass	OK	0.233563	5.23664	4.48676	-1.11912	0.263089	0.336996	no
2.g910	2.g910	-	2:11770406-11790286	Ovary	Carcass	OK	2.83157	22.5219	2.99166	-2.55739	0.010546	0.0194304	yes
2.g911	2.g911	-	2:11770406-11790286	Ovary	Carcass	OK	13.7367	31.7225	1.20747	-2.12012	0.0339958	0.05563	no
2.g912	2.g912	-	2:11794629-11811126	Ovary	Carcass	OK	12.4478	26.5258	1.09151	-1.29733	0.194518	0.259463	no
2.g914	2.g914	-	2:11811226-11905631	Ovary	Carcass	OK	106.239	112.462	0.0821266	-0.212947	0.831368	0.873336	no
2.g920	2.g920	-	2:11948149-11952354	Ovary	Carcass	OK	0	0.49625	1.79769e+308	1.79769e+308	0.00121823	0.00277881	yes
2.g925	2.g925	-	2:11990515-12005169	Ovary	Carcass	OK	13.8273	11.5313	-0.261967	0.151649	0.879463	0.911159	no
2.g926	2.g926	-	2:11990515-12005169	Ovary	Carcass	OK	21.4503	24.8802	0.214001	-0.535205	0.592508	0.667104	no
2.g927	2.g927	-	2:11990515-12005169	Ovary	Carcass	OK	1.80864	8.33924	2.20501	-1.06218	0.288154	0.364882	no
2.g933	2.g933	-	2:12036138-12053819	Ovary	Carcass	OK	0.899725	11.0885	3.62343	-7.18886	6.53255e-13	6.64291e-12	yes
2.g96	2.g96	-	2:2450139-2531588	Ovary	Carcass	NOTEST	0.00586269	0.15268	4.7028	-0.632008	0.527382	1	no
2.g969	2.g969	-	2:12280426-12281444	Ovary	Carcass	NOTEST	0.0525801	0.010928	-2.26649	0.777468	0.436882	1	no
2.g971	2.g971	-	2:12284254-12290114	Ovary	Carcass	OK	0.265553	70.576	8.05404	-9.62464	0	0	yes
2.g972	2.g972	-	2:12284254-12290114	Ovary	Carcass	OK	0.0809317	12.2217	7.23853	-3.60934	0.000306974	0.000789801	yes
2.g99	2.g99	-	2:2533425-2603528	Ovary	Carcass	OK	60.9313	133.895	1.13584	-2.7045	0.00684063	0.013121	yes
2.g990	2.g990	-	2:12397293-12414874	Ovary	Carcass	NOTEST	0	0.167315	1.79769e+308	1.79769e+308	0.00253309	1	no
2.g991	2.g991	-	2:12414974-12428720	Ovary	Carcass	OK	0.0554044	3.95275	6.15671	-7.31096	2.65343e-13	2.82644e-12	yes
2.g992	2.g992	-	2:12429471-12432294	Ovary	Carcass	OK	0.0407552	0.613291	3.91152	-3.05489	0.0022514	0.00482914	yes
2.g997	2.g997	-	2:12482133-12493316	Ovary	Carcass	OK	3.48329	4.10153	0.235712	-0.388982	0.69729	0.760347	no
2.g999	2.g999	-	2:12522313-12524060	Ovary	Carcass	NOTEST	0.0120667	0.0372005	1.62429	-0.72856	0.466271	1	no
20.g6	20.g6	-	20:195-2431	Ovary	Carcass	NOTEST	0	0	0	0	1	1	no
2000.g692	2000.g692	-	2000:0-835	Ovary	Carcass	NOTEST	0	0	0	0	1	1	no
2001.g693	2001.g693	-	2001:0-1805	Ovary	Carcass	NOTEST	0	0.015165	1.79769e+308	1.79769e+308	0.16833	1	no
2002.g694	2002.g694	-	2002:0-1160	Ovary	Carcass	NOTEST	0.0360087	0.0425923	0.242248	-0.143837	0.88563	1	no
2004.g695	2004.g695	-	2004:44-1648	Ovary	Carcass	NOTEST	0	0	0	0	1	1	no
2005.g696	2005.g696	-	2005:16-388	Ovary	Carcass	NOTEST	0	0	0	0	1	1	no
2012.g697	2012.g697	-	2012:0-1219	Ovary	Carcass	NOTEST	0	0	0	0	1	1	no
2014.g698	2014.g698	-	2014:0-1687	Ovary	Carcass	NOTEST	0.191939	0.0716681	-1.42125	1.35861	0.174271	1	no
2016.g699	2016.g699	-	2016:645-2117	Ovary	Carcass	NOTEST	0	0	0	0	1	1	no
2017.g700	2017.g700	-	2017:0-1172	Ovary	Carcass	OK	0.0667896	0.384159	2.52401	-2.33641	0.0194698	0.03377	yes
2018.g701	2018.g701	-	2018:0-1635	Ovary	Carcass	NOTEST	0	0.00579816	1.79769e+308	1.79769e+308	0.296471	1	no
202.g73	202.g73	-	202:0-2064	Ovary	Carcass	NOTEST	0.00439058	0	-1.79769e+308	-1.79769e+308	0.2595	1	no
2020.g702	2020.g702	-	2020:0-1635	Ovary	Carcass	NOTEST	0	0	0	0	1	1	no
2020.g703	2020.g703	-	2020:2826-5985	Ovary	Carcass	NOTEST	0.00832573	0.0120101	0.528605	-0.281092	0.77864	1	no
2020.g704	2020.g704	-	2020:6376-10275	Ovary	Carcass	NOTEST	0.0294194	0.0206415	-0.511217	0.396602	0.691661	1	no
2025.g705	2025.g705	-	2025:0-1300	Ovary	Carcass	OK	1.95407	1.20098	-0.702276	1.07958	0.280331	0.356355	no
2026.g706	2026.g706	-	2026:0-2744	Ovary	Carcass	NOTEST	0.0293904	0.213268	2.85926	-2.66115	0.00778732	1	no
2026.g707	2026.g707	-	2026:2850-5975	Ovary	Carcass	NOTEST	0.0369204	0.0773124	1.06628	-0.980617	0.326782	1	no
2026.g708	2026.g708	-	2026:7115-16594	Ovary	Carcass	NOTEST	0.0166434	0.0827993	2.31466	-2.03432	0.0419195	1	no
2027.g709	2027.g709	-	2027:0-643	Ovary	Carcass	NOTEST	0	0	0	0	1	1	no
2028.g710	2028.g710	-	2028:0-165	Ovary	Carcass	NOTEST	0	0	0	0	1	1	no
2028.g711	2028.g711	-	2028:305-878	Ovary	Carcass	OK	91.6332	5.36679	-4.09374	7.43765	1.02585e-13	1.17059e-12	yes
2033.g712	2033.g712	-	2033:5-1101	Ovary	Carcass	NOTEST	0.0568181	0.179531	1.65981	-1.24222	0.214155	1	no
2035.g713	2035.g713	-	2035:0-2206	Ovary	Carcass	OK	0.731834	4.19373	2.51865	-4.39948	1.08513e-05	3.69216e-05	yes
2036.g714	2036.g714	-	2036:2-16132	Ovary	Carcass	NOTEST	0.0223563	0.00578842	-1.94944	1.68154	0.0926581	1	no
2037.g715	2037.g715	-	2037:0-2525	Ovary	Carcass	NOTEST	0.0314256	0.0675237	1.10345	-0.956427	0.338857	1	no
2038.g716	2038.g716	-	2038:0-1015	Ovary	Carcass	NOTEST	0	0	0	0	1	1	no
2040.g717	2040.g717	-	2040:0-2512	Ovary	Carcass	NOTEST	0.00630541	0.003971	-0.667088	0.225596	0.821515	1	no
2042.g718	2042.g718	-	2042:0-645	Ovary	Carcass	NOTEST	0	0	0	0	1	1	no
2042.g719	2042.g719	-	2042:1695-6458	Ovary	Carcass	NOTEST	0	0	0	0	1	1	no
2042.g720	2042.g720	-	2042:6505-11960	Ovary	Carcass	NOTEST	0.00768273	0.0109602	0.512577	-0.197503	0.843434	1	no
2042.g721	2042.g721	-	2042:11961-15055	Ovary	Carcass	NOTEST	0.023764	0.0124183	-0.936303	0.577169	0.563825	1	no
2042.g722	2042.g722	-	2042:16000-18050	Ovary	Carcass	NOTEST	0.00685552	0	-1.79769e+308	-1.79769e+308	0.21903	1	no
2047.g723	2047.g723	-	2047:860-1825	Ovary	Carcass	NOTEST	0	0.011663	1.79769e+308	1.79769e+308	0.276616	1	no
2049.g724	2049.g724	-	2049:0-3315	Ovary	Carcass	NOTEST	0.0157461	0.108827	2.78897	-1.91475	0.0555243	1	no
2056.g725	2056.g725	-	2056:2275-4121	Ovary	Carcass	NOTEST	0.0138743	0.0759665	2.45294	-1.50381	0.132631	1	no
2056.g726	2056.g726	-	2056:4335-7180	Ovary	Carcass	NOTEST	0	0.00640759	1.79769e+308	1.79769e+308	0.211144	1	no
206.g74	206.g74	-	206:358-6174	Ovary	Carcass	NOTEST	0.013065	0.0136615	0.0644095	-0.0439746	0.964925	1	no
2063.g727	2063.g727	-	2063:0-1237	Ovary	Carcass	NOTEST	0	0	0	0	1	1	no
2068.g728	2068.g728	-	2068:0-1789	Ovary	Carcass	NOTEST	0.0173218	0.074777	2.11	-1.22891	0.219107	1	no
2072.g729	2072.g729	-	2072:9-1000	Ovary	Carcass	NOTEST	0.101533	0.1019	0.00520216	-0.00396864	0.996833	1	no
2076.g730	2076.g730	-	2076:325-1096	Ovary	Carcass	NOTEST	0.0535403	0.0288203	-0.893539	0.411259	0.680883	1	no
208.g75	208.g75	-	208:235-1835	Ovary	Carcass	OK	0.209956	0.401838	0.936528	-1.16532	0.24389	0.315422	no
2081.g731	2081.g731	-	2081:2-1328	Ovary	Carcass	OK	0.657264	0.0789328	-3.05778	2.51487	0.0119076	0.02165	yes
2085.g732	2085.g732	-	2085:9-1323	Ovary	Carcass	NOTEST	0	0	0	0	1	1	no
2087.g733	2087.g733	-	2087:0-1276	Ovary	Carcass	NOTEST	0	0.025305	1.79769e+308	1.79769e+308	0.151462	1	no
2090.g734	2090.g734	-	2090:0-325	Ovary	Carcass	NOTEST	0	0	0	0	1	1	no
2092.g735	2092.g735	-	2092:0-1655	Ovary	Carcass	NOTEST	0.0205638	0.130222	2.6628	-1.77604	0.0757267	1	no
2098.g736	2098.g736	-	2098:0-923	Ovary	Carcass	NOTEST	0.00854672	0	-1.79769e+308	-1.79769e+308	0.285413	1	no
21.g7	21.g7	-	21:0-1115	Ovary	Carcass	NOTEST	0	0.0282452	1.79769e+308	1.79769e+308	0.158507	1	no
2103.g737	2103.g737	-	2103:0-2215	Ovary	Carcass	NOTEST	0	0	0	0	1	1	no
2111.g738	2111.g738	-	2111:765-12039	Ovary	Carcass	NOTEST	0.0248685	0.0290993	0.226667	-0.228065	0.819596	1	no
2111.g739	2111.g739	-	2111:16095-17064	Ovary	Carcass	NOTEST	0	0.0116048	1.79769e+308	1.79769e+308	0.276616	1	no
2117.g740	2117.g740	-	2117:0-1295	Ovary	Carcass	NOTEST	0.0675473	0.208928	1.62903	-1.3376	0.181028	1	no
2122.g741	2122.g741	-	2122:486-1285	Ovary	Carcass	OK	0.506831	0.386533	-0.390911	0.443381	0.65749	0.725929	no
2127.g742	2127.g742	-	2127:0-1996	Ovary	Carcass	NOTEST	0.00761553	0.00847001	0.15342	-0.059432	0.952608	1	no
2134.g743	2134.g743	-	2134:0-1695	Ovary	Carcass	NOTEST	0	0.0867707	1.79769e+308	1.79769e+308	0.0351223	1	no
2138.g744	2138.g744	-	2138:10-2314	Ovary	Carcass	OK	1.92923	1.0916	-0.821584	1.36651	0.171779	0.232346	no
2140.g745	2140.g745	-	2140:1002-1791	Ovary	Carcass	NOTEST	0	0	0	0	1	1	no
2141.g746	2141.g746	-	2141:2615-4194	Ovary	Carcass	NOTEST	0.00589396	0	-1.79769e+308	-1.79769e+308	0.2595	1	no
2142.g747	2142.g747	-	2142:0-1853	Ovary	Carcass	NOTEST	0.0764684	0.22542	1.55968	-1.60752	0.107941	1	no
2147.g748	2147.g748	-	2147:0-805	Ovary	Carcass	NOTEST	0	0	0	0	1	1	no
2147.g749	2147.g749	-	2147:2855-16198	Ovary	Carcass	NOTEST	0	0.0120104	1.79769e+308	1.79769e+308	0.0596715	1	no
2147.g750	2147.g750	-	2147:16245-25330	Ovary	Carcass	NOTEST	0.00221051	0.00324861	0.555445	-0.220071	0.825816	1	no
2147.g751	2147.g751	-	2147:25336-32205	Ovary	Carcass	NOTEST	0.00103395	0.00142945	0.467297	-0.12101	0.903683	1	no
2147.g752	2147.g752	-	2147:32265-33745	Ovary	Carcass	NOTEST	0	0	0	0	1	1	no
2147.g753	2147.g753	-	2147:33795-46605	Ovary	Carcass	NOTEST	0.0342039	0.106479	1.63834	-1.99308	0.0462528	1	no
215.g76	215.g76	-	215:0-1825	Ovary	Carcass	NOTEST	0.0240943	0.0206833	-0.220225	0.130909	0.895847	1	no
2150.g754	2150.g754	-	2150:0-2638	Ovary	Carcass	OK	0.176361	0.494228	1.48665	-2.059	0.0394942	0.0636977	no
2152.g755	2152.g755	-	2152:0-1945	Ovary	Carcass	NOTEST	0.00936742	0.00435936	-1.10354	0.345215	0.729933	1	no
2155.g756	2155.g756	-	2155:8-53222	Ovary	Carcass	NOTEST	0.0044251	0.0165584	1.90378	-1.92135	0.0546875	1	no
2156.g757	2156.g757	-	2156:0-420	Ovary	Carcass	NOTEST	0	0.178952	1.79769e+308	1.79769e+308	0.100261	1	no
2159.g758	2159.g758	-	2159:0-2289	Ovary	Carcass	NOTEST	0.00281598	0.0392419	3.80069	-1.30918	0.190473	1	no
216.g77	216.g77	-	216:0-1325	Ovary	Carcass	NOTEST	0.0104767	0.0217081	1.05105	-0.438623	0.660935	1	no
216.g78	216.g78	-	216:3295-4630	Ovary	Carcass	OK	0.226381	0.675682	1.57759	-1.95594	0.0504718	0.0791677	no
2162.g759	2162.g759	-	2162:8-1696	Ovary	Carcass	OK	0.455881	0.421857	-0.111903	0.152984	0.878411	0.910358	no
2167.g760	2167.g760	-	2167:8-11314	Ovary	Carcass	NOTEST	0.0413986	0.0233145	-0.828355	0.929103	0.352836	1	no
2167.g761	2167.g761	-	2167:16766-23025	Ovary	Carcass	NOTEST	0	0	0	0	1	1	no
2172.g762	2172.g762	-	2172:775-1774	Ovary	Carcass	OK	0.275843	0.40713	0.561643	-0.633776	0.526227	0.604708	no
2179.g763	2179.g763	-	2179:1-1271	Ovary	Carcass	NOTEST	0.028159	0.00843982	-1.73831	0.63045	0.5284	1	no
218.g79	218.g79	-	218:0-1379	Ovary	Carcass	NOTEST	0	0	0	0	1	1	no
2198.g764	2198.g764	-	2198:0-1780	Ovary	Carcass	OK	0.423392	1.34713	1.66983	-2.5067	0.0121866	0.0220989	yes
22.g8	22.g8	-	22:560-1405	Ovary	Carcass	OK	0.296052	0.27792	-0.0911796	0.0906153	0.927798	0.949284	no
2201.g765	2201.g765	-	2201:405-1042	Ovary	Carcass	OK	4.11096	1.97596	-1.05692	1.66036	0.0968429	0.140684	no
2207.g766	2207.g766	-	2207:0-1335	Ovary	Carcass	NOTEST	0.0103855	0	-1.79769e+308	-1.79769e+308	0.220414	1	no
2208.g767	2208.g767	-	2208:0-10839	Ovary	Carcass	NOTEST	0	0.00303256	1.79769e+308	1.79769e+308	0.274764	1	no
2208.g768	2208.g768	-	2208:10885-15186	Ovary	Carcass	NOTEST	0.0123785	0.0726568	2.55326	-2.0266	0.0427035	1	no
2208.g769	2208.g769	-	2208:16445-20382	Ovary	Carcass	NOTEST	0.0522487	0.204625	1.96952	-2.26774	0.0233453	1	no
2209.g770	2209.g770	-	2209:0-452	Ovary	Carcass	NOTEST	0	0	0	0	1	1	no
221.g80	221.g80	-	221:591-1712	Ovary	Carcass	NOTEST	0.0154807	0	-1.79769e+308	-1.79769e+308	0.195283	1	no
2215.g771	2215.g771	-	2215:205-8166	Ovary	Carcass	NOTEST	0.0227612	0.00874598	-1.37989	0.921154	0.35697	1	no
2218.g772	2218.g772	-	2218:95-3254	Ovary	Carcass	OK	1.51431	0.824809	-0.876527	1.5746	0.115348	0.163955	no
2218.g773	2218.g773	-	2218:6875-10752	Ovary	Carcass	NOTEST	0.0467294	0.161829	1.79207	-1.62683	0.103774	1	no
2218.g774	2218.g774	-	2218:12045-13256	Ovary	Carcass	OK	0.113337	0.344192	1.60259	-1.6314	0.102805	0.148218	no
2223.g775	2223.g775	-	2223:615-2147	Ovary	Carcass	NOTEST	0.0041369	0.00692552	0.743373	-0.20277	0.839315	1	no
2228.g776	2228.g776	-	2228:0-2475	Ovary	Carcass	OK	0.239384	0.628633	1.39289	-1.98567	0.0470704	0.0744445	no
2228.g777	2228.g777	-	2228:4355-31520	Ovary	Carcass	NOTEST	0.00121094	0.0092525	2.93371	-1.42514	0.154116	1	no
2228.g778	2228.g778	-	2228:31575-36250	Ovary	Carcass	NOTEST	0	0.00209098	1.79769e+308	1.79769e+308	0.276616	1	no
2228.g779	2228.g779	-	2228:36254-41105	Ovary	Carcass	NOTEST	0	0	0	0	1	1	no
223.g81	223.g81	-	223:0-1681	Ovary	Carcass	NOTEST	0.0287376	0.119523	2.05628	-1.57884	0.114374	1	no
2231.g780	2231.g780	-	2231:0-785	Ovary	Carcass	NOTEST	0	0	0	0	1	1	no
2237.g781	2237.g781	-	2237:51-1605	Ovary	Carcass	NOTEST	0.00504362	0	-1.79769e+308	-1.79769e+308	0.300722	1	no
2239.g782	2239.g782	-	2239:0-1875	Ovary	Carcass	NOTEST	0	0.00469743	1.79769e+308	1.79769e+308	0.296471	1	no
2241.g783	2241.g783	-	2241:0-1959	Ovary	Carcass	NOTEST	0.0067291	0.0233623	1.79569	-0.812762	0.416355	1	no
2244.g784	2244.g784	-	2244:0-1068	Ovary	Carcass	NOTEST	0	0	0	0	1	1	no
2248.g785	2248.g785	-	2248:0-1549	Ovary	Carcass	NOTEST	0.0262625	0.0429937	0.711118	-0.455809	0.648527	1	no
2249.g786	2249.g786	-	2249:18-14747	Ovary	Carcass	OK	0.229283	0.54539	1.25016	-2.21526	0.0267424	0.0448827	yes
2249.g787	2249.g787	-	2249:14756-21435	Ovary	Carcass	NOTEST	0.0323005	0.0840473	1.37964	-1.46043	0.144172	1	no
2249.g788	2249.g788	-	2249:24485-26283	Ovary	Carcass	NOTEST	0	0.0171261	1.79769e+308	1.79769e+308	0.167918	1	no
2249.g789	2249.g789	-	2249:30595-31247	Ovary	Carcass	NOTEST	0	0	0	0	1	1	no
225.g82	225.g82	-	225:0-1795	Ovary	Carcass	NOTEST	0	0.00477143	1.79769e+308	1.79769e+308	0.296471	1	no
2250.g790	2250.g790	-	2250:0-1195	Ovary	Carcass	OK	0.210332	0.219407	0.0609427	-0.0582325	0.953563	0.967698	no
2251.g791	2251.g791	-	2251:260-4775	Ovary	Carcass	NOTEST	0.137277	0	-1.79769e+308	-1.79769e+308	0.0049249	1	no
2251.g792	2251.g792	-	2251:7860-10125	Ovary	Carcass	OK	0.262255	0.0045119	-5.86109	2.37539	0.0175303	0.0307028	yes
2251.g793	2251.g793	-	2251:10199-14565	Ovary	Carcass	OK	0.755994	0.0500363	-3.91733	4.7314	2.22974e-06	8.561e-06	yes
2258.g794	2258.g794	-	2258:0-1496	Ovary	Carcass	NOTEST	0.00910852	0	-1.79769e+308	-1.79769e+308	0.220414	1	no
2259.g795	2259.g795	-	2259:642-1438	Ovary	Carcass	NOTEST	0	0.0297552	1.79769e+308	1.79769e+308	0.199768	1	no
2260.g796	2260.g796	-	2260:0-1121	Ovary	Carcass	NOTEST	0	0	0	0	1	1	no
2265.g797	2265.g797	-	2265:0-1285	Ovary	Carcass	NOTEST	0	0.016775	1.79769e+308	1.79769e+308	0.199768	1	no
2272.g798	2272.g798	-	2272:266-1390	Ovary	Carcass	NOTEST	0	0	0	0	1	1	no
2272.g799	2272.g799	-	2272:2652-13285	Ovary	Carcass	NOTEST	0.0231535	0.0708191	1.61291	-1.66903	0.0951105	1	no
2277.g800	2277.g800	-	2277:0-2163	Ovary	Carcass	NOTEST	0	0	0	0	1	1	no
2278.g801	2278.g801	-	2278:10-1483	Ovary	Carcass	NOTEST	0.00696014	0.053226	2.93494	-0.983837	0.325196	1	no
2284.g802	2284.g802	-	2284:363-1034	Ovary	Carcass	OK	0.0118321	0.315466	4.7367	-1.65887	0.0971421	0.141073	no
2287.g803	2287.g803	-	2287:9-1041	Ovary	Carcass	NOTEST	0	0	0	0	1	1	no
2288.g804	2288.g804	-	2288:23-1723	Ovary	Carcass	NOTEST	0.0301539	0	-1.79769e+308	-1.79769e+308	0.0974212	1	no
2289.g805	2289.g805	-	2289:225-18476	Ovary	Carcass	NOTEST	0.0950482	0.110681	0.219678	-0.326897	0.743746	1	no
2292.g806	2292.g806	-	2292:0-1010	Ovary	Carcass	NOTEST	0.00682994	0.0746337	3.44988	-1.17221	0.241112	1	no
2296.g807	2296.g807	-	2296:4-1395	Ovary	Carcass	NOTEST	0.190124	0.0807063	-1.23619	0.879786	0.378975	1	no
2299.g808	2299.g808	-	2299:3-1396	Ovary	Carcass	NOTEST	0.0799617	0.00770737	-3.375	1.31952	0.186997	1	no
2301.g809	2301.g809	-	2301:5-870	Ovary	Carcass	NOTEST	0.00925826	0	-1.79769e+308	-1.79769e+308	0.285413	1	no
2302.g810	2302.g810	-	2302:0-1865	Ovary	Carcass	NOTEST	0.0338236	0.173554	2.35929	-1.97126	0.0486941	1	no
2304.g811	2304.g811	-	2304:10-1396	Ovary	Carcass	NOTEST	0	0.0241802	1.79769e+308	1.79769e+308	0.167918	1	no
[truncated: 11,175 more rows]
