# Supplementary material for: Revised Annotations, Sex-Biased Expression, and Lineage-Specific Genes in the Drosophila melanogaster Group
Source: G3 (Bethesda). 2014 Oct 1;4(12):2345–51. doi: 10.1534/g3.114.013532 (PMC4267930; doi:10.1534/g3.114.013532)
Supplement: Supporting Information [file supp_g3.114.013532_FileS1.zip › GFF/Cuffdiff_Output/DyakMaleTissues.expdiff]

test_id	gene_id	gene	locus	sample_1	sample_2	status	value_1	value_2	log2(fold_change)	test_stat	p_value	q_value	significant
	-	-	5:1340265-1371467	Testes	Carcass	OK	0.154745	14.2356	6.52347	-0.629308	0.529147	0.716085	no
0.g1001	0.g1001	-	0:12322667-12329413	Testes	Carcass	OK	4.9964	9.26778	0.891336	-1.51335	0.130191	0.269976	no
0.g1006	0.g1006	-	0:12428643-12440357	Testes	Carcass	OK	1.19741	2.3236	0.956449	-1.18799	0.234839	0.413756	no
0.g1007	0.g1007	-	0:12442438-12448201	Testes	Carcass	OK	3.60021	1.46326	-1.2989	1.06449	0.287106	0.475647	no
0.g1008	0.g1008	-	0:12442438-12448201	Testes	Carcass	OK	0.519195	0.130768	-1.98926	0.0853493	0.931984	0.974866	no
0.g1009	0.g1009	-	0:12442438-12448201	Testes	Carcass	OK	1.73545	1.50329	-0.207186	0.161278	0.871874	0.950663	no
0.g1016	0.g1016	-	0:12526797-12537581	Testes	Carcass	OK	0.935347	2.22591	1.25082	-1.66169	0.0965746	0.216197	no
0.g1033	0.g1033	-	0:12756055-12809803	Testes	Carcass	OK	35.6886	14.5136	-1.29805	1.8653	0.0621396	0.155528	no
0.g1034	0.g1034	-	0:12809803-12819293	Testes	Carcass	OK	0.279094	0.582622	1.06181	-0.115853	0.907769	0.966069	no
0.g1041	0.g1041	-	0:12848935-12871473	Testes	Carcass	OK	12.985	20.5489	0.662218	-0.843637	0.398872	0.595361	no
0.g1043	0.g1043	-	0:12873339-12892574	Testes	Carcass	OK	8.4809	3.66857	-1.209	1.48929	0.13641	0.279752	no
0.g1045	0.g1045	-	0:12912851-12924497	Testes	Carcass	OK	5.92046	6.13302	0.0508882	-0.0451821	0.963962	0.987969	no
0.g1047	0.g1047	-	0:12912851-12924497	Testes	Carcass	OK	0.296046	0.407492	0.46095	-0.00724808	0.994217	0.998455	no
0.g1048	0.g1048	-	0:12924543-12926513	Testes	Carcass	OK	0.628272	3.14489	2.32355	-2.9371	0.00331301	0.0143074	yes
0.g1049	0.g1049	-	0:12926514-12930283	Testes	Carcass	OK	1.50342	4.89311	1.7025	-2.36804	0.0178825	0.0584069	no
0.g1050	0.g1050	-	0:12930383-12937773	Testes	Carcass	OK	0.251069	3.94805	3.97498	-1.65289	0.0983531	0.219189	no
0.g1052	0.g1052	-	0:12956603-12969630	Testes	Carcass	NOTEST	0.128214	0.0620261	-1.04761	0.146248	0.883726	1	no
0.g1056	0.g1056	-	0:13033732-13038273	Testes	Carcass	NOTEST	0.013767	0	-1.79769e+308	-1.79769e+308	0.113275	1	no
0.g1058	0.g1058	-	0:13043087-13083761	Testes	Carcass	OK	1.00359	0.774325	-0.374164	0.167834	0.866714	0.947772	no
0.g1064	0.g1064	-	0:13105197-13110741	Testes	Carcass	NOTEST	0.159821	0.0927226	-0.785465	0.862711	0.388296	1	no
0.g107	0.g107	-	0:1279387-1282781	Testes	Carcass	OK	0.364055	0.411328	0.176131	-0.216606	0.828515	0.926883	no
0.g1070	0.g1070	-	0:13137037-13138409	Testes	Carcass	OK	0.607085	0.0473769	-3.67964	2.65492	0.00793283	0.0300133	yes
0.g1072	0.g1072	-	0:13165040-13166137	Testes	Carcass	OK	86.28	5.49481	-3.97289	6.22711	4.75103e-10	1.80539e-08	yes
0.g1075	0.g1075	-	0:13292116-13330660	Testes	Carcass	OK	5.48274	1.17931	-2.21696	3.40604	0.000659115	0.00354113	yes
0.g1077	0.g1077	-	0:13368266-13373520	Testes	Carcass	OK	0.472914	0.0840375	-2.49247	2.58453	0.00975114	0.0356742	yes
0.g1078	0.g1078	-	0:13391524-13397976	Testes	Carcass	NOTEST	0.00641756	0.0202949	1.66102	-0.909776	0.36294	1	no
0.g1086	0.g1086	-	0:13478516-13504306	Testes	Carcass	OK	1.64284	0.426409	-1.94588	1.97144	0.0486735	0.128529	no
0.g1092	0.g1092	-	0:13530722-13534590	Testes	Carcass	OK	0.429912	0.0931239	-2.20682	1.96147	0.0498245	0.130772	no
0.g1094	0.g1094	-	0:13534831-13535726	Testes	Carcass	NOTEST	0.0462604	0.0244651	-0.919054	0.356151	0.721728	1	no
0.g1100	0.g1100	-	0:13554346-13570226	Testes	Carcass	OK	81.5888	11.3322	-2.84794	4.29797	1.72369e-05	0.000144968	yes
0.g1108	0.g1108	-	0:13627176-13725976	Testes	Carcass	OK	3.23351	5.71271	0.821073	-1.16522	0.243929	0.424714	no
0.g1110	0.g1110	-	0:13848591-13900196	Testes	Carcass	OK	0.0372979	2.30211	5.94772	-6.11923	9.40306e-10	3.25265e-08	yes
0.g1122	0.g1122	-	0:14045146-14052850	Testes	Carcass	OK	7.08949	12.1619	0.77862	-1.22728	0.219717	0.39409	no
0.g1133	0.g1133	-	0:14112036-14117055	Testes	Carcass	OK	6.61492	0.818071	-3.01543	2.69945	0.00694542	0.0267638	yes
0.g1135	0.g1135	-	0:14123738-14133456	Testes	Carcass	OK	1.64012	2.32577	0.503905	-0.494428	0.621004	0.791265	no
0.g1136	0.g1136	-	0:14133556-14154580	Testes	Carcass	OK	38.1794	9.80052	-1.96186	3.12793	0.00176042	0.00831404	yes
0.g1138	0.g1138	-	0:14167226-14169164	Testes	Carcass	NOTEST	0.0296081	0.0413576	0.482158	-0.302989	0.761898	1	no
0.g1139	0.g1139	-	0:14169168-14192396	Testes	Carcass	NOTEST	0.0545955	0.0952688	0.803223	-0.662248	0.507812	1	no
0.g1143	0.g1143	-	0:14279220-14323908	Testes	Carcass	OK	26.7486	51.8145	0.953889	-0.853292	0.393498	0.590275	no
0.g1146	0.g1146	-	0:14336210-14337981	Testes	Carcass	OK	12.9456	0.533292	-4.60139	4.99249	5.9605e-07	7.65238e-06	yes
0.g1147	0.g1147	-	0:14361150-14452299	Testes	Carcass	OK	6.49319	7.96746	0.295193	-0.185885	0.852535	0.939499	no
0.g1148	0.g1148	-	0:14361150-14452299	Testes	Carcass	OK	18.3731	28.5656	0.636683	-0.99148	0.321451	0.514399	no
0.g1149	0.g1149	-	0:14361150-14452299	Testes	Carcass	OK	1.40646	1.40573	-0.000746174	0.00029873	0.999762	0.999879	no
0.g1153	0.g1153	-	0:14496328-14499479	Testes	Carcass	OK	0.447995	0.063899	-2.80962	0.315052	0.752722	0.8806	no
0.g1155	0.g1155	-	0:14499496-14602700	Testes	Carcass	OK	15.4221	20.8201	0.432976	-0.749527	0.45354	0.64813	no
0.g1159	0.g1159	-	0:14647040-14648130	Testes	Carcass	OK	20.7974	1.537	-3.75822	5.04285	4.58638e-07	6.18567e-06	yes
0.g1163	0.g1163	-	0:14709816-14713628	Testes	Carcass	OK	2.72404	4.08527	0.584682	-0.511695	0.608864	0.782654	no
0.g1165	0.g1165	-	0:14753954-14783128	Testes	Carcass	OK	9.82198	0.93358	-3.39517	4.85632	1.19588e-06	1.38813e-05	yes
0.g1166	0.g1166	-	0:14783174-14828513	Testes	Carcass	OK	0.861698	1.1056	0.359569	-0.145967	0.883948	0.955888	no
0.g1167	0.g1167	-	0:14783174-14828513	Testes	Carcass	OK	8.18336	16.6586	1.0255	-1.45455	0.145794	0.292938	no
0.g1169	0.g1169	-	0:14828514-14837538	Testes	Carcass	OK	9.29442	21.5701	1.2146	-1.90035	0.0573871	0.146236	no
0.g117	0.g117	-	0:1344736-1375646	Testes	Carcass	OK	1.26721	0.219012	-2.53258	1.73788	0.0822321	0.192318	no
0.g1171	0.g1171	-	0:14842774-14844436	Testes	Carcass	OK	3.71581	6.40339	0.785161	-1.05879	0.289696	0.478628	no
0.g1185	0.g1185	-	0:15073685-15079935	Testes	Carcass	OK	5.11216	6.95794	0.444727	-0.524945	0.599621	0.775946	no
0.g1189	0.g1189	-	0:15113361-15139075	Testes	Carcass	OK	2.72916	9.36334	1.77857	-1.69788	0.0895301	0.20416	no
0.g1191	0.g1191	-	0:15152821-15177105	Testes	Carcass	OK	0.837478	9.18575	3.45527	-3.96012	7.49117e-05	0.000522775	yes
0.g1195	0.g1195	-	0:15194055-15199645	Testes	Carcass	OK	3.3653	13.494	2.00352	-2.54822	0.0108273	0.0388803	yes
0.g12	0.g12	-	0:166151-176778	Testes	Carcass	OK	6.9259	12.3186	0.830761	-1.5121	0.130508	0.270417	no
0.g120	0.g120	-	0:1386992-1395396	Testes	Carcass	OK	1.62401	0.149839	-3.43808	3.65538	0.000256804	0.00155818	yes
0.g1205	0.g1205	-	0:15323070-15333157	Testes	Carcass	OK	3.0155	1.25908	-1.26002	1.63569	0.101904	0.225033	no
0.g1206	0.g1206	-	0:15347537-15360417	Testes	Carcass	OK	1.18237	0.0750387	-3.9779	4.04455	5.24246e-05	0.00038091	yes
0.g1207	0.g1207	-	0:15365327-15382265	Testes	Carcass	OK	7.4791	2.77359	-1.43111	1.65746	0.0974263	0.217746	no
0.g1209	0.g1209	-	0:15382311-15390655	Testes	Carcass	OK	1.63494	0.834982	-0.969417	0.406959	0.684038	0.836129	no
0.g1214	0.g1214	-	0:15397982-15450335	Testes	Carcass	OK	2.39958	1.43798	-0.738744	0.406431	0.684426	0.836414	no
0.g1222	0.g1222	-	0:15651058-15651992	Testes	Carcass	OK	0.499425	0.531421	0.0895869	-0.101715	0.918983	0.970098	no
0.g1223	0.g1223	-	0:15681463-15845785	Testes	Carcass	OK	1.06123	0.0901413	-3.5574	0.895589	0.370472	0.56713	no
0.g1228	0.g1228	-	0:15888246-15926252	Testes	Carcass	OK	0.452765	0.621373	0.456697	-0.0511173	0.959232	0.985935	no
0.g123	0.g123	-	0:1434449-1446106	Testes	Carcass	NOTEST	0.101554	0.0296469	-1.7763	0.703468	0.481764	1	no
0.g1231	0.g1231	-	0:15926253-15949646	Testes	Carcass	NOTEST	0.127947	0.258651	1.01546	-0.83736	0.40239	1	no
0.g1235	0.g1235	-	0:15990616-15993898	Testes	Carcass	NOTEST	0.167173	0.0210713	-2.98799	1.2871	0.19806	1	no
0.g1236	0.g1236	-	0:15993946-16004120	Testes	Carcass	OK	3.64707	12.3519	1.75992	-2.88469	0.00391805	0.0164961	yes
0.g1238	0.g1238	-	0:16011807-16013426	Testes	Carcass	OK	197.697	12.3975	-3.99518	7.05683	1.7033e-12	1.61225e-10	yes
0.g1239	0.g1239	-	0:16049760-16117104	Testes	Carcass	NOTEST	0.0219114	0.100375	2.19564	-0.0557072	0.955575	1	no
0.g1246	0.g1246	-	0:16172116-16185730	Testes	Carcass	OK	0.860211	0.106119	-3.01901	0.596572	0.550793	0.734861	no
0.g1247	0.g1247	-	0:16185776-16198350	Testes	Carcass	OK	2.3667	0.200518	-3.56107	4.18878	2.8046e-05	0.000219395	yes
0.g1248	0.g1248	-	0:16198396-16202750	Testes	Carcass	OK	9.33785	0.632547	-3.88385	4.62363	3.77075e-06	3.78603e-05	yes
0.g1250	0.g1250	-	0:16214264-16298762	Testes	Carcass	OK	7.53969	6.368	-0.243665	0.095255	0.924112	0.971708	no
0.g1251	0.g1251	-	0:16298763-16307024	Testes	Carcass	OK	10.3896	0.830836	-3.64444	3.09133	0.00199263	0.00925527	yes
0.g1252	0.g1252	-	0:16307124-16322979	Testes	Carcass	OK	0.728853	0.534895	-0.446371	0.0932697	0.925689	0.972153	no
0.g1253	0.g1253	-	0:16322980-16328814	Testes	Carcass	OK	4.44289	1.75422	-1.34067	1.90578	0.0566789	0.144962	no
0.g1254	0.g1254	-	0:16328914-16329379	Testes	Carcass	OK	1.10418	0.259733	-2.08787	1.59925	0.109765	0.237209	no
0.g1255	0.g1255	-	0:16329434-16334923	Testes	Carcass	OK	1.1828	0.34083	-1.79508	2.41211	0.0158606	0.0528789	no
0.g1256	0.g1256	-	0:16334925-16369154	Testes	Carcass	OK	0.0135828	0.637269	5.55205	-3.65007	0.000262164	0.00158701	yes
0.g1257	0.g1257	-	0:16369254-16385477	Testes	Carcass	NOTEST	0	0.00514884	1.79769e+308	1.79769e+308	0.298406	1	no
0.g1264	0.g1264	-	0:16463111-16496475	Testes	Carcass	OK	0.439104	1.14516	1.38291	-1.00787	0.313515	0.50461	no
0.g1265	0.g1265	-	0:16463111-16496475	Testes	Carcass	OK	0.925149	3.0182	1.70593	-2.1907	0.0284734	0.0850689	no
0.g1266	0.g1266	-	0:16496521-16507945	Testes	Carcass	OK	0.354042	1.22542	1.79129	-2.40907	0.0159933	0.053287	no
0.g127	0.g127	-	0:1472463-1483289	Testes	Carcass	OK	4.60628	11.1279	1.27251	-1.44425	0.148668	0.297165	no
0.g1271	0.g1271	-	0:16533475-16549701	Testes	Carcass	OK	52.3497	49.906	-0.068967	0.10509	0.916304	0.969471	no
0.g1276	0.g1276	-	0:16594301-16604120	Testes	Carcass	OK	23.7077	192.69	3.02285	-4.9371	7.92929e-07	9.77117e-06	yes
0.g1278	0.g1278	-	0:16606496-16679734	Testes	Carcass	OK	0.694054	1.30598	0.91201	-0.123046	0.902071	0.96331	no
0.g1279	0.g1279	-	0:16606496-16679734	Testes	Carcass	OK	1.18511	0.960493	-0.303172	0.102623	0.918262	0.970098	no
0.g128	0.g128	-	0:1472463-1483289	Testes	Carcass	OK	3.84038	9.37416	1.28744	-1.56429	0.11775	0.250299	no
0.g1291	0.g1291	-	0:16756780-16757512	Testes	Carcass	OK	10.2354	0.813978	-3.65243	4.19545	2.72325e-05	0.000213513	yes
0.g1294	0.g1294	-	0:16832653-17020043	Testes	Carcass	OK	0.971394	8.25285	3.08676	-1.63044	0.103008	0.226796	no
0.g1296	0.g1296	-	0:17024200-17030893	Testes	Carcass	OK	5.01914	15.556	1.63196	-2.40645	0.0161082	0.0535843	no
0.g1299	0.g1299	-	0:17038013-17068797	Testes	Carcass	OK	23.4226	24.0474	0.0379767	-0.0437278	0.965121	0.988395	no
0.g1301	0.g1301	-	0:17086660-17107733	Testes	Carcass	OK	4.15998	6.90879	0.731856	-0.885168	0.376066	0.572594	no
0.g1305	0.g1305	-	0:17151633-17208077	Testes	Carcass	OK	34.5824	157.531	2.18752	-2.97319	0.00294721	0.0129752	yes
0.g1307	0.g1307	-	0:17212297-17213152	Testes	Carcass	OK	0.854938	0.168244	-2.34527	2.27211	0.02308	0.0718197	no
0.g1308	0.g1308	-	0:17213158-17216307	Testes	Carcass	OK	25.3617	1.63697	-3.95355	3.32194	0.000893938	0.00462379	yes
0.g1310	0.g1310	-	0:17222658-17229897	Testes	Carcass	OK	11.1474	9.30583	-0.260497	0.466533	0.640834	0.804637	no
0.g1312	0.g1312	-	0:17238077-17267327	Testes	Carcass	OK	0.602791	1.95063	1.69421	-0.586093	0.557813	0.739907	no
0.g1346	0.g1346	-	0:17644597-17646774	Testes	Carcass	OK	4.71794	1.94452	-1.27874	0.363159	0.716486	0.857174	no
0.g1347	0.g1347	-	0:17644597-17646774	Testes	Carcass	OK	14.7008	9.85951	-0.576311	0.760838	0.446754	0.642309	no
0.g1352	0.g1352	-	0:17666842-17708237	Testes	Carcass	OK	0.442855	0.0450905	-3.29594	3.57032	0.000356544	0.00207509	yes
0.g1361	0.g1361	-	0:18006541-18007116	Testes	Carcass	OK	0.283418	0	-1.79769e+308	-1.79769e+308	0.044912	0.120895	no
0.g1375	0.g1375	-	0:18038227-18041581	Testes	Carcass	OK	3.21321	0.388673	-3.04739	3.36491	0.000765685	0.00402846	yes
0.g1377	0.g1377	-	0:18044484-18068965	Testes	Carcass	OK	1.5825	2.41925	0.612355	-0.180902	0.856444	0.941935	no
0.g1379	0.g1379	-	0:18071692-18074312	Testes	Carcass	OK	2.59748	2.94577	0.181534	-0.163407	0.870198	0.949548	no
0.g1380	0.g1380	-	0:18074635-18085814	Testes	Carcass	OK	1.09546	1.94417	0.827615	-0.811856	0.416874	0.613757	no
0.g1381	0.g1381	-	0:18085815-18104355	Testes	Carcass	OK	2.31232	2.73841	0.243995	-0.345229	0.729922	0.865602	no
0.g1382	0.g1382	-	0:18104455-18113449	Testes	Carcass	OK	0.956812	0.763245	-0.326089	0.342794	0.731753	0.86671	no
0.g1383	0.g1383	-	0:18113495-18147683	Testes	Carcass	OK	2.86857	2.10627	-0.445641	0.472716	0.636416	0.80139	no
0.g1384	0.g1384	-	0:18113495-18147683	Testes	Carcass	OK	1.60187	2.91559	0.864026	-0.513455	0.607633	0.781763	no
0.g1385	0.g1385	-	0:18113495-18147683	Testes	Carcass	OK	2.7293	3.12954	0.197417	-0.134806	0.892766	0.959765	no
0.g1387	0.g1387	-	0:18154130-18175675	Testes	Carcass	OK	1.53991	3.56166	1.20971	-0.521582	0.601962	0.777377	no
0.g1388	0.g1388	-	0:18154130-18175675	Testes	Carcass	OK	0.464095	1.92205	2.05016	-0.477018	0.633349	0.799616	no
0.g1390	0.g1390	-	0:18190894-18194835	Testes	Carcass	NOTEST	0.0117425	0	-1.79769e+308	-1.79769e+308	0.292919	1	no
0.g1392	0.g1392	-	0:18200285-18202769	Testes	Carcass	NOTEST	0.0639503	0	-1.79769e+308	-1.79769e+308	0.209858	1	no
0.g1394	0.g1394	-	0:18203715-18206504	Testes	Carcass	NOTEST	0.0104995	0	-1.79769e+308	-1.79769e+308	0.209858	1	no
0.g1396	0.g1396	-	0:18225173-18227432	Testes	Carcass	OK	1.7218	0	-1.79769e+308	-1.79769e+308	0.0198959	0.0634625	no
0.g14	0.g14	-	0:180282-185453	Testes	Carcass	OK	2.98105	8.77696	1.5579	-0.706837	0.479668	0.672378	no
0.g140	0.g140	-	0:1555879-1561549	Testes	Carcass	OK	84.0928	6.14695	-3.77404	6.71513	1.87894e-11	1.18874e-09	yes
0.g1404	0.g1404	-	0:18426752-18437297	Testes	Carcass	OK	7.19291	6.18652	-0.217447	0.298094	0.765631	0.889995	no
0.g1406	0.g1406	-	0:18437299-18479122	Testes	Carcass	OK	0.397449	18.6405	5.55152	-2.839	0.00452546	0.0185581	yes
0.g1407	0.g1407	-	0:18437299-18479122	Testes	Carcass	OK	0.0933404	3.05707	5.03351	-0.530168	0.595996	0.77273	no
0.g1408	0.g1408	-	0:18480958-18520622	Testes	Carcass	OK	0.221217	8.90709	5.33142	-6.22127	4.93152e-10	1.8604e-08	yes
0.g141	0.g141	-	0:1567419-1568450	Testes	Carcass	OK	374.084	28.2496	-3.72706	6.72809	1.71902e-11	1.11866e-09	yes
0.g1413	0.g1413	-	0:18553586-18557900	Testes	Carcass	OK	0.716371	2.89715	2.01585	-2.89089	0.00384153	0.0162527	yes
0.g1414	0.g1414	-	0:18557946-18640629	Testes	Carcass	OK	1.05113	2.71731	1.37024	-1.14654	0.251574	0.43267	no
0.g1415	0.g1415	-	0:18557946-18640629	Testes	Carcass	OK	1.69689	6.12251	1.85123	-1.3715	0.17022	0.328038	no
0.g1416	0.g1416	-	0:18640676-18643603	Testes	Carcass	OK	7.39401	10.9044	0.560487	-0.79277	0.427912	0.62427	no
0.g1421	0.g1421	-	0:18740214-18751985	Testes	Carcass	OK	0.248261	0.176426	-0.49279	0.630199	0.528564	0.715565	no
0.g1432	0.g1432	-	0:18835406-18838885	Testes	Carcass	OK	0.328484	0.351783	0.0988624	-0.0947842	0.924486	0.971807	no
0.g1433	0.g1433	-	0:18835406-18838885	Testes	Carcass	OK	0.36182	0	-1.79769e+308	-1.79769e+308	0.189043	0.354204	no
0.g1437	0.g1437	-	0:18852016-18874045	Testes	Carcass	NOTEST	0.0729959	0.0932435	0.353187	-0.430553	0.666793	1	no
0.g1443	0.g1443	-	0:18889792-18900595	Testes	Carcass	OK	5.10084	4.7484	-0.103292	0.130335	0.896301	0.961453	no
0.g1445	0.g1445	-	0:18889792-18900595	Testes	Carcass	OK	1.3464	1.57144	0.222981	-0.144973	0.884732	0.95618	no
0.g1451	0.g1451	-	0:18966115-18980720	Testes	Carcass	OK	16.6663	25.0409	0.587351	-0.79638	0.425811	0.622602	no
0.g1454	0.g1454	-	0:18989411-18993365	Testes	Carcass	OK	1.53414	0.970364	-0.660834	0.631803	0.527516	0.714921	no
0.g146	0.g146	-	0:1581551-1588439	Testes	Carcass	OK	2.52517	91.5733	5.18047	-9.07284	0	0	yes
0.g1461	0.g1461	-	0:19024966-19029265	Testes	Carcass	OK	0.890076	1.56844	0.817331	-0.71807	0.472714	0.666473	no
0.g1462	0.g1462	-	0:19029311-19037499	Testes	Carcass	OK	0.248781	0.0632026	-1.97682	0.276123	0.782454	0.89882	no
0.g1463	0.g1463	-	0:19029311-19037499	Testes	Carcass	OK	5.9688	4.88411	-0.289343	0.339893	0.733937	0.868085	no
0.g1465	0.g1465	-	0:19042223-19043296	Testes	Carcass	OK	0.443502	0.192998	-1.20035	0.976695	0.32872	0.521902	no
0.g1480	0.g1480	-	0:19182425-19192289	Testes	Carcass	OK	0.760466	0.345293	-1.13906	0.457393	0.647389	0.808808	no
0.g1481	0.g1481	-	0:19192389-19196269	Testes	Carcass	OK	0.631998	1.30293	1.04377	-0.96764	0.333224	0.526484	no
0.g1483	0.g1483	-	0:19202045-19221634	Testes	Carcass	NOTEST	0.00477475	0.0825691	4.1121	-0.422673	0.672533	1	no
0.g1488	0.g1488	-	0:19236285-19253643	Testes	Carcass	OK	20.2823	40.1287	0.984413	-1.07395	0.282846	0.470873	no
0.g1490	0.g1490	-	0:19255939-19316358	Testes	Carcass	OK	13.3374	12.2527	-0.122386	0.186886	0.85175	0.939352	no
0.g1492	0.g1492	-	0:19255939-19316358	Testes	Carcass	OK	0.228718	0.469849	1.03863	-0.473071	0.636163	0.801322	no
0.g1494	0.g1494	-	0:19255939-19316358	Testes	Carcass	OK	0.826622	0.830572	0.0068783	-0.00142717	0.998861	0.999879	no
0.g1495	0.g1495	-	0:19316359-19316923	Testes	Carcass	OK	0.184679	0.496388	1.42645	-0.932369	0.351146	0.544959	no
0.g1496	0.g1496	-	0:19316974-19322323	Testes	Carcass	NOTEST	0.0118742	0.162044	3.77048	-2.39881	0.0164485	1	no
0.g1501	0.g1501	-	0:19341453-19359033	Testes	Carcass	OK	4.67736	4.12754	-0.180411	0.0999155	0.920411	0.970098	no
0.g1507	0.g1507	-	0:19456694-19501150	Testes	Carcass	NOTEST	0.0482402	0.190806	1.9838	-0.0808301	0.935577	1	no
0.g1510	0.g1510	-	0:19510040-19544542	Testes	Carcass	OK	4.75275	11.8984	1.32394	-0.712077	0.476417	0.669427	no
0.g1511	0.g1511	-	0:19510040-19544542	Testes	Carcass	OK	0.623205	1.68703	1.4367	-0.330455	0.741056	0.872738	no
0.g1512	0.g1512	-	0:19510040-19544542	Testes	Carcass	OK	1.17202	3.36278	1.52066	-1.07226	0.283604	0.471707	no
0.g1513	0.g1513	-	0:19544590-19547338	Testes	Carcass	OK	2.91488	4.62508	0.666042	-1.03533	0.300516	0.490512	no
0.g1516	0.g1516	-	0:19568640-19572467	Testes	Carcass	OK	7.34869	0.505904	-3.86055	4.96227	6.96727e-07	8.75069e-06	yes
0.g1517	0.g1517	-	0:19572560-19580442	Testes	Carcass	OK	65.5217	4.48843	-3.86769	5.40267	6.56572e-08	1.19515e-06	yes
0.g1520	0.g1520	-	0:19582934-19586360	Testes	Carcass	OK	10.5113	0.723307	-3.8612	5.19342	2.06469e-07	3.13375e-06	yes
0.g1525	0.g1525	-	0:19649260-19665416	Testes	Carcass	OK	9.95806	1.19869	-3.05441	3.59907	0.000319356	0.00187754	yes
0.g1526	0.g1526	-	0:19682596-19701678	Testes	Carcass	OK	2.47623	3.21824	0.378127	-0.536221	0.591806	0.769466	no
0.g1527	0.g1527	-	0:19682596-19701678	Testes	Carcass	OK	6.24057	10.0564	0.688363	-0.285014	0.775633	0.895431	no
0.g1532	0.g1532	-	0:19712394-19727716	Testes	Carcass	OK	12.7733	48.25	1.9174	-2.23033	0.0257256	0.0782745	no
0.g154	0.g154	-	0:1604800-1615809	Testes	Carcass	OK	2.91776	9.59816	1.7179	-1.53803	0.124042	0.260598	no
0.g1544	0.g1544	-	0:19778625-19779857	Testes	Carcass	OK	2.39421	3.75381	0.648805	-0.665922	0.505461	0.695594	no
0.g155	0.g155	-	0:1604800-1615809	Testes	Carcass	OK	1.50114	3.71346	1.30671	-0.635925	0.524826	0.712635	no
0.g1550	0.g1550	-	0:19819706-19821716	Testes	Carcass	OK	1.05114	1.21301	0.206642	-0.258207	0.796247	0.907563	no
0.g1551	0.g1551	-	0:19836246-19843420	Testes	Carcass	NOTEST	0.00823332	0.101933	3.63	-1.62859	0.103399	1	no
0.g1554	0.g1554	-	0:19924585-20035455	Testes	Carcass	NOTEST	0.21593	0.225413	0.0620048	-0.0224701	0.982073	1	no
0.g1555	0.g1555	-	0:19924585-20035455	Testes	Carcass	OK	3.45648	4.31667	0.320614	-0.388178	0.697884	0.845639	no
0.g1566	0.g1566	-	0:20081205-20102946	Testes	Carcass	OK	0.228379	0.0192705	-3.56696	0.154471	0.877238	0.953342	no
0.g157	0.g157	-	0:1617043-1620969	Testes	Carcass	NOTEST	0	0	0	0	1	1	no
0.g1572	0.g1572	-	0:20122722-20142441	Testes	Carcass	OK	0.246548	0.407108	0.723544	-0.455291	0.6489	0.809919	no
0.g1574	0.g1574	-	0:20165551-20172030	Testes	Carcass	OK	1.44813	3.16673	1.1288	-0.508033	0.61143	0.785176	no
0.g1575	0.g1575	-	0:20165551-20172030	Testes	Carcass	OK	6.00611	12.4835	1.05552	-1.2833	0.199386	0.367956	no
0.g1577	0.g1577	-	0:20175464-20183311	Testes	Carcass	OK	12.082	29.166	1.27142	-1.7207	0.0853047	0.197596	no
0.g1578	0.g1578	-	0:20183357-20193322	Testes	Carcass	OK	0.107912	0.478468	2.14857	-0.955482	0.339334	0.532501	no
0.g1579	0.g1579	-	0:20183357-20193322	Testes	Carcass	OK	5.66151	4.73171	-0.258825	0.350491	0.72597	0.863074	no
0.g158	0.g158	-	0:1617043-1620969	Testes	Carcass	OK	127.551	188.019	0.559799	-0.777326	0.436966	0.633309	no
0.g1580	0.g1580	-	0:20193352-20199956	Testes	Carcass	OK	9.59231	15.0108	0.646054	-1.08888	0.276208	0.463029	no
0.g1589	0.g1589	-	0:20226242-20227051	Testes	Carcass	OK	5.46654	1.15651	-2.24085	2.52076	0.0117101	0.0415103	yes
0.g1591	0.g1591	-	0:20229987-20232631	Testes	Carcass	OK	197.512	28.4699	-2.79443	3.75811	0.0001712	0.00109425	yes
0.g1592	0.g1592	-	0:20232677-20244301	Testes	Carcass	OK	2.57527	3.6287	0.494727	-0.169817	0.865154	0.947147	no
0.g1595	0.g1595	-	0:20256980-20258443	Testes	Carcass	OK	36.5104	20.6953	-0.819002	1.41129	0.158158	0.311175	no
0.g1598	0.g1598	-	0:20273241-20274576	Testes	Carcass	OK	0.466336	0.460803	-0.0172213	0.0174374	0.986088	0.995239	no
0.g1599	0.g1599	-	0:20291491-20293067	Testes	Carcass	NOTEST	0.0153815	0.193357	3.652	-2.28099	0.022549	1	no
0.g160	0.g160	-	0:1625583-1667509	Testes	Carcass	OK	0.237171	0.351633	0.568144	-0.656349	0.5116	0.701538	no
0.g1600	0.g1600	-	0:20294941-20301565	Testes	Carcass	OK	6.28852	0.60446	-3.379	4.91822	8.73363e-07	1.05738e-05	yes
0.g1601	0.g1601	-	0:20301655-20303631	Testes	Carcass	OK	2.44102	0.19272	-3.6629	4.24368	2.19885e-05	0.000177476	yes
0.g1603	0.g1603	-	0:20332628-20337841	Testes	Carcass	OK	3.91967	3.33868	-0.231456	0.200896	0.84078	0.933383	no
0.g1604	0.g1604	-	0:20338085-20346060	Testes	Carcass	OK	4.12884	8.05475	0.964104	-1.43647	0.150868	0.300236	no
0.g1605	0.g1605	-	0:20346061-20440157	Testes	Carcass	OK	0.714415	0.429043	-0.735641	0.695008	0.48705	0.678962	no
0.g161	0.g161	-	0:1667565-1683353	Testes	Carcass	OK	7.13245	7.1823	0.0100472	-0.00877115	0.993002	0.997793	no
0.g1610	0.g1610	-	0:20459215-20461318	Testes	Carcass	NOTEST	0.102834	0.27925	1.44124	-1.21087	0.225944	1	no
0.g1612	0.g1612	-	0:20467005-20480857	Testes	Carcass	OK	0.0139912	0.62371	5.47829	-4.08593	4.39008e-05	0.000324411	yes
0.g1616	0.g1616	-	0:20551110-20575514	Testes	Carcass	OK	3.31477	6.23718	0.911986	-1.55341	0.120325	0.254733	no
0.g162	0.g162	-	0:1683462-1687233	Testes	Carcass	OK	0.34021	0.165926	-1.03589	1.28697	0.198104	0.366239	no
0.g1622	0.g1622	-	0:20587144-20589818	Testes	Carcass	OK	1.76342	0.411552	-2.09923	1.94008	0.0523705	0.13615	no
0.g1625	0.g1625	-	0:20592587-20635551	Testes	Carcass	NOTEST	0.0558767	0.106567	0.931444	-0.0242207	0.980677	1	no
0.g1633	0.g1633	-	0:20673734-20702169	Testes	Carcass	OK	10.4226	21.8091	1.06521	-1.05301	0.292335	0.481156	no
0.g1638	0.g1638	-	0:20732264-20742809	Testes	Carcass	OK	0.381722	0.150988	-1.33808	0.732125	0.464092	0.657701	no
0.g1643	0.g1643	-	0:20756335-20775409	Testes	Carcass	NOTEST	0	0.119379	1.79769e+308	1.79769e+308	0.491589	1	no
0.g1645	0.g1645	-	0:20756335-20775409	Testes	Carcass	OK	1.13731	0.599324	-0.924216	0.115736	0.907862	0.966069	no
0.g1651	0.g1651	-	0:20790639-20860353	Testes	Carcass	OK	0.748145	0.211887	-1.82002	0.384174	0.70085	0.847345	no
0.g1652	0.g1652	-	0:20860399-20926399	Testes	Carcass	OK	3.44269	3.56881	0.051909	-0.0401178	0.967999	0.989459	no
0.g1661	0.g1661	-	0:20942562-21048556	Testes	Carcass	OK	0.2452	0.911279	1.89393	-0.315732	0.752206	0.880358	no
0.g1664	0.g1664	-	0:21126882-21183326	Testes	Carcass	OK	0.326626	0.105879	-1.62522	2.09489	0.0361806	0.102118	no
0.g1665	0.g1665	-	0:21189292-21221205	Testes	Carcass	NOTEST	0.0324052	0.0921707	1.50808	-0.346196	0.729196	1	no
0.g1667	0.g1667	-	0:21265342-21267532	Testes	Carcass	NOTEST	0.110526	0.101473	-0.123294	0.114538	0.908812	1	no
0.g1670	0.g1670	-	0:21285553-21296162	Testes	Carcass	NOTEST	0.0304098	0.150557	2.3077	-2.32438	0.0201054	1	no
0.g1671	0.g1671	-	0:21299523-21302322	Testes	Carcass	OK	4.78499	1.02603	-2.22145	0.942286	0.346046	0.539457	no
0.g1675	0.g1675	-	0:21308638-21312192	Testes	Carcass	OK	0.500076	0.653195	0.385366	-0.488309	0.625331	0.794307	no
0.g1677	0.g1677	-	0:21333129-21454551	Testes	Carcass	OK	1.19598	3.17673	1.40935	-2.15924	0.0308318	0.090362	no
0.g1679	0.g1679	-	0:21484568-21502552	Testes	Carcass	OK	0.828917	0.341132	-1.2809	0.799106	0.424229	0.62116	no
0.g1682	0.g1682	-	0:21539638-21557928	Testes	Carcass	OK	1.92498	0.392709	-2.29331	1.34313	0.179231	0.340539	no
0.g1683	0.g1683	-	0:21539638-21557928	Testes	Carcass	OK	0.565966	0.0570552	-3.31028	0.525259	0.599403	0.77576	no
0.g1693	0.g1693	-	0:21703516-21717100	Testes	Carcass	NOTEST	0.17755	0.13834	-0.360007	0.0521399	0.958417	1	no
0.g1694	0.g1694	-	0:21717146-21725560	Testes	Carcass	OK	0.92776	0.325251	-1.5122	1.29027	0.196957	0.365092	no
0.g1696	0.g1696	-	0:21734986-21747110	Testes	Carcass	OK	1.3643	0.609476	-1.16252	0.65507	0.512422	0.702481	no
0.g1700	0.g1700	-	0:21773816-21779306	Testes	Carcass	OK	2.50536	1.04913	-1.25583	0.797347	0.42525	0.622043	no
0.g1701	0.g1701	-	0:21773816-21779306	Testes	Carcass	OK	0.959365	1.01914	0.0872064	-0.0532834	0.957506	0.985308	no
0.g1702	0.g1702	-	0:21779352-21800066	Testes	Carcass	NOTEST	0.0250169	0.0604327	1.27243	-0.521921	0.601725	1	no
0.g1703	0.g1703	-	0:21802886-21848337	Testes	Carcass	OK	14.3407	7.02521	-1.0295	1.31875	0.187254	0.351865	no
0.g1720	0.g1720	-	0:21963892-21966053	Testes	Carcass	OK	23.1719	12.386	-0.903666	1.32321	0.185767	0.349766	no
0.g1721	0.g1721	-	0:21963892-21966053	Testes	Carcass	OK	3.19252	4.34214	0.443712	-0.235902	0.813509	0.916595	no
0.g1728	0.g1728	-	0:22063063-22089317	Testes	Carcass	OK	3.54779	4.32981	0.287383	-0.156828	0.875381	0.952587	no
0.g1729	0.g1729	-	0:22089363-22168357	Testes	Carcass	OK	0.440017	1.76321	2.00257	-0.889928	0.373504	0.569973	no
0.g1731	0.g1731	-	0:22246097-22272321	Testes	Carcass	NOTEST	0.0395346	0.1435	1.85986	-0.141798	0.887239	1	no
0.g1733	0.g1733	-	0:22278357-22361587	Testes	Carcass	OK	4.41995	13.1601	1.57406	-1.23461	0.216975	0.390113	no
0.g1735	0.g1735	-	0:22514696-22540151	Testes	Carcass	OK	0.292218	0.776542	1.41002	-1.87709	0.0605055	0.152214	no
0.g1743	0.g1743	-	0:22681571-22897159	Testes	Carcass	OK	6.71958	12.5989	0.906853	-1.57143	0.116082	0.247928	no
0.g1744	0.g1744	-	0:22681571-22897159	Testes	Carcass	NOTEST	0.0720755	0.175703	1.28556	-0.0238811	0.980947	1	no
0.g1750	0.g1750	-	0:22949461-22954404	Testes	Carcass	OK	0.230996	0.241163	0.0621413	-0.0679928	0.945791	0.979895	no
0.g1751	0.g1751	-	0:22955994-22979389	Testes	Carcass	OK	0.610464	0.263154	-1.214	1.65121	0.0986966	0.219814	no
0.g1752	0.g1752	-	0:23011244-23099204	Testes	Carcass	OK	0.197294	0.447716	1.18224	-0.37809	0.705363	0.850148	no
0.g1754	0.g1754	-	0:23011244-23099204	Testes	Carcass	OK	0.925516	0.347988	-1.41122	1.00584	0.314492	0.505947	no
0.g1755	0.g1755	-	0:23099205-23141969	Testes	Carcass	NOTEST	0.14913	0.0398359	-1.90443	1.66417	0.0960788	1	no
0.g1758	0.g1758	-	0:23154756-23271289	Testes	Carcass	OK	10.8623	6.09908	-0.832666	0.431577	0.666049	0.823814	no
0.g1759	0.g1759	-	0:23154756-23271289	Testes	Carcass	OK	2.44611	2.63977	0.109921	-0.0705999	0.943716	0.9793	no
0.g1761	0.g1761	-	0:23154756-23271289	Testes	Carcass	OK	2.37081	4.48541	0.919857	-0.433631	0.664556	0.82246	no
0.g1765	0.g1765	-	0:23329239-23456808	Testes	Carcass	OK	1.68735	1.47555	-0.193505	0.114024	0.909219	0.967084	no
0.g1766	0.g1766	-	0:23545962-23558228	Testes	Carcass	OK	0.681314	0.974086	0.515729	-0.24713	0.804807	0.912717	no
0.g1767	0.g1767	-	0:23622493-23633488	Testes	Carcass	OK	0.337236	0.190983	-0.820319	0.979214	0.327474	0.520877	no
0.g1769	0.g1769	-	0:23729264-23921673	Testes	Carcass	OK	0.234884	0.389957	0.731365	-0.538458	0.590261	0.768609	no
0.g1771	0.g1771	-	0:23729264-23921673	Testes	Carcass	OK	1.6733	10.4158	2.638	-0.977798	0.328174	0.521453	no
0.g1772	0.g1772	-	0:23729264-23921673	Testes	Carcass	OK	1.88778	11.8614	2.65151	-1.58184	0.113685	0.243778	no
0.g1773	0.g1773	-	0:23925873-23929198	Testes	Carcass	NOTEST	0.0111706	0.0296848	1.41002	-0.754023	0.450835	1	no
0.g1774	0.g1774	-	0:23929233-24119983	Testes	Carcass	HIDATA	0	0	0	0	1	1	no
0.g1776	0.g1776	-	0:24120029-24128993	Testes	Carcass	NOTEST	0.16736	0.347818	1.05537	-1.32555	0.184989	1	no
0.g1777	0.g1777	-	0:24129228-24165673	Testes	Carcass	NOTEST	0.0854737	0.131438	0.620828	-0.836243	0.403018	1	no
0.g1778	0.g1778	-	0:24165719-24181613	Testes	Carcass	OK	0.347817	0.474474	0.447999	-0.62847	0.529696	0.716539	no
0.g1779	0.g1779	-	0:24181659-24196743	Testes	Carcass	NOTEST	0.0282358	0.0549106	0.959561	-1.04844	0.294434	1	no
0.g182	0.g182	-	0:1785065-1787793	Testes	Carcass	OK	9.11988	106.565	3.54657	-5.38705	7.16224e-08	1.27694e-06	yes
0.g19	0.g19	-	0:191102-194932	Testes	Carcass	OK	37.3047	12.6703	-1.5579	2.95249	0.00315226	0.0137213	yes
0.g196	0.g196	-	0:1904941-1918587	Testes	Carcass	OK	5.25402	9.97352	0.924681	-1.7102	0.0872286	0.200801	no
0.g201	0.g201	-	0:1975657-1977948	Testes	Carcass	NOTEST	0.174854	0.0340955	-2.3585	1.6555	0.0978228	1	no
0.g202	0.g202	-	0:1979338-1988099	Testes	Carcass	NOTEST	0.15194	0.0482687	-1.65434	1.86309	0.0624499	1	no
0.g204	0.g204	-	0:1996327-2033608	Testes	Carcass	OK	34.2922	118.392	1.78762	-3.001	0.00269096	0.0120457	yes
0.g206	0.g206	-	0:2068689-2075168	Testes	Carcass	OK	0.556506	0.817154	0.554211	-0.449918	0.652769	0.813333	no
0.g207	0.g207	-	0:2075215-2103388	Testes	Carcass	OK	26.1715	93.0565	1.83011	-2.92754	0.00341661	0.0146938	yes
0.g208	0.g208	-	0:2106061-2112488	Testes	Carcass	OK	2.17736	1.27026	-0.777455	0.969442	0.332325	0.525525	no
0.g209	0.g209	-	0:2112967-2114978	Testes	Carcass	OK	0.495102	0.214389	-1.20749	1.14622	0.251704	0.432751	no
0.g21	0.g21	-	0:197055-199945	Testes	Carcass	OK	0.787458	0.691982	-0.186469	0.234338	0.814722	0.917366	no
0.g212	0.g212	-	0:2124164-2134308	Testes	Carcass	NOTEST	0.0226862	0.0321873	0.504674	-0.415049	0.678106	1	no
0.g214	0.g214	-	0:2141573-2176242	Testes	Carcass	OK	0.64425	1.35251	1.06995	-0.544456	0.586128	0.764374	no
0.g218	0.g218	-	0:2199232-2201307	Testes	Carcass	OK	3.13932	0.140597	-4.48082	4.94046	7.79374e-07	9.63908e-06	yes
0.g219	0.g219	-	0:2201372-2203387	Testes	Carcass	OK	4.92923	0.250331	-4.29946	4.88055	1.05791e-06	1.24812e-05	yes
0.g22	0.g22	-	0:200000-201115	Testes	Carcass	OK	0.482592	0.244233	-0.982544	1.07172	0.283845	0.471956	no
0.g221	0.g221	-	0:2208350-2209678	Testes	Carcass	OK	68.8662	316.779	2.20161	-2.46554	0.0136807	0.0471979	yes
0.g222	0.g222	-	0:2210094-2212822	Testes	Carcass	OK	4.89562	13.901	1.50563	-2.17249	0.0298185	0.0882268	no
0.g224	0.g224	-	0:2216337-2220352	Testes	Carcass	OK	4.44234	1.33785	-1.7314	1.65	0.0989432	0.220316	no
0.g225	0.g225	-	0:2216337-2220352	Testes	Carcass	NOTEST	0.0374061	0	-1.79769e+308	-1.79769e+308	0.499805	1	no
0.g23	0.g23	-	0:209517-212305	Testes	Carcass	OK	1.78612	4.78328	1.42117	-0.976948	0.328595	0.521783	no
0.g232	0.g232	-	0:2245029-2256587	Testes	Carcass	OK	90.65	274.446	1.59814	-2.99946	0.00270457	0.0120858	yes
0.g234	0.g234	-	0:2260952-2308324	Testes	Carcass	OK	3.27739	5.51956	0.752003	-0.571761	0.567484	0.748783	no
0.g235	0.g235	-	0:2260952-2308324	Testes	Carcass	OK	5.1512	7.04664	0.452028	-0.275735	0.782752	0.898964	no
0.g237	0.g237	-	0:2312112-2312627	Testes	Carcass	OK	0.47712	0.0410337	-3.53947	1.24965	0.211427	0.382848	no
0.g24	0.g24	-	0:209517-212305	Testes	Carcass	OK	1.03344	2.20191	1.09131	-1.08277	0.278908	0.466406	no
0.g240	0.g240	-	0:2325997-2336207	Testes	Carcass	OK	0.686063	0.667996	-0.0385002	0.0549543	0.956175	0.984932	no
0.g245	0.g245	-	0:2343578-2388737	Testes	Carcass	OK	5.80235	6.99853	0.270416	-0.48573	0.627159	0.794982	no
0.g25	0.g25	-	0:212845-225375	Testes	Carcass	OK	25.6852	24.8904	-0.0453489	0.0902764	0.928068	0.97341	no
0.g257	0.g257	-	0:2454130-2479275	Testes	Carcass	OK	11.4853	14.365	0.322776	-0.355254	0.722399	0.86026	no
0.g258	0.g258	-	0:2454130-2479275	Testes	Carcass	OK	13.1112	15.0339	0.197423	-0.111664	0.91109	0.967789	no
0.g261	0.g261	-	0:2484849-2514008	Testes	Carcass	OK	0.880836	1.08782	0.304499	-0.0340627	0.972827	0.990954	no
0.g263	0.g263	-	0:2484849-2514008	Testes	Carcass	OK	5.26361	6.76648	0.362352	-0.159999	0.872882	0.950957	no
0.g266	0.g266	-	0:2516773-2528337	Testes	Carcass	OK	37.1856	31.5814	-0.23567	0.253822	0.799633	0.908928	no
0.g269	0.g269	-	0:2541323-2561597	Testes	Carcass	OK	3.88819	1.93969	-1.00327	0.429536	0.667533	0.824613	no
0.g278	0.g278	-	0:2724583-2773636	Testes	Carcass	OK	0.151402	8.75419	5.85352	-9.32159	0	0	yes
0.g279	0.g279	-	0:2773683-2777948	Testes	Carcass	OK	0.137999	11.0028	6.31708	-8.12512	4.44089e-16	1.49157e-13	yes
0.g280	0.g280	-	0:2777949-2785963	Testes	Carcass	OK	1.17762	16.6262	3.81951	-5.9721	2.34212e-09	7.02772e-08	yes
0.g283	0.g283	-	0:2785980-2824998	Testes	Carcass	OK	163.153	151.907	-0.103039	0.133655	0.893675	0.960141	no
0.g284	0.g284	-	0:2785980-2824998	Testes	Carcass	OK	150.728	42.3508	-1.83149	1.94109	0.0522479	0.135933	no
0.g287	0.g287	-	0:2832403-2844454	Testes	Carcass	OK	3.22979	9.30218	1.52613	-0.87709	0.380438	0.577175	no
0.g289	0.g289	-	0:2851524-2869054	Testes	Carcass	OK	2.40639	16.1981	2.75088	-0.103239	0.917773	0.970098	no
0.g290	0.g290	-	0:2851524-2869054	Testes	Carcass	OK	142.451	1106.32	2.95723	-4.41547	1.00792e-05	8.98501e-05	yes
0.g313	0.g313	-	0:3009098-3015186	Testes	Carcass	OK	3.73996	0.192818	-4.27771	5.63275	1.77358e-08	3.93743e-07	yes
0.g314	0.g314	-	0:3017138-3021467	Testes	Carcass	NOTEST	0.0783346	0.226012	1.52868	-1.46308	0.143446	1	no
0.g315	0.g315	-	0:3021638-3026250	Testes	Carcass	OK	0.110957	0.485427	2.12926	-2.62343	0.00870487	0.032509	yes
0.g320	0.g320	-	0:3114476-3115395	Testes	Carcass	NOTEST	0.0100044	0.015682	0.648475	-0.183176	0.85466	1	no
0.g321	0.g321	-	0:3116000-3116976	Testes	Carcass	NOTEST	0.169292	0.0839243	-1.01236	0.736126	0.461654	1	no
0.g326	0.g326	-	0:3123202-3163976	Testes	Carcass	OK	4.00928	57.3436	3.83822	-5.55049	2.84873e-08	5.98004e-07	yes
0.g328	0.g328	-	0:3171916-3184516	Testes	Carcass	OK	1.627	22.4899	3.78899	-0.336054	0.73683	0.869433	no
0.g329	0.g329	-	0:3171916-3184516	Testes	Carcass	OK	38.439	240.816	2.64729	-3.81576	0.000135764	0.000895231	yes
0.g33	0.g33	-	0:254065-255682	Testes	Carcass	OK	84.1631	5.96441	-3.81874	6.32883	2.47026e-10	1.03711e-08	yes
0.g336	0.g336	-	0:3214086-3274221	Testes	Carcass	OK	6.82667	12.5081	0.873609	-1.10417	0.269517	0.454669	no
0.g346	0.g346	-	0:3320861-3342010	Testes	Carcass	OK	4.59486	17.3591	1.9176	-1.02385	0.305904	0.496403	no
0.g35	0.g35	-	0:269775-271056	Testes	Carcass	OK	0.257032	1.06424	2.0498	-2.34297	0.019131	0.0614411	no
0.g357	0.g357	-	0:3413614-3432038	Testes	Carcass	OK	0.276124	0.518732	0.909673	-1.04493	0.296054	0.485734	no
0.g362	0.g362	-	0:3489558-3493534	Testes	Carcass	OK	1.43529	1.60761	0.163573	-0.071846	0.942724	0.978922	no
0.g363	0.g363	-	0:3489558-3493534	Testes	Carcass	OK	1.21574	1.94342	0.67676	-0.384052	0.70094	0.847345	no
0.g372	0.g372	-	0:3549114-3553167	Testes	Carcass	OK	0.338217	0.838426	1.30973	-1.60966	0.107471	0.233805	no
0.g375	0.g375	-	0:3561105-3565174	Testes	Carcass	OK	1.04938	3.07351	1.55035	-1.01341	0.310864	0.501972	no
0.g378	0.g378	-	0:3572262-3623493	Testes	Carcass	OK	11.3059	7.94291	-0.509337	0.31929	0.749506	0.878121	no
0.g381	0.g381	-	0:3668833-3672447	Testes	Carcass	OK	17.6039	0.739106	-4.57397	5.52586	3.27882e-08	6.70708e-07	yes
0.g392	0.g392	-	0:3708875-3716819	Testes	Carcass	OK	39.4272	2.62045	-3.91131	4.2552	2.08862e-05	0.000169896	yes
0.g393	0.g393	-	0:3708875-3716819	Testes	Carcass	OK	3.89002	6.56676	0.755405	-0.392527	0.694669	0.843392	no
0.g395	0.g395	-	0:3724169-3730622	Testes	Carcass	OK	6.97403	7.71055	0.144841	-0.261666	0.793579	0.905605	no
0.g396	0.g396	-	0:3730669-3733403	Testes	Carcass	OK	10.9147	5.28587	-1.04606	1.3822	0.16691	0.323024	no
0.g397	0.g397	-	0:3730669-3733403	Testes	Carcass	OK	3.21658	6.21087	0.949266	-0.565798	0.571531	0.752358	no
0.g402	0.g402	-	0:3743168-3744409	Testes	Carcass	OK	423.691	204.595	-1.05024	2.16363	0.0304929	0.089611	no
0.g404	0.g404	-	0:3756555-3763879	Testes	Carcass	OK	20.5473	9.21957	-1.15618	1.62146	0.10492	0.229646	no
0.g405	0.g405	-	0:3756555-3763879	Testes	Carcass	OK	7.85651	3.79209	-1.05089	0.952911	0.340635	0.534023	no
0.g406	0.g406	-	0:3763979-3765346	Testes	Carcass	OK	20.8172	5.24934	-1.98756	3.11015	0.00186995	0.00877023	yes
0.g414	0.g414	-	0:3815409-3844709	Testes	Carcass	NOTEST	0	0	0	0	1	1	no
0.g422	0.g422	-	0:3869105-3875734	Testes	Carcass	OK	66.2187	13.8678	-2.2555	2.86247	0.00420357	0.017486	yes
0.g433	0.g433	-	0:4009664-4061870	Testes	Carcass	OK	1.38374	2.81618	1.02517	-1.10278	0.270122	0.455253	no
0.g435	0.g435	-	0:4065055-4260791	Testes	Carcass	OK	2.15264	3.31696	0.623756	-0.777531	0.436845	0.633222	no
0.g436	0.g436	-	0:4265053-4343958	Testes	Carcass	OK	9.01618	15.6572	0.796235	-1.00199	0.316349	0.508071	no
0.g437	0.g437	-	0:4265053-4343958	Testes	Carcass	OK	1.58889	10.2215	2.68552	-1.26877	0.204523	0.374185	no
0.g438	0.g438	-	0:4265053-4343958	Testes	Carcass	OK	7.44354	11.8268	0.668004	-0.661315	0.50841	0.69836	no
0.g440	0.g440	-	0:4363895-4366207	Testes	Carcass	OK	3.00415	1.23804	-1.2789	1.69218	0.0906122	0.206112	no
0.g441	0.g441	-	0:4367426-4368118	Testes	Carcass	OK	12.6236	0.859866	-3.87587	4.11417	3.88568e-05	0.000292959	yes
0.g443	0.g443	-	0:4371088-4375010	Testes	Carcass	OK	3.91538	5.41401	0.467543	-0.203189	0.838987	0.932387	no
0.g444	0.g444	-	0:4371088-4375010	Testes	Carcass	OK	15.3112	1.29213	-3.56676	0.647838	0.51709	0.7065	no
0.g445	0.g445	-	0:4371088-4375010	Testes	Carcass	OK	44.8779	276.796	2.62474	-3.24024	0.00119429	0.00592142	yes
0.g457	0.g457	-	0:4503971-4511546	Testes	Carcass	OK	0.443093	0.924539	1.06113	-1.40402	0.160314	0.314171	no
0.g463	0.g463	-	0:4592787-4605288	Testes	Carcass	NOTEST	0.111465	0.0293354	-1.92587	0.973504	0.330303	1	no
0.g478	0.g478	-	0:4685558-4706017	Testes	Carcass	OK	41.1151	98.6584	1.26278	-1.45243	0.146382	0.29378	no
0.g482	0.g482	-	0:4712697-4718011	Testes	Carcass	NOTEST	0.0527173	0.339152	2.68559	-1.7436	0.081229	1	no
0.g484	0.g484	-	0:4724937-4739077	Testes	Carcass	NOTEST	0.0155705	0	-1.79769e+308	-1.79769e+308	0.290051	1	no
0.g486	0.g486	-	0:4745521-4746996	Testes	Carcass	OK	64.342	4.82231	-3.73796	5.50567	3.67774e-08	7.36396e-07	yes
0.g491	0.g491	-	0:4765971-4797180	Testes	Carcass	OK	2.70941	4.11563	0.603138	-0.602247	0.54701	0.731501	no
0.g503	0.g503	-	0:4863038-4868526	Testes	Carcass	OK	9.72932	6.08061	-0.678123	0.42717	0.669255	0.825724	no
0.g506	0.g506	-	0:4870641-4872969	Testes	Carcass	OK	1.59182	3.69034	1.21308	-1.22129	0.221977	0.396709	no
0.g512	0.g512	-	0:4903556-4941461	Testes	Carcass	OK	2.10156	2.2626	0.106521	-0.0452475	0.96391	0.987969	no
0.g521	0.g521	-	0:5013552-5017208	Testes	Carcass	OK	2.03586	1.35701	-0.585209	0.368393	0.712581	0.854855	no
0.g523	0.g523	-	0:5020521-5040886	Testes	Carcass	NOTEST	0	0	0	0	1	1	no
0.g524	0.g524	-	0:5040986-5056781	Testes	Carcass	NOTEST	0.0825859	0.0116422	-2.82654	2.01038	0.0443907	1	no
0.g526	0.g526	-	0:5063132-5082146	Testes	Carcass	NOTEST	0.0401982	0.0101377	-1.9874	0.933073	0.350782	1	no
0.g528	0.g528	-	0:5108136-5111854	Testes	Carcass	OK	2.37432	0.844243	-1.49178	1.90065	0.0573475	0.146214	no
0.g53	0.g53	-	0:524382-557588	Testes	Carcass	OK	36.509	55.6584	0.608347	-1.24144	0.214443	0.386829	no
0.g536	0.g536	-	0:5201623-5270200	Testes	Carcass	OK	53.4888	4.24183	-3.65648	2.42647	0.0152466	0.0513415	no
0.g539	0.g539	-	0:5280390-5380623	Testes	Carcass	NOTEST	0.212606	0.228932	0.106731	-0.0547695	0.956322	1	no
0.g54	0.g54	-	0:559641-581752	Testes	Carcass	OK	2.27878	1.48186	-0.62085	0.522361	0.601419	0.777146	no
0.g540	0.g540	-	0:5280390-5380623	Testes	Carcass	OK	0.707481	0.713522	0.012267	-0.0105572	0.991577	0.997228	no
0.g544	0.g544	-	0:5436919-5483863	Testes	Carcass	OK	2.89033	0.155394	-4.21723	3.02364	0.00249756	0.0112672	yes
0.g546	0.g546	-	0:5518113-5678578	Testes	Carcass	OK	7.12631	1.8757	-1.92573	2.2046	0.027482	0.0826401	no
0.g547	0.g547	-	0:5518113-5678578	Testes	Carcass	NOTEST	0	0.0152014	1.79769e+308	1.79769e+308	0.488661	1	no
0.g548	0.g548	-	0:5683618-5684653	Testes	Carcass	NOTEST	0.00938495	0.0145057	0.628198	-0.178932	0.857991	1	no
0.g549	0.g549	-	0:5688180-5696496	Testes	Carcass	OK	1.5417	0.765319	-1.01039	0.462291	0.643873	0.806545	no
0.g55	0.g55	-	0:581753-639546	Testes	Carcass	OK	1.18859	1.7494	0.55761	-0.44965	0.652963	0.813333	no
0.g552	0.g552	-	0:5704538-5713352	Testes	Carcass	OK	2.57771	2.50025	-0.0440196	0.0431604	0.965574	0.988395	no
0.g553	0.g553	-	0:5716888-5877662	Testes	Carcass	OK	1.86694	2.91548	0.643057	-0.695149	0.486962	0.678962	no
0.g556	0.g556	-	0:5956249-6002014	Testes	Carcass	OK	0.0902229	1.64938	4.19229	-5.5034	3.72537e-08	7.43057e-07	yes
0.g561	0.g561	-	0:6116338-6123902	Testes	Carcass	OK	6.23465	6.71415	0.106896	-0.15065	0.880252	0.954203	no
0.g562	0.g562	-	0:6123948-6141262	Testes	Carcass	OK	277.878	230.71	-0.268374	0.482372	0.629542	0.79645	no
0.g564	0.g564	-	0:6141362-6162352	Testes	Carcass	OK	0.439524	0.31443	-0.483202	0.127461	0.898575	0.961519	no
0.g568	0.g568	-	0:6207732-6317892	Testes	Carcass	OK	0.79855	18.2403	4.5136	-0.263456	0.792199	0.904526	no
0.g570	0.g570	-	0:6207732-6317892	Testes	Carcass	OK	99.7689	147.452	0.563587	-1.06679	0.286066	0.474363	no
0.g573	0.g573	-	0:6328502-6338832	Testes	Carcass	OK	83.9866	54.4289	-0.625788	0.873279	0.382511	0.579386	no
0.g575	0.g575	-	0:6338833-6353262	Testes	Carcass	OK	1.32312	0.402072	-1.71842	1.14956	0.250327	0.431596	no
0.g58	0.g58	-	0:645958-729502	Testes	Carcass	FAIL	3.38031	1.52677	0	0	1	1	no
0.g582	0.g582	-	0:6376429-6436252	Testes	Carcass	OK	1.42508	6.48603	2.1863	-2.81756	0.00483895	0.0196272	yes
0.g584	0.g584	-	0:6467934-6471251	Testes	Carcass	OK	1.34619	0.320084	-2.07236	1.15664	0.247421	0.428146	no
0.g586	0.g586	-	0:6474682-6492176	Testes	Carcass	OK	2.79773	3.74301	0.419941	-0.507071	0.612105	0.785387	no
0.g588	0.g588	-	0:6502272-6538856	Testes	Carcass	OK	0.997207	0.207383	-2.2656	1.21294	0.225154	0.400666	no
0.g591	0.g591	-	0:6541572-6612260	Testes	Carcass	OK	0.350087	1.43217	2.03242	-0.0544346	0.956589	0.985164	no
0.g593	0.g593	-	0:6612306-6628637	Testes	Carcass	OK	0.593539	6.16276	3.37616	-0.175103	0.860999	0.944352	no
0.g596	0.g596	-	0:6633566-6634432	Testes	Carcass	NOTEST	0.129167	0.255788	0.985713	-0.808919	0.418562	1	no
0.g597	0.g597	-	0:6634776-6636361	Testes	Carcass	OK	0.270375	0.337118	0.31829	-0.313372	0.753998	0.881004	no
0.g599	0.g599	-	0:6641268-6646780	Testes	Carcass	OK	6.45098	8.38118	0.377635	-0.465692	0.641436	0.804642	no
0.g609	0.g609	-	0:6701222-6705358	Testes	Carcass	NOTEST	0.0419115	0.0508668	0.279378	-0.181739	0.855787	1	no
0.g610	0.g610	-	0:6707077-6711018	Testes	Carcass	OK	1.8501	11.8577	2.68014	-2.17179	0.0298715	0.0883335	no
0.g611	0.g611	-	0:6711064-6713188	Testes	Carcass	NOTEST	0.0434712	0	-1.79769e+308	-1.79769e+308	0.0764325	1	no
0.g612	0.g612	-	0:6713234-6716218	Testes	Carcass	OK	1.64062	0.129724	-3.66072	4.12667	3.68049e-05	0.000279309	yes
0.g615	0.g615	-	0:6718218-6726712	Testes	Carcass	NOTEST	0.154188	0.0248614	-2.63272	1.68205	0.0925582	1	no
0.g616	0.g616	-	0:6728181-6734598	Testes	Carcass	NOTEST	0.0418292	0.196709	2.23348	-1.82629	0.0678065	1	no
0.g630	0.g630	-	0:6786078-6800612	Testes	Carcass	LOWDATA	0	0	-0.0270169	0	1	1	no
0.g631	0.g631	-	0:6800658-6813702	Testes	Carcass	OK	57.6008	12.0941	-2.25179	3.60301	0.000314551	0.00185558	yes
0.g636	0.g636	-	0:6836652-6856556	Testes	Carcass	OK	18.566	1.02537	-4.17845	6.44999	1.11861e-10	5.29406e-09	yes
0.g637	0.g637	-	0:6856602-6883096	Testes	Carcass	OK	2.45322	0.173003	-3.82581	3.86647	0.000110422	0.000741751	yes
0.g638	0.g638	-	0:6883142-6909057	Testes	Carcass	NOTEST	0.16235	0.0459053	-1.82237	1.8104	0.070234	1	no
0.g644	0.g644	-	0:7096883-7113019	Testes	Carcass	OK	1.44031	4.26154	1.565	-2.23332	0.0255275	0.0777265	no
0.g645	0.g645	-	0:7113154-7157510	Testes	Carcass	OK	11.5149	3.5772	-1.68659	0.835997	0.403156	0.599838	no
0.g647	0.g647	-	0:7157511-7171220	Testes	Carcass	NOTEST	0.163403	0.137683	-0.247081	0.155515	0.876415	1	no
0.g648	0.g648	-	0:7171271-7173774	Testes	Carcass	OK	161.646	14.191	-3.50978	6.47318	9.59612e-11	4.71296e-09	yes
0.g651	0.g651	-	0:7209442-7253700	Testes	Carcass	OK	8.0591	0.888466	-3.18123	2.84389	0.00445665	0.0183265	yes
0.g654	0.g654	-	0:7307288-7484180	Testes	Carcass	OK	4.55883	8.80925	0.950354	-0.488354	0.625299	0.794307	no
0.g655	0.g655	-	0:7307288-7484180	Testes	Carcass	OK	4.34922	3.70636	-0.230752	0.292412	0.769972	0.892557	no
0.g662	0.g662	-	0:7525609-7639583	Testes	Carcass	OK	44.3257	5.53986	-3.00022	2.37886	0.0173665	0.056951	no
0.g663	0.g663	-	0:7639584-7668298	Testes	Carcass	OK	0.254449	1.07614	2.08041	-1.17748	0.239005	0.418309	no
0.g664	0.g664	-	0:7639584-7668298	Testes	Carcass	OK	3.93347	8.12751	1.04701	-1.24642	0.212609	0.384536	no
0.g665	0.g665	-	0:7639584-7668298	Testes	Carcass	NOTEST	0.0725706	0.179286	1.30481	-0.247507	0.804516	1	no
0.g670	0.g670	-	0:7693708-7723442	Testes	Carcass	OK	1.59842	7.9	2.30521	-0.219528	0.826238	0.925928	no
0.g671	0.g671	-	0:7693708-7723442	Testes	Carcass	OK	34.8357	36.0393	0.0490032	-0.062479	0.950181	0.98222	no
0.g675	0.g675	-	0:7733275-7844258	Testes	Carcass	NOTEST	0.0960885	0.0197785	-2.28043	0.0281458	0.977546	1	no
0.g677	0.g677	-	0:7733275-7844258	Testes	Carcass	OK	1.02267	0.556178	-0.878719	0.242303	0.808545	0.914267	no
0.g681	0.g681	-	0:7909774-7931168	Testes	Carcass	OK	0.811038	0.930479	0.198204	-0.0995277	0.920719	0.970098	no
0.g69	0.g69	-	0:851142-872986	Testes	Carcass	OK	4.15096	7.10504	0.775398	-0.342133	0.732251	0.86678	no
0.g691	0.g691	-	0:7976078-7997398	Testes	Carcass	OK	0.564859	0.825858	0.548005	-0.127775	0.898327	0.961519	no
0.g694	0.g694	-	0:7997399-8060272	Testes	Carcass	OK	59.7499	6.28404	-3.24917	2.1236	0.0337033	0.0966452	no
0.g695	0.g695	-	0:7997399-8060272	Testes	Carcass	OK	4.64908	1.18729	-1.96927	0.584247	0.559054	0.740757	no
0.g696	0.g696	-	0:8060318-8065321	Testes	Carcass	OK	0.926105	0	-1.79769e+308	-1.79769e+308	0.242664	0.423149	no
0.g697	0.g697	-	0:8060318-8065321	Testes	Carcass	OK	6.03196	0.36793	-4.03512	2.8815	0.00395784	0.0166434	yes
0.g698	0.g698	-	0:8065368-8067288	Testes	Carcass	OK	14.6667	1.1964	-3.61577	4.75093	2.02481e-06	2.20066e-05	yes
0.g706	0.g706	-	0:8139753-8157277	Testes	Carcass	NOTEST	0.0587597	0.207523	1.82037	-2.11621	0.034327	1	no
0.g71	0.g71	-	0:851142-872986	Testes	Carcass	OK	10.9986	10.215	-0.106627	0.10811	0.913909	0.969004	no
0.g714	0.g714	-	0:8255157-8309541	Testes	Carcass	OK	4.03582	36.4838	3.17632	-3.45905	0.000542094	0.00296755	yes
0.g715	0.g715	-	0:8324577-8335391	Testes	Carcass	OK	1.81309	6.76632	1.89992	-2.44905	0.0143235	0.0488171	yes
0.g716	0.g716	-	0:8350321-8353655	Testes	Carcass	OK	2.12411	7.64179	1.84705	-2.17493	0.0296354	0.0878097	no
0.g721	0.g721	-	0:8446313-8484562	Testes	Carcass	OK	0.73912	0.570987	-0.37235	0.386989	0.698765	0.846039	no
0.g73	0.g73	-	0:942762-972392	Testes	Carcass	OK	3.18995	5.79195	0.860516	-0.490409	0.623844	0.793776	no
0.g731	0.g731	-	0:8675199-8690053	Testes	Carcass	OK	14.7766	97.1716	2.71722	-1.67538	0.093859	0.211849	no
0.g732	0.g732	-	0:8675199-8690053	Testes	Carcass	OK	37.7327	193.93	2.36165	-3.69693	0.000218218	0.00135324	yes
0.g735	0.g735	-	0:8694389-8712364	Testes	Carcass	OK	1.50289	1.26063	-0.253597	0.00631638	0.99496	0.998605	no
0.g74	0.g74	-	0:942762-972392	Testes	Carcass	OK	1.08054	5.21629	2.27128	-1.27023	0.204001	0.373675	no
0.g741	0.g741	-	0:8780166-8793389	Testes	Carcass	OK	5.83908	2.60713	-1.16328	0.513552	0.607566	0.781763	no
0.g75	0.g75	-	0:942762-972392	Testes	Carcass	OK	0.246647	2.68273	3.44318	-0.396715	0.691577	0.840713	no
0.g750	0.g750	-	0:8921883-8928993	Testes	Carcass	OK	2.33125	0.537432	-2.11695	1.93727	0.0527125	0.136834	no
0.g768	0.g768	-	0:9270192-9306436	Testes	Carcass	OK	16.4937	22.2419	0.431365	-0.460108	0.645439	0.807536	no
0.g769	0.g769	-	0:9306536-9337695	Testes	Carcass	OK	0.338356	0.940737	1.47525	-0.328549	0.742497	0.873644	no
0.g770	0.g770	-	0:9306536-9337695	Testes	Carcass	OK	4.95581	8.23648	0.732907	-0.885565	0.375852	0.572465	no
0.g773	0.g773	-	0:9339996-9342361	Testes	Carcass	OK	2.20866	1.05953	-1.05974	1.4285	0.153149	0.303211	no
0.g777	0.g777	-	0:9352446-9384960	Testes	Carcass	OK	3.17644	5.29315	0.736717	-0.221445	0.824746	0.924653	no
0.g778	0.g778	-	0:9352446-9384960	Testes	Carcass	OK	32.3301	43.6061	0.431652	-0.585541	0.558184	0.74005	no
0.g779	0.g779	-	0:9385006-9433019	Testes	Carcass	OK	7.14472	11.3783	0.671338	-0.679916	0.496558	0.68743	no
0.g78	0.g78	-	0:1011572-1016132	Testes	Carcass	OK	7.17682	10.0671	0.488237	-0.758243	0.448306	0.64374	no
0.g780	0.g780	-	0:9385006-9433019	Testes	Carcass	OK	11.907	14.2261	0.256727	-0.392426	0.694743	0.843392	no
0.g781	0.g781	-	0:9433066-9435690	Testes	Carcass	OK	1.60293	8.69585	2.43961	-3.48617	0.000489993	0.00271951	yes
0.g783	0.g783	-	0:9441867-9524256	Testes	Carcass	OK	11.8552	8.98106	-0.400561	0.249387	0.803062	0.911631	no
0.g784	0.g784	-	0:9441867-9524256	Testes	Carcass	OK	41.402	23.5109	-0.816369	1.24465	0.213262	0.385367	no
0.g792	0.g792	-	0:9570720-9801844	Testes	Carcass	OK	0.060572	0.483711	2.99742	-0.0246991	0.980295	0.993861	no
0.g793	0.g793	-	0:9570720-9801844	Testes	Carcass	OK	0.278143	0.544345	0.968693	-0.0233198	0.981395	0.993869	no
0.g795	0.g795	-	0:9570720-9801844	Testes	Carcass	OK	7.8558	2.51283	-1.64445	0.167341	0.867102	0.947917	no
0.g796	0.g796	-	0:9570720-9801844	Testes	Carcass	OK	10.0363	14.0722	0.48762	-0.17513	0.860977	0.944352	no
0.g797	0.g797	-	0:9570720-9801844	Testes	Carcass	OK	11.1507	17.7481	0.670523	-0.250863	0.80192	0.910534	no
0.g798	0.g798	-	0:9570720-9801844	Testes	Carcass	OK	0.121959	1.09973	3.17269	-0.154792	0.876986	0.953342	no
0.g801	0.g801	-	0:9570720-9801844	Testes	Carcass	OK	12.0703	294.084	4.60669	-2.68754	0.00719815	0.0275744	yes
0.g802	0.g802	-	0:9802585-9824049	Testes	Carcass	OK	5.28594	4.79111	-0.1418	0.19601	0.844602	0.935471	no
0.g806	0.g806	-	0:9832849-9853884	Testes	Carcass	NOTEST	0	0	0	0	1	1	no
0.g81	0.g81	-	0:1147771-1152559	Testes	Carcass	OK	0.51905	0.0382639	-3.76182	2.8518	0.00434724	0.017976	yes
0.g810	0.g810	-	0:9864135-9868529	Testes	Carcass	OK	5.95212	6.85241	0.203209	-0.32089	0.748294	0.877797	no
0.g814	0.g814	-	0:9940389-10139888	Testes	Carcass	OK	1.17543	0.97642	-0.267619	0.199472	0.841893	0.933922	no
0.g818	0.g818	-	0:10164634-10183898	Testes	Carcass	NOTEST	0.198592	0.128661	-0.626236	0.648367	0.516747	1	no
0.g819	0.g819	-	0:10183944-10199078	Testes	Carcass	OK	27.7414	2.01482	-3.78332	5.72043	1.06252e-08	2.55496e-07	yes
0.g821	0.g821	-	0:10287717-10358952	Testes	Carcass	OK	1.0703	1.12866	0.0765996	-0.108392	0.913685	0.969004	no
0.g822	0.g822	-	0:10287717-10358952	Testes	Carcass	OK	0.387754	1.11236	1.52041	-0.939261	0.347597	0.541145	no
0.g824	0.g824	-	0:10411222-10412418	Testes	Carcass	NOTEST	0.0670658	0.0513425	-0.385421	0.209899	0.833747	1	no
0.g83	0.g83	-	0:1154596-1155991	Testes	Carcass	OK	0.410818	0.724479	0.818445	-0.99204	0.321178	0.5141	no
0.g830	0.g830	-	0:10487684-10604440	Testes	Carcass	OK	4.45973	11.5975	1.37878	-1.44892	0.14736	0.295229	no
0.g831	0.g831	-	0:10604441-10618548	Testes	Carcass	OK	4.57106	0.337903	-3.75785	4.87407	1.09323e-06	1.2804e-05	yes
0.g832	0.g832	-	0:10604441-10618548	Testes	Carcass	OK	2.30044	0.231941	-3.31008	1.60192	0.109173	0.236322	no
0.g834	0.g834	-	0:10620066-10620852	Testes	Carcass	OK	5.29802	0.334765	-3.98423	3.94224	8.07247e-05	0.000558476	yes
0.g835	0.g835	-	0:10620903-10621842	Testes	Carcass	OK	5.90114	0.615904	-3.26022	3.66054	0.000251683	0.00153426	yes
0.g837	0.g837	-	0:10624966-10625551	Testes	Carcass	OK	0.804663	0.535071	-0.588654	0.156463	0.875668	0.95263	no
0.g85	0.g85	-	0:1165887-1169721	Testes	Carcass	OK	1.73705	4.08352	1.23318	-0.511764	0.608816	0.782654	no
0.g855	0.g855	-	0:11045455-11048578	Testes	Carcass	OK	0.540024	0.0474602	-3.50823	3.51422	0.000441039	0.00247954	yes
0.g856	0.g856	-	0:11048625-11057530	Testes	Carcass	OK	8.64606	0.633842	-3.76985	4.843	1.27896e-06	1.47306e-05	yes
0.g857	0.g857	-	0:11057531-11068765	Testes	Carcass	OK	34.1634	59.0239	0.788847	-1.48348	0.137946	0.281737	no
0.g859	0.g859	-	0:11068865-11083730	Testes	Carcass	OK	0.247963	0.144075	-0.783309	0.0937236	0.925329	0.972153	no
0.g86	0.g86	-	0:1169821-1172853	Testes	Carcass	OK	2.17445	23.3358	3.42383	-3.63908	0.000273609	0.00164576	yes
0.g860	0.g860	-	0:11083731-11089625	Testes	Carcass	OK	1.22623	1.00223	-0.291011	0.239636	0.810613	0.915078	no
0.g866	0.g866	-	0:11117061-11120355	Testes	Carcass	OK	115.055	8.83547	-3.70288	6.76947	1.29257e-11	9.03235e-10	yes
0.g868	0.g868	-	0:11120455-11135585	Testes	Carcass	OK	2.20401	2.90257	0.397203	-0.0260343	0.97923	0.993607	no
0.g87	0.g87	-	0:1172901-1191446	Testes	Carcass	OK	2.45422	27.9938	3.51177	-1.64825	0.0993004	0.220777	no
0.g877	0.g877	-	0:11203449-11207134	Testes	Carcass	OK	1.10761	0.348086	-1.66993	2.09206	0.0364335	0.102637	no
0.g878	0.g878	-	0:11207135-11219619	Testes	Carcass	OK	12.2648	14.9278	0.283475	-0.531991	0.594733	0.771599	no
0.g883	0.g883	-	0:11246849-11263599	Testes	Carcass	OK	3.97637	16.3026	2.03558	-2.95674	0.00310913	0.0135676	yes
0.g887	0.g887	-	0:11340533-11342026	Testes	Carcass	OK	8.19491	0.510911	-4.00358	5.20033	1.98936e-07	3.02825e-06	yes
0.g888	0.g888	-	0:11345023-11366243	Testes	Carcass	OK	3.57324	0.342334	-3.38376	0.327537	0.743262	0.874248	no
0.g889	0.g889	-	0:11345023-11366243	Testes	Carcass	OK	7.08019	0.500485	-3.82239	0.996052	0.319225	0.511664	no
0.g892	0.g892	-	0:11408083-11409855	Testes	Carcass	OK	3.49537	0.336626	-3.37623	3.2942	0.000987019	0.00504261	yes
0.g894	0.g894	-	0:11428433-11434982	Testes	Carcass	NOTEST	0	0	0	0	1	1	no
0.g901	0.g901	-	0:11504862-11531230	Testes	Carcass	OK	1.18162	0.0458024	-4.68921	0.0677081	0.946018	0.979898	no
0.g905	0.g905	-	0:11546193-11550182	Testes	Carcass	OK	15.8103	4.8327	-1.70997	0.858332	0.390709	0.587701	no
0.g910	0.g910	-	0:11598498-11613212	Testes	Carcass	OK	0.706005	0.148302	-2.25114	1.08048	0.279927	0.467391	no
0.g920	0.g920	-	0:11653052-11664607	Testes	Carcass	OK	1.75501	5.00629	1.51226	-2.15489	0.0311702	0.090986	no
0.g928	0.g928	-	0:11713352-11714711	Testes	Carcass	OK	1.4524	3.70479	1.35095	-1.8277	0.0675951	0.165367	no
0.g929	0.g929	-	0:11714713-11716002	Testes	Carcass	NOTEST	0.0665598	0.088183	0.40585	-0.320787	0.748372	1	no
0.g933	0.g933	-	0:11723018-11737482	Testes	Carcass	NOTEST	0.161586	0.114283	-0.499691	0.00291872	0.997671	1	no
0.g94	0.g94	-	0:1208751-1209852	Testes	Carcass	OK	136.608	9.84154	-3.79501	6.29725	3.02977e-10	1.23226e-08	yes
0.g941	0.g941	-	0:11794569-11838514	Testes	Carcass	OK	14.5034	14.6378	0.0133107	-0.0174687	0.986063	0.995239	no
0.g945	0.g945	-	0:11877750-11906394	Testes	Carcass	OK	2.25365	0.266136	-3.08203	1.2724	0.20323	0.37287	no
0.g946	0.g946	-	0:11906494-11920949	Testes	Carcass	OK	1.57958	0.266537	-2.56714	1.16369	0.244549	0.425147	no
0.g947	0.g947	-	0:11940134-11950704	Testes	Carcass	OK	0.231319	0.266828	0.206022	-0.242887	0.808093	0.914153	no
0.g951	0.g951	-	0:11975283-11977496	Testes	Carcass	NOTEST	0.0371602	0.336143	3.17725	-2.82392	0.00474399	1	no
0.g954	0.g954	-	0:11988536-11991579	Testes	Carcass	NOTEST	0.00543071	0	-1.79769e+308	-1.79769e+308	0.212026	1	no
0.g958	0.g958	-	0:12006217-12011966	Testes	Carcass	OK	13.6753	66.297	2.27737	-2.4369	0.0148136	0.0502408	no
0.g959	0.g959	-	0:12006217-12011966	Testes	Carcass	OK	21.1359	44.6452	1.07881	-0.31975	0.749158	0.878121	no
0.g96	0.g96	-	0:1212211-1213987	Testes	Carcass	OK	1511.5	96.4193	-3.97051	7.52811	5.15143e-14	9.93273e-12	yes
0.g968	0.g968	-	0:12047188-12056096	Testes	Carcass	OK	4.74706	4.00185	-0.246369	0.417521	0.676297	0.830782	no
0.g969	0.g969	-	0:12064086-12065428	Testes	Carcass	OK	0.754669	0.711648	-0.0846805	0.106719	0.915012	0.969286	no
0.g970	0.g970	-	0:12065954-12068046	Testes	Carcass	OK	2.20282	2.48288	0.17266	-0.216999	0.828209	0.926784	no
0.g971	0.g971	-	0:12101082-12104996	Testes	Carcass	NOTEST	0.0222717	0.0288757	0.374647	-0.106193	0.915429	1	no
0.g979	0.g979	-	0:12170363-12172898	Testes	Carcass	OK	0.503554	4.85695	3.26983	-4.48285	7.36532e-06	6.81063e-05	yes
0.g982	0.g982	-	0:12178003-12178625	Testes	Carcass	OK	5.2624	3.24955	-0.695478	0.91957	0.357797	0.552646	no
0.g990	0.g990	-	0:12225778-12226463	Testes	Carcass	NOTEST	0.161476	0.338602	1.06827	-0.938453	0.348012	1	no
0.g993	0.g993	-	0:12231393-12232418	Testes	Carcass	OK	0.384559	0.323581	-0.24908	0.257629	0.796693	0.907801	no
0.g996	0.g996	-	0:12247155-12248153	Testes	Carcass	OK	61.1186	4.85711	-3.65344	5.37738	7.55774e-08	1.33829e-06	yes
0.g997	0.g997	-	0:12248204-12249653	Testes	Carcass	OK	7.78841	1.78257	-2.12737	2.94878	0.00319032	0.0138754	yes
0.g998	0.g998	-	0:12249739-12266073	Testes	Carcass	OK	34.8694	38.9881	0.161072	-0.25569	0.798191	0.90828	no
1.g1002	1.g1002	-	1:11136392-11152621	Testes	Carcass	OK	1.85543	8.20311	2.14441	-1.00474	0.315022	0.506484	no
1.g1006	1.g1006	-	1:11162388-11167185	Testes	Carcass	OK	1.05114	1.21048	0.203633	-0.213178	0.831188	0.928576	no
1.g1009	1.g1009	-	1:11174611-11311514	Testes	Carcass	OK	2.61971	8.77795	1.74448	-0.722125	0.470217	0.664122	no
1.g101	1.g101	-	1:817070-834910	Testes	Carcass	OK	24.3717	48.6771	0.998038	-1.99243	0.0463234	0.123856	no
1.g1010	1.g1010	-	1:11174611-11311514	Testes	Carcass	OK	3.39748	11.249	1.72725	-1.33518	0.181819	0.344052	no
1.g1012	1.g1012	-	1:11316617-11475601	Testes	Carcass	OK	7.35832	4.2072	-0.806518	0.61891	0.535976	0.721938	no
1.g1013	1.g1013	-	1:11489556-11583304	Testes	Carcass	OK	11.198	0.961853	-3.54128	1.99341	0.0462162	0.123691	no
1.g1017	1.g1017	-	1:11591656-11601420	Testes	Carcass	OK	1.233	1.81349	0.556593	-0.4341	0.664216	0.822137	no
1.g1018	1.g1018	-	1:11612810-11636340	Testes	Carcass	OK	0.175089	0.821312	2.22984	-0.705283	0.480634	0.673444	no
1.g1019	1.g1019	-	1:11636341-11652510	Testes	Carcass	OK	0.256181	0.391453	0.611673	-0.50541	0.613271	0.785989	no
1.g102	1.g102	-	1:835219-836709	Testes	Carcass	OK	3.02425	2.05189	-0.559624	0.736747	0.461277	0.655495	no
1.g1021	1.g1021	-	1:11656370-11662430	Testes	Carcass	OK	0.169504	0.514061	1.60062	-0.680344	0.496286	0.68743	no
1.g1024	1.g1024	-	1:11671226-11680382	Testes	Carcass	NOTEST	0.122157	0.154152	0.335618	-0.101527	0.919132	1	no
1.g1027	1.g1027	-	1:11687165-11767814	Testes	Carcass	OK	0.908659	0.0711497	-3.67481	2.99508	0.00274377	0.0122243	yes
1.g1030	1.g1030	-	1:11833373-11924649	Testes	Carcass	OK	9.36451	16.5298	0.81979	-1.33853	0.180723	0.342436	no
1.g1033	1.g1033	-	1:12012385-12058415	Testes	Carcass	OK	16.9215	1.5775	-3.42315	5.59707	2.18004e-08	4.69949e-07	yes
1.g1043	1.g1043	-	1:12193099-12217953	Testes	Carcass	OK	1.55684	2.58524	0.731678	-0.151606	0.879498	0.953988	no
1.g1047	1.g1047	-	1:12220849-12242109	Testes	Carcass	OK	2.07737	13.5115	2.70136	-3.15788	0.00158923	0.00759734	yes
1.g105	1.g105	-	1:841248-843530	Testes	Carcass	OK	1.2744	0.331705	-1.94185	2.34478	0.0190383	0.0612377	no
1.g1050	1.g1050	-	1:12262136-12266530	Testes	Carcass	OK	21.6161	1.57712	-3.77674	3.97332	7.08778e-05	0.000498298	yes
1.g1051	1.g1051	-	1:12266630-12310454	Testes	Carcass	OK	2.44931	3.01155	0.298126	-0.33679	0.736275	0.86927	no
1.g1053	1.g1053	-	1:12383421-12386410	Testes	Carcass	OK	16.4541	29.228	0.828909	-1.14541	0.252041	0.433187	no
1.g1056	1.g1056	-	1:12404464-12435300	Testes	Carcass	OK	1.19574	44.5851	5.22058	-3.99678	6.42101e-05	0.000458543	yes
1.g1057	1.g1057	-	1:12404464-12435300	Testes	Carcass	OK	0.221983	12.7839	5.84773	-3.35187	0.000802663	0.00421024	yes
1.g1066	1.g1066	-	1:12481865-12538179	Testes	Carcass	OK	0.097222	2.89157	4.89443	-7.46454	8.34888e-14	1.37982e-11	yes
1.g1067	1.g1067	-	1:12558477-12577489	Testes	Carcass	OK	0.0613086	2.34283	5.25602	-6.61388	3.74383e-11	2.09574e-09	yes
1.g1074	1.g1074	-	1:12598316-12603798	Testes	Carcass	OK	8.3432	58.3522	2.80611	-5.22956	1.69915e-07	2.64844e-06	yes
1.g1079	1.g1079	-	1:12611658-12614163	Testes	Carcass	OK	0.745194	1.64776	1.14482	-0.627505	0.530328	0.717006	no
1.g1081	1.g1081	-	1:12622028-12622563	Testes	Carcass	NOTEST	0.157264	0.149251	-0.0754508	0.0465997	0.962832	1	no
1.g1092	1.g1092	-	1:12658028-12678705	Testes	Carcass	OK	2.1509	2.98508	0.47283	-0.124239	0.901126	0.962979	no
1.g1094	1.g1094	-	1:12680432-12686448	Testes	Carcass	OK	0.679223	0.143201	-2.24585	1.90363	0.0569582	0.145462	no
1.g1099	1.g1099	-	1:12716307-12740481	Testes	Carcass	OK	0.243278	0.0253829	-3.26068	0.390665	0.696045	0.844216	no
1.g11	1.g11	-	1:91590-93395	Testes	Carcass	OK	4.65222	2.04452	-1.18615	0.734451	0.462674	0.656764	no
1.g1100	1.g1100	-	1:12740527-12822617	Testes	Carcass	OK	1161.67	84.6913	-3.77784	6.07142	1.26783e-09	4.20404e-08	yes
1.g1102	1.g1102	-	1:12822717-12848232	Testes	Carcass	OK	0.587094	0.304529	-0.947012	0.364422	0.715543	0.856349	no
1.g1103	1.g1103	-	1:12852173-12872512	Testes	Carcass	OK	5.60334	0.837507	-2.74211	4.5224	6.1142e-06	5.79791e-05	yes
1.g1112	1.g1112	-	1:12894926-12896367	Testes	Carcass	OK	13.329	16.8133	0.335038	-0.365387	0.714823	0.856121	no
1.g1129	1.g1129	-	1:12942932-12944088	Testes	Carcass	OK	2.72696	2.2911	-0.25125	0.227851	0.819762	0.921049	no
1.g1132	1.g1132	-	1:12953154-12966552	Testes	Carcass	OK	5.2349	10.1727	0.958462	-0.587112	0.557129	0.739611	no
1.g1141	1.g1141	-	1:12993400-12996143	Testes	Carcass	OK	20.8537	8.99994	-1.21232	1.63205	0.10267	0.226291	no
1.g115	1.g115	-	1:909746-920767	Testes	Carcass	OK	0.240245	2.04504	3.08955	-4.07418	4.61763e-05	0.000339779	yes
1.g1150	1.g1150	-	1:13021858-13023086	Testes	Carcass	OK	8.87848	13.9842	0.655418	-0.700649	0.483522	0.676164	no
1.g1155	1.g1155	-	1:13037922-13042402	Testes	Carcass	OK	9.13613	4.8883	-0.902252	1.03193	0.302107	0.492214	no
1.g116	1.g116	-	1:932806-960211	Testes	Carcass	OK	0.279834	1.19669	2.09641	-3.01166	0.00259827	0.011676	yes
1.g1166	1.g1166	-	1:13074687-13077065	Testes	Carcass	OK	21.7482	43.6688	1.00571	-1.22199	0.221711	0.396487	no
1.g1170	1.g1170	-	1:13086562-13088577	Testes	Carcass	NOTEST	0.0062761	0.0168746	1.42691	-0.460655	0.645046	1	no
1.g1174	1.g1174	-	1:13099958-13101301	Testes	Carcass	OK	4.51394	0.522256	-3.11156	2.41223	0.0158552	0.0528776	no
1.g118	1.g118	-	1:985039-988086	Testes	Carcass	OK	10.5371	213.538	4.34094	-8.14871	4.44089e-16	1.49157e-13	yes
1.g1185	1.g1185	-	1:13121372-13122452	Testes	Carcass	OK	2.74247	1.18163	-1.2147	1.57942	0.11424	0.244797	no
1.g1189	1.g1189	-	1:13126732-13128657	Testes	Carcass	OK	1.30053	2.47882	0.930554	-0.88368	0.376869	0.573176	no
1.g1192	1.g1192	-	1:13131393-13131792	Testes	Carcass	OK	0.564131	4.13469	2.87368	-2.55208	0.0107083	0.0385527	yes
1.g1212	1.g1212	-	1:13222527-13226336	Testes	Carcass	OK	2.16179	0.380239	-2.50725	1.75135	0.0798862	0.188184	no
1.g1221	1.g1221	-	1:13253166-13253922	Testes	Carcass	OK	43.2383	3.46589	-3.64101	4.29082	1.78013e-05	0.000148754	yes
1.g1222	1.g1222	-	1:13258357-13264036	Testes	Carcass	OK	3.37907	0.195375	-4.11231	5.16294	2.43095e-07	3.6107e-06	yes
1.g1223	1.g1223	-	1:13266841-13271006	Testes	Carcass	NOTEST	0.0259756	0.0232401	-0.160545	0.0508827	0.959419	1	no
1.g1229	1.g1229	-	1:13311807-13314826	Testes	Carcass	OK	9.24284	0.733443	-3.65558	3.40323	0.000665943	0.00357413	yes
1.g1230	1.g1230	-	1:13311807-13314826	Testes	Carcass	OK	5.58033	0.719196	-2.95589	2.33115	0.0197456	0.0630261	no
1.g1232	1.g1232	-	1:13340928-13364290	Testes	Carcass	OK	10.8148	1.3246	-3.02938	3.25235	0.00114453	0.00572376	yes
1.g1234	1.g1234	-	1:13377196-13378490	Testes	Carcass	OK	4.65872	0.413224	-3.49494	4.20509	2.60974e-05	0.000205697	yes
1.g1238	1.g1238	-	1:13390250-13401315	Testes	Carcass	OK	1.59943	1.94118	0.279375	-0.350292	0.726119	0.863153	no
1.g1250	1.g1250	-	1:13537355-13557418	Testes	Carcass	OK	0.0438517	0.626762	3.83721	-2.61565	0.0089057	0.033157	yes
1.g1251	1.g1251	-	1:13557465-13568320	Testes	Carcass	OK	0.569167	0.709668	0.318292	-0.419866	0.674584	0.830036	no
1.g1267	1.g1267	-	1:13659104-13668981	Testes	Carcass	OK	0.518099	0.647372	0.321368	-0.145749	0.88412	0.955888	no
1.g127	1.g127	-	1:1090166-1092126	Testes	Carcass	OK	1.08095	0.712232	-0.60188	0.794425	0.426948	0.623511	no
1.g1271	1.g1271	-	1:13673694-13674785	Testes	Carcass	OK	368.81	193.486	-0.930652	1.81595	0.0693787	0.168976	no
1.g1276	1.g1276	-	1:13799312-13833180	Testes	Carcass	OK	1.54426	0.0623212	-4.63105	0.651768	0.514551	0.704378	no
1.g1277	1.g1277	-	1:13799312-13833180	Testes	Carcass	OK	55.1891	3.80855	-3.85707	6.21394	5.1672e-10	1.91462e-08	yes
1.g1278	1.g1278	-	1:13799312-13833180	Testes	Carcass	NOTEST	0	0.00858031	1.79769e+308	1.79769e+308	0.494954	1	no
1.g1279	1.g1279	-	1:13833182-13840517	Testes	Carcass	OK	1.95051	2.62127	0.42642	-0.640196	0.522045	0.710547	no
1.g128	1.g128	-	1:1092130-1106756	Testes	Carcass	OK	120.227	253.816	1.07802	-1.89601	0.0579589	0.147511	no
1.g1280	1.g1280	-	1:13840568-13842247	Testes	Carcass	OK	1.85718	0.587994	-1.65924	2.19456	0.028195	0.0843582	no
1.g1281	1.g1281	-	1:13842618-13853357	Testes	Carcass	OK	0.0417248	0.413153	3.3077	-3.0416	0.00235324	0.0107042	yes
1.g1286	1.g1286	-	1:13870577-13881929	Testes	Carcass	OK	9.12515	18.6859	1.03403	-2.06695	0.038739	0.107474	no
1.g129	1.g129	-	1:1092130-1106756	Testes	Carcass	OK	1.66694	1.37557	-0.277174	0.00833744	0.993348	0.997948	no
1.g1291	1.g1291	-	1:13926713-13979386	Testes	Carcass	OK	10.7932	16.872	0.644506	-0.726297	0.467656	0.661761	no
1.g1292	1.g1292	-	1:13926713-13979386	Testes	Carcass	OK	15.7933	28.7137	0.862427	-0.884298	0.376535	0.573032	no
1.g1294	1.g1294	-	1:13982761-13984345	Testes	Carcass	OK	31.44	2.56168	-3.61744	4.58331	4.57662e-06	4.49122e-05	yes
1.g1296	1.g1296	-	1:13986938-13991691	Testes	Carcass	OK	0.130079	3.18195	4.61245	-2.83369	0.00460134	0.0187953	yes
1.g1297	1.g1297	-	1:13991737-13992271	Testes	Carcass	NOTEST	0.120398	0.0323624	-1.89542	0.627446	0.530367	1	no
1.g1298	1.g1298	-	1:13993021-14004436	Testes	Carcass	OK	0.993817	3.1179	1.64952	-2.00262	0.0452177	0.121561	no
1.g1299	1.g1299	-	1:14004437-14047435	Testes	Carcass	OK	0.686185	2.25795	1.71835	-1.2667	0.205264	0.375074	no
1.g13	1.g13	-	1:97030-104185	Testes	Carcass	OK	106.818	96.929	-0.14016	0.242582	0.808329	0.914221	no
1.g1300	1.g1300	-	1:14004437-14047435	Testes	Carcass	OK	2.80726	0.468803	-2.58211	1.58552	0.112849	0.242314	no
1.g1301	1.g1301	-	1:14047481-14048841	Testes	Carcass	OK	0.364087	0.674756	0.890082	-0.969161	0.332465	0.525604	no
1.g1305	1.g1305	-	1:14058132-14068243	Testes	Carcass	OK	0.254012	0.7303	1.52359	-0.664693	0.506247	0.696215	no
1.g1309	1.g1309	-	1:14089145-14101334	Testes	Carcass	OK	68.5666	4.70908	-3.86399	6.24357	4.27703e-10	1.64326e-08	yes
1.g1310	1.g1310	-	1:14101380-14122678	Testes	Carcass	OK	1.75001	5.5792	1.67269	-1.29106	0.196682	0.364775	no
1.g1313	1.g1313	-	1:14142210-14190504	Testes	Carcass	OK	5.06836	13.2435	1.38569	-1.80746	0.0706913	0.171531	no
1.g1318	1.g1318	-	1:14259064-14261410	Testes	Carcass	NOTEST	0.00401215	0	-1.79769e+308	-1.79769e+308	0.275867	1	no
1.g1321	1.g1321	-	1:14361879-14408173	Testes	Carcass	OK	0.815693	0.250546	-1.70295	2.24513	0.02476	0.0758048	no
1.g1323	1.g1323	-	1:14408219-14447628	Testes	Carcass	OK	17.7914	3.44069	-2.37041	2.84512	0.00443948	0.0182775	yes
1.g1324	1.g1324	-	1:14447630-14454269	Testes	Carcass	OK	1.88926	8.93743	2.24204	-2.64814	0.00809351	0.0304993	yes
1.g1329	1.g1329	-	1:14478635-14595500	Testes	Carcass	OK	4.8953	7.69987	0.653438	-1.04099	0.29788	0.487509	no
1.g1333	1.g1333	-	1:14832220-14838654	Testes	Carcass	OK	9.07796	0.540418	-4.07022	5.94775	2.71848e-09	7.95078e-08	yes
1.g1336	1.g1336	-	1:14847014-14849724	Testes	Carcass	OK	9.54841	29.1144	1.6084	-1.30713	0.19117	0.356905	no
1.g1337	1.g1337	-	1:14850365-14885857	Testes	Carcass	OK	15.9604	1.15413	-3.78962	3.07194	0.00212672	0.00980229	yes
1.g1339	1.g1339	-	1:14885858-14949188	Testes	Carcass	OK	15.1835	1.01868	-3.89773	4.40314	1.06693e-05	9.45435e-05	yes
1.g1344	1.g1344	-	1:15013347-15021677	Testes	Carcass	OK	1.04571	1.46974	0.491074	-0.732679	0.463754	0.65758	no
1.g1345	1.g1345	-	1:15028048-15034942	Testes	Carcass	OK	0.330664	0.532435	0.687242	-0.821002	0.411645	0.608555	no
1.g1347	1.g1347	-	1:15043153-15099852	Testes	Carcass	OK	0.206379	2.86462	3.79498	-3.45562	0.000549025	0.00300392	yes
1.g1354	1.g1354	-	1:15118347-15121882	Testes	Carcass	NOTEST	0.0851954	0.144653	0.763751	-0.759092	0.447797	1	no
1.g1355	1.g1355	-	1:15124922-15141913	Testes	Carcass	OK	0.947927	1.94032	1.03345	-1.55729	0.119401	0.253221	no
1.g1356	1.g1356	-	1:15144953-15172012	Testes	Carcass	OK	0.741077	2.28016	1.62144	-1.77788	0.0754232	0.180406	no
1.g1357	1.g1357	-	1:15173292-15174131	Testes	Carcass	NOTEST	0.0561571	0.224942	2.00201	-1.40786	0.159173	1	no
1.g1358	1.g1358	-	1:15180872-15188989	Testes	Carcass	OK	0.299686	1.54125	2.36258	-2.72127	0.00650308	0.0252461	yes
1.g1359	1.g1359	-	1:15189728-15195752	Testes	Carcass	OK	0.174968	0.957631	2.45238	-2.79256	0.00522934	0.0209818	yes
1.g1360	1.g1360	-	1:15217864-15257105	Testes	Carcass	OK	5.79799	1.13259	-2.35592	1.21126	0.225796	0.401398	no
1.g1361	1.g1361	-	1:15217864-15257105	Testes	Carcass	OK	0.117229	0.666802	2.50793	-0.290074	0.77176	0.893039	no
1.g1386	1.g1386	-	1:15365543-15376236	Testes	Carcass	OK	11.4666	2.62124	-2.12912	1.52389	0.127537	0.266009	no
1.g1389	1.g1389	-	1:15385681-15419293	Testes	Carcass	OK	24.2673	14.1233	-0.780944	0.911592	0.361984	0.557046	no
1.g140	1.g140	-	1:1143686-1146578	Testes	Carcass	OK	0.73205	0.666466	-0.135411	0.0960719	0.923463	0.971419	no
1.g1400	1.g1400	-	1:15500780-15508396	Testes	Carcass	OK	0.372326	0.145246	-1.35807	0.145203	0.884551	0.956082	no
1.g1405	1.g1405	-	1:15583170-15586743	Testes	Carcass	OK	4.21445	2.90575	-0.536432	0.595779	0.551323	0.735191	no
1.g1406	1.g1406	-	1:15586789-15597063	Testes	Carcass	OK	5.15398	5.04413	-0.03108	0.0419572	0.966533	0.988645	no
1.g1408	1.g1408	-	1:15601463-15611572	Testes	Carcass	OK	153.01	254.071	0.73161	-1.11197	0.266152	0.450878	no
1.g1413	1.g1413	-	1:15634473-15635945	Testes	Carcass	OK	2.56349	18.4114	2.84442	-2.91279	0.0035821	0.0152917	yes
1.g1421	1.g1421	-	1:15657324-15658233	Testes	Carcass	OK	0.295349	0.67467	1.19176	-1.32176	0.186246	0.350352	no
1.g1425	1.g1425	-	1:15668498-15809004	Testes	Carcass	OK	4.31981	0.495751	-3.12328	1.29387	0.19571	0.363492	no
1.g1427	1.g1427	-	1:15668498-15809004	Testes	Carcass	OK	0.55083	1.63068	1.56579	-0.134388	0.893096	0.959838	no
1.g1428	1.g1428	-	1:15668498-15809004	Testes	Carcass	OK	0.37912	0.629906	0.732483	-0.0760779	0.939357	0.977765	no
1.g1429	1.g1429	-	1:15817588-15819647	Testes	Carcass	NOTEST	0	0	0	0	1	1	no
1.g1432	1.g1432	-	1:15831488-15850981	Testes	Carcass	NOTEST	0.0503027	0.0357987	-0.49073	0.0768363	0.938754	1	no
1.g1433	1.g1433	-	1:15851081-15940551	Testes	Carcass	OK	0.246791	0.213504	-0.209027	0.045769	0.963494	0.98779	no
1.g1434	1.g1434	-	1:15851081-15940551	Testes	Carcass	OK	1.9662	3.88609	0.982906	-1.27278	0.203098	0.372692	no
1.g1435	1.g1435	-	1:15851081-15940551	Testes	Carcass	OK	0.404371	0.801186	0.986458	-0.284808	0.775791	0.895514	no
1.g1436	1.g1436	-	1:15940597-15954771	Testes	Carcass	OK	2.58229	6.46021	1.32293	-1.90894	0.0562697	0.144199	no
1.g1439	1.g1439	-	1:15963672-15965251	Testes	Carcass	NOTEST	0.159912	0.166587	0.0589958	-0.0503713	0.959826	1	no
1.g1442	1.g1442	-	1:15980611-15997146	Testes	Carcass	OK	2.94877	6.67335	1.1783	-1.85507	0.0635863	0.15817	no
1.g1445	1.g1445	-	1:16010388-16012301	Testes	Carcass	OK	1.3334	4.44303	1.73644	-1.64752	0.0994516	0.220928	no
1.g1449	1.g1449	-	1:16025457-16042542	Testes	Carcass	OK	15.6144	25.1114	0.685466	-0.444832	0.656441	0.815519	no
1.g146	1.g146	-	1:1164202-1165766	Testes	Carcass	OK	1.3554	1.46998	0.117077	-0.154459	0.877248	0.953342	no
1.g1460	1.g1460	-	1:16086908-16090142	Testes	Carcass	OK	0.236244	0.22009	-0.102181	0.0793489	0.936755	0.97701	no
1.g1471	1.g1471	-	1:16179952-16210817	Testes	Carcass	OK	6.52464	14.2898	1.13101	-0.743616	0.457109	0.651808	no
1.g1472	1.g1472	-	1:16210818-16214392	Testes	Carcass	OK	27.4236	16.424	-0.739611	1.35017	0.176963	0.337461	no
1.g1478	1.g1478	-	1:16224286-16226020	Testes	Carcass	OK	7.40214	3.9676	-0.899677	1.30585	0.191605	0.35746	no
1.g1480	1.g1480	-	1:16232156-16259560	Testes	Carcass	OK	28.3591	30.6537	0.112252	-0.141761	0.887269	0.957359	no
1.g1484	1.g1484	-	1:16297316-16341400	Testes	Carcass	OK	69.2357	44.5329	-0.636644	1.00817	0.313374	0.504538	no
1.g1485	1.g1485	-	1:16297316-16341400	Testes	Carcass	OK	24.793	23.4528	-0.0801733	0.062965	0.949794	0.982192	no
1.g1486	1.g1486	-	1:16341500-16351864	Testes	Carcass	OK	40.7222	83.066	1.02844	-1.7658	0.0774299	0.18398	no
1.g1487	1.g1487	-	1:16351910-16353524	Testes	Carcass	OK	8.43736	116.092	3.78234	-2.36615	0.0179743	0.0586135	no
1.g1488	1.g1488	-	1:16353570-16365940	Testes	Carcass	OK	1.37612	2.04177	0.569216	-0.388152	0.697904	0.845639	no
1.g1494	1.g1494	-	1:16387031-16412520	Testes	Carcass	OK	53.3715	12.5795	-2.08499	3.21856	0.00128834	0.00633046	yes
1.g1495	1.g1495	-	1:16412574-16425069	Testes	Carcass	NOTEST	0.156828	0.299565	0.933683	-0.836441	0.402907	1	no
1.g15	1.g15	-	1:110891-124456	Testes	Carcass	OK	30.587	78.9763	1.3685	-1.5905	0.111723	0.240491	no
1.g1500	1.g1500	-	1:16473519-16475979	Testes	Carcass	OK	0.789312	1.71902	1.12292	-0.915713	0.359817	0.554778	no
1.g1502	1.g1502	-	1:16476025-16477309	Testes	Carcass	OK	4.01304	0.855408	-2.23001	2.91725	0.00353133	0.0151372	yes
1.g1505	1.g1505	-	1:16484069-16487034	Testes	Carcass	OK	3.48845	0.466616	-2.90228	3.74566	0.000179922	0.0011402	yes
1.g1509	1.g1509	-	1:16506761-16510601	Testes	Carcass	OK	5.27681	6.6389	0.331278	-0.465976	0.641232	0.804642	no
1.g151	1.g151	-	1:1185436-1187662	Testes	Carcass	NOTEST	0.0948096	0.169242	0.835983	-0.816522	0.414201	1	no
1.g1515	1.g1515	-	1:16536737-16544849	Testes	Carcass	OK	1.22303	0.141688	-3.10967	1.60972	0.107458	0.233805	no
1.g152	1.g152	-	1:1201366-1204418	Testes	Carcass	OK	0.138199	0.532706	1.9466	-1.87781	0.0604074	0.152137	no
1.g1539	1.g1539	-	1:16679869-16681279	Testes	Carcass	OK	0.942434	2.95891	1.6506	-2.14115	0.0322621	0.093413	no
1.g155	1.g155	-	1:1283730-1322030	Testes	Carcass	OK	148.074	8.32298	-4.15307	6.57123	4.99005e-11	2.69204e-09	yes
1.g1551	1.g1551	-	1:16785308-16801374	Testes	Carcass	OK	38.1527	2.72041	-3.80989	6.32426	2.54452e-10	1.05552e-08	yes
1.g1552	1.g1552	-	1:16801375-16807054	Testes	Carcass	OK	18.5224	1.44088	-3.68424	4.20588	2.60071e-05	0.000205141	yes
1.g1556	1.g1556	-	1:16902705-16904524	Testes	Carcass	OK	268.99	20.125	-3.74049	7.01204	2.34857e-12	2.07231e-10	yes
1.g1564	1.g1564	-	1:16990878-17011863	Testes	Carcass	OK	1.67125	10.7136	2.68043	-0.806815	0.419773	0.616544	no
1.g1566	1.g1566	-	1:17061794-17074678	Testes	Carcass	OK	0.0124924	0.669783	5.74457	-4.09096	4.29596e-05	0.000318814	yes
1.g1568	1.g1568	-	1:17095989-17171646	Testes	Carcass	OK	4.79743	1.05099	-2.19051	1.16059	0.245808	0.426243	no
1.g1569	1.g1569	-	1:17095989-17171646	Testes	Carcass	NOTEST	0.177701	0.338499	0.929703	-0.0667736	0.946762	1	no
1.g1570	1.g1570	-	1:17095989-17171646	Testes	Carcass	OK	15.2904	18.3135	0.260284	-0.291021	0.771035	0.892915	no
1.g1573	1.g1573	-	1:17222738-17235751	Testes	Carcass	OK	6.31375	11.3089	0.840892	-0.418984	0.675228	0.830534	no
1.g1579	1.g1579	-	1:17265436-17280352	Testes	Carcass	OK	6.17838	5.68832	-0.119227	0.0754026	0.939894	0.977836	no
1.g1584	1.g1584	-	1:17405021-17443460	Testes	Carcass	OK	1.2685	5.12348	2.014	-0.892644	0.372048	0.568751	no
1.g1587	1.g1587	-	1:17452632-17480187	Testes	Carcass	OK	0.977308	1.35067	0.466787	-0.0586782	0.953208	0.983628	no
1.g159	1.g159	-	1:1476449-1477068	Testes	Carcass	OK	109.423	7.4626	-3.87409	5.45027	5.02938e-08	9.48659e-07	yes
1.g1595	1.g1595	-	1:17541478-17561772	Testes	Carcass	NOTEST	0.00760449	0	-1.79769e+308	-1.79769e+308	0.138182	1	no
1.g1599	1.g1599	-	1:17572193-17580532	Testes	Carcass	OK	1.75509	1.63687	-0.10061	0.077963	0.937858	0.977573	no
1.g1601	1.g1601	-	1:17593415-17609349	Testes	Carcass	OK	0.0436019	3.11165	6.15715	-8.3053	0	0	yes
1.g1603	1.g1603	-	1:17611069-17626303	Testes	Carcass	OK	1.099	0.971524	-0.177874	0.195128	0.845293	0.935799	no
1.g1605	1.g1605	-	1:17631109-17636919	Testes	Carcass	OK	11.023	0.506877	-4.44274	2.50999	0.0120735	0.0426277	yes
1.g1606	1.g1606	-	1:17631109-17636919	Testes	Carcass	OK	9.39314	0.505513	-4.21579	3.19986	0.00137493	0.00668149	yes
1.g1624	1.g1624	-	1:17694759-17701479	Testes	Carcass	OK	0.435694	0.613592	0.493965	-0.0136468	0.989112	0.996337	no
1.g1625	1.g1625	-	1:17694759-17701479	Testes	Carcass	OK	3.89426	5.83277	0.582829	-0.216078	0.828927	0.926955	no
1.g1627	1.g1627	-	1:17705094-17708139	Testes	Carcass	OK	0.241741	1.10654	2.19451	-2.2805	0.022578	0.0705421	no
1.g1629	1.g1629	-	1:17720771-17728689	Testes	Carcass	OK	17.3931	6.4035	-1.44158	2.53409	0.0112739	0.0402001	yes
1.g163	1.g163	-	1:1556845-1584498	Testes	Carcass	OK	0.593182	1.44616	1.28568	-0.483774	0.628546	0.795813	no
1.g1630	1.g1630	-	1:17729548-17736659	Testes	Carcass	OK	14.0761	40.2442	1.51554	-2.47857	0.0131912	0.0457821	yes
1.g1634	1.g1634	-	1:17760974-17773089	Testes	Carcass	OK	0.080799	9.40072	6.86229	-8.33064	0	0	yes
1.g1635	1.g1635	-	1:17773140-17779039	Testes	Carcass	OK	0.0406471	5.26352	7.01673	-6.76476	1.33535e-11	9.20775e-10	yes
1.g1637	1.g1637	-	1:17781929-17791983	Testes	Carcass	OK	11.395	3.81959	-1.57692	1.57661	0.114885	0.245902	no
1.g1638	1.g1638	-	1:17792029-17794649	Testes	Carcass	OK	0.313583	0.483243	0.623898	-0.715357	0.474389	0.667873	no
1.g1639	1.g1639	-	1:17794650-17826569	Testes	Carcass	OK	9.81689	20.7949	1.08289	-1.87289	0.0610833	0.153253	no
1.g1648	1.g1648	-	1:17929969-18027417	Testes	Carcass	OK	2.81163	4.21289	0.583405	-0.0992959	0.920903	0.970098	no
1.g1652	1.g1652	-	1:17929969-18027417	Testes	Carcass	OK	7.61531	7.63673	0.00405233	-0.00240083	0.998084	0.999867	no
1.g1657	1.g1657	-	1:18085669-18098853	Testes	Carcass	OK	58.5181	66.0007	0.173599	-0.270553	0.786735	0.901238	no
1.g1663	1.g1663	-	1:18107463-18119273	Testes	Carcass	OK	0.774484	0.608812	-0.34724	0.274927	0.783372	0.899379	no
1.g1672	1.g1672	-	1:18220950-18230354	Testes	Carcass	OK	1.03752	0.0992303	-3.38621	1.96387	0.0495447	0.130202	no
1.g1674	1.g1674	-	1:18236968-18269390	Testes	Carcass	OK	3.86812	12.0376	1.63784	-2.4612	0.0138471	0.0476301	yes
1.g1676	1.g1676	-	1:18271750-18278072	Testes	Carcass	OK	0.323695	0.165621	-0.966755	1.22298	0.221336	0.396239	no
1.g168	1.g168	-	1:1677637-1701742	Testes	Carcass	OK	159.627	747.372	2.22713	-3.60723	0.000309489	0.00183195	yes
1.g1680	1.g1680	-	1:18336062-18346456	Testes	Carcass	OK	2.41284	0.622596	-1.95436	1.76379	0.0777678	0.18453	no
1.g1683	1.g1683	-	1:18354103-18355078	Testes	Carcass	OK	18.5729	17.6163	-0.0762873	0.0939996	0.925109	0.972153	no
1.g1685	1.g1685	-	1:18355756-18361636	Testes	Carcass	OK	4.64365	3.49728	-0.409023	0.303692	0.761363	0.886426	no
1.g1692	1.g1692	-	1:18419356-18424380	Testes	Carcass	OK	0.934697	8.44927	3.17626	-4.02464	5.70614e-05	0.000411728	yes
1.g1698	1.g1698	-	1:18485590-18511445	Testes	Carcass	OK	22.8786	17.6774	-0.372097	0.563204	0.573296	0.753777	no
1.g1701	1.g1701	-	1:18544266-18548770	Testes	Carcass	OK	11.1979	6.06593	-0.884433	1.13931	0.254575	0.436031	no
1.g1702	1.g1702	-	1:18548870-18555009	Testes	Carcass	OK	3.8579	1.12155	-1.78232	1.71346	0.086628	0.199683	no
1.g1703	1.g1703	-	1:18555010-18571023	Testes	Carcass	OK	73.8986	141.501	0.937197	-0.483476	0.628758	0.795813	no
1.g1704	1.g1704	-	1:18555010-18571023	Testes	Carcass	OK	234.625	2311.08	3.30014	-4.28942	1.79144e-05	0.000149459	yes
1.g1706	1.g1706	-	1:18555010-18571023	Testes	Carcass	OK	25.8383	1.80292	-3.8411	0.0647	0.948413	0.981345	no
1.g1708	1.g1708	-	1:18573155-18573490	Testes	Carcass	OK	0.543346	11.2556	4.37263	-4.6172	3.8896e-06	3.88662e-05	yes
1.g171	1.g171	-	1:1703572-1735932	Testes	Carcass	OK	5.94948	12.4925	1.07023	-1.01528	0.309974	0.501	no
1.g172	1.g172	-	1:1735978-1793202	Testes	Carcass	NOTEST	0.0386774	0.0510221	0.399633	-0.378348	0.705172	1	no
1.g1725	1.g1725	-	1:18666480-18693299	Testes	Carcass	OK	5.43168	13.883	1.35385	-0.52225	0.601496	0.777146	no
1.g1727	1.g1727	-	1:18719517-18750479	Testes	Carcass	OK	0.166193	3.86929	4.54114	-5.40184	6.59599e-08	1.19647e-06	yes
1.g173	1.g173	-	1:1793248-1832749	Testes	Carcass	OK	14.6505	1.13596	-3.68896	3.79442	0.000147987	0.000961221	yes
1.g1731	1.g1731	-	1:18762949-18766703	Testes	Carcass	OK	46.7932	44.9801	-0.0570124	0.0854158	0.931931	0.974866	no
1.g1732	1.g1732	-	1:18766803-18768727	Testes	Carcass	OK	1.11997	2.57969	1.20374	-1.62392	0.104393	0.228878	no
1.g1733	1.g1733	-	1:18768773-18822367	Testes	Carcass	OK	11.6411	47.0572	2.01519	-3.5671	0.000360956	0.00209941	yes
1.g1734	1.g1734	-	1:18837434-18932113	Testes	Carcass	OK	9.33359	5.77843	-0.691754	0.977388	0.328377	0.521516	no
1.g1736	1.g1736	-	1:18946583-18952391	Testes	Carcass	OK	1.07263	2.28282	1.08967	-1.36554	0.172083	0.330527	no
1.g1737	1.g1737	-	1:18953887-18990989	Testes	Carcass	OK	7.44641	12.5317	0.750964	-0.63715	0.524027	0.712015	no
1.g1757	1.g1757	-	1:19232736-19291741	Testes	Carcass	OK	1.82695	2.28275	0.321336	-0.149217	0.881382	0.954838	no
1.g1761	1.g1761	-	1:19374017-19405881	Testes	Carcass	OK	18.6264	1.157	-4.00889	5.36493	8.09804e-08	1.41471e-06	yes
1.g1762	1.g1762	-	1:19410107-19587101	Testes	Carcass	OK	6.95071	0.684148	-3.34478	2.67203	0.00753948	0.028671	yes
1.g1764	1.g1764	-	1:19410107-19587101	Testes	Carcass	OK	1.28384	0.105974	-3.59868	0.96096	0.336572	0.529925	no
1.g177	1.g177	-	1:1857414-1867082	Testes	Carcass	NOTEST	0.0136089	0.0175864	0.369917	-0.23817	0.811749	1	no
1.g1773	1.g1773	-	1:19796800-19987265	Testes	Carcass	OK	6.85147	0.556153	-3.62286	4.36275	1.28438e-05	0.000111628	yes
1.g1775	1.g1775	-	1:19990347-20045089	Testes	Carcass	OK	6.74154	3.48662	-0.951251	1.25063	0.211071	0.382603	no
1.g178	1.g178	-	1:1875011-1924307	Testes	Carcass	OK	8.84941	28.0074	1.66216	-2.85888	0.00425143	0.0176658	yes
1.g1781	1.g1781	-	1:20120223-20130356	Testes	Carcass	OK	2.59264	0.163678	-3.98549	4.3989	1.08801e-05	9.62474e-05	yes
1.g1783	1.g1783	-	1:20179936-20223941	Testes	Carcass	OK	4.42126	2.75858	-0.68053	0.972657	0.330724	0.523781	no
1.g1784	1.g1784	-	1:20223987-20260351	Testes	Carcass	OK	0.401846	2.00595	2.31957	-3.06229	0.00219652	0.0100794	yes
1.g179	1.g179	-	1:1924309-1962663	Testes	Carcass	OK	1.1032	0.685164	-0.687179	0.359791	0.719003	0.858812	no
1.g1790	1.g1790	-	1:20340617-20373141	Testes	Carcass	OK	2.73916	4.98227	0.86307	-0.600452	0.548205	0.732535	no
1.g1794	1.g1794	-	1:20378696-20449729	Testes	Carcass	OK	2.43541	6.98108	1.51929	-0.86962	0.384508	0.581819	no
1.g1803	1.g1803	-	1:20571490-20591179	Testes	Carcass	OK	5.77248	13.829	1.26043	-1.07513	0.282315	0.470389	no
1.g1806	1.g1806	-	1:20591180-20724340	Testes	Carcass	OK	5.52146	6.59868	0.257128	-0.191679	0.847994	0.937394	no
1.g1807	1.g1807	-	1:20724386-20778590	Testes	Carcass	OK	0.332836	0.0536112	-2.63421	2.01182	0.0442391	0.119424	no
1.g1810	1.g1810	-	1:20873441-20967360	Testes	Carcass	OK	1.20534	5.41141	2.16656	-0.226119	0.821109	0.921997	no
1.g1815	1.g1815	-	1:21172870-21175915	Testes	Carcass	NOTEST	0.110708	0.082804	-0.418986	0.458051	0.646916	1	no
1.g1816	1.g1816	-	1:21176209-21336542	Testes	Carcass	OK	0.683963	1.40473	1.0383	-1.36584	0.171988	0.330455	no
1.g1817	1.g1817	-	1:21176209-21336542	Testes	Carcass	OK	0.60355	0.802225	0.410532	-0.54948	0.582676	0.761457	no
1.g1818	1.g1818	-	1:21336543-21374570	Testes	Carcass	NOTEST	0.086279	0.0385028	-1.16404	1.50052	0.133481	1	no
1.g1819	1.g1819	-	1:21376165-21566661	Testes	Carcass	OK	0.24356	0.288855	0.246067	-0.241028	0.809533	0.914689	no
1.g182	1.g182	-	1:1966119-2017645	Testes	Carcass	OK	24.5493	33.4206	0.445059	-0.720073	0.47148	0.665392	no
1.g1820	1.g1820	-	1:21376165-21566661	Testes	Carcass	OK	0.792441	1.81628	1.19661	-0.565309	0.571864	0.752559	no
1.g1821	1.g1821	-	1:21576181-21768450	Testes	Carcass	OK	0.835919	0.882713	0.0785829	-0.143041	0.886258	0.956835	no
1.g1822	1.g1822	-	1:21576181-21768450	Testes	Carcass	OK	0.327538	0.532164	0.700206	-0.418138	0.675847	0.830782	no
1.g1823	1.g1823	-	1:21768876-21775770	Testes	Carcass	NOTEST	0.113273	0.128668	0.18385	-0.224496	0.822372	1	no
1.g1825	1.g1825	-	1:21976185-22169970	Testes	Carcass	NOTEST	0.153001	0.243336	0.669405	-0.373912	0.70847	1	no
1.g1826	1.g1826	-	1:21976185-22169970	Testes	Carcass	OK	0.397726	0.573107	0.52703	-0.886796	0.375189	0.57179	no
1.g1827	1.g1827	-	1:22170020-22174222	Testes	Carcass	OK	0.986351	1.33139	0.43276	-0.611259	0.541028	0.727144	no
1.g1828	1.g1828	-	1:22188976-22196356	Testes	Carcass	OK	0.346397	2.70761	2.96652	-4.21226	2.52833e-05	0.000199734	yes
1.g1829	1.g1829	-	1:22282825-22288834	Testes	Carcass	OK	0.577972	0.81713	0.499565	-0.364923	0.715169	0.856121	no
1.g1830	1.g1830	-	1:22311830-22323646	Testes	Carcass	OK	0.38304	0.37222	-0.0413426	0.0570917	0.954472	0.983757	no
1.g187	1.g187	-	1:2040473-2044160	Testes	Carcass	NOTEST	0	0.0569501	1.79769e+308	1.79769e+308	0.108226	1	no
1.g188	1.g188	-	1:2044507-2052363	Testes	Carcass	OK	5.51512	2.50117	-1.14079	1.58951	0.111944	0.240744	no
1.g189	1.g189	-	1:2052609-2057393	Testes	Carcass	OK	0.0118892	0.431997	5.1833	-2.73363	0.00626396	0.0244821	yes
1.g197	1.g197	-	1:2127458-2128462	Testes	Carcass	OK	2.76879	1.21003	-1.19422	1.55725	0.119412	0.253221	no
1.g2	1.g2	-	1:16556-18225	Testes	Carcass	NOTEST	0.115876	0.303924	1.39113	-0.71863	0.472369	1	no
1.g206	1.g206	-	1:2196229-2199577	Testes	Carcass	OK	23.4033	9.15593	-1.35394	1.55309	0.120402	0.254801	no
1.g207	1.g207	-	1:2196229-2199577	Testes	Carcass	LOWDATA	0	0	-1.35394	0	1	1	no
1.g21	1.g21	-	1:133560-142840	Testes	Carcass	OK	0.199748	0.63607	1.671	-1.91485	0.0555116	0.142713	no
1.g211	1.g211	-	1:2211455-2215378	Testes	Carcass	OK	5.94183	0.312567	-4.24867	1.99095	0.0464864	0.124202	no
1.g218	1.g218	-	1:2245474-2257418	Testes	Carcass	OK	136.667	15.0722	-3.1807	5.10918	3.23554e-07	4.5897e-06	yes
1.g220	1.g220	-	1:2268378-2270762	Testes	Carcass	OK	4.43426	0.34895	-3.6676	2.90463	0.00367688	0.0156451	yes
1.g223	1.g223	-	1:2278292-2287417	Testes	Carcass	OK	6.85581	1.11623	-2.6187	2.07904	0.0376136	0.105023	no
1.g225	1.g225	-	1:2287421-2333936	Testes	Carcass	OK	0.414467	6.12081	3.88439	-3.95146	7.76764e-05	0.000540113	yes
1.g226	1.g226	-	1:2333982-2341978	Testes	Carcass	OK	2.08431	4.14069	0.990298	-1.63184	0.102714	0.226292	no
1.g228	1.g228	-	1:2352328-2356832	Testes	Carcass	OK	3.49844	7.80515	1.15772	-0.841852	0.399871	0.596483	no
1.g229	1.g229	-	1:2358392-2395212	Testes	Carcass	OK	7.54841	0.69896	-3.43289	2.12209	0.0338301	0.096902	no
1.g235	1.g235	-	1:2494273-2555902	Testes	Carcass	NOTEST	0.215236	0.086429	-1.31633	0.398103	0.690554	1	no
1.g250	1.g250	-	1:2646562-2647262	Testes	Carcass	OK	91.8973	7.58311	-3.59916	5.27747	1.30983e-07	2.11769e-06	yes
1.g251	1.g251	-	1:2650903-2667408	Testes	Carcass	OK	0.829419	0.0687818	-3.592	1.85922	0.062996	0.157105	no
1.g253	1.g253	-	1:2667454-2696534	Testes	Carcass	OK	0.199908	0.459844	1.20181	-1.18071	0.237717	0.417237	no
1.g254	1.g254	-	1:2696814-2707228	Testes	Carcass	OK	0.536005	0.418855	-0.355797	0.474783	0.634942	0.800558	no
1.g255	1.g255	-	1:2707274-2722658	Testes	Carcass	OK	0.225716	0.385641	0.772751	-0.991432	0.321475	0.514399	no
1.g257	1.g257	-	1:2735304-2738549	Testes	Carcass	OK	1.34688	2.29121	0.766482	-0.0483869	0.961408	0.986905	no
1.g258	1.g258	-	1:2735304-2738549	Testes	Carcass	OK	26.2629	8.18314	-1.6823	2.64722	0.00811573	0.0305609	yes
1.g26	1.g26	-	1:148200-193805	Testes	Carcass	OK	26.7587	47.5599	0.829737	-1.32331	0.185732	0.349763	no
1.g263	1.g263	-	1:2748464-2759229	Testes	Carcass	OK	1.00354	1.76019	0.810631	-0.135563	0.892167	0.959434	no
1.g271	1.g271	-	1:2794929-2806791	Testes	Carcass	OK	5.31472	8.65801	0.704041	-1.04224	0.297301	0.486713	no
1.g273	1.g273	-	1:2808419-2822893	Testes	Carcass	OK	1.07283	2.22508	1.05244	-1.30273	0.192667	0.358992	no
1.g274	1.g274	-	1:2831653-2835958	Testes	Carcass	OK	1.35317	0.12675	-3.41628	1.14968	0.250274	0.431596	no
1.g283	1.g283	-	1:2954585-2956858	Testes	Carcass	OK	37.1079	97.1191	1.38803	-1.5513	0.12083	0.255481	no
1.g286	1.g286	-	1:2962994-2965923	Testes	Carcass	OK	3.20853	0.847224	-1.9211	2.60616	0.00915642	0.0338433	yes
1.g295	1.g295	-	1:2992343-2993264	Testes	Carcass	NOTEST	0.0546646	0.159024	1.54056	-1.12646	0.259969	1	no
1.g296	1.g296	-	1:2994153-3010912	Testes	Carcass	OK	2.0911	2.58428	0.305496	-0.436375	0.662565	0.820995	no
1.g3	1.g3	-	1:16556-18225	Testes	Carcass	OK	0.742091	2.3904	1.68758	-2.06727	0.0387084	0.107446	no
1.g30	1.g30	-	1:201444-242070	Testes	Carcass	OK	3.64928	6.32801	0.794139	-0.640944	0.521559	0.71033	no
1.g303	1.g303	-	1:3024633-3027641	Testes	Carcass	OK	11.8733	10.4134	-0.189269	0.221069	0.825039	0.924882	no
1.g314	1.g314	-	1:3138663-3140806	Testes	Carcass	OK	51.0957	8.1859	-2.64199	4.25803	2.06234e-05	0.000168021	yes
1.g316	1.g316	-	1:3141964-3153373	Testes	Carcass	OK	5.18656	10.4523	1.01097	-1.72316	0.0848595	0.196827	no
1.g317	1.g317	-	1:3153473-3165108	Testes	Carcass	OK	67.312	21.9863	-1.61426	2.92335	0.0034629	0.0148622	yes
1.g319	1.g319	-	1:3168699-3182443	Testes	Carcass	OK	0.561848	0.474408	-0.244052	0.308784	0.757486	0.883493	no
1.g32	1.g32	-	1:245983-262870	Testes	Carcass	OK	0.315485	0.707951	1.16608	-0.821982	0.411087	0.607816	no
1.g325	1.g325	-	1:3289942-3344392	Testes	Carcass	OK	0.627952	0.648396	0.046221	-0.000492985	0.999607	0.999879	no
1.g326	1.g326	-	1:3289942-3344392	Testes	Carcass	OK	2.77047	3.38881	0.290648	-0.069887	0.944284	0.979536	no
1.g328	1.g328	-	1:3289942-3344392	Testes	Carcass	OK	2.52799	2.33557	-0.114217	0.0308764	0.975368	0.991987	no
1.g329	1.g329	-	1:3344438-3358442	Testes	Carcass	OK	5.71625	5.97138	0.0629957	-0.0898751	0.928386	0.973553	no
1.g341	1.g341	-	1:3457772-3462976	Testes	Carcass	OK	3.06914	1.32306	-1.21395	1.4124	0.157832	0.310593	no
1.g344	1.g344	-	1:3482230-3495139	Testes	Carcass	OK	97.3719	178.119	0.871266	-1.31284	0.189238	0.354506	no
1.g345	1.g345	-	1:3482230-3495139	Testes	Carcass	OK	18.4201	34.0626	0.886906	-0.846546	0.397248	0.593762	no
1.g346	1.g346	-	1:3496806-3503159	Testes	Carcass	NOTEST	0.142795	0.180925	0.341443	-0.0552819	0.955914	1	no
1.g351	1.g351	-	1:3529629-3609239	Testes	Carcass	OK	2.67923	1.30448	-1.03834	0.529057	0.596766	0.773208	no
1.g354	1.g354	-	1:3615725-3670669	Testes	Carcass	OK	8.42122	17.1235	1.02388	-0.586942	0.557242	0.739611	no
1.g355	1.g355	-	1:3615725-3670669	Testes	Carcass	OK	20.5049	20.6146	0.00769917	-0.0118856	0.990517	0.996886	no
1.g356	1.g356	-	1:3671699-3673568	Testes	Carcass	NOTEST	0.0215845	0.30873	3.83828	-2.81444	0.00488622	1	no
1.g358	1.g358	-	1:3674865-3733410	Testes	Carcass	OK	1.21201	1.49404	0.301815	-0.115875	0.907751	0.966069	no
1.g359	1.g359	-	1:3674865-3733410	Testes	Carcass	OK	5.85876	11.9722	1.03103	-0.674869	0.499759	0.691025	no
1.g360	1.g360	-	1:3674865-3733410	Testes	Carcass	OK	0.338858	1.78648	2.39837	-0.0718965	0.942684	0.978922	no
1.g362	1.g362	-	1:3755146-3767810	Testes	Carcass	OK	0.612479	1.96802	1.68402	-2.46532	0.0136892	0.0472116	yes
1.g363	1.g363	-	1:3767856-3770660	Testes	Carcass	OK	2.23311	9.95405	2.15623	-3.35905	0.000782116	0.00411075	yes
1.g364	1.g364	-	1:3770706-3787800	Testes	Carcass	OK	0.772332	0.41298	-0.903151	0.415893	0.677489	0.831634	no
1.g366	1.g366	-	1:3804012-3825296	Testes	Carcass	OK	5.85261	6.02558	0.0420209	-0.0434748	0.965323	0.988395	no
1.g369	1.g369	-	1:3833751-3873430	Testes	Carcass	OK	9.93463	0.801361	-3.63194	2.35427	0.0185592	0.0600491	no
1.g372	1.g372	-	1:3879432-4007916	Testes	Carcass	OK	28.612	4.3136	-2.72966	4.24049	2.23033e-05	0.000179497	yes
1.g373	1.g373	-	1:3879432-4007916	Testes	Carcass	OK	0.0141575	0.575294	5.34466	-0.00911962	0.992724	0.997772	no
1.g378	1.g378	-	1:4267663-4300195	Testes	Carcass	OK	9.45208	0.758966	-3.63853	5.32162	1.02847e-07	1.7535e-06	yes
1.g380	1.g380	-	1:4313113-4352186	Testes	Carcass	OK	0.172114	3.71898	4.43347	-2.1835	0.0289989	0.0862183	no
1.g381	1.g381	-	1:4313113-4352186	Testes	Carcass	OK	0.32897	8.46305	4.68515	-3.56575	0.000362812	0.00210803	yes
1.g383	1.g383	-	1:4365403-4378118	Testes	Carcass	OK	6.21023	11.7291	0.917374	-1.03546	0.300453	0.490485	no
1.g384	1.g384	-	1:4365403-4378118	Testes	Carcass	OK	6.12451	11.1044	0.858458	-1.21189	0.225555	0.401104	no
1.g39	1.g39	-	1:277440-281150	Testes	Carcass	OK	11.4163	19.3267	0.759501	-1.11726	0.263884	0.448361	no
1.g396	1.g396	-	1:4451268-4473512	Testes	Carcass	OK	24.652	2.15103	-3.51861	3.58403	0.000338335	0.00197685	yes
1.g397	1.g397	-	1:4474873-4476058	Testes	Carcass	OK	9.99167	0.899972	-3.47277	3.65596	0.000256225	0.00155649	yes
1.g399	1.g399	-	1:4476939-4478539	Testes	Carcass	OK	3.5253	3.29794	-0.0961813	0.134707	0.892843	0.959765	no
1.g4	1.g4	-	1:18549-19725	Testes	Carcass	OK	0.713654	1.1783	0.723412	-0.892019	0.372383	0.569096	no
1.g402	1.g402	-	1:4482668-4484241	Testes	Carcass	OK	1.2256	2.04346	0.737532	-1.00212	0.316286	0.508071	no
1.g403	1.g403	-	1:4484540-4488018	Testes	Carcass	NOTEST	0.0357769	0.0755159	1.07775	-0.0188408	0.984968	1	no
1.g407	1.g407	-	1:4491934-4494678	Testes	Carcass	OK	22.771	34.5089	0.59977	-0.55812	0.576762	0.756368	no
1.g415	1.g415	-	1:4513665-4657505	Testes	Carcass	OK	58.7439	3.99272	-3.87899	2.46617	0.0136565	0.0471456	yes
1.g418	1.g418	-	1:4691381-4694035	Testes	Carcass	OK	20.0767	1.37939	-3.86342	5.60943	2.02997e-08	4.41253e-07	yes
1.g420	1.g420	-	1:4697761-4728291	Testes	Carcass	OK	0.855739	2.89751	1.75957	-2.43573	0.0148619	0.0503063	no
1.g43	1.g43	-	1:289530-297262	Testes	Carcass	OK	1.47	2.36602	0.686644	-0.0859025	0.931544	0.974798	no
1.g431	1.g431	-	1:4848231-4849196	Testes	Carcass	OK	14.5238	10.0718	-0.528102	0.689084	0.49077	0.682412	no
1.g437	1.g437	-	1:4862991-4876906	Testes	Carcass	OK	0.120897	2.82346	4.54562	-5.55058	2.84729e-08	5.98004e-07	yes
1.g438	1.g438	-	1:4877300-4887870	Testes	Carcass	OK	0.185608	2.55375	3.78229	-3.89748	9.72006e-05	0.000662338	yes
1.g439	1.g439	-	1:4887872-4893841	Testes	Carcass	OK	5.07563	10.0443	0.98472	-1.36529	0.172163	0.330582	no
1.g443	1.g443	-	1:4938961-5006364	Testes	Carcass	OK	1.81473	4.54862	1.32567	-1.14807	0.250941	0.43191	no
1.g445	1.g445	-	1:5008441-5012325	Testes	Carcass	OK	1.46686	1.19291	-0.298247	0.294192	0.768611	0.891674	no
1.g455	1.g455	-	1:5087660-5096910	Testes	Carcass	OK	31.9565	10.5067	-1.6048	2.19943	0.0278472	0.0835337	no
1.g46	1.g46	-	1:313952-342918	Testes	Carcass	OK	9.24821	15.5725	0.751751	-0.15281	0.878548	0.953988	no
1.g462	1.g462	-	1:5123590-5125992	Testes	Carcass	NOTEST	0.057411	0.0451945	-0.345179	0.27562	0.78284	1	no
1.g47	1.g47	-	1:313952-342918	Testes	Carcass	OK	130.925	11.8777	-3.46241	4.47328	7.70286e-06	7.085e-05	yes
1.g470	1.g470	-	1:5170340-5173753	Testes	Carcass	OK	0.310203	0.442568	0.512686	-0.658354	0.510311	0.700121	no
1.g475	1.g475	-	1:5198462-5199190	Testes	Carcass	OK	109.355	15.5345	-2.81547	3.95481	7.6596e-05	0.0005331	yes
1.g477	1.g477	-	1:5199430-5251615	Testes	Carcass	OK	1.88261	4.11669	1.12875	-0.722231	0.470153	0.66412	no
1.g48	1.g48	-	1:313952-342918	Testes	Carcass	OK	8.50098	14.5008	0.77043	-0.234974	0.814229	0.91691	no
1.g480	1.g480	-	1:5287876-5424465	Testes	Carcass	OK	1.09999	1.51168	0.458659	-0.13448	0.893023	0.959838	no
1.g482	1.g482	-	1:5287876-5424465	Testes	Carcass	OK	5.25353	7.61502	0.53556	-0.534121	0.593257	0.770487	no
1.g484	1.g484	-	1:5435760-5443210	Testes	Carcass	NOTEST	0.025117	0.142854	2.50781	-2.42957	0.0151169	1	no
1.g494	1.g494	-	1:5497031-5499824	Testes	Carcass	OK	1.90062	4.92139	1.3726	-1.16355	0.244605	0.425147	no
1.g499	1.g499	-	1:5548791-5592414	Testes	Carcass	OK	2.06658	7.33445	1.82744	-2.0682	0.0386215	0.107262	no
1.g5	1.g5	-	1:19930-47705	Testes	Carcass	OK	2.75199	4.78374	0.797663	-0.625059	0.531932	0.717935	no
1.g501	1.g501	-	1:5592514-5646118	Testes	Carcass	OK	0.457708	0.329754	-0.473039	0.60568	0.544727	0.729699	no
1.g505	1.g505	-	1:5681984-5698278	Testes	Carcass	OK	20.3065	28.2047	0.473993	-0.886977	0.375091	0.571725	no
1.g506	1.g506	-	1:5698324-5717565	Testes	Carcass	OK	1.2698	1.63209	0.362119	-0.221513	0.824693	0.924653	no
1.g511	1.g511	-	1:5856710-5875683	Testes	Carcass	OK	22.1014	37.4603	0.761225	-1.43931	0.150063	0.298921	no
1.g518	1.g518	-	1:5964123-5983286	Testes	Carcass	OK	4.9146	13.1784	1.42303	-0.564101	0.572685	0.753354	no
1.g520	1.g520	-	1:5989417-5990501	Testes	Carcass	OK	0.404586	0.601165	0.571315	-0.666067	0.505368	0.695558	no
1.g528	1.g528	-	1:6066433-6082347	Testes	Carcass	OK	1.07776	2.39337	1.151	-1.54009	0.123539	0.259698	no
1.g529	1.g529	-	1:6094373-6096077	Testes	Carcass	NOTEST	0	0	0	0	1	1	no
1.g533	1.g533	-	1:6108781-6119864	Testes	Carcass	OK	71.4519	6.5028	-3.45784	1.67328	0.0942732	0.212646	no
1.g537	1.g537	-	1:6135171-6149916	Testes	Carcass	OK	5.4177	51.0934	3.23738	-2.49182	0.012709	0.0444794	yes
1.g546	1.g546	-	1:6203841-6226795	Testes	Carcass	OK	10.1895	32.2021	1.66007	-2.45015	0.0142798	0.0486964	yes
1.g547	1.g547	-	1:6203841-6226795	Testes	Carcass	OK	0.187313	0.560506	1.58128	-0.074348	0.940734	0.978318	no
1.g549	1.g549	-	1:6229081-6235577	Testes	Carcass	OK	1.49022	3.44649	1.20961	-0.404285	0.686003	0.836965	no
1.g550	1.g550	-	1:6229081-6235577	Testes	Carcass	OK	6.68044	12.1499	0.862927	-0.970437	0.331829	0.524996	no
1.g554	1.g554	-	1:6241635-6249561	Testes	Carcass	OK	143.655	8.30297	-4.11284	4.91506	8.87553e-07	1.06835e-05	yes
1.g556	1.g556	-	1:6241635-6249561	Testes	Carcass	NOTEST	0.152686	0.0198847	-2.94084	0.00790826	0.99369	1	no
1.g559	1.g559	-	1:6251534-6255641	Testes	Carcass	NOTEST	0	0	0	0	1	1	no
1.g564	1.g564	-	1:6281731-6285013	Testes	Carcass	OK	3.0169	0.194175	-3.95764	3.97702	6.97854e-05	0.00049228	yes
1.g565	1.g565	-	1:6285071-6288820	Testes	Carcass	OK	0.310589	0.0400707	-2.95439	2.36875	0.0178483	0.0583656	no
1.g566	1.g566	-	1:6288863-6293541	Testes	Carcass	OK	1.82308	0.0731133	-4.6401	3.78303	0.000154933	0.00099701	yes
1.g567	1.g567	-	1:6294872-6297840	Testes	Carcass	OK	0.790895	1.85954	1.23339	-1.54803	0.121616	0.256588	no
1.g568	1.g568	-	1:6297841-6302179	Testes	Carcass	OK	82.5609	343.129	2.05522	-4.10703	4.00784e-05	0.000301297	yes
1.g572	1.g572	-	1:6351412-6356096	Testes	Carcass	OK	1.81381	3.03817	0.744178	-0.496923	0.619244	0.79024	no
1.g58	1.g58	-	1:406243-406822	Testes	Carcass	NOTEST	0.0183178	0.121199	2.72606	-0.922219	0.356414	1	no
1.g585	1.g585	-	1:6429462-6435976	Testes	Carcass	OK	8.59409	4.4548	-0.947985	0.771171	0.440606	0.636546	no
1.g586	1.g586	-	1:6429462-6435976	Testes	Carcass	OK	10.612	10.5175	-0.0129066	0.0124026	0.990104	0.996746	no
1.g589	1.g589	-	1:6443321-6448675	Testes	Carcass	OK	6.51698	6.55405	0.00818339	-0.012357	0.990141	0.996746	no
1.g598	1.g598	-	1:6488583-6528068	Testes	Carcass	OK	0.1918	1.25963	2.71532	-0.391478	0.695444	0.843935	no
1.g603	1.g603	-	1:6549513-6553663	Testes	Carcass	OK	0.264247	0.566351	1.09981	-1.29495	0.195338	0.363059	no
1.g613	1.g613	-	1:6757547-6763281	Testes	Carcass	NOTEST	0.017894	0.00463383	-1.9492	0.799439	0.424036	1	no
1.g616	1.g616	-	1:6783231-6788269	Testes	Carcass	OK	2.03824	0.808444	-1.3341	1.19136	0.233512	0.411983	no
1.g618	1.g618	-	1:6789357-6814721	Testes	Carcass	OK	9.16957	6.39849	-0.519122	0.472563	0.636525	0.80139	no
1.g624	1.g624	-	1:6855282-6858081	Testes	Carcass	NOTEST	0.0874255	0.215754	1.30326	-1.31974	0.186921	1	no
1.g626	1.g626	-	1:6862778-6889315	Testes	Carcass	OK	14.8358	34.0539	1.19874	-1.59344	0.111061	0.239314	no
1.g628	1.g628	-	1:6862778-6889315	Testes	Carcass	OK	0.225632	0.32076	0.507518	-0.0129074	0.989702	0.996522	no
1.g634	1.g634	-	1:6914622-6924885	Testes	Carcass	OK	16.511	25.7968	0.643765	-0.955076	0.339539	0.532743	no
1.g638	1.g638	-	1:6954005-6989445	Testes	Carcass	OK	1.16279	0.746006	-0.640327	0.00691824	0.99448	0.998508	no
1.g64	1.g64	-	1:445035-456843	Testes	Carcass	OK	18.3427	8.74477	-1.06871	1.98768	0.0468471	0.124814	no
1.g640	1.g640	-	1:6989545-6990294	Testes	Carcass	OK	16.8616	2.39099	-2.81806	3.48754	0.000487483	0.00270847	yes
1.g642	1.g642	-	1:6990296-7030927	Testes	Carcass	OK	2.89917	3.90922	0.431241	-0.345003	0.730092	0.865602	no
1.g647	1.g647	-	1:7075824-7085929	Testes	Carcass	OK	13.1598	1.20651	-3.44723	5.04374	4.56508e-07	6.16493e-06	yes
1.g651	1.g651	-	1:7135741-7140514	Testes	Carcass	OK	1.52976	0.889888	-0.781611	0.565536	0.571709	0.75245	no
1.g658	1.g658	-	1:7177462-7195047	Testes	Carcass	OK	3.65466	2.78277	-0.393217	0.586696	0.557408	0.739611	no
1.g661	1.g661	-	1:7213608-7214063	Testes	Carcass	NOTEST	0	0	0	0	1	1	no
1.g662	1.g662	-	1:7217423-7229778	Testes	Carcass	NOTEST	0.00957251	0.0705564	2.88181	-1.96239	0.0497167	1	no
1.g663	1.g663	-	1:7229780-7245623	Testes	Carcass	OK	0.954694	1.91773	1.00629	-1.40224	0.160845	0.314915	no
1.g665	1.g665	-	1:7250289-7255363	Testes	Carcass	OK	15.8691	16.6881	0.0725937	-0.101948	0.918798	0.970098	no
1.g671	1.g671	-	1:7269537-7299603	Testes	Carcass	NOTEST	0.215237	0.150378	-0.517334	0.155811	0.876182	1	no
1.g674	1.g674	-	1:7299649-7316573	Testes	Carcass	OK	1.98465	0.174017	-3.51158	1.43318	0.151806	0.301527	no
1.g675	1.g675	-	1:7316619-7356043	Testes	Carcass	OK	0.214996	0.896052	2.05927	-0.0718627	0.942711	0.978922	no
1.g682	1.g682	-	1:7374541-7379410	Testes	Carcass	OK	1.25564	0.192169	-2.70798	1.47876	0.139205	0.283419	no
1.g690	1.g690	-	1:7404610-7451660	Testes	Carcass	OK	3.27482	2.87537	-0.187671	0.0603987	0.951838	0.983012	no
1.g691	1.g691	-	1:7404610-7451660	Testes	Carcass	OK	22.7783	38.0813	0.741423	-0.495741	0.620077	0.790805	no
1.g7	1.g7	-	1:61801-65481	Testes	Carcass	OK	1.54076	2.56133	0.733253	-0.424613	0.671119	0.827337	no
1.g706	1.g706	-	1:7534835-7538524	Testes	Carcass	OK	0.103086	1.04081	3.33578	-3.81842	0.000134311	0.000886777	yes
1.g707	1.g707	-	1:7538570-7548014	Testes	Carcass	OK	20.75	1.64878	-3.65364	5.21426	1.84551e-07	2.8436e-06	yes
1.g709	1.g709	-	1:7552521-7575144	Testes	Carcass	OK	3.86509	29.4645	2.93041	-4.71205	2.45236e-06	2.60286e-05	yes
1.g712	1.g712	-	1:7578624-7655714	Testes	Carcass	OK	3.22231	1.92119	-0.746093	1.1341	0.256751	0.439036	no
1.g714	1.g714	-	1:7656009-7687938	Testes	Carcass	OK	45.1861	31.273	-0.530962	0.478456	0.632326	0.798892	no
1.g717	1.g717	-	1:7849888-7884313	Testes	Carcass	OK	0.415907	0.906948	1.12476	-1.54562	0.122197	0.257502	no
1.g727	1.g727	-	1:7964063-7975515	Testes	Carcass	OK	3.10825	0.156648	-4.31051	5.15909	2.48157e-07	3.67019e-06	yes
1.g730	1.g730	-	1:8078974-8082036	Testes	Carcass	OK	3.06996	0.147537	-4.37907	5.39529	6.84136e-08	1.22392e-06	yes
1.g732	1.g732	-	1:8155016-8187396	Testes	Carcass	OK	9.47872	0.829311	-3.51471	1.97118	0.0487038	0.128576	no
1.g734	1.g734	-	1:8211874-8229936	Testes	Carcass	OK	9.35705	16.9383	0.856163	-1.57716	0.114758	0.245704	no
1.g740	1.g740	-	1:8316093-8346446	Testes	Carcass	OK	0.888011	3.67069	2.0474	-3.10216	0.00192115	0.00897399	yes
1.g741	1.g741	-	1:8353596-8367762	Testes	Carcass	NOTEST	0.0757662	0.105896	0.483026	-0.448735	0.653623	1	no
1.g745	1.g745	-	1:8412788-8418232	Testes	Carcass	OK	0.303005	0.166093	-0.867349	0.302445	0.762313	0.887069	no
1.g752	1.g752	-	1:8458669-8466568	Testes	Carcass	NOTEST	0.148338	0.0595039	-1.31783	0.42161	0.67331	1	no
1.g753	1.g753	-	1:8458669-8466568	Testes	Carcass	NOTEST	0.0541851	0.0474493	-0.191511	0.036749	0.970685	1	no
1.g760	1.g760	-	1:8492958-8493865	Testes	Carcass	NOTEST	0.0103113	0.148127	3.84453	-1.49989	0.133644	1	no
1.g762	1.g762	-	1:8507035-8595536	Testes	Carcass	OK	3.98841	1.18068	-1.75619	0.679987	0.496513	0.68743	no
1.g765	1.g765	-	1:8595537-8765870	Testes	Carcass	OK	37.9602	10.2502	-1.88884	1.28886	0.197447	0.365414	no
1.g766	1.g766	-	1:8765916-8798500	Testes	Carcass	OK	14.0025	2.61541	-2.42058	3.91813	8.92392e-05	0.000610887	yes
1.g767	1.g767	-	1:8798546-8868620	Testes	Carcass	OK	5.8004	6.03846	0.0580274	-0.0247132	0.980284	0.993861	no
1.g769	1.g769	-	1:8798546-8868620	Testes	Carcass	OK	4.2372	2.4212	-0.807387	0.267787	0.788863	0.902335	no
1.g774	1.g774	-	1:8891206-9029648	Testes	Carcass	OK	51.7327	114.065	1.14071	-1.78158	0.0748171	0.179162	no
1.g776	1.g776	-	1:9032351-9045232	Testes	Carcass	NOTEST	0.141417	0.318236	1.17014	-1.35684	0.174831	1	no
1.g778	1.g778	-	1:9047411-9050188	Testes	Carcass	OK	0.466165	0.912813	0.969479	-1.04811	0.29459	0.484102	no
1.g780	1.g780	-	1:9064519-9132274	Testes	Carcass	OK	0.865259	0.347504	-1.3161	0.625428	0.53169	0.71787	no
1.g782	1.g782	-	1:9132275-9151295	Testes	Carcass	OK	6.53161	3.89405	-0.746168	0.602103	0.547105	0.731535	no
1.g783	1.g783	-	1:9132275-9151295	Testes	Carcass	OK	5.84599	3.09602	-0.917032	0.684244	0.493821	0.685464	no
1.g784	1.g784	-	1:9151705-9160959	Testes	Carcass	OK	8.9696	6.22777	-0.526328	0.874959	0.381596	0.578379	no
1.g785	1.g785	-	1:9161059-9187393	Testes	Carcass	OK	10.3294	16.2718	0.655617	-1.03121	0.302445	0.492501	no
1.g798	1.g798	-	1:9541284-9542865	Testes	Carcass	OK	111.967	7.63475	-3.87435	5.55389	2.7938e-08	5.88846e-07	yes
1.g8	1.g8	-	1:65675-67067	Testes	Carcass	OK	2.97	0.80381	-1.88554	2.49481	0.0126024	0.0441805	yes
1.g80	1.g80	-	1:574446-629650	Testes	Carcass	OK	3.56729	0.38878	-3.1978	4.29468	1.74947e-05	0.000146899	yes
1.g805	1.g805	-	1:9602648-9607054	Testes	Carcass	OK	1.78738	1.79289	0.00444279	-0.00233352	0.998138	0.999867	no
1.g818	1.g818	-	1:9681778-9694690	Testes	Carcass	OK	6.05554	4.18913	-0.531604	0.385671	0.699741	0.846756	no
1.g823	1.g823	-	1:9727708-9768348	Testes	Carcass	OK	0.2173	4.87285	4.48701	-0.154962	0.876851	0.953319	no
1.g826	1.g826	-	1:9798389-9805473	Testes	Carcass	OK	0.513204	0.309264	-0.730693	0.270752	0.786582	0.901238	no
1.g83	1.g83	-	1:738320-739695	Testes	Carcass	NOTEST	0.214102	0.0650592	-1.71847	0.959413	0.33735	1	no
1.g837	1.g837	-	1:9833634-9838073	Testes	Carcass	OK	27.0634	25.3186	-0.0961436	0.0833755	0.933553	0.975919	no
1.g84	1.g84	-	1:739750-746553	Testes	Carcass	OK	0.682879	1.08683	0.670424	-0.935896	0.349327	0.542702	no
1.g847	1.g847	-	1:9942114-9973547	Testes	Carcass	OK	1.25748	8.47034	2.75189	-3.7578	0.000171417	0.00109496	yes
1.g849	1.g849	-	1:9975868-10057105	Testes	Carcass	OK	2.13085	1.03775	-1.03797	0.341351	0.732839	0.866984	no
1.g850	1.g850	-	1:9975868-10057105	Testes	Carcass	OK	1.56731	1.55573	-0.0106989	0.00647568	0.994833	0.998605	no
1.g852	1.g852	-	1:10061567-10062175	Testes	Carcass	OK	10.8524	0.941315	-3.52719	3.53229	0.000411984	0.00234275	yes
1.g854	1.g854	-	1:10086363-10121465	Testes	Carcass	OK	0.562745	1.72239	1.61386	-0.0773087	0.938378	0.977593	no
1.g868	1.g868	-	1:10225342-10227329	Testes	Carcass	NOTEST	0.0448314	0.18525	2.04689	-1.90292	0.0570504	1	no
1.g869	1.g869	-	1:10227382-10228424	Testes	Carcass	OK	0.0467743	0.457311	3.28939	-2.42896	0.0151422	0.0510065	no
1.g875	1.g875	-	1:10245172-10248402	Testes	Carcass	OK	4.15074	7.32818	0.820085	-0.977772	0.328187	0.521453	no
1.g876	1.g876	-	1:10248502-10249425	Testes	Carcass	OK	2.23011	2.31469	0.0537071	-0.0376347	0.969979	0.989559	no
1.g878	1.g878	-	1:10250332-10305084	Testes	Carcass	OK	5.20011	11.5782	1.1548	-0.565746	0.571567	0.752358	no
1.g881	1.g881	-	1:10316362-10318337	Testes	Carcass	OK	0.514635	0.607625	0.239632	-0.304957	0.760399	0.885601	no
1.g883	1.g883	-	1:10321029-10423628	Testes	Carcass	OK	59.3507	113.159	0.931009	-0.21447	0.830181	0.927949	no
1.g884	1.g884	-	1:10321029-10423628	Testes	Carcass	OK	8.79877	27.5864	1.64858	-0.526448	0.598577	0.774979	no
1.g885	1.g885	-	1:10321029-10423628	Testes	Carcass	OK	0.385667	4.37094	3.50252	-0.0031364	0.997498	0.999706	no
1.g888	1.g888	-	1:10430518-10452546	Testes	Carcass	OK	5.58642	7.79238	0.48014	-0.56034	0.575248	0.755294	no
1.g889	1.g889	-	1:10430518-10452546	Testes	Carcass	OK	14.2535	18.9401	0.410129	-0.558283	0.576651	0.756368	no
1.g895	1.g895	-	1:10470680-10471043	Testes	Carcass	OK	0.944404	0.122771	-2.94344	1.24532	0.213013	0.385035	no
1.g899	1.g899	-	1:10477763-10482768	Testes	Carcass	OK	33.2132	44.1239	0.409804	-0.405236	0.685304	0.836451	no
1.g900	1.g900	-	1:10477763-10482768	Testes	Carcass	OK	13.2036	20.1038	0.606541	-0.635175	0.525314	0.713205	no
1.g902	1.g902	-	1:10482961-10484832	Testes	Carcass	OK	40.7729	24.2549	-0.749333	1.24	0.214976	0.387388	no
1.g906	1.g906	-	1:10498594-10515672	Testes	Carcass	OK	4.57481	7.41709	0.697141	-0.776385	0.437521	0.633607	no
1.g910	1.g910	-	1:10535093-10545492	Testes	Carcass	OK	47.1834	30.939	-0.608855	0.820268	0.412063	0.609051	no
1.g912	1.g912	-	1:10545592-10549436	Testes	Carcass	OK	1.84451	1.3051	-0.499073	0.237119	0.812565	0.916001	no
1.g919	1.g919	-	1:10560509-10568552	Testes	Carcass	OK	4.10199	5.86417	0.515602	-0.177573	0.859058	0.943514	no
1.g920	1.g920	-	1:10560509-10568552	Testes	Carcass	OK	8.46929	0.682918	-3.63246	4.92681	8.3581e-07	1.01664e-05	yes
1.g922	1.g922	-	1:10571532-10575046	Testes	Carcass	OK	1.82812	16.5935	3.18218	-1.50157	0.133207	0.27459	no
1.g929	1.g929	-	1:10589002-10612635	Testes	Carcass	OK	11.5375	20.9256	0.85894	-1.34546	0.178477	0.33954	no
1.g930	1.g930	-	1:10613122-10617196	Testes	Carcass	NOTEST	0.117308	0.0852412	-0.460674	0.317945	0.750527	1	no
1.g931	1.g931	-	1:10617242-10621122	Testes	Carcass	OK	2.82305	5.55512	0.976565	-1.36552	0.172089	0.330527	no
1.g934	1.g934	-	1:10632428-10650382	Testes	Carcass	OK	12.9002	15.0406	0.221465	-0.139804	0.888815	0.958452	no
1.g935	1.g935	-	1:10650862-10653890	Testes	Carcass	OK	1.29423	3.40331	1.39484	-1.95357	0.0507519	0.132704	no
1.g937	1.g937	-	1:10654722-10655958	Testes	Carcass	NOTEST	0.192373	0.344618	0.841094	-0.904054	0.365967	1	no
1.g95	1.g95	-	1:800568-801380	Testes	Carcass	OK	10.7559	1.82697	-2.5576	3.34071	0.000835653	0.00436569	yes
1.g952	1.g952	-	1:10764885-10791582	Testes	Carcass	OK	13.6983	10.1424	-0.433595	0.397953	0.690665	0.84029	no
1.g953	1.g953	-	1:10764885-10791582	Testes	Carcass	OK	3.59548	3.91979	0.12459	-0.0427405	0.965908	0.988407	no
1.g955	1.g955	-	1:10794536-10822413	Testes	Carcass	OK	12.1228	20.7159	0.77302	-0.831265	0.405824	0.602773	no
1.g956	1.g956	-	1:10822416-10829146	Testes	Carcass	OK	1.59659	17.0553	3.41715	-2.28044	0.0225813	0.0705421	no
1.g966	1.g966	-	1:10853572-10873226	Testes	Carcass	OK	9.97785	16.8422	0.75528	-1.18056	0.237778	0.417237	no
1.g97	1.g97	-	1:803330-804699	Testes	Carcass	OK	1.00261	0.939983	-0.0930541	0.121729	0.903113	0.963861	no
1.g970	1.g970	-	1:10879421-10893016	Testes	Carcass	OK	16.6915	11.0692	-0.59256	0.357705	0.720564	0.859493	no
1.g971	1.g971	-	1:10879421-10893016	Testes	Carcass	OK	16.0384	25.1877	0.651187	-1.13957	0.254467	0.435957	no
1.g972	1.g972	-	1:10894167-10940861	Testes	Carcass	OK	5.77019	5.01932	-0.201127	0.278601	0.780551	0.897922	no
1.g973	1.g973	-	1:10894167-10940861	Testes	Carcass	OK	0.424036	0.527386	0.314672	-0.0275473	0.978023	0.993273	no
1.g975	1.g975	-	1:10943241-10954651	Testes	Carcass	OK	7.56627	6.92644	-0.127468	0.108198	0.913839	0.969004	no
1.g979	1.g979	-	1:10975861-10984375	Testes	Carcass	NOTEST	0.0572286	0.22692	1.98738	-1.29229	0.196256	1	no
1.g980	1.g980	-	1:10984421-10993566	Testes	Carcass	OK	31.7839	64.511	1.02125	-1.28734	0.197975	0.366066	no
1.g990	1.g990	-	1:11034031-11084107	Testes	Carcass	OK	1.37615	0.53756	-1.35614	0.152574	0.878734	0.953988	no
1.g993	1.g993	-	1:11034031-11084107	Testes	Carcass	OK	35.1803	14.5631	-1.27245	1.31457	0.188654	0.353668	no
1.g994	1.g994	-	1:11034031-11084107	Testes	Carcass	OK	2.53741	9.53858	1.91042	-0.080644	0.935725	0.97701	no
1.g995	1.g995	-	1:11034031-11084107	Testes	Carcass	OK	1.21907	0.507189	-1.26518	0.276001	0.782547	0.898829	no
1002.g347	1002.g347	-	1002:1947-5205	Testes	Carcass	NOTEST	0.0859786	0	-1.79769e+308	-1.79769e+308	0.0379041	1	no
1002.g348	1002.g348	-	1002:9594-16605	Testes	Carcass	NOTEST	0.0210114	0.0148777	-0.498022	0.409765	0.681978	1	no
1002.g349	1002.g349	-	1002:16879-21455	Testes	Carcass	NOTEST	0.0336515	0.050247	0.578369	-0.58853	0.556177	1	no
1003.g350	1003.g350	-	1003:0-1438	Testes	Carcass	NOTEST	0.0561167	0.155621	1.47153	-1.20671	0.227543	1	no
1006.g351	1006.g351	-	1006:0-1623	Testes	Carcass	OK	0.271752	0.165864	-0.712286	0.778714	0.436148	0.632828	no
1007.g352	1007.g352	-	1007:81-4689	Testes	Carcass	NOTEST	0.0116865	0.0141939	0.280427	-0.142681	0.886542	1	no
1008.g353	1008.g353	-	1008:0-1615	Testes	Carcass	OK	0.133891	0.407513	1.60579	-1.8368	0.0662391	0.162968	no
1011.g354	1011.g354	-	1011:0-1005	Testes	Carcass	NOTEST	0	0	0	0	1	1	no
1013.g355	1013.g355	-	1013:0-1665	Testes	Carcass	NOTEST	0.156606	0.0975857	-0.682395	0.681532	0.495535	1	no
1014.g356	1014.g356	-	1014:135-2367	Testes	Carcass	NOTEST	0.0136129	0.012786	-0.0904077	0.0416591	0.96677	1	no
1015.g357	1015.g357	-	1015:0-2365	Testes	Carcass	NOTEST	0.0696205	0.00542374	-3.68215	1.3899	0.16456	1	no
1017.g358	1017.g358	-	1017:0-1017	Testes	Carcass	OK	0.782064	2.85979	1.87055	-2.25633	0.0240499	0.0741069	no
1031.g359	1031.g359	-	1031:0-946	Testes	Carcass	NOTEST	0.044543	0.257092	2.52902	-1.87074	0.0613809	1	no
1033.g360	1033.g360	-	1033:488-1521	Testes	Carcass	NOTEST	0.0340001	0.0118652	-1.5188	0.503554	0.614575	1	no
1035.g361	1035.g361	-	1035:0-1688	Testes	Carcass	NOTEST	0.00505013	0	-1.79769e+308	-1.79769e+308	0.275867	1	no
104.g40	104.g40	-	104:477-2465	Testes	Carcass	OK	0.340604	0.351744	0.0464309	-0.0577315	0.953962	0.983724	no
105.g41	105.g41	-	105:6-989	Testes	Carcass	NOTEST	0.113747	0.0154596	-2.87925	1.07968	0.280283	1	no
1050.g362	1050.g362	-	1050:925-2546	Testes	Carcass	NOTEST	0.0448424	0.0279244	-0.68334	0.417497	0.676315	1	no
1053.g363	1053.g363	-	1053:8-3030	Testes	Carcass	OK	0.369819	0	-1.79769e+308	-1.79769e+308	0.028579	0.085262	no
1058.g364	1058.g364	-	1058:0-1803	Testes	Carcass	NOTEST	0	0	0	0	1	1	no
1059.g365	1059.g365	-	1059:248-2175	Testes	Carcass	NOTEST	0.00873619	0.00587307	-0.572889	0.177851	0.85884	1	no
106.g42	106.g42	-	106:270-1512	Testes	Carcass	OK	14.5467	1.28474	-3.50114	4.46326	8.07238e-06	7.37277e-05	yes
1060.g366	1060.g366	-	1060:0-1605	Testes	Carcass	OK	0.661929	0.310351	-1.09277	1.00962	0.312676	0.503805	no
1061.g367	1061.g367	-	1061:733-1533	Testes	Carcass	NOTEST	0.090668	0	-1.79769e+308	-1.79769e+308	0.0562481	1	no
1066.g368	1066.g368	-	1066:0-875	Testes	Carcass	NOTEST	0	0.0166397	1.79769e+308	1.79769e+308	0.284996	1	no
1068.g369	1068.g369	-	1068:1375-3978	Testes	Carcass	NOTEST	0.167346	0.111571	-0.584871	0.620103	0.53519	1	no
1072.g370	1072.g370	-	1072:0-1675	Testes	Carcass	NOTEST	0.20781	0.054241	-1.93781	1.64847	0.0992563	1	no
1077.g371	1077.g371	-	1077:0-1661	Testes	Carcass	NOTEST	0.0283453	0.0615728	1.11918	-0.777913	0.43662	1	no
108.g43	108.g43	-	108:0-1225	Testes	Carcass	NOTEST	0.103219	0.192237	0.897175	-0.856835	0.391536	1	no
1083.g372	1083.g372	-	1083:17965-20737	Testes	Carcass	OK	0.385101	0.0141483	-4.76653	2.88492	0.00391511	0.0164903	yes
1088.g373	1088.g373	-	1088:499-2186	Testes	Carcass	OK	0.250243	0	-1.79769e+308	-1.79769e+308	0.0109587	0.0392644	yes
109.g44	109.g44	-	109:1-1290	Testes	Carcass	OK	44.6972	153.651	1.7814	-3.03198	0.00242955	0.0110089	yes
1092.g374	1092.g374	-	1092:0-1895	Testes	Carcass	NOTEST	0.195325	0.0685175	-1.51133	1.42624	0.153798	1	no
1093.g375	1093.g375	-	1093:823-2677	Testes	Carcass	OK	0.261329	0.0627082	-2.05914	1.94352	0.0519528	0.135233	no
1100.g376	1100.g376	-	1100:8-1532	Testes	Carcass	OK	11.3594	20.647	0.862042	-1.45382	0.145995	0.293229	no
1105.g377	1105.g377	-	1105:75-19760	Testes	Carcass	NOTEST	0.155504	0.0248423	-2.64608	2.98293	0.00285504	1	no
1105.g378	1105.g378	-	1105:19763-20865	Testes	Carcass	OK	0.402684	0.0507601	-2.98788	2.0742	0.0380611	0.106017	no
1115.g379	1115.g379	-	1115:0-1616	Testes	Carcass	NOTEST	0	0	0	0	1	1	no
1119.g380	1119.g380	-	1119:0-930	Testes	Carcass	OK	7.75716	146.221	4.23648	-6.00527	1.91018e-09	6.0087e-08	yes
1121.g381	1121.g381	-	1121:0-1275	Testes	Carcass	OK	0.237048	0.357878	0.594287	-0.650989	0.515054	0.704789	no
1129.g382	1129.g382	-	1129:3120-19295	Testes	Carcass	NOTEST	0.013167	0.16106	3.61259	-3.74573	0.000179873	1	no
113.g45	113.g45	-	113:8-2225	Testes	Carcass	OK	0.291137	0.0711938	-2.03188	1.91761	0.0551608	0.142025	no
1131.g383	1131.g383	-	1131:10-1721	Testes	Carcass	NOTEST	0	0	0	0	1	1	no
1132.g384	1132.g384	-	1132:0-1565	Testes	Carcass	OK	0.556685	0.0494749	-3.49209	2.85581	0.00429268	0.0177715	yes
1137.g385	1137.g385	-	1137:9-970	Testes	Carcass	NOTEST	0.171941	0.204599	0.250886	-0.227169	0.820292	1	no
1140.g386	1140.g386	-	1140:403-1625	Testes	Carcass	OK	0.506858	0.366969	-0.465922	0.555616	0.578473	0.757904	no
1142.g387	1142.g387	-	1142:0-775	Testes	Carcass	NOTEST	0.0979644	0	-1.79769e+308	-1.79769e+308	0.0634374	1	no
1144.g388	1144.g388	-	1144:0-1698	Testes	Carcass	OK	0.351181	0.0378975	-3.21204	2.43356	0.0149513	0.0505105	no
1149.g389	1149.g389	-	1149:375-1352	Testes	Carcass	NOTEST	0.0695882	0.052602	-0.403724	0.247551	0.804482	1	no
115.g46	115.g46	-	115:499-2547	Testes	Carcass	OK	0.200279	0.646595	1.69085	-2.00972	0.044461	0.119867	no
1155.g390	1155.g390	-	1155:1-1382	Testes	Carcass	NOTEST	0.0230704	0	-1.79769e+308	-1.79769e+308	0.129125	1	no
1163.g391	1163.g391	-	1163:0-1225	Testes	Carcass	NOTEST	0.0472598	0.0254592	-0.892429	0.458097	0.646883	1	no
1165.g392	1165.g392	-	1165:680-965	Testes	Carcass	NOTEST	0	0	0	0	1	1	no
1166.g393	1166.g393	-	1166:785-3430	Testes	Carcass	OK	0.427472	1.81007	2.08214	-2.88427	0.00392319	0.016511	yes
1169.g394	1169.g394	-	1169:42-1714	Testes	Carcass	NOTEST	0.21459	0.0438263	-2.29172	1.76394	0.0777425	1	no
117.g47	117.g47	-	117:37-1240	Testes	Carcass	OK	0.609184	0.0228689	-4.73542	2.48119	0.0130945	0.0455225	yes
117.g48	117.g48	-	117:1385-1871	Testes	Carcass	NOTEST	0	0	0	0	1	1	no
1171.g395	1171.g395	-	1171:56-1314	Testes	Carcass	OK	1.26201	3.67185	1.54079	-2.11978	0.0340249	0.0972993	no
1174.g396	1174.g396	-	1174:0-925	Testes	Carcass	OK	0.473254	2.48885	2.39479	-2.863	0.00419651	0.0174637	yes
118.g49	118.g49	-	118:145-1405	Testes	Carcass	NOTEST	0.102971	0.201379	0.967668	-0.930412	0.352158	1	no
1183.g397	1183.g397	-	1183:0-2625	Testes	Carcass	NOTEST	0	0	0	0	1	1	no
1183.g398	1183.g398	-	1183:11935-13783	Testes	Carcass	NOTEST	0.0730337	0.111221	0.60679	-0.569266	0.569175	1	no
1187.g399	1187.g399	-	1187:11-1205	Testes	Carcass	OK	0.516268	0.0230669	-4.48422	2.35854	0.0183472	0.0594742	no
1190.g400	1190.g400	-	1190:1237-1795	Testes	Carcass	NOTEST	0	0.0258847	1.79769e+308	1.79769e+308	0.298406	1	no
1192.g401	1192.g401	-	1192:0-1441	Testes	Carcass	NOTEST	0.065557	0.0466971	-0.489418	0.344622	0.730379	1	no
1194.g402	1194.g402	-	1194:226-1250	Testes	Carcass	NOTEST	0.00891931	0	-1.79769e+308	-1.79769e+308	0.275867	1	no
1196.g403	1196.g403	-	1196:0-208	Testes	Carcass	NOTEST	0	0	0	0	1	1	no
1198.g404	1198.g404	-	1198:121-817	Testes	Carcass	NOTEST	0.185477	0	-1.79769e+308	-1.79769e+308	0.0818638	1	no
1198.g405	1198.g405	-	1198:1075-1710	Testes	Carcass	NOTEST	0	0	0	0	1	1	no
1199.g406	1199.g406	-	1199:0-1106	Testes	Carcass	OK	5.86335	7.30332	0.316827	-0.452606	0.650832	0.811844	no
12.g2	12.g2	-	12:2735-7002	Testes	Carcass	NOTEST	0.0357138	0.0137966	-1.37218	0.940138	0.347147	1	no
12.g3	12.g3	-	12:8425-58334	Testes	Carcass	NOTEST	0.155263	0.034218	-2.18188	2.86321	0.00419369	1	no
1201.g407	1201.g407	-	1201:0-1144	Testes	Carcass	OK	4.25218	4.76027	0.162841	-0.232584	0.816085	0.918305	no
1202.g408	1202.g408	-	1202:9435-13036	Testes	Carcass	OK	0.198378	0.472893	1.25326	-1.58421	0.113145	0.24285	no
1203.g409	1203.g409	-	1203:0-1125	Testes	Carcass	NOTEST	0.118999	0.113224	-0.0717636	0.0626452	0.950049	1	no
1208.g410	1208.g410	-	1208:481-1705	Testes	Carcass	NOTEST	0.0422427	0.080191	0.924737	-0.637142	0.524032	1	no
1210.g411	1210.g411	-	1210:26-1711	Testes	Carcass	NOTEST	0.0666944	0.00997689	-2.7409	1.14504	0.252192	1	no
1210.g412	1210.g412	-	1210:4057-5015	Testes	Carcass	NOTEST	0	0	0	0	1	1	no
1210.g413	1210.g413	-	1210:5945-12276	Testes	Carcass	NOTEST	0	0	0	0	1	1	no
1210.g414	1210.g414	-	1210:17955-21793	Testes	Carcass	NOTEST	0.0555222	0.0600652	0.113466	-0.099532	0.920716	1	no
1210.g415	1210.g415	-	1210:24555-25268	Testes	Carcass	OK	2.70917	0.137985	-4.29527	3.6995	0.000216021	0.00134121	yes
1212.g416	1212.g416	-	1212:0-1856	Testes	Carcass	OK	0	1.55279	1.79769e+308	1.79769e+308	0.00307231	0.0134351	yes
1214.g417	1214.g417	-	1214:0-1965	Testes	Carcass	NOTEST	0.0163303	0.00662201	-1.30221	0.460558	0.645116	1	no
1215.g418	1215.g418	-	1215:0-2021	Testes	Carcass	OK	0.224829	0.170951	-0.395241	0.438608	0.660946	0.819708	no
1216.g419	1216.g419	-	1216:0-1394	Testes	Carcass	NOTEST	0.0718765	0	-1.79769e+308	-1.79769e+308	0.0477711	1	no
1220.g420	1220.g420	-	1220:0-1290	Testes	Carcass	NOTEST	0.020048	0.110207	2.45868	-1.44827	0.147541	1	no
1221.g421	1221.g421	-	1221:0-840	Testes	Carcass	OK	0.531001	0.641614	0.27299	-0.319325	0.74948	0.878121	no
1233.g422	1233.g422	-	1233:75-2197	Testes	Carcass	OK	1.63899	1.05508	-0.635447	0.851902	0.394268	0.590906	no
1239.g423	1239.g423	-	1239:0-1555	Testes	Carcass	OK	4.71961	0.347136	-3.7651	4.4884	7.17614e-06	6.6653e-05	yes
1240.g424	1240.g424	-	1240:0-2020	Testes	Carcass	NOTEST	0.0592353	0.00557993	-3.40814	1.20141	0.229591	1	no
1244.g425	1244.g425	-	1244:5-767	Testes	Carcass	NOTEST	0	0	0	0	1	1	no
1245.g426	1245.g426	-	1245:1-1350	Testes	Carcass	NOTEST	0.0671316	0	-1.79769e+308	-1.79769e+308	0.0449486	1	no
1248.g427	1248.g427	-	1248:3292-14295	Testes	Carcass	NOTEST	0.0120855	0.0214719	0.829177	-0.609183	0.542403	1	no
1254.g428	1254.g428	-	1254:445-1864	Testes	Carcass	OK	0.870663	2.65097	1.60633	-2.15912	0.0308406	0.090362	no
1261.g429	1261.g429	-	1261:11-1149	Testes	Carcass	OK	0.292055	0.473915	0.698389	-0.794423	0.426949	0.623511	no
1265.g430	1265.g430	-	1265:0-1985	Testes	Carcass	OK	0.827954	0.111171	-2.89677	3.13303	0.00173014	0.00818085	yes
1267.g431	1267.g431	-	1267:0-1485	Testes	Carcass	NOTEST	0.12602	0.307542	1.28714	-1.08839	0.276422	1	no
1271.g432	1271.g432	-	1271:8875-15188	Testes	Carcass	NOTEST	0.0586963	0.0113291	-2.37324	1.72841	0.0839151	1	no
1271.g433	1271.g433	-	1271:15189-22704	Testes	Carcass	NOTEST	0.101467	0.016275	-2.64029	1.94184	0.0521561	1	no
1273.g434	1273.g434	-	1273:0-1290	Testes	Carcass	NOTEST	0.00682466	0.0134442	0.978154	-0.295777	0.7674	1	no
1277.g435	1277.g435	-	1277:0-1345	Testes	Carcass	OK	0.24481	0.0100706	-4.60344	1.75045	0.0800414	0.188422	no
1277.g436	1277.g436	-	1277:1426-3071	Testes	Carcass	NOTEST	0.117007	0.0172304	-2.76357	1.47111	0.14126	1	no
1283.g437	1283.g437	-	1283:0-845	Testes	Carcass	NOTEST	0.0111055	0.0520878	2.22967	-0.77708	0.437111	1	no
1296.g438	1296.g438	-	1296:3875-13816	Testes	Carcass	NOTEST	0.120836	0.0701984	-0.783541	0.885946	0.375646	1	no
1299.g439	1299.g439	-	1299:2-1347	Testes	Carcass	NOTEST	0	0	0	0	1	1	no
1300.g440	1300.g440	-	1300:44-2118	Testes	Carcass	NOTEST	0.14886	0.0764333	-0.961686	0.924952	0.354991	1	no
1306.g441	1306.g441	-	1306:2-179630	Testes	Carcass	NOTEST	0.15135	0.281657	0.896045	-1.47902	0.139136	1	no
1306.g442	1306.g442	-	1306:179632-184885	Testes	Carcass	OK	0.232022	0.512526	1.14336	-1.52958	0.126121	0.263689	no
1306.g443	1306.g443	-	1306:184940-187605	Testes	Carcass	OK	0.662366	1.63531	1.30386	-1.78484	0.0742865	0.178096	no
1306.g444	1306.g444	-	1306:188005-189891	Testes	Carcass	OK	0.447844	1.2904	1.52675	-1.98641	0.0469877	0.12506	no
1306.g445	1306.g445	-	1306:191455-196859	Testes	Carcass	OK	0.216196	0.484824	1.16512	-1.5283	0.126438	0.264087	no
1306.g446	1306.g446	-	1306:197035-199430	Testes	Carcass	OK	0.955343	1.61831	0.760395	-1.05568	0.291113	0.479828	no
1306.g447	1306.g447	-	1306:212330-324066	Testes	Carcass	NOTEST	0.0596592	0.13243	1.15041	-0.679352	0.496915	1	no
1306.g448	1306.g448	-	1306:212330-324066	Testes	Carcass	OK	0.287728	0.100373	-1.51934	1.89304	0.0583525	0.148275	no
1307.g449	1307.g449	-	1307:295-5005	Testes	Carcass	NOTEST	0.0969302	0.0126164	-2.94165	1.56523	0.117529	1	no
1307.g450	1307.g450	-	1307:5250-11115	Testes	Carcass	NOTEST	0.204161	0.0515261	-1.98633	2.03529	0.0418222	1	no
1307.g451	1307.g451	-	1307:16660-19116	Testes	Carcass	OK	0.288801	0.0612404	-2.23752	2.32618	0.0200089	0.0637492	no
1310.g452	1310.g452	-	1310:0-1215	Testes	Carcass	OK	1.74255	1.34406	-0.374604	0.496442	0.619583	0.790479	no
1311.g453	1311.g453	-	1311:201-1749	Testes	Carcass	NOTEST	0.0426329	0	-1.79769e+308	-1.79769e+308	0.0733494	1	no
1318.g454	1318.g454	-	1318:0-2389	Testes	Carcass	NOTEST	0.0320894	0.1825	2.50773	-2.40548	0.0161511	1	no
132.g50	132.g50	-	132:1-993	Testes	Carcass	NOTEST	0	0	0	0	1	1	no
1325.g455	1325.g455	-	1325:0-1648	Testes	Carcass	NOTEST	0	0.0171957	1.79769e+308	1.79769e+308	0.202894	1	no
1328.g456	1328.g456	-	1328:0-951	Testes	Carcass	OK	0.298085	0.0191585	-3.95967	1.66715	0.0954841	0.214633	no
1337.g457	1337.g457	-	1337:0-975	Testes	Carcass	OK	11.7368	29.2635	1.31807	-1.89227	0.0584544	0.148482	no
1337.g458	1337.g458	-	1337:1175-2402	Testes	Carcass	OK	10.2288	27.766	1.44069	-2.03978	0.0413727	0.113391	no
1338.g459	1338.g459	-	1338:7-695	Testes	Carcass	NOTEST	0.0436885	0.0481489	0.140249	-0.0616197	0.950866	1	no
1339.g460	1339.g460	-	1339:8-1601	Testes	Carcass	NOTEST	0.0150714	0.0530725	1.81615	-0.982981	0.325617	1	no
134.g51	134.g51	-	134:147-1148	Testes	Carcass	NOTEST	0	0	0	0	1	1	no
1341.g461	1341.g461	-	1341:23-1383	Testes	Carcass	OK	0.525272	0.0751645	-2.80494	2.54861	0.0108153	0.038861	yes
1346.g462	1346.g462	-	1346:6-1208	Testes	Carcass	OK	0.287621	0.0213921	-3.74902	1.90063	0.0573509	0.146214	no
1351.g463	1351.g463	-	1351:0-913	Testes	Carcass	OK	69.6811	4.20583	-4.0503	5.96575	2.43508e-09	7.23673e-08	yes
1359.g464	1359.g464	-	1359:0-1694	Testes	Carcass	OK	6.36491	0.885987	-2.84478	2.5097	0.0120835	0.0426487	yes
1360.g465	1360.g465	-	1360:10-1364	Testes	Carcass	NOTEST	0.00645967	0.0527077	3.02848	-1.13568	0.256089	1	no
1362.g466	1362.g466	-	1362:0-2090	Testes	Carcass	OK	0.100715	0.377581	1.90651	-2.14448	0.0319948	0.0927939	no
1363.g467	1363.g467	-	1363:518-1075	Testes	Carcass	NOTEST	0.0193749	0.025949	0.421489	-0.114626	0.908741	1	no
1365.g468	1365.g468	-	1365:0-2345	Testes	Carcass	OK	1.1481	2.72834	1.24878	-1.72079	0.0852883	0.197596	no
1366.g469	1366.g469	-	1366:0-595	Testes	Carcass	NOTEST	0.0352986	0.123512	1.80697	-0.855691	0.392169	1	no
138.g52	138.g52	-	138:0-815	Testes	Carcass	NOTEST	0.0661147	0	-1.79769e+308	-1.79769e+308	0.106583	1	no
1383.g470	1383.g470	-	1383:0-3125	Testes	Carcass	NOTEST	0.0477093	0.0180428	-1.40284	0.89463	0.370985	1	no
1383.g471	1383.g471	-	1383:3425-6147	Testes	Carcass	NOTEST	0.0199801	0.0246274	0.301697	-0.204918	0.837636	1	no
1386.g472	1386.g472	-	1386:0-2165	Testes	Carcass	OK	0.502861	0.698247	0.473578	-0.609046	0.542494	0.728126	no
1387.g473	1387.g473	-	1387:19-1170	Testes	Carcass	NOTEST	0.174591	0.0498366	-1.8087	1.25078	0.211014	1	no
1389.g474	1389.g474	-	1389:453-1795	Testes	Carcass	NOTEST	0.120027	0.122435	0.028662	-0.0235266	0.98123	1	no
1393.g475	1393.g475	-	1393:0-997	Testes	Carcass	NOTEST	0	0.0304872	1.79769e+308	1.79769e+308	0.202894	1	no
1396.g476	1396.g476	-	1396:405-2623	Testes	Carcass	NOTEST	0.0105674	0.00581011	-0.86298	0.295212	0.767832	1	no
1396.g477	1396.g477	-	1396:3093-16415	Testes	Carcass	NOTEST	0.133554	0.0690257	-0.952223	1.22081	0.222158	1	no
1398.g478	1398.g478	-	1398:270-2256	Testes	Carcass	NOTEST	0.150713	0.279966	0.893446	-0.893186	0.371758	1	no
1400.g479	1400.g479	-	1400:0-1211	Testes	Carcass	OK	1.45817	0.0584824	-4.64001	3.67213	0.000240539	0.00147758	yes
1401.g480	1401.g480	-	1401:0-1225	Testes	Carcass	NOTEST	0	0	0	0	1	1	no
1403.g481	1403.g481	-	1403:115-1826	Testes	Carcass	NOTEST	0.0146828	0.00668928	-1.1342	0.369111	0.712045	1	no
1404.g482	1404.g482	-	1404:0-2158	Testes	Carcass	NOTEST	0.0969724	0.0619411	-0.646677	0.596819	0.550628	1	no
1405.g483	1405.g483	-	1405:0-1385	Testes	Carcass	OK	0.440857	0.958373	1.12028	-1.33903	0.180559	0.342313	no
1406.g484	1406.g484	-	1406:10-1499	Testes	Carcass	OK	2.14227	0.991316	-1.11172	1.38953	0.164671	0.320059	no
1407.g485	1407.g485	-	1407:55-856	Testes	Carcass	NOTEST	0.0221718	0.0370885	0.742246	-0.291539	0.770639	1	no
1409.g486	1409.g486	-	1409:0-1165	Testes	Carcass	NOTEST	0.0539748	0.215284	1.99588	-1.33333	0.182424	1	no
1411.g487	1411.g487	-	1411:0-1126	Testes	Carcass	OK	0.381962	0.540003	0.499539	-0.580154	0.561811	0.743369	no
1414.g488	1414.g488	-	1414:2011-8885	Testes	Carcass	OK	0.842371	0.110189	-2.93448	3.69294	0.000221677	0.00137224	yes
1414.g489	1414.g489	-	1414:8932-47595	Testes	Carcass	OK	1.08772	0.0915917	-3.56994	4.92418	8.47153e-07	1.02804e-05	yes
1416.g490	1416.g490	-	1416:78-993	Testes	Carcass	NOTEST	0	0	0	0	1	1	no
1417.g491	1417.g491	-	1417:0-7195	Testes	Carcass	NOTEST	0.0927749	0.0218774	-2.0843	1.86954	0.0615483	1	no
1419.g492	1419.g492	-	1419:12-1497	Testes	Carcass	OK	0.710263	0.114873	-2.62831	2.6425	0.00822954	0.0308983	yes
142.g53	142.g53	-	142:16-920	Testes	Carcass	OK	0.373813	0.176547	-1.08226	1.05793	0.290089	0.479049	no
1428.g493	1428.g493	-	1428:0-10875	Testes	Carcass	OK	0.486955	0.0448272	-3.44134	3.93364	8.36693e-05	0.000577313	yes
1429.g494	1429.g494	-	1429:4806-11195	Testes	Carcass	NOTEST	0.173418	0.0946697	-0.87328	1.03023	0.3029	1	no
1431.g495	1431.g495	-	1431:0-1367	Testes	Carcass	NOTEST	0.1342	0.323179	1.26795	-1.34437	0.178828	1	no
1438.g496	1438.g496	-	1438:0-484	Testes	Carcass	NOTEST	0.0235719	0.0362045	0.619101	-0.176341	0.860026	1	no
1439.g497	1439.g497	-	1439:822-1332	Testes	Carcass	NOTEST	0	0	0	0	1	1	no
1441.g498	1441.g498	-	1441:0-1225	Testes	Carcass	NOTEST	0.0217205	0.0239923	0.143515	-0.0630544	0.949723	1	no
1443.g499	1443.g499	-	1443:3155-4284	Testes	Carcass	NOTEST	0.132182	0.0846518	-0.642911	0.517748	0.604634	1	no
1445.g500	1445.g500	-	1445:56-3205	Testes	Carcass	NOTEST	0.0481763	0.00421391	-3.51509	1.23695	0.216105	1	no
1445.g501	1445.g501	-	1445:3635-6605	Testes	Carcass	NOTEST	0.0198197	0.0108503	-0.869196	0.462623	0.643634	1	no
1447.g502	1447.g502	-	1447:1-1592	Testes	Carcass	NOTEST	0.00539182	0.0285075	2.4025	-0.862224	0.388564	1	no
1449.g503	1449.g503	-	1449:0-2105	Testes	Carcass	OK	0.64625	0.0114832	-5.8145	2.96355	0.00304115	0.0133324	yes
1451.g504	1451.g504	-	1451:0-1075	Testes	Carcass	NOTEST	0.0404157	0.0331613	-0.285414	0.145668	0.884183	1	no
1463.g505	1463.g505	-	1463:0-1360	Testes	Carcass	NOTEST	0	0.0172813	1.79769e+308	1.79769e+308	0.227199	1	no
1465.g506	1465.g506	-	1465:4-1715	Testes	Carcass	NOTEST	0.125929	0.0519727	-1.27678	1.06807	0.285491	1	no
1469.g507	1469.g507	-	1469:40-1089	Testes	Carcass	OK	0.586113	0.034124	-4.10232	2.40334	0.0162459	0.0539218	no
1469.g508	1469.g508	-	1469:3485-27075	Testes	Carcass	NOTEST	0.0243074	0.0127259	-0.933624	1.02375	0.305953	1	no
1471.g509	1471.g509	-	1471:0-1103	Testes	Carcass	OK	0.450964	0.173948	-1.37436	1.41976	0.155677	0.307223	no
1476.g510	1476.g510	-	1476:0-1505	Testes	Carcass	OK	0.265934	0.00887752	-4.90477	1.86831	0.0617187	0.154624	no
1479.g511	1479.g511	-	1479:0-1381	Testes	Carcass	NOTEST	0.0240311	0.0417726	0.797659	-0.455434	0.648797	1	no
148.g54	148.g54	-	148:0-6115	Testes	Carcass	NOTEST	0.0135113	0.100394	2.89344	-2.27377	0.02298	1	no
1482.g512	1482.g512	-	1482:7-1227	Testes	Carcass	NOTEST	0	0	0	0	1	1	no
1484.g513	1484.g513	-	1484:571-965	Testes	Carcass	NOTEST	0.0607876	0	-1.79769e+308	-1.79769e+308	0.209858	1	no
1484.g514	1484.g514	-	1484:1116-4175	Testes	Carcass	NOTEST	0.0832518	0.0701766	-0.246492	0.251443	0.801472	1	no
1484.g515	1484.g515	-	1484:4229-6845	Testes	Carcass	OK	1.54128	0.13146	-3.55144	4.12287	3.7418e-05	0.000283645	yes
1484.g516	1484.g516	-	1484:6933-19995	Testes	Carcass	OK	0.302487	0.01663	-4.18501	4.25972	2.04681e-05	0.000167148	yes
1485.g517	1485.g517	-	1485:0-841	Testes	Carcass	OK	0.26919	0.057151	-2.23578	1.40655	0.159561	0.313091	no
1487.g518	1487.g518	-	1487:0-1659	Testes	Carcass	NOTEST	0.0130649	0	-1.79769e+308	-1.79769e+308	0.175249	1	no
1491.g519	1491.g519	-	1491:0-1413	Testes	Carcass	NOTEST	0.00615615	0.00952648	0.629915	-0.179421	0.857607	1	no
1492.g520	1492.g520	-	1492:0-1145	Testes	Carcass	OK	2.89154	10.3599	1.8411	-2.75104	0.0059406	0.0233913	yes
1493.g521	1493.g521	-	1493:0-1445	Testes	Carcass	OK	0.78727	0.45381	-0.79477	0.974121	0.329997	0.522999	no
1494.g522	1494.g522	-	1494:12-385	Testes	Carcass	OK	1.40401	4.06492	1.53367	-1.7005	0.0890375	0.203615	no
1494.g523	1494.g523	-	1494:1215-2348	Testes	Carcass	OK	42.9056	2.27908	-4.23464	4.94307	7.69021e-07	9.5322e-06	yes
1496.g524	1496.g524	-	1496:2097-15881	Testes	Carcass	NOTEST	0.03244	0.00283405	-3.51684	1.89891	0.057577	1	no
1496.g525	1496.g525	-	1496:15952-20165	Testes	Carcass	NOTEST	0.0159601	0.0236975	0.570265	-0.392825	0.694449	1	no
1496.g526	1496.g526	-	1496:20403-21154	Testes	Carcass	NOTEST	0.0761566	0.0174957	-2.12197	0.721805	0.470414	1	no
1499.g527	1499.g527	-	1499:0-1725	Testes	Carcass	NOTEST	0.0140316	0	-1.79769e+308	-1.79769e+308	0.158012	1	no
15.g4	15.g4	-	15:0-1555	Testes	Carcass	NOTEST	0.00553069	0	-1.79769e+308	-1.79769e+308	0.275867	1	no
1500.g528	1500.g528	-	1500:0-2285	Testes	Carcass	NOTEST	0.185445	0.00780178	-4.57104	1.95409	0.050691	1	no
1502.g529	1502.g529	-	1502:147-1121	Testes	Carcass	NOTEST	0	0	0	0	1	1	no
1506.g530	1506.g530	-	1506:10-3471	Testes	Carcass	OK	0.442045	0.0446323	-3.30803	2.85219	0.00434188	0.017968	yes
1506.g531	1506.g531	-	1506:8505-9453	Testes	Carcass	NOTEST	0.0445743	0.129299	1.53642	-1.06761	0.285697	1	no
1515.g532	1515.g532	-	1515:0-965	Testes	Carcass	OK	0.45875	0.018828	-4.60676	1.96585	0.0493155	0.129717	no
1516.g533	1516.g533	-	1516:59-1633	Testes	Carcass	NOTEST	0.0285505	0.0446307	0.644522	-0.39721	0.691212	1	no
1517.g534	1517.g534	-	1517:1060-1979	Testes	Carcass	NOTEST	0.0648146	0.0492809	-0.395288	0.225544	0.821556	1	no
1519.g535	1519.g535	-	1519:320-1661	Testes	Carcass	NOTEST	0	0	0	0	1	1	no
1521.g536	1521.g536	-	1521:1341-11315	Testes	Carcass	NOTEST	0.182591	0.223728	0.293128	-0.394192	0.693439	1	no
1521.g537	1521.g537	-	1521:12130-20845	Testes	Carcass	NOTEST	0.0355067	0.0438293	0.303803	-0.274496	0.783703	1	no
1521.g538	1521.g538	-	1521:21015-29281	Testes	Carcass	NOTEST	0.136817	0.0239322	-2.51523	2.40695	0.0160866	1	no
1523.g539	1523.g539	-	1523:4395-14546	Testes	Carcass	OK	0.357996	0.20548	-0.800948	1.04504	0.296005	0.485734	no
1525.g540	1525.g540	-	1525:0-1395	Testes	Carcass	NOTEST	0.0601412	0.0579882	-0.0525928	0.0362982	0.971045	1	no
1529.g541	1529.g541	-	1529:75-1782	Testes	Carcass	NOTEST	0	0	0	0	1	1	no
153.g55	153.g55	-	153:36-358	Testes	Carcass	OK	0.278727	0.199223	-0.484463	0.262019	0.793307	0.905494	no
153.g56	153.g56	-	153:1005-2391	Testes	Carcass	OK	0.301885	0.379497	0.33009	-0.291763	0.770468	0.892834	no
1530.g542	1530.g542	-	1530:566-1281	Testes	Carcass	NOTEST	0.011915	0.0641484	2.42863	-0.802419	0.422311	1	no
1533.g543	1533.g543	-	1533:0-1107	Testes	Carcass	HIDATA	0	0	0	0	1	1	no
1537.g544	1537.g544	-	1537:0-1229	Testes	Carcass	NOTEST	0.0231364	0.0346584	0.583042	-0.282694	0.777411	1	no
154.g57	154.g57	-	154:395-1766	Testes	Carcass	NOTEST	0.0368305	0.034955	-0.0754002	0.0443676	0.964611	1	no
1540.g545	1540.g545	-	1540:285-1507	Testes	Carcass	NOTEST	0	0	0	0	1	1	no
1544.g546	1544.g546	-	1544:77-2745	Testes	Carcass	NOTEST	0.0854347	0.231097	1.43561	-1.62675	0.10379	1	no
1545.g547	1545.g547	-	1545:40-1839	Testes	Carcass	NOTEST	0.024379	0.00705707	-1.7885	0.605903	0.544579	1	no
1549.g548	1549.g548	-	1549:2532-10455	Testes	Carcass	NOTEST	0.132637	0.0628638	-1.07719	0.964361	0.334865	1	no
1549.g549	1549.g549	-	1549:10501-19785	Testes	Carcass	NOTEST	0.0496318	0.0131656	-1.9145	1.50785	0.131594	1	no
1549.g550	1549.g550	-	1549:19832-30975	Testes	Carcass	NOTEST	0.198255	0.0198413	-3.32078	2.79642	0.00516721	1	no
1549.g551	1549.g551	-	1549:31021-39275	Testes	Carcass	OK	0.249826	0.0840621	-1.57139	1.86862	0.0616753	0.154552	no
1549.g552	1549.g552	-	1549:39525-43167	Testes	Carcass	NOTEST	0.0557394	0.0249864	-1.15756	0.945985	0.344156	1	no
1550.g553	1550.g553	-	1550:0-681	Testes	Carcass	NOTEST	0	0	0	0	1	1	no
1552.g554	1552.g554	-	1552:0-585	Testes	Carcass	OK	2.06159	1.22463	-0.751412	0.914059	0.360686	0.555401	no
1553.g555	1553.g555	-	1553:63-2078	Testes	Carcass	OK	0.046804	2.07101	5.46755	-5.79825	6.70092e-09	1.71847e-07	yes
1557.g556	1557.g556	-	1557:15-1550	Testes	Carcass	NOTEST	0.103455	0.178723	0.788718	-0.770142	0.441216	1	no
1561.g557	1561.g557	-	1561:0-915	Testes	Carcass	NOTEST	0.156397	0.237049	0.599977	-0.580514	0.561568	1	no
1563.g558	1563.g558	-	1563:0-1094	Testes	Carcass	NOTEST	0.00825274	0	-1.79769e+308	-1.79769e+308	0.275867	1	no
1564.g559	1564.g559	-	1564:0-170	Testes	Carcass	NOTEST	0	0	0	0	1	1	no
1565.g560	1565.g560	-	1565:0-1508	Testes	Carcass	NOTEST	0.0658728	0.0786524	0.255807	-0.202801	0.83929	1	no
157.g58	157.g58	-	157:7-1474	Testes	Carcass	NOTEST	0.0100006	0.0116326	0.218092	-0.0745161	0.9406	1	no
1578.g561	1578.g561	-	1578:0-2085	Testes	Carcass	NOTEST	0.014791	0.00539183	-1.45588	0.484316	0.628162	1	no
1578.g562	1578.g562	-	1578:2305-12121	Testes	Carcass	NOTEST	0.0771199	0.00779357	-3.30675	2.35166	0.0186901	1	no
1581.g563	1581.g563	-	1581:14-1384	Testes	Carcass	NOTEST	0.0108098	0	-1.79769e+308	-1.79769e+308	0.220481	1	no
1585.g564	1585.g564	-	1585:453-2679	Testes	Carcass	NOTEST	0.0316792	0.0174215	-0.862668	0.503583	0.614555	1	no
1587.g565	1587.g565	-	1587:6-376	Testes	Carcass	OK	1.25032	0.0960742	-3.702	1.81365	0.0697322	0.169678	no
1589.g566	1589.g566	-	1589:0-2055	Testes	Carcass	OK	1.63236	0.356762	-2.19393	2.84733	0.00440881	0.0181728	yes
159.g59	159.g59	-	159:0-950	Testes	Carcass	NOTEST	0.0374262	0.0131067	-1.51374	0.505069	0.61351	1	no
1591.g567	1591.g567	-	1591:0-1264	Testes	Carcass	NOTEST	0	0.0243103	1.79769e+308	1.79769e+308	0.202894	1	no
1591.g568	1591.g568	-	1591:1265-1880	Testes	Carcass	NOTEST	0	0	0	0	1	1	no
1593.g569	1593.g569	-	1593:7-1299	Testes	Carcass	NOTEST	0.20418	0.352033	0.785866	-0.859649	0.389983	1	no
1594.g570	1594.g570	-	1594:205-1312	Testes	Carcass	NOTEST	0.124625	0	-1.79769e+308	-1.79769e+308	0.029558	1	no
1595.g571	1595.g571	-	1595:0-1741	Testes	Carcass	NOTEST	0.133772	0.109098	-0.294161	0.297477	0.766102	1	no
1597.g572	1597.g572	-	1597:7-595	Testes	Carcass	NOTEST	0	0	0	0	1	1	no
1604.g573	1604.g573	-	1604:0-1629	Testes	Carcass	NOTEST	0.00969698	0	-1.79769e+308	-1.79769e+308	0.209858	1	no
1607.g574	1607.g574	-	1607:785-9729	Testes	Carcass	NOTEST	0.0723023	0.0244672	-1.56319	1.34518	0.178568	1	no
1607.g575	1607.g575	-	1607:9865-12161	Testes	Carcass	NOTEST	0.0560654	0.022394	-1.324	0.887061	0.375046	1	no
1607.g576	1607.g576	-	1607:12805-23349	Testes	Carcass	NOTEST	0.0993682	0.0683112	-0.540662	0.565837	0.571505	1	no
1607.g577	1607.g577	-	1607:23395-31977	Testes	Carcass	NOTEST	0.129704	0.0241949	-2.42245	2.12706	0.0334149	1	no
1608.g578	1608.g578	-	1608:276-2225	Testes	Carcass	NOTEST	0.00431446	0.0258441	2.58258	-0.940285	0.347072	1	no
161.g60	161.g60	-	161:0-805	Testes	Carcass	OK	0.389539	0.0552906	-2.81666	1.748	0.0804647	0.189205	no
1610.g579	1610.g579	-	1610:0-1071	Testes	Carcass	NOTEST	0.158233	0.135501	-0.223753	0.201955	0.839952	1	no
1614.g580	1614.g580	-	1614:744-1624	Testes	Carcass	NOTEST	0.0471233	0	-1.79769e+308	-1.79769e+308	0.122323	1	no
1615.g581	1615.g581	-	1615:0-1405	Testes	Carcass	NOTEST	0.00525159	0.0191748	1.86839	-0.583998	0.559221	1	no
1616.g582	1616.g582	-	1616:22-1740	Testes	Carcass	NOTEST	0.0998323	0	-1.79769e+308	-1.79769e+308	0.0225023	1	no
1618.g583	1618.g583	-	1618:11-1276	Testes	Carcass	NOTEST	0.0455412	0.0570518	0.325099	-0.220173	0.825736	1	no
1620.g584	1620.g584	-	1620:65-1456	Testes	Carcass	NOTEST	0.00626593	0	-1.79769e+308	-1.79769e+308	0.275867	1	no
1621.g585	1621.g585	-	1621:730-1375	Testes	Carcass	NOTEST	0	0.0244179	1.79769e+308	1.79769e+308	0.284996	1	no
1622.g586	1622.g586	-	1622:0-1525	Testes	Carcass	NOTEST	0.0256615	0.0661153	1.36538	-0.926706	0.354079	1	no
1623.g587	1623.g587	-	1623:16-1699	Testes	Carcass	NOTEST	0.00524903	0.0103485	0.979302	-0.296124	0.767135	1	no
1628.g588	1628.g588	-	1628:668-2058	Testes	Carcass	OK	40.8886	64.9855	0.66842	-1.26828	0.204697	0.374323	no
1635.g589	1635.g589	-	1635:0-1255	Testes	Carcass	OK	14.9422	32.3806	1.11574	-1.63193	0.102695	0.226292	no
1640.g590	1640.g590	-	1640:0-1315	Testes	Carcass	NOTEST	0.00667728	0	-1.79769e+308	-1.79769e+308	0.275867	1	no
1640.g591	1640.g591	-	1640:3025-10385	Testes	Carcass	NOTEST	0.142683	0.152922	0.0999886	-0.117419	0.906528	1	no
1640.g592	1640.g592	-	1640:12865-16200	Testes	Carcass	NOTEST	0.0216	0	-1.79769e+308	-1.79769e+308	0.0725054	1	no
1642.g593	1642.g593	-	1642:949-2071	Testes	Carcass	NOTEST	0.0295067	0.0870284	1.56044	-0.980585	0.326798	1	no
165.g61	165.g61	-	165:376-1000	Testes	Carcass	NOTEST	0.0496588	0.117734	1.2454	-0.659098	0.509833	1	no
1653.g594	1653.g594	-	1653:0-2325	Testes	Carcass	NOTEST	0.0103405	0.0300451	1.53882	-0.845013	0.398104	1	no
1654.g595	1654.g595	-	1654:0-1385	Testes	Carcass	OK	0.326913	0.227708	-0.521724	0.504349	0.614016	0.786557	no
1656.g596	1656.g596	-	1656:0-4320	Testes	Carcass	OK	0.406827	0.314968	-0.369212	0.45955	0.645839	0.807745	no
1660.g597	1660.g597	-	1660:375-1225	Testes	Carcass	OK	3.2433	0.178014	-4.1874	3.89608	9.77619e-05	0.000665292	yes
1665.g598	1665.g598	-	1665:0-745	Testes	Carcass	NOTEST	0.0374848	0.0611771	0.706687	-0.343233	0.731423	1	no
167.g62	167.g62	-	167:0-585	Testes	Carcass	NOTEST	0	0	0	0	1	1	no
1670.g599	1670.g599	-	1670:0-1732	Testes	Carcass	OK	0.232154	0.410241	0.82139	-0.968471	0.332809	0.526068	no
1671.g600	1671.g600	-	1671:11145-15671	Testes	Carcass	OK	3.70416	0.166384	-4.47656	5.34483	9.04997e-08	1.56266e-06	yes
1677.g601	1677.g601	-	1677:0-2705	Testes	Carcass	NOTEST	0.0292492	0	-1.79769e+308	-1.79769e+308	0.0601294	1	no
1677.g602	1677.g602	-	1677:2751-48381	Testes	Carcass	OK	0.306133	0.0431579	-2.82646	3.66109	0.000251147	0.0015319	yes
1678.g603	1678.g603	-	1678:0-939	Testes	Carcass	OK	0.408628	1.23853	1.59977	-1.57328	0.115653	0.247214	no
1683.g604	1683.g604	-	1683:1-1679	Testes	Carcass	NOTEST	0.176748	0.249437	0.496977	-0.560329	0.575255	1	no
1684.g605	1684.g605	-	1684:208-867	Testes	Carcass	NOTEST	0.0154022	0	-1.79769e+308	-1.79769e+308	0.275867	1	no
1690.g606	1690.g606	-	1690:10-900	Testes	Carcass	OK	0.0913077	2.07668	4.5074	-4.3805	1.18408e-05	0.000104022	yes
1693.g607	1693.g607	-	1693:8-1397	Testes	Carcass	NOTEST	0	0	0	0	1	1	no
1695.g608	1695.g608	-	1695:0-885	Testes	Carcass	NOTEST	0.0106231	0.0142766	0.42645	-0.116873	0.906961	1	no
1697.g609	1697.g609	-	1697:0-595	Testes	Carcass	NOTEST	0.0329116	0	-1.79769e+308	-1.79769e+308	0.209858	1	no
1699.g610	1699.g610	-	1699:641-7125	Testes	Carcass	OK	0.362252	0.0554577	-2.70753	3.10016	0.00193419	0.00903084	yes
1699.g611	1699.g611	-	1699:8430-11045	Testes	Carcass	OK	0.424483	0.455644	0.102201	-0.129076	0.897297	0.961519	no
1701.g612	1701.g612	-	1701:1-1492	Testes	Carcass	NOTEST	0.114978	0	-1.79769e+308	-1.79769e+308	0.0249975	1	no
1702.g613	1702.g613	-	1702:0-1065	Testes	Carcass	NOTEST	0	0	0	0	1	1	no
1712.g614	1712.g614	-	1712:0-883	Testes	Carcass	OK	0.524155	0.407984	-0.361481	0.398199	0.690483	0.840266	no
172.g63	172.g63	-	172:1326-1865	Testes	Carcass	NOTEST	0.01758	0	-1.79769e+308	-1.79769e+308	0.292919	1	no
1726.g615	1726.g615	-	1726:0-1535	Testes	Carcass	OK	4.24908	0.255606	-4.05516	5.01574	5.28309e-07	6.93664e-06	yes
173.g64	173.g64	-	173:10-3075	Testes	Carcass	NOTEST	0.0054752	0	-1.79769e+308	-1.79769e+308	0.199981	1	no
173.g65	173.g65	-	173:3125-7269	Testes	Carcass	NOTEST	0.145312	0.0230931	-2.65362	2.29675	0.021633	1	no
173.g66	173.g66	-	173:12605-17146	Testes	Carcass	NOTEST	0.2162	0.0327405	-2.72321	2.69536	0.00703133	1	no
1739.g616	1739.g616	-	1739:0-855	Testes	Carcass	NOTEST	0.0313616	0.120019	1.93619	-1.10895	0.267453	1	no
1753.g617	1753.g617	-	1753:1-1226	Testes	Carcass	NOTEST	0.0553015	0.149033	1.43024	-1.22016	0.222406	1	no
1767.g618	1767.g618	-	1767:685-1173	Testes	Carcass	NOTEST	0	0	0	0	1	1	no
1769.g619	1769.g619	-	1769:0-1385	Testes	Carcass	OK	1.49313	1.13636	-0.393925	0.518101	0.604388	0.779401	no
1774.g620	1774.g620	-	1774:0-1404	Testes	Carcass	NOTEST	0.0218315	0.0616633	1.498	-0.908501	0.363614	1	no
178.g67	178.g67	-	178:9-7619	Testes	Carcass	OK	0.494818	0.393759	-0.329585	0.425537	0.670445	0.826702	no
178.g68	178.g68	-	178:7665-14061	Testes	Carcass	OK	0.576266	0.0879731	-2.7116	3.04651	0.00231514	0.0105494	yes
1787.g621	1787.g621	-	1787:3495-7215	Testes	Carcass	NOTEST	0.0078604	0.00453535	-0.79339	0.269831	0.78729	1	no
1787.g622	1787.g622	-	1787:8275-18433	Testes	Carcass	NOTEST	0.0756946	0.0172345	-2.13489	1.74532	0.0809286	1	no
1806.g623	1806.g623	-	1806:0-395	Testes	Carcass	NOTEST	0	0	0	0	1	1	no
1811.g624	1811.g624	-	1811:0-1374	Testes	Carcass	NOTEST	0.0404498	0.027185	-0.573323	0.277808	0.78116	1	no
1817.g625	1817.g625	-	1817:2-5685	Testes	Carcass	OK	0.242054	0.379807	0.649938	-0.836895	0.402652	0.599429	no
1817.g626	1817.g626	-	1817:5686-10055	Testes	Carcass	NOTEST	0.0898864	0.148082	0.720216	-0.838825	0.401567	1	no
1817.g627	1817.g627	-	1817:10155-16029	Testes	Carcass	NOTEST	0.120027	0.0387195	-1.63223	1.63496	0.102057	1	no
1817.g628	1817.g628	-	1817:16075-22334	Testes	Carcass	OK	0.535543	0.193408	-1.46935	1.84505	0.0650304	0.160811	no
1819.g629	1819.g629	-	1819:208-959	Testes	Carcass	NOTEST	0	0	0	0	1	1	no
1823.g630	1823.g630	-	1823:0-1175	Testes	Carcass	NOTEST	0.0151917	0.0117482	-0.370851	0.121036	0.903663	1	no
1824.g631	1824.g631	-	1824:1268-1355	Testes	Carcass	NOTEST	0	0	0	0	1	1	no
1832.g632	1832.g632	-	1832:531-1515	Testes	Carcass	NOTEST	0.0173216	0.0251361	0.537184	-0.204271	0.838142	1	no
1836.g633	1836.g633	-	1836:5-117	Testes	Carcass	NOTEST	0	0	0	0	1	1	no
1840.g634	1840.g634	-	1840:344-776	Testes	Carcass	NOTEST	0.0558648	0.0375483	-0.573193	0.177946	0.858766	1	no
1843.g635	1843.g635	-	1843:588-2291	Testes	Carcass	NOTEST	0	0.00672389	1.79769e+308	1.79769e+308	0.298406	1	no
1850.g636	1850.g636	-	1850:0-825	Testes	Carcass	NOTEST	0.110238	0.0383112	-1.52478	0.789645	0.429735	1	no
1853.g637	1853.g637	-	1853:0-335	Testes	Carcass	OK	3.28989	1.35336	-1.2815	1.40757	0.159257	0.312688	no
1863.g638	1863.g638	-	1863:0-775	Testes	Carcass	NOTEST	0.209193	0.0878086	-1.2524	0.862738	0.388281	1	no
1865.g639	1865.g639	-	1865:0-1035	Testes	Carcass	NOTEST	0.0425797	0	-1.79769e+308	-1.79769e+308	0.103314	1	no
1866.g640	1866.g640	-	1866:0-1615	Testes	Carcass	NOTEST	0	0	0	0	1	1	no
1868.g641	1868.g641	-	1868:0-16325	Testes	Carcass	OK	0.450866	0.0732018	-2.62275	3.24411	0.00117819	0.00585554	yes
1868.g642	1868.g642	-	1868:16448-18765	Testes	Carcass	NOTEST	0.0694958	0.064865	-0.0994858	0.0888617	0.929192	1	no
187.g69	187.g69	-	187:0-1335	Testes	Carcass	NOTEST	0.0448095	0.00882398	-2.3443	0.800415	0.423471	1	no
1871.g643	1871.g643	-	1871:0-2705	Testes	Carcass	OK	0.318248	0.0248379	-3.67954	2.92363	0.00345975	0.0148548	yes
1875.g644	1875.g644	-	1875:0-998	Testes	Carcass	OK	0.374236	0.16242	-1.20422	1.16401	0.244421	0.425147	no
1876.g645	1876.g645	-	1876:1064-10135	Testes	Carcass	OK	0.2374	0.00404977	-5.87334	2.09836	0.0358732	0.101472	no
1876.g646	1876.g646	-	1876:14765-15860	Testes	Carcass	NOTEST	0.117057	0	-1.79769e+308	-1.79769e+308	0.0331045	1	no
1880.g647	1880.g647	-	1880:95-1891	Testes	Carcass	OK	0.348483	1.0982	1.65598	-2.11827	0.0341523	0.0975299	no
1881.g648	1881.g648	-	1881:10-36957	Testes	Carcass	OK	0.35567	0.0677253	-2.39277	3.19245	0.0014107	0.00682538	yes
1882.g649	1882.g649	-	1882:0-4115	Testes	Carcass	NOTEST	0.0763161	0.019631	-1.95885	1.05312	0.292287	1	no
1890.g650	1890.g650	-	1890:0-799	Testes	Carcass	OK	0.418297	0.332153	-0.332681	0.357516	0.720705	0.859503	no
1890.g651	1890.g651	-	1890:806-1654	Testes	Carcass	OK	0.665983	0.88259	0.406259	-0.461195	0.644659	0.807051	no
1891.g652	1891.g652	-	1891:0-1142	Testes	Carcass	OK	1.45605	0.0712563	-4.3529	3.46077	0.000538625	0.00295011	yes
1894.g653	1894.g653	-	1894:0-2099	Testes	Carcass	NOTEST	0.0441478	0.0345559	-0.353411	0.26037	0.794578	1	no
1896.g654	1896.g654	-	1896:0-1189	Testes	Carcass	OK	0.382752	0.0543382	-2.81637	2.10931	0.034918	0.0994243	no
1898.g655	1898.g655	-	1898:42-12230	Testes	Carcass	NOTEST	0.0125655	0.198245	3.97974	-3.89422	9.85149e-05	1	no
19.g5	19.g5	-	19:0-2070	Testes	Carcass	NOTEST	0.20749	0.0179521	-3.53082	2.13883	0.0324492	1	no
190.g70	190.g70	-	190:0-1165	Testes	Carcass	OK	0.407408	0.201514	-1.0156	1.10935	0.267279	0.452138	no
1902.g656	1902.g656	-	1902:0-1335	Testes	Carcass	NOTEST	0	0	0	0	1	1	no
1903.g657	1903.g657	-	1903:0-1349	Testes	Carcass	NOTEST	0.0165039	0	-1.79769e+308	-1.79769e+308	0.175249	1	no
1907.g658	1907.g658	-	1907:295-1480	Testes	Carcass	NOTEST	0.188202	0.125195	-0.588109	0.557596	0.57712	1	no
1909.g659	1909.g659	-	1909:1635-5395	Testes	Carcass	NOTEST	0.00986729	0.0154648	0.648266	-0.260061	0.794817	1	no
1921.g660	1921.g660	-	1921:0-1282	Testes	Carcass	NOTEST	0.0838025	0	-1.79769e+308	-1.79769e+308	0.0434759	1	no
1922.g661	1922.g661	-	1922:315-1129	Testes	Carcass	NOTEST	0.0117717	0.0790944	2.74826	-1.00754	0.313674	1	no
1924.g662	1924.g662	-	1924:0-1304	Testes	Carcass	NOTEST	0	0.0132806	1.79769e+308	1.79769e+308	0.260661	1	no
1929.g663	1929.g663	-	1929:0-1250	Testes	Carcass	OK	70.1161	195.175	1.47695	-2.52191	0.0116719	0.0414205	yes
193.g71	193.g71	-	193:422-1167	Testes	Carcass	NOTEST	0.0112926	0.133136	3.55945	-1.25892	0.20806	1	no
1935.g664	1935.g664	-	1935:0-865	Testes	Carcass	OK	1.26047	0.19655	-2.68099	2.48927	0.0128005	0.0446644	yes
1936.g665	1936.g665	-	1936:0-1215	Testes	Carcass	NOTEST	0	0	0	0	1	1	no
1939.g666	1939.g666	-	1939:0-2535	Testes	Carcass	OK	2.3414	2.09585	-0.159838	0.232613	0.816062	0.918305	no
1941.g667	1941.g667	-	1941:0-225	Testes	Carcass	OK	4.79945	12.0604	1.32933	-1.60165	0.109234	0.236405	no
1942.g668	1942.g668	-	1942:2-1301	Testes	Carcass	NOTEST	0.103499	0.182503	0.818305	-0.697974	0.485193	1	no
1943.g669	1943.g669	-	1943:2522-3925	Testes	Carcass	NOTEST	0.0105202	0	-1.79769e+308	-1.79769e+308	0.220481	1	no
1945.g670	1945.g670	-	1945:0-1485	Testes	Carcass	OK	0.282365	0.0692865	-2.02691	1.79725	0.0722965	0.174693	no
1946.g671	1946.g671	-	1946:2864-5665	Testes	Carcass	NOTEST	0.0925127	0.0047435	-4.28563	1.62786	0.103555	1	no
1946.g672	1946.g672	-	1946:5767-8605	Testes	Carcass	NOTEST	0.0215425	0.0283234	0.39481	-0.287719	0.773562	1	no
1946.g673	1946.g673	-	1946:10215-14253	Testes	Carcass	NOTEST	0.00616541	0	-1.79769e+308	-1.79769e+308	0.220481	1	no
1952.g674	1952.g674	-	1952:2-1623	Testes	Carcass	NOTEST	0.00975021	0.0142009	0.542475	-0.206283	0.83657	1	no
1957.g675	1957.g675	-	1957:6-1795	Testes	Carcass	NOTEST	0.125938	0.0157121	-3.00277	1.57498	0.11526	1	no
1961.g676	1961.g676	-	1961:0-1899	Testes	Carcass	OK	1.62692	3.29052	1.01617	-1.45315	0.146181	0.293489	no
1962.g677	1962.g677	-	1962:2198-5605	Testes	Carcass	OK	0.134093	0.423872	1.6604	-1.98684	0.0469405	0.124967	no
1965.g678	1965.g678	-	1965:0-1205	Testes	Carcass	NOTEST	0.0334131	0.021331	-0.647464	0.296084	0.767166	1	no
1968.g679	1968.g679	-	1968:65-9643	Testes	Carcass	NOTEST	0.138721	0.0536647	-1.37014	1.6184	0.105576	1	no
1968.g680	1968.g680	-	1968:9845-11779	Testes	Carcass	NOTEST	0.0123772	0.00673736	-0.877425	0.300596	0.763723	1	no
1968.g681	1968.g681	-	1968:11875-18464	Testes	Carcass	NOTEST	0.00933333	0.0163305	0.807109	-0.545639	0.585314	1	no
1969.g682	1969.g682	-	1969:0-1524	Testes	Carcass	NOTEST	0.0747208	0.0561649	-0.411839	0.312418	0.754723	1	no
1970.g683	1970.g683	-	1970:0-1003	Testes	Carcass	OK	0.264156	0.473157	0.840927	-0.881001	0.378317	0.574707	no
1975.g684	1975.g684	-	1975:0-975	Testes	Carcass	NOTEST	0.0175138	0	-1.79769e+308	-1.79769e+308	0.209858	1	no
1981.g685	1981.g685	-	1981:965-1699	Testes	Carcass	NOTEST	0.209911	0.054032	-1.95789	1.11091	0.266605	1	no
1982.g686	1982.g686	-	1982:0-1355	Testes	Carcass	NOTEST	0.0586556	0.0901007	0.619269	-0.488793	0.624988	1	no
1988.g687	1988.g687	-	1988:0-565	Testes	Carcass	NOTEST	0.0219187	0.0673752	1.62005	-0.537016	0.591256	1	no
199.g72	199.g72	-	199:0-2005	Testes	Carcass	NOTEST	0.0968339	0.00710888	-3.76782	1.42263	0.154844	1	no
1990.g688	1990.g688	-	1990:0-1101	Testes	Carcass	OK	0.33715	0.713791	1.08211	-1.28192	0.199871	0.368589	no
1994.g689	1994.g689	-	1994:0-1145	Testes	Carcass	NOTEST	0.177415	0.012104	-3.87357	1.47139	0.141185	1	no
1999.g690	1999.g690	-	1999:2089-9125	Testes	Carcass	OK	1.69503	0.0839222	-4.33611	5.02455	5.04602e-07	6.7133e-06	yes
1999.g691	1999.g691	-	1999:9225-14840	Testes	Carcass	NOTEST	0.0122633	0.00352045	-1.80052	0.607612	0.543445	1	no
2.g1	2.g1	-	2:1955-8100	Testes	Carcass	OK	0.376868	0.111877	-1.75215	2.13998	0.0323567	0.0935826	no
2.g10	2.g10	-	2:791791-799885	Testes	Carcass	OK	73.2782	10.1419	-2.85305	5.24671	1.54842e-07	2.45391e-06	yes
2.g1000	2.g1000	-	2:12524513-12524989	Testes	Carcass	NOTEST	0.0452787	0	-1.79769e+308	-1.79769e+308	0.209858	1	no
2.g1001	2.g1001	-	2:12525273-12526296	Testes	Carcass	NOTEST	0.0178592	0.0351443	0.976623	-0.417637	0.676213	1	no
2.g1002	2.g1002	-	2:12529863-12532989	Testes	Carcass	NOTEST	0	0	0	0	1	1	no
2.g1006	2.g1006	-	2:12559725-12574653	Testes	Carcass	OK	0.664751	4.34978	2.71006	-4.01142	6.03543e-05	0.000433984	yes
2.g1010	2.g1010	-	2:12623126-12635565	Testes	Carcass	OK	0.703585	0.230162	-1.61208	2.03339	0.0420133	0.114777	no
2.g1014	2.g1014	-	2:12645512-12647485	Testes	Carcass	OK	1.45143	2.63293	0.859199	-1.16118	0.245568	0.426243	no
2.g102	2.g102	-	2:2603574-2632088	Testes	Carcass	OK	0.265321	0.486126	0.873592	-0.469213	0.638918	0.803237	no
2.g1024	2.g1024	-	2:12685535-12687952	Testes	Carcass	OK	2.1838	1.72834	-0.337458	0.23758	0.812207	0.915822	no
2.g1047	2.g1047	-	2:12841980-12883569	Testes	Carcass	OK	0.249164	4.2109	4.07896	-4.68917	2.74318e-06	2.86193e-05	yes
2.g1052	2.g1052	-	2:12966940-12974573	Testes	Carcass	OK	0.10901	0.440423	2.01442	-2.53795	0.0111503	0.0398275	yes
2.g1058	2.g1058	-	2:13023018-13025423	Testes	Carcass	OK	12.4832	1.02497	-3.60634	5.06287	4.12986e-07	5.65048e-06	yes
2.g1059	2.g1059	-	2:13025543-13026883	Testes	Carcass	OK	5.54011	0.230948	-4.58428	5.28696	1.24369e-07	2.04248e-06	yes
2.g106	2.g106	-	2:2710372-2774936	Testes	Carcass	OK	11.9741	16.908	0.497792	-0.737127	0.461045	0.655345	no
2.g1079	2.g1079	-	2:13101752-13102566	Testes	Carcass	NOTEST	0.190831	0	-1.79769e+308	-1.79769e+308	0.0462301	1	no
2.g1081	2.g1081	-	2:13155421-13203516	Testes	Carcass	OK	0.932189	0.0549698	-4.08391	2.42503	0.015307	0.0515115	no
2.g1082	2.g1082	-	2:13155421-13203516	Testes	Carcass	OK	0.597623	0.10398	-2.52293	2.32017	0.0203316	0.0644816	no
2.g1084	2.g1084	-	2:13203563-13245404	Testes	Carcass	OK	0.641121	0.105127	-2.60846	0.175724	0.860511	0.944352	no
2.g1085	2.g1085	-	2:13271453-13295866	Testes	Carcass	OK	1.48618	0.0902179	-4.04205	3.94687	7.91783e-05	0.000549237	yes
2.g1086	2.g1086	-	2:13271453-13295866	Testes	Carcass	OK	1.3811	0.160007	-3.10962	2.36502	0.0180291	0.0586805	no
2.g1089	2.g1089	-	2:13336632-13371206	Testes	Carcass	OK	6.18933	0.520888	-3.57074	1.49429	0.1351	0.277394	no
2.g109	2.g109	-	2:2784323-2844732	Testes	Carcass	OK	17.6264	4.98381	-1.82241	2.08718	0.0368719	0.103619	no
2.g1090	2.g1090	-	2:13371306-13379649	Testes	Carcass	OK	23.0538	1.60135	-3.84764	4.34637	1.38407e-05	0.000119593	yes
2.g1091	2.g1091	-	2:13371306-13379649	Testes	Carcass	OK	3.28613	0.217535	-3.91707	1.53482	0.124828	0.261724	no
2.g1093	2.g1093	-	2:13483328-13517353	Testes	Carcass	OK	0.294685	0.405783	0.461535	-0.32421	0.745779	0.876021	no
2.g1099	2.g1099	-	2:13607343-13756847	Testes	Carcass	OK	50.1252	3.47216	-3.85163	1.54607	0.122087	0.257323	no
2.g1101	2.g1101	-	2:13607343-13756847	Testes	Carcass	OK	5.23863	10.5044	1.00373	-0.080063	0.936187	0.97701	no
2.g1102	2.g1102	-	2:13607343-13756847	Testes	Carcass	OK	3.48547	2.12741	-0.712257	0.0354056	0.971756	0.9904	no
2.g1103	2.g1103	-	2:13607343-13756847	Testes	Carcass	OK	527.356	43.3028	-3.60624	4.3419	1.41253e-05	0.000121749	yes
2.g1123	2.g1123	-	2:13851705-13858405	Testes	Carcass	OK	6.01753	9.60609	0.674777	-1.02704	0.304403	0.494453	no
2.g1125	2.g1125	-	2:13863465-13890803	Testes	Carcass	OK	5.67673	10.4594	0.881673	-0.203262	0.83893	0.932387	no
2.g1138	2.g1138	-	2:13982710-13997404	Testes	Carcass	OK	7.60445	19.6829	1.37202	-1.75107	0.0799345	0.188256	no
2.g114	2.g114	-	2:2960998-3011162	Testes	Carcass	OK	0.926952	0.267685	-1.79196	0.967838	0.333125	0.526484	no
2.g1140	2.g1140	-	2:13998930-14002964	Testes	Carcass	OK	24.2167	22.669	-0.095279	0.148073	0.882285	0.955301	no
2.g1141	2.g1141	-	2:14003010-14005684	Testes	Carcass	NOTEST	0.0481379	0	-1.79769e+308	-1.79769e+308	0.117071	1	no
2.g1143	2.g1143	-	2:14009849-14031654	Testes	Carcass	OK	3.74513	0.2559	-3.87136	4.17762	2.94579e-05	0.000229235	yes
2.g1148	2.g1148	-	2:14064420-14113434	Testes	Carcass	OK	5.86706	9.53397	0.70044	-1.26406	0.206208	0.376295	no
2.g1150	2.g1150	-	2:14127113-14151544	Testes	Carcass	OK	4.44872	7.31737	0.717936	-1.05291	0.292382	0.481157	no
2.g1151	2.g1151	-	2:14127113-14151544	Testes	Carcass	OK	2.10256	3.04616	0.534849	-0.411679	0.680575	0.833664	no
2.g1153	2.g1153	-	2:14155604-14159089	Testes	Carcass	OK	37.2689	14.9634	-1.31653	2.34357	0.0191003	0.0613613	no
2.g1160	2.g1160	-	2:14246164-14315618	Testes	Carcass	OK	3.54023	26.1281	2.88368	-2.85026	0.0043683	0.0180272	yes
2.g1161	2.g1161	-	2:14246164-14315618	Testes	Carcass	OK	2.64253	16.6887	2.65888	-2.91272	0.00358293	0.0152917	yes
2.g1162	2.g1162	-	2:14319904-14334298	Testes	Carcass	OK	6.21594	0.902342	-2.78423	2.99508	0.00274374	0.0122243	yes
2.g1168	2.g1168	-	2:14443255-14445878	Testes	Carcass	OK	8.9751	30.0074	1.74132	-1.99235	0.0463329	0.123856	no
2.g117	2.g117	-	2:3106613-3305838	Testes	Carcass	OK	0.280983	0.574111	1.03085	-0.933101	0.350768	0.544616	no
2.g1177	2.g1177	-	2:14473529-14476520	Testes	Carcass	OK	19.1669	26.3774	0.460685	-0.527228	0.598035	0.774567	no
2.g1178	2.g1178	-	2:14478508-14486508	Testes	Carcass	OK	2.38605	3.03189	0.345594	-0.413463	0.679267	0.83265	no
2.g118	2.g118	-	2:3106613-3305838	Testes	Carcass	NOTEST	0.0410186	0.171531	2.06412	-0.149376	0.881257	1	no
2.g1180	2.g1180	-	2:14494139-14501571	Testes	Carcass	OK	16.8539	65.6956	1.96271	-2.68907	0.00716511	0.027468	yes
2.g1187	2.g1187	-	2:14553079-14565378	Testes	Carcass	OK	5.78602	20.0606	1.79372	-2.43018	0.0150912	0.0509005	no
2.g1188	2.g1188	-	2:14565478-14570540	Testes	Carcass	OK	12.8698	12.0669	-0.0929262	0.0864922	0.931075	0.974638	no
2.g119	2.g119	-	2:3106613-3305838	Testes	Carcass	OK	0.708423	1.25745	0.827822	-0.593327	0.552962	0.736456	no
2.g1193	2.g1193	-	2:14606788-14620648	Testes	Carcass	OK	6.08175	10.6311	0.805734	-1.42797	0.153299	0.303394	no
2.g1194	2.g1194	-	2:14626558-14629043	Testes	Carcass	OK	33.5408	2.38709	-3.81259	6.0647	1.32202e-09	4.35597e-08	yes
2.g1195	2.g1195	-	2:14629128-14632242	Testes	Carcass	OK	211.281	14.0525	-3.91026	7.39904	1.37224e-13	1.95722e-11	yes
2.g1196	2.g1196	-	2:14632298-14635539	Testes	Carcass	OK	152.352	10.2587	-3.8925	7.32918	2.31593e-13	3.05233e-11	yes
2.g12	2.g12	-	2:995529-1116535	Testes	Carcass	OK	2.93995	4.26789	0.537728	-0.310628	0.756083	0.88245	no
2.g120	2.g120	-	2:3306692-3356557	Testes	Carcass	OK	0.155162	2.86362	4.20599	-6.01239	1.82813e-09	5.8032e-08	yes
2.g1205	2.g1205	-	2:14691011-14693226	Testes	Carcass	OK	1.18362	1.82027	0.62095	-0.834454	0.404025	0.60053	no
2.g1207	2.g1207	-	2:14695011-14697554	Testes	Carcass	OK	0.543923	1.05959	0.962034	-1.19029	0.233933	0.412412	no
2.g121	2.g121	-	2:3361692-3491478	Testes	Carcass	OK	1.62738	7.38307	2.18167	-2.60717	0.00912952	0.0338039	yes
2.g122	2.g122	-	2:3493595-3555189	Testes	Carcass	OK	1.90289	0.254987	-2.8997	1.53436	0.124942	0.261802	no
2.g1228	2.g1228	-	2:14884278-14893658	Testes	Carcass	OK	1.39885	3.78268	1.43517	-1.05602	0.290958	0.479826	no
2.g1229	2.g1229	-	2:14893705-14896458	Testes	Carcass	OK	0.477948	0.48271	0.0143021	-0.0117029	0.990663	0.996886	no
2.g123	2.g123	-	2:3555235-3569558	Testes	Carcass	OK	6.25522	0.407118	-3.94154	5.01286	5.36267e-07	6.99804e-06	yes
2.g1230	2.g1230	-	2:14896504-14910578	Testes	Carcass	OK	2.53605	0.444241	-2.51317	1.30111	0.19322	0.359829	no
2.g1231	2.g1231	-	2:14910625-14943208	Testes	Carcass	OK	2.15877	6.7928	1.6538	-2.57548	0.0100101	0.0364678	yes
2.g1232	2.g1232	-	2:14983694-14991578	Testes	Carcass	OK	2.49387	2.26343	-0.139875	0.138367	0.88995	0.958603	no
2.g1233	2.g1233	-	2:14994910-14995913	Testes	Carcass	OK	0.864854	4.31105	2.31751	-2.49028	0.0127643	0.0445673	yes
2.g1238	2.g1238	-	2:15003737-15025978	Testes	Carcass	OK	7.58048	10.893	0.523042	-0.689543	0.490481	0.682284	no
2.g1239	2.g1239	-	2:15028087-15038713	Testes	Carcass	OK	0.77823	0.0705971	-3.46252	3.55397	0.000379469	0.00218893	yes
2.g1241	2.g1241	-	2:15065547-15090967	Testes	Carcass	NOTEST	0.0083955	0.00571803	-0.554099	0.171598	0.863754	1	no
2.g1242	2.g1242	-	2:15100208-15113085	Testes	Carcass	NOTEST	0.00489968	0.0594067	3.59986	-0.0729263	0.941865	1	no
2.g1250	2.g1250	-	2:15138387-15144631	Testes	Carcass	OK	1.14014	0.513377	-1.15112	0.203769	0.838534	0.932387	no
2.g126	2.g126	-	2:3598435-3625891	Testes	Carcass	OK	4.26745	1.04666	-2.02759	0.390786	0.695956	0.844216	no
2.g1260	2.g1260	-	2:15202097-15263371	Testes	Carcass	OK	1.45143	0.290304	-2.32184	0.0186468	0.985123	0.995134	no
2.g1263	2.g1263	-	2:15202097-15263371	Testes	Carcass	OK	0.827816	3.14347	1.92497	-0.0504513	0.959763	0.986091	no
2.g1268	2.g1268	-	2:15356922-15394611	Testes	Carcass	OK	1.27764	0.708636	-0.850359	0.905926	0.364975	0.560722	no
2.g1270	2.g1270	-	2:15409421-15417905	Testes	Carcass	OK	15.7712	1.15404	-3.77252	5.81712	5.98713e-09	1.56236e-07	yes
2.g1273	2.g1273	-	2:15435050-15444991	Testes	Carcass	OK	10.4262	7.89105	-0.401919	0.583657	0.559451	0.740812	no
2.g1275	2.g1275	-	2:15452467-15481471	Testes	Carcass	OK	3.88633	23.7973	2.61432	-1.83694	0.0662186	0.162956	no
2.g1278	2.g1278	-	2:15496431-15506416	Testes	Carcass	OK	5.72283	8.30636	0.537488	-0.745368	0.456049	0.65082	no
2.g1281	2.g1281	-	2:15513686-15519858	Testes	Carcass	OK	0.321438	0.409358	0.348825	-0.00915706	0.992694	0.997772	no
2.g1282	2.g1282	-	2:15513686-15519858	Testes	Carcass	OK	15.9556	14.0882	-0.179575	0.266449	0.789893	0.902858	no
2.g1283	2.g1283	-	2:15519906-15523700	Testes	Carcass	OK	0.303294	0.863265	1.50909	-1.86748	0.0618344	0.154802	no
2.g1298	2.g1298	-	2:15565742-15569136	Testes	Carcass	OK	1.65242	1.11057	-0.573281	0.309523	0.756924	0.883134	no
2.g1302	2.g1302	-	2:15590443-15594746	Testes	Carcass	OK	0.924063	1.39044	0.589474	-0.722498	0.469989	0.664069	no
2.g1303	2.g1303	-	2:15594797-15597736	Testes	Carcass	NOTEST	0.213132	0.331609	0.637737	-0.629753	0.528856	1	no
2.g1307	2.g1307	-	2:15600586-15616186	Testes	Carcass	OK	5.30481	1.0877	-2.28601	1.29413	0.195619	0.363388	no
2.g1312	2.g1312	-	2:15659364-15693780	Testes	Carcass	OK	4.51156	2.51133	-0.845172	1.47394	0.140498	0.285351	no
2.g132	2.g132	-	2:3656485-3666109	Testes	Carcass	OK	3.08153	15.5137	2.33182	-2.85152	0.00435111	0.0179827	yes
2.g1323	2.g1323	-	2:15736090-15742484	Testes	Carcass	OK	0.495941	0.48086	-0.0445519	0.057852	0.953867	0.983722	no
2.g1327	2.g1327	-	2:15754676-15760414	Testes	Carcass	OK	1.44653	0.300903	-2.26522	2.8432	0.00446635	0.0183591	yes
2.g133	2.g133	-	2:3666155-3689066	Testes	Carcass	OK	6.59313	16.665	1.33778	-1.94988	0.051191	0.133617	no
2.g1330	2.g1330	-	2:15780454-15781531	Testes	Carcass	OK	3.54321	4.02986	0.185671	-0.203251	0.838939	0.932387	no
2.g1334	2.g1334	-	2:15829804-15833063	Testes	Carcass	OK	1.46285	0.0844255	-4.11496	4.81778	1.45164e-06	1.64825e-05	yes
2.g1335	2.g1335	-	2:15833109-15835193	Testes	Carcass	OK	0.783079	0.145579	-2.42736	2.52017	0.0117297	0.0415406	yes
2.g1337	2.g1337	-	2:15851922-15918703	Testes	Carcass	OK	5.38749	12.929	1.26292	-1.19453	0.232271	0.410525	no
2.g134	2.g134	-	2:3666155-3689066	Testes	Carcass	OK	2.4203	8.00602	1.7259	-0.430284	0.666989	0.824194	no
2.g1344	2.g1344	-	2:15985468-15993303	Testes	Carcass	OK	4.87465	5.42783	0.155078	-0.108155	0.913873	0.969004	no
2.g1348	2.g1348	-	2:16009653-16013917	Testes	Carcass	OK	4.24599	3.83732	-0.146001	0.200277	0.841264	0.933523	no
2.g1354	2.g1354	-	2:16054349-16070503	Testes	Carcass	OK	56.9113	4.43259	-3.6825	3.63003	0.000283392	0.00169384	yes
2.g1361	2.g1361	-	2:16182573-16184678	Testes	Carcass	NOTEST	0.0436635	0.27281	2.6434	-2.2131	0.0268909	1	no
2.g137	2.g137	-	2:3692980-3719079	Testes	Carcass	OK	50.8726	38.516	-0.401433	0.641656	0.521097	0.710165	no
2.g1373	2.g1373	-	2:16306344-16313328	Testes	Carcass	NOTEST	0	0.0189036	1.79769e+308	1.79769e+308	0.13999	1	no
2.g1384	2.g1384	-	2:16385983-16424427	Testes	Carcass	OK	35.0543	32.5453	-0.107143	0.0696837	0.944445	0.979536	no
2.g1386	2.g1386	-	2:16385983-16424427	Testes	Carcass	OK	0.232218	0.269045	0.212367	-0.0163492	0.986956	0.995663	no
2.g140	2.g140	-	2:3843809-3890641	Testes	Carcass	OK	0.895187	0.736966	-0.280591	0.359549	0.719185	0.85893	no
2.g1409	2.g1409	-	2:16667960-16707742	Testes	Carcass	OK	0.455625	2.91465	2.6774	-0.239238	0.810921	0.915078	no
2.g141	2.g141	-	2:3891351-3916218	Testes	Carcass	OK	10.2722	2.83414	-1.85777	2.23643	0.0253234	0.0771634	no
2.g1410	2.g1410	-	2:16667960-16707742	Testes	Carcass	OK	33.8202	2.68047	-3.65732	4.83835	1.30923e-06	1.50129e-05	yes
2.g1411	2.g1411	-	2:16667960-16707742	Testes	Carcass	OK	0.163155	0.539716	1.72596	-0.0691363	0.944881	0.979696	no
2.g1419	2.g1419	-	2:16757385-16772640	Testes	Carcass	OK	38.2654	77.3458	1.01528	-0.823637	0.410146	0.606807	no
2.g1421	2.g1421	-	2:16776467-16777588	Testes	Carcass	OK	1.49857	1.4798	-0.0181833	0.0202761	0.983823	0.995004	no
2.g1423	2.g1423	-	2:16782093-16790147	Testes	Carcass	OK	0.233544	0.455345	0.963266	-1.19678	0.231392	0.409295	no
2.g1435	2.g1435	-	2:16834157-16851978	Testes	Carcass	OK	0.731134	0.716424	-0.0293208	0.0390746	0.968831	0.989485	no
2.g1443	2.g1443	-	2:16872127-16873587	Testes	Carcass	OK	0.820225	0.10475	-2.96907	2.83997	0.00451174	0.0185092	yes
2.g145	2.g145	-	2:4108748-4216754	Testes	Carcass	LOWDATA	2.94215	0.775641	-1.92341	0	1	1	no
2.g1451	2.g1451	-	2:16916837-16925834	Testes	Carcass	OK	34.0474	9.36182	-1.86268	1.57656	0.114897	0.245902	no
2.g1453	2.g1453	-	2:16925924-16945780	Testes	Carcass	OK	62.6896	8.93616	-2.8105	3.84371	0.000121188	0.000806268	yes
2.g1459	2.g1459	-	2:16971413-16972237	Testes	Carcass	OK	4.42444	0.306565	-3.85123	3.98167	6.84322e-05	0.000484487	yes
2.g146	2.g146	-	2:4108748-4216754	Testes	Carcass	OK	1.31862	1.28491	-0.0373684	0.00486292	0.99612	0.998897	no
2.g1461	2.g1461	-	2:16977090-16979137	Testes	Carcass	NOTEST	0.0961222	0.147071	0.613571	-0.614734	0.53873	1	no
2.g1466	2.g1466	-	2:16997521-17019721	Testes	Carcass	OK	11.9989	12.3821	0.0453562	-0.0864476	0.931111	0.974638	no
2.g147	2.g147	-	2:4108748-4216754	Testes	Carcass	OK	9.04763	8.10632	-0.158493	0.270487	0.786786	0.901238	no
2.g1481	2.g1481	-	2:17103105-17104016	Testes	Carcass	OK	15.3371	24.4238	0.671261	-0.823143	0.410426	0.607011	no
2.g1485	2.g1485	-	2:17134761-17147486	Testes	Carcass	OK	3.88636	18.0394	2.21466	-1.07215	0.283652	0.471711	no
2.g1487	2.g1487	-	2:17134761-17147486	Testes	Carcass	OK	17.4891	48.4417	1.46979	-2.25178	0.0243364	0.0747466	no
2.g1490	2.g1490	-	2:17154581-17158701	Testes	Carcass	OK	180.023	33.0961	-2.44345	4.35749	1.31563e-05	0.000114153	yes
2.g1496	2.g1496	-	2:17226716-17231172	Testes	Carcass	NOTEST	0	0.000132581	1.79769e+308	1.79769e+308	0.496337	1	no
2.g1504	2.g1504	-	2:17283585-17336741	Testes	Carcass	OK	2.13973	11.4584	2.4209	-0.927922	0.353448	0.547227	no
2.g1505	2.g1505	-	2:17283585-17336741	Testes	Carcass	OK	0.952321	2.88769	1.60039	-0.10203	0.918733	0.970098	no
2.g1506	2.g1506	-	2:17283585-17336741	Testes	Carcass	OK	6.36441	204.48	5.00579	-5.75876	8.47339e-09	2.1259e-07	yes
2.g1510	2.g1510	-	2:17416199-17422908	Testes	Carcass	OK	0.927011	0.39832	-1.21866	0.801922	0.422598	0.6196	no
2.g1511	2.g1511	-	2:17423008-17425871	Testes	Carcass	OK	5.9508	7.70834	0.373336	-0.384198	0.700832	0.847345	no
2.g1512	2.g1512	-	2:17425918-17447078	Testes	Carcass	OK	18.2831	26.1343	0.515433	-0.795384	0.42639	0.623098	no
2.g1513	2.g1513	-	2:17447079-17493288	Testes	Carcass	OK	7.86975	12.4134	0.657504	-1.03146	0.302324	0.49246	no
2.g1519	2.g1519	-	2:17542846-17551179	Testes	Carcass	OK	9.69083	7.94761	-0.286099	0.405355	0.685217	0.836451	no
2.g1520	2.g1520	-	2:17542846-17551179	Testes	Carcass	OK	1.27712	2.60983	1.03107	-0.257205	0.79702	0.907801	no
2.g1528	2.g1528	-	2:17588493-17612979	Testes	Carcass	OK	0.570518	0.961814	0.753485	-0.75534	0.450045	0.64517	no
2.g1531	2.g1531	-	2:17640630-17698279	Testes	Carcass	OK	1.04478	13.63	3.70552	-2.33614	0.0194841	0.0623444	no
2.g1536	2.g1536	-	2:17744636-17753541	Testes	Carcass	OK	1.54202	2.13579	0.469948	-0.718275	0.472588	0.666385	no
2.g1537	2.g1537	-	2:17753587-17766261	Testes	Carcass	NOTEST	0.13699	0.368238	1.42657	-1.85372	0.0637787	1	no
2.g1539	2.g1539	-	2:17788571-17806356	Testes	Carcass	OK	1.3069	1.53722	0.234177	-0.301403	0.763107	0.887762	no
2.g1543	2.g1543	-	2:17837461-17845315	Testes	Carcass	OK	0.682929	0.725398	0.087036	-0.0264248	0.978919	0.993607	no
2.g1545	2.g1545	-	2:17851906-17855715	Testes	Carcass	OK	18.75	4.271	-2.13424	2.19043	0.0284929	0.0850897	no
2.g155	2.g155	-	2:4269198-4305703	Testes	Carcass	OK	0.339335	0.458808	0.435183	-0.0795921	0.936562	0.97701	no
2.g1552	2.g1552	-	2:17971405-18010139	Testes	Carcass	OK	0.77394	5.98909	2.95204	-4.57655	4.727e-06	4.62571e-05	yes
2.g1554	2.g1554	-	2:18016139-18018909	Testes	Carcass	OK	0.139113	1.3349	3.26241	-3.8351	0.000125513	0.000831853	yes
2.g1555	2.g1555	-	2:18019479-18020419	Testes	Carcass	OK	0.675653	1.77495	1.39342	-1.7094	0.0873762	0.200935	no
2.g156	2.g156	-	2:4305749-4313338	Testes	Carcass	OK	0.15342	0.464854	1.59929	-0.204038	0.838324	0.932387	no
2.g1563	2.g1563	-	2:18057823-18066408	Testes	Carcass	OK	0.599972	0.277785	-1.11093	0.530201	0.595972	0.77273	no
2.g1564	2.g1564	-	2:18066409-18081433	Testes	Carcass	OK	0.427368	0.100435	-2.08922	0.288597	0.77289	0.89375	no
2.g1565	2.g1565	-	2:18081479-18092183	Testes	Carcass	OK	1.11034	0.231335	-2.26294	0.734942	0.462375	0.656429	no
2.g1567	2.g1567	-	2:18102979-18112283	Testes	Carcass	OK	6.24789	13.0931	1.06736	-1.80729	0.0707176	0.171554	no
2.g1569	2.g1569	-	2:18118379-18122783	Testes	Carcass	OK	3.44952	4.29243	0.315399	-0.426892	0.669458	0.825863	no
2.g1570	2.g1570	-	2:18122883-18135126	Testes	Carcass	NOTEST	0.0142391	0	-1.79769e+308	-1.79769e+308	0.470314	1	no
2.g1577	2.g1577	-	2:18160623-18175835	Testes	Carcass	OK	22.8076	12.8504	-0.827696	1.27783	0.201311	0.370262	no
2.g1579	2.g1579	-	2:18205619-18323953	Testes	Carcass	OK	12.8292	32.7688	1.35289	-0.324918	0.745243	0.87599	no
2.g158	2.g158	-	2:4313340-4344688	Testes	Carcass	OK	74.4387	563.47	2.92021	-2.90994	0.00361499	0.015407	yes
2.g1580	2.g1580	-	2:18205619-18323953	Testes	Carcass	OK	140.082	347.246	1.30968	-2.48399	0.0129919	0.045211	yes
2.g1582	2.g1582	-	2:18331581-18332303	Testes	Carcass	OK	6.49967	0.342013	-4.24824	3.54041	0.000399504	0.00228175	yes
2.g1583	2.g1583	-	2:18335593-18336150	Testes	Carcass	OK	0.531374	0.485277	-0.130918	0.130843	0.8959	0.961453	no
2.g1586	2.g1586	-	2:18377753-18379084	Testes	Carcass	NOTEST	0.0434041	0.142892	1.71902	-1.29736	0.194506	1	no
2.g1588	2.g1588	-	2:18415473-18427348	Testes	Carcass	OK	0.621931	0.024542	-4.66343	1.05739	0.290333	0.479374	no
2.g1590	2.g1590	-	2:18436999-18445593	Testes	Carcass	OK	121.623	28.2596	-2.1056	4.08937	4.32546e-05	0.000320774	yes
2.g1593	2.g1593	-	2:18454303-18460198	Testes	Carcass	OK	0.907239	6.35871	2.80918	-1.33983	0.1803	0.342008	no
2.g1595	2.g1595	-	2:18471479-18479073	Testes	Carcass	OK	7.07637	9.58638	0.437976	-0.531138	0.595323	0.772207	no
2.g1596	2.g1596	-	2:18471479-18479073	Testes	Carcass	OK	1.72707	2.70151	0.645439	-0.368469	0.712524	0.854855	no
2.g1600	2.g1600	-	2:18497803-18513100	Testes	Carcass	OK	59.2224	18.4351	-1.68368	3.24507	0.00117421	0.00584132	yes
2.g1606	2.g1606	-	2:18533189-18534773	Testes	Carcass	OK	0.346667	0.67862	0.969052	-1.18026	0.237898	0.417284	no
2.g161	2.g161	-	2:4344689-4352733	Testes	Carcass	OK	4.67131	10.6403	1.18764	-1.44524	0.148392	0.296784	no
2.g1611	2.g1611	-	2:18572486-18574883	Testes	Carcass	OK	4.51271	7.86367	0.801208	-1.25522	0.2094	0.380436	no
2.g1615	2.g1615	-	2:18581713-18583098	Testes	Carcass	OK	68.178	4.23456	-4.00902	6.0998	1.06202e-09	3.60186e-08	yes
2.g1618	2.g1618	-	2:18617377-18625551	Testes	Carcass	OK	4.75598	2.21069	-1.10524	0.983959	0.325136	0.518345	no
2.g1619	2.g1619	-	2:18625651-18632486	Testes	Carcass	OK	7.37111	3.36123	-1.13289	1.7188	0.0856508	0.198001	no
2.g1620	2.g1620	-	2:18632488-18669571	Testes	Carcass	OK	9.48851	6.8026	-0.480095	0.58997	0.555211	0.738054	no
2.g1622	2.g1622	-	2:18688261-18694435	Testes	Carcass	NOTEST	0.195406	0.108208	-0.852664	0.241819	0.80892	1	no
2.g1624	2.g1624	-	2:18697581-18699626	Testes	Carcass	OK	1.68622	0.189166	-3.15607	3.75088	0.000176217	0.00112013	yes
2.g1627	2.g1627	-	2:18709116-18710931	Testes	Carcass	NOTEST	0.0909258	0.0631882	-0.525034	0.397407	0.691067	1	no
2.g163	2.g163	-	2:4359422-4362643	Testes	Carcass	OK	0.519045	0.0771936	-2.74931	1.28018	0.200484	0.369225	no
2.g1630	2.g1630	-	2:18727201-18733861	Testes	Carcass	OK	0.155547	7.79661	5.64742	-6.05685	1.38817e-09	4.5309e-08	yes
2.g1637	2.g1637	-	2:18748391-18769635	Testes	Carcass	OK	11.1246	17.177	0.626731	-1.10565	0.268878	0.454031	no
2.g1638	2.g1638	-	2:18769794-18771791	Testes	Carcass	OK	0.273241	0.258021	-0.0826832	0.096279	0.923299	0.971402	no
2.g1643	2.g1643	-	2:18787951-18789625	Testes	Carcass	OK	248.09	145.14	-0.773418	1.62193	0.104817	0.22947	no
2.g1645	2.g1645	-	2:18794685-18797201	Testes	Carcass	OK	0.636495	1.10295	0.79315	-0.814416	0.415407	0.61203	no
2.g165	2.g165	-	2:4370553-4372556	Testes	Carcass	OK	4.28085	5.11606	0.257136	-0.232915	0.815827	0.918214	no
2.g1651	2.g1651	-	2:18859453-18880865	Testes	Carcass	OK	0.319228	0.615268	0.946625	-1.27159	0.203518	0.373266	no
2.g1660	2.g1660	-	2:18926651-18929830	Testes	Carcass	OK	2.10484	1.52835	-0.461742	0.542926	0.587181	0.765077	no
2.g1661	2.g1661	-	2:18926651-18929830	Testes	Carcass	NOTEST	0.206605	0.082697	-1.32097	0.132749	0.894392	1	no
2.g1662	2.g1662	-	2:18930515-18931530	Testes	Carcass	OK	1.50954	0.117199	-3.68707	3.44267	0.000576003	0.00313177	yes
2.g1673	2.g1673	-	2:19003474-19004401	Testes	Carcass	OK	2.26298	0.443465	-2.35133	2.77625	0.005499	0.0219118	yes
2.g1676	2.g1676	-	2:19014178-19042834	Testes	Carcass	OK	1.00927	1.34245	0.411556	-0.605416	0.544903	0.729699	no
2.g1684	2.g1684	-	2:19135230-19136384	Testes	Carcass	OK	1508.64	86.751	-4.12023	7.7835	7.10543e-15	1.94689e-12	yes
2.g1689	2.g1689	-	2:19177317-19180222	Testes	Carcass	OK	67.9646	4.44047	-3.936	6.77247	1.26601e-11	8.96714e-10	yes
2.g169	2.g169	-	2:4393353-4403162	Testes	Carcass	OK	6.00096	1.48528	-2.01445	2.36545	0.0180083	0.0586699	no
2.g1701	2.g1701	-	2:19239947-19244417	Testes	Carcass	OK	0.363195	0.335328	-0.11517	0.0228029	0.981808	0.993869	no
2.g1702	2.g1702	-	2:19239947-19244417	Testes	Carcass	OK	0.847575	0.802241	-0.0793046	0.102697	0.918203	0.970098	no
2.g1706	2.g1706	-	2:19263674-19273847	Testes	Carcass	OK	6.09399	12.5306	1.04	-1.28465	0.198914	0.367346	no
2.g1709	2.g1709	-	2:19298287-19331587	Testes	Carcass	NOTEST	0.0597823	0.255456	2.09529	-0.0984345	0.921587	1	no
2.g1711	2.g1711	-	2:19331687-19342991	Testes	Carcass	OK	0.418104	0.152316	-1.45679	1.82106	0.0685974	0.167386	no
2.g172	2.g172	-	2:4430993-4439998	Testes	Carcass	NOTEST	0.0905443	0.230981	1.35108	-1.63741	0.101545	1	no
2.g1721	2.g1721	-	2:19409475-19414848	Testes	Carcass	OK	0.389089	1.41951	1.86722	-2.56593	0.0102901	0.0373011	yes
2.g1722	2.g1722	-	2:19414875-19461070	Testes	Carcass	OK	0.745678	1.40728	0.916283	-0.769677	0.441491	0.637383	no
2.g1723	2.g1723	-	2:19461071-19468075	Testes	Carcass	OK	9.16429	0.650051	-3.8174	0.235151	0.814092	0.916855	no
2.g1726	2.g1726	-	2:19468121-19518518	Testes	Carcass	OK	0.601812	0.824313	0.45388	-0.0606634	0.951627	0.982971	no
2.g1728	2.g1728	-	2:19518565-19544726	Testes	Carcass	OK	3.03269	3.71827	0.294035	-0.0722225	0.942425	0.978922	no
2.g1729	2.g1729	-	2:19518565-19544726	Testes	Carcass	OK	40.5382	40.6704	0.00469701	-0.00890109	0.992898	0.997785	no
2.g173	2.g173	-	2:4440002-4542428	Testes	Carcass	OK	18.8833	19.3197	0.0329574	-0.0225205	0.982033	0.993869	no
2.g1732	2.g1732	-	2:19549988-19552022	Testes	Carcass	OK	0.150691	1.86612	3.63037	-3.9777	6.95865e-05	0.00049121	yes
2.g1738	2.g1738	-	2:19569774-19574938	Testes	Carcass	OK	2.77828	2.309	-0.266926	0.141611	0.887387	0.957359	no
2.g174	2.g174	-	2:4440002-4542428	Testes	Carcass	OK	3.58584	5.29009	0.56098	-0.107858	0.914109	0.969029	no
2.g1753	2.g1753	-	2:19689837-19708509	Testes	Carcass	OK	0.531611	1.49682	1.49346	-1.75588	0.0791082	0.186647	no
2.g1754	2.g1754	-	2:19708665-19710727	Testes	Carcass	OK	1.60822	0.740201	-1.11947	1.39105	0.16421	0.31946	no
2.g1756	2.g1756	-	2:19713700-19714858	Testes	Carcass	OK	9.78304	5.51872	-0.82595	1.07855	0.280787	0.468443	no
2.g1758	2.g1758	-	2:19717387-19720999	Testes	Carcass	OK	25.3722	21.1112	-0.265238	0.421231	0.673587	0.829397	no
2.g1759	2.g1759	-	2:19717387-19720999	Testes	Carcass	OK	10.7404	8.56291	-0.326881	0.25248	0.80067	0.909654	no
2.g176	2.g176	-	2:4542474-4619508	Testes	Carcass	OK	2.23585	4.3374	0.956008	-0.188333	0.850616	0.938849	no
2.g178	2.g178	-	2:4542474-4619508	Testes	Carcass	OK	1.89357	2.14313	0.17861	-0.106072	0.915526	0.969429	no
2.g1780	2.g1780	-	2:19780697-19790284	Testes	Carcass	OK	0.53338	0.855853	0.6822	-0.19124	0.848338	0.937599	no
2.g1781	2.g1781	-	2:19780697-19790284	Testes	Carcass	OK	1.66174	12.6165	2.92455	-1.87772	0.0604192	0.152137	no
2.g1784	2.g1784	-	2:19800593-19804920	Testes	Carcass	OK	0.180702	4.02294	4.47656	-2.36543	0.0180089	0.0586699	no
2.g179	2.g179	-	2:4619608-4623307	Testes	Carcass	OK	1.23036	1.28406	0.0616307	-0.0867321	0.930884	0.974638	no
2.g1792	2.g1792	-	2:19823027-19826106	Testes	Carcass	OK	0.907946	2.28539	1.33176	-1.60315	0.1089	0.235858	no
2.g1793	2.g1793	-	2:19826773-19827727	Testes	Carcass	NOTEST	0.0702806	0.214381	1.60898	-1.21741	0.223448	1	no
2.g18	2.g18	-	2:1191941-1199285	Testes	Carcass	OK	0.0231247	3.44456	7.21874	-7.02795	2.09588e-12	1.94842e-10	yes
2.g1801	2.g1801	-	2:19844021-19850675	Testes	Carcass	OK	13.7529	24.3658	0.825128	-1.52884	0.126305	0.264021	no
2.g181	2.g181	-	2:4635306-4642778	Testes	Carcass	OK	23.6359	24.8254	0.0708369	-0.114184	0.909092	0.967066	no
2.g1819	2.g1819	-	2:19919127-19921461	Testes	Carcass	OK	0.43923	1.29812	1.56338	-2.01782	0.0436103	0.118229	no
2.g1820	2.g1820	-	2:19921991-19923985	Testes	Carcass	NOTEST	0.0555954	0.100579	0.855285	-0.734716	0.462512	1	no
2.g1826	2.g1826	-	2:19941081-19944467	Testes	Carcass	OK	2.18851	18.7716	3.10053	-3.17666	0.00148983	0.00716827	yes
2.g183	2.g183	-	2:4658901-4663654	Testes	Carcass	OK	0.412223	0.572779	0.474553	-0.108387	0.913689	0.969004	no
2.g184	2.g184	-	2:4663655-4787534	Testes	Carcass	OK	1.35915	1.59241	0.228513	-0.145562	0.884267	0.955888	no
2.g1848	2.g1848	-	2:20036285-20038175	Testes	Carcass	NOTEST	0.120782	0.157238	0.380543	-0.341919	0.732412	1	no
2.g185	2.g185	-	2:4787580-4808754	Testes	Carcass	OK	2.53369	0.390204	-2.69894	3.9312	8.45231e-05	0.000582432	yes
2.g1852	2.g1852	-	2:20053647-20058515	Testes	Carcass	OK	1.15959	0.179565	-2.69104	3.01709	0.00255215	0.0114975	yes
2.g1854	2.g1854	-	2:20084455-20098035	Testes	Carcass	OK	0.551454	0.407443	-0.436641	0.582538	0.560204	0.741422	no
2.g1855	2.g1855	-	2:20103630-20104905	Testes	Carcass	OK	0.353135	0.0736154	-2.26214	1.97592	0.0481641	0.127702	no
2.g1856	2.g1856	-	2:20105005-20108994	Testes	Carcass	OK	3.33107	1.56892	-1.08621	1.57293	0.115736	0.247341	no
2.g1861	2.g1861	-	2:20144654-20167144	Testes	Carcass	OK	25.5618	5.3644	-2.2525	4.11246	3.91458e-05	0.000294811	yes
2.g1863	2.g1863	-	2:20189674-20227719	Testes	Carcass	OK	0.48403	3.67296	2.92378	-2.94468	0.00323284	0.0140368	yes
2.g1864	2.g1864	-	2:20228385-20231084	Testes	Carcass	OK	0.112925	1.1698	3.37282	-4.07789	4.54465e-05	0.000334882	yes
2.g1865	2.g1865	-	2:20231133-20252404	Testes	Carcass	OK	0.132128	1.39626	3.40156	-0.409343	0.682288	0.835271	no
2.g1868	2.g1868	-	2:20254175-20260414	Testes	Carcass	OK	1.13756	2.30297	1.01755	-1.49687	0.134427	0.276339	no
2.g1871	2.g1871	-	2:20265881-20282944	Testes	Carcass	OK	0.307337	0.0273592	-3.48972	0.687023	0.492069	0.683574	no
2.g1874	2.g1874	-	2:20305438-20343722	Testes	Carcass	OK	5.60711	0.984378	-2.50997	1.39222	0.163855	0.318949	no
2.g1880	2.g1880	-	2:20371838-20378793	Testes	Carcass	NOTEST	0.0867134	0.0898322	0.0509784	-0.0595618	0.952505	1	no
2.g1882	2.g1882	-	2:20382228-20385848	Testes	Carcass	OK	2.04233	2.22368	0.122735	-0.180226	0.856975	0.942307	no
2.g1883	2.g1883	-	2:20385850-20387988	Testes	Carcass	OK	0.234227	0.129055	-0.859925	0.90556	0.365169	0.560787	no
2.g1885	2.g1885	-	2:20389864-20395538	Testes	Carcass	OK	15.193	8.3366	-0.865876	1.53145	0.125659	0.26304	no
2.g1895	2.g1895	-	2:20437648-20457086	Testes	Carcass	OK	11.6051	42.8544	1.88468	-1.73899	0.082036	0.192123	no
2.g1897	2.g1897	-	2:20457198-20458293	Testes	Carcass	OK	0.278292	0.799321	1.52218	-1.74786	0.0804883	0.189218	no
2.g1903	2.g1903	-	2:20466528-20469988	Testes	Carcass	OK	3.43764	1.41037	-1.28534	1.12125	0.262181	0.445945	no
2.g1904	2.g1904	-	2:20470177-20474225	Testes	Carcass	OK	1.60732	7.75195	2.2699	-1.60791	0.107855	0.234297	no
2.g1908	2.g1908	-	2:20494068-20519708	Testes	Carcass	OK	0.907095	2.25271	1.31234	-0.713971	0.475245	0.668532	no
2.g191	2.g191	-	2:4971753-4988837	Testes	Carcass	OK	1.4599	2.76652	0.922203	-1.34973	0.177102	0.337581	no
2.g1910	2.g1910	-	2:20584068-20611506	Testes	Carcass	OK	1.59861	3.77853	1.24101	-1.39708	0.162388	0.316924	no
2.g1913	2.g1913	-	2:20622375-20627068	Testes	Carcass	OK	1.99919	1.62676	-0.29741	0.405611	0.685028	0.836451	no
2.g1921	2.g1921	-	2:20641996-20715914	Testes	Carcass	OK	11.5159	3.42763	-1.74834	2.20152	0.0276991	0.0831372	no
2.g1922	2.g1922	-	2:20641996-20715914	Testes	Carcass	OK	0.740679	7.63594	3.36589	-0.429278	0.667721	0.824613	no
2.g1926	2.g1926	-	2:20732818-20738946	Testes	Carcass	OK	7.64078	14.6304	0.937182	-1.19562	0.231844	0.40984	no
2.g1929	2.g1929	-	2:20744848-20769609	Testes	Carcass	OK	7.78002	0.683618	-3.50851	1.09442	0.273769	0.460253	no
2.g193	2.g193	-	2:5002687-5004704	Testes	Carcass	OK	6.9112	8.0611	0.222041	-0.3281	0.742836	0.873873	no
2.g1931	2.g1931	-	2:20779947-20788838	Testes	Carcass	OK	18.7309	22.33	0.253567	-0.257187	0.797034	0.907801	no
2.g1938	2.g1938	-	2:20805822-20810230	Testes	Carcass	OK	0.740036	0.438154	-0.756158	0.930417	0.352155	0.545849	no
2.g1947	2.g1947	-	2:20864202-20878375	Testes	Carcass	OK	0.271096	0.655438	1.27366	-1.65553	0.0978164	0.218367	no
2.g1952	2.g1952	-	2:20929586-20934678	Testes	Carcass	OK	3.78804	12.7231	1.74793	-2.56508	0.0103152	0.0373572	yes
2.g1955	2.g1955	-	2:21013613-21024927	Testes	Carcass	OK	654.851	576.749	-0.183221	0.255051	0.798684	0.908394	no
2.g1956	2.g1956	-	2:21024974-21026907	Testes	Carcass	OK	1.23138	2.11436	0.779946	-0.989697	0.322322	0.515359	no
2.g1959	2.g1959	-	2:21095396-21096737	Testes	Carcass	OK	0.540523	5.53591	3.35639	-4.31026	1.63066e-05	0.000137812	yes
2.g1961	2.g1961	-	2:21116547-21139186	Testes	Carcass	NOTEST	0.0683506	0.0389978	-0.809561	0.0232508	0.98145	1	no
2.g1962	2.g1962	-	2:21116547-21139186	Testes	Carcass	OK	1.43944	1.70831	0.247061	-0.21712	0.828115	0.926784	no
2.g1963	2.g1963	-	2:21116547-21139186	Testes	Carcass	OK	8.26285	10.4159	0.334077	-0.491986	0.622729	0.792648	no
2.g197	2.g197	-	2:5049513-5067146	Testes	Carcass	OK	23.8133	45.8729	0.945877	-1.19843	0.23075	0.408739	no
2.g205	2.g205	-	2:5179388-5180197	Testes	Carcass	OK	0.85968	0.322986	-1.41233	1.35076	0.176771	0.337342	no
2.g207	2.g207	-	2:5185064-5188698	Testes	Carcass	OK	19.7469	1.3001	-3.92493	5.73764	9.60025e-09	2.34643e-07	yes
2.g211	2.g211	-	2:5203161-5204266	Testes	Carcass	OK	0.437661	0.720452	0.719087	-0.3875	0.698386	0.846026	no
2.g220	2.g220	-	2:5232388-5249249	Testes	Carcass	NOTEST	0.0515098	0.237875	2.20728	-2.41802	0.0156053	1	no
2.g221	2.g221	-	2:5252780-5254728	Testes	Carcass	OK	3.08584	0.238372	-3.69438	4.51569	6.3112e-06	5.95759e-05	yes
2.g230	2.g230	-	2:5354288-5368382	Testes	Carcass	OK	3.9738	3.51763	-0.175914	0.256465	0.797592	0.908053	no
2.g24	2.g24	-	2:1490921-1508875	Testes	Carcass	OK	8.61168	14.5582	0.757469	-1.24981	0.21137	0.382835	no
2.g240	2.g240	-	2:5486300-5489316	Testes	Carcass	OK	10.6967	5.78852	-0.885902	1.5085	0.131426	0.271892	no
2.g242	2.g242	-	2:5492049-5494646	Testes	Carcass	OK	0.710528	1.2589	0.825204	-0.79048	0.429248	0.62581	no
2.g25	2.g25	-	2:1508921-1539835	Testes	Carcass	OK	11.2139	15.3679	0.454627	-0.415613	0.677693	0.831634	no
2.g260	2.g260	-	2:5569795-5574873	Testes	Carcass	OK	7.96374	9.46976	0.249881	-0.460613	0.645076	0.807179	no
2.g268	2.g268	-	2:5625845-5626502	Testes	Carcass	NOTEST	0.017608	0	-1.79769e+308	-1.79769e+308	0.27929	1	no
2.g281	2.g281	-	2:5765520-5773598	Testes	Carcass	OK	13.0678	0.768822	-4.08723	6.08065	1.19694e-09	3.98164e-08	yes
2.g288	2.g288	-	2:5881491-5884157	Testes	Carcass	OK	7.53605	25.9389	1.78324	-1.56851	0.116762	0.249002	no
2.g3	2.g3	-	2:200044-382035	Testes	Carcass	NOTEST	0.148348	0.0573897	-1.37012	2.04012	0.0413387	1	no
2.g305	2.g305	-	2:5985064-5986838	Testes	Carcass	OK	0.677872	0.11459	-2.56453	2.41738	0.0156326	0.0523366	no
2.g314	2.g314	-	2:6023544-6029938	Testes	Carcass	OK	1.89804	2.05414	0.114023	-0.0865297	0.931045	0.974638	no
2.g315	2.g315	-	2:6029954-6035007	Testes	Carcass	OK	1.92747	3.93223	1.02864	-1.1635	0.244627	0.425147	no
2.g32	2.g32	-	2:1599660-1623478	Testes	Carcass	OK	10.9614	11.1141	0.0199589	-0.00722407	0.994236	0.998455	no
2.g320	2.g320	-	2:6046071-6054407	Testes	Carcass	OK	7.93593	5.49625	-0.529952	0.309095	0.757249	0.883316	no
2.g33	2.g33	-	2:1599660-1623478	Testes	Carcass	OK	5.1925	14.1262	1.44387	-0.858502	0.390615	0.587644	no
2.g330	2.g330	-	2:6108379-6195542	Testes	Carcass	OK	4.08618	12.6958	1.63552	-2.11205	0.034682	0.0988597	no
2.g339	2.g339	-	2:6267154-6336195	Testes	Carcass	NOTEST	0.0725218	0.118746	0.71139	-0.433521	0.664636	1	no
2.g341	2.g341	-	2:6336573-6359799	Testes	Carcass	OK	0.77701	0.966946	0.315503	-0.390448	0.696205	0.844269	no
2.g343	2.g343	-	2:6371549-6404232	Testes	Carcass	OK	6.11755	5.82387	-0.0709753	0.107498	0.914394	0.969029	no
2.g347	2.g347	-	2:6431859-6435114	Testes	Carcass	OK	60.6157	232.542	1.93973	-3.29635	0.000979488	0.00500659	yes
2.g349	2.g349	-	2:6436145-6487549	Testes	Carcass	OK	0.710304	2.54173	1.8393	-1.33022	0.183447	0.346275	no
2.g35	2.g35	-	2:1634345-1660614	Testes	Carcass	OK	31.2524	23.7391	-0.396704	0.516402	0.605574	0.780448	no
2.g355	2.g355	-	2:6545285-6579072	Testes	Carcass	OK	1.04108	3.67134	1.81823	-1.09601	0.273075	0.459183	no
2.g356	2.g356	-	2:6545285-6579072	Testes	Carcass	OK	12.082	13.7177	0.183182	-0.192914	0.847026	0.936821	no
2.g359	2.g359	-	2:6580031-6582785	Testes	Carcass	NOTEST	0.0199202	0.0172299	-0.209317	0.108162	0.913867	1	no
2.g36	2.g36	-	2:1663643-1710174	Testes	Carcass	OK	0.317788	0.499239	0.651668	-0.0469772	0.962531	0.98728	no
2.g361	2.g361	-	2:6631513-6640367	Testes	Carcass	NOTEST	0.0176183	0	-1.79769e+308	-1.79769e+308	0.118968	1	no
2.g365	2.g365	-	2:6683017-6720460	Testes	Carcass	OK	25.618	7.83032	-1.71001	1.57102	0.116177	0.24808	no
2.g366	2.g366	-	2:6683017-6720460	Testes	Carcass	OK	10.3102	11.4488	0.151122	-0.0682732	0.945568	0.97986	no
2.g367	2.g367	-	2:6683017-6720460	Testes	Carcass	OK	9.33175	19.4326	1.05826	-0.89157	0.372624	0.56938	no
2.g369	2.g369	-	2:6722427-6736519	Testes	Carcass	OK	3.34176	18.5606	2.47356	-3.38776	0.000704667	0.00376063	yes
2.g370	2.g370	-	2:6742620-6753567	Testes	Carcass	NOTEST	0.0277651	0.0481666	0.794763	-0.615028	0.538536	1	no
2.g373	2.g373	-	2:6793827-6808745	Testes	Carcass	OK	0.325464	0.954931	1.5529	-0.52299	0.600981	0.777053	no
2.g379	2.g379	-	2:6983532-6984193	Testes	Carcass	OK	86.0003	12.476	-2.78518	3.65559	0.000256593	0.00155781	yes
2.g387	2.g387	-	2:7006226-7074377	Testes	Carcass	OK	4.25999	7.00715	0.717978	-0.944885	0.344718	0.538434	no
2.g388	2.g388	-	2:7006226-7074377	Testes	Carcass	OK	1.22754	2.0039	0.707031	-0.589432	0.555572	0.738304	no
2.g399	2.g399	-	2:7110941-7121867	Testes	Carcass	OK	35.6791	71.7429	1.00776	-1.98438	0.0472137	0.125565	no
2.g40	2.g40	-	2:1790913-1874129	Testes	Carcass	OK	2.772	4.88821	0.818377	-0.468174	0.63966	0.803879	no
2.g400	2.g400	-	2:7125047-7125934	Testes	Carcass	OK	5.68273	0.460068	-3.62667	4.33939	1.42878e-05	0.000122946	yes
2.g404	2.g404	-	2:7213247-7215796	Testes	Carcass	OK	32.2641	2.27373	-3.8268	6.05264	1.42488e-09	4.63621e-08	yes
2.g406	2.g406	-	2:7224822-7281346	Testes	Carcass	OK	3.65663	33.2704	3.18565	-1.61517	0.106274	0.231976	no
2.g410	2.g410	-	2:7288566-7440880	Testes	Carcass	OK	134.888	8.70363	-3.954	7.4424	9.88098e-14	1.58278e-11	yes
2.g412	2.g412	-	2:7455459-7460723	Testes	Carcass	OK	0.753766	2.95618	1.97155	-1.50366	0.132669	0.273751	no
2.g413	2.g413	-	2:7455459-7460723	Testes	Carcass	OK	4.36227	0.364421	-3.5814	1.09063	0.275434	0.462328	no
2.g417	2.g417	-	2:7487109-7493797	Testes	Carcass	OK	2.99491	97.3773	5.023	-1.1776	0.238957	0.418295	no
2.g418	2.g418	-	2:7487109-7493797	Testes	Carcass	OK	3.486	4.98	0.514571	-0.25731	0.796939	0.907801	no
2.g420	2.g420	-	2:7506117-7509039	Testes	Carcass	OK	0.47742	0.396874	-0.266577	0.349602	0.726637	0.863215	no
2.g422	2.g422	-	2:7516819-7528263	Testes	Carcass	OK	0.642048	0.435652	-0.559506	0.0381453	0.969572	0.989559	no
2.g423	2.g423	-	2:7516819-7528263	Testes	Carcass	OK	14.9344	34.5798	1.21129	-1.89082	0.058649	0.148831	no
2.g424	2.g424	-	2:7529379-7537114	Testes	Carcass	OK	0.502115	7.58543	3.91714	-5.4019	6.59404e-08	1.19647e-06	yes
2.g432	2.g432	-	2:7579937-7581089	Testes	Carcass	OK	1.61237	0.0824113	-4.2902	2.43876	0.0147379	0.0500328	no
2.g434	2.g434	-	2:7583878-7617639	Testes	Carcass	OK	1.40945	2.22763	0.660375	-0.338572	0.734932	0.868867	no
2.g435	2.g435	-	2:7583878-7617639	Testes	Carcass	OK	1.60585	1.11165	-0.530641	0.216857	0.82832	0.926784	no
2.g436	2.g436	-	2:7583878-7617639	Testes	Carcass	OK	3.86115	5.99127	0.633831	-0.919144	0.35802	0.552826	no
2.g438	2.g438	-	2:7617640-7632457	Testes	Carcass	OK	25.5311	2.87505	-3.1506	2.80572	0.00502048	0.0202529	yes
2.g439	2.g439	-	2:7617640-7632457	Testes	Carcass	OK	3.47438	11.9054	1.77679	-0.896138	0.370179	0.567059	no
2.g440	2.g440	-	2:7632504-7675048	Testes	Carcass	OK	0.674566	1.49244	1.14564	-0.216441	0.828644	0.926927	no
2.g445	2.g445	-	2:7768251-7805500	Testes	Carcass	OK	5.08478	19.4246	1.93363	-2.26855	0.0232956	0.0723609	no
2.g46	2.g46	-	2:1910850-1931444	Testes	Carcass	OK	2.53153	0.472743	-2.42088	1.73826	0.0821649	0.192247	no
2.g461	2.g461	-	2:7862575-7864669	Testes	Carcass	OK	72.0775	6.11926	-3.55812	3.22615	0.00125466	0.00618243	yes
2.g463	2.g463	-	2:7865955-7866633	Testes	Carcass	OK	6.71919	0.742456	-3.17791	3.46892	0.000522562	0.00287423	yes
2.g468	2.g468	-	2:7878755-7897746	Testes	Carcass	OK	4.81385	10.2217	1.08638	-1.84922	0.0644266	0.159669	no
2.g47	2.g47	-	2:1931544-1950303	Testes	Carcass	NOTEST	0.0466727	0.200435	2.10248	-0.0222293	0.982265	1	no
2.g470	2.g470	-	2:7910775-7915012	Testes	Carcass	OK	7.18032	11.424	0.669948	-0.533306	0.593821	0.770739	no
2.g471	2.g471	-	2:7910775-7915012	Testes	Carcass	OK	12.8537	18.1163	0.495099	-0.488978	0.624857	0.794191	no
2.g473	2.g473	-	2:7917851-7925458	Testes	Carcass	OK	15.7507	7.09696	-1.15014	1.00437	0.315199	0.506537	no
2.g474	2.g474	-	2:7917851-7925458	Testes	Carcass	OK	8.81312	9.72452	0.141974	-0.211988	0.832116	0.928908	no
2.g475	2.g475	-	2:7925505-7935434	Testes	Carcass	OK	1.19722	1.86364	0.638434	-0.720479	0.47123	0.665191	no
2.g48	2.g48	-	2:1931544-1950303	Testes	Carcass	OK	2.27615	1.32572	-0.779819	0.371398	0.710341	0.853549	no
2.g497	2.g497	-	2:8213319-8225088	Testes	Carcass	OK	11.1876	7.75267	-0.529141	0.447714	0.654359	0.814115	no
2.g5	2.g5	-	2:400015-590455	Testes	Carcass	OK	0.369412	0.547483	0.567583	-0.153943	0.877655	0.953579	no
2.g500	2.g500	-	2:8226589-8227741	Testes	Carcass	OK	202.384	14.3491	-3.81806	5.75021	8.91305e-09	2.20959e-07	yes
2.g505	2.g505	-	2:8268546-8285482	Testes	Carcass	OK	0.0810992	0.60382	2.89636	-3.62865	0.000284904	0.00170191	yes
2.g512	2.g512	-	2:8319481-8350372	Testes	Carcass	OK	5.76274	0.0538889	-6.74062	0.161986	0.871317	0.950262	no
2.g513	2.g513	-	2:8319481-8350372	Testes	Carcass	OK	2.44929	3.02545	0.304784	-0.298557	0.765278	0.889691	no
2.g527	2.g527	-	2:8428581-8430611	Testes	Carcass	NOTEST	0.0486129	0.0968027	0.993709	-0.697946	0.485211	1	no
2.g556	2.g556	-	2:8628130-8631031	Testes	Carcass	OK	0.28255	1.27306	2.17172	-2.66804	0.00762946	0.0289814	yes
2.g557	2.g557	-	2:8631150-8635150	Testes	Carcass	NOTEST	0.136895	0.33711	1.30015	-1.55252	0.120538	1	no
2.g559	2.g559	-	2:8638060-8638757	Testes	Carcass	OK	9.1627	1.73004	-2.40497	2.31996	0.0203433	0.0644989	no
2.g562	2.g562	-	2:8646440-8649420	Testes	Carcass	NOTEST	0	0	0	0	1	1	no
2.g566	2.g566	-	2:8657819-8662814	Testes	Carcass	OK	2.5272	0.0585384	-5.43201	6.16839	6.89891e-10	2.4362e-08	yes
2.g572	2.g572	-	2:8681402-8683254	Testes	Carcass	NOTEST	0.042601	0.143307	1.75016	-1.26177	0.207031	1	no
2.g573	2.g573	-	2:8683301-8692254	Testes	Carcass	NOTEST	0.058512	0.0370235	-0.660291	0.226307	0.820963	1	no
2.g575	2.g575	-	2:8695780-8699704	Testes	Carcass	OK	3.35604	2.58355	-0.377408	0.341433	0.732777	0.866984	no
2.g582	2.g582	-	2:8724930-8728034	Testes	Carcass	OK	3.14294	0.626175	-2.32748	2.47332	0.0133866	0.0463676	yes
2.g583	2.g583	-	2:8728080-8736504	Testes	Carcass	OK	15.2457	6.50071	-1.22973	1.68496	0.0919959	0.208639	no
2.g586	2.g586	-	2:8742330-8750614	Testes	Carcass	OK	0.721883	2.33136	1.69133	-2.07059	0.0383973	0.106754	no
2.g594	2.g594	-	2:8818941-8819764	Testes	Carcass	NOTEST	0.0317212	0.126131	1.9914	-0.960797	0.336654	1	no
2.g598	2.g598	-	2:8861753-8870376	Testes	Carcass	OK	75.5851	100.791	0.4152	-0.630748	0.528205	0.715329	no
2.g613	2.g613	-	2:8910899-8912423	Testes	Carcass	OK	1.13291	0.575174	-0.977959	1.21448	0.224563	0.399957	no
2.g617	2.g617	-	2:8980543-8983288	Testes	Carcass	OK	0.0501774	0.406868	3.01945	-3.02527	0.0024841	0.011221	yes
2.g631	2.g631	-	2:9080559-9081588	Testes	Carcass	OK	0.681716	0.79644	0.224396	-0.271069	0.786338	0.901181	no
2.g639	2.g639	-	2:9161898-9170069	Testes	Carcass	OK	36.6159	4.01859	-3.18771	0.984105	0.325064	0.51831	no
2.g643	2.g643	-	2:9178541-9179973	Testes	Carcass	OK	4.18326	0.324904	-3.68654	2.60162	0.00927859	0.0341736	yes
2.g655	2.g655	-	2:9251270-9334392	Testes	Carcass	OK	6.68223	9.68257	0.535061	-0.760943	0.446691	0.642307	no
2.g657	2.g657	-	2:9366112-9369852	Testes	Carcass	NOTEST	0	0.112844	1.79769e+308	1.79769e+308	0.026338	1	no
2.g66	2.g66	-	2:2005036-2014629	Testes	Carcass	NOTEST	0.0353354	0.133275	1.91521	-1.02163	0.306954	1	no
2.g660	2.g660	-	2:9380650-9382128	Testes	Carcass	OK	4.87518	4.42607	-0.139432	0.140584	0.888199	0.958036	no
2.g667	2.g667	-	2:9465752-9489091	Testes	Carcass	OK	2.18502	6.11749	1.4853	-2.27629	0.0228289	0.0711661	no
2.g668	2.g668	-	2:9495583-9526602	Testes	Carcass	OK	0.158071	0.377269	1.25502	-1.55123	0.120846	0.255481	no
2.g669	2.g669	-	2:9533776-9535302	Testes	Carcass	OK	1.51147	0.124541	-3.60125	3.79631	0.000146866	0.000955728	yes
2.g671	2.g671	-	2:9557939-9572816	Testes	Carcass	OK	0.907388	0.192972	-2.23333	2.88328	0.00393555	0.0165563	yes
2.g672	2.g672	-	2:9598464-9600506	Testes	Carcass	OK	0.78365	1.44749	0.88527	-1.01387	0.310645	0.501706	no
2.g674	2.g674	-	2:9623435-9625946	Testes	Carcass	OK	0.252861	13.2554	5.71209	-7.40346	1.32783e-13	1.92018e-11	yes
2.g680	2.g680	-	2:9667516-9687831	Testes	Carcass	OK	3.09232	11.0052	1.83142	-2.55029	0.0107632	0.0387371	yes
2.g683	2.g683	-	2:9695810-9696726	Testes	Carcass	OK	0.902626	0.317934	-1.5054	1.62201	0.104801	0.22947	no
2.g69	2.g69	-	2:2016519-2024383	Testes	Carcass	NOTEST	0.098918	0.0292415	-1.75822	0.866317	0.386316	1	no
2.g7	2.g7	-	2:590555-594151	Testes	Carcass	NOTEST	0.0816609	0.143244	0.810762	-0.943675	0.345336	1	no
2.g70	2.g70	-	2:2024429-2029719	Testes	Carcass	OK	1.47944	10.8119	2.8695	-3.40635	0.000658367	0.00353893	yes
2.g713	2.g713	-	2:9825596-9829276	Testes	Carcass	OK	0.864909	0.875735	0.017945	-0.0246621	0.980324	0.993861	no
2.g715	2.g715	-	2:9833806-9844710	Testes	Carcass	OK	2.38427	4.76693	0.999512	-1.60804	0.107827	0.234285	no
2.g716	2.g716	-	2:9854546-9869253	Testes	Carcass	OK	3.53291	5.21904	0.562929	-0.890582	0.373153	0.569721	no
2.g72	2.g72	-	2:2033880-2036949	Testes	Carcass	OK	4.17606	9.89658	1.24479	-1.59084	0.111647	0.240377	no
2.g722	2.g722	-	2:9967796-9976760	Testes	Carcass	OK	1.40031	1.89464	0.436183	-0.212398	0.831796	0.92886	no
2.g723	2.g723	-	2:9967796-9976760	Testes	Carcass	OK	5.08255	3.14291	-0.69345	0.529592	0.596395	0.773019	no
2.g726	2.g726	-	2:9983453-9984930	Testes	Carcass	OK	26.5099	4.27128	-2.63379	4.0461	5.20774e-05	0.000378652	yes
2.g735	2.g735	-	2:10008590-10022896	Testes	Carcass	OK	6.1164	16.7306	1.45173	-1.70652	0.0879105	0.201716	no
2.g737	2.g737	-	2:10025901-10030040	Testes	Carcass	OK	0.203377	2.58098	3.66569	-4.81599	1.46474e-06	1.6559e-05	yes
2.g738	2.g738	-	2:10050756-10055105	Testes	Carcass	OK	29.8055	65.3567	1.13275	-2.01155	0.044267	0.119468	no
2.g742	2.g742	-	2:10068150-10077011	Testes	Carcass	OK	17.9585	18.8751	0.071821	-0.0993231	0.920882	0.970098	no
2.g744	2.g744	-	2:10080700-10085285	Testes	Carcass	OK	4.59126	4.3836	-0.0667763	0.0395121	0.968482	0.989459	no
2.g747	2.g747	-	2:10103140-10124675	Testes	Carcass	OK	0.143977	10.6502	6.20889	-0.188015	0.850865	0.938849	no
2.g748	2.g748	-	2:10103140-10124675	Testes	Carcass	OK	24.2539	36.5845	0.593016	-1.11425	0.265171	0.449814	no
2.g75	2.g75	-	2:2083099-2116644	Testes	Carcass	NOTEST	0.194545	0.328729	0.756799	-0.389175	0.697147	1	no
2.g753	2.g753	-	2:10184711-10185670	Testes	Carcass	OK	2807.65	4866.14	0.793416	-1.51152	0.130656	0.270642	no
2.g754	2.g754	-	2:10185770-10187944	Testes	Carcass	OK	2.36558	3.43137	0.536592	-0.733113	0.46349	0.657389	no
2.g755	2.g755	-	2:10187990-10195280	Testes	Carcass	OK	0.335844	0.279606	-0.264398	0.0987953	0.921301	0.97032	no
2.g757	2.g757	-	2:10196120-10198003	Testes	Carcass	OK	8.88674	0.531272	-4.06413	2.281	0.0225484	0.0704996	no
2.g76	2.g76	-	2:2116645-2118239	Testes	Carcass	OK	0.0364352	0.497913	3.77249	-3.03196	0.00242973	0.0110089	yes
2.g768	2.g768	-	2:10316864-10330046	Testes	Carcass	OK	4.27531	8.22393	0.943799	-0.942384	0.345996	0.539457	no
2.g769	2.g769	-	2:10332954-10401491	Testes	Carcass	OK	0.69396	2.23993	1.69053	-0.744335	0.456674	0.651444	no
2.g77	2.g77	-	2:2118286-2128789	Testes	Carcass	OK	0.13832	0.437305	1.66062	-2.05346	0.0400278	0.110227	no
2.g771	2.g771	-	2:10332954-10401491	Testes	Carcass	OK	1.64591	3.26165	0.986712	-0.503939	0.614304	0.786732	no
2.g773	2.g773	-	2:10332954-10401491	Testes	Carcass	OK	7.1771	8.15373	0.18406	-0.21893	0.826705	0.926052	no
2.g780	2.g780	-	2:10434754-10437938	Testes	Carcass	OK	2.03799	1.75062	-0.219282	0.190137	0.849202	0.938132	no
2.g781	2.g781	-	2:10440828-10456741	Testes	Carcass	OK	0.190778	0.56122	1.55667	-0.961216	0.336443	0.529802	no
2.g782	2.g782	-	2:10456744-10463738	Testes	Carcass	OK	16.1107	0.991062	-4.0229	5.61367	1.98082e-08	4.32375e-07	yes
2.g785	2.g785	-	2:10483844-10487688	Testes	Carcass	OK	268.602	18.9634	-3.82419	5.17624	2.26397e-07	3.39661e-06	yes
2.g787	2.g787	-	2:10491204-10533718	Testes	Carcass	OK	1.38541	5.71719	2.04499	-3.00084	0.00269232	0.0120466	yes
2.g788	2.g788	-	2:10541972-10543571	Testes	Carcass	NOTEST	0.195165	0.311857	0.676187	-0.767095	0.443025	1	no
2.g79	2.g79	-	2:2178066-2263463	Testes	Carcass	OK	0.8931	1.09278	0.291111	-0.452108	0.651191	0.812195	no
2.g791	2.g791	-	2:10571731-10575059	Testes	Carcass	OK	120.947	65.8811	-0.876435	1.45965	0.144387	0.290729	no
2.g799	2.g799	-	2:10595677-10599912	Testes	Carcass	OK	0.221933	1.63298	2.87931	-3.03766	0.00238426	0.0108358	yes
2.g8	2.g8	-	2:594152-599945	Testes	Carcass	NOTEST	0.146471	0.127608	-0.198891	0.241478	0.809184	1	no
2.g800	2.g800	-	2:10607926-10624132	Testes	Carcass	OK	0.059798	0.5647	3.23932	-3.71765	0.000201082	0.00125973	yes
2.g804	2.g804	-	2:10668053-10686131	Testes	Carcass	OK	3.78247	4.21416	0.155919	-0.0907159	0.927718	0.973224	no
2.g806	2.g806	-	2:10686177-10696701	Testes	Carcass	OK	9.88896	18.7072	0.919703	-1.32205	0.186152	0.350276	no
2.g808	2.g808	-	2:10702891-10718475	Testes	Carcass	OK	0.392046	1.79813	2.1974	-0.826321	0.408622	0.605116	no
2.g81	2.g81	-	2:2297520-2313519	Testes	Carcass	NOTEST	0.061686	0.127286	1.04505	-1.12775	0.259425	1	no
2.g813	2.g813	-	2:10762540-10780811	Testes	Carcass	OK	5.12373	13.7555	1.42475	-2.08236	0.03731	0.104372	no
2.g817	2.g817	-	2:10820281-10878044	Testes	Carcass	OK	21.445	3.30135	-2.69952	4.11492	3.87317e-05	0.000292522	yes
2.g818	2.g818	-	2:10820281-10878044	Testes	Carcass	OK	5.97777	3.50942	-0.768373	0.800707	0.423301	0.620326	no
2.g822	2.g822	-	2:10963355-10999558	Testes	Carcass	OK	0.0272854	1.71556	5.97441	-1.41544	0.156938	0.309243	no
2.g823	2.g823	-	2:10963355-10999558	Testes	Carcass	OK	0.488435	21.9018	5.48674	-6.74937	1.48492e-11	9.91091e-10	yes
2.g825	2.g825	-	2:11010918-11016078	Testes	Carcass	OK	6.57447	1.06288	-2.6289	2.64298	0.00821808	0.0308682	yes
2.g834	2.g834	-	2:11072039-11100593	Testes	Carcass	OK	0.971909	0.921933	-0.0761596	0.00707286	0.994357	0.99848	no
2.g836	2.g836	-	2:11110149-11124638	Testes	Carcass	OK	1.53303	6.94831	2.18027	-3.13368	0.00172632	0.00816648	yes
2.g84	2.g84	-	2:2339007-2344338	Testes	Carcass	OK	9.23394	23.692	1.35938	-1.47417	0.140436	0.285312	no
2.g841	2.g841	-	2:11139898-11140665	Testes	Carcass	OK	6.584	8.45104	0.360163	-0.484151	0.628278	0.795813	no
2.g844	2.g844	-	2:11149207-11155869	Testes	Carcass	NOTEST	0.00387796	0.0821882	4.40556	-1.59786	0.110074	1	no
2.g849	2.g849	-	2:11168250-11187537	Testes	Carcass	NOTEST	0.105183	0.1703	0.695174	-0.0196104	0.984354	1	no
2.g85	2.g85	-	2:2344339-2356623	Testes	Carcass	OK	8.47445	6.89599	-0.29736	0.358738	0.719791	0.859192	no
2.g853	2.g853	-	2:11205582-11210947	Testes	Carcass	OK	4.96489	8.05129	0.697456	-1.21999	0.222469	0.397181	no
2.g858	2.g858	-	2:11221653-11230547	Testes	Carcass	OK	10.4928	7.75061	-0.437018	0.640174	0.52206	0.710547	no
2.g86	2.g86	-	2:2356669-2369347	Testes	Carcass	OK	2.79039	3.42235	0.294519	-0.186378	0.852149	0.939499	no
2.g860	2.g860	-	2:11233757-11235092	Testes	Carcass	NOTEST	0.0754948	0.040736	-0.890074	0.579628	0.562166	1	no
2.g863	2.g863	-	2:11307543-11317220	Testes	Carcass	NOTEST	0.19057	0.0472824	-2.01095	1.04587	0.295619	1	no
2.g864	2.g864	-	2:11317222-11318663	Testes	Carcass	OK	1.00738	0.233971	-2.1062	2.40599	0.0161289	0.0536186	no
2.g865	2.g865	-	2:11318709-11340003	Testes	Carcass	OK	5.50396	7.36602	0.420415	-0.625593	0.531582	0.71787	no
2.g867	2.g867	-	2:11349429-11426473	Testes	Carcass	OK	1.18892	1.69861	0.514701	-0.778041	0.436545	0.633128	no
2.g870	2.g870	-	2:11447872-11464696	Testes	Carcass	OK	0.295487	0.992469	1.74793	-0.773457	0.439252	0.635207	no
2.g873	2.g873	-	2:11489442-11495987	Testes	Carcass	NOTEST	0.0451815	0	-1.79769e+308	-1.79769e+308	0.166164	1	no
2.g876	2.g876	-	2:11521520-11527252	Testes	Carcass	OK	257.902	19.8465	-3.69987	5.14141	2.72691e-07	3.98214e-06	yes
2.g895	2.g895	-	2:11626607-11644881	Testes	Carcass	OK	17.4239	37.4401	1.10352	-1.63007	0.103087	0.226854	no
2.g896	2.g896	-	2:11626607-11644881	Testes	Carcass	OK	4.8028	11.8014	1.29701	-1.1571	0.247232	0.427889	no
2.g902	2.g902	-	2:11667541-11676975	Testes	Carcass	OK	15.3048	14.8629	-0.0422647	0.0587242	0.953172	0.983628	no
2.g907	2.g907	-	2:11744534-11770360	Testes	Carcass	OK	0.62728	1.36658	1.12339	-0.8039	0.421455	0.618403	no
2.g908	2.g908	-	2:11770406-11790286	Testes	Carcass	OK	2.04326	2.21929	0.119224	-0.0118697	0.99053	0.996886	no
2.g910	2.g910	-	2:11770406-11790286	Testes	Carcass	OK	5.15125	36.9892	2.84411	-0.936552	0.348989	0.542583	no
2.g911	2.g911	-	2:11770406-11790286	Testes	Carcass	OK	62.3692	41.7716	-0.578311	0.914402	0.360506	0.555401	no
2.g912	2.g912	-	2:11794629-11811126	Testes	Carcass	OK	33.2219	25.1353	-0.40242	0.448392	0.65387	0.813879	no
2.g914	2.g914	-	2:11811226-11905631	Testes	Carcass	OK	49.9473	87.4823	0.808586	-1.52967	0.126099	0.263689	no
2.g920	2.g920	-	2:11948149-11952354	Testes	Carcass	OK	0.437776	0.457589	0.063861	-0.0797415	0.936443	0.97701	no
2.g925	2.g925	-	2:11990515-12005169	Testes	Carcass	OK	8.3011	11.5099	0.471501	-0.150577	0.880309	0.954203	no
2.g926	2.g926	-	2:11990515-12005169	Testes	Carcass	OK	17.7098	19.7257	0.155529	-0.261385	0.793796	0.905654	no
2.g927	2.g927	-	2:11990515-12005169	Testes	Carcass	OK	5.73497	8.03419	0.486368	-0.307839	0.758204	0.883836	no
2.g933	2.g933	-	2:12036138-12053819	Testes	Carcass	OK	2.77599	17.0922	2.62226	-4.4628	8.08947e-06	7.3819e-05	yes
2.g96	2.g96	-	2:2450139-2531588	Testes	Carcass	OK	1.13197	0.297807	-1.92639	1.00162	0.316526	0.50812	no
2.g969	2.g969	-	2:12280426-12281444	Testes	Carcass	OK	2.69727	0.344957	-2.96702	3.21626	0.00129873	0.00637245	yes
2.g971	2.g971	-	2:12284254-12290114	Testes	Carcass	OK	14.8511	121.015	3.02655	-4.2257	2.38198e-05	0.000189612	yes
2.g972	2.g972	-	2:12284254-12290114	Testes	Carcass	OK	2.44088	19.4	2.99059	-1.78579	0.0741334	0.177934	no
2.g99	2.g99	-	2:2533425-2603528	Testes	Carcass	OK	47.0829	93.2794	0.986356	-1.61387	0.106555	0.232345	no
2.g990	2.g990	-	2:12397293-12414874	Testes	Carcass	OK	11.4104	0.914284	-3.64156	5.49455	3.9171e-08	7.69526e-07	yes
2.g991	2.g991	-	2:12414974-12428720	Testes	Carcass	OK	2.29316	2.42253	0.0791756	-0.0859856	0.931478	0.974797	no
2.g992	2.g992	-	2:12429471-12432294	Testes	Carcass	OK	0.150985	0.887178	2.55482	-2.30503	0.021165	0.0667382	no
2.g997	2.g997	-	2:12482133-12493316	Testes	Carcass	OK	1.86771	3.10601	0.733795	-0.763348	0.445256	0.640686	no
2.g999	2.g999	-	2:12522313-12524060	Testes	Carcass	OK	5.40432	0.27979	-4.2717	5.00586	5.56141e-07	7.21969e-06	yes
20.g6	20.g6	-	20:195-2431	Testes	Carcass	NOTEST	0	0	0	0	1	1	no
2000.g692	2000.g692	-	2000:0-835	Testes	Carcass	NOTEST	0	0	0	0	1	1	no
2001.g693	2001.g693	-	2001:0-1805	Testes	Carcass	OK	2.88772	0.272241	-3.40697	4.10615	4.02315e-05	0.000302012	yes
2002.g694	2002.g694	-	2002:0-1160	Testes	Carcass	OK	0.277471	0.0119234	-4.54047	1.71954	0.0855165	0.197862	no
2004.g695	2004.g695	-	2004:44-1648	Testes	Carcass	NOTEST	0	0	0	0	1	1	no
2005.g696	2005.g696	-	2005:16-388	Testes	Carcass	OK	3.92465	0.494552	-2.98837	2.75709	0.00583175	0.023035	yes
2012.g697	2012.g697	-	2012:0-1219	Testes	Carcass	NOTEST	0	0	0	0	1	1	no
2014.g698	2014.g698	-	2014:0-1687	Testes	Carcass	NOTEST	0.101778	0.108946	0.0981886	-0.0884968	0.929482	1	no
2016.g699	2016.g699	-	2016:645-2117	Testes	Carcass	OK	0.41849	0.107717	-1.95794	1.9322	0.0533354	0.138329	no
2017.g700	2017.g700	-	2017:0-1172	Testes	Carcass	OK	0.230723	0.739994	1.68136	-1.96247	0.049708	0.130595	no
2018.g701	2018.g701	-	2018:0-1635	Testes	Carcass	NOTEST	0.110402	0	-1.79769e+308	-1.79769e+308	0.0236991	1	no
202.g73	202.g73	-	202:0-2064	Testes	Carcass	NOTEST	0.0109003	0	-1.79769e+308	-1.79769e+308	0.165115	1	no
2020.g702	2020.g702	-	2020:0-1635	Testes	Carcass	OK	0.238488	0.0167504	-3.83165	2.01113	0.044312	0.119558	no
2020.g703	2020.g703	-	2020:2826-5985	Testes	Carcass	OK	0.503149	0.0615547	-3.03104	3.17591	0.00149366	0.00718337	yes
2020.g704	2020.g704	-	2020:6376-10275	Testes	Carcass	OK	0.880041	0.0328045	-4.7456	4.48885	7.16096e-06	6.65713e-05	yes
2025.g705	2025.g705	-	2025:0-1300	Testes	Carcass	OK	0.527074	0.38737	-0.444292	0.509615	0.610321	0.784109	no
2026.g706	2026.g706	-	2026:0-2744	Testes	Carcass	NOTEST	0.146125	0.0714657	-1.03188	1.08132	0.279554	1	no
2026.g707	2026.g707	-	2026:2850-5975	Testes	Carcass	NOTEST	0.170979	0.0854482	-1.00069	1.12638	0.260003	1	no
2026.g708	2026.g708	-	2026:7115-16594	Testes	Carcass	NOTEST	0.149548	0.0970343	-0.62404	0.717241	0.473225	1	no
2027.g709	2027.g709	-	2027:0-643	Testes	Carcass	NOTEST	0	0	0	0	1	1	no
2028.g710	2028.g710	-	2028:0-165	Testes	Carcass	NOTEST	0	0	0	0	1	1	no
2028.g711	2028.g711	-	2028:305-878	Testes	Carcass	OK	7.78175	6.00812	-0.373182	0.49549	0.620254	0.790851	no
2033.g712	2033.g712	-	2033:5-1101	Testes	Carcass	NOTEST	0.0701291	0.125823	0.843307	-0.680033	0.496484	1	no
2035.g713	2035.g713	-	2035:0-2206	Testes	Carcass	OK	4.05303	5.02564	0.310306	-0.481824	0.629931	0.796846	no
2036.g714	2036.g714	-	2036:2-16132	Testes	Carcass	NOTEST	0.0131809	0.00621538	-1.08453	0.807759	0.419229	1	no
2037.g715	2037.g715	-	2037:0-2525	Testes	Carcass	OK	0.53754	0.0605588	-3.14996	3.19619	0.00139254	0.00676264	yes
2038.g716	2038.g716	-	2038:0-1015	Testes	Carcass	OK	0.331719	0.026082	-3.66884	1.80116	0.0716775	0.173519	no
2040.g717	2040.g717	-	2040:0-2512	Testes	Carcass	NOTEST	0.00328287	0.00647865	0.980735	-0.296557	0.766804	1	no
2042.g718	2042.g718	-	2042:0-645	Testes	Carcass	OK	1.20927	0.10433	-3.53491	2.56921	0.010193	0.0370305	yes
2042.g719	2042.g719	-	2042:1695-6458	Testes	Carcass	NOTEST	0.11598	0.0183099	-2.66318	2.23618	0.0253402	1	no
2042.g720	2042.g720	-	2042:6505-11960	Testes	Carcass	NOTEST	0.114034	0.0282748	-2.01187	1.35098	0.176702	1	no
2042.g721	2042.g721	-	2042:11961-15055	Testes	Carcass	OK	0.443209	0.0473422	-3.22679	3.27076	0.00107259	0.00542125	yes
2042.g722	2042.g722	-	2042:16000-18050	Testes	Carcass	OK	1.84138	0.109026	-4.07804	4.27011	1.95381e-05	0.000161069	yes
2047.g723	2047.g723	-	2047:860-1825	Testes	Carcass	NOTEST	0.0613593	0.0128635	-2.254	0.773498	0.439228	1	no
2049.g724	2049.g724	-	2049:0-3315	Testes	Carcass	NOTEST	0.0355487	0.169408	2.25263	-2.0656	0.0388658	1	no
2056.g725	2056.g725	-	2056:2275-4121	Testes	Carcass	NOTEST	0.0243993	0.045474	0.898201	-0.600754	0.548004	1	no
2056.g726	2056.g726	-	2056:4335-7180	Testes	Carcass	NOTEST	0.00287613	0	-1.79769e+308	-1.79769e+308	0.275867	1	no
206.g74	206.g74	-	206:358-6174	Testes	Carcass	NOTEST	0.177866	0.0338475	-2.39367	2.29476	0.021747	1	no
2063.g727	2063.g727	-	2063:0-1237	Testes	Carcass	NOTEST	0	0	0	0	1	1	no
2068.g728	2068.g728	-	2068:0-1789	Testes	Carcass	OK	0.714893	0.0357864	-4.32025	3.29829	0.000972745	0.00497457	yes
2072.g729	2072.g729	-	2072:9-1000	Testes	Carcass	NOTEST	0.115881	0.103644	-0.161007	0.121565	0.903244	1	no
2076.g730	2076.g730	-	2076:325-1096	Testes	Carcass	NOTEST	0.0357608	0	-1.79769e+308	-1.79769e+308	0.160948	1	no
208.g75	208.g75	-	208:235-1835	Testes	Carcass	OK	0.450505	0.488439	0.116636	-0.144544	0.885071	0.95625	no
2081.g731	2081.g731	-	2081:2-1328	Testes	Carcass	NOTEST	0.207855	0.0929057	-1.16174	0.942194	0.346093	1	no
2085.g732	2085.g732	-	2085:9-1323	Testes	Carcass	NOTEST	0.0150931	0.0400145	1.40663	-0.610427	0.541579	1	no
2087.g733	2087.g733	-	2087:0-1276	Testes	Carcass	NOTEST	0.0998202	0.0642606	-0.635398	0.481213	0.630365	1	no
2090.g734	2090.g734	-	2090:0-325	Testes	Carcass	NOTEST	0.126429	0	-1.79769e+308	-1.79769e+308	0.166661	1	no
2092.g735	2092.g735	-	2092:0-1655	Testes	Carcass	NOTEST	0.0614099	0.0870092	0.502696	-0.434869	0.663658	1	no
2098.g736	2098.g736	-	2098:0-923	Testes	Carcass	NOTEST	0	0.0198555	1.79769e+308	1.79769e+308	0.260661	1	no
21.g7	21.g7	-	21:0-1115	Testes	Carcass	NOTEST	0.0504681	0.012482	-2.01552	0.731297	0.464598	1	no
2103.g737	2103.g737	-	2103:0-2215	Testes	Carcass	OK	0.274207	0.0206425	-3.73157	2.51141	0.0120249	0.0424851	yes
2111.g738	2111.g738	-	2111:765-12039	Testes	Carcass	NOTEST	0.065724	0.0501695	-0.38961	0.450481	0.652364	1	no
2111.g739	2111.g739	-	2111:16095-17064	Testes	Carcass	NOTEST	0.0699928	0	-1.79769e+308	-1.79769e+308	0.0733214	1	no
2117.g740	2117.g740	-	2117:0-1295	Testes	Carcass	NOTEST	0.0759628	0.11248	0.566298	-0.49695	0.619224	1	no
2122.g741	2122.g741	-	2122:486-1285	Testes	Carcass	OK	0.372589	0.530959	0.511016	-0.561702	0.574319	0.754359	no
2127.g742	2127.g742	-	2127:0-1996	Testes	Carcass	OK	0.451168	0.0230964	-4.28792	2.85143	0.00435233	0.0179827	yes
2134.g743	2134.g743	-	2134:0-1695	Testes	Carcass	NOTEST	0.0052777	0.256442	5.60258	-2.23011	0.0257399	1	no
2138.g744	2138.g744	-	2138:10-2314	Testes	Carcass	OK	0.769195	0.839655	0.126448	-0.168947	0.865838	0.947264	no
2140.g745	2140.g745	-	2140:1002-1791	Testes	Carcass	NOTEST	0.0104886	0	-1.79769e+308	-1.79769e+308	0.292919	1	no
2141.g746	2141.g746	-	2141:2615-4194	Testes	Carcass	NOTEST	0.0107465	0	-1.79769e+308	-1.79769e+308	0.202	1	no
2142.g747	2142.g747	-	2142:0-1853	Testes	Carcass	NOTEST	0.156344	0.215296	0.461598	-0.506733	0.612342	1	no
2147.g748	2147.g748	-	2147:0-805	Testes	Carcass	NOTEST	0.107236	0	-1.79769e+308	-1.79769e+308	0.0660167	1	no
2147.g749	2147.g749	-	2147:2855-16198	Testes	Carcass	OK	0.861488	0.0597509	-3.8498	4.67708	2.90986e-06	3.02068e-05	yes
2147.g750	2147.g750	-	2147:16245-25330	Testes	Carcass	OK	0.489449	0.0320173	-3.93424	4.29191	1.77146e-05	0.000148387	yes
2147.g751	2147.g751	-	2147:25336-32205	Testes	Carcass	NOTEST	0.168898	0.0118393	-3.8345	3.02635	0.00247523	1	no
2147.g752	2147.g752	-	2147:32265-33745	Testes	Carcass	OK	0.985607	0.033804	-4.86575	3.34946	0.000809701	0.00423861	yes
2147.g753	2147.g753	-	2147:33795-46605	Testes	Carcass	OK	1.40507	0.162203	-3.11477	4.16604	3.09937e-05	0.000239574	yes
215.g76	215.g76	-	215:0-1825	Testes	Carcass	OK	0.608912	0.0330504	-4.20349	3.15458	0.00160727	0.007666	yes
2150.g754	2150.g754	-	2150:0-2638	Testes	Carcass	OK	0.303257	0.570253	0.911062	-1.18059	0.237765	0.417237	no
2152.g755	2152.g755	-	2152:0-1945	Testes	Carcass	NOTEST	0.00421303	0.014343	1.76741	-0.586068	0.55783	1	no
2155.g756	2155.g756	-	2155:8-53222	Testes	Carcass	NOTEST	0.0806247	0.0315434	-1.35389	1.72983	0.0836611	1	no
2156.g757	2156.g757	-	2156:0-420	Testes	Carcass	NOTEST	0.0297478	0.197869	2.73369	-0.995326	0.319578	1	no
2159.g758	2159.g758	-	2159:0-2289	Testes	Carcass	OK	1.56595	0.225519	-2.79572	3.45285	0.000554694	0.00302539	yes
216.g77	216.g77	-	216:0-1325	Testes	Carcass	NOTEST	0.113855	0.0513269	-1.14941	0.823269	0.410355	1	no
216.g78	216.g78	-	216:3295-4630	Testes	Carcass	OK	0.633857	0.620251	-0.0313044	0.0397312	0.968307	0.989459	no
2162.g759	2162.g759	-	2162:8-1696	Testes	Carcass	NOTEST	0.149962	0.175577	0.227504	-0.22259	0.823854	1	no
2167.g760	2167.g760	-	2167:8-11314	Testes	Carcass	NOTEST	0.112662	0.0275974	-2.0294	2.24236	0.0249383	1	no
2167.g761	2167.g761	-	2167:16766-23025	Testes	Carcass	NOTEST	0.00309368	0	-1.79769e+308	-1.79769e+308	0.275867	1	no
2172.g762	2172.g762	-	2172:775-1774	Testes	Carcass	OK	0.23701	0.290335	0.292771	-0.283024	0.777159	0.896198	no
2179.g763	2179.g763	-	2179:1-1271	Testes	Carcass	NOTEST	0.0265948	0.041055	0.626413	-0.348463	0.727493	1	no
218.g79	218.g79	-	218:0-1379	Testes	Carcass	NOTEST	0.102198	0	-1.79769e+308	-1.79769e+308	0.0291166	1	no
2198.g764	2198.g764	-	2198:0-1780	Testes	Carcass	OK	0.708456	1.52076	1.10205	-1.44079	0.149644	0.298313	no
22.g8	22.g8	-	22:560-1405	Testes	Carcass	OK	0.321888	0.433763	0.430348	-0.460982	0.644811	0.807051	no
2201.g765	2201.g765	-	2201:405-1042	Testes	Carcass	OK	1.84451	1.90206	0.0443276	-0.0563703	0.955047	0.984159	no
2207.g766	2207.g766	-	2207:0-1335	Testes	Carcass	NOTEST	0.011135	0.048228	2.11477	-0.958775	0.337672	1	no
2208.g767	2208.g767	-	2208:0-10839	Testes	Carcass	OK	0.275711	0.0763863	-1.85177	2.08887	0.0367198	0.103304	no
2208.g768	2208.g768	-	2208:10885-15186	Testes	Carcass	OK	0.336807	0.0693335	-2.2803	2.63654	0.00837567	0.0313809	yes
2208.g769	2208.g769	-	2208:16445-20382	Testes	Carcass	OK	0.297934	0.265863	-0.164312	0.207001	0.836009	0.931557	no
2209.g770	2209.g770	-	2209:0-452	Testes	Carcass	NOTEST	0	0	0	0	1	1	no
221.g80	221.g80	-	221:591-1712	Testes	Carcass	NOTEST	0.136443	0	-1.79769e+308	-1.79769e+308	0.0250978	1	no
2215.g771	2215.g771	-	2215:205-8166	Testes	Carcass	NOTEST	0.0176775	0.0130833	-0.434187	0.297527	0.766064	1	no
2218.g772	2218.g772	-	2218:95-3254	Testes	Carcass	OK	0.368633	0.555665	0.592029	-0.771018	0.440696	0.636588	no
2218.g773	2218.g773	-	2218:6875-10752	Testes	Carcass	NOTEST	0.0796526	0.160505	1.01083	-0.984089	0.325072	1	no
2218.g774	2218.g774	-	2218:12045-13256	Testes	Carcass	OK	0.265397	0.308778	0.218419	-0.244584	0.806778	0.913559	no
2223.g775	2223.g775	-	2223:615-2147	Testes	Carcass	NOTEST	0.00476144	0.00755996	0.666979	-0.175469	0.860711	1	no
2228.g776	2228.g776	-	2228:0-2475	Testes	Carcass	OK	1.44616	1.17502	-0.299546	0.405607	0.685031	0.836451	no
2228.g777	2228.g777	-	2228:4355-31520	Testes	Carcass	NOTEST	0.189794	0.0169902	-3.48166	3.79449	0.000147947	1	no
2228.g778	2228.g778	-	2228:31575-36250	Testes	Carcass	NOTEST	0.0623632	0.00501315	-3.63691	1.83649	0.0662853	1	no
2228.g779	2228.g779	-	2228:36254-41105	Testes	Carcass	NOTEST	0.0412864	0.004621	-3.15939	1.18664	0.235368	1	no
223.g81	223.g81	-	223:0-1681	Testes	Carcass	NOTEST	0.158875	0.163199	0.0387433	-0.0418096	0.96665	1	no
2231.g780	2231.g780	-	2231:0-785	Testes	Carcass	NOTEST	0.0350615	0.0241939	-0.535244	0.200083	0.841416	1	no
2237.g781	2237.g781	-	2237:51-1605	Testes	Carcass	NOTEST	0.0306301	0	-1.79769e+308	-1.79769e+308	0.10614	1	no
2239.g782	2239.g782	-	2239:0-1875	Testes	Carcass	NOTEST	0.00785941	0	-1.79769e+308	-1.79769e+308	0.220481	1	no
2241.g783	2241.g783	-	2241:0-1959	Testes	Carcass	NOTEST	0.0162745	0.0284633	0.806493	-0.460712	0.645005	1	no
2244.g784	2244.g784	-	2244:0-1068	Testes	Carcass	NOTEST	0	0	0	0	1	1	no
2248.g785	2248.g785	-	2248:0-1549	Testes	Carcass	NOTEST	0.00470269	0.0332599	2.82222	-0.958011	0.338057	1	no
2249.g786	2249.g786	-	2249:18-14747	Testes	Carcass	OK	0.167134	0.519341	1.63568	-2.22463	0.0261058	0.0791997	no
2249.g787	2249.g787	-	2249:14756-21435	Testes	Carcass	NOTEST	0.152873	0.0642063	-1.25155	1.43769	0.150521	1	no
2249.g788	2249.g788	-	2249:24485-26283	Testes	Carcass	NOTEST	0.131247	0.0999388	-0.393167	0.374329	0.70816	1	no
2249.g789	2249.g789	-	2249:30595-31247	Testes	Carcass	NOTEST	0.0155645	0	-1.79769e+308	-1.79769e+308	0.27929	1	no
225.g82	225.g82	-	225:0-1795	Testes	Carcass	NOTEST	0.00798042	0	-1.79769e+308	-1.79769e+308	0.220481	1	no
2250.g790	2250.g790	-	2250:0-1195	Testes	Carcass	OK	0.144094	0.39589	1.45809	-1.44525	0.148387	0.296784	no
2251.g791	2251.g791	-	2251:260-4775	Testes	Carcass	NOTEST	0.0158913	0	-1.79769e+308	-1.79769e+308	0.0902973	1	no
2251.g792	2251.g792	-	2251:7860-10125	Testes	Carcass	NOTEST	0.0750338	0.0162929	-2.2033	1.32742	0.18437	1	no
2251.g793	2251.g793	-	2251:10199-14565	Testes	Carcass	NOTEST	0.0473254	0.018495	-1.35548	0.991468	0.321457	1	no
2258.g794	2258.g794	-	2258:0-1496	Testes	Carcass	NOTEST	0.0661125	0.052545	-0.33137	0.249788	0.802751	1	no
2259.g795	2259.g795	-	2259:642-1438	Testes	Carcass	NOTEST	0.132974	0.034953	-1.92766	0.9384	0.348039	1	no
2260.g796	2260.g796	-	2260:0-1121	Testes	Carcass	OK	0.502051	0.0655539	-2.93708	2.32253	0.0202046	0.0641959	no
2265.g797	2265.g797	-	2265:0-1285	Testes	Carcass	NOTEST	0.19309	0.0772524	-1.32162	1.14622	0.251704	1	no
2272.g798	2272.g798	-	2272:266-1390	Testes	Carcass	NOTEST	0.161874	0	-1.79769e+308	-1.79769e+308	0.0225023	1	no
2272.g799	2272.g799	-	2272:2652-13285	Testes	Carcass	NOTEST	0.154764	0.0798822	-0.95412	1.17743	0.239023	1	no
2277.g800	2277.g800	-	2277:0-2163	Testes	Carcass	OK	0.897964	0.0299066	-4.90812	3.78626	0.00015293	0.000987174	yes
2278.g801	2278.g801	-	2278:10-1483	Testes	Carcass	NOTEST	0.0367619	0.0837234	1.18742	-0.707164	0.479464	1	no
2284.g802	2284.g802	-	2284:363-1034	Testes	Carcass	NOTEST	0.156847	0.240242	0.615129	-0.519298	0.603553	1	no
2287.g803	2287.g803	-	2287:9-1041	Testes	Carcass	NOTEST	0.0162163	0	-1.79769e+308	-1.79769e+308	0.212026	1	no
2288.g804	2288.g804	-	2288:23-1723	Testes	Carcass	NOTEST	0	0	0	0	1	1	no
2289.g805	2289.g805	-	2289:225-18476	Testes	Carcass	NOTEST	0.0715451	0.0710271	-0.0104841	0.0132556	0.989424	1	no
2292.g806	2292.g806	-	2292:0-1010	Testes	Carcass	NOTEST	0.0962917	0.112446	0.223743	-0.18103	0.856344	1	no
2296.g807	2296.g807	-	2296:4-1395	Testes	Carcass	OK	1.11296	0.234681	-2.24562	1.73173	0.0833221	0.194241	no
2299.g808	2299.g808	-	2299:3-1396	Testes	Carcass	NOTEST	0.213761	0.0123271	-4.1161	1.75023	0.0800784	1	no
2301.g809	2301.g809	-	2301:5-870	Testes	Carcass	NOTEST	0	0	0	0	1	1	no
2302.g810	2302.g810	-	2302:0-1865	Testes	Carcass	NOTEST	0.163494	0.219969	0.428057	-0.46463	0.642196	1	no
2304.g811	2304.g811	-	2304:10-1396	Testes	Carcass	NOTEST	0	0	0	0	1	1	no
[truncated: 11,175 more rows]
