# Supplementary material for: Revised Annotations, Sex-Biased Expression, and Lineage-Specific Genes in the Drosophila melanogaster Group
Source: G3 (Bethesda). 2014 Oct 1;4(12):2345–51. doi: 10.1534/g3.114.013532 (PMC4267930; doi:10.1534/g3.114.013532)
Supplement: Supporting Information [file supp_g3.114.013532_FileS1.zip › GFF/Cuffdiff_Output/DyakOvary.expdiff]

test_id	gene_id	gene	locus	sample_1	sample_2	status	value_1	value_2	log2(fold_change)	test_stat	p_value	q_value	significant
	-	-	5:1106001-1231619	Ovary	Testes	OK	6.44388	0.170554	-5.23963	0.500879	0.616456	0.695772	no
0.g1001	0.g1001	-	0:12322667-12329413	Ovary	Testes	OK	12.287	5.50685	-1.15783	2.11048	0.034817	0.0588669	no
0.g1006	0.g1006	-	0:12428643-12440357	Ovary	Testes	OK	1.45215	1.31974	-0.137944	0.169962	0.86504	0.904864	no
0.g1007	0.g1007	-	0:12442438-12448201	Ovary	Testes	OK	2.86245	3.96802	0.471166	-0.434364	0.664024	0.73811	no
0.g1008	0.g1008	-	0:12442438-12448201	Ovary	Testes	OK	0.0677067	0.572239	3.07925	-0.126161	0.899604	0.930898	no
0.g1009	0.g1009	-	0:12442438-12448201	Ovary	Testes	OK	7.85695	1.91276	-2.03832	1.77553	0.0758103	0.116795	no
0.g1016	0.g1016	-	0:12526797-12537581	Ovary	Testes	OK	0.12419	1.03091	3.05329	-3.41909	0.00062832	0.00185103	yes
0.g1033	0.g1033	-	0:12756055-12809803	Ovary	Testes	OK	32.6468	39.3347	0.26886	-0.412537	0.679946	0.752528	no
0.g1034	0.g1034	-	0:12809803-12819293	Ovary	Testes	OK	0.473319	0.307608	-0.621719	0.0634118	0.949439	0.966009	no
0.g1041	0.g1041	-	0:12848935-12871473	Ovary	Testes	OK	37.3045	14.3116	-1.38217	1.79638	0.0724343	0.112119	no
0.g1043	0.g1043	-	0:12873339-12892574	Ovary	Testes	OK	8.56639	9.34734	0.125868	-0.16981	0.865159	0.904896	no
0.g1045	0.g1045	-	0:12912851-12924497	Ovary	Testes	OK	15.174	6.52531	-1.21748	1.20889	0.226704	0.303561	no
0.g1047	0.g1047	-	0:12912851-12924497	Ovary	Testes	OK	0.0329708	0.326291	3.3069	-0.050889	0.959414	0.972127	no
0.g1048	0.g1048	-	0:12924543-12926513	Ovary	Testes	OK	0.024807	0.692459	4.80291	-3.39567	0.000684615	0.00199898	yes
0.g1049	0.g1049	-	0:12926514-12930283	Ovary	Testes	OK	0.0125859	1.65701	7.04063	-4.99184	5.98078e-07	3.53101e-06	yes
0.g1050	0.g1050	-	0:12930383-12937773	Ovary	Testes	OK	0.00816778	0.276719	5.08234	-1.44556	0.1483	0.209667	no
0.g1052	0.g1052	-	0:12956603-12969630	Ovary	Testes	NOTEST	0.0172717	0.141313	3.03241	-0.786445	0.431607	1	no
0.g1056	0.g1056	-	0:13033732-13038273	Ovary	Testes	NOTEST	0	0.0151735	1.79769e+308	1.79769e+308	0.113275	1	no
0.g1058	0.g1058	-	0:13043087-13083761	Ovary	Testes	OK	2.94699	1.10612	-1.41373	0.669392	0.503246	0.58918	no
0.g1064	0.g1064	-	0:13105197-13110741	Ovary	Testes	NOTEST	0.129405	0.176149	0.444907	-0.504116	0.61418	1	no
0.g107	0.g107	-	0:1279387-1282781	Ovary	Testes	OK	0.259739	0.401249	0.627433	-0.774475	0.43865	0.528785	no
0.g1070	0.g1070	-	0:13137037-13138409	Ovary	Testes	OK	0.0218492	0.669107	4.93659	-3.1751	0.00149785	0.0039435	yes
0.g1072	0.g1072	-	0:13165040-13166137	Ovary	Testes	OK	0.103448	95.0947	9.84432	-9.77117	0	0	yes
0.g1075	0.g1075	-	0:13292116-13330660	Ovary	Testes	OK	0.479291	6.04288	3.65626	-5.80199	6.5533e-09	5.77347e-08	yes
0.g1077	0.g1077	-	0:13368266-13373520	Ovary	Testes	OK	0.250793	0.521229	1.05542	-1.31928	0.187077	0.257704	no
0.g1078	0.g1078	-	0:13391524-13397976	Ovary	Testes	OK	1.94521	0.00707321	-8.10334	5.56643	2.60005e-08	2.02486e-07	yes
0.g1086	0.g1086	-	0:13478516-13504306	Ovary	Testes	OK	1.07472	1.81068	0.752573	-0.893679	0.371494	0.460788	no
0.g1092	0.g1092	-	0:13530722-13534590	Ovary	Testes	OK	0	0.473833	1.79769e+308	1.79769e+308	0.0104906	0.020883	yes
0.g1094	0.g1094	-	0:13534831-13535726	Ovary	Testes	NOTEST	0	0.0509865	1.79769e+308	1.79769e+308	0.126904	1	no
0.g1100	0.g1100	-	0:13554346-13570226	Ovary	Testes	OK	17.3859	89.9242	2.37079	-4.16962	3.05111e-05	0.00012461	yes
0.g1108	0.g1108	-	0:13627176-13725976	Ovary	Testes	OK	0.2847	3.56386	3.64593	-4.44802	8.6665e-06	3.98628e-05	yes
0.g1110	0.g1110	-	0:13848591-13900196	Ovary	Testes	NOTEST	0.00272777	0.0411083	3.91364	-1.35259	0.176187	1	no
0.g1122	0.g1122	-	0:14045146-14052850	Ovary	Testes	OK	63.8928	7.81378	-3.03156	4.74564	2.07845e-06	1.09924e-05	yes
0.g1133	0.g1133	-	0:14112036-14117055	Ovary	Testes	OK	0.259864	7.29073	4.81024	-2.65632	0.00789996	0.0164179	yes
0.g1135	0.g1135	-	0:14123738-14133456	Ovary	Testes	OK	5.31986	1.80768	-1.55725	1.58525	0.112909	0.16536	no
0.g1136	0.g1136	-	0:14133556-14154580	Ovary	Testes	OK	18.064	42.0799	1.22002	-2.06708	0.0387265	0.0645673	no
0.g1138	0.g1138	-	0:14167226-14169164	Ovary	Testes	NOTEST	0.00423124	0.032633	2.94718	-1.0445	0.296256	1	no
0.g1139	0.g1139	-	0:14169168-14192396	Ovary	Testes	NOTEST	0	0.0601731	1.79769e+308	1.79769e+308	0.0566681	1	no
0.g1143	0.g1143	-	0:14279220-14323908	Ovary	Testes	OK	50.6115	29.4814	-0.779659	0.692561	0.488585	0.575118	no
0.g1146	0.g1146	-	0:14336210-14337981	Ovary	Testes	OK	0	14.2682	1.79769e+308	1.79769e+308	0.00686243	0.0145673	yes
0.g1147	0.g1147	-	0:14361150-14452299	Ovary	Testes	OK	55.6962	7.15656	-2.96024	2.02951	0.0424067	0.0698584	no
0.g1148	0.g1148	-	0:14361150-14452299	Ovary	Testes	OK	0.269674	20.2502	6.23057	-1.85595	0.063461	0.0997425	no
0.g1149	0.g1149	-	0:14361150-14452299	Ovary	Testes	OK	13.7272	1.55015	-3.14655	1.43305	0.151843	0.214053	no
0.g1153	0.g1153	-	0:14496328-14499479	Ovary	Testes	OK	1.4776	0.493764	-1.58136	0.243156	0.807884	0.85971	no
0.g1155	0.g1155	-	0:14499496-14602700	Ovary	Testes	OK	2.2265	16.9977	2.93249	-4.64803	3.35118e-06	1.68917e-05	yes
0.g1159	0.g1159	-	0:14647040-14648130	Ovary	Testes	OK	0	22.9222	1.79769e+308	1.79769e+308	0.00137176	0.00364636	yes
0.g1163	0.g1163	-	0:14709816-14713628	Ovary	Testes	OK	12.0061	3.00234	-1.99961	1.4935	0.135305	0.193657	no
0.g1165	0.g1165	-	0:14753954-14783128	Ovary	Testes	OK	0.00368648	10.8254	11.5199	-4.47959	7.4787e-06	3.50311e-05	yes
0.g1166	0.g1166	-	0:14783174-14828513	Ovary	Testes	OK	0.0611094	0.949733	3.95805	-1.55695	0.119482	0.174136	no
0.g1167	0.g1167	-	0:14783174-14828513	Ovary	Testes	OK	0.529881	9.01941	4.08929	-5.23243	1.673e-07	1.104e-06	yes
0.g1169	0.g1169	-	0:14828514-14837538	Ovary	Testes	OK	17.6051	10.244	-0.781214	1.15285	0.24897	0.328505	no
0.g117	0.g117	-	0:1344736-1375646	Ovary	Testes	OK	0.0914327	1.39668	3.93314	-2.59118	0.0095648	0.0192999	yes
0.g1171	0.g1171	-	0:14842774-14844436	Ovary	Testes	OK	16.9031	4.09543	-2.0452	3.12938	0.00175173	0.00452893	yes
0.g1185	0.g1185	-	0:15073685-15079935	Ovary	Testes	OK	0.105194	5.63443	5.74315	-5.01512	5.30017e-07	3.16954e-06	yes
0.g1189	0.g1189	-	0:15113361-15139075	Ovary	Testes	OK	0.0271687	3.00798	6.7907	-4.98756	6.11463e-07	3.60378e-06	yes
0.g1191	0.g1191	-	0:15152821-15177105	Ovary	Testes	OK	3.3071	0.923038	-1.84111	2.04486	0.0408684	0.06774	no
0.g1195	0.g1195	-	0:15194055-15199645	Ovary	Testes	OK	29.7917	3.70911	-3.00576	3.95651	7.6054e-05	0.000284944	yes
0.g12	0.g12	-	0:166151-176778	Ovary	Testes	OK	73.0393	7.63347	-3.25826	5.87356	4.26543e-09	3.8923e-08	yes
0.g120	0.g120	-	0:1386992-1395396	Ovary	Testes	OK	0.0973085	1.78992	4.20119	-4.93358	8.07342e-07	4.64552e-06	yes
0.g1205	0.g1205	-	0:15323070-15333157	Ovary	Testes	OK	12.1102	3.32358	-1.86541	3.01129	0.00260142	0.00638587	yes
0.g1206	0.g1206	-	0:15347537-15360417	Ovary	Testes	OK	0.0268802	1.30317	5.59933	-4.86244	1.15949e-06	6.42539e-06	yes
0.g1207	0.g1207	-	0:15365327-15382265	Ovary	Testes	OK	1.24242	8.24319	2.73005	-3.51865	0.000433741	0.00133646	yes
0.g1209	0.g1209	-	0:15382311-15390655	Ovary	Testes	OK	2.4876	1.80197	-0.465181	0.204174	0.838217	0.884424	no
0.g1214	0.g1214	-	0:15397982-15450335	Ovary	Testes	OK	10.5354	2.64474	-1.99405	1.3757	0.168916	0.235164	no
0.g1222	0.g1222	-	0:15651058-15651992	Ovary	Testes	OK	0.278629	0.550448	0.98226	-1.02635	0.304728	0.389958	no
0.g1223	0.g1223	-	0:15681463-15845785	Ovary	Testes	OK	0.00759205	1.16965	7.26737	-2.15111	0.0314677	0.0540278	no
0.g1228	0.g1228	-	0:15888246-15926252	Ovary	Testes	OK	0.175311	0.499021	1.50919	-0.177319	0.859258	0.900108	no
0.g123	0.g123	-	0:1434449-1446106	Ovary	Testes	NOTEST	0.165979	0.111929	-0.568413	0.188248	0.850682	1	no
0.g1231	0.g1231	-	0:15926253-15949646	Ovary	Testes	NOTEST	0.156392	0.141018	-0.149283	0.0930859	0.925835	1	no
0.g1235	0.g1235	-	0:15990616-15993898	Ovary	Testes	OK	10.1728	0.184252	-5.78689	7.39809	1.38112e-13	2.62876e-12	yes
0.g1236	0.g1236	-	0:15993946-16004120	Ovary	Testes	OK	1.04566	4.01967	1.94266	-2.94022	0.00327984	0.00779066	yes
0.g1238	0.g1238	-	0:16011807-16013426	Ovary	Testes	OK	0.128243	217.895	10.7305	-12.3552	0	0	yes
0.g1239	0.g1239	-	0:16049760-16117104	Ovary	Testes	NOTEST	0.0184493	0.02415	0.388457	-0.00924515	0.992624	1	no
0.g1246	0.g1246	-	0:16172116-16185730	Ovary	Testes	OK	0.0122076	0.948093	6.27917	-1.77231	0.0763429	0.117549	no
0.g1247	0.g1247	-	0:16185776-16198350	Ovary	Testes	OK	0.47084	2.60849	2.4699	-4.00739	6.13945e-05	0.000235203	yes
0.g1248	0.g1248	-	0:16198396-16202750	Ovary	Testes	OK	0.116043	10.2918	6.47069	-8.36088	0	0	yes
0.g1250	0.g1250	-	0:16214264-16298762	Ovary	Testes	OK	7.92576	8.30998	0.0682949	-0.0257823	0.979431	0.986178	no
0.g1251	0.g1251	-	0:16298763-16307024	Ovary	Testes	OK	0.0898139	11.4511	6.99433	-5.59983	2.14562e-08	1.71013e-07	yes
0.g1252	0.g1252	-	0:16307124-16322979	Ovary	Testes	OK	0.0283097	0.803315	4.8266	-0.661597	0.50823	0.593924	no
0.g1253	0.g1253	-	0:16322980-16328814	Ovary	Testes	OK	0.228571	4.89679	4.42112	-5.77947	7.49364e-09	6.5342e-08	yes
0.g1254	0.g1254	-	0:16328914-16329379	Ovary	Testes	OK	0	1.21699	1.79769e+308	1.79769e+308	0.0157494	0.0295467	yes
0.g1255	0.g1255	-	0:16329434-16334923	Ovary	Testes	OK	0.00142175	1.30364	9.84066	-3.78529	0.00015353	0.000532578	yes
0.g1256	0.g1256	-	0:16334925-16369154	Ovary	Testes	NOTEST	0	0.0149705	1.79769e+308	1.79769e+308	0.154079	1	no
0.g1257	0.g1257	-	0:16369254-16385477	Ovary	Testes	NOTEST	0	0	0	0	1	1	no
0.g1264	0.g1264	-	0:16463111-16496475	Ovary	Testes	OK	0.253679	0.483965	0.931897	-0.684532	0.493639	0.579729	no
0.g1265	0.g1265	-	0:16463111-16496475	Ovary	Testes	OK	0.536789	1.01967	0.925671	-1.15359	0.248668	0.328233	no
0.g1266	0.g1266	-	0:16496521-16507945	Ovary	Testes	OK	0.457504	0.390212	-0.229528	0.31517	0.752632	0.814939	no
0.g127	0.g127	-	0:1472463-1483289	Ovary	Testes	OK	8.63344	5.07688	-0.765992	0.882645	0.377428	0.466843	no
0.g1271	0.g1271	-	0:16533475-16549701	Ovary	Testes	OK	81.6487	57.6979	-0.50091	0.728601	0.466246	0.55471	no
0.g1276	0.g1276	-	0:16594301-16604120	Ovary	Testes	OK	8.92746	26.1298	1.54937	-2.43312	0.0149691	0.0282806	yes
0.g1278	0.g1278	-	0:16606496-16679734	Ovary	Testes	OK	1.98199	0.764961	-1.37349	0.180655	0.856638	0.898009	no
0.g1279	0.g1279	-	0:16606496-16679734	Ovary	Testes	OK	3.76342	1.30618	-1.52669	0.5838	0.559355	0.641761	no
0.g128	0.g128	-	0:1472463-1483289	Ovary	Testes	OK	3.54205	4.23273	0.257004	-0.288497	0.772967	0.831212	no
0.g1291	0.g1291	-	0:16756780-16757512	Ovary	Testes	OK	0	11.2811	1.79769e+308	1.79769e+308	0.00313822	0.00749742	yes
0.g1294	0.g1294	-	0:16832653-17020043	Ovary	Testes	OK	0.192864	1.07064	2.47281	-1.0483	0.294501	0.378502	no
0.g1296	0.g1296	-	0:17024200-17030893	Ovary	Testes	OK	22.3805	5.53191	-2.01639	3.08521	0.00203411	0.00514991	yes
0.g1299	0.g1299	-	0:17038013-17068797	Ovary	Testes	OK	69.5443	25.8156	-1.42969	1.64806	0.0993411	0.147608	no
0.g1301	0.g1301	-	0:17086660-17107733	Ovary	Testes	OK	4.74312	4.58498	-0.0489187	0.0618836	0.950655	0.966861	no
0.g1305	0.g1305	-	0:17151633-17208077	Ovary	Testes	OK	10.7443	38.1155	1.8268	-2.55197	0.0107117	0.0212525	yes
0.g1307	0.g1307	-	0:17212297-17213152	Ovary	Testes	OK	0.0294871	0.942282	4.998	-2.73969	0.00614972	0.0132515	yes
0.g1308	0.g1308	-	0:17213158-17216307	Ovary	Testes	OK	0.0246743	27.9527	10.1458	-4.93294	8.10003e-07	4.6582e-06	yes
0.g1310	0.g1310	-	0:17222658-17229897	Ovary	Testes	OK	46.5308	12.2862	-1.92114	3.67942	0.000233764	0.000770553	yes
0.g1312	0.g1312	-	0:17238077-17267327	Ovary	Testes	OK	0.33746	0.664374	0.977282	-0.261669	0.793576	0.847756	no
0.g1346	0.g1346	-	0:17644597-17646774	Ovary	Testes	OK	7.40366	5.19994	-0.509743	0.170979	0.86424	0.90412	no
0.g1347	0.g1347	-	0:17644597-17646774	Ovary	Testes	OK	17.4263	16.2027	-0.105028	0.149545	0.881123	0.91708	no
0.g1352	0.g1352	-	0:17666842-17708237	Ovary	Testes	OK	0.0075672	0.488099	6.01127	-4.55051	5.35171e-06	2.587e-05	yes
0.g1361	0.g1361	-	0:18006541-18007116	Ovary	Testes	OK	0	0.312373	1.79769e+308	1.79769e+308	0.044912	0.0735342	no
0.g1375	0.g1375	-	0:18038227-18041581	Ovary	Testes	OK	0.0249436	3.54148	7.14954	-6.02614	1.67922e-09	1.63001e-08	yes
0.g1377	0.g1377	-	0:18044484-18068965	Ovary	Testes	OK	1.01643	1.74417	0.779032	-0.22876	0.819055	0.868698	no
0.g1379	0.g1379	-	0:18071692-18074312	Ovary	Testes	OK	5.24927	2.86285	-0.874666	0.759707	0.44743	0.5374	no
0.g1380	0.g1380	-	0:18074635-18085814	Ovary	Testes	OK	1.48813	1.20738	-0.301621	0.289774	0.771989	0.830434	no
0.g1381	0.g1381	-	0:18085815-18104355	Ovary	Testes	OK	7.22854	2.54856	-1.50402	2.3645	0.0180545	0.0332339	yes
0.g1382	0.g1382	-	0:18104455-18113449	Ovary	Testes	OK	1.35298	1.05456	-0.359494	0.37316	0.709029	0.778467	no
0.g1383	0.g1383	-	0:18113495-18147683	Ovary	Testes	OK	4.64593	3.16163	-0.555296	0.633153	0.526634	0.611231	no
0.g1384	0.g1384	-	0:18113495-18147683	Ovary	Testes	OK	3.61678	1.76553	-1.03461	0.604122	0.545762	0.628995	no
0.g1385	0.g1385	-	0:18113495-18147683	Ovary	Testes	OK	9.39257	3.00814	-1.64265	1.19639	0.231543	0.308947	no
0.g1387	0.g1387	-	0:18154130-18175675	Ovary	Testes	OK	0	1.69723	1.79769e+308	1.79769e+308	0.254794	0.334915	no
0.g1388	0.g1388	-	0:18154130-18175675	Ovary	Testes	OK	0.454985	0.511509	0.16894	-0.033692	0.973123	0.982033	no
0.g1390	0.g1390	-	0:18190894-18194835	Ovary	Testes	NOTEST	0	0.0129421	1.79769e+308	1.79769e+308	0.292919	1	no
0.g1392	0.g1392	-	0:18200285-18202769	Ovary	Testes	NOTEST	0	0.0704837	1.79769e+308	1.79769e+308	0.209858	1	no
0.g1394	0.g1394	-	0:18203715-18206504	Ovary	Testes	NOTEST	0	0.0115722	1.79769e+308	1.79769e+308	0.209858	1	no
0.g1396	0.g1396	-	0:18225173-18227432	Ovary	Testes	OK	0	1.8977	1.79769e+308	1.79769e+308	0.0198959	0.0361944	yes
0.g14	0.g14	-	0:180282-185453	Ovary	Testes	OK	0.660923	3.2856	2.3136	-0.770937	0.440744	0.530557	no
0.g140	0.g140	-	0:1555879-1561549	Ovary	Testes	OK	0.563352	92.6841	7.36214	-12.2441	0	0	yes
0.g1404	0.g1404	-	0:18426752-18437297	Ovary	Testes	OK	18.8991	7.92776	-1.25333	1.89107	0.0586145	0.0931732	no
0.g1406	0.g1406	-	0:18437299-18479122	Ovary	Testes	OK	0.00349645	0.438054	6.96908	-0.691445	0.489286	0.575744	no
0.g1407	0.g1407	-	0:18437299-18479122	Ovary	Testes	NOTEST	0.00184513	0.102876	5.80104	-0.343595	0.731151	1	no
0.g1408	0.g1408	-	0:18480958-18520622	Ovary	Testes	OK	0.0101867	0.243818	4.58104	-1.86099	0.0627457	0.0988011	no
0.g141	0.g141	-	0:1567419-1568450	Ovary	Testes	OK	1.86034	412.302	7.79199	-12.5782	0	0	yes
0.g1413	0.g1413	-	0:18553586-18557900	Ovary	Testes	OK	0.635601	0.789559	0.312926	-0.432119	0.665655	0.739398	no
0.g1414	0.g1414	-	0:18557946-18640629	Ovary	Testes	OK	2.41043	1.15852	-1.05701	0.93705	0.348733	0.436805	no
0.g1415	0.g1415	-	0:18557946-18640629	Ovary	Testes	OK	1.9135	1.87025	-0.0329843	0.0231815	0.981506	0.987283	no
0.g1416	0.g1416	-	0:18640676-18643603	Ovary	Testes	OK	0.184545	8.14941	5.46465	-5.95955	2.52934e-09	2.38708e-08	yes
0.g1421	0.g1421	-	0:18740214-18751985	Ovary	Testes	OK	3.39157	0.273624	-3.63169	5.75508	8.66007e-09	7.4683e-08	yes
0.g1432	0.g1432	-	0:18835406-18838885	Ovary	Testes	OK	1.16194	0.362044	-1.6823	1.7644	0.077664	0.119255	no
0.g1433	0.g1433	-	0:18835406-18838885	Ovary	Testes	OK	0.0466226	0.398785	3.09651	-0.122316	0.902649	0.932976	no
0.g1437	0.g1437	-	0:18852016-18874045	Ovary	Testes	NOTEST	0	0.0804535	1.79769e+308	1.79769e+308	0.00758056	1	no
0.g1443	0.g1443	-	0:18889792-18900595	Ovary	Testes	OK	4.0864	5.62196	0.460243	-0.421584	0.673329	0.74642	no
0.g1445	0.g1445	-	0:18889792-18900595	Ovary	Testes	OK	40.4818	1.48395	-4.76976	3.6744	0.000238409	0.000783026	yes
0.g1451	0.g1451	-	0:18966115-18980720	Ovary	Testes	OK	41.6749	18.369	-1.1819	1.63218	0.102642	0.152026	no
0.g1454	0.g1454	-	0:18989411-18993365	Ovary	Testes	OK	0.325159	1.69088	2.37855	-2.49004	0.0127729	0.024633	yes
0.g146	0.g146	-	0:1581551-1588439	Ovary	Testes	OK	0.0636787	2.78315	5.44977	-5.97644	2.28063e-09	2.17448e-08	yes
0.g1461	0.g1461	-	0:19024966-19029265	Ovary	Testes	OK	1.19577	0.98101	-0.285604	0.252394	0.800736	0.853924	no
0.g1462	0.g1462	-	0:19029311-19037499	Ovary	Testes	OK	0.0671973	0.274198	2.02874	-0.33107	0.740591	0.805234	no
0.g1463	0.g1463	-	0:19029311-19037499	Ovary	Testes	OK	14.0435	6.57859	-1.09406	1.54078	0.12337	0.178731	no
0.g1465	0.g1465	-	0:19042223-19043296	Ovary	Testes	OK	1.01124	0.488811	-1.04878	1.04999	0.293721	0.377684	no
0.g1480	0.g1480	-	0:19182425-19192289	Ovary	Testes	OK	0.207731	0.838158	2.01251	-0.841826	0.399886	0.489399	no
0.g1481	0.g1481	-	0:19192389-19196269	Ovary	Testes	OK	2.17378	0.696565	-1.64187	1.67292	0.0943429	0.141106	no
0.g1483	0.g1483	-	0:19202045-19221634	Ovary	Testes	NOTEST	0.00295266	0.00526256	0.833748	-0.0426675	0.965967	1	no
0.g1488	0.g1488	-	0:19236285-19253643	Ovary	Testes	OK	8.47538	22.3544	1.39921	-1.38908	0.164807	0.22982	no
0.g1490	0.g1490	-	0:19255939-19316358	Ovary	Testes	OK	4.8053	14.7	1.61312	-2.55866	0.0105076	0.0209085	yes
0.g1492	0.g1492	-	0:19255939-19316358	Ovary	Testes	OK	0.0342668	0.252085	2.87903	-0.999426	0.317588	0.403491	no
0.g1494	0.g1494	-	0:19255939-19316358	Ovary	Testes	OK	2.75523	0.911073	-1.59654	0.403376	0.686672	0.75846	no
0.g1495	0.g1495	-	0:19316359-19316923	Ovary	Testes	NOTEST	0	0.203546	1.79769e+308	1.79769e+308	0.110514	1	no
0.g1496	0.g1496	-	0:19316974-19322323	Ovary	Testes	NOTEST	0.00259421	0.0130873	2.3348	-0.766095	0.44362	1	no
0.g1501	0.g1501	-	0:19341453-19359033	Ovary	Testes	OK	10.0156	5.15521	-0.958139	0.540243	0.589029	0.669259	no
0.g1507	0.g1507	-	0:19456694-19501150	Ovary	Testes	NOTEST	0.155956	0.0531686	-1.5525	0.0923833	0.926394	1	no
0.g1510	0.g1510	-	0:19510040-19544542	Ovary	Testes	OK	23.5307	5.23831	-2.16737	1.12669	0.259871	0.340553	no
0.g1511	0.g1511	-	0:19510040-19544542	Ovary	Testes	OK	0.490796	0.686874	0.484922	-0.0602858	0.951928	0.967577	no
0.g1512	0.g1512	-	0:19510040-19544542	Ovary	Testes	OK	4.9483	1.29175	-1.9376	1.29584	0.195031	0.266824	no
0.g1513	0.g1513	-	0:19544590-19547338	Ovary	Testes	OK	13.8419	3.21267	-2.1072	3.68644	0.000227411	0.000752287	yes
0.g1516	0.g1516	-	0:19568640-19572467	Ovary	Testes	OK	0	8.09946	1.79769e+308	1.79769e+308	0.0011149	0.00305265	yes
0.g1517	0.g1517	-	0:19572560-19580442	Ovary	Testes	OK	0.00773299	72.2157	13.189	-6.21941	4.99027e-10	5.37034e-09	yes
0.g1520	0.g1520	-	0:19582934-19586360	Ovary	Testes	OK	0.0023631	11.5852	12.2593	-4.73737	2.16506e-06	1.13797e-05	yes
0.g1525	0.g1525	-	0:19649260-19665416	Ovary	Testes	OK	0	10.9754	1.79769e+308	1.79769e+308	0.00300024	0.0072039	yes
0.g1526	0.g1526	-	0:19682596-19701678	Ovary	Testes	OK	0.0320162	2.72921	6.41354	-6.41392	1.41822e-10	1.64044e-09	yes
0.g1527	0.g1527	-	0:19682596-19701678	Ovary	Testes	OK	0.16061	6.87813	5.42038	-1.46485	0.142962	0.20319	no
0.g1532	0.g1532	-	0:19712394-19727716	Ovary	Testes	OK	46.3419	14.0782	-1.71885	2.11959	0.0340404	0.0577837	no
0.g154	0.g154	-	0:1604800-1615809	Ovary	Testes	OK	11.9112	3.21585	-1.88904	1.72281	0.0849226	0.128926	no
0.g1544	0.g1544	-	0:19778625-19779857	Ovary	Testes	OK	5.12413	2.63882	-0.957417	1.07146	0.283961	0.367356	no
0.g155	0.g155	-	0:1604800-1615809	Ovary	Testes	OK	7.2685	1.6545	-2.13526	1.09957	0.271521	0.353592	no
0.g1550	0.g1550	-	0:19819706-19821716	Ovary	Testes	OK	0.926758	1.15853	0.322027	-0.427292	0.669166	0.742693	no
0.g1551	0.g1551	-	0:19836246-19843420	Ovary	Testes	NOTEST	0.00385642	0.00907446	1.23455	-0.252355	0.800767	1	no
0.g1554	0.g1554	-	0:19924585-20035455	Ovary	Testes	NOTEST	0	0.23799	1.79769e+308	1.79769e+308	0.274198	1	no
0.g1555	0.g1555	-	0:19924585-20035455	Ovary	Testes	OK	2.52726	3.80961	0.592068	-0.767863	0.442569	0.532376	no
0.g1566	0.g1566	-	0:20081205-20102946	Ovary	Testes	OK	0	0.251711	1.79769e+308	1.79769e+308	0.430966	0.52137	no
0.g157	0.g157	-	0:1617043-1620969	Ovary	Testes	NOTEST	0	0	0	0	1	1	no
0.g1572	0.g1572	-	0:20122722-20142441	Ovary	Testes	OK	0.613639	0.271736	-1.17519	0.776488	0.437461	0.527913	no
0.g1574	0.g1574	-	0:20165551-20172030	Ovary	Testes	OK	0.672457	1.59608	1.24702	-0.503334	0.61473	0.694285	no
0.g1575	0.g1575	-	0:20165551-20172030	Ovary	Testes	OK	9.20937	6.61972	-0.476334	0.601763	0.547332	0.630467	no
0.g1577	0.g1577	-	0:20175464-20183311	Ovary	Testes	OK	9.15534	13.3164	0.540516	-0.747506	0.454758	0.544025	no
0.g1578	0.g1578	-	0:20183357-20193322	Ovary	Testes	NOTEST	0.0740227	0.118937	0.684157	-0.24601	0.805675	1	no
0.g1579	0.g1579	-	0:20183357-20193322	Ovary	Testes	OK	8.35267	6.23991	-0.420712	0.673905	0.500372	0.586646	no
0.g158	0.g158	-	0:1617043-1620969	Ovary	Testes	OK	310.735	140.582	-1.14427	1.48009	0.138849	0.197978	no
0.g1580	0.g1580	-	0:20193352-20199956	Ovary	Testes	OK	39.6045	10.5723	-1.90537	3.42272	0.000619973	0.00183014	yes
0.g1589	0.g1589	-	0:20226242-20227051	Ovary	Testes	OK	0.521951	6.02503	3.52898	-3.37806	0.000729985	0.00211331	yes
0.g1591	0.g1591	-	0:20229987-20232631	Ovary	Testes	OK	0.0269194	217.69	12.9813	-9.77342	0	0	yes
0.g1592	0.g1592	-	0:20232677-20244301	Ovary	Testes	OK	1.42631	2.83837	0.992779	-0.351077	0.725531	0.792491	no
0.g1595	0.g1595	-	0:20256980-20258443	Ovary	Testes	OK	31.1756	40.2404	0.368226	-0.687248	0.491927	0.578117	no
0.g1598	0.g1598	-	0:20273241-20274576	Ovary	Testes	OK	1.04413	0.513979	-1.02252	1.1662	0.243532	0.322413	no
0.g1599	0.g1599	-	0:20291491-20293067	Ovary	Testes	NOTEST	0	0.016953	1.79769e+308	1.79769e+308	0.159471	1	no
0.g160	0.g160	-	0:1625583-1667509	Ovary	Testes	OK	0.222753	0.261401	0.23082	-0.276058	0.782503	0.839354	no
0.g1600	0.g1600	-	0:20294941-20301565	Ovary	Testes	OK	0.00202657	6.93098	11.7398	-5.13928	2.75795e-07	1.73361e-06	yes
0.g1601	0.g1601	-	0:20301655-20303631	Ovary	Testes	OK	0	2.6904	1.79769e+308	1.79769e+308	0.00363858	0.00851589	yes
0.g1603	0.g1603	-	0:20332628-20337841	Ovary	Testes	OK	7.41855	4.32012	-0.780064	0.734086	0.462896	0.55191	no
0.g1604	0.g1604	-	0:20338085-20346060	Ovary	Testes	OK	78.5761	4.55066	-4.10994	6.53314	6.44043e-11	7.85009e-10	yes
0.g1605	0.g1605	-	0:20346061-20440157	Ovary	Testes	OK	0.280919	0.787402	1.48694	-1.26545	0.205709	0.279223	no
0.g161	0.g161	-	0:1667565-1683353	Ovary	Testes	OK	6.94849	7.86113	0.178037	-0.155663	0.876299	0.913459	no
0.g1610	0.g1610	-	0:20459215-20461318	Ovary	Testes	NOTEST	0.0195264	0.11334	2.53715	-1.41752	0.15633	1	no
0.g1612	0.g1612	-	0:20467005-20480857	Ovary	Testes	NOTEST	0	0.0154205	1.79769e+308	1.79769e+308	0.111204	1	no
0.g1616	0.g1616	-	0:20551110-20575514	Ovary	Testes	OK	34.326	3.65342	-3.23198	5.5975	2.17469e-08	1.7279e-07	yes
0.g162	0.g162	-	0:1683462-1687233	Ovary	Testes	OK	0.272943	0.374967	0.458167	-0.619443	0.535624	0.619497	no
0.g1622	0.g1622	-	0:20587144-20589818	Ovary	Testes	OK	0.00652199	1.94358	8.21919	-2.83327	0.00460743	0.0103672	yes
0.g1625	0.g1625	-	0:20592587-20635551	Ovary	Testes	NOTEST	0	0.0615853	1.79769e+308	1.79769e+308	0.484609	1	no
0.g1633	0.g1633	-	0:20673734-20702169	Ovary	Testes	OK	21.4846	11.4874	-0.903244	0.720463	0.47124	0.559608	no
0.g1638	0.g1638	-	0:20732264-20742809	Ovary	Testes	OK	1.36288	0.42072	-1.69572	1.18026	0.237897	0.316225	no
0.g1643	0.g1643	-	0:20756335-20775409	Ovary	Testes	NOTEST	0.142122	0	-1.79769e+308	-1.79769e+308	0.490669	1	no
0.g1645	0.g1645	-	0:20756335-20775409	Ovary	Testes	OK	3.85187	1.2535	-1.61959	0.246274	0.80547	0.857588	no
0.g1651	0.g1651	-	0:20790639-20860353	Ovary	Testes	OK	0.172845	0.824579	2.25418	-0.365298	0.714889	0.783277	no
0.g1652	0.g1652	-	0:20860399-20926399	Ovary	Testes	OK	10.6639	3.79441	-1.49078	1.30675	0.191296	0.262418	no
0.g1661	0.g1661	-	0:20942562-21048556	Ovary	Testes	OK	0.00389748	0.270251	6.11561	-0.287348	0.773846	0.831817	no
0.g1664	0.g1664	-	0:21126882-21183326	Ovary	Testes	OK	0.0310295	0.359996	3.53627	-4.39829	1.09107e-05	4.93836e-05	yes
0.g1665	0.g1665	-	0:21189292-21221205	Ovary	Testes	NOTEST	0.121724	0.0357159	-1.76897	0.86894	0.38488	1	no
0.g1667	0.g1667	-	0:21265342-21267532	Ovary	Testes	OK	0.547055	0.121818	-2.16696	2.40004	0.0163934	0.0305726	yes
0.g1670	0.g1670	-	0:21285553-21296162	Ovary	Testes	NOTEST	0.00366257	0.0335166	3.19395	-1.56945	0.116543	1	no
0.g1671	0.g1671	-	0:21299523-21302322	Ovary	Testes	OK	1.64871	5.27384	1.67751	-0.66354	0.506985	0.592741	no
0.g1675	0.g1675	-	0:21308638-21312192	Ovary	Testes	OK	1.06001	0.551166	-0.94352	1.31303	0.189173	0.259989	no
0.g1677	0.g1677	-	0:21333129-21454551	Ovary	Testes	OK	0.715888	1.31817	0.88073	-1.32245	0.186017	0.256452	no
0.g1679	0.g1679	-	0:21484568-21502552	Ovary	Testes	OK	1.40318	0.913602	-0.619061	0.482048	0.629772	0.707982	no
0.g1682	0.g1682	-	0:21539638-21557928	Ovary	Testes	OK	0.692923	2.12165	1.61442	-0.921131	0.356982	0.445206	no
0.g1683	0.g1683	-	0:21539638-21557928	Ovary	Testes	OK	0.0162724	0.623787	5.26056	-0.585399	0.55828	0.640649	no
0.g1693	0.g1693	-	0:21703516-21717100	Ovary	Testes	NOTEST	0.038059	0.195689	2.36225	-1.13278	0.257307	1	no
0.g1694	0.g1694	-	0:21717146-21725560	Ovary	Testes	OK	1.56618	1.02254	-0.615087	0.7039	0.481495	0.568795	no
0.g1696	0.g1696	-	0:21734986-21747110	Ovary	Testes	OK	3.13295	1.50368	-1.05903	0.708187	0.478829	0.566313	no
0.g1700	0.g1700	-	0:21773816-21779306	Ovary	Testes	OK	7.99467	2.76132	-1.53368	1.48094	0.138621	0.197709	no
0.g1701	0.g1701	-	0:21773816-21779306	Ovary	Testes	OK	1.76753	1.05738	-0.741247	0.496263	0.619709	0.69834	no
0.g1702	0.g1702	-	0:21779352-21800066	Ovary	Testes	NOTEST	0.056369	0.0275727	-1.03166	0.350427	0.726018	1	no
0.g1703	0.g1703	-	0:21802886-21848337	Ovary	Testes	OK	31.844	15.8058	-1.01057	1.42481	0.154212	0.21688	no
0.g1720	0.g1720	-	0:21963892-21966053	Ovary	Testes	OK	5.76901	25.5393	2.14632	-3.09402	0.00197466	0.00501756	yes
0.g1721	0.g1721	-	0:21963892-21966053	Ovary	Testes	OK	4.1447	3.51868	-0.236235	0.134661	0.89288	0.925633	no
0.g1728	0.g1728	-	0:22063063-22089317	Ovary	Testes	OK	16.3186	3.91025	-2.06119	1.12957	0.258658	0.339224	no
0.g1729	0.g1729	-	0:22089363-22168357	Ovary	Testes	OK	1.48765	0.484971	-1.61707	0.718543	0.472423	0.560686	no
0.g1731	0.g1731	-	0:22246097-22272321	Ovary	Testes	NOTEST	0.159246	0.0435737	-1.86973	0.141717	0.887303	1	no
0.g1733	0.g1733	-	0:22278357-22361587	Ovary	Testes	OK	0.091061	4.87151	5.74139	-4.04525	5.22683e-05	0.000203295	yes
0.g1735	0.g1735	-	0:22514696-22540151	Ovary	Testes	OK	0.0440014	0.322072	2.87176	-3.04803	0.00230347	0.00574432	yes
0.g1743	0.g1743	-	0:22681571-22897159	Ovary	Testes	OK	14.7753	7.40608	-0.996406	1.76477	0.0776029	0.119197	no
0.g1744	0.g1744	-	0:22681571-22897159	Ovary	Testes	NOTEST	0.0303396	0.079439	1.38864	-0.0259843	0.97927	1	no
0.g1750	0.g1750	-	0:22949461-22954404	Ovary	Testes	OK	0.0151863	0.254595	4.06736	-2.65485	0.00793432	0.0164859	yes
0.g1751	0.g1751	-	0:22955994-22979389	Ovary	Testes	OK	0.00218094	0.672831	8.26915	-4.58792	4.47682e-06	2.19897e-05	yes
0.g1752	0.g1752	-	0:23011244-23099204	Ovary	Testes	NOTEST	0.0036538	0.217451	5.89515	-1.4899	0.136252	1	no
0.g1754	0.g1754	-	0:23011244-23099204	Ovary	Testes	OK	0	1.02007	1.79769e+308	1.79769e+308	0.113352	0.165913	no
0.g1755	0.g1755	-	0:23099205-23141969	Ovary	Testes	NOTEST	0.0406954	0.164366	2.01397	-1.84775	0.064639	1	no
0.g1758	0.g1758	-	0:23154756-23271289	Ovary	Testes	OK	4.46621	11.972	1.42255	-0.689178	0.490711	0.577007	no
0.g1759	0.g1759	-	0:23154756-23271289	Ovary	Testes	OK	3.15488	2.69601	-0.226757	0.140285	0.888435	0.922619	no
0.g1761	0.g1761	-	0:23154756-23271289	Ovary	Testes	OK	1.97718	2.61303	0.402279	-0.15768	0.874709	0.912359	no
0.g1765	0.g1765	-	0:23329239-23456808	Ovary	Testes	OK	3.21854	1.85974	-0.791305	0.438915	0.660723	0.735162	no
0.g1766	0.g1766	-	0:23545962-23558228	Ovary	Testes	OK	4.38894	0.75092	-2.54714	1.28595	0.198461	0.27079	no
0.g1767	0.g1767	-	0:23622493-23633488	Ovary	Testes	OK	4.34935	0.37169	-3.54863	5.39093	7.00955e-08	4.96263e-07	yes
0.g1769	0.g1769	-	0:23729264-23921673	Ovary	Testes	OK	0.213024	0.258881	0.28127	-0.191671	0.848	0.891702	no
0.g1771	0.g1771	-	0:23729264-23921673	Ovary	Testes	OK	1.77876	1.84425	0.0521611	-0.0175383	0.986007	0.989888	no
0.g1772	0.g1772	-	0:23729264-23921673	Ovary	Testes	OK	2.12888	2.08064	-0.0330697	0.0169417	0.986483	0.990269	no
0.g1773	0.g1773	-	0:23925873-23929198	Ovary	Testes	NOTEST	0.0106786	0.0123118	0.205314	-0.0958083	0.923673	1	no
0.g1774	0.g1774	-	0:23929233-24119983	Ovary	Testes	HIDATA	0	0	0	0	1	1	no
0.g1776	0.g1776	-	0:24120029-24128993	Ovary	Testes	NOTEST	0.125876	0.184458	0.551296	-0.666469	0.505111	1	no
0.g1777	0.g1777	-	0:24129228-24165673	Ovary	Testes	NOTEST	0.0701135	0.0942061	0.426128	-0.595773	0.551327	1	no
0.g1778	0.g1778	-	0:24165719-24181613	Ovary	Testes	OK	0.113985	0.383352	1.74983	-2.3983	0.0164712	0.0307033	yes
0.g1779	0.g1779	-	0:24181659-24196743	Ovary	Testes	NOTEST	0.0267916	0.0311204	0.216082	-0.222401	0.824001	1	no
0.g182	0.g182	-	0:1785065-1787793	Ovary	Testes	OK	0.132108	10.0516	6.24956	-5.26316	1.41598e-07	9.52894e-07	yes
0.g19	0.g19	-	0:191102-194932	Ovary	Testes	OK	41.9641	41.1159	-0.0294581	0.0607743	0.951539	0.967374	no
0.g196	0.g196	-	0:1904941-1918587	Ovary	Testes	OK	14.0887	5.79079	-1.28271	2.4582	0.0139635	0.0266053	yes
0.g201	0.g201	-	0:1975657-1977948	Ovary	Testes	NOTEST	0.021601	0.192718	3.15732	-2.1853	0.0288665	1	no
0.g202	0.g202	-	0:1979338-1988099	Ovary	Testes	NOTEST	0.0139412	0.167462	3.58641	-2.95125	0.00316493	1	no
0.g204	0.g204	-	0:1996327-2033608	Ovary	Testes	OK	1.17306	37.7956	5.00987	-8.29412	0	0	yes
0.g206	0.g206	-	0:2068689-2075168	Ovary	Testes	OK	0.0493341	0.61336	3.63608	-2.30375	0.0212365	0.0382918	yes
0.g207	0.g207	-	0:2075215-2103388	Ovary	Testes	OK	1.77742	28.8453	4.02048	-5.99557	2.02767e-09	1.94786e-08	yes
0.g208	0.g208	-	0:2106061-2112488	Ovary	Testes	OK	1.58146	2.3998	0.60166	-0.849372	0.395674	0.484944	no
0.g209	0.g209	-	0:2112967-2114978	Ovary	Testes	OK	0.368351	0.545684	0.566982	-0.611881	0.540616	0.624405	no
0.g21	0.g21	-	0:197055-199945	Ovary	Testes	OK	0.0863155	0.867908	3.32985	-3.66355	0.000248743	0.000814403	yes
0.g212	0.g212	-	0:2124164-2134308	Ovary	Testes	OK	0.29528	0.0250039	-3.56186	2.83571	0.0045724	0.0103089	yes
0.g214	0.g214	-	0:2141573-2176242	Ovary	Testes	OK	0.545486	0.710069	0.380416	-0.192798	0.847117	0.891212	no
0.g218	0.g218	-	0:2199232-2201307	Ovary	Testes	OK	0.00637025	3.46004	9.08522	-3.95272	7.72689e-05	0.000288754	yes
0.g219	0.g219	-	0:2201372-2203387	Ovary	Testes	OK	0	5.43282	1.79769e+308	1.79769e+308	0.00820697	0.0169641	yes
0.g22	0.g22	-	0:200000-201115	Ovary	Testes	OK	0.0663125	0.531895	3.00379	-2.38255	0.0171934	0.0318806	yes
0.g221	0.g221	-	0:2208350-2209678	Ovary	Testes	OK	48.9484	75.9018	0.632872	-0.698585	0.484811	0.571467	no
0.g222	0.g222	-	0:2210094-2212822	Ovary	Testes	OK	44.738	5.39577	-3.0516	4.70794	2.50235e-06	1.29655e-05	yes
0.g224	0.g224	-	0:2216337-2220352	Ovary	Testes	OK	7.79661	4.89619	-0.671188	0.753471	0.451167	0.54087	no
0.g225	0.g225	-	0:2216337-2220352	Ovary	Testes	OK	0.966469	0.0412276	-4.55104	0.00154037	0.998771	0.998967	no
0.g23	0.g23	-	0:209517-212305	Ovary	Testes	OK	0.307476	1.9686	2.67862	-1.64502	0.0999663	0.148429	no
0.g232	0.g232	-	0:2245029-2256587	Ovary	Testes	OK	348.523	99.9111	-1.80254	3.29326	0.000990332	0.00274839	yes
0.g234	0.g234	-	0:2260952-2308324	Ovary	Testes	OK	2.10818	3.61223	0.776891	-0.588237	0.556373	0.638889	no
0.g235	0.g235	-	0:2260952-2308324	Ovary	Testes	OK	1.86692	5.67747	1.60459	-0.850045	0.3953	0.484601	no
0.g237	0.g237	-	0:2312112-2312627	Ovary	Testes	OK	0.0620786	0.525865	3.08252	-1.52466	0.127343	0.183652	no
0.g24	0.g24	-	0:209517-212305	Ovary	Testes	OK	0.211091	1.13902	2.43185	-2.36412	0.0180727	0.0332503	yes
0.g240	0.g240	-	0:2325997-2336207	Ovary	Testes	OK	0.0546295	0.756153	3.79093	-4.60172	4.19024e-06	2.07016e-05	yes
0.g245	0.g245	-	0:2343578-2388737	Ovary	Testes	OK	3.67417	6.39514	0.799556	-1.48103	0.138599	0.197706	no
0.g25	0.g25	-	0:212845-225375	Ovary	Testes	OK	232.041	28.3094	-3.03503	5.71571	1.09245e-08	9.23378e-08	yes
0.g257	0.g257	-	0:2454130-2479275	Ovary	Testes	OK	55.641	12.6587	-2.13602	2.29302	0.0218471	0.0392748	yes
0.g258	0.g258	-	0:2454130-2479275	Ovary	Testes	OK	118.619	14.4507	-3.03713	1.75094	0.0799561	0.122348	no
0.g261	0.g261	-	0:2484849-2514008	Ovary	Testes	OK	1.69832	0.970826	-0.806824	0.0910072	0.927487	0.950881	no
0.g263	0.g263	-	0:2484849-2514008	Ovary	Testes	OK	19.443	5.80136	-1.74479	0.783812	0.43315	0.523392	no
0.g266	0.g266	-	0:2516773-2528337	Ovary	Testes	OK	208.493	40.9846	-2.34684	2.59236	0.00953188	0.0192487	yes
0.g269	0.g269	-	0:2541323-2561597	Ovary	Testes	OK	4.99075	4.28542	-0.21982	0.0940997	0.92503	0.949229	no
0.g278	0.g278	-	0:2724583-2773636	Ovary	Testes	NOTEST	0.0144465	0.166869	3.52992	-3.6102	0.000305964	1	no
0.g279	0.g279	-	0:2773683-2777948	Ovary	Testes	NOTEST	0	0.152097	1.79769e+308	1.79769e+308	0.0206481	1	no
0.g280	0.g280	-	0:2777949-2785963	Ovary	Testes	OK	0.00494396	1.29794	8.03634	-4.3913	1.12672e-05	5.07498e-05	yes
0.g283	0.g283	-	0:2785980-2824998	Ovary	Testes	OK	10.4013	179.822	4.11173	-4.9249	8.44024e-07	4.82935e-06	yes
0.g284	0.g284	-	0:2785980-2824998	Ovary	Testes	OK	0.284687	166.127	9.18869	-3.43443	0.000593791	0.001761	yes
0.g287	0.g287	-	0:2832403-2844454	Ovary	Testes	OK	0.319589	3.55976	3.47749	-1.94356	0.0519485	0.0837766	no
0.g289	0.g289	-	0:2851524-2869054	Ovary	Testes	OK	0.560897	2.65223	2.2414	-0.0797193	0.936461	0.957004	no
0.g290	0.g290	-	0:2851524-2869054	Ovary	Testes	OK	46.5125	157.004	1.75511	-2.528	0.0114716	0.0225625	yes
0.g313	0.g313	-	0:3009098-3015186	Ovary	Testes	OK	0.00742565	4.12205	9.11663	-6.98798	2.78866e-12	4.11721e-11	yes
0.g314	0.g314	-	0:3017138-3021467	Ovary	Testes	NOTEST	0	0.0863376	1.79769e+308	1.79769e+308	0.0421712	1	no
0.g315	0.g315	-	0:3021638-3026250	Ovary	Testes	NOTEST	0.0128709	0.122293	3.24815	-2.31351	0.0206944	1	no
0.g320	0.g320	-	0:3114476-3115395	Ovary	Testes	NOTEST	0	0.0110265	1.79769e+308	1.79769e+308	0.27929	1	no
0.g321	0.g321	-	0:3116000-3116976	Ovary	Testes	NOTEST	0	0.186588	1.79769e+308	1.79769e+308	0.0278495	1	no
0.g326	0.g326	-	0:3123202-3163976	Ovary	Testes	OK	1.43246	4.41888	1.62519	-1.87135	0.0612972	0.096894	no
0.g328	0.g328	-	0:3171916-3184516	Ovary	Testes	OK	0.142462	1.79322	3.6539	-0.317564	0.750816	0.813404	no
0.g329	0.g329	-	0:3171916-3184516	Ovary	Testes	OK	3.30501	42.3661	3.68018	-4.90619	9.28636e-07	5.25746e-06	yes
0.g33	0.g33	-	0:254065-255682	Ovary	Testes	OK	0.0298776	92.7615	11.6002	-9.41198	0	0	yes
0.g336	0.g336	-	0:3214086-3274221	Ovary	Testes	OK	1.34029	7.52411	2.48897	-3.04706	0.00231091	0.00576004	yes
0.g346	0.g346	-	0:3320861-3342010	Ovary	Testes	OK	0.182132	5.06429	4.79731	-2.34394	0.0190811	0.0349426	yes
0.g35	0.g35	-	0:269775-271056	Ovary	Testes	OK	0.0207943	0.283292	3.76803	-2.21281	0.0269111	0.0471649	yes
0.g357	0.g357	-	0:3413614-3432038	Ovary	Testes	OK	0.205871	0.304334	0.563912	-0.660803	0.508739	0.594359	no
0.g362	0.g362	-	0:3489558-3493534	Ovary	Testes	OK	21.3527	1.58192	-3.75467	1.76829	0.0770118	0.118396	no
0.g363	0.g363	-	0:3489558-3493534	Ovary	Testes	OK	264.927	1.33995	-7.62728	4.97317	6.58666e-07	3.86635e-06	yes
0.g372	0.g372	-	0:3549114-3553167	Ovary	Testes	OK	0.153419	0.372771	1.28082	-1.4548	0.145724	0.206482	no
0.g375	0.g375	-	0:3561105-3565174	Ovary	Testes	OK	3.07705	1.15659	-1.41167	0.985079	0.324585	0.410846	no
0.g378	0.g378	-	0:3572262-3623493	Ovary	Testes	OK	17.1759	12.461	-0.462975	0.298955	0.764975	0.824976	no
0.g381	0.g381	-	0:3668833-3672447	Ovary	Testes	OK	0	19.4024	1.79769e+308	1.79769e+308	0.00176073	0.0045476	yes
0.g392	0.g392	-	0:3708875-3716819	Ovary	Testes	OK	0.544695	43.4553	6.31794	-3.48578	0.000490701	0.00149571	yes
0.g393	0.g393	-	0:3708875-3716819	Ovary	Testes	OK	12.3148	4.28744	-1.52221	0.803114	0.421909	0.512358	no
0.g395	0.g395	-	0:3724169-3730622	Ovary	Testes	OK	90.5965	7.68652	-3.55905	6.92825	4.26059e-12	6.12205e-11	yes
0.g396	0.g396	-	0:3730669-3733403	Ovary	Testes	OK	0.220103	12.0298	5.77229	-6.52655	6.73017e-11	8.1837e-10	yes
0.g397	0.g397	-	0:3730669-3733403	Ovary	Testes	OK	0	3.5452	1.79769e+308	1.79769e+308	0.176561	0.244606	no
0.g402	0.g402	-	0:3743168-3744409	Ovary	Testes	OK	258.263	466.977	0.854509	-1.82132	0.0685587	0.106817	no
0.g404	0.g404	-	0:3756555-3763879	Ovary	Testes	OK	24.5858	22.6465	-0.118533	0.178483	0.858344	0.899243	no
0.g405	0.g405	-	0:3756555-3763879	Ovary	Testes	OK	10.0272	8.65916	-0.211617	0.206951	0.836048	0.882682	no
0.g406	0.g406	-	0:3763979-3765346	Ovary	Testes	OK	24.9115	22.9439	-0.118702	0.223337	0.823273	0.871721	no
0.g414	0.g414	-	0:3815409-3844709	Ovary	Testes	NOTEST	0	0	0	0	1	1	no
0.g422	0.g422	-	0:3869105-3875734	Ovary	Testes	OK	22.6038	72.9839	1.69101	-2.7669	0.0056592	0.012355	yes
0.g433	0.g433	-	0:4009664-4061870	Ovary	Testes	OK	2.01455	1.5251	-0.401549	0.33273	0.739338	0.804189	no
0.g435	0.g435	-	0:4065055-4260791	Ovary	Testes	OK	3.92382	2.37256	-0.725817	0.954358	0.339903	0.42716	no
0.g436	0.g436	-	0:4265053-4343958	Ovary	Testes	OK	15.225	9.93731	-0.615511	0.837834	0.402124	0.491726	no
0.g437	0.g437	-	0:4265053-4343958	Ovary	Testes	OK	0.382468	1.75122	2.19494	-0.741392	0.458456	0.54787	no
0.g438	0.g438	-	0:4265053-4343958	Ovary	Testes	OK	13.3214	8.204	-0.699345	0.766526	0.443363	0.533207	no
0.g440	0.g440	-	0:4363895-4366207	Ovary	Testes	OK	10.9759	3.31106	-1.72897	2.72319	0.0064654	0.0138542	yes
0.g441	0.g441	-	0:4367426-4368118	Ovary	Testes	OK	0.0313806	13.9133	8.79238	-4.84965	1.23681e-06	6.81956e-06	yes
0.g443	0.g443	-	0:4371088-4375010	Ovary	Testes	OK	3.1511	4.31539	0.453637	-0.199654	0.841751	0.887785	no
0.g444	0.g444	-	0:4371088-4375010	Ovary	Testes	OK	0.0861839	16.8754	7.61329	-0.474561	0.6351	0.712793	no
0.g445	0.g445	-	0:4371088-4375010	Ovary	Testes	OK	154.7	49.4628	-1.64506	2.03202	0.0421515	0.069584	no
0.g457	0.g457	-	0:4503971-4511546	Ovary	Testes	OK	0	0.488361	1.79769e+308	1.79769e+308	0.00553339	0.0121115	yes
0.g463	0.g463	-	0:4592787-4605288	Ovary	Testes	NOTEST	0.00371443	0.122852	5.04764	-2.31027	0.0208733	1	no
0.g478	0.g478	-	0:4685558-4706017	Ovary	Testes	OK	109.874	45.3155	-1.27777	1.4543	0.145862	0.20665	no
0.g482	0.g482	-	0:4712697-4718011	Ovary	Testes	NOTEST	0.0207084	0.0581031	1.4884	-0.950289	0.341966	1	no
0.g484	0.g484	-	0:4724937-4739077	Ovary	Testes	NOTEST	0.00677435	0.0171612	1.341	-0.4594	0.645947	1	no
0.g486	0.g486	-	0:4745521-4746996	Ovary	Testes	OK	0.0755725	70.9154	9.87402	-9.13029	0	0	yes
0.g491	0.g491	-	0:4765971-4797180	Ovary	Testes	OK	3.47119	2.98621	-0.217114	0.184476	0.85364	0.895694	no
0.g503	0.g503	-	0:4863038-4868526	Ovary	Testes	OK	59.0553	10.7233	-2.46132	1.76978	0.076763	0.118135	no
0.g506	0.g506	-	0:4870641-4872969	Ovary	Testes	OK	0.820904	1.75444	1.09573	-0.946385	0.343952	0.43193	no
0.g512	0.g512	-	0:4903556-4941461	Ovary	Testes	OK	2.34094	2.31626	-0.0152941	0.00545628	0.995647	0.996917	no
0.g521	0.g521	-	0:5013552-5017208	Ovary	Testes	OK	0.0212428	2.24386	6.72286	-4.46212	8.1154e-06	3.76333e-05	yes
0.g523	0.g523	-	0:5020521-5040886	Ovary	Testes	NOTEST	0	0	0	0	1	1	no
0.g524	0.g524	-	0:5040986-5056781	Ovary	Testes	NOTEST	0.00284415	0.0910232	5.00016	-2.52475	0.0115781	1	no
0.g526	0.g526	-	0:5063132-5082146	Ovary	Testes	NOTEST	0	0.044305	1.79769e+308	1.79769e+308	0.0573012	1	no
0.g528	0.g528	-	0:5108136-5111854	Ovary	Testes	OK	0.876148	2.61689	1.57861	-2.27887	0.0226747	0.040541	yes
0.g53	0.g53	-	0:524382-557588	Ovary	Testes	OK	29.1453	40.2389	0.465327	-0.960562	0.336772	0.423539	no
0.g536	0.g536	-	0:5201623-5270200	Ovary	Testes	OK	0.0262065	58.9535	11.1354	-0.700698	0.483491	0.570546	no
0.g539	0.g539	-	0:5280390-5380623	Ovary	Testes	OK	0.349992	0.234327	-0.578796	0.274484	0.783713	0.84021	no
0.g54	0.g54	-	0:559641-581752	Ovary	Testes	OK	3.90307	2.51159	-0.636011	0.538663	0.590119	0.670273	no
0.g540	0.g540	-	0:5280390-5380623	Ovary	Testes	OK	4.84141	0.77976	-2.63433	2.58298	0.00979516	0.0197062	yes
0.g544	0.g544	-	0:5436919-5483863	Ovary	Testes	OK	0.00156612	3.18562	10.9902	-4.89678	9.74206e-07	5.49411e-06	yes
0.g546	0.g546	-	0:5518113-5678578	Ovary	Testes	OK	0.00311809	7.85436	11.2986	-5.13682	2.79427e-07	1.75429e-06	yes
0.g547	0.g547	-	0:5518113-5678578	Ovary	Testes	NOTEST	0	0	0	0	1	1	no
0.g548	0.g548	-	0:5683618-5684653	Ovary	Testes	NOTEST	0	0.0103438	1.79769e+308	1.79769e+308	0.275867	1	no
0.g549	0.g549	-	0:5688180-5696496	Ovary	Testes	OK	1.25621	1.69921	0.435787	-0.217712	0.827654	0.87536	no
0.g55	0.g55	-	0:581753-639546	Ovary	Testes	OK	0.326764	1.31002	2.00327	-1.54347	0.122717	0.177911	no
0.g552	0.g552	-	0:5704538-5713352	Ovary	Testes	OK	3.05634	2.84106	-0.105375	0.107335	0.914523	0.94204	no
0.g553	0.g553	-	0:5716888-5877662	Ovary	Testes	OK	2.57433	2.05767	-0.323185	0.339449	0.734272	0.799727	no
0.g556	0.g556	-	0:5956249-6002014	Ovary	Testes	NOTEST	0.00264775	0.0994404	5.23099	-2.25244	0.0242947	1	no
0.g561	0.g561	-	0:6116338-6123902	Ovary	Testes	OK	8.47965	6.87161	-0.303356	0.451248	0.651811	0.727944	no
0.g562	0.g562	-	0:6123948-6141262	Ovary	Testes	OK	4.78838	306.267	5.99911	-9.04918	0	0	yes
0.g564	0.g564	-	0:6141362-6162352	Ovary	Testes	OK	1.87626	0.484427	-1.95351	0.589084	0.555805	0.638334	no
0.g568	0.g568	-	0:6207732-6317892	Ovary	Testes	OK	0.00706624	0.880134	6.96064	-0.0102628	0.991812	0.994001	no
0.g570	0.g570	-	0:6207732-6317892	Ovary	Testes	OK	167.083	109.962	-0.603562	1.19927	0.230421	0.307772	no
0.g573	0.g573	-	0:6328502-6338832	Ovary	Testes	OK	223.73	92.567	-1.27319	1.82787	0.0675686	0.1055	no
0.g575	0.g575	-	0:6338833-6353262	Ovary	Testes	OK	0.918907	1.45829	0.666292	-0.440796	0.659361	0.734046	no
0.g58	0.g58	-	0:645958-729502	Ovary	Testes	FAIL	6.90132	3.72566	0	0	1	1	no
0.g582	0.g582	-	0:6376429-6436252	Ovary	Testes	OK	2.20837	1.57067	-0.491608	0.615886	0.53797	0.621771	no
0.g584	0.g584	-	0:6467934-6471251	Ovary	Testes	OK	3.04602	1.48372	-1.03771	0.75593	0.449691	0.539545	no
0.g586	0.g586	-	0:6474682-6492176	Ovary	Testes	OK	0.020091	3.08356	7.2619	-4.39629	1.10116e-05	4.9752e-05	yes
0.g588	0.g588	-	0:6502272-6538856	Ovary	Testes	OK	4.61385	1.09909	-2.06967	1.30187	0.19296	0.264239	no
0.g591	0.g591	-	0:6541572-6612260	Ovary	Testes	OK	0.00508251	0.385853	6.24637	-0.703826	0.481541	0.568795	no
0.g593	0.g593	-	0:6612306-6628637	Ovary	Testes	OK	0	0.654177	1.79769e+308	1.79769e+308	0.469714	0.558121	no
0.g596	0.g596	-	0:6633566-6634432	Ovary	Testes	NOTEST	0.159145	0.142363	-0.160769	0.123554	0.901668	1	no
0.g597	0.g597	-	0:6634776-6636361	Ovary	Testes	OK	0.0392791	0.297998	2.92347	-2.1417	0.0322173	0.0551108	no
0.g599	0.g599	-	0:6641268-6646780	Ovary	Testes	OK	0.869542	7.11003	3.03153	-3.51761	0.000435452	0.00134092	yes
0.g609	0.g609	-	0:6701222-6705358	Ovary	Testes	NOTEST	0	0.0461934	1.79769e+308	1.79769e+308	0.0885341	1	no
0.g610	0.g610	-	0:6707077-6711018	Ovary	Testes	OK	0	2.03912	1.79769e+308	1.79769e+308	0.0976704	0.145507	no
0.g611	0.g611	-	0:6711064-6713188	Ovary	Testes	NOTEST	0	0.0479124	1.79769e+308	1.79769e+308	0.0764325	1	no
0.g612	0.g612	-	0:6713234-6716218	Ovary	Testes	OK	0	1.80823	1.79769e+308	1.79769e+308	0.00370816	0.00864305	yes
0.g615	0.g615	-	0:6718218-6726712	Ovary	Testes	NOTEST	0	0.169941	1.79769e+308	1.79769e+308	0.0112738	1	no
0.g616	0.g616	-	0:6728181-6734598	Ovary	Testes	NOTEST	0	0.0461026	1.79769e+308	1.79769e+308	0.0808872	1	no
0.g630	0.g630	-	0:6786078-6800612	Ovary	Testes	LOWDATA	0	0	-1.45289	0	1	1	no
0.g631	0.g631	-	0:6800658-6813702	Ovary	Testes	OK	2.99884	63.4855	4.40395	-7.01328	2.32814e-12	3.48265e-11	yes
0.g636	0.g636	-	0:6836652-6856556	Ovary	Testes	OK	0.00288069	20.4628	12.7943	-6.69781	2.11569e-11	2.78147e-10	yes
0.g637	0.g637	-	0:6856602-6883096	Ovary	Testes	OK	0	2.70386	1.79769e+308	1.79769e+308	0.00253826	0.00624587	yes
0.g638	0.g638	-	0:6883142-6909057	Ovary	Testes	NOTEST	0.0195849	0.178936	3.19163	-2.87001	0.00410453	1	no
0.g644	0.g644	-	0:7096883-7113019	Ovary	Testes	OK	5.86062	1.58745	-1.88434	2.87531	0.00403634	0.00926614	yes
0.g645	0.g645	-	0:7113154-7157510	Ovary	Testes	OK	8.65137	12.6913	0.552835	-0.329075	0.742099	0.80653	no
0.g647	0.g647	-	0:7157511-7171220	Ovary	Testes	OK	17.9931	0.180097	-6.64253	5.23632	1.6381e-07	1.08378e-06	yes
0.g648	0.g648	-	0:7171271-7173774	Ovary	Testes	OK	30.9137	178.16	2.52685	-5.156	2.52286e-07	1.59666e-06	yes
0.g651	0.g651	-	0:7209442-7253700	Ovary	Testes	OK	0.0521823	8.88245	7.41125	-6.8268	8.68305e-12	1.19709e-10	yes
0.g654	0.g654	-	0:7307288-7484180	Ovary	Testes	OK	24.1091	5.02458	-2.2625	1.1414	0.253704	0.333628	no
0.g655	0.g655	-	0:7307288-7484180	Ovary	Testes	OK	8.68984	4.79355	-0.858235	0.970512	0.331791	0.418493	no
0.g662	0.g662	-	0:7525609-7639583	Ovary	Testes	OK	5.48862	48.8542	3.15397	-1.83643	0.0662945	0.103733	no
0.g663	0.g663	-	0:7639584-7668298	Ovary	Testes	OK	0.0131291	0.280445	4.41688	-1.87173	0.0612434	0.096824	no
0.g664	0.g664	-	0:7639584-7668298	Ovary	Testes	OK	0.133865	4.33533	5.01729	-4.6382	3.5146e-06	1.76283e-05	yes
0.g665	0.g665	-	0:7639584-7668298	Ovary	Testes	NOTEST	0.0101817	0.0799846	2.97374	-0.581017	0.561229	1	no
0.g670	0.g670	-	0:7693708-7723442	Ovary	Testes	OK	0.097419	1.76172	4.17664	-0.160903	0.872169	0.910361	no
0.g671	0.g671	-	0:7693708-7723442	Ovary	Testes	OK	0.371495	38.3947	6.69142	-3.10169	0.00192419	0.00490273	yes
0.g675	0.g675	-	0:7733275-7844258	Ovary	Testes	NOTEST	0.0395994	0.105905	1.41922	-0.0305195	0.975653	1	no
0.g677	0.g677	-	0:7733275-7844258	Ovary	Testes	OK	1.63253	1.12715	-0.534433	0.171522	0.863813	0.903859	no
0.g681	0.g681	-	0:7909774-7931168	Ovary	Testes	OK	3.88736	0.893897	-2.12061	1.12877	0.258994	0.339622	no
0.g69	0.g69	-	0:851142-872986	Ovary	Testes	OK	32.4314	4.57504	-2.82553	1.31595	0.18819	0.258958	no
0.g691	0.g691	-	0:7976078-7997398	Ovary	Testes	OK	2.65646	0.622567	-2.0932	0.510375	0.609788	0.689544	no
0.g694	0.g694	-	0:7997399-8060272	Ovary	Testes	OK	0.21132	65.8542	8.2837	-5.43232	5.56258e-08	4.02193e-07	yes
0.g695	0.g695	-	0:7997399-8060272	Ovary	Testes	OK	0.00809888	5.12405	9.30535	-2.043	0.0410521	0.0680223	no
0.g696	0.g696	-	0:8060318-8065321	Ovary	Testes	OK	0	1.02072	1.79769e+308	1.79769e+308	0.242664	0.321473	no
0.g697	0.g697	-	0:8060318-8065321	Ovary	Testes	OK	0	6.64821	1.79769e+308	1.79769e+308	0.0422499	0.0696987	no
0.g698	0.g698	-	0:8065368-8067288	Ovary	Testes	OK	0	16.1651	1.79769e+308	1.79769e+308	0.00112735	0.00308179	yes
0.g706	0.g706	-	0:8139753-8157277	Ovary	Testes	NOTEST	0.0547572	0.0647628	0.242118	-0.258349	0.796138	1	no
0.g71	0.g71	-	0:851142-872986	Ovary	Testes	OK	62.1685	12.1222	-2.35853	2.69603	0.0070171	0.0148493	yes
0.g714	0.g714	-	0:8255157-8309541	Ovary	Testes	OK	0.534928	4.44813	3.05578	-3.13178	0.00173749	0.00449666	yes
0.g715	0.g715	-	0:8324577-8335391	Ovary	Testes	OK	0.061822	1.99832	5.01453	-3.72996	0.00019151	0.000646948	yes
0.g716	0.g716	-	0:8350321-8353655	Ovary	Testes	OK	0.715364	2.34112	1.71045	-1.818	0.0690643	0.10744	no
0.g721	0.g721	-	0:8446313-8484562	Ovary	Testes	OK	4.2102	0.814631	-2.36967	2.65807	0.00785903	0.0163428	yes
0.g73	0.g73	-	0:942762-972392	Ovary	Testes	OK	9.04076	3.51585	-1.36257	0.864614	0.387251	0.476965	no
0.g731	0.g731	-	0:8675199-8690053	Ovary	Testes	OK	1.63297	16.2862	3.31808	-1.52886	0.1263	0.182354	no
0.g732	0.g732	-	0:8675199-8690053	Ovary	Testes	OK	24.4659	41.5877	0.765383	-1.15557	0.247857	0.327331	no
0.g735	0.g735	-	0:8694389-8712364	Ovary	Testes	OK	17.8046	1.65643	-3.4261	0.0887179	0.929306	0.95209	no
0.g74	0.g74	-	0:942762-972392	Ovary	Testes	OK	1.78334	1.19093	-0.582495	0.316627	0.751527	0.814088	no
0.g741	0.g741	-	0:8780166-8793389	Ovary	Testes	OK	17.1026	6.43563	-1.41007	0.853993	0.393109	0.482553	no
0.g75	0.g75	-	0:942762-972392	Ovary	Testes	OK	0.161459	0.271845	0.751613	-0.0697121	0.944423	0.962922	no
0.g750	0.g750	-	0:8921883-8928993	Ovary	Testes	OK	0	2.56942	1.79769e+308	1.79769e+308	0.0527397	0.0848377	no
0.g768	0.g768	-	0:9270192-9306436	Ovary	Testes	OK	98.304	18.1787	-2.435	2.73007	0.00633203	0.0136085	yes
0.g769	0.g769	-	0:9306536-9337695	Ovary	Testes	OK	0.0118545	0.372924	4.97538	-0.354894	0.722669	0.789703	no
0.g770	0.g770	-	0:9306536-9337695	Ovary	Testes	OK	0.310974	5.46212	4.13459	-4.45314	8.46249e-06	3.90124e-05	yes
0.g773	0.g773	-	0:9339996-9342361	Ovary	Testes	OK	3.17387	2.4343	-0.382735	0.60035	0.548273	0.631247	no
0.g777	0.g777	-	0:9352446-9384960	Ovary	Testes	OK	5.94847	3.50096	-0.764768	0.196655	0.844097	0.889248	no
0.g778	0.g778	-	0:9352446-9384960	Ovary	Testes	OK	161.806	35.6331	-2.18298	3.00241	0.00267851	0.00654832	yes
0.g779	0.g779	-	0:9385006-9433019	Ovary	Testes	OK	36.5269	7.87466	-2.21367	2.33277	0.01966	0.035829	yes
0.g78	0.g78	-	0:1011572-1016132	Ovary	Testes	OK	20.5723	7.91003	-1.37895	2.31369	0.0206845	0.0374438	yes
0.g780	0.g780	-	0:9385006-9433019	Ovary	Testes	OK	32.6005	13.1235	-1.31274	2.01639	0.0437588	0.0719116	no
0.g781	0.g781	-	0:9433066-9435690	Ovary	Testes	OK	1.42389	1.76669	0.311215	-0.431143	0.666364	0.739823	no
0.g783	0.g783	-	0:9441867-9524256	Ovary	Testes	OK	2.6272	13.0664	2.31426	-1.0621	0.288191	0.371556	no
0.g784	0.g784	-	0:9441867-9524256	Ovary	Testes	OK	44.6411	45.6318	0.0316671	-0.051296	0.95909	0.972127	no
0.g792	0.g792	-	0:9570720-9801844	Ovary	Testes	NOTEST	0.00354031	0.0667603	4.23704	-0.0346592	0.972352	1	no
0.g793	0.g793	-	0:9570720-9801844	Ovary	Testes	OK	4.71645	0.306559	-3.94346	0.138117	0.890148	0.923744	no
0.g795	0.g795	-	0:9570720-9801844	Ovary	Testes	OK	7.12951	8.65838	0.280294	-0.149982	0.880779	0.916815	no
0.g796	0.g796	-	0:9570720-9801844	Ovary	Testes	OK	9.5998	11.0616	0.204489	-0.112126	0.910724	0.938505	no
0.g797	0.g797	-	0:9570720-9801844	Ovary	Testes	OK	46.8044	12.2899	-1.92917	1.14997	0.250158	0.329645	no
0.g798	0.g798	-	0:9570720-9801844	Ovary	Testes	NOTEST	0.00963241	0.134419	3.80269	-0.0841795	0.932914	1	no
0.g801	0.g801	-	0:9570720-9801844	Ovary	Testes	OK	0.198134	13.3035	6.06918	-0.121004	0.903688	0.933234	no
0.g802	0.g802	-	0:9802585-9824049	Ovary	Testes	OK	11.1195	5.82598	-0.932524	1.31586	0.188223	0.258968	no
0.g806	0.g806	-	0:9832849-9853884	Ovary	Testes	NOTEST	0	0	0	0	1	1	no
0.g81	0.g81	-	0:1147771-1152559	Ovary	Testes	OK	0.0761823	0.572078	2.90868	-2.80726	0.00499656	0.0111008	yes
0.g810	0.g810	-	0:9864135-9868529	Ovary	Testes	OK	12.5548	6.56021	-0.936424	1.60495	0.108505	0.159782	no
0.g814	0.g814	-	0:9940389-10139888	Ovary	Testes	OK	2.12864	1.29552	-0.716404	0.616685	0.537443	0.621302	no
0.g818	0.g818	-	0:10164634-10183898	Ovary	Testes	NOTEST	0.00862896	0.218881	4.66482	-3.26167	0.0011076	1	no
0.g819	0.g819	-	0:10183944-10199078	Ovary	Testes	OK	0.0229734	30.5756	10.3782	-8.43117	0	0	yes
0.g821	0.g821	-	0:10287717-10358952	Ovary	Testes	OK	0.0878419	1.17965	3.7473	-4.5709	4.85623e-06	2.36936e-05	yes
0.g822	0.g822	-	0:10287717-10358952	Ovary	Testes	OK	0.162382	0.427369	1.39609	-0.862794	0.388251	0.477682	no
0.g824	0.g824	-	0:10411222-10412418	Ovary	Testes	NOTEST	0	0.0739175	1.79769e+308	1.79769e+308	0.118123	1	no
0.g83	0.g83	-	0:1154596-1155991	Ovary	Testes	OK	0.120585	0.452789	1.90879	-1.83927	0.0658753	0.103187	no
0.g830	0.g830	-	0:10487684-10604440	Ovary	Testes	OK	4.45654	4.91536	0.141372	-0.150171	0.88063	0.916815	no
0.g831	0.g831	-	0:10604441-10618548	Ovary	Testes	OK	0.00261921	5.03805	10.9095	-4.74529	2.08205e-06	1.10058e-05	yes
0.g832	0.g832	-	0:10604441-10618548	Ovary	Testes	OK	0.00562295	2.53546	8.8167	-1.86917	0.0615995	0.0972814	no
0.g834	0.g834	-	0:10620066-10620852	Ovary	Testes	OK	0	5.83929	1.79769e+308	1.79769e+308	0.00771384	0.0160835	yes
0.g835	0.g835	-	0:10620903-10621842	Ovary	Testes	OK	0	6.50402	1.79769e+308	1.79769e+308	0.00404689	0.00928827	yes
0.g837	0.g837	-	0:10624966-10625551	Ovary	Testes	OK	0.996384	0.886871	-0.167978	0.0575147	0.954135	0.96868	no
0.g85	0.g85	-	0:1165887-1169721	Ovary	Testes	OK	0.171222	1.91451	3.48304	-1.40919	0.158779	0.222539	no
0.g855	0.g855	-	0:11045455-11048578	Ovary	Testes	OK	0	0.595195	1.79769e+308	1.79769e+308	0.00548063	0.012014	yes
0.g856	0.g856	-	0:11048625-11057530	Ovary	Testes	OK	0.0642745	9.52937	7.21199	-7.85083	4.21885e-15	9.84913e-14	yes
0.g857	0.g857	-	0:11057531-11068765	Ovary	Testes	OK	71.5404	37.6537	-0.925968	1.81351	0.0697537	0.108353	no
0.g859	0.g859	-	0:11068865-11083730	Ovary	Testes	OK	4.60766	0.273296	-4.0755	0.655896	0.511891	0.597003	no
0.g86	0.g86	-	0:1169821-1172853	Ovary	Testes	OK	0.12746	2.3966	4.23287	-3.92864	8.5427e-05	0.00031738	yes
0.g860	0.g860	-	0:11083731-11089625	Ovary	Testes	OK	0.752711	1.35151	0.8444	-0.597834	0.549951	0.63275	no
0.g866	0.g866	-	0:11117061-11120355	Ovary	Testes	OK	0.95755	126.81	7.0491	-12.3086	0	0	yes
0.g868	0.g868	-	0:11120455-11135585	Ovary	Testes	OK	1.05032	2.42918	1.20963	-0.0791619	0.936904	0.957265	no
0.g87	0.g87	-	0:1172901-1191446	Ovary	Testes	OK	0.241148	2.70495	3.48761	-1.68034	0.092891	0.139159	no
0.g877	0.g877	-	0:11203449-11207134	Ovary	Testes	OK	0.119504	1.22077	3.35266	-4.05917	4.92471e-05	0.000192941	yes
0.g878	0.g878	-	0:11207135-11219619	Ovary	Testes	OK	21.0762	13.5178	-0.640754	1.26557	0.205668	0.279205	no
0.g883	0.g883	-	0:11246849-11263599	Ovary	Testes	OK	3.99375	4.38262	0.134049	-0.189276	0.849876	0.893123	no
0.g887	0.g887	-	0:11340533-11342026	Ovary	Testes	OK	0.00550546	9.03213	10.68	-3.8016	0.000143765	0.000503153	yes
0.g888	0.g888	-	0:11345023-11366243	Ovary	Testes	OK	0	3.93829	1.79769e+308	1.79769e+308	0.416953	0.507245	no
0.g889	0.g889	-	0:11345023-11366243	Ovary	Testes	OK	0	7.80353	1.79769e+308	1.79769e+308	0.262123	0.343196	no
0.g892	0.g892	-	0:11408083-11409855	Ovary	Testes	OK	0	3.85247	1.79769e+308	1.79769e+308	0.00348994	0.00822212	yes
0.g894	0.g894	-	0:11428433-11434982	Ovary	Testes	NOTEST	0	0	0	0	1	1	no
0.g901	0.g901	-	0:11504862-11531230	Ovary	Testes	OK	0	1.30234	1.79769e+308	1.79769e+308	0.312847	0.398709	no
0.g905	0.g905	-	0:11546193-11550182	Ovary	Testes	OK	0	17.4256	1.79769e+308	1.79769e+308	0.222581	0.298747	no
0.g910	0.g910	-	0:11598498-11613212	Ovary	Testes	OK	2.15317	0.778134	-1.46837	0.785508	0.432156	0.5225	no
0.g920	0.g920	-	0:11653052-11664607	Ovary	Testes	OK	2.70349	1.9343	-0.483009	0.705454	0.480527	0.567999	no
0.g928	0.g928	-	0:11713352-11714711	Ovary	Testes	OK	5.75154	1.60078	-1.84517	2.7745	0.00552865	0.0121063	yes
0.g929	0.g929	-	0:11714713-11716002	Ovary	Testes	NOTEST	0.0576077	0.0733598	0.348729	-0.263762	0.791964	1	no
0.g933	0.g933	-	0:11723018-11737482	Ovary	Testes	NOTEST	0.12909	0.178094	0.464264	-0.00328894	0.997376	1	no
0.g94	0.g94	-	0:1208751-1209852	Ovary	Testes	OK	0.0231687	150.564	12.6659	-7.91111	2.44249e-15	5.87696e-14	yes
0.g941	0.g941	-	0:11794569-11838514	Ovary	Testes	OK	34.6543	15.9851	-1.1163	1.52924	0.126205	0.182268	no
0.g945	0.g945	-	0:11877750-11906394	Ovary	Testes	OK	0.0690869	2.48389	5.16805	-3.04623	0.0023173	0.00577316	yes
0.g946	0.g946	-	0:11906494-11920949	Ovary	Testes	OK	0	1.74096	1.79769e+308	1.79769e+308	0.231304	0.308708	no
0.g947	0.g947	-	0:11940134-11950704	Ovary	Testes	OK	0	0.254952	1.79769e+308	1.79769e+308	0.00948966	0.0191748	yes
0.g951	0.g951	-	0:11975283-11977496	Ovary	Testes	NOTEST	0.00361898	0.0409566	3.50044	-1.19605	0.231678	1	no
0.g954	0.g954	-	0:11988536-11991579	Ovary	Testes	NOTEST	0	0.00598553	1.79769e+308	1.79769e+308	0.212026	1	no
0.g958	0.g958	-	0:12006217-12011966	Ovary	Testes	OK	0.2251	15.0725	6.0652	-4.47464	7.65391e-06	3.57369e-05	yes
0.g959	0.g959	-	0:12006217-12011966	Ovary	Testes	OK	0.0886995	23.2953	8.03689	-0.425286	0.670628	0.743868	no
0.g96	0.g96	-	0:1212211-1213987	Ovary	Testes	OK	0.0563503	1665.92	14.8515	-12.8698	0	0	yes
0.g968	0.g968	-	0:12047188-12056096	Ovary	Testes	OK	1.40726	5.23204	1.89448	-3.25477	0.00113485	0.00309647	yes
0.g969	0.g969	-	0:12064086-12065428	Ovary	Testes	OK	0.253588	0.831769	1.7137	-1.99534	0.046006	0.0751325	no
0.g970	0.g970	-	0:12065954-12068046	Ovary	Testes	OK	0.762938	2.42787	1.67005	-1.93357	0.0531663	0.0854312	no
0.g971	0.g971	-	0:12101082-12104996	Ovary	Testes	NOTEST	0.0076065	0.024547	1.69024	-0.229494	0.818485	1	no
0.g979	0.g979	-	0:12170363-12172898	Ovary	Testes	OK	0.114994	0.554999	2.27093	-2.35978	0.0182858	0.0336129	yes
0.g982	0.g982	-	0:12178003-12178625	Ovary	Testes	OK	1.66603	5.80002	1.79965	-2.32121	0.0202757	0.0368065	yes
0.g990	0.g990	-	0:12225778-12226463	Ovary	Testes	NOTEST	0	0.177973	1.79769e+308	1.79769e+308	0.0499874	1	no
0.g993	0.g993	-	0:12231393-12232418	Ovary	Testes	OK	0.16108	0.423847	1.39577	-1.31456	0.188658	0.259462	no
0.g996	0.g996	-	0:12247155-12248153	Ovary	Testes	OK	1.20002	67.3627	5.81082	-8.57783	0	0	yes
0.g997	0.g997	-	0:12248204-12249653	Ovary	Testes	OK	7.72211	8.5841	0.152673	-0.251768	0.801221	0.854133	no
0.g998	0.g998	-	0:12249739-12266073	Ovary	Testes	OK	45.0714	38.4318	-0.229914	0.383814	0.701116	0.771273	no
1.g1002	1.g1002	-	1:11136392-11152621	Ovary	Testes	OK	0.00237301	2.04499	9.75116	-2.13013	0.0331609	0.0564976	no
1.g1006	1.g1006	-	1:11162388-11167185	Ovary	Testes	OK	0.923051	1.15852	0.327806	-0.367864	0.712975	0.781957	no
1.g1009	1.g1009	-	1:11174611-11311514	Ovary	Testes	OK	5.74004	2.88735	-0.991317	0.394879	0.692932	0.764214	no
1.g101	1.g101	-	1:817070-834910	Ovary	Testes	OK	24.1667	26.8616	0.152525	-0.310605	0.756101	0.81748	no
1.g1010	1.g1010	-	1:11174611-11311514	Ovary	Testes	OK	8.97376	3.74458	-1.26091	0.996954	0.318787	0.404913	no
1.g1012	1.g1012	-	1:11316617-11475601	Ovary	Testes	OK	2.74337	8.11008	1.56377	-1.44767	0.147708	0.208888	no
1.g1013	1.g1013	-	1:11489556-11583304	Ovary	Testes	OK	0.00200354	12.342	12.5887	-1.02747	0.304199	0.389341	no
1.g1017	1.g1017	-	1:11591656-11601420	Ovary	Testes	OK	7.41235	1.35897	-2.44742	2.12076	0.0339422	0.0576445	no
1.g1018	1.g1018	-	1:11612810-11636340	Ovary	Testes	OK	0.623093	0.192977	-1.69102	0.548444	0.583387	0.664032	no
1.g1019	1.g1019	-	1:11636341-11652510	Ovary	Testes	OK	0.031839	0.282354	3.14864	-2.0873	0.0368609	0.0618766	no
1.g102	1.g102	-	1:835219-836709	Ovary	Testes	OK	7.36456	3.33322	-1.14368	1.78268	0.0746382	0.115111	no
1.g1021	1.g1021	-	1:11656370-11662430	Ovary	Testes	NOTEST	0.0244836	0.186821	2.93177	-0.499816	0.617205	1	no
1.g1024	1.g1024	-	1:11671226-11680382	Ovary	Testes	NOTEST	0	0.134637	1.79769e+308	1.79769e+308	0.290075	1	no
1.g1027	1.g1027	-	1:11687165-11767814	Ovary	Testes	OK	0.00269094	1.00149	8.53982	-3.42514	0.000614478	0.00181549	yes
1.g1030	1.g1030	-	1:11833373-11924649	Ovary	Testes	OK	6.64725	10.3212	0.634785	-1.01283	0.311144	0.396836	no
1.g1033	1.g1033	-	1:12012385-12058415	Ovary	Testes	OK	0.0123824	18.6503	10.5567	-8.84358	0	0	yes
1.g1043	1.g1043	-	1:12193099-12217953	Ovary	Testes	OK	1.50979	1.71589	0.184607	-0.0379786	0.969705	0.979499	no
1.g1047	1.g1047	-	1:12220849-12242109	Ovary	Testes	OK	0.158873	2.2896	3.84915	-0.371891	0.709974	0.779169	no
1.g105	1.g105	-	1:841248-843530	Ovary	Testes	OK	0.00748292	1.4046	7.55234	-2.89731	0.00376379	0.00873878	yes
1.g1050	1.g1050	-	1:12262136-12266530	Ovary	Testes	OK	0	23.8245	1.79769e+308	1.79769e+308	0.0150755	0.0284657	yes
1.g1051	1.g1051	-	1:12266630-12310454	Ovary	Testes	OK	5.1963	2.69955	-0.944767	1.13873	0.254814	0.334915	no
1.g1053	1.g1053	-	1:12383421-12386410	Ovary	Testes	OK	23.7829	18.1351	-0.391143	0.547912	0.583752	0.664373	no
1.g1056	1.g1056	-	1:12404464-12435300	Ovary	Testes	OK	0.0546545	1.3179	4.59176	-2.48201	0.0130644	0.0251194	yes
1.g1057	1.g1057	-	1:12404464-12435300	Ovary	Testes	OK	0.00554395	0.244662	5.46373	-1.91049	0.0560704	0.0896096	no
1.g1066	1.g1066	-	1:12481865-12538179	Ovary	Testes	NOTEST	0.00921404	0.107155	3.53971	-3.3764	0.000734412	1	no
1.g1067	1.g1067	-	1:12558477-12577489	Ovary	Testes	NOTEST	0.00332721	0.0675722	4.34405	-2.08995	0.0366227	1	no
1.g1074	1.g1074	-	1:12598316-12603798	Ovary	Testes	OK	10.611	9.19558	-0.206553	0.358841	0.719714	0.787065	no
1.g1079	1.g1079	-	1:12611658-12614163	Ovary	Testes	OK	0.63226	0.821326	0.377437	-0.181372	0.856076	0.897604	no
1.g1081	1.g1081	-	1:12622028-12622563	Ovary	Testes	NOTEST	0	0.173331	1.79769e+308	1.79769e+308	0.0758338	1	no
1.g1092	1.g1092	-	1:12658028-12678705	Ovary	Testes	OK	4.87839	2.37064	-1.04113	0.272696	0.785087	0.841506	no
1.g1094	1.g1094	-	1:12680432-12686448	Ovary	Testes	OK	78.4805	0.748615	-6.71197	8.86671	0	0	yes
1.g1099	1.g1099	-	1:12716307-12740481	Ovary	Testes	OK	0.00524723	0.268133	5.67525	-1.76856	0.0769667	0.118344	no
1.g11	1.g11	-	1:91590-93395	Ovary	Testes	OK	9.178	5.12751	-0.839923	0.603258	0.546337	0.629587	no
1.g1100	1.g1100	-	1:12740527-12822617	Ovary	Testes	OK	757.536	1280.35	0.757151	-1.20418	0.228518	0.30567	no
1.g1102	1.g1102	-	1:12822717-12848232	Ovary	Testes	OK	0.0428498	0.647074	3.91657	-1.09756	0.272395	0.35446	no
1.g1103	1.g1103	-	1:12852173-12872512	Ovary	Testes	OK	0.430993	6.1758	3.84089	-6.69281	2.1892e-11	2.87073e-10	yes
1.g1112	1.g1112	-	1:12894926-12896367	Ovary	Testes	OK	31.7476	14.6907	-1.11174	1.2863	0.198339	0.270724	no
1.g1129	1.g1129	-	1:12942932-12944088	Ovary	Testes	OK	2.9251	3.00555	0.0391467	-0.0389761	0.968909	0.978888	no
1.g1132	1.g1132	-	1:12953154-12966552	Ovary	Testes	OK	5.66936	5.76972	0.0253161	-0.0136317	0.989124	0.992041	no
1.g1141	1.g1141	-	1:12993400-12996143	Ovary	Testes	OK	38.4231	22.9842	-0.74133	1.09363	0.274118	0.35651	no
1.g115	1.g115	-	1:909746-920767	Ovary	Testes	OK	0.00263944	0.264789	6.64847	-2.35112	0.0187167	0.0343372	yes
1.g1150	1.g1150	-	1:13021858-13023086	Ovary	Testes	OK	18.964	9.78554	-0.954543	1.07576	0.282034	0.365233	no
1.g1155	1.g1155	-	1:13037922-13042402	Ovary	Testes	OK	9.27683	10.0695	0.11829	-0.139309	0.889206	0.923138	no
1.g116	1.g116	-	1:932806-960211	Ovary	Testes	OK	0.01001	0.308423	4.94539	-4.03853	5.37865e-05	0.000208722	yes
1.g1166	1.g1166	-	1:13074687-13077065	Ovary	Testes	OK	24.6111	23.9701	-0.0380749	0.0468131	0.962662	0.974218	no
1.g1170	1.g1170	-	1:13086562-13088577	Ovary	Testes	NOTEST	0.0240475	0.0069173	-1.79761	0.645812	0.518401	1	no
1.g1174	1.g1174	-	1:13099958-13101301	Ovary	Testes	OK	7.65828	4.97511	-0.622293	0.658915	0.50995	0.595253	no
1.g118	1.g118	-	1:985039-988086	Ovary	Testes	OK	1.43086	11.6137	3.02087	-4.70921	2.48679e-06	1.29045e-05	yes
1.g1185	1.g1185	-	1:13121372-13122452	Ovary	Testes	OK	2.42663	3.02266	0.316863	-0.458133	0.646857	0.723362	no
1.g1189	1.g1189	-	1:13126732-13128657	Ovary	Testes	OK	1.8032	1.4334	-0.331117	0.328321	0.742669	0.806977	no
1.g1192	1.g1192	-	1:13131393-13131792	Ovary	Testes	OK	0.43866	0.621765	0.503265	-0.377456	0.705835	0.775711	no
1.g1212	1.g1212	-	1:13222527-13226336	Ovary	Testes	OK	0.0903386	2.38265	4.72108	-3.56444	0.000364639	0.00114534	yes
1.g1221	1.g1221	-	1:13253166-13253922	Ovary	Testes	OK	0	47.6557	1.79769e+308	1.79769e+308	0.0011783	0.00319796	yes
1.g1222	1.g1222	-	1:13258357-13264036	Ovary	Testes	OK	0	3.72429	1.79769e+308	1.79769e+308	0.00226904	0.00566954	yes
1.g1223	1.g1223	-	1:13266841-13271006	Ovary	Testes	NOTEST	0	0.0286294	1.79769e+308	1.79769e+308	0.220481	1	no
1.g1229	1.g1229	-	1:13311807-13314826	Ovary	Testes	OK	0	10.1871	1.79769e+308	1.79769e+308	0.00653067	0.0139589	yes
1.g1230	1.g1230	-	1:13311807-13314826	Ovary	Testes	OK	0.00910567	6.15044	9.39971	-3.9417	8.09063e-05	0.000301684	yes
1.g1232	1.g1232	-	1:13340928-13364290	Ovary	Testes	OK	0.0873289	11.9197	7.09268	-6.80861	9.85456e-12	1.34948e-10	yes
1.g1234	1.g1234	-	1:13377196-13378490	Ovary	Testes	OK	0	5.13468	1.79769e+308	1.79769e+308	0.0026441	0.0064775	yes
1.g1238	1.g1238	-	1:13390250-13401315	Ovary	Testes	OK	2.21389	1.76283	-0.328686	0.434634	0.663828	0.737973	no
1.g1250	1.g1250	-	1:13537355-13557418	Ovary	Testes	NOTEST	0.00983827	0.0483318	2.29649	-0.934631	0.349978	1	no
1.g1251	1.g1251	-	1:13557465-13568320	Ovary	Testes	OK	0.013235	0.627315	5.56676	-4.3293	1.49583e-05	6.52714e-05	yes
1.g1267	1.g1267	-	1:13659104-13668981	Ovary	Testes	OK	3.51695	0.57103	-2.62269	1.32754	0.18433	0.254367	no
1.g127	1.g127	-	1:1090166-1092126	Ovary	Testes	OK	0.103143	1.19138	3.52992	-3.75586	0.000172744	0.000591191	yes
1.g1271	1.g1271	-	1:13673694-13674785	Ovary	Testes	OK	322.023	406.489	0.336054	-0.688586	0.491084	0.577235	no
1.g1276	1.g1276	-	1:13799312-13833180	Ovary	Testes	OK	0	1.70203	1.79769e+308	1.79769e+308	0.257986	0.338571	no
1.g1277	1.g1277	-	1:13799312-13833180	Ovary	Testes	OK	0.00326602	60.8275	14.1849	-3.14487	0.0016616	0.00432231	yes
1.g1278	1.g1278	-	1:13799312-13833180	Ovary	Testes	NOTEST	0	0	0	0	1	1	no
1.g1279	1.g1279	-	1:13833182-13840517	Ovary	Testes	OK	0.070337	2.14978	4.93376	-5.68463	1.31095e-08	1.09267e-07	yes
1.g128	1.g128	-	1:1092130-1106756	Ovary	Testes	OK	161.457	132.51	-0.285042	0.492557	0.622325	0.700691	no
1.g1280	1.g1280	-	1:13840568-13842247	Ovary	Testes	OK	0.0420988	2.04692	5.60353	-4.64244	3.44326e-06	1.73216e-05	yes
1.g1281	1.g1281	-	1:13842618-13853357	Ovary	Testes	NOTEST	0.00370546	0.0459876	3.63352	-1.24909	0.211633	1	no
1.g1286	1.g1286	-	1:13870577-13881929	Ovary	Testes	OK	76.3764	10.0574	-2.92487	5.86373	4.52582e-09	4.10786e-08	yes
1.g129	1.g129	-	1:1092130-1106756	Ovary	Testes	OK	10.905	1.83724	-2.56938	0.0901285	0.928185	0.95131	no
1.g1291	1.g1291	-	1:13926713-13979386	Ovary	Testes	OK	1.69164	11.8959	2.81397	-2.66553	0.00768672	0.0160401	yes
1.g1292	1.g1292	-	1:13926713-13979386	Ovary	Testes	OK	8.77884	17.4068	0.98755	-1.01912	0.308147	0.393801	no
1.g1294	1.g1294	-	1:13982761-13984345	Ovary	Testes	OK	0	34.6521	1.79769e+308	1.79769e+308	0.00081647	0.00232326	yes
1.g1296	1.g1296	-	1:13986938-13991691	Ovary	Testes	NOTEST	0.00554266	0.143369	4.69301	-1.8969	0.0578413	1	no
1.g1297	1.g1297	-	1:13991737-13992271	Ovary	Testes	NOTEST	0	0.132698	1.79769e+308	1.79769e+308	0.133377	1	no
1.g1298	1.g1298	-	1:13993021-14004436	Ovary	Testes	OK	0.00238692	1.09535	8.84203	-3.75669	0.000172179	0.000589585	yes
1.g1299	1.g1299	-	1:14004437-14047435	Ovary	Testes	OK	0.00593375	0.756288	6.99385	-2.79703	0.00515755	0.011394	yes
1.g13	1.g13	-	1:97030-104185	Ovary	Testes	OK	222.25	117.731	-0.916684	1.56671	0.117183	0.171006	no
1.g1300	1.g1300	-	1:14004437-14047435	Ovary	Testes	OK	0.0159624	3.09406	7.59868	-2.50552	0.0122271	0.0237693	yes
1.g1301	1.g1301	-	1:14047481-14048841	Ovary	Testes	OK	0.0198934	0.401284	4.33426	-2.51652	0.0118522	0.023164	yes
1.g1305	1.g1305	-	1:14058132-14068243	Ovary	Testes	OK	0.253883	0.279962	0.141069	-0.0667262	0.9468	0.964286	no
1.g1309	1.g1309	-	1:14089145-14101334	Ovary	Testes	OK	0.0179922	75.5716	12.0363	-8.94615	0	0	yes
1.g1310	1.g1310	-	1:14101380-14122678	Ovary	Testes	OK	1.77657	1.9288	0.118615	-0.0887014	0.929319	0.95209	no
1.g1313	1.g1313	-	1:14142210-14190504	Ovary	Testes	OK	0.00489597	5.58616	10.156	-3.03776	0.00238341	0.00590756	yes
1.g1318	1.g1318	-	1:14259064-14261410	Ovary	Testes	NOTEST	0.0904858	0.00442204	-4.35491	1.71464	0.0864115	1	no
1.g1321	1.g1321	-	1:14361879-14408173	Ovary	Testes	OK	0.117881	0.899027	2.93103	-3.88781	0.000101151	0.000368156	yes
1.g1323	1.g1323	-	1:14408219-14447628	Ovary	Testes	OK	10.3798	19.6091	0.917747	-1.18574	0.235724	0.313581	no
1.g1324	1.g1324	-	1:14447630-14454269	Ovary	Testes	OK	3.67284	2.08228	-0.818734	1.03693	0.299769	0.384227	no
1.g1329	1.g1329	-	1:14478635-14595500	Ovary	Testes	OK	1.25375	5.39542	2.10549	-3.28576	0.00101708	0.00281276	yes
1.g1333	1.g1333	-	1:14832220-14838654	Ovary	Testes	OK	0.00513383	10.0054	10.9285	-7.15184	8.56204e-13	1.3976e-11	yes
1.g1336	1.g1336	-	1:14847014-14849724	Ovary	Testes	OK	0.208323	10.5239	5.6587	-3.85046	0.000117895	0.00042143	yes
1.g1337	1.g1337	-	1:14850365-14885857	Ovary	Testes	OK	0.00171982	17.591	13.3203	-3.70941	0.000207741	0.000694421	yes
1.g1339	1.g1339	-	1:14885858-14949188	Ovary	Testes	OK	0.00165279	16.7347	13.3057	-2.50008	0.0124167	0.0240873	yes
1.g1344	1.g1344	-	1:15013347-15021677	Ovary	Testes	OK	0.120914	1.15255	3.25277	-4.38897	1.13888e-05	5.12521e-05	yes
1.g1345	1.g1345	-	1:15028048-15034942	Ovary	Testes	OK	0.00619005	0.364446	5.87961	-2.24679	0.0246533	0.0437111	yes
1.g1347	1.g1347	-	1:15043153-15099852	Ovary	Testes	NOTEST	0.00346229	0.227463	6.03776	-0.348482	0.727478	1	no
1.g1354	1.g1354	-	1:15118347-15121882	Ovary	Testes	NOTEST	0	0.0938993	1.79769e+308	1.79769e+308	0.0256869	1	no
1.g1355	1.g1355	-	1:15124922-15141913	Ovary	Testes	OK	0.0211883	1.04477	5.62377	-5.79969	6.64395e-09	5.84324e-08	yes
1.g1356	1.g1356	-	1:15144953-15172012	Ovary	Testes	OK	1.01261	0.816788	-0.310043	0.34883	0.727217	0.793993	no
1.g1357	1.g1357	-	1:15173292-15174131	Ovary	Testes	OK	0.242806	0.0618944	-1.97192	1.38068	0.167377	0.233149	no
1.g1358	1.g1358	-	1:15180872-15188989	Ovary	Testes	OK	0.655857	0.330303	-0.989591	1.10914	0.267368	0.348988	no
1.g1359	1.g1359	-	1:15189728-15195752	Ovary	Testes	OK	0.424754	0.192843	-1.1392	1.27167	0.20349	0.276582	no
1.g1360	1.g1360	-	1:15217864-15257105	Ovary	Testes	OK	0.304973	6.39033	4.38914	-0.961372	0.336365	0.423132	no
1.g1361	1.g1361	-	1:15217864-15257105	Ovary	Testes	NOTEST	0.181677	0.129206	-0.491708	0.0480176	0.961702	1	no
1.g1386	1.g1386	-	1:15365543-15376236	Ovary	Testes	OK	3.01088	12.6381	2.06952	-1.53506	0.124769	0.180501	no
1.g1389	1.g1389	-	1:15385681-15419293	Ovary	Testes	OK	3.00592	26.7466	3.15348	-3.89497	9.82097e-05	0.000358859	yes
1.g140	1.g140	-	1:1143686-1146578	Ovary	Testes	OK	0.757429	0.806839	0.0911696	-0.0609623	0.951389	0.967318	no
1.g1400	1.g1400	-	1:15500780-15508396	Ovary	Testes	OK	0.0119714	0.410365	5.09924	-0.392051	0.69502	0.765889	no
1.g1405	1.g1405	-	1:15583170-15586743	Ovary	Testes	OK	4.95463	4.64501	-0.0930946	0.0995804	0.920677	0.946278	no
1.g1406	1.g1406	-	1:15586789-15597063	Ovary	Testes	OK	13.2576	5.68053	-1.22273	1.73517	0.0827099	0.125941	no
1.g1408	1.g1408	-	1:15601463-15611572	Ovary	Testes	OK	5.5029	168.642	4.93763	-6.62994	3.35818e-11	4.28252e-10	yes
1.g1413	1.g1413	-	1:15634473-15635945	Ovary	Testes	OK	0.0520786	2.82538	5.76161	-2.92535	0.0034407	0.00812548	yes
1.g1421	1.g1421	-	1:15657324-15658233	Ovary	Testes	OK	0.088583	0.325523	1.87766	-1.48839	0.136648	0.195249	no
1.g1425	1.g1425	-	1:15668498-15809004	Ovary	Testes	OK	0.0070473	4.76114	9.40002	-0.881245	0.378185	0.467703	no
1.g1427	1.g1427	-	1:15668498-15809004	Ovary	Testes	OK	0.0516477	0.607105	3.55517	-0.300153	0.76406	0.824426	no
1.g1428	1.g1428	-	1:15668498-15809004	Ovary	Testes	OK	0.404758	0.417852	0.0459335	-0.00482483	0.99615	0.997226	no
1.g1429	1.g1429	-	1:15817588-15819647	Ovary	Testes	NOTEST	0	0	0	0	1	1	no
1.g1432	1.g1432	-	1:15831488-15850981	Ovary	Testes	NOTEST	0.216069	0.0554418	-1.96244	0.409839	0.681924	1	no
1.g1433	1.g1433	-	1:15851081-15940551	Ovary	Testes	OK	0.734771	0.272004	-1.43367	0.337224	0.735948	0.80121	no
1.g1434	1.g1434	-	1:15851081-15940551	Ovary	Testes	OK	0.041619	2.16708	5.70237	-0.708884	0.478397	0.565933	no
1.g1435	1.g1435	-	1:15851081-15940551	Ovary	Testes	OK	0.0668018	0.445683	2.73806	-0.527767	0.597661	0.677407	no
1.g1436	1.g1436	-	1:15940597-15954771	Ovary	Testes	OK	0.0542955	2.8461	5.71201	-5.10173	3.36567e-07	2.08606e-06	yes
1.g1439	1.g1439	-	1:15963672-15965251	Ovary	Testes	NOTEST	0.141247	0.176249	0.319399	-0.264366	0.791498	1	no
1.g1442	1.g1442	-	1:15980611-15997146	Ovary	Testes	OK	0.302943	3.25003	3.42333	-4.63238	3.61489e-06	1.80868e-05	yes
1.g1445	1.g1445	-	1:16010388-16012301	Ovary	Testes	OK	0.182759	1.46962	3.00743	-1.63156	0.102772	0.152196	no
1.g1449	1.g1449	-	1:16025457-16042542	Ovary	Testes	OK	3.98658	17.2096	2.10999	-1.30334	0.192459	0.263623	no
1.g146	1.g146	-	1:1164202-1165766	Ovary	Testes	OK	9.68449	1.49388	-2.69661	4.22836	2.35397e-05	9.83421e-05	yes
1.g1460	1.g1460	-	1:16086908-16090142	Ovary	Testes	OK	39.5493	0.260379	-7.24689	6.97779	2.99849e-12	4.40787e-11	yes
1.g1471	1.g1471	-	1:16179952-16210817	Ovary	Testes	OK	1.50474	7.19122	2.25672	-1.45513	0.145633	0.206383	no
1.g1472	1.g1472	-	1:16210818-16214392	Ovary	Testes	OK	42.33	30.2253	-0.48592	0.965691	0.334199	0.420874	no
1.g1478	1.g1478	-	1:16224286-16226020	Ovary	Testes	OK	0.901853	8.15837	3.17732	-4.23053	2.33141e-05	9.74795e-05	yes
1.g1480	1.g1480	-	1:16232156-16259560	Ovary	Testes	OK	54.0128	31.2563	-0.789154	1.04726	0.294978	0.378966	no
1.g1484	1.g1484	-	1:16297316-16341400	Ovary	Testes	OK	85.2456	76.3091	-0.15977	0.20759	0.835549	0.882247	no
1.g1485	1.g1485	-	1:16297316-16341400	Ovary	Testes	OK	249.453	27.326	-3.19042	2.56354	0.010361	0.0206693	yes
1.g1486	1.g1486	-	1:16341500-16351864	Ovary	Testes	OK	157.42	44.8825	-1.81039	3.25563	0.00113143	0.00308879	yes
1.g1487	1.g1487	-	1:16351910-16353524	Ovary	Testes	OK	22.9685	9.29935	-1.30445	0.818905	0.412841	0.502782	no
1.g1488	1.g1488	-	1:16353570-16365940	Ovary	Testes	OK	4.57509	1.51671	-1.59286	1.13384	0.256862	0.337303	no
1.g1494	1.g1494	-	1:16387031-16412520	Ovary	Testes	OK	0.259345	58.8241	7.82539	-9.35473	0	0	yes
1.g1495	1.g1495	-	1:16412574-16425069	Ovary	Testes	NOTEST	0	0.17285	1.79769e+308	1.79769e+308	0.0420502	1	no
1.g15	1.g15	-	1:110891-124456	Ovary	Testes	OK	17.9737	33.7119	0.90737	-0.9416	0.346397	0.434412	no
1.g1500	1.g1500	-	1:16473519-16475979	Ovary	Testes	OK	1.66666	0.869951	-0.937957	0.759531	0.447535	0.53742	no
1.g1502	1.g1502	-	1:16476025-16477309	Ovary	Testes	OK	2.00533	4.42303	1.14119	-1.68814	0.0913848	0.137165	no
1.g1505	1.g1505	-	1:16484069-16487034	Ovary	Testes	OK	0.0888729	3.84484	5.43504	-5.82113	5.84516e-09	5.19898e-08	yes
1.g1509	1.g1509	-	1:16506761-16510601	Ovary	Testes	OK	76.1466	5.81591	-3.7107	5.83823	5.27573e-09	4.73377e-08	yes
1.g151	1.g151	-	1:1185436-1187662	Ovary	Testes	NOTEST	0	0.104496	1.79769e+308	1.79769e+308	0.0336516	1	no
1.g1515	1.g1515	-	1:16536737-16544849	Ovary	Testes	OK	0	1.34798	1.79769e+308	1.79769e+308	0.128567	0.185077	no
1.g152	1.g152	-	1:1201366-1204418	Ovary	Testes	NOTEST	0.00519491	0.152318	4.87384	-1.64561	0.0998451	1	no
1.g1539	1.g1539	-	1:16679869-16681279	Ovary	Testes	OK	0.276686	1.03872	1.90848	-2.23263	0.0255736	0.0451309	yes
1.g155	1.g155	-	1:1283730-1322030	Ovary	Testes	OK	0.0340504	163.201	12.2267	-11.1782	0	0	yes
1.g1551	1.g1551	-	1:16785308-16801374	Ovary	Testes	OK	0	42.0506	1.79769e+308	1.79769e+308	0.000287625	0.000929473	yes
1.g1552	1.g1552	-	1:16801375-16807054	Ovary	Testes	OK	0	20.4147	1.79769e+308	1.79769e+308	0.00967002	0.0194737	yes
1.g1556	1.g1556	-	1:16902705-16904524	Ovary	Testes	OK	0.0117022	296.471	14.6288	-8.30005	0	0	yes
1.g1564	1.g1564	-	1:16990878-17011863	Ovary	Testes	OK	0.0358096	1.84199	5.68478	-1.44849	0.147481	0.208711	no
1.g1566	1.g1566	-	1:17061794-17074678	Ovary	Testes	NOTEST	0	0.0137686	1.79769e+308	1.79769e+308	0.134117	1	no
1.g1568	1.g1568	-	1:17095989-17171646	Ovary	Testes	OK	0.0430145	5.28755	6.94163	-0.252755	0.800458	0.853766	no
1.g1569	1.g1569	-	1:17095989-17171646	Ovary	Testes	NOTEST	0.0177873	0.195856	3.46087	-0.210332	0.833409	1	no
1.g1570	1.g1570	-	1:17095989-17171646	Ovary	Testes	OK	33.581	16.8525	-0.994682	1.15768	0.246995	0.326296	no
1.g1573	1.g1573	-	1:17222738-17235751	Ovary	Testes	OK	4.90824	6.95879	0.50363	-0.249935	0.802638	0.855197	no
1.g1579	1.g1579	-	1:17265436-17280352	Ovary	Testes	OK	3.67441	6.80959	0.890055	-0.457131	0.647577	0.724088	no
1.g1584	1.g1584	-	1:17405021-17443460	Ovary	Testes	FAIL	0.44842	1.3981	0	0	1	1	no
1.g1587	1.g1587	-	1:17452632-17480187	Ovary	Testes	OK	8.64573	1.07715	-3.00476	0.404506	0.685841	0.757902	no
1.g159	1.g159	-	1:1476449-1477068	Ovary	Testes	OK	0	120.602	1.79769e+308	1.79769e+308	0.000802823	0.00229102	yes
1.g1595	1.g1595	-	1:17541478-17561772	Ovary	Testes	NOTEST	0	0.00838139	1.79769e+308	1.79769e+308	0.138182	1	no
1.g1599	1.g1599	-	1:17572193-17580532	Ovary	Testes	OK	0.0310109	1.9344	5.96297	-2.77425	0.00553283	0.0121115	yes
1.g1601	1.g1601	-	1:17593415-17609349	Ovary	Testes	NOTEST	0.0184627	0.0480564	1.38012	-1.28944	0.197244	1	no
1.g1603	1.g1603	-	1:17611069-17626303	Ovary	Testes	OK	2.85824	1.21128	-1.23859	1.61053	0.107282	0.158077	no
1.g1605	1.g1605	-	1:17631109-17636919	Ovary	Testes	OK	0.498462	12.1491	4.60723	-1.42791	0.153316	0.215802	no
1.g1606	1.g1606	-	1:17631109-17636919	Ovary	Testes	OK	15.436	10.3528	-0.576283	0.755158	0.450154	0.539946	no
1.g1624	1.g1624	-	1:17694759-17701479	Ovary	Testes	OK	0.126006	0.480206	1.93017	-0.0474195	0.962179	0.974018	no
1.g1625	1.g1625	-	1:17694759-17701479	Ovary	Testes	OK	1.14911	4.29212	1.90117	-0.618066	0.536532	0.62039	no
1.g1627	1.g1627	-	1:17705094-17708139	Ovary	Testes	OK	0.033615	0.266439	2.98663	-2.43134	0.015043	0.0284096	yes
1.g1629	1.g1629	-	1:17720771-17728689	Ovary	Testes	OK	47.7158	19.17	-1.31562	2.66656	0.00766326	0.0159977	yes
1.g163	1.g163	-	1:1556845-1584498	Ovary	Testes	OK	0.210935	0.653784	1.63202	-0.566797	0.570852	0.652676	no
1.g1630	1.g1630	-	1:17729548-17736659	Ovary	Testes	OK	39.1776	15.5141	-1.33645	2.24363	0.0248563	0.0440479	yes
1.g1634	1.g1634	-	1:17760974-17773089	Ovary	Testes	NOTEST	0	0.0890537	1.79769e+308	1.79769e+308	0.026846	1	no
1.g1635	1.g1635	-	1:17773140-17779039	Ovary	Testes	NOTEST	0.00355822	0.0447998	3.65426	-1.25002	0.211292	1	no
1.g1637	1.g1637	-	1:17781929-17791983	Ovary	Testes	OK	0.0120354	12.5592	10.0272	-2.03244	0.0421092	0.0695367	no
1.g1638	1.g1638	-	1:17792029-17794649	Ovary	Testes	OK	1.01712	0.34562	-1.55723	1.9434	0.0519676	0.0837821	no
1.g1639	1.g1639	-	1:17794650-17826569	Ovary	Testes	OK	31.1239	10.8198	-1.52435	2.71672	0.00659324	0.0140661	yes
1.g1648	1.g1648	-	1:17929969-18027417	Ovary	Testes	OK	4.48403	3.09887	-0.533052	0.0864995	0.931069	0.95319	no
1.g1652	1.g1652	-	1:17929969-18027417	Ovary	Testes	OK	7.54263	8.39332	0.154175	-0.0830734	0.933793	0.954948	no
1.g1657	1.g1657	-	1:18085669-18098853	Ovary	Testes	OK	124.669	64.4966	-0.950812	1.36405	0.17255	0.239602	no
1.g1663	1.g1663	-	1:18107463-18119273	Ovary	Testes	OK	60.3638	0.853608	-6.14397	6.08806	1.14287e-09	1.14086e-08	yes
1.g1672	1.g1672	-	1:18220950-18230354	Ovary	Testes	OK	0.00626092	1.14351	7.51288	-3.18693	0.0014379	0.0038063	yes
1.g1674	1.g1674	-	1:18236968-18269390	Ovary	Testes	OK	0.168554	4.2633	4.66069	-5.37839	7.51553e-08	5.29878e-07	yes
1.g1676	1.g1676	-	1:18271750-18278072	Ovary	Testes	OK	0.0812157	0.356765	2.13515	-2.53127	0.011365	0.0223877	yes
1.g168	1.g168	-	1:1677637-1701742	Ovary	Testes	OK	316.596	175.935	-0.847602	1.33665	0.181337	0.250677	no
1.g1680	1.g1680	-	1:18336062-18346456	Ovary	Testes	OK	0.0338846	2.65934	6.2943	-3.004	0.00266452	0.00651724	yes
1.g1683	1.g1683	-	1:18354103-18355078	Ovary	Testes	OK	26.8844	20.4704	-0.393227	0.527168	0.598077	0.677652	no
1.g1685	1.g1685	-	1:18355756-18361636	Ovary	Testes	OK	8.38506	5.11806	-0.712225	0.540374	0.588939	0.669231	no
1.g1692	1.g1692	-	1:18419356-18424380	Ovary	Testes	OK	0	1.03019	1.79769e+308	1.79769e+308	0.0175095	0.0323725	yes
1.g1698	1.g1698	-	1:18485590-18511445	Ovary	Testes	OK	26.4432	25.216	-0.0685611	0.10144	0.919201	0.945073	no
1.g1701	1.g1701	-	1:18544266-18548770	Ovary	Testes	OK	20.0504	12.342	-0.700057	0.983458	0.325382	0.411701	no
1.g1702	1.g1702	-	1:18548870-18555009	Ovary	Testes	OK	2.92618	4.25204	0.539136	-0.5576	0.577118	0.658512	no
1.g1703	1.g1703	-	1:18555010-18571023	Ovary	Testes	OK	69.8716	81.4484	0.221181	-0.143793	0.885664	0.920679	no
1.g1704	1.g1704	-	1:18555010-18571023	Ovary	Testes	OK	1.00413	258.595	8.0086	-2.75886	0.00580042	0.0126087	yes
1.g1706	1.g1706	-	1:18555010-18571023	Ovary	Testes	OK	0	28.478	1.79769e+308	1.79769e+308	0.487916	0.574529	no
1.g1708	1.g1708	-	1:18573155-18573490	Ovary	Testes	OK	5.66418	0.598856	-3.24159	3.44196	0.000577521	0.00171675	yes
1.g171	1.g171	-	1:1703572-1735932	Ovary	Testes	OK	1.95161	6.5573	1.74844	-1.63709	0.101612	0.150609	no
1.g172	1.g172	-	1:1735978-1793202	Ovary	Testes	NOTEST	0.00227641	0.0426288	4.227	-1.75895	0.0785857	1	no
1.g1725	1.g1725	-	1:18666480-18693299	Ovary	Testes	OK	5.71818	5.9866	0.0661808	-0.0256853	0.979508	0.986178	no
1.g1727	1.g1727	-	1:18719517-18750479	Ovary	Testes	OK	1.8853	0.183172	-3.36352	4.05772	4.95543e-05	0.000193921	yes
1.g173	1.g173	-	1:1793248-1832749	Ovary	Testes	OK	0	16.1472	1.79769e+308	1.79769e+308	0.00051518	0.0015588	yes
1.g1731	1.g1731	-	1:18762949-18766703	Ovary	Testes	OK	33.6753	51.5738	0.614946	-0.972925	0.330591	0.417334	no
1.g1732	1.g1732	-	1:18766803-18768727	Ovary	Testes	OK	4.21589	1.23439	-1.77204	2.66507	0.00769719	0.0160525	yes
1.g1733	1.g1733	-	1:18768773-18822367	Ovary	Testes	OK	2.89932	12.8304	2.14578	-3.59814	0.000320496	0.00102242	yes
1.g1734	1.g1734	-	1:18837434-18932113	Ovary	Testes	OK	4.50072	10.2871	1.19261	-1.79085	0.0733176	0.113297	no
1.g1736	1.g1736	-	1:18946583-18952391	Ovary	Testes	OK	0.183857	1.18221	2.68483	-2.78604	0.00533568	0.011724	yes
1.g1737	1.g1737	-	1:18953887-18990989	Ovary	Testes	OK	10.7268	8.20717	-0.386262	0.320499	0.74859	0.811595	no
1.g1757	1.g1757	-	1:19232736-19291741	Ovary	Testes	OK	0.0108594	2.0136	7.53468	-0.142469	0.88671	0.921466	no
1.g1761	1.g1761	-	1:19374017-19405881	Ovary	Testes	OK	0.00162026	20.5294	13.6292	-3.70962	0.000207572	0.000694312	yes
1.g1762	1.g1762	-	1:19410107-19587101	Ovary	Testes	OK	0.0409375	7.66083	7.54793	-5.99458	2.04009e-09	1.95795e-08	yes
1.g1764	1.g1764	-	1:19410107-19587101	Ovary	Testes	OK	0.00398037	1.415	8.47368	-2.28531	0.0222949	0.039967	yes
1.g177	1.g177	-	1:1857414-1867082	Ovary	Testes	NOTEST	0	0.0149992	1.79769e+308	1.79769e+308	0.0820556	1	no
1.g1773	1.g1773	-	1:19796800-19987265	Ovary	Testes	OK	0.19595	7.55144	5.2682	-2.66905	0.00760665	0.0158892	yes
1.g1775	1.g1775	-	1:19990347-20045089	Ovary	Testes	OK	0	7.43028	1.79769e+308	1.79769e+308	0.00340038	0.00804514	yes
1.g178	1.g178	-	1:1875011-1924307	Ovary	Testes	OK	15.7961	9.7535	-0.695573	1.20047	0.229956	0.307271	no
1.g1781	1.g1781	-	1:20120223-20130356	Ovary	Testes	OK	0	2.85751	1.79769e+308	1.79769e+308	0.00261222	0.0064093	yes
1.g1783	1.g1783	-	1:20179936-20223941	Ovary	Testes	OK	14.1633	4.87295	-1.53929	2.40297	0.0162623	0.0303694	yes
1.g1784	1.g1784	-	1:20223987-20260351	Ovary	Testes	OK	0.0254006	0.4429	4.12404	-3.82326	0.000131701	0.000466047	yes
1.g179	1.g179	-	1:1924309-1962663	Ovary	Testes	OK	0.286639	1.21591	2.08473	-0.126051	0.899692	0.930898	no
1.g1790	1.g1790	-	1:20340617-20373141	Ovary	Testes	OK	22.9218	3.019	-2.92458	2.10658	0.0351536	0.059377	no
1.g1794	1.g1794	-	1:20378696-20449729	Ovary	Testes	OK	5.35035	2.68422	-0.995132	0.580414	0.561635	0.643943	no
1.g1803	1.g1803	-	1:20571490-20591179	Ovary	Testes	OK	21.6406	6.36221	-1.76614	1.53009	0.125996	0.182043	no
1.g1806	1.g1806	-	1:20591180-20724340	Ovary	Testes	OK	11.1231	6.08555	-0.870096	0.614392	0.538957	0.62277	no
1.g1807	1.g1807	-	1:20724386-20778590	Ovary	Testes	OK	0.016897	0.36684	4.44031	-3.03284	0.00242265	0.0059961	yes
1.g1810	1.g1810	-	1:20873441-20967360	Ovary	Testes	OK	0.0876108	1.32848	3.92253	-0.0214831	0.98286	0.987922	no
1.g1815	1.g1815	-	1:21172870-21175915	Ovary	Testes	NOTEST	0.0130649	0.122018	3.22333	-2.23526	0.0254002	1	no
1.g1816	1.g1816	-	1:21176209-21336542	Ovary	Testes	OK	1.93545	0.753839	-1.36034	1.87603	0.0606513	0.0959921	no
1.g1817	1.g1817	-	1:21176209-21336542	Ovary	Testes	OK	0.457708	0.665212	0.539386	-0.696968	0.485823	0.572386	no
1.g1818	1.g1818	-	1:21336543-21374570	Ovary	Testes	NOTEST	0.0238838	0.0950936	1.99332	-2.53446	0.011262	1	no
1.g1819	1.g1819	-	1:21376165-21566661	Ovary	Testes	OK	0.156136	0.268443	0.781809	-0.613325	0.539661	0.623443	no
1.g182	1.g182	-	1:1966119-2017645	Ovary	Testes	OK	51.0063	27.0573	-0.914656	1.5482	0.121575	0.176732	no
1.g1820	1.g1820	-	1:21376165-21566661	Ovary	Testes	OK	0.546915	0.8734	0.675327	-0.241797	0.808937	0.860561	no
1.g1821	1.g1821	-	1:21576181-21768450	Ovary	Testes	OK	2.44486	0.921319	-1.40798	2.7483	0.00599043	0.0129589	yes
1.g1822	1.g1822	-	1:21576181-21768450	Ovary	Testes	OK	0.607882	0.361001	-0.751788	0.433167	0.664894	0.738835	no
1.g1823	1.g1823	-	1:21768876-21775770	Ovary	Testes	NOTEST	0.151686	0.124846	-0.28094	0.358203	0.720191	1	no
1.g1825	1.g1825	-	1:21976185-22169970	Ovary	Testes	NOTEST	0.216343	0.168632	-0.359439	0.21407	0.830493	1	no
1.g1826	1.g1826	-	1:21976185-22169970	Ovary	Testes	OK	0.316966	0.438359	0.467786	-0.812417	0.416552	0.506818	no
1.g1827	1.g1827	-	1:22170020-22174222	Ovary	Testes	OK	0.963312	1.08712	0.174438	-0.263958	0.791812	0.846386	no
1.g1828	1.g1828	-	1:22188976-22196356	Ovary	Testes	OK	1.20036	0.381786	-1.65262	2.40256	0.0162806	0.0303924	yes
1.g1829	1.g1829	-	1:22282825-22288834	Ovary	Testes	OK	1.44564	0.63702	-1.1823	0.910217	0.362708	0.451537	no
1.g1830	1.g1830	-	1:22311830-22323646	Ovary	Testes	OK	0.100615	0.422173	2.06899	-2.82949	0.00466229	0.0104699	yes
1.g187	1.g187	-	1:2040473-2044160	Ovary	Testes	NOTEST	0	0	0	0	1	1	no
1.g188	1.g188	-	1:2044507-2052363	Ovary	Testes	OK	0.0355477	6.07857	7.41783	-6.61839	3.6313e-11	4.60777e-10	yes
1.g189	1.g189	-	1:2052609-2057393	Ovary	Testes	NOTEST	0.0137841	0.0131039	-0.0730141	0.0291379	0.976755	1	no
1.g197	1.g197	-	1:2127458-2128462	Ovary	Testes	OK	1.62262	3.05166	0.911268	-1.26709	0.205124	0.278652	no
1.g2	1.g2	-	1:16556-18225	Ovary	Testes	OK	0.362365	0.127715	-1.50452	0.886418	0.375392	0.464776	no
1.g206	1.g206	-	1:2196229-2199577	Ovary	Testes	OK	13.9523	25.7943	0.886548	-1.06815	0.285452	0.368864	no
1.g207	1.g207	-	1:2196229-2199577	Ovary	Testes	LOWDATA	0	0	0.886548	0	1	1	no
1.g21	1.g21	-	1:133560-142840	Ovary	Testes	OK	0.259604	0.220155	-0.237791	0.294531	0.768352	0.828093	no
1.g211	1.g211	-	1:2211455-2215378	Ovary	Testes	OK	0.0178892	6.54887	8.51601	-2.50709	0.0121731	0.0236733	yes
1.g218	1.g218	-	1:2245474-2257418	Ovary	Testes	OK	0.00386838	150.629	15.2489	-5.90409	3.54608e-09	3.28286e-08	yes
1.g220	1.g220	-	1:2268378-2270762	Ovary	Testes	OK	0	4.88728	1.79769e+308	1.79769e+308	0.0279553	0.0487712	yes
1.g223	1.g223	-	1:2278292-2287417	Ovary	Testes	OK	0.0689809	7.55622	6.77533	-5.13315	2.84929e-07	1.78668e-06	yes
1.g225	1.g225	-	1:2287421-2333936	Ovary	Testes	OK	0.118373	0.456811	1.94826	-1.30136	0.193135	0.264442	no
1.g226	1.g226	-	1:2333982-2341978	Ovary	Testes	OK	1.7547	2.29726	0.388687	-0.653124	0.513676	0.598712	no
1.g228	1.g228	-	1:2352328-2356832	Ovary	Testes	OK	1.29782	3.85585	1.57096	-1.16917	0.242334	0.321202	no
1.g229	1.g229	-	1:2358392-2395212	Ovary	Testes	OK	0.270455	8.31958	4.94305	-2.80977	0.00495766	0.0110216	yes
1.g235	1.g235	-	1:2494273-2555902	Ovary	Testes	NOTEST	0.00237816	0.237225	6.64027	-1.38126	0.167201	1	no
1.g250	1.g250	-	1:2646562-2647262	Ovary	Testes	OK	0	101.286	1.79769e+308	1.79769e+308	0.000610644	0.00180626	yes
1.g251	1.g251	-	1:2650903-2667408	Ovary	Testes	OK	0	0.914156	1.79769e+308	1.79769e+308	0.0882025	0.133034	no
1.g253	1.g253	-	1:2667454-2696534	Ovary	Testes	NOTEST	0.0172138	0.220331	3.67804	-2.69802	0.00697535	1	no
1.g254	1.g254	-	1:2696814-2707228	Ovary	Testes	OK	0.00842327	0.590765	6.13206	-4.45924	8.22504e-06	3.80725e-05	yes
1.g255	1.g255	-	1:2707274-2722658	Ovary	Testes	OK	0.0369726	0.248776	2.75032	-2.94573	0.00322191	0.00767271	yes
1.g257	1.g257	-	1:2735304-2738549	Ovary	Testes	OK	1.21101	1.48449	0.293751	-0.0178557	0.985754	0.989888	no
1.g258	1.g258	-	1:2735304-2738549	Ovary	Testes	OK	19.9225	28.946	0.538969	-0.955392	0.33938	0.426661	no
1.g26	1.g26	-	1:148200-193805	Ovary	Testes	OK	38.5981	29.4925	-0.388183	0.531906	0.594791	0.674528	no
1.g263	1.g263	-	1:2748464-2759229	Ovary	Testes	OK	3.21093	1.10607	-1.53755	0.278118	0.780922	0.83801	no
1.g271	1.g271	-	1:2794929-2806791	Ovary	Testes	OK	0.946218	5.85769	2.63009	-3.17447	0.0015011	0.00394899	yes
1.g273	1.g273	-	1:2808419-2822893	Ovary	Testes	OK	24.6463	1.18244	-4.38154	5.97702	2.2726e-09	2.16886e-08	yes
1.g274	1.g274	-	1:2831653-2835958	Ovary	Testes	OK	0	1.49141	1.79769e+308	1.79769e+308	0.222443	0.298601	no
1.g283	1.g283	-	1:2954585-2956858	Ovary	Testes	OK	1.27664	40.899	5.00165	-4.06193	4.86686e-05	0.000190895	yes
1.g286	1.g286	-	1:2962994-2965923	Ovary	Testes	OK	27.5093	3.53633	-2.95959	5.19037	2.09874e-07	1.35002e-06	yes
1.g295	1.g295	-	1:2992343-2993264	Ovary	Testes	NOTEST	0.017838	0.0602493	1.75599	-0.779573	0.435643	1	no
1.g296	1.g296	-	1:2994153-3010912	Ovary	Testes	OK	9.36813	2.30474	-2.02316	3.31709	0.000909588	0.00255355	yes
1.g3	1.g3	-	1:16556-18225	Ovary	Testes	OK	2.3167	0.817906	-1.50206	2.00112	0.0453792	0.0742158	no
1.g30	1.g30	-	1:201444-242070	Ovary	Testes	OK	27.0642	4.02211	-2.75036	2.11621	0.0343271	0.0582025	no
1.g303	1.g303	-	1:3024633-3027641	Ovary	Testes	OK	18.0784	13.0863	-0.466215	0.631405	0.527776	0.612208	no
1.g314	1.g314	-	1:3138663-3140806	Ovary	Testes	OK	0.0070773	56.3159	12.9581	-6.74149	1.56768e-11	2.08792e-10	yes
1.g316	1.g316	-	1:3141964-3153373	Ovary	Testes	OK	38.6878	5.71644	-2.75869	5.11601	3.12066e-07	1.94492e-06	yes
1.g317	1.g317	-	1:3153473-3165108	Ovary	Testes	OK	43.2931	74.1889	0.777067	-1.52007	0.128494	0.184998	no
1.g319	1.g319	-	1:3168699-3182443	Ovary	Testes	OK	0	0.619249	1.79769e+308	1.79769e+308	0.00518132	0.0114291	yes
1.g32	1.g32	-	1:245983-262870	Ovary	Testes	OK	0.384224	0.347716	-0.144039	0.105858	0.915695	0.94296	no
1.g325	1.g325	-	1:3289942-3344392	Ovary	Testes	OK	0.439633	0.692106	0.654694	-0.00615723	0.995087	0.996455	no
1.g326	1.g326	-	1:3289942-3344392	Ovary	Testes	OK	1.6079	3.05351	0.925293	-0.188302	0.85064	0.893741	no
1.g328	1.g328	-	1:3289942-3344392	Ovary	Testes	OK	39.5577	2.78626	-3.82756	1.11537	0.264692	0.346071	no
1.g329	1.g329	-	1:3344438-3358442	Ovary	Testes	OK	22.6214	6.30024	-1.84421	2.92711	0.00342133	0.00808721	yes
1.g341	1.g341	-	1:3457772-3462976	Ovary	Testes	OK	0.00479629	3.38269	9.46204	-5.04959	4.42759e-07	2.68784e-06	yes
1.g344	1.g344	-	1:3482230-3495139	Ovary	Testes	OK	12.0565	107.32	3.15404	-4.55502	5.23802e-06	2.53864e-05	yes
1.g345	1.g345	-	1:3482230-3495139	Ovary	Testes	OK	2.0181	20.302	3.33055	-2.95117	0.00316577	0.00755314	yes
1.g346	1.g346	-	1:3496806-3503159	Ovary	Testes	NOTEST	0.16813	0.157384	-0.0952895	0.0132665	0.989415	1	no
1.g351	1.g351	-	1:3529629-3609239	Ovary	Testes	OK	0.00458645	2.95295	9.33056	-3.04161	0.00235315	0.00583967	yes
1.g354	1.g354	-	1:3615725-3670669	Ovary	Testes	OK	23.8982	9.28157	-1.36446	0.803931	0.421437	0.511967	no
1.g355	1.g355	-	1:3615725-3670669	Ovary	Testes	OK	3.53111	22.5998	2.67811	-3.40176	0.000669544	0.00195834	yes
1.g356	1.g356	-	1:3671699-3673568	Ovary	Testes	NOTEST	0	0.0237896	1.79769e+308	1.79769e+308	0.118968	1	no
1.g358	1.g358	-	1:3674865-3733410	Ovary	Testes	OK	0.0699559	1.33583	4.25515	-0.657965	0.510561	0.595761	no
1.g359	1.g359	-	1:3674865-3733410	Ovary	Testes	OK	6.91465	6.45731	-0.0987225	0.0649498	0.948214	0.965148	no
1.g360	1.g360	-	1:3674865-3733410	Ovary	Testes	OK	0.0758709	0.373477	2.2994	-0.0583511	0.953469	0.968564	no
1.g362	1.g362	-	1:3755146-3767810	Ovary	Testes	OK	0.00119574	0.675052	9.14095	-1.54954	0.121253	0.17634	no
1.g363	1.g363	-	1:3767856-3770660	Ovary	Testes	OK	0.027996	2.46126	6.45803	-5.60407	2.09372e-08	1.67268e-07	yes
1.g364	1.g364	-	1:3770706-3787800	Ovary	Testes	OK	0.14067	0.851236	2.59724	-1.12001	0.26271	0.343778	no
1.g366	1.g366	-	1:3804012-3825296	Ovary	Testes	OK	0.24926	6.45053	4.69369	-0.974189	0.329963	0.416825	no
1.g369	1.g369	-	1:3833751-3873430	Ovary	Testes	OK	0.0789938	10.9496	7.11492	-3.5645	0.000364553	0.00114534	yes
1.g372	1.g372	-	1:3879432-4007916	Ovary	Testes	OK	2.43562	31.5351	3.6946	-6.29588	3.05659e-10	3.40429e-09	yes
1.g373	1.g373	-	1:3879432-4007916	Ovary	Testes	NOTEST	0.00935906	0.0156039	0.737475	-0.00125831	0.998996	1	no
1.g378	1.g378	-	1:4267663-4300195	Ovary	Testes	OK	0.00932347	10.4177	10.1259	-8.51469	0	0	yes
1.g380	1.g380	-	1:4313113-4352186	Ovary	Testes	OK	0.264563	0.189698	-0.479909	0.228066	0.819595	0.868834	no
1.g381	1.g381	-	1:4313113-4352186	Ovary	Testes	OK	0.191933	0.362579	0.917697	-0.548533	0.583326	0.664032	no
1.g383	1.g383	-	1:4365403-4378118	Ovary	Testes	OK	4.65446	6.84469	0.556372	-0.638841	0.522926	0.607681	no
1.g384	1.g384	-	1:4365403-4378118	Ovary	Testes	OK	3.66428	6.75022	0.881406	-1.23961	0.215119	0.290182	no
1.g39	1.g39	-	1:277440-281150	Ovary	Testes	OK	0.585205	12.5826	4.42634	-5.49795	3.84232e-08	2.88081e-07	yes
1.g396	1.g396	-	1:4451268-4473512	Ovary	Testes	OK	0.0172336	27.1706	10.6226	-1.9268	0.0540044	0.0867096	no
1.g397	1.g397	-	1:4474873-4476058	Ovary	Testes	OK	0	11.0125	1.79769e+308	1.79769e+308	0.0023264	0.00578734	yes
1.g399	1.g399	-	1:4476939-4478539	Ovary	Testes	OK	8.99026	3.88546	-1.21028	1.96955	0.0488894	0.0793335	no
1.g4	1.g4	-	1:18549-19725	Ovary	Testes	OK	1.24077	0.786564	-0.657598	0.838985	0.401478	0.491171	no
1.g402	1.g402	-	1:4482668-4484241	Ovary	Testes	OK	13.0914	1.35081	-3.27672	5.34823	8.8819e-08	6.20638e-07	yes
1.g403	1.g403	-	1:4484540-4488018	Ovary	Testes	OK	0.3083	0.039432	-2.9669	0.0535008	0.957333	0.971039	no
1.g407	1.g407	-	1:4491934-4494678	Ovary	Testes	OK	54.7612	25.0974	-1.12561	1.07052	0.284383	0.367762	no
1.g415	1.g415	-	1:4513665-4657505	Ovary	Testes	OK	0	64.7454	1.79769e+308	1.79769e+308	0.00897835	0.0183084	yes
1.g418	1.g418	-	1:4691381-4694035	Ovary	Testes	OK	0.0107926	22.1278	11.0016	-7.36051	1.83187e-13	3.39589e-12	yes
1.g420	1.g420	-	1:4697761-4728291	Ovary	Testes	OK	0.0200917	0.943165	5.55284	-4.11938	3.799e-05	0.000152623	yes
1.g43	1.g43	-	1:289530-297262	Ovary	Testes	OK	14.6158	1.62018	-3.17329	0.400173	0.689029	0.760601	no
1.g431	1.g431	-	1:4848231-4849196	Ovary	Testes	OK	0.0452373	16.0076	8.46703	-3.24952	0.00115599	0.00314491	yes
1.g437	1.g437	-	1:4862991-4876906	Ovary	Testes	NOTEST	0.0414414	0.133248	1.68497	-1.42918	0.152954	1	no
1.g438	1.g438	-	1:4877300-4887870	Ovary	Testes	NOTEST	0.0601496	0.20457	1.76597	-1.27541	0.202163	1	no
1.g439	1.g439	-	1:4887872-4893841	Ovary	Testes	OK	5.91697	5.59418	-0.0809322	0.102982	0.917978	0.944359	no
1.g443	1.g443	-	1:4938961-5006364	Ovary	Testes	OK	0.384939	2.00013	2.37739	-1.72708	0.0841524	0.12789	no
1.g445	1.g445	-	1:5008441-5012325	Ovary	Testes	OK	6.79442	1.61672	-2.07128	3.00203	0.00268188	0.00655388	yes
1.g455	1.g455	-	1:5087660-5096910	Ovary	Testes	OK	12.9059	35.2213	1.44842	-2.10445	0.0353391	0.0596508	no
1.g46	1.g46	-	1:313952-342918	Ovary	Testes	OK	0.377783	10.193	4.75388	-0.712924	0.475893	0.56382	no
1.g462	1.g462	-	1:5123590-5125992	Ovary	Testes	NOTEST	0	0.0632763	1.79769e+308	1.79769e+308	0.0478693	1	no
1.g47	1.g47	-	1:313952-342918	Ovary	Testes	OK	0.857605	144.301	7.39455	-4.46292	8.08516e-06	3.75101e-05	yes
1.g470	1.g470	-	1:5170340-5173753	Ovary	Testes	OK	0.0171595	0.341895	4.31647	-3.48168	0.000498281	0.00151519	yes
1.g475	1.g475	-	1:5198462-5199190	Ovary	Testes	OK	0.0213112	120.527	12.4655	-5.45839	4.80479e-08	3.53414e-07	yes
1.g477	1.g477	-	1:5199430-5251615	Ovary	Testes	OK	0.0139641	2.07494	7.2152	-2.95697	0.00310676	0.00742972	yes
1.g48	1.g48	-	1:313952-342918	Ovary	Testes	OK	23.5985	9.36947	-1.33266	0.410426	0.681494	0.753833	no
1.g480	1.g480	-	1:5287876-5424465	Ovary	Testes	OK	3.2077	1.21237	-1.4037	0.431366	0.666202	0.739725	no
1.g482	1.g482	-	1:5287876-5424465	Ovary	Testes	OK	8.29212	5.79026	-0.518113	0.499061	0.617736	0.696832	no
1.g484	1.g484	-	1:5435760-5443210	Ovary	Testes	NOTEST	0	0.0276831	1.79769e+308	1.79769e+308	0.0482609	1	no
1.g494	1.g494	-	1:5497031-5499824	Ovary	Testes	OK	0.086273	2.09479	4.60175	-2.66506	0.00769736	0.0160525	yes
1.g499	1.g499	-	1:5548791-5592414	Ovary	Testes	OK	0.0183819	2.27771	6.95316	-5.48341	4.17196e-08	3.11399e-07	yes
1.g5	1.g5	-	1:19930-47705	Ovary	Testes	OK	0.497948	3.03314	2.60675	-1.44841	0.147501	0.208711	no
1.g501	1.g501	-	1:5592514-5646118	Ovary	Testes	OK	0.0874741	0.504469	2.52784	-2.94173	0.00326379	0.00775797	yes
1.g505	1.g505	-	1:5681984-5698278	Ovary	Testes	OK	25.1476	22.3811	-0.168142	0.323106	0.746615	0.81045	no
1.g506	1.g506	-	1:5698324-5717565	Ovary	Testes	OK	7.99355	1.39953	-2.5139	1.61878	0.105494	0.155776	no
1.g511	1.g511	-	1:5856710-5875683	Ovary	Testes	OK	53.1227	24.3593	-1.12485	2.14757	0.0317483	0.0544913	no
1.g518	1.g518	-	1:5964123-5983286	Ovary	Testes	OK	9.06098	5.41669	-0.742255	0.293866	0.768861	0.828286	no
1.g520	1.g520	-	1:5989417-5990501	Ovary	Testes	OK	5.00952	0.44592	-3.48981	4.79999	1.58674e-06	8.57867e-06	yes
1.g528	1.g528	-	1:6066433-6082347	Ovary	Testes	OK	0.0213348	1.18787	5.79902	-4.49046	7.10704e-06	3.35521e-05	yes
1.g529	1.g529	-	1:6094373-6096077	Ovary	Testes	NOTEST	0.00850085	0	-1.79769e+308	-1.79769e+308	0.231155	1	no
1.g533	1.g533	-	1:6108781-6119864	Ovary	Testes	OK	0.0127623	78.7518	12.5912	-1.24984	0.211357	0.285863	no
1.g537	1.g537	-	1:6135171-6149916	Ovary	Testes	OK	0.167548	5.97119	5.15537	-3.20137	0.00136776	0.00363856	yes
1.g546	1.g546	-	1:6203841-6226795	Ovary	Testes	OK	0.103929	11.2305	6.75567	-7.4535	9.08162e-14	1.76478e-12	yes
1.g547	1.g547	-	1:6203841-6226795	Ovary	Testes	NOTEST	0	0.206449	1.79769e+308	1.79769e+308	0.47245	1	no
1.g549	1.g549	-	1:6229081-6235577	Ovary	Testes	OK	5.38059	1.64246	-1.7119	0.592606	0.553445	0.636197	no
1.g550	1.g550	-	1:6229081-6235577	Ovary	Testes	OK	7.39268	7.36294	-0.00581699	0.00667807	0.994672	0.996234	no
1.g554	1.g554	-	1:6241635-6249561	Ovary	Testes	OK	295.049	158.331	-0.898007	1.23984	0.215035	0.290107	no
1.g556	1.g556	-	1:6241635-6249561	Ovary	Testes	OK	7.2554	0.168285	-5.43007	0.0146104	0.988343	0.991476	no
1.g559	1.g559	-	1:6251534-6255641	Ovary	Testes	NOTEST	0	0	0	0	1	1	no
1.g564	1.g564	-	1:6281731-6285013	Ovary	Testes	OK	0	3.32512	1.79769e+308	1.79769e+308	0.00302822	0.00726232	yes
1.g565	1.g565	-	1:6285071-6288820	Ovary	Testes	OK	0	0.34232	1.79769e+308	1.79769e+308	0.01413	0.0268694	yes
1.g566	1.g566	-	1:6288863-6293541	Ovary	Testes	OK	0.032248	2.00933	5.96136	-3.29857	0.000971796	0.00270586	yes
1.g567	1.g567	-	1:6294872-6297840	Ovary	Testes	OK	0.469871	0.871696	0.891559	-1.08325	0.278698	0.361601	no
1.g568	1.g568	-	1:6297841-6302179	Ovary	Testes	OK	120.081	90.9956	-0.400141	0.806298	0.420071	0.510612	no
1.g572	1.g572	-	1:6351412-6356096	Ovary	Testes	OK	10.3876	1.99912	-2.37743	1.74514	0.0809607	0.123684	no
1.g58	1.g58	-	1:406243-406822	Ovary	Testes	NOTEST	0.020129	0.0201892	0.0043104	-0.00112656	0.999101	1	no
1.g585	1.g585	-	1:6429462-6435976	Ovary	Testes	OK	17.3603	9.47209	-0.874039	0.782321	0.434026	0.524388	no
1.g586	1.g586	-	1:6429462-6435976	Ovary	Testes	OK	40.9282	11.6962	-1.80706	1.80078	0.0717377	0.111108	no
1.g589	1.g589	-	1:6443321-6448675	Ovary	Testes	OK	5.15957	7.18278	0.477292	-0.684252	0.493816	0.57987	no
1.g598	1.g598	-	1:6488583-6528068	Ovary	Testes	NOTEST	0.0768807	0.211395	1.45925	-0.209666	0.833928	1	no
1.g603	1.g603	-	1:6549513-6553663	Ovary	Testes	OK	0.0139338	0.291244	4.38557	-3.53437	0.000408744	0.00126864	yes
1.g613	1.g613	-	1:6757547-6763281	Ovary	Testes	NOTEST	0.02418	0.0197221	-0.294001	0.221916	0.824379	1	no
1.g616	1.g616	-	1:6783231-6788269	Ovary	Testes	OK	6.11033	2.24647	-1.44359	1.62486	0.104192	0.153987	no
1.g618	1.g618	-	1:6789357-6814721	Ovary	Testes	OK	123.998	10.1064	-3.61698	4.49131	7.07874e-06	3.34494e-05	yes
1.g624	1.g624	-	1:6855282-6858081	Ovary	Testes	NOTEST	0	0.0963572	1.79769e+308	1.79769e+308	0.022444	1	no
1.g626	1.g626	-	1:6862778-6889315	Ovary	Testes	OK	11.0186	16.3515	0.569482	-0.719246	0.471989	0.560361	no
1.g628	1.g628	-	1:6862778-6889315	Ovary	Testes	OK	3.4791	0.248684	-3.80633	0.105374	0.916079	0.943071	no
1.g634	1.g634	-	1:6914622-6924885	Ovary	Testes	OK	13.1243	18.1978	0.471523	-0.688529	0.49112	0.577235	no
1.g638	1.g638	-	1:6954005-6989445	Ovary	Testes	OK	0.0320052	1.28158	5.32348	-0.0575687	0.954092	0.96868	no
1.g64	1.g64	-	1:445035-456843	Ovary	Testes	OK	1.40409	20.2166	3.84784	-6.65514	2.83022e-11	3.65031e-10	yes
1.g640	1.g640	-	1:6989545-6990294	Ovary	Testes	OK	0.0133051	18.5843	10.4479	-3.72036	0.000198939	0.000668283	yes
1.g642	1.g642	-	1:6990296-7030927	Ovary	Testes	OK	0.175564	3.19536	4.18591	-3.21812	0.00129034	0.00347153	yes
1.g647	1.g647	-	1:7075824-7085929	Ovary	Testes	OK	0.0463294	14.5043	8.29033	-9.92869	0	0	yes
1.g651	1.g651	-	1:7135741-7140514	Ovary	Testes	OK	1.83769	1.68605	-0.12425	0.0961371	0.923412	0.948086	no
1.g658	1.g658	-	1:7177462-7195047	Ovary	Testes	OK	20.8176	4.02804	-2.36965	4.17601	2.96668e-05	0.000121404	yes
1.g661	1.g661	-	1:7213608-7214063	Ovary	Testes	NOTEST	0	0	0	0	1	1	no
1.g662	1.g662	-	1:7217423-7229778	Ovary	Testes	OK	0.565197	0.0105505	-5.74337	2.86885	0.00411973	0.00943422	yes
1.g663	1.g663	-	1:7229780-7245623	Ovary	Testes	OK	2.10541	1.05223	-1.00065	1.53394	0.125044	0.180848	no
1.g665	1.g665	-	1:7250289-7255363	Ovary	Testes	OK	8.40671	17.4904	1.05695	-1.51196	0.130544	0.187579	no
1.g671	1.g671	-	1:7269537-7299603	Ovary	Testes	NOTEST	0.127199	0.237227	0.899181	-0.275004	0.783313	1	no
1.g674	1.g674	-	1:7299649-7316573	Ovary	Testes	OK	0	2.18741	1.79769e+308	1.79769e+308	0.186912	0.257547	no
1.g675	1.g675	-	1:7316619-7356043	Ovary	Testes	NOTEST	0.0277946	0.236961	3.09177	-0.107878	0.914093	1	no
1.g682	1.g682	-	1:7374541-7379410	Ovary	Testes	OK	30.0042	1.38392	-4.43833	3.72416	0.000195963	0.000660244	yes
1.g690	1.g690	-	1:7404610-7451660	Ovary	Testes	OK	0.782505	3.60939	2.20558	-0.662466	0.507673	0.593478	no
1.g691	1.g691	-	1:7404610-7451660	Ovary	Testes	OK	26.0114	25.1054	-0.0511409	0.034364	0.972587	0.981826	no
1.g7	1.g7	-	1:61801-65481	Ovary	Testes	OK	10.3573	1.69817	-2.6086	1.66619	0.0956757	0.14289	no
1.g706	1.g706	-	1:7534835-7538524	Ovary	Testes	NOTEST	0	0.113618	1.79769e+308	1.79769e+308	0.0214768	1	no
1.g707	1.g707	-	1:7538570-7548014	Ovary	Testes	OK	0	22.8699	1.79769e+308	1.79769e+308	0.000805879	0.00229589	yes
1.g709	1.g709	-	1:7552521-7575144	Ovary	Testes	OK	1.84017	4.25996	1.211	-1.63744	0.101539	0.150544	no
1.g712	1.g712	-	1:7578624-7655714	Ovary	Testes	OK	0.248368	3.55152	3.83788	-5.57938	2.41383e-08	1.8943e-07	yes
1.g714	1.g714	-	1:7656009-7687938	Ovary	Testes	OK	93.0621	49.8025	-0.901974	0.768956	0.44192	0.531784	no
1.g717	1.g717	-	1:7849888-7884313	Ovary	Testes	OK	0.125855	0.458398	1.86484	-2.44099	0.0146469	0.0277179	yes
1.g727	1.g727	-	1:7964063-7975515	Ovary	Testes	OK	0	3.4258	1.79769e+308	1.79769e+308	0.00279961	0.00680849	yes
1.g730	1.g730	-	1:8078974-8082036	Ovary	Testes	OK	0.00688137	3.3836	8.94165	-4.92575	8.40355e-07	4.81376e-06	yes
1.g732	1.g732	-	1:8155016-8187396	Ovary	Testes	OK	0.00383278	10.4471	11.4124	-2.14119	0.0322585	0.0551628	no
1.g734	1.g734	-	1:8211874-8229936	Ovary	Testes	OK	39.7937	10.313	-1.94808	3.71721	0.000201434	0.000675553	yes
1.g740	1.g740	-	1:8316093-8346446	Ovary	Testes	OK	0.174613	0.978734	2.48676	-3.25935	0.00111667	0.00305667	yes
1.g741	1.g741	-	1:8353596-8367762	Ovary	Testes	NOTEST	0	0.0835067	1.79769e+308	1.79769e+308	0.0364071	1	no
1.g745	1.g745	-	1:8412788-8418232	Ovary	Testes	OK	1.04898	0.333961	-1.65123	0.710002	0.477703	0.565496	no
1.g752	1.g752	-	1:8458669-8466568	Ovary	Testes	NOTEST	0.202571	0.163493	-0.309201	0.140586	0.888197	1	no
1.g753	1.g753	-	1:8458669-8466568	Ovary	Testes	NOTEST	0.0165729	0.0597209	1.84941	-0.277356	0.781507	1	no
1.g760	1.g760	-	1:8492958-8493865	Ovary	Testes	NOTEST	0	0.0113648	1.79769e+308	1.79769e+308	0.275867	1	no
1.g762	1.g762	-	1:8507035-8595536	Ovary	Testes	OK	0.100521	4.39588	5.45058	-0.704035	0.481411	0.568795	no
1.g765	1.g765	-	1:8595537-8765870	Ovary	Testes	OK	323.552	41.8384	-2.9511	2.20274	0.0276127	0.0482537	yes
1.g766	1.g766	-	1:8765916-8798500	Ovary	Testes	OK	0.0249701	15.4331	9.27161	-8.65947	0	0	yes
1.g767	1.g767	-	1:8798546-8868620	Ovary	Testes	OK	1.38882	6.39299	2.20263	-0.961994	0.336053	0.422791	no
1.g769	1.g769	-	1:8798546-8868620	Ovary	Testes	OK	7.38208	4.67009	-0.660577	0.301968	0.762677	0.823281	no
1.g774	1.g774	-	1:8891206-9029648	Ovary	Testes	OK	91.695	57.0179	-0.685429	1.06595	0.286446	0.369773	no
1.g776	1.g776	-	1:9032351-9045232	Ovary	Testes	NOTEST	0.00256802	0.155865	5.9235	-2.08583	0.0369939	1	no
1.g778	1.g778	-	1:9047411-9050188	Ovary	Testes	OK	0	0.51379	1.79769e+308	1.79769e+308	0.0253138	0.044742	yes
1.g780	1.g780	-	1:9064519-9132274	Ovary	Testes	OK	0.271954	0.953657	1.81011	-0.343028	0.731578	0.797474	no
1.g782	1.g782	-	1:9132275-9151295	Ovary	Testes	OK	11.1433	7.1989	-0.630324	0.501325	0.616142	0.695572	no
1.g783	1.g783	-	1:9132275-9151295	Ovary	Testes	OK	6.11813	6.44324	0.0746945	-0.0512453	0.95913	0.972127	no
1.g784	1.g784	-	1:9151705-9160959	Ovary	Testes	OK	8.20124	9.88597	0.26954	-0.466321	0.640985	0.718204	no
1.g785	1.g785	-	1:9161059-9187393	Ovary	Testes	OK	39.6443	11.3847	-1.80002	2.88467	0.0039182	0.0090451	yes
1.g798	1.g798	-	1:9541284-9542865	Ovary	Testes	OK	5.369	123.406	4.52262	-8.01378	1.11022e-15	2.78978e-14	yes
1.g8	1.g8	-	1:65675-67067	Ovary	Testes	OK	0.041073	3.27343	6.31647	-4.93463	8.0304e-07	4.63121e-06	yes
1.g80	1.g80	-	1:574446-629650	Ovary	Testes	OK	0.610764	3.93173	2.68648	-4.19738	2.70018e-05	0.000111527	yes
1.g805	1.g805	-	1:9602648-9607054	Ovary	Testes	OK	1.81007	1.96998	0.122134	-0.0650462	0.948137	0.965148	no
1.g818	1.g818	-	1:9681778-9694690	Ovary	Testes	OK	0.0185881	6.6742	8.48807	-3.92532	8.66138e-05	0.000321138	yes
1.g823	1.g823	-	1:9727708-9768348	Ovary	Testes	NOTEST	0	0.2395	1.79769e+308	1.79769e+308	0.480123	1	no
1.g826	1.g826	-	1:9798389-9805473	Ovary	Testes	OK	1.892	0.565635	-1.74197	0.70597	0.480207	0.567744	no
1.g83	1.g83	-	1:738320-739695	Ovary	Testes	NOTEST	0.063104	0.235975	1.90283	-1.10471	0.269286	1	no
1.g837	1.g837	-	1:9833634-9838073	Ovary	Testes	OK	29.3525	29.8283	0.0231952	-0.0204864	0.983655	0.988597	no
1.g84	1.g84	-	1:739750-746553	Ovary	Testes	OK	0.121392	0.752645	2.6323	-3.36479	0.000766008	0.00219764	yes
1.g847	1.g847	-	1:9942114-9973547	Ovary	Testes	OK	7.62397	1.38594	-2.45967	3.59096	0.000329461	0.00104774	yes
1.g849	1.g849	-	1:9975868-10057105	Ovary	Testes	OK	0.488243	2.34855	2.2661	-0.468531	0.639405	0.716757	no
1.g850	1.g850	-	1:9975868-10057105	Ovary	Testes	OK	8.51031	1.72743	-2.30058	1.45771	0.144922	0.20546	no
1.g852	1.g852	-	1:10061567-10062175	Ovary	Testes	OK	0	11.9611	1.79769e+308	1.79769e+308	0.0033523	0.00794614	yes
1.g854	1.g854	-	1:10086363-10121465	Ovary	Testes	OK	0.0217902	0.620238	4.83107	-0.231128	0.817215	0.867418	no
1.g868	1.g868	-	1:10225342-10227329	Ovary	Testes	NOTEST	0.0242662	0.0494116	1.0259	-0.730729	0.464945	1	no
1.g869	1.g869	-	1:10227382-10228424	Ovary	Testes	NOTEST	0.120688	0.051553	-1.22716	0.828807	0.407214	1	no
1.g875	1.g875	-	1:10245172-10248402	Ovary	Testes	OK	7.32333	4.5748	-0.678792	0.82017	0.412119	0.502023	no
1.g876	1.g876	-	1:10248502-10249425	Ovary	Testes	OK	7.54261	2.45794	-1.61761	1.41172	0.158034	0.221586	no
1.g878	1.g878	-	1:10250332-10305084	Ovary	Testes	OK	5.9021	5.73137	-0.0423481	0.0215107	0.982838	0.987922	no
1.g881	1.g881	-	1:10316362-10318337	Ovary	Testes	OK	0.0139501	0.567212	5.34554	-3.45137	0.00055774	0.00166571	yes
1.g883	1.g883	-	1:10321029-10423628	Ovary	Testes	OK	4.92922	65.4142	3.73017	-0.860577	0.389471	0.478917	no
1.g884	1.g884	-	1:10321029-10423628	Ovary	Testes	OK	1.82769	9.69768	2.40762	-0.775642	0.437961	0.528266	no
1.g885	1.g885	-	1:10321029-10423628	Ovary	Testes	OK	0.0199377	0.425068	4.41412	-0.00395349	0.996846	0.997432	no
1.g888	1.g888	-	1:10430518-10452546	Ovary	Testes	OK	17.7485	6.15715	-1.52737	1.89505	0.0580858	0.0924191	no
1.g889	1.g889	-	1:10430518-10452546	Ovary	Testes	OK	32.5047	15.7096	-1.049	1.47774	0.139478	0.198737	no
1.g895	1.g895	-	1:10470680-10471043	Ovary	Testes	OK	24.1931	1.04089	-4.53871	5.21652	1.82316e-07	1.18849e-06	yes
1.g899	1.g899	-	1:10477763-10482768	Ovary	Testes	OK	60.3856	36.6064	-0.722109	0.75495	0.450279	0.539996	no
1.g900	1.g900	-	1:10477763-10482768	Ovary	Testes	OK	24.6681	14.5525	-0.761378	0.830859	0.406053	0.495639	no
1.g902	1.g902	-	1:10482961-10484832	Ovary	Testes	OK	27.3286	44.9385	0.717537	-1.16672	0.243324	0.322179	no
1.g906	1.g906	-	1:10498594-10515672	Ovary	Testes	OK	8.59537	5.04219	-0.769508	0.867215	0.385824	0.475786	no
1.g910	1.g910	-	1:10535093-10545492	Ovary	Testes	OK	55.1455	52.0039	-0.0846246	0.1238	0.901474	0.932175	no
1.g912	1.g912	-	1:10545592-10549436	Ovary	Testes	OK	4.22682	2.03295	-1.056	0.541641	0.588066	0.668536	no
1.g919	1.g919	-	1:10560509-10568552	Ovary	Testes	OK	6.55024	4.52107	-0.534885	0.186457	0.852087	0.894432	no
1.g920	1.g920	-	1:10560509-10568552	Ovary	Testes	OK	0.300463	9.33455	4.95732	-6.47591	9.42393e-11	1.11535e-09	yes
1.g922	1.g922	-	1:10571532-10575046	Ovary	Testes	OK	0	2.01489	1.79769e+308	1.79769e+308	0.225684	0.302395	no
1.g929	1.g929	-	1:10589002-10612635	Ovary	Testes	OK	21.2424	12.7162	-0.740278	1.19337	0.232726	0.3102	no
1.g930	1.g930	-	1:10613122-10617196	Ovary	Testes	NOTEST	0.0217571	0.129292	2.57108	-1.24822	0.21195	1	no
1.g931	1.g931	-	1:10617242-10621122	Ovary	Testes	OK	10.6348	3.11146	-1.77313	2.6802	0.00735787	0.0154646	yes
1.g934	1.g934	-	1:10632428-10650382	Ovary	Testes	OK	15.3016	14.2182	-0.10595	0.0697617	0.944383	0.962922	no
1.g935	1.g935	-	1:10650862-10653890	Ovary	Testes	OK	0.859136	1.42646	0.731477	-1.01753	0.308903	0.39452	no
1.g937	1.g937	-	1:10654722-10655958	Ovary	Testes	NOTEST	0.146872	0.212026	0.529679	-0.506182	0.612729	1	no
1.g95	1.g95	-	1:800568-801380	Ovary	Testes	OK	2.34336	11.8547	2.33881	-3.32939	0.000870357	0.00245293	yes
1.g952	1.g952	-	1:10764885-10791582	Ovary	Testes	OK	5.5733	15.0978	1.43773	-1.24789	0.212072	0.286649	no
1.g953	1.g953	-	1:10764885-10791582	Ovary	Testes	OK	3.77502	3.96281	0.0700394	-0.0250123	0.980045	0.986329	no
1.g955	1.g955	-	1:10794536-10822413	Ovary	Testes	OK	25.2694	13.3613	-0.919336	1.03221	0.301973	0.386735	no
1.g956	1.g956	-	1:10822416-10829146	Ovary	Testes	OK	3.84682	1.7597	-1.12833	0.715787	0.474123	0.56205	no
1.g966	1.g966	-	1:10853572-10873226	Ovary	Testes	OK	4.21215	10.9972	1.38451	-2.17653	0.0295153	0.0511144	no
1.g97	1.g97	-	1:803330-804699	Ovary	Testes	OK	14.6814	1.10504	-3.73182	6.02835	1.65638e-09	1.61244e-08	yes
1.g970	1.g970	-	1:10879421-10893016	Ovary	Testes	OK	0.113589	18.3967	7.33949	-3.10079	0.00193007	0.0049165	yes
1.g971	1.g971	-	1:10879421-10893016	Ovary	Testes	OK	0.365097	17.677	5.59745	-8.37343	0	0	yes
1.g972	1.g972	-	1:10894167-10940861	Ovary	Testes	OK	18.5324	6.35969	-1.54302	2.2023	0.0276445	0.0482937	yes
1.g973	1.g973	-	1:10894167-10940861	Ovary	Testes	OK	0.656986	0.467357	-0.491337	0.0376398	0.969975	0.979674	no
1.g975	1.g975	-	1:10943241-10954651	Ovary	Testes	OK	111.673	8.33927	-3.74321	3.61971	0.000294938	0.000950099	yes
1.g979	1.g979	-	1:10975861-10984375	Ovary	Testes	NOTEST	0.00898422	0.0630753	2.81161	-1.47945	0.139019	1	no
1.g980	1.g980	-	1:10984421-10993566	Ovary	Testes	OK	0.804451	35.0311	5.44449	-6.56829	5.08964e-11	6.28626e-10	yes
1.g990	1.g990	-	1:11034031-11084107	Ovary	Testes	OK	2.18929	1.51674	-0.529492	0.0434422	0.965349	0.976258	no
1.g993	1.g993	-	1:11034031-11084107	Ovary	Testes	OK	107.414	38.7745	-1.47	1.42503	0.15415	0.21688	no
1.g994	1.g994	-	1:11034031-11084107	Ovary	Testes	OK	16.0839	2.79664	-2.52385	0.102698	0.918203	0.9444	no
1.g995	1.g995	-	1:11034031-11084107	Ovary	Testes	OK	0.73772	1.34361	0.864971	-0.0656005	0.947696	0.964863	no
1002.g347	1002.g347	-	1002:1947-5205	Ovary	Testes	NOTEST	0	0.0947625	1.79769e+308	1.79769e+308	0.0379041	1	no
1002.g348	1002.g348	-	1002:9594-16605	Ovary	Testes	NOTEST	0.0496092	0.023158	-1.0991	1.0501	0.293672	1	no
1002.g349	1002.g349	-	1002:16879-21455	Ovary	Testes	NOTEST	0.0195754	0.0370895	0.921965	-0.766317	0.443488	1	no
1003.g350	1003.g350	-	1003:0-1438	Ovary	Testes	NOTEST	0.0108051	0.0618498	2.51706	-1.15475	0.248193	1	no
1006.g351	1006.g351	-	1006:0-1623	Ovary	Testes	OK	0.0576046	0.299515	2.37837	-2.1096	0.0348928	0.0589853	no
1007.g352	1007.g352	-	1007:81-4689	Ovary	Testes	NOTEST	0	0.0128805	1.79769e+308	1.79769e+308	0.128009	1	no
1008.g353	1008.g353	-	1008:0-1615	Ovary	Testes	NOTEST	0.110458	0.14757	0.417893	-0.412805	0.67975	1	no
1011.g354	1011.g354	-	1011:0-1005	Ovary	Testes	NOTEST	0	0	0	0	1	1	no
1013.g355	1013.g355	-	1013:0-1665	Ovary	Testes	NOTEST	0.0374623	0.172605	2.20397	-1.72532	0.0844705	1	no
1014.g356	1014.g356	-	1014:135-2367	Ovary	Testes	NOTEST	0.0300316	0.0150036	-1.00117	0.558559	0.576463	1	no
1015.g357	1015.g357	-	1015:0-2365	Ovary	Testes	NOTEST	0.00780929	0.0767332	3.29659	-1.78997	0.0734592	1	no
1017.g358	1017.g358	-	1017:0-1017	Ovary	Testes	OK	1.3099	0.861963	-0.603755	0.735406	0.462093	0.551183	no
1031.g359	1031.g359	-	1031:0-946	Ovary	Testes	OK	0.483503	0.0490937	-3.29991	2.54315	0.0109858	0.0217119	yes
1033.g360	1033.g360	-	1033:488-1521	Ovary	Testes	NOTEST	0	0.0374737	1.79769e+308	1.79769e+308	0.131358	1	no
1035.g361	1035.g361	-	1035:0-1688	Ovary	Testes	NOTEST	0	0.00556607	1.79769e+308	1.79769e+308	0.275867	1	no
104.g40	104.g40	-	104:477-2465	Ovary	Testes	OK	0.245871	0.375401	0.610534	-0.727093	0.467169	0.555614	no
105.g41	105.g41	-	105:6-989	Ovary	Testes	NOTEST	0	0.125367	1.79769e+308	1.79769e+308	0.0380583	1	no
1050.g362	1050.g362	-	1050:925-2546	Ovary	Testes	OK	0.594906	0.0494237	-3.58939	3.51924	0.000432785	0.00133392	yes
1053.g363	1053.g363	-	1053:8-3030	Ovary	Testes	OK	0	0.407601	1.79769e+308	1.79769e+308	0.028579	0.0497293	yes
1058.g364	1058.g364	-	1058:0-1803	Ovary	Testes	NOTEST	0	0	0	0	1	1	no
1059.g365	1059.g365	-	1059:248-2175	Ovary	Testes	NOTEST	0.00369899	0.00962871	1.38021	-0.42459	0.671135	1	no
106.g42	106.g42	-	106:270-1512	Ovary	Testes	OK	0.223239	16.0329	6.1663	-7.36572	1.76303e-13	3.2822e-12	yes
1060.g366	1060.g366	-	1060:0-1605	Ovary	Testes	OK	1.06917	0.729554	-0.551408	0.554759	0.579059	0.66021	no
1061.g367	1061.g367	-	1061:733-1533	Ovary	Testes	NOTEST	0.0225729	0.099931	2.14634	-1.03152	0.302299	1	no
1066.g368	1066.g368	-	1066:0-875	Ovary	Testes	NOTEST	0	0	0	0	1	1	no
1068.g369	1068.g369	-	1068:1375-3978	Ovary	Testes	NOTEST	0.0871165	0.184443	1.08215	-1.15066	0.249872	1	no
1072.g370	1072.g370	-	1072:0-1675	Ovary	Testes	NOTEST	0.00993968	0.22904	4.52626	-2.29052	0.0219915	1	no
1077.g371	1077.g371	-	1077:0-1661	Ovary	Testes	NOTEST	0.0108418	0.0312412	1.52685	-0.753592	0.451095	1	no
108.g43	108.g43	-	108:0-1225	Ovary	Testes	NOTEST	0.0582403	0.113765	0.96596	-0.773796	0.439052	1	no
1083.g372	1083.g372	-	1083:17965-20737	Ovary	Testes	OK	0	0.424444	1.79769e+308	1.79769e+308	0.00892524	0.0182184	yes
1088.g373	1088.g373	-	1088:499-2186	Ovary	Testes	OK	0	0.275809	1.79769e+308	1.79769e+308	0.0109587	0.021673	yes
109.g44	109.g44	-	109:1-1290	Ovary	Testes	OK	1.73629	49.2637	4.82645	-7.05899	1.6771e-12	2.5729e-11	yes
1092.g374	1092.g374	-	1092:0-1895	Ovary	Testes	NOTEST	0.11836	0.21528	0.863028	-0.864463	0.387334	1	no
1093.g375	1093.g375	-	1093:823-2677	Ovary	Testes	OK	0.0294829	0.288028	3.28826	-2.56725	0.0102509	0.0204657	yes
1100.g376	1100.g376	-	1100:8-1532	Ovary	Testes	OK	0.810046	12.5199	3.95008	-5.47945	4.26639e-08	3.17632e-07	yes
1105.g377	1105.g377	-	1105:75-19760	Ovary	Testes	NOTEST	0.00431948	0.171391	5.31029	-4.00277	6.26064e-05	1	no
1105.g378	1105.g378	-	1105:19763-20865	Ovary	Testes	OK	0.0485818	0.443824	3.1915	-2.46226	0.0138065	0.0263475	yes
1115.g379	1115.g379	-	1115:0-1616	Ovary	Testes	NOTEST	0	0	0	0	1	1	no
1119.g380	1119.g380	-	1119:0-930	Ovary	Testes	OK	2.14858	8.54966	1.99249	-2.51316	0.0119655	0.0233458	yes
1121.g381	1121.g381	-	1121:0-1275	Ovary	Testes	OK	0.0196135	0.261266	3.7356	-2.06383	0.039034	0.0650269	no
1129.g382	1129.g382	-	1129:3120-19295	Ovary	Testes	NOTEST	0.057486	0.0145122	-1.98594	1.99659	0.0458694	1	no
113.g45	113.g45	-	113:8-2225	Ovary	Testes	OK	0.010965	0.320881	4.87106	-2.74972	0.00596464	0.0129141	yes
1131.g383	1131.g383	-	1131:10-1721	Ovary	Testes	NOTEST	0	0	0	0	1	1	no
1132.g384	1132.g384	-	1132:0-1565	Ovary	Testes	OK	0	0.613558	1.79769e+308	1.79769e+308	0.0102495	0.0204657	yes
1137.g385	1137.g385	-	1137:9-970	Ovary	Testes	NOTEST	0.0462134	0.189507	2.03587	-1.30334	0.19246	1	no
1140.g386	1140.g386	-	1140:403-1625	Ovary	Testes	OK	0.0204778	0.558641	4.76979	-2.88562	0.00390639	0.00902467	yes
1142.g387	1142.g387	-	1142:0-775	Ovary	Testes	NOTEST	0.0158252	0.107973	2.77037	-1.14075	0.253976	1	no
1144.g388	1144.g388	-	1144:0-1698	Ovary	Testes	OK	0.00426754	0.387059	6.503	-2.29224	0.0218915	0.0393338	yes
1149.g389	1149.g389	-	1149:375-1352	Ovary	Testes	NOTEST	0.0211595	0.0766976	1.85788	-0.966876	0.333606	1	no
115.g46	115.g46	-	115:499-2547	Ovary	Testes	NOTEST	0.215005	0.22074	0.0379789	-0.0433263	0.965441	1	no
1155.g390	1155.g390	-	1155:1-1382	Ovary	Testes	NOTEST	0.00795441	0.0254274	1.67656	-0.650962	0.515071	1	no
1163.g391	1163.g391	-	1163:0-1225	Ovary	Testes	NOTEST	0	0.052088	1.79769e+308	1.79769e+308	0.0703898	1	no
1165.g392	1165.g392	-	1165:680-965	Ovary	Testes	NOTEST	0	0	0	0	1	1	no
1166.g393	1166.g393	-	1166:785-3430	Ovary	Testes	OK	0.246891	0.471144	0.932291	-1.19661	0.231457	0.308872	no
1169.g394	1169.g394	-	1169:42-1714	Ovary	Testes	NOTEST	0	0.236514	1.79769e+308	1.79769e+308	0.0232942	1	no
117.g47	117.g47	-	117:37-1240	Ovary	Testes	OK	0	0.67142	1.79769e+308	1.79769e+308	0.0127818	0.0246456	yes
117.g48	117.g48	-	117:1385-1871	Ovary	Testes	NOTEST	0	0	0	0	1	1	no
1171.g395	1171.g395	-	1171:56-1314	Ovary	Testes	OK	4.34895	1.39094	-1.6446	2.48385	0.0129969	0.0250083	yes
1174.g396	1174.g396	-	1174:0-925	Ovary	Testes	OK	0.306853	0.521603	0.765404	-0.813469	0.415949	0.506144	no
118.g49	118.g49	-	118:145-1405	Ovary	Testes	NOTEST	0.128045	0.113491	-0.174073	0.158681	0.87392	1	no
1183.g397	1183.g397	-	1183:0-2625	Ovary	Testes	NOTEST	0	0	0	0	1	1	no
1183.g398	1183.g398	-	1183:11935-13783	Ovary	Testes	NOTEST	0.14846	0.0804951	-0.883097	0.827696	0.407842	1	no
1187.g399	1187.g399	-	1187:11-1205	Ovary	Testes	OK	0	0.569011	1.79769e+308	1.79769e+308	0.0104288	0.0207726	yes
1190.g400	1190.g400	-	1190:1237-1795	Ovary	Testes	NOTEST	0.0181729	0	-1.79769e+308	-1.79769e+308	0.300722	1	no
1192.g401	1192.g401	-	1192:0-1441	Ovary	Testes	NOTEST	0.0117673	0.0722546	2.61831	-1.27909	0.200866	1	no
1194.g402	1194.g402	-	1194:226-1250	Ovary	Testes	NOTEST	0	0.00983054	1.79769e+308	1.79769e+308	0.275867	1	no
1196.g403	1196.g403	-	1196:0-208	Ovary	Testes	NOTEST	0	0	0	0	1	1	no
1198.g404	1198.g404	-	1198:121-817	Ovary	Testes	NOTEST	0	0.204426	1.79769e+308	1.79769e+308	0.0818638	1	no
1198.g405	1198.g405	-	1198:1075-1710	Ovary	Testes	NOTEST	0	0	0	0	1	1	no
1199.g406	1199.g406	-	1199:0-1106	Ovary	Testes	OK	0.721772	6.46237	3.16245	-4.1781	2.93954e-05	0.000120487	yes
12.g2	12.g2	-	12:2735-7002	Ovary	Testes	NOTEST	0.00506181	0.0393625	2.9591	-1.55847	0.119123	1	no
12.g3	12.g3	-	12:8425-58334	Ovary	Testes	NOTEST	0.00624911	0.171125	4.77526	-4.75508	1.98366e-06	1	no
1201.g407	1201.g407	-	1201:0-1144	Ovary	Testes	OK	2.67924	4.6866	0.80672	-1.21632	0.223862	0.300268	no
1202.g408	1202.g408	-	1202:9435-13036	Ovary	Testes	NOTEST	0.0130331	0.218645	4.06834	-3.03485	0.00240653	1	no
1203.g409	1203.g409	-	1203:0-1125	Ovary	Testes	NOTEST	0	0.131156	1.79769e+308	1.79769e+308	0.0302741	1	no
1208.g410	1208.g410	-	1208:481-1705	Ovary	Testes	NOTEST	0.0275309	0.0465584	0.757988	-0.423573	0.671877	1	no
1210.g411	1210.g411	-	1210:26-1711	Ovary	Testes	NOTEST	0	0.0735081	1.79769e+308	1.79769e+308	0.0388906	1	no
1210.g412	1210.g412	-	1210:4057-5015	Ovary	Testes	NOTEST	0	0	0	0	1	1	no
1210.g413	1210.g413	-	1210:5945-12276	Ovary	Testes	NOTEST	0	0	0	0	1	1	no
1210.g414	1210.g414	-	1210:17955-21793	Ovary	Testes	NOTEST	0.0154986	0.0611946	1.98127	-1.21778	0.223307	1	no
1210.g415	1210.g415	-	1210:24555-25268	Ovary	Testes	OK	0	2.98595	1.79769e+308	1.79769e+308	0.0069602	0.0147491	yes
1212.g416	1212.g416	-	1212:0-1856	Ovary	Testes	NOTEST	0.0734318	0	-1.79769e+308	-1.79769e+308	0.0714931	1	no
1214.g417	1214.g417	-	1214:0-1965	Ovary	Testes	NOTEST	0	0.0179987	1.79769e+308	1.79769e+308	0.122858	1	no
1215.g418	1215.g418	-	1215:0-2021	Ovary	Testes	OK	0.187231	0.247798	0.404348	-0.440975	0.659231	0.733982	no
1216.g419	1216.g419	-	1216:0-1394	Ovary	Testes	NOTEST	0	0.0792197	1.79769e+308	1.79769e+308	0.0477711	1	no
1220.g420	1220.g420	-	1220:0-1290	Ovary	Testes	NOTEST	0.0117539	0.0220962	0.910662	-0.369887	0.711467	1	no
1221.g421	1221.g421	-	1221:0-840	Ovary	Testes	OK	0.818597	0.585251	-0.4841	0.586926	0.557253	0.639638	no
1233.g422	1233.g422	-	1233:75-2197	Ovary	Testes	OK	0.279592	1.80643	2.69175	-3.47656	0.000507888	0.00154018	yes
1239.g423	1239.g423	-	1239:0-1555	Ovary	Testes	OK	0.16033	5.20178	5.01989	-5.544	2.95634e-08	2.26771e-07	yes
1240.g424	1240.g424	-	1240:0-2020	Ovary	Testes	NOTEST	0.00350913	0.0652871	4.21761	-1.46942	0.141718	1	no
1244.g425	1244.g425	-	1244:5-767	Ovary	Testes	NOTEST	0	0	0	0	1	1	no
1245.g426	1245.g426	-	1245:1-1350	Ovary	Testes	NOTEST	0.00557302	0.07399	3.7308	-1.29089	0.196741	1	no
1248.g427	1248.g427	-	1248:3292-14295	Ovary	Testes	NOTEST	0.00963597	0.0133202	0.46711	-0.303692	0.761362	1	no
1254.g428	1254.g428	-	1254:445-1864	Ovary	Testes	OK	0.639243	0.959614	0.586089	-0.775743	0.437901	0.528257	no
1261.g429	1261.g429	-	1261:11-1149	Ovary	Testes	OK	0.110918	0.321893	1.53708	-1.42539	0.154043	0.216795	no
1265.g430	1265.g430	-	1265:0-1985	Ovary	Testes	OK	0.00412178	0.912541	7.79048	-2.98035	0.00287918	0.00696382	yes
1267.g431	1267.g431	-	1267:0-1485	Ovary	Testes	NOTEST	0.0104337	0.138894	3.73467	-1.37609	0.168792	1	no
1271.g432	1271.g432	-	1271:8875-15188	Ovary	Testes	NOTEST	0.00267153	0.0646929	4.59787	-2.21222	0.0269514	1	no
1271.g433	1271.g433	-	1271:15189-22704	Ovary	Testes	NOTEST	0.0147858	0.111834	2.91907	-2.24336	0.0248735	1	no
1273.g434	1273.g434	-	1273:0-1290	Ovary	Testes	NOTEST	0	0.0075219	1.79769e+308	1.79769e+308	0.275867	1	no
1277.g435	1277.g435	-	1277:0-1345	Ovary	Testes	OK	0	0.269821	1.79769e+308	1.79769e+308	0.0173072	0.0320682	yes
1277.g436	1277.g436	-	1277:1426-3071	Ovary	Testes	NOTEST	0	0.128961	1.79769e+308	1.79769e+308	0.0224384	1	no
1283.g437	1283.g437	-	1283:0-845	Ovary	Testes	NOTEST	0	0.0122401	1.79769e+308	1.79769e+308	0.27929	1	no
1296.g438	1296.g438	-	1296:3875-13816	Ovary	Testes	NOTEST	0.0326376	0.133181	2.02878	-2.09423	0.0362394	1	no
1299.g439	1299.g439	-	1299:2-1347	Ovary	Testes	NOTEST	0	0	0	0	1	1	no
1300.g440	1300.g440	-	1300:44-2118	Ovary	Testes	NOTEST	0	0.164069	1.79769e+308	1.79769e+308	0.0158339	1	no
1306.g441	1306.g441	-	1306:2-179630	Ovary	Testes	NOTEST	0.146616	0.166813	0.186188	-0.31715	0.751129	1	no
1306.g442	1306.g442	-	1306:179632-184885	Ovary	Testes	OK	0.0488133	0.255726	2.38925	-2.67659	0.00743764	0.0156065	yes
1306.g443	1306.g443	-	1306:184940-187605	Ovary	Testes	OK	0.28118	0.730036	1.37648	-1.8076	0.0706683	0.109635	no
1306.g444	1306.g444	-	1306:188005-189891	Ovary	Testes	OK	0.210459	0.493598	1.2298	-1.46974	0.141633	0.20147	no
1306.g445	1306.g445	-	1306:191455-196859	Ovary	Testes	NOTEST	0.0562597	0.238283	2.0825	-2.33982	0.019293	1	no
1306.g446	1306.g446	-	1306:197035-199430	Ovary	Testes	OK	0.295985	1.05294	1.83084	-2.42118	0.0154701	0.0290816	yes
1306.g447	1306.g447	-	1306:212330-324066	Ovary	Testes	NOTEST	0.0729279	0.0657542	-0.149388	0.0900152	0.928275	1	no
1306.g448	1306.g448	-	1306:212330-324066	Ovary	Testes	OK	0.0443552	0.317124	2.83787	-3.66939	0.000243125	0.000797289	yes
1307.g449	1307.g449	-	1307:295-5005	Ovary	Testes	NOTEST	0	0.106833	1.79769e+308	1.79769e+308	0.022755	1	no
1307.g450	1307.g450	-	1307:5250-11115	Ovary	Testes	NOTEST	0.0357864	0.225018	2.65256	-2.50922	0.0120997	1	no
1307.g451	1307.g451	-	1307:16660-19116	Ovary	Testes	OK	0.0192561	0.318306	4.04703	-3.24754	0.00116407	0.00316266	yes
1310.g452	1310.g452	-	1310:0-1215	Ovary	Testes	OK	0.413803	1.92058	2.21453	-2.70726	0.00678414	0.0144191	yes
1311.g453	1311.g453	-	1311:201-1749	Ovary	Testes	NOTEST	0.0402061	0.0469885	0.224893	-0.146613	0.883437	1	no
1318.g454	1318.g454	-	1318:0-2389	Ovary	Testes	NOTEST	0.0541791	0.0353678	-0.6153	0.520181	0.602937	1	no
132.g50	132.g50	-	132:1-993	Ovary	Testes	NOTEST	0.00996175	0	-1.79769e+308	-1.79769e+308	0.285413	1	no
1325.g455	1325.g455	-	1325:0-1648	Ovary	Testes	NOTEST	0.0153525	0	-1.79769e+308	-1.79769e+308	0.164079	1	no
1328.g456	1328.g456	-	1328:0-951	Ovary	Testes	OK	0	0.328539	1.79769e+308	1.79769e+308	0.029132	0.0505279	no
1337.g457	1337.g457	-	1337:0-975	Ovary	Testes	OK	82.3746	12.9358	-2.67083	4.13064	3.61756e-05	0.000145932	yes
1337.g458	1337.g458	-	1337:1175-2402	Ovary	Testes	OK	0.487066	11.2738	4.53271	-5.25769	1.45874e-07	9.78437e-07	yes
1338.g459	1338.g459	-	1338:7-695	Ovary	Testes	NOTEST	0.0684521	0.0481519	-0.5075	0.261419	0.793769	1	no
1339.g460	1339.g460	-	1339:8-1601	Ovary	Testes	NOTEST	0.00459111	0.0166111	1.85523	-0.594144	0.552416	1	no
134.g51	134.g51	-	134:147-1148	Ovary	Testes	NOTEST	0	0	0	0	1	1	no
1341.g461	1341.g461	-	1341:23-1383	Ovary	Testes	OK	0	0.578936	1.79769e+308	1.79769e+308	0.00793971	0.0164938	yes
1346.g462	1346.g462	-	1346:6-1208	Ovary	Testes	OK	0	0.317006	1.79769e+308	1.79769e+308	0.0144861	0.0274698	yes
1351.g463	1351.g463	-	1351:0-913	Ovary	Testes	OK	0.0319682	76.8	11.2303	-7.47154	7.92699e-14	1.57031e-12	yes
1359.g464	1359.g464	-	1359:0-1694	Ovary	Testes	OK	0	7.01517	1.79769e+308	1.79769e+308	0.034437	0.0583502	no
1360.g465	1360.g465	-	1360:10-1364	Ovary	Testes	NOTEST	0.0300354	0.00711961	-2.07679	0.759807	0.44737	1	no
1362.g466	1362.g466	-	1362:0-2090	Ovary	Testes	NOTEST	0.0766978	0.111005	0.533363	-0.470997	0.637643	1	no
1363.g467	1363.g467	-	1363:518-1075	Ovary	Testes	NOTEST	0	0.0213544	1.79769e+308	1.79769e+308	0.27929	1	no
1365.g468	1365.g468	-	1365:0-2345	Ovary	Testes	OK	1.13775	1.26539	0.153396	-0.218118	0.827337	0.875116	no
1366.g469	1366.g469	-	1366:0-595	Ovary	Testes	NOTEST	0.0164348	0.0389049	1.2432	-0.380582	0.703513	1	no
138.g52	138.g52	-	138:0-815	Ovary	Testes	NOTEST	0.0656817	0.0728693	0.149818	-0.0873309	0.930409	1	no
1383.g470	1383.g470	-	1383:0-3125	Ovary	Testes	NOTEST	0.0183576	0.0525834	1.51823	-1.07778	0.281131	1	no
1383.g471	1383.g471	-	1383:3425-6147	Ovary	Testes	NOTEST	0.0130343	0.0220214	0.756592	-0.474772	0.63495	1	no
1386.g472	1386.g472	-	1386:0-2165	Ovary	Testes	OK	0.0037502	0.554235	7.20739	-2.76259	0.00573454	0.0124928	yes
1387.g473	1387.g473	-	1387:19-1170	Ovary	Testes	NOTEST	0.0748475	0.192428	1.36229	-1.13017	0.258403	1	no
1389.g474	1389.g474	-	1389:453-1795	Ovary	Testes	NOTEST	0.00866991	0.132289	3.93153	-1.46657	0.142493	1	no
1393.g475	1393.g475	-	1393:0-997	Ovary	Testes	NOTEST	0	0	0	0	1	1	no
1396.g476	1396.g476	-	1396:405-2623	Ovary	Testes	NOTEST	0.0236939	0.011647	-1.02456	0.544429	0.586147	1	no
1396.g477	1396.g477	-	1396:3093-16415	Ovary	Testes	NOTEST	0.0159824	0.147199	3.20321	-3.34478	0.000823487	1	no
1398.g478	1398.g478	-	1398:270-2256	Ovary	Testes	NOTEST	0.0053152	0.166111	4.96588	-2.09102	0.0365259	1	no
1400.g479	1400.g479	-	1400:0-1211	Ovary	Testes	OK	0	1.60714	1.79769e+308	1.79769e+308	0.00697401	0.0147734	yes
1401.g480	1401.g480	-	1401:0-1225	Ovary	Testes	NOTEST	0	0	0	0	1	1	no
1403.g481	1403.g481	-	1403:115-1826	Ovary	Testes	NOTEST	0.0173722	0.0161828	-0.102314	0.0509378	0.959375	1	no
1404.g482	1404.g482	-	1404:0-2158	Ovary	Testes	NOTEST	0.0439129	0.106879	1.28327	-1.08304	0.278789	1	no
1405.g483	1405.g483	-	1405:0-1385	Ovary	Testes	OK	0.459427	0.485896	0.0808133	-0.0940477	0.925071	0.949229	no
1406.g484	1406.g484	-	1406:10-1499	Ovary	Testes	OK	17.697	2.36113	-2.90596	4.50232	6.7217e-06	3.19845e-05	yes
1407.g485	1407.g485	-	1407:55-856	Ovary	Testes	NOTEST	0.0270157	0.0244369	-0.144734	0.0586956	0.953195	1	no
1409.g486	1409.g486	-	1409:0-1165	Ovary	Testes	NOTEST	0.0631596	0.0594891	-0.0863775	0.048774	0.961099	1	no
1411.g487	1411.g487	-	1411:0-1126	Ovary	Testes	OK	0.0569591	0.420984	2.88577	-2.32843	0.0198892	0.0361886	yes
1414.g488	1414.g488	-	1414:2011-8885	Ovary	Testes	OK	0.0125097	0.928431	6.21367	-5.34296	9.14401e-08	6.37643e-07	yes
1414.g489	1414.g489	-	1414:8932-47595	Ovary	Testes	OK	0.00540651	1.19884	7.79273	-8.28014	2.22045e-16	5.97704e-15	yes
1416.g490	1416.g490	-	1416:78-993	Ovary	Testes	NOTEST	0	0	0	0	1	1	no
1417.g491	1417.g491	-	1417:0-7195	Ovary	Testes	NOTEST	0.102361	0.102253	-0.00151642	0.00169415	0.998648	1	no
1419.g492	1419.g492	-	1419:12-1497	Ovary	Testes	OK	0.00497943	0.782826	7.29657	-2.5847	0.00974624	0.0196194	yes
142.g53	142.g53	-	142:16-920	Ovary	Testes	OK	0.326124	0.412003	0.337235	-0.362116	0.717265	0.785001	no
1428.g493	1428.g493	-	1428:0-10875	Ovary	Testes	OK	0.0103282	0.536704	5.69947	-4.63369	3.59201e-06	1.79965e-05	yes
1429.g494	1429.g494	-	1429:4806-11195	Ovary	Testes	NOTEST	0.216104	0.191135	-0.17713	0.223865	0.822862	1	no
1431.g495	1431.g495	-	1431:0-1367	Ovary	Testes	NOTEST	0.0501609	0.14791	1.56009	-1.21974	0.222565	1	no
1438.g496	1438.g496	-	1438:0-484	Ovary	Testes	NOTEST	0	0.0259801	1.79769e+308	1.79769e+308	0.275867	1	no
1439.g497	1439.g497	-	1439:822-1332	Ovary	Testes	NOTEST	0	0	0	0	1	1	no
1441.g498	1441.g498	-	1441:0-1225	Ovary	Testes	NOTEST	0.0631496	0.0239395	-1.39938	0.789304	0.429935	1	no
1443.g499	1443.g499	-	1443:3155-4284	Ovary	Testes	NOTEST	0.0650223	0.145686	1.16385	-0.927068	0.353891	1	no
1445.g500	1445.g500	-	1445:56-3205	Ovary	Testes	NOTEST	0.0166046	0.0530982	1.67708	-1.19885	0.230587	1	no
1445.g501	1445.g501	-	1445:3635-6605	Ovary	Testes	NOTEST	0.00575396	0.0218446	1.92465	-0.959708	0.337202	1	no
1447.g502	1447.g502	-	1447:1-1592	Ovary	Testes	NOTEST	0.0197181	0.00594267	-1.73034	0.623551	0.532922	1	no
1449.g503	1449.g503	-	1449:0-2105	Ovary	Testes	OK	0.0122066	0.712273	5.8667	-3.74366	0.000181361	0.000617365	yes
1451.g504	1451.g504	-	1451:0-1075	Ovary	Testes	NOTEST	0.00733454	0.0445447	2.60248	-0.870512	0.384021	1	no
1463.g505	1463.g505	-	1463:0-1360	Ovary	Testes	NOTEST	0	0	0	0	1	1	no
1465.g506	1465.g506	-	1465:4-1715	Ovary	Testes	NOTEST	0.0894089	0.138794	0.634454	-0.605956	0.544544	1	no
1469.g507	1469.g507	-	1469:40-1089	Ovary	Testes	OK	0	0.645993	1.79769e+308	1.79769e+308	0.00988855	0.0198471	yes
1469.g508	1469.g508	-	1469:3485-27075	Ovary	Testes	NOTEST	0.00406318	0.0267907	2.72105	-2.41649	0.015671	1	no
1471.g509	1471.g509	-	1471:0-1103	Ovary	Testes	OK	0.0366339	0.497037	3.7621	-2.67027	0.00757895	0.0158393	yes
1476.g510	1476.g510	-	1476:0-1505	Ovary	Testes	OK	0.00560192	0.293103	5.70934	-2.17039	0.0299773	0.0518002	no
1479.g511	1479.g511	-	1479:0-1381	Ovary	Testes	NOTEST	0	0.0264862	1.79769e+308	1.79769e+308	0.123919	1	no
148.g54	148.g54	-	148:0-6115	Ovary	Testes	NOTEST	0.0883927	0.0148917	-2.56942	2.02429	0.0429408	1	no
1482.g512	1482.g512	-	1482:7-1227	Ovary	Testes	NOTEST	0	0	0	0	1	1	no
1484.g513	1484.g513	-	1484:571-965	Ovary	Testes	OK	0.246419	0.0669979	-1.87892	0.905879	0.365	0.453836	no
1484.g514	1484.g514	-	1484:1116-4175	Ovary	Testes	NOTEST	0.182028	0.0917571	-0.98827	1.10787	0.267918	1	no
1484.g515	1484.g515	-	1484:4229-6845	Ovary	Testes	OK	4.47503	1.69875	-1.39743	2.18445	0.028929	0.050247	no
1484.g516	1484.g516	-	1484:6933-19995	Ovary	Testes	OK	0.341186	0.333391	-0.0333463	0.0487794	0.961095	0.973307	no
1485.g517	1485.g517	-	1485:0-841	Ovary	Testes	OK	0	0.296692	1.79769e+308	1.79769e+308	0.0266038	0.0467066	yes
1487.g518	1487.g518	-	1487:0-1659	Ovary	Testes	NOTEST	0.00502319	0.0143997	1.51936	-0.510275	0.609859	1	no
1491.g519	1491.g519	-	1491:0-1413	Ovary	Testes	NOTEST	0.00601599	0.00678508	0.173565	-0.0493811	0.960616	1	no
1492.g520	1492.g520	-	1492:0-1145	Ovary	Testes	OK	2.43723	3.18695	0.386933	-0.571077	0.567948	0.650084	no
1493.g521	1493.g521	-	1493:0-1445	Ovary	Testes	OK	2.91483	0.8677	-1.74814	2.51787	0.0118067	0.0230928	yes
1494.g522	1494.g522	-	1494:12-385	Ovary	Testes	OK	0.126402	1.54745	3.6138	-2.25737	0.0239852	0.0426376	yes
1494.g523	1494.g523	-	1494:1215-2348	Ovary	Testes	OK	0.00778349	47.289	12.5688	-4.48603	7.25638e-06	3.41465e-05	yes
1496.g524	1496.g524	-	1496:2097-15881	Ovary	Testes	NOTEST	0.00686387	0.0357542	2.38102	-2.01915	0.0434718	1	no
1496.g525	1496.g525	-	1496:15952-20165	Ovary	Testes	NOTEST	0.0297783	0.0175906	-0.759455	0.608616	0.542779	1	no
1496.g526	1496.g526	-	1496:20403-21154	Ovary	Testes	NOTEST	0.0164701	0.0839371	2.34946	-0.942865	0.34575	1	no
1499.g527	1499.g527	-	1499:0-1725	Ovary	Testes	NOTEST	0	0.0154652	1.79769e+308	1.79769e+308	0.158012	1	no
15.g4	15.g4	-	15:0-1555	Ovary	Testes	NOTEST	0.0445148	0.00609573	-2.86841	1.08287	0.278865	1	no
1500.g528	1500.g528	-	1500:0-2285	Ovary	Testes	NOTEST	0	0.204391	1.79769e+308	1.79769e+308	0.0122308	1	no
1502.g529	1502.g529	-	1502:147-1121	Ovary	Testes	NOTEST	0.0424821	0	-1.79769e+308	-1.79769e+308	0.142193	1	no
1506.g530	1506.g530	-	1506:10-3471	Ovary	Testes	OK	0.554846	0.487206	-0.187558	0.258394	0.796102	0.84992	no
1506.g531	1506.g531	-	1506:8505-9453	Ovary	Testes	NOTEST	0.107096	0.0491282	-1.12428	0.744108	0.456811	1	no
1515.g532	1515.g532	-	1515:0-965	Ovary	Testes	OK	0	0.505617	1.79769e+308	1.79769e+308	0.0139651	0.0266053	yes
1516.g533	1516.g533	-	1516:59-1633	Ovary	Testes	NOTEST	0.00532694	0.0314673	2.56247	-0.912265	0.361629	1	no
1517.g534	1517.g534	-	1517:1060-1979	Ovary	Testes	NOTEST	0	0.0714363	1.79769e+308	1.79769e+308	0.0764325	1	no
1519.g535	1519.g535	-	1519:320-1661	Ovary	Testes	NOTEST	0	0	0	0	1	1	no
1521.g536	1521.g536	-	1521:1341-11315	Ovary	Testes	OK	0.240801	0.201245	-0.258886	0.372604	0.709443	0.778754	no
1521.g537	1521.g537	-	1521:12130-20845	Ovary	Testes	NOTEST	0.061287	0.0391342	-0.64715	0.640585	0.521792	1	no
1521.g538	1521.g538	-	1521:21015-29281	Ovary	Testes	NOTEST	0.0103659	0.150795	3.86267	-2.97432	0.00293639	1	no
1523.g539	1523.g539	-	1523:4395-14546	Ovary	Testes	OK	0.147634	0.394571	1.41826	-1.86996	0.0614894	0.0971376	no
1525.g540	1525.g540	-	1525:0-1395	Ovary	Testes	NOTEST	0.0498412	0.0662854	0.411353	-0.295021	0.767978	1	no
1529.g541	1529.g541	-	1529:75-1782	Ovary	Testes	NOTEST	0	0	0	0	1	1	no
153.g55	153.g55	-	153:36-358	Ovary	Testes	OK	0	0.307202	1.79769e+308	1.79769e+308	0.0910538	0.136728	no
153.g56	153.g56	-	153:1005-2391	Ovary	Testes	OK	0.0478931	0.332727	2.79645	-1.75083	0.0799746	0.122348	no
1530.g542	1530.g542	-	1530:566-1281	Ovary	Testes	NOTEST	0.027391	0.0131323	-1.06058	0.327746	0.743104	1	no
1533.g543	1533.g543	-	1533:0-1107	Ovary	Testes	HIDATA	0	0	0	0	1	1	no
1537.g544	1537.g544	-	1537:0-1229	Ovary	Testes	NOTEST	0.00984517	0.0255001	1.37301	-0.518623	0.604024	1	no
154.g57	154.g57	-	154:395-1766	Ovary	Testes	NOTEST	0.0179155	0.0405932	1.18003	-0.634953	0.525459	1	no
1540.g545	1540.g545	-	1540:285-1507	Ovary	Testes	NOTEST	0	0	0	0	1	1	no
1544.g546	1544.g546	-	1544:77-2745	Ovary	Testes	NOTEST	0.0116217	0.0941631	3.01835	-1.97157	0.0486585	1	no
1545.g547	1545.g547	-	1545:40-1839	Ovary	Testes	NOTEST	0	0.0268697	1.79769e+308	1.79769e+308	0.10069	1	no
1549.g548	1549.g548	-	1549:2532-10455	Ovary	Testes	NOTEST	0.199896	0.146188	-0.451423	0.504781	0.613712	1	no
1549.g549	1549.g549	-	1549:10501-19785	Ovary	Testes	NOTEST	0.00927531	0.0547024	2.56014	-2.0002	0.0454782	1	no
1549.g550	1549.g550	-	1549:19832-30975	Ovary	Testes	NOTEST	0.0059674	0.218509	5.19445	-3.04572	0.00232123	1	no
1549.g551	1549.g551	-	1549:31021-39275	Ovary	Testes	OK	0	0.275349	1.79769e+308	1.79769e+308	0.0087091	0.0178307	yes
1549.g552	1549.g552	-	1549:39525-43167	Ovary	Testes	NOTEST	0	0.061434	1.79769e+308	1.79769e+308	0.0219328	1	no
1550.g553	1550.g553	-	1550:0-681	Ovary	Testes	NOTEST	0	0	0	0	1	1	no
1552.g554	1552.g554	-	1552:0-585	Ovary	Testes	OK	1.31615	2.27222	0.787773	-0.993264	0.320581	0.406838	no
1553.g555	1553.g555	-	1553:63-2078	Ovary	Testes	NOTEST	0.0431995	0.0515857	0.255956	-0.206868	0.836113	1	no
1557.g556	1557.g556	-	1557:15-1550	Ovary	Testes	NOTEST	0.0214318	0.114025	2.41152	-1.52744	0.126653	1	no
1561.g557	1561.g557	-	1561:0-915	Ovary	Testes	NOTEST	0.0688586	0.172375	1.32384	-1.01169	0.311687	1	no
1563.g558	1563.g558	-	1563:0-1094	Ovary	Testes	NOTEST	0.0233462	0.00909587	-1.3599	0.473198	0.636072	1	no
1564.g559	1564.g559	-	1564:0-170	Ovary	Testes	OK	0.542389	0	-1.79769e+308	-1.79769e+308	0.220414	0.29615	no
1565.g560	1565.g560	-	1565:0-1508	Ovary	Testes	NOTEST	0.0239716	0.0726027	1.5987	-0.996442	0.319036	1	no
157.g58	157.g58	-	157:7-1474	Ovary	Testes	NOTEST	0	0.0110223	1.79769e+308	1.79769e+308	0.220481	1	no
1578.g561	1578.g561	-	1578:0-2085	Ovary	Testes	OK	0.369639	0.0163021	-4.50298	3.29864	0.000971533	0.00270586	yes
1578.g562	1578.g562	-	1578:2305-12121	Ovary	Testes	NOTEST	0.116791	0.0849988	-0.458409	0.554647	0.579136	1	no
1581.g563	1581.g563	-	1581:14-1384	Ovary	Testes	NOTEST	0	0.0119142	1.79769e+308	1.79769e+308	0.220481	1	no
1585.g564	1585.g564	-	1585:453-2679	Ovary	Testes	NOTEST	0.00315089	0.0349157	3.47004	-1.19586	0.23175	1	no
1587.g565	1587.g565	-	1587:6-376	Ovary	Testes	OK	0.0744609	1.37806	4.21001	-2.11809	0.0341676	0.0579803	no
1589.g566	1589.g566	-	1589:0-2055	Ovary	Testes	OK	0.123686	1.79913	3.86255	-4.49735	6.8805e-06	3.25881e-05	yes
159.g59	159.g59	-	159:0-950	Ovary	Testes	NOTEST	0	0.0412498	1.79769e+308	1.79769e+308	0.122858	1	no
1591.g567	1591.g567	-	1591:0-1264	Ovary	Testes	NOTEST	0	0	0	0	1	1	no
1591.g568	1591.g568	-	1591:1265-1880	Ovary	Testes	NOTEST	0	0	0	0	1	1	no
1593.g569	1593.g569	-	1593:7-1299	Ovary	Testes	NOTEST	0.118122	0.22504	0.929909	-0.85459	0.392778	1	no
1594.g570	1594.g570	-	1594:205-1312	Ovary	Testes	NOTEST	0	0.137357	1.79769e+308	1.79769e+308	0.029558	1	no
1595.g571	1595.g571	-	1595:0-1741	Ovary	Testes	NOTEST	0.015047	0.147439	3.29257	-2.06449	0.0389711	1	no
1597.g572	1597.g572	-	1597:7-595	Ovary	Testes	NOTEST	0	0	0	0	1	1	no
1604.g573	1604.g573	-	1604:0-1629	Ovary	Testes	NOTEST	0	0.0106877	1.79769e+308	1.79769e+308	0.209858	1	no
1607.g574	1607.g574	-	1607:785-9729	Ovary	Testes	OK	6.26153	0.079689	-6.29599	9.08491	0	0	yes
1607.g575	1607.g575	-	1607:9865-12161	Ovary	Testes	OK	5.12868	0.0617933	-6.37499	7.6707	1.70974e-14	3.66445e-13	yes
1607.g576	1607.g576	-	1607:12805-23349	Ovary	Testes	OK	0.530497	0.10952	-2.27615	2.93668	0.0033175	0.00786914	yes
1607.g577	1607.g577	-	1607:23395-31977	Ovary	Testes	OK	2.08733	0.142955	-3.86803	5.62	1.90956e-08	1.53759e-07	yes
1608.g578	1608.g578	-	1608:276-2225	Ovary	Testes	NOTEST	0.00365224	0.00475524	0.380734	-0.103604	0.917484	1	no
161.g60	161.g60	-	161:0-805	Ovary	Testes	OK	0	0.429336	1.79769e+308	1.79769e+308	0.0154243	0.0290062	yes
1610.g579	1610.g579	-	1610:0-1071	Ovary	Testes	NOTEST	0.037756	0.174399	2.20761	-1.44599	0.148181	1	no
1614.g580	1614.g580	-	1614:744-1624	Ovary	Testes	NOTEST	0	0.0519376	1.79769e+308	1.79769e+308	0.122323	1	no
1615.g581	1615.g581	-	1615:0-1405	Ovary	Testes	NOTEST	0.0252178	0.00578811	-2.12328	0.722951	0.46971	1	no
1616.g582	1616.g582	-	1616:22-1740	Ovary	Testes	NOTEST	0.0180829	0.110032	2.60522	-1.70217	0.0887227	1	no
1618.g583	1618.g583	-	1618:11-1276	Ovary	Testes	NOTEST	0.0248689	0.0501939	1.01317	-0.584632	0.558795	1	no
1620.g584	1620.g584	-	1620:65-1456	Ovary	Testes	NOTEST	0	0.00690608	1.79769e+308	1.79769e+308	0.275867	1	no
1621.g585	1621.g585	-	1621:730-1375	Ovary	Testes	NOTEST	0.0145538	0	-1.79769e+308	-1.79769e+308	0.300722	1	no
1622.g586	1622.g586	-	1622:0-1525	Ovary	Testes	NOTEST	0.0110387	0.0282832	1.35738	-0.620948	0.534634	1	no
1623.g587	1623.g587	-	1623:16-1699	Ovary	Testes	NOTEST	0.0161963	0.00578529	-1.4852	0.527188	0.598063	1	no
1628.g588	1628.g588	-	1628:668-2058	Ovary	Testes	OK	166.045	45.0659	-1.88146	3.70456	0.000211762	0.000706703	yes
1635.g589	1635.g589	-	1635:0-1255	Ovary	Testes	OK	0.546209	16.4688	4.91413	-6.04813	1.46533e-09	1.44159e-08	yes
1640.g590	1640.g590	-	1640:0-1315	Ovary	Testes	NOTEST	0	0.00735946	1.79769e+308	1.79769e+308	0.275867	1	no
1640.g591	1640.g591	-	1640:3025-10385	Ovary	Testes	NOTEST	0.0245133	0.15726	2.68152	-2.45227	0.0141958	1	no
1640.g592	1640.g592	-	1640:12865-16200	Ovary	Testes	NOTEST	0.00245783	0.0238067	3.27591	-1.1165	0.26421	1	no
1642.g593	1642.g593	-	1642:949-2071	Ovary	Testes	NOTEST	0.0157034	0.0325213	1.05031	-0.466257	0.641032	1	no
165.g61	165.g61	-	165:376-1000	Ovary	Testes	NOTEST	0	0.0547322	1.79769e+308	1.79769e+308	0.163628	1	no
1653.g594	1653.g594	-	1653:0-2325	Ovary	Testes	NOTEST	0.0338465	0.011397	-1.57036	0.911077	0.362255	1	no
1654.g595	1654.g595	-	1654:0-1385	Ovary	Testes	OK	0.541139	0.360312	-0.586752	0.572669	0.566869	0.648995	no
1656.g596	1656.g596	-	1656:0-4320	Ovary	Testes	OK	0.172719	0.448391	1.37633	-1.61801	0.105661	0.155999	no
1660.g597	1660.g597	-	1660:375-1225	Ovary	Testes	OK	0	3.57465	1.79769e+308	1.79769e+308	0.00650044	0.0139085	yes
1665.g598	1665.g598	-	1665:0-745	Ovary	Testes	NOTEST	0	0.0413144	1.79769e+308	1.79769e+308	0.159471	1	no
167.g62	167.g62	-	167:0-585	Ovary	Testes	NOTEST	0	0	0	0	1	1	no
1670.g599	1670.g599	-	1670:0-1732	Ovary	Testes	OK	0.047418	0.255872	2.43191	-2.10706	0.0351126	0.0593371	no
1671.g600	1671.g600	-	1671:11145-15671	Ovary	Testes	OK	0	4.08259	1.79769e+308	1.79769e+308	0.00243032	0.00601362	yes
1677.g601	1677.g601	-	1677:0-2705	Ovary	Testes	NOTEST	0	0.0322374	1.79769e+308	1.79769e+308	0.0601294	1	no
1677.g602	1677.g602	-	1677:2751-48381	Ovary	Testes	OK	0.0127231	0.337408	4.72898	-5.44704	5.12157e-08	3.7442e-07	yes
1678.g603	1678.g603	-	1678:0-939	Ovary	Testes	OK	0	0.450376	1.79769e+308	1.79769e+308	0.0458429	0.0748902	no
1683.g604	1683.g604	-	1683:1-1679	Ovary	Testes	NOTEST	0.0445382	0.194806	2.12892	-1.79481	0.0726839	1	no
1684.g605	1684.g605	-	1684:208-867	Ovary	Testes	NOTEST	0.0141019	0.0169758	0.267587	-0.0728147	0.941954	1	no
1690.g606	1690.g606	-	1690:10-900	Ovary	Testes	NOTEST	0	0.100636	1.79769e+308	1.79769e+308	0.0525743	1	no
1693.g607	1693.g607	-	1693:8-1397	Ovary	Testes	NOTEST	0	0	0	0	1	1	no
1695.g608	1695.g608	-	1695:0-885	Ovary	Testes	NOTEST	0	0.0117084	1.79769e+308	1.79769e+308	0.275867	1	no
1697.g609	1697.g609	-	1697:0-595	Ovary	Testes	NOTEST	0	0.036274	1.79769e+308	1.79769e+308	0.209858	1	no
1699.g610	1699.g610	-	1699:641-7125	Ovary	Testes	OK	0.00581082	0.399261	6.10245	-4.35113	1.35441e-05	5.97392e-05	yes
1699.g611	1699.g611	-	1699:8430-11045	Ovary	Testes	OK	0.325394	0.46785	0.523856	-0.635343	0.525205	0.60978	no
1701.g612	1701.g612	-	1701:1-1492	Ovary	Testes	NOTEST	0	0.126725	1.79769e+308	1.79769e+308	0.0249975	1	no
1702.g613	1702.g613	-	1702:0-1065	Ovary	Testes	NOTEST	0	0	0	0	1	1	no
1712.g614	1712.g614	-	1712:0-883	Ovary	Testes	OK	0.0134529	0.577704	5.42434	-2.33672	0.0194536	0.0355143	yes
172.g63	172.g63	-	172:1326-1865	Ovary	Testes	NOTEST	0.040314	0.019376	-1.05701	0.32664	0.74394	1	no
1726.g615	1726.g615	-	1726:0-1535	Ovary	Testes	OK	0	4.68319	1.79769e+308	1.79769e+308	0.0025338	0.00623789	yes
173.g64	173.g64	-	173:10-3075	Ovary	Testes	NOTEST	0	0.00603457	1.79769e+308	1.79769e+308	0.199981	1	no
173.g65	173.g65	-	173:3125-7269	Ovary	Testes	NOTEST	0.0135768	0.160158	3.56028	-2.90157	0.00371298	1	no
173.g66	173.g66	-	173:12605-17146	Ovary	Testes	NOTEST	0.00798618	0.238287	4.89905	-3.33633	0.000848912	1	no
1739.g616	1739.g616	-	1739:0-855	Ovary	Testes	NOTEST	0.0109047	0.0345656	1.66438	-0.567579	0.570321	1	no
1753.g617	1753.g617	-	1753:1-1226	Ovary	Testes	NOTEST	0.230569	0.0609514	-1.91947	1.69182	0.0906801	1	no
1767.g618	1767.g618	-	1767:685-1173	Ovary	Testes	NOTEST	0	0	0	0	1	1	no
1769.g619	1769.g619	-	1769:0-1385	Ovary	Testes	OK	3.85022	1.64568	-1.22626	1.8384	0.0660033	0.10334	no
1774.g620	1774.g620	-	1774:0-1404	Ovary	Testes	NOTEST	0.00605981	0.0240619	1.98941	-0.695038	0.487032	1	no
178.g67	178.g67	-	178:9-7619	Ovary	Testes	OK	0.0198672	0.545371	4.77878	-4.24213	2.2141e-05	9.28792e-05	yes
178.g68	178.g68	-	178:7665-14061	Ovary	Testes	OK	0.00743602	0.63514	6.4164	-4.1518	3.29868e-05	0.000133756	yes
1787.g621	1787.g621	-	1787:3495-7215	Ovary	Testes	NOTEST	0	0.00866345	1.79769e+308	1.79769e+308	0.165115	1	no
1787.g622	1787.g622	-	1787:8275-18433	Ovary	Testes	NOTEST	0.00487829	0.0834279	4.09608	-2.43119	0.0150495	1	no
1806.g623	1806.g623	-	1806:0-395	Ovary	Testes	NOTEST	0	0	0	0	1	1	no
1811.g624	1811.g624	-	1811:0-1374	Ovary	Testes	NOTEST	0	0.0445824	1.79769e+308	1.79769e+308	0.113275	1	no
1817.g625	1817.g625	-	1817:2-5685	Ovary	Testes	OK	0.229587	0.266783	0.216624	-0.290494	0.771438	0.830016	no
1817.g626	1817.g626	-	1817:5686-10055	Ovary	Testes	NOTEST	0.0352843	0.0990696	1.48942	-1.40996	0.158552	1	no
1817.g627	1817.g627	-	1817:10155-16029	Ovary	Testes	NOTEST	0.0166478	0.13229	2.99029	-2.40149	0.0163286	1	no
1817.g628	1817.g628	-	1817:16075-22334	Ovary	Testes	OK	0.0511897	0.590257	3.52742	-3.50058	0.000464244	0.00142186	yes
1819.g629	1819.g629	-	1819:208-959	Ovary	Testes	NOTEST	0	0	0	0	1	1	no
1823.g630	1823.g630	-	1823:0-1175	Ovary	Testes	NOTEST	0.0280172	0.0167438	-0.742687	0.34032	0.733616	1	no
1824.g631	1824.g631	-	1824:1268-1355	Ovary	Testes	NOTEST	0	0	0	0	1	1	no
1832.g632	1832.g632	-	1832:531-1515	Ovary	Testes	NOTEST	0.019978	0.0190913	-0.0654981	0.0262649	0.979046	1	no
1836.g633	1836.g633	-	1836:5-117	Ovary	Testes	NOTEST	0	0	0	0	1	1	no
1840.g634	1840.g634	-	1840:344-776	Ovary	Testes	NOTEST	0.140381	0.0615721	-1.189	0.548321	0.583471	1	no
1843.g635	1843.g635	-	1843:588-2291	Ovary	Testes	NOTEST	0	0	0	0	1	1	no
1850.g636	1850.g636	-	1850:0-825	Ovary	Testes	NOTEST	0.010307	0.1215	3.55926	-1.23203	0.21794	1	no
1853.g637	1853.g637	-	1853:0-335	Ovary	Testes	OK	0.237833	3.626	3.93036	-2.63811	0.00833705	0.0171723	yes
1863.g638	1863.g638	-	1863:0-775	Ovary	Testes	OK	3.16161	0.230565	-3.77742	4.05259	5.06544e-05	0.000197771	yes
1865.g639	1865.g639	-	1865:0-1035	Ovary	Testes	NOTEST	0	0.0469298	1.79769e+308	1.79769e+308	0.103314	1	no
1866.g640	1866.g640	-	1866:0-1615	Ovary	Testes	NOTEST	0	0	0	0	1	1	no
1868.g641	1868.g641	-	1868:0-16325	Ovary	Testes	OK	0.0554884	0.496928	3.16278	-3.88504	0.000102312	0.000372118	yes
1868.g642	1868.g642	-	1868:16448-18765	Ovary	Testes	NOTEST	0.0264935	0.0765958	1.53163	-1.17426	0.240293	1	no
187.g69	187.g69	-	187:0-1335	Ovary	Testes	NOTEST	0.0169268	0.0493874	1.54484	-0.762424	0.445807	1	no
1871.g643	1871.g643	-	1871:0-2705	Ovary	Testes	OK	0.0173538	0.350762	4.33717	-3.45222	0.000555992	0.00166341	yes
1875.g644	1875.g644	-	1875:0-998	Ovary	Testes	OK	0.0270756	0.412469	3.92922	-2.21309	0.0268916	0.047155	yes
1876.g645	1876.g645	-	1876:1064-10135	Ovary	Testes	OK	0.00505438	0.261654	5.69398	-2.7624	0.0057379	0.0124974	yes
1876.g646	1876.g646	-	1876:14765-15860	Ovary	Testes	NOTEST	0	0.129016	1.79769e+308	1.79769e+308	0.0331045	1	no
1880.g647	1880.g647	-	1880:95-1891	Ovary	Testes	OK	0.132763	0.384085	1.53257	-1.6735	0.0942284	0.140956	no
1881.g648	1881.g648	-	1881:10-36957	Ovary	Testes	OK	0.0253179	0.392007	3.95265	-4.89722	9.72022e-07	5.48483e-06	yes
1882.g649	1882.g649	-	1882:0-4115	Ovary	Testes	NOTEST	0.0117808	0.0841128	2.83589	-1.48514	0.137506	1	no
1890.g650	1890.g650	-	1890:0-799	Ovary	Testes	OK	0.419421	0.461032	0.13647	-0.149244	0.881361	0.917234	no
1890.g651	1890.g651	-	1890:806-1654	Ovary	Testes	OK	1.03466	0.734022	-0.495261	0.568833	0.56947	0.651461	no
1891.g652	1891.g652	-	1891:0-1142	Ovary	Testes	OK	2.79866	1.60481	-0.802337	1.11023	0.266898	0.348464	no
1894.g653	1894.g653	-	1894:0-2099	Ovary	Testes	NOTEST	0.0238985	0.0486582	1.02576	-0.688667	0.491033	1	no
1896.g654	1896.g654	-	1896:0-1189	Ovary	Testes	OK	0	0.421855	1.79769e+308	1.79769e+308	0.01193	0.0232982	yes
1898.g655	1898.g655	-	1898:42-12230	Ovary	Testes	NOTEST	0.00998557	0.0138493	0.471895	-0.367182	0.713483	1	no
19.g5	19.g5	-	19:0-2070	Ovary	Testes	NOTEST	0.00393754	0.228688	5.85994	-2.22224	0.0262669	1	no
190.g70	190.g70	-	190:0-1165	Ovary	Testes	OK	0.0827407	0.449031	2.44014	-1.98073	0.047622	0.077511	no
1902.g656	1902.g656	-	1902:0-1335	Ovary	Testes	NOTEST	0.00679689	0	-1.79769e+308	-1.79769e+308	0.285413	1	no
1903.g657	1903.g657	-	1903:0-1349	Ovary	Testes	NOTEST	0.014511	0.01819	0.326003	-0.142807	0.886442	1	no
1907.g658	1907.g658	-	1907:295-1480	Ovary	Testes	NOTEST	0.0147303	0.20743	3.81576	-1.92469	0.054268	1	no
1909.g659	1909.g659	-	1909:1635-5395	Ovary	Testes	NOTEST	0.0105288	0.0108754	0.0467168	-0.0190546	0.984798	1	no
1921.g660	1921.g660	-	1921:0-1282	Ovary	Testes	NOTEST	0.0135959	0.0923641	2.76416	-1.34659	0.178113	1	no
1922.g661	1922.g661	-	1922:315-1129	Ovary	Testes	NOTEST	0.0104942	0.0129743	0.306069	-0.0832863	0.933624	1	no
1924.g662	1924.g662	-	1924:0-1304	Ovary	Testes	NOTEST	0.0247827	0	-1.79769e+308	-1.79769e+308	0.142747	1	no
1929.g663	1929.g663	-	1929:0-1250	Ovary	Testes	OK	0.0830707	77.2795	9.86153	-8.03902	8.88178e-16	2.25965e-14	yes
193.g71	193.g71	-	193:422-1167	Ovary	Testes	NOTEST	0.0414172	0.0124463	-1.73451	0.575892	0.564688	1	no
1935.g664	1935.g664	-	1935:0-865	Ovary	Testes	OK	0.0137976	1.38924	6.65374	-2.86855	0.00412353	0.00944081	yes
1936.g665	1936.g665	-	1936:0-1215	Ovary	Testes	NOTEST	0.0390316	0	-1.79769e+308	-1.79769e+308	0.104565	1	no
1939.g666	1939.g666	-	1939:0-2535	Ovary	Testes	OK	1.31146	2.58061	0.976541	-1.50256	0.132953	0.19061	no
1941.g667	1941.g667	-	1941:0-225	Ovary	Testes	OK	0.893725	5.28979	2.56531	-2.18267	0.0290602	0.0504376	no
1942.g668	1942.g668	-	1942:2-1301	Ovary	Testes	OK	0.535149	0.114073	-2.22999	2.20288	0.0276032	0.0482453	yes
1943.g669	1943.g669	-	1943:2522-3925	Ovary	Testes	NOTEST	0	0.011595	1.79769e+308	1.79769e+308	0.220481	1	no
1945.g670	1945.g670	-	1945:0-1485	Ovary	Testes	OK	0.00497943	0.311212	5.96577	-2.10106	0.0356356	0.0600597	no
1946.g671	1946.g671	-	1946:2864-5665	Ovary	Testes	NOTEST	0.0422121	0.101964	1.27233	-1.13712	0.25549	1	no
1946.g672	1946.g672	-	1946:5767-8605	Ovary	Testes	NOTEST	0.0273156	0.0237433	-0.202204	0.15293	0.878453	1	no
1946.g673	1946.g673	-	1946:10215-14253	Ovary	Testes	NOTEST	0.0407248	0.00679529	-2.5833	1.22616	0.22014	1	no
1952.g674	1952.g674	-	1952:2-1623	Ovary	Testes	NOTEST	0	0.0107463	1.79769e+308	1.79769e+308	0.209858	1	no
1957.g675	1957.g675	-	1957:6-1795	Ovary	Testes	NOTEST	0	0.138805	1.79769e+308	1.79769e+308	0.033816	1	no
1961.g676	1961.g676	-	1961:0-1899	Ovary	Testes	OK	8.69158	1.79313	-2.27714	3.71014	0.000207141	0.000693097	yes
1962.g677	1962.g677	-	1962:2198-5605	Ovary	Testes	NOTEST	0.0471823	0.147792	1.64725	-1.65138	0.098661	1	no
1965.g678	1965.g678	-	1965:0-1205	Ovary	Testes	NOTEST	0.030113	0.0368267	0.290366	-0.169268	0.865586	1	no
1968.g679	1968.g679	-	1968:65-9643	Ovary	Testes	NOTEST	0.0493798	0.152894	1.63053	-1.8564	0.063397	1	no
1968.g680	1968.g680	-	1968:9845-11779	Ovary	Testes	NOTEST	0.0147359	0.0136417	-0.11132	0.0521769	0.958388	1	no
1968.g681	1968.g681	-	1968:11875-18464	Ovary	Testes	NOTEST	0.0182581	0.0102869	-0.827736	0.565939	0.571435	1	no
1969.g682	1969.g682	-	1969:0-1524	Ovary	Testes	NOTEST	0	0.0823545	1.79769e+308	1.79769e+308	0.0459269	1	no
1970.g683	1970.g683	-	1970:0-1003	Ovary	Testes	OK	0.14047	0.291143	1.05147	-0.945868	0.344216	0.432208	no
1975.g684	1975.g684	-	1975:0-975	Ovary	Testes	NOTEST	0.00928254	0.0193031	1.05624	-0.339584	0.73417	1	no
1981.g685	1981.g685	-	1981:965-1699	Ovary	Testes	NOTEST	0	0.231357	1.79769e+308	1.79769e+308	0.0342069	1	no
1982.g686	1982.g686	-	1982:0-1355	Ovary	Testes	NOTEST	0.0466362	0.0646481	0.471156	-0.325579	0.744743	1	no
1988.g687	1988.g687	-	1988:0-565	Ovary	Testes	NOTEST	0.0219094	0.024158	0.140948	-0.0401014	0.968012	1	no
199.g72	199.g72	-	199:0-2005	Ovary	Testes	NOTEST	0	0.106727	1.79769e+308	1.79769e+308	0.0274227	1	no
1990.g688	1990.g688	-	1990:0-1101	Ovary	Testes	OK	0.460197	0.371595	-0.308523	0.350677	0.72583	0.792733	no
1994.g689	1994.g689	-	1994:0-1145	Ovary	Testes	NOTEST	0.0486174	0.19554	2.00792	-1.58265	0.113502	1	no
1999.g690	1999.g690	-	1999:2089-9125	Ovary	Testes	OK	0.0113736	1.8682	7.35981	-5.29261	1.20581e-07	8.21208e-07	yes
1999.g691	1999.g691	-	1999:9225-14840	Ovary	Testes	NOTEST	0	0.0135162	1.79769e+308	1.79769e+308	0.106583	1	no
2.g1	2.g1	-	2:1955-8100	Ovary	Testes	OK	0.0221197	0.41537	4.231	-3.88412	0.000102703	0.000373006	yes
2.g10	2.g10	-	2:791791-799885	Ovary	Testes	OK	0.0729578	80.7646	10.1124	-12.2021	0	0	yes
2.g1000	2.g1000	-	2:12524513-12524989	Ovary	Testes	NOTEST	0	0.0499045	1.79769e+308	1.79769e+308	0.209858	1	no
2.g1001	2.g1001	-	2:12525273-12526296	Ovary	Testes	NOTEST	0.00876121	0.0196838	1.16781	-0.380576	0.703518	1	no
2.g1002	2.g1002	-	2:12529863-12532989	Ovary	Testes	NOTEST	0.0297425	0	-1.79769e+308	-1.79769e+308	0.0711123	1	no
2.g1006	2.g1006	-	2:12559725-12574653	Ovary	Testes	OK	0.0074085	0.732665	6.62783	-3.68067	0.000232623	0.000767287	yes
2.g1010	2.g1010	-	2:12623126-12635565	Ovary	Testes	OK	0.0603773	0.775466	3.68299	-4.31046	1.62912e-05	7.05146e-05	yes
2.g1014	2.g1014	-	2:12645512-12647485	Ovary	Testes	OK	2.39162	1.59971	-0.580178	0.841367	0.400143	0.489596	no
2.g102	2.g102	-	2:2603574-2632088	Ovary	Testes	OK	0.688395	0.292427	-1.23516	0.652066	0.514359	0.599136	no
2.g1024	2.g1024	-	2:12685535-12687952	Ovary	Testes	OK	26.5993	2.40691	-3.46614	2.78892	0.00528845	0.0116403	yes
2.g1047	2.g1047	-	2:12841980-12883569	Ovary	Testes	OK	0.0759159	0.27462	1.85496	-1.60286	0.108967	0.160346	no
2.g1052	2.g1052	-	2:12966940-12974573	Ovary	Testes	NOTEST	0.081547	0.120147	0.559103	-0.678137	0.497685	1	no
2.g1058	2.g1058	-	2:13023018-13025423	Ovary	Testes	OK	0.00299645	13.7586	12.1648	-4.34223	1.41047e-05	6.19439e-05	yes
2.g1059	2.g1059	-	2:13025543-13026883	Ovary	Testes	OK	0	6.10611	1.79769e+308	1.79769e+308	0.00298521	0.00717773	yes
2.g106	2.g106	-	2:2710372-2774936	Ovary	Testes	OK	87.9241	13.1974	-2.73601	3.73566	0.00018722	0.000634559	yes
2.g1079	2.g1079	-	2:13101752-13102566	Ovary	Testes	NOTEST	0	0.210327	1.79769e+308	1.79769e+308	0.0462301	1	no
2.g1081	2.g1081	-	2:13155421-13203516	Ovary	Testes	OK	0.00254744	1.02742	8.65577	-1.61436	0.10645	0.157025	no
2.g1082	2.g1082	-	2:13155421-13203516	Ovary	Testes	OK	0.00263281	0.658679	7.96683	-2.88265	0.00394347	0.00909388	yes
2.g1084	2.g1084	-	2:13203563-13245404	Ovary	Testes	OK	0.071177	0.70662	3.31145	-0.244218	0.807062	0.859193	no
2.g1085	2.g1085	-	2:13271453-13295866	Ovary	Testes	OK	0.0174101	1.63801	6.55587	-5.63924	1.70804e-08	1.39403e-07	yes
2.g1086	2.g1086	-	2:13271453-13295866	Ovary	Testes	OK	0	1.5222	1.79769e+308	1.79769e+308	0.0618324	0.0976039	no
2.g1089	2.g1089	-	2:13336632-13371206	Ovary	Testes	OK	0	6.82166	1.79769e+308	1.79769e+308	0.0363564	0.0611555	no
2.g109	2.g109	-	2:2784323-2844732	Ovary	Testes	FAIL	13.3583	19.4271	0	0	1	1	no
2.g1090	2.g1090	-	2:13371306-13379649	Ovary	Testes	OK	0	25.409	1.79769e+308	1.79769e+308	0.00488605	0.0108861	yes
2.g1091	2.g1091	-	2:13371306-13379649	Ovary	Testes	OK	0	3.62186	1.79769e+308	1.79769e+308	0.201239	0.273922	no
2.g1093	2.g1093	-	2:13483328-13517353	Ovary	Testes	OK	0	0.324791	1.79769e+308	1.79769e+308	0.0892633	0.134396	no
2.g1099	2.g1099	-	2:13607343-13756847	Ovary	Testes	OK	0.00906148	55.2462	12.5738	-0.497413	0.618898	0.697756	no
2.g1101	2.g1101	-	2:13607343-13756847	Ovary	Testes	OK	4.14866	5.77383	0.476885	-0.0379772	0.969706	0.979499	no
2.g1102	2.g1102	-	2:13607343-13756847	Ovary	Testes	OK	1.00015	3.84156	1.94148	-0.0956906	0.923766	0.948306	no
2.g1103	2.g1103	-	2:13607343-13756847	Ovary	Testes	OK	7.79392	581.232	6.22062	-3.78277	0.000155091	0.000537079	yes
2.g1123	2.g1123	-	2:13851705-13858405	Ovary	Testes	OK	14.5026	6.63231	-1.12873	1.73973	0.0819073	0.124924	no
2.g1125	2.g1125	-	2:13863465-13890803	Ovary	Testes	OK	26.0191	6.25668	-2.0561	0.491465	0.623097	0.701483	no
2.g1138	2.g1138	-	2:13982710-13997404	Ovary	Testes	OK	28.6651	8.38136	-1.77404	2.36661	0.0179517	0.0330646	yes
2.g114	2.g114	-	2:2960998-3011162	Ovary	Testes	OK	0.0322238	1.02165	4.98663	-3.44987	0.000560854	0.00167256	yes
2.g1140	2.g1140	-	2:13998930-14002964	Ovary	Testes	OK	61.0366	26.6907	-1.19334	1.91046	0.0560741	0.0896096	no
2.g1141	2.g1141	-	2:14003010-14005684	Ovary	Testes	NOTEST	0.0194323	0.0530559	1.44905	-0.242654	0.808273	1	no
2.g1143	2.g1143	-	2:14009849-14031654	Ovary	Testes	OK	0.00607392	4.12775	9.40851	-6.00752	1.88386e-09	1.81827e-08	yes
2.g1148	2.g1148	-	2:14064420-14113434	Ovary	Testes	OK	15.91	6.46646	-1.29888	2.50851	0.0121242	0.0235954	yes
2.g1150	2.g1150	-	2:14127113-14151544	Ovary	Testes	OK	26.8918	4.90322	-2.45537	3.8956	9.79579e-05	0.000358324	yes
2.g1151	2.g1151	-	2:14127113-14151544	Ovary	Testes	OK	10.6767	2.31736	-2.20391	1.86763	0.061814	0.09759	no
2.g1153	2.g1153	-	2:14155604-14159089	Ovary	Testes	OK	33.3761	41.0765	0.299497	-0.596935	0.550551	0.633298	no
2.g1160	2.g1160	-	2:14246164-14315618	Ovary	Testes	OK	0.182627	3.90192	4.41721	-3.61119	0.00030479	0.000977513	yes
2.g1161	2.g1161	-	2:14246164-14315618	Ovary	Testes	OK	0.143187	2.9125	4.34629	-4.01888	5.84755e-05	0.000224865	yes
2.g1162	2.g1162	-	2:14319904-14334298	Ovary	Testes	OK	2.01601	6.85099	1.76481	-2.0751	0.0379772	0.0634632	no
2.g1168	2.g1168	-	2:14443255-14445878	Ovary	Testes	OK	0.0113053	9.89204	9.77312	-4.86503	1.14438e-06	6.34509e-06	yes
2.g117	2.g117	-	2:3106613-3305838	Ovary	Testes	OK	0.238198	0.309689	0.378659	-0.318085	0.75042	0.813234	no
2.g1177	2.g1177	-	2:14473529-14476520	Ovary	Testes	OK	11.9837	21.1251	0.817883	-0.936243	0.349148	0.437163	no
2.g1178	2.g1178	-	2:14478508-14486508	Ovary	Testes	OK	1.44742	2.62982	0.861478	-1.19505	0.232069	0.309486	no
2.g118	2.g118	-	2:3106613-3305838	Ovary	Testes	NOTEST	0	0.0452092	1.79769e+308	1.79769e+308	0.457888	1	no
2.g1180	2.g1180	-	2:14494139-14501571	Ovary	Testes	OK	0.239992	18.5757	6.27429	-6.49138	8.50542e-11	1.01488e-09	yes
2.g1187	2.g1187	-	2:14553079-14565378	Ovary	Testes	OK	0.799203	6.37714	2.99628	-3.67885	0.000234289	0.000771784	yes
2.g1188	2.g1188	-	2:14565478-14570540	Ovary	Testes	OK	0.124085	14.1846	6.83685	-4.54831	5.40793e-06	2.60983e-05	yes
2.g119	2.g119	-	2:3106613-3305838	Ovary	Testes	OK	0.00337854	0.780798	7.85241	-0.694209	0.487551	0.574166	no
2.g1193	2.g1193	-	2:14606788-14620648	Ovary	Testes	OK	21.6858	6.70309	-1.69386	3.17889	0.0014784	0.00390136	yes
2.g1194	2.g1194	-	2:14626558-14629043	Ovary	Testes	OK	0	36.9674	1.79769e+308	1.79769e+308	0.000431349	0.0013311	yes
2.g1195	2.g1195	-	2:14629128-14632242	Ovary	Testes	OK	0.00273613	232.866	16.377	-6.34644	2.20351e-10	2.4978e-09	yes
2.g1196	2.g1196	-	2:14632298-14635539	Ovary	Testes	OK	0.0106844	167.917	13.94	-10.2469	0	0	yes
2.g12	2.g12	-	2:995529-1116535	Ovary	Testes	OK	0.0689586	3.24031	5.55426	-0.196059	0.844564	0.889464	no
2.g120	2.g120	-	2:3306692-3356557	Ovary	Testes	NOTEST	0.0194355	0.171014	3.13735	-2.94391	0.0032409	1	no
2.g1205	2.g1205	-	2:14691011-14693226	Ovary	Testes	OK	3.38027	1.30454	-1.3736	2.0784	0.0376728	0.0630373	no
2.g1207	2.g1207	-	2:14695011-14697554	Ovary	Testes	OK	1.83415	0.599492	-1.6133	2.15841	0.0308956	0.053153	no
2.g121	2.g121	-	2:3361692-3491478	Ovary	Testes	OK	0.601574	1.79364	1.57607	-1.79724	0.0722977	0.111924	no
2.g122	2.g122	-	2:3493595-3555189	Ovary	Testes	OK	0.0171131	2.0973	6.93729	-3.78806	0.00015183	0.000527399	yes
2.g1228	2.g1228	-	2:14884278-14893658	Ovary	Testes	OK	1.76817	1.54176	-0.197683	0.146969	0.883157	0.918782	no
2.g1229	2.g1229	-	2:14893705-14896458	Ovary	Testes	OK	0.045318	0.526778	3.53904	-2.41289	0.0158268	0.029681	yes
2.g123	2.g123	-	2:3555235-3569558	Ovary	Testes	OK	0	6.89428	1.79769e+308	1.79769e+308	0.00144345	0.00381706	yes
2.g1230	2.g1230	-	2:14896504-14910578	Ovary	Testes	OK	0.146817	2.79514	4.25083	-3.97484	7.04256e-05	0.000266697	yes
2.g1231	2.g1231	-	2:14910625-14943208	Ovary	Testes	OK	1.29087	2.37931	0.882203	-1.39454	0.163155	0.227921	no
2.g1232	2.g1232	-	2:14983694-14991578	Ovary	Testes	OK	0.750661	2.74866	1.87249	-1.8825	0.059768	0.0947704	no
2.g1233	2.g1233	-	2:14994910-14995913	Ovary	Testes	OK	0.690588	0.953211	0.46497	-0.474871	0.634879	0.712625	no
2.g1238	2.g1238	-	2:15003737-15025978	Ovary	Testes	OK	63.0384	8.35493	-2.91553	3.70558	0.000210906	0.000704308	yes
2.g1239	2.g1239	-	2:15028087-15038713	Ovary	Testes	OK	0	0.857737	1.79769e+308	1.79769e+308	0.00567324	0.0123751	yes
2.g1241	2.g1241	-	2:15065547-15090967	Ovary	Testes	NOTEST	0	0.00925321	1.79769e+308	1.79769e+308	0.202	1	no
2.g1242	2.g1242	-	2:15100208-15113085	Ovary	Testes	NOTEST	0	0.00540025	1.79769e+308	1.79769e+308	0.488101	1	no
2.g1250	2.g1250	-	2:15138387-15144631	Ovary	Testes	OK	7.91241	1.25662	-2.65456	0.642634	0.520462	0.605376	no
2.g126	2.g126	-	2:3598435-3625891	Ovary	Testes	OK	6.5715	4.70343	-0.482509	0.0984932	0.921541	0.946747	no
2.g1260	2.g1260	-	2:15202097-15263371	Ovary	Testes	OK	0.0191717	1.59971	6.38269	-0.139095	0.889375	0.92322	no
2.g1263	2.g1263	-	2:15202097-15263371	Ovary	Testes	OK	0.01045	0.912389	6.44808	-0.168922	0.865858	0.905419	no
2.g1268	2.g1268	-	2:15356922-15394611	Ovary	Testes	OK	0.0148661	1.40816	6.56565	-4.46041	8.18013e-06	3.78818e-05	yes
2.g1270	2.g1270	-	2:15409421-15417905	Ovary	Testes	OK	0.0016362	17.3824	13.375	-4.78036	1.74983e-06	9.38086e-06	yes
2.g1273	2.g1273	-	2:15435050-15444991	Ovary	Testes	OK	15.1278	11.4913	-0.396658	0.622174	0.533828	0.617963	no
2.g1275	2.g1275	-	2:15452467-15481471	Ovary	Testes	OK	0.842048	4.28337	2.34677	-1.5832	0.113375	0.165924	no
2.g1278	2.g1278	-	2:15496431-15506416	Ovary	Testes	OK	52.5014	6.3075	-3.05722	4.55045	5.35303e-06	2.587e-05	yes
2.g1281	2.g1281	-	2:15513686-15519858	Ovary	Testes	OK	0.217487	0.354277	0.703952	-0.0182712	0.985422	0.989886	no
2.g1282	2.g1282	-	2:15513686-15519858	Ovary	Testes	OK	11.5153	17.5857	0.610851	-0.93825	0.348116	0.436246	no
2.g1283	2.g1283	-	2:15519906-15523700	Ovary	Testes	OK	0.129151	0.33428	1.37199	-1.50231	0.133017	0.190676	no
2.g1298	2.g1298	-	2:15565742-15569136	Ovary	Testes	OK	5.51539	1.82124	-1.59854	1.07771	0.281163	0.36429	no
2.g1302	2.g1302	-	2:15590443-15594746	Ovary	Testes	OK	24.8712	1.01847	-4.61	6.69416	2.16913e-11	2.84807e-10	yes
2.g1303	2.g1303	-	2:15594797-15597736	Ovary	Testes	OK	10.2109	0.234906	-5.44188	6.93987	3.92464e-12	5.67931e-11	yes
2.g1307	2.g1307	-	2:15600586-15616186	Ovary	Testes	OK	0.099178	5.84677	5.88148	-0.791099	0.428886	0.519224	no
2.g1312	2.g1312	-	2:15659364-15693780	Ovary	Testes	OK	3.79143	4.97248	0.391222	-0.753339	0.451246	0.540902	no
2.g132	2.g132	-	2:3656485-3666109	Ovary	Testes	OK	3.24376	3.39635	0.0663197	-0.0579743	0.953769	0.96868	no
2.g1323	2.g1323	-	2:15736090-15742484	Ovary	Testes	OK	0	0.546609	1.79769e+308	1.79769e+308	0.00521044	0.0114859	yes
2.g1327	2.g1327	-	2:15754676-15760414	Ovary	Testes	OK	0.015976	1.59431	6.64088	-3.32931	0.000870619	0.00245293	yes
2.g133	2.g133	-	2:3666155-3689066	Ovary	Testes	OK	0.546585	7.26671	3.73278	-4.73927	2.14489e-06	1.12911e-05	yes
2.g1330	2.g1330	-	2:15780454-15781531	Ovary	Testes	OK	4.41226	3.9052	-0.176121	0.187921	0.850939	0.893871	no
2.g1334	2.g1334	-	2:15829804-15833063	Ovary	Testes	OK	0	1.6123	1.79769e+308	1.79769e+308	0.00377134	0.00875233	yes
2.g1335	2.g1335	-	2:15833109-15835193	Ovary	Testes	OK	0.0060046	0.863082	7.16729	-2.54267	0.0110009	0.0217376	yes
2.g1337	2.g1337	-	2:15851922-15918703	Ovary	Testes	OK	6.66698	5.9379	-0.167081	0.151439	0.879629	0.916086	no
2.g134	2.g134	-	2:3666155-3689066	Ovary	Testes	OK	0.224657	2.66756	3.56973	-0.805265	0.420667	0.511153	no
2.g1344	2.g1344	-	2:15985468-15993303	Ovary	Testes	OK	13.6268	5.37266	-1.34273	1.02945	0.303268	0.388295	no
2.g1348	2.g1348	-	2:16009653-16013917	Ovary	Testes	OK	7.8215	4.67977	-0.741007	1.13046	0.258281	0.338818	no
2.g1354	2.g1354	-	2:16054349-16070503	Ovary	Testes	OK	0.0348316	62.7256	10.8144	-9.7642	0	0	yes
2.g1361	2.g1361	-	2:16182573-16184678	Ovary	Testes	NOTEST	0	0.0481243	1.79769e+308	1.79769e+308	0.0807428	1	no
2.g137	2.g137	-	2:3692980-3719079	Ovary	Testes	OK	27.4088	56.07	1.03259	-1.66547	0.0958193	0.143063	no
2.g1373	2.g1373	-	2:16306344-16313328	Ovary	Testes	NOTEST	0.00237464	0	-1.79769e+308	-1.79769e+308	0.355152	1	no
2.g1384	2.g1384	-	2:16385983-16424427	Ovary	Testes	OK	16.5251	38.6356	1.22527	-0.707247	0.479413	0.566872	no
2.g1386	2.g1386	-	2:16385983-16424427	Ovary	Testes	OK	0.154541	0.255942	0.727832	-0.0524553	0.958166	0.971498	no
2.g140	2.g140	-	2:3843809-3890641	Ovary	Testes	OK	0.0559867	0.986643	4.13937	-3.42903	0.000605733	0.00179329	yes
2.g1409	2.g1409	-	2:16667960-16707742	Ovary	Testes	OK	4.91161	0.502174	-3.28994	0.294199	0.768605	0.828191	no
2.g141	2.g141	-	2:3891351-3916218	Ovary	Testes	OK	0.311034	11.3217	5.18587	-5.15057	2.59701e-07	1.6375e-06	yes
2.g1410	2.g1410	-	2:16667960-16707742	Ovary	Testes	OK	0.107632	37.2754	8.43597	-2.36611	0.0179762	0.0331035	yes
2.g1411	2.g1411	-	2:16667960-16707742	Ovary	Testes	OK	0.752198	0.179823	-2.06453	0.0827536	0.934047	0.955106	no
2.g1419	2.g1419	-	2:16757385-16772640	Ovary	Testes	OK	42.0036	42.1747	0.00586703	-0.00469237	0.996256	0.997234	no
2.g1421	2.g1421	-	2:16776467-16777588	Ovary	Testes	OK	17.4816	1.65167	-3.40384	4.99285	5.9494e-07	3.51452e-06	yes
2.g1423	2.g1423	-	2:16782093-16790147	Ovary	Testes	OK	5.50449	0.257404	-4.4185	7.07538	1.49036e-12	2.30374e-11	yes
2.g1435	2.g1435	-	2:16834157-16851978	Ovary	Testes	OK	0.0492952	0.805829	4.03096	-4.52259	6.10878e-06	2.92179e-05	yes
2.g1443	2.g1443	-	2:16872127-16873587	Ovary	Testes	OK	0.0497455	0.904023	4.18372	-3.06335	0.00218874	0.00549582	yes
2.g145	2.g145	-	2:4108748-4216754	Ovary	Testes	LOWDATA	0	0	-1.79769e+308	0	1	1	no
2.g1451	2.g1451	-	2:16916837-16925834	Ovary	Testes	OK	33.5571	37.5258	0.161266	-0.16682	0.867511	0.906798	no
2.g1453	2.g1453	-	2:16925924-16945780	Ovary	Testes	OK	2.55483	69.0942	4.75726	-5.4587	4.79624e-08	3.53294e-07	yes
2.g1459	2.g1459	-	2:16971413-16972237	Ovary	Testes	OK	0.0737286	4.87646	6.04747	-4.63362	3.59331e-06	1.79965e-05	yes
2.g146	2.g146	-	2:4108748-4216754	Ovary	Testes	OK	0.0039975	1.45334	8.50606	-0.25359	0.799812	0.853524	no
2.g1461	2.g1461	-	2:16977090-16979137	Ovary	Testes	NOTEST	0.0134023	0.105942	2.98273	-1.74614	0.0807868	1	no
2.g1466	2.g1466	-	2:16997521-17019721	Ovary	Testes	OK	56.591	13.2248	-2.09733	4.27616	1.90142e-05	8.11982e-05	yes
2.g147	2.g147	-	2:4108748-4216754	Ovary	Testes	OK	5.1241	9.97198	0.960581	-1.51582	0.129564	0.186315	no
2.g1481	2.g1481	-	2:17103105-17104016	Ovary	Testes	OK	45.971	16.904	-1.44336	1.89036	0.05871	0.0932813	no
2.g1485	2.g1485	-	2:17134761-17147486	Ovary	Testes	OK	0.0860931	4.28341	5.63672	-0.904371	0.365799	0.454664	no
2.g1487	2.g1487	-	2:17134761-17147486	Ovary	Testes	OK	0.236017	19.2759	6.35176	-4.62491	3.7477e-06	1.86598e-05	yes
2.g1490	2.g1490	-	2:17154581-17158701	Ovary	Testes	OK	114.457	198.415	0.793717	-1.50646	0.13195	0.189386	no
2.g1496	2.g1496	-	2:17226716-17231172	Ovary	Testes	OK	9.90716	0	-1.79769e+308	-1.79769e+308	0.00082806	0.0023512	yes
2.g1504	2.g1504	-	2:17283585-17336741	Ovary	Testes	OK	1.34147	2.35833	0.813947	-0.380748	0.70339	0.773524	no
2.g1505	2.g1505	-	2:17283585-17336741	Ovary	Testes	OK	0.273631	1.04961	1.93955	-0.15656	0.875592	0.913081	no
2.g1506	2.g1506	-	2:17283585-17336741	Ovary	Testes	OK	4.94627	7.01463	0.504024	-0.568909	0.569418	0.651461	no
2.g1510	2.g1510	-	2:17416199-17422908	Ovary	Testes	OK	0.303527	1.02172	1.7511	-1.00492	0.314933	0.400717	no
2.g1511	2.g1511	-	2:17423008-17425871	Ovary	Testes	OK	9.45831	6.55876	-0.528161	0.592985	0.553191	0.635977	no
2.g1512	2.g1512	-	2:17425918-17447078	Ovary	Testes	OK	19.6693	20.151	0.0349051	-0.0548651	0.956246	0.970419	no
2.g1513	2.g1513	-	2:17447079-17493288	Ovary	Testes	OK	1.03751	8.67376	3.06353	-4.28244	1.84858e-05	7.91408e-05	yes
2.g1519	2.g1519	-	2:17542846-17551179	Ovary	Testes	OK	0.0733451	10.6809	7.18611	-6.73614	1.6265e-11	2.16062e-10	yes
2.g1520	2.g1520	-	2:17542846-17551179	Ovary	Testes	OK	0.0124987	1.40759	6.81531	-1.09558	0.273263	0.355545	no
2.g1528	2.g1528	-	2:17588493-17612979	Ovary	Testes	OK	2.0784	0.628804	-1.72479	1.83741	0.0661489	0.103537	no
2.g1531	2.g1531	-	2:17640630-17698279	Ovary	Testes	OK	0.0419406	1.15152	4.77905	-2.27471	0.0229234	0.0409427	yes
2.g1536	2.g1536	-	2:17744636-17753541	Ovary	Testes	OK	0.254391	1.69956	2.74004	-3.92376	8.71763e-05	0.000322821	yes
2.g1537	2.g1537	-	2:17753587-17766261	Ovary	Testes	NOTEST	0.0247659	0.150985	2.60798	-2.68809	0.00718622	1	no
2.g1539	2.g1539	-	2:17788571-17806356	Ovary	Testes	OK	5.35535	1.44042	-1.89449	2.32877	0.0198715	0.0361694	yes
2.g1543	2.g1543	-	2:17837461-17845315	Ovary	Testes	OK	0.024062	0.7527	4.96724	-1.47247	0.140894	0.200586	no
2.g1545	2.g1545	-	2:17851906-17855715	Ovary	Testes	OK	0.0288699	20.6655	9.48344	-6.93916	3.9444e-12	5.69273e-11	yes
2.g155	2.g155	-	2:4269198-4305703	Ovary	Testes	OK	0.0998873	0.374003	1.90467	-0.0688818	0.945084	0.963211	no
2.g1552	2.g1552	-	2:17971405-18010139	Ovary	Testes	OK	1.94484	0.853009	-1.18902	1.85497	0.0636005	0.0999464	no
2.g1554	2.g1554	-	2:18016139-18018909	Ovary	Testes	NOTEST	0.0101761	0.153325	3.91334	-1.97552	0.0482097	1	no
2.g1555	2.g1555	-	2:18019479-18020419	Ovary	Testes	OK	0.0925122	0.744681	3.00891	-2.6719	0.00754241	0.0157841	yes
2.g156	2.g156	-	2:4305749-4313338	Ovary	Testes	NOTEST	0.00303916	0.169094	5.79801	-0.684588	0.493604	1	no
2.g1563	2.g1563	-	2:18057823-18066408	Ovary	Testes	OK	1.49189	0.661268	-1.17384	0.581771	0.560721	0.643183	no
2.g1564	2.g1564	-	2:18066409-18081433	Ovary	Testes	OK	0.336741	0.47103	0.484178	-0.0768157	0.93877	0.958596	no
2.g1565	2.g1565	-	2:18081479-18092183	Ovary	Testes	OK	0.0488148	1.22377	4.64787	-0.774743	0.438491	0.528656	no
2.g1567	2.g1567	-	2:18102979-18112283	Ovary	Testes	OK	18.8203	6.8862	-1.45051	2.46067	0.0138679	0.02644	yes
2.g1569	2.g1569	-	2:18118379-18122783	Ovary	Testes	OK	10.8794	3.80194	-1.5168	2.25923	0.023869	0.0424679	yes
2.g1570	2.g1570	-	2:18122883-18135126	Ovary	Testes	NOTEST	0	0.0156938	1.79769e+308	1.79769e+308	0.470314	1	no
2.g1577	2.g1577	-	2:18160623-18175835	Ovary	Testes	OK	32.5653	25.1377	-0.373481	0.580896	0.56131	0.643715	no
2.g1579	2.g1579	-	2:18205619-18323953	Ovary	Testes	OK	2.94738	14.1399	2.26227	-0.555564	0.578509	0.65973	no
2.g158	2.g158	-	2:4313340-4344688	Ovary	Testes	OK	4.48716	82.0437	4.19252	-4.11059	3.94655e-05	0.000157985	yes
2.g1580	2.g1580	-	2:18205619-18323953	Ovary	Testes	OK	12.16	154.394	3.6664	-6.75258	1.45242e-11	1.94201e-10	yes
2.g1582	2.g1582	-	2:18331581-18332303	Ovary	Testes	OK	0	7.1637	1.79769e+308	1.79769e+308	0.00453782	0.01024	yes
2.g1583	2.g1583	-	2:18335593-18336150	Ovary	Testes	OK	0.0182249	0.585661	5.00608	-1.75202	0.07977	0.122102	no
2.g1586	2.g1586	-	2:18377753-18379084	Ovary	Testes	NOTEST	0	0.0478385	1.79769e+308	1.79769e+308	0.0918283	1	no
2.g1588	2.g1588	-	2:18415473-18427348	Ovary	Testes	OK	0	0.68547	1.79769e+308	1.79769e+308	0.16033	0.224497	no
2.g1590	2.g1590	-	2:18436999-18445593	Ovary	Testes	OK	0.608663	134.049	7.7829	-11.7281	0	0	yes
2.g1593	2.g1593	-	2:18454303-18460198	Ovary	Testes	OK	0	0.999926	1.79769e+308	1.79769e+308	0.242517	0.321361	no
2.g1595	2.g1595	-	2:18471479-18479073	Ovary	Testes	OK	1.76906	7.79932	2.14037	-2.47252	0.0134164	0.0256944	yes
2.g1596	2.g1596	-	2:18471479-18479073	Ovary	Testes	OK	0.651759	1.90351	1.54626	-0.853509	0.393377	0.482824	no
2.g1600	2.g1600	-	2:18497803-18513100	Ovary	Testes	OK	2.6834	65.2728	4.60435	-8.57707	0	0	yes
2.g1606	2.g1606	-	2:18533189-18534773	Ovary	Testes	OK	0.139918	0.382084	1.44931	-1.5004	0.133511	0.19125	no
2.g161	2.g161	-	2:4344689-4352733	Ovary	Testes	OK	5.16128	5.14854	-0.00356333	0.0044676	0.996435	0.997315	no
2.g1611	2.g1611	-	2:18572486-18574883	Ovary	Testes	OK	0.921524	4.97375	2.43224	-3.56581	0.000362732	0.0011404	yes
2.g1615	2.g1615	-	2:18581713-18583098	Ovary	Testes	OK	0.0577185	75.1433	10.3464	-9.56721	0	0	yes
2.g1618	2.g1618	-	2:18617377-18625551	Ovary	Testes	OK	4.85602	5.24187	0.110308	-0.106581	0.915121	0.942466	no
2.g1619	2.g1619	-	2:18625651-18632486	Ovary	Testes	OK	54.083	8.12417	-2.73488	4.67201	2.98268e-06	1.52375e-05	yes
2.g1620	2.g1620	-	2:18632488-18669571	Ovary	Testes	OK	3.93784	10.4579	1.40912	-1.89342	0.0583023	0.0927202	no
2.g1622	2.g1622	-	2:18688261-18694435	Ovary	Testes	NOTEST	0	0.21537	1.79769e+308	1.79769e+308	0.230003	1	no
2.g1624	2.g1624	-	2:18697581-18699626	Ovary	Testes	OK	0.0125132	1.85849	7.21454	-4.38402	1.1651e-05	5.22477e-05	yes
2.g1627	2.g1627	-	2:18709116-18710931	Ovary	Testes	NOTEST	0.0918533	0.100215	0.125698	-0.101955	0.918792	1	no
2.g163	2.g163	-	2:4359422-4362643	Ovary	Testes	OK	0.0203148	0.572073	4.8156	-0.966741	0.333673	0.420381	no
2.g1630	2.g1630	-	2:18727201-18733861	Ovary	Testes	NOTEST	0.130976	0.171439	0.388386	-0.341719	0.732562	1	no
2.g1637	2.g1637	-	2:18748391-18769635	Ovary	Testes	OK	4.06245	12.2611	1.59367	-2.7979	0.00514368	0.0113756	yes
2.g1638	2.g1638	-	2:18769794-18771791	Ovary	Testes	OK	0.0661333	0.301156	2.18706	-2.05286	0.0400865	0.066628	no
2.g1643	2.g1643	-	2:18787951-18789625	Ovary	Testes	OK	1185.1	273.435	-2.11574	4.21317	2.51811e-05	0.00010443	yes
2.g1645	2.g1645	-	2:18794685-18797201	Ovary	Testes	OK	0.164317	0.701522	2.094	-2.19809	0.0279424	0.0487712	yes
2.g165	2.g165	-	2:4370553-4372556	Ovary	Testes	OK	6.37762	4.71819	-0.434785	0.370005	0.711378	0.780542	no
2.g1651	2.g1651	-	2:18859453-18880865	Ovary	Testes	OK	0.00165753	0.351842	7.72975	-2.74462	0.00605815	0.0130971	yes
2.g1660	2.g1660	-	2:18926651-18929830	Ovary	Testes	OK	9.43174	2.31988	-2.02347	2.87617	0.00402537	0.0092493	yes
2.g1661	2.g1661	-	2:18926651-18929830	Ovary	Testes	NOTEST	0.0499512	0.227713	2.18862	-0.13542	0.89228	1	no
2.g1662	2.g1662	-	2:18930515-18931530	Ovary	Testes	OK	0	1.66376	1.79769e+308	1.79769e+308	0.00454192	0.0102469	yes
2.g1673	2.g1673	-	2:19003474-19004401	Ovary	Testes	OK	0	2.49417	1.79769e+308	1.79769e+308	0.00461546	0.010383	yes
2.g1676	2.g1676	-	2:19014178-19042834	Ovary	Testes	OK	0.502183	1.11238	1.14737	-1.73826	0.0821656	0.125262	no
2.g1684	2.g1684	-	2:19135230-19136384	Ovary	Testes	OK	0.0425528	1662.77	15.254	-11.0343	0	0	yes
2.g1689	2.g1689	-	2:19177317-19180222	Ovary	Testes	OK	0.00669277	74.9082	13.4502	-7.76894	7.99361e-15	1.78839e-13	yes
2.g169	2.g169	-	2:4393353-4403162	Ovary	Testes	OK	6.8437	6.61404	-0.049246	0.0826433	0.934135	0.955106	no
2.g1701	2.g1701	-	2:19239947-19244417	Ovary	Testes	OK	0.688186	0.4003	-0.781717	0.191151	0.848408	0.891855	no
2.g1702	2.g1702	-	2:19239947-19244417	Ovary	Testes	OK	2.44975	0.934167	-1.39088	2.15875	0.0308694	0.0531196	no
2.g1706	2.g1706	-	2:19263674-19273847	Ovary	Testes	OK	0.0388917	6.71658	7.43212	-5.81806	5.95333e-09	5.28138e-08	yes
2.g1709	2.g1709	-	2:19298287-19331587	Ovary	Testes	NOTEST	0	0.0658899	1.79769e+308	1.79769e+308	0.472934	1	no
2.g1711	2.g1711	-	2:19331687-19342991	Ovary	Testes	OK	0	0.460819	1.79769e+308	1.79769e+308	0.00433567	0.00984038	yes
2.g172	2.g172	-	2:4430993-4439998	Ovary	Testes	OK	0.595629	0.0997946	-2.57738	3.47272	0.00051522	0.0015588	yes
2.g1721	2.g1721	-	2:19409475-19414848	Ovary	Testes	OK	0.240425	0.42884	0.834851	-1.1009	0.270941	0.352929	no
2.g1722	2.g1722	-	2:19414875-19461070	Ovary	Testes	OK	3.50049	0.821859	-2.09059	1.71167	0.0869581	0.13139	no
2.g1723	2.g1723	-	2:19461071-19468075	Ovary	Testes	OK	0	10.1005	1.79769e+308	1.79769e+308	0.410783	0.500574	no
2.g1726	2.g1726	-	2:19468121-19518518	Ovary	Testes	OK	0.0690924	0.663295	3.26305	-0.0423068	0.966254	0.976786	no
2.g1728	2.g1728	-	2:19518565-19544726	Ovary	Testes	OK	0.55998	3.34252	2.57749	-0.632261	0.527217	0.611698	no
2.g1729	2.g1729	-	2:19518565-19544726	Ovary	Testes	OK	5.30606	44.6798	3.07391	-5.82926	5.56721e-09	4.96475e-08	yes
2.g173	2.g173	-	2:4440002-4542428	Ovary	Testes	OK	25.8128	20.8125	-0.310632	0.215022	0.82975	0.877169	no
2.g1732	2.g1732	-	2:19549988-19552022	Ovary	Testes	NOTEST	0	0.166086	1.79769e+308	1.79769e+308	0.0272338	1	no
2.g1738	2.g1738	-	2:19569774-19574938	Ovary	Testes	OK	11.1603	3.06212	-1.86577	1.07876	0.280693	0.363867	no
2.g174	2.g174	-	2:4440002-4542428	Ovary	Testes	OK	1.20304	3.95219	1.71597	-0.323428	0.746371	0.810309	no
2.g1753	2.g1753	-	2:19689837-19708509	Ovary	Testes	OK	0	0.585922	1.79769e+308	1.79769e+308	0.0262064	0.0460956	yes
2.g1754	2.g1754	-	2:19708665-19710727	Ovary	Testes	OK	0.0259154	1.77252	6.09585	-3.4384	0.000585169	0.00173746	yes
2.g1756	2.g1756	-	2:19713700-19714858	Ovary	Testes	OK	9.4285	10.7825	0.193594	-0.285461	0.775291	0.833195	no
2.g1758	2.g1758	-	2:19717387-19720999	Ovary	Testes	OK	91.2469	27.9643	-1.70619	2.90579	0.00366331	0.00856177	yes
2.g1759	2.g1759	-	2:19717387-19720999	Ovary	Testes	OK	75.7061	11.8377	-2.67702	2.35136	0.0187048	0.0343274	yes
2.g176	2.g176	-	2:4542474-4619508	Ovary	Testes	OK	4.08334	2.46427	-0.72859	0.136851	0.891149	0.924497	no
2.g178	2.g178	-	2:4542474-4619508	Ovary	Testes	OK	5.79408	2.08702	-1.47313	0.903059	0.366495	0.455362	no
2.g1780	2.g1780	-	2:19780697-19790284	Ovary	Testes	OK	1.19582	0.587872	-1.02443	0.310018	0.756547	0.817789	no
2.g1781	2.g1781	-	2:19780697-19790284	Ovary	Testes	OK	1.93211	1.83151	-0.0771423	0.0448789	0.964204	0.975293	no
2.g1784	2.g1784	-	2:19800593-19804920	Ovary	Testes	NOTEST	0.0673305	0.199164	1.56462	-0.25864	0.795913	1	no
2.g179	2.g179	-	2:4619608-4623307	Ovary	Testes	OK	11.4292	1.35606	-3.07524	5.36809	7.95761e-08	5.59886e-07	yes
2.g1792	2.g1792	-	2:19823027-19826106	Ovary	Testes	OK	0	1.00071	1.79769e+308	1.79769e+308	0.0132671	0.0254515	yes
2.g1793	2.g1793	-	2:19826773-19827727	Ovary	Testes	OK	0.767152	0.0774608	-3.30797	2.80466	0.00503704	0.0111688	yes
2.g18	2.g18	-	2:1191941-1199285	Ovary	Testes	NOTEST	0.0148651	0.0254873	0.777846	-0.534948	0.592686	1	no
2.g1801	2.g1801	-	2:19844021-19850675	Ovary	Testes	OK	11.0687	15.1579	0.453583	-0.863432	0.3879	0.477365	no
2.g181	2.g181	-	2:4635306-4642778	Ovary	Testes	OK	25.6057	26.0506	0.0248514	-0.0430212	0.965685	0.976501	no
2.g1819	2.g1819	-	2:19919127-19921461	Ovary	Testes	OK	1.66143	0.484103	-1.77904	2.52013	0.0117311	0.0229713	yes
2.g1820	2.g1820	-	2:19921991-19923985	Ovary	Testes	OK	0.930065	0.0612752	-3.92396	4.25506	2.0899e-05	8.82864e-05	yes
2.g1826	2.g1826	-	2:19941081-19944467	Ovary	Testes	OK	0.15126	2.4121	3.99519	-3.29807	0.000973503	0.00270873	yes
2.g183	2.g183	-	2:4658901-4663654	Ovary	Testes	OK	0.315669	0.454338	0.525351	-0.125854	0.899848	0.930965	no
2.g184	2.g184	-	2:4663655-4787534	Ovary	Testes	OK	0.121242	1.498	3.62708	-1.9098	0.0561595	0.0897181	no
2.g1848	2.g1848	-	2:20036285-20038175	Ovary	Testes	OK	2.2609	0.133122	-4.08608	4.54816	5.4117e-06	2.61041e-05	yes
2.g185	2.g185	-	2:4787580-4808754	Ovary	Testes	OK	0.127433	2.79254	4.45377	-6.55567	5.53915e-11	6.79211e-10	yes
2.g1852	2.g1852	-	2:20053647-20058515	Ovary	Testes	OK	0.0438866	1.27806	4.86403	-4.03926	5.36201e-05	0.000208155	yes
2.g1854	2.g1854	-	2:20084455-20098035	Ovary	Testes	OK	0.771577	0.607793	-0.344231	0.512787	0.6081	0.687787	no
2.g1855	2.g1855	-	2:20103630-20104905	Ovary	Testes	OK	0.200543	0.389212	0.956647	-1.04424	0.296376	0.380474	no
2.g1856	2.g1856	-	2:20105005-20108994	Ovary	Testes	OK	1.28415	3.67139	1.51551	-2.38566	0.0170483	0.0316518	yes
2.g1861	2.g1861	-	2:20144654-20167144	Ovary	Testes	OK	12.1072	28.1733	1.21846	-2.20685	0.0273244	0.0478235	yes
2.g1863	2.g1863	-	2:20189674-20227719	Ovary	Testes	OK	0.579857	0.53348	-0.120262	0.0879854	0.929888	0.952386	no
2.g1864	2.g1864	-	2:20228385-20231084	Ovary	Testes	NOTEST	0.00382108	0.124462	5.02558	-2.15302	0.0313174	1	no
2.g1865	2.g1865	-	2:20231133-20252404	Ovary	Testes	NOTEST	0.00401918	0.145627	5.17923	-0.127944	0.898193	1	no
2.g1868	2.g1868	-	2:20254175-20260414	Ovary	Testes	OK	0.153188	1.25378	3.03291	-3.81686	0.00013516	0.000476965	yes
2.g1871	2.g1871	-	2:20265881-20282944	Ovary	Testes	OK	0	0.338736	1.79769e+308	1.79769e+308	0.330611	0.417334	no
2.g1874	2.g1874	-	2:20305438-20343722	Ovary	Testes	OK	0.0192881	6.17996	8.32374	-3.93335	8.37711e-05	0.000311682	yes
2.g1880	2.g1880	-	2:20371838-20378793	Ovary	Testes	OK	0.323748	0.0955724	-1.76021	2.34566	0.0189935	0.0348072	yes
2.g1882	2.g1882	-	2:20382228-20385848	Ovary	Testes	OK	21.521	2.25098	-3.25712	5.71141	1.12042e-08	9.43895e-08	yes
2.g1883	2.g1883	-	2:20385850-20387988	Ovary	Testes	OK	0.165441	0.258157	0.641934	-0.74192	0.458136	0.547552	no
2.g1885	2.g1885	-	2:20389864-20395538	Ovary	Testes	OK	18.6119	16.7452	-0.15248	0.299286	0.764722	0.824902	no
2.g1895	2.g1895	-	2:20437648-20457086	Ovary	Testes	OK	0.605664	12.7908	4.40044	-3.69835	0.000217002	0.000722538	yes
2.g1897	2.g1897	-	2:20457198-20458293	Ovary	Testes	OK	0.0717629	0.306723	2.09563	-1.66019	0.0968769	0.144536	no
2.g1903	2.g1903	-	2:20466528-20469988	Ovary	Testes	OK	7.85323	3.78884	-1.05153	1.10646	0.268527	0.350277	no
2.g1904	2.g1904	-	2:20470177-20474225	Ovary	Testes	OK	0.146678	1.77153	3.59427	-0.975605	0.32926	0.415989	no
2.g1908	2.g1908	-	2:20494068-20519708	Ovary	Testes	OK	0.39224	0.999767	1.34986	-0.719933	0.471567	0.55993	no
2.g191	2.g191	-	2:4971753-4988837	Ovary	Testes	OK	0.65141	1.60905	1.30457	-1.89884	0.0575856	0.091752	no
2.g1910	2.g1910	-	2:20584068-20611506	Ovary	Testes	OK	5.95702	1.76193	-1.75743	2.02129	0.0432494	0.0711203	no
2.g1913	2.g1913	-	2:20622375-20627068	Ovary	Testes	OK	14.0445	2.20343	-2.67218	4.41877	9.92659e-06	4.517e-05	yes
2.g1921	2.g1921	-	2:20641996-20715914	Ovary	Testes	OK	0.00982948	12.6924	10.3346	-1.54872	0.12145	0.176601	no
2.g1922	2.g1922	-	2:20641996-20715914	Ovary	Testes	OK	0.0218616	0.816349	5.22272	-0.552359	0.580703	0.661698	no
2.g1926	2.g1926	-	2:20732818-20738946	Ovary	Testes	OK	28.4124	8.42139	-1.75439	2.30896	0.0209458	0.0378411	yes
2.g1929	2.g1929	-	2:20744848-20769609	Ovary	Testes	OK	0.0328149	8.57486	8.02962	-1.34069	0.180023	0.249097	no
2.g193	2.g193	-	2:5002687-5004704	Ovary	Testes	OK	0.186457	7.61727	5.35236	-5.70348	1.17383e-08	9.8563e-08	yes
2.g1931	2.g1931	-	2:20779947-20788838	Ovary	Testes	OK	0.081886	20.6445	7.97792	-5.42181	5.89996e-08	4.24481e-07	yes
2.g1938	2.g1938	-	2:20805822-20810230	Ovary	Testes	OK	0.0684341	0.815641	3.57515	-3.57451	0.00035088	0.00110701	yes
2.g1947	2.g1947	-	2:20864202-20878375	Ovary	Testes	OK	0.0948316	0.298792	1.6557	-1.94841	0.0513659	0.0828776	no
2.g1952	2.g1952	-	2:20929586-20934678	Ovary	Testes	OK	1.11434	4.17504	1.9056	-2.61145	0.00901604	0.018378	yes
2.g1955	2.g1955	-	2:21013613-21024927	Ovary	Testes	OK	0.0470136	721.753	13.9061	-13.4231	0	0	yes
2.g1956	2.g1956	-	2:21024974-21026907	Ovary	Testes	OK	0.0923655	1.35718	3.87712	-3.99286	6.52808e-05	0.000248505	yes
2.g1959	2.g1959	-	2:21095396-21096737	Ovary	Testes	OK	4.1038	0.595744	-2.78419	3.71802	0.000200788	0.000673828	yes
2.g1961	2.g1961	-	2:21116547-21139186	Ovary	Testes	NOTEST	0.0382837	0.0753335	0.97656	-0.0387071	0.969124	1	no
2.g1962	2.g1962	-	2:21116547-21139186	Ovary	Testes	OK	0.745199	1.5865	1.09015	-0.996827	0.318848	0.404941	no
2.g1963	2.g1963	-	2:21116547-21139186	Ovary	Testes	OK	3.30608	9.10701	1.46185	-2.14375	0.0320529	0.0548756	no
2.g197	2.g197	-	2:5049513-5067146	Ovary	Testes	OK	53.9614	26.2461	-1.03982	1.34925	0.177255	0.245468	no
2.g205	2.g205	-	2:5179388-5180197	Ovary	Testes	OK	0.0318785	0.947508	4.89348	-2.64182	0.00824615	0.0170298	yes
2.g207	2.g207	-	2:5185064-5188698	Ovary	Testes	OK	0.0261301	21.7643	9.70204	-8.96123	0	0	yes
2.g211	2.g211	-	2:5203161-5204266	Ovary	Testes	OK	20.13	0.482374	-5.38305	3.33878	0.000841471	0.00238001	yes
2.g220	2.g220	-	2:5232388-5249249	Ovary	Testes	NOTEST	0.00193452	0.0567723	4.87514	-1.0713	0.284034	1	no
2.g221	2.g221	-	2:5252780-5254728	Ovary	Testes	OK	0	3.4011	1.79769e+308	1.79769e+308	0.00291216	0.00703359	yes
2.g230	2.g230	-	2:5354288-5368382	Ovary	Testes	OK	0.0813297	4.37978	5.75093	-6.62275	3.52585e-11	4.4827e-10	yes
2.g24	2.g24	-	2:1490921-1508875	Ovary	Testes	OK	38.675	9.49148	-2.0267	3.52597	0.000421935	0.00130442	yes
2.g240	2.g240	-	2:5486300-5489316	Ovary	Testes	OK	26.533	11.7895	-1.17028	2.27905	0.0226642	0.040535	yes
2.g242	2.g242	-	2:5492049-5494646	Ovary	Testes	OK	4.34961	0.783118	-2.47358	2.8127	0.00491278	0.0109361	yes
2.g25	2.g25	-	2:1508921-1539835	Ovary	Testes	OK	43.0438	12.3596	-1.80018	1.72214	0.0850445	0.129053	no
2.g260	2.g260	-	2:5569795-5574873	Ovary	Testes	OK	55.6389	8.77735	-2.66424	5.31743	1.05245e-07	7.25968e-07	yes
2.g268	2.g268	-	2:5625845-5626502	Ovary	Testes	OK	1.02504	0.0194069	-5.72297	2.24737	0.0246165	0.0436533	yes
2.g281	2.g281	-	2:5765520-5773598	Ovary	Testes	OK	0.0269504	14.4029	9.06184	-9.79802	0	0	yes
2.g288	2.g288	-	2:5881491-5884157	Ovary	Testes	OK	0.274466	8.30596	4.91945	-3.79265	0.000149047	0.000518261	yes
2.g3	2.g3	-	2:200044-382035	Ovary	Testes	NOTEST	0.0244102	0.163504	2.74377	-4.25368	2.10284e-05	1	no
2.g305	2.g305	-	2:5985064-5986838	Ovary	Testes	OK	108.241	0.747126	-7.17868	10.4538	0	0	yes
2.g314	2.g314	-	2:6023544-6029938	Ovary	Testes	OK	0.613906	2.09195	1.76876	-1.24787	0.212078	0.286649	no
2.g315	2.g315	-	2:6029954-6035007	Ovary	Testes	OK	38.2959	2.12439	-4.17207	5.08799	3.61888e-07	2.23621e-06	yes
2.g32	2.g32	-	2:1599660-1623478	Ovary	Testes	OK	0.847383	12.0812	3.83361	-0.222758	0.823724	0.872017	no
2.g320	2.g320	-	2:6046071-6054407	Ovary	Testes	OK	0.418878	8.7467	4.38414	-2.32929	0.0198439	0.0361255	yes
2.g33	2.g33	-	2:1599660-1623478	Ovary	Testes	OK	19.6452	5.72299	-1.77933	1.54111	0.123289	0.178639	no
2.g330	2.g330	-	2:6108379-6195542	Ovary	Testes	OK	17.8693	4.50364	-1.98832	2.69887	0.00695763	0.0147491	yes
2.g339	2.g339	-	2:6267154-6336195	Ovary	Testes	NOTEST	0.0558697	0.0799309	0.516687	-0.373034	0.709123	1	no
2.g341	2.g341	-	2:6336573-6359799	Ovary	Testes	OK	0.457946	0.856392	0.903094	-1.07625	0.281814	0.365042	no
2.g343	2.g343	-	2:6371549-6404232	Ovary	Testes	OK	1.4009	6.74254	2.26694	-3.3659	0.000762942	0.00219069	yes
2.g347	2.g347	-	2:6431859-6435114	Ovary	Testes	OK	1.02311	66.8084	6.029	-7.6582	1.88738e-14	4.01984e-13	yes
2.g349	2.g349	-	2:6436145-6487549	Ovary	Testes	OK	0.0257472	0.782871	4.92629	-2.279	0.0226673	0.040535	yes
2.g35	2.g35	-	2:1634345-1660614	Ovary	Testes	OK	4.70315	34.4453	2.87261	-3.74135	0.000183032	0.000622222	yes
2.g355	2.g355	-	2:6545285-6579072	Ovary	Testes	OK	0.55341	1.14744	1.052	-0.558911	0.576222	0.657785	no
2.g356	2.g356	-	2:6545285-6579072	Ovary	Testes	OK	9.94348	13.3163	0.421373	-0.458637	0.646495	0.723149	no
2.g359	2.g359	-	2:6580031-6582785	Ovary	Testes	NOTEST	0.0150061	0.0219553	0.549019	-0.301785	0.762816	1	no
2.g36	2.g36	-	2:1663643-1710174	Ovary	Testes	OK	0.918809	0.350254	-1.39136	0.102981	0.917978	0.944359	no
2.g361	2.g361	-	2:6631513-6640367	Ovary	Testes	NOTEST	0	0.0194183	1.79769e+308	1.79769e+308	0.118968	1	no
2.g365	2.g365	-	2:6683017-6720460	Ovary	Testes	OK	19.231	28.2352	0.554066	-0.49744	0.618879	0.697756	no
2.g366	2.g366	-	2:6683017-6720460	Ovary	Testes	OK	12.3981	11.3636	-0.1257	0.0480136	0.961705	0.973722	no
2.g367	2.g367	-	2:6683017-6720460	Ovary	Testes	OK	98.0236	10.2851	-3.25257	2.80426	0.00504316	0.0111776	yes
2.g369	2.g369	-	2:6722427-6736519	Ovary	Testes	OK	4.73903	3.68317	-0.363646	0.494179	0.62118	0.699633	no
2.g370	2.g370	-	2:6742620-6753567	Ovary	Testes	NOTEST	0	0.0306016	1.79769e+308	1.79769e+308	0.0423658	1	no
2.g373	2.g373	-	2:6793827-6808745	Ovary	Testes	OK	1.54449	0.358715	-2.10622	0.730127	0.465312	0.553858	no
2.g379	2.g379	-	2:6983532-6984193	Ovary	Testes	OK	0	94.7864	1.79769e+308	1.79769e+308	0.00118128	0.00320517	yes
2.g387	2.g387	-	2:7006226-7074377	Ovary	Testes	OK	15.1353	4.6952	-1.68866	2.36692	0.0179368	0.0330488	yes
2.g388	2.g388	-	2:7006226-7074377	Ovary	Testes	OK	4.1355	1.35296	-1.61195	1.51289	0.130307	0.187265	no
2.g399	2.g399	-	2:7110941-7121867	Ovary	Testes	OK	122.335	39.3243	-1.63735	3.16273	0.00156298	0.00408755	yes
2.g40	2.g40	-	2:1790913-1874129	Ovary	Testes	OK	9.32561	3.0552	-1.60993	0.971354	0.331372	0.418036	no
2.g400	2.g400	-	2:7125047-7125934	Ovary	Testes	OK	0	6.2633	1.79769e+308	1.79769e+308	0.00309351	0.00739977	yes
2.g404	2.g404	-	2:7213247-7215796	Ovary	Testes	OK	0.011722	35.5604	11.5668	-8.15416	4.44089e-16	1.15872e-14	yes
2.g406	2.g406	-	2:7224822-7281346	Ovary	Testes	OK	1.38199	4.0302	1.54411	-0.479562	0.631539	0.709491	no
2.g410	2.g410	-	2:7288566-7440880	Ovary	Testes	OK	0.0765095	148.669	10.9242	-14.5675	0	0	yes
2.g412	2.g412	-	2:7455459-7460723	Ovary	Testes	OK	0.00479933	0.830774	7.43548	-2.02645	0.0427184	0.0703378	no
2.g413	2.g413	-	2:7455459-7460723	Ovary	Testes	OK	0.0164774	4.80794	8.18879	-1.52308	0.127738	0.184066	no
2.g417	2.g417	-	2:7487109-7493797	Ovary	Testes	OK	0.0275409	3.30088	6.90513	-1.38347	0.166521	0.232083	no
2.g418	2.g418	-	2:7487109-7493797	Ovary	Testes	OK	0	3.84215	1.79769e+308	1.79769e+308	0.201322	0.273997	no
2.g420	2.g420	-	2:7506117-7509039	Ovary	Testes	OK	0.574331	0.526195	-0.126286	0.177081	0.859444	0.900211	no
2.g422	2.g422	-	2:7516819-7528263	Ovary	Testes	OK	0.611618	0.707643	0.21039	-0.0147531	0.988229	0.991476	no
2.g423	2.g423	-	2:7516819-7528263	Ovary	Testes	OK	6.8627	16.4602	1.26213	-1.90745	0.0564625	0.0901619	no
2.g424	2.g424	-	2:7529379-7537114	Ovary	Testes	OK	0.35061	0.553413	0.658489	-0.780991	0.434808	0.525146	no
2.g432	2.g432	-	2:7579937-7581089	Ovary	Testes	OK	4.15104	1.7771	-1.22395	1.21318	0.225061	0.301678	no
2.g434	2.g434	-	2:7583878-7617639	Ovary	Testes	OK	1.03257	1.55345	0.589238	-0.235715	0.813654	0.864407	no
2.g435	2.g435	-	2:7583878-7617639	Ovary	Testes	OK	0.375005	1.76991	2.2387	-0.4476	0.654442	0.729924	no
2.g436	2.g436	-	2:7583878-7617639	Ovary	Testes	OK	12.4359	4.25562	-1.54707	2.41092	0.0159125	0.0298198	yes
2.g438	2.g438	-	2:7617640-7632457	Ovary	Testes	OK	0.206614	28.1394	7.08951	-0.455098	0.649039	0.725326	no
2.g439	2.g439	-	2:7617640-7632457	Ovary	Testes	OK	54.6835	3.82934	-3.83594	1.93953	0.0524373	0.0844061	no
2.g440	2.g440	-	2:7632504-7675048	Ovary	Testes	OK	0.99669	0.743482	-0.422847	0.0823444	0.934373	0.955157	no
2.g445	2.g445	-	2:7768251-7805500	Ovary	Testes	OK	0.0344141	5.60426	7.34738	-5.04016	4.65143e-07	2.80958e-06	yes
2.g46	2.g46	-	2:1910850-1931444	Ovary	Testes	OK	0.0335326	2.79017	6.37864	-4.34594	1.38682e-05	6.1063e-05	yes
2.g461	2.g461	-	2:7862575-7864669	Ovary	Testes	OK	0.0734745	79.4413	10.0784	-5.97383	2.31753e-09	2.20674e-08	yes
2.g463	2.g463	-	2:7865955-7866633	Ovary	Testes	OK	0.341108	7.40565	4.44033	-3.97135	7.14658e-05	0.000269835	yes
2.g468	2.g468	-	2:7878755-7897746	Ovary	Testes	OK	19.6372	5.30565	-1.88798	3.34855	0.000812367	0.00231373	yes
2.g47	2.g47	-	2:1931544-1950303	Ovary	Testes	NOTEST	0.00436879	0.051441	3.55761	-0.0247355	0.980266	1	no
2.g470	2.g470	-	2:7910775-7915012	Ovary	Testes	OK	1.23798	7.91389	2.6764	-2.18405	0.0289589	0.0502704	no
2.g471	2.g471	-	2:7910775-7915012	Ovary	Testes	OK	0.78866	14.1669	4.16698	-3.68102	0.000232306	0.000766489	yes
2.g473	2.g473	-	2:7917851-7925458	Ovary	Testes	OK	1.14937	17.3598	3.91684	-1.5041	0.132556	0.190137	no
2.g474	2.g474	-	2:7917851-7925458	Ovary	Testes	OK	33.6291	9.7135	-1.79165	2.86924	0.00411458	0.00942666	yes
2.g475	2.g475	-	2:7925505-7935434	Ovary	Testes	OK	5.34155	1.31953	-2.01723	2.12807	0.0333311	0.0567517	no
2.g48	2.g48	-	2:1931544-1950303	Ovary	Testes	OK	2.21224	2.50869	0.181423	-0.0869636	0.9307	0.953027	no
2.g497	2.g497	-	2:8213319-8225088	Ovary	Testes	OK	34.544	12.3306	-1.48619	1.31109	0.189828	0.260754	no
2.g5	2.g5	-	2:400015-590455	Ovary	Testes	OK	0.377204	0.407153	0.110225	-0.0239292	0.980909	0.986907	no
2.g500	2.g500	-	2:8226589-8227741	Ovary	Testes	OK	0.133324	223.06	10.7083	-10.9504	0	0	yes
2.g505	2.g505	-	2:8268546-8285482	Ovary	Testes	NOTEST	0.00173787	0.0893846	5.68464	-2.16881	0.0300971	1	no
2.g512	2.g512	-	2:8319481-8350372	Ovary	Testes	OK	0	6.35148	1.79769e+308	1.79769e+308	0.0259197	0.0456785	yes
2.g513	2.g513	-	2:8319481-8350372	Ovary	Testes	OK	1.441	2.69952	0.905632	-0.910033	0.362805	0.451603	no
2.g527	2.g527	-	2:8428581-8430611	Ovary	Testes	NOTEST	0.017806	0.0535793	1.58932	-0.785167	0.432356	1	no
2.g556	2.g556	-	2:8628130-8631031	Ovary	Testes	OK	0.0705354	0.311417	2.14243	-2.18508	0.0288827	0.0501894	no
2.g557	2.g557	-	2:8631150-8635150	Ovary	Testes	NOTEST	0.115285	0.150881	0.388208	-0.426577	0.669687	1	no
2.g559	2.g559	-	2:8638060-8638757	Ovary	Testes	OK	0.0578346	10.0988	7.44803	-3.6225	0.000291768	0.000940181	yes
2.g562	2.g562	-	2:8646440-8649420	Ovary	Testes	NOTEST	0	0	0	0	1	1	no
2.g566	2.g566	-	2:8657819-8662814	Ovary	Testes	OK	0	2.78539	1.79769e+308	1.79769e+308	0.00322405	0.00767601	yes
2.g572	2.g572	-	2:8681402-8683254	Ovary	Testes	NOTEST	0	0.0469532	1.79769e+308	1.79769e+308	0.10069	1	no
2.g573	2.g573	-	2:8683301-8692254	Ovary	Testes	NOTEST	0	0.0644899	1.79769e+308	1.79769e+308	0.230265	1	no
2.g575	2.g575	-	2:8695780-8699704	Ovary	Testes	OK	0.00944576	3.69891	8.61322	-3.35549	0.000792232	0.00226523	yes
2.g582	2.g582	-	2:8724930-8728034	Ovary	Testes	OK	3.59712	3.46404	-0.0543855	0.0737102	0.941241	0.960542	no
2.g583	2.g583	-	2:8728080-8736504	Ovary	Testes	OK	10.8723	16.8032	0.628085	-0.898738	0.368792	0.457771	no
2.g586	2.g586	-	2:8742330-8750614	Ovary	Testes	OK	0.0396694	0.795633	4.32601	-3.2867	0.00101369	0.00280489	yes
2.g594	2.g594	-	2:8818941-8819764	Ovary	Testes	NOTEST	0	0.034962	1.79769e+308	1.79769e+308	0.204049	1	no
2.g598	2.g598	-	2:8861753-8870376	Ovary	Testes	OK	193.012	83.3072	-1.21218	1.91793	0.0551202	0.0882928	no
2.g613	2.g613	-	2:8910899-8912423	Ovary	Testes	OK	3.199	1.24865	-1.35725	2.0365	0.0417004	0.0689622	no
2.g617	2.g617	-	2:8980543-8983288	Ovary	Testes	NOTEST	0	0.0553038	1.79769e+308	1.79769e+308	0.0429305	1	no
2.g631	2.g631	-	2:9080559-9081588	Ovary	Testes	OK	3.41572	0.751363	-2.18461	3.00471	0.00265834	0.0065037	yes
2.g639	2.g639	-	2:9161898-9170069	Ovary	Testes	OK	19.8153	40.3567	1.02619	-0.345211	0.729936	0.796191	no
2.g643	2.g643	-	2:9178541-9179973	Ovary	Testes	OK	4.74821	4.61063	-0.0424195	0.0508389	0.959454	0.972127	no
2.g655	2.g655	-	2:9251270-9334392	Ovary	Testes	OK	0.856782	7.36491	3.10367	-4.11054	3.9473e-05	0.000157985	yes
2.g657	2.g657	-	2:9366112-9369852	Ovary	Testes	NOTEST	0.00296066	0	-1.79769e+308	-1.79769e+308	0.343071	1	no
2.g66	2.g66	-	2:2005036-2014629	Ovary	Testes	NOTEST	0	0.0389454	1.79769e+308	1.79769e+308	0.182118	1	no
2.g660	2.g660	-	2:9380650-9382128	Ovary	Testes	OK	2.62229	5.37325	1.03497	-1.13274	0.257323	0.337865	no
2.g667	2.g667	-	2:9465752-9489091	Ovary	Testes	OK	15.7063	2.40825	-2.70529	3.92119	8.81135e-05	0.000325937	yes
2.g668	2.g668	-	2:9495583-9526602	Ovary	Testes	NOTEST	0.130036	0.174221	0.421999	-0.496798	0.619331	1	no
2.g669	2.g669	-	2:9533776-9535302	Ovary	Testes	OK	0	1.66588	1.79769e+308	1.79769e+308	0.00703702	0.0148853	yes
2.g671	2.g671	-	2:9557939-9572816	Ovary	Testes	OK	0	1.00009	1.79769e+308	1.79769e+308	0.00366737	0.00856755	yes
2.g672	2.g672	-	2:9598464-9600506	Ovary	Testes	OK	0	0.863711	1.79769e+308	1.79769e+308	0.0202264	0.0367366	yes
2.g674	2.g674	-	2:9623435-9625946	Ovary	Testes	OK	0.0524343	0.278694	2.4101	-1.94662	0.0515804	0.0832105	no
2.g680	2.g680	-	2:9667516-9687831	Ovary	Testes	OK	1.37379	3.40824	1.31086	-1.75206	0.0797629	0.122102	no
2.g683	2.g683	-	2:9695810-9696726	Ovary	Testes	OK	0	0.994841	1.79769e+308	1.79769e+308	0.00798005	0.01655	yes
2.g69	2.g69	-	2:2016519-2024383	Ovary	Testes	NOTEST	0.00383637	0.109024	4.82876	-1.39383	0.16337	1	no
2.g7	2.g7	-	2:590555-594151	Ovary	Testes	NOTEST	0.103519	0.0900037	-0.201834	0.229711	0.818317	1	no
2.g70	2.g70	-	2:2024429-2029719	Ovary	Testes	OK	3.28212	1.63059	-1.00924	1.25295	0.210226	0.284446	no
2.g713	2.g713	-	2:9825596-9829276	Ovary	Testes	OK	0.184238	0.953272	2.37132	-3.07887	0.00207786	0.00524453	yes
2.g715	2.g715	-	2:9833806-9844710	Ovary	Testes	OK	0.185332	2.62786	3.82571	-5.20108	1.98131e-07	1.28176e-06	yes
2.g716	2.g716	-	2:9854546-9869253	Ovary	Testes	OK	0.129917	3.89384	4.90553	-6.20774	5.3752e-10	5.76632e-09	yes
2.g72	2.g72	-	2:2033880-2036949	Ovary	Testes	OK	9.08717	4.60271	-0.981348	1.28038	0.200412	0.273014	no
2.g722	2.g722	-	2:9967796-9976760	Ovary	Testes	OK	4.0566	1.54337	-1.39419	0.722742	0.469838	0.558163	no
2.g723	2.g723	-	2:9967796-9976760	Ovary	Testes	OK	9.52756	5.6018	-0.766216	0.605223	0.545031	0.628436	no
2.g726	2.g726	-	2:9983453-9984930	Ovary	Testes	OK	5.94899	29.2183	2.29616	-4.06621	4.7783e-05	0.000187782	yes
2.g735	2.g735	-	2:10008590-10022896	Ovary	Testes	OK	1.19035	6.74128	2.50163	-2.81425	0.00488917	0.0108887	yes
2.g737	2.g737	-	2:10025901-10030040	Ovary	Testes	NOTEST	0.00258577	0.224155	6.43776	-2.27362	0.022989	1	no
2.g738	2.g738	-	2:10050756-10055105	Ovary	Testes	OK	0.587208	32.8506	5.8059	-8.60874	0	0	yes
2.g742	2.g742	-	2:10068150-10077011	Ovary	Testes	OK	12.4906	19.7932	0.664166	-0.942835	0.345765	0.433887	no
2.g744	2.g744	-	2:10080700-10085285	Ovary	Testes	OK	15.1175	5.06032	-1.57892	0.9622	0.335949	0.422713	no
2.g747	2.g747	-	2:10103140-10124675	Ovary	Testes	NOTEST	0	0.158687	1.79769e+308	1.79769e+308	0.482574	1	no
2.g748	2.g748	-	2:10103140-10124675	Ovary	Testes	OK	3.36983	26.7318	2.98781	-5.22322	1.75839e-07	1.15142e-06	yes
2.g75	2.g75	-	2:2083099-2116644	Ovary	Testes	OK	0.924376	0.21442	-2.10804	1.0803	0.280008	0.363117	no
2.g753	2.g753	-	2:10184711-10185670	Ovary	Testes	OK	259.072	3094.49	3.57828	-6.88274	5.87108e-12	8.26162e-11	yes
2.g754	2.g754	-	2:10185770-10187944	Ovary	Testes	OK	1.0248	2.60726	1.34719	-1.85057	0.064231	0.100844	no
2.g755	2.g755	-	2:10187990-10195280	Ovary	Testes	OK	0.789872	0.370156	-1.09349	0.443136	0.657668	0.732721	no
2.g757	2.g757	-	2:10196120-10198003	Ovary	Testes	OK	0	9.79464	1.79769e+308	1.79769e+308	0.0446028	0.0730985	no
2.g76	2.g76	-	2:2116645-2118239	Ovary	Testes	NOTEST	0.00954461	0.0401576	2.07291	-0.830057	0.406506	1	no
2.g768	2.g768	-	2:10316864-10330046	Ovary	Testes	OK	6.17352	4.71209	-0.389725	0.280941	0.778755	0.836125	no
2.g769	2.g769	-	2:10332954-10401491	Ovary	Testes	OK	4.16933	0.764858	-2.44655	1.09949	0.271554	0.353592	no
2.g77	2.g77	-	2:2118286-2128789	Ovary	Testes	NOTEST	0.0305537	0.152452	2.31893	-2.0399	0.0413607	1	no
2.g771	2.g771	-	2:10332954-10401491	Ovary	Testes	OK	1.3375	1.81407	0.439684	-0.186955	0.851696	0.894184	no
2.g773	2.g773	-	2:10332954-10401491	Ovary	Testes	OK	27.9755	7.91034	-1.82235	2.47461	0.013338	0.0255731	yes
2.g780	2.g780	-	2:10434754-10437938	Ovary	Testes	OK	8.93945	2.2462	-1.9927	1.98278	0.0473924	0.0771744	no
2.g781	2.g781	-	2:10440828-10456741	Ovary	Testes	NOTEST	0.0142889	0.210269	3.87927	-1.66705	0.0955051	1	no
2.g782	2.g782	-	2:10456744-10463738	Ovary	Testes	OK	0.00872243	17.7566	10.9913	-5.44697	5.12342e-08	3.7442e-07	yes
2.g785	2.g785	-	2:10483844-10487688	Ovary	Testes	OK	0.00721477	296.044	15.3245	-4.48749	7.20682e-06	3.39289e-05	yes
2.g787	2.g787	-	2:10491204-10533718	Ovary	Testes	OK	0.185287	1.52695	3.04283	-3.967	7.27842e-05	0.000274407	yes
2.g788	2.g788	-	2:10541972-10543571	Ovary	Testes	NOTEST	0.0291959	0.215104	2.8812	-2.12125	0.0339009	1	no
2.g79	2.g79	-	2:2178066-2263463	Ovary	Testes	OK	0.384467	0.984343	1.3563	-2.14002	0.0323531	0.0553059	no
2.g791	2.g791	-	2:10571731-10575059	Ovary	Testes	OK	124.827	133.303	0.0947782	-0.139701	0.888896	0.922911	no
2.g799	2.g799	-	2:10595677-10599912	Ovary	Testes	OK	0.00503437	0.244607	5.60251	-2.02736	0.0426256	0.0701963	no
2.g8	2.g8	-	2:594152-599945	Ovary	Testes	NOTEST	0.0121128	0.161435	3.73635	-3.01604	0.00256098	1	no
2.g800	2.g800	-	2:10607926-10624132	Ovary	Testes	NOTEST	0.00244969	0.0659072	4.74976	-1.79953	0.0719344	1	no
2.g804	2.g804	-	2:10668053-10686131	Ovary	Testes	OK	2.44563	4.1689	0.769462	-0.388784	0.697436	0.768136	no
2.g806	2.g806	-	2:10686177-10696701	Ovary	Testes	OK	34.8636	10.8993	-1.67749	2.534	0.0112768	0.022231	yes
2.g808	2.g808	-	2:10702891-10718475	Ovary	Testes	OK	1.63607	0.432099	-1.9208	0.703394	0.48181	0.568981	no
2.g81	2.g81	-	2:2297520-2313519	Ovary	Testes	NOTEST	0	0.0679881	1.79769e+308	1.79769e+308	0.0204369	1	no
2.g813	2.g813	-	2:10762540-10780811	Ovary	Testes	OK	39.1273	5.64719	-2.79257	4.16677	3.0895e-05	0.000126076	yes
2.g817	2.g817	-	2:10820281-10878044	Ovary	Testes	OK	0.00239309	23.6359	13.2698	-3.87712	0.000105698	0.00038266	yes
2.g818	2.g818	-	2:10820281-10878044	Ovary	Testes	OK	0.0678511	6.58848	6.60143	-5.60984	2.02512e-08	1.62423e-07	yes
2.g822	2.g822	-	2:10963355-10999558	Ovary	Testes	NOTEST	0	0.030073	1.79769e+308	1.79769e+308	0.350881	1	no
2.g823	2.g823	-	2:10963355-10999558	Ovary	Testes	OK	0.00564655	0.538335	6.57499	-1.85276	0.0639173	0.100429	no
2.g825	2.g825	-	2:11010918-11016078	Ovary	Testes	OK	0.696258	7.24614	3.37952	-2.335	0.0195436	0.0356424	yes
2.g834	2.g834	-	2:11072039-11100593	Ovary	Testes	OK	0.562843	1.0712	0.928429	-0.0896134	0.928594	0.951634	no
2.g836	2.g836	-	2:11110149-11124638	Ovary	Testes	OK	9.4247	1.68966	-2.47972	3.85513	0.00011567	0.000414931	yes
2.g84	2.g84	-	2:2339007-2344338	Ovary	Testes	OK	6.48842	10.1773	0.649417	-0.690832	0.489671	0.57613	no
2.g841	2.g841	-	2:11139898-11140665	Ovary	Testes	OK	26.6025	7.25665	-1.87419	2.90729	0.00364572	0.00852871	yes
2.g844	2.g844	-	2:11149207-11155869	Ovary	Testes	NOTEST	0	0.00427415	1.79769e+308	1.79769e+308	0.292919	1	no
2.g849	2.g849	-	2:11168250-11187537	Ovary	Testes	NOTEST	0.124546	0.115929	-0.103437	0.0028044	0.997762	1	no
2.g85	2.g85	-	2:2344339-2356623	Ovary	Testes	OK	81.409	9.34023	-3.12366	4.09387	4.24232e-05	0.000168602	yes
2.g853	2.g853	-	2:11205582-11210947	Ovary	Testes	OK	13.8008	5.47213	-1.33458	2.52341	0.0116223	0.0228109	yes
2.g858	2.g858	-	2:11221653-11230547	Ovary	Testes	OK	38.4198	11.5648	-1.73211	2.74963	0.00596631	0.012915	yes
2.g86	2.g86	-	2:2356669-2369347	Ovary	Testes	OK	1.94707	3.07547	0.659498	-0.418876	0.675307	0.748368	no
2.g860	2.g860	-	2:11233757-11235092	Ovary	Testes	NOTEST	0.0064182	0.0832077	3.69648	-1.37502	0.169126	1	no
2.g863	2.g863	-	2:11307543-11317220	Ovary	Testes	NOTEST	0.0313233	0.210039	2.74535	-1.65333	0.0982628	1	no
2.g864	2.g864	-	2:11317222-11318663	Ovary	Testes	OK	0.0295549	1.11029	5.2314	-3.6977	0.000217558	0.000723917	yes
2.g865	2.g865	-	2:11318709-11340003	Ovary	Testes	OK	24.8287	6.06626	-2.03313	3.23892	0.00119982	0.00324855	yes
2.g867	2.g867	-	2:11349429-11426473	Ovary	Testes	OK	0.518205	1.31039	1.3384	-2.02381	0.0429899	0.0707164	no
2.g870	2.g870	-	2:11447872-11464696	Ovary	Testes	OK	0	0.325676	1.79769e+308	1.79769e+308	0.216433	0.291646	no
2.g873	2.g873	-	2:11489442-11495987	Ovary	Testes	NOTEST	0	0.0497974	1.79769e+308	1.79769e+308	0.166164	1	no
2.g876	2.g876	-	2:11521520-11527252	Ovary	Testes	OK	0.0220124	284.251	13.6566	-9.21887	0	0	yes
2.g895	2.g895	-	2:11626607-11644881	Ovary	Testes	OK	14.2203	19.204	0.433453	-0.652974	0.513773	0.598756	no
2.g896	2.g896	-	2:11626607-11644881	Ovary	Testes	OK	1.57885	5.29348	1.74534	-1.38466	0.166158	0.23164	no
2.g902	2.g902	-	2:11667541-11676975	Ovary	Testes	OK	103.726	16.8684	-2.62039	4.04598	5.21055e-05	0.000202893	yes
2.g907	2.g907	-	2:11744534-11770360	Ovary	Testes	OK	0.500395	0.691365	0.466382	-0.334469	0.738026	0.803044	no
2.g908	2.g908	-	2:11770406-11790286	Ovary	Testes	OK	0.271151	2.25201	3.05405	-0.30262	0.762179	0.822831	no
2.g910	2.g910	-	2:11770406-11790286	Ovary	Testes	OK	3.28726	5.67752	0.788374	-0.25034	0.802325	0.854953	no
2.g911	2.g911	-	2:11770406-11790286	Ovary	Testes	OK	15.9473	68.7411	2.10786	-3.26298	0.00110246	0.00302267	yes
2.g912	2.g912	-	2:11794629-11811126	Ovary	Testes	OK	14.451	36.616	1.3413	-1.47514	0.140176	0.199636	no
2.g914	2.g914	-	2:11811226-11905631	Ovary	Testes	OK	123.336	55.0501	-1.16377	2.23984	0.0251013	0.0444555	yes
2.g920	2.g920	-	2:11948149-11952354	Ovary	Testes	OK	0	0.482501	1.79769e+308	1.79769e+308	0.0062059	0.0133599	yes
2.g925	2.g925	-	2:11990515-12005169	Ovary	Testes	OK	16.0526	9.14918	-0.811089	0.265909	0.79031	0.845328	no
2.g926	2.g926	-	2:11990515-12005169	Ovary	Testes	OK	24.9023	19.5191	-0.351392	0.615598	0.53816	0.62192	no
2.g927	2.g927	-	2:11990515-12005169	Ovary	Testes	OK	2.09971	6.32087	1.58994	-0.709413	0.478068	0.565675	no
2.g933	2.g933	-	2:12036138-12053819	Ovary	Testes	OK	1.04452	3.0596	1.5505	-2.42755	0.0152013	0.0286713	yes
2.g96	2.g96	-	2:2450139-2531588	Ovary	Testes	OK	0.00680618	1.24762	7.51812	-1.06693	0.286005	0.369391	no
2.g969	2.g969	-	2:12280426-12281444	Ovary	Testes	OK	0.0610419	2.97284	5.6059	-4.49165	7.06725e-06	3.34106e-05	yes
2.g971	2.g971	-	2:12284254-12290114	Ovary	Testes	OK	0.308289	16.3683	5.73048	-5.79559	6.80811e-09	5.98246e-08	yes
2.g972	2.g972	-	2:12284254-12290114	Ovary	Testes	OK	0.0939561	2.69025	4.83961	-2.04541	0.040814	0.0676718	no
2.g99	2.g99	-	2:2533425-2603528	Ovary	Testes	OK	70.737	51.8931	-0.446924	0.735494	0.462039	0.551183	no
2.g990	2.g990	-	2:12397293-12414874	Ovary	Testes	OK	0	12.5761	1.79769e+308	1.79769e+308	0.00056836	0.00169297	yes
2.g991	2.g991	-	2:12414974-12428720	Ovary	Testes	OK	0.0643207	2.52744	5.29625	-4.88054	1.05794e-06	5.909e-06	yes
2.g992	2.g992	-	2:12429471-12432294	Ovary	Testes	NOTEST	0.047314	0.16641	1.81441	-1.20677	0.227521	1	no
2.g997	2.g997	-	2:12482133-12493316	Ovary	Testes	OK	4.04386	2.05852	-0.974125	1.02463	0.305539	0.390811	no
2.g999	2.g999	-	2:12522313-12524060	Ovary	Testes	OK	0.0140086	5.95645	8.73199	-4.47843	7.5193e-06	3.51889e-05	yes
20.g6	20.g6	-	20:195-2431	Ovary	Testes	NOTEST	0	0	0	0	1	1	no
2000.g692	2000.g692	-	2000:0-835	Ovary	Testes	NOTEST	0	0	0	0	1	1	no
2001.g693	2001.g693	-	2001:0-1805	Ovary	Testes	OK	0	3.18274	1.79769e+308	1.79769e+308	0.00288021	0.00696465	yes
2002.g694	2002.g694	-	2002:0-1160	Ovary	Testes	OK	0.0418036	0.305819	2.87098	-2.03991	0.0413588	0.0684638	no
2004.g695	2004.g695	-	2004:44-1648	Ovary	Testes	NOTEST	0	0	0	0	1	1	no
2005.g696	2005.g696	-	2005:16-388	Ovary	Testes	OK	0	4.3256	1.79769e+308	1.79769e+308	0.00596809	0.0129161	yes
2012.g697	2012.g697	-	2012:0-1219	Ovary	Testes	NOTEST	0	0	0	0	1	1	no
2014.g698	2014.g698	-	2014:0-1687	Ovary	Testes	NOTEST	0.222828	0.112176	-0.99017	1.03778	0.299374	1	no
2016.g699	2016.g699	-	2016:645-2117	Ovary	Testes	OK	0	0.461244	1.79769e+308	1.79769e+308	0.0116944	0.022917	yes
2017.g700	2017.g700	-	2017:0-1172	Ovary	Testes	OK	0.0775382	0.254294	1.71352	-1.52841	0.126412	0.182463	no
2018.g701	2018.g701	-	2018:0-1635	Ovary	Testes	NOTEST	0	0.121681	1.79769e+308	1.79769e+308	0.0236991	1	no
202.g73	202.g73	-	202:0-2064	Ovary	Testes	NOTEST	0.00509717	0.0120139	1.23694	-0.460971	0.644819	1	no
2020.g702	2020.g702	-	2020:0-1635	Ovary	Testes	OK	0	0.262853	1.79769e+308	1.79769e+308	0.0116879	0.0229132	yes
2020.g703	2020.g703	-	2020:2826-5985	Ovary	Testes	OK	0.0096656	0.554553	5.84232	-3.80667	0.000140851	0.000494481	yes
2020.g704	2020.g704	-	2020:6376-10275	Ovary	Testes	OK	0.0341539	0.96995	4.82779	-4.70867	2.49338e-06	1.29255e-05	yes
2025.g705	2025.g705	-	2025:0-1300	Ovary	Testes	OK	2.26854	0.580922	-1.96535	2.56127	0.010429	0.0207726	yes
2026.g706	2026.g706	-	2026:0-2744	Ovary	Testes	NOTEST	0.0341202	0.161054	2.23885	-1.96337	0.0496033	1	no
2026.g707	2026.g707	-	2026:2850-5975	Ovary	Testes	NOTEST	0.042862	0.188446	2.13638	-2.01728	0.043666	1	no
2026.g708	2026.g708	-	2026:7115-16594	Ovary	Testes	NOTEST	0.0193219	0.164826	3.09264	-2.69756	0.00698498	1	no
2027.g709	2027.g709	-	2027:0-643	Ovary	Testes	NOTEST	0	0	0	0	1	1	no
2028.g710	2028.g710	-	2028:0-165	Ovary	Testes	NOTEST	0	0	0	0	1	1	no
2028.g711	2028.g711	-	2028:305-878	Ovary	Testes	OK	106.38	8.57676	-3.63265	5.92635	3.09738e-09	2.89108e-08	yes
2033.g712	2033.g712	-	2033:5-1101	Ovary	Testes	NOTEST	0.065962	0.0772937	0.228717	-0.163164	0.870389	1	no
2035.g713	2035.g713	-	2035:0-2206	Ovary	Testes	OK	0.849609	4.4671	2.39447	-3.58713	0.000334343	0.00106129	yes
2036.g714	2036.g714	-	2036:2-16132	Ovary	Testes	NOTEST	0.0259541	0.0145275	-0.837173	0.828709	0.407269	1	no
2037.g715	2037.g715	-	2037:0-2525	Ovary	Testes	OK	0.0364829	0.592457	4.02142	-3.73974	0.00018421	0.000625188	yes
2038.g716	2038.g716	-	2038:0-1015	Ovary	Testes	OK	0	0.365608	1.79769e+308	1.79769e+308	0.0139087	0.0265079	yes
2040.g717	2040.g717	-	2040:0-2512	Ovary	Testes	NOTEST	0.00732015	0.00361826	-1.01658	0.344665	0.730346	1	no
2042.g718	2042.g718	-	2042:0-645	Ovary	Testes	OK	0	1.33282	1.79769e+308	1.79769e+308	0.00995953	0.0199621	yes
2042.g719	2042.g719	-	2042:1695-6458	Ovary	Testes	NOTEST	0	0.127829	1.79769e+308	1.79769e+308	0.0105916	1	no
2042.g720	2042.g720	-	2042:6505-11960	Ovary	Testes	NOTEST	0.00891913	0.125684	3.81675	-1.90987	0.0561498	1	no
2042.g721	2042.g721	-	2042:11961-15055	Ovary	Testes	OK	0.0275883	0.488489	4.1462	-3.42667	0.000611034	0.00180649	yes
2042.g722	2042.g722	-	2042:16000-18050	Ovary	Testes	OK	0.00795879	2.02951	7.99436	-4.09113	4.29285e-05	0.000170213	yes
2047.g723	2047.g723	-	2047:860-1825	Ovary	Testes	NOTEST	0	0.067628	1.79769e+308	1.79769e+308	0.0799358	1	no
2049.g724	2049.g724	-	2049:0-3315	Ovary	Testes	NOTEST	0.0182801	0.0391805	1.09986	-0.695623	0.486665	1	no
2056.g725	2056.g725	-	2056:2275-4121	Ovary	Testes	NOTEST	0.0161072	0.0268921	0.739479	-0.408682	0.682773	1	no
2056.g726	2056.g726	-	2056:4335-7180	Ovary	Testes	NOTEST	0	0.00316996	1.79769e+308	1.79769e+308	0.275867	1	no
206.g74	206.g74	-	206:358-6174	Ovary	Testes	NOTEST	0.0151676	0.196038	3.69207	-3.08684	0.00202294	1	no
2063.g727	2063.g727	-	2063:0-1237	Ovary	Testes	NOTEST	0	0	0	0	1	1	no
2068.g728	2068.g728	-	2068:0-1789	Ovary	Testes	OK	0.0201094	0.787929	5.29212	-3.30528	0.000948811	0.00265272	yes
2072.g729	2072.g729	-	2072:9-1000	Ovary	Testes	NOTEST	0.117873	0.12772	0.115756	-0.0937646	0.925296	1	no
2076.g730	2076.g730	-	2076:325-1096	Ovary	Testes	NOTEST	0.0621566	0.0394143	-0.657189	0.347528	0.728195	1	no
208.g75	208.g75	-	208:235-1835	Ovary	Testes	OK	0.243744	0.49653	1.02651	-1.20876	0.226754	0.303588	no
2081.g731	2081.g731	-	2081:2-1328	Ovary	Testes	OK	0.763038	0.229091	-1.73584	1.96391	0.0495401	0.0802363	no
2085.g732	2085.g732	-	2085:9-1323	Ovary	Testes	NOTEST	0	0.0166351	1.79769e+308	1.79769e+308	0.212026	1	no
2087.g733	2087.g733	-	2087:0-1276	Ovary	Testes	NOTEST	0	0.110018	1.79769e+308	1.79769e+308	0.038997	1	no
2090.g734	2090.g734	-	2090:0-325	Ovary	Testes	NOTEST	0	0.139346	1.79769e+308	1.79769e+308	0.166661	1	no
2092.g735	2092.g735	-	2092:0-1655	Ovary	Testes	NOTEST	0.0238731	0.0676838	1.50343	-0.947909	0.343176	1	no
2098.g736	2098.g736	-	2098:0-923	Ovary	Testes	NOTEST	0.00992215	0	-1.79769e+308	-1.79769e+308	0.285413	1	no
21.g7	21.g7	-	21:0-1115	Ovary	Testes	NOTEST	0	0.0556241	1.79769e+308	1.79769e+308	0.0888886	1	no
2103.g737	2103.g737	-	2103:0-2215	Ovary	Testes	OK	0	0.302221	1.79769e+308	1.79769e+308	0.0104676	0.0208412	yes
2111.g738	2111.g738	-	2111:765-12039	Ovary	Testes	NOTEST	0.0288706	0.0724386	1.32716	-1.4136	0.157478	1	no
2111.g739	2111.g739	-	2111:16095-17064	Ovary	Testes	NOTEST	0	0.0771435	1.79769e+308	1.79769e+308	0.0733214	1	no
2117.g740	2117.g740	-	2117:0-1295	Ovary	Testes	NOTEST	0.0784177	0.0837235	0.0944526	-0.0737637	0.941198	1	no
2122.g741	2122.g741	-	2122:486-1285	Ovary	Testes	OK	0.588395	0.410654	-0.518861	0.579154	0.562485	0.6447	no
2127.g742	2127.g742	-	2127:0-1996	Ovary	Testes	OK	0.00884111	0.497261	5.81363	-3.12266	0.00179222	0.00461839	yes
2134.g743	2134.g743	-	2134:0-1695	Ovary	Testes	NOTEST	0	0.00581689	1.79769e+308	1.79769e+308	0.275867	1	no
2138.g744	2138.g744	-	2138:10-2314	Ovary	Testes	OK	2.23971	0.847779	-1.40155	2.01465	0.043941	0.072153	no
2140.g745	2140.g745	-	2140:1002-1791	Ovary	Testes	NOTEST	0	0.0115601	1.79769e+308	1.79769e+308	0.292919	1	no
2141.g746	2141.g746	-	2141:2615-4194	Ovary	Testes	NOTEST	0.00684248	0.0118444	0.791608	-0.279988	0.779486	1	no
2142.g747	2142.g747	-	2142:0-1853	Ovary	Testes	NOTEST	0.0887745	0.172317	0.956844	-0.930916	0.351897	1	no
2147.g748	2147.g748	-	2147:0-805	Ovary	Testes	NOTEST	0	0.118191	1.79769e+308	1.79769e+308	0.0660167	1	no
2147.g749	2147.g749	-	2147:2855-16198	Ovary	Testes	OK	0	0.949501	1.79769e+308	1.79769e+308	0.00492272	0.0109511	yes
2147.g750	2147.g750	-	2147:16245-25330	Ovary	Testes	OK	0.00256625	0.539453	7.71569	-3.96562	7.32067e-05	0.000275694	yes
2147.g751	2147.g751	-	2147:25336-32205	Ovary	Testes	NOTEST	0.00120035	0.186153	7.2769	-2.57059	0.0101525	1	no
2147.g752	2147.g752	-	2147:32265-33745	Ovary	Testes	OK	0	1.0863	1.79769e+308	1.79769e+308	0.00988208	0.0198381	yes
2147.g753	2147.g753	-	2147:33795-46605	Ovary	Testes	OK	0.0397084	1.54862	5.28539	-6.31545	2.69373e-10	3.01662e-09	yes
215.g76	215.g76	-	215:0-1825	Ovary	Testes	OK	0.0279719	0.671121	4.58452	-3.64792	0.000264376	0.000862453	yes
2150.g754	2150.g754	-	2150:0-2638	Ovary	Testes	OK	0.204743	0.334239	0.707066	-0.887675	0.374715	0.464163	no
2152.g755	2152.g755	-	2152:0-1945	Ovary	Testes	NOTEST	0.0108749	0.00464345	-1.22774	0.408831	0.682664	1	no
2155.g756	2155.g756	-	2155:8-53222	Ovary	Testes	NOTEST	0.00513724	0.0888617	4.1125	-4.1541	3.26577e-05	1	no
2156.g757	2156.g757	-	2156:0-420	Ovary	Testes	NOTEST	0	0.032787	1.79769e+308	1.79769e+308	0.27929	1	no
2159.g758	2159.g758	-	2159:0-2289	Ovary	Testes	OK	0.00326915	1.72593	9.04424	-3.21491	0.00130485	0.00350319	yes
216.g77	216.g77	-	216:0-1325	Ovary	Testes	NOTEST	0.0121628	0.125487	3.367	-1.64986	0.0989724	1	no
216.g78	216.g78	-	216:3295-4630	Ovary	Testes	OK	0.262812	0.698614	1.41046	-1.6635	0.0962116	0.143585	no
2162.g759	2162.g759	-	2162:8-1696	Ovary	Testes	OK	0.529247	0.165283	-1.67901	1.86397	0.0623264	0.0982469	no
2167.g760	2167.g760	-	2167:8-11314	Ovary	Testes	NOTEST	0.0480609	0.124172	1.3694	-1.65574	0.0977746	1	no
2167.g761	2167.g761	-	2167:16766-23025	Ovary	Testes	NOTEST	0	0.00340974	1.79769e+308	1.79769e+308	0.275867	1	no
2172.g762	2172.g762	-	2172:775-1774	Ovary	Testes	OK	0.320235	0.261224	-0.29384	0.282286	0.777724	0.835458	no
2179.g763	2179.g763	-	2179:1-1271	Ovary	Testes	NOTEST	0.0326907	0.0293119	-0.157396	0.0876224	0.930177	1	no
218.g79	218.g79	-	218:0-1379	Ovary	Testes	NOTEST	0	0.112639	1.79769e+308	1.79769e+308	0.0291166	1	no
2198.g764	2198.g764	-	2198:0-1780	Ovary	Testes	OK	0.491529	0.780834	0.667739	-0.869249	0.384711	0.474585	no
22.g8	22.g8	-	22:560-1405	Ovary	Testes	OK	0.343696	0.354773	0.0457629	-0.0465671	0.962858	0.974291	no
2201.g765	2201.g765	-	2201:405-1042	Ovary	Testes	OK	4.77254	2.03295	-1.23118	1.7463	0.0807593	0.123409	no
2207.g766	2207.g766	-	2207:0-1335	Ovary	Testes	NOTEST	0.0120569	0.0122726	0.0255829	-0.00966353	0.99229	1	no
2208.g767	2208.g767	-	2208:0-10839	Ovary	Testes	OK	0	0.303879	1.79769e+308	1.79769e+308	0.00739877	0.0155377	yes
2208.g768	2208.g768	-	2208:10885-15186	Ovary	Testes	OK	0.0143706	0.371216	4.69107	-3.77462	0.000160251	0.000551953	yes
2208.g769	2208.g769	-	2208:16445-20382	Ovary	Testes	OK	0.0606572	0.328372	2.43658	-2.68741	0.00720089	0.015191	yes
2209.g770	2209.g770	-	2209:0-452	Ovary	Testes	NOTEST	0	0	0	0	1	1	no
221.g80	221.g80	-	221:591-1712	Ovary	Testes	NOTEST	0.017972	0.150382	3.06481	-1.67046	0.0948286	1	no
2215.g771	2215.g771	-	2215:205-8166	Ovary	Testes	NOTEST	0.0264242	0.0194835	-0.439606	0.356842	0.72121	1	no
2218.g772	2218.g772	-	2218:95-3254	Ovary	Testes	OK	1.75801	0.406294	-2.11335	3.16726	0.00153884	0.00403453	yes
2218.g773	2218.g773	-	2218:6875-10752	Ovary	Testes	NOTEST	0.0542496	0.0877902	0.694449	-0.58839	0.55627	1	no
2218.g774	2218.g774	-	2218:12045-13256	Ovary	Testes	OK	0.131576	0.292511	1.15259	-1.14518	0.252136	0.331909	no
2223.g775	2223.g775	-	2223:615-2147	Ovary	Testes	NOTEST	0.00480265	0.00524789	0.127906	-0.0334293	0.973332	1	no
2228.g776	2228.g776	-	2228:0-2475	Ovary	Testes	OK	0.277909	1.59391	2.51989	-3.29324	0.000990401	0.00274839	yes
2228.g777	2228.g777	-	2228:4355-31520	Ovary	Testes	NOTEST	0.00140582	0.209184	7.21721	-3.70933	0.000207808	1	no
2228.g778	2228.g778	-	2228:31575-36250	Ovary	Testes	NOTEST	0	0.0687345	1.79769e+308	1.79769e+308	0.0174201	1	no
2228.g779	2228.g779	-	2228:36254-41105	Ovary	Testes	NOTEST	0	0.0455044	1.79769e+308	1.79769e+308	0.0355239	1	no
223.g81	223.g81	-	223:0-1681	Ovary	Testes	NOTEST	0.0333624	0.175106	2.39194	-1.87776	0.0604142	1	no
2231.g780	2231.g780	-	2231:0-785	Ovary	Testes	NOTEST	0	0.0386436	1.79769e+308	1.79769e+308	0.159471	1	no
2237.g781	2237.g781	-	2237:51-1605	Ovary	Testes	NOTEST	0.0058553	0.0337594	2.52747	-0.844049	0.398642	1	no
2239.g782	2239.g782	-	2239:0-1875	Ovary	Testes	NOTEST	0	0.00866236	1.79769e+308	1.79769e+308	0.220481	1	no
2241.g783	2241.g783	-	2241:0-1959	Ovary	Testes	NOTEST	0.00781203	0.0179371	1.19918	-0.533006	0.59403	1	no
2244.g784	2244.g784	-	2244:0-1068	Ovary	Testes	NOTEST	0	0	0	0	1	1	no
2248.g785	2248.g785	-	2248:0-1549	Ovary	Testes	NOTEST	0.030489	0.00518313	-2.55639	0.881044	0.378294	1	no
2249.g786	2249.g786	-	2249:18-14747	Ovary	Testes	OK	0.266182	0.184209	-0.531069	0.758067	0.448411	0.538262	no
2249.g787	2249.g787	-	2249:14756-21435	Ovary	Testes	NOTEST	0.0374987	0.168492	2.16776	-2.27327	0.02301	1	no
2249.g788	2249.g788	-	2249:24485-26283	Ovary	Testes	NOTEST	0	0.144656	1.79769e+308	1.79769e+308	0.0268865	1	no
2249.g789	2249.g789	-	2249:30595-31247	Ovary	Testes	NOTEST	0	0.0171546	1.79769e+308	1.79769e+308	0.27929	1	no
225.g82	225.g82	-	225:0-1795	Ovary	Testes	NOTEST	0	0.00879574	1.79769e+308	1.79769e+308	0.220481	1	no
2250.g790	2250.g790	-	2250:0-1195	Ovary	Testes	OK	0.244181	0.158815	-0.620603	0.572106	0.56725	0.649359	no
2251.g791	2251.g791	-	2251:260-4775	Ovary	Testes	NOTEST	0.159369	0.0175148	-3.18572	2.62447	0.00867836	1	no
2251.g792	2251.g792	-	2251:7860-10125	Ovary	Testes	OK	0.30446	0.0826995	-1.8803	2.12578	0.0335219	0.0570459	no
2251.g793	2251.g793	-	2251:10199-14565	Ovary	Testes	OK	0.877657	0.0521604	-4.07263	4.8958	9.79067e-07	5.51543e-06	yes
2258.g794	2258.g794	-	2258:0-1496	Ovary	Testes	NOTEST	0.0105744	0.0728668	2.78469	-1.36441	0.172437	1	no
2259.g795	2259.g795	-	2259:642-1438	Ovary	Testes	NOTEST	0	0.146559	1.79769e+308	1.79769e+308	0.0495596	1	no
2260.g796	2260.g796	-	2260:0-1121	Ovary	Testes	OK	0	0.553343	1.79769e+308	1.79769e+308	0.00950727	0.0192066	yes
2265.g797	2265.g797	-	2265:0-1285	Ovary	Testes	NOTEST	0	0.212817	1.79769e+308	1.79769e+308	0.0151785	1	no
2272.g798	2272.g798	-	2272:266-1390	Ovary	Testes	NOTEST	0	0.178412	1.79769e+308	1.79769e+308	0.0225023	1	no
2272.g799	2272.g799	-	2272:2652-13285	Ovary	Testes	NOTEST	0.0268796	0.170575	2.66582	-2.72428	0.00644412	1	no
2277.g800	2277.g800	-	2277:0-2163	Ovary	Testes	OK	0	0.989703	1.79769e+308	1.79769e+308	0.0106595	0.0211695	yes
2278.g801	2278.g801	-	2278:10-1483	Ovary	Testes	NOTEST	0.00808024	0.0405176	2.32608	-0.765605	0.443911	1	no
2284.g802	2284.g802	-	2284:363-1034	Ovary	Testes	NOTEST	0.0137363	0.172871	3.65363	-1.26751	0.204972	1	no
2287.g803	2287.g803	-	2287:9-1041	Ovary	Testes	NOTEST	0	0.0178731	1.79769e+308	1.79769e+308	0.212026	1	no
2288.g804	2288.g804	-	2288:23-1723	Ovary	Testes	NOTEST	0.0350066	0	-1.79769e+308	-1.79769e+308	0.0974212	1	no
2289.g805	2289.g805	-	2289:225-18476	Ovary	Testes	NOTEST	0.110344	0.0788545	-0.48475	0.649179	0.516223	1	no
2292.g806	2292.g806	-	2292:0-1010	Ovary	Testes	NOTEST	0.00792909	0.106129	3.74252	-1.29499	0.195323	1	no
2296.g807	2296.g807	-	2296:4-1395	Ovary	Testes	OK	0.220721	1.22666	2.47444	-1.95071	0.0510917	0.0824874	no
2299.g808	2299.g808	-	2299:3-1396	Ovary	Testes	NOTEST	0.0928301	0.2356	1.34368	-1.22617	0.220134	1	no
2301.g809	2301.g809	-	2301:5-870	Ovary	Testes	NOTEST	0.0107482	0	-1.79769e+308	-1.79769e+308	0.285413	1	no
2302.g810	2302.g810	-	2302:0-1865	Ovary	Testes	NOTEST	0.0392668	0.180198	2.1982	-1.82517	0.067976	1	no
2304.g811	2304.g811	-	2304:10-1396	Ovary	Testes	NOTEST	0	0	0	0	1	1	no
[truncated: 11,175 more rows]
