# Supplementary material for: Revised Annotations, Sex-Biased Expression, and Lineage-Specific Genes in the Drosophila melanogaster Group
Source: G3 (Bethesda). 2014 Oct 1;4(12):2345–51. doi: 10.1534/g3.114.013532 (PMC4267930; doi:10.1534/g3.114.013532)
Supplement: Supporting Information [file supp_g3.114.013532_FileS1.zip › GFF/Dana_all_data/dana.final.gff]

12000	flybase	exon	1788	3188	.	-	.	Parent=GF19737-PA
12000	flybase	exon	3247	3561	.	-	.	Parent=GF19737-PA
12000	flybase	CDS	1788	3188	.	-	0	Parent=GF19737-PA
12000	flybase	CDS	3247	3561	.	-	0	Parent=GF19737-PA
10849	flybase	exon	125612	125938	.	+	.	Parent=GF19261-PA
10849	flybase	CDS	125612	125938	.	+	0	Parent=GF19261-PA
10849	flybase	exon	142334	142444	.	-	.	Parent=GF19257-PA
10849	flybase	exon	142536	142832	.	-	.	Parent=GF19257-PA
10849	flybase	exon	142889	142983	.	-	.	Parent=GF19257-PA
10849	flybase	exon	147173	147821	.	-	.	Parent=GF19257-PA
10849	flybase	exon	167250	167315	.	-	.	Parent=GF19257-PA
10849	flybase	CDS	142334	142444	.	-	0	Parent=GF19257-PA
10849	flybase	CDS	142536	142832	.	-	0	Parent=GF19257-PA
10849	flybase	CDS	142889	142983	.	-	2	Parent=GF19257-PA
10849	flybase	CDS	147173	147821	.	-	0	Parent=GF19257-PA
10849	flybase	CDS	167250	167315	.	-	0	Parent=GF19257-PA
10829	flybase	exon	177257	177405	.	-	.	Parent=GF21502-PA
10829	flybase	exon	177466	177696	.	-	.	Parent=GF21502-PA
10829	flybase	exon	178128	178340	.	-	.	Parent=GF21502-PA
10829	flybase	exon	178403	178598	.	-	.	Parent=GF21502-PA
10829	flybase	exon	181176	181360	.	-	.	Parent=GF21502-PA
10829	flybase	exon	182523	183283	.	-	.	Parent=GF21502-PA
10829	flybase	exon	186393	186882	.	-	.	Parent=GF21502-PA
10829	flybase	exon	569230	569311	.	-	.	Parent=GF21502-PA
10829	flybase	CDS	177257	177405	.	-	2	Parent=GF21502-PA
10829	flybase	CDS	177466	177696	.	-	2	Parent=GF21502-PA
10829	flybase	CDS	178128	178340	.	-	2	Parent=GF21502-PA
10829	flybase	CDS	178403	178598	.	-	0	Parent=GF21502-PA
10829	flybase	CDS	181176	181360	.	-	2	Parent=GF21502-PA
10829	flybase	CDS	182523	183283	.	-	1	Parent=GF21502-PA
10829	flybase	CDS	186393	186882	.	-	2	Parent=GF21502-PA
10829	flybase	CDS	569230	569311	.	-	0	Parent=GF21502-PA
10719	flybase	exon	15817	16389	.	-	.	Parent=GF19608-PA
10719	flybase	CDS	15817	16389	.	-	0	Parent=GF19608-PA
10719	flybase	exon	74730	75128	.	+	.	Parent=GF19609-PA
10719	flybase	exon	75186	75413	.	+	.	Parent=GF19609-PA
10719	flybase	CDS	74730	75128	.	+	0	Parent=GF19609-PA
10719	flybase	CDS	75186	75413	.	+	0	Parent=GF19609-PA
10719	flybase	exon	85039	85991	.	-	.	Parent=GF19606-PA
10719	flybase	exon	94261	95476	.	-	.	Parent=GF19606-PA
10719	flybase	exon	112271	112430	.	-	.	Parent=GF19606-PA
10719	flybase	exon	135471	135656	.	-	.	Parent=GF19606-PA
10719	flybase	exon	137408	137514	.	-	.	Parent=GF19606-PA
10719	flybase	CDS	85039	85991	.	-	2	Parent=GF19606-PA
10719	flybase	CDS	94261	95476	.	-	0	Parent=GF19606-PA
10719	flybase	CDS	112271	112430	.	-	1	Parent=GF19606-PA
10719	flybase	CDS	135471	135656	.	-	1	Parent=GF19606-PA
10719	flybase	CDS	137408	137514	.	-	0	Parent=GF19606-PA
10719	flybase	exon	151880	152089	.	-	.	Parent=GF19605-PA
10719	flybase	exon	152155	152523	.	-	.	Parent=GF19605-PA
10719	flybase	exon	152632	152794	.	-	.	Parent=GF19605-PA
10719	flybase	exon	152858	152972	.	-	.	Parent=GF19605-PA
10719	flybase	exon	153042	153306	.	-	.	Parent=GF19605-PA
10719	flybase	exon	153369	153724	.	-	.	Parent=GF19605-PA
10719	flybase	exon	158043	158136	.	-	.	Parent=GF19605-PA
10719	flybase	exon	158654	158840	.	-	.	Parent=GF19605-PA
10719	flybase	exon	160396	160500	.	-	.	Parent=GF19605-PA
10719	flybase	exon	173052	173228	.	-	.	Parent=GF19605-PA
10719	flybase	exon	182118	183076	.	-	.	Parent=GF19605-PA
10719	flybase	CDS	151880	152089	.	-	0	Parent=GF19605-PA
10719	flybase	CDS	152155	152523	.	-	0	Parent=GF19605-PA
10719	flybase	CDS	152632	152794	.	-	1	Parent=GF19605-PA
10719	flybase	CDS	152858	152972	.	-	2	Parent=GF19605-PA
10719	flybase	CDS	153042	153306	.	-	0	Parent=GF19605-PA
10719	flybase	CDS	153369	153724	.	-	2	Parent=GF19605-PA
10719	flybase	CDS	158043	158136	.	-	0	Parent=GF19605-PA
10719	flybase	CDS	158654	158840	.	-	1	Parent=GF19605-PA
10719	flybase	CDS	160396	160500	.	-	1	Parent=GF19605-PA
10719	flybase	CDS	173052	173228	.	-	1	Parent=GF19605-PA
10719	flybase	CDS	182118	183076	.	-	0	Parent=GF19605-PA
10719	flybase	exon	181058	181999	.	+	.	Parent=GF19853-PA
10719	flybase	CDS	181058	181999	.	+	0	Parent=GF19853-PA
10719	flybase	exon	229587	230840	.	-	.	Parent=GF19603-PA
10719	flybase	CDS	229587	230840	.	-	0	Parent=GF19603-PA
10719	flybase	exon	347427	347444	.	+	.	Parent=GF19614-PA
10719	flybase	exon	347500	347934	.	+	.	Parent=GF19614-PA
10719	flybase	exon	348034	348330	.	+	.	Parent=GF19614-PA
10719	flybase	CDS	347427	347444	.	+	0	Parent=GF19614-PA
10719	flybase	CDS	347500	347934	.	+	0	Parent=GF19614-PA
10719	flybase	CDS	348034	348330	.	+	0	Parent=GF19614-PA
10719	flybase	exon	348675	348678	.	+	.	Parent=GF19616-PA
10719	flybase	exon	348998	349638	.	+	.	Parent=GF19616-PA
10719	flybase	exon	349901	350086	.	+	.	Parent=GF19616-PA
10719	flybase	CDS	348675	348678	.	+	0	Parent=GF19616-PA
10719	flybase	CDS	348998	349638	.	+	2	Parent=GF19616-PA
10719	flybase	CDS	349901	350086	.	+	0	Parent=GF19616-PA
10719	flybase	exon	350550	350870	.	+	.	Parent=GF19617-PA
10719	flybase	CDS	350550	350870	.	+	0	Parent=GF19617-PA
13550	flybase	exon	12919	13122	.	-	.	Parent=GF19740-PA
13550	flybase	CDS	12919	13122	.	-	0	Parent=GF19740-PA
10850	flybase	exon	134848	135687	.	-	.	Parent=GF19624-PA
10850	flybase	CDS	134848	135687	.	-	0	Parent=GF19624-PA
10837	flybase	exon	391577	391667	.	+	.	Parent=GF20147-PA
10837	flybase	exon	393067	393104	.	+	.	Parent=GF20147-PA
10837	flybase	exon	432327	432947	.	+	.	Parent=GF20147-PA
10837	flybase	CDS	391577	391667	.	+	0	Parent=GF20147-PA
10837	flybase	CDS	393067	393104	.	+	2	Parent=GF20147-PA
10837	flybase	CDS	432327	432947	.	+	0	Parent=GF20147-PA
10823	flybase	exon	32449	32808	.	+	.	Parent=GF15976-PA
10823	flybase	exon	41745	41899	.	+	.	Parent=GF15976-PA
10823	flybase	exon	42488	42552	.	+	.	Parent=GF15976-PA
10823	flybase	exon	75237	75496	.	+	.	Parent=GF15976-PA
10823	flybase	CDS	32449	32808	.	+	0	Parent=GF15976-PA
10823	flybase	CDS	41745	41899	.	+	0	Parent=GF15976-PA
10823	flybase	CDS	42488	42552	.	+	1	Parent=GF15976-PA
10823	flybase	CDS	75237	75496	.	+	2	Parent=GF15976-PA
10823	flybase	exon	82540	82881	.	+	.	Parent=GF15977-PA
10823	flybase	CDS	82540	82881	.	+	0	Parent=GF15977-PA
10823	flybase	exon	118047	120128	.	-	.	Parent=GF15971-PA
10823	flybase	CDS	118047	120128	.	-	0	Parent=GF15971-PA
10823	flybase	exon	123334	123918	.	+	.	Parent=GF15979-PA
10823	flybase	CDS	123334	123918	.	+	0	Parent=GF15979-PA
10823	flybase	exon	168996	170315	.	+	.	Parent=GF15980-PA
10823	flybase	exon	170371	170619	.	+	.	Parent=GF15980-PA
10823	flybase	CDS	168996	170315	.	+	0	Parent=GF15980-PA
10823	flybase	CDS	170371	170619	.	+	0	Parent=GF15980-PA
10823	flybase	exon	341894	341962	.	+	.	Parent=GF15984-PA
10823	flybase	exon	342443	342742	.	+	.	Parent=GF15984-PA
10823	flybase	exon	342802	342981	.	+	.	Parent=GF15984-PA
10823	flybase	exon	343035	343170	.	+	.	Parent=GF15984-PA
10823	flybase	exon	343235	343416	.	+	.	Parent=GF15984-PA
10823	flybase	exon	344002	344445	.	+	.	Parent=GF15984-PA
10823	flybase	exon	344513	344561	.	+	.	Parent=GF15984-PA
10823	flybase	exon	349594	350057	.	+	.	Parent=GF15984-PA
10823	flybase	exon	350117	350491	.	+	.	Parent=GF15984-PA
10823	flybase	CDS	341894	341962	.	+	0	Parent=GF15984-PA
10823	flybase	CDS	342443	342742	.	+	0	Parent=GF15984-PA
10823	flybase	CDS	342802	342981	.	+	0	Parent=GF15984-PA
10823	flybase	CDS	343035	343170	.	+	0	Parent=GF15984-PA
10823	flybase	CDS	343235	343416	.	+	2	Parent=GF15984-PA
10823	flybase	CDS	344002	344445	.	+	0	Parent=GF15984-PA
10823	flybase	CDS	344513	344561	.	+	0	Parent=GF15984-PA
10823	flybase	CDS	349594	350057	.	+	2	Parent=GF15984-PA
10823	flybase	CDS	350117	350491	.	+	0	Parent=GF15984-PA
10823	flybase	exon	384067	384363	.	+	.	Parent=GF15986-PA
10823	flybase	exon	385688	386005	.	+	.	Parent=GF15986-PA
10823	flybase	exon	386077	386630	.	+	.	Parent=GF15986-PA
10823	flybase	exon	399212	399339	.	+	.	Parent=GF15986-PA
10823	flybase	exon	399379	399961	.	+	.	Parent=GF15986-PA
10823	flybase	exon	400028	400359	.	+	.	Parent=GF15986-PA
10823	flybase	exon	400781	401222	.	+	.	Parent=GF15986-PA
10823	flybase	exon	401287	401386	.	+	.	Parent=GF15986-PA
10823	flybase	exon	401444	401542	.	+	.	Parent=GF15986-PA
10823	flybase	exon	401620	401967	.	+	.	Parent=GF15986-PA
10823	flybase	exon	402031	403005	.	+	.	Parent=GF15986-PA
10823	flybase	exon	403064	404057	.	+	.	Parent=GF15986-PA
10823	flybase	exon	404130	405299	.	+	.	Parent=GF15986-PA
10823	flybase	exon	405330	405688	.	+	.	Parent=GF15986-PA
10823	flybase	CDS	384067	384363	.	+	0	Parent=GF15986-PA
10823	flybase	CDS	385688	386005	.	+	0	Parent=GF15986-PA
10823	flybase	CDS	386077	386630	.	+	0	Parent=GF15986-PA
10823	flybase	CDS	399212	399339	.	+	1	Parent=GF15986-PA
10823	flybase	CDS	399379	399961	.	+	2	Parent=GF15986-PA
10823	flybase	CDS	400028	400359	.	+	1	Parent=GF15986-PA
10823	flybase	CDS	400781	401222	.	+	2	Parent=GF15986-PA
10823	flybase	CDS	401287	401386	.	+	1	Parent=GF15986-PA
10823	flybase	CDS	401444	401542	.	+	0	Parent=GF15986-PA
10823	flybase	CDS	401620	401967	.	+	0	Parent=GF15986-PA
10823	flybase	CDS	402031	403005	.	+	0	Parent=GF15986-PA
10823	flybase	CDS	403064	404057	.	+	0	Parent=GF15986-PA
10823	flybase	CDS	404130	405299	.	+	2	Parent=GF15986-PA
10823	flybase	CDS	405330	405688	.	+	2	Parent=GF15986-PA
10823	flybase	exon	409259	409404	.	-	.	Parent=GF15963-PA
10823	flybase	exon	410587	411009	.	-	.	Parent=GF15963-PA
10823	flybase	exon	411132	411278	.	-	.	Parent=GF15963-PA
10823	flybase	exon	412749	412842	.	-	.	Parent=GF15963-PA
10823	flybase	CDS	409259	409404	.	-	2	Parent=GF15963-PA
10823	flybase	CDS	410587	411009	.	-	2	Parent=GF15963-PA
10823	flybase	CDS	411132	411278	.	-	2	Parent=GF15963-PA
10823	flybase	CDS	412749	412842	.	-	0	Parent=GF15963-PA
10823	flybase	exon	414824	414912	.	-	.	Parent=GF15962-PA
10823	flybase	exon	414974	415251	.	-	.	Parent=GF15962-PA
10823	flybase	exon	415317	415621	.	-	.	Parent=GF15962-PA
10823	flybase	exon	415684	416768	.	-	.	Parent=GF15962-PA
10823	flybase	exon	416829	417143	.	-	.	Parent=GF15962-PA
10823	flybase	exon	417215	417935	.	-	.	Parent=GF15962-PA
10823	flybase	exon	418004	418223	.	-	.	Parent=GF15962-PA
10823	flybase	exon	418289	418764	.	-	.	Parent=GF15962-PA
10823	flybase	CDS	414824	414912	.	-	2	Parent=GF15962-PA
10823	flybase	CDS	414974	415251	.	-	1	Parent=GF15962-PA
10823	flybase	CDS	415317	415621	.	-	0	Parent=GF15962-PA
10823	flybase	CDS	415684	416768	.	-	2	Parent=GF15962-PA
10823	flybase	CDS	416829	417143	.	-	2	Parent=GF15962-PA
10823	flybase	CDS	417215	417935	.	-	0	Parent=GF15962-PA
10823	flybase	CDS	418004	418223	.	-	1	Parent=GF15962-PA
10823	flybase	CDS	418289	418764	.	-	0	Parent=GF15962-PA
10823	flybase	exon	448339	448956	.	-	.	Parent=GF15960-PA
10823	flybase	CDS	448339	448956	.	-	0	Parent=GF15960-PA
10823	flybase	exon	452269	452519	.	-	.	Parent=GF15959-PA
10823	flybase	exon	452582	453544	.	-	.	Parent=GF15959-PA
10823	flybase	exon	453599	453767	.	-	.	Parent=GF15959-PA
10823	flybase	CDS	452269	452519	.	-	2	Parent=GF15959-PA
10823	flybase	CDS	452582	453544	.	-	2	Parent=GF15959-PA
10823	flybase	CDS	453599	453767	.	-	0	Parent=GF15959-PA
10823	flybase	exon	455006	455326	.	+	.	Parent=GF15988-PA
10823	flybase	exon	455386	455479	.	+	.	Parent=GF15988-PA
10823	flybase	exon	455542	455749	.	+	.	Parent=GF15988-PA
10823	flybase	exon	455805	456425	.	+	.	Parent=GF15988-PA
10823	flybase	exon	456483	456592	.	+	.	Parent=GF15988-PA
10823	flybase	exon	456652	456816	.	+	.	Parent=GF15988-PA
10823	flybase	exon	456875	457040	.	+	.	Parent=GF15988-PA
10823	flybase	exon	457107	457298	.	+	.	Parent=GF15988-PA
10823	flybase	exon	457360	457432	.	+	.	Parent=GF15988-PA
10823	flybase	exon	457488	457565	.	+	.	Parent=GF15988-PA
10823	flybase	CDS	455006	455326	.	+	0	Parent=GF15988-PA
10823	flybase	CDS	455386	455479	.	+	0	Parent=GF15988-PA
10823	flybase	CDS	455542	455749	.	+	2	Parent=GF15988-PA
10823	flybase	CDS	455805	456425	.	+	1	Parent=GF15988-PA
10823	flybase	CDS	456483	456592	.	+	1	Parent=GF15988-PA
10823	flybase	CDS	456652	456816	.	+	2	Parent=GF15988-PA
10823	flybase	CDS	456875	457040	.	+	2	Parent=GF15988-PA
10823	flybase	CDS	457107	457298	.	+	1	Parent=GF15988-PA
10823	flybase	CDS	457360	457432	.	+	1	Parent=GF15988-PA
10823	flybase	CDS	457488	457565	.	+	0	Parent=GF15988-PA
10823	flybase	exon	458666	458783	.	+	.	Parent=GF15989-PA
10823	flybase	exon	459151	459309	.	+	.	Parent=GF15989-PA
10823	flybase	exon	459378	459679	.	+	.	Parent=GF15989-PA
10823	flybase	CDS	458666	458783	.	+	0	Parent=GF15989-PA
10823	flybase	CDS	459151	459309	.	+	2	Parent=GF15989-PA
10823	flybase	CDS	459378	459679	.	+	2	Parent=GF15989-PA
10823	flybase	exon	460287	460575	.	+	.	Parent=GF15990-PA
10823	flybase	exon	460703	461252	.	+	.	Parent=GF15990-PA
10823	flybase	exon	461304	462585	.	+	.	Parent=GF15990-PA
10823	flybase	exon	462642	463375	.	+	.	Parent=GF15990-PA
10823	flybase	exon	463437	463569	.	+	.	Parent=GF15990-PA
10823	flybase	CDS	460287	460575	.	+	0	Parent=GF15990-PA
10823	flybase	CDS	460703	461252	.	+	2	Parent=GF15990-PA
10823	flybase	CDS	461304	462585	.	+	1	Parent=GF15990-PA
10823	flybase	CDS	462642	463375	.	+	0	Parent=GF15990-PA
10823	flybase	CDS	463437	463569	.	+	1	Parent=GF15990-PA
10823	flybase	exon	463892	464178	.	-	.	Parent=GF15958-PA
10823	flybase	exon	464237	464535	.	-	.	Parent=GF15958-PA
10823	flybase	exon	464593	464950	.	-	.	Parent=GF15958-PA
10823	flybase	exon	465018	465173	.	-	.	Parent=GF15958-PA
10823	flybase	exon	465235	465364	.	-	.	Parent=GF15958-PA
10823	flybase	CDS	463892	464178	.	-	2	Parent=GF15958-PA
10823	flybase	CDS	464237	464535	.	-	1	Parent=GF15958-PA
10823	flybase	CDS	464593	464950	.	-	2	Parent=GF15958-PA
10823	flybase	CDS	465018	465173	.	-	2	Parent=GF15958-PA
10823	flybase	CDS	465235	465364	.	-	0	Parent=GF15958-PA
10823	flybase	exon	465882	466432	.	-	.	Parent=GF15957-PA
10823	flybase	exon	466499	466967	.	-	.	Parent=GF15957-PA
10823	flybase	CDS	465882	466432	.	-	2	Parent=GF15957-PA
10823	flybase	CDS	466499	466967	.	-	0	Parent=GF15957-PA
10823	flybase	exon	471386	471983	.	-	.	Parent=GF15956-PA
10823	flybase	exon	472046	472187	.	-	.	Parent=GF15956-PA
10823	flybase	exon	472538	473450	.	-	.	Parent=GF15956-PA
10823	flybase	exon	491455	491648	.	-	.	Parent=GF15956-PA
10823	flybase	exon	491711	493556	.	-	.	Parent=GF15956-PA
10823	flybase	CDS	471386	471983	.	-	1	Parent=GF15956-PA
10823	flybase	CDS	472046	472187	.	-	2	Parent=GF15956-PA
10823	flybase	CDS	472538	473450	.	-	0	Parent=GF15956-PA
10823	flybase	CDS	491455	491648	.	-	2	Parent=GF15956-PA
10823	flybase	CDS	491711	493556	.	-	0	Parent=GF15956-PA
10823	flybase	exon	493982	494521	.	-	.	Parent=GF15955-PA
10823	flybase	CDS	493982	494521	.	-	0	Parent=GF15955-PA
10823	flybase	exon	515417	515641	.	+	.	Parent=GF15994-PA
10823	flybase	exon	515729	515910	.	+	.	Parent=GF15994-PA
10823	flybase	exon	516608	516682	.	+	.	Parent=GF15994-PA
10823	flybase	exon	522000	522108	.	+	.	Parent=GF15994-PA
10823	flybase	exon	522220	522387	.	+	.	Parent=GF15994-PA
10823	flybase	exon	522442	523271	.	+	.	Parent=GF15994-PA
10823	flybase	exon	523328	523705	.	+	.	Parent=GF15994-PA
10823	flybase	exon	523763	523915	.	+	.	Parent=GF15994-PA
10823	flybase	exon	523979	524150	.	+	.	Parent=GF15994-PA
10823	flybase	exon	524208	524267	.	+	.	Parent=GF15994-PA
10823	flybase	CDS	515417	515641	.	+	0	Parent=GF15994-PA
10823	flybase	CDS	515729	515910	.	+	0	Parent=GF15994-PA
10823	flybase	CDS	516608	516682	.	+	1	Parent=GF15994-PA
10823	flybase	CDS	522000	522108	.	+	1	Parent=GF15994-PA
10823	flybase	CDS	522220	522387	.	+	0	Parent=GF15994-PA
10823	flybase	CDS	522442	523271	.	+	0	Parent=GF15994-PA
10823	flybase	CDS	523328	523705	.	+	1	Parent=GF15994-PA
10823	flybase	CDS	523763	523915	.	+	1	Parent=GF15994-PA
10823	flybase	CDS	523979	524150	.	+	1	Parent=GF15994-PA
10823	flybase	CDS	524208	524267	.	+	0	Parent=GF15994-PA
10823	flybase	exon	519716	519926	.	-	.	Parent=GF15952-PA
10823	flybase	exon	519992	520717	.	-	.	Parent=GF15952-PA
10823	flybase	exon	520995	521088	.	-	.	Parent=GF15952-PA
10823	flybase	exon	521169	521208	.	-	.	Parent=GF15952-PA
10823	flybase	CDS	519716	519926	.	-	1	Parent=GF15952-PA
10823	flybase	CDS	519992	520717	.	-	1	Parent=GF15952-PA
10823	flybase	CDS	520995	521088	.	-	2	Parent=GF15952-PA
10823	flybase	CDS	521169	521208	.	-	0	Parent=GF15952-PA
10823	flybase	exon	526914	527948	.	-	.	Parent=GF15951-PA
10823	flybase	CDS	526914	527948	.	-	0	Parent=GF15951-PA
10823	flybase	exon	528264	528446	.	-	.	Parent=GF15950-PA
10823	flybase	exon	528506	528634	.	-	.	Parent=GF15950-PA
10823	flybase	exon	529055	529390	.	-	.	Parent=GF15950-PA
10823	flybase	CDS	528264	528446	.	-	0	Parent=GF15950-PA
10823	flybase	CDS	528506	528634	.	-	0	Parent=GF15950-PA
10823	flybase	CDS	529055	529390	.	-	0	Parent=GF15950-PA
10823	flybase	exon	530254	530421	.	-	.	Parent=GF15949-PA
10823	flybase	exon	533722	534684	.	-	.	Parent=GF15949-PA
10823	flybase	CDS	530254	530421	.	-	0	Parent=GF15949-PA
10823	flybase	CDS	533722	534684	.	-	0	Parent=GF15949-PA
10823	flybase	exon	623823	624971	.	-	.	Parent=GF15943-PA
10823	flybase	exon	625028	625084	.	-	.	Parent=GF15943-PA
10823	flybase	CDS	623823	624971	.	-	0	Parent=GF15943-PA
10823	flybase	CDS	625028	625084	.	-	0	Parent=GF15943-PA
10823	flybase	exon	657179	657421	.	+	.	Parent=GF19978-PA
10823	flybase	CDS	657179	657421	.	+	0	Parent=GF19978-PA
10823	flybase	exon	659434	659736	.	+	.	Parent=GF16004-PA
10823	flybase	CDS	659434	659736	.	+	0	Parent=GF16004-PA
10823	flybase	exon	660249	660590	.	-	.	Parent=GF15937-PA
10823	flybase	CDS	660249	660590	.	-	0	Parent=GF15937-PA
10823	flybase	exon	663305	663349	.	+	.	Parent=GF16006-PA
10823	flybase	exon	666458	666764	.	+	.	Parent=GF16006-PA
10823	flybase	exon	666879	667309	.	+	.	Parent=GF16006-PA
10823	flybase	exon	667405	667929	.	+	.	Parent=GF16006-PA
10823	flybase	CDS	663305	663349	.	+	0	Parent=GF16006-PA
10823	flybase	CDS	666458	666764	.	+	0	Parent=GF16006-PA
10823	flybase	CDS	666879	667309	.	+	2	Parent=GF16006-PA
10823	flybase	CDS	667405	667929	.	+	0	Parent=GF16006-PA
10823	flybase	exon	672856	673344	.	+	.	Parent=GF16007-PA
10823	flybase	exon	687967	689082	.	+	.	Parent=GF16007-PA
10823	flybase	exon	695835	696009	.	+	.	Parent=GF16007-PA
10823	flybase	exon	697390	697417	.	+	.	Parent=GF16007-PA
10823	flybase	exon	697491	697985	.	+	.	Parent=GF16007-PA
10823	flybase	exon	698048	698231	.	+	.	Parent=GF16007-PA
10823	flybase	CDS	672856	673344	.	+	0	Parent=GF16007-PA
10823	flybase	CDS	687967	689082	.	+	0	Parent=GF16007-PA
10823	flybase	CDS	695835	696009	.	+	0	Parent=GF16007-PA
10823	flybase	CDS	697390	697417	.	+	2	Parent=GF16007-PA
10823	flybase	CDS	697491	697985	.	+	1	Parent=GF16007-PA
10823	flybase	CDS	698048	698231	.	+	1	Parent=GF16007-PA
10823	flybase	exon	708276	708772	.	+	.	Parent=GF16008-PA
10823	flybase	exon	709329	709437	.	+	.	Parent=GF16008-PA
10823	flybase	exon	709509	709790	.	+	.	Parent=GF16008-PA
10823	flybase	exon	709851	710039	.	+	.	Parent=GF16008-PA
10823	flybase	CDS	708276	708772	.	+	0	Parent=GF16008-PA
10823	flybase	CDS	709329	709437	.	+	1	Parent=GF16008-PA
10823	flybase	CDS	709509	709790	.	+	0	Parent=GF16008-PA
10823	flybase	CDS	709851	710039	.	+	0	Parent=GF16008-PA
10823	flybase	exon	710511	710514	.	+	.	Parent=GF16009-PA
10823	flybase	exon	710569	710718	.	+	.	Parent=GF16009-PA
10823	flybase	exon	710781	712465	.	+	.	Parent=GF16009-PA
10823	flybase	CDS	710511	710514	.	+	0	Parent=GF16009-PA
10823	flybase	CDS	710569	710718	.	+	2	Parent=GF16009-PA
10823	flybase	CDS	710781	712465	.	+	2	Parent=GF16009-PA
10823	flybase	exon	740348	740692	.	-	.	Parent=GF15935-PA
10823	flybase	exon	758302	758307	.	-	.	Parent=GF15935-PA
10823	flybase	CDS	740348	740692	.	-	0	Parent=GF15935-PA
10823	flybase	CDS	758302	758307	.	-	0	Parent=GF15935-PA
10823	flybase	exon	769167	769172	.	+	.	Parent=GF16014-PA
10823	flybase	exon	769263	769670	.	+	.	Parent=GF16014-PA
10823	flybase	CDS	769167	769172	.	+	0	Parent=GF16014-PA
10823	flybase	CDS	769263	769670	.	+	0	Parent=GF16014-PA
10833	flybase	exon	45945	46260	.	-	.	Parent=GF19297-PA
10833	flybase	exon	46798	47699	.	-	.	Parent=GF19297-PA
10833	flybase	CDS	45945	46260	.	-	1	Parent=GF19297-PA
10833	flybase	CDS	46798	47699	.	-	0	Parent=GF19297-PA
10833	flybase	exon	131618	132106	.	-	.	Parent=GF19296-PA
10833	flybase	CDS	131618	132106	.	-	0	Parent=GF19296-PA
10833	flybase	exon	173140	174633	.	+	.	Parent=GF19301-PA
10833	flybase	CDS	173140	174633	.	+	0	Parent=GF19301-PA
10796	flybase	exon	1041916	1044054	.	+	.	Parent=GF19992-PA
10796	flybase	CDS	1041916	1044054	.	+	0	Parent=GF19992-PA
10796	flybase	exon	1090222	1090337	.	+	.	Parent=GF19993-PA
10796	flybase	exon	1090398	1090530	.	+	.	Parent=GF19993-PA
10796	flybase	CDS	1090222	1090337	.	+	0	Parent=GF19993-PA
10796	flybase	CDS	1090398	1090530	.	+	1	Parent=GF19993-PA
10796	flybase	exon	1114838	1114906	.	-	.	Parent=GF23100-PA
10796	flybase	exon	1114964	1115087	.	-	.	Parent=GF23100-PA
10796	flybase	exon	1115153	1115250	.	-	.	Parent=GF23100-PA
10796	flybase	CDS	1114838	1114906	.	-	0	Parent=GF23100-PA
10796	flybase	CDS	1114964	1115087	.	-	1	Parent=GF23100-PA
10796	flybase	CDS	1115153	1115250	.	-	0	Parent=GF23100-PA
10796	flybase	exon	1212115	1212288	.	-	.	Parent=GF23099-PA
10796	flybase	exon	1212346	1212426	.	-	.	Parent=GF23099-PA
10796	flybase	CDS	1212115	1212288	.	-	0	Parent=GF23099-PA
10796	flybase	CDS	1212346	1212426	.	-	0	Parent=GF23099-PA
10796	flybase	exon	1687627	1687880	.	-	.	Parent=GF19991-PA
10796	flybase	exon	1687923	1687962	.	-	.	Parent=GF19991-PA
10796	flybase	CDS	1687627	1687880	.	-	2	Parent=GF19991-PA
10796	flybase	CDS	1687923	1687962	.	-	0	Parent=GF19991-PA
10796	flybase	exon	2014795	2014911	.	-	.	Parent=GF23088-PA
10796	flybase	exon	2014970	2015134	.	-	.	Parent=GF23088-PA
10796	flybase	exon	2015183	2015395	.	-	.	Parent=GF23088-PA
10796	flybase	exon	2018258	2018419	.	-	.	Parent=GF23088-PA
10796	flybase	exon	2018475	2018735	.	-	.	Parent=GF23088-PA
10796	flybase	exon	2018797	2018974	.	-	.	Parent=GF23088-PA
10796	flybase	exon	2019029	2019192	.	-	.	Parent=GF23088-PA
10796	flybase	CDS	2014795	2014911	.	-	0	Parent=GF23088-PA
10796	flybase	CDS	2014970	2015134	.	-	0	Parent=GF23088-PA
10796	flybase	CDS	2015183	2015395	.	-	0	Parent=GF23088-PA
10796	flybase	CDS	2018258	2018419	.	-	0	Parent=GF23088-PA
10796	flybase	CDS	2018475	2018735	.	-	0	Parent=GF23088-PA
10796	flybase	CDS	2018797	2018974	.	-	1	Parent=GF23088-PA
10796	flybase	CDS	2019029	2019192	.	-	0	Parent=GF23088-PA
10796	flybase	exon	2030639	2031091	.	-	.	Parent=GF19990-PA
10796	flybase	CDS	2030639	2031091	.	-	0	Parent=GF19990-PA
10796	flybase	exon	2032017	2032967	.	-	.	Parent=GF23087-PA
10796	flybase	CDS	2032017	2032967	.	-	0	Parent=GF23087-PA
10796	flybase	exon	2072998	2073182	.	-	.	Parent=GF19989-PA
10796	flybase	exon	2073245	2074009	.	-	.	Parent=GF19989-PA
10796	flybase	exon	2074119	2074236	.	-	.	Parent=GF19989-PA
10796	flybase	CDS	2072998	2073182	.	-	2	Parent=GF19989-PA
10796	flybase	CDS	2073245	2074009	.	-	2	Parent=GF19989-PA
10796	flybase	CDS	2074119	2074236	.	-	0	Parent=GF19989-PA
10796	flybase	exon	2082983	2083148	.	-	.	Parent=GF23082-PA
10796	flybase	exon	2083205	2083401	.	-	.	Parent=GF23082-PA
10796	flybase	exon	2083527	2083722	.	-	.	Parent=GF23082-PA
10796	flybase	exon	2083786	2084014	.	-	.	Parent=GF23082-PA
10796	flybase	exon	2084101	2084246	.	-	.	Parent=GF23082-PA
10796	flybase	exon	2084616	2084801	.	-	.	Parent=GF23082-PA
10796	flybase	exon	2085267	2085341	.	-	.	Parent=GF23082-PA
10796	flybase	exon	2085429	2085497	.	-	.	Parent=GF23082-PA
10796	flybase	exon	2085556	2085621	.	-	.	Parent=GF23082-PA
10796	flybase	exon	2085700	2085774	.	-	.	Parent=GF23082-PA
10796	flybase	exon	2086133	2086210	.	-	.	Parent=GF23082-PA
10796	flybase	exon	2086270	2086344	.	-	.	Parent=GF23082-PA
10796	flybase	exon	2086436	2086590	.	-	.	Parent=GF23082-PA
10796	flybase	exon	2087357	2087614	.	-	.	Parent=GF23082-PA
10796	flybase	CDS	2082983	2083148	.	-	1	Parent=GF23082-PA
10796	flybase	CDS	2083205	2083401	.	-	0	Parent=GF23082-PA
10796	flybase	CDS	2083527	2083722	.	-	1	Parent=GF23082-PA
10796	flybase	CDS	2083786	2084014	.	-	2	Parent=GF23082-PA
10796	flybase	CDS	2084101	2084246	.	-	1	Parent=GF23082-PA
10796	flybase	CDS	2084616	2084801	.	-	1	Parent=GF23082-PA
10796	flybase	CDS	2085267	2085341	.	-	1	Parent=GF23082-PA
10796	flybase	CDS	2085429	2085497	.	-	1	Parent=GF23082-PA
10796	flybase	CDS	2085556	2085621	.	-	1	Parent=GF23082-PA
10796	flybase	CDS	2085700	2085774	.	-	1	Parent=GF23082-PA
10796	flybase	CDS	2086133	2086210	.	-	1	Parent=GF23082-PA
10796	flybase	CDS	2086270	2086344	.	-	1	Parent=GF23082-PA
10796	flybase	CDS	2086436	2086590	.	-	0	Parent=GF23082-PA
10796	flybase	CDS	2087357	2087614	.	-	0	Parent=GF23082-PA
10796	flybase	exon	2090790	2091158	.	+	.	Parent=GF23138-PA
10796	flybase	CDS	2090790	2091158	.	+	0	Parent=GF23138-PA
10796	flybase	exon	2092619	2092685	.	-	.	Parent=GF23081-PA
10796	flybase	exon	2092740	2093059	.	-	.	Parent=GF23081-PA
10796	flybase	exon	2093203	2093361	.	-	.	Parent=GF23081-PA
10796	flybase	exon	2093430	2093604	.	-	.	Parent=GF23081-PA
10796	flybase	exon	2093661	2093988	.	-	.	Parent=GF23081-PA
10796	flybase	exon	2095096	2095522	.	-	.	Parent=GF23081-PA
10796	flybase	exon	2095580	2096355	.	-	.	Parent=GF23081-PA
10796	flybase	exon	2096676	2096853	.	-	.	Parent=GF23081-PA
10796	flybase	CDS	2092619	2092685	.	-	1	Parent=GF23081-PA
10796	flybase	CDS	2092740	2093059	.	-	0	Parent=GF23081-PA
10796	flybase	CDS	2093203	2093361	.	-	0	Parent=GF23081-PA
10796	flybase	CDS	2093430	2093604	.	-	1	Parent=GF23081-PA
10796	flybase	CDS	2093661	2093988	.	-	2	Parent=GF23081-PA
10796	flybase	CDS	2095096	2095522	.	-	0	Parent=GF23081-PA
10796	flybase	CDS	2095580	2096355	.	-	2	Parent=GF23081-PA
10796	flybase	CDS	2096676	2096853	.	-	0	Parent=GF23081-PA
10796	flybase	exon	2097164	2097890	.	-	.	Parent=GF23080-PA
10796	flybase	exon	2097945	2098181	.	-	.	Parent=GF23080-PA
10796	flybase	exon	2099088	2099196	.	-	.	Parent=GF23080-PA
10796	flybase	exon	2099567	2099663	.	-	.	Parent=GF23080-PA
10796	flybase	CDS	2097164	2097890	.	-	1	Parent=GF23080-PA
10796	flybase	CDS	2097945	2098181	.	-	1	Parent=GF23080-PA
10796	flybase	CDS	2099088	2099196	.	-	2	Parent=GF23080-PA
10796	flybase	CDS	2099567	2099663	.	-	0	Parent=GF23080-PA
10796	flybase	exon	2106199	2107104	.	+	.	Parent=GF23141-PA
10796	flybase	exon	2113361	2113669	.	+	.	Parent=GF23141-PA
10796	flybase	exon	2113736	2113957	.	+	.	Parent=GF23141-PA
10796	flybase	exon	2120980	2121136	.	+	.	Parent=GF23141-PA
10796	flybase	exon	2121198	2121590	.	+	.	Parent=GF23141-PA
10796	flybase	exon	2121710	2122447	.	+	.	Parent=GF23141-PA
10796	flybase	exon	2122510	2122688	.	+	.	Parent=GF23141-PA
10796	flybase	exon	2122750	2123001	.	+	.	Parent=GF23141-PA
10796	flybase	exon	2123996	2124212	.	+	.	Parent=GF23141-PA
10796	flybase	exon	2124518	2124706	.	+	.	Parent=GF23141-PA
10796	flybase	exon	2125280	2125717	.	+	.	Parent=GF23141-PA
10796	flybase	exon	2126399	2126558	.	+	.	Parent=GF23141-PA
10796	flybase	exon	2126757	2126955	.	+	.	Parent=GF23141-PA
10796	flybase	exon	2127019	2127100	.	+	.	Parent=GF23141-PA
10796	flybase	exon	2127167	2130729	.	+	.	Parent=GF23141-PA
10796	flybase	CDS	2106199	2107104	.	+	0	Parent=GF23141-PA
10796	flybase	CDS	2113361	2113669	.	+	0	Parent=GF23141-PA
10796	flybase	CDS	2113736	2113957	.	+	0	Parent=GF23141-PA
10796	flybase	CDS	2120980	2121136	.	+	0	Parent=GF23141-PA
10796	flybase	CDS	2121198	2121590	.	+	2	Parent=GF23141-PA
10796	flybase	CDS	2121710	2122447	.	+	2	Parent=GF23141-PA
10796	flybase	CDS	2122510	2122688	.	+	2	Parent=GF23141-PA
10796	flybase	CDS	2122750	2123001	.	+	0	Parent=GF23141-PA
10796	flybase	CDS	2123996	2124212	.	+	0	Parent=GF23141-PA
10796	flybase	CDS	2124518	2124706	.	+	2	Parent=GF23141-PA
10796	flybase	CDS	2125280	2125717	.	+	2	Parent=GF23141-PA
10796	flybase	CDS	2126399	2126558	.	+	2	Parent=GF23141-PA
10796	flybase	CDS	2126757	2126955	.	+	1	Parent=GF23141-PA
10796	flybase	CDS	2127019	2127100	.	+	0	Parent=GF23141-PA
10796	flybase	CDS	2127167	2130729	.	+	2	Parent=GF23141-PA
10796	flybase	exon	2143964	2145352	.	+	.	Parent=GF23144-PA
10796	flybase	exon	2145464	2145733	.	+	.	Parent=GF23144-PA
10796	flybase	exon	2145797	2145925	.	+	.	Parent=GF23144-PA
10796	flybase	CDS	2143964	2145352	.	+	0	Parent=GF23144-PA
10796	flybase	CDS	2145464	2145733	.	+	0	Parent=GF23144-PA
10796	flybase	CDS	2145797	2145925	.	+	0	Parent=GF23144-PA
10796	flybase	exon	2146943	2147908	.	+	.	Parent=GF23145-PA
10796	flybase	exon	2148059	2148521	.	+	.	Parent=GF23145-PA
10796	flybase	exon	2148587	2148639	.	+	.	Parent=GF23145-PA
10796	flybase	CDS	2146943	2147908	.	+	0	Parent=GF23145-PA
10796	flybase	CDS	2148059	2148521	.	+	0	Parent=GF23145-PA
10796	flybase	CDS	2148587	2148639	.	+	2	Parent=GF23145-PA
10796	flybase	exon	2149076	2151662	.	-	.	Parent=GF23079-PA
10796	flybase	exon	2151716	2151873	.	-	.	Parent=GF23079-PA
10796	flybase	CDS	2149076	2151662	.	-	1	Parent=GF23079-PA
10796	flybase	CDS	2151716	2151873	.	-	0	Parent=GF23079-PA
10796	flybase	exon	2152355	2152394	.	+	.	Parent=GF23146-PA
10796	flybase	exon	2152455	2152741	.	+	.	Parent=GF23146-PA
10796	flybase	CDS	2152355	2152394	.	+	0	Parent=GF23146-PA
10796	flybase	CDS	2152455	2152741	.	+	2	Parent=GF23146-PA
10796	flybase	exon	2153847	2154089	.	-	.	Parent=GF23078-PA
10796	flybase	exon	2160071	2160274	.	-	.	Parent=GF23078-PA
10796	flybase	CDS	2153847	2154089	.	-	0	Parent=GF23078-PA
10796	flybase	CDS	2160071	2160274	.	-	0	Parent=GF23078-PA
10796	flybase	exon	2156406	2157413	.	+	.	Parent=GF23147-PA
10796	flybase	CDS	2156406	2157413	.	+	0	Parent=GF23147-PA
10796	flybase	exon	2160662	2160731	.	+	.	Parent=GF23148-PA
10796	flybase	exon	2160787	2161259	.	+	.	Parent=GF23148-PA
10796	flybase	exon	2161322	2161559	.	+	.	Parent=GF23148-PA
10796	flybase	exon	2161613	2161860	.	+	.	Parent=GF23148-PA
10796	flybase	exon	2161910	2162793	.	+	.	Parent=GF23148-PA
10796	flybase	exon	2162846	2163248	.	+	.	Parent=GF23148-PA
10796	flybase	exon	2163304	2163609	.	+	.	Parent=GF23148-PA
10796	flybase	CDS	2160662	2160731	.	+	0	Parent=GF23148-PA
10796	flybase	CDS	2160787	2161259	.	+	2	Parent=GF23148-PA
10796	flybase	CDS	2161322	2161559	.	+	0	Parent=GF23148-PA
10796	flybase	CDS	2161613	2161860	.	+	2	Parent=GF23148-PA
10796	flybase	CDS	2161910	2162793	.	+	0	Parent=GF23148-PA
10796	flybase	CDS	2162846	2163248	.	+	1	Parent=GF23148-PA
10796	flybase	CDS	2163304	2163609	.	+	0	Parent=GF23148-PA
10796	flybase	exon	2165125	2165535	.	+	.	Parent=GF23149-PA
10796	flybase	CDS	2165125	2165535	.	+	0	Parent=GF23149-PA
10796	flybase	exon	2178682	2179338	.	-	.	Parent=GF23076-PA
10796	flybase	CDS	2178682	2179338	.	-	0	Parent=GF23076-PA
10796	flybase	exon	2180905	2180968	.	+	.	Parent=GF23150-PA
10796	flybase	exon	2181098	2181914	.	+	.	Parent=GF23150-PA
10796	flybase	exon	2181976	2182436	.	+	.	Parent=GF23150-PA
10796	flybase	exon	2182494	2182670	.	+	.	Parent=GF23150-PA
10796	flybase	exon	2182826	2183006	.	+	.	Parent=GF23150-PA
10796	flybase	exon	2183066	2183240	.	+	.	Parent=GF23150-PA
10796	flybase	CDS	2180905	2180968	.	+	0	Parent=GF23150-PA
10796	flybase	CDS	2181098	2181914	.	+	2	Parent=GF23150-PA
10796	flybase	CDS	2181976	2182436	.	+	1	Parent=GF23150-PA
10796	flybase	CDS	2182494	2182670	.	+	2	Parent=GF23150-PA
10796	flybase	CDS	2182826	2183006	.	+	2	Parent=GF23150-PA
10796	flybase	CDS	2183066	2183240	.	+	1	Parent=GF23150-PA
10796	flybase	exon	2211413	2212114	.	+	.	Parent=GF23154-PA
10796	flybase	CDS	2211413	2212114	.	+	0	Parent=GF23154-PA
10796	flybase	exon	2212207	2212915	.	-	.	Parent=GF23070-PA
10796	flybase	exon	2212978	2213193	.	-	.	Parent=GF23070-PA
10796	flybase	exon	2213251	2213270	.	-	.	Parent=GF23070-PA
10796	flybase	CDS	2212207	2212915	.	-	1	Parent=GF23070-PA
10796	flybase	CDS	2212978	2213193	.	-	1	Parent=GF23070-PA
10796	flybase	CDS	2213251	2213270	.	-	0	Parent=GF23070-PA
10796	flybase	exon	2215592	2216038	.	-	.	Parent=GF23069-PA
10796	flybase	exon	2216095	2216744	.	-	.	Parent=GF23069-PA
10796	flybase	exon	2216800	2216920	.	-	.	Parent=GF23069-PA
10796	flybase	CDS	2215592	2216038	.	-	0	Parent=GF23069-PA
10796	flybase	CDS	2216095	2216744	.	-	2	Parent=GF23069-PA
10796	flybase	CDS	2216800	2216920	.	-	0	Parent=GF23069-PA
10796	flybase	exon	2217224	2217318	.	+	.	Parent=GF23156-PA
10796	flybase	exon	2217382	2217882	.	+	.	Parent=GF23156-PA
10796	flybase	exon	2217961	2218123	.	+	.	Parent=GF23156-PA
10796	flybase	exon	2218179	2218652	.	+	.	Parent=GF23156-PA
10796	flybase	exon	2218701	2219150	.	+	.	Parent=GF23156-PA
10796	flybase	exon	2219548	2219778	.	+	.	Parent=GF23156-PA
10796	flybase	exon	2219838	2220292	.	+	.	Parent=GF23156-PA
10796	flybase	exon	2220363	2220693	.	+	.	Parent=GF23156-PA
10796	flybase	CDS	2217224	2217318	.	+	0	Parent=GF23156-PA
10796	flybase	CDS	2217382	2217882	.	+	1	Parent=GF23156-PA
10796	flybase	CDS	2217961	2218123	.	+	1	Parent=GF23156-PA
10796	flybase	CDS	2218179	2218652	.	+	0	Parent=GF23156-PA
10796	flybase	CDS	2218701	2219150	.	+	0	Parent=GF23156-PA
10796	flybase	CDS	2219548	2219778	.	+	0	Parent=GF23156-PA
10796	flybase	CDS	2219838	2220292	.	+	0	Parent=GF23156-PA
10796	flybase	CDS	2220363	2220693	.	+	1	Parent=GF23156-PA
10796	flybase	exon	2222240	2222444	.	+	.	Parent=GF23157-PA
10796	flybase	exon	2222495	2222956	.	+	.	Parent=GF23157-PA
10796	flybase	exon	2223020	2223384	.	+	.	Parent=GF23157-PA
10796	flybase	CDS	2222240	2222444	.	+	0	Parent=GF23157-PA
10796	flybase	CDS	2222495	2222956	.	+	2	Parent=GF23157-PA
10796	flybase	CDS	2223020	2223384	.	+	2	Parent=GF23157-PA
10796	flybase	exon	2229243	2229387	.	+	.	Parent=GF23158-PA
10796	flybase	exon	2229770	2229924	.	+	.	Parent=GF23158-PA
10796	flybase	exon	2232300	2232320	.	+	.	Parent=GF23158-PA
10796	flybase	CDS	2229243	2229387	.	+	0	Parent=GF23158-PA
10796	flybase	CDS	2229770	2229924	.	+	2	Parent=GF23158-PA
10796	flybase	CDS	2232300	2232320	.	+	0	Parent=GF23158-PA
10796	flybase	exon	2234537	2236192	.	-	.	Parent=GF23068-PA
10796	flybase	CDS	2234537	2236192	.	-	0	Parent=GF23068-PA
10796	flybase	exon	2240747	2242030	.	+	.	Parent=GF23159-PA
10796	flybase	CDS	2240747	2242030	.	+	0	Parent=GF23159-PA
10796	flybase	exon	2277971	2278432	.	+	.	Parent=GF23161-PA
10796	flybase	exon	2278551	2279220	.	+	.	Parent=GF23161-PA
10796	flybase	exon	2279341	2279474	.	+	.	Parent=GF23161-PA
10796	flybase	exon	2281796	2282731	.	+	.	Parent=GF23161-PA
10796	flybase	exon	2283839	2283887	.	+	.	Parent=GF23161-PA
10796	flybase	exon	2286857	2287147	.	+	.	Parent=GF23161-PA
10796	flybase	exon	2287212	2287390	.	+	.	Parent=GF23161-PA
10796	flybase	exon	2287457	2287660	.	+	.	Parent=GF23161-PA
10796	flybase	exon	2287717	2288547	.	+	.	Parent=GF23161-PA
10796	flybase	CDS	2277971	2278432	.	+	0	Parent=GF23161-PA
10796	flybase	CDS	2278551	2279220	.	+	0	Parent=GF23161-PA
10796	flybase	CDS	2279341	2279474	.	+	2	Parent=GF23161-PA
10796	flybase	CDS	2281796	2282731	.	+	0	Parent=GF23161-PA
10796	flybase	CDS	2283839	2283887	.	+	0	Parent=GF23161-PA
10796	flybase	CDS	2286857	2287147	.	+	2	Parent=GF23161-PA
10796	flybase	CDS	2287212	2287390	.	+	2	Parent=GF23161-PA
10796	flybase	CDS	2287457	2287660	.	+	0	Parent=GF23161-PA
10796	flybase	CDS	2287717	2288547	.	+	0	Parent=GF23161-PA
10796	flybase	exon	2292932	2293755	.	-	.	Parent=GF23066-PA
10796	flybase	exon	2293810	2293900	.	-	.	Parent=GF23066-PA
10796	flybase	CDS	2292932	2293755	.	-	2	Parent=GF23066-PA
10796	flybase	CDS	2293810	2293900	.	-	0	Parent=GF23066-PA
10796	flybase	exon	2294322	2294454	.	+	.	Parent=GF23165-PA
10796	flybase	exon	2294521	2295038	.	+	.	Parent=GF23165-PA
10796	flybase	CDS	2294322	2294454	.	+	0	Parent=GF23165-PA
10796	flybase	CDS	2294521	2295038	.	+	2	Parent=GF23165-PA
10796	flybase	exon	2300773	2300963	.	-	.	Parent=GF23063-PA
10796	flybase	exon	2301026	2301282	.	-	.	Parent=GF23063-PA
10796	flybase	exon	2301344	2301430	.	-	.	Parent=GF23063-PA
10796	flybase	exon	2301900	2301913	.	-	.	Parent=GF23063-PA
10796	flybase	CDS	2300773	2300963	.	-	2	Parent=GF23063-PA
10796	flybase	CDS	2301026	2301282	.	-	1	Parent=GF23063-PA
10796	flybase	CDS	2301344	2301430	.	-	1	Parent=GF23063-PA
10796	flybase	CDS	2301900	2301913	.	-	0	Parent=GF23063-PA
10796	flybase	exon	2302598	2303047	.	+	.	Parent=GF23167-PA
10796	flybase	CDS	2302598	2303047	.	+	0	Parent=GF23167-PA
10796	flybase	exon	2362055	2362168	.	+	.	Parent=GF23169-PA
10796	flybase	exon	2362227	2362710	.	+	.	Parent=GF23169-PA
10796	flybase	exon	2362788	2363131	.	+	.	Parent=GF23169-PA
10796	flybase	exon	2367910	2368926	.	+	.	Parent=GF23169-PA
10796	flybase	exon	2368989	2369440	.	+	.	Parent=GF23169-PA
10796	flybase	exon	2369498	2371082	.	+	.	Parent=GF23169-PA
10796	flybase	exon	2371138	2371563	.	+	.	Parent=GF23169-PA
10796	flybase	CDS	2362055	2362168	.	+	0	Parent=GF23169-PA
10796	flybase	CDS	2362227	2362710	.	+	0	Parent=GF23169-PA
10796	flybase	CDS	2362788	2363131	.	+	2	Parent=GF23169-PA
10796	flybase	CDS	2367910	2368926	.	+	0	Parent=GF23169-PA
10796	flybase	CDS	2368989	2369440	.	+	0	Parent=GF23169-PA
10796	flybase	CDS	2369498	2371082	.	+	1	Parent=GF23169-PA
10796	flybase	CDS	2371138	2371563	.	+	0	Parent=GF23169-PA
10796	flybase	exon	2391603	2391844	.	+	.	Parent=GF23170-PA
10796	flybase	exon	2391894	2392094	.	+	.	Parent=GF23170-PA
10796	flybase	exon	2392151	2392274	.	+	.	Parent=GF23170-PA
10796	flybase	CDS	2391603	2391844	.	+	0	Parent=GF23170-PA
10796	flybase	CDS	2391894	2392094	.	+	1	Parent=GF23170-PA
10796	flybase	CDS	2392151	2392274	.	+	1	Parent=GF23170-PA
10796	flybase	exon	2424574	2425268	.	+	.	Parent=GF23172-PA
10796	flybase	exon	2425321	2426581	.	+	.	Parent=GF23172-PA
10796	flybase	CDS	2424574	2425268	.	+	0	Parent=GF23172-PA
10796	flybase	CDS	2425321	2426581	.	+	1	Parent=GF23172-PA
10796	flybase	exon	2512244	2512456	.	-	.	Parent=GF23053-PA
10796	flybase	exon	2512512	2512817	.	-	.	Parent=GF23053-PA
10796	flybase	exon	2512887	2513045	.	-	.	Parent=GF23053-PA
10796	flybase	CDS	2512244	2512456	.	-	0	Parent=GF23053-PA
10796	flybase	CDS	2512512	2512817	.	-	0	Parent=GF23053-PA
10796	flybase	CDS	2512887	2513045	.	-	0	Parent=GF23053-PA
10796	flybase	exon	2519664	2520524	.	-	.	Parent=GF23052-PA
10796	flybase	CDS	2519664	2520524	.	-	0	Parent=GF23052-PA
10796	flybase	exon	2551844	2552704	.	-	.	Parent=GF23051-PA
10796	flybase	CDS	2551844	2552704	.	-	0	Parent=GF23051-PA
10796	flybase	exon	2577208	2578191	.	-	.	Parent=GF23048-PA
10796	flybase	exon	2578225	2580275	.	-	.	Parent=GF23048-PA
10796	flybase	exon	2580392	2580667	.	-	.	Parent=GF23048-PA
10796	flybase	exon	2580731	2581458	.	-	.	Parent=GF23048-PA
10796	flybase	exon	2581527	2581810	.	-	.	Parent=GF23048-PA
10796	flybase	CDS	2577208	2578191	.	-	0	Parent=GF23048-PA
10796	flybase	CDS	2578225	2580275	.	-	2	Parent=GF23048-PA
10796	flybase	CDS	2580392	2580667	.	-	2	Parent=GF23048-PA
10796	flybase	CDS	2580731	2581458	.	-	1	Parent=GF23048-PA
10796	flybase	CDS	2581527	2581810	.	-	0	Parent=GF23048-PA
10796	flybase	exon	2585500	2585630	.	-	.	Parent=GF23050-PA
10796	flybase	exon	2585709	2586003	.	-	.	Parent=GF23050-PA
10796	flybase	CDS	2585500	2585630	.	-	2	Parent=GF23050-PA
10796	flybase	CDS	2585709	2586003	.	-	0	Parent=GF23050-PA
10796	flybase	exon	2592120	2592374	.	-	.	Parent=GF23046-PA
10796	flybase	CDS	2592120	2592374	.	-	0	Parent=GF23046-PA
10796	flybase	exon	2620379	2620478	.	+	.	Parent=GF23187-PA
10796	flybase	exon	2621406	2621802	.	+	.	Parent=GF23187-PA
10796	flybase	exon	2622262	2622460	.	+	.	Parent=GF23187-PA
10796	flybase	CDS	2620379	2620478	.	+	0	Parent=GF23187-PA
10796	flybase	CDS	2621406	2621802	.	+	2	Parent=GF23187-PA
10796	flybase	CDS	2622262	2622460	.	+	1	Parent=GF23187-PA
10796	flybase	exon	2628826	2628970	.	-	.	Parent=GF23042-PA
10796	flybase	exon	2629036	2629176	.	-	.	Parent=GF23042-PA
10796	flybase	exon	2629240	2629725	.	-	.	Parent=GF23042-PA
10796	flybase	exon	2629842	2629976	.	-	.	Parent=GF23042-PA
10796	flybase	exon	2630939	2630985	.	-	.	Parent=GF23042-PA
10796	flybase	CDS	2628826	2628970	.	-	1	Parent=GF23042-PA
10796	flybase	CDS	2629036	2629176	.	-	1	Parent=GF23042-PA
10796	flybase	CDS	2629240	2629725	.	-	1	Parent=GF23042-PA
10796	flybase	CDS	2629842	2629976	.	-	1	Parent=GF23042-PA
10796	flybase	CDS	2630939	2630985	.	-	0	Parent=GF23042-PA
10796	flybase	exon	2639604	2639643	.	+	.	Parent=GF23190-PA
10796	flybase	exon	2639704	2640209	.	+	.	Parent=GF23190-PA
10796	flybase	exon	2640498	2640632	.	+	.	Parent=GF23190-PA
10796	flybase	CDS	2639604	2639643	.	+	0	Parent=GF23190-PA
10796	flybase	CDS	2639704	2640209	.	+	2	Parent=GF23190-PA
10796	flybase	CDS	2640498	2640632	.	+	0	Parent=GF23190-PA
10796	flybase	exon	2641411	2641914	.	-	.	Parent=GF23039-PA
10796	flybase	exon	2641991	2642023	.	-	.	Parent=GF23039-PA
10796	flybase	CDS	2641411	2641914	.	-	0	Parent=GF23039-PA
10796	flybase	CDS	2641991	2642023	.	-	0	Parent=GF23039-PA
10796	flybase	exon	2644669	2644901	.	-	.	Parent=GF23037-PA
10796	flybase	exon	2645119	2645985	.	-	.	Parent=GF23037-PA
10796	flybase	exon	2646040	2646601	.	-	.	Parent=GF23037-PA
10796	flybase	exon	2646714	2646746	.	-	.	Parent=GF23037-PA
10796	flybase	CDS	2644669	2644901	.	-	2	Parent=GF23037-PA
10796	flybase	CDS	2645119	2645985	.	-	2	Parent=GF23037-PA
10796	flybase	CDS	2646040	2646601	.	-	0	Parent=GF23037-PA
10796	flybase	CDS	2646714	2646746	.	-	0	Parent=GF23037-PA
10796	flybase	exon	2647395	2648033	.	+	.	Parent=GF23192-PA
10796	flybase	CDS	2647395	2648033	.	+	0	Parent=GF23192-PA
10796	flybase	exon	2649052	2649665	.	-	.	Parent=GF23036-PA
10796	flybase	exon	2649721	2650297	.	-	.	Parent=GF23036-PA
10796	flybase	CDS	2649052	2649665	.	-	2	Parent=GF23036-PA
10796	flybase	CDS	2649721	2650297	.	-	0	Parent=GF23036-PA
10796	flybase	exon	2650898	2652005	.	-	.	Parent=GF23035-PA
10796	flybase	exon	2652062	2652433	.	-	.	Parent=GF23035-PA
10796	flybase	exon	2652487	2652640	.	-	.	Parent=GF23035-PA
10796	flybase	exon	2652707	2652880	.	-	.	Parent=GF23035-PA
10796	flybase	exon	2652940	2653072	.	-	.	Parent=GF23035-PA
10796	flybase	exon	2653146	2653271	.	-	.	Parent=GF23035-PA
10796	flybase	CDS	2650898	2652005	.	-	1	Parent=GF23035-PA
10796	flybase	CDS	2652062	2652433	.	-	1	Parent=GF23035-PA
10796	flybase	CDS	2652487	2652640	.	-	2	Parent=GF23035-PA
10796	flybase	CDS	2652707	2652880	.	-	2	Parent=GF23035-PA
10796	flybase	CDS	2652940	2653072	.	-	0	Parent=GF23035-PA
10796	flybase	CDS	2653146	2653271	.	-	0	Parent=GF23035-PA
10796	flybase	exon	2661655	2661873	.	+	.	Parent=GF23195-PA
10796	flybase	exon	2661930	2662478	.	+	.	Parent=GF23195-PA
10796	flybase	CDS	2661655	2661873	.	+	0	Parent=GF23195-PA
10796	flybase	CDS	2661930	2662478	.	+	0	Parent=GF23195-PA
10796	flybase	exon	2663958	2664557	.	+	.	Parent=GF19994-PA
10796	flybase	CDS	2663958	2664557	.	+	0	Parent=GF19994-PA
10796	flybase	exon	2664723	2665142	.	-	.	Parent=GF23033-PA
10796	flybase	CDS	2664723	2665142	.	-	0	Parent=GF23033-PA
10796	flybase	exon	2665654	2665666	.	+	.	Parent=GF23196-PA
10796	flybase	exon	2665808	2666157	.	+	.	Parent=GF23196-PA
10796	flybase	CDS	2665654	2665666	.	+	0	Parent=GF23196-PA
10796	flybase	CDS	2665808	2666157	.	+	2	Parent=GF23196-PA
10796	flybase	exon	2667728	2667788	.	+	.	Parent=GF23198-PA
10796	flybase	exon	2667988	2668374	.	+	.	Parent=GF23198-PA
10796	flybase	exon	2668445	2669175	.	+	.	Parent=GF23198-PA
10796	flybase	CDS	2667728	2667788	.	+	0	Parent=GF23198-PA
10796	flybase	CDS	2667988	2668374	.	+	2	Parent=GF23198-PA
10796	flybase	CDS	2668445	2669175	.	+	2	Parent=GF23198-PA
10796	flybase	exon	2669387	2669458	.	+	.	Parent=GF23199-PA
10796	flybase	exon	2669515	2670201	.	+	.	Parent=GF23199-PA
10796	flybase	CDS	2669387	2669458	.	+	0	Parent=GF23199-PA
10796	flybase	CDS	2669515	2670201	.	+	0	Parent=GF23199-PA
10796	flybase	exon	2672160	2672312	.	+	.	Parent=GF23200-PA
10796	flybase	exon	2672363	2672428	.	+	.	Parent=GF23200-PA
10796	flybase	CDS	2672160	2672312	.	+	0	Parent=GF23200-PA
10796	flybase	CDS	2672363	2672428	.	+	0	Parent=GF23200-PA
10796	flybase	exon	2694422	2694534	.	-	.	Parent=GF23030-PA
10796	flybase	exon	2694597	2694621	.	-	.	Parent=GF23030-PA
10796	flybase	CDS	2694422	2694534	.	-	2	Parent=GF23030-PA
10796	flybase	CDS	2694597	2694621	.	-	0	Parent=GF23030-PA
10796	flybase	exon	2723404	2723446	.	+	.	Parent=GF23206-PA
10796	flybase	exon	2723506	2723708	.	+	.	Parent=GF23206-PA
10796	flybase	exon	2723804	2723824	.	+	.	Parent=GF23206-PA
10796	flybase	CDS	2723404	2723446	.	+	0	Parent=GF23206-PA
10796	flybase	CDS	2723506	2723708	.	+	2	Parent=GF23206-PA
10796	flybase	CDS	2723804	2723824	.	+	0	Parent=GF23206-PA
10796	flybase	exon	2814649	2814883	.	-	.	Parent=GF23029-PA
10796	flybase	exon	2815632	2815747	.	-	.	Parent=GF23029-PA
10796	flybase	exon	2815900	2816919	.	-	.	Parent=GF23029-PA
10796	flybase	CDS	2814649	2814883	.	-	1	Parent=GF23029-PA
10796	flybase	CDS	2815632	2815747	.	-	0	Parent=GF23029-PA
10796	flybase	CDS	2815900	2816919	.	-	0	Parent=GF23029-PA
10796	flybase	exon	2866155	2866261	.	-	.	Parent=GF23027-PA
10796	flybase	exon	2866329	2866353	.	-	.	Parent=GF23027-PA
10796	flybase	CDS	2866155	2866261	.	-	2	Parent=GF23027-PA
10796	flybase	CDS	2866329	2866353	.	-	0	Parent=GF23027-PA
10796	flybase	exon	3089949	3090371	.	-	.	Parent=GF19986-PA
10796	flybase	CDS	3089949	3090371	.	-	0	Parent=GF19986-PA
10796	flybase	exon	3090593	3090922	.	-	.	Parent=GF23014-PA
10796	flybase	exon	3090979	3091023	.	-	.	Parent=GF23014-PA
10796	flybase	CDS	3090593	3090922	.	-	0	Parent=GF23014-PA
10796	flybase	CDS	3090979	3091023	.	-	0	Parent=GF23014-PA
10796	flybase	exon	3093084	3093521	.	-	.	Parent=GF23013-PA
10796	flybase	exon	3093580	3093633	.	-	.	Parent=GF23013-PA
10796	flybase	CDS	3093084	3093521	.	-	0	Parent=GF23013-PA
10796	flybase	CDS	3093580	3093633	.	-	0	Parent=GF23013-PA
10796	flybase	exon	3099620	3101197	.	-	.	Parent=GF23012-PA
10796	flybase	CDS	3099620	3101197	.	-	0	Parent=GF23012-PA
10796	flybase	exon	3104369	3104737	.	+	.	Parent=GF23221-PA
10796	flybase	CDS	3104369	3104737	.	+	0	Parent=GF23221-PA
10796	flybase	exon	3109665	3110501	.	+	.	Parent=GF23222-PA
10796	flybase	CDS	3109665	3110501	.	+	0	Parent=GF23222-PA
10796	flybase	exon	3137321	3138095	.	+	.	Parent=GF23224-PA
10796	flybase	exon	3139842	3140029	.	+	.	Parent=GF23224-PA
10796	flybase	CDS	3137321	3138095	.	+	0	Parent=GF23224-PA
10796	flybase	CDS	3139842	3140029	.	+	2	Parent=GF23224-PA
10796	flybase	exon	3168172	3168270	.	-	.	Parent=GF23009-PA
10796	flybase	exon	3168331	3169409	.	-	.	Parent=GF23009-PA
10796	flybase	exon	3169464	3169722	.	-	.	Parent=GF23009-PA
10796	flybase	exon	3169780	3169846	.	-	.	Parent=GF23009-PA
10796	flybase	exon	3169907	3169932	.	-	.	Parent=GF23009-PA
10796	flybase	CDS	3168172	3168270	.	-	0	Parent=GF23009-PA
10796	flybase	CDS	3168331	3169409	.	-	2	Parent=GF23009-PA
10796	flybase	CDS	3169464	3169722	.	-	0	Parent=GF23009-PA
10796	flybase	CDS	3169780	3169846	.	-	1	Parent=GF23009-PA
10796	flybase	CDS	3169907	3169932	.	-	0	Parent=GF23009-PA
10796	flybase	exon	3172150	3172593	.	-	.	Parent=GF23008-PA
10796	flybase	CDS	3172150	3172593	.	-	0	Parent=GF23008-PA
10796	flybase	exon	3208960	3209543	.	-	.	Parent=GF23007-PA
10796	flybase	exon	3209611	3209751	.	-	.	Parent=GF23007-PA
10796	flybase	exon	3209812	3209990	.	-	.	Parent=GF23007-PA
10796	flybase	exon	3215417	3215499	.	-	.	Parent=GF23007-PA
10796	flybase	CDS	3208960	3209543	.	-	2	Parent=GF23007-PA
10796	flybase	CDS	3209611	3209751	.	-	2	Parent=GF23007-PA
10796	flybase	CDS	3209812	3209990	.	-	1	Parent=GF23007-PA
10796	flybase	CDS	3215417	3215499	.	-	0	Parent=GF23007-PA
10796	flybase	exon	3218192	3218229	.	+	.	Parent=GF23230-PA
10796	flybase	exon	3219573	3220053	.	+	.	Parent=GF23230-PA
10796	flybase	CDS	3218192	3218229	.	+	0	Parent=GF23230-PA
10796	flybase	CDS	3219573	3220053	.	+	1	Parent=GF23230-PA
10796	flybase	exon	3218383	3219339	.	-	.	Parent=GF23005-PA
10796	flybase	CDS	3218383	3219339	.	-	0	Parent=GF23005-PA
10796	flybase	exon	3222741	3223616	.	+	.	Parent=GF23231-PA
10796	flybase	CDS	3222741	3223616	.	+	0	Parent=GF23231-PA
10796	flybase	exon	3400641	3400709	.	+	.	Parent=GF23236-PA
10796	flybase	exon	3400772	3401161	.	+	.	Parent=GF23236-PA
10796	flybase	CDS	3400641	3400709	.	+	0	Parent=GF23236-PA
10796	flybase	CDS	3400772	3401161	.	+	0	Parent=GF23236-PA
10796	flybase	exon	3401215	3401894	.	-	.	Parent=GF22998-PA
10796	flybase	exon	3402191	3402914	.	-	.	Parent=GF22998-PA
10796	flybase	exon	3403083	3403412	.	-	.	Parent=GF22998-PA
10796	flybase	CDS	3401215	3401894	.	-	2	Parent=GF22998-PA
10796	flybase	CDS	3402191	3402914	.	-	0	Parent=GF22998-PA
10796	flybase	CDS	3403083	3403412	.	-	0	Parent=GF22998-PA
10796	flybase	exon	3403705	3403927	.	-	.	Parent=GF22997-PA
10796	flybase	exon	3403986	3404147	.	-	.	Parent=GF22997-PA
10796	flybase	exon	3404376	3404572	.	-	.	Parent=GF22997-PA
10796	flybase	exon	3404632	3404999	.	-	.	Parent=GF22997-PA
10796	flybase	exon	3405113	3405524	.	-	.	Parent=GF22997-PA
10796	flybase	CDS	3403705	3403927	.	-	1	Parent=GF22997-PA
10796	flybase	CDS	3403986	3404147	.	-	1	Parent=GF22997-PA
10796	flybase	CDS	3404376	3404572	.	-	0	Parent=GF22997-PA
10796	flybase	CDS	3404632	3404999	.	-	2	Parent=GF22997-PA
10796	flybase	CDS	3405113	3405524	.	-	0	Parent=GF22997-PA
10796	flybase	exon	3424297	3425297	.	-	.	Parent=GF22992-PA
10796	flybase	exon	3425351	3425423	.	-	.	Parent=GF22992-PA
10796	flybase	CDS	3424297	3425297	.	-	2	Parent=GF22992-PA
10796	flybase	CDS	3425351	3425423	.	-	0	Parent=GF22992-PA
10796	flybase	exon	3426032	3426173	.	+	.	Parent=GF23241-PA
10796	flybase	exon	3426234	3426358	.	+	.	Parent=GF23241-PA
10796	flybase	exon	3426420	3426533	.	+	.	Parent=GF23241-PA
10796	flybase	CDS	3426032	3426173	.	+	0	Parent=GF23241-PA
10796	flybase	CDS	3426234	3426358	.	+	2	Parent=GF23241-PA
10796	flybase	CDS	3426420	3426533	.	+	0	Parent=GF23241-PA
10796	flybase	exon	3428392	3428605	.	+	.	Parent=GF23242-PA
10796	flybase	exon	3428669	3428793	.	+	.	Parent=GF23242-PA
10796	flybase	exon	3428848	3428946	.	+	.	Parent=GF23242-PA
10796	flybase	CDS	3428392	3428605	.	+	0	Parent=GF23242-PA
10796	flybase	CDS	3428669	3428793	.	+	2	Parent=GF23242-PA
10796	flybase	CDS	3428848	3428946	.	+	0	Parent=GF23242-PA
10796	flybase	exon	3449634	3450431	.	+	.	Parent=GF19997-PA
10796	flybase	CDS	3449634	3450431	.	+	0	Parent=GF19997-PA
10796	flybase	exon	3470087	3470275	.	-	.	Parent=GF22988-PA
10796	flybase	CDS	3470087	3470275	.	-	0	Parent=GF22988-PA
10796	flybase	exon	3483410	3483511	.	+	.	Parent=GF23247-PA
10796	flybase	exon	3483575	3483708	.	+	.	Parent=GF23247-PA
10796	flybase	exon	3483769	3483981	.	+	.	Parent=GF23247-PA
10796	flybase	exon	3484039	3484211	.	+	.	Parent=GF23247-PA
10796	flybase	exon	3484282	3484416	.	+	.	Parent=GF23247-PA
10796	flybase	exon	3484476	3484624	.	+	.	Parent=GF23247-PA
10796	flybase	CDS	3483410	3483511	.	+	0	Parent=GF23247-PA
10796	flybase	CDS	3483575	3483708	.	+	0	Parent=GF23247-PA
10796	flybase	CDS	3483769	3483981	.	+	1	Parent=GF23247-PA
10796	flybase	CDS	3484039	3484211	.	+	1	Parent=GF23247-PA
10796	flybase	CDS	3484282	3484416	.	+	2	Parent=GF23247-PA
10796	flybase	CDS	3484476	3484624	.	+	2	Parent=GF23247-PA
10796	flybase	exon	3513624	3513691	.	-	.	Parent=GF22985-PA
10796	flybase	exon	3513749	3514760	.	-	.	Parent=GF22985-PA
10796	flybase	exon	3514821	3515129	.	-	.	Parent=GF22985-PA
10796	flybase	exon	3516112	3516201	.	-	.	Parent=GF22985-PA
10796	flybase	CDS	3513624	3513691	.	-	2	Parent=GF22985-PA
10796	flybase	CDS	3513749	3514760	.	-	0	Parent=GF22985-PA
10796	flybase	CDS	3514821	3515129	.	-	0	Parent=GF22985-PA
10796	flybase	CDS	3516112	3516201	.	-	0	Parent=GF22985-PA
10796	flybase	exon	3531529	3533171	.	-	.	Parent=GF22980-PA
10796	flybase	exon	3533490	3533514	.	-	.	Parent=GF22980-PA
10796	flybase	CDS	3531529	3533171	.	-	2	Parent=GF22980-PA
10796	flybase	CDS	3533490	3533514	.	-	0	Parent=GF22980-PA
10796	flybase	exon	3535585	3536657	.	-	.	Parent=GF22979-PA
10796	flybase	exon	3537801	3537888	.	-	.	Parent=GF22979-PA
10796	flybase	exon	3537954	3538595	.	-	.	Parent=GF22979-PA
10796	flybase	exon	3538660	3538803	.	-	.	Parent=GF22979-PA
10796	flybase	CDS	3535585	3536657	.	-	2	Parent=GF22979-PA
10796	flybase	CDS	3537801	3537888	.	-	0	Parent=GF22979-PA
10796	flybase	CDS	3537954	3538595	.	-	0	Parent=GF22979-PA
10796	flybase	CDS	3538660	3538803	.	-	0	Parent=GF22979-PA
10796	flybase	exon	3590139	3590333	.	-	.	Parent=GF22978-PA
10796	flybase	exon	3590394	3591272	.	-	.	Parent=GF22978-PA
10796	flybase	exon	3591330	3592679	.	-	.	Parent=GF22978-PA
10796	flybase	exon	3592788	3593977	.	-	.	Parent=GF22978-PA
10796	flybase	exon	3594099	3594279	.	-	.	Parent=GF22978-PA
10796	flybase	exon	3595968	3596049	.	-	.	Parent=GF22978-PA
10796	flybase	exon	3596119	3596285	.	-	.	Parent=GF22978-PA
10796	flybase	exon	3596350	3596469	.	-	.	Parent=GF22978-PA
10796	flybase	exon	3596515	3597405	.	-	.	Parent=GF22978-PA
10796	flybase	CDS	3590139	3590333	.	-	0	Parent=GF22978-PA
10796	flybase	CDS	3590394	3591272	.	-	0	Parent=GF22978-PA
10796	flybase	CDS	3591330	3592679	.	-	0	Parent=GF22978-PA
10796	flybase	CDS	3592788	3593977	.	-	2	Parent=GF22978-PA
10796	flybase	CDS	3594099	3594279	.	-	0	Parent=GF22978-PA
10796	flybase	CDS	3595968	3596049	.	-	1	Parent=GF22978-PA
10796	flybase	CDS	3596119	3596285	.	-	0	Parent=GF22978-PA
10796	flybase	CDS	3596350	3596469	.	-	0	Parent=GF22978-PA
10796	flybase	CDS	3596515	3597405	.	-	0	Parent=GF22978-PA
10796	flybase	exon	3696571	3696681	.	-	.	Parent=GF22970-PA
10796	flybase	exon	3696736	3697369	.	-	.	Parent=GF22970-PA
10796	flybase	exon	3697431	3698250	.	-	.	Parent=GF22970-PA
10796	flybase	exon	3698310	3698574	.	-	.	Parent=GF22970-PA
10796	flybase	exon	3698640	3699009	.	-	.	Parent=GF22970-PA
10796	flybase	exon	3699074	3699582	.	-	.	Parent=GF22970-PA
10796	flybase	exon	3699642	3700033	.	-	.	Parent=GF22970-PA
10796	flybase	exon	3700099	3701375	.	-	.	Parent=GF22970-PA
10796	flybase	exon	3701442	3701899	.	-	.	Parent=GF22970-PA
10796	flybase	exon	3701965	3702219	.	-	.	Parent=GF22970-PA
10796	flybase	exon	3702278	3702486	.	-	.	Parent=GF22970-PA
10796	flybase	exon	3702544	3702743	.	-	.	Parent=GF22970-PA
10796	flybase	exon	3702802	3703149	.	-	.	Parent=GF22970-PA
10796	flybase	exon	3703212	3703504	.	-	.	Parent=GF22970-PA
10796	flybase	CDS	3696571	3696681	.	-	0	Parent=GF22970-PA
10796	flybase	CDS	3696736	3697369	.	-	1	Parent=GF22970-PA
10796	flybase	CDS	3697431	3698250	.	-	2	Parent=GF22970-PA
10796	flybase	CDS	3698310	3698574	.	-	0	Parent=GF22970-PA
10796	flybase	CDS	3698640	3699009	.	-	1	Parent=GF22970-PA
10796	flybase	CDS	3699074	3699582	.	-	0	Parent=GF22970-PA
10796	flybase	CDS	3699642	3700033	.	-	2	Parent=GF22970-PA
10796	flybase	CDS	3700099	3701375	.	-	1	Parent=GF22970-PA
10796	flybase	CDS	3701442	3701899	.	-	0	Parent=GF22970-PA
10796	flybase	CDS	3701965	3702219	.	-	0	Parent=GF22970-PA
10796	flybase	CDS	3702278	3702486	.	-	2	Parent=GF22970-PA
10796	flybase	CDS	3702544	3702743	.	-	1	Parent=GF22970-PA
10796	flybase	CDS	3702802	3703149	.	-	1	Parent=GF22970-PA
10796	flybase	CDS	3703212	3703504	.	-	0	Parent=GF22970-PA
10796	flybase	exon	3705522	3707869	.	+	.	Parent=GF23262-PA
10796	flybase	exon	3707934	3708054	.	+	.	Parent=GF23262-PA
10796	flybase	CDS	3705522	3707869	.	+	0	Parent=GF23262-PA
10796	flybase	CDS	3707934	3708054	.	+	1	Parent=GF23262-PA
10796	flybase	exon	3752017	3753460	.	-	.	Parent=GF22964-PA
10796	flybase	exon	3753519	3753789	.	-	.	Parent=GF22964-PA
10796	flybase	exon	3753854	3753893	.	-	.	Parent=GF22964-PA
10796	flybase	CDS	3752017	3753460	.	-	1	Parent=GF22964-PA
10796	flybase	CDS	3753519	3753789	.	-	2	Parent=GF22964-PA
10796	flybase	CDS	3753854	3753893	.	-	0	Parent=GF22964-PA
10796	flybase	exon	3865110	3866453	.	-	.	Parent=GF22949-PA
10796	flybase	CDS	3865110	3866453	.	-	0	Parent=GF22949-PA
10796	flybase	exon	3868551	3868643	.	+	.	Parent=GF23278-PA
10796	flybase	exon	3868694	3868913	.	+	.	Parent=GF23278-PA
10796	flybase	exon	3868975	3869252	.	+	.	Parent=GF23278-PA
10796	flybase	CDS	3868551	3868643	.	+	0	Parent=GF23278-PA
10796	flybase	CDS	3868694	3868913	.	+	0	Parent=GF23278-PA
10796	flybase	CDS	3868975	3869252	.	+	2	Parent=GF23278-PA
10796	flybase	exon	3869343	3869770	.	+	.	Parent=GF23279-PA
10796	flybase	exon	3869820	3870136	.	+	.	Parent=GF23279-PA
10796	flybase	exon	3870190	3870920	.	+	.	Parent=GF23279-PA
10796	flybase	exon	3871016	3871150	.	+	.	Parent=GF23279-PA
10796	flybase	exon	3871210	3871479	.	+	.	Parent=GF23279-PA
10796	flybase	CDS	3869343	3869770	.	+	0	Parent=GF23279-PA
10796	flybase	CDS	3869820	3870136	.	+	1	Parent=GF23279-PA
10796	flybase	CDS	3870190	3870920	.	+	2	Parent=GF23279-PA
10796	flybase	CDS	3871016	3871150	.	+	0	Parent=GF23279-PA
10796	flybase	CDS	3871210	3871479	.	+	0	Parent=GF23279-PA
10796	flybase	exon	3874727	3874879	.	-	.	Parent=GF22947-PA
10796	flybase	CDS	3874727	3874879	.	-	0	Parent=GF22947-PA
10796	flybase	exon	3876505	3877492	.	-	.	Parent=GF22946-PA
10796	flybase	exon	3877558	3879344	.	-	.	Parent=GF22946-PA
10796	flybase	exon	3879403	3879543	.	-	.	Parent=GF22946-PA
10796	flybase	exon	3887374	3887415	.	-	.	Parent=GF22946-PA
10796	flybase	CDS	3876505	3877492	.	-	1	Parent=GF22946-PA
10796	flybase	CDS	3877558	3879344	.	-	0	Parent=GF22946-PA
10796	flybase	CDS	3879403	3879543	.	-	0	Parent=GF22946-PA
10796	flybase	CDS	3887374	3887415	.	-	0	Parent=GF22946-PA
10796	flybase	exon	3993895	3994135	.	-	.	Parent=GF22943-PA
10796	flybase	exon	3994300	3994704	.	-	.	Parent=GF22943-PA
10796	flybase	exon	3995076	3995650	.	-	.	Parent=GF22943-PA
10796	flybase	CDS	3993895	3994135	.	-	1	Parent=GF22943-PA
10796	flybase	CDS	3994300	3994704	.	-	1	Parent=GF22943-PA
10796	flybase	CDS	3995076	3995650	.	-	0	Parent=GF22943-PA
10796	flybase	exon	3996167	3996358	.	+	.	Parent=GF23287-PA
10796	flybase	exon	3996842	3997003	.	+	.	Parent=GF23287-PA
10796	flybase	exon	3997298	3997729	.	+	.	Parent=GF23287-PA
10796	flybase	exon	3997880	3998291	.	+	.	Parent=GF23287-PA
10796	flybase	exon	3998352	3998471	.	+	.	Parent=GF23287-PA
10796	flybase	exon	3998528	3998739	.	+	.	Parent=GF23287-PA
10796	flybase	CDS	3996167	3996358	.	+	0	Parent=GF23287-PA
10796	flybase	CDS	3996842	3997003	.	+	0	Parent=GF23287-PA
10796	flybase	CDS	3997298	3997729	.	+	0	Parent=GF23287-PA
10796	flybase	CDS	3997880	3998291	.	+	0	Parent=GF23287-PA
10796	flybase	CDS	3998352	3998471	.	+	2	Parent=GF23287-PA
10796	flybase	CDS	3998528	3998739	.	+	2	Parent=GF23287-PA
10796	flybase	exon	4040224	4041549	.	+	.	Parent=GF23293-PA
10796	flybase	CDS	4040224	4041549	.	+	0	Parent=GF23293-PA
10796	flybase	exon	4045635	4047005	.	-	.	Parent=GF22935-PA
10796	flybase	exon	4047079	4047320	.	-	.	Parent=GF22935-PA
10796	flybase	exon	4048343	4048508	.	-	.	Parent=GF22935-PA
10796	flybase	CDS	4045635	4047005	.	-	0	Parent=GF22935-PA
10796	flybase	CDS	4047079	4047320	.	-	2	Parent=GF22935-PA
10796	flybase	CDS	4048343	4048508	.	-	0	Parent=GF22935-PA
10796	flybase	exon	4121681	4122229	.	+	.	Parent=GF23297-PA
10796	flybase	CDS	4121681	4122229	.	+	0	Parent=GF23297-PA
10796	flybase	exon	4124096	4124455	.	+	.	Parent=GF23298-PA
10796	flybase	CDS	4124096	4124455	.	+	0	Parent=GF23298-PA
10796	flybase	exon	4151616	4152130	.	+	.	Parent=GF23301-PA
10796	flybase	exon	4152260	4152515	.	+	.	Parent=GF23301-PA
10796	flybase	CDS	4151616	4152130	.	+	0	Parent=GF23301-PA
10796	flybase	CDS	4152260	4152515	.	+	1	Parent=GF23301-PA
10796	flybase	exon	4184685	4185119	.	+	.	Parent=GF23303-PA
10796	flybase	CDS	4184685	4185119	.	+	0	Parent=GF23303-PA
10796	flybase	exon	4191412	4191636	.	-	.	Parent=GF22932-PA
10796	flybase	CDS	4191412	4191636	.	-	0	Parent=GF22932-PA
10796	flybase	exon	4255310	4256575	.	+	.	Parent=GF23309-PA
10796	flybase	CDS	4255310	4256575	.	+	0	Parent=GF23309-PA
10796	flybase	exon	4259327	4259344	.	+	.	Parent=GF23310-PA
10796	flybase	exon	4259416	4259649	.	+	.	Parent=GF23310-PA
10796	flybase	exon	4260087	4260887	.	+	.	Parent=GF23310-PA
10796	flybase	exon	4261318	4261920	.	+	.	Parent=GF23310-PA
10796	flybase	CDS	4259327	4259344	.	+	0	Parent=GF23310-PA
10796	flybase	CDS	4259416	4259649	.	+	0	Parent=GF23310-PA
10796	flybase	CDS	4260087	4260887	.	+	0	Parent=GF23310-PA
10796	flybase	CDS	4261318	4261920	.	+	0	Parent=GF23310-PA
10796	flybase	exon	4325644	4325686	.	-	.	Parent=GF22925-PA
10796	flybase	exon	4326408	4327494	.	-	.	Parent=GF22925-PA
10796	flybase	exon	4327563	4328174	.	-	.	Parent=GF22925-PA
10796	flybase	exon	4333747	4334290	.	-	.	Parent=GF22925-PA
10796	flybase	exon	4334533	4334644	.	-	.	Parent=GF22925-PA
10796	flybase	exon	4334709	4334952	.	-	.	Parent=GF22925-PA
10796	flybase	exon	4344805	4344817	.	-	.	Parent=GF22925-PA
10796	flybase	CDS	4325644	4325686	.	-	1	Parent=GF22925-PA
10796	flybase	CDS	4326408	4327494	.	-	2	Parent=GF22925-PA
10796	flybase	CDS	4327563	4328174	.	-	2	Parent=GF22925-PA
10796	flybase	CDS	4333747	4334290	.	-	0	Parent=GF22925-PA
10796	flybase	CDS	4334533	4334644	.	-	1	Parent=GF22925-PA
10796	flybase	CDS	4334709	4334952	.	-	2	Parent=GF22925-PA
10796	flybase	CDS	4344805	4344817	.	-	0	Parent=GF22925-PA
10796	flybase	exon	4356940	4357062	.	+	.	Parent=GF23311-PA
10796	flybase	exon	4363367	4364585	.	+	.	Parent=GF23311-PA
10796	flybase	exon	4364647	4365654	.	+	.	Parent=GF23311-PA
10796	flybase	exon	4365711	4365831	.	+	.	Parent=GF23311-PA
10796	flybase	exon	4366025	4366140	.	+	.	Parent=GF23311-PA
10796	flybase	exon	4366207	4366285	.	+	.	Parent=GF23311-PA
10796	flybase	exon	4366342	4366537	.	+	.	Parent=GF23311-PA
10796	flybase	exon	4366595	4366996	.	+	.	Parent=GF23311-PA
10796	flybase	CDS	4356940	4357062	.	+	0	Parent=GF23311-PA
10796	flybase	CDS	4363367	4364585	.	+	0	Parent=GF23311-PA
10796	flybase	CDS	4364647	4365654	.	+	2	Parent=GF23311-PA
10796	flybase	CDS	4365711	4365831	.	+	2	Parent=GF23311-PA
10796	flybase	CDS	4366025	4366140	.	+	1	Parent=GF23311-PA
10796	flybase	CDS	4366207	4366285	.	+	2	Parent=GF23311-PA
10796	flybase	CDS	4366342	4366537	.	+	1	Parent=GF23311-PA
10796	flybase	CDS	4366595	4366996	.	+	0	Parent=GF23311-PA
10796	flybase	exon	4371799	4372065	.	-	.	Parent=GF22923-PA
10796	flybase	CDS	4371799	4372065	.	-	0	Parent=GF22923-PA
10796	flybase	exon	4372246	4372439	.	-	.	Parent=GF22922-PA
10796	flybase	exon	4372508	4374506	.	-	.	Parent=GF22922-PA
10796	flybase	exon	4383533	4384276	.	-	.	Parent=GF22922-PA
10796	flybase	exon	4384469	4384629	.	-	.	Parent=GF22922-PA
10796	flybase	exon	4391938	4392031	.	-	.	Parent=GF22922-PA
10796	flybase	CDS	4372246	4372439	.	-	2	Parent=GF22922-PA
10796	flybase	CDS	4372508	4374506	.	-	0	Parent=GF22922-PA
10796	flybase	CDS	4383533	4384276	.	-	0	Parent=GF22922-PA
10796	flybase	CDS	4384469	4384629	.	-	2	Parent=GF22922-PA
10796	flybase	CDS	4391938	4392031	.	-	0	Parent=GF22922-PA
10796	flybase	exon	4414108	4414581	.	+	.	Parent=GF23312-PA
10796	flybase	CDS	4414108	4414581	.	+	0	Parent=GF23312-PA
10796	flybase	exon	4430432	4431101	.	-	.	Parent=GF22920-PA
10796	flybase	exon	4431155	4431191	.	-	.	Parent=GF22920-PA
10796	flybase	exon	4431234	4432107	.	-	.	Parent=GF22920-PA
10796	flybase	CDS	4430432	4431101	.	-	1	Parent=GF22920-PA
10796	flybase	CDS	4431155	4431191	.	-	2	Parent=GF22920-PA
10796	flybase	CDS	4431234	4432107	.	-	0	Parent=GF22920-PA
10796	flybase	exon	4507502	4507698	.	+	.	Parent=GF23317-PA
10796	flybase	exon	4508114	4508416	.	+	.	Parent=GF23317-PA
10796	flybase	exon	4508476	4508663	.	+	.	Parent=GF23317-PA
10796	flybase	exon	4508723	4508873	.	+	.	Parent=GF23317-PA
10796	flybase	exon	4509108	4509552	.	+	.	Parent=GF23317-PA
10796	flybase	exon	4509629	4509679	.	+	.	Parent=GF23317-PA
10796	flybase	exon	4509751	4509916	.	+	.	Parent=GF23317-PA
10796	flybase	exon	4509976	4510037	.	+	.	Parent=GF23317-PA
10796	flybase	CDS	4507502	4507698	.	+	0	Parent=GF23317-PA
10796	flybase	CDS	4508114	4508416	.	+	1	Parent=GF23317-PA
10796	flybase	CDS	4508476	4508663	.	+	1	Parent=GF23317-PA
10796	flybase	CDS	4508723	4508873	.	+	2	Parent=GF23317-PA
10796	flybase	CDS	4509108	4509552	.	+	1	Parent=GF23317-PA
10796	flybase	CDS	4509629	4509679	.	+	0	Parent=GF23317-PA
10796	flybase	CDS	4509751	4509916	.	+	0	Parent=GF23317-PA
10796	flybase	CDS	4509976	4510037	.	+	2	Parent=GF23317-PA
10796	flybase	exon	4510378	4510559	.	+	.	Parent=GF23318-PA
10796	flybase	exon	4510607	4510869	.	+	.	Parent=GF23318-PA
10796	flybase	exon	4511211	4511743	.	+	.	Parent=GF23318-PA
10796	flybase	exon	4511997	4512174	.	+	.	Parent=GF23318-PA
10796	flybase	exon	4512233	4512315	.	+	.	Parent=GF23318-PA
10796	flybase	CDS	4510378	4510559	.	+	0	Parent=GF23318-PA
10796	flybase	CDS	4510607	4510869	.	+	1	Parent=GF23318-PA
10796	flybase	CDS	4511211	4511743	.	+	2	Parent=GF23318-PA
10796	flybase	CDS	4511997	4512174	.	+	0	Parent=GF23318-PA
10796	flybase	CDS	4512233	4512315	.	+	2	Parent=GF23318-PA
10796	flybase	exon	4527565	4527693	.	+	.	Parent=GF23319-PA
10796	flybase	exon	4527759	4528952	.	+	.	Parent=GF23319-PA
10796	flybase	CDS	4527565	4527693	.	+	0	Parent=GF23319-PA
10796	flybase	CDS	4527759	4528952	.	+	0	Parent=GF23319-PA
10796	flybase	exon	4551253	4551341	.	-	.	Parent=GF22917-PA
10796	flybase	exon	4551401	4551569	.	-	.	Parent=GF22917-PA
10796	flybase	exon	4551622	4552447	.	-	.	Parent=GF22917-PA
10796	flybase	exon	4552500	4552650	.	-	.	Parent=GF22917-PA
10796	flybase	exon	4552706	4552857	.	-	.	Parent=GF22917-PA
10796	flybase	exon	4552905	4553107	.	-	.	Parent=GF22917-PA
10796	flybase	CDS	4551253	4551341	.	-	2	Parent=GF22917-PA
10796	flybase	CDS	4551401	4551569	.	-	0	Parent=GF22917-PA
10796	flybase	CDS	4551622	4552447	.	-	1	Parent=GF22917-PA
10796	flybase	CDS	4552500	4552650	.	-	2	Parent=GF22917-PA
10796	flybase	CDS	4552706	4552857	.	-	1	Parent=GF22917-PA
10796	flybase	CDS	4552905	4553107	.	-	0	Parent=GF22917-PA
10796	flybase	exon	4553484	4553723	.	-	.	Parent=GF22914-PA
10796	flybase	exon	4553782	4553829	.	-	.	Parent=GF22914-PA
10796	flybase	exon	4553887	4554440	.	-	.	Parent=GF22914-PA
10796	flybase	exon	4554490	4554689	.	-	.	Parent=GF22914-PA
10796	flybase	exon	4554754	4555047	.	-	.	Parent=GF22914-PA
10796	flybase	exon	4555104	4555273	.	-	.	Parent=GF22914-PA
10796	flybase	CDS	4553484	4553723	.	-	0	Parent=GF22914-PA
10796	flybase	CDS	4553782	4553829	.	-	0	Parent=GF22914-PA
10796	flybase	CDS	4553887	4554440	.	-	2	Parent=GF22914-PA
10796	flybase	CDS	4554490	4554689	.	-	1	Parent=GF22914-PA
10796	flybase	CDS	4554754	4555047	.	-	1	Parent=GF22914-PA
10796	flybase	CDS	4555104	4555273	.	-	0	Parent=GF22914-PA
10796	flybase	exon	4556129	4556148	.	+	.	Parent=GF23320-PA
10796	flybase	exon	4561423	4561659	.	+	.	Parent=GF23320-PA
10796	flybase	exon	4561722	4562010	.	+	.	Parent=GF23320-PA
10796	flybase	exon	4562068	4562234	.	+	.	Parent=GF23320-PA
10796	flybase	exon	4562860	4562916	.	+	.	Parent=GF23320-PA
10796	flybase	exon	4563180	4563324	.	+	.	Parent=GF23320-PA
10796	flybase	exon	4563392	4563538	.	+	.	Parent=GF23320-PA
10796	flybase	exon	4563603	4563761	.	+	.	Parent=GF23320-PA
10796	flybase	CDS	4556129	4556148	.	+	0	Parent=GF23320-PA
10796	flybase	CDS	4561423	4561659	.	+	1	Parent=GF23320-PA
10796	flybase	CDS	4561722	4562010	.	+	1	Parent=GF23320-PA
10796	flybase	CDS	4562068	4562234	.	+	0	Parent=GF23320-PA
10796	flybase	CDS	4562860	4562916	.	+	1	Parent=GF23320-PA
10796	flybase	CDS	4563180	4563324	.	+	1	Parent=GF23320-PA
10796	flybase	CDS	4563392	4563538	.	+	0	Parent=GF23320-PA
10796	flybase	CDS	4563603	4563761	.	+	0	Parent=GF23320-PA
10796	flybase	exon	4569674	4570805	.	+	.	Parent=GF23321-PA
10796	flybase	exon	4571177	4571479	.	+	.	Parent=GF23321-PA
10796	flybase	exon	4571542	4571687	.	+	.	Parent=GF23321-PA
10796	flybase	exon	4572041	4572373	.	+	.	Parent=GF23321-PA
10796	flybase	CDS	4569674	4570805	.	+	0	Parent=GF23321-PA
10796	flybase	CDS	4571177	4571479	.	+	2	Parent=GF23321-PA
10796	flybase	CDS	4571542	4571687	.	+	2	Parent=GF23321-PA
10796	flybase	CDS	4572041	4572373	.	+	0	Parent=GF23321-PA
10796	flybase	exon	4573924	4574080	.	+	.	Parent=GF23322-PA
10796	flybase	exon	4574152	4575203	.	+	.	Parent=GF23322-PA
10796	flybase	CDS	4573924	4574080	.	+	0	Parent=GF23322-PA
10796	flybase	CDS	4574152	4575203	.	+	2	Parent=GF23322-PA
10796	flybase	exon	4590695	4591518	.	+	.	Parent=GF23323-PA
10796	flybase	exon	4597433	4597467	.	+	.	Parent=GF23323-PA
10796	flybase	exon	4602061	4602218	.	+	.	Parent=GF23323-PA
10796	flybase	CDS	4590695	4591518	.	+	0	Parent=GF23323-PA
10796	flybase	CDS	4597433	4597467	.	+	1	Parent=GF23323-PA
10796	flybase	CDS	4602061	4602218	.	+	2	Parent=GF23323-PA
10796	flybase	exon	4623547	4623558	.	-	.	Parent=GF22910-PA
10796	flybase	exon	4626361	4626591	.	-	.	Parent=GF22910-PA
10796	flybase	CDS	4623547	4623558	.	-	0	Parent=GF22910-PA
10796	flybase	CDS	4626361	4626591	.	-	0	Parent=GF22910-PA
10796	flybase	exon	4647033	4647830	.	+	.	Parent=GF23325-PA
10796	flybase	CDS	4647033	4647830	.	+	0	Parent=GF23325-PA
10796	flybase	exon	4648015	4648214	.	+	.	Parent=GF23326-PA
10796	flybase	exon	4648268	4648419	.	+	.	Parent=GF23326-PA
10796	flybase	exon	4648474	4648624	.	+	.	Parent=GF23326-PA
10796	flybase	exon	4648676	4648875	.	+	.	Parent=GF23326-PA
10796	flybase	exon	4648931	4649526	.	+	.	Parent=GF23326-PA
10796	flybase	exon	4649602	4649649	.	+	.	Parent=GF23326-PA
10796	flybase	exon	4651231	4651336	.	+	.	Parent=GF23326-PA
10796	flybase	exon	4651389	4651539	.	+	.	Parent=GF23326-PA
10796	flybase	exon	4651595	4651794	.	+	.	Parent=GF23326-PA
10796	flybase	exon	4651851	4652455	.	+	.	Parent=GF23326-PA
10796	flybase	exon	4652611	4652776	.	+	.	Parent=GF23326-PA
10796	flybase	exon	4652831	4652913	.	+	.	Parent=GF23326-PA
10796	flybase	CDS	4648015	4648214	.	+	0	Parent=GF23326-PA
10796	flybase	CDS	4648268	4648419	.	+	1	Parent=GF23326-PA
10796	flybase	CDS	4648474	4648624	.	+	2	Parent=GF23326-PA
10796	flybase	CDS	4648676	4648875	.	+	1	Parent=GF23326-PA
10796	flybase	CDS	4648931	4649526	.	+	2	Parent=GF23326-PA
10796	flybase	CDS	4649602	4649649	.	+	0	Parent=GF23326-PA
10796	flybase	CDS	4651231	4651336	.	+	0	Parent=GF23326-PA
10796	flybase	CDS	4651389	4651539	.	+	2	Parent=GF23326-PA
10796	flybase	CDS	4651595	4651794	.	+	1	Parent=GF23326-PA
10796	flybase	CDS	4651851	4652455	.	+	2	Parent=GF23326-PA
10796	flybase	CDS	4652611	4652776	.	+	0	Parent=GF23326-PA
10796	flybase	CDS	4652831	4652913	.	+	2	Parent=GF23326-PA
10796	flybase	exon	4661738	4662225	.	+	.	Parent=GF23329-PA
10796	flybase	exon	4662305	4662495	.	+	.	Parent=GF23329-PA
10796	flybase	exon	4662559	4662713	.	+	.	Parent=GF23329-PA
10796	flybase	exon	4663012	4663437	.	+	.	Parent=GF23329-PA
10796	flybase	exon	4663529	4663870	.	+	.	Parent=GF23329-PA
10796	flybase	CDS	4661738	4662225	.	+	0	Parent=GF23329-PA
10796	flybase	CDS	4662305	4662495	.	+	1	Parent=GF23329-PA
10796	flybase	CDS	4662559	4662713	.	+	2	Parent=GF23329-PA
10796	flybase	CDS	4663012	4663437	.	+	0	Parent=GF23329-PA
10796	flybase	CDS	4663529	4663870	.	+	0	Parent=GF23329-PA
10796	flybase	exon	4665089	4665264	.	+	.	Parent=GF23330-PA
10796	flybase	exon	4666114	4666268	.	+	.	Parent=GF23330-PA
10796	flybase	exon	4666328	4666478	.	+	.	Parent=GF23330-PA
10796	flybase	exon	4666924	4667129	.	+	.	Parent=GF23330-PA
10796	flybase	exon	4667197	4667345	.	+	.	Parent=GF23330-PA
10796	flybase	exon	4667649	4668158	.	+	.	Parent=GF23330-PA
10796	flybase	exon	4668211	4668376	.	+	.	Parent=GF23330-PA
10796	flybase	exon	4668681	4668781	.	+	.	Parent=GF23330-PA
10796	flybase	CDS	4665089	4665264	.	+	0	Parent=GF23330-PA
10796	flybase	CDS	4666114	4666268	.	+	1	Parent=GF23330-PA
10796	flybase	CDS	4666328	4666478	.	+	2	Parent=GF23330-PA
10796	flybase	CDS	4666924	4667129	.	+	1	Parent=GF23330-PA
10796	flybase	CDS	4667197	4667345	.	+	2	Parent=GF23330-PA
10796	flybase	CDS	4667649	4668158	.	+	0	Parent=GF23330-PA
10796	flybase	CDS	4668211	4668376	.	+	0	Parent=GF23330-PA
10796	flybase	CDS	4668681	4668781	.	+	2	Parent=GF23330-PA
10796	flybase	exon	4680092	4680907	.	-	.	Parent=GF22905-PA
10796	flybase	CDS	4680092	4680907	.	-	0	Parent=GF22905-PA
10796	flybase	exon	4682900	4683715	.	+	.	Parent=GF23332-PA
10796	flybase	CDS	4682900	4683715	.	+	0	Parent=GF23332-PA
10796	flybase	exon	4688678	4689004	.	+	.	Parent=GF23334-PA
10796	flybase	exon	4689778	4689801	.	+	.	Parent=GF23334-PA
10796	flybase	CDS	4688678	4689004	.	+	0	Parent=GF23334-PA
10796	flybase	CDS	4689778	4689801	.	+	0	Parent=GF23334-PA
10796	flybase	exon	4729950	4730370	.	+	.	Parent=GF23337-PA
10796	flybase	exon	4730430	4730632	.	+	.	Parent=GF23337-PA
10796	flybase	exon	4730701	4730847	.	+	.	Parent=GF23337-PA
10796	flybase	CDS	4729950	4730370	.	+	0	Parent=GF23337-PA
10796	flybase	CDS	4730430	4730632	.	+	2	Parent=GF23337-PA
10796	flybase	CDS	4730701	4730847	.	+	0	Parent=GF23337-PA
10796	flybase	exon	4731917	4731967	.	+	.	Parent=GF23339-PA
10796	flybase	exon	4737284	4737362	.	+	.	Parent=GF23339-PA
10796	flybase	exon	4739115	4739407	.	+	.	Parent=GF23339-PA
10796	flybase	exon	4739466	4739572	.	+	.	Parent=GF23339-PA
10796	flybase	exon	4739632	4739750	.	+	.	Parent=GF23339-PA
10796	flybase	exon	4739989	4740152	.	+	.	Parent=GF23339-PA
10796	flybase	exon	4740217	4740459	.	+	.	Parent=GF23339-PA
10796	flybase	CDS	4731917	4731967	.	+	0	Parent=GF23339-PA
10796	flybase	CDS	4737284	4737362	.	+	0	Parent=GF23339-PA
10796	flybase	CDS	4739115	4739407	.	+	2	Parent=GF23339-PA
10796	flybase	CDS	4739466	4739572	.	+	0	Parent=GF23339-PA
10796	flybase	CDS	4739632	4739750	.	+	1	Parent=GF23339-PA
10796	flybase	CDS	4739989	4740152	.	+	2	Parent=GF23339-PA
10796	flybase	CDS	4740217	4740459	.	+	0	Parent=GF23339-PA
10796	flybase	exon	4745238	4745250	.	-	.	Parent=GF22901-PA
10796	flybase	exon	4745751	4745861	.	-	.	Parent=GF22901-PA
10796	flybase	exon	4745912	4746679	.	-	.	Parent=GF22901-PA
10796	flybase	exon	4746843	4746998	.	-	.	Parent=GF22901-PA
10796	flybase	exon	4747066	4747343	.	-	.	Parent=GF22901-PA
10796	flybase	exon	4747929	4748108	.	-	.	Parent=GF22901-PA
10796	flybase	CDS	4745238	4745250	.	-	1	Parent=GF22901-PA
10796	flybase	CDS	4745751	4745861	.	-	1	Parent=GF22901-PA
10796	flybase	CDS	4745912	4746679	.	-	1	Parent=GF22901-PA
10796	flybase	CDS	4746843	4746998	.	-	1	Parent=GF22901-PA
10796	flybase	CDS	4747066	4747343	.	-	0	Parent=GF22901-PA
10796	flybase	CDS	4747929	4748108	.	-	0	Parent=GF22901-PA
10796	flybase	exon	4749068	4749317	.	-	.	Parent=GF22898-PA
10796	flybase	exon	4749377	4749897	.	-	.	Parent=GF22898-PA
10796	flybase	exon	4749959	4750508	.	-	.	Parent=GF22898-PA
10796	flybase	exon	4750558	4751415	.	-	.	Parent=GF22898-PA
10796	flybase	exon	4751480	4751635	.	-	.	Parent=GF22898-PA
10796	flybase	exon	4751703	4752163	.	-	.	Parent=GF22898-PA
10796	flybase	CDS	4749068	4749317	.	-	1	Parent=GF22898-PA
10796	flybase	CDS	4749377	4749897	.	-	0	Parent=GF22898-PA
10796	flybase	CDS	4749959	4750508	.	-	1	Parent=GF22898-PA
10796	flybase	CDS	4750558	4751415	.	-	1	Parent=GF22898-PA
10796	flybase	CDS	4751480	4751635	.	-	1	Parent=GF22898-PA
10796	flybase	CDS	4751703	4752163	.	-	0	Parent=GF22898-PA
10796	flybase	exon	4752593	4753138	.	-	.	Parent=GF22899-PA
10796	flybase	exon	4753194	4753743	.	-	.	Parent=GF22899-PA
10796	flybase	exon	4753795	4754652	.	-	.	Parent=GF22899-PA
10796	flybase	exon	4754723	4754878	.	-	.	Parent=GF22899-PA
10796	flybase	exon	4754935	4755401	.	-	.	Parent=GF22899-PA
10796	flybase	CDS	4752593	4753138	.	-	0	Parent=GF22899-PA
10796	flybase	CDS	4753194	4753743	.	-	1	Parent=GF22899-PA
10796	flybase	CDS	4753795	4754652	.	-	1	Parent=GF22899-PA
10796	flybase	CDS	4754723	4754878	.	-	1	Parent=GF22899-PA
10796	flybase	CDS	4754935	4755401	.	-	0	Parent=GF22899-PA
10796	flybase	exon	4975757	4976297	.	+	.	Parent=GF23342-PA
10796	flybase	exon	4985305	4985508	.	+	.	Parent=GF23342-PA
10796	flybase	exon	4986790	4987070	.	+	.	Parent=GF23342-PA
10796	flybase	exon	4988317	4988433	.	+	.	Parent=GF23342-PA
10796	flybase	exon	4989560	4989699	.	+	.	Parent=GF23342-PA
10796	flybase	exon	4994979	4995268	.	+	.	Parent=GF23342-PA
10796	flybase	exon	4995339	4995679	.	+	.	Parent=GF23342-PA
10796	flybase	exon	4995748	4995914	.	+	.	Parent=GF23342-PA
10796	flybase	exon	4995974	4996529	.	+	.	Parent=GF23342-PA
10796	flybase	exon	4996590	4996858	.	+	.	Parent=GF23342-PA
10796	flybase	exon	4996934	4997208	.	+	.	Parent=GF23342-PA
10796	flybase	exon	4997440	4998008	.	+	.	Parent=GF23342-PA
10796	flybase	CDS	4975757	4976297	.	+	0	Parent=GF23342-PA
10796	flybase	CDS	4985305	4985508	.	+	2	Parent=GF23342-PA
10796	flybase	CDS	4986790	4987070	.	+	2	Parent=GF23342-PA
10796	flybase	CDS	4988317	4988433	.	+	0	Parent=GF23342-PA
10796	flybase	CDS	4989560	4989699	.	+	0	Parent=GF23342-PA
10796	flybase	CDS	4994979	4995268	.	+	1	Parent=GF23342-PA
10796	flybase	CDS	4995339	4995679	.	+	2	Parent=GF23342-PA
10796	flybase	CDS	4995748	4995914	.	+	0	Parent=GF23342-PA
10796	flybase	CDS	4995974	4996529	.	+	1	Parent=GF23342-PA
10796	flybase	CDS	4996590	4996858	.	+	0	Parent=GF23342-PA
10796	flybase	CDS	4996934	4997208	.	+	1	Parent=GF23342-PA
10796	flybase	CDS	4997440	4998008	.	+	2	Parent=GF23342-PA
10796	flybase	exon	5004319	5004441	.	-	.	Parent=GF22889-PA
10796	flybase	exon	5004496	5004642	.	-	.	Parent=GF22889-PA
10796	flybase	exon	5004696	5004719	.	-	.	Parent=GF22889-PA
10796	flybase	CDS	5004319	5004441	.	-	0	Parent=GF22889-PA
10796	flybase	CDS	5004496	5004642	.	-	0	Parent=GF22889-PA
10796	flybase	CDS	5004696	5004719	.	-	0	Parent=GF22889-PA
10796	flybase	exon	5160020	5160109	.	-	.	Parent=GF22878-PA
10796	flybase	exon	5161323	5161404	.	-	.	Parent=GF22878-PA
10796	flybase	exon	5161646	5163087	.	-	.	Parent=GF22878-PA
10796	flybase	CDS	5160020	5160109	.	-	0	Parent=GF22878-PA
10796	flybase	CDS	5161323	5161404	.	-	1	Parent=GF22878-PA
10796	flybase	CDS	5161646	5163087	.	-	0	Parent=GF22878-PA
10796	flybase	exon	5186575	5186834	.	-	.	Parent=GF22877-PA
10796	flybase	exon	5186892	5186998	.	-	.	Parent=GF22877-PA
10796	flybase	exon	5187056	5187200	.	-	.	Parent=GF22877-PA
10796	flybase	exon	5187254	5187301	.	-	.	Parent=GF22877-PA
10796	flybase	exon	5187360	5187660	.	-	.	Parent=GF22877-PA
10796	flybase	exon	5187718	5188372	.	-	.	Parent=GF22877-PA
10796	flybase	exon	5188431	5188579	.	-	.	Parent=GF22877-PA
10796	flybase	CDS	5186575	5186834	.	-	2	Parent=GF22877-PA
10796	flybase	CDS	5186892	5186998	.	-	1	Parent=GF22877-PA
10796	flybase	CDS	5187056	5187200	.	-	2	Parent=GF22877-PA
10796	flybase	CDS	5187254	5187301	.	-	2	Parent=GF22877-PA
10796	flybase	CDS	5187360	5187660	.	-	0	Parent=GF22877-PA
10796	flybase	CDS	5187718	5188372	.	-	1	Parent=GF22877-PA
10796	flybase	CDS	5188431	5188579	.	-	0	Parent=GF22877-PA
10796	flybase	exon	5193868	5194656	.	-	.	Parent=GF22876-PA
10796	flybase	exon	5194712	5194903	.	-	.	Parent=GF22876-PA
10796	flybase	CDS	5193868	5194656	.	-	0	Parent=GF22876-PA
10796	flybase	CDS	5194712	5194903	.	-	0	Parent=GF22876-PA
10796	flybase	exon	5195706	5196037	.	-	.	Parent=GF22875-PA
10796	flybase	exon	5196095	5196285	.	-	.	Parent=GF22875-PA
10796	flybase	exon	5196343	5196512	.	-	.	Parent=GF22875-PA
10796	flybase	exon	5197348	5197368	.	-	.	Parent=GF22875-PA
10796	flybase	CDS	5195706	5196037	.	-	2	Parent=GF22875-PA
10796	flybase	CDS	5196095	5196285	.	-	1	Parent=GF22875-PA
10796	flybase	CDS	5196343	5196512	.	-	0	Parent=GF22875-PA
10796	flybase	CDS	5197348	5197368	.	-	0	Parent=GF22875-PA
10796	flybase	exon	5199287	5199522	.	+	.	Parent=GF23359-PA
10796	flybase	exon	5199615	5199855	.	+	.	Parent=GF23359-PA
10796	flybase	exon	5199913	5201261	.	+	.	Parent=GF23359-PA
10796	flybase	exon	5201320	5201524	.	+	.	Parent=GF23359-PA
10796	flybase	CDS	5199287	5199522	.	+	0	Parent=GF23359-PA
10796	flybase	CDS	5199615	5199855	.	+	1	Parent=GF23359-PA
10796	flybase	CDS	5199913	5201261	.	+	0	Parent=GF23359-PA
10796	flybase	CDS	5201320	5201524	.	+	1	Parent=GF23359-PA
10796	flybase	exon	5201739	5202137	.	-	.	Parent=GF22873-PA
10796	flybase	exon	5202878	5202919	.	-	.	Parent=GF22873-PA
10796	flybase	CDS	5201739	5202137	.	-	0	Parent=GF22873-PA
10796	flybase	CDS	5202878	5202919	.	-	0	Parent=GF22873-PA
10796	flybase	exon	5209270	5209416	.	+	.	Parent=GF23361-PA
10796	flybase	exon	5209480	5209581	.	+	.	Parent=GF23361-PA
10796	flybase	exon	5209694	5210120	.	+	.	Parent=GF23361-PA
10796	flybase	exon	5211905	5212761	.	+	.	Parent=GF23361-PA
10796	flybase	CDS	5209270	5209416	.	+	0	Parent=GF23361-PA
10796	flybase	CDS	5209480	5209581	.	+	0	Parent=GF23361-PA
10796	flybase	CDS	5209694	5210120	.	+	0	Parent=GF23361-PA
10796	flybase	CDS	5211905	5212761	.	+	2	Parent=GF23361-PA
10796	flybase	exon	5252837	5252955	.	+	.	Parent=GF23365-PA
10796	flybase	exon	5253028	5253169	.	+	.	Parent=GF23365-PA
10796	flybase	exon	5253411	5253710	.	+	.	Parent=GF23365-PA
10796	flybase	CDS	5252837	5252955	.	+	0	Parent=GF23365-PA
10796	flybase	CDS	5253028	5253169	.	+	1	Parent=GF23365-PA
10796	flybase	CDS	5253411	5253710	.	+	0	Parent=GF23365-PA
10796	flybase	exon	5253769	5254006	.	-	.	Parent=GF22869-PA
10796	flybase	exon	5254062	5254432	.	-	.	Parent=GF22869-PA
10796	flybase	CDS	5253769	5254006	.	-	1	Parent=GF22869-PA
10796	flybase	CDS	5254062	5254432	.	-	0	Parent=GF22869-PA
10796	flybase	exon	5311152	5311226	.	+	.	Parent=GF23375-PA
10796	flybase	exon	5320039	5320396	.	+	.	Parent=GF23375-PA
10796	flybase	exon	5320457	5321613	.	+	.	Parent=GF23375-PA
10796	flybase	CDS	5311152	5311226	.	+	0	Parent=GF23375-PA
10796	flybase	CDS	5320039	5320396	.	+	0	Parent=GF23375-PA
10796	flybase	CDS	5320457	5321613	.	+	2	Parent=GF23375-PA
10796	flybase	exon	5328674	5328850	.	+	.	Parent=GF23377-PA
10796	flybase	exon	5328906	5329344	.	+	.	Parent=GF23377-PA
10796	flybase	exon	5329457	5330154	.	+	.	Parent=GF23377-PA
10796	flybase	CDS	5328674	5328850	.	+	0	Parent=GF23377-PA
10796	flybase	CDS	5328906	5329344	.	+	0	Parent=GF23377-PA
10796	flybase	CDS	5329457	5330154	.	+	2	Parent=GF23377-PA
10796	flybase	exon	5332112	5332642	.	+	.	Parent=GF23379-PA
10796	flybase	CDS	5332112	5332642	.	+	0	Parent=GF23379-PA
10839	flybase	exon	11429	11992	.	-	.	Parent=GF20593-PA
10839	flybase	exon	12096	12383	.	-	.	Parent=GF20593-PA
10839	flybase	CDS	11429	11992	.	-	0	Parent=GF20593-PA
10839	flybase	CDS	12096	12383	.	-	0	Parent=GF20593-PA
10839	flybase	exon	52478	52720	.	-	.	Parent=GF20591-PA
10839	flybase	exon	52779	52991	.	-	.	Parent=GF20591-PA
10839	flybase	CDS	52478	52720	.	-	0	Parent=GF20591-PA
10839	flybase	CDS	52779	52991	.	-	0	Parent=GF20591-PA
10839	flybase	exon	53435	53529	.	+	.	Parent=GF20596-PA
10839	flybase	exon	53588	53765	.	+	.	Parent=GF20596-PA
10839	flybase	exon	53821	53905	.	+	.	Parent=GF20596-PA
10839	flybase	exon	53965	54035	.	+	.	Parent=GF20596-PA
10839	flybase	CDS	53435	53529	.	+	0	Parent=GF20596-PA
10839	flybase	CDS	53588	53765	.	+	1	Parent=GF20596-PA
10839	flybase	CDS	53821	53905	.	+	0	Parent=GF20596-PA
10839	flybase	CDS	53965	54035	.	+	2	Parent=GF20596-PA
10839	flybase	exon	54542	55684	.	-	.	Parent=GF20590-PA
10839	flybase	CDS	54542	55684	.	-	0	Parent=GF20590-PA
10839	flybase	exon	61304	61312	.	+	.	Parent=GF20597-PA
10839	flybase	exon	61376	62455	.	+	.	Parent=GF20597-PA
10839	flybase	CDS	61304	61312	.	+	0	Parent=GF20597-PA
10839	flybase	CDS	61376	62455	.	+	0	Parent=GF20597-PA
10839	flybase	exon	64265	64363	.	+	.	Parent=GF20598-PA
10839	flybase	exon	64454	65173	.	+	.	Parent=GF20598-PA
10839	flybase	CDS	64265	64363	.	+	0	Parent=GF20598-PA
10839	flybase	CDS	64454	65173	.	+	0	Parent=GF20598-PA
10839	flybase	exon	65862	66058	.	+	.	Parent=GF20599-PA
10839	flybase	exon	66124	66472	.	+	.	Parent=GF20599-PA
10839	flybase	exon	72366	72788	.	+	.	Parent=GF20599-PA
10839	flybase	exon	72853	72976	.	+	.	Parent=GF20599-PA
10839	flybase	exon	78606	78869	.	+	.	Parent=GF20599-PA
10839	flybase	exon	78942	79105	.	+	.	Parent=GF20599-PA
10839	flybase	CDS	65862	66058	.	+	0	Parent=GF20599-PA
10839	flybase	CDS	66124	66472	.	+	1	Parent=GF20599-PA
10839	flybase	CDS	72366	72788	.	+	0	Parent=GF20599-PA
10839	flybase	CDS	72853	72976	.	+	0	Parent=GF20599-PA
10839	flybase	CDS	78606	78869	.	+	2	Parent=GF20599-PA
10839	flybase	CDS	78942	79105	.	+	2	Parent=GF20599-PA
10839	flybase	exon	81484	81488	.	+	.	Parent=GF20600-PA
10839	flybase	exon	83492	83843	.	+	.	Parent=GF20600-PA
10839	flybase	exon	83898	84317	.	+	.	Parent=GF20600-PA
10839	flybase	exon	84382	84505	.	+	.	Parent=GF20600-PA
10839	flybase	exon	84565	84828	.	+	.	Parent=GF20600-PA
10839	flybase	exon	84895	85055	.	+	.	Parent=GF20600-PA
10839	flybase	CDS	81484	81488	.	+	0	Parent=GF20600-PA
10839	flybase	CDS	83492	83843	.	+	1	Parent=GF20600-PA
10839	flybase	CDS	83898	84317	.	+	0	Parent=GF20600-PA
10839	flybase	CDS	84382	84505	.	+	0	Parent=GF20600-PA
10839	flybase	CDS	84565	84828	.	+	2	Parent=GF20600-PA
10839	flybase	CDS	84895	85055	.	+	2	Parent=GF20600-PA
10839	flybase	exon	99992	100303	.	-	.	Parent=GF20589-PA
10839	flybase	CDS	99992	100303	.	-	0	Parent=GF20589-PA
10839	flybase	exon	168050	168355	.	+	.	Parent=GF20603-PA
10839	flybase	exon	168600	169001	.	+	.	Parent=GF20603-PA
10839	flybase	CDS	168050	168355	.	+	0	Parent=GF20603-PA
10839	flybase	CDS	168600	169001	.	+	0	Parent=GF20603-PA
10839	flybase	exon	190260	190552	.	-	.	Parent=GF20587-PA
10839	flybase	exon	191111	191429	.	-	.	Parent=GF20587-PA
10839	flybase	exon	191507	191620	.	-	.	Parent=GF20587-PA
10839	flybase	exon	193426	193737	.	-	.	Parent=GF20587-PA
10839	flybase	CDS	190260	190552	.	-	2	Parent=GF20587-PA
10839	flybase	CDS	191111	191429	.	-	0	Parent=GF20587-PA
10839	flybase	CDS	191507	191620	.	-	0	Parent=GF20587-PA
10839	flybase	CDS	193426	193737	.	-	0	Parent=GF20587-PA
10839	flybase	exon	290718	291729	.	-	.	Parent=GF20582-PA
10839	flybase	exon	291835	292516	.	-	.	Parent=GF20582-PA
10839	flybase	exon	292578	292773	.	-	.	Parent=GF20582-PA
10839	flybase	exon	296692	296928	.	-	.	Parent=GF20582-PA
10839	flybase	exon	297359	297648	.	-	.	Parent=GF20582-PA
10839	flybase	exon	309694	309867	.	-	.	Parent=GF20582-PA
10839	flybase	exon	314053	314190	.	-	.	Parent=GF20582-PA
10839	flybase	exon	329030	329184	.	-	.	Parent=GF20582-PA
10839	flybase	exon	342776	343739	.	-	.	Parent=GF20582-PA
10839	flybase	exon	344201	346490	.	-	.	Parent=GF20582-PA
10839	flybase	CDS	290718	291729	.	-	1	Parent=GF20582-PA
10839	flybase	CDS	291835	292516	.	-	2	Parent=GF20582-PA
10839	flybase	CDS	292578	292773	.	-	0	Parent=GF20582-PA
10839	flybase	CDS	296692	296928	.	-	0	Parent=GF20582-PA
10839	flybase	CDS	297359	297648	.	-	2	Parent=GF20582-PA
10839	flybase	CDS	309694	309867	.	-	2	Parent=GF20582-PA
10839	flybase	CDS	314053	314190	.	-	2	Parent=GF20582-PA
10839	flybase	CDS	329030	329184	.	-	1	Parent=GF20582-PA
10839	flybase	CDS	342776	343739	.	-	2	Parent=GF20582-PA
10839	flybase	CDS	344201	346490	.	-	0	Parent=GF20582-PA
10839	flybase	exon	366864	366913	.	-	.	Parent=GF20581-PA
10839	flybase	exon	366977	367120	.	-	.	Parent=GF20581-PA
10839	flybase	exon	367216	367372	.	-	.	Parent=GF20581-PA
10839	flybase	CDS	366864	366913	.	-	2	Parent=GF20581-PA
10839	flybase	CDS	366977	367120	.	-	2	Parent=GF20581-PA
10839	flybase	CDS	367216	367372	.	-	0	Parent=GF20581-PA
10839	flybase	exon	369144	369550	.	-	.	Parent=GF20577-PA
10839	flybase	exon	369691	370375	.	-	.	Parent=GF20577-PA
10839	flybase	exon	370471	370740	.	-	.	Parent=GF20577-PA
10839	flybase	CDS	369144	369550	.	-	2	Parent=GF20577-PA
10839	flybase	CDS	369691	370375	.	-	0	Parent=GF20577-PA
10839	flybase	CDS	370471	370740	.	-	0	Parent=GF20577-PA
10839	flybase	exon	413120	413305	.	-	.	Parent=GF20580-PA
10839	flybase	exon	414046	414177	.	-	.	Parent=GF20580-PA
10839	flybase	exon	415075	415215	.	-	.	Parent=GF20580-PA
10839	flybase	exon	415633	415750	.	-	.	Parent=GF20580-PA
10839	flybase	exon	415844	416040	.	-	.	Parent=GF20580-PA
10839	flybase	exon	416991	417104	.	-	.	Parent=GF20580-PA
10839	flybase	exon	417233	417334	.	-	.	Parent=GF20580-PA
10839	flybase	exon	417993	418409	.	-	.	Parent=GF20580-PA
10839	flybase	CDS	413120	413305	.	-	0	Parent=GF20580-PA
10839	flybase	CDS	414046	414177	.	-	0	Parent=GF20580-PA
10839	flybase	CDS	415075	415215	.	-	0	Parent=GF20580-PA
10839	flybase	CDS	415633	415750	.	-	1	Parent=GF20580-PA
10839	flybase	CDS	415844	416040	.	-	0	Parent=GF20580-PA
10839	flybase	CDS	416991	417104	.	-	0	Parent=GF20580-PA
10839	flybase	CDS	417233	417334	.	-	0	Parent=GF20580-PA
10839	flybase	CDS	417993	418409	.	-	0	Parent=GF20580-PA
10793	flybase	exon	10409	10413	.	+	.	Parent=GF14950-PA
10793	flybase	exon	10880	11168	.	+	.	Parent=GF14950-PA
10793	flybase	exon	11227	11657	.	+	.	Parent=GF14950-PA
10793	flybase	exon	11726	11804	.	+	.	Parent=GF14950-PA
10793	flybase	exon	15123	15395	.	+	.	Parent=GF14950-PA
10793	flybase	exon	15613	15693	.	+	.	Parent=GF14950-PA
10793	flybase	exon	15799	16191	.	+	.	Parent=GF14950-PA
10793	flybase	CDS	10409	10413	.	+	0	Parent=GF14950-PA
10793	flybase	CDS	10880	11168	.	+	1	Parent=GF14950-PA
10793	flybase	CDS	11227	11657	.	+	0	Parent=GF14950-PA
10793	flybase	CDS	11726	11804	.	+	1	Parent=GF14950-PA
10793	flybase	CDS	15123	15395	.	+	0	Parent=GF14950-PA
10793	flybase	CDS	15613	15693	.	+	0	Parent=GF14950-PA
10793	flybase	CDS	15799	16191	.	+	0	Parent=GF14950-PA
10793	flybase	exon	17494	17596	.	-	.	Parent=GF14948-PA
10793	flybase	exon	17655	17890	.	-	.	Parent=GF14948-PA
10793	flybase	exon	17907	18950	.	-	.	Parent=GF14948-PA
10793	flybase	CDS	17494	17596	.	-	1	Parent=GF14948-PA
10793	flybase	CDS	17655	17890	.	-	0	Parent=GF14948-PA
10793	flybase	CDS	17907	18950	.	-	0	Parent=GF14948-PA
10793	flybase	exon	34055	34139	.	+	.	Parent=GF14952-PA
10793	flybase	exon	35388	35454	.	+	.	Parent=GF14952-PA
10793	flybase	exon	35525	35840	.	+	.	Parent=GF14952-PA
10793	flybase	exon	35905	36034	.	+	.	Parent=GF14952-PA
10793	flybase	exon	36146	36286	.	+	.	Parent=GF14952-PA
10793	flybase	exon	38640	38831	.	+	.	Parent=GF14952-PA
10793	flybase	exon	39001	39118	.	+	.	Parent=GF14952-PA
10793	flybase	exon	45472	45593	.	+	.	Parent=GF14952-PA
10793	flybase	exon	47474	47796	.	+	.	Parent=GF14952-PA
10793	flybase	exon	47859	49342	.	+	.	Parent=GF14952-PA
10793	flybase	exon	49401	49534	.	+	.	Parent=GF14952-PA
10793	flybase	exon	49597	49667	.	+	.	Parent=GF14952-PA
10793	flybase	CDS	34055	34139	.	+	0	Parent=GF14952-PA
10793	flybase	CDS	35388	35454	.	+	2	Parent=GF14952-PA
10793	flybase	CDS	35525	35840	.	+	1	Parent=GF14952-PA
10793	flybase	CDS	35905	36034	.	+	0	Parent=GF14952-PA
10793	flybase	CDS	36146	36286	.	+	2	Parent=GF14952-PA
10793	flybase	CDS	38640	38831	.	+	2	Parent=GF14952-PA
10793	flybase	CDS	39001	39118	.	+	2	Parent=GF14952-PA
10793	flybase	CDS	45472	45593	.	+	1	Parent=GF14952-PA
10793	flybase	CDS	47474	47796	.	+	2	Parent=GF14952-PA
10793	flybase	CDS	47859	49342	.	+	0	Parent=GF14952-PA
10793	flybase	CDS	49401	49534	.	+	1	Parent=GF14952-PA
10793	flybase	CDS	49597	49667	.	+	2	Parent=GF14952-PA
10793	flybase	exon	100933	101052	.	+	.	Parent=GF14956-PA
10793	flybase	exon	101110	101542	.	+	.	Parent=GF14956-PA
10793	flybase	exon	101605	101781	.	+	.	Parent=GF14956-PA
10793	flybase	exon	101848	102020	.	+	.	Parent=GF14956-PA
10793	flybase	CDS	100933	101052	.	+	0	Parent=GF14956-PA
10793	flybase	CDS	101110	101542	.	+	0	Parent=GF14956-PA
10793	flybase	CDS	101605	101781	.	+	2	Parent=GF14956-PA
10793	flybase	CDS	101848	102020	.	+	2	Parent=GF14956-PA
10793	flybase	exon	102921	103598	.	-	.	Parent=GF14944-PA
10793	flybase	CDS	102921	103598	.	-	0	Parent=GF14944-PA
10793	flybase	exon	104516	104569	.	+	.	Parent=GF14957-PA
10793	flybase	exon	106821	106972	.	+	.	Parent=GF14957-PA
10793	flybase	exon	107048	107443	.	+	.	Parent=GF14957-PA
10793	flybase	exon	107510	108053	.	+	.	Parent=GF14957-PA
10793	flybase	exon	108147	108785	.	+	.	Parent=GF14957-PA
10793	flybase	CDS	104516	104569	.	+	0	Parent=GF14957-PA
10793	flybase	CDS	106821	106972	.	+	0	Parent=GF14957-PA
10793	flybase	CDS	107048	107443	.	+	1	Parent=GF14957-PA
10793	flybase	CDS	107510	108053	.	+	1	Parent=GF14957-PA
10793	flybase	CDS	108147	108785	.	+	0	Parent=GF14957-PA
10793	flybase	exon	111580	111751	.	+	.	Parent=GF14958-PA
10793	flybase	exon	111822	112031	.	+	.	Parent=GF14958-PA
10793	flybase	exon	113880	113926	.	+	.	Parent=GF14958-PA
10793	flybase	CDS	111580	111751	.	+	0	Parent=GF14958-PA
10793	flybase	CDS	111822	112031	.	+	2	Parent=GF14958-PA
10793	flybase	CDS	113880	113926	.	+	2	Parent=GF14958-PA
10793	flybase	exon	117122	117974	.	+	.	Parent=GF14959-PA
10793	flybase	exon	118117	118139	.	+	.	Parent=GF14959-PA
10793	flybase	CDS	117122	117974	.	+	0	Parent=GF14959-PA
10793	flybase	CDS	118117	118139	.	+	2	Parent=GF14959-PA
10793	flybase	exon	121560	121953	.	+	.	Parent=GF14960-PA
10793	flybase	exon	122128	122406	.	+	.	Parent=GF14960-PA
10793	flybase	exon	122567	124181	.	+	.	Parent=GF14960-PA
10793	flybase	exon	124270	125350	.	+	.	Parent=GF14960-PA
10793	flybase	CDS	121560	121953	.	+	0	Parent=GF14960-PA
10793	flybase	CDS	122128	122406	.	+	2	Parent=GF14960-PA
10793	flybase	CDS	122567	124181	.	+	2	Parent=GF14960-PA
10793	flybase	CDS	124270	125350	.	+	1	Parent=GF14960-PA
10793	flybase	exon	203833	204348	.	-	.	Parent=GF14940-PA
10793	flybase	exon	204430	204462	.	-	.	Parent=GF14940-PA
10793	flybase	CDS	203833	204348	.	-	0	Parent=GF14940-PA
10793	flybase	CDS	204430	204462	.	-	0	Parent=GF14940-PA
10793	flybase	exon	209693	209706	.	-	.	Parent=GF14939-PA
10793	flybase	exon	209760	210232	.	-	.	Parent=GF14939-PA
10793	flybase	exon	210292	210438	.	-	.	Parent=GF14939-PA
10793	flybase	exon	210496	210548	.	-	.	Parent=GF14939-PA
10793	flybase	exon	213109	213216	.	-	.	Parent=GF14939-PA
10793	flybase	exon	213778	213865	.	-	.	Parent=GF14939-PA
10793	flybase	exon	213957	214123	.	-	.	Parent=GF14939-PA
10793	flybase	exon	214283	214412	.	-	.	Parent=GF14939-PA
10793	flybase	exon	214817	214934	.	-	.	Parent=GF14939-PA
10793	flybase	exon	215840	215898	.	-	.	Parent=GF14939-PA
10793	flybase	exon	215955	216070	.	-	.	Parent=GF14939-PA
10793	flybase	exon	216132	216341	.	-	.	Parent=GF14939-PA
10793	flybase	exon	216402	216612	.	-	.	Parent=GF14939-PA
10793	flybase	exon	216670	216895	.	-	.	Parent=GF14939-PA
10793	flybase	exon	216956	217475	.	-	.	Parent=GF14939-PA
10793	flybase	exon	217667	217848	.	-	.	Parent=GF14939-PA
10793	flybase	exon	218325	218477	.	-	.	Parent=GF14939-PA
10793	flybase	exon	218849	218955	.	-	.	Parent=GF14939-PA
10793	flybase	exon	219161	219300	.	-	.	Parent=GF14939-PA
10793	flybase	exon	219546	219651	.	-	.	Parent=GF14939-PA
10793	flybase	exon	220316	220535	.	-	.	Parent=GF14939-PA
10793	flybase	exon	220604	221871	.	-	.	Parent=GF14939-PA
10793	flybase	exon	223320	223498	.	-	.	Parent=GF14939-PA
10793	flybase	CDS	209693	209706	.	-	2	Parent=GF14939-PA
10793	flybase	CDS	209760	210232	.	-	1	Parent=GF14939-PA
10793	flybase	CDS	210292	210438	.	-	1	Parent=GF14939-PA
10793	flybase	CDS	210496	210548	.	-	0	Parent=GF14939-PA
10793	flybase	CDS	213109	213216	.	-	0	Parent=GF14939-PA
10793	flybase	CDS	213778	213865	.	-	1	Parent=GF14939-PA
10793	flybase	CDS	213957	214123	.	-	0	Parent=GF14939-PA
10793	flybase	CDS	214283	214412	.	-	1	Parent=GF14939-PA
10793	flybase	CDS	214817	214934	.	-	2	Parent=GF14939-PA
10793	flybase	CDS	215840	215898	.	-	1	Parent=GF14939-PA
10793	flybase	CDS	215955	216070	.	-	0	Parent=GF14939-PA
10793	flybase	CDS	216132	216341	.	-	0	Parent=GF14939-PA
10793	flybase	CDS	216402	216612	.	-	1	Parent=GF14939-PA
10793	flybase	CDS	216670	216895	.	-	2	Parent=GF14939-PA
10793	flybase	CDS	216956	217475	.	-	0	Parent=GF14939-PA
10793	flybase	CDS	217667	217848	.	-	2	Parent=GF14939-PA
10793	flybase	CDS	218325	218477	.	-	2	Parent=GF14939-PA
10793	flybase	CDS	218849	218955	.	-	1	Parent=GF14939-PA
10793	flybase	CDS	219161	219300	.	-	0	Parent=GF14939-PA
10793	flybase	CDS	219546	219651	.	-	1	Parent=GF14939-PA
10793	flybase	CDS	220316	220535	.	-	2	Parent=GF14939-PA
10793	flybase	CDS	220604	221871	.	-	1	Parent=GF14939-PA
10793	flybase	CDS	223320	223498	.	-	0	Parent=GF14939-PA
10793	flybase	exon	232077	232079	.	+	.	Parent=GF14962-PA
10793	flybase	exon	245669	245857	.	+	.	Parent=GF14962-PA
10793	flybase	CDS	232077	232079	.	+	0	Parent=GF14962-PA
10793	flybase	CDS	245669	245857	.	+	0	Parent=GF14962-PA
10793	flybase	exon	246828	247397	.	-	.	Parent=GF14938-PA
10793	flybase	CDS	246828	247397	.	-	0	Parent=GF14938-PA
10793	flybase	exon	282352	282360	.	-	.	Parent=GF14937-PA
10793	flybase	exon	282587	283462	.	-	.	Parent=GF14937-PA
10793	flybase	CDS	282352	282360	.	-	0	Parent=GF14937-PA
10793	flybase	CDS	282587	283462	.	-	0	Parent=GF14937-PA
10793	flybase	exon	328305	328552	.	-	.	Parent=GF14935-PA
10793	flybase	exon	328816	330039	.	-	.	Parent=GF14935-PA
10793	flybase	exon	330133	330514	.	-	.	Parent=GF14935-PA
10793	flybase	exon	330575	330700	.	-	.	Parent=GF14935-PA
10793	flybase	exon	330769	331095	.	-	.	Parent=GF14935-PA
10793	flybase	exon	331158	331237	.	-	.	Parent=GF14935-PA
10793	flybase	exon	331296	331365	.	-	.	Parent=GF14935-PA
10793	flybase	exon	331797	331846	.	-	.	Parent=GF14935-PA
10793	flybase	exon	331950	332259	.	-	.	Parent=GF14935-PA
10793	flybase	CDS	328305	328552	.	-	2	Parent=GF14935-PA
10793	flybase	CDS	328816	330039	.	-	2	Parent=GF14935-PA
10793	flybase	CDS	330133	330514	.	-	0	Parent=GF14935-PA
10793	flybase	CDS	330575	330700	.	-	0	Parent=GF14935-PA
10793	flybase	CDS	330769	331095	.	-	0	Parent=GF14935-PA
10793	flybase	CDS	331158	331237	.	-	2	Parent=GF14935-PA
10793	flybase	CDS	331296	331365	.	-	0	Parent=GF14935-PA
10793	flybase	CDS	331797	331846	.	-	2	Parent=GF14935-PA
10793	flybase	CDS	331950	332259	.	-	0	Parent=GF14935-PA
10793	flybase	exon	368969	369157	.	+	.	Parent=GF19693-PA
10793	flybase	CDS	368969	369157	.	+	0	Parent=GF19693-PA
10793	flybase	exon	370163	370327	.	-	.	Parent=GF14932-PA
10793	flybase	CDS	370163	370327	.	-	0	Parent=GF14932-PA
10793	flybase	exon	371072	371503	.	+	.	Parent=GF14963-PA
10793	flybase	CDS	371072	371503	.	+	0	Parent=GF14963-PA
10793	flybase	exon	394449	394997	.	-	.	Parent=GF14930-PA
10793	flybase	CDS	394449	394997	.	-	0	Parent=GF14930-PA
10793	flybase	exon	423371	423740	.	-	.	Parent=GF14929-PA
10793	flybase	exon	423795	424193	.	-	.	Parent=GF14929-PA
10793	flybase	exon	424249	424369	.	-	.	Parent=GF14929-PA
10793	flybase	exon	439138	439433	.	-	.	Parent=GF14929-PA
10793	flybase	exon	439505	439758	.	-	.	Parent=GF14929-PA
10793	flybase	exon	439829	440125	.	-	.	Parent=GF14929-PA
10793	flybase	CDS	423371	423740	.	-	1	Parent=GF14929-PA
10793	flybase	CDS	423795	424193	.	-	1	Parent=GF14929-PA
10793	flybase	CDS	424249	424369	.	-	2	Parent=GF14929-PA
10793	flybase	CDS	439138	439433	.	-	1	Parent=GF14929-PA
10793	flybase	CDS	439505	439758	.	-	0	Parent=GF14929-PA
10793	flybase	CDS	439829	440125	.	-	0	Parent=GF14929-PA
10793	flybase	exon	465160	465470	.	-	.	Parent=GF14927-PA
10793	flybase	exon	465586	465658	.	-	.	Parent=GF14927-PA
10793	flybase	CDS	465160	465470	.	-	2	Parent=GF14927-PA
10793	flybase	CDS	465586	465658	.	-	0	Parent=GF14927-PA
10793	flybase	exon	485199	485464	.	-	.	Parent=GF14926-PA
10793	flybase	exon	485523	485833	.	-	.	Parent=GF14926-PA
10793	flybase	exon	486055	486425	.	-	.	Parent=GF14926-PA
10793	flybase	CDS	485199	485464	.	-	2	Parent=GF14926-PA
10793	flybase	CDS	485523	485833	.	-	1	Parent=GF14926-PA
10793	flybase	CDS	486055	486425	.	-	0	Parent=GF14926-PA
10793	flybase	exon	487796	487857	.	+	.	Parent=GF14969-PA
10793	flybase	exon	488076	489266	.	+	.	Parent=GF14969-PA
10793	flybase	exon	489323	489587	.	+	.	Parent=GF14969-PA
10793	flybase	exon	489659	489887	.	+	.	Parent=GF14969-PA
10793	flybase	exon	490142	490247	.	+	.	Parent=GF14969-PA
10793	flybase	exon	490303	490481	.	+	.	Parent=GF14969-PA
10793	flybase	exon	490556	491466	.	+	.	Parent=GF14969-PA
10793	flybase	exon	491528	492553	.	+	.	Parent=GF14969-PA
10793	flybase	CDS	487796	487857	.	+	0	Parent=GF14969-PA
10793	flybase	CDS	488076	489266	.	+	1	Parent=GF14969-PA
10793	flybase	CDS	489323	489587	.	+	1	Parent=GF14969-PA
10793	flybase	CDS	489659	489887	.	+	0	Parent=GF14969-PA
10793	flybase	CDS	490142	490247	.	+	2	Parent=GF14969-PA
10793	flybase	CDS	490303	490481	.	+	1	Parent=GF14969-PA
10793	flybase	CDS	490556	491466	.	+	2	Parent=GF14969-PA
10793	flybase	CDS	491528	492553	.	+	0	Parent=GF14969-PA
10793	flybase	exon	501001	501224	.	+	.	Parent=GF14970-PA
10793	flybase	exon	501285	501440	.	+	.	Parent=GF14970-PA
10793	flybase	exon	501515	502871	.	+	.	Parent=GF14970-PA
10793	flybase	exon	502936	503043	.	+	.	Parent=GF14970-PA
10793	flybase	CDS	501001	501224	.	+	0	Parent=GF14970-PA
10793	flybase	CDS	501285	501440	.	+	1	Parent=GF14970-PA
10793	flybase	CDS	501515	502871	.	+	1	Parent=GF14970-PA
10793	flybase	CDS	502936	503043	.	+	0	Parent=GF14970-PA
10793	flybase	exon	521866	522985	.	-	.	Parent=GF14924-PA
10793	flybase	exon	523053	523327	.	-	.	Parent=GF14924-PA
10793	flybase	exon	523382	523738	.	-	.	Parent=GF14924-PA
10793	flybase	CDS	521866	522985	.	-	1	Parent=GF14924-PA
10793	flybase	CDS	523053	523327	.	-	0	Parent=GF14924-PA
10793	flybase	CDS	523382	523738	.	-	0	Parent=GF14924-PA
10793	flybase	exon	524116	525332	.	-	.	Parent=GF14923-PA
10793	flybase	exon	526965	527016	.	-	.	Parent=GF14923-PA
10793	flybase	CDS	524116	525332	.	-	2	Parent=GF14923-PA
10793	flybase	CDS	526965	527016	.	-	0	Parent=GF14923-PA
10793	flybase	exon	538729	539607	.	+	.	Parent=GF14972-PA
10793	flybase	CDS	538729	539607	.	+	0	Parent=GF14972-PA
10793	flybase	exon	637050	637162	.	+	.	Parent=GF14978-PA
10793	flybase	exon	643484	643565	.	+	.	Parent=GF14978-PA
10793	flybase	exon	650237	650347	.	+	.	Parent=GF14978-PA
10793	flybase	exon	650433	650453	.	+	.	Parent=GF14978-PA
10793	flybase	CDS	637050	637162	.	+	0	Parent=GF14978-PA
10793	flybase	CDS	643484	643565	.	+	1	Parent=GF14978-PA
10793	flybase	CDS	650237	650347	.	+	0	Parent=GF14978-PA
10793	flybase	CDS	650433	650453	.	+	0	Parent=GF14978-PA
10793	flybase	exon	652940	653122	.	+	.	Parent=GF14979-PA
10793	flybase	CDS	652940	653122	.	+	0	Parent=GF14979-PA
10793	flybase	exon	657739	658209	.	+	.	Parent=GF14980-PA
10793	flybase	exon	658265	658546	.	+	.	Parent=GF14980-PA
10793	flybase	exon	658601	658912	.	+	.	Parent=GF14980-PA
10793	flybase	exon	658964	659308	.	+	.	Parent=GF14980-PA
10793	flybase	exon	659364	659577	.	+	.	Parent=GF14980-PA
10793	flybase	exon	659636	659841	.	+	.	Parent=GF14980-PA
10793	flybase	exon	659930	660159	.	+	.	Parent=GF14980-PA
10793	flybase	exon	660878	660982	.	+	.	Parent=GF14980-PA
10793	flybase	exon	661042	661303	.	+	.	Parent=GF14980-PA
10793	flybase	exon	661361	661843	.	+	.	Parent=GF14980-PA
10793	flybase	exon	661906	662061	.	+	.	Parent=GF14980-PA
10793	flybase	exon	662114	662270	.	+	.	Parent=GF14980-PA
10793	flybase	exon	662335	662528	.	+	.	Parent=GF14980-PA
10793	flybase	CDS	657739	658209	.	+	0	Parent=GF14980-PA
10793	flybase	CDS	658265	658546	.	+	0	Parent=GF14980-PA
10793	flybase	CDS	658601	658912	.	+	0	Parent=GF14980-PA
10793	flybase	CDS	658964	659308	.	+	0	Parent=GF14980-PA
10793	flybase	CDS	659364	659577	.	+	0	Parent=GF14980-PA
10793	flybase	CDS	659636	659841	.	+	2	Parent=GF14980-PA
10793	flybase	CDS	659930	660159	.	+	0	Parent=GF14980-PA
10793	flybase	CDS	660878	660982	.	+	1	Parent=GF14980-PA
10793	flybase	CDS	661042	661303	.	+	1	Parent=GF14980-PA
10793	flybase	CDS	661361	661843	.	+	0	Parent=GF14980-PA
10793	flybase	CDS	661906	662061	.	+	0	Parent=GF14980-PA
10793	flybase	CDS	662114	662270	.	+	0	Parent=GF14980-PA
10793	flybase	CDS	662335	662528	.	+	2	Parent=GF14980-PA
10793	flybase	exon	707991	708149	.	-	.	Parent=GF14914-PA
10793	flybase	exon	708216	709058	.	-	.	Parent=GF14914-PA
10793	flybase	exon	709131	709436	.	-	.	Parent=GF14914-PA
10793	flybase	CDS	707991	708149	.	-	0	Parent=GF14914-PA
10793	flybase	CDS	708216	709058	.	-	0	Parent=GF14914-PA
10793	flybase	CDS	709131	709436	.	-	0	Parent=GF14914-PA
10793	flybase	exon	710386	710595	.	-	.	Parent=GF14915-PA
10793	flybase	exon	710647	711465	.	-	.	Parent=GF14915-PA
10793	flybase	CDS	710386	710595	.	-	0	Parent=GF14915-PA
10793	flybase	CDS	710647	711465	.	-	0	Parent=GF14915-PA
10793	flybase	exon	711790	712200	.	-	.	Parent=GF14913-PA
10793	flybase	exon	712355	713259	.	-	.	Parent=GF14913-PA
10793	flybase	exon	714212	714254	.	-	.	Parent=GF14913-PA
10793	flybase	CDS	711790	712200	.	-	0	Parent=GF14913-PA
10793	flybase	CDS	712355	713259	.	-	2	Parent=GF14913-PA
10793	flybase	CDS	714212	714254	.	-	0	Parent=GF14913-PA
10793	flybase	exon	715354	715911	.	-	.	Parent=GF14912-PA
10793	flybase	exon	715968	716264	.	-	.	Parent=GF14912-PA
10793	flybase	exon	717295	717405	.	-	.	Parent=GF14912-PA
10793	flybase	exon	718230	718241	.	-	.	Parent=GF14912-PA
10793	flybase	CDS	715354	715911	.	-	0	Parent=GF14912-PA
10793	flybase	CDS	715968	716264	.	-	0	Parent=GF14912-PA
10793	flybase	CDS	717295	717405	.	-	0	Parent=GF14912-PA
10793	flybase	CDS	718230	718241	.	-	0	Parent=GF14912-PA
10793	flybase	exon	732102	732185	.	-	.	Parent=GF14911-PA
10793	flybase	exon	732247	732474	.	-	.	Parent=GF14911-PA
10793	flybase	exon	733329	733535	.	-	.	Parent=GF14911-PA
10793	flybase	exon	733632	733875	.	-	.	Parent=GF14911-PA
10793	flybase	exon	733944	734628	.	-	.	Parent=GF14911-PA
10793	flybase	exon	736073	736109	.	-	.	Parent=GF14911-PA
10793	flybase	CDS	732102	732185	.	-	0	Parent=GF14911-PA
10793	flybase	CDS	732247	732474	.	-	0	Parent=GF14911-PA
10793	flybase	CDS	733329	733535	.	-	0	Parent=GF14911-PA
10793	flybase	CDS	733632	733875	.	-	1	Parent=GF14911-PA
10793	flybase	CDS	733944	734628	.	-	2	Parent=GF14911-PA
10793	flybase	CDS	736073	736109	.	-	0	Parent=GF14911-PA
10793	flybase	exon	732685	733545	.	+	.	Parent=GF14988-PA
10793	flybase	CDS	732685	733545	.	+	0	Parent=GF14988-PA
10793	flybase	exon	771982	772127	.	+	.	Parent=GF14991-PA
10793	flybase	exon	772931	773286	.	+	.	Parent=GF14991-PA
10793	flybase	exon	773354	773439	.	+	.	Parent=GF14991-PA
10793	flybase	exon	773526	773935	.	+	.	Parent=GF14991-PA
10793	flybase	exon	774009	774065	.	+	.	Parent=GF14991-PA
10793	flybase	exon	774124	777108	.	+	.	Parent=GF14991-PA
10793	flybase	exon	777175	777363	.	+	.	Parent=GF14991-PA
10793	flybase	exon	777442	777522	.	+	.	Parent=GF14991-PA
10793	flybase	exon	777589	777754	.	+	.	Parent=GF14991-PA
10793	flybase	exon	777823	777973	.	+	.	Parent=GF14991-PA
10793	flybase	exon	778038	778174	.	+	.	Parent=GF14991-PA
10793	flybase	CDS	771982	772127	.	+	0	Parent=GF14991-PA
10793	flybase	CDS	772931	773286	.	+	1	Parent=GF14991-PA
10793	flybase	CDS	773354	773439	.	+	2	Parent=GF14991-PA
10793	flybase	CDS	773526	773935	.	+	0	Parent=GF14991-PA
10793	flybase	CDS	774009	774065	.	+	1	Parent=GF14991-PA
10793	flybase	CDS	774124	777108	.	+	1	Parent=GF14991-PA
10793	flybase	CDS	777175	777363	.	+	1	Parent=GF14991-PA
10793	flybase	CDS	777442	777522	.	+	1	Parent=GF14991-PA
10793	flybase	CDS	777589	777754	.	+	1	Parent=GF14991-PA
10793	flybase	CDS	777823	777973	.	+	0	Parent=GF14991-PA
10793	flybase	CDS	778038	778174	.	+	2	Parent=GF14991-PA
10793	flybase	exon	822448	822583	.	+	.	Parent=GF14996-PA
10793	flybase	exon	822664	823160	.	+	.	Parent=GF14996-PA
10793	flybase	exon	823241	823354	.	+	.	Parent=GF14996-PA
10793	flybase	CDS	822448	822583	.	+	0	Parent=GF14996-PA
10793	flybase	CDS	822664	823160	.	+	2	Parent=GF14996-PA
10793	flybase	CDS	823241	823354	.	+	0	Parent=GF14996-PA
10793	flybase	exon	969374	969772	.	+	.	Parent=GF15002-PA
10793	flybase	exon	969833	969872	.	+	.	Parent=GF15002-PA
10793	flybase	exon	974375	974427	.	+	.	Parent=GF15002-PA
10793	flybase	exon	974963	975059	.	+	.	Parent=GF15002-PA
10793	flybase	exon	975113	975303	.	+	.	Parent=GF15002-PA
10793	flybase	exon	975359	975550	.	+	.	Parent=GF15002-PA
10793	flybase	exon	975624	975647	.	+	.	Parent=GF15002-PA
10793	flybase	CDS	969374	969772	.	+	0	Parent=GF15002-PA
10793	flybase	CDS	969833	969872	.	+	0	Parent=GF15002-PA
10793	flybase	CDS	974375	974427	.	+	2	Parent=GF15002-PA
10793	flybase	CDS	974963	975059	.	+	0	Parent=GF15002-PA
10793	flybase	CDS	975113	975303	.	+	2	Parent=GF15002-PA
10793	flybase	CDS	975359	975550	.	+	0	Parent=GF15002-PA
10793	flybase	CDS	975624	975647	.	+	0	Parent=GF15002-PA
10793	flybase	exon	978945	979085	.	+	.	Parent=GF15003-PA
10793	flybase	exon	979152	979365	.	+	.	Parent=GF15003-PA
10793	flybase	exon	979424	979727	.	+	.	Parent=GF15003-PA
10793	flybase	exon	989441	989462	.	+	.	Parent=GF15003-PA
10793	flybase	exon	995876	996145	.	+	.	Parent=GF15003-PA
10793	flybase	CDS	978945	979085	.	+	0	Parent=GF15003-PA
10793	flybase	CDS	979152	979365	.	+	0	Parent=GF15003-PA
10793	flybase	CDS	979424	979727	.	+	2	Parent=GF15003-PA
10793	flybase	CDS	989441	989462	.	+	1	Parent=GF15003-PA
10793	flybase	CDS	995876	996145	.	+	0	Parent=GF15003-PA
10793	flybase	exon	1048798	1049763	.	-	.	Parent=GF14897-PA
10793	flybase	CDS	1048798	1049763	.	-	0	Parent=GF14897-PA
10793	flybase	exon	1078281	1079432	.	-	.	Parent=GF14896-PA
10793	flybase	CDS	1078281	1079432	.	-	0	Parent=GF14896-PA
10793	flybase	exon	1081989	1083026	.	-	.	Parent=GF14895-PA
10793	flybase	CDS	1081989	1083026	.	-	0	Parent=GF14895-PA
10793	flybase	exon	1099227	1099394	.	-	.	Parent=GF14893-PA
10793	flybase	CDS	1099227	1099394	.	-	0	Parent=GF14893-PA
10793	flybase	exon	1100721	1100732	.	+	.	Parent=GF15005-PA
10793	flybase	exon	1100795	1101109	.	+	.	Parent=GF15005-PA
10793	flybase	CDS	1100721	1100732	.	+	0	Parent=GF15005-PA
10793	flybase	CDS	1100795	1101109	.	+	0	Parent=GF15005-PA
10793	flybase	exon	1328019	1329554	.	-	.	Parent=GF14886-PA
10793	flybase	exon	1329742	1329831	.	-	.	Parent=GF14886-PA
10793	flybase	CDS	1328019	1329554	.	-	0	Parent=GF14886-PA
10793	flybase	CDS	1329742	1329831	.	-	0	Parent=GF14886-PA
10793	flybase	exon	1500549	1500897	.	+	.	Parent=GF15018-PA
10793	flybase	exon	1500964	1501085	.	+	.	Parent=GF15018-PA
10793	flybase	exon	1503654	1503936	.	+	.	Parent=GF15018-PA
10793	flybase	exon	1504391	1504632	.	+	.	Parent=GF15018-PA
10793	flybase	exon	1504871	1504945	.	+	.	Parent=GF15018-PA
10793	flybase	exon	1505992	1506262	.	+	.	Parent=GF15018-PA
10793	flybase	exon	1506342	1507205	.	+	.	Parent=GF15018-PA
10793	flybase	exon	1507542	1507625	.	+	.	Parent=GF15018-PA
10793	flybase	exon	1511080	1511493	.	+	.	Parent=GF15018-PA
10793	flybase	exon	1514763	1514877	.	+	.	Parent=GF15018-PA
10793	flybase	exon	1515394	1517179	.	+	.	Parent=GF15018-PA
10793	flybase	CDS	1500549	1500897	.	+	0	Parent=GF15018-PA
10793	flybase	CDS	1500964	1501085	.	+	2	Parent=GF15018-PA
10793	flybase	CDS	1503654	1503936	.	+	0	Parent=GF15018-PA
10793	flybase	CDS	1504391	1504632	.	+	2	Parent=GF15018-PA
10793	flybase	CDS	1504871	1504945	.	+	0	Parent=GF15018-PA
10793	flybase	CDS	1505992	1506262	.	+	0	Parent=GF15018-PA
10793	flybase	CDS	1506342	1507205	.	+	2	Parent=GF15018-PA
10793	flybase	CDS	1507542	1507625	.	+	2	Parent=GF15018-PA
10793	flybase	CDS	1511080	1511493	.	+	2	Parent=GF15018-PA
10793	flybase	CDS	1514763	1514877	.	+	2	Parent=GF15018-PA
10793	flybase	CDS	1515394	1517179	.	+	1	Parent=GF15018-PA
10793	flybase	exon	1561928	1564429	.	-	.	Parent=GF14881-PA
10793	flybase	CDS	1561928	1564429	.	-	0	Parent=GF14881-PA
10793	flybase	exon	1605327	1605767	.	+	.	Parent=GF15027-PA
10793	flybase	CDS	1605327	1605767	.	+	0	Parent=GF15027-PA
10793	flybase	exon	1739774	1740088	.	+	.	Parent=GF15031-PA
10793	flybase	CDS	1739774	1740088	.	+	0	Parent=GF15031-PA
10793	flybase	exon	1742663	1742944	.	+	.	Parent=GF15032-PA
10793	flybase	CDS	1742663	1742944	.	+	0	Parent=GF15032-PA
10793	flybase	exon	1744947	1745321	.	+	.	Parent=GF15033-PA
10793	flybase	CDS	1744947	1745321	.	+	0	Parent=GF15033-PA
10793	flybase	exon	1978217	1978260	.	+	.	Parent=GF15046-PA
10793	flybase	exon	1979987	1980132	.	+	.	Parent=GF15046-PA
10793	flybase	exon	1983045	1983162	.	+	.	Parent=GF15046-PA
10793	flybase	exon	1984094	1984283	.	+	.	Parent=GF15046-PA
10793	flybase	exon	1984521	1985357	.	+	.	Parent=GF15046-PA
10793	flybase	exon	1985416	1985584	.	+	.	Parent=GF15046-PA
10793	flybase	exon	1985647	1985747	.	+	.	Parent=GF15046-PA
10793	flybase	exon	1985812	1986312	.	+	.	Parent=GF15046-PA
10793	flybase	CDS	1978217	1978260	.	+	0	Parent=GF15046-PA
10793	flybase	CDS	1979987	1980132	.	+	1	Parent=GF15046-PA
10793	flybase	CDS	1983045	1983162	.	+	2	Parent=GF15046-PA
10793	flybase	CDS	1984094	1984283	.	+	1	Parent=GF15046-PA
10793	flybase	CDS	1984521	1985357	.	+	0	Parent=GF15046-PA
10793	flybase	CDS	1985416	1985584	.	+	0	Parent=GF15046-PA
10793	flybase	CDS	1985647	1985747	.	+	2	Parent=GF15046-PA
10793	flybase	CDS	1985812	1986312	.	+	0	Parent=GF15046-PA
10793	flybase	exon	2057949	2058296	.	+	.	Parent=GF15050-PA
10793	flybase	exon	2059534	2059649	.	+	.	Parent=GF15050-PA
10793	flybase	exon	2059705	2060734	.	+	.	Parent=GF15050-PA
10793	flybase	CDS	2057949	2058296	.	+	0	Parent=GF15050-PA
10793	flybase	CDS	2059534	2059649	.	+	0	Parent=GF15050-PA
10793	flybase	CDS	2059705	2060734	.	+	1	Parent=GF15050-PA
10793	flybase	exon	2272244	2273137	.	-	.	Parent=GF14849-PA
10793	flybase	CDS	2272244	2273137	.	-	0	Parent=GF14849-PA
10793	flybase	exon	2354380	2354724	.	-	.	Parent=GF14848-PA
10793	flybase	CDS	2354380	2354724	.	-	0	Parent=GF14848-PA
10793	flybase	exon	2355652	2357693	.	-	.	Parent=GF14847-PA
10793	flybase	exon	2357758	2359093	.	-	.	Parent=GF14847-PA
10793	flybase	exon	2359200	2359817	.	-	.	Parent=GF14847-PA
10793	flybase	CDS	2355652	2357693	.	-	2	Parent=GF14847-PA
10793	flybase	CDS	2357758	2359093	.	-	0	Parent=GF14847-PA
10793	flybase	CDS	2359200	2359817	.	-	0	Parent=GF14847-PA
10793	flybase	exon	2390809	2391040	.	+	.	Parent=GF15056-PA
10793	flybase	exon	2391455	2391760	.	+	.	Parent=GF15056-PA
10793	flybase	exon	2391829	2392007	.	+	.	Parent=GF15056-PA
10793	flybase	CDS	2390809	2391040	.	+	0	Parent=GF15056-PA
10793	flybase	CDS	2391455	2391760	.	+	2	Parent=GF15056-PA
10793	flybase	CDS	2391829	2392007	.	+	2	Parent=GF15056-PA
10793	flybase	exon	2420761	2421007	.	+	.	Parent=GF15058-PA
10793	flybase	exon	2421073	2421519	.	+	.	Parent=GF15058-PA
10793	flybase	exon	2421582	2422471	.	+	.	Parent=GF15058-PA
10793	flybase	CDS	2420761	2421007	.	+	0	Parent=GF15058-PA
10793	flybase	CDS	2421073	2421519	.	+	2	Parent=GF15058-PA
10793	flybase	CDS	2421582	2422471	.	+	2	Parent=GF15058-PA
10793	flybase	exon	2426929	2426966	.	+	.	Parent=GF15059-PA
10793	flybase	exon	2435361	2435941	.	+	.	Parent=GF15059-PA
10793	flybase	exon	2436000	2436732	.	+	.	Parent=GF15059-PA
10793	flybase	exon	2436800	2437075	.	+	.	Parent=GF15059-PA
10793	flybase	exon	2437134	2437351	.	+	.	Parent=GF15059-PA
10793	flybase	exon	2437418	2438950	.	+	.	Parent=GF15059-PA
10793	flybase	exon	2439009	2439417	.	+	.	Parent=GF15059-PA
10793	flybase	exon	2439476	2439629	.	+	.	Parent=GF15059-PA
10793	flybase	exon	2439688	2439927	.	+	.	Parent=GF15059-PA
10793	flybase	CDS	2426929	2426966	.	+	0	Parent=GF15059-PA
10793	flybase	CDS	2435361	2435941	.	+	1	Parent=GF15059-PA
10793	flybase	CDS	2436000	2436732	.	+	2	Parent=GF15059-PA
10793	flybase	CDS	2436800	2437075	.	+	1	Parent=GF15059-PA
10793	flybase	CDS	2437134	2437351	.	+	1	Parent=GF15059-PA
10793	flybase	CDS	2437418	2438950	.	+	2	Parent=GF15059-PA
10793	flybase	CDS	2439009	2439417	.	+	2	Parent=GF15059-PA
10793	flybase	CDS	2439476	2439629	.	+	1	Parent=GF15059-PA
10793	flybase	CDS	2439688	2439927	.	+	0	Parent=GF15059-PA
10793	flybase	exon	2494323	2494476	.	+	.	Parent=GF15060-PA
10793	flybase	exon	2494540	2494666	.	+	.	Parent=GF15060-PA
10793	flybase	exon	2494827	2495277	.	+	.	Parent=GF15060-PA
10793	flybase	exon	2495335	2495499	.	+	.	Parent=GF15060-PA
10793	flybase	exon	2495558	2496322	.	+	.	Parent=GF15060-PA
10793	flybase	exon	2496432	2496555	.	+	.	Parent=GF15060-PA
10793	flybase	exon	2496618	2496725	.	+	.	Parent=GF15060-PA
10793	flybase	exon	2496779	2497296	.	+	.	Parent=GF15060-PA
10793	flybase	CDS	2494323	2494476	.	+	0	Parent=GF15060-PA
10793	flybase	CDS	2494540	2494666	.	+	2	Parent=GF15060-PA
10793	flybase	CDS	2494827	2495277	.	+	1	Parent=GF15060-PA
10793	flybase	CDS	2495335	2495499	.	+	0	Parent=GF15060-PA
10793	flybase	CDS	2495558	2496322	.	+	0	Parent=GF15060-PA
10793	flybase	CDS	2496432	2496555	.	+	0	Parent=GF15060-PA
10793	flybase	CDS	2496618	2496725	.	+	2	Parent=GF15060-PA
10793	flybase	CDS	2496779	2497296	.	+	2	Parent=GF15060-PA
10793	flybase	exon	2561567	2561677	.	-	.	Parent=GF14833-PA
10793	flybase	exon	2561739	2562133	.	-	.	Parent=GF14833-PA
10793	flybase	exon	2562259	2562353	.	-	.	Parent=GF14833-PA
10793	flybase	exon	2562410	2563404	.	-	.	Parent=GF14833-PA
10793	flybase	CDS	2561567	2561677	.	-	0	Parent=GF14833-PA
10793	flybase	CDS	2561739	2562133	.	-	2	Parent=GF14833-PA
10793	flybase	CDS	2562259	2562353	.	-	1	Parent=GF14833-PA
10793	flybase	CDS	2562410	2563404	.	-	0	Parent=GF14833-PA
10793	flybase	exon	2563683	2563775	.	-	.	Parent=GF14832-PA
10793	flybase	exon	2563837	2564207	.	-	.	Parent=GF14832-PA
10793	flybase	exon	2564270	2564433	.	-	.	Parent=GF14832-PA
10793	flybase	exon	2564494	2565269	.	-	.	Parent=GF14832-PA
10793	flybase	CDS	2563683	2563775	.	-	0	Parent=GF14832-PA
10793	flybase	CDS	2563837	2564207	.	-	2	Parent=GF14832-PA
10793	flybase	CDS	2564270	2564433	.	-	1	Parent=GF14832-PA
10793	flybase	CDS	2564494	2565269	.	-	0	Parent=GF14832-PA
10793	flybase	exon	2567653	2568993	.	-	.	Parent=GF14831-PA
10793	flybase	exon	2569085	2569888	.	-	.	Parent=GF14831-PA
10793	flybase	CDS	2567653	2568993	.	-	0	Parent=GF14831-PA
10793	flybase	CDS	2569085	2569888	.	-	0	Parent=GF14831-PA
10793	flybase	exon	2583535	2583601	.	+	.	Parent=GF15067-PA
10793	flybase	exon	2583692	2584482	.	+	.	Parent=GF15067-PA
10793	flybase	exon	2584538	2584871	.	+	.	Parent=GF15067-PA
10793	flybase	exon	2584926	2584987	.	+	.	Parent=GF15067-PA
10793	flybase	CDS	2583535	2583601	.	+	0	Parent=GF15067-PA
10793	flybase	CDS	2583692	2584482	.	+	2	Parent=GF15067-PA
[truncated: 385,334 more rows]
