# Supplementary material for: Revised Annotations, Sex-Biased Expression, and Lineage-Specific Genes in the Drosophila melanogaster Group
Source: G3 (Bethesda). 2014 Oct 1;4(12):2345–51. doi: 10.1534/g3.114.013532 (PMC4267930; doi:10.1534/g3.114.013532)
Supplement: Supporting Information [file supp_g3.114.013532_FileS1.zip › GFF/Dana_all_data/dana_chrom_names.csv]

0	scaffold_13095
1	scaffold_13102
2	scaffold_13223
3	scaffold_13243
4	scaffold_12389
5	scaffold_13185
6	scaffold_13215
7	scaffold_13140
8	scaffold_12953
9	scaffold_9868
10	scaffold_8979
11	scaffold_12179
12	scaffold_12673
13	scaffold_9334
14	scaffold_9882
15	scaffold_9752
16	scaffold_3929
17	scaffold_13465
18	scaffold_1052
19	scaffold_10216
20	scaffold_12205
21	scaffold_12041
22	scaffold_7969
23	scaffold_13428
24	scaffold_13489
25	scaffold_10220
26	scaffold_7195
27	scaffold_13256
28	scaffold_9351
29	scaffold_1343
30	scaffold_8730
31	scaffold_10349
32	scaffold_10379
33	scaffold_11509
34	scaffold_12882
35	scaffold_12053
36	scaffold_9355
37	scaffold_10244
38	scaffold_6729
39	scaffold_8884
40	scaffold_6074
41	scaffold_8609
42	scaffold_6005
43	scaffold_10417
44	scaffold_11236
45	scaffold_4816
46	scaffold_2565
47	scaffold_8718
48	scaffold_2392
49	scaffold_5610
50	scaffold_1946
51	scaffold_7966
52	scaffold_9745
53	scaffold_1044
54	scaffold_1107
55	scaffold_11913
56	scaffold_7954
57	scaffold_8800
58	scaffold_613
59	scaffold_180
60	scaffold_1962
61	scaffold_1958
62	scaffold_1530
63	scaffold_12680
64	scaffold_4841
65	scaffold_12366
66	scaffold_12022
67	scaffold_976
68	scaffold_11768
69	scaffold_4116
70	scaffold_4615
71	scaffold_2024
72	scaffold_8732
73	scaffold_4980
74	scaffold_3613
75	scaffold_8007
76	scaffold_10830
77	scaffold_1545
78	scaffold_11844
79	scaffold_11299
80	scaffold_10591
81	scaffold_1037
82	scaffold_8074
83	scaffold_8327
84	scaffold_11419
85	scaffold_8045
86	scaffold_9954
87	scaffold_825
88	scaffold_7986
89	scaffold_2078
90	scaffold_5325
91	scaffold_462
92	scaffold_2471
93	scaffold_4373
94	scaffold_6262
95	scaffold_6045
96	scaffold_572
97	scaffold_5556
98	scaffold_5202
99	scaffold_5057
100	scaffold_4440
101	scaffold_10123
102	scaffold_2869
103	scaffold_11745
104	scaffold_1697
105	scaffold_12856
106	scaffold_11153
107	scaffold_10802
108	scaffold_6174
109	scaffold_11097
110	scaffold_11991
111	scaffold_13681
112	scaffold_12011
113	scaffold_3376
114	scaffold_2452
115	scaffold_11725
116	scaffold_7153
117	scaffold_11678
118	scaffold_11378
119	scaffold_9581
120	scaffold_1128
121	scaffold_12692
122	scaffold_6582
123	scaffold_7706
124	scaffold_6953
125	scaffold_3196
126	scaffold_9404
127	scaffold_144
128	scaffold_6539
129	scaffold_10933
130	scaffold_4555
131	scaffold_7749
132	scaffold_4097
133	scaffold_11626
134	scaffold_1255
135	scaffold_11022
136	scaffold_12969
137	scaffold_1091
138	scaffold_12626
139	scaffold_6431
140	scaffold_7537
141	scaffold_6117
142	scaffold_12432
143	scaffold_4896
144	scaffold_10252
145	scaffold_7924
146	scaffold_8603
147	scaffold_7849
148	scaffold_12275
149	scaffold_5602
150	scaffold_1140
151	scaffold_12297
152	scaffold_12162
153	scaffold_503
154	scaffold_551
155	scaffold_12764
156	scaffold_11385
157	scaffold_11175
158	scaffold_7878
159	scaffold_11119
160	scaffold_968
161	scaffold_830
162	scaffold_1534
163	scaffold_3942
164	scaffold_5510
165	scaffold_4603
166	scaffold_7327
167	scaffold_1933
168	scaffold_2526
169	scaffold_2000
170	scaffold_6627
171	scaffold_5878
172	scaffold_6292
173	scaffold_5884
174	scaffold_541
175	scaffold_12035
176	scaffold_9804
177	scaffold_10409
178	scaffold_487
179	scaffold_8338
180	scaffold_11908
181	scaffold_11489
182	scaffold_5605
183	scaffold_8241
184	scaffold_5815
185	scaffold_5125
186	scaffold_4819
187	scaffold_4412
188	scaffold_4279
189	scaffold_3050
190	scaffold_3021
191	scaffold_10598
192	scaffold_2648
193	scaffold_4023
194	scaffold_9913
195	scaffold_3667
196	scaffold_11405
197	scaffold_1843
198	scaffold_1525
199	scaffold_10625
200	scaffold_4685
201	scaffold_7235
202	scaffold_2250
203	scaffold_888
204	scaffold_11822
205	scaffold_10828
206	scaffold_9633
207	scaffold_9877
208	scaffold_8027
209	scaffold_3661
210	scaffold_6644
211	scaffold_11300
212	scaffold_6915
213	scaffold_681
214	scaffold_293
215	scaffold_4489
216	scaffold_4303
217	scaffold_12186
218	scaffold_7569
219	scaffold_7282
220	scaffold_12215
221	scaffold_7177
222	scaffold_6881
223	scaffold_6336
224	scaffold_6119
225	scaffold_5185
226	scaffold_2063
227	scaffold_1221
228	scaffold_12880
229	scaffold_2487
230	scaffold_12596
231	scaffold_12286
232	scaffold_4591
233	scaffold_4766
234	scaffold_4674
235	scaffold_2520
236	scaffold_2954
237	scaffold_4640
238	scaffold_2558
239	scaffold_1490
240	scaffold_13709
241	scaffold_12761
242	scaffold_12009
243	scaffold_2886
244	scaffold_5476
245	scaffold_8674
246	scaffold_8118
247	scaffold_10861
248	scaffold_8283
249	scaffold_5821
250	scaffold_5133
251	scaffold_7105
252	scaffold_6198
253	scaffold_2279
254	scaffold_11765
255	scaffold_11764
256	scaffold_11553
257	scaffold_314
258	scaffold_10704
259	scaffold_10608
260	scaffold_10169
261	scaffold_11709
262	scaffold_2140
263	scaffold_2389
264	scaffold_2288
265	scaffold_11752
266	scaffold_1911
267	scaffold_11803
268	scaffold_964
269	scaffold_8778
270	scaffold_2717
271	scaffold_11288
272	scaffold_807
273	scaffold_6522
274	scaffold_5144
275	scaffold_2904
276	scaffold_2716
277	scaffold_2463
278	scaffold_11239
279	scaffold_6873
280	scaffold_7837
281	scaffold_7066
282	scaffold_11958
283	scaffold_11018
284	scaffold_7016
285	scaffold_9828
286	scaffold_2080
287	scaffold_12368
288	scaffold_1484
289	scaffold_1405
290	scaffold_12830
291	scaffold_11558
292	scaffold_10558
293	scaffold_7610
294	scaffold_7120
295	scaffold_7438
296	scaffold_2925
297	scaffold_5328
298	scaffold_6232
299	scaffold_5341
300	scaffold_3057
301	scaffold_8633
302	scaffold_4803
303	scaffold_3245
304	scaffold_6412
305	scaffold_4633
306	scaffold_4092
307	scaffold_2245
308	scaffold_2239
309	scaffold_2092
310	scaffold_11860
311	scaffold_6160
312	scaffold_12752
313	scaffold_2894
314	scaffold_2240
315	scaffold_7265
316	scaffold_630
317	scaffold_1235
318	scaffold_1916
319	scaffold_1623
320	scaffold_1527
321	scaffold_1421
322	scaffold_11682
323	scaffold_11276
324	scaffold_10932
325	scaffold_3369
326	scaffold_3366
327	scaffold_13599
328	scaffold_1659
329	scaffold_1501
330	scaffold_12823
331	scaffold_3041
332	scaffold_12355
333	scaffold_6241
334	scaffold_2219
335	scaffold_9983
336	scaffold_989
337	scaffold_7076
338	scaffold_6830
339	scaffold_6135
340	scaffold_5802
341	scaffold_7083
342	scaffold_5400
343	scaffold_6011
344	scaffold_5760
345	scaffold_3046
346	scaffold_6647
347	scaffold_11560
348	scaffold_6713
349	scaffold_326
350	scaffold_5902
351	scaffold_4137
352	scaffold_3694
353	scaffold_3036
354	scaffold_2436
355	scaffold_151
356	scaffold_10254
357	scaffold_366
358	scaffold_2052
359	scaffold_8146
360	scaffold_11513
361	scaffold_1806
362	scaffold_12467
363	scaffold_10809
364	scaffold_11409
365	scaffold_11014
366	scaffold_2248
367	scaffold_8407
368	scaffold_729
369	scaffold_7091
370	scaffold_6981
371	scaffold_6366
372	scaffold_6277
373	scaffold_5811
374	scaffold_8004
375	scaffold_7801
376	scaffold_33
377	scaffold_4799
378	scaffold_3421
379	scaffold_2249
380	scaffold_4417
381	scaffold_120
382	scaffold_4665
383	scaffold_5994
384	scaffold_5458
385	scaffold_4612
386	scaffold_3647
387	scaffold_3424
388	scaffold_2519
389	scaffold_13730
390	scaffold_11354
391	scaffold_1626
392	scaffold_11621
393	scaffold_5370
394	scaffold_9999
395	scaffold_9809
396	scaffold_13610
397	scaffold_2534
398	scaffold_4406
399	scaffold_3193
400	scaffold_1646
401	scaffold_12338
402	scaffold_11785
403	scaffold_11620
404	scaffold_11086
405	scaffold_10832
406	scaffold_13616
407	scaffold_2292
408	scaffold_2027
409	scaffold_5226
410	scaffold_12451
411	scaffold_6375
412	scaffold_11691
413	scaffold_1074
414	scaffold_1667
415	scaffold_5512
416	scaffold_13547
417	scaffold_10601
418	scaffold_8069
419	scaffold_7909
420	scaffold_6923
421	scaffold_4589
422	scaffold_44
423	scaffold_3504
424	scaffold_3353
425	scaffold_2880
426	scaffold_1932
427	scaffold_11160
428	scaffold_6365
429	scaffold_6158
430	scaffold_549
431	scaffold_2499
432	scaffold_2213
433	scaffold_1507
434	scaffold_11471
435	scaffold_6757
436	scaffold_6187
437	scaffold_6080
438	scaffold_6022
439	scaffold_5876
440	scaffold_4022
441	scaffold_3999
442	scaffold_3590
443	scaffold_3426
444	scaffold_3172
445	scaffold_12039
446	scaffold_11643
447	scaffold_11100
448	scaffold_10597
449	scaffold_7178
450	scaffold_4928
451	scaffold_4316
452	scaffold_3486
453	scaffold_2801
454	scaffold_2743
455	scaffold_1957
456	scaffold_11032
457	scaffold_10638
458	scaffold_9990
459	scaffold_8354
460	scaffold_7643
461	scaffold_7168
462	scaffold_6552
463	scaffold_4939
464	scaffold_417
465	scaffold_1805
466	scaffold_12427
467	scaffold_11992
468	scaffold_11698
469	scaffold_11636
470	scaffold_10849
471	scaffold_10565
472	scaffold_10548
473	scaffold_330
474	scaffold_1520
475	scaffold_13392
476	scaffold_12496
477	scaffold_10555
478	scaffold_7843
479	scaffold_7298
480	scaffold_7046
481	scaffold_5712
482	scaffold_5060
483	scaffold_3578
484	scaffold_3475
485	scaffold_2093
486	scaffold_12873
487	scaffold_11950
488	scaffold_11330
489	scaffold_11117
490	scaffold_8509
491	scaffold_7458
492	scaffold_6538
493	scaffold_6318
494	scaffold_3564
495	scaffold_3465
496	scaffold_1809
497	scaffold_10568
498	scaffold_10479
499	scaffold_7933
500	scaffold_6276
501	scaffold_58
502	scaffold_4408
503	scaffold_3040
504	scaffold_4298
505	scaffold_1452
506	scaffold_1441
507	scaffold_1407
508	scaffold_12858
509	scaffold_1126
510	scaffold_11050
511	scaffold_10342
512	scaffold_9668
513	scaffold_7137
514	scaffold_6949
515	scaffold_490
516	scaffold_8133
517	scaffold_4126
518	scaffold_1706
519	scaffold_3572
520	scaffold_2326
521	scaffold_12472
522	scaffold_12081
523	scaffold_10943
524	scaffold_10763
525	scaffold_10626
526	scaffold_5896
527	scaffold_5391
528	scaffold_4620
529	scaffold_325
530	scaffold_1593
531	scaffold_1570
532	scaffold_1429
533	scaffold_11922
534	scaffold_10266
535	scaffold_10050
536	scaffold_7397
537	scaffold_7018
538	scaffold_4306
539	scaffold_2472
540	scaffold_12868
541	scaffold_11670
542	scaffold_7140
543	scaffold_7109
544	scaffold_6029
545	scaffold_4919
546	scaffold_3315
547	scaffold_2530
548	scaffold_11817
549	scaffold_11270
550	scaffold_11074
551	scaffold_7910
552	scaffold_6994
553	scaffold_5573
554	scaffold_4253
555	scaffold_4167
556	scaffold_3453
557	scaffold_2125
558	scaffold_12847
559	scaffold_12296
560	scaffold_11946
561	scaffold_11189
562	scaffold_10939
563	scaffold_7226
564	scaffold_6648
565	scaffold_6266
566	scaffold_5969
567	scaffold_5913
568	scaffold_5800
569	scaffold_4824
570	scaffold_2986
571	scaffold_217
572	scaffold_12107
573	scaffold_10960
574	scaffold_9889
575	scaffold_8524
576	scaffold_5388
577	scaffold_4420
578	scaffold_4140
579	scaffold_2924
580	scaffold_2647
581	scaffold_1512
582	scaffold_11734
583	scaffold_10476
584	scaffold_9827
585	scaffold_7859
586	scaffold_7585
587	scaffold_5472
588	scaffold_4518
589	scaffold_2688
590	scaffold_2657
591	scaffold_10749
592	scaffold_10288
593	scaffold_1679
594	scaffold_7715
595	scaffold_6525
596	scaffold_6309
597	scaffold_4582
598	scaffold_4205
599	scaffold_3291
600	scaffold_2884
601	scaffold_5531
602	scaffold_2522
603	scaffold_2415
604	scaffold_13639
605	scaffold_2141
606	scaffold_1415
607	scaffold_12872
608	scaffold_10902
609	scaffold_12386
610	scaffold_6112
611	scaffold_11377
612	scaffold_8020
613	scaffold_7581
614	scaffold_6749
615	scaffold_4232
616	scaffold_11791
617	scaffold_11704
618	scaffold_11821
619	scaffold_11640
620	scaffold_10740
621	scaffold_11368
622	scaffold_1060
623	scaffold_6531
624	scaffold_9681
625	scaffold_7565
626	scaffold_11296
627	scaffold_6411
628	scaffold_6118
629	scaffold_553
630	scaffold_10729
631	scaffold_5390
632	scaffold_2268
633	scaffold_1937
634	scaffold_12
635	scaffold_7974
636	scaffold_9588
637	scaffold_8786
638	scaffold_8312
639	scaffold_4958
640	scaffold_11162
641	scaffold_4150
642	scaffold_3580
643	scaffold_10589
644	scaffold_3301
645	scaffold_1233
646	scaffold_11309
647	scaffold_8996
648	scaffold_7289
649	scaffold_6932
650	scaffold_423
651	scaffold_7980
652	scaffold_4128
653	scaffold_3347
654	scaffold_12691
655	scaffold_11857
656	scaffold_11690
657	scaffold_10717
658	scaffold_8505
659	scaffold_2668
660	scaffold_750
661	scaffold_7198
662	scaffold_6393
663	scaffold_573
664	scaffold_5372
665	scaffold_5186
666	scaffold_4085
667	scaffold_3119
668	scaffold_408
669	scaffold_1597
670	scaffold_129
671	scaffold_12791
672	scaffold_12541
673	scaffold_1252
674	scaffold_10680
675	scaffold_11582
676	scaffold_10490
677	scaffold_7955
678	scaffold_598
679	scaffold_4982
680	scaffold_4105
681	scaffold_3427
682	scaffold_2873
683	scaffold_2398
684	scaffold_1952
685	scaffold_1759
686	scaffold_12831
687	scaffold_11828
688	scaffold_11183
689	scaffold_10934
690	scaffold_794
691	scaffold_3545
692	scaffold_3539
693	scaffold_3149
694	scaffold_2059
695	scaffold_12603
696	scaffold_12220
697	scaffold_8552
698	scaffold_7340
699	scaffold_350
700	scaffold_4328
701	scaffold_4134
702	scaffold_3232
703	scaffold_2629
704	scaffold_2137
705	scaffold_13391
706	scaffold_771
707	scaffold_12435
708	scaffold_1471
709	scaffold_11118
710	scaffold_10982
711	scaffold_9987
712	scaffold_9845
713	scaffold_890
714	scaffold_8538
715	scaffold_548
716	scaffold_8080
717	scaffold_12303
718	scaffold_3348
719	scaffold_13529
720	scaffold_12689
721	scaffold_11955
722	scaffold_11580
723	scaffold_11366
724	scaffold_4033
725	scaffold_11082
726	scaffold_1055
727	scaffold_10436
728	scaffold_6127
729	scaffold_8171
730	scaffold_7193
731	scaffold_5141
732	scaffold_8344
733	scaffold_466
734	scaffold_43
735	scaffold_3487
736	scaffold_3139
737	scaffold_13378
738	scaffold_1300
739	scaffold_11893
740	scaffold_10911
741	scaffold_13738
742	scaffold_10328
743	scaffold_8384
744	scaffold_7297
745	scaffold_6390
746	scaffold_5273
747	scaffold_4356
748	scaffold_4051
749	scaffold_10160
750	scaffold_2870
751	scaffold_13665
752	scaffold_2247
753	scaffold_12810
754	scaffold_11644
755	scaffold_12564
756	scaffold_10734
757	scaffold_9727
758	scaffold_6400
759	scaffold_7114
760	scaffold_6722
761	scaffold_5768
762	scaffold_5608
763	scaffold_5570
764	scaffold_4689
765	scaffold_2168
766	scaffold_7775
767	scaffold_1447
768	scaffold_11166
769	scaffold_1054
770	scaffold_9908
771	scaffold_8247
772	scaffold_6762
773	scaffold_3477
774	scaffold_6512
775	scaffold_2331
776	scaffold_1457
777	scaffold_1499
778	scaffold_12786
779	scaffold_10744
780	scaffold_10106
781	scaffold_8170
782	scaffold_3078
783	scaffold_7263
784	scaffold_4933
785	scaffold_4889
786	scaffold_3248
787	scaffold_2697
788	scaffold_1686
789	scaffold_12789
790	scaffold_12682
791	scaffold_1223
792	scaffold_11234
793	scaffold_7803
794	scaffold_6386
795	scaffold_5980
796	scaffold_5540
797	scaffold_4864
798	scaffold_2069
799	scaffold_3605
800	scaffold_3264
801	scaffold_2615
802	scaffold_130
803	scaffold_11151
804	scaffold_10535
805	scaffold_10242
806	scaffold_2289
807	scaffold_13398
808	scaffold_10121
809	scaffold_7975
810	scaffold_7926
811	scaffold_789
812	scaffold_765
813	scaffold_7268
814	scaffold_6355
815	scaffold_1702
816	scaffold_1371
817	scaffold_2728
818	scaffold_2328
819	scaffold_1466
820	scaffold_12411
821	scaffold_10600
822	scaffold_982
823	scaffold_8233
824	scaffold_5722
825	scaffold_11321
826	scaffold_7881
827	scaffold_6885
828	scaffold_670
829	scaffold_3089
830	scaffold_1758
831	scaffold_12301
832	scaffold_11523
833	scaffold_1217
834	scaffold_11835
835	scaffold_11095
836	scaffold_10292
837	scaffold_6260
838	scaffold_5907
839	scaffold_5037
840	scaffold_4064
841	scaffold_3472
842	scaffold_6023
843	scaffold_10748
844	scaffold_3039
845	scaffold_2960
846	scaffold_1840
847	scaffold_1453
848	scaffold_1161
849	scaffold_11577
850	scaffold_11411
851	scaffold_817
852	scaffold_7982
853	scaffold_10860
854	scaffold_10777
855	scaffold_10696
856	scaffold_10365
857	scaffold_10114
858	scaffold_7388
859	scaffold_7341
860	scaffold_11688
861	scaffold_2640
862	scaffold_6374
863	scaffold_6496
864	scaffold_3517
865	scaffold_12455
866	scaffold_11524
867	scaffold_8063
868	scaffold_6253
869	scaffold_6219
870	scaffold_8430
871	scaffold_6037
872	scaffold_5435
873	scaffold_5339
874	scaffold_3641
875	scaffold_3371
876	scaffold_3044
877	scaffold_2665
878	scaffold_4428
879	scaffold_7484
880	scaffold_1513
881	scaffold_12254
882	scaffold_12206
883	scaffold_116
884	scaffold_11020
885	scaffold_1020
886	scaffold_971
887	scaffold_10088
888	scaffold_7875
889	scaffold_7797
890	scaffold_7098
891	scaffold_6937
892	scaffold_6550
893	scaffold_6486
894	scaffold_5836
895	scaffold_4077
896	scaffold_4533
897	scaffold_5629
898	scaffold_2798
899	scaffold_231
900	scaffold_13672
901	scaffold_4541
902	scaffold_12727
903	scaffold_11340
904	scaffold_11202
905	scaffold_10550
906	scaffold_5436
907	scaffold_10684
908	scaffold_10170
909	scaffold_10116
910	scaffold_8261
911	scaffold_7171
912	scaffold_538
913	scaffold_512
914	scaffold_4630
915	scaffold_1986
916	scaffold_2845
917	scaffold_4554
918	scaffold_4129
919	scaffold_13371
920	scaffold_11987
921	scaffold_11282
922	scaffold_7230
923	scaffold_5159
924	scaffold_2547
925	scaffold_10918
926	scaffold_2614
927	scaffold_1831
928	scaffold_11492
929	scaffold_10564
930	scaffold_1056
931	scaffold_5214
932	scaffold_4514
933	scaffold_13554
934	scaffold_11331
935	scaffold_3420
936	scaffold_185
937	scaffold_1733
938	scaffold_11157
939	scaffold_7284
940	scaffold_7030
941	scaffold_3446
942	scaffold_10991
943	scaffold_4775
944	scaffold_12797
945	scaffold_11616
946	scaffold_11452
947	scaffold_8078
948	scaffold_7245
949	scaffold_7108
950	scaffold_13597
951	scaffold_2162
952	scaffold_7646
953	scaffold_6346
954	scaffold_5838
955	scaffold_8028
956	scaffold_3220
957	scaffold_1286
958	scaffold_568
959	scaffold_13696
960	scaffold_2775
961	scaffold_12356
962	scaffold_12343
963	scaffold_2228
964	scaffold_923
965	scaffold_5900
966	scaffold_4483
967	scaffold_373
968	scaffold_11805
969	scaffold_3627
970	scaffold_3531
971	scaffold_13644
972	scaffold_6314
973	scaffold_1156
974	scaffold_9680
975	scaffold_12813
976	scaffold_7552
977	scaffold_1607
978	scaffold_962
979	scaffold_2772
980	scaffold_2072
981	scaffold_10857
982	scaffold_10660
983	scaffold_6610
984	scaffold_4500
985	scaffold_4234
986	scaffold_13658
987	scaffold_2075
988	scaffold_629
989	scaffold_3974
990	scaffold_12848
991	scaffold_12703
992	scaffold_8534
993	scaffold_7877
994	scaffold_4074
995	scaffold_792
996	scaffold_7078
997	scaffold_6688
998	scaffold_3339
999	scaffold_1148
1000	scaffold_10572
1001	scaffold_6247
1002	scaffold_9818
1003	scaffold_7741
1004	scaffold_4983
1005	scaffold_5007
1006	scaffold_4162
1007	scaffold_3303
1008	scaffold_2624
1009	scaffold_13725
1010	scaffold_10410
1011	scaffold_833
1012	scaffold_5336
1013	scaffold_510
1014	scaffold_11627
1015	scaffold_403
1016	scaffold_3277
1017	scaffold_2515
1018	scaffold_2469
1019	scaffold_12878
1020	scaffold_8378
1021	scaffold_3602
1022	scaffold_4130
1023	scaffold_2978
1024	scaffold_10267
1025	scaffold_3167
1026	scaffold_1754
1027	scaffold_11275
1028	scaffold_10155
1029	scaffold_3474
1030	scaffold_2512
1031	scaffold_2231
1032	scaffold_5107
1033	scaffold_7039
1034	scaffold_5559
1035	scaffold_2202
1036	scaffold_13564
1037	scaffold_12010
1038	scaffold_11929
1039	scaffold_9719
1040	scaffold_4927
1041	scaffold_3214
1042	scaffold_11573
1043	scaffold_3364
1044	scaffold_2968
1045	scaffold_8238
1046	scaffold_570
1047	scaffold_2726
1048	scaffold_1538
1049	scaffold_4100
1050	scaffold_981
1051	scaffold_5866
1052	scaffold_3317
1053	scaffold_4369
1054	scaffold_2364
1055	scaffold_5104
1056	scaffold_2671
1057	scaffold_12333
1058	scaffold_6146
1059	scaffold_3527
1060	scaffold_1428
1061	scaffold_13565
1062	scaffold_7181
1063	scaffold_798
1064	scaffold_7194
1065	scaffold_265
1066	scaffold_6096
1067	scaffold_7587
1068	scaffold_5484
1069	scaffold_2478
1070	scaffold_4465
1071	scaffold_10301
1072	scaffold_11737
1073	scaffold_3208
1074	scaffold_3052
1075	scaffold_6503
1076	scaffold_10870
1077	scaffold_6258
1078	scaffold_212
1079	scaffold_13567
1080	scaffold_12870
1081	scaffold_10522
1082	scaffold_9787
1083	scaffold_11532
1084	scaffold_10840
1085	scaffold_764
1086	scaffold_6043
1087	scaffold_5271
1088	scaffold_3055
1089	scaffold_11919
1090	scaffold_5609
1091	scaffold_5360
1092	scaffold_6996
1093	scaffold_812
1094	scaffold_6997
1095	scaffold_1853
1096	scaffold_4419
1097	scaffold_2679
1098	scaffold_2113
1099	scaffold_13704
1100	scaffold_11195
1101	scaffold_928
1102	scaffold_484
1103	scaffold_8387
1104	scaffold_13476
1105	scaffold_8421
1106	scaffold_2261
1107	scaffold_13569
1108	scaffold_11460
1109	scaffold_11002
1110	scaffold_8174
1111	scaffold_8104
1112	scaffold_4159
1113	scaffold_2778
1114	scaffold_2403
1115	scaffold_2265
1116	scaffold_9779
1117	scaffold_192
1118	scaffold_10561
1119	scaffold_4469
1120	scaffold_2574
1121	scaffold_2285
1122	scaffold_2100
1123	scaffold_12322
1124	scaffold_11915
1125	scaffold_1155
1126	scaffold_13753
1127	scaffold_6358
1128	scaffold_7498
1129	scaffold_6254
1130	scaffold_5847
1131	scaffold_2112
1132	scaffold_1715
1133	scaffold_13566
1134	scaffold_1242
1135	scaffold_8121
1136	scaffold_7273
1137	scaffold_177
1138	scaffold_5500
1139	scaffold_11055
1140	scaffold_6018
1141	scaffold_5560
1142	scaffold_542
1143	scaffold_2761
1144	scaffold_1929
1145	scaffold_13549
1146	scaffold_2868
1147	scaffold_8493
1148	scaffold_5733
1149	scaffold_11145
1150	scaffold_12340
1151	scaffold_1983
1152	scaffold_61
1153	scaffold_345
1154	scaffold_2883
1155	scaffold_11012
1156	scaffold_7451
1157	scaffold_12522
1158	scaffold_11408
1159	scaffold_10184
1160	scaffold_10959
1161	scaffold_10227
1162	scaffold_558
1163	scaffold_2264
1164	scaffold_10881
1165	scaffold_2926
1166	scaffold_7682
1167	scaffold_6027
1168	scaffold_10523
1169	scaffold_3197
1170	scaffold_1950
1171	scaffold_3250
1172	scaffold_238
1173	scaffold_10603
1174	scaffold_9145
1175	scaffold_7688
1176	scaffold_726
1177	scaffold_6446
1178	scaffold_3134
1179	scaffold_1294
1180	scaffold_10587
1181	scaffold_12837
1182	scaffold_114
1183	scaffold_2732
1184	scaffold_12834
1185	scaffold_12118
1186	scaffold_11949
1187	scaffold_10657
1188	scaffold_8207
1189	scaffold_6941
1190	scaffold_5100
1191	scaffold_2383
1192	scaffold_11242
1193	scaffold_3533
1194	scaffold_7495
1195	scaffold_3355
1196	scaffold_1603
1197	scaffold_1564
1198	scaffold_783
1199	scaffold_2618
1200	scaffold_11729
1201	scaffold_11120
1202	scaffold_5818
1203	scaffold_11586
1204	scaffold_2928
1205	scaffold_2667
1206	scaffold_2391
1207	scaffold_6032
1208	scaffold_1317
1209	scaffold_12027
1210	scaffold_3464
1211	scaffold_13646
1212	scaffold_11605
1213	scaffold_1008
1214	scaffold_6197
1215	scaffold_10582
1216	scaffold_902
1217	scaffold_2595
1218	scaffold_686
1219	scaffold_6076
1220	scaffold_8508
1221	scaffold_8191
1222	scaffold_5864
1223	scaffold_3206
1224	scaffold_2896
1225	scaffold_6153
1226	scaffold_6015
1227	scaffold_3079
1228	scaffold_8277
1229	scaffold_1537
1230	scaffold_2874
1231	scaffold_4056
1232	scaffold_2322
1233	scaffold_2065
1234	scaffold_6906
1235	scaffold_172
1236	scaffold_3610
1237	scaffold_1868
1238	scaffold_1716
1239	scaffold_8516
1240	scaffold_11496
1241	scaffold_10904
1242	scaffold_11652
1243	scaffold_863
1244	scaffold_3441
1245	scaffold_2545
1246	scaffold_11107
1247	scaffold_7523
1248	scaffold_4660
1249	scaffold_4102
1250	scaffold_6580
1251	scaffold_8065
1252	scaffold_6606
1253	scaffold_5
1254	scaffold_5696
1255	scaffold_424
1256	scaffold_1240
1257	scaffold_11870
1258	scaffold_4060
1259	scaffold_10262
1260	scaffold_6559
1261	scaffold_11213
1262	scaffold_10936
1263	scaffold_5496
1264	scaffold_8050
1265	scaffold_8024
1266	scaffold_885
1267	scaffold_7288
1268	scaffold_8287
1269	scaffold_2555
1270	scaffold_3574
1271	scaffold_2073
1272	scaffold_2516
1273	scaffold_827
1274	scaffold_1426
1275	scaffold_4835
1276	scaffold_6312
1277	scaffold_8536
1278	scaffold_11085
1279	scaffold_10690
1280	scaffold_6351
1281	scaffold_3615
1282	scaffold_12501
1283	scaffold_8459
1284	scaffold_5785
1285	scaffold_2509
1286	scaffold_2705
1287	scaffold_11334
1288	scaffold_6731
1289	scaffold_6458
1290	scaffold_12193
1291	scaffold_2368
1292	scaffold_5170
1293	scaffold_7059
1294	scaffold_5771
1295	scaffold_496
1296	scaffold_1734
1297	scaffold_1113
1298	scaffold_5452
1299	scaffold_13675
1300	scaffold_2806
1301	scaffold_12328
1302	scaffold_2319
1303	scaffold_2132
1304	scaffold_8474
1305	scaffold_515
1306	scaffold_136
1307	scaffold_1080
1308	scaffold_5006
1309	scaffold_3273
1310	scaffold_2365
1311	scaffold_11386
1312	scaffold_6781
1313	scaffold_6040
1314	scaffold_8252
1315	scaffold_5660
1316	scaffold_7562
1317	scaffold_7274
1318	scaffold_5851
1319	scaffold_5692
1320	scaffold_4575
1321	scaffold_12306
1322	scaffold_1492
1323	scaffold_13574
1324	scaffold_5326
1325	scaffold_3583
1326	scaffold_11516
1327	scaffold_13297
1328	scaffold_12029
1329	scaffold_3201
1330	scaffold_4544
1331	scaffold_4178
1332	scaffold_12704
1333	scaffold_12836
1334	scaffold_1744
1335	scaffold_7724
1336	scaffold_6229
1337	scaffold_1211
1338	scaffold_2062
1339	scaffold_1816
1340	scaffold_10084
1341	scaffold_7652
1342	scaffold_1576
1343	scaffold_11649
1344	scaffold_11490
1345	scaffold_937
1346	scaffold_1496
1347	scaffold_610
1348	scaffold_2769
1349	scaffold_2318
1350	scaffold_10705
1351	scaffold_3646
1352	scaffold_2479
1353	scaffold_8485
1354	scaffold_7146
1355	scaffold_4010
1356	scaffold_11177
1357	scaffold_12325
1358	scaffold_11262
1359	scaffold_12471
1360	scaffold_5150
1361	scaffold_2707
1362	scaffold_1763
1363	scaffold_3160
1364	scaffold_11657
1365	scaffold_11433
1366	scaffold_11233
1367	scaffold_7737
1368	scaffold_8213
1369	scaffold_7262
1370	scaffold_3620
1371	scaffold_13748
1372	scaffold_1403
1373	scaffold_1959
1374	scaffold_11717
1375	scaffold_65
1376	scaffold_2367
1377	scaffold_225
1378	scaffold_1748
1379	scaffold_11730
1380	scaffold_10586
1381	scaffold_2223
1382	scaffold_6169
1383	scaffold_10198
1384	scaffold_10998
1385	scaffold_10493
1386	scaffold_6876
1387	scaffold_7336
1388	scaffold_1168
1389	scaffold_11467
1390	scaffold_186
1391	scaffold_545
1392	scaffold_11395
1393	scaffold_1011
1394	scaffold_7277
1395	scaffold_8300
1396	scaffold_13341
1397	scaffold_2788
1398	scaffold_3501
1399	scaffold_2854
1400	scaffold_1560
1401	scaffold_7496
1402	scaffold_7261
1403	scaffold_6597
1404	scaffold_5422
1405	scaffold_3411
1406	scaffold_2082
1407	scaffold_5756
1408	scaffold_2669
1409	scaffold_1580
1410	scaffold_8117
1411	scaffold_3908
1412	scaffold_11667
1413	scaffold_11451
1414	scaffold_5230
1415	scaffold_4869
1416	scaffold_5197
1417	scaffold_2513
1418	scaffold_12780
1419	scaffold_9362
1420	scaffold_5423
1421	scaffold_2760
1422	scaffold_8244
1423	scaffold_6264
1424	scaffold_11567
1425	scaffold_498
1426	scaffold_1380
1427	scaffold_4266
1428	scaffold_7556
1429	scaffold_6184
1430	scaffold_13745
1431	scaffold_13563
1432	scaffold_7751
1433	scaffold_5656
1434	scaffold_5408
1435	scaffold_2912
1436	scaffold_11293
1437	scaffold_9963
1438	scaffold_4950
1439	scaffold_2041
1440	scaffold_125
1441	scaffold_1336
1442	scaffold_4245
1443	scaffold_3144
1444	scaffold_13364
1445	scaffold_1239
1446	scaffold_13553
1447	scaffold_11771
1448	scaffold_6138
1449	scaffold_4650
1450	scaffold_10122
1451	scaffold_11533
1452	scaffold_11125
1453	scaffold_6405
1454	scaffold_7959
1455	scaffold_11701
1456	scaffold_5254
1457	scaffold_3616
1458	scaffold_4680
1459	scaffold_3145
1460	scaffold_4332
1461	scaffold_3611
1462	scaffold_3209
1463	scaffold_6026
1464	scaffold_7201
1465	scaffold_4945
1466	scaffold_5604
1467	scaffold_6063
1468	scaffold_3431
1469	scaffold_5729
1470	scaffold_5010
1471	scaffold_5545
1472	scaffold_11142
1473	scaffold_4127
1474	scaffold_13535
1475	scaffold_11495
1476	scaffold_5875
1477	scaffold_483
1478	scaffold_554
1479	scaffold_864
1480	scaffold_12674
1481	scaffold_11059
1482	scaffold_2450
1483	scaffold_3632
1484	scaffold_2951
1485	scaffold_1445
1486	scaffold_13381
1487	scaffold_11092
1488	scaffold_730
1489	scaffold_1205
1490	scaffold_4254
1491	scaffold_4045
1492	scaffold_3609
1493	scaffold_12052
1494	scaffold_1746
1495	scaffold_1305
1496	scaffold_5576
1497	scaffold_7207
1498	scaffold_7896
1499	scaffold_11007
1500	scaffold_3604
1501	scaffold_10927
1502	scaffold_11923
1503	scaffold_11281
1504	scaffold_13580
1505	scaffold_11058
1506	scaffold_5801
1507	scaffold_13655
1508	scaffold_659
1509	scaffold_6283
1510	scaffold_9837
1511	scaffold_99
1512	scaffold_5212
1513	scaffold_100
1514	scaffold_11105
1515	scaffold_13622
1516	scaffold_13538
1517	scaffold_8316
1518	scaffold_442
1519	scaffold_7734
1520	scaffold_1884
1521	scaffold_10962
1522	scaffold_5599
1523	scaffold_5954
1524	scaffold_5707
1525	scaffold_6753
1526	scaffold_10609
1527	scaffold_2474
1528	scaffold_3157
1529	scaffold_2481
1530	scaffold_3360
1531	scaffold_1462
1532	scaffold_1672
1533	scaffold_7616
1534	scaffold_6044
1535	scaffold_12629
1536	scaffold_10858
1537	scaffold_13581
1538	scaffold_2252
1539	scaffold_11241
1540	scaffold_3001
1541	scaffold_1114
1542	scaffold_4526
1543	scaffold_4797
1544	scaffold_6214
1545	scaffold_4198
1546	scaffold_3085
1547	scaffold_12751
1548	scaffold_5356
1549	scaffold_2560
1550	scaffold_1416
1551	scaffold_7391
1552	scaffold_5689
1553	scaffold_2548
1554	scaffold_4704
1555	scaffold_7115
1556	scaffold_4720
1557	scaffold_2990
1558	scaffold_4268
1559	scaffold_4190
1560	scaffold_7243
1561	scaffold_4635
1562	scaffold_13523
1563	scaffold_1154
1564	scaffold_11504
1565	scaffold_7825
1566	scaffold_6398
1567	scaffold_10829
1568	scaffold_13706
1569	scaffold_12853
1570	scaffold_10619
1571	scaffold_10789
1572	scaffold_10781
1573	scaffold_7020
1574	scaffold_4393
1575	scaffold_7742
1576	scaffold_1420
1577	scaffold_12194
1578	scaffold_13528
1579	scaffold_11253
1580	scaffold_8092
1581	scaffold_10878
1582	scaffold_2744
1583	scaffold_5072
1584	scaffold_3528
1585	scaffold_11098
1586	scaffold_2222
1587	scaffold_1611
1588	scaffold_149
1589	scaffold_1861
1590	scaffold_12066
1591	scaffold_747
1592	scaffold_3125
1593	scaffold_13572
1594	scaffold_110
1595	scaffold_2770
1596	scaffold_559
1597	scaffold_7795
1598	scaffold_5885
1599	scaffold_1511
1600	scaffold_406
1601	scaffold_1550
1602	scaffold_4809
1603	scaffold_6623
1604	scaffold_2255
1605	scaffold_169
1606	scaffold_13355
1607	scaffold_6296
1608	scaffold_502
1609	scaffold_3461
1610	scaffold_3337
1611	scaffold_2893
1612	scaffold_1437
1613	scaffold_13573
1614	scaffold_4753
1615	scaffold_137
1616	scaffold_4286
1617	scaffold_3445
1618	scaffold_2907
1619	scaffold_3323
1620	scaffold_1480
1621	scaffold_8427
1622	scaffold_3288
1623	scaffold_3163
1624	scaffold_13615
1625	scaffold_5338
1626	scaffold_1208
1627	scaffold_984
1628	scaffold_13690
1629	scaffold_13627
1630	scaffold_6561
1631	scaffold_4359
1632	scaffold_182
1633	scaffold_13360
1634	scaffold_13550
1635	scaffold_9971
1636	scaffold_11301
1637	scaffold_660
1638	scaffold_5869
1639	scaffold_7383
1640	scaffold_13662
1641	scaffold_5613
1642	scaffold_11083
1643	scaffold_6659
1644	scaffold_740
1645	scaffold_7089
1646	scaffold_3059
1647	scaffold_11389
1648	scaffold_10753
1649	scaffold_6683
1650	scaffold_5497
1651	scaffold_2702
1652	scaffold_1730
1653	scaffold_13694
1654	scaffold_10185
1655	scaffold_1001
1656	scaffold_9258
1657	scaffold_13669
1658	scaffold_11028
1659	scaffold_3449
1660	scaffold_11924
1661	scaffold_504
1662	scaffold_10588
1663	scaffold_5738
1664	scaffold_5257
1665	scaffold_12362
1666	scaffold_3898
1667	scaffold_7773
1668	scaffold_5053
1669	scaffold_13537
1670	scaffold_11762
1671	scaffold_11656
1672	scaffold_5382
1673	scaffold_3114
1674	scaffold_10502
1675	scaffold_6910
1676	scaffold_4059
1677	scaffold_3374
1678	scaffold_1350
1679	scaffold_4090
1680	scaffold_3261
1681	scaffold_3007
1682	scaffold_663
1683	scaffold_3417
1684	scaffold_52
1685	scaffold_3123
1686	scaffold_11772
1687	scaffold_5935
1688	scaffold_1671
1689	scaffold_13659
1690	scaffold_525
1691	scaffold_10094
1692	scaffold_8415
1693	scaffold_1432
1694	scaffold_10556
1695	scaffold_11864
1696	scaffold_4960
1697	scaffold_1518
1698	scaffold_3458
1699	scaffold_1379
1700	scaffold_2207
1701	scaffold_115
1702	scaffold_4654
1703	scaffold_13750
1704	scaffold_13330
1705	scaffold_2724
1706	scaffold_11420
1707	scaffold_5668
1708	scaffold_53
1709	scaffold_13625
1710	scaffold_550
1711	scaffold_10118
1712	scaffold_3485
1713	scaffold_11618
1714	scaffold_2495
1715	scaffold_7883
1716	scaffold_10882
1717	scaffold_8029
1718	scaffold_12736
1719	scaffold_7081
1720	scaffold_950
1721	scaffold_5081
1722	scaffold_3463
1723	scaffold_3142
1724	scaffold_13531
1725	scaffold_12446
1726	scaffold_10677
1727	scaffold_10189
1728	scaffold_7214
1729	scaffold_7172
1730	scaffold_1844
1731	scaffold_11361
1732	scaffold_7637
1733	scaffold_11326
1734	scaffold_12699
1735	scaffold_8060
1736	scaffold_4750
1737	scaffold_3394
1738	scaffold_5759
1739	scaffold_10738
1740	scaffold_4052
1741	scaffold_3222
1742	scaffold_10646
1743	scaffold_5487
1744	scaffold_5051
1745	scaffold_9823
1746	scaffold_2345
1747	scaffold_13596
1748	scaffold_13593
1749	scaffold_13579
1750	scaffold_8401
1751	scaffold_10194
1752	scaffold_3469
1753	scaffold_10945
1754	scaffold_5446
1755	scaffold_3437
1756	scaffold_5603
1757	scaffold_4506
1758	scaffold_4497
1759	scaffold_4361
1760	scaffold_2835
1761	scaffold_11684
1762	scaffold_7976
1763	scaffold_7465
1764	scaffold_5784
1765	scaffold_6492
1766	scaffold_3
1767	scaffold_8268
1768	scaffold_206
1769	scaffold_7045
1770	scaffold_4176
1771	scaffold_4103
1772	scaffold_3334
1773	scaffold_1504
1774	scaffold_6347
1775	scaffold_358
1776	scaffold_9927
1777	scaffold_2466
1778	scaffold_246
1779	scaffold_13760
1780	scaffold_12706
1781	scaffold_8391
1782	scaffold_5383
1783	scaffold_4213
1784	scaffold_4021
1785	scaffold_6319
1786	scaffold_5114
1787	scaffold_3236
1788	scaffold_13668
1789	scaffold_2631
1790	scaffold_285
1791	scaffold_2174
1792	scaffold_2634
1793	scaffold_8043
1794	scaffold_11494
1795	scaffold_2291
1796	scaffold_2878
1797	scaffold_275
1798	scaffold_11230
1799	scaffold_11102
1800	scaffold_13519
1801	scaffold_2215
1802	scaffold_13645
1803	scaffold_81
1804	scaffold_1585
1805	scaffold_4643
1806	scaffold_2473
1807	scaffold_11699
1808	scaffold_11788
1809	scaffold_11718
1810	scaffold_1475
1811	scaffold_11766
1812	scaffold_11934
1813	scaffold_11067
1814	scaffold_10542
1815	scaffold_6039
1816	scaffold_4876
1817	scaffold_2993
1818	scaffold_24
1819	scaffold_4694
1820	scaffold_11047
1821	scaffold_2576
1822	scaffold_2630
1823	scaffold_3928
1824	scaffold_1931
1825	scaffold_13575
1826	scaffold_3405
1827	scaffold_13769
1828	scaffold_704
1829	scaffold_544
1830	scaffold_3194
1831	scaffold_11099
1832	scaffold_13319
1833	scaffold_3320
1834	scaffold_3133
1835	scaffold_10258
1836	scaffold_754
1837	scaffold_6452
1838	scaffold_3988
1839	scaffold_2380
1840	scaffold_12937
1841	scaffold_2625
1842	scaffold_11164
1843	scaffold_1276
1844	scaffold_533
1845	scaffold_12314
1846	scaffold_10868
1847	scaffold_7977
1848	scaffold_7430
1849	scaffold_5176
1850	scaffold_2010
1851	scaffold_3018
1852	scaffold_2628
1853	scaffold_2994
1854	scaffold_6669
1855	scaffold_10841
1856	scaffold_11106
1857	scaffold_11974
1858	scaffold_4293
1859	scaffold_1979
1860	scaffold_10238
1861	scaffold_952
1862	scaffold_7609
1863	scaffold_5643
1864	scaffold_7667
1865	scaffold_13608
1866	scaffold_3020
1867	scaffold_6030
1868	scaffold_4413
1869	scaffold_13683
1870	scaffold_11871
1871	scaffold_13556
1872	scaffold_12828
1873	scaffold_362
1874	scaffold_1811
1875	scaffold_1799
1876	scaffold_13383
1877	scaffold_11898
1878	scaffold_10985
1879	scaffold_1953
1880	scaffold_13475
1881	scaffold_9991
1882	scaffold_2401
1883	scaffold_4918
1884	scaffold_7568
1885	scaffold_3499
1886	scaffold_7546
1887	scaffold_6299
1888	scaffold_1613
1889	scaffold_11192
1890	scaffold_11842
1891	scaffold_11209
1892	scaffold_967
1893	scaffold_5899
1894	scaffold_3087
1895	scaffold_13758
1896	scaffold_6617
1897	scaffold_5316
1898	scaffold_12141
1899	scaffold_10977
1900	scaffold_12257
1901	scaffold_7342
1902	scaffold_778
1903	scaffold_6442
1904	scaffold_7349
1905	scaffold_2818
1906	scaffold_1438
1907	scaffold_13562
1908	scaffold_12289
1909	scaffold_3576
1910	scaffold_2388
1911	scaffold_1610
1912	scaffold_1412
1913	scaffold_7099
1914	scaffold_5483
1915	scaffold_5579
1916	scaffold_5213
1917	scaffold_12722
1918	scaffold_13647
1919	scaffold_2787
1920	scaffold_878
1921	scaffold_6009
1922	scaffold_4714
1923	scaffold_4646
1924	scaffold_3584
1925	scaffold_6404
1926	scaffold_7736
1927	scaffold_7315
1928	scaffold_1808
1929	scaffold_3164
1930	scaffold_13631
1931	scaffold_9933
1932	scaffold_11286
1933	scaffold_13623
1934	scaffold_2610
1935	scaffold_10817
1936	scaffold_1002
1937	scaffold_2362
1938	scaffold_2958
1939	scaffold_2123
1940	scaffold_5454
1941	scaffold_1057
1942	scaffold_1261
1943	scaffold_11585
1944	scaffold_6469
1945	scaffold_13720
1946	scaffold_8527
1947	scaffold_4821
1948	scaffold_1406
1949	scaffold_13637
1950	scaffold_11075
1951	scaffold_8102
1952	scaffold_953
1953	scaffold_6787
1954	scaffold_804
1955	scaffold_4109
1956	scaffold_4818
1957	scaffold_5093
1958	scaffold_780
1959	scaffold_13614
1960	scaffold_3105
1961	scaffold_2287
1962	scaffold_13764
1963	scaffold_13588
1964	scaffold_13703
1965	scaffold_3140
1966	scaffold_4145
1967	scaffold_5005
1968	scaffold_4574
1969	scaffold_4250
1970	scaffold_10327
1971	scaffold_1846
1972	scaffold_426
1973	scaffold_2427
1974	scaffold_13609
1975	scaffold_5944
1976	scaffold_6189
1977	scaffold_4169
1978	scaffold_13382
1979	scaffold_2847
1980	scaffold_5528
1981	scaffold_12280
1982	scaffold_3094
1983	scaffold_11249
1984	scaffold_11883
1985	scaffold_11298
1986	scaffold_11905
1987	scaffold_13468
1988	scaffold_5887
1989	scaffold_6476
1990	scaffold_13548
1991	scaffold_7922
1992	scaffold_534
1993	scaffold_13632
1994	scaffold_7658
1995	scaffold_10796
1996	scaffold_7069
1997	scaffold_12190
1998	scaffold_7355
1999	scaffold_1936
[truncated: 11,749 more rows]
