# Supplementary material for: Revised Annotations, Sex-Biased Expression, and Lineage-Specific Genes in the Drosophila melanogaster Group
Source: G3 (Bethesda). 2014 Oct 1;4(12):2345–51. doi: 10.1534/g3.114.013532 (PMC4267930; doi:10.1534/g3.114.013532)
Supplement: Supporting Information [file supp_g3.114.013532_FileS1.zip › GFF/Dsim_all_data/dsim_update.final.gff]

6	flybase	exon	75527	76786	.	-	.	Parent=CG3038-PA
6	flybase	exon	76852	77275	.	-	.	Parent=CG3038-PA
6	flybase	CDS	75879	76786	.	-	.	Parent=CG3038-PA
6	flybase	CDS	76852	77113	.	-	.	Parent=CG3038-PA
6	flybase	exon	77449	79004	.	+	.	Parent=CG2995-PA
6	flybase	exon	79937	81793	.	+	.	Parent=CG2995-PA
6	flybase	exon	81849	82090	.	+	.	Parent=CG2995-PA
6	flybase	exon	82183	82550	.	+	.	Parent=CG2995-PA
6	flybase	exon	82607	82848	.	+	.	Parent=CG2995-PA
6	flybase	exon	82908	83098	.	+	.	Parent=CG2995-PA
6	flybase	exon	83159	83320	.	+	.	Parent=CG2995-PA
6	flybase	exon	83379	83916	.	+	.	Parent=CG2995-PA
6	flybase	exon	83988	84361	.	+	.	Parent=CG2995-PA
6	flybase	exon	84619	85682	.	+	.	Parent=CG2995-PA
6	flybase	CDS	78264	79004	.	+	.	Parent=CG2995-PA
6	flybase	CDS	79937	81793	.	+	.	Parent=CG2995-PA
6	flybase	CDS	81849	82090	.	+	.	Parent=CG2995-PA
6	flybase	CDS	82183	82550	.	+	.	Parent=CG2995-PA
6	flybase	CDS	82607	82848	.	+	.	Parent=CG2995-PA
6	flybase	CDS	82908	83098	.	+	.	Parent=CG2995-PA
6	flybase	CDS	83159	83320	.	+	.	Parent=CG2995-PA
6	flybase	CDS	83379	83916	.	+	.	Parent=CG2995-PA
6	flybase	CDS	83988	84361	.	+	.	Parent=CG2995-PA
6	flybase	CDS	84619	84811	.	+	.	Parent=CG2995-PA
6	flybase	exon	86492	87001	.	+	.	Parent=CG42376-PC
6	flybase	exon	87314	87367	.	+	.	Parent=CG42376-PC
6	flybase	exon	87424	88184	.	+	.	Parent=CG42376-PC
6	flybase	exon	88305	88483	.	+	.	Parent=CG42376-PC
6	flybase	exon	88542	88970	.	+	.	Parent=CG42376-PC
6	flybase	exon	89027	89189	.	+	.	Parent=CG42376-PC
6	flybase	exon	89528	89626	.	+	.	Parent=CG42376-PC
6	flybase	exon	89688	89940	.	+	.	Parent=CG42376-PC
6	flybase	CDS	86653	86931	.	+	.	Parent=CG42376-PC
6	flybase	exon	102528	104131	.	-	.	Parent=CG3114-PB
6	flybase	exon	104213	104348	.	-	.	Parent=CG3114-PB
6	flybase	exon	104411	104536	.	-	.	Parent=CG3114-PB
6	flybase	exon	105339	105800	.	-	.	Parent=CG3114-PB
6	flybase	exon	106175	106384	.	-	.	Parent=CG3114-PB
6	flybase	exon	106462	107520	.	-	.	Parent=CG3114-PB
6	flybase	exon	112224	112672	.	-	.	Parent=CG3114-PB
6	flybase	CDS	103485	104131	.	-	.	Parent=CG3114-PB
6	flybase	CDS	104213	104348	.	-	.	Parent=CG3114-PB
6	flybase	CDS	104411	104536	.	-	.	Parent=CG3114-PB
6	flybase	CDS	105339	105800	.	-	.	Parent=CG3114-PB
6	flybase	CDS	106175	106384	.	-	.	Parent=CG3114-PB
6	flybase	CDS	106462	107409	.	-	.	Parent=CG3114-PB
6	flybase	exon	134113	134330	.	+	.	Parent=CG12470-PA
6	flybase	exon	134530	135334	.	+	.	Parent=CG12470-PA
6	flybase	CDS	134607	135194	.	+	.	Parent=CG12470-PA
6	flybase	exon	252535	253837	.	-	.	Parent=CG13374-PA
6	flybase	CDS	252581	253804	.	-	.	Parent=CG13374-PA
6	flybase	exon	295423	295522	.	+	.	Parent=CG3176-PA
6	flybase	exon	295644	295962	.	+	.	Parent=CG3176-PA
6	flybase	exon	296047	296129	.	+	.	Parent=CG3176-PA
6	flybase	CDS	295658	295962	.	+	.	Parent=CG3176-PA
6	flybase	CDS	296047	296110	.	+	.	Parent=CG3176-PA
6	flybase	exon	301659	302081	.	+	.	Parent=CG3156-PA
6	flybase	exon	302141	302347	.	+	.	Parent=CG3156-PA
6	flybase	exon	302551	302753	.	+	.	Parent=CG3156-PA
6	flybase	exon	302820	303101	.	+	.	Parent=CG3156-PA
6	flybase	exon	303162	303905	.	+	.	Parent=CG3156-PA
6	flybase	exon	303979	304416	.	+	.	Parent=CG3156-PA
6	flybase	CDS	301709	302081	.	+	.	Parent=CG3156-PA
6	flybase	CDS	302141	302347	.	+	.	Parent=CG3156-PA
6	flybase	CDS	302551	302753	.	+	.	Parent=CG3156-PA
6	flybase	CDS	302820	303101	.	+	.	Parent=CG3156-PA
6	flybase	CDS	303162	303905	.	+	.	Parent=CG3156-PA
6	flybase	CDS	303979	304248	.	+	.	Parent=CG3156-PA
6	flybase	exon	331109	333526	.	-	.	Parent=CG4262-PA
6	flybase	exon	335746	335998	.	-	.	Parent=CG4262-PA
6	flybase	exon	337315	337554	.	-	.	Parent=CG4262-PA
6	flybase	CDS	332076	333526	.	-	.	Parent=CG4262-PA
6	flybase	CDS	335746	335746	.	-	.	Parent=CG4262-PA
6	flybase	exon	416996	417773	.	-	.	Parent=CG13366-PB
6	flybase	exon	417843	418117	.	-	.	Parent=CG13366-PB
6	flybase	exon	418183	418465	.	-	.	Parent=CG13366-PB
6	flybase	exon	418540	418659	.	-	.	Parent=CG13366-PB
6	flybase	exon	418719	418870	.	-	.	Parent=CG13366-PB
6	flybase	exon	418939	420217	.	-	.	Parent=CG13366-PB
6	flybase	exon	420290	420466	.	-	.	Parent=CG13366-PB
6	flybase	exon	421011	421151	.	-	.	Parent=CG13366-PB
6	flybase	exon	421213	422202	.	-	.	Parent=CG13366-PB
6	flybase	exon	423859	424044	.	-	.	Parent=CG13366-PB
6	flybase	CDS	417684	417773	.	-	.	Parent=CG13366-PB
6	flybase	CDS	417843	418117	.	-	.	Parent=CG13366-PB
6	flybase	CDS	418183	418465	.	-	.	Parent=CG13366-PB
6	flybase	CDS	418540	418659	.	-	.	Parent=CG13366-PB
6	flybase	CDS	418719	418870	.	-	.	Parent=CG13366-PB
6	flybase	CDS	418939	420217	.	-	.	Parent=CG13366-PB
6	flybase	CDS	420290	420466	.	-	.	Parent=CG13366-PB
6	flybase	CDS	421011	421151	.	-	.	Parent=CG13366-PB
6	flybase	CDS	421213	422007	.	-	.	Parent=CG13366-PB
6	flybase	exon	426821	427312	.	-	.	Parent=CG13365-PA
6	flybase	CDS	426905	427249	.	-	.	Parent=CG13365-PA
6	flybase	exon	430876	431223	.	-	.	Parent=CG13364-PA
6	flybase	exon	431284	431319	.	-	.	Parent=CG13364-PA
6	flybase	CDS	431014	431208	.	-	.	Parent=CG13364-PA
6	flybase	exon	434438	434797	.	-	.	Parent=CG7622-PC
6	flybase	exon	434857	434984	.	-	.	Parent=CG7622-PC
6	flybase	exon	435491	435603	.	-	.	Parent=CG7622-PC
6	flybase	CDS	434573	434797	.	-	.	Parent=CG7622-PC
6	flybase	CDS	434857	434979	.	-	.	Parent=CG7622-PC
6	flybase	exon	593091	593314	.	+	.	Parent=CG12311-PA
6	flybase	exon	593382	593465	.	+	.	Parent=CG12311-PA
6	flybase	exon	593526	593610	.	+	.	Parent=CG12311-PA
6	flybase	exon	593680	593784	.	+	.	Parent=CG12311-PA
6	flybase	exon	593839	593947	.	+	.	Parent=CG12311-PA
6	flybase	exon	594009	594790	.	+	.	Parent=CG12311-PA
6	flybase	exon	594862	595102	.	+	.	Parent=CG12311-PA
6	flybase	exon	595171	595319	.	+	.	Parent=CG12311-PA
6	flybase	exon	595388	595826	.	+	.	Parent=CG12311-PA
6	flybase	exon	595961	596376	.	+	.	Parent=CG12311-PA
6	flybase	CDS	593205	593314	.	+	.	Parent=CG12311-PA
6	flybase	CDS	593382	593465	.	+	.	Parent=CG12311-PA
6	flybase	CDS	593526	593610	.	+	.	Parent=CG12311-PA
6	flybase	CDS	593680	593784	.	+	.	Parent=CG12311-PA
6	flybase	CDS	593839	593947	.	+	.	Parent=CG12311-PA
6	flybase	CDS	594009	594790	.	+	.	Parent=CG12311-PA
6	flybase	CDS	594862	595102	.	+	.	Parent=CG12311-PA
6	flybase	CDS	595171	595319	.	+	.	Parent=CG12311-PA
6	flybase	CDS	595388	595826	.	+	.	Parent=CG12311-PA
6	flybase	CDS	595961	596154	.	+	.	Parent=CG12311-PA
6	flybase	exon	641789	642308	.	-	.	Parent=CG3713-PA
6	flybase	CDS	641987	642247	.	-	.	Parent=CG3713-PA
6	flybase	exon	688595	688630	.	+	.	Parent=CG11663-PA
6	flybase	exon	688711	689283	.	+	.	Parent=CG11663-PA
6	flybase	CDS	688714	689142	.	+	.	Parent=CG11663-PA
6	flybase	exon	717205	717602	.	-	.	Parent=CG3711-PA
6	flybase	exon	717663	718696	.	-	.	Parent=CG3711-PA
6	flybase	exon	718795	718973	.	-	.	Parent=CG3711-PA
6	flybase	exon	719030	719205	.	-	.	Parent=CG3711-PA
6	flybase	exon	719275	720690	.	-	.	Parent=CG3711-PA
6	flybase	exon	720753	721649	.	-	.	Parent=CG3711-PA
6	flybase	CDS	718292	718696	.	-	.	Parent=CG3711-PA
6	flybase	CDS	718795	718973	.	-	.	Parent=CG3711-PA
6	flybase	CDS	719030	719205	.	-	.	Parent=CG3711-PA
6	flybase	CDS	719275	720690	.	-	.	Parent=CG3711-PA
6	flybase	CDS	720753	721501	.	-	.	Parent=CG3711-PA
6	flybase	exon	722645	722823	.	+	.	Parent=CG3034-PA
6	flybase	exon	722879	722980	.	+	.	Parent=CG3034-PA
6	flybase	exon	723054	723362	.	+	.	Parent=CG3034-PA
6	flybase	CDS	722712	722823	.	+	.	Parent=CG3034-PA
6	flybase	CDS	722879	722980	.	+	.	Parent=CG3034-PA
6	flybase	CDS	723054	723271	.	+	.	Parent=CG3034-PA
6	flybase	exon	737047	737377	.	-	.	Parent=CG3703-PA
6	flybase	exon	737863	738657	.	-	.	Parent=CG3703-PA
6	flybase	exon	738889	740263	.	-	.	Parent=CG3703-PA
6	flybase	CDS	737188	737377	.	-	.	Parent=CG3703-PA
6	flybase	CDS	737863	738657	.	-	.	Parent=CG3703-PA
6	flybase	CDS	738889	740039	.	-	.	Parent=CG3703-PA
6	flybase	exon	741155	741999	.	-	.	Parent=CG3699-PA
6	flybase	CDS	741244	741999	.	-	.	Parent=CG3699-PA
6	flybase	exon	808491	809065	.	+	.	Parent=CG14631-PA
6	flybase	CDS	808569	808955	.	+	.	Parent=CG14631-PA
6	flybase	exon	830718	830805	.	+	.	Parent=CG3019-PA
6	flybase	exon	830806	831226	.	+	.	Parent=CG3019-PA
6	flybase	exon	832095	832267	.	+	.	Parent=CG3019-PA
6	flybase	exon	833040	833248	.	+	.	Parent=CG3019-PA
6	flybase	exon	833354	834073	.	+	.	Parent=CG3019-PA
6	flybase	exon	834131	834452	.	+	.	Parent=CG3019-PA
6	flybase	exon	834513	834764	.	+	.	Parent=CG3019-PA
6	flybase	exon	834832	834960	.	+	.	Parent=CG3019-PA
6	flybase	exon	835016	835899	.	+	.	Parent=CG3019-PA
6	flybase	CDS	830931	831226	.	+	.	Parent=CG3019-PA
6	flybase	CDS	832095	832267	.	+	.	Parent=CG3019-PA
6	flybase	CDS	833040	833248	.	+	.	Parent=CG3019-PA
6	flybase	CDS	833354	834073	.	+	.	Parent=CG3019-PA
6	flybase	CDS	834131	834452	.	+	.	Parent=CG3019-PA
6	flybase	CDS	834513	834764	.	+	.	Parent=CG3019-PA
6	flybase	CDS	834832	834960	.	+	.	Parent=CG3019-PA
6	flybase	CDS	835016	835806	.	+	.	Parent=CG3019-PA
6	flybase	exon	823735	824445	.	+	.	Parent=CG3021-PA
6	flybase	exon	824531	825518	.	+	.	Parent=CG3021-PA
6	flybase	CDS	823792	824445	.	+	.	Parent=CG3021-PA
6	flybase	CDS	824531	825046	.	+	.	Parent=CG3021-PA
6	flybase	exon	836048	836407	.	+	.	Parent=CG42259-PA
6	flybase	exon	836477	836858	.	+	.	Parent=CG42259-PA
6	flybase	CDS	836332	836407	.	+	.	Parent=CG42259-PA
6	flybase	CDS	836477	836679	.	+	.	Parent=CG42259-PA
6	flybase	exon	941127	942622	.	-	.	Parent=CG32859-PA
6	flybase	exon	944838	944928	.	-	.	Parent=CG32859-PA
6	flybase	CDS	941307	942596	.	-	.	Parent=CG32859-PA
6	flybase	exon	954821	955090	.	+	.	Parent=CG11378-PA
6	flybase	exon	955208	956132	.	+	.	Parent=CG11378-PA
6	flybase	CDS	954916	955090	.	+	.	Parent=CG11378-PA
6	flybase	CDS	955208	955971	.	+	.	Parent=CG11378-PA
6	flybase	exon	963793	964575	.	+	.	Parent=CG11379-PA
6	flybase	CDS	963892	964497	.	+	.	Parent=CG11379-PA
6	flybase	exon	987350	987450	.	+	.	Parent=CG11381-PA
6	flybase	exon	987505	988999	.	+	.	Parent=CG11381-PA
6	flybase	CDS	987433	987450	.	+	.	Parent=CG11381-PA
6	flybase	CDS	987505	988797	.	+	.	Parent=CG11381-PA
6	flybase	exon	1070728	1071370	.	+	.	Parent=CG32812-PA
6	flybase	exon	1071427	1072431	.	+	.	Parent=CG32812-PA
6	flybase	CDS	1071465	1072214	.	+	.	Parent=CG32812-PA
6	flybase	exon	1143679	1143785	.	+	.	Parent=CG3056-PB
6	flybase	exon	1144345	1144484	.	+	.	Parent=CG3056-PB
6	flybase	exon	1144557	1144880	.	+	.	Parent=CG3056-PB
6	flybase	exon	1145019	1145126	.	+	.	Parent=CG3056-PB
6	flybase	exon	1145191	1145372	.	+	.	Parent=CG3056-PB
6	flybase	exon	1145566	1147782	.	+	.	Parent=CG3056-PB
6	flybase	CDS	1144422	1144484	.	+	.	Parent=CG3056-PB
6	flybase	CDS	1144557	1144880	.	+	.	Parent=CG3056-PB
6	flybase	CDS	1145019	1145126	.	+	.	Parent=CG3056-PB
6	flybase	CDS	1145191	1145372	.	+	.	Parent=CG3056-PB
6	flybase	CDS	1145566	1146217	.	+	.	Parent=CG3056-PB
6	flybase	exon	1151862	1152523	.	-	.	Parent=CG3719-PA
6	flybase	exon	1153320	1153641	.	-	.	Parent=CG3719-PA
6	flybase	CDS	1152227	1152523	.	-	.	Parent=CG3719-PA
6	flybase	CDS	1153320	1153502	.	-	.	Parent=CG3719-PA
6	flybase	exon	1240792	1240972	.	+	.	Parent=CG14777-PB
6	flybase	exon	1241862	1242023	.	+	.	Parent=CG14777-PB
6	flybase	exon	1242111	1242244	.	+	.	Parent=CG14777-PB
6	flybase	exon	1242310	1242441	.	+	.	Parent=CG14777-PB
6	flybase	exon	1242506	1242751	.	+	.	Parent=CG14777-PB
6	flybase	CDS	1241870	1242023	.	+	.	Parent=CG14777-PB
6	flybase	CDS	1242111	1242244	.	+	.	Parent=CG14777-PB
6	flybase	CDS	1242310	1242441	.	+	.	Parent=CG14777-PB
6	flybase	CDS	1242506	1242676	.	+	.	Parent=CG14777-PB
6	flybase	exon	1241553	1241677	.	+	.	Parent=CG14778-PA
6	flybase	exon	1243865	1244013	.	+	.	Parent=CG14778-PA
6	flybase	exon	1244073	1244155	.	+	.	Parent=CG14778-PA
6	flybase	exon	1244215	1244397	.	+	.	Parent=CG14778-PA
6	flybase	exon	1244462	1244664	.	+	.	Parent=CG14778-PA
6	flybase	CDS	1243878	1244013	.	+	.	Parent=CG14778-PA
6	flybase	CDS	1244073	1244155	.	+	.	Parent=CG14778-PA
6	flybase	CDS	1244215	1244397	.	+	.	Parent=CG14778-PA
6	flybase	CDS	1244462	1244620	.	+	.	Parent=CG14778-PA
6	flybase	exon	1429280	1430024	.	-	.	Parent=CG3740-PA
6	flybase	exon	1430088	1430559	.	-	.	Parent=CG3740-PA
6	flybase	CDS	1429804	1430024	.	-	.	Parent=CG3740-PA
6	flybase	CDS	1430088	1430289	.	-	.	Parent=CG3740-PA
6	flybase	exon	1430874	1431218	.	+	.	Parent=CG3095-PA
6	flybase	exon	1432242	1433143	.	+	.	Parent=CG3095-PA
6	flybase	exon	1433201	1433711	.	+	.	Parent=CG3095-PA
6	flybase	exon	1433779	1434526	.	+	.	Parent=CG3095-PA
6	flybase	CDS	1431201	1431218	.	+	.	Parent=CG3095-PA
6	flybase	CDS	1432242	1433143	.	+	.	Parent=CG3095-PA
6	flybase	CDS	1433201	1433711	.	+	.	Parent=CG3095-PA
6	flybase	CDS	1433779	1434171	.	+	.	Parent=CG3095-PA
6	flybase	exon	1617233	1617466	.	+	.	Parent=CG14802-PA
6	flybase	exon	1617537	1617823	.	+	.	Parent=CG14802-PA
6	flybase	exon	1617891	1618215	.	+	.	Parent=CG14802-PA
6	flybase	CDS	1617342	1617466	.	+	.	Parent=CG14802-PA
6	flybase	CDS	1617537	1617823	.	+	.	Parent=CG14802-PA
6	flybase	CDS	1617891	1618132	.	+	.	Parent=CG14802-PA
6	flybase	exon	1630413	1630751	.	-	.	Parent=CG14818-PA
6	flybase	exon	1630813	1630983	.	-	.	Parent=CG14818-PA
6	flybase	CDS	1630540	1630751	.	-	.	Parent=CG14818-PA
6	flybase	CDS	1630813	1630891	.	-	.	Parent=CG14818-PA
6	flybase	exon	1643038	1643758	.	-	.	Parent=CG11579-PB
6	flybase	exon	1645074	1645170	.	-	.	Parent=CG11579-PB
6	flybase	exon	1646159	1646431	.	-	.	Parent=CG11579-PB
6	flybase	exon	1646492	1646692	.	-	.	Parent=CG11579-PB
6	flybase	exon	1646765	1648404	.	-	.	Parent=CG11579-PB
6	flybase	exon	1650651	1650710	.	-	.	Parent=CG11579-PB
6	flybase	exon	1651065	1651293	.	-	.	Parent=CG11579-PB
6	flybase	CDS	1643469	1643758	.	-	.	Parent=CG11579-PB
6	flybase	CDS	1645074	1645170	.	-	.	Parent=CG11579-PB
6	flybase	CDS	1646159	1646431	.	-	.	Parent=CG11579-PB
6	flybase	CDS	1646492	1646692	.	-	.	Parent=CG11579-PB
6	flybase	CDS	1646765	1648404	.	-	.	Parent=CG11579-PB
6	flybase	CDS	1650651	1650681	.	-	.	Parent=CG11579-PB
6	flybase	exon	1660184	1660328	.	+	.	Parent=CG3480-PA
6	flybase	exon	1668966	1672283	.	+	.	Parent=CG3480-PA
6	flybase	CDS	1660326	1660328	.	+	.	Parent=CG3480-PA
6	flybase	CDS	1668966	1671884	.	+	.	Parent=CG3480-PA
6	flybase	exon	1660901	1661416	.	+	.	Parent=CG17766-PA
6	flybase	exon	1662644	1668151	.	+	.	Parent=CG17766-PA
6	flybase	CDS	1662760	1667340	.	+	.	Parent=CG17766-PA
6	flybase	exon	1761156	1761745	.	-	.	Parent=CG4376-PC
6	flybase	exon	1761806	1762940	.	-	.	Parent=CG4376-PC
6	flybase	exon	1763326	1763504	.	-	.	Parent=CG4376-PC
6	flybase	exon	1763563	1763913	.	-	.	Parent=CG4376-PC
6	flybase	exon	1763977	1764069	.	-	.	Parent=CG4376-PC
6	flybase	exon	1765979	1766130	.	-	.	Parent=CG4376-PC
6	flybase	exon	1766419	1766572	.	-	.	Parent=CG4376-PC
6	flybase	exon	1766637	1767053	.	-	.	Parent=CG4376-PC
6	flybase	exon	1771098	1771341	.	-	.	Parent=CG4376-PC
6	flybase	exon	1778193	1778456	.	-	.	Parent=CG4376-PC
6	flybase	CDS	1761587	1761745	.	-	.	Parent=CG4376-PC
6	flybase	CDS	1761806	1762940	.	-	.	Parent=CG4376-PC
6	flybase	CDS	1763326	1763504	.	-	.	Parent=CG4376-PC
6	flybase	CDS	1763563	1763913	.	-	.	Parent=CG4376-PC
6	flybase	CDS	1763977	1764069	.	-	.	Parent=CG4376-PC
6	flybase	CDS	1765979	1766130	.	-	.	Parent=CG4376-PC
6	flybase	CDS	1766419	1766572	.	-	.	Parent=CG4376-PC
6	flybase	CDS	1766637	1767053	.	-	.	Parent=CG4376-PC
6	flybase	CDS	1771098	1771211	.	-	.	Parent=CG4376-PC
6	flybase	exon	1801466	1801884	.	-	.	Parent=CG14054-PA
6	flybase	exon	1801939	1802072	.	-	.	Parent=CG14054-PA
6	flybase	exon	1802126	1802275	.	-	.	Parent=CG14054-PA
6	flybase	exon	1802336	1802546	.	-	.	Parent=CG14054-PA
6	flybase	CDS	1801644	1801884	.	-	.	Parent=CG14054-PA
6	flybase	CDS	1801939	1802072	.	-	.	Parent=CG14054-PA
6	flybase	CDS	1802126	1802275	.	-	.	Parent=CG14054-PA
6	flybase	CDS	1802336	1802425	.	-	.	Parent=CG14054-PA
6	flybase	exon	1814480	1814908	.	-	.	Parent=CG16903-PA
6	flybase	exon	1814966	1815778	.	-	.	Parent=CG16903-PA
6	flybase	exon	1815843	1816503	.	-	.	Parent=CG16903-PA
6	flybase	CDS	1814623	1814908	.	-	.	Parent=CG16903-PA
6	flybase	CDS	1814966	1815778	.	-	.	Parent=CG16903-PA
6	flybase	CDS	1815843	1816423	.	-	.	Parent=CG16903-PA
6	flybase	exon	1898701	1899062	.	+	.	Parent=CG3630-PA
6	flybase	exon	1899927	1900100	.	+	.	Parent=CG3630-PA
6	flybase	exon	1902613	1902909	.	+	.	Parent=CG3630-PA
6	flybase	exon	1902979	1904121	.	+	.	Parent=CG3630-PA
6	flybase	CDS	1900056	1900100	.	+	.	Parent=CG3630-PA
6	flybase	CDS	1902613	1902909	.	+	.	Parent=CG3630-PA
6	flybase	CDS	1902979	1903770	.	+	.	Parent=CG3630-PA
6	flybase	exon	1973757	1975277	.	+	.	Parent=CG3218-PA
6	flybase	exon	1976139	1977715	.	+	.	Parent=CG3218-PA
6	flybase	CDS	1973961	1975277	.	+	.	Parent=CG3218-PA
6	flybase	CDS	1976139	1976234	.	+	.	Parent=CG3218-PA
6	flybase	exon	2002901	2005567	.	-	.	Parent=CG2918-PA
6	flybase	exon	2005642	2005955	.	-	.	Parent=CG2918-PA
6	flybase	exon	2006495	2006698	.	-	.	Parent=CG2918-PA
6	flybase	CDS	2003107	2005567	.	-	.	Parent=CG2918-PA
6	flybase	CDS	2005642	2005952	.	-	.	Parent=CG2918-PA
6	flybase	exon	2007609	2009226	.	+	.	Parent=CG34333-PA
6	flybase	CDS	2007609	2009225	.	+	.	Parent=CG34333-PA
6	flybase	exon	2050153	2050627	.	+	.	Parent=CG2854-PA
6	flybase	exon	2050785	2051944	.	+	.	Parent=CG2854-PA
6	flybase	CDS	2050226	2050627	.	+	.	Parent=CG2854-PA
6	flybase	CDS	2050785	2051858	.	+	.	Parent=CG2854-PA
6	flybase	exon	2150666	2151085	.	-	.	Parent=CG7925-PB
6	flybase	exon	2152066	2152297	.	-	.	Parent=CG7925-PB
6	flybase	CDS	2150715	2151085	.	-	.	Parent=CG7925-PB
6	flybase	CDS	2152066	2152117	.	-	.	Parent=CG7925-PB
6	flybase	exon	2156089	2156968	.	+	.	Parent=CG7803-PA
6	flybase	exon	2157090	2157631	.	+	.	Parent=CG7803-PA
6	flybase	exon	2157694	2158840	.	+	.	Parent=CG7803-PA
6	flybase	CDS	2156601	2156968	.	+	.	Parent=CG7803-PA
6	flybase	CDS	2157090	2157631	.	+	.	Parent=CG7803-PA
6	flybase	CDS	2157694	2158505	.	+	.	Parent=CG7803-PA
6	flybase	exon	2320408	2321130	.	-	.	Parent=CG13762-PB
6	flybase	exon	2321224	2322297	.	-	.	Parent=CG13762-PB
6	flybase	exon	2322349	2323333	.	-	.	Parent=CG13762-PB
6	flybase	CDS	2321002	2321130	.	-	.	Parent=CG13762-PB
6	flybase	CDS	2321224	2322297	.	-	.	Parent=CG13762-PB
6	flybase	CDS	2322349	2323278	.	-	.	Parent=CG13762-PB
6	flybase	exon	2378321	2379237	.	-	.	Parent=CG2652-PA
6	flybase	CDS	2378448	2379143	.	-	.	Parent=CG2652-PA
6	flybase	exon	2389003	2389344	.	-	.	Parent=CG2650-PA
6	flybase	exon	2389403	2389895	.	-	.	Parent=CG2650-PA
6	flybase	exon	2389978	2390131	.	-	.	Parent=CG2650-PA
6	flybase	CDS	2389143	2389344	.	-	.	Parent=CG2650-PA
6	flybase	CDS	2389403	2389895	.	-	.	Parent=CG2650-PA
6	flybase	CDS	2389978	2390065	.	-	.	Parent=CG2650-PA
6	flybase	exon	2390954	2391462	.	-	.	Parent=CG2658-PA
6	flybase	exon	2391772	2392307	.	-	.	Parent=CG2658-PA
6	flybase	exon	2392372	2392642	.	-	.	Parent=CG2658-PA
6	flybase	exon	2392705	2393241	.	-	.	Parent=CG2658-PA
6	flybase	exon	2393300	2393668	.	-	.	Parent=CG2658-PA
6	flybase	exon	2393723	2394172	.	-	.	Parent=CG2658-PA
6	flybase	exon	2394232	2394598	.	-	.	Parent=CG2658-PA
6	flybase	CDS	2391301	2391462	.	-	.	Parent=CG2658-PA
6	flybase	CDS	2391772	2392307	.	-	.	Parent=CG2658-PA
6	flybase	CDS	2392372	2392642	.	-	.	Parent=CG2658-PA
6	flybase	CDS	2392705	2393241	.	-	.	Parent=CG2658-PA
6	flybase	CDS	2393300	2393668	.	-	.	Parent=CG2658-PA
6	flybase	CDS	2393723	2394172	.	-	.	Parent=CG2658-PA
6	flybase	CDS	2394232	2394366	.	-	.	Parent=CG2658-PA
6	flybase	exon	2395087	2395361	.	+	.	Parent=CG2662-PA
6	flybase	exon	2395427	2395724	.	+	.	Parent=CG2662-PA
6	flybase	exon	2396225	2397288	.	+	.	Parent=CG2662-PA
6	flybase	CDS	2395170	2395361	.	+	.	Parent=CG2662-PA
6	flybase	CDS	2395427	2395724	.	+	.	Parent=CG2662-PA
6	flybase	CDS	2396225	2397087	.	+	.	Parent=CG2662-PA
6	flybase	exon	2400842	2401034	.	+	.	Parent=CG2677-PA
6	flybase	exon	2401092	2401178	.	+	.	Parent=CG2677-PA
6	flybase	exon	2401248	2401704	.	+	.	Parent=CG2677-PA
6	flybase	exon	2401784	2402169	.	+	.	Parent=CG2677-PA
6	flybase	exon	2402238	2402478	.	+	.	Parent=CG2677-PA
6	flybase	CDS	2400979	2401034	.	+	.	Parent=CG2677-PA
6	flybase	CDS	2401092	2401178	.	+	.	Parent=CG2677-PA
6	flybase	CDS	2401248	2401704	.	+	.	Parent=CG2677-PA
6	flybase	CDS	2401784	2402169	.	+	.	Parent=CG2677-PA
6	flybase	CDS	2402238	2402310	.	+	.	Parent=CG2677-PA
6	flybase	exon	2402412	2403116	.	-	.	Parent=CG2680-PB
6	flybase	exon	2403211	2403692	.	-	.	Parent=CG2680-PB
6	flybase	CDS	2402589	2403116	.	-	.	Parent=CG2680-PB
6	flybase	CDS	2403211	2403600	.	-	.	Parent=CG2680-PB
6	flybase	exon	2404987	2405979	.	+	.	Parent=CG2681-PA
6	flybase	exon	2406580	2407161	.	+	.	Parent=CG2681-PA
6	flybase	exon	2407229	2407926	.	+	.	Parent=CG2681-PA
6	flybase	CDS	2405254	2405979	.	+	.	Parent=CG2681-PA
6	flybase	CDS	2406580	2407161	.	+	.	Parent=CG2681-PA
6	flybase	CDS	2407229	2407804	.	+	.	Parent=CG2681-PA
6	flybase	exon	2410407	2410533	.	+	.	Parent=CG2694-PA
6	flybase	exon	2410610	2410745	.	+	.	Parent=CG2694-PA
6	flybase	exon	2410803	2410898	.	+	.	Parent=CG2694-PA
6	flybase	exon	2411060	2411560	.	+	.	Parent=CG2694-PA
6	flybase	exon	2411621	2411716	.	+	.	Parent=CG2694-PA
6	flybase	exon	2411802	2412987	.	+	.	Parent=CG2694-PA
6	flybase	exon	2413061	2413947	.	+	.	Parent=CG2694-PA
6	flybase	CDS	2410453	2410533	.	+	.	Parent=CG2694-PA
6	flybase	CDS	2410610	2410745	.	+	.	Parent=CG2694-PA
6	flybase	CDS	2410803	2410898	.	+	.	Parent=CG2694-PA
6	flybase	CDS	2411060	2411560	.	+	.	Parent=CG2694-PA
6	flybase	CDS	2411621	2411716	.	+	.	Parent=CG2694-PA
6	flybase	CDS	2411802	2412987	.	+	.	Parent=CG2694-PA
6	flybase	CDS	2413061	2413403	.	+	.	Parent=CG2694-PA
6	flybase	exon	2416730	2417111	.	+	.	Parent=CG2706-PA
6	flybase	exon	2417171	2419393	.	+	.	Parent=CG2706-PA
6	flybase	exon	2419459	2419770	.	+	.	Parent=CG2706-PA
6	flybase	exon	2419834	2420395	.	+	.	Parent=CG2706-PA
6	flybase	CDS	2416830	2417111	.	+	.	Parent=CG2706-PA
6	flybase	CDS	2417171	2419393	.	+	.	Parent=CG2706-PA
6	flybase	CDS	2419459	2419770	.	+	.	Parent=CG2706-PA
6	flybase	CDS	2419834	2420151	.	+	.	Parent=CG2706-PA
6	flybase	exon	2423982	2424543	.	+	.	Parent=CG2711-PA
6	flybase	exon	2424808	2425188	.	+	.	Parent=CG2711-PA
6	flybase	exon	2425251	2426275	.	+	.	Parent=CG2711-PA
6	flybase	CDS	2424115	2424543	.	+	.	Parent=CG2711-PA
6	flybase	CDS	2424808	2425188	.	+	.	Parent=CG2711-PA
6	flybase	CDS	2425251	2426159	.	+	.	Parent=CG2711-PA
6	flybase	exon	2430579	2431436	.	-	.	Parent=CG2714-PB
6	flybase	exon	2431493	2431644	.	-	.	Parent=CG2714-PB
6	flybase	exon	2431712	2432084	.	-	.	Parent=CG2714-PB
6	flybase	exon	2432152	2433707	.	-	.	Parent=CG2714-PB
6	flybase	exon	2433764	2433967	.	-	.	Parent=CG2714-PB
6	flybase	exon	2434219	2434786	.	-	.	Parent=CG2714-PB
6	flybase	exon	2434964	2435073	.	-	.	Parent=CG2714-PB
6	flybase	CDS	2431335	2431436	.	-	.	Parent=CG2714-PB
6	flybase	CDS	2431493	2431644	.	-	.	Parent=CG2714-PB
6	flybase	CDS	2431712	2432084	.	-	.	Parent=CG2714-PB
6	flybase	CDS	2432152	2433707	.	-	.	Parent=CG2714-PB
6	flybase	CDS	2433764	2433967	.	-	.	Parent=CG2714-PB
6	flybase	CDS	2434219	2434759	.	-	.	Parent=CG2714-PB
6	flybase	exon	2505695	2506634	.	+	.	Parent=CG12498-PA
6	flybase	CDS	2505755	2506540	.	+	.	Parent=CG12498-PA
6	flybase	exon	2613366	2614100	.	+	.	Parent=CG3592-PA
6	flybase	CDS	2613366	2614100	.	+	.	Parent=CG3592-PA
6	flybase	exon	2626756	2626869	.	+	.	Parent=CG3603-PA
6	flybase	exon	2626938	2627663	.	+	.	Parent=CG3603-PA
6	flybase	CDS	2626827	2626869	.	+	.	Parent=CG3603-PA
6	flybase	CDS	2626938	2627644	.	+	.	Parent=CG3603-PA
6	flybase	exon	2838765	2839155	.	-	.	Parent=CG18508-PA
6	flybase	exon	2839222	2839315	.	-	.	Parent=CG18508-PA
6	flybase	CDS	2838854	2839147	.	-	.	Parent=CG18508-PA
6	flybase	exon	3105612	3106041	.	-	.	Parent=CG12206-PB
6	flybase	exon	3106101	3106166	.	-	.	Parent=CG12206-PB
6	flybase	exon	3106228	3106461	.	-	.	Parent=CG12206-PB
6	flybase	exon	3111691	3113198	.	-	.	Parent=CG12206-PB
6	flybase	exon	3113950	3114300	.	-	.	Parent=CG12206-PB
6	flybase	CDS	3105868	3106041	.	-	.	Parent=CG12206-PB
6	flybase	CDS	3106101	3106166	.	-	.	Parent=CG12206-PB
6	flybase	CDS	3106228	3106461	.	-	.	Parent=CG12206-PB
6	flybase	CDS	3111691	3112959	.	-	.	Parent=CG12206-PB
6	flybase	exon	3146191	3147320	.	+	.	Parent=CG13021-PC
6	flybase	CDS	3146532	3146864	.	+	.	Parent=CG13021-PC
6	flybase	exon	3284074	3284308	.	+	.	Parent=CG13316-PD
6	flybase	exon	3295553	3295643	.	+	.	Parent=CG13316-PD
6	flybase	exon	3305061	3306033	.	+	.	Parent=CG13316-PD
6	flybase	exon	3310153	3311047	.	+	.	Parent=CG13316-PD
6	flybase	exon	3311118	3311277	.	+	.	Parent=CG13316-PD
6	flybase	exon	3311340	3311487	.	+	.	Parent=CG13316-PD
6	flybase	exon	3311684	3311787	.	+	.	Parent=CG13316-PD
6	flybase	exon	3312002	3312608	.	+	.	Parent=CG13316-PD
6	flybase	exon	3312823	3312929	.	+	.	Parent=CG13316-PD
6	flybase	CDS	3305586	3306033	.	+	.	Parent=CG13316-PD
6	flybase	CDS	3310153	3311047	.	+	.	Parent=CG13316-PD
6	flybase	CDS	3311118	3311277	.	+	.	Parent=CG13316-PD
6	flybase	CDS	3311340	3311487	.	+	.	Parent=CG13316-PD
6	flybase	CDS	3311684	3311787	.	+	.	Parent=CG13316-PD
6	flybase	CDS	3312002	3312608	.	+	.	Parent=CG13316-PD
6	flybase	CDS	3312823	3312893	.	+	.	Parent=CG13316-PD
6	flybase	exon	3390953	3391060	.	+	.	Parent=CG2947-PA
6	flybase	exon	3391092	3391298	.	+	.	Parent=CG2947-PA
6	flybase	exon	3391379	3391500	.	+	.	Parent=CG2947-PA
6	flybase	exon	3391691	3392337	.	+	.	Parent=CG2947-PA
6	flybase	exon	3392424	3393440	.	+	.	Parent=CG2947-PA
6	flybase	CDS	3391126	3391298	.	+	.	Parent=CG2947-PA
6	flybase	CDS	3391379	3391500	.	+	.	Parent=CG2947-PA
6	flybase	CDS	3391691	3392337	.	+	.	Parent=CG2947-PA
6	flybase	CDS	3392424	3392615	.	+	.	Parent=CG2947-PA
6	flybase	exon	3391027	3391298	.	+	.	Parent=CG32789-PA
6	flybase	exon	3391379	3391500	.	+	.	Parent=CG32789-PA
6	flybase	exon	3391691	3392337	.	+	.	Parent=CG32789-PA
6	flybase	exon	3392424	3393444	.	+	.	Parent=CG32789-PA
6	flybase	CDS	3391126	3391298	.	+	.	Parent=CG32789-PA
6	flybase	CDS	3391379	3391500	.	+	.	Parent=CG32789-PA
6	flybase	CDS	3391691	3392337	.	+	.	Parent=CG32789-PA
6	flybase	CDS	3392424	3392615	.	+	.	Parent=CG32789-PA
6	flybase	exon	3555013	3556150	.	-	.	Parent=CG6428-PA
6	flybase	exon	3556229	3556978	.	-	.	Parent=CG6428-PA
6	flybase	exon	3557046	3557281	.	-	.	Parent=CG6428-PA
6	flybase	exon	3557592	3558121	.	-	.	Parent=CG6428-PA
6	flybase	CDS	3555449	3556150	.	-	.	Parent=CG6428-PA
6	flybase	CDS	3556229	3556978	.	-	.	Parent=CG6428-PA
6	flybase	CDS	3557046	3557281	.	-	.	Parent=CG6428-PA
6	flybase	CDS	3557592	3557799	.	-	.	Parent=CG6428-PA
6	flybase	exon	3558506	3558797	.	-	.	Parent=CG6414-PA
6	flybase	exon	3558856	3559148	.	-	.	Parent=CG6414-PA
6	flybase	exon	3559239	3559586	.	-	.	Parent=CG6414-PA
6	flybase	exon	3559920	3560855	.	-	.	Parent=CG6414-PA
6	flybase	CDS	3558590	3558797	.	-	.	Parent=CG6414-PA
6	flybase	CDS	3558856	3559148	.	-	.	Parent=CG6414-PA
6	flybase	CDS	3559239	3559586	.	-	.	Parent=CG6414-PA
6	flybase	CDS	3559920	3560822	.	-	.	Parent=CG6414-PA
6	flybase	exon	3694946	3695656	.	+	.	Parent=CG4865-PA
6	flybase	CDS	3695014	3695580	.	+	.	Parent=CG4865-PA
6	flybase	exon	3697799	3698654	.	+	.	Parent=CG4857-PJ
6	flybase	exon	3698725	3699040	.	+	.	Parent=CG4857-PJ
6	flybase	exon	3699108	3699769	.	+	.	Parent=CG4857-PJ
6	flybase	exon	3701035	3701163	.	+	.	Parent=CG4857-PJ
6	flybase	exon	3701241	3701978	.	+	.	Parent=CG4857-PJ
6	flybase	exon	3702143	3702619	.	+	.	Parent=CG4857-PJ
6	flybase	exon	3702728	3706502	.	+	.	Parent=CG4857-PJ
6	flybase	exon	3706614	3706951	.	+	.	Parent=CG4857-PJ
6	flybase	CDS	3699170	3699769	.	+	.	Parent=CG4857-PJ
6	flybase	CDS	3701035	3701163	.	+	.	Parent=CG4857-PJ
6	flybase	CDS	3701241	3701978	.	+	.	Parent=CG4857-PJ
6	flybase	CDS	3702143	3702619	.	+	.	Parent=CG4857-PJ
6	flybase	CDS	3702728	3706502	.	+	.	Parent=CG4857-PJ
6	flybase	CDS	3706614	3706684	.	+	.	Parent=CG4857-PJ
6	flybase	exon	3810067	3810531	.	-	.	Parent=CG15571-PA
6	flybase	CDS	3810067	3810531	.	-	.	Parent=CG15571-PA
6	flybase	exon	3811405	3812191	.	+	.	Parent=CG15570-PA
6	flybase	exon	3812257	3812580	.	+	.	Parent=CG15570-PA
6	flybase	exon	3812674	3812703	.	+	.	Parent=CG15570-PA
6	flybase	exon	3812761	3812895	.	+	.	Parent=CG15570-PA
6	flybase	exon	3812963	3813106	.	+	.	Parent=CG15570-PA
6	flybase	exon	3813164	3813295	.	+	.	Parent=CG15570-PA
6	flybase	exon	3813359	3813496	.	+	.	Parent=CG15570-PA
6	flybase	exon	3813558	3813692	.	+	.	Parent=CG15570-PA
6	flybase	exon	3813753	3814013	.	+	.	Parent=CG15570-PA
6	flybase	exon	3814086	3814325	.	+	.	Parent=CG15570-PA
6	flybase	exon	3814392	3814523	.	+	.	Parent=CG15570-PA
6	flybase	exon	3814583	3815272	.	+	.	Parent=CG15570-PA
6	flybase	exon	3815342	3815476	.	+	.	Parent=CG15570-PA
6	flybase	exon	3815539	3816107	.	+	.	Parent=CG15570-PA
6	flybase	CDS	3811405	3812191	.	+	.	Parent=CG15570-PA
6	flybase	CDS	3812257	3812580	.	+	.	Parent=CG15570-PA
6	flybase	CDS	3812674	3812703	.	+	.	Parent=CG15570-PA
6	flybase	CDS	3812761	3812895	.	+	.	Parent=CG15570-PA
6	flybase	CDS	3812963	3813106	.	+	.	Parent=CG15570-PA
6	flybase	CDS	3813164	3813295	.	+	.	Parent=CG15570-PA
6	flybase	CDS	3813359	3813496	.	+	.	Parent=CG15570-PA
6	flybase	CDS	3813558	3813692	.	+	.	Parent=CG15570-PA
6	flybase	CDS	3813753	3814013	.	+	.	Parent=CG15570-PA
6	flybase	CDS	3814086	3814325	.	+	.	Parent=CG15570-PA
6	flybase	CDS	3814392	3814523	.	+	.	Parent=CG15570-PA
6	flybase	CDS	3814583	3815272	.	+	.	Parent=CG15570-PA
6	flybase	CDS	3815342	3815476	.	+	.	Parent=CG15570-PA
6	flybase	CDS	3815539	3816107	.	+	.	Parent=CG15570-PA
6	flybase	exon	3834397	3835034	.	-	.	Parent=CG15573-PB
6	flybase	exon	3835116	3835202	.	-	.	Parent=CG15573-PB
6	flybase	CDS	3834478	3835034	.	-	.	Parent=CG15573-PB
6	flybase	CDS	3835116	3835164	.	-	.	Parent=CG15573-PB
6	flybase	exon	3836576	3837930	.	-	.	Parent=CG32774-PA
6	flybase	exon	3838028	3838040	.	-	.	Parent=CG32774-PA
6	flybase	CDS	3836576	3837930	.	-	.	Parent=CG32774-PA
6	flybase	CDS	3838028	3838040	.	-	.	Parent=CG32774-PA
6	flybase	exon	3839601	3839670	.	+	.	Parent=CG43134-PA
6	flybase	exon	3839737	3840057	.	+	.	Parent=CG43134-PA
6	flybase	CDS	3839631	3839670	.	+	.	Parent=CG43134-PA
6	flybase	CDS	3839737	3839945	.	+	.	Parent=CG43134-PA
6	flybase	exon	3862767	3864961	.	+	.	Parent=CG15572-PA
6	flybase	CDS	3863094	3864605	.	+	.	Parent=CG15572-PA
6	flybase	exon	3870492	3871011	.	-	.	Parent=CG15577-PA
6	flybase	CDS	3870540	3870839	.	-	.	Parent=CG15577-PA
6	flybase	exon	3909456	3909545	.	-	.	Parent=CG3712-PA
6	flybase	exon	3909609	3909712	.	-	.	Parent=CG3712-PA
6	flybase	exon	3909768	3909866	.	-	.	Parent=CG3712-PA
6	flybase	CDS	3909496	3909545	.	-	.	Parent=CG3712-PA
6	flybase	CDS	3909609	3909712	.	-	.	Parent=CG3712-PA
6	flybase	CDS	3909768	3909808	.	-	.	Parent=CG3712-PA
6	flybase	exon	4129031	4129251	.	+	.	Parent=CG3568-PA
6	flybase	exon	4129317	4129461	.	+	.	Parent=CG3568-PA
6	flybase	exon	4129515	4130515	.	+	.	Parent=CG3568-PA
6	flybase	exon	4130573	4130847	.	+	.	Parent=CG3568-PA
6	flybase	CDS	4129042	4129251	.	+	.	Parent=CG3568-PA
6	flybase	CDS	4129317	4129461	.	+	.	Parent=CG3568-PA
6	flybase	CDS	4129515	4130515	.	+	.	Parent=CG3568-PA
6	flybase	CDS	4130573	4130743	.	+	.	Parent=CG3568-PA
6	flybase	exon	4135337	4136223	.	+	.	Parent=CG15912-PA
6	flybase	CDS	4135341	4136081	.	+	.	Parent=CG15912-PA
6	flybase	exon	4136150	4138106	.	-	.	Parent=CG11436-PA
6	flybase	CDS	4136642	4138039	.	-	.	Parent=CG11436-PA
6	flybase	exon	4138203	4138468	.	+	.	Parent=CG3527-PA
6	flybase	exon	4138538	4139239	.	+	.	Parent=CG3527-PA
6	flybase	CDS	4138301	4138468	.	+	.	Parent=CG3527-PA
6	flybase	CDS	4138538	4139128	.	+	.	Parent=CG3527-PA
6	flybase	exon	4139367	4140586	.	-	.	Parent=CG11444-PA
6	flybase	CDS	4139583	4140227	.	-	.	Parent=CG11444-PA
6	flybase	exon	4226627	4227000	.	-	.	Parent=CG3062-PA
6	flybase	exon	4227161	4227470	.	-	.	Parent=CG3062-PA
6	flybase	exon	4227523	4227659	.	-	.	Parent=CG3062-PA
6	flybase	exon	4230010	4230092	.	-	.	Parent=CG3062-PA
6	flybase	CDS	4226728	4227000	.	-	.	Parent=CG3062-PA
6	flybase	CDS	4227161	4227470	.	-	.	Parent=CG3062-PA
6	flybase	CDS	4227523	4227659	.	-	.	Parent=CG3062-PA
6	flybase	CDS	4230010	4230036	.	-	.	Parent=CG3062-PA
6	flybase	exon	4233024	4233242	.	+	.	Parent=CG7038-PA
6	flybase	exon	4233323	4233797	.	+	.	Parent=CG7038-PA
6	flybase	CDS	4233115	4233242	.	+	.	Parent=CG7038-PA
6	flybase	CDS	4233323	4233737	.	+	.	Parent=CG7038-PA
6	flybase	exon	4233738	4234662	.	-	.	Parent=CG3024-PA
6	flybase	exon	4234723	4234973	.	-	.	Parent=CG3024-PA
6	flybase	CDS	4233833	4234662	.	-	.	Parent=CG3024-PA
6	flybase	CDS	4234723	4234918	.	-	.	Parent=CG3024-PA
6	flybase	exon	4252288	4253799	.	-	.	Parent=CG3000-PA
6	flybase	exon	4253865	4254098	.	-	.	Parent=CG3000-PA
6	flybase	exon	4259338	4259590	.	-	.	Parent=CG3000-PA
6	flybase	exon	4261262	4261582	.	-	.	Parent=CG3000-PA
6	flybase	exon	4264200	4264511	.	-	.	Parent=CG3000-PA
6	flybase	CDS	4252972	4253799	.	-	.	Parent=CG3000-PA
6	flybase	CDS	4253865	4254098	.	-	.	Parent=CG3000-PA
6	flybase	CDS	4259338	4259590	.	-	.	Parent=CG3000-PA
6	flybase	CDS	4261262	4261383	.	-	.	Parent=CG3000-PA
6	flybase	exon	4265324	4268298	.	-	.	Parent=CG2984-PA
6	flybase	exon	4268363	4268810	.	-	.	Parent=CG2984-PA
6	flybase	exon	4269969	4271753	.	-	.	Parent=CG2984-PA
6	flybase	CDS	4265544	4268298	.	-	.	Parent=CG2984-PA
6	flybase	CDS	4268363	4268810	.	-	.	Parent=CG2984-PA
6	flybase	CDS	4269969	4271040	.	-	.	Parent=CG2984-PA
6	flybase	exon	4289851	4290192	.	+	.	Parent=CG7024-PA
6	flybase	exon	4290486	4291952	.	+	.	Parent=CG7024-PA
6	flybase	CDS	4290070	4290192	.	+	.	Parent=CG7024-PA
6	flybase	CDS	4290486	4291793	.	+	.	Parent=CG7024-PA
6	flybase	exon	4292364	4292626	.	+	.	Parent=CG6986-PB
6	flybase	exon	4293232	4293381	.	+	.	Parent=CG6986-PB
6	flybase	exon	4307012	4307383	.	+	.	Parent=CG6986-PB
6	flybase	exon	4308828	4309000	.	+	.	Parent=CG6986-PB
6	flybase	exon	4309975	4310091	.	+	.	Parent=CG6986-PB
6	flybase	exon	4310166	4310456	.	+	.	Parent=CG6986-PB
6	flybase	exon	4310591	4310817	.	+	.	Parent=CG6986-PB
6	flybase	exon	4311067	4311270	.	+	.	Parent=CG6986-PB
6	flybase	exon	4311327	4313179	.	+	.	Parent=CG6986-PB
6	flybase	CDS	4307190	4307383	.	+	.	Parent=CG6986-PB
6	flybase	CDS	4308828	4309000	.	+	.	Parent=CG6986-PB
6	flybase	CDS	4309975	4310091	.	+	.	Parent=CG6986-PB
6	flybase	CDS	4310166	4310456	.	+	.	Parent=CG6986-PB
6	flybase	CDS	4310591	4310817	.	+	.	Parent=CG6986-PB
6	flybase	CDS	4311067	4311270	.	+	.	Parent=CG6986-PB
6	flybase	CDS	4311327	4311755	.	+	.	Parent=CG6986-PB
6	flybase	exon	4360079	4360609	.	-	.	Parent=CG15471-PC
6	flybase	CDS	4360169	4360555	.	-	.	Parent=CG15471-PC
6	flybase	exon	4478238	4478889	.	+	.	Parent=CG32772-PC
6	flybase	exon	4480012	4480341	.	+	.	Parent=CG32772-PC
6	flybase	exon	4481895	4482027	.	+	.	Parent=CG32772-PC
6	flybase	exon	4482111	4482295	.	+	.	Parent=CG32772-PC
6	flybase	exon	4482362	4482941	.	+	.	Parent=CG32772-PC
6	flybase	exon	4483004	4484056	.	+	.	Parent=CG32772-PC
6	flybase	CDS	4478851	4478889	.	+	.	Parent=CG32772-PC
6	flybase	CDS	4480012	4480341	.	+	.	Parent=CG32772-PC
6	flybase	CDS	4481895	4482027	.	+	.	Parent=CG32772-PC
6	flybase	CDS	4482111	4482295	.	+	.	Parent=CG32772-PC
6	flybase	CDS	4482362	4482941	.	+	.	Parent=CG32772-PC
6	flybase	CDS	4483004	4483305	.	+	.	Parent=CG32772-PC
6	flybase	exon	4498645	4498823	.	+	.	Parent=CG6899-PC
6	flybase	exon	4499985	4500425	.	+	.	Parent=CG6899-PC
6	flybase	exon	4507109	4507355	.	+	.	Parent=CG6899-PC
6	flybase	exon	4507427	4507705	.	+	.	Parent=CG6899-PC
6	flybase	exon	4508480	4509158	.	+	.	Parent=CG6899-PC
6	flybase	exon	4509228	4509676	.	+	.	Parent=CG6899-PC
6	flybase	exon	4510008	4510436	.	+	.	Parent=CG6899-PC
6	flybase	exon	4510501	4512644	.	+	.	Parent=CG6899-PC
6	flybase	exon	4512700	4512958	.	+	.	Parent=CG6899-PC
6	flybase	exon	4513020	4513148	.	+	.	Parent=CG6899-PC
6	flybase	exon	4513634	4514120	.	+	.	Parent=CG6899-PC
6	flybase	exon	4514466	4514918	.	+	.	Parent=CG6899-PC
6	flybase	CDS	4500210	4500425	.	+	.	Parent=CG6899-PC
6	flybase	CDS	4507109	4507355	.	+	.	Parent=CG6899-PC
6	flybase	CDS	4507427	4507705	.	+	.	Parent=CG6899-PC
6	flybase	CDS	4508480	4509158	.	+	.	Parent=CG6899-PC
6	flybase	CDS	4509228	4509676	.	+	.	Parent=CG6899-PC
6	flybase	CDS	4510008	4510436	.	+	.	Parent=CG6899-PC
6	flybase	CDS	4510501	4512644	.	+	.	Parent=CG6899-PC
6	flybase	CDS	4512700	4512958	.	+	.	Parent=CG6899-PC
6	flybase	CDS	4513020	4513148	.	+	.	Parent=CG6899-PC
6	flybase	CDS	4513634	4514100	.	+	.	Parent=CG6899-PC
6	flybase	exon	4519399	4520445	.	-	.	Parent=CG15468-PA
6	flybase	CDS	4519506	4520360	.	-	.	Parent=CG15468-PA
6	flybase	exon	4549138	4549785	.	+	.	Parent=CG12680-PB
6	flybase	CDS	4549138	4549785	.	+	.	Parent=CG12680-PB
6	flybase	exon	4675829	4676860	.	+	.	Parent=CG6789-PA
6	flybase	CDS	4675861	4676838	.	+	.	Parent=CG6789-PA
6	flybase	exon	4723911	4725227	.	-	.	Parent=CG5062-PA
6	flybase	exon	4725319	4726091	.	-	.	Parent=CG5062-PA
6	flybase	CDS	4724079	4725227	.	-	.	Parent=CG5062-PA
6	flybase	CDS	4725319	4725906	.	-	.	Parent=CG5062-PA
6	flybase	exon	4871246	4872646	.	-	.	Parent=CG3309-PA
6	flybase	exon	4872711	4873892	.	-	.	Parent=CG3309-PA
6	flybase	CDS	4871843	4872646	.	-	.	Parent=CG3309-PA
6	flybase	CDS	4872711	4873811	.	-	.	Parent=CG3309-PA
6	flybase	exon	4874430	4874668	.	+	.	Parent=CG4208-PA
6	flybase	exon	4874738	4876072	.	+	.	Parent=CG4208-PA
6	flybase	exon	4876132	4876220	.	+	.	Parent=CG4208-PA
6	flybase	exon	4876283	4876614	.	+	.	Parent=CG4208-PA
6	flybase	exon	4876671	4877048	.	+	.	Parent=CG4208-PA
6	flybase	CDS	4874618	4874668	.	+	.	Parent=CG4208-PA
6	flybase	CDS	4874738	4876072	.	+	.	Parent=CG4208-PA
6	flybase	CDS	4876132	4876220	.	+	.	Parent=CG4208-PA
6	flybase	CDS	4876283	4876614	.	+	.	Parent=CG4208-PA
6	flybase	CDS	4876671	4876789	.	+	.	Parent=CG4208-PA
6	flybase	exon	4945541	4945953	.	-	.	Parent=CG3252-PA
6	flybase	exon	4946020	4946114	.	-	.	Parent=CG3252-PA
6	flybase	exon	4946179	4946355	.	-	.	Parent=CG3252-PA
6	flybase	exon	4946417	4946516	.	-	.	Parent=CG3252-PA
6	flybase	exon	4946592	4947333	.	-	.	Parent=CG3252-PA
6	flybase	exon	4947546	4947924	.	-	.	Parent=CG3252-PA
6	flybase	exon	4947988	4948168	.	-	.	Parent=CG3252-PA
6	flybase	exon	4950639	4950966	.	-	.	Parent=CG3252-PA
6	flybase	CDS	4945777	4945953	.	-	.	Parent=CG3252-PA
6	flybase	CDS	4946020	4946114	.	-	.	Parent=CG3252-PA
6	flybase	CDS	4946179	4946355	.	-	.	Parent=CG3252-PA
6	flybase	CDS	4946417	4946516	.	-	.	Parent=CG3252-PA
6	flybase	CDS	4946592	4947333	.	-	.	Parent=CG3252-PA
6	flybase	CDS	4947546	4947924	.	-	.	Parent=CG3252-PA
6	flybase	CDS	4947988	4948168	.	-	.	Parent=CG3252-PA
6	flybase	CDS	4950639	4950719	.	-	.	Parent=CG3252-PA
6	flybase	exon	4969928	4971771	.	+	.	Parent=CG15784-PA
6	flybase	CDS	4969928	4971658	.	+	.	Parent=CG15784-PA
6	flybase	exon	5031007	5032716	.	-	.	Parent=CG3239-PA
6	flybase	exon	5032779	5032972	.	-	.	Parent=CG3239-PA
6	flybase	CDS	5031087	5032716	.	-	.	Parent=CG3239-PA
6	flybase	CDS	5032779	5032834	.	-	.	Parent=CG3239-PA
6	flybase	exon	5145789	5146246	.	-	.	Parent=CG3208-PA
6	flybase	exon	5146309	5146414	.	-	.	Parent=CG3208-PA
6	flybase	exon	5146496	5146973	.	-	.	Parent=CG3208-PA
6	flybase	exon	5147040	5147662	.	-	.	Parent=CG3208-PA
6	flybase	exon	5147747	5147983	.	-	.	Parent=CG3208-PA
6	flybase	CDS	5146081	5146246	.	-	.	Parent=CG3208-PA
6	flybase	CDS	5146309	5146414	.	-	.	Parent=CG3208-PA
6	flybase	CDS	5146496	5146973	.	-	.	Parent=CG3208-PA
6	flybase	CDS	5147040	5147662	.	-	.	Parent=CG3208-PA
6	flybase	CDS	5147747	5147858	.	-	.	Parent=CG3208-PA
6	flybase	exon	5157404	5158201	.	-	.	Parent=CG42492-PC
6	flybase	exon	5158575	5158923	.	-	.	Parent=CG42492-PC
6	flybase	exon	5159189	5160642	.	-	.	Parent=CG42492-PC
6	flybase	exon	5162193	5162353	.	-	.	Parent=CG42492-PC
6	flybase	exon	5162449	5162560	.	-	.	Parent=CG42492-PC
6	flybase	exon	5162825	5162845	.	-	.	Parent=CG42492-PC
6	flybase	exon	5162959	5163116	.	-	.	Parent=CG42492-PC
6	flybase	exon	5163289	5163473	.	-	.	Parent=CG42492-PC
6	flybase	exon	5164427	5164537	.	-	.	Parent=CG42492-PC
6	flybase	exon	5170748	5170881	.	-	.	Parent=CG42492-PC
6	flybase	exon	5171777	5171954	.	-	.	Parent=CG42492-PC
6	flybase	exon	5172218	5172271	.	-	.	Parent=CG42492-PC
6	flybase	exon	5176509	5176935	.	-	.	Parent=CG42492-PC
6	flybase	exon	5177177	5177235	.	-	.	Parent=CG42492-PC
6	flybase	CDS	5158061	5158201	.	-	.	Parent=CG42492-PC
6	flybase	CDS	5158575	5158923	.	-	.	Parent=CG42492-PC
6	flybase	CDS	5159189	5160642	.	-	.	Parent=CG42492-PC
6	flybase	CDS	5162193	5162353	.	-	.	Parent=CG42492-PC
6	flybase	CDS	5162449	5162560	.	-	.	Parent=CG42492-PC
6	flybase	CDS	5162825	5162845	.	-	.	Parent=CG42492-PC
6	flybase	CDS	5162959	5163116	.	-	.	Parent=CG42492-PC
6	flybase	CDS	5163289	5163473	.	-	.	Parent=CG42492-PC
6	flybase	CDS	5164427	5164537	.	-	.	Parent=CG42492-PC
6	flybase	CDS	5170748	5170881	.	-	.	Parent=CG42492-PC
6	flybase	CDS	5171777	5171908	.	-	.	Parent=CG42492-PC
6	flybase	exon	5194550	5194922	.	+	.	Parent=CG4119-PA
6	flybase	exon	5195011	5195252	.	+	.	Parent=CG4119-PA
6	flybase	exon	5195605	5196730	.	+	.	Parent=CG4119-PA
6	flybase	exon	5196782	5197610	.	+	.	Parent=CG4119-PA
6	flybase	exon	5197682	5198322	.	+	.	Parent=CG4119-PA
6	flybase	exon	5198406	5198900	.	+	.	Parent=CG4119-PA
6	flybase	CDS	5194860	5194922	.	+	.	Parent=CG4119-PA
6	flybase	CDS	5195011	5195252	.	+	.	Parent=CG4119-PA
6	flybase	CDS	5195605	5196730	.	+	.	Parent=CG4119-PA
6	flybase	CDS	5196782	5197610	.	+	.	Parent=CG4119-PA
6	flybase	CDS	5197682	5198322	.	+	.	Parent=CG4119-PA
6	flybase	CDS	5198406	5198501	.	+	.	Parent=CG4119-PA
6	flybase	exon	5199247	5199428	.	-	.	Parent=CG3129-PA
6	flybase	exon	5199489	5199921	.	-	.	Parent=CG3129-PA
6	flybase	exon	5200011	5200217	.	-	.	Parent=CG3129-PA
6	flybase	CDS	5199327	5199428	.	-	.	Parent=CG3129-PA
6	flybase	CDS	5199489	5199921	.	-	.	Parent=CG3129-PA
6	flybase	CDS	5200011	5200069	.	-	.	Parent=CG3129-PA
6	flybase	exon	5201090	5201305	.	+	.	Parent=CG4111-PA
6	flybase	exon	5201427	5201563	.	+	.	Parent=CG4111-PA
6	flybase	exon	5201643	5201982	.	+	.	Parent=CG4111-PA
6	flybase	CDS	5201303	5201305	.	+	.	Parent=CG4111-PA
6	flybase	CDS	5201427	5201563	.	+	.	Parent=CG4111-PA
6	flybase	CDS	5201643	5201874	.	+	.	Parent=CG4111-PA
6	flybase	exon	5218036	5218197	.	+	.	Parent=CG12410-PA
6	flybase	exon	5218358	5219016	.	+	.	Parent=CG12410-PA
6	flybase	exon	5219881	5220093	.	+	.	Parent=CG12410-PA
6	flybase	exon	5220154	5220298	.	+	.	Parent=CG12410-PA
6	flybase	exon	5220366	5221066	.	+	.	Parent=CG12410-PA
6	flybase	CDS	5218797	5219016	.	+	.	Parent=CG12410-PA
6	flybase	CDS	5219881	5220093	.	+	.	Parent=CG12410-PA
6	flybase	CDS	5220154	5220298	.	+	.	Parent=CG12410-PA
6	flybase	CDS	5220366	5220561	.	+	.	Parent=CG12410-PA
6	flybase	exon	5288331	5288652	.	-	.	Parent=CG15929-PA
6	flybase	exon	5288777	5288878	.	-	.	Parent=CG15929-PA
6	flybase	exon	5288953	5289126	.	-	.	Parent=CG15929-PA
6	flybase	exon	5289182	5289221	.	-	.	Parent=CG15929-PA
6	flybase	CDS	5288501	5288652	.	-	.	Parent=CG15929-PA
6	flybase	CDS	5288777	5288878	.	-	.	Parent=CG15929-PA
6	flybase	CDS	5288953	5289126	.	-	.	Parent=CG15929-PA
6	flybase	CDS	5289182	5289221	.	-	.	Parent=CG15929-PA
6	flybase	exon	5326078	5328031	.	+	.	Parent=CG12239-PA
6	flybase	exon	5328093	5328433	.	+	.	Parent=CG12239-PA
6	flybase	CDS	5326173	5328031	.	+	.	Parent=CG12239-PA
6	flybase	CDS	5328093	5328144	.	+	.	Parent=CG12239-PA
6	flybase	exon	5342817	5342906	.	+	.	Parent=CG18341-PA
6	flybase	exon	5342964	5343143	.	+	.	Parent=CG18341-PA
6	flybase	exon	5343198	5343935	.	+	.	Parent=CG18341-PA
6	flybase	CDS	5342818	5342906	.	+	.	Parent=CG18341-PA
6	flybase	CDS	5342964	5343143	.	+	.	Parent=CG18341-PA
6	flybase	CDS	5343198	5343852	.	+	.	Parent=CG18341-PA
6	flybase	exon	5352155	5352185	.	+	.	Parent=CG15765-PA
6	flybase	exon	5352585	5352760	.	+	.	Parent=CG15765-PA
6	flybase	exon	5368262	5368391	.	+	.	Parent=CG15765-PA
6	flybase	exon	5369834	5369948	.	+	.	Parent=CG15765-PA
6	flybase	exon	5370539	5370699	.	+	.	Parent=CG15765-PA
6	flybase	exon	5370783	5370922	.	+	.	Parent=CG15765-PA
6	flybase	exon	5371014	5373423	.	+	.	Parent=CG15765-PA
6	flybase	CDS	5352680	5352760	.	+	.	Parent=CG15765-PA
6	flybase	CDS	5368262	5368391	.	+	.	Parent=CG15765-PA
6	flybase	CDS	5369834	5369948	.	+	.	Parent=CG15765-PA
6	flybase	CDS	5370539	5370699	.	+	.	Parent=CG15765-PA
6	flybase	CDS	5370783	5370922	.	+	.	Parent=CG15765-PA
6	flybase	CDS	5371014	5373041	.	+	.	Parent=CG15765-PA
6	flybase	exon	5379258	5380081	.	+	.	Parent=CG12729-PA
6	flybase	CDS	5379323	5380032	.	+	.	Parent=CG12729-PA
6	flybase	exon	5405585	5406593	.	+	.	Parent=CG15764-PA
6	flybase	CDS	5405662	5406538	.	+	.	Parent=CG15764-PA
6	flybase	exon	5410130	5413080	.	-	.	Parent=CG3025-PA
6	flybase	CDS	5410507	5412990	.	-	.	Parent=CG3025-PA
6	flybase	exon	5413243	5413792	.	-	.	Parent=CG3016-PA
6	flybase	exon	5413865	5414064	.	-	.	Parent=CG3016-PA
6	flybase	exon	5414291	5415567	.	-	.	Parent=CG3016-PA
6	flybase	exon	5415622	5416153	.	-	.	Parent=CG3016-PA
6	flybase	CDS	5413675	5413792	.	-	.	Parent=CG3016-PA
6	flybase	CDS	5413865	5414064	.	-	.	Parent=CG3016-PA
6	flybase	CDS	5414291	5415567	.	-	.	Parent=CG3016-PA
6	flybase	CDS	5415622	5415703	.	-	.	Parent=CG3016-PA
6	flybase	exon	5443735	5444427	.	+	.	Parent=CG12236-PA
6	flybase	exon	5444536	5445202	.	+	.	Parent=CG12236-PA
6	flybase	exon	5445267	5445503	.	+	.	Parent=CG12236-PA
6	flybase	exon	5445571	5445720	.	+	.	Parent=CG12236-PA
6	flybase	exon	5448012	5448696	.	+	.	Parent=CG12236-PA
6	flybase	CDS	5444158	5444427	.	+	.	Parent=CG12236-PA
6	flybase	CDS	5444536	5445202	.	+	.	Parent=CG12236-PA
6	flybase	CDS	5445267	5445503	.	+	.	Parent=CG12236-PA
6	flybase	CDS	5445571	5445720	.	+	.	Parent=CG12236-PA
6	flybase	CDS	5448012	5448349	.	+	.	Parent=CG12236-PA
6	flybase	exon	5483085	5483184	.	+	.	Parent=CG6048-PA
6	flybase	exon	5483250	5483475	.	+	.	Parent=CG6048-PA
6	flybase	exon	5483750	5484569	.	+	.	Parent=CG6048-PA
6	flybase	CDS	5483118	5483184	.	+	.	Parent=CG6048-PA
6	flybase	CDS	5483250	5483475	.	+	.	Parent=CG6048-PA
6	flybase	CDS	5483750	5484533	.	+	.	Parent=CG6048-PA
6	flybase	exon	5565772	5566990	.	-	.	Parent=CG4336-PA
6	flybase	exon	5567081	5567200	.	-	.	Parent=CG4336-PA
6	flybase	CDS	5565978	5566990	.	-	.	Parent=CG4336-PA
6	flybase	CDS	5567081	5567102	.	-	.	Parent=CG4336-PA
6	flybase	exon	5581049	5581363	.	+	.	Parent=CG5921-PD
6	flybase	exon	5589789	5590160	.	+	.	Parent=CG5921-PD
6	flybase	exon	5590283	5590416	.	+	.	Parent=CG5921-PD
6	flybase	exon	5590477	5591437	.	+	.	Parent=CG5921-PD
6	flybase	exon	5591602	5591949	.	+	.	Parent=CG5921-PD
6	flybase	exon	5592956	5593126	.	+	.	Parent=CG5921-PD
6	flybase	exon	5593209	5593421	.	+	.	Parent=CG5921-PD
6	flybase	exon	5593698	5594571	.	+	.	Parent=CG5921-PD
6	flybase	CDS	5589813	5590160	.	+	.	Parent=CG5921-PD
6	flybase	CDS	5590283	5590416	.	+	.	Parent=CG5921-PD
6	flybase	CDS	5590477	5591437	.	+	.	Parent=CG5921-PD
6	flybase	CDS	5591602	5591949	.	+	.	Parent=CG5921-PD
6	flybase	CDS	5592956	5593126	.	+	.	Parent=CG5921-PD
6	flybase	CDS	5593209	5593421	.	+	.	Parent=CG5921-PD
6	flybase	CDS	5593698	5594183	.	+	.	Parent=CG5921-PD
6	flybase	exon	5618051	5619143	.	-	.	Parent=CG4317-PA
6	flybase	exon	5619203	5619403	.	-	.	Parent=CG4317-PA
6	flybase	exon	5619577	5619962	.	-	.	Parent=CG4317-PA
6	flybase	exon	5625886	5626319	.	-	.	Parent=CG4317-PA
6	flybase	exon	5626560	5626879	.	-	.	Parent=CG4317-PA
6	flybase	CDS	5618981	5619143	.	-	.	Parent=CG4317-PA
6	flybase	CDS	5619203	5619403	.	-	.	Parent=CG4317-PA
6	flybase	CDS	5619577	5619962	.	-	.	Parent=CG4317-PA
6	flybase	CDS	5625886	5626319	.	-	.	Parent=CG4317-PA
6	flybase	CDS	5626560	5626734	.	-	.	Parent=CG4317-PA
6	flybase	exon	5746791	5747278	.	+	.	Parent=CG3774-PB
6	flybase	exon	5747341	5747435	.	+	.	Parent=CG3774-PB
6	flybase	exon	5748123	5749406	.	+	.	Parent=CG3774-PB
6	flybase	CDS	5748125	5749183	.	+	.	Parent=CG3774-PB
6	flybase	exon	5787748	5788708	.	+	.	Parent=CG3781-PA
6	flybase	CDS	5787848	5788531	.	+	.	Parent=CG3781-PA
6	flybase	exon	5825472	5825704	.	+	.	Parent=CG3823-PA
6	flybase	exon	5826184	5826343	.	+	.	Parent=CG3823-PA
6	flybase	exon	5827142	5827223	.	+	.	Parent=CG3823-PA
6	flybase	exon	5827306	5827733	.	+	.	Parent=CG3823-PA
6	flybase	exon	5827795	5828179	.	+	.	Parent=CG3823-PA
6	flybase	CDS	5825602	5825704	.	+	.	Parent=CG3823-PA
6	flybase	CDS	5826184	5826343	.	+	.	Parent=CG3823-PA
6	flybase	CDS	5827142	5827223	.	+	.	Parent=CG3823-PA
6	flybase	CDS	5827306	5827733	.	+	.	Parent=CG3823-PA
6	flybase	CDS	5827795	5827909	.	+	.	Parent=CG3823-PA
6	flybase	exon	5852799	5854754	.	+	.	Parent=CG42240-PA
6	flybase	CDS	5852998	5853540	.	+	.	Parent=CG42240-PA
6	flybase	exon	5860824	5861091	.	+	.	Parent=CG3842-PB
6	flybase	exon	5861884	5863175	.	+	.	Parent=CG3842-PB
6	flybase	CDS	5861959	5863170	.	+	.	Parent=CG3842-PB
6	flybase	exon	5869096	5869866	.	-	.	Parent=CG3446-PA
6	flybase	exon	5869934	5870050	.	-	.	Parent=CG3446-PA
6	flybase	exon	5870106	5870212	.	-	.	Parent=CG3446-PA
6	flybase	CDS	5869508	5869866	.	-	.	Parent=CG3446-PA
6	flybase	CDS	5869934	5870039	.	-	.	Parent=CG3446-PA
6	flybase	exon	5881417	5882214	.	-	.	Parent=CG3429-PA
6	flybase	exon	5882275	5883108	.	-	.	Parent=CG3429-PA
6	flybase	exon	5883252	5883635	.	-	.	Parent=CG3429-PA
6	flybase	CDS	5881679	5882214	.	-	.	Parent=CG3429-PA
6	flybase	CDS	5882275	5883108	.	-	.	Parent=CG3429-PA
6	flybase	CDS	5883252	5883522	.	-	.	Parent=CG3429-PA
6	flybase	exon	6033242	6033559	.	+	.	Parent=CG3918-PA
6	flybase	exon	6033631	6035106	.	+	.	Parent=CG3918-PA
6	flybase	CDS	6033455	6033559	.	+	.	Parent=CG3918-PA
6	flybase	CDS	6033631	6034497	.	+	.	Parent=CG3918-PA
6	flybase	exon	6034878	6036429	.	-	.	Parent=CG3342-PA
6	flybase	exon	6036498	6036608	.	-	.	Parent=CG3342-PA
6	flybase	CDS	6035133	6036429	.	-	.	Parent=CG3342-PA
6	flybase	CDS	6036498	6036550	.	-	.	Parent=CG3342-PA
6	flybase	exon	6090919	6091145	.	+	.	Parent=CG10695-PA
6	flybase	exon	6091594	6091898	.	+	.	Parent=CG10695-PA
6	flybase	exon	6093407	6094005	.	+	.	Parent=CG10695-PA
6	flybase	exon	6094111	6094335	.	+	.	Parent=CG10695-PA
6	flybase	exon	6094406	6094507	.	+	.	Parent=CG10695-PA
6	flybase	exon	6094591	6095267	.	+	.	Parent=CG10695-PA
6	flybase	exon	6095335	6095492	.	+	.	Parent=CG10695-PA
6	flybase	exon	6095560	6096571	.	+	.	Parent=CG10695-PA
6	flybase	CDS	6091725	6091898	.	+	.	Parent=CG10695-PA
6	flybase	CDS	6093407	6094005	.	+	.	Parent=CG10695-PA
6	flybase	CDS	6094111	6094335	.	+	.	Parent=CG10695-PA
6	flybase	CDS	6094406	6094507	.	+	.	Parent=CG10695-PA
6	flybase	CDS	6094591	6095267	.	+	.	Parent=CG10695-PA
6	flybase	CDS	6095335	6095492	.	+	.	Parent=CG10695-PA
6	flybase	CDS	6095560	6095688	.	+	.	Parent=CG10695-PA
6	flybase	exon	6175665	6175815	.	+	.	Parent=CG4094-PA
6	flybase	exon	6177027	6177158	.	+	.	Parent=CG4094-PA
6	flybase	exon	6177447	6177647	.	+	.	Parent=CG4094-PA
6	flybase	exon	6177707	6178511	.	+	.	Parent=CG4094-PA
6	flybase	exon	6178584	6179000	.	+	.	Parent=CG4094-PA
6	flybase	CDS	6175729	6175815	.	+	.	Parent=CG4094-PA
6	flybase	CDS	6177027	6177158	.	+	.	Parent=CG4094-PA
6	flybase	CDS	6177447	6177647	.	+	.	Parent=CG4094-PA
6	flybase	CDS	6177707	6178511	.	+	.	Parent=CG4094-PA
6	flybase	CDS	6178584	6178846	.	+	.	Parent=CG4094-PA
6	flybase	exon	6194902	6196685	.	-	.	Parent=CG14440-PA
6	flybase	CDS	6195516	6196469	.	-	.	Parent=CG14440-PA
6	flybase	exon	6268401	6268538	.	+	.	Parent=CG14437-PA
6	flybase	exon	6269382	6269878	.	+	.	Parent=CG14437-PA
6	flybase	exon	6269941	6270193	.	+	.	Parent=CG14437-PA
6	flybase	CDS	6268535	6268538	.	+	.	Parent=CG14437-PA
6	flybase	CDS	6269382	6269878	.	+	.	Parent=CG14437-PA
6	flybase	CDS	6269941	6270099	.	+	.	Parent=CG14437-PA
6	flybase	exon	6268598	6268816	.	-	.	Parent=CG3135-PA
6	flybase	exon	6268892	6269089	.	-	.	Parent=CG3135-PA
6	flybase	exon	6269160	6269255	.	-	.	Parent=CG3135-PA
6	flybase	exon	6270215	6270403	.	-	.	Parent=CG3135-PA
6	flybase	exon	6271058	6271252	.	-	.	Parent=CG3135-PA
6	flybase	exon	6271325	6271582	.	-	.	Parent=CG3135-PA
6	flybase	exon	6271696	6272088	.	-	.	Parent=CG3135-PA
6	flybase	exon	6276347	6276600	.	-	.	Parent=CG3135-PA
6	flybase	CDS	6268773	6268816	.	-	.	Parent=CG3135-PA
6	flybase	CDS	6268892	6269089	.	-	.	Parent=CG3135-PA
6	flybase	CDS	6269160	6269255	.	-	.	Parent=CG3135-PA
6	flybase	CDS	6270215	6270403	.	-	.	Parent=CG3135-PA
6	flybase	CDS	6271058	6271252	.	-	.	Parent=CG3135-PA
6	flybase	CDS	6271325	6271582	.	-	.	Parent=CG3135-PA
6	flybase	CDS	6271696	6272077	.	-	.	Parent=CG3135-PA
6	flybase	exon	6315010	6315915	.	-	.	Parent=CG3075-PA
6	flybase	exon	6315978	6317367	.	-	.	Parent=CG3075-PA
6	flybase	exon	6317526	6317758	.	-	.	Parent=CG3075-PA
6	flybase	CDS	6315529	6315915	.	-	.	Parent=CG3075-PA
6	flybase	CDS	6315978	6317367	.	-	.	Parent=CG3075-PA
6	flybase	CDS	6317526	6317569	.	-	.	Parent=CG3075-PA
6	flybase	exon	6317853	6318001	.	+	.	Parent=CG4542-PA
6	flybase	exon	6318057	6318971	.	+	.	Parent=CG4542-PA
6	flybase	exon	6319035	6319145	.	+	.	Parent=CG4542-PA
6	flybase	exon	6319212	6319680	.	+	.	Parent=CG4542-PA
6	flybase	CDS	6317934	6318001	.	+	.	Parent=CG4542-PA
6	flybase	CDS	6318057	6318971	.	+	.	Parent=CG4542-PA
6	flybase	CDS	6319035	6319145	.	+	.	Parent=CG4542-PA
6	flybase	CDS	6319212	6319653	.	+	.	Parent=CG4542-PA
6	flybase	exon	6320035	6320186	.	+	.	Parent=CG4547-PB
6	flybase	exon	6320244	6320469	.	+	.	Parent=CG4547-PB
6	flybase	exon	6320523	6321033	.	+	.	Parent=CG4547-PB
6	flybase	CDS	6320086	6320186	.	+	.	Parent=CG4547-PB
6	flybase	CDS	6320244	6320469	.	+	.	Parent=CG4547-PB
6	flybase	CDS	6320523	6320888	.	+	.	Parent=CG4547-PB
6	flybase	exon	6349131	6349845	.	-	.	Parent=CG14434-PA
6	flybase	CDS	6349263	6349826	.	-	.	Parent=CG14434-PA
6	flybase	exon	6453212	6454105	.	-	.	Parent=CG32732-PA
6	flybase	exon	6454172	6454429	.	-	.	Parent=CG32732-PA
6	flybase	exon	6462740	6463729	.	-	.	Parent=CG32732-PA
6	flybase	CDS	6453619	6454105	.	-	.	Parent=CG32732-PA
6	flybase	CDS	6454172	6454429	.	-	.	Parent=CG32732-PA
6	flybase	CDS	6462740	6463608	.	-	.	Parent=CG32732-PA
6	flybase	exon	6481401	6482111	.	+	.	Parent=CG14430-PA
6	flybase	CDS	6481490	6481939	.	+	.	Parent=CG14430-PA
6	flybase	exon	6508775	6509804	.	+	.	Parent=CG4593-PA
6	flybase	CDS	6508849	6509478	.	+	.	Parent=CG4593-PA
6	flybase	exon	6741743	6742712	.	+	.	Parent=CG1958-PA
6	flybase	CDS	6741879	6742577	.	+	.	Parent=CG1958-PA
6	flybase	exon	6803443	6803520	.	+	.	Parent=CG18155-PB
6	flybase	exon	6803587	6803776	.	+	.	Parent=CG18155-PB
6	flybase	exon	6803870	6805536	.	+	.	Parent=CG18155-PB
6	flybase	CDS	6803443	6803520	.	+	.	Parent=CG18155-PB
6	flybase	CDS	6803587	6803776	.	+	.	Parent=CG18155-PB
6	flybase	CDS	6803870	6805428	.	+	.	Parent=CG18155-PB
6	flybase	exon	6832767	6832926	.	+	.	Parent=CG1999-PA
6	flybase	exon	6833148	6834063	.	+	.	Parent=CG1999-PA
6	flybase	CDS	6833152	6833796	.	+	.	Parent=CG1999-PA
6	flybase	exon	6856600	6856719	.	-	.	Parent=CG42781-PA
6	flybase	CDS	6856600	6856719	.	-	.	Parent=CG42781-PA
6	flybase	exon	6875173	6876696	.	-	.	Parent=CG15035-PA
6	flybase	CDS	6875497	6876621	.	-	.	Parent=CG15035-PA
6	flybase	exon	6886635	6886711	.	+	.	Parent=CG42704-PA
6	flybase	exon	6886770	6886859	.	+	.	Parent=CG42704-PA
6	flybase	exon	6886930	6887258	.	+	.	Parent=CG42704-PA
6	flybase	CDS	6886640	6886711	.	+	.	Parent=CG42704-PA
6	flybase	CDS	6886770	6886859	.	+	.	Parent=CG42704-PA
6	flybase	CDS	6886930	6887127	.	+	.	Parent=CG42704-PA
6	flybase	exon	6926090	6926181	.	+	.	Parent=CG11368-PA
6	flybase	exon	6926251	6926539	.	+	.	Parent=CG11368-PA
6	flybase	CDS	6926119	6926181	.	+	.	Parent=CG11368-PA
6	flybase	CDS	6926251	6926385	.	+	.	Parent=CG11368-PA
6	flybase	exon	7153355	7156345	.	-	.	Parent=CG12690-PA
6	flybase	exon	7156420	7156638	.	-	.	Parent=CG12690-PA
6	flybase	exon	7156708	7157589	.	-	.	Parent=CG12690-PA
6	flybase	exon	7157657	7158154	.	-	.	Parent=CG12690-PA
6	flybase	exon	7158217	7159770	.	-	.	Parent=CG12690-PA
6	flybase	exon	7166191	7166407	.	-	.	Parent=CG12690-PA
6	flybase	CDS	7155757	7156345	.	-	.	Parent=CG12690-PA
6	flybase	CDS	7156420	7156638	.	-	.	Parent=CG12690-PA
6	flybase	CDS	7156708	7157589	.	-	.	Parent=CG12690-PA
6	flybase	CDS	7157657	7158154	.	-	.	Parent=CG12690-PA
6	flybase	CDS	7158217	7159769	.	-	.	Parent=CG12690-PA
6	flybase	exon	7195027	7195741	.	-	.	Parent=CG32721-PA
6	flybase	exon	7195804	7197102	.	-	.	Parent=CG32721-PA
6	flybase	exon	7197181	7197351	.	-	.	Parent=CG32721-PA
6	flybase	CDS	7195388	7195741	.	-	.	Parent=CG32721-PA
6	flybase	CDS	7195804	7197102	.	-	.	Parent=CG32721-PA
6	flybase	CDS	7197181	7197312	.	-	.	Parent=CG32721-PA
6	flybase	exon	7206078	7206342	.	+	.	Parent=CG12157-PB
6	flybase	exon	7206619	7206852	.	+	.	Parent=CG12157-PB
6	flybase	exon	7207040	7207302	.	+	.	Parent=CG12157-PB
6	flybase	exon	7207560	7207977	.	+	.	Parent=CG12157-PB
6	flybase	exon	7208079	7208749	.	+	.	Parent=CG12157-PB
6	flybase	CDS	7206639	7206852	.	+	.	Parent=CG12157-PB
6	flybase	CDS	7207040	7207302	.	+	.	Parent=CG12157-PB
6	flybase	CDS	7207560	7207977	.	+	.	Parent=CG12157-PB
6	flybase	CDS	7208079	7208218	.	+	.	Parent=CG12157-PB
6	flybase	exon	7247138	7247284	.	+	.	Parent=CG32718-PB
6	flybase	exon	7247368	7247502	.	+	.	Parent=CG32718-PB
6	flybase	exon	7247561	7248007	.	+	.	Parent=CG32718-PB
6	flybase	exon	7248066	7248325	.	+	.	Parent=CG32718-PB
6	flybase	CDS	7247206	7247284	.	+	.	Parent=CG32718-PB
6	flybase	CDS	7247368	7247502	.	+	.	Parent=CG32718-PB
6	flybase	CDS	7247561	7248007	.	+	.	Parent=CG32718-PB
6	flybase	CDS	7248066	7248196	.	+	.	Parent=CG32718-PB
6	flybase	exon	7311624	7313312	.	-	.	Parent=CG10920-PA
6	flybase	CDS	7312027	7313220	.	-	.	Parent=CG10920-PA
6	flybase	exon	7317236	7317848	.	+	.	Parent=CG1409-PB
6	flybase	CDS	7317291	7317743	.	+	.	Parent=CG1409-PB
6	flybase	exon	7327066	7329860	.	-	.	Parent=CG2175-PA
6	flybase	exon	7330050	7330312	.	-	.	Parent=CG2175-PA
6	flybase	exon	7330370	7332635	.	-	.	Parent=CG2175-PA
6	flybase	exon	7332701	7332928	.	-	.	Parent=CG2175-PA
6	flybase	CDS	7327917	7329860	.	-	.	Parent=CG2175-PA
6	flybase	CDS	7330050	7330312	.	-	.	Parent=CG2175-PA
6	flybase	CDS	7330370	7332635	.	-	.	Parent=CG2175-PA
6	flybase	CDS	7332701	7332853	.	-	.	Parent=CG2175-PA
6	flybase	exon	7352834	7353267	.	-	.	Parent=CG18624-PD
6	flybase	exon	7353365	7353533	.	-	.	Parent=CG18624-PD
6	flybase	CDS	7352907	7353077	.	-	.	Parent=CG18624-PD
6	flybase	exon	7353817	7356548	.	+	.	Parent=CG1422-PA
6	flybase	CDS	7353907	7356402	.	+	.	Parent=CG1422-PA
6	flybase	exon	7359752	7359970	.	+	.	Parent=CG1430-PA
6	flybase	exon	7360035	7360152	.	+	.	Parent=CG1430-PA
6	flybase	exon	7360214	7361006	.	+	.	Parent=CG1430-PA
6	flybase	exon	7361062	7361181	.	+	.	Parent=CG1430-PA
6	flybase	exon	7361242	7361490	.	+	.	Parent=CG1430-PA
6	flybase	CDS	7359842	7359970	.	+	.	Parent=CG1430-PA
6	flybase	CDS	7360035	7360152	.	+	.	Parent=CG1430-PA
6	flybase	CDS	7360214	7361006	.	+	.	Parent=CG1430-PA
6	flybase	CDS	7361062	7361181	.	+	.	Parent=CG1430-PA
6	flybase	CDS	7361242	7361392	.	+	.	Parent=CG1430-PA
6	flybase	exon	7378489	7378828	.	+	.	Parent=CG1515-PA
6	flybase	exon	7378919	7380016	.	+	.	Parent=CG1515-PA
6	flybase	CDS	7378704	7378828	.	+	.	Parent=CG1515-PA
6	flybase	CDS	7378919	7379393	.	+	.	Parent=CG1515-PA
6	flybase	exon	7382212	7384782	.	-	.	Parent=CG10777-PB
6	flybase	exon	7384847	7386629	.	-	.	Parent=CG10777-PB
6	flybase	exon	7386851	7388375	.	-	.	Parent=CG10777-PB
6	flybase	exon	7388932	7389419	.	-	.	Parent=CG10777-PB
6	flybase	CDS	7385301	7386629	.	-	.	Parent=CG10777-PB
6	flybase	CDS	7386851	7388362	.	-	.	Parent=CG10777-PB
6	flybase	exon	7392983	7393010	.	+	.	Parent=CG1527-PA
6	flybase	exon	7393256	7393520	.	+	.	Parent=CG1527-PA
6	flybase	exon	7393589	7393889	.	+	.	Parent=CG1527-PA
6	flybase	CDS	7393284	7393520	.	+	.	Parent=CG1527-PA
6	flybase	CDS	7393589	7393807	.	+	.	Parent=CG1527-PA
6	flybase	exon	7542508	7544318	.	+	.	Parent=CG1571-PA
6	flybase	exon	7544385	7544874	.	+	.	Parent=CG1571-PA
6	flybase	CDS	7542792	7544318	.	+	.	Parent=CG1571-PA
6	flybase	CDS	7544385	7544813	.	+	.	Parent=CG1571-PA
6	flybase	exon	7554444	7556590	.	-	.	Parent=CG2257-PA
6	flybase	exon	7560253	7560542	.	-	.	Parent=CG2257-PA
6	flybase	CDS	7555752	7556303	.	-	.	Parent=CG2257-PA
6	flybase	exon	7584908	7586971	.	+	.	Parent=CG1575-PA
6	flybase	CDS	7584969	7586882	.	+	.	Parent=CG1575-PA
6	flybase	exon	7600116	7602664	.	+	.	Parent=CG10958-PA
6	flybase	CDS	7600225	7602456	.	+	.	Parent=CG10958-PA
6	flybase	exon	7603020	7603752	.	+	.	Parent=CG2120-PB
6	flybase	exon	7603808	7604716	.	+	.	Parent=CG2120-PB
6	flybase	CDS	7603558	7603752	.	+	.	Parent=CG2120-PB
6	flybase	CDS	7603808	7604560	.	+	.	Parent=CG2120-PB
6	flybase	exon	7610180	7611196	.	-	.	Parent=CG17982-PA
6	flybase	CDS	7610247	7611143	.	-	.	Parent=CG17982-PA
6	flybase	exon	7611507	7613203	.	-	.	Parent=CG2263-PA
6	flybase	CDS	7611601	7613097	.	-	.	Parent=CG2263-PA
6	flybase	exon	7613456	7615445	.	+	.	Parent=CG2129-PA
6	flybase	CDS	7613551	7614948	.	+	.	Parent=CG2129-PA
6	flybase	exon	7616325	7616997	.	+	.	Parent=CG10959-PA
6	flybase	exon	7617066	7618154	.	+	.	Parent=CG10959-PA
6	flybase	CDS	7616419	7616997	.	+	.	Parent=CG10959-PA
6	flybase	CDS	7617066	7617818	.	+	.	Parent=CG10959-PA
6	flybase	exon	7622087	7624778	.	-	.	Parent=CG10961-PA
6	flybase	CDS	7623246	7624673	.	-	.	Parent=CG10961-PA
6	flybase	exon	7627493	7627632	.	+	.	Parent=CG15337-PA
6	flybase	exon	7627701	7628914	.	+	.	Parent=CG15337-PA
6	flybase	CDS	7627493	7627632	.	+	.	Parent=CG15337-PA
6	flybase	CDS	7627701	7628778	.	+	.	Parent=CG15337-PA
6	flybase	exon	7631496	7631573	.	-	.	Parent=CG10759-PA
6	flybase	exon	7631779	7632954	.	-	.	Parent=CG10759-PA
6	flybase	CDS	7631496	7631573	.	-	.	Parent=CG10759-PA
6	flybase	CDS	7631779	7632954	.	-	.	Parent=CG10759-PA
6	flybase	exon	7635121	7636058	.	-	.	Parent=CG2278-PA
6	flybase	exon	7636134	7636576	.	-	.	Parent=CG2278-PA
6	flybase	exon	7636647	7637094	.	-	.	Parent=CG2278-PA
6	flybase	CDS	7635121	7636058	.	-	.	Parent=CG2278-PA
6	flybase	CDS	7636134	7636576	.	-	.	Parent=CG2278-PA
6	flybase	CDS	7636647	7637068	.	-	.	Parent=CG2278-PA
6	flybase	exon	7706399	7706599	.	+	.	Parent=CG2147-PA
6	flybase	exon	7706654	7707188	.	+	.	Parent=CG2147-PA
6	flybase	CDS	7706485	7706599	.	+	.	Parent=CG2147-PA
6	flybase	CDS	7706654	7707024	.	+	.	Parent=CG2147-PA
6	flybase	exon	7714345	7714790	.	-	.	Parent=CG2286-PB
6	flybase	exon	7714850	7715338	.	-	.	Parent=CG2286-PB
6	flybase	exon	7715400	7716426	.	-	.	Parent=CG2286-PB
6	flybase	exon	7716494	7716825	.	-	.	Parent=CG2286-PB
6	flybase	exon	7716897	7717345	.	-	.	Parent=CG2286-PB
6	flybase	CDS	7714626	7714790	.	-	.	Parent=CG2286-PB
6	flybase	CDS	7714850	7715338	.	-	.	Parent=CG2286-PB
6	flybase	CDS	7715400	7716426	.	-	.	Parent=CG2286-PB
6	flybase	CDS	7716494	7716825	.	-	.	Parent=CG2286-PB
6	flybase	CDS	7716897	7717079	.	-	.	Parent=CG2286-PB
6	flybase	exon	7735648	7736459	.	-	.	Parent=CG10965-PA
6	flybase	exon	7736758	7736999	.	-	.	Parent=CG10965-PA
6	flybase	CDS	7735915	7736459	.	-	.	Parent=CG10965-PA
6	flybase	CDS	7736758	7736857	.	-	.	Parent=CG10965-PA
6	flybase	exon	7849931	7850456	.	+	.	Parent=CG1387-PA
6	flybase	exon	7850539	7851744	.	+	.	Parent=CG1387-PA
6	flybase	exon	7851925	7852727	.	+	.	Parent=CG1387-PA
6	flybase	exon	7852784	7853147	.	+	.	Parent=CG1387-PA
6	flybase	exon	7853248	7853797	.	+	.	Parent=CG1387-PA
6	flybase	CDS	7850330	7850456	.	+	.	Parent=CG1387-PA
6	flybase	CDS	7850539	7851744	.	+	.	Parent=CG1387-PA
6	flybase	CDS	7851925	7852727	.	+	.	Parent=CG1387-PA
6	flybase	CDS	7852784	7853147	.	+	.	Parent=CG1387-PA
6	flybase	CDS	7853248	7853648	.	+	.	Parent=CG1387-PA
6	flybase	exon	7873497	7873842	.	-	.	Parent=CG32711-PB
6	flybase	exon	7873906	7874012	.	-	.	Parent=CG32711-PB
6	flybase	exon	7874082	7874349	.	-	.	Parent=CG32711-PB
6	flybase	exon	7874993	7875698	.	-	.	Parent=CG32711-PB
6	flybase	CDS	7875344	7875577	.	-	.	Parent=CG32711-PB
6	flybase	exon	7899254	7900266	.	-	.	Parent=CG12125-PA
6	flybase	exon	7900328	7901521	.	-	.	Parent=CG12125-PA
6	flybase	exon	7901583	7902110	.	-	.	Parent=CG12125-PA
6	flybase	CDS	7899958	7900266	.	-	.	Parent=CG12125-PA
6	flybase	CDS	7900328	7901521	.	-	.	Parent=CG12125-PA
6	flybase	CDS	7901583	7901657	.	-	.	Parent=CG12125-PA
6	flybase	exon	7922080	7926593	.	-	.	Parent=CG33223-PA
6	flybase	exon	7948142	7948438	.	-	.	Parent=CG33223-PA
6	flybase	CDS	7922080	7922592	.	-	.	Parent=CG33223-PA
6	flybase	exon	7925821	7926276	.	+	.	Parent=CG1474-PA
6	flybase	exon	7926416	7927659	.	+	.	Parent=CG1474-PA
6	flybase	CDS	7925916	7926276	.	+	.	Parent=CG1474-PA
6	flybase	CDS	7926416	7927563	.	+	.	Parent=CG1474-PA
6	flybase	exon	7932151	7933712	.	-	.	Parent=CG12116-PA
6	flybase	CDS	7932635	7933456	.	-	.	Parent=CG12116-PA
6	flybase	exon	7941744	7941822	.	+	.	Parent=CG15351-PA
6	flybase	exon	7941893	7942912	.	+	.	Parent=CG15351-PA
6	flybase	CDS	7941754	7941822	.	+	.	Parent=CG15351-PA
6	flybase	CDS	7941893	7942765	.	+	.	Parent=CG15351-PA
6	flybase	exon	7943926	7943973	.	+	.	Parent=CG1478-PA
6	flybase	exon	7944060	7944860	.	+	.	Parent=CG1478-PA
6	flybase	CDS	7943926	7943973	.	+	.	Parent=CG1478-PA
6	flybase	CDS	7944060	7944860	.	+	.	Parent=CG1478-PA
6	flybase	exon	7981888	7982095	.	+	.	Parent=CG1634-PB
6	flybase	exon	7996436	7996747	.	+	.	Parent=CG1634-PB
6	flybase	exon	7997052	7997181	.	+	.	Parent=CG1634-PB
6	flybase	exon	8009547	8012360	.	+	.	Parent=CG1634-PB
6	flybase	exon	8012430	8012597	.	+	.	Parent=CG1634-PB
6	flybase	exon	8012668	8013045	.	+	.	Parent=CG1634-PB
6	flybase	exon	8013107	8013210	.	+	.	Parent=CG1634-PB
6	flybase	exon	8016394	8016777	.	+	.	Parent=CG1634-PB
6	flybase	CDS	7996675	7996747	.	+	.	Parent=CG1634-PB
6	flybase	CDS	7997052	7997181	.	+	.	Parent=CG1634-PB
6	flybase	CDS	8009547	8012360	.	+	.	Parent=CG1634-PB
6	flybase	CDS	8012430	8012597	.	+	.	Parent=CG1634-PB
6	flybase	CDS	8012668	8013045	.	+	.	Parent=CG1634-PB
6	flybase	CDS	8013107	8013210	.	+	.	Parent=CG1634-PB
6	flybase	CDS	8016394	8016650	.	+	.	Parent=CG1634-PB
6	flybase	exon	8025564	8025742	.	+	.	Parent=CG11265-PE
6	flybase	exon	8028101	8029332	.	+	.	Parent=CG11265-PE
6	flybase	exon	8029439	8030119	.	+	.	Parent=CG11265-PE
6	flybase	exon	8030338	8031011	.	+	.	Parent=CG11265-PE
6	flybase	exon	8031252	8032396	.	+	.	Parent=CG11265-PE
6	flybase	CDS	8028327	8029332	.	+	.	Parent=CG11265-PE
6	flybase	CDS	8029439	8030119	.	+	.	Parent=CG11265-PE
6	flybase	CDS	8030338	8031011	.	+	.	Parent=CG11265-PE
6	flybase	CDS	8031252	8031893	.	+	.	Parent=CG11265-PE
6	flybase	exon	8034538	8035015	.	-	.	Parent=CG12111-PA
6	flybase	exon	8035083	8035208	.	-	.	Parent=CG12111-PA
6	flybase	CDS	8034561	8035015	.	-	.	Parent=CG12111-PA
6	flybase	CDS	8035083	8035194	.	-	.	Parent=CG12111-PA
6	flybase	exon	8039685	8039788	.	+	.	Parent=CG12065-PA
6	flybase	exon	8040785	8040926	.	+	.	Parent=CG12065-PA
6	flybase	exon	8049025	8049745	.	+	.	Parent=CG12065-PA
6	flybase	exon	8049975	8050094	.	+	.	Parent=CG12065-PA
6	flybase	exon	8050347	8050427	.	+	.	Parent=CG12065-PA
6	flybase	exon	8051339	8051447	.	+	.	Parent=CG12065-PA
6	flybase	exon	8051510	8051769	.	+	.	Parent=CG12065-PA
6	flybase	exon	8052064	8052120	.	+	.	Parent=CG12065-PA
6	flybase	exon	8052795	8053062	.	+	.	Parent=CG12065-PA
6	flybase	exon	8053124	8054020	.	+	.	Parent=CG12065-PA
6	flybase	CDS	8049157	8049745	.	+	.	Parent=CG12065-PA
6	flybase	CDS	8049975	8050094	.	+	.	Parent=CG12065-PA
6	flybase	CDS	8050347	8050427	.	+	.	Parent=CG12065-PA
6	flybase	CDS	8051339	8051447	.	+	.	Parent=CG12065-PA
6	flybase	CDS	8051510	8051769	.	+	.	Parent=CG12065-PA
6	flybase	CDS	8052064	8052120	.	+	.	Parent=CG12065-PA
6	flybase	CDS	8052795	8053062	.	+	.	Parent=CG12065-PA
6	flybase	CDS	8053124	8053703	.	+	.	Parent=CG12065-PA
6	flybase	exon	8056104	8057202	.	-	.	Parent=CG12659-PB
6	flybase	exon	8057262	8057538	.	-	.	Parent=CG12659-PB
6	flybase	exon	8057938	8058086	.	-	.	Parent=CG12659-PB
6	flybase	CDS	8057003	8057202	.	-	.	Parent=CG12659-PB
6	flybase	CDS	8057262	8057394	.	-	.	Parent=CG12659-PB
6	flybase	exon	8068290	8069597	.	-	.	Parent=CG12109-PB
6	flybase	exon	8069657	8069826	.	-	.	Parent=CG12109-PB
6	flybase	exon	8069886	8072258	.	-	.	Parent=CG12109-PB
6	flybase	CDS	8068455	8069597	.	-	.	Parent=CG12109-PB
6	flybase	CDS	8069657	8069826	.	-	.	Parent=CG12109-PB
6	flybase	CDS	8069886	8072145	.	-	.	Parent=CG12109-PB
6	flybase	exon	8152484	8152781	.	+	.	Parent=CG1795-PA
6	flybase	exon	8152840	8153157	.	+	.	Parent=CG1795-PA
6	flybase	exon	8153222	8153708	.	+	.	Parent=CG1795-PA
6	flybase	exon	8153772	8153936	.	+	.	Parent=CG1795-PA
6	flybase	CDS	8152642	8152781	.	+	.	Parent=CG1795-PA
6	flybase	CDS	8152840	8153157	.	+	.	Parent=CG1795-PA
6	flybase	CDS	8153222	8153708	.	+	.	Parent=CG1795-PA
6	flybase	CDS	8153772	8153858	.	+	.	Parent=CG1795-PA
6	flybase	exon	8154238	8154916	.	-	.	Parent=CG11294-PA
6	flybase	exon	8155363	8155716	.	-	.	Parent=CG11294-PA
6	flybase	CDS	8154338	8154916	.	-	.	Parent=CG11294-PA
6	flybase	CDS	8155363	8155569	.	-	.	Parent=CG11294-PA
6	flybase	exon	8179915	8180462	.	+	.	Parent=CG1789-PA
6	flybase	exon	8180567	8180839	.	+	.	Parent=CG1789-PA
6	flybase	CDS	8179962	8180462	.	+	.	Parent=CG1789-PA
6	flybase	CDS	8180567	8180776	.	+	.	Parent=CG1789-PA
6	flybase	exon	8352824	8354013	.	-	.	Parent=CG1885-PA
6	flybase	CDS	8352984	8353896	.	-	.	Parent=CG1885-PA
6	flybase	exon	8355526	8355649	.	+	.	Parent=CG10648-PA
6	flybase	exon	8355721	8355767	.	+	.	Parent=CG10648-PA
6	flybase	exon	8355833	8356643	.	+	.	Parent=CG10648-PA
6	flybase	exon	8357052	8357332	.	+	.	Parent=CG10648-PA
6	flybase	CDS	8355635	8355649	.	+	.	Parent=CG10648-PA
6	flybase	CDS	8355721	8355767	.	+	.	Parent=CG10648-PA
6	flybase	CDS	8355833	8356643	.	+	.	Parent=CG10648-PA
6	flybase	CDS	8357052	8357207	.	+	.	Parent=CG10648-PA
6	flybase	exon	8358619	8359334	.	-	.	Parent=CG1871-PA
6	flybase	exon	8359446	8359531	.	-	.	Parent=CG1871-PA
6	flybase	exon	8360003	8360141	.	-	.	Parent=CG1871-PA
6	flybase	CDS	8359014	8359328	.	-	.	Parent=CG1871-PA
6	flybase	exon	8377056	8377450	.	-	.	Parent=CG12661-PA
6	flybase	CDS	8377056	8377450	.	-	.	Parent=CG12661-PA
6	flybase	exon	8511577	8513284	.	-	.	Parent=CG10970-PA
6	flybase	CDS	8511716	8512027	.	-	.	Parent=CG10970-PA
6	flybase	exon	8524875	8525108	.	+	.	Parent=CG32707-PA
6	flybase	exon	8525184	8525426	.	+	.	Parent=CG32707-PA
6	flybase	exon	8525485	8525884	.	+	.	Parent=CG32707-PA
6	flybase	exon	8525939	8526115	.	+	.	Parent=CG32707-PA
6	flybase	exon	8526177	8526339	.	+	.	Parent=CG32707-PA
6	flybase	exon	8526401	8527794	.	+	.	Parent=CG32707-PA
6	flybase	CDS	8524997	8525108	.	+	.	Parent=CG32707-PA
6	flybase	CDS	8525184	8525426	.	+	.	Parent=CG32707-PA
6	flybase	CDS	8525485	8525884	.	+	.	Parent=CG32707-PA
6	flybase	CDS	8525939	8526115	.	+	.	Parent=CG32707-PA
6	flybase	CDS	8526177	8526339	.	+	.	Parent=CG32707-PA
6	flybase	CDS	8526401	8527633	.	+	.	Parent=CG32707-PA
6	flybase	exon	8565963	8566475	.	-	.	Parent=CG12664-PB
6	flybase	exon	8566901	8567143	.	-	.	Parent=CG12664-PB
6	flybase	exon	8567839	8567886	.	-	.	Parent=CG12664-PB
6	flybase	exon	8574589	8575675	.	-	.	Parent=CG12664-PB
6	flybase	CDS	8566062	8566475	.	-	.	Parent=CG12664-PB
6	flybase	CDS	8566901	8567143	.	-	.	Parent=CG12664-PB
6	flybase	CDS	8567839	8567886	.	-	.	Parent=CG12664-PB
6	flybase	CDS	8574589	8574852	.	-	.	Parent=CG12664-PB
6	flybase	exon	8582563	8582746	.	+	.	Parent=CG7065-PA
6	flybase	exon	8582821	8584922	.	+	.	Parent=CG7065-PA
6	flybase	exon	8585891	8587537	.	+	.	Parent=CG7065-PA
6	flybase	CDS	8582837	8584922	.	+	.	Parent=CG7065-PA
6	flybase	CDS	8585891	8587440	.	+	.	Parent=CG7065-PA
6	flybase	exon	8587943	8588373	.	-	.	Parent=CG8971-PA
6	flybase	exon	8588440	8588802	.	-	.	Parent=CG8971-PA
6	flybase	CDS	8588119	8588373	.	-	.	Parent=CG8971-PA
6	flybase	CDS	8588440	8588757	.	-	.	Parent=CG8971-PA
6	flybase	exon	8592618	8594177	.	-	.	Parent=CG8989-PB
6	flybase	exon	8594333	8594642	.	-	.	Parent=CG8989-PB
6	flybase	exon	8594739	8594950	.	-	.	Parent=CG8989-PB
6	flybase	CDS	8594049	8594177	.	-	.	Parent=CG8989-PB
6	flybase	CDS	8594333	8594614	.	-	.	Parent=CG8989-PB
6	flybase	exon	8596822	8598113	.	-	.	Parent=CG9022-PA
6	flybase	exon	8598188	8598405	.	-	.	Parent=CG9022-PA
6	flybase	CDS	8596906	8598113	.	-	.	Parent=CG9022-PA
6	flybase	CDS	8598188	8598329	.	-	.	Parent=CG9022-PA
6	flybase	exon	8599455	8599794	.	-	.	Parent=CG9034-PA
6	flybase	exon	8599855	8599933	.	-	.	Parent=CG9034-PA
6	flybase	CDS	8599552	8599785	.	-	.	Parent=CG9034-PA
6	flybase	exon	8634820	8635299	.	-	.	Parent=CG12118-PA
6	flybase	exon	8635661	8636246	.	-	.	Parent=CG12118-PA
6	flybase	exon	8636304	8636563	.	-	.	Parent=CG12118-PA
6	flybase	CDS	8634997	8635299	.	-	.	Parent=CG12118-PA
6	flybase	CDS	8635661	8636212	.	-	.	Parent=CG12118-PA
6	flybase	exon	8655145	8655615	.	+	.	Parent=CG15368-PA
6	flybase	CDS	8655145	8655615	.	+	.	Parent=CG15368-PA
6	flybase	exon	8702924	8704578	.	-	.	Parent=CG32703-PA
6	flybase	exon	8705307	8705758	.	-	.	Parent=CG32703-PA
6	flybase	exon	8705830	8705926	.	-	.	Parent=CG32703-PA
6	flybase	exon	8705991	8706131	.	-	.	Parent=CG32703-PA
6	flybase	exon	8706215	8706421	.	-	.	Parent=CG32703-PA
6	flybase	exon	8706488	8706678	.	-	.	Parent=CG32703-PA
6	flybase	exon	8706773	8707033	.	-	.	Parent=CG32703-PA
6	flybase	exon	8708409	8708599	.	-	.	Parent=CG32703-PA
6	flybase	exon	8708662	8709196	.	-	.	Parent=CG32703-PA
6	flybase	CDS	8702985	8704578	.	-	.	Parent=CG32703-PA
6	flybase	CDS	8705307	8705758	.	-	.	Parent=CG32703-PA
6	flybase	CDS	8705830	8705926	.	-	.	Parent=CG32703-PA
6	flybase	CDS	8705991	8706131	.	-	.	Parent=CG32703-PA
6	flybase	CDS	8706215	8706421	.	-	.	Parent=CG32703-PA
6	flybase	CDS	8706488	8706678	.	-	.	Parent=CG32703-PA
6	flybase	CDS	8706773	8706859	.	-	.	Parent=CG32703-PA
6	flybase	exon	8714856	8715351	.	+	.	Parent=CG16892-PA
6	flybase	exon	8715412	8715696	.	+	.	Parent=CG16892-PA
6	flybase	exon	8715754	8716130	.	+	.	Parent=CG16892-PA
6	flybase	exon	8716367	8717103	.	+	.	Parent=CG16892-PA
6	flybase	CDS	8714954	8715351	.	+	.	Parent=CG16892-PA
6	flybase	CDS	8715412	8715696	.	+	.	Parent=CG16892-PA
6	flybase	CDS	8715754	8716130	.	+	.	Parent=CG16892-PA
6	flybase	CDS	8716367	8716707	.	+	.	Parent=CG16892-PA
6	flybase	exon	8758756	8759783	.	-	.	Parent=CG12135-PA
6	flybase	exon	8759846	8760066	.	-	.	Parent=CG12135-PA
6	flybase	CDS	8759135	8759783	.	-	.	Parent=CG12135-PA
6	flybase	CDS	8759846	8759976	.	-	.	Parent=CG12135-PA
6	flybase	exon	8992996	8993302	.	+	.	Parent=CG2998-PA
6	flybase	exon	8993370	8993582	.	+	.	Parent=CG2998-PA
6	flybase	CDS	8993084	8993281	.	+	.	Parent=CG2998-PA
6	flybase	exon	8994071	8994584	.	-	.	Parent=CG15317-PA
6	flybase	exon	8994644	8994715	.	-	.	Parent=CG15317-PA
6	flybase	exon	8994770	8995013	.	-	.	Parent=CG15317-PA
6	flybase	CDS	8994251	8994584	.	-	.	Parent=CG15317-PA
6	flybase	CDS	8994644	8994715	.	-	.	Parent=CG15317-PA
6	flybase	CDS	8994770	8994945	.	-	.	Parent=CG15317-PA
6	flybase	exon	9024751	9027242	.	+	.	Parent=CG3001-PA
6	flybase	CDS	9025082	9026707	.	+	.	Parent=CG3001-PA
6	flybase	exon	9043187	9044677	.	-	.	Parent=CG3004-PA
6	flybase	exon	9044734	9044938	.	-	.	Parent=CG3004-PA
6	flybase	CDS	9043850	9044677	.	-	.	Parent=CG3004-PA
6	flybase	CDS	9044734	9044847	.	-	.	Parent=CG3004-PA
6	flybase	exon	9045323	9045513	.	-	.	Parent=CG12141-PC
6	flybase	exon	9045578	9046525	.	-	.	Parent=CG12141-PC
6	flybase	exon	9046583	9047246	.	-	.	Parent=CG12141-PC
6	flybase	exon	9047373	9047605	.	-	.	Parent=CG12141-PC
6	flybase	exon	9047669	9047829	.	-	.	Parent=CG12141-PC
6	flybase	CDS	9045433	9045513	.	-	.	Parent=CG12141-PC
6	flybase	CDS	9045578	9046525	.	-	.	Parent=CG12141-PC
6	flybase	CDS	9046583	9047246	.	-	.	Parent=CG12141-PC
6	flybase	CDS	9047373	9047503	.	-	.	Parent=CG12141-PC
6	flybase	exon	9216906	9216969	.	+	.	Parent=CG1354-PC
6	flybase	exon	9217027	9217091	.	+	.	Parent=CG1354-PC
6	flybase	exon	9217214	9217404	.	+	.	Parent=CG1354-PC
6	flybase	exon	9218360	9218420	.	+	.	Parent=CG1354-PC
6	flybase	exon	9218625	9219006	.	+	.	Parent=CG1354-PC
6	flybase	exon	9219273	9220031	.	+	.	Parent=CG1354-PC
6	flybase	CDS	9217224	9217404	.	+	.	Parent=CG1354-PC
6	flybase	CDS	9218360	9218420	.	+	.	Parent=CG1354-PC
6	flybase	CDS	9218625	9219006	.	+	.	Parent=CG1354-PC
6	flybase	CDS	9219273	9219842	.	+	.	Parent=CG1354-PC
6	flybase	exon	9298110	9298333	.	-	.	Parent=CG42262-PA
6	flybase	exon	9301257	9301470	.	-	.	Parent=CG42262-PA
6	flybase	CDS	9298110	9298333	.	-	.	Parent=CG42262-PA
6	flybase	CDS	9301257	9301470	.	-	.	Parent=CG42262-PA
6	flybase	exon	9303454	9303584	.	-	.	Parent=CG32695-PA
6	flybase	exon	9303648	9303903	.	-	.	Parent=CG32695-PA
6	flybase	CDS	9303576	9303584	.	-	.	Parent=CG32695-PA
6	flybase	CDS	9303648	9303878	.	-	.	Parent=CG32695-PA
6	flybase	exon	9312563	9313314	.	+	.	Parent=CG9689-PA
6	flybase	exon	9313378	9313521	.	+	.	Parent=CG9689-PA
6	flybase	CDS	9312601	9313122	.	+	.	Parent=CG9689-PA
6	flybase	exon	9314953	9315552	.	+	.	Parent=CG9691-PB
6	flybase	CDS	9315013	9315378	.	+	.	Parent=CG9691-PB
6	flybase	exon	9489019	9489574	.	-	.	Parent=CG15312-PC
6	flybase	exon	9492319	9492448	.	-	.	Parent=CG15312-PC
6	flybase	exon	9492538	9493017	.	-	.	Parent=CG15312-PC
6	flybase	exon	9493083	9493219	.	-	.	Parent=CG15312-PC
6	flybase	exon	9501936	9502669	.	-	.	Parent=CG15312-PC
6	flybase	CDS	9489153	9489574	.	-	.	Parent=CG15312-PC
6	flybase	CDS	9492319	9492448	.	-	.	Parent=CG15312-PC
6	flybase	CDS	9492538	9493017	.	-	.	Parent=CG15312-PC
6	flybase	CDS	9493083	9493219	.	-	.	Parent=CG15312-PC
6	flybase	CDS	9501936	9501999	.	-	.	Parent=CG15312-PC
6	flybase	exon	9515181	9515334	.	+	.	Parent=CG2972-PA
6	flybase	exon	9515394	9517059	.	+	.	Parent=CG2972-PA
6	flybase	CDS	9515260	9515334	.	+	.	Parent=CG2972-PA
6	flybase	CDS	9515394	9516728	.	+	.	Parent=CG2972-PA
6	flybase	exon	9590321	9592007	.	-	.	Parent=CG15309-PB
6	flybase	exon	9596011	9596202	.	-	.	Parent=CG15309-PB
6	flybase	CDS	9590969	9591313	.	-	.	Parent=CG15309-PB
6	flybase	exon	9622136	9623439	.	-	.	Parent=CG32688-PA
6	flybase	exon	9623573	9623791	.	-	.	Parent=CG32688-PA
6	flybase	exon	9624577	9624914	.	-	.	Parent=CG32688-PA
6	flybase	exon	9625030	9625157	.	-	.	Parent=CG32688-PA
6	flybase	exon	9625331	9625649	.	-	.	Parent=CG32688-PA
6	flybase	exon	9626771	9626814	.	-	.	Parent=CG32688-PA
6	flybase	exon	9627262	9628468	.	-	.	Parent=CG32688-PA
6	flybase	CDS	9623338	9623439	.	-	.	Parent=CG32688-PA
6	flybase	CDS	9623573	9623791	.	-	.	Parent=CG32688-PA
6	flybase	CDS	9624577	9624914	.	-	.	Parent=CG32688-PA
6	flybase	CDS	9625030	9625157	.	-	.	Parent=CG32688-PA
6	flybase	CDS	9625331	9625649	.	-	.	Parent=CG32688-PA
6	flybase	CDS	9626771	9626814	.	-	.	Parent=CG32688-PA
6	flybase	CDS	9627262	9627743	.	-	.	Parent=CG32688-PA
6	flybase	exon	9704673	9705650	.	-	.	Parent=CG2227-PA
6	flybase	CDS	9704760	9705554	.	-	.	Parent=CG2227-PA
6	flybase	exon	9826285	9826389	.	+	.	Parent=CG15304-PA
6	flybase	exon	9826461	9826537	.	+	.	Parent=CG15304-PA
6	flybase	exon	9826623	9826843	.	+	.	Parent=CG15304-PA
6	flybase	CDS	9826463	9826537	.	+	.	Parent=CG15304-PA
6	flybase	CDS	9826623	9826694	.	+	.	Parent=CG15304-PA
6	flybase	exon	9922337	9922996	.	-	.	Parent=CG15296-PA
6	flybase	CDS	9922476	9922985	.	-	.	Parent=CG15296-PA
6	flybase	exon	9949400	9949982	.	-	.	Parent=CG1619-PB
6	flybase	exon	9950040	9950741	.	-	.	Parent=CG1619-PB
6	flybase	exon	9950801	9951142	.	-	.	Parent=CG1619-PB
6	flybase	exon	9951209	9953941	.	-	.	Parent=CG1619-PB
6	flybase	exon	9954006	9954269	.	-	.	Parent=CG1619-PB
6	flybase	CDS	9949591	9949982	.	-	.	Parent=CG1619-PB
6	flybase	CDS	9950040	9950741	.	-	.	Parent=CG1619-PB
6	flybase	CDS	9950801	9951142	.	-	.	Parent=CG1619-PB
6	flybase	CDS	9951209	9953941	.	-	.	Parent=CG1619-PB
6	flybase	CDS	9954006	9954054	.	-	.	Parent=CG1619-PB
6	flybase	exon	10112646	10113548	.	-	.	Parent=CG32675-PC
6	flybase	exon	10113759	10114065	.	-	.	Parent=CG32675-PC
6	flybase	exon	10114134	10114415	.	-	.	Parent=CG32675-PC
6	flybase	exon	10114471	10115051	.	-	.	Parent=CG32675-PC
6	flybase	CDS	10113042	10113548	.	-	.	Parent=CG32675-PC
6	flybase	CDS	10113759	10114065	.	-	.	Parent=CG32675-PC
6	flybase	CDS	10114134	10114415	.	-	.	Parent=CG32675-PC
6	flybase	CDS	10114471	10114922	.	-	.	Parent=CG32675-PC
6	flybase	exon	10120877	10121599	.	+	.	Parent=CG1826-PA
6	flybase	exon	10121654	10122292	.	+	.	Parent=CG1826-PA
6	flybase	exon	10122361	10122807	.	+	.	Parent=CG1826-PA
6	flybase	exon	10122870	10123850	.	+	.	Parent=CG1826-PA
6	flybase	CDS	10121027	10121599	.	+	.	Parent=CG1826-PA
6	flybase	CDS	10121654	10122292	.	+	.	Parent=CG1826-PA
6	flybase	CDS	10122361	10122807	.	+	.	Parent=CG1826-PA
6	flybase	CDS	10122870	10123364	.	+	.	Parent=CG1826-PA
6	flybase	exon	10184762	10185601	.	-	.	Parent=CG1664-PA
6	flybase	exon	10185668	10186164	.	-	.	Parent=CG1664-PA
6	flybase	exon	10186225	10186396	.	-	.	Parent=CG1664-PA
6	flybase	exon	10186463	10186692	.	-	.	Parent=CG1664-PA
6	flybase	exon	10186891	10186927	.	-	.	Parent=CG1664-PA
6	flybase	exon	10188537	10188646	.	-	.	Parent=CG1664-PA
6	flybase	exon	10188710	10189231	.	-	.	Parent=CG1664-PA
6	flybase	exon	10197898	10197990	.	-	.	Parent=CG1664-PA
6	flybase	exon	10198058	10198218	.	-	.	Parent=CG1664-PA
6	flybase	exon	10198286	10198729	.	-	.	Parent=CG1664-PA
6	flybase	CDS	10185502	10185601	.	-	.	Parent=CG1664-PA
6	flybase	CDS	10185668	10186164	.	-	.	Parent=CG1664-PA
6	flybase	CDS	10186225	10186396	.	-	.	Parent=CG1664-PA
6	flybase	CDS	10186463	10186692	.	-	.	Parent=CG1664-PA
6	flybase	CDS	10186891	10186927	.	-	.	Parent=CG1664-PA
6	flybase	CDS	10188537	10188646	.	-	.	Parent=CG1664-PA
6	flybase	CDS	10188710	10189231	.	-	.	Parent=CG1664-PA
6	flybase	CDS	10197898	10197990	.	-	.	Parent=CG1664-PA
6	flybase	CDS	10198058	10198218	.	-	.	Parent=CG1664-PA
6	flybase	CDS	10198286	10198382	.	-	.	Parent=CG1664-PA
6	flybase	exon	10193892	10194713	.	+	.	Parent=CG15209-PA
6	flybase	CDS	10193981	10194427	.	+	.	Parent=CG15209-PA
6	flybase	exon	10194435	10196820	.	-	.	Parent=CG32669-PA
6	flybase	CDS	10194843	10196660	.	-	.	Parent=CG32669-PA
6	flybase	exon	10206773	10209038	.	-	.	Parent=CG1655-PA
6	flybase	CDS	10207091	10208929	.	-	.	Parent=CG1655-PA
6	flybase	exon	10225898	10227113	.	-	.	Parent=CG1637-PB
6	flybase	exon	10227184	10227530	.	-	.	Parent=CG1637-PB
6	flybase	exon	10227750	10227943	.	-	.	Parent=CG1637-PB
6	flybase	exon	10229419	10229811	.	-	.	Parent=CG1637-PB
6	flybase	CDS	10226417	10227113	.	-	.	Parent=CG1637-PB
6	flybase	CDS	10227184	10227530	.	-	.	Parent=CG1637-PB
6	flybase	CDS	10227750	10227943	.	-	.	Parent=CG1637-PB
6	flybase	CDS	10229419	10229557	.	-	.	Parent=CG1637-PB
6	flybase	exon	10276060	10276123	.	+	.	Parent=CG2155-PA
6	flybase	exon	10276197	10276357	.	+	.	Parent=CG2155-PA
6	flybase	exon	10276417	10276550	.	+	.	Parent=CG2155-PA
6	flybase	exon	10276605	10277211	.	+	.	Parent=CG2155-PA
6	flybase	exon	10277303	10277396	.	+	.	Parent=CG2155-PA
6	flybase	exon	10277475	10277707	.	+	.	Parent=CG2155-PA
6	flybase	CDS	10276098	10276123	.	+	.	Parent=CG2155-PA
6	flybase	CDS	10276197	10276357	.	+	.	Parent=CG2155-PA
6	flybase	CDS	10276417	10276550	.	+	.	Parent=CG2155-PA
6	flybase	CDS	10276605	10277211	.	+	.	Parent=CG2155-PA
6	flybase	CDS	10277303	10277396	.	+	.	Parent=CG2155-PA
6	flybase	CDS	10277475	10277592	.	+	.	Parent=CG2155-PA
6	flybase	exon	10279416	10279659	.	+	.	Parent=CG2145-PA
6	flybase	exon	10279737	10280775	.	+	.	Parent=CG2145-PA
6	flybase	exon	10280849	10281278	.	+	.	Parent=CG2145-PA
6	flybase	exon	10281355	10281675	.	+	.	Parent=CG2145-PA
6	flybase	CDS	10279593	10279659	.	+	.	Parent=CG2145-PA
6	flybase	CDS	10279737	10280775	.	+	.	Parent=CG2145-PA
6	flybase	CDS	10280849	10281278	.	+	.	Parent=CG2145-PA
6	flybase	CDS	10281355	10281588	.	+	.	Parent=CG2145-PA
6	flybase	exon	10407918	10408208	.	-	.	Parent=CG1545-PB
6	flybase	exon	10408762	10408882	.	-	.	Parent=CG1545-PB
6	flybase	exon	10409693	10410032	.	-	.	Parent=CG1545-PB
6	flybase	CDS	10408085	10408208	.	-	.	Parent=CG1545-PB
6	flybase	CDS	10408762	10408882	.	-	.	Parent=CG1545-PB
6	flybase	CDS	10409693	10409834	.	-	.	Parent=CG1545-PB
6	flybase	exon	10439472	10439634	.	+	.	Parent=CG2081-PB
6	flybase	exon	10439702	10439840	.	+	.	Parent=CG2081-PB
6	flybase	exon	10439907	10440216	.	+	.	Parent=CG2081-PB
6	flybase	CDS	10439553	10439634	.	+	.	Parent=CG2081-PB
6	flybase	CDS	10439702	10439840	.	+	.	Parent=CG2081-PB
6	flybase	CDS	10439907	10440168	.	+	.	Parent=CG2081-PB
6	flybase	exon	10440526	10440937	.	+	.	Parent=CG2076-PA
6	flybase	exon	10441005	10441116	.	+	.	Parent=CG2076-PA
6	flybase	exon	10441195	10441336	.	+	.	Parent=CG2076-PA
6	flybase	exon	10441435	10441771	.	+	.	Parent=CG2076-PA
6	flybase	exon	10441869	10442001	.	+	.	Parent=CG2076-PA
6	flybase	exon	10442063	10442228	.	+	.	Parent=CG2076-PA
6	flybase	CDS	10440724	10440937	.	+	.	Parent=CG2076-PA
6	flybase	CDS	10441005	10441116	.	+	.	Parent=CG2076-PA
6	flybase	CDS	10441195	10441336	.	+	.	Parent=CG2076-PA
6	flybase	CDS	10441435	10441771	.	+	.	Parent=CG2076-PA
6	flybase	CDS	10441869	10442001	.	+	.	Parent=CG2076-PA
6	flybase	CDS	10442063	10442144	.	+	.	Parent=CG2076-PA
6	flybase	exon	10442662	10442877	.	+	.	Parent=CG2061-PC
6	flybase	exon	10442940	10444817	.	+	.	Parent=CG2061-PC
6	flybase	CDS	10443204	10444463	.	+	.	Parent=CG2061-PC
6	flybase	exon	10467668	10467788	.	+	.	Parent=CG16916-PA
6	flybase	exon	10467862	10467945	.	+	.	Parent=CG16916-PA
6	flybase	exon	10468004	10469219	.	+	.	Parent=CG16916-PA
6	flybase	CDS	10467753	10467788	.	+	.	Parent=CG16916-PA
6	flybase	CDS	10467862	10467945	.	+	.	Parent=CG16916-PA
6	flybase	CDS	10468004	10469125	.	+	.	Parent=CG16916-PA
6	flybase	exon	10469280	10470473	.	-	.	Parent=CG2522-PA
6	flybase	exon	10470541	10471179	.	-	.	Parent=CG2522-PA
6	flybase	exon	10471248	10471490	.	-	.	Parent=CG2522-PA
6	flybase	CDS	10469385	10470473	.	-	.	Parent=CG2522-PA
6	flybase	CDS	10470541	10471179	.	-	.	Parent=CG2522-PA
6	flybase	CDS	10471248	10471364	.	-	.	Parent=CG2522-PA
6	flybase	exon	10495998	10496777	.	-	.	Parent=CG1397-PA
6	flybase	exon	10497042	10497202	.	-	.	Parent=CG1397-PA
6	flybase	CDS	10496383	10496777	.	-	.	Parent=CG1397-PA
6	flybase	CDS	10497042	10497102	.	-	.	Parent=CG1397-PA
6	flybase	exon	10513086	10513866	.	-	.	Parent=CG1394-PA
6	flybase	CDS	10513263	10513730	.	-	.	Parent=CG1394-PA
6	flybase	exon	10532866	10533404	.	+	.	Parent=CG11106-PA
6	flybase	CDS	10532979	10533317	.	+	.	Parent=CG11106-PA
6	flybase	exon	10669141	10669628	.	+	.	Parent=CG11752-PA
6	flybase	CDS	10669241	10669564	.	+	.	Parent=CG11752-PA
6	flybase	exon	10674977	10677787	.	+	.	Parent=CG18361-PA
6	flybase	CDS	10675450	10677321	.	+	.	Parent=CG18361-PA
6	flybase	exon	10678328	10678628	.	+	.	Parent=CG11750-PA
6	flybase	exon	10678695	10680416	.	+	.	Parent=CG11750-PA
6	flybase	CDS	10678420	10678628	.	+	.	Parent=CG11750-PA
6	flybase	CDS	10678695	10678854	.	+	.	Parent=CG11750-PA
6	flybase	exon	10688025	10688189	.	+	.	Parent=CG1728-PA
6	flybase	exon	10688266	10688745	.	+	.	Parent=CG1728-PA
6	flybase	CDS	10688100	10688189	.	+	.	Parent=CG1728-PA
6	flybase	CDS	10688266	10688442	.	+	.	Parent=CG1728-PA
6	flybase	exon	10695849	10696801	.	+	.	Parent=CG1725-PM
6	flybase	exon	10696932	10697063	.	+	.	Parent=CG1725-PM
6	flybase	exon	10701918	10702042	.	+	.	Parent=CG1725-PM
6	flybase	exon	10707538	10707696	.	+	.	Parent=CG1725-PM
6	flybase	exon	10715705	10716256	.	+	.	Parent=CG1725-PM
6	flybase	exon	10716318	10716567	.	+	.	Parent=CG1725-PM
6	flybase	exon	10718242	10718329	.	+	.	Parent=CG1725-PM
6	flybase	exon	10718387	10718600	.	+	.	Parent=CG1725-PM
6	flybase	exon	10718676	10719089	.	+	.	Parent=CG1725-PM
6	flybase	exon	10719150	10719252	.	+	.	Parent=CG1725-PM
6	flybase	exon	10721218	10721262	.	+	.	Parent=CG1725-PM
6	flybase	exon	10723095	10723245	.	+	.	Parent=CG1725-PM
6	flybase	CDS	10695895	10696801	.	+	.	Parent=CG1725-PM
6	flybase	CDS	10696932	10697063	.	+	.	Parent=CG1725-PM
6	flybase	CDS	10701918	10702042	.	+	.	Parent=CG1725-PM
6	flybase	CDS	10707538	10707696	.	+	.	Parent=CG1725-PM
6	flybase	CDS	10715705	10716256	.	+	.	Parent=CG1725-PM
6	flybase	CDS	10716318	10716567	.	+	.	Parent=CG1725-PM
6	flybase	CDS	10718242	10718329	.	+	.	Parent=CG1725-PM
6	flybase	CDS	10718387	10718600	.	+	.	Parent=CG1725-PM
6	flybase	CDS	10718676	10719089	.	+	.	Parent=CG1725-PM
6	flybase	CDS	10719150	10719252	.	+	.	Parent=CG1725-PM
6	flybase	CDS	10721218	10721262	.	+	.	Parent=CG1725-PM
6	flybase	CDS	10723095	10723192	.	+	.	Parent=CG1725-PM
6	flybase	exon	10731813	10731992	.	+	.	Parent=CG15196-PB
6	flybase	exon	10732058	10732252	.	+	.	Parent=CG15196-PB
6	flybase	exon	10732316	10733507	.	+	.	Parent=CG15196-PB
6	flybase	CDS	10731917	10731992	.	+	.	Parent=CG15196-PB
6	flybase	CDS	10732058	10732252	.	+	.	Parent=CG15196-PB
6	flybase	CDS	10732316	10733364	.	+	.	Parent=CG15196-PB
6	flybase	exon	10744696	10744935	.	+	.	Parent=CG1743-PB
6	flybase	exon	10746149	10746378	.	+	.	Parent=CG1743-PB
6	flybase	exon	10750351	10750691	.	+	.	Parent=CG1743-PB
6	flybase	exon	10750787	10750978	.	+	.	Parent=CG1743-PB
6	flybase	exon	10751046	10751996	.	+	.	Parent=CG1743-PB
6	flybase	CDS	10744925	10744935	.	+	.	Parent=CG1743-PB
6	flybase	CDS	10746149	10746378	.	+	.	Parent=CG1743-PB
6	flybase	CDS	10750351	10750691	.	+	.	Parent=CG1743-PB
6	flybase	CDS	10750787	10750978	.	+	.	Parent=CG1743-PB
6	flybase	CDS	10751046	10751438	.	+	.	Parent=CG1743-PB
6	flybase	exon	10776749	10777149	.	+	.	Parent=CG1745-PB
6	flybase	exon	10777244	10778458	.	+	.	Parent=CG1745-PB
6	flybase	exon	10778626	10779735	.	+	.	Parent=CG1745-PB
6	flybase	exon	10780224	10780306	.	+	.	Parent=CG1745-PB
6	flybase	CDS	10777035	10777149	.	+	.	Parent=CG1745-PB
6	flybase	CDS	10777244	10778458	.	+	.	Parent=CG1745-PB
6	flybase	CDS	10778626	10779735	.	+	.	Parent=CG1745-PB
6	flybase	CDS	10780224	10780306	.	+	.	Parent=CG1745-PB
6	flybase	exon	10806111	10806545	.	+	.	Parent=CG1749-PA
6	flybase	exon	10806638	10807662	.	+	.	Parent=CG1749-PA
6	flybase	CDS	10806265	10806545	.	+	.	Parent=CG1749-PA
6	flybase	CDS	10806638	10807571	.	+	.	Parent=CG1749-PA
6	flybase	exon	10874116	10875935	.	-	.	Parent=CG1554-PA
6	flybase	exon	10876061	10878305	.	-	.	Parent=CG1554-PA
6	flybase	exon	10878370	10880613	.	-	.	Parent=CG1554-PA
6	flybase	exon	10881196	10881619	.	-	.	Parent=CG1554-PA
6	flybase	CDS	10874842	10875935	.	-	.	Parent=CG1554-PA
6	flybase	CDS	10876061	10878305	.	-	.	Parent=CG1554-PA
6	flybase	CDS	10878370	10880613	.	-	.	Parent=CG1554-PA
6	flybase	CDS	10881196	10881276	.	-	.	Parent=CG1554-PA
6	flybase	exon	10882655	10883232	.	-	.	Parent=CG1558-PA
6	flybase	exon	10883291	10883542	.	-	.	Parent=CG1558-PA
6	flybase	CDS	10882889	10883232	.	-	.	Parent=CG1558-PA
6	flybase	CDS	10883291	10883498	.	-	.	Parent=CG1558-PA
6	flybase	exon	10884893	10885075	.	+	.	Parent=CG11696-PA
6	flybase	exon	10885144	10886285	.	+	.	Parent=CG11696-PA
6	flybase	exon	10886345	10886729	.	+	.	Parent=CG11696-PA
6	flybase	exon	10886789	10887235	.	+	.	Parent=CG11696-PA
6	flybase	CDS	10884950	10885075	.	+	.	Parent=CG11696-PA
6	flybase	CDS	10885144	10886285	.	+	.	Parent=CG11696-PA
6	flybase	CDS	10886345	10886729	.	+	.	Parent=CG11696-PA
6	flybase	CDS	10886789	10887130	.	+	.	Parent=CG11696-PA
6	flybase	exon	10887200	10887659	.	-	.	Parent=CG15191-PA
6	flybase	CDS	10887258	10887563	.	-	.	Parent=CG15191-PA
6	flybase	exon	10887958	10888153	.	+	.	Parent=CG11695-PA
6	flybase	exon	10888220	10888893	.	+	.	Parent=CG11695-PA
6	flybase	exon	10888951	10889148	.	+	.	Parent=CG11695-PA
6	flybase	exon	10889207	10889880	.	+	.	Parent=CG11695-PA
6	flybase	CDS	10888028	10888153	.	+	.	Parent=CG11695-PA
6	flybase	CDS	10888220	10888893	.	+	.	Parent=CG11695-PA
6	flybase	CDS	10888951	10889148	.	+	.	Parent=CG11695-PA
6	flybase	CDS	10889207	10889843	.	+	.	Parent=CG11695-PA
6	flybase	exon	10902067	10902712	.	-	.	Parent=CG2533-PA
6	flybase	exon	10902877	10902990	.	-	.	Parent=CG2533-PA
6	flybase	CDS	10902149	10902697	.	-	.	Parent=CG2533-PA
6	flybase	exon	10910726	10910796	.	+	.	Parent=CG1703-PA
6	flybase	exon	10910868	10911959	.	+	.	Parent=CG1703-PA
6	flybase	exon	10912028	10913819	.	+	.	Parent=CG1703-PA
6	flybase	CDS	10910870	10911959	.	+	.	Parent=CG1703-PA
6	flybase	CDS	10912028	10913646	.	+	.	Parent=CG1703-PA
6	flybase	exon	10913928	10914138	.	-	.	Parent=CG15220-PA
6	flybase	exon	10914210	10914532	.	-	.	Parent=CG15220-PA
6	flybase	CDS	10914037	10914138	.	-	.	Parent=CG15220-PA
6	flybase	CDS	10914210	10914446	.	-	.	Parent=CG15220-PA
6	flybase	exon	10965328	10966309	.	-	.	Parent=CG2371-PB
6	flybase	exon	10966363	10966509	.	-	.	Parent=CG2371-PB
6	flybase	CDS	10965625	10966309	.	-	.	Parent=CG2371-PB
6	flybase	CDS	10966363	10966394	.	-	.	Parent=CG2371-PB
6	flybase	exon	11013641	11016311	.	-	.	Parent=CG42563-PB
6	flybase	exon	11017519	11017744	.	-	.	Parent=CG42563-PB
6	flybase	CDS	11015476	11016311	.	-	.	Parent=CG42563-PB
6	flybase	CDS	11017519	11017744	.	-	.	Parent=CG42563-PB
6	flybase	exon	11039317	11039650	.	-	.	Parent=CG9360-PA
6	flybase	exon	11039715	11040373	.	-	.	Parent=CG9360-PA
6	flybase	CDS	11039471	11039650	.	-	.	Parent=CG9360-PA
6	flybase	CDS	11039715	11040290	.	-	.	Parent=CG9360-PA
6	flybase	exon	11125369	11126356	.	-	.	Parent=CG1967-PA
6	flybase	exon	11126438	11126531	.	-	.	Parent=CG1967-PA
6	flybase	CDS	11125647	11126279	.	-	.	Parent=CG1967-PA
6	flybase	exon	11126704	11127358	.	-	.	Parent=CG10347-PA
6	flybase	exon	11127417	11128789	.	-	.	Parent=CG10347-PA
6	flybase	CDS	11126874	11127358	.	-	.	Parent=CG10347-PA
6	flybase	CDS	11127417	11128674	.	-	.	Parent=CG10347-PA
6	flybase	exon	11138944	11140563	.	-	.	Parent=CG2025-PA
6	flybase	exon	11140629	11140913	.	-	.	Parent=CG2025-PA
6	flybase	exon	11140981	11142741	.	-	.	Parent=CG2025-PA
6	flybase	exon	11142799	11143136	.	-	.	Parent=CG2025-PA
6	flybase	CDS	11139384	11140563	.	-	.	Parent=CG2025-PA
6	flybase	CDS	11140629	11140913	.	-	.	Parent=CG2025-PA
6	flybase	CDS	11140981	11142741	.	-	.	Parent=CG2025-PA
6	flybase	CDS	11142799	11142989	.	-	.	Parent=CG2025-PA
6	flybase	exon	11164757	11164966	.	+	.	Parent=CG15738-PA
6	flybase	exon	11165036	11165150	.	+	.	Parent=CG15738-PA
6	flybase	exon	11165380	11166005	.	+	.	Parent=CG15738-PA
6	flybase	exon	11166207	11166364	.	+	.	Parent=CG15738-PA
6	flybase	CDS	11164785	11164966	.	+	.	Parent=CG15738-PA
6	flybase	CDS	11165036	11165150	.	+	.	Parent=CG15738-PA
6	flybase	CDS	11165380	11166005	.	+	.	Parent=CG15738-PA
6	flybase	CDS	11166207	11166288	.	+	.	Parent=CG15738-PA
6	flybase	exon	11191767	11192052	.	-	.	Parent=CG2471-PA
6	flybase	exon	11192121	11192288	.	-	.	Parent=CG2471-PA
6	flybase	exon	11192360	11192503	.	-	.	Parent=CG2471-PA
6	flybase	exon	11194295	11194804	.	-	.	Parent=CG2471-PA
6	flybase	CDS	11191901	11192052	.	-	.	Parent=CG2471-PA
6	flybase	CDS	11192121	11192288	.	-	.	Parent=CG2471-PA
6	flybase	CDS	11192360	11192503	.	-	.	Parent=CG2471-PA
6	flybase	CDS	11194295	11194580	.	-	.	Parent=CG2471-PA
6	flybase	exon	11257787	11258531	.	-	.	Parent=CG1502-PA
6	flybase	CDS	11257787	11258530	.	-	.	Parent=CG1502-PA
6	flybase	exon	11279458	11280312	.	-	.	Parent=CG1492-PA
6	flybase	exon	11280371	11280564	.	-	.	Parent=CG1492-PA
6	flybase	exon	11280638	11281623	.	-	.	Parent=CG1492-PA
6	flybase	exon	11281684	11281899	.	-	.	Parent=CG1492-PA
6	flybase	CDS	11279805	11280312	.	-	.	Parent=CG1492-PA
6	flybase	CDS	11280371	11280564	.	-	.	Parent=CG1492-PA
6	flybase	CDS	11280638	11281623	.	-	.	Parent=CG1492-PA
6	flybase	CDS	11281684	11281774	.	-	.	Parent=CG1492-PA
6	flybase	exon	11285106	11285167	.	+	.	Parent=CG1803-PD
6	flybase	exon	11285573	11286291	.	+	.	Parent=CG1803-PD
6	flybase	exon	11286354	11286629	.	+	.	Parent=CG1803-PD
6	flybase	CDS	11285120	11285167	.	+	.	Parent=CG1803-PD
6	flybase	CDS	11285573	11286291	.	+	.	Parent=CG1803-PD
6	flybase	CDS	11286354	11286546	.	+	.	Parent=CG1803-PD
6	flybase	exon	11286849	11287535	.	-	.	Parent=CG15736-PA
6	flybase	CDS	11287029	11287454	.	-	.	Parent=CG15736-PA
6	flybase	exon	11288635	11289307	.	+	.	Parent=CG15735-PA
6	flybase	exon	11289611	11289741	.	+	.	Parent=CG15735-PA
6	flybase	exon	11289798	11289914	.	+	.	Parent=CG15735-PA
6	flybase	exon	11289991	11290122	.	+	.	Parent=CG15735-PA
6	flybase	exon	11290443	11290650	.	+	.	Parent=CG15735-PA
6	flybase	CDS	11289163	11289307	.	+	.	Parent=CG15735-PA
6	flybase	CDS	11289611	11289741	.	+	.	Parent=CG15735-PA
6	flybase	CDS	11289798	11289914	.	+	.	Parent=CG15735-PA
6	flybase	CDS	11289991	11290122	.	+	.	Parent=CG15735-PA
6	flybase	CDS	11290443	11290571	.	+	.	Parent=CG15735-PA
6	flybase	exon	11290982	11291193	.	+	.	Parent=CG1796-PA
6	flybase	exon	11291252	11292661	.	+	.	Parent=CG1796-PA
6	flybase	CDS	11291075	11291193	.	+	.	Parent=CG1796-PA
6	flybase	CDS	11291252	11292581	.	+	.	Parent=CG1796-PA
6	flybase	exon	11325052	11326368	.	-	.	Parent=CG1950-PA
6	flybase	CDS	11325207	11326229	.	-	.	Parent=CG1950-PA
6	flybase	exon	11494021	11494469	.	-	.	Parent=CG32655-PA
6	flybase	exon	11494535	11495078	.	-	.	Parent=CG32655-PA
6	flybase	CDS	11494021	11494469	.	-	.	Parent=CG32655-PA
6	flybase	CDS	11494535	11495078	.	-	.	Parent=CG32655-PA
6	flybase	exon	11739319	11739443	.	+	.	Parent=CG2560-PA
6	flybase	exon	11740180	11740394	.	+	.	Parent=CG2560-PA
6	flybase	exon	11740633	11740812	.	+	.	Parent=CG2560-PA
6	flybase	exon	11740974	11741693	.	+	.	Parent=CG2560-PA
6	flybase	CDS	11739432	11739443	.	+	.	Parent=CG2560-PA
6	flybase	CDS	11740180	11740394	.	+	.	Parent=CG2560-PA
6	flybase	CDS	11740633	11740812	.	+	.	Parent=CG2560-PA
6	flybase	CDS	11740974	11741277	.	+	.	Parent=CG2560-PA
6	flybase	exon	11742621	11742830	.	+	.	Parent=CG2559-PA
6	flybase	exon	11742896	11745133	.	+	.	Parent=CG2559-PA
6	flybase	CDS	11742621	11742830	.	+	.	Parent=CG2559-PA
6	flybase	CDS	11742896	11745133	.	+	.	Parent=CG2559-PA
6	flybase	exon	11748780	11749218	.	+	.	Parent=CG2556-PA
6	flybase	exon	11765841	11766874	.	+	.	Parent=CG2556-PA
6	flybase	exon	11766997	11767119	.	+	.	Parent=CG2556-PA
6	flybase	exon	11767180	11767892	.	+	.	Parent=CG2556-PA
6	flybase	CDS	11749198	11749218	.	+	.	Parent=CG2556-PA
6	flybase	CDS	11765841	11766874	.	+	.	Parent=CG2556-PA
6	flybase	CDS	11766997	11767119	.	+	.	Parent=CG2556-PA
6	flybase	CDS	11767180	11767414	.	+	.	Parent=CG2556-PA
6	flybase	exon	11859870	11860927	.	-	.	Parent=CG1463-PA
6	flybase	exon	11860982	11861763	.	-	.	Parent=CG1463-PA
6	flybase	exon	11861820	11861893	.	-	.	Parent=CG1463-PA
6	flybase	CDS	11860728	11860927	.	-	.	Parent=CG1463-PA
6	flybase	CDS	11860982	11861763	.	-	.	Parent=CG1463-PA
6	flybase	CDS	11861820	11861848	.	-	.	Parent=CG1463-PA
6	flybase	exon	11878975	11880039	.	-	.	Parent=CG15727-PA
6	flybase	exon	11880104	11880227	.	-	.	Parent=CG15727-PA
6	flybase	CDS	11879187	11880039	.	-	.	Parent=CG15727-PA
6	flybase	CDS	11880104	11880132	.	-	.	Parent=CG15727-PA
6	flybase	exon	11880529	11881717	.	+	.	Parent=CG2540-PA
6	flybase	CDS	11880578	11881513	.	+	.	Parent=CG2540-PA
6	flybase	exon	11909651	11909824	.	+	.	Parent=CG4070-PA
6	flybase	exon	11910797	11911134	.	+	.	Parent=CG4070-PA
6	flybase	exon	11927777	11928108	.	+	.	Parent=CG4070-PA
6	flybase	exon	11928487	11929834	.	+	.	Parent=CG4070-PA
6	flybase	CDS	11911051	11911134	.	+	.	Parent=CG4070-PA
6	flybase	CDS	11927777	11928108	.	+	.	Parent=CG4070-PA
6	flybase	CDS	11928487	11929378	.	+	.	Parent=CG4070-PA
6	flybase	exon	11995198	11995707	.	+	.	Parent=CG4004-PB
6	flybase	exon	11995860	11996692	.	+	.	Parent=CG4004-PB
6	flybase	CDS	11995255	11995707	.	+	.	Parent=CG4004-PB
6	flybase	CDS	11995860	11996396	.	+	.	Parent=CG4004-PB
6	flybase	exon	12017994	12018317	.	+	.	Parent=CG3812-PB
6	flybase	exon	12019705	12020128	.	+	.	Parent=CG3812-PB
6	flybase	exon	12022266	12022399	.	+	.	Parent=CG3812-PB
6	flybase	exon	12022515	12023496	.	+	.	Parent=CG3812-PB
6	flybase	CDS	12019938	12020128	.	+	.	Parent=CG3812-PB
6	flybase	CDS	12022266	12022399	.	+	.	Parent=CG3812-PB
6	flybase	CDS	12022515	12023224	.	+	.	Parent=CG3812-PB
6	flybase	exon	12050785	12053406	.	+	.	Parent=CG3775-PA
6	flybase	CDS	12050825	12052792	.	+	.	Parent=CG3775-PA
6	flybase	exon	12105018	12107050	.	-	.	Parent=CG4661-PA
6	flybase	CDS	12105087	12106982	.	-	.	Parent=CG4661-PA
6	flybase	exon	12147013	12148166	.	-	.	Parent=CG32650-PA
6	flybase	CDS	12147046	12148089	.	-	.	Parent=CG32650-PA
6	flybase	exon	12148258	12148932	.	-	.	Parent=CG32649-PA
6	flybase	exon	12148996	12150612	.	-	.	Parent=CG32649-PA
6	flybase	CDS	12148380	12148932	.	-	.	Parent=CG32649-PA
6	flybase	CDS	12148996	12150491	.	-	.	Parent=CG32649-PA
6	flybase	exon	12156602	12156740	.	+	.	Parent=CG4647-PA
6	flybase	exon	12156805	12157340	.	+	.	Parent=CG4647-PA
6	flybase	CDS	12156684	12156740	.	+	.	Parent=CG4647-PA
6	flybase	CDS	12156805	12157287	.	+	.	Parent=CG4647-PA
6	flybase	exon	12157475	12158198	.	-	.	Parent=CG4400-PA
6	flybase	exon	12158462	12158706	.	-	.	Parent=CG4400-PA
6	flybase	exon	12158775	12159124	.	-	.	Parent=CG4400-PA
6	flybase	CDS	12157854	12158198	.	-	.	Parent=CG4400-PA
6	flybase	CDS	12158462	12158706	.	-	.	Parent=CG4400-PA
6	flybase	CDS	12158775	12158964	.	-	.	Parent=CG4400-PA
6	flybase	exon	12228125	12228779	.	+	.	Parent=CG32643-PA
6	flybase	CDS	12228183	12228488	.	+	.	Parent=CG32643-PA
6	flybase	exon	12247884	12248309	.	-	.	Parent=CG15719-PB
6	flybase	exon	12248365	12248443	.	-	.	Parent=CG15719-PB
6	flybase	exon	12248502	12248678	.	-	.	Parent=CG15719-PB
6	flybase	CDS	12248083	12248309	.	-	.	Parent=CG15719-PB
6	flybase	CDS	12248365	12248443	.	-	.	Parent=CG15719-PB
6	flybase	CDS	12248502	12248678	.	-	.	Parent=CG15719-PB
6	flybase	exon	12322530	12323373	.	-	.	Parent=CG4353-PA
6	flybase	exon	12323444	12323924	.	-	.	Parent=CG4353-PA
6	flybase	exon	12324316	12324867	.	-	.	Parent=CG4353-PA
6	flybase	exon	12324929	12325366	.	-	.	Parent=CG4353-PA
6	flybase	exon	12325426	12325910	.	-	.	Parent=CG4353-PA
6	flybase	exon	12328410	12328565	.	-	.	Parent=CG4353-PA
6	flybase	exon	12328639	12328859	.	-	.	Parent=CG4353-PA
6	flybase	exon	12329250	12329429	.	-	.	Parent=CG4353-PA
6	flybase	exon	12329489	12329976	.	-	.	Parent=CG4353-PA
6	flybase	exon	12332251	12333328	.	-	.	Parent=CG4353-PA
6	flybase	CDS	12323235	12323373	.	-	.	Parent=CG4353-PA
6	flybase	CDS	12323444	12323924	.	-	.	Parent=CG4353-PA
6	flybase	CDS	12324316	12324867	.	-	.	Parent=CG4353-PA
6	flybase	CDS	12324929	12325366	.	-	.	Parent=CG4353-PA
6	flybase	CDS	12325426	12325910	.	-	.	Parent=CG4353-PA
6	flybase	CDS	12328410	12328565	.	-	.	Parent=CG4353-PA
6	flybase	CDS	12328639	12328859	.	-	.	Parent=CG4353-PA
6	flybase	CDS	12329250	12329429	.	-	.	Parent=CG4353-PA
6	flybase	CDS	12329489	12329976	.	-	.	Parent=CG4353-PA
6	flybase	CDS	12332251	12332668	.	-	.	Parent=CG4353-PA
6	flybase	exon	12334069	12334475	.	+	.	Parent=CG12244-PA
6	flybase	exon	12334546	12334936	.	+	.	Parent=CG12244-PA
6	flybase	exon	12335026	12335158	.	+	.	Parent=CG12244-PA
6	flybase	exon	12335221	12335423	.	+	.	Parent=CG12244-PA
6	flybase	exon	12336032	12336861	.	+	.	Parent=CG12244-PA
6	flybase	CDS	12334417	12334475	.	+	.	Parent=CG12244-PA
6	flybase	CDS	12334546	12334936	.	+	.	Parent=CG12244-PA
6	flybase	CDS	12335026	12335158	.	+	.	Parent=CG12244-PA
6	flybase	CDS	12335221	12335423	.	+	.	Parent=CG12244-PA
6	flybase	CDS	12336032	12336250	.	+	.	Parent=CG12244-PA
6	flybase	exon	12337359	12337507	.	+	.	Parent=CG2200-PA
6	flybase	exon	12337627	12338187	.	+	.	Parent=CG2200-PA
6	flybase	exon	12338303	12338602	.	+	.	Parent=CG2200-PA
6	flybase	CDS	12337407	12337507	.	+	.	Parent=CG2200-PA
6	flybase	CDS	12337627	12338187	.	+	.	Parent=CG2200-PA
6	flybase	CDS	12338303	12338363	.	+	.	Parent=CG2200-PA
6	flybase	exon	12401517	12401901	.	-	.	Parent=CG4303-PA
6	flybase	exon	12401959	12403242	.	-	.	Parent=CG4303-PA
6	flybase	exon	12403311	12403623	.	-	.	Parent=CG4303-PA
6	flybase	CDS	12401746	12401901	.	-	.	Parent=CG4303-PA
6	flybase	CDS	12401959	12403242	.	-	.	Parent=CG4303-PA
6	flybase	CDS	12403311	12403418	.	-	.	Parent=CG4303-PA
6	flybase	exon	12403759	12405085	.	+	.	Parent=CG12096-PA
6	flybase	exon	12405142	12405750	.	+	.	Parent=CG12096-PA
6	flybase	CDS	12403935	12405085	.	+	.	Parent=CG12096-PA
6	flybase	CDS	12405142	12405511	.	+	.	Parent=CG12096-PA
6	flybase	exon	12405766	12406272	.	-	.	Parent=CG34411-PB
6	flybase	exon	12406334	12406407	.	-	.	Parent=CG34411-PB
6	flybase	exon	12406470	12406624	.	-	.	Parent=CG34411-PB
6	flybase	exon	12406685	12406829	.	-	.	Parent=CG34411-PB
6	flybase	exon	12407109	12407223	.	-	.	Parent=CG34411-PB
6	flybase	exon	12407288	12407523	.	-	.	Parent=CG34411-PB
6	flybase	exon	12409782	12409898	.	-	.	Parent=CG34411-PB
6	flybase	exon	12410001	12410144	.	-	.	Parent=CG34411-PB
6	flybase	exon	12411106	12411177	.	-	.	Parent=CG34411-PB
6	flybase	exon	12411289	12411432	.	-	.	Parent=CG34411-PB
6	flybase	exon	12411506	12411577	.	-	.	Parent=CG34411-PB
6	flybase	exon	12411655	12411726	.	-	.	Parent=CG34411-PB
6	flybase	exon	12413877	12413948	.	-	.	Parent=CG34411-PB
6	flybase	exon	12414128	12414205	.	-	.	Parent=CG34411-PB
6	flybase	exon	12416160	12416231	.	-	.	Parent=CG34411-PB
6	flybase	exon	12416360	12416471	.	-	.	Parent=CG34411-PB
6	flybase	exon	12416562	12416999	.	-	.	Parent=CG34411-PB
6	flybase	exon	12425888	12426257	.	-	.	Parent=CG34411-PB
6	flybase	CDS	12405983	12406272	.	-	.	Parent=CG34411-PB
6	flybase	CDS	12406334	12406407	.	-	.	Parent=CG34411-PB
6	flybase	CDS	12406470	12406624	.	-	.	Parent=CG34411-PB
6	flybase	CDS	12406685	12406829	.	-	.	Parent=CG34411-PB
6	flybase	CDS	12407109	12407223	.	-	.	Parent=CG34411-PB
6	flybase	CDS	12407288	12407523	.	-	.	Parent=CG34411-PB
6	flybase	CDS	12409782	12409898	.	-	.	Parent=CG34411-PB
6	flybase	CDS	12410001	12410144	.	-	.	Parent=CG34411-PB
6	flybase	CDS	12411106	12411177	.	-	.	Parent=CG34411-PB
6	flybase	CDS	12411289	12411432	.	-	.	Parent=CG34411-PB
6	flybase	CDS	12411506	12411577	.	-	.	Parent=CG34411-PB
6	flybase	CDS	12411655	12411726	.	-	.	Parent=CG34411-PB
6	flybase	CDS	12413877	12413948	.	-	.	Parent=CG34411-PB
6	flybase	CDS	12414128	12414205	.	-	.	Parent=CG34411-PB
6	flybase	CDS	12416160	12416231	.	-	.	Parent=CG34411-PB
6	flybase	CDS	12416360	12416471	.	-	.	Parent=CG34411-PB
6	flybase	CDS	12416562	12416999	.	-	.	Parent=CG34411-PB
6	flybase	CDS	12425888	12425897	.	-	.	Parent=CG34411-PB
6	flybase	exon	12430324	12430868	.	-	.	Parent=CG2453-PA
6	flybase	exon	12430939	12431357	.	-	.	Parent=CG2453-PA
6	flybase	exon	12431416	12431624	.	-	.	Parent=CG2453-PA
6	flybase	CDS	12430566	12430868	.	-	.	Parent=CG2453-PA
6	flybase	CDS	12430939	12431357	.	-	.	Parent=CG2453-PA
6	flybase	CDS	12431416	12431599	.	-	.	Parent=CG2453-PA
6	flybase	exon	12449525	12449582	.	+	.	Parent=CG1591-PA
6	flybase	exon	12449653	12450150	.	+	.	Parent=CG1591-PA
6	flybase	exon	12450350	12451144	.	+	.	Parent=CG1591-PA
6	flybase	CDS	12449781	12450150	.	+	.	Parent=CG1591-PA
6	flybase	CDS	12450350	12450717	.	+	.	Parent=CG1591-PA
6	flybase	exon	12472751	12473284	.	-	.	Parent=CG32639-PA
6	flybase	CDS	12472844	12473278	.	-	.	Parent=CG32639-PA
6	flybase	exon	12497048	12497288	.	+	.	Parent=CG1618-PA
6	flybase	exon	12497368	12497456	.	+	.	Parent=CG1618-PA
6	flybase	exon	12497536	12497754	.	+	.	Parent=CG1618-PA
6	flybase	exon	12497823	12499451	.	+	.	Parent=CG1618-PA
6	flybase	exon	12499509	12499667	.	+	.	Parent=CG1618-PA
6	flybase	exon	12499735	12500514	.	+	.	Parent=CG1618-PA
6	flybase	CDS	12497280	12497288	.	+	.	Parent=CG1618-PA
6	flybase	CDS	12497368	12497456	.	+	.	Parent=CG1618-PA
6	flybase	CDS	12497536	12497754	.	+	.	Parent=CG1618-PA
6	flybase	CDS	12497823	12499451	.	+	.	Parent=CG1618-PA
6	flybase	CDS	12499509	12499667	.	+	.	Parent=CG1618-PA
6	flybase	CDS	12499735	12499867	.	+	.	Parent=CG1618-PA
6	flybase	exon	12527373	12527635	.	+	.	Parent=CG15744-PA
6	flybase	exon	12527702	12527920	.	+	.	Parent=CG15744-PA
6	flybase	exon	12527978	12533400	.	+	.	Parent=CG15744-PA
6	flybase	CDS	12527373	12527635	.	+	.	Parent=CG15744-PA
6	flybase	CDS	12527702	12527920	.	+	.	Parent=CG15744-PA
6	flybase	CDS	12527978	12532889	.	+	.	Parent=CG15744-PA
6	flybase	exon	12536079	12536219	.	+	.	Parent=CG1622-PA
6	flybase	exon	12536287	12536427	.	+	.	Parent=CG1622-PA
6	flybase	exon	12536501	12536625	.	+	.	Parent=CG1622-PA
6	flybase	exon	12536721	12536856	.	+	.	Parent=CG1622-PA
6	flybase	exon	12537661	12537767	.	+	.	Parent=CG1622-PA
6	flybase	exon	12537851	12538856	.	+	.	Parent=CG1622-PA
6	flybase	CDS	12536210	12536219	.	+	.	Parent=CG1622-PA
6	flybase	CDS	12536287	12536427	.	+	.	Parent=CG1622-PA
6	flybase	CDS	12536501	12536625	.	+	.	Parent=CG1622-PA
6	flybase	CDS	12536721	12536856	.	+	.	Parent=CG1622-PA
6	flybase	CDS	12537661	12537767	.	+	.	Parent=CG1622-PA
6	flybase	CDS	12537851	12538522	.	+	.	Parent=CG1622-PA
6	flybase	exon	12569425	12569562	.	+	.	Parent=CG1633-PA
6	flybase	exon	12570138	12570977	.	+	.	Parent=CG1633-PA
6	flybase	CDS	12570138	12570722	.	+	.	Parent=CG1633-PA
6	flybase	exon	12575109	12575709	.	-	.	Parent=CG2033-PD
6	flybase	exon	12576820	12576948	.	-	.	Parent=CG2033-PD
6	flybase	CDS	12575315	12575707	.	-	.	Parent=CG2033-PD
6	flybase	exon	12575127	12575713	.	-	.	Parent=CG12324-PA
6	flybase	CDS	12575315	12575707	.	-	.	Parent=CG12324-PA
6	flybase	exon	12787819	12788063	.	+	.	Parent=CG32631-PA
6	flybase	exon	12788192	12789337	.	+	.	Parent=CG32631-PA
6	flybase	CDS	12787893	12788063	.	+	.	Parent=CG32631-PA
6	flybase	CDS	12788192	12788977	.	+	.	Parent=CG32631-PA
6	flybase	exon	12793046	12793089	.	+	.	Parent=CG32633-PA
6	flybase	exon	12793369	12794752	.	+	.	Parent=CG32633-PA
6	flybase	CDS	12793083	12793089	.	+	.	Parent=CG32633-PA
6	flybase	CDS	12793369	12794219	.	+	.	Parent=CG32633-PA
6	flybase	exon	12824724	12825220	.	-	.	Parent=CG7107-PA
6	flybase	exon	12825448	12825526	.	-	.	Parent=CG7107-PA
6	flybase	exon	12826173	12826253	.	-	.	Parent=CG7107-PA
6	flybase	exon	12826319	12826411	.	-	.	Parent=CG7107-PA
6	flybase	exon	12826483	12826701	.	-	.	Parent=CG7107-PA
6	flybase	exon	12827497	12827869	.	-	.	Parent=CG7107-PA
6	flybase	exon	12828497	12828520	.	-	.	Parent=CG7107-PA
6	flybase	exon	12830471	12830515	.	-	.	Parent=CG7107-PA
6	flybase	exon	12831125	12831172	.	-	.	Parent=CG7107-PA
6	flybase	exon	12833405	12833490	.	-	.	Parent=CG7107-PA
6	flybase	CDS	12824964	12825220	.	-	.	Parent=CG7107-PA
6	flybase	CDS	12825448	12825526	.	-	.	Parent=CG7107-PA
6	flybase	CDS	12826173	12826253	.	-	.	Parent=CG7107-PA
6	flybase	CDS	12826319	12826411	.	-	.	Parent=CG7107-PA
6	flybase	CDS	12826483	12826701	.	-	.	Parent=CG7107-PA
6	flybase	CDS	12827497	12827869	.	-	.	Parent=CG7107-PA
6	flybase	CDS	12828497	12828520	.	-	.	Parent=CG7107-PA
[truncated: 329,484 more rows]
