# Supplementary material for: Revised Annotations, Sex-Biased Expression, and Lineage-Specific Genes in the Drosophila melanogaster Group
Source: G3 (Bethesda). 2014 Oct 1;4(12):2345–51. doi: 10.1534/g3.114.013532 (PMC4267930; doi:10.1534/g3.114.013532)
Supplement: Supporting Information [file supp_g3.114.013532_FileS1.zip › GFF/Dsim_all_data/dsimV2_chrom_names.csv]

0	2L
1	2R
2	3L
3	3R
4	4
5	siII
6	X
7	NODE_99185_length_219_cov_8.264840
8	NODE_46709_length_68_cov_29.852942
9	NODE_82392_length_266_cov_15.898497
10	NODE_115751_length_65_cov_27.461538
11	NODE_94321_length_80_cov_81.012497
12	NODE_32268_length_1484_cov_46.413746
13	NODE_64606_length_111_cov_18.243244
14	NODE_71740_length_305_cov_6.236065
15	NODE_113625_length_159_cov_6.761006
16	NODE_108705_length_119_cov_13.336135
17	NODE_51379_length_151_cov_39.682117
18	NODE_78208_length_948_cov_14.813292
19	NODE_46320_length_488_cov_65.952866
20	NODE_50540_length_2802_cov_14.019629
21	NODE_56468_length_65_cov_74.923080
22	NODE_44639_length_370_cov_10.975676
23	NODE_100317_length_88_cov_14.090909
24	NODE_53908_length_283_cov_18.551237
25	NODE_64753_length_96_cov_35.552082
26	NODE_83833_length_65_cov_26.076923
27	NODE_31728_length_374_cov_18.617647
28	NODE_114825_length_65_cov_13.676923
29	NODE_16842_length_71_cov_11.957747
30	NODE_45059_length_65_cov_16.276922
31	NODE_41137_length_65_cov_41.538460
32	NODE_31721_length_65_cov_12.323077
33	NODE_32327_length_65_cov_25.784615
34	NODE_90383_length_2477_cov_10.985870
35	NODE_86981_length_83_cov_48.831326
36	NODE_126379_length_65_cov_4.369231
37	NODE_123827_length_162_cov_5.981482
38	NODE_18368_length_82_cov_17.658537
39	NODE_135137_length_132_cov_4.439394
40	NODE_25251_length_72_cov_213.652771
41	NODE_41669_length_66_cov_125.863640
42	NODE_86056_length_265_cov_34.864151
43	NODE_79789_length_517_cov_7.255319
44	NODE_100124_length_144_cov_7.840278
45	NODE_103992_length_65_cov_21.092308
46	NODE_70634_length_72_cov_41.875000
47	NODE_104593_length_65_cov_16.230770
48	NODE_35527_length_1691_cov_67.984032
49	NODE_50437_length_291_cov_9.969072
50	NODE_98033_length_324_cov_15.006173
51	NODE_11569_length_85_cov_103.141174
52	NODE_123544_length_205_cov_5.195122
53	NODE_25235_length_145_cov_93.924141
54	NODE_88382_length_644_cov_8.290373
55	NODE_18749_length_851_cov_23.500587
56	NODE_93285_length_73_cov_82.780823
57	NODE_115498_length_1286_cov_9.643857
58	NODE_45665_length_65_cov_65.615387
59	NODE_102322_length_65_cov_15.200000
60	NODE_39677_length_425_cov_6.197647
61	NODE_112202_length_177_cov_5.638418
62	NODE_116255_length_298_cov_25.312080
63	NODE_93208_length_204_cov_20.460785
64	NODE_13091_length_136_cov_767.750000
65	NODE_32490_length_342_cov_53.488304
66	NODE_84989_length_92_cov_48.815216
67	NODE_29355_length_66_cov_63.424244
68	NODE_80254_length_1594_cov_16.885822
69	NODE_82170_length_65_cov_8.046154
70	NODE_63449_length_84_cov_11.440476
71	NODE_114452_length_385_cov_11.477922
72	NODE_82573_length_593_cov_6.988195
73	NODE_119381_length_65_cov_15.307693
74	NODE_62401_length_82_cov_138.585373
75	NODE_58174_length_104_cov_334.028839
76	NODE_68215_length_199_cov_117.864319
77	NODE_54271_length_239_cov_33.828453
78	NODE_118694_length_437_cov_17.485126
79	NODE_38070_length_172_cov_17.279070
80	NODE_66982_length_65_cov_20.230770
81	NODE_74414_length_91_cov_26.857143
82	NODE_27504_length_67_cov_11.253732
83	NODE_49715_length_87_cov_13.264368
84	NODE_28570_length_65_cov_121.061539
85	NODE_52998_length_382_cov_43.049740
86	NODE_114670_length_133_cov_4.488722
87	NODE_38908_length_198_cov_60.575756
88	NODE_107862_length_388_cov_6.123711
89	NODE_5530_length_88_cov_61.556820
90	NODE_92566_length_198_cov_6.565657
91	NODE_103788_length_134_cov_5.582089
92	NODE_85412_length_95_cov_17.252632
93	NODE_57464_length_886_cov_22.365688
94	NODE_42298_length_77_cov_40.324677
95	NODE_71521_length_79_cov_364.721527
96	NODE_74169_length_65_cov_11.030769
97	NODE_95110_length_65_cov_10.553846
98	NODE_84432_length_106_cov_26.122641
99	NODE_16341_length_684_cov_36.736843
100	NODE_98743_length_71_cov_25.267605
101	NODE_123927_length_66_cov_55.560608
102	NODE_88516_length_299_cov_9.591973
103	NODE_12366_length_460_cov_351.180420
104	NODE_9597_length_82_cov_71.097565
105	NODE_26244_length_669_cov_45.617340
106	NODE_120913_length_65_cov_5.369231
107	NODE_75832_length_65_cov_34.015385
108	NODE_36310_length_696_cov_14.706897
109	NODE_84362_length_691_cov_7.646889
110	NODE_88259_length_126_cov_11.769841
111	NODE_104428_length_65_cov_23.661539
112	NODE_38370_length_983_cov_21.762970
113	NODE_112836_length_65_cov_4.015385
114	NODE_118179_length_65_cov_9.553846
115	NODE_22350_length_210_cov_223.580948
116	NODE_26775_length_66_cov_20.803030
117	NODE_76033_length_65_cov_20.615385
118	NODE_126336_length_65_cov_6.400000
119	NODE_100594_length_121_cov_16.165289
120	NODE_7034_length_268_cov_121.320892
121	NODE_50036_length_583_cov_19.072041
122	NODE_29117_length_101_cov_113.861389
123	NODE_117246_length_66_cov_6.575758
124	NODE_130636_length_65_cov_14.861539
125	NODE_10250_length_65_cov_240.784622
126	NODE_45516_length_65_cov_15.000000
127	NODE_31056_length_282_cov_110.992905
128	NODE_128202_length_175_cov_6.428571
129	NODE_129406_length_65_cov_5.415385
130	NODE_94987_length_65_cov_25.415384
131	NODE_50343_length_65_cov_9.615385
132	NODE_87056_length_65_cov_23.876923
133	NODE_13751_length_895_cov_19.653631
134	NODE_91092_length_104_cov_37.480770
135	NODE_120125_length_65_cov_7.015385
136	NODE_12469_length_152_cov_191.138153
137	NODE_55623_length_565_cov_8.350443
138	NODE_36307_length_66_cov_10.090909
139	NODE_50111_length_176_cov_6.971591
140	NODE_105743_length_65_cov_57.938461
141	NODE_52432_length_947_cov_25.028511
142	NODE_124165_length_65_cov_6.446154
143	NODE_93952_length_168_cov_6.511905
144	NODE_67558_length_144_cov_53.812500
145	NODE_66471_length_107_cov_30.579439
146	NODE_61876_length_65_cov_66.046150
147	NODE_111764_length_977_cov_13.601842
148	NODE_96985_length_131_cov_23.343512
149	NODE_134788_length_154_cov_5.863636
150	NODE_1931_length_210_cov_221.966660
151	NODE_30486_length_258_cov_28.705427
152	NODE_75158_length_208_cov_38.100960
153	NODE_8713_length_380_cov_26.031578
154	NODE_16498_length_1964_cov_35.404278
155	NODE_56175_length_108_cov_35.481480
156	NODE_79435_length_130_cov_19.107693
157	NODE_85018_length_65_cov_19.676924
158	NODE_22784_length_591_cov_4.930626
159	NODE_43234_length_265_cov_58.581131
160	NODE_49222_length_65_cov_51.200001
161	NODE_1603_length_108_cov_273.083344
162	NODE_14744_length_65_cov_14.676923
163	NODE_45439_length_277_cov_34.588448
164	NODE_81230_length_65_cov_7.446154
165	NODE_69220_length_65_cov_17.184616
166	NODE_134330_length_143_cov_25.615385
167	NODE_131590_length_65_cov_10.046154
168	NODE_105896_length_242_cov_13.801653
169	NODE_17466_length_688_cov_22.395350
170	NODE_104167_length_68_cov_8.691176
171	NODE_108047_length_110_cov_36.681820
172	NODE_75427_length_107_cov_71.560745
173	NODE_79882_length_65_cov_19.676924
174	NODE_8655_length_138_cov_91.130432
175	NODE_134257_length_129_cov_6.124031
176	NODE_109230_length_158_cov_28.601265
177	NODE_47917_length_322_cov_104.506210
178	NODE_20640_length_65_cov_18.184616
179	NODE_129530_length_65_cov_11.953846
180	NODE_95418_length_65_cov_43.276924
181	NODE_38419_length_123_cov_127.300812
182	NODE_90577_length_65_cov_49.984615
183	NODE_65107_length_923_cov_6.578548
184	NODE_91019_length_69_cov_21.188406
185	NODE_30489_length_2212_cov_33.036617
186	NODE_106841_length_67_cov_63.029850
187	NODE_59749_length_65_cov_24.030769
188	NODE_99086_length_326_cov_24.266870
189	NODE_59976_length_77_cov_52.844154
190	NODE_108902_length_221_cov_31.402716
191	NODE_62461_length_81_cov_122.135803
192	NODE_134169_length_262_cov_27.614504
193	NODE_81232_length_262_cov_96.595421
194	NODE_120759_length_187_cov_7.320856
195	NODE_41561_length_1052_cov_14.726235
196	NODE_30599_length_65_cov_21.799999
197	NODE_3930_length_81_cov_85.222221
198	NODE_48971_length_170_cov_99.199997
199	NODE_86610_length_167_cov_38.317364
200	NODE_30336_length_107_cov_111.719627
201	NODE_49896_length_116_cov_25.775862
202	NODE_92322_length_120_cov_8.425000
203	NODE_72210_length_95_cov_41.210526
204	NODE_11988_length_65_cov_1267.307739
205	NODE_124186_length_153_cov_5.071896
206	NODE_96021_length_133_cov_4.766917
207	NODE_16814_length_67_cov_34.119404
208	NODE_54655_length_340_cov_35.164707
209	NODE_96261_length_135_cov_13.481482
210	NODE_93918_length_88_cov_15.568182
211	NODE_113497_length_77_cov_10.779221
212	NODE_129625_length_3252_cov_13.942804
213	NODE_40739_length_219_cov_48.707764
214	NODE_111046_length_65_cov_21.169231
215	NODE_55858_length_943_cov_9.099682
216	NODE_92378_length_150_cov_4.106667
217	NODE_23730_length_118_cov_18.500000
218	NODE_134388_length_262_cov_10.248092
219	NODE_105589_length_68_cov_19.338236
220	NODE_31301_length_99_cov_71.171715
221	NODE_80274_length_67_cov_7.029851
222	NODE_79706_length_65_cov_31.923077
223	NODE_99129_length_198_cov_9.257576
224	NODE_110375_length_65_cov_5.646154
225	NODE_67530_length_822_cov_6.321168
226	NODE_119757_length_66_cov_13.575758
227	NODE_101398_length_75_cov_21.546667
228	NODE_81666_length_144_cov_4.868055
229	NODE_1108_length_436_cov_151.481659
230	NODE_62147_length_112_cov_19.303572
231	NODE_96471_length_65_cov_34.046154
232	NODE_7800_length_91_cov_49.241756
233	NODE_55545_length_220_cov_41.277271
234	NODE_104202_length_132_cov_8.545455
235	NODE_3297_length_160_cov_95.893753
236	NODE_120990_length_65_cov_13.184615
237	NODE_62355_length_65_cov_33.753845
238	NODE_114282_length_97_cov_15.432990
239	NODE_101293_length_133_cov_6.812030
240	NODE_83229_length_65_cov_16.707693
241	NODE_6742_length_278_cov_92.888489
242	NODE_101817_length_230_cov_14.291305
243	NODE_67910_length_83_cov_68.024094
244	NODE_120622_length_68_cov_23.955883
245	NODE_134561_length_65_cov_6.169231
246	NODE_56239_length_65_cov_68.384613
247	NODE_26946_length_115_cov_145.286957
248	NODE_85233_length_65_cov_40.938461
249	NODE_94627_length_152_cov_30.098684
250	NODE_24659_length_1093_cov_69.078682
251	NODE_106098_length_66_cov_22.090910
252	NODE_46995_length_789_cov_22.580482
253	NODE_14901_length_94_cov_1699.542603
254	NODE_12646_length_90_cov_61.022221
255	NODE_124661_length_71_cov_13.098592
256	NODE_130308_length_65_cov_7.138462
257	NODE_3410_length_65_cov_2971.246094
258	NODE_10745_length_65_cov_9.661538
259	NODE_90184_length_95_cov_66.326317
260	NODE_91505_length_65_cov_19.461538
261	NODE_55243_length_149_cov_12.288590
262	NODE_15837_length_70_cov_113.800003
263	NODE_134385_length_203_cov_20.280788
264	NODE_89114_length_65_cov_16.307692
265	NODE_4751_length_210_cov_103.204765
266	NODE_111886_length_65_cov_12.092308
267	NODE_115340_length_146_cov_6.582192
268	NODE_28158_length_65_cov_29.446154
269	NODE_21373_length_65_cov_34.676922
270	NODE_131613_length_74_cov_7.972973
271	NODE_9714_length_72_cov_83.986115
272	NODE_62718_length_560_cov_6.282143
273	NODE_30156_length_102_cov_407.362732
274	NODE_94640_length_65_cov_26.523077
275	NODE_15438_length_220_cov_26.395454
276	NODE_59886_length_109_cov_14.559633
277	NODE_106661_length_458_cov_29.692141
278	NODE_115793_length_65_cov_42.461540
279	NODE_90011_length_65_cov_27.492308
280	NODE_57662_length_148_cov_136.013519
281	NODE_70927_length_65_cov_15.153846
282	NODE_50888_length_94_cov_67.968086
283	NODE_78319_length_65_cov_17.676924
284	NODE_123417_length_65_cov_4.107692
285	NODE_125772_length_137_cov_8.262774
286	NODE_83682_length_65_cov_14.815385
287	NODE_84827_length_70_cov_21.071428
288	NODE_118365_length_70_cov_4.300000
289	NODE_14204_length_115_cov_32.243477
290	NODE_4665_length_65_cov_5.630769
291	NODE_107250_length_65_cov_33.507690
292	NODE_94897_length_73_cov_11.342465
293	NODE_114538_length_597_cov_15.038526
294	NODE_129767_length_84_cov_7.940476
295	NODE_62236_length_65_cov_46.984615
296	NODE_32025_length_66_cov_26.075758
297	NODE_117565_length_203_cov_6.344828
298	NODE_40004_length_80_cov_13.437500
299	NODE_34384_length_92_cov_172.554352
300	NODE_104021_length_65_cov_18.507692
301	NODE_118951_length_542_cov_9.579336
302	NODE_29172_length_338_cov_96.937866
303	NODE_86400_length_82_cov_16.426828
304	NODE_95375_length_65_cov_6.307693
305	NODE_20068_length_179_cov_117.033516
306	NODE_44976_length_65_cov_76.876923
307	NODE_104757_length_65_cov_9.569231
308	NODE_84201_length_65_cov_22.692308
309	NODE_43385_length_556_cov_6.194244
310	NODE_93597_length_72_cov_78.597221
311	NODE_32604_length_367_cov_42.833786
312	NODE_22908_length_72_cov_82.666664
313	NODE_122401_length_65_cov_16.815384
314	NODE_80857_length_112_cov_31.660715
315	NODE_29011_length_321_cov_62.666668
316	NODE_89435_length_104_cov_52.125000
317	NODE_80707_length_2706_cov_10.282705
318	NODE_12450_length_300_cov_25.936666
319	NODE_115419_length_65_cov_14.400000
320	NODE_97073_length_154_cov_6.993506
321	NODE_115699_length_69_cov_19.536232
322	NODE_88886_length_90_cov_48.400002
323	NODE_49391_length_113_cov_10.415929
324	NODE_100980_length_98_cov_120.040817
325	NODE_58025_length_153_cov_4.228758
326	NODE_20472_length_96_cov_92.145836
327	NODE_75033_length_101_cov_56.504951
328	NODE_20391_length_110_cov_29.563637
329	NODE_45342_length_65_cov_23.707693
330	NODE_65153_length_137_cov_4.678832
331	NODE_134595_length_66_cov_6.621212
332	NODE_90511_length_120_cov_26.466667
333	NODE_25713_length_875_cov_12.765715
334	NODE_112200_length_107_cov_19.271029
335	NODE_70143_length_104_cov_37.740383
336	NODE_59537_length_65_cov_27.184616
337	NODE_37298_length_666_cov_17.043543
338	NODE_134376_length_65_cov_15.661538
339	NODE_103316_length_65_cov_57.692307
340	NODE_84663_length_65_cov_31.200001
341	NODE_86847_length_131_cov_6.366412
342	NODE_64560_length_69_cov_15.217391
343	NODE_69749_length_103_cov_49.135921
344	NODE_31078_length_190_cov_106.289474
345	NODE_16360_length_129_cov_589.209290
346	NODE_54926_length_96_cov_68.010414
347	NODE_42750_length_70_cov_45.500000
348	NODE_18628_length_65_cov_33.276924
349	NODE_12319_length_173_cov_1289.803467
350	NODE_39660_length_97_cov_93.391754
351	NODE_37741_length_77_cov_27.402597
352	NODE_134430_length_219_cov_6.557077
353	NODE_98582_length_140_cov_4.564286
354	NODE_133491_length_171_cov_5.087719
355	NODE_15741_length_1306_cov_69.960953
356	NODE_2401_length_1703_cov_60.150322
357	NODE_110341_length_65_cov_15.723077
358	NODE_9130_length_140_cov_4.771429
359	NODE_70406_length_65_cov_20.969231
360	NODE_133514_length_131_cov_4.717557
361	NODE_115938_length_66_cov_20.090910
362	NODE_122679_length_98_cov_13.316326
363	NODE_53099_length_1830_cov_9.107104
364	NODE_6182_length_87_cov_121.436783
365	NODE_61264_length_67_cov_45.835819
366	NODE_86649_length_219_cov_14.940639
367	NODE_124324_length_65_cov_8.292308
368	NODE_19064_length_65_cov_15.692307
369	NODE_11068_length_68_cov_72.323532
370	NODE_53448_length_77_cov_51.961040
371	NODE_99994_length_65_cov_12.430769
372	NODE_72587_length_161_cov_24.863354
373	NODE_96670_length_65_cov_10.353847
374	NODE_133689_length_167_cov_4.000000
375	NODE_76128_length_73_cov_9.000000
376	NODE_14134_length_161_cov_19.770185
377	NODE_135039_length_69_cov_7.275362
378	NODE_37159_length_4249_cov_28.401741
379	NODE_125448_length_168_cov_4.190476
380	NODE_43383_length_65_cov_14.061539
381	NODE_74561_length_779_cov_6.695764
382	NODE_92092_length_65_cov_52.892307
383	NODE_89847_length_137_cov_6.503650
384	NODE_19165_length_97_cov_116.443298
385	NODE_85042_length_128_cov_23.617188
386	NODE_778_length_109_cov_23.357798
387	NODE_6576_length_143_cov_205.062943
388	NODE_128397_length_150_cov_4.913333
389	NODE_63585_length_65_cov_22.015385
390	NODE_29377_length_70_cov_637.485718
391	NODE_107293_length_105_cov_25.771429
392	NODE_29724_length_19815_cov_25.050264
393	NODE_67766_length_65_cov_24.030769
394	NODE_133778_length_68_cov_5.117647
395	NODE_132194_length_133_cov_4.646616
396	NODE_120375_length_83_cov_8.903614
397	NODE_120167_length_65_cov_13.400000
398	NODE_53761_length_119_cov_16.924370
399	NODE_45054_length_682_cov_16.549854
400	NODE_78685_length_65_cov_39.384617
401	NODE_16484_length_121_cov_80.380165
402	NODE_30882_length_90_cov_20.855556
403	NODE_57138_length_86_cov_81.453491
404	NODE_33527_length_101_cov_57.653465
405	NODE_15245_length_83_cov_243.963852
406	NODE_104123_length_132_cov_4.840909
407	NODE_19840_length_77_cov_179.454544
408	NODE_78159_length_524_cov_9.156488
409	NODE_4775_length_65_cov_297.692322
410	NODE_105518_length_269_cov_6.427509
411	NODE_115465_length_65_cov_19.215385
412	NODE_108180_length_104_cov_24.750000
413	NODE_30280_length_611_cov_8.837971
414	NODE_18349_length_211_cov_32.208530
415	NODE_48315_length_159_cov_89.767296
416	NODE_120394_length_65_cov_4.738461
417	NODE_91205_length_148_cov_13.722973
418	NODE_78461_length_75_cov_17.786667
419	NODE_4761_length_250_cov_262.204010
420	NODE_95774_length_65_cov_13.661538
421	NODE_54353_length_421_cov_11.154394
422	NODE_126751_length_2254_cov_11.390417
423	NODE_34708_length_83_cov_12.397591
424	NODE_50395_length_65_cov_64.107689
425	NODE_59632_length_198_cov_36.171719
426	NODE_118650_length_93_cov_22.817204
427	NODE_105865_length_76_cov_57.210526
428	NODE_106901_length_731_cov_17.443228
429	NODE_21848_length_99_cov_76.787880
430	NODE_17741_length_214_cov_148.757004
431	NODE_22049_length_898_cov_11.713808
432	NODE_49609_length_115_cov_21.426086
433	NODE_27183_length_200_cov_13.805000
434	NODE_18226_length_2927_cov_35.770412
435	NODE_79869_length_145_cov_8.800000
436	NODE_87608_length_360_cov_20.288889
437	NODE_58853_length_76_cov_47.986843
438	NODE_37534_length_384_cov_119.041664
439	NODE_84519_length_122_cov_7.196721
440	NODE_44153_length_65_cov_29.707693
441	NODE_43812_length_80_cov_246.287506
442	NODE_81154_length_152_cov_91.000000
443	NODE_52898_length_848_cov_25.860849
444	NODE_83225_length_152_cov_7.513158
445	NODE_121913_length_167_cov_4.778443
446	NODE_44410_length_1339_cov_17.115759
447	NODE_54636_length_88_cov_18.102272
448	NODE_75329_length_65_cov_18.876923
449	NODE_96751_length_100_cov_88.680000
450	NODE_103365_length_65_cov_22.584616
451	NODE_38188_length_158_cov_19.145569
452	NODE_72003_length_76_cov_61.697369
453	NODE_44851_length_680_cov_16.179411
454	NODE_88902_length_97_cov_58.422680
455	NODE_45279_length_176_cov_8.664773
456	NODE_84772_length_75_cov_18.933332
457	NODE_102427_length_73_cov_36.013699
458	NODE_115053_length_158_cov_9.430380
459	NODE_19351_length_311_cov_246.659164
460	NODE_36729_length_4423_cov_28.849876
461	NODE_93707_length_192_cov_10.395833
462	NODE_34950_length_69_cov_25.188406
463	NODE_55416_length_146_cov_6.910959
464	NODE_124097_length_65_cov_41.200001
465	NODE_118240_length_157_cov_4.675159
466	NODE_61595_length_74_cov_16.702703
467	NODE_134643_length_175_cov_10.811429
468	NODE_81189_length_682_cov_7.807918
469	NODE_111888_length_83_cov_28.493977
470	NODE_6098_length_323_cov_21.965944
471	NODE_86552_length_121_cov_144.975204
472	NODE_5737_length_101_cov_576.663391
473	NODE_77562_length_116_cov_13.396552
474	NODE_30734_length_68_cov_169.941177
475	NODE_51020_length_551_cov_76.749550
476	NODE_22753_length_126_cov_67.023811
477	NODE_134256_length_203_cov_7.817734
478	NODE_65307_length_65_cov_5.507692
479	NODE_25246_length_79_cov_59.582279
480	NODE_70230_length_65_cov_39.030769
481	NODE_6364_length_110_cov_81.118179
482	NODE_88271_length_187_cov_10.363636
483	NODE_14299_length_65_cov_168.723083
484	NODE_49189_length_118_cov_23.754238
485	NODE_69863_length_72_cov_36.361111
486	NODE_115085_length_65_cov_16.430769
487	NODE_97418_length_65_cov_94.538460
488	NODE_98561_length_65_cov_19.307692
489	NODE_28133_length_73_cov_240.246582
490	NODE_73563_length_156_cov_58.634617
491	NODE_57923_length_119_cov_65.722687
492	NODE_64223_length_181_cov_73.767960
493	NODE_33556_length_102_cov_23.676470
494	NODE_80756_length_78_cov_65.512817
495	NODE_75183_length_65_cov_40.076923
496	NODE_80704_length_138_cov_97.521736
497	NODE_14475_length_98_cov_14.428572
498	NODE_43237_length_216_cov_59.648148
499	NODE_107234_length_113_cov_40.592922
500	NODE_106270_length_79_cov_36.164558
501	NODE_48872_length_65_cov_152.984619
502	NODE_88076_length_172_cov_16.174419
503	NODE_57326_length_89_cov_65.325844
504	NODE_92540_length_169_cov_7.390532
505	NODE_93875_length_764_cov_7.958115
506	NODE_120069_length_82_cov_18.731707
507	NODE_11987_length_244_cov_6.942623
508	NODE_124655_length_145_cov_8.586206
509	NODE_38200_length_594_cov_70.627945
510	NODE_99529_length_65_cov_7.800000
511	NODE_56747_length_70_cov_26.714285
512	NODE_9142_length_278_cov_228.874100
513	NODE_83955_length_141_cov_5.893617
514	NODE_115323_length_135_cov_5.859259
515	NODE_117761_length_74_cov_14.000000
516	NODE_41737_length_594_cov_13.444445
517	NODE_80239_length_695_cov_18.168344
518	NODE_31479_length_223_cov_307.022430
519	NODE_58783_length_66_cov_26.151516
520	NODE_115146_length_176_cov_8.034091
521	NODE_40137_length_65_cov_12.353847
522	NODE_82501_length_111_cov_89.306305
523	NODE_21766_length_369_cov_87.352303
524	NODE_76130_length_971_cov_11.348095
525	NODE_102138_length_88_cov_64.784088
526	NODE_107792_length_65_cov_4.876923
527	NODE_106009_length_172_cov_9.395349
528	NODE_52681_length_65_cov_87.076920
529	NODE_101192_length_88_cov_17.306818
530	NODE_3696_length_109_cov_357.733948
531	NODE_12671_length_161_cov_7.888199
532	NODE_39520_length_101_cov_39.871288
533	NODE_112613_length_65_cov_6.369231
534	NODE_4202_length_1487_cov_24.535978
535	NODE_90110_length_138_cov_14.507246
536	NODE_65109_length_65_cov_42.200001
537	NODE_79942_length_664_cov_8.332831
538	NODE_71939_length_113_cov_15.309734
539	NODE_24481_length_697_cov_9.469153
540	NODE_25328_length_623_cov_70.632423
541	NODE_102915_length_84_cov_61.535713
542	NODE_42303_length_9372_cov_27.119184
543	NODE_122824_length_67_cov_14.089552
544	NODE_62933_length_120_cov_45.500000
545	NODE_28607_length_84_cov_74.178574
546	NODE_83047_length_521_cov_29.873320
547	NODE_68703_length_76_cov_26.302631
548	NODE_21112_length_130_cov_28.861538
549	NODE_66766_length_65_cov_31.184616
550	NODE_38080_length_136_cov_63.463234
551	NODE_78704_length_106_cov_54.141510
552	NODE_90659_length_67_cov_30.447762
553	NODE_107826_length_149_cov_8.906040
554	NODE_71343_length_65_cov_90.707695
555	NODE_125672_length_65_cov_13.292308
556	NODE_128068_length_65_cov_7.661539
557	NODE_118465_length_101_cov_6.445545
558	NODE_10868_length_4506_cov_24.565025
559	NODE_52931_length_168_cov_21.488094
560	NODE_45086_length_151_cov_98.993378
561	NODE_12144_length_1408_cov_33.175426
562	NODE_81252_length_164_cov_30.103659
563	NODE_46137_length_70_cov_14.828571
564	NODE_121047_length_73_cov_29.794521
565	NODE_37529_length_81_cov_33.950619
566	NODE_59536_length_671_cov_66.792847
567	NODE_15219_length_143_cov_294.958038
568	NODE_64894_length_65_cov_68.061539
569	NODE_109931_length_529_cov_11.964083
570	NODE_18281_length_79_cov_158.949371
571	NODE_99692_length_65_cov_7.800000
572	NODE_134042_length_221_cov_8.601810
573	NODE_13712_length_164_cov_581.140259
574	NODE_50680_length_87_cov_65.804596
575	NODE_25290_length_80_cov_93.875000
576	NODE_75616_length_65_cov_86.369232
577	NODE_99385_length_88_cov_16.988636
578	NODE_124773_length_65_cov_10.323077
579	NODE_35253_length_783_cov_63.844189
580	NODE_77409_length_6959_cov_20.769075
581	NODE_35523_length_90_cov_189.588882
582	NODE_38716_length_162_cov_79.240738
583	NODE_122433_length_200_cov_4.370000
584	NODE_109737_length_354_cov_9.994350
585	NODE_57810_length_386_cov_11.974093
586	NODE_100250_length_70_cov_16.299999
587	NODE_20495_length_1238_cov_23.259289
588	NODE_134298_length_254_cov_8.744095
589	NODE_131429_length_65_cov_6.230769
590	NODE_68730_length_66_cov_68.075760
591	NODE_73308_length_79_cov_78.810127
592	NODE_108448_length_115_cov_21.921740
593	NODE_11171_length_103_cov_363.728149
594	NODE_61735_length_96_cov_11.041667
595	NODE_81904_length_65_cov_39.738461
596	NODE_76486_length_65_cov_7.307693
597	NODE_26135_length_77_cov_13.129870
598	NODE_88038_length_65_cov_11.569231
599	NODE_90841_length_649_cov_5.668721
600	NODE_104443_length_97_cov_43.453609
601	NODE_115316_length_68_cov_7.044117
602	NODE_47988_length_260_cov_59.169231
603	NODE_27579_length_111_cov_101.693695
604	NODE_32092_length_65_cov_17.876923
605	NODE_109414_length_80_cov_21.700001
606	NODE_10553_length_65_cov_85.138458
607	NODE_43199_length_1229_cov_5.964199
608	NODE_11937_length_144_cov_69.354164
609	NODE_39403_length_73_cov_86.178085
610	NODE_67141_length_74_cov_15.945946
611	NODE_100848_length_106_cov_16.716982
612	NODE_97861_length_218_cov_6.642202
613	NODE_102999_length_65_cov_6.892308
614	NODE_83652_length_109_cov_25.908257
615	NODE_129544_length_89_cov_15.337079
616	NODE_5715_length_102_cov_2173.058838
617	NODE_62248_length_65_cov_52.138462
618	NODE_65372_length_65_cov_13.292308
619	NODE_33529_length_92_cov_148.184784
620	NODE_21919_length_334_cov_190.559875
621	NODE_128537_length_69_cov_7.623188
622	NODE_59748_length_133_cov_11.646617
623	NODE_3354_length_70_cov_117.285713
624	NODE_134713_length_257_cov_7.007782
625	NODE_21707_length_102_cov_291.862732
626	NODE_75833_length_174_cov_7.695402
627	NODE_47357_length_554_cov_35.465706
628	NODE_80383_length_121_cov_19.983471
629	NODE_95407_length_139_cov_7.287770
630	NODE_61016_length_653_cov_33.261868
631	NODE_26565_length_280_cov_22.335714
632	NODE_97092_length_66_cov_34.742424
633	NODE_103912_length_114_cov_42.245613
634	NODE_43093_length_125_cov_12.512000
635	NODE_74289_length_65_cov_58.615383
636	NODE_106088_length_65_cov_27.953846
637	NODE_60004_length_85_cov_193.047058
638	NODE_59812_length_867_cov_15.975779
639	NODE_126818_length_65_cov_12.369231
640	NODE_26893_length_187_cov_408.139038
641	NODE_101023_length_113_cov_23.867256
642	NODE_69400_length_65_cov_25.184616
643	NODE_77124_length_104_cov_21.201923
644	NODE_25975_length_135_cov_23.081482
645	NODE_101309_length_224_cov_15.687500
646	NODE_71725_length_79_cov_14.670886
647	NODE_48878_length_67_cov_26.850746
648	NODE_63400_length_82_cov_92.646339
649	NODE_93780_length_240_cov_13.766666
650	NODE_79190_length_74_cov_36.837837
651	NODE_98880_length_101_cov_25.881187
652	NODE_61555_length_486_cov_9.635802
653	NODE_115262_length_95_cov_16.389473
654	NODE_33132_length_66_cov_31.075758
655	NODE_54086_length_303_cov_51.257427
656	NODE_69900_length_116_cov_92.482758
657	NODE_121854_length_143_cov_6.825175
658	NODE_65820_length_65_cov_31.892307
659	NODE_4712_length_1374_cov_45.411209
660	NODE_73370_length_137_cov_43.233578
661	NODE_91732_length_87_cov_16.574713
662	NODE_96730_length_87_cov_14.712644
663	NODE_98643_length_65_cov_78.753845
664	NODE_111178_length_65_cov_17.892307
665	NODE_41217_length_89_cov_46.067417
666	NODE_48916_length_114_cov_123.342102
667	NODE_61269_length_77_cov_14.168831
668	NODE_112821_length_65_cov_18.246155
669	NODE_63232_length_138_cov_14.405797
670	NODE_75366_length_65_cov_25.830769
671	NODE_49264_length_294_cov_18.442177
672	NODE_25164_length_65_cov_15.230769
673	NODE_44855_length_137_cov_19.357664
674	NODE_45716_length_65_cov_45.030769
675	NODE_51014_length_83_cov_15.228915
676	NODE_114977_length_65_cov_18.123077
677	NODE_58062_length_145_cov_7.055172
678	NODE_119910_length_65_cov_7.338461
679	NODE_70109_length_65_cov_84.753845
680	NODE_103086_length_148_cov_4.662162
681	NODE_47454_length_70_cov_21.171429
682	NODE_66526_length_252_cov_39.357143
683	NODE_92660_length_5095_cov_14.484004
684	NODE_114059_length_65_cov_13.600000
685	NODE_131959_length_82_cov_7.780488
686	NODE_49005_length_505_cov_7.718812
687	NODE_120294_length_1361_cov_15.897135
688	NODE_3934_length_65_cov_86.784615
689	NODE_14814_length_65_cov_46.799999
690	NODE_34654_length_68_cov_60.764706
691	NODE_134112_length_336_cov_13.744047
692	NODE_80573_length_325_cov_94.126152
693	NODE_632_length_126_cov_2265.936523
694	NODE_67405_length_77_cov_81.285713
695	NODE_16376_length_716_cov_18.110334
696	NODE_123187_length_130_cov_5.207692
697	NODE_87194_length_65_cov_56.353848
698	NODE_81327_length_90_cov_39.422222
699	NODE_1223_length_2714_cov_16.064112
700	NODE_86271_length_309_cov_14.957929
701	NODE_70869_length_129_cov_41.604652
702	NODE_85792_length_77_cov_21.285715
703	NODE_59507_length_82_cov_59.585365
704	NODE_48237_length_268_cov_116.007462
705	NODE_28019_length_443_cov_16.234762
706	NODE_115119_length_65_cov_29.323076
707	NODE_90524_length_94_cov_85.063828
708	NODE_101820_length_9019_cov_17.711054
709	NODE_3866_length_65_cov_67.615387
710	NODE_43815_length_65_cov_18.646154
711	NODE_119134_length_72_cov_5.222222
712	NODE_83689_length_163_cov_5.521472
713	NODE_89756_length_65_cov_4.123077
714	NODE_102987_length_71_cov_46.098591
715	NODE_97198_length_180_cov_6.727778
716	NODE_71707_length_65_cov_79.076920
717	NODE_107720_length_65_cov_46.415386
718	NODE_101590_length_65_cov_25.584616
719	NODE_65944_length_782_cov_18.448849
720	NODE_38135_length_962_cov_50.246361
721	NODE_36728_length_68_cov_27.808823
722	NODE_77348_length_143_cov_73.307693
723	NODE_96597_length_65_cov_17.446154
724	NODE_64583_length_465_cov_9.053763
725	NODE_75947_length_105_cov_7.942857
726	NODE_44684_length_867_cov_60.318340
727	NODE_117707_length_65_cov_21.692308
728	NODE_66334_length_65_cov_30.476923
729	NODE_19421_length_106_cov_21.990566
730	NODE_38901_length_69_cov_25.159420
731	NODE_4654_length_767_cov_84.419815
732	NODE_19399_length_272_cov_91.569855
733	NODE_26315_length_124_cov_61.435482
734	NODE_50806_length_68_cov_73.220589
735	NODE_85699_length_362_cov_7.988950
736	NODE_16811_length_67_cov_119.805969
737	NODE_61349_length_105_cov_59.609524
738	NODE_42955_length_65_cov_16.815384
739	NODE_135310_length_137_cov_6.394161
740	NODE_62072_length_100_cov_8.300000
741	NODE_117137_length_65_cov_47.923077
742	NODE_113863_length_145_cov_8.358621
743	NODE_17630_length_282_cov_50.060284
744	NODE_61694_length_1578_cov_12.224968
745	NODE_77822_length_148_cov_11.993243
746	NODE_135336_length_149_cov_4.208054
747	NODE_67077_length_82_cov_58.743904
748	NODE_81694_length_65_cov_10.492308
749	NODE_70523_length_139_cov_8.812949
750	NODE_58679_length_1106_cov_12.642858
751	NODE_67554_length_107_cov_94.102806
752	NODE_82563_length_771_cov_32.121918
753	NODE_93427_length_88_cov_18.988636
754	NODE_115120_length_65_cov_5.061539
755	NODE_109882_length_69_cov_11.318841
756	NODE_99194_length_80_cov_11.000000
757	NODE_32173_length_139_cov_89.633095
758	NODE_127777_length_304_cov_7.082237
759	NODE_114401_length_65_cov_7.784616
760	NODE_115094_length_201_cov_5.825871
761	NODE_87261_length_343_cov_73.944603
762	NODE_73610_length_65_cov_12.769231
763	NODE_61362_length_158_cov_20.696203
764	NODE_133178_length_236_cov_5.004237
765	NODE_46009_length_167_cov_17.209581
766	NODE_85226_length_65_cov_98.692307
767	NODE_82866_length_169_cov_9.532544
768	NODE_77904_length_103_cov_47.766991
769	NODE_72491_length_81_cov_17.913580
770	NODE_112040_length_84_cov_23.476191
771	NODE_41967_length_65_cov_30.769230
772	NODE_105890_length_71_cov_37.352112
773	NODE_94662_length_65_cov_18.646154
774	NODE_68883_length_65_cov_27.107693
775	NODE_111869_length_93_cov_11.537635
776	NODE_63613_length_65_cov_17.507692
777	NODE_126341_length_173_cov_6.242774
778	NODE_28064_length_84_cov_52.428570
779	NODE_69583_length_65_cov_17.153847
780	NODE_13788_length_23513_cov_20.367456
781	NODE_7445_length_417_cov_54.537170
782	NODE_50322_length_68_cov_92.000000
783	NODE_43021_length_65_cov_92.338463
784	NODE_113189_length_150_cov_4.660000
785	NODE_25142_length_114_cov_65.289474
786	NODE_101347_length_87_cov_14.712644
787	NODE_66352_length_65_cov_58.984615
788	NODE_67880_length_120_cov_61.066666
789	NODE_113393_length_224_cov_4.883929
790	NODE_42246_length_179_cov_21.044693
791	NODE_56284_length_183_cov_16.371584
792	NODE_93395_length_93_cov_45.301075
793	NODE_95218_length_551_cov_13.471869
794	NODE_21866_length_123_cov_50.593494
795	NODE_82795_length_68_cov_16.073530
796	NODE_66165_length_89_cov_40.224720
797	NODE_62230_length_169_cov_76.005920
798	NODE_106429_length_66_cov_52.439392
799	NODE_68818_length_100_cov_122.330002
800	NODE_53866_length_65_cov_238.630768
801	NODE_51048_length_129_cov_10.302325
802	NODE_98_length_100_cov_3120.129883
803	NODE_54605_length_68_cov_78.558823
804	NODE_6647_length_372_cov_287.792999
805	NODE_105172_length_145_cov_65.806900
806	NODE_116393_length_66_cov_27.378788
807	NODE_39546_length_72_cov_64.833336
808	NODE_70456_length_65_cov_10.338462
809	NODE_125154_length_74_cov_14.581081
810	NODE_21219_length_133_cov_167.443604
811	NODE_53021_length_65_cov_93.676926
812	NODE_24297_length_704_cov_56.285511
813	NODE_74263_length_78_cov_9.615385
814	NODE_95080_length_2866_cov_18.825541
815	NODE_96838_length_76_cov_11.736842
816	NODE_12898_length_241_cov_157.240662
817	NODE_96049_length_156_cov_14.378205
818	NODE_125511_length_65_cov_11.430769
819	NODE_108682_length_65_cov_7.215384
820	NODE_16425_length_68_cov_50.955883
821	NODE_55668_length_97_cov_49.783504
822	NODE_92296_length_197_cov_7.624365
823	NODE_76737_length_65_cov_26.984615
824	NODE_95379_length_68_cov_95.426468
825	NODE_12991_length_123_cov_140.073166
826	NODE_66554_length_111_cov_48.018017
827	NODE_24464_length_952_cov_46.574581
828	NODE_98336_length_65_cov_5.169231
829	NODE_92980_length_1380_cov_9.951449
830	NODE_43433_length_65_cov_30.646154
831	NODE_37262_length_145_cov_5.786207
832	NODE_108192_length_141_cov_8.269504
833	NODE_85986_length_65_cov_24.200001
834	NODE_79685_length_267_cov_72.498131
835	NODE_4692_length_487_cov_12.285421
836	NODE_115568_length_66_cov_7.378788
837	NODE_90118_length_92_cov_64.467392
838	NODE_42_length_493_cov_18.874239
839	NODE_93521_length_65_cov_37.523075
840	NODE_107627_length_65_cov_9.369231
841	NODE_40922_length_84_cov_15.440476
842	NODE_109292_length_112_cov_84.910713
843	NODE_68289_length_1449_cov_21.581781
844	NODE_56578_length_65_cov_52.723076
845	NODE_97693_length_65_cov_11.830770
846	NODE_82187_length_65_cov_25.369230
847	NODE_91359_length_116_cov_12.732759
848	NODE_107701_length_615_cov_7.517073
849	NODE_5449_length_77_cov_399.493500
850	NODE_62819_length_531_cov_64.760826
851	NODE_75878_length_745_cov_21.257719
852	NODE_99456_length_140_cov_31.585714
853	NODE_53227_length_65_cov_50.907692
854	NODE_56195_length_381_cov_17.884514
855	NODE_114253_length_110_cov_9.872727
856	NODE_81850_length_197_cov_67.741119
857	NODE_39004_length_65_cov_18.338461
858	NODE_117935_length_65_cov_9.415384
859	NODE_94495_length_66_cov_66.560608
860	NODE_50542_length_66_cov_7.454545
861	NODE_6233_length_71_cov_5132.352051
862	NODE_37632_length_85_cov_162.800003
863	NODE_64820_length_65_cov_9.984615
864	NODE_43589_length_105_cov_260.428558
865	NODE_81696_length_73_cov_9.684932
866	NODE_75342_length_71_cov_10.563380
867	NODE_36290_length_105_cov_52.352383
868	NODE_39932_length_284_cov_77.640846
869	NODE_9404_length_134_cov_95.134331
870	NODE_118614_length_456_cov_6.975877
871	NODE_77766_length_66_cov_10.090909
872	NODE_80472_length_65_cov_33.584614
873	NODE_80637_length_65_cov_11.430769
874	NODE_10097_length_98_cov_123.540817
875	NODE_19305_length_309_cov_19.394821
876	NODE_74591_length_65_cov_31.323076
877	NODE_97828_length_157_cov_8.834394
878	NODE_90569_length_65_cov_9.553846
879	NODE_21043_length_448_cov_27.401785
880	NODE_66708_length_1799_cov_21.277933
881	NODE_104233_length_74_cov_7.797297
882	NODE_16463_length_108_cov_61.805557
883	NODE_19566_length_216_cov_80.870369
884	NODE_36089_length_208_cov_235.125000
885	NODE_54075_length_274_cov_42.587593
886	NODE_435_length_7080_cov_32.239971
887	NODE_8943_length_119_cov_1765.159668
888	NODE_31054_length_65_cov_51.400002
889	NODE_93993_length_80_cov_20.562500
890	NODE_113217_length_65_cov_11.061539
891	NODE_21021_length_154_cov_230.785721
892	NODE_64123_length_92_cov_70.489128
893	NODE_108730_length_65_cov_39.000000
894	NODE_26444_length_103_cov_74.436890
895	NODE_134262_length_131_cov_20.282442
896	NODE_26637_length_609_cov_6.385879
897	NODE_101523_length_371_cov_15.129380
898	NODE_106622_length_171_cov_24.432749
899	NODE_29108_length_279_cov_13.767025
900	NODE_123263_length_85_cov_55.058823
901	NODE_56454_length_142_cov_8.147887
902	NODE_67420_length_65_cov_10.538462
903	NODE_26536_length_222_cov_347.031525
904	NODE_55976_length_65_cov_31.969231
905	NODE_86870_length_65_cov_33.969231
906	NODE_7201_length_104_cov_37.278847
907	NODE_91332_length_65_cov_54.476925
908	NODE_19460_length_88_cov_392.806824
909	NODE_102198_length_136_cov_46.507355
910	NODE_114953_length_65_cov_19.507692
911	NODE_44067_length_161_cov_5.397515
912	NODE_93397_length_380_cov_15.263158
913	NODE_108792_length_236_cov_17.711864
914	NODE_94967_length_118_cov_33.694916
915	NODE_2908_length_271_cov_592.269348
916	NODE_66253_length_969_cov_26.282766
917	NODE_92356_length_68_cov_10.985294
918	NODE_59082_length_296_cov_27.956081
919	NODE_49265_length_65_cov_26.307692
920	NODE_76111_length_106_cov_40.773586
921	NODE_100746_length_1417_cov_26.837685
922	NODE_39903_length_358_cov_54.832401
923	NODE_42829_length_110_cov_114.681816
924	NODE_85442_length_206_cov_14.524272
925	NODE_20519_length_150_cov_81.786667
926	NODE_12054_length_679_cov_166.927841
927	NODE_91574_length_111_cov_20.504505
928	NODE_107012_length_65_cov_16.246155
929	NODE_44967_length_69_cov_23.260870
930	NODE_27218_length_137_cov_57.394161
931	NODE_17755_length_674_cov_211.609787
932	NODE_130008_length_65_cov_5.276923
933	NODE_105052_length_65_cov_30.323076
934	NODE_40744_length_65_cov_23.400000
935	NODE_113877_length_687_cov_6.529840
936	NODE_129031_length_65_cov_4.769231
937	NODE_81658_length_79_cov_18.253164
938	NODE_88878_length_65_cov_31.353846
939	NODE_29104_length_155_cov_118.767738
940	NODE_65588_length_542_cov_9.287823
941	NODE_64046_length_984_cov_21.051828
942	NODE_74946_length_2285_cov_13.272210
943	NODE_103834_length_73_cov_15.931507
944	NODE_63450_length_65_cov_38.138462
945	NODE_103935_length_65_cov_9.800000
946	NODE_86134_length_119_cov_25.159664
947	NODE_97768_length_151_cov_9.350993
948	NODE_35354_length_90_cov_765.655579
949	NODE_60377_length_184_cov_4.652174
950	NODE_20584_length_231_cov_7.891775
951	NODE_65819_length_564_cov_13.684397
952	NODE_122516_length_85_cov_19.964706
953	NODE_82320_length_492_cov_10.369919
954	NODE_47392_length_683_cov_10.114202
955	NODE_52270_length_68_cov_17.794117
956	NODE_27426_length_516_cov_19.546511
957	NODE_5202_length_182_cov_77.560440
958	NODE_41235_length_305_cov_16.639345
959	NODE_92031_length_71_cov_36.281689
960	NODE_116185_length_65_cov_14.923077
961	NODE_24518_length_1078_cov_23.263451
962	NODE_9479_length_274_cov_166.379562
963	NODE_47791_length_111_cov_78.603607
964	NODE_12964_length_74_cov_127.175674
965	NODE_72087_length_65_cov_5.430769
966	NODE_28859_length_244_cov_93.954918
967	NODE_36773_length_2407_cov_34.117573
968	NODE_63067_length_89_cov_9.179775
969	NODE_91492_length_241_cov_9.265560
970	NODE_22849_length_80_cov_289.700012
971	NODE_106993_length_68_cov_28.279411
972	NODE_83604_length_65_cov_25.661539
973	NODE_8736_length_280_cov_173.132141
974	NODE_51802_length_724_cov_19.921270
975	NODE_27065_length_85_cov_31.882353
976	NODE_125521_length_65_cov_20.876923
977	NODE_508_length_4763_cov_27.980474
978	NODE_79155_length_75_cov_360.760010
979	NODE_103579_length_1956_cov_9.672802
980	NODE_58350_length_370_cov_12.635135
981	NODE_114036_length_65_cov_5.400000
982	NODE_368_length_132_cov_234.507568
983	NODE_83668_length_116_cov_9.551724
984	NODE_77048_length_1018_cov_22.394892
985	NODE_27711_length_84_cov_85.416664
986	NODE_23633_length_66_cov_51.727272
987	NODE_5609_length_88_cov_120.897728
988	NODE_44426_length_318_cov_60.716980
989	NODE_113429_length_135_cov_4.288889
990	NODE_52994_length_72_cov_77.694443
991	NODE_61960_length_926_cov_14.821815
992	NODE_36829_length_1381_cov_13.430123
993	NODE_68126_length_76_cov_45.421051
994	NODE_114350_length_72_cov_15.458333
995	NODE_92746_length_2619_cov_19.495991
996	NODE_70161_length_74_cov_231.662155
997	NODE_19884_length_121_cov_32.049587
998	NODE_85952_length_102_cov_15.931373
999	NODE_13679_length_1212_cov_27.689770
1000	NODE_51889_length_223_cov_24.125561
1001	NODE_48432_length_70_cov_69.771431
1002	NODE_36015_length_84_cov_22.642857
1003	NODE_13898_length_127_cov_127.141731
1004	NODE_32674_length_79_cov_20.810127
1005	NODE_41007_length_366_cov_12.368853
1006	NODE_64856_length_251_cov_67.521912
1007	NODE_9593_length_65_cov_7.476923
1008	NODE_111089_length_65_cov_56.246155
1009	NODE_127132_length_167_cov_5.089820
1010	NODE_45621_length_502_cov_13.326694
1011	NODE_32179_length_307_cov_47.892509
1012	NODE_108891_length_157_cov_5.044586
1013	NODE_51356_length_878_cov_36.075172
1014	NODE_64175_length_65_cov_111.861542
1015	NODE_45284_length_243_cov_184.251022
1016	NODE_67714_length_65_cov_15.723077
1017	NODE_87130_length_115_cov_18.730434
1018	NODE_87452_length_193_cov_9.336787
1019	NODE_124208_length_65_cov_13.046154
1020	NODE_84527_length_93_cov_10.666667
1021	NODE_119675_length_65_cov_9.492308
1022	NODE_43712_length_132_cov_11.484848
1023	NODE_86869_length_1730_cov_20.512138
1024	NODE_14653_length_1451_cov_26.707788
1025	NODE_60756_length_427_cov_42.018734
1026	NODE_105316_length_68_cov_6.250000
1027	NODE_43819_length_84_cov_19.154762
1028	NODE_109590_length_65_cov_4.169231
1029	NODE_93919_length_474_cov_13.329114
1030	NODE_125971_length_71_cov_8.211267
1031	NODE_9885_length_67_cov_95.477615
1032	NODE_85649_length_69_cov_16.202898
1033	NODE_23036_length_145_cov_31.751724
1034	NODE_126149_length_91_cov_6.472528
1035	NODE_87813_length_65_cov_67.323074
1036	NODE_13123_length_123_cov_471.813019
1037	NODE_9598_length_235_cov_187.399994
1038	NODE_85217_length_158_cov_8.215190
1039	NODE_9124_length_66_cov_14.075758
1040	NODE_71057_length_211_cov_21.284361
1041	NODE_5818_length_70_cov_1199.242798
1042	NODE_65590_length_65_cov_18.015385
1043	NODE_125777_length_130_cov_9.576923
1044	NODE_88354_length_75_cov_10.360000
1045	NODE_17984_length_69_cov_467.173920
1046	NODE_78830_length_157_cov_13.146497
1047	NODE_107429_length_121_cov_14.578512
1048	NODE_49822_length_140_cov_89.985718
1049	NODE_79422_length_155_cov_32.825806
1050	NODE_62698_length_65_cov_12.076923
1051	NODE_43881_length_79_cov_89.493668
1052	NODE_130443_length_312_cov_8.317307
1053	NODE_120450_length_65_cov_23.230770
1054	NODE_105124_length_114_cov_86.245613
1055	NODE_119189_length_402_cov_12.069652
1056	NODE_58625_length_70_cov_48.128571
1057	NODE_31352_length_147_cov_183.564621
1058	NODE_70800_length_67_cov_84.238808
1059	NODE_114620_length_65_cov_8.553846
1060	NODE_122687_length_65_cov_5.000000
1061	NODE_92585_length_75_cov_76.906670
1062	NODE_55525_length_67_cov_35.432835
1063	NODE_68888_length_154_cov_10.785714
1064	NODE_91436_length_130_cov_6.669231
1065	NODE_32458_length_818_cov_12.215158
1066	NODE_106937_length_661_cov_12.080181
1067	NODE_27946_length_65_cov_27.415384
1068	NODE_47332_length_78_cov_93.884613
1069	NODE_53272_length_974_cov_26.147844
1070	NODE_127367_length_131_cov_11.916031
1071	NODE_84721_length_65_cov_16.215385
1072	NODE_10390_length_258_cov_18.019381
1073	NODE_13571_length_66_cov_62.181820
1074	NODE_2466_length_228_cov_160.793854
1075	NODE_81056_length_488_cov_10.077868
1076	NODE_7543_length_88_cov_223.170456
1077	NODE_13403_length_98_cov_102.785713
1078	NODE_10122_length_2243_cov_28.779758
1079	NODE_119947_length_90_cov_24.255556
1080	NODE_63833_length_139_cov_21.086330
1081	NODE_75916_length_81_cov_87.333336
1082	NODE_106880_length_177_cov_13.615819
1083	NODE_68441_length_178_cov_11.280899
1084	NODE_82332_length_67_cov_21.164179
1085	NODE_62552_length_3590_cov_25.152647
1086	NODE_11219_length_195_cov_26.564102
1087	NODE_45027_length_235_cov_11.991489
1088	NODE_14355_length_407_cov_37.624077
1089	NODE_75820_length_95_cov_38.178947
1090	NODE_43127_length_103_cov_132.883499
1091	NODE_47576_length_138_cov_23.224638
1092	NODE_11169_length_65_cov_282.953857
1093	NODE_74109_length_173_cov_8.768786
1094	NODE_66785_length_69_cov_22.623188
1095	NODE_114892_length_65_cov_33.738461
1096	NODE_90378_length_92_cov_45.673912
1097	NODE_74338_length_127_cov_18.181103
1098	NODE_30751_length_65_cov_22.092308
1099	NODE_357_length_926_cov_4872.414551
1100	NODE_16801_length_519_cov_52.526012
1101	NODE_122328_length_65_cov_7.538462
1102	NODE_122504_length_173_cov_14.924855
1103	NODE_78924_length_154_cov_10.551948
1104	NODE_22237_length_80_cov_13.200000
1105	NODE_112388_length_65_cov_17.338461
1106	NODE_14948_length_65_cov_39.938461
1107	NODE_132109_length_65_cov_6.030769
1108	NODE_102467_length_65_cov_12.969231
1109	NODE_90085_length_88_cov_23.568182
1110	NODE_75097_length_71_cov_66.408447
1111	NODE_108412_length_65_cov_17.353846
1112	NODE_16779_length_103_cov_19.660194
1113	NODE_51042_length_141_cov_5.588653
1114	NODE_92685_length_219_cov_7.835617
1115	NODE_71656_length_65_cov_10.461538
1116	NODE_7046_length_83_cov_38.313251
1117	NODE_126983_length_65_cov_13.630769
1118	NODE_121902_length_65_cov_6.738461
1119	NODE_53268_length_68_cov_11.647058
1120	NODE_57544_length_66_cov_122.090912
1121	NODE_80427_length_67_cov_450.701508
1122	NODE_91750_length_65_cov_12.000000
1123	NODE_29372_length_122_cov_63.762295
1124	NODE_95020_length_402_cov_12.813433
1125	NODE_123614_length_65_cov_21.907692
1126	NODE_54268_length_65_cov_57.030769
1127	NODE_17668_length_374_cov_812.125671
1128	NODE_22709_length_2761_cov_35.280697
1129	NODE_30017_length_123_cov_405.089417
1130	NODE_68902_length_143_cov_6.510489
1131	NODE_123285_length_65_cov_11.969231
1132	NODE_14750_length_65_cov_16.876923
1133	NODE_83664_length_162_cov_14.598765
1134	NODE_61219_length_65_cov_67.923080
1135	NODE_18448_length_133_cov_1147.022583
1136	NODE_129813_length_65_cov_17.799999
1137	NODE_108209_length_172_cov_6.209302
1138	NODE_102313_length_137_cov_7.759124
1139	NODE_14569_length_102_cov_82.137253
1140	NODE_67347_length_97_cov_17.938145
1141	NODE_99993_length_65_cov_31.953846
1142	NODE_45977_length_131_cov_64.312981
1143	NODE_33772_length_155_cov_87.019356
1144	NODE_133582_length_72_cov_8.722222
1145	NODE_119637_length_171_cov_5.625731
1146	NODE_15316_length_520_cov_78.442307
1147	NODE_22719_length_191_cov_11.089005
1148	NODE_65914_length_65_cov_15.061539
1149	NODE_30731_length_386_cov_89.883423
1150	NODE_102437_length_99_cov_15.070707
1151	NODE_84014_length_65_cov_27.384615
1152	NODE_116707_length_1099_cov_6.017288
1153	NODE_81987_length_65_cov_65.723076
1154	NODE_61232_length_65_cov_80.369232
1155	NODE_54443_length_93_cov_92.645164
1156	NODE_75434_length_146_cov_142.760269
1157	NODE_72503_length_65_cov_35.476925
1158	NODE_101166_length_485_cov_7.540206
1159	NODE_85524_length_198_cov_12.469697
1160	NODE_83995_length_73_cov_67.602737
1161	NODE_28862_length_185_cov_28.329729
1162	NODE_79663_length_65_cov_13.538462
1163	NODE_71242_length_117_cov_49.470085
1164	NODE_60581_length_69_cov_102.463768
1165	NODE_134720_length_65_cov_8.876923
1166	NODE_135895_length_65_cov_9.707692
1167	NODE_102387_length_65_cov_16.953846
1168	NODE_92149_length_65_cov_10.384615
1169	NODE_56992_length_93_cov_15.924731
1170	NODE_88422_length_103_cov_16.854368
1171	NODE_27591_length_350_cov_149.322861
1172	NODE_69003_length_79_cov_81.898735
1173	NODE_85142_length_277_cov_4.194946
1174	NODE_57048_length_180_cov_55.838890
1175	NODE_74099_length_105_cov_73.085716
1176	NODE_33484_length_634_cov_14.372240
1177	NODE_40138_length_106_cov_38.283020
1178	NODE_88630_length_163_cov_22.233130
1179	NODE_77025_length_264_cov_11.568182
1180	NODE_134726_length_65_cov_5.323077
1181	NODE_103038_length_119_cov_26.159664
1182	NODE_119860_length_173_cov_4.722543
1183	NODE_70866_length_89_cov_56.662922
1184	NODE_26119_length_151_cov_21.430464
1185	NODE_127446_length_65_cov_15.723077
1186	NODE_49110_length_77_cov_91.116882
1187	NODE_68552_length_582_cov_14.395189
1188	NODE_111906_length_65_cov_5.569231
1189	NODE_49937_length_800_cov_46.082500
1190	NODE_30196_length_83_cov_144.578308
1191	NODE_81582_length_72_cov_8.402778
1192	NODE_83667_length_68_cov_98.647057
1193	NODE_58322_length_98_cov_75.357140
1194	NODE_1994_length_121_cov_117.512398
1195	NODE_113892_length_153_cov_4.307189
1196	NODE_55617_length_65_cov_70.507690
1197	NODE_58725_length_454_cov_13.669603
1198	NODE_76338_length_84_cov_14.035714
1199	NODE_32971_length_174_cov_22.614943
1200	NODE_100804_length_65_cov_4.692307
1201	NODE_46382_length_95_cov_272.705261
1202	NODE_25169_length_1157_cov_17.324978
1203	NODE_55431_length_272_cov_61.617645
1204	NODE_104727_length_69_cov_37.971016
1205	NODE_124351_length_65_cov_6.400000
1206	NODE_72978_length_112_cov_27.732143
1207	NODE_21630_length_95_cov_34.284210
1208	NODE_16058_length_66_cov_31.757576
1209	NODE_128173_length_508_cov_3.275591
1210	NODE_106271_length_65_cov_19.492308
1211	NODE_100094_length_1260_cov_11.977777
1212	NODE_116019_length_247_cov_5.360324
1213	NODE_73887_length_140_cov_50.042858
1214	NODE_91054_length_65_cov_30.984615
1215	NODE_80337_length_69_cov_60.971016
1216	NODE_51745_length_100_cov_58.110001
1217	NODE_78981_length_154_cov_20.779221
1218	NODE_29839_length_86_cov_159.825577
1219	NODE_27519_length_162_cov_83.734566
1220	NODE_135018_length_167_cov_4.095809
1221	NODE_75595_length_65_cov_17.492308
1222	NODE_123414_length_65_cov_4.507692
1223	NODE_134456_length_385_cov_16.462337
1224	NODE_100602_length_91_cov_17.626373
1225	NODE_3279_length_76_cov_219.000000
1226	NODE_54434_length_65_cov_6.384615
1227	NODE_117033_length_65_cov_28.738462
1228	NODE_8273_length_104_cov_180.451920
1229	NODE_116104_length_85_cov_10.964705
1230	NODE_134102_length_301_cov_9.578074
1231	NODE_53872_length_140_cov_104.449997
1232	NODE_15586_length_65_cov_92.538460
1233	NODE_54224_length_98_cov_51.795918
1234	NODE_114645_length_155_cov_4.929032
1235	NODE_117175_length_191_cov_5.633508
1236	NODE_13713_length_571_cov_325.338013
1237	NODE_50388_length_132_cov_20.090910
1238	NODE_49767_length_849_cov_11.915195
1239	NODE_4893_length_65_cov_20.276922
1240	NODE_29481_length_73_cov_324.164398
1241	NODE_47303_length_76_cov_73.513161
1242	NODE_121708_length_153_cov_6.366013
1243	NODE_108802_length_70_cov_16.642857
1244	NODE_26984_length_111_cov_196.450455
1245	NODE_78120_length_646_cov_9.506192
1246	NODE_65611_length_68_cov_59.661766
1247	NODE_57368_length_358_cov_4.776536
1248	NODE_126842_length_182_cov_4.203297
1249	NODE_134999_length_135_cov_4.311111
1250	NODE_12100_length_65_cov_21.646154
1251	NODE_37253_length_77_cov_102.402596
1252	NODE_46710_length_119_cov_48.873951
1253	NODE_115749_length_65_cov_5.292308
1254	NODE_104370_length_65_cov_52.307693
1255	NODE_30018_length_958_cov_58.949894
1256	NODE_135857_length_229_cov_11.803493
1257	NODE_73160_length_65_cov_20.184616
1258	NODE_36339_length_5491_cov_26.213804
1259	NODE_1423_length_186_cov_119.736557
1260	NODE_66918_length_446_cov_12.695067
1261	NODE_111197_length_146_cov_8.821918
1262	NODE_60721_length_123_cov_36.845528
1263	NODE_66233_length_130_cov_24.353846
1264	NODE_81727_length_166_cov_96.475906
1265	NODE_92652_length_789_cov_16.760456
1266	NODE_75677_length_103_cov_25.271845
1267	NODE_68525_length_1759_cov_8.455373
1268	NODE_132189_length_155_cov_7.116129
1269	NODE_122863_length_65_cov_4.200000
1270	NODE_9900_length_1503_cov_13.099800
1271	NODE_67868_length_130_cov_23.961538
1272	NODE_7900_length_258_cov_299.662781
1273	NODE_107094_length_397_cov_19.272039
1274	NODE_59720_length_150_cov_17.453333
1275	NODE_127050_length_65_cov_7.661539
1276	NODE_33569_length_364_cov_9.060439
1277	NODE_88720_length_65_cov_14.030769
1278	NODE_107767_length_166_cov_6.771084
1279	NODE_58735_length_251_cov_62.633465
1280	NODE_102679_length_65_cov_20.953846
1281	NODE_1762_length_65_cov_205.461533
1282	NODE_119944_length_65_cov_15.846154
1283	NODE_112407_length_594_cov_9.030303
1284	NODE_118707_length_65_cov_11.523077
1285	NODE_73371_length_160_cov_72.737503
1286	NODE_101007_length_85_cov_9.270588
1287	NODE_86744_length_90_cov_21.077778
1288	NODE_37002_length_1630_cov_34.230675
1289	NODE_133510_length_137_cov_4.854014
1290	NODE_92471_length_191_cov_15.968586
1291	NODE_91301_length_859_cov_9.474971
1292	NODE_42721_length_69_cov_345.347839
1293	NODE_23684_length_178_cov_138.404495
1294	NODE_132603_length_65_cov_6.092308
1295	NODE_14733_length_363_cov_145.925613
1296	NODE_111301_length_65_cov_7.015385
1297	NODE_62362_length_65_cov_41.630768
1298	NODE_95768_length_65_cov_5.492308
1299	NODE_37681_length_79_cov_112.544304
1300	NODE_119122_length_178_cov_7.342697
1301	NODE_7886_length_707_cov_379.476654
1302	NODE_58867_length_65_cov_26.815384
1303	NODE_40369_length_69_cov_137.739136
1304	NODE_14949_length_76_cov_75.039474
1305	NODE_95984_length_69_cov_20.028986
1306	NODE_99382_length_734_cov_10.318801
1307	NODE_28680_length_291_cov_14.250859
1308	NODE_20246_length_65_cov_22.307692
1309	NODE_107398_length_148_cov_4.824324
1310	NODE_87148_length_167_cov_4.604790
1311	NODE_22442_length_65_cov_28.415384
1312	NODE_134175_length_821_cov_14.818514
1313	NODE_49542_length_148_cov_9.986486
1314	NODE_57476_length_185_cov_21.778378
1315	NODE_42188_length_73_cov_74.109589
1316	NODE_7055_length_87_cov_125.241379
1317	NODE_11282_length_7276_cov_20.418774
1318	NODE_46575_length_90_cov_79.655556
1319	NODE_128498_length_186_cov_4.758065
1320	NODE_67487_length_281_cov_17.637011
1321	NODE_62696_length_351_cov_29.840456
1322	NODE_117897_length_65_cov_4.261539
1323	NODE_111838_length_134_cov_5.276119
1324	NODE_68300_length_808_cov_15.658416
1325	NODE_67891_length_250_cov_62.296001
1326	NODE_1697_length_86_cov_30.790697
1327	NODE_104834_length_68_cov_18.308823
1328	NODE_12706_length_65_cov_167.015381
1329	NODE_95549_length_544_cov_8.759192
1330	NODE_67371_length_349_cov_21.879656
1331	NODE_97146_length_99_cov_23.909090
1332	NODE_116628_length_74_cov_20.662163
1333	NODE_56537_length_65_cov_123.938461
1334	NODE_58248_length_119_cov_13.176471
1335	NODE_51709_length_90_cov_78.711113
1336	NODE_101945_length_154_cov_44.714287
1337	NODE_45975_length_158_cov_16.468355
1338	NODE_117386_length_136_cov_7.286765
1339	NODE_122132_length_72_cov_8.375000
1340	NODE_127179_length_97_cov_14.123712
1341	NODE_120649_length_65_cov_14.400000
1342	NODE_54423_length_94_cov_318.989349
1343	NODE_13551_length_116_cov_204.181030
1344	NODE_35585_length_203_cov_26.359606
1345	NODE_67091_length_77_cov_16.246754
1346	NODE_45090_length_70_cov_15.471429
1347	NODE_93769_length_65_cov_27.646154
1348	NODE_98827_length_789_cov_7.719899
1349	NODE_38157_length_65_cov_112.292305
1350	NODE_24505_length_438_cov_37.381279
1351	NODE_80576_length_65_cov_9.938461
1352	NODE_38879_length_65_cov_74.553848
1353	NODE_64934_length_331_cov_34.867069
1354	NODE_58218_length_157_cov_7.783440
1355	NODE_106025_length_84_cov_9.607142
1356	NODE_63575_length_768_cov_42.928387
1357	NODE_89257_length_65_cov_12.553846
1358	NODE_108610_length_67_cov_7.328358
1359	NODE_32722_length_7667_cov_22.765358
1360	NODE_122920_length_65_cov_37.369232
1361	NODE_46983_length_178_cov_10.662921
1362	NODE_31305_length_118_cov_33.686440
1363	NODE_23393_length_100_cov_10.880000
1364	NODE_4131_length_163_cov_69.932518
1365	NODE_45538_length_65_cov_47.923077
1366	NODE_82724_length_187_cov_8.887700
1367	NODE_61258_length_114_cov_36.324562
1368	NODE_62161_length_111_cov_11.027027
1369	NODE_129011_length_171_cov_4.450293
1370	NODE_54848_length_65_cov_20.461538
1371	NODE_29420_length_79_cov_110.075951
1372	NODE_114281_length_106_cov_6.613207
1373	NODE_110988_length_196_cov_5.688776
1374	NODE_113195_length_65_cov_15.600000
1375	NODE_73258_length_503_cov_29.701790
1376	NODE_61289_length_65_cov_16.200001
1377	NODE_17631_length_123_cov_26.544716
1378	NODE_48676_length_157_cov_8.152866
1379	NODE_42851_length_818_cov_17.809292
1380	NODE_86644_length_96_cov_149.489578
1381	NODE_70378_length_99_cov_46.292931
1382	NODE_111687_length_141_cov_5.539007
1383	NODE_57318_length_76_cov_36.157894
1384	NODE_109902_length_67_cov_27.582090
1385	NODE_14848_length_83_cov_32.265060
1386	NODE_35830_length_191_cov_58.581150
1387	NODE_99665_length_1357_cov_19.939573
1388	NODE_130855_length_65_cov_10.200000
1389	NODE_41030_length_262_cov_163.270996
1390	NODE_96420_length_563_cov_15.003552
1391	NODE_80048_length_65_cov_47.384617
1392	NODE_107014_length_65_cov_6.138462
1393	NODE_106045_length_828_cov_10.596619
1394	NODE_11196_length_65_cov_27.246155
1395	NODE_117518_length_181_cov_6.403315
1396	NODE_105957_length_65_cov_8.876923
1397	NODE_37941_length_73_cov_58.260273
1398	NODE_91155_length_105_cov_86.695236
1399	NODE_2088_length_1185_cov_15.094515
1400	NODE_13550_length_65_cov_197.676926
1401	NODE_120617_length_65_cov_11.353847
1402	NODE_12735_length_181_cov_566.088379
1403	NODE_109003_length_148_cov_4.804054
1404	NODE_39158_length_214_cov_228.210281
1405	NODE_119587_length_140_cov_6.235714
1406	NODE_18643_length_1761_cov_25.720613
1407	NODE_117695_length_133_cov_8.248120
1408	NODE_88352_length_65_cov_14.738461
1409	NODE_76393_length_65_cov_10.892307
1410	NODE_132665_length_113_cov_4.398230
1411	NODE_13246_length_87_cov_651.103455
1412	NODE_81534_length_191_cov_7.958115
1413	NODE_61649_length_255_cov_58.815685
1414	NODE_47087_length_133_cov_4.142857
1415	NODE_48658_length_3285_cov_24.662710
1416	NODE_62214_length_66_cov_38.075756
1417	NODE_107725_length_66_cov_42.712120
1418	NODE_62853_length_731_cov_25.582764
1419	NODE_57182_length_125_cov_10.424000
1420	NODE_19528_length_65_cov_63.215385
1421	NODE_69136_length_65_cov_25.692308
1422	NODE_134572_length_185_cov_8.470270
1423	NODE_70316_length_104_cov_72.144234
1424	NODE_24666_length_65_cov_8.292308
1425	NODE_39160_length_147_cov_26.047619
1426	NODE_90041_length_71_cov_62.887325
1427	NODE_79569_length_65_cov_23.384615
1428	NODE_2982_length_202_cov_76.564354
1429	NODE_60596_length_65_cov_12.184615
1430	NODE_65081_length_296_cov_18.537163
1431	NODE_73203_length_189_cov_14.544973
1432	NODE_59838_length_134_cov_337.022400
1433	NODE_10705_length_229_cov_32.794762
1434	NODE_23183_length_111_cov_130.108109
1435	NODE_25054_length_231_cov_86.640694
1436	NODE_103135_length_225_cov_7.240000
1437	NODE_31892_length_70_cov_167.742859
1438	NODE_87404_length_67_cov_68.104477
1439	NODE_14150_length_255_cov_32.337254
1440	NODE_112679_length_71_cov_17.619719
1441	NODE_124181_length_639_cov_4.621283
1442	NODE_38551_length_75_cov_108.546669
1443	NODE_38940_length_1867_cov_15.504017
1444	NODE_57450_length_121_cov_53.132233
1445	NODE_106341_length_206_cov_6.402913
1446	NODE_90168_length_556_cov_8.262589
1447	NODE_99413_length_403_cov_16.545906
1448	NODE_20872_length_65_cov_45.046154
1449	NODE_116804_length_94_cov_23.159575
1450	NODE_45100_length_77_cov_480.792206
1451	NODE_108930_length_65_cov_27.169231
1452	NODE_51258_length_65_cov_30.492308
1453	NODE_78141_length_170_cov_6.305882
1454	NODE_35466_length_119_cov_57.655460
1455	NODE_55669_length_71_cov_143.478867
1456	NODE_66127_length_120_cov_62.091667
1457	NODE_62360_length_811_cov_10.458693
1458	NODE_26259_length_208_cov_70.028847
1459	NODE_127386_length_175_cov_6.360000
1460	NODE_13777_length_321_cov_277.433014
1461	NODE_19063_length_85_cov_88.647057
1462	NODE_13148_length_715_cov_210.567825
1463	NODE_65452_length_612_cov_14.869281
1464	NODE_40958_length_65_cov_76.723076
1465	NODE_32703_length_273_cov_8.780220
1466	NODE_4337_length_129_cov_12.449613
1467	NODE_33311_length_65_cov_17.615385
1468	NODE_114008_length_137_cov_10.240876
1469	NODE_64761_length_180_cov_26.388889
1470	NODE_131103_length_65_cov_12.738461
1471	NODE_99526_length_156_cov_4.153846
1472	NODE_66812_length_65_cov_10.753846
1473	NODE_121028_length_87_cov_6.402299
1474	NODE_14612_length_1856_cov_28.627693
1475	NODE_62182_length_114_cov_17.105263
1476	NODE_29743_length_71_cov_455.957733
1477	NODE_75023_length_126_cov_102.912697
1478	NODE_84092_length_65_cov_10.507692
1479	NODE_15081_length_272_cov_153.937500
1480	NODE_82298_length_87_cov_27.321838
1481	NODE_60091_length_67_cov_13.283582
1482	NODE_112924_length_65_cov_18.184616
1483	NODE_103578_length_65_cov_24.230770
1484	NODE_3296_length_15601_cov_32.914429
1485	NODE_76505_length_871_cov_15.267509
1486	NODE_25435_length_65_cov_9.861539
1487	NODE_60734_length_66_cov_58.984848
1488	NODE_12707_length_77_cov_29.766233
1489	NODE_71799_length_226_cov_21.442478
1490	NODE_68066_length_157_cov_15.987261
1491	NODE_97987_length_74_cov_21.243244
1492	NODE_76685_length_145_cov_54.827587
1493	NODE_90712_length_72_cov_12.819445
1494	NODE_65206_length_233_cov_70.004295
1495	NODE_59236_length_108_cov_47.962963
1496	NODE_122051_length_134_cov_4.455224
1497	NODE_4458_length_174_cov_38.465519
1498	NODE_84736_length_163_cov_9.085890
1499	NODE_61678_length_130_cov_7.607692
1500	NODE_11432_length_1705_cov_16.075661
1501	NODE_107520_length_159_cov_5.484277
1502	NODE_61175_length_65_cov_41.799999
1503	NODE_94561_length_363_cov_11.195592
1504	NODE_65453_length_65_cov_23.430769
1505	NODE_75030_length_123_cov_76.365852
1506	NODE_7529_length_132_cov_123.856064
1507	NODE_105101_length_79_cov_33.848103
1508	NODE_132162_length_93_cov_11.000000
1509	NODE_45290_length_83_cov_12.951807
1510	NODE_68832_length_65_cov_17.584616
1511	NODE_124849_length_65_cov_26.953846
1512	NODE_59562_length_113_cov_21.778761
1513	NODE_53198_length_389_cov_72.416451
1514	NODE_103462_length_954_cov_13.690776
1515	NODE_6998_length_102_cov_74.715683
1516	NODE_39731_length_149_cov_71.322151
1517	NODE_51637_length_97_cov_155.257736
1518	NODE_134287_length_310_cov_9.477419
1519	NODE_74199_length_77_cov_324.090912
1520	NODE_135086_length_174_cov_5.051724
1521	NODE_89604_length_65_cov_20.553846
1522	NODE_50235_length_139_cov_53.460430
1523	NODE_15641_length_347_cov_269.772339
1524	NODE_83711_length_185_cov_7.502703
1525	NODE_85922_length_132_cov_4.606061
1526	NODE_65569_length_112_cov_61.517857
1527	NODE_54188_length_563_cov_20.273535
1528	NODE_34229_length_155_cov_39.374195
1529	NODE_110343_length_103_cov_5.825243
1530	NODE_71779_length_117_cov_18.606838
1531	NODE_19794_length_65_cov_36.923077
1532	NODE_73091_length_65_cov_22.707693
1533	NODE_4133_length_181_cov_71.767960
1534	NODE_134210_length_285_cov_8.768421
1535	NODE_38769_length_65_cov_38.292309
1536	NODE_46695_length_85_cov_16.388235
1537	NODE_17459_length_150_cov_114.699997
1538	NODE_103735_length_137_cov_6.912409
1539	NODE_13844_length_65_cov_14.938461
1540	NODE_47655_length_168_cov_28.333334
1541	NODE_84369_length_74_cov_123.554054
1542	NODE_41177_length_970_cov_34.173195
1543	NODE_39537_length_65_cov_21.553846
1544	NODE_108051_length_152_cov_8.118421
1545	NODE_117074_length_198_cov_6.313131
1546	NODE_52725_length_90_cov_42.088890
1547	NODE_114375_length_125_cov_22.143999
1548	NODE_122877_length_65_cov_5.876923
1549	NODE_2688_length_400_cov_41.172501
1550	NODE_40968_length_189_cov_8.761905
1551	NODE_55921_length_235_cov_58.353191
1552	NODE_66763_length_65_cov_18.953846
1553	NODE_91100_length_65_cov_16.984615
1554	NODE_17710_length_65_cov_2319.123047
1555	NODE_104375_length_150_cov_9.826667
1556	NODE_118272_length_74_cov_18.635136
1557	NODE_76472_length_69_cov_13.057971
1558	NODE_10041_length_910_cov_77.232964
1559	NODE_56039_length_134_cov_30.388060
1560	NODE_9594_length_65_cov_14.338462
1561	NODE_13321_length_127_cov_74.307083
1562	NODE_99957_length_106_cov_10.971698
1563	NODE_102441_length_193_cov_7.295337
1564	NODE_83527_length_65_cov_11.753846
1565	NODE_45304_length_329_cov_13.510638
1566	NODE_102174_length_65_cov_8.215384
1567	NODE_90749_length_97_cov_45.546391
1568	NODE_50087_length_134_cov_62.843285
1569	NODE_117367_length_113_cov_7.530973
1570	NODE_27390_length_653_cov_16.202145
1571	NODE_80454_length_65_cov_151.476929
1572	NODE_30624_length_218_cov_14.541285
1573	NODE_58666_length_65_cov_247.307693
1574	NODE_25659_length_76_cov_69.184212
1575	NODE_52958_length_109_cov_33.678898
1576	NODE_8693_length_65_cov_936.661560
1577	NODE_109207_length_256_cov_5.128906
1578	NODE_129486_length_93_cov_4.935484
1579	NODE_24225_length_125_cov_131.031998
1580	NODE_109232_length_136_cov_5.154412
1581	NODE_72585_length_205_cov_7.429268
1582	NODE_72980_length_75_cov_18.879999
1583	NODE_47915_length_181_cov_37.303867
1584	NODE_53858_length_106_cov_45.500000
1585	NODE_84874_length_104_cov_12.932693
1586	NODE_120818_length_65_cov_16.553846
1587	NODE_81731_length_139_cov_79.266190
1588	NODE_52460_length_209_cov_54.622009
1589	NODE_43137_length_110_cov_21.154545
1590	NODE_87225_length_66_cov_32.606060
1591	NODE_91426_length_65_cov_28.369230
1592	NODE_91828_length_174_cov_16.672413
1593	NODE_101874_length_65_cov_15.769231
1594	NODE_76179_length_479_cov_11.127349
1595	NODE_44328_length_2640_cov_26.585606
1596	NODE_96057_length_104_cov_9.807693
1597	NODE_71738_length_65_cov_13.861539
1598	NODE_10465_length_265_cov_29.083019
1599	NODE_11185_length_199_cov_98.120605
1600	NODE_55055_length_97_cov_26.546392
1601	NODE_72635_length_119_cov_81.016808
1602	NODE_114079_length_172_cov_28.976744
1603	NODE_117380_length_66_cov_28.242424
1604	NODE_103790_length_70_cov_13.928572
1605	NODE_14382_length_110_cov_532.454529
1606	NODE_30774_length_80_cov_288.337494
1607	NODE_66752_length_125_cov_88.912003
1608	NODE_47591_length_65_cov_53.384617
1609	NODE_59287_length_95_cov_15.505263
1610	NODE_84541_length_2321_cov_23.133993
1611	NODE_57713_length_65_cov_20.000000
1612	NODE_82175_length_69_cov_27.391304
1613	NODE_26408_length_232_cov_106.077583
1614	NODE_29360_length_94_cov_617.734070
1615	NODE_7843_length_203_cov_347.034485
1616	NODE_104738_length_132_cov_5.439394
1617	NODE_70051_length_3242_cov_20.503393
1618	NODE_96248_length_120_cov_25.549999
1619	NODE_9156_length_113_cov_66.911507
1620	NODE_4728_length_102_cov_485.686279
1621	NODE_31180_length_65_cov_93.123077
1622	NODE_134378_length_65_cov_18.107693
1623	NODE_25794_length_325_cov_16.436924
1624	NODE_59300_length_122_cov_85.286888
1625	NODE_14208_length_433_cov_344.161652
1626	NODE_132170_length_163_cov_5.515337
1627	NODE_48559_length_66_cov_17.681818
1628	NODE_40433_length_804_cov_9.810946
1629	NODE_69796_length_70_cov_8.014286
1630	NODE_51210_length_235_cov_21.540426
1631	NODE_81625_length_120_cov_61.658333
1632	NODE_120188_length_628_cov_7.012739
1633	NODE_87906_length_159_cov_5.735849
1634	NODE_79940_length_65_cov_70.123077
1635	NODE_43390_length_65_cov_21.507692
1636	NODE_12946_length_86_cov_35.686047
1637	NODE_48340_length_93_cov_14.010753
1638	NODE_56311_length_65_cov_18.230770
1639	NODE_106047_length_131_cov_55.748093
1640	NODE_81447_length_65_cov_57.430771
1641	NODE_28157_length_134_cov_5.962687
1642	NODE_74697_length_191_cov_13.340314
1643	NODE_33849_length_84_cov_84.261902
1644	NODE_93666_length_65_cov_24.769230
1645	NODE_92824_length_159_cov_10.427673
1646	NODE_40843_length_130_cov_73.869232
1647	NODE_94520_length_2233_cov_9.773399
1648	NODE_1095_length_677_cov_438.466766
1649	NODE_86755_length_815_cov_17.620859
1650	NODE_23885_length_69_cov_11.927536
1651	NODE_125801_length_135_cov_4.740741
1652	NODE_15178_length_72_cov_643.111084
1653	NODE_73520_length_111_cov_10.612613
1654	NODE_17471_length_65_cov_10.523077
1655	NODE_55054_length_1794_cov_22.663322
1656	NODE_70510_length_113_cov_109.159294
1657	NODE_20298_length_158_cov_69.816452
1658	NODE_53209_length_72_cov_68.347221
1659	NODE_112812_length_65_cov_19.923077
1660	NODE_100117_length_65_cov_6.738461
1661	NODE_93490_length_659_cov_16.567526
1662	NODE_94883_length_66_cov_126.060608
1663	NODE_117237_length_73_cov_17.452055
1664	NODE_113614_length_320_cov_5.003125
1665	NODE_92810_length_141_cov_13.432624
1666	NODE_102835_length_65_cov_14.461538
1667	NODE_32140_length_65_cov_9.215384
1668	NODE_98642_length_1462_cov_15.658687
1669	NODE_70442_length_175_cov_5.400000
1670	NODE_29294_length_244_cov_315.110657
1671	NODE_54535_length_65_cov_58.430771
1672	NODE_84429_length_793_cov_21.717529
1673	NODE_79119_length_290_cov_34.341381
1674	NODE_69394_length_65_cov_12.892307
1675	NODE_45218_length_1824_cov_25.904057
1676	NODE_88706_length_151_cov_8.834437
1677	NODE_74223_length_68_cov_17.323530
1678	NODE_68060_length_68_cov_43.367645
1679	NODE_117530_length_129_cov_19.720930
1680	NODE_18653_length_92_cov_35.989132
1681	NODE_70459_length_65_cov_66.815384
1682	NODE_66870_length_78_cov_31.615385
1683	NODE_55948_length_513_cov_23.916180
1684	NODE_85241_length_163_cov_21.429447
1685	NODE_2453_length_70_cov_6127.571289
1686	NODE_25152_length_1061_cov_20.750237
1687	NODE_14053_length_363_cov_24.258953
1688	NODE_116583_length_784_cov_15.645409
1689	NODE_97221_length_110_cov_86.218185
1690	NODE_119713_length_139_cov_28.374102
1691	NODE_20251_length_65_cov_44.953846
1692	NODE_122538_length_86_cov_7.360465
1693	NODE_41271_length_65_cov_579.861511
1694	NODE_76593_length_614_cov_34.286644
1695	NODE_19025_length_104_cov_210.471161
1696	NODE_75948_length_65_cov_59.123077
1697	NODE_134184_length_307_cov_17.335505
1698	NODE_125503_length_153_cov_4.633987
1699	NODE_107870_length_131_cov_12.152672
1700	NODE_24946_length_222_cov_62.945946
1701	NODE_109163_length_107_cov_7.570094
1702	NODE_120951_length_74_cov_19.554054
1703	NODE_132499_length_65_cov_9.615385
1704	NODE_134246_length_141_cov_16.014185
1705	NODE_96142_length_152_cov_7.565790
1706	NODE_99174_length_66_cov_13.878788
1707	NODE_73974_length_256_cov_15.371094
1708	NODE_13137_length_526_cov_13.096958
1709	NODE_32234_length_106_cov_112.669815
1710	NODE_1075_length_378_cov_51.211639
1711	NODE_31501_length_67_cov_429.373138
1712	NODE_40959_length_65_cov_15.215384
1713	NODE_68130_length_149_cov_13.738256
1714	NODE_81254_length_184_cov_38.668480
1715	NODE_83495_length_249_cov_19.168674
1716	NODE_117171_length_310_cov_12.780645
1717	NODE_93032_length_141_cov_12.354609
1718	NODE_77932_length_173_cov_9.341041
1719	NODE_42307_length_65_cov_18.000000
1720	NODE_115104_length_65_cov_16.092308
1721	NODE_134742_length_135_cov_6.392592
1722	NODE_46121_length_1165_cov_21.397425
1723	NODE_114218_length_84_cov_6.488095
1724	NODE_79415_length_65_cov_16.030769
1725	NODE_30172_length_109_cov_10.944954
1726	NODE_83487_length_1540_cov_9.311039
1727	NODE_105080_length_132_cov_5.628788
1728	NODE_116727_length_85_cov_11.952941
1729	NODE_68631_length_876_cov_6.246575
1730	NODE_134359_length_65_cov_8.984615
1731	NODE_11870_length_263_cov_18.984791
1732	NODE_65919_length_65_cov_13.630769
1733	NODE_96488_length_101_cov_54.801979
1734	NODE_19215_length_615_cov_11.279675
1735	NODE_85179_length_81_cov_16.938272
1736	NODE_77027_length_80_cov_19.075001
1737	NODE_71728_length_65_cov_16.707693
1738	NODE_72876_length_549_cov_20.302368
1739	NODE_104496_length_65_cov_25.600000
1740	NODE_101288_length_85_cov_16.235294
1741	NODE_22854_length_72_cov_161.750000
1742	NODE_42512_length_99_cov_35.707069
1743	NODE_84075_length_1076_cov_23.502789
1744	NODE_84126_length_91_cov_24.285715
1745	NODE_60503_length_65_cov_16.569231
1746	NODE_10822_length_203_cov_61.788177
1747	NODE_36517_length_167_cov_21.083832
1748	NODE_92535_length_65_cov_53.507690
1749	NODE_87220_length_103_cov_21.019417
1750	NODE_24886_length_189_cov_80.142860
1751	NODE_94327_length_65_cov_15.569231
1752	NODE_89774_length_223_cov_60.704037
1753	NODE_45615_length_65_cov_102.307693
1754	NODE_107066_length_84_cov_40.380951
1755	NODE_75831_length_65_cov_15.107693
1756	NODE_78970_length_65_cov_43.630768
1757	NODE_49641_length_336_cov_34.854168
1758	NODE_42604_length_444_cov_63.813065
1759	NODE_9205_length_65_cov_199.338455
1760	NODE_85605_length_65_cov_26.092308
1761	NODE_21694_length_156_cov_29.275640
1762	NODE_89487_length_75_cov_60.226665
1763	NODE_89444_length_98_cov_15.602041
1764	NODE_50587_length_150_cov_6.960000
1765	NODE_15482_length_71_cov_123.464790
1766	NODE_92372_length_66_cov_23.212122
1767	NODE_1226_length_92_cov_430.260864
1768	NODE_95444_length_144_cov_15.090278
1769	NODE_62916_length_65_cov_17.138462
1770	NODE_110253_length_77_cov_15.415585
1771	NODE_82918_length_135_cov_27.029629
1772	NODE_25696_length_93_cov_19.473118
1773	NODE_70673_length_65_cov_447.369232
1774	NODE_11872_length_639_cov_38.624413
1775	NODE_43161_length_107_cov_23.682243
1776	NODE_32452_length_8174_cov_25.141424
1777	NODE_71571_length_100_cov_129.029999
1778	NODE_125371_length_282_cov_9.000000
1779	NODE_101046_length_96_cov_81.135414
1780	NODE_122765_length_67_cov_11.044776
1781	NODE_11408_length_895_cov_12.139665
1782	NODE_109328_length_65_cov_7.800000
1783	NODE_62052_length_71_cov_45.239437
1784	NODE_36865_length_1306_cov_7.633231
1785	NODE_134983_length_143_cov_4.160839
1786	NODE_66936_length_194_cov_23.324741
1787	NODE_55609_length_1390_cov_16.753237
1788	NODE_23225_length_651_cov_33.560677
1789	NODE_62752_length_135_cov_49.481480
1790	NODE_76923_length_211_cov_31.118483
1791	NODE_78345_length_507_cov_7.717949
1792	NODE_12727_length_76_cov_318.105255
1793	NODE_18856_length_629_cov_32.532593
1794	NODE_9456_length_113_cov_53.663715
1795	NODE_46912_length_76_cov_28.565790
1796	NODE_57053_length_65_cov_8.953846
1797	NODE_17707_length_110_cov_57.172726
1798	NODE_27829_length_665_cov_6.861654
1799	NODE_30899_length_78_cov_14.423077
1800	NODE_6119_length_96_cov_29.531250
1801	NODE_33801_length_810_cov_24.858025
1802	NODE_30577_length_107_cov_111.841118
1803	NODE_91021_length_174_cov_26.885057
1804	NODE_103259_length_174_cov_11.931034
1805	NODE_40973_length_67_cov_42.253731
1806	NODE_8289_length_126_cov_173.960312
1807	NODE_8888_length_401_cov_202.062347
1808	NODE_70517_length_67_cov_63.104477
1809	NODE_35553_length_606_cov_31.267326
1810	NODE_124974_length_66_cov_5.439394
1811	NODE_55881_length_282_cov_12.021276
1812	NODE_112504_length_65_cov_12.923077
1813	NODE_122963_length_192_cov_4.817708
1814	NODE_129586_length_146_cov_5.808219
1815	NODE_91979_length_249_cov_16.313253
1816	NODE_26471_length_67_cov_30.567163
1817	NODE_47711_length_102_cov_78.480392
1818	NODE_11955_length_237_cov_29.021097
1819	NODE_97343_length_92_cov_13.336957
1820	NODE_66288_length_65_cov_41.092308
1821	NODE_63281_length_131_cov_4.091603
1822	NODE_39532_length_427_cov_79.622948
1823	NODE_128145_length_155_cov_6.606452
1824	NODE_4795_length_137_cov_53.503651
1825	NODE_47643_length_646_cov_9.510836
1826	NODE_18371_length_3299_cov_21.826614
1827	NODE_30024_length_530_cov_68.669815
1828	NODE_85204_length_65_cov_6.984615
1829	NODE_67390_length_2110_cov_10.143128
1830	NODE_98400_length_65_cov_38.723076
1831	NODE_134678_length_84_cov_8.059524
1832	NODE_7295_length_1167_cov_41.411312
1833	NODE_35345_length_897_cov_20.197325
1834	NODE_79314_length_140_cov_16.828571
1835	NODE_61255_length_501_cov_11.103792
1836	NODE_105137_length_65_cov_15.030769
1837	NODE_105245_length_140_cov_7.107143
1838	NODE_11042_length_322_cov_18.540373
1839	NODE_131842_length_188_cov_4.521276
1840	NODE_37340_length_312_cov_46.330128
1841	NODE_111864_length_67_cov_11.791045
1842	NODE_69667_length_68_cov_30.235294
1843	NODE_94128_length_134_cov_22.373135
1844	NODE_73189_length_5753_cov_17.420303
1845	NODE_68171_length_77_cov_76.441559
1846	NODE_61104_length_93_cov_15.150537
1847	NODE_110255_length_87_cov_8.103448
1848	NODE_90265_length_65_cov_74.015381
1849	NODE_120494_length_65_cov_21.061539
1850	NODE_66021_length_103_cov_32.271843
1851	NODE_15490_length_65_cov_85.292305
1852	NODE_88017_length_70_cov_37.557144
1853	NODE_112265_length_107_cov_10.373832
1854	NODE_68629_length_665_cov_30.538345
1855	NODE_48918_length_319_cov_20.332289
1856	NODE_25730_length_65_cov_168.215378
1857	NODE_121238_length_65_cov_18.246155
1858	NODE_93017_length_194_cov_53.840206
1859	NODE_31181_length_571_cov_7.385289
1860	NODE_86758_length_97_cov_7.154639
1861	NODE_84603_length_92_cov_19.945652
1862	NODE_76168_length_65_cov_26.815384
1863	NODE_86456_length_130_cov_44.353848
1864	NODE_63115_length_72_cov_12.277778
1865	NODE_112880_length_148_cov_6.418919
1866	NODE_53976_length_78_cov_100.282051
1867	NODE_86027_length_631_cov_8.770206
1868	NODE_112551_length_65_cov_16.461538
1869	NODE_37450_length_65_cov_11.569231
1870	NODE_1574_length_969_cov_2330.355957
1871	NODE_49655_length_72_cov_29.930555
1872	NODE_60001_length_107_cov_13.495327
1873	NODE_112902_length_69_cov_10.434783
1874	NODE_89187_length_291_cov_44.539520
1875	NODE_56742_length_73_cov_6.013699
1876	NODE_107608_length_184_cov_12.472826
1877	NODE_97917_length_109_cov_79.642204
1878	NODE_88475_length_150_cov_8.093333
1879	NODE_25204_length_167_cov_150.664673
1880	NODE_114009_length_65_cov_10.692307
1881	NODE_103476_length_5050_cov_6.118020
1882	NODE_113074_length_208_cov_34.629807
1883	NODE_64528_length_732_cov_7.618853
1884	NODE_134200_length_217_cov_8.917050
1885	NODE_86127_length_77_cov_67.376625
1886	NODE_13327_length_92_cov_75.793480
1887	NODE_25636_length_65_cov_9.876923
1888	NODE_6617_length_81_cov_918.333313
1889	NODE_59839_length_65_cov_15.584616
1890	NODE_110787_length_112_cov_14.589286
1891	NODE_1736_length_68_cov_174.088242
1892	NODE_67023_length_65_cov_71.030769
1893	NODE_60468_length_180_cov_25.333334
1894	NODE_82374_length_69_cov_58.391304
1895	NODE_25225_length_65_cov_45.538460
1896	NODE_88220_length_305_cov_28.436066
1897	NODE_131147_length_65_cov_6.907692
1898	NODE_97322_length_84_cov_17.047619
1899	NODE_26853_length_1269_cov_11.985816
1900	NODE_80324_length_73_cov_32.479450
1901	NODE_70723_length_65_cov_19.507692
1902	NODE_65312_length_65_cov_106.523079
1903	NODE_36797_length_221_cov_60.936653
1904	NODE_116737_length_65_cov_25.153847
1905	NODE_94927_length_142_cov_6.690141
1906	NODE_46812_length_172_cov_68.668602
1907	NODE_87366_length_91_cov_27.175825
1908	NODE_112989_length_649_cov_14.491526
1909	NODE_102162_length_141_cov_6.312057
1910	NODE_96959_length_78_cov_14.461538
1911	NODE_46142_length_157_cov_10.458599
1912	NODE_20774_length_121_cov_72.041321
1913	NODE_66525_length_65_cov_45.799999
1914	NODE_23850_length_75_cov_40.773335
1915	NODE_32426_length_108_cov_18.648148
1916	NODE_84895_length_171_cov_47.070175
1917	NODE_65135_length_160_cov_9.618750
1918	NODE_63418_length_78_cov_111.846153
1919	NODE_51508_length_598_cov_7.688963
1920	NODE_94630_length_65_cov_58.615383
1921	NODE_56630_length_175_cov_61.759998
1922	NODE_22229_length_65_cov_21.600000
1923	NODE_71715_length_65_cov_16.230770
1924	NODE_75757_length_72_cov_11.013889
1925	NODE_74800_length_90_cov_641.388916
1926	NODE_120981_length_3189_cov_14.206334
1927	NODE_59532_length_70_cov_22.342857
1928	NODE_22609_length_767_cov_5.967405
1929	NODE_135224_length_85_cov_8.717647
1930	NODE_71427_length_65_cov_19.953846
1931	NODE_89002_length_139_cov_5.035971
1932	NODE_84652_length_87_cov_25.218391
1933	NODE_100959_length_147_cov_7.489796
1934	NODE_127332_length_982_cov_7.896131
1935	NODE_98278_length_65_cov_11.153846
1936	NODE_58837_length_90_cov_30.966667
1937	NODE_116844_length_173_cov_5.670520
1938	NODE_106724_length_65_cov_27.323076
1939	NODE_35344_length_804_cov_7.264925
1940	NODE_36002_length_208_cov_48.331730
1941	NODE_3144_length_66_cov_3843.181885
1942	NODE_8604_length_164_cov_117.810974
1943	NODE_8080_length_176_cov_8.551136
1944	NODE_32223_length_65_cov_17.215385
1945	NODE_32245_length_65_cov_76.307693
1946	NODE_16539_length_65_cov_111.369232
1947	NODE_128894_length_65_cov_12.061539
1948	NODE_126839_length_65_cov_4.292308
1949	NODE_59626_length_529_cov_3.956522
1950	NODE_22814_length_1302_cov_20.650537
1951	NODE_122130_length_143_cov_25.916084
1952	NODE_3264_length_1336_cov_20.093563
1953	NODE_91151_length_65_cov_23.584616
1954	NODE_58539_length_213_cov_51.755867
1955	NODE_23937_length_127_cov_138.511810
1956	NODE_56886_length_157_cov_11.006370
1957	NODE_79852_length_65_cov_23.799999
1958	NODE_89783_length_65_cov_20.384615
1959	NODE_86795_length_69_cov_15.405797
1960	NODE_1571_length_65_cov_88.784615
1961	NODE_79651_length_131_cov_6.641222
1962	NODE_81540_length_65_cov_20.046154
1963	NODE_68127_length_65_cov_38.430771
1964	NODE_83097_length_123_cov_14.650407
1965	NODE_40713_length_5724_cov_24.947414
1966	NODE_79169_length_72_cov_65.902779
1967	NODE_93764_length_679_cov_13.863034
1968	NODE_82461_length_71_cov_27.169014
1969	NODE_79252_length_65_cov_16.215385
1970	NODE_52126_length_174_cov_7.373563
1971	NODE_53086_length_101_cov_32.336632
1972	NODE_88297_length_452_cov_9.862832
1973	NODE_110045_length_65_cov_34.892307
1974	NODE_90074_length_134_cov_9.611940
1975	NODE_22584_length_65_cov_16.215385
1976	NODE_41491_length_122_cov_19.057377
1977	NODE_23345_length_102_cov_75.990196
1978	NODE_44862_length_65_cov_32.907692
1979	NODE_62156_length_129_cov_60.209301
1980	NODE_96294_length_185_cov_14.081081
1981	NODE_49823_length_138_cov_7.797101
1982	NODE_47086_length_269_cov_60.646839
1983	NODE_70577_length_65_cov_44.246155
1984	NODE_100173_length_95_cov_12.126316
1985	NODE_83219_length_99_cov_59.868687
1986	NODE_126678_length_132_cov_4.946970
1987	NODE_82559_length_169_cov_23.100592
1988	NODE_54852_length_91_cov_40.901100
1989	NODE_96901_length_75_cov_42.906666
1990	NODE_12459_length_2132_cov_34.641651
1991	NODE_26282_length_175_cov_225.354279
1992	NODE_41261_length_228_cov_76.991226
1993	NODE_11908_length_100_cov_56.189999
1994	NODE_79652_length_92_cov_10.978261
1995	NODE_103932_length_73_cov_21.232876
1996	NODE_29209_length_154_cov_28.603895
1997	NODE_62666_length_73_cov_47.273972
1998	NODE_60708_length_130_cov_7.446154
1999	NODE_135192_length_149_cov_8.040269
[truncated: 17,603 more rows]
