# Supplementary material for: Revised Annotations, Sex-Biased Expression, and Lineage-Specific Genes in the Drosophila melanogaster Group
Source: G3 (Bethesda). 2014 Oct 1;4(12):2345–51. doi: 10.1534/g3.114.013532 (PMC4267930; doi:10.1534/g3.114.013532)
Supplement: Supporting Information [file supp_g3.114.013532_FileS1.zip › GFF/Dyak_all_data/dyak.final.gff]

4	flybase	CDS	11830113	11830854	.	+	.	Parent=GE26131-PA
4	flybase	CDS	11838466	11838516	.	+	.	Parent=GE26131-PA
4	flybase	CDS	11853513	11853563	.	+	.	Parent=GE26131-PA
4	flybase	CDS	11905920	11906221	.	+	.	Parent=GE26131-PA
4	flybase	CDS	28487503	28487646	.	+	.	Parent=GE10957-PA
4	flybase	CDS	28487836	28488468	.	+	.	Parent=GE10957-PA
4	flybase	CDS	28488575	28488662	.	+	.	Parent=GE10957-PA
4	flybase	CDS	28493224	28494800	.	+	.	Parent=GE10957-PA
1	flybase	CDS	461399	462616	.	-	.	Parent=GE16084-PA
1	flybase	CDS	463861	463929	.	-	.	Parent=GE16084-PA
3	flybase	CDS	9661951	9662588	.	-	.	Parent=GE16038-PA
3	flybase	CDS	9662635	9662713	.	-	.	Parent=GE16038-PA
0	flybase	CDS	5074264	5075761	.	-	.	Parent=GE20606-PA
0	flybase	CDS	5075829	5075975	.	-	.	Parent=GE20606-PA
0	flybase	CDS	5076078	5076199	.	-	.	Parent=GE20606-PA
2	flybase	CDS	15725793	15725845	.	+	.	Parent=GE13985-PA
2	flybase	CDS	15725972	15726092	.	+	.	Parent=GE13985-PA
4	flybase	CDS	24237878	24237968	.	+	.	Parent=GE10631-PA
4	flybase	CDS	24238440	24238576	.	+	.	Parent=GE10631-PA
4	flybase	CDS	24625518	24625976	.	+	.	Parent=GE10649-PA
2	flybase	CDS	8729588	8730271	.	-	.	Parent=GE12433-PA
2	flybase	CDS	8730338	8730622	.	-	.	Parent=GE12433-PA
2	flybase	CDS	8647475	8647618	.	-	.	Parent=GE12458-PA
2	flybase	CDS	8647684	8647956	.	-	.	Parent=GE12458-PA
2	flybase	CDS	8648049	8648093	.	-	.	Parent=GE12458-PA
4	flybase	CDS	17605043	17605069	.	+	.	Parent=GE10173-PA
4	flybase	CDS	17608896	17609004	.	+	.	Parent=GE10173-PA
4	flybase	CDS	17609068	17609238	.	+	.	Parent=GE10173-PA
4	flybase	CDS	17609663	17609848	.	+	.	Parent=GE10173-PA
4	flybase	CDS	17609903	17610147	.	+	.	Parent=GE10173-PA
4	flybase	CDS	17610255	17611019	.	+	.	Parent=GE10173-PA
1	flybase	CDS	12680543	12682648	.	-	.	Parent=GE10049-PA
1	flybase	CDS	12682741	12683653	.	-	.	Parent=GE10049-PA
1	flybase	CDS	12684161	12685074	.	-	.	Parent=GE10049-PA
4	flybase	CDS	16916748	16917023	.	+	.	Parent=GE10098-PA
4	flybase	CDS	16917095	16917415	.	+	.	Parent=GE10098-PA
2	flybase	CDS	17154700	17154755	.	+	.	Parent=GE14117-PA
2	flybase	CDS	17155431	17155651	.	+	.	Parent=GE14117-PA
2	flybase	CDS	17155712	17156240	.	+	.	Parent=GE14117-PA
2	flybase	CDS	17156786	17156977	.	+	.	Parent=GE14117-PA
2	flybase	CDS	17158048	17158168	.	+	.	Parent=GE14117-PA
4	flybase	CDS	16487896	16488006	.	+	.	Parent=GE10061-PA
4	flybase	CDS	16488099	16488278	.	+	.	Parent=GE10061-PA
4	flybase	CDS	16488345	16489548	.	+	.	Parent=GE10061-PA
4	flybase	CDS	16489617	16489765	.	+	.	Parent=GE10061-PA
4	flybase	CDS	16489828	16490171	.	+	.	Parent=GE10061-PA
4	flybase	CDS	16490234	16490435	.	+	.	Parent=GE10061-PA
4	flybase	CDS	17627621	17628850	.	+	.	Parent=GE10176-PA
4	flybase	CDS	16492548	16492893	.	+	.	Parent=GE10062-PA
4	flybase	CDS	16492950	16493590	.	+	.	Parent=GE10062-PA
1	flybase	CDS	9803160	9805253	.	-	.	Parent=GE11688-PA
4	flybase	CDS	19021472	19021612	.	+	.	Parent=GE10285-PA
4	flybase	CDS	19021674	19021839	.	+	.	Parent=GE10285-PA
4	flybase	CDS	19021893	19022019	.	+	.	Parent=GE10285-PA
4	flybase	CDS	19025010	19025145	.	+	.	Parent=GE10285-PA
4	flybase	CDS	19025275	19025451	.	+	.	Parent=GE10285-PA
4	flybase	CDS	16508181	16508244	.	+	.	Parent=GE10066-PA
4	flybase	CDS	16512135	16512170	.	+	.	Parent=GE10066-PA
4	flybase	CDS	16512256	16512302	.	+	.	Parent=GE10066-PA
4	flybase	CDS	16512696	16513109	.	+	.	Parent=GE10066-PA
1	flybase	CDS	11051157	11052485	.	-	.	Parent=GE10988-PA
4	flybase	CDS	16545185	16545430	.	+	.	Parent=GE10067-PA
4	flybase	CDS	16622928	16624265	.	+	.	Parent=GE10069-PA
4	flybase	CDS	16970297	16970407	.	+	.	Parent=GE10102-PA
4	flybase	CDS	16970468	16970788	.	+	.	Parent=GE10102-PA
4	flybase	CDS	16970976	16971191	.	+	.	Parent=GE10102-PA
4	flybase	CDS	17929067	17929277	.	+	.	Parent=GE10181-PA
4	flybase	CDS	17929439	17929777	.	+	.	Parent=GE10181-PA
4	flybase	CDS	17929919	17930335	.	+	.	Parent=GE10181-PA
4	flybase	CDS	17930506	17930658	.	+	.	Parent=GE10181-PA
4	flybase	CDS	17930735	17931804	.	+	.	Parent=GE10181-PA
1	flybase	CDS	12600899	12601285	.	-	.	Parent=GE10204-PA
1	flybase	CDS	12601345	12601491	.	-	.	Parent=GE10204-PA
1	flybase	CDS	12601547	12601814	.	-	.	Parent=GE10204-PA
1	flybase	CDS	12601875	12602207	.	-	.	Parent=GE10204-PA
1	flybase	CDS	12602265	12602836	.	-	.	Parent=GE10204-PA
1	flybase	CDS	12603183	12603343	.	-	.	Parent=GE10204-PA
1	flybase	CDS	12603403	12603535	.	-	.	Parent=GE10204-PA
2	flybase	CDS	14327833	14328844	.	-	.	Parent=GE12015-PA
2	flybase	CDS	14328909	14329021	.	-	.	Parent=GE12015-PA
1	flybase	CDS	12651632	12651844	.	-	.	Parent=GE10104-PA
4	flybase	CDS	16977412	16977455	.	+	.	Parent=GE10105-PA
4	flybase	CDS	17003675	17003808	.	+	.	Parent=GE10105-PA
4	flybase	CDS	17004110	17004142	.	+	.	Parent=GE10105-PA
4	flybase	CDS	17004924	17005184	.	+	.	Parent=GE10105-PA
4	flybase	CDS	17005543	17005560	.	+	.	Parent=GE10105-PA
4	flybase	CDS	17005652	17006065	.	+	.	Parent=GE10105-PA
4	flybase	CDS	17006287	17006426	.	+	.	Parent=GE10105-PA
4	flybase	CDS	26718646	26718688	.	+	.	Parent=GE10840-PA
4	flybase	CDS	26718869	26719786	.	+	.	Parent=GE10840-PA
4	flybase	CDS	26719849	26720020	.	+	.	Parent=GE10840-PA
4	flybase	CDS	26720078	26721149	.	+	.	Parent=GE10840-PA
4	flybase	CDS	19417161	19417943	.	+	.	Parent=GE10330-PA
4	flybase	CDS	19418003	19418599	.	+	.	Parent=GE10330-PA
4	flybase	CDS	19418659	19418712	.	+	.	Parent=GE10330-PA
4	flybase	CDS	19418771	19418842	.	+	.	Parent=GE10330-PA
2	flybase	CDS	13502810	13503160	.	-	.	Parent=GE12081-PA
2	flybase	CDS	13503215	13503268	.	-	.	Parent=GE12081-PA
4	flybase	CDS	27175889	27176015	.	+	.	Parent=GE10877-PA
4	flybase	CDS	27176246	27177137	.	+	.	Parent=GE10877-PA
4	flybase	CDS	27177805	27178672	.	+	.	Parent=GE10877-PA
4	flybase	CDS	27178739	27178852	.	+	.	Parent=GE10877-PA
4	flybase	CDS	16785695	16786015	.	+	.	Parent=GE10083-PA
4	flybase	CDS	16788013	16788321	.	+	.	Parent=GE10083-PA
4	flybase	CDS	16789231	16789338	.	+	.	Parent=GE10083-PA
4	flybase	CDS	16789570	16789735	.	+	.	Parent=GE10083-PA
4	flybase	CDS	16789827	16789955	.	+	.	Parent=GE10083-PA
4	flybase	CDS	16790634	16790767	.	+	.	Parent=GE10083-PA
4	flybase	CDS	16790906	16791062	.	+	.	Parent=GE10083-PA
4	flybase	CDS	16791119	16791329	.	+	.	Parent=GE10083-PA
4	flybase	CDS	16791389	16791490	.	+	.	Parent=GE10083-PA
4	flybase	CDS	16791552	16791786	.	+	.	Parent=GE10083-PA
4	flybase	CDS	16791844	16792941	.	+	.	Parent=GE10083-PA
4	flybase	CDS	16793036	16793080	.	+	.	Parent=GE10083-PA
4	flybase	CDS	16793169	16793204	.	+	.	Parent=GE10083-PA
4	flybase	CDS	16793410	16793670	.	+	.	Parent=GE10083-PA
4	flybase	CDS	16793796	16793825	.	+	.	Parent=GE10083-PA
4	flybase	CDS	16793905	16794138	.	+	.	Parent=GE10083-PA
4	flybase	CDS	16794196	16794501	.	+	.	Parent=GE10083-PA
4	flybase	CDS	17043509	17043708	.	+	.	Parent=GE10111-PA
4	flybase	CDS	17043854	17044481	.	+	.	Parent=GE10111-PA
4	flybase	CDS	17045427	17046245	.	+	.	Parent=GE10112-PA
2	flybase	CDS	12186469	12187899	.	-	.	Parent=GE12167-PA
2	flybase	CDS	12204912	12204953	.	-	.	Parent=GE12167-PA
4	flybase	CDS	18069297	18069951	.	+	.	Parent=GE10205-PA
4	flybase	CDS	18071181	18071414	.	+	.	Parent=GE10205-PA
4	flybase	CDS	18071562	18071818	.	+	.	Parent=GE10205-PA
4	flybase	CDS	18073951	18074129	.	+	.	Parent=GE10205-PA
4	flybase	CDS	18074280	18074633	.	+	.	Parent=GE10205-PA
4	flybase	CDS	18075263	18075461	.	+	.	Parent=GE10205-PA
4	flybase	CDS	18076998	18077108	.	+	.	Parent=GE10205-PA
4	flybase	CDS	18077189	18077367	.	+	.	Parent=GE10205-PA
4	flybase	CDS	18079877	18080018	.	+	.	Parent=GE10205-PA
4	flybase	CDS	18087096	18087296	.	+	.	Parent=GE10207-PA
4	flybase	CDS	18087631	18087907	.	+	.	Parent=GE10207-PA
4	flybase	CDS	18087990	18088171	.	+	.	Parent=GE10207-PA
4	flybase	CDS	18088512	18088652	.	+	.	Parent=GE10207-PA
4	flybase	CDS	17047099	17047807	.	+	.	Parent=GE10113-PA
4	flybase	CDS	17047866	17047990	.	+	.	Parent=GE10113-PA
4	flybase	CDS	18098104	18099414	.	+	.	Parent=GE10212-PA
4	flybase	CDS	17059019	17059168	.	+	.	Parent=GE10116-PA
4	flybase	CDS	17059241	17059420	.	+	.	Parent=GE10116-PA
4	flybase	CDS	17059489	17059620	.	+	.	Parent=GE10116-PA
2	flybase	CDS	11775961	11776415	.	-	.	Parent=GE12199-PA
2	flybase	CDS	11776503	11776512	.	-	.	Parent=GE12199-PA
4	flybase	CDS	16360997	16361902	.	+	.	Parent=GE10040-PA
4	flybase	CDS	16362298	16362391	.	+	.	Parent=GE10041-PA
4	flybase	CDS	16362463	16362743	.	+	.	Parent=GE10041-PA
4	flybase	CDS	16362808	16363230	.	+	.	Parent=GE10041-PA
4	flybase	CDS	16363290	16363554	.	+	.	Parent=GE10041-PA
4	flybase	CDS	16369098	16369295	.	+	.	Parent=GE10041-PA
4	flybase	CDS	16369964	16370442	.	+	.	Parent=GE10041-PA
4	flybase	CDS	17059904	17060215	.	+	.	Parent=GE10117-PA
4	flybase	CDS	17060277	17060807	.	+	.	Parent=GE10117-PA
4	flybase	CDS	22020667	22020709	.	+	.	Parent=GE10502-PA
4	flybase	CDS	22020765	22021157	.	+	.	Parent=GE10502-PA
4	flybase	CDS	22021259	22021863	.	+	.	Parent=GE10502-PA
2	flybase	CDS	20792264	20792432	.	-	.	Parent=GE11399-PA
2	flybase	CDS	20792501	20792820	.	-	.	Parent=GE11399-PA
2	flybase	CDS	20793637	20793651	.	-	.	Parent=GE11399-PA
4	flybase	CDS	17197829	17198158	.	+	.	Parent=GE10119-PA
4	flybase	CDS	17199715	17200401	.	+	.	Parent=GE10120-PA
2	flybase	CDS	10686581	10687323	.	-	.	Parent=GE12277-PA
2	flybase	CDS	10687396	10687869	.	-	.	Parent=GE12277-PA
2	flybase	CDS	10687931	10690258	.	-	.	Parent=GE12277-PA
2	flybase	CDS	10690378	10690480	.	-	.	Parent=GE12277-PA
2	flybase	CDS	10690545	10690650	.	-	.	Parent=GE12277-PA
2	flybase	CDS	10690708	10691257	.	-	.	Parent=GE12277-PA
2	flybase	CDS	10692713	10693403	.	-	.	Parent=GE12277-PA
2	flybase	CDS	10693464	10693793	.	-	.	Parent=GE12277-PA
2	flybase	CDS	10693866	10694081	.	-	.	Parent=GE12277-PA
2	flybase	CDS	10694144	10694269	.	-	.	Parent=GE12277-PA
2	flybase	CDS	10695300	10695482	.	-	.	Parent=GE12277-PA
4	flybase	CDS	17302048	17302356	.	+	.	Parent=GE10123-PA
4	flybase	CDS	17303577	17303715	.	+	.	Parent=GE10124-PA
4	flybase	CDS	17304434	17304955	.	+	.	Parent=GE10124-PA
4	flybase	CDS	17305023	17305176	.	+	.	Parent=GE10124-PA
4	flybase	CDS	17305242	17305916	.	+	.	Parent=GE10124-PA
4	flybase	CDS	17305971	17306508	.	+	.	Parent=GE10124-PA
2	flybase	CDS	7111751	7111871	.	+	.	Parent=GE13329-PA
2	flybase	CDS	7116438	7116512	.	+	.	Parent=GE13329-PA
2	flybase	CDS	7117316	7118101	.	+	.	Parent=GE13329-PA
2	flybase	CDS	7118161	7118383	.	+	.	Parent=GE13329-PA
2	flybase	CDS	7118449	7118830	.	+	.	Parent=GE13329-PA
2	flybase	CDS	7118882	7120059	.	+	.	Parent=GE13329-PA
2	flybase	CDS	7120125	7120263	.	+	.	Parent=GE13329-PA
4	flybase	CDS	16389494	16389691	.	+	.	Parent=GE10046-PA
4	flybase	CDS	16389764	16389929	.	+	.	Parent=GE10046-PA
4	flybase	CDS	16390040	16390808	.	+	.	Parent=GE10046-PA
4	flybase	CDS	16391038	16391446	.	+	.	Parent=GE10046-PA
4	flybase	CDS	16814177	16814353	.	+	.	Parent=GE10086-PA
4	flybase	CDS	20279187	20279241	.	+	.	Parent=GE10376-PA
4	flybase	CDS	20284907	20285589	.	+	.	Parent=GE10376-PA
4	flybase	CDS	20285759	20285894	.	+	.	Parent=GE10376-PA
4	flybase	CDS	20287538	20287671	.	+	.	Parent=GE10376-PA
4	flybase	CDS	20400300	20400608	.	+	.	Parent=GE10376-PA
4	flybase	CDS	20400684	20400785	.	+	.	Parent=GE10376-PA
4	flybase	CDS	25021965	25022258	.	+	.	Parent=GE10681-PA
4	flybase	CDS	25022447	25023682	.	+	.	Parent=GE10681-PA
4	flybase	CDS	21420895	21420910	.	+	.	Parent=GE10460-PA
4	flybase	CDS	21421827	21422304	.	+	.	Parent=GE10460-PA
4	flybase	CDS	21422367	21422522	.	+	.	Parent=GE10460-PA
4	flybase	CDS	21422585	21423442	.	+	.	Parent=GE10460-PA
4	flybase	CDS	21423498	21424047	.	+	.	Parent=GE10460-PA
4	flybase	CDS	21424107	21424627	.	+	.	Parent=GE10460-PA
4	flybase	CDS	21424686	21424914	.	+	.	Parent=GE10460-PA
4	flybase	CDS	16391987	16392877	.	+	.	Parent=GE10047-PA
4	flybase	CDS	17963032	17963384	.	+	.	Parent=GE10186-PA
4	flybase	CDS	17963680	17963826	.	+	.	Parent=GE10186-PA
4	flybase	CDS	17963976	17964115	.	+	.	Parent=GE10186-PA
4	flybase	CDS	17964382	17964914	.	+	.	Parent=GE10186-PA
4	flybase	CDS	18525258	18525369	.	+	.	Parent=GE10246-PA
4	flybase	CDS	18525723	18525838	.	+	.	Parent=GE10246-PA
4	flybase	CDS	18525894	18526107	.	+	.	Parent=GE10246-PA
4	flybase	CDS	18526172	18526793	.	+	.	Parent=GE10246-PA
4	flybase	CDS	18527188	18527287	.	+	.	Parent=GE10246-PA
4	flybase	CDS	17525072	17525145	.	+	.	Parent=GE10159-PA
4	flybase	CDS	17525222	17526125	.	+	.	Parent=GE10159-PA
4	flybase	CDS	16359805	16359912	.	+	.	Parent=GE10039-PA
4	flybase	CDS	16359985	16360713	.	+	.	Parent=GE10039-PA
4	flybase	CDS	16384348	16385217	.	+	.	Parent=GE10044-PA
4	flybase	CDS	16781633	16781809	.	+	.	Parent=GE10081-PA
4	flybase	CDS	16782419	16782433	.	+	.	Parent=GE10081-PA
4	flybase	CDS	16851397	16851490	.	+	.	Parent=GE10090-PA
4	flybase	CDS	16851541	16853858	.	+	.	Parent=GE10090-PA
4	flybase	CDS	16853915	16854737	.	+	.	Parent=GE10090-PA
4	flybase	CDS	16854796	16856033	.	+	.	Parent=GE10090-PA
4	flybase	CDS	17558324	17558412	.	+	.	Parent=GE10162-PA
4	flybase	CDS	17558688	17559060	.	+	.	Parent=GE10162-PA
4	flybase	CDS	17559120	17559251	.	+	.	Parent=GE10162-PA
4	flybase	CDS	17934922	17935312	.	+	.	Parent=GE10183-PA
4	flybase	CDS	17935572	17935694	.	+	.	Parent=GE10183-PA
4	flybase	CDS	17935756	17936168	.	+	.	Parent=GE10183-PA
4	flybase	CDS	17955180	17955837	.	+	.	Parent=GE10185-PA
4	flybase	CDS	17957031	17957144	.	+	.	Parent=GE10185-PA
4	flybase	CDS	17957206	17957367	.	+	.	Parent=GE10185-PA
4	flybase	CDS	17957434	17957884	.	+	.	Parent=GE10185-PA
4	flybase	CDS	17958310	17958520	.	+	.	Parent=GE10185-PA
4	flybase	CDS	18055071	18055389	.	+	.	Parent=GE10199-PA
4	flybase	CDS	18055986	18056138	.	+	.	Parent=GE10199-PA
4	flybase	CDS	18056197	18056369	.	+	.	Parent=GE10199-PA
4	flybase	CDS	18052247	18052488	.	+	.	Parent=GE10198-PA
4	flybase	CDS	18053044	18053249	.	+	.	Parent=GE10198-PA
4	flybase	CDS	18053309	18053667	.	+	.	Parent=GE10198-PA
4	flybase	CDS	18083089	18083530	.	+	.	Parent=GE10206-PA
4	flybase	CDS	18083760	18084238	.	+	.	Parent=GE10206-PA
4	flybase	CDS	18100477	18101101	.	+	.	Parent=GE10213-PA
4	flybase	CDS	18101162	18101373	.	+	.	Parent=GE10213-PA
4	flybase	CDS	18106226	18106385	.	+	.	Parent=GE10214-PA
4	flybase	CDS	18106471	18106625	.	+	.	Parent=GE10214-PA
4	flybase	CDS	18107599	18107764	.	+	.	Parent=GE10214-PA
4	flybase	CDS	18107915	18108505	.	+	.	Parent=GE10214-PA
4	flybase	CDS	18109455	18110194	.	+	.	Parent=GE10214-PA
4	flybase	CDS	18110266	18110484	.	+	.	Parent=GE10214-PA
4	flybase	CDS	18110553	18110636	.	+	.	Parent=GE10214-PA
1	flybase	CDS	12600301	12600801	.	-	.	Parent=GE10215-PA
4	flybase	CDS	18192901	18192940	.	+	.	Parent=GE10221-PA
4	flybase	CDS	18193080	18194119	.	+	.	Parent=GE10221-PA
4	flybase	CDS	18528867	18529007	.	+	.	Parent=GE10249-PA
4	flybase	CDS	18529079	18529174	.	+	.	Parent=GE10249-PA
4	flybase	CDS	18529504	18529632	.	+	.	Parent=GE10249-PA
4	flybase	CDS	18529732	18529845	.	+	.	Parent=GE10249-PA
4	flybase	CDS	18529910	18530047	.	+	.	Parent=GE10249-PA
4	flybase	CDS	18530134	18530538	.	+	.	Parent=GE10249-PA
4	flybase	CDS	18530601	18530765	.	+	.	Parent=GE10249-PA
4	flybase	CDS	18531606	18531685	.	+	.	Parent=GE10250-PA
4	flybase	CDS	18531911	18532491	.	+	.	Parent=GE10250-PA
4	flybase	CDS	18532549	18533747	.	+	.	Parent=GE10250-PA
4	flybase	CDS	18534034	18535467	.	+	.	Parent=GE10251-PA
4	flybase	CDS	18535582	18535957	.	+	.	Parent=GE10251-PA
4	flybase	CDS	18536014	18536241	.	+	.	Parent=GE10251-PA
4	flybase	CDS	18536295	18536974	.	+	.	Parent=GE10251-PA
4	flybase	CDS	18542731	18542756	.	+	.	Parent=GE10253-PA
4	flybase	CDS	18542818	18543079	.	+	.	Parent=GE10253-PA
4	flybase	CDS	18566386	18568062	.	+	.	Parent=GE10255-PA
4	flybase	CDS	18568398	18570062	.	+	.	Parent=GE10256-PA
4	flybase	CDS	18683255	18683279	.	+	.	Parent=GE10261-PA
4	flybase	CDS	18683343	18683860	.	+	.	Parent=GE10261-PA
4	flybase	CDS	18690955	18692082	.	+	.	Parent=GE10263-PA
4	flybase	CDS	18692145	18692240	.	+	.	Parent=GE10263-PA
4	flybase	CDS	18697592	18698311	.	+	.	Parent=GE10264-PA
4	flybase	CDS	18699013	18699193	.	+	.	Parent=GE10265-PA
4	flybase	CDS	18699254	18699481	.	+	.	Parent=GE10265-PA
4	flybase	CDS	18699691	18700374	.	+	.	Parent=GE10265-PA
4	flybase	CDS	18700445	18701070	.	+	.	Parent=GE10265-PA
4	flybase	CDS	18701180	18701506	.	+	.	Parent=GE10265-PA
4	flybase	CDS	18706509	18706839	.	+	.	Parent=GE10266-PA
4	flybase	CDS	18726679	18726812	.	+	.	Parent=GE10266-PA
4	flybase	CDS	18733289	18733405	.	+	.	Parent=GE10266-PA
4	flybase	CDS	18735758	18735898	.	+	.	Parent=GE10266-PA
4	flybase	CDS	18736301	18736397	.	+	.	Parent=GE10266-PA
4	flybase	CDS	18736734	18737036	.	+	.	Parent=GE10266-PA
4	flybase	CDS	18739570	18739679	.	+	.	Parent=GE10266-PA
4	flybase	CDS	18783438	18785084	.	+	.	Parent=GE10271-PA
4	flybase	CDS	18785434	18787203	.	+	.	Parent=GE10272-PA
4	flybase	CDS	18849979	18850338	.	+	.	Parent=GE10275-PA
4	flybase	CDS	18851060	18851203	.	+	.	Parent=GE10275-PA
4	flybase	CDS	18998473	18998502	.	+	.	Parent=GE10280-PA
4	flybase	CDS	18998574	18999584	.	+	.	Parent=GE10280-PA
4	flybase	CDS	19001267	19001602	.	+	.	Parent=GE10283-PA
4	flybase	CDS	19032293	19032655	.	+	.	Parent=GE10287-PA
4	flybase	CDS	19032722	19032892	.	+	.	Parent=GE10287-PA
4	flybase	CDS	19032898	19033501	.	+	.	Parent=GE10288-PA
4	flybase	CDS	19033562	19033884	.	+	.	Parent=GE10288-PA
4	flybase	CDS	19046053	19047222	.	+	.	Parent=GE10291-PA
4	flybase	CDS	19047279	19047928	.	+	.	Parent=GE10291-PA
4	flybase	CDS	19047979	19048164	.	+	.	Parent=GE10291-PA
4	flybase	CDS	19048226	19048789	.	+	.	Parent=GE10291-PA
4	flybase	CDS	19048855	19049376	.	+	.	Parent=GE10291-PA
4	flybase	CDS	19049448	19049618	.	+	.	Parent=GE10291-PA
4	flybase	CDS	19049680	19049833	.	+	.	Parent=GE10291-PA
4	flybase	CDS	19051401	19051499	.	+	.	Parent=GE10293-PA
4	flybase	CDS	19051558	19052001	.	+	.	Parent=GE10293-PA
4	flybase	CDS	19077612	19078178	.	+	.	Parent=GE10296-PA
4	flybase	CDS	19079223	19079662	.	+	.	Parent=GE10297-PA
4	flybase	CDS	19079716	19079971	.	+	.	Parent=GE10297-PA
4	flybase	CDS	19080027	19080244	.	+	.	Parent=GE10297-PA
4	flybase	CDS	19080297	19080940	.	+	.	Parent=GE10297-PA
4	flybase	CDS	19080997	19081109	.	+	.	Parent=GE10297-PA
4	flybase	CDS	19081168	19081352	.	+	.	Parent=GE10297-PA
4	flybase	CDS	19081409	19081673	.	+	.	Parent=GE10297-PA
4	flybase	CDS	19084663	19084715	.	+	.	Parent=GE10298-PA
4	flybase	CDS	19085753	19085954	.	+	.	Parent=GE10298-PA
4	flybase	CDS	19086014	19086383	.	+	.	Parent=GE10298-PA
4	flybase	CDS	19086463	19086563	.	+	.	Parent=GE10298-PA
4	flybase	CDS	19086672	19087377	.	+	.	Parent=GE10298-PA
4	flybase	CDS	19091232	19091707	.	+	.	Parent=GE10298-PA
4	flybase	CDS	19130987	19131760	.	+	.	Parent=GE10301-PA
4	flybase	CDS	19136497	19136897	.	+	.	Parent=GE10304-PA
4	flybase	CDS	19136961	19137099	.	+	.	Parent=GE10304-PA
4	flybase	CDS	19137319	19137849	.	+	.	Parent=GE10305-PA
1	flybase	CDS	12461802	12461986	.	-	.	Parent=GE10314-PA
1	flybase	CDS	12462062	12462153	.	-	.	Parent=GE10314-PA
1	flybase	CDS	12462387	12462519	.	-	.	Parent=GE10314-PA
1	flybase	CDS	12462571	12463723	.	-	.	Parent=GE10314-PA
4	flybase	CDS	19273369	19273383	.	+	.	Parent=GE10315-PA
4	flybase	CDS	19273642	19273708	.	+	.	Parent=GE10315-PA
4	flybase	CDS	19273811	19273864	.	+	.	Parent=GE10315-PA
4	flybase	CDS	19274122	19274924	.	+	.	Parent=GE10315-PA
4	flybase	CDS	19274991	19276109	.	+	.	Parent=GE10315-PA
4	flybase	CDS	19277280	19277484	.	+	.	Parent=GE10315-PA
4	flybase	CDS	19277872	19278340	.	+	.	Parent=GE10315-PA
4	flybase	CDS	19278406	19278792	.	+	.	Parent=GE10315-PA
4	flybase	CDS	19278851	19279014	.	+	.	Parent=GE10315-PA
4	flybase	CDS	19279077	19279174	.	+	.	Parent=GE10315-PA
4	flybase	CDS	19279246	19279521	.	+	.	Parent=GE10315-PA
4	flybase	CDS	19279585	19279722	.	+	.	Parent=GE10315-PA
4	flybase	CDS	19279783	19279997	.	+	.	Parent=GE10315-PA
4	flybase	CDS	19281641	19281662	.	+	.	Parent=GE10315-PA
1	flybase	CDS	12459844	12459959	.	-	.	Parent=GE10325-PA
1	flybase	CDS	12460019	12460116	.	-	.	Parent=GE10325-PA
1	flybase	CDS	12460184	12460352	.	-	.	Parent=GE10325-PA
1	flybase	CDS	12460404	12460867	.	-	.	Parent=GE10325-PA
1	flybase	CDS	12460923	12461225	.	-	.	Parent=GE10325-PA
1	flybase	CDS	12461288	12461736	.	-	.	Parent=GE10325-PA
4	flybase	CDS	19404466	19404647	.	+	.	Parent=GE10328-PA
4	flybase	CDS	19406097	19406103	.	+	.	Parent=GE10328-PA
4	flybase	CDS	19451504	19451948	.	+	.	Parent=GE10332-PA
4	flybase	CDS	19452129	19452778	.	+	.	Parent=GE10332-PA
4	flybase	CDS	19461822	19462470	.	+	.	Parent=GE10333-PA
4	flybase	CDS	19464087	19465619	.	+	.	Parent=GE10333-PA
4	flybase	CDS	19465681	19465870	.	+	.	Parent=GE10333-PA
4	flybase	CDS	19466623	19469106	.	+	.	Parent=GE10333-PA
4	flybase	CDS	19469377	19469721	.	+	.	Parent=GE10333-PA
4	flybase	CDS	19469788	19469809	.	+	.	Parent=GE10333-PA
4	flybase	CDS	19482089	19482106	.	+	.	Parent=GE10334-PA
4	flybase	CDS	19482519	19483982	.	+	.	Parent=GE10334-PA
4	flybase	CDS	19787082	19787172	.	+	.	Parent=GE10353-PA
4	flybase	CDS	19787237	19787725	.	+	.	Parent=GE10353-PA
4	flybase	CDS	19787786	19788203	.	+	.	Parent=GE10353-PA
4	flybase	CDS	19788266	19788470	.	+	.	Parent=GE10353-PA
4	flybase	CDS	19789159	19789249	.	+	.	Parent=GE10354-PA
4	flybase	CDS	19789315	19789806	.	+	.	Parent=GE10354-PA
4	flybase	CDS	19789869	19790286	.	+	.	Parent=GE10354-PA
4	flybase	CDS	19790344	19790548	.	+	.	Parent=GE10354-PA
4	flybase	CDS	19864502	19864888	.	+	.	Parent=GE10357-PA
1	flybase	CDS	12451251	12451572	.	-	.	Parent=GE10358-PA
1	flybase	CDS	12451633	12451901	.	-	.	Parent=GE10358-PA
4	flybase	CDS	19873765	19873859	.	+	.	Parent=GE10360-PA
4	flybase	CDS	19877675	19877789	.	+	.	Parent=GE10360-PA
4	flybase	CDS	19878066	19878786	.	+	.	Parent=GE10360-PA
4	flybase	CDS	19878848	19879578	.	+	.	Parent=GE10360-PA
4	flybase	CDS	19985965	19986780	.	+	.	Parent=GE10365-PA
4	flybase	CDS	19986845	19987087	.	+	.	Parent=GE10365-PA
4	flybase	CDS	20191568	20193253	.	+	.	Parent=GE10372-PA
4	flybase	CDS	20193565	20195202	.	+	.	Parent=GE10373-PA
4	flybase	CDS	20197250	20198929	.	+	.	Parent=GE10374-PA
1	flybase	CDS	12405111	12405351	.	-	.	Parent=GE10380-PA
1	flybase	CDS	12405454	12405590	.	-	.	Parent=GE10380-PA
1	flybase	CDS	12405940	12406194	.	-	.	Parent=GE10380-PA
1	flybase	CDS	12410340	12410521	.	-	.	Parent=GE10380-PA
1	flybase	CDS	12414674	12414902	.	-	.	Parent=GE10380-PA
1	flybase	CDS	12420783	12421399	.	-	.	Parent=GE10380-PA
1	flybase	CDS	12430682	12431633	.	-	.	Parent=GE10380-PA
4	flybase	CDS	20426152	20427867	.	+	.	Parent=GE10385-PA
4	flybase	CDS	20514770	20514818	.	+	.	Parent=GE10396-PA
4	flybase	CDS	20521278	20521535	.	+	.	Parent=GE10396-PA
4	flybase	CDS	20522482	20522593	.	+	.	Parent=GE10396-PA
4	flybase	CDS	20524649	20524805	.	+	.	Parent=GE10396-PA
4	flybase	CDS	20524872	20525141	.	+	.	Parent=GE10396-PA
4	flybase	CDS	20525485	20526787	.	+	.	Parent=GE10396-PA
4	flybase	CDS	20526850	20527138	.	+	.	Parent=GE10396-PA
4	flybase	CDS	20527210	20527560	.	+	.	Parent=GE10396-PA
4	flybase	CDS	20527625	20527799	.	+	.	Parent=GE10396-PA
4	flybase	CDS	20529682	20532080	.	+	.	Parent=GE10396-PA
4	flybase	CDS	20532144	20532230	.	+	.	Parent=GE10396-PA
4	flybase	CDS	20532448	20532538	.	+	.	Parent=GE10396-PA
4	flybase	CDS	20532601	20532771	.	+	.	Parent=GE10396-PA
4	flybase	CDS	20532829	20532973	.	+	.	Parent=GE10396-PA
4	flybase	CDS	20533044	20533363	.	+	.	Parent=GE10396-PA
1	flybase	CDS	12390289	12390376	.	-	.	Parent=GE10402-PA
1	flybase	CDS	12390463	12390734	.	-	.	Parent=GE10402-PA
1	flybase	CDS	12383504	12384936	.	-	.	Parent=GE10413-PA
1	flybase	CDS	12385641	12385674	.	-	.	Parent=GE10413-PA
4	flybase	CDS	20777781	20778434	.	+	.	Parent=GE10417-PA
4	flybase	CDS	20778497	20778778	.	+	.	Parent=GE10417-PA
4	flybase	CDS	20781494	20781590	.	+	.	Parent=GE10419-PA
4	flybase	CDS	20781647	20782542	.	+	.	Parent=GE10419-PA
4	flybase	CDS	20782959	20783469	.	+	.	Parent=GE10420-PA
4	flybase	CDS	20783523	20783715	.	+	.	Parent=GE10420-PA
4	flybase	CDS	20783775	20783938	.	+	.	Parent=GE10420-PA
4	flybase	CDS	20783996	20784396	.	+	.	Parent=GE10420-PA
4	flybase	CDS	20784708	20785148	.	+	.	Parent=GE10420-PA
4	flybase	CDS	20785314	20785511	.	+	.	Parent=GE10420-PA
4	flybase	CDS	20895370	20896263	.	+	.	Parent=GE10430-PA
4	flybase	CDS	20906053	20906214	.	+	.	Parent=GE10432-PA
4	flybase	CDS	20906271	20906414	.	+	.	Parent=GE10432-PA
4	flybase	CDS	20906471	20906687	.	+	.	Parent=GE10432-PA
4	flybase	CDS	20906742	20906987	.	+	.	Parent=GE10432-PA
4	flybase	CDS	20907047	20907258	.	+	.	Parent=GE10432-PA
4	flybase	CDS	20917976	20918346	.	+	.	Parent=GE10433-PA
4	flybase	CDS	20918403	20918640	.	+	.	Parent=GE10433-PA
4	flybase	CDS	20959752	20959793	.	+	.	Parent=GE10439-PA
4	flybase	CDS	20960372	20960785	.	+	.	Parent=GE10439-PA
4	flybase	CDS	20971413	20971604	.	+	.	Parent=GE10441-PA
4	flybase	CDS	20971660	20972448	.	+	.	Parent=GE10441-PA
1	flybase	CDS	12263514	12264639	.	-	.	Parent=GE10457-PA
1	flybase	CDS	12264711	12265120	.	-	.	Parent=GE10457-PA
4	flybase	CDS	21410558	21410613	.	+	.	Parent=GE10458-PA
4	flybase	CDS	21411535	21412915	.	+	.	Parent=GE10458-PA
4	flybase	CDS	21417046	21417545	.	+	.	Parent=GE10459-PA
4	flybase	CDS	21417610	21417765	.	+	.	Parent=GE10459-PA
4	flybase	CDS	21417826	21418683	.	+	.	Parent=GE10459-PA
4	flybase	CDS	21418748	21419297	.	+	.	Parent=GE10459-PA
4	flybase	CDS	21419650	21420170	.	+	.	Parent=GE10459-PA
4	flybase	CDS	21420229	21420457	.	+	.	Parent=GE10459-PA
4	flybase	CDS	21425532	21425998	.	+	.	Parent=GE10461-PA
4	flybase	CDS	21426269	21427126	.	+	.	Parent=GE10461-PA
4	flybase	CDS	21427186	21427732	.	+	.	Parent=GE10461-PA
4	flybase	CDS	21427792	21428312	.	+	.	Parent=GE10461-PA
4	flybase	CDS	21428372	21428600	.	+	.	Parent=GE10461-PA
4	flybase	CDS	21470503	21470580	.	+	.	Parent=GE10467-PA
4	flybase	CDS	21470648	21470992	.	+	.	Parent=GE10467-PA
4	flybase	CDS	21471054	21471170	.	+	.	Parent=GE10467-PA
1	flybase	CDS	12262283	12262509	.	-	.	Parent=GE10468-PA
1	flybase	CDS	12262571	12262928	.	-	.	Parent=GE10468-PA
1	flybase	CDS	12262990	12263043	.	-	.	Parent=GE10468-PA
4	flybase	CDS	21490575	21491136	.	+	.	Parent=GE10469-PA
4	flybase	CDS	21493439	21493591	.	+	.	Parent=GE10469-PA
4	flybase	CDS	21494619	21494759	.	+	.	Parent=GE10469-PA
4	flybase	CDS	21494860	21494974	.	+	.	Parent=GE10469-PA
4	flybase	CDS	21495626	21495813	.	+	.	Parent=GE10469-PA
4	flybase	CDS	21496946	21497329	.	+	.	Parent=GE10469-PA
4	flybase	CDS	21498449	21498708	.	+	.	Parent=GE10469-PA
4	flybase	CDS	21534081	21534596	.	+	.	Parent=GE10474-PA
4	flybase	CDS	21553866	21554096	.	+	.	Parent=GE10477-PA
1	flybase	CDS	12225548	12225634	.	-	.	Parent=GE10489-PA
1	flybase	CDS	12231515	12231715	.	-	.	Parent=GE10489-PA
1	flybase	CDS	12233013	12234879	.	-	.	Parent=GE10489-PA
1	flybase	CDS	12234941	12235081	.	-	.	Parent=GE10489-PA
1	flybase	CDS	12235144	12235280	.	-	.	Parent=GE10489-PA
1	flybase	CDS	12235357	12235625	.	-	.	Parent=GE10489-PA
1	flybase	CDS	12236670	12236884	.	-	.	Parent=GE10489-PA
1	flybase	CDS	12237142	12237452	.	-	.	Parent=GE10489-PA
1	flybase	CDS	12160204	12160665	.	-	.	Parent=GE10500-PA
1	flybase	CDS	12160773	12161248	.	-	.	Parent=GE10500-PA
1	flybase	CDS	12162368	12162761	.	-	.	Parent=GE10500-PA
4	flybase	CDS	22023669	22023717	.	+	.	Parent=GE10503-PA
4	flybase	CDS	22023814	22024209	.	+	.	Parent=GE10503-PA
4	flybase	CDS	22024273	22024883	.	+	.	Parent=GE10503-PA
4	flybase	CDS	22086072	22086602	.	+	.	Parent=GE10508-PA
4	flybase	CDS	22126827	22126973	.	+	.	Parent=GE10510-PA
4	flybase	CDS	22127081	22127201	.	+	.	Parent=GE10510-PA
4	flybase	CDS	22127257	22127825	.	+	.	Parent=GE10510-PA
4	flybase	CDS	22127879	22128298	.	+	.	Parent=GE10510-PA
4	flybase	CDS	22128364	22129197	.	+	.	Parent=GE10510-PA
4	flybase	CDS	22131676	22131698	.	+	.	Parent=GE10512-PA
4	flybase	CDS	22140185	22140245	.	+	.	Parent=GE10512-PA
4	flybase	CDS	22140308	22140486	.	+	.	Parent=GE10512-PA
4	flybase	CDS	22140586	22141614	.	+	.	Parent=GE10512-PA
4	flybase	CDS	22141676	22141979	.	+	.	Parent=GE10512-PA
4	flybase	CDS	22142036	22145633	.	+	.	Parent=GE10512-PA
4	flybase	CDS	22145699	22145878	.	+	.	Parent=GE10512-PA
4	flybase	CDS	22146165	22146335	.	+	.	Parent=GE10512-PA
4	flybase	CDS	22146447	22147468	.	+	.	Parent=GE10512-PA
4	flybase	CDS	22147527	22147710	.	+	.	Parent=GE10512-PA
4	flybase	CDS	22147774	22147968	.	+	.	Parent=GE10512-PA
4	flybase	CDS	22148053	22148223	.	+	.	Parent=GE10512-PA
4	flybase	CDS	22148493	22149058	.	+	.	Parent=GE10512-PA
4	flybase	CDS	22149123	22149273	.	+	.	Parent=GE10512-PA
4	flybase	CDS	22149521	22149937	.	+	.	Parent=GE10512-PA
4	flybase	CDS	22150052	22150210	.	+	.	Parent=GE10512-PA
4	flybase	CDS	22150275	22150391	.	+	.	Parent=GE10512-PA
4	flybase	CDS	22150450	22150619	.	+	.	Parent=GE10512-PA
4	flybase	CDS	22685815	22685871	.	+	.	Parent=GE10520-PA
4	flybase	CDS	22699720	22699954	.	+	.	Parent=GE10520-PA
4	flybase	CDS	22700984	22701213	.	+	.	Parent=GE10520-PA
4	flybase	CDS	22704626	22704793	.	+	.	Parent=GE10520-PA
4	flybase	CDS	22704925	22705092	.	+	.	Parent=GE10520-PA
4	flybase	CDS	22705260	22705524	.	+	.	Parent=GE10520-PA
4	flybase	CDS	22706833	22707155	.	+	.	Parent=GE10520-PA
4	flybase	CDS	22707225	22707320	.	+	.	Parent=GE10520-PA
4	flybase	CDS	22712604	22712701	.	+	.	Parent=GE10523-PA
4	flybase	CDS	22712760	22713594	.	+	.	Parent=GE10523-PA
4	flybase	CDS	22713684	22713976	.	+	.	Parent=GE10524-PA
4	flybase	CDS	22714039	22714111	.	+	.	Parent=GE10524-PA
4	flybase	CDS	22714164	22714367	.	+	.	Parent=GE10524-PA
4	flybase	CDS	22717753	22717803	.	+	.	Parent=GE10525-PA
4	flybase	CDS	22717859	22718307	.	+	.	Parent=GE10525-PA
4	flybase	CDS	22718507	22718701	.	+	.	Parent=GE10525-PA
4	flybase	CDS	22718757	22718849	.	+	.	Parent=GE10525-PA
4	flybase	CDS	22718912	22719083	.	+	.	Parent=GE10525-PA
4	flybase	CDS	22719169	22719363	.	+	.	Parent=GE10526-PA
4	flybase	CDS	22719418	22719591	.	+	.	Parent=GE10526-PA
4	flybase	CDS	22749819	22749893	.	+	.	Parent=GE10530-PA
4	flybase	CDS	22749960	22750715	.	+	.	Parent=GE10530-PA
4	flybase	CDS	22751044	22752117	.	+	.	Parent=GE10531-PA
4	flybase	CDS	22752985	22754010	.	+	.	Parent=GE10532-PA
4	flybase	CDS	22756002	22756282	.	+	.	Parent=GE10534-PA
4	flybase	CDS	22756389	22756659	.	+	.	Parent=GE10534-PA
4	flybase	CDS	22756713	22756835	.	+	.	Parent=GE10534-PA
4	flybase	CDS	22756904	22757065	.	+	.	Parent=GE10534-PA
4	flybase	CDS	22757119	22758495	.	+	.	Parent=GE10534-PA
4	flybase	CDS	23005281	23005527	.	+	.	Parent=GE10550-PA
4	flybase	CDS	23014386	23014429	.	+	.	Parent=GE10550-PA
4	flybase	CDS	23015521	23015710	.	+	.	Parent=GE10550-PA
4	flybase	CDS	23015771	23015973	.	+	.	Parent=GE10550-PA
4	flybase	CDS	23016598	23016783	.	+	.	Parent=GE10550-PA
4	flybase	CDS	23017971	23018129	.	+	.	Parent=GE10550-PA
4	flybase	CDS	23019716	23019775	.	+	.	Parent=GE10550-PA
4	flybase	CDS	23019985	23019990	.	+	.	Parent=GE10551-PA
4	flybase	CDS	23020979	23021164	.	+	.	Parent=GE10551-PA
4	flybase	CDS	23024122	23024156	.	+	.	Parent=GE10552-PA
4	flybase	CDS	23025301	23026091	.	+	.	Parent=GE10552-PA
4	flybase	CDS	23026158	23026264	.	+	.	Parent=GE10552-PA
4	flybase	CDS	23375593	23375901	.	+	.	Parent=GE10567-PA
4	flybase	CDS	23424075	23424080	.	+	.	Parent=GE10576-PA
4	flybase	CDS	23424147	23424463	.	+	.	Parent=GE10576-PA
4	flybase	CDS	23424529	23424651	.	+	.	Parent=GE10576-PA
4	flybase	CDS	23424714	23424930	.	+	.	Parent=GE10576-PA
4	flybase	CDS	23424945	23425193	.	+	.	Parent=GE10576-PA
1	flybase	CDS	11919159	11919357	.	-	.	Parent=GE10577-PA
1	flybase	CDS	11919426	11919816	.	-	.	Parent=GE10577-PA
1	flybase	CDS	11920262	11920613	.	-	.	Parent=GE10577-PA
4	flybase	CDS	23437884	23438458	.	+	.	Parent=GE10580-PA
4	flybase	CDS	23438758	23439162	.	+	.	Parent=GE10580-PA
4	flybase	CDS	23439343	23439577	.	+	.	Parent=GE10580-PA
4	flybase	CDS	23545363	23546745	.	+	.	Parent=GE10585-PA
4	flybase	CDS	23641757	23641796	.	+	.	Parent=GE10594-PA
4	flybase	CDS	23641867	23642852	.	+	.	Parent=GE10594-PA
4	flybase	CDS	23644603	23644642	.	+	.	Parent=GE10595-PA
4	flybase	CDS	23644706	23645691	.	+	.	Parent=GE10595-PA
4	flybase	CDS	23646477	23646516	.	+	.	Parent=GE10596-PA
4	flybase	CDS	23646575	23647554	.	+	.	Parent=GE10596-PA
4	flybase	CDS	23648102	23648177	.	+	.	Parent=GE10597-PA
4	flybase	CDS	23648232	23649205	.	+	.	Parent=GE10597-PA
4	flybase	CDS	23649556	23649595	.	+	.	Parent=GE10598-PA
4	flybase	CDS	23649657	23650630	.	+	.	Parent=GE10598-PA
4	flybase	CDS	23653328	23653367	.	+	.	Parent=GE10601-PA
4	flybase	CDS	23653422	23653698	.	+	.	Parent=GE10601-PA
4	flybase	CDS	23653752	23654757	.	+	.	Parent=GE10601-PA
4	flybase	CDS	23654959	23655783	.	+	.	Parent=GE10601-PA
4	flybase	CDS	23953469	23953535	.	+	.	Parent=GE10617-PA
4	flybase	CDS	23953597	23954619	.	+	.	Parent=GE10617-PA
4	flybase	CDS	23954683	23954714	.	+	.	Parent=GE10617-PA
4	flybase	CDS	23957155	23957367	.	+	.	Parent=GE10618-PA
4	flybase	CDS	23967200	23967307	.	+	.	Parent=GE10618-PA
4	flybase	CDS	23968154	23968424	.	+	.	Parent=GE10618-PA
4	flybase	CDS	23968516	23968553	.	+	.	Parent=GE10618-PA
4	flybase	CDS	23969015	23969091	.	+	.	Parent=GE10618-PA
4	flybase	CDS	23969461	23969549	.	+	.	Parent=GE10618-PA
4	flybase	CDS	23970087	23970262	.	+	.	Parent=GE10618-PA
4	flybase	CDS	23970336	23970649	.	+	.	Parent=GE10618-PA
4	flybase	CDS	23970888	23971121	.	+	.	Parent=GE10618-PA
4	flybase	CDS	23971191	23971355	.	+	.	Parent=GE10618-PA
4	flybase	CDS	23971423	23971540	.	+	.	Parent=GE10618-PA
4	flybase	CDS	23971596	23971757	.	+	.	Parent=GE10618-PA
4	flybase	CDS	23977691	23977705	.	+	.	Parent=GE10619-PA
4	flybase	CDS	23977884	23978606	.	+	.	Parent=GE10619-PA
4	flybase	CDS	24004722	24004749	.	+	.	Parent=GE10620-PA
4	flybase	CDS	24004803	24004912	.	+	.	Parent=GE10620-PA
4	flybase	CDS	24008230	24008328	.	+	.	Parent=GE10620-PA
4	flybase	CDS	24008595	24008730	.	+	.	Parent=GE10620-PA
4	flybase	CDS	24008817	24008953	.	+	.	Parent=GE10620-PA
4	flybase	CDS	24009680	24009911	.	+	.	Parent=GE10620-PA
4	flybase	CDS	24010272	24010468	.	+	.	Parent=GE10620-PA
4	flybase	CDS	24020680	24020741	.	+	.	Parent=GE10622-PA
4	flybase	CDS	24020890	24021284	.	+	.	Parent=GE10622-PA
4	flybase	CDS	24022982	24023172	.	+	.	Parent=GE10622-PA
4	flybase	CDS	24044032	24044775	.	+	.	Parent=GE10623-PA
4	flybase	CDS	24068645	24068806	.	+	.	Parent=GE10628-PA
4	flybase	CDS	24087114	24087254	.	+	.	Parent=GE10628-PA
4	flybase	CDS	24591199	24591675	.	+	.	Parent=GE10644-PA
4	flybase	CDS	24620067	24620606	.	+	.	Parent=GE10648-PA
1	flybase	CDS	11644467	11644800	.	-	.	Parent=GE10665-PA
1	flybase	CDS	11644865	11645048	.	-	.	Parent=GE10665-PA
1	flybase	CDS	11645108	11645227	.	-	.	Parent=GE10665-PA
1	flybase	CDS	11645297	11645522	.	-	.	Parent=GE10665-PA
1	flybase	CDS	11646491	11646592	.	-	.	Parent=GE10665-PA
4	flybase	CDS	24875386	24876216	.	+	.	Parent=GE10668-PA
4	flybase	CDS	24876342	24877244	.	+	.	Parent=GE10669-PA
4	flybase	CDS	24892163	24892550	.	+	.	Parent=GE10670-PA
4	flybase	CDS	24897223	24897363	.	+	.	Parent=GE10670-PA
4	flybase	CDS	24897737	24897747	.	+	.	Parent=GE10670-PA
4	flybase	CDS	24899895	24899976	.	+	.	Parent=GE10671-PA
4	flybase	CDS	24902580	24902699	.	+	.	Parent=GE10671-PA
4	flybase	CDS	24902829	24902945	.	+	.	Parent=GE10671-PA
4	flybase	CDS	24903836	24903958	.	+	.	Parent=GE10671-PA
4	flybase	CDS	24904861	24905087	.	+	.	Parent=GE10671-PA
4	flybase	CDS	24905708	24907120	.	+	.	Parent=GE10671-PA
4	flybase	CDS	24907221	24907419	.	+	.	Parent=GE10671-PA
4	flybase	CDS	24907582	24907740	.	+	.	Parent=GE10671-PA
4	flybase	CDS	24909634	24909767	.	+	.	Parent=GE10671-PA
4	flybase	CDS	24909841	24910002	.	+	.	Parent=GE10671-PA
4	flybase	CDS	24910145	24910177	.	+	.	Parent=GE10671-PA
1	flybase	CDS	11636849	11637250	.	-	.	Parent=GE10676-PA
1	flybase	CDS	11637315	11637479	.	-	.	Parent=GE10676-PA
1	flybase	CDS	11637582	11637798	.	-	.	Parent=GE10676-PA
1	flybase	CDS	11637858	11638158	.	-	.	Parent=GE10676-PA
1	flybase	CDS	11638249	11638357	.	-	.	Parent=GE10676-PA
1	flybase	CDS	11638477	11638659	.	-	.	Parent=GE10676-PA
1	flybase	CDS	11639059	11639201	.	-	.	Parent=GE10676-PA
1	flybase	CDS	11639369	11639540	.	-	.	Parent=GE10676-PA
4	flybase	CDS	24986857	24987052	.	+	.	Parent=GE10679-PA
4	flybase	CDS	24989599	24990381	.	+	.	Parent=GE10679-PA
4	flybase	CDS	24990459	24992339	.	+	.	Parent=GE10679-PA
4	flybase	CDS	24992401	24992558	.	+	.	Parent=GE10679-PA
4	flybase	CDS	24992623	24992915	.	+	.	Parent=GE10679-PA
4	flybase	CDS	24992987	24993143	.	+	.	Parent=GE10679-PA
4	flybase	CDS	24993203	24993280	.	+	.	Parent=GE10679-PA
4	flybase	CDS	24993284	24994297	.	+	.	Parent=GE10680-PA
4	flybase	CDS	25024001	25024018	.	+	.	Parent=GE10682-PA
4	flybase	CDS	25025172	25025405	.	+	.	Parent=GE10682-PA
4	flybase	CDS	25025468	25025625	.	+	.	Parent=GE10682-PA
4	flybase	CDS	25025688	25026216	.	+	.	Parent=GE10682-PA
4	flybase	CDS	25026279	25026477	.	+	.	Parent=GE10682-PA
4	flybase	CDS	25026538	25026698	.	+	.	Parent=GE10682-PA
4	flybase	CDS	25036923	25037338	.	+	.	Parent=GE10682-PA
4	flybase	CDS	25037411	25037570	.	+	.	Parent=GE10682-PA
4	flybase	CDS	25162057	25162452	.	+	.	Parent=GE10690-PA
4	flybase	CDS	25175007	25176969	.	+	.	Parent=GE10693-PA
4	flybase	CDS	25177117	25177998	.	+	.	Parent=GE10693-PA
4	flybase	CDS	25178059	25179152	.	+	.	Parent=GE10693-PA
4	flybase	CDS	25180591	25181682	.	+	.	Parent=GE10694-PA
4	flybase	CDS	25267787	25267839	.	+	.	Parent=GE10696-PA
4	flybase	CDS	25267873	25268599	.	+	.	Parent=GE10696-PA
1	flybase	CDS	11603976	11605532	.	-	.	Parent=GE10698-PA
4	flybase	CDS	25338353	25338527	.	+	.	Parent=GE10704-PA
4	flybase	CDS	25338595	25339088	.	+	.	Parent=GE10704-PA
4	flybase	CDS	25339157	25339523	.	+	.	Parent=GE10704-PA
4	flybase	CDS	25339584	25339780	.	+	.	Parent=GE10704-PA
4	flybase	CDS	25342990	25343197	.	+	.	Parent=GE10706-PA
4	flybase	CDS	25343257	25343741	.	+	.	Parent=GE10706-PA
4	flybase	CDS	25343806	25344172	.	+	.	Parent=GE10706-PA
4	flybase	CDS	25344230	25344414	.	+	.	Parent=GE10706-PA
4	flybase	CDS	25344988	25345195	.	+	.	Parent=GE10707-PA
4	flybase	CDS	25345270	25345754	.	+	.	Parent=GE10707-PA
4	flybase	CDS	25345815	25346181	.	+	.	Parent=GE10707-PA
4	flybase	CDS	25346242	25346426	.	+	.	Parent=GE10707-PA
4	flybase	CDS	25346974	25347163	.	+	.	Parent=GE10708-PA
4	flybase	CDS	25347225	25347715	.	+	.	Parent=GE10708-PA
4	flybase	CDS	25347783	25348155	.	+	.	Parent=GE10708-PA
4	flybase	CDS	25348222	25348415	.	+	.	Parent=GE10708-PA
1	flybase	CDS	11593776	11594009	.	-	.	Parent=GE10709-PA
1	flybase	CDS	11594072	11594961	.	-	.	Parent=GE10709-PA
1	flybase	CDS	11595173	11595215	.	-	.	Parent=GE10709-PA
4	flybase	CDS	25350314	25350518	.	+	.	Parent=GE10710-PA
4	flybase	CDS	25350578	25351068	.	+	.	Parent=GE10710-PA
4	flybase	CDS	25351139	25351321	.	+	.	Parent=GE10710-PA
4	flybase	CDS	25351393	25351576	.	+	.	Parent=GE10710-PA
4	flybase	CDS	25351632	25351819	.	+	.	Parent=GE10710-PA
4	flybase	CDS	25368243	25368447	.	+	.	Parent=GE10715-PA
4	flybase	CDS	25368666	25369153	.	+	.	Parent=GE10715-PA
4	flybase	CDS	25369232	25369595	.	+	.	Parent=GE10715-PA
4	flybase	CDS	25369648	25369841	.	+	.	Parent=GE10715-PA
4	flybase	CDS	25370601	25371443	.	+	.	Parent=GE10716-PA
4	flybase	CDS	25371507	25371723	.	+	.	Parent=GE10716-PA
4	flybase	CDS	25371791	25371984	.	+	.	Parent=GE10716-PA
4	flybase	CDS	25383260	25384295	.	+	.	Parent=GE10717-PA
4	flybase	CDS	25384357	25384562	.	+	.	Parent=GE10717-PA
4	flybase	CDS	25398503	25400839	.	+	.	Parent=GE10719-PA
1	flybase	CDS	11592185	11592332	.	-	.	Parent=GE10720-PA
1	flybase	CDS	11592388	11592534	.	-	.	Parent=GE10720-PA
1	flybase	CDS	11592663	11592907	.	-	.	Parent=GE10720-PA
1	flybase	CDS	11592975	11593064	.	-	.	Parent=GE10720-PA
4	flybase	CDS	25401823	25402039	.	+	.	Parent=GE10721-PA
4	flybase	CDS	25402111	25402679	.	+	.	Parent=GE10721-PA
4	flybase	CDS	25402744	25402968	.	+	.	Parent=GE10721-PA
4	flybase	CDS	25416993	25416998	.	+	.	Parent=GE10722-PA
4	flybase	CDS	25417777	25417996	.	+	.	Parent=GE10722-PA
4	flybase	CDS	25418075	25418103	.	+	.	Parent=GE10722-PA
4	flybase	CDS	25450058	25450201	.	+	.	Parent=GE10727-PA
4	flybase	CDS	25450260	25450649	.	+	.	Parent=GE10727-PA
1	flybase	CDS	11589730	11590011	.	-	.	Parent=GE10731-PA
1	flybase	CDS	11590081	11590481	.	-	.	Parent=GE10731-PA
1	flybase	CDS	11590863	11591589	.	-	.	Parent=GE10731-PA
4	flybase	CDS	25542625	25542897	.	+	.	Parent=GE10736-PA
4	flybase	CDS	25550004	25552739	.	+	.	Parent=GE10738-PA
4	flybase	CDS	25554219	25554256	.	+	.	Parent=GE10739-PA
4	flybase	CDS	25554317	25555102	.	+	.	Parent=GE10739-PA
4	flybase	CDS	25555160	25555373	.	+	.	Parent=GE10739-PA
4	flybase	CDS	25555434	25557149	.	+	.	Parent=GE10739-PA
1	flybase	CDS	11421293	11422474	.	-	.	Parent=GE10752-PA
1	flybase	CDS	11422539	11423454	.	-	.	Parent=GE10752-PA
1	flybase	CDS	11423514	11423984	.	-	.	Parent=GE10752-PA
1	flybase	CDS	11424046	11424416	.	-	.	Parent=GE10752-PA
1	flybase	CDS	11424674	11424757	.	-	.	Parent=GE10752-PA
4	flybase	CDS	25751646	25751700	.	+	.	Parent=GE10757-PA
4	flybase	CDS	25753649	25753739	.	+	.	Parent=GE10757-PA
4	flybase	CDS	25753798	25753937	.	+	.	Parent=GE10757-PA
4	flybase	CDS	25754000	25754197	.	+	.	Parent=GE10757-PA
4	flybase	CDS	25754722	25754916	.	+	.	Parent=GE10757-PA
4	flybase	CDS	25754979	25755596	.	+	.	Parent=GE10757-PA
4	flybase	CDS	25755831	25756144	.	+	.	Parent=GE10757-PA
4	flybase	CDS	25806782	25807165	.	+	.	Parent=GE10762-PA
1	flybase	CDS	11416395	11417573	.	-	.	Parent=GE10763-PA
1	flybase	CDS	11417634	11418477	.	-	.	Parent=GE10763-PA
1	flybase	CDS	11418541	11419011	.	-	.	Parent=GE10763-PA
1	flybase	CDS	11419076	11419446	.	-	.	Parent=GE10763-PA
1	flybase	CDS	11419509	11419589	.	-	.	Parent=GE10763-PA
1	flybase	CDS	11412571	11413749	.	-	.	Parent=GE10773-PA
1	flybase	CDS	11413811	11414639	.	-	.	Parent=GE10773-PA
1	flybase	CDS	11414692	11415162	.	-	.	Parent=GE10773-PA
1	flybase	CDS	11415220	11415590	.	-	.	Parent=GE10773-PA
1	flybase	CDS	11415647	11415730	.	-	.	Parent=GE10773-PA
4	flybase	CDS	25872451	25872592	.	+	.	Parent=GE10776-PA
4	flybase	CDS	25872649	25872829	.	+	.	Parent=GE10776-PA
4	flybase	CDS	25873306	25873933	.	+	.	Parent=GE10776-PA
1	flybase	CDS	11408791	11409969	.	-	.	Parent=GE10784-PA
1	flybase	CDS	11410040	11410949	.	-	.	Parent=GE10784-PA
1	flybase	CDS	11411004	11411474	.	-	.	Parent=GE10784-PA
1	flybase	CDS	11411534	11411904	.	-	.	Parent=GE10784-PA
1	flybase	CDS	11411960	11412043	.	-	.	Parent=GE10784-PA
4	flybase	CDS	26143609	26143652	.	+	.	Parent=GE10792-PA
4	flybase	CDS	26143713	26144088	.	+	.	Parent=GE10792-PA
1	flybase	CDS	11359017	11359172	.	-	.	Parent=GE10807-PA
1	flybase	CDS	11359282	11360186	.	-	.	Parent=GE10807-PA
1	flybase	CDS	11360250	11360641	.	-	.	Parent=GE10807-PA
1	flybase	CDS	11360704	11360862	.	-	.	Parent=GE10807-PA
1	flybase	CDS	11360928	11361142	.	-	.	Parent=GE10807-PA
1	flybase	CDS	11361214	11361559	.	-	.	Parent=GE10807-PA
1	flybase	CDS	11361628	11361742	.	-	.	Parent=GE10807-PA
1	flybase	CDS	11361803	11361909	.	-	.	Parent=GE10807-PA
1	flybase	CDS	11375945	11376412	.	-	.	Parent=GE10807-PA
1	flybase	CDS	11382158	11382186	.	-	.	Parent=GE10807-PA
4	flybase	CDS	26451423	26451962	.	+	.	Parent=GE10815-PA
1	flybase	CDS	11335951	11335997	.	-	.	Parent=GE10817-PA
1	flybase	CDS	11336065	11336724	.	-	.	Parent=GE10817-PA
1	flybase	CDS	11336797	11337033	.	-	.	Parent=GE10817-PA
1	flybase	CDS	11337097	11337234	.	-	.	Parent=GE10817-PA
1	flybase	CDS	11337304	11337800	.	-	.	Parent=GE10817-PA
1	flybase	CDS	11338147	11338585	.	-	.	Parent=GE10817-PA
1	flybase	CDS	11353003	11353096	.	-	.	Parent=GE10817-PA
4	flybase	CDS	26528324	26529718	.	+	.	Parent=GE10826-PA
1	flybase	CDS	11333445	11333900	.	-	.	Parent=GE10828-PA
4	flybase	CDS	26568702	26568739	.	+	.	Parent=GE10831-PA
4	flybase	CDS	26569946	26570405	.	+	.	Parent=GE10831-PA
4	flybase	CDS	26611699	26611847	.	+	.	Parent=GE10831-PA
4	flybase	CDS	26612182	26612206	.	+	.	Parent=GE10831-PA
1	flybase	CDS	11329467	11330096	.	-	.	Parent=GE10839-PA
1	flybase	CDS	11330153	11330349	.	-	.	Parent=GE10839-PA
1	flybase	CDS	11330415	11331111	.	-	.	Parent=GE10839-PA
1	flybase	CDS	11331240	11331395	.	-	.	Parent=GE10839-PA
1	flybase	CDS	11332047	11332391	.	-	.	Parent=GE10839-PA
4	flybase	CDS	26721352	26721393	.	+	.	Parent=GE10841-PA
4	flybase	CDS	26721546	26723405	.	+	.	Parent=GE10841-PA
4	flybase	CDS	26723473	26724561	.	+	.	Parent=GE10841-PA
4	flybase	CDS	26753335	26753356	.	+	.	Parent=GE10848-PA
4	flybase	CDS	26753591	26753724	.	+	.	Parent=GE10848-PA
4	flybase	CDS	26757968	26758270	.	+	.	Parent=GE10848-PA
4	flybase	CDS	26788585	26788657	.	+	.	Parent=GE10851-PA
4	flybase	CDS	26788711	26789708	.	+	.	Parent=GE10851-PA
4	flybase	CDS	26806029	26806060	.	+	.	Parent=GE10857-PA
4	flybase	CDS	26806166	26806469	.	+	.	Parent=GE10857-PA
4	flybase	CDS	26807849	26808045	.	+	.	Parent=GE10859-PA
4	flybase	CDS	26823074	26823261	.	+	.	Parent=GE10859-PA
4	flybase	CDS	26823321	26823550	.	+	.	Parent=GE10859-PA
4	flybase	CDS	26823610	26823831	.	+	.	Parent=GE10859-PA
4	flybase	CDS	26823898	26824064	.	+	.	Parent=GE10859-PA
4	flybase	CDS	26824419	26824525	.	+	.	Parent=GE10859-PA
4	flybase	CDS	26839426	26839567	.	+	.	Parent=GE10859-PA
4	flybase	CDS	26860614	26861350	.	+	.	Parent=GE10859-PA
4	flybase	CDS	26866508	26867010	.	+	.	Parent=GE10859-PA
4	flybase	CDS	26867079	26867856	.	+	.	Parent=GE10859-PA
4	flybase	CDS	26868973	26869625	.	+	.	Parent=GE10859-PA
4	flybase	CDS	26877637	26878266	.	+	.	Parent=GE10859-PA
1	flybase	CDS	11320896	11321504	.	-	.	Parent=GE10861-PA
1	flybase	CDS	11321594	11321959	.	-	.	Parent=GE10861-PA
1	flybase	CDS	11322033	11322704	.	-	.	Parent=GE10861-PA
1	flybase	CDS	11323505	11323735	.	-	.	Parent=GE10861-PA
4	flybase	CDS	26939679	26939777	.	+	.	Parent=GE10864-PA
4	flybase	CDS	26939833	26939975	.	+	.	Parent=GE10864-PA
4	flybase	CDS	26940034	26940229	.	+	.	Parent=GE10864-PA
4	flybase	CDS	27010786	27010911	.	+	.	Parent=GE10869-PA
4	flybase	CDS	27010967	27011077	.	+	.	Parent=GE10869-PA
4	flybase	CDS	27011140	27011277	.	+	.	Parent=GE10869-PA
4	flybase	CDS	27011339	27011389	.	+	.	Parent=GE10869-PA
4	flybase	CDS	27011458	27011851	.	+	.	Parent=GE10869-PA
4	flybase	CDS	27011906	27012606	.	+	.	Parent=GE10869-PA
4	flybase	CDS	27041004	27042304	.	+	.	Parent=GE10871-PA
4	flybase	CDS	27072484	27072580	.	+	.	Parent=GE10871-PA
4	flybase	CDS	27116030	27116218	.	+	.	Parent=GE10871-PA
4	flybase	CDS	27117765	27117853	.	+	.	Parent=GE10871-PA
4	flybase	CDS	27117943	27118042	.	+	.	Parent=GE10871-PA
4	flybase	CDS	27118229	27118402	.	+	.	Parent=GE10871-PA
1	flybase	CDS	11173593	11173850	.	-	.	Parent=GE10872-PA
4	flybase	CDS	27119042	27119689	.	+	.	Parent=GE10873-PA
4	flybase	CDS	27172710	27173746	.	+	.	Parent=GE10876-PA
4	flybase	CDS	27173943	27174663	.	+	.	Parent=GE10876-PA
4	flybase	CDS	27174722	27174871	.	+	.	Parent=GE10876-PA
4	flybase	CDS	27174934	27175101	.	+	.	Parent=GE10876-PA
4	flybase	CDS	27218608	27218792	.	+	.	Parent=GE10879-PA
4	flybase	CDS	27219120	27219135	.	+	.	Parent=GE10879-PA
4	flybase	CDS	27221601	27223034	.	+	.	Parent=GE10880-PA
4	flybase	CDS	27223095	27223430	.	+	.	Parent=GE10880-PA
4	flybase	CDS	27224114	27224418	.	+	.	Parent=GE10881-PA
4	flybase	CDS	27224555	27224742	.	+	.	Parent=GE10881-PA
4	flybase	CDS	27226440	27226609	.	+	.	Parent=GE10881-PA
4	flybase	CDS	27226668	27227150	.	+	.	Parent=GE10881-PA
4	flybase	CDS	27227223	27227288	.	+	.	Parent=GE10881-PA
4	flybase	CDS	27227725	27227890	.	+	.	Parent=GE10881-PA
4	flybase	CDS	27227952	27228037	.	+	.	Parent=GE10881-PA
4	flybase	CDS	27231436	27232239	.	+	.	Parent=GE10882-PA
1	flybase	CDS	11172406	11173509	.	-	.	Parent=GE10883-PA
4	flybase	CDS	27276678	27276899	.	+	.	Parent=GE10888-PA
4	flybase	CDS	27282920	27282928	.	+	.	Parent=GE10888-PA
1	flybase	CDS	11162389	11162913	.	-	.	Parent=GE10894-PA
4	flybase	CDS	27513004	27513100	.	+	.	Parent=GE10901-PA
4	flybase	CDS	27520705	27520868	.	+	.	Parent=GE10901-PA
4	flybase	CDS	27521183	27521923	.	+	.	Parent=GE10901-PA
4	flybase	CDS	27531211	27531267	.	+	.	Parent=GE10901-PA
4	flybase	CDS	27531862	27533221	.	+	.	Parent=GE10901-PA
4	flybase	CDS	27533290	27533483	.	+	.	Parent=GE10901-PA
4	flybase	CDS	27666397	27666509	.	+	.	Parent=GE10911-PA
4	flybase	CDS	27666789	27667570	.	+	.	Parent=GE10911-PA
4	flybase	CDS	27674294	27674434	.	+	.	Parent=GE10911-PA
4	flybase	CDS	27675245	27675498	.	+	.	Parent=GE10911-PA
4	flybase	CDS	27680382	27680978	.	+	.	Parent=GE10911-PA
4	flybase	CDS	27681033	27681299	.	+	.	Parent=GE10911-PA
4	flybase	CDS	27975592	27975657	.	+	.	Parent=GE10923-PA
4	flybase	CDS	27975719	27975802	.	+	.	Parent=GE10923-PA
4	flybase	CDS	27975861	27976634	.	+	.	Parent=GE10923-PA
4	flybase	CDS	28017815	28018541	.	+	.	Parent=GE10926-PA
4	flybase	CDS	28018606	28018973	.	+	.	Parent=GE10926-PA
1	flybase	CDS	11140242	11141360	.	-	.	Parent=GE10927-PA
4	flybase	CDS	28020395	28020461	.	+	.	Parent=GE10928-PA
4	flybase	CDS	28020882	28020988	.	+	.	Parent=GE10928-PA
4	flybase	CDS	28021610	28021700	.	+	.	Parent=GE10928-PA
4	flybase	CDS	28021779	28022041	.	+	.	Parent=GE10928-PA
4	flybase	CDS	28022306	28022674	.	+	.	Parent=GE10928-PA
4	flybase	CDS	28105999	28106037	.	+	.	Parent=GE10935-PA
4	flybase	CDS	28106205	28106309	.	+	.	Parent=GE10935-PA
4	flybase	CDS	28106694	28106818	.	+	.	Parent=GE10935-PA
4	flybase	CDS	28108196	28108293	.	+	.	Parent=GE10935-PA
4	flybase	CDS	28108505	28108713	.	+	.	Parent=GE10935-PA
4	flybase	CDS	28109655	28109807	.	+	.	Parent=GE10935-PA
4	flybase	CDS	28110948	28111114	.	+	.	Parent=GE10935-PA
4	flybase	CDS	28112337	28112606	.	+	.	Parent=GE10935-PA
4	flybase	CDS	28114112	28114567	.	+	.	Parent=GE10935-PA
4	flybase	CDS	28115846	28116244	.	+	.	Parent=GE10935-PA
4	flybase	CDS	28116305	28116589	.	+	.	Parent=GE10935-PA
4	flybase	CDS	28116715	28116852	.	+	.	Parent=GE10935-PA
4	flybase	CDS	28116924	28117070	.	+	.	Parent=GE10935-PA
4	flybase	CDS	28117170	28118490	.	+	.	Parent=GE10935-PA
4	flybase	CDS	28123304	28123906	.	+	.	Parent=GE10936-PA
4	flybase	CDS	28126701	28126721	.	+	.	Parent=GE10937-PA
4	flybase	CDS	28126776	28126973	.	+	.	Parent=GE10937-PA
1	flybase	CDS	11137678	11137813	.	-	.	Parent=GE10938-PA
1	flybase	CDS	11137967	11138092	.	-	.	Parent=GE10938-PA
1	flybase	CDS	11138705	11138793	.	-	.	Parent=GE10938-PA
4	flybase	CDS	28341745	28341840	.	+	.	Parent=GE10947-PA
4	flybase	CDS	28341903	28342240	.	+	.	Parent=GE10947-PA
4	flybase	CDS	28342321	28342668	.	+	.	Parent=GE10947-PA
4	flybase	CDS	28342731	28342930	.	+	.	Parent=GE10947-PA
4	flybase	CDS	28342993	28343201	.	+	.	Parent=GE10947-PA
4	flybase	CDS	28343257	28343969	.	+	.	Parent=GE10947-PA
4	flybase	CDS	28344028	28345295	.	+	.	Parent=GE10947-PA
4	flybase	CDS	28345357	28345751	.	+	.	Parent=GE10947-PA
4	flybase	CDS	28345813	28346321	.	+	.	Parent=GE10947-PA
4	flybase	CDS	28346382	28346751	.	+	.	Parent=GE10947-PA
4	flybase	CDS	28347459	28347723	.	+	.	Parent=GE10947-PA
4	flybase	CDS	28347795	28348620	.	+	.	Parent=GE10947-PA
4	flybase	CDS	28348679	28349312	.	+	.	Parent=GE10947-PA
4	flybase	CDS	28349375	28349485	.	+	.	Parent=GE10947-PA
4	flybase	CDS	28350136	28350242	.	+	.	Parent=GE10948-PA
4	flybase	CDS	28350307	28350377	.	+	.	Parent=GE10948-PA
4	flybase	CDS	28350431	28350673	.	+	.	Parent=GE10948-PA
4	flybase	CDS	28350739	28351664	.	+	.	Parent=GE10948-PA
4	flybase	CDS	28352278	28352509	.	+	.	Parent=GE10950-PA
4	flybase	CDS	28352571	28353487	.	+	.	Parent=GE10950-PA
4	flybase	CDS	28373480	28373543	.	+	.	Parent=GE10952-PA
4	flybase	CDS	28373706	28373974	.	+	.	Parent=GE10952-PA
4	flybase	CDS	28374041	28374395	.	+	.	Parent=GE10952-PA
4	flybase	CDS	28374586	28374813	.	+	.	Parent=GE10952-PA
4	flybase	CDS	28374969	28375568	.	+	.	Parent=GE10952-PA
4	flybase	CDS	28375629	28375911	.	+	.	Parent=GE10952-PA
4	flybase	CDS	28375973	28376141	.	+	.	Parent=GE10952-PA
4	flybase	CDS	28376197	28376323	.	+	.	Parent=GE10952-PA
4	flybase	CDS	28376380	28376591	.	+	.	Parent=GE10952-PA
4	flybase	CDS	28378075	28378194	.	+	.	Parent=GE10953-PA
4	flybase	CDS	28378255	28378973	.	+	.	Parent=GE10953-PA
4	flybase	CDS	28379039	28379149	.	+	.	Parent=GE10953-PA
4	flybase	CDS	28379209	28379347	.	+	.	Parent=GE10953-PA
4	flybase	CDS	28502729	28503034	.	+	.	Parent=GE10961-PA
4	flybase	CDS	28774134	28774916	.	+	.	Parent=GE10973-PA
4	flybase	CDS	28791539	28792406	.	+	.	Parent=GE10974-PA
4	flybase	CDS	28792459	28792490	.	+	.	Parent=GE10974-PA
1	flybase	CDS	11072130	11074148	.	-	.	Parent=GE10979-PA
1	flybase	CDS	11074206	11075096	.	-	.	Parent=GE10979-PA
1	flybase	CDS	11069561	11069760	.	-	.	Parent=GE10983-PA
1	flybase	CDS	11069937	11070554	.	-	.	Parent=GE10983-PA
1	flybase	CDS	11070970	11071039	.	-	.	Parent=GE10983-PA
1	flybase	CDS	11032962	11033245	.	-	.	Parent=GE11001-PA
1	flybase	CDS	11033314	11033323	.	-	.	Parent=GE11001-PA
1	flybase	CDS	11021914	11022252	.	-	.	Parent=GE11027-PA
1	flybase	CDS	10944565	10944580	.	-	.	Parent=GE11063-PA
1	flybase	CDS	10944647	10944809	.	-	.	Parent=GE11063-PA
1	flybase	CDS	10944894	10945620	.	-	.	Parent=GE11063-PA
1	flybase	CDS	10945730	10945816	.	-	.	Parent=GE11063-PA
1	flybase	CDS	10939342	10939684	.	-	.	Parent=GE11069-PA
1	flybase	CDS	10939743	10940139	.	-	.	Parent=GE11069-PA
1	flybase	CDS	10940351	10940525	.	-	.	Parent=GE11069-PA
1	flybase	CDS	10940583	10940648	.	-	.	Parent=GE11069-PA
1	flybase	CDS	10896159	10896257	.	-	.	Parent=GE11074-PA
1	flybase	CDS	10896319	10896452	.	-	.	Parent=GE11074-PA
1	flybase	CDS	10896530	10897302	.	-	.	Parent=GE11074-PA
1	flybase	CDS	10897362	10897490	.	-	.	Parent=GE11074-PA
1	flybase	CDS	10897635	10897765	.	-	.	Parent=GE11074-PA
1	flybase	CDS	10897832	10897912	.	-	.	Parent=GE11074-PA
1	flybase	CDS	10897969	10898085	.	-	.	Parent=GE11074-PA
1	flybase	CDS	10898159	10898364	.	-	.	Parent=GE11074-PA
1	flybase	CDS	10919543	10919689	.	-	.	Parent=GE11074-PA
1	flybase	CDS	10920016	10920199	.	-	.	Parent=GE11074-PA
1	flybase	CDS	10920284	10920379	.	-	.	Parent=GE11074-PA
1	flybase	CDS	10935707	10935958	.	-	.	Parent=GE11074-PA
1	flybase	CDS	10880296	10880409	.	-	.	Parent=GE11082-PA
1	flybase	CDS	10880559	10880654	.	-	.	Parent=GE11082-PA
1	flybase	CDS	10880945	10881161	.	-	.	Parent=GE11082-PA
1	flybase	CDS	10881769	10882285	.	-	.	Parent=GE11082-PA
1	flybase	CDS	10882470	10882535	.	-	.	Parent=GE11082-PA
1	flybase	CDS	10882720	10882812	.	-	.	Parent=GE11082-PA
1	flybase	CDS	10882919	10883017	.	-	.	Parent=GE11082-PA
1	flybase	CDS	10883117	10885492	.	-	.	Parent=GE11082-PA
1	flybase	CDS	10885593	10885691	.	-	.	Parent=GE11082-PA
1	flybase	CDS	10885764	10885862	.	-	.	Parent=GE11082-PA
1	flybase	CDS	10885943	10886041	.	-	.	Parent=GE11082-PA
1	flybase	CDS	10887681	10887986	.	-	.	Parent=GE11082-PA
1	flybase	CDS	10888116	10888296	.	-	.	Parent=GE11082-PA
1	flybase	CDS	10888365	10888373	.	-	.	Parent=GE11082-PA
1	flybase	CDS	10854158	10854726	.	-	.	Parent=GE11101-PA
1	flybase	CDS	10854835	10854985	.	-	.	Parent=GE11101-PA
1	flybase	CDS	10855052	10855124	.	-	.	Parent=GE11101-PA
1	flybase	CDS	10855187	10855436	.	-	.	Parent=GE11101-PA
1	flybase	CDS	10855497	10855766	.	-	.	Parent=GE11101-PA
1	flybase	CDS	10855897	10856123	.	-	.	Parent=GE11101-PA
1	flybase	CDS	10856506	10856665	.	-	.	Parent=GE11101-PA
1	flybase	CDS	10856849	10857328	.	-	.	Parent=GE11101-PA
1	flybase	CDS	10857393	10857842	.	-	.	Parent=GE11101-PA
1	flybase	CDS	10857907	10858216	.	-	.	Parent=GE11101-PA
1	flybase	CDS	10858279	10858305	.	-	.	Parent=GE11101-PA
1	flybase	CDS	10858517	10858986	.	-	.	Parent=GE11101-PA
1	flybase	CDS	10859052	10859235	.	-	.	Parent=GE11101-PA
1	flybase	CDS	10859307	10859455	.	-	.	Parent=GE11101-PA
1	flybase	CDS	10861042	10861216	.	-	.	Parent=GE11101-PA
1	flybase	CDS	10861527	10862047	.	-	.	Parent=GE11101-PA
1	flybase	CDS	10863230	10863299	.	-	.	Parent=GE11101-PA
1	flybase	CDS	10823260	10823551	.	-	.	Parent=GE11152-PA
1	flybase	CDS	10823624	10823896	.	-	.	Parent=GE11152-PA
1	flybase	CDS	10823954	10824570	.	-	.	Parent=GE11152-PA
1	flybase	CDS	10824636	10825208	.	-	.	Parent=GE11152-PA
1	flybase	CDS	10825266	10825370	.	-	.	Parent=GE11152-PA
1	flybase	CDS	10827082	10827630	.	-	.	Parent=GE11152-PA
1	flybase	CDS	10827690	10828037	.	-	.	Parent=GE11152-PA
1	flybase	CDS	10828098	10828450	.	-	.	Parent=GE11152-PA
1	flybase	CDS	10828641	10828792	.	-	.	Parent=GE11152-PA
1	flybase	CDS	10828853	10828872	.	-	.	Parent=GE11152-PA
1	flybase	CDS	10822501	10822860	.	-	.	Parent=GE11161-PA
1	flybase	CDS	10793584	10793726	.	-	.	Parent=GE11169-PA
1	flybase	CDS	10793786	10793900	.	-	.	Parent=GE11169-PA
1	flybase	CDS	10793973	10793987	.	-	.	Parent=GE11169-PA
1	flybase	CDS	10765680	10765830	.	-	.	Parent=GE11176-PA
1	flybase	CDS	10765899	10766677	.	-	.	Parent=GE11176-PA
1	flybase	CDS	10766734	10767152	.	-	.	Parent=GE11176-PA
1	flybase	CDS	10767215	10767691	.	-	.	Parent=GE11176-PA
1	flybase	CDS	10767749	10767863	.	-	.	Parent=GE11176-PA
1	flybase	CDS	10767920	10771818	.	-	.	Parent=GE11176-PA
1	flybase	CDS	10790906	10791119	.	-	.	Parent=GE11176-PA
1	flybase	CDS	10705022	10705233	.	-	.	Parent=GE11194-PA
1	flybase	CDS	10705305	10705410	.	-	.	Parent=GE11194-PA
1	flybase	CDS	10705479	10705653	.	-	.	Parent=GE11194-PA
1	flybase	CDS	10705713	10705906	.	-	.	Parent=GE11194-PA
1	flybase	CDS	10705992	10709739	.	-	.	Parent=GE11194-PA
1	flybase	CDS	10709829	10710676	.	-	.	Parent=GE11194-PA
1	flybase	CDS	10642755	10642965	.	-	.	Parent=GE11237-PA
1	flybase	CDS	10643024	10643197	.	-	.	Parent=GE11237-PA
1	flybase	CDS	10643254	10643501	.	-	.	Parent=GE11237-PA
1	flybase	CDS	10643557	10643760	.	-	.	Parent=GE11237-PA
1	flybase	CDS	10638450	10639359	.	-	.	Parent=GE11241-PA
1	flybase	CDS	10640431	10641227	.	-	.	Parent=GE11241-PA
1	flybase	CDS	10633756	10633935	.	-	.	Parent=GE11246-PA
1	flybase	CDS	10634027	10634155	.	-	.	Parent=GE11246-PA
1	flybase	CDS	10634228	10634357	.	-	.	Parent=GE11246-PA
1	flybase	CDS	10637067	10637246	.	-	.	Parent=GE11246-PA
1	flybase	CDS	10637311	10637820	.	-	.	Parent=GE11246-PA
1	flybase	CDS	10637883	10637974	.	-	.	Parent=GE11246-PA
1	flybase	CDS	10548478	10549148	.	-	.	Parent=GE11282-PA
1	flybase	CDS	10549211	10549298	.	-	.	Parent=GE11282-PA
1	flybase	CDS	10535331	10535381	.	-	.	Parent=GE11293-PA
1	flybase	CDS	10535680	10535797	.	-	.	Parent=GE11293-PA
1	flybase	CDS	10535858	10536032	.	-	.	Parent=GE11293-PA
1	flybase	CDS	10536107	10536254	.	-	.	Parent=GE11293-PA
1	flybase	CDS	10536312	10536435	.	-	.	Parent=GE11293-PA
1	flybase	CDS	10536501	10536643	.	-	.	Parent=GE11293-PA
1	flybase	CDS	10537546	10537566	.	-	.	Parent=GE11293-PA
1	flybase	CDS	10538105	10538219	.	-	.	Parent=GE11293-PA
1	flybase	CDS	10538281	10538807	.	-	.	Parent=GE11293-PA
1	flybase	CDS	10477872	10478107	.	-	.	Parent=GE11317-PA
1	flybase	CDS	10478164	10478370	.	-	.	Parent=GE11317-PA
1	flybase	CDS	10478436	10478568	.	-	.	Parent=GE11317-PA
1	flybase	CDS	10478665	10479066	.	-	.	Parent=GE11317-PA
1	flybase	CDS	10429061	10430146	.	-	.	Parent=GE11338-PA
1	flybase	CDS	10366317	10366427	.	-	.	Parent=GE11346-PA
1	flybase	CDS	10368422	10368682	.	-	.	Parent=GE11346-PA
1	flybase	CDS	10368737	10368949	.	-	.	Parent=GE11346-PA
1	flybase	CDS	10369052	10370021	.	-	.	Parent=GE11346-PA
1	flybase	CDS	10375390	10375541	.	-	.	Parent=GE11346-PA
1	flybase	CDS	10377017	10377322	.	-	.	Parent=GE11346-PA
1	flybase	CDS	10379550	10382332	.	-	.	Parent=GE11346-PA
1	flybase	CDS	10382444	10382681	.	-	.	Parent=GE11346-PA
1	flybase	CDS	10382810	10383016	.	-	.	Parent=GE11346-PA
1	flybase	CDS	10383406	10384548	.	-	.	Parent=GE11346-PA
1	flybase	CDS	10384650	10384964	.	-	.	Parent=GE11346-PA
1	flybase	CDS	10385307	10398494	.	-	.	Parent=GE11346-PA
1	flybase	CDS	10398677	10401283	.	-	.	Parent=GE11346-PA
1	flybase	CDS	10401402	10401642	.	-	.	Parent=GE11346-PA
1	flybase	CDS	10401710	10401876	.	-	.	Parent=GE11346-PA
1	flybase	CDS	10402371	10402643	.	-	.	Parent=GE11346-PA
1	flybase	CDS	10406653	10406714	.	-	.	Parent=GE11346-PA
1	flybase	CDS	10420555	10421365	.	-	.	Parent=GE11346-PA
1	flybase	CDS	10341550	10341701	.	-	.	Parent=GE11352-PA
1	flybase	CDS	10359357	10365858	.	-	.	Parent=GE11352-PA
1	flybase	CDS	10322257	10322500	.	-	.	Parent=GE11355-PA
1	flybase	CDS	10322710	10322777	.	-	.	Parent=GE11355-PA
1	flybase	CDS	10323019	10323160	.	-	.	Parent=GE11355-PA
1	flybase	CDS	10323881	10324507	.	-	.	Parent=GE11355-PA
1	flybase	CDS	10325364	10328326	.	-	.	Parent=GE11355-PA
1	flybase	CDS	10329555	10329812	.	-	.	Parent=GE11355-PA
1	flybase	CDS	10331451	10331756	.	-	.	Parent=GE11355-PA
1	flybase	CDS	10332326	10339417	.	-	.	Parent=GE11355-PA
1	flybase	CDS	10339480	10339644	.	-	.	Parent=GE11355-PA
1	flybase	CDS	10340053	10340094	.	-	.	Parent=GE11355-PA
1	flybase	CDS	10259598	10260307	.	-	.	Parent=GE11368-PA
1	flybase	CDS	10260369	10260438	.	-	.	Parent=GE11368-PA
1	flybase	CDS	10258077	10258732	.	-	.	Parent=GE11373-PA
1	flybase	CDS	10258796	10258874	.	-	.	Parent=GE11373-PA
1	flybase	CDS	10255981	10256178	.	-	.	Parent=GE11378-PA
1	flybase	CDS	10256239	10256517	.	-	.	Parent=GE11378-PA
1	flybase	CDS	10256584	10256619	.	-	.	Parent=GE11378-PA
2	flybase	CDS	20929587	20930018	.	-	.	Parent=GE11386-PA
2	flybase	CDS	20930083	20930439	.	-	.	Parent=GE11386-PA
2	flybase	CDS	20932136	20932232	.	-	.	Parent=GE11386-PA
2	flybase	CDS	20932291	20932442	.	-	.	Parent=GE11386-PA
2	flybase	CDS	20932500	20932617	.	-	.	Parent=GE11386-PA
2	flybase	CDS	20933927	20934059	.	-	.	Parent=GE11386-PA
2	flybase	CDS	20934117	20934678	.	-	.	Parent=GE11386-PA
2	flybase	CDS	20822217	20822582	.	-	.	Parent=GE11392-PA
1	flybase	CDS	10247931	10248377	.	-	.	Parent=GE11394-PA
1	flybase	CDS	10246795	10247189	.	-	.	Parent=GE11405-PA
1	flybase	CDS	10247244	10247523	.	-	.	Parent=GE11405-PA
2	flybase	CDS	20725504	20725611	.	-	.	Parent=GE11406-PA
2	flybase	CDS	20725675	20725930	.	-	.	Parent=GE11406-PA
2	flybase	CDS	20726816	20726898	.	-	.	Parent=GE11406-PA
2	flybase	CDS	20682483	20682776	.	-	.	Parent=GE11409-PA
2	flybase	CDS	20625894	20626928	.	-	.	Parent=GE11417-PA
2	flybase	CDS	20622630	20622836	.	-	.	Parent=GE11418-PA
2	flybase	CDS	20622912	20623613	.	-	.	Parent=GE11418-PA
2	flybase	CDS	20623678	20624442	.	-	.	Parent=GE11418-PA
2	flybase	CDS	20624499	20625004	.	-	.	Parent=GE11418-PA
2	flybase	CDS	20625066	20625321	.	-	.	Parent=GE11418-PA
2	flybase	CDS	20625375	20625461	.	-	.	Parent=GE11418-PA
2	flybase	CDS	20611512	20611874	.	-	.	Parent=GE11421-PA
2	flybase	CDS	20526357	20526526	.	-	.	Parent=GE11424-PA
2	flybase	CDS	20529190	20529358	.	-	.	Parent=GE11424-PA
2	flybase	CDS	20529430	20530345	.	-	.	Parent=GE11424-PA
2	flybase	CDS	20530415	20530818	.	-	.	Parent=GE11424-PA
2	flybase	CDS	20536570	20536671	.	-	.	Parent=GE11424-PA
2	flybase	CDS	20522750	20522957	.	-	.	Parent=GE11425-PA
2	flybase	CDS	20523015	20523374	.	-	.	Parent=GE11425-PA
2	flybase	CDS	20523435	20523514	.	-	.	Parent=GE11425-PA
2	flybase	CDS	20520495	20521094	.	-	.	Parent=GE11426-PA
2	flybase	CDS	20521150	20521405	.	-	.	Parent=GE11426-PA
2	flybase	CDS	20521467	20522578	.	-	.	Parent=GE11426-PA
2	flybase	CDS	20517240	20517509	.	-	.	Parent=GE11430-PA
2	flybase	CDS	20517575	20517586	.	-	.	Parent=GE11430-PA
2	flybase	CDS	20501226	20502659	.	-	.	Parent=GE11431-PA
2	flybase	CDS	20470279	20470601	.	-	.	Parent=GE11433-PA
2	flybase	CDS	20473205	20473262	.	-	.	Parent=GE11433-PA
2	flybase	CDS	20473336	20473625	.	-	.	Parent=GE11433-PA
2	flybase	CDS	20474040	20474097	.	-	.	Parent=GE11433-PA
2	flybase	CDS	20474160	20474225	.	-	.	Parent=GE11433-PA
2	flybase	CDS	20434984	20435097	.	-	.	Parent=GE11440-PA
2	flybase	CDS	20282022	20282843	.	-	.	Parent=GE11458-PA
2	flybase	CDS	20279527	20279880	.	-	.	Parent=GE11460-PA
2	flybase	CDS	20279942	20280218	.	-	.	Parent=GE11460-PA
2	flybase	CDS	20280274	20280536	.	-	.	Parent=GE11460-PA
2	flybase	CDS	20273952	20275013	.	-	.	Parent=GE11462-PA
2	flybase	CDS	19928335	19928383	.	-	.	Parent=GE11488-PA
2	flybase	CDS	19928598	19928701	.	-	.	Parent=GE11488-PA
2	flybase	CDS	19928788	19928790	.	-	.	Parent=GE11488-PA
2	flybase	CDS	19894193	19894302	.	-	.	Parent=GE11496-PA
2	flybase	CDS	19894939	19895059	.	-	.	Parent=GE11496-PA
2	flybase	CDS	19841149	19841358	.	-	.	Parent=GE11502-PA
2	flybase	CDS	19841414	19842175	.	-	.	Parent=GE11502-PA
2	flybase	CDS	19802703	19803838	.	-	.	Parent=GE11510-PA
2	flybase	CDS	19803895	19804599	.	-	.	Parent=GE11510-PA
2	flybase	CDS	19804659	19804920	.	-	.	Parent=GE11510-PA
2	flybase	CDS	19718577	19718910	.	-	.	Parent=GE11524-PA
2	flybase	CDS	19720758	19720999	.	-	.	Parent=GE11524-PA
2	flybase	CDS	19713935	19714521	.	-	.	Parent=GE11526-PA
2	flybase	CDS	19714591	19714858	.	-	.	Parent=GE11526-PA
2	flybase	CDS	19569869	19571109	.	-	.	Parent=GE11542-PA
2	flybase	CDS	19573799	19574084	.	-	.	Parent=GE11542-PA
2	flybase	CDS	19470231	19470449	.	-	.	Parent=GE11546-PA
2	flybase	CDS	19470530	19471079	.	-	.	Parent=GE11546-PA
2	flybase	CDS	19471817	19471833	.	-	.	Parent=GE11546-PA
2	flybase	CDS	19468204	19468425	.	-	.	Parent=GE11548-PA
2	flybase	CDS	19468486	19469079	.	-	.	Parent=GE11548-PA
2	flybase	CDS	19397563	19398357	.	-	.	Parent=GE11555-PA
2	flybase	CDS	19398414	19399496	.	-	.	Parent=GE11555-PA
2	flybase	CDS	19402961	19403122	.	-	.	Parent=GE11555-PA
2	flybase	CDS	19325074	19325142	.	-	.	Parent=GE11565-PA
2	flybase	CDS	19325210	19325567	.	-	.	Parent=GE11565-PA
2	flybase	CDS	19325624	19326393	.	-	.	Parent=GE11565-PA
2	flybase	CDS	19266699	19266836	.	-	.	Parent=GE11570-PA
2	flybase	CDS	19267241	19267369	.	-	.	Parent=GE11570-PA
2	flybase	CDS	19268164	19268432	.	-	.	Parent=GE11570-PA
2	flybase	CDS	19268509	19268677	.	-	.	Parent=GE11570-PA
2	flybase	CDS	19273103	19273162	.	-	.	Parent=GE11570-PA
2	flybase	CDS	19234407	19234535	.	-	.	Parent=GE11575-PA
2	flybase	CDS	19238994	19239138	.	-	.	Parent=GE11575-PA
2	flybase	CDS	19239424	19239473	.	-	.	Parent=GE11575-PA
2	flybase	CDS	19027277	19027416	.	-	.	Parent=GE11596-PA
2	flybase	CDS	19042686	19042800	.	-	.	Parent=GE11596-PA
2	flybase	CDS	19015678	19016268	.	-	.	Parent=GE11597-PA
2	flybase	CDS	19017087	19017490	.	-	.	Parent=GE11597-PA
2	flybase	CDS	19017881	19018180	.	-	.	Parent=GE11597-PA
2	flybase	CDS	19019164	19019910	.	-	.	Parent=GE11597-PA
2	flybase	CDS	19020099	19020252	.	-	.	Parent=GE11597-PA
2	flybase	CDS	19020388	19020518	.	-	.	Parent=GE11597-PA
2	flybase	CDS	19020577	19020784	.	-	.	Parent=GE11597-PA
2	flybase	CDS	19020849	19021000	.	-	.	Parent=GE11597-PA
2	flybase	CDS	19021724	19021796	.	-	.	Parent=GE11597-PA
2	flybase	CDS	19023503	19023747	.	-	.	Parent=GE11597-PA
2	flybase	CDS	19023815	19024023	.	-	.	Parent=GE11597-PA
2	flybase	CDS	19024187	19024236	.	-	.	Parent=GE11597-PA
1	flybase	CDS	9846017	9846376	.	-	.	Parent=GE11602-PA
2	flybase	CDS	18926717	18926972	.	-	.	Parent=GE11609-PA
2	flybase	CDS	18927027	18927178	.	-	.	Parent=GE11609-PA
2	flybase	CDS	18927244	18928908	.	-	.	Parent=GE11609-PA
1	flybase	CDS	9835002	9835622	.	-	.	Parent=GE11623-PA
2	flybase	CDS	18623847	18625196	.	-	.	Parent=GE11632-PA
2	flybase	CDS	18622261	18622678	.	-	.	Parent=GE11633-PA
2	flybase	CDS	18622747	18623372	.	-	.	Parent=GE11633-PA
1	flybase	CDS	9834030	9834416	.	-	.	Parent=GE11634-PA
1	flybase	CDS	9834482	9834502	.	-	.	Parent=GE11634-PA
2	flybase	CDS	18471944	18472447	.	-	.	Parent=GE11646-PA
2	flybase	CDS	18472510	18472644	.	-	.	Parent=GE11646-PA
2	flybase	CDS	18472706	18472810	.	-	.	Parent=GE11646-PA
2	flybase	CDS	18472869	18472955	.	-	.	Parent=GE11646-PA
2	flybase	CDS	18473017	18473314	.	-	.	Parent=GE11646-PA
2	flybase	CDS	18473379	18473477	.	-	.	Parent=GE11646-PA
2	flybase	CDS	18475586	18476139	.	-	.	Parent=GE11646-PA
2	flybase	CDS	18442225	18442434	.	-	.	Parent=GE11650-PA
2	flybase	CDS	18441393	18441767	.	-	.	Parent=GE11651-PA
2	flybase	CDS	18439540	18440758	.	-	.	Parent=GE11652-PA
2	flybase	CDS	18440836	18440957	.	-	.	Parent=GE11652-PA
2	flybase	CDS	18209411	18209445	.	-	.	Parent=GE11656-PA
2	flybase	CDS	18221707	18221824	.	-	.	Parent=GE11656-PA
2	flybase	CDS	18222625	18222666	.	-	.	Parent=GE11656-PA
2	flybase	CDS	18231538	18231714	.	-	.	Parent=GE11656-PA
2	flybase	CDS	18232605	18232775	.	-	.	Parent=GE11656-PA
2	flybase	CDS	18309908	18310096	.	-	.	Parent=GE11656-PA
2	flybase	CDS	18148499	18149476	.	-	.	Parent=GE11661-PA
2	flybase	CDS	18119950	18120161	.	-	.	Parent=GE11664-PA
2	flybase	CDS	18120230	18120308	.	-	.	Parent=GE11664-PA
2	flybase	CDS	18120371	18120373	.	-	.	Parent=GE11664-PA
2	flybase	CDS	18105088	18105197	.	-	.	Parent=GE11667-PA
2	flybase	CDS	18105259	18105479	.	-	.	Parent=GE11667-PA
2	flybase	CDS	18105539	18105640	.	-	.	Parent=GE11667-PA
2	flybase	CDS	18105708	18106159	.	-	.	Parent=GE11667-PA
2	flybase	CDS	18106265	18106389	.	-	.	Parent=GE11667-PA
2	flybase	CDS	18106450	18106726	.	-	.	Parent=GE11667-PA
2	flybase	CDS	18104521	18104841	.	-	.	Parent=GE11668-PA
2	flybase	CDS	18104899	18105015	.	-	.	Parent=GE11668-PA
2	flybase	CDS	18088458	18089008	.	-	.	Parent=GE11670-PA
2	flybase	CDS	18089073	18089373	.	-	.	Parent=GE11670-PA
2	flybase	CDS	18089446	18089722	.	-	.	Parent=GE11670-PA
2	flybase	CDS	18089781	18090037	.	-	.	Parent=GE11670-PA
2	flybase	CDS	18090097	18090247	.	-	.	Parent=GE11670-PA
2	flybase	CDS	18090299	18090522	.	-	.	Parent=GE11670-PA
2	flybase	CDS	18085617	18086239	.	-	.	Parent=GE11671-PA
2	flybase	CDS	18086297	18086600	.	-	.	Parent=GE11671-PA
2	flybase	CDS	18086657	18086933	.	-	.	Parent=GE11671-PA
2	flybase	CDS	18086989	18087245	.	-	.	Parent=GE11671-PA
2	flybase	CDS	18087296	18087437	.	-	.	Parent=GE11671-PA
2	flybase	CDS	18087494	18087699	.	-	.	Parent=GE11671-PA
2	flybase	CDS	18075176	18075332	.	-	.	Parent=GE11672-PA
2	flybase	CDS	18075483	18075858	.	-	.	Parent=GE11672-PA
2	flybase	CDS	18078554	18078605	.	-	.	Parent=GE11672-PA
2	flybase	CDS	18073164	18074015	.	-	.	Parent=GE11673-PA
2	flybase	CDS	18067713	18068418	.	-	.	Parent=GE11675-PA
2	flybase	CDS	18068482	18068690	.	-	.	Parent=GE11675-PA
2	flybase	CDS	18068758	18068997	.	-	.	Parent=GE11675-PA
2	flybase	CDS	18066473	18066669	.	-	.	Parent=GE11676-PA
2	flybase	CDS	18066730	18066941	.	-	.	Parent=GE11676-PA
2	flybase	CDS	18067007	18067143	.	-	.	Parent=GE11676-PA
2	flybase	CDS	18062804	18063408	.	-	.	Parent=GE11678-PA
2	flybase	CDS	18063469	18063700	.	-	.	Parent=GE11678-PA
2	flybase	CDS	18056360	18057538	.	-	.	Parent=GE11679-PA
2	flybase	CDS	17857372	17857703	.	-	.	Parent=GE11689-PA
2	flybase	CDS	17857765	17857994	.	-	.	Parent=GE11689-PA
2	flybase	CDS	17858048	17858187	.	-	.	Parent=GE11689-PA
2	flybase	CDS	17853260	17853443	.	-	.	Parent=GE11690-PA
2	flybase	CDS	17853502	17853812	.	-	.	Parent=GE11690-PA
2	flybase	CDS	17853867	17854708	.	-	.	Parent=GE11690-PA
2	flybase	CDS	17854760	17855074	.	-	.	Parent=GE11690-PA
2	flybase	CDS	17855131	17855360	.	-	.	Parent=GE11690-PA
2	flybase	CDS	17855416	17855591	.	-	.	Parent=GE11690-PA
2	flybase	CDS	17852253	17852720	.	-	.	Parent=GE11691-PA
2	flybase	CDS	17852774	17853133	.	-	.	Parent=GE11691-PA
2	flybase	CDS	17843557	17844059	.	-	.	Parent=GE11692-PA
2	flybase	CDS	17844118	17844808	.	-	.	Parent=GE11692-PA
2	flybase	CDS	17844871	17845275	.	-	.	Parent=GE11692-PA
2	flybase	CDS	17840704	17841206	.	-	.	Parent=GE11693-PA
2	flybase	CDS	17841262	17841952	.	-	.	Parent=GE11693-PA
2	flybase	CDS	17842096	17842503	.	-	.	Parent=GE11693-PA
2	flybase	CDS	17838333	17838520	.	-	.	Parent=GE11694-PA
2	flybase	CDS	17838590	17839610	.	-	.	Parent=GE11694-PA
2	flybase	CDS	17839675	17840024	.	-	.	Parent=GE11694-PA
2	flybase	CDS	17840089	17840161	.	-	.	Parent=GE11694-PA
1	flybase	CDS	9798602	9799453	.	-	.	Parent=GE11699-PA
1	flybase	CDS	9799891	9800106	.	-	.	Parent=GE11699-PA
2	flybase	CDS	17728413	17728607	.	-	.	Parent=GE11701-PA
2	flybase	CDS	17728644	17728907	.	-	.	Parent=GE11701-PA
2	flybase	CDS	17704749	17704910	.	-	.	Parent=GE11702-PA
2	flybase	CDS	17655051	17655301	.	-	.	Parent=GE11704-PA
2	flybase	CDS	17655403	17655527	.	-	.	Parent=GE11704-PA
2	flybase	CDS	17659030	17659181	.	-	.	Parent=GE11704-PA
2	flybase	CDS	17688813	17688959	.	-	.	Parent=GE11704-PA
2	flybase	CDS	17690131	17690256	.	-	.	Parent=GE11704-PA
2	flybase	CDS	17690332	17690511	.	-	.	Parent=GE11704-PA
2	flybase	CDS	17691058	17691303	.	-	.	Parent=GE11704-PA
2	flybase	CDS	17691617	17691733	.	-	.	Parent=GE11704-PA
2	flybase	CDS	17692334	17692439	.	-	.	Parent=GE11704-PA
2	flybase	CDS	17692507	17692615	.	-	.	Parent=GE11704-PA
2	flybase	CDS	17693833	17693932	.	-	.	Parent=GE11704-PA
2	flybase	CDS	17648183	17648295	.	-	.	Parent=GE11705-PA
2	flybase	CDS	17650122	17650794	.	-	.	Parent=GE11705-PA
2	flybase	CDS	17642067	17644358	.	-	.	Parent=GE11706-PA
2	flybase	CDS	17644428	17644511	.	-	.	Parent=GE11706-PA
2	flybase	CDS	17644586	17644780	.	-	.	Parent=GE11706-PA
2	flybase	CDS	17645763	17645858	.	-	.	Parent=GE11706-PA
2	flybase	CDS	17646006	17646154	.	-	.	Parent=GE11706-PA
2	flybase	CDS	17646887	17647064	.	-	.	Parent=GE11706-PA
2	flybase	CDS	17608719	17610518	.	-	.	Parent=GE11707-PA
2	flybase	CDS	17606435	17608114	.	-	.	Parent=GE11708-PA
2	flybase	CDS	17604385	17605647	.	-	.	Parent=GE11709-PA
2	flybase	CDS	17600336	17602081	.	-	.	Parent=GE11712-PA
2	flybase	CDS	17597903	17598729	.	-	.	Parent=GE11713-PA
2	flybase	CDS	17598802	17599372	.	-	.	Parent=GE11713-PA
2	flybase	CDS	17591255	17591876	.	-	.	Parent=GE11714-PA
2	flybase	CDS	17592004	17592525	.	-	.	Parent=GE11714-PA
2	flybase	CDS	17593457	17594118	.	-	.	Parent=GE11714-PA
2	flybase	CDS	17543315	17543724	.	-	.	Parent=GE11720-PA
2	flybase	CDS	17544413	17544658	.	-	.	Parent=GE11720-PA
2	flybase	CDS	17545969	17546178	.	-	.	Parent=GE11720-PA
2	flybase	CDS	17547568	17547730	.	-	.	Parent=GE11720-PA
2	flybase	CDS	17548134	17548216	.	-	.	Parent=GE11720-PA
2	flybase	CDS	17548954	17549053	.	-	.	Parent=GE11720-PA
2	flybase	CDS	17549118	17549180	.	-	.	Parent=GE11720-PA
2	flybase	CDS	17420663	17421081	.	-	.	Parent=GE11723-PA
2	flybase	CDS	17421145	17421275	.	-	.	Parent=GE11723-PA
2	flybase	CDS	17421332	17421377	.	-	.	Parent=GE11723-PA
2	flybase	CDS	17421432	17422171	.	-	.	Parent=GE11723-PA
2	flybase	CDS	17422232	17422464	.	-	.	Parent=GE11723-PA
2	flybase	CDS	17416251	17417366	.	-	.	Parent=GE11724-PA
2	flybase	CDS	17418677	17420350	.	-	.	Parent=GE11724-PA
2	flybase	CDS	17305632	17305880	.	-	.	Parent=GE11734-PA
2	flybase	CDS	17150338	17150622	.	-	.	Parent=GE11738-PA
2	flybase	CDS	16996910	16997132	.	-	.	Parent=GE11750-PA
2	flybase	CDS	16997196	16997218	.	-	.	Parent=GE11750-PA
2	flybase	CDS	16898573	16898683	.	-	.	Parent=GE11764-PA
2	flybase	CDS	16898773	16898904	.	-	.	Parent=GE11764-PA
2	flybase	CDS	16897836	16898024	.	-	.	Parent=GE11766-PA
2	flybase	CDS	16806427	16806867	.	-	.	Parent=GE11778-PA
2	flybase	CDS	16788335	16789084	.	-	.	Parent=GE11781-PA
2	flybase	CDS	16782358	16782555	.	-	.	Parent=GE11782-PA
2	flybase	CDS	16782621	16782717	.	-	.	Parent=GE11782-PA
2	flybase	CDS	16782774	16782979	.	-	.	Parent=GE11782-PA
2	flybase	CDS	16783035	16783145	.	-	.	Parent=GE11782-PA
2	flybase	CDS	16783236	16783409	.	-	.	Parent=GE11782-PA
2	flybase	CDS	16783473	16783809	.	-	.	Parent=GE11782-PA
2	flybase	CDS	16783866	16785093	.	-	.	Parent=GE11782-PA
2	flybase	CDS	16785163	16785392	.	-	.	Parent=GE11782-PA
2	flybase	CDS	16785448	16785658	.	-	.	Parent=GE11782-PA
2	flybase	CDS	16785719	16785869	.	-	.	Parent=GE11782-PA
2	flybase	CDS	16785962	16786180	.	-	.	Parent=GE11782-PA
2	flybase	CDS	16786241	16786342	.	-	.	Parent=GE11782-PA
2	flybase	CDS	16669954	16670040	.	-	.	Parent=GE11790-PA
2	flybase	CDS	16670228	16670336	.	-	.	Parent=GE11790-PA
2	flybase	CDS	16671109	16671261	.	-	.	Parent=GE11790-PA
2	flybase	CDS	16671918	16672421	.	-	.	Parent=GE11790-PA
2	flybase	CDS	16673023	16673251	.	-	.	Parent=GE11790-PA
2	flybase	CDS	16674396	16674752	.	-	.	Parent=GE11790-PA
2	flybase	CDS	16674919	16675051	.	-	.	Parent=GE11790-PA
2	flybase	CDS	16675486	16675623	.	-	.	Parent=GE11790-PA
2	flybase	CDS	16675994	16676101	.	-	.	Parent=GE11790-PA
2	flybase	CDS	16676394	16676462	.	-	.	Parent=GE11790-PA
2	flybase	CDS	16677499	16677550	.	-	.	Parent=GE11790-PA
2	flybase	CDS	16678805	16678892	.	-	.	Parent=GE11790-PA
2	flybase	CDS	16700221	16700545	.	-	.	Parent=GE11790-PA
1	flybase	CDS	9660267	9661007	.	-	.	Parent=GE11809-PA
2	flybase	CDS	16398542	16399194	.	-	.	Parent=GE11813-PA
2	flybase	CDS	16399255	16399830	.	-	.	Parent=GE11813-PA
2	flybase	CDS	16400250	16400379	.	-	.	Parent=GE11813-PA
2	flybase	CDS	16310853	16311046	.	-	.	Parent=GE11817-PA
2	flybase	CDS	16311100	16311194	.	-	.	Parent=GE11817-PA
2	flybase	CDS	16311250	16311419	.	-	.	Parent=GE11817-PA
2	flybase	CDS	16306902	16307639	.	-	.	Parent=GE11818-PA
2	flybase	CDS	16307772	16307906	.	-	.	Parent=GE11818-PA
2	flybase	CDS	16308278	16309273	.	-	.	Parent=GE11818-PA
2	flybase	CDS	16214586	16215001	.	-	.	Parent=GE11828-PA
2	flybase	CDS	16215064	16215127	.	-	.	Parent=GE11828-PA
2	flybase	CDS	16213816	16214051	.	-	.	Parent=GE11829-PA
2	flybase	CDS	16214116	16214359	.	-	.	Parent=GE11829-PA
2	flybase	CDS	16070767	16070898	.	-	.	Parent=GE11837-PA
2	flybase	CDS	16070961	16071140	.	-	.	Parent=GE11837-PA
2	flybase	CDS	16071206	16072698	.	-	.	Parent=GE11837-PA
2	flybase	CDS	16072762	16074856	.	-	.	Parent=GE11837-PA
2	flybase	CDS	16074930	16075078	.	-	.	Parent=GE11837-PA
2	flybase	CDS	16075809	16075812	.	-	.	Parent=GE11837-PA
2	flybase	CDS	16075967	16075989	.	-	.	Parent=GE11838-PA
2	flybase	CDS	16077108	16077328	.	-	.	Parent=GE11838-PA
2	flybase	CDS	16077712	16078723	.	-	.	Parent=GE11838-PA
2	flybase	CDS	16083004	16083422	.	-	.	Parent=GE11838-PA
2	flybase	CDS	16083489	16083922	.	-	.	Parent=GE11838-PA
2	flybase	CDS	16083988	16084185	.	-	.	Parent=GE11838-PA
2	flybase	CDS	16084319	16084672	.	-	.	Parent=GE11838-PA
2	flybase	CDS	16084853	16085108	.	-	.	Parent=GE11838-PA
2	flybase	CDS	16085174	16085910	.	-	.	Parent=GE11838-PA
2	flybase	CDS	16086200	16086505	.	-	.	Parent=GE11838-PA
2	flybase	CDS	16086770	16087447	.	-	.	Parent=GE11838-PA
2	flybase	CDS	16089672	16089908	.	-	.	Parent=GE11838-PA
2	flybase	CDS	15996793	15997195	.	-	.	Parent=GE11851-PA
2	flybase	CDS	15997627	15997751	.	-	.	Parent=GE11851-PA
2	flybase	CDS	15997892	15997981	.	-	.	Parent=GE11851-PA
2	flybase	CDS	15992221	15992616	.	-	.	Parent=GE11854-PA
2	flybase	CDS	15990508	15990950	.	-	.	Parent=GE11855-PA
2	flybase	CDS	15991006	15991328	.	-	.	Parent=GE11855-PA
2	flybase	CDS	15991406	15991494	.	-	.	Parent=GE11855-PA
2	flybase	CDS	15987661	15988347	.	-	.	Parent=GE11856-PA
2	flybase	CDS	15988411	15988668	.	-	.	Parent=GE11856-PA
2	flybase	CDS	15988728	15988812	.	-	.	Parent=GE11856-PA
2	flybase	CDS	15988875	15989059	.	-	.	Parent=GE11856-PA
2	flybase	CDS	15853854	15855862	.	-	.	Parent=GE11861-PA
2	flybase	CDS	15856010	15856768	.	-	.	Parent=GE11861-PA
2	flybase	CDS	15890464	15890539	.	-	.	Parent=GE11861-PA
2	flybase	CDS	15890620	15890761	.	-	.	Parent=GE11861-PA
2	flybase	CDS	15891298	15891516	.	-	.	Parent=GE11861-PA
2	flybase	CDS	15891581	15891705	.	-	.	Parent=GE11861-PA
2	flybase	CDS	15892394	15892586	.	-	.	Parent=GE11861-PA
2	flybase	CDS	15892649	15892930	.	-	.	Parent=GE11861-PA
2	flybase	CDS	15892998	15893131	.	-	.	Parent=GE11861-PA
2	flybase	CDS	15896398	15896657	.	-	.	Parent=GE11861-PA
2	flybase	CDS	15896721	15896940	.	-	.	Parent=GE11861-PA
2	flybase	CDS	15911538	15913136	.	-	.	Parent=GE11861-PA
2	flybase	CDS	15780864	15781060	.	-	.	Parent=GE11866-PA
2	flybase	CDS	15781121	15781332	.	-	.	Parent=GE11866-PA
2	flybase	CDS	15781395	15781531	.	-	.	Parent=GE11866-PA
2	flybase	CDS	15757875	15758828	.	-	.	Parent=GE11868-PA
2	flybase	CDS	15758887	15760386	.	-	.	Parent=GE11868-PA
2	flybase	CDS	15755578	15755769	.	-	.	Parent=GE11869-PA
2	flybase	CDS	15756187	15756310	.	-	.	Parent=GE11869-PA
2	flybase	CDS	15756369	15756607	.	-	.	Parent=GE11869-PA
2	flybase	CDS	15756666	15757388	.	-	.	Parent=GE11869-PA
2	flybase	CDS	15757448	15757726	.	-	.	Parent=GE11869-PA
2	flybase	CDS	15730753	15731415	.	-	.	Parent=GE11876-PA
2	flybase	CDS	15626376	15626492	.	-	.	Parent=GE11883-PA
2	flybase	CDS	15626550	15626696	.	-	.	Parent=GE11883-PA
2	flybase	CDS	15625714	15625833	.	-	.	Parent=GE11884-PA
2	flybase	CDS	15625886	15626032	.	-	.	Parent=GE11884-PA
1	flybase	CDS	9604637	9606100	.	-	.	Parent=GE11886-PA
2	flybase	CDS	15565808	15565974	.	-	.	Parent=GE11890-PA
2	flybase	CDS	15566034	15567114	.	-	.	Parent=GE11890-PA
2	flybase	CDS	15567169	15567180	.	-	.	Parent=GE11890-PA
2	flybase	CDS	15454882	15455008	.	-	.	Parent=GE11905-PA
2	flybase	CDS	15455250	15455314	.	-	.	Parent=GE11905-PA
2	flybase	CDS	15456000	15456195	.	-	.	Parent=GE11905-PA
2	flybase	CDS	15456350	15456474	.	-	.	Parent=GE11905-PA
2	flybase	CDS	15456568	15456747	.	-	.	Parent=GE11905-PA
2	flybase	CDS	15459846	15459944	.	-	.	Parent=GE11905-PA
2	flybase	CDS	15461009	15461065	.	-	.	Parent=GE11905-PA
2	flybase	CDS	15463769	15463863	.	-	.	Parent=GE11905-PA
2	flybase	CDS	15464444	15464555	.	-	.	Parent=GE11905-PA
2	flybase	CDS	15466622	15466784	.	-	.	Parent=GE11905-PA
2	flybase	CDS	15467004	15467227	.	-	.	Parent=GE11905-PA
2	flybase	CDS	15467539	15468153	.	-	.	Parent=GE11905-PA
2	flybase	CDS	15468223	15468261	.	-	.	Parent=GE11905-PA
2	flybase	CDS	15435578	15436114	.	-	.	Parent=GE11907-PA
2	flybase	CDS	15437473	15437628	.	-	.	Parent=GE11907-PA
2	flybase	CDS	15444000	15444368	.	-	.	Parent=GE11907-PA
1	flybase	CDS	9587091	9587744	.	-	.	Parent=GE11908-PA
1	flybase	CDS	9587819	9588265	.	-	.	Parent=GE11908-PA
1	flybase	CDS	9588332	9588400	.	-	.	Parent=GE11908-PA
2	flybase	CDS	15205085	15205729	.	-	.	Parent=GE11917-PA
2	flybase	CDS	15202273	15202611	.	-	.	Parent=GE11918-PA
2	flybase	CDS	15202673	15202876	.	-	.	Parent=GE11918-PA
2	flybase	CDS	15202946	15203194	.	-	.	Parent=GE11918-PA
2	flybase	CDS	15138527	15140398	.	-	.	Parent=GE11927-PA
2	flybase	CDS	15130401	15130485	.	-	.	Parent=GE11931-PA
2	flybase	CDS	15130547	15130719	.	-	.	Parent=GE11931-PA
2	flybase	CDS	15110539	15111111	.	-	.	Parent=GE11934-PA
2	flybase	CDS	15108970	15109542	.	-	.	Parent=GE11935-PA
2	flybase	CDS	15107668	15108240	.	-	.	Parent=GE11936-PA
2	flybase	CDS	15015544	15015683	.	-	.	Parent=GE11942-PA
2	flybase	CDS	15015753	15015857	.	-	.	Parent=GE11942-PA
2	flybase	CDS	15015928	15015988	.	-	.	Parent=GE11942-PA
2	flybase	CDS	14995096	14995434	.	-	.	Parent=GE11947-PA
2	flybase	CDS	14995492	14995644	.	-	.	Parent=GE11947-PA
2	flybase	CDS	14995899	14995913	.	-	.	Parent=GE11947-PA
2	flybase	CDS	14993952	14994296	.	-	.	Parent=GE11948-PA
2	flybase	CDS	14994360	14994455	.	-	.	Parent=GE11948-PA
2	flybase	CDS	14911689	14911855	.	-	.	Parent=GE11952-PA
2	flybase	CDS	14911919	14911982	.	-	.	Parent=GE11952-PA
2	flybase	CDS	14910834	14910904	.	-	.	Parent=GE11953-PA
2	flybase	CDS	14910971	14911022	.	-	.	Parent=GE11953-PA
2	flybase	CDS	14906019	14906662	.	-	.	Parent=GE11954-PA
2	flybase	CDS	14906732	14907292	.	-	.	Parent=GE11954-PA
2	flybase	CDS	14907356	14907485	.	-	.	Parent=GE11954-PA
2	flybase	CDS	14899817	14900479	.	-	.	Parent=GE11958-PA
2	flybase	CDS	14898158	14898553	.	-	.	Parent=GE11959-PA
2	flybase	CDS	14898585	14898809	.	-	.	Parent=GE11959-PA
2	flybase	CDS	14897099	14897758	.	-	.	Parent=GE11960-PA
2	flybase	CDS	14895186	14895854	.	-	.	Parent=GE11961-PA
2	flybase	CDS	14893826	14894494	.	-	.	Parent=GE11962-PA
2	flybase	CDS	14892491	14893159	.	-	.	Parent=GE11963-PA
2	flybase	CDS	14891546	14892214	.	-	.	Parent=GE11964-PA
2	flybase	CDS	14890660	14891328	.	-	.	Parent=GE11965-PA
2	flybase	CDS	14889078	14889743	.	-	.	Parent=GE11966-PA
2	flybase	CDS	14846126	14847475	.	-	.	Parent=GE11974-PA
2	flybase	CDS	14800933	14801512	.	-	.	Parent=GE11975-PA
2	flybase	CDS	14802029	14802126	.	-	.	Parent=GE11975-PA
2	flybase	CDS	14780407	14780676	.	-	.	Parent=GE11977-PA
2	flybase	CDS	14611067	14611265	.	-	.	Parent=GE11992-PA
2	flybase	CDS	14611323	14611566	.	-	.	Parent=GE11992-PA
2	flybase	CDS	14611633	14611915	.	-	.	Parent=GE11992-PA
2	flybase	CDS	14611973	14612571	.	-	.	Parent=GE11992-PA
2	flybase	CDS	14612640	14612895	.	-	.	Parent=GE11992-PA
2	flybase	CDS	14612959	14613294	.	-	.	Parent=GE11992-PA
2	flybase	CDS	14620031	14620228	.	-	.	Parent=GE11992-PA
2	flybase	CDS	14607799	14608602	.	-	.	Parent=GE11993-PA
2	flybase	CDS	14608668	14609767	.	-	.	Parent=GE11993-PA
2	flybase	CDS	14609862	14610026	.	-	.	Parent=GE11993-PA
2	flybase	CDS	14610352	14610580	.	-	.	Parent=GE11993-PA
2	flybase	CDS	14536226	14536417	.	-	.	Parent=GE11999-PA
2	flybase	CDS	14330161	14331035	.	-	.	Parent=GE12014-PA
2	flybase	CDS	14331271	14332742	.	-	.	Parent=GE12014-PA
2	flybase	CDS	14332810	14333270	.	-	.	Parent=GE12014-PA
2	flybase	CDS	14333350	14333748	.	-	.	Parent=GE12014-PA
2	flybase	CDS	14297244	14297457	.	-	.	Parent=GE12016-PA
2	flybase	CDS	14297519	14297595	.	-	.	Parent=GE12016-PA
2	flybase	CDS	14297791	14297931	.	-	.	Parent=GE12016-PA
2	flybase	CDS	14298285	14298444	.	-	.	Parent=GE12016-PA
2	flybase	CDS	14299471	14300247	.	-	.	Parent=GE12016-PA
2	flybase	CDS	14301267	14301545	.	-	.	Parent=GE12016-PA
2	flybase	CDS	14304635	14305335	.	-	.	Parent=GE12016-PA
2	flybase	CDS	14308061	14309362	.	-	.	Parent=GE12016-PA
2	flybase	CDS	14309428	14309570	.	-	.	Parent=GE12016-PA
2	flybase	CDS	14311357	14311492	.	-	.	Parent=GE12016-PA
2	flybase	CDS	14312463	14312597	.	-	.	Parent=GE12016-PA
2	flybase	CDS	14130536	14130564	.	-	.	Parent=GE12021-PA
2	flybase	CDS	14130626	14130743	.	-	.	Parent=GE12021-PA
2	flybase	CDS	14130802	14131023	.	-	.	Parent=GE12021-PA
2	flybase	CDS	14131083	14131241	.	-	.	Parent=GE12021-PA
2	flybase	CDS	14131311	14132033	.	-	.	Parent=GE12021-PA
2	flybase	CDS	14132200	14132458	.	-	.	Parent=GE12021-PA
2	flybase	CDS	14132916	14133148	.	-	.	Parent=GE12021-PA
2	flybase	CDS	14133210	14133531	.	-	.	Parent=GE12021-PA
2	flybase	CDS	14136475	14136932	.	-	.	Parent=GE12021-PA
2	flybase	CDS	14065180	14065279	.	-	.	Parent=GE12024-PA
2	flybase	CDS	14065346	14065472	.	-	.	Parent=GE12024-PA
2	flybase	CDS	14065535	14065756	.	-	.	Parent=GE12024-PA
2	flybase	CDS	14065822	14066265	.	-	.	Parent=GE12024-PA
2	flybase	CDS	14066327	14066680	.	-	.	Parent=GE12024-PA
2	flybase	CDS	14066745	14066871	.	-	.	Parent=GE12024-PA
2	flybase	CDS	14066933	14068106	.	-	.	Parent=GE12024-PA
2	flybase	CDS	14070578	14070616	.	-	.	Parent=GE12024-PA
2	flybase	CDS	14072812	14072874	.	-	.	Parent=GE12024-PA
2	flybase	CDS	14073269	14073332	.	-	.	Parent=GE12024-PA
2	flybase	CDS	14073728	14073815	.	-	.	Parent=GE12024-PA
2	flybase	CDS	14074558	14074856	.	-	.	Parent=GE12024-PA
2	flybase	CDS	14074965	14075063	.	-	.	Parent=GE12024-PA
2	flybase	CDS	14079406	14079826	.	-	.	Parent=GE12024-PA
2	flybase	CDS	14112132	14112257	.	-	.	Parent=GE12024-PA
2	flybase	CDS	14029460	14031490	.	-	.	Parent=GE12029-PA
2	flybase	CDS	14031545	14031547	.	-	.	Parent=GE12029-PA
2	flybase	CDS	14011129	14013362	.	-	.	Parent=GE12030-PA
2	flybase	CDS	14014744	14014768	.	-	.	Parent=GE12030-PA
2	flybase	CDS	14004469	14005356	.	-	.	Parent=GE12031-PA
2	flybase	CDS	14003456	14004124	.	-	.	Parent=GE12032-PA
2	flybase	CDS	14001071	14002096	.	-	.	Parent=GE12034-PA
2	flybase	CDS	14000072	14000731	.	-	.	Parent=GE12035-PA
2	flybase	CDS	13999157	13999375	.	-	.	Parent=GE12036-PA
2	flybase	CDS	13999432	13999502	.	-	.	Parent=GE12036-PA
2	flybase	CDS	13999665	13999701	.	-	.	Parent=GE12036-PA
2	flybase	CDS	13986166	13986869	.	-	.	Parent=GE12037-PA
2	flybase	CDS	13986934	13987137	.	-	.	Parent=GE12037-PA
2	flybase	CDS	13989074	13990676	.	-	.	Parent=GE12037-PA
2	flybase	CDS	13982789	13984672	.	-	.	Parent=GE12038-PA
1	flybase	CDS	9152117	9152152	.	-	.	Parent=GE12055-PA
1	flybase	CDS	9152216	9152359	.	-	.	Parent=GE12055-PA
1	flybase	CDS	9152427	9153044	.	-	.	Parent=GE12055-PA
1	flybase	CDS	9153441	9154321	.	-	.	Parent=GE12055-PA
1	flybase	CDS	9154739	9154915	.	-	.	Parent=GE12055-PA
1	flybase	CDS	9154970	9155989	.	-	.	Parent=GE12055-PA
1	flybase	CDS	9156554	9156623	.	-	.	Parent=GE12055-PA
1	flybase	CDS	9156663	9157126	.	-	.	Parent=GE12055-PA
1	flybase	CDS	9160543	9160654	.	-	.	Parent=GE12055-PA
1	flybase	CDS	9160730	9160798	.	-	.	Parent=GE12055-PA
2	flybase	CDS	13804360	13804818	.	-	.	Parent=GE12058-PA
2	flybase	CDS	13794451	13794851	.	-	.	Parent=GE12059-PA
2	flybase	CDS	13794909	13795994	.	-	.	Parent=GE12059-PA
2	flybase	CDS	13796059	13796107	.	-	.	Parent=GE12059-PA
1	flybase	CDS	9148336	9148392	.	-	.	Parent=GE12066-PA
1	flybase	CDS	9148457	9149307	.	-	.	Parent=GE12066-PA
1	flybase	CDS	9149462	9151295	.	-	.	Parent=GE12066-PA
2	flybase	CDS	13649301	13649369	.	-	.	Parent=GE12067-PA
2	flybase	CDS	13649702	13649914	.	-	.	Parent=GE12067-PA
2	flybase	CDS	13612418	13612566	.	-	.	Parent=GE12072-PA
2	flybase	CDS	13612627	13612930	.	-	.	Parent=GE12072-PA
2	flybase	CDS	13612988	13613323	.	-	.	Parent=GE12072-PA
2	flybase	CDS	13613378	13613867	.	-	.	Parent=GE12072-PA
2	flybase	CDS	13614077	13614471	.	-	.	Parent=GE12072-PA
2	flybase	CDS	13594075	13594257	.	-	.	Parent=GE12073-PA
2	flybase	CDS	13586429	13586788	.	-	.	Parent=GE12074-PA
2	flybase	CDS	13586979	13587038	.	-	.	Parent=GE12074-PA
1	flybase	CDS	9145947	9146098	.	-	.	Parent=GE12077-PA
1	flybase	CDS	9146278	9146539	.	-	.	Parent=GE12077-PA
2	flybase	CDS	13487431	13491747	.	-	.	Parent=GE12083-PA
1	flybase	CDS	9140514	9142015	.	-	.	Parent=GE12088-PA
1	flybase	CDS	9142069	9142560	.	-	.	Parent=GE12088-PA
1	flybase	CDS	9142619	9143024	.	-	.	Parent=GE12088-PA
2	flybase	CDS	12990404	12990425	.	-	.	Parent=GE12104-PA
2	flybase	CDS	12990512	12990630	.	-	.	Parent=GE12104-PA
2	flybase	CDS	12990695	12993057	.	-	.	Parent=GE12104-PA
2	flybase	CDS	12993331	12993538	.	-	.	Parent=GE12104-PA
2	flybase	CDS	12995200	12995412	.	-	.	Parent=GE12104-PA
1	flybase	CDS	9134927	9135730	.	-	.	Parent=GE12108-PA
2	flybase	CDS	12805718	12806104	.	-	.	Parent=GE12114-PA
2	flybase	CDS	12806166	12806219	.	-	.	Parent=GE12114-PA
2	flybase	CDS	12775274	12775407	.	-	.	Parent=GE12118-PA
2	flybase	CDS	12775480	12775540	.	-	.	Parent=GE12118-PA
1	flybase	CDS	9128858	9128875	.	-	.	Parent=GE12130-PA
1	flybase	CDS	9128943	9129627	.	-	.	Parent=GE12130-PA
1	flybase	CDS	9129686	9129825	.	-	.	Parent=GE12130-PA
1	flybase	CDS	9129893	9130545	.	-	.	Parent=GE12130-PA
1	flybase	CDS	9131065	9131170	.	-	.	Parent=GE12130-PA
2	flybase	CDS	12284856	12284990	.	-	.	Parent=GE12158-PA
2	flybase	CDS	12285054	12285203	.	-	.	Parent=GE12158-PA
2	flybase	CDS	12285484	12285576	.	-	.	Parent=GE12158-PA
2	flybase	CDS	12285671	12285823	.	-	.	Parent=GE12158-PA
2	flybase	CDS	12287112	12287347	.	-	.	Parent=GE12158-PA
2	flybase	CDS	12287921	12288047	.	-	.	Parent=GE12158-PA
2	flybase	CDS	12288102	12288242	.	-	.	Parent=GE12158-PA
2	flybase	CDS	12288909	12289063	.	-	.	Parent=GE12158-PA
2	flybase	CDS	12289545	12289664	.	-	.	Parent=GE12158-PA
2	flybase	CDS	12289812	12290007	.	-	.	Parent=GE12158-PA
2	flybase	CDS	12161922	12162585	.	-	.	Parent=GE12171-PA
2	flybase	CDS	12162646	12162905	.	-	.	Parent=GE12171-PA
2	flybase	CDS	12098259	12098668	.	-	.	Parent=GE12180-PA
2	flybase	CDS	12100148	12100349	.	-	.	Parent=GE12180-PA
2	flybase	CDS	12101315	12101983	.	-	.	Parent=GE12180-PA
2	flybase	CDS	12103306	12103486	.	-	.	Parent=GE12180-PA
2	flybase	CDS	12103546	12103835	.	-	.	Parent=GE12180-PA
2	flybase	CDS	12103959	12104269	.	-	.	Parent=GE12180-PA
2	flybase	CDS	12108164	12108170	.	-	.	Parent=GE12180-PA
1	flybase	CDS	8955179	8955838	.	-	.	Parent=GE12185-PA
2	flybase	CDS	12006487	12006615	.	-	.	Parent=GE12188-PA
2	flybase	CDS	12006684	12006785	.	-	.	Parent=GE12188-PA
2	flybase	CDS	11990700	11990887	.	-	.	Parent=GE12189-PA
2	flybase	CDS	11990947	11991198	.	-	.	Parent=GE12189-PA
2	flybase	CDS	11991946	11992411	.	-	.	Parent=GE12189-PA
2	flybase	CDS	11992705	11992929	.	-	.	Parent=GE12189-PA
2	flybase	CDS	11992989	11993159	.	-	.	Parent=GE12189-PA
2	flybase	CDS	11993226	11993461	.	-	.	Parent=GE12189-PA
2	flybase	CDS	11993521	11993699	.	-	.	Parent=GE12189-PA
2	flybase	CDS	11993770	11996534	.	-	.	Parent=GE12189-PA
2	flybase	CDS	11996595	11996792	.	-	.	Parent=GE12189-PA
2	flybase	CDS	11996852	11996986	.	-	.	Parent=GE12189-PA
2	flybase	CDS	12002278	12002475	.	-	.	Parent=GE12189-PA
2	flybase	CDS	11959562	11960005	.	-	.	Parent=GE12191-PA
2	flybase	CDS	11960069	11963137	.	-	.	Parent=GE12191-PA
2	flybase	CDS	11963205	11963240	.	-	.	Parent=GE12191-PA
2	flybase	CDS	11966277	11966495	.	-	.	Parent=GE12191-PA
2	flybase	CDS	11967033	11969126	.	-	.	Parent=GE12191-PA
2	flybase	CDS	11969357	11969543	.	-	.	Parent=GE12191-PA
2	flybase	CDS	11969607	11969743	.	-	.	Parent=GE12191-PA
2	flybase	CDS	11970711	11970897	.	-	.	Parent=GE12191-PA
2	flybase	CDS	11971149	11972382	.	-	.	Parent=GE12191-PA
2	flybase	CDS	11972592	11973392	.	-	.	Parent=GE12191-PA
2	flybase	CDS	11975161	11975416	.	-	.	Parent=GE12191-PA
2	flybase	CDS	11975630	11975936	.	-	.	Parent=GE12191-PA
2	flybase	CDS	11976003	11976619	.	-	.	Parent=GE12191-PA
1	flybase	CDS	8975691	8976797	.	-	.	Parent=GE12196-PA
1	flybase	CDS	8976984	8977030	.	-	.	Parent=GE12196-PA
1	flybase	CDS	8977095	8978994	.	-	.	Parent=GE12196-PA
2	flybase	CDS	11778726	11778745	.	-	.	Parent=GE12198-PA
2	flybase	CDS	11780077	11780161	.	-	.	Parent=GE12198-PA
2	flybase	CDS	11780284	11780848	.	-	.	Parent=GE12198-PA
2	flybase	CDS	11781030	11781150	.	-	.	Parent=GE12198-PA
2	flybase	CDS	11781214	11781407	.	-	.	Parent=GE12198-PA
2	flybase	CDS	11782097	11782180	.	-	.	Parent=GE12198-PA
2	flybase	CDS	11784720	11784940	.	-	.	Parent=GE12198-PA
1	flybase	CDS	8936698	8936949	.	-	.	Parent=GE12207-PA
2	flybase	CDS	11627537	11628243	.	-	.	Parent=GE12208-PA
2	flybase	CDS	11628303	11629018	.	-	.	Parent=GE12208-PA
2	flybase	CDS	11629103	11629484	.	-	.	Parent=GE12208-PA
2	flybase	CDS	11629548	11629624	.	-	.	Parent=GE12208-PA
2	flybase	CDS	11629693	11629825	.	-	.	Parent=GE12208-PA
2	flybase	CDS	11632063	11632189	.	-	.	Parent=GE12208-PA
2	flybase	CDS	11633811	11634365	.	-	.	Parent=GE12208-PA
2	flybase	CDS	11616440	11617066	.	-	.	Parent=GE12210-PA
2	flybase	CDS	11591568	11591852	.	-	.	Parent=GE12215-PA
2	flybase	CDS	11365260	11365343	.	-	.	Parent=GE12226-PA
2	flybase	CDS	11365594	11366421	.	-	.	Parent=GE12226-PA
2	flybase	CDS	11351390	11352614	.	-	.	Parent=GE12227-PA
2	flybase	CDS	11352978	11352997	.	-	.	Parent=GE12227-PA
1	flybase	CDS	8929230	8929394	.	-	.	Parent=GE12229-PA
2	flybase	CDS	11330966	11331499	.	-	.	Parent=GE12230-PA
2	flybase	CDS	11326218	11326264	.	-	.	Parent=GE12231-PA
2	flybase	CDS	11326402	11326467	.	-	.	Parent=GE12231-PA
2	flybase	CDS	11326699	11326847	.	-	.	Parent=GE12231-PA
2	flybase	CDS	11326940	11327176	.	-	.	Parent=GE12231-PA
2	flybase	CDS	11327255	11327539	.	-	.	Parent=GE12231-PA
2	flybase	CDS	11327620	11327729	.	-	.	Parent=GE12231-PA
2	flybase	CDS	11319884	11320119	.	-	.	Parent=GE12232-PA
2	flybase	CDS	11320179	11320468	.	-	.	Parent=GE12232-PA
2	flybase	CDS	11320524	11320594	.	-	.	Parent=GE12232-PA
2	flybase	CDS	11320658	11321234	.	-	.	Parent=GE12232-PA
2	flybase	CDS	11321533	11322161	.	-	.	Parent=GE12232-PA
2	flybase	CDS	11222896	11224122	.	-	.	Parent=GE12236-PA
2	flybase	CDS	11221756	11222333	.	-	.	Parent=GE12237-PA
2	flybase	CDS	11222401	11222494	.	-	.	Parent=GE12237-PA
2	flybase	CDS	11175982	11176141	.	-	.	Parent=GE12241-PA
2	flybase	CDS	11176203	11176778	.	-	.	Parent=GE12241-PA
2	flybase	CDS	11176828	11176889	.	-	.	Parent=GE12241-PA
2	flybase	CDS	11176955	11177023	.	-	.	Parent=GE12241-PA
2	flybase	CDS	11174569	11174740	.	-	.	Parent=GE12242-PA
2	flybase	CDS	11174792	11175302	.	-	.	Parent=GE12242-PA
2	flybase	CDS	11175372	11175442	.	-	.	Parent=GE12242-PA
2	flybase	CDS	11175495	11175607	.	-	.	Parent=GE12242-PA
2	flybase	CDS	11102860	11102895	.	-	.	Parent=GE12251-PA
2	flybase	CDS	11103709	11103843	.	-	.	Parent=GE12251-PA
2	flybase	CDS	11104242	11104328	.	-	.	Parent=GE12251-PA
2	flybase	CDS	11076990	11077193	.	-	.	Parent=GE12252-PA
2	flybase	CDS	11077321	11077442	.	-	.	Parent=GE12252-PA
2	flybase	CDS	11077542	11077641	.	-	.	Parent=GE12252-PA
2	flybase	CDS	11079655	11079800	.	-	.	Parent=GE12252-PA
2	flybase	CDS	11079991	11080181	.	-	.	Parent=GE12252-PA
2	flybase	CDS	11080371	11080528	.	-	.	Parent=GE12252-PA
2	flybase	CDS	11080761	11080910	.	-	.	Parent=GE12252-PA
2	flybase	CDS	11081973	11082029	.	-	.	Parent=GE12252-PA
2	flybase	CDS	11083960	11084112	.	-	.	Parent=GE12252-PA
2	flybase	CDS	11084184	11084395	.	-	.	Parent=GE12252-PA
2	flybase	CDS	11084465	11084654	.	-	.	Parent=GE12252-PA
2	flybase	CDS	11084720	11084912	.	-	.	Parent=GE12252-PA
2	flybase	CDS	11087128	11087229	.	-	.	Parent=GE12252-PA
2	flybase	CDS	11087400	11087556	.	-	.	Parent=GE12252-PA
2	flybase	CDS	11087648	11087834	.	-	.	Parent=GE12252-PA
2	flybase	CDS	11088797	11088944	.	-	.	Parent=GE12252-PA
2	flybase	CDS	11089337	11089493	.	-	.	Parent=GE12252-PA
2	flybase	CDS	11090415	11090551	.	-	.	Parent=GE12252-PA
2	flybase	CDS	11090711	11090870	.	-	.	Parent=GE12252-PA
2	flybase	CDS	11091909	11091981	.	-	.	Parent=GE12252-PA
2	flybase	CDS	11092127	11092267	.	-	.	Parent=GE12252-PA
2	flybase	CDS	11092340	11092502	.	-	.	Parent=GE12252-PA
2	flybase	CDS	11094485	11094567	.	-	.	Parent=GE12252-PA
2	flybase	CDS	11100567	11100593	.	-	.	Parent=GE12252-PA
2	flybase	CDS	11027948	11029312	.	-	.	Parent=GE12255-PA
2	flybase	CDS	11026607	11027107	.	-	.	Parent=GE12256-PA
2	flybase	CDS	10953203	10953225	.	-	.	Parent=GE12262-PA
2	flybase	CDS	10953314	10953406	.	-	.	Parent=GE12262-PA
2	flybase	CDS	10953528	10953585	.	-	.	Parent=GE12262-PA
2	flybase	CDS	10764124	10764211	.	-	.	Parent=GE12269-PA
2	flybase	CDS	10764312	10764427	.	-	.	Parent=GE12269-PA
2	flybase	CDS	10765263	10765457	.	-	.	Parent=GE12269-PA
2	flybase	CDS	10765515	10766471	.	-	.	Parent=GE12269-PA
2	flybase	CDS	10766539	10766624	.	-	.	Parent=GE12269-PA
2	flybase	CDS	10767016	10767066	.	-	.	Parent=GE12269-PA
2	flybase	CDS	10779180	10779300	.	-	.	Parent=GE12269-PA
2	flybase	CDS	10779360	10779560	.	-	.	Parent=GE12269-PA
2	flybase	CDS	10763682	10764023	.	-	.	Parent=GE12270-PA
2	flybase	CDS	10764085	10764114	.	-	.	Parent=GE12270-PA
2	flybase	CDS	10712799	10713217	.	-	.	Parent=GE12274-PA
2	flybase	CDS	10713277	10714378	.	-	.	Parent=GE12274-PA
2	flybase	CDS	10710699	10711117	.	-	.	Parent=GE12275-PA
2	flybase	CDS	10711170	10712265	.	-	.	Parent=GE12275-PA
2	flybase	CDS	10704987	10705405	.	-	.	Parent=GE12276-PA
2	flybase	CDS	10705463	10706558	.	-	.	Parent=GE12276-PA
2	flybase	CDS	10684131	10684369	.	-	.	Parent=GE12278-PA
2	flybase	CDS	10684424	10684560	.	-	.	Parent=GE12278-PA
2	flybase	CDS	10684620	10684817	.	-	.	Parent=GE12278-PA
2	flybase	CDS	10684878	10685707	.	-	.	Parent=GE12278-PA
2	flybase	CDS	10685758	10685811	.	-	.	Parent=GE12278-PA
2	flybase	CDS	10682726	10683058	.	-	.	Parent=GE12279-PA
2	flybase	CDS	10683123	10683579	.	-	.	Parent=GE12279-PA
2	flybase	CDS	10683637	10683809	.	-	.	Parent=GE12279-PA
2	flybase	CDS	10679059	10680066	.	-	.	Parent=GE12280-PA
2	flybase	CDS	10673779	10675216	.	-	.	Parent=GE12281-PA
2	flybase	CDS	10675270	10675463	.	-	.	Parent=GE12281-PA
2	flybase	CDS	10675525	10675794	.	-	.	Parent=GE12281-PA
2	flybase	CDS	10675853	10676280	.	-	.	Parent=GE12281-PA
2	flybase	CDS	10676343	10677072	.	-	.	Parent=GE12281-PA
2	flybase	CDS	10677138	10677449	.	-	.	Parent=GE12281-PA
2	flybase	CDS	10677508	10677675	.	-	.	Parent=GE12281-PA
2	flybase	CDS	10671424	10672767	.	-	.	Parent=GE12282-PA
2	flybase	CDS	10672820	10672975	.	-	.	Parent=GE12282-PA
2	flybase	CDS	10673207	10673209	.	-	.	Parent=GE12282-PA
1	flybase	CDS	8868732	8869107	.	-	.	Parent=GE12283-PA
1	flybase	CDS	8869986	8870116	.	-	.	Parent=GE12283-PA
1	flybase	CDS	8870172	8870318	.	-	.	Parent=GE12283-PA
2	flybase	CDS	10668302	10668577	.	-	.	Parent=GE12284-PA
2	flybase	CDS	10668636	10668877	.	-	.	Parent=GE12284-PA
2	flybase	CDS	10668961	10669093	.	-	.	Parent=GE12284-PA
2	flybase	CDS	10669153	10669605	.	-	.	Parent=GE12284-PA
2	flybase	CDS	10669660	10669905	.	-	.	Parent=GE12284-PA
2	flybase	CDS	10670021	10670235	.	-	.	Parent=GE12284-PA
2	flybase	CDS	10670354	10670363	.	-	.	Parent=GE12284-PA
2	flybase	CDS	10583526	10583720	.	-	.	Parent=GE12289-PA
2	flybase	CDS	10572056	10572286	.	-	.	Parent=GE12293-PA
2	flybase	CDS	10572352	10572564	.	-	.	Parent=GE12293-PA
2	flybase	CDS	10572661	10573167	.	-	.	Parent=GE12293-PA
2	flybase	CDS	10573233	10573557	.	-	.	Parent=GE12293-PA
2	flybase	CDS	10574566	10574609	.	-	.	Parent=GE12293-PA
2	flybase	CDS	10485209	10486153	.	-	.	Parent=GE12297-PA
2	flybase	CDS	10483942	10484661	.	-	.	Parent=GE12298-PA
1	flybase	CDS	8863477	8863638	.	-	.	Parent=GE12304-PA
1	flybase	CDS	8863720	8863818	.	-	.	Parent=GE12304-PA
2	flybase	CDS	10325850	10326224	.	-	.	Parent=GE12309-PA
2	flybase	CDS	10328252	10328311	.	-	.	Parent=GE12309-PA
1	flybase	CDS	8839519	8840112	.	-	.	Parent=GE12315-PA
1	flybase	CDS	8843172	8843453	.	-	.	Parent=GE12315-PA
1	flybase	CDS	8843537	8843721	.	-	.	Parent=GE12315-PA
1	flybase	CDS	8845429	8845596	.	-	.	Parent=GE12315-PA
1	flybase	CDS	8857844	8857907	.	-	.	Parent=GE12315-PA
2	flybase	CDS	10093602	10094798	.	-	.	Parent=GE12321-PA
2	flybase	CDS	10040778	10041045	.	-	.	Parent=GE12328-PA
2	flybase	CDS	10041303	10041462	.	-	.	Parent=GE12328-PA
2	flybase	CDS	10041885	10041888	.	-	.	Parent=GE12328-PA
2	flybase	CDS	9976251	9976289	.	-	.	Parent=GE12337-PA
2	flybase	CDS	9976561	9976716	.	-	.	Parent=GE12337-PA
2	flybase	CDS	9972151	9972893	.	-	.	Parent=GE12338-PA
2	flybase	CDS	9972947	9973417	.	-	.	Parent=GE12338-PA
2	flybase	CDS	9973492	9973530	.	-	.	Parent=GE12338-PA
2	flybase	CDS	9973748	9973807	.	-	.	Parent=GE12338-PA
2	flybase	CDS	9973937	9974165	.	-	.	Parent=GE12338-PA
2	flybase	CDS	9974233	9974678	.	-	.	Parent=GE12338-PA
2	flybase	CDS	9974736	9975262	.	-	.	Parent=GE12338-PA
2	flybase	CDS	9975323	9975642	.	-	.	Parent=GE12338-PA
2	flybase	CDS	9975784	9976137	.	-	.	Parent=GE12338-PA
2	flybase	CDS	9712454	9712676	.	-	.	Parent=GE12356-PA
2	flybase	CDS	9712754	9713077	.	-	.	Parent=GE12356-PA
2	flybase	CDS	9713204	9713211	.	-	.	Parent=GE12356-PA
2	flybase	CDS	9620985	9621581	.	-	.	Parent=GE12365-PA
1	flybase	CDS	8601812	8602038	.	-	.	Parent=GE12369-PA
1	flybase	CDS	8602224	8602409	.	-	.	Parent=GE12369-PA
1	flybase	CDS	8602527	8602578	.	-	.	Parent=GE12369-PA
2	flybase	CDS	9505498	9505869	.	-	.	Parent=GE12368-PA
2	flybase	CDS	9414924	9415060	.	-	.	Parent=GE12371-PA
2	flybase	CDS	9415131	9415245	.	-	.	Parent=GE12371-PA
2	flybase	CDS	9381050	9381214	.	-	.	Parent=GE12374-PA
2	flybase	CDS	9381276	9381584	.	-	.	Parent=GE12374-PA
2	flybase	CDS	9381650	9381793	.	-	.	Parent=GE12374-PA
2	flybase	CDS	9381853	9382128	.	-	.	Parent=GE12374-PA
2	flybase	CDS	9178609	9178854	.	-	.	Parent=GE12388-PA
2	flybase	CDS	9178950	9179163	.	-	.	Parent=GE12388-PA
2	flybase	CDS	9179235	9179370	.	-	.	Parent=GE12388-PA
2	flybase	CDS	9179436	9179973	.	-	.	Parent=GE12388-PA
2	flybase	CDS	9165113	9166138	.	-	.	Parent=GE12390-PA
1	flybase	CDS	8525754	8526380	.	-	.	Parent=GE12402-PA
2	flybase	CDS	8921191	8921524	.	-	.	Parent=GE12406-PA
2	flybase	CDS	8921632	8922755	.	-	.	Parent=GE12406-PA
2	flybase	CDS	8922830	8923093	.	-	.	Parent=GE12406-PA
1	flybase	CDS	8512633	8513814	.	-	.	Parent=GE12424-PA
2	flybase	CDS	8763224	8763422	.	-	.	Parent=GE12427-PA
2	flybase	CDS	8763696	8763769	.	-	.	Parent=GE12427-PA
2	flybase	CDS	8763838	8763979	.	-	.	Parent=GE12427-PA
2	flybase	CDS	8764054	8764168	.	-	.	Parent=GE12427-PA
2	flybase	CDS	8764230	8764473	.	-	.	Parent=GE12427-PA
2	flybase	CDS	8764556	8764683	.	-	.	Parent=GE12427-PA
2	flybase	CDS	8765430	8765831	.	-	.	Parent=GE12427-PA
2	flybase	CDS	8767770	8767962	.	-	.	Parent=GE12427-PA
2	flybase	CDS	8747504	8747610	.	-	.	Parent=GE12429-PA
2	flybase	CDS	8747824	8749026	.	-	.	Parent=GE12429-PA
2	flybase	CDS	8749082	8749247	.	-	.	Parent=GE12429-PA
2	flybase	CDS	8749297	8749554	.	-	.	Parent=GE12429-PA
2	flybase	CDS	8749609	8749821	.	-	.	Parent=GE12429-PA
2	flybase	CDS	8749879	8750270	.	-	.	Parent=GE12429-PA
2	flybase	CDS	8750324	8750489	.	-	.	Parent=GE12429-PA
2	flybase	CDS	8744076	8745352	.	-	.	Parent=GE12430-PA
2	flybase	CDS	8745405	8745576	.	-	.	Parent=GE12430-PA
2	flybase	CDS	8745639	8745893	.	-	.	Parent=GE12430-PA
2	flybase	CDS	8745962	8746174	.	-	.	Parent=GE12430-PA
2	flybase	CDS	8746234	8746628	.	-	.	Parent=GE12430-PA
2	flybase	CDS	8746881	8747073	.	-	.	Parent=GE12430-PA
2	flybase	CDS	8730695	8730921	.	-	.	Parent=GE12432-PA
2	flybase	CDS	8730973	8732033	.	-	.	Parent=GE12432-PA
2	flybase	CDS	8732091	8733321	.	-	.	Parent=GE12432-PA
2	flybase	CDS	8733377	8733603	.	-	.	Parent=GE12432-PA
2	flybase	CDS	8733667	8733875	.	-	.	Parent=GE12432-PA
2	flybase	CDS	8733944	8734921	.	-	.	Parent=GE12432-PA
2	flybase	CDS	8734983	8735968	.	-	.	Parent=GE12432-PA
2	flybase	CDS	8736025	8736223	.	-	.	Parent=GE12432-PA
2	flybase	CDS	8736288	8736389	.	-	.	Parent=GE12432-PA
2	flybase	CDS	8726835	8727497	.	-	.	Parent=GE12434-PA
2	flybase	CDS	8696166	8696834	.	-	.	Parent=GE12441-PA
2	flybase	CDS	8696889	8697032	.	-	.	Parent=GE12441-PA
2	flybase	CDS	8697100	8697284	.	-	.	Parent=GE12441-PA
2	flybase	CDS	8697343	8697523	.	-	.	Parent=GE12441-PA
2	flybase	CDS	8697582	8697965	.	-	.	Parent=GE12441-PA
2	flybase	CDS	8698022	8698176	.	-	.	Parent=GE12441-PA
2	flybase	CDS	8698235	8698355	.	-	.	Parent=GE12441-PA
2	flybase	CDS	8698477	8698561	.	-	.	Parent=GE12441-PA
2	flybase	CDS	8698615	8698789	.	-	.	Parent=GE12441-PA
2	flybase	CDS	8698844	8699360	.	-	.	Parent=GE12441-PA
2	flybase	CDS	8699415	8699435	.	-	.	Parent=GE12441-PA
2	flybase	CDS	8688145	8688312	.	-	.	Parent=GE12443-PA
2	flybase	CDS	8688380	8688886	.	-	.	Parent=GE12443-PA
2	flybase	CDS	8688951	8689094	.	-	.	Parent=GE12443-PA
2	flybase	CDS	8689151	8689335	.	-	.	Parent=GE12443-PA
2	flybase	CDS	8689388	8689568	.	-	.	Parent=GE12443-PA
2	flybase	CDS	8689628	8690011	.	-	.	Parent=GE12443-PA
2	flybase	CDS	8690076	8690230	.	-	.	Parent=GE12443-PA
2	flybase	CDS	8690300	8690420	.	-	.	Parent=GE12443-PA
2	flybase	CDS	8690563	8690647	.	-	.	Parent=GE12443-PA
2	flybase	CDS	8690707	8690881	.	-	.	Parent=GE12443-PA
2	flybase	CDS	8690939	8691566	.	-	.	Parent=GE12443-PA
2	flybase	CDS	8683926	8684093	.	-	.	Parent=GE12444-PA
2	flybase	CDS	8684146	8684637	.	-	.	Parent=GE12444-PA
2	flybase	CDS	8684710	8684853	.	-	.	Parent=GE12444-PA
2	flybase	CDS	8684907	8685091	.	-	.	Parent=GE12444-PA
2	flybase	CDS	8685146	8685326	.	-	.	Parent=GE12444-PA
2	flybase	CDS	8685389	8685772	.	-	.	Parent=GE12444-PA
2	flybase	CDS	8685830	8685984	.	-	.	Parent=GE12444-PA
2	flybase	CDS	8686048	8686168	.	-	.	Parent=GE12444-PA
2	flybase	CDS	8686325	8686409	.	-	.	Parent=GE12444-PA
2	flybase	CDS	8686466	8686640	.	-	.	Parent=GE12444-PA
2	flybase	CDS	8686697	8687210	.	-	.	Parent=GE12444-PA
2	flybase	CDS	8687283	8687306	.	-	.	Parent=GE12444-PA
2	flybase	CDS	8646473	8646643	.	-	.	Parent=GE12459-PA
2	flybase	CDS	8646692	8647009	.	-	.	Parent=GE12459-PA
2	flybase	CDS	8647077	8647139	.	-	.	Parent=GE12459-PA
2	flybase	CDS	8466452	8466622	.	-	.	Parent=GE12478-PA
2	flybase	CDS	8437714	8437796	.	-	.	Parent=GE12481-PA
2	flybase	CDS	8438028	8438135	.	-	.	Parent=GE12481-PA
2	flybase	CDS	8438288	8438395	.	-	.	Parent=GE12481-PA
2	flybase	CDS	8438459	8438612	.	-	.	Parent=GE12481-PA
2	flybase	CDS	8438677	8438806	.	-	.	Parent=GE12481-PA
2	flybase	CDS	8439013	8439141	.	-	.	Parent=GE12481-PA
2	flybase	CDS	8439396	8439524	.	-	.	Parent=GE12481-PA
2	flybase	CDS	8439655	8439809	.	-	.	Parent=GE12481-PA
2	flybase	CDS	8439879	8440063	.	-	.	Parent=GE12481-PA
2	flybase	CDS	8440187	8440304	.	-	.	Parent=GE12481-PA
2	flybase	CDS	8422494	8422612	.	-	.	Parent=GE12484-PA
2	flybase	CDS	8422678	8422840	.	-	.	Parent=GE12484-PA
2	flybase	CDS	8422900	8422968	.	-	.	Parent=GE12484-PA
1	flybase	CDS	8467859	8468068	.	-	.	Parent=GE12490-PA
2	flybase	CDS	8213508	8214017	.	-	.	Parent=GE12499-PA
1	flybase	CDS	8461341	8461670	.	-	.	Parent=GE12501-PA
1	flybase	CDS	8461745	8462477	.	-	.	Parent=GE12501-PA
1	flybase	CDS	8462671	8463338	.	-	.	Parent=GE12501-PA
2	flybase	CDS	8159507	8159685	.	-	.	Parent=GE12504-PA
2	flybase	CDS	8159754	8161588	.	-	.	Parent=GE12504-PA
2	flybase	CDS	8161728	8162479	.	-	.	Parent=GE12504-PA
2	flybase	CDS	8158216	8158614	.	-	.	Parent=GE12505-PA
1	flybase	CDS	8459141	8459602	.	-	.	Parent=GE12511-PA
1	flybase	CDS	8459661	8460400	.	-	.	Parent=GE12511-PA
1	flybase	CDS	8460470	8460584	.	-	.	Parent=GE12511-PA
1	flybase	CDS	8460642	8460785	.	-	.	Parent=GE12511-PA
2	flybase	CDS	7903235	7904101	.	-	.	Parent=GE12519-PA
2	flybase	CDS	7904156	7905096	.	-	.	Parent=GE12519-PA
2	flybase	CDS	7905159	7905328	.	-	.	Parent=GE12519-PA
2	flybase	CDS	7906349	7906428	.	-	.	Parent=GE12519-PA
2	flybase	CDS	7901586	7901948	.	-	.	Parent=GE12520-PA
2	flybase	CDS	7902019	7902177	.	-	.	Parent=GE12520-PA
2	flybase	CDS	7902237	7902287	.	-	.	Parent=GE12520-PA
2	flybase	CDS	7859104	7859664	.	-	.	Parent=GE12524-PA
2	flybase	CDS	7853912	7854049	.	-	.	Parent=GE12525-PA
2	flybase	CDS	7854190	7854267	.	-	.	Parent=GE12525-PA
2	flybase	CDS	7816632	7817030	.	-	.	Parent=GE12532-PA
2	flybase	CDS	7814360	7814839	.	-	.	Parent=GE12534-PA
2	flybase	CDS	7808596	7808727	.	-	.	Parent=GE12535-PA
2	flybase	CDS	7808853	7809025	.	-	.	Parent=GE12535-PA
2	flybase	CDS	7809477	7809568	.	-	.	Parent=GE12535-PA
2	flybase	CDS	7809678	7809829	.	-	.	Parent=GE12535-PA
2	flybase	CDS	7811637	7811843	.	-	.	Parent=GE12535-PA
2	flybase	CDS	7673865	7674264	.	-	.	Parent=GE12538-PA
2	flybase	CDS	7674330	7674521	.	-	.	Parent=GE12538-PA
2	flybase	CDS	7674579	7674655	.	-	.	Parent=GE12538-PA
2	flybase	CDS	7660353	7660358	.	-	.	Parent=GE12540-PA
2	flybase	CDS	7660415	7660654	.	-	.	Parent=GE12540-PA
2	flybase	CDS	7660730	7660998	.	-	.	Parent=GE12540-PA
2	flybase	CDS	7661058	7661270	.	-	.	Parent=GE12540-PA
2	flybase	CDS	7661348	7661399	.	-	.	Parent=GE12540-PA
2	flybase	CDS	7580185	7580877	.	-	.	Parent=GE12545-PA
2	flybase	CDS	7509746	7510006	.	-	.	Parent=GE12552-PA
2	flybase	CDS	7510418	7510718	.	-	.	Parent=GE12552-PA
2	flybase	CDS	7510839	7510924	.	-	.	Parent=GE12552-PA
1	flybase	CDS	8420368	8421102	.	-	.	Parent=GE12555-PA
2	flybase	CDS	7240991	7241211	.	-	.	Parent=GE12563-PA
2	flybase	CDS	7241265	7241502	.	-	.	Parent=GE12563-PA
2	flybase	CDS	7227127	7227859	.	-	.	Parent=GE12565-PA
2	flybase	CDS	7228330	7228658	.	-	.	Parent=GE12565-PA
1	flybase	CDS	8416928	8418059	.	-	.	Parent=GE12566-PA
1	flybase	CDS	8418131	8418207	.	-	.	Parent=GE12566-PA
2	flybase	CDS	7224886	7225092	.	-	.	Parent=GE12567-PA
2	flybase	CDS	7225485	7225682	.	-	.	Parent=GE12567-PA
2	flybase	CDS	7225742	7226011	.	-	.	Parent=GE12567-PA
2	flybase	CDS	7226077	7226301	.	-	.	Parent=GE12567-PA
2	flybase	CDS	7202799	7203837	.	-	.	Parent=GE12571-PA
2	flybase	CDS	7203908	7203976	.	-	.	Parent=GE12571-PA
2	flybase	CDS	7204039	7204046	.	-	.	Parent=GE12571-PA
2	flybase	CDS	7111001	7111183	.	-	.	Parent=GE12573-PA
2	flybase	CDS	7054140	7054193	.	-	.	Parent=GE12578-PA
2	flybase	CDS	7054897	7055622	.	-	.	Parent=GE12578-PA
2	flybase	CDS	7007434	7008086	.	-	.	Parent=GE12580-PA
2	flybase	CDS	7009374	7009671	.	-	.	Parent=GE12580-PA
2	flybase	CDS	7024755	7026800	.	-	.	Parent=GE12580-PA
2	flybase	CDS	7027142	7027153	.	-	.	Parent=GE12580-PA
2	flybase	CDS	6757844	6759058	.	-	.	Parent=GE12595-PA
2	flybase	CDS	6748658	6748866	.	-	.	Parent=GE12596-PA
2	flybase	CDS	6749078	6749529	.	-	.	Parent=GE12596-PA
2	flybase	CDS	6749649	6749904	.	-	.	Parent=GE12596-PA
2	flybase	CDS	6750061	6750269	.	-	.	Parent=GE12596-PA
2	flybase	CDS	6750840	6751152	.	-	.	Parent=GE12596-PA
2	flybase	CDS	6753282	6753489	.	-	.	Parent=GE12596-PA
2	flybase	CDS	6744256	6744796	.	-	.	Parent=GE12597-PA
2	flybase	CDS	6744905	6745521	.	-	.	Parent=GE12597-PA
2	flybase	CDS	6567962	6568292	.	-	.	Parent=GE12605-PA
2	flybase	CDS	6568349	6568632	.	-	.	Parent=GE12605-PA
2	flybase	CDS	6564814	6564836	.	-	.	Parent=GE12606-PA
2	flybase	CDS	6564905	6565247	.	-	.	Parent=GE12606-PA
2	flybase	CDS	6565309	6565353	.	-	.	Parent=GE12606-PA
2	flybase	CDS	6547216	6547448	.	-	.	Parent=GE12608-PA
2	flybase	CDS	6556443	6556599	.	-	.	Parent=GE12608-PA
2	flybase	CDS	6528621	6528807	.	-	.	Parent=GE12612-PA
2	flybase	CDS	6528860	6529236	.	-	.	Parent=GE12612-PA
2	flybase	CDS	6529294	6529833	.	-	.	Parent=GE12612-PA
2	flybase	CDS	6522397	6522741	.	-	.	Parent=GE12613-PA
2	flybase	CDS	6522811	6524361	.	-	.	Parent=GE12613-PA
2	flybase	CDS	6524428	6524739	.	-	.	Parent=GE12613-PA
2	flybase	CDS	6439520	6439723	.	-	.	Parent=GE12615-PA
2	flybase	CDS	6440003	6440800	.	-	.	Parent=GE12615-PA
2	flybase	CDS	6440907	6441332	.	-	.	Parent=GE12615-PA
1	flybase	CDS	8263296	8263535	.	-	.	Parent=GE12632-PA
2	flybase	CDS	5990373	5991587	.	-	.	Parent=GE12647-PA
1	flybase	CDS	8248897	8249808	.	-	.	Parent=GE12654-PA
1	flybase	CDS	8250256	8250427	.	-	.	Parent=GE12654-PA
1	flybase	CDS	8251869	8252399	.	-	.	Parent=GE12654-PA
1	flybase	CDS	8254800	8254913	.	-	.	Parent=GE12654-PA
1	flybase	CDS	8256905	8257203	.	-	.	Parent=GE12654-PA
2	flybase	CDS	5881492	5881644	.	-	.	Parent=GE12657-PA
2	flybase	CDS	5881711	5883145	.	-	.	Parent=GE12657-PA
2	flybase	CDS	5883481	5883516	.	-	.	Parent=GE12657-PA
2	flybase	CDS	5883587	5883599	.	-	.	Parent=GE12657-PA
2	flybase	CDS	5884051	5884099	.	-	.	Parent=GE12657-PA
2	flybase	CDS	5648184	5648486	.	-	.	Parent=GE12666-PA
2	flybase	CDS	5648555	5648572	.	-	.	Parent=GE12666-PA
2	flybase	CDS	5526030	5526198	.	-	.	Parent=GE12684-PA
2	flybase	CDS	5526623	5526789	.	-	.	Parent=GE12684-PA
1	flybase	CDS	8217832	8218448	.	-	.	Parent=GE12687-PA
1	flybase	CDS	8218536	8218748	.	-	.	Parent=GE12687-PA
1	flybase	CDS	8219436	8219921	.	-	.	Parent=GE12687-PA
1	flybase	CDS	8220006	8220173	.	-	.	Parent=GE12687-PA
1	flybase	CDS	8220834	8221001	.	-	.	Parent=GE12687-PA
1	flybase	CDS	8222924	8223085	.	-	.	Parent=GE12687-PA
1	flybase	CDS	8223542	8224076	.	-	.	Parent=GE12687-PA
2	flybase	CDS	5373675	5374063	.	-	.	Parent=GE12697-PA
2	flybase	CDS	5374555	5374678	.	-	.	Parent=GE12697-PA
2	flybase	CDS	5374740	5374763	.	-	.	Parent=GE12697-PA
[truncated: 353,775 more rows]
