# Supplementary material for: Revised Annotations, Sex-Biased Expression, and Lineage-Specific Genes in the Drosophila melanogaster Group
Source: G3 (Bethesda). 2014 Oct 1;4(12):2345–51. doi: 10.1534/g3.114.013532 (PMC4267930; doi:10.1534/g3.114.013532)
Supplement: Supporting Information [file supp_g3.114.013532_FileS1.zip › GFF/Dyak_all_data/dyak_chrom_names.csv]

0	3L
1	2L
2	2R
3	X
4	3R
5	4
6	v2_chrUn_3635
7	v2_chrUn_2284
8	v2_chrUn_1955
9	v2_chrUn_1453
10	v2_chrUn_1205
11	v2_chrUn_1077
12	v2_chrUn_1013
13	v2_chrUn_981
14	v2_chrUn_966
15	v2_chrUn_958
16	v2_chrUn_940
17	v2_chrUn_928
18	v2_chrUn_3636
19	v2_chrUn_3637
20	v2_chrUn_3638
21	v2_chrUn_3639
22	v2_chrUn_3640
23	v2_chrUn_934
24	v2_chrUn_957
25	v2_chrUn_955
26	v2_chrUn_956
27	v2_chrUn_965
28	v2_chrUn_961
29	v2_chrUn_959
30	v2_chrUn_960
31	v2_chrUn_964
32	v2_chrUn_962
33	v2_chrUn_963
34	v2_chrUn_3641
35	v2_chrUn_3642
36	v2_chrUn_3643
37	v2_chrUn_3644
38	v2_chrUn_3645
39	v2_chrUn_980
40	v2_chrUn_3646
41	v2_chrUn_3647
42	v2_chrUn_3648
43	v2_chrUn_3649
44	v2_chrUn_3650
45	v2_chrUn_3651
46	v2_chrUn_972
47	v2_chrUn_969
48	v2_chrUn_967
49	v2_chrUn_3652
50	v2_chrUn_3653
51	v2_chrUn_3654
52	v2_chrUn_3655
53	v2_chrUn_3656
54	v2_chrUn_968
55	v2_chrUn_971
56	v2_chrUn_970
57	v2_chrUn_979
58	v2_chrUn_975
59	v2_chrUn_973
60	v2_chrUn_3657
61	v2_chrUn_3658
62	v2_chrUn_3659
63	v2_chrUn_3660
64	v2_chrUn_3661
65	v2_chrUn_974
66	v2_chrUn_978
67	v2_chrUn_976
68	v2_chrUn_977
69	v2_chrUn_1012
70	v2_chrUn_996
71	v2_chrUn_988
72	v2_chrUn_984
73	v2_chrUn_3662
74	v2_chrUn_3663
75	v2_chrUn_3664
76	v2_chrUn_3665
77	v2_chrUn_3666
78	v2_chrUn_982
79	v2_chrUn_983
80	v2_chrUn_987
81	v2_chrUn_985
82	v2_chrUn_986
83	v2_chrUn_995
84	v2_chrUn_3667
85	v2_chrUn_3668
86	v2_chrUn_3669
87	v2_chrUn_3670
88	v2_chrUn_3671
89	v2_chrUn_3672
90	v2_chrUn_3673
91	v2_chrUn_3674
92	v2_chrUn_3675
93	v2_chrUn_3676
94	v2_chrUn_3677
95	v2_chrUn_3678
96	v2_chrUn_991
97	v2_chrUn_989
98	v2_chrUn_990
99	v2_chrUn_994
100	v2_chrUn_992
101	v2_chrUn_993
102	v2_chrUn_1011
103	v2_chrUn_1003
104	v2_chrUn_999
105	v2_chrUn_3679
106	v2_chrUn_3680
107	v2_chrUn_3681
108	v2_chrUn_3682
109	v2_chrUn_3683
110	v2_chrUn_997
111	v2_chrUn_998
112	v2_chrUn_1002
113	v2_chrUn_1000
114	v2_chrUn_1001
115	v2_chrUn_1010
116	v2_chrUn_1006
117	v2_chrUn_1004
118	v2_chrUn_1005
119	v2_chrUn_1009
120	v2_chrUn_1007
121	v2_chrUn_3684
122	v2_chrUn_3685
123	v2_chrUn_3687
124	v2_chrUn_3686
125	v2_chrUn_3688
126	v2_chrUn_3689
127	v2_chrUn_1008
128	v2_chrUn_1076
129	v2_chrUn_3690
130	v2_chrUn_3691
131	v2_chrUn_3692
132	v2_chrUn_3693
133	v2_chrUn_3694
134	v2_chrUn_3695
135	v2_chrUn_1044
136	v2_chrUn_1028
137	v2_chrUn_1020
138	v2_chrUn_1016
139	v2_chrUn_3696
140	v2_chrUn_3697
141	v2_chrUn_3698
142	v2_chrUn_3699
143	v2_chrUn_3700
144	v2_chrUn_3701
145	v2_chrUn_3702
146	v2_chrUn_3703
147	v2_chrUn_3704
148	v2_chrUn_3705
149	v2_chrUn_3706
150	v2_chrUn_3707
151	v2_chrUn_3708
152	v2_chrUn_1014
153	v2_chrUn_1015
154	v2_chrUn_1019
155	v2_chrUn_1017
156	v2_chrUn_1018
157	v2_chrUn_1027
158	v2_chrUn_3709
159	v2_chrUn_3710
160	v2_chrUn_3711
161	v2_chrUn_3712
162	v2_chrUn_3713
163	v2_chrUn_3714
164	v2_chrUn_3715
165	v2_chrUn_3716
166	v2_chrUn_3717
167	v2_chrUn_3718
168	v2_chrUn_3719
169	v2_chrUn_3720
170	v2_chrUn_3721
171	v2_chrUn_1023
172	v2_chrUn_1021
173	v2_chrUn_1022
174	v2_chrUn_3722
175	v2_chrUn_3723
176	v2_chrUn_3724
177	v2_chrUn_3725
178	v2_chrUn_3726
179	v2_chrUn_3727
180	v2_chrUn_3728
181	v2_chrUn_1026
182	v2_chrUn_1024
183	v2_chrUn_3729
184	v2_chrUn_3730
185	v2_chrUn_3731
186	v2_chrUn_3732
187	v2_chrUn_3733
188	v2_chrUn_3734
189	v2_chrUn_1025
190	v2_chrUn_1043
191	v2_chrUn_1035
192	v2_chrUn_1031
193	v2_chrUn_3735
194	v2_chrUn_3736
195	v2_chrUn_3737
196	v2_chrUn_3738
197	v2_chrUn_3739
198	v2_chrUn_3740
199	v2_chrUn_1029
200	v2_chrUn_1030
201	v2_chrUn_1034
202	v2_chrUn_1032
203	v2_chrUn_1033
204	v2_chrUn_1042
205	v2_chrUn_1038
206	v2_chrUn_1036
207	v2_chrUn_1037
208	v2_chrUn_1041
209	v2_chrUn_3741
210	v2_chrUn_3742
211	v2_chrUn_3743
212	v2_chrUn_3744
213	v2_chrUn_3745
214	v2_chrUn_3747
215	v2_chrUn_1040
216	v2_chrUn_1039
217	v2_chrUn_1075
218	v2_chrUn_3746
219	v2_chrUn_1059
220	v2_chrUn_1051
221	v2_chrUn_1047
222	v2_chrUn_1045
223	v2_chrUn_1046
224	v2_chrUn_1050
225	v2_chrUn_1048
226	v2_chrUn_1049
227	v2_chrUn_1058
228	v2_chrUn_1054
229	v2_chrUn_1052
230	v2_chrUn_1053
231	v2_chrUn_1057
232	v2_chrUn_1055
233	v2_chrUn_1056
234	v2_chrUn_1074
235	v2_chrUn_1067
236	v2_chrUn_1062
237	v2_chrUn_1060
238	v2_chrUn_1061
239	v2_chrUn_1066
240	v2_chrUn_1063
241	v2_chrUn_1064
242	v2_chrUn_1073
243	v2_chrUn_1069
244	v2_chrUn_1065
245	v2_chrUn_1068
246	v2_chrUn_1072
247	v2_chrUn_1070
248	v2_chrUn_1071
249	v2_chrUn_1204
250	v2_chrUn_1140
251	v2_chrUn_1108
252	v2_chrUn_1092
253	v2_chrUn_1084
254	v2_chrUn_1080
255	v2_chrUn_1078
256	v2_chrUn_1079
257	v2_chrUn_1083
258	v2_chrUn_1081
259	v2_chrUn_1082
260	v2_chrUn_1091
261	v2_chrUn_1086
262	v2_chrUn_1085
263	v2_chrUn_1087
264	v2_chrUn_1090
265	v2_chrUn_1088
266	v2_chrUn_1089
267	v2_chrUn_1107
268	v2_chrUn_1099
269	v2_chrUn_1095
270	v2_chrUn_1093
271	v2_chrUn_1094
272	v2_chrUn_1098
273	v2_chrUn_1096
274	v2_chrUn_1097
275	v2_chrUn_1106
276	v2_chrUn_1102
277	v2_chrUn_3748
278	v2_chrUn_3749
279	v2_chrUn_3750
280	v2_chrUn_3751
281	v2_chrUn_3752
282	v2_chrUn_3753
283	v2_chrUn_1100
284	v2_chrUn_1101
285	v2_chrUn_1105
286	v2_chrUn_3754
287	v2_chrUn_3755
288	v2_chrUn_3756
289	v2_chrUn_3757
290	v2_chrUn_3758
291	v2_chrUn_1103
292	v2_chrUn_1104
293	v2_chrUn_1139
294	v2_chrUn_1123
295	v2_chrUn_1114
296	v2_chrUn_1111
297	v2_chrUn_1109
298	v2_chrUn_1110
299	v2_chrUn_1113
300	v2_chrUn_3759
301	v2_chrUn_3760
302	v2_chrUn_3761
303	v2_chrUn_3762
304	v2_chrUn_3763
305	v2_chrUn_1112
306	v2_chrUn_1115
307	v2_chrUn_1122
308	v2_chrUn_1118
309	v2_chrUn_1116
310	v2_chrUn_1117
311	v2_chrUn_1121
312	v2_chrUn_1119
313	v2_chrUn_1120
314	v2_chrUn_1138
315	v2_chrUn_3764
316	v2_chrUn_3765
317	v2_chrUn_3766
318	v2_chrUn_3767
319	v2_chrUn_3768
320	v2_chrUn_3769
321	v2_chrUn_3770
322	v2_chrUn_1130
323	v2_chrUn_3771
324	v2_chrUn_3772
325	v2_chrUn_3773
326	v2_chrUn_3774
327	v2_chrUn_3775
328	v2_chrUn_3776
329	v2_chrUn_3778
330	v2_chrUn_1126
331	v2_chrUn_1127
332	v2_chrUn_1124
333	v2_chrUn_1125
334	v2_chrUn_1129
335	v2_chrUn_1128
336	v2_chrUn_1137
337	v2_chrUn_3777
338	v2_chrUn_1133
339	v2_chrUn_1131
340	v2_chrUn_1132
341	v2_chrUn_1136
342	v2_chrUn_1134
343	v2_chrUn_1135
344	v2_chrUn_1203
345	v2_chrUn_1171
346	v2_chrUn_1155
347	v2_chrUn_1147
348	v2_chrUn_1143
349	v2_chrUn_1141
350	v2_chrUn_1142
351	v2_chrUn_1146
352	v2_chrUn_1144
353	v2_chrUn_1145
354	v2_chrUn_1154
355	v2_chrUn_1149
356	v2_chrUn_1148
357	v2_chrUn_1151
358	v2_chrUn_1153
359	v2_chrUn_1150
360	v2_chrUn_1152
361	v2_chrUn_1170
362	v2_chrUn_1162
363	v2_chrUn_1158
364	v2_chrUn_1156
365	v2_chrUn_1157
366	v2_chrUn_1161
367	v2_chrUn_1159
368	v2_chrUn_1160
369	v2_chrUn_1169
370	v2_chrUn_1165
371	v2_chrUn_1163
372	v2_chrUn_1164
373	v2_chrUn_1168
374	v2_chrUn_1166
375	v2_chrUn_1167
376	v2_chrUn_1202
377	v2_chrUn_1186
378	v2_chrUn_1178
379	v2_chrUn_1174
380	v2_chrUn_1172
381	v2_chrUn_1173
382	v2_chrUn_1177
383	v2_chrUn_1175
384	v2_chrUn_1176
385	v2_chrUn_1185
386	v2_chrUn_1181
387	v2_chrUn_1179
388	v2_chrUn_1180
389	v2_chrUn_1184
390	v2_chrUn_3779
391	v2_chrUn_1182
392	v2_chrUn_1183
393	v2_chrUn_3780
394	v2_chrUn_3781
395	v2_chrUn_3782
396	v2_chrUn_3783
397	v2_chrUn_3784
398	v2_chrUn_3785
399	v2_chrUn_1201
400	v2_chrUn_3786
401	v2_chrUn_3787
402	v2_chrUn_3788
403	v2_chrUn_3789
404	v2_chrUn_3790
405	v2_chrUn_3791
406	v2_chrUn_1193
407	v2_chrUn_3792
408	v2_chrUn_3793
409	v2_chrUn_3794
410	v2_chrUn_3795
411	v2_chrUn_3796
412	v2_chrUn_3797
413	v2_chrUn_3798
414	v2_chrUn_3799
415	v2_chrUn_3800
416	v2_chrUn_3801
417	v2_chrUn_3802
418	v2_chrUn_3803
419	v2_chrUn_3804
420	v2_chrUn_1189
421	v2_chrUn_1187
422	v2_chrUn_3805
423	v2_chrUn_3806
424	v2_chrUn_3807
425	v2_chrUn_3808
426	v2_chrUn_3809
427	v2_chrUn_3810
428	v2_chrUn_3811
429	v2_chrUn_3812
430	v2_chrUn_3813
431	v2_chrUn_3814
432	v2_chrUn_3815
433	v2_chrUn_1188
434	v2_chrUn_3816
435	v2_chrUn_1192
436	v2_chrUn_3817
437	v2_chrUn_1190
438	v2_chrUn_1191
439	v2_chrUn_3818
440	v2_chrUn_3820
441	v2_chrUn_3819
442	v2_chrUn_3821
443	v2_chrUn_1200
444	v2_chrUn_1196
445	v2_chrUn_1194
446	v2_chrUn_1195
447	v2_chrUn_1199
448	v2_chrUn_1197
449	v2_chrUn_1198
450	v2_chrUn_1452
451	v2_chrUn_3822
452	v2_chrUn_3823
453	v2_chrUn_3824
454	v2_chrUn_3825
455	v2_chrUn_3826
456	v2_chrUn_1325
457	v2_chrUn_1264
458	v2_chrUn_1234
459	v2_chrUn_1218
460	v2_chrUn_1210
461	v2_chrUn_1206
462	v2_chrUn_3827
463	v2_chrUn_3828
464	v2_chrUn_3829
465	v2_chrUn_3830
466	v2_chrUn_3831
467	v2_chrUn_3832
468	v2_chrUn_3834
469	v2_chrUn_932
470	v2_chrUn_933
471	v2_chrUn_1209
472	v2_chrUn_3833
473	v2_chrUn_1207
474	v2_chrUn_1208
475	v2_chrUn_1217
476	v2_chrUn_1213
477	v2_chrUn_1211
478	v2_chrUn_1212
479	v2_chrUn_1216
480	v2_chrUn_1214
481	v2_chrUn_1215
482	v2_chrUn_1233
483	v2_chrUn_1225
484	v2_chrUn_1221
485	v2_chrUn_1219
486	v2_chrUn_1220
487	v2_chrUn_1224
488	v2_chrUn_1222
489	v2_chrUn_1223
490	v2_chrUn_1232
491	v2_chrUn_1228
492	v2_chrUn_1226
493	v2_chrUn_1227
494	v2_chrUn_1231
495	v2_chrUn_1229
496	v2_chrUn_1230
497	v2_chrUn_1263
498	v2_chrUn_1248
499	v2_chrUn_1241
500	v2_chrUn_1237
501	v2_chrUn_1235
502	v2_chrUn_1236
503	v2_chrUn_1240
504	v2_chrUn_1238
505	v2_chrUn_1239
506	v2_chrUn_1247
507	v2_chrUn_1242
508	v2_chrUn_1243
509	v2_chrUn_1246
510	v2_chrUn_1244
511	v2_chrUn_1245
512	v2_chrUn_1262
513	v2_chrUn_1254
514	v2_chrUn_1250
515	v2_chrUn_1249
516	v2_chrUn_1253
517	v2_chrUn_1251
518	v2_chrUn_1252
519	v2_chrUn_1261
520	v2_chrUn_1257
521	v2_chrUn_1255
522	v2_chrUn_1256
523	v2_chrUn_1258
524	v2_chrUn_1260
525	v2_chrUn_1259
526	v2_chrUn_1324
527	v2_chrUn_1294
528	v2_chrUn_1278
529	v2_chrUn_1270
530	v2_chrUn_3835
531	v2_chrUn_3836
532	v2_chrUn_3837
533	v2_chrUn_3838
534	v2_chrUn_3839
535	v2_chrUn_3840
536	v2_chrUn_1266
537	v2_chrUn_931
538	v2_chrUn_1265
539	v2_chrUn_3841
540	v2_chrUn_3842
541	v2_chrUn_3843
542	v2_chrUn_3844
543	v2_chrUn_3845
544	v2_chrUn_1269
545	v2_chrUn_1267
546	v2_chrUn_1268
547	v2_chrUn_1277
548	v2_chrUn_1273
549	v2_chrUn_1271
550	v2_chrUn_1272
551	v2_chrUn_1276
552	v2_chrUn_1274
553	v2_chrUn_3846
554	v2_chrUn_3847
555	v2_chrUn_3848
556	v2_chrUn_3849
557	v2_chrUn_3850
558	v2_chrUn_3851
559	v2_chrUn_1275
560	v2_chrUn_1293
561	v2_chrUn_1285
562	v2_chrUn_1281
563	v2_chrUn_1279
564	v2_chrUn_1280
565	v2_chrUn_1284
566	v2_chrUn_1282
567	v2_chrUn_3852
568	v2_chrUn_3853
569	v2_chrUn_3854
570	v2_chrUn_3855
571	v2_chrUn_3856
572	v2_chrUn_3857
573	v2_chrUn_3858
574	v2_chrUn_1283
575	v2_chrUn_1291
576	v2_chrUn_3859
577	v2_chrUn_3860
578	v2_chrUn_3861
579	v2_chrUn_3862
580	v2_chrUn_3863
581	v2_chrUn_1288
582	v2_chrUn_1286
583	v2_chrUn_1287
584	v2_chrUn_1290
585	v2_chrUn_1289
586	v2_chrUn_1292
587	v2_chrUn_1323
588	v2_chrUn_1308
589	v2_chrUn_1300
590	v2_chrUn_3864
591	v2_chrUn_3865
592	v2_chrUn_3866
593	v2_chrUn_3867
594	v2_chrUn_3868
595	v2_chrUn_3869
596	v2_chrUn_3870
597	v2_chrUn_1296
598	v2_chrUn_3871
599	v2_chrUn_3872
600	v2_chrUn_3873
601	v2_chrUn_3874
602	v2_chrUn_3875
603	v2_chrUn_3876
604	v2_chrUn_930
605	v2_chrUn_1295
606	v2_chrUn_1299
607	v2_chrUn_1297
608	v2_chrUn_1298
609	v2_chrUn_1307
610	v2_chrUn_1303
611	v2_chrUn_3877
612	v2_chrUn_3878
613	v2_chrUn_3879
614	v2_chrUn_3880
615	v2_chrUn_3881
616	v2_chrUn_3882
617	v2_chrUn_1301
618	v2_chrUn_1302
619	v2_chrUn_3883
620	v2_chrUn_3884
621	v2_chrUn_3885
622	v2_chrUn_3886
623	v2_chrUn_3887
624	v2_chrUn_3888
625	v2_chrUn_1305
626	v2_chrUn_3889
627	v2_chrUn_3890
628	v2_chrUn_3891
629	v2_chrUn_3892
630	v2_chrUn_3893
631	v2_chrUn_3894
632	v2_chrUn_1304
633	v2_chrUn_1306
634	v2_chrUn_1322
635	v2_chrUn_1314
636	v2_chrUn_1310
637	v2_chrUn_929
638	v2_chrUn_1309
639	v2_chrUn_3895
640	v2_chrUn_3896
641	v2_chrUn_3897
642	v2_chrUn_3898
643	v2_chrUn_3899
644	v2_chrUn_3900
645	v2_chrUn_1313
646	v2_chrUn_1311
647	v2_chrUn_1312
648	v2_chrUn_1321
649	v2_chrUn_1317
650	v2_chrUn_1315
651	v2_chrUn_1316
652	v2_chrUn_3901
653	v2_chrUn_3902
654	v2_chrUn_3903
655	v2_chrUn_3904
656	v2_chrUn_3905
657	v2_chrUn_3906
658	v2_chrUn_1320
659	v2_chrUn_1318
660	v2_chrUn_1319
661	v2_chrUn_1451
662	v2_chrUn_1388
663	v2_chrUn_1356
664	v2_chrUn_3907
665	v2_chrUn_3908
666	v2_chrUn_3909
667	v2_chrUn_3910
668	v2_chrUn_3911
669	v2_chrUn_3912
670	v2_chrUn_1340
671	v2_chrUn_1332
672	v2_chrUn_3913
673	v2_chrUn_3914
674	v2_chrUn_3915
675	v2_chrUn_3916
676	v2_chrUn_3917
677	v2_chrUn_3918
678	v2_chrUn_1328
679	v2_chrUn_1326
680	v2_chrUn_1327
681	v2_chrUn_1331
682	v2_chrUn_1329
683	v2_chrUn_1330
684	v2_chrUn_1339
685	v2_chrUn_1335
686	v2_chrUn_3919
687	v2_chrUn_3920
688	v2_chrUn_3921
689	v2_chrUn_3922
690	v2_chrUn_3923
691	v2_chrUn_3924
692	v2_chrUn_1333
693	v2_chrUn_1334
694	v2_chrUn_1338
695	v2_chrUn_1336
696	v2_chrUn_1337
697	v2_chrUn_3925
698	v2_chrUn_3926
699	v2_chrUn_3927
700	v2_chrUn_3928
701	v2_chrUn_3929
702	v2_chrUn_3930
703	v2_chrUn_3931
704	v2_chrUn_1355
705	v2_chrUn_1347
706	v2_chrUn_3932
707	v2_chrUn_3933
708	v2_chrUn_3934
709	v2_chrUn_3935
710	v2_chrUn_3936
711	v2_chrUn_3937
712	v2_chrUn_1343
713	v2_chrUn_1341
714	v2_chrUn_1342
715	v2_chrUn_1346
716	v2_chrUn_1344
717	v2_chrUn_3938
718	v2_chrUn_3939
719	v2_chrUn_3940
720	v2_chrUn_3942
721	v2_chrUn_3941
722	v2_chrUn_1345
723	v2_chrUn_1354
724	v2_chrUn_1350
725	v2_chrUn_1348
726	v2_chrUn_3943
727	v2_chrUn_3944
728	v2_chrUn_3945
729	v2_chrUn_3946
730	v2_chrUn_3947
731	v2_chrUn_1349
732	v2_chrUn_1353
733	v2_chrUn_1351
734	v2_chrUn_1352
735	v2_chrUn_1387
736	v2_chrUn_1371
737	v2_chrUn_3948
738	v2_chrUn_3949
739	v2_chrUn_3950
740	v2_chrUn_3951
741	v2_chrUn_3952
742	v2_chrUn_3953
743	v2_chrUn_3954
744	v2_chrUn_3955
745	v2_chrUn_3956
746	v2_chrUn_3957
747	v2_chrUn_3959
748	v2_chrUn_3958
749	v2_chrUn_3960
750	v2_chrUn_3961
751	v2_chrUn_1363
752	v2_chrUn_1359
753	v2_chrUn_1357
754	v2_chrUn_1358
755	v2_chrUn_3962
756	v2_chrUn_3963
757	v2_chrUn_3964
758	v2_chrUn_3965
759	v2_chrUn_3966
760	v2_chrUn_3967
761	v2_chrUn_1362
762	v2_chrUn_1360
763	v2_chrUn_1361
764	v2_chrUn_1370
765	v2_chrUn_3968
766	v2_chrUn_3969
767	v2_chrUn_3970
768	v2_chrUn_3971
769	v2_chrUn_3972
770	v2_chrUn_3973
771	v2_chrUn_3974
772	v2_chrUn_1366
773	v2_chrUn_1364
774	v2_chrUn_1365
775	v2_chrUn_1369
776	v2_chrUn_1367
777	v2_chrUn_1368
778	v2_chrUn_1386
779	v2_chrUn_1378
780	v2_chrUn_3975
781	v2_chrUn_3976
782	v2_chrUn_3977
783	v2_chrUn_3978
784	v2_chrUn_3979
785	v2_chrUn_3980
786	v2_chrUn_1374
787	v2_chrUn_1372
788	v2_chrUn_1373
789	v2_chrUn_1377
790	v2_chrUn_1375
791	v2_chrUn_1376
792	v2_chrUn_1385
793	v2_chrUn_1381
794	v2_chrUn_3981
795	v2_chrUn_3982
796	v2_chrUn_3983
797	v2_chrUn_3984
798	v2_chrUn_3985
799	v2_chrUn_3986
800	v2_chrUn_3987
801	v2_chrUn_3988
802	v2_chrUn_3989
803	v2_chrUn_3990
804	v2_chrUn_3991
805	v2_chrUn_3992
806	v2_chrUn_1379
807	v2_chrUn_3993
808	v2_chrUn_3994
809	v2_chrUn_3995
810	v2_chrUn_3996
811	v2_chrUn_3997
812	v2_chrUn_3998
813	v2_chrUn_1380
814	v2_chrUn_1384
815	v2_chrUn_3999
816	v2_chrUn_4000
817	v2_chrUn_4001
818	v2_chrUn_4002
819	v2_chrUn_4003
820	v2_chrUn_4004
821	v2_chrUn_1382
822	v2_chrUn_1383
823	v2_chrUn_1450
824	v2_chrUn_1418
825	v2_chrUn_1403
826	v2_chrUn_1395
827	v2_chrUn_1391
828	v2_chrUn_1389
829	v2_chrUn_1390
830	v2_chrUn_4005
831	v2_chrUn_4006
832	v2_chrUn_4007
833	v2_chrUn_4008
834	v2_chrUn_4009
835	v2_chrUn_1394
836	v2_chrUn_1392
837	v2_chrUn_1393
838	v2_chrUn_1402
839	v2_chrUn_1398
840	v2_chrUn_1396
841	v2_chrUn_1397
842	v2_chrUn_1401
843	v2_chrUn_4010
844	v2_chrUn_4011
845	v2_chrUn_4012
846	v2_chrUn_4013
847	v2_chrUn_4014
848	v2_chrUn_4015
849	v2_chrUn_1399
850	v2_chrUn_4016
851	v2_chrUn_4017
852	v2_chrUn_4018
853	v2_chrUn_4019
854	v2_chrUn_4020
855	v2_chrUn_4021
856	v2_chrUn_1400
857	v2_chrUn_1417
858	v2_chrUn_1409
859	v2_chrUn_1405
860	v2_chrUn_1404
861	v2_chrUn_1408
862	v2_chrUn_4022
863	v2_chrUn_4023
864	v2_chrUn_4024
865	v2_chrUn_4025
866	v2_chrUn_4026
867	v2_chrUn_4028
868	v2_chrUn_1406
869	v2_chrUn_1407
870	v2_chrUn_4027
871	v2_chrUn_1416
872	v2_chrUn_1412
873	v2_chrUn_1410
874	v2_chrUn_1411
875	v2_chrUn_1415
876	v2_chrUn_1413
877	v2_chrUn_1414
878	v2_chrUn_1449
879	v2_chrUn_1433
880	v2_chrUn_1425
881	v2_chrUn_1421
882	v2_chrUn_1419
883	v2_chrUn_1420
884	v2_chrUn_1424
885	v2_chrUn_1422
886	v2_chrUn_1423
887	v2_chrUn_1432
888	v2_chrUn_1428
889	v2_chrUn_1426
890	v2_chrUn_1427
891	v2_chrUn_1431
892	v2_chrUn_1429
893	v2_chrUn_1430
894	v2_chrUn_1448
895	v2_chrUn_1440
896	v2_chrUn_1436
897	v2_chrUn_1434
898	v2_chrUn_1435
899	v2_chrUn_1439
900	v2_chrUn_1437
901	v2_chrUn_1438
902	v2_chrUn_1447
903	v2_chrUn_1443
904	v2_chrUn_1441
905	v2_chrUn_1442
906	v2_chrUn_1446
907	v2_chrUn_1444
908	v2_chrUn_1445
909	v2_chrUn_1954
910	v2_chrUn_1704
911	v2_chrUn_1576
912	v2_chrUn_1514
913	v2_chrUn_1482
914	v2_chrUn_1466
915	v2_chrUn_1458
916	v2_chrUn_1454
917	v2_chrUn_935
918	v2_chrUn_936
919	v2_chrUn_1457
920	v2_chrUn_1455
921	v2_chrUn_1456
922	v2_chrUn_1465
923	v2_chrUn_1461
924	v2_chrUn_1459
925	v2_chrUn_1460
926	v2_chrUn_1464
927	v2_chrUn_1462
928	v2_chrUn_4029
929	v2_chrUn_4030
930	v2_chrUn_4031
931	v2_chrUn_4032
932	v2_chrUn_4033
933	v2_chrUn_1463
934	v2_chrUn_1481
935	v2_chrUn_1473
936	v2_chrUn_1469
937	v2_chrUn_1467
938	v2_chrUn_1468
939	v2_chrUn_1472
940	v2_chrUn_4034
941	v2_chrUn_4035
942	v2_chrUn_4036
943	v2_chrUn_4037
944	v2_chrUn_4038
945	v2_chrUn_4039
946	v2_chrUn_4040
947	v2_chrUn_1470
948	v2_chrUn_1471
949	v2_chrUn_1480
950	v2_chrUn_1476
951	v2_chrUn_1474
952	v2_chrUn_4041
953	v2_chrUn_4042
954	v2_chrUn_4043
955	v2_chrUn_4044
956	v2_chrUn_4045
957	v2_chrUn_4046
958	v2_chrUn_1475
959	v2_chrUn_1479
960	v2_chrUn_4047
961	v2_chrUn_4048
962	v2_chrUn_4049
963	v2_chrUn_4050
964	v2_chrUn_4051
965	v2_chrUn_4052
966	v2_chrUn_1477
967	v2_chrUn_1478
968	v2_chrUn_1513
969	v2_chrUn_1497
970	v2_chrUn_1489
971	v2_chrUn_1485
972	v2_chrUn_1483
973	v2_chrUn_1484
974	v2_chrUn_1488
975	v2_chrUn_4053
976	v2_chrUn_4054
977	v2_chrUn_4055
978	v2_chrUn_4056
979	v2_chrUn_4057
980	v2_chrUn_1486
981	v2_chrUn_1487
982	v2_chrUn_1496
983	v2_chrUn_1492
984	v2_chrUn_1490
985	v2_chrUn_1491
986	v2_chrUn_1495
987	v2_chrUn_1493
988	v2_chrUn_4058
989	v2_chrUn_4059
990	v2_chrUn_4060
991	v2_chrUn_4061
992	v2_chrUn_4062
993	v2_chrUn_4063
994	v2_chrUn_4064
995	v2_chrUn_1494
996	v2_chrUn_1512
997	v2_chrUn_1504
998	v2_chrUn_4065
999	v2_chrUn_4066
1000	v2_chrUn_4067
1001	v2_chrUn_4068
1002	v2_chrUn_4069
1003	v2_chrUn_4070
1004	v2_chrUn_4071
1005	v2_chrUn_4073
1006	v2_chrUn_4072
1007	v2_chrUn_1500
1008	v2_chrUn_1498
1009	v2_chrUn_1499
1010	v2_chrUn_1503
1011	v2_chrUn_1501
1012	v2_chrUn_1502
1013	v2_chrUn_1511
1014	v2_chrUn_1507
1015	v2_chrUn_1505
1016	v2_chrUn_1506
1017	v2_chrUn_1510
1018	v2_chrUn_1508
1019	v2_chrUn_1509
1020	v2_chrUn_1544
1021	v2_chrUn_1529
1022	v2_chrUn_1522
1023	v2_chrUn_1517
1024	v2_chrUn_1516
1025	v2_chrUn_1515
1026	v2_chrUn_1521
1027	v2_chrUn_1518
1028	v2_chrUn_1519
1029	v2_chrUn_1528
1030	v2_chrUn_1524
1031	v2_chrUn_1520
1032	v2_chrUn_1523
1033	v2_chrUn_1527
1034	v2_chrUn_1525
1035	v2_chrUn_1526
1036	v2_chrUn_1543
1037	v2_chrUn_1535
1038	v2_chrUn_1531
1039	v2_chrUn_1530
1040	v2_chrUn_1534
1041	v2_chrUn_1532
1042	v2_chrUn_1533
1043	v2_chrUn_1542
1044	v2_chrUn_1538
1045	v2_chrUn_1536
1046	v2_chrUn_1537
1047	v2_chrUn_1541
1048	v2_chrUn_1539
1049	v2_chrUn_1540
1050	v2_chrUn_1575
1051	v2_chrUn_1559
1052	v2_chrUn_1551
1053	v2_chrUn_1547
1054	v2_chrUn_1545
1055	v2_chrUn_1546
1056	v2_chrUn_1550
1057	v2_chrUn_1548
1058	v2_chrUn_1549
1059	v2_chrUn_1558
1060	v2_chrUn_1554
1061	v2_chrUn_1552
1062	v2_chrUn_4074
1063	v2_chrUn_4075
1064	v2_chrUn_4076
1065	v2_chrUn_4077
1066	v2_chrUn_4078
1067	v2_chrUn_4079
1068	v2_chrUn_4080
1069	v2_chrUn_1553
1070	v2_chrUn_1574
1071	v2_chrUn_1556
1072	v2_chrUn_1555
1073	v2_chrUn_1557
1074	v2_chrUn_1566
1075	v2_chrUn_4081
1076	v2_chrUn_4082
1077	v2_chrUn_4083
1078	v2_chrUn_4085
1079	v2_chrUn_4084
1080	v2_chrUn_4086
1081	v2_chrUn_4087
1082	v2_chrUn_4088
1083	v2_chrUn_4089
1084	v2_chrUn_4090
1085	v2_chrUn_4091
1086	v2_chrUn_4092
1087	v2_chrUn_4093
1088	v2_chrUn_1562
1089	v2_chrUn_1560
1090	v2_chrUn_1561
1091	v2_chrUn_1565
1092	v2_chrUn_1563
1093	v2_chrUn_1564
1094	v2_chrUn_4094
1095	v2_chrUn_4095
1096	v2_chrUn_4096
1097	v2_chrUn_4097
1098	v2_chrUn_4098
1099	v2_chrUn_1573
1100	v2_chrUn_1569
1101	v2_chrUn_1567
1102	v2_chrUn_1568
1103	v2_chrUn_1572
1104	v2_chrUn_1570
1105	v2_chrUn_1571
1106	v2_chrUn_1703
1107	v2_chrUn_4099
1108	v2_chrUn_4100
1109	v2_chrUn_4101
1110	v2_chrUn_4102
1111	v2_chrUn_4103
1112	v2_chrUn_4104
1113	v2_chrUn_1639
1114	v2_chrUn_1607
1115	v2_chrUn_1591
1116	v2_chrUn_1583
1117	v2_chrUn_1579
1118	v2_chrUn_4105
1119	v2_chrUn_4106
1120	v2_chrUn_4107
1121	v2_chrUn_4108
1122	v2_chrUn_4109
1123	v2_chrUn_1577
1124	v2_chrUn_1578
1125	v2_chrUn_1582
1126	v2_chrUn_1580
1127	v2_chrUn_1581
1128	v2_chrUn_1590
1129	v2_chrUn_1586
1130	v2_chrUn_1584
1131	v2_chrUn_1585
1132	v2_chrUn_1589
1133	v2_chrUn_4110
1134	v2_chrUn_4111
1135	v2_chrUn_4112
1136	v2_chrUn_4113
1137	v2_chrUn_4114
1138	v2_chrUn_4115
1139	v2_chrUn_1587
1140	v2_chrUn_1588
1141	v2_chrUn_1605
1142	v2_chrUn_1598
1143	v2_chrUn_1594
1144	v2_chrUn_1592
1145	v2_chrUn_1593
1146	v2_chrUn_1597
1147	v2_chrUn_4116
1148	v2_chrUn_4117
1149	v2_chrUn_4118
1150	v2_chrUn_4119
1151	v2_chrUn_4120
1152	v2_chrUn_4122
1153	v2_chrUn_4121
1154	v2_chrUn_1595
1155	v2_chrUn_4123
1156	v2_chrUn_4124
1157	v2_chrUn_4125
1158	v2_chrUn_4126
1159	v2_chrUn_4127
1160	v2_chrUn_1596
1161	v2_chrUn_1604
1162	v2_chrUn_1601
1163	v2_chrUn_1599
1164	v2_chrUn_1600
1165	v2_chrUn_1602
1166	v2_chrUn_1603
1167	v2_chrUn_1606
1168	v2_chrUn_1638
1169	v2_chrUn_4128
1170	v2_chrUn_4129
1171	v2_chrUn_4130
1172	v2_chrUn_4131
1173	v2_chrUn_4132
1174	v2_chrUn_1622
1175	v2_chrUn_1614
1176	v2_chrUn_1610
1177	v2_chrUn_1608
1178	v2_chrUn_1609
1179	v2_chrUn_4133
1180	v2_chrUn_4134
1181	v2_chrUn_4135
1182	v2_chrUn_4136
1183	v2_chrUn_4137
1184	v2_chrUn_4138
1185	v2_chrUn_4139
1186	v2_chrUn_1613
1187	v2_chrUn_4140
1188	v2_chrUn_4141
1189	v2_chrUn_4142
1190	v2_chrUn_4143
1191	v2_chrUn_4144
1192	v2_chrUn_1611
1193	v2_chrUn_1612
1194	v2_chrUn_1621
1195	v2_chrUn_1617
1196	v2_chrUn_1615
1197	v2_chrUn_1616
1198	v2_chrUn_1620
1199	v2_chrUn_1618
1200	v2_chrUn_1619
1201	v2_chrUn_4145
1202	v2_chrUn_4146
1203	v2_chrUn_4147
1204	v2_chrUn_4148
1205	v2_chrUn_4149
1206	v2_chrUn_4150
1207	v2_chrUn_1637
1208	v2_chrUn_1629
1209	v2_chrUn_1625
1210	v2_chrUn_1623
1211	v2_chrUn_1624
1212	v2_chrUn_1628
1213	v2_chrUn_1626
1214	v2_chrUn_1627
1215	v2_chrUn_1636
1216	v2_chrUn_4151
1217	v2_chrUn_4152
1218	v2_chrUn_4153
1219	v2_chrUn_4154
1220	v2_chrUn_4155
1221	v2_chrUn_4156
1222	v2_chrUn_4157
1223	v2_chrUn_1632
1224	v2_chrUn_4158
1225	v2_chrUn_4159
1226	v2_chrUn_4160
1227	v2_chrUn_4161
1228	v2_chrUn_4162
1229	v2_chrUn_4163
1230	v2_chrUn_1630
1231	v2_chrUn_1631
1232	v2_chrUn_1635
1233	v2_chrUn_1633
1234	v2_chrUn_4164
1235	v2_chrUn_4165
1236	v2_chrUn_4166
1237	v2_chrUn_4167
1238	v2_chrUn_4168
1239	v2_chrUn_4169
1240	v2_chrUn_4170
1241	v2_chrUn_1634
1242	v2_chrUn_1702
1243	v2_chrUn_4171
1244	v2_chrUn_4172
1245	v2_chrUn_4173
1246	v2_chrUn_4174
1247	v2_chrUn_4175
1248	v2_chrUn_4176
1249	v2_chrUn_4177
1250	v2_chrUn_1670
1251	v2_chrUn_1654
1252	v2_chrUn_1645
1253	v2_chrUn_1642
1254	v2_chrUn_1640
1255	v2_chrUn_1641
1256	v2_chrUn_1648
1257	v2_chrUn_4178
1258	v2_chrUn_4179
1259	v2_chrUn_4180
1260	v2_chrUn_4181
1261	v2_chrUn_4182
1262	v2_chrUn_4183
1263	v2_chrUn_4184
1264	v2_chrUn_1643
1265	v2_chrUn_1644
1266	v2_chrUn_1653
1267	v2_chrUn_1649
1268	v2_chrUn_4185
1269	v2_chrUn_1646
1270	v2_chrUn_4186
1271	v2_chrUn_4187
1272	v2_chrUn_4188
1273	v2_chrUn_4189
1274	v2_chrUn_4190
1275	v2_chrUn_4191
1276	v2_chrUn_1647
1277	v2_chrUn_1652
1278	v2_chrUn_1650
1279	v2_chrUn_1651
1280	v2_chrUn_1669
1281	v2_chrUn_1661
1282	v2_chrUn_1657
1283	v2_chrUn_4192
1284	v2_chrUn_4193
1285	v2_chrUn_4194
1286	v2_chrUn_4195
1287	v2_chrUn_4196
1288	v2_chrUn_4197
1289	v2_chrUn_1655
1290	v2_chrUn_1656
1291	v2_chrUn_4198
1292	v2_chrUn_4199
1293	v2_chrUn_4200
1294	v2_chrUn_4201
1295	v2_chrUn_4202
1296	v2_chrUn_1660
1297	v2_chrUn_1658
1298	v2_chrUn_1659
1299	v2_chrUn_1668
1300	v2_chrUn_1664
1301	v2_chrUn_1662
1302	v2_chrUn_1663
1303	v2_chrUn_4203
1304	v2_chrUn_4204
1305	v2_chrUn_4205
1306	v2_chrUn_4206
1307	v2_chrUn_4207
1308	v2_chrUn_4208
1309	v2_chrUn_4209
1310	v2_chrUn_4210
1311	v2_chrUn_1667
1312	v2_chrUn_1665
1313	v2_chrUn_1666
1314	v2_chrUn_1701
1315	v2_chrUn_1685
1316	v2_chrUn_1677
1317	v2_chrUn_1671
1318	v2_chrUn_1673
1319	v2_chrUn_4211
1320	v2_chrUn_4212
1321	v2_chrUn_4213
1322	v2_chrUn_4214
1323	v2_chrUn_4215
1324	v2_chrUn_4216
1325	v2_chrUn_1672
1326	v2_chrUn_4217
1327	v2_chrUn_4218
1328	v2_chrUn_4219
1329	v2_chrUn_4220
1330	v2_chrUn_4221
1331	v2_chrUn_4222
1332	v2_chrUn_1676
1333	v2_chrUn_1674
1334	v2_chrUn_1675
1335	v2_chrUn_1684
1336	v2_chrUn_1680
1337	v2_chrUn_1678
1338	v2_chrUn_1679
1339	v2_chrUn_1683
1340	v2_chrUn_1681
1341	v2_chrUn_1682
1342	v2_chrUn_4223
1343	v2_chrUn_4224
1344	v2_chrUn_4225
1345	v2_chrUn_4226
1346	v2_chrUn_4227
1347	v2_chrUn_4228
1348	v2_chrUn_1700
1349	v2_chrUn_1692
1350	v2_chrUn_1688
1351	v2_chrUn_4229
1352	v2_chrUn_4230
1353	v2_chrUn_4231
1354	v2_chrUn_4232
1355	v2_chrUn_4233
1356	v2_chrUn_4234
1357	v2_chrUn_1686
1358	v2_chrUn_1687
1359	v2_chrUn_1691
1360	v2_chrUn_1689
1361	v2_chrUn_1690
1362	v2_chrUn_1699
1363	v2_chrUn_1695
1364	v2_chrUn_1693
1365	v2_chrUn_1694
1366	v2_chrUn_1698
1367	v2_chrUn_4235
1368	v2_chrUn_4236
1369	v2_chrUn_4237
1370	v2_chrUn_4238
1371	v2_chrUn_4239
1372	v2_chrUn_4240
1373	v2_chrUn_1696
1374	v2_chrUn_1697
1375	v2_chrUn_1953
1376	v2_chrUn_1830
1377	v2_chrUn_1767
1378	v2_chrUn_4241
1379	v2_chrUn_4242
1380	v2_chrUn_4243
1381	v2_chrUn_4245
1382	v2_chrUn_4244
1383	v2_chrUn_4246
1384	v2_chrUn_4247
1385	v2_chrUn_1735
1386	v2_chrUn_1719
1387	v2_chrUn_1707
1388	v2_chrUn_1711
1389	v2_chrUn_1705
1390	v2_chrUn_4248
1391	v2_chrUn_4249
1392	v2_chrUn_4250
1393	v2_chrUn_4251
1394	v2_chrUn_4252
1395	v2_chrUn_4253
1396	v2_chrUn_1706
1397	v2_chrUn_1710
1398	v2_chrUn_1708
1399	v2_chrUn_4254
1400	v2_chrUn_4255
1401	v2_chrUn_4256
1402	v2_chrUn_4257
1403	v2_chrUn_4258
1404	v2_chrUn_1709
1405	v2_chrUn_1718
1406	v2_chrUn_1712
1407	v2_chrUn_4259
1408	v2_chrUn_4260
1409	v2_chrUn_4261
1410	v2_chrUn_4262
1411	v2_chrUn_4264
1412	v2_chrUn_4263
1413	v2_chrUn_1714
1414	v2_chrUn_1715
1415	v2_chrUn_1717
1416	v2_chrUn_4265
1417	v2_chrUn_4266
1418	v2_chrUn_4267
1419	v2_chrUn_4268
1420	v2_chrUn_4269
1421	v2_chrUn_4270
1422	v2_chrUn_4272
1423	v2_chrUn_1713
1424	v2_chrUn_4271
1425	v2_chrUn_4273
1426	v2_chrUn_4274
1427	v2_chrUn_1716
1428	v2_chrUn_1734
1429	v2_chrUn_1726
1430	v2_chrUn_1722
1431	v2_chrUn_1720
1432	v2_chrUn_1721
1433	v2_chrUn_1725
1434	v2_chrUn_1723
1435	v2_chrUn_1724
1436	v2_chrUn_1733
1437	v2_chrUn_1729
1438	v2_chrUn_1727
1439	v2_chrUn_1728
1440	v2_chrUn_1732
1441	v2_chrUn_1730
1442	v2_chrUn_1731
1443	v2_chrUn_1766
1444	v2_chrUn_1750
1445	v2_chrUn_1742
1446	v2_chrUn_1738
1447	v2_chrUn_1736
1448	v2_chrUn_1737
1449	v2_chrUn_1741
1450	v2_chrUn_1739
1451	v2_chrUn_1740
1452	v2_chrUn_1749
1453	v2_chrUn_1745
1454	v2_chrUn_1743
1455	v2_chrUn_1744
1456	v2_chrUn_1748
1457	v2_chrUn_4275
1458	v2_chrUn_4276
1459	v2_chrUn_4277
1460	v2_chrUn_4278
1461	v2_chrUn_4279
1462	v2_chrUn_4280
1463	v2_chrUn_1746
1464	v2_chrUn_1747
1465	v2_chrUn_1765
1466	v2_chrUn_1757
1467	v2_chrUn_1753
1468	v2_chrUn_1751
1469	v2_chrUn_1752
1470	v2_chrUn_1756
1471	v2_chrUn_1754
1472	v2_chrUn_1755
1473	v2_chrUn_4281
1474	v2_chrUn_4282
1475	v2_chrUn_4283
1476	v2_chrUn_4284
1477	v2_chrUn_4285
1478	v2_chrUn_4286
1479	v2_chrUn_1764
1480	v2_chrUn_1760
1481	v2_chrUn_1758
1482	v2_chrUn_1759
1483	v2_chrUn_1763
1484	v2_chrUn_1761
1485	v2_chrUn_1762
1486	v2_chrUn_1829
1487	v2_chrUn_4287
1488	v2_chrUn_4288
1489	v2_chrUn_4289
1490	v2_chrUn_4290
1491	v2_chrUn_4291
1492	v2_chrUn_1798
1493	v2_chrUn_1782
1494	v2_chrUn_1774
1495	v2_chrUn_1770
1496	v2_chrUn_1768
1497	v2_chrUn_1769
1498	v2_chrUn_1773
1499	v2_chrUn_1771
1500	v2_chrUn_1772
1501	v2_chrUn_1781
1502	v2_chrUn_4292
1503	v2_chrUn_4293
1504	v2_chrUn_4294
1505	v2_chrUn_4295
1506	v2_chrUn_4296
1507	v2_chrUn_4297
1508	v2_chrUn_4298
1509	v2_chrUn_1777
1510	v2_chrUn_4299
1511	v2_chrUn_4300
1512	v2_chrUn_4301
1513	v2_chrUn_4302
1514	v2_chrUn_4303
1515	v2_chrUn_4305
1516	v2_chrUn_1775
1517	v2_chrUn_1776
1518	v2_chrUn_4304
1519	v2_chrUn_1780
1520	v2_chrUn_1778
1521	v2_chrUn_1779
1522	v2_chrUn_1797
1523	v2_chrUn_1789
1524	v2_chrUn_1785
1525	v2_chrUn_1783
1526	v2_chrUn_1784
1527	v2_chrUn_1788
1528	v2_chrUn_1786
1529	v2_chrUn_1787
1530	v2_chrUn_1796
1531	v2_chrUn_1792
1532	v2_chrUn_1790
1533	v2_chrUn_1791
1534	v2_chrUn_1795
1535	v2_chrUn_1793
1536	v2_chrUn_1794
1537	v2_chrUn_1828
1538	v2_chrUn_1813
1539	v2_chrUn_1805
1540	v2_chrUn_1801
1541	v2_chrUn_1799
1542	v2_chrUn_1800
1543	v2_chrUn_1804
1544	v2_chrUn_1802
1545	v2_chrUn_1803
1546	v2_chrUn_1812
1547	v2_chrUn_1806
1548	v2_chrUn_1808
1549	v2_chrUn_1807
1550	v2_chrUn_1811
1551	v2_chrUn_1809
1552	v2_chrUn_1810
1553	v2_chrUn_1827
1554	v2_chrUn_1819
1555	v2_chrUn_1815
1556	v2_chrUn_1814
1557	v2_chrUn_1818
1558	v2_chrUn_1816
1559	v2_chrUn_1817
1560	v2_chrUn_1826
1561	v2_chrUn_1822
1562	v2_chrUn_1820
1563	v2_chrUn_1821
1564	v2_chrUn_1825
1565	v2_chrUn_1823
1566	v2_chrUn_1824
1567	v2_chrUn_1952
1568	v2_chrUn_1890
1569	v2_chrUn_1859
1570	v2_chrUn_1843
1571	v2_chrUn_1835
1572	v2_chrUn_1831
1573	v2_chrUn_937
1574	v2_chrUn_939
1575	v2_chrUn_1834
1576	v2_chrUn_1832
1577	v2_chrUn_4306
1578	v2_chrUn_4307
1579	v2_chrUn_4308
1580	v2_chrUn_4310
1581	v2_chrUn_4309
1582	v2_chrUn_4311
1583	v2_chrUn_1833
1584	v2_chrUn_1842
1585	v2_chrUn_1838
1586	v2_chrUn_1836
1587	v2_chrUn_1837
1588	v2_chrUn_1841
1589	v2_chrUn_1839
1590	v2_chrUn_1840
1591	v2_chrUn_1858
1592	v2_chrUn_4312
1593	v2_chrUn_4313
1594	v2_chrUn_4314
1595	v2_chrUn_4315
1596	v2_chrUn_4316
1597	v2_chrUn_4319
1598	v2_chrUn_1850
1599	v2_chrUn_1846
1600	v2_chrUn_1844
1601	v2_chrUn_4317
1602	v2_chrUn_4318
1603	v2_chrUn_1845
1604	v2_chrUn_1849
1605	v2_chrUn_1847
1606	v2_chrUn_1848
1607	v2_chrUn_1857
1608	v2_chrUn_1853
1609	v2_chrUn_1851
1610	v2_chrUn_1852
1611	v2_chrUn_1856
1612	v2_chrUn_1854
1613	v2_chrUn_1855
1614	v2_chrUn_1889
1615	v2_chrUn_1874
1616	v2_chrUn_1866
1617	v2_chrUn_1862
1618	v2_chrUn_1860
1619	v2_chrUn_1861
1620	v2_chrUn_1865
1621	v2_chrUn_1863
1622	v2_chrUn_1864
1623	v2_chrUn_1873
1624	v2_chrUn_1869
1625	v2_chrUn_1867
1626	v2_chrUn_1868
1627	v2_chrUn_1872
1628	v2_chrUn_1870
1629	v2_chrUn_1871
1630	v2_chrUn_1888
1631	v2_chrUn_1881
1632	v2_chrUn_1876
1633	v2_chrUn_1875
1634	v2_chrUn_1877
1635	v2_chrUn_1880
1636	v2_chrUn_1878
1637	v2_chrUn_1879
1638	v2_chrUn_1884
1639	v2_chrUn_1882
1640	v2_chrUn_1883
1641	v2_chrUn_1887
1642	v2_chrUn_1886
1643	v2_chrUn_1885
1644	v2_chrUn_4320
1645	v2_chrUn_4321
1646	v2_chrUn_4322
1647	v2_chrUn_4323
1648	v2_chrUn_4324
1649	v2_chrUn_4325
1650	v2_chrUn_4326
1651	v2_chrUn_1951
1652	v2_chrUn_1920
1653	v2_chrUn_1904
1654	v2_chrUn_1896
1655	v2_chrUn_1892
1656	v2_chrUn_938
1657	v2_chrUn_1891
1658	v2_chrUn_1895
1659	v2_chrUn_1893
1660	v2_chrUn_1894
1661	v2_chrUn_4327
1662	v2_chrUn_4328
1663	v2_chrUn_4329
1664	v2_chrUn_4330
1665	v2_chrUn_4331
1666	v2_chrUn_4335
1667	v2_chrUn_4332
1668	v2_chrUn_4333
1669	v2_chrUn_4334
1670	v2_chrUn_1903
1671	v2_chrUn_1899
1672	v2_chrUn_1897
1673	v2_chrUn_1898
1674	v2_chrUn_1902
1675	v2_chrUn_1900
1676	v2_chrUn_1901
1677	v2_chrUn_1919
1678	v2_chrUn_1911
1679	v2_chrUn_1907
1680	v2_chrUn_1905
1681	v2_chrUn_1906
1682	v2_chrUn_1910
1683	v2_chrUn_1908
1684	v2_chrUn_1909
1685	v2_chrUn_1918
1686	v2_chrUn_1914
1687	v2_chrUn_1912
1688	v2_chrUn_1913
1689	v2_chrUn_1917
1690	v2_chrUn_1915
1691	v2_chrUn_1916
1692	v2_chrUn_1950
1693	v2_chrUn_1934
1694	v2_chrUn_1926
1695	v2_chrUn_1922
1696	v2_chrUn_1921
1697	v2_chrUn_1925
1698	v2_chrUn_4336
1699	v2_chrUn_4337
1700	v2_chrUn_4338
1701	v2_chrUn_4339
1702	v2_chrUn_4340
1703	v2_chrUn_4341
1704	v2_chrUn_4343
1705	v2_chrUn_1923
1706	v2_chrUn_1924
1707	v2_chrUn_1933
1708	v2_chrUn_4342
1709	v2_chrUn_4344
1710	v2_chrUn_1929
1711	v2_chrUn_1927
1712	v2_chrUn_1928
1713	v2_chrUn_1932
1714	v2_chrUn_1930
1715	v2_chrUn_1931
1716	v2_chrUn_1949
1717	v2_chrUn_1941
1718	v2_chrUn_1937
1719	v2_chrUn_1935
1720	v2_chrUn_1936
1721	v2_chrUn_1940
1722	v2_chrUn_1938
1723	v2_chrUn_1939
1724	v2_chrUn_1948
1725	v2_chrUn_1944
1726	v2_chrUn_1942
1727	v2_chrUn_1943
1728	v2_chrUn_1947
1729	v2_chrUn_1945
1730	v2_chrUn_1946
1731	v2_chrUn_2623
1732	v2_chrUn_2622
1733	v2_chrUn_2209
1734	v2_chrUn_2081
1735	v2_chrUn_2018
1736	v2_chrUn_1986
1737	v2_chrUn_1970
1738	v2_chrUn_1962
1739	v2_chrUn_1958
1740	v2_chrUn_1956
1741	v2_chrUn_1957
1742	v2_chrUn_1961
1743	v2_chrUn_1959
1744	v2_chrUn_1960
1745	v2_chrUn_1968
1746	v2_chrUn_1965
1747	v2_chrUn_1963
1748	v2_chrUn_1964
1749	v2_chrUn_4345
1750	v2_chrUn_4346
1751	v2_chrUn_4347
1752	v2_chrUn_4348
1753	v2_chrUn_4349
1754	v2_chrUn_4350
1755	v2_chrUn_1967
1756	v2_chrUn_1966
1757	v2_chrUn_1969
1758	v2_chrUn_1985
1759	v2_chrUn_1977
1760	v2_chrUn_1973
1761	v2_chrUn_4351
1762	v2_chrUn_4352
1763	v2_chrUn_4353
1764	v2_chrUn_4354
1765	v2_chrUn_4355
1766	v2_chrUn_4356
1767	v2_chrUn_4357
1768	v2_chrUn_1971
1769	v2_chrUn_1972
1770	v2_chrUn_1976
1771	v2_chrUn_1975
1772	v2_chrUn_1974
1773	v2_chrUn_4358
1774	v2_chrUn_4359
1775	v2_chrUn_4360
1776	v2_chrUn_4361
1777	v2_chrUn_4362
1778	v2_chrUn_4363
1779	v2_chrUn_1984
1780	v2_chrUn_1980
1781	v2_chrUn_1978
1782	v2_chrUn_1979
1783	v2_chrUn_1983
1784	v2_chrUn_4364
1785	v2_chrUn_4365
1786	v2_chrUn_4366
1787	v2_chrUn_4367
1788	v2_chrUn_4368
1789	v2_chrUn_4369
1790	v2_chrUn_4370
1791	v2_chrUn_1981
1792	v2_chrUn_1982
1793	v2_chrUn_4371
1794	v2_chrUn_4372
1795	v2_chrUn_4373
1796	v2_chrUn_4374
1797	v2_chrUn_4375
1798	v2_chrUn_4376
1799	v2_chrUn_2017
1800	v2_chrUn_2001
1801	v2_chrUn_1993
1802	v2_chrUn_1989
1803	v2_chrUn_4377
1804	v2_chrUn_4378
1805	v2_chrUn_4379
1806	v2_chrUn_4380
1807	v2_chrUn_4381
1808	v2_chrUn_4382
1809	v2_chrUn_4383
1810	v2_chrUn_1987
1811	v2_chrUn_1988
1812	v2_chrUn_1992
1813	v2_chrUn_1990
1814	v2_chrUn_1991
1815	v2_chrUn_2000
1816	v2_chrUn_1996
1817	v2_chrUn_1994
1818	v2_chrUn_4384
1819	v2_chrUn_4385
1820	v2_chrUn_4386
1821	v2_chrUn_4387
1822	v2_chrUn_4388
1823	v2_chrUn_4389
1824	v2_chrUn_4390
1825	v2_chrUn_1995
1826	v2_chrUn_1999
1827	v2_chrUn_1997
1828	v2_chrUn_4391
1829	v2_chrUn_4392
1830	v2_chrUn_4393
1831	v2_chrUn_4394
1832	v2_chrUn_4395
1833	v2_chrUn_1998
1834	v2_chrUn_2016
1835	v2_chrUn_4396
1836	v2_chrUn_4397
1837	v2_chrUn_4398
1838	v2_chrUn_4399
1839	v2_chrUn_4400
1840	v2_chrUn_2004
1841	v2_chrUn_2008
1842	v2_chrUn_2002
1843	v2_chrUn_2003
1844	v2_chrUn_2007
1845	v2_chrUn_2005
1846	v2_chrUn_2006
1847	v2_chrUn_2015
1848	v2_chrUn_2011
1849	v2_chrUn_4401
1850	v2_chrUn_4402
1851	v2_chrUn_4403
1852	v2_chrUn_4404
1853	v2_chrUn_4405
1854	v2_chrUn_4406
1855	v2_chrUn_2009
1856	v2_chrUn_2010
1857	v2_chrUn_2014
1858	v2_chrUn_4407
1859	v2_chrUn_4408
1860	v2_chrUn_4409
1861	v2_chrUn_4410
1862	v2_chrUn_4411
1863	v2_chrUn_4412
1864	v2_chrUn_2012
1865	v2_chrUn_2013
1866	v2_chrUn_2080
1867	v2_chrUn_2049
1868	v2_chrUn_2033
1869	v2_chrUn_2025
1870	v2_chrUn_2021
1871	v2_chrUn_2019
1872	v2_chrUn_4413
1873	v2_chrUn_4414
1874	v2_chrUn_4415
1875	v2_chrUn_4416
1876	v2_chrUn_4417
1877	v2_chrUn_4418
1878	v2_chrUn_4419
1879	v2_chrUn_2020
1880	v2_chrUn_2024
1881	v2_chrUn_2022
1882	v2_chrUn_4420
1883	v2_chrUn_4421
1884	v2_chrUn_4422
1885	v2_chrUn_4423
1886	v2_chrUn_4424
1887	v2_chrUn_4425
1888	v2_chrUn_2023
1889	v2_chrUn_2026
1890	v2_chrUn_2032
1891	v2_chrUn_2028
1892	v2_chrUn_2027
1893	v2_chrUn_2031
1894	v2_chrUn_2029
1895	v2_chrUn_2030
1896	v2_chrUn_4426
1897	v2_chrUn_4427
1898	v2_chrUn_4428
1899	v2_chrUn_4429
1900	v2_chrUn_4430
1901	v2_chrUn_4431
1902	v2_chrUn_4432
1903	v2_chrUn_2048
1904	v2_chrUn_2040
1905	v2_chrUn_4433
1906	v2_chrUn_4434
1907	v2_chrUn_4435
1908	v2_chrUn_4436
1909	v2_chrUn_4437
1910	v2_chrUn_4438
1911	v2_chrUn_4439
1912	v2_chrUn_4440
1913	v2_chrUn_4441
1914	v2_chrUn_4442
1915	v2_chrUn_4443
1916	v2_chrUn_4444
1917	v2_chrUn_4445
1918	v2_chrUn_2036
1919	v2_chrUn_4446
1920	v2_chrUn_4448
1921	v2_chrUn_4447
1922	v2_chrUn_4449
1923	v2_chrUn_4450
1924	v2_chrUn_2037
1925	v2_chrUn_2034
1926	v2_chrUn_2035
1927	v2_chrUn_2039
1928	v2_chrUn_2038
1929	v2_chrUn_2047
1930	v2_chrUn_2043
1931	v2_chrUn_2041
1932	v2_chrUn_2042
1933	v2_chrUn_2046
1934	v2_chrUn_4451
1935	v2_chrUn_4452
1936	v2_chrUn_4453
1937	v2_chrUn_4454
1938	v2_chrUn_4455
1939	v2_chrUn_2044
1940	v2_chrUn_2045
1941	v2_chrUn_2079
1942	v2_chrUn_2063
1943	v2_chrUn_2055
1944	v2_chrUn_2052
1945	v2_chrUn_2050
1946	v2_chrUn_2051
1947	v2_chrUn_4456
1948	v2_chrUn_4457
1949	v2_chrUn_4458
1950	v2_chrUn_4459
1951	v2_chrUn_4460
1952	v2_chrUn_2054
1953	v2_chrUn_2053
1954	v2_chrUn_2062
1955	v2_chrUn_2058
1956	v2_chrUn_2056
1957	v2_chrUn_2057
1958	v2_chrUn_4461
1959	v2_chrUn_4462
1960	v2_chrUn_4463
1961	v2_chrUn_4464
1962	v2_chrUn_4465
1963	v2_chrUn_4466
1964	v2_chrUn_2061
1965	v2_chrUn_2059
1966	v2_chrUn_2060
1967	v2_chrUn_2078
1968	v2_chrUn_2070
1969	v2_chrUn_2066
1970	v2_chrUn_2064
1971	v2_chrUn_2065
1972	v2_chrUn_4467
1973	v2_chrUn_4468
1974	v2_chrUn_4469
1975	v2_chrUn_4470
1976	v2_chrUn_4471
1977	v2_chrUn_2069
1978	v2_chrUn_2067
1979	v2_chrUn_2068
1980	v2_chrUn_2077
1981	v2_chrUn_2073
1982	v2_chrUn_2071
1983	v2_chrUn_2072
1984	v2_chrUn_2076
1985	v2_chrUn_2074
1986	v2_chrUn_4472
1987	v2_chrUn_4473
1988	v2_chrUn_4474
1989	v2_chrUn_4475
1990	v2_chrUn_4476
1991	v2_chrUn_4477
1992	v2_chrUn_2075
1993	v2_chrUn_4478
1994	v2_chrUn_4479
1995	v2_chrUn_4480
1996	v2_chrUn_4481
1997	v2_chrUn_4482
1998	v2_chrUn_4483
1999	v2_chrUn_4484
[truncated: 6,122 more rows]
