# Supplementary material for: Revised Annotations, Sex-Biased Expression, and Lineage-Specific Genes in the Drosophila melanogaster Group
Source: G3 (Bethesda). 2014 Oct 1;4(12):2345–51. doi: 10.1534/g3.114.013532 (PMC4267930; doi:10.1534/g3.114.013532)
Supplement: Supporting Information [file supp_g3.114.013532_FileS1.zip › GFF/GeneOntology/DanaFemaleCarcass.GO.txt]

Annotation Cluster 1	Enrichment Score: 2.557383023233006
Category	Term	Count	%	PValue	Genes	List Total	Pop Hits	Pop Total	Fold Enrichment	Bonferroni	Benjamini	FDR
GOTERM_MF_FAT	GO:0008509~anion transmembrane transporter activity	9	5.660377358490567	3.1090600013727616E-5	CG6125, OATP33EA, OATP33EB, CG4288, CG5687, CG9090, CG31547, CG15096, CG42235	108	92	7918	7.172101449275362	0.007835187718203573	0.007835187718203573	0.040457899990664625
GOTERM_MF_FAT	GO:0015103~inorganic anion transmembrane transporter activity	4	2.515723270440252	0.014364609916007447	CG6125, CG4288, CG9090, CG15096	108	38	7918	7.717348927875244	0.9742829546633202	0.3671837339855032	17.164710553409137
GOTERM_MF_FAT	GO:0015114~phosphate transmembrane transporter activity	3	1.8867924528301887	0.04763519966835981	CG4288, CG9090, CG15096	108	26	7918	8.459401709401709	0.9999956624564099	0.49641927018009746	47.01922463068552

Annotation Cluster 2	Enrichment Score: 1.889758835860881
Category	Term	Count	%	PValue	Genes	List Total	Pop Hits	Pop Total	Fold Enrichment	Bonferroni	Benjamini	FDR
GOTERM_MF_FAT	GO:0004867~serine-type endopeptidase inhibitor activity	6	3.7735849056603774	0.0017807329637759173	NEC, CG3604, SPN43AD, CG16712, CG10031, SPN43AB	108	65	7918	6.7675213675213675	0.36296268728195835	0.1395579554304629	2.2930503007776215
GOTERM_MF_FAT	GO:0004857~enzyme inhibitor activity	7	4.40251572327044	0.0033222585671172696	NEC, CG3604, SPN43AD, CG16712, CG15829, CG10031, SPN43AB	108	108	7918	4.751886145404664	0.5691221970802987	0.18980691829488827	4.238771447030287
GOTERM_MF_FAT	GO:0004866~endopeptidase inhibitor activity	6	3.7735849056603774	0.004418741112684794	NEC, CG3604, SPN43AD, CG16712, CG10031, SPN43AB	108	80	7918	5.498611111111111	0.6738568060411453	0.2007518052754299	5.600917791003912
GOTERM_MF_FAT	GO:0030414~peptidase inhibitor activity	6	3.7735849056603774	0.00516961422632326	NEC, CG3604, SPN43AD, CG16712, CG10031, SPN43AB	108	83	7918	5.299866131191433	0.730531774478987	0.19631734829276515	6.523374851251962
SMART	SM00131:KU	3	1.8867924528301887	0.030298996075440364	CG3604, CG16712, CG10031	52	26	4824	10.704142011834321	0.7253437413943102	0.7253437413943102	24.779971899683062
INTERPRO	IPR002223:Proteinase inhibitor I2, Kunitz metazoa	3	1.8867924528301887	0.043551304988365416	CG3604, CG16712, CG10031	132	26	10196	8.912587412587412	0.9999627158301626	0.9218586123212954	43.474146726322495
SMART	SM00093:SERPIN	3	1.8867924528301887	0.05495068214717612	NEC, SPN43AD, SPN43AB	52	36	4824	7.730769230769232	0.9068703727695717	0.5467241076707168	40.730457273178146
INTERPRO	IPR000215:Protease inhibitor I4, serpin	3	1.8867924528301887	0.0777567126843869	NEC, SPN43AD, SPN43AB	132	36	10196	6.436868686868688	0.9999999910952825	0.9292142666851775	64.54983925171481

Annotation Cluster 3	Enrichment Score: 1.6698559423380426
Category	Term	Count	%	PValue	Genes	List Total	Pop Hits	Pop Total	Fold Enrichment	Bonferroni	Benjamini	FDR
GOTERM_BP_FAT	GO:0046394~carboxylic acid biosynthetic process	5	3.1446540880503147	0.006083855236545995	CG9510, DESAT2, B, CG17928, CYT-B5-R	92	64	7937	6.739979619565218	0.966595263245686	0.966595263245686	8.534728049907736
GOTERM_BP_FAT	GO:0016053~organic acid biosynthetic process	5	3.1446540880503147	0.006083855236545995	CG9510, DESAT2, B, CG17928, CYT-B5-R	92	64	7937	6.739979619565218	0.966595263245686	0.966595263245686	8.534728049907736
INTERPRO	IPR005804:Fatty acid desaturase, type 1	3	1.8867924528301887	0.006890929885761763	DESAT2, CG17928, CYT-B5-R	132	10	10196	23.172727272727276	0.794741490806023	0.794741490806023	8.477809104845392
GOTERM_MF_FAT	GO:0016717~oxidoreductase activity, acting on paired donors, with oxidation of a pair of donors resulting in the reduction of molecular oxygen to two molecules of water	3	1.8867924528301887	0.007585381810720403	DESAT2, CG17928, CYT-B5-R	108	10	7918	21.994444444444444	0.854330828210924	0.2405816393058695	9.435024153034476
GOTERM_MF_FAT	GO:0005506~iron ion binding	9	5.660377358490567	0.02414822877726711	DESAT2, CYP6G1, CYP4D20, CG17928, CYP28D1, CG4335, CYP9B2, HGO, CYT-B5-R	108	260	7918	2.537820512820513	0.9979388231978468	0.43006062904430853	27.25095220980165
GOTERM_BP_FAT	GO:0006633~fatty acid biosynthetic process	3	1.8867924528301887	0.048763796732409034	DESAT2, CG17928, CYT-B5-R	92	31	7937	8.348877980364657	0.9999999999991934	0.8245457433308826	51.84956713279514
GOTERM_BP_FAT	GO:0006631~fatty acid metabolic process	3	1.8867924528301887	0.1232228413830011	DESAT2, CG17928, CYT-B5-R	92	53	7937	4.883305988515176	1.0	0.9465962218350182	85.37471975691258
GOTERM_BP_FAT	GO:0008610~lipid biosynthetic process	4	2.515723270440252	0.15590693302804426	DESAT2, CG10253, CG17928, CYT-B5-R	92	119	7937	2.8998903909389844	1.0	0.9614355853327043	91.60716343945124

Annotation Cluster 4	Enrichment Score: 1.6638882956083827
Category	Term	Count	%	PValue	Genes	List Total	Pop Hits	Pop Total	Fold Enrichment	Bonferroni	Benjamini	FDR
GOTERM_MF_FAT	GO:0008509~anion transmembrane transporter activity	9	5.660377358490567	3.1090600013727616E-5	CG6125, OATP33EA, OATP33EB, CG4288, CG5687, CG9090, CG31547, CG15096, CG42235	108	92	7918	7.172101449275362	0.007835187718203573	0.007835187718203573	0.040457899990664625
GOTERM_MF_FAT	GO:0015296~anion:cation symporter activity	5	3.1446540880503147	0.0014772394695051765	CG4288, CG5687, CG31547, CG15096, CG42235	108	37	7918	9.907407407407408	0.31203541031985393	0.17056369160727836	1.905705562955573
GOTERM_BP_FAT	GO:0006814~sodium ion transport	5	3.1446540880503147	0.011074580535189064	CG5687, NRV3, CG31547, CG42235, PARA	92	76	7937	5.675772311212814	0.9979765527414763	0.78790864230624	15.023986780861653
GOTERM_BP_FAT	GO:0006820~anion transport	4	2.515723270440252	0.016436317410684714	OATP33EA, OATP33EB, CG9090, CG31547	92	47	7937	7.3422756706753	0.9999020546603637	0.7325248765415548	21.516141116350905
GOTERM_BP_FAT	GO:0006811~ion transport	10	6.289308176100629	0.017270513976736318	OATP33EA, OATP33EB, CG9297, CG5687, CG9090, NRV3, CG31547, CG42235, VHA68-1, PARA	92	346	7937	2.493402865041468	0.9999389436681133	0.6597893876808276	22.48364788589674
GOTERM_MF_FAT	GO:0015294~solute:cation symporter activity	5	3.1446540880503147	0.02275876621989053	CG4288, CG5687, CG31547, CG15096, CG42235	108	80	7918	4.582175925925926	0.9970457231969483	0.44147178331142467	25.891186343712214
GOTERM_MF_FAT	GO:0015293~symporter activity	5	3.1446540880503147	0.026660027919503053	CG4288, CG5687, CG31547, CG15096, CG42235	108	84	7918	4.363977072310406	0.9989261752813752	0.4343109358595335	29.650777355488845
GOTERM_BP_FAT	GO:0030001~metal ion transport	6	3.7735849056603774	0.040676618996363156	CG9297, CG5687, NRV3, CG31547, CG42235, PARA	92	165	7937	3.1371541501976283	0.9999999999099421	0.8312394722736656	45.505980393840915
GOTERM_BP_FAT	GO:0015672~monovalent inorganic cation transport	6	3.7735849056603774	0.050185544937732224	CG5687, NRV3, CG31547, CG42235, VHA68-1, PARA	92	175	7937	2.9578881987577637	0.9999999999996494	0.8149278665120244	52.8910064747723
GOTERM_MF_FAT	GO:0015370~solute:sodium symporter activity	4	2.515723270440252	0.05111739384534018	CG4288, CG5687, CG15096, CG42235	108	62	7918	4.7299880525686975	0.9999982830451095	0.48508215351556827	49.48587105536711
GOTERM_BP_FAT	GO:0006812~cation transport	7	4.40251572327044	0.06885519473027599	CG9297, CG5687, NRV3, CG31547, CG42235, VHA68-1, PARA	92	252	7937	2.396437198067633	1.0	0.89003480916711	64.75752665257453
SP_PIR_KEYWORDS	Sodium transport	3	1.8867924528301887	0.11205359249500647	CG5687, CG42235, PARA	156	48	12980	5.200320512820513	0.9999931027582455	0.7329949384260164	73.26213764341381
SP_PIR_KEYWORDS	transport	9	5.660377358490567	0.19260564904399485	CG5687, CG6484, CG9090, CG4019, CG42235, CG5646, CG1213, VHA68-1, PARA	156	465	12980	1.610421836228288	0.9999999994888238	0.8071255657096983	90.69509327429071
SP_PIR_KEYWORDS	ion transport	4	2.515723270440252	0.37369196577324365	CG5687, CG42235, VHA68-1, PARA	156	182	12980	1.8286841363764441	1.0	0.8922732078523954	99.44476181412422

Annotation Cluster 5	Enrichment Score: 1.6325939214021246
Category	Term	Count	%	PValue	Genes	List Total	Pop Hits	Pop Total	Fold Enrichment	Bonferroni	Benjamini	FDR
GOTERM_BP_FAT	GO:0009309~amine biosynthetic process	4	2.515723270440252	0.016436317410684714	CG9510, DDC, B, CG4335	92	47	7937	7.3422756706753	0.9999020546603637	0.7325248765415548	21.516141116350905
GOTERM_BP_FAT	GO:0044271~nitrogen compound biosynthetic process	8	5.031446540880504	0.017225670789238506	CG9510, DDC, B, NRV3, CG4335, VHA68-1, SU(R), PRAT2	92	233	7937	2.962119798469864	0.9999373719697712	0.7017392579156221	22.43192234902497
GOTERM_MF_FAT	GO:0019842~vitamin binding	5	3.1446540880503147	0.044692800959145025	DDC, CG6188, SPAT, B, CG4335	108	99	7918	3.7027684249906474	0.9999905334488813	0.49361379083362733	44.8487765260077

Annotation Cluster 6	Enrichment Score: 1.6284720083868087
Category	Term	Count	%	PValue	Genes	List Total	Pop Hits	Pop Total	Fold Enrichment	Bonferroni	Benjamini	FDR
GOTERM_BP_FAT	GO:0008592~regulation of Toll signaling pathway	3	1.8867924528301887	0.007963413153790757	PSH, NEC, SPE	92	12	7937	21.567934782608695	0.9883608026484881	0.8921148881841807	11.031003406012797
GOTERM_BP_FAT	GO:0006952~defense response	7	4.40251572327044	0.014244498137457463	PSH, PGRP-SB1, NEC, CG2736, SPE, CG3829, IM10	92	173	7937	3.4907640110580553	0.9996615848417267	0.7360176030329312	18.920176433576497
GOTERM_BP_FAT	GO:0050832~defense response to fungus	3	1.8867924528301887	0.03535541534319236	PSH, NEC, SPE	92	26	7937	9.95443143812709	0.999999998038433	0.8653332701836681	40.91628317756463
GOTERM_BP_FAT	GO:0009620~response to fungus	3	1.8867924528301887	0.040521397488605025	PSH, NEC, SPE	92	28	7937	9.243400621118012	0.9999999999014495	0.8533985636002825	45.37693915717762
GOTERM_BP_FAT	GO:0006955~immune response	6	3.7735849056603774	0.04433566213242222	PSH, PGRP-SB1, NEC, CG16756, SPE, IM10	92	169	7937	3.0629019809621814	0.9999999999892825	0.835397861724708	48.466858361218144

Annotation Cluster 7	Enrichment Score: 1.436415888174635
Category	Term	Count	%	PValue	Genes	List Total	Pop Hits	Pop Total	Fold Enrichment	Bonferroni	Benjamini	FDR
GOTERM_CC_FAT	GO:0016021~integral to membrane	26	16.352201257861633	0.0013874158638013327	CG6125, CG4562, DESAT2, CG4928, MDR50, ELOF, CG8785, CG2736, RH50, NRV3, CG1607, SPR, CG42235, PARA, MTHL14, DOPECR, TSP42EI, CG5687, CG3829, CG6484, CG31547, CG5646, PGRP-SB1, CG9090, CG4019, CG1213	52	1360	4786	1.7595588235294117	0.10512419643902204	0.10512419643902204	1.4651690645059112
GOTERM_CC_FAT	GO:0031224~intrinsic to membrane	26	16.352201257861633	0.0017811303498864901	CG6125, CG4562, DESAT2, CG4928, MDR50, ELOF, CG8785, CG2736, RH50, NRV3, CG1607, SPR, CG42235, PARA, MTHL14, DOPECR, TSP42EI, CG5687, CG3829, CG6484, CG31547, CG5646, PGRP-SB1, CG9090, CG4019, CG1213	52	1382	4786	1.731548480463097	0.13291431334996973	0.06882564111224032	1.8773904737720004
SP_PIR_KEYWORDS	transport	9	5.660377358490567	0.19260564904399485	CG5687, CG6484, CG9090, CG4019, CG42235, CG5646, CG1213, VHA68-1, PARA	156	465	12980	1.610421836228288	0.9999999994888238	0.8071255657096983	90.69509327429071
SP_PIR_KEYWORDS	transmembrane	15	9.433962264150944	0.35881751285298347	MTHL14, DESAT2, CG4928, TSP42EI, CG6484, CG5687, CG5646, CG8785, RH50, CG9090, CG1607, CG4019, CG42235, CG1213, PARA	156	1039	12980	1.2012289923743245	1.0	0.89163020321085	99.27951922846839
SP_PIR_KEYWORDS	membrane	16	10.062893081761008	0.3850131358850747	MTHL14, CG4928, TSP42EI, CYP4D20, CG6484, CG5687, CYP9B2, CG5646, CYP6G1, CG8785, RH50, CG9090, CYP28D1, CG42235, CG1213, PARA	156	1139	12980	1.1688165507305102	1.0	0.8902765964954784	99.5465298447081

Annotation Cluster 8	Enrichment Score: 1.2730413777538159
Category	Term	Count	%	PValue	Genes	List Total	Pop Hits	Pop Total	Fold Enrichment	Bonferroni	Benjamini	FDR
SP_PIR_KEYWORDS	Serine protease	7	4.40251572327044	0.005591558304222979	PSH, SPE, CG11841, CG16749, CG4053, CG11842, CG8299	156	135	12980	4.314339981006648	0.42920488901683806	0.42920488901683806	6.033965895278593
SP_PIR_KEYWORDS	hydrolase	28	17.61006289308176	0.014903912624745351	CG4562, MYO28B1, SPE, CG11841, CG4053, CG11842, CG8299, CG15528, MDR50, CG8560, CG31198, CG16756, NRV3, VHA68-1, VERM, CG4757, CG2772, ANCE-5, CG16749, SP1029, PSH, PGRP-SB1, CG11426, CG15533, CG15534, CG5322, CG12374, AMYREL	156	1470	12980	1.5848595848595848	0.7772286106676635	0.5280133589471663	15.352009235516173
GOTERM_MF_FAT	GO:0008233~peptidase activity	16	10.062893081761008	0.027163413050198083	SPE, ANCE-5, CG11841, CG16749, CG4053, CG11842, CG18493, CG8299, SP1029, CG3734, PSH, CG8560, CG31198, CG42370, CG12374, SPN43AB	108	648	7918	1.8102423411065385	0.9990579075160685	0.41488940191987156	30.122842123580227
GOTERM_MF_FAT	GO:0070011~peptidase activity, acting on L-amino acid peptides	15	9.433962264150944	0.03541358808115487	SPE, ANCE-5, CG11841, CG4053, CG16749, CG11842, CG18493, CG8299, SP1029, CG3734, PSH, CG8560, CG31198, CG42370, CG12374	108	612	7918	1.7969317356572259	0.9998907784450263	0.4787788556792656	37.45469875823868
INTERPRO	IPR018114:Peptidase S1/S6, chymotrypsin/Hap, active site	7	4.40251572327044	0.03646301678551198	PSH, SPE, CG11841, CG16749, CG4053, CG11842, CG8299	132	191	10196	2.8308741868951293	0.9997977628109453	0.9413024005796818	37.86591819300638
GOTERM_BP_FAT	GO:0006508~proteolysis	15	9.433962264150944	0.037943743568307084	SPE, ANCE-5, CG11841, CG4053, CG16749, CG11842, CG18493, CG8299, SP1029, CG3734, PSH, CG8560, CG31198, CG42370, CG12374	92	731	7937	1.7702819247011243	0.9999999995608015	0.8589630846891567	43.1919892663166
SP_PIR_KEYWORDS	Protease	8	5.031446540880504	0.039121177173156184	PSH, SPE, CG11841, CG16749, CG4053, CG11842, CG8299, SPN43AB	156	264	12980	2.5213675213675213	0.9815131809305787	0.5498342617093288	35.78551228125153
SMART	SM00020:Tryp_SPc	7	4.40251572327044	0.04506606925914981	PSH, SPE, CG11841, CG16749, CG4053, CG11842, CG8299	52	248	4824	2.61848635235732	0.8558284229401207	0.6203006754550657	34.73903776078531
INTERPRO	IPR001314:Peptidase S1A, chymotrypsin	7	4.40251572327044	0.05347978436065139	PSH, SPE, CG11841, CG16749, CG4053, CG11842, CG8299	132	210	10196	2.574747474747475	0.9999965822072422	0.9193231106094057	50.54750924940048
GOTERM_MF_FAT	GO:0008236~serine-type peptidase activity	9	5.660377358490567	0.05636646365424198	PSH, SPE, CG11841, CG16749, CG4053, CG11842, CG18493, CG8299, CG3734	108	308	7918	2.142316017316017	0.9999995780588473	0.48685662998875023	53.00438002786419
GOTERM_MF_FAT	GO:0017171~serine hydrolase activity	9	5.660377358490567	0.058117867619393554	PSH, SPE, CG11841, CG16749, CG4053, CG11842, CG18493, CG8299, CG3734	108	310	7918	2.128494623655914	0.9999997362883816	0.48243828662537014	54.1270682648574
INTERPRO	IPR001254:Peptidase S1 and S6, chymotrypsin/Hap	7	4.40251572327044	0.09998486226937761	PSH, SPE, CG11841, CG16749, CG4053, CG11842, CG8299	132	248	10196	2.180229716520039	0.9999999999666415	0.9103973730378982	74.06587754076295
GOTERM_MF_FAT	GO:0004252~serine-type endopeptidase activity	7	4.40251572327044	0.1775326764893908	PSH, SPE, CG11841, CG16749, CG4053, CG11842, CG8299	108	280	7918	1.8328703703703701	1.0	0.8076167297367971	92.14328806375052
PIR_SUPERFAMILY	PIRSF001135:trypsin	3	1.8867924528301887	0.31206441930012296	CG16749, CG4053, CG8299	49	61	2596	2.6055536968885913	0.9999999288619469	0.9997332828218923	96.9790899497801
GOTERM_MF_FAT	GO:0004175~endopeptidase activity	8	5.031446540880504	0.4228249709165428	PSH, CG42370, SPE, CG11841, CG16749, CG4053, CG11842, CG8299	108	457	7918	1.2834103249858173	1.0	0.9690778167611435	99.92177643682368

Annotation Cluster 9	Enrichment Score: 1.0712809999681228
Category	Term	Count	%	PValue	Genes	List Total	Pop Hits	Pop Total	Fold Enrichment	Bonferroni	Benjamini	FDR
GOTERM_CC_FAT	GO:0005576~extracellular region	11	6.918238993710692	0.04080123736412693	PSH, LSP2, PGRP-SB1, MUC68D, TIG, MUC68E, IM10, NDG, AMYREL, VERM, CG14125	52	512	4786	1.9773888221153846	0.9642983088885606	0.6707218376232207	35.78041875205946
GOTERM_MF_FAT	GO:0030246~carbohydrate binding	7	4.40251572327044	0.04436428601728003	PGRP-SB1, CG32444, MUC68D, MUC68E, CG5322, VERM, CG14125	108	191	7918	2.686930385883265	0.9999896730976575	0.5120524638829587	44.60142191493613
SMART	SM00494:ChtBD2	4	2.515723270440252	0.07256824334858716	MUC68D, MUC68E, VERM, CG14125	52	92	4824	4.033444816053512	0.9577484706228168	0.5466218265952609	50.203922166332845
GOTERM_BP_FAT	GO:0006022~aminoglycan metabolic process	5	3.1446540880503147	0.07984950883674699	PGRP-SB1, MUC68D, MUC68E, VERM, CG14125	92	142	7937	3.037737293325168	1.0	0.90149249612911	70.3751013161181
GOTERM_MF_FAT	GO:0030247~polysaccharide binding	5	3.1446540880503147	0.08671036919210162	PGRP-SB1, MUC68D, MUC68E, VERM, CG14125	108	124	7918	2.956242532855436	0.9999999998918673	0.6006457674993562	69.28809314145141
GOTERM_MF_FAT	GO:0001871~pattern binding	5	3.1446540880503147	0.08671036919210162	PGRP-SB1, MUC68D, MUC68E, VERM, CG14125	108	124	7918	2.956242532855436	0.9999999998918673	0.6006457674993562	69.28809314145141
GOTERM_BP_FAT	GO:0005976~polysaccharide metabolic process	5	3.1446540880503147	0.09842987259766652	PGRP-SB1, MUC68D, MUC68E, VERM, CG14125	92	153	7937	2.819337880079568	1.0	0.9186784577176897	78.01415947799163
INTERPRO	IPR002557:Chitin binding protein, peritrophin-A	4	2.515723270440252	0.11469068399385166	MUC68D, MUC68E, VERM, CG14125	132	92	10196	3.3583662714097495	0.9999999999992331	0.9021869268481285	79.00054102843588
GOTERM_BP_FAT	GO:0006030~chitin metabolic process	4	2.515723270440252	0.14239497748187094	MUC68D, MUC68E, VERM, CG14125	92	114	7937	3.027078565980168	1.0	0.9529137501050157	89.41392516967754
GOTERM_MF_FAT	GO:0008061~chitin binding	4	2.515723270440252	0.15281729312749215	MUC68D, MUC68E, VERM, CG14125	108	100	7918	2.9325925925925924	1.0	0.7646782169180475	88.44958472116872

Annotation Cluster 10	Enrichment Score: 1.0339113942415685
Category	Term	Count	%	PValue	Genes	List Total	Pop Hits	Pop Total	Fold Enrichment	Bonferroni	Benjamini	FDR
GOTERM_MF_FAT	GO:0019842~vitamin binding	5	3.1446540880503147	0.044692800959145025	DDC, CG6188, SPAT, B, CG4335	108	99	7918	3.7027684249906474	0.9999905334488813	0.49361379083362733	44.8487765260077
INTERPRO	IPR015421:Pyridoxal phosphate-dependent transferase, major region, subdomain 1	3	1.8867924528301887	0.06678926858496181	DDC, SPAT, B	132	33	10196	7.022038567493113	0.9999998665382348	0.9285131527296909	58.75272331230834
GOTERM_MF_FAT	GO:0070279~vitamin B6 binding	3	1.8867924528301887	0.0971206109846956	DDC, SPAT, B	108	39	7918	5.639601139601139	0.9999999999940526	0.6299646371889617	73.54509593051144
GOTERM_MF_FAT	GO:0030170~pyridoxal phosphate binding	3	1.8867924528301887	0.0971206109846956	DDC, SPAT, B	108	39	7918	5.639601139601139	0.9999999999940526	0.6299646371889617	73.54509593051144
GOTERM_MF_FAT	GO:0048037~cofactor binding	5	3.1446540880503147	0.2403676160536874	DDC, CG10253, SPAT, B, CG15829	108	185	7918	1.9814814814814814	1.0	0.8707146376423772	97.20736497869188

Annotation Cluster 11	Enrichment Score: 0.9351288895532481
Category	Term	Count	%	PValue	Genes	List Total	Pop Hits	Pop Total	Fold Enrichment	Bonferroni	Benjamini	FDR
GOTERM_BP_FAT	GO:0006865~amino acid transport	3	1.8867924528301887	0.07660445911962313	CG8785, CG31547, CG1607	92	40	7937	6.470380434782609	1.0	0.9033247642467367	68.81054089022291
GOTERM_BP_FAT	GO:0015837~amine transport	3	1.8867924528301887	0.08334225699755875	CG8785, CG31547, CG1607	92	42	7937	6.162267080745342	1.0	0.9005530952391814	71.97719671591922
GOTERM_BP_FAT	GO:0015849~organic acid transport	3	1.8867924528301887	0.1232228413830011	CG8785, CG31547, CG1607	92	53	7937	4.883305988515176	1.0	0.9465962218350182	85.37471975691258
GOTERM_BP_FAT	GO:0046942~carboxylic acid transport	3	1.8867924528301887	0.1232228413830011	CG8785, CG31547, CG1607	92	53	7937	4.883305988515176	1.0	0.9465962218350182	85.37471975691258
GOTERM_MF_FAT	GO:0015171~amino acid transmembrane transporter activity	3	1.8867924528301887	0.13696588363386925	CG8785, CG31547, CG1607	108	48	7918	4.582175925925926	0.9999999999999999	0.7357792258327507	85.29779332796416
GOTERM_MF_FAT	GO:0005275~amine transmembrane transporter activity	3	1.8867924528301887	0.18454934714719284	CG8785, CG31547, CG1607	108	58	7918	3.7921455938697313	1.0	0.8108132214829615	92.97233277699742

Annotation Cluster 12	Enrichment Score: 0.9290871979545791
Category	Term	Count	%	PValue	Genes	List Total	Pop Hits	Pop Total	Fold Enrichment	Bonferroni	Benjamini	FDR
UP_SEQ_FEATURE	metal ion-binding site:Iron (heme axial ligand)	5	3.1446540880503147	0.008822923710357554	CYP6G1, CYP4D20, CYP28D1, CYP9B2, CYT-B5-R	27	96	2975	5.738811728395062	0.5249876132069413	0.5249876132069413	9.073999658267661
GOTERM_BP_FAT	GO:0055114~oxidation reduction	15	9.433962264150944	0.010528926159493829	DESAT2, CYP4D20, CG3597, CG13492, CG17928, CYP9B2, CG4716, CYP6G1, CG11236, CYP28D1, CG4335, HGO, SU(R), CYT-B5-R, CG10863	92	620	7937	2.0872194950911642	0.9972487621545991	0.8598770154598993	14.33597297542879
GOTERM_MF_FAT	GO:0009055~electron carrier activity	8	5.031446540880504	0.019312342949068126	CYP6G1, CYP4D20, CG3597, CYP28D1, CG4335, CYP9B2, SU(R), CYT-B5-R	108	202	7918	2.9035570223689033	0.992801045107723	0.42201199174169557	22.416504163741923
SP_PIR_KEYWORDS	iron	7	4.40251572327044	0.019513424924908374	DESAT2, CYP6G1, CYP4D20, CYP28D1, CYP9B2, HGO, CYT-B5-R	156	177	12980	3.290598290598291	0.8606313273293047	0.4815322811056305	19.64592193414595
GOTERM_MF_FAT	GO:0005506~iron ion binding	9	5.660377358490567	0.02414822877726711	DESAT2, CYP6G1, CYP4D20, CG17928, CYP28D1, CG4335, CYP9B2, HGO, CYT-B5-R	108	260	7918	2.537820512820513	0.9979388231978468	0.43006062904430853	27.25095220980165
SP_PIR_KEYWORDS	oxidoreductase	13	8.176100628930817	0.036456947814080355	DESAT2, CYP4D20, CG13492, CG17928, CYP9B2, CG4716, CYP6G1, CG11236, CYP28D1, CG4335, HGO, CG10863, SU(R)	156	561	12980	1.9281045751633987	0.9756155806194055	0.6048353340609877	33.78139731401244
GOTERM_MF_FAT	GO:0020037~heme binding	6	3.7735849056603774	0.04077829225267686	CYP6G1, CYP4D20, CG17928, CYP28D1, CYP9B2, CYT-B5-R	108	140	7918	3.142063492063492	0.9999733616923379	0.5045112762070857	41.83393162510144
GOTERM_MF_FAT	GO:0046906~tetrapyrrole binding	6	3.7735849056603774	0.04077829225267686	CYP6G1, CYP4D20, CG17928, CYP28D1, CYP9B2, CYT-B5-R	108	140	7918	3.142063492063492	0.9999733616923379	0.5045112762070857	41.83393162510144
SP_PIR_KEYWORDS	heme	5	3.1446540880503147	0.043908738663171	CYP6G1, CYP4D20, CYP28D1, CYP9B2, CYT-B5-R	156	111	12980	3.7479787479787476	0.9887814978245778	0.526860565919528	39.248709597036054
SP_PIR_KEYWORDS	microsome	4	2.515723270440252	0.06647641685022893	CYP6G1, CYP4D20, CYP28D1, CYP9B2	156	78	12980	4.266929651545036	0.9989707298467926	0.6257011586452077	53.39738657102229
GOTERM_CC_FAT	GO:0005792~microsome	4	2.515723270440252	0.06833586233559849	CYP6G1, CYP4D20, CYP28D1, CYP9B2	52	89	4786	4.136560069144339	0.9965266360777915	0.7572341623121338	52.881503831113605
GOTERM_CC_FAT	GO:0042598~vesicular fraction	4	2.515723270440252	0.06833586233559849	CYP6G1, CYP4D20, CYP28D1, CYP9B2	52	89	4786	4.136560069144339	0.9965266360777915	0.7572341623121338	52.881503831113605
INTERPRO	IPR017973:Cytochrome P450, C-terminal region	4	2.515723270440252	0.09604438103209467	CYP6G1, CYP4D20, CYP28D1, CYP9B2	132	85	10196	3.6349376114081995	0.9999999999092831	0.9444465562801484	72.5729723584835
INTERPRO	IPR001128:Cytochrome P450	4	2.515723270440252	0.09862624030674255	CYP6G1, CYP4D20, CYP28D1, CYP9B2	132	86	10196	3.592670894996477	0.9999999999528779	0.9287835186196638	73.5598247058005
KEGG_PATHWAY	dme00903:Limonene and pinene degradation	4	2.515723270440252	0.10064330192935217	CYP6G1, ELOF, CYP28D1, CYP9B2	28	86	2054	3.411960132890365	0.9840284536832351	0.7481652511312794	61.88816226209145
GOTERM_CC_FAT	GO:0005624~membrane fraction	4	2.515723270440252	0.10258793616359116	CYP6G1, CYP4D20, CYP28D1, CYP9B2	52	106	4786	3.473149492017417	0.9998264789073654	0.8230418966947035	68.359070798336
GOTERM_CC_FAT	GO:0005626~insoluble fraction	4	2.515723270440252	0.111491580413043	CYP6G1, CYP4D20, CYP28D1, CYP9B2	52	110	4786	3.346853146853147	0.9999218509314641	0.7932301079572477	71.54146713243479
INTERPRO	IPR017972:Cytochrome P450, conserved site	4	2.515723270440252	0.11194716197053375	CYP6G1, CYP4D20, CYP28D1, CYP9B2	132	91	10196	3.3952713952713953	0.9999999999984422	0.9155519356539625	78.15138851534252
SP_PIR_KEYWORDS	Monooxygenase	4	2.515723270440252	0.11238450300402616	CYP6G1, CYP4D20, CYP28D1, CYP9B2	156	98	12980	3.3961276818419677	0.9999933551129517	0.6964370530094792	73.37252791136268
GOTERM_CC_FAT	GO:0000267~cell fraction	4	2.515723270440252	0.1183609542992396	CYP6G1, CYP4D20, CYP28D1, CYP9B2	52	113	4786	3.257998638529612	0.9999579984551452	0.762997907388162	73.79538968920029
PIR_SUPERFAMILY	PIRSF000051:cytochrome P450 CYP3A5	3	1.8867924528301887	0.1484280173656416	CYP6G1, CYP28D1, CYP9B2	49	37	2596	4.295642581356867	0.9991493712975981	0.9991493712975981	77.75826682981926
COG_ONTOLOGY	Secondary metabolites biosynthesis, transport, and catabolism	4	2.515723270440252	0.21630327552184475	CYP6G1, CYP4D20, CYP28D1, CYP9B2	23	91	1237	2.3640707118967987	0.9463244653244328	0.9463244653244328	79.15590889697923
GOTERM_CC_FAT	GO:0019898~extrinsic to membrane	4	2.515723270440252	0.2251688923641571	CYP6G1, CYP4D20, CYP28D1, CYP9B2	52	154	4786	2.3906093906093906	0.9999999986304943	0.817450636948853	93.36039885631526
SP_PIR_KEYWORDS	endoplasmic reticulum	4	2.515723270440252	0.24697806815528658	CYP6G1, CYP4D20, CYP28D1, CYP9B2	156	144	12980	2.311253561253561	0.9999999999995205	0.8490901797818426	95.70814444649183
INTERPRO	IPR002401:Cytochrome P450, E-class, group I	3	1.8867924528301887	0.2602428607795164	CYP6G1, CYP4D20, CYP28D1	132	77	10196	3.009445100354191	1.0	0.986623617596593	97.89701573845468
SP_PIR_KEYWORDS	membrane	16	10.062893081761008	0.3850131358850747	MTHL14, CG4928, TSP42EI, CYP4D20, CG6484, CG5687, CYP9B2, CG5646, CYP6G1, CG8785, RH50, CG9090, CYP28D1, CG42235, CG1213, PARA	156	1139	12980	1.1688165507305102	1.0	0.8902765964954784	99.5465298447081
GOTERM_MF_FAT	GO:0005509~calcium ion binding	5	3.1446540880503147	0.41437051181192625	CBP53E, TPNC25D, CG9297, NDG, AMYREL	108	242	7918	1.5147689011325374	1.0	0.9689166168957921	99.9054776127148
GOTERM_CC_FAT	GO:0005783~endoplasmic reticulum	4	2.515723270440252	0.5908513341373895	CYP6G1, CYP4D20, CYP28D1, CYP9B2	52	284	4786	1.2963163596966414	1.0	0.9959113847670589	99.99252097734329
GOTERM_MF_FAT	GO:0046872~metal ion binding	21	13.20754716981132	0.8085783250668498	DESAT2, CBP53E, CYP4D20, CG9297, CG17928, CYP9B2, NDG, SP1029, CG8560, PGRP-SB1, CG31198, CYP6G1, TPNC25D, CYP28D1, CG5322, CG4335, HGO, CG12374, AMYREL, PARA, CYT-B5-R	108	1718	7918	0.8961647911007632	1.0	0.9999081256088633	99.99999995482753
GOTERM_MF_FAT	GO:0043169~cation binding	21	13.20754716981132	0.8451776249157976	DESAT2, CBP53E, CYP4D20, CG9297, CG17928, CYP9B2, NDG, SP1029, CG8560, PGRP-SB1, CG31198, CYP6G1, TPNC25D, CYP28D1, CG5322, CG4335, HGO, CG12374, AMYREL, PARA, CYT-B5-R	108	1764	7918	0.8727954144620812	1.0	0.999964998593974	99.99999999714626
SP_PIR_KEYWORDS	metal-binding	8	5.031446540880504	0.8454261584773557	PGRP-SB1, CYP6G1, CYP4D20, CYP28D1, CYP9B2, HGO, AMYREL, CYT-B5-R	156	796	12980	0.8362324442726452	1.0	0.9984007467483844	99.999999900014
GOTERM_MF_FAT	GO:0043167~ion binding	21	13.20754716981132	0.8509950239156719	DESAT2, CBP53E, CYP4D20, CG9297, CG17928, CYP9B2, NDG, SP1029, CG8560, PGRP-SB1, CG31198, CYP6G1, TPNC25D, CYP28D1, CG5322, CG4335, HGO, CG12374, AMYREL, PARA, CYT-B5-R	108	1772	7918	0.8688550288437422	1.0	0.9999645711261721	99.99999999826647
GOTERM_MF_FAT	GO:0046914~transition metal ion binding	15	9.433962264150944	0.8959054445247109	DESAT2, CYP4D20, CG17928, CYP9B2, SP1029, CG8560, PGRP-SB1, CG31198, CYP6G1, CYP28D1, CG5322, CG4335, CG12374, HGO, CYT-B5-R	108	1354	7918	0.812202527490563	1.0	0.9999933774258646	99.99999999998373

Annotation Cluster 13	Enrichment Score: 0.9021400310630613
Category	Term	Count	%	PValue	Genes	List Total	Pop Hits	Pop Total	Fold Enrichment	Bonferroni	Benjamini	FDR
GOTERM_MF_FAT	GO:0070011~peptidase activity, acting on L-amino acid peptides	15	9.433962264150944	0.03541358808115487	SPE, ANCE-5, CG11841, CG4053, CG16749, CG11842, CG18493, CG8299, SP1029, CG3734, PSH, CG8560, CG31198, CG42370, CG12374	108	612	7918	1.7969317356572259	0.9998907784450263	0.4787788556792656	37.45469875823868
GOTERM_BP_FAT	GO:0006508~proteolysis	15	9.433962264150944	0.037943743568307084	SPE, ANCE-5, CG11841, CG4053, CG16749, CG11842, CG18493, CG8299, SP1029, CG3734, PSH, CG8560, CG31198, CG42370, CG12374	92	731	7937	1.7702819247011243	0.9999999995608015	0.8589630846891567	43.1919892663166
GOTERM_MF_FAT	GO:0008238~exopeptidase activity	5	3.1446540880503147	0.05496903971322176	CG8560, CG31198, ANCE-5, SP1029, CG12374	108	106	7918	3.458245981830887	0.9999993864537715	0.49396191411700974	52.090466378977055
GOTERM_MF_FAT	GO:0008237~metallopeptidase activity	6	3.7735849056603774	0.07683851477751899	CG8560, CG42370, CG31198, ANCE-5, SP1029, CG12374	108	168	7918	2.6183862433862433	0.9999999983584568	0.569504270995885	64.67539307407124
SP_PIR_KEYWORDS	carboxypeptidase	3	1.8867924528301887	0.09685777137496976	CG8560, ANCE-5, CG12374	156	44	12980	5.673076923076923	0.9999623630063846	0.7201328883756317	67.72084537483968
GOTERM_MF_FAT	GO:0004180~carboxypeptidase activity	3	1.8867924528301887	0.12329994779859527	CG8560, ANCE-5, CG12374	108	45	7918	4.887654320987654	0.9999999999999966	0.7085976784252919	81.96205560040217
GOTERM_MF_FAT	GO:0046914~transition metal ion binding	15	9.433962264150944	0.8959054445247109	DESAT2, CYP4D20, CG17928, CYP9B2, SP1029, CG8560, PGRP-SB1, CG31198, CYP6G1, CYP28D1, CG5322, CG4335, CG12374, HGO, CYT-B5-R	108	1354	7918	0.812202527490563	1.0	0.9999933774258646	99.99999999998373
GOTERM_MF_FAT	GO:0008270~zinc ion binding	6	3.7735849056603774	0.9988792489457085	CG8560, PGRP-SB1, CG31198, CG5322, SP1029, CG12374	108	1026	7918	0.4287416071041802	1.0	0.9999999999994209	100.0

Annotation Cluster 14	Enrichment Score: 0.8933417069123417
Category	Term	Count	%	PValue	Genes	List Total	Pop Hits	Pop Total	Fold Enrichment	Bonferroni	Benjamini	FDR
GOTERM_BP_FAT	GO:0006955~immune response	6	3.7735849056603774	0.04433566213242222	PSH, PGRP-SB1, NEC, CG16756, SPE, IM10	92	169	7937	3.0629019809621814	0.9999999999892825	0.835397861724708	48.466858361218144
GOTERM_BP_FAT	GO:0019730~antimicrobial humoral response	3	1.8867924528301887	0.19137864389720446	NEC, CG16756, IM10	92	70	7937	3.6973602484472052	1.0	0.9780016712169078	95.51938305509582
GOTERM_BP_FAT	GO:0006959~humoral immune response	3	1.8867924528301887	0.2462227670315999	NEC, CG16756, IM10	92	83	7937	3.118255631220534	1.0	0.9888721751371302	98.39516716934627

Annotation Cluster 15	Enrichment Score: 0.846074268580517
Category	Term	Count	%	PValue	Genes	List Total	Pop Hits	Pop Total	Fold Enrichment	Bonferroni	Benjamini	FDR
UP_SEQ_FEATURE	sequence variant	7	4.40251572327044	0.010455653630210194	PSH, DDC, PGRP-SB1, CYP6G1, CG2650, PARA, CYT-B5-R	27	222	2975	3.4743076409743074	0.5864176503665883	0.3568963150211222	10.668878363099854
GOTERM_BP_FAT	GO:0006952~defense response	7	4.40251572327044	0.014244498137457463	PSH, PGRP-SB1, NEC, CG2736, SPE, CG3829, IM10	92	173	7937	3.4907640110580553	0.9996615848417267	0.7360176030329312	18.920176433576497
GOTERM_CC_FAT	GO:0005576~extracellular region	11	6.918238993710692	0.04080123736412693	PSH, LSP2, PGRP-SB1, MUC68D, TIG, MUC68E, IM10, NDG, AMYREL, VERM, CG14125	52	512	4786	1.9773888221153846	0.9642983088885606	0.6707218376232207	35.78041875205946
GOTERM_BP_FAT	GO:0006955~immune response	6	3.7735849056603774	0.04433566213242222	PSH, PGRP-SB1, NEC, CG16756, SPE, IM10	92	169	7937	3.0629019809621814	0.9999999999892825	0.835397861724708	48.466858361218144
GOTERM_BP_FAT	GO:0008063~Toll signaling pathway	3	1.8867924528301887	0.04595296882849478	NEC, SPE, IM10	92	30	7937	8.627173913043478	0.9999999999958278	0.825675673887579	49.727204726188305
UP_SEQ_FEATURE	signal peptide	8	5.031446540880504	0.06234041849693525	PSH, MTHL14, LSP2, PGRP-SB1, IM10, CG2650, ACP1, AMYREL	27	419	2975	2.103774418810218	0.9955146488386474	0.7412090335325553	49.888507887010014
GOTERM_BP_FAT	GO:0045087~innate immune response	4	2.515723270440252	0.08851136074479689	PSH, PGRP-SB1, SPE, IM10	92	92	7937	3.750945179584121	1.0	0.9042860845208841	74.20067701203277
SP_PIR_KEYWORDS	innate immunity	3	1.8867924528301887	0.13183652838868498	PSH, PGRP-SB1, IM10	156	53	12980	4.7097242380261255	0.9999992753123268	0.7234129147353743	79.1782682923322
SP_PIR_KEYWORDS	immune response	3	1.8867924528301887	0.13996047037238302	PSH, PGRP-SB1, IM10	156	55	12980	4.538461538461538	0.9999997169642467	0.7153441534126666	81.24154135993216
UP_SEQ_FEATURE	glycosylation site:N-linked (GlcNAc...)	7	4.40251572327044	0.14855887317435756	PSH, MTHL14, LSP2, PGRP-SB1, CG4928, IM10, PARA	27	419	2975	1.8408026164589408	0.9999986417228088	0.8548371497762286	82.20531794772221
SP_PIR_KEYWORDS	signal	8	5.031446540880504	0.24569706002189723	PSH, MTHL14, LSP2, PGRP-SB1, IM10, CG2650, ACP1, AMYREL	156	425	12980	1.5662141779788838	0.9999999999994317	0.8665473672603243	95.62640706592018
SP_PIR_KEYWORDS	Secreted	5	3.1446540880503147	0.24772351002157003	PSH, LSP2, PGRP-SB1, IM10, AMYREL	156	212	12980	1.962385099177552	0.9999999999995658	0.8312051043003039	95.75506669349868
UP_SEQ_FEATURE	disulfide bond	4	2.515723270440252	0.3951303911537068	PSH, MTHL14, PGRP-SB1, AMYREL	27	258	2975	1.708297444731553	1.0	0.9949014283690959	99.54669532278068
SP_PIR_KEYWORDS	glycoprotein	7	4.40251572327044	0.41886969889647774	PSH, MTHL14, LSP2, PGRP-SB1, CG4928, IM10, PARA	156	435	12980	1.3389330975537872	1.0	0.9055716796650479	99.75812552823176
GOTERM_CC_FAT	GO:0005886~plasma membrane	9	5.660377358490567	0.6079006713414375	MTHL14, PGRP-SB1, CG4928, CG2736, CG3829, NRV3, SPR, FUSL, PARA	52	781	4786	1.060622476115434	1.0	0.9952515798909417	99.99524306348903
SP_PIR_KEYWORDS	disulfide bond	4	2.515723270440252	0.6166434462629361	PSH, MTHL14, PGRP-SB1, AMYREL	156	265	12980	1.2559264634736333	1.0	0.9713061720666347	99.99761073648519
GOTERM_BP_FAT	GO:0007166~cell surface receptor linked signal transduction	6	3.7735849056603774	0.8568665203817812	DOPECR, MTHL14, NEC, SPE, SPR, IM10	92	628	7937	0.8242522846856827	1.0	0.9999999986593414	99.99999999995451
UP_SEQ_FEATURE	transmembrane region	3	1.8867924528301887	0.9733067992445062	MTHL14, CG4928, PARA	27	575	2975	0.5748792270531401	1.0	0.9999999999999395	100.0

Annotation Cluster 16	Enrichment Score: 0.7681599229729322
Category	Term	Count	%	PValue	Genes	List Total	Pop Hits	Pop Total	Fold Enrichment	Bonferroni	Benjamini	FDR
GOTERM_BP_FAT	GO:0006952~defense response	7	4.40251572327044	0.014244498137457463	PSH, PGRP-SB1, NEC, CG2736, SPE, CG3829, IM10	92	173	7937	3.4907640110580553	0.9996615848417267	0.7360176030329312	18.920176433576497
GOTERM_CC_FAT	GO:0005887~integral to plasma membrane	5	3.1446540880503147	0.15864017198699587	PGRP-SB1, CG2736, CG3829, NRV3, PARA	52	198	4786	2.3242035742035743	0.9999990033520662	0.7846368931017693	84.06071128100602
GOTERM_CC_FAT	GO:0031226~intrinsic to plasma membrane	5	3.1446540880503147	0.16479342027415883	PGRP-SB1, CG2736, CG3829, NRV3, PARA	52	201	4786	2.2895139686184462	0.9999994459964314	0.763216597893485	85.25725949044615
GOTERM_CC_FAT	GO:0005886~plasma membrane	9	5.660377358490567	0.6079006713414375	MTHL14, PGRP-SB1, CG4928, CG2736, CG3829, NRV3, SPR, FUSL, PARA	52	781	4786	1.060622476115434	1.0	0.9952515798909417	99.99524306348903
GOTERM_CC_FAT	GO:0044459~plasma membrane part	5	3.1446540880503147	0.6373347077067419	PGRP-SB1, CG2736, CG3829, NRV3, PARA	52	405	4786	1.1362773029439697	1.0	0.9955259726044852	99.99792491394413

Annotation Cluster 17	Enrichment Score: 0.6941189997830879
Category	Term	Count	%	PValue	Genes	List Total	Pop Hits	Pop Total	Fold Enrichment	Bonferroni	Benjamini	FDR
GOTERM_BP_FAT	GO:0044271~nitrogen compound biosynthetic process	8	5.031446540880504	0.017225670789238506	CG9510, DDC, B, NRV3, CG4335, VHA68-1, SU(R), PRAT2	92	233	7937	2.962119798469864	0.9999373719697712	0.7017392579156221	22.43192234902497
GOTERM_BP_FAT	GO:0009260~ribonucleotide biosynthetic process	4	2.515723270440252	0.12420082673250077	NRV3, VHA68-1, SU(R), PRAT2	92	107	7937	3.2251117431938234	1.0	0.941638313294772	85.6114020903885
GOTERM_BP_FAT	GO:0009259~ribonucleotide metabolic process	4	2.515723270440252	0.13710698703390672	NRV3, VHA68-1, SU(R), PRAT2	92	112	7937	3.0811335403726705	1.0	0.9522673387687015	88.41857310892817
GOTERM_BP_FAT	GO:0009165~nucleotide biosynthetic process	4	2.515723270440252	0.24990440458240565	NRV3, VHA68-1, SU(R), PRAT2	92	151	7937	2.2853440829254246	1.0	0.9883110225782087	98.5060220262885
GOTERM_BP_FAT	GO:0034404~nucleobase, nucleoside and nucleotide biosynthetic process	4	2.515723270440252	0.2716148022495863	NRV3, VHA68-1, SU(R), PRAT2	92	158	7937	2.1840946615299943	1.0	0.9891798237338159	99.02753729462079
GOTERM_BP_FAT	GO:0034654~nucleobase, nucleoside, nucleotide and nucleic acid biosynthetic process	4	2.515723270440252	0.2716148022495863	NRV3, VHA68-1, SU(R), PRAT2	92	158	7937	2.1840946615299943	1.0	0.9891798237338159	99.02753729462079
GOTERM_BP_FAT	GO:0009152~purine ribonucleotide biosynthetic process	3	1.8867924528301887	0.3270301263121652	NRV3, VHA68-1, PRAT2	92	102	7937	2.537404092071611	1.0	0.9953947033636121	99.69416453915181
GOTERM_BP_FAT	GO:0009150~purine ribonucleotide metabolic process	3	1.8867924528301887	0.3480263617506283	NRV3, VHA68-1, PRAT2	92	107	7937	2.4188338073953677	1.0	0.9965617580977639	99.80757995602086
GOTERM_BP_FAT	GO:0006164~purine nucleotide biosynthetic process	3	1.8867924528301887	0.4215643545869129	NRV3, VHA68-1, PRAT2	92	125	7937	2.0705217391304345	1.0	0.9988591046336147	99.96654708612935
GOTERM_BP_FAT	GO:0006163~purine nucleotide metabolic process	3	1.8867924528301887	0.4412708315116168	NRV3, VHA68-1, PRAT2	92	130	7937	1.9908862876254179	1.0	0.9989905914117987	99.97984579862214

Annotation Cluster 18	Enrichment Score: 0.6185909681996238
Category	Term	Count	%	PValue	Genes	List Total	Pop Hits	Pop Total	Fold Enrichment	Bonferroni	Benjamini	FDR
SMART	SM00181:EGF	3	1.8867924528301887	0.16863475607949557	SP2353, NDG, CG7381	52	70	4824	3.975824175824176	0.999572182736241	0.7880410979753767	81.90014448510792
INTERPRO	IPR006210:EGF-like	3	1.8867924528301887	0.22689779927031167	SP2353, NDG, CG7381	132	70	10196	3.3103896103896107	1.0	0.9803324550064663	96.30046344201524
INTERPRO	IPR013032:EGF-like region, conserved site	3	1.8867924528301887	0.36429207462429913	SP2353, NDG, CG7381	132	99	10196	2.3406795224977044	1.0	0.9957465958741737	99.69839721401394

Annotation Cluster 19	Enrichment Score: 0.5957517641548892
Category	Term	Count	%	PValue	Genes	List Total	Pop Hits	Pop Total	Fold Enrichment	Bonferroni	Benjamini	FDR
GOTERM_BP_FAT	GO:0055082~cellular chemical homeostasis	3	1.8867924528301887	0.11565998021550941	CBP53E, CG15829, VHA68-1	92	51	7937	5.074808184143222	1.0	0.9423070916871865	83.4181343365494
GOTERM_BP_FAT	GO:0048878~chemical homeostasis	3	1.8867924528301887	0.1748508666754591	CBP53E, CG15829, VHA68-1	92	66	7937	3.921442687747035	1.0	0.9717976185813806	93.9772133815723
GOTERM_BP_FAT	GO:0019725~cellular homeostasis	3	1.8867924528301887	0.3646721612179115	CBP53E, CG15829, VHA68-1	92	111	7937	2.331668625146886	1.0	0.9971936915587585	99.86815951268744
GOTERM_BP_FAT	GO:0042592~homeostatic process	3	1.8867924528301887	0.5613573708977171	CBP53E, CG15829, VHA68-1	92	163	7937	1.587823419578554	1.0	0.9998969341683002	99.9994137814383

Annotation Cluster 20	Enrichment Score: 0.5262593875031893
Category	Term	Count	%	PValue	Genes	List Total	Pop Hits	Pop Total	Fold Enrichment	Bonferroni	Benjamini	FDR
KEGG_PATHWAY	dme00980:Metabolism of xenobiotics by cytochrome P450	3	1.8867924528301887	0.20469532530831155	UGT35B, GSTE7, GSTE9	28	64	2054	3.438616071428571	0.9998679288765437	0.7743330398910926	87.5417391821887
KEGG_PATHWAY	dme00982:Drug metabolism	3	1.8867924528301887	0.21443593928165788	UGT35B, GSTE7, GSTE9	28	66	2054	3.334415584415584	0.9999183262211003	0.739377559559795	88.86251142039977
SP_PIR_KEYWORDS	transferase	11	6.918238993710692	0.6009195568848347	CG6188, CG10253, CG12990, SPAT, UGT35B, CG10621, GSTE7, CG3106, TPS1, PRAT2, GSTE9	156	873	12980	1.0484036772696568	1.0	0.9707842459985447	99.99626722773843

Annotation Cluster 21	Enrichment Score: 0.5191277444773545
Category	Term	Count	%	PValue	Genes	List Total	Pop Hits	Pop Total	Fold Enrichment	Bonferroni	Benjamini	FDR
GOTERM_BP_FAT	GO:0007617~mating behavior	3	1.8867924528301887	0.2039090600519919	DDC, ELOF, SPR	92	73	7937	3.545413936867183	1.0	0.9811143614802424	96.4339711242203
GOTERM_BP_FAT	GO:0051705~behavioral interaction between organisms	3	1.8867924528301887	0.20810714323828372	DDC, ELOF, SPR	92	74	7937	3.497502937720329	1.0	0.9805189621511929	96.69922322608517
GOTERM_BP_FAT	GO:0007618~mating	3	1.8867924528301887	0.25900751251432547	DDC, ELOF, SPR	92	86	7937	3.009479271991911	1.0	0.9890309255967165	98.75025035717266
GOTERM_BP_FAT	GO:0019098~reproductive behavior	3	1.8867924528301887	0.2632724104749482	DDC, ELOF, SPR	92	87	7937	2.974887556221889	1.0	0.9886499178357713	98.85138267307066
GOTERM_BP_FAT	GO:0007610~behavior	4	2.515723270440252	0.8768394007980045	DDC, ELOF, B, SPR	92	429	7937	0.8043985000506739	1.0	0.999999999101656	99.99999999999496

Annotation Cluster 22	Enrichment Score: 0.29801637347260446
Category	Term	Count	%	PValue	Genes	List Total	Pop Hits	Pop Total	Fold Enrichment	Bonferroni	Benjamini	FDR
UP_SEQ_FEATURE	compositionally biased region:Poly-Ala	5	3.1446540880503147	0.011645154570766508	CBP53E, CG4928, VVL, VG, GRH	27	104	2975	5.297364672364672	0.6261621738310832	0.27962093894680984	11.814783053514844
UP_SEQ_FEATURE	compositionally biased region:His-rich	3	1.8867924528301887	0.10369913446233113	VND, VVL, GRH	27	63	2975	5.246913580246914	0.9998985807188042	0.8410633314324507	69.12219598255838
UP_SEQ_FEATURE	compositionally biased region:Poly-Gly	3	1.8867924528301887	0.12653777572950664	VVL, VG, GRH	27	71	2975	4.655712050078247	0.9999883986991783	0.8495411349967649	76.59421052657622
SMART	SM00389:HOX	3	1.8867924528301887	0.29344489712845934	HTH, VND, VVL	52	102	4824	2.728506787330317	0.9999995385405263	0.912093242507433	95.98348666123837
SP_PIR_KEYWORDS	Homeobox	3	1.8867924528301887	0.3533171333883991	HTH, VND, VVL	156	104	12980	2.400147928994083	1.0	0.8991586364639108	99.20786778647485
INTERPRO	IPR017970:Homeobox, conserved site	3	1.8867924528301887	0.354998822543601	HTH, VND, VVL	132	97	10196	2.3889409559512655	1.0	0.9962226567104683	99.63676749310602
INTERPRO	IPR001356:Homeobox	3	1.8867924528301887	0.3781368250083412	HTH, VND, VVL	132	102	10196	2.271836007130125	1.0	0.995656839124268	99.77253125575739
INTERPRO	IPR012287:Homeodomain-related	3	1.8867924528301887	0.3964011367569351	HTH, VND, VVL	132	106	10196	2.186106346483705	1.0	0.9959345029648322	99.84474034993175
GOTERM_BP_FAT	GO:0001709~cell fate determination	3	1.8867924528301887	0.43735800971763333	VND, VVL, GRH	92	129	7937	2.006319514661274	1.0	0.999054553392674	99.97768111696604
GOTERM_BP_FAT	GO:0045165~cell fate commitment	4	2.515723270440252	0.4998505294939827	HTH, VND, VVL, GRH	92	232	7937	1.4874437781109444	1.0	0.9996776675091307	99.996008144082
SP_PIR_KEYWORDS	dna-binding	6	3.7735849056603774	0.5597592373334226	HTH, VND, VVL, ETS96B, VG, GRH	156	417	12980	1.1971960892824203	1.0	0.9624369361334006	99.98890328316415
GOTERM_MF_FAT	GO:0043565~sequence-specific DNA binding	4	2.515723270440252	0.6057247304427194	HTH, VND, VVL, ETS96B	108	230	7918	1.2750402576489532	1.0	0.9963257102316044	99.99945147606232
GOTERM_BP_FAT	GO:0006357~regulation of transcription from RNA polymerase II promoter	3	1.8867924528301887	0.6510072434855871	HTH, VND, GRH	92	192	7937	1.3479959239130435	1.0	0.9999898413012851	99.99997927541493
SP_PIR_KEYWORDS	transcription regulation	4	2.515723270440252	0.8453939804814568	VND, VVL, VG, GRH	156	387	12980	0.8600013251176042	1.0	0.9987283136890527	99.99999989978274
SP_PIR_KEYWORDS	Transcription	4	2.515723270440252	0.8527516699285546	VND, VVL, VG, GRH	156	393	12980	0.8468715338944347	1.0	0.9983140891952749	99.99999994166858
GOTERM_MF_FAT	GO:0003700~transcription factor activity	4	2.515723270440252	0.9027312124728506	HTH, VND, VVL, ETS96B	108	389	7918	0.7538798438541369	1.0	0.9999940483320177	99.99999999999328
GOTERM_BP_FAT	GO:0006350~transcription	4	2.515723270440252	0.9039313802381835	VND, VVL, VG, GRH	92	459	7937	0.7518234346878848	1.0	0.9999999996411066	99.99999999999987
GOTERM_BP_FAT	GO:0006355~regulation of transcription, DNA-dependent	5	3.1446540880503147	0.9282947818827437	HTH, VND, VVL, ETS96B, GRH	92	612	7937	0.704834470019892	1.0	0.9999999998904241	100.0
GOTERM_BP_FAT	GO:0051252~regulation of RNA metabolic process	5	3.1446540880503147	0.958167795101352	HTH, VND, VVL, ETS96B, GRH	92	678	7937	0.6362222649737078	1.0	0.9999999999976752	100.0
GOTERM_BP_FAT	GO:0045449~regulation of transcription	6	3.7735849056603774	0.9590167245177539	HTH, VND, VVL, ETS96B, VG, GRH	92	799	7937	0.6478478532948795	1.0	0.9999999999970759	100.0
GOTERM_MF_FAT	GO:0030528~transcription regulator activity	6	3.7735849056603774	0.9595518409891235	HTH, VND, VVL, ETS96B, VG, GRH	108	682	7918	0.6449983708048224	1.0	0.9999999106884301	100.0
GOTERM_BP_FAT	GO:0003002~regionalization	3	1.8867924528301887	0.9699924179692259	HTH, VND, VG	92	454	7937	0.5700775713464853	1.0	0.9999999999996637	100.0
GOTERM_BP_FAT	GO:0007389~pattern specification process	3	1.8867924528301887	0.9770517970528528	HTH, VND, VG	92	480	7937	0.5391983695652174	1.0	0.9999999999999415	100.0
SP_PIR_KEYWORDS	nucleus	6	3.7735849056603774	0.980791274798745	HTH, VND, VVL, ETS96B, VG, GRH	156	869	12980	0.5744888023369037	1.0	0.999987534487901	100.0
SP_PIR_KEYWORDS	developmental protein	3	1.8867924528301887	0.9896508922447552	HTH, VND, VG	156	540	12980	0.4622507122507123	1.0	0.9999969391544654	100.0
GOTERM_MF_FAT	GO:0003677~DNA binding	6	3.7735849056603774	0.9904891777394647	HTH, VND, VVL, ETS96B, VG, GRH	108	830	7918	0.5299866131191432	1.0	0.9999999978604378	100.0

Annotation Cluster 23	Enrichment Score: 0.16752806522450692
Category	Term	Count	%	PValue	Genes	List Total	Pop Hits	Pop Total	Fold Enrichment	Bonferroni	Benjamini	FDR
GOTERM_MF_FAT	GO:0043492~ATPase activity, coupled to movement of substances	4	2.515723270440252	0.27880855706251384	CG4562, NRV3, VHA68-1, MDR50	108	136	7918	2.1563180827886708	1.0	0.9058309106639049	98.5793713902469
GOTERM_MF_FAT	GO:0042626~ATPase activity, coupled to transmembrane movement of substances	4	2.515723270440252	0.27880855706251384	CG4562, NRV3, VHA68-1, MDR50	108	136	7918	2.1563180827886708	1.0	0.9058309106639049	98.5793713902469
GOTERM_MF_FAT	GO:0016820~hydrolase activity, acting on acid anhydrides, catalyzing transmembrane movement of substances	4	2.515723270440252	0.2861879868823224	CG4562, NRV3, VHA68-1, MDR50	108	138	7918	2.1250670960815885	1.0	0.9064551563703003	98.75736152040916
GOTERM_MF_FAT	GO:0015405~P-P-bond-hydrolysis-driven transmembrane transporter activity	4	2.515723270440252	0.35671077955217395	CG4562, NRV3, VHA68-1, MDR50	108	157	7918	1.8678933710780843	1.0	0.9469861749942667	99.67911938671067
GOTERM_MF_FAT	GO:0015399~primary active transmembrane transporter activity	4	2.515723270440252	0.35671077955217395	CG4562, NRV3, VHA68-1, MDR50	108	157	7918	1.8678933710780843	1.0	0.9469861749942667	99.67911938671067
GOTERM_MF_FAT	GO:0042623~ATPase activity, coupled	5	3.1446540880503147	0.6007389247473891	CG4562, MYO28B1, NRV3, VHA68-1, MDR50	108	307	7918	1.1940523585474725	1.0	0.9965369101916076	99.99935400980564
GOTERM_MF_FAT	GO:0016887~ATPase activity	5	3.1446540880503147	0.7092552370524191	CG4562, MYO28B1, NRV3, VHA68-1, MDR50	108	353	7918	1.0384534676319377	1.0	0.9993026452852649	99.99998959055242
GOTERM_MF_FAT	GO:0042624~ATPase activity, uncoupled	3	1.8867924528301887	0.7374369375751861	CG4562, MYO28B1, MDR50	108	192	7918	1.1455439814814814	1.0	0.9995422868732785	99.99999723858839
SP_PIR_KEYWORDS	atp-binding	5	3.1446540880503147	0.923450262304826	CG4562, MYO28B1, VHA68-1, MDR50, ACT79B	156	585	12980	0.7111549419241726	1.0	0.9996746700218484	99.99999999995902
SP_PIR_KEYWORDS	nucleotide-binding	6	3.7735849056603774	0.946636214533828	CG4562, MYO28B1, EF1ALPHA100E, VHA68-1, MDR50, ACT79B	156	743	12980	0.6719122062325293	1.0	0.9998194457423628	99.99999999999926
GOTERM_MF_FAT	GO:0030554~adenyl nucleotide binding	7	4.40251572327044	0.9695502988858831	CG4562, MYO28B1, CG10253, CG11236, VHA68-1, MDR50, ACT79B	108	812	7918	0.6320242656449553	1.0	0.9999999699819482	100.0
GOTERM_MF_FAT	GO:0001883~purine nucleoside binding	7	4.40251572327044	0.9708928230560286	CG4562, MYO28B1, CG10253, CG11236, VHA68-1, MDR50, ACT79B	108	817	7918	0.6281563080828686	1.0	0.999999966366687	100.0
GOTERM_MF_FAT	GO:0001882~nucleoside binding	7	4.40251572327044	0.972682319143397	CG4562, MYO28B1, CG10253, CG11236, VHA68-1, MDR50, ACT79B	108	824	7918	0.6228200287666307	1.0	0.999999965625859	100.0
GOTERM_MF_FAT	GO:0005524~ATP binding	6	3.7735849056603774	0.9783604814264885	CG4562, MYO28B1, CG11236, VHA68-1, MDR50, ACT79B	108	748	7918	0.5880867498514557	1.0	0.9999999841391414	100.0
GOTERM_MF_FAT	GO:0032559~adenyl ribonucleotide binding	6	3.7735849056603774	0.9787779103130514	CG4562, MYO28B1, CG11236, VHA68-1, MDR50, ACT79B	108	750	7918	0.5865185185185186	1.0	0.9999999798986386	100.0
GOTERM_MF_FAT	GO:0017076~purine nucleotide binding	8	5.031446540880504	0.9850949603087421	CG4562, MYO28B1, CG10253, CG11236, EF1ALPHA100E, VHA68-1, MDR50, ACT79B	108	989	7918	0.5930419803018387	1.0	0.9999999944104085	100.0
GOTERM_MF_FAT	GO:0032553~ribonucleotide binding	7	4.40251572327044	0.9892840713110224	CG4562, MYO28B1, CG11236, EF1ALPHA100E, VHA68-1, MDR50, ACT79B	108	923	7918	0.5560170137634927	1.0	0.9999999974481556	100.0
GOTERM_MF_FAT	GO:0032555~purine ribonucleotide binding	7	4.40251572327044	0.9892840713110224	CG4562, MYO28B1, CG11236, EF1ALPHA100E, VHA68-1, MDR50, ACT79B	108	923	7918	0.5560170137634927	1.0	0.9999999974481556	100.0
GOTERM_MF_FAT	GO:0000166~nucleotide binding	8	5.031446540880504	0.9982630871620927	CG4562, MYO28B1, CG10253, CG11236, EF1ALPHA100E, VHA68-1, MDR50, ACT79B	108	1206	7918	0.4863337632823536	1.0	0.9999999999977035	100.0

Annotation Cluster 24	Enrichment Score: 0.052422883610596153
Category	Term	Count	%	PValue	Genes	List Total	Pop Hits	Pop Total	Fold Enrichment	Bonferroni	Benjamini	FDR
GOTERM_BP_FAT	GO:0007166~cell surface receptor linked signal transduction	6	3.7735849056603774	0.8568665203817812	DOPECR, MTHL14, NEC, SPE, SPR, IM10	92	628	7937	0.8242522846856827	1.0	0.9999999986593414	99.99999999995451
GOTERM_BP_FAT	GO:0007186~G-protein coupled receptor protein signaling pathway	3	1.8867924528301887	0.8808621832141664	DOPECR, MTHL14, SPR	92	314	7937	0.8242522846856827	1.0	0.9999999990641163	99.99999999999689
SP_PIR_KEYWORDS	receptor	3	1.8867924528301887	0.9223807047232356	DOPECR, MTHL14, SPR	156	347	12980	0.719352693416094	1.0	0.9997374227583338	99.99999999995221

Annotation Cluster 25	Enrichment Score: 0.04564815013212156
Category	Term	Count	%	PValue	Genes	List Total	Pop Hits	Pop Total	Fold Enrichment	Bonferroni	Benjamini	FDR
GOTERM_BP_FAT	GO:0002165~instar larval or pupal development	4	2.515723270440252	0.865347331643219	DOPECR, HTH, CG3829, VG	92	418	7937	0.8255668816309548	1.0	0.9999999989576499	99.99999999998137
GOTERM_BP_FAT	GO:0009791~post-embryonic development	4	2.515723270440252	0.8817739848123869	DOPECR, HTH, CG3829, VG	92	434	7937	0.7951312362252054	1.0	0.9999999987559216	99.99999999999723
GOTERM_BP_FAT	GO:0048707~instar larval or pupal morphogenesis	3	1.8867924528301887	0.9129424186173656	HTH, CG3829, VG	92	347	7937	0.7458651798020298	1.0	0.9999999997914464	99.99999999999997
GOTERM_BP_FAT	GO:0009886~post-embryonic morphogenesis	3	1.8867924528301887	0.917837510728464	HTH, CG3829, VG	92	353	7937	0.733187584677916	1.0	0.999999999822349	99.99999999999999
GOTERM_BP_FAT	GO:0007552~metamorphosis	3	1.8867924528301887	0.9247031131408316	HTH, CG3829, VG	92	362	7937	0.7149591640643767	1.0	0.9999999998827042	100.0
