# Supplementary material for: Revised Annotations, Sex-Biased Expression, and Lineage-Specific Genes in the Drosophila melanogaster Group
Source: G3 (Bethesda). 2014 Oct 1;4(12):2345–51. doi: 10.1534/g3.114.013532 (PMC4267930; doi:10.1534/g3.114.013532)
Supplement: Supporting Information [file supp_g3.114.013532_FileS1.zip › GFF/GeneOntology/DanaFemaleOvary.GO.txt]

Annotation Cluster 1	Enrichment Score: 1.0015311732449683
Category	Term	Count	%	PValue	Genes	List Total	Pop Hits	Pop Total	Fold Enrichment	Bonferroni	Benjamini	FDR
GOTERM_BP_FAT	GO:0048610~reproductive cellular process	3	25.0	0.06733614987122492	CP19, DEL, CP16	8	500	7937	5.952749999999999	0.9992384650782167	0.9992384650782167	54.06969067162917
GOTERM_BP_FAT	GO:0003006~reproductive developmental process	3	25.0	0.06878649792127875	CP19, DEL, CP16	8	506	7937	5.882164031620554	0.9993512546900505	0.9745295208142924	54.86059682103458
GOTERM_BP_FAT	GO:0048477~oogenesis	3	25.0	0.07696402045870758	CP19, DEL, CP16	8	539	7937	5.522031539888682	0.9997384715821462	0.9360501354675104	59.09261413838356
GOTERM_BP_FAT	GO:0007292~female gamete generation	3	25.0	0.07874110971762632	CP19, DEL, CP16	8	546	7937	5.451236263736264	0.9997855558195593	0.8789879644682022	59.963087434415705
GOTERM_BP_FAT	GO:0007276~gamete generation	3	25.0	0.12561214005520566	CP19, DEL, CP16	8	715	7937	4.162762237762237	0.9999990102528068	0.9370341811244088	77.64606555552119
GOTERM_BP_FAT	GO:0019953~sexual reproduction	3	25.0	0.1316015914326601	CP19, DEL, CP16	8	735	7937	4.049489795918367	0.9999995124053341	0.9112823919092504	79.29682389381506
GOTERM_BP_FAT	GO:0032504~multicellular organism reproduction	3	25.0	0.14474665971235132	CP19, DEL, CP16	8	778	7937	3.8256748071979434	0.9999998986643537	0.8998102766531842	82.53762993713028
GOTERM_BP_FAT	GO:0048609~reproductive process in a multicellular organism	3	25.0	0.14474665971235132	CP19, DEL, CP16	8	778	7937	3.8256748071979434	0.9999998986643537	0.8998102766531842	82.53762993713028
