# Supplementary material for: Revised Annotations, Sex-Biased Expression, and Lineage-Specific Genes in the Drosophila melanogaster Group
Source: G3 (Bethesda). 2014 Oct 1;4(12):2345–51. doi: 10.1534/g3.114.013532 (PMC4267930; doi:10.1534/g3.114.013532)
Supplement: Supporting Information [file supp_g3.114.013532_FileS1.zip › GFF/GeneOntology/DanaMaleCarcass.GO.txt]

Annotation Cluster 1	Enrichment Score: 2.8037566134798046
Category	Term	Count	%	PValue	Genes	List Total	Pop Hits	Pop Total	Fold Enrichment	Bonferroni	Benjamini	FDR
SP_PIR_KEYWORDS	hydrolase	33	23.741007194244602	1.5203906892473099E-5	CG4467, CG12582, JON25BIII, CG31202, CG8952, CG8299, CG6295, MDR50, JON25BI, CG31198, CG34290, CG6271, MDR49, AMY-P, CG31148, CG4757, AMON, CG1304, CG6283, CG16749, CG8093, LIP3, CHT8, CG31030, CG31233, CG15533, CG31343, PGRP-SC1B, JON65AII, CG12374, CG17571, AMYREL, CG31619	131	1470	12980	2.224334008412525	0.0013826093588092947	0.0013826093588092947	0.01657392657352652
GOTERM_BP_FAT	GO:0006508~proteolysis	19	13.66906474820144	4.318327406374307E-5	CG4467, PHYL, AMON, JON25BIII, CG1304, CG8952, CG16749, CG8299, 7B2, CG3734, CG31198, JON25BI, CG31233, CG34290, CG31343, JON65AII, CG12374, CG17571, CG31619	71	731	7937	2.9055894876784647	0.020303547928460675	0.020303547928460675	0.06171938321772874
SP_PIR_KEYWORDS	Serine protease	8	5.755395683453238	4.1149969739218476E-4	AMON, JON25BI, CG34290, JON65AII, CG8952, CG16749, CG8299, CG17571	131	135	12980	5.871642635001414	0.03676144691288952	0.01855282715415063	0.4477007307810199
GOTERM_MF_FAT	GO:0070011~peptidase activity, acting on L-amino acid peptides	17	12.23021582733813	6.85687240825579E-4	CG4467, AMON, JON25BIII, CG1304, CG8952, CG16749, CG8299, CG3734, CG31198, JON25BI, CG31233, CG34290, CG31343, JON65AII, CG12374, CG17571, CG31619	86	612	7918	2.5574935400516794	0.14183655500180647	0.14183655500180647	0.871223281676059
GOTERM_MF_FAT	GO:0008233~peptidase activity	17	12.23021582733813	0.0012666240308381635	CG4467, AMON, JON25BIII, CG1304, CG8952, CG16749, CG8299, CG3734, CG31198, JON25BI, CG31233, CG34290, CG31343, JON65AII, CG12374, CG17571, CG31619	86	648	7918	2.415410565604364	0.24620602693565463	0.0899102559770435	1.6038725480326366
INTERPRO	IPR018114:Peptidase S1/S6, chymotrypsin/Hap, active site	9	6.474820143884892	0.001483098824834613	JON25BI, CG34290, JON25BIII, CG1304, JON65AII, CG8952, CG16749, CG8299, CG17571	117	191	10196	4.1063229963753525	0.24572476457025072	0.03948475076712166	1.8277478602888309
GOTERM_MF_FAT	GO:0008236~serine-type peptidase activity	11	7.913669064748201	0.0016118247271938561	AMON, JON25BI, CG34290, JON25BIII, CG1304, JON65AII, CG8952, CG16749, CG8299, CG17571, CG3734	86	308	7918	3.2882059800664454	0.30213311282809086	0.08600641405291853	2.0368557876189075
GOTERM_MF_FAT	GO:0017171~serine hydrolase activity	11	7.913669064748201	0.0016915001285583127	AMON, JON25BI, CG34290, JON25BIII, CG1304, JON65AII, CG8952, CG16749, CG8299, CG17571, CG3734	86	310	7918	3.2669917479369843	0.3144431900206369	0.072724703638263	2.136542442533207
INTERPRO	IPR001314:Peptidase S1A, chymotrypsin	9	6.474820143884892	0.0026870357865473476	JON25BI, CG34290, JON25BIII, CG1304, JON65AII, CG8952, CG16749, CG8299, CG17571	117	210	10196	3.7347985347985353	0.4002389457306269	0.04541148354818736	3.2888160436006952
GOTERM_MF_FAT	GO:0004252~serine-type endopeptidase activity	10	7.194244604316546	0.0029727313032065733	AMON, JON25BI, CG34290, JON25BIII, CG1304, JON65AII, CG8952, CG16749, CG8299, CG17571	86	280	7918	3.288205980066445	0.4851637437469528	0.0904849815273302	3.7267823597141425
PIR_SUPERFAMILY	PIRSF001135:trypsin	5	3.597122302158273	0.006065762124814057	JON25BI, JON25BIII, CG16749, CG8299, CG17571	33	61	2596	6.448087431693989	0.14631249676534774	0.07604788910103566	4.867112130908846
SMART	SM00020:Tryp_SPc	9	6.474820143884892	0.006490849012976312	JON25BI, CG34290, JON25BIII, CG1304, JON65AII, CG8952, CG16749, CG8299, CG17571	56	248	4824	3.126152073732719	0.25400790688710484	0.13629166201032006	5.940358220019293
INTERPRO	IPR001254:Peptidase S1 and S6, chymotrypsin/Hap	9	6.474820143884892	0.007278062568163618	JON25BI, CG34290, JON25BIII, CG1304, JON65AII, CG8952, CG16749, CG8299, CG17571	117	248	10196	3.1625310173697274	0.7503982438867937	0.10921963328395834	8.678793939779883
SP_PIR_KEYWORDS	Protease	8	5.755395683453238	0.016923823207742217	AMON, JON25BI, CG34290, JON65AII, CG8952, CG16749, CG8299, CG17571	131	264	12980	3.0025445292620865	0.788440449102136	0.19899867631234136	16.979382899343598
GOTERM_MF_FAT	GO:0004175~endopeptidase activity	11	7.913669064748201	0.023897172843188885	AMON, JON25BI, CG34290, JON25BIII, CG1304, JON65AII, CG8952, CG16749, CG8299, CG17571, CG31619	86	457	7918	2.216121316981324	0.9954552263782999	0.3395976119196771	26.54970246814994
Annotation Cluster 2	Enrichment Score: 2.1786922516761345
Category	Term	Count	%	PValue	Genes	List Total	Pop Hits	Pop Total	Fold Enrichment	Bonferroni	Benjamini	FDR
INTERPRO	IPR007110:Immunoglobulin-like	9	6.474820143884892	1.2555244799802406E-4	KLG, CG33543, DPR17, KEK6, CG10186, ROBO3, CG42313, DPR4, CG31619	117	132	10196	5.941724941724942	0.02357414683759662	0.011857372054821513	0.1559326411419537
INTERPRO	IPR013151:Immunoglobulin	7	5.0359712230215825	3.300399190615119E-4	KLG, CG33543, DPR17, KEK6, CG42313, DPR4, CG31619	117	82	10196	7.439232853867001	0.060791645773083935	0.020688963271205507	0.40942182449525966
INTERPRO	IPR013783:Immunoglobulin-like fold	8	5.755395683453238	3.638621733880494E-4	KLG, CG33543, DPR17, KEK6, ROBO3, CG42313, DPR4, CG31619	117	117	10196	5.9586529330119085	0.06680994296011866	0.017138042395272612	0.4512918869841398
SMART	SM00408:IGc2	7	5.0359712230215825	6.263449737855234E-4	KLG, CG33543, DPR17, KEK6, ROBO3, DPR4, CG31619	56	94	4824	6.414893617021276	0.027800602829623156	0.027800602829623156	0.5874881339998139
INTERPRO	IPR003598:Immunoglobulin subtype 2	7	5.0359712230215825	6.87215990977626E-4	KLG, CG33543, DPR17, KEK6, ROBO3, DPR4, CG31619	117	94	10196	6.48954355337334	0.12244524269676016	0.02578492629241058	0.8507695354172506
INTERPRO	IPR013106:Immunoglobulin V-set	3	2.158273381294964	0.09616670646398155	KLG, DPR17, DPR4	117	46	10196	5.683389074693422	0.9999999954628448	0.6361826976644438	71.53979826210481
SMART	SM00409:IG	4	2.877697841726619	0.09786551382498601	CG33543, DPR17, ROBO3, CG42313	56	97	4824	3.5522827687776144	0.9902902549409804	0.6042311896683684	62.037397957177156
INTERPRO	IPR003599:Immunoglobulin subtype	4	2.877697841726619	0.09838497988166578	CG33543, DPR17, ROBO3, CG42313	117	97	10196	3.5936205833113055	0.9999999971554325	0.6261470502687871	72.39586296579562
INTERPRO	IPR003961:Fibronectin, type III	3	2.158273381294964	0.16476918716203484	KLG, CG33543, ROBO3	117	64	10196	4.084935897435898	0.9999999999999986	0.8038740457982931	89.33006727917372
SMART	SM00060:FN3	3	2.158273381294964	0.1649615923878726	KLG, CG33543, ROBO3	56	64	4824	4.037946428571428	0.9997002285215859	0.741298834702935	81.64726154224256
Annotation Cluster 3	Enrichment Score: 2.139556877996153
Category	Term	Count	%	PValue	Genes	List Total	Pop Hits	Pop Total	Fold Enrichment	Bonferroni	Benjamini	FDR
GOTERM_MF_FAT	GO:0004806~triacylglycerol lipase activity	5	3.597122302158273	7.641060967659935E-4	CG6271, CG6283, CG8093, CG6295, LIP3	86	39	7918	11.80381633870006	0.15672384864195954	0.0816993132105146	0.9704139955772795
INTERPRO	IPR002334:Dol/Ves 1 allergen	3	2.158273381294964	0.002596190700212791	CG6271, CG6283, CG6295	117	7	10196	37.34798534798534	0.3897689744153716	0.048191829722983526	3.179270136375756
GOTERM_MF_FAT	GO:0016298~lipase activity	6	4.316546762589928	0.0028580121626889006	CG15533, CG6271, CG6283, CG8093, CG6295, LIP3	86	91	7918	6.070534117045745	0.4717835886932934	0.10091245445703945	3.585371969950968
GOTERM_MF_FAT	GO:0004091~carboxylesterase activity	6	4.316546762589928	0.005717857819880174	CG4757, CG6271, CG6283, CG8093, CG6295, LIP3	86	107	7918	5.162790697674418	0.7216126024962951	0.14772216031121965	7.054123204732776
GOTERM_MF_FAT	GO:0008970~phospholipase A1 activity	3	2.158273381294964	0.0058823921104497	CG6271, CG6283, CG6295	86	11	7918	25.109936575052853	0.7316992753865723	0.13600040600245777	7.250146501286913
GOTERM_MF_FAT	GO:0004620~phospholipase activity	4	2.877697841726619	0.014590457305344359	CG15533, CG6271, CG6283, CG6295	86	48	7918	7.672480620155039	0.9622828997045804	0.2390113289978275	17.097394158593325
INTERPRO	IPR000734:Lipase	3	2.158273381294964	0.051000275015328	CG6271, CG6283, CG6295	117	32	10196	8.169871794871796	0.9999520756260267	0.5085624720065491	47.82667630914052
INTERPRO	IPR013818:Lipase, N-terminal	3	2.158273381294964	0.05389666637482696	CG6271, CG6283, CG6295	117	33	10196	7.922299922299922	0.9999731880241293	0.5042965730513504	49.77160275954719
Annotation Cluster 4	Enrichment Score: 1.797553577440884
Category	Term	Count	%	PValue	Genes	List Total	Pop Hits	Pop Total	Fold Enrichment	Bonferroni	Benjamini	FDR
GOTERM_BP_FAT	GO:0006811~ion transport	11	7.913669064748201	8.360965440823306E-4	CG31030, OATP33EA, NOMPC, OATP33EB, BIB, NMDAR1, CNGL, TASK6, VGLUT, CG7708, PARA	71	346	7937	3.5539770414393876	0.3278756945247825	0.18016812365264945	1.1887064457518082
GOTERM_BP_FAT	GO:0015711~organic anion transport	3	2.158273381294964	0.01580645865827817	OATP33EA, OATP33EB, VGLUT	71	22	7937	15.243918053777207	0.9994832950975263	0.5686749003275702	20.370259170527838
GOTERM_BP_FAT	GO:0006820~anion transport	3	2.158273381294964	0.06428700640479498	OATP33EA, OATP33EB, VGLUT	71	47	7937	7.135451003895715	0.9999999999999803	0.826824333381256	61.32412666564958
GOTERM_MF_FAT	GO:0008509~anion transmembrane transporter activity	4	2.877697841726619	0.07595764289287876	OATP33EA, EAAT2, OATP33EB, VGLUT	86	92	7918	4.003033367037411	0.9999999776494056	0.5510061291216979	63.49716330125715
Annotation Cluster 5	Enrichment Score: 1.4304029367648559
Category	Term	Count	%	PValue	Genes	List Total	Pop Hits	Pop Total	Fold Enrichment	Bonferroni	Benjamini	FDR
GOTERM_MF_FAT	GO:0070011~peptidase activity, acting on L-amino acid peptides	17	12.23021582733813	6.85687240825579E-4	CG4467, AMON, JON25BIII, CG1304, CG8952, CG16749, CG8299, CG3734, CG31198, JON25BI, CG31233, CG34290, CG31343, JON65AII, CG12374, CG17571, CG31619	86	612	7918	2.5574935400516794	0.14183655500180647	0.14183655500180647	0.871223281676059
GOTERM_MF_FAT	GO:0008233~peptidase activity	17	12.23021582733813	0.0012666240308381635	CG4467, AMON, JON25BIII, CG1304, CG8952, CG16749, CG8299, CG3734, CG31198, JON25BI, CG31233, CG34290, CG31343, JON65AII, CG12374, CG17571, CG31619	86	648	7918	2.415410565604364	0.24620602693565463	0.0899102559770435	1.6038725480326366
INTERPRO	IPR001930:Peptidase M1, membrane alanine aminopeptidase	4	2.877697841726619	0.0014203720449802101	CG4467, CG31198, CG31233, CG31343	117	20	10196	17.42905982905983	0.2366682372332074	0.044012480981373225	1.7510707668493941
PIR_SUPERFAMILY	PIRSF005502:membrane alanyl aminopeptidase	3	2.158273381294964	0.0014387729326740973	CG31198, CG31233, CG31343	33	5	2596	47.2	0.036743004363906095	0.036743004363906095	1.1738118777849582
INTERPRO	IPR014782:Peptidase M1, membrane alanine aminopeptidase, N-terminal	4	2.877697841726619	0.0024396978436276658	CG4467, CG31198, CG31233, CG31343	117	24	10196	14.524216524216525	0.37130495413592746	0.050260614068373455	2.990294997558429
SP_PIR_KEYWORDS	Aminopeptidase	4	2.877697841726619	0.007928622217461111	CG4467, CG31198, CG31233, CG31343	131	41	12980	9.666728728355986	0.5153751050289666	0.13487045472731507	8.31227471741891
GOTERM_MF_FAT	GO:0004177~aminopeptidase activity	4	2.877697841726619	0.012248224964133435	CG4467, CG31198, CG31233, CG31343	86	45	7918	8.183979328165375	0.9359581907438788	0.22107312165616377	14.548145357230947
GOTERM_MF_FAT	GO:0008238~exopeptidase activity	5	3.597122302158273	0.026872663314208352	CG4467, CG31198, CG31233, CG31343, CG12374	86	106	7918	4.342913558578323	0.9976994216813045	0.333005169174153	29.355411685879684
GOTERM_MF_FAT	GO:0008237~metallopeptidase activity	6	4.316546762589928	0.03411487866479666	CG4467, CG31198, CG31233, CG31343, CG12374, CG31619	86	168	7918	3.2882059800664454	0.9995651082331123	0.38354862712215665	35.77675585649144
COG_ONTOLOGY	Amino acid transport and metabolism	3	2.158273381294964	0.10391243718861673	CG4467, CG31198, CG31233	14	53	1237	5.001347708894879	0.6274761811074577	0.6274761811074577	46.81653420686375
GOTERM_MF_FAT	GO:0043169~cation binding	23	16.546762589928058	0.2467871873697499	CG4467, PHYL, SENS-2, CG12582, CG18265, CG33098, CG31202, NMDAR1, CHT8, CG31198, RIM, CYP6G2, CG31233, CG34384, CG31343, PGRP-SC1B, AMY-P, CG12374, CG31148, AMYREL, CG7708, PARA, CG31619	86	1764	7918	1.2004561514528291	1.0	0.8698028395911516	97.30956646811664
GOTERM_MF_FAT	GO:0043167~ion binding	23	16.546762589928058	0.25407772034944387	CG4467, PHYL, SENS-2, CG12582, CG18265, CG33098, CG31202, NMDAR1, CHT8, CG31198, RIM, CYP6G2, CG31233, CG34384, CG31343, PGRP-SC1B, AMY-P, CG12374, CG31148, AMYREL, CG7708, PARA, CG31619	86	1772	7918	1.195036484854848	1.0	0.8703318306803727	97.62351765615333
GOTERM_MF_FAT	GO:0046872~metal ion binding	20	14.388489208633093	0.484156884822705	CG4467, PHYL, SENS-2, CG18265, CG33098, CG31202, NMDAR1, CG31198, RIM, CYP6G2, CG31233, CG34384, PGRP-SC1B, CG31343, AMY-P, CG12374, AMYREL, CG7708, PARA, CG31619	86	1718	7918	1.0718249993231719	1.0	0.9772913874961482	99.97849456511625
GOTERM_MF_FAT	GO:0008270~zinc ion binding	12	8.633093525179856	0.5508857282624444	CG4467, PHYL, SENS-2, RIM, CG31198, CG31233, CG34384, CG18265, CG31343, PGRP-SC1B, CG12374, CG31619	86	1026	7918	1.0768393852849176	1.0	0.9871423837048734	99.99632659420409
GOTERM_MF_FAT	GO:0046914~transition metal ion binding	13	9.352517985611511	0.8085028646034843	CG4467, PHYL, SENS-2, CG18265, CG31198, RIM, CG31233, CYP6G2, CG34384, PGRP-SC1B, CG31343, CG12374, CG31619	86	1354	7918	0.8839785648036823	1.0	0.9997699257961083	99.99999993042613
SP_PIR_KEYWORDS	metal-binding	6	4.316546762589928	0.9070424866342739	RIM, CYP6G2, CG34384, PGRP-SC1B, AMY-P, AMYREL	131	796	12980	0.7468640914496145	1.0	0.9994211741653788	99.99999999943464
SP_PIR_KEYWORDS	zinc	3	2.158273381294964	0.9813115136308669	RIM, CG34384, PGRP-SC1B	131	577	12980	0.5151679521610859	1.0	0.9999828708932101	100.0
Annotation Cluster 6	Enrichment Score: 1.4194108461136887
Category	Term	Count	%	PValue	Genes	List Total	Pop Hits	Pop Total	Fold Enrichment	Bonferroni	Benjamini	FDR
GOTERM_MF_FAT	GO:0015179~L-amino acid transmembrane transporter activity	3	2.158273381294964	0.008226954477037064	EAAT2, VGLUT, CG7708	86	13	7918	21.246869409660107	0.8415314496642334	0.16824712921921936	10.00233714389599
GOTERM_BP_FAT	GO:0015849~organic acid transport	4	2.877697841726619	0.011233748028258187	EAAT2, CG7888, VGLUT, CG7708	71	53	7937	8.436885463725751	0.9953282824706153	0.5911354763923939	14.91441365622248
GOTERM_BP_FAT	GO:0046942~carboxylic acid transport	4	2.877697841726619	0.011233748028258187	EAAT2, CG7888, VGLUT, CG7708	71	53	7937	8.436885463725751	0.9953282824706153	0.5911354763923939	14.91441365622248
GOTERM_MF_FAT	GO:0015171~amino acid transmembrane transporter activity	4	2.877697841726619	0.014590457305344359	EAAT2, CG7888, VGLUT, CG7708	86	48	7918	7.672480620155039	0.9622828997045804	0.2390113289978275	17.097394158593325
GOTERM_MF_FAT	GO:0005275~amine transmembrane transporter activity	4	2.877697841726619	0.024118083793027392	EAAT2, CG7888, VGLUT, CG7708	86	58	7918	6.349639133921411	0.995678930275942	0.32218111858877174	26.76148528668034
GOTERM_BP_FAT	GO:0006865~amino acid transport	3	2.158273381294964	0.04823333243081778	CG7888, VGLUT, CG7708	71	40	7937	8.384154929577464	0.9999999999366155	0.7695249317469071	50.6757505485963
GOTERM_BP_FAT	GO:0015837~amine transport	3	2.158273381294964	0.05265057927419854	CG7888, VGLUT, CG7708	71	42	7937	7.984909456740443	0.9999999999930442	0.7793686703033739	53.84941147266375
GOTERM_MF_FAT	GO:0015370~solute:sodium symporter activity	3	2.158273381294964	0.14283781940726648	EAAT2, VGLUT, CG7708	86	62	7918	4.454988747186796	0.9999999999999988	0.720005196478571	86.0016916190708
GOTERM_MF_FAT	GO:0015294~solute:cation symporter activity	3	2.158273381294964	0.21191450908149764	EAAT2, VGLUT, CG7708	86	80	7918	3.452616279069767	1.0	0.8397918566886148	95.20739250466575
GOTERM_MF_FAT	GO:0015293~symporter activity	3	2.158273381294964	0.22773881573467877	EAAT2, VGLUT, CG7708	86	84	7918	3.2882059800664454	1.0	0.8535417176857335	96.30007732827114
Annotation Cluster 7	Enrichment Score: 1.2619076438654906
Category	Term	Count	%	PValue	Genes	List Total	Pop Hits	Pop Total	Fold Enrichment	Bonferroni	Benjamini	FDR
GOTERM_CC_FAT	GO:0005576~extracellular region	12	8.633093525179856	0.009130862655158925	AMON, SCA, OBP99B, MUC68D, PGRP-SC1B, CG31077, CG10186, CG3556, AMYREL, CG14125, CHT8, CG31619	48	512	4786	2.3369140625	0.5065362834409832	0.5065362834409832	9.22429489003802
GOTERM_BP_FAT	GO:0006022~aminoglycan metabolic process	5	3.597122302158273	0.036301842479626395	MUC68D, PGRP-SC1B, CG31077, CG14125, CHT8	71	142	7937	3.9362229716326125	0.9999999764501245	0.7148049102346099	41.059691036740645
GOTERM_MF_FAT	GO:0001871~pattern binding	5	3.597122302158273	0.04397114957152795	MUC68D, PGRP-SC1B, CG31077, CG14125, CHT8	86	124	7918	3.7124906226556638	0.9999558396375926	0.3943082874164383	43.65364111365228
GOTERM_MF_FAT	GO:0030247~polysaccharide binding	5	3.597122302158273	0.04397114957152795	MUC68D, PGRP-SC1B, CG31077, CG14125, CHT8	86	124	7918	3.7124906226556638	0.9999558396375926	0.3943082874164383	43.65364111365228
GOTERM_BP_FAT	GO:0005976~polysaccharide metabolic process	5	3.597122302158273	0.045704647607850056	MUC68D, PGRP-SC1B, CG31077, CG14125, CHT8	71	153	7937	3.6532265488354967	0.9999999997764708	0.772688045331878	48.76878779203576
GOTERM_BP_FAT	GO:0006030~chitin metabolic process	4	2.877697841726619	0.07913876061506037	MUC68D, CG31077, CG14125, CHT8	71	114	7937	3.9224116629602177	1.0	0.8313757311394825	69.23186663204271
SMART	SM00494:ChtBD2	4	2.877697841726619	0.08666829508690493	MUC68D, CG31077, CG14125, CHT8	56	92	4824	3.745341614906832	0.9830845319177861	0.6393623993298043	57.36783785805966
INTERPRO	IPR002557:Chitin binding protein, peritrophin-A	4	2.877697841726619	0.08719148150348764	MUC68D, CG31077, CG14125, CHT8	117	92	10196	3.788926049795615	0.9999999703421253	0.6182442764957581	67.82092272550699
GOTERM_MF_FAT	GO:0008061~chitin binding	4	2.877697841726619	0.09214129837252025	MUC68D, CG31077, CG14125, CHT8	86	100	7918	3.682790697674419	0.9999999995654176	0.5926950661206312	70.863779649592
GOTERM_MF_FAT	GO:0030246~carbohydrate binding	5	3.597122302158273	0.14893926149852532	MUC68D, PGRP-SC1B, CG31077, CG14125, CHT8	86	191	7918	2.410203336174358	0.9999999999999998	0.7231873990147606	87.22098909292643
Annotation Cluster 8	Enrichment Score: 1.2483744936760564
Category	Term	Count	%	PValue	Genes	List Total	Pop Hits	Pop Total	Fold Enrichment	Bonferroni	Benjamini	FDR
GOTERM_BP_FAT	GO:0007267~cell-cell signaling	7	5.0359712230215825	0.010483770627737006	RIM, SCA, SYT4, UNC-13-4A, NMDAR1, VGLUT, CG7708	71	211	7937	3.7086309325145184	0.9933028849201477	0.6325675130120278	13.9870874582533
GOTERM_CC_FAT	GO:0016023~cytoplasmic membrane-bounded vesicle	5	3.597122302158273	0.015041174265965608	RIM, SYT4, UNC-13-4A, 7B2, VGLUT	48	98	4786	5.087159863945578	0.6886908713291434	0.4420491700240454	14.777000064623147
GOTERM_CC_FAT	GO:0008021~synaptic vesicle	4	2.877697841726619	0.015516897593208248	RIM, SYT4, UNC-13-4A, VGLUT	48	54	4786	7.385802469135801	0.7000585350923807	0.330610591993859	15.21027992869498
GOTERM_CC_FAT	GO:0031988~membrane-bounded vesicle	5	3.597122302158273	0.017198819635716525	RIM, SYT4, UNC-13-4A, 7B2, VGLUT	48	102	4786	4.887663398692811	0.7370600692747895	0.28391572633198314	16.7262033700716
GOTERM_CC_FAT	GO:0044456~synapse part	5	3.597122302158273	0.01834696268491148	RIM, SYT4, UNC-13-4A, NMDAR1, VGLUT	48	104	4786	4.793669871794872	0.7596926085342847	0.2481115287036869	17.746893647352202
GOTERM_CC_FAT	GO:0031410~cytoplasmic vesicle	5	3.597122302158273	0.018938611517159178	RIM, SYT4, UNC-13-4A, 7B2, VGLUT	48	105	4786	4.7480158730158735	0.7705932802175428	0.2175900661021125	18.268431055839372
GOTERM_CC_FAT	GO:0030136~clathrin-coated vesicle	4	2.877697841726619	0.019656759410928665	RIM, SYT4, UNC-13-4A, VGLUT	48	59	4786	6.759887005649717	0.7831705722530757	0.19617826300415775	18.89745431693427
GOTERM_BP_FAT	GO:0050877~neurological system process	11	7.913669064748201	0.020647819234483375	PHYL, RIM, NOMPC, KLG, SYT4, UNC-13-4A, OBP99B, NMDAR1, PROS, VGLUT, CG7708	71	546	7937	2.252153949337048	0.9999503436271192	0.628808947256174	25.79082189152231
GOTERM_CC_FAT	GO:0031982~vesicle	5	3.597122302158273	0.0227385971292744	RIM, SYT4, UNC-13-4A, 7B2, VGLUT	48	111	4786	4.491366366366367	0.829851750489212	0.19859243873180754	21.547374792002582
GOTERM_BP_FAT	GO:0007268~synaptic transmission	6	4.316546762589928	0.02525612523942996	RIM, SYT4, UNC-13-4A, NMDAR1, VGLUT, CG7708	71	189	7937	3.5488486474401966	0.9999947156141279	0.6686612501214929	30.62980855604005
GOTERM_BP_FAT	GO:0019226~transmission of nerve impulse	6	4.316546762589928	0.028962155729993402	RIM, SYT4, UNC-13-4A, NMDAR1, VGLUT, CG7708	71	196	7937	3.4221040528887614	0.9999991346852614	0.6583127472297114	34.30666644475031
GOTERM_CC_FAT	GO:0045202~synapse	5	3.597122302158273	0.033322873270527895	RIM, SYT4, UNC-13-4A, NMDAR1, VGLUT	48	125	4786	3.9883333333333333	0.9264350276307801	0.21119419532839612	30.062431038271995
GOTERM_CC_FAT	GO:0030135~coated vesicle	4	2.877697841726619	0.03788193239334475	RIM, SYT4, UNC-13-4A, VGLUT	48	76	4786	5.24780701754386	0.9488807449940285	0.21948358162833792	33.46511530634828
INTERPRO	IPR018029:C2 membrane targeting protein	3	2.158273381294964	0.051000275015328	RIM, SYT4, UNC-13-4A	117	32	10196	8.169871794871796	0.9999520756260267	0.5085624720065491	47.82667630914052
GOTERM_BP_FAT	GO:0001505~regulation of neurotransmitter levels	4	2.877697841726619	0.07278238793794142	RIM, SYT4, UNC-13-4A, CG7708	71	110	7937	4.065044814340589	0.9999999999999998	0.8488034761896875	66.05219188116678
GOTERM_BP_FAT	GO:0016079~synaptic vesicle exocytosis	3	2.158273381294964	0.08185857205868187	RIM, SYT4, UNC-13-4A	71	54	7937	6.210485133020344	1.0	0.8286033712387817	70.50586308836276
SMART	SM00239:C2	3	2.158273381294964	0.08227274805795554	RIM, SYT4, UNC-13-4A	56	42	4824	6.153061224489796	0.9790051259874928	0.7241300321422959	55.39882543573971
INTERPRO	IPR000008:C2 calcium-dependent membrane targeting	3	2.158273381294964	0.08233801227077714	RIM, SYT4, UNC-13-4A	117	42	10196	6.224664224664225	0.9999999187691421	0.617241567759444	65.62858180111508
GOTERM_BP_FAT	GO:0006887~exocytosis	3	2.158273381294964	0.11773316453897081	RIM, SYT4, UNC-13-4A	71	67	7937	5.005465629598486	1.0	0.871481760023054	83.31723525151207
GOTERM_BP_FAT	GO:0048489~synaptic vesicle transport	3	2.158273381294964	0.18818414638168457	RIM, SYT4, UNC-13-4A	71	90	7937	3.7262910798122064	1.0	0.9361233125373479	94.92359004780909
GOTERM_BP_FAT	GO:0007269~neurotransmitter secretion	3	2.158273381294964	0.22693380561106244	RIM, SYT4, UNC-13-4A	71	102	7937	3.2879038939519467	1.0	0.9493068395264234	97.47718002432705
GOTERM_BP_FAT	GO:0003001~generation of a signal involved in cell-cell signaling	3	2.158273381294964	0.2301949037405711	RIM, SYT4, UNC-13-4A	71	103	7937	3.2559824969232873	1.0	0.9481175175934559	97.62513322030243
GOTERM_BP_FAT	GO:0032940~secretion by cell	3	2.158273381294964	0.2793541555137468	RIM, SYT4, UNC-13-4A	71	118	7937	2.84208641680592	1.0	0.9685097962667485	99.07547970296135
GOTERM_BP_FAT	GO:0046903~secretion	3	2.158273381294964	0.3022927292693059	RIM, SYT4, UNC-13-4A	71	125	7937	2.6829295774647886	1.0	0.9736911429063845	99.41780341541566
GOTERM_BP_FAT	GO:0006836~neurotransmitter transport	3	2.158273381294964	0.3055621325844956	RIM, SYT4, UNC-13-4A	71	126	7937	2.6616364855801473	1.0	0.9729086611367138	99.45561416561723
GOTERM_BP_FAT	GO:0016192~vesicle-mediated transport	5	3.597122302158273	0.45503795501478594	RIM, SYT4, UNC-13-4A, ACT88F, PROS	71	391	7937	1.4295234321530206	1.0	0.995662447473014	99.9829803025504
Annotation Cluster 9	Enrichment Score: 1.079651219288539
Category	Term	Count	%	PValue	Genes	List Total	Pop Hits	Pop Total	Fold Enrichment	Bonferroni	Benjamini	FDR
GOTERM_BP_FAT	GO:0042706~eye photoreceptor cell fate commitment	4	2.877697841726619	0.008073001689890412	PHYL, SCA, KLG, PROS	71	47	7937	9.513934671860953	0.9787253336787787	0.7229099576298748	10.942176346167631
GOTERM_BP_FAT	GO:0001752~compound eye photoreceptor fate commitment	4	2.877697841726619	0.008073001689890412	PHYL, SCA, KLG, PROS	71	47	7937	9.513934671860953	0.9787253336787787	0.7229099576298748	10.942176346167631
GOTERM_BP_FAT	GO:0046552~photoreceptor cell fate commitment	4	2.877697841726619	0.010112023315093453	PHYL, SCA, KLG, PROS	71	51	7937	8.767743717205192	0.9919947774525972	0.7008814461382903	13.523955985220171
GOTERM_BP_FAT	GO:0048663~neuron fate commitment	4	2.877697841726619	0.011820518182734698	PHYL, SCA, KLG, PROS	71	54	7937	8.280646844027126	0.9964761269213864	0.5537540141041783	15.633445993290508
GOTERM_BP_FAT	GO:0007465~R7 cell fate commitment	3	2.158273381294964	0.013149045769111287	PHYL, KLG, PROS	71	20	7937	16.76830985915493	0.9981400830117418	0.5442919554867052	17.24060203727874
GOTERM_BP_FAT	GO:0050877~neurological system process	11	7.913669064748201	0.020647819234483375	PHYL, RIM, NOMPC, KLG, SYT4, UNC-13-4A, OBP99B, NMDAR1, PROS, VGLUT, CG7708	71	546	7937	2.252153949337048	0.9999503436271192	0.628808947256174	25.79082189152231
GOTERM_BP_FAT	GO:0045466~R7 cell differentiation	3	2.158273381294964	0.028451444796181072	PHYL, KLG, PROS	71	30	7937	11.17887323943662	0.999998889183359	0.6809905624081561	33.8109764334549
GOTERM_BP_FAT	GO:0001751~compound eye photoreceptor cell differentiation	4	2.877697841726619	0.07434896944527417	PHYL, SCA, KLG, PROS	71	111	7937	4.02842278898617	0.9999999999999999	0.8257913834989712	66.8630444573604
GOTERM_BP_FAT	GO:0001754~eye photoreceptor cell differentiation	4	2.877697841726619	0.08240579642026165	PHYL, SCA, KLG, PROS	71	116	7937	3.8547838756678	1.0	0.8176967791341948	70.75618688932433
GOTERM_BP_FAT	GO:0046530~photoreceptor cell differentiation	4	2.877697841726619	0.10318904100773127	PHYL, SCA, KLG, PROS	71	128	7937	3.493397887323944	1.0	0.8632642903450785	78.92405699345598
GOTERM_BP_FAT	GO:0045165~cell fate commitment	5	3.597122302158273	0.14784064312507827	PHYL, SCA, KLG, PROS, SLBO	71	232	7937	2.4092399222923753	1.0	0.9205830990498151	89.84479578081974
GOTERM_BP_FAT	GO:0030182~neuron differentiation	7	5.0359712230215825	0.1508109698447921	EXEX, PHYL, SCA, KLG, ROBO3, PROS, CG34340	71	409	7937	1.913254588656634	1.0	0.9183109557075158	90.33929535405734
GOTERM_BP_FAT	GO:0001745~compound eye morphogenesis	5	3.597122302158273	0.1783305678739599	PHYL, SCA, KLG, PROS, VG	71	250	7937	2.235774647887324	1.0	0.9356914472351106	93.96795145752385
GOTERM_BP_FAT	GO:0050890~cognition	6	4.316546762589928	0.19515939008192462	PHYL, NOMPC, KLG, OBP99B, NMDAR1, PROS	71	350	7937	1.916378269617706	1.0	0.9384087881794418	95.51276993412827
GOTERM_BP_FAT	GO:0048592~eye morphogenesis	5	3.597122302158273	0.21262929018876	PHYL, SCA, KLG, PROS, VG	71	269	7937	2.077857479449186	1.0	0.9415036655024975	96.72113577302544
GOTERM_BP_FAT	GO:0048749~compound eye development	5	3.597122302158273	0.2879180108770981	PHYL, SCA, KLG, PROS, VG	71	308	7937	1.8147521492591916	1.0	0.9699937330423545	99.22072544648482
GOTERM_BP_FAT	GO:0001654~eye development	5	3.597122302158273	0.33615537653024036	PHYL, SCA, KLG, PROS, VG	71	332	7937	1.6835652469031055	1.0	0.9811577015410341	99.71413086984643
GOTERM_BP_FAT	GO:0007423~sensory organ development	5	3.597122302158273	0.49217758473823875	PHYL, SCA, KLG, PROS, VG	71	410	7937	1.363277224321539	1.0	0.9953202899580039	99.9937955914299
GOTERM_BP_FAT	GO:0007049~cell cycle	4	2.877697841726619	0.9169932869417641	PHYL, GNU, SCA, VG	71	616	7937	0.7259008597036766	1.0	0.9999992275994134	99.99999999999997
GOTERM_BP_FAT	GO:0007389~pattern specification process	3	2.158273381294964	0.9309576291836554	PHYL, SCA, VG	71	480	7937	0.6986795774647887	1.0	0.9999996743842825	100.0
Annotation Cluster 10	Enrichment Score: 1.0601781557519996
Category	Term	Count	%	PValue	Genes	List Total	Pop Hits	Pop Total	Fold Enrichment	Bonferroni	Benjamini	FDR
GOTERM_BP_FAT	GO:0006811~ion transport	11	7.913669064748201	8.360965440823306E-4	CG31030, OATP33EA, NOMPC, OATP33EB, BIB, NMDAR1, CNGL, TASK6, VGLUT, CG7708, PARA	71	346	7937	3.5539770414393876	0.3278756945247825	0.18016812365264945	1.1887064457518082
SP_PIR_KEYWORDS	ionic channel	6	4.316546762589928	0.006396284783717127	NOMPC, BIB, NMDAR1, CNGL, TASK6, PARA	131	117	12980	5.081229203366608	0.4422985013212447	0.13582747818573493	6.756490966296857
SP_PIR_KEYWORDS	ion transport	7	5.0359712230215825	0.009971018162991743	NOMPC, BIB, NMDAR1, CNGL, TASK6, CG7708, PARA	131	182	12980	3.810921902524956	0.5982465209338992	0.14099978133235958	10.349265240688709
UP_SEQ_FEATURE	sequence variant	6	4.316546762589928	0.024511456993586152	OBP99B, PGRP-SC1B, MDR49, AMY-P, CG3556, PARA	24	222	2975	3.350225225225225	0.89547558507461	0.89547558507461	23.704132198061266
GOTERM_CC_FAT	GO:0016021~integral to membrane	21	15.107913669064748	0.02590388569096594	CG33282, NOMPC, TSP42EJ, BIB, NMDAR1, TASK6, CG33203, MDR50, CG7888, PGRP-SC1B, MDR49, CNGL, CG42313, TSP42EC, TSP42EB, NPC1B, CG32054, CG13995, CG7708, VGLUT, PARA	48	1360	4786	1.5396139705882352	0.8674622961789548	0.2011188750719638	24.18722766536622
GOTERM_CC_FAT	GO:0031224~intrinsic to membrane	21	15.107913669064748	0.030627291816012345	CG33282, NOMPC, TSP42EJ, BIB, NMDAR1, TASK6, CG33203, MDR50, CG7888, PGRP-SC1B, MDR49, CNGL, CG42313, TSP42EC, TSP42EB, NPC1B, CG32054, CG13995, CG7708, VGLUT, PARA	48	1382	4786	1.5151049204052098	0.9088428568661582	0.21299213849814302	27.97722599905528
GOTERM_MF_FAT	GO:0005261~cation channel activity	5	3.597122302158273	0.03772475485719769	NOMPC, BIB, CNGL, TASK6, PARA	86	118	7918	3.9012613322822234	0.9998113108513533	0.3961538666401321	38.77242471788376
GOTERM_MF_FAT	GO:0005216~ion channel activity	6	4.316546762589928	0.0396007458101211	NOMPC, BIB, NMDAR1, CNGL, TASK6, PARA	86	175	7918	3.1566777408637874	0.9998778890666953	0.39382576223016186	40.27785537915193
GOTERM_MF_FAT	GO:0022838~substrate specific channel activity	6	4.316546762589928	0.043831996740813034	NOMPC, BIB, NMDAR1, CNGL, TASK6, PARA	86	180	7918	3.068992248062015	0.9999543828584473	0.40907405795204554	43.548925426298354
GOTERM_MF_FAT	GO:0015267~channel activity	6	4.316546762589928	0.05019872709198035	NOMPC, BIB, NMDAR1, CNGL, TASK6, PARA	86	187	7918	2.954110185300336	0.9999897174070601	0.4212632271256529	48.160846576800786
GOTERM_MF_FAT	GO:0022803~passive transmembrane transporter activity	6	4.316546762589928	0.05019872709198035	NOMPC, BIB, NMDAR1, CNGL, TASK6, PARA	86	187	7918	2.954110185300336	0.9999897174070601	0.4212632271256529	48.160846576800786
INTERPRO	IPR005821:Ion transport	3	2.158273381294964	0.056850065388181215	NOMPC, CNGL, PARA	117	34	10196	7.689291101055807	0.9999851973181687	0.5009474543145729	51.685965953637826
GOTERM_MF_FAT	GO:0046873~metal ion transmembrane transporter activity	5	3.597122302158273	0.07732802605204839	NOMPC, BIB, CNGL, TASK6, PARA	86	150	7918	3.0689922480620155	0.9999999839470666	0.5417409388013279	64.18177981690548
SP_PIR_KEYWORDS	transport	9	6.474820143884892	0.0951966978431111	NOMPC, OBP99B, BIB, MDR49, NMDAR1, CNGL, TASK6, CG7708, PARA	131	465	12980	1.9177542477222362	0.999888716673477	0.6363241559345172	66.3986124674379
GOTERM_CC_FAT	GO:0005887~integral to plasma membrane	5	3.597122302158273	0.12806633099166426	BIB, PGRP-SC1B, MDR49, NMDAR1, PARA	48	198	4786	2.5178872053872055	0.9999738648203669	0.5559019320238021	76.44596861957154
GOTERM_MF_FAT	GO:0022836~gated channel activity	4	2.877697841726619	0.12828948278317626	NOMPC, NMDAR1, CNGL, PARA	86	116	7918	3.1748195669607053	0.9999999999999495	0.7061533192904015	82.6491361626115
GOTERM_CC_FAT	GO:0031226~intrinsic to plasma membrane	5	3.597122302158273	0.13326687554135075	BIB, PGRP-SC1B, MDR49, NMDAR1, PARA	48	201	4786	2.48030679933665	0.9999835117189286	0.5446244905114355	77.88666459182572
GOTERM_BP_FAT	GO:0030001~metal ion transport	4	2.877697841726619	0.17793850229680572	NOMPC, TASK6, CG7708, PARA	71	165	7937	2.7100298762270594	1.0	0.9404148871922552	93.92667187386111
GOTERM_BP_FAT	GO:0006812~cation transport	5	3.597122302158273	0.18184617666077357	CG31030, NOMPC, TASK6, CG7708, PARA	71	252	7937	2.218030404650123	1.0	0.934378531751539	94.32661432461641
GOTERM_BP_FAT	GO:0015672~monovalent inorganic cation transport	4	2.877697841726619	0.20026277414140278	CG31030, TASK6, CG7708, PARA	71	175	7937	2.5551710261569416	1.0	0.93878731941673	95.90283765576928
UP_SEQ_FEATURE	glycosylation site:N-linked (GlcNAc...)	6	4.316546762589928	0.21459724854040074	SCA, MDR49, NMDAR1, CG3556, LIP3, PARA	24	419	2975	1.7750596658711215	0.99999999971594	0.9876779770177767	92.81699486319425
GOTERM_CC_FAT	GO:0005886~plasma membrane	11	7.913669064748201	0.22752483022889708	EAAT2, KLG, SYT4, BIB, PGRP-SC1B, MDR49, NMDAR1, ROBO3, PROS, NPC1B, PARA	48	781	4786	1.4043427230046948	0.999999997671326	0.734249608581518	93.43680049678258
SP_PIR_KEYWORDS	transmembrane	14	10.071942446043165	0.24056517585370335	CG33282, NOMPC, TSP42EJ, BIB, NMDAR1, TASK6, CG7888, MDR49, CNGL, TSP42EC, CG32054, TSP42EB, CG7708, PARA	131	1039	12980	1.3351064220587912	0.999999999986676	0.8116456092968527	95.02128402577279
SP_PIR_KEYWORDS	glycoprotein	7	5.0359712230215825	0.270351338836306	SCA, BIB, MDR49, NMDAR1, CG3556, LIP3, PARA	131	435	12980	1.5944546810564184	0.9999999999996506	0.8334825773951374	96.78132000498216
GOTERM_CC_FAT	GO:0044459~plasma membrane part	6	4.316546762589928	0.3662747670107673	KLG, BIB, PGRP-SC1B, MDR49, NMDAR1, PARA	48	405	4786	1.4771604938271605	0.9999999999999994	0.8886606808452532	99.18728433494991
SP_PIR_KEYWORDS	membrane	13	9.352517985611511	0.47165323980980856	TSP42EJ, BIB, NMDAR1, TASK6, CYP6G2, CG7888, MDR49, CNGL, CG42313, TSP42EC, TSP42EB, CG7708, PARA	131	1139	12980	1.130896929809864	1.0	0.9451367322307807	99.90465755891186
SP_PIR_KEYWORDS	phosphoprotein	9	6.474820143884892	0.5754449400178656	CG34384, P38C, BIB, B, PDM2, NMDAR1, PROS, PARA, SLOB	131	815	12980	1.0941788039151408	1.0	0.9662780354961329	99.99121448318905
UP_SEQ_FEATURE	transmembrane region	5	3.597122302158273	0.6761279713485255	BIB, MDR49, NMDAR1, CG7708, PARA	24	575	2975	1.0778985507246377	1.0	0.99999956862523	99.9995406628758
UP_SEQ_FEATURE	topological domain:Cytoplasmic	3	2.158273381294964	0.8292234600178296	BIB, MDR49, NMDAR1	24	394	2975	0.9438451776649746	1.0	0.9999999981427478	99.99999957145592
Annotation Cluster 11	Enrichment Score: 1.0175857384233187
Category	Term	Count	%	PValue	Genes	List Total	Pop Hits	Pop Total	Fold Enrichment	Bonferroni	Benjamini	FDR
GOTERM_CC_FAT	GO:0005576~extracellular region	12	8.633093525179856	0.009130862655158925	AMON, SCA, OBP99B, MUC68D, PGRP-SC1B, CG31077, CG10186, CG3556, AMYREL, CG14125, CHT8, CG31619	48	512	4786	2.3369140625	0.5065362834409832	0.5065362834409832	9.22429489003802
UP_SEQ_FEATURE	sequence variant	6	4.316546762589928	0.024511456993586152	OBP99B, PGRP-SC1B, MDR49, AMY-P, CG3556, PARA	24	222	2975	3.350225225225225	0.89547558507461	0.89547558507461	23.704132198061266
UP_SEQ_FEATURE	signal peptide	8	5.755395683453238	0.03369264766486571	SCA, OBP99B, PGRP-SC1B, AMY-P, NMDAR1, CG3556, LIP3, AMYREL	24	419	2975	2.3667462211614954	0.955793020639433	0.7897454415225037	31.17787936786075
UP_SEQ_FEATURE	disulfide bond	6	4.316546762589928	0.04337128763196268	SCA, OBP99B, PGRP-SC1B, AMY-P, NMDAR1, AMYREL	24	258	2975	2.882751937984496	0.9823131511457405	0.7394545530948335	38.3310919243233
SP_PIR_KEYWORDS	disulfide bond	6	4.316546762589928	0.12730196948397268	SCA, OBP99B, PGRP-SC1B, AMY-P, NMDAR1, AMYREL	131	265	12980	2.2434106294109175	0.999995844496777	0.6758216811187543	77.33769142830724
SP_PIR_KEYWORDS	signal	8	5.755395683453238	0.1346082524387866	SCA, OBP99B, PGRP-SC1B, AMY-P, NMDAR1, CG3556, LIP3, AMYREL	131	425	12980	1.8651100134710372	0.9999980664286738	0.6659100975041621	79.32247472597588
SP_PIR_KEYWORDS	calcium	4	2.877697841726619	0.21088578444808054	CG33098, AMY-P, NMDAR1, AMYREL	131	158	12980	2.5084549231809836	0.9999999995637576	0.809463111181971	92.43816330201554
UP_SEQ_FEATURE	glycosylation site:N-linked (GlcNAc...)	6	4.316546762589928	0.21459724854040074	SCA, MDR49, NMDAR1, CG3556, LIP3, PARA	24	419	2975	1.7750596658711215	0.99999999971594	0.9876779770177767	92.81699486319425
GOTERM_MF_FAT	GO:0005509~calcium ion binding	5	3.597122302158273	0.2616310357041044	CG33098, CG31202, AMY-P, NMDAR1, AMYREL	86	242	7918	1.902267922352489	1.0	0.8712201990207156	97.91288588971506
SP_PIR_KEYWORDS	glycoprotein	7	5.0359712230215825	0.270351338836306	SCA, BIB, MDR49, NMDAR1, CG3556, LIP3, PARA	131	435	12980	1.5944546810564184	0.9999999999996506	0.8334825773951374	96.78132000498216
SP_PIR_KEYWORDS	Secreted	4	2.877697841726619	0.35706101492036274	OBP99B, PGRP-SC1B, CG3556, AMYREL	131	212	12980	1.8695088578424313	1.0	0.8794314285449354	99.1896315749174
Annotation Cluster 12	Enrichment Score: 0.7984074200186875
Category	Term	Count	%	PValue	Genes	List Total	Pop Hits	Pop Total	Fold Enrichment	Bonferroni	Benjamini	FDR
GOTERM_BP_FAT	GO:0050877~neurological system process	11	7.913669064748201	0.020647819234483375	PHYL, RIM, NOMPC, KLG, SYT4, UNC-13-4A, OBP99B, NMDAR1, PROS, VGLUT, CG7708	71	546	7937	2.252153949337048	0.9999503436271192	0.628808947256174	25.79082189152231
GOTERM_BP_FAT	GO:0007610~behavior	7	5.0359712230215825	0.17611894375643702	AMON, NOMPC, KLG, OBP99B, B, NMDAR1, PROS	71	429	7937	1.8240585705374437	1.0	0.9436214469252311	93.73163313626726
GOTERM_BP_FAT	GO:0050890~cognition	6	4.316546762589928	0.19515939008192462	PHYL, NOMPC, KLG, OBP99B, NMDAR1, PROS	71	350	7937	1.916378269617706	1.0	0.9384087881794418	95.51276993412827
GOTERM_BP_FAT	GO:0042048~olfactory behavior	3	2.158273381294964	0.20422793365922717	KLG, OBP99B, NMDAR1	71	95	7937	3.530170496664196	1.0	0.9381047780739534	96.18387694998933
GOTERM_BP_FAT	GO:0007635~chemosensory behavior	3	2.158273381294964	0.25310052689673534	KLG, OBP99B, NMDAR1	71	110	7937	3.0487836107554416	1.0	0.9601903004262176	98.45798584451602
GOTERM_BP_FAT	GO:0007600~sensory perception	4	2.877697841726619	0.4416493276069881	PHYL, NOMPC, OBP99B, PROS	71	276	7937	1.6201265564400897	1.0	0.9951236689080408	99.97592044052384
Annotation Cluster 13	Enrichment Score: 0.7585597357449684
Category	Term	Count	%	PValue	Genes	List Total	Pop Hits	Pop Total	Fold Enrichment	Bonferroni	Benjamini	FDR
GOTERM_BP_FAT	GO:0055082~cellular chemical homeostasis	3	2.158273381294964	0.07415763505625778	CG8628, NMDAR1, CG15829	71	51	7937	6.575807787903893	0.9999999999999999	0.8395813250400284	66.76498579858988
GOTERM_BP_FAT	GO:0048878~chemical homeostasis	3	2.158273381294964	0.11484722076085481	CG8628, NMDAR1, CG15829	71	66	7937	5.081306017925736	1.0	0.8737584726918312	82.51987423123403
GOTERM_BP_FAT	GO:0019725~cellular homeostasis	3	2.158273381294964	0.25638037198931946	CG8628, NMDAR1, CG15829	71	111	7937	3.021317091739627	1.0	0.9591517091206869	98.5520176175799
GOTERM_BP_FAT	GO:0042592~homeostatic process	3	2.158273381294964	0.4232528804093104	CG8628, NMDAR1, CG15829	71	163	7937	2.0574613324116475	1.0	0.9940586662905398	99.96172451553072
Annotation Cluster 14	Enrichment Score: 0.35775655818931945
Category	Term	Count	%	PValue	Genes	List Total	Pop Hits	Pop Total	Fold Enrichment	Bonferroni	Benjamini	FDR
SP_PIR_KEYWORDS	Homeobox	4	2.877697841726619	0.08643812691623666	EXEX, PDM2, PROS, CG34340	131	104	12980	3.810921902524956	0.9997326039845371	0.6424025885221036	62.677688017524105
SP_PIR_KEYWORDS	DNA binding	4	2.877697841726619	0.12581816983409358	PDM2, SOX15, PROS, SLBO	131	123	12980	3.222242909451995	0.9999951497785681	0.7058450529811702	76.91407071430277
GOTERM_BP_FAT	GO:0030182~neuron differentiation	7	5.0359712230215825	0.1508109698447921	EXEX, PHYL, SCA, KLG, ROBO3, PROS, CG34340	71	409	7937	1.913254588656634	1.0	0.9183109557075158	90.33929535405734
SP_PIR_KEYWORDS	dna-binding	7	5.0359712230215825	0.2400857071546138	EXEX, PDM2, SOX15, PROS, CG34340, SLBO, VG	131	417	12980	1.6632800629725226	0.9999999999858883	0.8321312005123382	94.98690861186299
INTERPRO	IPR017970:Homeobox, conserved site	3	2.158273381294964	0.3026517532180998	EXEX, PDM2, CG34340	117	97	10196	2.6952154374834785	1.0	0.9555394534344008	98.86683346296319
SP_PIR_KEYWORDS	activator	3	2.158273381294964	0.3093152279025863	PDM2, SLBO, VG	131	112	12980	2.654034896401309	0.9999999999999977	0.8620649435222906	98.2305329223757
INTERPRO	IPR001356:Homeobox	3	2.158273381294964	0.32363890228716263	EXEX, PDM2, CG34340	117	102	10196	2.5630970336852688	1.0	0.9604517079131917	99.22490991932122
SMART	SM00389:HOX	3	2.158273381294964	0.3248577003220421	EXEX, PDM2, CG34340	56	102	4824	2.533613445378151	0.9999999789724178	0.9199694834313529	97.51357347381213
INTERPRO	IPR012287:Homeodomain-related	3	2.158273381294964	0.34031793986662995	EXEX, PDM2, CG34340	117	106	10196	2.4663763909046925	1.0	0.9628693259141703	99.43170120822916
GOTERM_BP_FAT	GO:0048666~neuron development	5	3.597122302158273	0.3665708287492074	EXEX, PHYL, ROBO3, PROS, CG34340	71	347	7937	1.6107886512156513	1.0	0.9869343334549795	99.85379236929273
GOTERM_MF_FAT	GO:0003700~transcription factor activity	6	4.316546762589928	0.40645947903386714	EXEX, PDM2, SOX15, PROS, CG34340, SLBO	86	389	7918	1.4200992407484905	1.0	0.9639790438045265	99.87121198279317
GOTERM_MF_FAT	GO:0043565~sequence-specific DNA binding	4	2.877697841726619	0.4506280532541924	EXEX, PDM2, CG34340, SLBO	86	230	7918	1.6012133468149645	1.0	0.9702541100175525	99.95197790290841
GOTERM_BP_FAT	GO:0048812~neuron projection morphogenesis	4	2.877697841726619	0.4649150332656674	EXEX, ROBO3, PROS, CG34340	71	286	7937	1.5634787747463803	1.0	0.995486015014655	99.98689650204935
GOTERM_BP_FAT	GO:0031175~neuron projection development	4	2.877697841726619	0.4672199340409662	EXEX, ROBO3, PROS, CG34340	71	287	7937	1.5580311135103304	1.0	0.9952077353481459	99.9876807473994
GOTERM_BP_FAT	GO:0048667~cell morphogenesis involved in neuron differentiation	4	2.877697841726619	0.46952068118092977	EXEX, ROBO3, PROS, CG34340	71	288	7937	1.552621283255086	1.0	0.9949234288548788	99.98841985798427
GOTERM_BP_FAT	GO:0032989~cellular component morphogenesis	6	4.316546762589928	0.48488147259295816	EXEX, SCA, ACT88F, ROBO3, PROS, CG34340	71	518	7937	1.2948501821741258	1.0	0.9952069873363223	99.99239197823158
GOTERM_BP_FAT	GO:0000904~cell morphogenesis involved in differentiation	4	2.877697841726619	0.503500318213919	EXEX, ROBO3, PROS, CG34340	71	303	7937	1.4757588434899829	1.0	0.9953189100984338	99.99550534879064
GOTERM_BP_FAT	GO:0007409~axonogenesis	3	2.158273381294964	0.5248394876263672	EXEX, ROBO3, PROS	71	198	7937	1.693768672641912	1.0	0.9963400195229524	99.99760151104992
GOTERM_BP_FAT	GO:0048858~cell projection morphogenesis	4	2.877697841726619	0.5406767296866979	EXEX, ROBO3, PROS, CG34340	71	320	7937	1.3973591549295774	1.0	0.9968933998541659	99.99852271018742
SP_PIR_KEYWORDS	transcription regulation	5	3.597122302158273	0.545470824973126	PDM2, SOX15, PROS, SLBO, VG	131	387	12980	1.2801546442590293	1.0	0.9671828410753686	99.98151725233222
GOTERM_BP_FAT	GO:0000902~cell morphogenesis	5	3.597122302158273	0.552325243886268	EXEX, SCA, ROBO3, PROS, CG34340	71	442	7937	1.2645784207507489	1.0	0.9971858832025882	99.99897676391751
SP_PIR_KEYWORDS	Transcription	5	3.597122302158273	0.5577166382744179	PDM2, SOX15, PROS, SLBO, VG	131	393	12980	1.2606102985451508	1.0	0.9657635399563649	99.98627674560124
GOTERM_BP_FAT	GO:0032990~cell part morphogenesis	4	2.877697841726619	0.5638969564756653	EXEX, ROBO3, PROS, CG34340	71	331	7937	1.3509212373941535	1.0	0.9974523849793157	99.99929632128638
GOTERM_BP_FAT	GO:0006350~transcription	5	3.597122302158273	0.5827883059397493	PDM2, SOX15, PROS, SLBO, VG	71	459	7937	1.2177421829451656	1.0	0.9977711630309681	99.99962639360714
GOTERM_BP_FAT	GO:0030030~cell projection organization	4	2.877697841726619	0.6311196432918702	EXEX, ROBO3, PROS, CG34340	71	365	7937	1.2250819988423691	1.0	0.9988491759003251	99.99993573636885
SP_PIR_KEYWORDS	developmental protein	6	4.316546762589928	0.6339268511357107	SCA, BIB, PDM2, PROS, CG34340, VG	131	540	12980	1.100932994062765	1.0	0.977859120967629	99.99825396525158
GOTERM_BP_FAT	GO:0045449~regulation of transcription	7	5.0359712230215825	0.7200546220174442	EXEX, PDM2, SOX15, PROS, CG34340, SLBO, VG	71	799	7937	0.9793756279856863	1.0	0.9997749807372593	99.99999875529637
GOTERM_MF_FAT	GO:0030528~transcription regulator activity	7	5.0359712230215825	0.7519718786736083	EXEX, PDM2, SOX15, PROS, CG34340, SLBO, VG	86	682	7918	0.9449976130396236	1.0	0.9992758081586447	99.99999811389641
SP_PIR_KEYWORDS	nucleus	8	5.755395683453238	0.7755697304142724	EXEX, PHYL, PDM2, SOX15, PROS, CG34340, SLBO, VG	131	869	12980	0.9121654266112668	1.0	0.9956555339341796	99.99999157551899
GOTERM_BP_FAT	GO:0006355~regulation of transcription, DNA-dependent	5	3.597122302158273	0.7989759551047776	EXEX, PDM2, PROS, CG34340, SLBO	71	612	7937	0.9133066372088742	1.0	0.9999613421781768	99.99999998906388
GOTERM_BP_FAT	GO:0051252~regulation of RNA metabolic process	5	3.597122302158273	0.8599007938737697	EXEX, PDM2, PROS, CG34340, SLBO	71	678	7937	0.824400681374382	1.0	0.9999914500846192	99.99999999993734
GOTERM_MF_FAT	GO:0003677~DNA binding	7	5.0359712230215825	0.8933157350284213	EXEX, PDM2, SOX15, PROS, CG34340, SLBO, VG	86	830	7918	0.7764920145699076	1.0	0.9999805732739123	99.99999999996007
Annotation Cluster 15	Enrichment Score: 0.2572102222843037
Category	Term	Count	%	PValue	Genes	List Total	Pop Hits	Pop Total	Fold Enrichment	Bonferroni	Benjamini	FDR
GOTERM_MF_FAT	GO:0043492~ATPase activity, coupled to movement of substances	3	2.158273381294964	0.4308543134473637	CG31030, MDR49, MDR50	86	136	7918	2.0309507523939807	1.0	0.9695389231673794	99.92460334361559
GOTERM_MF_FAT	GO:0042626~ATPase activity, coupled to transmembrane movement of substances	3	2.158273381294964	0.4308543134473637	CG31030, MDR49, MDR50	86	136	7918	2.0309507523939807	1.0	0.9695389231673794	99.92460334361559
GOTERM_MF_FAT	GO:0016820~hydrolase activity, acting on acid anhydrides, catalyzing transmembrane movement of substances	3	2.158273381294964	0.4382172466055701	CG31030, MDR49, MDR50	86	138	7918	2.0015166835187057	1.0	0.9690513298447319	99.93614279783517
GOTERM_MF_FAT	GO:0015399~primary active transmembrane transporter activity	3	2.158273381294964	0.5054861327018558	CG31030, MDR49, MDR50	86	157	7918	1.759294919271219	1.0	0.9802737289387661	99.98745146544992
GOTERM_MF_FAT	GO:0015405~P-P-bond-hydrolysis-driven transmembrane transporter activity	3	2.158273381294964	0.5054861327018558	CG31030, MDR49, MDR50	86	157	7918	1.759294919271219	1.0	0.9802737289387661	99.98745146544992
GOTERM_MF_FAT	GO:0042623~ATPase activity, coupled	3	2.158273381294964	0.8478490695257794	CG31030, MDR49, MDR50	86	307	7918	0.89970456783577	1.0	0.9999113423095546	99.9999999963003
GOTERM_MF_FAT	GO:0016887~ATPase activity	3	2.158273381294964	0.8983406423414033	CG31030, MDR49, MDR50	86	353	7918	0.7824626128203439	1.0	0.999980536044768	99.99999999997841
Annotation Cluster 16	Enrichment Score: 0.1087885545242021
Category	Term	Count	%	PValue	Genes	List Total	Pop Hits	Pop Total	Fold Enrichment	Bonferroni	Benjamini	FDR
GOTERM_CC_FAT	GO:0044430~cytoskeletal part	4	2.877697841726619	0.5418537275300542	CG33098, NMDAR1, CG17364, ACT88F	48	287	4786	1.3896631823461092	1.0	0.9708560614482736	99.97349097293922
GOTERM_CC_FAT	GO:0005856~cytoskeleton	4	2.877697841726619	0.6809672227435342	CG33098, NMDAR1, CG17364, ACT88F	48	351	4786	1.1362773029439697	1.0	0.9924574587915687	99.99941766937498
GOTERM_CC_FAT	GO:0043228~non-membrane-bounded organelle	4	2.877697841726619	0.9975134359775789	CG33098, NMDAR1, CG17364, ACT88F	48	943	4786	0.4229409685401202	1.0	0.999999999972118	100.0
GOTERM_CC_FAT	GO:0043232~intracellular non-membrane-bounded organelle	4	2.877697841726619	0.9975134359775789	CG33098, NMDAR1, CG17364, ACT88F	48	943	4786	0.4229409685401202	1.0	0.999999999972118	100.0
Annotation Cluster 17	Enrichment Score: 0.09283549509812077
Category	Term	Count	%	PValue	Genes	List Total	Pop Hits	Pop Total	Fold Enrichment	Bonferroni	Benjamini	FDR
SP_PIR_KEYWORDS	phosphoprotein	9	6.474820143884892	0.5754449400178656	CG34384, P38C, BIB, B, PDM2, NMDAR1, PROS, PARA, SLOB	131	815	12980	1.0941788039151408	1.0	0.9662780354961329	99.99121448318905
SP_PIR_KEYWORDS	alternative splicing	4	2.877697841726619	0.9499123670685519	PDM2, PROS, PARA, SLOB	131	616	12980	0.6434023991275899	1.0	0.9997993872033465	99.99999999999933
UP_SEQ_FEATURE	splice variant	3	2.158273381294964	0.9633990134520547	PROS, PARA, SLOB	24	604	2975	0.6156870860927152	1.0	0.999999999999997	99.99999999999997
Annotation Cluster 18	Enrichment Score: 0.06881019239374923
Category	Term	Count	%	PValue	Genes	List Total	Pop Hits	Pop Total	Fold Enrichment	Bonferroni	Benjamini	FDR
GOTERM_BP_FAT	GO:0048707~instar larval or pupal morphogenesis	3	2.158273381294964	0.8175256715448127	SCA, OBP99B, VG	71	347	7937	0.9664731907293908	1.0	0.9999758725687009	99.99999999726002
GOTERM_BP_FAT	GO:0009886~post-embryonic morphogenesis	3	2.158273381294964	0.8250103441418432	SCA, OBP99B, VG	71	353	7937	0.9500458843713842	1.0	0.9999786070263067	99.99999999849443
GOTERM_BP_FAT	GO:0007552~metamorphosis	3	2.158273381294964	0.8357297407597637	SCA, OBP99B, VG	71	362	7937	0.9264259590693331	1.0	0.9999807945706098	99.99999999939017
GOTERM_BP_FAT	GO:0002165~instar larval or pupal development	3	2.158273381294964	0.8902266603000426	SCA, OBP99B, VG	71	418	7937	0.8023114765145899	1.0	0.9999976379768136	99.99999999999808
GOTERM_BP_FAT	GO:0009791~post-embryonic development	3	2.158273381294964	0.9024471782584699	SCA, OBP99B, VG	71	434	7937	0.7727331732329461	1.0	0.9999983574099721	99.99999999999964
Annotation Cluster 19	Enrichment Score: 0.02770609906187867
Category	Term	Count	%	PValue	Genes	List Total	Pop Hits	Pop Total	Fold Enrichment	Bonferroni	Benjamini	FDR
GOTERM_BP_FAT	GO:0016310~phosphorylation	3	2.158273381294964	0.8957356649766769	CG31030, CG34384, P38C	71	425	7937	0.7890969345484673	1.0	0.9999979470806737	99.99999999999908
GOTERM_BP_FAT	GO:0006796~phosphate metabolic process	3	2.158273381294964	0.9601761585377777	CG31030, CG34384, P38C	71	551	7937	0.6086500856317579	1.0	0.9999999814547575	100.0
GOTERM_BP_FAT	GO:0006793~phosphorus metabolic process	3	2.158273381294964	0.9601761585377777	CG31030, CG34384, P38C	71	551	7937	0.6086500856317579	1.0	0.9999999814547575	100.0
Annotation Cluster 20	Enrichment Score: 0.02176554169161454
Category	Term	Count	%	PValue	Genes	List Total	Pop Hits	Pop Total	Fold Enrichment	Bonferroni	Benjamini	FDR
GOTERM_BP_FAT	GO:0048610~reproductive cellular process	4	2.877697841726619	0.8264177698038957	GNU, BIB, MDR49, SLBO	71	500	7937	0.8943098591549296	1.0	0.9999766233617703	99.99999999865858
GOTERM_BP_FAT	GO:0019953~sexual reproduction	4	2.877697841726619	0.9635810594607523	GNU, BIB, MDR49, SLBO	71	735	7937	0.6083740538468908	1.0	0.9999999860305976	100.0
GOTERM_BP_FAT	GO:0007276~gamete generation	3	2.158273381294964	0.9895324619027489	BIB, MDR49, SLBO	71	715	7937	0.46904363242391406	1.0	0.9999999999795044	100.0
GOTERM_BP_FAT	GO:0048609~reproductive process in a multicellular organism	3	2.158273381294964	0.993864485664479	BIB, MDR49, SLBO	71	778	7937	0.4310619501068105	1.0	0.9999999999984384	100.0
GOTERM_BP_FAT	GO:0032504~multicellular organism reproduction	3	2.158273381294964	0.993864485664479	BIB, MDR49, SLBO	71	778	7937	0.4310619501068105	1.0	0.9999999999984384	100.0
Annotation Cluster 21	Enrichment Score: 0.0165651805877253
Category	Term	Count	%	PValue	Genes	List Total	Pop Hits	Pop Total	Fold Enrichment	Bonferroni	Benjamini	FDR
SP_PIR_KEYWORDS	atp-binding	5	3.597122302158273	0.8433769284701003	CG34384, P38C, MDR49, ACT88F, MDR50	131	585	12980	0.8468715338944347	1.0	0.998066404481075	99.999999833128
SP_PIR_KEYWORDS	nucleotide-binding	5	3.597122302158273	0.9445173492464409	CG34384, P38C, MDR49, ACT88F, MDR50	131	743	12980	0.6667831054215939	1.0	0.9997941770864575	99.99999999999797
GOTERM_MF_FAT	GO:0005524~ATP binding	5	3.597122302158273	0.9657504190590395	CG34384, P38C, MDR49, ACT88F, MDR50	86	748	7918	0.61543962193757	1.0	0.9999998443129205	100.0
GOTERM_MF_FAT	GO:0032559~adenyl ribonucleotide binding	5	3.597122302158273	0.9662963774055056	CG34384, P38C, MDR49, ACT88F, MDR50	86	750	7918	0.6137984496124032	1.0	0.9999998007372674	100.0
GOTERM_MF_FAT	GO:0032555~purine ribonucleotide binding	6	4.316546762589928	0.976217543742142	CG34384, P38C, MDR49, CG17364, ACT88F, MDR50	86	923	7918	0.5985033636523974	1.0	0.9999999427065583	100.0
GOTERM_MF_FAT	GO:0032553~ribonucleotide binding	6	4.316546762589928	0.976217543742142	CG34384, P38C, MDR49, CG17364, ACT88F, MDR50	86	923	7918	0.5985033636523974	1.0	0.9999999427065583	100.0
GOTERM_MF_FAT	GO:0030554~adenyl nucleotide binding	5	3.597122302158273	0.9797356413858244	CG34384, P38C, MDR49, ACT88F, MDR50	86	812	7918	0.5669320655286975	1.0	0.9999999605446012	100.0
GOTERM_MF_FAT	GO:0001883~purine nucleoside binding	5	3.597122302158273	0.9805670804798625	CG34384, P38C, MDR49, ACT88F, MDR50	86	817	7918	0.5634624690444336	1.0	0.9999999542426081	100.0
GOTERM_MF_FAT	GO:0001882~nucleoside binding	5	3.597122302158273	0.9816779580141665	CG34384, P38C, MDR49, ACT88F, MDR50	86	824	7918	0.5586757733122601	1.0	0.9999999508661677	100.0
GOTERM_MF_FAT	GO:0017076~purine nucleotide binding	6	4.316546762589928	0.9859654556555176	CG34384, P38C, MDR49, CG17364, ACT88F, MDR50	86	989	7918	0.5585627954005691	1.0	0.9999999776840555	100.0
GOTERM_MF_FAT	GO:0000166~nucleotide binding	6	4.316546762589928	0.9978515341052573	CG34384, P38C, MDR49, CG17364, ACT88F, MDR50	86	1206	7918	0.45805854448686795	1.0	0.9999999999847597	100.0
