# Supplementary material for: Revised Annotations, Sex-Biased Expression, and Lineage-Specific Genes in the Drosophila melanogaster Group
Source: G3 (Bethesda). 2014 Oct 1;4(12):2345–51. doi: 10.1534/g3.114.013532 (PMC4267930; doi:10.1534/g3.114.013532)
Supplement: Supporting Information [file supp_g3.114.013532_FileS1.zip › GFF/GeneOntology/DanaTestes.GO.txt]

Annotation Cluster 1	Enrichment Score: 4.535877816288609
Category	Term	Count	%	PValue	Genes	List Total	Pop Hits	Pop Total	Fold Enrichment	Bonferroni	Benjamini	FDR
GOTERM_MF_FAT	GO:0004656~procollagen-proline 4-dioxygenase activity	10	1.8181818181818181	5.097452003034203E-8	CG18234, CG4174, CG32199, CG32201, CG34345, CG15864, CG18233, PH4ALPHASG1, CG13380, CG11828, CG18231	250	26	7918	12.181538461538462	1.763702885237972E-5	1.763702885237972E-5	6.959761443825485E-5
GOTERM_MF_FAT	GO:0019798~procollagen-proline dioxygenase activity	10	1.8181818181818181	5.097452003034203E-8	CG18234, CG4174, CG32199, CG32201, CG34345, CG15864, CG18233, PH4ALPHASG1, CG13380, CG11828, CG18231	250	26	7918	12.181538461538462	1.763702885237972E-5	1.763702885237972E-5	6.959761443825485E-5
GOTERM_MF_FAT	GO:0031545~peptidyl-proline 4-dioxygenase activity	10	1.8181818181818181	7.437994665557641E-8	CG18234, CG4174, CG32199, CG32201, CG34345, CG15864, CG18233, PH4ALPHASG1, CG13380, CG11828, CG18231	250	27	7918	11.730370370370371	2.5735131342519146E-5	1.2867648459424785E-5	1.0155399358113826E-4
GOTERM_MF_FAT	GO:0031418~L-ascorbic acid binding	10	1.8181818181818181	7.437994665557641E-8	CG18234, CG4174, CG32199, CG32201, CG34345, CG15864, CG18233, PH4ALPHASG1, CG13380, CG11828, CG18231	250	27	7918	11.730370370370371	2.5735131342519146E-5	1.2867648459424785E-5	1.0155399358113826E-4
GOTERM_MF_FAT	GO:0031543~peptidyl-proline dioxygenase activity	10	1.8181818181818181	7.437994665557641E-8	CG18234, CG4174, CG32199, CG32201, CG34345, CG15864, CG18233, PH4ALPHASG1, CG13380, CG11828, CG18231	250	27	7918	11.730370370370371	2.5735131342519146E-5	1.2867648459424785E-5	1.0155399358113826E-4
GOTERM_BP_FAT	GO:0055114~oxidation reduction	37	6.7272727272727275	1.5650013665994852E-6	DESAT2, CG3215, CG13611, CG11828, CYT-C-D, CG10396, CG5948, CG4174, CG32199, ZW, CG14508, CG13334, CG7848, SAD, CG5718, CG32201, CG31644, CG6485, CYP313A2, CG10748, CG10749, CG6661, CG2014, CG13380, CG4434, CG7311, CYP316A1, CG18516, CG18234, CG11043, CG3483, CG34345, CG13889, CG15864, CG18233, CG7755, PH4ALPHASG1, CG18231	201	620	7937	2.356515808056492	0.0011120980025285387	2.7814052234131914E-4	0.0023650180592027503
GOTERM_MF_FAT	GO:0005506~iron ion binding	25	4.545454545454546	1.9259432091684355E-6	DESAT2, PPD5, CG11828, CYT-C-D, CG4174, PP1-Y2, CG32199, C-CUP, CG14508, SAD, PPY-55A, CG32201, CYP313A2, CG13380, CG2014, GLOB2, PPN58A, CYP316A1, CG18516, CG18234, CG34345, CG15864, CG18233, PP1-13C, PH4ALPHASG1, CG18231	250	260	7918	3.045384615384616	6.661550122256665E-4	2.2210099594233146E-4	0.002629538497500583
SMART	SM00702:P4Hc	8	1.4545454545454546	2.1847706100238085E-6	CG4174, CG32199, CG32201, CG34345, CG15864, CG18233, PH4ALPHASG1, CG13380, CG18231	132	24	4824	12.181818181818182	1.6384455075990623E-4	1.6384455075990623E-4	0.002292902220524251
GOTERM_MF_FAT	GO:0016706~oxidoreductase activity, acting on paired donors, with incorporation or reduction of molecular oxygen, 2-oxoglutarate as one donor, and incorporation of one atom each of oxygen into both donors	10	1.8181818181818181	3.032540813617539E-6	CG18234, CG4174, CG32199, CG32201, CG34345, CG15864, CG18233, PH4ALPHASG1, CG13380, CG11828, CG18231	250	40	7918	7.918	0.00104871043091892	2.6228077649692594E-4	0.004140374933636615
INTERPRO	IPR013547:Prolyl 4-hydroxylase alpha-subunit, N-terminal	8	1.4545454545454546	7.817433442821155E-6	CG18234, CG4174, CG32199, CG34345, CG15864, CG18233, PH4ALPHASG1, CG13380, CG18231	333	24	10196	10.206206206206206	0.0033792393867003723	0.0033792393867003723	0.011028966832127285
INTERPRO	IPR006620:Prolyl 4-hydroxylase, alpha subunit	8	1.4545454545454546	7.817433442821155E-6	CG4174, CG32199, CG32201, CG34345, CG15864, CG18233, PH4ALPHASG1, CG13380, CG18231	333	24	10196	10.206206206206206	0.0033792393867003723	0.0033792393867003723	0.011028966832127285
GOTERM_MF_FAT	GO:0016702~oxidoreductase activity, acting on single donors with incorporation of molecular oxygen, incorporation of two atoms of oxygen	9	1.6363636363636365	1.496186481891509E-5	CG18234, CG4174, CG32199, CG34345, CG15864, CG18233, PH4ALPHASG1, CG13380, CG11828, CG18231	250	37	7918	7.704	0.0051634671914694286	0.0010348329816779467	0.020426124065131557
GOTERM_MF_FAT	GO:0016701~oxidoreductase activity, acting on single donors with incorporation of molecular oxygen	9	1.6363636363636365	1.8442306517323452E-5	CG18234, CG4174, CG32199, CG34345, CG15864, CG18233, PH4ALPHASG1, CG13380, CG11828, CG18231	250	38	7918	7.501263157894736	0.006360780933143739	0.0010629508165087564	0.025177112003094138
GOTERM_BP_FAT	GO:0018208~peptidyl-proline modification	6	1.090909090909091	2.3626438761404454E-5	CG4174, CG32199, CG32201, CG34345, PH4ALPHASG1, CG13380, CG11828	201	15	7937	15.795024875621891	0.01665828675207659	0.001678449466101406	0.03569853562389591
GOTERM_BP_FAT	GO:0018401~peptidyl-proline hydroxylation to 4-hydroxy-L-proline	6	1.090909090909091	2.3626438761404454E-5	CG4174, CG32199, CG32201, CG34345, PH4ALPHASG1, CG13380, CG11828	201	15	7937	15.795024875621891	0.01665828675207659	0.001678449466101406	0.03569853562389591
GOTERM_BP_FAT	GO:0019471~4-hydroxyproline metabolic process	6	1.090909090909091	2.3626438761404454E-5	CG4174, CG32199, CG32201, CG34345, PH4ALPHASG1, CG13380, CG11828	201	15	7937	15.795024875621891	0.01665828675207659	0.001678449466101406	0.03569853562389591
GOTERM_CC_FAT	GO:0016222~procollagen-proline 4-dioxygenase complex	6	1.090909090909091	8.378762371068808E-5	CG4174, CG32199, CG32201, CG34345, PH4ALPHASG1, CG13380, CG11828	138	17	4786	12.240409207161125	0.013234434765388992	0.0019014457172995547	0.10101736577181608
GOTERM_MF_FAT	GO:0031406~carboxylic acid binding	10	1.8181818181818181	1.78493252556236E-4	CG18234, CG4174, CG32199, CG32201, CG34345, CG15864, CG18233, PH4ALPHASG1, CG13380, CG11828, CG18231	250	65	7918	4.8726153846153855	0.05989544181569284	0.008784641537562421	0.24342925909119906
KEGG_PATHWAY	dme00330:Arginine and proline metabolism	8	1.4545454545454546	0.001398045284294627	CG4174, CG32199, CG32201, CG34345, CG6661, PH4ALPHASG1, CG13380, CG11828, CG4434	66	55	2054	4.5267217630853995	0.05177445801068259	0.05177445801068259	1.2563868267322809
GOTERM_MF_FAT	GO:0019842~vitamin binding	10	1.8181818181818181	0.003829068415260223	CG18234, CG4174, CG32199, CG32201, CG34345, CG15864, CG18233, PH4ALPHASG1, CG13380, CG11828, CG18231	250	99	7918	3.1991919191919194	0.734834375624385	0.12430731434496745	5.103201352158382
INTERPRO	IPR005123:Oxoglutarate and iron-dependent oxygenase	5	0.9090909090909091	0.009364124222695747	CG32199, CG32201, CG34345, CG18233, PH4ALPHASG1	333	26	10196	5.888195888195888	0.9829868607720121	0.36405362645427664	12.430715467661447
GOTERM_BP_FAT	GO:0006575~cellular amino acid derivative metabolic process	6	1.090909090909091	0.018372417452881495	CG4174, CG32199, CG32201, CG34345, PH4ALPHASG1, CG13380, CG11828	201	61	7937	3.8840225103988257	0.9999981200711564	0.42267208266131107	24.438841855067285
SP_PIR_KEYWORDS	oxidoreductase	34	6.181818181818182	0.02460583129754422	DESAT2, CG3215, CG13611, CG11828, CG10396, CG5948, CG4174, CG32199, ZW, CG13334, CG7848, SAD, CG5718, CG32201, CG31644, CG6485, CYP313A2, CG10748, CG10749, CG6661, CG2014, CG13380, CG4434, CG7311, CYP316A1, CG18234, CG11043, CG3483, CG34345, CG13889, CG15864, CG18233, CG7755, PH4ALPHASG1, CG18231	535	561	12980	1.470404984423676	0.9678736509969436	0.9678736509969436	25.41374041093356
GOTERM_CC_FAT	GO:0044432~endoplasmic reticulum part	8	1.4545454545454546	0.04055758235113634	CG4174, CG32199, CG13978, CG32201, CG34345, CG4907, PH4ALPHASG1, CG13380, CG11828	138	112	4786	2.477225672877847	0.9986164097600498	0.3973328784565141	39.31056361707257
GOTERM_CC_FAT	GO:0005783~endoplasmic reticulum	14	2.5454545454545454	0.06142232638911754	CG32201, CG13978, CYP313A2, CG13380, CG11828, CYP316A1, CG4174, CG18234, CG32199, CG34345, CG4907, CG15864, CG18233, PH4ALPHASG1, CG18231	138	284	4786	1.7096346193100633	0.9999580468226584	0.4673734591192671	53.44811828785063
Annotation Cluster 2	Enrichment Score: 2.8745298832326647
Category	Term	Count	%	PValue	Genes	List Total	Pop Hits	Pop Total	Fold Enrichment	Bonferroni	Benjamini	FDR
GOTERM_BP_FAT	GO:0044275~cellular carbohydrate catabolic process	12	2.181818181818182	3.897727422800664E-8	HEX-T2, CG11249, CG2964, CG5432, ZW, CG10748, CG10749, CG3215, CG13334, HEX-T1, CG33090, FUCA	201	51	7937	9.291191103306994	2.7712458489093095E-5	2.7712458489093095E-5	5.890279197728887E-5
GOTERM_BP_FAT	GO:0016052~carbohydrate catabolic process	13	2.3636363636363638	9.505819903282369E-7	CG2964, CG10748, CG3215, CG10749, HEX-T1, CG33090, CHT12, HEX-T2, CG11249, CG5432, ZW, CG13334, FUCA	201	83	7937	6.184798897080861	6.756357716614092E-4	2.2526266334443878E-4	0.001436518439168477
GOTERM_BP_FAT	GO:0046164~alcohol catabolic process	10	1.8181818181818181	4.162818061558148E-6	HEX-T2, CG11249, CG2964, CG5432, ZW, CG10748, CG10749, CG3215, CG13334, HEX-T1	201	51	7937	7.742659252755829	0.002955394001832312	5.917787902779414E-4	0.006290703408284859
GOTERM_BP_FAT	GO:0006091~generation of precursor metabolites and energy	19	3.4545454545454546	8.210509464904242E-6	CG5718, CG6485, CG2964, CG10748, CG10749, CG4706, HEX-T1, CG2014, CYT-C-D, CG10396, HEX-T2, CG11043, CG5421, CG11249, CG5432, CG7813, CG13334, CG14508, CG6140	201	217	7937	3.457436320700644	0.005820689954865399	9.724762040296264E-4	0.012407077126674881
GOTERM_BP_FAT	GO:0006007~glucose catabolic process	9	1.6363636363636365	9.6068494135778E-6	HEX-T2, CG11249, CG2964, CG5432, ZW, CG10748, CG10749, CG13334, HEX-T1	201	43	7937	8.264838597709128	0.006807227882171474	9.753101816761811E-4	0.014516973372580289
GOTERM_BP_FAT	GO:0019320~hexose catabolic process	9	1.6363636363636365	9.6068494135778E-6	HEX-T2, CG11249, CG2964, CG5432, ZW, CG10748, CG10749, CG13334, HEX-T1	201	43	7937	8.264838597709128	0.006807227882171474	9.753101816761811E-4	0.014516973372580289
GOTERM_BP_FAT	GO:0046365~monosaccharide catabolic process	9	1.6363636363636365	1.1490577709274631E-5	HEX-T2, CG11249, CG2964, CG5432, ZW, CG10748, CG10749, CG13334, HEX-T1	201	44	7937	8.077001356852103	0.008136565183264888	0.0010207096823203754	0.017363256813252015
GOTERM_BP_FAT	GO:0006096~glycolysis	8	1.4545454545454546	2.1450919977944038E-5	HEX-T2, CG11249, CG2964, CG5432, CG10748, CG10749, CG13334, HEX-T1	201	35	7937	9.025728500355367	0.015136048532534918	0.0016932057610845597	0.032411917569030724
GOTERM_BP_FAT	GO:0019318~hexose metabolic process	11	2.0	4.978489421596244E-5	CG32445, HEX-T2, CG11249, CG2964, CG5432, ZW, CG10748, CG10749, CG13334, HEX-T1, FUCA	201	85	7937	5.110155106818847	0.03477876122073975	0.0032128224353623613	0.07520895773842629
GOTERM_BP_FAT	GO:0006006~glucose metabolic process	9	1.6363636363636365	1.322963066532428E-4	HEX-T2, CG11249, CG2964, CG5432, ZW, CG10748, CG10749, CG13334, HEX-T1	201	61	7937	5.826033765598238	0.08977995103304093	0.007209951659626013	0.1997408493497499
GOTERM_BP_FAT	GO:0005996~monosaccharide metabolic process	11	2.0	1.5393900961231088E-4	CG32445, HEX-T2, CG11249, CG2964, CG5432, ZW, CG10748, CG10749, CG13334, HEX-T1, FUCA	201	97	7937	4.477970969892804	0.10368114204530421	0.007788019357008125	0.23238150199218488
KEGG_PATHWAY	dme00620:Pyruvate metabolism	7	1.2727272727272727	0.003082558244136931	CG11052, CG11249, CG2964, CG10748, CG10749, CG13334, CG7848	66	47	2054	4.635074145712443	0.11069776227013195	0.0569717725699469	2.751553248416694
PIR_SUPERFAMILY	PIRSF000102:L-lactate/malate dehydrogenase	3	0.5454545454545455	0.0038081054031117497	CG10748, CG10749, CG13334	68	4	2596	28.63235294117647	0.23438529265183217	0.23438529265183217	3.8716461304293515
KEGG_PATHWAY	dme00010:Glycolysis / Gluconeogenesis	7	1.2727272727272727	0.005162735474319983	CG32445, HEX-T2, CG11249, CG2964, CG5432, CG13334, HEX-T1	66	52	2054	4.1893939393939394	0.17855650019336644	0.04798361212392077	4.570104833184163
PIR_SUPERFAMILY	PIRSF000102:Lac_mal_DH	3	0.5454545454545455	0.009206286587655932	CG10748, CG10749, CG13334	68	6	2596	19.088235294117645	0.47660814168497323	0.27654173699167217	9.128020162696181
INTERPRO	IPR015955:Lactate dehydrogenase/glycoside hydrolase, family 4, C-terminal	3	0.5454545454545455	0.014537642546847519	CG10748, CG10749, CG13334	333	6	10196	15.309309309309308	0.9982374670692096	0.36423660795763657	18.666771400289804
INTERPRO	IPR001557:L-lactate/malate dehydrogenase	3	0.5454545454545455	0.014537642546847519	CG10748, CG10749, CG13334	333	6	10196	15.309309309309308	0.9982374670692096	0.36423660795763657	18.666771400289804
INTERPRO	IPR001236:Lactate/malate dehydrogenase	3	0.5454545454545455	0.014537642546847519	CG10748, CG10749, CG13334	333	6	10196	15.309309309309308	0.9982374670692096	0.36423660795763657	18.666771400289804
KEGG_PATHWAY	dme00051:Fructose and mannose metabolism	4	0.7272727272727273	0.07242644298140535	HEX-T2, CG10202, CG5432, HEX-T1	66	31	2054	4.01564027370479	0.9425569279949161	0.3351123950142404	49.310759833188776
SP_PIR_KEYWORDS	glycolysis	4	0.7272727272727273	0.07389034995464634	HEX-T2, CG11249, CG2964, HEX-T1	535	24	12980	4.043613707165109	0.9999749150915666	0.9707267568551037	59.48251695328938
INTERPRO	IPR016040:NAD(P)-binding domain	8	1.4545454545454546	0.20321491825531476	ZW, CG10748, CG10749, CG3215, CG13334, CG7848, CG17562, CG4434	333	147	10196	1.6663193806050949	1.0	0.9772515701510656	95.94460070071993
KEGG_PATHWAY	dme00520:Amino sugar and nucleotide sugar metabolism	4	0.7272727272727273	0.22562238803489534	HEX-T2, CG10202, HEX-T1, CHT12	66	52	2054	2.393939393939394	0.9999397154579026	0.6602699239977798	90.08191618631336
SP_PIR_KEYWORDS	nad	4	0.7272727272727273	0.31626439473708556	CG10748, CG10749, CG3215, CG2014	535	48	12980	2.0218068535825546	1.0	0.9873754979747621	98.86037403040706
UP_SEQ_FEATURE	sequence variant	4	0.7272727272727273	0.6172696666429077	ACP53EA, HEX-T2, ZW, HEX-T1	43	222	2975	1.2465954326419442	1.0	0.9999911208913786	99.99802594866263
SP_PIR_KEYWORDS	polymorphism	4	0.7272727272727273	0.8728481922274027	ACP53EA, HEX-T2, ZW, HEX-T1	535	119	12980	0.8155187308568288	1.0	0.9999823794430825	99.99999999712543
SP_PIR_KEYWORDS	kinase	7	1.2727272727272727	0.8737104225729437	GSKT, HEX-T2, CG11249, CG2964, CG12069, HEX-T1, PKA-C2	535	212	12980	0.801093281608182	1.0	0.9999627586354577	99.99999999734666
Annotation Cluster 3	Enrichment Score: 2.8593604657580167
Category	Term	Count	%	PValue	Genes	List Total	Pop Hits	Pop Total	Fold Enrichment	Bonferroni	Benjamini	FDR
SMART	SM00198:SCP	7	1.2727272727272727	8.240847194457865E-5	CG42564, CG6628, CG34049, CG34002, CG3640, CG4270, CG8072	132	28	4824	9.136363636363637	0.006161827671553266	0.003085674529427429	0.08645421079860327
INTERPRO	IPR001283:Allergen V5/Tpx-1 related	7	1.2727272727272727	2.3389563127510895E-4	CG42564, CG6628, CG34049, CG34002, CG3640, CG4270, CG8072	333	28	10196	7.654654654654655	0.09632785360785645	0.04938328102639411	0.3294953738387285
INTERPRO	IPR014044:SCP-like extracellular	7	1.2727272727272727	2.3389563127510895E-4	CG42564, CG6628, CG34049, CG34002, CG3640, CG4270, CG8072	333	28	10196	7.654654654654655	0.09632785360785645	0.04938328102639411	0.3294953738387285
GOTERM_CC_FAT	GO:0005576~extracellular region	13	2.3636363636363638	0.8101063855611031	CG42564, ACP53EA, CG34002, NPLP4, WNTD, CHT12, CG8072, CG6628, CG34049, CG3640, BEAT-VC, CG4270, TLD	138	512	4786	0.8805763134057971	1.0	0.9986445650344584	99.99999980165094
Annotation Cluster 4	Enrichment Score: 2.735761969074455
Category	Term	Count	%	PValue	Genes	List Total	Pop Hits	Pop Total	Fold Enrichment	Bonferroni	Benjamini	FDR
GOTERM_CC_FAT	GO:0015630~microtubule cytoskeleton	25	4.545454545454546	8.405191728981146E-9	TTLL3B, KL-5, KL-2, DHC98D, CG10822, BETATUB85D, TEKTIN-C, CG7276, CG32232, CG18109, CG6971, DHC62B, CG31275, CG31802, CG14838, CG3085, ALPHATUB85E, KLP59D, KLP59C, CG3121, ROBL22E, CG17450, CG7716, CTP, ROBL37BC	138	220	4786	3.9410408432147563	1.336424603204378E-6	1.336424603204378E-6	1.0138297368289528E-5
GOTERM_CC_FAT	GO:0030286~dynein complex	12	2.181818181818182	1.860795007602603E-8	CG10822, CG6971, DHC62B, CG31275, ROBL22E, KL-5, CG7276, CG14838, KL-2, CTP, DHC98D, ROBL37BC	138	43	4786	9.67846309403438	2.958659711782552E-6	1.4793309500715779E-6	2.244480863389242E-5
GOTERM_BP_FAT	GO:0007018~microtubule-based movement	16	2.909090909090909	4.118330797795901E-8	CG6971, DHC62B, CG31275, KL-5, CG14838, KL-2, KLP59D, ALPHATUB85E, KLP59C, DHC98D, CG10822, BETATUB85D, ROBL22E, CG7276, CTP, ROBL37BC	201	104	7937	6.07500956754688	2.9280903886985676E-5	1.4640559116485541E-5	6.223656825454782E-5
GOTERM_CC_FAT	GO:0044430~cytoskeletal part	27	4.909090909090909	9.219691812278139E-8	TTLL3B, KL-5, KL-2, CG17237, DHC98D, ARP53D, CG10822, BETATUB85D, TEKTIN-C, CG7276, CG32232, CG18109, CG6971, DHC62B, CG31275, CG31802, CG14838, CG3085, ALPHATUB85E, KLP59D, KLP59C, CG3121, ROBL22E, CG17450, CG7716, CTP, ROBL37BC	138	287	4786	3.262687471595213	1.4659203206535132E-5	4.8864249458935305E-6	1.112073781950329E-4
GOTERM_CC_FAT	GO:0005875~microtubule associated complex	16	2.909090909090909	6.863471577396148E-7	CG6971, DHC62B, CG31275, KL-5, CG14838, KL-2, KLP59D, KLP59C, DHC98D, CG3121, CG10822, TEKTIN-C, ROBL22E, CG7276, CTP, ROBL37BC	138	115	4786	4.825204788909892	1.0912328115797454E-4	2.728193672529855E-5	8.278651683402138E-4
GOTERM_CC_FAT	GO:0005856~cytoskeleton	27	4.909090909090909	4.6801515451629585E-6	TTLL3B, KL-5, KL-2, CG17237, DHC98D, ARP53D, CG10822, BETATUB85D, TEKTIN-C, CG7276, CG32232, CG18109, CG6971, DHC62B, CG31275, CG31802, CG14838, CG3085, ALPHATUB85E, KLP59D, KLP59C, CG3121, ROBL22E, CG17450, CG7716, CTP, ROBL37BC	138	351	4786	2.6677814938684508	7.438690291984296E-4	1.4881809289801762E-4	0.005645027909195743
GOTERM_CC_FAT	GO:0005930~axoneme	6	1.090909090909091	2.9057841270087274E-5	TTLL3B, DHC62B, KL-5, KL-2, DTR, DHC98D	138	14	4786	14.863354037267081	0.004609606889540596	7.697475738388526E-4	0.035043781901378246
GOTERM_BP_FAT	GO:0007017~microtubule-based process	25	4.545454545454546	7.957039905802062E-5	TTLL3B, KL-5, KL-2, DHC98D, CG10822, BETATUB85D, TEKTIN-C, CG7276, CG32232, CG18109, CG6971, DHC62B, CG31275, CG14838, CG3085, ALPHATUB85E, KLP59D, KLP59C, CG3121, ROBL22E, CG17450, SSP5, CG7716, CTP, ROBL37BC	201	406	7937	2.4315001347940104	0.055006098245993784	0.004703636812766754	0.12018001471056916
GOTERM_CC_FAT	GO:0005858~axonemal dynein complex	4	0.7272727272727273	0.0023758589443794325	DHC62B, KL-5, KL-2, DHC98D	138	10	4786	13.872463768115942	0.31491409396606906	0.04617625644757162	2.828388700113982
GOTERM_CC_FAT	GO:0044447~axoneme part	4	0.7272727272727273	0.004176354237888354	DHC62B, KL-5, KL-2, DHC98D	138	12	4786	11.560386473429952	0.48594798928456995	0.07126957412174306	4.922748347181926
GOTERM_CC_FAT	GO:0005874~microtubule	9	1.6363636363636365	0.005848753171590339	BETATUB85D, TEKTIN-C, TTLL3B, CG17450, CG3085, CTP, KLP59D, ALPHATUB85E, KLP59C	138	96	4786	3.251358695652174	0.6065030389615592	0.08905084302472432	6.8309374565251435
INTERPRO	IPR013602:Dynein heavy chain, N-terminal region 2	4	0.7272727272727273	0.0076742213212102305	DHC62B, KL-5, KL-2, DHC98D	333	13	10196	9.42111342111342	0.9644122543388247	0.34095880853931027	10.299366577300129
GOTERM_MF_FAT	GO:0003777~microtubule motor activity	7	1.2727272727272727	0.00793239257596065	DHC62B, KL-5, KL-2, CTP, KLP59D, DHC98D, KLP59C	250	56	7918	3.959	0.9364260443920436	0.17866572762218746	10.303290706815272
INTERPRO	IPR004273:Dynein heavy chain	4	0.7272727272727273	0.009534577717279473	DHC62B, KL-5, KL-2, DHC98D	333	14	10196	8.748176748176748	0.9842084418543482	0.33954611622502173	12.64306280583989
GOTERM_CC_FAT	GO:0044463~cell projection part	6	1.090909090909091	0.01139070602723577	TTLL3B, DHC62B, KL-5, KL-2, DTR, DHC98D	138	48	4786	4.335144927536232	0.8382197335194446	0.15260842739181735	12.906035187855892
COG_ONTOLOGY	Cytoskeleton	4	0.7272727272727273	0.014529080292762302	DHC62B, KL-5, KL-2, DHC98D	31	22	1237	7.255131964809383	0.1852706068340999	0.1852706068340999	9.463643274738054
GOTERM_MF_FAT	GO:0042623~ATPase activity, coupled	18	3.272727272727273	0.016459997588594472	CG6971, DHC62B, CG31275, KL-5, CG14838, KL-2, CG11703, CG17237, DHC98D, CG10822, CG6052, CG5421, ROBL22E, CG7276, CTP, CG7813, CG1724, ROBL37BC	250	307	7918	1.8569902280130293	0.9967934224218502	0.31807577820030253	20.276463337346584
GOTERM_MF_FAT	GO:0042624~ATPase activity, uncoupled	13	2.3636363636363638	0.01788514291667183	CG31275, DHC62B, KL-5, CG14838, KL-2, CG17237, DHC98D, CG10822, CG6052, ROBL22E, RPT4R, CG7276, ROBL37BC	250	192	7918	2.144458333333333	0.9980584471946996	0.3231236729571223	21.839315355034927
GOTERM_MF_FAT	GO:0003774~motor activity	8	1.4545454545454546	0.020449560132513644	CG6971, DHC62B, KL-5, KL-2, CTP, KLP59D, DHC98D, KLP59C	250	88	7918	2.879272727272727	0.9992142684784949	0.3432968957806509	24.580228096736224
INTERPRO	IPR004942:Dynein light chain-related	3	0.5454545454545455	0.02599223217105559	CG10822, ROBL22E, ROBL37BC	333	8	10196	11.481981981981981	0.9999888434978914	0.5096902795856328	31.035048992173785
GOTERM_MF_FAT	GO:0016887~ATPase activity	19	3.4545454545454546	0.02918434265178469	CG6971, DHC62B, CG31275, KL-5, CG14838, KL-2, CG11703, CG17237, DHC98D, CG10822, CG6052, CG5421, ROBL22E, RPT4R, CG7276, CTP, CG7813, CG1724, ROBL37BC	250	353	7918	1.704725212464589	0.9999645739180196	0.4168854897037392	33.26203081666807
INTERPRO	IPR011704:ATPase associated with various cellular activities, AAA-5	3	0.5454545454545455	0.07433793176229439	DHC62B, KL-2, DHC98D	333	14	10196	6.561132561132561	0.999999999999997	0.781363046863193	66.37351225633624
GOTERM_CC_FAT	GO:0043232~intracellular non-membrane-bounded organelle	35	6.363636363636363	0.08075502037658004	RPL22-LIKE, TTLL3B, KL-5, KL-2, NNF1A, COMR, CG17237, DHC98D, ARP53D, CG10822, BETATUB85D, TEKTIN-C, CG7276, SA-2, CG32232, CAN, CG18109, CG6971, CG31275, DHC62B, CG31802, CG14838, C(3)G, CG3085, ALPHATUB85E, KLP59D, KLP59C, CG3121, CG17450, ROBL22E, CG7716, CTP, TOPI, POF, ROBL37BC	138	943	4786	1.2872116433829746	0.9999984668967544	0.5246908344142702	63.783216814293
GOTERM_CC_FAT	GO:0043228~non-membrane-bounded organelle	35	6.363636363636363	0.08075502037658004	RPL22-LIKE, TTLL3B, KL-5, KL-2, NNF1A, COMR, CG17237, DHC98D, ARP53D, CG10822, BETATUB85D, TEKTIN-C, CG7276, SA-2, CG32232, CAN, CG18109, CG6971, CG31275, DHC62B, CG31802, CG14838, C(3)G, CG3085, ALPHATUB85E, KLP59D, KLP59C, CG3121, CG17450, ROBL22E, CG7716, CTP, TOPI, POF, ROBL37BC	138	943	4786	1.2872116433829746	0.9999984668967544	0.5246908344142702	63.783216814293
GOTERM_CC_FAT	GO:0042995~cell projection	7	1.2727272727272727	0.09742499645815708	BOSS, TTLL3B, DHC62B, KL-5, KL-2, DTR, DHC98D	138	111	4786	2.187100143621883	0.9999999164695201	0.5076724608857254	70.95696886670628
SP_PIR_KEYWORDS	microtubule	6	1.090909090909091	0.15396685661439022	BETATUB85D, TTLL3B, CTP, KLP59D, ALPHATUB85E, KLP59C	535	69	12980	2.1097114993904915	0.9999999999046199	0.9968748958019615	86.02326164113833
SP_PIR_KEYWORDS	motor protein	4	0.7272727272727273	0.350424743522892	CG6971, CTP, KLP59D, KLP59C	535	51	12980	1.9028770386659337	1.0	0.985774683010754	99.37656028812526
GOTERM_BP_FAT	GO:0000226~microtubule cytoskeleton organization	9	1.6363636363636365	0.47869333004977627	TEKTIN-C, TTLL3B, CG17450, SSP5, CG7716, CG3085, CG32232, ALPHATUB85E, CG18109	201	298	7937	1.1925773815486327	1.0	0.99919566726888	99.99469496608761
GOTERM_BP_FAT	GO:0007010~cytoskeleton organization	12	2.181818181818182	0.6305508754913183	ARP53D, TEKTIN-C, TTLL3B, CG17450, SSP5, CG7716, CG3085, CTP, CG32232, ALPHATUB85E, RIB, CG18109	201	465	7937	1.0190338629433477	1.0	0.9998856873653671	99.9999708360224
SP_PIR_KEYWORDS	coiled coil	5	0.9090909090909091	0.979060159110462	CG6971, DHC62B, KL-2, DHC98D, KLP59C	535	215	12980	0.564225168441643	1.0	0.9999992011186819	100.0
Annotation Cluster 5	Enrichment Score: 2.3782042650288
Category	Term	Count	%	PValue	Genes	List Total	Pop Hits	Pop Total	Fold Enrichment	Bonferroni	Benjamini	FDR
INTERPRO	IPR001148:Carbonic anhydrase, alpha-class, catalytic domain	5	0.9090909090909091	0.0011334357668503262	CG12309, CG18673, CG15227, CG3669, CG9235	333	15	10196	10.206206206206206	0.388020216113488	0.15099087372965414	1.587326224424146
GOTERM_MF_FAT	GO:0004089~carbonate dehydratase activity	5	0.9090909090909091	0.002062415185264662	CG12309, CG18673, CG15227, CG3669, CG9235	250	18	7918	8.797777777777778	0.5104812594701987	0.08542112594517115	2.779451440527514
GOTERM_MF_FAT	GO:0016836~hydro-lyase activity	7	1.2727272727272727	0.0026503163882387625	CG12309, CG18673, CG15227, CG3669, CG4706, CG9235, CG6140	250	45	7918	4.926755555555555	0.6007736797786779	0.09699320482054763	3.5585320320225655
INTERPRO	IPR018341:Carbonic anhydrase-related, insect	3	0.5454545454545455	0.003103094559649909	CG12309, CG15227, CG9235	333	3	10196	30.618618618618616	0.7396501532528934	0.23596814648557518	4.290181264382409
KEGG_PATHWAY	dme00910:Nitrogen metabolism	5	0.9090909090909091	0.004351315527391991	CG12309, CG18673, CG3669, CG9235, CG4434	66	22	2054	7.073002754820937	0.15270874938331902	0.05373907369307118	3.8643677162416012
SP_PIR_KEYWORDS	lyase	10	1.8181818181818181	0.06431141875985419	CG12309, CG32305, CG18673, CG15227, CG5432, ACXE, CG3669, CG4706, CG9235, CG6140	535	122	12980	1.98866247893366	0.9998962176551436	0.9898126379834404	54.26610654437045
Annotation Cluster 6	Enrichment Score: 2.1400124353014864
Category	Term	Count	%	PValue	Genes	List Total	Pop Hits	Pop Total	Fold Enrichment	Bonferroni	Benjamini	FDR
GOTERM_BP_FAT	GO:0006091~generation of precursor metabolites and energy	19	3.4545454545454546	8.210509464904242E-6	CG5718, CG6485, CG2964, CG10748, CG10749, CG4706, HEX-T1, CG2014, CYT-C-D, CG10396, HEX-T2, CG11043, CG5421, CG11249, CG5432, CG7813, CG13334, CG14508, CG6140	201	217	7937	3.457436320700644	0.005820689954865399	9.724762040296264E-4	0.012407077126674881
GOTERM_BP_FAT	GO:0043648~dicarboxylic acid metabolic process	5	0.9090909090909091	5.612822526122865E-4	CG10748, CG10749, CG7848, CG6140, CG4434	201	16	7937	12.339863184079602	0.32913256137181235	0.026261262489729376	0.8448637300057849
GOTERM_BP_FAT	GO:0045333~cellular respiration	10	1.8181818181818181	0.0012736138621988876	CG10396, CG5718, CG11043, CG6485, CG10748, CG10749, CG4706, CG14508, CG2014, CG6140	201	105	7937	3.760720208481403	0.5959095742354472	0.05505852771352693	1.907496036775791
GOTERM_BP_FAT	GO:0015980~energy derivation by oxidation of organic compounds	10	1.8181818181818181	0.0022623944760344983	CG10396, CG5718, CG11043, CG6485, CG10748, CG10749, CG4706, CG14508, CG2014, CG6140	201	114	7937	3.4638212446539236	0.8001892924753584	0.09038015454326487	3.3649083187084705
GOTERM_BP_FAT	GO:0046356~acetyl-CoA catabolic process	5	0.9090909090909091	0.008097088910148272	CG5718, CG10748, CG10749, CG4706, CG6140	201	32	7937	6.169931592039801	0.9969127186355738	0.26231248690071274	11.561432187735399
GOTERM_BP_FAT	GO:0006099~tricarboxylic acid cycle	5	0.9090909090909091	0.008097088910148272	CG5718, CG10748, CG10749, CG4706, CG6140	201	32	7937	6.169931592039801	0.9969127186355738	0.26231248690071274	11.561432187735399
GOTERM_BP_FAT	GO:0009109~coenzyme catabolic process	5	0.9090909090909091	0.009035847018686207	CG5718, CG10748, CG10749, CG4706, CG6140	201	33	7937	5.982963968038595	0.9984252970244127	0.27579764556425623	12.817904358438748
GOTERM_BP_FAT	GO:0009060~aerobic respiration	5	0.9090909090909091	0.010042874125355698	CG5718, CG10748, CG10749, CG4706, CG6140	201	34	7937	5.806994439566871	0.9992357234637944	0.2894684637765855	14.147206341644525
GOTERM_BP_FAT	GO:0051187~cofactor catabolic process	5	0.9090909090909091	0.010042874125355698	CG5718, CG10748, CG10749, CG4706, CG6140	201	34	7937	5.806994439566871	0.9992357234637944	0.2894684637765855	14.147206341644525
GOTERM_BP_FAT	GO:0006084~acetyl-CoA metabolic process	5	0.9090909090909091	0.011119963548318287	CG5718, CG10748, CG10749, CG4706, CG6140	201	35	7937	5.641080312722105	0.999647542868771	0.3032928196407011	15.548029410304986
KEGG_PATHWAY	dme00020:Citrate cycle (TCA cycle)	6	1.090909090909091	0.0113649806922598	CG5718, CG3483, CG10748, CG10749, CG4706, CG6140	66	44	2054	4.243801652892563	0.3523093658072174	0.08320228244230499	9.814126401157475
GOTERM_BP_FAT	GO:0006732~coenzyme metabolic process	6	1.090909090909091	0.07080690088323911	CG5718, ZW, CG10748, CG10749, CG4706, CG6140	201	88	7937	2.6923337856173677	1.0	0.804406396218766	67.03791842634666
GOTERM_CC_FAT	GO:0005739~mitochondrion	23	4.181818181818182	0.08769241828760783	SAD, PORIN2, CG5718, CG5662, CG6485, CG10748, CG10749, CG4706, CG10920, CG6661, CG2014, CYT-C-D, CG4434, CG10396, CG7311, CG17140, CG11043, CG3483, CG7813, CG14508, CG1724, CG7755, CG6140, CG17139	138	571	4786	1.396964389959136	0.9999995403109405	0.5008712576932033	66.9458284339839
KEGG_PATHWAY	dme00630:Glyoxylate and dicarboxylate metabolism	3	0.5454545454545455	0.0988844101137726	CG10748, CG10749, CG4706	66	17	2054	5.491978609625669	0.9808724596578533	0.3901719580314764	60.975648039145455
GOTERM_BP_FAT	GO:0051186~cofactor metabolic process	6	1.090909090909091	0.1289661379265837	CG5718, ZW, CG10748, CG10749, CG4706, CG6140	201	106	7937	2.2351450295691357	1.0	0.9034218522427604	87.58907644645728
Annotation Cluster 7	Enrichment Score: 1.935067303762843
Category	Term	Count	%	PValue	Genes	List Total	Pop Hits	Pop Total	Fold Enrichment	Bonferroni	Benjamini	FDR
GOTERM_BP_FAT	GO:0043648~dicarboxylic acid metabolic process	5	0.9090909090909091	5.612822526122865E-4	CG10748, CG10749, CG7848, CG6140, CG4434	201	16	7937	12.339863184079602	0.32913256137181235	0.026261262489729376	0.8448637300057849
KEGG_PATHWAY	dme00620:Pyruvate metabolism	7	1.2727272727272727	0.003082558244136931	CG11052, CG11249, CG2964, CG10748, CG10749, CG13334, CG7848	66	47	2054	4.635074145712443	0.11069776227013195	0.0569717725699469	2.751553248416694
GOTERM_BP_FAT	GO:0006108~malate metabolic process	3	0.5454545454545455	0.01600644799138848	CG10748, CG10749, CG7848	201	8	7937	14.807835820895523	0.9999895890209874	0.39274765756990315	21.639303255116292
GOTERM_MF_FAT	GO:0016615~malate dehydrogenase activity	3	0.5454545454545455	0.03752496751282616	CG10748, CG10749, CG7848	250	10	7918	9.5016	0.9999982103940226	0.46749733945378913	40.67885266732737
INTERPRO	IPR016040:NAD(P)-binding domain	8	1.4545454545454546	0.20321491825531476	ZW, CG10748, CG10749, CG3215, CG13334, CG7848, CG17562, CG4434	333	147	10196	1.6663193806050949	1.0	0.9772515701510656	95.94460070071993
Annotation Cluster 8	Enrichment Score: 1.7693291323668798
Category	Term	Count	%	PValue	Genes	List Total	Pop Hits	Pop Total	Fold Enrichment	Bonferroni	Benjamini	FDR
GOTERM_MF_FAT	GO:0005506~iron ion binding	25	4.545454545454546	1.9259432091684355E-6	DESAT2, PPD5, CG11828, CYT-C-D, CG4174, PP1-Y2, CG32199, C-CUP, CG14508, SAD, PPY-55A, CG32201, CYP313A2, CG13380, CG2014, GLOB2, PPN58A, CYP316A1, CG18516, CG18234, CG34345, CG15864, CG18233, PP1-13C, PH4ALPHASG1, CG18231	250	260	7918	3.045384615384616	6.661550122256665E-4	2.2210099594233146E-4	0.002629538497500583
GOTERM_MF_FAT	GO:0043169~cation binding	74	13.454545454545455	0.005138129530130362	SNKY, PPD5, LOOPIN-1, CG17237, CYT-C-D, CG15368, CG31601, CG10000, CG5948, PP1-Y2, CG4174, CG18673, C-CUP, CG3669, TLD, CG14508, CG7848, SAD, PPY-55A, CG32201, CG8349, CG9806, CG2964, CYP313A2, CG14362, CHT12, GLOB2, PPN58A, CYP316A1, BTEB2, CG18516, CG18234, CG31776, TOPI, CG6752, CG7755, CG18233, PP1-13C, PH4ALPHASG1, CG18231, DESAT2, SUNZ, CG14062, CG32719, CG7368, CG5204, WOR, CG31835, CG6470…	250	1764	7918	1.3286439909297052	0.831762025607659	0.14958784817264892	6.791742785082267
GOTERM_MF_FAT	GO:0043167~ion binding	74	13.454545454545455	0.005767069780693806	SNKY, PPD5, LOOPIN-1, CG17237, CYT-C-D, CG15368, CG31601, CG10000, CG5948, PP1-Y2, CG4174, CG18673, C-CUP, CG3669, TLD, CG14508, CG7848, SAD, PPY-55A, CG32201, CG8349, CG9806, CG2964, CYP313A2, CG14362, CHT12, GLOB2, PPN58A, CYP316A1, BTEB2, CG18516, CG18234, CG31776, TOPI, CG6752, CG7755, CG18233, PP1-13C, PH4ALPHASG1, CG18231, DESAT2, SUNZ, CG14062, CG32719, CG7368, CG5204, WOR, CG31835, CG6470…	250	1772	7918	1.322645598194131	0.8648246136111888	0.1536016625217197	7.593062995059919
GOTERM_MF_FAT	GO:0046872~metal ion binding	72	13.090909090909092	0.006094705259121152	SNKY, PPD5, LOOPIN-1, CG17237, CYT-C-D, CG15368, CG31601, CG10000, CG5948, PP1-Y2, CG4174, CG18673, C-CUP, CG3669, TLD, CG14508, CG7848, SAD, PPY-55A, CG32201, CG8349, CG9806, CG2964, CYP313A2, CG14362, GLOB2, PPN58A, CYP316A1, BTEB2, CG18516, CG18234, TOPI, CG31776, CG6752, CG7755, CG18233, PP1-13C, PH4ALPHASG1, CG18231, DESAT2, SUNZ, CG14062, CG32719, CG7368, CG5204, WOR, CG31835, CG6470, CG470…	250	1718	7918	1.327348079161816	0.879393296267432	0.1501617674753547	8.007963026906284
GOTERM_MF_FAT	GO:0046914~transition metal ion binding	56	10.181818181818182	0.023280338243765936	SNKY, PPD5, LOOPIN-1, CYT-C-D, CG31601, CG15368, CG10000, CG5948, CG4174, PP1-Y2, CG18673, C-CUP, CG3669, CG14508, TLD, SAD, PPY-55A, CG32201, CG8349, CG9806, CYP313A2, GLOB2, PPN58A, CYP316A1, BTEB2, CG18516, CG18234, TOPI, CG31776, CG6752, CG18233, PH4ALPHASG1, PP1-13C, CG18231, DESAT2, CG32719, CG7368, CG5204, WOR, CG31835, CG6470, CG11828, CG32199, CG15710, CG3502, CG17717, CG12362, CG4730, C…	250	1354	7918	1.30992023633678	0.9997113338277603	0.3641490457152542	27.50223889312704
GOTERM_MF_FAT	GO:0008270~zinc ion binding	28	5.090909090909091	0.8668304838789745	SNKY, CG32719, CG7368, CG5204, WOR, CG31835, CG6470, CG31601, CG15368, CG5948, CG15710, CG18673, CG3502, CG3669, CG17717, TLD, CG12362, CG8349, CG9806, CG4730, CG16863, CG31988, BTEB2, CG10761, CG13442, TOPI, CG6752, CG4483	250	1026	7918	0.8643430799220273	1.0	0.9997272199727756	99.99999999988904
SP_PIR_KEYWORDS	metal-binding	19	3.4545454545454546	0.9987731807449934	SAD, PPY-55A, CYP313A2, CG31988, CG2014, CYT-C-D, CG15368, CYP316A1, CG5948, CG18673, CG3669, TOPI, CG31776, TLD, CG6752, CG4483, CG7848, PP1-13C, CG12362	535	796	12980	0.5791105058000282	1.0	0.999999993675073	100.0
SP_PIR_KEYWORDS	zinc	12	2.181818181818182	0.9991257862325569	CG15368, CG5948, PPY-55A, CG18673, CG3669, TOPI, TLD, CG6752, CG4483, CG31988, PP1-13C, CG12362	535	577	12980	0.5045757138923532	1.0	0.9999999946987639	100.0
Annotation Cluster 9	Enrichment Score: 1.4324686303316634
Category	Term	Count	%	PValue	Genes	List Total	Pop Hits	Pop Total	Fold Enrichment	Bonferroni	Benjamini	FDR
SMART	SM00156:PP2Ac	5	0.9090909090909091	0.0011823571120360885	PPN58A, PPY-55A, PP1-Y2, PPD5, PP1-13C	132	18	4824	10.151515151515152	0.08490669714746113	0.029143314363943573	1.2339466248769804
INTERPRO	IPR006186:Serine/threonine-specific protein phosphatase and bis(5-nucleosyl)-tetraphosphatase	5	0.9090909090909091	0.0023520108351798566	PPN58A, PPY-55A, PP1-Y2, PPD5, PP1-13C	333	18	10196	8.505171838505172	0.6392680947037428	0.22500992819788967	3.2677517610162243
INTERPRO	IPR004843:Metallophosphoesterase	6	1.090909090909091	0.004544878064887421	PPN58A, PPY-55A, PP1-Y2, CG30103, PPD5, PP1-13C	333	34	10196	5.4032856385797565	0.8608799158712117	0.2801671888717676	6.224761823849945
PIR_SUPERFAMILY	PIRSF000908:serine/threonine-protein phosphatase, conventional type	3	0.5454545454545455	0.021016115926575856	PPN58A, PPY-55A, PP1-13C	68	9	2596	12.725490196078432	0.7739065511170553	0.3907961215478686	19.73342215459235
GOTERM_MF_FAT	GO:0004722~protein serine/threonine phosphatase activity	5	0.9090909090909091	0.052018714349801445	PPN58A, PPY-55A, PP1-Y2, PPD5, PP1-13C	250	45	7918	3.519111111111111	0.9999999906088601	0.5683581358047343	51.77885632110954
GOTERM_BP_FAT	GO:0006470~protein amino acid dephosphorylation	5	0.9090909090909091	0.15185244874966808	PPN58A, PPY-55A, PP1-Y2, PPD5, PP1-13C	201	82	7937	2.4077781822594346	1.0	0.9258948623832219	91.70046927292054
GOTERM_MF_FAT	GO:0004721~phosphoprotein phosphatase activity	6	1.090909090909091	0.1841891746187719	PPN58A, PPY-55A, PP1-Y2, PPD5, CG15035, PP1-13C	250	96	7918	1.9795	1.0	0.9118604467468007	93.79282342166957
SP_PIR_KEYWORDS	iron	11	2.0	0.1938731061426311	SAD, PPN58A, DESAT2, CYP316A1, PPY-55A, PP1-Y2, PPD5, CYP313A2, PP1-13C, CG2014, CYT-C-D	535	177	12980	1.5077881619937696	0.9999999999998788	0.9929647678055583	92.08518351547758
GOTERM_MF_FAT	GO:0016791~phosphatase activity	9	1.6363636363636365	0.21419191250502012	PPN58A, PPY-55A, PP1-Y2, PPD5, CG5565, CG15035, CG32488, CG12078, PP1-13C	250	182	7918	1.5661978021978022	1.0	0.9201252883809287	96.27854764763879
GOTERM_BP_FAT	GO:0016311~dephosphorylation	5	0.9090909090909091	0.29504269498919844	PPN58A, PPY-55A, PP1-Y2, PPD5, PP1-13C	201	109	7937	1.811356063718107	1.0	0.9852009700999115	99.49251551022897
Annotation Cluster 10	Enrichment Score: 1.2165930864939727
Category	Term	Count	%	PValue	Genes	List Total	Pop Hits	Pop Total	Fold Enrichment	Bonferroni	Benjamini	FDR
GOTERM_BP_FAT	GO:0006091~generation of precursor metabolites and energy	19	3.4545454545454546	8.210509464904242E-6	CG5718, CG6485, CG2964, CG10748, CG10749, CG4706, HEX-T1, CG2014, CYT-C-D, CG10396, HEX-T2, CG11043, CG5421, CG11249, CG5432, CG7813, CG13334, CG14508, CG6140	201	217	7937	3.457436320700644	0.005820689954865399	9.724762040296264E-4	0.012407077126674881
GOTERM_BP_FAT	GO:0045333~cellular respiration	10	1.8181818181818181	0.0012736138621988876	CG10396, CG5718, CG11043, CG6485, CG10748, CG10749, CG4706, CG14508, CG2014, CG6140	201	105	7937	3.760720208481403	0.5959095742354472	0.05505852771352693	1.907496036775791
GOTERM_BP_FAT	GO:0015980~energy derivation by oxidation of organic compounds	10	1.8181818181818181	0.0022623944760344983	CG10396, CG5718, CG11043, CG6485, CG10748, CG10749, CG4706, CG14508, CG2014, CG6140	201	114	7937	3.4638212446539236	0.8001892924753584	0.09038015454326487	3.3649083187084705
GOTERM_BP_FAT	GO:0022900~electron transport chain	7	1.2727272727272727	0.025717681588132327	CG10396, CG5718, CG11043, CG6485, CG14508, CG2014, CYT-C-D	201	90	7937	3.0712548369264785	0.9999999909862053	0.5233536117280282	32.546576999922095
GOTERM_CC_FAT	GO:0070469~respiratory chain	7	1.2727272727272727	0.034008392560410355	CG10396, CG5718, CG11043, CG6485, CG14508, CG2014, CYT-C-D	138	85	4786	2.856095481670929	0.9959190321825518	0.3677382182988539	34.12063839839319
GOTERM_BP_FAT	GO:0016310~phosphorylation	18	3.272727272727273	0.0393568326748045	CG5790, CG6485, CG10177, CG8565, PKA-C2, CG2014, CYT-C-D, CG10396, GSKT, CG7094, CG11043, CG5421, CG9222, CG7813, CG12069, CG14508, CG2577, PK34A	201	425	7937	1.6724143985952589	0.9999999999996004	0.6526223142064786	45.48991555642225
GOTERM_CC_FAT	GO:0031966~mitochondrial membrane	13	2.3636363636363638	0.04204601399319476	PORIN2, SAD, CG5718, CG6485, CG5662, CG2014, CYT-C-D, CG10396, CG17140, CG11043, CG7813, CG1724, CG14508, CG17139	138	241	4786	1.8707679355343074	0.9989190660274898	0.38605634991786153	40.43650934299229
GOTERM_CC_FAT	GO:0044429~mitochondrial part	19	3.4545454545454546	0.044022369165387196	SAD, PORIN2, CG5718, CG6485, CG5662, CG10748, CG10749, CG6661, CG2014, CYT-C-D, CG4434, CG10396, CG17140, CG11043, CG3483, CG7813, CG1724, CG14508, CG7755, CG17139	138	411	4786	1.6032652773370006	0.9992216245924458	0.37949406410783326	41.90194996239389
GOTERM_BP_FAT	GO:0006119~oxidative phosphorylation	8	1.4545454545454546	0.04893126273592584	CG10396, CG5421, CG11043, CG6485, CG7813, CG14508, CG2014, CYT-C-D	201	132	7937	2.393185587215438	0.9999999999999997	0.7077085957525211	53.147112501720926
GOTERM_CC_FAT	GO:0005740~mitochondrial envelope	13	2.3636363636363638	0.06435667105608249	PORIN2, SAD, CG5718, CG6485, CG5662, CG2014, CYT-C-D, CG10396, CG17140, CG11043, CG7813, CG1724, CG14508, CG17139	138	258	4786	1.7475002808673183	0.999974499907988	0.4632196942299883	55.17355750540849
GOTERM_CC_FAT	GO:0005746~mitochondrial respiratory chain	6	1.090909090909091	0.08471461515996175	CG10396, CG5718, CG11043, CG6485, CG14508, CG2014	138	82	4786	2.537645811240721	0.9999992282299912	0.5232520473080626	65.62071262835431
GOTERM_CC_FAT	GO:0005739~mitochondrion	23	4.181818181818182	0.08769241828760783	SAD, PORIN2, CG5718, CG5662, CG6485, CG10748, CG10749, CG4706, CG10920, CG6661, CG2014, CYT-C-D, CG4434, CG10396, CG7311, CG17140, CG11043, CG3483, CG7813, CG14508, CG1724, CG7755, CG6140, CG17139	138	571	4786	1.396964389959136	0.9999995403109405	0.5008712576932033	66.9458284339839
GOTERM_BP_FAT	GO:0042775~mitochondrial ATP synthesis coupled electron transport	5	0.9090909090909091	0.08811428464009781	CG10396, CG11043, CG6485, CG14508, CG2014	201	67	7937	2.9468329991831888	1.0	0.8546940717138287	75.19062047709275
GOTERM_CC_FAT	GO:0044455~mitochondrial membrane part	8	1.4545454545454546	0.08831903198444782	CG10396, CG5718, CG11043, CG6485, CG7813, CG14508, CG1724, CG2014	138	134	4786	2.070516980315812	0.9999995878841653	0.48740589821609726	67.21863392870063
GOTERM_BP_FAT	GO:0042773~ATP synthesis coupled electron transport	5	0.9090909090909091	0.10359420373374219	CG10396, CG11043, CG6485, CG14508, CG2014	201	71	7937	2.7808142386658257	1.0	0.8915658665036048	80.84659110378657
GOTERM_BP_FAT	GO:0022904~respiratory electron transport chain	5	0.9090909090909091	0.11596460220622619	CG10396, CG11043, CG6485, CG14508, CG2014	201	74	7937	2.6680785262874815	1.0	0.8942937579198924	84.47453558494668
GOTERM_CC_FAT	GO:0005741~mitochondrial outer membrane	3	0.5454545454545455	0.18001352220388814	PORIN2, CG17140, CG5662, CG17139	138	27	4786	3.8534621578099837	0.9999999999999802	0.7029053975457454	90.8727307663898
GOTERM_CC_FAT	GO:0031968~organelle outer membrane	3	0.5454545454545455	0.19042917547272098	PORIN2, CG17140, CG5662, CG17139	138	28	4786	3.7158385093167703	0.9999999999999974	0.7117807410338719	92.17697286206521
GOTERM_CC_FAT	GO:0019867~outer membrane	3	0.5454545454545455	0.20092412216469785	PORIN2, CG17140, CG5662, CG17139	138	29	4786	3.587706146926537	0.9999999999999997	0.7202055363375381	93.31622445472834
GOTERM_CC_FAT	GO:0005743~mitochondrial inner membrane	9	1.6363636363636365	0.2129581046344963	CG10396, CG5718, CG11043, CG6485, CG7813, CG14508, CG1724, CG2014, CYT-C-D	138	200	4786	1.5606521739130435	1.0	0.7309820112305917	94.43414893016244
KEGG_PATHWAY	dme00190:Oxidative phosphorylation	7	1.2727272727272727	0.25229386148813193	CG10396, CG5718, CG11043, CG6485, CG31644, CG14508, CG2014	66	135	2054	1.613692480359147	0.9999840861246175	0.6687334419523954	92.77458667301924
GOTERM_CC_FAT	GO:0031967~organelle envelope	13	2.3636363636363638	0.27895266440144256	PORIN2, SAD, CG5718, CG6485, CG5662, CG2014, CYT-C-D, CG10396, CG17140, CG11043, CG7813, CG1724, CG14508, CG17139	138	344	4786	1.3106252106504888	1.0	0.8030946510527619	98.06461850500317
GOTERM_CC_FAT	GO:0019866~organelle inner membrane	9	1.6363636363636365	0.28121137621676084	CG10396, CG5718, CG11043, CG6485, CG7813, CG14508, CG1724, CG2014, CYT-C-D	138	217	4786	1.4383891003806852	1.0	0.7962589759344276	98.1364922685356
GOTERM_CC_FAT	GO:0031975~envelope	13	2.3636363636363638	0.28229018077179724	PORIN2, SAD, CG5718, CG6485, CG5662, CG2014, CYT-C-D, CG10396, CG17140, CG11043, CG7813, CG1724, CG14508, CG17139	138	345	4786	1.3068262969964293	1.0	0.7879934828277857	98.16994936135053
GOTERM_MF_FAT	GO:0048037~cofactor binding	8	1.4545454545454546	0.3635469095074435	CG5718, CG18516, CG6485, CG3483, CG3215, CG7755, CG7848, CG2014	250	185	7918	1.3696000000000002	1.0	0.975822638081798	99.79071366965441
GOTERM_CC_FAT	GO:0031090~organelle membrane	15	2.727272727272727	0.37279064220852465	PORIN2, SAD, CG5718, CG13978, CG6485, CG5662, CG2014, CYT-C-D, CG10396, CG17140, CG11043, CG4907, CG7813, CG1724, CG14508, CG17139	138	438	4786	1.1877109390510223	1.0	0.8652833081483847	99.63991863633159
GOTERM_BP_FAT	GO:0006839~mitochondrial transport	3	0.5454545454545455	0.38757527182599566	PORIN2, CG5662, CG1724	201	53	7937	2.2351450295691357	1.0	0.9956918700963874	99.93947685655911
Annotation Cluster 11	Enrichment Score: 1.1491988729512135
Category	Term	Count	%	PValue	Genes	List Total	Pop Hits	Pop Total	Fold Enrichment	Bonferroni	Benjamini	FDR
SMART	SM00744:RINGv	3	0.5454545454545455	0.023250752892851393	CG10761, CG13442, CG17717	132	9	4824	12.181818181818182	0.8287102461680613	0.3566714187289006	21.878055240772763
INTERPRO	IPR011016:Zinc finger, RING-CH-type	3	0.5454545454545455	0.03270912012966579	CG10761, CG13442, CG17717	333	9	10196	10.206206206206206	0.9999994425302785	0.5713225251931384	37.450103708370385
INTERPRO	IPR018957:Zinc finger, C3HC4 RING-type	4	0.7272727272727273	0.4691346369585547	CG10761, CG13442, CG17717, CG6752	333	78	10196	1.57018557018557	1.0	0.9992650301923343	99.98682245145362
Annotation Cluster 12	Enrichment Score: 1.0917211438798218
Category	Term	Count	%	PValue	Genes	List Total	Pop Hits	Pop Total	Fold Enrichment	Bonferroni	Benjamini	FDR
UP_SEQ_FEATURE	metal ion-binding site:Manganese	3	0.5454545454545455	0.02060267009403566	PPY-55A, CG31776, PP1-13C	43	16	2975	12.972383720930232	0.8965996974612039	0.8965996974612039	20.927831228913828
GOTERM_MF_FAT	GO:0030145~manganese ion binding	5	0.9090909090909091	0.10367842448899867	CG10000, PPY-55A, LOOPIN-1, CG31776, PP1-13C	250	57	7918	2.7782456140350877	1.0	0.807295893823915	77.56277527225751
SP_PIR_KEYWORDS	manganese	4	0.7272727272727273	0.24844180225091733	CG10000, PPY-55A, CG31776, PP1-13C	535	42	12980	2.310636404094348	1.0	0.987465891494452	96.531223222885
Annotation Cluster 13	Enrichment Score: 1.0663618010777236
Category	Term	Count	%	PValue	Genes	List Total	Pop Hits	Pop Total	Fold Enrichment	Bonferroni	Benjamini	FDR
GOTERM_CC_FAT	GO:0005874~microtubule	9	1.6363636363636365	0.005848753171590339	BETATUB85D, TEKTIN-C, TTLL3B, CG17450, CG3085, CTP, KLP59D, ALPHATUB85E, KLP59C	138	96	4786	3.251358695652174	0.6065030389615592	0.08905084302472432	6.8309374565251435
INTERPRO	IPR000435:Tektin	3	0.5454545454545455	0.006072610893934169	TEKTIN-C, CG17450, CG3085	333	4	10196	22.963963963963963	0.9284570114273586	0.31393269151157077	8.234980269624492
INTERPRO	IPR007259:Spc97/Spc98	3	0.5454545454545455	0.02599223217105559	CG7716, CG32232, CG18109	333	8	10196	11.481981981981981	0.9999888434978914	0.5096902795856328	31.035048992173785
GOTERM_CC_FAT	GO:0000922~spindle pole	3	0.5454545454545455	0.1394277567688837	CG7716, CG32232, CG18109	138	23	4786	4.5236294896030245	0.9999999999572253	0.6302006957279269	83.65412114122832
GOTERM_CC_FAT	GO:0005815~microtubule organizing center	4	0.7272727272727273	0.24575899189030806	CG31802, CG7716, CG32232, CG18109	138	60	4786	2.31207729468599	1.0	0.7646330045002081	96.66931313731229
GOTERM_CC_FAT	GO:0005819~spindle	4	0.7272727272727273	0.30845165122597673	CG7716, CG32232, KLP59C, CG18109	138	68	4786	2.040068201193521	1.0	0.8038674882904209	98.83064048098413
GOTERM_BP_FAT	GO:0000226~microtubule cytoskeleton organization	9	1.6363636363636365	0.47869333004977627	TEKTIN-C, TTLL3B, CG17450, SSP5, CG7716, CG3085, CG32232, ALPHATUB85E, CG18109	201	298	7937	1.1925773815486327	1.0	0.99919566726888	99.99469496608761
GOTERM_BP_FAT	GO:0007010~cytoskeleton organization	12	2.181818181818182	0.6305508754913183	ARP53D, TEKTIN-C, TTLL3B, CG17450, SSP5, CG7716, CG3085, CTP, CG32232, ALPHATUB85E, RIB, CG18109	201	465	7937	1.0190338629433477	1.0	0.9998856873653671	99.9999708360224
Annotation Cluster 14	Enrichment Score: 1.0301630637107195
Category	Term	Count	%	PValue	Genes	List Total	Pop Hits	Pop Total	Fold Enrichment	Bonferroni	Benjamini	FDR
GOTERM_BP_FAT	GO:0019400~alditol metabolic process	3	0.5454545454545455	0.07422746584177614	CG7311, CG3942, CG3215	201	18	7937	6.581260364842454	1.0	0.8101897132127578	68.82475750136875
GOTERM_BP_FAT	GO:0006071~glycerol metabolic process	3	0.5454545454545455	0.07422746584177614	CG7311, CG3942, CG3215	201	18	7937	6.581260364842454	1.0	0.8101897132127578	68.82475750136875
GOTERM_BP_FAT	GO:0019751~polyol metabolic process	3	0.5454545454545455	0.14736065432871576	CG7311, CG3942, CG3215	201	27	7937	4.387506909894969	1.0	0.923926865093806	91.01082110922873
Annotation Cluster 15	Enrichment Score: 0.9969569739340536
Category	Term	Count	%	PValue	Genes	List Total	Pop Hits	Pop Total	Fold Enrichment	Bonferroni	Benjamini	FDR
INTERPRO	IPR011992:EF-Hand type	9	1.6363636363636365	0.017045860251735125	SUNZ, CG9406, CG31802, CG11041, CG5024, D-CUP, CG14362, CG17237, CG4704	333	101	10196	2.7283917580947286	0.9994153447210395	0.39122053913008625	21.53923818447404
INTERPRO	IPR018249:EF-HAND 2	8	1.4545454545454546	0.03508146068027661	SUNZ, CG9406, CG31802, CG11041, CG5024, D-CUP, CG14362, CG4704	333	95	10196	2.5784099889363046	0.9999998074906763	0.5764409289574888	39.58006198885562
SMART	SM00054:EFh	6	1.090909090909091	0.05457792642583645	CG9406, CG31802, CG11041, CG5024, CG14362, CG4704	132	76	4824	2.8851674641148324	0.9851430266399804	0.5690904998963785	44.513020028241435
INTERPRO	IPR002048:Calcium-binding EF-hand	6	1.090909090909091	0.10135890116384758	CG9406, CG31802, CG11041, CG5024, CG14362, CG4704	333	76	10196	2.4172593646277853	1.0	0.8545816945794451	77.86121304093658
INTERPRO	IPR018248:EF hand	6	1.090909090909091	0.10135890116384758	SUNZ, CG31802, CG5024, D-CUP, CG14362, CG4704	333	76	10196	2.4172593646277853	1.0	0.8545816945794451	77.86121304093658
GOTERM_MF_FAT	GO:0005509~calcium ion binding	12	2.181818181818182	0.14130393416635562	CG10000, SUNZ, CG9406, CG31802, CG11041, CG5024, D-CUP, CG14362, CG17237, CG31776, TLD, CG4704	250	242	7918	1.570512396694215	1.0	0.8785665570649449	87.50653942124328
INTERPRO	IPR018247:EF-HAND 1	5	0.9090909090909091	0.4693628862129846	SUNZ, CG31802, D-CUP, CG14362, CG4704	333	108	10196	1.417528639750862	1.0	0.9991198677024768	99.98690216442436
SP_PIR_KEYWORDS	calcium	8	1.4545454545454546	0.47560213870196133	CG10000, SUNZ, CG31802, D-CUP, CG14362, CG31776, TLD, CG4704	535	158	12980	1.2284396072400332	1.0	0.9946996295367012	99.94980889989719
Annotation Cluster 16	Enrichment Score: 0.8159856606305292
Category	Term	Count	%	PValue	Genes	List Total	Pop Hits	Pop Total	Fold Enrichment	Bonferroni	Benjamini	FDR
GOTERM_MF_FAT	GO:0051287~NAD or NADH binding	5	0.9090909090909091	0.035982653512712445	CG6485, CG3483, CG3215, CG7755, CG7848	250	40	7918	3.959	0.9999968857201716	0.46952138425352774	39.367733204741505
GOTERM_MF_FAT	GO:0050662~coenzyme binding	7	1.2727272727272727	0.2725143487020023	CG5718, CG18516, CG6485, CG3483, CG3215, CG7755, CG7848	250	139	7918	1.5949928057553957	1.0	0.956943788671782	98.70153162850109
GOTERM_MF_FAT	GO:0048037~cofactor binding	8	1.4545454545454546	0.3635469095074435	CG5718, CG18516, CG6485, CG3483, CG3215, CG7755, CG7848, CG2014	250	185	7918	1.3696000000000002	1.0	0.975822638081798	99.79071366965441
Annotation Cluster 17	Enrichment Score: 0.7278118269290712
Category	Term	Count	%	PValue	Genes	List Total	Pop Hits	Pop Total	Fold Enrichment	Bonferroni	Benjamini	FDR
GOTERM_BP_FAT	GO:0006119~oxidative phosphorylation	8	1.4545454545454546	0.04893126273592584	CG10396, CG5421, CG11043, CG6485, CG7813, CG14508, CG2014, CYT-C-D	201	132	7937	2.393185587215438	0.9999999999999997	0.7077085957525211	53.147112501720926
GOTERM_CC_FAT	GO:0044455~mitochondrial membrane part	8	1.4545454545454546	0.08831903198444782	CG10396, CG5718, CG11043, CG6485, CG7813, CG14508, CG1724, CG2014	138	134	4786	2.070516980315812	0.9999995878841653	0.48740589821609726	67.21863392870063
GOTERM_MF_FAT	GO:0004129~cytochrome-c oxidase activity	3	0.5454545454545455	0.14008174280904553	CG10396, CG11043, CG31644	250	21	7918	4.524571428571429	1.0	0.8864751692772179	87.26155492133567
GOTERM_MF_FAT	GO:0015002~heme-copper terminal oxidase activity	3	0.5454545454545455	0.14008174280904553	CG10396, CG11043, CG31644	250	21	7918	4.524571428571429	1.0	0.8864751692772179	87.26155492133567
GOTERM_MF_FAT	GO:0016675~oxidoreductase activity, acting on heme group of donors	3	0.5454545454545455	0.14008174280904553	CG10396, CG11043, CG31644	250	21	7918	4.524571428571429	1.0	0.8864751692772179	87.26155492133567
GOTERM_MF_FAT	GO:0016676~oxidoreductase activity, acting on heme group of donors, oxygen as acceptor	3	0.5454545454545455	0.14008174280904553	CG10396, CG11043, CG31644	250	21	7918	4.524571428571429	1.0	0.8864751692772179	87.26155492133567
GOTERM_CC_FAT	GO:0005743~mitochondrial inner membrane	9	1.6363636363636365	0.2129581046344963	CG10396, CG5718, CG11043, CG6485, CG7813, CG14508, CG1724, CG2014, CYT-C-D	138	200	4786	1.5606521739130435	1.0	0.7309820112305917	94.43414893016244
KEGG_PATHWAY	dme00190:Oxidative phosphorylation	7	1.2727272727272727	0.25229386148813193	CG10396, CG5718, CG11043, CG6485, CG31644, CG14508, CG2014	66	135	2054	1.613692480359147	0.9999840861246175	0.6687334419523954	92.77458667301924
GOTERM_CC_FAT	GO:0019866~organelle inner membrane	9	1.6363636363636365	0.28121137621676084	CG10396, CG5718, CG11043, CG6485, CG7813, CG14508, CG1724, CG2014, CYT-C-D	138	217	4786	1.4383891003806852	1.0	0.7962589759344276	98.1364922685356
GOTERM_MF_FAT	GO:0015078~hydrogen ion transmembrane transporter activity	5	0.9090909090909091	0.3498394935516561	CG10396, CG5421, CG11043, CG31644, CG7813	250	95	7918	1.6669473684210527	1.0	0.9735712783643075	99.72004249584366
GOTERM_MF_FAT	GO:0015077~monovalent inorganic cation transmembrane transporter activity	5	0.9090909090909091	0.36424333447743784	CG10396, CG5421, CG11043, CG31644, CG7813	250	97	7918	1.6325773195876288	1.0	0.9738676709499774	99.79381884379144
GOTERM_MF_FAT	GO:0022890~inorganic cation transmembrane transporter activity	5	0.9090909090909091	0.5762315277885718	CG10396, CG5421, CG11043, CG31644, CG7813	250	128	7918	1.2371874999999999	1.0	0.9940347384675134	99.9991889792933
Annotation Cluster 18	Enrichment Score: 0.6167282883834597
Category	Term	Count	%	PValue	Genes	List Total	Pop Hits	Pop Total	Fold Enrichment	Bonferroni	Benjamini	FDR
GOTERM_MF_FAT	GO:0042624~ATPase activity, uncoupled	13	2.3636363636363638	0.01788514291667183	CG31275, DHC62B, KL-5, CG14838, KL-2, CG17237, DHC98D, CG10822, CG6052, ROBL22E, RPT4R, CG7276, ROBL37BC	250	192	7918	2.144458333333333	0.9980584471946996	0.3231236729571223	21.839315355034927
SMART	SM00382:AAA	3	0.5454545454545455	0.8597758601240971	CG6052, DHC62B, RPT4R	132	125	4824	0.8770909090909091	1.0	0.9999953479710925	99.99999988886036
INTERPRO	IPR003593:ATPase, AAA+ type, core	3	0.5454545454545455	0.9182003895834777	CG6052, DHC62B, RPT4R	333	125	10196	0.7348468468468468	1.0	0.9999999960804408	99.99999999999996
Annotation Cluster 19	Enrichment Score: 0.5508559748238047
Category	Term	Count	%	PValue	Genes	List Total	Pop Hits	Pop Total	Fold Enrichment	Bonferroni	Benjamini	FDR
GOTERM_BP_FAT	GO:0006793~phosphorus metabolic process	25	4.545454545454546	0.00581796016939567	CG5790, CG10177, PPD5, CG3215, PKA-C2, CYT-C-D, CG10396, GSKT, PP1-Y2, CG9222, CG14508, CG2577, PK34A, PPY-55A, CG6485, CG8565, CG2014, CG7311, PPN58A, CG7094, CG5421, CG11043, CG7813, CG12069, PP1-13C	201	551	7937	1.7916316782692707	0.984214283334336	0.20584811255451552	8.440238613866057
GOTERM_BP_FAT	GO:0006796~phosphate metabolic process	25	4.545454545454546	0.00581796016939567	CG5790, CG10177, PPD5, CG3215, PKA-C2, CYT-C-D, CG10396, GSKT, PP1-Y2, CG9222, CG14508, CG2577, PK34A, PPY-55A, CG6485, CG8565, CG2014, CG7311, PPN58A, CG7094, CG5421, CG11043, CG7813, CG12069, PP1-13C	201	551	7937	1.7916316782692707	0.984214283334336	0.20584811255451552	8.440238613866057
GOTERM_BP_FAT	GO:0016310~phosphorylation	18	3.272727272727273	0.0393568326748045	CG5790, CG6485, CG10177, CG8565, PKA-C2, CG2014, CYT-C-D, CG10396, GSKT, CG7094, CG11043, CG5421, CG9222, CG7813, CG12069, CG14508, CG2577, PK34A	201	425	7937	1.6724143985952589	0.9999999999996004	0.6526223142064786	45.48991555642225
INTERPRO	IPR008271:Serine/threonine protein kinase, active site	10	1.8181818181818181	0.06859225855136461	CG5790, GSKT, CG7094, CG9222, CG10177, CG8565, CG12069, PKA-C2, CG2577, PK34A	333	156	10196	1.9627319627319626	0.9999999999999566	0.7852774743271921	63.30580201902971
INTERPRO	IPR017442:Serine/threonine protein kinase-related	10	1.8181818181818181	0.09786635784236047	CG5790, GSKT, CG7094, CG9222, CG10177, CG8565, CG12069, PKA-C2, CG2577, PK34A	333	168	10196	1.8225368225368226	1.0	0.8561447641117785	76.61584478189157
GOTERM_MF_FAT	GO:0004674~protein serine/threonine kinase activity	10	1.8181818181818181	0.18933232365177025	CG5790, GSKT, CG7094, CG9222, CG10177, CG8565, CG12069, PKA-C2, CG2577, PK34A	250	203	7918	1.5601970443349755	1.0	0.8966374085764863	94.30631378863376
GOTERM_BP_FAT	GO:0006468~protein amino acid phosphorylation	10	1.8181818181818181	0.20701346466943743	CG5790, GSKT, CG7094, CG9222, CG10177, CG8565, CG12069, PKA-C2, CG2577, PK34A	201	259	7937	1.5246163007357039	1.0	0.9554711600948479	96.99602795645403
SP_PIR_KEYWORDS	serine/threonine-protein kinase	9	1.6363636363636365	0.26482766427522303	CG5790, GSKT, CG7094, CG9222, CG8565, CG12069, PKA-C2, CG2577, PK34A	535	148	12980	1.4753725688305128	1.0	0.9856725019685476	97.3238887337038
INTERPRO	IPR000719:Protein kinase, core	10	1.8181818181818181	0.2740400282555592	CG5790, GSKT, CG7094, CG9222, CG10177, CG8565, CG12069, PKA-C2, CG2577, PK34A	333	216	10196	1.417528639750862	1.0	0.9916192602357353	98.90948401522465
INTERPRO	IPR017441:Protein kinase, ATP binding site	8	1.4545454545454546	0.3814787501794822	CG5790, GSKT, CG7094, CG9222, CG8565, PKA-C2, CG2577, PK34A	333	182	10196	1.3458733458733458	1.0	0.9984976633349091	99.88617306088862
GOTERM_MF_FAT	GO:0005524~ATP binding	25	4.545454545454546	0.4907962448600597	CG5790, KL-5, CG10177, KL-2, CG15547, RUNXB, DHC98D, RUNXA, PKA-C2, ARP53D, GSKT, CG9222, CG2577, PK34A, DHC62B, CG8565, KLP59D, HEX-T1, KLP59C, HEX-T2, CG7094, CG6052, RPT4R, CG12069, NMDYN-D7	250	748	7918	1.0585561497326204	1.0	0.9914828210592913	99.99004436848826
GOTERM_MF_FAT	GO:0030554~adenyl nucleotide binding	27	4.909090909090909	0.4924142976303506	CG5790, KL-5, CG10177, KL-2, CG15547, RUNXB, DHC98D, RUNXA, PKA-C2, ARP53D, GSKT, CG9222, CG2577, PK34A, CG5718, DHC62B, CG8565, KLP59D, HEX-T1, KLP59C, CG18516, HEX-T2, CG7094, CG6052, RPT4R, CG12069, NMDYN-D7	250	812	7918	1.0531330049261083	1.0	0.9908351594702572	99.99046771925025
GOTERM_MF_FAT	GO:0032559~adenyl ribonucleotide binding	25	4.545454545454546	0.49632814178388734	CG5790, KL-5, CG10177, KL-2, CG15547, RUNXB, DHC98D, RUNXA, PKA-C2, ARP53D, GSKT, CG9222, CG2577, PK34A, DHC62B, CG8565, KLP59D, HEX-T1, KLP59C, HEX-T2, CG7094, CG6052, RPT4R, CG12069, NMDYN-D7	250	750	7918	1.0557333333333334	1.0	0.989573548517014	99.99142373462311
GOTERM_MF_FAT	GO:0001883~purine nucleoside binding	27	4.909090909090909	0.5057318220583678	CG5790, KL-5, CG10177, KL-2, CG15547, RUNXB, DHC98D, RUNXA, PKA-C2, ARP53D, GSKT, CG9222, CG2577, PK34A, CG5718, DHC62B, CG8565, KLP59D, HEX-T1, KLP59C, CG18516, HEX-T2, CG7094, CG6052, RPT4R, CG12069, NMDYN-D7	250	817	7918	1.04668788249694	1.0	0.9899516259312271	99.99336952702862
GOTERM_MF_FAT	GO:0001882~nucleoside binding	27	4.909090909090909	0.5242805905393038	CG5790, KL-5, CG10177, KL-2, CG15547, RUNXB, DHC98D, RUNXA, PKA-C2, ARP53D, GSKT, CG9222, CG2577, PK34A, CG5718, DHC62B, CG8565, KLP59D, HEX-T1, KLP59C, CG18516, HEX-T2, CG7094, CG6052, RPT4R, CG12069, NMDYN-D7	250	824	7918	1.0377961165048544	1.0	0.991436415617537	99.996066882143
GOTERM_MF_FAT	GO:0004672~protein kinase activity	10	1.8181818181818181	0.5404192855942189	CG5790, GSKT, CG7094, CG9222, CG10177, CG8565, CG12069, PKA-C2, CG2577, PK34A	250	283	7918	1.1191519434628976	1.0	0.9924846579372005	99.99754481134188
SMART	SM00220:S_TKc	4	0.7272727272727273	0.5918735437583079	GSKT, CG9222, CG12069, PKA-C2	132	112	4824	1.3051948051948052	1.0	0.9977801285339275	99.99177237653866
GOTERM_MF_FAT	GO:0000166~nucleotide binding	37	6.7272727272727275	0.6622397990496767	CG5790, KL-5, CG11726, CG10177, KL-2, CG15547, CG3215, RUNXB, RUNXA, DHC98D, PKA-C2, ARP53D, GSKT, BETATUB85D, CG9222, CG2577, CG7848, PK34A, CG5718, DHC62B, CG6485, CG8565, CG17387, KLP59D, ALPHATUB85E, KLP59C, HEX-T1, CG32305, CG18516, CG7094, HEX-T2, CG6052, RPT4R, CG3483, CG12069, NMDYN-D7, CG7755	250	1206	7918	0.9716948590381426	1.0	0.9969043870979718	99.99996336509915
INTERPRO	IPR002290:Serine/threonine protein kinase	4	0.7272727272727273	0.7117590729054121	GSKT, CG9222, CG12069, PKA-C2	333	112	10196	1.0935220935220935	1.0	0.9999866172389684	99.99999761355696
GOTERM_MF_FAT	GO:0017076~purine nucleotide binding	29	5.2727272727272725	0.7548076875071927	CG5790, KL-5, CG10177, KL-2, CG15547, RUNXB, RUNXA, DHC98D, PKA-C2, ARP53D, GSKT, BETATUB85D, CG9222, CG2577, PK34A, CG5718, DHC62B, CG8565, ALPHATUB85E, KLP59D, HEX-T1, KLP59C, CG18516, HEX-T2, CG7094, CG6052, RPT4R, CG12069, NMDYN-D7	250	989	7918	0.9287037411526795	1.0	0.9989409396621606	99.99999953795682
GOTERM_MF_FAT	GO:0032555~purine ribonucleotide binding	27	4.909090909090909	0.7565817830042264	CG5790, KL-5, CG10177, KL-2, CG15547, RUNXB, DHC98D, RUNXA, PKA-C2, ARP53D, GSKT, BETATUB85D, CG9222, CG2577, PK34A, DHC62B, CG8565, ALPHATUB85E, KLP59D, HEX-T1, KLP59C, HEX-T2, CG7094, CG6052, RPT4R, CG12069, NMDYN-D7	250	923	7918	0.9264832069339112	1.0	0.9988751732918081	99.99999958157004
GOTERM_MF_FAT	GO:0032553~ribonucleotide binding	27	4.909090909090909	0.7565817830042264	CG5790, KL-5, CG10177, KL-2, CG15547, RUNXB, DHC98D, RUNXA, PKA-C2, ARP53D, GSKT, BETATUB85D, CG9222, CG2577, PK34A, DHC62B, CG8565, ALPHATUB85E, KLP59D, HEX-T1, KLP59C, HEX-T2, CG7094, CG6052, RPT4R, CG12069, NMDYN-D7	250	923	7918	0.9264832069339112	1.0	0.9988751732918081	99.99999958157004
SP_PIR_KEYWORDS	transferase	31	5.636363636363637	0.8728614701328313	CG3788, CG5790, CG31851, CG17636, CG10177, CG15547, PKA-C2, ART2, GSKT, TRF4-2, CG10000, CG15483, CG9222, CG4907, CG32319, CG2577, PK34A, CG3809, CG13978, CG2964, CG8565, HEX-T1, CG7094, HEX-T2, CG11249, CG16848, CG31730, CG31776, CG12069, NMDYN-D7, CG15450	535	873	12980	0.8615259444819133	1.0	0.9999735843580592	99.99999999712897
SP_PIR_KEYWORDS	atp-binding	17	3.090909090909091	0.9719415651260388	CG5790, DHC62B, CG8565, KLP59D, HEX-T1, KLP59C, PKA-C2, ARP53D, GSKT, HEX-T2, CG7094, CG6052, CG9222, RPT4R, CG12069, CG2577, PK34A	535	585	12980	0.7050403386851986	1.0	0.9999983718437487	100.0
SP_PIR_KEYWORDS	nucleotide-binding	20	3.6363636363636362	0.9925055675103587	CG5790, DHC62B, CG8565, ALPHATUB85E, KLP59D, HEX-T1, KLP59C, PKA-C2, ARP53D, CG32305, GSKT, BETATUB85D, HEX-T2, CG7094, CG6052, RPT4R, CG9222, CG12069, CG2577, PK34A	535	743	12980	0.6530735462447013	1.0	0.9999998960082813	100.0
Annotation Cluster 20	Enrichment Score: 0.5468338751385827
Category	Term	Count	%	PValue	Genes	List Total	Pop Hits	Pop Total	Fold Enrichment	Bonferroni	Benjamini	FDR
GOTERM_BP_FAT	GO:0009116~nucleoside metabolic process	4	0.7272727272727273	0.05720210001138462	CG3788, CG3809, CG15547, NMDYN-D7	201	35	7937	4.5128642501776834	1.0	0.7410127633117245	58.94068734384508
GOTERM_BP_FAT	GO:0034404~nucleobase, nucleoside and nucleotide biosynthetic process	8	1.4545454545454546	0.10395884616705403	CG32305, CG3809, CG5421, ACXE, CG11703, CG15547, CG7813, NMDYN-D7	201	158	7937	1.9993702374204922	1.0	0.885586533726833	80.9639962268181
GOTERM_BP_FAT	GO:0034654~nucleobase, nucleoside, nucleotide and nucleic acid biosynthetic process	8	1.4545454545454546	0.10395884616705403	CG32305, CG3809, CG5421, ACXE, CG11703, CG15547, CG7813, NMDYN-D7	201	158	7937	1.9993702374204922	1.0	0.885586533726833	80.9639962268181
GOTERM_BP_FAT	GO:0009119~ribonucleoside metabolic process	3	0.5454545454545455	0.10505473484118594	CG3809, CG15547, NMDYN-D7	201	22	7937	5.384667571234735	1.0	0.8815021051279982	81.3128109450641
GOTERM_BP_FAT	GO:0009206~purine ribonucleoside triphosphate biosynthetic process	5	0.9090909090909091	0.15185244874966808	CG5421, CG11703, CG15547, CG7813, NMDYN-D7	201	82	7937	2.4077781822594346	1.0	0.9258948623832219	91.70046927292054
GOTERM_BP_FAT	GO:0009145~purine nucleoside triphosphate biosynthetic process	5	0.9090909090909091	0.15185244874966808	CG5421, CG11703, CG15547, CG7813, NMDYN-D7	201	82	7937	2.4077781822594346	1.0	0.9258948623832219	91.70046927292054
GOTERM_BP_FAT	GO:0009142~nucleoside triphosphate biosynthetic process	5	0.9090909090909091	0.15660940917521116	CG5421, CG11703, CG15547, CG7813, NMDYN-D7	201	83	7937	2.378768806569562	1.0	0.9281111079424417	92.37675593794509
GOTERM_BP_FAT	GO:0009201~ribonucleoside triphosphate biosynthetic process	5	0.9090909090909091	0.15660940917521116	CG5421, CG11703, CG15547, CG7813, NMDYN-D7	201	83	7937	2.378768806569562	1.0	0.9281111079424417	92.37675593794509
GOTERM_BP_FAT	GO:0009144~purine nucleoside triphosphate metabolic process	5	0.9090909090909091	0.1761739389462067	CG5421, CG11703, CG15547, CG7813, NMDYN-D7	201	87	7937	2.269400125807743	1.0	0.9399163494741087	94.6531390960091
GOTERM_BP_FAT	GO:0009205~purine ribonucleoside triphosphate metabolic process	5	0.9090909090909091	0.1761739389462067	CG5421, CG11703, CG15547, CG7813, NMDYN-D7	201	87	7937	2.269400125807743	1.0	0.9399163494741087	94.6531390960091
GOTERM_BP_FAT	GO:0009165~nucleotide biosynthetic process	7	1.2727272727272727	0.18114860195802243	CG32305, CG5421, ACXE, CG11703, CG15547, CG7813, NMDYN-D7	201	151	7937	1.8305492405522061	1.0	0.941685514447168	95.12081182655938
GOTERM_BP_FAT	GO:0009199~ribonucleoside triphosphate metabolic process	5	0.9090909090909091	0.18119141694954036	CG5421, CG11703, CG15547, CG7813, NMDYN-D7	201	88	7937	2.2436114880144733	1.0	0.9383887062142361	95.12466574616593
GOTERM_BP_FAT	GO:0009141~nucleoside triphosphate metabolic process	5	0.9090909090909091	0.1862562671823811	CG5421, CG11703, CG15547, CG7813, NMDYN-D7	201	89	7937	2.218402370171614	1.0	0.9402839812352437	95.5610382892113
GOTERM_BP_FAT	GO:0006164~purine nucleotide biosynthetic process	6	1.090909090909091	0.20733809032591594	CG32305, CG5421, CG11703, CG15547, CG7813, NMDYN-D7	201	125	7937	1.8954029850746266	1.0	0.9530835447559834	97.0145582972377
GOTERM_MF_FAT	GO:0019205~nucleobase, nucleoside, nucleotide kinase activity	3	0.5454545454545455	0.21956264769596268	CG3809, CG15547, NMDYN-D7	250	28	7918	3.3934285714285717	1.0	0.9197617772714637	96.61119577726252
GOTERM_BP_FAT	GO:0006163~purine nucleotide metabolic process	6	1.090909090909091	0.23017311128556772	CG32305, CG5421, CG11703, CG15547, CG7813, NMDYN-D7	201	130	7937	1.822502870264064	1.0	0.963892467865337	98.08061576158022
GOTERM_BP_FAT	GO:0009152~purine ribonucleotide biosynthetic process	5	0.9090909090909091	0.25568139998862793	CG5421, CG11703, CG15547, CG7813, NMDYN-D7	201	102	7937	1.9356648131889573	1.0	0.9748602667829497	98.84652414288072
GOTERM_BP_FAT	GO:0009150~purine ribonucleotide metabolic process	5	0.9090909090909091	0.28370178466990764	CG5421, CG11703, CG15547, CG7813, NMDYN-D7	201	107	7937	1.8452131864044266	1.0	0.9832640370487061	99.35409970193433
GOTERM_BP_FAT	GO:0009260~ribonucleotide biosynthetic process	5	0.9090909090909091	0.28370178466990764	CG5421, CG11703, CG15547, CG7813, NMDYN-D7	201	107	7937	1.8452131864044266	1.0	0.9832640370487061	99.35409970193433
GOTERM_BP_FAT	GO:0009259~ribonucleotide metabolic process	5	0.9090909090909091	0.3121592871831761	CG5421, CG11703, CG15547, CG7813, NMDYN-D7	201	112	7937	1.7628375977256574	1.0	0.9881359941443778	99.64997250697279
KEGG_PATHWAY	dme00230:Purine metabolism	6	1.090909090909091	0.34241379219829987	CG32305, CG3809, CG11249, CG2964, CG15547, NMDYN-D7	66	122	2054	1.5305514157973175	0.9999998791623034	0.7649775698608068	97.7365272500938
GOTERM_BP_FAT	GO:0044271~nitrogen compound biosynthetic process	8	1.4545454545454546	0.3717374214243721	CG32305, CG3809, CG5421, ACXE, CG11703, CG15547, CG7813, NMDYN-D7	201	233	7937	1.3557961266628231	1.0	0.9951567678376555	99.91097919845026
GOTERM_BP_FAT	GO:0006754~ATP biosynthetic process	3	0.5454545454545455	0.5892571200097796	CG5421, CG11703, CG7813	201	78	7937	1.5187523918867203	1.0	0.9998472419226531	99.99985537756737
GOTERM_BP_FAT	GO:0046034~ATP metabolic process	3	0.5454545454545455	0.6031193851189051	CG5421, CG11703, CG7813	201	80	7937	1.4807835820895523	1.0	0.9998607225505808	99.99991391806418
GOTERM_MF_FAT	GO:0043492~ATPase activity, coupled to movement of substances	5	0.9090909090909091	0.6243482904005668	CG6052, CG5421, CG11703, CG7813, CG1724	250	136	7918	1.1644117647058825	1.0	0.9964687459353043	99.9998435529353
GOTERM_MF_FAT	GO:0042626~ATPase activity, coupled to transmembrane movement of substances	5	0.9090909090909091	0.6243482904005668	CG6052, CG5421, CG11703, CG7813, CG1724	250	136	7918	1.1644117647058825	1.0	0.9964687459353043	99.9998435529353
GOTERM_MF_FAT	GO:0016820~hydrolase activity, acting on acid anhydrides, catalyzing transmembrane movement of substances	5	0.9090909090909091	0.6358267754119264	CG6052, CG5421, CG11703, CG7813, CG1724	250	138	7918	1.147536231884058	1.0	0.9967515101912006	99.99989758691879
GOTERM_BP_FAT	GO:0015672~monovalent inorganic cation transport	5	0.9090909090909091	0.6480870361755374	CG33934, CG33061, CG5421, CG11703, CG7813	201	175	7937	1.1282160625444209	1.0	0.9999172215306494	99.99998601415079
GOTERM_MF_FAT	GO:0042625~ATPase activity, coupled to transmembrane movement of ions	3	0.5454545454545455	0.7159003160230861	CG5421, CG11703, CG7813	250	79	7918	1.2027341772151898	1.0	0.9983437321031801	99.99999654849616
GOTERM_MF_FAT	GO:0015399~primary active transmembrane transporter activity	5	0.9090909090909091	0.7332750606288136	CG6052, CG5421, CG11703, CG7813, CG1724	250	157	7918	1.0086624203821657	1.0	0.9986756578337803	99.99999854183237
GOTERM_MF_FAT	GO:0015405~P-P-bond-hydrolysis-driven transmembrane transporter activity	5	0.9090909090909091	0.7332750606288136	CG6052, CG5421, CG11703, CG7813, CG1724	250	157	7918	1.0086624203821657	1.0	0.9986756578337803	99.99999854183237
GOTERM_BP_FAT	GO:0006811~ion transport	8	1.4545454545454546	0.7758504760536806	PORIN2, CG33934, CG33061, CG17140, CG5421, CG11262, CG11703, CG7813, CG17139	201	346	7937	0.91300721824404	1.0	0.9999957282169004	99.99999998467965
GOTERM_BP_FAT	GO:0006812~cation transport	5	0.9090909090909091	0.8845201603422375	CG33934, CG33061, CG5421, CG11703, CG7813	201	252	7937	0.7834833767669589	1.0	0.999999815034904	99.99999999999932
Annotation Cluster 21	Enrichment Score: 0.5345626597704431
Category	Term	Count	%	PValue	Genes	List Total	Pop Hits	Pop Total	Fold Enrichment	Bonferroni	Benjamini	FDR
GOTERM_BP_FAT	GO:0043648~dicarboxylic acid metabolic process	5	0.9090909090909091	5.612822526122865E-4	CG10748, CG10749, CG7848, CG6140, CG4434	201	16	7937	12.339863184079602	0.32913256137181235	0.026261262489729376	0.8448637300057849
GOTERM_CC_FAT	GO:0044429~mitochondrial part	19	3.4545454545454546	0.044022369165387196	SAD, PORIN2, CG5718, CG6485, CG5662, CG10748, CG10749, CG6661, CG2014, CYT-C-D, CG4434, CG10396, CG17140, CG11043, CG3483, CG7813, CG1724, CG14508, CG7755, CG17139	138	411	4786	1.6032652773370006	0.9992216245924458	0.37949406410783326	41.90194996239389
GOTERM_CC_FAT	GO:0005739~mitochondrion	23	4.181818181818182	0.08769241828760783	SAD, PORIN2, CG5718, CG5662, CG6485, CG10748, CG10749, CG4706, CG10920, CG6661, CG2014, CYT-C-D, CG4434, CG10396, CG7311, CG17140, CG11043, CG3483, CG7813, CG14508, CG1724, CG7755, CG6140, CG17139	138	571	4786	1.396964389959136	0.9999995403109405	0.5008712576932033	66.9458284339839
GOTERM_CC_FAT	GO:0005759~mitochondrial matrix	7	1.2727272727272727	0.29322485377696106	CG3483, CG10748, CG10749, CG7755, CG6661, CYT-C-D, CG4434	138	157	4786	1.5462937321148345	1.0	0.7933162479906077	98.47931717526018
GOTERM_CC_FAT	GO:0031980~mitochondrial lumen	7	1.2727272727272727	0.29322485377696106	CG3483, CG10748, CG10749, CG7755, CG6661, CYT-C-D, CG4434	138	157	4786	1.5462937321148345	1.0	0.7933162479906077	98.47931717526018
GOTERM_CC_FAT	GO:0005667~transcription factor complex	3	0.5454545454545455	0.6736698668020942	TOE, CAN, NHT	138	80	4786	1.3005434782608696	1.0	0.9895955835609527	99.99986393118257
GOTERM_CC_FAT	GO:0043233~organelle lumen	11	2.0	0.9656038762714411	SA-2, TOE, CG3483, CG10748, CG10749, CG7755, CAN, CG6661, NHT, CYT-C-D, CG4434	138	556	4786	0.6861380460848712	1.0	0.9999932547159613	100.0
GOTERM_CC_FAT	GO:0070013~intracellular organelle lumen	11	2.0	0.9656038762714411	SA-2, TOE, CG3483, CG10748, CG10749, CG7755, CAN, CG6661, NHT, CYT-C-D, CG4434	138	556	4786	0.6861380460848712	1.0	0.9999932547159613	100.0
GOTERM_CC_FAT	GO:0031974~membrane-enclosed lumen	11	2.0	0.9730431679719987	SA-2, TOE, CG3483, CG10748, CG10749, CG7755, CAN, CG6661, NHT, CYT-C-D, CG4434	138	571	4786	0.6681134038934998	1.0	0.9999962366659254	100.0
GOTERM_CC_FAT	GO:0044451~nucleoplasm part	3	0.5454545454545455	0.9933838304841187	TOE, CAN, NHT	138	240	4786	0.43351449275362314	1.0	0.9999999152595274	100.0
GOTERM_CC_FAT	GO:0005654~nucleoplasm	3	0.5454545454545455	0.996628339804206	TOE, CAN, NHT	138	265	4786	0.392616899097621	1.0	0.999999986242381	100.0
GOTERM_BP_FAT	GO:0006350~transcription	5	0.9090909090909091	0.9975976680604204	TOE, CG31703, TOPI, CAN, NHT	201	459	7937	0.4301477362642127	1.0	0.9999999999998833	100.0
GOTERM_CC_FAT	GO:0031981~nuclear lumen	4	0.7272727272727273	0.9992729304136038	SA-2, TOE, CAN, NHT	138	387	4786	0.35846159607534733	1.0	0.9999999996156491	100.0
Annotation Cluster 22	Enrichment Score: 0.5119452620803789
Category	Term	Count	%	PValue	Genes	List Total	Pop Hits	Pop Total	Fold Enrichment	Bonferroni	Benjamini	FDR
GOTERM_BP_FAT	GO:0006820~anion transport	4	0.7272727272727273	0.11433394524314999	PORIN2, CG33934, CG17140, CG11262, CG17139	201	47	7937	3.360643590557849	1.0	0.8968678811221498	84.0360822967124
GOTERM_MF_FAT	GO:0008509~anion transmembrane transporter activity	5	0.9090909090909091	0.3282547302788408	PORIN2, CG33934, CG17140, CG3649, CG6978, CG17139	250	92	7918	1.721304347826087	1.0	0.9679874745833033	99.56272705020668
GOTERM_BP_FAT	GO:0006811~ion transport	8	1.4545454545454546	0.7758504760536806	PORIN2, CG33934, CG33061, CG17140, CG5421, CG11262, CG11703, CG7813, CG17139	201	346	7937	0.91300721824404	1.0	0.9999957282169004	99.99999998467965
Annotation Cluster 23	Enrichment Score: 0.46923985085691644
Category	Term	Count	%	PValue	Genes	List Total	Pop Hits	Pop Total	Fold Enrichment	Bonferroni	Benjamini	FDR
GOTERM_MF_FAT	GO:0005529~sugar binding	4	0.7272727272727273	0.18312069496656777	CG10000, CG12111, CG11374, CG31776	250	47	7918	2.6954893617021276	1.0	0.9178660813667325	93.68090172677627
SP_PIR_KEYWORDS	Lectin	3	0.5454545454545455	0.3814574604921438	CG10000, CG11374, CG31776	535	32	12980	2.2745327102803734	1.0	0.9879607322764242	99.64958559532481
GOTERM_MF_FAT	GO:0030246~carbohydrate binding	7	1.2727272727272727	0.5598825170354432	CG10000, CG3942, CG32445, CG12111, CG11374, CG31776, CHT12	250	191	7918	1.1607539267015707	1.0	0.9931388171249242	99.99864014120921
Annotation Cluster 24	Enrichment Score: 0.4310647431660495
Category	Term	Count	%	PValue	Genes	List Total	Pop Hits	Pop Total	Fold Enrichment	Bonferroni	Benjamini	FDR
GOTERM_BP_FAT	GO:0007291~sperm individualization	4	0.7272727272727273	0.038846937589539124	TTLL3B, SOTI, CTP, CYT-C-D	201	30	7937	5.265008291873964	0.9999999999994172	0.6615905087621552	45.05103394552239
GOTERM_BP_FAT	GO:0048232~male gamete generation	9	1.6363636363636365	0.041899212767344776	TTLL3B, MFR, COMR, SOTI, CTP, TOPI, CAN, NHT, CYT-C-D	201	155	7937	2.2928261916225323	0.9999999999999393	0.6627304127230353	47.629787853437044
GOTERM_BP_FAT	GO:0007283~spermatogenesis	9	1.6363636363636365	0.041899212767344776	TTLL3B, MFR, COMR, SOTI, CTP, TOPI, CAN, NHT, CYT-C-D	201	155	7937	2.2928261916225323	0.9999999999999393	0.6627304127230353	47.629787853437044
GOTERM_BP_FAT	GO:0007286~spermatid development	5	0.9090909090909091	0.12022628502685158	TTLL3B, SOTI, CTP, CAN, CYT-C-D	201	75	7937	2.632504145936982	1.0	0.8973889309666109	85.56790860496956
GOTERM_BP_FAT	GO:0048515~spermatid differentiation	5	0.9090909090909091	0.12455486719943251	TTLL3B, SOTI, CTP, CAN, CYT-C-D	201	76	7937	2.5978659334904424	1.0	0.9004215992998612	86.60451570490017
GOTERM_BP_FAT	GO:0007349~cellularization	5	0.9090909090909091	0.22828825549252676	TTLL3B, SOTI, CTP, CYT-C-D, SLAM	201	97	7937	2.0354413499512747	1.0	0.9649166133797993	98.00835710647658
SP_PIR_KEYWORDS	spermatogenesis	3	0.5454545454545455	0.3211035632752798	TTLL3B, SOTI, TOPI	535	28	12980	2.5994659546061416	1.0	0.9836118559829713	98.95176609362139
GOTERM_BP_FAT	GO:0007281~germ cell development	6	1.090909090909091	0.7387921980970277	TTLL3B, SOTI, CTP, TLD, CAN, CYT-C-D	201	243	7937	0.9750015355322155	1.0	0.9999911926901048	99.99999984531719
GOTERM_BP_FAT	GO:0048610~reproductive cellular process	9	1.6363636363636365	0.9418475914268996	TTLL3B, MFR, SNKY, SOTI, CTP, TLD, CAN, CYT-C-D, SLAM	201	500	7937	0.710776119402985	1.0	0.9999999938237395	100.0
GOTERM_BP_FAT	GO:0003006~reproductive developmental process	8	1.4545454545454546	0.9750931136524033	GSKT, TTLL3B, MFR, SOTI, CTP, TLD, CAN, CYT-C-D	201	506	7937	0.6243092836214187	1.0	0.9999999999187945	100.0
GOTERM_BP_FAT	GO:0032504~multicellular organism reproduction	13	2.3636363636363638	0.9803943363492662	ACP53EA, TTLL3B, MFR, COMR, SLAM, CYT-C-D, NHT, PKD2, SOTI, CTP, TOPI, TLD, CAN	201	778	7937	0.6598178771950018	1.0	0.9999999999580305	100.0
GOTERM_BP_FAT	GO:0048609~reproductive process in a multicellular organism	13	2.3636363636363638	0.9803943363492662	ACP53EA, TTLL3B, MFR, COMR, SLAM, CYT-C-D, NHT, PKD2, SOTI, CTP, TOPI, TLD, CAN	201	778	7937	0.6598178771950018	1.0	0.9999999999580305	100.0
GOTERM_BP_FAT	GO:0019953~sexual reproduction	12	2.181818181818182	0.9822303373086599	TTLL3B, MFR, SNKY, COMR, SOTI, CTP, TOPI, TLD, CAN, NHT, CYT-C-D, SLAM	201	735	7937	0.6446948928825261	1.0	0.9999999999481132	100.0
GOTERM_BP_FAT	GO:0007276~gamete generation	11	2.0	0.988764210675406	TTLL3B, MFR, COMR, SOTI, CTP, TOPI, TLD, CAN, NHT, CYT-C-D, SLAM	201	715	7937	0.6075009567546881	1.0	0.9999999999819843	100.0
SP_PIR_KEYWORDS	differentiation	3	0.5454545454545455	0.9908172911646073	TTLL3B, SOTI, TOPI	535	160	12980	0.4549065420560747	1.0	0.9999998607940298	100.0
GOTERM_BP_FAT	GO:0048477~oogenesis	3	0.5454545454545455	0.9999896659009276	MFR, CTP, TLD	201	539	7937	0.2197823498463157	1.0	1.0	100.0
GOTERM_BP_FAT	GO:0007292~female gamete generation	3	0.5454545454545455	0.9999913588306629	MFR, CTP, TLD	201	546	7937	0.21696462741238862	1.0	1.0	100.0
Annotation Cluster 25	Enrichment Score: 0.426449203072886
Category	Term	Count	%	PValue	Genes	List Total	Pop Hits	Pop Total	Fold Enrichment	Bonferroni	Benjamini	FDR
GOTERM_BP_FAT	GO:0006413~translational initiation	4	0.7272727272727273	0.16065923021957065	CG8335, EIF4E-3, EIF4E-5, CG4810	201	55	7937	2.8718227046585256	1.0	0.9293088932554326	92.9115869450235
SP_PIR_KEYWORDS	Initiation factor	4	0.7272727272727273	0.17305748912984914	CG8335, EIF4E-3, EIF4E-5, CG4810	535	35	12980	2.7727636849132176	0.9999999999959113	0.9947238299059821	89.31563767274726
GOTERM_MF_FAT	GO:0003743~translation initiation factor activity	4	0.7272727272727273	0.27480367426800356	CG8335, EIF4E-3, EIF4E-5, CG4810	250	58	7918	2.1842758620689655	1.0	0.9544148677610731	98.75622427639921
GOTERM_MF_FAT	GO:0008135~translation factor activity, nucleic acid binding	4	0.7272727272727273	0.48732748891495664	CG8335, EIF4E-3, EIF4E-5, CG4810	250	83	7918	1.5263614457831327	1.0	0.9919010218288068	99.98907742559807
SP_PIR_KEYWORDS	protein biosynthesis	4	0.7272727272727273	0.7424239677859023	CG8335, EIF4E-3, EIF4E-5, CG4810	535	93	12980	1.0435132147522863	1.0	0.9997982699746503	99.99998833687917
GOTERM_BP_FAT	GO:0006412~translation	5	0.9090909090909091	0.999340004516957	RPL22-LIKE, CG8335, EIF4E-3, EIF4E-5, CG4810	201	520	7937	0.37968809797168	1.0	0.9999999999999993	100.0
Annotation Cluster 26	Enrichment Score: 0.4027956981544805
Category	Term	Count	%	PValue	Genes	List Total	Pop Hits	Pop Total	Fold Enrichment	Bonferroni	Benjamini	FDR
GOTERM_MF_FAT	GO:0015296~anion:cation symporter activity	3	0.5454545454545455	0.32520530743089743	CG33934, CG3649, CG6978	250	37	7918	2.568	1.0	0.9694897341177072	99.53483241299253
GOTERM_MF_FAT	GO:0008509~anion transmembrane transporter activity	5	0.9090909090909091	0.3282547302788408	PORIN2, CG33934, CG17140, CG3649, CG6978, CG17139	250	92	7918	1.721304347826087	1.0	0.9679874745833033	99.56272705020668
GOTERM_MF_FAT	GO:0015294~solute:cation symporter activity	4	0.7272727272727273	0.46297337069822697	CG33934, CG3649, CG6978, SUT4	250	80	7918	1.5836	1.0	0.99068679839225	99.97941644379046
GOTERM_MF_FAT	GO:0015293~symporter activity	4	0.7272727272727273	0.49532765658628436	CG33934, CG3649, CG6978, SUT4	250	84	7918	1.5081904761904763	1.0	0.9903367478423899	99.9911881926906
Annotation Cluster 27	Enrichment Score: 0.4024661544409117
Category	Term	Count	%	PValue	Genes	List Total	Pop Hits	Pop Total	Fold Enrichment	Bonferroni	Benjamini	FDR
GOTERM_BP_FAT	GO:0007140~male meiosis	7	1.2727272727272727	0.050898564584540854	TOMB, SUNZ, WA-CUP, C-CUP, W-CUP, TOPI, CAN	201	106	7937	2.6076692011639917	0.9999999999999999	0.710059197739262	54.590531113657526
GOTERM_BP_FAT	GO:0007126~meiosis	9	1.6363636363636365	0.13023844734099602	TOMB, SUNZ, WA-CUP, C-CUP, W-CUP, C(3)G, TOPI, CAN, MEI-P22	201	200	7937	1.7769402985074627	1.0	0.9004618756833641	87.86023026248655
GOTERM_BP_FAT	GO:0051327~M phase of meiotic cell cycle	9	1.6363636363636365	0.13023844734099602	TOMB, SUNZ, WA-CUP, C-CUP, W-CUP, C(3)G, TOPI, CAN, MEI-P22	201	200	7937	1.7769402985074627	1.0	0.9004618756833641	87.86023026248655
GOTERM_BP_FAT	GO:0051321~meiotic cell cycle	9	1.6363636363636365	0.1629406848441414	TOMB, SUNZ, WA-CUP, C-CUP, W-CUP, C(3)G, TOPI, CAN, MEI-P22	201	211	7937	1.6843036004810072	1.0	0.9282492057567188	93.19723857434266
GOTERM_BP_FAT	GO:0000279~M phase	13	2.3636363636363638	0.5487170595084097	SUNZ, W-CUP, C(3)G, NNF1A, ALPHATUB85E, KLP59C, TOMB, WA-CUP, SSP5, C-CUP, TOPI, CAN, MEI-P22	201	478	7937	1.0739295156019069	1.0	0.9997562421985008	99.99940020772081
GOTERM_BP_FAT	GO:0022403~cell cycle phase	13	2.3636363636363638	0.6014157499158405	SUNZ, W-CUP, C(3)G, NNF1A, ALPHATUB85E, KLP59C, TOMB, WA-CUP, SSP5, C-CUP, TOPI, CAN, MEI-P22	201	496	7937	1.0349562670518375	1.0	0.999871419370131	99.99990816161397
GOTERM_BP_FAT	GO:0022402~cell cycle process	14	2.5454545454545454	0.6287134935659012	SUNZ, W-CUP, C(3)G, NNF1A, ALPHATUB85E, KLP59C, TOMB, TRF4-2, WA-CUP, SSP5, C-CUP, TOPI, CAN, MEI-P22	201	547	7937	1.0106505861915287	1.0	0.9999056990616796	99.99996856553149
GOTERM_BP_FAT	GO:0007049~cell cycle	14	2.5454545454545454	0.7872303830132559	SUNZ, W-CUP, C(3)G, NNF1A, ALPHATUB85E, KLP59C, TOMB, TRF4-2, WA-CUP, SSP5, C-CUP, TOPI, CAN, MEI-P22	201	616	7937	0.8974445952057892	1.0	0.9999950967285919	99.99999999302877
GOTERM_BP_FAT	GO:0007059~chromosome segregation	3	0.5454545454545455	0.7990229120229824	TRF4-2, NNF1A, KLP59C	201	117	7937	1.0125015945911469	1.0	0.9999964078554198	99.99999999705497
GOTERM_CC_FAT	GO:0005694~chromosome	7	1.2727272727272727	0.8768724106888692	SA-2, NNF1A, COMR, C(3)G, TOPI, POF, KLP59C	138	304	4786	0.7985793287566745	1.0	0.9997032752466363	99.9999999989336
GOTERM_CC_FAT	GO:0044427~chromosomal part	5	0.9090909090909091	0.9242497032322188	NNF1A, COMR, C(3)G, TOPI, KLP59C	138	243	4786	0.7136041032981452	1.0	0.9999427639990901	99.99999999999696
GOTERM_BP_FAT	GO:0000278~mitotic cell cycle	4	0.7272727272727273	0.9950154114463734	SSP5, NNF1A, ALPHATUB85E, KLP59C	201	358	7937	0.44120181216820925	1.0	0.9999999999983284	100.0
Annotation Cluster 28	Enrichment Score: 0.3882492339061571
Category	Term	Count	%	PValue	Genes	List Total	Pop Hits	Pop Total	Fold Enrichment	Bonferroni	Benjamini	FDR
INTERPRO	IPR000182:GCN5-related N-acetyltransferase	3	0.5454545454545455	0.19500661646641337	CG31851, CG31730, CG32319	333	25	10196	3.674234234234234	1.0	0.97664806769744	95.31365839356364
INTERPRO	IPR016181:Acyl-CoA N-acyltransferase	3	0.5454545454545455	0.2920883624272581	CG31851, CG31730, CG32319	333	33	10196	2.7835107835107835	1.0	0.9931656431890937	99.23551189284598
GOTERM_MF_FAT	GO:0008080~N-acetyltransferase activity	3	0.5454545454545455	0.44854615869663866	CG31851, CG31730, CG32319	250	48	7918	1.9795	1.0	0.9897081677087686	99.97043915079637
GOTERM_MF_FAT	GO:0016410~N-acyltransferase activity	3	0.5454545454545455	0.4800186266043409	CG31851, CG31730, CG32319	250	51	7918	1.8630588235294119	1.0	0.9918869026812022	99.986748566116
GOTERM_MF_FAT	GO:0016407~acetyltransferase activity	3	0.5454545454545455	0.5489982694057387	CG31851, CG31730, CG32319	250	58	7918	1.638206896551724	1.0	0.9927001260870915	99.99810176080034
SP_PIR_KEYWORDS	Acyltransferase	5	0.9090909090909091	0.6955122578029947	CG31851, CG17636, CG31730, CG15450, CG32319	535	114	12980	1.0641088703066075	1.0	0.9997267049814555	99.9999164362539
Annotation Cluster 29	Enrichment Score: 0.3718919761686533
Category	Term	Count	%	PValue	Genes	List Total	Pop Hits	Pop Total	Fold Enrichment	Bonferroni	Benjamini	FDR
UP_SEQ_FEATURE	metal ion-binding site:Iron (heme axial ligand)	4	0.7272727272727273	0.15209969703719417	SAD, CYP316A1, CYP313A2, CYT-C-D	43	96	2975	2.882751937984496	0.9999999845267281	0.9725895331992928	84.44803168196778
GOTERM_MF_FAT	GO:0009055~electron carrier activity	10	1.8181818181818181	0.18595141901270512	SAD, CG5718, CYP316A1, CG18516, CG6485, CYP313A2, CG5653, CG14508, GRX-1, CYT-C-D	250	202	7918	1.567920792079208	1.0	0.899366559360235	93.97341028103158
SP_PIR_KEYWORDS	iron	11	2.0	0.1938731061426311	SAD, PPN58A, DESAT2, CYP316A1, PPY-55A, PP1-Y2, PPD5, CYP313A2, PP1-13C, CG2014, CYT-C-D	535	177	12980	1.5077881619937696	0.9999999999998788	0.9929647678055583	92.08518351547758
GOTERM_MF_FAT	GO:0020037~heme binding	7	1.2727272727272727	0.2779247111651801	SAD, CYP316A1, C-CUP, CYP313A2, CG14508, GLOB2, CYT-C-D	250	140	7918	1.5836	1.0	0.9524056820079261	98.82735193423098
GOTERM_MF_FAT	GO:0046906~tetrapyrrole binding	7	1.2727272727272727	0.2779247111651801	SAD, CYP316A1, C-CUP, CYP313A2, CG14508, GLOB2, CYT-C-D	250	140	7918	1.5836	1.0	0.9524056820079261	98.82735193423098
COG_ONTOLOGY	Secondary metabolites biosynthesis, transport, and catabolism	4	0.7272727272727273	0.38163871940193383	SAD, CYP316A1, CYP313A2, CG11251	31	91	1237	1.7539879475363345	0.9988049336146688	0.9654302677862387	96.18118804854035
SP_PIR_KEYWORDS	heme	5	0.9090909090909091	0.6753408207502775	SAD, CYP316A1, CYP313A2, GLOB2, CYT-C-D	535	111	12980	1.0928685695040834	1.0	0.9997172372847433	99.9998222197883
INTERPRO	IPR002401:Cytochrome P450, E-class, group I	3	0.5454545454545455	0.7204284478271379	SAD, CYP316A1, CYP313A2	333	77	10196	1.1929331929331928	1.0	0.9999871528944484	99.9999984489367
INTERPRO	IPR017973:Cytochrome P450, C-terminal region	3	0.5454545454545455	0.7697111850964676	SAD, CYP316A1, CYP313A2	333	85	10196	1.0806571277159511	1.0	0.9999961490187131	99.99999989945123
INTERPRO	IPR001128:Cytochrome P450	3	0.5454545454545455	0.7753097941462479	SAD, CYP316A1, CYP313A2	333	86	10196	1.0680913471611146	1.0	0.9999960125887518	99.99999992894885
INTERPRO	IPR017972:Cytochrome P450, conserved site	3	0.5454545454545455	0.8015533086120025	SAD, CYP316A1, CYP313A2	333	91	10196	1.0094050094050093	1.0	0.999998172392731	99.99999998768219
SP_PIR_KEYWORDS	Monooxygenase	3	0.5454545454545455	0.9159985410700724	SAD, CYP316A1, CYP313A2	535	98	12980	0.7427045584588976	1.0	0.9999770392034881	99.99999999997814
Annotation Cluster 30	Enrichment Score: 0.34435752741759296
Category	Term	Count	%	PValue	Genes	List Total	Pop Hits	Pop Total	Fold Enrichment	Bonferroni	Benjamini	FDR
KEGG_PATHWAY	dme03050:Proteasome	5	0.9090909090909091	0.0667511352735912	PROSBETA4R1, RPT4R, RPN12R, PROSBETA2R1, PROSALPHA6T	66	49	2054	3.175633889919604	0.9275724372543324	0.35436958926130335	46.43800846879728
GOTERM_CC_FAT	GO:0000502~proteasome complex	5	0.9090909090909091	0.08746575041665955	PROSBETA4R1, RPT4R, RPN12R, PROSBETA2R1, PROSALPHA6T	138	59	4786	2.939081306804225	0.9999995217900668	0.5169624091432516	66.84663355020119
GOTERM_CC_FAT	GO:0005839~proteasome core complex	3	0.5454545454545455	0.15947539503527441	PROSBETA4R1, PROSBETA2R1, PROSALPHA6T	138	25	4786	4.161739130434782	0.9999999999989919	0.6687615509310078	87.69925848507546
GOTERM_MF_FAT	GO:0004298~threonine-type endopeptidase activity	3	0.5454545454545455	0.18483673527337144	PROSBETA4R1, PROSBETA2R1, PROSALPHA6T	250	25	7918	3.8006400000000005	1.0	0.9052990389079804	93.8597574095153
GOTERM_MF_FAT	GO:0070003~threonine-type peptidase activity	3	0.5454545454545455	0.18483673527337144	PROSBETA4R1, PROSBETA2R1, PROSALPHA6T	250	25	7918	3.8006400000000005	1.0	0.9052990389079804	93.8597574095153
INTERPRO	IPR001353:Proteasome, subunit alpha/beta	3	0.5454545454545455	0.19500661646641337	PROSBETA4R1, PROSBETA2R1, PROSALPHA6T	333	25	10196	3.674234234234234	1.0	0.97664806769744	95.31365839356364
SP_PIR_KEYWORDS	threonine protease	3	0.5454545454545455	0.24396001494399983	PROSBETA4R1, PROSBETA2R1, PROSALPHA6T	535	23	12980	3.1645672490857373	1.0	0.9919666406618352	96.27980045355791
COG_ONTOLOGY	Posttranslational modification, protein turnover, chaperones	5	0.9090909090909091	0.4350594535269142	CG12020, RPT4R, CG3349, PROSBETA2R1, PROSALPHA6T	31	138	1237	1.4457690509583918	0.999662682836409	0.9303887423806874	97.9328227751461
SP_PIR_KEYWORDS	proteasome	3	0.5454545454545455	0.5456201693479894	PROSBETA4R1, PROSBETA2R1, PROSALPHA6T	535	44	12980	1.6542056074766354	1.0	0.9976365522023547	99.99070844719087
GOTERM_BP_FAT	GO:0009057~macromolecule catabolic process	8	1.4545454545454546	0.5517434563544659	PROSBETA4R1, RPT4R, PROSBETA2R1, CG10862, CHT12, MEI-P22, PROSALPHA6T, FUCA	201	277	7937	1.1404350090701725	1.0	0.9997434279932803	99.99945819983105
GOTERM_BP_FAT	GO:0030163~protein catabolic process	5	0.9090909090909091	0.7476670102299603	PROSBETA4R1, RPT4R, PROSBETA2R1, CG10862, PROSALPHA6T	201	200	7937	0.9871890547263682	1.0	0.99999246382356	99.999999908256
GOTERM_MF_FAT	GO:0004175~endopeptidase activity	13	2.3636363636363638	0.7819756495014073	CG10587, PROSBETA4R1, CG32833, CG10041, STE24B, RHO-6, CG4815, CG15873, PROSBETA2R1, CG2528, CG5860, TLD, PROSALPHA6T	250	457	7918	0.9009540481400437	1.0	0.9991122246687161	99.99999990703209
GOTERM_BP_FAT	GO:0044265~cellular macromolecule catabolic process	5	0.9090909090909091	0.8243293454609261	PROSBETA4R1, PROSBETA2R1, CG10862, MEI-P22, PROSALPHA6T	201	225	7937	0.877501381978994	1.0	0.9999983188606641	99.99999999961467
GOTERM_BP_FAT	GO:0044257~cellular protein catabolic process	4	0.7272727272727273	0.8452400139154153	PROSBETA4R1, PROSBETA2R1, CG10862, PROSALPHA6T	201	183	7937	0.8631161134219613	1.0	0.9999991385402753	99.99999999994323
GOTERM_BP_FAT	GO:0051603~proteolysis involved in cellular protein catabolic process	4	0.7272727272727273	0.8452400139154153	PROSBETA4R1, PROSBETA2R1, CG10862, PROSALPHA6T	201	183	7937	0.8631161134219613	1.0	0.9999991385402753	99.99999999994323
GOTERM_BP_FAT	GO:0019941~modification-dependent protein catabolic process	3	0.5454545454545455	0.930159859571433	PROSBETA4R1, CG10862, PROSALPHA6T	201	169	7937	0.7009626424092554	1.0	0.9999999851084372	100.0
GOTERM_BP_FAT	GO:0043632~modification-dependent macromolecule catabolic process	3	0.5454545454545455	0.9316216686055697	PROSBETA4R1, CG10862, PROSALPHA6T	201	170	7937	0.6968393327480246	1.0	0.9999999846834529	100.0
SP_PIR_KEYWORDS	Protease	5	0.9090909090909091	0.9954794048941905	PROSBETA4R1, PROSBETA2R1, TLD, CG5860, PROSALPHA6T	535	264	12980	0.45950155763239875	1.0	0.999999955757386	100.0
SP_PIR_KEYWORDS	cytoplasm	9	1.6363636363636365	0.9977080000505036	ARP53D, PROSBETA4R1, TTLL3B, CG8335, CTP, CG4810, PROSBETA2R1, KLP59C, PROSALPHA6T	535	436	12980	0.5008145417131098	1.0	0.9999999879595197	100.0
GOTERM_CC_FAT	GO:0005829~cytosol	5	0.9090909090909091	0.9990461722851199	RPL22-LIKE, CG15676, PROSBETA4R1, PROSBETA2R1, PROSALPHA6T	138	437	4786	0.3968096043511425	1.0	0.9999999994190371	100.0
SP_PIR_KEYWORDS	nucleus	11	2.0	0.9999999680037427	HBN, CG32532, PROSBETA4R1, TTLL3B, TOE, E5, TOPI, POF, PROSBETA2R1, VSX1, PROSALPHA6T	535	869	12980	0.3071099018100083	1.0	1.0	100.0
Annotation Cluster 31	Enrichment Score: 0.2850631085058813
Category	Term	Count	%	PValue	Genes	List Total	Pop Hits	Pop Total	Fold Enrichment	Bonferroni	Benjamini	FDR
INTERPRO	IPR019781:WD40 repeat, subgroup	7	1.2727272727272727	0.3865850529974285	CG10459, CG10064, CG14838, CG12782, CG4329, CG34124, CAN	333	154	10196	1.3917553917553918	1.0	0.9983591085227749	99.89873736351666
SMART	SM00320:WD40	7	1.2727272727272727	0.39808801770515967	CG10459, CG10064, CG14838, CG12782, CG4329, CG34124, CAN	132	187	4824	1.3680116674769083	1.0	0.9854529507962079	99.51449982962782
INTERPRO	IPR019775:WD40 repeat, conserved site	6	1.090909090909091	0.4304896497966523	CG10459, DHC62B, CG10064, CG14838, CG12782, CAN	333	132	10196	1.3917553917553918	1.0	0.998853885956817	99.96448605443743
INTERPRO	IPR019782:WD40 repeat 2	6	1.090909090909091	0.506328844165148	CG10459, CG10064, CG12782, CG4329, CG34124, CAN	333	144	10196	1.2757757757757757	1.0	0.9995197540879343	99.99527124790171
INTERPRO	IPR017986:WD40 repeat, region	6	1.090909090909091	0.542751515133114	CG10459, CG10064, CG12782, CG4329, CG34124, CAN	333	150	10196	1.2247447447447446	1.0	0.9997424411566624	99.99839629178922
INTERPRO	IPR001680:WD40 repeat	7	1.2727272727272727	0.5729472491982044	CG10459, CG10064, CG14838, CG12782, CG4329, CG34124, CAN	333	187	10196	1.1461514990926756	1.0	0.9998449611743563	99.99938834864398
INTERPRO	IPR015943:WD40/YVTN repeat-like	7	1.2727272727272727	0.6140220034292071	CG10459, CG10064, CG14838, CG12782, CG4329, CG34124, CAN	333	195	10196	1.0991298991298992	1.0	0.999914611454501	99.9998531561108
SP_PIR_KEYWORDS	wd repeat	6	1.090909090909091	0.8184194981601953	CG10459, CG10064, CG12782, CG4329, CG34124, CAN	535	166	12980	0.8769282738430356	1.0	0.9999450904392957	99.9999998095328
Annotation Cluster 32	Enrichment Score: 0.28408585313423973
Category	Term	Count	%	PValue	Genes	List Total	Pop Hits	Pop Total	Fold Enrichment	Bonferroni	Benjamini	FDR
GOTERM_MF_FAT	GO:0004177~aminopeptidase activity	4	0.7272727272727273	0.1674214238073493	CG9806, LOOPIN-1, CG3502, CG2528	250	45	7918	2.815288888888889	1.0	0.904442654366487	91.80531020900132
SP_PIR_KEYWORDS	Aminopeptidase	4	0.7272727272727273	0.2373353773469184	CG9806, LOOPIN-1, CG3502, CG2528	535	41	12980	2.366993389560064	0.9999999999999999	0.9952104909296308	95.87752625066999
GOTERM_MF_FAT	GO:0008238~exopeptidase activity	4	0.7272727272727273	0.6532266914713462	CG9806, LOOPIN-1, CG3502, CG2528	250	106	7918	1.1951698113207547	1.0	0.9967388418506672	99.99994751300476
GOTERM_BP_FAT	GO:0006508~proteolysis	17	3.090909090909091	0.7604584813165064	CG10587, PROSBETA4R1, CG32833, CG9806, LOOPIN-1, RPN12R, CG10041, STE24B, CG4815, CG15873, CG3502, CG2528, PROSBETA2R1, CG10862, TLD, CG5860, PROSALPHA6T	201	731	7937	0.9183153997454588	1.0	0.999993562712355	99.99999995820285
GOTERM_MF_FAT	GO:0008237~metallopeptidase activity	5	0.9090909090909091	0.7800646060142757	CG9806, LOOPIN-1, CG3502, TLD, STE24B	250	168	7918	0.9426190476190477	1.0	0.9991590206792691	99.99999989526756
GOTERM_MF_FAT	GO:0070011~peptidase activity, acting on L-amino acid peptides	17	3.090909090909091	0.8154268918548709	CG10587, PROSBETA4R1, CG32833, CG9806, LOOPIN-1, CG10041, STE24B, RHO-6, CG4815, CG14013, CG15873, CG3502, CG2528, PROSBETA2R1, TLD, CG5860, PROSALPHA6T	250	612	7918	0.8797777777777779	1.0	0.9994958926199392	99.99999999043484
GOTERM_MF_FAT	GO:0008233~peptidase activity	18	3.272727272727273	0.8176557306226724	CG10587, PROSBETA4R1, CG32833, CG9806, LOOPIN-1, CG10041, STE24B, RHO-6, CG4815, CG1137, CG14013, CG15873, CG3502, CG2528, PROSBETA2R1, TLD, CG5860, PROSALPHA6T	250	648	7918	0.8797777777777777	1.0	0.9994735062183324	99.99999999189689
Annotation Cluster 33	Enrichment Score: 0.27494438627061246
Category	Term	Count	%	PValue	Genes	List Total	Pop Hits	Pop Total	Fold Enrichment	Bonferroni	Benjamini	FDR
UP_SEQ_FEATURE	binding site:ATP	4	0.7272727272727273	0.1762621931549783	GSKT, HEX-T2, HEX-T1, PKA-C2	43	103	2975	2.6868367577331225	0.9999999993377822	0.9704765696281762	88.77552927506846
SP_PIR_KEYWORDS	kinase	7	1.2727272727272727	0.8737104225729437	GSKT, HEX-T2, CG11249, CG2964, CG12069, HEX-T1, PKA-C2	535	212	12980	0.801093281608182	1.0	0.9999627586354577	99.99999999734666
SP_PIR_KEYWORDS	atp-binding	17	3.090909090909091	0.9719415651260388	CG5790, DHC62B, CG8565, KLP59D, HEX-T1, KLP59C, PKA-C2, ARP53D, GSKT, HEX-T2, CG7094, CG6052, CG9222, RPT4R, CG12069, CG2577, PK34A	535	585	12980	0.7050403386851986	1.0	0.9999983718437487	100.0
Annotation Cluster 34	Enrichment Score: 0.21152733728537318
Category	Term	Count	%	PValue	Genes	List Total	Pop Hits	Pop Total	Fold Enrichment	Bonferroni	Benjamini	FDR
UP_SEQ_FEATURE	topological domain:Cytoplasmic	10	1.8181818181818181	0.09416306928869249	GR59D, CG10000, OR1A, BOSS, OR67C, GR33A, OR67D, CG31776, RH3, CG33090	43	394	2975	1.7559910282139062	0.9999791813539368	0.9954372545476281	67.22385297826305
UP_SEQ_FEATURE	glycosylation site:N-linked (GlcNAc...)	10	1.8181818181818181	0.12624058376157601	GR59D, CG10000, BOSS, GR33A, SOTI, CG31776, TLD, RH3, CG33090, FUCA	43	419	2975	1.6512182938336015	0.9999995910090247	0.9925771404758096	78.17540517282487
UP_SEQ_FEATURE	topological domain:Extracellular	8	1.4545454545454546	0.13894735550028797	GR59D, OR1A, BOSS, OR67C, GR33A, OR67D, RH3, CG33090	43	309	2975	1.791224505155415	0.9999999171604304	0.9830347814575701	81.49939368197462
UP_SEQ_FEATURE	transmembrane region	11	2.0	0.2839492721813203	GR59D, CG10000, OR1A, CG33934, BOSS, OR67C, GR33A, OR67D, CG31776, RH3, CG33090	43	575	2975	1.3235591506572295	0.9999999999999999	0.9944885281313437	97.68857621621073
GOTERM_MF_FAT	GO:0004984~olfactory receptor activity	4	0.7272727272727273	0.29205992857103236	OR1A, OR85E, OR67C, OR67D	250	60	7918	2.111466666666667	1.0	0.9569296287339502	99.10475969169501
GOTERM_BP_FAT	GO:0007608~sensory perception of smell	4	0.7272727272727273	0.3761089761236594	OR1A, OR85E, OR67C, OR67D	201	87	7937	1.815520100646194	1.0	0.9951285780354227	99.9198940518271
GOTERM_BP_FAT	GO:0007606~sensory perception of chemical stimulus	6	1.090909090909091	0.5336345175976178	GR59D, OR1A, OR85E, OR67C, GR33A, OR67D	201	194	7937	1.2212648099707648	1.0	0.9997300521677761	99.99901425751645
GOTERM_BP_FAT	GO:0007600~sensory perception	8	1.4545454545454546	0.5478612091061076	GR59D, OR1A, OR85E, BOSS, OR67C, GR33A, OR67D, RH3	201	276	7937	1.1445670199726008	1.0	0.9997803331162574	99.99938278583346
INTERPRO	IPR004117:Olfactory receptor, Drosophila	3	0.5454545454545455	0.577258158902325	OR1A, OR67C, OR67D	333	59	10196	1.5568789128111162	1.0	0.9998283417935697	99.99946992650695
GOTERM_BP_FAT	GO:0007186~G-protein coupled receptor protein signaling pathway	8	1.4545454545454546	0.6836577822056156	GR59D, OR1A, BOSS, OR67C, NPLP4, GR33A, OR67D, RH3	201	314	7937	1.006052539848528	1.0	0.9999638884013212	99.99999720533434
UP_SEQ_FEATURE	disulfide bond	4	0.7272727272727273	0.7195694653853713	CG10000, CG31776, TLD, RH3	43	258	2975	1.0726518839012078	1.0	0.9999990421538253	99.99994085719817
GOTERM_MF_FAT	GO:0005549~odorant binding	4	0.7272727272727273	0.7537436886228095	OR1A, OR85E, OR67C, OR67D	250	124	7918	1.0216774193548386	1.0	0.9990188967497818	99.99999950981719
GOTERM_BP_FAT	GO:0050890~cognition	8	1.4545454545454546	0.785855384049639	GR59D, OR1A, OR85E, BOSS, OR67C, GR33A, OR67D, RH3	201	350	7937	0.9025728500355366	1.0	0.9999960878267871	99.99999999231602
SP_PIR_KEYWORDS	sensory transduction	5	0.9090909090909091	0.8116979511923887	OR1A, BOSS, OR67C, OR67D, RH3	535	135	12980	0.8985808238144686	1.0	0.9999554210051322	99.99999970784911
SP_PIR_KEYWORDS	olfaction	3	0.5454545454545455	0.8367709084330607	OR1A, OR67C, OR67D	535	78	12980	0.9331416247304097	1.0	0.9999548515805535	99.99999994564507
SP_PIR_KEYWORDS	g-protein coupled receptor	7	1.2727272727272727	0.886983017886322	GR59D, OR1A, BOSS, OR67C, GR33A, OR67D, RH3	535	217	12980	0.7826349110642147	1.0	0.9999390516005925	99.99999999928181
SP_PIR_KEYWORDS	transducer	7	1.2727272727272727	0.9236103767909188	GR59D, OR1A, BOSS, OR67C, GR33A, OR67D, RH3	535	234	12980	0.7257768192347632	1.0	0.9999707292661506	99.99999999999285
GOTERM_CC_FAT	GO:0016021~integral to membrane	32	5.818181818181818	0.9500086533702834	DESAT2, SNKY, GR33A, CG11703, CG6845, CG31358, RHO-6, GR59D, OR1A, CG10000, CG14013, BOSS, CG14743, CG12943, OR67D, CG31787, CG5906, RH3, SUT4, PORIN2, CG5398, OR67C, CG11262, CG33090, CG32305, CG33934, CG32320, CG12061, CG33234, CG31776, CG33233, CG32081	138	1360	4786	0.8160272804774084	1.0	0.9999845497070744	99.99999999999997
GOTERM_CC_FAT	GO:0031224~intrinsic to membrane	32	5.818181818181818	0.9610325894102566	DESAT2, SNKY, GR33A, CG11703, CG6845, CG31358, RHO-6, GR59D, OR1A, CG10000, CG14013, BOSS, CG14743, CG12943, OR67D, CG31787, CG5906, RH3, SUT4, PORIN2, CG5398, OR67C, CG11262, CG33090, CG32305, CG33934, CG32320, CG12061, CG33234, CG31776, CG33233, CG32081	138	1382	4786	0.8030369764466537	1.0	0.9999919219252946	100.0
GOTERM_BP_FAT	GO:0050877~neurological system process	9	1.6363636363636365	0.969962303063936	GR59D, OR1A, OR85E, BOSS, OR67C, GR33A, OR67D, DTR, RH3	201	546	7937	0.6508938822371658	1.0	0.9999999998226474	100.0
GOTERM_BP_FAT	GO:0007166~cell surface receptor linked signal transduction	10	1.8181818181818181	0.9809145713075244	GR59D, OR1A, BOSS, OR67C, NPLP4, GR33A, OR67D, TLD, WNTD, RH3	201	628	7937	0.6287828374053301	1.0	0.9999999999562981	100.0
SP_PIR_KEYWORDS	cell membrane	7	1.2727272727272727	0.9887573670253731	GR59D, OR1A, BOSS, OR67C, GR33A, OR67D, CG33090	535	308	12980	0.5514018691588786	1.0	0.9999998114203984	100.0
SP_PIR_KEYWORDS	glycoprotein	10	1.8181818181818181	0.994024237357162	GR59D, CG10000, BOSS, GR33A, SOTI, CG31776, TLD, RH3, CG33090, FUCA	535	435	12980	0.5577398216779461	1.0	0.9999999269241339	100.0
SP_PIR_KEYWORDS	receptor	7	1.2727272727272727	0.9963265021395808	GR59D, OR1A, BOSS, OR67C, GR33A, OR67D, RH3	535	347	12980	0.4894287484176789	1.0	0.9999999658876719	100.0
SP_PIR_KEYWORDS	transmembrane	27	4.909090909090909	0.9985944168792283	DESAT2, CG5592, GR33A, CG12783, GR59D, CG10000, OR1A, BOSS, CG14743, CG12943, OR67D, CG31787, RH3, SUT4, PORIN2, CG5398, OR67C, CG10920, CG33090, CG32305, CG10486, CG33934, CG12061, CG31776, CG33233, CG32081, CG7333	535	1039	12980	0.6304768244088043	1.0	0.9999999957769978	100.0
GOTERM_CC_FAT	GO:0005886~plasma membrane	12	2.181818181818182	0.9986995762948977	FAN, GR59D, OR1A, CG33934, BOSS, OR67C, GR33A, OR67D, CG11703, ORY, CG33090, CG31358	138	781	4786	0.5328731280966431	1.0	0.9999999989936821	100.0
SP_PIR_KEYWORDS	disulfide bond	4	0.7272727272727273	0.9989633408889326	CG10000, CG31776, TLD, RH3	535	265	12980	0.3662140715923118	1.0	0.999999994203641	100.0
SP_PIR_KEYWORDS	membrane	23	4.181818181818182	0.999993308563988	SAD, PORIN2, OR67C, GR33A, CYP313A2, CG10920, CG33090, GR59D, CG10000, CG32305, OR1A, CYP316A1, CG33934, BOSS, CG14743, CG12061, CG12943, OR67D, CG31787, CG31776, CG32081, RH3, SUT4	535	1139	12980	0.48991983458190086	1.0	0.9999999999998227	100.0
Annotation Cluster 35	Enrichment Score: 0.19026409602357408
Category	Term	Count	%	PValue	Genes	List Total	Pop Hits	Pop Total	Fold Enrichment	Bonferroni	Benjamini	FDR
INTERPRO	IPR013069:BTB/POZ	3	0.5454545454545455	0.577258158902325	CG14262, RIB, FUCA	333	59	10196	1.5568789128111162	1.0	0.9998283417935697	99.99946992650695
SMART	SM00225:BTB	3	0.5454545454545455	0.587336575118193	CG14262, RIB, FUCA	132	72	4824	1.5227272727272727	1.0	0.9986909090003375	99.99076017979874
INTERPRO	IPR000210:BTB/POZ-like	3	0.5454545454545455	0.6853218121565183	CG14262, RIB, FUCA	333	72	10196	1.2757757757757757	1.0	0.9999812329135226	99.99999176895537
INTERPRO	IPR011333:BTB/POZ fold	3	0.5454545454545455	0.7460912298434539	CG14262, RIB, FUCA	333	81	10196	1.1340229118006895	1.0	0.9999930094893998	99.99999960128521
Annotation Cluster 36	Enrichment Score: 0.163044501553437
Category	Term	Count	%	PValue	Genes	List Total	Pop Hits	Pop Total	Fold Enrichment	Bonferroni	Benjamini	FDR
UP_SEQ_FEATURE	glycosylation site:N-linked (GlcNAc...)	10	1.8181818181818181	0.12624058376157601	GR59D, CG10000, BOSS, GR33A, SOTI, CG31776, TLD, RH3, CG33090, FUCA	43	419	2975	1.6512182938336015	0.9999995910090247	0.9925771404758096	78.17540517282487
UP_SEQ_FEATURE	signal peptide	6	1.090909090909091	0.7252974626720364	ACP53EA, BOSS, NPLP4, TLD, WNTD, FUCA	43	419	2975	0.9907309763001608	1.0	0.9999972480585284	99.9999531391179
GOTERM_CC_FAT	GO:0005576~extracellular region	13	2.3636363636363638	0.8101063855611031	CG42564, ACP53EA, CG34002, NPLP4, WNTD, CHT12, CG8072, CG6628, CG34049, CG3640, BEAT-VC, CG4270, TLD	138	512	4786	0.8805763134057971	1.0	0.9986445650344584	99.99999980165094
GOTERM_BP_FAT	GO:0007166~cell surface receptor linked signal transduction	10	1.8181818181818181	0.9809145713075244	GR59D, OR1A, BOSS, OR67C, NPLP4, GR33A, OR67D, TLD, WNTD, RH3	201	628	7937	0.6287828374053301	1.0	0.9999999999562981	100.0
SP_PIR_KEYWORDS	glycoprotein	10	1.8181818181818181	0.994024237357162	GR59D, CG10000, BOSS, GR33A, SOTI, CG31776, TLD, RH3, CG33090, FUCA	535	435	12980	0.5577398216779461	1.0	0.9999999269241339	100.0
SP_PIR_KEYWORDS	Secreted	3	0.5454545454545455	0.998710396930949	ACP53EA, NPLP4, WNTD	535	212	12980	0.3433256921177923	1.0	0.9999999950732428	100.0
SP_PIR_KEYWORDS	signal	6	1.090909090909091	0.999916075240674	ACP53EA, BOSS, NPLP4, TLD, WNTD, FUCA	535	425	12980	0.342517866959868	1.0	0.9999999999616933	100.0
Annotation Cluster 37	Enrichment Score: 0.1601703132263055
Category	Term	Count	%	PValue	Genes	List Total	Pop Hits	Pop Total	Fold Enrichment	Bonferroni	Benjamini	FDR
SMART	SM00355:ZnF_C2H2	11	2.0	0.3845590602882332	BTEB2, CG15710, CG32719, CG7368, CG5204, WOR, CG4730, TOPI, CG31835, CG16863, CG6470	132	324	4824	1.2407407407407407	0.9999999999999999	0.989441011025068	99.38694115696713
INTERPRO	IPR015880:Zinc finger, C2H2-like	11	2.0	0.6146578558933549	BTEB2, CG15710, CG32719, CG7368, CG5204, WOR, CG4730, TOPI, CG31835, CG16863, CG6470	333	324	10196	1.0395210024839654	1.0	0.9998965041154558	99.99985653255122
INTERPRO	IPR013087:Zinc finger, C2H2-type/integrase, DNA-binding	4	0.7272727272727273	0.8561840690839448	BTEB2, CG7368, WOR, TOPI	333	145	10196	0.8446515480998239	1.0	0.9999998234532173	99.9999999998689
GOTERM_MF_FAT	GO:0008270~zinc ion binding	28	5.090909090909091	0.8668304838789745	SNKY, CG32719, CG7368, CG5204, WOR, CG31835, CG6470, CG31601, CG15368, CG5948, CG15710, CG18673, CG3502, CG3669, CG17717, TLD, CG12362, CG8349, CG9806, CG4730, CG16863, CG31988, BTEB2, CG10761, CG13442, TOPI, CG6752, CG4483	250	1026	7918	0.8643430799220273	1.0	0.9997272199727756	99.99999999988904
INTERPRO	IPR007087:Zinc finger, C2H2-type	8	1.4545454545454546	0.9016762505192044	BTEB2, CG15710, CG7368, CG5204, WOR, CG4730, TOPI, CG6470	333	320	10196	0.7654654654654656	1.0	0.9999999882652305	99.99999999999939
Annotation Cluster 38	Enrichment Score: 0.14895510049198094
Category	Term	Count	%	PValue	Genes	List Total	Pop Hits	Pop Total	Fold Enrichment	Bonferroni	Benjamini	FDR
SMART	SM00389:HOX	5	0.9090909090909091	0.30002054921586807	HBN, CG32532, TOE, E5, VSX1	132	102	4824	1.7914438502673797	0.9999999999975935	0.9781123294639148	97.63318905946522
INTERPRO	IPR017970:Homeobox, conserved site	5	0.9090909090909091	0.3889352635080396	HBN, CG32532, TOE, E5, VSX1	333	97	10196	1.5782793102380732	1.0	0.9981130610152421	99.90407587543272
INTERPRO	IPR001356:Homeobox	5	0.9090909090909091	0.4258514742299234	HBN, CG32532, TOE, E5, VSX1	333	102	10196	1.5009126773832655	1.0	0.9989557949930392	99.96018017313298
SP_PIR_KEYWORDS	Homeobox	6	1.090909090909091	0.42672520535482195	HBN, CG32532, CG31275, TOE, E5, VSX1	535	104	12980	1.3997124370956147	1.0	0.9917609040775995	99.85674214922071
INTERPRO	IPR012287:Homeodomain-related	5	0.9090909090909091	0.45497918949172766	HBN, CG32532, TOE, E5, VSX1	333	106	10196	1.4442744631423876	1.0	0.9991771499492331	99.98089791196367
GOTERM_MF_FAT	GO:0043565~sequence-specific DNA binding	5	0.9090909090909091	0.9353779822585042	HBN, CG32532, TOE, E5, VSX1	250	230	7918	0.6885217391304348	1.0	0.9999762760408508	99.99999999999999
GOTERM_MF_FAT	GO:0003700~transcription factor activity	8	1.4545454545454546	0.9653309067306809	HBN, CG32532, TOE, E5, RUNXB, RUNXA, VSX1, RIB	250	389	7918	0.6513521850899743	1.0	0.9999971908655937	100.0
GOTERM_MF_FAT	GO:0030528~transcription regulator activity	15	2.727272727272727	0.9719332543319841	HBN, CG32532, CG15262, TOE, E5, WOR, COMR, RUNXB, RUNXA, VSX1, RIB, NHT, BTEB2, TLD, CAN	250	682	7918	0.6965982404692082	1.0	0.9999983149724109	100.0
GOTERM_BP_FAT	GO:0045449~regulation of transcription	13	2.3636363636363638	0.985357872163685	HBN, CG32532, CG15262, TOE, E5, WOR, COMR, RUNXB, RUNXA, VSX1, RIB, TOPI, CAN	201	799	7937	0.6424759805478241	1.0	0.9999999999631908	100.0
GOTERM_BP_FAT	GO:0006355~regulation of transcription, DNA-dependent	9	1.6363636363636365	0.9892470625256474	HBN, CG32532, TOE, E5, COMR, TOPI, RUNXB, RUNXA, VSX1	201	612	7937	0.580699443956687	1.0	0.9999999999792913	100.0
GOTERM_BP_FAT	GO:0051252~regulation of RNA metabolic process	9	1.6363636363636365	0.996453791052428	HBN, CG32532, TOE, E5, COMR, TOPI, RUNXB, RUNXA, VSX1	201	678	7937	0.5241711795007264	1.0	0.9999999999993433	100.0
GOTERM_MF_FAT	GO:0003677~DNA binding	14	2.5454545454545454	0.9990667141417418	HBN, CG32532, TOE, E5, CG3491, RUNXB, CG16863, RUNXA, VSX1, CG14352, RIB, CG8119, CG31703, TOPI	250	830	7918	0.5342265060240964	1.0	0.9999999999879932	100.0
SP_PIR_KEYWORDS	dna-binding	6	1.090909090909091	0.9998896921942898	HBN, CG32532, TOE, E5, TOPI, VSX1	535	417	12980	0.34908895313655613	1.0	0.9999999999685453	100.0
SP_PIR_KEYWORDS	nucleus	11	2.0	0.9999999680037427	HBN, CG32532, PROSBETA4R1, TTLL3B, TOE, E5, TOPI, POF, PROSBETA2R1, VSX1, PROSALPHA6T	535	869	12980	0.3071099018100083	1.0	1.0	100.0
Annotation Cluster 39	Enrichment Score: 0.14521913424483038
Category	Term	Count	%	PValue	Genes	List Total	Pop Hits	Pop Total	Fold Enrichment	Bonferroni	Benjamini	FDR
GOTERM_MF_FAT	GO:0008017~microtubule binding	3	0.5454545454545455	0.5942130572137012	TEKTIN-C, KL-5, CG3121	250	63	7918	1.508190476190476	1.0	0.9949545426803329	99.99955132666123
GOTERM_MF_FAT	GO:0015631~tubulin binding	3	0.5454545454545455	0.6359672465684492	TEKTIN-C, KL-5, CG3121	250	68	7918	1.3972941176470588	1.0	0.9964446641280742	99.99989812496104
GOTERM_MF_FAT	GO:0008092~cytoskeletal protein binding	4	0.7272727272727273	0.9704332251145877	TEKTIN-C, KL-5, CG13544, CG3121	250	218	7918	0.5811376146788991	1.0	0.9999982262470369	100.0
Annotation Cluster 40	Enrichment Score: 0.11788304171508239
Category	Term	Count	%	PValue	Genes	List Total	Pop Hits	Pop Total	Fold Enrichment	Bonferroni	Benjamini	FDR
GOTERM_MF_FAT	GO:0016879~ligase activity, forming carbon-nitrogen bonds	5	0.9090909090909091	0.6470775752474918	TTLL3B, CG9875, CG16894, CG10862, CG17030	250	140	7918	1.1311428571428572	1.0	0.9967203632345893	99.99993327688256
GOTERM_MF_FAT	GO:0016881~acid-amino acid ligase activity	4	0.7272727272727273	0.7011291474905806	TTLL3B, CG16894, CG10862, CG17030	250	114	7918	1.111298245614035	1.0	0.9980442957800861	99.99999310461604
GOTERM_MF_FAT	GO:0019787~small conjugating protein ligase activity	3	0.5454545454545455	0.7753093711495594	CG16894, CG10862, CG17030	250	89	7918	1.0675955056179776	1.0	0.9991553236063532	99.99999985974472
SP_PIR_KEYWORDS	ligase	5	0.9090909090909091	0.959927488548405	TTLL3B, CG9875, CG10862, CG17030, CG18155	535	193	12980	0.6285409907510532	1.0	0.9999955919637927	100.0
Annotation Cluster 41	Enrichment Score: 0.11736585515903525
Category	Term	Count	%	PValue	Genes	List Total	Pop Hits	Pop Total	Fold Enrichment	Bonferroni	Benjamini	FDR
GOTERM_BP_FAT	GO:0006352~transcription initiation	3	0.5454545454545455	0.5530549780813256	CG31703, CAN, NHT	201	73	7937	1.6227765283173177	1.0	0.9997197271851239	99.99948166743735
GOTERM_BP_FAT	GO:0070271~protein complex biogenesis	5	0.9090909090909091	0.6113066831520714	BETATUB85D, CG31703, ALPHATUB85E, CAN, NHT	201	167	7937	1.1822623409896627	1.0	0.9998713306649405	99.99993717896422
GOTERM_BP_FAT	GO:0006461~protein complex assembly	5	0.9090909090909091	0.6113066831520714	BETATUB85D, CG31703, ALPHATUB85E, CAN, NHT	201	167	7937	1.1822623409896627	1.0	0.9998713306649405	99.99993717896422
GOTERM_BP_FAT	GO:0043933~macromolecular complex subunit organization	7	1.2727272727272727	0.7174660741055678	BETATUB85D, SNKY, CG31703, ALPHATUB85E, CAN, CG3708, NHT	201	281	7937	0.9836759264177334	1.0	0.9999848078322313	99.99999949355828
GOTERM_BP_FAT	GO:0065003~macromolecular complex assembly	6	1.090909090909091	0.7484849609445725	BETATUB85D, CG31703, ALPHATUB85E, CAN, CG3708, NHT	201	246	7937	0.9631112729037737	1.0	0.9999915627275019	99.99999991264887
GOTERM_BP_FAT	GO:0006351~transcription, DNA-dependent	3	0.5454545454545455	0.8533475125024654	CG31703, CAN, NHT	201	133	7937	0.8906968914824375	1.0	0.9999993311463226	99.99999999997483
GOTERM_BP_FAT	GO:0032774~RNA biosynthetic process	3	0.5454545454545455	0.8619153049431876	CG31703, CAN, NHT	201	136	7937	0.8710491659350307	1.0	0.9999995018553264	99.99999999998987
GOTERM_BP_FAT	GO:0034621~cellular macromolecular complex subunit organization	4	0.7272727272727273	0.8909350734709838	BETATUB85D, SNKY, ALPHATUB85E, CG3708	201	203	7937	0.7780800431340832	1.0	0.9999998561396408	99.99999999999972
GOTERM_BP_FAT	GO:0034622~cellular macromolecular complex assembly	3	0.5454545454545455	0.9240136899645994	BETATUB85D, ALPHATUB85E, CG3708	201	165	7937	0.7179556761646314	1.0	0.9999999812148808	100.0
GOTERM_BP_FAT	GO:0006350~transcription	5	0.9090909090909091	0.9975976680604204	TOE, CG31703, TOPI, CAN, NHT	201	459	7937	0.4301477362642127	1.0	0.9999999999998833	100.0
Annotation Cluster 42	Enrichment Score: 0.08274727918136367
Category	Term	Count	%	PValue	Genes	List Total	Pop Hits	Pop Total	Fold Enrichment	Bonferroni	Benjamini	FDR
GOTERM_BP_FAT	GO:0043933~macromolecular complex subunit organization	7	1.2727272727272727	0.7174660741055678	BETATUB85D, SNKY, CG31703, ALPHATUB85E, CAN, CG3708, NHT	201	281	7937	0.9836759264177334	1.0	0.9999848078322313	99.99999949355828
GOTERM_BP_FAT	GO:0051276~chromosome organization	6	1.090909090909091	0.8447286250772243	TRF4-2, SNKY, CG31703, NNF1A, KLP59C, CG3708	201	282	7937	0.8401608976394622	1.0	0.9999992387049146	99.99999999994034
GOTERM_BP_FAT	GO:0006325~chromatin organization	3	0.5454545454545455	0.9316216686055697	SNKY, CG31703, CG3708	201	170	7937	0.6968393327480246	1.0	0.9999999846834529	100.0
Annotation Cluster 43	Enrichment Score: 0.07295829566895543
Category	Term	Count	%	PValue	Genes	List Total	Pop Hits	Pop Total	Fold Enrichment	Bonferroni	Benjamini	FDR
GOTERM_BP_FAT	GO:0007435~salivary gland morphogenesis	3	0.5454545454545455	0.787047499522471	EIF4E-5, RIB, PH4ALPHASG1	201	114	7937	1.039146373396177	1.0	0.9999956966235772	99.99999999293766
GOTERM_BP_FAT	GO:0022612~gland morphogenesis	3	0.5454545454545455	0.787047499522471	EIF4E-5, RIB, PH4ALPHASG1	201	114	7937	1.039146373396177	1.0	0.9999956966235772	99.99999999293766
GOTERM_BP_FAT	GO:0035272~exocrine system development	3	0.5454545454545455	0.8700247308867253	EIF4E-5, RIB, PH4ALPHASG1	201	139	7937	0.8522495436486631	1.0	0.9999996276347544	99.99999999999594
GOTERM_BP_FAT	GO:0007431~salivary gland development	3	0.5454545454545455	0.8700247308867253	EIF4E-5, RIB, PH4ALPHASG1	201	139	7937	0.8522495436486631	1.0	0.9999996276347544	99.99999999999594
GOTERM_BP_FAT	GO:0048732~gland development	3	0.5454545454545455	0.9207536285481251	EIF4E-5, RIB, PH4ALPHASG1	201	163	7937	0.7267649482648109	1.0	0.999999978853492	100.0
Annotation Cluster 44	Enrichment Score: 0.06417336475944314
Category	Term	Count	%	PValue	Genes	List Total	Pop Hits	Pop Total	Fold Enrichment	Bonferroni	Benjamini	FDR
GOTERM_BP_FAT	GO:0006811~ion transport	8	1.4545454545454546	0.7758504760536806	PORIN2, CG33934, CG33061, CG17140, CG5421, CG11262, CG11703, CG7813, CG17139	201	346	7937	0.91300721824404	1.0	0.9999957282169004	99.99999998467965
GOTERM_MF_FAT	GO:0022838~substrate specific channel activity	5	0.9090909090909091	0.8234701809835163	PORIN2, CG5398, CG33061, CG17140, PKD2, CG17139	250	180	7918	0.8797777777777778	1.0	0.9994973636978339	99.99999999479414
GOTERM_MF_FAT	GO:0015267~channel activity	5	0.9090909090909091	0.8453694628625099	PORIN2, CG5398, CG33061, CG17140, PKD2, CG17139	250	187	7918	0.8468449197860963	1.0	0.9996556582769389	99.99999999914668
GOTERM_MF_FAT	GO:0022803~passive transmembrane transporter activity	5	0.9090909090909091	0.8453694628625099	PORIN2, CG5398, CG33061, CG17140, PKD2, CG17139	250	187	7918	0.8468449197860963	1.0	0.9996556582769389	99.99999999914668
GOTERM_MF_FAT	GO:0005261~cation channel activity	3	0.5454545454545455	0.8904812568364956	PORIN2, CG33061, PKD2	250	118	7918	0.8052203389830509	1.0	0.9998486318406036	99.99999999999231
GOTERM_MF_FAT	GO:0005216~ion channel activity	4	0.7272727272727273	0.9175864350528954	PORIN2, CG33061, CG17140, PKD2, CG17139	250	175	7918	0.7239314285714286	1.0	0.9999453104962733	99.99999999999984
GOTERM_MF_FAT	GO:0046873~metal ion transmembrane transporter activity	3	0.5454545454545455	0.9527866411447947	PORIN2, CG33061, PKD2	250	150	7918	0.63344	1.0	0.9999920105632315	100.0
Annotation Cluster 45	Enrichment Score: 0.05906722780253619
Category	Term	Count	%	PValue	Genes	List Total	Pop Hits	Pop Total	Fold Enrichment	Bonferroni	Benjamini	FDR
GOTERM_BP_FAT	GO:0006508~proteolysis	17	3.090909090909091	0.7604584813165064	CG10587, PROSBETA4R1, CG32833, CG9806, LOOPIN-1, RPN12R, CG10041, STE24B, CG4815, CG15873, CG3502, CG2528, PROSBETA2R1, CG10862, TLD, CG5860, PROSALPHA6T	201	731	7937	0.9183153997454588	1.0	0.999993562712355	99.99999995820285
GOTERM_MF_FAT	GO:0004175~endopeptidase activity	13	2.3636363636363638	0.7819756495014073	CG10587, PROSBETA4R1, CG32833, CG10041, STE24B, RHO-6, CG4815, CG15873, PROSBETA2R1, CG2528, CG5860, TLD, PROSALPHA6T	250	457	7918	0.9009540481400437	1.0	0.9991122246687161	99.99999990703209
GOTERM_MF_FAT	GO:0070011~peptidase activity, acting on L-amino acid peptides	17	3.090909090909091	0.8154268918548709	CG10587, PROSBETA4R1, CG32833, CG9806, LOOPIN-1, CG10041, STE24B, RHO-6, CG4815, CG14013, CG15873, CG3502, CG2528, PROSBETA2R1, TLD, CG5860, PROSALPHA6T	250	612	7918	0.8797777777777779	1.0	0.9994958926199392	99.99999999043484
GOTERM_MF_FAT	GO:0008233~peptidase activity	18	3.272727272727273	0.8176557306226724	CG10587, PROSBETA4R1, CG32833, CG9806, LOOPIN-1, CG10041, STE24B, RHO-6, CG4815, CG1137, CG14013, CG15873, CG3502, CG2528, PROSBETA2R1, TLD, CG5860, PROSALPHA6T	250	648	7918	0.8797777777777777	1.0	0.9994735062183324	99.99999999189689
GOTERM_BP_FAT	GO:0044257~cellular protein catabolic process	4	0.7272727272727273	0.8452400139154153	PROSBETA4R1, PROSBETA2R1, CG10862, PROSALPHA6T	201	183	7937	0.8631161134219613	1.0	0.9999991385402753	99.99999999994323
GOTERM_BP_FAT	GO:0051603~proteolysis involved in cellular protein catabolic process	4	0.7272727272727273	0.8452400139154153	PROSBETA4R1, PROSBETA2R1, CG10862, PROSALPHA6T	201	183	7937	0.8631161134219613	1.0	0.9999991385402753	99.99999999994323
GOTERM_MF_FAT	GO:0008236~serine-type peptidase activity	8	1.4545454545454546	0.8580744146285123	CG10587, CG4815, CG14013, CG32833, CG15873, CG10041, CG2528, RHO-6	250	308	7918	0.8226493506493506	1.0	0.9997081115773931	99.99999999973531
GOTERM_MF_FAT	GO:0017171~serine hydrolase activity	8	1.4545454545454546	0.8624663206698744	CG10587, CG4815, CG14013, CG32833, CG15873, CG10041, CG2528, RHO-6	250	310	7918	0.817341935483871	1.0	0.9997174691369554	99.99999999982768
GOTERM_MF_FAT	GO:0004252~serine-type endopeptidase activity	7	1.2727272727272727	0.8803930491340837	CG10587, CG4815, CG32833, CG15873, CG10041, CG2528, RHO-6	250	280	7918	0.7918	1.0	0.9998052048448288	99.99999999997439
SMART	SM00020:Tryp_SPc	5	0.9090909090909091	0.912166415351311	CG10587, CG4815, CG32833, CG15873, CG10041	132	248	4824	0.7368035190615836	1.0	0.9999978069982989	99.99999999918026
INTERPRO	IPR018114:Peptidase S1/S6, chymotrypsin/Hap, active site	4	0.7272727272727273	0.9512500906220827	CG10587, CG4815, CG15873, CG10041	333	191	10196	0.6412276150496046	1.0	0.9999999998396585	100.0
INTERPRO	IPR001254:Peptidase S1 and S6, chymotrypsin/Hap	5	0.9090909090909091	0.9635996251076184	CG10587, CG4815, CG32833, CG15873, CG10041	333	248	10196	0.6173108592463431	1.0	0.9999999999724589	100.0
INTERPRO	IPR001314:Peptidase S1A, chymotrypsin	4	0.7272727272727273	0.9696903369688379	CG10587, CG4815, CG15873, CG10041	333	210	10196	0.5832117832117832	1.0	0.9999999999889827	100.0
SP_PIR_KEYWORDS	Protease	5	0.9090909090909091	0.9954794048941905	PROSBETA4R1, PROSBETA2R1, TLD, CG5860, PROSALPHA6T	535	264	12980	0.45950155763239875	1.0	0.999999955757386	100.0
Annotation Cluster 46	Enrichment Score: 0.02205063513686544
Category	Term	Count	%	PValue	Genes	List Total	Pop Hits	Pop Total	Fold Enrichment	Bonferroni	Benjamini	FDR
GOTERM_BP_FAT	GO:0016044~membrane organization	7	1.2727272727272727	0.8213102320670169	CG5790, MFR, SNKY, CG7368, VSX1, RIB, SLAM	201	319	7937	0.8664982298538656	1.0	0.9999983402936341	99.9999999995015
GOTERM_BP_FAT	GO:0006911~phagocytosis, engulfment	3	0.5454545454545455	0.9524586631011569	CG5790, CG7368, VSX1	201	187	7937	0.6334903024982041	1.0	0.9999999980469202	100.0
GOTERM_BP_FAT	GO:0006909~phagocytosis	3	0.5454545454545455	0.9617311391330248	CG5790, CG7368, VSX1	201	197	7937	0.6013334343510872	1.0	0.999999999308123	100.0
GOTERM_BP_FAT	GO:0010324~membrane invagination	3	0.5454545454545455	0.9902281589268249	CG5790, CG7368, VSX1	201	258	7937	0.4591576998727294	1.0	0.9999999999850967	100.0
GOTERM_BP_FAT	GO:0006897~endocytosis	3	0.5454545454545455	0.9902281589268249	CG5790, CG7368, VSX1	201	258	7937	0.4591576998727294	1.0	0.9999999999850967	100.0
GOTERM_BP_FAT	GO:0016192~vesicle-mediated transport	3	0.5454545454545455	0.9995823920721455	CG5790, CG7368, VSX1	201	391	7937	0.3029736229339237	1.0	0.9999999999999999	100.0
Annotation Cluster 47	Enrichment Score: 0.015042681807495692
Category	Term	Count	%	PValue	Genes	List Total	Pop Hits	Pop Total	Fold Enrichment	Bonferroni	Benjamini	FDR
GOTERM_BP_FAT	GO:0048870~cell motility	3	0.5454545454545455	0.9524586631011569	PKD2, RIB, SLAM	201	187	7937	0.6334903024982041	1.0	0.9999999980469202	100.0
GOTERM_BP_FAT	GO:0051674~localization of cell	3	0.5454545454545455	0.9608879095932268	PKD2, RIB, SLAM	201	196	7937	0.6044014620773683	1.0	0.999999999342743	100.0
GOTERM_BP_FAT	GO:0006928~cell motion	4	0.7272727272727273	0.9848114501824803	GOGO, PKD2, RIB, SLAM	201	305	7937	0.5178696680531767	1.0	0.9999999999692194	100.0
Annotation Cluster 48	Enrichment Score: 0.004399792387010202
Category	Term	Count	%	PValue	Genes	List Total	Pop Hits	Pop Total	Fold Enrichment	Bonferroni	Benjamini	FDR
GOTERM_CC_FAT	GO:0005887~integral to plasma membrane	3	0.5454545454545455	0.9800579149624269	CG33934, CG11703, CG31358	138	198	4786	0.5254721124286341	1.0	0.9999982292388194	100.0
GOTERM_CC_FAT	GO:0031226~intrinsic to plasma membrane	3	0.5454545454545455	0.9815442186004529	CG33934, CG11703, CG31358	138	201	4786	0.517629245078953	1.0	0.9999981946404848	100.0
GOTERM_CC_FAT	GO:0005886~plasma membrane	12	2.181818181818182	0.9986995762948977	FAN, GR59D, OR1A, CG33934, BOSS, OR67C, GR33A, OR67D, CG11703, ORY, CG33090, CG31358	138	781	4786	0.5328731280966431	1.0	0.9999999989936821	100.0
GOTERM_CC_FAT	GO:0044459~plasma membrane part	4	0.7272727272727273	0.9995496123743928	CG33934, CG11703, ORY, CG31358	138	405	4786	0.34252996958310966	1.0	0.9999999998598248	100.0
Annotation Cluster 49	Enrichment Score: 0.004334274904875392
Category	Term	Count	%	PValue	Genes	List Total	Pop Hits	Pop Total	Fold Enrichment	Bonferroni	Benjamini	FDR
GOTERM_BP_FAT	GO:0007476~imaginal disc-derived wing morphogenesis	3	0.5454545454545455	0.9758998292080122	SHA, CTP, TLD	201	218	7937	0.543406819115432	1.0	0.9999999999189197	100.0
GOTERM_BP_FAT	GO:0007472~wing disc morphogenesis	3	0.5454545454545455	0.9769484368761306	SHA, CTP, TLD	201	220	7937	0.5384667571234735	1.0	0.9999999999246267	100.0
GOTERM_BP_FAT	GO:0035120~post-embryonic appendage morphogenesis	3	0.5454545454545455	0.9811473396297085	SHA, CTP, TLD	201	229	7937	0.5173043081535554	1.0	0.9999999999503735	100.0
GOTERM_BP_FAT	GO:0035114~imaginal disc-derived appendage morphogenesis	3	0.5454545454545455	0.9849468939983119	SHA, CTP, TLD	201	239	7937	0.49565977643164927	1.0	0.9999999999644579	100.0
GOTERM_BP_FAT	GO:0035107~appendage morphogenesis	3	0.5454545454545455	0.9859342977272577	SHA, CTP, TLD	201	242	7937	0.4895152337486123	1.0	0.999999999964491	100.0
GOTERM_BP_FAT	GO:0048737~imaginal disc-derived appendage development	3	0.5454545454545455	0.9862492686798809	SHA, CTP, TLD	201	243	7937	0.48750076776610773	1.0	0.9999999999621944	100.0
GOTERM_BP_FAT	GO:0048736~appendage development	3	0.5454545454545455	0.9871537227436219	SHA, CTP, TLD	201	246	7937	0.48155563645188687	1.0	0.9999999999687501	100.0
GOTERM_BP_FAT	GO:0048707~instar larval or pupal morphogenesis	4	0.7272727272727273	0.9936934046164217	SHA, EIF4E-5, CTP, TLD	201	347	7937	0.45518803676143776	1.0	0.9999999999978827	100.0
GOTERM_BP_FAT	GO:0035220~wing disc development	3	0.5454545454545455	0.9942491764235154	SHA, CTP, TLD	201	281	7937	0.4215753970361714	1.0	0.9999999999984106	100.0
GOTERM_BP_FAT	GO:0009886~post-embryonic morphogenesis	4	0.7272727272727273	0.9944515215443522	SHA, EIF4E-5, CTP, TLD	201	353	7937	0.44745112962101674	1.0	0.9999999999983905	100.0
GOTERM_BP_FAT	GO:0002165~instar larval or pupal development	5	0.9090909090909091	0.994452421160403	SAD, SHA, EIF4E-5, CTP, TLD	201	418	7937	0.47233926063462595	1.0	0.9999999999980393	100.0
GOTERM_BP_FAT	GO:0048563~post-embryonic organ morphogenesis	3	0.5454545454545455	0.9946362792588263	SHA, CTP, TLD	201	284	7937	0.41712213579987384	1.0	0.9999999999979964	100.0
GOTERM_BP_FAT	GO:0007560~imaginal disc morphogenesis	3	0.5454545454545455	0.9946362792588263	SHA, CTP, TLD	201	284	7937	0.41712213579987384	1.0	0.9999999999979964	100.0
GOTERM_BP_FAT	GO:0007552~metamorphosis	4	0.7272727272727273	0.9954262835281042	SHA, EIF4E-5, CTP, TLD	201	362	7937	0.43632665402270415	1.0	0.9999999999986893	100.0
GOTERM_BP_FAT	GO:0009791~post-embryonic development	5	0.9090909090909091	0.9959850657564298	SAD, SHA, EIF4E-5, CTP, TLD	201	434	7937	0.4549258316711374	1.0	0.9999999999991751	100.0
GOTERM_BP_FAT	GO:0048569~post-embryonic organ development	3	0.5454545454545455	0.9960395876801351	SHA, CTP, TLD	201	297	7937	0.39886426453590634	1.0	0.9999999999990629	100.0
GOTERM_BP_FAT	GO:0007444~imaginal disc development	3	0.5454545454545455	0.9997503035826832	SHA, CTP, TLD	201	412	7937	0.28753079263874803	1.0	1.0	100.0
Annotation Cluster 50	Enrichment Score: 0.0031956074134851
Category	Term	Count	%	PValue	Genes	List Total	Pop Hits	Pop Total	Fold Enrichment	Bonferroni	Benjamini	FDR
GOTERM_BP_FAT	GO:0030030~cell projection organization	5	0.9090909090909091	0.9843357915671618	SHA, GOGO, TTLL3B, WOR, DTR	201	365	7937	0.5409255094391058	1.0	0.9999999999697892	100.0
GOTERM_BP_FAT	GO:0048858~cell projection morphogenesis	4	0.7272727272727273	0.9888624388631991	GOGO, TTLL3B, WOR, DTR	201	320	7937	0.49359452736318404	1.0	0.9999999999792296	100.0
GOTERM_BP_FAT	GO:0032990~cell part morphogenesis	4	0.7272727272727273	0.9911522324009722	GOGO, TTLL3B, WOR, DTR	201	331	7937	0.4771910838556463	1.0	0.9999999999894306	100.0
GOTERM_BP_FAT	GO:0000902~cell morphogenesis	4	0.7272727272727273	0.9992200225903985	GOGO, TTLL3B, WOR, DTR	201	442	7937	0.3573535039733459	1.0	0.9999999999999988	100.0
GOTERM_BP_FAT	GO:0032989~cellular component morphogenesis	4	0.7272727272727273	0.9998648791506018	GOGO, TTLL3B, WOR, DTR	201	518	7937	0.3049232601471407	1.0	1.0	100.0
