# Supplementary material for: Revised Annotations, Sex-Biased Expression, and Lineage-Specific Genes in the Drosophila melanogaster Group
Source: G3 (Bethesda). 2014 Oct 1;4(12):2345–51. doi: 10.1534/g3.114.013532 (PMC4267930; doi:10.1534/g3.114.013532)
Supplement: Supporting Information [file supp_g3.114.013532_FileS1.zip › GFF/GeneOntology/DmelCarcass.GO.txt]

Annotation Cluster 1	Enrichment Score: 4.419843992671674
Category	Term	Count	%	PValue	Genes	List Total	Pop Hits	Pop Total	Fold Enrichment	Bonferroni	Benjamini	FDR
INTERPRO	IPR001314:Peptidase S1A, chymotrypsin	17	6.319702602230483	4.7673924059337645E-7	FBGN0031406, FBGN0036738, FBGN0040060, FBGN0030688, FBGN0010357, FBGN0042186, FBGN0250815, FBGN0051681, FBGN0031653, FBGN0035665, FBGN0250841, FBGN0037627, FBGN0052834, FBGN0011555, FBGN0259998, FBGN0010425, FBGN0034807	173	210	10196	4.771043214973852	1.1298084414812504E-4	1.1298084414812504E-4	6.141226345790507E-4
SMART	SM00020:Tryp_SPc	17	6.319702602230483	9.907412392829188E-7	FBGN0031406, FBGN0036738, FBGN0040060, FBGN0030688, FBGN0010357, FBGN0042186, FBGN0250815, FBGN0051681, FBGN0031653, FBGN0035665, FBGN0250841, FBGN0037627, FBGN0052834, FBGN0011555, FBGN0259998, FBGN0010425, FBGN0034807	77	248	4824	4.29451193967323	4.656377718625926E-5	4.656377718625926E-5	9.410224491079866E-4
GOTERM_MF_FAT	GO:0070011~peptidase activity, acting on L-amino acid peptides	28	10.408921933085502	2.5563985381289775E-6	FBGN0259795, FBGN0036738, FBGN0040060, FBGN0042186, FBGN0250815, FBGN0031653, FBGN0033868, FBGN0032144, FBGN0035665, FBGN0037627, FBGN0034132, FBGN0033774, FBGN0259998, FBGN0010425, FBGN0034807, FBGN0031406, FBGN0030688, FBGN0035915, FBGN0010357, FBGN0035776, FBGN0031785, FBGN0051681, FBGN0250841, FBGN0032049, FBGN0052834, FBGN0035718, FBGN0011555, FBGN0045770	134	612	7918	2.703443566481319	5.469203709130843E-4	2.734975859213229E-4	0.0032396074417628817
GOTERM_BP_FAT	GO:0006508~proteolysis	28	10.408921933085502	3.7909335372322712E-6	FBGN0259795, FBGN0036738, FBGN0040060, FBGN0042186, FBGN0250815, FBGN0031653, FBGN0033868, FBGN0032144, FBGN0035665, FBGN0037627, FBGN0034132, FBGN0033774, FBGN0259998, FBGN0010425, FBGN0034807, FBGN0031406, FBGN0030688, FBGN0035915, FBGN0010357, FBGN0035776, FBGN0051681, FBGN0250841, FBGN0032049, FBGN0030386, FBGN0052834, FBGN0011555, FBGN0035718, FBGN0045770	116	731	7937	2.6208311712816643	0.0018671884071070899	0.0018671884071070899	0.0054481409770268385
INTERPRO	IPR001254:Peptidase S1 and S6, chymotrypsin/Hap	17	6.319702602230483	4.290248801318833E-6	FBGN0031406, FBGN0036738, FBGN0040060, FBGN0030688, FBGN0010357, FBGN0042186, FBGN0250815, FBGN0051681, FBGN0031653, FBGN0035665, FBGN0250841, FBGN0037627, FBGN0052834, FBGN0011555, FBGN0259998, FBGN0010425, FBGN0034807	173	248	10196	4.039996270743987	0.0010162743901015459	5.08266362398313E-4	0.005526457613569402
GOTERM_MF_FAT	GO:0008233~peptidase activity	28	10.408921933085502	7.506675228845984E-6	FBGN0259795, FBGN0036738, FBGN0040060, FBGN0042186, FBGN0250815, FBGN0031653, FBGN0033868, FBGN0032144, FBGN0035665, FBGN0037627, FBGN0034132, FBGN0033774, FBGN0259998, FBGN0010425, FBGN0034807, FBGN0031406, FBGN0030688, FBGN0035915, FBGN0010357, FBGN0035776, FBGN0031785, FBGN0051681, FBGN0250841, FBGN0032049, FBGN0052834, FBGN0035718, FBGN0011555, FBGN0045770	134	648	7918	2.5532522572323564	0.0016051449031869724	5.353348333066998E-4	0.009512592806038
GOTERM_MF_FAT	GO:0008236~serine-type peptidase activity	18	6.691449814126393	1.4104181868882685E-5	FBGN0031406, FBGN0036738, FBGN0040060, FBGN0030688, FBGN0010357, FBGN0042186, FBGN0250815, FBGN0031785, FBGN0051681, FBGN0031653, FBGN0035665, FBGN0250841, FBGN0037627, FBGN0052834, FBGN0011555, FBGN0259998, FBGN0010425, FBGN0034807	134	308	7918	3.4532855204496995	0.0030137656685412795	7.54294428179425E-4	0.017872382764005934
GOTERM_MF_FAT	GO:0017171~serine hydrolase activity	18	6.691449814126393	1.534827929826321E-5	FBGN0031406, FBGN0036738, FBGN0040060, FBGN0030688, FBGN0010357, FBGN0042186, FBGN0250815, FBGN0031785, FBGN0051681, FBGN0031653, FBGN0035665, FBGN0250841, FBGN0037627, FBGN0052834, FBGN0011555, FBGN0259998, FBGN0010425, FBGN0034807	134	310	7918	3.4310062590274435	0.0032791687197396557	6.566956761570042E-4	0.019448723308668203
GOTERM_MF_FAT	GO:0004252~serine-type endopeptidase activity	17	6.319702602230483	1.6761164509178304E-5	FBGN0031406, FBGN0036738, FBGN0040060, FBGN0030688, FBGN0010357, FBGN0042186, FBGN0250815, FBGN0051681, FBGN0031653, FBGN0035665, FBGN0250841, FBGN0037627, FBGN0052834, FBGN0011555, FBGN0259998, FBGN0010425, FBGN0034807	134	280	7918	3.587579957356077	0.003580493955271602	5.976412188887226E-4	0.02123889958647318
SP_PIR_KEYWORDS	Serine protease	12	4.4609665427509295	8.728805215663659E-5	FBGN0031406, FBGN0036738, FBGN0040060, FBGN0030688, FBGN0010357, FBGN0042186, FBGN0250815, FBGN0051681, FBGN0035665, FBGN0011555, FBGN0259998, FBGN0010425	262	135	12980	4.40373197625106	0.008518115978945473	0.0028474723961660064	0.09647298357469136
INTERPRO	IPR018114:Peptidase S1/S6, chymotrypsin/Hap, active site	13	4.83271375464684	9.158138088144023E-5	FBGN0031406, FBGN0036738, FBGN0030688, FBGN0040060, FBGN0042186, FBGN0010357, FBGN0250815, FBGN0051681, FBGN0031653, FBGN0035665, FBGN0011555, FBGN0259998, FBGN0010425	173	191	10196	4.011379112066096	0.0214719059426548	0.004331747043121892	0.1179088347397439
GOTERM_MF_FAT	GO:0004175~endopeptidase activity	18	6.691449814126393	0.0015981392949232364	FBGN0031406, FBGN0036738, FBGN0040060, FBGN0030688, FBGN0010357, FBGN0042186, FBGN0250815, FBGN0051681, FBGN0031653, FBGN0035665, FBGN0250841, FBGN0032049, FBGN0037627, FBGN0052834, FBGN0011555, FBGN0259998, FBGN0010425, FBGN0034807	134	457	7918	2.327378425160848	0.28984738681093036	0.04188208399588289	2.0064959063708643
SP_PIR_KEYWORDS	Protease	14	5.204460966542751	0.0026899053673245443	FBGN0031406, FBGN0036738, FBGN0040060, FBGN0030688, FBGN0042186, FBGN0010357, FBGN0250815, FBGN0051681, FBGN0032144, FBGN0035665, FBGN0032049, FBGN0011555, FBGN0259998, FBGN0010425	262	264	12980	2.627226463104326	0.23200027739791318	0.04304060494436768	2.9343513881419203
SP_PIR_KEYWORDS	hydrolase	45	16.728624535315987	0.004410116929185707	FBGN0259795, FBGN0036738, FBGN0036170, FBGN0040060, FBGN0042186, FBGN0250815, FBGN0032464, FBGN0013813, FBGN0033868, FBGN0032144, FBGN0031653, FBGN0033322, FBGN0035665, FBGN0036568, FBGN0043575, FBGN0037627, FBGN0034133, FBGN0033774, FBGN0034132, FBGN0259998, FBGN0035620, FBGN0040069, FBGN0010425, FBGN0034807, FBGN0037064, FBGN0031406, FBGN0035915, FBGN0030688, FBGN0010357, FBGN0035776, FBGN00367…	262	1470	12980	1.5165913693721764	0.35153501966674006	0.06000261207982005	4.769601099509169
PIR_SUPERFAMILY	PIRSF001135:trypsin	6	2.2304832713754648	0.006216109051949543	FBGN0010357, FBGN0051681, FBGN0031653, FBGN0011555, FBGN0259998, FBGN0010425	52	61	2596	4.9104665825977305	0.21587346138583163	0.11449080263716715	5.512759495120012
Annotation Cluster 2	Enrichment Score: 3.1911961213274584
Category	Term	Count	%	PValue	Genes	List Total	Pop Hits	Pop Total	Fold Enrichment	Bonferroni	Benjamini	FDR
GOTERM_MF_FAT	GO:0008235~metalloexopeptidase activity	9	3.3457249070631967	4.5378109040426713E-7	FBGN0259795, FBGN0033774, FBGN0034132, FBGN0035915, FBGN0035776, FBGN0033868, FBGN0032144, FBGN0035718, FBGN0045770	134	43	7918	12.367580701145435	9.710446042909826E-5	9.710446042909826E-5	5.750631662859718E-4
INTERPRO	IPR008283:Peptidase M17, leucyl aminopeptidase, N-terminal	5	1.858736059479554	5.193389342554092E-6	FBGN0259795, FBGN0034132, FBGN0035915, FBGN0033868, FBGN0045770	173	8	10196	36.835260115606935	0.0012300793017727685	4.1019467058567294E-4	0.006689796654879565
INTERPRO	IPR011356:Peptidase M17, leucyl aminopeptidase	5	1.858736059479554	5.193389342554092E-6	FBGN0259795, FBGN0034132, FBGN0035915, FBGN0033868, FBGN0045770	173	8	10196	36.835260115606935	0.0012300793017727685	4.1019467058567294E-4	0.006689796654879565
INTERPRO	IPR000819:Peptidase M17, leucyl aminopeptidase, C-terminal	5	1.858736059479554	1.5172844920126E-5	FBGN0259795, FBGN0034132, FBGN0035915, FBGN0033868, FBGN0045770	173	10	10196	29.46820809248555	0.0035895336924145482	8.985939041851188E-4	0.019543543330713398
GOTERM_MF_FAT	GO:0008238~exopeptidase activity	9	3.3457249070631967	3.889852341040125E-4	FBGN0259795, FBGN0033774, FBGN0034132, FBGN0035915, FBGN0035776, FBGN0033868, FBGN0032144, FBGN0035718, FBGN0045770	134	106	7918	5.017037454238243	0.07988722452703689	0.011823692011787013	0.4918330473988042
GOTERM_MF_FAT	GO:0004177~aminopeptidase activity	5	1.858736059479554	0.006655303827538289	FBGN0259795, FBGN0034132, FBGN0035915, FBGN0033868, FBGN0045770	134	45	7918	6.5655058043117736	0.7604505737845151	0.13315886223150852	8.114118867933895
GOTERM_MF_FAT	GO:0008237~metallopeptidase activity	9	3.3457249070631967	0.007212180836208034	FBGN0259795, FBGN0033774, FBGN0034132, FBGN0035915, FBGN0035776, FBGN0033868, FBGN0032144, FBGN0035718, FBGN0045770	134	168	7918	3.1655117270788913	0.7875395167382202	0.13135270907562302	8.764784604082731
SP_PIR_KEYWORDS	Aminopeptidase	5	1.858736059479554	0.009024779288551703	FBGN0259795, FBGN0034132, FBGN0035915, FBGN0033868, FBGN0045770	262	41	12980	6.041705455222492	0.5887045353372726	0.09399996720171477	9.53805880044717
GOTERM_MF_FAT	GO:0030145~manganese ion binding	5	1.858736059479554	0.015127343570067082	FBGN0259795, FBGN0034132, FBGN0035915, FBGN0033868, FBGN0045770	134	57	7918	5.183294056035611	0.9616877964013376	0.18443501689254282	17.565782882487913
KEGG_PATHWAY	dme00480:Glutathione metabolism	5	1.858736059479554	0.01869579097118637	FBGN0259795, FBGN0034132, FBGN0035915, FBGN0033868, FBGN0045770	35	63	2054	4.657596371882086	0.4323118236114384	0.4323118236114384	14.850925921352331
GOTERM_MF_FAT	GO:0046914~transition metal ion binding	19	7.063197026022305	0.8910801583075902	FBGN0259795, FBGN0035915, FBGN0031925, FBGN0035776, FBGN0038130, FBGN0032144, FBGN0033868, FBGN0043575, FBGN0039754, FBGN0034132, FBGN0033774, FBGN0051988, FBGN0051025, FBGN0037939, FBGN0036809, FBGN0029172, FBGN0036778, FBGN0035718, FBGN0045770	134	1354	7918	0.8291739235873806	1.0	0.9996782838574882	99.99999999993726
Annotation Cluster 3	Enrichment Score: 2.413526620543375
Category	Term	Count	%	PValue	Genes	List Total	Pop Hits	Pop Total	Fold Enrichment	Bonferroni	Benjamini	FDR
UP_SEQ_FEATURE	signal peptide	20	7.434944237918216	5.573131979484099E-7	FBGN0036170, FBGN0010357, FBGN0012042, FBGN0032144, FBGN0250832, FBGN0004240, FBGN0043575, FBGN0042201, FBGN0004045, FBGN0005391, FBGN0004181, FBGN0002563, FBGN0004047, FBGN0002565, FBGN0010381, FBGN0011555, FBGN0000094, FBGN0040069, FBGN0010425, FBGN0000357	42	419	2975	3.3810660302307074	5.684434632768909E-5	5.684434632768909E-5	6.208854335776337E-4
SP_PIR_KEYWORDS	Secreted	18	6.691449814126393	1.3234136530872694E-6	FBGN0010357, FBGN0012042, FBGN0032144, FBGN0250832, FBGN0004240, FBGN0043575, FBGN0042201, FBGN0004045, FBGN0005391, FBGN0004181, FBGN0002563, FBGN0004047, FBGN0002565, FBGN0010381, FBGN0000094, FBGN0011555, FBGN0010425, FBGN0000357	262	212	12980	4.20639493014547	1.2968621384035206E-4	1.2968621384035206E-4	0.0014633029425392685
GOTERM_CC_FAT	GO:0005576~extracellular region	22	8.178438661710038	1.4293413241346902E-5	FBGN0034407, FBGN0010357, FBGN0012042, FBGN0051681, FBGN0032144, FBGN0250832, FBGN0004240, FBGN0043575, FBGN0042201, FBGN0004045, FBGN0036232, FBGN0005391, FBGN0004181, FBGN0002563, FBGN0004047, FBGN0002565, FBGN0036948, FBGN0010381, FBGN0011555, FBGN0000094, FBGN0010425, FBGN0000357	74	512	4786	2.779032939189189	0.001628133904422846	0.001628133904422846	0.016254174958862944
SP_PIR_KEYWORDS	Serine protease	12	4.4609665427509295	8.728805215663659E-5	FBGN0031406, FBGN0036738, FBGN0040060, FBGN0030688, FBGN0010357, FBGN0042186, FBGN0250815, FBGN0051681, FBGN0035665, FBGN0011555, FBGN0259998, FBGN0010425	262	135	12980	4.40373197625106	0.008518115978945473	0.0028474723961660064	0.09647298357469136
INTERPRO	IPR018114:Peptidase S1/S6, chymotrypsin/Hap, active site	13	4.83271375464684	9.158138088144023E-5	FBGN0031406, FBGN0036738, FBGN0030688, FBGN0040060, FBGN0042186, FBGN0010357, FBGN0250815, FBGN0051681, FBGN0031653, FBGN0035665, FBGN0011555, FBGN0259998, FBGN0010425	173	191	10196	4.011379112066096	0.0214719059426548	0.004331747043121892	0.1179088347397439
GOTERM_CC_FAT	GO:0005615~extracellular space	8	2.973977695167286	2.1920565655643418E-4	FBGN0034407, FBGN0010357, FBGN0012042, FBGN0002563, FBGN0002565, FBGN0032144, FBGN0011555, FBGN0010425	74	82	4786	6.309822017139091	0.02468246507720273	0.01241834012432308	0.24901141269552118
SP_PIR_KEYWORDS	signal	21	7.806691449814126	3.785608741662203E-4	FBGN0035089, FBGN0036170, FBGN0010357, FBGN0012042, FBGN0032144, FBGN0250832, FBGN0004240, FBGN0043575, FBGN0042201, FBGN0004045, FBGN0005391, FBGN0004181, FBGN0002563, FBGN0004047, FBGN0002565, FBGN0010381, FBGN0011555, FBGN0000094, FBGN0040069, FBGN0010425, FBGN0000357	262	425	12980	2.447956892680736	0.036425998837651075	0.009233603423185688	0.41778291932287326
UP_SEQ_FEATURE	site:Required for specificity	3	1.1152416356877324	0.00492418643190952	FBGN0010357, FBGN0011555, FBGN0010425	42	8	2975	26.562499999999996	0.39559315230739167	0.22256392694150828	5.350965518840589
PIR_SUPERFAMILY	PIRSF001135:trypsin	6	2.2304832713754648	0.006216109051949543	FBGN0010357, FBGN0051681, FBGN0031653, FBGN0011555, FBGN0259998, FBGN0010425	52	61	2596	4.9104665825977305	0.21587346138583163	0.11449080263716715	5.512759495120012
GOTERM_CC_FAT	GO:0044421~extracellular region part	8	2.973977695167286	0.007715413775054615	FBGN0034407, FBGN0010357, FBGN0012042, FBGN0002563, FBGN0002565, FBGN0032144, FBGN0011555, FBGN0010425	74	151	4786	3.4265258636119564	0.586446255506792	0.1980764096990536	8.43168165578857
UP_SEQ_FEATURE	propeptide:Activation peptide	3	1.1152416356877324	0.009422455831274634	FBGN0010357, FBGN0011555, FBGN0010425	42	11	2975	19.318181818181817	0.6192632381454387	0.2752165454619089	10.00991148305106
GOTERM_BP_FAT	GO:0045087~innate immune response	6	2.2304832713754648	0.010589904647320136	FBGN0012042, FBGN0010381, FBGN0015770, FBGN0000094, FBGN0004240, FBGN0043575	116	92	7937	4.462331334332834	0.9947454648030147	0.4811201710260554	14.187740489724066
UP_SEQ_FEATURE	domain:Peptidase S1	3	1.1152416356877324	0.017372850359372055	FBGN0010357, FBGN0011555, FBGN0010425	42	15	2975	14.166666666666664	0.8326393108582895	0.36039277060897856	17.736860956909737
UP_SEQ_FEATURE	disulfide bond	9	3.3457249070631967	0.021996237832471496	FBGN0011761, FBGN0010357, FBGN0029752, FBGN0032144, FBGN0250832, FBGN0010381, FBGN0011555, FBGN0043575, FBGN0010425	42	258	2975	2.470930232558139	0.8965492619116379	0.3647470087495419	21.947562378103257
GOTERM_BP_FAT	GO:0006955~immune response	7	2.6022304832713754	0.03579512517675968	FBGN0034407, FBGN0012042, FBGN0010381, FBGN0015770, FBGN0000094, FBGN0004240, FBGN0043575	116	169	7937	2.834064476637421	0.9999999843153017	0.5928318409305803	40.77792476728089
GOTERM_BP_FAT	GO:0006952~defense response	7	2.6022304832713754	0.03942677566019975	FBGN0034407, FBGN0012042, FBGN0010381, FBGN0015770, FBGN0000094, FBGN0004240, FBGN0043575	116	173	7937	2.768536974287423	0.9999999975592405	0.5777743967482456	43.904200404009266
UP_SEQ_FEATURE	active site:Charge relay system	3	1.1152416356877324	0.06702065138784088	FBGN0010357, FBGN0011555, FBGN0010425	42	31	2975	6.854838709677419	0.9991548240291245	0.692514582960486	53.83076857432527
SP_PIR_KEYWORDS	zymogen	3	1.1152416356877324	0.10827339022457313	FBGN0010357, FBGN0011555, FBGN0010425	262	28	12980	5.308069792802618	0.9999867349406606	0.4462669008383282	71.83518789960424
KEGG_PATHWAY	dme04080:Neuroactive ligand-receptor interaction	3	1.1152416356877324	0.11275805924940127	FBGN0010357, FBGN0011555, FBGN0010425	35	35	2054	5.030204081632653	0.972377569222441	0.5923236918154448	63.90898532149231
SP_PIR_KEYWORDS	disulfide bond	9	3.3457249070631967	0.16565870676466682	FBGN0011761, FBGN0010357, FBGN0029752, FBGN0032144, FBGN0250832, FBGN0010381, FBGN0011555, FBGN0043575, FBGN0010425	262	265	12980	1.6825579720581882	0.9999999804256953	0.5882967291792245	86.50138312068869
UP_SEQ_FEATURE	glycosylation site:N-linked (GlcNAc...)	6	2.2304832713754648	0.7047848018274376	FBGN0036170, FBGN0002565, FBGN0250832, FBGN0010381, FBGN0040069, FBGN0038225	42	419	2975	1.0143198090692123	1.0	0.9999960607380448	99.99987498496729
SP_PIR_KEYWORDS	glycoprotein	6	2.2304832713754648	0.9407670340246143	FBGN0036170, FBGN0002565, FBGN0250832, FBGN0010381, FBGN0040069, FBGN0038225	262	435	12980	0.6833377204527508	1.0	0.9995443356751157	99.99999999999733
Annotation Cluster 4	Enrichment Score: 1.704718521971975
Category	Term	Count	%	PValue	Genes	List Total	Pop Hits	Pop Total	Fold Enrichment	Bonferroni	Benjamini	FDR
GOTERM_BP_FAT	GO:0019731~antibacterial humoral response	5	1.858736059479554	5.674208145551725E-4	FBGN0034407, FBGN0012042, FBGN0010381, FBGN0000094, FBGN0004240	116	27	7937	12.670817369093232	0.24407858477712974	0.08905487430190906	0.812403093065106
INTERPRO	IPR005521:Attacin, C-terminal region	3	1.1152416356877324	0.004058974809859358	FBGN0034407, FBGN0012042, FBGN0004240	173	6	10196	29.468208092485543	0.6186107032563981	0.10156763398425972	5.104430785056224
GOTERM_BP_FAT	GO:0009617~response to bacterium	6	2.2304832713754648	0.005933832656738955	FBGN0035089, FBGN0034407, FBGN0012042, FBGN0010381, FBGN0000094, FBGN0004240	116	80	7937	5.131681034482758	0.946821087568012	0.4439064084738509	8.197832311103138
SP_PIR_KEYWORDS	Antimicrobial	4	1.486988847583643	0.009328962189101528	FBGN0012042, FBGN0010381, FBGN0000094, FBGN0004240	262	22	12980	9.007633587786259	0.6008944858840943	0.08776071102840044	9.844614353335645
GOTERM_BP_FAT	GO:0045087~innate immune response	6	2.2304832713754648	0.010589904647320136	FBGN0012042, FBGN0010381, FBGN0015770, FBGN0000094, FBGN0004240, FBGN0043575	116	92	7937	4.462331334332834	0.9947454648030147	0.4811201710260554	14.187740489724066
GOTERM_BP_FAT	GO:0042742~defense response to bacterium	5	1.858736059479554	0.017565136310303594	FBGN0034407, FBGN0012042, FBGN0010381, FBGN0000094, FBGN0004240	116	69	7937	4.958145927036482	0.9998393959164897	0.4893361421745135	22.484107655558706
GOTERM_BP_FAT	GO:0019730~antimicrobial humoral response	5	1.858736059479554	0.018426747706854527	FBGN0034407, FBGN0012042, FBGN0010381, FBGN0000094, FBGN0004240	116	70	7937	4.887315270935961	0.9998957925650057	0.48052554837723016	23.455437604054595
SP_PIR_KEYWORDS	antibiotic	3	1.1152416356877324	0.0271478780071713	FBGN0012042, FBGN0000094, FBGN0004240	262	13	12980	11.432765707574868	0.9326109411422763	0.20130227156767955	26.23802745313806
GOTERM_BP_FAT	GO:0006959~humoral immune response	5	1.858736059479554	0.032044522609144956	FBGN0034407, FBGN0012042, FBGN0010381, FBGN0000094, FBGN0004240	116	83	7937	4.121832156211052	0.9999998936584004	0.590178610376654	37.379658089115274
GOTERM_BP_FAT	GO:0006955~immune response	7	2.6022304832713754	0.03579512517675968	FBGN0034407, FBGN0012042, FBGN0010381, FBGN0015770, FBGN0000094, FBGN0004240, FBGN0043575	116	169	7937	2.834064476637421	0.9999999843153017	0.5928318409305803	40.77792476728089
GOTERM_BP_FAT	GO:0006952~defense response	7	2.6022304832713754	0.03942677566019975	FBGN0034407, FBGN0012042, FBGN0010381, FBGN0015770, FBGN0000094, FBGN0004240, FBGN0043575	116	173	7937	2.768536974287423	0.9999999975592405	0.5777743967482456	43.904200404009266
GOTERM_BP_FAT	GO:0050829~defense response to Gram-negative bacterium	3	1.1152416356877324	0.0696001003551101	FBGN0012042, FBGN0010381, FBGN0004240	116	30	7937	6.842241379310345	0.9999999999999997	0.7192226067920853	64.54116499411727
UP_SEQ_FEATURE	sequence variant	7	2.6022304832713754	0.08066199267282757	FBGN0042710, FBGN0004181, FBGN0002862, FBGN0000094, FBGN0004240, FBGN0043575, FBGN0000615	42	222	2975	2.233483483483483	0.9998118639845268	0.7063826558844724	60.8179193394307
SP_PIR_KEYWORDS	innate immunity	4	1.486988847583643	0.0905245404273374	FBGN0012042, FBGN0000094, FBGN0004240, FBGN0043575	262	53	12980	3.7390177156848625	0.9999084798914423	0.4407644349782297	64.97747147070321
SP_PIR_KEYWORDS	immune response	4	1.486988847583643	0.09853480858462219	FBGN0012042, FBGN0000094, FBGN0004240, FBGN0043575	262	55	12980	3.6030534351145036	0.9999615409760236	0.4500869637476256	68.24107194510498
Annotation Cluster 5	Enrichment Score: 1.5609894633561614
Category	Term	Count	%	PValue	Genes	List Total	Pop Hits	Pop Total	Fold Enrichment	Bonferroni	Benjamini	FDR
PIR_SUPERFAMILY	PIRSF002545:fruit fly testis-specific protein	6	2.2304832713754648	4.892143067009482E-8	FBGN0004174, FBGN0004173, FBGN0002862, FBGN0085197, FBGN0004175, FBGN0051639	52	7	2596	42.79120879120879	1.9079340232153186E-6	1.9079340232153186E-6	4.448887221952802E-5
SP_PIR_KEYWORDS	spermatogenesis	7	2.6022304832713754	1.6209891295944917E-5	FBGN0004174, FBGN0004173, FBGN0002862, FBGN0031853, FBGN0031728, FBGN0004175, FBGN0038225	262	28	12980	12.385496183206108	0.0015873210935590798	7.939757455217578E-4	0.017921989878755262
GOTERM_BP_FAT	GO:0048232~male gamete generation	11	4.089219330855019	7.758991581306019E-5	FBGN0035089, FBGN0004174, FBGN0004173, FBGN0002862, FBGN0011823, FBGN0031853, FBGN0031728, FBGN0000615, FBGN0004175, FBGN0011244, FBGN0038225	116	155	7937	4.855784204671857	0.03753089549472843	0.018944902411046294	0.11145336194559041
GOTERM_BP_FAT	GO:0007283~spermatogenesis	11	4.089219330855019	7.758991581306019E-5	FBGN0035089, FBGN0004174, FBGN0004173, FBGN0002862, FBGN0011823, FBGN0031853, FBGN0031728, FBGN0000615, FBGN0004175, FBGN0011244, FBGN0038225	116	155	7937	4.855784204671857	0.03753089549472843	0.018944902411046294	0.11145336194559041
INTERPRO	IPR005634:Male specific sperm protein	3	1.1152416356877324	0.0016601774299309572	FBGN0004174, FBGN0004173, FBGN0004175	173	4	10196	44.20231213872832	0.32550365436600703	0.04803178052721091	2.1176354950260934
SP_PIR_KEYWORDS	tandem repeat	4	1.486988847583643	0.0019796751160546205	FBGN0004174, FBGN0004173, FBGN0011823, FBGN0004175	262	13	12980	15.243687610099824	0.1765071828627458	0.038095485339415536	2.1672869788737392
GOTERM_BP_FAT	GO:0007296~vitellogenesis	3	1.1152416356877324	0.004167695701379074	FBGN0004045, FBGN0005391, FBGN0004047	116	7	7937	29.32389162561576	0.8724143713305197	0.402345161968406	5.825687388371714
SP_PIR_KEYWORDS	sulfation	3	1.1152416356877324	0.005727683091331307	FBGN0004045, FBGN0005391, FBGN0004047	262	6	12980	24.770992366412212	0.43046020359071513	0.06794721289155758	6.153871324721938
GOTERM_BP_FAT	GO:0007548~sex differentiation	5	1.858736059479554	0.010936899233409377	FBGN0000964, FBGN0004045, FBGN0005391, FBGN0004047, FBGN0046332	116	60	7937	5.701867816091955	0.9955799018276323	0.4525035293301457	14.61925043768214
GOTERM_BP_FAT	GO:0007028~cytoplasm organization	5	1.858736059479554	0.014373106647738745	FBGN0004045, FBGN0005391, FBGN0004047, FBGN0000615, FBGN0003015	116	65	7937	5.2632625994694955	0.9992051509600222	0.47735392190923753	18.784759393015516
GOTERM_BP_FAT	GO:0048609~reproductive process in a multicellular organism	19	7.063197026022305	0.030395453177421206	FBGN0035089, FBGN0011823, FBGN0250832, FBGN0000615, FBGN0003015, FBGN0038225, FBGN0011244, FBGN0004045, FBGN0004174, FBGN0004173, FBGN0005391, FBGN0004181, FBGN0002862, FBGN0041195, FBGN0004047, FBGN0031853, FBGN0031728, FBGN0004175, FBGN0000357	116	778	7937	1.670984398546228	0.9999997538730382	0.6136797713569659	35.82882306727482
GOTERM_BP_FAT	GO:0032504~multicellular organism reproduction	19	7.063197026022305	0.030395453177421206	FBGN0035089, FBGN0011823, FBGN0250832, FBGN0000615, FBGN0003015, FBGN0038225, FBGN0011244, FBGN0004045, FBGN0004174, FBGN0004173, FBGN0005391, FBGN0004181, FBGN0002862, FBGN0041195, FBGN0004047, FBGN0031853, FBGN0031728, FBGN0004175, FBGN0000357	116	778	7937	1.670984398546228	0.9999997538730382	0.6136797713569659	35.82882306727482
GOTERM_BP_FAT	GO:0003006~reproductive developmental process	14	5.204460966542751	0.030843615355474106	FBGN0000964, FBGN0035089, FBGN0011823, FBGN0046332, FBGN0000615, FBGN0003015, FBGN0011244, FBGN0038225, FBGN0004045, FBGN0005391, FBGN0004047, FBGN0031853, FBGN0031728, FBGN0000357	116	506	7937	1.8931102630502932	0.9999998040372365	0.5968914833008434	36.253787042470066
GOTERM_MF_FAT	GO:0051536~iron-sulfur cluster binding	4	1.486988847583643	0.05381865275837308	FBGN0004174, FBGN0004173, FBGN0002862, FBGN0004175	134	51	7918	4.634474685396547	0.9999927803224986	0.481961425188822	50.39450984001543
GOTERM_MF_FAT	GO:0051540~metal cluster binding	4	1.486988847583643	0.05381865275837308	FBGN0004174, FBGN0004173, FBGN0002862, FBGN0004175	134	51	7918	4.634474685396547	0.9999927803224986	0.481961425188822	50.39450984001543
GOTERM_BP_FAT	GO:0007291~sperm individualization	3	1.1152416356877324	0.0696001003551101	FBGN0011823, FBGN0031853, FBGN0038225	116	30	7937	6.842241379310345	0.9999999999999997	0.7192226067920853	64.54116499411727
GOTERM_BP_FAT	GO:0007276~gamete generation	16	5.947955390334572	0.09172767864166717	FBGN0035089, FBGN0011823, FBGN0000615, FBGN0003015, FBGN0038225, FBGN0011244, FBGN0004045, FBGN0004174, FBGN0004173, FBGN0005391, FBGN0002862, FBGN0004047, FBGN0031853, FBGN0031728, FBGN0004175, FBGN0000357	116	715	7937	1.5311309380274896	1.0	0.7728741957037025	74.91078481379975
GOTERM_BP_FAT	GO:0007286~spermatid development	4	1.486988847583643	0.09470315440416947	FBGN0011823, FBGN0031853, FBGN0011244, FBGN0038225	116	75	7937	3.6491954022988504	1.0	0.7738045661473942	76.06650499280914
GOTERM_BP_FAT	GO:0048515~spermatid differentiation	4	1.486988847583643	0.09760274439058406	FBGN0011823, FBGN0031853, FBGN0011244, FBGN0038225	116	76	7937	3.6011796733212336	1.0	0.7744371335806294	77.14492526462902
INTERPRO	IPR000734:Lipase	3	1.1152416356877324	0.10102445874868306	FBGN0004045, FBGN0005391, FBGN0004047	173	32	10196	5.52528901734104	0.9999999999890794	0.8351770764190461	74.63756648737231
SP_PIR_KEYWORDS	differentiation	7	2.6022304832713754	0.10401070775677645	FBGN0004174, FBGN0004173, FBGN0002862, FBGN0031853, FBGN0031728, FBGN0004175, FBGN0038225	262	160	12980	2.167461832061069	0.999978832171164	0.45005994743556343	70.31020791589816
INTERPRO	IPR013818:Lipase, N-terminal	3	1.1152416356877324	0.10639613861261685	FBGN0004045, FBGN0005391, FBGN0004047	173	33	10196	5.357856016815554	0.9999999999973614	0.8309202563159492	76.52196451080133
GOTERM_BP_FAT	GO:0048610~reproductive cellular process	12	4.4609665427509295	0.10812913595013796	FBGN0004045, FBGN0035089, FBGN0005391, FBGN0011823, FBGN0004047, FBGN0031853, FBGN0031728, FBGN0000615, FBGN0003015, FBGN0011244, FBGN0038225, FBGN0000357	116	500	7937	1.6421379310344826	1.0	0.80048854309173	80.6915842686657
GOTERM_BP_FAT	GO:0019953~sexual reproduction	16	5.947955390334572	0.10932401987066333	FBGN0035089, FBGN0011823, FBGN0000615, FBGN0003015, FBGN0038225, FBGN0011244, FBGN0004045, FBGN0004174, FBGN0004173, FBGN0005391, FBGN0002862, FBGN0004047, FBGN0031853, FBGN0031728, FBGN0004175, FBGN0000357	116	735	7937	1.4894675111423878	1.0	0.7861794149777145	81.06005029355478
GOTERM_MF_FAT	GO:0009055~electron carrier activity	7	2.6022304832713754	0.12420381294285583	FBGN0004174, FBGN0004173, FBGN0031925, FBGN0002862, FBGN0029752, FBGN0036778, FBGN0004175	134	202	7918	2.047657750849712	0.9999999999995277	0.7580572370977721	81.37530391742224
GOTERM_BP_FAT	GO:0007349~cellularization	4	1.486988847583643	0.16584286271109364	FBGN0011823, FBGN0031853, FBGN0003015, FBGN0038225	116	97	7937	2.8215428368290083	1.0	0.8749459753143967	92.61781536125446
GOTERM_CC_FAT	GO:0005811~lipid particle	7	2.6022304832713754	0.177868746863763	FBGN0004045, FBGN0005391, FBGN0002563, FBGN0011823, FBGN0004047, FBGN0002565, FBGN0036568	74	249	4786	1.8181916856615652	0.9999999997989556	0.9757962864512706	89.2190588783041
GOTERM_BP_FAT	GO:0007281~germ cell development	6	2.2304832713754648	0.2763397750839638	FBGN0011823, FBGN0031853, FBGN0000615, FBGN0003015, FBGN0011244, FBGN0038225	116	243	7937	1.6894423158790974	1.0	0.9390324989226593	99.04225145105812
GOTERM_BP_FAT	GO:0070727~cellular macromolecule localization	6	2.2304832713754648	0.279139177634949	FBGN0011823, FBGN0031728, FBGN0000615, FBGN0003015, FBGN0034205, FBGN0011244	116	244	7937	1.6825183719615602	1.0	0.9380933796851991	99.0941430325663
GOTERM_BP_FAT	GO:0007292~female gamete generation	9	3.3457249070631967	0.5400535964514487	FBGN0004045, FBGN0035089, FBGN0005391, FBGN0011823, FBGN0004047, FBGN0031728, FBGN0000615, FBGN0003015, FBGN0000357	116	546	7937	1.1278419856006063	1.0	0.989518760239541	99.99857939511567
GOTERM_BP_FAT	GO:0008104~protein localization	6	2.2304832713754648	0.6778989170181665	FBGN0011823, FBGN0035124, FBGN0031728, FBGN0003015, FBGN0034205, FBGN0011244	116	392	7937	1.0472818437719915	1.0	0.9964526791059491	99.99999150957615
GOTERM_BP_FAT	GO:0030707~ovarian follicle cell development	3	1.1152416356877324	0.8002203357989793	FBGN0035089, FBGN0031728, FBGN0000357	116	204	7937	1.006211967545639	1.0	0.9994011661253781	99.99999999113626
GOTERM_BP_FAT	GO:0048477~oogenesis	7	2.6022304832713754	0.8023373800673326	FBGN0035089, FBGN0005391, FBGN0011823, FBGN0031728, FBGN0000615, FBGN0003015, FBGN0000357	116	539	7937	0.888602776533811	1.0	0.9993890214781382	99.9999999923946
SP_PIR_KEYWORDS	developmental protein	8	2.973977695167286	0.9219171663338847	FBGN0004174, FBGN0004173, FBGN0002862, FBGN0031728, FBGN0000615, FBGN0004175, FBGN0003015, FBGN0038225	262	540	12980	0.7339553293751767	1.0	0.9993573799410325	99.99999999994313
SP_PIR_KEYWORDS	phosphoprotein	7	2.6022304832713754	0.999266076016027	FBGN0004045, FBGN0005391, FBGN0011823, FBGN0004047, FBGN0046332, FBGN0000615, FBGN0003015	262	815	12980	0.42551397930033247	1.0	0.999999979066341	100.0
Annotation Cluster 6	Enrichment Score: 1.4662986899987003
Category	Term	Count	%	PValue	Genes	List Total	Pop Hits	Pop Total	Fold Enrichment	Bonferroni	Benjamini	FDR
GOTERM_MF_FAT	GO:0008235~metalloexopeptidase activity	9	3.3457249070631967	4.5378109040426713E-7	FBGN0259795, FBGN0033774, FBGN0034132, FBGN0035915, FBGN0035776, FBGN0033868, FBGN0032144, FBGN0035718, FBGN0045770	134	43	7918	12.367580701145435	9.710446042909826E-5	9.710446042909826E-5	5.750631662859718E-4
GOTERM_MF_FAT	GO:0008238~exopeptidase activity	9	3.3457249070631967	3.889852341040125E-4	FBGN0259795, FBGN0033774, FBGN0034132, FBGN0035915, FBGN0035776, FBGN0033868, FBGN0032144, FBGN0035718, FBGN0045770	134	106	7918	5.017037454238243	0.07988722452703689	0.011823692011787013	0.4918330473988042
INTERPRO	IPR003146:Proteinase inhibitor, carboxypeptidase propeptide	3	1.1152416356877324	0.004058974809859358	FBGN0033774, FBGN0032144, FBGN0035718	173	6	10196	29.468208092485543	0.6186107032563981	0.10156763398425972	5.104430785056224
SMART	SM00631:Zn_pept	4	1.486988847583643	0.006737010092607158	FBGN0033774, FBGN0035776, FBGN0032144, FBGN0035718	77	25	4824	10.023896103896105	0.27218682453390297	0.10048867044196352	6.218823754399583
GOTERM_MF_FAT	GO:0008237~metallopeptidase activity	9	3.3457249070631967	0.007212180836208034	FBGN0259795, FBGN0033774, FBGN0034132, FBGN0035915, FBGN0035776, FBGN0033868, FBGN0032144, FBGN0035718, FBGN0045770	134	168	7918	3.1655117270788913	0.7875395167382202	0.13135270907562302	8.764784604082731
INTERPRO	IPR000834:Peptidase M14, carboxypeptidase A	4	1.486988847583643	0.008259784861198681	FBGN0033774, FBGN0035776, FBGN0032144, FBGN0035718	173	25	10196	9.429826589595375	0.8599419580488512	0.16364310627756018	10.133278064084427
GOTERM_MF_FAT	GO:0004181~metallocarboxypeptidase activity	4	1.486988847583643	0.009082510808213377	FBGN0033774, FBGN0035776, FBGN0032144, FBGN0035718	134	26	7918	9.090700344431687	0.8580865294381245	0.13946002858591755	10.919178944838382
GOTERM_MF_FAT	GO:0004180~carboxypeptidase activity	4	1.486988847583643	0.03939909399825564	FBGN0033774, FBGN0035776, FBGN0032144, FBGN0035718	134	45	7918	5.252404643449419	0.9998162614565078	0.39709751395025306	39.91418086005141
SP_PIR_KEYWORDS	carboxypeptidase	4	1.486988847583643	0.05821961979040076	FBGN0033774, FBGN0035776, FBGN0032144, FBGN0035718	262	44	12980	4.5038167938931295	0.9972006023622834	0.3428757855706973	48.4820754187565
GOTERM_MF_FAT	GO:0043169~cation binding	26	9.66542750929368	0.8603779978665227	FBGN0259795, FBGN0036170, FBGN0036833, FBGN0031925, FBGN0038130, FBGN0033868, FBGN0032144, FBGN0043575, FBGN0011273, FBGN0039754, FBGN0034132, FBGN0033774, FBGN0051988, FBGN0038952, FBGN0035915, FBGN0035776, FBGN0051682, FBGN0035161, FBGN0051025, FBGN0036809, FBGN0037939, FBGN0035143, FBGN0029172, FBGN0036778, FBGN0035718, FBGN0045770	134	1764	7918	0.870934443429113	1.0	0.9995289215840782	99.99999999854042
GOTERM_MF_FAT	GO:0043167~ion binding	26	9.66542750929368	0.8664278336705512	FBGN0259795, FBGN0036170, FBGN0036833, FBGN0031925, FBGN0038130, FBGN0033868, FBGN0032144, FBGN0043575, FBGN0011273, FBGN0039754, FBGN0034132, FBGN0033774, FBGN0051988, FBGN0038952, FBGN0035915, FBGN0035776, FBGN0051682, FBGN0035161, FBGN0051025, FBGN0036809, FBGN0037939, FBGN0035143, FBGN0029172, FBGN0036778, FBGN0035718, FBGN0045770	134	1772	7918	0.8670024594858664	1.0	0.9994780843653231	99.99999999916741
GOTERM_MF_FAT	GO:0046872~metal ion binding	25	9.293680297397769	0.8735826666375336	FBGN0259795, FBGN0036833, FBGN0031925, FBGN0038130, FBGN0033868, FBGN0032144, FBGN0043575, FBGN0011273, FBGN0039754, FBGN0034132, FBGN0033774, FBGN0051988, FBGN0038952, FBGN0035915, FBGN0035776, FBGN0051682, FBGN0035161, FBGN0051025, FBGN0036809, FBGN0037939, FBGN0035143, FBGN0029172, FBGN0036778, FBGN0035718, FBGN0045770	134	1718	7918	0.8598596076659775	1.0	0.9995147381288295	99.99999999958558
GOTERM_MF_FAT	GO:0046914~transition metal ion binding	19	7.063197026022305	0.8910801583075902	FBGN0259795, FBGN0035915, FBGN0031925, FBGN0035776, FBGN0038130, FBGN0032144, FBGN0033868, FBGN0043575, FBGN0039754, FBGN0034132, FBGN0033774, FBGN0051988, FBGN0051025, FBGN0037939, FBGN0036809, FBGN0029172, FBGN0036778, FBGN0035718, FBGN0045770	134	1354	7918	0.8291739235873806	1.0	0.9996782838574882	99.99999999993726
GOTERM_MF_FAT	GO:0008270~zinc ion binding	9	3.3457249070631967	0.9972141980409847	FBGN0033774, FBGN0051988, FBGN0051025, FBGN0037939, FBGN0036809, FBGN0035776, FBGN0032144, FBGN0035718, FBGN0043575	134	1026	7918	0.5183294056035611	1.0	0.9999999984830988	100.0
SP_PIR_KEYWORDS	metal-binding	7	2.6022304832713754	0.9990151584467907	FBGN0051988, FBGN0036809, FBGN0031925, FBGN0032144, FBGN0035143, FBGN0036778, FBGN0043575	262	796	12980	0.4356707200122751	1.0	0.9999999721471702	100.0
SP_PIR_KEYWORDS	zinc	4	1.486988847583643	0.9994429876585429	FBGN0051988, FBGN0036809, FBGN0032144, FBGN0043575	262	577	12980	0.34344530144072394	1.0	0.999999983334313	100.0
Annotation Cluster 7	Enrichment Score: 1.1829264038060978
Category	Term	Count	%	PValue	Genes	List Total	Pop Hits	Pop Total	Fold Enrichment	Bonferroni	Benjamini	FDR
INTERPRO	IPR002076:GNS1/SUR4 membrane protein	5	1.858736059479554	3.067512032642849E-4	FBGN0038986, FBGN0037762, FBGN0038983, FBGN0260942, FBGN0052072	173	20	10196	14.734104046242775	0.07013065120090411	0.012045397632799992	0.3944304380516961
INTERPRO	IPR015876:Fatty acid desaturase, type 1, core	3	1.1152416356877324	0.0056197259726065	FBGN0038130, FBGN0029172, FBGN0039754	173	7	10196	25.258464079273324	0.7370079622772365	0.12502778919434598	7.002369956692744
GOTERM_MF_FAT	GO:0004768~stearoyl-CoA 9-desaturase activity	3	1.1152416356877324	0.007338282089066543	FBGN0038130, FBGN0029172, FBGN0039754	134	8	7918	22.158582089552237	0.7932371310401675	0.12308793410850749	8.911533163069208
GOTERM_BP_FAT	GO:0006633~fatty acid biosynthetic process	4	1.486988847583643	0.009914762846225321	FBGN0038130, FBGN0029172, FBGN0052072, FBGN0039754	116	31	7937	8.828698553948831	0.9926449712963401	0.5590079821100504	13.342337859681642
GOTERM_MF_FAT	GO:0016717~oxidoreductase activity, acting on paired donors, with oxidation of a pair of donors resulting in the reduction of molecular oxygen to two molecules of water	3	1.1152416356877324	0.011537067782052756	FBGN0038130, FBGN0029172, FBGN0039754	134	10	7918	17.72686567164179	0.9165314299363801	0.1525744935858413	13.675447442512246
INTERPRO	IPR005804:Fatty acid desaturase, type 1	3	1.1152416356877324	0.011648234714859422	FBGN0038130, FBGN0029172, FBGN0039754	173	10	10196	17.68092485549133	0.9377648811262524	0.2065803350483325	14.009262387105403
SP_PIR_KEYWORDS	Fatty acid biosynthesis	3	1.1152416356877324	0.01965415148211284	FBGN0038130, FBGN0029172, FBGN0039754	262	11	12980	13.51145038167939	0.8570537461402249	0.1620897071360886	19.706544169328044
KEGG_PATHWAY	dme01040:Biosynthesis of unsaturated fatty acids	3	1.1152416356877324	0.027608623367086225	FBGN0038130, FBGN0029172, FBGN0039754	35	16	2054	11.003571428571428	0.5682493865913789	0.34292267318935665	21.218354089781567
GOTERM_BP_FAT	GO:0008610~lipid biosynthetic process	6	2.2304832713754648	0.028987977503562433	FBGN0039518, FBGN0038130, FBGN0029172, FBGN0052072, FBGN0039010, FBGN0039754	116	119	7937	3.449869603013619	0.999999496810802	0.6197095489014911	34.477002174356386
GOTERM_BP_FAT	GO:0006631~fatty acid metabolic process	4	1.486988847583643	0.04112653868641324	FBGN0038130, FBGN0029172, FBGN0052072, FBGN0039754	116	53	7937	5.163955757970072	0.9999999989806571	0.563149523934009	45.31404230669024
SP_PIR_KEYWORDS	lipid synthesis	3	1.1152416356877324	0.044915634362175355	FBGN0038130, FBGN0029172, FBGN0039754	262	17	12980	8.742703188145487	0.9889314656486625	0.2927948841901029	39.838406403785584
GOTERM_BP_FAT	GO:0016053~organic acid biosynthetic process	4	1.486988847583643	0.06534554459081664	FBGN0038130, FBGN0029172, FBGN0052072, FBGN0039754	116	64	7937	4.276400862068965	0.9999999999999966	0.7088542392629567	62.13820077590666
GOTERM_BP_FAT	GO:0046394~carboxylic acid biosynthetic process	4	1.486988847583643	0.06534554459081664	FBGN0038130, FBGN0029172, FBGN0052072, FBGN0039754	116	64	7937	4.276400862068965	0.9999999999999966	0.7088542392629567	62.13820077590666
GOTERM_CC_FAT	GO:0005783~endoplasmic reticulum	6	2.2304832713754648	0.43804708562636074	FBGN0039518, FBGN0031925, FBGN0029172, FBGN0036778, FBGN0052072, FBGN0039010	74	284	4786	1.3663875142748383	1.0	0.9740123978237754	99.85762682907477
SP_PIR_KEYWORDS	iron	5	1.858736059479554	0.47980581863653315	FBGN0031925, FBGN0038130, FBGN0029172, FBGN0036778, FBGN0039754	262	177	12980	1.3994910941475829	1.0	0.9228441746903693	99.92728711782283
GOTERM_MF_FAT	GO:0005506~iron ion binding	5	1.858736059479554	0.6408621963802867	FBGN0031925, FBGN0038130, FBGN0029172, FBGN0036778, FBGN0039754	134	260	7918	1.136337543053961	1.0	0.9945806209522906	99.99976882404529
GOTERM_BP_FAT	GO:0055114~oxidation reduction	9	3.3457249070631967	0.6853488878867228	FBGN0011761, FBGN0031925, FBGN0039071, FBGN0029752, FBGN0038130, FBGN0029172, FBGN0036778, FBGN0034173, FBGN0039754	116	620	7937	0.9932285873192437	1.0	0.996461573292706	99.99999393446198
GOTERM_CC_FAT	GO:0016021~integral to membrane	18	6.691449814126393	0.8675903475224946	FBGN0037762, FBGN0031785, FBGN0011823, FBGN0038130, FBGN0035567, FBGN0015770, FBGN0035568, FBGN0043575, FBGN0039754, FBGN0032664, FBGN0038986, FBGN0038983, FBGN0029172, FBGN0035124, FBGN0260942, FBGN0036329, FBGN0052081, FBGN0052072	74	1360	4786	0.8560015898251192	1.0	0.9994098936200527	99.9999999896745
GOTERM_CC_FAT	GO:0031224~intrinsic to membrane	18	6.691449814126393	0.8851002017720349	FBGN0037762, FBGN0031785, FBGN0011823, FBGN0038130, FBGN0035567, FBGN0015770, FBGN0035568, FBGN0043575, FBGN0039754, FBGN0032664, FBGN0038986, FBGN0038983, FBGN0029172, FBGN0035124, FBGN0260942, FBGN0036329, FBGN0052081, FBGN0052072	74	1382	4786	0.8423749364415066	1.0	0.9995508541562047	99.99999999794244
SP_PIR_KEYWORDS	oxidoreductase	7	2.6022304832713754	0.9720399718121366	FBGN0031925, FBGN0039071, FBGN0038130, FBGN0029172, FBGN0036778, FBGN0034173, FBGN0039754	262	561	12980	0.6181709324951354	1.0	0.9999231889102774	100.0
SP_PIR_KEYWORDS	transmembrane	9	3.3457249070631967	0.9997449990395745	FBGN0038130, FBGN0029172, FBGN0035567, FBGN0035124, FBGN0015770, FBGN0035568, FBGN0052081, FBGN0039754, FBGN0032664	262	1039	12980	0.4291413499474686	1.0	0.9999999958765167	100.0
Annotation Cluster 8	Enrichment Score: 1.1641639741508167
Category	Term	Count	%	PValue	Genes	List Total	Pop Hits	Pop Total	Fold Enrichment	Bonferroni	Benjamini	FDR
GOTERM_BP_FAT	GO:0042810~pheromone metabolic process	3	1.1152416356877324	0.010509656536239507	FBGN0037762, FBGN0029172, FBGN0052072	116	11	7937	18.66065830721003	0.9945311098760292	0.524836861122862	14.087658365355848
GOTERM_BP_FAT	GO:0010817~regulation of hormone levels	3	1.1152416356877324	0.08651144043320179	FBGN0037762, FBGN0029172, FBGN0052072	116	34	7937	6.037271805273833	1.0	0.7739413386782236	72.75853987439444
GOTERM_BP_FAT	GO:0042445~hormone metabolic process	3	1.1152416356877324	0.08651144043320179	FBGN0037762, FBGN0029172, FBGN0052072	116	34	7937	6.037271805273833	1.0	0.7739413386782236	72.75853987439444
GOTERM_BP_FAT	GO:0019748~secondary metabolic process	3	1.1152416356877324	0.2802905746002958	FBGN0037762, FBGN0029172, FBGN0052072	116	72	7937	2.850933908045977	1.0	0.9359653313815908	99.11471682585422
Annotation Cluster 9	Enrichment Score: 1.1563355846081051
Category	Term	Count	%	PValue	Genes	List Total	Pop Hits	Pop Total	Fold Enrichment	Bonferroni	Benjamini	FDR
GOTERM_BP_FAT	GO:0006091~generation of precursor metabolites and energy	9	3.3457249070631967	0.013290793245818213	FBGN0011761, FBGN0034133, FBGN0042710, FBGN0038952, FBGN0029752, FBGN0032464, FBGN0037988, FBGN0036568, FBGN0034173	116	217	7937	2.837795963769268	0.9986345808253679	0.48295707507418717	17.49359234309882
GOTERM_BP_FAT	GO:0016052~carbohydrate catabolic process	5	1.858736059479554	0.032044522609144956	FBGN0042710, FBGN0038952, FBGN0036170, FBGN0043575, FBGN0034173	116	83	7937	4.121832156211052	0.9999998936584004	0.590178610376654	37.379658089115274
GOTERM_BP_FAT	GO:0019318~hexose metabolic process	5	1.858736059479554	0.03454859697180603	FBGN0042710, FBGN0038952, FBGN0036170, FBGN0032372, FBGN0034173	116	85	7937	4.024847870182556	0.9999999703451261	0.5983992357768685	39.66801611765145
GOTERM_BP_FAT	GO:0044275~cellular carbohydrate catabolic process	4	1.486988847583643	0.037321230518314166	FBGN0042710, FBGN0038952, FBGN0036170, FBGN0034173	116	51	7937	5.366463826910074	0.9999999928166451	0.5735844238369987	42.110899363598875
GOTERM_BP_FAT	GO:0005996~monosaccharide metabolic process	5	1.858736059479554	0.05191076274579758	FBGN0042710, FBGN0038952, FBGN0036170, FBGN0032372, FBGN0034173	116	97	7937	3.5269285460362605	0.9999999999961393	0.6360635723410611	53.51851119536073
KEGG_PATHWAY	dme00010:Glycolysis / Gluconeogenesis	4	1.486988847583643	0.05275357869757338	FBGN0042710, FBGN0038952, FBGN0032372, FBGN0034173	35	52	2054	4.514285714285714	0.803261572617195	0.41839285674862214	36.97670646267892
SP_PIR_KEYWORDS	glycolysis	3	1.1152416356877324	0.08323022677144315	FBGN0042710, FBGN0038952, FBGN0034173	262	24	12980	6.192748091603053	0.9997997797477427	0.433194746442074	61.743262682571206
GOTERM_BP_FAT	GO:0006096~glycolysis	3	1.1152416356877324	0.09091540685106106	FBGN0042710, FBGN0038952, FBGN0034173	116	35	7937	5.864778325123153	1.0	0.7803785287363996	74.58638237366169
GOTERM_BP_FAT	GO:0019320~hexose catabolic process	3	1.1152416356877324	0.12825255285893855	FBGN0042710, FBGN0038952, FBGN0034173	116	43	7937	4.7736567762630315	1.0	0.8314815090731951	86.09077692162089
GOTERM_BP_FAT	GO:0006007~glucose catabolic process	3	1.1152416356877324	0.12825255285893855	FBGN0042710, FBGN0038952, FBGN0034173	116	43	7937	4.7736567762630315	1.0	0.8314815090731951	86.09077692162089
GOTERM_BP_FAT	GO:0046365~monosaccharide catabolic process	3	1.1152416356877324	0.1331447834433452	FBGN0042710, FBGN0038952, FBGN0034173	116	44	7937	4.665164576802508	1.0	0.8281334185670951	87.17148618865181
GOTERM_BP_FAT	GO:0046164~alcohol catabolic process	3	1.1152416356877324	0.16844889166483956	FBGN0042710, FBGN0038952, FBGN0034173	116	51	7937	4.024847870182556	1.0	0.8734121387442402	92.94243903633983
GOTERM_BP_FAT	GO:0006006~glucose metabolic process	3	1.1152416356877324	0.22110271254384062	FBGN0042710, FBGN0038952, FBGN0034173	116	61	7937	3.3650367439231204	1.0	0.9021499559293743	97.24343778234666
Annotation Cluster 10	Enrichment Score: 0.7942260744932105
Category	Term	Count	%	PValue	Genes	List Total	Pop Hits	Pop Total	Fold Enrichment	Bonferroni	Benjamini	FDR
GOTERM_BP_FAT	GO:0015711~organic anion transport	3	1.1152416356877324	0.039809506275123016	FBGN0035567, FBGN0035568, FBGN0036329	116	22	7937	9.330329153605016	0.9999999979946085	0.5658981546713594	44.22456880112411
GOTERM_BP_FAT	GO:0006820~anion transport	3	1.1152416356877324	0.14806528644527528	FBGN0035567, FBGN0035568, FBGN0036329	116	47	7937	4.367388114453411	1.0	0.8475586824205352	90.0044005109761
GOTERM_BP_FAT	GO:0015849~organic acid transport	3	1.1152416356877324	0.1788146165000494	FBGN0035567, FBGN0035568, FBGN0036329	116	53	7937	3.8729668184775536	1.0	0.8789309945164093	94.10667350001607
GOTERM_BP_FAT	GO:0046942~carboxylic acid transport	3	1.1152416356877324	0.1788146165000494	FBGN0035567, FBGN0035568, FBGN0036329	116	53	7937	3.8729668184775536	1.0	0.8789309945164093	94.10667350001607
GOTERM_BP_FAT	GO:0006811~ion transport	6	2.2304832713754648	0.5670528711623722	FBGN0034133, FBGN0032464, FBGN0035567, FBGN0035568, FBGN0036568, FBGN0036329	116	346	7937	1.1865158461231813	1.0	0.9908122545712312	99.99940448815563
Annotation Cluster 11	Enrichment Score: 0.7263160666063515
Category	Term	Count	%	PValue	Genes	List Total	Pop Hits	Pop Total	Fold Enrichment	Bonferroni	Benjamini	FDR
GOTERM_BP_FAT	GO:0007618~mating	5	1.858736059479554	0.03584225177114213	FBGN0004181, FBGN0037762, FBGN0041195, FBGN0029172, FBGN0250832	116	86	7937	3.9780473135525263	0.9999999846887311	0.575519567205423	40.8195111948983
GOTERM_BP_FAT	GO:0019098~reproductive behavior	4	1.486988847583643	0.13173548813823843	FBGN0004181, FBGN0037762, FBGN0029172, FBGN0250832	116	87	7937	3.1458581054300434	1.0	0.8323131526569953	86.86846598199976
GOTERM_BP_FAT	GO:0007617~mating behavior	3	1.1152416356877324	0.2856786422181975	FBGN0037762, FBGN0029172, FBGN0250832	116	73	7937	2.8118800188946627	1.0	0.9369779240532579	99.2053446059567
GOTERM_BP_FAT	GO:0051705~behavioral interaction between organisms	3	1.1152416356877324	0.2910630461542636	FBGN0037762, FBGN0029172, FBGN0250832	116	74	7937	2.7738816402609503	1.0	0.9379680203272704	99.28722479090321
GOTERM_BP_FAT	GO:0007610~behavior	7	2.6022304832713754	0.5949175113041274	FBGN0004181, FBGN0037762, FBGN0041195, FBGN0011823, FBGN0029172, FBGN0250832, FBGN0003015	116	429	7937	1.1164496423117114	1.0	0.992112399674725	99.99977108874805
Annotation Cluster 12	Enrichment Score: 0.708092209194723
Category	Term	Count	%	PValue	Genes	List Total	Pop Hits	Pop Total	Fold Enrichment	Bonferroni	Benjamini	FDR
GOTERM_BP_FAT	GO:0048232~male gamete generation	11	4.089219330855019	7.758991581306019E-5	FBGN0035089, FBGN0004174, FBGN0004173, FBGN0002862, FBGN0011823, FBGN0031853, FBGN0031728, FBGN0000615, FBGN0004175, FBGN0011244, FBGN0038225	116	155	7937	4.855784204671857	0.03753089549472843	0.018944902411046294	0.11145336194559041
GOTERM_BP_FAT	GO:0007283~spermatogenesis	11	4.089219330855019	7.758991581306019E-5	FBGN0035089, FBGN0004174, FBGN0004173, FBGN0002862, FBGN0011823, FBGN0031853, FBGN0031728, FBGN0000615, FBGN0004175, FBGN0011244, FBGN0038225	116	155	7937	4.855784204671857	0.03753089549472843	0.018944902411046294	0.11145336194559041
GOTERM_BP_FAT	GO:0006458~'de novo' protein folding	3	1.1152416356877324	0.014625916132295273	FBGN0031728, FBGN0038200, FBGN0011244	116	13	7937	15.789787798408486	0.9992995777291438	0.45409970514049747	19.083632541215124
GOTERM_BP_FAT	GO:0017038~protein import	4	1.486988847583643	0.08076497524652142	FBGN0011823, FBGN0031728, FBGN0034205, FBGN0011244	116	70	7937	3.9098522167487686	1.0	0.7610805096231286	70.18934944152181
GOTERM_BP_FAT	GO:0007276~gamete generation	16	5.947955390334572	0.09172767864166717	FBGN0035089, FBGN0011823, FBGN0000615, FBGN0003015, FBGN0038225, FBGN0011244, FBGN0004045, FBGN0004174, FBGN0004173, FBGN0005391, FBGN0002862, FBGN0004047, FBGN0031853, FBGN0031728, FBGN0004175, FBGN0000357	116	715	7937	1.5311309380274896	1.0	0.7728741957037025	74.91078481379975
GOTERM_BP_FAT	GO:0048610~reproductive cellular process	12	4.4609665427509295	0.10812913595013796	FBGN0004045, FBGN0035089, FBGN0005391, FBGN0011823, FBGN0004047, FBGN0031853, FBGN0031728, FBGN0000615, FBGN0003015, FBGN0011244, FBGN0038225, FBGN0000357	116	500	7937	1.6421379310344826	1.0	0.80048854309173	80.6915842686657
GOTERM_BP_FAT	GO:0007300~ovarian nurse cell to oocyte transport	3	1.1152416356877324	0.10915099015613788	FBGN0011823, FBGN0031728, FBGN0000615	116	39	7937	5.263262599469496	1.0	0.7946025448804274	81.00710137181032
GOTERM_BP_FAT	GO:0019953~sexual reproduction	16	5.947955390334572	0.10932401987066333	FBGN0035089, FBGN0011823, FBGN0000615, FBGN0003015, FBGN0038225, FBGN0011244, FBGN0004045, FBGN0004174, FBGN0004173, FBGN0005391, FBGN0002862, FBGN0004047, FBGN0031853, FBGN0031728, FBGN0004175, FBGN0000357	116	735	7937	1.4894675111423878	1.0	0.7861794149777145	81.06005029355478
GOTERM_BP_FAT	GO:0033365~protein localization in organelle	4	1.486988847583643	0.14506462361123718	FBGN0011823, FBGN0031728, FBGN0034205, FBGN0011244	116	91	7937	3.0075786282682833	1.0	0.8481064634645114	89.4863308880804
GOTERM_CC_FAT	GO:0044429~mitochondrial part	10	3.717472118959108	0.1712268605624775	FBGN0034133, FBGN0039071, FBGN0035567, FBGN0035124, FBGN0037988, FBGN0031728, FBGN0035568, FBGN0036568, FBGN0038200, FBGN0011244	74	411	4786	1.5736174130334715	0.9999999994968864	0.9861855623499722	88.18595947219
GOTERM_BP_FAT	GO:0006605~protein targeting	4	1.486988847583643	0.20972697907789772	FBGN0011823, FBGN0031728, FBGN0034205, FBGN0011244	116	109	7937	2.510914267636824	1.0	0.901806496304161	96.60478773077874
GOTERM_CC_FAT	GO:0005759~mitochondrial matrix	5	1.858736059479554	0.21697866194510385	FBGN0039071, FBGN0037988, FBGN0031728, FBGN0038200, FBGN0011244	74	157	4786	2.059734894129799	0.9999999999992234	0.9813779643594454	93.80664907360753
GOTERM_CC_FAT	GO:0031980~mitochondrial lumen	5	1.858736059479554	0.21697866194510385	FBGN0039071, FBGN0037988, FBGN0031728, FBGN0038200, FBGN0011244	74	157	4786	2.059734894129799	0.9999999999992234	0.9813779643594454	93.80664907360753
GOTERM_BP_FAT	GO:0006457~protein folding	4	1.486988847583643	0.232569517207885	FBGN0029752, FBGN0031728, FBGN0038200, FBGN0011244	116	115	7937	2.3799100449775112	1.0	0.9067751251347534	97.77260873361946
GOTERM_CC_FAT	GO:0005739~mitochondrion	12	4.4609665427509295	0.24906629830306293	FBGN0034133, FBGN0039071, FBGN0051682, FBGN0035567, FBGN0035124, FBGN0037988, FBGN0031728, FBGN0035568, FBGN0036568, FBGN0038200, FBGN0037463, FBGN0011244	74	571	4786	1.3592085956359161	0.9999999999999934	0.9618180423228311	96.15176030630471
GOTERM_BP_FAT	GO:0007281~germ cell development	6	2.2304832713754648	0.2763397750839638	FBGN0011823, FBGN0031853, FBGN0000615, FBGN0003015, FBGN0011244, FBGN0038225	116	243	7937	1.6894423158790974	1.0	0.9390324989226593	99.04225145105812
GOTERM_BP_FAT	GO:0070727~cellular macromolecule localization	6	2.2304832713754648	0.279139177634949	FBGN0011823, FBGN0031728, FBGN0000615, FBGN0003015, FBGN0034205, FBGN0011244	116	244	7937	1.6825183719615602	1.0	0.9380933796851991	99.0941430325663
GOTERM_BP_FAT	GO:0007005~mitochondrion organization	3	1.1152416356877324	0.2856786422181975	FBGN0035124, FBGN0031728, FBGN0011244	116	73	7937	2.8118800188946627	1.0	0.9369779240532579	99.2053446059567
SP_PIR_KEYWORDS	Chaperone	3	1.1152416356877324	0.32586931073296166	FBGN0031728, FBGN0038200, FBGN0011244	262	58	12980	2.562516451697815	1.0	0.8412163455947446	98.72236995565554
GOTERM_BP_FAT	GO:0006886~intracellular protein transport	4	1.486988847583643	0.46400359238170985	FBGN0011823, FBGN0031728, FBGN0034205, FBGN0011244	116	174	7937	1.5729290527150217	1.0	0.981552711081993	99.98718995415095
UP_SEQ_FEATURE	transit peptide:Mitochondrion	3	1.1152416356877324	0.47055536230705236	FBGN0035124, FBGN0031728, FBGN0011244	42	114	2975	1.8640350877192982	1.0	0.9992587473153816	99.91621595285952
GOTERM_BP_FAT	GO:0046907~intracellular transport	6	2.2304832713754648	0.4772722783619966	FBGN0011823, FBGN0035567, FBGN0031728, FBGN0035568, FBGN0034205, FBGN0011244	116	313	7937	1.311611766001983	1.0	0.9834286881094623	99.99106502037812
GOTERM_BP_FAT	GO:0034613~cellular protein localization	4	1.486988847583643	0.4827115552890124	FBGN0011823, FBGN0031728, FBGN0034205, FBGN0011244	116	179	7937	1.528992486996725	1.0	0.9827861410806725	99.99231213597821
GOTERM_BP_FAT	GO:0007292~female gamete generation	9	3.3457249070631967	0.5400535964514487	FBGN0004045, FBGN0035089, FBGN0005391, FBGN0011823, FBGN0004047, FBGN0031728, FBGN0000615, FBGN0003015, FBGN0000357	116	546	7937	1.1278419856006063	1.0	0.989518760239541	99.99857939511567
GOTERM_BP_FAT	GO:0015031~protein transport	5	1.858736059479554	0.576967332495609	FBGN0011823, FBGN0035124, FBGN0031728, FBGN0034205, FBGN0011244	116	278	7937	1.2306189531133715	1.0	0.991018284712472	99.99957312997665
GOTERM_BP_FAT	GO:0045184~establishment of protein localization	5	1.858736059479554	0.5968329114493418	FBGN0011823, FBGN0035124, FBGN0031728, FBGN0034205, FBGN0011244	116	285	7937	1.2003932244404116	1.0	0.9918969844132471	99.99978616236966
SP_PIR_KEYWORDS	transit peptide	3	1.1152416356877324	0.6717131843707194	FBGN0035124, FBGN0031728, FBGN0011244	262	114	12980	1.303736440337485	1.0	0.9824539582912489	99.9995521192679
GOTERM_BP_FAT	GO:0008104~protein localization	6	2.2304832713754648	0.6778989170181665	FBGN0011823, FBGN0035124, FBGN0031728, FBGN0003015, FBGN0034205, FBGN0011244	116	392	7937	1.0472818437719915	1.0	0.9964526791059491	99.99999150957615
GOTERM_BP_FAT	GO:0048477~oogenesis	7	2.6022304832713754	0.8023373800673326	FBGN0035089, FBGN0005391, FBGN0011823, FBGN0031728, FBGN0000615, FBGN0003015, FBGN0000357	116	539	7937	0.888602776533811	1.0	0.9993890214781382	99.9999999923946
GOTERM_BP_FAT	GO:0009628~response to abiotic stimulus	3	1.1152416356877324	0.821491834169418	FBGN0011823, FBGN0003015, FBGN0011244	116	214	7937	0.9591927167257492	1.0	0.9995573427201044	99.99999999824236
SP_PIR_KEYWORDS	mitochondrion	3	1.1152416356877324	0.8898196665802012	FBGN0035124, FBGN0031728, FBGN0011244	262	185	12980	0.8033835362079637	1.0	0.9990628418093018	99.9999999974388
SP_PIR_KEYWORDS	developmental protein	8	2.973977695167286	0.9219171663338847	FBGN0004174, FBGN0004173, FBGN0002862, FBGN0031728, FBGN0000615, FBGN0004175, FBGN0003015, FBGN0038225	262	540	12980	0.7339553293751767	1.0	0.9993573799410325	99.99999999994313
GOTERM_CC_FAT	GO:0070013~intracellular organelle lumen	6	2.2304832713754648	0.9379294452016522	FBGN0039071, FBGN0035124, FBGN0037988, FBGN0031728, FBGN0038200, FBGN0011244	74	556	4786	0.697938946140385	1.0	0.9999323966012839	99.99999999999814
GOTERM_CC_FAT	GO:0043233~organelle lumen	6	2.2304832713754648	0.9379294452016522	FBGN0039071, FBGN0035124, FBGN0037988, FBGN0031728, FBGN0038200, FBGN0011244	74	556	4786	0.697938946140385	1.0	0.9999323966012839	99.99999999999814
GOTERM_CC_FAT	GO:0031974~membrane-enclosed lumen	6	2.2304832713754648	0.9468571380483191	FBGN0039071, FBGN0035124, FBGN0037988, FBGN0031728, FBGN0038200, FBGN0011244	74	571	4786	0.6796042978179581	1.0	0.9999467288766715	99.99999999999967
Annotation Cluster 13	Enrichment Score: 0.6775548948130841
Category	Term	Count	%	PValue	Genes	List Total	Pop Hits	Pop Total	Fold Enrichment	Bonferroni	Benjamini	FDR
GOTERM_BP_FAT	GO:0048232~male gamete generation	11	4.089219330855019	7.758991581306019E-5	FBGN0035089, FBGN0004174, FBGN0004173, FBGN0002862, FBGN0011823, FBGN0031853, FBGN0031728, FBGN0000615, FBGN0004175, FBGN0011244, FBGN0038225	116	155	7937	4.855784204671857	0.03753089549472843	0.018944902411046294	0.11145336194559041
GOTERM_BP_FAT	GO:0007283~spermatogenesis	11	4.089219330855019	7.758991581306019E-5	FBGN0035089, FBGN0004174, FBGN0004173, FBGN0002862, FBGN0011823, FBGN0031853, FBGN0031728, FBGN0000615, FBGN0004175, FBGN0011244, FBGN0038225	116	155	7937	4.855784204671857	0.03753089549472843	0.018944902411046294	0.11145336194559041
GOTERM_BP_FAT	GO:0048610~reproductive cellular process	12	4.4609665427509295	0.10812913595013796	FBGN0004045, FBGN0035089, FBGN0005391, FBGN0011823, FBGN0004047, FBGN0031853, FBGN0031728, FBGN0000615, FBGN0003015, FBGN0011244, FBGN0038225, FBGN0000357	116	500	7937	1.6421379310344826	1.0	0.80048854309173	80.6915842686657
GOTERM_BP_FAT	GO:0007292~female gamete generation	9	3.3457249070631967	0.5400535964514487	FBGN0004045, FBGN0035089, FBGN0005391, FBGN0011823, FBGN0004047, FBGN0031728, FBGN0000615, FBGN0003015, FBGN0000357	116	546	7937	1.1278419856006063	1.0	0.989518760239541	99.99857939511567
GOTERM_BP_FAT	GO:0007351~tripartite regional subdivision	3	1.1152416356877324	0.6060735956074601	FBGN0035089, FBGN0000615, FBGN0003015	116	140	7937	1.4661945812807882	1.0	0.9924476643983484	99.99984676438393
GOTERM_BP_FAT	GO:0008595~determination of anterior/posterior axis, embryo	3	1.1152416356877324	0.6060735956074601	FBGN0035089, FBGN0000615, FBGN0003015	116	140	7937	1.4661945812807882	1.0	0.9924476643983484	99.99984676438393
GOTERM_BP_FAT	GO:0000578~embryonic axis specification	3	1.1152416356877324	0.6252780341680868	FBGN0035089, FBGN0000615, FBGN0003015	116	145	7937	1.4156361474435197	1.0	0.9938655608735492	99.99992528550877
GOTERM_BP_FAT	GO:0009948~anterior/posterior axis specification	3	1.1152416356877324	0.6327568279277664	FBGN0035089, FBGN0000615, FBGN0003015	116	147	7937	1.3963757916959887	1.0	0.9941674813777915	99.99994407923674
GOTERM_BP_FAT	GO:0009952~anterior/posterior pattern formation	3	1.1152416356877324	0.7105964907489504	FBGN0035089, FBGN0000615, FBGN0003015	116	170	7937	1.2074543610547668	1.0	0.9973543184285069	99.99999817692553
GOTERM_BP_FAT	GO:0009798~axis specification	3	1.1152416356877324	0.7934188032962158	FBGN0035089, FBGN0000615, FBGN0003015	116	201	7937	1.0212300566134844	1.0	0.9993475818600921	99.9999999856591
GOTERM_BP_FAT	GO:0048477~oogenesis	7	2.6022304832713754	0.8023373800673326	FBGN0035089, FBGN0005391, FBGN0011823, FBGN0031728, FBGN0000615, FBGN0003015, FBGN0000357	116	539	7937	0.888602776533811	1.0	0.9993890214781382	99.9999999923946
GOTERM_BP_FAT	GO:0007350~blastoderm segmentation	3	1.1152416356877324	0.8294220984159968	FBGN0035089, FBGN0000615, FBGN0003015	116	218	7937	0.9415928503638089	1.0	0.9996121802256331	99.99999999908526
GOTERM_BP_FAT	GO:0009880~embryonic pattern specification	3	1.1152416356877324	0.8530676780316163	FBGN0035089, FBGN0000615, FBGN0003015	116	231	7937	0.888602776533811	1.0	0.9997843104951532	99.99999999989286
GOTERM_BP_FAT	GO:0035282~segmentation	3	1.1152416356877324	0.8954836139533988	FBGN0035089, FBGN0000615, FBGN0003015	116	260	7937	0.7894893899204243	1.0	0.9999426672670187	99.9999999999992
GOTERM_BP_FAT	GO:0003002~regionalization	3	1.1152416356877324	0.9912111418201002	FBGN0035089, FBGN0000615, FBGN0003015	116	454	7937	0.4521304876196263	1.0	0.9999999969660677	100.0
GOTERM_BP_FAT	GO:0007389~pattern specification process	3	1.1152416356877324	0.9938144463462729	FBGN0035089, FBGN0000615, FBGN0003015	116	480	7937	0.4276400862068966	1.0	0.9999999989971483	100.0
Annotation Cluster 14	Enrichment Score: 0.6765710835360109
Category	Term	Count	%	PValue	Genes	List Total	Pop Hits	Pop Total	Fold Enrichment	Bonferroni	Benjamini	FDR
GOTERM_MF_FAT	GO:0016791~phosphatase activity	7	2.6022304832713754	0.08568424761234066	FBGN0038655, FBGN0035143, FBGN0035124, FBGN0033322, FBGN0035619, FBGN0035620, FBGN0037064	134	182	7918	2.272675086107922	0.999999995272982	0.6353968790842446	67.86468720346954
GOTERM_BP_FAT	GO:0006796~phosphate metabolic process	12	4.4609665427509295	0.1736618316778481	FBGN0034133, FBGN0035089, FBGN0052703, FBGN0038655, FBGN0030697, FBGN0032464, FBGN0046332, FBGN0035143, FBGN0035124, FBGN0036568, FBGN0037064, FBGN0032677	116	551	7937	1.4901433130984418	1.0	0.876286293212717	93.55232481257536
GOTERM_BP_FAT	GO:0006793~phosphorus metabolic process	12	4.4609665427509295	0.1736618316778481	FBGN0034133, FBGN0035089, FBGN0052703, FBGN0038655, FBGN0030697, FBGN0032464, FBGN0046332, FBGN0035143, FBGN0035124, FBGN0036568, FBGN0037064, FBGN0032677	116	551	7937	1.4901433130984418	1.0	0.876286293212717	93.55232481257536
GOTERM_BP_FAT	GO:0016311~dephosphorylation	4	1.486988847583643	0.20972697907789772	FBGN0038655, FBGN0035143, FBGN0035124, FBGN0037064	116	109	7937	2.510914267636824	1.0	0.901806496304161	96.60478773077874
GOTERM_BP_FAT	GO:0006470~protein amino acid dephosphorylation	3	1.1152416356877324	0.3338904079720809	FBGN0038655, FBGN0035143, FBGN0035124	116	82	7937	2.5032590412111015	1.0	0.9562729303167095	99.70891342212154
GOTERM_MF_FAT	GO:0004721~phosphoprotein phosphatase activity	3	1.1152416356877324	0.4819539148871849	FBGN0038655, FBGN0035143, FBGN0035124	134	96	7918	1.8465485074626864	1.0	0.9799516424586968	99.97599693164547
Annotation Cluster 15	Enrichment Score: 0.5769437427957148
Category	Term	Count	%	PValue	Genes	List Total	Pop Hits	Pop Total	Fold Enrichment	Bonferroni	Benjamini	FDR
GOTERM_MF_FAT	GO:0005200~structural constituent of cytoskeleton	5	1.858736059479554	0.0051966231031032265	FBGN0003889, FBGN0038565, FBGN0011743, FBGN0031585, FBGN0035800	134	42	7918	7.034470504619758	0.6720771517975705	0.11651973443662178	6.389453117440413
GOTERM_BP_FAT	GO:0007018~microtubule-based movement	4	1.486988847583643	0.1911116614224564	FBGN0003889, FBGN0038565, FBGN0013813, FBGN0032520	116	104	7937	2.6316312997347477	1.0	0.89190392121467	95.25553890970177
GOTERM_CC_FAT	GO:0015630~microtubule cytoskeleton	6	2.2304832713754648	0.24373766609762113	FBGN0003889, FBGN0038565, FBGN0013813, FBGN0031853, FBGN0032520, FBGN0035800	74	220	4786	1.7638820638820638	0.9999999999999852	0.9709474251950432	95.82951983786295
GOTERM_CC_FAT	GO:0044430~cytoskeletal part	7	2.6022304832713754	0.272051418479587	FBGN0003889, FBGN0038565, FBGN0011743, FBGN0013813, FBGN0031853, FBGN0032520, FBGN0035800	74	287	4786	1.5774555042847727	0.9999999999999998	0.9627726739883536	97.29777582034207
GOTERM_CC_FAT	GO:0005856~cytoskeleton	8	2.973977695167286	0.28630238526903207	FBGN0003889, FBGN0038565, FBGN0011743, FBGN0011823, FBGN0013813, FBGN0031853, FBGN0032520, FBGN0035800	74	351	4786	1.4740894740894743	1.0	0.9594131515118839	97.84190431101298
GOTERM_CC_FAT	GO:0043228~non-membrane-bounded organelle	17	6.319702602230483	0.36066834583176044	FBGN0003889, FBGN0019661, FBGN0038565, FBGN0031545, FBGN0019660, FBGN0011823, FBGN0013300, FBGN0013813, FBGN0038281, FBGN0032520, FBGN0038978, FBGN0003015, FBGN0035800, FBGN0011743, FBGN0034837, FBGN0029752, FBGN0031853	74	943	4786	1.1659453727322233	1.0	0.9802135318243576	99.382560095949
GOTERM_CC_FAT	GO:0043232~intracellular non-membrane-bounded organelle	17	6.319702602230483	0.36066834583176044	FBGN0003889, FBGN0019661, FBGN0038565, FBGN0031545, FBGN0019660, FBGN0011823, FBGN0013300, FBGN0013813, FBGN0038281, FBGN0032520, FBGN0038978, FBGN0003015, FBGN0035800, FBGN0011743, FBGN0034837, FBGN0029752, FBGN0031853	74	943	4786	1.1659453727322233	1.0	0.9802135318243576	99.382560095949
GOTERM_BP_FAT	GO:0007017~microtubule-based process	8	2.973977695167286	0.3740986900858009	FBGN0003889, FBGN0038565, FBGN0037985, FBGN0013813, FBGN0031853, FBGN0032520, FBGN0003015, FBGN0035800	116	406	7937	1.3482249023271615	1.0	0.9613628146052149	99.88103768819067
SP_PIR_KEYWORDS	microtubule	3	1.1152416356877324	0.40552749487577877	FBGN0003889, FBGN0038565, FBGN0031853	262	69	12980	2.153999336209758	1.0	0.890955203718325	99.68190944756688
GOTERM_CC_FAT	GO:0005874~microtubule	3	1.1152416356877324	0.4329053521001689	FBGN0003889, FBGN0038565, FBGN0031853	74	96	4786	2.021114864864865	1.0	0.9777134373691534	99.84208841402614
GOTERM_BP_FAT	GO:0000226~microtubule cytoskeleton organization	4	1.486988847583643	0.8124168573022322	FBGN0037985, FBGN0031853, FBGN0003015, FBGN0035800	116	298	7937	0.9184216616523952	1.0	0.9994839375410859	99.99999999641543
GOTERM_BP_FAT	GO:0007010~cytoskeleton organization	5	1.858736059479554	0.9117455236383636	FBGN0011743, FBGN0037985, FBGN0031853, FBGN0003015, FBGN0035800	116	465	7937	0.7357248794957361	1.0	0.9999697713151668	99.99999999999993
Annotation Cluster 16	Enrichment Score: 0.4786232206803139
Category	Term	Count	%	PValue	Genes	List Total	Pop Hits	Pop Total	Fold Enrichment	Bonferroni	Benjamini	FDR
GOTERM_MF_FAT	GO:0005198~structural molecule activity	16	5.947955390334572	0.009308501491156479	FBGN0003889, FBGN0038565, FBGN0031545, FBGN0030539, FBGN0038281, FBGN0031585, FBGN0028379, FBGN0035800, FBGN0004045, FBGN0011743, FBGN0005391, FBGN0004181, FBGN0034837, FBGN0004047, FBGN0036948, FBGN0000357	134	456	7918	2.0733176224142444	0.8648471090970057	0.13320560233815015	11.176295223865607
GOTERM_BP_FAT	GO:0034622~cellular macromolecular complex assembly	5	1.858736059479554	0.21701280679492474	FBGN0003889, FBGN0019661, FBGN0038565, FBGN0019660, FBGN0011823	116	165	7937	2.0734064785788924	1.0	0.9060359558367178	97.02794981101115
GOTERM_CC_FAT	GO:0005856~cytoskeleton	8	2.973977695167286	0.28630238526903207	FBGN0003889, FBGN0038565, FBGN0011743, FBGN0011823, FBGN0013813, FBGN0031853, FBGN0032520, FBGN0035800	74	351	4786	1.4740894740894743	1.0	0.9594131515118839	97.84190431101298
GOTERM_BP_FAT	GO:0043623~cellular protein complex assembly	3	1.1152416356877324	0.3391995024516903	FBGN0003889, FBGN0038565, FBGN0011823	116	83	7937	2.4730992937266305	1.0	0.9547123147906317	99.7405371074623
GOTERM_BP_FAT	GO:0034621~cellular macromolecular complex subunit organization	5	1.858736059479554	0.33928854774341133	FBGN0003889, FBGN0019661, FBGN0038565, FBGN0019660, FBGN0011823	116	203	7937	1.685281127908952	1.0	0.9526184275557658	99.74103914684972
GOTERM_CC_FAT	GO:0043228~non-membrane-bounded organelle	17	6.319702602230483	0.36066834583176044	FBGN0003889, FBGN0019661, FBGN0038565, FBGN0031545, FBGN0019660, FBGN0011823, FBGN0013300, FBGN0013813, FBGN0038281, FBGN0032520, FBGN0038978, FBGN0003015, FBGN0035800, FBGN0011743, FBGN0034837, FBGN0029752, FBGN0031853	74	943	4786	1.1659453727322233	1.0	0.9802135318243576	99.382560095949
GOTERM_CC_FAT	GO:0043232~intracellular non-membrane-bounded organelle	17	6.319702602230483	0.36066834583176044	FBGN0003889, FBGN0019661, FBGN0038565, FBGN0031545, FBGN0019660, FBGN0011823, FBGN0013300, FBGN0013813, FBGN0038281, FBGN0032520, FBGN0038978, FBGN0003015, FBGN0035800, FBGN0011743, FBGN0034837, FBGN0029752, FBGN0031853	74	943	4786	1.1659453727322233	1.0	0.9802135318243576	99.382560095949
GOTERM_BP_FAT	GO:0065003~macromolecular complex assembly	5	1.858736059479554	0.4799225406616797	FBGN0003889, FBGN0019661, FBGN0038565, FBGN0019660, FBGN0011823	116	246	7937	1.390699467339501	1.0	0.9830908898535142	99.991694464175
GOTERM_BP_FAT	GO:0043933~macromolecular complex subunit organization	5	1.858736059479554	0.5855473296675759	FBGN0003889, FBGN0019661, FBGN0038565, FBGN0019660, FBGN0011823	116	281	7937	1.2174806724751503	1.0	0.9915347659074046	99.99968201916903
GOTERM_CC_FAT	GO:0005694~chromosome	5	1.858736059479554	0.690912983188836	FBGN0019661, FBGN0019660, FBGN0013300, FBGN0029752, FBGN0038978	74	304	4786	1.06374466571835	1.0	0.9941896771017097	99.99984119153197
GOTERM_BP_FAT	GO:0006461~protein complex assembly	3	1.1152416356877324	0.7012768035291725	FBGN0003889, FBGN0038565, FBGN0011823	116	167	7937	1.2291451579599422	1.0	0.9970906235826222	99.99999712501638
GOTERM_BP_FAT	GO:0070271~protein complex biogenesis	3	1.1152416356877324	0.7012768035291725	FBGN0003889, FBGN0038565, FBGN0011823	116	167	7937	1.2291451579599422	1.0	0.9970906235826222	99.99999712501638
GOTERM_CC_FAT	GO:0044427~chromosomal part	4	1.486988847583643	0.725324104844983	FBGN0019661, FBGN0019660, FBGN0013300, FBGN0038978	74	243	4786	1.064620175731287	1.0	0.995728546829793	99.99995851320843
Annotation Cluster 17	Enrichment Score: 0.4286337216213387
Category	Term	Count	%	PValue	Genes	List Total	Pop Hits	Pop Total	Fold Enrichment	Bonferroni	Benjamini	FDR
GOTERM_BP_FAT	GO:0006091~generation of precursor metabolites and energy	9	3.3457249070631967	0.013290793245818213	FBGN0011761, FBGN0034133, FBGN0042710, FBGN0038952, FBGN0029752, FBGN0032464, FBGN0037988, FBGN0036568, FBGN0034173	116	217	7937	2.837795963769268	0.9986345808253679	0.48295707507418717	17.49359234309882
GOTERM_BP_FAT	GO:0006796~phosphate metabolic process	12	4.4609665427509295	0.1736618316778481	FBGN0034133, FBGN0035089, FBGN0052703, FBGN0038655, FBGN0030697, FBGN0032464, FBGN0046332, FBGN0035143, FBGN0035124, FBGN0036568, FBGN0037064, FBGN0032677	116	551	7937	1.4901433130984418	1.0	0.876286293212717	93.55232481257536
GOTERM_BP_FAT	GO:0006793~phosphorus metabolic process	12	4.4609665427509295	0.1736618316778481	FBGN0034133, FBGN0035089, FBGN0052703, FBGN0038655, FBGN0030697, FBGN0032464, FBGN0046332, FBGN0035143, FBGN0035124, FBGN0036568, FBGN0037064, FBGN0032677	116	551	7937	1.4901433130984418	1.0	0.876286293212717	93.55232481257536
GOTERM_BP_FAT	GO:0015986~ATP synthesis coupled proton transport	3	1.1152416356877324	0.19453902840242038	FBGN0034133, FBGN0032464, FBGN0036568	116	56	7937	3.66548645320197	1.0	0.8916076241757122	95.5364117914678
GOTERM_BP_FAT	GO:0015985~energy coupled proton transport, down electrochemical gradient	3	1.1152416356877324	0.19453902840242038	FBGN0034133, FBGN0032464, FBGN0036568	116	56	7937	3.66548645320197	1.0	0.8916076241757122	95.5364117914678
GOTERM_BP_FAT	GO:0034220~ion transmembrane transport	3	1.1152416356877324	0.20511911059464705	FBGN0034133, FBGN0032464, FBGN0036568	116	58	7937	3.539090368608799	1.0	0.9007074642625226	96.3089115174274
GOTERM_MF_FAT	GO:0008553~hydrogen-exporting ATPase activity, phosphorylative mechanism	3	1.1152416356877324	0.21105689758883017	FBGN0034133, FBGN0032464, FBGN0036568	134	51	7918	3.4758560140474097	1.0	0.9107010217718031	95.04221864522908
GOTERM_BP_FAT	GO:0055085~transmembrane transport	4	1.486988847583643	0.22108651321626405	FBGN0034133, FBGN0032464, FBGN0035124, FBGN0036568	116	112	7937	2.44365763546798	1.0	0.9064089390594032	97.24261372362484
GOTERM_BP_FAT	GO:0015992~proton transport	3	1.1152416356877324	0.2318165086129494	FBGN0034133, FBGN0032464, FBGN0036568	116	63	7937	3.2582101806239736	1.0	0.9099802931878876	97.74099164679212
GOTERM_CC_FAT	GO:0016469~proton-transporting two-sector ATPase complex	3	1.1152416356877324	0.23258604899817656	FBGN0034133, FBGN0032464, FBGN0036568	74	60	4786	3.233783783783784	0.9999999999999217	0.9770028994754143	95.07411341572217
GOTERM_BP_FAT	GO:0006818~hydrogen transport	3	1.1152416356877324	0.23718653970505413	FBGN0034133, FBGN0032464, FBGN0036568	116	64	7937	3.207300646551724	1.0	0.9077722685344685	97.9576404832967
GOTERM_BP_FAT	GO:0006754~ATP biosynthetic process	3	1.1152416356877324	0.3125441233935986	FBGN0034133, FBGN0032464, FBGN0036568	116	78	7937	2.631631299734748	1.0	0.949203489317217	99.54195894184447
GOTERM_BP_FAT	GO:0046034~ATP metabolic process	3	1.1152416356877324	0.3232376156118327	FBGN0034133, FBGN0032464, FBGN0036568	116	80	7937	2.565840517241379	1.0	0.9528918476760344	99.63436153619482
GOTERM_BP_FAT	GO:0009145~purine nucleoside triphosphate biosynthetic process	3	1.1152416356877324	0.3338904079720809	FBGN0034133, FBGN0032464, FBGN0036568	116	82	7937	2.5032590412111015	1.0	0.9562729303167095	99.70891342212154
GOTERM_BP_FAT	GO:0009206~purine ribonucleoside triphosphate biosynthetic process	3	1.1152416356877324	0.3338904079720809	FBGN0034133, FBGN0032464, FBGN0036568	116	82	7937	2.5032590412111015	1.0	0.9562729303167095	99.70891342212154
GOTERM_BP_FAT	GO:0009142~nucleoside triphosphate biosynthetic process	3	1.1152416356877324	0.3391995024516903	FBGN0034133, FBGN0032464, FBGN0036568	116	83	7937	2.4730992937266305	1.0	0.9547123147906317	99.7405371074623
GOTERM_BP_FAT	GO:0009201~ribonucleoside triphosphate biosynthetic process	3	1.1152416356877324	0.3391995024516903	FBGN0034133, FBGN0032464, FBGN0036568	116	83	7937	2.4730992937266305	1.0	0.9547123147906317	99.7405371074623
GOTERM_MF_FAT	GO:0015662~ATPase activity, coupled to transmembrane movement of ions, phosphorylative mechanism	3	1.1152416356877324	0.36006479491946364	FBGN0034133, FBGN0032464, FBGN0036568	134	75	7918	2.3635820895522386	1.0	0.9780959619742686	99.65068824510638
GOTERM_BP_FAT	GO:0009144~purine nucleoside triphosphate metabolic process	3	1.1152416356877324	0.36030281406146286	FBGN0034133, FBGN0032464, FBGN0036568	116	87	7937	2.3593935790725324	1.0	0.9607974162110248	99.83726140596643
GOTERM_BP_FAT	GO:0009205~purine ribonucleoside triphosphate metabolic process	3	1.1152416356877324	0.36030281406146286	FBGN0034133, FBGN0032464, FBGN0036568	116	87	7937	2.3593935790725324	1.0	0.9607974162110248	99.83726140596643
GOTERM_BP_FAT	GO:0009199~ribonucleoside triphosphate metabolic process	3	1.1152416356877324	0.36554181687625753	FBGN0034133, FBGN0032464, FBGN0036568	116	88	7937	2.332582288401254	1.0	0.9612578448041044	99.85540198091101
GOTERM_BP_FAT	GO:0009141~nucleoside triphosphate metabolic process	3	1.1152416356877324	0.37076474661348613	FBGN0034133, FBGN0032464, FBGN0036568	116	89	7937	2.3063734986439366	1.0	0.9617114406198964	99.87159913121204
GOTERM_MF_FAT	GO:0016887~ATPase activity	8	2.973977695167286	0.3819049120451242	FBGN0034133, FBGN0036708, FBGN0032464, FBGN0013813, FBGN0032520, FBGN0031728, FBGN0036568, FBGN0011244	134	353	7918	1.3391399940805884	1.0	0.9809355479016166	99.77504307273898
GOTERM_MF_FAT	GO:0042625~ATPase activity, coupled to transmembrane movement of ions	3	1.1152416356877324	0.3842279422678615	FBGN0034133, FBGN0032464, FBGN0036568	134	79	7918	2.2439070470432645	1.0	0.9785731493596993	99.78552559753663
GOTERM_BP_FAT	GO:0034654~nucleobase, nucleoside, nucleotide and nucleic acid biosynthetic process	4	1.486988847583643	0.40240952885405934	FBGN0034133, FBGN0037995, FBGN0032464, FBGN0036568	116	158	7937	1.7322130074203403	1.0	0.9690999636705786	99.93883495364177
GOTERM_BP_FAT	GO:0034404~nucleobase, nucleoside and nucleotide biosynthetic process	4	1.486988847583643	0.40240952885405934	FBGN0034133, FBGN0037995, FBGN0032464, FBGN0036568	116	158	7937	1.7322130074203403	1.0	0.9690999636705786	99.93883495364177
GOTERM_MF_FAT	GO:0042623~ATPase activity, coupled	7	2.6022304832713754	0.41221950558389486	FBGN0034133, FBGN0032464, FBGN0013813, FBGN0032520, FBGN0031728, FBGN0036568, FBGN0011244	134	307	7918	1.347318780689387	1.0	0.9774194311619036	99.88106071665771
GOTERM_BP_FAT	GO:0016310~phosphorylation	8	2.973977695167286	0.41982708236264255	FBGN0034133, FBGN0035089, FBGN0052703, FBGN0030697, FBGN0032464, FBGN0046332, FBGN0036568, FBGN0032677	116	425	7937	1.287951318458418	1.0	0.9734061384027108	99.9600166415835
GOTERM_BP_FAT	GO:0009152~purine ribonucleotide biosynthetic process	3	1.1152416356877324	0.4369400555482957	FBGN0034133, FBGN0032464, FBGN0036568	116	102	7937	2.012423935091278	1.0	0.9770748357873008	99.97399813547331
GOTERM_BP_FAT	GO:0009150~purine ribonucleotide metabolic process	3	1.1152416356877324	0.4614041090072193	FBGN0034133, FBGN0032464, FBGN0036568	116	107	7937	1.9183854334514985	1.0	0.9819388356136886	99.98626754356455
GOTERM_BP_FAT	GO:0009260~ribonucleotide biosynthetic process	3	1.1152416356877324	0.4614041090072193	FBGN0034133, FBGN0032464, FBGN0036568	116	107	7937	1.9183854334514985	1.0	0.9819388356136886	99.98626754356455
GOTERM_MF_FAT	GO:0015078~hydrogen ion transmembrane transporter activity	3	1.1152416356877324	0.4764626601897208	FBGN0034133, FBGN0032464, FBGN0036568	134	95	7918	1.86598586017282	1.0	0.9808765737895264	99.97256540341573
GOTERM_BP_FAT	GO:0009259~ribonucleotide metabolic process	3	1.1152416356877324	0.4852471077879705	FBGN0034133, FBGN0032464, FBGN0036568	116	112	7937	1.832743226600985	1.0	0.9824341483052148	99.99283631645308
GOTERM_MF_FAT	GO:0015077~monovalent inorganic cation transmembrane transporter activity	3	1.1152416356877324	0.487410038683269	FBGN0034133, FBGN0032464, FBGN0036568	134	97	7918	1.8275119249115246	1.0	0.9790408825584435	99.97901090382993
GOTERM_CC_FAT	GO:0031090~organelle membrane	8	2.973977695167286	0.5075243361580489	FBGN0034133, FBGN0039518, FBGN0032464, FBGN0035567, FBGN0035124, FBGN0035568, FBGN0036568, FBGN0039010	74	438	4786	1.181290879921017	1.0	0.9823561558308764	99.96826023362708
GOTERM_BP_FAT	GO:0006164~purine nucleotide biosynthetic process	3	1.1152416356877324	0.5441087152653303	FBGN0034133, FBGN0032464, FBGN0036568	116	125	7937	1.6421379310344826	1.0	0.9894950139188274	99.99874916506033
GOTERM_BP_FAT	GO:0006163~purine nucleotide metabolic process	3	1.1152416356877324	0.5654857559657158	FBGN0034133, FBGN0032464, FBGN0036568	116	130	7937	1.5789787798408486	1.0	0.9911143452571789	99.99937274797084
GOTERM_BP_FAT	GO:0006811~ion transport	6	2.2304832713754648	0.5670528711623722	FBGN0034133, FBGN0032464, FBGN0035567, FBGN0035568, FBGN0036568, FBGN0036329	116	346	7937	1.1865158461231813	1.0	0.9908122545712312	99.99940448815563
GOTERM_BP_FAT	GO:0006119~oxidative phosphorylation	3	1.1152416356877324	0.573835286839184	FBGN0034133, FBGN0032464, FBGN0036568	116	132	7937	1.5550548589341693	1.0	0.9911262129935078	99.99952538976801
GOTERM_MF_FAT	GO:0022890~inorganic cation transmembrane transporter activity	3	1.1152416356877324	0.637853346181524	FBGN0034133, FBGN0032464, FBGN0036568	134	128	7918	1.3849113805970148	1.0	0.9950158380327788	99.99974304299273
GOTERM_BP_FAT	GO:0009165~nucleotide biosynthetic process	3	1.1152416356877324	0.647368149074312	FBGN0034133, FBGN0032464, FBGN0036568	116	151	7937	1.359385704498744	1.0	0.9949965060694232	99.99996879921196
GOTERM_BP_FAT	GO:0044271~nitrogen compound biosynthetic process	4	1.486988847583643	0.6615325339509669	FBGN0034133, FBGN0037995, FBGN0032464, FBGN0036568	116	233	7937	1.1746337131863254	1.0	0.9957028342329199	99.99998269067495
GOTERM_MF_FAT	GO:0043492~ATPase activity, coupled to movement of substances	3	1.1152416356877324	0.6706366769895715	FBGN0034133, FBGN0032464, FBGN0036568	134	136	7918	1.3034460052677788	1.0	0.9960226571103344	99.9999227983238
GOTERM_MF_FAT	GO:0042626~ATPase activity, coupled to transmembrane movement of substances	3	1.1152416356877324	0.6706366769895715	FBGN0034133, FBGN0032464, FBGN0036568	134	136	7918	1.3034460052677788	1.0	0.9960226571103344	99.9999227983238
GOTERM_MF_FAT	GO:0016820~hydrolase activity, acting on acid anhydrides, catalyzing transmembrane movement of substances	3	1.1152416356877324	0.6784513819615321	FBGN0034133, FBGN0032464, FBGN0036568	134	138	7918	1.2845554834523036	1.0	0.9959873906944116	99.99994305337266
GOTERM_BP_FAT	GO:0015672~monovalent inorganic cation transport	3	1.1152416356877324	0.7255940689514568	FBGN0034133, FBGN0032464, FBGN0036568	116	175	7937	1.1729556650246304	1.0	0.9978234474392225	99.99999915147181
GOTERM_MF_FAT	GO:0015405~P-P-bond-hydrolysis-driven transmembrane transporter activity	3	1.1152416356877324	0.7453935159627716	FBGN0034133, FBGN0032464, FBGN0036568	134	157	7918	1.1290997243083942	1.0	0.997755249859857	99.9999970437449
GOTERM_MF_FAT	GO:0015399~primary active transmembrane transporter activity	3	1.1152416356877324	0.7453935159627716	FBGN0034133, FBGN0032464, FBGN0036568	134	157	7918	1.1290997243083942	1.0	0.997755249859857	99.9999970437449
GOTERM_BP_FAT	GO:0006812~cation transport	3	1.1152416356877324	0.8850709168367703	FBGN0034133, FBGN0032464, FBGN0036568	116	252	7937	0.8145525451559934	1.0	0.9999204181888959	99.99999999999686
Annotation Cluster 18	Enrichment Score: 0.39672226592492404
Category	Term	Count	%	PValue	Genes	List Total	Pop Hits	Pop Total	Fold Enrichment	Bonferroni	Benjamini	FDR
GOTERM_MF_FAT	GO:0004867~serine-type endopeptidase inhibitor activity	3	1.1152416356877324	0.2983638449828673	FBGN0036970, FBGN0036969, FBGN0051779	134	65	7918	2.727210103329506	1.0	0.963002519574833	98.87845202201903
GOTERM_MF_FAT	GO:0004866~endopeptidase inhibitor activity	3	1.1152416356877324	0.39020939458225323	FBGN0036970, FBGN0036969, FBGN0051779	134	80	7918	2.2158582089552237	1.0	0.9771878088500672	99.81048106857162
GOTERM_MF_FAT	GO:0030414~peptidase inhibitor activity	3	1.1152416356877324	0.4079973343968607	FBGN0036970, FBGN0036969, FBGN0051779	134	83	7918	2.1357669483905775	1.0	0.9791115773952423	99.86976778916629
GOTERM_MF_FAT	GO:0004857~enzyme inhibitor activity	3	1.1152416356877324	0.5450165549674846	FBGN0036970, FBGN0036969, FBGN0051779	134	108	7918	1.6413764510779436	1.0	0.9881429898521171	99.99536692569112
Annotation Cluster 19	Enrichment Score: 0.39586886980451574
Category	Term	Count	%	PValue	Genes	List Total	Pop Hits	Pop Total	Fold Enrichment	Bonferroni	Benjamini	FDR
GOTERM_BP_FAT	GO:0006839~mitochondrial transport	4	1.486988847583643	0.04112653868641324	FBGN0035567, FBGN0031728, FBGN0035568, FBGN0011244	116	53	7937	5.163955757970072	0.9999999989806571	0.563149523934009	45.31404230669024
GOTERM_CC_FAT	GO:0044429~mitochondrial part	10	3.717472118959108	0.1712268605624775	FBGN0034133, FBGN0039071, FBGN0035567, FBGN0035124, FBGN0037988, FBGN0031728, FBGN0035568, FBGN0036568, FBGN0038200, FBGN0011244	74	411	4786	1.5736174130334715	0.9999999994968864	0.9861855623499722	88.18595947219
INTERPRO	IPR018108:Mitochondrial substrate/solute carrier	3	1.1152416356877324	0.19393467254888802	FBGN0035567, FBGN0035568, FBGN0032664	173	48	10196	3.683526011560693	1.0	0.9589692752350439	93.77866954558455
GOTERM_BP_FAT	GO:0055085~transmembrane transport	4	1.486988847583643	0.22108651321626405	FBGN0034133, FBGN0032464, FBGN0035124, FBGN0036568	116	112	7937	2.44365763546798	1.0	0.9064089390594032	97.24261372362484
GOTERM_CC_FAT	GO:0005739~mitochondrion	12	4.4609665427509295	0.24906629830306293	FBGN0034133, FBGN0039071, FBGN0051682, FBGN0035567, FBGN0035124, FBGN0037988, FBGN0031728, FBGN0035568, FBGN0036568, FBGN0038200, FBGN0037463, FBGN0011244	74	571	4786	1.3592085956359161	0.9999999999999934	0.9618180423228311	96.15176030630471
GOTERM_CC_FAT	GO:0005743~mitochondrial inner membrane	5	1.858736059479554	0.36431726757186034	FBGN0034133, FBGN0035567, FBGN0035124, FBGN0035568, FBGN0036568	74	200	4786	1.616891891891892	1.0	0.9750072063369921	99.42147161411916
GOTERM_CC_FAT	GO:0019866~organelle inner membrane	5	1.858736059479554	0.4238656193721956	FBGN0034133, FBGN0035567, FBGN0035124, FBGN0035568, FBGN0036568	74	217	4786	1.4902229418358452	1.0	0.9803332761041796	99.81097291424213
GOTERM_BP_FAT	GO:0046907~intracellular transport	6	2.2304832713754648	0.4772722783619966	FBGN0011823, FBGN0035567, FBGN0031728, FBGN0035568, FBGN0034205, FBGN0011244	116	313	7937	1.311611766001983	1.0	0.9834286881094623	99.99106502037812
GOTERM_CC_FAT	GO:0031966~mitochondrial membrane	5	1.858736059479554	0.5055093759194238	FBGN0034133, FBGN0035567, FBGN0035124, FBGN0035568, FBGN0036568	74	241	4786	1.3418189974206571	1.0	0.9853799664668559	99.96675160565546
GOTERM_CC_FAT	GO:0031090~organelle membrane	8	2.973977695167286	0.5075243361580489	FBGN0034133, FBGN0039518, FBGN0032464, FBGN0035567, FBGN0035124, FBGN0035568, FBGN0036568, FBGN0039010	74	438	4786	1.181290879921017	1.0	0.9823561558308764	99.96826023362708
GOTERM_CC_FAT	GO:0005740~mitochondrial envelope	5	1.858736059479554	0.5603122990800729	FBGN0034133, FBGN0035567, FBGN0035124, FBGN0035568, FBGN0036568	74	258	4786	1.2534045673580558	1.0	0.9858473183914342	99.99125801837012
GOTERM_BP_FAT	GO:0006811~ion transport	6	2.2304832713754648	0.5670528711623722	FBGN0034133, FBGN0032464, FBGN0035567, FBGN0035568, FBGN0036568, FBGN0036329	116	346	7937	1.1865158461231813	1.0	0.9908122545712312	99.99940448815563
GOTERM_CC_FAT	GO:0031967~organelle envelope	6	2.2304832713754648	0.611041058317241	FBGN0034133, FBGN0011823, FBGN0035567, FBGN0035124, FBGN0035568, FBGN0036568	74	344	4786	1.1280641106222502	1.0	0.9907242492429861	99.9978316751016
GOTERM_CC_FAT	GO:0044455~mitochondrial membrane part	3	1.1152416356877324	0.6117593744793166	FBGN0034133, FBGN0035124, FBGN0036568	74	134	4786	1.4479628882613957	1.0	0.9888254602264189	99.99787678188542
GOTERM_CC_FAT	GO:0031975~envelope	6	2.2304832713754648	0.6136758487210733	FBGN0034133, FBGN0011823, FBGN0035567, FBGN0035124, FBGN0035568, FBGN0036568	74	345	4786	1.1247943595769683	1.0	0.9869232302242223	99.99799297185726
SP_PIR_KEYWORDS	transport	9	3.3457249070631967	0.7226809793853299	FBGN0011761, FBGN0011823, FBGN0029752, FBGN0032464, FBGN0035567, FBGN0035124, FBGN0035568, FBGN0036568, FBGN0032664	262	465	12980	0.9588771238611181	1.0	0.9887687316974543	99.99993066280156
SP_PIR_KEYWORDS	transmembrane	9	3.3457249070631967	0.9997449990395745	FBGN0038130, FBGN0029172, FBGN0035567, FBGN0035124, FBGN0015770, FBGN0035568, FBGN0052081, FBGN0039754, FBGN0032664	262	1039	12980	0.4291413499474686	1.0	0.9999999958765167	100.0
SP_PIR_KEYWORDS	membrane	8	2.973977695167286	0.9999855756054324	FBGN0031925, FBGN0035567, FBGN0035124, FBGN0036778, FBGN0015770, FBGN0035568, FBGN0052081, FBGN0032664	262	1139	12980	0.34796828609534275	1.0	0.9999999999907264	100.0
Annotation Cluster 20	Enrichment Score: 0.32465047812340847
Category	Term	Count	%	PValue	Genes	List Total	Pop Hits	Pop Total	Fold Enrichment	Bonferroni	Benjamini	FDR
GOTERM_MF_FAT	GO:0016881~acid-amino acid ligase activity	4	1.486988847583643	0.2998884408989302	FBGN0030386, FBGN0034483, FBGN0031853, FBGN0037987	134	114	7918	2.0733176224142444	1.0	0.9583698513160588	98.90894718343681
GOTERM_MF_FAT	GO:0016879~ligase activity, forming carbon-nitrogen bonds	4	1.486988847583643	0.4191701844221011	FBGN0030386, FBGN0034483, FBGN0031853, FBGN0037987	134	140	7918	1.688272921108742	1.0	0.9764941321762374	99.89770495959114
GOTERM_MF_FAT	GO:0019787~small conjugating protein ligase activity	3	1.1152416356877324	0.4428013702036878	FBGN0030386, FBGN0034483, FBGN0037987	134	89	7918	1.9917826597350325	1.0	0.9799810109949506	99.93956995957576
SP_PIR_KEYWORDS	ligase	3	1.1152416356877324	0.9033145827548599	FBGN0030386, FBGN0031853, FBGN0037987	262	193	12980	0.7700826642407942	1.0	0.9992189695099919	99.99999999939601
Annotation Cluster 21	Enrichment Score: 0.3007986209629396
Category	Term	Count	%	PValue	Genes	List Total	Pop Hits	Pop Total	Fold Enrichment	Bonferroni	Benjamini	FDR
GOTERM_BP_FAT	GO:0006022~aminoglycan metabolic process	4	1.486988847583643	0.33907834246366686	FBGN0036170, FBGN0036232, FBGN0036948, FBGN0043575	116	142	7937	1.9273919378338997	1.0	0.9567578979960767	99.73985255023081
GOTERM_BP_FAT	GO:0005976~polysaccharide metabolic process	4	1.486988847583643	0.382743417625884	FBGN0036170, FBGN0036232, FBGN0036948, FBGN0043575	116	153	7937	1.7888212756366912	1.0	0.9632487352391423	99.9025904705625
GOTERM_MF_FAT	GO:0001871~pattern binding	3	1.1152416356877324	0.6205347880063604	FBGN0036232, FBGN0036948, FBGN0043575	134	124	7918	1.4295859412614347	1.0	0.9950927175849167	99.99953552918288
GOTERM_MF_FAT	GO:0030247~polysaccharide binding	3	1.1152416356877324	0.6205347880063604	FBGN0036232, FBGN0036948, FBGN0043575	134	124	7918	1.4295859412614347	1.0	0.9950927175849167	99.99953552918288
GOTERM_MF_FAT	GO:0030246~carbohydrate binding	4	1.486988847583643	0.6269989967177421	FBGN0036232, FBGN0032372, FBGN0036948, FBGN0043575	134	191	7918	1.2374775337969837	1.0	0.9948873213130834	99.99962641029047
Annotation Cluster 22	Enrichment Score: 0.21083240280185978
Category	Term	Count	%	PValue	Genes	List Total	Pop Hits	Pop Total	Fold Enrichment	Bonferroni	Benjamini	FDR
GOTERM_BP_FAT	GO:0006796~phosphate metabolic process	12	4.4609665427509295	0.1736618316778481	FBGN0034133, FBGN0035089, FBGN0052703, FBGN0038655, FBGN0030697, FBGN0032464, FBGN0046332, FBGN0035143, FBGN0035124, FBGN0036568, FBGN0037064, FBGN0032677	116	551	7937	1.4901433130984418	1.0	0.876286293212717	93.55232481257536
GOTERM_BP_FAT	GO:0006793~phosphorus metabolic process	12	4.4609665427509295	0.1736618316778481	FBGN0034133, FBGN0035089, FBGN0052703, FBGN0038655, FBGN0030697, FBGN0032464, FBGN0046332, FBGN0035143, FBGN0035124, FBGN0036568, FBGN0037064, FBGN0032677	116	551	7937	1.4901433130984418	1.0	0.876286293212717	93.55232481257536
GOTERM_MF_FAT	GO:0016887~ATPase activity	8	2.973977695167286	0.3819049120451242	FBGN0034133, FBGN0036708, FBGN0032464, FBGN0013813, FBGN0032520, FBGN0031728, FBGN0036568, FBGN0011244	134	353	7918	1.3391399940805884	1.0	0.9809355479016166	99.77504307273898
GOTERM_BP_FAT	GO:0016310~phosphorylation	8	2.973977695167286	0.41982708236264255	FBGN0034133, FBGN0035089, FBGN0052703, FBGN0030697, FBGN0032464, FBGN0046332, FBGN0036568, FBGN0032677	116	425	7937	1.287951318458418	1.0	0.9734061384027108	99.9600166415835
GOTERM_MF_FAT	GO:0004674~protein serine/threonine kinase activity	5	1.858736059479554	0.4456668731734421	FBGN0035089, FBGN0052703, FBGN0030697, FBGN0046332, FBGN0032677	134	203	7918	1.4554076906109843	1.0	0.978203203339697	99.94339223478401
INTERPRO	IPR008271:Serine/threonine protein kinase, active site	4	1.486988847583643	0.4895069680423916	FBGN0052703, FBGN0030697, FBGN0046332, FBGN0032677	173	156	10196	1.5111901585890024	1.0	0.999857045023997	99.98268617879741
GOTERM_BP_FAT	GO:0006468~protein amino acid phosphorylation	5	1.858736059479554	0.5204718709249317	FBGN0035089, FBGN0052703, FBGN0030697, FBGN0046332, FBGN0032677	116	259	7937	1.3208960191718813	1.0	0.9872909644488808	99.99741355834223
INTERPRO	IPR017442:Serine/threonine protein kinase-related	4	1.486988847583643	0.5403469253673854	FBGN0052703, FBGN0030697, FBGN0046332, FBGN0032677	173	168	10196	1.4032480044040738	1.0	0.9999384453969533	99.99551766664399
SP_PIR_KEYWORDS	serine/threonine-protein kinase	4	1.486988847583643	0.5748937409101766	FBGN0052703, FBGN0030697, FBGN0046332, FBGN0032677	262	148	12980	1.338972560346606	1.0	0.9602148184823524	99.99219708318908
GOTERM_MF_FAT	GO:0004672~protein kinase activity	5	1.858736059479554	0.7058696795388791	FBGN0035089, FBGN0052703, FBGN0030697, FBGN0046332, FBGN0032677	134	283	7918	1.0439850218870312	1.0	0.9970309912681093	99.99998159455207
INTERPRO	IPR000719:Protein kinase, core	4	1.486988847583643	0.7103968372371271	FBGN0052703, FBGN0030697, FBGN0046332, FBGN0032677	173	216	10196	1.0914151145365016	1.0	0.9999995808503471	99.99998832987238
GOTERM_MF_FAT	GO:0005524~ATP binding	12	4.4609665427509295	0.7231462351309678	FBGN0042710, FBGN0011743, FBGN0052703, FBGN0036708, FBGN0030697, FBGN0046332, FBGN0013813, FBGN0031728, FBGN0036568, FBGN0038200, FBGN0011244, FBGN0032677	134	748	7918	0.947960731103839	1.0	0.9974575523586781	99.99999145349985
GOTERM_MF_FAT	GO:0032559~adenyl ribonucleotide binding	12	4.4609665427509295	0.7264246292055853	FBGN0042710, FBGN0011743, FBGN0052703, FBGN0036708, FBGN0030697, FBGN0046332, FBGN0013813, FBGN0031728, FBGN0036568, FBGN0038200, FBGN0011244, FBGN0032677	134	750	7918	0.9454328358208954	1.0	0.9972653372724767	99.99999265102598
SP_PIR_KEYWORDS	transferase	16	5.947955390334572	0.772785905029418	FBGN0035089, FBGN0039518, FBGN0036784, FBGN0052703, FBGN0046332, FBGN0030697, FBGN0037988, FBGN0032677, FBGN0042710, FBGN0038952, FBGN0037995, FBGN0038074, FBGN0039091, FBGN0032471, FBGN0031034, FBGN0039010	262	873	12980	0.9079859744847547	1.0	0.9933135585439967	99.9999923434047
GOTERM_MF_FAT	GO:0032555~purine ribonucleotide binding	14	5.204460966542751	0.7903417802921611	FBGN0003889, FBGN0038565, FBGN0052703, FBGN0036708, FBGN0046332, FBGN0030697, FBGN0013813, FBGN0038200, FBGN0036568, FBGN0032677, FBGN0011244, FBGN0042710, FBGN0011743, FBGN0031728	134	923	7918	0.8962662311411523	1.0	0.9989115536032621	99.99999974782563
GOTERM_MF_FAT	GO:0032553~ribonucleotide binding	14	5.204460966542751	0.7903417802921611	FBGN0003889, FBGN0038565, FBGN0052703, FBGN0036708, FBGN0046332, FBGN0030697, FBGN0013813, FBGN0038200, FBGN0036568, FBGN0032677, FBGN0011244, FBGN0042710, FBGN0011743, FBGN0031728	134	923	7918	0.8962662311411523	1.0	0.9989115536032621	99.99999974782563
SP_PIR_KEYWORDS	kinase	4	1.486988847583643	0.8032389778601741	FBGN0042710, FBGN0038952, FBGN0052703, FBGN0046332	262	212	12980	0.9347544289212156	1.0	0.9950621909051621	99.99999844041693
GOTERM_MF_FAT	GO:0030554~adenyl nucleotide binding	12	4.4609665427509295	0.8157194816034189	FBGN0042710, FBGN0011743, FBGN0052703, FBGN0036708, FBGN0030697, FBGN0046332, FBGN0013813, FBGN0031728, FBGN0036568, FBGN0038200, FBGN0011244, FBGN0032677	134	812	7918	0.8732446143665906	1.0	0.9991722597782419	99.9999999508395
INTERPRO	IPR017441:Protein kinase, ATP binding site	3	1.1152416356877324	0.816231739894073	FBGN0030697, FBGN0046332, FBGN0032677	173	182	10196	0.9714793876643587	1.0	0.9999999950252976	99.99999996669541
GOTERM_MF_FAT	GO:0001883~purine nucleoside binding	12	4.4609665427509295	0.8218787320035463	FBGN0042710, FBGN0011743, FBGN0052703, FBGN0036708, FBGN0030697, FBGN0046332, FBGN0013813, FBGN0031728, FBGN0036568, FBGN0038200, FBGN0011244, FBGN0032677	134	817	7918	0.8679004000803814	1.0	0.9991750887231485	99.99999996804634
GOTERM_MF_FAT	GO:0001882~nucleoside binding	12	4.4609665427509295	0.8302457454781903	FBGN0042710, FBGN0011743, FBGN0052703, FBGN0036708, FBGN0030697, FBGN0046332, FBGN0013813, FBGN0031728, FBGN0036568, FBGN0038200, FBGN0011244, FBGN0032677	134	824	7918	0.8605274597884364	1.0	0.9992233608131875	99.99999998263308
GOTERM_MF_FAT	GO:0017076~purine nucleotide binding	14	5.204460966542751	0.8634608551904069	FBGN0003889, FBGN0038565, FBGN0052703, FBGN0036708, FBGN0046332, FBGN0030697, FBGN0013813, FBGN0038200, FBGN0036568, FBGN0032677, FBGN0011244, FBGN0042710, FBGN0011743, FBGN0031728	134	989	7918	0.8364547334108023	1.0	0.9995040395166622	99.99999999890012
SP_PIR_KEYWORDS	atp-binding	9	3.3457249070631967	0.9071057176680813	FBGN0042710, FBGN0011743, FBGN0052703, FBGN0030697, FBGN0046332, FBGN0031728, FBGN0036568, FBGN0011244, FBGN0032677	262	585	12980	0.7621843805049913	1.0	0.9991385302883661	99.9999999996119
GOTERM_MF_FAT	GO:0000166~nucleotide binding	16	5.947955390334572	0.9240919650247178	FBGN0003889, FBGN0038565, FBGN0052703, FBGN0036708, FBGN0046332, FBGN0030697, FBGN0013813, FBGN0036568, FBGN0038200, FBGN0032677, FBGN0011244, FBGN0042710, FBGN0011743, FBGN0037939, FBGN0031728, FBGN0034173	134	1206	7918	0.7839409915596148	1.0	0.9998985248648985	99.99999999999936
SP_PIR_KEYWORDS	nucleotide-binding	11	4.089219330855019	0.9357679539915547	FBGN0003889, FBGN0038565, FBGN0042710, FBGN0011743, FBGN0052703, FBGN0030697, FBGN0046332, FBGN0031728, FBGN0036568, FBGN0011244, FBGN0032677	262	743	12980	0.7334614159637534	1.0	0.99954111388524	99.99999999999343
Annotation Cluster 23	Enrichment Score: 0.17085987553493104
Category	Term	Count	%	PValue	Genes	List Total	Pop Hits	Pop Total	Fold Enrichment	Bonferroni	Benjamini	FDR
GOTERM_BP_FAT	GO:0006911~phagocytosis, engulfment	4	1.486988847583643	0.5119967973578041	FBGN0038281, FBGN0029172, FBGN0036687, FBGN0032677	116	187	7937	1.4635810437027474	1.0	0.9866113647676201	99.99667300426977
GOTERM_BP_FAT	GO:0006909~phagocytosis	4	1.486988847583643	0.5473611654943789	FBGN0038281, FBGN0029172, FBGN0036687, FBGN0032677	116	197	7937	1.3892875897076842	1.0	0.9893689234086305	99.99887147547682
GOTERM_BP_FAT	GO:0016044~membrane organization	5	1.858736059479554	0.6851555467267213	FBGN0038281, FBGN0029172, FBGN0035124, FBGN0036687, FBGN0032677	116	319	7937	1.0724516268511515	1.0	0.9966456103477861	99.99999388067681
GOTERM_BP_FAT	GO:0010324~membrane invagination	4	1.486988847583643	0.7278322746410336	FBGN0038281, FBGN0029172, FBGN0036687, FBGN0032677	116	258	7937	1.0608126169473404	1.0	0.9977796400476533	99.99999924569426
GOTERM_BP_FAT	GO:0006897~endocytosis	4	1.486988847583643	0.7278322746410336	FBGN0038281, FBGN0029172, FBGN0036687, FBGN0032677	116	258	7937	1.0608126169473404	1.0	0.9977796400476533	99.99999924569426
GOTERM_BP_FAT	GO:0016192~vesicle-mediated transport	4	1.486988847583643	0.9277858042607361	FBGN0038281, FBGN0029172, FBGN0036687, FBGN0032677	116	391	7937	0.6999735426404444	1.0	0.9999844901980974	100.0
Annotation Cluster 24	Enrichment Score: 0.07055940792796833
Category	Term	Count	%	PValue	Genes	List Total	Pop Hits	Pop Total	Fold Enrichment	Bonferroni	Benjamini	FDR
GOTERM_CC_FAT	GO:0005840~ribosome	3	1.1152416356877324	0.783484964711672	FBGN0031545, FBGN0034837, FBGN0038281	74	186	4786	1.0431560592850915	1.0	0.9980299053034227	99.99999722829519
GOTERM_MF_FAT	GO:0003735~structural constituent of ribosome	3	1.1152416356877324	0.805234680754514	FBGN0031545, FBGN0034837, FBGN0038281	134	178	7918	0.9958913298675163	1.0	0.9990898567262133	99.999999900878
GOTERM_CC_FAT	GO:0030529~ribonucleoprotein complex	5	1.858736059479554	0.8414553600001815	FBGN0019661, FBGN0031545, FBGN0019660, FBGN0034837, FBGN0038281	74	379	4786	0.8532411039007346	1.0	0.999282588691958	99.99999991990339
GOTERM_BP_FAT	GO:0006412~translation	4	1.486988847583643	0.9835085712520688	FBGN0031545, FBGN0034837, FBGN0038281, FBGN0035823	116	520	7937	0.5263262599469496	1.0	0.9999999643741252	100.0
Annotation Cluster 25	Enrichment Score: 0.0016024060924304312
Category	Term	Count	%	PValue	Genes	List Total	Pop Hits	Pop Total	Fold Enrichment	Bonferroni	Benjamini	FDR
GOTERM_BP_FAT	GO:0000279~M phase	3	1.1152416356877324	0.9936441888244593	FBGN0011761, FBGN0037985, FBGN0037502	116	478	7937	0.4294293752705237	1.0	0.9999999990566037	100.0
GOTERM_BP_FAT	GO:0022403~cell cycle phase	3	1.1152416356877324	0.9950260129916785	FBGN0011761, FBGN0037985, FBGN0037502	116	496	7937	0.4138452447163515	1.0	0.999999999507483	100.0
GOTERM_BP_FAT	GO:0022402~cell cycle process	3	1.1152416356877324	0.997538855919185	FBGN0011761, FBGN0037985, FBGN0037502	116	547	7937	0.37526003908466243	1.0	0.9999999999650588	100.0
GOTERM_BP_FAT	GO:0007049~cell cycle	3	1.1152416356877324	0.9990684001500831	FBGN0011761, FBGN0037985, FBGN0037502	116	616	7937	0.3332260412001791	1.0	0.9999999999991083	100.0
