# Supplementary material for: Revised Annotations, Sex-Biased Expression, and Lineage-Specific Genes in the Drosophila melanogaster Group
Source: G3 (Bethesda). 2014 Oct 1;4(12):2345–51. doi: 10.1534/g3.114.013532 (PMC4267930; doi:10.1534/g3.114.013532)
Supplement: Supporting Information [file supp_g3.114.013532_FileS1.zip › GFF/GeneOntology/DmelFemaleTissues.GO.txt]

Annotation Cluster 1	Enrichment Score: 2.5770987410012043
Category	Term	Count	%	PValue	Genes	List Total	Pop Hits	Pop Total	Fold Enrichment	Bonferroni	Benjamini	FDR
SP_PIR_KEYWORDS	Secreted	10	9.615384615384617	3.671270871791762E-5	FBGN0000427, FBGN0011695, FBGN0010357, FBGN0004552, FBGN0003863, FBGN0034470, FBGN0028396, FBGN0000355, FBGN0042201, FBGN0010425	101	212	12980	6.06202129646927	0.0035182810281203514	0.0017606905296307929	0.04042782627803332
SP_PIR_KEYWORDS	Serine protease	8	7.6923076923076925	8.069036117540164E-5	FBGN0036738, FBGN0010357, FBGN0250815, FBGN0011832, FBGN0003863, FBGN0035665, FBGN0023179, FBGN0010425	101	135	12980	7.615694902823615	0.007716659736235698	0.002578864738467357	0.08883620500489409
INTERPRO	IPR001314:Peptidase S1A, chymotrypsin	9	8.653846153846153	1.2074940600950039E-4	FBGN0050371, FBGN0036738, FBGN0010357, FBGN0250815, FBGN0011832, FBGN0052834, FBGN0003863, FBGN0035665, FBGN0010425	74	210	10196	5.905019305019305	0.013076233333763398	0.013076233333763398	0.13611137959169683
GOTERM_MF_FAT	GO:0004252~serine-type endopeptidase activity	10	9.615384615384617	2.020399857663982E-4	FBGN0050371, FBGN0036738, FBGN0010357, FBGN0250815, FBGN0011832, FBGN0052834, FBGN0003863, FBGN0035665, FBGN0023179, FBGN0010425	60	280	7918	4.713095238095238	0.028284853472814286	0.028284853472814286	0.2387188417661057
SMART	SM00020:Tryp_SPc	9	8.653846153846153	3.054011636765606E-4	FBGN0050371, FBGN0036738, FBGN0010357, FBGN0250815, FBGN0011832, FBGN0052834, FBGN0003863, FBGN0035665, FBGN0010425	36	248	4824	4.862903225806451	0.007000679856764891	0.007000679856764891	0.24181620080444555
INTERPRO	IPR001254:Peptidase S1 and S6, chymotrypsin/Hap	9	8.653846153846153	3.756818577007854E-4	FBGN0050371, FBGN0036738, FBGN0010357, FBGN0250815, FBGN0011832, FBGN0052834, FBGN0003863, FBGN0035665, FBGN0010425	74	248	10196	5.000217959895379	0.04012961223029321	0.020270247583698775	0.42292247773250136
GOTERM_MF_FAT	GO:0008236~serine-type peptidase activity	10	9.615384615384617	4.1004652238280754E-4	FBGN0050371, FBGN0036738, FBGN0010357, FBGN0250815, FBGN0011832, FBGN0052834, FBGN0003863, FBGN0035665, FBGN0023179, FBGN0010425	60	308	7918	4.284632034632034	0.05657513081750554	0.028699392987683536	0.4839422921819825
INTERPRO	IPR018114:Peptidase S1/S6, chymotrypsin/Hap, active site	8	7.6923076923076925	4.1598276393173126E-4	FBGN0050371, FBGN0036738, FBGN0010357, FBGN0250815, FBGN0011832, FBGN0003863, FBGN0035665, FBGN0010425	74	191	10196	5.771048535446441	0.04433854446273067	0.015003493862695949	0.46819412828277285
SP_PIR_KEYWORDS	signal	12	11.538461538461538	4.2006710504508026E-4	FBGN0000427, FBGN0011695, FBGN0010357, FBGN0004552, FBGN0034509, FBGN0003863, FBGN0034470, FBGN0045038, FBGN0028396, FBGN0000355, FBGN0042201, FBGN0010425	101	425	12980	3.628654630168899	0.03953228915186524	0.010033058257899574	0.461688674060301
GOTERM_MF_FAT	GO:0017171~serine hydrolase activity	10	9.615384615384617	4.299723461097931E-4	FBGN0050371, FBGN0036738, FBGN0010357, FBGN0250815, FBGN0011832, FBGN0052834, FBGN0003863, FBGN0035665, FBGN0023179, FBGN0010425	60	310	7918	4.256989247311828	0.05924186587750746	0.02015060827491233	0.5074042945641954
GOTERM_CC_FAT	GO:0005576~extracellular region	12	11.538461538461538	5.42185304778028E-4	FBGN0000427, FBGN0011695, FBGN0010357, FBGN0004552, FBGN0003863, FBGN0034470, FBGN0028396, FBGN0036203, FBGN0000355, FBGN0023179, FBGN0042201, FBGN0010425	35	512	4786	3.204910714285714	0.04453382533395078	0.015070590175228715	0.5804402797874864
UP_SEQ_FEATURE	signal peptide	11	10.576923076923077	8.518280167655933E-4	FBGN0000427, FBGN0011695, FBGN0010357, FBGN0004552, FBGN0034509, FBGN0003863, FBGN0034470, FBGN0028396, FBGN0000355, FBGN0042201, FBGN0010425	25	419	2975	3.124105011933174	0.07619453538988419	0.07619453538988419	0.9285964389691537
SP_PIR_KEYWORDS	Protease	9	8.653846153846153	9.759168968654123E-4	FBGN0036738, FBGN0010357, FBGN0250815, FBGN0011832, FBGN0003863, FBGN0035665, FBGN0032049, FBGN0023179, FBGN0010425	101	264	12980	4.381188118811881	0.08947485884636275	0.01857212609616632	1.069634821683374
UP_SEQ_FEATURE	site:Required for specificity	3	2.8846153846153846	0.0016958768014840647	FBGN0010357, FBGN0003863, FBGN0010425	25	8	2975	44.625	0.1460224963245439	0.07589096764750969	1.840977573812086
GOTERM_MF_FAT	GO:0004175~endopeptidase activity	11	10.576923076923077	0.001815523373671368	FBGN0050371, FBGN0036738, FBGN0010357, FBGN0250815, FBGN0011832, FBGN0052834, FBGN0003863, FBGN0035665, FBGN0032049, FBGN0023179, FBGN0010425	60	457	7918	3.1764405543398975	0.22743461080306338	0.062472939382728576	2.1264820423501085
UP_SEQ_FEATURE	propeptide:Activation peptide	3	2.8846153846153846	0.003282255304996315	FBGN0010357, FBGN0003863, FBGN0010425	25	11	2975	32.45454545454545	0.26343058378223394	0.09689573340263358	3.535154258345763
UP_SEQ_FEATURE	domain:Peptidase S1	3	2.8846153846153846	0.006143863690523606	FBGN0010357, FBGN0003863, FBGN0010425	25	15	2975	23.799999999999997	0.4362485319818701	0.1334933073099981	6.524173008292555
SP_PIR_KEYWORDS	hydrolase	21	20.192307692307693	0.007824456519687693	FBGN0002773, FBGN0036738, FBGN0050371, FBGN0010357, FBGN0250815, FBGN0011832, FBGN0036659, FBGN0032049, FBGN0035665, FBGN0023395, FBGN0033296, FBGN0035619, FBGN0035697, FBGN0001216, FBGN0052834, FBGN0030931, FBGN0003863, FBGN0023179, FBGN0035620, FBGN0031700, FBGN0010425	101	1470	12980	1.8359264497878358	0.529567082476812	0.11810621128657173	8.288025196421644
KEGG_PATHWAY	dme04080:Neuroactive ligand-receptor interaction	3	2.8846153846153846	0.011653367711747232	FBGN0010357, FBGN0003863, FBGN0010425	11	35	2054	16.005194805194805	0.14134099634848363	0.14134099634848363	7.46706850911365
GOTERM_BP_FAT	GO:0006508~proteolysis	11	10.576923076923077	0.012405937795642148	FBGN0050371, FBGN0036738, FBGN0010357, FBGN0250815, FBGN0011832, FBGN0052834, FBGN0003863, FBGN0035665, FBGN0032049, FBGN0023179, FBGN0010425	50	731	7937	2.388700410396717	0.9865236527790586	0.6592835923986097	15.664678639828022
GOTERM_MF_FAT	GO:0070011~peptidase activity, acting on L-amino acid peptides	11	10.576923076923077	0.014044480815630351	FBGN0050371, FBGN0036738, FBGN0010357, FBGN0250815, FBGN0011832, FBGN0052834, FBGN0003863, FBGN0035665, FBGN0032049, FBGN0023179, FBGN0010425	60	612	7918	2.371949891067538	0.8658039335043295	0.24942966094578078	15.405481267761312
SP_PIR_KEYWORDS	zymogen	3	2.8846153846153846	0.01950017661400095	FBGN0010357, FBGN0003863, FBGN0010425	101	28	12980	13.76944837340877	0.8490052322353906	0.2104670900962644	19.498632057613886
GOTERM_CC_FAT	GO:0005615~extracellular space	4	3.8461538461538463	0.01980094640919168	FBGN0010357, FBGN0003863, FBGN0028396, FBGN0010425	35	82	4786	6.670383275261324	0.8136199500897512	0.3429478270116729	19.319463975381666
GOTERM_MF_FAT	GO:0008233~peptidase activity	11	10.576923076923077	0.020255350824500862	FBGN0050371, FBGN0036738, FBGN0010357, FBGN0250815, FBGN0011832, FBGN0052834, FBGN0003863, FBGN0035665, FBGN0032049, FBGN0023179, FBGN0010425	60	648	7918	2.240174897119341	0.9452943931864456	0.3045691060277952	21.49809024492859
UP_SEQ_FEATURE	active site:Charge relay system	3	2.8846153846153846	0.025154124065733974	FBGN0010357, FBGN0003863, FBGN0010425	25	31	2975	11.516129032258064	0.9064499198344854	0.37740040649071616	24.3382147482758
PIR_SUPERFAMILY	PIRSF001135:trypsin	3	2.8846153846153846	0.04122744772537255	FBGN0010357, FBGN0003863, FBGN0010425	15	61	2596	8.511475409836066	0.3966252793343342	0.3966252793343342	23.728184039487488
GOTERM_CC_FAT	GO:0044421~extracellular region part	4	3.8461538461538463	0.09051520100078976	FBGN0010357, FBGN0003863, FBGN0028396, FBGN0010425	35	151	4786	3.6223273415326394	0.9996542060769423	0.6797085565572485	63.88259843578752
SP_PIR_KEYWORDS	disulfide bond	5	4.807692307692308	0.14792480601061148	FBGN0010357, FBGN0034509, FBGN0003863, FBGN0034470, FBGN0010425	101	265	12980	2.424808518587708	0.9999997882221562	0.7849259307048005	82.84913257900708
UP_SEQ_FEATURE	disulfide bond	5	4.807692307692308	0.1489469375929247	FBGN0010357, FBGN0034509, FBGN0003863, FBGN0034470, FBGN0010425	25	258	2975	2.306201550387597	0.9999996938266339	0.9179028839062435	82.8919143132137
Annotation Cluster 2	Enrichment Score: 2.0700192882965673
Category	Term	Count	%	PValue	Genes	List Total	Pop Hits	Pop Total	Fold Enrichment	Bonferroni	Benjamini	FDR
SP_PIR_KEYWORDS	signal	12	11.538461538461538	4.2006710504508026E-4	FBGN0000427, FBGN0011695, FBGN0010357, FBGN0004552, FBGN0034509, FBGN0003863, FBGN0034470, FBGN0045038, FBGN0028396, FBGN0000355, FBGN0042201, FBGN0010425	101	425	12980	3.628654630168899	0.03953228915186524	0.010033058257899574	0.461688674060301
GOTERM_MF_FAT	GO:0005184~neuropeptide hormone activity	3	2.8846153846153846	0.024857460029344396	FBGN0004552, FBGN0045038, FBGN0042201	60	33	7918	11.996969696969698	0.9719669353062048	0.3277683543465353	25.750483757156207
GOTERM_MF_FAT	GO:0005179~hormone activity	3	2.8846153846153846	0.059042768273381535	FBGN0004552, FBGN0045038, FBGN0042201	60	53	7918	7.469811320754717	0.9998234272904606	0.5441612566164331	51.3172404840055
Annotation Cluster 3	Enrichment Score: 1.8145588855098314
Category	Term	Count	%	PValue	Genes	List Total	Pop Hits	Pop Total	Fold Enrichment	Bonferroni	Benjamini	FDR
GOTERM_BP_FAT	GO:0009408~response to heat	4	3.8461538461538463	0.008365148415251121	FBGN0001226, FBGN0035982, FBGN0001216, FBGN0028396	50	68	7937	9.33764705882353	0.9448729498042527	0.7652084963297282	10.831629309206681
GOTERM_BP_FAT	GO:0009266~response to temperature stimulus	4	3.8461538461538463	0.010160766021172924	FBGN0001226, FBGN0035982, FBGN0001216, FBGN0028396	50	73	7937	8.698082191780824	0.9705008827965037	0.6910157519175183	13.010143775276994
GOTERM_BP_FAT	GO:0009628~response to abiotic stimulus	5	4.807692307692308	0.04235680973545638	FBGN0001226, FBGN0035982, FBGN0001216, FBGN0000153, FBGN0028396	50	214	7937	3.708878504672897	0.9999996724443863	0.9495272451728917	44.604146837361746
Annotation Cluster 4	Enrichment Score: 0.8050599926208465
Category	Term	Count	%	PValue	Genes	List Total	Pop Hits	Pop Total	Fold Enrichment	Bonferroni	Benjamini	FDR
GOTERM_BP_FAT	GO:0010927~cellular component assembly involved in morphogenesis	5	4.807692307692308	0.0022192801002936554	FBGN0041252, FBGN0000427, FBGN0005633, FBGN0000355, FBGN0000047	50	90	7937	8.818888888888889	0.535364704282688	0.535364704282688	2.986627068059222
GOTERM_MF_FAT	GO:0005213~structural constituent of chorion	3	2.8846153846153846	0.0023638930466759094	FBGN0041252, FBGN0000427, FBGN0000355	60	10	7918	39.59	0.28542704917404327	0.06500494386126798	2.7605865610415226
GOTERM_MF_FAT	GO:0005198~structural molecule activity	10	9.615384615384617	0.0061758633435703815	FBGN0041252, FBGN0000045, FBGN0000427, FBGN0035544, FBGN0042119, FBGN0045038, FBGN0035985, FBGN0036203, FBGN0000355, FBGN0000047	60	456	7918	2.894005847953216	0.5850892440412068	0.13637385349681774	7.06564633440232
GOTERM_BP_FAT	GO:0007306~eggshell chorion assembly	3	2.8846153846153846	0.0674460031729302	FBGN0041252, FBGN0000427, FBGN0000355	50	69	7937	6.901739130434782	0.9999999999655232	0.9819592621159835	61.44108411956525
GOTERM_BP_FAT	GO:0007304~chorion-containing eggshell formation	3	2.8846153846153846	0.11420731679905953	FBGN0041252, FBGN0000427, FBGN0000355	50	94	7937	5.066170212765957	1.0	0.997463561319375	80.8920956512803
GOTERM_BP_FAT	GO:0030703~eggshell formation	3	2.8846153846153846	0.11622084787566503	FBGN0041252, FBGN0000427, FBGN0000355	50	95	7937	5.012842105263158	1.0	0.9951462843534576	81.47642909722094
GOTERM_BP_FAT	GO:0032989~cellular component morphogenesis	6	5.769230769230769	0.21355695916391723	FBGN0041252, FBGN0000427, FBGN0005633, FBGN0004880, FBGN0000355, FBGN0000047	50	518	7937	1.8386872586872587	1.0	0.9997485098705083	96.23195650009163
GOTERM_BP_FAT	GO:0030707~ovarian follicle cell development	3	2.8846153846153846	0.3601940905740837	FBGN0041252, FBGN0000427, FBGN0000355	50	204	7937	2.3344117647058824	1.0	0.9998841435258796	99.77455662224722
GOTERM_BP_FAT	GO:0048610~reproductive cellular process	4	3.8461538461538463	0.6043887974183955	FBGN0041252, FBGN0000140, FBGN0000427, FBGN0000355	50	500	7937	1.26992	1.0	0.9999983754396363	99.999681058842
GOTERM_BP_FAT	GO:0003006~reproductive developmental process	4	3.8461538461538463	0.6126621060759685	FBGN0041252, FBGN0000140, FBGN0000427, FBGN0000355	50	506	7937	1.2548616600790514	1.0	0.9999979315652838	99.99976097384842
GOTERM_BP_FAT	GO:0048477~oogenesis	4	3.8461538461538463	0.65615932908841	FBGN0041252, FBGN0000140, FBGN0000427, FBGN0000355	50	539	7937	1.1780333951762523	1.0	0.9999980624232324	99.99995296499
GOTERM_BP_FAT	GO:0007292~female gamete generation	4	3.8461538461538463	0.6649425382654565	FBGN0041252, FBGN0000140, FBGN0000427, FBGN0000355	50	546	7937	1.162930402930403	1.0	0.9999977584051521	99.99996695916968
GOTERM_BP_FAT	GO:0048609~reproductive process in a multicellular organism	5	4.807692307692308	0.7211407232363394	FBGN0041252, FBGN0000140, FBGN0000427, FBGN0005626, FBGN0000355	50	778	7937	1.0201799485861183	1.0	0.9999995812752696	99.99999730303047
GOTERM_BP_FAT	GO:0032504~multicellular organism reproduction	5	4.807692307692308	0.7211407232363394	FBGN0041252, FBGN0000140, FBGN0000427, FBGN0005626, FBGN0000355	50	778	7937	1.0201799485861183	1.0	0.9999995812752696	99.99999730303047
GOTERM_BP_FAT	GO:0007276~gamete generation	4	3.8461538461538463	0.8306203600155003	FBGN0041252, FBGN0000140, FBGN0000427, FBGN0000355	50	715	7937	0.888055944055944	1.0	0.9999999913284962	99.9999999970087
GOTERM_BP_FAT	GO:0019953~sexual reproduction	4	3.8461538461538463	0.8447817741489253	FBGN0041252, FBGN0000140, FBGN0000427, FBGN0000355	50	735	7937	0.863891156462585	1.0	0.9999999938276842	99.99999999909141
Annotation Cluster 5	Enrichment Score: 0.7949807136423249
Category	Term	Count	%	PValue	Genes	List Total	Pop Hits	Pop Total	Fold Enrichment	Bonferroni	Benjamini	FDR
INTERPRO	IPR018247:EF-HAND 1	5	4.807692307692308	0.007401926213732095	FBGN0020908, FBGN0002773, FBGN0020907, FBGN0013348, FBGN0025827	74	108	10196	6.378878878878879	0.5550577355792032	0.18327487662225916	8.038341279328186
INTERPRO	IPR002048:Calcium-binding EF-hand	4	3.8461538461538463	0.01704681620117359	FBGN0020908, FBGN0002773, FBGN0020907, FBGN0013348	74	76	10196	7.251778093883357	0.8465104286336119	0.2682773831316442	17.62864444321346
SMART	SM00054:EFh	4	3.8461538461538463	0.017134961264306893	FBGN0020908, FBGN0002773, FBGN0020907, FBGN0013348	36	76	4824	7.052631578947367	0.328015269733098	0.18025325235966805	12.802543297080337
INTERPRO	IPR018249:EF-HAND 2	4	3.8461538461538463	0.030497925669277504	FBGN0020908, FBGN0002773, FBGN0020907, FBGN0013348	74	95	10196	5.801422475106686	0.965816781886387	0.38263115898415867	29.48518789473259
GOTERM_MF_FAT	GO:0005509~calcium ion binding	6	5.769230769230769	0.03360237889695676	FBGN0020908, FBGN0002773, FBGN0020907, FBGN0013348, FBGN0004242, FBGN0038181	60	242	7918	3.271900826446281	0.9921993460140007	0.3845211956618517	33.255092131400474
SP_PIR_KEYWORDS	calcium	5	4.807692307692308	0.0337089094617493	FBGN0020908, FBGN0002773, FBGN0020907, FBGN0013348, FBGN0004242	101	158	12980	4.0669256799097635	0.9628151851248381	0.30633187909905424	31.45437786236571
INTERPRO	IPR011992:EF-Hand type	4	3.8461538461538463	0.03562936695459537	FBGN0020908, FBGN0002773, FBGN0020907, FBGN0013348	74	101	10196	5.456783516189457	0.9808312642265756	0.39000793740249673	33.58221319735119
INTERPRO	IPR018248:EF hand	3	2.8846153846153846	0.10280056870287137	FBGN0020908, FBGN0002773, FBGN0013348	74	76	10196	5.438833570412518	0.9999926734440691	0.6934579997503366	70.58121688702332
GOTERM_MF_FAT	GO:0043169~cation binding	15	14.423076923076922	0.4443228086709147	FBGN0002773, FBGN0050360, FBGN0004242, FBGN0004880, FBGN0036659, FBGN0023395, FBGN0033296, FBGN0052121, FBGN0020908, FBGN0020907, FBGN0013348, FBGN0038181, FBGN0005626, FBGN0001323, FBGN0038469	60	1764	7918	1.1221655328798186	1.0	0.9945637387913084	99.9041326843936
GOTERM_MF_FAT	GO:0043167~ion binding	15	14.423076923076922	0.4517863808773185	FBGN0002773, FBGN0050360, FBGN0004242, FBGN0004880, FBGN0036659, FBGN0023395, FBGN0033296, FBGN0052121, FBGN0020908, FBGN0020907, FBGN0013348, FBGN0038181, FBGN0005626, FBGN0001323, FBGN0038469	60	1772	7918	1.117099322799097	1.0	0.9934012267427205	99.91830309859331
GOTERM_MF_FAT	GO:0046872~metal ion binding	12	11.538461538461538	0.7627503774279788	FBGN0020908, FBGN0002773, FBGN0020907, FBGN0013348, FBGN0004242, FBGN0004880, FBGN0038181, FBGN0023395, FBGN0005626, FBGN0001323, FBGN0052121, FBGN0038469	60	1718	7918	0.9217694994179279	1.0	0.9999882221545984	99.9999959289289
SP_PIR_KEYWORDS	metal-binding	5	4.807692307692308	0.8693765654563816	FBGN0004242, FBGN0023395, FBGN0005626, FBGN0001323, FBGN0052121	101	796	12980	0.8072540922433952	1.0	0.999995032629062	99.99999998163948
SP_PIR_KEYWORDS	zinc	3	2.8846153846153846	0.9407707432221414	FBGN0023395, FBGN0001323, FBGN0052121	101	577	12980	0.6681881359713094	1.0	0.9999997158636201	99.99999999999699
GOTERM_MF_FAT	GO:0003677~DNA binding	4	3.8461538461538463	0.9549445021078599	FBGN0004880, FBGN0037844, FBGN0023395, FBGN0001323	60	830	7918	0.6359839357429719	1.0	0.9999999555990978	99.99999999999999
GOTERM_BP_FAT	GO:0045449~regulation of transcription	3	2.8846153846153846	0.96458110724655	FBGN0004880, FBGN0023395, FBGN0001323	50	799	7937	0.5960200250312891	1.0	0.9999999999999704	100.0
GOTERM_MF_FAT	GO:0046914~transition metal ion binding	6	5.769230769230769	0.981607236485714	FBGN0004880, FBGN0023395, FBGN0005626, FBGN0001323, FBGN0052121, FBGN0038469	60	1354	7918	0.5847858197932053	1.0	0.9999999992529862	100.0
GOTERM_MF_FAT	GO:0008270~zinc ion binding	4	3.8461538461538463	0.9869781023140863	FBGN0004880, FBGN0023395, FBGN0001323, FBGN0052121	60	1026	7918	0.5144899285250163	1.0	0.9999999994133149	100.0
Annotation Cluster 6	Enrichment Score: 0.6213009723796918
Category	Term	Count	%	PValue	Genes	List Total	Pop Hits	Pop Total	Fold Enrichment	Bonferroni	Benjamini	FDR
SP_PIR_KEYWORDS	muscle protein	5	4.807692307692308	5.622135164581289E-6	FBGN0000045, FBGN0002773, FBGN0013348, FBGN0005633, FBGN0000047	101	16	12980	40.16089108910891	5.395808668609003E-4	5.395808668609003E-4	0.006192027121620924
SP_PIR_KEYWORDS	acetylation	3	2.8846153846153846	0.01570909259854681	FBGN0000045, FBGN0002773, FBGN0000047	101	25	12980	15.421782178217821	0.781297659574086	0.19519003103748878	16.003312924648938
GOTERM_CC_FAT	GO:0015629~actin cytoskeleton	4	3.8461538461538463	0.023137100389867084	FBGN0000045, FBGN0002773, FBGN0005633, FBGN0000047	35	87	4786	6.2870279146141215	0.8600336211602249	0.32515389538815653	22.218635029072164
GOTERM_CC_FAT	GO:0044430~cytoskeletal part	6	5.769230769230769	0.049906278265198716	FBGN0000045, FBGN0000140, FBGN0029970, FBGN0002773, FBGN0005633, FBGN0000047	35	287	4786	2.8587356893977103	0.9864361913614137	0.5116510304437307	42.277065972796
GOTERM_CC_FAT	GO:0005856~cytoskeleton	6	5.769230769230769	0.09944836387162703	FBGN0000045, FBGN0000140, FBGN0029970, FBGN0002773, FBGN0005633, FBGN0000047	35	351	4786	2.3374847374847376	0.999849087905879	0.6670795249217694	67.51354211309202
SP_PIR_KEYWORDS	cytoskeleton	3	2.8846153846153846	0.15003040889753083	FBGN0000045, FBGN0000140, FBGN0000047	101	89	12980	4.3319612860162415	0.9999998329966074	0.7579616868011462	83.3101969704479
GOTERM_BP_FAT	GO:0030036~actin cytoskeleton organization	3	2.8846153846153846	0.22068257318453385	FBGN0000140, FBGN0005633, FBGN0000047	50	143	7937	3.33020979020979	1.0	0.9995984224385309	96.67211142839587
GOTERM_BP_FAT	GO:0030029~actin filament-based process	3	2.8846153846153846	0.22296211204394698	FBGN0000140, FBGN0005633, FBGN0000047	50	144	7937	3.3070833333333334	1.0	0.9992917067313004	96.80252992478597
GOTERM_CC_FAT	GO:0043232~intracellular non-membrane-bounded organelle	8	7.6923076923076925	0.5167893420736289	FBGN0000045, FBGN0000140, FBGN0029970, FBGN0002773, FBGN0005633, FBGN0045038, FBGN0023395, FBGN0000047	35	943	4786	1.1600666565671869	1.0	0.9988729564165981	99.95930240697434
GOTERM_CC_FAT	GO:0043228~non-membrane-bounded organelle	8	7.6923076923076925	0.5167893420736289	FBGN0000045, FBGN0000140, FBGN0029970, FBGN0002773, FBGN0005633, FBGN0045038, FBGN0023395, FBGN0000047	35	943	4786	1.1600666565671869	1.0	0.9988729564165981	99.95930240697434
GOTERM_BP_FAT	GO:0007010~cytoskeleton organization	4	3.8461538461538463	0.5539864638477788	FBGN0000045, FBGN0000140, FBGN0005633, FBGN0000047	50	465	7937	1.365505376344086	1.0	0.9999945017992719	99.99836142404796
SP_PIR_KEYWORDS	phosphoprotein	7	6.730769230769231	0.6051066867456998	FBGN0000140, FBGN0002773, FBGN0001226, FBGN0005633, FBGN0001216, FBGN0000153, FBGN0259791	101	815	12980	1.1038085403632387	1.0	0.9989524895253051	99.99640547599704
SP_PIR_KEYWORDS	cytoplasm	4	3.8461538461538463	0.6578623169385756	FBGN0000045, FBGN0000140, FBGN0259791, FBGN0000047	101	436	12980	1.179035334726133	1.0	0.9993603401419101	99.9992591949464
GOTERM_MF_FAT	GO:0005524~ATP binding	5	4.807692307692308	0.8213492609619372	FBGN0000045, FBGN0029970, FBGN0001216, FBGN0023395, FBGN0000047	60	748	7918	0.8821301247771836	1.0	0.9999974312596236	99.99999985794817
GOTERM_MF_FAT	GO:0032559~adenyl ribonucleotide binding	5	4.807692307692308	0.8229943118700738	FBGN0000045, FBGN0029970, FBGN0001216, FBGN0023395, FBGN0000047	60	750	7918	0.8797777777777778	1.0	0.9999954216469256	99.9999998726716
SP_PIR_KEYWORDS	atp-binding	4	3.8461538461538463	0.8346932254488639	FBGN0000045, FBGN0001216, FBGN0023395, FBGN0000047	101	585	12980	0.8787340272488787	1.0	0.9999900674634199	99.99999975437159
GOTERM_MF_FAT	GO:0030554~adenyl nucleotide binding	5	4.807692307692308	0.8682334096328821	FBGN0000045, FBGN0029970, FBGN0001216, FBGN0023395, FBGN0000047	60	812	7918	0.8126026272577996	1.0	0.9999988826034613	99.99999999612078
GOTERM_MF_FAT	GO:0001883~purine nucleoside binding	5	4.807692307692308	0.8714210691474082	FBGN0000045, FBGN0029970, FBGN0001216, FBGN0023395, FBGN0000047	60	817	7918	0.8076295389636882	1.0	0.999998221327265	99.99999999709635
GOTERM_MF_FAT	GO:0001882~nucleoside binding	5	4.807692307692308	0.8757754102836895	FBGN0000045, FBGN0029970, FBGN0001216, FBGN0023395, FBGN0000047	60	824	7918	0.8007686084142395	1.0	0.9999974430848982	99.99999999806819
GOTERM_MF_FAT	GO:0032553~ribonucleotide binding	5	4.807692307692308	0.9251982620976118	FBGN0000045, FBGN0029970, FBGN0001216, FBGN0023395, FBGN0000047	60	923	7918	0.7148790176959191	1.0	0.9999997825743278	99.99999999999521
GOTERM_MF_FAT	GO:0032555~purine ribonucleotide binding	5	4.807692307692308	0.9251982620976118	FBGN0000045, FBGN0029970, FBGN0001216, FBGN0023395, FBGN0000047	60	923	7918	0.7148790176959191	1.0	0.9999997825743278	99.99999999999521
SP_PIR_KEYWORDS	nucleotide-binding	4	3.8461538461538463	0.9309956608960296	FBGN0000045, FBGN0001216, FBGN0023395, FBGN0000047	101	743	12980	0.6918699945364658	1.0	0.9999997226253715	99.99999999998373
GOTERM_MF_FAT	GO:0017076~purine nucleotide binding	5	4.807692307692308	0.9476915061458775	FBGN0000045, FBGN0029970, FBGN0001216, FBGN0023395, FBGN0000047	60	989	7918	0.6671722278395685	1.0	0.9999999473388689	99.99999999999993
GOTERM_MF_FAT	GO:0000166~nucleotide binding	5	4.807692307692308	0.9853664195044395	FBGN0000045, FBGN0029970, FBGN0001216, FBGN0023395, FBGN0000047	60	1206	7918	0.5471254836926478	1.0	0.9999999995037431	100.0
Annotation Cluster 7	Enrichment Score: 0.38779832807522274
Category	Term	Count	%	PValue	Genes	List Total	Pop Hits	Pop Total	Fold Enrichment	Bonferroni	Benjamini	FDR
GOTERM_MF_FAT	GO:0005549~odorant binding	3	2.8846153846153846	0.23594158549040858	FBGN0034509, FBGN0034470, FBGN0050052	60	124	7918	3.192741935483871	1.0	0.9586002554509341	95.85447633434391
GOTERM_BP_FAT	GO:0007606~sensory perception of chemical stimulus	3	2.8846153846153846	0.33760472357759563	FBGN0034509, FBGN0034470, FBGN0050052	50	194	7937	2.454742268041237	1.0	0.9998610558702212	99.63801393858304
GOTERM_BP_FAT	GO:0050877~neurological system process	5	4.807692307692308	0.4383245129218239	FBGN0004242, FBGN0034509, FBGN0034470, FBGN0005626, FBGN0050052	50	546	7937	1.4536630036630038	1.0	0.9999522883574904	99.96188505910665
GOTERM_BP_FAT	GO:0007600~sensory perception	3	2.8846153846153846	0.5124887572997435	FBGN0034509, FBGN0034470, FBGN0050052	50	276	7937	1.7254347826086955	1.0	0.9999872052505604	99.99448226660611
GOTERM_BP_FAT	GO:0050890~cognition	3	2.8846153846153846	0.6431544077455821	FBGN0034509, FBGN0034470, FBGN0050052	50	350	7937	1.3606285714285713	1.0	0.9999988471884623	99.99992193405457
Annotation Cluster 8	Enrichment Score: 0.3331998162146042
Category	Term	Count	%	PValue	Genes	List Total	Pop Hits	Pop Total	Fold Enrichment	Bonferroni	Benjamini	FDR
GOTERM_BP_FAT	GO:0007067~mitosis	3	2.8846153846153846	0.22752736977842675	FBGN0000140, FBGN0029970, FBGN0259791	50	146	7937	3.2617808219178084	1.0	0.9989417458495308	97.04959818385495
GOTERM_BP_FAT	GO:0000087~M phase of mitotic cell cycle	3	2.8846153846153846	0.23210014043254998	FBGN0000140, FBGN0029970, FBGN0259791	50	148	7937	3.2177027027027023	1.0	0.9985086576485199	97.27923622044972
GOTERM_BP_FAT	GO:0000280~nuclear division	3	2.8846153846153846	0.23210014043254998	FBGN0000140, FBGN0029970, FBGN0259791	50	148	7937	3.2177027027027023	1.0	0.9985086576485199	97.27923622044972
GOTERM_BP_FAT	GO:0048285~organelle fission	3	2.8846153846153846	0.24355936831024083	FBGN0000140, FBGN0029970, FBGN0259791	50	153	7937	3.112549019607843	1.0	0.9983713734197465	97.7839680576639
GOTERM_BP_FAT	GO:0000278~mitotic cell cycle	3	2.8846153846153846	0.655553163616444	FBGN0000140, FBGN0029970, FBGN0259791	50	358	7937	1.3302234636871508	1.0	0.9999987825522347	99.99995182064477
GOTERM_BP_FAT	GO:0000279~M phase	3	2.8846153846153846	0.8035803157358801	FBGN0000140, FBGN0029970, FBGN0259791	50	478	7937	0.9962761506276151	1.0	0.9999999863907824	99.99999997742017
GOTERM_BP_FAT	GO:0022403~cell cycle phase	3	2.8846153846153846	0.8202531422178285	FBGN0000140, FBGN0029970, FBGN0259791	50	496	7937	0.9601209677419354	1.0	0.9999999907887787	99.99999999327073
GOTERM_BP_FAT	GO:0022402~cell cycle process	3	2.8846153846153846	0.8609585165635827	FBGN0000140, FBGN0029970, FBGN0259791	50	547	7937	0.8706032906764168	1.0	0.9999999964202568	99.99999999979768
GOTERM_BP_FAT	GO:0007049~cell cycle	3	2.8846153846153846	0.902911169699845	FBGN0000140, FBGN0029970, FBGN0259791	50	616	7937	0.7730844155844155	1.0	0.9999999998033448	99.9999999999985
Annotation Cluster 9	Enrichment Score: 0.01671615550342583
Category	Term	Count	%	PValue	Genes	List Total	Pop Hits	Pop Total	Fold Enrichment	Bonferroni	Benjamini	FDR
GOTERM_CC_FAT	GO:0016021~integral to membrane	7	6.730769230769231	0.9499657346960093	FBGN0004242, FBGN0035293, FBGN0033129, FBGN0034497, FBGN0033911, FBGN0037292, FBGN0053110	35	1360	4786	0.7038235294117647	1.0	0.9999999992149945	99.9999999999989
GOTERM_CC_FAT	GO:0031224~intrinsic to membrane	7	6.730769230769231	0.9555572877348985	FBGN0004242, FBGN0035293, FBGN0033129, FBGN0034497, FBGN0033911, FBGN0037292, FBGN0053110	35	1382	4786	0.6926193921852388	1.0	0.9999999981689033	99.99999999999969
SP_PIR_KEYWORDS	transmembrane	5	4.807692307692308	0.9639244436453973	FBGN0004242, FBGN0035293, FBGN0033129, FBGN0034497, FBGN0033911	101	1039	12980	0.618454530727375	1.0	0.9999998812530182	99.99999999999999
SP_PIR_KEYWORDS	membrane	5	4.807692307692308	0.9797780707502004	FBGN0004242, FBGN0035293, FBGN0033129, FBGN0034497, FBGN0033911	101	1139	12980	0.5641565034466572	1.0	0.9999999595213674	100.0
