# Supplementary material for: Revised Annotations, Sex-Biased Expression, and Lineage-Specific Genes in the Drosophila melanogaster Group
Source: G3 (Bethesda). 2014 Oct 1;4(12):2345–51. doi: 10.1534/g3.114.013532 (PMC4267930; doi:10.1534/g3.114.013532)
Supplement: Supporting Information [file supp_g3.114.013532_FileS1.zip › GFF/GeneOntology/DmelMaleTissues.GO.txt]

Annotation Cluster 1	Enrichment Score: 5.583336718893242
Category	Term	Count	%	PValue	Genes	List Total	Pop Hits	Pop Total	Fold Enrichment	Bonferroni	Benjamini	FDR
INTERPRO	IPR004272:Odorant binding protein	7	3.7037037037037033	2.0231972307116913E-6	FBGN0037288, FBGN0032494, FBGN0039203, FBGN0032495, FBGN0038395, FBGN0039298, FBGN0051207	150	27	10196	17.622716049382717	3.4792973412234307E-4	1.159900312079909E-4	0.0024731119590559736
SMART	SM00700:JHBP	7	3.7037037037037033	2.245451280541795E-6	FBGN0037288, FBGN0032494, FBGN0039203, FBGN0032495, FBGN0038395, FBGN0039298, FBGN0051207	74	27	4824	16.900900900900904	6.511604010528416E-5	3.255855008221786E-5	0.0018959171586119261
INTERPRO	IPR013053:Hormone binding	7	3.7037037037037033	3.914244813554587E-6	FBGN0037288, FBGN0032494, FBGN0039203, FBGN0032495, FBGN0038395, FBGN0039298, FBGN0051207	150	30	10196	15.860444444444445	6.730248426877194E-4	1.3464122017259328E-4	0.004784636307475498
Annotation Cluster 2	Enrichment Score: 4.513747986050624
Category	Term	Count	%	PValue	Genes	List Total	Pop Hits	Pop Total	Fold Enrichment	Bonferroni	Benjamini	FDR
GOTERM_CC_FAT	GO:0005576~extracellular region	30	15.873015873015872	4.633196987341119E-13	FBGN0037879, FBGN0050488, FBGN0039298, FBGN0002855, FBGN0035092, FBGN0029838, FBGN0002856, FBGN0042201, FBGN0032853, FBGN0036232, FBGN0004181, FBGN0040321, FBGN0011670, FBGN0000715, FBGN0015586, FBGN0015583, FBGN0011669, FBGN0037889, FBGN0003034, FBGN0011668, FBGN0015584, FBGN0011280, FBGN0031110, FBGN0030926, FBGN0260766, FBGN0002563, FBGN0032136, FBGN0002565, FBGN0086677, FBGN0036203	63	512	4786	4.4512648809523805	3.7526981522262304E-11	3.7526981522262304E-11	4.937494857415459E-10
SP_PIR_KEYWORDS	behavior	11	5.82010582010582	1.332738018598389E-11	FBGN0015586, FBGN0011669, FBGN0015583, FBGN0004181, FBGN0003034, FBGN0011668, FBGN0015584, FBGN0039298, FBGN0002855, FBGN0011670, FBGN0002856	186	32	12980	23.988575268817204	1.2927519055239145E-9	1.2927519055239145E-9	1.4707590700879791E-8
UP_SEQ_FEATURE	signal peptide	24	12.698412698412698	3.044021449807695E-11	FBGN0014454, FBGN0015586, FBGN0011669, FBGN0015583, FBGN0003034, FBGN0011668, FBGN0015584, FBGN0034509, FBGN0039298, FBGN0002855, FBGN0035092, FBGN0029838, FBGN0002856, FBGN0011280, FBGN0042201, FBGN0030926, FBGN0004181, FBGN0002563, FBGN0002565, FBGN0004414, FBGN0040321, FBGN0086677, FBGN0011670, FBGN0000715	39	419	2975	4.369377639067377	3.0135803852360254E-9	3.0135803852360254E-9	3.372269130608174E-8
SP_PIR_KEYWORDS	Secreted	20	10.582010582010582	1.7324785423959313E-10	FBGN0015586, FBGN0011669, FBGN0015583, FBGN0003034, FBGN0011668, FBGN0015584, FBGN0039298, FBGN0002855, FBGN0035092, FBGN0029838, FBGN0002856, FBGN0011280, FBGN0042201, FBGN0030926, FBGN0004181, FBGN0002563, FBGN0002565, FBGN0040321, FBGN0011670, FBGN0000715	186	212	12980	6.583485494015014	1.6805042357681543E-8	8.402521234351923E-9	1.9119031913206186E-7
GOTERM_BP_FAT	GO:0045297~post-mating behavior	8	4.232804232804233	1.1699803651923896E-9	FBGN0011669, FBGN0015583, FBGN0004181, FBGN0003034, FBGN0011668, FBGN0002855, FBGN0011670, FBGN0002856	95	19	7937	35.17783933518005	4.445924286500258E-7	4.445924286500258E-7	1.6197103658299739E-6
SP_PIR_KEYWORDS	signal	25	13.227513227513226	8.215939652609888E-9	FBGN0014454, FBGN0039298, FBGN0002855, FBGN0035092, FBGN0029838, FBGN0002856, FBGN0042201, FBGN0004181, FBGN0004414, FBGN0040321, FBGN0011670, FBGN0000715, FBGN0015586, FBGN0011669, FBGN0015583, FBGN0003034, FBGN0015584, FBGN0011668, FBGN0034509, FBGN0045038, FBGN0011280, FBGN0030926, FBGN0002563, FBGN0002565, FBGN0086677	186	425	12980	4.104996837444655	7.969458372114602E-7	2.6564868293998956E-7	9.066825057413297E-6
GOTERM_BP_FAT	GO:0018991~oviposition	6	3.1746031746031744	3.8522729260073973E-7	FBGN0011669, FBGN0003034, FBGN0011668, FBGN0002855, FBGN0011670, FBGN0002856	95	14	7937	35.80601503759399	1.4637568542574808E-4	7.319052113907709E-5	5.333039222121805E-4
GOTERM_MF_FAT	GO:0005179~hormone activity	9	4.761904761904762	6.966193420160478E-7	FBGN0015583, FBGN0003034, FBGN0015584, FBGN0045038, FBGN0002855, FBGN0035092, FBGN0002856, FBGN0042201, FBGN0000715	114	53	7918	11.794438927507446	1.2608019604165577E-4	2.521731100180169E-5	8.588501484885214E-4
GOTERM_BP_FAT	GO:0019098~reproductive behavior	9	4.761904761904762	7.777235608936536E-6	FBGN0011669, FBGN0015583, FBGN0004181, FBGN0003034, FBGN0011668, FBGN0039298, FBGN0002855, FBGN0011670, FBGN0002856	95	87	7937	8.642831215970961	0.0029509982432223136	9.846352694845573E-4	0.010766198155531814
GOTERM_BP_FAT	GO:0033057~reproductive behavior in a multicellular organism	7	3.7037037037037033	1.4244781204757393E-4	FBGN0011669, FBGN0003034, FBGN0011668, FBGN0039298, FBGN0002855, FBGN0011670, FBGN0002856	95	68	7937	8.600464396284828	0.05269486392025813	0.013442339912552614	0.1970231864397265
GOTERM_BP_FAT	GO:0007320~insemination	4	2.1164021164021163	3.275767684844808E-4	FBGN0015583, FBGN0004181, FBGN0015584, FBGN0002855	95	12	7937	27.849122807017544	0.1170613543082819	0.02053612902944102	0.4525415921968867
GOTERM_BP_FAT	GO:0007618~mating	7	3.7037037037037033	5.158554035694321E-4	FBGN0015583, FBGN0004181, FBGN0003034, FBGN0015584, FBGN0039298, FBGN0002855, FBGN0002856	95	86	7937	6.800367197062423	0.17804993261314972	0.02762213924855328	0.7117846272984174
GOTERM_BP_FAT	GO:0007620~copulation	4	2.1164021164021163	0.0015847545386685562	FBGN0015583, FBGN0004181, FBGN0015584, FBGN0002855	95	20	7937	16.709473684210526	0.45265962064221876	0.06477200436194752	2.17173118806816
GOTERM_BP_FAT	GO:0007610~behavior	13	6.878306878306878	0.004511069771553604	FBGN0015586, FBGN0015583, FBGN0011669, FBGN0003034, FBGN0015584, FBGN0011668, FBGN0039298, FBGN0002855, FBGN0002856, FBGN0086778, FBGN0004181, FBGN0002940, FBGN0011670	95	429	7937	2.531738437001595	0.8205905460525632	0.14460293308959793	6.067348534775885
GOTERM_BP_FAT	GO:0046692~sperm competition	3	1.5873015873015872	0.0047329142146835925	FBGN0015583, FBGN0015584, FBGN0002855	95	9	7937	27.849122807017544	0.8351595049324754	0.1394911804915253	6.356726910484167
UP_SEQ_FEATURE	sequence variant	9	4.761904761904762	0.005837675474197866	FBGN0015586, FBGN0015583, FBGN0030926, FBGN0004181, FBGN0003034, FBGN0015584, FBGN0040321, FBGN0002855, FBGN0002856	39	222	2975	3.0925155925155927	0.4398907076189612	0.2515955021640779	6.280250213335847
SP_PIR_KEYWORDS	polymorphism	7	3.7037037037037033	0.007106447358512725	FBGN0015586, FBGN0015583, FBGN0004181, FBGN0003034, FBGN0015584, FBGN0002855, FBGN0002856	186	119	12980	4.104996837444656	0.499319140219988	0.12921247659203017	7.568676764906512
UP_SEQ_FEATURE	glycosylation site:N-linked (GlcNAc...)	9	4.761904761904762	0.15582970318895029	FBGN0015586, FBGN0015583, FBGN0030926, FBGN0036528, FBGN0002565, FBGN0040321, FBGN0002940, FBGN0002855, FBGN0029838	39	419	2975	1.638516614650266	0.9999999479313135	0.9962658461483577	84.69027232538842
GOTERM_BP_FAT	GO:0007617~mating behavior	3	1.5873015873015872	0.2140257558393904	FBGN0003034, FBGN0039298, FBGN0002856	95	73	7937	3.433453496755588	1.0	0.942723860585052	96.43514392089307
GOTERM_BP_FAT	GO:0051705~behavioral interaction between organisms	3	1.5873015873015872	0.2183845373439725	FBGN0003034, FBGN0039298, FBGN0002856	95	74	7937	3.3870554765291607	1.0	0.9414131940332495	96.69929607120136
SP_PIR_KEYWORDS	glycoprotein	9	4.761904761904762	0.2811431315575926	FBGN0015586, FBGN0015583, FBGN0030926, FBGN0036528, FBGN0002565, FBGN0040321, FBGN0002940, FBGN0002855, FBGN0029838	186	435	12980	1.4438264738598443	0.9999999999999876	0.9306266049853843	97.38208428995048
GOTERM_BP_FAT	GO:0032504~multicellular organism reproduction	10	5.291005291005291	0.5812034508986614	FBGN0011669, FBGN0015583, FBGN0004181, FBGN0003034, FBGN0011668, FBGN0015584, FBGN0039298, FBGN0002855, FBGN0011670, FBGN0002856	95	778	7937	1.0738736300906506	1.0	0.999686228101224	99.99941515009961
GOTERM_BP_FAT	GO:0048609~reproductive process in a multicellular organism	10	5.291005291005291	0.5812034508986614	FBGN0011669, FBGN0015583, FBGN0004181, FBGN0003034, FBGN0011668, FBGN0015584, FBGN0039298, FBGN0002855, FBGN0011670, FBGN0002856	95	778	7937	1.0738736300906506	1.0	0.999686228101224	99.99941515009961
Annotation Cluster 3	Enrichment Score: 3.703349071876266
Category	Term	Count	%	PValue	Genes	List Total	Pop Hits	Pop Total	Fold Enrichment	Bonferroni	Benjamini	FDR
INTERPRO	IPR013547:Prolyl 4-hydroxylase alpha-subunit, N-terminal	8	4.232804232804233	3.473543161540585E-8	FBGN0039783, FBGN0039782, FBGN0051014, FBGN0051017, FBGN0051016, FBGN0051021, FBGN0051524, FBGN0040528	150	24	10196	22.657777777777778	5.974476498971093E-6	5.974476498971093E-6	4.2460304272573524E-5
GOTERM_MF_FAT	GO:0016702~oxidoreductase activity, acting on single donors with incorporation of molecular oxygen, incorporation of two atoms of oxygen	9	4.761904761904762	3.668020549438597E-8	FBGN0039783, FBGN0039782, FBGN0051014, FBGN0051017, FBGN0051016, FBGN0040211, FBGN0051021, FBGN0051524, FBGN0040528	114	37	7918	16.894736842105264	6.639095285532193E-6	6.639095285532193E-6	4.522257112116179E-5
GOTERM_MF_FAT	GO:0016701~oxidoreductase activity, acting on single donors with incorporation of molecular oxygen	9	4.761904761904762	4.591402061353749E-8	FBGN0039783, FBGN0039782, FBGN0051014, FBGN0051017, FBGN0051016, FBGN0040211, FBGN0051021, FBGN0051524, FBGN0040528	114	38	7918	16.450138504155124	8.310403385114462E-6	4.155210325484937E-6	5.660682437236275E-5
GOTERM_MF_FAT	GO:0004656~procollagen-proline 4-dioxygenase activity	8	4.232804232804233	5.2594260011188284E-8	FBGN0039783, FBGN0039782, FBGN0051014, FBGN0051017, FBGN0051016, FBGN0051021, FBGN0051524, FBGN0040528	114	26	7918	21.371120107962213	9.519516010025875E-6	3.173182072435665E-6	6.484280599128311E-5
GOTERM_MF_FAT	GO:0019798~procollagen-proline dioxygenase activity	8	4.232804232804233	5.2594260011188284E-8	FBGN0039783, FBGN0039782, FBGN0051014, FBGN0051017, FBGN0051016, FBGN0051021, FBGN0051524, FBGN0040528	114	26	7918	21.371120107962213	9.519516010025875E-6	3.173182072435665E-6	6.484280599128311E-5
GOTERM_MF_FAT	GO:0031545~peptidyl-proline 4-dioxygenase activity	8	4.232804232804233	7.017107993144909E-8	FBGN0039783, FBGN0039782, FBGN0051014, FBGN0051017, FBGN0051016, FBGN0051021, FBGN0051524, FBGN0040528	114	27	7918	20.57959714100065	1.2700885259064876E-5	3.1752364378911935E-6	8.65130389771096E-5
GOTERM_MF_FAT	GO:0031543~peptidyl-proline dioxygenase activity	8	4.232804232804233	7.017107993144909E-8	FBGN0039783, FBGN0039782, FBGN0051014, FBGN0051017, FBGN0051016, FBGN0051021, FBGN0051524, FBGN0040528	114	27	7918	20.57959714100065	1.2700885259064876E-5	3.1752364378911935E-6	8.65130389771096E-5
INTERPRO	IPR006620:Prolyl 4-hydroxylase, alpha subunit	7	3.7037037037037033	9.538463075268706E-7	FBGN0039783, FBGN0039782, FBGN0051014, FBGN0051017, FBGN0051016, FBGN0051524, FBGN0040528	150	24	10196	19.825555555555557	1.6404818575843638E-4	8.202745713103976E-5	0.0011659678210595992
SMART	SM00702:P4Hc	7	3.7037037037037033	1.0583506882653595E-6	FBGN0039783, FBGN0039782, FBGN0051014, FBGN0051017, FBGN0051016, FBGN0051524, FBGN0040528	74	24	4824	19.013513513513516	3.0691715202202374E-5	3.0691715202202374E-5	8.936083860655586E-4
GOTERM_MF_FAT	GO:0016706~oxidoreductase activity, acting on paired donors, with incorporation or reduction of molecular oxygen, 2-oxoglutarate as one donor, and incorporation of one atom each of oxygen into both donors	8	4.232804232804233	1.2642089408959315E-6	FBGN0039783, FBGN0039782, FBGN0051014, FBGN0051017, FBGN0051016, FBGN0051021, FBGN0051524, FBGN0040528	114	40	7918	13.891228070175437	2.2879578518741894E-4	3.8136266616750625E-5	0.0015586167083303515
GOTERM_MF_FAT	GO:0031418~L-ascorbic acid binding	7	3.7037037037037033	1.7143898868635272E-6	FBGN0039783, FBGN0039782, FBGN0051014, FBGN0051017, FBGN0051016, FBGN0051524, FBGN0040528	114	27	7918	18.00714749837557	3.102566959422015E-4	4.4328279688254923E-5	0.002113629972066988
GOTERM_MF_FAT	GO:0019842~vitamin binding	10	5.291005291005291	1.0554789065659713E-5	FBGN0039783, FBGN0039782, FBGN0051014, FBGN0051017, FBGN0030558, FBGN0051016, FBGN0036289, FBGN0037323, FBGN0051524, FBGN0040528	114	99	7918	7.015771752613858	0.001908603199035519	2.1224712827672132E-4	0.01301209344878318
INTERPRO	IPR005123:Oxoglutarate and iron-dependent oxygenase	6	3.1746031746031744	3.199734485294256E-5	FBGN0039783, FBGN0039782, FBGN0051014, FBGN0051017, FBGN0051016, FBGN0051524	150	26	10196	15.686153846153847	0.005488514132803601	7.859240520623478E-4	0.039106274536715446
GOTERM_CC_FAT	GO:0005783~endoplasmic reticulum	14	7.4074074074074066	5.1288371110514485E-5	FBGN0031925, FBGN0010019, FBGN0051524, FBGN0040528, FBGN0020908, FBGN0039783, FBGN0039782, FBGN0033065, FBGN0051014, FBGN0051017, FBGN0051021, FBGN0051016, FBGN0002940, FBGN0052072	63	284	4786	3.744913928012519	0.004145846748991211	0.002075076345415261	0.054646156333404416
GOTERM_CC_FAT	GO:0016222~procollagen-proline 4-dioxygenase complex	5	2.6455026455026456	5.3577875563364546E-5	FBGN0039783, FBGN0039782, FBGN0051014, FBGN0051017, FBGN0051016	63	17	4786	22.34360410830999	0.00433052032160508	0.0014455955132803844	0.05708492070630733
KEGG_PATHWAY	dme00330:Arginine and proline metabolism	6	3.1746031746031744	7.529045117846014E-5	FBGN0039783, FBGN0039782, FBGN0051014, FBGN0051017, FBGN0051016, FBGN0051524	19	55	2054	11.793301435406699	0.0010535506244846449	0.0010535506244846449	0.051132951475652
GOTERM_MF_FAT	GO:0031406~carboxylic acid binding	7	3.7037037037037033	3.0795660128571275E-4	FBGN0039783, FBGN0039782, FBGN0051014, FBGN0051017, FBGN0051016, FBGN0051524, FBGN0040528	114	65	7918	7.479892037786775	0.05422324804160572	0.003974134241516714	0.3790143529560641
GOTERM_BP_FAT	GO:0018208~peptidyl-proline modification	4	2.1164021164021163	6.60237783088324E-4	FBGN0039783, FBGN0039782, FBGN0051014, FBGN0051016	95	15	7937	22.279298245614036	0.2219567909286979	0.030884667718642622	0.9101619131354988
GOTERM_BP_FAT	GO:0019471~4-hydroxyproline metabolic process	4	2.1164021164021163	6.60237783088324E-4	FBGN0039783, FBGN0039782, FBGN0051014, FBGN0051016	95	15	7937	22.279298245614036	0.2219567909286979	0.030884667718642622	0.9101619131354988
GOTERM_BP_FAT	GO:0018401~peptidyl-proline hydroxylation to 4-hydroxy-L-proline	4	2.1164021164021163	6.60237783088324E-4	FBGN0039783, FBGN0039782, FBGN0051014, FBGN0051016	95	15	7937	22.279298245614036	0.2219567909286979	0.030884667718642622	0.9101619131354988
GOTERM_MF_FAT	GO:0005506~iron ion binding	12	6.349206349206349	0.00116173248203449	FBGN0039783, FBGN0039782, FBGN0031925, FBGN0033065, FBGN0051014, FBGN0051017, FBGN0051016, FBGN0040211, FBGN0039755, FBGN0010019, FBGN0051524, FBGN0040528	114	260	7918	3.2056680161943323	0.1897365317427815	0.011012378815041357	1.4228982358669984
GOTERM_BP_FAT	GO:0055114~oxidation reduction	17	8.994708994708994	0.002325845435216633	FBGN0031925, FBGN0039755, FBGN0010019, FBGN0034660, FBGN0051524, FBGN0040528, FBGN0039040, FBGN0039783, FBGN0039782, FBGN0033065, FBGN0051014, FBGN0051017, FBGN0040001, FBGN0051021, FBGN0051016, FBGN0040211, FBGN0038918	95	620	7937	2.2908149405772495	0.5872241946854797	0.08468322164439812	3.1722249427078464
GOTERM_CC_FAT	GO:0044432~endoplasmic reticulum part	6	3.1746031746031744	0.014394458630036557	FBGN0039783, FBGN0039782, FBGN0051014, FBGN0051017, FBGN0051016, FBGN0002940	63	112	4786	4.069727891156463	0.6910031433713956	0.25442984435704585	14.317472075667947
SP_PIR_KEYWORDS	oxidoreductase	15	7.936507936507936	0.02985595801834386	FBGN0031925, FBGN0010019, FBGN0034660, FBGN0039755, FBGN0051524, FBGN0040528, FBGN0039040, FBGN0039783, FBGN0039782, FBGN0033065, FBGN0051014, FBGN0051017, FBGN0040001, FBGN0051016, FBGN0040211	186	561	12980	1.8659076533839343	0.947141671799436	0.38738789998232104	28.430314327853733
GOTERM_BP_FAT	GO:0006575~cellular amino acid derivative metabolic process	4	2.1164021164021163	0.0353423223710146	FBGN0039783, FBGN0039782, FBGN0051014, FBGN0051016	95	61	7937	5.478515962036238	0.9999988470099411	0.5130722750883022	39.23348675147891
INTERPRO	IPR011990:Tetratricopeptide-like helical	4	2.1164021164021163	0.18350236976703113	FBGN0036359, FBGN0039783, FBGN0051014, FBGN0051016	150	101	10196	2.6920132013201323	0.9999999999999993	0.78042849039144	91.61034462919707
GOTERM_MF_FAT	GO:0046914~transition metal ion binding	22	11.64021164021164	0.3743351250056177	FBGN0031925, FBGN0004880, FBGN0040629, FBGN0036839, FBGN0040628, FBGN0039755, FBGN0034660, FBGN0010019, FBGN0036186, FBGN0013725, FBGN0051524, FBGN0040528, FBGN0039783, FBGN0039782, FBGN0033065, FBGN0051014, FBGN0051017, FBGN0040001, FBGN0036528, FBGN0040211, FBGN0051016, FBGN0036479	114	1354	7918	1.1285340381974136	1.0	0.911529998929925	99.69159427151297
GOTERM_MF_FAT	GO:0043169~cation binding	26	13.756613756613756	0.5530375185862388	FBGN0031925, FBGN0004880, FBGN0036839, FBGN0039755, FBGN0010019, FBGN0013725, FBGN0040528, FBGN0013348, FBGN0051014, FBGN0051017, FBGN0032192, FBGN0040001, FBGN0051016, FBGN0036479, FBGN0036659, FBGN0040629, FBGN0040628, FBGN0034660, FBGN0036186, FBGN0051524, FBGN0020908, FBGN0039783, FBGN0039782, FBGN0033065, FBGN0036528, FBGN0040211	114	1764	7918	1.0237299598201854	1.0	0.9805390570169485	99.99512208269361
GOTERM_MF_FAT	GO:0043167~ion binding	26	13.756613756613756	0.5632839137373665	FBGN0031925, FBGN0004880, FBGN0036839, FBGN0039755, FBGN0010019, FBGN0013725, FBGN0040528, FBGN0013348, FBGN0051014, FBGN0051017, FBGN0032192, FBGN0040001, FBGN0051016, FBGN0036479, FBGN0036659, FBGN0040629, FBGN0040628, FBGN0034660, FBGN0036186, FBGN0051524, FBGN0020908, FBGN0039783, FBGN0039782, FBGN0033065, FBGN0036528, FBGN0040211	114	1772	7918	1.0191081541325095	1.0	0.9806708868717662	99.99633512265254
GOTERM_MF_FAT	GO:0046872~metal ion binding	24	12.698412698412698	0.6725085712053396	FBGN0031925, FBGN0004880, FBGN0040629, FBGN0036839, FBGN0040628, FBGN0039755, FBGN0034660, FBGN0010019, FBGN0036186, FBGN0013725, FBGN0051524, FBGN0040528, FBGN0020908, FBGN0039783, FBGN0039782, FBGN0013348, FBGN0033065, FBGN0051014, FBGN0051017, FBGN0040001, FBGN0036528, FBGN0040211, FBGN0051016, FBGN0036479	114	1718	7918	0.9702836835978187	1.0	0.9935985299284001	99.9998945713036
SP_PIR_KEYWORDS	metal-binding	7	3.7037037037037033	0.9738589798487332	FBGN0031925, FBGN0033065, FBGN0040211, FBGN0036839, FBGN0040629, FBGN0040628, FBGN0010019	186	796	12980	0.6136867131355703	1.0	0.9999992768782512	100.0
GOTERM_MF_FAT	GO:0008270~zinc ion binding	8	4.232804232804233	0.9938034226943211	FBGN0004880, FBGN0040001, FBGN0036839, FBGN0040629, FBGN0036479, FBGN0040628, FBGN0036186, FBGN0013725	114	1026	7918	0.5415683458158066	1.0	0.9999999994912555	100.0
SP_PIR_KEYWORDS	zinc	3	1.5873015873015872	0.9979664378953418	FBGN0036839, FBGN0040629, FBGN0040628	186	577	12980	0.36283334265108735	1.0	0.9999999997863683	100.0
Annotation Cluster 4	Enrichment Score: 3.213146904836285
Category	Term	Count	%	PValue	Genes	List Total	Pop Hits	Pop Total	Fold Enrichment	Bonferroni	Benjamini	FDR
SMART	SM00020:Tryp_SPc	16	8.465608465608465	3.0179544378174532E-6	FBGN0037036, FBGN0037038, FBGN0031409, FBGN0032507, FBGN0053329, FBGN0039598, FBGN0051205, FBGN0036264, FBGN0039599, FBGN0083966, FBGN0083965, FBGN0038014, FBGN0030926, FBGN0051326, FBGN0052833, FBGN0039628	74	248	4824	4.205754141238012	8.751698092879234E-5	2.9173178042296577E-5	0.0025481626796719503
INTERPRO	IPR001254:Peptidase S1 and S6, chymotrypsin/Hap	16	8.465608465608465	3.237813619935329E-6	FBGN0037036, FBGN0037038, FBGN0031409, FBGN0032507, FBGN0053329, FBGN0039598, FBGN0051205, FBGN0036264, FBGN0039599, FBGN0083966, FBGN0083965, FBGN0038014, FBGN0030926, FBGN0051326, FBGN0052833, FBGN0039628	150	248	10196	4.385376344086022	5.56749801477352E-4	1.392165195301942E-4	0.003957805438448148
GOTERM_MF_FAT	GO:0004252~serine-type endopeptidase activity	16	8.465608465608465	9.292950082513727E-6	FBGN0037036, FBGN0037038, FBGN0031409, FBGN0032507, FBGN0053329, FBGN0039598, FBGN0051205, FBGN0036264, FBGN0039599, FBGN0083966, FBGN0083965, FBGN0038014, FBGN0030926, FBGN0051326, FBGN0052833, FBGN0039628	114	280	7918	3.9689223057644107	0.0016806179578285896	2.1023187074187266E-4	0.011456562364631218
GOTERM_MF_FAT	GO:0008236~serine-type peptidase activity	16	8.465608465608465	2.881975884379629E-5	FBGN0037036, FBGN0037038, FBGN0031409, FBGN0032507, FBGN0053329, FBGN0039598, FBGN0051205, FBGN0036264, FBGN0039599, FBGN0083966, FBGN0083965, FBGN0038014, FBGN0030926, FBGN0051326, FBGN0052833, FBGN0039628	114	308	7918	3.6081111870585554	0.00520286946328008	5.215091187756871E-4	0.03552573125733538
GOTERM_MF_FAT	GO:0017171~serine hydrolase activity	16	8.465608465608465	3.108140570016727E-5	FBGN0037036, FBGN0037038, FBGN0031409, FBGN0032507, FBGN0053329, FBGN0039598, FBGN0051205, FBGN0036264, FBGN0039599, FBGN0083966, FBGN0083965, FBGN0038014, FBGN0030926, FBGN0051326, FBGN0052833, FBGN0039628	114	310	7918	3.584833050367855	0.0056100265600026455	5.113075887371865E-4	0.03831314227384919
GOTERM_MF_FAT	GO:0004175~endopeptidase activity	19	10.052910052910052	7.386590913982402E-5	FBGN0037036, FBGN0036154, FBGN0037038, FBGN0031409, FBGN0032507, FBGN0053329, FBGN0039598, FBGN0038506, FBGN0051205, FBGN0039599, FBGN0036264, FBGN0083966, FBGN0083965, FBGN0038014, FBGN0030926, FBGN0051326, FBGN0052833, FBGN0039628, FBGN0037396	114	457	7918	2.8876732312180886	0.013281238947830398	0.0011135648062297054	0.0910302893238013
GOTERM_MF_FAT	GO:0008233~peptidase activity	22	11.64021164021164	2.830587367349858E-4	FBGN0037036, FBGN0036154, FBGN0037038, FBGN0031409, FBGN0032507, FBGN0053329, FBGN0039598, FBGN0038506, FBGN0051205, FBGN0036186, FBGN0039599, FBGN0036264, FBGN0083966, FBGN0083965, FBGN0038014, FBGN0030926, FBGN0051326, FBGN0052833, FBGN0028986, FBGN0039628, FBGN0028987, FBGN0037396	114	648	7918	2.358078839072991	0.049950208619103265	0.003933848510274229	0.3484206850422056
GOTERM_BP_FAT	GO:0006508~proteolysis	21	11.11111111111111	2.849930787345129E-4	FBGN0037036, FBGN0036154, FBGN0037038, FBGN0031409, FBGN0032507, FBGN0053329, FBGN0039598, FBGN0038506, FBGN0051205, FBGN0036186, FBGN0013725, FBGN0039599, FBGN0036264, FBGN0083966, FBGN0083965, FBGN0038014, FBGN0030926, FBGN0051326, FBGN0052833, FBGN0039628, FBGN0037396	95	731	7937	2.4001295989632085	0.1026531419267418	0.021429612813220977	0.39382060251710316
GOTERM_MF_FAT	GO:0070011~peptidase activity, acting on L-amino acid peptides	20	10.582010582010582	9.687983846799165E-4	FBGN0037036, FBGN0036154, FBGN0037038, FBGN0031409, FBGN0032507, FBGN0053329, FBGN0039598, FBGN0038506, FBGN0051205, FBGN0036186, FBGN0039599, FBGN0036264, FBGN0083966, FBGN0083965, FBGN0038014, FBGN0030926, FBGN0051326, FBGN0052833, FBGN0039628, FBGN0037396	114	612	7918	2.269808508198601	0.16091016398537827	0.01026678614631893	1.1878869747410703
INTERPRO	IPR018114:Peptidase S1/S6, chymotrypsin/Hap, active site	9	4.761904761904762	0.006902636260396139	FBGN0037036, FBGN0038014, FBGN0037038, FBGN0030926, FBGN0053329, FBGN0051326, FBGN0039628, FBGN0051205, FBGN0036264	150	191	10196	3.2029319371727745	0.696195227735835	0.06404438278278957	8.118440116858993
INTERPRO	IPR001314:Peptidase S1A, chymotrypsin	9	4.761904761904762	0.011869303556139816	FBGN0037036, FBGN0038014, FBGN0037038, FBGN0030926, FBGN0031409, FBGN0053329, FBGN0051326, FBGN0039628, FBGN0036264	150	210	10196	2.9131428571428573	0.8717447236781724	0.10245425661749763	13.580543348557672
SP_PIR_KEYWORDS	hydrolase	27	14.285714285714285	0.14440769419153435	FBGN0037036, FBGN0036154, FBGN0037038, FBGN0053329, FBGN0038506, FBGN0051205, FBGN0083965, FBGN0038014, FBGN0038067, FBGN0032192, FBGN0038069, FBGN0037396, FBGN0029765, FBGN0250847, FBGN0031409, FBGN0032507, FBGN0051872, FBGN0036659, FBGN0039598, FBGN0036186, FBGN0039599, FBGN0036264, FBGN0030926, FBGN0051326, FBGN0052833, FBGN0043825, FBGN0039628	186	1470	12980	1.2817643186306782	0.9999997309168971	0.7797131145178753	82.11369099854377
SP_PIR_KEYWORDS	Protease	6	3.1746031746031744	0.3240305959798404	FBGN0030926, FBGN0038506, FBGN0028986, FBGN0039628, FBGN0028987, FBGN0036264	186	264	12980	1.5860215053763442	1.0	0.9336810956060129	98.67219612678852
SP_PIR_KEYWORDS	Serine protease	3	1.5873015873015872	0.576274363388119	FBGN0030926, FBGN0039628, FBGN0036264	186	135	12980	1.5507765830346474	1.0	0.9844632208248238	99.99233279905023
Annotation Cluster 5	Enrichment Score: 3.152066573782342
Category	Term	Count	%	PValue	Genes	List Total	Pop Hits	Pop Total	Fold Enrichment	Bonferroni	Benjamini	FDR
INTERPRO	IPR001283:Allergen V5/Tpx-1 related	5	2.6455026455026456	6.825455082376872E-4	FBGN0037879, FBGN0032853, FBGN0050488, FBGN0260766, FBGN0037889	150	28	10196	12.138095238095238	0.11080428010468468	0.010619385597660513	0.8311497036179172
INTERPRO	IPR014044:SCP-like extracellular	5	2.6455026455026456	6.825455082376872E-4	FBGN0037879, FBGN0032853, FBGN0050488, FBGN0260766, FBGN0037889	150	28	10196	12.138095238095238	0.11080428010468468	0.010619385597660513	0.8311497036179172
SMART	SM00198:SCP	5	2.6455026455026456	7.508221093485391E-4	FBGN0037879, FBGN0032853, FBGN0050488, FBGN0260766, FBGN0037889	74	28	4824	11.640926640926642	0.021546504318432635	0.0043469285182367035	0.6321834088199307
Annotation Cluster 6	Enrichment Score: 2.4268650653878994
Category	Term	Count	%	PValue	Genes	List Total	Pop Hits	Pop Total	Fold Enrichment	Bonferroni	Benjamini	FDR
GOTERM_MF_FAT	GO:0005534~galactose binding	4	2.1164021164021163	9.186203042492846E-4	FBGN0040098, FBGN0015583, FBGN0040107, FBGN0040097	114	14	7918	19.844611528822053	0.15324737863765425	0.011028514509796028	1.1266812110903746
INTERPRO	IPR001304:C-type lectin	5	2.6455026455026456	0.0024212047026755793	FBGN0040098, FBGN0015583, FBGN0040107, FBGN0031629, FBGN0040097	150	39	10196	8.714529914529914	0.3409475623392282	0.029343175802508226	2.9197761611355455
INTERPRO	IPR016186:C-type lectin-like	5	2.6455026455026456	0.002660060804884902	FBGN0040098, FBGN0015583, FBGN0040107, FBGN0031629, FBGN0040097	150	40	10196	8.496666666666668	0.3675411179863507	0.030080956500827982	3.203533373073364
SMART	SM00034:CLECT	5	2.6455026455026456	0.002660496538255905	FBGN0040098, FBGN0015583, FBGN0040107, FBGN0031629, FBGN0040097	74	39	4824	8.357588357588359	0.07434826993278554	0.010976063791508284	2.2242578154651804
GOTERM_MF_FAT	GO:0048029~monosaccharide binding	4	2.1164021164021163	0.00270311125757704	FBGN0040098, FBGN0015583, FBGN0040107, FBGN0040097	114	20	7918	13.891228070175437	0.38732802351614226	0.02305975485693179	3.2820770279830547
GOTERM_MF_FAT	GO:0005529~sugar binding	5	2.6455026455026456	0.004374532706579224	FBGN0040098, FBGN0015583, FBGN0040107, FBGN0036528, FBGN0040097	114	47	7918	7.388951101157148	0.547753251243495	0.03391280885631165	5.261658489127741
GOTERM_MF_FAT	GO:0030246~carbohydrate binding	7	3.7037037037037033	0.055223908621755455	FBGN0040098, FBGN0036232, FBGN0015583, FBGN0040107, FBGN0036528, FBGN0036203, FBGN0040097	114	191	7918	2.545512997152567	0.9999657603045934	0.29851518849141045	50.3598675261278
Annotation Cluster 7	Enrichment Score: 2.4020856053275175
Category	Term	Count	%	PValue	Genes	List Total	Pop Hits	Pop Total	Fold Enrichment	Bonferroni	Benjamini	FDR
INTERPRO	IPR000215:Protease inhibitor I4, serpin	6	3.1746031746031744	1.6302883645498187E-4	FBGN0015586, FBGN0051902, FBGN0034195, FBGN0052203, FBGN0028986, FBGN0028987	150	36	10196	11.32888888888889	0.027653684061878514	0.0034992689706890845	0.19910291284060966
SMART	SM00093:SERPIN	6	3.1746031746031744	1.8080957993274225E-4	FBGN0015586, FBGN0051902, FBGN0034195, FBGN0052203, FBGN0028986, FBGN0028987	74	36	4824	10.864864864864865	0.005230226397344606	0.0013101290083452621	0.15256276659222356
GOTERM_MF_FAT	GO:0004867~serine-type endopeptidase inhibitor activity	7	3.7037037037037033	3.0795660128571275E-4	FBGN0015586, FBGN0051902, FBGN0034195, FBGN0052203, FBGN0028986, FBGN0028987, FBGN0051779	114	65	7918	7.479892037786775	0.05422324804160572	0.003974134241516714	0.3790143529560641
GOTERM_BP_FAT	GO:0045861~negative regulation of proteolysis	4	2.1164021164021163	3.275767684844808E-4	FBGN0015586, FBGN0034195, FBGN0028986, FBGN0028987	95	12	7937	27.849122807017544	0.1170613543082819	0.02053612902944102	0.4525415921968867
GOTERM_MF_FAT	GO:0004866~endopeptidase inhibitor activity	7	3.7037037037037033	9.42310085988716E-4	FBGN0015586, FBGN0051902, FBGN0034195, FBGN0052203, FBGN0028986, FBGN0028987, FBGN0051779	114	80	7918	6.077412280701754	0.1568737213011404	0.010608239960134158	1.155581657835869
GOTERM_MF_FAT	GO:0030414~peptidase inhibitor activity	7	3.7037037037037033	0.0011433972146119797	FBGN0015586, FBGN0051902, FBGN0034195, FBGN0052203, FBGN0028986, FBGN0028987, FBGN0051779	114	83	7918	5.857746776580004	0.18703994374250377	0.011438153510123228	1.4005863201981272
GOTERM_MF_FAT	GO:0004857~enzyme inhibitor activity	7	3.7037037037037033	0.004349713853111007	FBGN0015586, FBGN0051902, FBGN0034195, FBGN0052203, FBGN0028986, FBGN0028987, FBGN0051779	114	108	7918	4.5017868745938925	0.5457081517228257	0.03522883321596959	5.23253815188739
GOTERM_BP_FAT	GO:0030162~regulation of proteolysis	4	2.1164021164021163	0.011581492839337675	FBGN0015586, FBGN0034195, FBGN0028986, FBGN0028987	95	40	7937	8.354736842105263	0.9880455377263864	0.28859371804794853	14.893675781483129
GOTERM_BP_FAT	GO:0032269~negative regulation of cellular protein metabolic process	4	2.1164021164021163	0.024603552744085457	FBGN0015586, FBGN0034195, FBGN0028986, FBGN0028987	95	53	7937	6.305461767626614	0.9999225815676971	0.44658264635608214	29.1687232146985
GOTERM_BP_FAT	GO:0051248~negative regulation of protein metabolic process	4	2.1164021164021163	0.0258324642113087	FBGN0015586, FBGN0034195, FBGN0028986, FBGN0028987	95	54	7937	6.188693957115009	0.9999520500697453	0.4429057131274359	30.3942213532858
GOTERM_BP_FAT	GO:0032268~regulation of cellular protein metabolic process	4	2.1164021164021163	0.1994547832127524	FBGN0015586, FBGN0034195, FBGN0028986, FBGN0028987	95	130	7937	2.5706882591093114	1.0	0.934581930435134	95.40291508733561
GOTERM_BP_FAT	GO:0010605~negative regulation of macromolecule metabolic process	4	2.1164021164021163	0.7312400027313106	FBGN0015586, FBGN0034195, FBGN0028986, FBGN0028987	95	317	7937	1.0542254690353645	1.0	0.9999806778422862	99.99999874056834
Annotation Cluster 8	Enrichment Score: 1.8114068241529302
Category	Term	Count	%	PValue	Genes	List Total	Pop Hits	Pop Total	Fold Enrichment	Bonferroni	Benjamini	FDR
INTERPRO	IPR006170:Pheromone/general odorant binding protein, PBP/GOBP	7	3.7037037037037033	1.0074665379175462E-5	FBGN0031110, FBGN0043533, FBGN0034509, FBGN0034471, FBGN0034474, FBGN0043539, FBGN0011280	150	35	10196	13.594666666666669	0.001731350654434305	2.887668278612754E-4	0.0123144937529851
INTERPRO	IPR006625:Insect pheromone/odorant binding protein PhBP	5	2.6455026455026456	7.828310323139706E-4	FBGN0031110, FBGN0034509, FBGN0034471, FBGN0034474, FBGN0011280	150	29	10196	11.719540229885057	0.12602164403881355	0.011162207394127988	0.9527335750599719
SMART	SM00708:PhBP	5	2.6455026455026456	8.610579007266528E-4	FBGN0031110, FBGN0034509, FBGN0034471, FBGN0034474, FBGN0011280	74	29	4824	11.239515377446411	0.02467198204954657	0.004154916997806901	0.724703407265348
GOTERM_MF_FAT	GO:0005549~odorant binding	7	3.7037037037037033	0.008452998352223155	FBGN0031110, FBGN0043533, FBGN0034509, FBGN0034471, FBGN0034474, FBGN0043539, FBGN0011280	114	124	7918	3.920911148839841	0.7848663655145991	0.06201438133593595	9.93683768065534
GOTERM_BP_FAT	GO:0007600~sensory perception	9	4.761904761904762	0.016258497792696384	FBGN0031110, FBGN0043533, FBGN0034509, FBGN0034471, FBGN0002940, FBGN0034474, FBGN0043539, FBGN0011280, FBGN0013725	95	276	7937	2.724370709382151	0.9980285867965514	0.3591301611726907	20.30242423980454
GOTERM_BP_FAT	GO:0007606~sensory perception of chemical stimulus	7	3.7037037037037033	0.027236841585272936	FBGN0031110, FBGN0043533, FBGN0034509, FBGN0034471, FBGN0034474, FBGN0043539, FBGN0011280	95	194	7937	3.01459576776994	0.9999722857342815	0.44176526733139854	31.77059975630616
GOTERM_BP_FAT	GO:0050890~cognition	9	4.761904761904762	0.05491784328150298	FBGN0031110, FBGN0043533, FBGN0034509, FBGN0034471, FBGN0002940, FBGN0034474, FBGN0043539, FBGN0011280, FBGN0013725	95	350	7937	2.148360902255639	0.9999999995230925	0.6230424345099825	54.248765277392195
GOTERM_BP_FAT	GO:0050877~neurological system process	10	5.291005291005291	0.1967230811400386	FBGN0031110, FBGN0086778, FBGN0043533, FBGN0034509, FBGN0034471, FBGN0002940, FBGN0034474, FBGN0043539, FBGN0011280, FBGN0013725	95	546	7937	1.5301715828031617	1.0	0.9376322153662049	95.18092703242942
UP_SEQ_FEATURE	disulfide bond	6	3.1746031746031744	0.22953223088660935	FBGN0015583, FBGN0030926, FBGN0036528, FBGN0034509, FBGN0002940, FBGN0011280	39	258	2975	1.7740011926058437	0.9999999999938526	0.9984253890319792	94.43547775241854
SP_PIR_KEYWORDS	disulfide bond	6	3.1746031746031744	0.32681666995101466	FBGN0015583, FBGN0030926, FBGN0036528, FBGN0034509, FBGN0002940, FBGN0011280	186	265	12980	1.5800365185636032	1.0	0.9226258870502985	98.73135697917515
SP_PIR_KEYWORDS	sensory transduction	3	1.5873015873015872	0.576274363388119	FBGN0034509, FBGN0002940, FBGN0013725	186	135	12980	1.5507765830346474	1.0	0.9844632208248238	99.99233279905023
Annotation Cluster 9	Enrichment Score: 1.763026235169551
Category	Term	Count	%	PValue	Genes	List Total	Pop Hits	Pop Total	Fold Enrichment	Bonferroni	Benjamini	FDR
GOTERM_MF_FAT	GO:0005179~hormone activity	9	4.761904761904762	6.966193420160478E-7	FBGN0015583, FBGN0003034, FBGN0015584, FBGN0045038, FBGN0002855, FBGN0035092, FBGN0002856, FBGN0042201, FBGN0000715	114	53	7918	11.794438927507446	1.2608019604165577E-4	2.521731100180169E-5	8.588501484885214E-4
GOTERM_MF_FAT	GO:0005184~neuropeptide hormone activity	4	2.1164021164021163	0.011311754092641112	FBGN0045038, FBGN0035092, FBGN0042201, FBGN0000715	114	33	7918	8.418926103136629	0.8724307039095213	0.07906315983393575	13.086430840579876
SP_PIR_KEYWORDS	neuropeptide	3	1.5873015873015872	0.04201890054679025	FBGN0035092, FBGN0042201, FBGN0000715	186	23	12980	9.102384291725105	0.9844538358097983	0.44835401160209587	37.732464192417666
SP_PIR_KEYWORDS	amidation	3	1.5873015873015872	0.045418331526976226	FBGN0035092, FBGN0042201, FBGN0000715	186	24	12980	8.723118279569892	0.988987910470513	0.43084085709189723	40.12792915275764
GOTERM_BP_FAT	GO:0007218~neuropeptide signaling pathway	3	1.5873015873015872	0.06742547741249492	FBGN0035092, FBGN0042201, FBGN0000715	95	36	7937	6.962280701754386	0.9999999999969817	0.6844127379855658	61.95463872947652
GOTERM_BP_FAT	GO:0007186~G-protein coupled receptor protein signaling pathway	5	2.6455026455026456	0.5136390927078269	FBGN0002940, FBGN0035092, FBGN0036278, FBGN0042201, FBGN0000715	95	314	7937	1.3303721086154878	1.0	0.9992593950685703	99.99536250452455
GOTERM_BP_FAT	GO:0007166~cell surface receptor linked signal transduction	6	3.1746031746031744	0.8752515905711451	FBGN0002940, FBGN0035092, FBGN0036278, FBGN0042201, FBGN0013725, FBGN0000715	95	628	7937	0.7982232651692928	1.0	0.9999996698269428	99.99999999996942
Annotation Cluster 10	Enrichment Score: 1.7493075295235165
Category	Term	Count	%	PValue	Genes	List Total	Pop Hits	Pop Total	Fold Enrichment	Bonferroni	Benjamini	FDR
INTERPRO	IPR006693:AB-hydrolase associated lipase region	5	2.6455026455026456	3.124181351760924E-4	FBGN0038067, FBGN0051872, FBGN0038069, FBGN0043825, FBGN0032266	150	23	10196	14.776811594202897	0.05232561838322769	0.005953796050869764	0.3812285583012609
INTERPRO	IPR000073:Alpha/beta hydrolase fold-1	5	2.6455026455026456	0.0029145969001337733	FBGN0038067, FBGN0051872, FBGN0038069, FBGN0043825, FBGN0032266	150	41	10196	8.289430894308943	0.39470700487262445	0.029100114475511862	3.5050798315268916
GOTERM_MF_FAT	GO:0016298~lipase activity	5	2.6455026455026456	0.040776502446208215	FBGN0250847, FBGN0038067, FBGN0051872, FBGN0038069, FBGN0043825	114	91	7918	3.8162714478503954	0.99946606866587	0.23594525198696992	40.146229137594936
GOTERM_MF_FAT	GO:0004806~triacylglycerol lipase activity	3	1.5873015873015872	0.10642990410882049	FBGN0038067, FBGN0051872, FBGN0038069	114	39	7918	5.342780026990553	0.9999999985734686	0.49284266385443953	75.0269974631437
GOTERM_MF_FAT	GO:0004091~carboxylesterase activity	3	1.5873015873015872	0.4536009705460362	FBGN0038067, FBGN0051872, FBGN0038069	114	107	7918	1.9473684210526314	1.0	0.9521085258662733	99.94195141580346
Annotation Cluster 11	Enrichment Score: 1.3344596303411747
Category	Term	Count	%	PValue	Genes	List Total	Pop Hits	Pop Total	Fold Enrichment	Bonferroni	Benjamini	FDR
GOTERM_MF_FAT	GO:0005214~structural constituent of chitin-based cuticle	6	3.1746031746031744	0.02027547331828853	FBGN0036881, FBGN0014454, FBGN0033728, FBGN0050042, FBGN0042119, FBGN0035985	114	110	7918	3.7885167464114833	0.9754630568124414	0.13289834011447588	22.31770391741039
GOTERM_MF_FAT	GO:0042302~structural constituent of cuticle	6	3.1746031746031744	0.02825647596680387	FBGN0036881, FBGN0014454, FBGN0033728, FBGN0050042, FBGN0042119, FBGN0035985	114	120	7918	3.4728070175438597	0.99441723220025	0.17481754796374083	29.769483073029434
INTERPRO	IPR000618:Insect cuticle protein	5	2.6455026455026456	0.06953745027832431	FBGN0036881, FBGN0033728, FBGN0050042, FBGN0042119, FBGN0035985	150	106	10196	3.2062893081761006	0.9999958675231297	0.44584779179591005	58.56399828724621
GOTERM_MF_FAT	GO:0005198~structural molecule activity	11	5.82010582010582	0.11530648078551792	FBGN0036881, FBGN0000045, FBGN0014454, FBGN0033728, FBGN0004181, FBGN0050042, FBGN0042119, FBGN0045038, FBGN0035985, FBGN0036203, FBGN0000047	114	456	7918	1.6754770698676515	0.9999999997658441	0.5109662028050015	77.91916714503314
Annotation Cluster 12	Enrichment Score: 1.3261533306273334
Category	Term	Count	%	PValue	Genes	List Total	Pop Hits	Pop Total	Fold Enrichment	Bonferroni	Benjamini	FDR
INTERPRO	IPR013120:Male sterility, NAD-binding	3	1.5873015873015872	0.024989086712933706	FBGN0038450, FBGN0043792, FBGN0032055	150	17	10196	11.99529411764706	0.9871284749553023	0.19558251805149074	26.60732328541804
INTERPRO	IPR004262:Male sterility	3	1.5873015873015872	0.024989086712933706	FBGN0038450, FBGN0043792, FBGN0032055	150	17	10196	11.99529411764706	0.9871284749553023	0.19558251805149074	26.60732328541804
INTERPRO	IPR016040:NAD(P)-binding domain	5	2.6455026455026456	0.16828261032701705	FBGN0039040, FBGN0038450, FBGN0040001, FBGN0043792, FBGN0032055	150	147	10196	2.312018140589569	0.9999999999999828	0.7632139499882264	89.48545734209571
Annotation Cluster 13	Enrichment Score: 0.8926623029851081
Category	Term	Count	%	PValue	Genes	List Total	Pop Hits	Pop Total	Fold Enrichment	Bonferroni	Benjamini	FDR
GOTERM_BP_FAT	GO:0006633~fatty acid biosynthetic process	3	1.5873015873015872	0.051678503051610536	FBGN0040001, FBGN0039755, FBGN0052072	95	31	7937	8.085229202037352	0.9999999982496445	0.6171699565143042	52.02938232485543
GOTERM_BP_FAT	GO:0006631~fatty acid metabolic process	3	1.5873015873015872	0.12991592237025262	FBGN0040001, FBGN0039755, FBGN0052072	95	53	7937	4.7290963257199605	1.0	0.8895787474053028	85.4356564071966
GOTERM_BP_FAT	GO:0008610~lipid biosynthetic process	4	2.1164021164021163	0.16678964497736645	FBGN0003034, FBGN0040001, FBGN0039755, FBGN0052072	95	119	7937	2.808314904909332	1.0	0.9305297507048884	92.0028630258335
GOTERM_BP_FAT	GO:0046394~carboxylic acid biosynthetic process	3	1.5873015873015872	0.1752966220291419	FBGN0040001, FBGN0039755, FBGN0052072	95	64	7937	3.916282894736842	1.0	0.9199774837083073	93.06200773310887
GOTERM_BP_FAT	GO:0016053~organic acid biosynthetic process	3	1.5873015873015872	0.1752966220291419	FBGN0040001, FBGN0039755, FBGN0052072	95	64	7937	3.916282894736842	1.0	0.9199774837083073	93.06200773310887
Annotation Cluster 14	Enrichment Score: 0.561176208423422
Category	Term	Count	%	PValue	Genes	List Total	Pop Hits	Pop Total	Fold Enrichment	Bonferroni	Benjamini	FDR
GOTERM_MF_FAT	GO:0005506~iron ion binding	12	6.349206349206349	0.00116173248203449	FBGN0039783, FBGN0039782, FBGN0031925, FBGN0033065, FBGN0051014, FBGN0051017, FBGN0051016, FBGN0040211, FBGN0039755, FBGN0010019, FBGN0051524, FBGN0040528	114	260	7918	3.2056680161943323	0.1897365317427815	0.011012378815041357	1.4228982358669984
COG_ONTOLOGY	Secondary metabolites biosynthesis, transport, and catabolism	3	1.5873015873015872	0.029134444495912314	FBGN0031925, FBGN0033065, FBGN0010019	5	91	1237	8.156043956043955	0.08488161569792707	0.08488161569792707	8.887518840860798
KEGG_PATHWAY	dme00903:Limonene and pinene degradation	4	2.1164021164021163	0.03668405291362572	FBGN0031925, FBGN0033065, FBGN0037764, FBGN0010019	19	86	2054	5.028151774785801	0.4073988397777657	0.16004858547157597	22.42127695935445
SP_PIR_KEYWORDS	iron	5	2.6455026455026456	0.2455164794472156	FBGN0031925, FBGN0033065, FBGN0040211, FBGN0039755, FBGN0010019	186	177	12980	1.9713261648745521	0.9999999999986448	0.9166139650136736	95.53537210152028
SP_PIR_KEYWORDS	microsome	3	1.5873015873015872	0.3056522608864448	FBGN0031925, FBGN0033065, FBGN0010019	186	78	12980	2.684036393713813	0.9999999999999996	0.9342461957782242	98.21474962747504
GOTERM_CC_FAT	GO:0005792~microsome	3	1.5873015873015872	0.3211378308590161	FBGN0031925, FBGN0033065, FBGN0010019	63	89	4786	2.5607276618512573	0.9999999999999764	0.9801943647902314	98.38845777948447
GOTERM_CC_FAT	GO:0042598~vesicular fraction	3	1.5873015873015872	0.3211378308590161	FBGN0031925, FBGN0033065, FBGN0010019	63	89	4786	2.5607276618512573	0.9999999999999764	0.9801943647902314	98.38845777948447
GOTERM_CC_FAT	GO:0019898~extrinsic to membrane	4	2.1164021164021163	0.32184913131563736	FBGN0031925, FBGN0033065, FBGN0002940, FBGN0010019	63	154	4786	1.9732014017728303	0.9999999999999782	0.9696654957585018	98.40636240552837
UP_SEQ_FEATURE	metal ion-binding site:Iron (heme axial ligand)	3	1.5873015873015872	0.3486003981464541	FBGN0031925, FBGN0033065, FBGN0010019	39	96	2975	2.3838141025641026	1.0	0.9997938514531157	99.13355761156235
INTERPRO	IPR017973:Cytochrome P450, C-terminal region	3	1.5873015873015872	0.3535317686537435	FBGN0031925, FBGN0033065, FBGN0010019	150	85	10196	2.399058823529412	1.0	0.9441919587176929	99.51678095315475
INTERPRO	IPR001128:Cytochrome P450	3	1.5873015873015872	0.35882808377814834	FBGN0031925, FBGN0033065, FBGN0010019	150	86	10196	2.371162790697675	1.0	0.9410673430922294	99.56300980208617
INTERPRO	IPR017972:Cytochrome P450, conserved site	3	1.5873015873015872	0.38506244845183446	FBGN0031925, FBGN0033065, FBGN0010019	150	91	10196	2.240879120879121	1.0	0.9495548883068285	99.7377670347967
GOTERM_CC_FAT	GO:0005624~membrane fraction	3	1.5873015873015872	0.4011249289070142	FBGN0031925, FBGN0033065, FBGN0010019	63	106	4786	2.1500449236298294	1.0	0.9842810509265614	99.57635743568044
SP_PIR_KEYWORDS	Monooxygenase	3	1.5873015873015872	0.408537010755745	FBGN0031925, FBGN0033065, FBGN0010019	186	98	12980	2.1362738643844636	1.0	0.950037338103682	99.69586108263114
GOTERM_CC_FAT	GO:0005626~insoluble fraction	3	1.5873015873015872	0.419363158394767	FBGN0031925, FBGN0033065, FBGN0010019	63	110	4786	2.071861471861472	1.0	0.9817409052355264	99.69531284673614
GOTERM_CC_FAT	GO:0000267~cell fraction	3	1.5873015873015872	0.43286334666889076	FBGN0031925, FBGN0033065, FBGN0010019	63	113	4786	2.0168563000421407	1.0	0.9708065783267892	99.76287922846362
SP_PIR_KEYWORDS	heme	3	1.5873015873015872	0.47140860965042164	FBGN0031925, FBGN0033065, FBGN0010019	186	111	12980	1.886079628015112	1.0	0.9677948813846968	99.9120067177213
GOTERM_MF_FAT	GO:0046906~tetrapyrrole binding	3	1.5873015873015872	0.5977848559462055	FBGN0031925, FBGN0033065, FBGN0010019	114	140	7918	1.488345864661654	1.0	0.9854024027244054	99.99867133401682
GOTERM_MF_FAT	GO:0020037~heme binding	3	1.5873015873015872	0.5977848559462055	FBGN0031925, FBGN0033065, FBGN0010019	114	140	7918	1.488345864661654	1.0	0.9854024027244054	99.99867133401682
SP_PIR_KEYWORDS	endoplasmic reticulum	3	1.5873015873015872	0.6115162822853611	FBGN0031925, FBGN0033065, FBGN0010019	186	144	12980	1.4538530465949822	1.0	0.9873149113273564	99.99705922897148
GOTERM_MF_FAT	GO:0009055~electron carrier activity	3	1.5873015873015872	0.7887217556980446	FBGN0031925, FBGN0033065, FBGN0010019	114	202	7918	1.0315268368942156	1.0	0.9989541224163166	99.99999952552159
SP_PIR_KEYWORDS	metal-binding	7	3.7037037037037033	0.9738589798487332	FBGN0031925, FBGN0033065, FBGN0040211, FBGN0036839, FBGN0040629, FBGN0040628, FBGN0010019	186	796	12980	0.6136867131355703	1.0	0.9999992768782512	100.0
SP_PIR_KEYWORDS	membrane	7	3.7037037037037033	0.9992454237636356	FBGN0031925, FBGN0033065, FBGN0086778, FBGN0036528, FBGN0002940, FBGN0010019, FBGN0033911	186	1139	12980	0.4288802665986953	1.0	0.9999999999847429	100.0
Annotation Cluster 15	Enrichment Score: 0.4920986273534634
Category	Term	Count	%	PValue	Genes	List Total	Pop Hits	Pop Total	Fold Enrichment	Bonferroni	Benjamini	FDR
SP_PIR_KEYWORDS	muscle protein	4	2.1164021164021163	0.0013913606796862434	FBGN0000045, FBGN0013348, FBGN0005633, FBGN0000047	186	16	12980	17.446236559139784	0.12633298315387664	0.033200348748824604	1.5247821149235175
GOTERM_CC_FAT	GO:0015629~actin cytoskeleton	3	1.5873015873015872	0.3115338545636866	FBGN0000045, FBGN0005633, FBGN0000047	63	87	4786	2.6195949644225505	0.9999999999999262	0.9866933124232394	98.12818966411929
GOTERM_CC_FAT	GO:0044430~cytoskeletal part	3	1.5873015873015872	0.8944078369162016	FBGN0000045, FBGN0005633, FBGN0000047	63	287	4786	0.7940932470549195	1.0	0.999959603606896	99.99999999606881
GOTERM_CC_FAT	GO:0005856~cytoskeleton	3	1.5873015873015872	0.9485061575688958	FBGN0000045, FBGN0005633, FBGN0000047	63	351	4786	0.6493013159679826	1.0	0.9999939380972606	99.99999999999814
GOTERM_BP_FAT	GO:0007010~cytoskeleton organization	3	1.5873015873015872	0.9770549256506275	FBGN0000045, FBGN0005633, FBGN0000047	95	465	7937	0.5390152801358234	1.0	0.9999999999924819	100.0
GOTERM_CC_FAT	GO:0043232~intracellular non-membrane-bounded organelle	4	2.1164021164021163	0.9998502338516755	FBGN0000045, FBGN0005633, FBGN0045038, FBGN0000047	63	943	4786	0.32224073793532965	1.0	0.9999999999999917	100.0
GOTERM_CC_FAT	GO:0043228~non-membrane-bounded organelle	4	2.1164021164021163	0.9998502338516755	FBGN0000045, FBGN0005633, FBGN0045038, FBGN0000047	63	943	4786	0.32224073793532965	1.0	0.9999999999999917	100.0
Annotation Cluster 16	Enrichment Score: 0.4080623876753668
Category	Term	Count	%	PValue	Genes	List Total	Pop Hits	Pop Total	Fold Enrichment	Bonferroni	Benjamini	FDR
GOTERM_MF_FAT	GO:0015370~solute:sodium symporter activity	3	1.5873015873015872	0.22146780544719552	FBGN0031937, FBGN0031936, FBGN0033911	114	62	7918	3.360780984719864	1.0	0.757320474886689	95.43372461076366
GOTERM_MF_FAT	GO:0015294~solute:cation symporter activity	3	1.5873015873015872	0.3168105395026969	FBGN0031937, FBGN0031936, FBGN0033911	114	80	7918	2.6046052631578944	1.0	0.8762676331132844	99.08782533827879
GOTERM_MF_FAT	GO:0015293~symporter activity	3	1.5873015873015872	0.3378041532899251	FBGN0031937, FBGN0031936, FBGN0033911	114	84	7918	2.4805764411027567	1.0	0.8885664118591193	99.37918287864069
SP_PIR_KEYWORDS	transmembrane	9	4.761904761904762	0.983955009497585	FBGN0031937, FBGN0086778, FBGN0031936, FBGN0036528, FBGN0002940, FBGN0259164, FBGN0039755, FBGN0033911, FBGN0036278	186	1039	12980	0.6044894284206277	1.0	0.9999997983790327	100.0
Annotation Cluster 17	Enrichment Score: 0.35614563266675575
Category	Term	Count	%	PValue	Genes	List Total	Pop Hits	Pop Total	Fold Enrichment	Bonferroni	Benjamini	FDR
GOTERM_BP_FAT	GO:0042051~compound eye photoreceptor development	3	1.5873015873015872	0.12991592237025262	FBGN0086677, FBGN0002940, FBGN0013725	95	53	7937	4.7290963257199605	1.0	0.8895787474053028	85.4356564071966
GOTERM_BP_FAT	GO:0042462~eye photoreceptor cell development	3	1.5873015873015872	0.13391913229811397	FBGN0086677, FBGN0002940, FBGN0013725	95	54	7937	4.641520467836258	1.0	0.8875684075876814	86.33641515704986
GOTERM_BP_FAT	GO:0042461~photoreceptor cell development	3	1.5873015873015872	0.17106545155059577	FBGN0086677, FBGN0002940, FBGN0013725	95	63	7937	3.9784461152882207	1.0	0.9216203598455786	92.55265540484497
GOTERM_BP_FAT	GO:0001751~compound eye photoreceptor cell differentiation	3	1.5873015873015872	0.3797576739476415	FBGN0086677, FBGN0002940, FBGN0013725	95	111	7937	2.258036984352774	1.0	0.994404879011426	99.86564976023922
GOTERM_BP_FAT	GO:0001754~eye photoreceptor cell differentiation	3	1.5873015873015872	0.4007999849439059	FBGN0086677, FBGN0002940, FBGN0013725	95	116	7937	2.1607078039927408	1.0	0.995511027524624	99.91668485093588
GOTERM_BP_FAT	GO:0046530~photoreceptor cell differentiation	3	1.5873015873015872	0.44989037845533897	FBGN0086677, FBGN0002940, FBGN0013725	95	128	7937	1.958141447368421	1.0	0.9978405479979325	99.97448460183654
GOTERM_BP_FAT	GO:0001745~compound eye morphogenesis	4	2.1164021164021163	0.5727440102303288	FBGN0003975, FBGN0086677, FBGN0002940, FBGN0013725	95	250	7937	1.336757894736842	1.0	0.9997478976219102	99.99922859989273
GOTERM_BP_FAT	GO:0048592~eye morphogenesis	4	2.1164021164021163	0.6228885291701335	FBGN0003975, FBGN0086677, FBGN0002940, FBGN0013725	95	269	7937	1.242340050870671	1.0	0.9998192099722942	99.99986301129955
GOTERM_BP_FAT	GO:0048749~compound eye development	4	2.1164021164021163	0.7129420944417615	FBGN0003975, FBGN0086677, FBGN0002940, FBGN0013725	95	308	7937	1.0850307587149692	1.0	0.9999791633641429	99.99999686542927
GOTERM_BP_FAT	GO:0001654~eye development	4	2.1164021164021163	0.7597173574675011	FBGN0003975, FBGN0086677, FBGN0002940, FBGN0013725	95	332	7937	1.0065948002536462	1.0	0.9999901581958286	99.99999973283724
GOTERM_BP_FAT	GO:0048666~neuron development	4	2.1164021164021163	0.7857470614687606	FBGN0004880, FBGN0086677, FBGN0002940, FBGN0013725	95	347	7937	0.9630820567268314	1.0	0.9999949514065698	99.99999994537269
GOTERM_BP_FAT	GO:0030182~neuron differentiation	4	2.1164021164021163	0.8699597729430162	FBGN0004880, FBGN0086677, FBGN0002940, FBGN0013725	95	409	7937	0.8170891777120061	1.0	0.9999998150771129	99.99999999994563
GOTERM_BP_FAT	GO:0007423~sensory organ development	4	2.1164021164021163	0.8710425416649626	FBGN0003975, FBGN0086677, FBGN0002940, FBGN0013725	95	410	7937	0.8150962772785623	1.0	0.9999996841968379	99.99999999995157
Annotation Cluster 18	Enrichment Score: 0.3424291414089203
Category	Term	Count	%	PValue	Genes	List Total	Pop Hits	Pop Total	Fold Enrichment	Bonferroni	Benjamini	FDR
INTERPRO	IPR002076:GNS1/SUR4 membrane protein	4	2.1164021164021163	0.0029052722563088717	FBGN0037763, FBGN0037765, FBGN0037764, FBGN0052072	150	20	10196	13.594666666666669	0.3937325958648277	0.03079306345041888	3.4940482539257633
GOTERM_CC_FAT	GO:0005887~integral to plasma membrane	4	2.1164021164021163	0.4766443258424268	FBGN0031937, FBGN0086778, FBGN0031936, FBGN0036278	63	198	4786	1.534712201378868	1.0	0.9763930749179921	99.89927734154588
GOTERM_CC_FAT	GO:0031226~intrinsic to plasma membrane	4	2.1164021164021163	0.4867226106342006	FBGN0031937, FBGN0086778, FBGN0031936, FBGN0036278	63	201	4786	1.5118060491194818	1.0	0.972716409651647	99.91812936660438
GOTERM_CC_FAT	GO:0044459~plasma membrane part	5	2.6455026455026456	0.7822209074423321	FBGN0031937, FBGN0086778, FBGN0031936, FBGN0002940, FBGN0036278	63	405	4786	0.9378796786204193	1.0	0.9995546443864968	99.99999118905654
GOTERM_CC_FAT	GO:0016021~integral to membrane	15	7.936507936507936	0.8802226774697441	FBGN0031937, FBGN0037763, FBGN0036158, FBGN0037765, FBGN0031936, FBGN0037764, FBGN0039755, FBGN0036278, FBGN0086778, FBGN0036528, FBGN0002940, FBGN0259164, FBGN0037292, FBGN0033911, FBGN0052072	63	1360	4786	0.8378851540616246	1.0	0.9999593812982058	99.99999998493611
GOTERM_CC_FAT	GO:0031224~intrinsic to membrane	15	7.936507936507936	0.8952347774092011	FBGN0031937, FBGN0037763, FBGN0036158, FBGN0037765, FBGN0031936, FBGN0037764, FBGN0039755, FBGN0036278, FBGN0086778, FBGN0036528, FBGN0002940, FBGN0259164, FBGN0037292, FBGN0033911, FBGN0052072	63	1382	4786	0.8245468954586176	1.0	0.9999334679407657	99.99999999638479
SP_PIR_KEYWORDS	receptor	3	1.5873015873015872	0.9605148787611839	FBGN0086778, FBGN0002940, FBGN0036278	186	347	12980	0.6033280654457562	1.0	0.9999987960436381	99.99999999999997
SP_PIR_KEYWORDS	transport	4	2.1164021164021163	0.9641596953759158	FBGN0031937, FBGN0086778, FBGN0031936, FBGN0034509	186	465	12980	0.6003006127876056	1.0	0.9999985636765324	99.99999999999999
SP_PIR_KEYWORDS	transmembrane	9	4.761904761904762	0.983955009497585	FBGN0031937, FBGN0086778, FBGN0031936, FBGN0036528, FBGN0002940, FBGN0259164, FBGN0039755, FBGN0033911, FBGN0036278	186	1039	12980	0.6044894284206277	1.0	0.9999997983790327	100.0
GOTERM_CC_FAT	GO:0005886~plasma membrane	5	2.6455026455026456	0.994394174368878	FBGN0031937, FBGN0086778, FBGN0031936, FBGN0002940, FBGN0036278	63	781	4786	0.4863524581834441	1.0	0.9999999979289945	100.0
Annotation Cluster 19	Enrichment Score: 0.059840165928748745
Category	Term	Count	%	PValue	Genes	List Total	Pop Hits	Pop Total	Fold Enrichment	Bonferroni	Benjamini	FDR
GOTERM_BP_FAT	GO:0048666~neuron development	4	2.1164021164021163	0.7857470614687606	FBGN0004880, FBGN0086677, FBGN0002940, FBGN0013725	95	347	7937	0.9630820567268314	1.0	0.9999949514065698	99.99999994537269
GOTERM_BP_FAT	GO:0048667~cell morphogenesis involved in neuron differentiation	3	1.5873015873015872	0.8609420374740467	FBGN0004880, FBGN0086677, FBGN0002940	95	288	7937	0.8702850877192982	1.0	0.9999997733287292	99.99999999986244
GOTERM_BP_FAT	GO:0030182~neuron differentiation	4	2.1164021164021163	0.8699597729430162	FBGN0004880, FBGN0086677, FBGN0002940, FBGN0013725	95	409	7937	0.8170891777120061	1.0	0.9999998150771129	99.99999999994563
GOTERM_BP_FAT	GO:0032989~cellular component morphogenesis	5	2.6455026455026456	0.8706260495805241	FBGN0005633, FBGN0004880, FBGN0086677, FBGN0002940, FBGN0000047	95	518	7937	0.8064417801259905	1.0	0.9999997587939394	99.99999999994937
GOTERM_BP_FAT	GO:0000904~cell morphogenesis involved in differentiation	3	1.5873015873015872	0.8796117266929491	FBGN0004880, FBGN0086677, FBGN0002940	95	303	7937	0.8272016675351745	1.0	0.9999996611270828	99.9999999999813
GOTERM_BP_FAT	GO:0000902~cell morphogenesis	3	1.5873015873015872	0.9706898444395093	FBGN0004880, FBGN0086677, FBGN0002940	95	442	7937	0.5670635865682305	1.0	0.9999999999743854	100.0
