# Supplementary material for: Revised Annotations, Sex-Biased Expression, and Lineage-Specific Genes in the Drosophila melanogaster Group
Source: G3 (Bethesda). 2014 Oct 1;4(12):2345–51. doi: 10.1534/g3.114.013532 (PMC4267930; doi:10.1534/g3.114.013532)
Supplement: Supporting Information [file supp_g3.114.013532_FileS1.zip › GFF/GeneOntology/DmelOvary.GO.txt]

Annotation Cluster 1	Enrichment Score: 1.5942713887923194
Category	Term	Count	%	PValue	Genes	List Total	Pop Hits	Pop Total	Fold Enrichment	Bonferroni	Benjamini	FDR
GOTERM_BP_FAT	GO:0046692~sperm competition	4	1.1695906432748537	3.83305947010318E-4	FBGN0000592, FBGN0001112, FBGN0041195, FBGN0002855	137	9	7937	25.748580697485806	0.20121251476690738	0.10625088238751668	0.562802993040612
GOTERM_BP_FAT	GO:0007320~insemination	4	1.1695906432748537	9.667018252587599E-4	FBGN0000592, FBGN0001112, FBGN0041195, FBGN0002855	137	12	7937	19.311435523114355	0.4326400012681819	0.13211001225444208	1.413731721367606
GOTERM_BP_FAT	GO:0007620~copulation	4	1.1695906432748537	0.004531475243714504	FBGN0000592, FBGN0001112, FBGN0041195, FBGN0002855	137	20	7937	11.586861313868612	0.9301551741492923	0.2560042220914974	6.467554409712206
SP_PIR_KEYWORDS	Secreted	12	3.508771929824561	0.020575654076978405	FBGN0000592, FBGN0004045, FBGN0005391, FBGN0010357, FBGN0001112, FBGN0003980, FBGN0011668, FBGN0004047, FBGN0003863, FBGN0002855, FBGN0010425, FBGN0000357	333	212	12980	2.2063573006969235	0.9065278876544864	0.6942679075636424	21.056701285895883
GOTERM_BP_FAT	GO:0045297~post-mating behavior	3	0.8771929824561403	0.04120282839995192	FBGN0000592, FBGN0011668, FBGN0002855	137	19	7937	9.147522089896274	0.9999999999804173	0.642045353148381	46.17426801521397
GOTERM_BP_FAT	GO:0007618~mating	5	1.461988304093567	0.059743162409414755	FBGN0000592, FBGN0001112, FBGN0041195, FBGN0029172, FBGN0002855	137	86	7937	3.3682736377525035	0.9999999999999998	0.699797038096911	59.6217134953859
GOTERM_BP_FAT	GO:0019098~reproductive behavior	4	1.1695906432748537	0.18698405430489248	FBGN0000592, FBGN0011668, FBGN0029172, FBGN0002855	137	87	7937	2.6636462790502557	1.0	0.8452935287802443	95.25187890156229
GOTERM_BP_FAT	GO:0033057~reproductive behavior in a multicellular organism	3	0.8771929824561403	0.3254965984888082	FBGN0000592, FBGN0011668, FBGN0002855	137	68	7937	2.555925289823959	1.0	0.91635957707324	99.69634035546406
GOTERM_BP_FAT	GO:0007610~behavior	6	1.7543859649122806	0.8660837288606703	FBGN0000592, FBGN0041195, FBGN0011668, FBGN0029172, FBGN0002855, FBGN0003015	137	429	7937	0.8102700219488541	1.0	0.999936035762232	99.99999999998602
Annotation Cluster 2	Enrichment Score: 1.4465696876706293
Category	Term	Count	%	PValue	Genes	List Total	Pop Hits	Pop Total	Fold Enrichment	Bonferroni	Benjamini	FDR
GOTERM_BP_FAT	GO:0055114~oxidation reduction	22	6.432748538011696	0.001886674553271834	FBGN0039177, FBGN0036183, FBGN0037579, FBGN0030975, FBGN0052700, FBGN0034127, FBGN0040528, FBGN0011761, FBGN0001112, FBGN0039071, FBGN0051014, FBGN0029722, FBGN0051017, FBGN0051021, FBGN0029752, FBGN0029172, FBGN0036778, FBGN0037860, FBGN0038919, FBGN0036125, FBGN0034173, FBGN0038469	137	620	7937	2.055733458912173	0.6693303860832271	0.12918823871904417	2.74180565704919
GOTERM_MF_FAT	GO:0005506~iron ion binding	9	2.631578947368421	0.12687911881771163	FBGN0032519, FBGN0030975, FBGN0051014, FBGN0051017, FBGN0029172, FBGN0040038, FBGN0036778, FBGN0038469, FBGN0040528	153	260	7918	1.7914027149321268	0.9999999999999997	0.8320701005753189	83.08011996868225
SP_PIR_KEYWORDS	oxidoreductase	19	5.555555555555555	0.19107496614542444	FBGN0039177, FBGN0036183, FBGN0030975, FBGN0037579, FBGN0052700, FBGN0034127, FBGN0040528, FBGN0001112, FBGN0051014, FBGN0039071, FBGN0029722, FBGN0051017, FBGN0029172, FBGN0036778, FBGN0037860, FBGN0038919, FBGN0036125, FBGN0034173, FBGN0038469	333	561	12980	1.3201436730848495	0.9999999999682646	0.9512816097841379	91.03244071354513
Annotation Cluster 3	Enrichment Score: 1.3305626879970267
Category	Term	Count	%	PValue	Genes	List Total	Pop Hits	Pop Total	Fold Enrichment	Bonferroni	Benjamini	FDR
INTERPRO	IPR013547:Prolyl 4-hydroxylase alpha-subunit, N-terminal	4	1.1695906432748537	0.011720083070005874	FBGN0051014, FBGN0051017, FBGN0051021, FBGN0040528	205	24	10196	8.289430894308943	0.9778062685152016	0.6140264166906154	14.727176596585744
GOTERM_MF_FAT	GO:0004656~procollagen-proline 4-dioxygenase activity	4	1.1695906432748537	0.013048223463696896	FBGN0051014, FBGN0051017, FBGN0051021, FBGN0040528	153	26	7918	7.9617898441427855	0.9683895695023201	0.8222067760074083	15.80079562130905
GOTERM_MF_FAT	GO:0019798~procollagen-proline dioxygenase activity	4	1.1695906432748537	0.013048223463696896	FBGN0051014, FBGN0051017, FBGN0051021, FBGN0040528	153	26	7918	7.9617898441427855	0.9683895695023201	0.8222067760074083	15.80079562130905
GOTERM_MF_FAT	GO:0031543~peptidyl-proline dioxygenase activity	4	1.1695906432748537	0.014476253350345442	FBGN0051014, FBGN0051017, FBGN0051021, FBGN0040528	153	27	7918	7.666908738804164	0.9784004089131617	0.7215064274079951	17.382198815297023
GOTERM_MF_FAT	GO:0031545~peptidyl-proline 4-dioxygenase activity	4	1.1695906432748537	0.014476253350345442	FBGN0051014, FBGN0051017, FBGN0051021, FBGN0040528	153	27	7918	7.666908738804164	0.9784004089131617	0.7215064274079951	17.382198815297023
GOTERM_MF_FAT	GO:0016702~oxidoreductase activity, acting on single donors with incorporation of molecular oxygen, incorporation of two atoms of oxygen	4	1.1695906432748537	0.03348090933647099	FBGN0051014, FBGN0051017, FBGN0051021, FBGN0040528	153	37	7918	5.594771241830066	0.9998710727165	0.7752373526827461	35.97674045864642
GOTERM_MF_FAT	GO:0016701~oxidoreductase activity, acting on single donors with incorporation of molecular oxygen	4	1.1695906432748537	0.035853387452647816	FBGN0051014, FBGN0051017, FBGN0051021, FBGN0040528	153	38	7918	5.447540419676643	0.999932449282021	0.7463511762076622	38.00434454710852
GOTERM_MF_FAT	GO:0016706~oxidoreductase activity, acting on paired donors, with incorporation or reduction of molecular oxygen, 2-oxoglutarate as one donor, and incorporation of one atom each of oxygen into both donors	4	1.1695906432748537	0.04085107969879838	FBGN0051014, FBGN0051017, FBGN0051021, FBGN0040528	153	40	7918	5.175163398692811	0.9999827801599724	0.7044235005714747	42.08294962943828
SMART	SM00702:P4Hc	3	0.8771929824561403	0.06868789388514884	FBGN0051014, FBGN0051017, FBGN0040528	88	24	4824	6.852272727272727	0.9800364091308301	0.8587074281175053	50.33779219305181
GOTERM_CC_FAT	GO:0005783~endoplasmic reticulum	10	2.923976608187134	0.07537295550637779	FBGN0039518, FBGN0020907, FBGN0051014, FBGN0036106, FBGN0051017, FBGN0051021, FBGN0029172, FBGN0036778, FBGN0003292, FBGN0040528	89	284	4786	1.8934958062984648	0.999993286917499	0.48405099778269667	60.85705082448594
INTERPRO	IPR006620:Prolyl 4-hydroxylase, alpha subunit	3	0.8771929824561403	0.08248052048647896	FBGN0051014, FBGN0051017, FBGN0040528	205	24	10196	6.217073170731707	0.9999999999991591	0.8822031092274918	68.75338402617149
GOTERM_MF_FAT	GO:0031418~L-ascorbic acid binding	3	0.8771929824561403	0.09407806650411298	FBGN0051014, FBGN0051017, FBGN0040528	153	27	7918	5.750181554103123	0.9999999999948135	0.843714188794741	72.57640845073377
GOTERM_MF_FAT	GO:0005506~iron ion binding	9	2.631578947368421	0.12687911881771163	FBGN0032519, FBGN0030975, FBGN0051014, FBGN0051017, FBGN0029172, FBGN0040038, FBGN0036778, FBGN0038469, FBGN0040528	153	260	7918	1.7914027149321268	0.9999999999999997	0.8320701005753189	83.08011996868225
GOTERM_MF_FAT	GO:0019842~vitamin binding	4	1.1695906432748537	0.29593087734510376	FBGN0030599, FBGN0051014, FBGN0051017, FBGN0040528	153	99	7918	2.0909751105829537	1.0	0.8946807178223407	98.98936198957284
GOTERM_MF_FAT	GO:0031406~carboxylic acid binding	3	0.8771929824561403	0.35576804129128664	FBGN0051014, FBGN0051017, FBGN0040528	153	65	7918	2.388536953242836	1.0	0.914601690919489	99.68413586916895
Annotation Cluster 4	Enrichment Score: 1.2137687993720065
Category	Term	Count	%	PValue	Genes	List Total	Pop Hits	Pop Total	Fold Enrichment	Bonferroni	Benjamini	FDR
GOTERM_BP_FAT	GO:0007296~vitellogenesis	4	1.1695906432748537	1.6378961505964751E-4	FBGN0004045, FBGN0005391, FBGN0004047, FBGN0004649	137	7	7937	33.105318039624606	0.09152560522071274	0.09152560522071274	0.2408524019488545
GOTERM_BP_FAT	GO:0007028~cytoplasm organization	6	1.7543859649122806	0.00497655739903643	FBGN0004045, FBGN0003655, FBGN0005391, FBGN0004047, FBGN0004649, FBGN0003015	137	65	7937	5.347782144862436	0.9462570764266656	0.25349601778977493	7.081310484957804
GOTERM_BP_FAT	GO:0048610~reproductive cellular process	18	5.263157894736842	0.005021703255123134	FBGN0031934, FBGN0004649, FBGN0003015, FBGN0011244, FBGN0043854, FBGN0041252, FBGN0004045, FBGN0003655, FBGN0087040, FBGN0011569, FBGN0005391, FBGN0003980, FBGN0004047, FBGN0031853, FBGN0040038, FBGN0031728, FBGN0001120, FBGN0000357	137	500	7937	2.0856350364963503	0.947667184936271	0.23524043431713038	7.143355236932081
SP_PIR_KEYWORDS	sulfation	3	0.8771929824561403	0.00913976935257372	FBGN0004045, FBGN0005391, FBGN0004047	333	6	12980	19.48948948948949	0.6489141281143991	0.6489141281143991	9.915422010188069
SP_PIR_KEYWORDS	Secreted	12	3.508771929824561	0.020575654076978405	FBGN0000592, FBGN0004045, FBGN0005391, FBGN0010357, FBGN0001112, FBGN0003980, FBGN0011668, FBGN0004047, FBGN0003863, FBGN0002855, FBGN0010425, FBGN0000357	333	212	12980	2.2063573006969235	0.9065278876544864	0.6942679075636424	21.056701285895883
GOTERM_BP_FAT	GO:0048609~reproductive process in a multicellular organism	22	6.432748538011696	0.02353938326024597	FBGN0031934, FBGN0011668, FBGN0004649, FBGN0002855, FBGN0003015, FBGN0011244, FBGN0260780, FBGN0043854, FBGN0041252, FBGN0000592, FBGN0004045, FBGN0003655, FBGN0011569, FBGN0005391, FBGN0001112, FBGN0041195, FBGN0003980, FBGN0004047, FBGN0031853, FBGN0040038, FBGN0031728, FBGN0000357	137	778	7937	1.6382451729120147	0.9999991336910734	0.5600609455776806	29.57903830784392
GOTERM_BP_FAT	GO:0032504~multicellular organism reproduction	22	6.432748538011696	0.02353938326024597	FBGN0031934, FBGN0011668, FBGN0004649, FBGN0002855, FBGN0003015, FBGN0011244, FBGN0260780, FBGN0043854, FBGN0041252, FBGN0000592, FBGN0004045, FBGN0003655, FBGN0011569, FBGN0005391, FBGN0001112, FBGN0041195, FBGN0003980, FBGN0004047, FBGN0031853, FBGN0040038, FBGN0031728, FBGN0000357	137	778	7937	1.6382451729120147	0.9999991336910734	0.5600609455776806	29.57903830784392
GOTERM_BP_FAT	GO:0019953~sexual reproduction	21	6.140350877192982	0.024969288366919685	FBGN0031934, FBGN0004649, FBGN0002855, FBGN0003015, FBGN0011244, FBGN0260780, FBGN0043854, FBGN0041252, FBGN0000592, FBGN0004045, FBGN0003655, FBGN0087040, FBGN0011569, FBGN0005391, FBGN0003980, FBGN0004047, FBGN0031853, FBGN0040038, FBGN0031728, FBGN0000357, FBGN0001120	137	735	7937	1.6552659019812304	0.9999996329534988	0.541540359064381	31.08200364517233
INTERPRO	IPR000734:Lipase	4	1.1695906432748537	0.02556635776706482	FBGN0004045, FBGN0005391, FBGN0004047, FBGN0035697	205	32	10196	6.217073170731707	0.9997671999567697	0.6973103441948267	29.53001773789612
INTERPRO	IPR013818:Lipase, N-terminal	4	1.1695906432748537	0.027718822466666057	FBGN0004045, FBGN0005391, FBGN0004047, FBGN0035697	205	33	10196	6.028677014042868	0.9998860336370892	0.6785620970665317	31.604749158060443
GOTERM_BP_FAT	GO:0007286~spermatid development	5	1.461988304093567	0.03938883399240451	FBGN0011569, FBGN0031934, FBGN0040038, FBGN0031853, FBGN0011244	137	75	7937	3.862287104622871	0.9999999999407195	0.6571277479783176	44.65547855700763
GOTERM_BP_FAT	GO:0048515~spermatid differentiation	5	1.461988304093567	0.04104436634150615	FBGN0011569, FBGN0031934, FBGN0040038, FBGN0031853, FBGN0011244	137	76	7937	3.81146753745678	0.999999999978426	0.656238042269026	46.043158690064736
GOTERM_BP_FAT	GO:0003006~reproductive developmental process	15	4.385964912280701	0.05084139625545266	FBGN0031934, FBGN0046332, FBGN0003015, FBGN0011244, FBGN0041252, FBGN0004045, FBGN0003655, FBGN0011569, FBGN0005391, FBGN0003980, FBGN0004047, FBGN0031853, FBGN0040038, FBGN0031728, FBGN0000357	137	506	7937	1.71742015521768	0.9999999999999475	0.6915028452560161	53.613395650487774
GOTERM_BP_FAT	GO:0007276~gamete generation	19	5.555555555555555	0.06208608470729405	FBGN0031934, FBGN0004649, FBGN0002855, FBGN0003015, FBGN0011244, FBGN0260780, FBGN0043854, FBGN0041252, FBGN0000592, FBGN0004045, FBGN0003655, FBGN0011569, FBGN0005391, FBGN0003980, FBGN0004047, FBGN0031853, FBGN0040038, FBGN0031728, FBGN0000357	137	715	7937	1.5395130417028227	1.0	0.6796077548214394	61.077850949664445
GOTERM_BP_FAT	GO:0007548~sex differentiation	4	1.1695906432748537	0.08323580135952853	FBGN0004045, FBGN0005391, FBGN0004047, FBGN0046332	137	60	7937	3.862287104622871	1.0	0.756982062013832	72.17883844472269
GOTERM_BP_FAT	GO:0007349~cellularization	5	1.461988304093567	0.08471073020296921	FBGN0043854, FBGN0031934, FBGN0040038, FBGN0031853, FBGN0003015	137	97	7937	2.986304462337271	1.0	0.7538682077097432	72.8305476167637
GOTERM_BP_FAT	GO:0007291~sperm individualization	3	0.8771929824561403	0.09289036674282787	FBGN0031934, FBGN0040038, FBGN0031853	137	30	7937	5.793430656934307	1.0	0.7517754986031826	76.19393062196717
GOTERM_BP_FAT	GO:0048232~male gamete generation	6	1.7543859649122806	0.1269393820319744	FBGN0011569, FBGN0031934, FBGN0040038, FBGN0031853, FBGN0031728, FBGN0011244	137	155	7937	2.24261831881328	1.0	0.7834213104767712	86.44548199834918
GOTERM_BP_FAT	GO:0007283~spermatogenesis	6	1.7543859649122806	0.1269393820319744	FBGN0011569, FBGN0031934, FBGN0040038, FBGN0031853, FBGN0031728, FBGN0011244	137	155	7937	2.24261831881328	1.0	0.7834213104767712	86.44548199834918
GOTERM_BP_FAT	GO:0007292~female gamete generation	13	3.8011695906432745	0.22498271567973946	FBGN0002855, FBGN0004649, FBGN0003015, FBGN0041252, FBGN0000592, FBGN0260780, FBGN0003655, FBGN0004045, FBGN0005391, FBGN0003980, FBGN0004047, FBGN0031728, FBGN0000357	137	546	7937	1.3793882516510254	1.0	0.8707416699471282	97.65309418959738
GOTERM_BP_FAT	GO:0007281~germ cell development	7	2.046783625730994	0.2375896151310649	FBGN0003655, FBGN0011569, FBGN0031934, FBGN0040038, FBGN0031853, FBGN0003015, FBGN0011244	137	243	7937	1.6688894896518578	1.0	0.8731148223142707	98.15651163473848
GOTERM_BP_FAT	GO:0007304~chorion-containing eggshell formation	3	0.8771929824561403	0.4813599412608709	FBGN0041252, FBGN0003980, FBGN0000357	137	94	7937	1.8489672309364809	1.0	0.9761338893873208	99.99365552530347
GOTERM_BP_FAT	GO:0030703~eggshell formation	3	0.8771929824561403	0.48692923373499314	FBGN0041252, FBGN0003980, FBGN0000357	137	95	7937	1.829504417979255	1.0	0.9767212108046912	99.99458785279903
GOTERM_CC_FAT	GO:0005811~lipid particle	5	1.461988304093567	0.680061389261526	FBGN0004045, FBGN0005391, FBGN0001216, FBGN0004047, FBGN0036568	89	249	4786	1.0798249176481205	1.0	0.9947482140699233	99.99988083900377
GOTERM_BP_FAT	GO:0030707~ovarian follicle cell development	4	1.1695906432748537	0.684309651096668	FBGN0041252, FBGN0003980, FBGN0031728, FBGN0000357	137	204	7937	1.135966795477315	1.0	0.9977277266042169	99.99999575021927
GOTERM_BP_FAT	GO:0048477~oogenesis	9	2.631578947368421	0.7138479863983471	FBGN0260780, FBGN0041252, FBGN0003655, FBGN0005391, FBGN0003980, FBGN0004649, FBGN0031728, FBGN0003015, FBGN0000357	137	539	7937	0.9673631894695502	1.0	0.998565049692756	99.99999899935425
SP_PIR_KEYWORDS	phosphoprotein	9	2.631578947368421	0.9997185867289655	FBGN0004045, FBGN0003655, FBGN0005391, FBGN0001216, FBGN0004047, FBGN0046332, FBGN0004649, FBGN0085503, FBGN0003015	333	815	12980	0.4304427126513016	1.0	0.9999999997695872	100.0
Annotation Cluster 5	Enrichment Score: 1.160011739042632
Category	Term	Count	%	PValue	Genes	List Total	Pop Hits	Pop Total	Fold Enrichment	Bonferroni	Benjamini	FDR
GOTERM_BP_FAT	GO:0007018~microtubule-based movement	9	2.631578947368421	3.910821542637258E-4	FBGN0003889, FBGN0038565, FBGN0087040, FBGN0003886, FBGN0013809, FBGN0029993, FBGN0036882, FBGN0016919, FBGN0032520	137	104	7937	5.013545760808535	0.2048455981679247	0.0735603030806169	0.5741900790815713
PIR_SUPERFAMILY	PIRSF002306:tubulin	4	1.1695906432748537	0.0010247597216873218	FBGN0003889, FBGN0038565, FBGN0087040, FBGN0003886	47	12	2596	18.411347517730494	0.04116540069587937	0.04116540069587937	0.9391006122412282
GOTERM_MF_FAT	GO:0005200~structural constituent of cytoskeleton	6	1.7543859649122806	0.0011709182019134965	FBGN0003889, FBGN0038565, FBGN0087040, FBGN0003886, FBGN0031585, FBGN0035800	153	42	7918	7.393090569561158	0.26518162633544917	0.26518162633544917	1.5224511546405473
INTERPRO	IPR000217:Tubulin	4	1.1695906432748537	0.0015195611355184493	FBGN0003889, FBGN0038565, FBGN0087040, FBGN0003886	205	12	10196	16.578861788617886	0.38810313942647845	0.38810313942647845	2.034044179894068
INTERPRO	IPR003008:Tubulin/FtsZ, GTPase domain	4	1.1695906432748537	0.0015195611355184493	FBGN0003889, FBGN0038565, FBGN0087040, FBGN0003886	205	12	10196	16.578861788617886	0.38810313942647845	0.38810313942647845	2.034044179894068
INTERPRO	IPR018316:Tubulin/FtsZ, 2-layer sandwich domain	4	1.1695906432748537	0.0015195611355184493	FBGN0003889, FBGN0038565, FBGN0087040, FBGN0003886	205	12	10196	16.578861788617886	0.38810313942647845	0.38810313942647845	2.034044179894068
INTERPRO	IPR002452:Alpha tubulin	3	0.8771929824561403	0.0038283426378925936	FBGN0038565, FBGN0087040, FBGN0003886	205	5	10196	29.8419512195122	0.7103053112491065	0.4617670683143835	5.051302308948758
GOTERM_BP_FAT	GO:0051258~protein polymerization	4	1.1695906432748537	0.004531475243714504	FBGN0003889, FBGN0038565, FBGN0087040, FBGN0003886	137	20	7937	11.586861313868612	0.9301551741492923	0.2560042220914974	6.467554409712206
GOTERM_CC_FAT	GO:0045298~tubulin complex	3	0.8771929824561403	0.011064907259604882	FBGN0003889, FBGN0087040, FBGN0003886	89	9	4786	17.925093632958802	0.8157091313111008	0.15559580596991618	12.468741389836191
GOTERM_CC_FAT	GO:0015630~microtubule cytoskeleton	10	2.923976608187134	0.018880006842089847	FBGN0003889, FBGN0038565, FBGN0087040, FBGN0003886, FBGN0013809, FBGN0029993, FBGN0036882, FBGN0031853, FBGN0032520, FBGN0035800	89	220	4786	2.4443309499489274	0.9448223597832973	0.18693374385248762	20.398366692681225
GOTERM_BP_FAT	GO:0006461~protein complex assembly	8	2.3391812865497075	0.02442534195541708	FBGN0003889, FBGN0038565, FBGN0087040, FBGN0003886, FBGN0011569, FBGN0040338, FBGN0035693, FBGN0051703	137	167	7937	2.7752961230823026	0.9999994910688031	0.5529357437029723	30.51382352165306
GOTERM_BP_FAT	GO:0070271~protein complex biogenesis	8	2.3391812865497075	0.02442534195541708	FBGN0003889, FBGN0038565, FBGN0087040, FBGN0003886, FBGN0011569, FBGN0040338, FBGN0035693, FBGN0051703	137	167	7937	2.7752961230823026	0.9999994910688031	0.5529357437029723	30.51382352165306
GOTERM_MF_FAT	GO:0005198~structural molecule activity	16	4.678362573099415	0.028459030485116624	FBGN0003889, FBGN0038565, FBGN0031545, FBGN0003886, FBGN0039444, FBGN0031585, FBGN0035800, FBGN0041252, FBGN0004045, FBGN0087040, FBGN0035544, FBGN0005391, FBGN0003980, FBGN0004047, FBGN0040651, FBGN0000357	153	456	7918	1.8158468065588809	0.9994961811751464	0.8501804122728556	31.481256708413575
GOTERM_MF_FAT	GO:0003924~GTPase activity	7	2.046783625730994	0.03876695908983742	FBGN0037364, FBGN0003889, FBGN0038565, FBGN0087040, FBGN0003886, FBGN0020907, FBGN0038915	153	130	7918	2.7866264454499747	0.9999695248658268	0.7274204920069802	40.4132138089839
GOTERM_BP_FAT	GO:0043623~cellular protein complex assembly	5	1.461988304093567	0.05372616412779675	FBGN0003889, FBGN0038565, FBGN0087040, FBGN0003886, FBGN0035693	137	83	7937	3.4900184680327144	0.9999999999999911	0.698368682133923	55.646144805421415
INTERPRO	IPR017975:Tubulin, conserved site	3	0.8771929824561403	0.05977941212473203	FBGN0003889, FBGN0087040, FBGN0003886	205	20	10196	7.46048780487805	0.9999999977446633	0.8363453654584464	56.524839688319204
GOTERM_BP_FAT	GO:0065003~macromolecular complex assembly	9	2.631578947368421	0.060316984469710296	FBGN0003889, FBGN0019661, FBGN0038565, FBGN0087040, FBGN0003886, FBGN0011569, FBGN0040338, FBGN0035693, FBGN0051703	137	246	7937	2.119547801317429	0.9999999999999999	0.6914959483486416	59.98296836917789
GOTERM_MF_FAT	GO:0016887~ATPase activity	12	3.508771929824561	0.0767232105961014	FBGN0034684, FBGN0013809, FBGN0029993, FBGN0001216, FBGN0039788, FBGN0033706, FBGN0032464, FBGN0032520, FBGN0031728, FBGN0085503, FBGN0036568, FBGN0011244	153	353	7918	1.7592623451646947	0.9999999992374042	0.826143393403457	64.84086851613507
GOTERM_CC_FAT	GO:0044430~cytoskeletal part	10	2.923976608187134	0.0793593429305047	FBGN0003889, FBGN0038565, FBGN0087040, FBGN0003886, FBGN0013809, FBGN0029993, FBGN0036882, FBGN0031853, FBGN0032520, FBGN0035800	89	287	4786	1.8737031672082372	0.9999965190095976	0.48391504174773925	62.82984443036681
GOTERM_BP_FAT	GO:0007017~microtubule-based process	12	3.508771929824561	0.08808616503297306	FBGN0003889, FBGN0038565, FBGN0087040, FBGN0003886, FBGN0013809, FBGN0029993, FBGN0036882, FBGN0016919, FBGN0031853, FBGN0032520, FBGN0003015, FBGN0035800	137	406	7937	1.7123440365323075	1.0	0.7409860009119064	74.26884789303656
GOTERM_CC_FAT	GO:0005874~microtubule	5	1.461988304093567	0.09937303650775846	FBGN0003889, FBGN0038565, FBGN0087040, FBGN0003886, FBGN0031853	89	96	4786	2.800795880149813	0.9999998767373112	0.5311952722859412	71.42753885691478
SP_PIR_KEYWORDS	microtubule	5	1.461988304093567	0.10007599845108305	FBGN0003889, FBGN0038565, FBGN0087040, FBGN0003886, FBGN0031853	333	69	12980	2.8245636941289116	0.9999939818199518	0.8651313958345189	69.85608983101287
GOTERM_BP_FAT	GO:0043933~macromolecular complex subunit organization	9	2.631578947368421	0.1091079308186027	FBGN0003889, FBGN0019661, FBGN0038565, FBGN0087040, FBGN0003886, FBGN0011569, FBGN0040338, FBGN0035693, FBGN0051703	137	281	7937	1.8555471854949737	1.0	0.7704827599732788	81.7463708036909
GOTERM_BP_FAT	GO:0034622~cellular macromolecular complex assembly	6	1.7543859649122806	0.15300337574957806	FBGN0003889, FBGN0019661, FBGN0038565, FBGN0087040, FBGN0003886, FBGN0035693	137	165	7937	2.1067020570670207	1.0	0.8295440853588738	91.32421303934224
GOTERM_CC_FAT	GO:0030286~dynein complex	3	0.8771929824561403	0.1867593824287001	FBGN0013809, FBGN0029993, FBGN0032520	89	43	4786	3.75176378364254	0.9999999999999775	0.7602849319073126	91.57809428090363
GOTERM_CC_FAT	GO:0005856~cytoskeleton	10	2.923976608187134	0.19408640320305198	FBGN0003889, FBGN0038565, FBGN0087040, FBGN0003886, FBGN0013809, FBGN0029993, FBGN0036882, FBGN0031853, FBGN0032520, FBGN0035800	89	351	4786	1.5320592848682737	0.9999999999999943	0.7450272751105469	92.44272524559335
UP_SEQ_FEATURE	nucleotide phosphate-binding region:GTP	3	0.8771929824561403	0.22759583039524334	FBGN0003889, FBGN0087040, FBGN0003886	45	61	2975	3.2513661202185795	1.0	0.997268204295456	95.57679406257482
GOTERM_MF_FAT	GO:0042623~ATPase activity, coupled	9	2.631578947368421	0.23694976658614297	FBGN0013809, FBGN0029993, FBGN0033706, FBGN0032464, FBGN0032520, FBGN0031728, FBGN0085503, FBGN0036568, FBGN0011244	153	307	7918	1.5171488790956122	1.0	0.8765435132938542	97.10205778739197
GOTERM_MF_FAT	GO:0005525~GTP binding	6	1.7543859649122806	0.25662098612195183	FBGN0037364, FBGN0003889, FBGN0038565, FBGN0087040, FBGN0003886, FBGN0038915	153	178	7918	1.7444371006829698	1.0	0.8854171379079465	97.94145304332133
GOTERM_MF_FAT	GO:0032561~guanyl ribonucleotide binding	6	1.7543859649122806	0.26759247962905164	FBGN0037364, FBGN0003889, FBGN0038565, FBGN0087040, FBGN0003886, FBGN0038915	153	181	7918	1.7155237785722024	1.0	0.8906929319123092	98.30565087841781
GOTERM_BP_FAT	GO:0034621~cellular macromolecular complex subunit organization	6	1.7543859649122806	0.26828191801253987	FBGN0003889, FBGN0019661, FBGN0038565, FBGN0087040, FBGN0003886, FBGN0035693	137	203	7937	1.7123440365323075	1.0	0.8897865873250064	98.99321975292791
GOTERM_MF_FAT	GO:0019001~guanyl nucleotide binding	6	1.7543859649122806	0.27127348285413644	FBGN0037364, FBGN0003889, FBGN0038565, FBGN0087040, FBGN0003886, FBGN0038915	153	182	7918	1.7060978237448827	1.0	0.888107190982783	98.41383198472799
GOTERM_MF_FAT	GO:0042624~ATPase activity, uncoupled	6	1.7543859649122806	0.3086290195086215	FBGN0034684, FBGN0013809, FBGN0029993, FBGN0001216, FBGN0039788, FBGN0032520	153	192	7918	1.6172385620915033	1.0	0.8898689428798672	99.20366728039116
SP_PIR_KEYWORDS	gtp-binding	6	1.7543859649122806	0.3488004250674541	FBGN0037364, FBGN0003889, FBGN0038565, FBGN0087040, FBGN0003886, FBGN0038915	333	152	12980	1.5386439070649596	1.0	0.9767503709813702	99.23890618831932
GOTERM_CC_FAT	GO:0005875~microtubule associated complex	4	1.1695906432748537	0.35487139290646375	FBGN0013809, FBGN0029993, FBGN0036882, FBGN0032520	89	115	4786	1.8704445530043965	1.0	0.915203256849081	99.47319093840899
GOTERM_BP_FAT	GO:0006352~transcription initiation	3	0.8771929824561403	0.35683011799168807	FBGN0011569, FBGN0040338, FBGN0051703	137	73	7937	2.3808619138086193	1.0	0.9323935513818495	99.84924788236061
GOTERM_MF_FAT	GO:0003774~motor activity	3	0.8771929824561403	0.5066939047535413	FBGN0013809, FBGN0029993, FBGN0032520	153	88	7918	1.764260249554367	1.0	0.9451848582428308	99.99041685781562
GOTERM_BP_FAT	GO:0006351~transcription, DNA-dependent	3	0.8771929824561403	0.6693442238797036	FBGN0011569, FBGN0040338, FBGN0051703	137	133	7937	1.306788869985182	1.0	0.9973932736817186	99.99999159598093
GOTERM_BP_FAT	GO:0032774~RNA biosynthetic process	3	0.8771929824561403	0.681277099781258	FBGN0011569, FBGN0040338, FBGN0051703	137	136	7937	1.2779626449119794	1.0	0.9977377163894193	99.99999510796307
GOTERM_BP_FAT	GO:0000226~microtubule cytoskeleton organization	5	1.461988304093567	0.7574021066939651	FBGN0087040, FBGN0003886, FBGN0031853, FBGN0003015, FBGN0035800	137	298	7937	0.9720521236466957	1.0	0.9991183698917904	99.99999991197551
GOTERM_CC_FAT	GO:0043232~intracellular non-membrane-bounded organelle	16	4.678362573099415	0.7754265492477366	FBGN0003889, FBGN0019661, FBGN0038565, FBGN0031545, FBGN0013809, FBGN0003886, FBGN0029993, FBGN0032520, FBGN0003015, FBGN0035800, FBGN0087040, FBGN0011569, FBGN0029752, FBGN0036882, FBGN0031853, FBGN0040651	89	943	4786	0.9124119770753155	1.0	0.9981748814705547	99.99999827655479
GOTERM_CC_FAT	GO:0043228~non-membrane-bounded organelle	16	4.678362573099415	0.7754265492477366	FBGN0003889, FBGN0019661, FBGN0038565, FBGN0031545, FBGN0013809, FBGN0003886, FBGN0029993, FBGN0032520, FBGN0003015, FBGN0035800, FBGN0087040, FBGN0011569, FBGN0029752, FBGN0036882, FBGN0031853, FBGN0040651	89	943	4786	0.9124119770753155	1.0	0.9981748814705547	99.99999827655479
GOTERM_BP_FAT	GO:0007010~cytoskeleton organization	5	1.461988304093567	0.9620836658933966	FBGN0087040, FBGN0003886, FBGN0031853, FBGN0003015, FBGN0035800	137	465	7937	0.6229495330036888	1.0	0.9999993904396814	100.0
GOTERM_BP_FAT	GO:0006350~transcription	3	0.8771929824561403	0.9973200096674517	FBGN0011569, FBGN0040338, FBGN0051703	137	459	7937	0.37865559849243835	1.0	0.9999999999756487	100.0
Annotation Cluster 6	Enrichment Score: 1.1482110384224702
Category	Term	Count	%	PValue	Genes	List Total	Pop Hits	Pop Total	Fold Enrichment	Bonferroni	Benjamini	FDR
GOTERM_BP_FAT	GO:0006091~generation of precursor metabolites and energy	12	3.508771929824561	0.0012057997647390757	FBGN0011761, FBGN0038952, FBGN0030975, FBGN0037579, FBGN0033706, FBGN0029722, FBGN0029752, FBGN0032464, FBGN0037860, FBGN0036568, FBGN0034173, FBGN0037862	137	217	7937	3.203740455447543	0.506890989698181	0.1318623575396094	1.760510021508932
GOTERM_CC_FAT	GO:0031966~mitochondrial membrane	12	3.508771929824561	0.004300126204573995	FBGN0032971, FBGN0260453, FBGN0036204, FBGN0030975, FBGN0037579, FBGN0038018, FBGN0037970, FBGN0031757, FBGN0035124, FBGN0037860, FBGN0069354, FBGN0036568	89	241	4786	2.6776073476618953	0.480572765885772	0.19615020477043488	5.027163242557453
GOTERM_CC_FAT	GO:0005740~mitochondrial envelope	12	3.508771929824561	0.007155115882146973	FBGN0032971, FBGN0260453, FBGN0036204, FBGN0030975, FBGN0037579, FBGN0038018, FBGN0037970, FBGN0031757, FBGN0035124, FBGN0037860, FBGN0069354, FBGN0036568	89	258	4786	2.501175855761693	0.6642831376848161	0.16632740390136613	8.235764668423794
GOTERM_CC_FAT	GO:0005743~mitochondrial inner membrane	10	2.923976608187134	0.010615120382555694	FBGN0032971, FBGN0036204, FBGN0030975, FBGN0037579, FBGN0038018, FBGN0037970, FBGN0031757, FBGN0035124, FBGN0037860, FBGN0036568	89	200	4786	2.68876404494382	0.8025210193747581	0.16492680814587857	11.991053441979528
GOTERM_CC_FAT	GO:0044455~mitochondrial membrane part	8	2.3391812865497075	0.011115149236475805	FBGN0032971, FBGN0036204, FBGN0030975, FBGN0037579, FBGN0038018, FBGN0035124, FBGN0037860, FBGN0036568	89	134	4786	3.210464531276203	0.8171268221884336	0.14311462929520757	12.52195216675589
GOTERM_CC_FAT	GO:0019866~organelle inner membrane	10	2.923976608187134	0.017409076828724987	FBGN0032971, FBGN0036204, FBGN0030975, FBGN0037579, FBGN0038018, FBGN0037970, FBGN0031757, FBGN0035124, FBGN0037860, FBGN0036568	89	217	4786	2.4781235437270235	0.9307120536037026	0.18563364593859466	18.958161126327933
KEGG_PATHWAY	dme00020:Citrate cycle (TCA cycle)	4	1.1695906432748537	0.05224504844568223	FBGN0030975, FBGN0029722, FBGN0037860, FBGN0037862	41	44	2054	4.554323725055433	0.900475347601722	0.900475347601722	39.30764741313663
GOTERM_BP_FAT	GO:0006099~tricarboxylic acid cycle	3	0.8771929824561403	0.10363772951247673	FBGN0030975, FBGN0037860, FBGN0037862	137	32	7937	5.431341240875913	1.0	0.7671010560156111	80.02503563692458
GOTERM_BP_FAT	GO:0046356~acetyl-CoA catabolic process	3	0.8771929824561403	0.10363772951247673	FBGN0030975, FBGN0037860, FBGN0037862	137	32	7937	5.431341240875913	1.0	0.7671010560156111	80.02503563692458
GOTERM_BP_FAT	GO:0009109~coenzyme catabolic process	3	0.8771929824561403	0.10913351874910329	FBGN0030975, FBGN0037860, FBGN0037862	137	33	7937	5.266755142667551	1.0	0.7632666401126181	81.75408740917773
GOTERM_BP_FAT	GO:0051187~cofactor catabolic process	3	0.8771929824561403	0.11470496721734523	FBGN0030975, FBGN0037860, FBGN0037862	137	34	7937	5.111850579647918	1.0	0.7740392527818657	83.36374882364464
GOTERM_BP_FAT	GO:0009060~aerobic respiration	3	0.8771929824561403	0.11470496721734523	FBGN0030975, FBGN0037860, FBGN0037862	137	34	7937	5.111850579647918	1.0	0.7740392527818657	83.36374882364464
KEGG_PATHWAY	dme00190:Oxidative phosphorylation	6	1.7543859649122806	0.11786765444682136	FBGN0030975, FBGN0037579, FBGN0033706, FBGN0032464, FBGN0037860, FBGN0036568	41	135	2054	2.2265582655826557	0.9954506315194148	0.8343020871152897	68.87294549690107
GOTERM_BP_FAT	GO:0006084~acetyl-CoA metabolic process	3	0.8771929824561403	0.12034791764190683	FBGN0030975, FBGN0037860, FBGN0037862	137	35	7937	4.965797705943692	1.0	0.7775030000256957	84.85837609430318
GOTERM_BP_FAT	GO:0006732~coenzyme metabolic process	4	1.1695906432748537	0.19132657046823803	FBGN0030975, FBGN0037860, FBGN0034740, FBGN0037862	137	88	7937	2.6333775713337757	1.0	0.8439156354478581	95.61185307054583
GOTERM_BP_FAT	GO:0022900~electron transport chain	4	1.1695906432748537	0.20008768019919315	FBGN0011761, FBGN0037579, FBGN0029752, FBGN0037860	137	90	7937	2.5748580697485806	1.0	0.8415988679137052	96.2620216694277
GOTERM_BP_FAT	GO:0045333~cellular respiration	4	1.1695906432748537	0.2682849703046161	FBGN0030975, FBGN0037579, FBGN0037860, FBGN0037862	137	105	7937	2.2070212026416405	1.0	0.8868580178824023	98.9932815769335
GOTERM_BP_FAT	GO:0051186~cofactor metabolic process	4	1.1695906432748537	0.2729430000246936	FBGN0030975, FBGN0037860, FBGN0034740, FBGN0037862	137	106	7937	2.1862002478997384	1.0	0.8889197936318232	99.08361566201688
GOTERM_BP_FAT	GO:0015980~energy derivation by oxidation of organic compounds	4	1.1695906432748537	0.31046069863830544	FBGN0030975, FBGN0037579, FBGN0037860, FBGN0037862	137	114	7937	2.0327826866436163	1.0	0.9063104446440393	99.5799085444593
GOTERM_MF_FAT	GO:0009055~electron carrier activity	6	1.7543859649122806	0.34668255912047274	FBGN0030975, FBGN0037579, FBGN0029752, FBGN0040038, FBGN0037860, FBGN0036778	153	202	7918	1.5371772471364784	1.0	0.9123013299727678	99.6205618409568
GOTERM_CC_FAT	GO:0005746~mitochondrial respiratory chain	3	0.8771929824561403	0.447756351138996	FBGN0030975, FBGN0037579, FBGN0037860	89	82	4786	1.9673883255686488	1.0	0.9601766080571629	99.91804825748123
GOTERM_CC_FAT	GO:0070469~respiratory chain	3	0.8771929824561403	0.46632323739277637	FBGN0030975, FBGN0037579, FBGN0037860	89	85	4786	1.8979510905485788	1.0	0.9627983597969925	99.94557616811919
Annotation Cluster 7	Enrichment Score: 1.142264003646473
Category	Term	Count	%	PValue	Genes	List Total	Pop Hits	Pop Total	Fold Enrichment	Bonferroni	Benjamini	FDR
INTERPRO	IPR011356:Peptidase M17, leucyl aminopeptidase	3	0.8771929824561403	0.010302787381943162	FBGN0259795, FBGN0033860, FBGN0045770	205	8	10196	18.651219512195123	0.9647419637567428	0.6720914757767886	13.05970390530794
INTERPRO	IPR008283:Peptidase M17, leucyl aminopeptidase, N-terminal	3	0.8771929824561403	0.010302787381943162	FBGN0259795, FBGN0033860, FBGN0045770	205	8	10196	18.651219512195123	0.9647419637567428	0.6720914757767886	13.05970390530794
INTERPRO	IPR000819:Peptidase M17, leucyl aminopeptidase, C-terminal	3	0.8771929824561403	0.016127993654914744	FBGN0259795, FBGN0033860, FBGN0045770	205	10	10196	14.9209756097561	0.9947619567368863	0.5832635253567187	19.72578714407447
GOTERM_MF_FAT	GO:0008235~metalloexopeptidase activity	4	1.1695906432748537	0.04896910578445078	FBGN0259795, FBGN0033860, FBGN0035776, FBGN0045770	153	43	7918	4.814105487156103	0.9999981584376354	0.7329954617530374	48.183377064392594
GOTERM_MF_FAT	GO:0008237~metallopeptidase activity	7	2.046783625730994	0.10406835876911391	FBGN0259795, FBGN0037037, FBGN0033860, FBGN0036153, FBGN0035776, FBGN0045770, FBGN0034175	153	168	7918	2.1563180827886708	0.9999999999997192	0.8357451310368147	76.28285337706559
GOTERM_MF_FAT	GO:0004177~aminopeptidase activity	3	0.8771929824561403	0.21366177065829997	FBGN0259795, FBGN0033860, FBGN0045770	153	45	7918	3.4501089324618732	1.0	0.8527557061066365	95.70408999141989
SP_PIR_KEYWORDS	Aminopeptidase	3	0.8771929824561403	0.2823733953419749	FBGN0259795, FBGN0033860, FBGN0045770	333	41	12980	2.852120413096023	1.0	0.9572401626695177	97.70286609071375
GOTERM_MF_FAT	GO:0030145~manganese ion binding	3	0.8771929824561403	0.29927689622138054	FBGN0259795, FBGN0033860, FBGN0045770	153	57	7918	2.723770209838321	1.0	0.8921484233373901	99.05047832751902
GOTERM_MF_FAT	GO:0008238~exopeptidase activity	4	1.1695906432748537	0.3328660321740271	FBGN0259795, FBGN0033860, FBGN0035776, FBGN0045770	153	106	7918	1.9528918485633247	1.0	0.9061092174616309	99.50093801526721
Annotation Cluster 8	Enrichment Score: 1.0645707909013902
Category	Term	Count	%	PValue	Genes	List Total	Pop Hits	Pop Total	Fold Enrichment	Bonferroni	Benjamini	FDR
GOTERM_BP_FAT	GO:0006091~generation of precursor metabolites and energy	12	3.508771929824561	0.0012057997647390757	FBGN0011761, FBGN0038952, FBGN0030975, FBGN0037579, FBGN0033706, FBGN0029722, FBGN0029752, FBGN0032464, FBGN0037860, FBGN0036568, FBGN0034173, FBGN0037862	137	217	7937	3.203740455447543	0.506890989698181	0.1318623575396094	1.760510021508932
GOTERM_BP_FAT	GO:0044275~cellular carbohydrate catabolic process	4	1.1695906432748537	0.05648657669209051	FBGN0038952, FBGN0036170, FBGN0029722, FBGN0034173	137	51	7937	4.54386718190926	0.9999999999999984	0.7038488277183639	57.51325458269771
GOTERM_BP_FAT	GO:0019318~hexose metabolic process	5	1.461988304093567	0.05769902187915486	FBGN0038952, FBGN0036170, FBGN0001112, FBGN0029722, FBGN0034173	137	85	7937	3.407900386431945	0.9999999999999992	0.6990788143150145	58.3099552831183
GOTERM_BP_FAT	GO:0005996~monosaccharide metabolic process	5	1.461988304093567	0.08471073020296921	FBGN0038952, FBGN0036170, FBGN0001112, FBGN0029722, FBGN0034173	137	97	7937	2.986304462337271	1.0	0.7538682077097432	72.8305476167637
GOTERM_BP_FAT	GO:0006006~glucose metabolic process	4	1.1695906432748537	0.08649240053542373	FBGN0038952, FBGN0001112, FBGN0029722, FBGN0034173	137	61	7937	3.798970922579873	1.0	0.7521777917640078	73.5988136719308
GOTERM_BP_FAT	GO:0006096~glycolysis	3	0.8771929824561403	0.12034791764190683	FBGN0038952, FBGN0029722, FBGN0034173	137	35	7937	4.965797705943692	1.0	0.7775030000256957	84.85837609430318
GOTERM_BP_FAT	GO:0006007~glucose catabolic process	3	0.8771929824561403	0.16760451437740387	FBGN0038952, FBGN0029722, FBGN0034173	137	43	7937	4.041928365303005	1.0	0.8433049026215859	93.28366236730767
GOTERM_BP_FAT	GO:0019320~hexose catabolic process	3	0.8771929824561403	0.16760451437740387	FBGN0038952, FBGN0029722, FBGN0034173	137	43	7937	4.041928365303005	1.0	0.8433049026215859	93.28366236730767
GOTERM_BP_FAT	GO:0016052~carbohydrate catabolic process	4	1.1695906432748537	0.16989127199899107	FBGN0038952, FBGN0036170, FBGN0029722, FBGN0034173	137	83	7937	2.7920147744261716	1.0	0.8377374463812098	93.55023052225572
GOTERM_BP_FAT	GO:0046365~monosaccharide catabolic process	3	0.8771929824561403	0.17372254070961074	FBGN0038952, FBGN0029722, FBGN0034173	137	44	7937	3.9500663570006638	1.0	0.8400938174295771	93.97485415875619
GOTERM_BP_FAT	GO:0046164~alcohol catabolic process	3	0.8771929824561403	0.21739495132745731	FBGN0038952, FBGN0029722, FBGN0034173	137	51	7937	3.4079003864319453	1.0	0.8639948297810286	97.29114233870871
KEGG_PATHWAY	dme00010:Glycolysis / Gluconeogenesis	3	0.8771929824561403	0.26888002078778095	FBGN0038952, FBGN0029722, FBGN0034173	41	52	2054	2.8902439024390243	0.9999985825360098	0.9323446092108657	94.57648510269442
Annotation Cluster 9	Enrichment Score: 1.0526213366990487
Category	Term	Count	%	PValue	Genes	List Total	Pop Hits	Pop Total	Fold Enrichment	Bonferroni	Benjamini	FDR
GOTERM_BP_FAT	GO:0007006~mitochondrial membrane organization	4	1.1695906432748537	0.0012410204078936013	FBGN0032971, FBGN0036204, FBGN0038018, FBGN0035124	137	13	7937	17.82594048287479	0.5169763159807419	0.11421551115773743	1.811496484268038
GOTERM_BP_FAT	GO:0007005~mitochondrion organization	7	2.046783625730994	0.0015056556868271657	FBGN0032971, FBGN0036204, FBGN0031934, FBGN0038018, FBGN0035124, FBGN0031728, FBGN0011244	137	73	7937	5.555344465553445	0.5864509420022749	0.11850846118587133	2.19380233994666
GOTERM_CC_FAT	GO:0005744~mitochondrial inner membrane presequence translocase complex	4	1.1695906432748537	0.0033898387137730962	FBGN0032971, FBGN0036204, FBGN0038018, FBGN0035124	89	17	4786	12.65300727032386	0.4031746650205701	0.4031746650205701	3.9827153931972226
GOTERM_CC_FAT	GO:0031966~mitochondrial membrane	12	3.508771929824561	0.004300126204573995	FBGN0032971, FBGN0260453, FBGN0036204, FBGN0030975, FBGN0037579, FBGN0038018, FBGN0037970, FBGN0031757, FBGN0035124, FBGN0037860, FBGN0069354, FBGN0036568	89	241	4786	2.6776073476618953	0.480572765885772	0.19615020477043488	5.027163242557453
GOTERM_CC_FAT	GO:0005739~mitochondrion	20	5.847953216374268	0.006691416924355456	FBGN0032971, FBGN0051679, FBGN0036204, FBGN0030975, FBGN0037579, FBGN0031934, FBGN0037970, FBGN0069354, FBGN0036568, FBGN0011244, FBGN0260453, FBGN0001217, FBGN0001216, FBGN0039071, FBGN0038018, FBGN0031757, FBGN0035124, FBGN0037860, FBGN0031728, FBGN0037862	89	571	4786	1.883547492079734	0.6395901899984651	0.18462137801938638	7.721484933270661
GOTERM_BP_FAT	GO:0017038~protein import	6	1.7543859649122806	0.006813674543385768	FBGN0036204, FBGN0038018, FBGN0035693, FBGN0031728, FBGN0035657, FBGN0011244	137	70	7937	4.965797705943692	0.9818026309921868	0.28385540776455764	9.575136828094234
GOTERM_CC_FAT	GO:0005740~mitochondrial envelope	12	3.508771929824561	0.007155115882146973	FBGN0032971, FBGN0260453, FBGN0036204, FBGN0030975, FBGN0037579, FBGN0038018, FBGN0037970, FBGN0031757, FBGN0035124, FBGN0037860, FBGN0069354, FBGN0036568	89	258	4786	2.501175855761693	0.6642831376848161	0.16632740390136613	8.235764668423794
GOTERM_CC_FAT	GO:0031967~organelle envelope	14	4.093567251461988	0.009446044843194196	FBGN0032971, FBGN0036204, FBGN0030975, FBGN0037579, FBGN0037970, FBGN0035693, FBGN0069354, FBGN0036568, FBGN0035657, FBGN0260453, FBGN0038018, FBGN0031757, FBGN0037860, FBGN0035124	89	344	4786	2.1885288737914816	0.763692920486574	0.18623936737641777	10.738261227389255
GOTERM_CC_FAT	GO:0031975~envelope	14	4.093567251461988	0.009668808689979437	FBGN0032971, FBGN0036204, FBGN0030975, FBGN0037579, FBGN0037970, FBGN0035693, FBGN0069354, FBGN0036568, FBGN0035657, FBGN0260453, FBGN0038018, FBGN0031757, FBGN0037860, FBGN0035124	89	345	4786	2.1821853118384626	0.771634983013101	0.16856424499671463	10.978230053920168
GOTERM_CC_FAT	GO:0005743~mitochondrial inner membrane	10	2.923976608187134	0.010615120382555694	FBGN0032971, FBGN0036204, FBGN0030975, FBGN0037579, FBGN0038018, FBGN0037970, FBGN0031757, FBGN0035124, FBGN0037860, FBGN0036568	89	200	4786	2.68876404494382	0.8025210193747581	0.16492680814587857	11.991053441979528
GOTERM_CC_FAT	GO:0044455~mitochondrial membrane part	8	2.3391812865497075	0.011115149236475805	FBGN0032971, FBGN0036204, FBGN0030975, FBGN0037579, FBGN0038018, FBGN0035124, FBGN0037860, FBGN0036568	89	134	4786	3.210464531276203	0.8171268221884336	0.14311462929520757	12.52195216675589
GOTERM_BP_FAT	GO:0055085~transmembrane transport	7	2.046783625730994	0.012321403615259699	FBGN0032971, FBGN0036204, FBGN0033706, FBGN0038018, FBGN0032464, FBGN0035124, FBGN0036568	137	112	7937	3.6208941605839415	0.999300534227323	0.42813998899052463	16.682911402290856
GOTERM_BP_FAT	GO:0006839~mitochondrial transport	5	1.461988304093567	0.012627737420856794	FBGN0036204, FBGN0038018, FBGN0031728, FBGN0069354, FBGN0011244	137	53	7937	5.465500619749346	0.9994167956541216	0.41252796702101224	17.062525250234817
GOTERM_CC_FAT	GO:0044429~mitochondrial part	15	4.385964912280701	0.01679535341024994	FBGN0032971, FBGN0036204, FBGN0030975, FBGN0037579, FBGN0037970, FBGN0069354, FBGN0036568, FBGN0011244, FBGN0260453, FBGN0039071, FBGN0038018, FBGN0031757, FBGN0037860, FBGN0035124, FBGN0031728	89	411	4786	1.9626014926597228	0.9238138203974386	0.19309386708295218	18.35022773463576
GOTERM_BP_FAT	GO:0006626~protein targeting to mitochondrion	4	1.1695906432748537	0.01698410503824082	FBGN0036204, FBGN0038018, FBGN0031728, FBGN0011244	137	32	7937	7.241788321167883	0.9999563004879694	0.48788781920047974	22.289471445552188
GOTERM_BP_FAT	GO:0070585~protein localization in mitochondrion	4	1.1695906432748537	0.01698410503824082	FBGN0036204, FBGN0038018, FBGN0031728, FBGN0011244	137	32	7937	7.241788321167883	0.9999563004879694	0.48788781920047974	22.289471445552188
GOTERM_CC_FAT	GO:0019866~organelle inner membrane	10	2.923976608187134	0.017409076828724987	FBGN0032971, FBGN0036204, FBGN0030975, FBGN0037579, FBGN0038018, FBGN0037970, FBGN0031757, FBGN0035124, FBGN0037860, FBGN0036568	89	217	4786	2.4781235437270235	0.9307120536037026	0.18563364593859466	18.958161126327933
GOTERM_BP_FAT	GO:0033365~protein localization in organelle	6	1.7543859649122806	0.019718214533751333	FBGN0036204, FBGN0038018, FBGN0035693, FBGN0031728, FBGN0035657, FBGN0011244	137	91	7937	3.819844389187455	0.999991456283867	0.5177992010142024	25.411373443258643
GOTERM_CC_FAT	GO:0031090~organelle membrane	15	4.385964912280701	0.027590037389812458	FBGN0032971, FBGN0036204, FBGN0030975, FBGN0039518, FBGN0037579, FBGN0032464, FBGN0037970, FBGN0069354, FBGN0036568, FBGN0260453, FBGN0033706, FBGN0038018, FBGN0031757, FBGN0037860, FBGN0035124	89	438	4786	1.8416192088656302	0.9857731501309317	0.22131942993122844	28.456653323341964
GOTERM_MF_FAT	GO:0008320~protein transmembrane transporter activity	4	1.1695906432748537	0.028991397497001012	FBGN0036204, FBGN0038018, FBGN0035693, FBGN0035657	153	35	7918	5.9144724556489265	0.9995638163522533	0.7872184951465009	31.971272845927423
GOTERM_BP_FAT	GO:0006605~protein targeting	6	1.7543859649122806	0.038929154376833364	FBGN0036204, FBGN0038018, FBGN0035693, FBGN0031728, FBGN0035657, FBGN0011244	137	109	7937	3.1890443983124626	0.9999999999215368	0.6697874108543116	44.264312463892395
SP_PIR_KEYWORDS	translocation	4	1.1695906432748537	0.040453402702881586	FBGN0032971, FBGN0036204, FBGN0038018, FBGN0035124	333	30	12980	5.197197197197196	0.9909732389609653	0.6917642652540139	37.476407761228025
GOTERM_BP_FAT	GO:0006811~ion transport	11	3.216374269005848	0.0728262014546201	FBGN0260453, FBGN0031649, FBGN0029733, FBGN0033706, FBGN0032314, FBGN0032464, FBGN0031757, FBGN0085503, FBGN0069354, FBGN0036568, FBGN0000036	137	346	7937	1.841842116366398	1.0	0.7283480886772351	67.14796349976986
GOTERM_MF_FAT	GO:0022890~inorganic cation transmembrane transporter activity	6	1.7543859649122806	0.09956906084129488	FBGN0037579, FBGN0033706, FBGN0032464, FBGN0037970, FBGN0085503, FBGN0036568	153	128	7918	2.425857843137255	0.9999999999989517	0.8410121853708714	74.67496723952303
GOTERM_BP_FAT	GO:0015031~protein transport	9	2.631578947368421	0.10425481948142601	FBGN0032971, FBGN0037364, FBGN0036204, FBGN0038018, FBGN0035693, FBGN0035124, FBGN0031728, FBGN0035657, FBGN0011244	137	278	7937	1.8755710759859268	1.0	0.761583847607055	80.22652558940366
GOTERM_BP_FAT	GO:0045184~establishment of protein localization	9	2.631578947368421	0.11577043560808647	FBGN0032971, FBGN0037364, FBGN0036204, FBGN0038018, FBGN0035693, FBGN0035124, FBGN0031728, FBGN0035657, FBGN0011244	137	285	7937	1.829504417979255	1.0	0.7704055436998483	83.65608199898118
KEGG_PATHWAY	dme00190:Oxidative phosphorylation	6	1.7543859649122806	0.11786765444682136	FBGN0030975, FBGN0037579, FBGN0033706, FBGN0032464, FBGN0037860, FBGN0036568	41	135	2054	2.2265582655826557	0.9954506315194148	0.8343020871152897	68.87294549690107
GOTERM_BP_FAT	GO:0070727~cellular macromolecule localization	8	2.3391812865497075	0.1253109982975423	FBGN0003655, FBGN0036204, FBGN0038018, FBGN0035693, FBGN0031728, FBGN0003015, FBGN0035657, FBGN0011244	137	244	7937	1.8994854612899366	1.0	0.7852727222093155	86.06850508132791
GOTERM_BP_FAT	GO:0008104~protein localization	11	3.216374269005848	0.13471010847804477	FBGN0032971, FBGN0037364, FBGN0043854, FBGN0036204, FBGN0038018, FBGN0035693, FBGN0035124, FBGN0031728, FBGN0003015, FBGN0035657, FBGN0011244	137	392	7937	1.6257075823029943	1.0	0.7980606082857467	88.11706182395898
GOTERM_MF_FAT	GO:0008565~protein transporter activity	4	1.1695906432748537	0.14184150453085684	FBGN0036204, FBGN0038018, FBGN0035693, FBGN0035657	153	68	7918	3.0442137639369475	1.0	0.839368863061462	86.50731297707482
SP_PIR_KEYWORDS	mitochondrion inner membrane	4	1.1695906432748537	0.1474730373486982	FBGN0032971, FBGN0036204, FBGN0038018, FBGN0035124	333	52	12980	2.9983829983829984	0.9999999873896818	0.9256069623902295	83.70821600280546
GOTERM_BP_FAT	GO:0046907~intracellular transport	9	2.631578947368421	0.16826992643299274	FBGN0036204, FBGN0038018, FBGN0016919, FBGN0035693, FBGN0031728, FBGN0069354, FBGN0051501, FBGN0035657, FBGN0011244	137	313	7937	1.665842680907628	1.0	0.8395835242615536	93.36227018272794
GOTERM_BP_FAT	GO:0006886~intracellular protein transport	6	1.7543859649122806	0.1782156643799968	FBGN0036204, FBGN0038018, FBGN0035693, FBGN0031728, FBGN0035657, FBGN0011244	137	174	7937	1.9977347092876918	1.0	0.8435684755094607	94.43959631384517
GOTERM_MF_FAT	GO:0015405~P-P-bond-hydrolysis-driven transmembrane transporter activity	6	1.7543859649122806	0.18373141741554516	FBGN0036204, FBGN0033706, FBGN0038018, FBGN0032464, FBGN0085503, FBGN0036568	153	157	7918	1.9777694517297364	1.0	0.8413583369588811	92.99357293666762
GOTERM_MF_FAT	GO:0015399~primary active transmembrane transporter activity	6	1.7543859649122806	0.18373141741554516	FBGN0036204, FBGN0033706, FBGN0038018, FBGN0032464, FBGN0085503, FBGN0036568	153	157	7918	1.9777694517297364	1.0	0.8413583369588811	92.99357293666762
GOTERM_BP_FAT	GO:0006119~oxidative phosphorylation	5	1.461988304093567	0.19035458083800325	FBGN0037579, FBGN0033706, FBGN0032464, FBGN0037860, FBGN0036568	137	132	7937	2.194481309444813	1.0	0.8466197145522739	95.53356294019159
GOTERM_BP_FAT	GO:0034613~cellular protein localization	6	1.7543859649122806	0.19286546575040464	FBGN0036204, FBGN0038018, FBGN0035693, FBGN0031728, FBGN0035657, FBGN0011244	137	179	7937	1.9419320637768627	1.0	0.8379254942482194	95.73319426782002
SP_PIR_KEYWORDS	transport	16	4.678362573099415	0.21262405285229113	FBGN0032971, FBGN0036204, FBGN0031934, FBGN0032464, FBGN0037970, FBGN0069354, FBGN0036568, FBGN0032664, FBGN0011761, FBGN0029733, FBGN0038018, FBGN0029752, FBGN0031757, FBGN0035124, FBGN0085503, FBGN0000036	333	465	12980	1.3412121799218575	0.9999999999985386	0.9515856816929585	93.40344458705707
UP_SEQ_FEATURE	transit peptide:Mitochondrion	4	1.1695906432748537	0.2367191359263126	FBGN0032971, FBGN0035124, FBGN0031728, FBGN0011244	45	114	2975	2.3196881091617936	1.0	0.995495075781548	96.16797844888704
GOTERM_BP_FAT	GO:0016044~membrane organization	8	2.3391812865497075	0.30608288767953196	FBGN0032971, FBGN0043854, FBGN0036204, FBGN0031934, FBGN0038018, FBGN0029172, FBGN0035124, FBGN0004649	137	319	7937	1.4528979703910487	1.0	0.9049196694324918	99.53888737381192
SP_PIR_KEYWORDS	Chaperone	3	0.8771929824561403	0.4390970666133368	FBGN0036204, FBGN0031728, FBGN0011244	333	58	12980	2.0161540851196023	1.0	0.9909795437173294	99.86062299974128
SP_PIR_KEYWORDS	protein transport	4	1.1695906432748537	0.4798450058701534	FBGN0032971, FBGN0036204, FBGN0038018, FBGN0035124	333	101	12980	1.5437219397615438	1.0	0.9905060704472664	99.94088726026953
SP_PIR_KEYWORDS	mitochondrion	6	1.7543859649122806	0.5132086556371742	FBGN0032971, FBGN0036204, FBGN0038018, FBGN0035124, FBGN0031728, FBGN0011244	333	185	12980	1.2641831020209398	1.0	0.9919950630038179	99.97218598258291
SP_PIR_KEYWORDS	transit peptide	4	1.1695906432748537	0.5613498751393671	FBGN0032971, FBGN0035124, FBGN0031728, FBGN0011244	333	114	12980	1.3676834729466307	1.0	0.9945872791519352	99.99148977820688
SP_PIR_KEYWORDS	ion transport	5	1.461988304093567	0.6884913219108253	FBGN0029733, FBGN0032464, FBGN0085503, FBGN0036568, FBGN0000036	333	182	12980	1.0708510708510708	1.0	0.9976272367193983	99.99982645187609
GOTERM_CC_FAT	GO:0005887~integral to plasma membrane	4	1.1695906432748537	0.7130162573019594	FBGN0031934, FBGN0029733, FBGN0085503, FBGN0000036	89	198	4786	1.0863693110884123	1.0	0.9962303311419186	99.99996755972889
GOTERM_CC_FAT	GO:0031226~intrinsic to plasma membrane	4	1.1695906432748537	0.7226486541403778	FBGN0031934, FBGN0029733, FBGN0085503, FBGN0000036	89	201	4786	1.0701548437587343	1.0	0.9961879370564938	99.99997844144525
GOTERM_CC_FAT	GO:0016021~integral to membrane	21	6.140350877192982	0.9078827064605048	FBGN0032971, FBGN0031649, FBGN0031934, FBGN0037970, FBGN0035399, FBGN0035693, FBGN0004649, FBGN0069354, FBGN0053281, FBGN0035657, FBGN0032664, FBGN0050037, FBGN0029733, FBGN0038018, FBGN0029172, FBGN0031757, FBGN0035124, FBGN0085503, FBGN0000036, FBGN0003292, FBGN0033042	89	1360	4786	0.8303536021150033	1.0	0.9999279946644444	99.9999999999598
GOTERM_CC_FAT	GO:0031224~intrinsic to membrane	21	6.140350877192982	0.92247447401315	FBGN0032971, FBGN0031649, FBGN0031934, FBGN0037970, FBGN0035399, FBGN0035693, FBGN0004649, FBGN0069354, FBGN0053281, FBGN0035657, FBGN0032664, FBGN0050037, FBGN0029733, FBGN0038018, FBGN0029172, FBGN0031757, FBGN0035124, FBGN0085503, FBGN0000036, FBGN0003292, FBGN0033042	89	1382	4786	0.8171352379713491	1.0	0.9999397593094524	99.9999999999949
UP_SEQ_FEATURE	transmembrane region	6	1.7543859649122806	0.9465622460487224	FBGN0032971, FBGN0038018, FBGN0035124, FBGN0004649, FBGN0003292, FBGN0000036	45	575	2975	0.6898550724637681	1.0	1.0	99.99999999999996
GOTERM_CC_FAT	GO:0031974~membrane-enclosed lumen	7	2.046783625730994	0.9604619252634464	FBGN0036204, FBGN0011569, FBGN0040338, FBGN0039071, FBGN0035124, FBGN0031728, FBGN0011244	89	571	4786	0.6592416222279068	1.0	0.9999890197306449	100.0
GOTERM_CC_FAT	GO:0070013~intracellular organelle lumen	6	1.7543859649122806	0.9812726137365749	FBGN0011569, FBGN0040338, FBGN0039071, FBGN0035124, FBGN0031728, FBGN0011244	89	556	4786	0.5803087866785224	1.0	0.9999989230541833	100.0
GOTERM_CC_FAT	GO:0043233~organelle lumen	6	1.7543859649122806	0.9812726137365749	FBGN0011569, FBGN0040338, FBGN0039071, FBGN0035124, FBGN0031728, FBGN0011244	89	556	4786	0.5803087866785224	1.0	0.9999989230541833	100.0
GOTERM_CC_FAT	GO:0044459~plasma membrane part	4	1.1695906432748537	0.9832343636302376	FBGN0031934, FBGN0029733, FBGN0085503, FBGN0000036	89	405	4786	0.5311138854210015	1.0	0.9999989942605702	100.0
SP_PIR_KEYWORDS	transmembrane	17	4.970760233918129	0.9920677091269454	FBGN0032971, FBGN0031934, FBGN0037970, FBGN0004649, FBGN0069354, FBGN0053281, FBGN0032664, FBGN0050037, FBGN0029733, FBGN0038018, FBGN0029172, FBGN0031757, FBGN0035124, FBGN0085503, FBGN0000036, FBGN0003292, FBGN0038715	333	1039	12980	0.6377696271825242	1.0	0.9999998561064737	100.0
SP_PIR_KEYWORDS	membrane	16	4.678362573099415	0.9991052618681121	FBGN0032971, FBGN0036204, FBGN0031934, FBGN0037970, FBGN0004649, FBGN0069354, FBGN0032664, FBGN0050037, FBGN0029733, FBGN0038018, FBGN0031757, FBGN0036778, FBGN0035124, FBGN0085503, FBGN0000036, FBGN0003292	333	1139	12980	0.5475536994413202	1.0	0.9999999979472624	100.0
GOTERM_CC_FAT	GO:0005886~plasma membrane	5	1.461988304093567	0.9998626096873319	FBGN0031934, FBGN0029733, FBGN0004649, FBGN0085503, FBGN0000036	89	781	4786	0.3442719647815391	1.0	0.9999999999994109	100.0
Annotation Cluster 10	Enrichment Score: 1.024894851015459
Category	Term	Count	%	PValue	Genes	List Total	Pop Hits	Pop Total	Fold Enrichment	Bonferroni	Benjamini	FDR
UP_SEQ_FEATURE	signal peptide	17	4.970760233918129	1.6967336454377558E-4	FBGN0036170, FBGN0010357, FBGN0011668, FBGN0004649, FBGN0002855, FBGN0003358, FBGN0000592, FBGN0004045, FBGN0005391, FBGN0003980, FBGN0001112, FBGN0004047, FBGN0004414, FBGN0003863, FBGN0000036, FBGN0010425, FBGN0000357	45	419	2975	2.682312383983028	0.02678479230649522	0.02678479230649522	0.2046861601433192
UP_SEQ_FEATURE	active site:Charge relay system	5	1.461988304093567	9.795756924132013E-4	FBGN0000592, FBGN0010357, FBGN0003863, FBGN0003358, FBGN0010425	45	31	2975	10.663082437275985	0.1451326142298388	0.07540961189824102	1.1764308664539258
UP_SEQ_FEATURE	domain:Peptidase S1	4	1.1695906432748537	0.0012136332289375002	FBGN0010357, FBGN0003863, FBGN0003358, FBGN0010425	45	15	2975	17.62962962962963	0.17658853395709284	0.06271362599776031	1.4556391208425778
UP_SEQ_FEATURE	site:Required for specificity	3	0.8771929824561403	0.00565785630598776	FBGN0010357, FBGN0003863, FBGN0010425	45	8	2975	24.791666666666664	0.5966003885570412	0.20304487300483054	6.621768231207037
UP_SEQ_FEATURE	propeptide:Activation peptide	3	0.8771929824561403	0.010804631213450792	FBGN0010357, FBGN0003863, FBGN0010425	45	11	2975	18.03030303030303	0.8241542378519326	0.2936395390872013	12.293533126963375
UP_SEQ_FEATURE	disulfide bond	10	2.923976608187134	0.011416789921638136	FBGN0011761, FBGN0000592, FBGN0036204, FBGN0010357, FBGN0029752, FBGN0003863, FBGN0004649, FBGN0003358, FBGN0000036, FBGN0010425	45	258	2975	2.5624461670973298	0.8407362882169293	0.2637598929112772	12.946676732920325
SP_PIR_KEYWORDS	Secreted	12	3.508771929824561	0.020575654076978405	FBGN0000592, FBGN0004045, FBGN0005391, FBGN0010357, FBGN0001112, FBGN0003980, FBGN0011668, FBGN0004047, FBGN0003863, FBGN0002855, FBGN0010425, FBGN0000357	333	212	12980	2.2063573006969235	0.9065278876544864	0.6942679075636424	21.056701285895883
GOTERM_CC_FAT	GO:0005576~extracellular region	17	4.970760233918129	0.02264333735069326	FBGN0037879, FBGN0010357, FBGN0050488, FBGN0011668, FBGN0053530, FBGN0002855, FBGN0054002, FBGN0000592, FBGN0004045, FBGN0035845, FBGN0005391, FBGN0003980, FBGN0001112, FBGN0004047, FBGN0003863, FBGN0010425, FBGN0000357	89	512	4786	1.7855073735955054	0.9692342263403754	0.20712536822634953	23.976980459810726
GOTERM_BP_FAT	GO:0048609~reproductive process in a multicellular organism	22	6.432748538011696	0.02353938326024597	FBGN0031934, FBGN0011668, FBGN0004649, FBGN0002855, FBGN0003015, FBGN0011244, FBGN0260780, FBGN0043854, FBGN0041252, FBGN0000592, FBGN0004045, FBGN0003655, FBGN0011569, FBGN0005391, FBGN0001112, FBGN0041195, FBGN0003980, FBGN0004047, FBGN0031853, FBGN0040038, FBGN0031728, FBGN0000357	137	778	7937	1.6382451729120147	0.9999991336910734	0.5600609455776806	29.57903830784392
GOTERM_BP_FAT	GO:0032504~multicellular organism reproduction	22	6.432748538011696	0.02353938326024597	FBGN0031934, FBGN0011668, FBGN0004649, FBGN0002855, FBGN0003015, FBGN0011244, FBGN0260780, FBGN0043854, FBGN0041252, FBGN0000592, FBGN0004045, FBGN0003655, FBGN0011569, FBGN0005391, FBGN0001112, FBGN0041195, FBGN0003980, FBGN0004047, FBGN0031853, FBGN0040038, FBGN0031728, FBGN0000357	137	778	7937	1.6382451729120147	0.9999991336910734	0.5600609455776806	29.57903830784392
SP_PIR_KEYWORDS	zymogen	4	1.1695906432748537	0.033875700078631346	FBGN0010357, FBGN0003863, FBGN0003358, FBGN0010425	333	28	12980	5.568425568425568	0.980331889527777	0.7300680991487485	32.425038504752244
GOTERM_BP_FAT	GO:0007276~gamete generation	19	5.555555555555555	0.06208608470729405	FBGN0031934, FBGN0004649, FBGN0002855, FBGN0003015, FBGN0011244, FBGN0260780, FBGN0043854, FBGN0041252, FBGN0000592, FBGN0004045, FBGN0003655, FBGN0011569, FBGN0005391, FBGN0003980, FBGN0004047, FBGN0031853, FBGN0040038, FBGN0031728, FBGN0000357	137	715	7937	1.5395130417028227	1.0	0.6796077548214394	61.077850949664445
SP_PIR_KEYWORDS	signal	17	4.970760233918129	0.07963990648417907	FBGN0036170, FBGN0010357, FBGN0011668, FBGN0004649, FBGN0002855, FBGN0003358, FBGN0000592, FBGN0004045, FBGN0005391, FBGN0003980, FBGN0001112, FBGN0004047, FBGN0004414, FBGN0003863, FBGN0000036, FBGN0010425, FBGN0000357	333	425	12980	1.5591591591591591	0.9999221628602194	0.8492569237505299	61.08608616631639
PIR_SUPERFAMILY	PIRSF001135:trypsin	4	1.1695906432748537	0.0919076890470489	FBGN0010357, FBGN0003863, FBGN0003358, FBGN0010425	47	61	2596	3.6219044297174743	0.9807987308703526	0.861431355893018	58.82027658047442
GOTERM_MF_FAT	GO:0070011~peptidase activity, acting on L-amino acid peptides	17	4.970760233918129	0.12684831687157005	FBGN0259795, FBGN0037037, FBGN0036738, FBGN0036153, FBGN0010357, FBGN0031409, FBGN0035776, FBGN0039598, FBGN0032049, FBGN0003358, FBGN0039599, FBGN0033860, FBGN0003863, FBGN0051926, FBGN0010425, FBGN0034175, FBGN0045770	153	612	7918	1.4375453885257807	0.9999999999999997	0.8470472238018225	83.0723021919181
KEGG_PATHWAY	dme04080:Neuroactive ligand-receptor interaction	3	0.8771929824561403	0.14731189254437743	FBGN0010357, FBGN0003863, FBGN0010425	41	35	2054	4.294076655052264	0.9989432339505716	0.8197004208199579	77.30475379235044
SMART	SM00020:Tryp_SPc	8	2.3391812865497075	0.15842695864147172	FBGN0036738, FBGN0010357, FBGN0031409, FBGN0039598, FBGN0003863, FBGN0003358, FBGN0010425, FBGN0039599	88	248	4824	1.7683284457478006	0.999924133539092	0.7942491502488058	81.66775727326039
GOTERM_MF_FAT	GO:0004175~endopeptidase activity	13	3.8011695906432745	0.16731541976806108	FBGN0037037, FBGN0036153, FBGN0036738, FBGN0031409, FBGN0010357, FBGN0039598, FBGN0032049, FBGN0003358, FBGN0039599, FBGN0003863, FBGN0051926, FBGN0010425, FBGN0034175	153	457	7918	1.4721471374837316	1.0	0.843097486892199	90.90650801574793
GOTERM_MF_FAT	GO:0008233~peptidase activity	17	4.970760233918129	0.17812192274677102	FBGN0259795, FBGN0037037, FBGN0036738, FBGN0036153, FBGN0010357, FBGN0031409, FBGN0035776, FBGN0039598, FBGN0032049, FBGN0003358, FBGN0039599, FBGN0033860, FBGN0003863, FBGN0051926, FBGN0010425, FBGN0034175, FBGN0045770	153	648	7918	1.357681755829904	1.0	0.8415843647126171	92.33620587031426
GOTERM_BP_FAT	GO:0006508~proteolysis	17	4.970760233918129	0.18427768977139897	FBGN0259795, FBGN0037037, FBGN0036738, FBGN0010357, FBGN0031409, FBGN0035776, FBGN0039598, FBGN0032049, FBGN0003358, FBGN0039599, FBGN0033860, FBGN0039788, FBGN0003863, FBGN0051926, FBGN0010425, FBGN0034175, FBGN0045770	137	731	7937	1.3473094551010016	1.0	0.8450970974479647	95.01380779837085
GOTERM_CC_FAT	GO:0005615~extracellular space	4	1.1695906432748537	0.1908039163929269	FBGN0010357, FBGN0003863, FBGN0002855, FBGN0010425	89	82	4786	2.623184434091532	0.9999999999999895	0.7531941985994712	92.06596723440353
GOTERM_BP_FAT	GO:0007292~female gamete generation	13	3.8011695906432745	0.22498271567973946	FBGN0002855, FBGN0004649, FBGN0003015, FBGN0041252, FBGN0000592, FBGN0260780, FBGN0003655, FBGN0004045, FBGN0005391, FBGN0003980, FBGN0004047, FBGN0031728, FBGN0000357	137	546	7937	1.3793882516510254	1.0	0.8707416699471282	97.65309418959738
INTERPRO	IPR001254:Peptidase S1 and S6, chymotrypsin/Hap	8	2.3391812865497075	0.2286470311918556	FBGN0036738, FBGN0010357, FBGN0031409, FBGN0039598, FBGN0003863, FBGN0003358, FBGN0010425, FBGN0039599	205	248	10196	1.6044059795436665	1.0	0.9696180683105584	97.00498360779861
SP_PIR_KEYWORDS	disulfide bond	10	2.923976608187134	0.24231498912230007	FBGN0011761, FBGN0000592, FBGN0036204, FBGN0010357, FBGN0029752, FBGN0003863, FBGN0004649, FBGN0003358, FBGN0000036, FBGN0010425	333	265	12980	1.4709048671312823	0.9999999999999817	0.9436278413715596	95.73942031878322
GOTERM_MF_FAT	GO:0004252~serine-type endopeptidase activity	8	2.3391812865497075	0.29166492375805453	FBGN0036738, FBGN0010357, FBGN0031409, FBGN0039598, FBGN0003863, FBGN0003358, FBGN0010425, FBGN0039599	153	280	7918	1.4786181139122316	1.0	0.8964095380065286	98.90617349915995
GOTERM_MF_FAT	GO:0008236~serine-type peptidase activity	8	2.3391812865497075	0.37915385694331544	FBGN0036738, FBGN0010357, FBGN0031409, FBGN0039598, FBGN0003863, FBGN0003358, FBGN0010425, FBGN0039599	153	308	7918	1.344198285374756	1.0	0.918511603121455	99.80536323103117
GOTERM_MF_FAT	GO:0017171~serine hydrolase activity	8	2.3391812865497075	0.38550120977938923	FBGN0036738, FBGN0010357, FBGN0031409, FBGN0039598, FBGN0003863, FBGN0003358, FBGN0010425, FBGN0039599	153	310	7918	1.3355260383723382	1.0	0.9107546700556428	99.82986853790295
INTERPRO	IPR001314:Peptidase S1A, chymotrypsin	6	1.7543859649122806	0.41091530633027595	FBGN0036738, FBGN0010357, FBGN0031409, FBGN0003863, FBGN0003358, FBGN0010425	205	210	10196	1.4210452961672475	1.0	0.9966458667035296	99.92160210759273
SP_PIR_KEYWORDS	Serine protease	5	1.461988304093567	0.45495624653361977	FBGN0036738, FBGN0010357, FBGN0003863, FBGN0003358, FBGN0010425	333	135	12980	1.4436658881103326	1.0	0.9900716200893955	99.89941583167911
GOTERM_CC_FAT	GO:0044421~extracellular region part	4	1.1695906432748537	0.5295854245972959	FBGN0010357, FBGN0003863, FBGN0002855, FBGN0010425	89	151	4786	1.4245107522881166	1.0	0.9780936898424564	99.98797966428793
INTERPRO	IPR018114:Peptidase S1/S6, chymotrypsin/Hap, active site	5	1.461988304093567	0.5336138861968833	FBGN0036738, FBGN0010357, FBGN0003863, FBGN0003358, FBGN0010425	205	191	10196	1.302004852509258	1.0	0.9992870102165506	99.99666109045194
SP_PIR_KEYWORDS	Protease	7	2.046783625730994	0.6721363435637917	FBGN0036738, FBGN0010357, FBGN0003863, FBGN0032049, FBGN0051926, FBGN0003358, FBGN0010425	333	264	12980	1.0335335335335336	1.0	0.9976508737057114	99.99968943286875
SP_PIR_KEYWORDS	hydrolase	36	10.526315789473683	0.701385702497347	FBGN0037037, FBGN0259795, FBGN0036738, FBGN0036170, FBGN0029993, FBGN0032464, FBGN0033296, FBGN0036568, FBGN0003358, FBGN0035697, FBGN0033860, FBGN0001216, FBGN0038067, FBGN0032192, FBGN0003863, FBGN0085503, FBGN0051926, FBGN0035620, FBGN0010425, FBGN0037064, FBGN0050103, FBGN0034684, FBGN0013809, FBGN0010357, FBGN0031409, FBGN0035776, FBGN0039598, FBGN0032520, FBGN0032049, FBGN0035619, FBGN00395…	333	1470	12980	0.9545872403015261	1.0	0.9967880014613255	99.99989269414918
UP_SEQ_FEATURE	glycosylation site:N-linked (GlcNAc...)	6	1.7543859649122806	0.7632065479116574	FBGN0000592, FBGN0036170, FBGN0004649, FBGN0002855, FBGN0003292, FBGN0000036	45	419	2975	0.9466984884645981	1.0	0.9999999999022954	99.99999721009574
SP_PIR_KEYWORDS	polymorphism	3	0.8771929824561403	0.8124670843079504	FBGN0000592, FBGN0002855, FBGN0000036	333	119	12980	0.9826633356045121	1.0	0.9986118301440104	99.99999945927755
UP_SEQ_FEATURE	sequence variant	3	0.8771929824561403	0.8520987246801601	FBGN0000592, FBGN0002855, FBGN0000036	45	222	2975	0.8933933933933933	1.0	0.999999999999155	99.99999999050465
SP_PIR_KEYWORDS	glycoprotein	6	1.7543859649122806	0.9880377646725259	FBGN0000592, FBGN0036170, FBGN0004649, FBGN0002855, FBGN0003292, FBGN0000036	333	435	12980	0.5376410893652274	1.0	0.9999996410633113	100.0
Annotation Cluster 11	Enrichment Score: 1.019398541180432
Category	Term	Count	%	PValue	Genes	List Total	Pop Hits	Pop Total	Fold Enrichment	Bonferroni	Benjamini	FDR
SMART	SM00093:SERPIN	4	1.1695906432748537	0.026360006201929125	FBGN0051902, FBGN0034195, FBGN0033574, FBGN0036970	88	36	4824	6.090909090909091	0.7699023037297783	0.7699023037297783	23.10667379498339
INTERPRO	IPR000215:Protease inhibitor I4, serpin	4	1.1695906432748537	0.034735911616873255	FBGN0051902, FBGN0034195, FBGN0033574, FBGN0036970	205	36	10196	5.526287262872629	0.9999890173754657	0.7188310568378768	37.982216987507954
GOTERM_MF_FAT	GO:0004867~serine-type endopeptidase inhibitor activity	4	1.1695906432748537	0.12867806660731015	FBGN0051902, FBGN0034195, FBGN0033574, FBGN0036970	153	65	7918	3.1847159376571144	0.9999999999999998	0.8218405911755912	83.53096515285675
GOTERM_MF_FAT	GO:0004857~enzyme inhibitor activity	5	1.461988304093567	0.1534162664572214	FBGN0025821, FBGN0051902, FBGN0034195, FBGN0033574, FBGN0036970	153	108	7918	2.3959089808763014	1.0	0.8387933813037988	88.70536017230755
GOTERM_MF_FAT	GO:0004866~endopeptidase inhibitor activity	4	1.1695906432748537	0.19838813664647867	FBGN0051902, FBGN0034195, FBGN0033574, FBGN0036970	153	80	7918	2.5875816993464054	1.0	0.8468051660112471	94.47341886140626
GOTERM_MF_FAT	GO:0030414~peptidase inhibitor activity	4	1.1695906432748537	0.2133010085198209	FBGN0051902, FBGN0034195, FBGN0033574, FBGN0036970	153	83	7918	2.494054649972439	1.0	0.8607879345035452	95.67821015239969
Annotation Cluster 12	Enrichment Score: 0.9949763859146831
Category	Term	Count	%	PValue	Genes	List Total	Pop Hits	Pop Total	Fold Enrichment	Bonferroni	Benjamini	FDR
SMART	SM00198:SCP	3	0.8771929824561403	0.089866526972366	FBGN0037879, FBGN0050488, FBGN0054002	88	28	4824	5.873376623376624	0.9943664805699776	0.82206559427775	60.39368241932937
INTERPRO	IPR014044:SCP-like extracellular	3	0.8771929824561403	0.10733378440379848	FBGN0037879, FBGN0050488, FBGN0054002	205	28	10196	5.3289198606271775	0.9999999999999999	0.9271671912854931	78.44049696480614
INTERPRO	IPR001283:Allergen V5/Tpx-1 related	3	0.8771929824561403	0.10733378440379848	FBGN0037879, FBGN0050488, FBGN0054002	205	28	10196	5.3289198606271775	0.9999999999999999	0.9271671912854931	78.44049696480614
Annotation Cluster 13	Enrichment Score: 0.9679175735197395
Category	Term	Count	%	PValue	Genes	List Total	Pop Hits	Pop Total	Fold Enrichment	Bonferroni	Benjamini	FDR
INTERPRO	IPR015467:Thioredoxin, core	3	0.8771929824561403	0.013073143591622262	FBGN0011761, FBGN0030359, FBGN0029752	205	9	10196	16.57886178861789	0.9857424660895219	0.572625227482436	16.291397497545045
INTERPRO	IPR017937:Thioredoxin, conserved site	3	0.8771929824561403	0.03976412281319318	FBGN0011761, FBGN0030359, FBGN0029752	205	16	10196	9.325609756097561	0.9999979673112487	0.730345862492422	42.208400800171766
GOTERM_BP_FAT	GO:0045454~cell redox homeostasis	4	1.1695906432748537	0.06201633498776415	FBGN0011761, FBGN0030359, FBGN0029752, FBGN0038919	137	53	7937	4.372400495799477	1.0	0.6903821595202528	61.03521750003282
INTERPRO	IPR017936:Thioredoxin-like	3	0.8771929824561403	0.12710248652652711	FBGN0011761, FBGN0029752, FBGN0038919	205	31	10196	4.8132179386309994	1.0	0.9127795277683742	84.07025234187199
GOTERM_MF_FAT	GO:0016667~oxidoreductase activity, acting on sulfur group of donors	3	0.8771929824561403	0.15139307174208336	FBGN0011761, FBGN0029752, FBGN0038919	153	36	7918	4.3126361655773415	1.0	0.8469704988716312	88.34675529829961
INTERPRO	IPR012335:Thioredoxin fold	4	1.1695906432748537	0.18447353480167877	FBGN0011761, FBGN0030359, FBGN0029752, FBGN0038919	205	74	10196	2.6884640738299277	1.0	0.9565656821067994	93.64345523179722
GOTERM_BP_FAT	GO:0019725~cellular homeostasis	4	1.1695906432748537	0.2963508290261814	FBGN0011761, FBGN0030359, FBGN0029752, FBGN0038919	137	111	7937	2.087722759255606	1.0	0.9011556320086622	99.43395451327522
GOTERM_BP_FAT	GO:0042592~homeostatic process	4	1.1695906432748537	0.5324534107252443	FBGN0011761, FBGN0030359, FBGN0029752, FBGN0038919	137	163	7937	1.4217007747078052	1.0	0.985048239422985	99.99862177102723
Annotation Cluster 14	Enrichment Score: 0.8166480165924314
Category	Term	Count	%	PValue	Genes	List Total	Pop Hits	Pop Total	Fold Enrichment	Bonferroni	Benjamini	FDR
GOTERM_CC_FAT	GO:0005930~axoneme	3	0.8771929824561403	0.026353160998190597	FBGN0023090, FBGN0013809, FBGN0031853	89	14	4786	11.523274478330658	0.9827407606851386	0.22408552628083644	27.359830234290904
GOTERM_CC_FAT	GO:0044463~cell projection part	3	0.8771929824561403	0.2204803072465802	FBGN0023090, FBGN0013809, FBGN0031853	89	48	4786	3.3609550561797756	1.0	0.7800577244967065	94.92686335959944
GOTERM_CC_FAT	GO:0042995~cell projection	3	0.8771929824561403	0.6107358722879748	FBGN0023090, FBGN0013809, FBGN0031853	89	111	4786	1.4533859702399028	1.0	0.9902079034481476	99.99875368490916
Annotation Cluster 15	Enrichment Score: 0.8030888571314585
Category	Term	Count	%	PValue	Genes	List Total	Pop Hits	Pop Total	Fold Enrichment	Bonferroni	Benjamini	FDR
INTERPRO	IPR013069:BTB/POZ	4	1.1695906432748537	0.11399217070326487	FBGN0036170, FBGN0040038, FBGN0039503, FBGN0052121	205	59	10196	3.3719718892104176	1.0	0.9131248166383978	80.51505514437503
SMART	SM00225:BTB	4	1.1695906432748537	0.13980433661202638	FBGN0036170, FBGN0040038, FBGN0039503, FBGN0052121	88	72	4824	3.0454545454545454	0.9997471583115567	0.8739008467090127	77.26424093586724
INTERPRO	IPR000210:BTB/POZ-like	4	1.1695906432748537	0.17447270861797834	FBGN0036170, FBGN0040038, FBGN0039503, FBGN0052121	205	72	10196	2.7631436314363147	1.0	0.95479227208709	92.5053220585945
INTERPRO	IPR011333:BTB/POZ fold	4	1.1695906432748537	0.2205572820242784	FBGN0036170, FBGN0040038, FBGN0039503, FBGN0052121	205	81	10196	2.4561276723878347	1.0	0.9697814361225627	96.55150674905035
Annotation Cluster 16	Enrichment Score: 0.7413542137900714
Category	Term	Count	%	PValue	Genes	List Total	Pop Hits	Pop Total	Fold Enrichment	Bonferroni	Benjamini	FDR
GOTERM_BP_FAT	GO:0006091~generation of precursor metabolites and energy	12	3.508771929824561	0.0012057997647390757	FBGN0011761, FBGN0038952, FBGN0030975, FBGN0037579, FBGN0033706, FBGN0029722, FBGN0029752, FBGN0032464, FBGN0037860, FBGN0036568, FBGN0034173, FBGN0037862	137	217	7937	3.203740455447543	0.506890989698181	0.1318623575396094	1.760510021508932
GOTERM_BP_FAT	GO:0055085~transmembrane transport	7	2.046783625730994	0.012321403615259699	FBGN0032971, FBGN0036204, FBGN0033706, FBGN0038018, FBGN0032464, FBGN0035124, FBGN0036568	137	112	7937	3.6208941605839415	0.999300534227323	0.42813998899052463	16.682911402290856
GOTERM_MF_FAT	GO:0046961~proton-transporting ATPase activity, rotational mechanism	3	0.8771929824561403	0.07122121900159407	FBGN0033706, FBGN0032464, FBGN0036568	153	23	7918	6.750213128729753	0.9999999963614283	0.8290725150148768	61.996219216327674
GOTERM_BP_FAT	GO:0006811~ion transport	11	3.216374269005848	0.0728262014546201	FBGN0260453, FBGN0031649, FBGN0029733, FBGN0033706, FBGN0032314, FBGN0032464, FBGN0031757, FBGN0085503, FBGN0069354, FBGN0036568, FBGN0000036	137	346	7937	1.841842116366398	1.0	0.7283480886772351	67.14796349976986
GOTERM_MF_FAT	GO:0016887~ATPase activity	12	3.508771929824561	0.0767232105961014	FBGN0034684, FBGN0013809, FBGN0029993, FBGN0001216, FBGN0039788, FBGN0033706, FBGN0032464, FBGN0032520, FBGN0031728, FBGN0085503, FBGN0036568, FBGN0011244	153	353	7918	1.7592623451646947	0.9999999992374042	0.826143393403457	64.84086851613507
GOTERM_BP_FAT	GO:0015992~proton transport	4	1.1695906432748537	0.09316524004010601	FBGN0033706, FBGN0032464, FBGN0031757, FBGN0036568	137	63	7937	3.678368671069401	1.0	0.7444848289699588	76.29990732197913
GOTERM_BP_FAT	GO:0006818~hydrogen transport	4	1.1695906432748537	0.09657953548773231	FBGN0033706, FBGN0032464, FBGN0031757, FBGN0036568	137	64	7937	3.6208941605839415	1.0	0.7494629331024043	77.58014786650627
GOTERM_CC_FAT	GO:0033178~proton-transporting two-sector ATPase complex, catalytic domain	3	0.8771929824561403	0.09860123233825915	FBGN0033706, FBGN0032464, FBGN0036568	89	29	4786	5.562960092987215	0.9999998595965048	0.5456726350305556	71.13308954970992
GOTERM_MF_FAT	GO:0022890~inorganic cation transmembrane transporter activity	6	1.7543859649122806	0.09956906084129488	FBGN0037579, FBGN0033706, FBGN0032464, FBGN0037970, FBGN0085503, FBGN0036568	153	128	7918	2.425857843137255	0.9999999999989517	0.8410121853708714	74.67496723952303
GOTERM_MF_FAT	GO:0019829~cation-transporting ATPase activity	3	0.8771929824561403	0.1061957540461674	FBGN0033706, FBGN0032464, FBGN0036568	153	29	7918	5.353617308992562	0.9999999999998498	0.8239275308543581	77.00979440020632
GOTERM_MF_FAT	GO:0015077~monovalent inorganic cation transmembrane transporter activity	5	1.461988304093567	0.11583734278857152	FBGN0037579, FBGN0033706, FBGN0032464, FBGN0085503, FBGN0036568	153	97	7918	2.667609999326191	0.9999999999999913	0.8345085457837866	80.05360281288556
KEGG_PATHWAY	dme00190:Oxidative phosphorylation	6	1.7543859649122806	0.11786765444682136	FBGN0030975, FBGN0037579, FBGN0033706, FBGN0032464, FBGN0037860, FBGN0036568	41	135	2054	2.2265582655826557	0.9954506315194148	0.8343020871152897	68.87294549690107
GOTERM_BP_FAT	GO:0006754~ATP biosynthetic process	4	1.1695906432748537	0.149226581859061	FBGN0033706, FBGN0032464, FBGN0085503, FBGN0036568	137	78	7937	2.970990080479132	1.0	0.8268785132637272	90.73694425513335
GOTERM_BP_FAT	GO:0046034~ATP metabolic process	4	1.1695906432748537	0.15739166431796378	FBGN0033706, FBGN0032464, FBGN0085503, FBGN0036568	137	80	7937	2.896715328467153	1.0	0.8333801994071736	91.96292184530598
GOTERM_BP_FAT	GO:0009145~purine nucleoside triphosphate biosynthetic process	4	1.1695906432748537	0.1656925331597388	FBGN0033706, FBGN0032464, FBGN0085503, FBGN0036568	137	82	7937	2.8260637350899054	1.0	0.8446978704120568	93.05293680551523
GOTERM_BP_FAT	GO:0009206~purine ribonucleoside triphosphate biosynthetic process	4	1.1695906432748537	0.1656925331597388	FBGN0033706, FBGN0032464, FBGN0085503, FBGN0036568	137	82	7937	2.8260637350899054	1.0	0.8446978704120568	93.05293680551523
GOTERM_BP_FAT	GO:0009142~nucleoside triphosphate biosynthetic process	4	1.1695906432748537	0.16989127199899107	FBGN0033706, FBGN0032464, FBGN0085503, FBGN0036568	137	83	7937	2.7920147744261716	1.0	0.8377374463812098	93.55023052225572
GOTERM_BP_FAT	GO:0009201~ribonucleoside triphosphate biosynthetic process	4	1.1695906432748537	0.16989127199899107	FBGN0033706, FBGN0032464, FBGN0085503, FBGN0036568	137	83	7937	2.7920147744261716	1.0	0.8377374463812098	93.55023052225572
GOTERM_MF_FAT	GO:0015662~ATPase activity, coupled to transmembrane movement of ions, phosphorylative mechanism	4	1.1695906432748537	0.17415605453814553	FBGN0033706, FBGN0032464, FBGN0085503, FBGN0036568	153	75	7918	2.760087145969499	1.0	0.8449310459607157	91.83757622243792
GOTERM_BP_FAT	GO:0015672~monovalent inorganic cation transport	6	1.7543859649122806	0.1811107659519865	FBGN0033706, FBGN0032314, FBGN0032464, FBGN0031757, FBGN0085503, FBGN0036568	137	175	7937	1.9863190823774766	1.0	0.8440963568568014	94.72110902037704
GOTERM_MF_FAT	GO:0015405~P-P-bond-hydrolysis-driven transmembrane transporter activity	6	1.7543859649122806	0.18373141741554516	FBGN0036204, FBGN0033706, FBGN0038018, FBGN0032464, FBGN0085503, FBGN0036568	153	157	7918	1.9777694517297364	1.0	0.8413583369588811	92.99357293666762
GOTERM_MF_FAT	GO:0015399~primary active transmembrane transporter activity	6	1.7543859649122806	0.18373141741554516	FBGN0036204, FBGN0033706, FBGN0038018, FBGN0032464, FBGN0085503, FBGN0036568	153	157	7918	1.9777694517297364	1.0	0.8413583369588811	92.99357293666762
GOTERM_BP_FAT	GO:0009144~purine nucleoside triphosphate metabolic process	4	1.1695906432748537	0.18698405430489248	FBGN0033706, FBGN0032464, FBGN0085503, FBGN0036568	137	87	7937	2.6636462790502557	1.0	0.8452935287802443	95.25187890156229
GOTERM_BP_FAT	GO:0009205~purine ribonucleoside triphosphate metabolic process	4	1.1695906432748537	0.18698405430489248	FBGN0033706, FBGN0032464, FBGN0085503, FBGN0036568	137	87	7937	2.6636462790502557	1.0	0.8452935287802443	95.25187890156229
GOTERM_BP_FAT	GO:0006119~oxidative phosphorylation	5	1.461988304093567	0.19035458083800325	FBGN0037579, FBGN0033706, FBGN0032464, FBGN0037860, FBGN0036568	137	132	7937	2.194481309444813	1.0	0.8466197145522739	95.53356294019159
GOTERM_BP_FAT	GO:0009199~ribonucleoside triphosphate metabolic process	4	1.1695906432748537	0.19132657046823803	FBGN0033706, FBGN0032464, FBGN0085503, FBGN0036568	137	88	7937	2.6333775713337757	1.0	0.8439156354478581	95.61185307054583
GOTERM_MF_FAT	GO:0042625~ATPase activity, coupled to transmembrane movement of ions	4	1.1695906432748537	0.1934756768062236	FBGN0033706, FBGN0032464, FBGN0085503, FBGN0036568	153	79	7918	2.6203358980723093	1.0	0.8481738841441027	94.01311829541217
GOTERM_BP_FAT	GO:0009141~nucleoside triphosphate metabolic process	4	1.1695906432748537	0.19569478093137851	FBGN0033706, FBGN0032464, FBGN0085503, FBGN0036568	137	89	7937	2.6037890592963175	1.0	0.8384757587683002	95.94816336618953
GOTERM_BP_FAT	GO:0006793~phosphorus metabolic process	13	3.8011695906432745	0.2341972761198612	FBGN0032971, FBGN0037579, FBGN0046332, FBGN0032464, FBGN0031784, FBGN0030697, FBGN0036568, FBGN0039796, FBGN0033706, FBGN0038655, FBGN0037860, FBGN0035124, FBGN0037064	137	551	7937	1.3668711168810523	1.0	0.8756726248414229	98.03200037786681
GOTERM_BP_FAT	GO:0006796~phosphate metabolic process	13	3.8011695906432745	0.2341972761198612	FBGN0032971, FBGN0037579, FBGN0046332, FBGN0032464, FBGN0031784, FBGN0030697, FBGN0036568, FBGN0039796, FBGN0033706, FBGN0038655, FBGN0037860, FBGN0035124, FBGN0037064	137	551	7937	1.3668711168810523	1.0	0.8756726248414229	98.03200037786681
GOTERM_MF_FAT	GO:0042623~ATPase activity, coupled	9	2.631578947368421	0.23694976658614297	FBGN0013809, FBGN0029993, FBGN0033706, FBGN0032464, FBGN0032520, FBGN0031728, FBGN0085503, FBGN0036568, FBGN0011244	153	307	7918	1.5171488790956122	1.0	0.8765435132938542	97.10205778739197
GOTERM_BP_FAT	GO:0015985~energy coupled proton transport, down electrochemical gradient	3	0.8771929824561403	0.24915112160571704	FBGN0033706, FBGN0032464, FBGN0036568	137	56	7937	3.1036235662148073	1.0	0.8806332495908197	98.52787569928044
GOTERM_BP_FAT	GO:0015986~ATP synthesis coupled proton transport	3	0.8771929824561403	0.24915112160571704	FBGN0033706, FBGN0032464, FBGN0036568	137	56	7937	3.1036235662148073	1.0	0.8806332495908197	98.52787569928044
GOTERM_BP_FAT	GO:0009152~purine ribonucleotide biosynthetic process	4	1.1695906432748537	0.25437305340512195	FBGN0033706, FBGN0032464, FBGN0085503, FBGN0036568	137	102	7937	2.27193359095463	1.0	0.8835282282173326	98.67161359358674
GOTERM_MF_FAT	GO:0008553~hydrogen-exporting ATPase activity, phosphorylative mechanism	3	0.8771929824561403	0.25639275197207717	FBGN0033706, FBGN0032464, FBGN0036568	153	51	7918	3.0442137639369475	1.0	0.8920458956909665	97.93316165688302
GOTERM_BP_FAT	GO:0009165~nucleotide biosynthetic process	5	1.461988304093567	0.2595564797772534	FBGN0040506, FBGN0033706, FBGN0032464, FBGN0085503, FBGN0036568	137	151	7937	1.9183545221636777	1.0	0.886281648429757	98.80126479479844
GOTERM_BP_FAT	GO:0034220~ion transmembrane transport	3	0.8771929824561403	0.26190767102754564	FBGN0033706, FBGN0032464, FBGN0036568	137	58	7937	2.996602063931538	1.0	0.8858505120779724	98.85609690451855
GOTERM_MF_FAT	GO:0015078~hydrogen ion transmembrane transporter activity	4	1.1695906432748537	0.2749373997034081	FBGN0037579, FBGN0033706, FBGN0032464, FBGN0036568	153	95	7918	2.179016167870657	1.0	0.8855990364757198	98.51514384195181
GOTERM_BP_FAT	GO:0009150~purine ribonucleotide metabolic process	4	1.1695906432748537	0.2776099749114032	FBGN0033706, FBGN0032464, FBGN0085503, FBGN0036568	137	107	7937	2.1657684698819835	1.0	0.8909370580153659	99.16649981314623
GOTERM_BP_FAT	GO:0009260~ribonucleotide biosynthetic process	4	1.1695906432748537	0.2776099749114032	FBGN0033706, FBGN0032464, FBGN0085503, FBGN0036568	137	107	7937	2.1657684698819835	1.0	0.8909370580153659	99.16649981314623
GOTERM_BP_FAT	GO:0034654~nucleobase, nucleoside, nucleotide and nucleic acid biosynthetic process	5	1.461988304093567	0.28625188234793775	FBGN0040506, FBGN0033706, FBGN0032464, FBGN0085503, FBGN0036568	137	158	7937	1.833364131941236	1.0	0.8968348946050848	99.30183223277604
GOTERM_BP_FAT	GO:0034404~nucleobase, nucleoside and nucleotide biosynthetic process	5	1.461988304093567	0.28625188234793775	FBGN0040506, FBGN0033706, FBGN0032464, FBGN0085503, FBGN0036568	137	158	7937	1.833364131941236	1.0	0.8968348946050848	99.30183223277604
GOTERM_BP_FAT	GO:0009259~ribonucleotide metabolic process	4	1.1695906432748537	0.30105025700347576	FBGN0033706, FBGN0032464, FBGN0085503, FBGN0036568	137	112	7937	2.069082377476538	1.0	0.9029109406097862	99.4871287927849
GOTERM_CC_FAT	GO:0016469~proton-transporting two-sector ATPase complex	3	0.8771929824561403	0.3026855441595605	FBGN0033706, FBGN0032464, FBGN0036568	89	60	4786	2.68876404494382	1.0	0.8784766009469624	98.66341989328151
GOTERM_BP_FAT	GO:0006164~purine nucleotide biosynthetic process	4	1.1695906432748537	0.3622511254655415	FBGN0033706, FBGN0032464, FBGN0085503, FBGN0036568	137	125	7937	1.8538978102189778	1.0	0.9339546079178065	99.86690947271752
GOTERM_BP_FAT	GO:0006163~purine nucleotide metabolic process	4	1.1695906432748537	0.3856493402876602	FBGN0033706, FBGN0032464, FBGN0085503, FBGN0036568	137	130	7937	1.7825940482874787	1.0	0.9456979771781345	99.92323428899573
GOTERM_BP_FAT	GO:0006812~cation transport	6	1.7543859649122806	0.4345054951748669	FBGN0033706, FBGN0032314, FBGN0032464, FBGN0031757, FBGN0085503, FBGN0036568	137	252	7937	1.3793882516510254	1.0	0.964581484078797	99.97733424511101
GOTERM_BP_FAT	GO:0016310~phosphorylation	9	2.631578947368421	0.44470905943320027	FBGN0039796, FBGN0037579, FBGN0033706, FBGN0030697, FBGN0031784, FBGN0032464, FBGN0046332, FBGN0037860, FBGN0036568	137	425	7937	1.2268441391155003	1.0	0.9670607647988325	99.9826637421391
GOTERM_MF_FAT	GO:0042626~ATPase activity, coupled to transmembrane movement of substances	4	1.1695906432748537	0.48704690963428604	FBGN0033706, FBGN0032464, FBGN0085503, FBGN0036568	153	136	7918	1.5221068819684738	1.0	0.9437649714520085	99.98401891423204
GOTERM_MF_FAT	GO:0043492~ATPase activity, coupled to movement of substances	4	1.1695906432748537	0.48704690963428604	FBGN0033706, FBGN0032464, FBGN0085503, FBGN0036568	153	136	7918	1.5221068819684738	1.0	0.9437649714520085	99.98401891423204
GOTERM_MF_FAT	GO:0016820~hydrolase activity, acting on acid anhydrides, catalyzing transmembrane movement of substances	4	1.1695906432748537	0.4967886442051136	FBGN0033706, FBGN0032464, FBGN0085503, FBGN0036568	153	138	7918	1.500047361939945	1.0	0.9456944046511242	99.98756730229326
GOTERM_BP_FAT	GO:0044271~nitrogen compound biosynthetic process	5	1.461988304093567	0.5696040394361596	FBGN0040506, FBGN0033706, FBGN0032464, FBGN0085503, FBGN0036568	137	233	7937	1.2432254628614392	1.0	0.9901183490730678	99.99959263464643
SP_PIR_KEYWORDS	ion transport	5	1.461988304093567	0.6884913219108253	FBGN0029733, FBGN0032464, FBGN0085503, FBGN0036568, FBGN0000036	333	182	12980	1.0708510708510708	1.0	0.9976272367193983	99.99982645187609
Annotation Cluster 17	Enrichment Score: 0.5891910232668134
Category	Term	Count	%	PValue	Genes	List Total	Pop Hits	Pop Total	Fold Enrichment	Bonferroni	Benjamini	FDR
INTERPRO	IPR018247:EF-HAND 1	6	1.7543859649122806	0.0653591022784465	FBGN0013809, FBGN0020907, FBGN0053516, FBGN0051960, FBGN0035161, FBGN0011273	205	108	10196	2.7631436314363143	0.9999999996701897	0.8378729985236906	59.88477744240173
INTERPRO	IPR018249:EF-HAND 2	5	1.461988304093567	0.1226136702464639	FBGN0020907, FBGN0038163, FBGN0051960, FBGN0035161, FBGN0011273	205	95	10196	2.617715019255456	1.0	0.9167035664067477	82.92693110742472
SMART	SM00054:EFh	4	1.1695906432748537	0.15683308478643046	FBGN0020907, FBGN0051960, FBGN0035161, FBGN0011273	88	76	4824	2.8851674641148324	0.999915812882962	0.8468739331531551	81.32338714737918
INTERPRO	IPR002048:Calcium-binding EF-hand	4	1.1695906432748537	0.1946223230449099	FBGN0020907, FBGN0051960, FBGN0035161, FBGN0011273	205	76	10196	2.6177150192554555	1.0	0.9583223675513006	94.63303817722394
INTERPRO	IPR011992:EF-Hand type	4	1.1695906432748537	0.3289982527698405	FBGN0020907, FBGN0051960, FBGN0035161, FBGN0011273	205	101	10196	1.9697657570635112	1.0	0.9899738650492915	99.54455522219496
INTERPRO	IPR018248:EF hand	3	0.8771929824561403	0.4514212929432423	FBGN0051960, FBGN0035161, FBGN0011273	205	76	10196	1.9632862644415918	1.0	0.9976668475498089	99.97006260311892
GOTERM_MF_FAT	GO:0005509~calcium ion binding	5	1.461988304093567	0.6883156552704265	FBGN0020907, FBGN0051960, FBGN0004649, FBGN0035161, FBGN0011273	153	242	7918	1.069248636093556	1.0	0.9874739284642592	99.99997653387953
SP_PIR_KEYWORDS	calcium	4	1.1695906432748537	0.7734517506724188	FBGN0020907, FBGN0051960, FBGN0035161, FBGN0011273	333	158	12980	0.9868095944045312	1.0	0.9981061515535872	99.99999536043903
Annotation Cluster 18	Enrichment Score: 0.5614558250245367
Category	Term	Count	%	PValue	Genes	List Total	Pop Hits	Pop Total	Fold Enrichment	Bonferroni	Benjamini	FDR
GOTERM_BP_FAT	GO:0046907~intracellular transport	9	2.631578947368421	0.16826992643299274	FBGN0036204, FBGN0038018, FBGN0016919, FBGN0035693, FBGN0031728, FBGN0069354, FBGN0051501, FBGN0035657, FBGN0011244	137	313	7937	1.665842680907628	1.0	0.8395835242615536	93.36227018272794
GOTERM_BP_FAT	GO:0051169~nuclear transport	3	0.8771929824561403	0.3506008866249737	FBGN0035693, FBGN0051501, FBGN0035657	137	72	7937	2.4139294403892944	1.0	0.9302581971598474	99.82626489684286
GOTERM_BP_FAT	GO:0006913~nucleocytoplasmic transport	3	0.8771929824561403	0.3506008866249737	FBGN0035693, FBGN0051501, FBGN0035657	137	72	7937	2.4139294403892944	1.0	0.9302581971598474	99.82626489684286
Annotation Cluster 19	Enrichment Score: 0.5456056235310338
Category	Term	Count	%	PValue	Genes	List Total	Pop Hits	Pop Total	Fold Enrichment	Bonferroni	Benjamini	FDR
INTERPRO	IPR011990:Tetratricopeptide-like helical	5	1.461988304093567	0.14391788881827433	FBGN0051014, FBGN0029879, FBGN0037101, FBGN0031301, FBGN0016919	205	101	10196	2.462207196329389	1.0	0.9287537229959264	87.75244597846333
SMART	SM00028:TPR	3	0.8771929824561403	0.30153150505038895	FBGN0029879, FBGN0031301, FBGN0016919	88	61	4824	2.6959761549925485	0.9999999973203678	0.9151778260861338	97.06874123553187
INTERPRO	IPR019734:Tetratricopeptide repeat	3	0.8771929824561403	0.34577602964838244	FBGN0029879, FBGN0031301, FBGN0016919	205	61	10196	2.446061575369852	1.0	0.9911371390669914	99.6765363803293
INTERPRO	IPR013026:Tetratricopeptide region	3	0.8771929824561403	0.43785987389074843	FBGN0029879, FBGN0031301, FBGN0016919	205	74	10196	2.016348055372446	1.0	0.9975251893022832	99.95835786318585
Annotation Cluster 20	Enrichment Score: 0.5417452587135314
Category	Term	Count	%	PValue	Genes	List Total	Pop Hits	Pop Total	Fold Enrichment	Bonferroni	Benjamini	FDR
GOTERM_BP_FAT	GO:0006457~protein folding	6	1.7543859649122806	0.04721471067871898	FBGN0001217, FBGN0001216, FBGN0029752, FBGN0031728, FBGN0034651, FBGN0011244	137	115	7937	3.0226594731831167	0.999999999999509	0.6781571896486525	50.934620794800935
GOTERM_MF_FAT	GO:0051082~unfolded protein binding	4	1.1695906432748537	0.17415605453814553	FBGN0001217, FBGN0001216, FBGN0034651, FBGN0011244	153	75	7918	2.760087145969499	1.0	0.8449310459607157	91.83757622243792
GOTERM_BP_FAT	GO:0009408~response to heat	3	0.8771929824561403	0.3254965984888082	FBGN0001217, FBGN0001216, FBGN0011244	137	68	7937	2.555925289823959	1.0	0.91635957707324	99.69634035546406
GOTERM_BP_FAT	GO:0009266~response to temperature stimulus	3	0.8771929824561403	0.35683011799168807	FBGN0001217, FBGN0001216, FBGN0011244	137	73	7937	2.3808619138086193	1.0	0.9323935513818495	99.84924788236061
GOTERM_BP_FAT	GO:0009628~response to abiotic stimulus	4	1.1695906432748537	0.7152857756793605	FBGN0001217, FBGN0001216, FBGN0003015, FBGN0011244	137	214	7937	1.0828842349409917	1.0	0.9985186665213158	99.99999907087327
SP_PIR_KEYWORDS	atp-binding	13	3.8011695906432745	0.8222899662744566	FBGN0013809, FBGN0046332, FBGN0031784, FBGN0030697, FBGN0036568, FBGN0011244, FBGN0260780, FBGN0001217, FBGN0039796, FBGN0039788, FBGN0001216, FBGN0031728, FBGN0085503	333	585	12980	0.8661995328661996	1.0	0.9985910181221006	99.99999970674433
Annotation Cluster 21	Enrichment Score: 0.5259874624755613
Category	Term	Count	%	PValue	Genes	List Total	Pop Hits	Pop Total	Fold Enrichment	Bonferroni	Benjamini	FDR
GOTERM_MF_FAT	GO:0004725~protein tyrosine phosphatase activity	3	0.8771929824561403	0.21366177065829997	FBGN0032971, FBGN0038655, FBGN0035124	153	45	7918	3.4501089324618732	1.0	0.8527557061066365	95.70408999141989
GOTERM_BP_FAT	GO:0006793~phosphorus metabolic process	13	3.8011695906432745	0.2341972761198612	FBGN0032971, FBGN0037579, FBGN0046332, FBGN0032464, FBGN0031784, FBGN0030697, FBGN0036568, FBGN0039796, FBGN0033706, FBGN0038655, FBGN0037860, FBGN0035124, FBGN0037064	137	551	7937	1.3668711168810523	1.0	0.8756726248414229	98.03200037786681
GOTERM_BP_FAT	GO:0006796~phosphate metabolic process	13	3.8011695906432745	0.2341972761198612	FBGN0032971, FBGN0037579, FBGN0046332, FBGN0032464, FBGN0031784, FBGN0030697, FBGN0036568, FBGN0039796, FBGN0033706, FBGN0038655, FBGN0037860, FBGN0035124, FBGN0037064	137	551	7937	1.3668711168810523	1.0	0.8756726248414229	98.03200037786681
GOTERM_MF_FAT	GO:0016791~phosphatase activity	6	1.7543859649122806	0.27127348285413644	FBGN0032971, FBGN0038655, FBGN0035124, FBGN0035619, FBGN0035620, FBGN0037064	153	182	7918	1.7060978237448827	1.0	0.888107190982783	98.41383198472799
GOTERM_BP_FAT	GO:0016311~dephosphorylation	4	1.1695906432748537	0.28696743799822777	FBGN0032971, FBGN0038655, FBGN0035124, FBGN0037064	137	109	7937	2.126029598874975	1.0	0.8948421021409064	99.31206577788791
GOTERM_BP_FAT	GO:0006470~protein amino acid dephosphorylation	3	0.8771929824561403	0.4118200971756646	FBGN0032971, FBGN0038655, FBGN0035124	137	82	7937	2.119547801317429	1.0	0.95677982435383	99.95955730466353
GOTERM_MF_FAT	GO:0004721~phosphoprotein phosphatase activity	3	0.8771929824561403	0.553668428649604	FBGN0032971, FBGN0038655, FBGN0035124	153	96	7918	1.6172385620915033	1.0	0.9598265944121516	99.99741515275659
Annotation Cluster 22	Enrichment Score: 0.5063289766613631
Category	Term	Count	%	PValue	Genes	List Total	Pop Hits	Pop Total	Fold Enrichment	Bonferroni	Benjamini	FDR
GOTERM_MF_FAT	GO:0004857~enzyme inhibitor activity	5	1.461988304093567	0.1534162664572214	FBGN0025821, FBGN0051902, FBGN0034195, FBGN0033574, FBGN0036970	153	108	7918	2.3959089808763014	1.0	0.8387933813037988	88.70536017230755
GOTERM_BP_FAT	GO:0032269~negative regulation of cellular protein metabolic process	3	0.8771929824561403	0.2300633146813966	FBGN0025821, FBGN0034195, FBGN0036970	137	53	7937	3.2793003718496077	1.0	0.8738618507500333	97.86967686735048
GOTERM_BP_FAT	GO:0051248~negative regulation of protein metabolic process	3	0.8771929824561403	0.23641680613718957	FBGN0025821, FBGN0034195, FBGN0036970	137	54	7937	3.2185725871857263	1.0	0.8750429136130592	98.11432055466031
GOTERM_BP_FAT	GO:0032268~regulation of cellular protein metabolic process	4	1.1695906432748537	0.3856493402876602	FBGN0025821, FBGN0034195, FBGN0036970, FBGN0003015	137	130	7937	1.7825940482874787	1.0	0.9456979771781345	99.92323428899573
GOTERM_BP_FAT	GO:0010605~negative regulation of macromolecule metabolic process	4	1.1695906432748537	0.9136195742782885	FBGN0025821, FBGN0034195, FBGN0036970, FBGN0001120	137	317	7937	0.7310322595500702	1.0	0.9999839421421132	99.99999999999997
Annotation Cluster 23	Enrichment Score: 0.49585213969081876
Category	Term	Count	%	PValue	Genes	List Total	Pop Hits	Pop Total	Fold Enrichment	Bonferroni	Benjamini	FDR
GOTERM_MF_FAT	GO:0005506~iron ion binding	9	2.631578947368421	0.12687911881771163	FBGN0032519, FBGN0030975, FBGN0051014, FBGN0051017, FBGN0029172, FBGN0040038, FBGN0036778, FBGN0038469, FBGN0040528	153	260	7918	1.7914027149321268	0.9999999999999997	0.8320701005753189	83.08011996868225
GOTERM_MF_FAT	GO:0020037~heme binding	4	1.1695906432748537	0.5064384997348667	FBGN0032519, FBGN0040038, FBGN0036778, FBGN0038469	153	140	7918	1.4786181139122316	1.0	0.9475408178093079	99.99035168437595
GOTERM_MF_FAT	GO:0046906~tetrapyrrole binding	4	1.1695906432748537	0.5064384997348667	FBGN0032519, FBGN0040038, FBGN0036778, FBGN0038469	153	140	7918	1.4786181139122316	1.0	0.9475408178093079	99.99035168437595
Annotation Cluster 24	Enrichment Score: 0.4522374959514946
Category	Term	Count	%	PValue	Genes	List Total	Pop Hits	Pop Total	Fold Enrichment	Bonferroni	Benjamini	FDR
GOTERM_BP_FAT	GO:0006811~ion transport	11	3.216374269005848	0.0728262014546201	FBGN0260453, FBGN0031649, FBGN0029733, FBGN0033706, FBGN0032314, FBGN0032464, FBGN0031757, FBGN0085503, FBGN0069354, FBGN0036568, FBGN0000036	137	346	7937	1.841842116366398	1.0	0.7283480886772351	67.14796349976986
GOTERM_MF_FAT	GO:0005253~anion channel activity	3	0.8771929824561403	0.08240214263621766	FBGN0260453, FBGN0029733, FBGN0069354	153	25	7918	6.210196078431373	0.9999999998494854	0.824438558998301	67.56969590870989
GOTERM_MF_FAT	GO:0022836~gated channel activity	4	1.1695906432748537	0.3854644764808599	FBGN0260453, FBGN0029733, FBGN0069354, FBGN0000036	153	116	7918	1.7845391029975208	1.0	0.9147811340026377	99.82973531770304
GOTERM_MF_FAT	GO:0005216~ion channel activity	5	1.461988304093567	0.4343564753390653	FBGN0260453, FBGN0029733, FBGN0041195, FBGN0069354, FBGN0000036	153	175	7918	1.4786181139122316	1.0	0.9344300644939388	99.94250007905777
GOTERM_MF_FAT	GO:0022838~substrate specific channel activity	5	1.461988304093567	0.45577174604931614	FBGN0260453, FBGN0029733, FBGN0041195, FBGN0069354, FBGN0000036	153	180	7918	1.4375453885257807	1.0	0.9396211754496759	99.96531190990574
GOTERM_MF_FAT	GO:0022803~passive transmembrane transporter activity	5	1.461988304093567	0.48529544380202844	FBGN0260453, FBGN0029733, FBGN0041195, FBGN0069354, FBGN0000036	153	187	7918	1.383733529062249	1.0	0.9455920174932978	99.98328944357743
GOTERM_MF_FAT	GO:0015267~channel activity	5	1.461988304093567	0.48529544380202844	FBGN0260453, FBGN0029733, FBGN0041195, FBGN0069354, FBGN0000036	153	187	7918	1.383733529062249	1.0	0.9455920174932978	99.98328944357743
GOTERM_MF_FAT	GO:0008509~anion transmembrane transporter activity	3	0.8771929824561403	0.5305766231672446	FBGN0260453, FBGN0029733, FBGN0069354	153	92	7918	1.6875532821824382	1.0	0.9531078331833756	99.99499622363717
GOTERM_MF_FAT	GO:0005261~cation channel activity	3	0.8771929824561403	0.6661447783349079	FBGN0041195, FBGN0069354, FBGN0000036	153	118	7918	1.31571950814224	1.0	0.9847244415968841	99.99994229367229
GOTERM_MF_FAT	GO:0046873~metal ion transmembrane transporter activity	3	0.8771929824561403	0.7879372829294718	FBGN0041195, FBGN0069354, FBGN0000036	153	150	7918	1.035032679738562	1.0	0.9938940751185064	99.99999984851338
Annotation Cluster 25	Enrichment Score: 0.3777983829769331
Category	Term	Count	%	PValue	Genes	List Total	Pop Hits	Pop Total	Fold Enrichment	Bonferroni	Benjamini	FDR
SP_PIR_KEYWORDS	Initiation factor	3	0.8771929824561403	0.22518231471494737	FBGN0033069, FBGN0040368, FBGN0035823	333	35	12980	3.3410553410553407	0.9999999999997663	0.9454399719809818	94.50577517955972
GOTERM_BP_FAT	GO:0006413~translational initiation	3	0.8771929824561403	0.24278013655561403	FBGN0033069, FBGN0040368, FBGN0035823	137	55	7937	3.160053085600531	1.0	0.8762296701889825	98.33288897370946
GOTERM_MF_FAT	GO:0003743~translation initiation factor activity	3	0.8771929824561403	0.30639901554947435	FBGN0033069, FBGN0040368, FBGN0035823	153	58	7918	2.676808654496281	1.0	0.8932955358786269	99.16936934262004
GOTERM_MF_FAT	GO:0008135~translation factor activity, nucleic acid binding	3	0.8771929824561403	0.4757645401779517	FBGN0033069, FBGN0040368, FBGN0035823	153	83	7918	1.870540987479329	1.0	0.9437978089909504	99.97875126753935
SP_PIR_KEYWORDS	protein biosynthesis	3	0.8771929824561403	0.6919158090837402	FBGN0033069, FBGN0040368, FBGN0035823	333	93	12980	1.2573864186767412	1.0	0.9970786820193978	99.99984695368019
GOTERM_BP_FAT	GO:0006412~translation	5	1.461988304093567	0.9811368390038824	FBGN0031545, FBGN0033069, FBGN0040368, FBGN0035823, FBGN0040651	137	520	7937	0.557060640089837	1.0	0.9999999628527164	100.0
Annotation Cluster 26	Enrichment Score: 0.3180212450011236
Category	Term	Count	%	PValue	Genes	List Total	Pop Hits	Pop Total	Fold Enrichment	Bonferroni	Benjamini	FDR
GOTERM_BP_FAT	GO:0006457~protein folding	6	1.7543859649122806	0.04721471067871898	FBGN0001217, FBGN0001216, FBGN0029752, FBGN0031728, FBGN0034651, FBGN0011244	137	115	7937	3.0226594731831167	0.999999999999509	0.6781571896486525	50.934620794800935
GOTERM_MF_FAT	GO:0016887~ATPase activity	12	3.508771929824561	0.0767232105961014	FBGN0034684, FBGN0013809, FBGN0029993, FBGN0001216, FBGN0039788, FBGN0033706, FBGN0032464, FBGN0032520, FBGN0031728, FBGN0085503, FBGN0036568, FBGN0011244	153	353	7918	1.7592623451646947	0.9999999992374042	0.826143393403457	64.84086851613507
GOTERM_BP_FAT	GO:0006793~phosphorus metabolic process	13	3.8011695906432745	0.2341972761198612	FBGN0032971, FBGN0037579, FBGN0046332, FBGN0032464, FBGN0031784, FBGN0030697, FBGN0036568, FBGN0039796, FBGN0033706, FBGN0038655, FBGN0037860, FBGN0035124, FBGN0037064	137	551	7937	1.3668711168810523	1.0	0.8756726248414229	98.03200037786681
GOTERM_BP_FAT	GO:0006796~phosphate metabolic process	13	3.8011695906432745	0.2341972761198612	FBGN0032971, FBGN0037579, FBGN0046332, FBGN0032464, FBGN0031784, FBGN0030697, FBGN0036568, FBGN0039796, FBGN0033706, FBGN0038655, FBGN0037860, FBGN0035124, FBGN0037064	137	551	7937	1.3668711168810523	1.0	0.8756726248414229	98.03200037786681
GOTERM_MF_FAT	GO:0005525~GTP binding	6	1.7543859649122806	0.25662098612195183	FBGN0037364, FBGN0003889, FBGN0038565, FBGN0087040, FBGN0003886, FBGN0038915	153	178	7918	1.7444371006829698	1.0	0.8854171379079465	97.94145304332133
GOTERM_MF_FAT	GO:0032561~guanyl ribonucleotide binding	6	1.7543859649122806	0.26759247962905164	FBGN0037364, FBGN0003889, FBGN0038565, FBGN0087040, FBGN0003886, FBGN0038915	153	181	7918	1.7155237785722024	1.0	0.8906929319123092	98.30565087841781
GOTERM_MF_FAT	GO:0019001~guanyl nucleotide binding	6	1.7543859649122806	0.27127348285413644	FBGN0037364, FBGN0003889, FBGN0038565, FBGN0087040, FBGN0003886, FBGN0038915	153	182	7918	1.7060978237448827	1.0	0.888107190982783	98.41383198472799
SP_PIR_KEYWORDS	gtp-binding	6	1.7543859649122806	0.3488004250674541	FBGN0037364, FBGN0003889, FBGN0038565, FBGN0087040, FBGN0003886, FBGN0038915	333	152	12980	1.5386439070649596	1.0	0.9767503709813702	99.23890618831932
GOTERM_MF_FAT	GO:0000166~nucleotide binding	26	7.602339181286549	0.3706064770320854	FBGN0003889, FBGN0038565, FBGN0003886, FBGN0030697, FBGN0036568, FBGN0001217, FBGN0087040, FBGN0039796, FBGN0001112, FBGN0001216, FBGN0037276, FBGN0010258, FBGN0031728, FBGN0085503, FBGN0034173, FBGN0034684, FBGN0013809, FBGN0046332, FBGN0031784, FBGN0034127, FBGN0011244, FBGN0037364, FBGN0260780, FBGN0039788, FBGN0038915, FBGN0040365	153	1206	7918	1.115706868706576	1.0	0.9166806145984469	99.76719954150363
GOTERM_MF_FAT	GO:0032553~ribonucleotide binding	20	5.847953216374268	0.40924906165107733	FBGN0003889, FBGN0038565, FBGN0034684, FBGN0013809, FBGN0003886, FBGN0046332, FBGN0031784, FBGN0030697, FBGN0036568, FBGN0011244, FBGN0260780, FBGN0037364, FBGN0039796, FBGN0087040, FBGN0001217, FBGN0001216, FBGN0039788, FBGN0038915, FBGN0031728, FBGN0085503	153	923	7918	1.1213788512877163	1.0	0.9229708933655845	99.89845680317529
GOTERM_MF_FAT	GO:0032555~purine ribonucleotide binding	20	5.847953216374268	0.40924906165107733	FBGN0003889, FBGN0038565, FBGN0034684, FBGN0013809, FBGN0003886, FBGN0046332, FBGN0031784, FBGN0030697, FBGN0036568, FBGN0011244, FBGN0260780, FBGN0037364, FBGN0039796, FBGN0087040, FBGN0001217, FBGN0001216, FBGN0039788, FBGN0038915, FBGN0031728, FBGN0085503	153	923	7918	1.1213788512877163	1.0	0.9229708933655845	99.89845680317529
GOTERM_MF_FAT	GO:0017076~purine nucleotide binding	21	6.140350877192982	0.4377203990803294	FBGN0003889, FBGN0038565, FBGN0034684, FBGN0013809, FBGN0003886, FBGN0046332, FBGN0031784, FBGN0030697, FBGN0036568, FBGN0011244, FBGN0260780, FBGN0037364, FBGN0039796, FBGN0087040, FBGN0001217, FBGN0001216, FBGN0039788, FBGN0001112, FBGN0038915, FBGN0031728, FBGN0085503	153	989	7918	1.0988719046769366	1.0	0.9330625800791111	99.94682028538915
GOTERM_BP_FAT	GO:0016310~phosphorylation	9	2.631578947368421	0.44470905943320027	FBGN0039796, FBGN0037579, FBGN0033706, FBGN0030697, FBGN0031784, FBGN0032464, FBGN0046332, FBGN0037860, FBGN0036568	137	425	7937	1.2268441391155003	1.0	0.9670607647988325	99.9826637421391
SMART	SM00220:S_TKc	3	0.8771929824561403	0.6050226769973857	FBGN0039796, FBGN0031784, FBGN0046332	88	112	4824	1.468344155844156	1.0	0.9939584706302191	99.98923655884327
INTERPRO	IPR008271:Serine/threonine protein kinase, active site	4	1.1695906432748537	0.607691176553879	FBGN0039796, FBGN0030697, FBGN0031784, FBGN0046332	205	156	10196	1.2752970606629144	1.0	0.9995690698448304	99.99967751739102
SP_PIR_KEYWORDS	nucleotide-binding	19	5.555555555555555	0.6293844411076986	FBGN0003889, FBGN0038565, FBGN0013809, FBGN0003886, FBGN0046332, FBGN0031784, FBGN0030697, FBGN0036568, FBGN0011244, FBGN0260780, FBGN0037364, FBGN0039796, FBGN0087040, FBGN0001217, FBGN0001216, FBGN0039788, FBGN0038915, FBGN0031728, FBGN0085503	333	743	12980	0.9967706602969052	1.0	0.9974085556592758	99.99874822821742
INTERPRO	IPR017442:Serine/threonine protein kinase-related	4	1.1695906432748537	0.6576379413444084	FBGN0039796, FBGN0030697, FBGN0031784, FBGN0046332	205	168	10196	1.1842044134727063	1.0	0.9998258307605009	99.99994879801731
INTERPRO	IPR002290:Serine/threonine protein kinase	3	0.8771929824561403	0.6598917704095815	FBGN0039796, FBGN0031784, FBGN0046332	205	112	10196	1.3322299651567944	1.0	0.9997957994129582	99.99995317006521
SMART	SM00382:AAA	3	0.8771929824561403	0.6650489434076037	FBGN0013809, FBGN0039788, FBGN0036568	88	125	4824	1.3156363636363635	1.0	0.9957839402168279	99.99787286091693
GOTERM_MF_FAT	GO:0005524~ATP binding	14	4.093567251461988	0.6890704437539285	FBGN0034684, FBGN0013809, FBGN0046332, FBGN0031784, FBGN0030697, FBGN0036568, FBGN0011244, FBGN0260780, FBGN0001217, FBGN0039796, FBGN0039788, FBGN0001216, FBGN0031728, FBGN0085503	153	748	7918	0.9686134703435741	1.0	0.98679599304624	99.99997726719627
GOTERM_MF_FAT	GO:0032559~adenyl ribonucleotide binding	14	4.093567251461988	0.6927932793712394	FBGN0034684, FBGN0013809, FBGN0046332, FBGN0031784, FBGN0030697, FBGN0036568, FBGN0011244, FBGN0260780, FBGN0001217, FBGN0039796, FBGN0039788, FBGN0001216, FBGN0031728, FBGN0085503	153	750	7918	0.9660305010893245	1.0	0.9865816753118595	99.99998058435985
GOTERM_MF_FAT	GO:0030554~adenyl nucleotide binding	15	4.385964912280701	0.705208861530778	FBGN0034684, FBGN0013809, FBGN0046332, FBGN0031784, FBGN0030697, FBGN0036568, FBGN0011244, FBGN0260780, FBGN0039796, FBGN0001217, FBGN0039788, FBGN0001112, FBGN0001216, FBGN0031728, FBGN0085503	153	812	7918	0.956003090891529	1.0	0.9869795621414815	99.99998868781393
GOTERM_MF_FAT	GO:0001883~purine nucleoside binding	15	4.385964912280701	0.7139162816416422	FBGN0034684, FBGN0013809, FBGN0046332, FBGN0031784, FBGN0030697, FBGN0036568, FBGN0011244, FBGN0260780, FBGN0039796, FBGN0001217, FBGN0039788, FBGN0001112, FBGN0001216, FBGN0031728, FBGN0085503	153	817	7918	0.9501523987808097	1.0	0.9875805427327539	99.99999236095428
INTERPRO	IPR003593:ATPase, AAA+ type, core	3	0.8771929824561403	0.7178950907352675	FBGN0013809, FBGN0039788, FBGN0036568	205	125	10196	1.1936780487804879	1.0	0.9999406533590635	99.99999625766884
GOTERM_MF_FAT	GO:0001882~nucleoside binding	15	4.385964912280701	0.7258463325188416	FBGN0034684, FBGN0013809, FBGN0046332, FBGN0031784, FBGN0030697, FBGN0036568, FBGN0011244, FBGN0260780, FBGN0039796, FBGN0001217, FBGN0039788, FBGN0001112, FBGN0001216, FBGN0031728, FBGN0085503	153	824	7918	0.9420807157814582	1.0	0.9886456139794126	99.99999562676787
SP_PIR_KEYWORDS	serine/threonine-protein kinase	4	1.1695906432748537	0.7341664040915301	FBGN0039796, FBGN0030697, FBGN0031784, FBGN0046332	333	148	12980	1.0534859183507832	1.0	0.9976219499606905	99.99997140455126
GOTERM_MF_FAT	GO:0004674~protein serine/threonine kinase activity	4	1.1695906432748537	0.7530079202316136	FBGN0039796, FBGN0030697, FBGN0031784, FBGN0046332	153	203	7918	1.0197366302842976	1.0	0.9910411607274757	99.9999988844826
INTERPRO	IPR000719:Protein kinase, core	4	1.1695906432748537	0.8113066552085422	FBGN0039796, FBGN0030697, FBGN0031784, FBGN0046332	205	216	10196	0.9210478771454381	1.0	0.9999936679885005	99.99999998367097
SP_PIR_KEYWORDS	atp-binding	13	3.8011695906432745	0.8222899662744566	FBGN0013809, FBGN0046332, FBGN0031784, FBGN0030697, FBGN0036568, FBGN0011244, FBGN0260780, FBGN0001217, FBGN0039796, FBGN0039788, FBGN0001216, FBGN0031728, FBGN0085503	333	585	12980	0.8661995328661996	1.0	0.9985910181221006	99.99999970674433
GOTERM_BP_FAT	GO:0006468~protein amino acid phosphorylation	4	1.1695906432748537	0.826423871812848	FBGN0039796, FBGN0030697, FBGN0031784, FBGN0046332	137	259	7937	0.8947383253952597	1.0	0.9998201263502685	99.999999999363
INTERPRO	IPR017441:Protein kinase, ATP binding site	3	0.8771929824561403	0.8830942620712046	FBGN0030697, FBGN0031784, FBGN0046332	205	182	10196	0.8198338247118735	1.0	0.9999997151695903	99.9999999999747
GOTERM_MF_FAT	GO:0004672~protein kinase activity	4	1.1695906432748537	0.9134360760006845	FBGN0039796, FBGN0030697, FBGN0031784, FBGN0046332	153	283	7918	0.7314718584724821	1.0	0.9996094266481493	99.99999999999878
SP_PIR_KEYWORDS	transferase	12	3.508771929824561	0.99794275334342	FBGN0260780, FBGN0050037, FBGN0039796, FBGN0038952, FBGN0039518, FBGN0030697, FBGN0031784, FBGN0046332, FBGN0026314, FBGN0010041, FBGN0042179, FBGN0003292	333	873	12980	0.5357935254842472	1.0	0.9999999912931894	100.0
Annotation Cluster 27	Enrichment Score: 0.2604700518107802
Category	Term	Count	%	PValue	Genes	List Total	Pop Hits	Pop Total	Fold Enrichment	Bonferroni	Benjamini	FDR
GOTERM_MF_FAT	GO:0005506~iron ion binding	9	2.631578947368421	0.12687911881771163	FBGN0032519, FBGN0030975, FBGN0051014, FBGN0051017, FBGN0029172, FBGN0040038, FBGN0036778, FBGN0038469, FBGN0040528	153	260	7918	1.7914027149321268	0.9999999999999997	0.8320701005753189	83.08011996868225
GOTERM_MF_FAT	GO:0043169~cation binding	37	10.818713450292398	0.36779572573319	FBGN0037037, FBGN0259795, FBGN0051679, FBGN0032519, FBGN0036170, FBGN0030975, FBGN0036925, FBGN0004649, FBGN0033296, FBGN0011273, FBGN0052121, FBGN0029729, FBGN0040528, FBGN0033860, FBGN0038952, FBGN0039498, FBGN0020907, FBGN0030120, FBGN0051014, FBGN0051017, FBGN0032192, FBGN0051960, FBGN0036082, FBGN0038469, FBGN0036204, FBGN0050360, FBGN0035776, FBGN0031784, FBGN0034127, FBGN0040629, FBGN00351…	153	1764	7918	1.085493456641916	1.0	0.9189291631323098	99.75321213546958
GOTERM_MF_FAT	GO:0043167~ion binding	37	10.818713450292398	0.37932257962779525	FBGN0037037, FBGN0259795, FBGN0051679, FBGN0032519, FBGN0036170, FBGN0030975, FBGN0036925, FBGN0004649, FBGN0033296, FBGN0011273, FBGN0052121, FBGN0029729, FBGN0040528, FBGN0033860, FBGN0038952, FBGN0039498, FBGN0020907, FBGN0030120, FBGN0051014, FBGN0051017, FBGN0032192, FBGN0051960, FBGN0036082, FBGN0038469, FBGN0036204, FBGN0050360, FBGN0035776, FBGN0031784, FBGN0034127, FBGN0040629, FBGN00351…	153	1772	7918	1.080592808982133	1.0	0.9145251955050407	99.8060547280784
GOTERM_MF_FAT	GO:0046872~metal ion binding	33	9.649122807017543	0.6092268895239829	FBGN0259795, FBGN0037037, FBGN0051679, FBGN0032519, FBGN0030975, FBGN0036925, FBGN0004649, FBGN0011273, FBGN0052121, FBGN0029729, FBGN0040528, FBGN0033860, FBGN0039498, FBGN0038952, FBGN0020907, FBGN0030120, FBGN0051014, FBGN0051017, FBGN0051960, FBGN0036082, FBGN0038469, FBGN0036204, FBGN0035776, FBGN0031784, FBGN0034127, FBGN0040629, FBGN0035161, FBGN0042133, FBGN0029172, FBGN0051624, FBGN00367…	153	1718	7918	0.9940651464310987	1.0	0.9749877897940302	99.99954663305365
GOTERM_MF_FAT	GO:0046914~transition metal ion binding	24	7.017543859649122	0.7733287240393487	FBGN0037037, FBGN0259795, FBGN0032519, FBGN0036204, FBGN0030975, FBGN0035776, FBGN0036925, FBGN0040629, FBGN0052121, FBGN0029729, FBGN0040528, FBGN0042133, FBGN0033860, FBGN0039498, FBGN0030120, FBGN0051014, FBGN0051017, FBGN0029172, FBGN0051624, FBGN0040038, FBGN0036778, FBGN0036082, FBGN0038469, FBGN0045770	153	1354	7918	0.9173110898716945	1.0	0.9928543543296823	99.99999963756756
GOTERM_MF_FAT	GO:0008270~zinc ion binding	12	3.508771929824561	0.9917176378538586	FBGN0042133, FBGN0037037, FBGN0039498, FBGN0036204, FBGN0030120, FBGN0035776, FBGN0036925, FBGN0051624, FBGN0040629, FBGN0036082, FBGN0052121, FBGN0029729	153	1026	7918	0.6052822688529603	1.0	0.9999996967226433	100.0
SP_PIR_KEYWORDS	zinc	7	2.046783625730994	0.9974192504453756	FBGN0042133, FBGN0036204, FBGN0030120, FBGN0051624, FBGN0040629, FBGN0036082, FBGN0052121	333	577	12980	0.47288189402574154	1.0	0.9999999893982114	100.0
SP_PIR_KEYWORDS	metal-binding	9	2.631578947368421	0.999597289911154	FBGN0042133, FBGN0036204, FBGN0030120, FBGN0034127, FBGN0051624, FBGN0040629, FBGN0036778, FBGN0036082, FBGN0052121	333	796	12980	0.4407170990085563	1.0	0.9999999996367354	100.0
Annotation Cluster 28	Enrichment Score: 0.23043301567677246
Category	Term	Count	%	PValue	Genes	List Total	Pop Hits	Pop Total	Fold Enrichment	Bonferroni	Benjamini	FDR
SMART	SM00320:WD40	5	1.461988304093567	0.43790654237329485	FBGN0034274, FBGN0011569, FBGN0029993, FBGN0032520, FBGN0035724	88	187	4824	1.4657267865824015	0.9999999999999827	0.9704163244762156	99.6539343637031
INTERPRO	IPR001680:WD40 repeat	5	1.461988304093567	0.51711373739102	FBGN0034274, FBGN0011569, FBGN0029993, FBGN0032520, FBGN0035724	205	187	10196	1.3298552236859267	1.0	0.9991955265438248	99.99465869066312
INTERPRO	IPR015943:WD40/YVTN repeat-like	5	1.461988304093567	0.5506453436733203	FBGN0034274, FBGN0011569, FBGN0029993, FBGN0032520, FBGN0035724	205	195	10196	1.2752970606629144	1.0	0.9993778500871797	99.99798034985444
INTERPRO	IPR019782:WD40 repeat 2	4	1.1695906432748537	0.5531721238658296	FBGN0034274, FBGN0011569, FBGN0029993, FBGN0035724	205	144	10196	1.3815718157181573	1.0	0.9992739263739954	99.99812853442857
INTERPRO	IPR017986:WD40 repeat, region	4	1.1695906432748537	0.5809862337645892	FBGN0034274, FBGN0011569, FBGN0029993, FBGN0035724	205	150	10196	1.3263089430894308	1.0	0.9994963195608809	99.99921477453572
INTERPRO	IPR019781:WD40 repeat, subgroup	4	1.1695906432748537	0.5989154003799102	FBGN0034274, FBGN0011569, FBGN0029993, FBGN0035724	205	154	10196	1.291859360152043	1.0	0.999575863266309	99.9995651469838
INTERPRO	IPR019775:WD40 repeat, conserved site	3	0.8771929824561403	0.7455541912645007	FBGN0034274, FBGN0011569, FBGN0035724	205	132	10196	1.1303769401330377	1.0	0.999965719031834	99.9999990720351
SP_PIR_KEYWORDS	wd repeat	4	1.1695906432748537	0.80135614115419	FBGN0034274, FBGN0011569, FBGN0029993, FBGN0035724	333	166	12980	0.9392525055175657	1.0	0.9986127233289731	99.9999989594488
Annotation Cluster 29	Enrichment Score: 0.17254785246347917
Category	Term	Count	%	PValue	Genes	List Total	Pop Hits	Pop Total	Fold Enrichment	Bonferroni	Benjamini	FDR
GOTERM_BP_FAT	GO:0060271~cilium morphogenesis	3	0.8771929824561403	0.10913351874910329	FBGN0023090, FBGN0016919, FBGN0031853	137	33	7937	5.266755142667551	1.0	0.7632666401126181	81.75408740917773
GOTERM_BP_FAT	GO:0032990~cell part morphogenesis	4	1.1695906432748537	0.9276219831421005	FBGN0023090, FBGN0031934, FBGN0016919, FBGN0031853	137	331	7937	0.7001124660947803	1.0	0.9999920804850869	100.0
GOTERM_BP_FAT	GO:0032989~cellular component morphogenesis	6	1.7543859649122806	0.9478856611930966	FBGN0041252, FBGN0023090, FBGN0031934, FBGN0016919, FBGN0031853, FBGN0000357	137	518	7937	0.6710537440464448	1.0	0.9999977772313098	100.0
GOTERM_BP_FAT	GO:0048858~cell projection morphogenesis	3	0.8771929824561403	0.9759248701653259	FBGN0023090, FBGN0016919, FBGN0031853	137	320	7937	0.5431341240875912	1.0	0.9999999056354115	100.0
GOTERM_BP_FAT	GO:0030030~cell projection organization	3	0.8771929824561403	0.9879790513186609	FBGN0023090, FBGN0016919, FBGN0031853	137	365	7937	0.4761723827617238	1.0	0.99999999297419	100.0
GOTERM_BP_FAT	GO:0000902~cell morphogenesis	3	0.8771929824561403	0.9964686032599059	FBGN0023090, FBGN0016919, FBGN0031853	137	442	7937	0.39321927535753215	1.0	0.9999999999454989	100.0
Annotation Cluster 30	Enrichment Score: 0.12920556270315237
Category	Term	Count	%	PValue	Genes	List Total	Pop Hits	Pop Total	Fold Enrichment	Bonferroni	Benjamini	FDR
GOTERM_BP_FAT	GO:0000280~nuclear division	4	1.1695906432748537	0.46781296450031734	FBGN0003655, FBGN0087040, FBGN0029879, FBGN0001120	137	148	7937	1.5657920694417045	1.0	0.9733183616723537	99.9907263510846
GOTERM_BP_FAT	GO:0048285~organelle fission	4	1.1695906432748537	0.4898154756798835	FBGN0003655, FBGN0087040, FBGN0029879, FBGN0001120	137	153	7937	1.5146223939697532	1.0	0.9766202495164795	99.9950191663295
GOTERM_BP_FAT	GO:0007067~mitosis	3	0.8771929824561403	0.7185471138042433	FBGN0003655, FBGN0029879, FBGN0001120	137	146	7937	1.1904309569043097	1.0	0.998521735523545	99.99999921581875
GOTERM_BP_FAT	GO:0000279~M phase	8	2.3391812865497075	0.7194428241658	FBGN0011761, FBGN0003655, FBGN0087040, FBGN0003886, FBGN0011569, FBGN0029879, FBGN0032269, FBGN0001120	137	478	7937	0.9696118254283358	1.0	0.9984607507487959	99.99999925176661
GOTERM_BP_FAT	GO:0000087~M phase of mitotic cell cycle	3	0.8771929824561403	0.7255498272355556	FBGN0003655, FBGN0029879, FBGN0001120	137	148	7937	1.1743440520812785	1.0	0.9985436272256376	99.99999945883377
GOTERM_BP_FAT	GO:0022403~cell cycle phase	8	2.3391812865497075	0.7545842635157359	FBGN0011761, FBGN0003655, FBGN0087040, FBGN0003886, FBGN0011569, FBGN0029879, FBGN0032269, FBGN0001120	137	496	7937	0.9344242995055333	1.0	0.9991203750777088	99.99999989566318
GOTERM_BP_FAT	GO:0022402~cell cycle process	8	2.3391812865497075	0.8369484547910686	FBGN0011761, FBGN0003655, FBGN0087040, FBGN0003886, FBGN0011569, FBGN0029879, FBGN0032269, FBGN0001120	137	547	7937	0.8473024726777779	1.0	0.9998575967108267	99.99999999974636
GOTERM_BP_FAT	GO:0007126~meiosis	3	0.8771929824561403	0.8619153049438595	FBGN0011761, FBGN0011569, FBGN0032269	137	200	7937	0.8690145985401461	1.0	0.9999314912262531	99.99999999997804
GOTERM_BP_FAT	GO:0051327~M phase of meiotic cell cycle	3	0.8771929824561403	0.8619153049438595	FBGN0011761, FBGN0011569, FBGN0032269	137	200	7937	0.8690145985401461	1.0	0.9999314912262531	99.99999999997804
GOTERM_BP_FAT	GO:0000278~mitotic cell cycle	5	1.461988304093567	0.8685653770978609	FBGN0003655, FBGN0087040, FBGN0003886, FBGN0029879, FBGN0001120	137	358	7937	0.8091383599070261	1.0	0.9999367103360887	99.99999999998938
GOTERM_BP_FAT	GO:0051321~meiotic cell cycle	3	0.8771929824561403	0.8813833964294123	FBGN0011761, FBGN0011569, FBGN0032269	137	211	7937	0.8237105199432664	1.0	0.9999543338886806	99.99999999999766
GOTERM_BP_FAT	GO:0007049~cell cycle	8	2.3391812865497075	0.9120248988095434	FBGN0011761, FBGN0003655, FBGN0087040, FBGN0003886, FBGN0011569, FBGN0029879, FBGN0032269, FBGN0001120	137	616	7937	0.7523935918096502	1.0	0.9999839818973996	99.99999999999997
Annotation Cluster 31	Enrichment Score: 0.03547889529078515
Category	Term	Count	%	PValue	Genes	List Total	Pop Hits	Pop Total	Fold Enrichment	Bonferroni	Benjamini	FDR
GOTERM_CC_FAT	GO:0031980~mitochondrial lumen	3	0.8771929824561403	0.7911071503259257	FBGN0039071, FBGN0031728, FBGN0011244	89	157	4786	1.0275531381950906	1.0	0.9983924202673548	99.99999927530818
GOTERM_CC_FAT	GO:0005759~mitochondrial matrix	3	0.8771929824561403	0.7911071503259257	FBGN0039071, FBGN0031728, FBGN0011244	89	157	4786	1.0275531381950906	1.0	0.9983924202673548	99.99999927530818
GOTERM_CC_FAT	GO:0044451~nucleoplasm part	3	0.8771929824561403	0.9405888861231592	FBGN0011569, FBGN0040338, FBGN0035124	89	240	4786	0.672191011235955	1.0	0.9999715331920606	99.99999999999979
GOTERM_CC_FAT	GO:0005654~nucleoplasm	3	0.8771929824561403	0.9602854619027669	FBGN0011569, FBGN0040338, FBGN0035124	89	265	4786	0.6087767648929404	1.0	0.9999914977948264	100.0
GOTERM_CC_FAT	GO:0031974~membrane-enclosed lumen	7	2.046783625730994	0.9604619252634464	FBGN0036204, FBGN0011569, FBGN0040338, FBGN0039071, FBGN0035124, FBGN0031728, FBGN0011244	89	571	4786	0.6592416222279068	1.0	0.9999890197306449	100.0
GOTERM_CC_FAT	GO:0070013~intracellular organelle lumen	6	1.7543859649122806	0.9812726137365749	FBGN0011569, FBGN0040338, FBGN0039071, FBGN0035124, FBGN0031728, FBGN0011244	89	556	4786	0.5803087866785224	1.0	0.9999989230541833	100.0
GOTERM_CC_FAT	GO:0043233~organelle lumen	6	1.7543859649122806	0.9812726137365749	FBGN0011569, FBGN0040338, FBGN0039071, FBGN0035124, FBGN0031728, FBGN0011244	89	556	4786	0.5803087866785224	1.0	0.9999989230541833	100.0
GOTERM_CC_FAT	GO:0031981~nuclear lumen	3	0.8771929824561403	0.9950353531240785	FBGN0011569, FBGN0040338, FBGN0035124	89	387	4786	0.41686264262694883	1.0	0.9999999646487382	100.0
Annotation Cluster 32	Enrichment Score: 0.01978031974028574
Category	Term	Count	%	PValue	Genes	List Total	Pop Hits	Pop Total	Fold Enrichment	Bonferroni	Benjamini	FDR
GOTERM_BP_FAT	GO:0007350~blastoderm segmentation	3	0.8771929824561403	0.8924278636583058	FBGN0003655, FBGN0003292, FBGN0003015	137	218	7937	0.7972610995781156	1.0	0.9999686212565695	99.99999999999945
GOTERM_BP_FAT	GO:0009880~embryonic pattern specification	3	0.8771929824561403	0.9104615181818316	FBGN0003655, FBGN0003292, FBGN0003015	137	231	7937	0.7523935918096503	1.0	0.9999840716962675	99.99999999999997
GOTERM_BP_FAT	GO:0035282~segmentation	3	0.8771929824561403	0.941039462886564	FBGN0003655, FBGN0003292, FBGN0003015	137	260	7937	0.6684727681078045	1.0	0.9999965163231008	100.0
GOTERM_BP_FAT	GO:0003002~regionalization	3	0.8771929824561403	0.997092935965003	FBGN0003655, FBGN0003292, FBGN0003015	137	454	7937	0.3828258143348661	1.0	0.9999999999712892	100.0
GOTERM_BP_FAT	GO:0007389~pattern specification process	3	0.8771929824561403	0.9980986741970772	FBGN0003655, FBGN0003292, FBGN0003015	137	480	7937	0.3620894160583942	1.0	0.9999999999929231	100.0
SP_PIR_KEYWORDS	developmental protein	4	1.1695906432748537	0.9999226620700349	FBGN0003655, FBGN0031728, FBGN0003292, FBGN0003015	333	540	12980	0.2887331776220665	1.0	0.9999999999777567	100.0
Annotation Cluster 33	Enrichment Score: 1.0638050771748698E-4
Category	Term	Count	%	PValue	Genes	List Total	Pop Hits	Pop Total	Fold Enrichment	Bonferroni	Benjamini	FDR
GOTERM_BP_FAT	GO:0051252~regulation of RNA metabolic process	4	1.1695906432748537	0.9995375390496332	FBGN0052006, FBGN0013809, FBGN0040338, FBGN0003015	137	678	7937	0.34179531899317445	1.0	0.9999999999999731	100.0
GOTERM_BP_FAT	GO:0006355~regulation of transcription, DNA-dependent	3	0.8771929824561403	0.999792201177731	FBGN0052006, FBGN0013809, FBGN0040338	137	612	7937	0.28399169886932873	1.0	0.9999999999999987	100.0
GOTERM_BP_FAT	GO:0045449~regulation of transcription	4	1.1695906432748537	0.9999355398977233	FBGN0052006, FBGN0013809, FBGN0011569, FBGN0040338	137	799	7937	0.2900340754410166	1.0	1.0	100.0
