# Supplementary material for: Revised Annotations, Sex-Biased Expression, and Lineage-Specific Genes in the Drosophila melanogaster Group
Source: G3 (Bethesda). 2014 Oct 1;4(12):2345–51. doi: 10.1534/g3.114.013532 (PMC4267930; doi:10.1534/g3.114.013532)
Supplement: Supporting Information [file supp_g3.114.013532_FileS1.zip › GFF/GeneOntology/DsimFemaleCarcass.GO.txt]

Annotation Cluster 1	Enrichment Score: 12.374035471695748
Category	Term	Count	%	PValue	Genes	List Total	Pop Hits	Pop Total	Fold Enrichment	Bonferroni	Benjamini	FDR
INTERPRO	IPR015897:CHK kinase-like	35	1.6818837097549257	1.9733929596169747E-15	CG18765, CG9259, CG31104, CG31102, CG10553, CG31097, CG31974, CG10559, CG31975, CHKOV2, CHKOV1, CG33301, CG16898, CG10513, CG31370, CG10514, CG11889, CG10550, CG33511, CG31288, CG33510, CG31436, CG11892, CG6834, CG11891, CG31087, CG11893, JHI-26, CG6830, CG10560, CG10562, CG31380, CG11878, CG33509, CG7135, CG13659	1748	50	10196	4.083066361556064	3.0315749910414524E-12	1.5157874955207262E-12	3.319566843629218E-12
INTERPRO	IPR004119:Protein of unknown function DUF227	35	1.6818837097549257	1.9733929596169747E-15	CG18765, CG9259, CG31104, CG31102, CG10553, CG31097, CG31974, CG10559, CG31975, CHKOV2, CHKOV1, CG33301, CG16898, CG10513, CG31370, CG10514, CG11889, CG10550, CG33511, CG31288, CG33510, CG31436, CG11892, CG6834, CG11891, CG31087, CG11893, JHI-26, CG6830, CG10560, CG10562, CG31380, CG11878, CG33509, CG7135, CG13659	1748	50	10196	4.083066361556064	3.0315749910414524E-12	1.5157874955207262E-12	3.319566843629218E-12
SMART	SM00587:CHK	35	1.6818837097549257	4.691323817796063E-15	CG18765, CG9259, CG31104, CG31102, CG10553, CG31097, CG31974, CG10559, CG31975, CHKOV2, CHKOV1, CG33301, CG16898, CG10513, CG31370, CG10514, CG11889, CG10550, CG33511, CG31288, CG33510, CG31436, CG11892, CG6834, CG11891, CG31087, CG11893, JHI-26, CG6830, CG10560, CG10562, CG31380, CG11878, CG33509, CG7135, CG13659	858	50	4824	3.935664335664336	1.17039711255984E-12	1.17039711255984E-12	6.061817714453355E-12
PIR_SUPERFAMILY	PIRSF014263:Drosophila hypothetical protein EG_34F3.5	15	0.7208073041806823	1.7463671489174711E-6	CG31104, CG31102, CG11891, CG11893, CHKOV1, CG13658, CG16898, CG31380, CG10513, CG11878, CG10514, CG13659, CG10550, CG11889, CG31288, CG31436	456	22	2596	3.881578947368421	5.935891053286957E-4	2.9683860924434313E-4	0.002378148424564408
Annotation Cluster 2	Enrichment Score: 11.377500355568813
Category	Term	Count	%	PValue	Genes	List Total	Pop Hits	Pop Total	Fold Enrichment	Bonferroni	Benjamini	FDR
GOTERM_BP_FAT	GO:0055114~oxidation reduction	177	8.505526189332052	5.415767572078381E-22	CG14946, IMPL3, CG17374, CG13492, CYP4E1, CG5703, CG7580, CYP4E3, CG5493, CG4169, PRX2540-1, CG6020, CG9674, CG12766, CG10512, CG9914, CG32026, CG8680, CG10962, ASPH, CG3523, CYP12A5, CYP12A4, CYP9H1, CG3999, COVA, CYP309A2, CG2137, CYP4D1, CG7470, CG10211, CYP4D2, CG14757, OLF413, CYP4D8, CG9527, CG10219, CYP6D2, EO, CYP6D4, CG6142, CG6439, CYP12B2, CG5321, CYP6W1, CYP4AC1, CG5009, CG3270, CYP4A…	1132	620	7937	2.001665621794141	1.231003969133416E-18	1.231003969133416E-18	9.450533126786118E-19
UP_SEQ_FEATURE	metal ion-binding site:Iron (heme axial ligand)	52	2.4987986544930325	4.871382060575549E-19	CYP4S3, CYP4E1, CYP4E3, CYP313B1, CYT-C-P, CYP28D1, CYP6T1, CYP6T3, CYP28D2, CAT, CYP12A5, CYP12A4, CYP9H1, CYP312A1, CYP309A2, CYP4D1, CYP4D2, CYP6A2, CYP4D8, CYP313A1, CYP6D2, CYP6A9, CYP6A8, CYP6D4, CYP12B2, CYP317A1, CYP4AC1, CYP6W1, CYP4AC2, CYP4D14, CYP9C1, PXN, CYP6G1, CYP6G2, CYP311A1, CYP303A1, CYP6A23, CYP6A21, CYP4AD1, CYP301A1, CYP6A20, CYP4AA1, CYP4D21, CYP12E1, CYP4D20, CYP9F2, CYP9…	446	96	2975	3.613135276532138	5.913857821538717E-16	5.913857821538717E-16	7.886775277750438E-16
SP_PIR_KEYWORDS	heme	58	2.787121576165305	8.195240155960562E-19	CYP4S3, CYP4E1, CYP4E3, CYP313B1, CYT-C-P, CG6870, CYP28D1, CYP6T1, CYP6T3, CYP28D2, CAT, CYP12A5, CYP12A4, CYP9H1, COVA, CYP312A1, CYP309A2, CYP4D1, CYP4D2, CYP6A2, CYP4D8, GLOB1, CYP313A1, CYP6D2, CG10219, CYP6A9, CYP6A8, CYP6D4, CYP12B2, CYP317A1, CYP4AC1, CYP6W1, CYP4AC2, CYP4D14, GYC88E, CYP9C1, PXN, CYP6G1, CYP6G2, CYP311A1, CYP303A1, CYP6A23, CYP6A21, CYP4AD1, RFABG, CYP301A1, CYP6A20, CYP…	2007	111	12980	3.379343469029568	2.827357853806394E-16	2.827357853806394E-16	1.118447922275521E-15
GOTERM_CC_FAT	GO:0005792~microsome	49	2.3546371936568957	5.902270347775761E-17	CYP4S3, CYP4E1, CYP4E3, CYP313B1, CG6870, CYP28D1, CYP6T1, CYP6T3, CYP28D2, CYP9H1, FMO-1, FMO-2, CYP312A1, CYP309A2, CYP4D1, CYP4D2, CYP6A2, CYP4D8, CYP313A1, CYP6D2, CYP6A9, CYP6A8, CYP6D4, CYP6W1, CYP317A1, CYP4AC1, CYP4AC2, CYP4D14, CYP9C1, LEVY, CYP6G1, CYP311A1, CYP6G2, CYP303A1, CYP6A23, CYP6A21, CYP4AD1, CYP6A20, CYP4AA1, CYP4D21, CYP4D20, CYP9F2, CYP9B1, CYP18A1, JHEH3, CYP6A17, CYP6A13,…	761	89	4786	3.4625345125426334	3.785860513971784E-14	1.2656542480726785E-14	1.5543122344752192E-13
GOTERM_CC_FAT	GO:0042598~vesicular fraction	49	2.3546371936568957	5.902270347775761E-17	CYP4S3, CYP4E1, CYP4E3, CYP313B1, CG6870, CYP28D1, CYP6T1, CYP6T3, CYP28D2, CYP9H1, FMO-1, FMO-2, CYP312A1, CYP309A2, CYP4D1, CYP4D2, CYP6A2, CYP4D8, CYP313A1, CYP6D2, CYP6A9, CYP6A8, CYP6D4, CYP6W1, CYP317A1, CYP4AC1, CYP4AC2, CYP4D14, CYP9C1, LEVY, CYP6G1, CYP311A1, CYP6G2, CYP303A1, CYP6A23, CYP6A21, CYP4AD1, CYP6A20, CYP4AA1, CYP4D21, CYP4D20, CYP9F2, CYP9B1, CYP18A1, JHEH3, CYP6A17, CYP6A13,…	761	89	4786	3.4625345125426334	3.785860513971784E-14	1.2656542480726785E-14	1.5543122344752192E-13
SP_PIR_KEYWORDS	Monooxygenase	51	2.45074483421432	1.5770115231826592E-16	CYP4S3, HN, CYP4E1, CYP4E3, CYP313B1, CYP28D1, CYP6T1, CYP6T3, CYP28D2, CYP12A5, CYP12A4, CYP9H1, FMO-1, FMO-2, CYP312A1, CYP309A2, CYP4D1, CYP4D2, CYP6A2, CYP4D8, CYP313A1, CYP6D2, CYP6A9, CYP6A8, CYP6D4, CYP12B2, CYP317A1, CYP4AC1, CYP6W1, CYP4AC2, CYP4D14, CYP9C1, CYP6G1, CYP6G2, CYP311A1, CYP303A1, CYP6A23, CYP6A21, CYP4AD1, CYP301A1, CYP6A20, CYP4AA1, CYP4D21, CYP12E1, CYP4D20, CYP9F2, CYP9B…	2007	98	12980	3.365669137610201	3.83026943495679E-14	1.9095836023552692E-14	1.5543122344752192E-13
SP_PIR_KEYWORDS	oxidoreductase	161	7.736665064872657	5.544592739178133E-16	CG14946, IMPL3, CG17374, CG13492, CYP4E1, CG5703, CG7580, CG5493, CYP4E3, CG4169, PRX2540-1, CG6020, CG9674, CG12766, CG10512, CG9914, CG32026, CG8680, CG10962, ASPH, CG3523, CYP12A5, CYP12A4, CYP9H1, CG3999, CYP309A2, CG2137, CYP4D1, CG7470, CG10211, CYP4D2, CYP4D8, CG9527, CYP6D2, EO, CYP6D4, CG6142, CG6439, CYP12B2, CG5321, CYP6W1, CYP4AC1, CG5009, CG3270, CYP4AC2, DESAT1, NC73EF, URO, CG3842,…	2007	561	12980	1.8560528346864407	1.915134717478395E-13	6.38378239159465E-14	7.549516567451064E-13
SP_PIR_KEYWORDS	microsome	44	2.114368092263335	6.315228773307519E-16	CYP4S3, CYP4D14, CYP4E1, CYP4E3, CYP9C1, CYP313B1, CYP6G1, CYP6G2, CYP311A1, CYP303A1, CYP28D1, CYP6A23, CYP6T1, CYP6T3, CYP6A21, CYP28D2, CYP4AD1, CYP6A20, CYP9H1, CYP4AA1, CYP4D21, CYP309A2, CYP312A1, CYP4D20, CYP4D1, CYP9F2, CYP4D2, CYP9B1, CYP6A2, CYP4D8, CYP18A1, CYP313A1, CYP6D2, CYP6A9, CYP6A8, CYP6A17, CYP6D4, CYP6A13, CYP4AC1, CYP6W1, CYP317A1, CYT-B5, CYP4AE1, CYP4AC2	2007	78	12980	3.6482567424271464	2.298161660974074E-13	5.739853037312059E-14	9.103828801926284E-13
INTERPRO	IPR017973:Cytochrome P450, C-terminal region	48	2.3065833733781833	1.3533926762779941E-15	CYP4S3, CYP4D14, CYP4E1, CYP4E3, CYP9C1, CYP313B1, CYP6G1, CYP6G2, CYP311A1, CYP303A1, CYP28D1, CYP6A23, CYP6T1, CYP6T3, CYP6A21, CYP28D2, CYP4AD1, CYP12A5, CYP301A1, CYP6A20, CYP12A4, CYP9H1, CYP4AA1, CYP4D21, CYP309A2, CYP312A1, CYP12E1, CYP4D20, CYP4D1, CYP9F2, CYP4D2, CYP9B1, CYP6A2, CYP4D8, CYP18A1, CYP313A1, CYP6D2, CYP6A9, CYP6A8, CYP6A17, CYP6D4, CYP12B2, CYP6A13, CYP6W1, CYP317A1, CYP4AC…	1748	85	10196	3.293902274868757	2.021049994027635E-12	2.021049994027635E-12	2.220446049250313E-12
INTERPRO	IPR001128:Cytochrome P450	48	2.3065833733781833	2.5194022150581405E-15	CYP4S3, CYP4D14, CYP4E1, CYP4E3, CYP9C1, CYP313B1, CYP6G1, CYP6G2, CYP311A1, CYP303A1, CYP28D1, CYP6A23, CYP6T1, CYP6T3, CYP6A21, CYP28D2, CYP4AD1, CYP12A5, CYP301A1, CYP6A20, CYP12A4, CYP9H1, CYP4AA1, CYP4D21, CYP309A2, CYP312A1, CYP12E1, CYP4D20, CYP4D1, CYP9F2, CYP4D2, CYP9B1, CYP6A2, CYP4D8, CYP18A1, CYP313A1, CYP6D2, CYP6A9, CYP6A8, CYP6A17, CYP6D4, CYP12B2, CYP6A13, CYP6W1, CYP317A1, CYP4AC…	1748	86	10196	3.2556010856260977	3.873679155219634E-12	1.291189377639057E-12	4.2521541843143495E-12
GOTERM_MF_FAT	GO:0046906~tetrapyrrole binding	63	3.027390677558866	1.3403847274546635E-14	CG4769, CYP4S3, CYP4E1, CYP4E3, GYCBETA100B, CYP313B1, CYT-C-P, GYCALPHA99B, CG6870, CYP6T1, CYP28D1, CYP6T3, CAT, CYP28D2, CYP12A5, CYP12A4, CYP9H1, CYP309A2, CYP312A1, CYP4D1, CG10211, CYP4D2, CYP6A2, CYP4D8, GLOB1, CYP313A1, CG10219, CYP6D2, CYP6A9, CYP6A8, CYP6D4, CYP12B2, CYP317A1, CYP4AC1, CYP6W1, CYP4AC2, EIP75B, CYP4D14, GYC88E, CYP9C1, PXN, IRC, CYP6G1, CYP6G2, CYP311A1, CYP303A1, CYP6A2…	1330	140	7918	2.6790225563909775	1.3030687640025462E-11	1.3030687640025462E-11	2.113864638886298E-11
GOTERM_MF_FAT	GO:0020037~heme binding	63	3.027390677558866	1.3403847274546635E-14	CG4769, CYP4S3, CYP4E1, CYP4E3, GYCBETA100B, CYP313B1, CYT-C-P, GYCALPHA99B, CG6870, CYP6T1, CYP28D1, CYP6T3, CAT, CYP28D2, CYP12A5, CYP12A4, CYP9H1, CYP309A2, CYP312A1, CYP4D1, CG10211, CYP4D2, CYP6A2, CYP4D8, GLOB1, CYP313A1, CG10219, CYP6D2, CYP6A9, CYP6A8, CYP6D4, CYP12B2, CYP317A1, CYP4AC1, CYP6W1, CYP4AC2, EIP75B, CYP4D14, GYC88E, CYP9C1, PXN, IRC, CYP6G1, CYP6G2, CYP311A1, CYP303A1, CYP6A2…	1330	140	7918	2.6790225563909775	1.3030687640025462E-11	1.3030687640025462E-11	2.113864638886298E-11
COG_ONTOLOGY	Secondary metabolites biosynthesis, transport, and catabolism	50	2.4026910139356077	1.487115355433425E-14	CYP4S3, CYP4E1, CYP4E3, CYP313B1, CYP28D1, CYP6T1, CYP6T3, CYP28D2, CYP12A5, CYP12A4, CYP9H1, CYP312A1, CYP309A2, CYP4D1, CYP4D2, CYP6A2, CYP4D8, CYP313A1, CYP6D2, CYP6A9, CYP6A8, CG6028, CYP6D4, CYP12B2, CYP317A1, CYP4AC1, CYP6W1, CG5793, CYP4AC2, CYP4D14, CYP9C1, CYP6G1, CYP311A1, CYP6G2, CYP303A1, CYP6A23, CYP6A21, CYP4AD1, CYP301A1, CYP6A20, CYP4AA1, CYP4D21, CYP12E1, CYP4D20, CYP9F2, CYP9B1,…	240	91	1237	2.831959706959707	4.760636329592671E-13	4.760636329592671E-13	1.2889689315898067E-11
GOTERM_CC_FAT	GO:0005624~membrane fraction	51	2.45074483421432	1.9044161658314563E-14	ROP, CYP4S3, CYP4E1, CYP4E3, CYP313B1, 18W, CG6870, CYP28D1, CYP6T1, CYP6T3, CYP28D2, CYP9H1, FMO-1, FMO-2, CYP312A1, CYP309A2, CYP4D1, CYP4D2, CYP6A2, CYP4D8, CYP313A1, CYP6D2, CYP6A9, CYP6A8, CYP6D4, CYP6W1, CYP317A1, CYP4AC1, CYP4AC2, CYP4D14, CYP9C1, LEVY, CYP6G1, CYP6G2, CYP311A1, CYP303A1, CYP6A23, CYP6A21, CYP4AD1, CYP6A20, CYP4AA1, CYP4D21, CYP4D20, CYP9F2, CYP9B1, CYP18A1, JHEH3, CYP6A17…	761	106	4786	3.0258845114422437	6.511680084031468E-12	1.627920021007867E-12	2.6012525466967418E-11
INTERPRO	IPR017972:Cytochrome P450, conserved site	48	2.3065833733781833	4.3383764440490423E-14	CYP4S3, CYP4D14, CYP4E1, CYP4E3, CYP9C1, CYP313B1, CYP6G1, CYP6G2, CYP311A1, CYP303A1, CYP28D1, CYP6A23, CYP6T1, CYP6T3, CYP6A21, CYP28D2, CYP4AD1, CYP12A5, CYP301A1, CYP6A20, CYP12A4, CYP9H1, CYP4AA1, CYP4D21, CYP309A2, CYP312A1, CYP12E1, CYP4D20, CYP4D1, CYP9F2, CYP4D2, CYP9B1, CYP6A2, CYP4D8, CYP18A1, CYP313A1, CYP6D2, CYP6A9, CYP6A8, CYP6A17, CYP6D4, CYP12B2, CYP6A13, CYP6W1, CYP317A1, CYP4AC…	1748	91	10196	3.076721905097191	6.585254563873377E-11	1.646316416525906E-11	7.222000775186643E-11
GOTERM_CC_FAT	GO:0005626~insoluble fraction	51	2.45074483421432	1.1913778829547986E-13	ROP, CYP4S3, CYP4E1, CYP4E3, CYP313B1, 18W, CG6870, CYP28D1, CYP6T1, CYP6T3, CYP28D2, CYP9H1, FMO-1, FMO-2, CYP312A1, CYP309A2, CYP4D1, CYP4D2, CYP6A2, CYP4D8, CYP313A1, CYP6D2, CYP6A9, CYP6A8, CYP6D4, CYP6W1, CYP317A1, CYP4AC1, CYP4AC2, CYP4D14, CYP9C1, LEVY, CYP6G1, CYP6G2, CYP311A1, CYP303A1, CYP6A23, CYP6A21, CYP4AD1, CYP6A20, CYP4AA1, CYP4D21, CYP4D20, CYP9F2, CYP9B1, CYP18A1, JHEH3, CYP6A17…	761	110	4786	2.915852347389798	4.062228331491724E-11	8.124501071904433E-12	1.6229240173970538E-10
SP_PIR_KEYWORDS	iron	68	3.2676597789524267	2.376480688775494E-13	CYP4S3, HN, CYP4E1, CYP4E3, CG5346, CYP313B1, CYT-C-P, CG6870, CYP6T1, CYP28D1, CYP6T3, CAT, CYP28D2, CYP12A5, CYP12A4, CYP9H1, COVA, CYP309A2, CYP312A1, CYP4D1, CYP4D2, CYP6A2, CYP4D8, CYP313A1, CG10219, CYP6D2, CYP6A9, CYP6A8, CYP6D4, CYP12B2, CYP317A1, CYP4AC1, CYP6W1, RDGC, CYP4AC2, DESAT1, CYP4D14, GYC88E, CYP9C1, PXN, CYP6G1, CYP6G2, CYP311A1, CYP303A1, CYP6A23, CYP6A21, RFABG, CYP4AD1, CYP…	2007	177	12980	2.4846371034711843	8.200606860242488E-11	1.1715184378147114E-11	3.243960655652245E-10
GOTERM_CC_FAT	GO:0000267~cell fraction	51	2.45074483421432	4.3423225196771934E-13	ROP, CYP4S3, CYP4E1, CYP4E3, CYP313B1, 18W, CG6870, CYP28D1, CYP6T1, CYP6T3, CYP28D2, CYP9H1, FMO-1, FMO-2, CYP312A1, CYP309A2, CYP4D1, CYP4D2, CYP6A2, CYP4D8, CYP313A1, CYP6D2, CYP6A9, CYP6A8, CYP6D4, CYP6W1, CYP317A1, CYP4AC1, CYP4AC2, CYP4D14, CYP9C1, LEVY, CYP6G1, CYP6G2, CYP311A1, CYP303A1, CYP6A23, CYP6A21, CYP4AD1, CYP6A20, CYP4AA1, CYP4D21, CYP4D20, CYP9F2, CYP9B1, CYP18A1, JHEH3, CYP6A17…	761	113	4786	2.83844033816706	1.4806500470143646E-10	2.4677482279855667E-11	5.915601342110222E-10
INTERPRO	IPR002401:Cytochrome P450, E-class, group I	42	2.0182604517059106	4.852152023850523E-13	CYP4S3, CYP4D14, CYP4E1, CYP4E3, CYP9C1, CYP313B1, CYP6G1, CYP311A1, CYP303A1, CYP28D1, CYP6A23, CYP6T1, CYP6T3, CYP6A21, CYP4AD1, CYP12A5, CYP301A1, CYP6A20, CYP12A4, CYP9H1, CYP309A2, CYP12E1, CYP4D20, CYP4D1, CYP9F2, CYP4D2, CYP6A2, CYP4D8, CYP18A1, CYP313A1, CYP6D2, CYP6A9, CYP6A8, CYP6A17, CYP6D4, CYP12B2, CYP6A13, CYP4AC1, CYP6W1, CYP317A1, CYP4AE1, CYP4AC2	1748	77	10196	3.181610151861868	7.359990394917304E-10	1.4719980789834608E-10	8.072209567444588E-10
KEGG_PATHWAY	dme00903:Limonene and pinene degradation	46	2.2104757328207594	9.750357699557515E-13	CYP4S3, CYP4D14, CYP4E1, CYP4E3, CYP9C1, CYP313B1, CYP6G1, CYP6G2, CYP303A1, CYP28D1, CYP6A23, CYP6T1, CG9459, CYP6T3, CYP6A21, CYP28D2, CYP4AD1, CYP12A5, CYP301A1, CYP6A20, CYP12A4, CYP9H1, CG9629, CYP4AA1, CYP4D21, CYP309A2, CYP312A1, CYP4D1, CYP4D2, CYP6A2, CG6660, CYP4D8, CYP313A1, CYP6D2, CYP6A9, CYP6A8, CYP6A17, CYP6D4, CYP12B2, CYP6A13, CG33337, CYP6W1, CYP317A1, CYP4AC1, CYP4AE1, CYP4AC2	389	86	2054	2.8242960483051354	9.457479244190381E-11	9.457479244190381E-11	1.0759726443154705E-9
GOTERM_MF_FAT	GO:0005506~iron ion binding	88	4.22873618452667	1.939482815423732E-11	CYP4S3, CG4769, HN, CYP4E1, CG5493, CYP4E3, GYCBETA100B, CG5346, CYP313B1, CYT-C-P, CG9674, TSF3, GYCALPHA99B, TSF1, CG6870, CYP6T1, CYP28D1, CYP6T3, CAT, CYP28D2, CYP12A5, CYP12A4, CYP9H1, COVA, CYP309A2, CYP312A1, CYP4D1, CG10211, CYP4D2, CYP6A2, CG9836, GLOB1, CYP4D8, CYP313A1, CG11162, CG10219, CYP6D2, CYP6A9, CYP6A8, CYP6D4, CYP12B2, CG6910, CYP317A1, CYP4AC1, CYP6W1, RDGC, CYP4AC2, DESAT1, …	1330	260	7918	2.014991324465009	1.8812974289517115E-8	9.40648725578086E-9	3.052428310112987E-8
GOTERM_MF_FAT	GO:0009055~electron carrier activity	73	3.5079288803459874	4.2270021103162566E-11	CYP4S3, CG4769, CYP4E1, CG5703, CYP4E3, CYP313B1, CYT-C-P, CG9674, CG6870, CYP6T1, CYP28D1, CYP6T3, ACOX57D-D, CYP28D2, CYP12A5, CYP12A4, CYP9H1, SU(R), CYP309A2, CYP312A1, CYP4D1, CG17544, CG6852, CYP4D2, CYP6A2, CG7430, CYP4D8, CG9527, CG6034, CYP313A1, CYP6D2, MICAL, CYP6A9, CYP6A8, CYP6D4, CYP12B2, CG5321, CYP317A1, CYP4AC1, CYP6W1, CG5009, CYP4AC2, CYP4D14, CPR, CG3214, CYP9C1, CG3609, CYP6G…	1330	202	7918	2.151470259807936	4.10019731500455E-8	1.3667324605393105E-8	6.652619566338558E-8
PIR_SUPERFAMILY	PIRSF000051:cytochrome P450 CYP3A5	24	1.1532916866890917	1.3220179583277448E-9	CYP309A2, CYP9F2, CYP9B1, CYP6A2, CYP9C1, CYP313A1, CYP6D2, CYP6G1, CYP6G2, CYP6A9, CYP6A8, CYP6A17, CYP6D4, CYP6A23, CYP28D1, CYP6T1, CYP6A21, CYP6T3, CYP6A13, CYP28D2, CYP317A1, CYP6W1, CYP6A20, CYP9H1	456	37	2596	3.692745376955903	4.494859987547173E-7	4.494859987547173E-7	1.8003026958091084E-6
GOTERM_CC_FAT	GO:0019898~extrinsic to membrane	51	2.45074483421432	1.5988377484949607E-7	ROP, CYP4S3, RG, CYP4E1, CYP4E3, CYP313B1, VANIN-LIKE, CDEP, CYP28D1, CYP6T1, CYP6T3, DALLY, CYP28D2, CYP9H1, CG32750, CYP312A1, CYP309A2, CYP4D1, CYP4D2, CYP6A2, CYP4D8, CYP313A1, CYP6D2, CYP6A9, CYP6A8, CYP6D4, CYP6W1, CYP317A1, CYP4AC1, CYP4AC2, CYP4D14, CPR, CYP9C1, CYP6G1, CYP6G2, CYP311A1, CYP303A1, CYP6A23, CYP6A21, CYP4AD1, CYP6A20, CYP4AA1, CYP4D21, CYP4D20, CYP9F2, CYP9B1, NINAE, CG4245…	761	154	4786	2.0827516767069985	5.451888538621219E-5	4.543353978481157E-6	2.1782243607715301E-4
SP_PIR_KEYWORDS	endoplasmic reticulum	47	2.2585295530994713	5.154688742580987E-7	CYP4S3, CYP4D14, CYP4E1, CPR, CYP4E3, CYP9C1, CYP313B1, CYP6G1, CYP6G2, CYP311A1, CYP303A1, CA-P60A, CYP28D1, CYP6A23, CYP6T1, CYP6T3, CYP6A21, CYP28D2, CYP4AD1, CYP6A20, CYP9H1, CYP4AA1, CYP4D21, CYP309A2, CYP312A1, CYP4D20, CYP4D1, CYP9F2, CYP4D2, CYP9B1, CYP6A2, CYP4D8, ATL, CYP18A1, CYP313A1, CYP6D2, CYP6A9, CYP6A8, CYP6A17, CYP6D4, CYP6A13, CYP6W1, CYP317A1, CYP4AC1, CYT-B5, CYP4AE1, CYP4AC2	2007	144	12980	2.110875823506616	1.7782099542373864E-4	1.1855716883890643E-5	7.034854392684586E-4
PIR_SUPERFAMILY	PIRSF000052:trichodiene oxygenase	11	0.5285920230658337	3.239605049725169E-5	CYP4S3, CYP4D21, CYP311A1, CYP12E1, CYP4D20, CYP4D14, CYP4D2, CYP12B2, CYP12A5, CYP4AC1, CYP12A4	456	15	2596	4.174853801169591	0.01095439440718382	0.0036648797378009412	0.04410740367767341
UP_SEQ_FEATURE	binding site:Heme (covalent; via 1 link)	9	0.4324843825084094	0.0010016714128768935	CYP4S3, CYP4D14, CYP4D1, CYP4E1, CYP4E3, CYP4D2, CYP4D8, CYP4AC1, CYP4AC2	446	16	2975	3.7521020179372195	0.703775756779584	0.1410802780713093	1.609428397724011
SP_PIR_KEYWORDS	metal-binding	148	7.1119654012494	0.009887377424408384	CG17075, CYP4E1, CYP4E3, CENG1A, CG32121, CG15253, PNR, MMP1, CG6870, GOL, CYP12A5, CYP12A4, PGM, CYP9H1, COVA, CYP309A2, HIL, CYP4D1, LIN-28, KNI, CYP4D2, FRU, CYP4D8, SENS, TUP, CG10219, CYP6D2, DSX, MICAL, MAMO, CYP6D4, PH-P, EG, CYP12B2, CYP6W1, CYP4AC1, HIW, CG18136, CYP4AC2, LMPT, CG10737, GYC88E, CYP9C1, PXN, RIM, CYP311A1, CYP303A1, CYP6A23, CYP6A21, CYP4AD1, RFABG, CYP301A1, CYP6A20, PGR…	2007	796	12980	1.2024747554413824	0.9675521417803166	0.08213322210547547	12.681672714070146
GOTERM_CC_FAT	GO:0005783~endoplasmic reticulum	59	2.8351753964440176	0.021310732543176746	CYP4S3, DOA, CYP4E1, CYP4E3, CYP313B1, CG33080, CA-P60A, CYP6T1, CYP28D1, CYP6T3, CYP28D2, ASPH, CYP9H1, CYP312A1, CYP309A2, CYP4D1, CYP4D2, CYP6A2, CYP4D8, CG18173, CG11162, CYP313A1, CYP6D2, CYP6A9, CYP6A8, CYP6D4, RDGB, CYP317A1, CYP4AC1, CYP6W1, CYP4AC2, PH4ALPHAMP, CYP4D14, CPR, CYP9C1, PUC, CYP6G1, CYP6G2, CYP311A1, CYP303A1, CYP6A23, CYP6A21, CYP4AD1, CYP6A20, CYP4AA1, CYP4D21, CYP4D20, CY…	761	284	4786	1.306536988025393	0.9993545158442189	0.18931175851680226	25.432967334656386
GOTERM_MF_FAT	GO:0046872~metal ion binding	314	15.088899567515618	0.042058052349470645	CG4467, LUNA, CG17374, CYP4E1, CG3097, CYP4E3, CG1090, CG4169, CG32121, CG15253, CG17271, CG5849, CG10000, MP20, DS, CG32026, STAN, CG3290, CYP12A5, PGM, CYP12A4, COVA, HIL, CG2137, CG7362, CYP4D1, ARG, UP, IRK3, CG10211, IRK2, GEL, CYP4D2, FRU, CYP4D8, DISCO-R, SENS, CYP6D2, CG10219, TPNC25D, MAMO, CG12391, CYP6D4, PH-P, EG, CG5322, CYP12B2, KUL, CG8353, SHOT, HIW, CG18136, CG4096, DESAT1, CG107…	1330	1718	7918	1.0881038451775538	1.0	0.39477640858236696	49.14784742891379
GOTERM_MF_FAT	GO:0046914~transition metal ion binding	231	11.100432484382509	0.42413080934360914	CG4467, LUNA, CG17374, CYP4E1, CG3097, CYP4E3, CG4169, CG32121, CG15253, CG5849, CG10000, CG3290, CYP12A5, CYP12A4, COVA, HIL, CYP4D1, ARG, CG10211, CYP4D2, FRU, CYP4D8, DISCO-R, SENS, CYP6D2, CG10219, MAMO, CG12391, CYP6D4, PH-P, CG5322, EG, CYP12B2, KUL, CG8353, HIW, CG18136, CG4096, DESAT1, CG10737, MMD, CYP9C1, PXN, CG16779, CG12071, RFABG, PGRP-SC2, ANCE, EIP78C, L(3)NEO38, CYP9B1, FER2LCH, …	1330	1354	7918	1.0156806343776723	1.0	0.9676625363203504	99.9830999226419
Annotation Cluster 3	Enrichment Score: 8.00147744115113
Category	Term	Count	%	PValue	Genes	List Total	Pop Hits	Pop Total	Fold Enrichment	Bonferroni	Benjamini	FDR
GOTERM_CC_FAT	GO:0031224~intrinsic to membrane	324	15.569437770302738	6.137504209381825E-19	PVR, CG3285, CG8086, CG1090, CG16904, CG15279, BTL, CG7582, CG10000, MYD88, OR33B, DS, RH50, STAN, CG1732, CNGL, RAB26, CG42313, 5-HT7, TSP42EG, TSP42EH, SANTA-MARIA, TSP42EI, SCGDELTA, TSP42EJ, CG5853, TSP42EL, CG17646, VACHT, IRK3, TSP42EN, IRK2, TSP42EO, CG5621, TSP42EQ, TSP42ER, CG31523, MGAT2, CG8713, CG10219, CG5002, PXB, CG7990, CG4797, CG9090, APPL, TSP42EC, CG9194, CG8850, TSP42ED, DESAT…	761	1382	4786	1.474432871668971	2.0928889353992022E-16	2.0928889353992022E-16	8.361620610908986E-16
GOTERM_CC_FAT	GO:0016021~integral to membrane	315	15.13695338779433	2.339502676321179E-17	PVR, CG3285, CG8086, CG1090, CG16904, CG15279, BTL, CG7582, CG10000, OR33B, DS, RH50, STAN, CG1732, CNGL, CG42313, 5-HT7, TSP42EG, TSP42EH, SANTA-MARIA, TSP42EI, SCGDELTA, TSP42EJ, CG5853, TSP42EL, CG17646, VACHT, IRK3, TSP42EN, IRK2, TSP42EO, CG5621, TSP42EQ, TSP42ER, CG31523, MGAT2, CG8713, CG10219, CG5002, PXB, CG7990, CG4797, CG9090, APPL, TSP42EC, CG9194, CG8850, TSP42ED, DESAT1, OTK, CALX, …	761	1360	4786	1.4566649918837442	7.977704126255222E-15	3.988852063127611E-15	3.1872945631061664E-14
SP_PIR_KEYWORDS	membrane	273	13.118692936088419	4.2649394562552816E-15	PVR, ROP, CYP4E1, CYP4E3, CG1090, CG15279, BTL, CG10000, OR33B, DS, RH50, STAN, CG1732, RAB26, CNGL, CYP12A5, CG42313, CYP12A4, 5-HT7, TSP42EG, COVA, TSP42EH, TSP42EI, TSP42EJ, CYP4D1, TSP42EL, VACHT, IRK3, TSP42EN, IRK2, EX, TSP42EO, CYP4D2, CG5621, TSP42ER, CYP4D8, ATPSYN-CF6, CYP6D2, CG8713, CG10219, CG5002, CG7990, CG9090, CYP6D4, APPL, CYP12B2, TSP42EC, CG9194, CG8850, TSP42ED, OTK, CALX, EL…	2007	1139	12980	1.5501232954194997	1.4555023852835802E-12	2.9110047705671604E-13	5.7620574978045624E-12
SP_PIR_KEYWORDS	transmembrane	248	11.917347429120614	1.6464616172798027E-13	PVR, CG3285, CG1090, CG8837, CG15279, BTL, CG10000, OR33B, DS, RH50, STAN, CG1732, CNGL, 5-HT7, TSP42EG, TSP42EH, TSP42EI, TSP42EJ, TSP42EL, VACHT, IRK3, TSP42EN, TSP42EO, IRK2, CG5621, TSP42ER, CG8713, CG10219, CG5002, PXB, CG7990, CG4797, CG9090, APPL, TSP42EC, CG9194, CG8850, TSP42ED, DESAT1, OTK, CALX, CG17929, ELK, GLURIIE, CALS, AC78C, CG17119, MOODY, TSP29FA, CG9702, FT, TSP29FB, FJ, CG690…	2007	1039	12980	1.5437019517348567	5.6802895720409197E-11	9.467093775583635E-12	2.2469803795388543E-10
GOTERM_CC_FAT	GO:0005576~extracellular region	140	6.727534839019703	3.3274819573406655E-12	IMPL2, NOTUM, LCP65AG2, MMP1, WNT4, CG8483, TSF3, TSF1, ACP36DE, CG4666, WNT6, CCAP, DPTB, DRS, PEBIII, NPLP1, DH31, NPLP2, ADGF-D, ADGF-A, GEL, CG10186, BEAT-VII, MP, OBST-B, CG17974, NETA, NETB, CG7166, CG30486, BURS, APPL, BEAT-IIB, BEAT-IIA, CDASE, CG4096, OBP56H, GASP, MUC18B, THETATRY, OBP56D, SERP, CALS, PXN, OBP56A, CG13830, CG25C, FJ, CG30503, RFABG, PGRP-SC2, ANCE, BEAT-IV, ITP, NPF, WG…	761	512	4786	1.7196739487516424	1.1346602546424833E-9	1.6209433795211226E-10	4.533251551919193E-9
GOTERM_CC_FAT	GO:0031226~intrinsic to plasma membrane	71	3.411821239788563	1.2061272416611088E-11	WGN, CRALBP, CG15279, SLO, CG10345, SR-CIV, CAD96CA, DS, ROBO, CG12344, MDR49, STAN, HISCL1, RAB26, TREH, CG1732, IF, EAG, PARA, EGFR, 5-HT7, SANTA-MARIA, CG3829, TYRR, PTC, CG11340, SHAW, CG13796, 5-HT1A, CG13795, CG10830, PHCL, SHAL, RDGB, CAPAR, CG8850, ELK, SERT, NMDAR1, SHAB, CG33296, CALS, SER, ST, FT, PGRP-SD, CG2736, CG1698, CG7227, CG10804, INE, TIPE, CG3814, PGRP-SC2, SCB, PGRP-LF, CADN…	761	201	4786	2.2215205183020506	4.1128831451686665E-9	5.141104209016589E-10	1.6432011307188077E-8
GOTERM_CC_FAT	GO:0044459~plasma membrane part	116	5.57424315233061	1.5966020011321E-11	WGN, CG15279, SYN, CAD96CA, DS, MDR49, STAN, HISCL1, RAB26, CG1732, EGFR, 5-HT7, SANTA-MARIA, SCGDELTA, EX, CG5621, P130CAS, CG11340, SIF, CG13796, CG13795, CG10830, SHOT, CG8850, ELK, GLURIIE, SERT, CORA, RAB3, CG33296, CALS, ACE, FT, ALPHA-CATENIN-RELATED, CG7227, INE, TIPE, PGRP-SC2, SCB, PGRP-LF, CADN2, PGRP-LD, PDE6, EMP, NINAE, NINAD, CG42450, CG7589, PK, GLURIIA, DRL-2, GLI, PGRP-LC, PGRP-…	761	405	4786	1.8013205496341722	5.4444081465376826E-9	6.049342138325642E-10	2.1751789258672716E-8
GOTERM_CC_FAT	GO:0005887~integral to plasma membrane	69	3.315713599231139	4.9976429112210687E-11	WGN, CRALBP, CG15279, SLO, CG10345, SR-CIV, CAD96CA, DS, ROBO, CG12344, MDR49, STAN, HISCL1, CG1732, IF, EAG, PARA, EGFR, 5-HT7, SANTA-MARIA, CG3829, TYRR, PTC, CG11340, SHAW, CG13796, 5-HT1A, CG13795, CG10830, PHCL, SHAL, RDGB, CAPAR, CG8850, ELK, SERT, NMDAR1, SHAB, CG33296, CALS, SER, ST, FT, PGRP-SD, CG2736, CG1698, CG7227, CG10804, INE, TIPE, CG3814, PGRP-SC2, SCB, PGRP-LF, CADN2, PGRP-LD, K…	761	198	4786	2.1916537251622668	1.7041975275411403E-8	1.704197560847831E-9	6.808700270255486E-8
UP_SEQ_FEATURE	signal peptide	109	5.237866410379626	2.421545496040628E-10	IMPL2, LYSB, LCP65AG2, BTL, VANIN-LIKE, WNT4, CAD96CA, DS, ACP36DE, STAN, GOL, CG4666, CCAP, DRS, PEBIII, EGFR, NPLP1, JON99CI, DH31, NPLP2, GEL, NETA, NETB, CON, BURS, LYSS, APPL, CDASE, OTK, OBP56H, THETATRY, PPT2, OBP56D, CALS, PXN, OBP56A, CG25C, ACE, FT, RFABG, PGRP-SC2, ANCE, SCB, CADN2, NPF, WG, TSL, OBP57C, OBP57A, HTL, BM-40-SPARC, UNC-5, MTHL2, BEAT-IA, GLT, CG12163, CG3556, PGRP-LB, AM…	446	419	2975	1.735260121793294	2.9397554246468616E-7	1.4698778205701757E-7	3.9204854918040155E-7
GOTERM_CC_FAT	GO:0005886~plasma membrane	183	8.793849111004324	1.747645751133209E-9	PVR, WGN, CG4928, TM4SF, CG15279, BTL, GR47A, SYN, OR33B, ANK2, DS, BBG, CAD96CA, MDR49, STAN, SPR, HISCL1, TTY, ROBO3, RAB26, CG1732, HEXO1, EGFR, 5-HT7, PDFR, SANTA-MARIA, SCGDELTA, EIP63F-1, SEMA-5C, EX, CG5621, P130CAS, CG11340, OCTBETA2R, SIF, CON, CG13796, GR85A, MICAL, CG13795, CG10830, APPL, TOLL-6, SHOT, TOLL-7, CG8850, HIW, CALX, OTK, GR2A, GP150, ELK, GLURIIE, SERT, CORA, RAB3, CG33296…	761	781	4786	1.4736287753999808	5.959470427141511E-7	5.417701853804857E-8	2.3809598403978782E-6
UP_SEQ_FEATURE	disulfide bond	73	3.5079288803459874	1.3333567579660635E-8	IMPL2, CRALBP, LYSB, BTL, CG10000, TUTL, STAN, CCAP, SLS, PRM, DRS, 5-HT7, JON99CI, OLF413, TYRR, NETA, NETB, CG30031, IM23, PSH, EST-6, 5-HT1A, FAS2, BURS, LYSS, TIMP, ZETATRY, ETATRY, CAPAR, IOTATRY, OTK, OBP99A, OBP99B, OBP56H, THETATRY, NMDAR1, OBP56D, PXN, OBP56A, MOODY, SER, CG25C, ACE, FT, DPP, PGRP-SD, PGANT8, PGANT4, PGANT2, PGRP-SC2, ANCE, GBB, PGRP-LF, CADN2, PGRP-LD, OBP57C, OBP57A, H…	446	258	2975	1.8873622553620466	1.6186820146146808E-5	5.39563582824254E-6	2.1587064868988648E-5
SP_PIR_KEYWORDS	signal	110	5.285920230658337	2.3204044066599085E-8	IMPL2, LYSB, LCP65AG2, BTL, VANIN-LIKE, WNT4, CAD96CA, DS, ACP36DE, STAN, GOL, CG4666, CCAP, DRS, PEBIII, EGFR, NPLP1, JON99CI, DH31, NPLP2, GEL, NETA, NETB, CON, BURS, LYSS, APPL, CDASE, OTK, OBP56H, THETATRY, PPT2, OBP56D, CALS, PXN, OBP56A, CG25C, ACE, FT, RFABG, PGRP-SC2, ANCE, SCB, CADN2, NPF, WG, TSL, OBP57C, OBP57A, HTL, BM-40-SPARC, UNC-5, MTHL2, BEAT-IA, GLT, CG12163, CG3556, PGRP-LB, AM…	2007	425	12980	1.6739060347606904	8.005363236529561E-6	8.00539207479467E-7	3.166778583807428E-5
SP_PIR_KEYWORDS	Secreted	65	3.1234983181162903	3.763941397030896E-8	HH, IMPL2, IM10, WNT4, SNPF, ACP36DE, CG4666, TOTC, CCAP, DRS, PEBIII, NPLP1, NPLP2, DH31, GEL, NETA, NETB, CG30031, IM23, EST-6, PSH, BURS, TIMP, ZETATRY, ETATRY, IOTATRY, CDASE, TK, OBP99A, OBP99B, OBP56H, TO, THETATRY, OBP56D, PXN, OBP56A, MIP, LIP1, CG25C, DPP, PGRP-SD, FJ, RFABG, PGRP-SC2, GBB, ANCE, DPT, PDF, NPF, WG, TSL, WNTD, CAPA, LSP2, EYS, IDGF5, IDGF2, GLT, IDGF3, GLD, IDGF1, CG3556,…	2007	212	12980	1.982918276597945	1.298551373396517E-5	1.1805082165139424E-6	5.1368493747538935E-5
SP_PIR_KEYWORDS	disulfide bond	76	3.6520903411821237	5.457393766957729E-8	IMPL2, CRALBP, LYSB, BTL, CG10000, TUTL, STAN, CCAP, SLS, PRM, IF, DRS, 5-HT7, JON99CI, OLF413, TYRR, NETA, NETB, CG30031, IM23, PSH, EST-6, 5-HT1A, FAS2, BURS, LYSS, TIMP, ZETATRY, ETATRY, CAPAR, IOTATRY, OTK, OBP99A, OBP99B, OBP56H, THETATRY, NMDAR1, OBP56D, PXN, OBP56A, MOODY, SER, CG25C, ACE, FT, DPP, PGRP-SD, PGANT8, PGANT4, PGANT2, PGRP-SC2, ANCE, GBB, PGRP-LF, SCB, CADN2, PGRP-LD, WG, OBP5…	2007	265	12980	1.8547912494946932	1.8827831775203308E-5	1.568999520862313E-6	7.447992371734102E-5
UP_SEQ_FEATURE	glycosylation site:N-linked (GlcNAc...)	102	4.90148966842864	5.935398889903028E-8	CG4928, BTL, VANIN-LIKE, CG10000, WNT4, CAD96CA, DS, MDR49, STAN, CG4666, TTY, DRS, EGFR, PDFR, VACHT, OLF413, NETA, NETB, OCTBETA2R, GR85A, APPL, CDASE, OTK, SERT, PPT2, CALS, PXN, OBP56A, CG17119, CG25C, ACE, FT, FJ, RFABG, INE, TIPE, ANCE, SCB, PGRP-LF, PGRP-LD, CADN2, CG6836, WG, TSL, HTL, UNC-5, NINAE, GLUT1, MTHL2, GLT, CG12163, PGRP-LC, CG3556, PGRP-LB, PGRP-LA, CRALBP, CAC, IM10, SKELETOR…	446	419	2975	1.6238213983753758	7.205314876601587E-5	1.801377392973702E-5	9.609415886346895E-5
SP_PIR_KEYWORDS	transport	116	5.57424315233061	8.021030478099322E-8	ROP, CG1090, CG15279, LSD-1, VHA26, CG1208, MDR49, HISCL1, TTY, CNGL, VHASFD, CG1732, RAB26, CG18327, CG18324, VACHT, IRK3, IRK2, CG5621, GLOB1, CG11340, ATPSYN-CF6, CG13796, CG10219, CG8713, CG13795, CG9090, CG1213, CG9194, CG8850, ELK, CG4692, OBP56H, CG4607, GLURIIE, SERT, OBP56D, RAB3, CG33296, OBP56A, CG17119, PPK, INE, RFABG, SUT2, CG6836, OBP57C, OBP57A, CG5646, CG1907, SMVT, GLUT1, CG7589…	2007	465	12980	1.6133639787625036	2.7672173360526742E-5	2.1286559068744992E-6	1.0946720468973936E-4
SP_PIR_KEYWORDS	glycoprotein	105	5.045651129264776	1.8654852536197693E-6	CG4928, BTL, VANIN-LIKE, CG10000, WNT4, CAD96CA, DS, MDR49, STAN, CG4666, TTY, DRS, EGFR, 5-HT7, PDFR, VACHT, OLF413, NETA, NETB, OCTBETA2R, CON, GR85A, APPL, CDASE, OTK, SERT, PPT2, CALS, PXN, OBP56A, CG17119, CG25C, ACE, FT, FJ, RFABG, INE, TIPE, ANCE, SCB, PGRP-LF, CADN2, PGRP-LD, CG6836, WG, TSL, HTL, UNC-5, NINAE, GLUT1, MTHL2, GLT, CG12163, PGRP-LC, CG3556, PGRP-LB, PGRP-LA, CRALBP, CAC, IM…	2007	435	12980	1.5610879164304248	6.433859512409157E-4	4.022375430312586E-5	0.0025458967068736627
SP_PIR_KEYWORDS	transmembrane protein	24	1.1532916866890917	4.3663471744505815E-4	EGFR, HH, SHAB, CYP6A2, PTC, TYRR, MDR65, 5-HT1A, FZ2, SHAW, SER, NINAE, SEV, RDL, CA-P60A, MDR49, RUT, APPL, SHAL, TIPE, RDGB, PTP99A, EAG, SHAKB	2007	73	12980	2.1262567315764684	0.13987011683199913	0.005366685974240837	0.5942559798482794
GOTERM_CC_FAT	GO:0030054~cell junction	32	1.5377222489187892	0.01664779181525485	VARI, GLURIIE, NMDAR1, CG11155, CORA, RAB3, GLUCLALPHA, NMDAR2, INX3, SYN, ACE, ALPHA-CATENIN-RELATED, FT, INX7, LBM, CG12344, STNB, HISCL1, SCB, ZASP52, EX, CG5621, P130CAS, CG11340, SIF, RDL, CG7589, GLURIIA, ROLS, GLI, SHOT, SHAKB	761	134	4786	1.5018730264577245	0.9967356087935001	0.15496142335047236	20.444518242901733
UP_SEQ_FEATURE	topological domain:Extracellular	59	2.8351753964440176	0.031122631345769043	CRALBP, CG1090, CAC, BTL, SLO, INX3, OR33B, INX7, TUTL, CAD96CA, DS, STAN, GOL, TTY, PTP99A, IF, EGFR, 5-HT7, PDFR, CG42342, TYRR, PTC, OCTBETA2R, 5-HT1A, GR85A, FAS2, APPL, CAPAR, GR2A, OTK, SERT, NMDAR1, CALS, GLUCLALPHA, MOODY, SER, FT, COMM, SEV, FJ, INE, TIPE, SCB, CADN2, PGRP-LD, SOG, DRL, MDR65, HTL, UNC-5, FZ2, NINAE, MTHL2, EYS, RDL, CA-ALPHA1D, RUT, PGRP-LC, PGRP-LA, SHAKB	446	309	2975	1.273636930935899	1.0	0.853270693029233	40.06343595499574
UP_SEQ_FEATURE	topological domain:Cytoplasmic	71	3.411821239788563	0.05784923237133312	CRALBP, CG1090, CAC, BTL, SLO, INX3, CG10000, OR33B, INX7, TUTL, CAD96CA, DS, CA-P60A, MDR49, STAN, GOL, TTY, PTP99A, EAG, IF, EGFR, 5-HT7, PDFR, VACHT, CG42342, TYRR, PTC, OCTBETA2R, AC76E, 5-HT1A, GR85A, FAS2, APPL, CAPAR, GR2A, OTK, SERT, NMDAR1, CALS, GLUCLALPHA, CG17119, MOODY, SER, FT, SEV, COMM, PGANT8, FJ, PGANT4, TIPE, INE, PGANT2, SCB, CADN2, PGRP-LD, SOG, DRL, MDR65, ATL, HTL, UNC-5, F…	446	394	2975	1.2020270424074113	1.0	0.9569465921921437	61.89263077773428
UP_SEQ_FEATURE	transmembrane region	98	4.709274387313791	0.08691408877811078	CG4928, CG1090, RAB3-GEF, BTL, CG10000, DNAJ-60, OR33B, CAD96CA, DS, MDR49, STAN, GOL, TTY, EGFR, 5-HT7, PDFR, VACHT, OLF413, OCTBETA2R, GR85A, CG10219, CG7990, APPL, GR2A, OTK, SERT, CALS, MOODY, CG17119, FT, FJ, INE, TIPE, SCB, PGRP-LF, PGRP-LD, CADN2, CG6836, HTL, ATL, UNC-5, NINAE, GLUT1, MTHL2, CG6455, PGRP-LC, PGRP-LA, RHO, SHAKB, CG5065, CRALBP, CAC, SLO, INX3, SKELETOR, INX7, TUTL, LBM, C…	446	575	2975	1.1368687853382724	1.0	0.9856716089558277	77.05527516708443
SP_PIR_KEYWORDS	cell membrane	57	2.7390677558865932	0.1054079039032636	RHOL, HH, CRALBP, CG11155, NKD, MELT, GR47A, INX3, OR33B, INX7, DS, CG12344, STAN, HISCL1, TTY, DALLY, RAB26, 5-HT7, PDFR, STY, EX, CG5621, CG42342, TYRR, CG11340, OCTBETA2R, CON, 5-HT1A, GR85A, FAS2, PHCL, CAPAR, GR2A, OTK, GLURIIE, NMDAR1, GLUCLALPHA, CALS, NMDAR2, MOODY, ACE, FT, COMM, SEV, CG11318, CADN2, PGRP-LD, PDE6, CG6836, DRL, MTT, MTHL2, RDL, CG7589, GLURIIA, PK, PGRP-LA, SHAKB	2007	308	12980	1.196882340380098	1.0	0.44136135120210485	78.13238225532278
Annotation Cluster 4	Enrichment Score: 5.9783078929816424
Category	Term	Count	%	PValue	Genes	List Total	Pop Hits	Pop Total	Fold Enrichment	Bonferroni	Benjamini	FDR
SP_PIR_KEYWORDS	hydrolase	314	15.088899567515618	1.5608863395039367E-10	CG4467, MYO28B1, CG4267, CG12582, FAA, CG3097, CG32834, CG5909, CG4169, CG13318, CG9485, CG15253, CG31265, DNASEII, CG18641, CG15528, CG5849, CG16799, CG13311, CG31267, CG31266, CG31269, CG15873, CG3290, HEXO1, CG5853, ARG, ADGF-D, CG17646, ADGF-A, CG8093, CG5527, CG1299, CG31326, CG10405, CG5322, CG4653, CG31469, KUL, CG8353, LAMBDATRY, CDASE, CG4096, CG8358, CG30289, CG9313, MMD, PPT2, THETATRY…	2007	1470	12980	1.3814641950452329	5.385056089934892E-8	6.731320278952069E-9	2.1302237751541497E-7
GOTERM_MF_FAT	GO:0017171~serine hydrolase activity	92	4.420951465641519	1.3994260228319372E-8	CG34436, CORIN, SPHINX2, TEQUILA, SPE, CG5246, CG5909, CG32834, CG11841, CG17239, CG13318, CG8586, CG31265, CG11842, CG8299, JON66CI, TRY29F, CG17234, CG14892, CG9672, CG9673, CG31199, CG31267, CG31266, CG6067, CG31269, CG15873, CG15046, CG5390, PPK20, JON99CI, STV, CG32483, KRAKEN, CG3739, CG30371, CG31823, CG30031, CG1299, CG31821, CG3734, CG9676, PSH, CG9372, CG6592, CG31326, CG10405, CG4653, …	1330	310	7918	1.7668105748241572	1.3574340352096037E-5	3.393602362788961E-6	2.2024678048016E-5
GOTERM_BP_FAT	GO:0006508~proteolysis	158	7.592503604036521	1.6441500888924294E-8	CG34436, CG4467, SPE, CG3097, CG32834, CG5909, CG11841, CG8539, CG4169, CG15253, CG13318, CG31265, CG11842, CG8299, MMP1, CG5849, CG9672, CG9673, CG31199, CG31267, CG31266, CG31269, CG15873, CG5390, CG6347, JON99CI, BACE, ANCE-3, ANCE-4, ANCE-5, CG3739, CG5527, CG1299, SP1029, CG3734, CG9676, CG8550, CG31326, CG10405, CG6337, CG4653, KUL, LAMBDATRY, HIW, CG4096, CG32379, CG8358, CG30289, CG9416, …	1132	731	7937	1.5154780952565101	3.7370833633421086E-5	9.342839340509279E-6	2.8690472064774042E-5
GOTERM_MF_FAT	GO:0008236~serine-type peptidase activity	91	4.372897645362806	2.1479360143432707E-8	CG34436, CORIN, SPHINX2, TEQUILA, SPE, CG5246, CG5909, CG32834, CG11841, CG17239, CG13318, CG8586, CG31265, CG11842, CG8299, JON66CI, TRY29F, CG17234, CG14892, CG9672, CG9673, CG31199, CG31267, CG31266, CG6067, CG31269, CG15873, CG15046, CG5390, PPK20, JON99CI, STV, CG32483, CG3739, CG30371, CG31823, CG30031, CG1299, CG31821, CG3734, CG9676, PSH, CG9372, CG6592, CG31326, CG10405, CG4653, GRASS, Z…	1330	308	7918	1.758954203691046	2.0834762551102948E-5	4.1669872375971195E-6	3.380500004368514E-5
GOTERM_MF_FAT	GO:0008233~peptidase activity	158	7.592503604036521	2.703440597962883E-7	CG34436, CG4467, SPE, CG3097, CG32834, CG5909, CG11841, CG8539, CG4169, CG15253, CG13318, CG31265, CG11842, CG8299, MMP1, CG5849, CG9672, CG9673, CG31199, CG31267, CG31266, CG31269, CG15873, CG5390, CG6347, SPN43AB, JON99CI, BACE, ANCE-3, ANCE-4, ANCE-5, CG3739, CG5527, SP1029, CG1299, CG3734, CG9676, CG8550, CG31326, CG10405, CG6337, CG4653, KUL, LAMBDATRY, KAZ1-ORFB, CG4096, CG32379, CG8358, CG…	1330	648	7918	1.4515965840527243	2.6219939318694596E-4	4.370467383252308E-5	4.2547655590974287E-4
INTERPRO	IPR001314:Peptidase S1A, chymotrypsin	66	3.1715521383950023	4.965487706251263E-7	CORIN, SPE, CG32834, CG5246, CG5909, CG11841, CG17239, CG13318, CG8586, CG31265, CG11842, TRY29F, JON66CI, CG8299, CG17234, CG14892, CG9672, CG9673, CG31267, CG31266, CG31269, CG15873, CG5390, JON99CI, CG30371, CG30031, CG1299, CG9676, PSH, CG9372, CG6592, CG31326, CG10405, CG4653, GRASS, ZETATRY, ETATRY, LAMBDATRY, IOTATRY, CG30289, THETATRY, KAPPATRY, SER6, CG4053, SER7, SP212, CG10477, CG8170,…	1748	210	10196	1.8332134684537433	7.529810394903969E-4	7.532363024309596E-5	8.261552453814325E-4
INTERPRO	IPR001254:Peptidase S1 and S6, chymotrypsin/Hap	74	3.5559827006247	8.763942903749398E-7	CG34436, CORIN, SPHINX2, TEQUILA, SPE, CG32834, CG5246, CG5909, CG11841, CG17239, CG13318, CG8586, CG31265, CG11842, CG8299, TRY29F, JON66CI, CG17234, CG14892, CG9672, CG9673, CG31199, CG31267, CG31266, CG6067, CG31269, CG15873, CG15046, CG5390, JON99CI, CG30371, CG30031, CG1299, CG9676, PSH, CG9372, CG6592, CG31326, CG10405, CG4653, GRASS, ZETATRY, ETATRY, LAMBDATRY, IOTATRY, CG30289, THETATRY, …	1748	248	10196	1.740477596515834	0.001328607339794008	1.2085548921025868E-4	0.0014581359020438
GOTERM_MF_FAT	GO:0004252~serine-type endopeptidase activity	79	3.7962518020182605	1.5806820595349189E-6	CG34436, CORIN, SPHINX2, TEQUILA, SPE, CG32834, CG5246, CG5909, CG11841, CG17239, CG13318, CG8586, CG31265, CG11842, CG8299, TRY29F, JON66CI, CG17234, CG14892, CG9672, CG9673, CG31199, CG31267, CG31266, CG6067, CG31269, CG15873, CG15046, CG5390, JON99CI, STV, CG30371, CG30031, CG1299, CG9676, PSH, CG9372, CG6592, CG31326, CG10405, CG4653, GRASS, ZETATRY, ETATRY, LAMBDATRY, IOTATRY, CG30289, THETA…	1330	280	7918	1.6797046186895812	0.0015320879626947725	1.5331452708555737E-4	0.0024877064621620093
INTERPRO	IPR018114:Peptidase S1/S6, chymotrypsin/Hap, active site	60	2.883229216722729	1.7831868428988551E-6	CORIN, TEQUILA, SPE, CG5246, CG5909, CG11841, CG17239, CG11842, CG31265, TRY29F, JON66CI, CG8299, CG14892, CG17234, CG9673, CG31269, CG15873, CG5390, JON99CI, CG30371, CG30031, CG1299, CG9676, PSH, CG9372, CG6592, CG31326, CG10405, CG4653, GRASS, ZETATRY, ETATRY, LAMBDATRY, IOTATRY, CG30289, THETATRY, SER6, CG4053, SER7, SP212, CG10477, CG8170, CG31205, CG9649, CG6041, CG10472, CG3505, CG11668, C…	1748	191	10196	1.8323409251560496	0.0027014413748462918	2.2539933145737656E-4	0.002966827087813595
GOTERM_MF_FAT	GO:0070011~peptidase activity, acting on L-amino acid peptides	147	7.063911580970688	1.9362363754683064E-6	CG34436, CG4467, SPE, CG3097, CG5909, CG32834, CG11841, CG8539, CG4169, CG13318, CG15253, CG31265, CG11842, CG8299, MMP1, CG5849, CG9672, CG9673, CG31199, CG31267, CG31266, CG31269, CG15873, CG5390, CG6347, JON99CI, BACE, ANCE-3, ANCE-4, ANCE-5, CG3739, CG5527, SP1029, CG1299, CG3734, CG9676, CG8550, CG31326, CG10405, CG6337, CG4653, KUL, LAMBDATRY, CG4096, CG32379, CG8358, CG30289, MMD, THETATRY…	1330	612	7918	1.4299793601651187	0.0018763884803452147	1.707264338983716E-4	0.0030472763916544743
SMART	SM00020:Tryp_SPc	74	3.5559827006247	2.481495726833208E-6	CG34436, CORIN, SPHINX2, TEQUILA, SPE, CG32834, CG5246, CG5909, CG11841, CG17239, CG13318, CG8586, CG31265, CG11842, CG8299, TRY29F, JON66CI, CG17234, CG14892, CG9672, CG9673, CG31199, CG31267, CG31266, CG6067, CG31269, CG15873, CG15046, CG5390, JON99CI, CG30371, CG30031, CG1299, CG9676, PSH, CG9372, CG6592, CG31326, CG10405, CG4653, GRASS, ZETATRY, ETATRY, LAMBDATRY, IOTATRY, CG30289, THETATRY, …	858	248	4824	1.6776449357094516	6.226622655759462E-4	2.075971821331457E-4	0.003225677198093191
SP_PIR_KEYWORDS	Serine protease	43	2.0663142719846226	3.422115828291447E-6	CORIN, CG30289, SPE, CG5246, CG11841, THETATRY, CG17239, CG4053, SER7, CG10477, CG11842, CG31265, CG8170, TRY29F, CG8299, CG14892, CG17234, CG31269, CG10472, AMON, CG11529, CG11668, CG10232, JON99CI, CG1299, CG30031, PSH, CG10663, CG9372, JON44E, CG6592, CG3700, CG10405, JON65AII, GRASS, CG17475, ZETATRY, CG17571, ETATRY, CG17477, LAMBDATRY, IOTATRY, RHO	2007	135	12980	2.0599752717341158	0.0011799353091436204	6.558851458393633E-5	0.004670242039839234
GOTERM_MF_FAT	GO:0004175~endopeptidase activity	108	5.189812590100913	1.1016598606765608E-4	CG34436, SPE, CG5909, CG32834, CG11841, CG4169, CG13318, CG15253, CG11842, CG31265, CG8299, MMP1, CG9672, CG9673, CG31199, CG31267, CG31266, CG31269, CG15873, CG5390, CG6347, JON99CI, BACE, CG5527, CG1299, CG9676, CG8550, CG31326, CG6337, CG10405, CG4653, KUL, LAMBDATRY, CG4096, CG8358, CG30289, MMD, THETATRY, SER6, SER7, CG10477, CG8170, CG33128, CG42370, CG10472, CG11459, CG7631, CG11668, CG115…	1330	457	7918	1.4069265066385879	0.1013547191203944	0.004635608902859634	0.17324258487302346
SP_PIR_KEYWORDS	Protease	60	2.883229216722729	0.0017837688339778337	HH, CORIN, SPE, CG5246, CG11841, CG17239, CG15253, CG11842, CG31265, TRY29F, CG8299, MMP1, CG14892, CG17234, CG31269, SPN43AB, JON99CI, BACE, CG30031, CG1299, PSH, CG9372, CG6592, TIMP, CG10405, GRASS, KUL, ZETATRY, ETATRY, KAZ1-ORFB, LAMBDATRY, IOTATRY, CG4096, CG30289, THETATRY, SER6, CG4053, SER7, CG10477, CG8170, CG33128, CG10472, ANCE, CG7631, AMON, CG11668, CG11529, CG10232, CALPA, CG4847, …	2007	264	12980	1.4698555057299452	0.45987234390599663	0.01967325275169496	2.407132875378293
PIR_SUPERFAMILY	PIRSF001135:trypsin	21	1.0091302258529553	0.0025593236712614276	CG11529, JON99CI, CG10232, CG5246, THETATRY, KAPPATRY, CG4053, CG31265, CG8299, CG30031, CG31267, CG31266, CG31269, CG10405, CG17475, ZETATRY, ETATRY, CG17571, LAMBDATRY, CG17477, IOTATRY	456	61	2596	1.9598792062122516	0.5815866565778716	0.15991911073682208	3.4295249423676455
Annotation Cluster 5	Enrichment Score: 5.12683916937371
Category	Term	Count	%	PValue	Genes	List Total	Pop Hits	Pop Total	Fold Enrichment	Bonferroni	Benjamini	FDR
SP_PIR_KEYWORDS	Secreted	65	3.1234983181162903	3.763941397030896E-8	HH, IMPL2, IM10, WNT4, SNPF, ACP36DE, CG4666, TOTC, CCAP, DRS, PEBIII, NPLP1, NPLP2, DH31, GEL, NETA, NETB, CG30031, IM23, EST-6, PSH, BURS, TIMP, ZETATRY, ETATRY, IOTATRY, CDASE, TK, OBP99A, OBP99B, OBP56H, TO, THETATRY, OBP56D, PXN, OBP56A, MIP, LIP1, CG25C, DPP, PGRP-SD, FJ, RFABG, PGRP-SC2, GBB, ANCE, DPT, PDF, NPF, WG, TSL, WNTD, CAPA, LSP2, EYS, IDGF5, IDGF2, GLT, IDGF3, GLD, IDGF1, CG3556,…	2007	212	12980	1.982918276597945	1.298551373396517E-5	1.1805082165139424E-6	5.1368493747538935E-5
GOTERM_CC_FAT	GO:0044421~extracellular region part	48	2.3065833733781833	1.502612383160592E-6	CG4096, CHEB38C, NOMPA, HH, IMPL2, TK, TNC, THETATRY, NOTUM, IM10, NDG, MMP1, PXN, CG13830, NLAZ, WNT4, CG25C, DPP, TROL, TOTC, DALLY, WNT6, DPTB, GBB, ANCE, NPLP2, ADGF-D, WG, ADGF-A, MP, NETA, WNTD, CG31999, CG30031, NETB, BM-40-SPARC, CG5550, LSP2, ARPC3B, EYS, BURS, TIMP, GLT, TEN-A, ZETATRY, ETATRY, CG31619, IOTATRY	761	151	4786	1.999181975615911	5.122599576725673E-4	3.9413931529730384E-5	0.0020471115100839654
GOTERM_CC_FAT	GO:0005615~extracellular space	23	1.1052378664103797	0.007361946808745285	CHEB38C, HH, IMPL2, TK, NPLP2, ADGF-D, THETATRY, ADGF-A, NOTUM, IM10, CG30031, NLAZ, LSP2, BURS, DPP, EYS, TOTC, ZETATRY, ETATRY, DPTB, ANCE, GBB, IOTATRY	761	82	4786	1.7640139739110927	0.9195170783666596	0.08910040570267208	9.576753303927088
Annotation Cluster 6	Enrichment Score: 4.454512811537581
Category	Term	Count	%	PValue	Genes	List Total	Pop Hits	Pop Total	Fold Enrichment	Bonferroni	Benjamini	FDR
GOTERM_CC_FAT	GO:0044421~extracellular region part	48	2.3065833733781833	1.502612383160592E-6	CG4096, CHEB38C, NOMPA, HH, IMPL2, TK, TNC, THETATRY, NOTUM, IM10, NDG, MMP1, PXN, CG13830, NLAZ, WNT4, CG25C, DPP, TROL, TOTC, DALLY, WNT6, DPTB, GBB, ANCE, NPLP2, ADGF-D, WG, ADGF-A, MP, NETA, WNTD, CG31999, CG30031, NETB, BM-40-SPARC, CG5550, LSP2, ARPC3B, EYS, BURS, TIMP, GLT, TEN-A, ZETATRY, ETATRY, CG31619, IOTATRY	761	151	4786	1.999181975615911	5.122599576725673E-4	3.9413931529730384E-5	0.0020471115100839654
GOTERM_CC_FAT	GO:0031012~extracellular matrix	24	1.1532916866890917	1.6021753710649816E-6	CG4096, NOMPA, TNC, WG, MP, NETA, WNTD, CG31999, NDG, NETB, BM-40-SPARC, MMP1, PXN, CG13830, CG5550, WNT4, CG25C, TIMP, GLT, TROL, TEN-A, DALLY, WNT6, CG31619	761	53	4786	2.8478913048868173	5.461930214476496E-4	3.902368421282443E-5	0.0021827515990002766
GOTERM_CC_FAT	GO:0005578~proteinaceous extracellular matrix	21	1.0091302258529553	3.323011400486889E-5	CG4096, WG, NETA, WNTD, CG31999, NDG, NETB, PXN, MMP1, BM-40-SPARC, CG13830, CG5550, WNT4, CG25C, TIMP, GLT, TROL, TEN-A, DALLY, WNT6, CG31619	761	50	4786	2.6414191852825226	0.011267695750129203	7.079778373937362E-4	0.04526258962074259
SP_PIR_KEYWORDS	extracellular matrix	8	0.3844305622296973	0.01900465139247645	WNT4, CG25C, GLT, WG, WNT6, NETA, WNTD, NETB	2007	19	12980	2.723100726404951	0.9986661803205812	0.14268229341579852	23.038341366749272
Annotation Cluster 7	Enrichment Score: 4.148551739953245
Category	Term	Count	%	PValue	Genes	List Total	Pop Hits	Pop Total	Fold Enrichment	Bonferroni	Benjamini	FDR
INTERPRO	IPR003599:Immunoglobulin subtype	44	2.114368092263335	3.2249333419655586E-10	PVR, DPR15, CG14964, CG14521, DPR19, CG14372, CG12484, CG34113, BTL, DPR12, PXN, DPR3, DPR10, DPR9, UNC-89, CG17839, LBK, TUTL, STRN-MLCK, CG16857, DPR20, TROL, CG34391, FAS, ROBO3, SLS, CG42313, PTP99A, CG13506, CG31646, BEAT-IIIC, CG12950, BEAT-VII, CG7166, HTL, LEA, FAS2, NRM, BEAT-IA, BEAT-IIIA, BEAT-IIB, BEAT-IIA, BEAT-VB, CG15630	1748	97	10196	2.645875109108495	4.892223156582887E-7	6.988891687598198E-8	5.365648592103867E-7
SMART	SM00409:IG	44	2.114368092263335	8.100723612166034E-10	PVR, DPR15, CG14964, CG14521, DPR19, CG14372, CG12484, CG34113, BTL, DPR12, PXN, DPR3, DPR10, DPR9, UNC-89, CG17839, LBK, TUTL, STRN-MLCK, CG16857, DPR20, TROL, CG34391, FAS, ROBO3, SLS, CG42313, PTP99A, CG13506, CG31646, BEAT-IIIC, CG12950, BEAT-VII, CG7166, HTL, LEA, FAS2, NRM, BEAT-IA, BEAT-IIIA, BEAT-IIB, BEAT-IIA, BEAT-VB, CG15630	858	97	4824	2.5503568596352104	2.0332813743806355E-7	1.0166407382605769E-7	1.0530224803240174E-6
INTERPRO	IPR007110:Immunoglobulin-like	53	2.5468524747717445	8.871761006382129E-10	DPR15, PVR, IMPL2, DPR19, CG12484, CG14372, BTL, DPR12, CG6867, DPR10, CG17839, LBK, TUTL, CG16857, ROBO, TROL, FAS, ROBO3, SLS, CG42313, PTP99A, BEAT-IIIC, CG10186, BEAT-VII, CG7166, FAS2, NRM, CG5597, BEAT-IIIA, BEAT-VB, CG14964, CG14521, CG34113, DPR4, PXN, DPR3, DPR9, CG6044, UNC-89, STRN-MLCK, DPR20, CG34391, BEAT-IV, CG13506, CG31646, CG13532, CG12950, HTL, LEA, UNC-5, BEAT-IA, CG15630, CG3…	1748	132	10196	2.3420185840094305	1.3458452543524402E-6	1.6823075588145997E-7	1.4760846878125733E-6
INTERPRO	IPR013783:Immunoglobulin-like fold	44	2.114368092263335	2.6092377531111437E-7	PVR, DPR15, CG14964, CG5984, CG14521, IMPL2, DPR19, CG14372, CG12484, CG34113, DPR4, BTL, DPR12, PXN, CG6867, DPR10, DPR9, JBUG, UNC-89, LBK, CG17839, TUTL, STRN-MLCK, CG16857, DPR20, ROBO, TROL, CG34391, FAS, ROBO3, CG42313, SLS, CG13506, CG31646, DIF, CG12950, CG7166, HTL, LEA, UNC-5, FAS2, NRM, CG15630, CG31619	1748	117	10196	2.1935887656711457	3.9574309190337775E-4	4.397919053888977E-5	4.3412441143031444E-4
INTERPRO	IPR013151:Immunoglobulin	32	1.5377222489187892	6.090316244339464E-6	PVR, CG14521, DPR19, CG12484, CG14372, CG34113, BTL, DPR4, DPR12, CG6867, DPR10, DPR9, LBK, CG17839, STRN-MLCK, CG16857, DPR20, ROBO, TROL, CG34391, FAS, CG42313, SLS, CG13506, CG31646, CG12950, HTL, CG7166, FAS2, NRM, CG15630, CG31619	1748	82	10196	2.276273929787353	0.009196489103951655	6.597135701763568E-4	0.010132593103728826
INTERPRO	IPR003598:Immunoglobulin subtype 2	34	1.6338298894762133	1.9201846212332663E-5	PVR, DPR15, CG14521, IMPL2, DPR19, CG14372, CG12484, DPR4, BTL, DPR12, PXN, CG6867, DPR9, LBK, UNC-89, TUTL, STRN-MLCK, CG16857, DPR20, ROBO, TROL, CG34391, FAS, ROBO3, SLS, CG31646, CG12950, HTL, CG7166, LEA, UNC-5, FAS2, CG15630, CG31619	1748	94	10196	2.1097911290715223	0.028709306758713526	0.0017120316445674577	0.03194325904163353
INTERPRO	IPR013106:Immunoglobulin V-set	21	1.0091302258529553	2.554137104296584E-5	DPR15, PVR, CG13506, CG31646, DPR19, CG14372, CG12484, CG12950, CG34113, DPR4, DPR12, HTL, CG7166, DPR3, DPR10, DPR9, NRM, TUTL, CG16857, DPR20, BEAT-IIIA	1748	46	10196	2.6628693662322154	0.03800570116107971	0.002150282306708884	0.04248727874015534
INTERPRO	IPR013098:Immunoglobulin I-set	24	1.1532916866890917	2.8126270909890866E-5	CG14964, PVR, CG14521, IMPL2, CG31646, CG12950, BTL, LEA, PXN, CG6867, UNC-5, FAS2, LBK, UNC-89, TUTL, STRN-MLCK, CG16857, ROBO, TROL, CG34391, ROBO3, CG42313, SLS, CG15630	1748	57	10196	2.455979766349512	0.04177067718252525	0.002243172583890507	0.04678623394274162
SMART	SM00408:IGc2	34	1.6338298894762133	3.715690734926428E-5	PVR, DPR15, CG14521, IMPL2, DPR19, CG14372, CG12484, DPR4, BTL, DPR12, PXN, CG6867, DPR9, LBK, UNC-89, TUTL, STRN-MLCK, CG16857, DPR20, ROBO, TROL, CG34391, FAS, ROBO3, SLS, CG31646, CG12950, HTL, CG7166, LEA, UNC-5, FAS2, CG15630, CG31619	858	94	4824	2.0336259485195654	0.009283199582404422	0.00232892309532573	0.04828993103085377
SP_PIR_KEYWORDS	Immunoglobulin domain	17	0.8169149447381067	0.0012603621841388675	PVR, OTK, IMPL2, CG12484, CG14372, CG12950, BTL, DPR4, HTL, PXN, UNC-5, FAS2, NRM, TUTL, TROL, BEAT-IIIA, SLS	2007	47	12980	2.3392594006085083	0.3527995399789098	0.01489143023667061	1.7064405637239544
INTERPRO	IPR008957:Fibronectin, type III-like fold	17	0.8169149447381067	0.003746401332915834	CG14964, CG14372, CG12950, LEA, FAS2, UNC-89, CG17839, TUTL, STRN-MLCK, SEV, TRIM9, CG16857, PTP52F, ROBO, ROBO3, SLS, PTP99A	1748	47	10196	2.1097911290715223	0.9966337753026773	0.11409730378617522	6.053970731019187
INTERPRO	IPR003961:Fibronectin, type III	21	1.0091302258529553	0.0039733509577457495	CG14964, CG14372, CG12484, CG12950, CG7166, LEA, FAS2, UNC-89, CG17839, TUTL, STRN-MLCK, SEV, TRIM9, CG16857, ROBO, CG42346, PTP52F, ROBO3, SLS, PTP99A, CG15630	1748	64	10196	1.913937356979405	0.9976174407410316	0.11823049063518298	6.409410520523185
SMART	SM00060:FN3	21	1.0091302258529553	0.005882155115588343	CG14964, CG14372, CG12484, CG12950, CG7166, LEA, FAS2, UNC-89, CG17839, TUTL, STRN-MLCK, SEV, TRIM9, CG16857, ROBO, CG42346, PTP52F, ROBO3, SLS, PTP99A, CG15630	858	64	4824	1.8448426573426573	0.7725398693625872	0.10036848012001676	7.382176910072912
INTERPRO	IPR013162:CD80-like, immunoglobulin C2-set	7	0.3363767419509851	0.0916881695454005	NRM, CG14372, CG12484, BEAT-IIIA, BEAT-VII, CG12950, CG42313	1748	19	10196	2.148982295555823	1.0	0.781210977682666	79.81108721550491
UP_SEQ_FEATURE	domain:Fibronectin type-III 1	5	0.2402691013935608	0.17558101100431583	FAS2, TUTL, SEV, SLS, PTP99A	446	15	2975	2.223467862481315	1.0	0.9967102542900501	95.61030272900346
UP_SEQ_FEATURE	domain:Fibronectin type-III 2	5	0.2402691013935608	0.17558101100431583	FAS2, TUTL, SEV, SLS, PTP99A	446	15	2975	2.223467862481315	1.0	0.9967102542900501	95.61030272900346
UP_SEQ_FEATURE	domain:Fibronectin type-III 3	3	0.14416146083613646	0.5065264944181342	SEV, SLS, PTP99A	446	11	2975	1.8192009783938037	1.0	0.9999987718740868	99.99891872362076
Annotation Cluster 8	Enrichment Score: 3.6695211014198614
Category	Term	Count	%	PValue	Genes	List Total	Pop Hits	Pop Total	Fold Enrichment	Bonferroni	Benjamini	FDR
INTERPRO	IPR001071:Cellular retinaldehyde binding/alpha-tocopherol transport	13	0.6246996636232581	4.138482611787363E-6	CG31826, PGRP-LD, CRALBP, CG3191, CG10657, CG33966, CG10026, CG33965, CG5958, CG10300, CG12926, CG5973, CG33514, CG13893	1748	18	10196	4.212687515891178	0.006258425075603591	4.8281349365364434E-4	0.006885389633903838
INTERPRO	IPR001251:Cellular retinaldehyde-binding/triple function, C-terminal	17	0.8169149447381067	3.188660902329508E-5	CG32407, CG3091, CG31826, PGRP-LD, CRALBP, CG3191, CG10657, PINTA, RETM, CG33966, CG5958, CG10026, CG33965, CG10300, CG12926, CG5973, CG33514, CG13893	1748	33	10196	3.0048540323139865	0.047221434112554195	0.002415715307834354	0.053039753962513814
SMART	SM00516:SEC14	17	0.8169149447381067	4.879321120245054E-5	CG32407, CG3091, CG31826, PGRP-LD, CRALBP, CG3191, CG10657, PINTA, RETM, CG33966, CG5958, CG10026, CG33965, CG10300, CG12926, CG5973, CG33514, CG13893	858	33	4824	2.8963763509218055	0.012172700716280294	0.0024464814361864207	0.06340829990670871
GOTERM_MF_FAT	GO:0019842~vitamin binding	33	1.5857760691975011	1.0301860450385479E-4	NC73EF, CG3091, PH4ALPHAMP, B, CRALBP, CG10657, CG6574, CG10361, ALAS, CG18170, CG8129, CG33966, CG33965, CG10300, CG12926, RFABG, CG12824, CG33514, GAD1, CG3999, CG8745, DDC, CG6188, PGRP-LD, CG1516, TDC1, PINTA, SPAT, CG14694, CG10026, CG5958, CG34345, GLYP, CG5973	1330	99	7918	1.9844611528822056	0.09510213132765555	0.004532116729748181	0.16201143234674253
GOTERM_MF_FAT	GO:0005501~retinoid binding	7	0.3363767419509851	4.554128583585097E-4	PGRP-LD, CRALBP, CG5958, CG10026, CG10657, PINTA, RFABG, CG5973	1330	8	7918	5.209210526315789	0.35715464722865253	0.015656538077797544	0.714345067678257
GOTERM_MF_FAT	GO:0008431~vitamin E binding	8	0.3844305622296973	6.512220380450364E-4	CG3091, CG33966, CG33965, CG10026, CG10300, CG12926, PINTA, CG33514	1330	11	7918	4.329733424470267	0.46841445816487526	0.018413397018043787	1.0200132312665033
GOTERM_MF_FAT	GO:0019840~isoprenoid binding	7	0.3363767419509851	0.002513937358857899	PGRP-LD, CRALBP, CG5958, CG10026, CG10657, PINTA, RFABG, CG5973	1330	10	7918	4.167368421052632	0.9129775830263708	0.0528118685267982	3.8840667046015187
GOTERM_MF_FAT	GO:0016918~retinal binding	5	0.2402691013935608	0.008904669884662934	PGRP-LD, CRALBP, CG5958, CG10026, CG10657, CG5973	1330	6	7918	4.961152882205513	0.9998294047554965	0.14352696357538686	13.131322720399163
Annotation Cluster 9	Enrichment Score: 3.2158518155154043
Category	Term	Count	%	PValue	Genes	List Total	Pop Hits	Pop Total	Fold Enrichment	Bonferroni	Benjamini	FDR
GOTERM_MF_FAT	GO:0008509~anion transmembrane transporter activity	36	1.7299375300336377	7.669423158781776E-7	HOE1, CG6125, OATP58DA, EAAT1, EAAT2, CG9826, GLUCLALPHA, CG6723, CG9702, PICOT, CG12344, NAPI-T, CG3649, TTY, HISCL1, CG42235, CG7720, VGLUT, OATP58DC, L(2)08717, CG5687, OATP74D, CG31547, CG11340, NDAE1, CG1907, OATP33EA, OATP33EB, CG5002, RDL, CG3036, CG9090, CG15096, PHCL, CG5404, CG9717	1330	92	7918	2.329584831644328	7.436576811410411E-4	8.265595399492565E-5	0.0012070351433579596
GOTERM_MF_FAT	GO:0015294~solute:cation symporter activity	32	1.5377222489187892	2.0620111945611945E-6	EAAT1, EAAT2, CG9826, CG8083, SERT, CG33296, CG15279, CG6723, CG1698, PICOT, CG3649, NAPI-T, CG10804, INE, CG1732, CG42235, SUT2, CG7720, VGLUT, L(2)08717, CG5549, CG5687, CG31547, NDAE1, CG13796, SMVT, CG13795, GLUT1, CG3036, CG9903, CG15096, CG8850	1330	80	7918	2.3813533834586464	0.001998153948021719	1.6666551983413047E-4	0.003245219585934489
GOTERM_MF_FAT	GO:0015293~symporter activity	33	1.5857760691975011	2.1922867060123345E-6	EAAT1, EAAT2, CG9826, CG8083, CG1090, SERT, CG33296, CG15279, CG6723, CG1698, PICOT, CG3649, NAPI-T, CG10804, INE, CG1732, CG42235, SUT2, CG7720, VGLUT, L(2)08717, CG5549, CG5687, CG31547, NDAE1, CG13796, SMVT, GLUT1, CG13795, CG3036, CG9903, CG15096, CG8850	1330	84	7918	2.3388292158968853	0.0021242609931354517	1.6356511683279784E-4	0.0034502455395046816
GOTERM_MF_FAT	GO:0015370~solute:sodium symporter activity	27	1.2974531475252282	2.4137446884778504E-6	EAAT1, EAAT2, CG8083, CG9826, SERT, CG15279, CG33296, CG6723, CG1698, PICOT, CG3649, NAPI-T, CG10804, INE, CG1732, CG42235, CG7720, VGLUT, L(2)08717, CG5549, CG5687, CG13796, SMVT, CG13795, CG9903, CG15096, CG8850	1330	62	7918	2.5926024739267524	0.0023385963861892733	1.672242431456361E-4	0.0037987724100574383
GOTERM_MF_FAT	GO:0015296~anion:cation symporter activity	16	0.7688611244593946	5.135650118337238E-4	EAAT1, EAAT2, L(2)08717, CG5687, CG31547, CG9826, NDAE1, CG6723, CG3036, PICOT, NAPI-T, CG3649, CG15096, CG42235, CG7720, VGLUT	1330	37	7918	2.5744360902255643	0.39242886961446943	0.01594524947045506	0.8052157144743388
GOTERM_MF_FAT	GO:0015103~inorganic anion transmembrane transporter activity	16	0.7688611244593946	7.185188295555088E-4	CG6125, HOE1, L(2)08717, CG9826, NDAE1, CG9702, CG5002, CG3036, PICOT, CG9090, NAPI-T, CG3649, CG15096, CG9717, CG5404, VGLUT	1330	38	7918	2.5066877720617335	0.5020291686645231	0.019180712881884054	1.12486332665086
GOTERM_BP_FAT	GO:0006820~anion transport	16	0.7688611244593946	0.0015822803648672125	OATP58DA, HOE1, EAAT1, OATP74D, CG31547, NDAE1, CG1907, GLUCLALPHA, OATP33EA, OATP33EB, CG3036, PICOT, CG9090, NAPI-T, VGLUT, OATP58DC	1132	47	7937	2.386888203894444	0.9726591027064471	0.03717934707453918	2.7254423126412797
GOTERM_BP_FAT	GO:0015698~inorganic anion transport	7	0.3363767419509851	0.04303222925922896	PICOT, CG3036, CG9090, NAPI-T, CG31547, NDAE1, GLUCLALPHA	1132	19	7937	2.5831783522410263	1.0	0.3816305498338084	53.585099068580845
GOTERM_MF_FAT	GO:0005436~sodium:phosphate symporter activity	8	0.3844305622296973	0.04930729885132972	PICOT, L(2)08717, CG3036, NAPI-T, CG9826, CG3649, CG15096, VGLUT	1330	21	7918	2.267955603293949	1.0	0.43093693206921313	54.87803824190654
GOTERM_MF_FAT	GO:0015114~phosphate transmembrane transporter activity	9	0.4324843825084094	0.05717793370091961	PICOT, L(2)08717, CG3036, CG9090, NAPI-T, CG9826, CG3649, CG15096, VGLUT	1330	26	7918	2.0607865818392135	1.0	0.4624727286911642	60.411792449911374
GOTERM_BP_FAT	GO:0006817~phosphate transport	4	0.19221528111484865	0.06473027010190782	PICOT, CG3036, CG9090, NAPI-T	1132	7	7937	4.006562342251388	1.0	0.4765302428771927	68.8937593819041
GOTERM_MF_FAT	GO:0005316~high affinity inorganic phosphate:sodium symporter activity	7	0.3363767419509851	0.06695420527007179	PICOT, L(2)08717, NAPI-T, CG9826, CG3649, CG15096, VGLUT	1330	18	7918	2.315204678362573	1.0	0.5071742637777004	66.40135712621255
Annotation Cluster 10	Enrichment Score: 3.1411700663406505
Category	Term	Count	%	PValue	Genes	List Total	Pop Hits	Pop Total	Fold Enrichment	Bonferroni	Benjamini	FDR
GOTERM_BP_FAT	GO:0006811~ion transport	94	4.517059106198943	2.2990655860726485E-10	HOE1, NHA1, EAAT1, NOMPC, ATPSYN-GAMMA, CG1090, CG11155, CAC, CG9813, SLO, CG6723, TSF3, VHA26, TSF1, CG12344, CG4239, CA-P60A, HISCL1, TTY, CNGL, VHASFD, IH, VHA68-1, EAG, PARA, PPK20, ATPSYN-D, VHAPPA1-1, ATPSYN-B, OATP74D, IRK3, IRK2, CG5621, CG11340, L(2)06225, ATPSYN-CF6, SHAW, CG8713, CG10830, CG6812, CG9090, CG9903, PHCL, SHAL, RDGB, CG9194, OATP58DA, CALX, ELK, CG4692, GLURIIE, NMDAR1, SH…	1132	346	7937	1.9048540615617149	5.225774249995041E-7	2.6128874663911006E-7	4.011877052789714E-7
SP_PIR_KEYWORDS	ion transport	60	2.883229216722729	7.209984378613149E-9	NOMPC, ATPSYN-GAMMA, CG1090, CAC, CG11155, SLO, CG6723, VHA26, CG12344, CA-P60A, HISCL1, TTY, VHASFD, CNGL, IH, VHA68-1, EAG, PARA, PPK20, ATPSYN-D, ATPSYN-B, IRK3, IRK2, CG5621, CG11340, ATPSYN-CF6, SHAW, CG8713, PHCL, SHAL, RDGB, CG9194, ELK, CG4692, GLURIIE, NMDAR1, SHAB, GLUCLALPHA, NMDAR2, PPK, PICOT, CG34396, CG42235, CG7720, PPK19, IR21A, KCNQ, OSCP, CG5687, SK, CA-ALPHA1T, TASK6, TASK7, S…	2007	182	12980	2.1320980962236566	2.487441528864487E-6	2.7638269761709466E-7	9.83984793645476E-6
SP_PIR_KEYWORDS	transport	116	5.57424315233061	8.021030478099322E-8	ROP, CG1090, CG15279, LSD-1, VHA26, CG1208, MDR49, HISCL1, TTY, CNGL, VHASFD, CG1732, RAB26, CG18327, CG18324, VACHT, IRK3, IRK2, CG5621, GLOB1, CG11340, ATPSYN-CF6, CG13796, CG10219, CG8713, CG13795, CG9090, CG1213, CG9194, CG8850, ELK, CG4692, OBP56H, CG4607, GLURIIE, SERT, OBP56D, RAB3, CG33296, OBP56A, CG17119, PPK, INE, RFABG, SUT2, CG6836, OBP57C, OBP57A, CG5646, CG1907, SMVT, GLUT1, CG7589…	2007	465	12980	1.6133639787625036	2.7672173360526742E-5	2.1286559068744992E-6	1.0946720468973936E-4
GOTERM_MF_FAT	GO:0022836~gated channel activity	43	2.0663142719846226	3.0601091604189977E-7	NOMPC, ELK, GLURIIE, NMDAR1, CG11155, CG4587, CAC, SHAB, GLURIIC, GLUCLALPHA, NMDAR2, SLO, CG34396, CG12344, HISCL1, IR68A, TIPE, CNGL, IH, EAG, PARA, IR21A, KCNQ, IRK3, SK, IRK2, CA-ALPHA1T, CG5621, CG11340, TASK7, SHAW, CG8713, CG10830, RDL, NTR, CG7589, GLURIIA, CA-ALPHA1D, CA-BETA, PHCL, SHAL, CG42260, CG9194	1330	116	7918	2.2068576613948667	2.9678658413245795E-4	4.240347723094562E-5	4.816101249138782E-4
SP_PIR_KEYWORDS	ionic channel	41	1.9702066314271984	3.8981403403770206E-7	NOMPC, ELK, GLURIIE, NMDAR1, CG11155, CAC, SHAB, GLUCLALPHA, NMDAR2, SLO, PPK, CG34396, CG12344, HISCL1, TTY, CNGL, IH, EAG, PPK19, PARA, IR21A, PPK20, KCNQ, IRK3, SK, IRK2, CA-ALPHA1T, CG5621, CG11340, TASK6, TASK7, SHAW, CG8713, RDL, CG7589, GLURIIA, CA-ALPHA1D, PHCL, SHAL, WTRW, CG9194	2007	117	12980	2.2663413096895906	1.344768251412276E-4	9.606087286950782E-6	5.319985911578229E-4
GOTERM_MF_FAT	GO:0022843~voltage-gated cation channel activity	22	1.0571840461316675	4.032304035253666E-7	ELK, KCNQ, IRK3, CA-ALPHA1T, IRK2, CAC, CG4587, SHAB, TASK7, SLO, SHAW, CG8713, CG10830, CG34396, CA-ALPHA1D, CA-BETA, SHAL, TIPE, IH, CG9194, EAG, PARA	1330	41	7918	3.1944984412250137	3.910570875019781E-4	4.889050110357118E-5	6.346169227455789E-4
GOTERM_MF_FAT	GO:0015267~channel activity	57	2.7390677558865932	4.565449190962852E-6	NOMPC, CAC, CG11155, INX3, SLO, INX7, CG12344, CG4239, HISCL1, TTY, IR68A, CNGL, IH, EAG, PARA, PPK20, IRK3, IRK2, CG5621, CG11340, SHAW, CG8713, CG10830, BRP, PHCL, CG4019, SHAL, CG9194, ELK, GLURIIE, SERT, NMDAR1, CG4587, GLURIIC, SHAB, GLUCLALPHA, NMDAR2, PPK, CG34396, TIPE, PPK19, IR21A, KCNQ, SK, CA-ALPHA1T, TASK6, TASK7, CG17664, NTR, RDL, CG7589, GLURIIA, CA-ALPHA1D, CA-BETA, CG42260, WTRW…	1330	187	7918	1.8146676852559207	0.00441870449555426	2.9518947795914574E-4	0.007185029765277573
GOTERM_MF_FAT	GO:0022803~passive transmembrane transporter activity	57	2.7390677558865932	4.565449190962852E-6	NOMPC, CAC, CG11155, INX3, SLO, INX7, CG12344, CG4239, HISCL1, TTY, IR68A, CNGL, IH, EAG, PARA, PPK20, IRK3, IRK2, CG5621, CG11340, SHAW, CG8713, CG10830, BRP, PHCL, CG4019, SHAL, CG9194, ELK, GLURIIE, SERT, NMDAR1, CG4587, GLURIIC, SHAB, GLUCLALPHA, NMDAR2, PPK, CG34396, TIPE, PPK19, IR21A, KCNQ, SK, CA-ALPHA1T, TASK6, TASK7, CG17664, NTR, RDL, CG7589, GLURIIA, CA-ALPHA1D, CA-BETA, CG42260, WTRW…	1330	187	7918	1.8146676852559207	0.00441870449555426	2.9518947795914574E-4	0.007185029765277573
GOTERM_BP_FAT	GO:0006812~cation transport	62	2.9793368572801535	1.33088470731449E-5	NHA1, NOMPC, ATPSYN-GAMMA, CG1090, CAC, CG9813, SLO, CG6723, TSF3, VHA26, TSF1, CA-P60A, CG4239, VHASFD, IH, VHA68-1, EAG, PARA, PPK20, ATPSYN-D, VHAPPA1-1, ATPSYN-B, IRK3, IRK2, L(2)06225, ATPSYN-CF6, SHAW, CG8713, CG10830, CG6812, CG9903, SHAL, RDGB, CG9194, CALX, ELK, CG4692, SHAB, PPK, PICOT, CG34396, TIPE, CG42235, CG7720, FER1HCH, PPK19, KCNQ, OSCP, CG5687, CG31547, SK, CA-ALPHA1T, L(1)G023…	1132	252	7937	1.7250476751360142	0.029798222137073505	9.162833104522372E-4	0.023221442079024435
GOTERM_MF_FAT	GO:0022838~substrate specific channel activity	54	2.5949062950504564	1.3986841000976323E-5	NOMPC, CAC, CG11155, SLO, CG12344, CG4239, TTY, HISCL1, IR68A, CNGL, IH, EAG, PARA, PPK20, IRK3, IRK2, CG5621, CG11340, SHAW, CG8713, CG10830, BRP, CG4019, SHAL, PHCL, CG9194, ELK, GLURIIE, SERT, NMDAR1, CG4587, GLURIIC, SHAB, GLUCLALPHA, NMDAR2, PPK, CG34396, TIPE, PPK19, IR21A, KCNQ, SK, CA-ALPHA1T, TASK6, TASK7, CG17664, RDL, NTR, CG7589, GLURIIA, CA-ALPHA1D, CA-BETA, CG42260, WTRW	1330	180	7918	1.786015037593985	0.013475709243372602	8.47598750896128E-4	0.022010734945487886
GOTERM_BP_FAT	GO:0015672~monovalent inorganic cation transport	47	2.2585295530994713	1.7034474382831777E-5	ELK, CG4692, ATPSYN-GAMMA, CG1090, SHAB, CG9813, SLO, PPK, CG6723, VHA26, PICOT, CG34396, CG4239, VHASFD, TIPE, CG42235, IH, CG7720, VHA68-1, EAG, PPK19, PARA, PPK20, ATPSYN-D, KCNQ, VHAPPA1-1, ATPSYN-B, OSCP, CG5687, IRK3, CG31547, SK, IRK2, L(1)G0230, L(2)06225, TASK6, NDAE1, ATPSYN-CF6, TASK7, SHAW, CG31030, CG8713, SMVT, CG10830, CG9903, SHAL, CG9194	1132	175	7937	1.8830843008581521	0.03797966478037895	0.0010749687527463747	0.029721052258091518
GOTERM_MF_FAT	GO:0022832~voltage-gated channel activity	22	1.0571840461316675	2.174156586500092E-5	ELK, KCNQ, IRK3, CA-ALPHA1T, IRK2, CAC, CG4587, SHAB, TASK7, SLO, SHAW, CG8713, CG10830, CG34396, CA-ALPHA1D, CA-BETA, SHAL, TIPE, IH, CG9194, EAG, PARA	1330	50	7918	2.6194887218045113	0.02086871875103602	0.0011709554598809957	0.03421219259491792
GOTERM_MF_FAT	GO:0005244~voltage-gated ion channel activity	22	1.0571840461316675	2.174156586500092E-5	ELK, KCNQ, IRK3, CA-ALPHA1T, IRK2, CAC, CG4587, SHAB, TASK7, SLO, SHAW, CG8713, CG10830, CG34396, CA-ALPHA1D, CA-BETA, SHAL, TIPE, IH, CG9194, EAG, PARA	1330	50	7918	2.6194887218045113	0.02086871875103602	0.0011709554598809957	0.03421219259491792
GOTERM_MF_FAT	GO:0005216~ion channel activity	52	2.4987986544930325	2.7533092126814273E-5	NOMPC, CAC, CG11155, SLO, CG12344, CG4239, TTY, HISCL1, IR68A, CNGL, IH, EAG, PARA, PPK20, IRK3, IRK2, CG5621, CG11340, SHAW, CG8713, CG10830, BRP, SHAL, PHCL, CG9194, ELK, GLURIIE, SERT, NMDAR1, CG4587, GLURIIC, SHAB, GLUCLALPHA, NMDAR2, PPK, CG34396, TIPE, PPK19, IR21A, KCNQ, CA-ALPHA1T, SK, TASK6, TASK7, RDL, NTR, CG7589, GLURIIA, CA-ALPHA1D, CA-BETA, CG42260, WTRW	1330	175	7918	1.7690053705692803	0.026353976572901838	0.001404668687813082	0.0433237999965308
GOTERM_MF_FAT	GO:0005267~potassium channel activity	17	0.8169149447381067	3.8627640107183216E-5	KCNQ, ELK, IRK3, IRK2, SK, SHAB, TASK6, TASK7, SLO, SHAW, CG8713, CG10830, CG34396, SHAL, IH, CG9194, EAG	1330	34	7918	2.9766917293233086	0.03677623771788763	0.0018717228673411634	0.06077629563123743
GOTERM_BP_FAT	GO:0006813~potassium ion transport	18	0.8649687650168189	3.9241595693678656E-5	ELK, KCNQ, CG1090, IRK3, IRK2, SK, SHAB, TASK6, TASK7, SLO, SHAW, CG8713, CG10830, CG34396, SHAL, IH, CG9194, EAG	1132	43	7937	2.935039855370203	0.08533545385074603	0.00222746294326015	0.06845462280784531
GOTERM_BP_FAT	GO:0030001~metal ion transport	44	2.114368092263335	3.981421585351697E-5	CALX, NOMPC, ELK, CG1090, CAC, SHAB, SLO, PPK, CG6723, TSF3, TSF1, PICOT, CG34396, CA-P60A, TIPE, CG42235, IH, CG7720, FER1HCH, EAG, PPK19, PARA, PPK20, KCNQ, CG5687, IRK3, CG31547, SK, IRK2, CA-ALPHA1T, TASK6, NDAE1, FER2LCH, TASK7, SHAW, CG8713, SMVT, CG10830, CG9903, CA-ALPHA1D, CA-BETA, SHAL, RDGB, CG9194	1132	165	7937	1.8697290930506476	0.08652522236108096	0.002204870918374069	0.06945319743282274
GOTERM_MF_FAT	GO:0005249~voltage-gated potassium channel activity	15	0.7208073041806823	8.332285955692943E-5	KCNQ, ELK, IRK3, IRK2, SHAB, TASK7, SLO, SHAW, CG8713, CG10830, CG34396, SHAL, IH, CG9194, EAG	1330	29	7918	3.0793362717137667	0.07764633203891214	0.0038414854565315126	0.13105608455359352
SP_PIR_KEYWORDS	voltage-gated channel	10	0.4805382027871216	1.0170347666331528E-4	SHAW, SLO, IRK3, CA-ALPHA1D, CAC, IRK2, SHAB, SHAL, EAG, PARA	2007	15	12980	4.311576150141172	0.034480985957462185	0.001593705239105181	0.13871089884041066
INTERPRO	IPR005821:Ion transport	16	0.7688611244593946	2.1461185522081818E-4	NOMPC, KCNQ, ELK, CAC, CA-ALPHA1T, SHAB, SLO, SHAW, CA-ALPHA1D, SHAL, CNGL, CG42260, IH, WTRW, EAG, PARA	1748	34	10196	2.7449185623906316	0.27790684477195315	0.014691068670454888	0.3564729103472386
GOTERM_CC_FAT	GO:0034702~ion channel complex	19	0.9130225852955309	6.792639469657771E-4	KCNQ, ELK, CAC, SHAB, CG11340, GLUCLALPHA, SLO, SHAW, CG10830, RDL, CG12344, CA-ALPHA1D, CA-BETA, HISCL1, TTY, SHAL, PHCL, EAG, PARA	761	52	4786	2.2979379359142826	0.20682207273390807	0.011518533348433557	0.9214592066107863
SP_PIR_KEYWORDS	potassium transport	9	0.4324843825084094	0.0021020778281400036	SHAW, SLO, KCNQ, IRK3, CG1090, IRK2, SHAB, SHAL, EAG	2007	17	12980	3.4238987074650487	0.5161499100284066	0.022431467631997992	2.8309913639625206
GOTERM_CC_FAT	GO:0034703~cation channel complex	12	0.5766458433445458	0.0023969893871308365	SHAW, SLO, CG10830, ELK, KCNQ, CA-ALPHA1D, CA-BETA, CAC, SHAB, SHAL, EAG, PARA	761	28	4786	2.6953256992678805	0.5588430481266768	0.034955083706076584	3.2166620032813675
GOTERM_MF_FAT	GO:0005261~cation channel activity	33	1.5857760691975011	0.0030015121557268646	NOMPC, ELK, SERT, CG4587, CAC, SHAB, SLO, PPK, CG34396, CG4239, TIPE, CNGL, IH, EAG, PPK19, PARA, PPK20, KCNQ, IRK3, SK, IRK2, CA-ALPHA1T, TASK6, TASK7, SHAW, CG8713, CG10830, BRP, CA-ALPHA1D, CA-BETA, SHAL, CG42260, CG9194	1330	118	7918	1.6649292723333757	0.94584174961576	0.060154006997069964	4.620826278775237
SP_PIR_KEYWORDS	potassium channel	6	0.2883229216722729	0.0032600138545811506	SHAW, SLO, KCNQ, SHAB, SHAL, EAG	2007	8	12980	4.850523168908819	0.6758477773466957	0.03356152307422522	4.358543857490426
GOTERM_MF_FAT	GO:0015276~ligand-gated ion channel activity	22	1.0571840461316675	0.004233507526411907	IR21A, GLURIIE, IRK3, NMDAR1, IRK2, CG11155, CG5621, GLURIIC, CG11340, GLUCLALPHA, NMDAR2, NTR, RDL, CG7589, CG12344, GLURIIA, HISCL1, CNGL, PHCL, IR68A, CG42260, IH	1330	70	7918	1.8710633727175079	0.98367764055443	0.08055409604787045	6.458961418684783
GOTERM_MF_FAT	GO:0022834~ligand-gated channel activity	22	1.0571840461316675	0.004233507526411907	IR21A, GLURIIE, IRK3, NMDAR1, IRK2, CG11155, CG5621, GLURIIC, CG11340, GLUCLALPHA, NMDAR2, NTR, RDL, CG7589, CG12344, GLURIIA, HISCL1, CNGL, PHCL, IR68A, CG42260, IH	1330	70	7918	1.8710633727175079	0.98367764055443	0.08055409604787045	6.458961418684783
SP_PIR_KEYWORDS	potassium	9	0.4324843825084094	0.007075345838745543	SHAW, SLO, KCNQ, IRK3, CG1090, IRK2, SHAB, SHAL, EAG	2007	20	12980	2.910313901345291	0.9136779926633944	0.06578288298443147	9.235706508033893
GOTERM_MF_FAT	GO:0046873~metal ion transmembrane transporter activity	38	1.8260451705910619	0.008271739367844168	NOMPC, ELK, SERT, CG4587, CAC, SHAB, SLO, PPK, TSF3, TSF1, CG34396, CA-P60A, CG4239, TIPE, CNGL, IH, EAG, PPK19, PARA, PPK20, KCNQ, IRK3, SK, IRK2, CA-ALPHA1T, TASK6, TASK7, SHAW, CG8713, CG4301, CG10830, BRP, CA-ALPHA1D, CA-BETA, SHAL, RDGB, CG42260, CG9194	1330	150	7918	1.5081904761904763	0.9996831099964937	0.13626572202101628	12.254102813937362
SP_PIR_KEYWORDS	postsynaptic cell membrane	13	0.6246996636232581	0.009688949949592643	GLURIIE, CG11155, NMDAR1, CG5621, CG11340, GLUCLALPHA, NMDAR2, RDL, CG7589, GLURIIA, CG12344, HISCL1, PHCL	2007	38	12980	2.2125193402040226	0.9652295247553406	0.08252308781440287	12.442546506489826
GOTERM_MF_FAT	GO:0030955~potassium ion binding	10	0.4805382027871216	0.016263789631109894	SHAW, SLO, CG7362, KCNQ, IRK3, CG1090, IRK2, SHAB, SHAL, EAG	1330	25	7918	2.3813533834586464	0.9999998763204462	0.2141532758639697	22.745871038724708
INTERPRO	IPR003091:Voltage-dependent potassium channel	5	0.2402691013935608	0.019407018523889714	SHAW, SLO, KCNQ, SHAB, SHAL	1748	7	10196	4.16639424648578	0.9999999999998774	0.37618582631432773	27.824429476941948
GOTERM_CC_FAT	GO:0034705~potassium channel complex	8	0.3844305622296973	0.02172139097818918	SHAW, SLO, CG10830, ELK, KCNQ, SHAB, SHAL, EAG	761	19	4786	2.6480392834912516	0.9994405876313125	0.18780703390425546	25.85810694093318
GOTERM_CC_FAT	GO:0008076~voltage-gated potassium channel complex	8	0.3844305622296973	0.02172139097818918	SHAW, SLO, CG10830, ELK, KCNQ, SHAB, SHAL, EAG	761	19	4786	2.6480392834912516	0.9994405876313125	0.18780703390425546	25.85810694093318
GOTERM_MF_FAT	GO:0031420~alkali metal ion binding	15	0.7208073041806823	0.02273957555417568	PPK20, KCNQ, CG7362, CG1090, IRK3, IRK2, SHAB, SLO, SHAW, PPK, PICOT, SHAL, EAG, PPK19, PARA	1330	48	7918	1.8604323308270676	0.9999999997958251	0.2633515034133562	30.372849831134687
UP_SEQ_FEATURE	short sequence motif:Selectivity filter	4	0.19221528111484865	0.02629303045315653	SHAW, SHAB, SHAL, EAG	446	5	2975	5.336322869955157	0.999999999999991	0.834212539932915	35.03885862635312
INTERPRO	IPR013099:Ion transport 2	6	0.2883229216722729	0.040388282173073976	CG8713, CG34396, SK, TASK6, CG9194, TASK7	1748	12	10196	2.9164759725400455	1.0	0.5656373177060463	49.63771611022931
GOTERM_BP_FAT	GO:0008016~regulation of heart contraction	6	0.2883229216722729	0.05093302219772306	HOW, KCNQ, SHAB, CCAP, CAPA, EAG	1132	15	7937	2.804593639575972	1.0	0.42019314835351695	59.836692640097986
INTERPRO	IPR003280:Potassium channel, two pore-domain	5	0.2402691013935608	0.052449573684632614	CG8713, CG34396, TASK6, CG9194, TASK7	1748	9	10196	3.2405288583778287	1.0	0.635414646364606	59.195383335718546
GOTERM_MF_FAT	GO:0005252~open rectifier potassium channel activity	3	0.14416146083613646	0.1335413128610903	CG34396, CG9194, TASK7	1330	4	7918	4.465037593984962	1.0	0.7142443569820058	89.52261318592548
INTERPRO	IPR003968:Potassium channel, voltage dependent, Kv	3	0.14416146083613646	0.20528241904302696	SHAW, SHAB, SHAL	1748	5	10196	3.499771167048055	1.0	0.947863390130418	97.81354930500912
UP_SEQ_FEATURE	domain:BTB	5	0.2402691013935608	0.27765433017466323	AB, FRU, GPRS, BAB1, BAB2	446	18	2975	1.852889885401096	1.0	0.9997324361174795	99.48348789479047
SP_PIR_KEYWORDS	ion channel	3	0.14416146083613646	0.29613461386954354	SHAW, SHAB, SHAL	2007	7	12980	2.7717275250907543	1.0	0.7397583327618453	99.17089460961593
INTERPRO	IPR003131:Potassium channel, voltage dependent, Kv, tetramerisation	4	0.19221528111484865	0.33920614722258824	SHAW, CG10830, SHAB, SHAL	1748	12	10196	1.944317315026697	1.0	0.9898236492613667	99.89854912273522
INTERPRO	IPR000210:BTB/POZ-like	14	0.6727534839019702	0.4659917142590882	CG11275, CHINMO, CG32121, SHAB, FRU, GPRS, BAB1, BAB2, SHAW, AB, MAMO, CG10830, SHAL, CG34376	1748	72	10196	1.13418510043224	1.0	0.9982436864065837	99.99706951020232
SMART	SM00225:BTB	14	0.6727534839019702	0.5230193261100718	CG11275, CHINMO, CG32121, SHAB, FRU, GPRS, BAB1, BAB2, SHAW, AB, MAMO, CG10830, SHAL, CG34376	858	72	4824	1.0932400932400932	1.0	0.9375435120219319	99.99338097229239
INTERPRO	IPR011333:BTB/POZ fold	14	0.6727534839019702	0.6482420967185618	CG11275, CHINMO, CG32121, SHAB, FRU, GPRS, BAB1, BAB2, SHAW, AB, MAMO, CG10830, SHAL, CG34376	1748	81	10196	1.0081645337175467	1.0	0.9999056867397902	99.99999717902102
INTERPRO	IPR013069:BTB/POZ	10	0.4805382027871216	0.7020624136067513	CG11275, MAMO, AB, CHINMO, CG32121, FRU, CG34376, GPRS, BAB1, BAB2	1748	59	10196	0.9886359228949307	1.0	0.9999723676666809	99.99999982197122
Annotation Cluster 11	Enrichment Score: 3.0894158817025223
Category	Term	Count	%	PValue	Genes	List Total	Pop Hits	Pop Total	Fold Enrichment	Bonferroni	Benjamini	FDR
INTERPRO	IPR002172:Low density lipoprotein-receptor, class A, cysteine-rich	18	0.8649687650168189	1.44617778208648E-4	CORIN, TEQUILA, CG6495, HML, CG32206, CG17352, ALK, JEB, SERP, CG32432, CG31221, CG6024, CG42613, LPR1, CG34370, TROL, CG6739, VERM	1748	40	10196	2.6248283752860413	0.19700037703619144	0.010393280997933685	0.24034334861348094
SMART	SM00192:LDLa	18	0.8649687650168189	2.2038621274204852E-4	CORIN, TEQUILA, CG6495, HML, CG32206, CG17352, ALK, JEB, SERP, CG32432, CG31221, CG6024, CG42613, LPR1, CG34370, TROL, CG6739, VERM	858	40	4824	2.53006993006993	0.05382055129216434	0.009178127458494889	0.2861041198591652
INTERPRO	IPR000859:CUB	12	0.5766458433445458	0.003228403194278794	CG13313, CG42613, CG6024, CG13310, CG3921, CG32206, CG34370, CG17352, CG30371, CG34402, TOK, CG32432	1748	27	10196	2.592423086702263	0.9925935959009171	0.10327775734267297	5.237943480444118
SMART	SM00042:CUB	12	0.5766458433445458	0.004265231402180495	CG13313, CG42613, CG6024, CG13310, CG3921, CG32206, CG34370, CG17352, CG30371, CG34402, TOK, CG32432	858	27	4824	2.498834498834499	0.6579720143138763	0.0855250708232973	5.404740175166845
Annotation Cluster 12	Enrichment Score: 3.0585480148593116
Category	Term	Count	%	PValue	Genes	List Total	Pop Hits	Pop Total	Fold Enrichment	Bonferroni	Benjamini	FDR
GOTERM_BP_FAT	GO:0009954~proximal/distal pattern formation	15	0.7208073041806823	3.0581158670039364E-7	EGFR, HH, B-H2, WG, DLL, CORA, TSH, LIM1, DAC, DPP, RU, HTH, FJ, GLI, RHO	1132	23	7937	4.572707021047781	6.948683100224118E-4	1.1584492994154427E-4	5.336409332534764E-4
GOTERM_BP_FAT	GO:0007552~metamorphosis	85	4.084574723690534	2.0069538513096354E-6	HH, EIP71CD, DOA, UBX, ESG, CCT1, RN, MMP1, DAD, DAC, SOCS36E, CV-2, WNT4, HOW, HTH, DS, DALLY, FON, IF, EGFR, PEBIII, ARA, CV-C, SANTA-MARIA, CG5254, EIP63F-1, CG3829, POT, EIP74EF, PTC, FRY, DGO, DSX, FAS2, BURS, TIMP, COMM3, SHOT, PAN, CAUP, ZFH2, EIP75B, BS, OBP99B, TNC, DLL, CORA, MIRR, PUC, PKA-C3, SER, SS, VRI, BI, FT, DPP, EIP93F, PIO, FJ, ANCE, GBB, NET, B-H2, CT, SOB, ATO, WG, SOG, SALR…	1132	362	7937	1.646342951408547	0.004551421427339553	3.2579053885795073E-4	0.003502083595297023
GOTERM_BP_FAT	GO:0048569~post-embryonic organ development	73	3.5079288803459874	2.0931037590755207E-6	HH, UBX, ESG, CCT1, RN, MMP1, DAD, DAC, SOCS36E, CV-2, WNT4, HOW, HTH, DS, DALLY, IF, EGFR, ARA, CV-C, POT, PTC, DGO, FRY, DSX, FAS2, BURS, TIMP, SHOT, PAN, CAUP, ZFH2, BS, TNC, DLL, CORA, MIRR, PUC, PKA-C3, SER, SS, VRI, BI, FT, DPP, PIO, FJ, GBB, PYR, B-H2, NET, DIF, CT, SOB, WG, ATO, SOG, SALR, HS3ST-B, TSH, SO, LIM1, HTL, DVE, FBL, BAB1, BAB2, SALM, TOW, PK, GLI, TOK, RHO, POXM	1132	297	7937	1.7233614115239557	0.004746330229622231	3.171250267937076E-4	0.003652410412446905
GOTERM_BP_FAT	GO:0048707~instar larval or pupal morphogenesis	82	3.940413262854397	2.4157385305004824E-6	HH, EIP71CD, DOA, UBX, ESG, CCT1, RN, MMP1, DAD, DAC, SOCS36E, CV-2, WNT4, HOW, HTH, DS, DALLY, IF, EGFR, ARA, CV-C, SANTA-MARIA, CG5254, EIP63F-1, CG3829, POT, EIP74EF, PTC, FRY, DGO, DSX, FAS2, BURS, TIMP, COMM3, SHOT, PAN, CAUP, ZFH2, EIP75B, BS, OBP99B, TNC, DLL, CORA, MIRR, PUC, PKA-C3, SER, SS, VRI, BI, FT, DPP, EIP93F, PIO, FJ, GBB, NET, B-H2, CT, SOB, ATO, WG, SOG, SALR, EMP, HS3ST-B, TSH…	1132	347	7937	1.6568924960030957	0.005475932435060171	3.431273878484742E-4	0.004215388324846359
GOTERM_BP_FAT	GO:0048737~imaginal disc-derived appendage development	62	2.9793368572801535	3.8639656224966304E-6	HH, UBX, CCT1, RN, DAD, SOCS36E, DAC, CV-2, WNT4, HOW, HTH, DS, DALLY, IF, EGFR, ARA, CV-C, POT, PTC, DGO, FRY, BURS, TIMP, SHOT, PAN, CAUP, BS, ZFH2, DLL, CORA, MIRR, PKA-C3, SER, VRI, SS, BI, DPP, FT, FJ, PIO, GBB, NET, CT, SOB, WG, ATO, SOG, SALR, DRL, HS3ST-B, LIM1, TSH, DVE, FBL, BAB1, BAB2, SALM, TOW, PK, TOK, GLI, RHO	1132	243	7937	1.7889383297706816	0.00874435461199885	5.165024977025201E-4	0.0067424190780429605
GOTERM_BP_FAT	GO:0035114~imaginal disc-derived appendage morphogenesis	61	2.9312830370014415	4.627104099988332E-6	HH, UBX, CCT1, RN, DAD, SOCS36E, DAC, CV-2, WNT4, HOW, HTH, DS, DALLY, IF, EGFR, ARA, CV-C, POT, PTC, DGO, FRY, BURS, TIMP, SHOT, PAN, CAUP, BS, ZFH2, DLL, CORA, MIRR, PKA-C3, SER, VRI, SS, BI, DPP, FT, FJ, PIO, GBB, NET, CT, SOB, WG, ATO, SOG, SALR, HS3ST-B, LIM1, TSH, DVE, FBL, BAB1, BAB2, SALM, TOW, PK, TOK, GLI, RHO	1132	239	7937	1.7895419666750447	0.01046231715575141	5.533958700907338E-4	0.008074005357894265
GOTERM_BP_FAT	GO:0009886~post-embryonic morphogenesis	82	3.940413262854397	4.857196130269311E-6	HH, EIP71CD, DOA, UBX, ESG, CCT1, RN, MMP1, DAD, DAC, SOCS36E, CV-2, WNT4, HOW, HTH, DS, DALLY, IF, EGFR, ARA, CV-C, SANTA-MARIA, CG5254, EIP63F-1, CG3829, POT, EIP74EF, PTC, FRY, DGO, DSX, FAS2, BURS, TIMP, COMM3, SHOT, PAN, CAUP, ZFH2, EIP75B, BS, OBP99B, TNC, DLL, CORA, MIRR, PUC, PKA-C3, SER, SS, VRI, BI, FT, DPP, EIP93F, PIO, FJ, GBB, NET, B-H2, CT, SOB, ATO, WG, SOG, SALR, EMP, HS3ST-B, TSH…	1132	353	7937	1.6287300173174908	0.010979711700625394	5.518693449130252E-4	0.008475485425685214
GOTERM_BP_FAT	GO:0007449~proximal/distal pattern formation, imaginal disc	13	0.6246996636232581	5.599801083464293E-6	EGFR, HH, B-H2, WG, DLL, TSH, LIM1, DAC, DPP, RU, HTH, FJ, RHO	1132	21	7937	4.340442537439004	0.012647720228155412	5.783955511768912E-4	0.009771222184917772
GOTERM_BP_FAT	GO:0048736~appendage development	62	2.9793368572801535	5.905137323429276E-6	HH, UBX, CCT1, RN, DAD, SOCS36E, DAC, CV-2, WNT4, HOW, HTH, DS, DALLY, IF, EGFR, ARA, CV-C, POT, PTC, DGO, FRY, BURS, TIMP, SHOT, PAN, CAUP, BS, ZFH2, DLL, CORA, MIRR, PKA-C3, SER, VRI, SS, BI, DPP, FT, FJ, PIO, GBB, NET, CT, SOB, WG, ATO, SOG, SALR, DRL, HS3ST-B, LIM1, TSH, DVE, FBL, BAB1, BAB2, SALM, TOW, PK, TOK, GLI, RHO	1132	246	7937	1.7671220086759172	0.01333273781541755	5.591110044437242E-4	0.010303984561765844
GOTERM_BP_FAT	GO:0048563~post-embryonic organ morphogenesis	69	3.315713599231139	6.360732212575142E-6	HH, UBX, ESG, CCT1, RN, MMP1, DAD, SOCS36E, DAC, CV-2, WNT4, HOW, HTH, DS, DALLY, IF, EGFR, ARA, CV-C, POT, PTC, DGO, FRY, DSX, FAS2, BURS, TIMP, SHOT, PAN, CAUP, BS, ZFH2, TNC, DLL, CORA, MIRR, PUC, PKA-C3, SER, SS, VRI, BI, DPP, FT, PIO, FJ, GBB, B-H2, NET, CT, SOB, WG, ATO, SOG, SALR, HS3ST-B, TSH, SO, LIM1, DVE, FBL, BAB1, BAB2, SALM, TOW, PK, GLI, TOK, RHO	1132	284	7937	1.7034943761508983	0.0143539754445412	5.5592196812837E-4	0.01109891901474036
GOTERM_BP_FAT	GO:0007560~imaginal disc morphogenesis	69	3.315713599231139	6.360732212575142E-6	HH, UBX, ESG, CCT1, RN, MMP1, DAD, SOCS36E, DAC, CV-2, WNT4, HOW, HTH, DS, DALLY, IF, EGFR, ARA, CV-C, POT, PTC, DGO, FRY, DSX, FAS2, BURS, TIMP, SHOT, PAN, CAUP, BS, ZFH2, TNC, DLL, CORA, MIRR, PUC, PKA-C3, SER, SS, VRI, BI, DPP, FT, PIO, FJ, GBB, B-H2, NET, CT, SOB, WG, ATO, SOG, SALR, HS3ST-B, TSH, SO, LIM1, DVE, FBL, BAB1, BAB2, SALM, TOW, PK, GLI, TOK, RHO	1132	284	7937	1.7034943761508983	0.0143539754445412	5.5592196812837E-4	0.01109891901474036
GOTERM_BP_FAT	GO:0035107~appendage morphogenesis	61	2.9312830370014415	7.071121076694967E-6	HH, UBX, CCT1, RN, DAD, SOCS36E, DAC, CV-2, WNT4, HOW, HTH, DS, DALLY, IF, EGFR, ARA, CV-C, POT, PTC, DGO, FRY, BURS, TIMP, SHOT, PAN, CAUP, BS, ZFH2, DLL, CORA, MIRR, PKA-C3, SER, VRI, SS, BI, DPP, FT, FJ, PIO, GBB, NET, CT, SOB, WG, ATO, SOG, SALR, HS3ST-B, LIM1, TSH, DVE, FBL, BAB1, BAB2, SALM, TOW, PK, TOK, GLI, RHO	1132	242	7937	1.7673575621294864	0.015944238193954408	5.951085945734569E-4	0.012338413093315737
GOTERM_BP_FAT	GO:0035215~genital disc development	15	0.7208073041806823	7.45326679700385E-6	EGFR, HH, ABD-B, ESG, WG, DLL, BNL, PTC, BTL, ABD-A, DAC, DSX, FAS2, DPP, RHO	1132	28	7937	3.7561521958606763	0.01679864105288309	6.048648013347036E-4	0.013005179036540415
GOTERM_BP_FAT	GO:0035218~leg disc development	21	1.0091302258529553	9.548912931419637E-6	EGFR, HH, B-H2, UBX, SOB, WG, DLL, RN, HS3ST-B, LIM1, TSH, BAB1, BAB2, DAC, RU, DPP, DS, HTH, FJ, DALLY, RHO	1132	51	7937	2.8870816877987946	0.021470928896479058	7.481607715655869E-4	0.01666157742203911
GOTERM_BP_FAT	GO:0035120~post-embryonic appendage morphogenesis	58	2.787121576165305	1.0550870332129681E-5	HH, UBX, CCT1, RN, DAD, SOCS36E, CV-2, WNT4, HOW, DS, HTH, DALLY, IF, EGFR, ARA, CV-C, POT, PTC, DGO, FRY, BURS, TIMP, SHOT, PAN, CAUP, BS, ZFH2, DLL, CORA, MIRR, PKA-C3, SER, VRI, BI, DPP, FT, FJ, PIO, GBB, NET, CT, SOB, WG, SOG, SALR, HS3ST-B, LIM1, TSH, DVE, FBL, BAB1, BAB2, SALM, TOW, PK, TOK, GLI, RHO	1132	229	7937	1.7758344006048732	0.023696965685505833	7.990890508872139E-4	0.01840970752037263
GOTERM_BP_FAT	GO:0009791~post-embryonic development	95	4.565112926477655	1.112636663015229E-5	HH, EIP71CD, DOA, UBX, ESG, CCT1, LCP65AG2, RN, MMP1, DAD, DAC, SOCS36E, CV-2, WNT4, HOW, HTH, DS, DALLY, IF, ARA, EGFR, CV-C, SANTA-MARIA, EIP63F-1, CG5254, CG3829, POT, EIP74EF, PTC, FRY, DGO, EO, DSX, FAS2, BURS, TIMP, PH-P, COMM3, SHOT, PAN, CAUP, ZFH2, EIP75B, BS, OBP99B, TNC, DLL, CORA, MIRR, PUC, YELLOW-F2, PKA-C3, MIP, SER, SS, VRI, BI, FT, DPP, EIP93F, PIO, FJ, GBB, DOPECR, EIP78C, NET, …	1132	434	7937	1.5347718649753301	0.02497324959277092	8.154857636856194E-4	0.019413771511866962
GOTERM_BP_FAT	GO:0035223~leg disc pattern formation	11	0.5285920230658337	1.1728779012818456E-5	EGFR, DPP, RU, B-H2, HTH, DLL, WG, LIM1, TSH, RHO, DAC	1132	16	7937	4.820395318021202	0.026307439080127226	8.327677762571817E-4	0.020464785607654523
GOTERM_BP_FAT	GO:0007479~leg disc proximal/distal pattern formation	11	0.5285920230658337	1.1728779012818456E-5	EGFR, DPP, RU, B-H2, HTH, DLL, WG, LIM1, TSH, RHO, DAC	1132	16	7937	4.820395318021202	0.026307439080127226	8.327677762571817E-4	0.020464785607654523
GOTERM_BP_FAT	GO:0002165~instar larval or pupal development	91	4.372897645362806	2.1864573868382077E-5	HH, EIP71CD, DOA, UBX, ESG, CCT1, LCP65AG2, RN, MMP1, DAD, DAC, SOCS36E, CV-2, WNT4, HOW, HTH, DS, DALLY, IF, ARA, EGFR, CV-C, SANTA-MARIA, CG5254, EIP63F-1, CG3829, POT, EIP74EF, PTC, FRY, DGO, EO, DSX, FAS2, BURS, TIMP, PH-P, COMM3, SHOT, PAN, CAUP, ZFH2, EIP75B, BS, OBP99B, TNC, DLL, CORA, MIRR, PUC, YELLOW-F2, PKA-C3, MIP, SER, SS, VRI, BI, FT, DPP, EIP93F, PIO, FJ, GBB, DOPECR, EIP78C, NET, …	1132	418	7937	1.5264235717787884	0.04848394566146297	0.0013070061678810418	0.038146896285251586
GOTERM_BP_FAT	GO:0007444~imaginal disc development	89	4.276790004805382	3.714654008237193E-5	TARA, HH, UBX, CG5890, ESG, CCT1, NOTUM, BNL, RN, BTL, MMP1, DAD, DAC, SOCS36E, CV-2, WNT4, HOW, HTH, DS, BBG, DALLY, IF, TGY, EGFR, ARA, CV-C, L(2)08717, POT, EX, PTC, FRY, TUP, DGO, GRP, DSX, FAS2, BURS, TIMP, SHOT, PAN, CAUP, ABD-B, ZFH2, BS, TNC, DLL, CORA, MIRR, PUC, ABD-A, PKA-C3, SER, SS, VRI, BI, FT, DPP, PIO, FJ, GBB, NET, B-H2, CT, SOB, ATO, WG, SOG, SALR, DRL, HS3ST-B, TSH, SO, LIM1, D…	1132	412	7937	1.5146167106933344	0.08096921044472027	0.0021626748073539925	0.0648010398151655
GOTERM_BP_FAT	GO:0007472~wing disc morphogenesis	53	2.5468524747717445	1.1103168107469611E-4	HH, CCT1, DAD, SOCS36E, CV-2, WNT4, HOW, DS, HTH, DALLY, IF, EGFR, ARA, CV-C, POT, PTC, DGO, FRY, BURS, TIMP, SHOT, PAN, CAUP, BS, ZFH2, TNC, DLL, CORA, MIRR, PKA-C3, SER, VRI, DPP, FT, BI, FJ, PIO, GBB, NET, CT, WG, SOG, SALR, HS3ST-B, TSH, FBL, DVE, SALM, TOW, PK, TOK, GLI, RHO	1132	220	7937	1.6891302601991647	0.22305756915107255	0.005035061824129827	0.19357382789410016
GOTERM_BP_FAT	GO:0007478~leg disc morphogenesis	14	0.6727534839019702	1.576554722253923E-4	HH, UBX, SOB, DLL, RN, HS3ST-B, TSH, LIM1, BAB1, BAB2, DS, HTH, FJ, DALLY	1132	31	7937	3.166476689843839	0.3011919208501662	0.006614676799798325	0.27475289376531764
GOTERM_BP_FAT	GO:0035110~leg morphogenesis	16	0.7688611244593946	1.609016408044103E-4	UBX, SOB, DLL, RN, HS3ST-B, LIM1, TSH, BAB1, BAB2, DAC, SER, SS, DS, HTH, FJ, DALLY	1132	39	7937	2.8765062970009967	0.30632994454210094	0.006628097631718011	0.2804026454332642
GOTERM_BP_FAT	GO:0007476~imaginal disc-derived wing morphogenesis	52	2.4987986544930325	1.695046464040818E-4	HH, CCT1, DAD, SOCS36E, CV-2, WNT4, HOW, DS, HTH, DALLY, IF, EGFR, ARA, CV-C, POT, PTC, DGO, FRY, BURS, TIMP, SHOT, PAN, CAUP, BS, ZFH2, DLL, CORA, MIRR, PKA-C3, SER, VRI, DPP, FT, BI, FJ, PIO, GBB, NET, CT, WG, SOG, SALR, HS3ST-B, TSH, FBL, DVE, SALM, TOW, PK, TOK, GLI, RHO	1132	218	7937	1.6724640969948457	0.3197648411022953	0.0068570381784925916	0.2953741746486216
GOTERM_BP_FAT	GO:0035108~limb morphogenesis	16	0.7688611244593946	2.2394010397417316E-4	UBX, SOB, DLL, RN, HS3ST-B, LIM1, TSH, BAB1, BAB2, DAC, SER, SS, DS, HTH, FJ, DALLY	1132	40	7937	2.804593639575972	0.3989474191721343	0.008591236137023173	0.39005730950274486
GOTERM_BP_FAT	GO:0060173~limb development	16	0.7688611244593946	2.2394010397417316E-4	UBX, SOB, DLL, RN, HS3ST-B, LIM1, TSH, BAB1, BAB2, DAC, SER, SS, DS, HTH, FJ, DALLY	1132	40	7937	2.804593639575972	0.3989474191721343	0.008591236137023173	0.39005730950274486
GOTERM_BP_FAT	GO:0007447~imaginal disc pattern formation	28	1.3455069678039404	2.8352334887923436E-4	TARA, HH, ABD-B, CG5890, DLL, NOTUM, ABD-A, DAD, DAC, SER, DPP, BI, DS, HTH, FJ, DALLY, GBB, EGFR, B-H2, L(2)08717, WG, HS3ST-B, PTC, LIM1, TSH, RU, CBT, RHO	1132	96	7937	2.0450161955241457	0.4750960299873612	0.010341955980831319	0.49359715890012756
GOTERM_BP_FAT	GO:0035127~post-embryonic limb morphogenesis	13	0.6246996636232581	3.2781166400538584E-4	UBX, SOB, DLL, RN, HS3ST-B, TSH, LIM1, BAB1, BAB2, HTH, DS, FJ, DALLY	1132	29	7937	3.143079078835141	0.5253787055701117	0.011061324877755574	0.5704927407954141
GOTERM_BP_FAT	GO:0007480~imaginal disc-derived leg morphogenesis	13	0.6246996636232581	3.2781166400538584E-4	UBX, SOB, DLL, RN, HS3ST-B, TSH, LIM1, BAB1, BAB2, HTH, DS, FJ, DALLY	1132	29	7937	3.143079078835141	0.5253787055701117	0.011061324877755574	0.5704927407954141
GOTERM_BP_FAT	GO:0035109~imaginal disc-derived limb morphogenesis	13	0.6246996636232581	4.762641641004591E-4	UBX, SOB, DLL, RN, HS3ST-B, TSH, LIM1, BAB1, BAB2, HTH, DS, FJ, DALLY	1132	30	7937	3.038309776207303	0.6613561508691421	0.014146436896689152	0.8278349993841028
GOTERM_BP_FAT	GO:0035220~wing disc development	61	2.9312830370014415	6.483833287546475E-4	TARA, HH, CG5890, ESG, CCT1, NOTUM, DAD, SOCS36E, CV-2, WNT4, HOW, HTH, DS, DALLY, IF, TGY, EGFR, ARA, CV-C, L(2)08717, POT, PTC, TUP, DGO, FRY, BURS, TIMP, SHOT, PAN, CAUP, BS, ZFH2, TNC, DLL, CORA, MIRR, PKA-C3, SER, VRI, BI, DPP, FT, FJ, PIO, GBB, NET, CT, WG, SOG, SALR, HS3ST-B, TSH, DVE, FBL, SALM, TOW, PK, GLI, TOK, CBT, RHO	1132	281	7937	1.522065943186248	0.7710503797534729	0.01825940581493868	1.125417368522219
GOTERM_BP_FAT	GO:0048729~tissue morphogenesis	52	2.4987986544930325	0.003369096527559531	HH, UBX, ESG, CCT1, BNL, PNR, BTL, DAD, WNT4, DS, LBL, STAN, GOL, FAS, TIO, EGFR, ARA, CV-C, STY, JEB, DGO, TUP, FORM3, PH-P, SHOT, BTSZ, PAN, CAUP, BS, CORA, MIRR, PUC, ABD-A, CG25C, DPP, FT, FJ, GBB, SCB, CADN2, PYR, STUMPS, WG, HTL, TSH, SLOU, BYN, TOW, PK, SVP, BIN, CBT	1132	247	7937	1.4761019155663009	0.9995337952545422	0.0650745361093259	5.718963096374763
GOTERM_BP_FAT	GO:0035214~eye-antennal disc development	18	0.8649687650168189	0.004839736639965693	EGFR, B-H2, CT, ATO, DLL, SALR, PTC, TSH, SO, DAD, BAB1, BAB2, FRY, DAC, SALM, SER, SS, DPP	1132	62	7937	2.0355921577567533	0.9999837501662976	0.08575243489548323	8.117408188810538
GOTERM_BP_FAT	GO:0007473~wing disc proximal/distal pattern formation	5	0.2402691013935608	0.010023306791732706	EGFR, HH, DPP, WG, TSH	1132	7	7937	5.008202927814235	0.9999999998863531	0.1415723151646353	16.120549013552566
GOTERM_BP_FAT	GO:0007474~imaginal disc-derived wing vein specification	10	0.4805382027871216	0.030565928690809693	EGFR, ARA, CV-2, CAUP, HH, DPP, FJ, HS3ST-B, GBB, RHO	1132	32	7937	2.191088780918728	1.0	0.3049092845935921	41.82404706546248
GOTERM_BP_FAT	GO:0035222~wing disc pattern formation	16	0.7688611244593946	0.052781435780068796	EGFR, TARA, HH, CG5890, L(2)08717, WG, NOTUM, HS3ST-B, PTC, TSH, DPP, BI, DS, DALLY, GBB, CBT	1132	68	7937	1.6497609644564537	1.0	0.4274825616190331	61.18003006809065
GOTERM_BP_FAT	GO:0010092~specification of organ identity	3	0.14416146083613646	0.05509635769799806	UBX, HTH, DLL	1132	3	7937	7.011484098939929	1.0	0.4330432169205153	62.80269918053452
GOTERM_BP_FAT	GO:0048592~eye morphogenesis	47	2.2585295530994713	0.10356407118126705	CAUP, HH, RG, MBL, DOA, CCT1, MELT, MIRR, PUC, AMPH, DAC, WNT4, BI, DPP, FT, SEV, DS, HTH, FJ, STAN, PROS, ARA, EGFR, CADN2, B-H2, WG, STY, ATO, EX, PTC, HS3ST-B, ALK, SO, SENS, JEB, DGO, FRY, SALM, FAS2, NINAE, RU, EYS, BEAT-IA, PK, SVP, CBT, EYG	1132	269	7937	1.2250548425657124	1.0	0.6071093665108164	85.15913031412383
GOTERM_BP_FAT	GO:0060429~epithelium development	41	1.9702066314271984	0.12839169287176205	CAUP, HH, BS, ESG, CCT1, BNL, CORA, PNR, MIRR, BTL, PUC, DAD, MOODY, WNT4, CG25C, DPP, FT, DS, FJ, STAN, FAS, GBB, ARA, SCB, EGFR, CADN2, CV-C, STUMPS, WG, STY, DGO, TUP, TOW, FORM3, PK, PH-P, SVP, GLI, SHOT, CBT, BTSZ	1132	235	7937	1.2232802044959026	1.0	0.672254051141707	90.90912506121708
GOTERM_BP_FAT	GO:0001745~compound eye morphogenesis	43	2.0663142719846226	0.14058028290713737	CAUP, HH, RG, MBL, DOA, CCT1, MELT, MIRR, PUC, AMPH, DAC, WNT4, BI, DPP, FT, SEV, DS, HTH, FJ, STAN, PROS, ARA, EGFR, CADN2, B-H2, WG, STY, ATO, EX, HS3ST-B, ALK, SO, SENS, JEB, DGO, FRY, SALM, NINAE, RU, EYS, PK, SVP, EYG	1132	250	7937	1.2059752650176678	1.0	0.6975005617392934	92.88982251578054
GOTERM_BP_FAT	GO:0002009~morphogenesis of an epithelium	39	1.8740989908697743	0.14669038513377602	CAUP, HH, BS, ESG, CCT1, BNL, CORA, PNR, MIRR, BTL, PUC, DAD, WNT4, CG25C, DPP, FT, DS, FJ, STAN, FAS, GBB, ARA, SCB, EGFR, CADN2, CV-C, STUMPS, STY, WG, DGO, TUP, TOW, FORM3, PK, PH-P, SVP, SHOT, CBT, BTSZ	1132	225	7937	1.2153239104829212	1.0	0.7115845048935809	93.72218558269996
GOTERM_BP_FAT	GO:0001654~eye development	55	2.6429601153291684	0.1601889806733331	RG, HH, MBL, DOA, CCT1, SOBP, MELT, RN, DAC, WNT4, DS, HTH, STAN, DALLY, PROS, EGFR, ARA, STY, EX, PTC, ALK, JEB, SENS, DGO, FRY, FAS2, BCHS, CAUP, GP150, MIRR, PUC, AMPH, SER, BI, DPP, FT, SEV, FJ, CADN2, B-H2, WG, ATO, HS3ST-B, SO, TSH, SALM, NINAE, RU, EYS, FUTSCH, BEAT-IA, PK, SVP, CBT, EYG	1132	332	7937	1.1615410404870365	1.0	0.73476686481315	95.24702252844983
GOTERM_BP_FAT	GO:0048749~compound eye development	51	2.45074483421432	0.17473849045946171	RG, HH, MBL, DOA, CCT1, SOBP, MELT, RN, DAC, WNT4, DS, HTH, STAN, DALLY, PROS, ARA, EGFR, STY, EX, ALK, JEB, SENS, DGO, FRY, BCHS, CAUP, GP150, MIRR, PUC, AMPH, SER, DPP, FT, BI, SEV, FJ, CADN2, B-H2, WG, ATO, HS3ST-B, SO, TSH, SALM, NINAE, EYS, RU, FUTSCH, PK, SVP, EYG	1132	308	7937	1.1609924969023908	1.0	0.7587586560429891	96.49635284720091
GOTERM_BP_FAT	GO:0007423~sensory organ development	66	3.1715521383950023	0.18541904953597804	HH, RG, MBL, DOA, CCT1, SOBP, MELT, RN, PNR, DAC, WNT4, LBK, HTH, DS, STAN, DALLY, PROS, EGFR, ARA, STY, EX, PTC, ALK, JEB, SENS, DGO, TUP, FRY, DSX, FAS2, EDL, AB, BCHS, SHOT, CAUP, GP150, MIRR, PUC, AMPH, SER, VRI, BI, DPP, FT, CYP303A1, SEV, FJ, CADN2, B-H2, CT, WG, ATO, HS3ST-B, TSH, SO, SALM, FZ2, NINAE, RU, EYS, FUTSCH, BEAT-IA, PK, SVP, CBT, EYG	1132	410	7937	1.1286779281220374	1.0	0.7712575991561238	97.20874458985872
GOTERM_BP_FAT	GO:0035285~appendage segmentation	5	0.2402691013935608	0.21561979104225454	SER, SS, SOB, FJ, HS3ST-B	1132	17	7937	2.062201205570567	1.0	0.813231331098151	98.55626993294543
GOTERM_BP_FAT	GO:0035286~leg segmentation	5	0.2402691013935608	0.21561979104225454	SER, SS, SOB, FJ, HS3ST-B	1132	17	7937	2.062201205570567	1.0	0.813231331098151	98.55626993294543
GOTERM_BP_FAT	GO:0035111~leg joint morphogenesis	4	0.19221528111484865	0.23857275334225225	SER, SOB, FJ, HS3ST-B	1132	12	7937	2.3371613663133095	1.0	0.8391886247606481	99.14017172268376
GOTERM_BP_FAT	GO:0007450~dorsal/ventral pattern formation, imaginal disc	11	0.5285920230658337	0.28909422308994764	TARA, SER, DPP, L(2)08717, CG5890, WG, NOTUM, DALLY, HS3ST-B, TSH, CBT	1132	57	7937	1.3530934226024425	1.0	0.8881851814818034	99.74051333975918
GOTERM_BP_FAT	GO:0007389~pattern specification process	74	3.5559827006247	0.29011763819171366	TARA, HH, DOA, UBX, CG5890, NKD, NOTUM, PNR, DAD, DAC, CV-2, FKH, WNT4, MYD88, HTH, DS, ROBO, STAN, DALLY, SLS, TIO, EGFR, ARA, L(2)08717, KNI, STY, PTC, NETB, SENS, TUP, EDL, PAN, CAUP, ABD-B, VND, DLL, CORA, PUC, ABD-A, MYO61F, OTP, SER, SS, BI, FT, DPP, SEV, FJ, ANTP, GBB, CADN2, B-H2, NUB, CT, SOB, WG, ATO, EMS, TSL, SOG, HS3ST-B, MYO31DF, TSH, LIM1, LEA, UNC-5, SALM, RU, CREBA, PK, TEN-A, GL…	1132	480	7937	1.080937131919906	1.0	0.8885259771239651	99.74695527652467
GOTERM_BP_FAT	GO:0016348~imaginal disc-derived leg joint morphogenesis	3	0.14416146083613646	0.31902407296235114	SOB, FJ, HS3ST-B	1132	8	7937	2.6293065371024738	1.0	0.9104153922464473	99.8774979267856
GOTERM_BP_FAT	GO:0003002~regionalization	67	3.2196059586737142	0.44104179745191713	TARA, HH, DOA, CG5890, UBX, NKD, NOTUM, PNR, DAD, DAC, CV-2, FKH, WNT4, MYD88, HTH, DS, ROBO, STAN, DALLY, SLS, TIO, EGFR, ARA, L(2)08717, KNI, STY, PTC, NETB, SENS, TUP, PAN, CAUP, ABD-B, VND, DLL, CORA, ABD-A, OTP, SER, SS, BI, DPP, SEV, FJ, ANTP, GBB, B-H2, CT, SOB, WG, ATO, EMS, TSL, SOG, HS3ST-B, TSH, LIM1, LEA, UNC-5, SALM, RU, CREBA, PK, TEN-A, GLI, CBT, RHO	1132	454	7937	1.0347344375087562	1.0	0.9645200587062988	99.99609374452204
GOTERM_BP_FAT	GO:0048190~wing disc dorsal/ventral pattern formation	8	0.3844305622296973	0.5819941111761804	TARA, L(2)08717, CG5890, WG, NOTUM, DALLY, HS3ST-B, CBT	1132	50	7937	1.1218374558303887	1.0	0.9898416508064024	99.99997547439145
GOTERM_BP_FAT	GO:0009953~dorsal/ventral pattern formation	17	0.8169149447381067	0.8224538687391723	EGFR, TARA, CG5890, L(2)08717, VND, WG, DLL, NOTUM, SOG, HS3ST-B, TSH, SER, MYD88, DPP, CREBA, DALLY, CBT	1132	135	7937	0.882927627273917	1.0	0.9996485044638108	99.99999999999206
GOTERM_BP_FAT	GO:0007219~Notch signaling pathway	4	0.19221528111484865	0.9926015969895488	SER, FJ, HS3ST-B, SENS	1132	58	7937	0.4835506275130986	1.0	0.9999999962276689	100.0
Annotation Cluster 13	Enrichment Score: 3.0548191723607845
Category	Term	Count	%	PValue	Genes	List Total	Pop Hits	Pop Total	Fold Enrichment	Bonferroni	Benjamini	FDR
INTERPRO	IPR013053:Hormone binding	14	0.6727534839019702	6.960213483962214E-4	CG3246, CG17189, CG14259, TO, CG2016, CG11852, CG8997, CG14661, CG7916, CG33306, CG5945, CG34316, CG15497, CG1124	1748	30	10196	2.722044241037376	0.6522362844720188	0.0383644093769252	1.1517602387151604
INTERPRO	IPR004272:Odorant binding protein	13	0.6246996636232581	8.471774215876739E-4	CG3246, CG17189, CG14259, TO, CG2016, CG11852, CG8997, CG14661, CG7916, CG33306, CG5945, CG15497, CG1124	1748	27	10196	2.8084583439274513	0.7235465534001131	0.04062630426999969	1.4002364370457432
SMART	SM00700:JHBP	13	0.6246996636232581	0.0011613030046112673	CG3246, CG17189, CG14259, TO, CG2016, CG11852, CG8997, CG14661, CG7916, CG33306, CG5945, CG15497, CG1124	858	27	4824	2.707070707070707	0.2529748584356951	0.03188681400075688	1.499118182276571
Annotation Cluster 14	Enrichment Score: 3.042653609261153
Category	Term	Count	%	PValue	Genes	List Total	Pop Hits	Pop Total	Fold Enrichment	Bonferroni	Benjamini	FDR
GOTERM_MF_FAT	GO:0015294~solute:cation symporter activity	32	1.5377222489187892	2.0620111945611945E-6	EAAT1, EAAT2, CG9826, CG8083, SERT, CG33296, CG15279, CG6723, CG1698, PICOT, CG3649, NAPI-T, CG10804, INE, CG1732, CG42235, SUT2, CG7720, VGLUT, L(2)08717, CG5549, CG5687, CG31547, NDAE1, CG13796, SMVT, CG13795, GLUT1, CG3036, CG9903, CG15096, CG8850	1330	80	7918	2.3813533834586464	0.001998153948021719	1.6666551983413047E-4	0.003245219585934489
GOTERM_MF_FAT	GO:0015293~symporter activity	33	1.5857760691975011	2.1922867060123345E-6	EAAT1, EAAT2, CG9826, CG8083, CG1090, SERT, CG33296, CG15279, CG6723, CG1698, PICOT, CG3649, NAPI-T, CG10804, INE, CG1732, CG42235, SUT2, CG7720, VGLUT, L(2)08717, CG5549, CG5687, CG31547, NDAE1, CG13796, SMVT, GLUT1, CG13795, CG3036, CG9903, CG15096, CG8850	1330	84	7918	2.3388292158968853	0.0021242609931354517	1.6356511683279784E-4	0.0034502455395046816
GOTERM_MF_FAT	GO:0015370~solute:sodium symporter activity	27	1.2974531475252282	2.4137446884778504E-6	EAAT1, EAAT2, CG8083, CG9826, SERT, CG15279, CG33296, CG6723, CG1698, PICOT, CG3649, NAPI-T, CG10804, INE, CG1732, CG42235, CG7720, VGLUT, L(2)08717, CG5549, CG5687, CG13796, SMVT, CG13795, CG9903, CG15096, CG8850	1330	62	7918	2.5926024739267524	0.0023385963861892733	1.672242431456361E-4	0.0037987724100574383
GOTERM_MF_FAT	GO:0005326~neurotransmitter transporter activity	16	0.7688611244593946	1.618693910516982E-5	EAAT2, TK, CG5549, VACHT, CPX, SERT, CG33296, CG15279, CG13796, CG13795, CG1698, CG10804, INE, CG1732, VGLUT, CG8850	1330	29	7918	3.284625356494685	0.015578832757136785	9.231887759463264E-4	0.02547256024117983
GOTERM_MF_FAT	GO:0005275~amine transmembrane transporter activity	22	1.0571840461316675	2.7763603969875735E-4	CG9413, HOE1, EAAT1, EAAT2, TADR, CG5549, VACHT, CG31547, CG8925, SERT, CG15279, CG17119, CG13796, CG6006, CG8785, CG7888, CG1698, CG13743, CG1607, CG1732, VGLUT, CG8850	1330	58	7918	2.2581799325900955	0.23611983184905416	0.01030592432725752	0.4360609387608516
SP_PIR_KEYWORDS	Symport	13	0.6246996636232581	3.2144597994527587E-4	CG5549, CG1090, SERT, CG15279, CG33296, CG13796, CG13795, CG1698, PICOT, CG10804, CG1732, INE, CG8850	2007	27	12980	3.113916108435291	0.10498669142223849	0.004256940007429266	0.43780374675157496
GOTERM_MF_FAT	GO:0015296~anion:cation symporter activity	16	0.7688611244593946	5.135650118337238E-4	EAAT1, EAAT2, L(2)08717, CG5687, CG31547, CG9826, NDAE1, CG6723, CG3036, PICOT, NAPI-T, CG3649, CG15096, CG42235, CG7720, VGLUT	1330	37	7918	2.5744360902255643	0.39242886961446943	0.01594524947045506	0.8052157144743388
GOTERM_MF_FAT	GO:0005328~neurotransmitter:sodium symporter activity	12	0.5766458433445458	5.399098353310338E-4	CG13796, EAAT2, CG13795, CG1698, CG5549, CG10804, SERT, INE, CG1732, CG33296, CG15279, CG8850	1330	23	7918	3.1061131088591045	0.4077663067941244	0.016237169170607024	0.8463574435607857
GOTERM_MF_FAT	GO:0015171~amino acid transmembrane transporter activity	18	0.8649687650168189	0.0013775577034940878	CG9413, HOE1, EAAT1, EAAT2, TADR, CG5549, CG31547, CG15279, CG17119, CG13796, CG8785, CG7888, CG1698, CG13743, CG1607, CG1732, VGLUT, CG8850	1330	48	7918	2.232518796992481	0.7374075808964364	0.032876236508109224	2.146180193181735
INTERPRO	IPR000175:Sodium:neurotransmitter symporter	11	0.5285920230658337	0.0018639011118052212	CG13796, CG13795, CG1698, CG5549, CG10804, SERT, INE, CG1732, CG33296, CG15279, CG8850	1748	22	10196	2.916475972540046	0.9409975547606353	0.06830932184874905	3.056373524278977
GOTERM_MF_FAT	GO:0005416~cation:amino acid symporter activity	7	0.3363767419509851	0.013032264744213755	EAAT1, EAAT2, CG1698, CG5549, CG1732, CG15279, CG8850	1330	13	7918	3.205668016194332	0.9999970223968693	0.18288421511439756	18.653696568966527
GOTERM_MF_FAT	GO:0005343~organic acid:sodium symporter activity	5	0.2402691013935608	0.04903508335176803	EAAT1, EAAT2, CG5549, CG9903, CG1732	1330	9	7918	3.3074352548036754	1.0	0.4328266496021522	54.67426978886274
GOTERM_MF_FAT	GO:0015179~L-amino acid transmembrane transporter activity	6	0.2883229216722729	0.05238009237005734	CG17119, HOE1, EAAT1, EAAT2, CG1732, VGLUT	1330	13	7918	2.7477154424522845	1.0	0.43644576175437844	57.1194760525962
GOTERM_MF_FAT	GO:0005283~sodium:amino acid symporter activity	4	0.19221528111484865	0.06335677537898998	EAAT1, EAAT2, CG5549, CG1732	1330	6	7918	3.968922305764411	1.0	0.4910561227120741	64.30361290582518
GOTERM_BP_FAT	GO:0006836~neurotransmitter transport	25	1.2013455069678038	0.08084628221210598	ROP, RAB3-GEF, SERT, CPX, RAB3, CG15279, CG33296, BETA-SPEC, AMPH, RIM, SYN, CG1698, STNB, CG10804, FRQ2, CG1732, INE, UNC-13-4A, CG5549, VACHT, CG13796, CG13795, BRP, CDASE, CG8850	1132	126	7937	1.3911674799483986	1.0	0.5425625924854716	77.0320665829994
PIR_SUPERFAMILY	PIRSF002444:gamma-aminobutyric acid transporter	4	0.19221528111484865	0.10797381700601509	CG10804, SERT, CG15279, CG8850	456	7	2596	3.2531328320802	1.0	0.9794487391732491	78.90156773090943
Annotation Cluster 15	Enrichment Score: 2.792434901723076
Category	Term	Count	%	PValue	Genes	List Total	Pop Hits	Pop Total	Fold Enrichment	Bonferroni	Benjamini	FDR
GOTERM_BP_FAT	GO:0007498~mesoderm development	36	1.7299375300336377	8.49422934374302E-9	PAN, NIMB2, RHOL, ABD-B, HH, UBX, CG34417, PNR, BTL, ABD-A, MYO61F, DPP, HOW, LBL, GOL, CG4500, PRM, SLS, PDE8, PYR, MLC1, SCGDELTA, STUMPS, UP, WG, MESO18E, ALK, MYO31DF, HTL, JEB, SLOU, BM-40-SPARC, BYN, CG1942, BIN, CG4945	1132	91	7937	2.773773929250961	1.9307196939877258E-5	6.435773732382799E-6	1.4822458482832701E-5
GOTERM_BP_FAT	GO:0001704~formation of primary germ layer	14	0.6727534839019702	1.0513291385575834E-4	PAN, PYR, STUMPS, UBX, SLOU, HTL, ABD-A, JEB, BYN, FKH, DPP, LBL, BIN, GOL	1132	30	7937	3.2720259128386338	0.21256911383123311	0.004966369845383678	0.1832987446115153
GOTERM_BP_FAT	GO:0048332~mesoderm morphogenesis	13	0.6246996636232581	1.4457707465672553E-4	PAN, PYR, STUMPS, UBX, WG, SLOU, HTL, ABD-A, JEB, BYN, LBL, BIN, GOL	1132	27	7937	3.3758997513414477	0.2801032274511841	0.006300213148246359	0.25198771069878667
GOTERM_BP_FAT	GO:0035051~cardiac cell differentiation	11	0.5285920230658337	1.5688876489175634E-4	DPP, PYR, UBX, WG, SVP, FAS, PNR, DOC1, HTL, ABD-A, LEA	1132	20	7937	3.856316254416961	0.2999728363183882	0.006706394846845987	0.273418443958362
GOTERM_BP_FAT	GO:0001707~mesoderm formation	12	0.5766458433445458	4.6225003178844047E-4	PAN, PYR, STUMPS, UBX, LBL, BIN, GOL, JEB, HTL, SLOU, ABD-A, BYN	1132	26	7937	3.2360695841261213	0.6503900724978954	0.014101483953904315	0.8035683803901406
GOTERM_BP_FAT	GO:0007507~heart development	21	1.0091302258529553	0.0011183541232206839	PAN, SCB, HH, ABD-B, PYR, STUMPS, UBX, TM2, WG, PNR, DOC1, ACT57B, HTL, ABD-A, LEA, WUPA, DPP, ROBO, LBL, SVP, FAS	1132	69	7937	2.1339299431556307	0.9214045462399696	0.02817350495864346	1.9336836529038504
GOTERM_BP_FAT	GO:0048729~tissue morphogenesis	52	2.4987986544930325	0.003369096527559531	HH, UBX, ESG, CCT1, BNL, PNR, BTL, DAD, WNT4, DS, LBL, STAN, GOL, FAS, TIO, EGFR, ARA, CV-C, STY, JEB, DGO, TUP, FORM3, PH-P, SHOT, BTSZ, PAN, CAUP, BS, CORA, MIRR, PUC, ABD-A, CG25C, DPP, FT, FJ, GBB, SCB, CADN2, PYR, STUMPS, WG, HTL, TSH, SLOU, BYN, TOW, PK, SVP, BIN, CBT	1132	247	7937	1.4761019155663009	0.9995337952545422	0.0650745361093259	5.718963096374763
GOTERM_BP_FAT	GO:0048333~mesodermal cell differentiation	7	0.3363767419509851	0.013091104919570634	PAN, UBX, LBL, BIN, HTL, SLOU, ABD-A	1132	15	7937	3.2720259128386338	0.9999999999999019	0.17469613740304069	20.54256209940294
GOTERM_BP_FAT	GO:0001710~mesodermal cell fate commitment	7	0.3363767419509851	0.013091104919570634	PAN, UBX, LBL, BIN, HTL, SLOU, ABD-A	1132	15	7937	3.2720259128386338	0.9999999999999019	0.17469613740304069	20.54256209940294
GOTERM_BP_FAT	GO:0007369~gastrulation	18	0.8649687650168189	0.022318460920320415	PAN, EGFR, PYR, STUMPS, UBX, SOG, WNTD, JEB, SLOU, HTL, ABD-A, BYN, FKH, DPP, LBL, BIN, GOL, BTSZ	1132	72	7937	1.7528710247349821	1.0	0.24564563920706695	32.555809111205306
GOTERM_BP_FAT	GO:0007509~mesoderm migration	5	0.2402691013935608	0.042230322428810245	PYR, STUMPS, JEB, HTL, BYN	1132	10	7937	3.5057420494699647	1.0	0.3773642941668297	52.90169713595393
GOTERM_BP_FAT	GO:0007501~mesodermal cell fate specification	4	0.19221528111484865	0.1605941167663858	UBX, LBL, SLOU, ABD-A	1132	10	7937	2.804593639575972	1.0	0.734563126596072	95.28687534846166
GOTERM_BP_FAT	GO:0048598~embryonic morphogenesis	33	1.5857760691975011	0.5455715201659272	PAN, UBX, CORA, PNR, PUC, ABD-A, FKH, CG25C, DPP, 18W, LBL, GOL, FAS, GBB, SCB, EGFR, CV-C, PYR, STUMPS, CT, WG, SOG, WNTD, HTL, SO, TSH, JEB, SLOU, BYN, TUP, BIN, CBT, BTSZ	1132	226	7937	1.0238007755089278	1.0	0.9854211095820989	99.99989461910947
Annotation Cluster 16	Enrichment Score: 2.648000612817285
Category	Term	Count	%	PValue	Genes	List Total	Pop Hits	Pop Total	Fold Enrichment	Bonferroni	Benjamini	FDR
INTERPRO	IPR002656:Acyltransferase 3	10	0.4805382027871216	4.487468479825808E-4	CG14205, CG14219, CG16723, CG12990, CG42329, CG3106, CG33337, CG13325, CG14204, CG10182	1748	16	10196	3.6455949656750573	0.4938396466664574	0.029170505723345008	0.7440115571265782
INTERPRO	IPR006621:Nose resistant to fluoxetine-4, N-terminal	10	0.4805382027871216	8.091117459939042E-4	CG14205, CG14219, CG16723, CG12990, CG42329, CG3106, CG33337, CG13325, CG14204, CG10182	1748	17	10196	3.431148202988289	0.7070986299641726	0.041458141367096135	1.337717971270469
SMART	SM00703:NRF	10	0.4805382027871216	0.0010507187770927152	CG14205, CG14219, CG16723, CG12990, CG42329, CG3106, CG33337, CG13325, CG14204, CG10182	858	17	4824	3.3072809543397783	0.2319258979379104	0.03699394589450322	1.3572646097915086
SP_PIR_KEYWORDS	Acyltransferase	25	1.2013455069678038	0.06706580443986193	CG14219, CG17374, CG9486, CG4729, CG10361, CG15628, ALAS, CG3523, CG5783, CG14205, CG3209, CG17681, CG3106, ATPCL, CG13325, CG4753, CG10182, CG18173, CG16723, V(2)K05816, CG12990, CG42329, CG33337, CG5261, CG14204	2007	114	12980	1.4182816283359119	0.9999999999603175	0.32471791026414043	61.225986506670516
Annotation Cluster 17	Enrichment Score: 2.5209878201506695
Category	Term	Count	%	PValue	Genes	List Total	Pop Hits	Pop Total	Fold Enrichment	Bonferroni	Benjamini	FDR
GOTERM_BP_FAT	GO:0000272~polysaccharide catabolic process	18	0.8649687650168189	4.460274210444394E-7	PGRP-LF, CHT5, PGRP-LD, CHT4, CHT2, CRALBP, CHT9, CHT7, CHT8, PGRP-SD, IDGF5, IDGF2, IDGF3, IDGF1, GLYP, PGRP-LC, PGRP-LB, PGRP-SC2, PGRP-LA	1132	33	7937	3.824445872149052	0.0010133068115935062	1.2671953965359695E-4	7.783165355101929E-4
GOTERM_BP_FAT	GO:0006026~aminoglycan catabolic process	17	0.8169149447381067	1.644949669934868E-6	PGRP-LF, CHT5, PGRP-LD, CHT4, CHT2, CRALBP, CHT9, CHT7, CHT8, PGRP-SD, IDGF5, IDGF2, IDGF3, IDGF1, PGRP-LC, PGRP-LB, PGRP-SC2, PGRP-LA	1132	32	7937	3.7248509275618376	0.0037319924164965768	3.398489359852652E-4	0.002870404021915185
GOTERM_BP_FAT	GO:0016052~carbohydrate catabolic process	30	1.4416146083613646	1.6861988772006554E-6	NC73EF, IMPL3, CRALBP, CG18170, PGRP-SD, OSCILLIN, ZW, GAPDH1, PGI, GPDH, PGRP-SC2, PGK, CHT5, PGRP-LF, PGRP-LD, CHT4, CG7362, CHT2, CHT9, CHT7, CHT8, IDGF5, IDGF2, CG7059, IDGF3, IDGF1, CG6910, GLYP, PGRP-LC, PGRP-LB, PGRP-LA	1132	83	7937	2.534271361062625	0.003825397731766378	3.193434389622274E-4	0.002942382059001325
GOTERM_BP_FAT	GO:0005976~polysaccharide metabolic process	39	1.8740989908697743	3.2021658340161116E-4	TEQUILA, GASP, CRALBP, MUC18B, CKD, CG9485, ACT57B, SERP, CG9220, PGRP-SD, PGRP-SC2, PGM, VERM, CHT5, PGRP-LF, CG6403, PGRP-LD, CHT4, CHT2, CG10140, HML, OBST-B, CHT9, CG13309, CHT7, CHT8, CG14880, IDGF5, MUC68D, IDGF2, CG8192, IDGF3, MUC68E, IDGF1, GLYP, PGRP-LC, MUC96D, PGRP-LB, PGRP-LA, CG14607	1132	153	7937	1.787241044827825	0.5171111877170879	0.010969225563760454	0.5573097637713076
GOTERM_BP_FAT	GO:0006032~chitin catabolic process	10	0.4805382027871216	3.3879069297620507E-4	CHT5, CHT4, IDGF5, CHT2, IDGF2, IDGF3, IDGF1, CHT9, CHT7, CHT8	1132	18	7937	3.8952689438555166	0.5370803217700808	0.011262592637945712	0.5895464121162264
GOTERM_BP_FAT	GO:0006022~aminoglycan metabolic process	36	1.7299375300336377	6.317445051923857E-4	TEQUILA, GASP, CRALBP, MUC18B, CKD, ACT57B, SERP, CG9220, PGRP-SD, PGRP-SC2, VERM, CHT5, PGRP-LF, CG6403, PGRP-LD, CHT4, CHT2, CG10140, HML, OBST-B, CHT9, CG13309, CHT7, CHT8, CG14880, IDGF5, IDGF2, MUC68D, CG8192, IDGF3, MUC68E, IDGF1, PGRP-LC, MUC96D, PGRP-LB, PGRP-LA, CG14607	1132	142	7937	1.777559349027024	0.7622199113780387	0.018018090389764985	1.0966867664893742
INTERPRO	IPR011583:Chitinase II	10	0.4805382027871216	8.091117459939042E-4	CHT5, CHT4, IDGF5, CHT2, IDGF2, IDGF3, IDGF1, CHT9, CHT7, CHT8	1748	17	10196	3.431148202988289	0.7070986299641726	0.041458141367096135	1.337717971270469
INTERPRO	IPR001223:Glycoside hydrolase, family 18, catalytic domain	10	0.4805382027871216	8.091117459939042E-4	CHT5, CHT4, IDGF5, CHT2, IDGF2, IDGF3, IDGF1, CHT9, CHT7, CHT8	1748	17	10196	3.431148202988289	0.7070986299641726	0.041458141367096135	1.337717971270469
SMART	SM00636:Glyco_18	10	0.4805382027871216	0.0010507187770927152	CHT5, CHT4, IDGF5, CHT2, IDGF2, IDGF3, IDGF1, CHT9, CHT7, CHT8	858	17	4824	3.3072809543397783	0.2319258979379104	0.03699394589450322	1.3572646097915086
GOTERM_MF_FAT	GO:0030246~carbohydrate binding	50	2.4026910139356077	0.0010842560713735863	TEQUILA, CRALBP, CKD, CG9008, CG10000, SR-CIV, ROBO, VERM, CHT5, CHT4, CG10140, LECTIN-24A, HML, OBST-B, CHT7, CHT8, CG14880, CG32444, CG8192, CG5322, MUC96D, GFAT1, CG14607, CG9465, CG42402, GASP, CG9134, MUC18B, CG9463, CG9394, SERP, CG14879, PGRP-SD, PGANT8, LECTIN-33A, PGANT4, PGANT2, PGRP-SC2, PGRP-LF, CG6403, PGRP-LD, CG10467, CG13309, LECTIN-46CA, CG13950, MUC68D, MUC68E, PGRP-LC, LECTIN-2…	1330	191	7918	1.5584773451954492	0.6508658243291043	0.02803988837633442	1.6928748551097828
GOTERM_MF_FAT	GO:0004568~chitinase activity	10	0.4805382027871216	0.0019023437867976391	CHT5, CHT4, IDGF5, CHT2, IDGF2, IDGF3, IDGF1, CHT9, CHT7, CHT8	1330	19	7918	3.1333597150771664	0.8422952830570697	0.04204474270412595	2.952370164594087
SP_PIR_KEYWORDS	glycosidase	24	1.1532916866890917	0.0048416928520728115	CHT5, CG12582, CHT4, PDM3, CHT2, CG9465, CG9463, LYSB, CG31202, CG9485, CHT9, GAL, CG5731, CHT7, CG16799, CHT8, CG9701, LYSS, CG14015, CG5322, CG13160, TREH, HEXO1, AMYREL	2007	86	12980	1.8048458302916537	0.8125870629495766	0.046714812675650697	6.409156490478951
GOTERM_MF_FAT	GO:0005539~glycosaminoglycan binding	9	0.4324843825084094	0.008161713181187297	PGRP-LF, PGRP-LD, PGRP-SD, CRALBP, ROBO, PGRP-LC, PGRP-LB, PGRP-SC2, PGRP-LA, CHT7	1330	19	7918	2.82002374356945	0.9996471072023757	0.13688739496781555	12.100766521030316
GOTERM_BP_FAT	GO:0006030~chitin metabolic process	27	1.2974531475252282	0.008918992250811174	TEQUILA, GASP, MUC18B, CKD, SERP, VERM, CHT5, CG6403, CHT4, CG10140, CHT2, HML, OBST-B, CHT9, CHT7, CG13309, CG14880, CHT8, IDGF5, IDGF2, MUC68D, CG8192, IDGF3, MUC68E, IDGF1, MUC96D, CG14607	1132	114	7937	1.6606146550120886	0.9999999985674609	0.13187138232479934	14.4727321795717
INTERPRO	IPR013781:Glycoside hydrolase, subgroup, catalytic core	16	0.7688611244593946	0.009585835092012971	CHT5, CHT4, CG12582, CHT2, CG9485, CHT9, GAL, CHT7, CHT8, CG9701, IDGF5, IDGF2, IDGF3, IDGF1, HEXO1, AMYREL	1748	47	10196	1.9856857685379032	0.9999995490266956	0.23330801306658955	14.807653068727033
INTERPRO	IPR001579:Glycoside hydrolase, chitinase active site	6	0.2883229216722729	0.010063085836686044	CHT5, CHT4, CHT2, CHT9, CHT7, CHT8	1748	9	10196	3.8886346300533945	0.9999997829266372	0.23965476087462356	15.48810311668396
KEGG_PATHWAY	dme00520:Amino sugar and nucleotide sugar metabolism	18	0.8649687650168189	0.011555796942113825	CHT5, CHT4, CHT2, CHT9, CHT7, CHT8, CG8417, IDGF5, OSCILLIN, CS-2, IDGF2, IDGF3, PGI, IDGF1, UGP, PGM, GFAT1, HEXO1	389	52	2054	1.8277634961439588	0.6761384442402372	0.13144979980694638	12.038266669975739
GOTERM_MF_FAT	GO:0001871~pattern binding	30	1.4416146083613646	0.035273632412587304	TEQUILA, CRALBP, GASP, MUC18B, CKD, SERP, SR-CIV, PGRP-SD, ROBO, PGRP-SC2, VERM, PGRP-LF, CHT5, CG6403, PGRP-LD, CHT4, CG10140, HML, OBST-B, CG13309, CHT7, CG14880, CHT8, MUC68D, CG8192, MUC68E, PGRP-LC, MUC96D, PGRP-LB, PGRP-LA, CG14607	1330	124	7918	1.4403347077370845	0.9999999999999992	0.3638891810583236	43.17404174837276
GOTERM_MF_FAT	GO:0030247~polysaccharide binding	30	1.4416146083613646	0.035273632412587304	TEQUILA, CRALBP, GASP, MUC18B, CKD, SERP, SR-CIV, PGRP-SD, ROBO, PGRP-SC2, VERM, PGRP-LF, CHT5, CG6403, PGRP-LD, CHT4, CG10140, HML, OBST-B, CG13309, CHT7, CG14880, CHT8, MUC68D, CG8192, MUC68E, PGRP-LC, MUC96D, PGRP-LB, PGRP-LA, CG14607	1330	124	7918	1.4403347077370845	0.9999999999999992	0.3638891810583236	43.17404174837276
GOTERM_BP_FAT	GO:0030203~glycosaminoglycan metabolic process	9	0.4324843825084094	0.03700677569903752	PGRP-LF, CG9220, PGRP-LD, PGRP-SD, CRALBP, ACT57B, PGRP-LC, PGRP-LB, PGRP-SC2, PGRP-LA	1132	28	7937	2.2536913175164055	1.0	0.3485545953125526	48.21251480888732
INTERPRO	IPR015520:Imaginal disc growth factor	4	0.19221528111484865	0.06682698546862505	IDGF5, IDGF2, IDGF3, IDGF1	1748	6	10196	3.888634630053394	1.0	0.6964789643455593	68.36045425899394
INTERPRO	IPR002557:Chitin binding protein, peritrophin-A	21	1.0091302258529553	0.14968281673444694	CHT5, CG6403, CHT4, CG10140, TEQUILA, HML, GASP, MUC18B, CKD, OBST-B, SERP, CG13309, CHT7, CG14880, CHT8, MUC68D, CG8192, MUC68E, MUC96D, VERM, CG14607	1748	92	10196	1.3314346831161077	1.0	0.8931296189505793	93.26454291294274
SMART	SM00494:ChtBD2	21	1.0091302258529553	0.19033912258767882	CHT5, CG6403, CHT4, CG10140, TEQUILA, HML, GASP, MUC18B, CKD, OBST-B, SERP, CG13309, CHT7, CG14880, CHT8, MUC68D, CG8192, MUC68E, MUC96D, VERM, CG14607	858	92	4824	1.2833688051079355	1.0	0.6920108802800102	93.57279695488762
GOTERM_MF_FAT	GO:0008061~chitin binding	21	1.0091302258529553	0.22818723273469305	CHT5, CG6403, CHT4, CG10140, TEQUILA, HML, GASP, MUC18B, CKD, OBST-B, SERP, CG13309, CHT7, CG14880, CHT8, MUC68D, CG8192, MUC68E, MUC96D, VERM, CG14607	1330	100	7918	1.2502105263157897	1.0	0.8530825846306982	98.30323414891177
GOTERM_BP_FAT	GO:0009057~macromolecule catabolic process	24	1.1532916866890917	0.9992178132083858	CRALBP, DNASEII, PGRP-SD, PPA, PGRP-SC2, PGRP-LF, CHT5, PGRP-LD, CHT4, CG32486, CHT2, CG6688, CHT9, CHT7, RPT6R, CHT8, IDGF5, IDGF2, IDGF3, IDGF1, GLYP, PGRP-LC, PGRP-LB, PGRP-LA, HIW	1132	277	7937	0.6074932071283693	1.0	0.9999999999988738	100.0
Annotation Cluster 18	Enrichment Score: 2.1962289973553344
Category	Term	Count	%	PValue	Genes	List Total	Pop Hits	Pop Total	Fold Enrichment	Bonferroni	Benjamini	FDR
GOTERM_BP_FAT	GO:0000272~polysaccharide catabolic process	18	0.8649687650168189	4.460274210444394E-7	PGRP-LF, CHT5, PGRP-LD, CHT4, CHT2, CRALBP, CHT9, CHT7, CHT8, PGRP-SD, IDGF5, IDGF2, IDGF3, IDGF1, GLYP, PGRP-LC, PGRP-LB, PGRP-SC2, PGRP-LA	1132	33	7937	3.824445872149052	0.0010133068115935062	1.2671953965359695E-4	7.783165355101929E-4
GOTERM_BP_FAT	GO:0006026~aminoglycan catabolic process	17	0.8169149447381067	1.644949669934868E-6	PGRP-LF, CHT5, PGRP-LD, CHT4, CHT2, CRALBP, CHT9, CHT7, CHT8, PGRP-SD, IDGF5, IDGF2, IDGF3, IDGF1, PGRP-LC, PGRP-LB, PGRP-SC2, PGRP-LA	1132	32	7937	3.7248509275618376	0.0037319924164965768	3.398489359852652E-4	0.002870404021915185
GOTERM_BP_FAT	GO:0016052~carbohydrate catabolic process	30	1.4416146083613646	1.6861988772006554E-6	NC73EF, IMPL3, CRALBP, CG18170, PGRP-SD, OSCILLIN, ZW, GAPDH1, PGI, GPDH, PGRP-SC2, PGK, CHT5, PGRP-LF, PGRP-LD, CHT4, CG7362, CHT2, CHT9, CHT7, CHT8, IDGF5, IDGF2, CG7059, IDGF3, IDGF1, CG6910, GLYP, PGRP-LC, PGRP-LB, PGRP-LA	1132	83	7937	2.534271361062625	0.003825397731766378	3.193434389622274E-4	0.002942382059001325
GOTERM_BP_FAT	GO:0045087~innate immune response	29	1.3935607880826526	4.8281899443432E-5	TEHAO, SPHINX2, SPE, CRALBP, IM10, SICK, PGRP-SD, MYD88, 18W, TOTC, PGRP-SC2, FON, DPT, DRS, HF, PGRP-LF, PGRP-LD, HE, HML, DIF, IM23, ECT4, PSH, GRASS, PGRP-LC, TOLL-6, PGRP-LB, TOLL-7, PGRP-LA, TOLL-9	1132	92	7937	2.2101417268397605	0.10393955456781945	0.002609622496371644	0.08421863153799114
GOTERM_BP_FAT	GO:0005976~polysaccharide metabolic process	39	1.8740989908697743	3.2021658340161116E-4	TEQUILA, GASP, CRALBP, MUC18B, CKD, CG9485, ACT57B, SERP, CG9220, PGRP-SD, PGRP-SC2, PGM, VERM, CHT5, PGRP-LF, CG6403, PGRP-LD, CHT4, CHT2, CG10140, HML, OBST-B, CHT9, CG13309, CHT7, CHT8, CG14880, IDGF5, MUC68D, IDGF2, CG8192, IDGF3, MUC68E, IDGF1, GLYP, PGRP-LC, MUC96D, PGRP-LB, PGRP-LA, CG14607	1132	153	7937	1.787241044827825	0.5171111877170879	0.010969225563760454	0.5573097637713076
GOTERM_BP_FAT	GO:0006022~aminoglycan metabolic process	36	1.7299375300336377	6.317445051923857E-4	TEQUILA, GASP, CRALBP, MUC18B, CKD, ACT57B, SERP, CG9220, PGRP-SD, PGRP-SC2, VERM, CHT5, PGRP-LF, CG6403, PGRP-LD, CHT4, CHT2, CG10140, HML, OBST-B, CHT9, CG13309, CHT7, CHT8, CG14880, IDGF5, IDGF2, MUC68D, CG8192, IDGF3, MUC68E, IDGF1, PGRP-LC, MUC96D, PGRP-LB, PGRP-LA, CG14607	1132	142	7937	1.777559349027024	0.7622199113780387	0.018018090389764985	1.0966867664893742
GOTERM_MF_FAT	GO:0016811~hydrolase activity, acting on carbon-nitrogen (but not peptide) bonds, in linear amides	20	0.9610764055742432	0.004032815460769698	CG32750, PGRP-LF, PGRP-LD, CRALBP, CG8839, SERP, SP1029, VANIN-LIKE, NEMY, CG31373, PGRP-SD, CG6465, PGRP-LC, PGRP-LB, PGRP-SC2, CG6726, PGRP-LA, CG7900, VERM, CG7910, CDASE	1330	61	7918	1.951929002834956	0.9801537481702791	0.07841590975899071	6.16180871071681
GOTERM_BP_FAT	GO:0000270~peptidoglycan metabolic process	7	0.3363767419509851	0.005780500979879482	PGRP-LF, PGRP-LD, PGRP-SD, CRALBP, PGRP-LC, PGRP-LB, PGRP-SC2, PGRP-LA	1132	13	7937	3.7754145148138076	0.9999981067221848	0.09710484928813512	9.6213943375416
GOTERM_BP_FAT	GO:0009253~peptidoglycan catabolic process	7	0.3363767419509851	0.005780500979879482	PGRP-LF, PGRP-LD, PGRP-SD, CRALBP, PGRP-LC, PGRP-LB, PGRP-SC2, PGRP-LA	1132	13	7937	3.7754145148138076	0.9999981067221848	0.09710484928813512	9.6213943375416
GOTERM_MF_FAT	GO:0008745~N-acetylmuramoyl-L-alanine amidase activity	7	0.3363767419509851	0.008161496095324494	PGRP-LF, PGRP-LD, PGRP-SD, CRALBP, PGRP-LC, PGRP-LB, PGRP-SC2, PGRP-LA	1330	12	7918	3.4728070175438597	0.9996470322731479	0.13927795868877624	12.100463734793433
GOTERM_MF_FAT	GO:0005539~glycosaminoglycan binding	9	0.4324843825084094	0.008161713181187297	PGRP-LF, PGRP-LD, PGRP-SD, CRALBP, ROBO, PGRP-LC, PGRP-LB, PGRP-SC2, PGRP-LA, CHT7	1330	19	7918	2.82002374356945	0.9996471072023757	0.13688739496781555	12.100766521030316
GOTERM_BP_FAT	GO:0006027~glycosaminoglycan catabolic process	7	0.3363767419509851	0.008911810244830301	PGRP-LF, PGRP-LD, PGRP-SD, CRALBP, PGRP-LC, PGRP-LB, PGRP-SC2, PGRP-LA	1132	14	7937	3.5057420494699643	0.9999999985436693	0.13262956385103997	14.461916261613128
INTERPRO	IPR002502:N-acetylmuramoyl-L-alanine amidase, family 2	7	0.3363767419509851	0.009061667980827245	PGRP-LF, PGRP-LD, PGRP-SD, CRALBP, PGRP-LC, PGRP-LB, PGRP-SC2, PGRP-LA	1748	12	10196	3.40255530129672	0.9999989936820685	0.2256460091470731	14.054378964974767
INTERPRO	IPR006619:Peptidoglycan recognition protein, metazoa/bacteria	7	0.3363767419509851	0.009061667980827245	PGRP-LF, PGRP-LD, PGRP-SD, CRALBP, PGRP-LC, PGRP-LB, PGRP-SC2, PGRP-LA	1748	12	10196	3.40255530129672	0.9999989936820685	0.2256460091470731	14.054378964974767
INTERPRO	IPR015510:Peptidoglycan recognition protein	7	0.3363767419509851	0.009061667980827245	PGRP-LF, PGRP-LD, PGRP-SD, CRALBP, PGRP-LC, PGRP-LB, PGRP-SC2, PGRP-LA	1748	12	10196	3.40255530129672	0.9999989936820685	0.2256460091470731	14.054378964974767
SMART	SM00644:Ami_2	7	0.3363767419509851	0.010798844559804413	PGRP-LF, PGRP-LD, PGRP-SD, CRALBP, PGRP-LC, PGRP-LB, PGRP-SC2, PGRP-LA	858	12	4824	3.2797202797202796	0.9344702732229149	0.1566120390620127	13.163130156566915
SMART	SM00701:PGRP	7	0.3363767419509851	0.010798844559804413	PGRP-LF, PGRP-LD, PGRP-SD, CRALBP, PGRP-LC, PGRP-LB, PGRP-SC2, PGRP-LA	858	12	4824	3.2797202797202796	0.9344702732229149	0.1566120390620127	13.163130156566915
GOTERM_MF_FAT	GO:0042834~peptidoglycan binding	7	0.3363767419509851	0.013032264744213755	PGRP-LF, PGRP-LD, PGRP-SD, CRALBP, PGRP-LC, PGRP-LB, PGRP-SC2, PGRP-LA	1330	13	7918	3.205668016194332	0.9999970223968693	0.18288421511439756	18.653696568966527
GOTERM_MF_FAT	GO:0001871~pattern binding	30	1.4416146083613646	0.035273632412587304	TEQUILA, CRALBP, GASP, MUC18B, CKD, SERP, SR-CIV, PGRP-SD, ROBO, PGRP-SC2, VERM, PGRP-LF, CHT5, CG6403, PGRP-LD, CHT4, CG10140, HML, OBST-B, CG13309, CHT7, CG14880, CHT8, MUC68D, CG8192, MUC68E, PGRP-LC, MUC96D, PGRP-LB, PGRP-LA, CG14607	1330	124	7918	1.4403347077370845	0.9999999999999992	0.3638891810583236	43.17404174837276
GOTERM_MF_FAT	GO:0030247~polysaccharide binding	30	1.4416146083613646	0.035273632412587304	TEQUILA, CRALBP, GASP, MUC18B, CKD, SERP, SR-CIV, PGRP-SD, ROBO, PGRP-SC2, VERM, PGRP-LF, CHT5, CG6403, PGRP-LD, CHT4, CG10140, HML, OBST-B, CG13309, CHT7, CG14880, CHT8, MUC68D, CG8192, MUC68E, PGRP-LC, MUC96D, PGRP-LB, PGRP-LA, CG14607	1330	124	7918	1.4403347077370845	0.9999999999999992	0.3638891810583236	43.17404174837276
GOTERM_BP_FAT	GO:0030203~glycosaminoglycan metabolic process	9	0.4324843825084094	0.03700677569903752	PGRP-LF, CG9220, PGRP-LD, PGRP-SD, CRALBP, ACT57B, PGRP-LC, PGRP-LB, PGRP-SC2, PGRP-LA	1132	28	7937	2.2536913175164055	1.0	0.3485545953125526	48.21251480888732
SP_PIR_KEYWORDS	innate immunity	14	0.6727534839019702	0.056524329492256414	PGRP-LF, PGRP-LD, CRALBP, IM10, SICK, IM23, ECT4, PSH, PGRP-SD, TOTC, PGRP-LC, PGRP-LB, PGRP-SC2, PGRP-LA, DPT	2007	53	12980	1.7083603613766913	0.9999999980853325	0.2968398180347577	54.800198761007564
SP_PIR_KEYWORDS	immune response	14	0.6727534839019702	0.07284521498428645	PGRP-LF, PGRP-LD, CRALBP, IM10, SICK, IM23, ECT4, PSH, PGRP-SD, TOTC, PGRP-LC, PGRP-LB, PGRP-SC2, PGRP-LA, DPT	2007	55	12980	1.6462381664175387	0.9999999999953493	0.343525090302493	64.37874309492155
GOTERM_BP_FAT	GO:0009595~detection of biotic stimulus	3	0.14416146083613646	0.1510860042899717	PGRP-LC, PGRP-LB, PGRP-LA	1132	5	7937	4.206890459363958	1.0	0.7205800239016193	94.26320941514112
GOTERM_BP_FAT	GO:0016045~detection of bacterium	3	0.14416146083613646	0.1510860042899717	PGRP-LC, PGRP-LB, PGRP-LA	1132	5	7937	4.206890459363958	1.0	0.7205800239016193	94.26320941514112
INTERPRO	IPR017331:Peptidoglycan recognition protein, PGRP-S	3	0.14416146083613646	0.34335740589206853	PGRP-SD, PGRP-LB, PGRP-SC2	1748	7	10196	2.4998365478914675	1.0	0.9901838031784547	99.90864790663917
PIR_SUPERFAMILY	PIRSF037945:PGRPs	3	0.14416146083613646	0.35442067147900275	PGRP-SD, PGRP-LB, PGRP-SC2	456	7	2596	2.43984962406015	1.0	0.9998418779937029	99.74181886230228
PIR_SUPERFAMILY	PIRSF037945:peptidoglycan recognition protein, PGRP-S type	3	0.14416146083613646	0.35442067147900275	PGRP-SD, PGRP-LB, PGRP-SC2	456	7	2596	2.43984962406015	1.0	0.9998418779937029	99.74181886230228
GOTERM_BP_FAT	GO:0009057~macromolecule catabolic process	24	1.1532916866890917	0.9992178132083858	CRALBP, DNASEII, PGRP-SD, PPA, PGRP-SC2, PGRP-LF, CHT5, PGRP-LD, CHT4, CG32486, CHT2, CG6688, CHT9, CHT7, RPT6R, CHT8, IDGF5, IDGF2, IDGF3, IDGF1, GLYP, PGRP-LC, PGRP-LB, PGRP-LA, HIW	1132	277	7937	0.6074932071283693	1.0	0.9999999999988738	100.0
Annotation Cluster 19	Enrichment Score: 2.192400274500035
Category	Term	Count	%	PValue	Genes	List Total	Pop Hits	Pop Total	Fold Enrichment	Bonferroni	Benjamini	FDR
GOTERM_BP_FAT	GO:0016054~organic acid catabolic process	17	0.8169149447381067	2.8526701210300986E-4	HN, CG17544, ARG, OLF413, CG7430, CG6385, CG9527, GS2, SKELETOR, SPAT, PPL, CG34355, ACOX57D-D, GAD1, HGO, CG5009, CG8745	1132	45	7937	2.648782881821751	0.4771728785946745	0.010240921949785986	0.4966256537930147
GOTERM_BP_FAT	GO:0046395~carboxylic acid catabolic process	17	0.8169149447381067	2.8526701210300986E-4	HN, CG17544, ARG, OLF413, CG7430, CG6385, CG9527, GS2, SKELETOR, SPAT, PPL, CG34355, ACOX57D-D, GAD1, HGO, CG5009, CG8745	1132	45	7937	2.648782881821751	0.4771728785946745	0.010240921949785986	0.4966256537930147
GOTERM_BP_FAT	GO:0009310~amine catabolic process	13	0.6246996636232581	0.0030352005838356552	HN, ARG, OLF413, CG7430, CG6385, ACE, GS2, SKELETOR, PPL, CG34355, HGO, GAD1, CG8745	1132	36	7937	2.5319248135060857	0.9990017452981909	0.060881543029875806	5.166256579061901
GOTERM_BP_FAT	GO:0009063~cellular amino acid catabolic process	12	0.5766458433445458	0.004478256995603004	GS2, SKELETOR, HN, PPL, ARG, OLF413, CG6385, CG34355, CG7430, GAD1, HGO, CG8745	1132	33	7937	2.5496305814327016	0.9999629016732614	0.08085697985662421	7.533266299584107
GOTERM_BP_FAT	GO:0009064~glutamine family amino acid metabolic process	10	0.4805382027871216	0.02025180665181854	NEMY, CG9510, CG9674, GS2, ARG, CG7470, RY, CG1315, GAD1, CG8745	1132	30	7937	2.33716136631331	1.0	0.2333631759756858	30.02430551363694
GOTERM_BP_FAT	GO:0009065~glutamine family amino acid catabolic process	4	0.19221528111484865	0.125084978464301	GS2, ARG, GAD1, CG8745	1132	9	7937	3.116215155084413	1.0	0.6659704073777325	90.28813851802971
GOTERM_BP_FAT	GO:0006536~glutamate metabolic process	4	0.19221528111484865	0.1605941167663858	CG9674, GS2, GAD1, CG8745	1132	10	7937	2.804593639575972	1.0	0.734563126596072	95.28687534846166
Annotation Cluster 20	Enrichment Score: 2.1725744104515847
Category	Term	Count	%	PValue	Genes	List Total	Pop Hits	Pop Total	Fold Enrichment	Bonferroni	Benjamini	FDR
INTERPRO	IPR005829:Sugar transporter, conserved site	22	1.0571840461316675	1.4313133537532083E-5	CG3285, CG33282, CG31103, CG4607, CG8925, CG8837, CG33281, CG6034, CG6006, CG15408, CG30345, GLUT1, CG15406, CG1208, CG4797, CG31100, CG8249, CG15096, CG32053, CG3168, CG1213, CG32054	1748	48	10196	2.6734363081617083	0.021479144833641328	0.0014464980762703972	0.02381154414634601
INTERPRO	IPR005828:General substrate transporter	17	0.8169149447381067	3.188660902329508E-5	CG3285, CG33282, CG4607, CG8925, CG15553, CG33281, CG7882, GLUT1, CG1208, CG4797, CG31100, CG8249, CG6901, CG32053, CG1213, SUT2, CG32054	1748	33	10196	3.0048540323139865	0.047221434112554195	0.002415715307834354	0.053039753962513814
GOTERM_MF_FAT	GO:0015145~monosaccharide transmembrane transporter activity	12	0.5766458433445458	3.316355320312402E-4	CG33282, CG15408, GLUT1, CG15406, CG1208, CG4797, CG31100, CG8249, SUT2, CG1213, CG33281, CG7882	1330	22	7918	3.2473000683527	0.27511323258243914	0.011845571797650667	0.5206665464760563
GOTERM_MF_FAT	GO:0051119~sugar transmembrane transporter activity	12	0.5766458433445458	0.0027177113560777596	CG33282, CG15408, GLUT1, CG15406, CG1208, CG4797, CG31100, CG8249, SUT2, CG1213, CG33281, CG7882	1330	27	7918	2.645948203842941	0.9286222231776381	0.05577073441750424	4.192629317305685
GOTERM_MF_FAT	GO:0015149~hexose transmembrane transporter activity	9	0.4324843825084094	0.008161713181187297	CG15408, GLUT1, CG15406, CG1208, CG4797, CG8249, SUT2, CG1213, CG7882	1330	19	7918	2.82002374356945	0.9996471072023757	0.13688739496781555	12.100766521030316
INTERPRO	IPR003663:Sugar/inositol transporter	7	0.3363767419509851	0.02163898736136303	GLUT1, CG1208, CG4607, CG8249, SUT2, CG1213, CG7882	1748	14	10196	2.916475972540046	0.9999999999999961	0.4046122736547868	30.509643503074546
GOTERM_MF_FAT	GO:0005355~glucose transmembrane transporter activity	7	0.3363767419509851	0.03881838586939347	GLUT1, CG1208, CG4797, CG8249, SUT2, CG1213, CG7882	1330	16	7918	2.6046052631578944	1.0	0.37757071918905805	46.37269928470511
PIR_SUPERFAMILY	PIRSF005322:glucose transport protein	4	0.19221528111484865	0.10797381700601509	GLUT1, CG1208, SUT2, CG33281	456	7	2596	3.2531328320802	1.0	0.9794487391732491	78.90156773090943
GOTERM_BP_FAT	GO:0055085~transmembrane transport	22	1.0571840461316675	0.11066985453788536	ATPSYN-D, VHAPPA1-1, ATPSYN-B, OSCP, CG4607, ATPSYN-GAMMA, L(1)G0230, CG9813, L(2)06225, ATPSYN-CF6, CG7882, CG31030, GLUT1, VHA26, CG1208, MDR49, CG8249, VHASFD, CG42235, SUT2, CG1213, VHA68-1	1132	112	7937	1.3772558051489145	1.0	0.6288137037919441	87.0834113149036
GOTERM_BP_FAT	GO:0015749~monosaccharide transport	3	0.14416146083613646	0.1510860042899717	CG33282, CG31100, CG33281	1132	5	7937	4.206890459363958	1.0	0.7205800239016193	94.26320941514112
GOTERM_BP_FAT	GO:0008643~carbohydrate transport	5	0.2402691013935608	0.2482254327495239	CG33282, GLUT1, CG31100, SUT2, CG33281	1132	18	7937	1.9476344719277583	1.0	0.8498747488673658	99.31178386549342
Annotation Cluster 21	Enrichment Score: 2.136122746794353
Category	Term	Count	%	PValue	Genes	List Total	Pop Hits	Pop Total	Fold Enrichment	Bonferroni	Benjamini	FDR
GOTERM_MF_FAT	GO:0022836~gated channel activity	43	2.0663142719846226	3.0601091604189977E-7	NOMPC, ELK, GLURIIE, NMDAR1, CG11155, CG4587, CAC, SHAB, GLURIIC, GLUCLALPHA, NMDAR2, SLO, CG34396, CG12344, HISCL1, IR68A, TIPE, CNGL, IH, EAG, PARA, IR21A, KCNQ, IRK3, SK, IRK2, CA-ALPHA1T, CG5621, CG11340, TASK7, SHAW, CG8713, CG10830, RDL, NTR, CG7589, GLURIIA, CA-ALPHA1D, CA-BETA, PHCL, SHAL, CG42260, CG9194	1330	116	7918	2.2068576613948667	2.9678658413245795E-4	4.240347723094562E-5	4.816101249138782E-4
SP_PIR_KEYWORDS	synapse	20	0.9610764055742432	1.601482240691786E-4	GLURIIE, WG, NMDAR1, CG11155, CG5621, RAB3, CG11340, GLUCLALPHA, NMDAR2, SIF, SYN, ACE, RDL, LBM, CG7589, CG12344, GLURIIA, STNB, HISCL1, PHCL	2007	52	12980	2.4874477789275997	0.05375670674221489	0.002299666787176191	0.21834157197920812
SP_PIR_KEYWORDS	cell junction	25	1.2013455069678038	2.023877160189191E-4	GLURIIE, CG11155, NMDAR1, CORA, RAB3, GLUCLALPHA, NMDAR2, INX3, ACE, SYN, FT, INX7, LBM, CG12344, STNB, HISCL1, WG, CG5621, CG11340, SIF, RDL, CG7589, GLURIIA, PHCL, SHAKB	2007	74	12980	2.184920346355324	0.06744843249141219	0.0027893357025929877	0.27585602879689475
INTERPRO	IPR001828:Extracellular ligand-binding receptor	12	0.5766458433445458	0.0015383885758571301	CG14877, MTT, GABA-B-R3, GLURIIA, GLURIIE, NMDAR1, CG11155, CG5621, GLURIIC, GABA-B-R2, NMDAR2, CG31183	1748	25	10196	2.7998169336384437	0.9032410465012684	0.0628162395616001	2.529014440397126
GOTERM_CC_FAT	GO:0044456~synapse part	29	1.3935607880826526	0.0025370811279790176	GLURIIE, NMDAR1, RAB3-GEF, CG11155, RAB3, CALS, GLUCLALPHA, NMDAR2, RIM, SYN, CG12344, STNB, FRQ2, HISCL1, VGLUT, FUSL, CG31272, UNC-13-4A, CG5621, CG11340, FAS2, NTR, BRP, RDL, CG7589, GLURIIA, PHCL, BCHS, BTSZ	761	104	4786	1.7536894774082687	0.579471907963117	0.03544989598822812	3.4016608947727733
GOTERM_CC_FAT	GO:0045211~postsynaptic membrane	16	0.7688611244593946	0.0028648398383181377	GLURIIE, NMDAR1, CG11155, CG5621, CG11340, GLUCLALPHA, CALS, NMDAR2, FAS2, NTR, RDL, CG7589, GLURIIA, CG12344, HISCL1, PHCL	761	45	4786	2.236122061614834	0.6240549948233878	0.03837671088482453	3.8332050750813362
GOTERM_MF_FAT	GO:0015276~ligand-gated ion channel activity	22	1.0571840461316675	0.004233507526411907	IR21A, GLURIIE, IRK3, NMDAR1, IRK2, CG11155, CG5621, GLURIIC, CG11340, GLUCLALPHA, NMDAR2, NTR, RDL, CG7589, CG12344, GLURIIA, HISCL1, CNGL, PHCL, IR68A, CG42260, IH	1330	70	7918	1.8710633727175079	0.98367764055443	0.08055409604787045	6.458961418684783
GOTERM_MF_FAT	GO:0022834~ligand-gated channel activity	22	1.0571840461316675	0.004233507526411907	IR21A, GLURIIE, IRK3, NMDAR1, IRK2, CG11155, CG5621, GLURIIC, CG11340, GLUCLALPHA, NMDAR2, NTR, RDL, CG7589, CG12344, GLURIIA, HISCL1, CNGL, PHCL, IR68A, CG42260, IH	1330	70	7918	1.8710633727175079	0.98367764055443	0.08055409604787045	6.458961418684783
GOTERM_MF_FAT	GO:0005230~extracellular ligand-gated ion channel activity	17	0.8169149447381067	0.009069868291821824	IR21A, GLURIIE, NMDAR1, CG11155, CG5621, GLURIIC, CG11340, GLUCLALPHA, NMDAR2, NTR, RDL, CG7589, GLURIIA, CG12344, HISCL1, PHCL, IR68A	1330	52	7918	1.9462984384037016	0.9998548746137024	0.14133618456701535	13.358926742531384
SP_PIR_KEYWORDS	postsynaptic cell membrane	13	0.6246996636232581	0.009688949949592643	GLURIIE, CG11155, NMDAR1, CG5621, CG11340, GLUCLALPHA, NMDAR2, RDL, CG7589, GLURIIA, CG12344, HISCL1, PHCL	2007	38	12980	2.2125193402040226	0.9652295247553406	0.08252308781440287	12.442546506489826
GOTERM_MF_FAT	GO:0008066~glutamate receptor activity	14	0.6727534839019702	0.01101911543680199	IR21A, GLURIIE, CG11155, NMDAR1, CG5621, GLURIIC, GABA-B-R2, NMDAR2, MTT, GABA-B-R3, CG3078, GLURIIA, IR68A, CG3814	1330	40	7918	2.083684210526316	0.999978508806766	0.1615451508123097	16.002692729996525
INTERPRO	IPR019594:Glutamate receptor, L-glutamate/glycine-binding	7	0.3363767419509851	0.042524118090603386	GLURIIA, GLURIIE, NMDAR1, CG11155, CG5621, GLURIIC, NMDAR2	1748	16	10196	2.5519164759725403	1.0	0.5751907131950762	51.47061088735634
GOTERM_MF_FAT	GO:0004970~ionotropic glutamate receptor activity	10	0.4805382027871216	0.042680990438265703	IR21A, GLURIIA, GLURIIE, NMDAR1, CG11155, CG5621, GLURIIC, IR68A, CG3814, NMDAR2	1330	29	7918	2.052890847809178	1.0	0.3957039023760104	49.66580565939347
GOTERM_MF_FAT	GO:0005234~extracellular-glutamate-gated ion channel activity	10	0.4805382027871216	0.05221746168836899	IR21A, GLURIIA, GLURIIE, NMDAR1, CG11155, CG5621, GLURIIC, IR68A, GLUCLALPHA, NMDAR2	1330	30	7918	1.9844611528822054	1.0	0.43898874003151933	57.003508258677435
INTERPRO	IPR001508:NMDA receptor	6	0.2883229216722729	0.05661835367157335	GLURIIE, NMDAR1, CG11155, CG5621, GLURIIC, NMDAR2	1748	13	10196	2.692131666960042	1.0	0.6509666643656777	62.081685100722595
INTERPRO	IPR001320:Ionotropic glutamate receptor	8	0.3844305622296973	0.08434973576820196	IR21A, GLURIIA, GLURIIE, NMDAR1, CG11155, CG5621, GLURIIC, NMDAR2	1748	23	10196	2.0288528504626404	1.0	0.7587977861261158	76.91887181030076
SMART	SM00079:PBPe	8	0.3844305622296973	0.09829264979380017	IR21A, GLURIIA, GLURIIE, NMDAR1, CG11155, CG5621, GLURIIC, NMDAR2	858	23	4824	1.9556096077835208	0.9999999999947341	0.544774789996942	73.94490722120106
INTERPRO	IPR017978:GPCR, family 3, C-terminal	3	0.14416146083613646	0.5317441629179183	MTT, GABA-B-R3, GABA-B-R2	1748	10	10196	1.7498855835240275	1.0	0.9993753160512162	99.99967077300232
INTERPRO	IPR015683:Glutamate receptor-related	7	0.3363767419509851	0.5693095515698566	IR21A, GLURIIA, GLURIIE, NMDAR1, CG11155, CG5621, NMDAR2	1748	35	10196	1.1665903890160183	1.0	0.9996766936202993	99.99991810888443
Annotation Cluster 22	Enrichment Score: 2.129459478723351
Category	Term	Count	%	PValue	Genes	List Total	Pop Hits	Pop Total	Fold Enrichment	Bonferroni	Benjamini	FDR
INTERPRO	IPR016040:NAD(P)-binding domain	42	2.0182604517059106	7.207624504398463E-4	CG14946, CG5065, CG2065, CG10096, IMPL3, CG10097, CG17374, CG31674, CG3842, CG3609, CG6020, SLO, CG18814, CG8888, CG13833, CG9914, CG11236, CG12268, ZW, GPDH, CG7724, CG10962, CG2070, CG3523, CG8768, ANTDH, SU(R), CG3597, ATPCL, CG1441, CG4020, CG3301, CG13091, MEN, CG12338, CG18031, PUG, V(2)K05816, ADHR, CG8306, CG17121, ADH, CG13284	1748	147	10196	1.6665576985943118	0.6650556453172598	0.038310801993992394	1.1924708602290002
INTERPRO	IPR004262:Male sterility	9	0.4324843825084094	0.004113135883172567	CG5065, CG18031, CG10096, CG10097, CG12268, CG8306, CG1441, CG4020, CG13091	1748	17	10196	3.0880333826894604	0.9980743556652789	0.11979630930038088	6.627706883355023
INTERPRO	IPR013120:Male sterility, NAD-binding	9	0.4324843825084094	0.004113135883172567	CG5065, CG18031, CG10096, CG10097, CG12268, CG8306, CG1441, CG4020, CG13091	1748	17	10196	3.0880333826894604	0.9980743556652789	0.11979630930038088	6.627706883355023
PIR_SUPERFAMILY	PIRSF017866:PIRSF017866	4	0.19221528111484865	0.24889938151854651	CG18031, CG12268, CG8306, CG4020	456	10	2596	2.2771929824561403	1.0	0.9994389161824706	97.97102342035726
Annotation Cluster 23	Enrichment Score: 2.1210654481001017
Category	Term	Count	%	PValue	Genes	List Total	Pop Hits	Pop Total	Fold Enrichment	Bonferroni	Benjamini	FDR
GOTERM_BP_FAT	GO:0007218~neuropeptide signaling pathway	16	0.7688611244593946	5.417706632635162E-5	PDFR, NPLP1, ITP, PDF, TK, DH31, NPLP2, NPF, CAPA, 7B2, MIP, SNPF, CG11318, STAN, CCAP, AKH	1132	36	7937	3.116215155084413	0.11586702874387433	0.002794900783076648	0.09449705234939598
GOTERM_MF_FAT	GO:0005184~neuropeptide hormone activity	13	0.6246996636232581	0.005334111672033208	NPLP1, PDF, TK, ITP, DH31, NPLP2, NPF, CAPA, MIP, BURS, SNPF, CCAP, AKH	1330	33	7918	2.3452722715880614	0.9944164872402965	0.09855724986683723	8.072954436923219
SP_PIR_KEYWORDS	amidation	10	0.4805382027871216	0.00711907070141116	MIP, NPLP1, TK, PDF, DH31, SNPF, NPF, CCAP, CAPA, AKH	2007	24	12980	2.694735093838233	0.9149795623574402	0.06444742538535564	9.29023962691301
SP_PIR_KEYWORDS	cleavage on pair of basic residues	14	0.6727534839019702	0.010730479733630074	SCB, NPLP1, PDF, TK, DH31, NPF, IM10, CAPA, MIP, SNPF, RFABG, CCAP, AKH, GBB	2007	43	12980	2.1056534686735957	0.9758149583361873	0.08678231521205226	13.690967452117665
SP_PIR_KEYWORDS	neuropeptide	9	0.4324843825084094	0.01795304654669256	MIP, NPLP1, TK, SNPF, NPLP2, NPF, CCAP, CAPA, AKH	2007	23	12980	2.5307077403002536	0.9980696894724512	0.1382682874403054	21.904739750945602
SP_PIR_KEYWORDS	hormone	5	0.2402691013935608	0.037418312488848623	BURS, DH31, NPF, CCAP, AKH	2007	9	12980	3.592980125117644	0.9999980681635261	0.23548299420366559	40.575700421513915
GOTERM_MF_FAT	GO:0005179~hormone activity	14	0.6727534839019702	0.09580749301053211	NPLP1, PDF, TK, ITP, DH31, NPLP2, NPF, CAPA, MIP, BURS, SNPF, ACP36DE, CCAP, AKH	1330	53	7918	1.572591857000993	1.0	0.616248778586832	79.50640970108749
Annotation Cluster 24	Enrichment Score: 2.10726514228661
Category	Term	Count	%	PValue	Genes	List Total	Pop Hits	Pop Total	Fold Enrichment	Bonferroni	Benjamini	FDR
GOTERM_BP_FAT	GO:0048732~gland development	49	2.3546371936568957	3.289990388564786E-7	PVR, DOA, EIP71CD, PVF2, PVF3, PNR, BTL, MMP1, FKH, WNT4, HTH, ROBO, FAS, IF, EGFR, SANTA-MARIA, EIP63F-1, CG5254, CG3829, EIP74EF, JEB, NETB, COMM3, PAN, ABD-B, EIP75B, OBP99B, CORA, SER, DPP, EIP93F, SCB, DIF, WG, EMP, DRL, SOG, SO, HTL, TSH, LEA, UNC-5, FZ2, CREBA, DRL-2, BIN, CBT, RHO, EYG	1132	163	7937	2.1077467536690584	7.475353945328722E-4	1.0682499929437483E-4	5.74102906159002E-4
GOTERM_BP_FAT	GO:0007431~salivary gland development	43	2.0663142719846226	8.394038500546706E-7	PAN, PVR, ABD-B, EIP71CD, DOA, EIP75B, OBP99B, PVF2, CORA, PVF3, BTL, MMP1, FKH, SER, WNT4, EIP93F, HTH, ROBO, FAS, IF, SCB, EGFR, SANTA-MARIA, EIP63F-1, CG5254, CG3829, DRL, EMP, EIP74EF, HTL, TSH, JEB, NETB, LEA, UNC-5, FZ2, CREBA, BIN, DRL-2, COMM3, CBT, RHO, EYG	1132	139	7937	2.1690202608231437	0.0019061467424401624	1.9077837469527736E-4	0.001464752506030731
GOTERM_BP_FAT	GO:0035272~exocrine system development	43	2.0663142719846226	8.394038500546706E-7	PAN, PVR, ABD-B, EIP71CD, DOA, EIP75B, OBP99B, PVF2, CORA, PVF3, BTL, MMP1, FKH, SER, WNT4, EIP93F, HTH, ROBO, FAS, IF, SCB, EGFR, SANTA-MARIA, EIP63F-1, CG5254, CG3829, DRL, EMP, EIP74EF, HTL, TSH, JEB, NETB, LEA, UNC-5, FZ2, CREBA, BIN, DRL-2, COMM3, CBT, RHO, EYG	1132	139	7937	2.1690202608231437	0.0019061467424401624	1.9077837469527736E-4	0.001464752506030731
GOTERM_BP_FAT	GO:0007435~salivary gland morphogenesis	31	1.4896684286400768	4.7204739071248294E-4	PAN, PVR, EIP71CD, EIP75B, DOA, OBP99B, PVF2, CORA, PVF3, BTL, MMP1, SER, FKH, WNT4, EIP93F, FAS, SANTA-MARIA, CG5254, EIP63F-1, CG3829, DRL, EMP, EIP74EF, JEB, FZ2, CREBA, DRL-2, BIN, COMM3, CBT, EYG	1132	114	7937	1.9066316409398054	0.658093182903679	0.014207665424301297	0.8205338992296807
GOTERM_BP_FAT	GO:0022612~gland morphogenesis	31	1.4896684286400768	4.7204739071248294E-4	PAN, PVR, EIP71CD, EIP75B, DOA, OBP99B, PVF2, CORA, PVF3, BTL, MMP1, SER, FKH, WNT4, EIP93F, FAS, SANTA-MARIA, CG5254, EIP63F-1, CG3829, DRL, EMP, EIP74EF, JEB, FZ2, CREBA, DRL-2, BIN, COMM3, CBT, EYG	1132	114	7937	1.9066316409398054	0.658093182903679	0.014207665424301297	0.8205338992296807
GOTERM_BP_FAT	GO:0048102~autophagic cell death	14	0.6727534839019702	0.16280228749921277	SANTA-MARIA, EIP75B, DOA, EIP71CD, OBP99B, CG5254, EIP63F-1, CG3829, EMP, EIP74EF, MMP1, EIP93F, COMM3, CBT	1132	68	7937	1.443540843899397	1.0	0.737477847065668	95.49861136769405
GOTERM_BP_FAT	GO:0035070~salivary gland histolysis	14	0.6727534839019702	0.16280228749921277	SANTA-MARIA, EIP75B, DOA, EIP71CD, OBP99B, CG5254, EIP63F-1, CG3829, EMP, EIP74EF, MMP1, EIP93F, COMM3, CBT	1132	68	7937	1.443540843899397	1.0	0.737477847065668	95.49861136769405
GOTERM_BP_FAT	GO:0035071~salivary gland cell autophagic cell death	14	0.6727534839019702	0.16280228749921277	SANTA-MARIA, EIP75B, DOA, EIP71CD, OBP99B, CG5254, EIP63F-1, CG3829, EMP, EIP74EF, MMP1, EIP93F, COMM3, CBT	1132	68	7937	1.443540843899397	1.0	0.737477847065668	95.49861136769405
GOTERM_BP_FAT	GO:0016271~tissue death	14	0.6727534839019702	0.189865479262934	SANTA-MARIA, EIP75B, DOA, EIP71CD, OBP99B, CG5254, EIP63F-1, CG3829, EMP, EIP74EF, MMP1, EIP93F, COMM3, CBT	1132	70	7937	1.402296819787986	1.0	0.7779837164728991	97.46300912987765
GOTERM_BP_FAT	GO:0007559~histolysis	14	0.6727534839019702	0.189865479262934	SANTA-MARIA, EIP75B, DOA, EIP71CD, OBP99B, CG5254, EIP63F-1, CG3829, EMP, EIP74EF, MMP1, EIP93F, COMM3, CBT	1132	70	7937	1.402296819787986	1.0	0.7779837164728991	97.46300912987765
GOTERM_BP_FAT	GO:0008219~cell death	22	1.0571840461316675	0.7154794633522432	WGN, SANTA-MARIA, EIP71CD, EIP75B, DOA, STV, OBP99B, EIP63F-1, CG5254, CG3829, LYSB, RAB3-GEF, EMP, EIP74EF, ABD-A, MMP1, DPP, EIP93F, LYSS, COMM3, DAMM, CBT	1132	162	7937	0.9521768529424596	1.0	0.9979102855451063	99.99999997019674
GOTERM_BP_FAT	GO:0016265~death	22	1.0571840461316675	0.7260828488684231	WGN, SANTA-MARIA, EIP71CD, EIP75B, DOA, STV, OBP99B, EIP63F-1, CG5254, CG3829, LYSB, RAB3-GEF, EMP, EIP74EF, ABD-A, MMP1, DPP, EIP93F, LYSS, COMM3, DAMM, CBT	1132	163	7937	0.9463352771575364	1.0	0.9981687016551921	99.99999998463841
GOTERM_BP_FAT	GO:0012501~programmed cell death	20	0.9610764055742432	0.7764428079898713	WGN, SANTA-MARIA, EIP71CD, EIP75B, DOA, STV, OBP99B, CG5254, EIP63F-1, CG3829, RAB3-GEF, EMP, EIP74EF, ABD-A, MMP1, DPP, EIP93F, COMM3, DAMM, CBT	1132	153	7937	0.9165338691424744	1.0	0.9991821904528556	99.9999999995566
GOTERM_BP_FAT	GO:0006915~apoptosis	7	0.3363767419509851	0.9718828352688436	WGN, DPP, EIP93F, STV, RAB3-GEF, ABD-A, DAMM	1132	77	7937	0.6374076453581754	1.0	0.9999995671835593	100.0
Annotation Cluster 25	Enrichment Score: 2.1005839968562596
Category	Term	Count	%	PValue	Genes	List Total	Pop Hits	Pop Total	Fold Enrichment	Bonferroni	Benjamini	FDR
GOTERM_CC_FAT	GO:0005578~proteinaceous extracellular matrix	21	1.0091302258529553	3.323011400486889E-5	CG4096, WG, NETA, WNTD, CG31999, NDG, NETB, PXN, MMP1, BM-40-SPARC, CG13830, CG5550, WNT4, CG25C, TIMP, GLT, TROL, TEN-A, DALLY, WNT6, CG31619	761	50	4786	2.6414191852825226	0.011267695750129203	7.079778373937362E-4	0.04526258962074259
GOTERM_CC_FAT	GO:0005604~basement membrane	5	0.2402691013935608	0.10870184503751193	CG25C, GLT, TROL, NDG, BM-40-SPARC	761	12	4786	2.620455540954884	1.0	0.5367236726561231	79.14919490306477
GOTERM_CC_FAT	GO:0044420~extracellular matrix part	5	0.2402691013935608	0.13819084186883357	CG25C, GLT, TROL, NDG, BM-40-SPARC	761	13	4786	2.4188820378045084	1.0	0.6023061727764172	86.81582351464407
Annotation Cluster 26	Enrichment Score: 2.072311410044961
Category	Term	Count	%	PValue	Genes	List Total	Pop Hits	Pop Total	Fold Enrichment	Bonferroni	Benjamini	FDR
GOTERM_MF_FAT	GO:0005506~iron ion binding	88	4.22873618452667	1.939482815423732E-11	CYP4S3, CG4769, HN, CYP4E1, CG5493, CYP4E3, GYCBETA100B, CG5346, CYP313B1, CYT-C-P, CG9674, TSF3, GYCALPHA99B, TSF1, CG6870, CYP6T1, CYP28D1, CYP6T3, CAT, CYP28D2, CYP12A5, CYP12A4, CYP9H1, COVA, CYP309A2, CYP312A1, CYP4D1, CG10211, CYP4D2, CYP6A2, CG9836, GLOB1, CYP4D8, CYP313A1, CG11162, CG10219, CYP6D2, CYP6A9, CYP6A8, CYP6D4, CYP12B2, CG6910, CYP317A1, CYP4AC1, CYP6W1, RDGC, CYP4AC2, DESAT1, …	1330	260	7918	2.014991324465009	1.8812974289517115E-8	9.40648725578086E-9	3.052428310112987E-8
GOTERM_MF_FAT	GO:0043167~ion binding	333	16.001922152811147	0.007155020785113225	CG4467, LUNA, CG12582, CG17374, CYP4E1, CG3097, CYP4E3, CG1090, CG32121, CG4169, CG9485, CG15253, CG17271, CG5849, CG10000, MP20, DS, CG32026, STAN, CG3290, CYP12A5, HEXO1, PGM, CYP12A4, COVA, HIL, CG2137, CG7362, CYP4D1, ARG, UP, IRK3, CG10211, IRK2, GEL, CYP4D2, FRU, CYP4D8, DISCO-R, SENS, CYP6D2, CG10219, TPNC25D, MAMO, CG12391, CYP6D4, PH-P, EG, CG5322, CYP12B2, KUL, CG8353, SHOT, HIW, CG1813…	1330	1772	7918	1.11877917140481	0.9990559377800324	0.1253648336930312	10.686106928126637
SP_PIR_KEYWORDS	metal-binding	148	7.1119654012494	0.009887377424408384	CG17075, CYP4E1, CYP4E3, CENG1A, CG32121, CG15253, PNR, MMP1, CG6870, GOL, CYP12A5, CYP12A4, PGM, CYP9H1, COVA, CYP309A2, HIL, CYP4D1, LIN-28, KNI, CYP4D2, FRU, CYP4D8, SENS, TUP, CG10219, CYP6D2, DSX, MICAL, MAMO, CYP6D4, PH-P, EG, CYP12B2, CYP6W1, CYP4AC1, HIW, CG18136, CYP4AC2, LMPT, CG10737, GYC88E, CYP9C1, PXN, RIM, CYP311A1, CYP303A1, CYP6A23, CYP6A21, CYP4AD1, RFABG, CYP301A1, CYP6A20, PGR…	2007	796	12980	1.2024747554413824	0.9675521417803166	0.08213322210547547	12.681672714070146
GOTERM_MF_FAT	GO:0043169~cation binding	330	15.857760691975011	0.010026587141444825	CG4467, LUNA, CG12582, CG17374, CYP4E1, CG3097, CYP4E3, CG1090, CG32121, CG4169, CG9485, CG15253, CG17271, CG5849, CG10000, MP20, DS, CG32026, STAN, CG3290, CYP12A5, HEXO1, PGM, CYP12A4, COVA, HIL, CG2137, CG7362, CYP4D1, ARG, UP, IRK3, CG10211, IRK2, GEL, CYP4D2, FRU, CYP4D8, DISCO-R, SENS, CYP6D2, CG10219, TPNC25D, MAMO, CG12391, CYP6D4, PH-P, EG, CG5322, CYP12B2, KUL, CG8353, SHOT, HIW, CG1813…	1330	1764	7918	1.1137281980461358	0.9999431375949663	0.1526791657037263	14.666113252416258
GOTERM_MF_FAT	GO:0046872~metal ion binding	314	15.088899567515618	0.042058052349470645	CG4467, LUNA, CG17374, CYP4E1, CG3097, CYP4E3, CG1090, CG4169, CG32121, CG15253, CG17271, CG5849, CG10000, MP20, DS, CG32026, STAN, CG3290, CYP12A5, PGM, CYP12A4, COVA, HIL, CG2137, CG7362, CYP4D1, ARG, UP, IRK3, CG10211, IRK2, GEL, CYP4D2, FRU, CYP4D8, DISCO-R, SENS, CYP6D2, CG10219, TPNC25D, MAMO, CG12391, CYP6D4, PH-P, EG, CG5322, CYP12B2, KUL, CG8353, SHOT, HIW, CG18136, CG4096, DESAT1, CG107…	1330	1718	7918	1.0881038451775538	1.0	0.39477640858236696	49.14784742891379
GOTERM_MF_FAT	GO:0046914~transition metal ion binding	231	11.100432484382509	0.42413080934360914	CG4467, LUNA, CG17374, CYP4E1, CG3097, CYP4E3, CG4169, CG32121, CG15253, CG5849, CG10000, CG3290, CYP12A5, CYP12A4, COVA, HIL, CYP4D1, ARG, CG10211, CYP4D2, FRU, CYP4D8, DISCO-R, SENS, CYP6D2, CG10219, MAMO, CG12391, CYP6D4, PH-P, CG5322, EG, CYP12B2, KUL, CG8353, HIW, CG18136, CG4096, DESAT1, CG10737, MMD, CYP9C1, PXN, CG16779, CG12071, RFABG, PGRP-SC2, ANCE, EIP78C, L(3)NEO38, CYP9B1, FER2LCH, …	1330	1354	7918	1.0156806343776723	1.0	0.9676625363203504	99.9830999226419
SP_PIR_KEYWORDS	zinc	78	3.7481979817395485	0.934440530048497	CG17075, MBL, ESG, CENG1A, CG32121, CG15253, PKD, NKD, PNR, RN, MMP1, CG3940, TRIM9, CG18673, MLP84B, GOL, CG3290, CG34325, CG10827, CG8147, TIO, SODH-1, HIL, CG32486, LIN-28, KNI, CG33144, FRU, DGK, SENS, TUP, CG6074, DSX, MAMO, MICAL, AB, TIMP, DOR, GRN, PH-P, EG, ROLS, BCHS, DNR1, CG18136, RDGC, MURA, HIW, LMPT, PKC98E, ZFH2, EIP75B, CG10737, CG8910, CG8417, RIM, PGRP-SC2, ANCE, CG7631, CG3236…	2007	577	12980	0.8742710737721268	1.0	0.9991481363048388	99.99999999999999
SP_PIR_KEYWORDS	zinc-finger	38	1.8260451705910619	0.9745901895688509	MBL, PKC98E, ZFH2, EIP75B, CG8910, ESG, CENG1A, RN, PNR, GOL, TIO, EIP78C, CG32369, SU(Z)2, CG32486, LIN-28, KNI, SOB, CG33144, DGK, FRU, CG11321, SENS, TSH, SALM, HR38, AB, CG34384, DOR, GRN, PH-P, SVP, EG, ROLS, DNR1, DISCO, HIW, MURA	2007	314	12980	0.7826746514587479	1.0	0.9998826541331826	100.0
GOTERM_MF_FAT	GO:0008270~zinc ion binding	134	6.4392119173474285	0.9998700225901179	CG4467, CG17075, LUNA, CG14441, CG17374, CG3097, CENG1A, CG8539, CG32121, CG4169, CG15253, PNR, MMP1, CG5849, GOL, CG3290, CG3523, CG10827, CG8147, HIL, LIN-28, KNI, FRU, DISCO-R, JIM, SP1029, SENS, TUP, DSX, MICAL, MAMO, CG12391, PH-P, EG, CG5322, KUL, CG8353, HIW, CG18136, CG4096, LMPT, CG32379, CG10737, MMD, CG8560, CG14820, RIM, CG16779, CG12071, CG11317, CG9932, CG8562, SCRT, CG7025, PGRP-SC…	1330	1026	7918	0.777537410778408	1.0	0.9999999999999983	100.0
Annotation Cluster 27	Enrichment Score: 2.0341245234846497
Category	Term	Count	%	PValue	Genes	List Total	Pop Hits	Pop Total	Fold Enrichment	Bonferroni	Benjamini	FDR
GOTERM_BP_FAT	GO:0006928~cell motion	69	3.315713599231139	7.452915157699175E-5	PVR, HH, RHOL, ESG, PVF2, BNL, PVF3, BTL, DAD, BETA-SPEC, WNT4, DAW, HOW, ROBO, LBL, MDR49, STAN, ROBO3, CDK5ALPHA, PTP99A, IF, EGFR, CV-C, SOXN, SEMA-5C, KNI, PTC, NETA, ALK, NETB, JEB, TUP, TPNC25D, MICAL, AB, DOR, BEAT-IIA, SHOT, OTK, ABD-B, TPNC73F, PUC, ABD-A, DPP, ETS98B, COMM, PTP52F, TAI, VVL, KO, SCB, CADN2, STUMPS, DRL, SM, SO, HTL, LEA, SLBO, BYN, MHC, UNC-5, TPNC47D, SALM, FZ2, TPNC4,…	1132	305	7937	1.586204599432312	0.15583818146768835	0.003676076076423951	0.12997393428345605
GOTERM_BP_FAT	GO:0008037~cell recognition	19	0.9130225852955309	1.0025407811822308E-4	AXO, ATO, EATER, DRL, P130CAS, NETB, BETA-SPEC, CON, FAS2, AB, COMM, BEAT-IA, ROBO, BEAT-IIA, ROBO3, TOK, SHOT, PTP99A, IF	1132	50	7937	2.6643639575971734	0.2037873202035101	0.004836964943559119	0.17479953008329163
GOTERM_BP_FAT	GO:0007409~axonogenesis	48	2.3065833733781833	2.1058328635649987E-4	OTK, HH, BETA-SPEC, DAD, DAW, ANK2, COMM, ROBO, PTP52F, STAN, VVL, DALLY, CDK5ALPHA, ROBO3, PROS, PTP99A, IF, KO, SCB, CADN2, SOXN, SEMA-5C, EMS, DRL, SM, PTC, P130CAS, NETA, ALK, JEB, NETB, LEA, CON, TUP, UNC-5, FZ2, FAS2, MICAL, AB, FUTSCH, BEAT-IA, DNC, RUT, BCHS, BEAT-IIA, TOK, SHOT, RHO	1132	198	7937	1.6997537209551346	0.380415517676586	0.008363186995076988	0.3668327777192282
GOTERM_BP_FAT	GO:0008038~neuron recognition	18	0.8649687650168189	2.6068520433031393E-4	AXO, ATO, DRL, P130CAS, NETB, BETA-SPEC, CON, FAS2, AB, COMM, BEAT-IA, ROBO, BEAT-IIA, ROBO3, TOK, SHOT, PTP99A, IF	1132	49	7937	2.5756472200187495	0.44712023029901327	0.009667957221102141	0.453922528445172
GOTERM_BP_FAT	GO:0030030~cell projection organization	77	3.700144161460836	2.927272420434268E-4	PVR, NOMPA, HH, BNL, BTL, DAD, BETA-SPEC, WNT4, DAW, ANK2, DS, ROBO, STAN, ROBO3, CDK5ALPHA, DALLY, PROS, PTP99A, IF, EGFR, SOXN, SEMA-5C, KNI, P130CAS, PTC, NETA, ALK, NETB, JEB, SENS, TUP, CG14367, DGO, CON, FRY, FAS2, AB, MICAL, APPL, BCHS, BEAT-IIA, SHOT, OTK, OSEG4, CORA, OSEG5, VRI, FT, ETS21C, COMM, SCRT, PTP52F, VVL, PTX1, KO, SCB, CADN2, CT, WG, ATO, CHINMO, EMS, DRL, SM, LEA, UNC-5, TOW…	1132	365	7937	1.4791350016941767	0.4859662869020426	0.010344041488188127	0.5095820304571896
GOTERM_BP_FAT	GO:0007411~axon guidance	34	1.6338298894762133	0.0011894472642582476	OTK, DAD, BETA-SPEC, DAW, COMM, ROBO, PTP52F, STAN, VVL, CDK5ALPHA, ROBO3, PTP99A, IF, SCB, KO, CADN2, SOXN, SEMA-5C, DRL, SM, PTC, NETA, ALK, JEB, NETB, LEA, TUP, UNC-5, AB, MICAL, BEAT-IA, BEAT-IIA, TOK, SHOT	1132	136	7937	1.7528710247349821	0.9331445739191231	0.029610780965726446	2.0554074824133406
GOTERM_BP_FAT	GO:0048666~neuron development	71	3.411821239788563	0.0012598304588054058	NOMPA, HH, RG, DOA, BETA-SPEC, DAD, DAC, DAW, ANK2, ROBO, STAN, ROBO3, DALLY, CDK5ALPHA, PROS, PTP99A, IF, SOXN, SEMA-5C, KNI, P130CAS, PTC, NETA, ALK, NETB, JEB, SENS, TUP, CON, FRY, FAS2, EDL, MICAL, AB, PH-P, APPL, BCHS, BEAT-IIA, SHOT, OTK, AMPH, COMM, SEV, ETS21C, SCRT, PTP52F, VVL, PTX1, FUSL, KO, SCB, CADN2, AXO, CT, ATO, CHINMO, EMS, DRL, SM, LEA, UNC-5, FZ2, SNOO, NINAE, EYS, FUTSCH, BEA…	1132	347	7937	1.434626429466095	0.943039655920447	0.03099733009102268	2.175775445745609
GOTERM_BP_FAT	GO:0030182~neuron differentiation	80	3.844305622296973	0.002264812448357438	NOMPA, HH, RG, MBL, DOA, MELT, DAD, BETA-SPEC, DAC, DAW, ANK2, HTH, ROBO, STAN, ROBO3, CDK5ALPHA, DALLY, PROS, PTP99A, IF, EGFR, SOXN, SEMA-5C, KNI, EX, P130CAS, PTC, NETA, ALK, NETB, JEB, SENS, TUP, CON, FRY, FAS2, EDL, AB, MICAL, PH-P, APPL, BCHS, BEAT-IIA, SHOT, OTK, AMPH, ETS21C, COMM, SEV, SCRT, PTP52F, VVL, PTX1, FUSL, KO, SCB, CADN2, B-H2, AXO, CT, ATO, CHINMO, EMS, DRL, SM, LEA, UNC-5, SA…	1132	409	7937	1.3714394325554873	0.9942223430308182	0.04974726934210505	3.879336956066892
GOTERM_BP_FAT	GO:0000904~cell morphogenesis involved in differentiation	61	2.9312830370014415	0.0042206742005417176	NOMPA, HH, BETA-SPEC, DAD, DAW, ANK2, DS, ROBO, STAN, ROBO3, DALLY, CDK5ALPHA, PROS, PTP99A, IF, SOXN, SEMA-5C, KNI, PTC, P130CAS, NETA, ALK, JEB, SENS, NETB, TUP, CON, FAS2, MICAL, AB, PH-P, BCHS, BEAT-IIA, SHOT, OTK, FT, COMM, ETS21C, SCRT, PTP52F, VVL, PTX1, KO, SCB, CADN2, CT, ATO, CHINMO, EMS, DRL, SM, LEA, UNC-5, FZ2, NINAE, FUTSCH, BEAT-IA, DNC, RUT, TOK, RHO	1132	303	7937	1.4115529044070485	0.99993320586762	0.07824303825758383	7.11488486660119
GOTERM_BP_FAT	GO:0048812~neuron projection morphogenesis	58	2.787121576165305	0.004522260664240795	NOMPA, HH, BETA-SPEC, DAD, DAW, ANK2, ROBO, STAN, DALLY, CDK5ALPHA, ROBO3, PROS, PTP99A, IF, SOXN, SEMA-5C, KNI, PTC, P130CAS, NETA, ALK, SENS, JEB, NETB, TUP, CON, FAS2, MICAL, AB, APPL, BCHS, BEAT-IIA, SHOT, OTK, COMM, ETS21C, SCRT, PTP52F, VVL, PTX1, KO, SCB, CADN2, CT, ATO, CHINMO, EMS, DRL, SM, LEA, UNC-5, FZ2, FUTSCH, BEAT-IA, DNC, RUT, TOK, RHO	1132	286	7937	1.4219093627220836	0.9999664479026318	0.080978712650417	7.604561789801545
GOTERM_BP_FAT	GO:0031175~neuron projection development	58	2.787121576165305	0.004884964926223196	NOMPA, HH, BETA-SPEC, DAD, DAW, ANK2, ROBO, STAN, DALLY, CDK5ALPHA, ROBO3, PROS, PTP99A, IF, SOXN, SEMA-5C, KNI, PTC, P130CAS, NETA, ALK, SENS, JEB, NETB, TUP, CON, FAS2, MICAL, AB, APPL, BCHS, BEAT-IIA, SHOT, OTK, COMM, ETS21C, SCRT, PTP52F, VVL, PTX1, KO, SCB, CADN2, CT, ATO, CHINMO, EMS, DRL, SM, LEA, UNC-5, FZ2, FUTSCH, BEAT-IA, DNC, RUT, TOK, RHO	1132	287	7937	1.4169549746986618	0.9999853450748111	0.08519639190783201	8.190250597336146
GOTERM_BP_FAT	GO:0048667~cell morphogenesis involved in neuron differentiation	58	2.787121576165305	0.005272332215951128	NOMPA, HH, BETA-SPEC, DAD, DAW, ANK2, ROBO, STAN, DALLY, CDK5ALPHA, ROBO3, PROS, PTP99A, IF, SOXN, SEMA-5C, KNI, PTC, P130CAS, NETA, ALK, JEB, SENS, NETB, TUP, CON, FAS2, MICAL, AB, BCHS, BEAT-IIA, SHOT, OTK, COMM, ETS21C, SCRT, PTP52F, VVL, PTX1, KO, SCB, CADN2, CT, ATO, CHINMO, EMS, DRL, SM, LEA, UNC-5, FZ2, NINAE, FUTSCH, BEAT-IA, DNC, RUT, TOK, RHO	1132	288	7937	1.4120349921476247	0.9999939515859064	0.08960141435852464	8.811898986670762
GOTERM_BP_FAT	GO:0007414~axonal defasciculation	6	0.2883229216722729	0.007870009189721925	BEAT-IA, P130CAS, BEAT-IIA, TOK, PTP99A, IF	1132	10	7937	4.206890459363958	0.9999999841372755	0.12370600294990686	12.879257636259656
GOTERM_BP_FAT	GO:0000902~cell morphogenesis	82	3.940413262854397	0.008318111843850732	NOMPA, HH, CCT1, BNL, DAD, BETA-SPEC, WNT4, DAW, ANK2, DS, ROBO, TROL, STAN, ROBO3, CDK5ALPHA, FAS, DALLY, PROS, PTP99A, IF, EGFR, ARA, SOXN, SEMA-5C, KNI, STY, P130CAS, PTC, NETA, ALK, NETB, JEB, SENS, TUP, CG14367, DGO, CON, FAS2, AB, MICAL, PH-P, APPL, BCHS, BEAT-IIA, SHOT, CAUP, OTK, OSEG4, CORA, OSEG5, MIRR, PUC, FT, ETS21C, COMM, SCRT, PTP52F, FJ, VVL, PTX1, KO, SCB, CADN2, CT, WG, ATO, CHI…	1132	442	7937	1.3007730681291272	0.9999999943190229	0.12598128758961202	13.563349141998692
GOTERM_BP_FAT	GO:0048858~cell projection morphogenesis	62	2.9793368572801535	0.009222694718321659	NOMPA, HH, BNL, BETA-SPEC, DAD, DAW, ANK2, ROBO, STAN, ROBO3, DALLY, CDK5ALPHA, PROS, PTP99A, IF, SOXN, SEMA-5C, KNI, PTC, P130CAS, NETA, ALK, JEB, SENS, NETB, TUP, CG14367, CON, FAS2, MICAL, AB, APPL, BCHS, BEAT-IIA, SHOT, OTK, OSEG4, OSEG5, COMM, ETS21C, SCRT, PTP52F, VVL, PTX1, KO, SCB, CADN2, CT, ATO, CHINMO, EMS, DRL, SM, LEA, UNC-5, FZ2, FUTSCH, BEAT-IA, DNC, RUT, TOK, RHO	1132	320	7937	1.3584750441696114	0.9999999992862242	0.13432841297359221	14.92892221268729
GOTERM_BP_FAT	GO:0032989~cellular component morphogenesis	92	4.420951465641519	0.01659755164467761	NOMPA, HH, CCT1, BNL, DAD, BETA-SPEC, WNT4, DAW, WUPA, MF, ANK2, DS, ROBO, TROL, STAN, ROBO3, CDK5ALPHA, FAS, DALLY, SLS, PRM, PROS, PTP99A, IF, EGFR, ARA, SCGDELTA, SOXN, SEMA-5C, KNI, UP, STY, P130CAS, PTC, NETA, ALK, NETB, JEB, SENS, TUP, CG14367, DGO, CON, FAS2, AB, MICAL, PH-P, APPL, BCHS, BEAT-IIA, SHOT, CAUP, OTK, OSEG4, CORA, OSEG5, MIRR, PUC, FT, DPP, ETS21C, COMM, SCRT, PTP52F, FJ, ACT8…	1132	518	7937	1.2452828901592152	1.0	0.20702885216094224	25.32750271879536
GOTERM_BP_FAT	GO:0016198~axon choice point recognition	8	0.3844305622296973	0.01670275945670189	AB, COMM, BEAT-IA, ROBO, DRL, BEAT-IIA, SHOT, BETA-SPEC	1132	20	7937	2.804593639575972	1.0	0.20708276279108817	25.466783617222333
GOTERM_BP_FAT	GO:0032990~cell part morphogenesis	62	2.9793368572801535	0.01846319202820723	NOMPA, HH, BNL, BETA-SPEC, DAD, DAW, ANK2, ROBO, STAN, ROBO3, DALLY, CDK5ALPHA, PROS, PTP99A, IF, SOXN, SEMA-5C, KNI, PTC, P130CAS, NETA, ALK, JEB, SENS, NETB, TUP, CG14367, CON, FAS2, MICAL, AB, APPL, BCHS, BEAT-IIA, SHOT, OTK, OSEG4, OSEG5, COMM, ETS21C, SCRT, PTP52F, VVL, PTX1, KO, SCB, CADN2, CT, ATO, CHINMO, EMS, DRL, SM, LEA, UNC-5, FZ2, FUTSCH, BEAT-IA, DNC, RUT, TOK, RHO	1132	331	7937	1.3133293478376908	1.0	0.22055342453668902	27.761333003531952
GOTERM_BP_FAT	GO:0007415~defasciculation of motor neuron axon	4	0.19221528111484865	0.06473027010190782	BEAT-IA, BEAT-IIA, TOK, PTP99A	1132	7	7937	4.006562342251388	1.0	0.4765302428771927	68.8937593819041
GOTERM_BP_FAT	GO:0048592~eye morphogenesis	47	2.2585295530994713	0.10356407118126705	CAUP, HH, RG, MBL, DOA, CCT1, MELT, MIRR, PUC, AMPH, DAC, WNT4, BI, DPP, FT, SEV, DS, HTH, FJ, STAN, PROS, ARA, EGFR, CADN2, B-H2, WG, STY, ATO, EX, PTC, HS3ST-B, ALK, SO, SENS, JEB, DGO, FRY, SALM, FAS2, NINAE, RU, EYS, BEAT-IA, PK, SVP, CBT, EYG	1132	269	7937	1.2250548425657124	1.0	0.6071093665108164	85.15913031412383
GOTERM_BP_FAT	GO:0001745~compound eye morphogenesis	43	2.0663142719846226	0.14058028290713737	CAUP, HH, RG, MBL, DOA, CCT1, MELT, MIRR, PUC, AMPH, DAC, WNT4, BI, DPP, FT, SEV, DS, HTH, FJ, STAN, PROS, ARA, EGFR, CADN2, B-H2, WG, STY, ATO, EX, HS3ST-B, ALK, SO, SENS, JEB, DGO, FRY, SALM, NINAE, RU, EYS, PK, SVP, EYG	1132	250	7937	1.2059752650176678	1.0	0.6975005617392934	92.88982251578054
GOTERM_BP_FAT	GO:0016199~axon midline choice point recognition	5	0.2402691013935608	0.15465717716311217	COMM, ROBO, DRL, SHOT, BETA-SPEC	1132	15	7937	2.33716136631331	1.0	0.7271840409444111	94.67007551702494
GOTERM_BP_FAT	GO:0001654~eye development	55	2.6429601153291684	0.1601889806733331	RG, HH, MBL, DOA, CCT1, SOBP, MELT, RN, DAC, WNT4, DS, HTH, STAN, DALLY, PROS, EGFR, ARA, STY, EX, PTC, ALK, JEB, SENS, DGO, FRY, FAS2, BCHS, CAUP, GP150, MIRR, PUC, AMPH, SER, BI, DPP, FT, SEV, FJ, CADN2, B-H2, WG, ATO, HS3ST-B, SO, TSH, SALM, NINAE, RU, EYS, FUTSCH, BEAT-IA, PK, SVP, CBT, EYG	1132	332	7937	1.1615410404870365	1.0	0.73476686481315	95.24702252844983
GOTERM_BP_FAT	GO:0048749~compound eye development	51	2.45074483421432	0.17473849045946171	RG, HH, MBL, DOA, CCT1, SOBP, MELT, RN, DAC, WNT4, DS, HTH, STAN, DALLY, PROS, ARA, EGFR, STY, EX, ALK, JEB, SENS, DGO, FRY, BCHS, CAUP, GP150, MIRR, PUC, AMPH, SER, DPP, FT, BI, SEV, FJ, CADN2, B-H2, WG, ATO, HS3ST-B, SO, TSH, SALM, NINAE, EYS, RU, FUTSCH, PK, SVP, EYG	1132	308	7937	1.1609924969023908	1.0	0.7587586560429891	96.49635284720091
GOTERM_BP_FAT	GO:0007423~sensory organ development	66	3.1715521383950023	0.18541904953597804	HH, RG, MBL, DOA, CCT1, SOBP, MELT, RN, PNR, DAC, WNT4, LBK, HTH, DS, STAN, DALLY, PROS, EGFR, ARA, STY, EX, PTC, ALK, JEB, SENS, DGO, TUP, FRY, DSX, FAS2, EDL, AB, BCHS, SHOT, CAUP, GP150, MIRR, PUC, AMPH, SER, VRI, BI, DPP, FT, CYP303A1, SEV, FJ, CADN2, B-H2, CT, WG, ATO, HS3ST-B, TSH, SO, SALM, FZ2, NINAE, RU, EYS, FUTSCH, BEAT-IA, PK, SVP, CBT, EYG	1132	410	7937	1.1286779281220374	1.0	0.7712575991561238	97.20874458985872
GOTERM_BP_FAT	GO:0016358~dendrite development	18	0.8649687650168189	0.5059012912871688	NOMPA, CT, KNI, ATO, CHINMO, SENS, AB, FUTSCH, COMM, ETS21C, SCRT, ROBO, STAN, VVL, DALLY, PROS, SHOT, PTX1	1132	117	7937	1.0786898613753737	1.0	0.9795462350966063	99.99954601781072
GOTERM_BP_FAT	GO:0048813~dendrite morphogenesis	18	0.8649687650168189	0.5059012912871688	NOMPA, CT, KNI, ATO, CHINMO, SENS, AB, FUTSCH, COMM, ETS21C, SCRT, ROBO, STAN, VVL, DALLY, PROS, SHOT, PTX1	1132	117	7937	1.0786898613753737	1.0	0.9795462350966063	99.99954601781072
Annotation Cluster 28	Enrichment Score: 2.0261408248542736
Category	Term	Count	%	PValue	Genes	List Total	Pop Hits	Pop Total	Fold Enrichment	Bonferroni	Benjamini	FDR
GOTERM_BP_FAT	GO:0042692~muscle cell differentiation	26	1.2493993272465163	1.7026939698317317E-5	WUPA, HOW, MF, MP20, LBL, FRQ2, ACT88F, SIZ, SLS, PRM, GAD1, IF, EGFR, SCGDELTA, UP, STY, HTL, SLOU, ATL, MHC, FAS2, MICAL, FUTSCH, ROLS, FLN, UNC-104	1132	74	7937	2.4634944131410563	0.037963188473295495	0.0011051763687859317	0.029707907890541563
GOTERM_BP_FAT	GO:0055001~muscle cell development	19	0.9130225852955309	1.9290481829059158E-5	SCGDELTA, UP, STY, HTL, ATL, MHC, FAS2, WUPA, MF, MICAL, FUTSCH, FRQ2, ACT88F, SLS, PRM, FLN, UNC-104, GAD1, IF	1132	45	7937	2.9604043973301923	0.04290027597015089	0.001184370730606843	0.033656617018862356
GOTERM_BP_FAT	GO:0055002~striated muscle cell development	19	0.9130225852955309	1.9290481829059158E-5	SCGDELTA, UP, STY, HTL, ATL, MHC, FAS2, WUPA, MF, MICAL, FUTSCH, FRQ2, ACT88F, SLS, PRM, FLN, UNC-104, GAD1, IF	1132	45	7937	2.9604043973301923	0.04290027597015089	0.001184370730606843	0.033656617018862356
GOTERM_BP_FAT	GO:0051146~striated muscle cell differentiation	23	1.1052378664103797	5.2289545051821304E-5	SCGDELTA, UP, STY, HTL, ATL, MHC, FAS2, WUPA, MF, MICAL, MP20, FUTSCH, LBL, FRQ2, ROLS, ACT88F, FLN, SLS, PRM, SIZ, UNC-104, GAD1, IF	1132	65	7937	2.480986681163359	0.11206544979073385	0.0027603052724681776	0.09120620430387305
GOTERM_BP_FAT	GO:0060538~skeletal muscle organ development	18	0.8649687650168189	0.0018310586173269016	EGFR, KON, DRL, ATL, FAS2, WUPA, AB, HOW, FUTSCH, LBL, FRQ2, MLP84B, SLS, UNC-104, SHOT, GAD1, GRIP, IF	1132	57	7937	2.2141528733494513	0.9844828796287536	0.041205873443244334	3.1475330820123104
GOTERM_BP_FAT	GO:0007517~muscle organ development	30	1.4416146083613646	0.02229600532771841	MBL, KON, BTL, ABD-A, WUPA, HOW, LBL, FRQ2, MLP84B, NAU, SLS, GAD1, GRIP, IF, EGFR, UP, KNI, WG, DRL, FRU, ALK, HTL, JEB, SLOU, ATL, FAS2, AB, FUTSCH, UNC-104, SHOT	1132	140	7937	1.5024608783442708	1.0	0.24660229905858244	32.52877264091778
GOTERM_BP_FAT	GO:0050808~synapse organization	12	0.5766458433445458	0.029671285041243365	FAS2, GS2, FUTSCH, COMM, LBM, FRQ2, APPL, PROS, UNC-104, GAD1, ATL, GRIP	1132	42	7937	2.0032811711256944	1.0	0.3025572890900381	40.88004867623373
GOTERM_BP_FAT	GO:0014706~striated muscle tissue development	11	0.5285920230658337	0.04981629694935826	FAS2, WUPA, FUTSCH, LBL, FRQ2, MLP84B, SLS, UNC-104, GAD1, ATL, ABD-A	1132	40	7937	1.9281581272084805	1.0	0.4144795829462	59.00400241729471
GOTERM_BP_FAT	GO:0007519~skeletal muscle tissue development	10	0.4805382027871216	0.05210447651246333	FAS2, WUPA, FUTSCH, LBL, FRQ2, MLP84B, SLS, UNC-104, GAD1, ATL	1132	35	7937	2.0032811711256944	1.0	0.4247012571711467	60.69304167269556
GOTERM_BP_FAT	GO:0060537~muscle tissue development	11	0.5285920230658337	0.057816951528501956	FAS2, WUPA, FUTSCH, LBL, FRQ2, MLP84B, SLS, UNC-104, GAD1, ATL, ABD-A	1132	41	7937	1.8811298802033956	1.0	0.446302005574443	64.6279808578108
GOTERM_BP_FAT	GO:0048747~muscle fiber development	8	0.3844305622296973	0.14230962278439763	FAS2, FUTSCH, STY, FRQ2, UNC-104, GAD1, HTL, ATL	1132	31	7937	1.8094152513393365	1.0	0.7010206332700202	93.13539460978748
GOTERM_BP_FAT	GO:0043062~extracellular structure organization	14	0.6727534839019702	0.17607820832185933	ATL, PXN, MMP1, FAS2, GS2, COMM, FUTSCH, LBM, APPL, FRQ2, PROS, GAD1, UNC-104, GRIP	1132	69	7937	1.4226199621037536	1.0	0.7605308753300268	96.59429041925567
GOTERM_BP_FAT	GO:0007416~synaptogenesis	6	0.2883229216722729	0.1951729782613078	GS2, COMM, LBM, PROS, GAD1, ATL	1132	22	7937	1.9122229360745262	1.0	0.7861085523263449	97.73792903426421
GOTERM_BP_FAT	GO:0048741~skeletal muscle fiber development	6	0.2883229216722729	0.22219550070963667	FAS2, FUTSCH, FRQ2, UNC-104, GAD1, ATL	1132	23	7937	1.8290828084191122	1.0	0.8209983501888345	98.75351918129527
GOTERM_BP_FAT	GO:0007528~neuromuscular junction development	6	0.2883229216722729	0.22219550070963667	FAS2, FUTSCH, FRQ2, UNC-104, GAD1, ATL	1132	23	7937	1.8290828084191122	1.0	0.8209983501888345	98.75351918129527
GOTERM_BP_FAT	GO:0043112~receptor metabolic process	3	0.14416146083613646	0.2624894008909239	GS2, COMM, GAD1	1132	7	7937	3.004921756688541	1.0	0.8631281960529908	99.50733503974269
Annotation Cluster 29	Enrichment Score: 1.9072367196972466
Category	Term	Count	%	PValue	Genes	List Total	Pop Hits	Pop Total	Fold Enrichment	Bonferroni	Benjamini	FDR
GOTERM_BP_FAT	GO:0007472~wing disc morphogenesis	53	2.5468524747717445	1.1103168107469611E-4	HH, CCT1, DAD, SOCS36E, CV-2, WNT4, HOW, DS, HTH, DALLY, IF, EGFR, ARA, CV-C, POT, PTC, DGO, FRY, BURS, TIMP, SHOT, PAN, CAUP, BS, ZFH2, TNC, DLL, CORA, MIRR, PKA-C3, SER, VRI, DPP, FT, BI, FJ, PIO, GBB, NET, CT, WG, SOG, SALR, HS3ST-B, TSH, FBL, DVE, SALM, TOW, PK, TOK, GLI, RHO	1132	220	7937	1.6891302601991647	0.22305756915107255	0.005035061824129827	0.19357382789410016
GOTERM_BP_FAT	GO:0007398~ectoderm development	23	1.1052378664103797	1.1273603959567242E-4	TIO, HH, KNI, PDM2, VND, WG, SOG, MELT, CORA, PNR, PUC, TSH, DGO, FRY, HR38, TOW, WNT4, VRI, FT, DPP, DS, PK, GLI	1132	68	7937	2.371531386406152	0.22606196236837928	0.005012170733093901	0.1965424702985108
GOTERM_BP_FAT	GO:0007476~imaginal disc-derived wing morphogenesis	52	2.4987986544930325	1.695046464040818E-4	HH, CCT1, DAD, SOCS36E, CV-2, WNT4, HOW, DS, HTH, DALLY, IF, EGFR, ARA, CV-C, POT, PTC, DGO, FRY, BURS, TIMP, SHOT, PAN, CAUP, BS, ZFH2, DLL, CORA, MIRR, PKA-C3, SER, VRI, DPP, FT, BI, FJ, PIO, GBB, NET, CT, WG, SOG, SALR, HS3ST-B, TSH, FBL, DVE, SALM, TOW, PK, TOK, GLI, RHO	1132	218	7937	1.6724640969948457	0.3197648411022953	0.0068570381784925916	0.2953741746486216
GOTERM_BP_FAT	GO:0042067~establishment of ommatidial polarity	17	0.8169149447381067	3.803869043017195E-4	EGFR, ARA, CADN2, CAUP, STY, WG, CCT1, MIRR, PUC, DGO, WNT4, FT, DS, PK, SVP, FJ, STAN	1132	46	7937	2.591200645260409	0.5788574567845853	0.012454888078661686	0.6617037751249444
GOTERM_BP_FAT	GO:0008544~epidermis development	17	0.8169149447381067	6.544469376576544E-4	TIO, HH, KNI, WG, CORA, PUC, TSH, FRY, DGO, TOW, HR38, WNT4, VRI, FT, DS, PK, GLI	1132	48	7937	2.4832339517078914	0.7741862796049404	0.018203207445834813	1.1358855717053085
GOTERM_BP_FAT	GO:0007164~establishment of tissue polarity	20	0.9610764055742432	6.991276894865218E-4	EGFR, ARA, CAUP, CADN2, STY, WG, CCT1, MIRR, PUC, DGO, TOW, WNT4, FT, DS, PK, SVP, FJ, STAN, CBT, BTSZ	1132	62	7937	2.261769064174171	0.7960076927034573	0.019199551027502038	1.2129901310442004
GOTERM_BP_FAT	GO:0001736~establishment of planar polarity	19	0.9130225852955309	0.0015563302912027755	EGFR, ARA, CAUP, CADN2, STY, WG, CCT1, MIRR, PUC, DGO, TOW, WNT4, FT, DS, PK, SVP, FJ, STAN, CBT	1132	61	7937	2.1839048832763717	0.9709952132063263	0.037352214979894494	2.681314264732726
GOTERM_BP_FAT	GO:0048729~tissue morphogenesis	52	2.4987986544930325	0.003369096527559531	HH, UBX, ESG, CCT1, BNL, PNR, BTL, DAD, WNT4, DS, LBL, STAN, GOL, FAS, TIO, EGFR, ARA, CV-C, STY, JEB, DGO, TUP, FORM3, PH-P, SHOT, BTSZ, PAN, CAUP, BS, CORA, MIRR, PUC, ABD-A, CG25C, DPP, FT, FJ, GBB, SCB, CADN2, PYR, STUMPS, WG, HTL, TSH, SLOU, BYN, TOW, PK, SVP, BIN, CBT	1132	247	7937	1.4761019155663009	0.9995337952545422	0.0650745361093259	5.718963096374763
GOTERM_BP_FAT	GO:0045317~equator specification	5	0.2402691013935608	0.004839925122833268	ARA, CAUP, FT, DS, MIRR	1132	6	7937	5.842903415783274	0.9999837571604288	0.08509435737585502	8.11771186287763
GOTERM_BP_FAT	GO:0001738~morphogenesis of a polarized epithelium	19	0.9130225852955309	0.007853795199671498	EGFR, ARA, CAUP, CADN2, STY, WG, CCT1, MIRR, PUC, DGO, TOW, WNT4, FT, DS, PK, SVP, FJ, STAN, CBT	1132	70	7937	1.9031171125694097	0.9999999835369509	0.12432183535117391	12.85440928595638
GOTERM_BP_FAT	GO:0035317~imaginal disc-derived wing hair organization	10	0.4805382027871216	0.0368943461311579	TOW, WNT4, VRI, FT, DS, PK, CORA, GLI, DGO, FRY	1132	33	7937	2.124692151193918	1.0	0.3490886406401854	48.10690712583504
GOTERM_BP_FAT	GO:0035315~hair cell differentiation	10	0.4805382027871216	0.04406204751629271	TOW, WNT4, VRI, FT, DS, PK, CORA, GLI, DGO, FRY	1132	34	7937	2.062201205570567	1.0	0.3859908454320785	54.44902653676671
GOTERM_BP_FAT	GO:0035316~non-sensory hair organization	10	0.4805382027871216	0.04406204751629271	TOW, WNT4, VRI, FT, DS, PK, CORA, GLI, DGO, FRY	1132	34	7937	2.062201205570567	1.0	0.3859908454320785	54.44902653676671
GOTERM_BP_FAT	GO:0009913~epidermal cell differentiation	10	0.4805382027871216	0.061049555585462774	TOW, WNT4, VRI, FT, DS, PK, CORA, GLI, DGO, FRY	1132	36	7937	1.9476344719277583	1.0	0.46052796633851534	66.68700510850428
GOTERM_BP_FAT	GO:0048592~eye morphogenesis	47	2.2585295530994713	0.10356407118126705	CAUP, HH, RG, MBL, DOA, CCT1, MELT, MIRR, PUC, AMPH, DAC, WNT4, BI, DPP, FT, SEV, DS, HTH, FJ, STAN, PROS, ARA, EGFR, CADN2, B-H2, WG, STY, ATO, EX, PTC, HS3ST-B, ALK, SO, SENS, JEB, DGO, FRY, SALM, FAS2, NINAE, RU, EYS, BEAT-IA, PK, SVP, CBT, EYG	1132	269	7937	1.2250548425657124	1.0	0.6071093665108164	85.15913031412383
GOTERM_BP_FAT	GO:0060429~epithelium development	41	1.9702066314271984	0.12839169287176205	CAUP, HH, BS, ESG, CCT1, BNL, CORA, PNR, MIRR, BTL, PUC, DAD, MOODY, WNT4, CG25C, DPP, FT, DS, FJ, STAN, FAS, GBB, ARA, SCB, EGFR, CADN2, CV-C, STUMPS, WG, STY, DGO, TUP, TOW, FORM3, PK, PH-P, SVP, GLI, SHOT, CBT, BTSZ	1132	235	7937	1.2232802044959026	1.0	0.672254051141707	90.90912506121708
GOTERM_BP_FAT	GO:0007163~establishment or maintenance of cell polarity	21	1.0091302258529553	0.1377102437667997	EGFR, ARA, CAUP, CADN2, STY, WG, CCT1, CORA, MIRR, PUC, DGO, FZ2, WNT4, FT, DS, PK, SVP, TROL, FJ, STAN, FAS	1132	109	7937	1.3508363860342985	1.0	0.6919645885695986	92.46390117808532
GOTERM_BP_FAT	GO:0001745~compound eye morphogenesis	43	2.0663142719846226	0.14058028290713737	CAUP, HH, RG, MBL, DOA, CCT1, MELT, MIRR, PUC, AMPH, DAC, WNT4, BI, DPP, FT, SEV, DS, HTH, FJ, STAN, PROS, ARA, EGFR, CADN2, B-H2, WG, STY, ATO, EX, HS3ST-B, ALK, SO, SENS, JEB, DGO, FRY, SALM, NINAE, RU, EYS, PK, SVP, EYG	1132	250	7937	1.2059752650176678	1.0	0.6975005617392934	92.88982251578054
GOTERM_BP_FAT	GO:0002009~morphogenesis of an epithelium	39	1.8740989908697743	0.14669038513377602	CAUP, HH, BS, ESG, CCT1, BNL, CORA, PNR, MIRR, BTL, PUC, DAD, WNT4, CG25C, DPP, FT, DS, FJ, STAN, FAS, GBB, ARA, SCB, EGFR, CADN2, CV-C, STUMPS, STY, WG, DGO, TUP, TOW, FORM3, PK, PH-P, SVP, SHOT, CBT, BTSZ	1132	225	7937	1.2153239104829212	1.0	0.7115845048935809	93.72218558269996
GOTERM_BP_FAT	GO:0001654~eye development	55	2.6429601153291684	0.1601889806733331	RG, HH, MBL, DOA, CCT1, SOBP, MELT, RN, DAC, WNT4, DS, HTH, STAN, DALLY, PROS, EGFR, ARA, STY, EX, PTC, ALK, JEB, SENS, DGO, FRY, FAS2, BCHS, CAUP, GP150, MIRR, PUC, AMPH, SER, BI, DPP, FT, SEV, FJ, CADN2, B-H2, WG, ATO, HS3ST-B, SO, TSH, SALM, NINAE, RU, EYS, FUTSCH, BEAT-IA, PK, SVP, CBT, EYG	1132	332	7937	1.1615410404870365	1.0	0.73476686481315	95.24702252844983
GOTERM_BP_FAT	GO:0048749~compound eye development	51	2.45074483421432	0.17473849045946171	RG, HH, MBL, DOA, CCT1, SOBP, MELT, RN, DAC, WNT4, DS, HTH, STAN, DALLY, PROS, ARA, EGFR, STY, EX, ALK, JEB, SENS, DGO, FRY, BCHS, CAUP, GP150, MIRR, PUC, AMPH, SER, DPP, FT, BI, SEV, FJ, CADN2, B-H2, WG, ATO, HS3ST-B, SO, TSH, SALM, NINAE, EYS, RU, FUTSCH, PK, SVP, EYG	1132	308	7937	1.1609924969023908	1.0	0.7587586560429891	96.49635284720091
GOTERM_BP_FAT	GO:0007423~sensory organ development	66	3.1715521383950023	0.18541904953597804	HH, RG, MBL, DOA, CCT1, SOBP, MELT, RN, PNR, DAC, WNT4, LBK, HTH, DS, STAN, DALLY, PROS, EGFR, ARA, STY, EX, PTC, ALK, JEB, SENS, DGO, TUP, FRY, DSX, FAS2, EDL, AB, BCHS, SHOT, CAUP, GP150, MIRR, PUC, AMPH, SER, VRI, BI, DPP, FT, CYP303A1, SEV, FJ, CADN2, B-H2, CT, WG, ATO, HS3ST-B, TSH, SO, SALM, FZ2, NINAE, RU, EYS, FUTSCH, BEAT-IA, PK, SVP, CBT, EYG	1132	410	7937	1.1286779281220374	1.0	0.7712575991561238	97.20874458985872
GOTERM_BP_FAT	GO:0001737~establishment of imaginal disc-derived wing hair orientation	5	0.2402691013935608	0.21561979104225454	WNT4, FT, DS, PK, DGO	1132	17	7937	2.062201205570567	1.0	0.813231331098151	98.55626993294543
Annotation Cluster 30	Enrichment Score: 1.892605353333617
Category	Term	Count	%	PValue	Genes	List Total	Pop Hits	Pop Total	Fold Enrichment	Bonferroni	Benjamini	FDR
GOTERM_BP_FAT	GO:0006952~defense response	48	2.3065833733781833	5.300667961939505E-6	TEHAO, SPHINX2, SPE, CRALBP, LYSB, SICK, IM10, CG16799, CG10345, SR-CIV, MYD88, 18W, TSF1, TOTC, DPTB, FON, DRS, SANTA-MARIA, HML, CG3829, IM23, ECT4, PSH, LYSS, GRASS, TOLL-6, TOLL-7, CG13422, TOLL-9, CG10433, VIR-1, PGRP-SD, CG2736, CG7227, PGRP-SC2, DPT, PGRP-LF, HF, PGRP-LD, HE, DIF, EMP, WNTD, NINAD, THOR, CG1887, PGRP-LC, PGRP-LB, PGRP-LA	1132	173	7937	1.9453828713821772	0.011976158260192382	5.735711694088153E-4	0.009249280651801861
GOTERM_BP_FAT	GO:0045087~innate immune response	29	1.3935607880826526	4.8281899443432E-5	TEHAO, SPHINX2, SPE, CRALBP, IM10, SICK, PGRP-SD, MYD88, 18W, TOTC, PGRP-SC2, FON, DPT, DRS, HF, PGRP-LF, PGRP-LD, HE, HML, DIF, IM23, ECT4, PSH, GRASS, PGRP-LC, TOLL-6, PGRP-LB, TOLL-7, PGRP-LA, TOLL-9	1132	92	7937	2.2101417268397605	0.10393955456781945	0.002609622496371644	0.08421863153799114
GOTERM_BP_FAT	GO:0009617~response to bacterium	22	1.0571840461316675	0.003290628066729183	SPHINX2, SPE, DIF, LYSB, IM10, PIRK, SICK, WNTD, IM23, PGRP-SD, TSF3, 18W, LYSS, THOR, GRASS, PGRP-LC, PGRP-LB, DPTB, PGRP-LA, CG13422, DPT, DRS	1132	80	7937	1.9281581272084805	0.9994424347082881	0.06470401715202523	5.5893458795471584
GOTERM_BP_FAT	GO:0006955~immune response	38	1.8260451705910619	0.0043127988091028755	PVR, EIP75B, SPHINX2, TEHAO, SPE, CRALBP, LYSB, SICK, IM10, VIR-1, CG16799, SR-CIV, PGRP-SD, MYD88, 18W, TOTC, PGRP-SC2, DPTB, FON, DRS, DPT, HF, PGRP-LF, PGRP-LD, HE, HML, DIF, IM23, ECT4, PSH, LYSS, THOR, GRASS, TOLL-6, PGRP-LC, TOLL-7, PGRP-LB, PGRP-LA, TOLL-9	1132	169	7937	1.5765467204717	0.9999458737801975	0.07924034151358705	7.264723749222002
GOTERM_BP_FAT	GO:0042742~defense response to bacterium	19	0.9130225852955309	0.006702997275603337	SPHINX2, SPE, DIF, LYSB, IM10, SICK, WNTD, IM23, PGRP-SD, 18W, LYSS, THOR, GRASS, PGRP-LC, PGRP-LB, DPTB, CG13422, DPT, DRS	1132	69	7937	1.9306985199979516	0.9999997704638459	0.10935749524495675	11.07361659147964
SP_PIR_KEYWORDS	innate immunity	14	0.6727534839019702	0.056524329492256414	PGRP-LF, PGRP-LD, CRALBP, IM10, SICK, IM23, ECT4, PSH, PGRP-SD, TOTC, PGRP-LC, PGRP-LB, PGRP-SC2, PGRP-LA, DPT	2007	53	12980	1.7083603613766913	0.9999999980853325	0.2968398180347577	54.800198761007564
SP_PIR_KEYWORDS	immune response	14	0.6727534839019702	0.07284521498428645	PGRP-LF, PGRP-LD, CRALBP, IM10, SICK, IM23, ECT4, PSH, PGRP-SD, TOTC, PGRP-LC, PGRP-LB, PGRP-SC2, PGRP-LA, DPT	2007	55	12980	1.6462381664175387	0.9999999999953493	0.343525090302493	64.37874309492155
GOTERM_BP_FAT	GO:0019731~antibacterial humoral response	8	0.3844305622296973	0.07890853775711855	18W, THOR, IM10, PGRP-LC, DPTB, IM23, DRS, DPT	1132	27	7937	2.0774767700562755	1.0	0.5364557282081696	76.17231378968798
GOTERM_BP_FAT	GO:0019730~antimicrobial humoral response	15	0.7208073041806823	0.11562632803880774	PVR, EIP75B, DIF, LYSB, IM10, IM23, CG16799, MYD88, 18W, LYSS, THOR, PGRP-LC, DPTB, DPT, DRS	1132	70	7937	1.5024608783442708	1.0	0.6418575282107086	88.2836333498538
GOTERM_BP_FAT	GO:0006959~humoral immune response	17	0.8169149447381067	0.12499325821011989	PVR, EIP75B, HML, DIF, LYSB, IM10, IM23, CG16799, MYD88, 18W, LYSS, THOR, PGRP-LC, DPTB, FON, DPT, DRS	1132	83	7937	1.4360871046021542	1.0	0.6670074954255016	90.27035684332476
GOTERM_BP_FAT	GO:0050829~defense response to Gram-negative bacterium	7	0.3363767419509851	0.24894206434920188	SPHINX2, SPE, SICK, PGRP-LC, DRS, DPT, CG13422	1132	30	7937	1.6360129564193169	1.0	0.8499935296424099	99.32314254225709
SP_PIR_KEYWORDS	Antimicrobial	4	0.19221528111484865	0.6831431517801068	LYSS, LYSB, DRS, DPT	2007	22	12980	1.175884404583956	1.0	0.9672283727209212	99.99998458250667
Annotation Cluster 31	Enrichment Score: 1.8802610940163078
Category	Term	Count	%	PValue	Genes	List Total	Pop Hits	Pop Total	Fold Enrichment	Bonferroni	Benjamini	FDR
GOTERM_BP_FAT	GO:0006820~anion transport	16	0.7688611244593946	0.0015822803648672125	OATP58DA, HOE1, EAAT1, OATP74D, CG31547, NDAE1, CG1907, GLUCLALPHA, OATP33EA, OATP33EB, CG3036, PICOT, CG9090, NAPI-T, VGLUT, OATP58DC	1132	47	7937	2.386888203894444	0.9726591027064471	0.03717934707453918	2.7254423126412797
GOTERM_BP_FAT	GO:0015711~organic anion transport	10	0.4805382027871216	0.002028714484280089	HOE1, OATP58DA, OATP33EA, EAAT1, OATP33EB, OATP74D, NDAE1, CG1907, VGLUT, OATP58DC	1132	22	7937	3.187038226790877	0.9901072373208721	0.04511037234532089	3.4816553675381945
INTERPRO	IPR004156:Organic anion transporter polypeptide OATP	5	0.2402691013935608	0.03361113464097879	OATP58DA, OATP33EA, OATP33EB, OATP74D, OATP58DC	1748	8	10196	3.6455949656750573	1.0	0.5134145160825319	43.38162247849488
GOTERM_MF_FAT	GO:0008514~organic anion transmembrane transporter activity	5	0.2402691013935608	0.04903508335176803	OATP58DA, OATP33EA, OATP33EB, OATP74D, OATP58DC	1330	9	7918	3.3074352548036754	1.0	0.4328266496021522	54.67426978886274
GOTERM_MF_FAT	GO:0015347~sodium-independent organic anion transmembrane transporter activity	3	0.14416146083613646	0.07502397484240816	OATP33EB, OATP74D, OATP58DC	1330	3	7918	5.953383458646616	1.0	0.5342561914087756	70.69450888168114
Annotation Cluster 32	Enrichment Score: 1.8644769722825807
Category	Term	Count	%	PValue	Genes	List Total	Pop Hits	Pop Total	Fold Enrichment	Bonferroni	Benjamini	FDR
INTERPRO	IPR019584:Zinc finger region, LITAF-like	6	0.2883229216722729	0.0022716006788551296	CG13516, CG30269, CG30273, CG4250, CG13511, CG13510	1748	7	10196	4.999673095782935	0.9682524002828594	0.08070189831558428	3.7131002754800524
INTERPRO	IPR006629:LPS-induced tumor necrosis factor alpha factor	7	0.3363767419509851	0.03094819080956414	CG13516, CG30269, CG30196, CG30273, CG4250, CG13511, CG13510	1748	15	10196	2.722044241037376	1.0	0.499006839348074	40.72914885099747
SMART	SM00714:LITAF	7	0.3363767419509851	0.03627453279288543	CG13516, CG30269, CG30196, CG30273, CG4250, CG13511, CG13510	858	15	4824	2.6237762237762237	0.9999061817639191	0.3439723438138388	38.140338333889815
Annotation Cluster 33	Enrichment Score: 1.823402546464248
Category	Term	Count	%	PValue	Genes	List Total	Pop Hits	Pop Total	Fold Enrichment	Bonferroni	Benjamini	FDR
GOTERM_BP_FAT	GO:0035215~genital disc development	15	0.7208073041806823	7.45326679700385E-6	EGFR, HH, ABD-B, ESG, WG, DLL, BNL, PTC, BTL, ABD-A, DAC, DSX, FAS2, DPP, RHO	1132	28	7937	3.7561521958606763	0.01679864105288309	6.048648013347036E-4	0.013005179036540415
GOTERM_BP_FAT	GO:0048070~regulation of pigmentation during development	7	0.3363767419509851	0.0010373540472301923	DSX, ABD-B, BURS, ESG, WG, NOTUM, BAB1	1132	10	7937	4.90803886925795	0.9054975564677149	0.027058906158299312	1.794823629637865
GOTERM_BP_FAT	GO:0007548~sex differentiation	18	0.8649687650168189	0.0033446561946207606	HH, ABD-B, DOA, CT, WG, DLL, SOX100B, FRU, HTL, ABD-A, BAB1, BAB2, DAC, FZ2, DSX, FAS2, WNT4, DPP	1132	60	7937	2.1034452296819786	0.9995070711246385	0.06517007962991506	5.678609614838193
GOTERM_BP_FAT	GO:0035290~trunk segmentation	8	0.3844305622296973	0.006163744238075803	HH, ABD-B, UBX, KNI, WG, TSH, ABD-A, ANTP	1132	17	7937	3.2995219289129074	0.9999992118256515	0.10172496368005823	10.227401547955894
GOTERM_BP_FAT	GO:0045137~development of primary sexual characteristics	12	0.5766458433445458	0.009282087347230496	FZ2, DSX, FAS2, WNT4, HH, ABD-B, CT, SOX100B, HTL, ABD-A, BAB1, BAB2	1132	36	7937	2.33716136631331	0.9999999993771481	0.1342813621844876	15.01786702201291
GOTERM_BP_FAT	GO:0007448~anterior/posterior pattern formation, imaginal disc	8	0.3844305622296973	0.01670275945670189	HH, ABD-B, DPP, BI, WG, PTC, ABD-A, DAD	1132	20	7937	2.804593639575972	1.0	0.20708276279108817	25.466783617222333
GOTERM_BP_FAT	GO:0035224~genital disc anterior/posterior pattern formation	5	0.2402691013935608	0.017805079126467102	HH, ABD-B, DPP, WG, ABD-A	1132	8	7937	4.382177561837456	1.0	0.2146537797651784	26.91145508436017
GOTERM_BP_FAT	GO:0035221~genital disc pattern formation	5	0.2402691013935608	0.017805079126467102	HH, ABD-B, DPP, WG, ABD-A	1132	8	7937	4.382177561837456	1.0	0.2146537797651784	26.91145508436017
GOTERM_BP_FAT	GO:0046545~development of primary female sexual characteristics	7	0.3363767419509851	0.018469797024483398	FZ2, DSX, WNT4, ABD-B, CT, BAB1, BAB2	1132	16	7937	3.067524293286219	1.0	0.21948665150555147	27.769815192902758
GOTERM_BP_FAT	GO:0048608~reproductive structure development	10	0.4805382027871216	0.02025180665181854	FZ2, WNT4, HH, ABD-B, CT, SOX100B, HTL, ABD-A, BAB1, BAB2	1132	30	7937	2.33716136631331	1.0	0.2333631759756858	30.02430551363694
GOTERM_BP_FAT	GO:0008406~gonad development	10	0.4805382027871216	0.02025180665181854	FZ2, WNT4, HH, ABD-B, CT, SOX100B, HTL, ABD-A, BAB1, BAB2	1132	30	7937	2.33716136631331	1.0	0.2333631759756858	30.02430551363694
GOTERM_BP_FAT	GO:0046660~female sex differentiation	7	0.3363767419509851	0.04303222925922896	FZ2, DSX, WNT4, ABD-B, CT, BAB1, BAB2	1132	19	7937	2.5831783522410263	1.0	0.3816305498338084	53.585099068580845
GOTERM_BP_FAT	GO:0048071~sex-specific pigmentation	3	0.14416146083613646	0.05509635769799806	DSX, ABD-B, BAB1	1132	3	7937	7.011484098939929	1.0	0.4330432169205153	62.80269918053452
GOTERM_BP_FAT	GO:0008585~female gonad development	5	0.2402691013935608	0.05907330968878419	FZ2, WNT4, CT, BAB1, BAB2	1132	11	7937	3.187038226790877	1.0	0.4521493269536031	65.44208078481972
GOTERM_BP_FAT	GO:0007506~gonadal mesoderm development	4	0.19221528111484865	0.09288538468755582	HH, ABD-B, HTL, ABD-A	1132	8	7937	3.5057420494699647	1.0	0.5834867212800603	81.75250286927458
GOTERM_BP_FAT	GO:0007280~pole cell migration	5	0.2402691013935608	0.28178383939009655	HH, ABD-B, HTL, ABD-A, BYN	1132	19	7937	1.845127394457876	1.0	0.8813101390909527	99.6897957086493
GOTERM_BP_FAT	GO:0008354~germ cell migration	7	0.3363767419509851	0.461959687913471	HH, ABD-B, ETS98B, MDR49, HTL, ABD-A, BYN	1132	38	7937	1.2915891761205132	1.0	0.9694155841815362	99.9979922518399
Annotation Cluster 34	Enrichment Score: 1.7931109607200968
Category	Term	Count	%	PValue	Genes	List Total	Pop Hits	Pop Total	Fold Enrichment	Bonferroni	Benjamini	FDR
PIR_SUPERFAMILY	PIRSF001135:trypsin	21	1.0091302258529553	0.0025593236712614276	CG11529, JON99CI, CG10232, CG5246, THETATRY, KAPPATRY, CG4053, CG31265, CG8299, CG30031, CG31267, CG31266, CG31269, CG10405, CG17475, ZETATRY, ETATRY, CG17571, LAMBDATRY, CG17477, IOTATRY	456	61	2596	1.9598792062122516	0.5815866565778716	0.15991911073682208	3.4295249423676455
UP_SEQ_FEATURE	active site:Charge relay system	12	0.5766458433445458	0.003675685547397789	EST-6, LIP1, PSH, URO, ACE, JON99CI, THETATRY, ZETATRY, ETATRY, CG30031, LIP3, IOTATRY	446	31	2975	2.582091711268624	0.9885584450427752	0.3604882842399211	5.787662811923977
UP_SEQ_FEATURE	propeptide:Activation peptide	6	0.2883229216722729	0.015519920728495833	CG12163, THETATRY, ZETATRY, ETATRY, CG30031, IOTATRY	446	11	2975	3.6384019567876074	0.999999994334786	0.7424010891407289	22.37168973873771
UP_SEQ_FEATURE	domain:Peptidase S1	7	0.3363767419509851	0.016333990669740367	PSH, JON99CI, THETATRY, ZETATRY, ETATRY, CG30031, IOTATRY	446	15	2975	3.1128550074738413	0.999999997924777	0.7362832882657571	23.40444349299755
UP_SEQ_FEATURE	site:Required for specificity	5	0.2402691013935608	0.0209849841218099	THETATRY, ZETATRY, ETATRY, CG30031, IOTATRY	446	8	2975	4.169002242152466	0.9999999999934193	0.7999483420004248	29.06191207412775
KEGG_PATHWAY	dme04080:Neuroactive ligand-receptor interaction	13	0.6246996636232581	0.02178553200176616	5-HT7, THETATRY, NMDAR1, TRY29F, GABA-B-R2, CG30031, NMDAR2, 5-HT1A, MTT, ZETATRY, ETATRY, LAMBDATRY, IOTATRY	389	35	2054	1.9612192434814542	0.8819391410898657	0.21132030497717247	21.57873332611939
SP_PIR_KEYWORDS	zymogen	7	0.3363767419509851	0.25745485981039573	JON99CI, CG12163, THETATRY, ZETATRY, ETATRY, CG30031, IOTATRY	2007	28	12980	1.6168410563029398	1.0	0.6970379591345334	98.27937489853605
Annotation Cluster 35	Enrichment Score: 1.7890608839668212
Category	Term	Count	%	PValue	Genes	List Total	Pop Hits	Pop Total	Fold Enrichment	Bonferroni	Benjamini	FDR
INTERPRO	IPR002018:Carboxylesterase, type B	15	0.7208073041806823	0.001143270721165818	ALPHA-EST4, ALPHA-EST2, ALPHA-EST1, CG10175, ALPHA-EST10, CG3841, EST-6, ACE, CG6018, GLT, CG10339, ALPHA-EST7, ALPHA-EST8, ALPHA-EST9, GLI	1748	35	10196	2.499836547891468	0.8236586813248779	0.05122715762977981	1.885265710690709
PIR_SUPERFAMILY	PIRSF005676:esterase, acetylcholinesterase type	8	0.3844305622296973	0.003155511101852611	ALPHA-EST4, ACE, CG10175, ALPHA-EST1, ALPHA-EST10, ALPHA-EST7, ALPHA-EST8, ALPHA-EST9	456	13	2596	3.5033738191632926	0.6585554812578436	0.16397353756242783	4.212614255559332
INTERPRO	IPR019826:Carboxylesterase type B, active site	8	0.3844305622296973	0.007675182189278856	EST-6, ACE, CG10175, ALPHA-EST10, ALPHA-EST7, ALPHA-EST8, ALPHA-EST9, CG3841	1748	15	10196	3.1109077040427153	0.9999916074266794	0.19790753470110867	12.031585042087944
GOTERM_MF_FAT	GO:0004091~carboxylesterase activity	28	1.3455069678039404	0.016383248012978004	CG4267, ALPHA-EST4, ALPHA-EST2, CG10175, ALPHA-EST1, CG6847, CG31091, ALPHA-EST10, CG3841, LIP1, CG5966, ACE, CG6018, CG30503, CG2772, KRAKEN, CG31089, CG8093, LIP4, LIP3, INAE, EST-6, CG10339, ALPHA-EST7, ALPHA-EST8, ALPHA-EST9, GLI, CG11913	1330	107	7918	1.5578947368421052	0.9999998900642091	0.21270697369853675	22.8933841919977
GOTERM_MF_FAT	GO:0004104~cholinesterase activity	4	0.19221528111484865	0.01650663682167673	ACE, ALPHA-EST2, ALPHA-EST10, ALPHA-EST9	1330	4	7918	5.953383458646616	0.999999902660178	0.21134579057681457	23.045473870081533
COG_ONTOLOGY	Lipid metabolism	17	0.8169149447381067	0.13863398495376272	ALPHA-EST4, ACCOAS, ALPHA-EST2, ALPHA-EST1, CG10175, ALPHA-EST10, CG3841, CG4753, ACE, CG6018, CG3961, CG10339, ALPHA-EST7, ALPHA-EST8, ALPHA-EST9, CG4500, GLI	240	63	1237	1.390806878306878	0.9915665077622905	0.5488358582130534	72.5417695407042
INTERPRO	IPR019819:Carboxylesterase type B, conserved site	5	0.2402691013935608	0.2886277050526415	EST-6, ACE, GLT, ALPHA-EST8, GLI	1748	16	10196	1.8227974828375286	1.0	0.9806241810504528	99.65391147881769
Annotation Cluster 36	Enrichment Score: 1.7445018498856324
Category	Term	Count	%	PValue	Genes	List Total	Pop Hits	Pop Total	Fold Enrichment	Bonferroni	Benjamini	FDR
GOTERM_BP_FAT	GO:0048859~formation of anatomical boundary	17	0.8169149447381067	2.1142055209725312E-4	ARA, CAUP, B-H2, CT, ATO, MIRR, NETB, SENS, LEA, UNC-5, FKH, FT, DS, HTH, ROBO, DALLY, RHO	1132	44	7937	2.708982492772245	0.3815937791027042	0.008252137150675964	0.36828874636311015
GOTERM_BP_FAT	GO:0048645~organ formation	14	0.6727534839019702	0.002664027616697321	B-H2, UBX, CT, ATO, DLL, NETB, SENS, LEA, UNC-5, FKH, HTH, ROBO, DALLY, RHO	1132	40	7937	2.454019434628975	0.9976735572993108	0.05459581194465302	4.5482599464574776
GOTERM_BP_FAT	GO:0007432~salivary gland boundary specification	7	0.3363767419509851	0.013091104919570634	FKH, HTH, ROBO, NETB, LEA, RHO, UNC-5	1132	15	7937	3.2720259128386338	0.9999999999999019	0.17469613740304069	20.54256209940294
GOTERM_BP_FAT	GO:0010160~formation of organ boundary	12	0.5766458433445458	0.014218045957922988	FKH, B-H2, CT, HTH, ROBO, ATO, DALLY, SENS, NETB, LEA, RHO, UNC-5	1132	38	7937	2.2141528733494513	0.9999999999999927	0.18511986789602208	22.111049005339943
GOTERM_BP_FAT	GO:0008052~sensory organ boundary specification	5	0.2402691013935608	0.4192190048928821	B-H2, CT, ATO, DALLY, SENS	1132	23	7937	1.5242356736825935	1.0	0.9585498382082849	99.99237906662601
GOTERM_BP_FAT	GO:0016360~sensory organ precursor cell fate determination	3	0.14416146083613646	0.7763289745855018	CT, ATO, SENS	1132	19	7937	1.1070764366747257	1.0	0.9991923102176717	99.99999999955263
Annotation Cluster 37	Enrichment Score: 1.744064778775648
Category	Term	Count	%	PValue	Genes	List Total	Pop Hits	Pop Total	Fold Enrichment	Bonferroni	Benjamini	FDR
GOTERM_CC_FAT	GO:0045202~synapse	37	1.77799135031235	1.568355906974238E-4	EAAT1, GLURIIE, NMDAR1, CG11155, RAB3-GEF, GLURIIC, RAB3, CALS, GLUCLALPHA, SAP47, NMDAR2, AMPH, SYN, RIM, ACE, LBM, CG12344, STNB, FRQ2, HISCL1, FUSL, VGLUT, CG31272, UNC-13-4A, CG5621, CG11340, SIF, FAS2, BRP, NTR, RDL, DOR, CG7589, GLURIIA, PHCL, BCHS, BTSZ	761	125	4786	1.8615716162943494	0.05207996421588401	0.0029669859230219142	0.2134584768707426
SP_PIR_KEYWORDS	synapse	20	0.9610764055742432	1.601482240691786E-4	GLURIIE, WG, NMDAR1, CG11155, CG5621, RAB3, CG11340, GLUCLALPHA, NMDAR2, SIF, SYN, ACE, RDL, LBM, CG7589, CG12344, GLURIIA, STNB, HISCL1, PHCL	2007	52	12980	2.4874477789275997	0.05375670674221489	0.002299666787176191	0.21834157197920812
SP_PIR_KEYWORDS	cell junction	25	1.2013455069678038	2.023877160189191E-4	GLURIIE, CG11155, NMDAR1, CORA, RAB3, GLUCLALPHA, NMDAR2, INX3, ACE, SYN, FT, INX7, LBM, CG12344, STNB, HISCL1, WG, CG5621, CG11340, SIF, RDL, CG7589, GLURIIA, PHCL, SHAKB	2007	74	12980	2.184920346355324	0.06744843249141219	0.0027893357025929877	0.27585602879689475
GOTERM_CC_FAT	GO:0034702~ion channel complex	19	0.9130225852955309	6.792639469657771E-4	KCNQ, ELK, CAC, SHAB, CG11340, GLUCLALPHA, SLO, SHAW, CG10830, RDL, CG12344, CA-ALPHA1D, CA-BETA, HISCL1, TTY, SHAL, PHCL, EAG, PARA	761	52	4786	2.2979379359142826	0.20682207273390807	0.011518533348433557	0.9214592066107863
GOTERM_CC_FAT	GO:0044456~synapse part	29	1.3935607880826526	0.0025370811279790176	GLURIIE, NMDAR1, RAB3-GEF, CG11155, RAB3, CALS, GLUCLALPHA, NMDAR2, RIM, SYN, CG12344, STNB, FRQ2, HISCL1, VGLUT, FUSL, CG31272, UNC-13-4A, CG5621, CG11340, FAS2, NTR, BRP, RDL, CG7589, GLURIIA, PHCL, BCHS, BTSZ	761	104	4786	1.7536894774082687	0.579471907963117	0.03544989598822812	3.4016608947727733
GOTERM_CC_FAT	GO:0045211~postsynaptic membrane	16	0.7688611244593946	0.0028648398383181377	GLURIIE, NMDAR1, CG11155, CG5621, CG11340, GLUCLALPHA, CALS, NMDAR2, FAS2, NTR, RDL, CG7589, GLURIIA, CG12344, HISCL1, PHCL	761	45	4786	2.236122061614834	0.6240549948233878	0.03837671088482453	3.8332050750813362
GOTERM_MF_FAT	GO:0015276~ligand-gated ion channel activity	22	1.0571840461316675	0.004233507526411907	IR21A, GLURIIE, IRK3, NMDAR1, IRK2, CG11155, CG5621, GLURIIC, CG11340, GLUCLALPHA, NMDAR2, NTR, RDL, CG7589, CG12344, GLURIIA, HISCL1, CNGL, PHCL, IR68A, CG42260, IH	1330	70	7918	1.8710633727175079	0.98367764055443	0.08055409604787045	6.458961418684783
GOTERM_MF_FAT	GO:0022834~ligand-gated channel activity	22	1.0571840461316675	0.004233507526411907	IR21A, GLURIIE, IRK3, NMDAR1, IRK2, CG11155, CG5621, GLURIIC, CG11340, GLUCLALPHA, NMDAR2, NTR, RDL, CG7589, CG12344, GLURIIA, HISCL1, CNGL, PHCL, IR68A, CG42260, IH	1330	70	7918	1.8710633727175079	0.98367764055443	0.08055409604787045	6.458961418684783
INTERPRO	IPR006028:Gamma-aminobutyric acid A receptor	7	0.3363767419509851	0.009061667980827245	RDL, CG7589, CG12344, HISCL1, PHCL, CG11340, GLUCLALPHA	1748	12	10196	3.40255530129672	0.9999989936820685	0.2256460091470731	14.054378964974767
GOTERM_MF_FAT	GO:0005230~extracellular ligand-gated ion channel activity	17	0.8169149447381067	0.009069868291821824	IR21A, GLURIIE, NMDAR1, CG11155, CG5621, GLURIIC, CG11340, GLUCLALPHA, NMDAR2, NTR, RDL, CG7589, GLURIIA, CG12344, HISCL1, PHCL, IR68A	1330	52	7918	1.9462984384037016	0.9998548746137024	0.14133618456701535	13.358926742531384
SP_PIR_KEYWORDS	postsynaptic cell membrane	13	0.6246996636232581	0.009688949949592643	GLURIIE, CG11155, NMDAR1, CG5621, CG11340, GLUCLALPHA, NMDAR2, RDL, CG7589, GLURIIA, CG12344, HISCL1, PHCL	2007	38	12980	2.2125193402040226	0.9652295247553406	0.08252308781440287	12.442546506489826
GOTERM_CC_FAT	GO:0034707~chloride channel complex	7	0.3363767419509851	0.009893155828208579	RDL, CG12344, HISCL1, TTY, PHCL, CG11340, GLUCLALPHA	761	13	4786	3.3864348529263117	0.9663036120681165	0.11033396227444903	12.668035229009988
GOTERM_CC_FAT	GO:0030054~cell junction	32	1.5377222489187892	0.01664779181525485	VARI, GLURIIE, NMDAR1, CG11155, CORA, RAB3, GLUCLALPHA, NMDAR2, INX3, SYN, ACE, ALPHA-CATENIN-RELATED, FT, INX7, LBM, CG12344, STNB, HISCL1, SCB, ZASP52, EX, CG5621, P130CAS, CG11340, SIF, RDL, CG7589, GLURIIA, ROLS, GLI, SHOT, SHAKB	761	134	4786	1.5018730264577245	0.9967356087935001	0.15496142335047236	20.444518242901733
GOTERM_MF_FAT	GO:0016933~extracellular-glycine-gated ion channel activity	5	0.2402691013935608	0.018030490396166093	CG7589, CG12344, HISCL1, PHCL, CG11340	1330	7	7918	4.252416756176155	0.9999999783696796	0.22569162644462415	24.900772152139105
GOTERM_MF_FAT	GO:0005234~extracellular-glutamate-gated ion channel activity	10	0.4805382027871216	0.05221746168836899	IR21A, GLURIIA, GLURIIE, NMDAR1, CG11155, CG5621, GLURIIC, IR68A, GLUCLALPHA, NMDAR2	1330	30	7918	1.9844611528822054	1.0	0.43898874003151933	57.003508258677435
GOTERM_MF_FAT	GO:0005254~chloride channel activity	7	0.3363767419509851	0.06695420527007179	RDL, CG12344, HISCL1, TTY, PHCL, CG11340, GLUCLALPHA	1330	18	7918	2.315204678362573	1.0	0.5071742637777004	66.40135712621255
INTERPRO	IPR006201:Neurotransmitter-gated ion-channel	8	0.3844305622296973	0.08434973576820196	NTR, RDL, CG7589, CG12344, HISCL1, PHCL, CG11340, GLUCLALPHA	1748	23	10196	2.0288528504626404	1.0	0.7587977861261158	76.91887181030076
INTERPRO	IPR006202:Neurotransmitter-gated ion-channel ligand-binding	8	0.3844305622296973	0.08434973576820196	NTR, RDL, CG7589, CG12344, HISCL1, PHCL, CG11340, GLUCLALPHA	1748	23	10196	2.0288528504626404	1.0	0.7587977861261158	76.91887181030076
INTERPRO	IPR006029:Neurotransmitter-gated ion-channel transmembrane region	7	0.3363767419509851	0.11285352154068354	RDL, CG7589, CG12344, HISCL1, PHCL, CG11340, GLUCLALPHA	1748	20	10196	2.0415331807780324	1.0	0.8374117334442033	86.36215618437997
GOTERM_CC_FAT	GO:0016935~glycine-gated chloride channel complex	3	0.14416146083613646	0.12109761027997079	CG12344, PHCL, CG11340	761	4	4786	4.71681997371879	1.0	0.5710763421409843	82.77108743325344
GOTERM_MF_FAT	GO:0016934~extracellular-glycine-gated chloride channel activity	3	0.14416146083613646	0.1335413128610903	CG12344, PHCL, CG11340	1330	4	7918	4.465037593984962	1.0	0.7142443569820058	89.52261318592548
GOTERM_MF_FAT	GO:0005253~anion channel activity	7	0.3363767419509851	0.23284259171485114	RDL, CG12344, HISCL1, TTY, PHCL, CG11340, GLUCLALPHA	1330	25	7918	1.6669473684210527	1.0	0.8574144977834648	98.45734167185849
INTERPRO	IPR018000:Neurotransmitter-gated ion-channel, conserved site	6	0.2883229216722729	0.24950085723680826	RDL, CG7589, CG12344, HISCL1, CG11340, GLUCLALPHA	1748	20	10196	1.7498855835240275	1.0	0.9666799909390493	99.15651937897572
GOTERM_MF_FAT	GO:0042165~neurotransmitter binding	13	0.6246996636232581	0.5178339117338833	PDFR, CG11340, GLUCLALPHA, CG13575, RDL, CG7589, CG12344, CG33639, HISCL1, SPR, PHCL, CG13995, CAPAR	1330	70	7918	1.1056283566058003	1.0	0.9862728500328628	99.99896716059882
GOTERM_MF_FAT	GO:0030594~neurotransmitter receptor activity	13	0.6246996636232581	0.5178339117338833	PDFR, CG11340, GLUCLALPHA, CG13575, RDL, CG7589, CG12344, CG33639, HISCL1, SPR, PHCL, CG13995, CAPAR	1330	70	7918	1.1056283566058003	1.0	0.9862728500328628	99.99896716059882
PIR_SUPERFAMILY	PIRSF002443:acetylcholine receptor	3	0.14416146083613646	0.5997402650566235	CG12344, HISCL1, GLUCLALPHA	456	11	2596	1.5526315789473684	1.0	0.999999923438046	99.99961562409455
Annotation Cluster 38	Enrichment Score: 1.7415005284049117
Category	Term	Count	%	PValue	Genes	List Total	Pop Hits	Pop Total	Fold Enrichment	Bonferroni	Benjamini	FDR
KEGG_PATHWAY	dme00020:Citrate cycle (TCA cycle)	18	0.8649687650168189	0.001598511869388934	NC73EF, CG1516, KDN, CG10924, ATPCL, CG7430, CG4706, L(1)G0156, ACON, SDHB, CG18170, CG10219, CG10512, CG32026, PEPCK, CG6439, CG5261, CG5028	389	44	2054	2.160084131806497	0.14373871737735644	0.03805204265785134	1.7499803928492708
KEGG_PATHWAY	dme00010:Glycolysis / Gluconeogenesis	18	0.8649687650168189	0.011555796942113825	ACCOAS, IMPL3, CG7362, CG10924, FBP, CG10467, CG7430, ALDH-III, CG18814, CG32444, ADHR, GAPDH1, PGI, PEPCK, ADH, CG5261, PGM, CG9629, PGK	389	52	2054	1.8277634961439588	0.6761384442402372	0.13144979980694638	12.038266669975739
KEGG_PATHWAY	dme00620:Pyruvate metabolism	15	0.7208073041806823	0.04609855166078356	CG1516, ACCOAS, IMPL3, CG7362, CG10924, CG31674, CG7430, MEN, CG12766, CG10512, PEPCK, CG5261, CG6083, CG9629, CG10863	389	47	2054	1.6851720177213805	0.9897236167036189	0.2630194613769917	40.597073367708504
GOTERM_BP_FAT	GO:0006090~pyruvate metabolic process	5	0.2402691013935608	0.1269974025062276	CG1516, CG10924, PGI, PEPCK, CG5261	1132	14	7937	2.5041014639071175	1.0	0.6692831526563315	90.65199226414833
Annotation Cluster 39	Enrichment Score: 1.7398041784924327
Category	Term	Count	%	PValue	Genes	List Total	Pop Hits	Pop Total	Fold Enrichment	Bonferroni	Benjamini	FDR
GOTERM_BP_FAT	GO:0016053~organic acid biosynthetic process	21	1.0091302258529553	3.8373173190317327E-4	DESAT1, CG5065, CG17374, CG7470, B, CG2781, CG1315, CG31523, CG11162, T, CG33110, CG9510, CG15531, CG9674, CG8630, GS2, PUG, CG32068, CG8306, CG1673, CG9743	1132	64	7937	2.3006432199646643	0.5820483901687418	0.012385370902073256	0.6675039356802137
GOTERM_BP_FAT	GO:0046394~carboxylic acid biosynthetic process	21	1.0091302258529553	3.8373173190317327E-4	DESAT1, CG5065, CG17374, CG7470, B, CG2781, CG1315, CG31523, CG11162, T, CG33110, CG9510, CG15531, CG9674, CG8630, GS2, PUG, CG32068, CG8306, CG1673, CG9743	1132	64	7937	2.3006432199646643	0.5820483901687418	0.012385370902073256	0.6675039356802137
GOTERM_BP_FAT	GO:0009309~amine biosynthetic process	14	0.6727534839019702	0.011992495249645612	ODC1, DDC, EAS, HN, CG7470, B, CG1315, CG9510, T, CG9674, PUG, GS2, CG32068, CG1673	1132	47	7937	2.0885271784076385	0.9999999999987697	0.1631212237129196	18.984882380831802
GOTERM_BP_FAT	GO:0009064~glutamine family amino acid metabolic process	10	0.4805382027871216	0.02025180665181854	NEMY, CG9510, CG9674, GS2, ARG, CG7470, RY, CG1315, GAD1, CG8745	1132	30	7937	2.33716136631331	1.0	0.2333631759756858	30.02430551363694
KEGG_PATHWAY	dme00250:Alanine, aspartate and glutamate metabolism	11	0.5285920230658337	0.026360564163406954	NEMY, CG9510, CG9674, GS2, CG11236, B, CG1315, GAD1, GFAT1, CG12338, PRAT2	389	28	2054	2.074366507528461	0.9250759688451218	0.20988040850508827	25.532618416365914
GOTERM_BP_FAT	GO:0008652~cellular amino acid biosynthetic process	9	0.4324843825084094	0.04494668897097452	CG9510, CG9674, GS2, PUG, B, CG7470, CG32068, CG1315, CG1673	1132	29	7937	2.1759778238089433	1.0	0.38783646691328943	55.17903694071482
GOTERM_BP_FAT	GO:0009084~glutamine family amino acid biosynthetic process	5	0.2402691013935608	0.10166073029658097	CG9510, CG9674, GS2, CG7470, CG1315	1132	13	7937	2.696724653438434	1.0	0.601304358164459	84.59956088168126
SP_PIR_KEYWORDS	amino-acid biosynthesis	4	0.19221528111484865	0.15064553851564969	PUG, CG32068, CG1315, CG1673	2007	9	12980	2.8743841000941153	1.0	0.5329092249028569	89.22940815542125
KEGG_PATHWAY	dme00330:Arginine and proline metabolism	13	0.6246996636232581	0.33851017997617133	ODC1, PH4ALPHAMP, CG7470, ARG, CG1315, NEMY, CG9510, GS2, CG11236, CG6465, CG34345, CG6726, CG9629	389	55	2054	1.2480486094881982	1.0	0.7142667085773001	98.95442294279594
Annotation Cluster 40	Enrichment Score: 1.7306405673202327
Category	Term	Count	%	PValue	Genes	List Total	Pop Hits	Pop Total	Fold Enrichment	Bonferroni	Benjamini	FDR
SP_PIR_KEYWORDS	carboxypeptidase	18	0.8649687650168189	1.598008836127229E-4	CG32379, ANCE-3, ANCE-4, CG32483, CG3097, ANCE-5, CG8539, CG31823, CG31821, CG8560, CG14820, CG3344, CG8562, CG7025, CG4678, CG12374, CG18417, ANCE	2007	44	12980	2.6457399103139014	0.0536432911440865	0.0023943337961785938	0.2178684962341304
GOTERM_MF_FAT	GO:0004180~carboxypeptidase activity	18	0.8649687650168189	5.911098091650217E-4	CG32379, ANCE-3, ANCE-4, CG32483, CG3097, ANCE-5, CG8539, CG31823, CG31821, CG8560, CG14820, CG3344, CG8562, CG7025, CG4678, CG12374, CG18417, ANCE	1330	45	7918	2.3813533834586464	0.4364763891031994	0.01723001904493382	0.926268833246735
GOTERM_MF_FAT	GO:0008237~metallopeptidase activity	45	2.162421912542047	0.001219532788505364	CG8773, CG4096, CG4467, CG32379, CG8358, SDA, CG3097, MMD, CG8539, CG4169, CG15253, MMP1, CG5849, CG8560, CG42335, CG42370, CG14820, CG8562, CG6465, CG7025, CG14526, CG6726, ANCE, CG7631, ANCE-3, ANCE-4, ANCE-5, NEP5, CG5527, NEP1, NEP2, SP1029, NEP3, NEP4, CG8550, CG31233, TIMP, CG31343, CG31445, KUL, TOK, CG12374, CG4678, CG18417, CG31619	1330	168	7918	1.594656283566058	0.6938465135398688	0.030669039264359266	1.902192339030273
GOTERM_MF_FAT	GO:0008238~exopeptidase activity	31	1.4896684286400768	0.0019705327259479134	CG4467, CG8773, CG32379, CG6225, SDA, CG3097, CG8539, CG5849, CG8560, CG11034, CG42335, CG14820, CG8562, CG11319, CG7025, ANCE, ANCE-3, ANCE-4, ANCE-5, CG32483, CG31823, SP1029, CG31821, CG31233, OME, CG3344, CG31343, CG31445, CG4678, CG12374, CG18417	1330	106	7918	1.7410838416796708	0.8524078387760943	0.04255226779464638	3.0566659757574
INTERPRO	IPR000834:Peptidase M14, carboxypeptidase A	10	0.4805382027871216	0.018538395583065297	CG8560, CG14820, CG32379, CG8562, CG3097, CG7025, CG8539, CG4678, CG12374, CG18417	1748	25	10196	2.3331807780320366	0.9999999999995303	0.3673575175316257	26.75329310861716
GOTERM_MF_FAT	GO:0004181~metallocarboxypeptidase activity	10	0.4805382027871216	0.021261768144755912	CG8560, CG14820, CG32379, CG8562, CG3097, CG7025, CG8539, CG4678, CG12374, CG18417	1330	26	7918	2.289762868710237	0.9999999991157875	0.2513863683057259	28.697166407733153
SMART	SM00631:Zn_pept	10	0.4805382027871216	0.023000794805994478	CG8560, CG14820, CG32379, CG8562, CG3097, CG7025, CG8539, CG4678, CG12374, CG18417	858	25	4824	2.2489510489510494	0.9970929880731161	0.26464474433871243	26.101833507315288
INTERPRO	IPR001563:Peptidase S10, serine carboxypeptidase	4	0.19221528111484865	0.03822116832636962	CG3344, CG32483, CG31823, CG31821	1748	5	10196	4.666361556064073	1.0	0.555072713908838	47.711617589257905
GOTERM_MF_FAT	GO:0008241~peptidyl-dipeptidase activity	4	0.19221528111484865	0.0973514891177405	ANCE-3, ANCE-4, ANCE-5, ANCE	1330	7	7918	3.401933404940924	1.0	0.6188480424478309	80.05029384594793
GOTERM_MF_FAT	GO:0004185~serine-type carboxypeptidase activity	5	0.2402691013935608	0.09744639479716782	CG3344, CG32483, CG31823, CG4678, CG31821	1330	11	7918	2.7060833902939163	1.0	0.6156736638308898	80.08328011845745
GOTERM_MF_FAT	GO:0070008~serine-type exopeptidase activity	5	0.2402691013935608	0.09744639479716782	CG3344, CG32483, CG31823, CG4678, CG31821	1330	11	7918	2.7060833902939163	1.0	0.6156736638308898	80.08328011845745
INTERPRO	IPR001548:Peptidase M2, peptidyl-dipeptidase A	4	0.19221528111484865	0.10239196067946965	ANCE-3, ANCE-4, ANCE-5, ANCE	1748	7	10196	3.3331153971886236	1.0	0.812154072079004	83.42488693752301
INTERPRO	IPR003146:Proteinase inhibitor, carboxypeptidase propeptide	3	0.14416146083613646	0.274510135829926	CG8560, CG14820, CG12374	1748	6	10196	2.9164759725400455	1.0	0.9763584986567215	99.52006471353228
GOTERM_MF_FAT	GO:0008235~metalloexopeptidase activity	10	0.4805382027871216	0.2887957922334531	CG8560, CG14820, CG32379, CG8562, CG3097, CG7025, CG8539, CG4678, CG12374, CG18417	1330	43	7918	1.3845077810806083	1.0	0.9041030314304463	99.53158343358761
Annotation Cluster 41	Enrichment Score: 1.7168255775054926
Category	Term	Count	%	PValue	Genes	List Total	Pop Hits	Pop Total	Fold Enrichment	Bonferroni	Benjamini	FDR
GOTERM_BP_FAT	GO:0035215~genital disc development	15	0.7208073041806823	7.45326679700385E-6	EGFR, HH, ABD-B, ESG, WG, DLL, BNL, PTC, BTL, ABD-A, DAC, DSX, FAS2, DPP, RHO	1132	28	7937	3.7561521958606763	0.01679864105288309	6.048648013347036E-4	0.013005179036540415
GOTERM_BP_FAT	GO:0007548~sex differentiation	18	0.8649687650168189	0.0033446561946207606	HH, ABD-B, DOA, CT, WG, DLL, SOX100B, FRU, HTL, ABD-A, BAB1, BAB2, DAC, FZ2, DSX, FAS2, WNT4, DPP	1132	60	7937	2.1034452296819786	0.9995070711246385	0.06517007962991506	5.678609614838193
GOTERM_BP_FAT	GO:0045137~development of primary sexual characteristics	12	0.5766458433445458	0.009282087347230496	FZ2, DSX, FAS2, WNT4, HH, ABD-B, CT, SOX100B, HTL, ABD-A, BAB1, BAB2	1132	36	7937	2.33716136631331	0.9999999993771481	0.1342813621844876	15.01786702201291
GOTERM_BP_FAT	GO:0048806~genitalia development	5	0.2402691013935608	0.05907330968878419	DSX, FAS2, ABD-B, DLL, ABD-A	1132	11	7937	3.187038226790877	1.0	0.4521493269536031	65.44208078481972
GOTERM_BP_FAT	GO:0046661~male sex differentiation	5	0.2402691013935608	0.0789394176594946	DSX, FAS2, ABD-B, SOX100B, FRU	1132	12	7937	2.921451707891637	1.0	0.5351379838097854	76.18624957908074
GOTERM_BP_FAT	GO:0007484~imaginal disc-derived genitalia development	4	0.19221528111484865	0.125084978464301	DSX, FAS2, ABD-B, DLL	1132	9	7937	3.116215155084413	1.0	0.6659704073777325	90.28813851802971
GOTERM_BP_FAT	GO:0007485~imaginal disc-derived male genitalia development	3	0.14416146083613646	0.31902407296235114	DSX, FAS2, DLL	1132	8	7937	2.6293065371024738	1.0	0.9104153922464473	99.8774979267856
GOTERM_BP_FAT	GO:0046546~development of primary male sexual characteristics	3	0.14416146083613646	0.4278955243273758	FAS2, ABD-B, SOX100B	1132	10	7937	2.103445229681979	1.0	0.9607600708848602	99.99413947671194
Annotation Cluster 42	Enrichment Score: 1.7155757891537777
Category	Term	Count	%	PValue	Genes	List Total	Pop Hits	Pop Total	Fold Enrichment	Bonferroni	Benjamini	FDR
INTERPRO	IPR017849:Alkaline phosphatase-like, alpha/beta/alpha	13	0.6246996636232581	0.0018089882441714314	CG15695, CG12014, CG5150, CG16771, CG8646, CG7402, CG1809, CG5361, CG10592, CG3290, CG32191, CG10827, CG8147	1748	29	10196	2.6147715615876272	0.9358621309380216	0.07154715344033291	2.967598276871708
INTERPRO	IPR001952:Alkaline phosphatase	8	0.3844305622296973	0.0028100848853492835	CG5361, CG1809, CG10592, CG5150, CG3290, CG16771, CG10827, CG8147	1748	13	10196	3.589508889280056	0.9860028223938061	0.0924625484378343	4.574089105973345
SMART	SM00098:alkPPc	8	0.3844305622296973	0.003460338421629116	CG5361, CG1809, CG10592, CG5150, CG3290, CG16771, CG10827, CG8147	858	13	4824	3.4599246906939216	0.5810698792435479	0.07604837168456913	4.4059252876090245
GOTERM_MF_FAT	GO:0004035~alkaline phosphatase activity	8	0.3844305622296973	0.006819092994546892	CG5361, CG1809, CG10592, CG5150, CG3290, CG16771, CG10827, CG8147	1330	15	7918	3.175137844611529	0.9986892761947425	0.12202810964206101	10.209317786705864
INTERPRO	IPR018299:Alkaline phosphatase, active site	5	0.2402691013935608	0.03361113464097879	CG13311, CG1809, CG3290, CG10827, CG8147	1748	8	10196	3.6455949656750573	1.0	0.5134145160825319	43.38162247849488
KEGG_PATHWAY	dme00790:Folate biosynthesis	8	0.3844305622296973	0.10382956075957546	CG5361, CG1809, CG10592, CG5150, CG3290, CG16771, CG10827, CG8147	389	22	2054	1.9200747838279972	0.999975907071599	0.39731555805530805	70.17370071463375
GOTERM_MF_FAT	GO:0016791~phosphatase activity	36	1.7299375300336377	0.21155918260271642	PUC, CG5577, CG15528, CG16771, CG18473, CG15385, CG13311, CG5177, PTP52F, CG10592, CG3290, CG6805, PTP99A, CG10827, CG8147, CG14212, CG9451, CG32549, REG-2, CG9452, CG42249, CG7378, CG7180, MIPP1, FBP, CG5150, CG5171, CG10352, CG11426, VEIL, CG6656, CG5361, CG1809, CG31469, CG9449, RDGC	1330	182	7918	1.1775923324795505	1.0	0.8372415609838871	97.62691005002903
PIR_SUPERFAMILY	PIRSF000891:alkaline phosphatase	3	0.14416146083613646	0.21289097177793392	CG16771, CG10827, CG8147	456	5	2596	3.4157894736842103	1.0	0.9988667597485686	96.16098378366912
Annotation Cluster 43	Enrichment Score: 1.6709475892296632
Category	Term	Count	%	PValue	Genes	List Total	Pop Hits	Pop Total	Fold Enrichment	Bonferroni	Benjamini	FDR
GOTERM_BP_FAT	GO:0016053~organic acid biosynthetic process	21	1.0091302258529553	3.8373173190317327E-4	DESAT1, CG5065, CG17374, CG7470, B, CG2781, CG1315, CG31523, CG11162, T, CG33110, CG9510, CG15531, CG9674, CG8630, GS2, PUG, CG32068, CG8306, CG1673, CG9743	1132	64	7937	2.3006432199646643	0.5820483901687418	0.012385370902073256	0.6675039356802137
GOTERM_BP_FAT	GO:0046394~carboxylic acid biosynthetic process	21	1.0091302258529553	3.8373173190317327E-4	DESAT1, CG5065, CG17374, CG7470, B, CG2781, CG1315, CG31523, CG11162, T, CG33110, CG9510, CG15531, CG9674, CG8630, GS2, PUG, CG32068, CG8306, CG1673, CG9743	1132	64	7937	2.3006432199646643	0.5820483901687418	0.012385370902073256	0.6675039356802137
GOTERM_BP_FAT	GO:0006631~fatty acid metabolic process	18	0.8649687650168189	7.402981768827512E-4	DESAT1, CG5065, CG17374, CG17544, CG2781, CG9527, CG31523, CG11162, CG33110, CG15531, CG8630, CYP6A8, CG9914, CG8306, CG4500, ACOX57D-D, CG5009, CG9743	1132	53	7937	2.381258750583372	0.8142439290850748	0.020076699181582613	1.2839869209203436
KEGG_PATHWAY	dme01040:Biosynthesis of unsaturated fatty acids	10	0.4805382027871216	9.117756866723498E-4	DESAT1, SC2, CG15531, CG8630, CG17544, CG6746, ACOX57D-D, CG5009, CG9527, CG9743	389	16	2054	3.30012853470437	0.08468094992257058	0.043276920902694305	1.0016130525778544
GOTERM_BP_FAT	GO:0006633~fatty acid biosynthetic process	11	0.5285920230658337	0.008560751112762	DESAT1, CG33110, CG5065, CG15531, CG8630, CG17374, CG2781, CG8306, CG31523, CG11162, CG9743	1132	31	7937	2.487945970591588	0.9999999967426627	0.12857216563800777	13.931655447978454
INTERPRO	IPR015876:Fatty acid desaturase, type 1, core	4	0.19221528111484865	0.10239196067946965	DESAT1, CG15531, CG8630, CG9743	1748	7	10196	3.3331153971886236	1.0	0.812154072079004	83.42488693752301
SP_PIR_KEYWORDS	lipid synthesis	6	0.2883229216722729	0.10898602535818919	DESAT1, CG5065, CG15531, CG8630, CG8306, CG9743	2007	17	12980	2.2825991383100326	1.0	0.44799545352810966	79.29632775711643
GOTERM_MF_FAT	GO:0004768~stearoyl-CoA 9-desaturase activity	4	0.19221528111484865	0.1369668684552759	DESAT1, CG15531, CG8630, CG9743	1330	8	7918	2.976691729323308	1.0	0.7207763614150027	90.15588181313198
GOTERM_MF_FAT	GO:0016717~oxidoreductase activity, acting on paired donors, with oxidation of a pair of donors resulting in the reduction of molecular oxygen to two molecules of water	4	0.19221528111484865	0.22798308768725137	DESAT1, CG15531, CG8630, CG9743	1330	10	7918	2.3813533834586464	1.0	0.8549481896540687	98.29615705137091
SP_PIR_KEYWORDS	Fatty acid biosynthesis	4	0.19221528111484865	0.23504769946634183	DESAT1, CG15531, CG8630, CG9743	2007	11	12980	2.351768809167912	1.0	0.6629515126784494	97.41835644262895
INTERPRO	IPR005804:Fatty acid desaturase, type 1	4	0.19221528111484865	0.2378631387521771	DESAT1, CG15531, CG8630, CG9743	1748	10	10196	2.3331807780320366	1.0	0.9639581943306242	98.91041012002773
GOTERM_BP_FAT	GO:0008610~lipid biosynthetic process	18	0.8649687650168189	0.5359557839592295	DESAT1, CG5065, EAS, CG17374, CG2781, CCT1, JHAMT, DGK, CG31523, CYP18A1, CG18173, CG11162, CG33110, CG15531, CG8630, CG7724, CG8306, CG9743	1132	119	7937	1.0605606200077202	1.0	0.984160649352534	99.999848137908
Annotation Cluster 44	Enrichment Score: 1.6632642680944092
Category	Term	Count	%	PValue	Genes	List Total	Pop Hits	Pop Total	Fold Enrichment	Bonferroni	Benjamini	FDR
GOTERM_BP_FAT	GO:0009636~response to toxin	16	0.7688611244593946	6.860489470761914E-8	CYP4AA1, KRAKEN, CYP6A2, CYP313A1, JHEH1, MTT, CYP6G1, ACE, JHEH3, CYP6A9, CYP6A8, RDL, CYP4AC1, CYP12A4, CYP4AC2, GSTE9	1132	24	7937	4.674322732626619	1.5592677305475977E-4	3.1187299845636396E-5	1.1971571067803666E-4
GOTERM_BP_FAT	GO:0017085~response to insecticide	12	0.5766458433445458	5.7019528652772206E-6	CYP4AA1, MTT, ACE, CYP6G1, CYP6A9, CYP6A8, RDL, CYP6A2, CYP4AC1, CYP12A4, CYP313A1, CYP4AC2	1132	18	7937	4.67432273262662	0.0128769492232641	5.633445580608409E-4	0.009949460827785028
GOTERM_BP_FAT	GO:0017143~insecticide metabolic process	6	0.2883229216722729	0.004453681618425429	CYP4AA1, CYP6A9, CYP6A8, CYP4AC1, CYP313A1, CYP4AC2	1132	9	7937	4.67432273262662	0.9999607605630015	0.08107297700480232	7.493426290141736
GOTERM_BP_FAT	GO:0009410~response to xenobiotic stimulus	6	0.2883229216722729	0.004453681618425429	CYP4AA1, CYP6A9, CYP6A8, CYP4AC1, CYP313A1, CYP4AC2	1132	9	7937	4.67432273262662	0.9999607605630015	0.08107297700480232	7.493426290141736
GOTERM_BP_FAT	GO:0009404~toxin metabolic process	6	0.2883229216722729	0.004453681618425429	CYP4AA1, CYP6A9, CYP6A8, CYP4AC1, CYP313A1, CYP4AC2	1132	9	7937	4.67432273262662	0.9999607605630015	0.08107297700480232	7.493426290141736
GOTERM_BP_FAT	GO:0006805~xenobiotic metabolic process	6	0.2883229216722729	0.004453681618425429	CYP4AA1, CYP6A9, CYP6A8, CYP4AC1, CYP313A1, CYP4AC2	1132	9	7937	4.67432273262662	0.9999607605630015	0.08107297700480232	7.493426290141736
GOTERM_BP_FAT	GO:0010817~regulation of hormone levels	11	0.5285920230658337	0.016984064505605263	EST-6, JHEH1, DESAT1, CYP4AA1, EO, JHEH3, AMON, JHAMT, CYP4AC1, 7B2, CYP4AC2	1132	34	7937	2.268421326127624	1.0	0.2090784188914402	25.837991552529736
GOTERM_BP_FAT	GO:0042445~hormone metabolic process	11	0.5285920230658337	0.016984064505605263	EST-6, JHEH1, DESAT1, CYP4AA1, EO, JHEH3, AMON, JHAMT, CYP4AC1, 7B2, CYP4AC2	1132	34	7937	2.268421326127624	1.0	0.2090784188914402	25.837991552529736
GOTERM_BP_FAT	GO:0019748~secondary metabolic process	17	0.8169149447381067	0.04379932403417389	DESAT1, CYP4AA1, SANTA-MARIA, HML, JHAMT, YELLOW-F2, CYP313A1, EST-6, JHEH1, JHEH3, CYP6A9, ST, CYP6A8, DOR, ZW, CYP4AC1, CYP4AC2	1132	72	7937	1.6554893011385943	1.0	0.38558862710998154	54.23007643712694
GOTERM_BP_FAT	GO:0042178~xenobiotic catabolic process	3	0.14416146083613646	0.05509635769799806	CYP4AA1, CYP4AC1, CYP4AC2	1132	3	7937	7.011484098939929	1.0	0.4330432169205153	62.80269918053452
GOTERM_BP_FAT	GO:0009407~toxin catabolic process	3	0.14416146083613646	0.05509635769799806	CYP4AA1, CYP4AC1, CYP4AC2	1132	3	7937	7.011484098939929	1.0	0.4330432169205153	62.80269918053452
GOTERM_BP_FAT	GO:0046701~insecticide catabolic process	3	0.14416146083613646	0.05509635769799806	CYP4AA1, CYP4AC1, CYP4AC2	1132	3	7937	7.011484098939929	1.0	0.4330432169205153	62.80269918053452
GOTERM_BP_FAT	GO:0006721~terpenoid metabolic process	4	0.19221528111484865	0.1605941167663858	JHEH1, JHEH3, SANTA-MARIA, JHAMT	1132	10	7937	2.804593639575972	1.0	0.734563126596072	95.28687534846166
GOTERM_BP_FAT	GO:0006716~juvenile hormone metabolic process	3	0.14416146083613646	0.20598679209400092	JHEH1, JHEH3, JHAMT	1132	6	7937	3.5057420494699647	1.0	0.7997559690534406	98.21355203976736
GOTERM_BP_FAT	GO:0006714~sesquiterpenoid metabolic process	3	0.14416146083613646	0.20598679209400092	JHEH1, JHEH3, JHAMT	1132	6	7937	3.5057420494699647	1.0	0.7997559690534406	98.21355203976736
GOTERM_BP_FAT	GO:0051761~sesquiterpene metabolic process	3	0.14416146083613646	0.20598679209400092	JHEH1, JHEH3, JHAMT	1132	6	7937	3.5057420494699647	1.0	0.7997559690534406	98.21355203976736
GOTERM_BP_FAT	GO:0042214~terpene metabolic process	3	0.14416146083613646	0.2624894008909239	JHEH1, JHEH3, JHAMT	1132	7	7937	3.004921756688541	1.0	0.8631281960529908	99.50733503974269
GOTERM_BP_FAT	GO:0034754~cellular hormone metabolic process	4	0.19221528111484865	0.48381853751617254	JHEH1, EO, JHEH3, JHAMT	1132	18	7937	1.5581075775422064	1.0	0.9753329115545298	99.99902637431614
KEGG_PATHWAY	dme00981:Insect hormone biosynthesis	3	0.14416146083613646	0.5299808942776403	JHEH1, JHEH3, JHAMT	389	9	2054	1.7600685518423307	1.0	0.8397197112178638	99.97592419709042
GOTERM_BP_FAT	GO:0006720~isoprenoid metabolic process	4	0.19221528111484865	0.558006694499203	JHEH1, JHEH3, SANTA-MARIA, JHAMT	1132	20	7937	1.402296819787986	1.0	0.9871751784606705	99.99993506309815
GOTERM_BP_FAT	GO:0042446~hormone biosynthetic process	3	0.14416146083613646	0.6875970191303913	EST-6, DESAT1, JHAMT	1132	16	7937	1.3146532685512369	1.0	0.9969320822029554	99.99999984767814
Annotation Cluster 45	Enrichment Score: 1.6406160515297261
Category	Term	Count	%	PValue	Genes	List Total	Pop Hits	Pop Total	Fold Enrichment	Bonferroni	Benjamini	FDR
GOTERM_MF_FAT	GO:0048037~cofactor binding	48	2.3065833733781833	0.0016874614644394237	CG17374, CG5703, CG7580, CG6020, ALAS, CG18170, CG9674, GAPDH1, CG32026, ACOX57D-D, CG8768, CG3999, CG3835, FMO-1, FMO-2, DDC, CG17544, CG7430, L(1)G0156, CG9527, EO, SPAT, CG6142, CG6439, GLYP, ADH, CG5261, CG5009, NC73EF, B, CPR, CG31674, CG9514, CG10361, CG8129, PPL, GPDH, GAD1, CG15829, CG8745, CG9140, TDC1, MEN, DBI, ADHR, RY, GLD, CG11913, CG5028	1330	185	7918	1.5446616541353384	0.8056744097290297	0.03916885292412009	2.623017328653776
GOTERM_MF_FAT	GO:0050662~coenzyme binding	35	1.6818837097549257	0.012557444798193615	NC73EF, CG5703, CPR, CG31674, CG6020, CG9514, CG18170, CG9674, PPL, CG32026, GAPDH1, GPDH, ACOX57D-D, CG8768, CG15829, CG3835, FMO-1, CG9140, FMO-2, CG17544, CG7430, DBI, MEN, CG9527, L(1)G0156, EO, ADHR, GLD, RY, CG6142, CG6439, CG5261, ADH, CG5028, CG5009, CG11913	1330	139	7918	1.499053388867853	0.999995252285298	0.179389917605278	18.035589330087998
GOTERM_MF_FAT	GO:0051287~NAD or NADH binding	12	0.5766458433445458	0.060423893168193125	CG9140, CG5703, CG31674, MEN, L(1)G0156, ADHR, GAPDH1, CG32026, CG6439, GPDH, ADH, CG11913, CG5028	1330	40	7918	1.786015037593985	1.0	0.47799161798901135	62.503276626042336
GOTERM_MF_FAT	GO:0050660~FAD binding	14	0.6727534839019702	0.21389072297851067	FMO-1, FMO-2, CG17544, CG7430, CG9514, CG9527, EO, CG9674, RY, GLD, CG6142, ACOX57D-D, CG5009, CG3835	1330	61	7918	1.3663503019844694	1.0	0.8385803079441307	97.73498095319685
Annotation Cluster 46	Enrichment Score: 1.6257945567381302
Category	Term	Count	%	PValue	Genes	List Total	Pop Hits	Pop Total	Fold Enrichment	Bonferroni	Benjamini	FDR
SP_PIR_KEYWORDS	voltage-gated channel	10	0.4805382027871216	1.0170347666331528E-4	SHAW, SLO, IRK3, CA-ALPHA1D, CAC, IRK2, SHAB, SHAL, EAG, PARA	2007	15	12980	4.311576150141172	0.034480985957462185	0.001593705239105181	0.13871089884041066
GOTERM_CC_FAT	GO:0034703~cation channel complex	12	0.5766458433445458	0.0023969893871308365	SHAW, SLO, CG10830, ELK, KCNQ, CA-ALPHA1D, CA-BETA, CAC, SHAB, SHAL, EAG, PARA	761	28	4786	2.6953256992678805	0.5588430481266768	0.034955083706076584	3.2166620032813675
UP_SEQ_FEATURE	repeat:III	3	0.14416146083613646	0.16389197443758657	CA-ALPHA1D, CAC, PARA	446	5	2975	4.002242152466367	1.0	0.9961966368376932	94.48650612783112
UP_SEQ_FEATURE	repeat:II	3	0.14416146083613646	0.16389197443758657	CA-ALPHA1D, CAC, PARA	446	5	2975	4.002242152466367	1.0	0.9961966368376932	94.48650612783112
UP_SEQ_FEATURE	repeat:I	3	0.14416146083613646	0.16389197443758657	CA-ALPHA1D, CAC, PARA	446	5	2975	4.002242152466367	1.0	0.9961966368376932	94.48650612783112
UP_SEQ_FEATURE	repeat:IV	3	0.14416146083613646	0.16389197443758657	CA-ALPHA1D, CAC, PARA	446	5	2975	4.002242152466367	1.0	0.9961966368376932	94.48650612783112
Annotation Cluster 47	Enrichment Score: 1.6065236532573837
Category	Term	Count	%	PValue	Genes	List Total	Pop Hits	Pop Total	Fold Enrichment	Bonferroni	Benjamini	FDR
INTERPRO	IPR002213:UDP-glucuronosyl/UDP-glucosyltransferase	15	0.7208073041806823	0.001143270721165818	UGT37C1, CG11289, CG5724, UGT37B1, UGT86DC, UGT35A, CG10178, CG10170, CG5999, CG17323, CG17324, CG16732, DOT, CG10168, CG15661	1748	35	10196	2.499836547891468	0.8236586813248779	0.05122715762977981	1.885265710690709
KEGG_PATHWAY	dme00982:Drug metabolism	24	1.1532916866890917	0.0013516349658710203	UGT37B1, CG10178, CG17323, CG18814, GSTD5, CG15661, GSTD7, FMO-1, UGT37C1, CG11289, FMO-2, UGT86DC, UGT35A, CYP9F2, GSTE10, ALDH-III, CG5999, GSTE4, GSTE3, ADHR, GSTE2, GSTE7, ADH, GSTD10, GSTE9	389	66	2054	1.920074783827997	0.12295526351040764	0.04278995197850555	1.481541880007542
KEGG_PATHWAY	dme00983:Drug metabolism	22	1.0571840461316675	0.002046943776023985	UGT37C1, CG11289, ALPHA-EST4, UGT37B1, ALPHA-EST2, CG6330, UGT35A, ALPHA-EST1, UGT86DC, CYP9F2, CG10178, ALPHA-EST10, CG17224, CG5999, CG17323, EST-6, CRMP, RY, ALPHA-EST7, CG15661, CG8353, SU(R)	389	60	2054	1.9360754070265638	0.1802509629826894	0.03897168620230751	2.2358764441905987
KEGG_PATHWAY	dme00980:Metabolism of xenobiotics by cytochrome P450	22	1.0571840461316675	0.004977551032398116	UGT37C1, CG11289, UGT37B1, UGT35A, UGT86DC, CYP9F2, CG10178, GSTE10, ALDH-III, CG5999, CG17323, CG18814, GSTE4, GSTE3, GSTE2, ADHR, GSTD5, GSTE7, GSTD7, CG15661, ADH, GSTD10, GSTE9	389	64	2054	1.8150706940874035	0.38370410962177726	0.06681038744585421	5.357891539235515
GOTERM_MF_FAT	GO:0015020~glucuronosyltransferase activity	12	0.5766458433445458	0.019349304123240877	CG17323, CG9220, UGT37C1, CG11289, CG5724, UGT37B1, UGT86DC, UGT35A, CG10178, CG15661, ACT57B, CG5999	1330	34	7918	2.1011941618752767	0.9999999941263154	0.23719591717044453	26.47253690546425
KEGG_PATHWAY	dme00500:Starch and sucrose metabolism	19	0.9130225852955309	0.023776884280821753	UGT37C1, CG11289, UGT37B1, UGT35A, UGT86DC, CG10178, CG9485, CG5999, CG5171, CG17323, CG5177, PGI, CG15661, GLYP, UGP, TREH, PGM, TPS1, AMYREL	389	60	2054	1.672065124250214	0.9031139082864685	0.20818058954950636	23.322603712174804
PIR_SUPERFAMILY	PIRSF005678:glucuronosyltransferase	7	0.3363767419509851	0.02379919151426762	CG17323, CG17324, CG16732, UGT37B1, CG10178, CG10168, CG10170	456	14	2596	2.846491228070175	0.999722466494934	0.6896139436697377	27.9645939791348
KEGG_PATHWAY	dme00040:Pentose and glucuronate interconversions	14	0.6727534839019702	0.02714681962019975	UGT37C1, CG11289, UGT37B1, UGT86DC, UGT35A, CG10178, CG5999, CG17323, CG12766, CG9914, CG15661, UGP, CG6083, CG10863	389	40	2054	1.8480719794344473	0.9307231087175092	0.185643641656281	26.193571323979036
SP_PIR_KEYWORDS	glycosyltransferase	33	1.5857760691975011	0.030555721712991212	CG5724, UGT37B1, CG6330, CG10178, CG2781, CG17173, CG9485, CG10170, CG17323, CG9220, CG17324, CG10000, CG16732, PGANT8, CG3714, PGANT4, CG15661, CG34452, PGANT2, TGY, UGT37C1, CG11289, UGT35A, UGT86DC, CG17224, CG5999, MGAT2, CS-2, DOT, CG10168, GLYP, TPS1, PRAT2	2007	149	12980	1.4323692579328058	0.9999775929926874	0.20764210753937407	34.52579940907228
GOTERM_MF_FAT	GO:0003851~2-hydroxyacylsphingosine 1-beta-galactosyltransferase activity	4	0.19221528111484865	0.036130722632387466	CG16732, UGT86DC, CG10168, CG10170	1330	5	7918	4.762706766917293	0.9999999999999997	0.36722225097576955	43.963424746618415
GOTERM_MF_FAT	GO:0008378~galactosyltransferase activity	9	0.4324843825084094	0.036570640651681516	CG2975, CG16732, UGT86DC, CG8708, CG10168, CG34452, CG34056, CG10170, TGY	1330	24	7918	2.232518796992481	0.9999999999999998	0.36710354328866157	44.36459135517383
KEGG_PATHWAY	dme00830:Retinol metabolism	12	0.5766458433445458	0.061748321574182995	UGT37C1, CG11289, UGT37B1, UGT35A, UGT86DC, CG10178, CYP9F2, CG5999, CG17323, CG18814, ADHR, CG15661, ADH	389	36	2054	1.7600685518423307	0.9979347294653784	0.29069658186381186	50.50902955225046
KEGG_PATHWAY	dme00053:Ascorbate and aldarate metabolism	11	0.5285920230658337	0.07685869833635853	CG17323, UGT37C1, CG11289, UGT37B1, UGT86DC, UGT35A, CG10178, CG15661, CG6910, CG9629, CG5999	389	33	2054	1.7600685518423305	0.9995724236819412	0.33520931029675805	58.62750329896878
KEGG_PATHWAY	dme00150:Androgen and estrogen metabolism	10	0.4805382027871216	0.11372501910436944	CG17323, UGT37C1, CG11289, UGT37B1, UGT86DC, UGT35A, CG10178, CG7724, CG15661, CG5999	389	31	2054	1.703292146944191	0.9999917937737369	0.4127477303195387	73.61336079427214
GOTERM_MF_FAT	GO:0035250~UDP-galactosyltransferase activity	4	0.19221528111484865	0.4253795596518193	CG16732, UGT86DC, CG10168, CG10170	1330	14	7918	1.700966702470462	1.0	0.9673882958634972	99.98366756355682
KEGG_PATHWAY	dme00860:Porphyrin and chlorophyll metabolism	10	0.4805382027871216	0.45534164981003844	CG17323, ALAS, UGT37C1, CG11289, UGT37B1, UGT86DC, UGT35A, CG10178, CG15661, CG5999	389	44	2054	1.2000467398924983	1.0	0.7966625332201411	99.87755021242714
Annotation Cluster 48	Enrichment Score: 1.5988168292257814
Category	Term	Count	%	PValue	Genes	List Total	Pop Hits	Pop Total	Fold Enrichment	Bonferroni	Benjamini	FDR
SP_PIR_KEYWORDS	Homeobox	33	1.5857760691975011	6.129215653069713E-5	CAUP, ABD-B, ZFH2, UBX, VND, DLL, MIRR, UNPG, ABD-A, OTP, HTH, LBL, VVL, PROS, PTX1, ANTP, ARA, CG15696, NK7.1, LAB, B-H2, NUB, PDM3, CT, H2.0, PDM2, EMS, LIM1, SO, SLOU, DVE, TUP, EYG	2007	104	12980	2.0521444176152697	0.020924423778733492	0.0010064666040668913	0.08361624497137399
UP_SEQ_FEATURE	DNA-binding region:Homeobox	19	0.9130225852955309	2.3093677605688542E-4	LAB, ABD-B, NUB, B-H2, H2.0, CT, UBX, PDM2, VND, DLL, EMS, UNPG, SLOU, SO, ABD-A, OTP, VVL, PTX1, ANTP	446	51	2975	2.4850523168908816	0.24451067230488255	0.045656494724082286	0.37323193694845935
GOTERM_MF_FAT	GO:0003700~transcription factor activity	93	4.469005285920231	2.3420418823276594E-4	PDP1, LUNA, UBX, PNR, SOX100B, RN, UNPG, DAD, FKH, HTH, LBL, SOX15, NAU, PROS, TIO, ARA, CG15696, PDM3, SOXN, SOX14, H2.0, PDM2, KNI, EIP74EF, FRU, DOC1, GEM, DISCO-R, CG11835, JIM, SENS, OCTBETA2R, TUP, DSX, AB, MAMO, GRN, EG, CG18619, CG3328, LMPT, CAUP, ABD-B, ZFH2, EIP75B, BS, VND, DLL, CLK, MIRR, ABD-A, OTP, SS, VRI, BI, ETS98B, XBP1, ETS21C, EIP93F, SCRT, VVL, ANTP, PTX1, EIP78C, LAB, NK7.1…	1330	389	7918	1.4233024721185996	0.2032423066104605	0.00904701404405317	0.36796366612686926
INTERPRO	IPR001356:Homeobox	32	1.5377222489187892	6.608716658774493E-4	CAUP, ABD-B, ZFH2, UBX, VND, DLL, MIRR, UNPG, ABD-A, OTP, HTH, LBL, VVL, PTX1, ANTP, ARA, CG15696, NK7.1, LAB, B-H2, NUB, PDM3, CT, H2.0, PDM2, EMS, LIM1, SO, SLOU, DVE, TUP, EYG	1748	102	10196	1.8299457082604207	0.6331762307616277	0.037837637805258284	1.0938955505886416
UP_SEQ_FEATURE	compositionally biased region:Poly-Ala	29	1.3935607880826526	9.253749053055724E-4	CPO, ABD-B, CG4928, EIP75B, UBX, ESG, RN, PNR, ABD-A, BI, SEV, COMM, VVL, TTY, CBP53E, NUB, SOX14, KNI, EX, EMS, CG42342, EIP74EF, SO, TSH, SLOU, BYN, HR38, CA-ALPHA1D, POXM	446	104	2975	1.860016384960331	0.6749984220352853	0.14833391566642828	1.4876998090516014
SMART	SM00389:HOX	32	1.5377222489187892	0.001152698635139691	CAUP, ABD-B, ZFH2, UBX, VND, DLL, MIRR, UNPG, ABD-A, OTP, HTH, LBL, VVL, PTX1, ANTP, ARA, CG15696, NK7.1, LAB, B-H2, NUB, PDM3, CT, H2.0, PDM2, EMS, LIM1, SO, SLOU, DVE, TUP, EYG	858	102	4824	1.7638831756478814	0.2513578943992507	0.03553986512100771	1.4880875579588393
INTERPRO	IPR017970:Homeobox, conserved site	30	1.4416146083613646	0.0012947114493249996	CAUP, ABD-B, ZFH2, UBX, VND, DLL, MIRR, ABD-A, UNPG, OTP, HTH, LBL, VVL, PTX1, ANTP, ARA, CG15696, NK7.1, LAB, NUB, B-H2, CT, H2.0, PDM2, EMS, LIM1, SO, SLOU, TUP, EYG	1748	97	10196	1.8040057562103378	0.859893134674502	0.056165462793310805	2.13247249950983
GOTERM_MF_FAT	GO:0003704~specific RNA polymerase II transcription factor activity	25	1.2013455069678038	0.001299616851142005	ABD-B, CAUP, EIP75B, UBX, ESG, DLL, ABD-A, OTP, LBL, ARA, EIP78C, LAB, B-H2, H2.0, CT, PDM2, EMS, SALR, EIP74EF, TSH, TUP, SALM, DSX, AB, POXM	1330	77	7918	1.9329167073527975	0.7167564704557086	0.03182732682030509	2.025911917487311
INTERPRO	IPR012287:Homeodomain-related	32	1.5377222489187892	0.0013387615643792577	CAUP, ABD-B, ZFH2, UBX, VND, DLL, MIRR, UNPG, ABD-A, OTP, HTH, LBL, VVL, PTX1, ANTP, ARA, CG15696, NK7.1, LAB, B-H2, NUB, PDM3, CT, H2.0, PDM2, EMS, LIM1, SO, SLOU, DVE, TUP, EYG	1748	106	10196	1.7608911532317257	0.8689612180266059	0.05641103610026299	2.204268455553149
GOTERM_MF_FAT	GO:0043565~sequence-specific DNA binding	57	2.7390677558865932	0.001870899750394998	PDP1, UBX, TBP, PNR, UNPG, FKH, HTH, LBL, ARA, CG15696, PDM3, H2.0, PDM2, KNI, EIP74EF, OCTBETA2R, TUP, EDL, GRN, EG, CG18619, CAUP, ABD-B, BS, EIP75B, ZFH2, DLL, VND, MIRR, ABD-A, OTP, VRI, SS, ETS98B, XBP1, ETS21C, VVL, PTX1, ANTP, EIP78C, NK7.1, LAB, B-H2, NUB, CT, EMS, LIM1, SO, SLOU, DVE, ETS96B, SLBO, HR38, CREBA, SVP, BIN, EYG	1330	230	7918	1.4754037267080744	0.8374016951507731	0.0423274309652093	2.90424073831127
SP_PIR_KEYWORDS	DNA binding	32	1.5377222489187892	0.0032752667110217465	ZFH2, EIP75B, UBX, ESG, VND, TBP, FKH, BI, SOX15, VVL, GOL, NAU, PROS, ANTP, SU(Z)2, EIP78C, NUB, SOX14, CT, H2.0, KNI, PDM2, EIP74EF, SO, TSH, SLBO, GRN, CREBA, PH-P, SVP, EG, DISCO	2007	123	12980	1.682566302494116	0.6775546251665991	0.03274089169963845	4.378516132469867
GOTERM_BP_FAT	GO:0045165~cell fate commitment	48	2.3065833733781833	0.006901157806207605	PAN, HH, ABD-B, EAS, BS, UBX, ESG, VND, NKD, MELT, PNR, BTL, ABD-A, DAC, SER, DPP, HOW, SEV, HTH, LBL, TROL, STAN, VVL, FAS, PROS, ARA, EGFR, LAB, NUB, CT, LIN-28, KNI, WG, ATO, PTC, SLOU, HTL, SENS, LEA, BYN, SLBO, TUP, SALM, RU, SVP, BIN, SHOT, RHO	1132	232	7937	1.4506518825392958	0.9999998541531795	0.11161599823333213	11.382683478958777
SP_PIR_KEYWORDS	dna-binding	84	4.036520903411821	0.00780416469699028	PDP1, UBX, ESG, TBP, PNR, UNPG, FKH, HTH, LBL, SOX15, GOL, NAU, PROS, TIO, ARA, CG15696, PDM3, SOX14, H2.0, PDM2, KNI, FRU, DOC1, EIP74EF, SENS, TUP, DSX, AB, GRN, PH-P, EG, PAN, CAUP, ABD-B, ZFH2, EIP75B, BS, VND, DLL, CLK, MIRR, ABD-A, OTP, SS, VRI, BI, ETS98B, XBP1, ETS21C, TAI, VVL, ANTP, PTX1, EIP78C, SU(Z)2, LAB, NK7.1, B-H2, NUB, DIF, CT, SOB, ATO, EMS, SLOU, TSH, SO, LIM1, DVE, SLBO, BAB1…	2007	417	12980	1.3027784050786275	0.9329956618743933	0.06866060944802366	10.140725335881672
SP_PIR_KEYWORDS	developmental protein	100	4.805382027871215	0.035741518664945716	IMPL2, BTL, FKH, WNT4, DNAJ-60, DS, HTH, STAN, GOL, WNT6, EGFR, ARA, H2.0, KNI, EX, FRU, EIP74EF, NETA, SENS, CON, SIF, PH-P, EG, APPL, PAN, CAUP, DLL, CORA, OTP, INE, ANTP, SU(Z)2, LAB, ATO, WG, EMS, TSL, ODA, HTL, TSH, SLOU, UNC-5, HR38, PK, DISCO, POXM, RHO, HH, MBL, DOA, UBX, ESG, CAC, NKD, MELT, HOW, BOL, MLP84B, NAU, PROS, EAG, TIO, PDM2, KRAKEN, STY, PTC, GRP, FAS2, AB, ABD-B, BS, EIP75B, …	2007	540	12980	1.1976600417058814	0.9999964783492707	0.23017759353428635	39.147298789905236
GOTERM_BP_FAT	GO:0007389~pattern specification process	74	3.5559827006247	0.29011763819171366	TARA, HH, DOA, UBX, CG5890, NKD, NOTUM, PNR, DAD, DAC, CV-2, FKH, WNT4, MYD88, HTH, DS, ROBO, STAN, DALLY, SLS, TIO, EGFR, ARA, L(2)08717, KNI, STY, PTC, NETB, SENS, TUP, EDL, PAN, CAUP, ABD-B, VND, DLL, CORA, PUC, ABD-A, MYO61F, OTP, SER, SS, BI, FT, DPP, SEV, FJ, ANTP, GBB, CADN2, B-H2, NUB, CT, SOB, WG, ATO, EMS, TSL, SOG, HS3ST-B, MYO31DF, TSH, LIM1, LEA, UNC-5, SALM, RU, CREBA, PK, TEN-A, GL…	1132	480	7937	1.080937131919906	1.0	0.8885259771239651	99.74695527652467
GOTERM_MF_FAT	GO:0030528~transcription regulator activity	118	5.670350792888035	0.41946880052179547	PDP1, LUNA, TBP, PNR, SOX100B, DAD, DAC, VDUP1, FKH, HTH, GOL, CG12119, ARA, SOXN, H2.0, KNI, FRU, GEM, EIP74EF, DISCO-R, SENS, JIM, CG11835, OCTBETA2R, TUP, FRY, DSX, MAMO, EG, CG3328, CG18136, PAN, LMPT, CAUP, DLL, CLK, MIRR, OTP, VRI, SCRT, MSTA, ANTP, PDE8, EIP78C, LAB, NK7.1, ATO, EMS, SLOU, TSH, BAB1, DVE, BAB2, HR38, DISCO, POXM, UBX, ESG, MELT, RN, UNPG, LBL, SOX15, NAU, PROS, TIO, CG1569…	1330	682	7918	1.0300575485634909	1.0	0.9667336502973075	99.9808133099249
GOTERM_BP_FAT	GO:0006355~regulation of transcription, DNA-dependent	90	4.324843825084094	0.4247347426926463	PDP1, TARA, HH, LUNA, UBX, ESG, TBP, PNR, UNPG, DAD, FKH, HTH, LBL, GOL, NAU, PROS, EAG, TIO, ARA, CG15696, TIM, PDM3, H2.0, LIN-28, PDM2, KNI, DOC1, EIP74EF, CG11835, OCTBETA2R, TUP, DSX, EDL, AB, GRN, PH-P, EG, CG18619, PAN, CAUP, ABD-B, ELK, ZFH2, EIP75B, BS, VND, TNA, DLL, CLK, MIRR, ABD-A, OTP, SS, VRI, BI, ETS98B, XBP1, ETS21C, EIP93F, TAI, VVL, ANTP, PTX1, EIP78C, PDE8, LAB, NK7.1, B-H2, N…	1132	612	7937	1.0311006027852836	1.0	0.960146882765341	99.99354805213719
GOTERM_BP_FAT	GO:0003002~regionalization	67	3.2196059586737142	0.44104179745191713	TARA, HH, DOA, CG5890, UBX, NKD, NOTUM, PNR, DAD, DAC, CV-2, FKH, WNT4, MYD88, HTH, DS, ROBO, STAN, DALLY, SLS, TIO, EGFR, ARA, L(2)08717, KNI, STY, PTC, NETB, SENS, TUP, PAN, CAUP, ABD-B, VND, DLL, CORA, ABD-A, OTP, SER, SS, BI, DPP, SEV, FJ, ANTP, GBB, B-H2, CT, SOB, WG, ATO, EMS, TSL, SOG, HS3ST-B, TSH, LIM1, LEA, UNC-5, SALM, RU, CREBA, PK, TEN-A, GLI, CBT, RHO	1132	454	7937	1.0347344375087562	1.0	0.9645200587062988	99.99609374452204
GOTERM_BP_FAT	GO:0045449~regulation of transcription	116	5.57424315233061	0.46110611793834755	PDP1, LUNA, TBP, PNR, SOX100B, DAD, FKH, HTH, GOL, ARA, SOXN, H2.0, LIN-28, KNI, FRU, GEM, EIP74EF, DISCO-R, SENS, CG11835, OCTBETA2R, TUP, FRY, DSX, EDL, PH-P, EG, CG3328, HIW, PAN, CAUP, ELK, DLL, CLK, MIRR, OTP, VRI, SCRT, ANTP, PDE8, EIP78C, LAB, NK7.1, ATO, WG, EMS, SLOU, TSH, DVE, BAB1, BAB2, HR38, DISCO, POXM, TARA, HH, UBX, ESG, RN, UNPG, LBL, SOX15, NAU, PROS, EAG, TIO, CG15696, TIM, PDM…	1132	799	7937	1.0179376163667484	1.0	0.9694067899651047	99.9979359391788
SP_PIR_KEYWORDS	transcription regulation	61	2.9312830370014415	0.5078199757527294	UBX, ESG, RN, PNR, UNPG, DAD, FKH, SOX15, GOL, NAU, PROS, TIO, ARA, SOX14, H2.0, PDM2, KNI, FRU, EIP74EF, SENS, FRY, DSX, AB, GRN, EG, HIW, PAN, CAUP, BS, EIP75B, ZFH2, VND, DLL, CLK, SS, BI, TAI, VVL, ANTP, PTX1, EIP78C, LAB, NUB, CT, DIF, SOB, ATO, SO, TSH, BAB1, SLBO, BYN, BAB2, SALM, HR38, GCE, CREBA, SVP, BIN, EYG, POXM	2007	387	12980	1.019403663405471	1.0	0.8939452708961995	99.99371576252877
GOTERM_MF_FAT	GO:0003702~RNA polymerase II transcription factor activity	44	2.114368092263335	0.536045172987931	CAUP, ABD-B, EIP75B, BS, ZFH2, UBX, ESG, DLL, CLK, TBP, UNPG, ABD-A, OTP, DAC, VRI, BI, LBL, VVL, ARA, EIP78C, LAB, B-H2, NET, NUB, CT, H2.0, PDM2, SOB, EMS, SALR, EIP74EF, FRU, SLOU, SO, SENS, TSH, TUP, SALM, DSX, AB, SP1, GRN, CREBA, POXM	1330	257	7918	1.019256311986191	1.0	0.9881342769963901	99.99943652829
GOTERM_BP_FAT	GO:0051252~regulation of RNA metabolic process	93	4.469005285920231	0.7190031948482799	PDP1, TARA, HH, LUNA, DOA, UBX, ESG, TBP, PNR, UNPG, DAD, FKH, HOW, HTH, LBL, GOL, NAU, PROS, EAG, TIO, ARA, CG15696, TIM, PDM3, H2.0, LIN-28, PDM2, KNI, EIP74EF, DOC1, CG11835, OCTBETA2R, TUP, DSX, EDL, AB, GRN, PH-P, EG, CG34362, CG18619, PAN, CAUP, ABD-B, ELK, ZFH2, EIP75B, BS, VND, TNA, DLL, CLK, MIRR, ABD-A, OTP, SS, VRI, BI, ETS98B, XBP1, ETS21C, EIP93F, TAI, VVL, ANTP, PTX1, EIP78C, PDE8, …	1132	678	7937	0.9617522436599019	1.0	0.9979809014876134	99.9999999760216
SP_PIR_KEYWORDS	Transcription	58	2.787121576165305	0.7225385201355055	UBX, ESG, TBP, RN, PNR, UNPG, DAD, FKH, SOX15, GOL, NAU, PROS, ARA, TIO, SOX14, PDM2, KNI, FRU, EIP74EF, SENS, FRY, DSX, AB, GRN, EG, HIW, PAN, CAUP, BS, EIP75B, DLL, VND, CLK, SS, BI, TAI, VVL, PTX1, EIP78C, LAB, NUB, CT, DIF, SOB, ATO, TSH, BAB1, SLBO, BYN, BAB2, SALM, HR38, GCE, CREBA, SVP, BIN, POXM, EYG	2007	393	12980	0.9544710561381222	1.0	0.9733651501185904	99.99999748179147
GOTERM_BP_FAT	GO:0006350~transcription	60	2.883229216722729	0.8286531918019573	PDP1, UBX, ESG, TBP, RN, PNR, UNPG, DAD, DAC, FKH, SOX15, GOL, NAU, PROS, TIO, ARA, SOX14, PDM2, KNI, FRU, EIP74EF, SENS, FRY, DSX, AB, GRN, EG, HIW, PAN, CAUP, BS, EIP75B, VND, DLL, CLK, VRI, SS, BI, TAI, VVL, PTX1, EIP78C, LAB, NUB, CT, DIF, SOB, ATO, TSH, BAB1, SLBO, BYN, BAB2, SALM, HR38, GCE, CREBA, SVP, EYG, POXM	1132	459	7937	0.9165338691424745	1.0	0.9996865433797062	99.99999999999572
GOTERM_BP_FAT	GO:0006357~regulation of transcription from RNA polymerase II promoter	23	1.1052378664103797	0.8922943027050114	ARA, CAUP, TIM, HH, LAB, NUB, UBX, DIF, SOB, KNI, ESG, VND, WG, CLK, TBP, TSH, TUP, FKH, DSX, GRN, HTH, CREBA, DISCO	1132	192	7937	0.8399173660188456	1.0	0.9999366045294981	100.0
GOTERM_MF_FAT	GO:0003677~DNA binding	115	5.5261893320518976	0.995134017458881	PDP1, LUNA, TBP, PNR, SOX100B, DAD, FKH, HTH, GOL, ARA, SOXN, H2.0, LIN-28, KNI, FRU, GEM, EIP74EF, DISCO-R, SENS, JIM, CG11835, OCTBETA2R, TUP, DSX, EDL, MAMO, PH-P, EG, CG3328, PAN, LMPT, CAUP, DLL, CLK, GV1, MIRR, OTP, VRI, CG16779, SCRT, ANTP, SU(Z)2, EIP78C, LAB, NK7.1, ATO, EMS, SLOU, TSH, DVE, BAB1, BAB2, HR38, CG10262, DISCO, XRP1, POXM, MBL, UBX, ESG, RN, UNPG, LBL, SOX15, NAU, PROS, TIO…	1330	830	7918	0.8248663828245312	1.0	0.999999999688198	100.0
SP_PIR_KEYWORDS	nucleus	99	4.757328207592504	0.9998951867195811	PDP1, TBP, PNR, DAD, FKH, HTH, ARA, H2.0, KNI, FRU, EIP74EF, SENS, TUP, DSX, PH-P, EG, HIW, PAN, CAUP, DLL, CLK, MIRR, OTP, VRI, ANTP, SU(Z)2, EIP78C, LAB, NK7.1, ATO, EMS, TSH, SLOU, DVE, BAB1, BAB2, HR38, CG10262, DISCO, POXM, HH, MBL, DOA, UBX, ESG, NKD, RN, UNPG, HOW, SKELETOR, BOL, LBL, SOX15, MLP84B, NAU, SLS, PROS, TIO, CG15696, TIM, PDM3, SOX14, PDM2, DOC1, GRP, AB, GRN, RDGC, CPO, ABD-B,…	2007	869	12980	0.7367883294545041	1.0	0.9999999990723326	100.0
Annotation Cluster 49	Enrichment Score: 1.5953606250890886
Category	Term	Count	%	PValue	Genes	List Total	Pop Hits	Pop Total	Fold Enrichment	Bonferroni	Benjamini	FDR
GOTERM_BP_FAT	GO:0030239~myofibril assembly	11	0.5285920230658337	1.927603456270079E-6	WUPA, MF, MICAL, SCGDELTA, UP, ACT88F, PRM, FLN, SLS, IF, MHC	1132	14	7937	5.509023220595658	0.004371862343788613	3.3697758560369273E-4	0.0033636213627397105
SP_PIR_KEYWORDS	muscle protein	12	0.5766458433445458	2.4018279290426617E-6	WUPA, MLC1, MP20, UP, TM2, TPNC73F, ACT88F, PRM, FLN, TPNC47D, MHC, ACT79B	2007	16	12980	4.850523168908819	8.282884102346344E-4	4.8741849172584395E-5	0.0032778522711662816
GOTERM_CC_FAT	GO:0043292~contractile fiber	13	0.6246996636232581	8.658545459825673E-6	ZASP52, MLC1, SCGDELTA, UP, TM2, MHC, MF, WUPA, MP20, SLS, PRM, FLN, IF	761	20	4786	4.087910643889619	0.0029482222162863225	1.9681908087176847E-4	0.011795595256602898
GOTERM_BP_FAT	GO:0042692~muscle cell differentiation	26	1.2493993272465163	1.7026939698317317E-5	WUPA, HOW, MF, MP20, LBL, FRQ2, ACT88F, SIZ, SLS, PRM, GAD1, IF, EGFR, SCGDELTA, UP, STY, HTL, SLOU, ATL, MHC, FAS2, MICAL, FUTSCH, ROLS, FLN, UNC-104	1132	74	7937	2.4634944131410563	0.037963188473295495	0.0011051763687859317	0.029707907890541563
GOTERM_BP_FAT	GO:0055001~muscle cell development	19	0.9130225852955309	1.9290481829059158E-5	SCGDELTA, UP, STY, HTL, ATL, MHC, FAS2, WUPA, MF, MICAL, FUTSCH, FRQ2, ACT88F, SLS, PRM, FLN, UNC-104, GAD1, IF	1132	45	7937	2.9604043973301923	0.04290027597015089	0.001184370730606843	0.033656617018862356
GOTERM_BP_FAT	GO:0055002~striated muscle cell development	19	0.9130225852955309	1.9290481829059158E-5	SCGDELTA, UP, STY, HTL, ATL, MHC, FAS2, WUPA, MF, MICAL, FUTSCH, FRQ2, ACT88F, SLS, PRM, FLN, UNC-104, GAD1, IF	1132	45	7937	2.9604043973301923	0.04290027597015089	0.001184370730606843	0.033656617018862356
GOTERM_BP_FAT	GO:0051146~striated muscle cell differentiation	23	1.1052378664103797	5.2289545051821304E-5	SCGDELTA, UP, STY, HTL, ATL, MHC, FAS2, WUPA, MF, MICAL, MP20, FUTSCH, LBL, FRQ2, ROLS, ACT88F, FLN, SLS, PRM, SIZ, UNC-104, GAD1, IF	1132	65	7937	2.480986681163359	0.11206544979073385	0.0027603052724681776	0.09120620430387305
GOTERM_CC_FAT	GO:0044449~contractile fiber part	11	0.5285920230658337	1.2448499341826322E-4	ZASP52, WUPA, MF, MLC1, SCGDELTA, UP, TM2, PRM, FLN, SLS, MHC	761	18	4786	3.8433347934004964	0.04156355471858453	0.0024940625937354133	0.16946282629421994
GOTERM_CC_FAT	GO:0030016~myofibril	10	0.4805382027871216	2.4386909985658835E-4	ZASP52, WUPA, MF, SCGDELTA, UP, TM2, PRM, FLN, SLS, MHC	761	16	4786	3.9306833114323254	0.07980484340354965	0.004367775753418179	0.33173175604799265
GOTERM_CC_FAT	GO:0030017~sarcomere	9	0.4324843825084094	8.840603293369497E-4	ZASP52, WUPA, MF, UP, TM2, PRM, FLN, SLS, MHC	761	15	4786	3.773455978975033	0.2603645929171682	0.014259166334723683	1.1977293460691207
GOTERM_BP_FAT	GO:0014866~skeletal myofibril assembly	5	0.2402691013935608	0.004839925122833268	MF, UP, ACT88F, FLN, MHC	1132	6	7937	5.842903415783274	0.9999837571604288	0.08509435737585502	8.11771186287763
GOTERM_CC_FAT	GO:0015629~actin cytoskeleton	24	1.1532916866890917	0.007526527478528846	ZASP52, MYO28B1, MLC1, CG9279, KST, UP, TM2, GEL, MYO31DF, ACT57B, MYO61F, BETA-SPEC, CALPA, MHC, ACT79B, WUPA, ARPC3B, ALPHA-CATENIN-RELATED, ACT87E, ACT88F, FLN, CG5973, PRM, MHCL	761	87	4786	1.734922289183923	0.9239415532580539	0.08790309839471122	9.78079184654982
GOTERM_BP_FAT	GO:0045214~sarcomere organization	5	0.2402691013935608	0.010023306791732706	WUPA, MICAL, SCGDELTA, UP, SLS	1132	7	7937	5.008202927814235	0.9999999998863531	0.1415723151646353	16.120549013552566
GOTERM_BP_FAT	GO:0031032~actomyosin structure organization	12	0.5766458433445458	0.014218045957922988	WUPA, MF, MICAL, SCGDELTA, UP, CG5023, ACT88F, PRM, FLN, SLS, IF, MHC	1132	38	7937	2.2141528733494513	0.9999999999999927	0.18511986789602208	22.111049005339943
GOTERM_CC_FAT	GO:0005859~muscle myosin complex	4	0.19221528111484865	0.03103417963422211	MLC1, PRM, FLN, MHC	761	5	4786	5.031274638633377	0.999978562006599	0.24092135682416638	34.91678500414432
GOTERM_MF_FAT	GO:0008307~structural constituent of muscle	6	0.2883229216722729	0.037246312513457475	SCGALPHA, SCGDELTA, SYN2, PRM, SLS, MHC	1330	12	7918	2.976691729323308	0.9999999999999999	0.3688658393606241	44.97551061554691
SP_PIR_KEYWORDS	muscle	4	0.19221528111484865	0.051150135543941794	MP20, UP, TM2, MHC	2007	6	12980	4.311576150141172	0.9999999864125655	0.280607119182788	51.15701720388047
GOTERM_CC_FAT	GO:0032982~myosin filament	3	0.14416146083613646	0.06758328058979093	PRM, FLN, MHC	761	3	4786	6.289093298291721	0.9999999999566461	0.4115470692551222	61.45455589221049
GOTERM_CC_FAT	GO:0005863~striated muscle thick filament	3	0.14416146083613646	0.06758328058979093	PRM, FLN, MHC	761	3	4786	6.289093298291721	0.9999999999566461	0.4115470692551222	61.45455589221049
GOTERM_CC_FAT	GO:0016460~myosin II complex	4	0.19221528111484865	0.08487680721097837	MLC1, PRM, FLN, MHC	761	7	4786	3.593767599023841	0.9999999999999268	0.46057732519922623	70.13209365001586
GOTERM_BP_FAT	GO:0030241~muscle thick filament assembly	3	0.14416146083613646	0.09987647333639718	MF, FLN, MHC	1132	4	7937	5.2586130742049475	1.0	0.5986302222595848	84.05699089840782
GOTERM_CC_FAT	GO:0016459~myosin complex	8	0.3844305622296973	0.10541106139327096	MYO28B1, MLC1, PRM, MYO31DF, FLN, MYO61F, MHCL, MHC	761	26	4786	1.9351056302436067	1.0	0.5321868417594806	78.07558752814275
GOTERM_BP_FAT	GO:0031034~myosin filament assembly	3	0.14416146083613646	0.1510860042899717	MF, FLN, MHC	1132	5	7937	4.206890459363958	1.0	0.7205800239016193	94.26320941514112
GOTERM_BP_FAT	GO:0031033~myosin filament assembly or disassembly	3	0.14416146083613646	0.1510860042899717	MF, FLN, MHC	1132	5	7937	4.206890459363958	1.0	0.7205800239016193	94.26320941514112
GOTERM_MF_FAT	GO:0003779~actin binding	26	1.2493993272465163	0.1625582136947865	CG5984, MYO28B1, KST, TM2, CG34417, CORA, MYO61F, TMOD, BETA-SPEC, WUPA, JBUG, ALPHA-CATENIN-RELATED, CDEP, MP20, SLS, ZASP52, MWH, GEL, MYO31DF, MHC, FORM3, MICAL, ARPC3B, CG5023, FHOS, SHOT	1330	122	7918	1.2687538518427215	1.0	0.7731486958771671	93.87040687421364
GOTERM_CC_FAT	GO:0005865~striated muscle thin filament	3	0.14416146083613646	0.18113989737615976	WUPA, UP, TM2	761	5	4786	3.7734559789750324	1.0	0.6788249057896967	93.4296971436253
GOTERM_BP_FAT	GO:0030036~actin cytoskeleton organization	25	1.2013455069678038	0.22182345677915638	PVR, PUC, MOODY, MF, WUPA, ACT88F, SLS, PRM, IF, SCGDELTA, UP, WG, GEL, CALPA, SIF, MHC, FORM3, MICAL, ARPC3B, CG5023, FHOS, FLN, CG7497, SHOT, BTSZ	1132	143	7937	1.2257839333811065	1.0	0.8213405516547246	98.74307402052267
GOTERM_BP_FAT	GO:0030029~actin filament-based process	25	1.2013455069678038	0.23252536841604493	PVR, PUC, MOODY, MF, WUPA, ACT88F, SLS, PRM, IF, SCGDELTA, UP, WG, GEL, CALPA, SIF, MHC, FORM3, MICAL, ARPC3B, CG5023, FHOS, FLN, CG7497, SHOT, BTSZ	1132	144	7937	1.2172715449548488	1.0	0.8330940422065617	99.01289503738468
GOTERM_BP_FAT	GO:0010927~cellular component assembly involved in morphogenesis	15	0.7208073041806823	0.4057222416346836	EGFR, SCGDELTA, UP, MIRR, PUC, MHC, WUPA, DPP, MICAL, MF, ACT88F, SLS, PRM, FLN, IF	1132	90	7937	1.1685806831566548	1.0	0.9547958590723531	99.98862088318849
GOTERM_MF_FAT	GO:0008092~cytoskeletal protein binding	39	1.8740989908697743	0.4262943838847634	CG14964, CG5984, MYO28B1, NOMPC, KST, TM2, CG34417, CORA, MYO61F, BETA-SPEC, TMOD, CG14687, WUPA, JBUG, ALPHA-CATENIN-RELATED, CDEP, ANK2, MP20, SYN2, RFABG, SLS, ZASP52, IGL, UP, MWH, GEL, MYO31DF, MHC, APLIP1, ARPC3B, MICAL, FORM3, CG14692, FUTSCH, FHOS, CG5023, CORN, CG32082, SHOT	1330	218	7918	1.065054838932193	1.0	0.9669984486338536	99.98407202704153
GOTERM_BP_FAT	GO:0007015~actin filament organization	8	0.3844305622296973	0.9617582848089961	PVR, ARPC3B, UP, WG, GEL, CG7497, PUC, BTSZ	1132	83	7937	0.6758056962833667	1.0	0.9999985788331937	100.0
GOTERM_BP_FAT	GO:0043623~cellular protein complex assembly	7	0.3363767419509851	0.9842748693027481	ROP, MF, UNC-13-4A, GEL, FLN, ALPHATUB85E, MHC	1132	83	7937	0.5913299842479458	1.0	0.9999999491659889	100.0
GOTERM_CC_FAT	GO:0005856~cytoskeleton	41	1.9702066314271984	0.9946302670408583	MYO28B1, CG9279, CG9313, KST, TM2, NMDAR1, CORA, CG34417, ACT57B, MYO61F, BETA-SPEC, TMOD, WUPA, CDEP, CG13739, ALPHA-CATENIN-RELATED, SKELETOR, ACT88F, PRM, ZASP52, MLC1, UP, EX, CG17364, GEL, ALPHATUB85E, MYO31DF, ATL, FBL, MHC, ACT79B, CALPA, ARPC3B, ACT87E, FUTSCH, DNR1, CG5973, FLN, UNC-104, SHOT, MHCL	761	351	4786	0.7346234337035914	1.0	0.999999814298149	100.0
GOTERM_CC_FAT	GO:0044430~cytoskeletal part	32	1.5377222489187892	0.9955708364762885	MYO28B1, CG9279, KST, CG9313, TM2, NMDAR1, ACT57B, MYO61F, BETA-SPEC, WUPA, SKELETOR, CG13739, ACT88F, PRM, MLC1, UP, CG17364, GEL, ALPHATUB85E, MYO31DF, ATL, FBL, MHC, ACT79B, ARPC3B, FUTSCH, ACT87E, FLN, CG5973, UNC-104, MHCL, SHOT	761	287	4786	0.7012229461509933	1.0	0.9999998794971123	100.0
GOTERM_BP_FAT	GO:0006461~protein complex assembly	11	0.5285920230658337	0.9997988727324293	ARA, ROP, MF, CG34384, UNC-13-4A, GEL, TBP, FLN, ALPHATUB85E, ATL, MHC	1132	167	7937	0.46183428196610316	1.0	0.9999999999999906	100.0
GOTERM_BP_FAT	GO:0070271~protein complex biogenesis	11	0.5285920230658337	0.9997988727324293	ARA, ROP, MF, CG34384, UNC-13-4A, GEL, TBP, FLN, ALPHATUB85E, ATL, MHC	1132	167	7937	0.46183428196610316	1.0	0.9999999999999906	100.0
GOTERM_BP_FAT	GO:0007010~cytoskeleton organization	38	1.8260451705910619	0.9999933932060773	PVR, CORA, ACT57B, PUC, TMOD, MOODY, WUPA, MF, SKELETOR, ANK2, ACT88F, PRM, SLS, IF, SCGDELTA, VHAPPA1-1, UP, WG, GEL, P130CAS, ALPHATUB85E, ATL, MHC, SIF, ACT79B, CALPA, GRP, ARPC3B, MICAL, FORM3, ACT87E, FUTSCH, FHOS, CG5023, CG7497, FLN, SHOT, BTSZ	1132	465	7937	0.5729814962574566	1.0	1.0	100.0
GOTERM_BP_FAT	GO:0034622~cellular macromolecular complex assembly	8	0.3844305622296973	0.9999943748444522	ROP, MF, UNC-13-4A, GEL, TBP, FLN, ALPHATUB85E, MHC	1132	165	7937	0.3399507441910269	1.0	1.0	100.0
GOTERM_BP_FAT	GO:0034621~cellular macromolecular complex subunit organization	9	0.4324843825084094	0.9999997571877783	ROP, MF, UNC-13-4A, GEL, TBP, FLN, ALPHATUB85E, ATL, MHC	1132	203	7937	0.31085397482984906	1.0	1.0	100.0
GOTERM_BP_FAT	GO:0065003~macromolecular complex assembly	11	0.5285920230658337	0.9999999744702099	ARA, ROP, MF, CG34384, UNC-13-4A, GEL, TBP, FLN, ALPHATUB85E, ATL, MHC	1132	246	7937	0.3135216467005659	1.0	1.0	100.0
GOTERM_BP_FAT	GO:0043933~macromolecular complex subunit organization	11	0.5285920230658337	0.9999999996708397	ARA, ROP, MF, CG34384, UNC-13-4A, GEL, TBP, FLN, ALPHATUB85E, ATL, MHC	1132	281	7937	0.27447090778768407	1.0	1.0	100.0
GOTERM_CC_FAT	GO:0043228~non-membrane-bounded organelle	55	2.6429601153291684	1.0	MRPL40, MYO28B1, CG9279, KST, TM2, TEH3, BETA-SPEC, WUPA, SKELETOR, CDEP, SLS, PRM, UP, IPOD, EX, GEL, ALPHATUB85E, TPNC25D, ACT87E, PH-P, DNR1, SHOT, CG9313, NMDAR1, TPNC73F, CORA, CG34417, ACT57B, MYO61F, TMOD, CG13739, ALPHA-CATENIN-RELATED, EIP93F, ACT88F, ZASP52, SU(Z)2, MLC1, CG18304, CG17364, MYO31DF, ATL, FBL, MHC, CALPA, ACT79B, BAB2, TPNC47D, TPNC4, GLUT1, ARPC3B, FUTSCH, CG5973, FLN, M…	761	943	4786	0.3668081987338756	1.0	1.0	100.0
GOTERM_CC_FAT	GO:0043232~intracellular non-membrane-bounded organelle	55	2.6429601153291684	1.0	MRPL40, MYO28B1, CG9279, KST, TM2, TEH3, BETA-SPEC, WUPA, SKELETOR, CDEP, SLS, PRM, UP, IPOD, EX, GEL, ALPHATUB85E, TPNC25D, ACT87E, PH-P, DNR1, SHOT, CG9313, NMDAR1, TPNC73F, CORA, CG34417, ACT57B, MYO61F, TMOD, CG13739, ALPHA-CATENIN-RELATED, EIP93F, ACT88F, ZASP52, SU(Z)2, MLC1, CG18304, CG17364, MYO31DF, ATL, FBL, MHC, CALPA, ACT79B, BAB2, TPNC47D, TPNC4, GLUT1, ARPC3B, FUTSCH, CG5973, FLN, M…	761	943	4786	0.3668081987338756	1.0	1.0	100.0
Annotation Cluster 50	Enrichment Score: 1.5890104465526491
Category	Term	Count	%	PValue	Genes	List Total	Pop Hits	Pop Total	Fold Enrichment	Bonferroni	Benjamini	FDR
GOTERM_BP_FAT	GO:0015980~energy derivation by oxidation of organic compounds	36	1.7299375300336377	4.586701896024283E-6	NC73EF, CG4769, CG3192, CG5703, CG3560, CG7580, CG4169, CG9485, CG3214, CG4706, LEVY, CG6020, ACON, CG18170, PDSW, GPDH, PGM, CG3621, CG9306, CG9140, COVA, KDN, L(2)35DI, CG14757, GPO-1, CG7430, L(1)G0156, CG10219, SDHB, CG15434, CG12400, CG11043, CG6439, GLYP, CG5028, CG11913	1132	114	7937	2.2141528733494513	0.010371439153419426	5.790321472202153E-4	0.00800350871517086
GOTERM_BP_FAT	GO:0045333~cellular respiration	33	1.5857760691975011	1.3805775292901026E-5	NC73EF, CG4769, CG3192, CG5703, CG3560, CG7580, CG4169, CG3214, CG4706, LEVY, CG6020, ACON, CG18170, PDSW, GPDH, CG3621, CG9306, COVA, CG9140, KDN, L(2)35DI, CG14757, CG7430, GPO-1, L(1)G0156, CG10219, SDHB, CG15434, CG12400, CG11043, CG6439, CG5028, CG11913	1132	105	7937	2.2036092882382636	0.030893478533276064	9.2253725528324E-4	0.02408839017135067
KEGG_PATHWAY	dme00020:Citrate cycle (TCA cycle)	18	0.8649687650168189	0.001598511869388934	NC73EF, CG1516, KDN, CG10924, ATPCL, CG7430, CG4706, L(1)G0156, ACON, SDHB, CG18170, CG10219, CG10512, CG32026, PEPCK, CG6439, CG5261, CG5028	389	44	2054	2.160084131806497	0.14373871737735644	0.03805204265785134	1.7499803928492708
GOTERM_BP_FAT	GO:0006084~acetyl-CoA metabolic process	13	0.6246996636232581	0.00231879101368771	NC73EF, KDN, ATPCL, CG7430, CG4706, L(1)G0156, ACON, SDHB, CG18170, CG10219, CG6439, CG5261, CG5028	1132	35	7937	2.6042655224634026	0.9948909007419255	0.05041731347721501	3.970040833994304
GOTERM_BP_FAT	GO:0006099~tricarboxylic acid cycle	11	0.5285920230658337	0.010898666469233514	NC73EF, CG10219, SDHB, CG18170, KDN, CG6439, CG4706, CG7430, CG5028, L(1)G0156, ACON	1132	32	7937	2.410197659010601	0.9999999999847837	0.1511499372203371	17.405414978106958
GOTERM_BP_FAT	GO:0046356~acetyl-CoA catabolic process	11	0.5285920230658337	0.010898666469233514	NC73EF, CG10219, SDHB, CG18170, KDN, CG6439, CG4706, CG7430, CG5028, L(1)G0156, ACON	1132	32	7937	2.410197659010601	0.9999999999847837	0.1511499372203371	17.405414978106958
GOTERM_BP_FAT	GO:0009109~coenzyme catabolic process	11	0.5285920230658337	0.013690148849008585	NC73EF, CG10219, SDHB, CG18170, KDN, CG6439, CG4706, CG7430, CG5028, L(1)G0156, ACON	1132	33	7937	2.3371613663133095	0.9999999999999754	0.17988284194383886	21.379986490281254
GOTERM_BP_FAT	GO:0051187~cofactor catabolic process	11	0.5285920230658337	0.016984064505605263	NC73EF, CG10219, SDHB, CG18170, KDN, CG6439, CG4706, CG7430, CG5028, L(1)G0156, ACON	1132	34	7937	2.268421326127624	1.0	0.2090784188914402	25.837991552529736
GOTERM_BP_FAT	GO:0009060~aerobic respiration	11	0.5285920230658337	0.016984064505605263	NC73EF, CG10219, SDHB, CG18170, KDN, CG6439, CG4706, CG7430, CG5028, L(1)G0156, ACON	1132	34	7937	2.268421326127624	1.0	0.2090784188914402	25.837991552529736
GOTERM_BP_FAT	GO:0006732~coenzyme metabolic process	20	0.9610764055742432	0.03910687390132902	NC73EF, CG34424, GCLC, KDN, CG32495, ATPCL, CG7430, CG4706, L(1)G0156, FBL, ACON, CG10219, SDHB, CG18170, PUG, CG3714, ZW, CG6439, CG5261, CG5028	1132	88	7937	1.5935191133954385	1.0	0.35884490575905736	50.148335619417054
GOTERM_MF_FAT	GO:0004449~isocitrate dehydrogenase (NAD+) activity	4	0.19221528111484865	0.06335677537898998	CG32026, CG6439, CG5028, L(1)G0156	1330	6	7918	3.968922305764411	1.0	0.4910561227120741	64.30361290582518
GOTERM_BP_FAT	GO:0051186~cofactor metabolic process	22	1.0571840461316675	0.07004854087841932	NC73EF, CG34424, GCLC, KDN, CG32495, ATPCL, CG9836, CG7430, CG4706, L(1)G0156, FBL, ACON, ALAS, CG10219, SDHB, CG18170, PUG, CG3714, ZW, CG6439, CG5261, CG5028	1132	106	7937	1.4552136809120608	1.0	0.4973188844173453	71.84012002708452
INTERPRO	IPR004434:Isocitrate dehydrogenase NAD-dependent, mitochondrial	3	0.14416146083613646	0.07798597839947374	CG6439, CG5028, L(1)G0156	1748	3	10196	5.832951945080091	1.0	0.7378484310048554	74.09983563832645
GOTERM_MF_FAT	GO:0004448~isocitrate dehydrogenase activity	4	0.19221528111484865	0.0973514891177405	CG32026, CG6439, CG5028, L(1)G0156	1330	7	7918	3.401933404940924	1.0	0.6188480424478309	80.05029384594793
INTERPRO	IPR001804:Isocitrate/isopropylmalate dehydrogenase	4	0.19221528111484865	0.10239196067946965	CG32026, CG6439, CG5028, L(1)G0156	1748	7	10196	3.3331153971886236	1.0	0.812154072079004	83.42488693752301
SP_PIR_KEYWORDS	tricarboxylic acid cycle	4	0.19221528111484865	0.19167804669373456	CG10219, SDHB, KDN, L(1)G0156	2007	10	12980	2.586945690084703	1.0	0.5960032333342733	94.52032374927103
GOTERM_BP_FAT	GO:0009108~coenzyme biosynthetic process	8	0.3844305622296973	0.4154634742754769	CG34424, PUG, GCLC, CG32495, CG3714, ATPCL, CG5261, FBL	1132	43	7937	1.3044621579423124	1.0	0.9573032259572732	99.99147184070367
GOTERM_BP_FAT	GO:0051188~cofactor biosynthetic process	10	0.4805382027871216	0.4897230819078475	ALAS, CG34424, PUG, GCLC, CG32495, CG3714, ATPCL, CG5261, CG9836, FBL	1132	60	7937	1.168580683156655	1.0	0.9764406185079948	99.99920346791356
GOTERM_MF_FAT	GO:0051539~4 iron, 4 sulfur cluster binding	4	0.19221528111484865	0.7398993289164084	CG9140, SDHB, CG4706, ACON	1330	22	7918	1.0824333561175667	1.0	0.9991743834008037	99.99999993758603
GOTERM_CC_FAT	GO:0031980~mitochondrial lumen	14	0.6727534839019702	0.9985101913080113	NC73EF, MRPL40, AATS-MET, CG1516, KDN, CG7430, L(1)G0156, ALAS, CG18170, CYT-C-P, SPAT, CG32026, CG5261, CG5028	761	157	4786	0.560810867363593	1.0	0.9999999874492972	100.0
GOTERM_CC_FAT	GO:0005759~mitochondrial matrix	14	0.6727534839019702	0.9985101913080113	NC73EF, MRPL40, AATS-MET, CG1516, KDN, CG7430, L(1)G0156, ALAS, CG18170, CYT-C-P, SPAT, CG32026, CG5261, CG5028	761	157	4786	0.560810867363593	1.0	0.9999999874492972	100.0
Annotation Cluster 51	Enrichment Score: 1.5882108071908563
Category	Term	Count	%	PValue	Genes	List Total	Pop Hits	Pop Total	Fold Enrichment	Bonferroni	Benjamini	FDR
INTERPRO	IPR016040:NAD(P)-binding domain	42	2.0182604517059106	7.207624504398463E-4	CG14946, CG5065, CG2065, CG10096, IMPL3, CG10097, CG17374, CG31674, CG3842, CG3609, CG6020, SLO, CG18814, CG8888, CG13833, CG9914, CG11236, CG12268, ZW, GPDH, CG7724, CG10962, CG2070, CG3523, CG8768, ANTDH, SU(R), CG3597, ATPCL, CG1441, CG4020, CG3301, CG13091, MEN, CG12338, CG18031, PUG, V(2)K05816, ADHR, CG8306, CG17121, ADH, CG13284	1748	147	10196	1.6665576985943118	0.6650556453172598	0.038310801993992394	1.1924708602290002
INTERPRO	IPR002198:Short-chain dehydrogenase/reductase SDR	17	0.8169149447381067	0.07920865230007906	CG14946, CG2065, CG17374, CG3842, CG3301, SCPX, CG18814, CG8888, CG13833, V(2)K05816, ADHR, CG2070, CG10962, CG3523, CG17121, ADH, ANTDH, CG13284	1748	65	10196	1.525541277944024	1.0	0.7397419655453856	74.66539709366867
INTERPRO	IPR002347:Glucose/ribitol dehydrogenase	11	0.5285920230658337	0.30116382286440796	CG14946, CG2065, CG18814, CG13833, CG2070, CG3842, CG10962, CG17121, CG3301, ANTDH, CG13284	1748	48	10196	1.3367181540808541	1.0	0.9837259428596072	99.74253650851486
Annotation Cluster 52	Enrichment Score: 1.5475309184907464
Category	Term	Count	%	PValue	Genes	List Total	Pop Hits	Pop Total	Fold Enrichment	Bonferroni	Benjamini	FDR
GOTERM_BP_FAT	GO:0016052~carbohydrate catabolic process	30	1.4416146083613646	1.6861988772006554E-6	NC73EF, IMPL3, CRALBP, CG18170, PGRP-SD, OSCILLIN, ZW, GAPDH1, PGI, GPDH, PGRP-SC2, PGK, CHT5, PGRP-LF, PGRP-LD, CHT4, CG7362, CHT2, CHT9, CHT7, CHT8, IDGF5, IDGF2, CG7059, IDGF3, IDGF1, CG6910, GLYP, PGRP-LC, PGRP-LB, PGRP-LA	1132	83	7937	2.534271361062625	0.003825397731766378	3.193434389622274E-4	0.002942382059001325
KEGG_PATHWAY	dme00010:Glycolysis / Gluconeogenesis	18	0.8649687650168189	0.011555796942113825	ACCOAS, IMPL3, CG7362, CG10924, FBP, CG10467, CG7430, ALDH-III, CG18814, CG32444, ADHR, GAPDH1, PGI, PEPCK, ADH, CG5261, PGM, CG9629, PGK	389	52	2054	1.8277634961439588	0.6761384442402372	0.13144979980694638	12.038266669975739
GOTERM_BP_FAT	GO:0019318~hexose metabolic process	21	1.0091302258529553	0.014495196160118877	NC73EF, CG1516, IMPL3, CG7362, CG9465, CG9463, CG10924, CG10467, CG9485, CG18170, CG32444, CG7059, GLD, GAPDH1, ZW, PGI, PEPCK, CG5322, GLYP, PGM, PGK	1132	85	7937	1.7322490126792767	0.9999999999999961	0.18628168440296744	22.492292545597824
GOTERM_BP_FAT	GO:0005996~monosaccharide metabolic process	23	1.1052378664103797	0.016337254612405414	NC73EF, CG1516, IMPL3, CG7362, CG9465, CG9463, CG10924, CG10467, CG9485, CG18170, CG32444, OSCILLIN, CG7059, GLD, GAPDH1, ZW, PGI, PEPCK, CG5322, GLYP, PGM, PGK, CG17010	1132	97	7937	1.6625168482022512	1.0	0.2052287969491693	24.98184946250546
GOTERM_BP_FAT	GO:0006006~glucose metabolic process	16	0.7688611244593946	0.02168507834375375	NC73EF, CG1516, IMPL3, CG7362, CG10924, CG9485, CG18170, CG7059, GLD, GAPDH1, ZW, PGI, PEPCK, GLYP, PGM, PGK	1132	61	7937	1.83907779644326	1.0	0.2430012485614036	31.789286036278273
GOTERM_BP_FAT	GO:0046164~alcohol catabolic process	14	0.6727534839019702	0.023633972322646062	NC73EF, IMPL3, CG7362, CG18170, ACE, OSCILLIN, CG7059, ADHR, ZW, GAPDH1, PGI, GPDH, CG6910, ADH, PGK	1132	51	7937	1.9247211251991962	1.0	0.254622831244365	34.121977232335574
GOTERM_BP_FAT	GO:0044275~cellular carbohydrate catabolic process	13	0.6246996636232581	0.051156951377361204	NC73EF, IMPL3, CG7362, CG18170, OSCILLIN, CG7059, ZW, GAPDH1, GPDH, PGI, GLYP, CG6910, PGK	1132	51	7937	1.787241044827825	1.0	0.4201701403759037	60.00173558817803
SP_PIR_KEYWORDS	gluconeogenesis	4	0.19221528111484865	0.07942734407911467	GAPDH1, PGI, PEPCK, PGK	2007	7	12980	3.695636700121005	0.9999999999996019	0.3598960050741329	67.67925114844712
GOTERM_BP_FAT	GO:0046365~monosaccharide catabolic process	10	0.4805382027871216	0.16572061171475444	NC73EF, CG18170, IMPL3, CG7362, OSCILLIN, CG7059, GAPDH1, ZW, PGI, PGK	1132	44	7937	1.5935191133954385	1.0	0.743134068927398	95.76470953126558
GOTERM_BP_FAT	GO:0006096~glycolysis	8	0.3844305622296973	0.22350739107070772	NC73EF, CG18170, IMPL3, CG7362, CG7059, GAPDH1, PGI, PGK	1132	35	7937	1.6026249369005554	1.0	0.8221325314466374	98.7897013560831
GOTERM_BP_FAT	GO:0019320~hexose catabolic process	9	0.4324843825084094	0.2632499043984863	NC73EF, CG18170, IMPL3, CG7362, CG7059, GAPDH1, ZW, PGI, PGK	1132	43	7937	1.4675199276851014	1.0	0.8632678840423542	99.51612529371232
GOTERM_BP_FAT	GO:0006007~glucose catabolic process	9	0.4324843825084094	0.2632499043984863	NC73EF, CG18170, IMPL3, CG7362, CG7059, GAPDH1, ZW, PGI, PGK	1132	43	7937	1.4675199276851014	1.0	0.8632678840423542	99.51612529371232
SP_PIR_KEYWORDS	glycolysis	6	0.2883229216722729	0.30903588490551215	IMPL3, CG7362, CG7059, GAPDH1, PGI, PGK	2007	24	12980	1.6168410563029396	1.0	0.7537692692514217	99.35588427602656
Annotation Cluster 53	Enrichment Score: 1.541874840945468
Category	Term	Count	%	PValue	Genes	List Total	Pop Hits	Pop Total	Fold Enrichment	Bonferroni	Benjamini	FDR
GOTERM_BP_FAT	GO:0048070~regulation of pigmentation during development	7	0.3363767419509851	0.0010373540472301923	DSX, ABD-B, BURS, ESG, WG, NOTUM, BAB1	1132	10	7937	4.90803886925795	0.9054975564677149	0.027058906158299312	1.794823629637865
GOTERM_BP_FAT	GO:0048073~regulation of eye pigmentation	3	0.14416146083613646	0.1510860042899717	ESG, WG, NOTUM	1132	5	7937	4.206890459363958	1.0	0.7205800239016193	94.26320941514112
GOTERM_BP_FAT	GO:0048076~regulation of compound eye pigmentation	3	0.14416146083613646	0.1510860042899717	ESG, WG, NOTUM	1132	5	7937	4.206890459363958	1.0	0.7205800239016193	94.26320941514112
Annotation Cluster 54	Enrichment Score: 1.5217870952179546
Category	Term	Count	%	PValue	Genes	List Total	Pop Hits	Pop Total	Fold Enrichment	Bonferroni	Benjamini	FDR
GOTERM_BP_FAT	GO:0009187~cyclic nucleotide metabolic process	12	0.5766458433445458	0.002567555920976133	AC76E, PDE6, GYCALPHA99B, PDE1C, ACXD, DNC, AC13E, RUT, GYC88E, GYCBETA100B, AC78C, CG31183	1132	31	7937	2.714122877009005	0.9971014934454652	0.05363591989576677	4.387015736189481
GOTERM_MF_FAT	GO:0008081~phosphoric diester hydrolase activity	11	0.5285920230658337	0.015957869118886636	PDE8, PDE6, CG15533, CG10747, PDE1C, DNC, CG15534, CG14945, CG5895, CG9394, CG18067	1330	29	7918	2.2581799325900955	0.9999998327824041	0.2134201811025025	22.366899286770014
INTERPRO	IPR002073:3'5'-cyclic nucleotide phosphodiesterase	5	0.2402691013935608	0.019407018523889714	PDE8, PDE6, PDE1C, DNC, CG18067	1748	7	10196	4.16639424648578	0.9999999999998774	0.37618582631432773	27.824429476941948
GOTERM_MF_FAT	GO:0004114~3',5'-cyclic-nucleotide phosphodiesterase activity	5	0.2402691013935608	0.03132585688621212	PDE8, PDE6, PDE1C, DNC, CG18067	1330	8	7918	3.7208646616541348	0.9999999999999609	0.3374301336684933	39.40180567972891
GOTERM_MF_FAT	GO:0004112~cyclic-nucleotide phosphodiesterase activity	5	0.2402691013935608	0.03132585688621212	PDE8, PDE6, PDE1C, DNC, CG18067	1330	8	7918	3.7208646616541348	0.9999999999999609	0.3374301336684933	39.40180567972891
INTERPRO	IPR003607:Metal-dependent phosphohydrolase, HD region	5	0.2402691013935608	0.07587233494191921	PDE8, PDE6, PDE1C, DNC, CG11050	1748	10	10196	2.916475972540046	1.0	0.7316258571869697	73.09406277813731
SMART	SM00471:HDc	5	0.2402691013935608	0.08467293185718718	PDE8, PDE6, PDE1C, DNC, CG11050	858	10	4824	2.8111888111888113	0.999999999773195	0.5114691180602837	68.3389060229491
GOTERM_MF_FAT	GO:0004115~3',5'-cyclic-AMP phosphodiesterase activity	3	0.14416146083613646	0.1335413128610903	PDE8, PDE1C, DNC	1330	4	7918	4.465037593984962	1.0	0.7142443569820058	89.52261318592548
Annotation Cluster 55	Enrichment Score: 1.521384299774141
Category	Term	Count	%	PValue	Genes	List Total	Pop Hits	Pop Total	Fold Enrichment	Bonferroni	Benjamini	FDR
SP_PIR_KEYWORDS	calcium	47	2.2585295530994713	8.790983847143247E-6	CG31475, PKC98E, CG5890, CG11638, CG10126, CG1090, NMDAR1, TPNC73F, CAC, NKD, CG17271, NDG, CALS, MMP1, PXN, CG13830, SLO, CG10000, FT, DS, PGANT8, CA-P60A, FRQ2, STAN, PGANT4, PGANT2, CBP53E, CADN2, CG7646, EIP63F-1, GEL, GPO-1, DGK, CG31999, TPNC47D, CALPA, CG12817, TPNC4, TPNC25D, EYS, GLT, CA-ALPHA1D, RDGB, SHOT, SCP2, AMYREL, RDGC	2007	158	12980	1.9238361935756498	0.0030283081549651314	1.5961372134098983E-4	0.011996855313634036
GOTERM_MF_FAT	GO:0005509~calcium ion binding	62	2.9793368572801535	4.671533897276486E-4	RHOL, CG5890, CG11638, CG1090, TEH4, CAC, NKD, CG17271, MMP1, SLO, CG10000, MP20, LPR1, CAD96CA, DS, CA-P60A, STAN, FRQ2, CG2137, EIP63F-1, UP, GEL, DGK, GPO-1, TPNC25D, RDGB, SHOT, RDGC, CG31475, PKC98E, CG10126, CG31202, TPNC73F, NMDAR1, CALS, NDG, PXN, CG13830, SER, FT, PGANT8, CG30503, PGANT4, PGANT2, CG32373, CBP53E, CADN2, MLC1, CG7646, CG31999, BM-40-SPARC, CALPA, TPNC47D, SCGALPHA, CG1281…	1330	242	7918	1.5252470018020257	0.3644373844802957	0.015507625346822373	0.732697522532888
INTERPRO	IPR018247:EF-HAND 1	32	1.5377222489187892	0.0018621018638525087	CG31475, CG5890, CG11638, CG10126, TPNC73F, NKD, CG17271, CG13830, DPR3, PDE1C, CG30046, CG13875, FRQ2, CG6421, CBP53E, CG7646, CG6426, EIP63F-1, BEAT-VII, DGK, GPO-1, BM-40-SPARC, CALPA, TPNC47D, CG12817, TPNC25D, TPNC4, OME, CG11309, SCP2, SHOT, RDGC	1748	108	10196	1.7282820578015086	0.9408359886053348	0.06993286629058426	3.053465968351099
INTERPRO	IPR018249:EF-HAND 2	24	1.1532916866890917	0.048814288510832596	CBP53E, CG31475, MLC1, CG2137, CG7646, EIP63F-1, CG11638, CG5890, CG10126, TPNC73F, CAC, GPO-1, DGK, CG17271, CALPA, TPNC47D, CG12817, TPNC25D, TPNC4, FRQ2, SCP2, SHOT, PARA, RDGC	1748	95	10196	1.4735878598097072	1.0	0.622177083781546	56.51113323542655
INTERPRO	IPR002048:Calcium-binding EF-hand	20	0.9610764055742432	0.05195958398995367	CBP53E, CG31475, CG2137, CG7646, CG11638, CG5890, EIP63F-1, CG10126, TPNC73F, DGK, GPO-1, CG13830, CALPA, TPNC47D, TPNC25D, TPNC4, FRQ2, SCP2, SHOT, RDGC	1748	76	10196	1.534987353968445	1.0	0.6364374134087979	58.84288893668538
SMART	SM00054:EFh	20	0.9610764055742432	0.0695320619772898	CBP53E, CG31475, CG2137, CG7646, CG11638, CG5890, EIP63F-1, CG10126, TPNC73F, DGK, GPO-1, CG13830, CALPA, TPNC47D, TPNC25D, TPNC4, FRQ2, SCP2, SHOT, RDGC	858	76	4824	1.479573058520427	0.9999999860666796	0.47588025349658747	60.8126390519662
INTERPRO	IPR011992:EF-Hand type	24	1.1532916866890917	0.08731536406537918	CBP53E, CG31475, MLC1, CG2137, CG7646, CG11638, CG5890, EIP63F-1, CG10126, TPNC73F, GPO-1, DGK, CG17271, BM-40-SPARC, CG13830, CALPA, TPNC47D, TPNC25D, TPNC4, CA-ALPHA1D, FRQ2, SCP2, SHOT, RDGC	1748	101	10196	1.3860479869497246	1.0	0.7675203920097604	78.13165175803427
UP_SEQ_FEATURE	domain:EF-hand 1	8	0.3844305622296973	0.09645269299456616	CBP53E, MLC1, EIP63F-1, TPNC73F, DGK, TPNC47D, CALPA, RDGC	446	27	2975	1.9764158777611693	1.0	0.9856776803006028	80.64272119048871
UP_SEQ_FEATURE	domain:EF-hand 2	8	0.3844305622296973	0.09645269299456616	CBP53E, MLC1, EIP63F-1, TPNC73F, DGK, TPNC47D, CALPA, RDGC	446	27	2975	1.9764158777611693	1.0	0.9856776803006028	80.64272119048871
UP_SEQ_FEATURE	calcium-binding region:2	7	0.3363767419509851	0.09810087609529183	CBP53E, EIP63F-1, TPNC73F, DGK, TPNC47D, CALPA, RDGC	446	22	2975	2.1224011414594375	1.0	0.9824641003743175	81.20654002015871
UP_SEQ_FEATURE	calcium-binding region:1	7	0.3363767419509851	0.09810087609529183	CBP53E, EIP63F-1, TPNC73F, DGK, TPNC47D, CALPA, RDGC	446	22	2975	2.1224011414594375	1.0	0.9824641003743175	81.20654002015871
COG_ONTOLOGY	Signal transduction mechanisms / Cytoskeleton / Cell division and chromosome partitioning / General function prediction only	9	0.4324843825084094	0.11022079764770831	CBP53E, CG31475, MLC1, CG7646, CG5890, FRQ2, TPNC73F, TPNC47D, RDGC	240	26	1237	1.7841346153846152	0.9761750492580339	0.6071217353405436	63.63005523690901
UP_SEQ_FEATURE	domain:EF-hand 4	5	0.2402691013935608	0.11661280027724391	CBP53E, EIP63F-1, TPNC73F, TPNC47D, CALPA	446	13	2975	2.5655398413245947	1.0	0.9880524849931471	86.56661417343305
UP_SEQ_FEATURE	domain:EF-hand 3	6	0.2883229216722729	0.11882065693314686	CBP53E, EIP63F-1, TPNC73F, TPNC47D, CALPA, RDGC	446	18	2975	2.2234678624813156	1.0	0.9875687078504418	87.09998334639283
SP_PIR_KEYWORDS	EF hand	5	0.2402691013935608	0.12827729289798956	CBP53E, TPNC73F, DGK, TPNC47D, RDGC	2007	13	12980	2.4874477789275997	1.0	0.49166444972968426	84.64280786195357
INTERPRO	IPR018248:EF hand	17	0.8169149447381067	0.2202096662861726	CBP53E, CG7646, CG11638, CG5890, EIP63F-1, CG10126, TPNC73F, CAC, DGK, GPO-1, CALPA, TPNC47D, TPNC25D, TPNC4, FRQ2, SHOT, RDGC	1748	76	10196	1.3047392508731783	1.0	0.9534706715792667	98.40512701734038
Annotation Cluster 56	Enrichment Score: 1.5177809798780486
Category	Term	Count	%	PValue	Genes	List Total	Pop Hits	Pop Total	Fold Enrichment	Bonferroni	Benjamini	FDR
GOTERM_BP_FAT	GO:0006091~generation of precursor metabolites and energy	59	2.8351753964440176	7.672330231342647E-7	CG4769, IMPL3, CG3192, CG5703, ATPSYN-GAMMA, CG3560, CG7580, CG4169, CG9485, CG9813, CG6020, CG18170, CYT-C-P, VHA26, PDSW, GAPDH1, PGI, VHASFD, PGM, VHA68-1, PGK, CG3621, COVA, CG7362, ATPSYN-D, VHAPPA1-1, ATPSYN-B, CG14757, GPO-1, CG7430, L(2)06225, L(1)G0156, ATPSYN-CF6, CG10219, CG12400, CG7059, CG6439, GLYP, CG5009, NC73EF, CG3214, CG4706, LEVY, ACON, OSCILLIN, GPDH, CG9306, CG9140, KDN, L(2…	1132	217	7937	1.9063482112325154	0.0017424015832986361	1.9375026471868395E-4	0.0013388158277893858
GOTERM_BP_FAT	GO:0015980~energy derivation by oxidation of organic compounds	36	1.7299375300336377	4.586701896024283E-6	NC73EF, CG4769, CG3192, CG5703, CG3560, CG7580, CG4169, CG9485, CG3214, CG4706, LEVY, CG6020, ACON, CG18170, PDSW, GPDH, PGM, CG3621, CG9306, CG9140, COVA, KDN, L(2)35DI, CG14757, GPO-1, CG7430, L(1)G0156, CG10219, SDHB, CG15434, CG12400, CG11043, CG6439, GLYP, CG5028, CG11913	1132	114	7937	2.2141528733494513	0.010371439153419426	5.790321472202153E-4	0.00800350871517086
GOTERM_BP_FAT	GO:0045333~cellular respiration	33	1.5857760691975011	1.3805775292901026E-5	NC73EF, CG4769, CG3192, CG5703, CG3560, CG7580, CG4169, CG3214, CG4706, LEVY, CG6020, ACON, CG18170, PDSW, GPDH, CG3621, CG9306, COVA, CG9140, KDN, L(2)35DI, CG14757, CG7430, GPO-1, L(1)G0156, CG10219, SDHB, CG15434, CG12400, CG11043, CG6439, CG5028, CG11913	1132	105	7937	2.2036092882382636	0.030893478533276064	9.2253725528324E-4	0.02408839017135067
GOTERM_BP_FAT	GO:0006119~oxidative phosphorylation	35	1.6818837097549257	3.1581014546095033E-4	CG4769, CG3192, ATPSYN-GAMMA, CG5703, CG3560, CG7580, CG4169, CG3214, CG9813, LEVY, CG6020, CYT-C-P, VHA26, PDSW, VHASFD, VHA68-1, CG3621, CG9306, COVA, CG9140, ATPSYN-D, VHAPPA1-1, ATPSYN-B, OSCP, L(2)35DI, L(1)G0230, CG14757, L(2)06225, ATPSYN-CF6, CG31030, SDHB, CG15434, CG12400, CG11043, CG11913	1132	132	7937	1.8591056322946782	0.5122487977156676	0.010984605808521897	0.549660640677152
GOTERM_BP_FAT	GO:0022904~respiratory electron transport chain	23	1.1052378664103797	4.3825975134998676E-4	CG9306, COVA, CG4769, CG9140, CG3192, L(2)35DI, CG5703, CG3560, CG7580, CG4169, CG3214, CG14757, GPO-1, LEVY, CG6020, SDHB, CG15434, CG12400, CG11043, PDSW, GPDH, CG11913, CG3621	1132	74	7937	2.1792450577786266	0.6307874439032434	0.013935548726559333	0.7620142496694515
GOTERM_BP_FAT	GO:0022900~electron transport chain	26	1.2493993272465163	5.7666574929298E-4	CG4769, CG3192, CG5703, CG3560, CG7580, CG4169, CG3214, LEVY, CG6020, CYT-C-P, PDSW, GPDH, CG3621, CG9306, COVA, CG9140, L(2)35DI, CG14757, GPO-1, SDHB, CG10219, CG15434, CG12400, CG11043, CYT-B5, CG11913	1132	90	7937	2.0255398508048685	0.730487182390084	0.016668987587542206	1.0015249803286275
GOTERM_BP_FAT	GO:0042775~mitochondrial ATP synthesis coupled electron transport	21	1.0091302258529553	7.428137482957157E-4	CG9306, COVA, CG9140, CG4769, CG3192, L(2)35DI, CG5703, CG3560, CG7580, CG4169, CG3214, CG14757, LEVY, CG6020, SDHB, CG15434, CG12400, CG11043, PDSW, CG11913, CG3621	1132	67	7937	2.1976293444438584	0.8153038154916266	0.019906844648900468	1.2883233593340981
GOTERM_BP_FAT	GO:0042773~ATP synthesis coupled electron transport	21	1.0091302258529553	0.0016456223697268028	CG9306, COVA, CG9140, CG4769, CG3192, L(2)35DI, CG5703, CG3560, CG7580, CG4169, CG3214, CG14757, LEVY, CG6020, SDHB, CG15434, CG12400, CG11043, PDSW, CG11913, CG3621	1132	71	7937	2.0738192405315283	0.9763308023181406	0.03824509071905524	2.8330760634430074
GOTERM_BP_FAT	GO:0006120~mitochondrial electron transport, NADH to ubiquinone	12	0.5766458433445458	0.005784751272872327	CG9306, CG9140, CG15434, CG12400, PDSW, CG3192, L(2)35DI, CG5703, CG3214, CG11913, CG6020, CG3621	1132	34	7937	2.474641446684681	0.9999981250302719	0.09646265048529445	9.628136252190755
GOTERM_CC_FAT	GO:0070469~respiratory chain	23	1.1052378664103797	0.011442279711216908	CG9306, COVA, CG9140, CG4769, CG3192, L(2)35DI, CG5703, CG3560, CG7580, CG4169, CG3214, LEVY, CG6020, CG10219, SDHB, CYT-C-P, CG15434, CG12400, CG11043, PDSW, CG8680, CG11913, CG3621	761	85	4786	1.7017546571848188	0.980244275510979	0.12261588882687646	14.511317624905917
GOTERM_CC_FAT	GO:0005746~mitochondrial respiratory chain	22	1.0571840461316675	0.015007082048029682	CG9306, CG9140, CG4769, COVA, CG3192, L(2)35DI, CG5703, CG3560, CG7580, CG4169, CG3214, LEVY, CG6020, CG10219, SDHB, CG15434, CG12400, CG11043, PDSW, CG8680, CG11913, CG3621	761	82	4786	1.6873177141758278	0.9942364533547441	0.14881971367295377	18.616962624352084
GOTERM_CC_FAT	GO:0044455~mitochondrial membrane part	31	1.4896684286400768	0.028118067656437516	CG4769, CG4692, CG3192, ATPSYN-GAMMA, CG5703, CG3560, CG7580, CG4169, CG3214, LEVY, CG6020, PDSW, CG8680, CG3621, CG9306, COVA, CG9140, ATPSYN-D, ATPSYN-B, OSCP, L(2)35DI, L(1)G0230, L(2)06225, ATPSYN-CF6, SDHB, CG10219, CG15434, CG12400, CG11043, CG6455, CG11913	761	134	4786	1.4549394943809206	0.999940268090481	0.22581003663696664	32.19702292106729
GOTERM_CC_FAT	GO:0030964~NADH dehydrogenase complex	13	0.6246996636232581	0.037183017407811964	CG9306, CG9140, CG3192, CG5703, L(2)35DI, CG3214, CG6020, CG15434, CG12400, PDSW, CG8680, CG11913, CG3621	761	44	4786	1.8581412017680083	0.9999975542277982	0.2760469533544423	40.323543551870856
GOTERM_CC_FAT	GO:0045271~respiratory chain complex I	13	0.6246996636232581	0.037183017407811964	CG9306, CG9140, CG3192, CG5703, L(2)35DI, CG3214, CG6020, CG15434, CG12400, PDSW, CG8680, CG11913, CG3621	761	44	4786	1.8581412017680083	0.9999975542277982	0.2760469533544423	40.323543551870856
GOTERM_CC_FAT	GO:0005747~mitochondrial respiratory chain complex I	13	0.6246996636232581	0.037183017407811964	CG9306, CG9140, CG3192, CG5703, L(2)35DI, CG3214, CG6020, CG15434, CG12400, PDSW, CG8680, CG11913, CG3621	761	44	4786	1.8581412017680083	0.9999975542277982	0.2760469533544423	40.323543551870856
GOTERM_MF_FAT	GO:0003954~NADH dehydrogenase activity	13	0.6246996636232581	0.046207887922796856	CG9306, CG9140, CG3192, CG5703, L(2)35DI, CG3214, CG6020, CG15434, CG12400, PDSW, CG8680, CG11913, CG3621	1330	43	7918	1.799860115404791	1.0	0.4171849461377589	52.50638731298811
GOTERM_BP_FAT	GO:0016310~phosphorylation	74	3.5559827006247	0.046408643279013874	PVR, CG4769, CG3277, EAS, DOA, CG3192, CG3560, ATPSYN-GAMMA, CG5703, CG7580, RAB3-GEF, CG4169, CG4629, PKD, CG9813, BTL, CG6020, CG11221, CYT-C-P, VHA26, PDSW, CAD96CA, CDK5ALPHA, VHASFD, VHA68-1, PKG21D, CG3621, PGK, EGFR, COVA, ATPSYN-D, VHAPPA1-1, ATPSYN-B, CG14757, DGK, L(2)06225, ALK, ATPSYN-CF6, GRP, CG12400, PIP5K59B, OTK, CG9886, PKC98E, CG3214, LEVY, CG31183, PKA-C3, UNC-89, STRN-MLCK, P…	1132	425	7937	1.220823113697776	1.0	0.3949150106976572	56.361327915719464
GOTERM_MF_FAT	GO:0016651~oxidoreductase activity, acting on NADH or NADPH	15	0.7208073041806823	0.050554395242596376	CG9306, CG9140, CG3192, CPR, CG5703, L(2)35DI, CG3214, CG7430, CG6020, CG15434, CG12400, PDSW, CG8680, CG11913, CG3621	1330	53	7918	1.684919846786778	1.0	0.43550652197696516	55.800639912311375
KEGG_PATHWAY	dme00190:Oxidative phosphorylation	34	1.6338298894762133	0.0587814745861793	CG4769, CG4692, CG3192, ATPSYN-GAMMA, CG5703, CG3560, CG7580, CG4169, LEVY, CG6020, VHA26, PDSW, CG8680, VHASFD, VHA68-1, CG3621, CG9306, COVA, CG9140, ATPSYN-D, VHAPPA1-1, ATPSYN-B, OSCP, L(2)35DI, L(1)G0230, L(2)06225, ATPSYN-CF6, CG10219, SDHB, CG15434, CG12400, CG11043, CG9350, CG11913	389	135	2054	1.3298295725030944	0.9971947262117855	0.29224833898090763	48.75433475362264
GOTERM_MF_FAT	GO:0016655~oxidoreductase activity, acting on NADH or NADPH, quinone or similar compound as acceptor	11	0.5285920230658337	0.06739297401127578	CG9306, CG9140, CG12400, PDSW, CG3192, CG5703, CG8680, CG3214, CG11913, CG6020, CG3621	1330	36	7918	1.8190893901420213	1.0	0.5058822642976194	66.64916195145194
GOTERM_MF_FAT	GO:0050136~NADH dehydrogenase (quinone) activity	11	0.5285920230658337	0.06739297401127578	CG9306, CG9140, CG12400, PDSW, CG3192, CG5703, CG8680, CG3214, CG11913, CG6020, CG3621	1330	36	7918	1.8190893901420213	1.0	0.5058822642976194	66.64916195145194
GOTERM_MF_FAT	GO:0008137~NADH dehydrogenase (ubiquinone) activity	11	0.5285920230658337	0.06739297401127578	CG9306, CG9140, CG12400, PDSW, CG3192, CG5703, CG8680, CG3214, CG11913, CG6020, CG3621	1330	36	7918	1.8190893901420213	1.0	0.5058822642976194	66.64916195145194
GOTERM_BP_FAT	GO:0006793~phosphorus metabolic process	90	4.324843825084094	0.10158022023229088	PVR, CG4769, CG3277, EAS, DOA, CG3192, CG3560, ATPSYN-GAMMA, CG5703, CG7580, RAB3-GEF, CG4169, CG4629, PKD, CG9813, BTL, CG15528, CG6020, CG11221, CYT-C-P, VHA26, PDSW, CAD96CA, CDK5ALPHA, VHASFD, PTP99A, VHA68-1, PKG21D, CG3621, PGK, EGFR, COVA, ATPSYN-D, CG2137, VHAPPA1-1, ATPSYN-B, CG14757, DGK, GPO-1, PTC, L(2)06225, ALK, ATPSYN-CF6, GRP, CG12400, PIP5K59B, CG31469, RDGC, OTK, CG9886, PKC98E,…	1132	551	7937	1.1452514862152334	1.0	0.602383989524746	84.5754585339787
GOTERM_BP_FAT	GO:0006796~phosphate metabolic process	90	4.324843825084094	0.10158022023229088	PVR, CG4769, CG3277, EAS, DOA, CG3192, CG3560, ATPSYN-GAMMA, CG5703, CG7580, RAB3-GEF, CG4169, CG4629, PKD, CG9813, BTL, CG15528, CG6020, CG11221, CYT-C-P, VHA26, PDSW, CAD96CA, CDK5ALPHA, VHASFD, PTP99A, VHA68-1, PKG21D, CG3621, PGK, EGFR, COVA, ATPSYN-D, CG2137, VHAPPA1-1, ATPSYN-B, CG14757, DGK, GPO-1, PTC, L(2)06225, ALK, ATPSYN-CF6, GRP, CG12400, PIP5K59B, CG31469, RDGC, OTK, CG9886, PKC98E,…	1132	551	7937	1.1452514862152334	1.0	0.602383989524746	84.5754585339787
GOTERM_MF_FAT	GO:0022890~inorganic cation transmembrane transporter activity	28	1.3455069678039404	0.11758861503168269	NHA1, CG4692, ATPSYN-GAMMA, CG3560, CG7580, CG4169, LEVY, TSF3, VHA26, TSF1, RH50, CA-P60A, VHASFD, VHA68-1, COVA, ATPSYN-D, VHAPPA1-1, ATPSYN-B, OSCP, CG8925, L(1)G0230, L(2)06225, ATPSYN-CF6, CG31030, CG6006, CG4301, CG11043, RDGB	1330	128	7918	1.3023026315789472	1.0	0.6715096183070575	86.03786362417209
GOTERM_CC_FAT	GO:0005743~mitochondrial inner membrane	39	1.8740989908697743	0.12927032768094504	CG4769, CG4692, CG3192, ATPSYN-GAMMA, CG5703, CG3560, CG7580, CG4169, CG3214, LEVY, CG6020, CYT-C-P, PDSW, CG8680, CG3621, CG9306, CG9140, CG18327, COVA, ATPSYN-D, CG18324, CG7470, CG5254, ATPSYN-B, OSCP, L(2)35DI, L(1)G0230, GPO-1, L(2)06225, CG1907, ATPSYN-CF6, CG10219, SDHB, CG15434, CG12400, CG11043, CG6455, CG8323, CG11913	761	200	4786	1.2263731931668858	1.0	0.5895958852543324	84.83012646009897
GOTERM_CC_FAT	GO:0019866~organelle inner membrane	40	1.9221528111484865	0.21877436948095275	CG4769, CG4692, CG3192, ATPSYN-GAMMA, CG5703, CG3560, CG7580, CG4169, CG3214, LEVY, CG6020, CYT-C-P, SKELETOR, PDSW, CG8680, CG3621, CG9306, CG9140, CG18327, COVA, ATPSYN-D, CG18324, CG7470, CG5254, ATPSYN-B, OSCP, L(2)35DI, L(1)G0230, GPO-1, L(2)06225, CG1907, ATPSYN-CF6, CG10219, SDHB, CG15434, CG12400, CG11043, CG6455, CG8323, CG11913	761	217	4786	1.159279870652852	1.0	0.7428001815384937	96.53895759927393
GOTERM_CC_FAT	GO:0031966~mitochondrial membrane	44	2.114368092263335	0.21983043363092486	CG4769, CG4692, CG3192, ATPSYN-GAMMA, CG5703, CG3560, CG7580, CG4169, CG3214, LEVY, CG6020, CYT-C-P, PDSW, CG8680, CYP12A5, CYP301A1, CYP12A4, CG3621, CG9306, CG9140, CG18327, COVA, CYP12E1, ATPSYN-D, ATPSYN-B, CG7470, CG18324, CG5254, OSCP, L(2)35DI, L(1)G0230, GPO-1, L(2)06225, CG1907, ATPSYN-CF6, CG10219, SDHB, CG15434, CG12400, CG11043, CG6455, CG8323, CYP12B2, CG11913	761	241	4786	1.1482162038374926	1.0	0.7391135050280753	96.60215764564083
GOTERM_MF_FAT	GO:0015078~hydrogen ion transmembrane transporter activity	20	0.9610764055742432	0.23558161138411188	COVA, NHA1, ATPSYN-D, VHAPPA1-1, CG4692, ATPSYN-B, OSCP, ATPSYN-GAMMA, CG3560, CG7580, CG4169, L(1)G0230, L(2)06225, LEVY, ATPSYN-CF6, CG31030, VHA26, CG11043, VHASFD, VHA68-1	1330	95	7918	1.2533438860308665	1.0	0.8569602782442785	98.5417820590813
GOTERM_CC_FAT	GO:0005740~mitochondrial envelope	46	2.2104757328207594	0.2646167222516864	CG4769, CG4692, CG3192, CG3560, CG5703, ATPSYN-GAMMA, CG7580, CG4169, CG3214, LEVY, CG6020, CYT-C-P, PDSW, CG8680, CYP12A5, CYP301A1, CYP12A4, CG3621, CG9306, CG9140, CG18327, COVA, CYP12E1, ATPSYN-D, ATPSYN-B, CG7470, CG18324, CG5254, OSCP, L(2)35DI, L(1)G0230, GPO-1, L(2)06225, CG5646, CG1907, ATPSYN-CF6, CG10219, SDHB, CG15434, CG12400, CG11043, CG6455, CG9090, CG8323, CYP12B2, CG11913	761	258	4786	1.121311208222555	1.0	0.8055676280861708	98.48152247372089
GOTERM_MF_FAT	GO:0015077~monovalent inorganic cation transmembrane transporter activity	20	0.9610764055742432	0.2659591701880155	COVA, NHA1, ATPSYN-D, VHAPPA1-1, CG4692, ATPSYN-B, OSCP, ATPSYN-GAMMA, CG3560, CG7580, CG4169, L(1)G0230, L(2)06225, LEVY, ATPSYN-CF6, CG31030, VHA26, CG11043, VHASFD, VHA68-1	1330	97	7918	1.2275017440508487	1.0	0.8879891909476385	99.22970780146105
SP_PIR_KEYWORDS	mitochondrion inner membrane	9	0.4324843825084094	0.5646013334266793	CG10219, COVA, SDHB, ATPSYN-D, ATPSYN-B, OSCP, ATPSYN-GAMMA, CG6455, ATPSYN-CF6	2007	52	12980	1.1193515005174197	1.0	0.9263082932700486	99.99882049303005
UP_SEQ_FEATURE	transit peptide:Mitochondrion	17	0.8169149447381067	0.6520942511843456	COVA, AATS-MET, CYP12E1, KDN, ATPSYN-B, OSCP, ATPSYN-GAMMA, CG14757, ATPSYN-CF6, L(1)G0156, SDHB, CG10219, PPL, CYP12B2, CYP12A5, CYP301A1, CYP12A4	446	114	2975	0.9947093068995359	1.0	0.9999999270103312	99.99999623073981
SP_PIR_KEYWORDS	transit peptide	17	0.8169149447381067	0.7019717534285778	COVA, AATS-MET, CYP12E1, KDN, ATPSYN-B, OSCP, ATPSYN-GAMMA, CG14757, ATPSYN-CF6, L(1)G0156, SDHB, CG10219, PPL, CYP12B2, CYP12A5, CYP301A1, CYP12A4	2007	114	12980	0.9644315072684201	1.0	0.9700919332877794	99.99999331791393
GOTERM_CC_FAT	GO:0031967~organelle envelope	50	2.4026910139356077	0.8254792293789207	CG4769, CG8086, CG3192, CG5703, ATPSYN-GAMMA, CG3560, CG7580, CG4169, CG6020, CYT-C-P, SKELETOR, PDSW, CA-P60A, CG8680, CYP12A5, CYP12A4, CG3621, COVA, CG18327, ATPSYN-D, CG7470, ATPSYN-B, CG5254, CG18324, GPO-1, L(2)06225, ATPSYN-CF6, CG10219, CG12400, CG9090, CYP12B2, CG4692, CG3214, GV1, LEVY, CYP301A1, CG9306, CG9140, CYP12E1, OSCP, L(2)35DI, L(1)G0230, CG1907, CG5646, SDHB, CG15434, CG11043,…	761	344	4786	0.9141123980075178	1.0	0.9974016438045284	99.99999999531114
GOTERM_CC_FAT	GO:0031975~envelope	50	2.4026910139356077	0.8315164315466654	CG4769, CG8086, CG3192, CG5703, ATPSYN-GAMMA, CG3560, CG7580, CG4169, CG6020, CYT-C-P, SKELETOR, PDSW, CA-P60A, CG8680, CYP12A5, CYP12A4, CG3621, COVA, CG18327, ATPSYN-D, CG7470, ATPSYN-B, CG5254, CG18324, GPO-1, L(2)06225, ATPSYN-CF6, CG10219, CG12400, CG9090, CYP12B2, CG4692, CG3214, GV1, LEVY, CYP301A1, CG9306, CG9140, CYP12E1, OSCP, L(2)35DI, L(1)G0230, CG1907, CG5646, SDHB, CG15434, CG11043,…	761	345	4786	0.9114627968538727	1.0	0.9975527715773516	99.99999999709755
GOTERM_CC_FAT	GO:0044429~mitochondrial part	59	2.8351753964440176	0.8641738049068148	MRPL40, CG4769, CG3192, CG5703, ATPSYN-GAMMA, CG3560, CG7580, CG4169, CG6020, ALAS, CG18170, CYT-C-P, PDSW, CG32026, CG8680, CYP12A5, CYP12A4, CG3621, COVA, CG18327, ATPSYN-D, ATPSYN-B, CG5254, CG7470, CG18324, GPO-1, CG7430, L(2)06225, L(1)G0156, ATPSYN-CF6, CG10219, CG12400, SPAT, CG9090, CYP12B2, CG5261, NC73EF, CG4692, CG3214, LEVY, CYP301A1, CG9306, CG9140, AATS-MET, CYP12E1, CG1516, KDN, L(…	761	411	4786	0.9028138798034345	1.0	0.9986523216048344	99.99999999984585
GOTERM_CC_FAT	GO:0005739~mitochondrion	82	3.940413262854397	0.89388089044108	MRPL40, CG4769, CG3192, CG3560, CG5703, ATPSYN-GAMMA, CG7580, CG4169, CG6020, ALAS, CG18170, SCPX, CYT-C-P, HSP68, PDSW, CG32026, CG8680, CG1673, CYP12A5, CYP12A4, CG3621, FMO-1, CG18327, COVA, FMO-2, CG2137, ATPSYN-D, CG18324, ATPSYN-B, CG5254, ARG, CG7470, CG14757, CG7430, GPO-1, L(2)06225, L(1)G0156, ATPSYN-CF6, RETM, CG10219, CG12400, SPAT, CG9090, CG6439, CYP12B2, CG5261, NC73EF, CG4692, CG3…	761	571	4786	0.903162259999862	1.0	0.9992654922485438	99.99999999999466
GOTERM_CC_FAT	GO:0031090~organelle membrane	61	2.9312830370014415	0.9179698021747885	CG4769, ROP, CG3192, CG5703, ATPSYN-GAMMA, CG3560, CG7580, CG4169, CG6020, CYT-C-P, SKELETOR, VHA26, PDSW, CA-P60A, CG8680, VHASFD, ASPH, CYP12A5, CYP12A4, VHA68-1, NPC1A, CG3621, CG18327, COVA, ATPSYN-D, VHAPPA1-1, ATPSYN-B, CG5254, CG7470, CG18324, GPO-1, L(2)06225, ATPSYN-CF6, CG18173, CG10219, CG12400, CYP12B2, CG4692, GV1, CG3214, CG2022, LEVY, CG17119, CG9220, CYP6G1, CYP301A1, VGLUT, CG930…	761	438	4786	0.8758782904013585	1.0	0.9996276317002895	99.99999999999984
SP_PIR_KEYWORDS	mitochondrion	23	1.1052378664103797	0.9309166066243395	COVA, AATS-MET, CYP12E1, KDN, ATPSYN-D, CG4692, ATPSYN-B, OSCP, ATPSYN-GAMMA, CG14757, ATPSYN-CF6, L(1)G0156, RETM, SDHB, CG10219, CYT-C-P, PPL, CG6455, PEPCK, CYP12B2, CYP301A1, CYP12A5, CYP12A4	2007	185	12980	0.8040506874587592	1.0	0.9990741411156918	99.99999999999999
Annotation Cluster 57	Enrichment Score: 1.4991350667039072
Category	Term	Count	%	PValue	Genes	List Total	Pop Hits	Pop Total	Fold Enrichment	Bonferroni	Benjamini	FDR
GOTERM_BP_FAT	GO:0035214~eye-antennal disc development	18	0.8649687650168189	0.004839736639965693	EGFR, B-H2, CT, ATO, DLL, SALR, PTC, TSH, SO, DAD, BAB1, BAB2, FRY, DAC, SALM, SER, SS, DPP	1132	62	7937	2.0355921577567533	0.9999837501662976	0.08575243489548323	8.117408188810538
GOTERM_BP_FAT	GO:0048098~antennal joint development	4	0.19221528111484865	0.010316242060034179	SALM, CT, SALR, DAC	1132	4	7937	7.011484098939929	0.9999999999420017	0.1445235760483604	16.55260686790976
GOTERM_BP_FAT	GO:0007469~antennal development	9	0.4324843825084094	0.01115528168930833	EGFR, SALM, SS, CT, DLL, ATO, SALR, DAC, FRY	1132	23	7937	2.743624212628668	0.9999999999915634	0.1535096572071547	17.778547402360367
GOTERM_BP_FAT	GO:0007455~eye-antennal disc morphogenesis	10	0.4805382027871216	0.09345747889382768	EGFR, SS, DPP, B-H2, ATO, PTC, SO, BAB1, BAB2, FRY	1132	39	7937	1.797816435625623	1.0	0.5815402999518429	81.9522836176398
GOTERM_BP_FAT	GO:0048800~antennal morphogenesis	3	0.14416146083613646	0.6136020617998208	SS, ATO, FRY	1132	14	7937	1.5024608783442706	1.0	0.9925613036977046	99.99999378067865
Annotation Cluster 58	Enrichment Score: 1.4852669771160278
Category	Term	Count	%	PValue	Genes	List Total	Pop Hits	Pop Total	Fold Enrichment	Bonferroni	Benjamini	FDR
GOTERM_BP_FAT	GO:0016051~carbohydrate biosynthetic process	19	0.9130225852955309	5.072430252132444E-4	CG1516, CG10924, CG13937, CG9485, ACT57B, CG5171, CG9220, CG10000, MGAT2, PGANT8, CG5177, PGI, PEPCK, PGANT4, PGANT2, CG31743, PGM, GFAT1, TPS1	1132	56	7937	2.3788963907117617	0.6843924954292708	0.014865746866908114	0.881457580295375
GOTERM_BP_FAT	GO:0034637~cellular carbohydrate biosynthetic process	9	0.4324843825084094	0.014689891262790338	CG1516, CG5177, CG10924, PGI, PEPCK, CG9485, TPS1, PGM, CG5171	1132	24	7937	2.6293065371024733	0.9999999999999976	0.1875011181561771	22.759059428145946
GOTERM_BP_FAT	GO:0006006~glucose metabolic process	16	0.7688611244593946	0.02168507834375375	NC73EF, CG1516, IMPL3, CG7362, CG10924, CG9485, CG18170, CG7059, GLD, GAPDH1, ZW, PGI, PEPCK, GLYP, PGM, PGK	1132	61	7937	1.83907779644326	1.0	0.2430012485614036	31.789286036278273
GOTERM_BP_FAT	GO:0006094~gluconeogenesis	4	0.19221528111484865	0.023062176903000286	CG1516, CG10924, PGI, PEPCK	1132	5	7937	5.609187279151944	1.0	0.2515902360857747	33.44549239112129
GOTERM_BP_FAT	GO:0019319~hexose biosynthetic process	4	0.19221528111484865	0.09288538468755582	CG1516, CG10924, PGI, PEPCK	1132	8	7937	3.5057420494699647	1.0	0.5834867212800603	81.75250286927458
GOTERM_BP_FAT	GO:0046364~monosaccharide biosynthetic process	4	0.19221528111484865	0.125084978464301	CG1516, CG10924, PGI, PEPCK	1132	9	7937	3.116215155084413	1.0	0.6659704073777325	90.28813851802971
GOTERM_BP_FAT	GO:0006090~pyruvate metabolic process	5	0.2402691013935608	0.1269974025062276	CG1516, CG10924, PGI, PEPCK, CG5261	1132	14	7937	2.5041014639071175	1.0	0.6692831526563315	90.65199226414833
GOTERM_BP_FAT	GO:0046165~alcohol biosynthetic process	4	0.19221528111484865	0.23857275334225225	CG1516, CG10924, PGI, PEPCK	1132	12	7937	2.3371613663133095	1.0	0.8391886247606481	99.14017172268376
Annotation Cluster 59	Enrichment Score: 1.4823968707296944
Category	Term	Count	%	PValue	Genes	List Total	Pop Hits	Pop Total	Fold Enrichment	Bonferroni	Benjamini	FDR
COG_ONTOLOGY	Amino acid transport and metabolism	22	1.0571840461316675	3.719478771329135E-4	CG9444, CG8773, CG4467, ODC1, DDC, SDA, TADR, CG6225, CG10062, TDC1, CG1315, CG6385, SP1029, CG42335, EO, OME, CG31233, CG6465, CG31445, CG6726, CG8745, CG3270	240	53	1237	2.1394654088050316	0.011833967378444776	0.005934593388566167	0.321678829347527
GOTERM_MF_FAT	GO:0008238~exopeptidase activity	31	1.4896684286400768	0.0019705327259479134	CG4467, CG8773, CG32379, CG6225, SDA, CG3097, CG8539, CG5849, CG8560, CG11034, CG42335, CG14820, CG8562, CG11319, CG7025, ANCE, ANCE-3, ANCE-4, ANCE-5, CG32483, CG31823, SP1029, CG31821, CG31233, OME, CG3344, CG31343, CG31445, CG4678, CG12374, CG18417	1330	106	7918	1.7410838416796708	0.8524078387760943	0.04255226779464638	3.0566659757574
INTERPRO	IPR014782:Peptidase M1, membrane alanine aminopeptidase, N-terminal	9	0.4324843825084094	0.04085747015261906	CG8773, CG4467, CG42335, CG31233, SDA, CG31343, CG31445, SP1029, CG5849	1748	24	10196	2.1873569794050343	1.0	0.5651113103957287	50.04584625802476
INTERPRO	IPR001930:Peptidase M1, membrane alanine aminopeptidase	7	0.3363767419509851	0.11285352154068354	CG4467, CG31233, SDA, CG31343, CG31445, SP1029, CG5849	1748	20	10196	2.0415331807780324	1.0	0.8374117334442033	86.36215618437997
SP_PIR_KEYWORDS	Aminopeptidase	10	0.4805382027871216	0.17232886035542605	CG8773, CG4467, CG42335, CG31233, SDA, CG6225, CG31343, CG31445, SP1029, CG5849	2007	41	12980	1.577405908588234	1.0	0.5714906268770749	92.43233393286391
PIR_SUPERFAMILY	PIRSF005502:membrane alanyl aminopeptidase	3	0.14416146083613646	0.21289097177793392	CG31233, CG31343, CG31445	456	5	2596	3.4157894736842103	1.0	0.9988667597485686	96.16098378366912
GOTERM_MF_FAT	GO:0004177~aminopeptidase activity	10	0.4805382027871216	0.3387305136122588	CG8773, CG4467, CG42335, CG31233, SDA, CG6225, CG31343, CG31445, SP1029, CG5849	1330	45	7918	1.3229741019214702	1.0	0.9359345075974367	99.85104652424972
Annotation Cluster 60	Enrichment Score: 1.4410587991638621
Category	Term	Count	%	PValue	Genes	List Total	Pop Hits	Pop Total	Fold Enrichment	Bonferroni	Benjamini	FDR
GOTERM_BP_FAT	GO:0001667~ameboidal cell migration	14	0.6727534839019702	2.3123194920460628E-4	HH, CV-C, STUMPS, ESG, KNI, BNL, BTL, HTL, MHC, SALM, DPP, RU, ROBO, IF	1132	32	7937	3.067524293286219	0.40882961080432545	0.0087225855209071	0.40273405110183846
GOTERM_BP_FAT	GO:0010631~epithelial cell migration	13	0.6246996636232581	3.2781166400538584E-4	HH, CV-C, STUMPS, ESG, KNI, BNL, BTL, MHC, SALM, DPP, RU, ROBO, IF	1132	29	7937	3.143079078835141	0.5253787055701117	0.011061324877755574	0.5704927407954141
GOTERM_BP_FAT	GO:0007427~epithelial cell migration, open tracheal system	13	0.6246996636232581	3.2781166400538584E-4	HH, CV-C, STUMPS, ESG, KNI, BNL, BTL, MHC, SALM, DPP, RU, ROBO, IF	1132	29	7937	3.143079078835141	0.5253787055701117	0.011061324877755574	0.5704927407954141
GOTERM_BP_FAT	GO:0007424~open tracheal system development	37	1.77799135031235	0.001320670388988615	PAN, HH, ABD-B, VARI, BS, UBX, ESG, BNL, CORA, BTL, UNPG, MMP1, BLIMP-1, DPP, ROBO, PIO, VVL, IF, VERM, EGFR, SCB, CV-C, STUMPS, CT, KNI, STY, WG, EMS, LEA, MHC, SALM, FAS2, RU, FORM3, GLI, SHOT, RHO	1132	153	7937	1.6955876579135778	0.950405125668715	0.032123455831670644	2.279710323392792
GOTERM_BP_FAT	GO:0060541~respiratory system development	37	1.77799135031235	0.001320670388988615	PAN, HH, ABD-B, VARI, BS, UBX, ESG, BNL, CORA, BTL, UNPG, MMP1, BLIMP-1, DPP, ROBO, PIO, VVL, IF, VERM, EGFR, SCB, CV-C, STUMPS, CT, KNI, STY, WG, EMS, LEA, MHC, SALM, FAS2, RU, FORM3, GLI, SHOT, RHO	1132	153	7937	1.6955876579135778	0.950405125668715	0.032123455831670644	2.279710323392792
GOTERM_BP_FAT	GO:0016477~cell migration	36	1.7299375300336377	0.021651623228161228	PVR, RHOL, ABD-B, HH, ESG, PVF2, BNL, PVF3, PUC, BTL, ABD-A, WNT4, HOW, ETS98B, DPP, ROBO, LBL, TAI, MDR49, IF, SCB, EGFR, CV-C, STUMPS, KNI, HTL, SO, LEA, BYN, SLBO, MHC, UNC-5, SALM, RU, AB, DOR	1132	175	7937	1.4423624432104996	1.0	0.24385416032753915	31.748570992947258
GOTERM_BP_FAT	GO:0035295~tube development	22	1.0571840461316675	0.03720815841298772	EGFR, CV-C, BS, STUMPS, CT, UBX, ESG, STY, BNL, PNR, BTL, UNPG, ABD-A, LEA, BYN, FKH, FORM3, DPP, ROBO, FAS, SHOT, IF	1132	99	7937	1.5581075775422064	1.0	0.3487063271168105	48.40117194367182
GOTERM_BP_FAT	GO:0035153~epithelial cell type specification, open tracheal system	4	0.19221528111484865	0.04128442868324201	DPP, BS, ESG, BTL	1132	6	7937	4.674322732626619	1.0	0.37341518405339147	52.08339399588917
GOTERM_BP_FAT	GO:0008543~fibroblast growth factor receptor signaling pathway	5	0.2402691013935608	0.05907330968878419	PYR, STUMPS, BNL, BTL, HTL	1132	11	7937	3.187038226790877	1.0	0.4521493269536031	65.44208078481972
GOTERM_BP_FAT	GO:0007426~tracheal outgrowth, open tracheal system	7	0.3363767419509851	0.06722375694586849	STUMPS, STY, BNL, BTL, UNPG, LEA, IF	1132	21	7937	2.33716136631331	1.0	0.4855274569185284	70.3096087759312
GOTERM_BP_FAT	GO:0035239~tube morphogenesis	18	0.8649687650168189	0.08196654344550347	EGFR, CV-C, BS, STUMPS, CT, ESG, STY, BNL, BTL, UNPG, LEA, BYN, FKH, FORM3, DPP, FAS, SHOT, IF	1132	84	7937	1.5024608783442706	1.0	0.5433470663658999	77.51568323512966
GOTERM_BP_FAT	GO:0007429~secondary branching, open tracheal system	3	0.14416146083613646	0.09987647333639718	STY, BNL, BTL	1132	4	7937	5.2586130742049475	1.0	0.5986302222595848	84.05699089840782
GOTERM_BP_FAT	GO:0001763~morphogenesis of a branching structure	10	0.4805382027871216	0.13419730526990276	DPP, FORM3, BS, STUMPS, ESG, STY, BNL, BTL, SHOT, RHO	1132	42	7937	1.6694009759380786	1.0	0.6856877881377321	91.90981930772317
GOTERM_BP_FAT	GO:0048754~branching morphogenesis of a tube	9	0.4324843825084094	0.18256506786712118	DPP, FORM3, BS, STUMPS, ESG, STY, BNL, BTL, SHOT	1132	39	7937	1.6180347920630604	1.0	0.7686674396141795	97.03308441408386
GOTERM_BP_FAT	GO:0060446~branching involved in open tracheal system development	9	0.4324843825084094	0.18256506786712118	DPP, FORM3, BS, STUMPS, ESG, STY, BNL, BTL, SHOT	1132	39	7937	1.6180347920630604	1.0	0.7686674396141795	97.03308441408386
GOTERM_BP_FAT	GO:0007430~terminal branching, open tracheal system	4	0.19221528111484865	0.19866441941889645	BS, STY, BNL, BTL	1132	11	7937	2.5496305814327016	1.0	0.7915939828033656	97.90319318476065
GOTERM_BP_FAT	GO:0060562~epithelial tube morphogenesis	9	0.4324843825084094	0.24209549454649532	DPP, FORM3, BS, STUMPS, ESG, STY, BNL, BTL, SHOT	1132	42	7937	1.5024608783442706	1.0	0.8432572543321009	99.20700824909738
GOTERM_BP_FAT	GO:0035146~tube fusion	4	0.19221528111484865	0.40415303846374795	DPP, FORM3, ESG, SHOT	1132	16	7937	1.7528710247349824	1.0	0.9544507801892994	99.98808502180565
GOTERM_BP_FAT	GO:0035147~branch fusion, open tracheal system	4	0.19221528111484865	0.40415303846374795	DPP, FORM3, ESG, SHOT	1132	16	7937	1.7528710247349824	1.0	0.9544507801892994	99.98808502180565
GOTERM_BP_FAT	GO:0045596~negative regulation of cell differentiation	12	0.5766458433445458	0.5091136183456142	EGFR, SER, ABD-B, DPP, HE, ESG, WG, STY, HS3ST-B, PROS, BTL, DAD	1132	75	7937	1.1218374558303887	1.0	0.9800807461426035	99.99959485779118
GOTERM_BP_FAT	GO:0007428~primary branching, open tracheal system	3	0.14416146083613646	0.652166521547165	STUMPS, BNL, BTL	1132	15	7937	1.402296819787986	1.0	0.9952328759761062	99.99999900707893
Annotation Cluster 61	Enrichment Score: 1.4386351675975524
Category	Term	Count	%	PValue	Genes	List Total	Pop Hits	Pop Total	Fold Enrichment	Bonferroni	Benjamini	FDR
GOTERM_MF_FAT	GO:0008237~metallopeptidase activity	45	2.162421912542047	0.001219532788505364	CG8773, CG4096, CG4467, CG32379, CG8358, SDA, CG3097, MMD, CG8539, CG4169, CG15253, MMP1, CG5849, CG8560, CG42335, CG42370, CG14820, CG8562, CG6465, CG7025, CG14526, CG6726, ANCE, CG7631, ANCE-3, ANCE-4, ANCE-5, NEP5, CG5527, NEP1, NEP2, SP1029, NEP3, NEP4, CG8550, CG31233, TIMP, CG31343, CG31445, KUL, TOK, CG12374, CG4678, CG18417, CG31619	1330	168	7918	1.594656283566058	0.6938465135398688	0.030669039264359266	1.902192339030273
INTERPRO	IPR018497:Peptidase M13, neprilysin, C-terminal	10	0.4805382027871216	0.018538395583065297	CG8550, CG42370, CG8358, NEP5, CG5527, NEP1, CG14526, NEP2, NEP3, NEP4	1748	25	10196	2.3331807780320366	0.9999999999995303	0.3673575175316257	26.75329310861716
INTERPRO	IPR000718:Peptidase M13, neprilysin	10	0.4805382027871216	0.03087089593141371	CG8550, CG42370, CG8358, NEP5, CG5527, NEP1, CG14526, NEP2, NEP3, NEP4	1748	27	10196	2.1603525722518855	1.0	0.5031900059575983	40.6504411546457
INTERPRO	IPR008753:Peptidase M13	8	0.3844305622296973	0.03211022933538397	CG8358, NEP5, CG5527, NEP1, CG14526, NEP2, NEP3, NEP4	1748	19	10196	2.455979766349512	1.0	0.5020870938525963	41.9006665676509
GOTERM_MF_FAT	GO:0004222~metalloendopeptidase activity	19	0.9130225852955309	0.11276608793923062	CG7631, CG4096, CG8358, MMD, NEP5, CG4169, CG15253, CG5527, NEP1, NEP2, NEP3, MMP1, NEP4, CG8550, CG42370, KUL, TOK, CG14526, CG31619	1330	80	7918	1.4139285714285714	1.0	0.6585670304610737	84.7873431674998
COG_ONTOLOGY	Posttranslational modification, protein turnover, chaperones	22	1.0571840461316675	0.9237452381853338	CG4562, CG32369, GSTE10, NEP5, CG5527, PRX2540-1, MEC2, NEP1, NEP2, NEP3, NEP4, RPT6R, ALAS, GSTE4, GSTE3, CG5001, GSTE2, GSTD5, GSTE7, CG14526, GSTD10, GSTE9	240	138	1237	0.8216787439613527	1.0	0.9982272105678979	99.99999997913041
Annotation Cluster 62	Enrichment Score: 1.43826505075575
Category	Term	Count	%	PValue	Genes	List Total	Pop Hits	Pop Total	Fold Enrichment	Bonferroni	Benjamini	FDR
GOTERM_BP_FAT	GO:0045165~cell fate commitment	48	2.3065833733781833	0.006901157806207605	PAN, HH, ABD-B, EAS, BS, UBX, ESG, VND, NKD, MELT, PNR, BTL, ABD-A, DAC, SER, DPP, HOW, SEV, HTH, LBL, TROL, STAN, VVL, FAS, PROS, ARA, EGFR, LAB, NUB, CT, LIN-28, KNI, WG, ATO, PTC, SLOU, HTL, SENS, LEA, BYN, SLBO, TUP, SALM, RU, SVP, BIN, SHOT, RHO	1132	232	7937	1.4506518825392958	0.9999998541531795	0.11161599823333213	11.382683478958777
GOTERM_BP_FAT	GO:0035295~tube development	22	1.0571840461316675	0.03720815841298772	EGFR, CV-C, BS, STUMPS, CT, UBX, ESG, STY, BNL, PNR, BTL, UNPG, ABD-A, LEA, BYN, FKH, FORM3, DPP, ROBO, FAS, SHOT, IF	1132	99	7937	1.5581075775422064	1.0	0.3487063271168105	48.40117194367182
GOTERM_BP_FAT	GO:0007422~peripheral nervous system development	19	0.9130225852955309	0.06896801468786323	EGFR, CPO, MBL, CT, ESG, ATO, MELT, MIRR, PTC, PUC, ABD-A, SENS, TUTL, HTH, APPL, VVL, PROS, GLI, RHO	1132	88	7937	1.5138431577256666	1.0	0.49319711999699534	71.26367544151108
GOTERM_BP_FAT	GO:0001709~cell fate determination	25	1.2013455069678038	0.09970844390769432	PAN, ESG, VND, PNR, ABD-A, HOW, DPP, VVL, FAS, PROS, EGFR, LAB, NUB, CT, KNI, ATO, WG, SENS, HTL, SLOU, BYN, SALM, SVP, SHOT, RHO	1132	129	7937	1.3588147478565755	1.0	0.5993808994803816	84.00497731611873
Annotation Cluster 63	Enrichment Score: 1.4362298491440182
Category	Term	Count	%	PValue	Genes	List Total	Pop Hits	Pop Total	Fold Enrichment	Bonferroni	Benjamini	FDR
GOTERM_MF_FAT	GO:0015103~inorganic anion transmembrane transporter activity	16	0.7688611244593946	7.185188295555088E-4	CG6125, HOE1, L(2)08717, CG9826, NDAE1, CG9702, CG5002, CG3036, PICOT, CG9090, NAPI-T, CG3649, CG15096, CG9717, CG5404, VGLUT	1330	38	7918	2.5066877720617335	0.5020291686645231	0.019180712881884054	1.12486332665086
GOTERM_MF_FAT	GO:0015381~high affinity sulfate transmembrane transporter activity	5	0.2402691013935608	0.03132585688621212	CG6125, CG9702, CG5002, CG9717, CG5404	1330	8	7918	3.7208646616541348	0.9999999999999609	0.3374301336684933	39.40180567972891
GOTERM_MF_FAT	GO:0015116~sulfate transmembrane transporter activity	5	0.2402691013935608	0.04903508335176803	CG6125, CG9702, CG5002, CG9717, CG5404	1330	9	7918	3.3074352548036754	1.0	0.4328266496021522	54.67426978886274
GOTERM_MF_FAT	GO:0008271~secondary active sulfate transmembrane transporter activity	5	0.2402691013935608	0.04903508335176803	CG6125, CG9702, CG5002, CG9717, CG5404	1330	9	7918	3.3074352548036754	1.0	0.4328266496021522	54.67426978886274
INTERPRO	IPR011547:Sulphate transporter	5	0.2402691013935608	0.052449573684632614	CG6125, CG9702, CG5002, CG9717, CG5404	1748	9	10196	3.2405288583778287	1.0	0.635414646364606	59.195383335718546
COG_ONTOLOGY	Inorganic ion transport and metabolism	8	0.3844305622296973	0.11343204446480037	CG6125, CG12014, CG5002, CPR, CAT, CG32191, CG9717, CG8646	240	22	1237	1.874242424242424	0.9787780660803742	0.537238743530469	64.75128873951563
INTERPRO	IPR002645:Sulphate transporter/antisigma-factor antagonist STAS	3	0.14416146083613646	0.274510135829926	CG9702, CG5002, CG9717	1748	6	10196	2.9164759725400455	1.0	0.9763584986567215	99.52006471353228
Annotation Cluster 64	Enrichment Score: 1.4346323636922902
Category	Term	Count	%	PValue	Genes	List Total	Pop Hits	Pop Total	Fold Enrichment	Bonferroni	Benjamini	FDR
GOTERM_BP_FAT	GO:0009312~oligosaccharide biosynthetic process	8	0.3844305622296973	0.012342292280535528	CG10000, MGAT2, CG5177, PGANT8, PGANT4, PGANT2, TPS1, CG5171	1132	19	7937	2.9522038311326013	0.9999999999994499	0.16649865188263158	19.483943836313756
GOTERM_BP_FAT	GO:0034637~cellular carbohydrate biosynthetic process	9	0.4324843825084094	0.014689891262790338	CG1516, CG5177, CG10924, PGI, PEPCK, CG9485, TPS1, PGM, CG5171	1132	24	7937	2.6293065371024733	0.9999999999999976	0.1875011181561771	22.759059428145946
GOTERM_BP_FAT	GO:0009311~oligosaccharide metabolic process	9	0.4324843825084094	0.014689891262790338	CG10000, MGAT2, CG5177, PGANT8, PGANT4, TREH, PGANT2, TPS1, CG5171	1132	24	7937	2.6293065371024733	0.9999999999999976	0.1875011181561771	22.759059428145946
GOTERM_BP_FAT	GO:0005984~disaccharide metabolic process	4	0.19221528111484865	0.023062176903000286	CG5177, TREH, TPS1, CG5171	1132	5	7937	5.609187279151944	1.0	0.2515902360857747	33.44549239112129
GOTERM_BP_FAT	GO:0005991~trehalose metabolic process	4	0.19221528111484865	0.023062176903000286	CG5177, TREH, TPS1, CG5171	1132	5	7937	5.609187279151944	1.0	0.2515902360857747	33.44549239112129
GOTERM_BP_FAT	GO:0046351~disaccharide biosynthetic process	3	0.14416146083613646	0.05509635769799806	CG5177, TPS1, CG5171	1132	3	7937	7.011484098939929	1.0	0.4330432169205153	62.80269918053452
GOTERM_BP_FAT	GO:0016138~glycoside biosynthetic process	3	0.14416146083613646	0.05509635769799806	CG5177, TPS1, CG5171	1132	3	7937	7.011484098939929	1.0	0.4330432169205153	62.80269918053452
GOTERM_BP_FAT	GO:0005992~trehalose biosynthetic process	3	0.14416146083613646	0.05509635769799806	CG5177, TPS1, CG5171	1132	3	7937	7.011484098939929	1.0	0.4330432169205153	62.80269918053452
GOTERM_BP_FAT	GO:0016137~glycoside metabolic process	4	0.19221528111484865	0.06473027010190782	CG5177, TREH, TPS1, CG5171	1132	7	7937	4.006562342251388	1.0	0.4765302428771927	68.8937593819041
INTERPRO	IPR003337:Trehalose-phosphatase	3	0.14416146083613646	0.07798597839947374	CG5177, TPS1, CG5171	1748	3	10196	5.832951945080091	1.0	0.7378484310048554	74.09983563832645
INTERPRO	IPR006379:HAD-superfamily hydrolase, subfamily IIB	3	0.14416146083613646	0.1384579187593925	CG5177, TPS1, CG5171	1748	4	10196	4.3747139588100685	1.0	0.8838820241570944	91.62220881915304
Annotation Cluster 65	Enrichment Score: 1.416252395926951
Category	Term	Count	%	PValue	Genes	List Total	Pop Hits	Pop Total	Fold Enrichment	Bonferroni	Benjamini	FDR
GOTERM_BP_FAT	GO:0007494~midgut development	11	0.5285920230658337	0.003783496601081569	SCB, LAB, ABD-B, CV-C, UBX, MEX1, TSH, ABD-A, DVE, IF, BYN	1132	28	7937	2.754511610297829	0.9998188522840826	0.07158603882391201	6.400707344749801
GOTERM_BP_FAT	GO:0035290~trunk segmentation	8	0.3844305622296973	0.006163744238075803	HH, ABD-B, UBX, KNI, WG, TSH, ABD-A, ANTP	1132	17	7937	3.2995219289129074	0.9999992118256515	0.10172496368005823	10.227401547955894
GOTERM_BP_FAT	GO:0035292~specification of segmental identity, trunk	5	0.2402691013935608	0.010023306791732706	ABD-B, UBX, TSH, ABD-A, ANTP	1132	7	7937	5.008202927814235	0.9999999998863531	0.1415723151646353	16.120549013552566
GOTERM_BP_FAT	GO:0007385~specification of segmental identity, abdomen	4	0.19221528111484865	0.04128442868324201	ABD-B, UBX, TSH, ABD-A	1132	6	7937	4.674322732626619	1.0	0.37341518405339147	52.08339399588917
GOTERM_BP_FAT	GO:0007384~specification of segmental identity, thorax	3	0.14416146083613646	0.05509635769799806	UBX, TSH, ANTP	1132	3	7937	7.011484098939929	1.0	0.4330432169205153	62.80269918053452
INTERPRO	IPR001827:Homeobox protein, antennapedia type, conserved site	6	0.2883229216722729	0.05661835367157335	LAB, B-H2, CG10232, UBX, ABD-A, ANTP	1748	13	10196	2.692131666960042	1.0	0.6509666643656777	62.081685100722595
GOTERM_BP_FAT	GO:0051094~positive regulation of developmental process	7	0.3363767419509851	0.1155777525414344	KLU, ABD-B, SEV, UBX, WG, CAC, ABD-A	1132	24	7937	2.0450161955241457	1.0	0.6430475664641367	88.27239850940697
GOTERM_BP_FAT	GO:0007379~segment specification	10	0.4805382027871216	0.18268049673896944	SALM, TIO, ABD-B, UBX, HTH, EMS, TSH, ABD-A, ANTP, OTP	1132	45	7937	1.5581075775422064	1.0	0.7678238923708707	97.04038669279502
UP_SEQ_FEATURE	short sequence motif:Antp-type hexapeptide	3	0.14416146083613646	0.28219324986124517	UBX, ABD-A, ANTP	446	7	2975	2.8587443946188347	1.0	0.9997292843956656	99.5335986931758
Annotation Cluster 66	Enrichment Score: 1.4019732715680826
Category	Term	Count	%	PValue	Genes	List Total	Pop Hits	Pop Total	Fold Enrichment	Bonferroni	Benjamini	FDR
SP_PIR_KEYWORDS	Immunoglobulin domain	17	0.8169149447381067	0.0012603621841388675	PVR, OTK, IMPL2, CG12484, CG14372, CG12950, BTL, DPR4, HTL, PXN, UNC-5, FAS2, NRM, TUTL, TROL, BEAT-IIIA, SLS	2007	47	12980	2.3392594006085083	0.3527995399789098	0.01489143023667061	1.7064405637239544
UP_SEQ_FEATURE	domain:Ig-like C2-type 1	7	0.3363767419509851	0.05249403545237102	OTK, FAS2, IMPL2, TUTL, BTL, HTL, PXN	446	19	2975	2.4575171111635594	1.0	0.9489789299838015	58.23029190065838
UP_SEQ_FEATURE	domain:Ig-like C2-type 2	7	0.3363767419509851	0.05249403545237102	OTK, FAS2, IMPL2, TUTL, BTL, HTL, PXN	446	19	2975	2.4575171111635594	1.0	0.9489789299838015	58.23029190065838
UP_SEQ_FEATURE	domain:Ig-like C2-type 4	5	0.2402691013935608	0.06848631673897752	OTK, FAS2, TUTL, BTL, PXN	446	11	2975	3.032001630656339	1.0	0.9680971535415074	68.29167601758182
UP_SEQ_FEATURE	domain:Ig-like C2-type 3	5	0.2402691013935608	0.11661280027724391	OTK, FAS2, TUTL, BTL, PXN	446	13	2975	2.5655398413245947	1.0	0.9880524849931471	86.56661417343305
UP_SEQ_FEATURE	domain:Ig-like C2-type 5	4	0.19221528111484865	0.13966740097038827	OTK, FAS2, TUTL, BTL	446	9	2975	2.964623816641754	1.0	0.9928162546888886	91.24517150428376
Annotation Cluster 67	Enrichment Score: 1.3354238225125121
Category	Term	Count	%	PValue	Genes	List Total	Pop Hits	Pop Total	Fold Enrichment	Bonferroni	Benjamini	FDR
GOTERM_CC_FAT	GO:0034703~cation channel complex	12	0.5766458433445458	0.0023969893871308365	SHAW, SLO, CG10830, ELK, KCNQ, CA-ALPHA1D, CA-BETA, CAC, SHAB, SHAL, EAG, PARA	761	28	4786	2.6953256992678805	0.5588430481266768	0.034955083706076584	3.2166620032813675
GOTERM_BP_FAT	GO:0015674~di-, tri-valent inorganic cation transport	13	0.6246996636232581	0.0050023926702271425	CALX, NOMPC, CG1090, CAC, CA-ALPHA1T, FER2LCH, TSF3, TSF1, CA-P60A, CA-ALPHA1D, CA-BETA, RDGB, FER1HCH	1132	38	7937	2.398665612795239	0.9999887930164223	0.08649647389468385	8.379119759554898
GOTERM_MF_FAT	GO:0005245~voltage-gated calcium channel activity	5	0.2402691013935608	0.04903508335176803	CA-ALPHA1D, CA-BETA, CAC, CA-ALPHA1T, CG4587	1330	9	7918	3.3074352548036754	1.0	0.4328266496021522	54.67426978886274
GOTERM_BP_FAT	GO:0006816~calcium ion transport	9	0.4324843825084094	0.053926646178029204	CALX, NOMPC, CA-P60A, CA-ALPHA1D, CG1090, CA-BETA, CAC, CA-ALPHA1T, RDGB	1132	30	7937	2.1034452296819786	1.0	0.4331078709849392	61.99094119702666
GOTERM_CC_FAT	GO:0005891~voltage-gated calcium channel complex	3	0.14416146083613646	0.12109761027997079	CA-ALPHA1D, CA-BETA, CAC	761	4	4786	4.71681997371879	1.0	0.5710763421409843	82.77108743325344
GOTERM_CC_FAT	GO:0034704~calcium channel complex	3	0.14416146083613646	0.12109761027997079	CA-ALPHA1D, CA-BETA, CAC	761	4	4786	4.71681997371879	1.0	0.5710763421409843	82.77108743325344
SP_PIR_KEYWORDS	calcium transport	5	0.2402691013935608	0.1914792111663981	CA-P60A, CA-ALPHA1D, CG1090, CAC, RDGB	2007	15	12980	2.155788075070586	1.0	0.6001305168079709	94.50189930986195
GOTERM_MF_FAT	GO:0005262~calcium channel activity	7	0.3363767419509851	0.23284259171485114	NOMPC, BRP, CA-ALPHA1D, CA-BETA, CAC, CA-ALPHA1T, CG4587	1330	25	7918	1.6669473684210527	1.0	0.8574144977834648	98.45734167185849
Annotation Cluster 68	Enrichment Score: 1.3263071781812257
Category	Term	Count	%	PValue	Genes	List Total	Pop Hits	Pop Total	Fold Enrichment	Bonferroni	Benjamini	FDR
GOTERM_MF_FAT	GO:0005044~scavenger receptor activity	12	0.5766458433445458	5.399098353310338E-4	CG10345, SR-CIV, SANTA-MARIA, NINAD, CG2736, CG3921, CORIN, TEQUILA, CG7227, CG3829, EMP, CG1887	1330	23	7918	3.1061131088591045	0.4077663067941244	0.016237169170607024	0.8463574435607857
INTERPRO	IPR001190:Speract/scavenger receptor	3	0.14416146083613646	0.20528241904302696	CG3921, CORIN, TEQUILA	1748	5	10196	3.499771167048055	1.0	0.947863390130418	97.81354930500912
INTERPRO	IPR017448:Speract/scavenger receptor related	3	0.14416146083613646	0.20528241904302696	CG3921, CORIN, TEQUILA	1748	5	10196	3.499771167048055	1.0	0.947863390130418	97.81354930500912
SMART	SM00202:SR	3	0.14416146083613646	0.21764391768932273	CG3921, CORIN, TEQUILA	858	5	4824	3.373426573426573	1.0	0.7229270220266416	95.88516720676043
Annotation Cluster 69	Enrichment Score: 1.3158224583552316
Category	Term	Count	%	PValue	Genes	List Total	Pop Hits	Pop Total	Fold Enrichment	Bonferroni	Benjamini	FDR
UP_SEQ_FEATURE	propeptide:Removed in mature form	11	0.5285920230658337	0.006995295341166554	ACE, RHOL, PDE6, ACT87E, CPX, ACT88F, RAB26, DALLY, ACT57B, CON, ACT79B	446	29	2975	2.530153084892531	0.9998009850935481	0.5084430956083006	10.74314146228379
GOTERM_CC_FAT	GO:0031225~anchored to membrane	7	0.3363767419509851	0.053050846288363464	FAS2, ACE, WG, CPX, DALLY, TREH, CON	761	18	4786	2.445758504891225	0.9999999915395952	0.3509697925611095	52.41403730241168
SP_PIR_KEYWORDS	lipoprotein	15	0.7208073041806823	0.06252530087447448	HH, RHOL, PDE6, WG, CPX, RAB3, WNTD, SIF, CON, FAS2, ACE, WNT4, RFABG, DALLY, RAB26	2007	59	12980	1.6442451420029895	0.9999999997881411	0.31012970500687786	58.56978632376049
SP_PIR_KEYWORDS	gpi-anchor	4	0.19221528111484865	0.23504769946634183	FAS2, ACE, DALLY, CON	2007	11	12980	2.351768809167912	1.0	0.6629515126784494	97.41835644262895
Annotation Cluster 70	Enrichment Score: 1.3024692704231893
Category	Term	Count	%	PValue	Genes	List Total	Pop Hits	Pop Total	Fold Enrichment	Bonferroni	Benjamini	FDR
GOTERM_BP_FAT	GO:0007155~cell adhesion	45	2.162421912542047	7.090773125672411E-5	CG40006, OTK, RHOL, IMPL2, KON, CG4629, NDG, CALS, MMP1, CG10345, WNT4, ALPHA-CATENIN-RELATED, HOW, FT, CG2736, 18W, MP20, DS, CG16857, CAD96CA, CG7227, TROL, STAN, CAT, IF, SCB, EGFR, CADN2, SANTA-MARIA, HML, CG3829, MP, EMP, CG31999, BM-40-SPARC, CON, FAS2, NINAD, NRM, TIMP, CG34380, TEN-A, CG1887, BEAT-IIA, RHO	1132	174	7937	1.8133148531741194	0.14886028600958623	0.0035753484467909713	0.1236620984527037
GOTERM_BP_FAT	GO:0022610~biological adhesion	45	2.162421912542047	4.5979412299934744E-4	CG40006, OTK, RHOL, IMPL2, KON, CG4629, NDG, CALS, MMP1, CG10345, WNT4, ALPHA-CATENIN-RELATED, HOW, FT, CG2736, 18W, MP20, DS, CG16857, CAD96CA, CG7227, TROL, STAN, CAT, IF, SCB, EGFR, CADN2, SANTA-MARIA, HML, CG3829, MP, EMP, CG31999, BM-40-SPARC, CON, FAS2, NINAD, NRM, TIMP, CG34380, TEN-A, CG1887, BEAT-IIA, RHO	1132	188	7937	1.6782807683632808	0.6484320891619433	0.014217853615493214	0.7993151965995038
INTERPRO	IPR006210:EGF-like	24	1.1532916866890917	9.839721305046137E-4	NIMB2, NIMB1, CADN2, AXO, SP2353, NIMC1, NIMB5, HML, NIMB4, MMD, EATER, CG9572, CG31999, NDG, SER, FT, EYS, LPR1, TROL, TEN-A, STAN, NRX-1, CG32373, CG7381	1748	70	10196	1.9998692383131742	0.7753969337327979	0.04559712254815618	1.6245987148148844
SMART	SM00181:EGF	24	1.1532916866890917	0.0015625954812051833	NIMB2, NIMB1, CADN2, AXO, SP2353, NIMC1, NIMB5, HML, NIMB4, MMD, EATER, CG9572, CG31999, NDG, SER, FT, EYS, LPR1, TROL, TEN-A, STAN, NRX-1, CG32373, CG7381	858	70	4824	1.9276723276723278	0.3246459582445935	0.03849145028260681	2.012302152332146
INTERPRO	IPR013032:EGF-like region, conserved site	30	1.4416146083613646	0.0018331700900420292	NIMB2, NIMB1, CG13516, SP2353, NIMB5, NIMB4, MMD, NDG, SER, CV-2, FT, LPR1, TROL, STAN, CG32373, CADN2, NIMC1, AXO, HML, EATER, CG9572, NETA, CG31999, CG13654, NETB, CG4250, EYS, TEN-A, TOK, CG7381	1748	99	10196	1.7675611954788157	0.9381764608582728	0.0706308341969688	3.006701427620817
INTERPRO	IPR012680:Laminin G, subdomain 2	9	0.4324843825084094	0.004113135883172567	CADN2, FT, EYS, SP2353, AXO, TROL, STAN, KON, NRX-1	1748	17	10196	3.0880333826894604	0.9980743556652789	0.11979630930038088	6.627706883355023
INTERPRO	IPR001791:Laminin G	9	0.4324843825084094	0.004113135883172567	CADN2, FT, EYS, SP2353, AXO, TROL, STAN, KON, NRX-1	1748	17	10196	3.0880333826894604	0.9980743556652789	0.11979630930038088	6.627706883355023
SMART	SM00282:LamG	9	0.4324843825084094	0.00514285566992925	CADN2, FT, EYS, SP2353, AXO, TROL, STAN, KON, NRX-1	858	17	4824	2.9765528589058	0.725879514974783	0.09475792776200065	6.482825176922702
INTERPRO	IPR000742:EGF-like, type 3	18	0.8649687650168189	0.010382518629192095	CADN2, AXO, SP2353, HML, MMD, CG9572, CG31999, NDG, CG13654, SER, FT, EYS, LPR1, TROL, TEN-A, STAN, NRX-1, TOK	1748	56	10196	1.8748774109186008	0.9999998669598585	0.24252532489677914	15.940683650739274
SP_PIR_KEYWORDS	egf-like domain	15	0.7208073041806823	0.01980596580853705	CADN2, AXO, SP2353, MMD, CG31999, NDG, SER, FT, EYS, LPR1, TEN-A, STAN, NRX-1, TOK, CG32373	2007	51	12980	1.9021659485916935	0.9989938587713029	0.14517224938344686	23.89187862935763
GOTERM_BP_FAT	GO:0016339~calcium-dependent cell-cell adhesion	8	0.3844305622296973	0.02204761474582685	SCB, CADN2, FT, DS, CAD96CA, STAN, CAT, CALS	1132	21	7937	2.6710415615009255	1.0	0.24536977293136053	32.229028722230225
INTERPRO	IPR013320:Concanavalin A-like lectin/glucanase, subgroup	11	0.5285920230658337	0.05372328169622667	CG14879, CADN2, FT, EYS, SP2353, AXO, CG13950, TROL, STAN, KON, NRX-1	1748	34	10196	1.887131511643559	1.0	0.6399723391747388	60.09844965263493
GOTERM_BP_FAT	GO:0016318~ommatidial rotation	8	0.3844305622296973	0.05489200279324805	EGFR, CADN2, FT, DS, WG, STY, STAN, PUC	1132	25	7937	2.2436749116607775	1.0	0.43323369797154876	62.662069182699696
UP_SEQ_FEATURE	domain:Cadherin 2	5	0.2402691013935608	0.06848631673897752	CADN2, FT, DS, STAN, CALS	446	11	2975	3.032001630656339	1.0	0.9680971535415074	68.29167601758182
UP_SEQ_FEATURE	domain:Cadherin 1	5	0.2402691013935608	0.06848631673897752	CADN2, FT, DS, STAN, CALS	446	11	2975	3.032001630656339	1.0	0.9680971535415074	68.29167601758182
INTERPRO	IPR006209:EGF	12	0.5766458433445458	0.06850361093238638	SER, CADN2, FT, EYS, LPR1, SP2353, AXO, TROL, STAN, TEN-A, NRX-1, TOK	1748	40	10196	1.7498855835240275	1.0	0.701671412963595	69.2930965322482
GOTERM_MF_FAT	GO:0050839~cell adhesion molecule binding	7	0.3363767419509851	0.08450602184927597	SCB, OTK, CADN2, FT, DS, STAN, IF	1330	19	7918	2.1933518005540167	1.0	0.5753234581156222	75.08160536068893
GOTERM_BP_FAT	GO:0007156~homophilic cell adhesion	8	0.3844305622296973	0.09287579177646164	FAS2, CADN2, FT, DS, CAD96CA, STAN, CALS, CON	1132	28	7937	2.003281171125694	1.0	0.5848922249505211	81.74913522953025
UP_SEQ_FEATURE	domain:Laminin G-like 1	4	0.19221528111484865	0.10424086088940117	CADN2, FT, EYS, STAN	446	8	2975	3.335201793721973	1.0	0.9846448004802254	83.17420690035893
UP_SEQ_FEATURE	domain:Laminin G-like 2	4	0.19221528111484865	0.10424086088940117	CADN2, FT, EYS, STAN	446	8	2975	3.335201793721973	1.0	0.9846448004802254	83.17420690035893
INTERPRO	IPR013111:EGF, extracellular	7	0.3363767419509851	0.11285352154068354	SER, NIMB1, CADN2, EYS, HML, MMD, TEN-A	1748	20	10196	2.0415331807780324	1.0	0.8374117334442033	86.36215618437997
GOTERM_BP_FAT	GO:0016337~cell-cell adhesion	13	0.6246996636232581	0.12580406960201385	SCB, EGFR, CADN2, CALS, CON, FAS2, FT, CAD96CA, DS, STAN, CAT, IF, RHO	1132	59	7937	1.5449032760376116	1.0	0.6668972134936648	90.42648988483661
INTERPRO	IPR018097:EGF-like calcium-binding, conserved site	9	0.4324843825084094	0.1280411703291793	SER, CADN2, EYS, LPR1, TEH4, TOK, CG31999, CG32373, NDG	1748	30	10196	1.7498855835240275	1.0	0.8670722825875101	89.76774433318708
UP_SEQ_FEATURE	domain:Cadherin 7	4	0.19221528111484865	0.13966740097038827	CADN2, FT, DS, STAN	446	9	2975	2.964623816641754	1.0	0.9928162546888886	91.24517150428376
UP_SEQ_FEATURE	domain:Cadherin 6	4	0.19221528111484865	0.13966740097038827	CADN2, FT, DS, STAN	446	9	2975	2.964623816641754	1.0	0.9928162546888886	91.24517150428376
UP_SEQ_FEATURE	domain:Cadherin 5	4	0.19221528111484865	0.13966740097038827	CADN2, FT, DS, STAN	446	9	2975	2.964623816641754	1.0	0.9928162546888886	91.24517150428376
UP_SEQ_FEATURE	domain:Cadherin 4	4	0.19221528111484865	0.13966740097038827	CADN2, FT, DS, STAN	446	9	2975	2.964623816641754	1.0	0.9928162546888886	91.24517150428376
INTERPRO	IPR001881:EGF-like calcium-binding	9	0.4324843825084094	0.1480912108979942	SER, CADN2, EYS, LPR1, STAN, TOK, CG31999, CG32373, NDG	1748	31	10196	1.6934376614748652	1.0	0.8925390333494003	93.05168456381013
INTERPRO	IPR002126:Cadherin	6	0.2883229216722729	0.15226453556527256	CADN2, FT, DS, CAD96CA, STAN, CALS	1748	17	10196	2.0586889217929736	1.0	0.895393627194588	93.59683258541851
SP_PIR_KEYWORDS	cell adhesion	11	0.5285920230658337	0.1630631235225963	SCB, OTK, FAS2, IMPL2, CADN2, FT, DS, STAN, CALS, IF, CON	2007	46	12980	1.5465436190723771	1.0	0.554276467833011	91.19060067946911
SMART	SM00112:CA	6	0.2883229216722729	0.1702122721528766	CADN2, FT, DS, CAD96CA, STAN, CALS	858	17	4824	1.9843685726038667	1.0	0.6721075610186629	91.15612317866736
SMART	SM00179:EGF_CA	9	0.4324843825084094	0.17157564495514624	SER, CADN2, EYS, LPR1, STAN, TOK, CG31999, CG32373, NDG	858	31	4824	1.6323031806902775	1.0	0.6667080500252907	91.34316028778198
UP_SEQ_FEATURE	domain:Cadherin 3	4	0.19221528111484865	0.17842808320067055	CADN2, FT, DS, STAN	446	10	2975	2.6681614349775784	1.0	0.9965892414521926	95.84940193759905
INTERPRO	IPR000152:EGF-type aspartate/asparagine hydroxylation conserved site	8	0.3844305622296973	0.27350287031375936	SER, CADN2, EYS, LPR1, TOK, CG31999, CG32373, NDG	1748	31	10196	1.5052779213109915	1.0	0.9766571582925494	99.50885698209215
UP_SEQ_FEATURE	domain:Cadherin 8	3	0.14416146083613646	0.28219324986124517	FT, DS, STAN	446	7	2975	2.8587443946188347	1.0	0.9997292843956656	99.5335986931758
UP_SEQ_FEATURE	domain:EGF-like 1	4	0.19221528111484865	0.3503225563147233	SER, CADN2, FT, EYS	446	14	2975	1.9058295964125562	1.0	0.9999384583970379	99.90719439008359
UP_SEQ_FEATURE	domain:EGF-like 4	3	0.14416146083613646	0.3991802305328021	SER, FT, EYS	446	9	2975	2.2234678624813156	1.0	0.9999766176842675	99.9738262877963
UP_SEQ_FEATURE	domain:EGF-like 3	3	0.14416146083613646	0.45436826736498187	SER, CADN2, FT	446	10	2975	2.0011210762331837	1.0	0.9999952509984699	99.99449951891069
UP_SEQ_FEATURE	domain:EGF-like 2	3	0.14416146083613646	0.5553254078603533	SER, CADN2, FT	446	12	2975	1.6676008968609868	1.0	0.9999995804952535	99.99979964531262
INTERPRO	IPR013091:EGF calcium-binding	4	0.19221528111484865	0.7534180884243361	LPR1, TOK, CG31999, NDG	1748	22	10196	1.0605367172872895	1.0	0.999992969985528	99.99999999235384
Annotation Cluster 71	Enrichment Score: 1.293558580392799
Category	Term	Count	%	PValue	Genes	List Total	Pop Hits	Pop Total	Fold Enrichment	Bonferroni	Benjamini	FDR
INTERPRO	IPR013847:POU	4	0.19221528111484865	0.03822116832636962	NUB, PDM3, PDM2, VVL	1748	5	10196	4.666361556064073	1.0	0.555072713908838	47.711617589257905
INTERPRO	IPR000327:POU-specific	4	0.19221528111484865	0.03822116832636962	NUB, PDM3, PDM2, VVL	1748	5	10196	4.666361556064073	1.0	0.555072713908838	47.711617589257905
SMART	SM00352:POU	4	0.19221528111484865	0.04210365182827539	NUB, PDM3, PDM2, VVL	858	5	4824	4.497902097902098	0.999979538007865	0.36229058373248746	42.83144272125497
UP_SEQ_FEATURE	domain:POU-specific	3	0.14416146083613646	0.10885239684334527	NUB, PDM2, VVL	446	4	2975	5.00280269058296	1.0	0.9855870278900916	84.5231015697574
Annotation Cluster 72	Enrichment Score: 1.2929425272843458
Category	Term	Count	%	PValue	Genes	List Total	Pop Hits	Pop Total	Fold Enrichment	Bonferroni	Benjamini	FDR
INTERPRO	IPR003439:ABC transporter-like	21	1.0091302258529553	6.312094924796234E-4	CG4562, CG33970, CG5853, CG1494, CG17646, MDR65, CG9270, CG31689, CG9664, CG31213, CG9663, MDR50, ATET, ST, CG9990, CG11898, CG4822, MDR49, CG10226, CG11147, CG32091	1748	56	10196	2.1873569794050343	0.6162819086082337	0.03758919314833342	1.0450398316330878
COG_ONTOLOGY	Defense mechanisms	12	0.5766458433445458	0.0016835610523602163	CG4562, CG33970, CG9990, CG17646, CG11898, MDR49, CG11147, MDR65, CG9270, CG32091, CG9663, MDR50	240	23	1237	2.689130434782609	0.052491484456243964	0.01781256505810669	1.4487342732886654
INTERPRO	IPR017871:ABC transporter, conserved site	20	0.9610764055742432	0.002734418321256461	CG4562, CG11289, CG33970, CG5853, CG17646, MDR65, CG9270, CG31689, CG31213, CG9663, MDR50, ATET, ST, CG9990, CG11898, CG4822, MDR49, CG10226, CG11147, CG32091	1748	58	10196	2.0113627396827902	0.9842952849596115	0.09208077830106842	4.453543446315933
GOTERM_MF_FAT	GO:0015239~multidrug transporter activity	6	0.2883229216722729	0.037246312513457475	CG11898, MDR49, CG10226, MDR65, CG9270, MDR50	1330	12	7918	2.976691729323308	0.9999999999999999	0.3688658393606241	44.97551061554691
GOTERM_BP_FAT	GO:0042493~response to drug	5	0.2402691013935608	0.042230322428810245	SLO, VACHT, MDR49, CG10226, MDR50	1132	10	7937	3.5057420494699647	1.0	0.3773642941668297	52.90169713595393
GOTERM_MF_FAT	GO:0015238~drug transporter activity	7	0.3363767419509851	0.05172798288960729	CG11898, VACHT, MDR49, CG10226, MDR65, CG9270, MDR50	1330	17	7918	2.4513931888544893	1.0	0.4394751003980131	56.65269865942052
PIR_SUPERFAMILY	PIRSF002773:multidrug resistance protein	3	0.14416146083613646	0.08128138505160991	MDR49, MDR65, MDR50	456	3	2596	5.69298245614035	0.9999999999996966	0.9593446902680178	68.47715256328839
GOTERM_BP_FAT	GO:0015893~drug transport	4	0.19221528111484865	0.125084978464301	VACHT, MDR49, CG10226, MDR50	1132	9	7937	3.116215155084413	1.0	0.6659704073777325	90.28813851802971
INTERPRO	IPR001140:ABC transporter, transmembrane region	7	0.3363767419509851	0.16169478301414966	CG4562, CG11898, MDR49, CG10226, MDR65, CG9270, MDR50	1748	22	10196	1.8559392552527567	1.0	0.9082703505125728	94.68425245110214
INTERPRO	IPR017940:ABC transporter integral membrane type 1	7	0.3363767419509851	0.21790460806849568	CG4562, CG11898, MDR49, CG10226, MDR65, CG9270, MDR50	1748	24	10196	1.70127765064836	1.0	0.9529298101109895	98.32484872967707
GOTERM_MF_FAT	GO:0008559~xenobiotic-transporting ATPase activity	4	0.19221528111484865	0.22798308768725137	CG11898, MDR49, MDR65, CG9270	1330	10	7918	2.3813533834586464	1.0	0.8549481896540687	98.29615705137091
GOTERM_MF_FAT	GO:0042910~xenobiotic transporter activity	4	0.19221528111484865	0.22798308768725137	CG11898, MDR49, MDR65, CG9270	1330	10	7918	2.3813533834586464	1.0	0.8549481896540687	98.29615705137091
INTERPRO	IPR003593:ATPase, AAA+ type, core	24	1.1532916866890917	0.38890788035587454	CG4562, CG33970, CG5853, CG1494, CG17646, SICK, MDR65, CG4538, CG9270, CG31689, CG9664, CG31213, CG9663, MDR50, RPT6R, ATET, ST, CG9990, CG11898, CG4822, MDR49, CG10226, CG11147, CG32091	1748	125	10196	1.1199267734553775	1.0	0.995002525024256	99.97237893777363
SMART	SM00382:AAA	24	1.1532916866890917	0.46269346512893356	CG4562, CG33970, CG5853, CG1494, CG17646, SICK, MDR65, CG4538, CG9270, CG31689, CG9664, CG31213, CG9663, MDR50, RPT6R, ATET, ST, CG9990, CG11898, CG4822, MDR49, CG10226, CG11147, CG32091	858	125	4824	1.0794965034965034	1.0	0.9191211956821925	99.9688738128753
Annotation Cluster 73	Enrichment Score: 1.2646148883529864
Category	Term	Count	%	PValue	Genes	List Total	Pop Hits	Pop Total	Fold Enrichment	Bonferroni	Benjamini	FDR
GOTERM_BP_FAT	GO:0006163~purine nucleotide metabolic process	33	1.5857760691975011	0.0010854410130281583	CG4692, ATPSYN-GAMMA, CG15547, GYC88E, CG9813, GYCBETA100B, CG31183, VHA26, GYCALPHA99B, CG14741, CA-P60A, VHASFD, ADE5, VHA68-1, PDE6, ATPSYN-D, VHAPPA1-1, ADGF-D, ATPSYN-B, OSCP, AC13E, ADGF-A, L(1)G0230, L(2)06225, ATPSYN-CF6, AC76E, CG31030, CG4301, PUG, RUT, CG9981, PRAT2, ADK1	1132	130	7937	1.7798382712693663	0.9152921834454645	0.02766188002961656	1.8772824004577804
GOTERM_BP_FAT	GO:0006164~purine nucleotide biosynthetic process	31	1.4896684286400768	0.00233368972870371	CG4692, ATPSYN-GAMMA, CG15547, GYC88E, GYCBETA100B, CG9813, CG31183, VHA26, GYCALPHA99B, CG14741, CA-P60A, VHASFD, ADE5, VHA68-1, ATPSYN-D, VHAPPA1-1, ADGF-D, ATPSYN-B, OSCP, AC13E, ADGF-A, L(1)G0230, L(2)06225, ATPSYN-CF6, AC76E, CG31030, CG4301, PUG, RUT, CG9981, PRAT2	1132	125	7937	1.7388480565371023	0.9950614124082838	0.05025329875345652	3.9950619521477493
GOTERM_BP_FAT	GO:0009187~cyclic nucleotide metabolic process	12	0.5766458433445458	0.002567555920976133	AC76E, PDE6, GYCALPHA99B, PDE1C, ACXD, DNC, AC13E, RUT, GYC88E, GYCBETA100B, AC78C, CG31183	1132	31	7937	2.714122877009005	0.9971014934454652	0.05363591989576677	4.387015736189481
GOTERM_BP_FAT	GO:0009123~nucleoside monophosphate metabolic process	17	0.8169149447381067	0.002658548960644334	PDE6, ADGF-D, AC13E, ADGF-A, GYC88E, GYCBETA100B, AC78C, CG31183, AC76E, PDE1C, GYCALPHA99B, DNC, ACXD, RUT, ADE5, SU(R), PRAT2	1132	54	7937	2.2073190681847925	0.9976443267266005	0.054981462734172815	4.539109710011591
GOTERM_BP_FAT	GO:0009165~nucleotide biosynthetic process	35	1.6818837097549257	0.0038143455815579375	CG4692, ATPSYN-GAMMA, CG15547, GYC88E, CG9813, GYCBETA100B, CG31183, AC78C, VHA26, GYCALPHA99B, CG14741, CG3714, CA-P60A, VHASFD, ADE5, VHA68-1, SU(R), ATPSYN-D, VHAPPA1-1, ADGF-D, ATPSYN-B, OSCP, AC13E, ADGF-A, L(1)G0230, L(2)06225, ATPSYN-CF6, AC76E, CG31030, CG4301, PUG, ACXD, RUT, CG9981, PRAT2	1132	151	7937	1.6251784335291228	0.9998311643628058	0.07155516704642673	6.451271799870717
GOTERM_BP_FAT	GO:0034404~nucleobase, nucleoside and nucleotide biosynthetic process	35	1.6818837097549257	0.007963963212707538	CG4692, ATPSYN-GAMMA, CG15547, GYC88E, CG9813, GYCBETA100B, CG31183, AC78C, VHA26, GYCALPHA99B, CG14741, CG3714, CA-P60A, VHASFD, ADE5, VHA68-1, SU(R), ATPSYN-D, VHAPPA1-1, ADGF-D, ATPSYN-B, OSCP, AC13E, ADGF-A, L(1)G0230, L(2)06225, ATPSYN-CF6, AC76E, CG31030, CG4301, PUG, ACXD, RUT, CG9981, PRAT2	1132	158	7937	1.5531768573601108	0.9999999872094033	0.12339578097084003	13.023113119821272
GOTERM_BP_FAT	GO:0034654~nucleobase, nucleoside, nucleotide and nucleic acid biosynthetic process	35	1.6818837097549257	0.007963963212707538	CG4692, ATPSYN-GAMMA, CG15547, GYC88E, CG9813, GYCBETA100B, CG31183, AC78C, VHA26, GYCALPHA99B, CG14741, CG3714, CA-P60A, VHASFD, ADE5, VHA68-1, SU(R), ATPSYN-D, VHAPPA1-1, ADGF-D, ATPSYN-B, OSCP, AC13E, ADGF-A, L(1)G0230, L(2)06225, ATPSYN-CF6, AC76E, CG31030, CG4301, PUG, ACXD, RUT, CG9981, PRAT2	1132	158	7937	1.5531768573601108	0.9999999872094033	0.12339578097084003	13.023113119821272
INTERPRO	IPR018297:Adenylyl cyclase class-3/4/guanylyl cyclase, conserved site	9	0.4324843825084094	0.018161311911061705	AC76E, GYCALPHA99B, ACXD, AC13E, RUT, GYC88E, GYCBETA100B, AC78C, CG31183	1748	21	10196	2.499836547891468	0.9999999999991588	0.36606104612895907	26.28365956197071
GOTERM_BP_FAT	GO:0009124~nucleoside monophosphate biosynthetic process	14	0.6727534839019702	0.020154129669325116	ADGF-D, AC13E, ADGF-A, GYC88E, GYCBETA100B, AC78C, CG31183, AC76E, GYCALPHA99B, ACXD, RUT, ADE5, PRAT2, SU(R)	1132	50	7937	1.96321554770318	1.0	0.23353562502888825	29.902469009052226
GOTERM_MF_FAT	GO:0016849~phosphorus-oxygen lyase activity	11	0.5285920230658337	0.020429224188280345	AC76E, CG14877, GYCALPHA99B, ACXD, CG14945, AC13E, RUT, GYC88E, GYCBETA100B, AC78C, CG31183	1330	30	7918	2.182907268170426	0.9999999979828164	0.2457216783934737	27.736590920520587
GOTERM_BP_FAT	GO:0009190~cyclic nucleotide biosynthetic process	9	0.4324843825084094	0.030066371844784952	AC76E, GYCALPHA99B, ACXD, AC13E, RUT, GYC88E, GYCBETA100B, AC78C, CG31183	1132	27	7937	2.3371613663133095	1.0	0.30461861776579113	41.298697791236904
SP_PIR_KEYWORDS	lyase	28	1.3455069678039404	0.03139500010891508	B, GYC88E, CG4706, GYCBETA100B, CG3940, CG31183, ACON, AC78C, CG14877, CG18673, GYCALPHA99B, CG8129, GAD1, CG3999, ADE5, ODC1, DDC, CG32698, CG10924, AC13E, ATPCL, CG5379, TDC1, CG6074, AC76E, ACXD, RUT, PEPCK	2007	122	12980	1.4843131008682726	0.999983380660855	0.20875508708722124	35.29516248538296
GOTERM_MF_FAT	GO:0009975~cyclase activity	11	0.5285920230658337	0.031990900998093444	AC76E, CG14877, GYCALPHA99B, ACXD, CG14945, AC13E, RUT, GYC88E, GYCBETA100B, AC78C, CG31183	1330	32	7918	2.046475563909774	0.9999999999999799	0.33964562779368124	40.053278369144095
INTERPRO	IPR001054:Adenylyl cyclase class-3/4/guanylyl cyclase	9	0.4324843825084094	0.05136056406774871	AC76E, GYCALPHA99B, ACXD, AC13E, RUT, GYC88E, GYCBETA100B, AC78C, CG31183	1748	25	10196	2.0998627002288326	1.0	0.6366839500451673	58.408070792558675
SMART	SM00044:CYCc	9	0.4324843825084094	0.06141500653437162	AC76E, GYCALPHA99B, ACXD, AC13E, RUT, GYC88E, GYCBETA100B, AC78C, CG31183	858	25	4824	2.0240559440559442	0.9999998767249567	0.45766900042170233	56.12862979489288
GOTERM_BP_FAT	GO:0046068~cGMP metabolic process	5	0.2402691013935608	0.0789394176594946	PDE6, GYCALPHA99B, GYC88E, GYCBETA100B, CG31183	1132	12	7937	2.921451707891637	1.0	0.5351379838097854	76.18624957908074
INTERPRO	IPR009398:Adenylate cyclase-like	3	0.14416146083613646	0.1384579187593925	AC76E, RUT, AC78C	1748	4	10196	4.3747139588100685	1.0	0.8838820241570944	91.62220881915304
GOTERM_BP_FAT	GO:0006182~cGMP biosynthetic process	4	0.19221528111484865	0.1605941167663858	GYCALPHA99B, GYC88E, GYCBETA100B, CG31183	1132	10	7937	2.804593639575972	1.0	0.734563126596072	95.28687534846166
SP_PIR_KEYWORDS	phosphorus-oxygen lyase	3	0.14416146083613646	0.17319554589562772	AC76E, GYCALPHA99B, RUT	2007	5	12980	3.8804185351270553	1.0	0.5688123987986328	92.53976901500852
GOTERM_CC_FAT	GO:0008074~guanylate cyclase complex, soluble	3	0.14416146083613646	0.18113989737615976	GYCALPHA99B, GYC88E, GYCBETA100B	761	5	4786	3.7734559789750324	1.0	0.6788249057896967	93.4296971436253
GOTERM_MF_FAT	GO:0004016~adenylate cyclase activity	5	0.2402691013935608	0.1971036978048548	AC76E, ACXD, AC13E, RUT, AC78C	1330	14	7918	2.1262083780880774	1.0	0.8179639546564975	96.84139328862524
INTERPRO	IPR011645:Haem NO binding associated	3	0.14416146083613646	0.20528241904302696	GYCALPHA99B, GYC88E, GYCBETA100B	1748	5	10196	3.499771167048055	1.0	0.947863390130418	97.81354930500912
INTERPRO	IPR011644:Haem NO binding	3	0.14416146083613646	0.20528241904302696	GYCALPHA99B, GYC88E, GYCBETA100B	1748	5	10196	3.499771167048055	1.0	0.947863390130418	97.81354930500912
GOTERM_MF_FAT	GO:0004383~guanylate cyclase activity	5	0.2402691013935608	0.2353999772593586	CG14877, GYCALPHA99B, GYC88E, GYCBETA100B, CG31183	1330	15	7918	1.9844611528822054	1.0	0.8587920238505107	98.53631933787752
GOTERM_BP_FAT	GO:0006171~cAMP biosynthetic process	3	0.14416146083613646	0.31902407296235114	AC76E, AC13E, RUT	1132	8	7937	2.6293065371024738	1.0	0.9104153922464473	99.8774979267856
GOTERM_BP_FAT	GO:0046058~cAMP metabolic process	3	0.14416146083613646	0.374435242812935	AC76E, AC13E, RUT	1132	9	7937	2.33716136631331	1.0	0.942212145302808	99.97214237195598
SP_PIR_KEYWORDS	cgmp biosynthesis	3	0.14416146083613646	0.47236886330979055	GYCALPHA99B, GYC88E, CG31183	2007	10	12980	1.9402092675635276	1.0	0.8751857731603286	99.98376337307991
KEGG_PATHWAY	dme00230:Purine metabolism	23	1.1052378664103797	0.6365714707731926	URO, PDE8, PDE6, CG32549, CG7362, ADGF-D, CG42249, AC13E, ADGF-A, CG15547, GYCBETA100B, AC78C, CG31183, AC76E, GYCALPHA99B, DNC, ACXD, VEIL, RY, RUT, ADE5, ADK1, PRAT2	389	122	2054	0.9954486071895149	1.0	0.8926199155976022	99.99859091533385
GOTERM_CC_FAT	GO:0044445~cytosolic part	3	0.14416146083613646	0.999999994587035	GYCALPHA99B, GYC88E, GYCBETA100B	761	127	4786	0.14856125901476505	1.0	1.0	100.0
GOTERM_CC_FAT	GO:0005829~cytosol	14	0.6727534839019702	1.0	FMO-1, FMO-2, ROP, CG34424, CG32549, DOA, GEL, GYC88E, GYCBETA100B, PRX2540-1, MICAL, GYCALPHA99B, CG3714, THOR	761	437	4786	0.20148124983085605	1.0	1.0	100.0
Annotation Cluster 74	Enrichment Score: 1.2561610874551907
Category	Term	Count	%	PValue	Genes	List Total	Pop Hits	Pop Total	Fold Enrichment	Bonferroni	Benjamini	FDR
GOTERM_BP_FAT	GO:0009310~amine catabolic process	13	0.6246996636232581	0.0030352005838356552	HN, ARG, OLF413, CG7430, CG6385, ACE, GS2, SKELETOR, PPL, CG34355, HGO, GAD1, CG8745	1132	36	7937	2.5319248135060857	0.9990017452981909	0.060881543029875806	5.166256579061901
GOTERM_BP_FAT	GO:0009063~cellular amino acid catabolic process	12	0.5766458433445458	0.004478256995603004	GS2, SKELETOR, HN, PPL, ARG, OLF413, CG6385, CG34355, CG7430, GAD1, HGO, CG8745	1132	33	7937	2.5496305814327016	0.9999629016732614	0.08085697985662421	7.533266299584107
GOTERM_CC_FAT	GO:0005960~glycine cleavage complex	3	0.14416146083613646	0.12109761027997079	PPL, CG7430, CG3999	761	4	4786	4.71681997371879	1.0	0.5710763421409843	82.77108743325344
GOTERM_BP_FAT	GO:0006544~glycine metabolic process	4	0.19221528111484865	0.125084978464301	PPL, CG6385, CG7430, CG3999	1132	9	7937	3.116215155084413	1.0	0.6659704073777325	90.28813851802971
GOTERM_BP_FAT	GO:0009069~serine family amino acid metabolic process	5	0.2402691013935608	0.1843132250058032	PPL, CG5493, CG6385, CG7430, CG3999	1132	16	7937	2.191088780918728	1.0	0.7700866226838936	97.14187881345934
GOTERM_BP_FAT	GO:0009071~serine family amino acid catabolic process	3	0.14416146083613646	0.20598679209400092	PPL, CG6385, CG7430	1132	6	7937	3.5057420494699647	1.0	0.7997559690534406	98.21355203976736
GOTERM_BP_FAT	GO:0006546~glycine catabolic process	3	0.14416146083613646	0.20598679209400092	PPL, CG6385, CG7430	1132	6	7937	3.5057420494699647	1.0	0.7997559690534406	98.21355203976736
Annotation Cluster 75	Enrichment Score: 1.2523818666233586
Category	Term	Count	%	PValue	Genes	List Total	Pop Hits	Pop Total	Fold Enrichment	Bonferroni	Benjamini	FDR
GOTERM_BP_FAT	GO:0006812~cation transport	62	2.9793368572801535	1.33088470731449E-5	NHA1, NOMPC, ATPSYN-GAMMA, CG1090, CAC, CG9813, SLO, CG6723, TSF3, VHA26, TSF1, CA-P60A, CG4239, VHASFD, IH, VHA68-1, EAG, PARA, PPK20, ATPSYN-D, VHAPPA1-1, ATPSYN-B, IRK3, IRK2, L(2)06225, ATPSYN-CF6, SHAW, CG8713, CG10830, CG6812, CG9903, SHAL, RDGB, CG9194, CALX, ELK, CG4692, SHAB, PPK, PICOT, CG34396, TIPE, CG42235, CG7720, FER1HCH, PPK19, KCNQ, OSCP, CG5687, CG31547, SK, CA-ALPHA1T, L(1)G023…	1132	252	7937	1.7250476751360142	0.029798222137073505	9.162833104522372E-4	0.023221442079024435
GOTERM_BP_FAT	GO:0015672~monovalent inorganic cation transport	47	2.2585295530994713	1.7034474382831777E-5	ELK, CG4692, ATPSYN-GAMMA, CG1090, SHAB, CG9813, SLO, PPK, CG6723, VHA26, PICOT, CG34396, CG4239, VHASFD, TIPE, CG42235, IH, CG7720, VHA68-1, EAG, PPK19, PARA, PPK20, ATPSYN-D, KCNQ, VHAPPA1-1, ATPSYN-B, OSCP, CG5687, IRK3, CG31547, SK, IRK2, L(1)G0230, L(2)06225, TASK6, NDAE1, ATPSYN-CF6, TASK7, SHAW, CG31030, CG8713, SMVT, CG10830, CG9903, SHAL, CG9194	1132	175	7937	1.8830843008581521	0.03797966478037895	0.0010749687527463747	0.029721052258091518
GOTERM_BP_FAT	GO:0006119~oxidative phosphorylation	35	1.6818837097549257	3.1581014546095033E-4	CG4769, CG3192, ATPSYN-GAMMA, CG5703, CG3560, CG7580, CG4169, CG3214, CG9813, LEVY, CG6020, CYT-C-P, VHA26, PDSW, VHASFD, VHA68-1, CG3621, CG9306, COVA, CG9140, ATPSYN-D, VHAPPA1-1, ATPSYN-B, OSCP, L(2)35DI, L(1)G0230, CG14757, L(2)06225, ATPSYN-CF6, CG31030, SDHB, CG15434, CG12400, CG11043, CG11913	1132	132	7937	1.8591056322946782	0.5122487977156676	0.010984605808521897	0.549660640677152
GOTERM_MF_FAT	GO:0016820~hydrolase activity, acting on acid anhydrides, catalyzing transmembrane movement of substances	40	1.9221528111484865	4.672346817584742E-4	CG4562, CG4692, CG1494, ATPSYN-GAMMA, CG9813, CG9270, MDR50, ST, VHA26, CG9990, CG14741, CA-P60A, MDR49, CG10226, VHASFD, CG32091, VHA68-1, CG33970, ATPSYN-D, VHAPPA1-1, CG5853, CG17646, ATPSYN-B, OSCP, L(1)G0230, MDR65, L(2)06225, CG31213, CG31689, CG9664, ATPSYN-CF6, CG9663, CG31030, ATET, CG4301, CG4822, CG11898, CG11147, RDGB, CG9981	1330	138	7918	1.7256183938106133	0.3644875221179451	0.014997190102790992	0.7328245847799564
GOTERM_MF_FAT	GO:0042626~ATPase activity, coupled to transmembrane movement of substances	39	1.8740989908697743	6.987722225837118E-4	CG4562, CG4692, CG1494, ATPSYN-GAMMA, CG9270, MDR50, ST, VHA26, CG9990, CG14741, CA-P60A, MDR49, CG10226, VHASFD, CG32091, VHA68-1, CG33970, ATPSYN-D, VHAPPA1-1, CG5853, CG17646, ATPSYN-B, OSCP, L(1)G0230, MDR65, L(2)06225, CG31213, CG31689, CG9664, ATPSYN-CF6, CG9663, CG31030, ATET, CG4301, CG4822, CG11898, CG11147, RDGB, CG9981	1330	136	7918	1.707220256523662	0.49239210179077886	0.019186296736895203	1.0941084030553938
GOTERM_MF_FAT	GO:0043492~ATPase activity, coupled to movement of substances	39	1.8740989908697743	6.987722225837118E-4	CG4562, CG4692, CG1494, ATPSYN-GAMMA, CG9270, MDR50, ST, VHA26, CG9990, CG14741, CA-P60A, MDR49, CG10226, VHASFD, CG32091, VHA68-1, CG33970, ATPSYN-D, VHAPPA1-1, CG5853, CG17646, ATPSYN-B, OSCP, L(1)G0230, MDR65, L(2)06225, CG31213, CG31689, CG9664, ATPSYN-CF6, CG9663, CG31030, ATET, CG4301, CG4822, CG11898, CG11147, RDGB, CG9981	1330	136	7918	1.707220256523662	0.49239210179077886	0.019186296736895203	1.0941084030553938
GOTERM_BP_FAT	GO:0044271~nitrogen compound biosynthetic process	52	2.4987986544930325	9.011673164491007E-4	EAS, HN, ATPSYN-GAMMA, CG9813, GYCBETA100B, ALAS, CG9674, VHA26, GYCALPHA99B, CG14741, CA-P60A, VHASFD, CG1673, ADE5, VHA68-1, SU(R), DDC, ATPSYN-D, VHAPPA1-1, ATPSYN-B, ADGF-D, CG7470, AC13E, ADGF-A, L(2)06225, ATPSYN-CF6, AC76E, CG4301, GS2, DOR, CG32068, CG9981, URO, CG4692, B, GYC88E, CG15547, RLUA-1, CG1315, CG31183, AC78C, T, CG3714, ODC1, OSCP, L(1)G0230, CG31030, CG9510, PUG, ACXD, RUT, P…	1132	233	7937	1.5647947345273663	0.8711719641921272	0.023820835327730494	1.5609381497854735
GOTERM_BP_FAT	GO:0006163~purine nucleotide metabolic process	33	1.5857760691975011	0.0010854410130281583	CG4692, ATPSYN-GAMMA, CG15547, GYC88E, CG9813, GYCBETA100B, CG31183, VHA26, GYCALPHA99B, CG14741, CA-P60A, VHASFD, ADE5, VHA68-1, PDE6, ATPSYN-D, VHAPPA1-1, ADGF-D, ATPSYN-B, OSCP, AC13E, ADGF-A, L(1)G0230, L(2)06225, ATPSYN-CF6, AC76E, CG31030, CG4301, PUG, RUT, CG9981, PRAT2, ADK1	1132	130	7937	1.7798382712693663	0.9152921834454645	0.02766188002961656	1.8772824004577804
GOTERM_BP_FAT	GO:0006164~purine nucleotide biosynthetic process	31	1.4896684286400768	0.00233368972870371	CG4692, ATPSYN-GAMMA, CG15547, GYC88E, GYCBETA100B, CG9813, CG31183, VHA26, GYCALPHA99B, CG14741, CA-P60A, VHASFD, ADE5, VHA68-1, ATPSYN-D, VHAPPA1-1, ADGF-D, ATPSYN-B, OSCP, AC13E, ADGF-A, L(1)G0230, L(2)06225, ATPSYN-CF6, AC76E, CG31030, CG4301, PUG, RUT, CG9981, PRAT2	1132	125	7937	1.7388480565371023	0.9950614124082838	0.05025329875345652	3.9950619521477493
GOTERM_BP_FAT	GO:0009165~nucleotide biosynthetic process	35	1.6818837097549257	0.0038143455815579375	CG4692, ATPSYN-GAMMA, CG15547, GYC88E, CG9813, GYCBETA100B, CG31183, AC78C, VHA26, GYCALPHA99B, CG14741, CG3714, CA-P60A, VHASFD, ADE5, VHA68-1, SU(R), ATPSYN-D, VHAPPA1-1, ADGF-D, ATPSYN-B, OSCP, AC13E, ADGF-A, L(1)G0230, L(2)06225, ATPSYN-CF6, AC76E, CG31030, CG4301, PUG, ACXD, RUT, CG9981, PRAT2	1132	151	7937	1.6251784335291228	0.9998311643628058	0.07155516704642673	6.451271799870717
GOTERM_BP_FAT	GO:0034404~nucleobase, nucleoside and nucleotide biosynthetic process	35	1.6818837097549257	0.007963963212707538	CG4692, ATPSYN-GAMMA, CG15547, GYC88E, CG9813, GYCBETA100B, CG31183, AC78C, VHA26, GYCALPHA99B, CG14741, CG3714, CA-P60A, VHASFD, ADE5, VHA68-1, SU(R), ATPSYN-D, VHAPPA1-1, ADGF-D, ATPSYN-B, OSCP, AC13E, ADGF-A, L(1)G0230, L(2)06225, ATPSYN-CF6, AC76E, CG31030, CG4301, PUG, ACXD, RUT, CG9981, PRAT2	1132	158	7937	1.5531768573601108	0.9999999872094033	0.12339578097084003	13.023113119821272
GOTERM_BP_FAT	GO:0034654~nucleobase, nucleoside, nucleotide and nucleic acid biosynthetic process	35	1.6818837097549257	0.007963963212707538	CG4692, ATPSYN-GAMMA, CG15547, GYC88E, CG9813, GYCBETA100B, CG31183, AC78C, VHA26, GYCALPHA99B, CG14741, CG3714, CA-P60A, VHASFD, ADE5, VHA68-1, SU(R), ATPSYN-D, VHAPPA1-1, ADGF-D, ATPSYN-B, OSCP, AC13E, ADGF-A, L(1)G0230, L(2)06225, ATPSYN-CF6, AC76E, CG31030, CG4301, PUG, ACXD, RUT, CG9981, PRAT2	1132	158	7937	1.5531768573601108	0.9999999872094033	0.12339578097084003	13.023113119821272
GOTERM_MF_FAT	GO:0015405~P-P-bond-hydrolysis-driven transmembrane transporter activity	39	1.8740989908697743	0.010336344039525835	CG4562, CG4692, CG1494, ATPSYN-GAMMA, CG9270, MDR50, ST, VHA26, CG9990, CG14741, CA-P60A, MDR49, CG10226, VHASFD, CG32091, VHA68-1, CG33970, ATPSYN-D, VHAPPA1-1, CG5853, CG17646, ATPSYN-B, OSCP, L(1)G0230, MDR65, L(2)06225, CG31213, CG31689, CG9664, ATPSYN-CF6, CG9663, CG31030, ATET, CG4301, CG4822, CG11898, CG11147, RDGB, CG9981	1330	157	7918	1.4788659546956564	0.9999580247744587	0.15462405876691854	15.085367572989327
GOTERM_MF_FAT	GO:0015399~primary active transmembrane transporter activity	39	1.8740989908697743	0.010336344039525835	CG4562, CG4692, CG1494, ATPSYN-GAMMA, CG9270, MDR50, ST, VHA26, CG9990, CG14741, CA-P60A, MDR49, CG10226, VHASFD, CG32091, VHA68-1, CG33970, ATPSYN-D, VHAPPA1-1, CG5853, CG17646, ATPSYN-B, OSCP, L(1)G0230, MDR65, L(2)06225, CG31213, CG31689, CG9664, ATPSYN-CF6, CG9663, CG31030, ATET, CG4301, CG4822, CG11898, CG11147, RDGB, CG9981	1330	157	7918	1.4788659546956564	0.9999580247744587	0.15462405876691854	15.085367572989327
GOTERM_BP_FAT	GO:0009259~ribonucleotide metabolic process	26	1.2493993272465163	0.013390241575698581	CG4692, ATPSYN-GAMMA, CG15547, GYC88E, CG9813, VHA26, CG14741, CA-P60A, VHASFD, VHA68-1, ADE5, SU(R), ATPSYN-D, VHAPPA1-1, ADGF-D, ATPSYN-B, OSCP, ADGF-A, L(1)G0230, L(2)06225, ATPSYN-CF6, CG31030, CG4301, CG9981, PRAT2, ADK1	1132	112	7937	1.6276659515396263	0.9999999999999507	0.17730489458875132	20.961781185096307
GOTERM_BP_FAT	GO:0009150~purine ribonucleotide metabolic process	25	1.2013455069678038	0.014317335276492307	CG4692, ATPSYN-GAMMA, CG15547, GYC88E, CG9813, VHA26, CG14741, CA-P60A, VHASFD, VHA68-1, ADE5, ATPSYN-D, VHAPPA1-1, ADGF-D, ATPSYN-B, OSCP, ADGF-A, L(1)G0230, L(2)06225, ATPSYN-CF6, CG31030, CG4301, CG9981, ADK1, PRAT2	1132	107	7937	1.6381972193784882	0.9999999999999942	0.1852432974698216	22.2478326165811
GOTERM_BP_FAT	GO:0009205~purine ribonucleoside triphosphate metabolic process	21	1.0091302258529553	0.018579759008261077	ATPSYN-D, VHAPPA1-1, CG4692, ATPSYN-B, OSCP, ATPSYN-GAMMA, L(1)G0230, CG15547, GYC88E, CG9813, L(2)06225, ATPSYN-CF6, CG31030, CG4301, VHA26, CG14741, CA-P60A, VHASFD, CG9981, VHA68-1, ADK1	1132	87	7937	1.6924271962958448	1.0	0.21951777019569185	27.910891400916814
GOTERM_BP_FAT	GO:0009144~purine nucleoside triphosphate metabolic process	21	1.0091302258529553	0.018579759008261077	ATPSYN-D, VHAPPA1-1, CG4692, ATPSYN-B, OSCP, ATPSYN-GAMMA, L(1)G0230, CG15547, GYC88E, CG9813, L(2)06225, ATPSYN-CF6, CG31030, CG4301, VHA26, CG14741, CA-P60A, VHASFD, CG9981, VHA68-1, ADK1	1132	87	7937	1.6924271962958448	1.0	0.21951777019569185	27.910891400916814
GOTERM_BP_FAT	GO:0009199~ribonucleoside triphosphate metabolic process	21	1.0091302258529553	0.020931663330756724	ATPSYN-D, VHAPPA1-1, CG4692, ATPSYN-B, OSCP, ATPSYN-GAMMA, L(1)G0230, CG15547, GYC88E, CG9813, L(2)06225, ATPSYN-CF6, CG31030, CG4301, VHA26, CG14741, CA-P60A, VHASFD, CG9981, VHA68-1, ADK1	1132	88	7937	1.6731950690652104	1.0	0.2378817130744153	30.86680470240256
GOTERM_BP_FAT	GO:0009141~nucleoside triphosphate metabolic process	21	1.0091302258529553	0.0235066199054651	ATPSYN-D, VHAPPA1-1, CG4692, ATPSYN-B, OSCP, ATPSYN-GAMMA, L(1)G0230, CG15547, GYC88E, CG9813, L(2)06225, ATPSYN-CF6, CG31030, CG4301, VHA26, CG14741, CA-P60A, VHASFD, CG9981, VHA68-1, ADK1	1132	89	7937	1.654395124468972	1.0	0.25461231987214494	33.97187146898013
GOTERM_BP_FAT	GO:0009260~ribonucleotide biosynthetic process	24	1.1532916866890917	0.026220677353706773	ATPSYN-D, VHAPPA1-1, CG4692, ATPSYN-B, ADGF-D, OSCP, ATPSYN-GAMMA, ADGF-A, L(1)G0230, CG15547, CG9813, L(2)06225, ATPSYN-CF6, CG31030, CG4301, VHA26, CG14741, CA-P60A, VHASFD, CG9981, ADE5, VHA68-1, SU(R), PRAT2	1132	107	7937	1.5726693306033488	1.0	0.27600254309512084	37.102096248263535
GOTERM_CC_FAT	GO:0044455~mitochondrial membrane part	31	1.4896684286400768	0.028118067656437516	CG4769, CG4692, CG3192, ATPSYN-GAMMA, CG5703, CG3560, CG7580, CG4169, CG3214, LEVY, CG6020, PDSW, CG8680, CG3621, CG9306, COVA, CG9140, ATPSYN-D, ATPSYN-B, OSCP, L(2)35DI, L(1)G0230, L(2)06225, ATPSYN-CF6, SDHB, CG10219, CG15434, CG12400, CG11043, CG6455, CG11913	761	134	4786	1.4549394943809206	0.999940268090481	0.22581003663696664	32.19702292106729
GOTERM_BP_FAT	GO:0009152~purine ribonucleotide biosynthetic process	23	1.1052378664103797	0.028222655274799186	ATPSYN-D, VHAPPA1-1, CG4692, ATPSYN-B, ADGF-D, OSCP, ATPSYN-GAMMA, ADGF-A, L(1)G0230, CG15547, CG9813, L(2)06225, ATPSYN-CF6, CG31030, CG4301, VHA26, CG14741, CA-P60A, VHASFD, CG9981, ADE5, VHA68-1, PRAT2	1132	102	7937	1.5810209242707682	1.0	0.29258061071728936	39.32081940367206
GOTERM_BP_FAT	GO:0046034~ATP metabolic process	19	0.9130225852955309	0.030236247295469955	ATPSYN-D, VHAPPA1-1, CG4692, ATPSYN-B, OSCP, ATPSYN-GAMMA, L(1)G0230, CG9813, L(2)06225, ATPSYN-CF6, CG31030, CG4301, VHA26, CG14741, CA-P60A, VHASFD, CG9981, VHA68-1, ADK1	1132	80	7937	1.6652274734982333	1.0	0.30474477545337386	41.47784379591113
GOTERM_BP_FAT	GO:0009206~purine ribonucleoside triphosphate biosynthetic process	19	0.9130225852955309	0.03785671768140884	ATPSYN-D, VHAPPA1-1, CG4692, ATPSYN-B, OSCP, ATPSYN-GAMMA, L(1)G0230, CG15547, CG9813, L(2)06225, ATPSYN-CF6, CG31030, CG4301, VHA26, CG14741, CA-P60A, VHASFD, CG9981, VHA68-1	1132	82	7937	1.624612169266569	1.0	0.35225253234084886	49.004354597403896
GOTERM_BP_FAT	GO:0009145~purine nucleoside triphosphate biosynthetic process	19	0.9130225852955309	0.03785671768140884	ATPSYN-D, VHAPPA1-1, CG4692, ATPSYN-B, OSCP, ATPSYN-GAMMA, L(1)G0230, CG15547, CG9813, L(2)06225, ATPSYN-CF6, CG31030, CG4301, VHA26, CG14741, CA-P60A, VHASFD, CG9981, VHA68-1	1132	82	7937	1.624612169266569	1.0	0.35225253234084886	49.004354597403896
GOTERM_BP_FAT	GO:0009201~ribonucleoside triphosphate biosynthetic process	19	0.9130225852955309	0.04215308285071259	ATPSYN-D, VHAPPA1-1, CG4692, ATPSYN-B, OSCP, ATPSYN-GAMMA, L(1)G0230, CG15547, CG9813, L(2)06225, ATPSYN-CF6, CG31030, CG4301, VHA26, CG14741, CA-P60A, VHASFD, CG9981, VHA68-1	1132	83	7937	1.605038528672996	1.0	0.37824169571055755	52.83537348054955
GOTERM_BP_FAT	GO:0009142~nucleoside triphosphate biosynthetic process	19	0.9130225852955309	0.04215308285071259	ATPSYN-D, VHAPPA1-1, CG4692, ATPSYN-B, OSCP, ATPSYN-GAMMA, L(1)G0230, CG15547, CG9813, L(2)06225, ATPSYN-CF6, CG31030, CG4301, VHA26, CG14741, CA-P60A, VHASFD, CG9981, VHA68-1	1132	83	7937	1.605038528672996	1.0	0.37824169571055755	52.83537348054955
GOTERM_MF_FAT	GO:0019829~cation-transporting ATPase activity	10	0.4805382027871216	0.042680990438265703	CG31030, CG4301, VHA26, OSCP, ATPSYN-GAMMA, CA-P60A, L(1)G0230, VHASFD, RDGB, VHA68-1	1330	29	7918	2.052890847809178	1.0	0.3957039023760104	49.66580565939347
GOTERM_BP_FAT	GO:0006754~ATP biosynthetic process	18	0.8649687650168189	0.04543677019480004	ATPSYN-D, VHAPPA1-1, CG4692, ATPSYN-B, OSCP, ATPSYN-GAMMA, L(1)G0230, CG9813, L(2)06225, ATPSYN-CF6, CG31030, CG4301, VHA26, CG14741, CA-P60A, VHASFD, CG9981, VHA68-1	1132	78	7937	1.6180347920630604	1.0	0.3897669467174736	55.57869254261367
SP_PIR_KEYWORDS	Hydrogen ion transport	9	0.4324843825084094	0.046229914012369616	ATPSYN-D, VHA26, CG4692, ATPSYN-B, OSCP, ATPSYN-GAMMA, VHASFD, VHA68-1, ATPSYN-CF6	2007	27	12980	2.155788075070586	0.9999999190763423	0.269505691402837	47.584802836045235
GOTERM_BP_FAT	GO:0015992~proton transport	15	0.7208073041806823	0.05687318718363872	ATPSYN-D, VHAPPA1-1, CG4692, ATPSYN-B, OSCP, ATPSYN-GAMMA, L(1)G0230, CG9813, L(2)06225, NDAE1, ATPSYN-CF6, CG31030, VHA26, VHASFD, VHA68-1	1132	63	7937	1.6694009759380783	1.0	0.4421959518825038	64.00458170018277
KEGG_PATHWAY	dme00190:Oxidative phosphorylation	34	1.6338298894762133	0.0587814745861793	CG4769, CG4692, CG3192, ATPSYN-GAMMA, CG5703, CG3560, CG7580, CG4169, LEVY, CG6020, VHA26, PDSW, CG8680, VHASFD, VHA68-1, CG3621, CG9306, COVA, CG9140, ATPSYN-D, VHAPPA1-1, ATPSYN-B, OSCP, L(2)35DI, L(1)G0230, L(2)06225, ATPSYN-CF6, CG10219, SDHB, CG15434, CG12400, CG11043, CG9350, CG11913	389	135	2054	1.3298295725030944	0.9971947262117855	0.29224833898090763	48.75433475362264
GOTERM_CC_FAT	GO:0005753~mitochondrial proton-transporting ATP synthase complex	8	0.3844305622296973	0.05983297238548461	ATPSYN-D, CG4692, ATPSYN-B, OSCP, ATPSYN-GAMMA, L(1)G0230, L(2)06225, ATPSYN-CF6	761	23	4786	2.1875107124492943	0.9999999992706928	0.38007539412981106	56.85304367848853
GOTERM_BP_FAT	GO:0006818~hydrogen transport	15	0.7208073041806823	0.06366697805195856	ATPSYN-D, VHAPPA1-1, CG4692, ATPSYN-B, OSCP, ATPSYN-GAMMA, L(1)G0230, CG9813, L(2)06225, NDAE1, ATPSYN-CF6, CG31030, VHA26, VHASFD, VHA68-1	1132	64	7937	1.6433165856890461	1.0	0.4736282841029783	68.27084934876609
GOTERM_CC_FAT	GO:0033178~proton-transporting two-sector ATPase complex, catalytic domain	9	0.4324843825084094	0.07663591283377023	CG31030, VHA26, OSCP, ATPSYN-GAMMA, L(1)G0230, CG9813, VHASFD, VHA68-1, ATPSYN-CF6	761	29	4786	1.9517875753319138	0.9999999999984434	0.4392491845400224	66.25200582629766
SP_PIR_KEYWORDS	cf(0)	4	0.19221528111484865	0.07942734407911467	ATPSYN-D, CG4692, ATPSYN-B, ATPSYN-CF6	2007	7	12980	3.695636700121005	0.9999999999996019	0.3598960050741329	67.67925114844712
GOTERM_BP_FAT	GO:0015985~energy coupled proton transport, down electrochemical gradient	13	0.6246996636232581	0.09294884260989333	ATPSYN-D, VHAPPA1-1, ATPSYN-B, ATPSYN-GAMMA, OSCP, L(1)G0230, CG9813, L(2)06225, ATPSYN-CF6, CG31030, VHA26, VHASFD, VHA68-1	1132	56	7937	1.6276659515396263	1.0	0.5823096050810398	81.77476534250904
GOTERM_BP_FAT	GO:0015986~ATP synthesis coupled proton transport	13	0.6246996636232581	0.09294884260989333	ATPSYN-D, VHAPPA1-1, ATPSYN-B, ATPSYN-GAMMA, OSCP, L(1)G0230, CG9813, L(2)06225, ATPSYN-CF6, CG31030, VHA26, VHASFD, VHA68-1	1132	56	7937	1.6276659515396263	1.0	0.5823096050810398	81.77476534250904
GOTERM_BP_FAT	GO:0055085~transmembrane transport	22	1.0571840461316675	0.11066985453788536	ATPSYN-D, VHAPPA1-1, ATPSYN-B, OSCP, CG4607, ATPSYN-GAMMA, L(1)G0230, CG9813, L(2)06225, ATPSYN-CF6, CG7882, CG31030, GLUT1, VHA26, CG1208, MDR49, CG8249, VHASFD, CG42235, SUT2, CG1213, VHA68-1	1132	112	7937	1.3772558051489145	1.0	0.6288137037919441	87.0834113149036
GOTERM_BP_FAT	GO:0034220~ion transmembrane transport	13	0.6246996636232581	0.11420613067531044	ATPSYN-D, VHAPPA1-1, ATPSYN-B, ATPSYN-GAMMA, OSCP, L(1)G0230, CG9813, L(2)06225, ATPSYN-CF6, CG31030, VHA26, VHASFD, VHA68-1	1132	58	7937	1.5715395394175704	1.0	0.6397374585302105	87.95093701967748
GOTERM_MF_FAT	GO:0022890~inorganic cation transmembrane transporter activity	28	1.3455069678039404	0.11758861503168269	NHA1, CG4692, ATPSYN-GAMMA, CG3560, CG7580, CG4169, LEVY, TSF3, VHA26, TSF1, RH50, CA-P60A, VHASFD, VHA68-1, COVA, ATPSYN-D, VHAPPA1-1, ATPSYN-B, OSCP, CG8925, L(1)G0230, L(2)06225, ATPSYN-CF6, CG31030, CG6006, CG4301, CG11043, RDGB	1330	128	7918	1.3023026315789472	1.0	0.6715096183070575	86.03786362417209
GOTERM_CC_FAT	GO:0005743~mitochondrial inner membrane	39	1.8740989908697743	0.12927032768094504	CG4769, CG4692, CG3192, ATPSYN-GAMMA, CG5703, CG3560, CG7580, CG4169, CG3214, LEVY, CG6020, CYT-C-P, PDSW, CG8680, CG3621, CG9306, CG9140, CG18327, COVA, ATPSYN-D, CG18324, CG7470, CG5254, ATPSYN-B, OSCP, L(2)35DI, L(1)G0230, GPO-1, L(2)06225, CG1907, ATPSYN-CF6, CG10219, SDHB, CG15434, CG12400, CG11043, CG6455, CG8323, CG11913	761	200	4786	1.2263731931668858	1.0	0.5895958852543324	84.83012646009897
GOTERM_CC_FAT	GO:0045259~proton-transporting ATP synthase complex	8	0.3844305622296973	0.143777809196006	ATPSYN-D, CG4692, ATPSYN-B, OSCP, ATPSYN-GAMMA, L(1)G0230, L(2)06225, ATPSYN-CF6	761	28	4786	1.7968837995119205	1.0	0.611402670745525	87.93379112328692
GOTERM_CC_FAT	GO:0016469~proton-transporting two-sector ATPase complex	14	0.6727534839019702	0.14574757467622446	ATPSYN-D, VHAPPA1-1, CG4692, ATPSYN-B, ATPSYN-GAMMA, OSCP, L(1)G0230, CG9813, L(2)06225, ATPSYN-CF6, CG31030, VHA26, VHASFD, VHA68-1	761	60	4786	1.467455102934735	1.0	0.6103115223999018	88.30652744770144
SP_PIR_KEYWORDS	atp synthesis	4	0.19221528111484865	0.15064553851564969	CG4692, OSCP, ATPSYN-GAMMA, VHA68-1	2007	9	12980	2.8743841000941153	1.0	0.5329092249028569	89.22940815542125
GOTERM_CC_FAT	GO:0000275~mitochondrial proton-transporting ATP synthase complex, catalytic core F(1)	4	0.19221528111484865	0.15999712547505285	OSCP, ATPSYN-GAMMA, L(1)G0230, ATPSYN-CF6	761	9	4786	2.795152577018543	1.0	0.6412241839620018	90.70144543353229
GOTERM_MF_FAT	GO:0042625~ATPase activity, coupled to transmembrane movement of ions	18	0.8649687650168189	0.1627844957543449	ATPSYN-D, VHAPPA1-1, CG4692, ATPSYN-B, OSCP, ATPSYN-GAMMA, L(1)G0230, L(2)06225, ATPSYN-CF6, CG31030, CG4301, VHA26, CG14741, CA-P60A, VHASFD, RDGB, CG9981, VHA68-1	1330	79	7918	1.3564671171599885	1.0	0.7707682661777645	93.896421779803
GOTERM_CC_FAT	GO:0000276~mitochondrial proton-transporting ATP synthase complex, coupling factor F(o)	5	0.2402691013935608	0.17045451049559618	ATPSYN-D, CG4692, ATPSYN-B, L(2)06225, ATPSYN-CF6	761	14	4786	2.2461047493899002	1.0	0.6604342304543054	92.16039477360232
GOTERM_MF_FAT	GO:0046961~proton-transporting ATPase activity, rotational mechanism	7	0.3363767419509851	0.17630787398556108	CG31030, VHA26, OSCP, ATPSYN-GAMMA, L(1)G0230, VHASFD, VHA68-1	1330	23	7918	1.8118993135011443	1.0	0.794231982264636	95.27635439447334
GOTERM_MF_FAT	GO:0015662~ATPase activity, coupled to transmembrane movement of ions, phosphorylative mechanism	17	0.8169149447381067	0.18113616494797902	ATPSYN-D, VHAPPA1-1, CG4692, ATPSYN-B, OSCP, ATPSYN-GAMMA, L(1)G0230, L(2)06225, ATPSYN-CF6, CG4301, VHA26, CG14741, CA-P60A, VHASFD, RDGB, CG9981, VHA68-1	1330	75	7918	1.3494335839598999	1.0	0.7985074418978961	95.69380452835075
GOTERM_CC_FAT	GO:0045261~proton-transporting ATP synthase complex, catalytic core F(1)	4	0.19221528111484865	0.202974126758916	OSCP, ATPSYN-GAMMA, L(1)G0230, ATPSYN-CF6	761	10	4786	2.5156373193166885	1.0	0.7186708885137945	95.45348395017965
GOTERM_CC_FAT	GO:0019866~organelle inner membrane	40	1.9221528111484865	0.21877436948095275	CG4769, CG4692, CG3192, ATPSYN-GAMMA, CG5703, CG3560, CG7580, CG4169, CG3214, LEVY, CG6020, CYT-C-P, SKELETOR, PDSW, CG8680, CG3621, CG9306, CG9140, CG18327, COVA, ATPSYN-D, CG18324, CG7470, CG5254, ATPSYN-B, OSCP, L(2)35DI, L(1)G0230, GPO-1, L(2)06225, CG1907, ATPSYN-CF6, CG10219, SDHB, CG15434, CG12400, CG11043, CG6455, CG8323, CG11913	761	217	4786	1.159279870652852	1.0	0.7428001815384937	96.53895759927393
GOTERM_CC_FAT	GO:0031966~mitochondrial membrane	44	2.114368092263335	0.21983043363092486	CG4769, CG4692, CG3192, ATPSYN-GAMMA, CG5703, CG3560, CG7580, CG4169, CG3214, LEVY, CG6020, CYT-C-P, PDSW, CG8680, CYP12A5, CYP301A1, CYP12A4, CG3621, CG9306, CG9140, CG18327, COVA, CYP12E1, ATPSYN-D, ATPSYN-B, CG7470, CG18324, CG5254, OSCP, L(2)35DI, L(1)G0230, GPO-1, L(2)06225, CG1907, ATPSYN-CF6, CG10219, SDHB, CG15434, CG12400, CG11043, CG6455, CG8323, CYP12B2, CG11913	761	241	4786	1.1482162038374926	1.0	0.7391135050280753	96.60215764564083
GOTERM_MF_FAT	GO:0008553~hydrogen-exporting ATPase activity, phosphorylative mechanism	12	0.5766458433445458	0.22702203975002716	ATPSYN-D, VHA26, VHAPPA1-1, CG4692, ATPSYN-B, OSCP, ATPSYN-GAMMA, L(1)G0230, VHASFD, L(2)06225, VHA68-1, ATPSYN-CF6	1330	51	7918	1.4007961079168512	1.0	0.8557598950886509	98.26246744614123
GOTERM_MF_FAT	GO:0015078~hydrogen ion transmembrane transporter activity	20	0.9610764055742432	0.23558161138411188	COVA, NHA1, ATPSYN-D, VHAPPA1-1, CG4692, ATPSYN-B, OSCP, ATPSYN-GAMMA, CG3560, CG7580, CG4169, L(1)G0230, L(2)06225, LEVY, ATPSYN-CF6, CG31030, VHA26, CG11043, VHASFD, VHA68-1	1330	95	7918	1.2533438860308665	1.0	0.8569602782442785	98.5417820590813
GOTERM_CC_FAT	GO:0005740~mitochondrial envelope	46	2.2104757328207594	0.2646167222516864	CG4769, CG4692, CG3192, CG3560, CG5703, ATPSYN-GAMMA, CG7580, CG4169, CG3214, LEVY, CG6020, CYT-C-P, PDSW, CG8680, CYP12A5, CYP301A1, CYP12A4, CG3621, CG9306, CG9140, CG18327, COVA, CYP12E1, ATPSYN-D, ATPSYN-B, CG7470, CG18324, CG5254, OSCP, L(2)35DI, L(1)G0230, GPO-1, L(2)06225, CG5646, CG1907, ATPSYN-CF6, CG10219, SDHB, CG15434, CG12400, CG11043, CG6455, CG9090, CG8323, CYP12B2, CG11913	761	258	4786	1.121311208222555	1.0	0.8055676280861708	98.48152247372089
GOTERM_MF_FAT	GO:0015077~monovalent inorganic cation transmembrane transporter activity	20	0.9610764055742432	0.2659591701880155	COVA, NHA1, ATPSYN-D, VHAPPA1-1, CG4692, ATPSYN-B, OSCP, ATPSYN-GAMMA, CG3560, CG7580, CG4169, L(1)G0230, L(2)06225, LEVY, ATPSYN-CF6, CG31030, VHA26, CG11043, VHASFD, VHA68-1	1330	97	7918	1.2275017440508487	1.0	0.8879891909476385	99.22970780146105
GOTERM_CC_FAT	GO:0045263~proton-transporting ATP synthase complex, coupling factor F(o)	5	0.2402691013935608	0.3174843719900164	ATPSYN-D, CG4692, ATPSYN-B, L(2)06225, ATPSYN-CF6	761	18	4786	1.7469703606365892	1.0	0.8527268824822347	99.45048293884696
GOTERM_MF_FAT	GO:0046933~hydrogen ion transporting ATP synthase activity, rotational mechanism	5	0.2402691013935608	0.3573121999509544	CG31030, OSCP, ATPSYN-GAMMA, L(1)G0230, VHA68-1	1330	18	7918	1.6537176274018377	1.0	0.9437571294833447	99.90488819764374
GOTERM_CC_FAT	GO:0033180~proton-transporting V-type ATPase, V1 domain	4	0.19221528111484865	0.5213724826636604	CG31030, VHA26, VHASFD, VHA68-1	761	17	4786	1.4797866584215815	1.0	0.9584353534343505	99.99563134054267
SP_PIR_KEYWORDS	mitochondrion inner membrane	9	0.4324843825084094	0.5646013334266793	CG10219, COVA, SDHB, ATPSYN-D, ATPSYN-B, OSCP, ATPSYN-GAMMA, CG6455, ATPSYN-CF6	2007	52	12980	1.1193515005174197	1.0	0.9263082932700486	99.99882049303005
GOTERM_CC_FAT	GO:0033177~proton-transporting two-sector ATPase complex, proton-transporting domain	6	0.2883229216722729	0.5905601627405095	ATPSYN-D, VHAPPA1-1, CG4692, ATPSYN-B, L(2)06225, ATPSYN-CF6	761	32	4786	1.1792049934296975	1.0	0.9756062636430397	99.99947934432058
GOTERM_CC_FAT	GO:0005774~vacuolar membrane	6	0.2883229216722729	0.6193129935400761	CG17119, VHA26, VHAPPA1-1, VHASFD, NPC1A, VHA68-1	761	33	4786	1.143471508780313	1.0	0.9792347233369543	99.99980691975563
GOTERM_CC_FAT	GO:0044437~vacuolar part	6	0.2883229216722729	0.6193129935400761	CG17119, VHA26, VHAPPA1-1, VHASFD, NPC1A, VHA68-1	761	33	4786	1.143471508780313	1.0	0.9792347233369543	99.99980691975563
UP_SEQ_FEATURE	transit peptide:Mitochondrion	17	0.8169149447381067	0.6520942511843456	COVA, AATS-MET, CYP12E1, KDN, ATPSYN-B, OSCP, ATPSYN-GAMMA, CG14757, ATPSYN-CF6, L(1)G0156, SDHB, CG10219, PPL, CYP12B2, CYP12A5, CYP301A1, CYP12A4	446	114	2975	0.9947093068995359	1.0	0.9999999270103312	99.99999623073981
GOTERM_CC_FAT	GO:0000221~vacuolar proton-transporting V-type ATPase, V1 domain	3	0.14416146083613646	0.6767709144595485	VHA26, VHASFD, VHA68-1	761	14	4786	1.3476628496339402	1.0	0.9861455422836309	99.99997921920539
SP_PIR_KEYWORDS	transit peptide	17	0.8169149447381067	0.7019717534285778	COVA, AATS-MET, CYP12E1, KDN, ATPSYN-B, OSCP, ATPSYN-GAMMA, CG14757, ATPSYN-CF6, L(1)G0156, SDHB, CG10219, PPL, CYP12B2, CYP12A5, CYP301A1, CYP12A4	2007	114	12980	0.9644315072684201	1.0	0.9700919332877794	99.99999331791393
GOTERM_CC_FAT	GO:0033176~proton-transporting V-type ATPase complex	5	0.2402691013935608	0.8117423875090837	CG31030, VHA26, VHAPPA1-1, VHASFD, VHA68-1	761	34	4786	0.9248666615134884	1.0	0.9968236713030485	99.9999999868367
GOTERM_CC_FAT	GO:0031967~organelle envelope	50	2.4026910139356077	0.8254792293789207	CG4769, CG8086, CG3192, CG5703, ATPSYN-GAMMA, CG3560, CG7580, CG4169, CG6020, CYT-C-P, SKELETOR, PDSW, CA-P60A, CG8680, CYP12A5, CYP12A4, CG3621, COVA, CG18327, ATPSYN-D, CG7470, ATPSYN-B, CG5254, CG18324, GPO-1, L(2)06225, ATPSYN-CF6, CG10219, CG12400, CG9090, CYP12B2, CG4692, CG3214, GV1, LEVY, CYP301A1, CG9306, CG9140, CYP12E1, OSCP, L(2)35DI, L(1)G0230, CG1907, CG5646, SDHB, CG15434, CG11043,…	761	344	4786	0.9141123980075178	1.0	0.9974016438045284	99.99999999531114
GOTERM_MF_FAT	GO:0042623~ATPase activity, coupled	47	2.2585295530994713	0.8257147400371637	CG4562, MYO28B1, CG9313, CG4692, CG1494, ATPSYN-GAMMA, CG9270, MYO61F, MDR50, ST, VHA26, CG9990, CG14741, MDR49, CA-P60A, CG10226, VHASFD, CG32091, VHA68-1, CG32369, CG33970, MLC1, ATPSYN-D, VHAPPA1-1, CG5853, ATPSYN-B, CG17646, OSCP, L(1)G0230, MDR65, L(2)06225, MYO31DF, ATPSYN-CF6, CG31213, CG31689, CG9664, CG9663, MHC, CG31030, ATET, CG4301, CG4822, CG11898, CG11147, RDGB, MHCL, CG9981	1330	307	7918	0.9114300409002963	1.0	0.9997910154434548	99.99999999988553
GOTERM_CC_FAT	GO:0031975~envelope	50	2.4026910139356077	0.8315164315466654	CG4769, CG8086, CG3192, CG5703, ATPSYN-GAMMA, CG3560, CG7580, CG4169, CG6020, CYT-C-P, SKELETOR, PDSW, CA-P60A, CG8680, CYP12A5, CYP12A4, CG3621, COVA, CG18327, ATPSYN-D, CG7470, ATPSYN-B, CG5254, CG18324, GPO-1, L(2)06225, ATPSYN-CF6, CG10219, CG12400, CG9090, CYP12B2, CG4692, CG3214, GV1, LEVY, CYP301A1, CG9306, CG9140, CYP12E1, OSCP, L(2)35DI, L(1)G0230, CG1907, CG5646, SDHB, CG15434, CG11043,…	761	345	4786	0.9114627968538727	1.0	0.9975527715773516	99.99999999709755
GOTERM_CC_FAT	GO:0016471~vacuolar proton-transporting V-type ATPase complex	4	0.19221528111484865	0.8617441570602644	VHA26, VHAPPA1-1, VHASFD, VHA68-1	761	29	4786	0.8674611445919617	1.0	0.9986597464184235	99.99999999980373
GOTERM_CC_FAT	GO:0044429~mitochondrial part	59	2.8351753964440176	0.8641738049068148	MRPL40, CG4769, CG3192, CG5703, ATPSYN-GAMMA, CG3560, CG7580, CG4169, CG6020, ALAS, CG18170, CYT-C-P, PDSW, CG32026, CG8680, CYP12A5, CYP12A4, CG3621, COVA, CG18327, ATPSYN-D, ATPSYN-B, CG5254, CG7470, CG18324, GPO-1, CG7430, L(2)06225, L(1)G0156, ATPSYN-CF6, CG10219, CG12400, SPAT, CG9090, CYP12B2, CG5261, NC73EF, CG4692, CG3214, LEVY, CYP301A1, CG9306, CG9140, AATS-MET, CYP12E1, CG1516, KDN, L(…	761	411	4786	0.9028138798034345	1.0	0.9986523216048344	99.99999999984585
GOTERM_MF_FAT	GO:0016887~ATPase activity	51	2.45074483421432	0.9246667251758642	CG4562, MYO28B1, ATPSYN-GAMMA, CG9270, MDR50, VHA26, CG14741, MDR49, CA-P60A, VHASFD, VHA68-1, ATPSYN-D, VHAPPA1-1, CG5853, ATPSYN-B, CG17646, L(2)06225, CG31213, ATPSYN-CF6, CG4301, CG4822, RDGB, CG9981, CG9313, CG1494, CG4692, MYO61F, HSC70-1, ST, CG9990, CG10226, CG32091, CG11289, CG32369, MLC1, CG33970, OSCP, L(1)G0230, CG4538, MYO31DF, MDR65, CG9664, CG31689, CG9663, RPT6R, MHC, CG31030, ATE…	1330	353	7918	0.860120556348378	1.0	0.9999923120836983	100.0
SP_PIR_KEYWORDS	mitochondrion	23	1.1052378664103797	0.9309166066243395	COVA, AATS-MET, CYP12E1, KDN, ATPSYN-D, CG4692, ATPSYN-B, OSCP, ATPSYN-GAMMA, CG14757, ATPSYN-CF6, L(1)G0156, RETM, SDHB, CG10219, CYT-C-P, PPL, CG6455, PEPCK, CYP12B2, CYP301A1, CYP12A5, CYP12A4	2007	185	12980	0.8040506874587592	1.0	0.9990741411156918	99.99999999999999
Annotation Cluster 76	Enrichment Score: 1.2172686136441548
Category	Term	Count	%	PValue	Genes	List Total	Pop Hits	Pop Total	Fold Enrichment	Bonferroni	Benjamini	FDR
INTERPRO	IPR000560:Histidine acid phosphatase	6	0.2883229216722729	0.01731543179878057	CG15385, CG9451, CG9452, CG6656, MIPP1, CG9449	1748	10	10196	3.499771167048055	0.9999999999968937	0.35701021479475137	25.219854991337844
GOTERM_MF_FAT	GO:0003993~acid phosphatase activity	6	0.2883229216722729	0.037246312513457475	CG15385, CG9451, CG9452, CG6656, MIPP1, CG9449	1330	12	7918	2.976691729323308	0.9999999999999999	0.3688658393606241	44.97551061554691
KEGG_PATHWAY	dme00740:Riboflavin metabolism	4	0.19221528111484865	0.3456826241003036	CG9451, CG9452, CG6656, CG9449	389	11	2054	1.9200747838279972	1.0	0.7125715872733016	99.0729451835976
Annotation Cluster 77	Enrichment Score: 1.2009895047491888
Category	Term	Count	%	PValue	Genes	List Total	Pop Hits	Pop Total	Fold Enrichment	Bonferroni	Benjamini	FDR
INTERPRO	IPR000157:Toll-Interleukin receptor	6	0.2883229216722729	0.01731543179878057	MYD88, 18W, TEHAO, TOLL-6, TOLL-7, TOLL-9	1748	10	10196	3.499771167048055	0.9999999999968937	0.35701021479475137	25.219854991337844
SMART	SM00255:TIR	6	0.2883229216722729	0.020076417605380363	MYD88, 18W, TEHAO, TOLL-6, TOLL-7, TOLL-9	858	10	4824	3.373426573426573	0.9938447663808254	0.258765608671496	23.174304194828153
INTERPRO	IPR003591:Leucine-rich repeat, typical subtype	18	0.8649687650168189	0.02850123343624405	CG32687, GP150, TEHAO, FILI, CG18480, PXN, CON, CG7896, CG14762, CG10824, CG4781, 18W, LBK, CG42346, TOLL-6, TOLL-7, CG18095, TOLL-9	1748	62	10196	1.6934376614748652	1.0	0.48039881984537214	38.18924325601727
SP_PIR_KEYWORDS	leucine-rich repeat	20	0.9610764055742432	0.029778967980482705	CG32687, GP150, TEHAO, CG5819, FILI, CG18480, CG6959, PXN, CON, CG7896, CG14762, CG10824, CG4781, LBK, 18W, CG42346, TOLL-6, TOLL-7, CG18095, TOLL-9	2007	79	12980	1.637307398787787	0.9999704616475682	0.20687449298945415	33.80620704017411
SMART	SM00369:LRR_TYP	18	0.8649687650168189	0.03840292635715887	CG32687, GP150, TEHAO, FILI, CG18480, PXN, CON, CG7896, CG14762, CG10824, CG4781, 18W, LBK, CG42346, TOLL-6, TOLL-7, CG18095, TOLL-9	858	62	4824	1.6323031806902775	0.9999461387554678	0.3477661699234731	39.89290297959982
INTERPRO	IPR001611:Leucine-rich repeat	23	1.1052378664103797	0.03861968191217521	CG32687, GP150, TEHAO, CG5819, CG31076, FILI, CG18480, CG6959, PXN, CON, CG11099, CG7896, CG14762, CG10824, CG4781, LBK, 18W, CG4950, CG42346, TOLL-6, TOLL-7, CG18095, TOLL-9	1748	88	10196	1.5245215311004785	1.0	0.5539822436470094	48.07092659141738
INTERPRO	IPR000372:Leucine-rich repeat, cysteine-rich flanking region, N-terminal	6	0.2883229216722729	0.12409326563505743	LBK, 18W, TEHAO, TOLL-6, TOLL-7, PXN	1748	16	10196	2.1873569794050343	1.0	0.8606195756011702	88.96904127244125
SMART	SM00013:LRRNT	6	0.2883229216722729	0.13941256230256854	LBK, 18W, TEHAO, TOLL-6, TOLL-7, PXN	858	16	4824	2.1083916083916083	1.0	0.6489441086911129	85.7965896884024
INTERPRO	IPR000483:Cysteine-rich flanking region, C-terminal	8	0.3844305622296973	0.14364056020298682	CG7896, LBK, 18W, CG5819, CG42346, CG6959, TOLL-7, CON	1748	26	10196	1.794754444640028	1.0	0.8913024652592985	92.42240848189537
SMART	SM00082:LRRCT	8	0.3844305622296973	0.16480711566075767	CG7896, LBK, 18W, CG5819, CG42346, CG6959, TOLL-7, CON	858	26	4824	1.7299623453469608	1.0	0.667966031169151	90.37729197511095
INTERPRO	IPR004075:Interleukin-1 receptor, type I/Toll precursor	3	0.14416146083613646	0.34335740589206853	18W, TEHAO, TOLL-6	1748	7	10196	2.4998365478914675	1.0	0.9901838031784547	99.90864790663917
Annotation Cluster 78	Enrichment Score: 1.1920881046237983
Category	Term	Count	%	PValue	Genes	List Total	Pop Hits	Pop Total	Fold Enrichment	Bonferroni	Benjamini	FDR
GOTERM_BP_FAT	GO:0007623~circadian rhythm	16	0.7688611244593946	0.0025151968527647763	PDP1, DDC, REG-5, PDFR, TIM, PDF, NPF, TO, CLK, SO, 5-HT1A, SLO, VRI, RDL, DNC, DISCO	1132	49	7937	2.289464195572222	0.9967341795728704	0.05305722196249951	4.2993945545314105
GOTERM_BP_FAT	GO:0048511~rhythmic process	16	0.7688611244593946	0.0031295906989375647	PDP1, DDC, REG-5, PDFR, TIM, PDF, NPF, TO, CLK, SO, 5-HT1A, SLO, VRI, RDL, DNC, DISCO	1132	50	7937	2.2436749116607775	0.9991950369664114	0.06217002941304417	5.32281185719331
GOTERM_BP_FAT	GO:0007622~rhythmic behavior	13	0.6246996636232581	0.007871246838014923	DDC, PDFR, TIM, PDF, NPF, TO, CLK, SLO, 5-HT1A, VRI, RDL, DNC, DISCO	1132	40	7937	2.278732332155477	0.9999999841821905	0.12287909420934873	12.88115408920646
GOTERM_BP_FAT	GO:0048512~circadian behavior	12	0.5766458433445458	0.014218045957922988	5-HT1A, SLO, DDC, PDFR, TIM, VRI, PDF, RDL, NPF, DNC, CLK, DISCO	1132	38	7937	2.2141528733494513	0.9999999999999927	0.18511986789602208	22.111049005339943
SP_PIR_KEYWORDS	biological rhythms	6	0.2883229216722729	0.05217490271651161	REG-5, PDFR, TIM, PDF, TO, CLK	2007	14	12980	2.7717275250907543	0.999999990640979	0.2811651655982028	51.87204045304898
GOTERM_BP_FAT	GO:0008062~eclosion rhythm	5	0.2402691013935608	0.05907330968878419	DDC, TIM, PDF, CLK, DISCO	1132	11	7937	3.187038226790877	1.0	0.4521493269536031	65.44208078481972
GOTERM_BP_FAT	GO:0050795~regulation of behavior	7	0.3363767419509851	0.08175719468328733	EST-6, 5-HT1A, TIM, PDF, RDL, CLK, SPR	1132	22	7937	2.230926758753614	1.0	0.5438377594864188	77.42604307031876
GOTERM_BP_FAT	GO:0042752~regulation of circadian rhythm	8	0.3844305622296973	0.09287579177646164	5-HT1A, TIM, PDF, CG5273, RDL, ROBO, CLK, SO	1132	28	7937	2.003281171125694	1.0	0.5848922249505211	81.74913522953025
GOTERM_BP_FAT	GO:0022410~circadian sleep/wake cycle process	5	0.2402691013935608	0.10166073029658097	5-HT1A, TIM, PDF, RDL, CLK	1132	13	7937	2.696724653438434	1.0	0.601304358164459	84.59956088168126
GOTERM_BP_FAT	GO:0042749~regulation of circadian sleep/wake cycle	5	0.2402691013935608	0.10166073029658097	5-HT1A, TIM, PDF, RDL, CLK	1132	13	7937	2.696724653438434	1.0	0.601304358164459	84.59956088168126
GOTERM_BP_FAT	GO:0042745~circadian sleep/wake cycle	5	0.2402691013935608	0.1269974025062276	5-HT1A, TIM, PDF, RDL, CLK	1132	14	7937	2.5041014639071175	1.0	0.6692831526563315	90.65199226414833
GOTERM_BP_FAT	GO:0007562~eclosion	5	0.2402691013935608	0.15465717716311217	DDC, TIM, PDF, CLK, DISCO	1132	15	7937	2.33716136631331	1.0	0.7271840409444111	94.67007551702494
GOTERM_BP_FAT	GO:0045475~locomotor rhythm	7	0.3363767419509851	0.17711385268430282	TIM, VRI, PDF, NPF, DNC, CLK, DISCO	1132	27	7937	1.8177921737992409	1.0	0.7616361963948886	96.66822445751816
KEGG_PATHWAY	dme04711:Circadian rhythm	4	0.19221528111484865	0.2887348717078327	PDP1, TIM, VRI, CLK	389	10	2054	2.1120822622107966	0.9999999999999956	0.6800582357196335	97.67152670822207
GOTERM_BP_FAT	GO:0045187~regulation of circadian sleep/wake cycle, sleep	3	0.14416146083613646	0.47883576986615234	5-HT1A, TIM, CLK	1132	11	7937	1.9122229360745262	1.0	0.9742033315564828	99.99884867748297
GOTERM_MF_FAT	GO:0046982~protein heterodimerization activity	7	0.3363767419509851	0.8240549509653808	TIM, VRI, DPP, BURS, CLK, GYC88E, SLBO	1330	47	7918	0.8866741321388578	1.0	0.9997990399207114	99.99999999986711
Annotation Cluster 79	Enrichment Score: 1.1819036726918066
Category	Term	Count	%	PValue	Genes	List Total	Pop Hits	Pop Total	Fold Enrichment	Bonferroni	Benjamini	FDR
GOTERM_BP_FAT	GO:0046395~carboxylic acid catabolic process	17	0.8169149447381067	2.8526701210300986E-4	HN, CG17544, ARG, OLF413, CG7430, CG6385, CG9527, GS2, SKELETOR, SPAT, PPL, CG34355, ACOX57D-D, GAD1, HGO, CG5009, CG8745	1132	45	7937	2.648782881821751	0.4771728785946745	0.010240921949785986	0.4966256537930147
GOTERM_BP_FAT	GO:0016054~organic acid catabolic process	17	0.8169149447381067	2.8526701210300986E-4	HN, CG17544, ARG, OLF413, CG7430, CG6385, CG9527, GS2, SKELETOR, SPAT, PPL, CG34355, ACOX57D-D, GAD1, HGO, CG5009, CG8745	1132	45	7937	2.648782881821751	0.4771728785946745	0.010240921949785986	0.4966256537930147
GOTERM_BP_FAT	GO:0006631~fatty acid metabolic process	18	0.8649687650168189	7.402981768827512E-4	DESAT1, CG5065, CG17374, CG17544, CG2781, CG9527, CG31523, CG11162, CG33110, CG15531, CG8630, CYP6A8, CG9914, CG8306, CG4500, ACOX57D-D, CG5009, CG9743	1132	53	7937	2.381258750583372	0.8142439290850748	0.020076699181582613	1.2839869209203436
KEGG_PATHWAY	dme01040:Biosynthesis of unsaturated fatty acids	10	0.4805382027871216	9.117756866723498E-4	DESAT1, SC2, CG15531, CG8630, CG17544, CG6746, ACOX57D-D, CG5009, CG9527, CG9743	389	16	2054	3.30012853470437	0.08468094992257058	0.043276920902694305	1.0016130525778544
GOTERM_BP_FAT	GO:0044242~cellular lipid catabolic process	9	0.4324843825084094	0.024074678085450243	JHEH1, JHEH3, CG15533, CG17544, CG15534, ACOX57D-D, CG5009, CG9527, CDASE	1132	26	7937	2.427052188094591	1.0	0.25755183835114526	34.63894245743144
GOTERM_BP_FAT	GO:0016042~lipid catabolic process	12	0.5766458433445458	0.047294476139332034	LIP1, JHEH1, JHEH3, CG15533, CG17544, CG15534, CG30503, ACOX57D-D, CG5009, LIP3, CG9527, CDASE	1132	45	7937	1.8697290930506478	1.0	0.3994086028159771	57.06333620205104
GOTERM_CC_FAT	GO:0005777~peroxisome	12	0.5766458433445458	0.050151163053589555	URO, CG5065, SCPX, SPAT, CG17544, RY, CG8306, CAT, ACOX57D-D, CG2022, CG5009, CG9527	761	41	4786	1.8407102336463574	0.9999999760015666	0.3414696684185724	50.390021912411896
GOTERM_CC_FAT	GO:0042579~microbody	12	0.5766458433445458	0.050151163053589555	URO, CG5065, SCPX, SPAT, CG17544, RY, CG8306, CAT, ACOX57D-D, CG2022, CG5009, CG9527	761	41	4786	1.8407102336463574	0.9999999760015666	0.3414696684185724	50.390021912411896
GOTERM_MF_FAT	GO:0003997~acyl-CoA oxidase activity	4	0.19221528111484865	0.06335677537898998	CG17544, ACOX57D-D, CG5009, CG9527	1330	6	7918	3.968922305764411	1.0	0.4910561227120741	64.30361290582518
INTERPRO	IPR012258:Acyl-CoA oxidase	4	0.19221528111484865	0.06682698546862505	CG17544, ACOX57D-D, CG5009, CG9527	1748	6	10196	3.888634630053394	1.0	0.6964789643455593	68.36045425899394
INTERPRO	IPR002655:Acyl-CoA oxidase, C-terminal	4	0.19221528111484865	0.06682698546862505	CG17544, ACOX57D-D, CG5009, CG9527	1748	6	10196	3.888634630053394	1.0	0.6964789643455593	68.36045425899394
PIR_SUPERFAMILY	PIRSF000168:Acyl-CoA_oxidase	4	0.19221528111484865	0.0706583463607853	CG17544, ACOX57D-D, CG5009, CG9527	456	6	2596	3.7953216374269	0.999999999984877	0.9555926738655727	63.134700367051856
SP_PIR_KEYWORDS	peroxisome	4	0.19221528111484865	0.07942734407911467	URO, RY, CAT, CG5009	2007	7	12980	3.695636700121005	0.9999999999996019	0.3598960050741329	67.67925114844712
GOTERM_MF_FAT	GO:0016634~oxidoreductase activity, acting on the CH-CH group of donors, oxygen as acceptor	5	0.2402691013935608	0.09744639479716782	CG17544, ACOX57D-D, CG5009, CG9527, SU(R)	1330	11	7918	2.7060833902939163	1.0	0.6156736638308898	80.08328011845745
UP_SEQ_FEATURE	short sequence motif:Microbody targeting signal	3	0.14416146083613646	0.10885239684334527	URO, CAT, CG5009	446	4	2975	5.00280269058296	1.0	0.9855870278900916	84.5231015697574
PIR_SUPERFAMILY	PIRSF000168:acyl-CoA oxidase	3	0.14416146083613646	0.14394340724012628	CG17544, CG5009, CG9527	456	4	2596	4.269736842105263	1.0	0.9918019058343993	87.95436763216885
GOTERM_BP_FAT	GO:0006635~fatty acid beta-oxidation	4	0.19221528111484865	0.19866441941889645	CG17544, ACOX57D-D, CG5009, CG9527	1132	11	7937	2.5496305814327016	1.0	0.7915939828033656	97.90319318476065
GOTERM_MF_FAT	GO:0050660~FAD binding	14	0.6727534839019702	0.21389072297851067	FMO-1, FMO-2, CG17544, CG7430, CG9514, CG9527, EO, CG9674, RY, GLD, CG6142, ACOX57D-D, CG5009, CG3835	1330	61	7918	1.3663503019844694	1.0	0.8385803079441307	97.73498095319685
GOTERM_BP_FAT	GO:0034440~lipid oxidation	4	0.19221528111484865	0.23857275334225225	CG17544, ACOX57D-D, CG5009, CG9527	1132	12	7937	2.3371613663133095	1.0	0.8391886247606481	99.14017172268376
GOTERM_BP_FAT	GO:0019395~fatty acid oxidation	4	0.19221528111484865	0.23857275334225225	CG17544, ACOX57D-D, CG5009, CG9527	1132	12	7937	2.3371613663133095	1.0	0.8391886247606481	99.14017172268376
GOTERM_BP_FAT	GO:0009062~fatty acid catabolic process	4	0.19221528111484865	0.23857275334225225	CG17544, ACOX57D-D, CG5009, CG9527	1132	12	7937	2.3371613663133095	1.0	0.8391886247606481	99.14017172268376
KEGG_PATHWAY	dme00592:alpha-Linolenic acid metabolism	5	0.2402691013935608	0.31023522914644547	CG17544, SK, ACOX57D-D, CG5009, CG9527	389	15	2054	1.7600685518423307	0.9999999999999998	0.6990692295737738	98.34056435010959
KEGG_PATHWAY	dme00071:Fatty acid metabolism	9	0.4324843825084094	0.39866433570418325	CG18814, ADHR, CG17544, CG3961, ADH, ACOX57D-D, CG5009, CG12512, CG9629, CG9527	389	37	2054	1.284374348641701	1.0	0.7557478262837409	99.6349002100286
INTERPRO	IPR006091:Acyl-CoA oxidase/dehydrogenase, central region	4	0.19221528111484865	0.4395956006738735	CG17544, ACOX57D-D, CG5009, CG9527	1748	14	10196	1.6665576985943118	1.0	0.9973567347679175	99.9934601848341
INTERPRO	IPR013764:Acyl-CoA oxidase/dehydrogenase, type1/2, C-terminal	4	0.19221528111484865	0.4395956006738735	CG17544, ACOX57D-D, CG5009, CG9527	1748	14	10196	1.6665576985943118	1.0	0.9973567347679175	99.9934601848341
INTERPRO	IPR013786:Acyl-CoA dehydrogenase/oxidase, N-terminal	4	0.19221528111484865	0.4395956006738735	CG17544, ACOX57D-D, CG5009, CG9527	1748	14	10196	1.6665576985943118	1.0	0.9973567347679175	99.9934601848341
GOTERM_MF_FAT	GO:0003995~acyl-CoA dehydrogenase activity	4	0.19221528111484865	0.47287445524598526	CG17544, ACOX57D-D, CG5009, CG9527	1330	15	7918	1.5875689223057645	1.0	0.9788857621435902	99.99579872163875
GOTERM_BP_FAT	GO:0030258~lipid modification	4	0.19221528111484865	0.7378390602632605	CG17544, ACOX57D-D, CG5009, CG9527	1132	26	7937	1.0786898613753737	1.0	0.9984366152130922	99.99999999285518
Annotation Cluster 80	Enrichment Score: 1.1785316495112936
Category	Term	Count	%	PValue	Genes	List Total	Pop Hits	Pop Total	Fold Enrichment	Bonferroni	Benjamini	FDR
INTERPRO	IPR014710:RmlC-like jelly roll fold	10	0.4805382027871216	0.0050906405798459425	CG8417, ELK, EPAC, CG4839, CG32068, CNGL, CG42260, IH, PKG21D, EAG	1748	21	10196	2.777596164323853	0.9995658953675592	0.1434516389908287	8.14091414791801
INTERPRO	IPR000595:Cyclic nucleotide-binding	9	0.4324843825084094	0.024353754640166397	ELK, EPAC, CG33965, CG4839, CNGL, CG42260, IH, PKG21D, EAG	1748	22	10196	2.3862076138964015	0.9999999999999999	0.43260314956318946	33.64915673309072
SMART	SM00100:cNMP	9	0.4324843825084094	0.029604555682052676	ELK, EPAC, CG33965, CG4839, CNGL, CG42260, IH, PKG21D, EAG	858	22	4824	2.3000635727908456	0.9994701706676506	0.30175718397191387	32.33793207112383
INTERPRO	IPR018488:Cyclic nucleotide-binding, conserved site	6	0.2883229216722729	0.040388282173073976	CG4839, CNGL, CG42260, IH, PKG21D, EAG	1748	12	10196	2.9164759725400455	1.0	0.5656373177060463	49.63771611022931
INTERPRO	IPR003938:Potassium channel, voltage-dependent, EAG/ELK/ERG	3	0.14416146083613646	0.1384579187593925	ELK, IH, EAG	1748	4	10196	4.3747139588100685	1.0	0.8838820241570944	91.62220881915304
GOTERM_MF_FAT	GO:0005221~intracellular cyclic nucleotide activated cation channel activity	3	0.14416146083613646	0.19848170634774195	CNGL, CG42260, IH	1330	5	7918	3.57203007518797	1.0	0.8179100406769512	96.9256420061542
GOTERM_MF_FAT	GO:0043855~cyclic nucleotide-gated ion channel activity	3	0.14416146083613646	0.19848170634774195	CNGL, CG42260, IH	1330	5	7918	3.57203007518797	1.0	0.8179100406769512	96.9256420061542
GOTERM_MF_FAT	GO:0005217~intracellular ligand-gated ion channel activity	3	0.14416146083613646	0.4613555445176351	CNGL, CG42260, IH	1330	9	7918	1.9844611528822056	1.0	0.9765026140693328	99.99409615009097
Annotation Cluster 81	Enrichment Score: 1.167401268114165
Category	Term	Count	%	PValue	Genes	List Total	Pop Hits	Pop Total	Fold Enrichment	Bonferroni	Benjamini	FDR
GOTERM_BP_FAT	GO:0044057~regulation of system process	12	0.5766458433445458	0.005784751272872327	EAAT1, HOW, KCNQ, BRP, RDL, SHAB, CCAP, CAPA, BETA-SPEC, EAG, AMPH, SLOB	1132	34	7937	2.474641446684681	0.9999981250302719	0.09646265048529445	9.628136252190755
GOTERM_BP_FAT	GO:0051969~regulation of transmission of nerve impulse	5	0.2402691013935608	0.15465717716311217	BRP, RDL, SHAB, BETA-SPEC, SLOB	1132	15	7937	2.33716136631331	1.0	0.7271840409444111	94.67007551702494
GOTERM_BP_FAT	GO:0031644~regulation of neurological system process	5	0.2402691013935608	0.15465717716311217	BRP, RDL, SHAB, BETA-SPEC, SLOB	1132	15	7937	2.33716136631331	1.0	0.7271840409444111	94.67007551702494
GOTERM_BP_FAT	GO:0050804~regulation of synaptic transmission	5	0.2402691013935608	0.15465717716311217	BRP, RDL, SHAB, BETA-SPEC, SLOB	1132	15	7937	2.33716136631331	1.0	0.7271840409444111	94.67007551702494
Annotation Cluster 82	Enrichment Score: 1.159431184575543
Category	Term	Count	%	PValue	Genes	List Total	Pop Hits	Pop Total	Fold Enrichment	Bonferroni	Benjamini	FDR
INTERPRO	IPR000073:Alpha/beta hydrolase fold-1	14	0.6727534839019702	0.016242709160846885	CG18302, CG5707, CG2772, CG31091, KRAKEN, CG31089, CG8093, LIP4, LIP3, LIP1, JHEH1, JHEH3, CG1882, CG11309	1748	41	10196	1.991739688563934	0.999999999983743	0.34839640308884956	23.850008639822683
GOTERM_MF_FAT	GO:0004091~carboxylesterase activity	28	1.3455069678039404	0.016383248012978004	CG4267, ALPHA-EST4, ALPHA-EST2, CG10175, ALPHA-EST1, CG6847, CG31091, ALPHA-EST10, CG3841, LIP1, CG5966, ACE, CG6018, CG30503, CG2772, KRAKEN, CG31089, CG8093, LIP4, LIP3, INAE, EST-6, CG10339, ALPHA-EST7, ALPHA-EST8, ALPHA-EST9, GLI, CG11913	1330	107	7918	1.5578947368421052	0.9999998900642091	0.21270697369853675	22.8933841919977
PIR_SUPERFAMILY	PIRSF000862:steryl ester lipase, eukaryotic type	4	0.19221528111484865	0.0706583463607853	LIP1, CG31091, CG8093, LIP3	456	6	2596	3.7953216374269	0.999999999984877	0.9555926738655727	63.134700367051856
INTERPRO	IPR006693:AB-hydrolase associated lipase region	8	0.3844305622296973	0.08434973576820196	LIP1, CG18302, CG2772, CG31091, CG31089, CG8093, LIP4, LIP3	1748	23	10196	2.0288528504626404	1.0	0.7587977861261158	76.91887181030076
GOTERM_MF_FAT	GO:0004806~triacylglycerol lipase activity	10	0.4805382027871216	0.19641694689001027	INAE, LIP1, CG5966, CG2772, CG6847, CG31091, CG31089, CG8093, LIP4, LIP3	1330	39	7918	1.526508579140158	1.0	0.8192428297716801	96.79860405209492
GOTERM_MF_FAT	GO:0016298~lipase activity	18	0.8649687650168189	0.35475478906712377	CG31272, CG4267, CG2772, CG10747, CG6847, CG31091, CG14945, CG31089, CG8093, CG18641, LIP4, LIP3, LIP1, INAE, CG5966, CG15533, CG15534, CG30503	1330	91	7918	1.1775923324795505	1.0	0.9433857201195325	99.89875375911849
Annotation Cluster 83	Enrichment Score: 1.1583642571538335
Category	Term	Count	%	PValue	Genes	List Total	Pop Hits	Pop Total	Fold Enrichment	Bonferroni	Benjamini	FDR
GOTERM_BP_FAT	GO:0051146~striated muscle cell differentiation	23	1.1052378664103797	5.2289545051821304E-5	SCGDELTA, UP, STY, HTL, ATL, MHC, FAS2, WUPA, MF, MICAL, MP20, FUTSCH, LBL, FRQ2, ROLS, ACT88F, FLN, SLS, PRM, SIZ, UNC-104, GAD1, IF	1132	65	7937	2.480986681163359	0.11206544979073385	0.0027603052724681776	0.09120620430387305
GOTERM_BP_FAT	GO:0007520~myoblast fusion	5	0.2402691013935608	0.4192190048928821	MP20, LBL, ROLS, SIZ, SLS	1132	23	7937	1.5242356736825935	1.0	0.9585498382082849	99.99237906662601
GOTERM_BP_FAT	GO:0000768~syncytium formation by plasma membrane fusion	5	0.2402691013935608	0.4192190048928821	MP20, LBL, ROLS, SIZ, SLS	1132	23	7937	1.5242356736825935	1.0	0.9585498382082849	99.99237906662601
GOTERM_BP_FAT	GO:0006949~syncytium formation	5	0.2402691013935608	0.4192190048928821	MP20, LBL, ROLS, SIZ, SLS	1132	23	7937	1.5242356736825935	1.0	0.9585498382082849	99.99237906662601
GOTERM_BP_FAT	GO:0014902~myotube differentiation	5	0.2402691013935608	0.4192190048928821	MP20, LBL, ROLS, SIZ, SLS	1132	23	7937	1.5242356736825935	1.0	0.9585498382082849	99.99237906662601
Annotation Cluster 84	Enrichment Score: 1.1506537579931946
Category	Term	Count	%	PValue	Genes	List Total	Pop Hits	Pop Total	Fold Enrichment	Bonferroni	Benjamini	FDR
KEGG_PATHWAY	dme00360:Phenylalanine metabolism	9	0.4324843825084094	0.040806694413582	CG11796, DDC, IRC, HN, CG10211, CG9459, CG33337, CG6660, ALDH-III	389	22	2054	2.160084131806497	0.9824249936907226	0.2507350931643255	36.85740284075314
GOTERM_BP_FAT	GO:0009072~aromatic amino acid family metabolic process	7	0.3363767419509851	0.04303222925922896	CG11796, DDC, FAA, HN, RY, HGO, YELLOW-F2	1132	19	7937	2.5831783522410263	1.0	0.3816305498338084	53.585099068580845
KEGG_PATHWAY	dme00350:Tyrosine metabolism	10	0.4805382027871216	0.20114695625654824	CG11796, DDC, CG18814, FAA, ADHR, CG9459, ADH, CG33337, CG6660, ALDH-III, HGO	389	35	2054	1.5086301872934265	0.9999999996538306	0.567360179131301	91.61199746852346
Annotation Cluster 85	Enrichment Score: 1.1476216566877069
Category	Term	Count	%	PValue	Genes	List Total	Pop Hits	Pop Total	Fold Enrichment	Bonferroni	Benjamini	FDR
GOTERM_MF_FAT	GO:0015296~anion:cation symporter activity	16	0.7688611244593946	5.135650118337238E-4	EAAT1, EAAT2, L(2)08717, CG5687, CG31547, CG9826, NDAE1, CG6723, CG3036, PICOT, NAPI-T, CG3649, CG15096, CG42235, CG7720, VGLUT	1330	37	7918	2.5744360902255643	0.39242886961446943	0.01594524947045506	0.8052157144743388
GOTERM_MF_FAT	GO:0008507~sodium:iodide symporter activity	4	0.19221528111484865	0.0973514891177405	CG6723, CG5687, CG42235, CG7720	1330	7	7918	3.401933404940924	1.0	0.6188480424478309	80.05029384594793
GOTERM_MF_FAT	GO:0015373~monovalent anion:sodium symporter activity	4	0.19221528111484865	0.0973514891177405	CG6723, CG5687, CG42235, CG7720	1330	7	7918	3.401933404940924	1.0	0.6188480424478309	80.05029384594793
GOTERM_BP_FAT	GO:0006814~sodium ion transport	15	0.7208073041806823	0.18665705259863696	PPK20, CG5687, CG1090, CG31547, NDAE1, PPK, SMVT, CG6723, PICOT, CG9903, TIPE, CG42235, CG7720, PPK19, PARA	1132	76	7937	1.3838455458434071	1.0	0.772683306129178	97.28185227864371
SP_PIR_KEYWORDS	Sodium transport	11	0.5285920230658337	0.1982140116173762	PPK, SMVT, PPK20, CG6723, PICOT, CG5687, CG1090, CG42235, CG7720, PARA, PPK19	2007	48	12980	1.482104301611028	1.0	0.6052305549789334	95.09504628024307
INTERPRO	IPR019900:Sodium/solute symporter, subgroup	5	0.2402691013935608	0.20778977835271142	SMVT, CG6723, CG5687, CG42235, CG7720	1748	14	10196	2.08319712324289	1.0	0.9486632759696578	97.92553539476775
INTERPRO	IPR001734:Sodium/solute symporter	5	0.2402691013935608	0.24749409520015522	SMVT, CG6723, CG5687, CG42235, CG7720	1748	15	10196	1.944317315026697	1.0	0.967399929057682	99.11819936956186
Annotation Cluster 86	Enrichment Score: 1.1314277435147426
Category	Term	Count	%	PValue	Genes	List Total	Pop Hits	Pop Total	Fold Enrichment	Bonferroni	Benjamini	FDR
GOTERM_BP_FAT	GO:0035277~spiracle morphogenesis, open tracheal system	9	0.4324843825084094	0.0029045461955537187	PAN, EGFR, SALM, HH, ABD-B, CV-C, CT, WG, EMS	1132	19	7937	3.3212293100241763	0.9986553749317457	0.058854236187337094	4.949150714992479
GOTERM_BP_FAT	GO:0035288~anterior head segmentation	4	0.19221528111484865	0.09288538468755582	HH, HTH, WG, EMS	1132	8	7937	3.5057420494699647	1.0	0.5834867212800603	81.75250286927458
GOTERM_BP_FAT	GO:0035287~head segmentation	6	0.2883229216722729	0.16939666381043794	TIO, HH, HTH, WG, EMS, TSH	1132	21	7937	2.0032811711256944	1.0	0.7492247697421672	96.07882002155266
GOTERM_BP_FAT	GO:0035289~posterior head segmentation	3	0.14416146083613646	0.652166521547165	HH, WG, EMS	1132	15	7937	1.402296819787986	1.0	0.9952328759761062	99.99999900707893
Annotation Cluster 87	Enrichment Score: 1.1300912122870048
Category	Term	Count	%	PValue	Genes	List Total	Pop Hits	Pop Total	Fold Enrichment	Bonferroni	Benjamini	FDR
INTERPRO	IPR011497:Protease inhibitor, Kazal-type	8	0.3844305622296973	0.023698487067807444	RECK, OATP58DA, CG32354, PDE1C, OATP74D, KAZ1-ORFB, CG13830, OATP58DC	1748	18	10196	2.592423086702263	0.9999999999999999	0.428645430334621	32.903813456724585
INTERPRO	IPR002350:Proteinase inhibitor I1, Kazal	8	0.3844305622296973	0.1220518858193434	RECK, OATP58DA, CG32354, PDE1C, CG14933, KAZ1-ORFB, CG13830, OATP58DC	1748	25	10196	1.8665446224256292	1.0	0.8584488747891221	88.53341647394095
SMART	SM00280:KAZAL	8	0.3844305622296973	0.1407541627843189	RECK, OATP58DA, CG32354, PDE1C, CG14933, KAZ1-ORFB, CG13830, OATP58DC	858	25	4824	1.7991608391608391	1.0	0.6426720925792422	86.08174205486463
Annotation Cluster 88	Enrichment Score: 1.1038145414964244
Category	Term	Count	%	PValue	Genes	List Total	Pop Hits	Pop Total	Fold Enrichment	Bonferroni	Benjamini	FDR
GOTERM_MF_FAT	GO:0005275~amine transmembrane transporter activity	22	1.0571840461316675	2.7763603969875735E-4	CG9413, HOE1, EAAT1, EAAT2, TADR, CG5549, VACHT, CG31547, CG8925, SERT, CG15279, CG17119, CG13796, CG6006, CG8785, CG7888, CG1698, CG13743, CG1607, CG1732, VGLUT, CG8850	1330	58	7918	2.2581799325900955	0.23611983184905416	0.01030592432725752	0.4360609387608516
GOTERM_MF_FAT	GO:0015171~amino acid transmembrane transporter activity	18	0.8649687650168189	0.0013775577034940878	CG9413, HOE1, EAAT1, EAAT2, TADR, CG5549, CG31547, CG15279, CG17119, CG13796, CG8785, CG7888, CG1698, CG13743, CG1607, CG1732, VGLUT, CG8850	1330	48	7918	2.232518796992481	0.7374075808964364	0.032876236508109224	2.146180193181735
GOTERM_BP_FAT	GO:0015849~organic acid transport	14	0.6727534839019702	0.03189659224789306	HOE1, CG9413, EAAT1, EAAT2, TADR, CG31547, CG1907, CG17119, CG8785, CG7888, CG13743, CG1607, FATP, VGLUT	1132	53	7937	1.8520901393426228	1.0	0.31467254741786177	43.20187082774424
GOTERM_BP_FAT	GO:0046942~carboxylic acid transport	14	0.6727534839019702	0.03189659224789306	HOE1, CG9413, EAAT1, EAAT2, TADR, CG31547, CG1907, CG17119, CG8785, CG7888, CG13743, CG1607, FATP, VGLUT	1132	53	7937	1.8520901393426228	1.0	0.31467254741786177	43.20187082774424
GOTERM_MF_FAT	GO:0015179~L-amino acid transmembrane transporter activity	6	0.2883229216722729	0.05238009237005734	CG17119, HOE1, EAAT1, EAAT2, CG1732, VGLUT	1330	13	7918	2.7477154424522845	1.0	0.43644576175437844	57.1194760525962
GOTERM_BP_FAT	GO:0015837~amine transport	11	0.5285920230658337	0.06661247230616901	CG17119, CG9413, EAAT1, CG8785, TADR, CG7888, CG13743, CG31547, CG1607, SERT, VGLUT	1132	42	7937	1.8363410735318864	1.0	0.4837345736379869	69.96824240788429
GOTERM_MF_FAT	GO:0015172~acidic amino acid transmembrane transporter activity	3	0.14416146083613646	0.07502397484240816	EAAT1, EAAT2, VGLUT	1330	3	7918	5.953383458646616	1.0	0.5342561914087756	70.69450888168114
GOTERM_MF_FAT	GO:0005313~L-glutamate transmembrane transporter activity	3	0.14416146083613646	0.07502397484240816	EAAT1, EAAT2, VGLUT	1330	3	7918	5.953383458646616	1.0	0.5342561914087756	70.69450888168114
GOTERM_BP_FAT	GO:0006865~amino acid transport	10	0.4805382027871216	0.10612749945760076	CG17119, CG9413, EAAT1, CG8785, TADR, CG7888, CG13743, CG31547, CG1607, VGLUT	1132	40	7937	1.7528710247349824	1.0	0.6152277950864431	85.88252168567028
GOTERM_BP_FAT	GO:0006835~dicarboxylic acid transport	3	0.14416146083613646	0.2624894008909239	EAAT1, EAAT2, CG1907	1132	7	7937	3.004921756688541	1.0	0.8631281960529908	99.50733503974269
INTERPRO	IPR002293:Amino acid/polyamine transporter I	3	0.14416146083613646	0.5858631001359442	CG9413, TADR, CG1607	1748	11	10196	1.590805075930934	1.0	0.999726564536316	99.9999573385133
PIR_SUPERFAMILY	PIRSF006060:AA_transporter	3	0.14416146083613646	0.5997402650566235	CG9413, TADR, CG1607	456	11	2596	1.5526315789473684	1.0	0.999999923438046	99.99961562409455
GOTERM_MF_FAT	GO:0005310~dicarboxylic acid transmembrane transporter activity	3	0.14416146083613646	0.6230294765156676	EAAT1, EAAT2, CG1907	1330	12	7918	1.488345864661654	1.0	0.9953775100990568	99.99997853305511
INTERPRO	IPR004841:Amino acid permease-associated region	3	0.14416146083613646	0.7555447815935521	CG9413, CG31547, CG1607	1748	15	10196	1.1665903890160183	1.0	0.9999930196087979	99.99999999338009
INTERPRO	IPR013057:Amino acid transporter, transmembrane	3	0.14416146083613646	0.787259393056152	CG8785, CG7888, CG13743	1748	16	10196	1.0936784897025171	1.0	0.9999975024037159	99.9999999993442
Annotation Cluster 89	Enrichment Score: 1.1002648759488816
Category	Term	Count	%	PValue	Genes	List Total	Pop Hits	Pop Total	Fold Enrichment	Bonferroni	Benjamini	FDR
GOTERM_BP_FAT	GO:0009309~amine biosynthetic process	14	0.6727534839019702	0.011992495249645612	ODC1, DDC, EAS, HN, CG7470, B, CG1315, CG9510, T, CG9674, PUG, GS2, CG32068, CG1673	1132	47	7937	2.0885271784076385	0.9999999999987697	0.1631212237129196	18.984882380831802
GOTERM_BP_FAT	GO:0006575~cellular amino acid derivative metabolic process	15	0.7208073041806823	0.044803402484276424	ODC1, DDC, GCLC, EAS, PH4ALPHAMP, HN, CG32495, CCT1, OLF413, T, ACE, SKELETOR, RY, CG34345, GAD1	1132	61	7937	1.7241354341655566	1.0	0.3882687661399089	55.06154959381497
GOTERM_BP_FAT	GO:0006576~biogenic amine metabolic process	10	0.4805382027871216	0.05210447651246333	ODC1, DDC, T, ACE, SKELETOR, EAS, HN, RY, CCT1, OLF413	1132	35	7937	2.0032811711256944	1.0	0.4247012571711467	60.69304167269556
GOTERM_BP_FAT	GO:0042398~cellular amino acid derivative biosynthetic process	8	0.3844305622296973	0.05489200279324805	ODC1, DDC, T, EAS, GCLC, CG32495, HN, GAD1	1132	25	7937	2.2436749116607775	1.0	0.43323369797154876	62.662069182699696
GOTERM_BP_FAT	GO:0042401~biogenic amine biosynthetic process	5	0.2402691013935608	0.2482254327495239	ODC1, DDC, T, EAS, HN	1132	18	7937	1.9476344719277583	1.0	0.8498747488673658	99.31178386549342
GOTERM_BP_FAT	GO:0018130~heterocycle biosynthetic process	9	0.4324843825084094	0.656084537205682	ALAS, URO, DDC, T, ST, PUG, HN, DOR, CG7470	1132	61	7937	1.0344812604993339	1.0	0.9954441853751718	99.99999918517153
Annotation Cluster 90	Enrichment Score: 1.0925867746726234
Category	Term	Count	%	PValue	Genes	List Total	Pop Hits	Pop Total	Fold Enrichment	Bonferroni	Benjamini	FDR
GOTERM_CC_FAT	GO:0030424~axon	10	0.4805382027871216	0.014970313003254378	ROP, FAS2, SYN, EAAT1, MICAL, SERT, BCHS, CDK5ALPHA, BETA-SPEC, FUSL	761	26	4786	2.4188820378045084	0.9941626200458589	0.15288472109977924	18.575564170608327
GOTERM_CC_FAT	GO:0043005~neuron projection	14	0.6727534839019702	0.016020460358517036	ROP, EAAT1, SERT, BETA-SPEC, MMP1, SLO, MTT, FAS2, SYN, MICAL, TIMP, CDK5ALPHA, BCHS, FUSL	761	44	4786	2.0010751403655473	0.9959425871637064	0.15370319169458624	19.750283562420968
GOTERM_CC_FAT	GO:0033267~axon part	6	0.2883229216722729	0.07542137423924014	ROP, SYN, EAAT1, MICAL, SERT, FUSL	761	15	4786	2.515637319316688	0.9999999999975631	0.4408346210238948	65.64219657127508
GOTERM_CC_FAT	GO:0043679~nerve terminal	6	0.2883229216722729	0.07542137423924014	ROP, SYN, EAAT1, MICAL, SERT, FUSL	761	15	4786	2.515637319316688	0.9999999999975631	0.4408346210238948	65.64219657127508
GOTERM_CC_FAT	GO:0043195~terminal button	5	0.2402691013935608	0.08242375813968104	ROP, SYN, EAAT1, MICAL, FUSL	761	11	4786	2.8586787719507822	0.9999999999998176	0.45724519180049983	69.02268318354771
GOTERM_CC_FAT	GO:0042995~cell projection	21	1.0091302258529553	0.30374546727644525	ROP, NHA1, EAAT1, TPNC73F, SERT, MMP1, BETA-SPEC, TPNC47D, SLO, MTT, FAS2, SYN, TPNC25D, TPNC4, NINAE, MICAL, TIMP, CDK5ALPHA, BCHS, RDGB, FUSL	761	111	4786	1.1898284618389743	1.0	0.845959524640724	99.27905653658262
GOTERM_CC_FAT	GO:0044463~cell projection part	8	0.3844305622296973	0.6583178090363635	ROP, SYN, EAAT1, NINAE, MICAL, SERT, RDGB, FUSL	761	48	4786	1.0481822163819536	1.0	0.9844121370030988	99.99995572502904
Annotation Cluster 91	Enrichment Score: 1.081918433122896
Category	Term	Count	%	PValue	Genes	List Total	Pop Hits	Pop Total	Fold Enrichment	Bonferroni	Benjamini	FDR
UP_SEQ_FEATURE	compositionally biased region:Poly-His	9	0.4324843825084094	0.024549259993614063	CAUP, NUB, COMM, KNI, STAN, SOX15, EX, PNR, POXM	446	25	2975	2.401345291479821	0.9999999999999214	0.8305137538531568	33.129537877279816
UP_SEQ_FEATURE	compositionally biased region:Poly-Ser	22	1.0571840461316675	0.09402987758181555	PAN, ARA, CPO, EIP78C, REG-5, CAUP, TIM, KNI, EX, CG42342, GYC88E, PNR, EIP74EF, BYN, HR38, BI, SEV, COMM, CA-ALPHA1D, STNB, STAN, PTP99A	446	105	2975	1.397608370702541	1.0	0.9861777044805283	79.78503635068472
UP_SEQ_FEATURE	compositionally biased region:Poly-Gln	18	0.8649687650168189	0.24600301200279343	ARA, EIP78C, CAUP, KNI, PDM2, VACHT, STY, EX, CLK, TBP, PNR, RN, EIP74EF, SLBO, HR38, BI, PH-P, STAN	446	95	2975	1.2638659428841161	1.0	0.9995082950090769	98.96578208108023
Annotation Cluster 92	Enrichment Score: 1.0815235533560725
Category	Term	Count	%	PValue	Genes	List Total	Pop Hits	Pop Total	Fold Enrichment	Bonferroni	Benjamini	FDR
GOTERM_BP_FAT	GO:0006941~striated muscle contraction	3	0.14416146083613646	0.05509635769799806	KCNQ, CG2121, MHC	1132	3	7937	7.011484098939929	1.0	0.4330432169205153	62.80269918053452
GOTERM_BP_FAT	GO:0003012~muscle system process	5	0.2402691013935608	0.10166073029658097	MLC1, KCNQ, CG2121, CA-ALPHA1D, MHC	1132	13	7937	2.696724653438434	1.0	0.601304358164459	84.59956088168126
GOTERM_BP_FAT	GO:0006936~muscle contraction	5	0.2402691013935608	0.10166073029658097	MLC1, KCNQ, CG2121, CA-ALPHA1D, MHC	1132	13	7937	2.696724653438434	1.0	0.601304358164459	84.59956088168126
Annotation Cluster 93	Enrichment Score: 1.0750239858636035
Category	Term	Count	%	PValue	Genes	List Total	Pop Hits	Pop Total	Fold Enrichment	Bonferroni	Benjamini	FDR
INTERPRO	IPR017849:Alkaline phosphatase-like, alpha/beta/alpha	13	0.6246996636232581	0.0018089882441714314	CG15695, CG12014, CG5150, CG16771, CG8646, CG7402, CG1809, CG5361, CG10592, CG3290, CG32191, CG10827, CG8147	1748	29	10196	2.6147715615876272	0.9358621309380216	0.07154715344033291	2.967598276871708
GOTERM_MF_FAT	GO:0003943~N-acetylgalactosamine-4-sulfatase activity	3	0.14416146083613646	0.1335413128610903	CG7402, CG32191, CG8646	1330	4	7918	4.465037593984962	1.0	0.7142443569820058	89.52261318592548
[truncated: 1,792 more rows]
