# Supplementary material for: Revised Annotations, Sex-Biased Expression, and Lineage-Specific Genes in the Drosophila melanogaster Group
Source: G3 (Bethesda). 2014 Oct 1;4(12):2345–51. doi: 10.1534/g3.114.013532 (PMC4267930; doi:10.1534/g3.114.013532)
Supplement: Supporting Information [file supp_g3.114.013532_FileS1.zip › GFF/GeneOntology/DsimMaleCarcass.GO.txt]

Annotation Cluster 1	Enrichment Score: 12.441461025129149
Category	Term	Count	%	PValue	Genes	List Total	Pop Hits	Pop Total	Fold Enrichment	Bonferroni	Benjamini	FDR
INTERPRO	IPR015897:CHK kinase-like	34	1.7607457276022784	6.1072894582015786E-15	CG18765, CG9259, CG31104, CG31102, CG31097, CG31974, CG10559, CG31098, CHKOV1, CG33301, CG16898, CG10513, CG31370, CG10514, CG32195, CG11889, CG10550, CG33511, CG31288, CG33510, CG31436, CG11892, CG6834, CG11891, CG31087, CG11893, CG6830, CG5644, CG10560, CG10562, CG13360, CG11878, CG33509, CG7135, CG13659	1683	50	10196	4.1195959595959595	1.0185186027911186E-11	1.0185186027911186E-11	1.028066520802895E-11
INTERPRO	IPR004119:Protein of unknown function DUF227	34	1.7607457276022784	6.1072894582015786E-15	CG18765, CG9259, CG31104, CG31102, CG31097, CG31974, CG10559, CG31098, CHKOV1, CG33301, CG16898, CG10513, CG31370, CG10514, CG32195, CG11889, CG10550, CG33511, CG31288, CG33510, CG31436, CG11892, CG6834, CG11891, CG31087, CG11893, CG6830, CG5644, CG10560, CG10562, CG13360, CG11878, CG33509, CG7135, CG13659	1683	50	10196	4.1195959595959595	1.0185186027911186E-11	1.0185186027911186E-11	1.028066520802895E-11
SMART	SM00587:CHK	34	1.7607457276022784	8.520766449904506E-15	CG18765, CG9259, CG31104, CG31102, CG31097, CG31974, CG10559, CG31098, CHKOV1, CG33301, CG16898, CG10513, CG31370, CG10514, CG32195, CG11889, CG10550, CG33511, CG31288, CG33510, CG31436, CG11892, CG6834, CG11891, CG31087, CG11893, CG6830, CG5644, CG10560, CG10562, CG13360, CG11878, CG33509, CG7135, CG13659	812	50	4824	4.039802955665024	2.410738275671065E-12	2.410738275671065E-12	1.1313172620930345E-11
PIR_SUPERFAMILY	PIRSF014263:Drosophila hypothetical protein EG_34F3.5	17	0.8803728638011392	5.3948606293817064E-8	CG31104, CG31102, CG11891, CG11893, CG31098, CHKOV1, CG13658, CG16898, CG13360, CG10513, CG11878, CG10514, CG32195, CG13659, CG10550, CG11889, CG31288, CG31436	493	22	2596	4.068965517241379	2.190289485604069E-5	2.190289485604069E-5	7.541083014706018E-5
Annotation Cluster 2	Enrichment Score: 8.757174362607675
Category	Term	Count	%	PValue	Genes	List Total	Pop Hits	Pop Total	Fold Enrichment	Bonferroni	Benjamini	FDR
GOTERM_BP_FAT	GO:0055114~oxidation reduction	165	8.544795442775763	1.389085111668661E-18	CG17374, CG13492, CYP4E1, CYP4E2, CG5703, PGD, CG7580, CG4169, CG3902, GDH, CG6020, SSADH, CG9674, NOX, CG12766, SHD, CG9914, CG10962, ASPH, CG3523, CYP12A5, CYP9H1, CG3999, COVA, CYP4D1, CG7470, CG10211, OLF413, CG9527, TBH, RFESP, EO, PXD, CG4860, CYP6D4, CYP12B2, CG5321, CYP4AC1, CG5009, CG3270, CYP4AC2, DESAT1, NC73EF, URO, CG3842, LEVY, CYP305A1, CG12262, CYP311A1, CG11236, CG7598, CYP6A23, …	1097	620	7937	1.9254932807951306	3.3782549915781836E-15	3.3782549915781836E-15	2.4428044495453713E-15
SP_PIR_KEYWORDS	oxidoreductase	153	7.923355774210254	7.405963789021971E-16	CG17374, CG13492, CYP4E1, CYP4E2, CG5703, PGD, CG7580, CG4169, CG3902, GDH, CG6020, SSADH, CG9674, NOX, CG12766, SHD, CG9914, CG10962, ASPH, CG3523, CYP12A5, CYP9H1, CG3999, CYP4D1, CG7470, CG10211, CG9527, TBH, RFESP, EO, PXD, CG4860, CYP6D4, CYP12B2, CG5321, CYP4AC1, CG5009, CG3270, CYP4AC2, NC73EF, URO, DESAT1, CG3842, LEVY, CYP305A1, CG12262, CYP311A1, CG11236, CYP6A23, GPDH, CG12171, CYP6A21…	1868	561	12980	1.8950749464668093	2.821076705572523E-13	2.821076705572523E-13	1.0658141036401503E-12
SP_PIR_KEYWORDS	Monooxygenase	44	2.278612118073537	1.4364638340157294E-12	CYP4S3, HN, CYP4D14, CYP4E1, CYP4E2, CYP313B1, CYP305A1, CYP6V1, CYP6G1, CYP6G2, SHD, CYP311A1, CYP6T1, CYP28D1, CYP6A23, DIB, CYP6T3, CYP6A21, CYP6A22, CYP4AD1, CYP12A5, CYP6A20, CYP9H1, FMO-1, FMO-2, CYP4D21, CYP12E1, CYP4D20, CYP4D1, CYP9F2, CYP6A2, PLE, CYP18A1, CYP313A1, TBH, CYP6A19, CYP6A9, CYP6A8, CYP6A17, CYP6D4, CYP12B2, CYP6A13, CYP4AC1, CYP4AC2	1868	98	12980	3.1197832452038634	5.214558784771839E-10	1.738186261590613E-10	1.9753421121038173E-9
SP_PIR_KEYWORDS	heme	47	2.4339720352149143	2.878779803308856E-12	CYP4S3, CYP4D14, CYP4E1, CYP4E2, CYP313B1, CYP305A1, CYT-C-P, CYP6V1, CYP6G1, CYP6G2, SHD, CYP311A1, CG6870, CYP6T1, CYP28D1, CYP6A23, DIB, CYP6T3, CYP6A21, CYP6A22, RFABG, CAT, CYP4AD1, CYP12A5, CYP6A20, CYP9H1, COVA, CYP4D21, CYP12E1, CYP4D20, CYP4D1, CYP9F2, CYP6A2, CYP18A1, CYP313A1, CYP6A19, CYP6A9, PXD, CYP6A8, CYP6A17, CYP6D4, CYP12B2, CYP6A13, CYP4AC1, CYT-B5, CYT-B5-R, CYP4AC2	1868	111	12980	2.9422034454154367	1.0450074139356502E-9	2.612517979727613E-10	3.958622318833704E-9
UP_SEQ_FEATURE	metal ion-binding site:Iron (heme axial ligand)	44	2.278612118073537	4.056554900181254E-12	CYP4S3, CYP4D14, CYP4E1, CYP4E2, CYP313B1, CYP305A1, CYT-C-P, CYP6V1, CYP6G1, CYP6G2, SHD, CYP311A1, CYP6T1, CYP28D1, CYP6A23, DIB, CYP6T3, CYP6A21, CYP6A22, CAT, CYP4AD1, CYP12A5, CYP6A20, CYP9H1, CYP4D21, CYP12E1, CYP4D20, CYP4D1, CYP9F2, CYP6A2, CYP18A1, CYP313A1, CYP6A19, CYP6A9, PXD, CYP6A8, CYP6A17, CYP6D4, CYP12B2, CYP6A13, CYP4AC1, CYT-B5, CYT-B5-R, CYP4AC2	464	96	2975	2.9386673850574714	5.269436220700641E-9	5.269436220700641E-9	6.622746795414969E-9
GOTERM_CC_FAT	GO:0005624~membrane fraction	46	2.3821853961677886	1.230825183735826E-11	ROP, CYP4S3, CYP4D14, CYP4E1, CYP4E2, LEVY, CYP313B1, CYP305A1, CYP6G1, CYP6V1, CYP6G2, CYP311A1, 18W, ARR2, CG6870, CYP6T1, CYP28D1, CYP6A23, CYP6T3, CYP6A21, CYP6A22, CYP4AD1, SNAP24, CYP6A20, CYP9H1, FMO-1, FMO-2, CYP4D21, CYP4D20, CYP4D1, CYP9F2, CYP6A2, CYP18A1, CYP313A1, CYP6A19, JHEH3, CHICO, CYP6A9, CYP6A8, CYP6A17, CYP6D4, CYP6A13, NORPA, CYT-B5, CYP4AC1, CYP4AC2	737	106	4786	2.818105015232585	4.541749976105791E-9	2.2708749325417443E-9	1.6966006377572285E-8
GOTERM_CC_FAT	GO:0042598~vesicular fraction	41	2.1232522009321597	2.0272121644085726E-11	CYP4S3, CYP4D14, CYP4E1, CYP4E2, LEVY, CYP313B1, CYP305A1, CYP6V1, CYP6G1, CYP6G2, CYP311A1, CG6870, CYP6T1, CYP28D1, CYP6A23, CYP6T3, CYP6A21, CYP6A22, CYP4AD1, CYP6A20, CYP9H1, FMO-1, FMO-2, CYP4D21, CYP4D20, CYP4D1, CYP9F2, CYP6A2, CYP18A1, CYP313A1, CYP6A19, JHEH3, CHICO, CYP6A9, CYP6A8, CYP6A17, CYP6D4, CYP6A13, CYP4AC1, CYT-B5, CYP4AC2	737	89	4786	2.991569222325553	7.480411290394784E-9	2.4934704301315946E-9	2.794356968038869E-8
GOTERM_CC_FAT	GO:0005792~microsome	41	2.1232522009321597	2.0272121644085726E-11	CYP4S3, CYP4D14, CYP4E1, CYP4E2, LEVY, CYP313B1, CYP305A1, CYP6V1, CYP6G1, CYP6G2, CYP311A1, CG6870, CYP6T1, CYP28D1, CYP6A23, CYP6T3, CYP6A21, CYP6A22, CYP4AD1, CYP6A20, CYP9H1, FMO-1, FMO-2, CYP4D21, CYP4D20, CYP4D1, CYP9F2, CYP6A2, CYP18A1, CYP313A1, CYP6A19, JHEH3, CHICO, CYP6A9, CYP6A8, CYP6A17, CYP6D4, CYP6A13, CYP4AC1, CYT-B5, CYP4AC2	737	89	4786	2.991569222325553	7.480411290394784E-9	2.4934704301315946E-9	2.794356968038869E-8
GOTERM_CC_FAT	GO:0005626~insoluble fraction	46	2.3821853961677886	5.6477239594017414E-11	ROP, CYP4S3, CYP4D14, CYP4E1, CYP4E2, LEVY, CYP313B1, CYP305A1, CYP6G1, CYP6V1, CYP6G2, CYP311A1, 18W, ARR2, CG6870, CYP6T1, CYP28D1, CYP6A23, CYP6T3, CYP6A21, CYP6A22, CYP4AD1, SNAP24, CYP6A20, CYP9H1, FMO-1, FMO-2, CYP4D21, CYP4D20, CYP4D1, CYP9F2, CYP6A2, CYP18A1, CYP313A1, CYP6A19, JHEH3, CHICO, CYP6A9, CYP6A8, CYP6A17, CYP6D4, CYP6A13, NORPA, CYT-B5, CYP4AC1, CYP4AC2	737	110	4786	2.7156284692241273	2.0840111414344165E-8	4.168022371686675E-9	7.784960454060297E-8
GOTERM_MF_FAT	GO:0009055~electron carrier activity	71	3.676851372345935	7.37056378975179E-11	CYP4S3, CG4769, CYP4E1, CG5703, CYP4E2, CYP313B1, CG3902, ACOX57D-P, CYT-C-P, NOX, CG9674, SHD, CG6870, CYP6T1, CYP28D1, CYP6T3, ACOX57D-D, CYP12A5, CYP9H1, SU(R), CYP4D1, WAL, CG6852, CYP6A2, CG9527, CG6034, CYP313A1, RFESP, CYP6A9, CG4860, CYP6A8, CYP6D4, CYP12B2, CG5321, CYP4AC1, CG5009, CYT-B5-R, CYP4AC2, CYP4D14, CPR, CG3214, CG3609, CYP305A1, CG12262, CYP6G1, CYP6V1, CYP6G2, CYP311A1, CG899…	1287	202	7918	2.1624393208551624	8.151838715164672E-8	8.151838715164672E-8	1.179476849522132E-7
SP_PIR_KEYWORDS	iron	60	3.1071983428275507	1.2751426489235121E-10	CYP4S3, HN, CYP4E1, CYP4E2, CYP313B1, CYT-C-P, SHD, CG6870, CYP6T1, CYP28D1, CYP6T3, CAT, CYP12A5, CYP9H1, COVA, CYP4D1, CYP6A2, CYP313A1, RFESP, PXD, CYP6A9, CYP6A8, CYP6D4, CYP12B2, CYP4AC1, RDGC, CYP4AC2, CYT-B5-R, DESAT1, CYP4D14, PPV, CYP305A1, CYP6V1, CYP6G1, CYP6G2, CYP311A1, CYP6A23, DIB, CYP6A21, CYP6A22, CYP4AD1, RFABG, CYP6A20, CG9743, CG33099, CYP4D21, CYP12E1, CYP4D20, CYP9F2, CANA1,…	1868	177	12980	2.355460385438972	4.6287661259469814E-8	9.257532407325186E-9	1.753438394480611E-7
GOTERM_CC_FAT	GO:0000267~cell fraction	46	2.3821853961677886	1.6575442447251895E-10	ROP, CYP4S3, CYP4D14, CYP4E1, CYP4E2, LEVY, CYP313B1, CYP305A1, CYP6G1, CYP6V1, CYP6G2, CYP311A1, 18W, ARR2, CG6870, CYP6T1, CYP28D1, CYP6A23, CYP6T3, CYP6A21, CYP6A22, CYP4AD1, SNAP24, CYP6A20, CYP9H1, FMO-1, FMO-2, CYP4D21, CYP4D20, CYP4D1, CYP9F2, CYP6A2, CYP18A1, CYP313A1, CYP6A19, JHEH3, CHICO, CYP6A9, CYP6A8, CYP6A17, CYP6D4, CYP6A13, NORPA, CYT-B5, CYP4AC1, CYP4AC2	737	113	4786	2.6435321381827785	6.116337547545925E-8	1.019389617162858E-8	2.284798128471266E-7
SP_PIR_KEYWORDS	microsome	35	1.8125323666494046	3.904772827520789E-10	CYP4S3, CYP4D14, CYP4E1, CYP4E2, CYP313B1, CYP305A1, CYP6V1, CYP6G1, CYP6G2, CYP311A1, CYP6T1, CYP28D1, CYP6A23, CYP6A21, CYP6T3, CYP6A22, CYP4AD1, CYP6A20, CYP9H1, CYP4D21, CYP4D20, CYP4D1, CYP9F2, CYP6A2, CYP18A1, CYP313A1, CYP6A19, CYP6A9, CYP6A8, CYP6A17, CYP6D4, CYP6A13, CYP4AC1, CYT-B5, CYP4AC2	1868	78	12980	3.117965189699665	1.4174325613236505E-7	2.0249037779862533E-8	5.369424016521407E-7
INTERPRO	IPR002401:Cytochrome P450, E-class, group I	37	1.9161056447436562	5.081362546603821E-10	CYP4S3, CYP4D14, CYP4E1, CYP4E2, CYP313B1, CYP305A1, CYP6V1, CYP6G1, SHD, CYP311A1, CYP6T1, CYP28D1, CYP6A23, DIB, CYP6T3, CYP6A21, CYP6A22, CYP4AD1, CYP12A5, CYP6A20, CYP9H1, CYP12E1, CYP4D20, CYP4D1, CYP9F2, CYP6A2, CYP18A1, CYP313A1, CYP6A19, CYP6A9, CYP6A8, CYP6A17, CYP6D4, CYP12B2, CYP6A13, CYP4AC1, CYP4AC2	1683	77	10196	2.911097221257649	8.475708223043554E-7	4.2378550091370926E-7	8.551257368871745E-7
INTERPRO	IPR017973:Cytochrome P450, C-terminal region	39	2.0196789228379077	8.47373546878875E-10	CYP4S3, CYP4D14, CYP4E1, CYP4E2, CYP313B1, CYP305A1, CYP6V1, CYP6G1, CYP6G2, SHD, CYP311A1, CYP6T1, CYP28D1, CYP6A23, DIB, CYP6T3, CYP6A21, CYP6A22, CYP4AD1, CYP12A5, CYP6A20, CYP9H1, CYP4D21, CYP12E1, CYP4D20, CYP4D1, CYP9F2, CYP6A2, CYP18A1, CYP313A1, CYP6A19, CYP6A9, CYP6A8, CYP6A17, CYP6D4, CYP12B2, CYP6A13, CYP4AC1, CYP4AC2	1683	85	10196	2.7796581734298	1.4134180075231484E-6	3.5335468917541135E-7	1.426017071093355E-6
INTERPRO	IPR001128:Cytochrome P450	39	2.0196789228379077	1.279478579199492E-9	CYP4S3, CYP4D14, CYP4E1, CYP4E2, CYP313B1, CYP305A1, CYP6V1, CYP6G1, CYP6G2, SHD, CYP311A1, CYP6T1, CYP28D1, CYP6A23, DIB, CYP6T3, CYP6A21, CYP6A22, CYP4AD1, CYP12A5, CYP6A20, CYP9H1, CYP4D21, CYP12E1, CYP4D20, CYP4D1, CYP9F2, CYP6A2, CYP18A1, CYP313A1, CYP6A19, CYP6A9, CYP6A8, CYP6A17, CYP6D4, CYP12B2, CYP6A13, CYP4AC1, CYP4AC2	1683	86	10196	2.7473365667620118	2.1341680858100176E-6	4.268339814927913E-7	2.153192613096877E-6
COG_ONTOLOGY	Secondary metabolites biosynthesis, transport, and catabolism	41	2.1232522009321597	6.895951744999286E-9	CYP4S3, CYP4D14, CYP4E1, CYP4E2, CG12269, CYP313B1, CYP305A1, CYP6V1, CYP6G1, CYP6G2, SHD, CYP311A1, CYP6T1, CYP28D1, CYP6A23, DIB, CYP6T3, CYP6A21, CYP6A22, CYP4AD1, CYP12A5, CYP6A20, CYP9H1, CYP4D21, CYP12E1, CYP4D20, CYP4D1, CYP9F2, CYP6A2, CYP18A1, CYP313A1, CYP6A19, CYP6A9, CYP6A8, CG6028, CYP6A17, CYP6D4, CYP12B2, CYP6A13, CYP4AC1, CYP4AC2	233	91	1237	2.3919728340329196	2.413582811389148E-7	2.413582811389148E-7	6.1081726565603844E-6
INTERPRO	IPR017972:Cytochrome P450, conserved site	39	2.0196789228379077	8.817126159862248E-9	CYP4S3, CYP4D14, CYP4E1, CYP4E2, CYP313B1, CYP305A1, CYP6V1, CYP6G1, CYP6G2, SHD, CYP311A1, CYP6T1, CYP28D1, CYP6A23, DIB, CYP6T3, CYP6A21, CYP6A22, CYP4AD1, CYP12A5, CYP6A20, CYP9H1, CYP4D21, CYP12E1, CYP4D20, CYP4D1, CYP9F2, CYP6A2, CYP18A1, CYP313A1, CYP6A19, CYP6A9, CYP6A8, CYP6A17, CYP6D4, CYP12B2, CYP6A13, CYP4AC1, CYP4AC2	1683	91	10196	2.596384008148714	1.4706858319946114E-5	2.4511580737351935E-6	1.4838051376475647E-5
GOTERM_MF_FAT	GO:0046906~tetrapyrrole binding	51	2.641118591403418	1.2741208377848375E-8	CG4769, CYP4S3, CYP4E1, CYP4E2, CYP313B1, CYT-C-P, SHD, GYCALPHA99B, CG6870, CYP28D1, CYP6T1, CYP6T3, CAT, CYP12A5, CYP9H1, CYP4D1, CG10211, CYP6A2, CYP313A1, PXD, CYP6A9, CYP6A8, CYP6D4, CYP12B2, CYP4AC1, CYP4AC2, CYT-B5-R, CYP4D14, EIP75B, CYP305A1, IRC, CYP6V1, CYP6G1, CYP6G2, CYP311A1, CYP6A23, DIB, CYP6A21, CYP4AD1, CYP6A22, RFABG, CYP6A20, CYP4D21, CYP12E1, CYP4D20, CYP9F2, CYP18A1, CYP6A19…	1287	140	7918	2.241192141192141	1.4091677315475337E-5	4.697247835916407E-6	2.038916973035043E-5
GOTERM_MF_FAT	GO:0020037~heme binding	51	2.641118591403418	1.2741208377848375E-8	CG4769, CYP4S3, CYP4E1, CYP4E2, CYP313B1, CYT-C-P, SHD, GYCALPHA99B, CG6870, CYP28D1, CYP6T1, CYP6T3, CAT, CYP12A5, CYP9H1, CYP4D1, CG10211, CYP6A2, CYP313A1, PXD, CYP6A9, CYP6A8, CYP6D4, CYP12B2, CYP4AC1, CYP4AC2, CYT-B5-R, CYP4D14, EIP75B, CYP305A1, IRC, CYP6V1, CYP6G1, CYP6G2, CYP311A1, CYP6A23, DIB, CYP6A21, CYP4AD1, CYP6A22, RFABG, CYP6A20, CYP4D21, CYP12E1, CYP4D20, CYP9F2, CYP18A1, CYP6A19…	1287	140	7918	2.241192141192141	1.4091677315475337E-5	4.697247835916407E-6	2.038916973035043E-5
GOTERM_MF_FAT	GO:0005506~iron ion binding	75	3.8839979285344386	3.27580781251358E-7	CYP4S3, CG4769, HN, CYP4E1, CYP4E2, CYP313B1, CYT-C-P, NOX, CG9674, SHD, TSF3, GYCALPHA99B, TSF1, CG6870, CYP6T1, CYP28D1, CYP6T3, CAT, CYP12A5, CYP9H1, COVA, CYP4D1, CG10211, CYP6A2, CG9836, CYP313A1, CG11162, RFESP, PXD, CYP6A9, CYP6A8, CYP6D4, CYP12B2, CG6910, CYP4AC1, CYT-B5-R, RDGC, CYP4AC2, DESAT1, EIP75B, CYP4D14, CPR, PPV, CYP305A1, IRC, CYP6G1, CG31373, CYP6V1, CYP6G2, CYP311A1, CYP6A23,…	1287	260	7918	1.774699659315044	3.6223877912133773E-4	9.057199896789214E-5	5.242112172343383E-4
KEGG_PATHWAY	dme00903:Limonene and pinene degradation	37	1.9161056447436562	5.709505019789922E-7	CYP4S3, CG6984, CYP4D14, CYP4E1, CYP4E2, CYP313B1, CYP6V1, CYP6G1, CYP6G2, CYP6T1, CYP28D1, CYP6A23, CG9459, CYP6T3, CYP6A21, CYP6A22, CYP4AD1, CYP12A5, CYP6A20, CYP9H1, CG9629, CG7322, CYP4D21, CYP4D1, CYP6A2, CG6660, CYP313A1, CYP6A19, CYP6A9, CYP6A8, CYP6A17, CYP6D4, CYP12B2, CYP6A13, CG33337, CYP4AC1, CYP4AC2	394	86	2054	2.2428874985243774	5.766435451015628E-5	5.766435451015628E-5	6.349031532959515E-4
GOTERM_CC_FAT	GO:0019898~extrinsic to membrane	47	2.4339720352149143	2.770200591887626E-6	ROP, CYP4S3, CYP4D14, CYP4E1, CPR, CYP4E2, CYP313B1, VANIN-LIKE, CYP305A1, CYP6G1, CYP6V1, CYP6G2, CDEP, CYP311A1, CYP28D1, CYP6A23, CYP6T1, CYP6T3, WRAPPER, CYP6A21, CYP6A22, DALLY, CYP4AD1, CYP6A20, CYP9H1, CG32750, CYP4D21, CYP4D20, KLG, CYP4D1, CYP9F2, CG1657, CYP6A2, CYP313A1, NINAC, CYP6A19, NINAE, CYP6A9, CYP6A8, CG42450, CYP6A17, CYP6D4, CYP6A13, NORPA, CYP4AC1, RDGA, CYP4AC2	737	154	4786	1.9819027648064285	0.001021683160272513	7.86280959012009E-5	0.003818442708980463
PIR_SUPERFAMILY	PIRSF000051:cytochrome P450 CYP3A5	20	1.035732780942517	8.016098197240066E-6	CYP9F2, CYP6A2, CYP313A1, CYP6A19, CYP6G1, CYP6V1, CYP6G2, CYP6A9, CYP6A8, CYP6A17, CYP6D4, CYP6A23, CYP28D1, CYP6T1, CYP6T3, CYP6A21, CYP6A13, CYP6A22, CYP6A20, CYP9H1	493	37	2596	2.8463351789923794	0.003249258608911898	0.0016259511630483114	0.011204541313691863
SP_PIR_KEYWORDS	metal-binding	158	8.182288969445883	1.2824764979630034E-5	CG17075, ENO, CYP4E1, CYP4E2, CENG1A, CG15253, PNR, SHD, CG6870, GOL, CG6767, CYP12A5, PGM, CYP9H1, COVA, HIL, CG6951, CYP4D1, KNI, GEK, FRU, TUP, TBH, DSX, RFESP, PXD, MAMO, CYP6D4, CYP12B2, CYP4AC1, INVADOLYSIN, HIW, CG18136, MSL-2, CYP4AC2, LMPT, TRC, SARA, PPV, CYP305A1, RIM, CYP311A1, INR, CYP6A23, CYP6A21, CYP4AD1, CYP6A22, RFABG, CYP6A20, PGRP-SC2, HNF4, ANCE, ALH, CG7631, EIP78C, CG32369,…	1868	796	12980	1.379246338760182	0.0046445998710080705	3.103131455803876E-4	0.0176337954323591
SP_PIR_KEYWORDS	endoplasmic reticulum	41	2.1232522009321597	2.013403552895192E-5	CYP4S3, SPI, CYP4D14, CYP4E1, CPR, CYP4E2, CYP313B1, SPLY, CYP305A1, CYP6V1, CYP6G1, CYP6G2, CYP311A1, TTV, CA-P60A, CYP6T1, CYP28D1, CYP6A23, CYP6T3, CYP6A21, CYP6A22, CYP4AD1, CYP6A20, CYP9H1, CYP4D21, CYP4D20, CYP4D1, CYP9F2, CYP6A2, CYP18A1, CYP313A1, CYP6A19, CYP6A9, CYP6A8, CYP6A17, ITP-R83A, CYP6D4, CYP6A13, CYP4AC1, CYT-B5, CYP4AC2	1868	144	12980	1.978423150130859	0.007282084668683408	4.298327997752649E-4	0.02768260629024688
PIR_SUPERFAMILY	PIRSF000052:trichodiene oxygenase	9	0.4660797514241326	0.002891624866696835	CYP4S3, CYP4D21, CYP311A1, CYP12E1, CYP4D20, CYP4D14, CYP12B2, CYP12A5, CYP4AC1	493	15	2596	3.1594320486815417	0.691397228582505	0.3242283929994061	3.9670175271138586
GOTERM_CC_FAT	GO:0005783~endoplasmic reticulum	52	2.6929052304505436	0.12451290139161292	CYP4S3, SPI, DOA, CYP4E1, CYP4E2, CYP313B1, SPLY, CG33080, TTV, CYP28D1, CA-P60A, CYP6T1, CYP6T3, ASPH, CYP9H1, CYP4D1, CYP6A2, CG11162, CYP313A1, CYP6A9, CYP6A8, GRK, CYP6D4, ITP-R83A, RDGB, CYP4AC1, CYP4AC2, CYP4D14, CPR, PUC, CYP305A1, CYP6V1, CYP6G1, CYP6G2, CYP311A1, CYP6A23, CYP6A21, CYP6A22, CYP4AD1, CYP6A20, GLCT-1, CYP4D21, CYP4D20, CYP9F2, CYP18A1, CYP6A19, NINAE, CYP6A17, CYP6A13, CYT-…	737	284	4786	1.189022875379823	1.0	0.5969366633618728	84.006009305358
Annotation Cluster 3	Enrichment Score: 5.740175488929073
Category	Term	Count	%	PValue	Genes	List Total	Pop Hits	Pop Total	Fold Enrichment	Bonferroni	Benjamini	FDR
SP_PIR_KEYWORDS	membrane	250	12.94665976178146	6.208541858529529E-13	ROP, CYP4E1, CYP4E2, ED, CG15279, BTL, SPLY, MPCP, CG10000, NOX, SHD, DS, RH50, STAN, CG1732, RAB26, CNGL, CG42313, CYP12A5, TSP42EF, TSP42EG, COVA, TSP42EH, TSP42EI, CYP4D1, TSP42EL, VACHT, IRK3, TSP42EN, EX, IRK2, TSP42ER, CG7766, ATPSYN-CF6, CG8713, CG5002, CG7990, ITP-R83A, CG9090, CYP6D4, APPL, CYP12B2, TSP42EC, CG8850, CG4692, N, TSP29FA, ACE, FT, RAC2, TSP29FB, INR, FJ, VINC, INE, SUT2, PG…	1868	1139	12980	1.5251554295533294	2.2536372767945068E-10	1.1268186383972534E-10	8.537059947855141E-10
GOTERM_CC_FAT	GO:0031224~intrinsic to membrane	292	15.121698601760746	8.336439631263067E-12	CG3285, CG8086, ED, CG16904, CG15279, BTL, SPLY, MPCP, CG10000, NOX, MYD88, DS, RH50, STAN, CG1732, CNGL, RAB26, CG42313, PMCA, TSP42EF, TSP42EG, TSP42EH, SANTA-MARIA, TSP42EI, SCGDELTA, TSP42EL, CG17646, VACHT, IRK3, TSP42EN, IRK2, MND, TSP42EQ, TSP42ER, CG8713, MGAT2, CG5002, CG7990, ITP-R83A, CG4797, CG9090, APPL, TSP42EC, CG8850, DESAT1, CG17929, N, CG2022, TSP29FA, ACE, FT, TSP29FB, INR, FJ,…	737	1382	4786	1.372081835265195	3.0761473368556835E-9	3.0761473368556835E-9	1.1491152474008004E-8
GOTERM_CC_FAT	GO:0016021~integral to membrane	285	14.759192128430865	5.5715536387824384E-11	CG3285, CG8086, ED, CG16904, CG15279, BTL, SPLY, MPCP, CG10000, NOX, DS, RH50, STAN, CG1732, CNGL, CG42313, PMCA, TSP42EF, TSP42EG, TSP42EH, SANTA-MARIA, TSP42EI, SCGDELTA, TSP42EL, CG17646, VACHT, IRK3, TSP42EN, IRK2, MND, TSP42EQ, TSP42ER, CG8713, MGAT2, CG5002, CG7990, ITP-R83A, CG4797, CG9090, APPL, TSP42EC, CG8850, DESAT1, CG17929, N, CG2022, TSP29FA, FT, TSP29FB, INR, FJ, CG6901, INE, SUT2,…	737	1360	4786	1.3608528214542261	2.055903525199909E-8	5.1397588407553485E-9	7.679963331952422E-8
SP_PIR_KEYWORDS	transmembrane	220	11.393060590367684	6.383184268604771E-10	CG3285, ED, CG8837, CG15279, BTL, SPLY, MPCP, CG10000, NOX, DS, RH50, STAN, CNGL, CG1732, PMCA, TSP42EF, TSP42EG, TSP42EH, TSP42EI, TSP42EL, VACHT, IRK3, TSP42EN, MND, IRK2, TSP42ER, CG8713, CG5002, CG7990, ITP-R83A, CG9090, CG4797, APPL, TSP42EC, CG8850, DESAT1, CG17929, N, TSP29FA, FT, TSP29FB, INR, FJ, CG6901, INE, SUT2, CG7458, PGRP-LF, PGRP-LD, CG5646, CG15531, NINAE, PGRP-LC, PGRP-LA, SHAKB…	1868	1039	12980	1.471312598796817	2.31709551767878E-7	2.574550839185008E-8	8.77746797467438E-7
GOTERM_CC_FAT	GO:0044459~plasma membrane part	107	5.541170378042465	2.8447501714108E-9	WGN, INDY, ED, BABO, CG15279, SYN, CAD96CA, DS, ILK, MDR49, STAN, CG1732, RAB26, EGFR, SANTA-MARIA, SCGDELTA, RAS64B, EX, CG7766, CG11340, SIF, CG13796, CG13795, CG10830, CG8850, N, CORA, RAB3, CG33296, ACE, PYD, FT, RAC2, INR, VINC, INE, PGRP-SC2, PGRP-LF, PGRP-LD, PDE6, KLG, NRV1, CG8475, NINAC, NINAE, NINAD, CG42450, CADN, DRL-2, PGRP-LC, NORPA, PGRP-LB, PGRP-LA, RHO, SHAKB, CRQ, CRALBP, KST, …	737	405	4786	1.7156708042280182	1.0497122792108016E-6	1.499589644682331E-7	3.921271218843003E-6
SP_PIR_KEYWORDS	transport	111	5.748316934230968	4.025800676067941E-8	ROP, INDY, CG15279, MPCP, LSD-1, LSD-2, VHA26, CG1208, MDR49, CG10960, TTY, PORIN, CNGL, CG1732, RAB26, CG18327, CG18324, VACHT, IRK3, ARALAR1, IRK2, CG11340, ATPSYN-CF6, CG13796, RFESP, CG8713, CG13795, ITP-R83A, CG9090, SYX1A, CG1213, CG8850, CG4692, OBP56H, CG4607, OBP56D, BLW, RAB3, CG33296, INE, RFABG, SUT2, NRV1, CG6836, OBP57C, OBP57A, CG5646, CG1907, SMVT, GLUT1, SESB, CG9444, NOMPC, CG58…	1868	465	12980	1.6587000069075086	1.4613549949471505E-5	1.461364605104265E-6	5.535846619997287E-5
GOTERM_CC_FAT	GO:0031226~intrinsic to plasma membrane	61	3.158984981874676	8.191684674154728E-8	WGN, CRQ, INDY, CRALBP, BABO, CG15279, SLO, CG10345, CAD96CA, DS, MDR49, STAN, CG1732, RAB26, IF, EAG, PARA, EGFR, SEI, SANTA-MARIA, CG3829, TYRR, CG11340, MYS, SHAW, CG13796, 5-HT1B, CG13795, CG10830, PHCL, SHAL, RDGB, CAPAR, CG8850, NMDAR1, N, PES, PMI, CG33296, CAD99C, ST, FT, PGRP-SD, CG2736, INR, CG10804, INE, CG3814, PGRP-SC2, PGRP-LF, PGRP-LD, NRV1, DRL, MDR65, RU, NINAD, CADN, DRL-2, CG18…	737	201	4786	1.9707838014810612	3.0226860848192594E-5	3.7784075729296873E-6	1.1291606902830154E-4
GOTERM_CC_FAT	GO:0005887~integral to plasma membrane	60	3.1071983428275507	1.132791600328443E-7	WGN, CRQ, INDY, CRALBP, BABO, CG15279, CG10345, SLO, CAD96CA, DS, MDR49, STAN, CG1732, IF, EAG, PARA, EGFR, SEI, SANTA-MARIA, CG3829, TYRR, CG11340, MYS, SHAW, CG13796, 5-HT1B, CG13795, CG10830, PHCL, SHAL, RDGB, CAPAR, CG8850, NMDAR1, N, PES, PMI, CG33296, CAD99C, ST, FT, PGRP-SD, CG2736, INR, CG10804, INE, CG3814, PGRP-SC2, PGRP-LF, PGRP-LD, NRV1, DRL, MDR65, RU, NINAD, CADN, DRL-2, CG1887, PGR…	737	198	4786	1.9678467168290779	4.179913881841024E-5	4.6444350397800704E-6	1.5614657300488943E-4
GOTERM_CC_FAT	GO:0005886~plasma membrane	169	8.751941998964268	3.499168539596403E-7	SPI, WGN, CG4928, SYT4, INDY, ED, BABO, TM4SF, CG15279, BTL, SYN, ANK2, DS, BBG, CAD96CA, ILK, MDR49, STAN, TTY, ROBO3, RAB26, CG1732, HEXO1, PMCA, EGFR, PDFR, SANTA-MARIA, SCGDELTA, EIP63F-1, RAS64B, EX, CG7766, CG11340, OCTBETA2R, SIF, CG13796, GR85A, CG13795, CG10830, SYX1A, APPL, CG8850, HIW, KEK3, GR2A, GP150, CORA, N, RAB3, CG33296, PKA-C1, PYD, ACE, FT, RAC2, CG11318, INR, FJ, VINC, INE, P…	737	781	4786	1.4052088527216091	1.2911100614976245E-4	1.2911850810648495E-5	4.82332627715909E-4
SP_PIR_KEYWORDS	disulfide bond	70	3.6250647332988093	3.591550378786142E-7	IMPL2, SPI, EA, CRQ, CRALBP, LYSB, BTL, CG10000, TUTL, STAN, SLS, FUR2, PKA-R1, IF, JON99CI, OLF413, TYRR, NETA, NETB, CG30031, MYS, PSH, TBH, 5-HT1B, FAS2, BURS, PXD, LYSS, TIMP, GRK, ZETATRY, INVADOLYSIN, ETATRY, CAPAR, RST, IOTATRY, OBP56H, THETATRY, NMDAR1, OBP56D, N, PMI, ACE, CG25C, FT, PGRP-SD, INR, PGANT2, PGRP-SC2, ANCE, PGRP-LF, PGRP-LD, NRV1, SOD, OBP57C, OBP57A, HTL, SELR, FZ2, NINAE,…	1868	265	12980	1.8354813946911237	1.3036480395189898E-4	1.1852048144023186E-5	4.938702442336407E-4
GOTERM_CC_FAT	GO:0005576~extracellular region	118	6.11082340756085	1.470047867625851E-6	SPI, IMPL2, EA, LCP65AG2, NOTUM, CG8483, TSF3, TSF1, CG4666, WNT6, DPTB, PEBIII, NPLP1, DH31, NPLP2, ADGF-D, GEL, BEAT-VII, CG10186, MP, NETA, NETB, CG7166, PXD, BURS, FAT-SPONDIN, APPL, BEAT-IIB, CDASE, CG4096, GASP, OBP56H, MUC18B, THETATRY, OBP56D, SERP, CG13830, CG25C, FJ, CG30503, RFABG, LAMA, Y, PGRP-SC2, ANCE, BEAT-IV, ITP, BEAT-IB, TSL, CG31999, CHEB93B, BM-40-SPARC, CHEB93A, CG13309, BEA…	737	512	4786	1.496639670963365	5.423009635271425E-4	4.520298347088225E-5	0.0020263298726841406
UP_SEQ_FEATURE	disulfide bond	69	3.5732780942516835	1.981981066591799E-6	IMPL2, SPI, EA, CRQ, CRALBP, LYSB, BTL, CG10000, TUTL, STAN, SLS, FUR2, PKA-R1, JON99CI, OLF413, TYRR, NETA, NETB, CG30031, MYS, PSH, TBH, 5-HT1B, FAS2, BURS, PXD, LYSS, TIMP, GRK, ZETATRY, INVADOLYSIN, ETATRY, CAPAR, RST, IOTATRY, OBP56H, THETATRY, NMDAR1, OBP56D, N, PMI, ACE, CG25C, FT, PGRP-SD, INR, PGANT2, PGRP-SC2, ANCE, PGRP-LF, PGRP-LD, NRV1, SOD, OBP57C, OBP57A, HTL, SELR, FZ2, NINAE, LAR…	464	258	2975	1.7147403769045708	0.0025712845272193308	8.578305051638591E-4	0.003235759267183891
SP_PIR_KEYWORDS	signal	97	5.023303987571206	2.66776731290785E-6	SPI, IMPL2, EA, LYSB, LCP65AG2, BTL, VANIN-LIKE, CAD96CA, DS, STAN, GOL, CG4666, PEBIII, EGFR, NPLP1, JON99CI, DH31, NPLP2, GEL, NETA, NETB, BURS, PXD, LYSS, APPL, KEK4, CDASE, OBP56H, PPT2, THETATRY, OBP56D, N, CG25C, ACE, FT, INR, RFABG, LAMA, Y, PGRP-SC2, ANCE, TSL, OBP57C, OBP57A, HTL, BM-40-SPARC, LAR, MTHL2, CADN, BEAT-IA, GLT, CG3556, PGRP-LB, AMYREL, AKH, IM10, LSP1BETA, SKELETOR, SNPF, D…	1868	425	12980	1.585917621866734	9.679320775786149E-4	7.448959676870093E-5	0.003668364253317513
UP_SEQ_FEATURE	signal peptide	95	4.919730709476955	3.820846765888741E-5	SPI, IMPL2, EA, LYSB, IM10, LCP65AG2, BTL, VANIN-LIKE, LSP1BETA, SKELETOR, SNPF, DS, CAD96CA, STAN, GOL, CG4666, DALLY, FUR2, IF, CG32750, PEBIII, EGFR, NPLP1, JON99CI, DH31, NPLP2, CAD86C, GEL, TYRR, NETA, NETB, JEB, CG30031, MYS, PSH, FAS1, FAS2, PXD, BURS, LYSS, TIMP, GRK, APPL, ZETATRY, ETATRY, RST, IOTATRY, CDASE, TK, OBP56H, TO, THETATRY, NMDAR1, PPT2, OBP56D, N, GLUCLALPHA, MIP, LIP1, CG25…	464	419	2975	1.453712657394453	0.04842212173683036	0.012331769708338158	0.06236138684235781
SP_PIR_KEYWORDS	glycoprotein	93	4.816157431382703	6.468277394364596E-5	SPI, CG4928, CRQ, CRALBP, CAC, IM10, BTL, VANIN-LIKE, CG10000, SKELETOR, TTV, DS, CAD96CA, MDR49, STAN, TTY, CG4666, DALLY, FUR2, EAG, IF, PARA, CG32750, EGFR, PDFR, CAD86C, VACHT, OLF413, TYRR, NETA, NETB, MYS, OCTBETA2R, PSH, CG8399, SHAW, TBH, FAS1, 5-HT1B, GR85A, FAS2, PXD, GRK, APPL, SHAL, RDGB, INVADOLYSIN, CAPAR, RST, CG4341, CDASE, CG9231, NMDAR1, PPT2, N, PMI, LIP1, CG25C, ACE, FT, PGRP-…	1868	435	12980	1.4855644982647864	0.02320708193010057	0.0013036276685310932	0.08890812303146145
UP_SEQ_FEATURE	glycosylation site:N-linked (GlcNAc...)	92	4.764370792335577	1.9210242339329122E-4	SPI, CG4928, CRQ, CRALBP, CAC, IM10, BTL, VANIN-LIKE, CG10000, SKELETOR, TTV, DS, CAD96CA, MDR49, STAN, TTY, CG4666, DALLY, FUR2, EAG, IF, PARA, CG32750, EGFR, PDFR, CAD86C, VACHT, OLF413, TYRR, NETA, NETB, MYS, OCTBETA2R, PSH, CG8399, SHAW, TBH, FAS1, 5-HT1B, GR85A, FAS2, PXD, GRK, APPL, SHAL, INVADOLYSIN, CAPAR, RST, CG4341, CDASE, CG9231, NMDAR1, PPT2, N, PMI, LIP1, CG25C, ACE, FT, PGRP-SD, SE…	464	419	2975	1.4078059418977862	0.22086038030279953	0.04868781870233063	0.3131676805116834
SP_PIR_KEYWORDS	Secreted	51	2.641118591403418	2.1671008280147217E-4	IMPL2, EA, IM10, LSP1BETA, SNPF, CG4666, PEBIII, NPLP1, NPLP2, DH31, GEL, NETA, CG30031, NETB, PSH, BURS, PXD, TIMP, ZETATRY, ETATRY, IOTATRY, CDASE, TK, OBP56H, TO, THETATRY, OBP56D, MIP, LIP1, CG25C, PGRP-SD, FJ, LAMA, RFABG, Y, PGRP-SC2, ANCE, DPT, PDF, TSL, CAPA, PEBII, LSP2, EYS, IDGF2, GLT, IDGF1, CG3556, PGRP-LB, AKH, AMYREL	1868	212	12980	1.6715991273079878	0.07565905298095976	0.003569717225031299	0.297585024546021
SP_PIR_KEYWORDS	cell membrane	49	2.5375453133091663	0.2949676878644828	SPI, CRQ, INDY, CRALBP, NKD, INX7, DS, STAN, TTY, DALLY, RAB26, PDFR, CAD86C, STY, RAS64B, EX, TYRR, CG11340, CG7766, OCTBETA2R, GR85A, 5-HT1B, FAS1, FAS2, PHCL, CAPAR, CG3822, GR2A, NMDAR1, N, PMI, GLUCLALPHA, NMDAR2, ACE, FT, RAC2, SEV, CG11318, VINC, PGRP-LD, PDE6, CG6836, INX2, DRL, CG8475, MTT, MTHL2, RDL, CADN, PGRP-LA, SHAKB	1868	308	12980	1.1054603854389722	1.0	0.7188107276148075	99.18203684825218
UP_SEQ_FEATURE	topological domain:Extracellular	52	2.6929052304505436	0.34012753555512104	CRQ, CRALBP, CAC, BTL, SLO, INX7, TUTL, CAD96CA, DS, STAN, TTY, GOL, IF, EGFR, PDFR, CAD86C, TYRR, MYS, OCTBETA2R, GR85A, 5-HT1B, FAS2, GRK, ITP-R83A, APPL, CAPAR, RST, GR2A, NMDAR1, N, PMI, GLUCLALPHA, FT, SEV, INR, FJ, INE, PGRP-LD, NRV1, INX2, DRL, MDR65, HTL, FZ2, NINAE, LAR, MTHL2, EYS, RDL, CADN, CA-ALPHA1D, PGRP-LC, PGRP-LA, SHAKB	464	309	2975	1.0789811404977123	1.0	0.9997834279965326	99.88715553386925
UP_SEQ_FEATURE	topological domain:Cytoplasmic	65	3.3661315380631796	0.3677906051958232	SPI, CRQ, CRALBP, CAC, BTL, SPLY, SLO, CG10000, INX7, TUTL, TTV, CAD96CA, DS, CA-P60A, MDR49, STAN, TTY, GOL, FUR2, EAG, IF, EGFR, PDFR, CAD86C, VACHT, TYRR, MYS, OCTBETA2R, GR85A, 5-HT1B, FAS2, GRK, ITP-R83A, SYX1A, APPL, CAPAR, RST, GR2A, MARF, NMDAR1, N, PMI, GLUCLALPHA, FT, SEV, INR, FJ, INE, PGANT2, PGRP-LD, NRV1, INX2, DRL, MDR65, HTL, FZ2, NINAE, LAR, EYS, MTHL2, RDL, CADN, CA-ALPHA1D, PGR…	464	394	2975	1.0577575266935058	1.0	0.9998796125176431	99.94391721839648
UP_SEQ_FEATURE	transmembrane region	93	4.816157431382703	0.39419247470824537	SPI, CG4928, INDY, CRQ, CRALBP, RAB3-GEF, CAC, BTL, SPLY, SLO, CG10000, SKELETOR, INX7, TTV, TUTL, DS, LBM, CAD96CA, CA-P60A, MDR49, STAN, GOL, TTY, FUR2, EAG, IF, PARA, EGFR, PDFR, CAD86C, VACHT, ARALAR1, OLF413, TYRR, MYS, OCTBETA2R, SHAW, CG8399, TBH, 5-HT1B, GR85A, FAS2, GRK, CG7990, ITP-R83A, SYX1A, CG8306, APPL, SHAL, CAPAR, RST, CG4341, CG9231, GR2A, MARF, FRC, NMDAR1, N, PMI, GLUCLALPHA, …	464	575	2975	1.037012743628186	1.0	0.9999305052676818	99.97205095117451
Annotation Cluster 4	Enrichment Score: 4.83678515174327
Category	Term	Count	%	PValue	Genes	List Total	Pop Hits	Pop Total	Fold Enrichment	Bonferroni	Benjamini	FDR
GOTERM_BP_FAT	GO:0007552~metamorphosis	93	4.816157431382703	1.2838038904172578E-9	SPI, EIP71CD, CRQ, DOA, UBX, ED, ESG, CCT1, BABO, MBS, RN, HR46, DAD, DAC, CV-2, HOW, HTH, DS, ILK, SMOX, DALLY, FON, IF, EGFR, PEBIII, ARA, RAW, SANTA-MARIA, EIP63F-1, CG5254, CG3829, POT, EIP74EF, MYS, SLPR, DSX, FAS2, BURS, TIMP, COMM3, PX, TAK1, MYPT-75D, PAN, FRTZ, CAUP, TRC, BX, SBB, ZFH2, EIP75B, BS, CATHD, DLL, FRC, N, MNN1, CORA, MIRR, PUC, PKA-C1, PI3K92E, VRI, SU(DX), BI, STCK, FT, EIP…	1097	362	7937	1.8587634784973586	3.1222060692392972E-6	1.5611042532004404E-6	2.257659859061789E-6
GOTERM_BP_FAT	GO:0048707~instar larval or pupal morphogenesis	88	4.557224236147074	7.503599340146879E-9	SPI, EIP71CD, CRQ, DOA, UBX, ED, ESG, CCT1, BABO, MBS, RN, DAD, DAC, CV-2, HOW, HTH, DS, ILK, SMOX, DALLY, IF, EGFR, ARA, RAW, SANTA-MARIA, CG5254, EIP63F-1, CG3829, POT, EIP74EF, MYS, SLPR, DSX, FAS2, BURS, TIMP, COMM3, PX, TAK1, MYPT-75D, PAN, FRTZ, CAUP, TRC, BX, SBB, ZFH2, EIP75B, BS, CATHD, DLL, FRC, N, MNN1, CORA, MIRR, PUC, PKA-C1, VRI, SU(DX), BI, STCK, FT, EIP93F, P38B, PIO, FJ, EMC, FTZ…	1097	347	7937	1.8348600716126506	1.8248587052460685E-5	6.0828993524442154E-6	1.3195609438465539E-5
GOTERM_BP_FAT	GO:0048737~imaginal disc-derived appendage development	68	3.521491455204557	7.88750881626373E-9	SPI, UBX, ED, CCT1, MBS, BABO, RN, DAD, DAC, CV-2, HOW, HTH, DS, ILK, SMOX, DALLY, IF, EGFR, ARA, POT, MYS, BURS, TIMP, SYX1A, PX, MYPT-75D, PAN, FRTZ, CAUP, TRC, BX, SBB, BS, ZFH2, DLL, FRC, N, CORA, MIRR, PKA-C1, SU(DX), VRI, BI, STCK, FT, P38B, FJ, PIO, EMC, UNK, ALH, NET, CT, CBL, TKV, MKP3, DRL, HS3ST-B, TSH, DVE, BAB2, SALM, TOW, STAT92E, ICS, TOK, CK, RHO	1097	243	7937	2.024661347258329	1.918223766184113E-5	4.795593911866014E-6	1.3870741499832917E-5
GOTERM_BP_FAT	GO:0009886~post-embryonic morphogenesis	89	4.6090108751942	8.227899805740467E-9	SPI, EIP71CD, CRQ, DOA, UBX, ED, ESG, CCT1, BABO, MBS, RN, DAD, DAC, CV-2, HOW, HTH, DS, ILK, SMOX, DALLY, IF, EGFR, ARA, RAW, SANTA-MARIA, CG5254, EIP63F-1, CG3829, POT, EIP74EF, MYS, SLPR, DSX, FAS2, BURS, TIMP, COMM3, PX, TAK1, MYPT-75D, PAN, FRTZ, CAUP, TRC, BX, SBB, ZFH2, EIP75B, BS, CATHD, DLL, FRC, N, MNN1, CORA, MIRR, PUC, PKA-C1, PI3K92E, VRI, SU(DX), BI, STCK, FT, EIP93F, P38B, PIO, FJ,…	1097	353	7937	1.8241689283934297	2.0010052206531626E-5	4.002042473860712E-6	1.4469342957124098E-5
GOTERM_BP_FAT	GO:0048736~appendage development	68	3.521491455204557	1.352035153938327E-8	SPI, UBX, ED, CCT1, MBS, BABO, RN, DAD, DAC, CV-2, HOW, HTH, DS, ILK, SMOX, DALLY, IF, EGFR, ARA, POT, MYS, BURS, TIMP, SYX1A, PX, MYPT-75D, PAN, FRTZ, CAUP, TRC, BX, SBB, BS, ZFH2, DLL, FRC, N, CORA, MIRR, PKA-C1, SU(DX), VRI, BI, STCK, FT, P38B, FJ, PIO, EMC, UNK, ALH, NET, CT, CBL, TKV, MKP3, DRL, HS3ST-B, TSH, DVE, BAB2, SALM, TOW, STAT92E, ICS, TOK, CK, RHO	1097	246	7937	1.9999703552185932	3.288095449205386E-5	5.480234163912634E-6	2.377649205298482E-5
GOTERM_BP_FAT	GO:0002165~instar larval or pupal development	100	5.178663904712584	1.6300973596975354E-8	SPI, ED, CCT1, BABO, LCP65AG2, DAD, DAC, CV-2, SHD, DS, HTH, ILK, SMOX, EGFR, ARA, SANTA-MARIA, EIP63F-1, POT, EIP74EF, EO, DSX, BURS, PAN, FRTZ, CAUP, TRC, SBB, DLL, N, CORA, MIRR, PKA-C1, SU(DX), VRI, FT, P38B, FJ, PIO, EMC, ALH, EIP78C, TKV, MKP3, BUN, TSH, DVE, BAB2, RHO, CRQ, DOA, EIP71CD, UBX, ESG, MBS, RN, ART4, SCU, HOW, DALLY, IF, RAW, CG5254, CG3829, MYS, SLPR, FAS2, TIMP, COMM3, PX, MY…	1097	418	7937	1.7309059505480364	3.964318223603769E-5	5.663407969702661E-6	2.866641147791782E-5
GOTERM_BP_FAT	GO:0035120~post-embryonic appendage morphogenesis	64	3.314344899016054	2.4466364811294012E-8	SPI, UBX, ED, CCT1, MBS, BABO, RN, DAD, CV-2, HOW, HTH, DS, ILK, SMOX, DALLY, IF, EGFR, ARA, POT, MYS, BURS, TIMP, PX, MYPT-75D, PAN, FRTZ, CAUP, TRC, BX, SBB, BS, ZFH2, DLL, FRC, CORA, N, MIRR, PKA-C1, SU(DX), VRI, BI, STCK, FT, P38B, FJ, PIO, EMC, UNK, NET, CT, CBL, TKV, MKP3, HS3ST-B, TSH, DVE, BAB2, SALM, TOW, STAT92E, ICS, TOK, CK, RHO	1097	229	7937	2.022060960221008	5.950042975666481E-5	6.6113336980588855E-6	4.302582485848916E-5
GOTERM_BP_FAT	GO:0007472~wing disc morphogenesis	62	3.210771620921802	2.9892681931977404E-8	SPI, ED, CCT1, MBS, BABO, DAD, CV-2, HOW, DS, HTH, ILK, SMOX, DALLY, IF, EGFR, ARA, POT, MYS, BURS, TIMP, PX, MYPT-75D, TAK1, PAN, FRTZ, CAUP, TRC, BX, SBB, BS, ZFH2, DLL, FRC, CORA, N, MIRR, PKA-C1, SU(DX), VRI, BI, STCK, FT, P38B, FJ, PIO, EMC, UNK, NET, CT, CBL, TKV, MKP3, HS3ST-B, TSH, DVE, SALM, TOW, STAT92E, ICS, TOK, CK, RHO	1097	220	7937	2.039007209745587	7.269636092321896E-5	7.269873917525871E-6	5.256838303546729E-5
GOTERM_BP_FAT	GO:0007444~imaginal disc development	98	5.075090626618333	3.153135982715875E-8	SPI, ED, CCT1, BABO, NOTUM, BTL, MPCP, DAD, DAC, CV-2, BBG, DS, HTH, ILK, SMOX, EGFR, ARA, POT, EX, TUP, DSX, BURS, SYX1A, INVADOLYSIN, SXL, PAN, FRTZ, CAUP, TRC, SBB, DLL, N, CORA, MIRR, PKA-C1, SU(DX), VRI, FT, INR, P38B, FJ, PIO, EMC, LAMA, ALH, TKV, MKP3, TSH, DVE, BAB2, MES2, SKD, RHO, TARA, CG5890, UBX, ESG, BNL, MBS, RN, HOW, DALLY, IF, TGY, L(2)08717, MYS, SLPR, GRP, FAS2, TIMP, PX, MYPT-…	1097	412	7937	1.7209910523847032	7.668132821647689E-5	6.971272826006292E-6	5.545011271257394E-5
GOTERM_BP_FAT	GO:0007476~imaginal disc-derived wing morphogenesis	61	3.158984981874676	5.212867287759787E-8	SPI, ED, CCT1, MBS, BABO, DAD, CV-2, HOW, DS, HTH, ILK, SMOX, DALLY, IF, EGFR, ARA, POT, MYS, BURS, TIMP, PX, MYPT-75D, PAN, FRTZ, CAUP, TRC, BX, SBB, BS, ZFH2, DLL, FRC, CORA, N, MIRR, PKA-C1, SU(DX), VRI, BI, STCK, FT, P38B, FJ, PIO, EMC, UNK, NET, CT, CBL, TKV, MKP3, HS3ST-B, TSH, DVE, SALM, TOW, STAT92E, ICS, TOK, CK, RHO	1097	218	7937	2.024524767296965	1.2676889975327121E-4	1.0564688827430224E-5	9.167191974412958E-5
GOTERM_BP_FAT	GO:0035114~imaginal disc-derived appendage morphogenesis	65	3.3661315380631796	5.791747357828792E-8	SPI, UBX, ED, CCT1, MBS, BABO, RN, DAD, DAC, CV-2, HOW, HTH, DS, ILK, SMOX, DALLY, IF, EGFR, ARA, POT, MYS, BURS, TIMP, PX, MYPT-75D, PAN, FRTZ, CAUP, TRC, BX, SBB, BS, ZFH2, DLL, FRC, N, CORA, MIRR, PKA-C1, SU(DX), VRI, BI, STCK, FT, P38B, FJ, PIO, EMC, UNK, NET, CT, CBL, TKV, MKP3, HS3ST-B, TSH, DVE, BAB2, SALM, TOW, STAT92E, ICS, TOK, CK, RHO	1097	239	7937	1.9677286475477054	1.408453802196341E-4	1.0834964367600897E-5	1.018519261819506E-4
GOTERM_BP_FAT	GO:0009791~post-embryonic development	101	5.2304505437597095	6.080099644482716E-8	SPI, ED, CCT1, BABO, LCP65AG2, DAD, DAC, CV-2, SHD, DS, HTH, ILK, SMOX, EGFR, ARA, SANTA-MARIA, EIP63F-1, POT, EIP74EF, EO, DSX, BURS, PAN, FRTZ, CAUP, TRC, SBB, DLL, N, CORA, MIRR, PKA-C1, SU(DX), VRI, FT, P38B, FJ, PIO, EMC, ALH, EIP78C, TKV, MKP3, BUN, HTL, TSH, DVE, BAB2, RHO, CRQ, DOA, EIP71CD, UBX, ESG, MBS, RN, ART4, SCU, HOW, DALLY, IF, RAW, CG5254, CG3829, MYS, SLPR, FAS2, TIMP, COMM3, P…	1097	434	7937	1.6837646871022354	1.4785709594744567E-4	1.0561946214071583E-5	1.0692280015822675E-4
GOTERM_BP_FAT	GO:0035220~wing disc development	73	3.7804246504401866	6.081422191445919E-8	TARA, SPI, CG5890, ED, ESG, CCT1, BABO, MBS, NOTUM, MPCP, DAD, CV-2, HOW, HTH, DS, ILK, SMOX, DALLY, IF, TGY, EGFR, ARA, L(2)08717, POT, MYS, TUP, BURS, TIMP, PX, TAK1, MYPT-75D, PAN, FRTZ, CAUP, TRC, BX, SBB, BS, ZFH2, DLL, FRC, N, CORA, MIRR, PKA-C1, CAD99C, SU(DX), VRI, BI, STCK, FT, P38B, FJ, PIO, EMC, UNK, NET, CT, CBL, TKV, MKP3, HS3ST-B, TSH, DVE, SALM, TOW, STAT92E, SKD, ICS, TOK, CK, CBT…	1097	281	7937	1.8796037072961844	1.478892554164224E-4	9.859964197667104E-6	1.0694605797612056E-4
GOTERM_BP_FAT	GO:0035107~appendage morphogenesis	65	3.3661315380631796	9.607996050657034E-8	SPI, UBX, ED, CCT1, MBS, BABO, RN, DAD, DAC, CV-2, HOW, HTH, DS, ILK, SMOX, DALLY, IF, EGFR, ARA, POT, MYS, BURS, TIMP, PX, MYPT-75D, PAN, FRTZ, CAUP, TRC, BX, SBB, BS, ZFH2, DLL, FRC, N, CORA, MIRR, PKA-C1, SU(DX), VRI, BI, STCK, FT, P38B, FJ, PIO, EMC, UNK, NET, CT, CBL, TKV, MKP3, HS3ST-B, TSH, DVE, BAB2, SALM, TOW, STAT92E, ICS, TOK, CK, RHO	1097	242	7937	1.943335317206205	2.3363917738172812E-4	1.4604048063970865E-5	1.6896327384996468E-4
GOTERM_BP_FAT	GO:0048563~post-embryonic organ morphogenesis	72	3.728638011393061	2.141131474409894E-7	SPI, UBX, ED, ESG, CCT1, BABO, MBS, RN, DAD, DAC, CV-2, HOW, HTH, DS, ILK, SMOX, DALLY, IF, EGFR, ARA, POT, MYS, SLPR, DSX, FAS2, BURS, TIMP, PX, MYPT-75D, TAK1, PAN, FRTZ, CAUP, TRC, BX, SBB, BS, ZFH2, DLL, FRC, N, CORA, MNN1, MIRR, PUC, PKA-C1, SU(DX), VRI, BI, STCK, FT, P38B, FJ, PIO, EMC, UNK, NET, CT, CBL, TKV, MKP3, HS3ST-B, TSH, DVE, BAB2, SALM, TOW, STAT92E, ICS, TOK, CK, RHO	1097	284	7937	1.8342727284399194	5.205876774951879E-4	2.8928649908888104E-5	3.7653245014146464E-4
GOTERM_BP_FAT	GO:0007560~imaginal disc morphogenesis	72	3.728638011393061	2.141131474409894E-7	SPI, UBX, ED, ESG, CCT1, BABO, MBS, RN, DAD, DAC, CV-2, HOW, HTH, DS, ILK, SMOX, DALLY, IF, EGFR, ARA, POT, MYS, SLPR, DSX, FAS2, BURS, TIMP, PX, MYPT-75D, TAK1, PAN, FRTZ, CAUP, TRC, BX, SBB, BS, ZFH2, DLL, FRC, N, CORA, MNN1, MIRR, PUC, PKA-C1, SU(DX), VRI, BI, STCK, FT, P38B, FJ, PIO, EMC, UNK, NET, CT, CBL, TKV, MKP3, HS3ST-B, TSH, DVE, BAB2, SALM, TOW, STAT92E, ICS, TOK, CK, RHO	1097	284	7937	1.8342727284399194	5.205876774951879E-4	2.8928649908888104E-5	3.7653245014146464E-4
GOTERM_BP_FAT	GO:0048569~post-embryonic organ development	73	3.7804246504401866	6.304765152997365E-7	SPI, UBX, ED, ESG, CCT1, BABO, MBS, RN, DAD, DAC, CV-2, HOW, HTH, DS, ILK, SMOX, DALLY, IF, EGFR, ARA, POT, MYS, SLPR, DSX, FAS2, BURS, TIMP, PX, MYPT-75D, TAK1, PAN, FRTZ, CAUP, TRC, BX, SBB, BS, ZFH2, DLL, FRC, N, CORA, MNN1, MIRR, PUC, PKA-C1, SU(DX), VRI, BI, STCK, FT, P38B, FJ, PIO, EMC, UNK, NET, CT, CBL, TKV, MKP3, HS3ST-B, TSH, HTL, DVE, BAB2, SALM, TOW, STAT92E, ICS, TOK, CK, RHO	1097	297	7937	1.7783455951186125	0.001532144435089977	6.969390620503724E-5	0.0011087317627778148
GOTERM_BP_FAT	GO:0048729~tissue morphogenesis	63	3.2625582599689276	1.102318632701552E-6	WKD, UBX, ED, ESG, CCT1, BNL, MBS, PNR, BTL, DAD, SHD, DS, LBL, STAN, GOL, CHER, EGFR, ARA, RAW, WAL, STY, JEB, MYS, TUP, SLPR, FORM3, SDT, GRK, TAK1, BTSZ, PAN, FRTZ, CAUP, BS, AOP, SHARK, N, CORA, MIRR, PUC, CG25C, PYD, STCK, FT, RAC2, INR, DIB, FJ, EMC, STUMPS, CBL, TKV, INX2, MKP3, SLOU, TSH, HTL, SCM, TOW, BAZ, CADN, SVP, CBT	1097	247	7937	1.8454120365073683	0.0026772501487144496	1.1655148527445203E-4	0.001938487586472526
GOTERM_BP_FAT	GO:0002009~morphogenesis of an epithelium	55	2.848265147591921	2.1921949475518386E-5	WKD, ED, ESG, CCT1, MBS, BNL, PNR, BTL, DAD, SHD, DS, STAN, CHER, EGFR, ARA, RAW, WAL, STY, MYS, TUP, SLPR, FORM3, SDT, GRK, TAK1, BTSZ, FRTZ, CAUP, BS, AOP, SHARK, N, CORA, MIRR, PUC, CG25C, PYD, STCK, FT, RAC2, INR, DIB, FJ, EMC, STUMPS, CBL, INX2, TKV, MKP3, SCM, TOW, BAZ, CADN, SVP, CBT	1097	225	7937	1.768601235693305	0.05191845785784088	0.0014798696200054584	0.03854429152099215
GOTERM_BP_FAT	GO:0060429~epithelium development	55	2.848265147591921	7.816358495710667E-5	WKD, ED, ESG, CCT1, MBS, BNL, PNR, BTL, DAD, SHD, DS, STAN, CHER, EGFR, ARA, RAW, WAL, STY, MYS, TUP, SLPR, FORM3, SDT, GRK, TAK1, BTSZ, FRTZ, CAUP, BS, AOP, SHARK, N, CORA, MIRR, PUC, CG25C, PYD, STCK, FT, RAC2, INR, DIB, FJ, EMC, STUMPS, CBL, INX2, TKV, MKP3, SCM, TOW, BAZ, CADN, SVP, CBT	1097	235	7937	1.6933416086425261	0.17312460648843675	0.004036539020741636	0.13736713156267122
GOTERM_BP_FAT	GO:0035218~leg disc development	18	0.9321595028482652	3.0666979049921424E-4	EGFR, BX, UBX, DLL, N, RN, HS3ST-B, TSH, PKA-C1, BAB2, DAC, SU(DX), RU, DS, HTH, FJ, DALLY, RHO	1097	51	7937	2.5535953670438096	0.5257095182307292	0.012355294016421547	0.5379311751473104
GOTERM_BP_FAT	GO:0007447~imaginal disc pattern formation	27	1.3982392542723976	4.2211774585479693E-4	TARA, SBB, CG5890, DLL, FRC, NOTUM, N, PKA-C1, MPCP, DAD, CAD99C, DAC, SU(DX), BI, DS, HTH, FJ, DALLY, EGFR, L(2)08717, TKV, HS3ST-B, TSH, RU, SKD, CBT, RHO	1097	96	7937	2.0348963081130353	0.6418513265830336	0.015672913468547045	0.7397310616865549
GOTERM_BP_FAT	GO:0035110~leg morphogenesis	15	0.7767995857068877	4.3755099885739673E-4	BX, UBX, DLL, N, RN, HS3ST-B, PKA-C1, TSH, BAB2, DAC, SU(DX), DS, HTH, FJ, DALLY	1097	39	7937	2.7827641820349207	0.6550503799376203	0.015997281980210665	0.7666786885548893
GOTERM_BP_FAT	GO:0060173~limb development	15	0.7767995857068877	5.888277981738398E-4	BX, UBX, DLL, N, RN, HS3ST-B, PKA-C1, TSH, BAB2, DAC, SU(DX), DS, HTH, FJ, DALLY	1097	40	7937	2.7131950774840474	0.76127690093368	0.01917129340387813	1.030454389909019
GOTERM_BP_FAT	GO:0035108~limb morphogenesis	15	0.7767995857068877	5.888277981738398E-4	BX, UBX, DLL, N, RN, HS3ST-B, PKA-C1, TSH, BAB2, DAC, SU(DX), DS, HTH, FJ, DALLY	1097	40	7937	2.7131950774840474	0.76127690093368	0.01917129340387813	1.030454389909019
GOTERM_BP_FAT	GO:0035222~wing disc pattern formation	18	0.9321595028482652	0.0094813587250062	EGFR, TARA, SBB, CG5890, L(2)08717, TKV, NOTUM, N, HS3ST-B, TSH, MPCP, CAD99C, SU(DX), BI, DS, SKD, DALLY, CBT	1097	68	7937	1.9151965252828569	0.9999999999133092	0.12269139698313203	15.425034342198352
GOTERM_BP_FAT	GO:0048749~compound eye development	54	2.796478508544795	0.04954311430644443	SPI, MBL, DOA, SOBP, CCT1, RN, DAB, DAC, DS, HTH, STAN, DALLY, ARA, EGFR, STY, EX, ALK, JEB, BCHS, RST, TAK1, CAUP, GP150, AOP, FRC, N, MIRR, PUC, PKA-C1, AMPH, BI, FT, RAC2, SEV, FJ, EMC, UNK, KLG, FOXO, TKV, KLAR, HS3ST-B, BUN, TSH, SALM, NINAE, RU, EYS, LAR, STAT92E, FUTSCH, CADN, SVP, EBI	1097	308	7937	1.268506789473061	1.0	0.36833123792175637	59.08090539221331
GOTERM_BP_FAT	GO:0001654~eye development	57	2.951838425686173	0.06108058579372175	SPI, MBL, DOA, SOBP, CCT1, RN, DAB, DAC, DS, HTH, STAN, DALLY, ARA, EGFR, STY, EX, ALK, JEB, FAS2, BCHS, RST, TAK1, CAUP, GP150, AOP, FRC, N, MIRR, PUC, PKA-C1, AMPH, BI, FT, RAC2, SEV, FJ, EMC, UNK, KLG, FOXO, TKV, KLAR, HS3ST-B, BUN, TSH, SALM, NINAE, RU, LAR, EYS, STAT92E, FUTSCH, BEAT-IA, CADN, SVP, CBT, EBI	1097	332	7937	1.2421856981252264	1.0	0.4181947443230918	66.98968823719542
GOTERM_BP_FAT	GO:0048190~wing disc dorsal/ventral pattern formation	12	0.6214396685655101	0.07558484297541032	TARA, SU(DX), SBB, L(2)08717, CG5890, SKD, NOTUM, N, DALLY, HS3ST-B, CBT, MPCP	1097	50	7937	1.7364448495897904	1.0	0.4689589499216966	74.89570324752479
GOTERM_BP_FAT	GO:0007389~pattern specification process	78	4.0393578456758155	0.08402500901296606	TARA, SPI, EA, DOA, UBX, CG5890, NKD, NOTUM, PNR, MPCP, DAD, DAC, CV-2, FKH, MYD88, HTH, DAAM, DS, STAN, DALLY, SLS, PKA-R1, EGFR, ARA, L(2)08717, KNI, STY, CDK4, NETB, TUP, LIS-1, GRK, OSK, TAK1, PAN, CAUP, BX, SBB, VND, DLL, FRC, N, CORA, PUC, PKA-C1, MYO61F, CAD99C, EGL, SU(DX), BI, STCK, FT, CACT, RAC2, SEV, FJ, FTZ-F1, ANTP, HB, CT, CBL, TKV, MKP3, TSL, BUN, HS3ST-B, MYO31DF, TSH, LEA, SALM,…	1097	480	7937	1.1757178669097539	1.0	0.5033291133133357	78.63531848964931
GOTERM_BP_FAT	GO:0007450~dorsal/ventral pattern formation, imaginal disc	13	0.6732263076126359	0.08604734551685018	TARA, SBB, CG5890, L(2)08717, N, NOTUM, HS3ST-B, TSH, MPCP, SU(DX), SKD, DALLY, CBT	1097	57	7937	1.6501303395224616	1.0	0.5097197337855689	79.44982182630828
GOTERM_BP_FAT	GO:0007423~sensory organ development	67	3.469704816157431	0.09751911916832026	SPI, MBL, DOA, ED, CCT1, SOBP, RN, PNR, DAB, DAC, HTH, DS, STAN, DALLY, EGFR, ARA, STY, EX, ALK, JEB, TUP, DSX, FAS2, BCHS, RST, TAK1, CAUP, TRC, GP150, AOP, FRC, N, MIRR, PUC, PKA-C1, AMPH, VRI, BI, FT, RAC2, SEV, FJ, EMC, UNK, KLG, FOXO, CT, TKV, BUN, HS3ST-B, KLAR, TSH, SALM, FZ2, NINAE, RU, LAR, EYS, FUTSCH, STAT92E, BEAT-IA, CADN, SKD, SVP, CK, CBT, EBI	1097	410	7937	1.1823354158792272	1.0	0.5460145852294062	83.54318151673988
GOTERM_BP_FAT	GO:0009953~dorsal/ventral pattern formation	24	1.2428793371310203	0.1651263331303472	EGFR, TARA, SBB, EA, CG5890, L(2)08717, CBL, TKV, VND, DLL, NOTUM, N, HS3ST-B, TSH, MPCP, LIS-1, SU(DX), EGL, CACT, MYD88, GRK, SKD, DALLY, CBT	1097	135	7937	1.2862554441405856	1.0	0.715674542467252	95.81547986214355
GOTERM_BP_FAT	GO:0035111~leg joint morphogenesis	4	0.20714655618850336	0.22386997546103649	SU(DX), FJ, N, HS3ST-B	1097	12	7937	2.4117289577635974	1.0	0.8109649481290864	98.84010137185403
GOTERM_BP_FAT	GO:0003002~regionalization	69	3.5732780942516835	0.24975428377539327	TARA, SPI, EA, DOA, CG5890, UBX, NKD, NOTUM, PNR, DAD, MPCP, DAC, CV-2, FKH, MYD88, HTH, DAAM, DS, STAN, DALLY, SLS, EGFR, ARA, L(2)08717, KNI, STY, CDK4, NETB, TUP, LIS-1, GRK, OSK, PAN, CAUP, BX, SBB, VND, DLL, FRC, N, CORA, PKA-C1, CAD99C, EGL, SU(DX), BI, CACT, RAC2, SEV, FJ, FTZ-F1, ANTP, HB, CT, CBL, TKV, TSL, MKP3, BUN, HS3ST-B, TSH, LEA, SALM, RU, STAT92E, SKD, PUM, CBT, RHO	1097	454	7937	1.099620912460495	1.0	0.838728111482578	99.3611988641407
Annotation Cluster 5	Enrichment Score: 4.4537239984703705
Category	Term	Count	%	PValue	Genes	List Total	Pop Hits	Pop Total	Fold Enrichment	Bonferroni	Benjamini	FDR
INTERPRO	IPR007110:Immunoglobulin-like	52	2.6929052304505436	7.322492982956784E-10	DPR15, CG31814, IMPL2, ED, CG12484, DSCAM3, BTL, CG6867, CG17839, TUTL, CG16857, ROBO3, SLS, CG42313, BSG, CG10186, BEAT-VII, CG7166, FAS2, NRM, BEAT-VI, CG5597, KEK5, BEAT-VC, BEAT-VB, RST, KEK4, KEK3, CG14964, CG16974, CG34113, DPR5, DPR3, DPR6, CG6044, UNC-89, STRN-MLCK, DPR20, WRAPPER, CG34391, BEAT-IV, KLG, CG13506, CG13532, BEAT-IB, CG12950, HTL, LEA, LAR, BEAT-IA, CG15630, CG31619	1683	132	10196	2.386575199409424	1.2213910223213276E-6	4.0713050653007343E-7	1.2322782572127267E-6
INTERPRO	IPR013783:Immunoglobulin-like fold	43	2.2268254790264113	2.599149854565679E-7	DPR15, CG31814, CG14964, CG5984, IMPL2, CG16974, CG12484, ED, DSCAM3, CG34113, BTL, DPR5, CG6867, JBUG, DPR6, UNC-89, CG17839, TUTL, STRN-MLCK, CG16857, DPR20, CG34391, WRAPPER, ROBO3, SLS, CG42313, CHER, BSG, CG13506, KLG, CG12950, CG7166, HTL, LEA, FAS2, LAR, NRM, NFAT, CG15630, RST, KEK4, CG31619, KEK3	1683	117	10196	2.226528736332658	4.33444287899043E-4	5.419081312829643E-5	4.374015048824731E-4
INTERPRO	IPR003598:Immunoglobulin subtype 2	34	1.7607457276022784	8.473318962573952E-6	DPR15, CG31814, IMPL2, CG16974, ED, CG12484, DSCAM3, BTL, DPR5, CG6867, DPR6, UNC-89, TUTL, STRN-MLCK, CG16857, DPR20, CG34391, WRAPPER, ROBO3, SLS, BSG, KLG, CG12950, HTL, CG7166, LEA, FAS2, LAR, KEK5, CG15630, RST, KEK4, KEK3, CG31619	1683	94	10196	2.1912744465935954	0.014034146096563838	0.0011771029958633772	0.014258514376086495
SMART	SM00408:IGc2	34	1.7607457276022784	1.1361127530911733E-5	DPR15, CG31814, IMPL2, CG16974, ED, CG12484, DSCAM3, BTL, DPR5, CG6867, DPR6, UNC-89, TUTL, STRN-MLCK, CG16857, DPR20, CG34391, WRAPPER, ROBO3, SLS, BSG, KLG, CG12950, HTL, CG7166, LEA, FAS2, LAR, KEK5, CG15630, RST, KEK4, KEK3, CG31619	812	94	4824	2.1488313593962896	0.003198729293002134	0.0016006456797972302	0.015037537027318137
INTERPRO	IPR003599:Immunoglobulin subtype	34	1.7607457276022784	1.801942075101138E-5	CG14964, DPR15, CG31814, ED, CG12484, CG34113, BTL, DPR3, CG17839, UNC-89, TUTL, STRN-MLCK, CG16857, DPR20, CG34391, WRAPPER, ROBO3, CG42313, SLS, BSG, CG13506, BEAT-VII, CG12950, HTL, CG7166, LEA, FAS2, BEAT-VI, NRM, BEAT-IA, BEAT-IIB, BEAT-VB, CG15630, RST	1683	97	10196	2.1235030719566805	0.029609454816332814	0.002144601664030077	0.03031996799068848
SMART	SM00409:IG	34	1.7607457276022784	2.4063783584075145E-5	CG14964, DPR15, CG31814, ED, CG12484, CG34113, BTL, DPR3, CG17839, UNC-89, TUTL, STRN-MLCK, CG16857, DPR20, CG34391, WRAPPER, ROBO3, CG42313, SLS, BSG, CG13506, BEAT-VII, CG12950, HTL, CG7166, LEA, FAS2, BEAT-VI, NRM, BEAT-IA, BEAT-IIB, BEAT-VB, CG15630, RST	812	97	4824	2.082372657559291	0.006763095252286688	0.0022594664276324172	0.03184823984663243
INTERPRO	IPR003961:Fibronectin, type III	25	1.294665976178146	4.142509494285569E-5	CG14964, ED, CG12484, DSCAM3, CAD99C, CG17839, UNC-89, STRN-MLCK, TUTL, SEV, INR, CG16857, PTP52F, WRAPPER, ROBO3, SLS, KLG, CG12950, CG7166, LEA, NORD, FAS2, LAR, CG42346, CG15630	1683	64	10196	2.3664958407605465	0.06676523834825698	0.004595972020483341	0.0696900828228264
INTERPRO	IPR013098:Immunoglobulin I-set	23	1.1910926980838943	5.1475991350957255E-5	CG14964, IMPL2, CG16974, DSCAM3, CG12950, BTL, LEA, CG6867, FAS2, LAR, UNC-89, TUTL, STRN-MLCK, CG16857, KEK5, CG34391, WRAPPER, ROBO3, CG42313, SLS, RST, CG15630, KEK3	1683	57	10196	2.444548686034754	0.08228111758366508	0.0053521362309687515	0.08659197478778635
SMART	SM00060:FN3	25	1.294665976178146	5.305961112885659E-5	CG14964, ED, CG12484, DSCAM3, CAD99C, CG17839, UNC-89, STRN-MLCK, TUTL, SEV, INR, CG16857, PTP52F, WRAPPER, ROBO3, SLS, KLG, CG12950, CG7166, LEA, NORD, FAS2, LAR, CG42346, CG15630	812	64	4824	2.320658866995074	0.014851814814742514	0.0037338137454440146	0.07021154683208852
INTERPRO	IPR013151:Immunoglobulin	29	1.5018125323666496	7.066466620610519E-5	CG31814, ED, CG12484, DSCAM3, CG34113, BTL, DPR5, CG6867, CG17839, STRN-MLCK, CG16857, DPR20, CG34391, CG42313, SLS, BSG, KLG, CG13506, CG12950, HTL, CG7166, FAS2, LAR, NRM, BEAT-VI, CG15630, RST, KEK4, CG31619	1683	82	10196	2.1425445270495485	0.11119092294687483	0.006909713157772224	0.11885276517675791
INTERPRO	IPR013106:Immunoglobulin V-set	19	0.9839461418953911	1.9899608805892336E-4	CG31814, DPR15, CG13506, KLG, ED, CG12484, CG12950, CG34113, DPR5, HTL, CG7166, DPR3, DPR6, NRM, TUTL, CG16857, DPR20, WRAPPER, RST	1683	46	10196	2.5023121237954995	0.28248290453479286	0.016460938643531597	0.334357092483506
SP_PIR_KEYWORDS	Immunoglobulin domain	16	0.8285862247540134	0.0017643244807838167	IMPL2, CG16974, CG12484, ED, CG12950, BTL, HTL, FAS2, LAR, NRM, TUTL, KEK5, SLS, RST, KEK4, KEK3	1868	47	12980	2.365483621121691	0.47324273410009765	0.021861477504063864	2.399007138842335
INTERPRO	IPR008957:Fibronectin, type III-like fold	17	0.8803728638011392	0.002524455302713753	CG14964, ED, DSCAM3, CG12950, LEA, FAS2, LAR, UNC-89, CG17839, TUTL, STRN-MLCK, SEV, CG16857, INR, PTP52F, ROBO3, SLS	1683	47	10196	2.1912744465935954	0.9852441458622412	0.12344305294143221	4.164494087045378
INTERPRO	IPR013162:CD80-like, immunoglobulin C2-set	7	0.3625064733298809	0.07895301469995675	NRM, ED, CG12484, BEAT-VII, CG12950, CG42313, RST	1683	19	10196	2.2319792350752103	1.0	0.8238639188208037	74.94410728840582
Annotation Cluster 6	Enrichment Score: 2.8787929496091555
Category	Term	Count	%	PValue	Genes	List Total	Pop Hits	Pop Total	Fold Enrichment	Bonferroni	Benjamini	FDR
SP_PIR_KEYWORDS	hydrolase	293	15.17348524080787	6.00735070741412E-10	CG4467, MYO28B1, CG12582, FAA, EA, CG5909, CG4169, CG9485, CG15253, CG31265, CG7997, CG4165, CG15528, CG5849, CG16799, CG13311, CG31267, CG31266, CG31269, CG3290, CG3292, HEXO1, CG15771, CG5116, PMCA, ARG, ADGF-D, CG17646, CG8093, CG31326, CG5322, CG4653, CG31469, INVADOLYSIN, LAMBDATRY, CDASE, CG4096, CG8358, CG30083, MMD, PPT2, THETATRY, SER6, SER7, CG16771, CG33128, T, ACE, CG9701, CG14015, LA…	1868	1470	12980	1.3849946830980786	2.1806678751623565E-7	2.725835102079799E-8	8.260661710224326E-7
GOTERM_BP_FAT	GO:0006508~proteolysis	138	7.146556188503367	5.728830091396722E-5	CG4467, CG6966, EA, SPE, CG5909, CG11841, CG8539, CG4169, CG15253, CG31265, CG11842, CG8299, CG4165, CG5849, CG9672, CG9673, CG31267, CG31266, CG31269, UBCD6, CG5390, JON99CI, BACE, ANCE-4, ANCE-5, CG3739, SP1029, CG3734, CG9676, CG8550, CG31326, CG6337, CG4653, INVADOLYSIN, LAMBDATRY, HIW, CG4096, CG32379, CG8358, CG9416, CG30083, MMD, THETATRY, SER6, SER7, CG10477, CG33128, CG8560, SU(DX), CG14…	1097	731	7937	1.3658765916745959	0.13005835024143775	0.003091414791363545	0.1006976821271488
SP_PIR_KEYWORDS	Serine protease	36	1.8643190056965304	2.857571790925928E-4	CORIN, EA, CG30083, SPE, CG5246, CG11841, THETATRY, CG4053, SER7, CG10477, CG11842, CG31265, CG8299, CG14892, CG31269, CG10472, FUR2, AMON, CG11668, CG10232, JON99CI, CG30031, PSH, CG9372, JON44E, CG6592, SP7, GRASS, CG17475, ZETATRY, CG17571, ETATRY, CG17477, LAMBDATRY, IOTATRY, RHO	1868	135	12980	1.852962169878658	0.09854457200727695	0.004500480593471523	0.3922274593325392
GOTERM_MF_FAT	GO:0017171~serine hydrolase activity	73	3.7804246504401866	7.211456063836777E-4	EA, CORIN, TEQUILA, SPE, CG5246, CG5909, CG11841, CG8586, CG31265, CG11842, CG8299, CG14892, CG9672, CG9673, CG31267, CG31266, CG6067, CG31269, CG15046, CG5390, FUR2, JON99CI, CG32483, CG3739, CG17684, CG31823, CG30031, CG31821, CG3734, CG9676, PSH, CG9372, CG6592, CG31326, CG4653, GRASS, ZETATRY, ETATRY, LAMBDATRY, IOTATRY, CG30083, THETATRY, KAPPATRY, CG31200, SER6, CG4053, SER7, SP212, CG10477…	1287	310	7918	1.4487655713462164	0.5497150917846694	0.04112389930379612	1.1477945535149248
GOTERM_MF_FAT	GO:0008236~serine-type peptidase activity	72	3.728638011393061	9.754179008801057E-4	EA, CORIN, TEQUILA, SPE, CG5246, CG5909, CG11841, CG8586, CG31265, CG11842, CG8299, CG14892, CG9672, CG9673, CG31267, CG31266, CG6067, CG31269, CG15046, CG5390, FUR2, JON99CI, CG32483, CG3739, CG17684, CG31823, CG30031, CG31821, CG3734, CG9676, PSH, CG9372, CG6592, CG31326, CG4653, GRASS, ZETATRY, ETATRY, LAMBDATRY, IOTATRY, CG30083, THETATRY, KAPPATRY, CG31200, SER6, CG4053, SER7, SP212, CG10477…	1287	308	7918	1.4381981654708929	0.6601798211887218	0.050098591538103365	1.5495473493949974
INTERPRO	IPR001314:Peptidase S1A, chymotrypsin	51	2.641118591403418	0.0037051550769941584	CORIN, EA, SPE, CG5909, CG5246, CG11841, CG11842, CG31265, CG8586, CG8299, CG14892, CG9672, CG9673, CG31267, CG31266, CG31269, CG5390, JON99CI, CG30031, CG9676, PSH, CG9372, CG6592, CG31326, CG4653, GRASS, ZETATRY, ETATRY, LAMBDATRY, IOTATRY, CG30083, KAPPATRY, THETATRY, CG4053, SER6, CG10477, SP212, SER7, CG6041, CG10472, CG3505, CG11668, CG10232, CG1304, CG10469, CG8738, JON44E, SP7, CG17475, C…	1683	210	10196	1.4712842712842713	0.9979536065449778	0.16214065434621228	6.055747599927653
INTERPRO	IPR018114:Peptidase S1/S6, chymotrypsin/Hap, active site	47	2.4339720352149143	0.004160703179374537	CORIN, EA, CG30083, TEQUILA, SPE, CG5909, CG5246, CG11841, THETATRY, CG4053, SER6, SER7, SP212, CG10477, CG11842, CG31265, CG8299, CG14892, CG31205, CG9673, CG31269, CG6041, CG10472, CG5390, CG3505, CG11668, CG10232, JON99CI, CG1304, CG10469, CG30031, CG9676, PSH, CG9372, JON44E, CG6592, CG31326, CG4653, SP7, GRASS, CG17475, ZETATRY, CG17571, ETATRY, CG17477, LAMBDATRY, IOTATRY	1683	191	10196	1.4907684793733453	0.9990456984307419	0.17135238997699676	6.776017917039456
GOTERM_MF_FAT	GO:0008233~peptidase activity	131	6.784049715173484	0.004245885842345471	CG4467, EA, SPE, CG5909, CG11841, CG8539, CG4169, CG15253, CG31265, CG11842, CG8299, CG4165, CG5849, CG9672, CG9673, CG31267, CG31266, CG31269, CG5390, SPN43AB, JON99CI, BACE, ANCE-4, ANCE-5, CG3739, SP1029, CG3734, CG9676, CG8550, CG31326, CG6337, CG4653, INVADOLYSIN, LAMBDATRY, CG4096, CG32379, CG8358, CG9416, CG30083, MMD, THETATRY, SER6, SER7, CG10477, CG33128, CG8560, CG14820, CG42370, CALPB…	1287	648	7918	1.2437504196763456	0.9909586545607821	0.105997192918998	6.582324862979883
GOTERM_MF_FAT	GO:0070011~peptidase activity, acting on L-amino acid peptides	124	6.421543241843604	0.005099302906232835	CG4467, EA, SPE, CG5909, CG11841, CG4169, CG8539, CG15253, CG31265, CG11842, CG8299, CG4165, CG5849, CG9672, CG9673, CG31267, CG31266, CG31269, CG5390, JON99CI, BACE, ANCE-4, ANCE-5, CG3739, SP1029, CG3734, CG9676, CG8550, CG31326, CG6337, CG4653, INVADOLYSIN, LAMBDATRY, CG4096, CG32379, CG8358, CG30083, MMD, THETATRY, SER6, SER7, CG10477, CG33128, CG8560, CG14820, CG42370, CALPB, CG6465, CG8562,…	1287	612	7918	1.2465428543859918	0.9964974278633605	0.12321578397701571	7.8553510673020295
GOTERM_MF_FAT	GO:0004252~serine-type endopeptidase activity	62	3.210771620921802	0.008149315357530834	CORIN, EA, TEQUILA, SPE, CG5246, CG5909, CG11841, CG8586, CG11842, CG31265, CG8299, CG14892, CG9672, CG9673, CG31267, CG31266, CG6067, CG31269, CG15046, CG5390, FUR2, JON99CI, CG30031, CG9676, PSH, CG9372, CG6592, CG31326, CG4653, GRASS, ZETATRY, ETATRY, LAMBDATRY, IOTATRY, CG30083, THETATRY, KAPPATRY, CG31200, SER6, CG4053, SER7, SP212, CG10477, CG31205, CG6041, CG10472, CG3505, AMON, CG11668, C…	1287	280	7918	1.3622932622932622	0.9998826170638809	0.1597365359483749	12.273313262393781
INTERPRO	IPR001254:Peptidase S1 and S6, chymotrypsin/Hap	56	2.900051786639047	0.011247782130144258	CORIN, EA, TEQUILA, SPE, CG5246, CG5909, CG11841, CG8586, CG11842, CG31265, CG8299, CG14892, CG9672, CG9673, CG31267, CG31266, CG6067, CG31269, CG5390, CG15046, JON99CI, CG30031, CG9676, PSH, CG9372, CG6592, CG31326, CG4653, GRASS, ZETATRY, ETATRY, LAMBDATRY, IOTATRY, CG30083, THETATRY, KAPPATRY, CG4053, CG31200, SER6, SER7, CG10477, SP212, CG31205, CG6041, CG10472, CG3505, CG11668, CG10232, CG13…	1683	248	10196	1.3679872731106129	0.9999999936041086	0.3487158949033451	17.333670439757398
PIR_SUPERFAMILY	PIRSF001135:trypsin	20	1.035732780942517	0.014341597054465718	JON99CI, CG10232, CG30083, CG5246, THETATRY, KAPPATRY, CG4053, CG31265, CG8299, CG30031, CG31267, CG31266, CG31269, CG17475, ZETATRY, ETATRY, CG17571, LAMBDATRY, CG17477, IOTATRY	493	61	2596	1.726465600372427	0.9971625379752009	0.7692017484304396	18.2841537968798
SMART	SM00020:Tryp_SPc	56	2.900051786639047	0.014887429228056234	CORIN, EA, TEQUILA, SPE, CG5246, CG5909, CG11841, CG8586, CG11842, CG31265, CG8299, CG14892, CG9672, CG9673, CG31267, CG31266, CG6067, CG31269, CG5390, CG15046, JON99CI, CG30031, CG9676, PSH, CG9372, CG6592, CG31326, CG4653, GRASS, ZETATRY, ETATRY, LAMBDATRY, IOTATRY, CG30083, THETATRY, KAPPATRY, CG4053, CG31200, SER6, SER7, CG10477, SP212, CG31205, CG6041, CG10472, CG3505, CG11668, CG10232, CG13…	812	248	4824	1.3414905450500556	0.9854449798948757	0.29706084637565866	18.00768331468173
SP_PIR_KEYWORDS	Protease	52	2.6929052304505436	0.015715161047116104	CORIN, EA, SPE, CG5246, CG11841, CG15253, CG11842, CG31265, CG8299, CG4165, CG14892, CG31269, FUR2, SPN43AB, JON99CI, BACE, CG30031, PSH, CG9372, CG6592, TIMP, GRASS, ZETATRY, INVADOLYSIN, ETATRY, LAMBDATRY, IOTATRY, CG4096, CG30083, CATHD, THETATRY, CG4053, SER6, CG10477, SER7, CG33128, CALPB, CG10472, ANCE, CG7631, AMON, CG11668, CG10232, ICE, SOL, JON44E, SP7, CG17475, TOK, CG17571, CG17477, R…	1868	264	12980	1.3686652391149179	0.9968169106549334	0.11750123767829901	19.572497693514677
GOTERM_MF_FAT	GO:0004175~endopeptidase activity	86	4.4536509580528225	0.0926338391962356	EA, CORIN, TEQUILA, SPE, CG5246, CG5909, CG11841, CG4169, CG15253, CG8586, CG31265, CG11842, CG8299, CG14892, CG9672, CG9673, CG31267, CG31266, CG6067, CG31269, CG15046, CG5390, FUR2, DAMM, JON99CI, BACE, NEP2, CG30031, CG9676, PSH, CG9372, CG8550, CG6592, CG31326, CG9634, CG6337, CG4653, GRASS, ZETATRY, INVADOLYSIN, ETATRY, LAMBDATRY, IOTATRY, CG4096, CG8358, CG30083, MMD, CATHD, THETATRY, KAPPA…	1287	457	7918	1.1577617617004925	1.0	0.64434086979459	78.89360979395863
Annotation Cluster 7	Enrichment Score: 2.839596277985678
Category	Term	Count	%	PValue	Genes	List Total	Pop Hits	Pop Total	Fold Enrichment	Bonferroni	Benjamini	FDR
GOTERM_MF_FAT	GO:0048037~cofactor binding	62	3.210771620921802	1.1152875719408884E-8	CG17374, PGD, CG5703, CG7580, CG3902, CG6020, SPLY, ACOX57D-P, ALAS, NOX, CG9674, CG7433, GAPDH1, CG8768, ACOX57D-D, CG3999, CG3835, CG1461, FMO-1, DDC, FMO-2, CG6950, WAL, CG6287, L(1)G0156, CG9527, EO, CG1665, CG4860, SPAT, CG3011, CG5261, ADH, GLYP, CG5009, CG5599, NC73EF, CG8814, CG1640, B, CPR, CG31674, CG31673, CG11208, CG10361, CG12262, CG12264, CG8129, GPDH, CG17896, CG15829, GAD1, CG3147…	1287	185	7918	2.061849261849262	1.2335004553887252E-5	6.16752129611875E-6	1.784743420829571E-5
GOTERM_MF_FAT	GO:0019842~vitamin binding	36	1.8643190056965304	2.5415653053578894E-6	NC73EF, CG3091, CG1640, B, CRALBP, PMI, CG6574, SPLY, CG10361, CG11208, ALAS, CG12264, CG33966, CG8129, CG7433, CG10300, RFABG, CG33514, GAD1, CG3999, CG8745, CG1461, DDC, CG6188, PGRP-LD, CG1516, CG6950, TDC1, PINTA, CG2118, CG1665, SPAT, CG3011, CG5958, CG18537, CG10237, GLYP, CG5973	1287	99	7918	2.2371971462880555	0.0028070277094232043	4.683860729504108E-4	0.004067072893276791
GOTERM_MF_FAT	GO:0070279~vitamin B6 binding	19	0.9839461418953911	1.1103997962933688E-5	CG1461, DDC, CG6950, CG1640, B, TDC1, SPLY, CG10361, ALAS, CG1665, CG12264, SPAT, CG8129, CG3011, CG7433, GLYP, GAD1, CG3999, CG8745	1287	39	7918	2.997270535732074	0.012205985117453966	0.0013636349517320845	0.017767738849738812
GOTERM_MF_FAT	GO:0030170~pyridoxal phosphate binding	19	0.9839461418953911	1.1103997962933688E-5	CG1461, DDC, CG6950, CG1640, B, TDC1, SPLY, CG10361, ALAS, CG1665, CG12264, SPAT, CG8129, CG3011, CG7433, GLYP, GAD1, CG3999, CG8745	1287	39	7918	2.997270535732074	0.012205985117453966	0.0013636349517320845	0.017767738849738812
SP_PIR_KEYWORDS	pyridoxal phosphate	14	0.7250129466597618	1.7928595436147635E-5	CG1461, ODC1, DDC, B, TDC1, SPLY, CG10361, CG12264, CG3011, CG7433, GLYP, CG1673, GAD1, CG8745	1868	26	12980	3.741558227639598	0.006487006419440555	4.0667594018772846E-4	0.02465065815583367
INTERPRO	IPR015421:Pyridoxal phosphate-dependent transferase, major region, subdomain 1	16	0.8285862247540134	9.114894126447152E-5	CG1461, DDC, CG6950, CG1640, B, TDC1, SPLY, CG10361, ALAS, CG12264, SPAT, CG3011, CG7433, GAD1, CG3999, CG8745	1683	33	10196	2.9373233223500606	0.1410489671296723	0.00841127909114947	0.153280959596247
GOTERM_MF_FAT	GO:0016831~carboxy-lyase activity	11	0.5696530295183843	0.003855577302492275	ODC1, DDC, B, CG10924, PEPCK, TDC1, PPCDC, GAD1, SPLY, ADE5, CG11208	1287	25	7918	2.7070085470085474	0.9860532712495335	0.103764034262531	5.994630704416859
GOTERM_MF_FAT	GO:0016769~transferase activity, transferring nitrogenous groups	9	0.4660797514241326	0.013267988703835465	CG1461, ALAS, CG6950, CG1640, SPAT, CG7433, CG1673, CG8745, CG10361	1287	21	7918	2.636696636696637	0.999999615996863	0.21824215844244144	19.244382870048028
GOTERM_MF_FAT	GO:0008483~transaminase activity	7	0.3625064733298809	0.0335574430466814	CG1461, CG6950, CG1640, SPAT, CG7433, CG1673, CG8745	1287	16	7918	2.6916278166278165	1.0	0.37618066439556375	42.08660087466303
SP_PIR_KEYWORDS	lyase	26	1.3464526152252718	0.040391058701026494	ENO, SSL2, CG6984, CG1640, B, SPLY, CG3940, CG11208, ACON, GYCALPHA99B, CG8129, GAD1, ADE5, CG3999, CG1461, ODC1, DDC, CG32698, CG10924, IRP-1B, AC13E, TDC1, ATPCL, CG6074, PBGS, PEPCK	1868	122	12980	1.4808509144522062	0.9999996836077855	0.22404893168439255	43.274297820452546
INTERPRO	IPR004839:Aminotransferase, class I and II	5	0.25893319523562924	0.06743905549459696	CG1461, ALAS, CG6950, CG1640, CG10361	1683	10	10196	3.0291146761734997	1.0	0.7883484532560483	69.11782098693784
GOTERM_MF_FAT	GO:0016847~1-aminocyclopropane-1-carboxylate synthase activity	3	0.15535991714137753	0.0705323126799817	CG1461, CG6950, CG1640	1287	3	7918	6.152292152292152	1.0	0.5732433147819044	68.97812762840569
SP_PIR_KEYWORDS	Aminotransferase	5	0.25893319523562924	0.10452454977231179	CG1461, CG1640, SPAT, CG1673, CG8745	1868	13	12980	2.672541591171141	1.0	0.4098080876196004	78.0874037481544
INTERPRO	IPR002129:Pyridoxal phosphate-dependent decarboxylase	5	0.25893319523562924	0.12145759676623917	DDC, B, TDC1, GAD1, SPLY	1683	12	10196	2.5242622301445827	1.0	0.906848610079882	88.6863851686175
INTERPRO	IPR015422:Pyridoxal phosphate-dependent transferase, major region, subdomain 2	5	0.25893319523562924	0.12145759676623917	DDC, CG6950, CG1640, SPAT, TDC1	1683	12	10196	2.5242622301445827	1.0	0.906848610079882	88.6863851686175
GOTERM_MF_FAT	GO:0016846~carbon-sulfur lyase activity	4	0.20714655618850336	0.1268758283350364	CG1461, CG12264, CG6950, CG1640	1287	8	7918	3.0761460761460757	1.0	0.7287904707864463	88.59575794659786
Annotation Cluster 8	Enrichment Score: 2.6046108966973134
Category	Term	Count	%	PValue	Genes	List Total	Pop Hits	Pop Total	Fold Enrichment	Bonferroni	Benjamini	FDR
GOTERM_MF_FAT	GO:0015370~solute:sodium symporter activity	27	1.3982392542723976	1.2702516589157253E-6	EAAT1, EAAT2, CG8083, CG9826, CG8791, CG2187, CG15279, CG33296, CG6723, PICOT, NAPI-T, CG10804, INE, CG1732, CG42235, CG7720, VGLUT, L(2)08717, CG5687, CG13796, SMVT, CG13795, CG9657, CG9903, CG15096, CG8850, CG16700	1287	62	7918	2.679224001804647	0.001403912818177755	2.80940374281724E-4	0.0020327061226566023
GOTERM_MF_FAT	GO:0015294~solute:cation symporter activity	30	1.5535991714137753	1.042206505100207E-5	EAAT1, EAAT2, CG8083, CG9826, CG8791, CG2187, CG33296, CG15279, CG6723, PICOT, NAPI-T, CG10804, INE, CG1732, CG42235, SUT2, CG7720, VGLUT, L(2)08717, CG5687, CG13796, SMVT, CG13795, GLUT1, CG9657, CG3036, CG9903, CG15096, CG8850, CG16700	1287	80	7918	2.3071095571095572	0.0114606842421634	0.0014398204641522527	0.01667664907257782
GOTERM_MF_FAT	GO:0015293~symporter activity	30	1.5535991714137753	3.0387116684673092E-5	EAAT1, EAAT2, CG8083, CG9826, CG8791, CG2187, CG33296, CG15279, CG6723, PICOT, NAPI-T, CG10804, INE, CG1732, CG42235, SUT2, CG7720, VGLUT, L(2)08717, CG5687, CG13796, SMVT, CG13795, GLUT1, CG9657, CG3036, CG9903, CG15096, CG8850, CG16700	1287	84	7918	2.1972471972471976	0.033050164881570865	0.0030506701014838544	0.04861602705411583
GOTERM_MF_FAT	GO:0005326~neurotransmitter transporter activity	13	0.6732263076126359	0.0011109710774579997	EAAT2, TK, VACHT, CPX, CG15279, CG33296, CG13796, CG13795, CG10804, CG1732, INE, VGLUT, CG8850	1287	29	7918	2.757924068268896	0.7075369840756626	0.04993579351676358	1.7630966870303078
GOTERM_MF_FAT	GO:0015171~amino acid transmembrane transporter activity	16	0.8285862247540134	0.007181822277277895	CG9413, EAAT1, EAAT2, TADR, MND, PATH, CG15279, CG13796, CG1139, CG7888, CG13743, CG1607, CG1732, VGLUT, CG16700, CG8850	1287	48	7918	2.0507640507640508	0.9996549273877877	0.14470508111647828	10.89387313255845
GOTERM_MF_FAT	GO:0005275~amine transmembrane transporter activity	18	0.9321595028482652	0.00883104869180893	CG9413, EAAT1, EAAT2, TADR, VACHT, MND, PATH, CG15279, CG13796, CG6006, CG1139, CG7888, CG13743, CG1607, CG1732, VGLUT, CG16700, CG8850	1287	58	7918	1.9093320472630817	0.9999451288306197	0.16336981183520172	13.233268899069305
GOTERM_MF_FAT	GO:0005328~neurotransmitter:sodium symporter activity	9	0.4660797514241326	0.023698941206058324	CG13796, EAAT2, CG13795, CG10804, INE, CG1732, CG33296, CG15279, CG8850	1287	23	7918	2.4074186682882335	0.9999999999969825	0.31917068876519306	31.873874265564915
SP_PIR_KEYWORDS	Symport	9	0.4660797514241326	0.03171195794383838	CG13796, CG13795, PICOT, CG10804, INE, CG1732, CG33296, CG15279, CG8850	1868	27	12980	2.3162027123483226	0.9999916889024805	0.19159283821718398	35.79780432853813
GOTERM_MF_FAT	GO:0005416~cation:amino acid symporter activity	6	0.31071983428275507	0.046253705771740594	EAAT1, EAAT2, CG1732, CG15279, CG8850, CG16700	1287	13	7918	2.83951945490407	1.0	0.456127551658318	53.13231044886799
INTERPRO	IPR000175:Sodium:neurotransmitter symporter	8	0.4142931123770067	0.05752048573509554	CG13796, CG13795, CG10804, INE, CG1732, CG33296, CG15279, CG8850	1683	22	10196	2.2029924917625454	1.0	0.7513598358606685	63.09964320780686
PIR_SUPERFAMILY	PIRSF002444:gamma-aminobutyric acid transporter	3	0.15535991714137753	0.39434499019331953	CG10804, CG15279, CG8850	493	7	2596	2.2567371776296725	1.0	0.9999877546565678	99.9096589569798
Annotation Cluster 9	Enrichment Score: 2.573439516822482
Category	Term	Count	%	PValue	Genes	List Total	Pop Hits	Pop Total	Fold Enrichment	Bonferroni	Benjamini	FDR
SP_PIR_KEYWORDS	carboxypeptidase	20	1.035732780942517	3.4784272781371754E-6	CG32379, ANCE-4, CG32483, ANCE-5, CG8539, CG31823, CG31821, CG8560, CG14820, CG3344, CG8562, EAST, CG18585, CG7025, SP7, CG4678, CG12374, ANCE, CG18417, CG4408	1868	44	12980	3.158458244111349	0.0012618744640194857	9.018673993199666E-5	0.004783052957679779
GOTERM_MF_FAT	GO:0004180~carboxypeptidase activity	20	1.035732780942517	3.0452952128411045E-5	CG32379, ANCE-4, CG32483, ANCE-5, CG8539, CG31823, CG31821, CG8560, CG14820, CG3344, CG8562, EAST, CG18585, CG7025, SP7, CG4678, CG12374, ANCE, CG18417, CG4408	1287	45	7918	2.7343520676854007	0.03312057194608509	0.0028028544737738192	0.04872133242561638
INTERPRO	IPR000834:Peptidase M14, carboxypeptidase A	12	0.6214396685655101	0.00111300454644302	CG8560, CG14820, CG32379, EAST, CG8562, CG18585, CG7025, CG8539, CG4678, CG12374, CG18417, CG4408	1683	25	10196	2.9079500891265595	0.8439416795390661	0.07160781256237625	1.856630246612756
GOTERM_MF_FAT	GO:0008238~exopeptidase activity	31	1.605385810460901	0.0011560428682204243	CG4467, CG8773, CG32379, CG6225, SDA, CG8539, CG5849, CG8560, CG42335, CG14820, CG8562, EAST, CG11319, CG7025, ANCE, CG4408, ANCE-4, ANCE-5, CG32483, CG17684, CG31823, SP1029, CG31821, CG31233, CG3344, CG18585, CG31343, SP7, CG4678, CG12374, CG18417	1287	106	7918	1.7992552520854408	0.7217744131734217	0.04988563862485451	1.8340061516861295
SMART	SM00631:Zn_pept	12	0.6214396685655101	0.001287174299145023	CG8560, CG14820, CG32379, EAST, CG8562, CG18585, CG7025, CG8539, CG4678, CG12374, CG18417, CG4408	812	25	4824	2.8516256157635467	0.3045644675612694	0.05874026822513456	1.6904625952822494
GOTERM_MF_FAT	GO:0004181~metallocarboxypeptidase activity	12	0.6214396685655101	0.0014353933153335302	CG8560, CG14820, CG32379, EAST, CG8562, CG18585, CG7025, CG8539, CG4678, CG12374, CG18417, CG4408	1287	26	7918	2.83951945490407	0.79580614647639	0.057142576847504234	2.2724266772465973
GOTERM_MF_FAT	GO:0008237~metallopeptidase activity	41	2.1232522009321597	0.006637368586469046	CG8773, CG4096, CG4467, CG32379, CG8358, SDA, MMD, CG8539, CG4169, CG15253, CG5849, CG8560, CG42335, CG42370, CG14820, CG8562, EAST, CG6465, CG7025, CG14526, CG6726, ANCE, CG4408, CG7631, ANCE-4, ANCE-5, CG9505, NEP2, SP1029, CG8550, CG31233, TIMP, CG18585, CG9634, CG31343, TOK, INVADOLYSIN, CG4678, CG12374, CG18417, CG31619	1287	168	7918	1.5014522514522515	0.9993672278952959	0.1450485908646879	10.108682366652854
GOTERM_MF_FAT	GO:0070008~serine-type exopeptidase activity	6	0.31071983428275507	0.021974594189588637	CG3344, CG32483, SP7, CG31823, CG4678, CG31821	1287	11	7918	3.355795719432083	0.9999999999787553	0.3032967965078408	29.922652047321208
GOTERM_MF_FAT	GO:0004185~serine-type carboxypeptidase activity	6	0.31071983428275507	0.021974594189588637	CG3344, CG32483, SP7, CG31823, CG4678, CG31821	1287	11	7918	3.355795719432083	0.9999999999787553	0.3032967965078408	29.922652047321208
INTERPRO	IPR001563:Peptidase S10, serine carboxypeptidase	4	0.20714655618850336	0.034480624962304966	CG3344, CG32483, CG31823, CG31821	1683	5	10196	4.8465834818776	1.0	0.6109355424389606	44.595154012696504
INTERPRO	IPR003146:Proteinase inhibitor, carboxypeptidase propeptide	4	0.20714655618850336	0.06060289735773984	CG8560, CG14820, CG18585, CG12374	1683	6	10196	4.038819568231333	1.0	0.7650330141410727	65.07886370176685
GOTERM_MF_FAT	GO:0008235~metalloexopeptidase activity	12	0.6214396685655101	0.07793420947949349	CG8560, CG14820, CG32379, EAST, CG8562, CG18585, CG7025, CG8539, CG4678, CG12374, CG18417, CG4408	1287	43	7918	1.716918740174554	1.0	0.6035274595646908	72.70387518868291
Annotation Cluster 10	Enrichment Score: 2.489036508105603
Category	Term	Count	%	PValue	Genes	List Total	Pop Hits	Pop Total	Fold Enrichment	Bonferroni	Benjamini	FDR
GOTERM_BP_FAT	GO:0009636~response to toxin	13	0.6732263076126359	2.461165313286651E-5	CYP6A2, CYP313A1, JHEH1, MTT, CYP6G1, ACE, JHEH3, CYP6A9, CYP6A8, RDL, CYP4AC1, CYP4AC2, GSTE9	1097	24	7937	3.919059556365846	0.05810010346739869	0.0015739252627240408	0.043272500732916
GOTERM_BP_FAT	GO:0017085~response to insecticide	10	0.5178663904712585	2.6554104138523584E-4	MTT, ACE, CYP6G1, CYP6A9, CYP6A8, RDL, CYP6A2, CYP4AC1, CYP313A1, CYP4AC2	1097	18	7937	4.019548262939329	0.47579978108571064	0.010887443321492829	0.4659458087562407
GOTERM_BP_FAT	GO:0019748~secondary metabolic process	21	1.0875194199896427	0.001342704646693002	DESAT1, SANTA-MARIA, HML, PGD, CG9940, JHAMT, GDH, YELLOW-F2, CYP313A1, JHEH1, JHEH3, ST, CYP6A9, CYP6A8, DOR, KAR, ZW, SP7, Y, CYP4AC1, CYP4AC2	1097	72	7937	2.110262838043148	0.9619042266131992	0.032467811853574724	2.3351315570007025
GOTERM_BP_FAT	GO:0009404~toxin metabolic process	5	0.25893319523562924	0.02560783588787319	CYP6A9, CYP6A8, CYP4AC1, CYP313A1, CYP4AC2	1097	9	7937	4.019548262939329	1.0	0.24737420686133038	36.63118305907287
GOTERM_BP_FAT	GO:0017143~insecticide metabolic process	5	0.25893319523562924	0.02560783588787319	CYP6A9, CYP6A8, CYP4AC1, CYP313A1, CYP4AC2	1097	9	7937	4.019548262939329	1.0	0.24737420686133038	36.63118305907287
GOTERM_BP_FAT	GO:0009410~response to xenobiotic stimulus	5	0.25893319523562924	0.02560783588787319	CYP6A9, CYP6A8, CYP4AC1, CYP313A1, CYP4AC2	1097	9	7937	4.019548262939329	1.0	0.24737420686133038	36.63118305907287
GOTERM_BP_FAT	GO:0006805~xenobiotic metabolic process	5	0.25893319523562924	0.02560783588787319	CYP6A9, CYP6A8, CYP4AC1, CYP313A1, CYP4AC2	1097	9	7937	4.019548262939329	1.0	0.24737420686133038	36.63118305907287
Annotation Cluster 11	Enrichment Score: 2.4589926412253353
Category	Term	Count	%	PValue	Genes	List Total	Pop Hits	Pop Total	Fold Enrichment	Bonferroni	Benjamini	FDR
GOTERM_BP_FAT	GO:0048729~tissue morphogenesis	63	3.2625582599689276	1.102318632701552E-6	WKD, UBX, ED, ESG, CCT1, BNL, MBS, PNR, BTL, DAD, SHD, DS, LBL, STAN, GOL, CHER, EGFR, ARA, RAW, WAL, STY, JEB, MYS, TUP, SLPR, FORM3, SDT, GRK, TAK1, BTSZ, PAN, FRTZ, CAUP, BS, AOP, SHARK, N, CORA, MIRR, PUC, CG25C, PYD, STCK, FT, RAC2, INR, DIB, FJ, EMC, STUMPS, CBL, TKV, INX2, MKP3, SLOU, TSH, HTL, SCM, TOW, BAZ, CADN, SVP, CBT	1097	247	7937	1.8454120365073683	0.0026772501487144496	1.1655148527445203E-4	0.001938487586472526
GOTERM_BP_FAT	GO:0002009~morphogenesis of an epithelium	55	2.848265147591921	2.1921949475518386E-5	WKD, ED, ESG, CCT1, MBS, BNL, PNR, BTL, DAD, SHD, DS, STAN, CHER, EGFR, ARA, RAW, WAL, STY, MYS, TUP, SLPR, FORM3, SDT, GRK, TAK1, BTSZ, FRTZ, CAUP, BS, AOP, SHARK, N, CORA, MIRR, PUC, CG25C, PYD, STCK, FT, RAC2, INR, DIB, FJ, EMC, STUMPS, CBL, INX2, TKV, MKP3, SCM, TOW, BAZ, CADN, SVP, CBT	1097	225	7937	1.768601235693305	0.05191845785784088	0.0014798696200054584	0.03854429152099215
GOTERM_BP_FAT	GO:0060429~epithelium development	55	2.848265147591921	7.816358495710667E-5	WKD, ED, ESG, CCT1, MBS, BNL, PNR, BTL, DAD, SHD, DS, STAN, CHER, EGFR, ARA, RAW, WAL, STY, MYS, TUP, SLPR, FORM3, SDT, GRK, TAK1, BTSZ, FRTZ, CAUP, BS, AOP, SHARK, N, CORA, MIRR, PUC, CG25C, PYD, STCK, FT, RAC2, INR, DIB, FJ, EMC, STUMPS, CBL, INX2, TKV, MKP3, SCM, TOW, BAZ, CADN, SVP, CBT	1097	235	7937	1.6933416086425261	0.17312460648843675	0.004036539020741636	0.13736713156267122
GOTERM_BP_FAT	GO:0007164~establishment of tissue polarity	19	0.9839461418953911	0.0013256653144622012	EGFR, ARA, FRTZ, CAUP, STY, CCT1, N, MIRR, PUC, TOW, FT, DS, CADN, SVP, FJ, STAN, CBT, TAK1, BTSZ	1097	62	7937	2.217234686976211	0.9602901860757749	0.03338939339378588	2.3058229107844608
GOTERM_BP_FAT	GO:0001738~morphogenesis of a polarized epithelium	20	1.035732780942517	0.0023511280151668284	EGFR, ARA, FRTZ, CAUP, STY, CCT1, N, MIRR, PUC, TOW, FT, BAZ, SDT, DS, CADN, SVP, FJ, STAN, CBT, TAK1	1097	70	7937	2.0671962495116554	0.9967355882331141	0.04775112220420075	4.054986158463414
GOTERM_BP_FAT	GO:0042067~establishment of ommatidial polarity	15	0.7767995857068877	0.002734068889691259	ARA, EGFR, CAUP, STY, CCT1, N, MIRR, PUC, FT, CADN, DS, SVP, FJ, STAN, TAK1	1097	46	7937	2.3593000673774327	0.9987167532679605	0.054864330126639604	4.700572589822749
GOTERM_BP_FAT	GO:0001736~establishment of planar polarity	18	0.9321595028482652	0.002892029437464868	EGFR, ARA, FRTZ, CAUP, STY, CCT1, N, MIRR, PUC, TOW, FT, DS, CADN, SVP, FJ, STAN, CBT, TAK1	1097	61	7937	2.134973175725152	0.9991270267689678	0.056099454443724106	4.96567728485513
GOTERM_BP_FAT	GO:0045317~equator specification	5	0.25893319523562924	0.0043011885642127955	ARA, CAUP, FT, DS, MIRR	1097	6	7937	6.029322394408994	0.9999719928738653	0.07214419408313533	7.300080498879947
GOTERM_BP_FAT	GO:0048859~formation of anatomical boundary	14	0.7250129466597618	0.005082187741609852	ARA, SPI, CAUP, CT, N, MIRR, NETB, LEA, FKH, FT, DS, HTH, DALLY, RHO	1097	44	7937	2.3021049142288885	0.9999958458180179	0.07979952493425324	8.570476639606595
GOTERM_BP_FAT	GO:0007163~establishment or maintenance of cell polarity	26	1.3464526152252718	0.006392449655486871	FRTZ, CAUP, NOD, SHARK, CCT1, N, CORA, MIRR, TOMOSYN, PUC, PYD, FT, DS, STAN, FJ, EGFR, ARA, CBL, STY, FZ2, BAZ, SDT, GRK, CADN, SVP, TAK1	1097	109	7937	1.725824391794134	0.9999998315017129	0.09456496292330185	10.664978291687211
GOTERM_BP_FAT	GO:0016318~ommatidial rotation	8	0.4142931123770067	0.04746123934500409	EGFR, FT, DS, CADN, STY, STAN, PUC, TAK1	1097	25	7937	2.3152597994530537	1.0	0.3599725910817657	57.47575787403887
GOTERM_BP_FAT	GO:0048749~compound eye development	54	2.796478508544795	0.04954311430644443	SPI, MBL, DOA, SOBP, CCT1, RN, DAB, DAC, DS, HTH, STAN, DALLY, ARA, EGFR, STY, EX, ALK, JEB, BCHS, RST, TAK1, CAUP, GP150, AOP, FRC, N, MIRR, PUC, PKA-C1, AMPH, BI, FT, RAC2, SEV, FJ, EMC, UNK, KLG, FOXO, TKV, KLAR, HS3ST-B, BUN, TSH, SALM, NINAE, RU, EYS, LAR, STAT92E, FUTSCH, CADN, SVP, EBI	1097	308	7937	1.268506789473061	1.0	0.36833123792175637	59.08090539221331
GOTERM_BP_FAT	GO:0001654~eye development	57	2.951838425686173	0.06108058579372175	SPI, MBL, DOA, SOBP, CCT1, RN, DAB, DAC, DS, HTH, STAN, DALLY, ARA, EGFR, STY, EX, ALK, JEB, FAS2, BCHS, RST, TAK1, CAUP, GP150, AOP, FRC, N, MIRR, PUC, PKA-C1, AMPH, BI, FT, RAC2, SEV, FJ, EMC, UNK, KLG, FOXO, TKV, KLAR, HS3ST-B, BUN, TSH, SALM, NINAE, RU, LAR, EYS, STAT92E, FUTSCH, BEAT-IA, CADN, SVP, CBT, EBI	1097	332	7937	1.2421856981252264	1.0	0.4181947443230918	66.98968823719542
GOTERM_BP_FAT	GO:0048592~eye morphogenesis	47	2.4339720352149143	0.0694499712111323	CAUP, SPI, MBL, DOA, AOP, FRC, CCT1, N, MIRR, PUC, DAB, AMPH, DAC, BI, FT, RAC2, SEV, DS, HTH, FJ, STAN, EMC, ARA, EGFR, KLG, FOXO, STY, TKV, EX, KLAR, BUN, HS3ST-B, ALK, JEB, SALM, FAS2, NINAE, RU, LAR, EYS, BEAT-IA, CADN, SVP, CBT, RST, EBI, TAK1	1097	269	7937	1.2641404574151198	1.0	0.449789259090837	71.79890444181703
GOTERM_BP_FAT	GO:0001745~compound eye morphogenesis	44	2.278612118073537	0.07159961762592328	CAUP, SPI, MBL, DOA, AOP, FRC, CCT1, N, MIRR, PUC, DAB, AMPH, DAC, BI, FT, RAC2, SEV, DS, HTH, FJ, STAN, EMC, ARA, EGFR, KLG, FOXO, STY, TKV, EX, KLAR, BUN, HS3ST-B, ALK, JEB, SALM, NINAE, RU, LAR, EYS, CADN, SVP, RST, EBI, TAK1	1097	250	7937	1.2733928896991795	1.0	0.45574941134400426	72.92287125632785
GOTERM_BP_FAT	GO:0007423~sensory organ development	67	3.469704816157431	0.09751911916832026	SPI, MBL, DOA, ED, CCT1, SOBP, RN, PNR, DAB, DAC, HTH, DS, STAN, DALLY, EGFR, ARA, STY, EX, ALK, JEB, TUP, DSX, FAS2, BCHS, RST, TAK1, CAUP, TRC, GP150, AOP, FRC, N, MIRR, PUC, PKA-C1, AMPH, VRI, BI, FT, RAC2, SEV, FJ, EMC, UNK, KLG, FOXO, CT, TKV, BUN, HS3ST-B, KLAR, TSH, SALM, FZ2, NINAE, RU, LAR, EYS, FUTSCH, STAT92E, BEAT-IA, CADN, SKD, SVP, CK, CBT, EBI	1097	410	7937	1.1823354158792272	1.0	0.5460145852294062	83.54318151673988
Annotation Cluster 12	Enrichment Score: 2.4588174769277913
Category	Term	Count	%	PValue	Genes	List Total	Pop Hits	Pop Total	Fold Enrichment	Bonferroni	Benjamini	FDR
GOTERM_BP_FAT	GO:0046395~carboxylic acid catabolic process	21	1.0875194199896427	5.479211241292636E-7	HN, ARG, OLF413, CG6385, YIP2, GDH, CG9527, ACOX57D-P, CG8399, THIOLASE, CG12262, TBH, SKELETOR, GS2, SPAT, CG9547, ACOX57D-D, GAD1, CG5009, HGO, CG8745	1097	45	7937	3.3764205408690366	0.0013316570957258023	6.3452488661353E-5	9.63553685129348E-4
GOTERM_BP_FAT	GO:0016054~organic acid catabolic process	21	1.0875194199896427	5.479211241292636E-7	HN, ARG, OLF413, CG6385, YIP2, GDH, CG9527, ACOX57D-P, CG8399, THIOLASE, CG12262, TBH, SKELETOR, GS2, SPAT, CG9547, ACOX57D-D, GAD1, CG5009, HGO, CG8745	1097	45	7937	3.3764205408690366	0.0013316570957258023	6.3452488661353E-5	9.63553685129348E-4
KEGG_PATHWAY	dme00071:Fatty acid metabolism	20	1.035732780942517	8.860503605490822E-6	ARC42, PDH, CG6984, CG10932, YIP2, CG3902, CG12512, CG9527, ACOX57D-P, CG2107, THIOLASE, CG12262, CG18814, CG4860, ADHR, CG3961, CG9547, ADH, ACOX57D-D, CG5009, CG9629	394	37	2054	2.8179448484017016	8.94514512008282E-4	4.4735732029022035E-4	0.009852562870493742
GOTERM_BP_FAT	GO:0044242~cellular lipid catabolic process	14	0.7250129466597618	1.1204897437666264E-5	BMM, YIP2, SPLY, ACOX57D-P, CG9527, JHEH1, THIOLASE, CG12262, JHEH3, CG15533, CG15534, ACOX57D-D, CG5009, CDASE	1097	26	7937	3.8958698548488884	0.026882519156152918	9.727573944047219E-4	0.01970277405740628
GOTERM_BP_FAT	GO:0006631~fatty acid metabolic process	21	1.0875194199896427	1.1652948676753214E-5	DESAT1, CG17374, CG10932, YIP2, CG9527, ACOX57D-P, CG11162, SCU, THIOLASE, CG12262, CG33110, CG15531, BGM, CYP6A8, CG9914, CG8306, ACOX57D-D, CG5009, CG9743, CYT-B5-R, CG6178	1097	53	7937	2.866772157341635	0.02794232154242826	9.767687300524797E-4	0.020490554517815784
GOTERM_BP_FAT	GO:0016042~lipid catabolic process	19	0.9839461418953911	1.2401161674893676E-5	BMM, YIP2, LIP3, CG9527, ACOX57D-P, SPLY, LIP1, JHEH1, THIOLASE, CG12262, JHEH3, CG15533, CG15534, CG30503, LAMA, ACOX57D-D, NORPA, CG5009, CDASE	1097	45	7937	3.0548566798338905	0.02970954309730167	0.0010048219014421322	0.02180607756799846
GOTERM_MF_FAT	GO:0050662~coenzyme binding	41	2.1232522009321597	1.2834883766040415E-4	CG8814, NC73EF, PGD, CPR, CG5703, CG31674, CG31673, CG3902, CG6020, ACOX57D-P, CG11208, CG12262, NOX, CG9674, GAPDH1, GPDH, CG8768, ACOX57D-D, CG17896, CG15829, CG31472, CG3835, FMO-1, CG9140, FMO-2, ARC42, WAL, CG6287, DBI, CG9527, L(1)G0156, CTBP, EO, CG4860, ADHR, CG9547, RY, CG5261, ADH, CG5028, CG5009, CG5599	1287	139	7918	1.814704879453081	0.13234657589054688	0.00941955046140519	0.20519313279667717
INTERPRO	IPR013764:Acyl-CoA oxidase/dehydrogenase, type1/2, C-terminal	9	0.4660797514241326	6.333310675219721E-4	CG12262, ARC42, CG4860, CG9547, ACOX57D-D, CG3902, CG5009, CG9527, ACOX57D-P	1683	14	10196	3.894576012223071	0.6524097328788923	0.044905338228201086	1.060486498746649
INTERPRO	IPR013786:Acyl-CoA dehydrogenase/oxidase, N-terminal	9	0.4660797514241326	6.333310675219721E-4	CG12262, ARC42, CG4860, CG9547, ACOX57D-D, CG3902, CG5009, CG9527, ACOX57D-P	1683	14	10196	3.894576012223071	0.6524097328788923	0.044905338228201086	1.060486498746649
INTERPRO	IPR006091:Acyl-CoA oxidase/dehydrogenase, central region	9	0.4660797514241326	6.333310675219721E-4	CG12262, ARC42, CG4860, CG9547, ACOX57D-D, CG3902, CG5009, CG9527, ACOX57D-P	1683	14	10196	3.894576012223071	0.6524097328788923	0.044905338228201086	1.060486498746649
GOTERM_MF_FAT	GO:0003995~acyl-CoA dehydrogenase activity	9	0.4660797514241326	0.0010410579822590742	CG12262, ARC42, CG4860, CG9547, ACOX57D-D, CG3902, CG5009, CG9527, ACOX57D-P	1287	15	7918	3.6913752913752913	0.6839989956327305	0.05101670737900643	1.6530104717378147
GOTERM_BP_FAT	GO:0006635~fatty acid beta-oxidation	7	0.3625064733298809	0.0016976772343870045	THIOLASE, CG12262, YIP2, ACOX57D-D, CG5009, CG9527, ACOX57D-P	1097	11	7937	4.604209828457777	0.9839534218081769	0.03720102625526844	2.9438225328658585
GOTERM_BP_FAT	GO:0019395~fatty acid oxidation	7	0.3625064733298809	0.003001003353776072	THIOLASE, CG12262, YIP2, ACOX57D-D, CG5009, CG9527, ACOX57D-P	1097	12	7937	4.220525676086296	0.9993307905298339	0.05679846988392734	5.148162268770651
GOTERM_BP_FAT	GO:0009062~fatty acid catabolic process	7	0.3625064733298809	0.003001003353776072	THIOLASE, CG12262, YIP2, ACOX57D-D, CG5009, CG9527, ACOX57D-P	1097	12	7937	4.220525676086296	0.9993307905298339	0.05679846988392734	5.148162268770651
GOTERM_BP_FAT	GO:0034440~lipid oxidation	7	0.3625064733298809	0.003001003353776072	THIOLASE, CG12262, YIP2, ACOX57D-D, CG5009, CG9527, ACOX57D-P	1097	12	7937	4.220525676086296	0.9993307905298339	0.05679846988392734	5.148162268770651
KEGG_PATHWAY	dme01040:Biosynthesis of unsaturated fatty acids	9	0.4660797514241326	0.005108196030847512	DESAT1, SC2, CG15531, CG6746, ACOX57D-D, CG5009, CG9527, ACOX57D-P, CG9743	394	16	2054	2.93242385786802	0.40384229071652367	0.06261036829915523	5.535816775697988
GOTERM_BP_FAT	GO:0030258~lipid modification	10	0.5178663904712585	0.006077288559577494	THIOLASE, CG12262, PI3K92E, YIP2, ACOX57D-D, RDGA, CG5009, CG9527, ACOX57D-P, PI3K59F	1097	26	7937	2.7827641820349203	0.9999996356167458	0.09121391813441992	10.165355709028878
GOTERM_CC_FAT	GO:0042579~microbody	14	0.7250129466597618	0.006532475693376834	URO, CG12428, CG2022, ACOX57D-P, CG9527, CG13827, SCPX, SPAT, RY, CG32103, CG8306, CAT, ACOX57D-D, CG5009	737	41	4786	2.217427276036668	0.910935210303513	0.13260282624491704	8.638004070305527
GOTERM_CC_FAT	GO:0005777~peroxisome	14	0.7250129466597618	0.006532475693376834	URO, CG12428, CG2022, ACOX57D-P, CG9527, CG13827, SCPX, SPAT, RY, CG32103, CG8306, CAT, ACOX57D-D, CG5009	737	41	4786	2.217427276036668	0.910935210303513	0.13260282624491704	8.638004070305527
INTERPRO	IPR006090:Acyl-CoA oxidase/dehydrogenase, type 1	6	0.31071983428275507	0.014761134054083936	CG12262, ARC42, CG4860, CG9547, CG3902, CG9527	1683	10	10196	3.6349376114081995	0.9999999999831235	0.40355779894955235	22.140318684013273
COG_ONTOLOGY	Lipid metabolism	20	1.035732780942517	0.016960649511529455	CLT, ALPHA-EST5, ARC42, ACCOAS, ALPHA-EST2, ALPHA-EST10, CG4753, CG3902, CG2118, ACOX57D-P, CG12262, BGM, ACE, CG4592, CG4860, CG6018, CG3961, CG9547, CG10339, ALPHA-EST8	233	63	1237	1.685400912868724	0.4504824138378536	0.13901536946580761	14.059896906478485
INTERPRO	IPR006092:Acyl-CoA dehydrogenase, N-terminal	5	0.25893319523562924	0.016966653911591544	CG12262, ARC42, CG4860, CG9547, CG3902	1683	7	10196	4.327306680247856	0.9999999999995983	0.4349630852532148	25.02205767884259
GOTERM_MF_FAT	GO:0050660~FAD binding	17	0.8803728638011392	0.03104140668212152	FMO-1, FMO-2, ARC42, WAL, CG3902, ACOX57D-P, CG9527, EO, CG12262, NOX, CG9674, CG4860, RY, CG9547, ACOX57D-D, CG5009, CG3835	1287	61	7918	1.7145732227699442	0.9999999999999993	0.3758075110522239	39.62617479484636
GOTERM_MF_FAT	GO:0003997~acyl-CoA oxidase activity	4	0.20714655618850336	0.058188174947181676	ACOX57D-D, CG5009, CG9527, ACOX57D-P	1287	6	7918	4.1015281015281015	1.0	0.5213167875890563	61.685774309110386
INTERPRO	IPR006089:Acyl-CoA dehydrogenase, conserved site	4	0.20714655618850336	0.06060289735773984	CG12262, ARC42, CG4860, CG3902	1683	6	10196	4.038819568231333	1.0	0.7650330141410727	65.07886370176685
INTERPRO	IPR002655:Acyl-CoA oxidase, C-terminal	4	0.20714655618850336	0.06060289735773984	ACOX57D-D, CG5009, CG9527, ACOX57D-P	1683	6	10196	4.038819568231333	1.0	0.7650330141410727	65.07886370176685
INTERPRO	IPR012258:Acyl-CoA oxidase	4	0.20714655618850336	0.06060289735773984	ACOX57D-D, CG5009, CG9527, ACOX57D-P	1683	6	10196	4.038819568231333	1.0	0.7650330141410727	65.07886370176685
GOTERM_MF_FAT	GO:0016401~palmitoyl-CoA oxidase activity	3	0.15535991714137753	0.0705323126799817	ACOX57D-D, CG5009, ACOX57D-P	1287	3	7918	6.152292152292152	1.0	0.5732433147819044	68.97812762840569
PIR_SUPERFAMILY	PIRSF000168:Acyl-CoA_oxidase	4	0.20714655618850336	0.0861972173709825	ACOX57D-D, CG5009, CG9527, ACOX57D-P	493	6	2596	3.5104800540906016	0.9999999999999999	0.9946365576195465	71.63485122087378
GOTERM_MF_FAT	GO:0016634~oxidoreductase activity, acting on the CH-CH group of donors, oxygen as acceptor	5	0.25893319523562924	0.08832342427803158	ACOX57D-D, CG5009, CG9527, ACOX57D-P, SU(R)	1287	11	7918	2.796496432860069	1.0	0.6367238894055657	77.23064773865245
SP_PIR_KEYWORDS	FAD	8	0.4142931123770067	0.12948484705393176	CG12262, ARC42, CG4860, CPR, RY, CG9547, CG3902, CG5009	1868	30	12980	1.852962169878658	1.0	0.4712187197453581	85.14512702127881
PIR_SUPERFAMILY	PIRSF000182:acyl-CoA dehydrogenase	3	0.15535991714137753	0.164799259165603	CG12262, ARC42, CG9547	493	4	2596	3.9492900608519266	1.0	0.9977409571702718	91.93190275437367
SP_PIR_KEYWORDS	Flavoprotein	9	0.4660797514241326	0.27200459836726554	CG12262, ARC42, CG4860, CPR, RY, CG9547, GPO-1, CG3902, CG5009	1868	43	12980	1.4543598426373188	1.0	0.6914587651402181	98.72901241823021
KEGG_PATHWAY	dme00592:alpha-Linolenic acid metabolism	5	0.25893319523562924	0.3192440241968705	SK, ACOX57D-D, CG5009, CG9527, ACOX57D-P	394	15	2054	1.7377326565143822	1.0	0.6917857901424708	98.61055431413638
UP_SEQ_FEATURE	nucleotide phosphate-binding region:FAD	3	0.15535991714137753	0.5786230233133831	CG12262, CPR, RY	464	12	2975	1.6029094827586208	1.0	0.9999994385316332	99.999925470869
Annotation Cluster 13	Enrichment Score: 2.4122632037061456
Category	Term	Count	%	PValue	Genes	List Total	Pop Hits	Pop Total	Fold Enrichment	Bonferroni	Benjamini	FDR
INTERPRO	IPR005829:Sugar transporter, conserved site	22	1.1393060590367685	7.794135736121055E-6	CG3285, CG33282, CG6126, CG31103, CG4607, RTET, CG8837, CG6034, CG6006, CG15408, CG30345, GLUT1, CG15406, CG1208, CG4797, CG10960, CG8249, CG15096, CG3168, CG1213, CG32054, CG7458	1683	48	10196	2.7766884531590414	0.012916525410295643	0.0011811808626612796	0.013115686343934119
GOTERM_MF_FAT	GO:0015145~monosaccharide transmembrane transporter activity	11	0.5696530295183843	0.001214921115857472	CG33282, CG15408, GLUT1, CG15406, CG1208, CG4797, CG10960, CG8249, SUT2, CG1213, CG7882	1287	22	7918	3.076146076146076	0.7393351150302769	0.05039796691989795	1.9265644234552015
INTERPRO	IPR005828:General substrate transporter	14	0.7250129466597618	0.0014050697105563294	CG3285, CG33282, CG4607, CG15553, CG7882, GLUT1, CG1208, CG4797, CG10960, CG8249, CG6901, CG1213, CG32054, SUT2	1683	33	10196	2.570157907056303	0.9041819617822895	0.08319742378064177	2.338433259693995
GOTERM_MF_FAT	GO:0015149~hexose transmembrane transporter activity	10	0.5178663904712585	0.001495469332925073	CG15408, GLUT1, CG15406, CG1208, CG4797, CG10960, CG8249, SUT2, CG1213, CG7882	1287	19	7918	3.238048501206396	0.8089513290336929	0.05740187361068072	2.3664715365016797
GOTERM_MF_FAT	GO:0051119~sugar transmembrane transporter activity	12	0.6214396685655101	0.002071258938425851	CG33282, CG15408, GLUT1, CG15406, CG1208, CG4797, CG10960, CG8249, RTET, SUT2, CG1213, CG7882	1287	27	7918	2.734352067685401	0.8990558716401831	0.06341936659020986	3.2635369820293803
INTERPRO	IPR003663:Sugar/inositol transporter	8	0.4142931123770067	0.0038442126552499616	GLUT1, CG1208, CG4607, CG10960, CG8249, SUT2, CG1213, CG7882	1683	14	10196	3.4618453441982857	0.9983786614642131	0.16344116191913693	6.276165655221444
GOTERM_MF_FAT	GO:0005355~glucose transmembrane transporter activity	8	0.4142931123770067	0.008661294085263454	GLUT1, CG1208, CG4797, CG10960, CG8249, SUT2, CG1213, CG7882	1287	16	7918	3.0761460761460757	0.9999336865177959	0.1631988734757006	12.995160830363838
GOTERM_BP_FAT	GO:0055085~transmembrane transport	26	1.3464526152252718	0.009137626469541901	VHA100-2, CG4607, ATPSYN-GAMMA, BLW, CG9813, VHA26, CG1208, CG10960, MDR49, CG8249, CG42235, VHA68-2, SUT2, VHA68-1, ATPSYN-D, VHAPPA1-1, VHA55, ATPSYN-B, OSCP, L(1)G0230, L(2)06225, ATPSYN-CF6, CG7882, CG31030, GLUT1, CG1213	1097	112	7937	1.6795969527282197	0.9999999997984255	0.12106597731647539	14.907416091368454
PIR_SUPERFAMILY	PIRSF005322:glucose transport protein	4	0.20714655618850336	0.13021832777437203	GLUT1, CG1208, CG10960, SUT2	493	7	2596	3.00898290350623	1.0	0.9965321824875556	85.77475625589635
GOTERM_BP_FAT	GO:0008643~carbohydrate transport	4	0.20714655618850336	0.46179203203542607	CG33282, GLUT1, FRC, SUT2	1097	18	7937	1.6078193051757317	1.0	0.964061126715509	99.99814404451597
Annotation Cluster 14	Enrichment Score: 2.409491967996131
Category	Term	Count	%	PValue	Genes	List Total	Pop Hits	Pop Total	Fold Enrichment	Bonferroni	Benjamini	FDR
GOTERM_BP_FAT	GO:0006631~fatty acid metabolic process	21	1.0875194199896427	1.1652948676753214E-5	DESAT1, CG17374, CG10932, YIP2, CG9527, ACOX57D-P, CG11162, SCU, THIOLASE, CG12262, CG33110, CG15531, BGM, CYP6A8, CG9914, CG8306, ACOX57D-D, CG5009, CG9743, CYT-B5-R, CG6178	1097	53	7937	2.866772157341635	0.02794232154242826	9.767687300524797E-4	0.020490554517815784
GOTERM_BP_FAT	GO:0046394~carboxylic acid biosynthetic process	23	1.1910926980838943	2.4268934851850742E-5	DESAT1, CG17374, CG7470, B, CG10932, CG6287, P5CR, CG11162, GS1, CG33110, CG9510, T, CG15531, CG9674, CG12264, GS2, CG3011, CG32068, CG8306, CG1673, RDGA, CG9743, CYT-B5-R	1097	64	7937	2.600145282588879	0.057314692046393834	0.0015939382147357462	0.04267005064917395
GOTERM_BP_FAT	GO:0016053~organic acid biosynthetic process	23	1.1910926980838943	2.4268934851850742E-5	DESAT1, CG17374, CG7470, B, CG10932, CG6287, P5CR, CG11162, GS1, CG33110, CG9510, T, CG15531, CG9674, CG12264, GS2, CG3011, CG32068, CG8306, CG1673, RDGA, CG9743, CYT-B5-R	1097	64	7937	2.600145282588879	0.057314692046393834	0.0015939382147357462	0.04267005064917395
GOTERM_BP_FAT	GO:0009309~amine biosynthetic process	19	0.9839461418953911	2.512935184741778E-5	ODC1, DDC, EAS, HN, CG7470, B, PLE, CG6287, P5CR, GS1, TBH, CG9510, T, CG9674, GS2, CG12264, CG3011, CG32068, CG1673	1097	47	7937	2.9248627785643633	0.059285279422188975	0.001565833099323899	0.044182535084125174
GOTERM_BP_FAT	GO:0009310~amine catabolic process	14	0.7250129466597618	6.531194107569764E-4	HN, ARG, OLF413, CG6385, GDH, CG8399, TBH, ACE, GS2, SKELETOR, CG9547, GAD1, HGO, CG8745	1097	36	7937	2.8136837840575306	0.7958510359978159	0.020423686763504922	1.1423569111358556
GOTERM_BP_FAT	GO:0009063~cellular amino acid catabolic process	13	0.6732263076126359	9.760698196632819E-4	HN, ARG, OLF413, CG6385, GDH, CG8399, TBH, GS2, SKELETOR, CG9547, HGO, GAD1, CG8745	1097	33	7937	2.8502251319024334	0.9069818881738442	0.027237995307179075	1.7026640952698457
GOTERM_BP_FAT	GO:0008652~cellular amino acid biosynthetic process	12	0.6214396685655101	0.001054941373765768	GS1, CG9510, CG9674, GS2, CG12264, B, CG7470, CG3011, CG32068, CG1673, CG6287, P5CR	1097	29	7937	2.9938704303272248	0.9232323277349455	0.028430407072342345	1.8390475814202945
GOTERM_BP_FAT	GO:0009064~glutamine family amino acid metabolic process	12	0.6214396685655101	0.0014607117508680864	GS1, CG9510, CG9674, GS2, ARG, CG7470, RY, GAD1, GDH, ADE2, P5CR, CG8745	1097	30	7937	2.8940747493163177	0.9714199986979634	0.034253027550272486	2.537883191227075
KEGG_PATHWAY	dme00250:Alanine, aspartate and glutamate metabolism	13	0.6732263076126359	0.0031773287929133145	CG1640, B, CG12338, GDH, SSADH, GS1, CG9510, CG9674, GS2, CG11236, CG7433, GAD1, PRAT2	394	28	2054	2.4204133430021755	0.2748821670985909	0.052160585312710284	3.4769738764220404
GOTERM_MF_FAT	GO:0016638~oxidoreductase activity, acting on the CH-NH2 group of donors	7	0.3625064733298809	0.011097399806000215	GS1, CG9674, CG11236, GDH, CG12338, CG3999, CG31472	1287	13	7918	3.3127726973880818	0.9999956369337283	0.19469339741943836	16.354229960332546
GOTERM_BP_FAT	GO:0009084~glutamine family amino acid biosynthetic process	6	0.31071983428275507	0.02454256183652486	GS1, CG9510, CG9674, GS2, CG7470, P5CR	1097	13	7937	3.3393170184419043	1.0	0.24019362179419912	35.401749744662816
GOTERM_BP_FAT	GO:0009065~glutamine family amino acid catabolic process	5	0.25893319523562924	0.02560783588787319	GS2, ARG, GAD1, GDH, CG8745	1097	9	7937	4.019548262939329	1.0	0.24737420686133038	36.63118305907287
GOTERM_BP_FAT	GO:0006536~glutamate metabolic process	5	0.25893319523562924	0.038104840974660686	CG9674, GS2, GAD1, GDH, CG8745	1097	10	7937	3.617593436645396	1.0	0.31164433524065305	49.50023540599382
GOTERM_BP_FAT	GO:0006633~fatty acid biosynthetic process	9	0.4660797514241326	0.05479456328330804	DESAT1, CG33110, CG15531, CG17374, CG10932, CG8306, CG11162, CG9743, CYT-B5-R	1097	31	7937	2.1005381245037786	1.0	0.3946910598497715	62.879731887251324
GOTERM_BP_FAT	GO:0006538~glutamate catabolic process	3	0.15535991714137753	0.0943896161232255	GS2, GAD1, GDH	1097	4	7937	5.426390154968096	1.0	0.53601761378219	82.5102363364804
GOTERM_BP_FAT	GO:0008610~lipid biosynthetic process	20	1.035732780942517	0.28260882539386833	DESAT1, EAS, CG17374, CG10932, CCT1, JHAMT, CYP18A1, CG11162, CG33110, CG15531, SHD, CG7149, DIB, CG7724, CG8306, NORPA, RDGA, HNF4, CG9743, CYT-B5-R	1097	119	7937	1.2159977938303854	1.0	0.8712814083151468	99.70935174101567
KEGG_PATHWAY	dme00910:Nitrogen metabolism	6	0.31071983428275507	0.4158702947540587	GS1, CG6074, CG9674, GS2, GDH, CG3940	394	22	2054	1.4217812644208585	1.0	0.7515042665008619	99.746749393099
KEGG_PATHWAY	dme00330:Arginine and proline metabolism	12	0.6214396685655101	0.4895511480074941	GS1, ODC1, CG9510, GS2, CG11236, CG6465, ARG, CG7470, GDH, CG6726, CG9629, P5CR	394	55	2054	1.1374250115366868	1.0	0.7939240387716971	99.94345584188137
Annotation Cluster 15	Enrichment Score: 2.3941370870744167
Category	Term	Count	%	PValue	Genes	List Total	Pop Hits	Pop Total	Fold Enrichment	Bonferroni	Benjamini	FDR
GOTERM_BP_FAT	GO:0048729~tissue morphogenesis	63	3.2625582599689276	1.102318632701552E-6	WKD, UBX, ED, ESG, CCT1, BNL, MBS, PNR, BTL, DAD, SHD, DS, LBL, STAN, GOL, CHER, EGFR, ARA, RAW, WAL, STY, JEB, MYS, TUP, SLPR, FORM3, SDT, GRK, TAK1, BTSZ, PAN, FRTZ, CAUP, BS, AOP, SHARK, N, CORA, MIRR, PUC, CG25C, PYD, STCK, FT, RAC2, INR, DIB, FJ, EMC, STUMPS, CBL, TKV, INX2, MKP3, SLOU, TSH, HTL, SCM, TOW, BAZ, CADN, SVP, CBT	1097	247	7937	1.8454120365073683	0.0026772501487144496	1.1655148527445203E-4	0.001938487586472526
GOTERM_BP_FAT	GO:0002009~morphogenesis of an epithelium	55	2.848265147591921	2.1921949475518386E-5	WKD, ED, ESG, CCT1, MBS, BNL, PNR, BTL, DAD, SHD, DS, STAN, CHER, EGFR, ARA, RAW, WAL, STY, MYS, TUP, SLPR, FORM3, SDT, GRK, TAK1, BTSZ, FRTZ, CAUP, BS, AOP, SHARK, N, CORA, MIRR, PUC, CG25C, PYD, STCK, FT, RAC2, INR, DIB, FJ, EMC, STUMPS, CBL, INX2, TKV, MKP3, SCM, TOW, BAZ, CADN, SVP, CBT	1097	225	7937	1.768601235693305	0.05191845785784088	0.0014798696200054584	0.03854429152099215
GOTERM_BP_FAT	GO:0060429~epithelium development	55	2.848265147591921	7.816358495710667E-5	WKD, ED, ESG, CCT1, MBS, BNL, PNR, BTL, DAD, SHD, DS, STAN, CHER, EGFR, ARA, RAW, WAL, STY, MYS, TUP, SLPR, FORM3, SDT, GRK, TAK1, BTSZ, FRTZ, CAUP, BS, AOP, SHARK, N, CORA, MIRR, PUC, CG25C, PYD, STCK, FT, RAC2, INR, DIB, FJ, EMC, STUMPS, CBL, INX2, TKV, MKP3, SCM, TOW, BAZ, CADN, SVP, CBT	1097	235	7937	1.6933416086425261	0.17312460648843675	0.004036539020741636	0.13736713156267122
GOTERM_BP_FAT	GO:0048598~embryonic morphogenesis	47	2.4339720352149143	0.0037843472817982084	PAN, UBX, RHOGAP68F, ED, AOP, SHARK, MBS, CORA, N, PNR, PUC, PHKGAMMA, PI3K92E, FKH, PYD, CG25C, SHD, STCK, RAC2, 18W, INR, LBL, DIB, EMC, GOL, EGFR, RAW, STUMPS, WAL, CT, TKV, INX2, SLOU, HTL, PLD, TSH, JEB, MYS, TUP, SLPR, BAZ, SDT, PUM, SCYL, CBT, BTSZ, TAK1	1097	226	7937	1.5046627568348108	0.9999010594439047	0.06747190099483258	6.45023712523397
GOTERM_BP_FAT	GO:0007391~dorsal closure	24	1.2428793371310203	0.004340843169898736	EGFR, RAW, ED, AOP, TKV, SHARK, N, CORA, MBS, PNR, PUC, MYS, TUP, SLPR, CG25C, PYD, SHD, STCK, RAC2, INR, DIB, EMC, CBT, TAK1	1097	95	7937	1.827836683778727	0.9999745783682743	0.07228882031934236	7.364982998195124
GOTERM_BP_FAT	GO:0016331~morphogenesis of embryonic epithelium	28	1.4500258933195236	0.006193231796164832	ED, AOP, SHARK, N, CORA, MBS, PNR, PUC, PYD, CG25C, STCK, SHD, RAC2, INR, DIB, EMC, EGFR, RAW, INX2, TKV, MYS, TUP, SLPR, SDT, BAZ, CBT, TAK1, BTSZ	1097	120	7937	1.6882102704345185	0.9999997256261492	0.09230886408723915	10.349465306056649
GOTERM_BP_FAT	GO:0007254~JNK cascade	9	0.4660797514241326	0.038193759271428845	SLPR, APLIP1, PYD, RAC2, AOP, SHARK, PUC, CBT, TAK1	1097	29	7937	2.245402822745419	1.0	0.3112414389135454	49.58226672577424
GOTERM_BP_FAT	GO:0031098~stress-activated protein kinase signaling pathway	9	0.4660797514241326	0.05479456328330804	SLPR, APLIP1, PYD, RAC2, AOP, SHARK, PUC, CBT, TAK1	1097	31	7937	2.1005381245037786	1.0	0.3946910598497715	62.879731887251324
GOTERM_BP_FAT	GO:0001700~embryonic development via the syncytial blastoderm	35	1.8125323666494046	0.21128114939042372	ED, AOP, SHARK, N, CORA, MBS, PNR, MIRR, PUC, PI3K92E, PYD, CG25C, SHD, STCK, RAC2, INR, DIB, EMC, EGFR, RAW, WAL, TKV, DOC1, TSH, CTBP, MYS, TUP, SLPR, MES2, LAR, SVP, PUM, SCYL, CBT, TAK1	1097	214	7937	1.1833249559120456	1.0	0.7916515239452787	98.46076715652747
GOTERM_BP_FAT	GO:0008258~head involution	10	0.5178663904712585	0.22828851624335236	SHD, STCK, RAC2, WAL, DIB, PUM, EMC, SCYL, TSH, TUP	1097	49	7937	1.4765687496511823	1.0	0.8170895730066374	98.95090239353576
GOTERM_BP_FAT	GO:0009792~embryonic development ending in birth or egg hatching	36	1.8643190056965304	0.238091638871826	ED, AOP, SHARK, MBS, N, CORA, PNR, MIRR, PUC, PI3K92E, PYD, CG25C, SHD, STCK, RAC2, INR, DIB, EMC, SLS, EGFR, RAW, WAL, TKV, DOC1, TSH, CTBP, MYS, TUP, SLPR, MES2, LAR, SVP, PUM, SCYL, CBT, TAK1	1097	224	7937	1.162797890350306	1.0	0.8261484879595118	99.16213100832142
Annotation Cluster 16	Enrichment Score: 2.3818565670439367
Category	Term	Count	%	PValue	Genes	List Total	Pop Hits	Pop Total	Fold Enrichment	Bonferroni	Benjamini	FDR
GOTERM_BP_FAT	GO:0009072~aromatic amino acid family metabolic process	11	0.5696530295183843	6.828134831423109E-5	CG1461, CG11796, DDC, FAA, HN, RY, CG9547, PLE, Y, HGO, YELLOW-F2	1097	19	7937	4.188792400326248	0.15300959174367978	0.003603619772481359	0.12000961257373488
KEGG_PATHWAY	dme00350:Tyrosine metabolism	13	0.6732263076126359	0.023969106276813243	CG1461, DDC, PDH, FAA, CG6660, PLE, CG18814, TBH, CG11796, ADHR, CG9459, CG33337, ADH, HGO	394	35	2054	1.9363306744017406	0.9137379054448341	0.1717908963664081	23.645725701708475
KEGG_PATHWAY	dme00360:Phenylalanine metabolism	9	0.4660797514241326	0.04369949010267979	CG1461, CG11796, DDC, IRC, HN, CG10211, CG9459, CG33337, CG6660	394	22	2054	2.1326718966312876	0.9890343817779234	0.23315457543063456	39.15752697975883
Annotation Cluster 17	Enrichment Score: 2.3666066392076175
Category	Term	Count	%	PValue	Genes	List Total	Pop Hits	Pop Total	Fold Enrichment	Bonferroni	Benjamini	FDR
GOTERM_MF_FAT	GO:0015370~solute:sodium symporter activity	27	1.3982392542723976	1.2702516589157253E-6	EAAT1, EAAT2, CG8083, CG9826, CG8791, CG2187, CG15279, CG33296, CG6723, PICOT, NAPI-T, CG10804, INE, CG1732, CG42235, CG7720, VGLUT, L(2)08717, CG5687, CG13796, SMVT, CG13795, CG9657, CG9903, CG15096, CG8850, CG16700	1287	62	7918	2.679224001804647	0.001403912818177755	2.80940374281724E-4	0.0020327061226566023
GOTERM_MF_FAT	GO:0008509~anion transmembrane transporter activity	34	1.7607457276022784	3.4012662419220887E-6	CG6125, EAAT1, EAAT2, PRESTIN, CG9826, CG8791, CG2187, GLUCLALPHA, MPCP, CG6723, BEST1, PICOT, NAPI-T, TTY, PORIN, CG42235, CG7720, VGLUT, OATP58DC, L(2)08717, CG5687, CG11340, CG1907, OATP33EA, CG9657, OATP33EB, CG5002, RDL, CG3036, CG9090, CG15096, PHCL, CG5404, CG9717	1287	92	7918	2.2736731867166653	0.003754740129545464	5.372566060954931E-4	0.005442751558937253
GOTERM_MF_FAT	GO:0015294~solute:cation symporter activity	30	1.5535991714137753	1.042206505100207E-5	EAAT1, EAAT2, CG8083, CG9826, CG8791, CG2187, CG33296, CG15279, CG6723, PICOT, NAPI-T, CG10804, INE, CG1732, CG42235, SUT2, CG7720, VGLUT, L(2)08717, CG5687, CG13796, SMVT, CG13795, GLUT1, CG9657, CG3036, CG9903, CG15096, CG8850, CG16700	1287	80	7918	2.3071095571095572	0.0114606842421634	0.0014398204641522527	0.01667664907257782
GOTERM_MF_FAT	GO:0015293~symporter activity	30	1.5535991714137753	3.0387116684673092E-5	EAAT1, EAAT2, CG8083, CG9826, CG8791, CG2187, CG33296, CG15279, CG6723, PICOT, NAPI-T, CG10804, INE, CG1732, CG42235, SUT2, CG7720, VGLUT, L(2)08717, CG5687, CG13796, SMVT, CG13795, GLUT1, CG9657, CG3036, CG9903, CG15096, CG8850, CG16700	1287	84	7918	2.1972471972471976	0.033050164881570865	0.0030506701014838544	0.04861602705411583
GOTERM_MF_FAT	GO:0015296~anion:cation symporter activity	16	0.8285862247540134	3.561131732153532E-4	EAAT1, EAAT2, L(2)08717, CG5687, CG9826, CG8791, CG2187, CG6723, CG9657, CG3036, PICOT, NAPI-T, CG15096, CG42235, CG7720, VGLUT	1287	37	7918	2.660450660450661	0.3255996247037096	0.022906011403276305	0.5683518126838205
GOTERM_MF_FAT	GO:0015103~inorganic anion transmembrane transporter activity	15	0.7767995857068877	0.0016938349935863883	CG6125, L(2)08717, PRESTIN, CG9826, CG8791, MPCP, CG5002, CG3036, PICOT, CG9090, NAPI-T, CG15096, CG9717, CG5404, VGLUT	1287	38	7918	2.4285363759047973	0.8466404165465442	0.06058599452837976	2.67639704548428
GOTERM_MF_FAT	GO:0015373~monovalent anion:sodium symporter activity	6	0.31071983428275507	0.0017657806749737815	CG6723, CG9657, CG5687, CG2187, CG42235, CG7720	1287	7	7918	5.273393273393274	0.8583901733210528	0.06110740060577313	2.7885765077845903
GOTERM_MF_FAT	GO:0008507~sodium:iodide symporter activity	6	0.31071983428275507	0.0017657806749737815	CG6723, CG9657, CG5687, CG2187, CG42235, CG7720	1287	7	7918	5.273393273393274	0.8583901733210528	0.06110740060577313	2.7885765077845903
GOTERM_BP_FAT	GO:0006820~anion transport	15	0.7767995857068877	0.003409425057082747	EAAT1, INDY, PRESTIN, CG1907, GLUCLALPHA, MPCP, OATP33EA, OATP33EB, CG3036, PICOT, CG9090, NAPI-T, PORIN, VGLUT, OATP58DC	1097	47	7937	2.3091021936034446	0.9997529423755774	0.0628292262044906	5.829158872006824
GOTERM_BP_FAT	GO:0006817~phosphate transport	5	0.25893319523562924	0.008942227077927115	PICOT, CG3036, CG9090, NAPI-T, MPCP	1097	7	7937	5.167990623779137	0.9999999996743882	0.11992696640779765	14.611838297673806
GOTERM_MF_FAT	GO:0015114~phosphate transmembrane transporter activity	10	0.5178663904712585	0.017353727347136638	PICOT, L(2)08717, CG3036, CG9090, NAPI-T, CG9826, CG8791, CG15096, VGLUT, MPCP	1287	26	7918	2.3662662124200584	0.9999999960977461	0.2542458313927276	24.432325849927985
INTERPRO	IPR019900:Sodium/solute symporter, subgroup	7	0.3625064733298809	0.01810471292871292	SMVT, CG6723, CG9657, CG5687, CG2187, CG42235, CG7720	1683	14	10196	3.0291146761734997	0.9999999999999418	0.4498456348141122	26.469513274402367
INTERPRO	IPR001734:Sodium/solute symporter	7	0.3625064733298809	0.02604682091853255	SMVT, CG6723, CG9657, CG5687, CG2187, CG42235, CG7720	1683	15	10196	2.8271736977619333	1.0	0.5380574036469716	35.86263711359796
GOTERM_BP_FAT	GO:0015698~inorganic anion transport	7	0.3625064733298809	0.0375755624126086	PICOT, CG3036, PRESTIN, CG9090, NAPI-T, GLUCLALPHA, MPCP	1097	19	7937	2.6655951638439763	1.0	0.3100218284395282	49.00934037182781
GOTERM_MF_FAT	GO:0005436~sodium:phosphate symporter activity	8	0.4142931123770067	0.04215820645883703	PICOT, L(2)08717, CG3036, NAPI-T, CG9826, CG8791, CG15096, VGLUT	1287	21	7918	2.3437303437303436	1.0	0.4367074334475196	49.80586423111638
GOTERM_MF_FAT	GO:0005316~high affinity inorganic phosphate:sodium symporter activity	7	0.3625064733298809	0.05844735817138347	PICOT, L(2)08717, NAPI-T, CG9826, CG8791, CG15096, VGLUT	1287	18	7918	2.3925580592247258	1.0	0.5190373315945156	61.85415623297181
SP_PIR_KEYWORDS	Sodium transport	10	0.5178663904712585	0.24657791667946874	SMVT, CG6723, CG9657, NRV1, PICOT, CG5687, CG2187, CG42235, CG7720, PARA	1868	48	12980	1.4476266952177015	1.0	0.6649121219780113	97.9621904495329
GOTERM_BP_FAT	GO:0006814~sodium ion transport	13	0.6732263076126359	0.3554260572369544	INDY, NRV1, CHEB38B, CG5687, CG2187, CG6723, SMVT, CG9657, PICOT, CG9903, CG42235, CG7720, PARA	1097	76	7937	1.237597754641846	1.0	0.9213681722386525	99.95574867527489
SP_PIR_KEYWORDS	Sodium	3	0.15535991714137753	0.9352030448648498	NRV1, PICOT, PARA	1868	29	12980	0.718821531418445	1.0	0.9985485411361694	100.0
GOTERM_MF_FAT	GO:0031402~sodium ion binding	3	0.15535991714137753	0.9552851967484163	NRV1, PICOT, PARA	1287	28	7918	0.6591741591741592	1.0	0.9999991439149184	100.0
Annotation Cluster 18	Enrichment Score: 2.2910568399579594
Category	Term	Count	%	PValue	Genes	List Total	Pop Hits	Pop Total	Fold Enrichment	Bonferroni	Benjamini	FDR
GOTERM_BP_FAT	GO:0007167~enzyme linked receptor protein signaling pathway	39	2.0196789228379077	4.8648655404392764E-5	SPI, GP150, ED, SARA, BNL, BABO, PVF3, PNR, BTL, DAB, DAD, PI3K92E, DAW, SEV, TTV, P38B, INR, SMOX, DALLY, FUR2, EGFR, FOXO, HB, STUMPS, CBL, STY, TKV, EX, TSL, BUN, ALK, HTL, TUP, CHICO, RU, GRK, HIW, EBI, RHO	1097	145	7937	1.9460157797126962	0.11158509338659184	0.002747762341948512	0.08551759643070644
GOTERM_BP_FAT	GO:0007178~transmembrane receptor protein serine/threonine kinase signaling pathway	13	0.6732263076126359	0.002317286350880463	TKV, SARA, EX, BABO, BUN, PNR, DAD, DAW, TTV, P38B, SMOX, DALLY, HIW	1097	36	7937	2.6127063709105642	0.996454869143315	0.04787831937845144	3.9977357715025974
GOTERM_BP_FAT	GO:0007179~transforming growth factor beta receptor signaling pathway	9	0.4660797514241326	0.009250562929949675	DAW, P38B, SARA, TKV, SMOX, BABO, PNR, DALLY, DAD	1097	23	7937	2.831160080852919	0.9999999998472276	0.12181408989049736	15.077813091799808
KEGG_PATHWAY	dme04350:TGF-beta signaling pathway	7	0.3625064733298809	0.6569826994916135	SARA, TKV, SMOX, BABO, EMC, SKPA, DAD	394	34	2054	1.073305464317707	1.0	0.8996716204210441	99.99931978086238
Annotation Cluster 19	Enrichment Score: 2.2548823276446828
Category	Term	Count	%	PValue	Genes	List Total	Pop Hits	Pop Total	Fold Enrichment	Bonferroni	Benjamini	FDR
GOTERM_BP_FAT	GO:0006006~glucose metabolic process	20	1.035732780942517	3.7280140299485545E-4	NC73EF, PDK, ENO, CG1516, FOXO, CG10924, PGD, PYK, CG9485, CG7766, PHKGAMMA, CG8475, PGLYM78, GAPDH1, ZW, PGI, PEPCK, GLYP, PGM, PGK	1097	61	7937	2.372192417472391	0.5961945412945111	0.014290902498984903	0.6535747263842207
GOTERM_BP_FAT	GO:0044042~glucan metabolic process	7	0.3625064733298809	3.9558436863929524E-4	CG8475, PHKGAMMA, FOXO, CG9485, GLYP, CG7766, PGM	1097	9	7937	5.627367568115061	0.6179682363484571	0.014922716070199682	0.6933856450386466
GOTERM_BP_FAT	GO:0006073~cellular glucan metabolic process	7	0.3625064733298809	3.9558436863929524E-4	CG8475, PHKGAMMA, FOXO, CG9485, GLYP, CG7766, PGM	1097	9	7937	5.627367568115061	0.6179682363484571	0.014922716070199682	0.6933856450386466
GOTERM_BP_FAT	GO:0006112~energy reserve metabolic process	7	0.3625064733298809	3.9558436863929524E-4	CG8475, PHKGAMMA, FOXO, CG9485, GLYP, CG7766, PGM	1097	9	7937	5.627367568115061	0.6179682363484571	0.014922716070199682	0.6933856450386466
GOTERM_BP_FAT	GO:0005977~glycogen metabolic process	7	0.3625064733298809	3.9558436863929524E-4	CG8475, PHKGAMMA, FOXO, CG9485, GLYP, CG7766, PGM	1097	9	7937	5.627367568115061	0.6179682363484571	0.014922716070199682	0.6933856450386466
GOTERM_BP_FAT	GO:0034637~cellular carbohydrate biosynthetic process	11	0.5696530295183843	7.525141538815899E-4	PHKGAMMA, CG1516, TTV, CG5177, CG10924, PGI, PEPCK, CG9485, TPS1, PGM, CG5171	1097	24	7937	3.3161273169249466	0.8397152505406769	0.022348987569164258	1.315123230698978
GOTERM_BP_FAT	GO:0019318~hexose metabolic process	24	1.2428793371310203	9.008651415088636E-4	NC73EF, PDK, ENO, CG1516, FOXO, CG9465, CG10924, PGD, PYK, CG10467, CG9485, CG7766, PHKGAMMA, CG8475, PGLYM78, CG32444, GAPDH1, ZW, PGI, PEPCK, CG5322, GLYP, PGM, PGK	1097	85	7937	2.0428762936350475	0.8882947386784366	0.02606268038178494	1.5724548870926447
GOTERM_BP_FAT	GO:0005996~monosaccharide metabolic process	26	1.3464526152252718	0.0011879324116996623	NC73EF, ENO, CG9465, PGD, CG9485, PHKGAMMA, TTV, GAPDH1, ZW, PGI, PGM, PGK, PDK, CG1516, FOXO, CG17065, CG10924, PYK, CG10467, CG7766, CG8475, CG32444, PGLYM78, PEPCK, CG5322, GLYP	1097	97	7937	1.9393284402635116	0.9444665082062015	0.030605411075648736	2.068609565923185
SP_PIR_KEYWORDS	carbohydrate metabolism	9	0.4660797514241326	0.003100409284469901	CG8475, PDK, CG17065, ZW, FBP, GLYP, CG7766, PGM, AMYREL	1868	19	12980	3.2914459596528793	0.6760599659480968	0.033580699655807456	4.180092610580333
GOTERM_BP_FAT	GO:0044264~cellular polysaccharide metabolic process	8	0.4142931123770067	0.0034403215695882573	CG8475, PHKGAMMA, FOXO, TTV, CG9485, GLYP, CG7766, PGM	1097	16	7937	3.6175934366453966	0.999770885229832	0.06243711148910869	5.88048722490373
SP_PIR_KEYWORDS	glycogen metabolism	3	0.15535991714137753	0.05609501583550931	CG8475, GLYP, CG7766	1868	3	12980	6.9486081370449675	0.9999999992075618	0.2755905901497482	54.78935883373771
GOTERM_CC_FAT	GO:0005964~phosphorylase kinase complex	3	0.15535991714137753	0.11440242695418995	CG8475, PHKGAMMA, CG7766	737	4	4786	4.870420624151967	1.0	0.5848166169362818	81.26325081059207
GOTERM_BP_FAT	GO:0009250~glucan biosynthetic process	3	0.15535991714137753	0.14322317092195574	PHKGAMMA, CG9485, PGM	1097	5	7937	4.341112123974476	1.0	0.6733443971584919	93.40171254007123
GOTERM_BP_FAT	GO:0005978~glycogen biosynthetic process	3	0.15535991714137753	0.14322317092195574	PHKGAMMA, CG9485, PGM	1097	5	7937	4.341112123974476	1.0	0.6733443971584919	93.40171254007123
GOTERM_BP_FAT	GO:0033692~cellular polysaccharide biosynthetic process	4	0.20714655618850336	0.22386997546103649	PHKGAMMA, TTV, CG9485, PGM	1097	12	7937	2.4117289577635974	1.0	0.8109649481290864	98.84010137185403
GOTERM_BP_FAT	GO:0000271~polysaccharide biosynthetic process	5	0.25893319523562924	0.3614785591127947	PHKGAMMA, TTV, CG9485, ACT57B, PGM	1097	22	7937	1.6443606530206347	1.0	0.924626296193796	99.96251365814926
Annotation Cluster 20	Enrichment Score: 2.1834122064615324
Category	Term	Count	%	PValue	Genes	List Total	Pop Hits	Pop Total	Fold Enrichment	Bonferroni	Benjamini	FDR
SP_PIR_KEYWORDS	transport	111	5.748316934230968	4.025800676067941E-8	ROP, INDY, CG15279, MPCP, LSD-1, LSD-2, VHA26, CG1208, MDR49, CG10960, TTY, PORIN, CNGL, CG1732, RAB26, CG18327, CG18324, VACHT, IRK3, ARALAR1, IRK2, CG11340, ATPSYN-CF6, CG13796, RFESP, CG8713, CG13795, ITP-R83A, CG9090, SYX1A, CG1213, CG8850, CG4692, OBP56H, CG4607, OBP56D, BLW, RAB3, CG33296, INE, RFABG, SUT2, NRV1, CG6836, OBP57C, OBP57A, CG5646, CG1907, SMVT, GLUT1, SESB, CG9444, NOMPC, CG58…	1868	465	12980	1.6587000069075086	1.4613549949471505E-5	1.461364605104265E-6	5.535846619997287E-5
GOTERM_BP_FAT	GO:0006811~ion transport	83	4.298291040911445	2.8823410655430757E-7	EAAT1, NOMPC, INDY, CHEB38B, PRESTIN, ATPSYN-GAMMA, CAC, CG2187, CG9813, MPCP, SLO, CG6723, TSF3, VHA26, TSF1, CG4239, CA-P60A, TTY, PORIN, CNGL, IH, VHA68-2, VHA68-1, EAG, PARA, PMCA, SEI, ATPSYN-D, VHAPPA1-1, ATPSYN-B, IRK3, IRK2, CG11340, L(2)06225, ATPSYN-CF6, SHAW, CG8713, CG10830, CG6812, ITP-R83A, CG9903, CG9090, PHCL, SHAL, RDGB, CG3822, VHA100-2, CG4692, NMDAR1, BLW, GLUCLALPHA, NMDAR2, …	1097	346	7937	1.7356084118009705	7.007398153314748E-4	3.5048658193037596E-5	5.06878858008708E-4
SP_PIR_KEYWORDS	ion transport	52	2.6929052304505436	1.1673991895232518E-6	NOMPC, ATPSYN-GAMMA, CAC, CG2187, SLO, CG6723, VHA26, CA-P60A, TTY, PORIN, CNGL, IH, VHA68-2, EAG, VHA68-1, PARA, SEI, ATPSYN-D, ATPSYN-B, IRK3, IRK2, CG11340, ATPSYN-CF6, SHAW, CG8713, ITP-R83A, SHAL, PHCL, RDGB, CG3822, CG4692, NMDAR1, BLW, GLUCLALPHA, NMDAR2, PICOT, CG34396, CG42235, CG7720, NRV1, VHA55, OSCP, CG5687, CA-ALPHA1T, SK, TASK6, TASK7, SMVT, CG9657, RDL, CA-ALPHA1D, WTRW	1868	182	12980	1.9853166105842766	4.236763769603913E-4	3.531322256966618E-5	0.0016052698447288627
GOTERM_BP_FAT	GO:0015672~monovalent inorganic cation transport	46	2.3821853961677886	1.70559714592424E-5	VHA100-2, INDY, CG4692, CHEB38B, ATPSYN-GAMMA, BLW, CG2187, CG9813, SLO, CG6723, VHA26, PICOT, CG34396, CG4239, CG42235, IH, VHA68-2, CG7720, VHA68-1, EAG, PARA, SEI, ATPSYN-D, NRV1, VHAPPA1-1, ATPSYN-B, VHA55, OSCP, CG5687, IRK3, SK, IRK2, L(1)G0230, L(2)06225, TASK6, ATPSYN-CF6, TASK7, SHAW, CG31030, CG8713, SMVT, CG9657, CG10830, UCP4A, CG9903, SHAL	1097	175	7937	1.9018205495507228	0.04063193446055868	0.0012954250970411696	0.029989890482295944
GOTERM_BP_FAT	GO:0006812~cation transport	60	3.1071983428275507	2.047680670236557E-5	NOMPC, INDY, CHEB38B, ATPSYN-GAMMA, CAC, CG2187, CG9813, SLO, CG6723, TSF3, VHA26, TSF1, CA-P60A, CG4239, IH, VHA68-2, VHA68-1, EAG, PMCA, PARA, SEI, ATPSYN-D, VHAPPA1-1, ATPSYN-B, IRK3, IRK2, L(2)06225, ATPSYN-CF6, SHAW, CG8713, CG10830, CG6812, ITP-R83A, CG9903, SHAL, RDGB, VHA100-2, CG4692, BLW, PICOT, CG34396, CCS, CG42235, CG7720, NRV1, VHA55, OSCP, CG5687, SK, CA-ALPHA1T, L(1)G0230, TASK6, …	1097	252	7937	1.7226635412597127	0.04858040932251739	0.0014218483223595868	0.03600379912817031
GOTERM_MF_FAT	GO:0022843~voltage-gated cation channel activity	18	0.9321595028482652	1.0446210305597948E-4	SEI, IRK3, IRK2, CAC, CG4587, CA-ALPHA1T, TASK7, SLO, SHAW, CG8713, CG10830, CG34396, CA-ALPHA1D, CA-BETA, SHAL, IH, EAG, PARA	1287	41	7918	2.7010063107624087	0.10911606248252514	0.008218975215180668	0.1670349870269705
SP_PIR_KEYWORDS	voltage-gated channel	9	0.4660797514241326	4.5093173403002124E-4	SHAW, SLO, IRK3, CA-ALPHA1D, CAC, IRK2, SHAL, EAG, PARA	1868	15	12980	4.169164882226981	0.1510246579868154	0.006798664488695705	0.6182933140838842
GOTERM_MF_FAT	GO:0005244~voltage-gated ion channel activity	19	0.9839461418953911	5.375606979953465E-4	SEI, IRK3, CA-ALPHA1T, IRK2, CAC, CG4587, TASK7, SLO, SHAW, CG8713, CG10830, CG34396, CA-ALPHA1D, CA-BETA, PORIN, SHAL, IH, EAG, PARA	1287	50	7918	2.3378710178710183	0.4482730387622099	0.03249917316923867	0.8567736306931084
GOTERM_MF_FAT	GO:0022832~voltage-gated channel activity	19	0.9839461418953911	5.375606979953465E-4	SEI, IRK3, CA-ALPHA1T, IRK2, CAC, CG4587, TASK7, SLO, SHAW, CG8713, CG10830, CG34396, CA-ALPHA1D, CA-BETA, PORIN, SHAL, IH, EAG, PARA	1287	50	7918	2.3378710178710183	0.4482730387622099	0.03249917316923867	0.8567736306931084
GOTERM_BP_FAT	GO:0030001~metal ion transport	39	2.0196789228379077	8.27911618706304E-4	NOMPC, INDY, CHEB38B, CAC, CG2187, SLO, CG6723, TSF3, TSF1, PICOT, CG34396, CA-P60A, CCS, CG42235, IH, CG7720, EAG, PMCA, PARA, SEI, NRV1, CG5687, IRK3, SK, IRK2, CA-ALPHA1T, TASK6, TASK7, SHAW, CG8713, SMVT, CG9657, CG10830, CG9903, ITP-R83A, CA-ALPHA1D, CA-BETA, SHAL, RDGB	1097	165	7937	1.7101350791414602	0.8665882420991746	0.024265557491509382	1.4459878957950978
GOTERM_BP_FAT	GO:0006813~potassium ion transport	15	0.7767995857068877	0.0013320735983626993	SEI, NRV1, IRK3, IRK2, SK, TASK6, TASK7, SLO, SHAW, CG8713, CG10830, CG34396, SHAL, IH, EAG	1097	43	7937	2.523902397659579	0.9609050745413737	0.03253807634279848	2.3168465063000854
GOTERM_MF_FAT	GO:0005267~potassium channel activity	14	0.7250129466597618	0.0016634790447139134	SEI, IRK3, IRK2, SK, TASK6, TASK7, SLO, SHAW, CG8713, CG10830, CG34396, SHAL, IH, EAG	1287	34	7918	2.5332967685908865	0.8413952092066004	0.06152069524236492	2.6290289129144884
INTERPRO	IPR005821:Ion transport	14	0.7250129466597618	0.001935888842004481	SEI, NOMPC, CAC, CA-ALPHA1T, SLO, SHAW, ITP-R83A, CA-ALPHA1D, SHAL, CNGL, IH, WTRW, EAG, PARA	1683	34	10196	2.494565027437	0.9605291234387339	0.10546826863187964	3.2084039646243734
GOTERM_MF_FAT	GO:0022836~gated channel activity	32	1.657172449508027	0.002630004236387238	NOMPC, NMDAR1, CG4587, CAC, GLUCLALPHA, NMDAR2, SLO, CG34396, PORIN, IR68A, CNGL, IH, EAG, PARA, SEI, IRK3, CA-ALPHA1T, IRK2, SK, CG11340, TASK7, SHAW, CG8713, CG10830, RDL, NTR, ITP-R83A, CA-ALPHA1D, CA-BETA, SHAL, PHCL, CG3822	1287	116	7918	1.6971840420116282	0.9456666175760867	0.075700720179663	4.126655467668483
SP_PIR_KEYWORDS	ionic channel	29	1.5018125323666496	0.003935663162949257	NOMPC, NMDAR1, CAC, GLUCLALPHA, NMDAR2, SLO, CG34396, TTY, CNGL, IH, EAG, PARA, SEI, IRK3, CA-ALPHA1T, IRK2, SK, CG11340, TASK6, TASK7, SHAW, CG8713, RDL, ITP-R83A, CA-ALPHA1D, SHAL, PHCL, WTRW, CG3822	1868	117	12980	1.7223045809769577	0.7610412797254077	0.04122791934583847	5.278178407788792
GOTERM_MF_FAT	GO:0005249~voltage-gated potassium channel activity	12	0.6214396685655101	0.004022273531853891	SHAW, SLO, CG8713, SEI, CG10830, CG34396, IRK3, IRK2, SHAL, IH, EAG, TASK7	1287	29	7918	2.545776063017442	0.9884099163277708	0.10545505831836088	6.246050816963999
SP_PIR_KEYWORDS	potassium	9	0.4660797514241326	0.004523464594206773	SHAW, SLO, NRV1, IRK3, PYK, IRK2, SHAL, RAS, EAG	1868	20	12980	3.1268736616702353	0.807130732427183	0.04468588343457314	6.043937097739882
GOTERM_MF_FAT	GO:0022803~passive transmembrane transporter activity	43	2.2268254790264113	0.015367141057908734	NOMPC, CHEB38B, NMDAR1, CG4587, CAC, GLUCLALPHA, NMDAR2, SLO, BEST1, INX7, CG34396, CG4239, TTY, PORIN, IR68A, CNGL, IH, EAG, PARA, SEI, IRK3, INX2, SK, IRK2, CA-ALPHA1T, CG11340, TASK6, TASK7, SHAW, CG8713, CG10830, RDL, NTR, BRP, ITP-R83A, CA-ALPHA1D, CA-BETA, PHCL, CG4019, SHAL, WTRW, CG3822, SHAKB	1287	187	7918	1.4146981954468585	0.9999999635746872	0.23480534739955106	21.950144342147702
GOTERM_MF_FAT	GO:0015267~channel activity	43	2.2268254790264113	0.015367141057908734	NOMPC, CHEB38B, NMDAR1, CG4587, CAC, GLUCLALPHA, NMDAR2, SLO, BEST1, INX7, CG34396, CG4239, TTY, PORIN, IR68A, CNGL, IH, EAG, PARA, SEI, IRK3, INX2, SK, IRK2, CA-ALPHA1T, CG11340, TASK6, TASK7, SHAW, CG8713, CG10830, RDL, NTR, BRP, ITP-R83A, CA-ALPHA1D, CA-BETA, PHCL, CG4019, SHAL, WTRW, CG3822, SHAKB	1287	187	7918	1.4146981954468585	0.9999999635746872	0.23480534739955106	21.950144342147702
GOTERM_CC_FAT	GO:0034703~cation channel complex	10	0.5178663904712585	0.0202957975305174	SHAW, SLO, SEI, CG10830, CA-ALPHA1D, CA-BETA, CAC, SHAL, EAG, PARA	737	28	4786	2.319247916262842	0.9994823403807986	0.2524898604051671	24.62089723248847
GOTERM_CC_FAT	GO:0034702~ion channel complex	15	0.7767995857068877	0.022063433782633216	SEI, CAC, CG11340, GLUCLALPHA, SLO, SHAW, CG10830, RDL, CA-ALPHA1D, CA-BETA, TTY, SHAL, PHCL, EAG, PARA	737	52	4786	1.8732387015969107	0.9997341462155611	0.25473852260923047	26.47412820667595
SP_PIR_KEYWORDS	potassium transport	7	0.3625064733298809	0.0263272205123377	SHAW, SLO, NRV1, IRK3, IRK2, SHAL, EAG	1868	17	12980	2.861191585842046	0.9999377800786544	0.1729571172963703	30.710339104961925
GOTERM_BP_FAT	GO:0015674~di-, tri-valent inorganic cation transport	11	0.5696530295183843	0.029772547700125596	NOMPC, TSF3, TSF1, ITP-R83A, CA-P60A, CA-ALPHA1D, CA-BETA, CAC, CA-ALPHA1T, RDGB, PMCA	1097	38	7937	2.094396200163124	1.0	0.2735559832642408	41.22911338952589
GOTERM_MF_FAT	GO:0022838~substrate specific channel activity	40	2.071465561885034	0.03248553599326882	NOMPC, CHEB38B, NMDAR1, CG4587, CAC, GLUCLALPHA, NMDAR2, SLO, BEST1, CG34396, CG4239, TTY, PORIN, IR68A, CNGL, IH, EAG, PARA, SEI, IRK3, SK, IRK2, CA-ALPHA1T, CG11340, TASK6, TASK7, SHAW, CG8713, CG10830, RDL, BRP, NTR, ITP-R83A, CA-ALPHA1D, CA-BETA, PHCL, CG4019, SHAL, WTRW, CG3822	1287	180	7918	1.3671760338427004	0.9999999999999999	0.37771538871447996	41.050108671212406
GOTERM_MF_FAT	GO:0005216~ion channel activity	39	2.0196789228379077	0.03340069084459224	NOMPC, CHEB38B, NMDAR1, CG4587, CAC, GLUCLALPHA, NMDAR2, SLO, BEST1, CG34396, CG4239, TTY, PORIN, IR68A, CNGL, IH, EAG, PARA, SEI, IRK3, SK, IRK2, CA-ALPHA1T, CG11340, TASK6, TASK7, SHAW, CG8713, CG10830, RDL, BRP, NTR, ITP-R83A, CA-ALPHA1D, CA-BETA, PHCL, SHAL, WTRW, CG3822	1287	175	7918	1.3710822510822511	1.0	0.378486272152597	41.936101708190485
GOTERM_MF_FAT	GO:0030955~potassium ion binding	9	0.4660797514241326	0.038828352042151834	SHAW, SLO, NRV1, IRK3, PYK, IRK2, SHAL, RAS, EAG	1287	25	7918	2.214825174825175	1.0	0.41383134186163817	46.93947818819695
GOTERM_MF_FAT	GO:0005245~voltage-gated calcium channel activity	5	0.25893319523562924	0.04404013629430842	CA-ALPHA1D, CA-BETA, CAC, CA-ALPHA1T, CG4587	1287	9	7918	3.417940084606751	1.0	0.443474022769317	51.360978929543144
GOTERM_BP_FAT	GO:0006816~calcium ion transport	9	0.4660797514241326	0.046006379941855566	NOMPC, ITP-R83A, CA-P60A, CA-ALPHA1D, CA-BETA, CAC, CA-ALPHA1T, RDGB, PMCA	1097	30	7937	2.170556061987238	1.0	0.3520068823441016	56.3189948361975
GOTERM_MF_FAT	GO:0046873~metal ion transmembrane transporter activity	32	1.657172449508027	0.08790959050976785	NOMPC, CHEB38B, CG4587, CAC, SLO, TSF3, TSF1, CG34396, CG4239, CA-P60A, CNGL, IH, EAG, PARA, PMCA, SEI, IRK3, SK, CA-ALPHA1T, IRK2, TASK6, TASK7, SHAW, CG8713, CG4301, CG10830, BRP, ITP-R83A, CA-ALPHA1D, CA-BETA, SHAL, RDGB	1287	150	7918	1.3124889924889926	1.0	0.6385742802355299	77.06468745609567
GOTERM_MF_FAT	GO:0005261~cation channel activity	26	1.3464526152252718	0.09283747254386257	NOMPC, CHEB38B, CG4587, CAC, SLO, CG34396, CG4239, CNGL, IH, EAG, PARA, SEI, IRK3, CA-ALPHA1T, IRK2, SK, TASK6, TASK7, SHAW, CG8713, CG10830, BRP, ITP-R83A, CA-ALPHA1D, CA-BETA, SHAL	1287	118	7918	1.3555897962677625	1.0	0.6416700756107359	78.96928232908925
SP_PIR_KEYWORDS	potassium channel	4	0.20714655618850336	0.09505434095897329	SHAW, SLO, SHAL, EAG	1868	8	12980	3.474304068522484	0.9999999999999998	0.3956269228406242	74.67675861408893
GOTERM_MF_FAT	GO:0005262~calcium channel activity	8	0.4142931123770067	0.09772826090104686	NOMPC, BRP, ITP-R83A, CA-ALPHA1D, CA-BETA, CAC, CA-ALPHA1T, CG4587	1287	25	7918	1.9687334887334889	1.0	0.6511638954979813	80.7121347560734
GOTERM_CC_FAT	GO:0034704~calcium channel complex	3	0.15535991714137753	0.11440242695418995	CA-ALPHA1D, CA-BETA, CAC	737	4	4786	4.870420624151967	1.0	0.5848166169362818	81.26325081059207
GOTERM_CC_FAT	GO:0005891~voltage-gated calcium channel complex	3	0.15535991714137753	0.11440242695418995	CA-ALPHA1D, CA-BETA, CAC	737	4	4786	4.870420624151967	1.0	0.5848166169362818	81.26325081059207
INTERPRO	IPR013099:Ion transport 2	5	0.25893319523562924	0.12145759676623917	CG8713, CG34396, SK, TASK6, TASK7	1683	12	10196	2.5242622301445827	1.0	0.906848610079882	88.6863851686175
GOTERM_CC_FAT	GO:0008076~voltage-gated potassium channel complex	6	0.31071983428275507	0.1556941837163809	SHAW, SLO, SEI, CG10830, SHAL, EAG	737	19	4786	2.0507034206955654	1.0	0.6656642686961727	90.29812854088134
GOTERM_CC_FAT	GO:0034705~potassium channel complex	6	0.31071983428275507	0.1556941837163809	SHAW, SLO, SEI, CG10830, SHAL, EAG	737	19	4786	2.0507034206955654	1.0	0.6656642686961727	90.29812854088134
SP_PIR_KEYWORDS	calcium transport	5	0.25893319523562924	0.1586519965229024	ITP-R83A, CA-P60A, CA-ALPHA1D, CAC, RDGB	1868	15	12980	2.316202712348322	1.0	0.5176885957599022	90.702930145518
INTERPRO	IPR003280:Potassium channel, two pore-domain	4	0.20714655618850336	0.17421302943546613	CG8713, CG34396, TASK6, TASK7	1683	9	10196	2.692546378820889	1.0	0.9535815071147313	96.00975761477542
UP_SEQ_FEATURE	short sequence motif:Selectivity filter	3	0.15535991714137753	0.17513345056453586	SHAW, SHAL, EAG	464	5	2975	3.8469827586206895	1.0	0.994540741376997	95.6861093012936
GOTERM_MF_FAT	GO:0031420~alkali metal ion binding	11	0.5696530295183843	0.24413362646074965	SHAW, SLO, NRV1, PICOT, IRK3, PYK, IRK2, SHAL, RAS, EAG, PARA	1287	48	7918	1.409900284900285	1.0	0.8990399368184974	98.86548179688852
INTERPRO	IPR003091:Voltage-dependent potassium channel	3	0.15535991714137753	0.32542034978155276	SHAW, SLO, SHAL	1683	7	10196	2.5963840081487137	1.0	0.9933455799855156	99.86730443817717
SP_PIR_KEYWORDS	calcium channel	3	0.15535991714137753	0.37910624407508814	ITP-R83A, CA-ALPHA1D, CAC	1868	9	12980	2.3162027123483226	1.0	0.7895685708591901	99.85750604243549
Annotation Cluster 21	Enrichment Score: 2.165336039521282
Category	Term	Count	%	PValue	Genes	List Total	Pop Hits	Pop Total	Fold Enrichment	Bonferroni	Benjamini	FDR
INTERPRO	IPR006604:Disulphide knot CLIP	9	0.4660797514241326	0.003218361500871147	PSH, CG9372, EA, CG5909, CG15046, CG3505, SP7, GRASS, SER7	1683	17	10196	3.2072978924189997	0.9953777977513386	0.1462728624901385	5.280291473626142
SMART	SM00680:CLIP	9	0.4660797514241326	0.0036056735785131595	PSH, CG9372, EA, CG5909, CG15046, CG3505, SP7, GRASS, SER7	812	17	4824	3.145175311503912	0.638913411431125	0.09684740143892567	4.6689011643342155
PIR_SUPERFAMILY	PIRSF001157:serine proteinase easter	5	0.25893319523562924	0.027502403500404813	PSH, CG11668, SPE, CG3505, SP7	493	7	2596	3.7612286293827872	0.9999879011001752	0.8484842964352616	32.282235979450434
Annotation Cluster 22	Enrichment Score: 2.076196548738634
Category	Term	Count	%	PValue	Genes	List Total	Pop Hits	Pop Total	Fold Enrichment	Bonferroni	Benjamini	FDR
GOTERM_BP_FAT	GO:0044242~cellular lipid catabolic process	14	0.7250129466597618	1.1204897437666264E-5	BMM, YIP2, SPLY, ACOX57D-P, CG9527, JHEH1, THIOLASE, CG12262, JHEH3, CG15533, CG15534, ACOX57D-D, CG5009, CDASE	1097	26	7937	3.8958698548488884	0.026882519156152918	9.727573944047219E-4	0.01970277405740628
GOTERM_BP_FAT	GO:0016042~lipid catabolic process	19	0.9839461418953911	1.2401161674893676E-5	BMM, YIP2, LIP3, CG9527, ACOX57D-P, SPLY, LIP1, JHEH1, THIOLASE, CG12262, JHEH3, CG15533, CG15534, CG30503, LAMA, ACOX57D-D, NORPA, CG5009, CDASE	1097	45	7937	3.0548566798338905	0.02970954309730167	0.0010048219014421322	0.02180607756799846
GOTERM_BP_FAT	GO:0046466~membrane lipid catabolic process	4	0.20714655618850336	0.08603861132450075	CG15533, CG15534, SPLY, CDASE	1097	8	7937	3.6175934366453966	1.0	0.5108232816974544	79.44636793306805
GOTERM_BP_FAT	GO:0030149~sphingolipid catabolic process	4	0.20714655618850336	0.08603861132450075	CG15533, CG15534, SPLY, CDASE	1097	8	7937	3.6175934366453966	1.0	0.5108232816974544	79.44636793306805
GOTERM_BP_FAT	GO:0006665~sphingolipid metabolic process	4	0.20714655618850336	0.5352632651601157	CG15533, CG15534, SPLY, CDASE	1097	20	7937	1.4470373746581586	1.0	0.9815111037856417	99.99985952479358
GOTERM_BP_FAT	GO:0006643~membrane lipid metabolic process	4	0.20714655618850336	0.6338642074567052	CG15533, CG15534, SPLY, CDASE	1097	23	7937	1.258293369267964	1.0	0.9931728349330172	99.99999787998411
Annotation Cluster 23	Enrichment Score: 2.07577959657395
Category	Term	Count	%	PValue	Genes	List Total	Pop Hits	Pop Total	Fold Enrichment	Bonferroni	Benjamini	FDR
SP_PIR_KEYWORDS	Serine protease	36	1.8643190056965304	2.857571790925928E-4	CORIN, EA, CG30083, SPE, CG5246, CG11841, THETATRY, CG4053, SER7, CG10477, CG11842, CG31265, CG8299, CG14892, CG31269, CG10472, FUR2, AMON, CG11668, CG10232, JON99CI, CG30031, PSH, CG9372, JON44E, CG6592, SP7, GRASS, CG17475, ZETATRY, CG17571, ETATRY, CG17477, LAMBDATRY, IOTATRY, RHO	1868	135	12980	1.852962169878658	0.09854457200727695	0.004500480593471523	0.3922274593325392
UP_SEQ_FEATURE	active site:Charge relay system	13	0.6732263076126359	0.0014528853047817403	URO, EA, JON99CI, THETATRY, CG30031, LIP3, PSH, LIP1, ACE, ZETATRY, FUR2, ETATRY, IOTATRY	464	31	2975	2.6887513904338154	0.8487271855463855	0.27004938101024845	2.3457732493776917
UP_SEQ_FEATURE	domain:Peptidase S1	8	0.4142931123770067	0.0043576210541389285	PSH, JON99CI, EA, THETATRY, ZETATRY, ETATRY, CG30031, IOTATRY	464	15	2975	3.4195402298850572	0.9965621842351667	0.43294098406806436	6.881615877029768
PIR_SUPERFAMILY	PIRSF001135:trypsin	20	1.035732780942517	0.014341597054465718	JON99CI, CG10232, CG30083, CG5246, THETATRY, KAPPATRY, CG4053, CG31265, CG8299, CG30031, CG31267, CG31266, CG31269, CG17475, ZETATRY, ETATRY, CG17571, LAMBDATRY, CG17477, IOTATRY	493	61	2596	1.726465600372427	0.9971625379752009	0.7692017484304396	18.2841537968798
UP_SEQ_FEATURE	propeptide:Activation peptide	6	0.31071983428275507	0.01830971938293565	EA, THETATRY, ZETATRY, ETATRY, CG30031, IOTATRY	464	11	2975	3.497257053291536	0.999999999962428	0.717311177981387	26.043817450994556
UP_SEQ_FEATURE	site:Required for specificity	5	0.25893319523562924	0.024078490921120452	THETATRY, ZETATRY, ETATRY, CG30031, IOTATRY	464	8	2975	4.007273706896552	0.9999999999999822	0.7785705763851538	32.82833759415901
SP_PIR_KEYWORDS	zymogen	9	0.4660797514241326	0.03897672865705294	JON99CI, EA, ICE, THETATRY, ZETATRY, FUR2, ETATRY, CG30031, IOTATRY	1868	28	12980	2.2334811869073112	0.9999994599832076	0.22028110922778388	42.113775495684145
KEGG_PATHWAY	dme04080:Neuroactive ligand-receptor interaction	12	0.6214396685655101	0.05553559518846676	5-HT1B, MTT, BAZ, NMDAR1, THETATRY, ZETATRY, ETATRY, CG30031, NMDAR2, LAMBDATRY, IOTATRY, CG2789	394	35	2054	1.787382160986222	0.9968829406425752	0.2742891517798529	47.02629798468316
Annotation Cluster 24	Enrichment Score: 2.0509365629979652
Category	Term	Count	%	PValue	Genes	List Total	Pop Hits	Pop Total	Fold Enrichment	Bonferroni	Benjamini	FDR
GOTERM_BP_FAT	GO:0042692~muscle cell differentiation	26	1.3464526152252718	9.750736499588382E-6	CANB2, AOP, N, WUPA, HOW, MF, RAC2, MP20, LBL, FRQ2, ACT88F, SIZ, SLS, GAD1, IF, EGFR, SCGDELTA, UP, STY, HTL, SLOU, FAS2, WIT, FUTSCH, UNC-104, RST	1097	74	7937	2.5420926852102785	0.023434941562885503	8.779072574804925E-4	0.017145973529619774
GOTERM_BP_FAT	GO:0051146~striated muscle cell differentiation	22	1.1393060590367685	1.039532572524279E-4	SCGDELTA, CANB2, UP, AOP, STY, HTL, FAS2, WUPA, MF, MP20, RAC2, WIT, FUTSCH, LBL, FRQ2, ACT88F, SLS, SIZ, UNC-104, GAD1, RST, IF	1097	65	7937	2.4488324801907297	0.22339813716748735	0.0049451336017247716	0.18265164872984796
GOTERM_BP_FAT	GO:0055002~striated muscle cell development	17	0.8803728638011392	1.9698136916235245E-4	CANB2, SCGDELTA, UP, STY, AOP, HTL, FAS2, WUPA, MF, WIT, FUTSCH, FRQ2, ACT88F, SLS, UNC-104, GAD1, IF	1097	45	7937	2.733292818798744	0.3806630934385169	0.008518968303678154	0.3458403864633586
GOTERM_BP_FAT	GO:0055001~muscle cell development	17	0.8803728638011392	1.9698136916235245E-4	CANB2, SCGDELTA, UP, STY, AOP, HTL, FAS2, WUPA, MF, WIT, FUTSCH, FRQ2, ACT88F, SLS, UNC-104, GAD1, IF	1097	45	7937	2.733292818798744	0.3806630934385169	0.008518968303678154	0.3458403864633586
GOTERM_BP_FAT	GO:0060538~skeletal muscle organ development	19	0.9839461418953911	4.3785417996118246E-4	EGFR, KON, N, DRL, MYS, FAS2, WUPA, HOW, WIT, FUTSCH, LBL, ILK, FRQ2, MLP84B, SLS, UNC-104, GAD1, GRIP, IF	1097	57	7937	2.411728957763598	0.6553047414121245	0.015771244397599804	0.7672079965793555
GOTERM_BP_FAT	GO:0030239~myofibril assembly	8	0.4142931123770067	0.0013271829576724063	WUPA, MF, CANB2, SCGDELTA, UP, ACT88F, SLS, IF	1097	14	7937	4.13439249902331	0.9604366751583228	0.03308462402166312	2.308433682182087
GOTERM_BP_FAT	GO:0007517~muscle organ development	32	1.657172449508027	0.004526782531870626	MBL, ED, AOP, KON, N, BTL, WUPA, HOW, LBL, ILK, FRQ2, MLP84B, NAU, SLS, GAD1, GRIP, IF, EGFR, FOXO, UP, KNI, DRL, FRU, ALK, HTL, JEB, SLOU, MYS, FAS2, WIT, FUTSCH, UNC-104	1097	140	7937	1.6537569996093242	0.9999838586870826	0.07476278958509852	7.668737847250073
GOTERM_BP_FAT	GO:0007519~skeletal muscle tissue development	11	0.5696530295183843	0.0169609050996928	FAS2, WUPA, WIT, FUTSCH, LBL, FRQ2, MLP84B, N, SLS, UNC-104, GAD1	1097	35	7937	2.273915874462821	1.0	0.17971896513818886	25.979488368423496
GOTERM_BP_FAT	GO:0014706~striated muscle tissue development	11	0.5696530295183843	0.04140583432790723	FAS2, WUPA, WIT, FUTSCH, LBL, FRQ2, MLP84B, N, SLS, UNC-104, GAD1	1097	40	7937	1.989676390154968	1.0	0.32875216085308656	52.46268621821331
GOTERM_BP_FAT	GO:0060537~muscle tissue development	11	0.5696530295183843	0.048249035664421625	FAS2, WUPA, WIT, FUTSCH, LBL, FRQ2, MLP84B, N, SLS, UNC-104, GAD1	1097	41	7937	1.941147697712164	1.0	0.3626510756291481	58.09001705153598
GOTERM_BP_FAT	GO:0048747~muscle fiber development	9	0.4660797514241326	0.05479456328330804	FAS2, WIT, FUTSCH, AOP, STY, FRQ2, UNC-104, GAD1, HTL	1097	31	7937	2.1005381245037786	1.0	0.3946910598497715	62.879731887251324
GOTERM_BP_FAT	GO:0050808~synapse organization	11	0.5696530295183843	0.0558109746414861	FAS2, GS2, BAZ, WIT, FUTSCH, LBM, FRQ2, APPL, UNC-104, GAD1, GRIP	1097	42	7937	1.8949298953856841	1.0	0.3993445685572411	63.575469950254735
GOTERM_BP_FAT	GO:0031032~actomyosin structure organization	9	0.4660797514241326	0.1444799314700304	WUPA, MF, CANB2, SCGDELTA, UP, CG5023, ACT88F, SLS, IF	1097	38	7937	1.7135968910425563	1.0	0.6735500043685096	93.56986419118894
GOTERM_BP_FAT	GO:0048741~skeletal muscle fiber development	6	0.31071983428275507	0.20326523109498315	FAS2, WIT, FUTSCH, FRQ2, UNC-104, GAD1	1097	23	7937	1.8874400539019462	1.0	0.7808982496747572	98.16120709026215
GOTERM_BP_FAT	GO:0007528~neuromuscular junction development	6	0.31071983428275507	0.20326523109498315	FAS2, WIT, FUTSCH, FRQ2, UNC-104, GAD1	1097	23	7937	1.8874400539019462	1.0	0.7808982496747572	98.16120709026215
GOTERM_BP_FAT	GO:0043062~extracellular structure organization	12	0.6214396685655101	0.3530415064702108	FAS2, GS2, BAZ, WIT, FUTSCH, LBM, FRQ2, APPL, UNC-104, CHER, GAD1, GRIP	1097	69	7937	1.258293369267964	1.0	0.9201507640009352	99.95277977890024
GOTERM_BP_FAT	GO:0007416~synaptogenesis	4	0.20714655618850336	0.6026801753773355	GS2, BAZ, LBM, GAD1	1097	22	7937	1.3154885224165078	1.0	0.9904149972970504	99.9999910752221
Annotation Cluster 25	Enrichment Score: 2.0344627414892593
Category	Term	Count	%	PValue	Genes	List Total	Pop Hits	Pop Total	Fold Enrichment	Bonferroni	Benjamini	FDR
GOTERM_MF_FAT	GO:0016820~hydrolase activity, acting on acid anhydrides, catalyzing transmembrane movement of substances	43	2.2268254790264113	2.0584516994112754E-5	VHA100-2, CG4562, CG4692, ATPSYN-GAMMA, BLW, CG33298, CG9813, CG7627, CG9270, MDR50, ST, VHA26, CG9990, MDR49, CA-P60A, CG10226, CG32091, VHA68-2, VHA68-1, PMCA, CG33970, ATPSYN-D, NRV1, VHAPPA1-1, ATPSYN-B, CG17646, VHA55, OSCP, L(1)G0230, MDR65, L(2)06225, ATPSYN-CF6, CG31689, CG9663, CG31030, ATET, CG4301, CG11897, CG4822, CG11147, MRP, RDGB, CG9981	1287	138	7918	1.9170185691924821	0.022509504181011164	0.0022740813619062106	0.032935372938303065
GOTERM_MF_FAT	GO:0043492~ATPase activity, coupled to movement of substances	42	2.1750388399792855	3.2963951622491835E-5	VHA100-2, CG4562, CG4692, ATPSYN-GAMMA, BLW, CG33298, CG7627, CG9270, MDR50, ST, VHA26, CG9990, MDR49, CA-P60A, CG10226, CG32091, VHA68-2, VHA68-1, PMCA, CG33970, ATPSYN-D, NRV1, VHAPPA1-1, ATPSYN-B, CG17646, VHA55, OSCP, L(1)G0230, MDR65, L(2)06225, ATPSYN-CF6, CG31689, CG9663, CG31030, ATET, CG4301, CG11897, CG4822, CG11147, MRP, RDGB, CG9981	1287	136	7918	1.8999725764431645	0.03580211583723203	0.002800588814524163	0.052737658710988455
GOTERM_MF_FAT	GO:0042626~ATPase activity, coupled to transmembrane movement of substances	42	2.1750388399792855	3.2963951622491835E-5	VHA100-2, CG4562, CG4692, ATPSYN-GAMMA, BLW, CG33298, CG7627, CG9270, MDR50, ST, VHA26, CG9990, MDR49, CA-P60A, CG10226, CG32091, VHA68-2, VHA68-1, PMCA, CG33970, ATPSYN-D, NRV1, VHAPPA1-1, ATPSYN-B, CG17646, VHA55, OSCP, L(1)G0230, MDR65, L(2)06225, ATPSYN-CF6, CG31689, CG9663, CG31030, ATET, CG4301, CG11897, CG4822, CG11147, MRP, RDGB, CG9981	1287	136	7918	1.8999725764431645	0.03580211583723203	0.002800588814524163	0.052737658710988455
COG_ONTOLOGY	Defense mechanisms	13	0.6732263076126359	2.771381202672816E-4	CG4562, CG33970, CG17646, CG7627, MDR65, CG9270, MDR50, CG9663, CG9990, CG11897, MDR49, CG11147, CG32091	233	23	1237	3.000746407911924	0.009654273921258283	0.004838844167065703	0.2452113364179609
INTERPRO	IPR013525:ABC-2 type transporter	10	0.5178663904712585	6.061563358606647E-4	ATET, CG33970, ST, CG9990, CG17646, CG4822, CG11147, CG32091, CG31689, CG9663	1683	17	10196	3.56366432491	0.6362815955809566	0.04493091965775009	1.0152015911063628
GOTERM_MF_FAT	GO:0015399~primary active transmembrane transporter activity	42	2.1750388399792855	9.75323213781076E-4	VHA100-2, CG4562, CG4692, ATPSYN-GAMMA, BLW, CG33298, CG7627, CG9270, MDR50, ST, VHA26, CG9990, MDR49, CA-P60A, CG10226, CG32091, VHA68-2, VHA68-1, PMCA, CG33970, ATPSYN-D, NRV1, VHAPPA1-1, ATPSYN-B, CG17646, VHA55, OSCP, L(1)G0230, MDR65, L(2)06225, ATPSYN-CF6, CG31689, CG9663, CG31030, ATET, CG4301, CG11897, CG4822, CG11147, MRP, RDGB, CG9981	1287	157	7918	1.6458361171736966	0.6601441972717512	0.05253159956657072	1.5493980281421016
GOTERM_MF_FAT	GO:0015405~P-P-bond-hydrolysis-driven transmembrane transporter activity	42	2.1750388399792855	9.75323213781076E-4	VHA100-2, CG4562, CG4692, ATPSYN-GAMMA, BLW, CG33298, CG7627, CG9270, MDR50, ST, VHA26, CG9990, MDR49, CA-P60A, CG10226, CG32091, VHA68-2, VHA68-1, PMCA, CG33970, ATPSYN-D, NRV1, VHAPPA1-1, ATPSYN-B, CG17646, VHA55, OSCP, L(1)G0230, MDR65, L(2)06225, ATPSYN-CF6, CG31689, CG9663, CG31030, ATET, CG4301, CG11897, CG4822, CG11147, MRP, RDGB, CG9981	1287	157	7918	1.6458361171736966	0.6601441972717512	0.05253159956657072	1.5493980281421016
GOTERM_MF_FAT	GO:0015239~multidrug transporter activity	8	0.4142931123770067	0.0010909085826110595	CG11897, MDR49, MRP, CG10226, CG7627, MDR65, CG9270, MDR50	1287	12	7918	4.1015281015281015	0.7009676407341405	0.05113344633766659	1.7315178047488167
INTERPRO	IPR017871:ABC transporter, conserved site	20	1.035732780942517	0.001742033108799813	CG4562, CG11289, CG33970, CG17646, CG7627, MDR65, CG9270, CG31689, CG9663, MDR50, ATET, ST, CG9990, CG11897, CG4822, MDR49, MRP, CG10226, CG11147, CG32091	1683	58	10196	2.089044604257586	0.9454285862596209	0.09865383666052452	2.8915381115514283
INTERPRO	IPR003439:ABC transporter-like	19	0.9839461418953911	0.0028851395235572124	CG4562, CG33970, CG17646, CG7627, MDR65, CG9270, CG31689, CG9663, MDR50, ATET, ST, CG9990, CG11897, CG4822, MDR49, CG10226, CG11147, MRP, CG32091	1683	56	10196	2.055470673117732	0.9919281158508634	0.1358781284560081	4.746006181884277
GOTERM_MF_FAT	GO:0015238~drug transporter activity	9	0.4660797514241326	0.0029001720057059903	CG11897, VACHT, MDR49, MRP, CG10226, CG7627, MDR65, CG9270, MDR50	1287	17	7918	3.2570958453311394	0.9597341084787987	0.08105858633731255	4.541401113247778
GOTERM_MF_FAT	GO:0042910~xenobiotic transporter activity	6	0.31071983428275507	0.013805475274868924	CG11897, MDR49, MRP, CG7627, MDR65, CG9270	1287	10	7918	3.6913752913752913	0.9999997898055434	0.22279645163710182	19.945444895048325
GOTERM_MF_FAT	GO:0008559~xenobiotic-transporting ATPase activity	6	0.31071983428275507	0.013805475274868924	CG11897, MDR49, MRP, CG7627, MDR65, CG9270	1287	10	7918	3.6913752913752913	0.9999997898055434	0.22279645163710182	19.945444895048325
INTERPRO	IPR001140:ABC transporter, transmembrane region	9	0.4660797514241326	0.019656624667192497	CG4562, CG11897, MDR49, MRP, CG10226, CG7627, MDR65, CG9270, MDR50	1683	22	10196	2.4783665532328634	0.9999999999999959	0.45839489730086447	28.401014989008555
GOTERM_CC_FAT	GO:0043190~ATP-binding cassette (ABC) transporter complex	13	0.6732263076126359	0.020854466717336716	CG4562, CG33970, CG17646, CG7627, CG9270, CG31689, CG9663, ATET, ST, CG9990, CG4822, CG11147, CG32091	737	42	4786	2.0100148607611295	0.9995805944549476	0.25025707432046995	25.2112493088677
INTERPRO	IPR017940:ABC transporter integral membrane type 1	9	0.4660797514241326	0.03337678184123179	CG4562, CG11897, MDR49, MRP, CG10226, CG7627, MDR65, CG9270, MDR50	1683	24	10196	2.2718360071301245	1.0	0.6047520478626097	43.51948674155652
GOTERM_BP_FAT	GO:0042493~response to drug	5	0.25893319523562924	0.038104840974660686	SLO, VACHT, MDR49, CG10226, MDR50	1097	10	7937	3.617593436645396	1.0	0.31164433524065305	49.50023540599382
INTERPRO	IPR000412:ABC-2	3	0.15535991714137753	0.07263602147919589	CG33970, CG9990, CG11147	1683	3	10196	6.0582293523469986	1.0	0.8089141314723414	71.88974808224707
PIR_SUPERFAMILY	PIRSF002773:multidrug resistance protein	3	0.15535991714137753	0.09403103153799353	MDR49, MDR65, MDR50	493	3	2596	5.265720081135902	1.0	0.9933395877841609	74.8511496124232
GOTERM_BP_FAT	GO:0015893~drug transport	4	0.20714655618850336	0.11625399904045894	VACHT, MDR49, CG10226, MDR50	1097	9	7937	3.2156386103514634	1.0	0.6033894464053726	88.6203098399294
SP_PIR_KEYWORDS	atp-binding	94	4.867944070429829	0.15557056775538997	DBP80, CG4562, MYO28B1, CG3277, ACCOAS, EAS, DOA, NOD, BABO, CG4629, PKD, BTL, CG9270, GDH, MDR50, KLP98A, CAD96CA, UBCD6, CA-P60A, MDR49, VHA68-2, ADE2, VHA68-1, PKG21D, ADE5, PMCA, PGK, EGFR, LK6, C12.2, SLIK, CG17646, GEK, CDK4, ALK, GRP, GS1, SLPR, BGM, CG4301, GS2, WIT, CG4822, MRP, PAR-1, RDGA, CG9981, TAK1, TRC, GCLC, PKC98E, CG9940, SHARK, CG33298, BLW, CG7627, ACT57B, PKA-C1, MYO61F, PHK…	1868	585	12980	1.1165284869781658	1.0	0.5142840580093369	90.2236138234345
GOTERM_MF_FAT	GO:0042623~ATPase activity, coupled	56	2.900051786639047	0.22973158748389863	CG4562, DBP80, MYO28B1, ATPSYN-GAMMA, CG9270, MDR50, VHA26, MDR49, CA-P60A, VHA68-2, VHA68-1, PMCA, ATPSYN-D, VHAPPA1-1, ATPSYN-B, CG17646, L(2)06225, ATPSYN-CF6, LIS-1, CG4301, CG4822, MRP, RDGB, CG9981, VHA100-2, CG4692, BLW, CG33298, CG7627, MYO61F, ST, CG9990, CG10226, CG32091, CG32369, CG33970, MLC1, NRV1, VHA55, OSCP, CG9492, L(1)G0230, KLAR, MDR65, MYO31DF, MYO95E, CG31689, CG9663, CG31030…	1287	307	7918	1.1222422167047574	1.0	0.8858858570677574	98.46543490851477
INTERPRO	IPR003593:ATPase, AAA+ type, core	23	1.1910926980838943	0.40582591275270585	C12.2, CG4562, CG33970, CG17646, CG9492, SICK, CG7627, MDR65, CG9270, CG31689, CG9663, MDR50, ATET, ST, CG9990, CG11897, CG4822, CG4908, MDR49, MRP, CG10226, CG11147, CG32091	1683	125	10196	1.1147142008318478	1.0	0.9978843332264338	99.98432282033573
SMART	SM00382:AAA	23	1.1910926980838943	0.4432722039819946	C12.2, CG4562, CG33970, CG17646, CG9492, SICK, CG7627, MDR65, CG9270, CG31689, CG9663, MDR50, ATET, ST, CG9990, CG11897, CG4822, CG4908, MDR49, MRP, CG10226, CG11147, CG32091	812	125	4824	1.0931231527093597	1.0	0.9632357268081309	99.95703577696543
GOTERM_MF_FAT	GO:0016887~ATPase activity	59	3.055411703780425	0.48409020385323753	DBP80, CG4562, MYO28B1, ATPSYN-GAMMA, CG9270, MDR50, VHA26, MDR49, CA-P60A, VHA68-2, VHA68-1, PMCA, C12.2, ATPSYN-D, VHAPPA1-1, ATPSYN-B, CG17646, L(2)06225, ATPSYN-CF6, LIS-1, CG4301, CG4822, MRP, RDGB, CG9981, VHA100-2, CG4692, BLW, CG33298, CG7627, MYO61F, ST, CG9990, CG4908, CG10226, CG32091, CG11289, CG32369, MLC1, CG33970, NRV1, VHA55, OSCP, CG9492, L(1)G0230, KLAR, MDR65, MYO31DF, MYO95E, …	1287	353	7918	1.0282867903264503	1.0	0.9875133288736666	99.99748551012894
GOTERM_MF_FAT	GO:0042624~ATPase activity, uncoupled	26	1.3464526152252718	0.9103007198484705	DBP80, CG4562, MYO28B1, CG7627, CG9270, MDR50, CG9990, CG4908, CG10226, CG32091, C12.2, CG11289, CG33970, CG17646, CG9492, KLAR, CG31689, MYO95E, CG9663, ATET, LIS-1, CG4822, MRP, CG11147, HLC, MHCL	1287	192	7918	0.8331228956228957	1.0	0.9999898213029944	100.0
Annotation Cluster 26	Enrichment Score: 2.004989982875868
Category	Term	Count	%	PValue	Genes	List Total	Pop Hits	Pop Total	Fold Enrichment	Bonferroni	Benjamini	FDR
SP_PIR_KEYWORDS	Acyltransferase	30	1.5535991714137753	0.001260691532437022	CG14219, CG17374, CG10932, CG8112, CG9486, CG4729, CG10361, CG15628, ALAS, CG2107, THIOLASE, CG11412, CG3523, CG5783, CG34348, CG17681, ATPCL, CG3106, CG12428, YIP2, CG13325, CG4753, CG10182, CG16723, V(2)K05816, CG42329, CG33337, CG5261, CG5599, CG6178	1868	114	12980	1.828581088696044	0.3674017501599126	0.016221271119204017	1.7197024271417782
INTERPRO	IPR006621:Nose resistant to fluoxetine-4, N-terminal	8	0.4142931123770067	0.013829372810034931	CG14219, DRD, CG16723, CG42329, CG3106, CG33337, CG13325, CG10182	1683	17	10196	2.850931459928	0.999999999918334	0.38995400813603	20.89184558236389
SMART	SM00703:NRF	8	0.4142931123770067	0.015217395110255608	CG14219, DRD, CG16723, CG42329, CG3106, CG33337, CG13325, CG10182	812	17	4824	2.795711388003477	0.9867570737612316	0.28297016329437574	18.370470522251882
INTERPRO	IPR002656:Acyltransferase 3	7	0.3625064733298809	0.03599883375437088	CG14219, CG16723, CG42329, CG3106, CG33337, CG13325, CG10182	1683	16	10196	2.6504753416518123	1.0	0.6211786674043833	46.0431649045488
Annotation Cluster 27	Enrichment Score: 1.998273015181801
Category	Term	Count	%	PValue	Genes	List Total	Pop Hits	Pop Total	Fold Enrichment	Bonferroni	Benjamini	FDR
INTERPRO	IPR001251:Cellular retinaldehyde-binding/triple function, C-terminal	14	0.7250129466597618	0.0014050697105563294	CG3091, PGRP-LD, CRALBP, RHOGAP68F, TRIO, PINTA, PMI, L(1)G0232, CG18812, RETM, CG33966, CG5958, CG10300, CG10237, CG5973, CG33514	1683	33	10196	2.570157907056303	0.9041819617822895	0.08319742378064177	2.338433259693995
SMART	SM00516:SEC14	14	0.7250129466597618	0.0016469462138707922	CG3091, PGRP-LD, CRALBP, RHOGAP68F, TRIO, PINTA, PMI, L(1)G0232, CG18812, RETM, CG33966, CG5958, CG10300, CG10237, CG5973, CG33514	812	33	4824	2.520376175548589	0.37175289187852245	0.056446972895963676	2.15820932921581
GOTERM_MF_FAT	GO:0019840~isoprenoid binding	7	0.3625064733298809	0.0021076224224502397	PGRP-LD, CRALBP, MET, CG5958, CG10237, PINTA, RFABG, PMI, CG5973	1287	10	7918	4.306604506604506	0.9030432544598976	0.0627630766555689	3.319930140262084
GOTERM_MF_FAT	GO:0005501~retinoid binding	6	0.31071983428275507	0.004079129893310118	PGRP-LD, CRALBP, CG5958, CG10237, PINTA, RFABG, PMI, CG5973	1287	8	7918	4.614219114219114	0.9891190779610476	0.1044005926327154	6.331660326253862
GOTERM_MF_FAT	GO:0008431~vitamin E binding	6	0.31071983428275507	0.021974594189588637	CG3091, CG33966, CG10237, CG10300, PINTA, CG33514	1287	11	7918	3.355795719432083	0.9999999999787553	0.3032967965078408	29.922652047321208
GOTERM_MF_FAT	GO:0016918~retinal binding	4	0.20714655618850336	0.058188174947181676	PGRP-LD, CRALBP, CG5958, CG10237, PMI, CG5973	1287	6	7918	4.1015281015281015	1.0	0.5213167875890563	61.685774309110386
INTERPRO	IPR001071:Cellular retinaldehyde binding/alpha-tocopherol transport	7	0.3625064733298809	0.062401557116357205	PGRP-LD, CG33966, CRALBP, CG5958, CG10237, CG10300, PMI, CG5973, CG33514	1683	18	10196	2.355978081468278	1.0	0.7705939772318517	66.18719440008724
UP_SEQ_FEATURE	domain:CRAL-TRIO	3	0.15535991714137753	0.06503201626067517	RETM, RHOGAP68F, CG18812	464	3	2975	6.411637931034483	1.0	0.9175592666453728	66.64017834528428
Annotation Cluster 28	Enrichment Score: 1.9744772748979649
Category	Term	Count	%	PValue	Genes	List Total	Pop Hits	Pop Total	Fold Enrichment	Bonferroni	Benjamini	FDR
KEGG_PATHWAY	dme00982:Drug metabolism	25	1.294665976178146	6.385688488156492E-4	UGT37B1, CG10178, CG17323, CG18814, GSTD5, GSTD7, CG15661, FMO-1, UGT37C1, CG11289, FMO-2, PDH, UGT86DC, UGT35A, CYP9F2, GSTE10, CG3797, CG5999, GSTE3, ADHR, GSTE2, GSTE1, GSTE7, GSTE6, ADH, GSTE9	394	66	2054	1.9746962005845252	0.062478937660846334	0.015999637685058854	0.7078075191043753
INTERPRO	IPR002213:UDP-glucuronosyl/UDP-glucosyltransferase	15	0.7767995857068877	7.756054783830688E-4	UGT37C1, CG11289, CG5724, UGT37B1, UGT86DC, UGT35A, CG10178, CG3797, CG10170, CG5999, CG17323, CG16732, CG17322, DOT, CG15661	1683	35	10196	2.596384008148714	0.7258861921647533	0.05249730329883051	1.2972595617873006
KEGG_PATHWAY	dme00980:Metabolism of xenobiotics by cytochrome P450	23	1.1910926980838943	0.0024947435183385203	UGT37C1, CG11289, PDH, UGT37B1, UGT35A, UGT86DC, CYP9F2, CG10178, GSTE10, CG3797, CG5999, CG17323, CG18814, GSTE3, GSTE2, ADHR, GSTE1, GSTD5, GSTE7, GSTE6, GSTD7, CG15661, ADH, GSTE9	394	64	2054	1.8734930203045685	0.22297590453155636	0.049204982315086965	2.739433932754509
GOTERM_MF_FAT	GO:0015020~glucuronosyltransferase activity	13	0.6732263076126359	0.005349179387142774	UGT37C1, CG11289, CG5724, UGT37B1, UGT86DC, UGT35A, CG10178, ACT57B, CG3797, CG5999, CG17323, TTV, CG15661	1287	34	7918	2.3523469994058233	0.9973470218633483	0.12612665524184696	8.224997659464528
KEGG_PATHWAY	dme00983:Drug metabolism	21	1.0875194199896427	0.005791251358520521	CLT, UGT37C1, ALPHA-EST5, CG11289, UGT37B1, ALPHA-EST2, CG6330, UGT35A, UGT86DC, CYP9F2, ALPHA-EST10, CG10178, CG17224, CG3797, RAS, CG5999, CG17323, CRMP, RY, CG15661, SU(R)	394	60	2054	1.8246192893401014	0.4437940578414	0.06310084524183412	6.254519431425376
KEGG_PATHWAY	dme00830:Retinol metabolism	14	0.7250129466597618	0.012024184271615375	UGT37C1, CG11289, PDH, UGT37B1, UGT35A, UGT86DC, CG10178, CYP9F2, CG3797, CG5999, CG17323, CG18814, ADHR, CG15661, ADH	394	36	2054	2.0273547659334463	0.7053016575236768	0.11501121057413077	12.586548105074158
KEGG_PATHWAY	dme00040:Pentose and glucuronate interconversions	15	0.7767995857068877	0.01255825869741366	UGT37C1, CG11289, UGT37B1, UGT86DC, UGT35A, CG10178, CG3797, CG5999, CG17323, CG12766, CG9914, CG3534, CG15661, UGP, CG9436	394	40	2054	1.9549492385786802	0.7209643673556563	0.10955843519963482	13.110578407817231
KEGG_PATHWAY	dme00500:Starch and sucrose metabolism	19	0.9839461418953911	0.026850023260945072	UGT37C1, CG11289, UGT37B1, UGT35A, UGT86DC, CG10178, CG9485, CG3797, CG5999, CG5171, CG17323, CG5177, PGI, CG15661, GLYP, UGP, PGM, TPS1, AMYREL	394	60	2054	1.6508460236886633	0.9360033211427854	0.1782768332033099	26.114799957914414
KEGG_PATHWAY	dme00053:Ascorbate and aldarate metabolism	12	0.6214396685655101	0.0369785379492426	CG17323, UGT37C1, CG11289, UGT37B1, UGT86DC, UGT35A, CG10178, CG15661, CG6910, CG3797, CG9629, CG5999	394	33	2054	1.8957083525611442	0.977754992071431	0.21168092505948222	34.229727611549045
SP_PIR_KEYWORDS	glycosyltransferase	30	1.5535991714137753	0.05267272839529605	CG5724, UGT37B1, CG6330, CG10178, CG9485, CG10170, CG9384, CG17323, CG10000, CG17322, CG16732, TTV, CG3714, CG15661, PGANT2, TGY, UGT37C1, GLCT-1, CG11289, UGT35A, UGT86DC, CG17224, CG3797, CG5999, MGAT2, CS-2, DOT, GLYP, TPS1, PRAT2	1868	149	12980	1.3990486181969735	0.9999999970520881	0.2678577523530423	52.48247332094991
KEGG_PATHWAY	dme00150:Androgen and estrogen metabolism	11	0.5696530295183843	0.05649524642250839	CG17323, UGT37C1, CG11289, UGT37B1, UGT86DC, UGT35A, CG10178, CG7724, CG15661, CG3797, CG5999	394	31	2054	1.849844440805633	0.9971871061080234	0.26591742861504875	47.62177732260786
KEGG_PATHWAY	dme00860:Porphyrin and chlorophyll metabolism	13	0.6732263076126359	0.1185390523840604	UGT37C1, CG11289, UGT37B1, UGT86DC, UGT35A, CG10178, L(3)02640, CG3797, CG5999, CG17323, ALAS, PBGS, CG15661	394	44	2054	1.54026303645593	0.9999970791404317	0.42539416818596765	75.41611594036061
Annotation Cluster 29	Enrichment Score: 1.9691074994791864
Category	Term	Count	%	PValue	Genes	List Total	Pop Hits	Pop Total	Fold Enrichment	Bonferroni	Benjamini	FDR
INTERPRO	IPR016038:Thiolase-like, subgroup	7	0.3625064733298809	0.0022952435131934476	THIOLASE, SCPX, CG17374, V(2)K05816, CG10932, CG3523, YIP2	1683	10	10196	4.2407605466429	0.9783525268647507	0.11630284184489614	3.7932145702404885
INTERPRO	IPR002155:Thiolase	6	0.31071983428275507	0.008528188783798532	THIOLASE, SCPX, MNT, CG10932, YIP2, ACON	1683	9	10196	4.038819568231333	0.9999993753178006	0.2883317377412451	13.422789958125547
PIR_SUPERFAMILY	PIRSF000429:Ac-CoA_Ac_transf	6	0.31071983428275507	0.01541827450570788	THIOLASE, SCPX, MNT, CG10932, YIP2, ACON	493	9	2596	3.5104800540906016	0.9981793816794949	0.7168322553927062	19.52307360387009
GOTERM_MF_FAT	GO:0016408~C-acyltransferase activity	5	0.25893319523562924	0.04404013629430842	THIOLASE, CG10932, YIP2, CG6178, CG10361	1287	9	7918	3.417940084606751	1.0	0.443474022769317	51.360978929543144
Annotation Cluster 30	Enrichment Score: 1.9670501074595397
Category	Term	Count	%	PValue	Genes	List Total	Pop Hits	Pop Total	Fold Enrichment	Bonferroni	Benjamini	FDR
INTERPRO	IPR001952:Alkaline phosphatase	8	0.4142931123770067	0.002238771861383475	CG5361, CG1809, CG10592, CG5150, CG3290, CG3292, CG16771, CG8147	1683	13	10196	3.728141139905846	0.976209235148729	0.1171635003821121	3.7015337356708145
SMART	SM00098:alkPPc	8	0.4142931123770067	0.00248874063579289	CG5361, CG1809, CG10592, CG5150, CG3290, CG3292, CG16771, CG8147	812	13	4824	3.655930276619932	0.5047534903205206	0.07510747544569518	3.244616285270996
GOTERM_MF_FAT	GO:0004035~alkaline phosphatase activity	8	0.4142931123770067	0.005654058818769679	CG5361, CG1809, CG10592, CG5150, CG3290, CG3292, CG16771, CG8147	1287	15	7918	3.281222481222481	0.9981099169122251	0.1300839308268541	8.674128174247308
INTERPRO	IPR018299:Alkaline phosphatase, active site	5	0.25893319523562924	0.02955024330308565	CG13311, CG1809, CG3290, CG3292, CG8147	1683	8	10196	3.7863933452168745	1.0	0.5717347635461032	39.636582000482534
INTERPRO	IPR017849:Alkaline phosphatase-like, alpha/beta/alpha	10	0.5178663904712585	0.03875360638791139	CG7402, CG5361, CG1809, CG10592, CG5150, CG32191, CG3290, CG3292, CG16771, CG8147	1683	29	10196	2.089044604257586	1.0	0.6373291959069494	48.5801044288992
KEGG_PATHWAY	dme00790:Folate biosynthesis	9	0.4660797514241326	0.04369949010267979	CG5361, CG1809, CG10592, CG5150, CG3290, DHPR, CG3292, CG16771, CG8147	394	22	2054	2.1326718966312876	0.9890343817779234	0.23315457543063456	39.15752697975883
Annotation Cluster 31	Enrichment Score: 1.9603120142112993
Category	Term	Count	%	PValue	Genes	List Total	Pop Hits	Pop Total	Fold Enrichment	Bonferroni	Benjamini	FDR
GOTERM_BP_FAT	GO:0042692~muscle cell differentiation	26	1.3464526152252718	9.750736499588382E-6	CANB2, AOP, N, WUPA, HOW, MF, RAC2, MP20, LBL, FRQ2, ACT88F, SIZ, SLS, GAD1, IF, EGFR, SCGDELTA, UP, STY, HTL, SLOU, FAS2, WIT, FUTSCH, UNC-104, RST	1097	74	7937	2.5420926852102785	0.023434941562885503	8.779072574804925E-4	0.017145973529619774
GOTERM_BP_FAT	GO:0051146~striated muscle cell differentiation	22	1.1393060590367685	1.039532572524279E-4	SCGDELTA, CANB2, UP, AOP, STY, HTL, FAS2, WUPA, MF, MP20, RAC2, WIT, FUTSCH, LBL, FRQ2, ACT88F, SLS, SIZ, UNC-104, GAD1, RST, IF	1097	65	7937	2.4488324801907297	0.22339813716748735	0.0049451336017247716	0.18265164872984796
GOTERM_BP_FAT	GO:0007520~myoblast fusion	6	0.31071983428275507	0.20326523109498315	MP20, RAC2, LBL, SIZ, SLS, RST	1097	23	7937	1.8874400539019462	1.0	0.7808982496747572	98.16120709026215
GOTERM_BP_FAT	GO:0014902~myotube differentiation	6	0.31071983428275507	0.20326523109498315	MP20, RAC2, LBL, SIZ, SLS, RST	1097	23	7937	1.8874400539019462	1.0	0.7808982496747572	98.16120709026215
GOTERM_BP_FAT	GO:0000768~syncytium formation by plasma membrane fusion	6	0.31071983428275507	0.20326523109498315	MP20, RAC2, LBL, SIZ, SLS, RST	1097	23	7937	1.8874400539019462	1.0	0.7808982496747572	98.16120709026215
GOTERM_BP_FAT	GO:0006949~syncytium formation	6	0.31071983428275507	0.20326523109498315	MP20, RAC2, LBL, SIZ, SLS, RST	1097	23	7937	1.8874400539019462	1.0	0.7808982496747572	98.16120709026215
Annotation Cluster 32	Enrichment Score: 1.940654353213473
Category	Term	Count	%	PValue	Genes	List Total	Pop Hits	Pop Total	Fold Enrichment	Bonferroni	Benjamini	FDR
GOTERM_BP_FAT	GO:0042692~muscle cell differentiation	26	1.3464526152252718	9.750736499588382E-6	CANB2, AOP, N, WUPA, HOW, MF, RAC2, MP20, LBL, FRQ2, ACT88F, SIZ, SLS, GAD1, IF, EGFR, SCGDELTA, UP, STY, HTL, SLOU, FAS2, WIT, FUTSCH, UNC-104, RST	1097	74	7937	2.5420926852102785	0.023434941562885503	8.779072574804925E-4	0.017145973529619774
GOTERM_BP_FAT	GO:0051146~striated muscle cell differentiation	22	1.1393060590367685	1.039532572524279E-4	SCGDELTA, CANB2, UP, AOP, STY, HTL, FAS2, WUPA, MF, MP20, RAC2, WIT, FUTSCH, LBL, FRQ2, ACT88F, SLS, SIZ, UNC-104, GAD1, RST, IF	1097	65	7937	2.4488324801907297	0.22339813716748735	0.0049451336017247716	0.18265164872984796
GOTERM_BP_FAT	GO:0055002~striated muscle cell development	17	0.8803728638011392	1.9698136916235245E-4	CANB2, SCGDELTA, UP, STY, AOP, HTL, FAS2, WUPA, MF, WIT, FUTSCH, FRQ2, ACT88F, SLS, UNC-104, GAD1, IF	1097	45	7937	2.733292818798744	0.3806630934385169	0.008518968303678154	0.3458403864633586
GOTERM_BP_FAT	GO:0055001~muscle cell development	17	0.8803728638011392	1.9698136916235245E-4	CANB2, SCGDELTA, UP, STY, AOP, HTL, FAS2, WUPA, MF, WIT, FUTSCH, FRQ2, ACT88F, SLS, UNC-104, GAD1, IF	1097	45	7937	2.733292818798744	0.3806630934385169	0.008518968303678154	0.3458403864633586
GOTERM_BP_FAT	GO:0030239~myofibril assembly	8	0.4142931123770067	0.0013271829576724063	WUPA, MF, CANB2, SCGDELTA, UP, ACT88F, SLS, IF	1097	14	7937	4.13439249902331	0.9604366751583228	0.03308462402166312	2.308433682182087
GOTERM_CC_FAT	GO:0043292~contractile fiber	10	0.5178663904712585	0.0015538671416174044	ZASP52, WUPA, MF, MLC1, MP20, SCGDELTA, UP, TM2, SLS, IF	737	20	4786	3.2469470827679783	0.4366323886813068	0.03753238570561468	2.120742398748887
SP_PIR_KEYWORDS	muscle protein	8	0.4142931123770067	0.004371456377737463	WUPA, MLC1, MP20, UP, TM2, ACT88F, TPNC47D, ACT79B	1868	16	12980	3.474304068522484	0.7961390640973132	0.04442080402582804	5.846460524559061
GOTERM_BP_FAT	GO:0045214~sarcomere organization	5	0.25893319523562924	0.008942227077927115	WUPA, CANB2, SCGDELTA, UP, SLS	1097	7	7937	5.167990623779137	0.9999999996743882	0.11992696640779765	14.611838297673806
GOTERM_BP_FAT	GO:0010927~cellular component assembly involved in morphogenesis	22	1.1393060590367685	0.009704889869431453	EGFR, SCGDELTA, CANB2, ED, UP, SHARK, N, MIRR, BUN, PUC, SLPR, LIS-1, WUPA, MF, CACT, PXD, GRK, ACT88F, SLS, RANBPM, KAP3, IF	1097	90	7937	1.768601235693305	0.9999999999499284	0.12474916116595958	15.760049528513099
GOTERM_CC_FAT	GO:0044449~contractile fiber part	8	0.4142931123770067	0.013342485488496892	ZASP52, WUPA, MF, MLC1, SCGDELTA, UP, TM2, SLS	737	18	4786	2.886175184682647	0.992962605669181	0.21023878078781544	16.90236654873194
GOTERM_CC_FAT	GO:0030016~myofibril	7	0.3625064733298809	0.02615431390528404	ZASP52, WUPA, MF, SCGDELTA, UP, TM2, SLS	737	16	4786	2.841078697421981	0.9999433938754385	0.2862485318507735	30.602245136140716
GOTERM_BP_FAT	GO:0014866~skeletal myofibril assembly	4	0.20714655618850336	0.037977379279889555	MF, CANB2, UP, ACT88F	1097	6	7937	4.823457915527195	1.0	0.31178418890572024	49.38242640879719
GOTERM_CC_FAT	GO:0030017~sarcomere	6	0.31071983428275507	0.06721930326430407	ZASP52, WUPA, MF, UP, TM2, SLS	737	15	4786	2.5975576662143824	0.9999999999929424	0.46541600684378504	61.67923794446164
GOTERM_BP_FAT	GO:0030029~actin filament-based process	26	1.3464526152252718	0.1314479920261422	CANB2, ED, N, PUC, WUPA, MF, RAC2, DAAM, ACT88F, SLS, PKA-R1, CHER, IF, SCGDELTA, UP, GEK, TRIO, GEL, ACTN, SIF, FORM3, CG5023, FHOS, RDGA, CK, BTSZ	1097	144	7937	1.3063531854552821	1.0	0.6438269872076368	91.61155727329125
GOTERM_BP_FAT	GO:0031032~actomyosin structure organization	9	0.4660797514241326	0.1444799314700304	WUPA, MF, CANB2, SCGDELTA, UP, CG5023, ACT88F, SLS, IF	1097	38	7937	1.7135968910425563	1.0	0.6735500043685096	93.56986419118894
GOTERM_CC_FAT	GO:0005865~striated muscle thin filament	3	0.15535991714137753	0.17172328575621934	WUPA, UP, TM2	737	5	4786	3.8963364993215737	1.0	0.6861088799251608	92.5507768155927
GOTERM_BP_FAT	GO:0030036~actin cytoskeleton organization	25	1.294665976178146	0.17790222976967052	CANB2, ED, N, PUC, MF, WUPA, RAC2, DAAM, ACT88F, SLS, PKA-R1, CHER, IF, SCGDELTA, UP, GEK, TRIO, GEL, ACTN, SIF, FORM3, CG5023, FHOS, RDGA, BTSZ	1097	143	7937	1.2648928100158727	1.0	0.7406634781673128	96.80942446072909
SP_PIR_KEYWORDS	muscle	3	0.15535991714137753	0.20910453022145	MP20, UP, TM2	1868	6	12980	3.4743040685224837	1.0	0.6037097770561488	96.02768859730767
GOTERM_BP_FAT	GO:0007015~actin filament organization	13	0.6732263076126359	0.47983426056059597	UP, ED, GEK, N, GEL, PUC, ACTN, RAC2, DAAM, CHER, PKA-R1, RDGA, BTSZ	1097	83	7937	1.1332220403949436	1.0	0.9693740688391768	99.99898105267198
GOTERM_BP_FAT	GO:0007010~cytoskeleton organization	53	2.7446918694976694	0.9637272662880756	ED, NOD, WUPA, MF, SKELETOR, ANK2, DAAM, ILK, UBCD6, SLS, PKA-R1, CHER, IF, SCGDELTA, VHAPPA1-1, UP, GEK, GEL, SIF, GRP, LIS-1, FORM3, GRK, RANBPM, INVADOLYSIN, RDGA, OSK, BTSZ, CANB2, CG10932, CORA, N, PUC, ACT57B, PKA-C1, TMOD, NUDE, EGL, RAC2, VINC, ACT88F, RPL7A, SKPA, KAP3, TRIO, ACTN, ACT79B, WDB, NINAC, BAZ, FUTSCH, CG5023, FHOS	1097	465	7937	0.8246557081385205	1.0	0.9999991915542429	100.0
Annotation Cluster 33	Enrichment Score: 1.937222181166168
Category	Term	Count	%	PValue	Genes	List Total	Pop Hits	Pop Total	Fold Enrichment	Bonferroni	Benjamini	FDR
GOTERM_BP_FAT	GO:0006091~generation of precursor metabolites and energy	62	3.210771620921802	1.7080632350388898E-8	CG4769, ENO, CG5703, ATPSYN-GAMMA, CG3560, CG7580, CG4169, CG9485, CG9813, GDH, CG6020, CYT-C-P, VHA26, PDSW, GAPDH1, PGI, PGM, VHA68-2, VHA68-1, PGK, CG3621, COVA, ATPSYN-D, VHAPPA1-1, WAL, ATPSYN-B, GPO-1, L(2)06225, CG7766, L(1)G0156, ATPSYN-CF6, CG8399, RFESP, PGLYM78, CG12400, GLYP, CG5009, CG5599, NC73EF, VHA100-2, BLW, CG3214, LEVY, ACON, PHKGAMMA, CG7598, GPDH, CG9140, KDN, FOXO, VHA55, L…	1097	217	7937	2.067196249511655	4.153923545924254E-5	5.192498798600731E-6	3.0037496223656035E-5
GOTERM_BP_FAT	GO:0044271~nitrogen compound biosynthetic process	62	3.210771620921802	2.837944748273205E-7	EAS, HN, ATPSYN-GAMMA, CG9813, ALAS, CG9674, VHA26, GYCALPHA99B, CA-P60A, CG6767, CG1673, ADY43A, ADE2, VHA68-2, VHA68-1, ADE5, SU(R), PMCA, DDC, ATPSYN-D, CG6951, VHAPPA1-1, ATPSYN-B, ADGF-D, CG7470, AC13E, L(2)06225, CG6287, RAS, ATPSYN-CF6, GS1, TBH, CG4301, GS2, DOR, CG3011, CG32068, CG9981, URO, VHA100-2, B, CG4692, CG9940, BLW, CG33298, RLUA-1, T, CG12264, CG3714, ODC1, NRV1, VHA55, OSCP, C…	1097	233	7937	1.9252428589872497	6.89950135540851E-4	3.632503815986787E-5	4.990714884578473E-4
GOTERM_BP_FAT	GO:0006811~ion transport	83	4.298291040911445	2.8823410655430757E-7	EAAT1, NOMPC, INDY, CHEB38B, PRESTIN, ATPSYN-GAMMA, CAC, CG2187, CG9813, MPCP, SLO, CG6723, TSF3, VHA26, TSF1, CG4239, CA-P60A, TTY, PORIN, CNGL, IH, VHA68-2, VHA68-1, EAG, PARA, PMCA, SEI, ATPSYN-D, VHAPPA1-1, ATPSYN-B, IRK3, IRK2, CG11340, L(2)06225, ATPSYN-CF6, SHAW, CG8713, CG10830, CG6812, ITP-R83A, CG9903, CG9090, PHCL, SHAL, RDGB, CG3822, VHA100-2, CG4692, NMDAR1, BLW, GLUCLALPHA, NMDAR2, …	1097	346	7937	1.7356084118009705	7.007398153314748E-4	3.5048658193037596E-5	5.06878858008708E-4
GOTERM_CC_FAT	GO:0005811~lipid particle	68	3.521491455204557	1.0700569448260064E-6	CG4769, ENO, HN, ATPSYN-GAMMA, CG7580, CG4169, EF1ALPHA100E, MPCP, LSP1BETA, LSD-1, SCU, SCPX, LSD-2, GAPDH1, CA-P60A, PGI, PORIN, CG3523, FON, COVA, ATPSYN-D, CYP4D1, WAL, ATPSYN-B, CG7470, ARALAR1, GPO-1, L(2)06225, L(1)G0156, GS1, SPAT, CG5958, CG5261, ADH, CYT-B5-R, DESAT1, ALPHA-EST2, CG4692, CPR, CG10932, BLW, LEVY, CG1648, ACON, CG12262, THIOLASE, CG2736, CG8036, GPDH, RFABG, CG7630, CG151…	737	249	4786	1.7734329448050001	3.947732804133741E-4	3.589492157085594E-5	0.0014749818317727481
SP_PIR_KEYWORDS	ion transport	52	2.6929052304505436	1.1673991895232518E-6	NOMPC, ATPSYN-GAMMA, CAC, CG2187, SLO, CG6723, VHA26, CA-P60A, TTY, PORIN, CNGL, IH, VHA68-2, EAG, VHA68-1, PARA, SEI, ATPSYN-D, ATPSYN-B, IRK3, IRK2, CG11340, ATPSYN-CF6, SHAW, CG8713, ITP-R83A, SHAL, PHCL, RDGB, CG3822, CG4692, NMDAR1, BLW, GLUCLALPHA, NMDAR2, PICOT, CG34396, CG42235, CG7720, NRV1, VHA55, OSCP, CG5687, CA-ALPHA1T, SK, TASK6, TASK7, SMVT, CG9657, RDL, CA-ALPHA1D, WTRW	1868	182	12980	1.9853166105842766	4.236763769603913E-4	3.531322256966618E-5	0.0016052698447288627
GOTERM_BP_FAT	GO:0015672~monovalent inorganic cation transport	46	2.3821853961677886	1.70559714592424E-5	VHA100-2, INDY, CG4692, CHEB38B, ATPSYN-GAMMA, BLW, CG2187, CG9813, SLO, CG6723, VHA26, PICOT, CG34396, CG4239, CG42235, IH, VHA68-2, CG7720, VHA68-1, EAG, PARA, SEI, ATPSYN-D, NRV1, VHAPPA1-1, ATPSYN-B, VHA55, OSCP, CG5687, IRK3, SK, IRK2, L(1)G0230, L(2)06225, TASK6, ATPSYN-CF6, TASK7, SHAW, CG31030, CG8713, SMVT, CG9657, CG10830, UCP4A, CG9903, SHAL	1097	175	7937	1.9018205495507228	0.04063193446055868	0.0012954250970411696	0.029989890482295944
GOTERM_BP_FAT	GO:0015980~energy derivation by oxidation of organic compounds	34	1.7607457276022784	1.7196476221901827E-5	NC73EF, CG4769, CG5703, CG3560, CG7580, CG4169, CG9485, CG3214, LEVY, GDH, CG6020, ACON, PHKGAMMA, PDSW, CG7598, GPDH, PGM, CG3621, COVA, CG9140, KDN, FOXO, L(2)35DI, GPO-1, CG7766, L(1)G0156, CG8475, RFESP, SDHB, CG15434, CG12400, GLYP, CG5028, CG5599	1097	114	7937	2.157862751683219	0.04095970741217703	0.0012665363489053894	0.030236907872349672
GOTERM_BP_FAT	GO:0006812~cation transport	60	3.1071983428275507	2.047680670236557E-5	NOMPC, INDY, CHEB38B, ATPSYN-GAMMA, CAC, CG2187, CG9813, SLO, CG6723, TSF3, VHA26, TSF1, CA-P60A, CG4239, IH, VHA68-2, VHA68-1, EAG, PMCA, PARA, SEI, ATPSYN-D, VHAPPA1-1, ATPSYN-B, IRK3, IRK2, L(2)06225, ATPSYN-CF6, SHAW, CG8713, CG10830, CG6812, ITP-R83A, CG9903, SHAL, RDGB, VHA100-2, CG4692, BLW, PICOT, CG34396, CCS, CG42235, CG7720, NRV1, VHA55, OSCP, CG5687, SK, CA-ALPHA1T, L(1)G0230, TASK6, …	1097	252	7937	1.7226635412597127	0.04858040932251739	0.0014218483223595868	0.03600379912817031
GOTERM_MF_FAT	GO:0016820~hydrolase activity, acting on acid anhydrides, catalyzing transmembrane movement of substances	43	2.2268254790264113	2.0584516994112754E-5	VHA100-2, CG4562, CG4692, ATPSYN-GAMMA, BLW, CG33298, CG9813, CG7627, CG9270, MDR50, ST, VHA26, CG9990, MDR49, CA-P60A, CG10226, CG32091, VHA68-2, VHA68-1, PMCA, CG33970, ATPSYN-D, NRV1, VHAPPA1-1, ATPSYN-B, CG17646, VHA55, OSCP, L(1)G0230, MDR65, L(2)06225, ATPSYN-CF6, CG31689, CG9663, CG31030, ATET, CG4301, CG11897, CG4822, CG11147, MRP, RDGB, CG9981	1287	138	7918	1.9170185691924821	0.022509504181011164	0.0022740813619062106	0.032935372938303065
GOTERM_BP_FAT	GO:0006119~oxidative phosphorylation	37	1.9161056447436562	3.0528694296870914E-5	VHA100-2, CG4769, CG3560, CG5703, ATPSYN-GAMMA, CG7580, CG4169, CG3214, BLW, CG9813, LEVY, CG6020, CYT-C-P, VHA26, CG7598, PDSW, VHA68-2, VHA68-1, CG3621, CG9140, COVA, ATPSYN-D, VHAPPA1-1, WAL, VHA55, ATPSYN-B, OSCP, L(2)35DI, L(1)G0230, L(2)06225, ATPSYN-CF6, CG31030, RFESP, SDHB, CG15434, CG12400, CG7834	1097	132	7937	2.028044805392116	0.07155758348452501	0.0018092617448918213	0.05367327914104214
GOTERM_MF_FAT	GO:0043492~ATPase activity, coupled to movement of substances	42	2.1750388399792855	3.2963951622491835E-5	VHA100-2, CG4562, CG4692, ATPSYN-GAMMA, BLW, CG33298, CG7627, CG9270, MDR50, ST, VHA26, CG9990, MDR49, CA-P60A, CG10226, CG32091, VHA68-2, VHA68-1, PMCA, CG33970, ATPSYN-D, NRV1, VHAPPA1-1, ATPSYN-B, CG17646, VHA55, OSCP, L(1)G0230, MDR65, L(2)06225, ATPSYN-CF6, CG31689, CG9663, CG31030, ATET, CG4301, CG11897, CG4822, CG11147, MRP, RDGB, CG9981	1287	136	7918	1.8999725764431645	0.03580211583723203	0.002800588814524163	0.052737658710988455
GOTERM_MF_FAT	GO:0042626~ATPase activity, coupled to transmembrane movement of substances	42	2.1750388399792855	3.2963951622491835E-5	VHA100-2, CG4562, CG4692, ATPSYN-GAMMA, BLW, CG33298, CG7627, CG9270, MDR50, ST, VHA26, CG9990, MDR49, CA-P60A, CG10226, CG32091, VHA68-2, VHA68-1, PMCA, CG33970, ATPSYN-D, NRV1, VHAPPA1-1, ATPSYN-B, CG17646, VHA55, OSCP, L(1)G0230, MDR65, L(2)06225, ATPSYN-CF6, CG31689, CG9663, CG31030, ATET, CG4301, CG11897, CG4822, CG11147, MRP, RDGB, CG9981	1287	136	7918	1.8999725764431645	0.03580211583723203	0.002800588814524163	0.052737658710988455
GOTERM_BP_FAT	GO:0009260~ribonucleotide biosynthetic process	31	1.605385810460901	7.911031011502629E-5	VHA100-2, CG4692, ATPSYN-GAMMA, CG33298, BLW, CG9813, VHA26, CA-P60A, CG6767, VHA68-2, ADE2, ADE5, VHA68-1, PMCA, SU(R), ATPSYN-D, NRV1, VHAPPA1-1, VHA55, ADGF-D, ATPSYN-B, OSCP, CG11089, L(1)G0230, L(2)06225, RAS, ATPSYN-CF6, CG31030, CG4301, CG9981, PRAT2	1097	107	7937	2.096175636187052	0.1750263931576853	0.00400039129893337	0.13902984464275736
GOTERM_BP_FAT	GO:0009259~ribonucleotide metabolic process	31	1.605385810460901	1.946970310947229E-4	VHA100-2, CG4692, ATPSYN-GAMMA, CG33298, BLW, CG9813, VHA26, CA-P60A, CG6767, VHA68-2, ADE2, ADE5, VHA68-1, PMCA, SU(R), ATPSYN-D, NRV1, VHAPPA1-1, VHA55, ADGF-D, ATPSYN-B, OSCP, CG11089, L(1)G0230, L(2)06225, RAS, ATPSYN-CF6, CG31030, CG4301, CG9981, PRAT2	1097	112	7937	2.0025963667144158	0.3772121079959967	0.008573027130190147	0.3418362447524803
GOTERM_BP_FAT	GO:0009152~purine ribonucleotide biosynthetic process	29	1.5018125323666496	2.0107133105751952E-4	VHA100-2, CG4692, ATPSYN-GAMMA, CG33298, BLW, CG9813, VHA26, CA-P60A, VHA68-2, ADE2, ADE5, VHA68-1, PMCA, ATPSYN-D, NRV1, VHAPPA1-1, VHA55, ADGF-D, ATPSYN-B, OSCP, CG11089, L(1)G0230, L(2)06225, RAS, ATPSYN-CF6, CG31030, CG4301, CG9981, PRAT2	1097	102	7937	2.057062934563069	0.38679418329799486	0.008543203722396586	0.35300916826978
GOTERM_BP_FAT	GO:0009150~purine ribonucleotide metabolic process	29	1.5018125323666496	4.7584699863009337E-4	VHA100-2, CG4692, ATPSYN-GAMMA, CG33298, BLW, CG9813, VHA26, CA-P60A, VHA68-2, ADE2, ADE5, VHA68-1, PMCA, ATPSYN-D, NRV1, VHAPPA1-1, VHA55, ADGF-D, ATPSYN-B, OSCP, CG11089, L(1)G0230, L(2)06225, RAS, ATPSYN-CF6, CG31030, CG4301, CG9981, PRAT2	1097	107	7937	1.9609384983685327	0.6857402253717743	0.016635942913491575	0.8335166004045713
GOTERM_BP_FAT	GO:0006754~ATP biosynthetic process	23	1.1910926980838943	6.280270605090808E-4	VHA100-2, ATPSYN-D, VHAPPA1-1, NRV1, CG4692, VHA55, ATPSYN-B, OSCP, ATPSYN-GAMMA, L(1)G0230, CG33298, BLW, CG9813, L(2)06225, ATPSYN-CF6, CG31030, CG4301, VHA26, CA-P60A, CG9981, VHA68-2, VHA68-1, PMCA	1097	78	7937	2.1334525395601056	0.7829964626306842	0.0201651301396657	1.098696722253989
GOTERM_BP_FAT	GO:0006163~purine nucleotide metabolic process	33	1.7089590885551527	6.296552426947882E-4	VHA100-2, CG4692, ATPSYN-GAMMA, CG33298, BLW, CG9813, VHA26, GYCALPHA99B, CA-P60A, VHA68-2, ADE2, ADE5, VHA68-1, PMCA, PDE11, PDE6, ATPSYN-D, NRV1, VHAPPA1-1, VHA55, ADGF-D, ATPSYN-B, OSCP, AC13E, CG11089, L(1)G0230, L(2)06225, RAS, ATPSYN-CF6, CG31030, CG4301, CG9981, PRAT2	1097	130	7937	1.8366243601430472	0.7838545795548498	0.019953553332445084	1.101530278422147
GOTERM_BP_FAT	GO:0046034~ATP metabolic process	23	1.1910926980838943	9.1362970971053E-4	VHA100-2, ATPSYN-D, VHAPPA1-1, NRV1, CG4692, VHA55, ATPSYN-B, OSCP, ATPSYN-GAMMA, L(1)G0230, CG33298, BLW, CG9813, L(2)06225, ATPSYN-CF6, CG31030, CG4301, VHA26, CA-P60A, CG9981, VHA68-2, VHA68-1, PMCA	1097	80	7937	2.080116226071103	0.8917122335595665	0.0261167473420707	1.5945668873935004
GOTERM_MF_FAT	GO:0015399~primary active transmembrane transporter activity	42	2.1750388399792855	9.75323213781076E-4	VHA100-2, CG4562, CG4692, ATPSYN-GAMMA, BLW, CG33298, CG7627, CG9270, MDR50, ST, VHA26, CG9990, MDR49, CA-P60A, CG10226, CG32091, VHA68-2, VHA68-1, PMCA, CG33970, ATPSYN-D, NRV1, VHAPPA1-1, ATPSYN-B, CG17646, VHA55, OSCP, L(1)G0230, MDR65, L(2)06225, ATPSYN-CF6, CG31689, CG9663, CG31030, ATET, CG4301, CG11897, CG4822, CG11147, MRP, RDGB, CG9981	1287	157	7918	1.6458361171736966	0.6601441972717512	0.05253159956657072	1.5493980281421016
GOTERM_MF_FAT	GO:0015405~P-P-bond-hydrolysis-driven transmembrane transporter activity	42	2.1750388399792855	9.75323213781076E-4	VHA100-2, CG4562, CG4692, ATPSYN-GAMMA, BLW, CG33298, CG7627, CG9270, MDR50, ST, VHA26, CG9990, MDR49, CA-P60A, CG10226, CG32091, VHA68-2, VHA68-1, PMCA, CG33970, ATPSYN-D, NRV1, VHAPPA1-1, ATPSYN-B, CG17646, VHA55, OSCP, L(1)G0230, MDR65, L(2)06225, ATPSYN-CF6, CG31689, CG9663, CG31030, ATET, CG4301, CG11897, CG4822, CG11147, MRP, RDGB, CG9981	1287	157	7918	1.6458361171736966	0.6601441972717512	0.05253159956657072	1.5493980281421016
GOTERM_MF_FAT	GO:0019829~cation-transporting ATPase activity	13	0.6732263076126359	0.0011109710774579997	VHA55, ATPSYN-GAMMA, OSCP, BLW, L(1)G0230, CG31030, CG4301, VHA26, CA-P60A, RDGB, VHA68-2, VHA68-1, PMCA	1287	29	7918	2.757924068268896	0.7075369840756626	0.04993579351676358	1.7630966870303078
GOTERM_BP_FAT	GO:0009165~nucleotide biosynthetic process	36	1.8643190056965304	0.0011583321907110207	VHA100-2, CG4692, CG9940, ATPSYN-GAMMA, BLW, CG33298, CG9813, VHA26, GYCALPHA99B, CG3714, CA-P60A, CG6767, VHA68-2, ADE2, ADE5, VHA68-1, PMCA, SU(R), ATPSYN-D, NRV1, VHAPPA1-1, CG6951, ATPSYN-B, ADGF-D, VHA55, OSCP, CG11089, AC13E, L(1)G0230, L(2)06225, RAS, ATPSYN-CF6, CG31030, CG4301, CG9981, PRAT2	1097	151	7937	1.7249452148242952	0.9403163220247158	0.030499888192834446	2.017559104054867
GOTERM_BP_FAT	GO:0009206~purine ribonucleoside triphosphate biosynthetic process	23	1.1910926980838943	0.0013048705011038126	VHA100-2, ATPSYN-D, VHAPPA1-1, NRV1, CG4692, VHA55, ATPSYN-B, OSCP, ATPSYN-GAMMA, L(1)G0230, CG33298, BLW, CG9813, L(2)06225, ATPSYN-CF6, CG31030, CG4301, VHA26, CA-P60A, CG9981, VHA68-2, VHA68-1, PMCA	1097	82	7937	2.029381683971808	0.958227511625409	0.03321785575312042	2.270043378661424
GOTERM_BP_FAT	GO:0009145~purine nucleoside triphosphate biosynthetic process	23	1.1910926980838943	0.0013048705011038126	VHA100-2, ATPSYN-D, VHAPPA1-1, NRV1, CG4692, VHA55, ATPSYN-B, OSCP, ATPSYN-GAMMA, L(1)G0230, CG33298, BLW, CG9813, L(2)06225, ATPSYN-CF6, CG31030, CG4301, VHA26, CA-P60A, CG9981, VHA68-2, VHA68-1, PMCA	1097	82	7937	2.029381683971808	0.958227511625409	0.03321785575312042	2.270043378661424
GOTERM_BP_FAT	GO:0034654~nucleobase, nucleoside, nucleotide and nucleic acid biosynthetic process	37	1.9161056447436562	0.0013748400454333294	VHA100-2, CG4692, CG9940, ATPSYN-GAMMA, BLW, CG33298, CG9813, VHA26, GYCALPHA99B, CG3714, CA-P60A, CG6767, ADY43A, VHA68-2, ADE2, ADE5, VHA68-1, PMCA, SU(R), ATPSYN-D, NRV1, VHAPPA1-1, CG6951, ATPSYN-B, ADGF-D, VHA55, OSCP, CG11089, AC13E, L(1)G0230, L(2)06225, RAS, ATPSYN-CF6, CG31030, CG4301, CG9981, PRAT2	1097	158	7937	1.6943159133655652	0.9647719121572473	0.03290555054399025	2.3903837526168648
GOTERM_BP_FAT	GO:0034404~nucleobase, nucleoside and nucleotide biosynthetic process	37	1.9161056447436562	0.0013748400454333294	VHA100-2, CG4692, CG9940, ATPSYN-GAMMA, BLW, CG33298, CG9813, VHA26, GYCALPHA99B, CG3714, CA-P60A, CG6767, ADY43A, VHA68-2, ADE2, ADE5, VHA68-1, PMCA, SU(R), ATPSYN-D, NRV1, VHAPPA1-1, CG6951, ATPSYN-B, ADGF-D, VHA55, OSCP, CG11089, AC13E, L(1)G0230, L(2)06225, RAS, ATPSYN-CF6, CG31030, CG4301, CG9981, PRAT2	1097	158	7937	1.6943159133655652	0.9647719121572473	0.03290555054399025	2.3903837526168648
GOTERM_BP_FAT	GO:0006164~purine nucleotide biosynthetic process	31	1.605385810460901	0.001419658282843689	VHA100-2, CG4692, ATPSYN-GAMMA, CG33298, BLW, CG9813, VHA26, GYCALPHA99B, CA-P60A, VHA68-2, ADE2, ADE5, VHA68-1, PMCA, ATPSYN-D, NRV1, VHAPPA1-1, VHA55, ADGF-D, ATPSYN-B, OSCP, AC13E, CG11089, L(1)G0230, L(2)06225, RAS, ATPSYN-CF6, CG31030, CG4301, CG9981, PRAT2	1097	125	7937	1.7943263445761164	0.9684146548895417	0.03363003827187572	2.467393037582244
GOTERM_BP_FAT	GO:0009201~ribonucleoside triphosphate biosynthetic process	23	1.1910926980838943	0.0015492245500405711	VHA100-2, ATPSYN-D, VHAPPA1-1, NRV1, CG4692, VHA55, ATPSYN-B, OSCP, ATPSYN-GAMMA, L(1)G0230, CG33298, BLW, CG9813, L(2)06225, ATPSYN-CF6, CG31030, CG4301, VHA26, CA-P60A, CG9981, VHA68-2, VHA68-1, PMCA	1097	83	7937	2.0049313022372077	0.9769625848954959	0.034946785254842516	2.6896991353076993
GOTERM_BP_FAT	GO:0009142~nucleoside triphosphate biosynthetic process	23	1.1910926980838943	0.0015492245500405711	VHA100-2, ATPSYN-D, VHAPPA1-1, NRV1, CG4692, VHA55, ATPSYN-B, OSCP, ATPSYN-GAMMA, L(1)G0230, CG33298, BLW, CG9813, L(2)06225, ATPSYN-CF6, CG31030, CG4301, VHA26, CA-P60A, CG9981, VHA68-2, VHA68-1, PMCA	1097	83	7937	2.0049313022372077	0.9769625848954959	0.034946785254842516	2.6896991353076993
GOTERM_BP_FAT	GO:0045333~cellular respiration	27	1.3982392542723976	0.0017910195412096184	NC73EF, CG4769, CG5703, CG3560, CG7580, CG4169, CG3214, LEVY, GDH, CG6020, ACON, PDSW, CG7598, GPDH, CG3621, COVA, CG9140, KDN, L(2)35DI, GPO-1, L(1)G0156, SDHB, RFESP, CG15434, CG12400, CG5028, CG5599	1097	105	7937	1.8604766245604896	0.9872173284843697	0.0385149470014341	3.1032865725686642
GOTERM_BP_FAT	GO:0009205~purine ribonucleoside triphosphate metabolic process	23	1.1910926980838943	0.002954830969500832	VHA100-2, ATPSYN-D, VHAPPA1-1, NRV1, CG4692, VHA55, ATPSYN-B, OSCP, ATPSYN-GAMMA, L(1)G0230, CG33298, BLW, CG9813, L(2)06225, ATPSYN-CF6, CG31030, CG4301, VHA26, CA-P60A, CG9981, VHA68-2, VHA68-1, PMCA	1097	87	7937	1.9127505527090602	0.9992510114084378	0.056831626927043355	5.070883538800652
GOTERM_BP_FAT	GO:0009144~purine nucleoside triphosphate metabolic process	23	1.1910926980838943	0.002954830969500832	VHA100-2, ATPSYN-D, VHAPPA1-1, NRV1, CG4692, VHA55, ATPSYN-B, OSCP, ATPSYN-GAMMA, L(1)G0230, CG33298, BLW, CG9813, L(2)06225, ATPSYN-CF6, CG31030, CG4301, VHA26, CA-P60A, CG9981, VHA68-2, VHA68-1, PMCA	1097	87	7937	1.9127505527090602	0.9992510114084378	0.056831626927043355	5.070883538800652
SP_PIR_KEYWORDS	Hydrogen ion transport	11	0.5696530295183843	0.003005877364278478	ATPSYN-D, VHA26, CG4692, ATPSYN-B, VHA55, OSCP, ATPSYN-GAMMA, BLW, VHA68-2, VHA68-1, ATPSYN-CF6	1868	27	12980	2.8309144262035053	0.6647157782123093	0.034636785872040665	4.055073249272367
GOTERM_BP_FAT	GO:0009199~ribonucleoside triphosphate metabolic process	23	1.1910926980838943	0.003439059526835953	VHA100-2, ATPSYN-D, VHAPPA1-1, NRV1, CG4692, VHA55, ATPSYN-B, OSCP, ATPSYN-GAMMA, L(1)G0230, CG33298, BLW, CG9813, L(2)06225, ATPSYN-CF6, CG31030, CG4301, VHA26, CA-P60A, CG9981, VHA68-2, VHA68-1, PMCA	1097	88	7937	1.89101475097373	0.9997701784956479	0.06288319485984384	5.878391111220804
GOTERM_BP_FAT	GO:0009141~nucleoside triphosphate metabolic process	23	1.1910926980838943	0.0039880353749301625	VHA100-2, ATPSYN-D, VHAPPA1-1, NRV1, CG4692, VHA55, ATPSYN-B, OSCP, ATPSYN-GAMMA, L(1)G0230, CG33298, BLW, CG9813, L(2)06225, ATPSYN-CF6, CG31030, CG4301, VHA26, CA-P60A, CG9981, VHA68-2, VHA68-1, PMCA	1097	89	7937	1.8697673942212163	0.9999398273956702	0.0694573407344189	6.786035506646848
GOTERM_BP_FAT	GO:0015992~proton transport	18	0.9321595028482652	0.004172048025704315	VHA100-2, ATPSYN-D, VHAPPA1-1, CG4692, ATPSYN-B, VHA55, OSCP, ATPSYN-GAMMA, L(1)G0230, BLW, CG9813, L(2)06225, ATPSYN-CF6, CG31030, VHA26, UCP4A, VHA68-2, VHA68-1	1097	63	7937	2.0671962495116554	0.9999616073886731	0.07102977455866966	7.088419430089177
GOTERM_BP_FAT	GO:0022900~electron transport chain	23	1.1910926980838943	0.004608219335535123	COVA, CG4769, CG9140, L(2)35DI, CG5703, CG3560, CG7580, CG4169, CG3214, GPO-1, LEVY, CG6020, CG8399, RFESP, SDHB, CYT-C-P, CG15434, CG12400, PDSW, CG7598, GPDH, CYT-B5, CG3621	1097	90	7937	1.8489922009520916	0.9999867709001871	0.07504258532505359	7.801478867477396
GOTERM_BP_FAT	GO:0022904~respiratory electron transport chain	20	1.035732780942517	0.004621938020987882	CG9140, CG4769, COVA, L(2)35DI, CG3560, CG5703, CG7580, CG4169, CG3214, GPO-1, LEVY, CG6020, RFESP, SDHB, CG15434, CG12400, PDSW, CG7598, GPDH, CG3621	1097	74	7937	1.9554559117002142	0.999987206971159	0.07475874541139715	7.8238224399410194
GOTERM_BP_FAT	GO:0006818~hydrogen transport	18	0.9321595028482652	0.004968212037054656	VHA100-2, ATPSYN-D, VHAPPA1-1, CG4692, ATPSYN-B, VHA55, OSCP, ATPSYN-GAMMA, L(1)G0230, BLW, CG9813, L(2)06225, ATPSYN-CF6, CG31030, VHA26, UCP4A, VHA68-2, VHA68-1	1097	64	7937	2.034896308113036	0.9999945112287637	0.0785836526434559	8.38610928875665
GOTERM_MF_FAT	GO:0042625~ATPase activity, coupled to transmembrane movement of ions	23	1.1910926980838943	0.006162969426815268	VHA100-2, ATPSYN-D, VHAPPA1-1, NRV1, CG4692, ATPSYN-B, VHA55, OSCP, ATPSYN-GAMMA, L(1)G0230, CG33298, BLW, L(2)06225, ATPSYN-CF6, CG31030, CG4301, VHA26, CA-P60A, RDGB, CG9981, VHA68-2, VHA68-1, PMCA	1287	79	7918	1.791173664591386	0.998927041011945	0.13811869775641816	9.419237904213773
GOTERM_MF_FAT	GO:0015662~ATPase activity, coupled to transmembrane movement of ions, phosphorylative mechanism	22	1.1393060590367685	0.006875404749836118	VHA100-2, ATPSYN-D, VHAPPA1-1, NRV1, CG4692, ATPSYN-B, VHA55, OSCP, ATPSYN-GAMMA, L(1)G0230, CG33298, BLW, L(2)06225, ATPSYN-CF6, CG4301, VHA26, CA-P60A, RDGB, CG9981, VHA68-2, VHA68-1, PMCA	1287	75	7918	1.804672364672365	0.9995145620393037	0.14697625696918537	10.452763894195927
GOTERM_BP_FAT	GO:0015986~ATP synthesis coupled proton transport	16	0.8285862247540134	0.007434514943090427	VHA100-2, ATPSYN-D, VHAPPA1-1, ATPSYN-B, VHA55, OSCP, ATPSYN-GAMMA, L(1)G0230, BLW, CG9813, L(2)06225, ATPSYN-CF6, CG31030, VHA26, VHA68-2, VHA68-1	1097	56	7937	2.067196249511655	0.9999999868689489	0.10597939626284203	12.298363480756592
GOTERM_BP_FAT	GO:0015985~energy coupled proton transport, down electrochemical gradient	16	0.8285862247540134	0.007434514943090427	VHA100-2, ATPSYN-D, VHAPPA1-1, ATPSYN-B, VHA55, OSCP, ATPSYN-GAMMA, L(1)G0230, BLW, CG9813, L(2)06225, ATPSYN-CF6, CG31030, VHA26, VHA68-2, VHA68-1	1097	56	7937	2.067196249511655	0.9999999868689489	0.10597939626284203	12.298363480756592
GOTERM_BP_FAT	GO:0042775~mitochondrial ATP synthesis coupled electron transport	18	0.9321595028482652	0.008127336799950263	CG9140, CG4769, COVA, L(2)35DI, CG3560, CG5703, CG7580, CG4169, CG3214, LEVY, CG6020, RFESP, SDHB, CG15434, CG12400, CG7598, PDSW, CG3621	1097	67	7937	1.943781548048273	0.999999997596746	0.11268646437162799	13.368693929241704
GOTERM_CC_FAT	GO:0033178~proton-transporting two-sector ATPase complex, catalytic domain	11	0.5696530295183843	0.008647600680575275	CG31030, VHA26, VHA55, OSCP, ATPSYN-GAMMA, L(1)G0230, BLW, CG9813, VHA68-2, VHA68-1, ATPSYN-CF6	737	29	4786	2.463201235203294	0.9594346816726143	0.15521733383995318	11.283027962584313
GOTERM_BP_FAT	GO:0055085~transmembrane transport	26	1.3464526152252718	0.009137626469541901	VHA100-2, CG4607, ATPSYN-GAMMA, BLW, CG9813, VHA26, CG1208, CG10960, MDR49, CG8249, CG42235, VHA68-2, SUT2, VHA68-1, ATPSYN-D, VHAPPA1-1, VHA55, ATPSYN-B, OSCP, L(1)G0230, L(2)06225, ATPSYN-CF6, CG7882, CG31030, GLUT1, CG1213	1097	112	7937	1.6795969527282197	0.9999999997984255	0.12106597731647539	14.907416091368454
INTERPRO	IPR020003:ATPase, F1/V1/A1 complex, alpha/beta subunit, nucleotide-binding domain, active site	8	0.4142931123770067	0.009460132859157235	CG1271, TEQUILA, TOU, VHA55, BLW, CG9813, VHA68-2, VHA68-1	1683	16	10196	3.0291146761735	0.9999998698546312	0.30837539479788934	14.78215195367345
GOTERM_BP_FAT	GO:0034220~ion transmembrane transport	16	0.8285862247540134	0.010438487779219227	VHA100-2, ATPSYN-D, VHAPPA1-1, ATPSYN-B, VHA55, OSCP, ATPSYN-GAMMA, L(1)G0230, BLW, CG9813, L(2)06225, ATPSYN-CF6, CG31030, VHA26, VHA68-2, VHA68-1	1097	58	7937	1.9959136202181498	0.9999999999917419	0.13083199679102409	16.850749995044755
GOTERM_BP_FAT	GO:0042773~ATP synthesis coupled electron transport	18	0.9321595028482652	0.014645222189353348	CG9140, CG4769, COVA, L(2)35DI, CG3560, CG5703, CG7580, CG4169, CG3214, LEVY, CG6020, RFESP, SDHB, CG15434, CG12400, CG7598, PDSW, CG3621	1097	71	7937	1.8342727284399194	0.9999999999999998	0.16423084067408222	22.852508730390262
GOTERM_CC_FAT	GO:0016469~proton-transporting two-sector ATPase complex	17	0.8803728638011392	0.016398367051072865	VHA100-2, ATPSYN-D, VHAPPA1-1, CG4692, ATPSYN-B, VHA55, OSCP, ATPSYN-GAMMA, L(1)G0230, BLW, CG9813, L(2)06225, ATPSYN-CF6, CG31030, VHA26, VHA68-2, VHA68-1	737	60	4786	1.8399366802351875	0.9977597321039855	0.23299949440306933	20.380634451956613
GOTERM_CC_FAT	GO:0005753~mitochondrial proton-transporting ATP synthase complex	9	0.4660797514241326	0.017296274334727153	ATPSYN-D, CG4692, ATPSYN-B, OSCP, ATPSYN-GAMMA, L(1)G0230, BLW, L(2)06225, ATPSYN-CF6	737	23	4786	2.5410890212966786	0.9984006616610357	0.23528868806122638	21.376684612381823
GOTERM_MF_FAT	GO:0046933~hydrogen ion transporting ATP synthase activity, rotational mechanism	8	0.4142931123770067	0.017917662170094117	CG31030, VHA55, OSCP, ATPSYN-GAMMA, L(1)G0230, BLW, VHA68-2, VHA68-1	1287	18	7918	2.7343520676854007	0.999999997931869	0.2580378314524536	25.12334183729855
GOTERM_MF_FAT	GO:0046961~proton-transporting ATPase activity, rotational mechanism	9	0.4660797514241326	0.023698941206058324	CG31030, VHA26, VHA55, OSCP, ATPSYN-GAMMA, L(1)G0230, BLW, VHA68-2, VHA68-1	1287	23	7918	2.4074186682882335	0.9999999999969825	0.31917068876519306	31.873874265564915
GOTERM_CC_FAT	GO:0005743~mitochondrial inner membrane	42	2.1750388399792855	0.02870849178889383	CG4769, CG4692, CG3560, CG5805, CG5703, ATPSYN-GAMMA, CG7580, CG4169, CG3214, BLW, LEVY, CG6020, MPCP, CYT-C-P, CG7598, PDSW, CG4908, DIB, CG32103, CG3621, CG9140, CG18327, COVA, ATPSYN-D, ATPSYN-B, CG7470, CG18324, CG5254, OSCP, L(2)35DI, ARALAR1, L(1)G0230, GPO-1, L(2)06225, CG1907, ATPSYN-CF6, SDHB, RFESP, CG15434, CG12400, UCP4A, SESB	737	200	4786	1.3637177747625508	0.9999785217260097	0.3011242372185069	33.0695465401624
GOTERM_MF_FAT	GO:0008553~hydrogen-exporting ATPase activity, phosphorylative mechanism	15	0.7767995857068877	0.029169591545295814	VHA100-2, ATPSYN-D, VHAPPA1-1, CG4692, ATPSYN-B, VHA55, OSCP, ATPSYN-GAMMA, BLW, L(1)G0230, L(2)06225, ATPSYN-CF6, VHA26, VHA68-2, VHA68-1	1287	51	7918	1.8094976918506331	0.999999999999994	0.36538856732851765	37.73252445209984
SP_PIR_KEYWORDS	atp synthesis	5	0.25893319523562924	0.02943120844439947	CG4692, OSCP, ATPSYN-GAMMA, BLW, VHA68-1	1868	9	12980	3.860337853913871	0.9999804766164496	0.18193453868639797	33.68680650356713
GOTERM_CC_FAT	GO:0005740~mitochondrial envelope	52	2.6929052304505436	0.030215773616849656	CG4769, CG5805, CG5703, ATPSYN-GAMMA, CG3560, CG7580, CG4169, CG6020, MPCP, CYT-C-P, SHD, PDSW, PORIN, CYP12A5, CG3621, COVA, CG18327, ATPSYN-D, ATPSYN-B, CG5254, CG7943, CG7470, CG18324, ARALAR1, GPO-1, L(2)06225, ATPSYN-CF6, RFESP, CG12400, CG9090, CYP12B2, MARF, CG4692, BLW, CG3214, LEVY, CG2789, CG7598, CG4908, DIB, CG32103, CG9140, CYP12E1, L(2)35DI, OSCP, L(1)G0230, CG1907, CG5646, SDHB, CG…	737	258	4786	1.3088468860770144	0.9999878907343958	0.2979833195661744	34.48712893145566
GOTERM_MF_FAT	GO:0022890~inorganic cation transmembrane transporter activity	30	1.5535991714137753	0.03523977439498618	VHA100-2, CG4692, CG3560, ATPSYN-GAMMA, CG7580, CG4169, BLW, LEVY, TSF3, VHA26, TSF1, RH50, CA-P60A, VHA68-2, VHA68-1, PMCA, COVA, ATPSYN-D, VHAPPA1-1, VHA55, ATPSYN-B, OSCP, L(1)G0230, L(2)06225, ATPSYN-CF6, CG31030, RFESP, CG6006, CG4301, RDGB	1287	128	7918	1.4419434731934733	1.0	0.3872866324733596	43.67896228920557
GOTERM_CC_FAT	GO:0000275~mitochondrial proton-transporting ATP synthase complex, catalytic core F(1)	5	0.25893319523562924	0.03671531688460943	OSCP, ATPSYN-GAMMA, L(1)G0230, BLW, ATPSYN-CF6	737	9	4786	3.6077189808533094	0.9999989873307861	0.34181572332279553	40.28680612888698
GOTERM_BP_FAT	GO:0006120~mitochondrial electron transport, NADH to ubiquinone	10	0.5178663904712585	0.03695174592568051	CG9140, CG15434, CG12400, CG7598, PDSW, L(2)35DI, CG5703, CG3214, CG6020, CG3621	1097	34	7937	2.1279961392031743	1.0	0.30873371397731475	48.42498547747489
GOTERM_CC_FAT	GO:0019866~organelle inner membrane	44	2.278612118073537	0.0425737516197565	CG4769, CG4692, CG3560, CG5805, CG5703, ATPSYN-GAMMA, CG7580, CG4169, CG3214, BLW, LEVY, CG6020, MPCP, CYT-C-P, SKELETOR, CG7598, PDSW, CG4908, DIB, CG32103, CG3621, CG9140, CG18327, COVA, ATPSYN-D, ATPSYN-B, CG7470, CG18324, CG5254, OSCP, L(2)35DI, ARALAR1, L(1)G0230, GPO-1, L(2)06225, CG1907, ATPSYN-CF6, DIS3, SDHB, RFESP, CG15434, CG12400, UCP4A, SESB	737	217	4786	1.3167343008460004	0.999999893373127	0.37635527240915045	45.10265070602144
GOTERM_CC_FAT	GO:0031966~mitochondrial membrane	48	2.4857586742620406	0.04490923198960459	CG4769, MARF, CG4692, CG3560, CG5805, CG5703, ATPSYN-GAMMA, CG7580, CG4169, CG3214, BLW, LEVY, CG6020, MPCP, CYT-C-P, SHD, CG7598, PDSW, CG4908, DIB, CG32103, PORIN, CYP12A5, CG3621, CG9140, CG18327, COVA, CYP12E1, ATPSYN-D, ATPSYN-B, CG5254, CG7470, CG18324, OSCP, L(2)35DI, ARALAR1, L(1)G0230, GPO-1, L(2)06225, CG1907, ATPSYN-CF6, SDHB, RFESP, CG15434, CG12400, UCP4A, CYP12B2, SESB	737	241	4786	1.2933897093183646	0.9999999567013056	0.38395339896778	46.92002930575043
GOTERM_CC_FAT	GO:0045261~proton-transporting ATP synthase complex, catalytic core F(1)	5	0.25893319523562924	0.05392308595222317	OSCP, ATPSYN-GAMMA, L(1)G0230, BLW, ATPSYN-CF6	737	10	4786	3.2469470827679783	0.9999999986912453	0.43343980114766545	53.42376299056069
GOTERM_CC_FAT	GO:0045259~proton-transporting ATP synthase complex	9	0.4660797514241326	0.05455397648028001	ATPSYN-D, CG4692, ATPSYN-B, OSCP, ATPSYN-GAMMA, L(1)G0230, BLW, L(2)06225, ATPSYN-CF6	737	28	4786	2.0873231246365576	0.9999999989768086	0.4200107841644448	53.85007189267238
INTERPRO	IPR001993:Mitochondrial substrate carrier	13	0.6732263076126359	0.05659076347757301	CG18327, CG5254, CG7943, CG18324, CG5805, ARALAR1, CG1907, CG5646, MPCP, UCP4A, CG9090, CG32103, SESB	1683	45	10196	1.7501551462335774	1.0	0.7504600430594861	62.48225882150766
SP_PIR_KEYWORDS	cf(0)	4	0.20714655618850336	0.06631615873687165	ATPSYN-D, CG4692, ATPSYN-B, ATPSYN-CF6	1868	7	12980	3.9706332211685536	0.9999999999847755	0.3030120659274971	61.075746440371745
GOTERM_MF_FAT	GO:0015078~hydrogen ion transmembrane transporter activity	22	1.1393060590367685	0.08171353220711253	VHA100-2, COVA, ATPSYN-D, VHAPPA1-1, CG4692, ATPSYN-B, VHA55, OSCP, ATPSYN-GAMMA, CG3560, CG7580, CG4169, L(1)G0230, BLW, LEVY, L(2)06225, ATPSYN-CF6, CG31030, RFESP, VHA26, VHA68-2, VHA68-1	1287	95	7918	1.4247413405308142	1.0	0.6178953109176328	74.44023483375155
INTERPRO	IPR018108:Mitochondrial substrate/solute carrier	13	0.6732263076126359	0.08607171491128163	CG18327, CG5254, CG7943, CG18324, CG5805, ARALAR1, CG1907, CG5646, MPCP, UCP4A, CG9090, CG32103, SESB	1683	48	10196	1.6407704495939788	1.0	0.8432963254040271	78.01113254879637
GOTERM_BP_FAT	GO:0006122~mitochondrial electron transport, ubiquinol to cytochrome c	5	0.25893319523562924	0.09272859405275183	RFESP, CG4769, CG3560, CG7580, CG4169	1097	13	7937	2.7827641820349203	1.0	0.530517316927132	81.93744527849297
GOTERM_CC_FAT	GO:0070469~respiratory chain	19	0.9839461418953911	0.09309429482467278	CG9140, CG4769, COVA, L(2)35DI, CG3560, CG5703, CG7580, CG4169, CG3214, LEVY, CG6020, RFESP, SDHB, CYT-C-P, CG15434, CG12400, PDSW, CG7598, CG3621	737	85	4786	1.4515763428845079	0.9999999999999998	0.5433594132509066	73.9968255169599
GOTERM_CC_FAT	GO:0044429~mitochondrial part	74	3.8322112894873124	0.09321344878940227	MRPL40, CG4769, ATPSYN-GAMMA, CG5703, CG5805, CG3560, CG7580, CG4169, GDH, MPCP, CG6020, ALAS, CYT-C-P, SHD, PDSW, CG7433, PORIN, CYP12A5, CG3621, CG18327, COVA, CG17691, ATPSYN-D, WAL, CG18324, ATPSYN-B, CG5254, CG7943, CG7470, ARALAR1, GPO-1, L(2)06225, L(1)G0156, ATPSYN-CF6, RFESP, CG12400, SPAT, CG9090, CYP12B2, CG5261, CG8199, CG5599, NC73EF, MARF, CG4692, BLW, CG3214, LEVY, CG2789, CG12262,…	737	411	4786	1.1692169543787367	0.9999999999999998	0.5361585079622054	74.04387889276131
INTERPRO	IPR000793:ATPase, F1/V1/A1 complex, alpha/beta subunit, C-terminal	4	0.20714655618850336	0.09333007994498325	VHA55, BLW, VHA68-2, VHA68-1	1683	7	10196	3.4618453441982857	1.0	0.8570899278795053	80.77232948702212
INTERPRO	IPR000194:ATPase, F1/V1/A1 complex, alpha/beta subunit, nucleotide-binding domain	4	0.20714655618850336	0.09333007994498325	VHA55, BLW, VHA68-2, VHA68-1	1683	7	10196	3.4618453441982857	1.0	0.8570899278795053	80.77232948702212
INTERPRO	IPR004100:ATPase, F1/V1/A1 complex, alpha/beta subunit, N-terminal	4	0.20714655618850336	0.09333007994498325	VHA55, BLW, VHA68-2, VHA68-1	1683	7	10196	3.4618453441982857	1.0	0.8570899278795053	80.77232948702212
GOTERM_MF_FAT	GO:0015077~monovalent inorganic cation transmembrane transporter activity	22	1.1393060590367685	0.09737111015743315	VHA100-2, COVA, ATPSYN-D, VHAPPA1-1, CG4692, ATPSYN-B, VHA55, OSCP, ATPSYN-GAMMA, CG3560, CG7580, CG4169, L(1)G0230, BLW, LEVY, L(2)06225, ATPSYN-CF6, CG31030, RFESP, VHA26, VHA68-2, VHA68-1	1287	97	7918	1.395365230416777	1.0	0.6531645833602289	80.58959490918447
GOTERM_CC_FAT	GO:0005750~mitochondrial respiratory chain complex III	5	0.25893319523562924	0.09897089696390671	RFESP, CG4769, CG3560, CG7580, CG4169	737	12	4786	2.7057892356399824	1.0	0.5437996703302148	76.22562420688281
GOTERM_CC_FAT	GO:0045275~respiratory chain complex III	5	0.25893319523562924	0.09897089696390671	RFESP, CG4769, CG3560, CG7580, CG4169	737	12	4786	2.7057892356399824	1.0	0.5437996703302148	76.22562420688281
GOTERM_CC_FAT	GO:0005746~mitochondrial respiratory chain	18	0.9321595028482652	0.117082361307914	CG9140, CG4769, COVA, L(2)35DI, CG3560, CG5703, CG7580, CG4169, CG3214, LEVY, CG6020, RFESP, SDHB, CG15434, CG12400, CG7598, PDSW, CG3621	737	82	4786	1.4254889631664296	1.0	0.5867228723236282	82.02987529169337
GOTERM_CC_FAT	GO:0044455~mitochondrial membrane part	27	1.3982392542723976	0.1190282773267118	CG4769, CG4692, ATPSYN-GAMMA, CG5703, CG3560, CG7580, CG4169, CG3214, BLW, LEVY, CG6020, PDSW, CG7598, CG3621, COVA, CG9140, ATPSYN-D, ATPSYN-B, OSCP, L(2)35DI, L(1)G0230, L(2)06225, ATPSYN-CF6, RFESP, SDHB, CG15434, CG12400	737	134	4786	1.3084712124587374	1.0	0.586180751433887	82.56818140009716
SP_PIR_KEYWORDS	transit peptide	22	1.1393060590367685	0.13666271619808326	PDK, COVA, CYP12E1, KDN, ATPSYN-B, OSCP, ATPSYN-GAMMA, BLW, GDH, ATPSYN-CF6, L(1)G0156, GS1, CG12262, SDHB, CG12264, SHD, MRPL28, CG7598, DIB, CYP12B2, CG17896, CYP12A5	1868	114	12980	1.3409594650437657	1.0	0.48240022672472527	86.74368431137303
KEGG_PATHWAY	dme00190:Oxidative phosphorylation	32	1.657172449508027	0.14557937977524626	VHA100-2, CG4769, CG4692, ATPSYN-GAMMA, CG5703, CG3560, CG7580, CG4169, BLW, LEVY, CG6020, VHA26, PDSW, VHA68-2, VHA68-1, CG3621, COVA, CG9140, ATPSYN-D, VHAPPA1-1, VHA55, ATPSYN-B, OSCP, L(2)35DI, L(1)G0230, L(2)06225, ATPSYN-CF6, RFESP, SDHB, CG15434, CG12400, CG9350	394	135	2054	1.2357210001880052	0.9999998744421675	0.45728613638656046	82.61479055251957
SP_PIR_KEYWORDS	mitochondrion	33	1.7089590885551527	0.1511848288660843	MARF, CG4692, ATPSYN-GAMMA, BLW, GDH, SCU, CG12262, CYT-C-P, SHD, CG12264, CG7598, DIB, PORIN, CYP12A5, CG17896, PDK, COVA, CYP12E1, KDN, ATPSYN-D, ATPSYN-B, OSCP, ARALAR1, ATPSYN-CF6, L(1)G0156, RETM, GS1, RFESP, SDHB, MRPL28, PEPCK, CYP12B2, SESB	1868	185	12980	1.2394814514728862	1.0	0.5117247994534095	89.50180146489151
GOTERM_CC_FAT	GO:0000276~mitochondrial proton-transporting ATP synthase complex, coupling factor F(o)	5	0.25893319523562924	0.15643654562931292	ATPSYN-D, CG4692, ATPSYN-B, L(2)06225, ATPSYN-CF6	737	14	4786	2.319247916262842	1.0	0.6611901155379475	90.41505555763698
GOTERM_CC_FAT	GO:0005739~mitochondrion	97	5.023303987571206	0.16914828968645185	MRPL40, CG5703, CG7580, CG4169, GDH, SSADH, MPCP, CG6020, ALAS, SHD, PORIN, CYP12A5, CG18327, COVA, ARG, CG7470, CG18324, ARALAR1, ATPSYN-CF6, RETM, RFESP, SPAT, CG9090, CYP12B2, CG5599, NC73EF, CG4692, BLW, LEVY, CG2789, ACON, CG12262, CG4592, CG12264, CG8993, CG7598, CG4908, CG17896, CG9140, CG1516, KDN, PHGPX, YIP2, CG1907, CG5646, CG2118, CG15434, CG7834, SESB, CG4769, CG5805, ATPSYN-GAMMA, C…	737	571	4786	1.1031659090315025	1.0	0.6861797336157744	92.22513152003044
INTERPRO	IPR018303:ATPase, P-type phosphorylation site	5	0.25893319523562924	0.1885304463960523	CG4301, CA-P60A, CG33298, CG9981, PMCA	1683	14	10196	2.163653340123928	1.0	0.9637986669163393	97.02715607403937
INTERPRO	IPR001757:ATPase, P-type, K/Mg/Cd/Cu/Zn/Na/Ca/Na/H-transporter	5	0.25893319523562924	0.2256451202727767	CG4301, CA-P60A, CG33298, CG9981, PMCA	1683	15	10196	2.0194097841156666	1.0	0.9762853117585552	98.64790144632029
INTERPRO	IPR008250:ATPase, P-type, ATPase-associated region	5	0.25893319523562924	0.2256451202727767	CG4301, CA-P60A, CG33298, CG9981, PMCA	1683	15	10196	2.0194097841156666	1.0	0.9762853117585552	98.64790144632029
GOTERM_CC_FAT	GO:0030964~NADH dehydrogenase complex	10	0.5178663904712585	0.2264267435768514	CG9140, CG15434, CG12400, CG7598, PDSW, L(2)35DI, CG5703, CG3214, CG6020, CG3621	737	44	4786	1.4758850376218082	1.0	0.7671740990640218	97.09545939805344
GOTERM_CC_FAT	GO:0005747~mitochondrial respiratory chain complex I	10	0.5178663904712585	0.2264267435768514	CG9140, CG15434, CG12400, CG7598, PDSW, L(2)35DI, CG5703, CG3214, CG6020, CG3621	737	44	4786	1.4758850376218082	1.0	0.7671740990640218	97.09545939805344
GOTERM_CC_FAT	GO:0045271~respiratory chain complex I	10	0.5178663904712585	0.2264267435768514	CG9140, CG15434, CG12400, CG7598, PDSW, L(2)35DI, CG5703, CG3214, CG6020, CG3621	737	44	4786	1.4758850376218082	1.0	0.7671740990640218	97.09545939805344
UP_SEQ_FEATURE	transit peptide:Mitochondrion	22	1.1393060590367685	0.22967324229007774	PDK, COVA, CYP12E1, KDN, ATPSYN-B, OSCP, ATPSYN-GAMMA, BLW, GDH, ATPSYN-CF6, L(1)G0156, GS1, CG12262, SDHB, CG12264, SHD, MRPL28, CG7598, DIB, CYP12B2, CG17896, CYP12A5	464	114	2975	1.237333635813672	1.0	0.9987011913575012	98.58798000930538
GOTERM_MF_FAT	GO:0042623~ATPase activity, coupled	56	2.900051786639047	0.22973158748389863	CG4562, DBP80, MYO28B1, ATPSYN-GAMMA, CG9270, MDR50, VHA26, MDR49, CA-P60A, VHA68-2, VHA68-1, PMCA, ATPSYN-D, VHAPPA1-1, ATPSYN-B, CG17646, L(2)06225, ATPSYN-CF6, LIS-1, CG4301, CG4822, MRP, RDGB, CG9981, VHA100-2, CG4692, BLW, CG33298, CG7627, MYO61F, ST, CG9990, CG10226, CG32091, CG32369, CG33970, MLC1, NRV1, VHA55, OSCP, CG9492, L(1)G0230, KLAR, MDR65, MYO31DF, MYO95E, CG31689, CG9663, CG31030…	1287	307	7918	1.1222422167047574	1.0	0.8858858570677574	98.46543490851477
GOTERM_CC_FAT	GO:0031967~organelle envelope	59	3.055411703780425	0.23545284478919598	CG4769, CG8086, ATPSYN-GAMMA, CG5805, CG5703, CG3560, CG7580, CG4169, MPCP, CG6020, CYT-C-P, SHD, SKELETOR, PDSW, CA-P60A, PORIN, CYP12A5, CG3621, LK6, CG18327, COVA, ATPSYN-D, ATPSYN-B, CG5254, CG7943, CG7470, CG18324, ARALAR1, GPO-1, L(2)06225, ATPSYN-CF6, RFESP, CG12400, CG9090, CYP12B2, MARF, CG4692, BLW, CG3214, LEVY, CG2789, NUDE, CG7598, CG4908, DIB, CG32103, CG9140, CYP12E1, L(2)35DI, OSC…	737	344	4786	1.1137783597866904	1.0	0.7770928954812006	97.52931804572816
GOTERM_CC_FAT	GO:0031975~envelope	59	3.055411703780425	0.24298701555621488	CG4769, CG8086, ATPSYN-GAMMA, CG5805, CG5703, CG3560, CG7580, CG4169, MPCP, CG6020, CYT-C-P, SHD, SKELETOR, PDSW, CA-P60A, PORIN, CYP12A5, CG3621, LK6, CG18327, COVA, ATPSYN-D, ATPSYN-B, CG5254, CG7943, CG7470, CG18324, ARALAR1, GPO-1, L(2)06225, ATPSYN-CF6, RFESP, CG12400, CG9090, CYP12B2, MARF, CG4692, BLW, CG3214, LEVY, CG2789, NUDE, CG7598, CG4908, DIB, CG32103, CG9140, CYP12E1, L(2)35DI, OSC…	737	345	4786	1.1105500167148448	1.0	0.7841430214548907	97.84458176010416
GOTERM_CC_FAT	GO:0033180~proton-transporting V-type ATPase, V1 domain	5	0.25893319523562924	0.25898018823805247	CG31030, VHA26, VHA55, VHA68-2, VHA68-1	737	17	4786	1.909968872216458	1.0	0.8033765358920051	98.39415620670084
GOTERM_CC_FAT	GO:0045263~proton-transporting ATP synthase complex, coupling factor F(o)	5	0.25893319523562924	0.2957479700470401	ATPSYN-D, CG4692, ATPSYN-B, L(2)06225, ATPSYN-CF6	737	18	4786	1.8038594904266547	1.0	0.8341915914770818	99.2037525599927
GOTERM_MF_FAT	GO:0008121~ubiquinol-cytochrome-c reductase activity	4	0.20714655618850336	0.3074608968291704	RFESP, CG3560, CG7580, CG4169	1287	12	7918	2.0507640507640508	1.0	0.9393298393340647	99.72029302957942
GOTERM_MF_FAT	GO:0016681~oxidoreductase activity, acting on diphenols and related substances as donors, cytochrome as acceptor	4	0.20714655618850336	0.3074608968291704	RFESP, CG3560, CG7580, CG4169	1287	12	7918	2.0507640507640508	1.0	0.9393298393340647	99.72029302957942
SP_PIR_KEYWORDS	mitochondrion inner membrane	10	0.5178663904712585	0.32896828364901054	COVA, SDHB, ATPSYN-D, ATPSYN-B, OSCP, ATPSYN-GAMMA, ARALAR1, BLW, ATPSYN-CF6, SESB	1868	52	12980	1.3362707955855706	1.0	0.7449198503946386	99.5854692451394
GOTERM_CC_FAT	GO:0000221~vacuolar proton-transporting V-type ATPase, V1 domain	4	0.20714655618850336	0.3676456144919815	VHA26, VHA55, VHA68-2, VHA68-1	737	14	4786	1.8553983330102732	1.0	0.8951119934875763	99.81953511288346
GOTERM_CC_FAT	GO:0033177~proton-transporting two-sector ATPase complex, proton-transporting domain	7	0.3625064733298809	0.368413592408824	VHA100-2, ATPSYN-D, VHAPPA1-1, CG4692, ATPSYN-B, L(2)06225, ATPSYN-CF6	737	32	4786	1.4205393487109905	1.0	0.8925890383751025	99.8225328614902
GOTERM_MF_FAT	GO:0003954~NADH dehydrogenase activity	9	0.4660797514241326	0.3981835003415206	CG9140, CG15434, CG12400, PDSW, L(2)35DI, CG5703, CG3214, CG6020, CG3621	1287	43	7918	1.2876890551309157	1.0	0.9726814937784671	99.97042907229735
GOTERM_CC_FAT	GO:0005773~vacuole	11	0.5696530295183843	0.42268804463296045	VHA100-2, NINAE, VHA26, VHAPPA1-1, CG9465, DOR, VHA55, CG5322, PPT2, VHA68-2, VHA68-1	737	59	4786	1.210726030862636	1.0	0.9231620329408378	99.94856883731401
GOTERM_CC_FAT	GO:0033176~proton-transporting V-type ATPase complex	7	0.3625064733298809	0.4272149286584595	VHA100-2, CG31030, VHA26, VHAPPA1-1, VHA55, VHA68-2, VHA68-1	737	34	4786	1.3369782105515204	1.0	0.9234867461300652	99.95385762433565
GOTERM_MF_FAT	GO:0016679~oxidoreductase activity, acting on diphenols and related substances as donors	4	0.20714655618850336	0.44968006013529227	RFESP, CG3560, CG7580, CG4169	1287	15	7918	1.6406112406112405	1.0	0.9826218774682052	99.99293381908927
GOTERM_CC_FAT	GO:0016471~vacuolar proton-transporting V-type ATPase complex	6	0.31071983428275507	0.4676283380385503	VHA100-2, VHA26, VHAPPA1-1, VHA55, VHA68-2, VHA68-1	737	29	4786	1.3435643101108876	1.0	0.943407757509468	99.98317009999812
GOTERM_MF_FAT	GO:0016887~ATPase activity	59	3.055411703780425	0.48409020385323753	DBP80, CG4562, MYO28B1, ATPSYN-GAMMA, CG9270, MDR50, VHA26, MDR49, CA-P60A, VHA68-2, VHA68-1, PMCA, C12.2, ATPSYN-D, VHAPPA1-1, ATPSYN-B, CG17646, L(2)06225, ATPSYN-CF6, LIS-1, CG4301, CG4822, MRP, RDGB, CG9981, VHA100-2, CG4692, BLW, CG33298, CG7627, MYO61F, ST, CG9990, CG4908, CG10226, CG32091, CG11289, CG32369, MLC1, CG33970, NRV1, VHA55, OSCP, CG9492, L(1)G0230, KLAR, MDR65, MYO31DF, MYO95E, …	1287	353	7918	1.0282867903264503	1.0	0.9875133288736666	99.99748551012894
GOTERM_MF_FAT	GO:0016651~oxidoreductase activity, acting on NADH or NADPH	10	0.5178663904712585	0.49925596220945134	CG9140, CG15434, CG12400, PDSW, CPR, L(2)35DI, CG5703, CG3214, CG6020, CG3621	1287	53	7918	1.160809840055123	1.0	0.9891813777975829	99.99844012729343
GOTERM_MF_FAT	GO:0008137~NADH dehydrogenase (ubiquinone) activity	7	0.3625064733298809	0.5421569816583486	CG9140, CG12400, PDSW, CG5703, CG3214, CG6020, CG3621	1287	36	7918	1.1962790296123629	1.0	0.9932245269006752	99.9996279483452
GOTERM_MF_FAT	GO:0050136~NADH dehydrogenase (quinone) activity	7	0.3625064733298809	0.5421569816583486	CG9140, CG12400, PDSW, CG5703, CG3214, CG6020, CG3621	1287	36	7918	1.1962790296123629	1.0	0.9932245269006752	99.9996279483452
GOTERM_MF_FAT	GO:0016655~oxidoreductase activity, acting on NADH or NADPH, quinone or similar compound as acceptor	7	0.3625064733298809	0.5421569816583486	CG9140, CG12400, PDSW, CG5703, CG3214, CG6020, CG3621	1287	36	7918	1.1962790296123629	1.0	0.9932245269006752	99.9996279483452
GOTERM_CC_FAT	GO:0031090~organelle membrane	68	3.521491455204557	0.5422197072595997	CG4769, ROP, CG5805, CG5703, ATPSYN-GAMMA, CG3560, CG7580, CG4169, MPCP, CG6020, SPLY, CYT-C-P, SHD, SKELETOR, VHA26, TTV, PDSW, CA-P60A, PORIN, ASPH, CYP12A5, VHA68-2, VHA68-1, CG3621, CG18327, COVA, ATPSYN-D, VHAPPA1-1, ATPSYN-B, CG5254, CG7470, CG18324, ARALAR1, GPO-1, L(2)06225, ATPSYN-CF6, CG13827, RFESP, CG12400, ITP-R83A, CYP12B2, VHA100-2, MARF, CG4692, BLW, CG3214, CG2022, LEVY, CYP6G1, …	737	438	4786	1.0081844823206507	1.0	0.9650069194781119	99.99789904512166
GOTERM_CC_FAT	GO:0005774~vacuolar membrane	6	0.31071983428275507	0.5887811723152778	VHA100-2, VHA26, VHAPPA1-1, VHA55, VHA68-2, VHA68-1	737	33	4786	1.1807080300974466	1.0	0.9738362939211177	99.9995210497602
GOTERM_CC_FAT	GO:0044437~vacuolar part	6	0.31071983428275507	0.5887811723152778	VHA100-2, VHA26, VHAPPA1-1, VHA55, VHA68-2, VHA68-1	737	33	4786	1.1807080300974466	1.0	0.9738362939211177	99.9995210497602
Annotation Cluster 34	Enrichment Score: 1.8984846063820064
Category	Term	Count	%	PValue	Genes	List Total	Pop Hits	Pop Total	Fold Enrichment	Bonferroni	Benjamini	FDR
GOTERM_BP_FAT	GO:0006637~acyl-CoA metabolic process	5	0.25893319523562924	0.0016101462734911622	SCU, CG17691, CG8199, CG5599, CG6178	1097	5	7937	7.235186873290792	0.9801396836531449	0.03596383007647663	2.794061628314759
GOTERM_BP_FAT	GO:0051186~cofactor metabolic process	25	1.294665976178146	0.008785971319938694	NC73EF, GCLC, CG9940, PGD, PPCDC, GDH, ACON, SCU, ALAS, CG12264, CG3714, ZW, CG34424, KDN, CG17691, ATPCL, CG9836, L(1)G0156, SDHB, PBGS, CG5261, CG8199, CG5028, CG5599, CG6178	1097	106	7937	1.7064119984176398	0.9999999995222353	0.11860243283150118	14.374775993833545
GOTERM_BP_FAT	GO:0046949~acyl-CoA biosynthetic process	4	0.20714655618850336	0.009421801332991819	CG17691, CG8199, CG5599, CG6178	1097	4	7937	7.235186873290793	0.9999999998996592	0.12261498218404032	15.33556149453198
GOTERM_BP_FAT	GO:0006732~coenzyme metabolic process	21	1.0875194199896427	0.015240308495676015	NC73EF, CG34424, GCLC, KDN, CG17691, PGD, CG9940, ATPCL, PPCDC, GDH, L(1)G0156, ACON, SCU, SDHB, CG3714, ZW, CG5261, CG8199, CG5028, CG5599, CG6178	1097	88	7937	1.7265786856716665	0.9999999999999999	0.16805505612931615	23.667767126941584
GOTERM_BP_FAT	GO:0051188~cofactor biosynthetic process	15	0.7767995857068877	0.031215792805531793	CG34424, GCLC, CG17691, CG9940, ATPCL, CG9836, PPCDC, ALAS, PBGS, CG12264, CG3714, CG5261, CG8199, CG5599, CG6178	1097	60	7937	1.8087967183226985	1.0	0.27877862779091545	42.74770006869739
GOTERM_BP_FAT	GO:0009108~coenzyme biosynthetic process	11	0.5696530295183843	0.06411138796325262	CG34424, GCLC, CG17691, CG3714, CG9940, ATPCL, CG5261, CG8199, PPCDC, CG5599, CG6178	1097	43	7937	1.8508617582836913	1.0	0.427408551420276	68.81422487213251
Annotation Cluster 35	Enrichment Score: 1.8875275079032026
Category	Term	Count	%	PValue	Genes	List Total	Pop Hits	Pop Total	Fold Enrichment	Bonferroni	Benjamini	FDR
GOTERM_BP_FAT	GO:0032989~cellular component morphogenesis	99	5.126877265665458	4.954940350382338E-4	NOD, ED, CCT1, BABO, DAD, DAW, WUPA, MF, ANK2, DS, STAN, SMOX, CDK5ALPHA, ROBO3, EGFR, ARA, SCGDELTA, KNI, UP, NETA, NETB, TUP, CHICO, PXD, APPL, FRTZ, CAUP, SBB, TRC, SHARK, N, CORA, OSEG5, MIRR, PYD, FT, CACT, RAC2, SCRT, INR, FJ, BEAT-IB, TRIO, BUN, SCM, NINAE, LAR, CADN, DNC, BEAT-IA, RHO, BNL, TOMOSYN, ADA2B, DALLY, SLS, IF, RAW, STY, BON, ALK, JEB, RAS, MYS, CG14367, SLPR, FAS1, LIS-1, FAS2…	1097	518	7937	1.3827866804165803	0.7004099195812439	0.0170717426038004	0.8677900425497875
GOTERM_BP_FAT	GO:0000902~cell morphogenesis	86	4.4536509580528225	6.943285898319077E-4	NOD, CCT1, BABO, BNL, TOMOSYN, ADA2B, DAD, DAW, ANK2, DS, STAN, SMOX, ROBO3, CDK5ALPHA, DALLY, IF, EGFR, ARA, RAW, KNI, STY, BON, NETA, ALK, NETB, JEB, RAS, MYS, TUP, CG14367, SLPR, FAS1, LIS-1, CHICO, FAS2, WIT, SDT, GRK, APPL, BCHS, RST, TAK1, FRTZ, CAUP, TRC, SBB, AOP, SHARK, N, CORA, OSEG5, MIRR, PUC, PYD, FT, RAC2, SCRT, INR, PTP52F, FJ, WRAPPER, VVL, KAP3, PTX1, ARC42, CT, CBL, BEAT-IB, TRI…	1097	442	7937	1.407751292088254	0.8153316242664757	0.02115521925224817	1.2140206219626415
GOTERM_BP_FAT	GO:0006928~cell motion	62	3.210771620921802	0.0014641036248438089	SPI, ESG, BNL, BABO, PVF3, BTL, DAD, DAW, HOW, TTV, LBL, MDR49, STAN, SMOX, ROBO3, CDK5ALPHA, IF, EGFR, KNI, NETA, ALK, JEB, NETB, RAS, MYS, TUP, FAS1, TPNC25D, GRK, DOR, INVADOLYSIN, SBB, AOP, N, PUC, ETS98B, RAC2, INR, PTP52F, TAI, VVL, HB, STUMPS, CBL, BEAT-IB, TRIO, DRL, BUN, HTL, LEA, SLBO, TPNC47D, SALM, FZ2, RU, LAR, BAZ, STAT92E, BEAT-IA, CADN, PUM, TOK	1097	305	7937	1.4707592988328826	0.9716551289226729	0.03400366111697406	2.5437050008871753
GOTERM_BP_FAT	GO:0030030~cell projection organization	70	3.6250647332988093	0.003398496393171524	BABO, MBS, BNL, BTL, ADA2B, DAD, DAW, ANK2, DS, STAN, SMOX, ROBO3, DALLY, CDK5ALPHA, IF, EGFR, KNI, BON, NETA, ALK, NETB, JEB, RAS, MYS, TUP, CG14367, FAS1, LIS-1, FAS2, WIT, APPL, BCHS, RST, FRTZ, TRC, SBB, AOP, N, CORA, OSEG5, VRI, FT, RAC2, SCRT, INR, PTP52F, WRAPPER, VVL, KAP3, PTX1, ARC42, CT, BEAT-IB, TRIO, DRL, TAB2, LEA, SCM, TOW, FZ2, LAR, FUTSCH, BEAT-IA, DNC, CADN, PUM, TOK, CG32082, C…	1097	365	7937	1.387570085288645	0.9997462648773896	0.06311122395242041	5.810996771058141
GOTERM_BP_FAT	GO:0030182~neuron differentiation	75	3.8839979285344386	0.007563194010177042	SPI, MBL, DOA, BABO, ADA2B, DAB, DAD, DAC, DAW, ANK2, HTH, STAN, SMOX, ROBO3, DALLY, CDK5ALPHA, IF, EGFR, KNI, BON, EX, NETA, ALK, NETB, JEB, RAS, MYS, TUP, FAS1, LIS-1, FAS2, WIT, APPL, BCHS, RST, TRC, SBB, AOP, N, AMPH, RAC2, SEV, SCRT, INR, PTP52F, EMC, WRAPPER, VVL, PTX1, ARC42, KLG, CT, BEAT-IB, TRIO, DRL, BUN, KLAR, TAB2, LEA, SCM, SALM, FZ2, SNOO, NINAE, RU, LAR, EYS, FUTSCH, BEAT-IA, DNC,…	1097	409	7937	1.3267457591609033	0.9999999904200941	0.10709367941938586	12.49809629764741
GOTERM_BP_FAT	GO:0007409~axonogenesis	41	2.1232522009321597	0.0075671914610670596	SBB, BABO, N, ADA2B, DAD, DAW, ANK2, INR, PTP52F, STAN, VVL, WRAPPER, SMOX, DALLY, CDK5ALPHA, ROBO3, IF, BEAT-IB, TRIO, DRL, NETA, ALK, JEB, NETB, LEA, MYS, RAS, TUP, SCM, FZ2, FAS1, FAS2, LAR, FUTSCH, BEAT-IA, DNC, CADN, BCHS, TOK, RST, RHO	1097	198	7937	1.4981952616410228	0.9999999905134799	0.10653011205974816	12.504294176964581
GOTERM_BP_FAT	GO:0048666~neuron development	65	3.3661315380631796	0.008213652355693705	SPI, DOA, BABO, ADA2B, DAB, DAD, DAC, DAW, ANK2, STAN, SMOX, ROBO3, DALLY, CDK5ALPHA, IF, KNI, BON, NETA, ALK, NETB, JEB, RAS, MYS, TUP, FAS1, FAS2, LIS-1, WIT, APPL, BCHS, RST, TRC, SBB, AOP, N, AMPH, RAC2, SEV, SCRT, INR, PTP52F, WRAPPER, VVL, PTX1, ARC42, CT, BEAT-IB, TRIO, DRL, KLAR, TAB2, LEA, SCM, FZ2, SNOO, NINAE, LAR, EYS, FUTSCH, BEAT-IA, DNC, CADN, PUM, TOK, RHO	1097	347	7937	1.355294371077526	0.9999999980551691	0.11254139230750737	13.501175195472449
GOTERM_BP_FAT	GO:0000904~cell morphogenesis involved in differentiation	57	2.951838425686173	0.012293867635589264	BABO, ADA2B, DAD, DAW, ANK2, DS, STAN, SMOX, DALLY, CDK5ALPHA, ROBO3, IF, KNI, BON, NETA, ALK, JEB, NETB, RAS, MYS, TUP, FAS1, FAS2, LIS-1, WIT, BCHS, RST, TRC, SBB, AOP, N, FT, INR, SCRT, PTP52F, WRAPPER, VVL, PTX1, ARC42, CT, BEAT-IB, TRIO, DRL, TAB2, LEA, SCM, FZ2, NINAE, LAR, STAT92E, FUTSCH, BEAT-IA, DNC, CADN, PUM, TOK, RHO	1097	303	7937	1.3610747583418323	0.999999999999914	0.1457298579928452	19.550159777550412
GOTERM_BP_FAT	GO:0048812~neuron projection morphogenesis	54	2.796478508544795	0.013877299745091406	BABO, ADA2B, DAD, DAW, ANK2, STAN, SMOX, DALLY, CDK5ALPHA, ROBO3, IF, KNI, BON, NETA, ALK, JEB, NETB, MYS, RAS, TUP, FAS1, FAS2, LIS-1, WIT, APPL, BCHS, RST, TRC, SBB, AOP, N, INR, SCRT, PTP52F, WRAPPER, VVL, PTX1, ARC42, CT, BEAT-IB, TRIO, DRL, TAB2, LEA, SCM, FZ2, LAR, FUTSCH, BEAT-IA, DNC, CADN, PUM, TOK, RHO	1097	286	7937	1.3660842348171427	0.9999999999999982	0.15994420659893083	21.788327755510075
GOTERM_BP_FAT	GO:0031175~neuron projection development	54	2.796478508544795	0.014814574810996418	BABO, ADA2B, DAD, DAW, ANK2, STAN, SMOX, DALLY, CDK5ALPHA, ROBO3, IF, KNI, BON, NETA, ALK, JEB, NETB, MYS, RAS, TUP, FAS1, FAS2, LIS-1, WIT, APPL, BCHS, RST, TRC, SBB, AOP, N, INR, SCRT, PTP52F, WRAPPER, VVL, PTX1, ARC42, CT, BEAT-IB, TRIO, DRL, TAB2, LEA, SCM, FZ2, LAR, FUTSCH, BEAT-IA, DNC, CADN, PUM, TOK, RHO	1097	287	7937	1.3613243594345048	0.9999999999999998	0.16522244793061303	23.085351130388254
GOTERM_BP_FAT	GO:0048667~cell morphogenesis involved in neuron differentiation	54	2.796478508544795	0.015803182467992637	BABO, ADA2B, DAD, DAW, ANK2, STAN, SMOX, DALLY, CDK5ALPHA, ROBO3, IF, KNI, BON, NETA, ALK, JEB, NETB, RAS, MYS, TUP, FAS1, FAS2, LIS-1, WIT, BCHS, RST, TRC, SBB, AOP, N, INR, SCRT, PTP52F, WRAPPER, VVL, PTX1, ARC42, CT, BEAT-IB, TRIO, DRL, TAB2, LEA, SCM, FZ2, NINAE, LAR, FUTSCH, BEAT-IA, DNC, CADN, PUM, TOK, RHO	1097	288	7937	1.3565975387420237	1.0	0.17219436178524516	24.431411865372933
GOTERM_BP_FAT	GO:0007411~axon guidance	29	1.5018125323666496	0.01802373499843849	SBB, BABO, N, DAD, DAW, INR, PTP52F, STAN, VVL, SMOX, CDK5ALPHA, ROBO3, IF, BEAT-IB, TRIO, DRL, ALK, NETA, JEB, NETB, LEA, MYS, RAS, TUP, FAS1, LAR, CADN, BEAT-IA, TOK	1097	136	7937	1.5427972009223014	1.0	0.18831980307911755	27.374299658836755
GOTERM_BP_FAT	GO:0048858~cell projection morphogenesis	58	3.003625064733299	0.023520974208592966	BNL, BABO, ADA2B, DAD, DAW, ANK2, STAN, SMOX, DALLY, CDK5ALPHA, ROBO3, IF, KNI, BON, NETA, ALK, JEB, NETB, RAS, MYS, TUP, CG14367, FAS1, FAS2, LIS-1, WIT, APPL, BCHS, RST, TRC, SBB, AOP, N, OSEG5, INR, SCRT, PTP52F, WRAPPER, VVL, KAP3, PTX1, ARC42, CT, BEAT-IB, TRIO, DRL, TAB2, LEA, SCM, FZ2, LAR, FUTSCH, BEAT-IA, DNC, CADN, PUM, TOK, RHO	1097	320	7937	1.3113776207839563	1.0	0.233203878779779	34.20163188460024
GOTERM_BP_FAT	GO:0032990~cell part morphogenesis	59	3.055411703780425	0.030273945978589813	BNL, BABO, ADA2B, DAD, DAW, ANK2, STAN, SMOX, DALLY, CDK5ALPHA, ROBO3, IF, KNI, BON, NETA, ALK, JEB, NETB, RAS, MYS, TUP, CG14367, FAS1, FAS2, LIS-1, WIT, APPL, BCHS, RST, TRC, MARF, SBB, AOP, N, OSEG5, INR, SCRT, PTP52F, WRAPPER, VVL, KAP3, PTX1, ARC42, CT, BEAT-IB, TRIO, DRL, TAB2, LEA, SCM, FZ2, LAR, FUTSCH, BEAT-IA, DNC, CADN, PUM, TOK, RHO	1097	331	7937	1.2896556662361234	1.0	0.27448561856191367	41.76094133981938
GOTERM_BP_FAT	GO:0007423~sensory organ development	67	3.469704816157431	0.09751911916832026	SPI, MBL, DOA, ED, CCT1, SOBP, RN, PNR, DAB, DAC, HTH, DS, STAN, DALLY, EGFR, ARA, STY, EX, ALK, JEB, TUP, DSX, FAS2, BCHS, RST, TAK1, CAUP, TRC, GP150, AOP, FRC, N, MIRR, PUC, PKA-C1, AMPH, VRI, BI, FT, RAC2, SEV, FJ, EMC, UNK, KLG, FOXO, CT, TKV, BUN, HS3ST-B, KLAR, TSH, SALM, FZ2, NINAE, RU, LAR, EYS, FUTSCH, STAT92E, BEAT-IA, CADN, SKD, SVP, CK, CBT, EBI	1097	410	7937	1.1823354158792272	1.0	0.5460145852294062	83.54318151673988
GOTERM_BP_FAT	GO:0048813~dendrite morphogenesis	18	0.9321595028482652	0.45056132900529877	ARC42, TRC, CT, KNI, AOP, BON, BABO, TAB2, LIS-1, WIT, FUTSCH, SCRT, PUM, STAN, VVL, SMOX, DALLY, PTX1	1097	117	7937	1.1131056728139683	1.0	0.9609808867912958	99.99733132600448
GOTERM_BP_FAT	GO:0016358~dendrite development	18	0.9321595028482652	0.45056132900529877	ARC42, TRC, CT, KNI, AOP, BON, BABO, TAB2, LIS-1, WIT, FUTSCH, SCRT, PUM, STAN, VVL, SMOX, DALLY, PTX1	1097	117	7937	1.1131056728139683	1.0	0.9609808867912958	99.99733132600448
Annotation Cluster 36	Enrichment Score: 1.7971007687736975
Category	Term	Count	%	PValue	Genes	List Total	Pop Hits	Pop Total	Fold Enrichment	Bonferroni	Benjamini	FDR
INTERPRO	IPR011022:Arrestin-like, C-terminal	9	0.4660797514241326	0.004964450895115114	CG18747, CG10086, CG18746, CG18745, CG18744, ARR2, CG2993, CG2641, CG18748	1683	18	10196	3.0291146761734997	0.9997518127235725	0.1962411337328689	8.034178432540617
INTERPRO	IPR011021:Arrestin-like, N-terminal	9	0.4660797514241326	0.004964450895115114	CG18747, CG10086, CG18746, CG18745, CG18744, ARR2, CG2993, CG2641, CG18748	1683	18	10196	3.0291146761734997	0.9997518127235725	0.1962411337328689	8.034178432540617
PIR_SUPERFAMILY	PIRSF015810:Caenorhabditis elegans hypothetical protein R06B9.1	3	0.15535991714137753	0.164799259165603	CG18747, CG2641, CG18748	493	4	2596	3.9492900608519266	1.0	0.9977409571702718	91.93190275437367
Annotation Cluster 37	Enrichment Score: 1.7825237526097568
Category	Term	Count	%	PValue	Genes	List Total	Pop Hits	Pop Total	Fold Enrichment	Bonferroni	Benjamini	FDR
GOTERM_BP_FAT	GO:0007610~behavior	88	4.557224236147074	9.271754835845486E-5	SPI, NOMPC, EAS, SDA, DOA, TEQUILA, ESG, CAC, BNL, SLO, SYN, SNPF, TUTL, GYCALPHA99B, STNB, CDK5ALPHA, CG14509, CHER, PKA-R1, EAG, PEBIII, EGFR, DDC, TIM, PDFR, FRU, GPO-1, NETB, MYS, TBH, DSX, FAS2, BRP, TIMP, ITP-R83A, BIN3, ADH, OSK, CDASE, MURA, HIW, BX, SBB, TK, B, OBP56H, TO, NMDAR1, OBP56D, N, PKA-C1, T, PI3K92E, VRI, ACE, GPDH, EMC, FTZ-F1, Y, CYP6A20, GAD1, AMON, KDN, KLG, PDF, INX2, ROG…	1097	429	7937	1.484140897085291	0.20188256575490404	0.0045914581378333486	0.16292506081847513
GOTERM_BP_FAT	GO:0007611~learning or memory	21	1.0875194199896427	0.0032164483489493523	DDC, KLG, EAS, TEQUILA, NMDAR1, ROGDI, DRL, N, PKA-C1, NORD, TBH, FAS2, FUTSCH, DNC, PUM, CHER, PKA-R1, EAG, OSK, RHO, MURA	1097	77	7937	1.9732327836247616	0.999604361484071	0.06028873508803578	5.50796892309754
GOTERM_BP_FAT	GO:0007613~memory	12	0.6214396685655101	0.007336107083428823	TBH, FAS2, EAS, KLG, TEQUILA, DNC, NMDAR1, PUM, DRL, N, PKA-C1, OSK	1097	36	7937	2.411728957763598	0.9999999832886469	0.1052623257748816	12.145326893627518
GOTERM_BP_FAT	GO:0007612~learning	15	0.7767995857068877	0.015089429240634628	KLG, EAS, ROGDI, NMDAR1, DRL, PKA-C1, NORD, FAS2, FUTSCH, DNC, CHER, PKA-R1, OSK, RHO, MURA	1097	55	7937	1.9732327836247618	0.9999999999999999	0.167277938563815	23.46183743204867
GOTERM_BP_FAT	GO:0008355~olfactory learning	13	0.6732263076126359	0.026902134433386182	KLG, ROGDI, NMDAR1, DRL, PKA-C1, NORD, FAS2, FUTSCH, DNC, CHER, PKA-R1, MURA, RHO	1097	48	7937	1.959529778182923	1.0	0.2552935074238718	38.09524288715882
GOTERM_BP_FAT	GO:0042048~olfactory behavior	21	1.0875194199896427	0.033252063287187474	KLG, OBP56H, ESG, INX2, NMDAR1, ROGDI, OBP56D, DRL, PKA-C1, NORD, FAS2, FUTSCH, DNC, FTZ-F1, BIN3, CG14509, CHER, PKA-R1, RHO, XRP1, MURA	1097	95	7937	1.5993570983063858	1.0	0.29115447162292285	44.82743464551615
GOTERM_BP_FAT	GO:0007616~long-term memory	7	0.3625064733298809	0.07221209526859747	EAS, KLG, TEQUILA, NMDAR1, PUM, N, OSK	1097	22	7937	2.3021049142288885	1.0	0.45645567767480955	73.23529429206685
GOTERM_BP_FAT	GO:0007635~chemosensory behavior	21	1.0875194199896427	0.11729012147936711	KLG, OBP56H, ESG, INX2, NMDAR1, ROGDI, OBP56D, DRL, PKA-C1, NORD, FAS2, FUTSCH, DNC, FTZ-F1, BIN3, CG14509, CHER, PKA-R1, RHO, XRP1, MURA	1097	110	7937	1.3812629485373331	1.0	0.6057283649668197	88.85266727726811
GOTERM_BP_FAT	GO:0050890~cognition	52	2.6929052304505436	0.36235354204825815	MBL, EAS, NOMPC, OBP83EF, DOA, TEQUILA, GYCALPHA99B, PKA-R1, CHER, EAG, DDC, TYRR, OBP18A, MYS, TBH, GR85A, FAS2, ITP-R83A, RDGB, RDGA, OSK, MURA, RDGC, GR2A, OBP99C, OBP56H, NMDAR1, N, OBP56D, PKA-C1, T, ARR2, SEV, KLG, CT, ROGDI, OBP57C, DRL, OBP57A, OBP49A, NORD, SOL, NINAC, NINAE, FUTSCH, DNC, SVP, PUM, NORPA, CK, RHO, EBI	1097	350	7937	1.0749420497460607	1.0	0.9242992644073332	99.9634068172394
Annotation Cluster 38	Enrichment Score: 1.7524444032133364
Category	Term	Count	%	PValue	Genes	List Total	Pop Hits	Pop Total	Fold Enrichment	Bonferroni	Benjamini	FDR
GOTERM_BP_FAT	GO:0035272~exocrine system development	37	1.9161056447436562	9.929310162737287E-5	PAN, SPI, EIP71CD, DOA, CRQ, EIP75B, CATHD, CORA, PVF3, BTL, PI3K92E, FKH, RAC2, EIP93F, HTH, FTZ-F1, IF, EGFR, RAW, SANTA-MARIA, HB, EIP63F-1, CG5254, CG3829, DRL, EIP74EF, BUN, TSH, HTL, JEB, NETB, LEA, FZ2, DRL-2, COMM3, CBT, RHO	1097	139	7937	1.9259130526025852	0.21454555088850102	0.004818211252551996	0.17447023738126344
GOTERM_BP_FAT	GO:0007431~salivary gland development	37	1.9161056447436562	9.929310162737287E-5	PAN, SPI, EIP71CD, DOA, CRQ, EIP75B, CATHD, CORA, PVF3, BTL, PI3K92E, FKH, RAC2, EIP93F, HTH, FTZ-F1, IF, EGFR, RAW, SANTA-MARIA, HB, EIP63F-1, CG5254, CG3829, DRL, EIP74EF, BUN, TSH, HTL, JEB, NETB, LEA, FZ2, DRL-2, COMM3, CBT, RHO	1097	139	7937	1.9259130526025852	0.21454555088850102	0.004818211252551996	0.17447023738126344
GOTERM_BP_FAT	GO:0048732~gland development	40	2.071465561885034	3.1655739154205515E-4	PAN, SPI, EIP71CD, DOA, CRQ, EIP75B, CATHD, N, CORA, PNR, PVF3, BTL, PI3K92E, FKH, RAC2, EIP93F, HTH, FTZ-F1, IF, EGFR, RAW, SANTA-MARIA, HB, EIP63F-1, CG5254, CG3829, DRL, BUN, EIP74EF, HTL, TSH, JEB, NETB, LEA, FZ2, STAT92E, DRL-2, COMM3, CBT, RHO	1097	163	7937	1.7755059811756544	0.5369820494624558	0.01234238495153439	0.5552295718748157
GOTERM_BP_FAT	GO:0022612~gland morphogenesis	27	1.3982392542723976	0.005933389437541764	PAN, CRQ, EIP75B, DOA, EIP71CD, CATHD, CORA, PVF3, BTL, FKH, PI3K92E, RAC2, EIP93F, FTZ-F1, RAW, SANTA-MARIA, CG5254, EIP63F-1, CG3829, DRL, EIP74EF, BUN, JEB, FZ2, DRL-2, COMM3, CBT	1097	114	7937	1.7135968910425563	0.9999994818404445	0.08969940207087279	9.936358212430463
GOTERM_BP_FAT	GO:0007435~salivary gland morphogenesis	27	1.3982392542723976	0.005933389437541764	PAN, CRQ, EIP75B, DOA, EIP71CD, CATHD, CORA, PVF3, BTL, FKH, PI3K92E, RAC2, EIP93F, FTZ-F1, RAW, SANTA-MARIA, CG5254, EIP63F-1, CG3829, DRL, EIP74EF, BUN, JEB, FZ2, DRL-2, COMM3, CBT	1097	114	7937	1.7135968910425563	0.9999994818404445	0.08969940207087279	9.936358212430463
GOTERM_BP_FAT	GO:0048102~autophagic cell death	16	0.8285862247540134	0.04171924861097533	RAW, SANTA-MARIA, EIP75B, DOA, CRQ, EIP71CD, CG5254, EIP63F-1, CG3829, CATHD, EIP74EF, BUN, EIP93F, FTZ-F1, COMM3, CBT	1097	68	7937	1.7023969113625395	1.0	0.3287471099106283	52.73527084513729
GOTERM_BP_FAT	GO:0035071~salivary gland cell autophagic cell death	16	0.8285862247540134	0.04171924861097533	RAW, SANTA-MARIA, EIP75B, DOA, CRQ, EIP71CD, CG5254, EIP63F-1, CG3829, CATHD, EIP74EF, BUN, EIP93F, FTZ-F1, COMM3, CBT	1097	68	7937	1.7023969113625395	1.0	0.3287471099106283	52.73527084513729
GOTERM_BP_FAT	GO:0035070~salivary gland histolysis	16	0.8285862247540134	0.04171924861097533	RAW, SANTA-MARIA, EIP75B, DOA, CRQ, EIP71CD, CG5254, EIP63F-1, CG3829, CATHD, EIP74EF, BUN, EIP93F, FTZ-F1, COMM3, CBT	1097	68	7937	1.7023969113625395	1.0	0.3287471099106283	52.73527084513729
GOTERM_BP_FAT	GO:0016271~tissue death	16	0.8285862247540134	0.052249525145351666	RAW, SANTA-MARIA, EIP75B, DOA, CRQ, EIP71CD, CG5254, EIP63F-1, CG3829, CATHD, EIP74EF, BUN, EIP93F, FTZ-F1, COMM3, CBT	1097	70	7937	1.6537569996093242	1.0	0.3821997268593704	61.08225316587779
GOTERM_BP_FAT	GO:0007559~histolysis	16	0.8285862247540134	0.052249525145351666	RAW, SANTA-MARIA, EIP75B, DOA, CRQ, EIP71CD, CG5254, EIP63F-1, CG3829, CATHD, EIP74EF, BUN, EIP93F, FTZ-F1, COMM3, CBT	1097	70	7937	1.6537569996093242	1.0	0.3821997268593704	61.08225316587779
GOTERM_BP_FAT	GO:0008219~cell death	27	1.3982392542723976	0.23175879994240342	WGN, CRQ, EIP75B, DOA, EIP71CD, LYSB, CATHD, RAB3-GEF, N, DREP-2, EIP93F, FTZ-F1, DAMM, RAW, SANTA-MARIA, CG5254, EIP63F-1, CG3829, ICE, EIP74EF, BUN, LYSS, COMM3, SCYL, RST, CBT, TAK1	1097	162	7937	1.205864478881799	1.0	0.8191103446441917	99.03084289887727
GOTERM_BP_FAT	GO:0016265~death	27	1.3982392542723976	0.24184591859980953	WGN, CRQ, EIP75B, DOA, EIP71CD, LYSB, CATHD, RAB3-GEF, N, DREP-2, EIP93F, FTZ-F1, DAMM, RAW, SANTA-MARIA, CG5254, EIP63F-1, CG3829, ICE, EIP74EF, BUN, LYSS, COMM3, SCYL, RST, CBT, TAK1	1097	163	7937	1.1984665372935668	1.0	0.8300004176067064	99.23184269722182
GOTERM_BP_FAT	GO:0012501~programmed cell death	25	1.294665976178146	0.28093030427293236	WGN, CRQ, EIP75B, DOA, EIP71CD, CATHD, RAB3-GEF, N, DREP-2, EIP93F, FTZ-F1, DAMM, RAW, SANTA-MARIA, CG5254, EIP63F-1, CG3829, ICE, EIP74EF, BUN, COMM3, SCYL, RST, CBT, TAK1	1097	153	7937	1.1822200773350968	1.0	0.8700858107724978	99.69715775464539
GOTERM_BP_FAT	GO:0006915~apoptosis	9	0.4660797514241326	0.8521858505340115	DREP-2, WGN, CRQ, EIP93F, ICE, RAB3-GEF, SCYL, DAMM, TAK1	1097	77	7937	0.8456711929820407	1.0	0.999847632974544	99.99999999999974
Annotation Cluster 39	Enrichment Score: 1.7416822200936268
Category	Term	Count	%	PValue	Genes	List Total	Pop Hits	Pop Total	Fold Enrichment	Bonferroni	Benjamini	FDR
KEGG_PATHWAY	dme00280:Valine, leucine and isoleucine degradation	18	0.9321595028482652	2.5450931046251287E-5	ARC42, CG6984, CG5044, CG17691, CG10932, YIP2, CG3902, CG2118, SCU, THIOLASE, CG12262, CG4860, CG7433, CG17896, CG8199, CG1673, CG9629, CG5599	394	33	2054	2.843562528841716	0.002567275644370981	8.564919170930274E-4	0.028298148721361827
KEGG_PATHWAY	dme00410:beta-Alanine metabolism	10	0.5178663904712585	0.004703648523612718	CG12262, CG6984, CG4860, CG5044, CRMP, B, CG7433, GAD1, CG9629, SU(R)	394	19	2054	2.743788405022709	0.37885410834448074	0.06576479041141592	5.107795953167127
KEGG_PATHWAY	dme00650:Butanoate metabolism	10	0.5178663904712585	0.035344267241788074	ARC42, CG6984, B, CG7433, CG1444, CG10932, CG2070, GAD1, CG9629, SSADH	394	25	2054	2.085279187817259	0.9735997945389034	0.21517320779323235	32.97785400107291
KEGG_PATHWAY	dme00640:Propanoate metabolism	9	0.4660797514241326	0.07081298384396525	CG12262, ACCOAS, CG6984, CG4860, CG5044, CG7433, CG10932, CG17896, CG9629	394	24	2054	1.9549492385786802	0.9993996335768615	0.30988602867401216	55.81220310854823
KEGG_PATHWAY	dme00380:Tryptophan metabolism	7	0.3625064733298809	0.16736091989851395	NC73EF, DDC, CG6984, CG9547, CG10932, CAT, CG9629	394	20	2054	1.8246192893401014	0.999999990750125	0.49597801957507226	86.95427177840415
KEGG_PATHWAY	dme00310:Lysine degradation	6	0.31071983428275507	0.7074279458273447	NC73EF, CG6984, CG9547, CG10932, CG5321, CG9629	394	30	2054	1.0426395939086295	1.0	0.9206062967169729	99.99988400637349
Annotation Cluster 40	Enrichment Score: 1.7376210306619206
Category	Term	Count	%	PValue	Genes	List Total	Pop Hits	Pop Total	Fold Enrichment	Bonferroni	Benjamini	FDR
GOTERM_BP_FAT	GO:0016052~carbohydrate catabolic process	27	1.3982392542723976	2.979967922506153E-5	NC73EF, ENO, CRALBP, PGD, PMI, PHKGAMMA, PGRP-SD, GAPDH1, ZW, PGI, GPDH, PGRP-SC2, PGK, PGRP-LF, CHT6, PGRP-LD, CHT4, PYK, CHT9, CHT7, CHT8, PGLYM78, IDGF2, IDGF1, CG6910, GLYP, PGRP-LC, PGRP-LB, PGRP-LA	1097	83	7937	2.3536150069741133	0.06990997805587873	0.0018102070884528088	0.052391895796766175
GOTERM_BP_FAT	GO:0006006~glucose metabolic process	20	1.035732780942517	3.7280140299485545E-4	NC73EF, PDK, ENO, CG1516, FOXO, CG10924, PGD, PYK, CG9485, CG7766, PHKGAMMA, CG8475, PGLYM78, GAPDH1, ZW, PGI, PEPCK, GLYP, PGM, PGK	1097	61	7937	2.372192417472391	0.5961945412945111	0.014290902498984903	0.6535747263842207
GOTERM_BP_FAT	GO:0019318~hexose metabolic process	24	1.2428793371310203	9.008651415088636E-4	NC73EF, PDK, ENO, CG1516, FOXO, CG9465, CG10924, PGD, PYK, CG10467, CG9485, CG7766, PHKGAMMA, CG8475, PGLYM78, CG32444, GAPDH1, ZW, PGI, PEPCK, CG5322, GLYP, PGM, PGK	1097	85	7937	2.0428762936350475	0.8882947386784366	0.02606268038178494	1.5724548870926447
GOTERM_BP_FAT	GO:0005996~monosaccharide metabolic process	26	1.3464526152252718	0.0011879324116996623	NC73EF, ENO, CG9465, PGD, CG9485, PHKGAMMA, TTV, GAPDH1, ZW, PGI, PGM, PGK, PDK, CG1516, FOXO, CG17065, CG10924, PYK, CG10467, CG7766, CG8475, CG32444, PGLYM78, PEPCK, CG5322, GLYP	1097	97	7937	1.9393284402635116	0.9444665082062015	0.030605411075648736	2.068609565923185
KEGG_PATHWAY	dme00010:Glycolysis / Gluconeogenesis	18	0.9321595028482652	0.013121720646525233	PDH, ENO, ACCOAS, CG10924, PYK, CG10467, FBP, CG18814, PGLYM78, CG32444, ADHR, GAPDH1, PGI, PEPCK, ADH, CG5261, PGM, CG9629, PGK	394	52	2054	1.8045685279187818	0.73659583360339	0.10521529197518098	13.660342882554755
GOTERM_BP_FAT	GO:0046164~alcohol catabolic process	14	0.7250129466597618	0.018598923835949792	NC73EF, ENO, PGD, PYK, PHKGAMMA, ACE, PGLYM78, ADHR, ZW, GAPDH1, PGI, GPDH, CG6910, ADH, PGK	1097	51	7937	1.9861297299229628	1.0	0.19294156744489954	28.118776763192123
GOTERM_BP_FAT	GO:0044275~cellular carbohydrate catabolic process	13	0.6732263076126359	0.041622718077923705	NC73EF, ENO, PGD, PYK, PHKGAMMA, PGLYM78, ZW, GAPDH1, GPDH, PGI, GLYP, CG6910, PGK	1097	51	7937	1.844263320642751	1.0	0.32914517933870446	52.65147320439847
SP_PIR_KEYWORDS	gluconeogenesis	4	0.20714655618850336	0.06631615873687165	GAPDH1, PGI, PEPCK, PGK	1868	7	12980	3.9706332211685536	0.9999999999847755	0.3030120659274971	61.075746440371745
GOTERM_BP_FAT	GO:0019320~hexose catabolic process	10	0.5178663904712585	0.12985889046421129	NC73EF, PHKGAMMA, PGLYM78, ENO, PGD, GAPDH1, ZW, PYK, PGI, PGK	1097	43	7937	1.6826015984397193	1.0	0.6412480245764778	91.33752670800092
GOTERM_BP_FAT	GO:0006007~glucose catabolic process	10	0.5178663904712585	0.12985889046421129	NC73EF, PHKGAMMA, PGLYM78, ENO, PGD, GAPDH1, ZW, PYK, PGI, PGK	1097	43	7937	1.6826015984397193	1.0	0.6412480245764778	91.33752670800092
GOTERM_BP_FAT	GO:0046365~monosaccharide catabolic process	10	0.5178663904712585	0.14443737410718488	NC73EF, PHKGAMMA, PGLYM78, ENO, PGD, GAPDH1, ZW, PYK, PGI, PGK	1097	44	7937	1.6443606530206347	1.0	0.6745129638839471	93.56423684460233
SP_PIR_KEYWORDS	glycolysis	6	0.31071983428275507	0.25669077781450195	PGLYM78, ENO, GAPDH1, PYK, PGI, PGK	1868	24	12980	1.7371520342612419	1.0	0.6742685056804161	98.30776048209295
KEGG_PATHWAY	dme00030:Pentose phosphate pathway	7	0.3625064733298809	0.267353854299807	PGD, ZW, PGI, CG8036, FBP, CG6767, PGM	394	23	2054	1.5866254689913928	0.9999999999999774	0.6491317751017611	96.85511134669055
GOTERM_BP_FAT	GO:0006096~glycolysis	7	0.3625064733298809	0.35206013423399496	NC73EF, PGLYM78, ENO, GAPDH1, PYK, PGI, PGK	1097	35	7937	1.4470373746581586	1.0	0.9199291152335239	99.95150417138625
Annotation Cluster 41	Enrichment Score: 1.7040502393560204
Category	Term	Count	%	PValue	Genes	List Total	Pop Hits	Pop Total	Fold Enrichment	Bonferroni	Benjamini	FDR
GOTERM_BP_FAT	GO:0035218~leg disc development	18	0.9321595028482652	3.0666979049921424E-4	EGFR, BX, UBX, DLL, N, RN, HS3ST-B, TSH, PKA-C1, BAB2, DAC, SU(DX), RU, DS, HTH, FJ, DALLY, RHO	1097	51	7937	2.5535953670438096	0.5257095182307292	0.012355294016421547	0.5379311751473104
GOTERM_BP_FAT	GO:0007447~imaginal disc pattern formation	27	1.3982392542723976	4.2211774585479693E-4	TARA, SBB, CG5890, DLL, FRC, NOTUM, N, PKA-C1, MPCP, DAD, CAD99C, DAC, SU(DX), BI, DS, HTH, FJ, DALLY, EGFR, L(2)08717, TKV, HS3ST-B, TSH, RU, SKD, CBT, RHO	1097	96	7937	2.0348963081130353	0.6418513265830336	0.015672913468547045	0.7397310616865549
GOTERM_BP_FAT	GO:0035110~leg morphogenesis	15	0.7767995857068877	4.3755099885739673E-4	BX, UBX, DLL, N, RN, HS3ST-B, PKA-C1, TSH, BAB2, DAC, SU(DX), DS, HTH, FJ, DALLY	1097	39	7937	2.7827641820349207	0.6550503799376203	0.015997281980210665	0.7666786885548893
GOTERM_BP_FAT	GO:0007478~leg disc morphogenesis	13	0.6732263076126359	5.059195026002859E-4	UBX, DLL, N, RN, HS3ST-B, PKA-C1, TSH, BAB2, SU(DX), HTH, DS, FJ, DALLY	1097	31	7937	3.034110624283236	0.707914168397666	0.017184541600919312	0.8859723020978039
GOTERM_BP_FAT	GO:0060173~limb development	15	0.7767995857068877	5.888277981738398E-4	BX, UBX, DLL, N, RN, HS3ST-B, PKA-C1, TSH, BAB2, DAC, SU(DX), DS, HTH, FJ, DALLY	1097	40	7937	2.7131950774840474	0.76127690093368	0.01917129340387813	1.030454389909019
GOTERM_BP_FAT	GO:0035108~limb morphogenesis	15	0.7767995857068877	5.888277981738398E-4	BX, UBX, DLL, N, RN, HS3ST-B, PKA-C1, TSH, BAB2, DAC, SU(DX), DS, HTH, FJ, DALLY	1097	40	7937	2.7131950774840474	0.76127690093368	0.01917129340387813	1.030454389909019
GOTERM_BP_FAT	GO:0035127~post-embryonic limb morphogenesis	12	0.6214396685655101	0.001054941373765768	SU(DX), DS, UBX, HTH, DLL, FJ, DALLY, RN, HS3ST-B, PKA-C1, TSH, BAB2	1097	29	7937	2.9938704303272248	0.9232323277349455	0.028430407072342345	1.8390475814202945
GOTERM_BP_FAT	GO:0007480~imaginal disc-derived leg morphogenesis	12	0.6214396685655101	0.001054941373765768	SU(DX), DS, UBX, HTH, DLL, FJ, DALLY, RN, HS3ST-B, PKA-C1, TSH, BAB2	1097	29	7937	2.9938704303272248	0.9232323277349455	0.028430407072342345	1.8390475814202945
GOTERM_BP_FAT	GO:0035109~imaginal disc-derived limb morphogenesis	12	0.6214396685655101	0.0014607117508680864	SU(DX), DS, UBX, HTH, DLL, FJ, DALLY, RN, HS3ST-B, PKA-C1, TSH, BAB2	1097	30	7937	2.8940747493163177	0.9714199986979634	0.034253027550272486	2.537883191227075
GOTERM_BP_FAT	GO:0009954~proximal/distal pattern formation	10	0.5178663904712585	0.0023366888280424306	EGFR, RU, HTH, DLL, FJ, CORA, N, TSH, RHO, DAC	1097	23	7937	3.14573342316991	0.9966186393467912	0.04786382770648523	4.030563135872168
GOTERM_BP_FAT	GO:0007449~proximal/distal pattern formation, imaginal disc	9	0.4660797514241326	0.0049447761311028435	EGFR, RU, HTH, DLL, FJ, N, TSH, RHO, DAC	1097	21	7937	3.1007943742674833	0.9999941876530268	0.07873760565257582	8.348155879508546
GOTERM_BP_FAT	GO:0035222~wing disc pattern formation	18	0.9321595028482652	0.0094813587250062	EGFR, TARA, SBB, CG5890, L(2)08717, TKV, NOTUM, N, HS3ST-B, TSH, MPCP, CAD99C, SU(DX), BI, DS, SKD, DALLY, CBT	1097	68	7937	1.9151965252828569	0.9999999999133092	0.12269139698313203	15.425034342198352
GOTERM_BP_FAT	GO:0035223~leg disc pattern formation	7	0.3625064733298809	0.015938298762172273	EGFR, RU, HTH, DLL, TSH, RHO, DAC	1097	16	7937	3.165394257064722	1.0	0.17201817769874328	24.613647185390608
GOTERM_BP_FAT	GO:0007479~leg disc proximal/distal pattern formation	7	0.3625064733298809	0.015938298762172273	EGFR, RU, HTH, DLL, TSH, RHO, DAC	1097	16	7937	3.165394257064722	1.0	0.17201817769874328	24.613647185390608
GOTERM_BP_FAT	GO:0048645~organ formation	11	0.5696530295183843	0.04140583432790723	FKH, SPI, CT, UBX, HTH, DLL, N, DALLY, NETB, LEA, RHO	1097	40	7937	1.989676390154968	1.0	0.32875216085308656	52.46268621821331
GOTERM_BP_FAT	GO:0010092~specification of organ identity	3	0.15535991714137753	0.05190570872790861	UBX, HTH, DLL	1097	3	7937	7.235186873290793	1.0	0.3812826222607498	60.833225747743036
GOTERM_BP_FAT	GO:0048190~wing disc dorsal/ventral pattern formation	12	0.6214396685655101	0.07558484297541032	TARA, SU(DX), SBB, L(2)08717, CG5890, SKD, NOTUM, N, DALLY, HS3ST-B, CBT, MPCP	1097	50	7937	1.7364448495897904	1.0	0.4689589499216966	74.89570324752479
GOTERM_BP_FAT	GO:0007450~dorsal/ventral pattern formation, imaginal disc	13	0.6732263076126359	0.08604734551685018	TARA, SBB, CG5890, L(2)08717, N, NOTUM, HS3ST-B, TSH, MPCP, SU(DX), SKD, DALLY, CBT	1097	57	7937	1.6501303395224616	1.0	0.5097197337855689	79.44982182630828
GOTERM_BP_FAT	GO:0007469~antennal development	7	0.3625064733298809	0.08678608859376055	EGFR, SALM, TRC, CT, DLL, CK, DAC	1097	23	7937	2.202013396218937	1.0	0.5105773880016995	79.73998114772925
GOTERM_BP_FAT	GO:0048098~antennal joint development	3	0.15535991714137753	0.0943896161232255	SALM, CT, DAC	1097	4	7937	5.426390154968096	1.0	0.53601761378219	82.5102363364804
GOTERM_BP_FAT	GO:0009953~dorsal/ventral pattern formation	24	1.2428793371310203	0.1651263331303472	EGFR, TARA, SBB, EA, CG5890, L(2)08717, CBL, TKV, VND, DLL, NOTUM, N, HS3ST-B, TSH, MPCP, LIS-1, SU(DX), EGL, CACT, MYD88, GRK, SKD, DALLY, CBT	1097	135	7937	1.2862554441405856	1.0	0.715674542467252	95.81547986214355
GOTERM_BP_FAT	GO:0035285~appendage segmentation	5	0.25893319523562924	0.19936530644022069	SU(DX), BX, FJ, N, HS3ST-B	1097	17	7937	2.1279961392031743	1.0	0.7764097633941571	97.99633231231466
GOTERM_BP_FAT	GO:0035286~leg segmentation	5	0.25893319523562924	0.19936530644022069	SU(DX), BX, FJ, N, HS3ST-B	1097	17	7937	2.1279961392031743	1.0	0.7764097633941571	97.99633231231466
GOTERM_BP_FAT	GO:0035111~leg joint morphogenesis	4	0.20714655618850336	0.22386997546103649	SU(DX), FJ, N, HS3ST-B	1097	12	7937	2.4117289577635974	1.0	0.8109649481290864	98.84010137185403
GOTERM_BP_FAT	GO:0035214~eye-antennal disc development	12	0.6214396685655101	0.23020681440465304	EGFR, SALM, TRC, STAT92E, CT, DLL, BABO, TSH, CK, DAD, BAB2, DAC	1097	62	7937	1.4003587496691858	1.0	0.818387096761418	98.99582942160308
GOTERM_BP_FAT	GO:0007473~wing disc proximal/distal pattern formation	3	0.15535991714137753	0.2502829960699581	EGFR, N, TSH	1097	7	7937	3.100794374267483	1.0	0.8386818302371918	99.3690694165395
GOTERM_BP_FAT	GO:0016348~imaginal disc-derived leg joint morphogenesis	3	0.15535991714137753	0.30503112431788204	SU(DX), FJ, HS3ST-B	1097	8	7937	2.713195077484048	1.0	0.8887494688649116	99.83371657702978
GOTERM_BP_FAT	GO:0007455~eye-antennal disc morphogenesis	6	0.31071983428275507	0.6415356633560241	EGFR, TRC, STAT92E, BABO, CK, BAB2	1097	39	7937	1.1131056728139683	1.0	0.9937253933295774	99.99999853911217
GOTERM_BP_FAT	GO:0007219~Notch signaling pathway	6	0.31071983428275507	0.9178266176994954	SU(DX), FJ, FRC, N, HS3ST-B, EBI	1097	58	7937	0.7484676075818062	1.0	0.9999824461852326	100.0
SP_PIR_KEYWORDS	notch signaling pathway	3	0.15535991714137753	0.9659810979558693	SU(DX), FJ, N	1868	34	12980	0.6131124826804384	1.0	0.9995554816180459	100.0
Annotation Cluster 42	Enrichment Score: 1.703955248125609
Category	Term	Count	%	PValue	Genes	List Total	Pop Hits	Pop Total	Fold Enrichment	Bonferroni	Benjamini	FDR
GOTERM_BP_FAT	GO:0016337~cell-cell adhesion	22	1.1393060590367685	2.022703629716148E-5	EGFR, KLG, CAD86C, ED, MKP3, N, CAD99C, MYS, FAS1, FAS2, PYD, FT, BAZ, DS, CAD96CA, CADN, STAN, CAT, RANBPM, RST, IF, RHO	1097	59	7937	2.69786629173555	0.04800229012487289	0.0014457964685907765	0.03556470844080506
GOTERM_BP_FAT	GO:0035152~regulation of tube architecture, open tracheal system	14	0.7250129466597618	0.0011730290911840294	EGFR, KNI, MKP3, CORA, BNL, KLAR, MYS, BLIMP-1, CHICO, FAS2, DAAM, IF, VERM, RHO	1097	38	7937	2.6655951638439763	0.9424143153212039	0.030550573665330982	2.042909468660703
GOTERM_BP_FAT	GO:0035160~maintenance of epithelial integrity, open tracheal system	5	0.25893319523562924	0.05349834775372997	EGFR, MKP3, IF, MYS, RHO	1097	11	7937	3.2887213060412694	1.0	0.388358404248351	61.97427441850457
GOTERM_BP_FAT	GO:0060249~anatomical structure homeostasis	11	0.5696530295183843	0.06411138796325262	EGFR, CHICO, WUPA, INR, UP, MKP3, RANBPM, IF, MYS, RHO, TUP	1097	43	7937	1.8508617582836913	1.0	0.427408551420276	68.81422487213251
GOTERM_BP_FAT	GO:0007474~imaginal disc-derived wing vein specification	9	0.4660797514241326	0.06458382067619489	EGFR, ARA, CV-2, CAUP, FJ, MKP3, N, HS3ST-B, RHO	1097	32	7937	2.034896308113036	1.0	0.428730677800533	69.08991112366736
GOTERM_BP_FAT	GO:0010669~epithelial structure maintenance	5	0.25893319523562924	0.07174827644872703	EGFR, MKP3, IF, MYS, RHO	1097	12	7937	3.014661197204497	1.0	0.4553494892459691	72.9990162297945
GOTERM_BP_FAT	GO:0001894~tissue homeostasis	6	0.31071983428275507	0.07395670637117502	EGFR, MKP3, IF, MYS, RHO, TUP	1097	17	7937	2.553595367043809	1.0	0.463597246460812	74.1066857473088
GOTERM_BP_FAT	GO:0048871~multicellular organismal homeostasis	6	0.31071983428275507	0.07395670637117502	EGFR, MKP3, IF, MYS, RHO, TUP	1097	17	7937	2.553595367043809	1.0	0.463597246460812	74.1066857473088
GOTERM_BP_FAT	GO:0035309~wing and notum subfield formation	4	0.20714655618850336	0.22386997546103649	EGFR, ARA, RHO, TUP	1097	12	7937	2.4117289577635974	1.0	0.8109649481290864	98.84010137185403
Annotation Cluster 43	Enrichment Score: 1.70115595154555
Category	Term	Count	%	PValue	Genes	List Total	Pop Hits	Pop Total	Fold Enrichment	Bonferroni	Benjamini	FDR
GOTERM_BP_FAT	GO:0040008~regulation of growth	31	1.605385810460901	3.610979752441209E-5	SBB, UBX, CAC, BABO, N, BTL, PI3K92E, SAMUEL, FT, NWK, SNPF, INR, DALLY, LK6, SPICT, FOXO, TKV, PATH, EX, BUN, CDK4, DSX, FAS2, CHICO, FUTSCH, MNT, THOR, PUM, SCYL, HIW, BTSZ	1097	103	7937	2.1775805152622776	0.08407483311097275	0.0020887824319211212	0.06348262158537565
GOTERM_BP_FAT	GO:0048638~regulation of developmental growth	16	0.8285862247540134	1.566083715590673E-4	SPICT, SBB, UBX, TKV, EX, CAC, BTL, DSX, PI3K92E, FAS2, FT, NWK, FUTSCH, PUM, DALLY, HIW	1097	40	7937	2.8940747493163173	0.3167547365521598	0.007298264042748026	0.27504951330986627
GOTERM_BP_FAT	GO:0060284~regulation of cell development	32	1.657172449508027	0.0015213322010233046	ROP, SPI, TRC, TINC, ED, AOP, CAC, N, MBS, BTL, PKA-C1, RAC2, NWK, SEV, LBL, SPICT, EGFR, STY, TKV, TRIO, ICE, HS3ST-B, SIF, KLU, FAS2, NINAE, FUTSCH, CADN, PUM, SYX1A, NORPA, HIW	1097	131	7937	1.7673738927122546	0.9753430665892306	0.03464925978993383	2.6418826437209164
GOTERM_BP_FAT	GO:0051960~regulation of nervous system development	24	1.2428793371310203	0.002071103133154014	SPICT, TRC, TINC, ED, AOP, TKV, STY, TRIO, CAC, N, MBS, HS3ST-B, BTL, UNPG, SIF, FAS2, NWK, RAC2, FUTSCH, SEV, CADN, LBL, PUM, HIW	1097	90	7937	1.9293831662108782	0.9935401296190652	0.04363989816384517	3.580293671628043
GOTERM_BP_FAT	GO:0045570~regulation of imaginal disc growth	8	0.4142931123770067	0.0021940910423175015	DSX, PI3K92E, FT, SBB, UBX, TKV, EX, DALLY	1097	15	7937	3.8587663324217565	0.9952131938228626	0.0457777808276838	3.789052409353133
GOTERM_BP_FAT	GO:0048634~regulation of muscle development	11	0.5696530295183843	0.011055178820454498	SPICT, FAS2, NWK, FUTSCH, UBX, TKV, CAC, PUM, NAU, RST, HIW	1097	33	7937	2.4117289577635974	0.9999999999981868	0.13664932115329398	17.75731724788604
GOTERM_BP_FAT	GO:0050807~regulation of synapse organization	10	0.5178663904712585	0.013281580132578713	SPICT, FAS2, RTGEF, NWK, FUTSCH, TKV, CAC, PUM, BCHS, HIW	1097	29	7937	2.494892025272687	0.9999999999999925	0.15505439516088515	20.95326437672472
GOTERM_BP_FAT	GO:0016202~regulation of striated muscle tissue development	10	0.5178663904712585	0.016709052426802297	SPICT, FAS2, NWK, FUTSCH, TKV, CAC, PUM, NAU, RST, HIW	1097	30	7937	2.411728957763598	1.0	0.1780496826496918	25.64528512648019
GOTERM_BP_FAT	GO:0048742~regulation of skeletal muscle fiber development	8	0.4142931123770067	0.024324337711750188	SPICT, FAS2, NWK, FUTSCH, TKV, CAC, PUM, HIW	1097	22	7937	2.6309770448330156	1.0	0.23925865326221618	35.147136528626
GOTERM_BP_FAT	GO:0051153~regulation of striated muscle cell differentiation	8	0.4142931123770067	0.024324337711750188	SPICT, FAS2, NWK, FUTSCH, TKV, CAC, PUM, HIW	1097	22	7937	2.6309770448330156	1.0	0.23925865326221618	35.147136528626
GOTERM_BP_FAT	GO:0051147~regulation of muscle cell differentiation	8	0.4142931123770067	0.024324337711750188	SPICT, FAS2, NWK, FUTSCH, TKV, CAC, PUM, HIW	1097	22	7937	2.6309770448330156	1.0	0.23925865326221618	35.147136528626
GOTERM_BP_FAT	GO:0008582~regulation of synaptic growth at neuromuscular junction	8	0.4142931123770067	0.024324337711750188	SPICT, FAS2, NWK, FUTSCH, TKV, CAC, PUM, HIW	1097	22	7937	2.6309770448330156	1.0	0.23925865326221618	35.147136528626
GOTERM_BP_FAT	GO:0048641~regulation of skeletal muscle tissue development	8	0.4142931123770067	0.024324337711750188	SPICT, FAS2, NWK, FUTSCH, TKV, CAC, PUM, HIW	1097	22	7937	2.6309770448330156	1.0	0.23925865326221618	35.147136528626
GOTERM_BP_FAT	GO:0046620~regulation of organ growth	10	0.5178663904712585	0.02542679110674474	DSX, PI3K92E, CHICO, FT, SBB, UBX, INR, TKV, EX, DALLY	1097	32	7937	2.260995897903373	1.0	0.2468030732768034	36.42380778209452
GOTERM_BP_FAT	GO:0051963~regulation of synaptogenesis	8	0.4142931123770067	0.030919114178792215	SPICT, FAS2, NWK, FUTSCH, TKV, CAC, PUM, HIW	1097	23	7937	2.516586738535928	1.0	0.2774951005829809	42.4385884877647
GOTERM_BP_FAT	GO:0048640~negative regulation of developmental growth	6	0.31071983428275507	0.03393922352005336	SPICT, FT, NWK, EX, BTL, HIW	1097	14	7937	3.100794374267483	1.0	0.2931928834864257	45.51303295576415
GOTERM_BP_FAT	GO:0045926~negative regulation of growth	9	0.4660797514241326	0.038193759271428845	SPICT, FT, FOXO, NWK, MNT, EX, SCYL, BTL, HIW	1097	29	7937	2.245402822745419	1.0	0.3112414389135454	49.58226672577424
GOTERM_BP_FAT	GO:0050803~regulation of synapse structure and activity	11	0.5696530295183843	0.04140583432790723	SPICT, FAS2, RTGEF, NWK, FUTSCH, TKV, CAC, PUM, BCHS, HIW, SIF	1097	40	7937	1.989676390154968	1.0	0.32875216085308656	52.46268621821331
GOTERM_BP_FAT	GO:0008101~decapentaplegic receptor signaling pathway	5	0.25893319523562924	0.09272859405275183	TTV, TKV, EX, BUN, DALLY	1097	13	7937	2.7827641820349203	1.0	0.530517316927132	81.93744527849297
GOTERM_BP_FAT	GO:0044087~regulation of cellular component biogenesis	15	0.7767995857068877	0.20794718095202966	SPICT, ROP, NOD, TKV, GEK, KON, CAC, TBP, PKA-C1, FAS2, NWK, FUTSCH, PUM, SYX1A, HIW	1097	80	7937	1.3565975387420237	1.0	0.787557868067581	98.34224636344587
GOTERM_BP_FAT	GO:0045886~negative regulation of synaptic growth at neuromuscular junction	3	0.15535991714137753	0.2502829960699581	SPICT, NWK, HIW	1097	7	7937	3.100794374267483	1.0	0.8386818302371918	99.3690694165395
GOTERM_BP_FAT	GO:0051964~negative regulation of synaptogenesis	3	0.15535991714137753	0.30503112431788204	SPICT, NWK, HIW	1097	8	7937	2.713195077484048	1.0	0.8887494688649116	99.83371657702978
GOTERM_BP_FAT	GO:0051961~negative regulation of nervous system development	3	0.15535991714137753	0.30503112431788204	SPICT, NWK, HIW	1097	8	7937	2.713195077484048	1.0	0.8887494688649116	99.83371657702978
GOTERM_BP_FAT	GO:0051129~negative regulation of cellular component organization	5	0.25893319523562924	0.960734597330156	SPICT, NWK, CADN, BTL, HIW	1097	56	7937	0.6459988279723922	1.0	0.9999989478329149	100.0
Annotation Cluster 44	Enrichment Score: 1.700760694736464
Category	Term	Count	%	PValue	Genes	List Total	Pop Hits	Pop Total	Fold Enrichment	Bonferroni	Benjamini	FDR
GOTERM_BP_FAT	GO:0030534~adult behavior	30	1.5535991714137753	0.0015093221971486368	SPI, TO, CAC, PKA-C1, T, SNPF, TUTL, STNB, GPDH, CDK5ALPHA, EAG, EGFR, GPO-1, ACTN, PLE, MYS, TBH, MTT, FAS2, NINAE, BRP, ADHR, DNC, ITP-R83A, ADH, NORPA, HIW, SHAKB, SESB, ADAR, RHO	1097	120	7937	1.8087967183226985	0.974611132463635	0.03470505475920027	2.6212867951135643
GOTERM_BP_FAT	GO:0007626~locomotory behavior	37	1.9161056447436562	0.01385264398326047	BX, SBB, DOA, CAC, BNL, PKA-C1, T, ACE, VRI, GYCALPHA99B, TUTL, STNB, GPDH, EMC, CDK5ALPHA, GAD1, EAG, TIM, PDF, GPO-1, PLE, ACTN, NETB, MYS, TBH, NINAE, TIMP, BRP, DNC, ITP-R83A, SVP, NORPA, UNC-104, HIW, SHAKB, SESB, ADAR	1097	181	7937	1.479016101169941	0.9999999999999981	0.16043545693661176	21.75393167647678
GOTERM_BP_FAT	GO:0008344~adult locomotory behavior	19	0.9839461418953911	0.03580918409441655	CAC, GPO-1, PLE, ACTN, MYS, T, NINAE, TUTL, BRP, ITP-R83A, STNB, GPDH, CDK5ALPHA, NORPA, EAG, ADAR, HIW, SESB, SHAKB	1097	84	7937	1.6365303641967273	1.0	0.3037047384401912	47.33828701957415
GOTERM_BP_FAT	GO:0007629~flight behavior	10	0.5178663904712585	0.2102074787345951	T, TUTL, ITP-R83A, STNB, GPDH, GPO-1, ACTN, EAG, MYS, SESB	1097	48	7937	1.5073305986022485	1.0	0.7906614544430238	98.42350030182766
Annotation Cluster 45	Enrichment Score: 1.6954809856310893
Category	Term	Count	%	PValue	Genes	List Total	Pop Hits	Pop Total	Fold Enrichment	Bonferroni	Benjamini	FDR
SP_PIR_KEYWORDS	voltage-gated channel	9	0.4660797514241326	4.5093173403002124E-4	SHAW, SLO, IRK3, CA-ALPHA1D, CAC, IRK2, SHAL, EAG, PARA	1868	15	12980	4.169164882226981	0.1510246579868154	0.006798664488695705	0.6182933140838842
GOTERM_CC_FAT	GO:0034703~cation channel complex	10	0.5178663904712585	0.0202957975305174	SHAW, SLO, SEI, CG10830, CA-ALPHA1D, CA-BETA, CAC, SHAL, EAG, PARA	737	28	4786	2.319247916262842	0.9994823403807986	0.2524898604051671	24.62089723248847
UP_SEQ_FEATURE	repeat:IV	4	0.20714655618850336	0.02932297195818398	CA-ALPHA1D, CAC, MYS, PARA	464	5	2975	5.129310344827585	1.0	0.8002802841166972	38.485047382896944
UP_SEQ_FEATURE	repeat:III	4	0.20714655618850336	0.02932297195818398	CA-ALPHA1D, CAC, MYS, PARA	464	5	2975	5.129310344827585	1.0	0.8002802841166972	38.485047382896944
UP_SEQ_FEATURE	repeat:II	4	0.20714655618850336	0.02932297195818398	CA-ALPHA1D, CAC, MYS, PARA	464	5	2975	5.129310344827585	1.0	0.8002802841166972	38.485047382896944
UP_SEQ_FEATURE	repeat:I	4	0.20714655618850336	0.02932297195818398	CA-ALPHA1D, CAC, MYS, PARA	464	5	2975	5.129310344827585	1.0	0.8002802841166972	38.485047382896944
GOTERM_CC_FAT	GO:0016323~basolateral plasma membrane	7	0.3625064733298809	0.20011711767890528	ZASP52, ILK, CA-ALPHA1D, CAC, VINC, ACTN, MYS	737	26	4786	1.74835612149045	1.0	0.7240142846571591	95.39432919090413
Annotation Cluster 46	Enrichment Score: 1.6836513307678915
Category	Term	Count	%	PValue	Genes	List Total	Pop Hits	Pop Total	Fold Enrichment	Bonferroni	Benjamini	FDR
GOTERM_BP_FAT	GO:0016052~carbohydrate catabolic process	27	1.3982392542723976	2.979967922506153E-5	NC73EF, ENO, CRALBP, PGD, PMI, PHKGAMMA, PGRP-SD, GAPDH1, ZW, PGI, GPDH, PGRP-SC2, PGK, PGRP-LF, CHT6, PGRP-LD, CHT4, PYK, CHT9, CHT7, CHT8, PGLYM78, IDGF2, IDGF1, CG6910, GLYP, PGRP-LC, PGRP-LB, PGRP-LA	1097	83	7937	2.3536150069741133	0.06990997805587873	0.0018102070884528088	0.052391895796766175
GOTERM_BP_FAT	GO:0000272~polysaccharide catabolic process	15	0.7767995857068877	5.3156160693128736E-5	PGRP-LF, CHT6, PGRP-LD, CHT4, CRALBP, PMI, CHT9, CHT7, CHT8, PGRP-SD, IDGF2, IDGF1, GLYP, PGRP-LC, PGRP-LB, PGRP-SC2, PGRP-LA	1097	33	7937	3.28872130604127	0.12127142627570886	0.0029338518846053763	0.09343767385954216
GOTERM_BP_FAT	GO:0005976~polysaccharide metabolic process	39	2.0196789228379077	1.6705011437986002E-4	TEQUILA, GASP, CRALBP, MUC18B, CG9485, PMI, ACT57B, SERP, PHKGAMMA, PGRP-SD, TTV, PGRP-SC2, PGM, VERM, PGRP-LF, CHT6, CG6403, PGRP-LD, CHT4, FOXO, HML, CG7766, CHT9, CG13309, CHT7, CHT8, CG14880, CG5756, CG8475, MUC68D, IDGF2, CG8192, MUR2B, MUC68E, IDGF1, GLYP, PGRP-LC, MUC96D, PGRP-LB, PGRP-LA, CG14607	1097	153	7937	1.844263320642751	0.33388957263520613	0.007636725153647439	0.2933628329325422
GOTERM_BP_FAT	GO:0006026~aminoglycan catabolic process	14	0.7250129466597618	1.67416706510306E-4	PGRP-LF, CHT6, PGRP-LD, CHT4, CRALBP, PMI, CHT9, CHT7, CHT8, PGRP-SD, IDGF2, IDGF1, PGRP-LC, PGRP-LB, PGRP-SC2, PGRP-LA	1097	32	7937	3.165394257064722	0.334483279347757	0.007512224763960185	0.2940057253256301
GOTERM_BP_FAT	GO:0045087~innate immune response	26	1.3464526152252718	5.12096140113718E-4	TEHAO, SPE, CRALBP, IM10, SICK, PMI, PGRP-SD, MYD88, CACT, 18W, PGRP-SC2, FON, DPT, HF, PGRP-LF, PGRP-LD, HE, HML, ECT4, PSH, SP7, GRASS, PGRP-LC, PGRP-LB, IMD, PGRP-LA, TAK1, TOLL-9	1097	92	7937	2.0447267250604417	0.7122711710353338	0.0171530817602914	0.8967430187926118
GOTERM_BP_FAT	GO:0006955~immune response	39	2.0196789228379077	0.0013306411736653855	EIP75B, CRQ, TEHAO, SPE, CRALBP, LYSB, IM10, SICK, PMI, VIR-1, CG16799, CACT, PGRP-SD, MYD88, RAC2, 18W, P38B, PGRP-SC2, DPTB, FON, DPT, HF, PGRP-LF, PGRP-LD, HE, HML, TAB2, CG6509, ECT4, PSH, LYSS, STAT92E, THOR, SP7, GRASS, PGRP-LC, IMD, PGRP-LB, PGRP-LA, TOLL-9, TAK1	1097	169	7937	1.6696585092209522	0.9607684615371554	0.03283316615448728	2.314382536495596
GOTERM_BP_FAT	GO:0000270~peptidoglycan metabolic process	7	0.3625064733298809	0.00492797601373418	PGRP-LF, PGRP-LD, PGRP-SD, CRALBP, PMI, PGRP-LC, PGRP-LB, PGRP-SC2, PGRP-LA	1097	13	7937	3.8958698548488884	0.9999939440272331	0.07899596336548931	8.320939710480923
GOTERM_BP_FAT	GO:0009253~peptidoglycan catabolic process	7	0.3625064733298809	0.00492797601373418	PGRP-LF, PGRP-LD, PGRP-SD, CRALBP, PMI, PGRP-LC, PGRP-LB, PGRP-SC2, PGRP-LA	1097	13	7937	3.8958698548488884	0.9999939440272331	0.07899596336548931	8.320939710480923
GOTERM_BP_FAT	GO:0006022~aminoglycan metabolic process	32	1.657172449508027	0.0056397000635891115	TEQUILA, GASP, CRALBP, MUC18B, PMI, ACT57B, SERP, PGRP-SD, TTV, PGRP-SC2, VERM, PGRP-LF, CHT6, CG6403, PGRP-LD, CHT4, HML, CHT9, CG13309, CHT7, CHT8, CG14880, CG5756, IDGF2, MUC68D, MUR2B, CG8192, MUC68E, IDGF1, PGRP-LC, MUC96D, PGRP-LB, PGRP-LA, CG14607	1097	142	7937	1.6304646475021505	0.9999989371673975	0.0859766580281669	9.467278690448111
GOTERM_MF_FAT	GO:0008745~N-acetylmuramoyl-L-alanine amidase activity	7	0.3625064733298809	0.006914156571897222	PGRP-LF, PGRP-LD, PGRP-SD, CRALBP, PMI, PGRP-LC, PGRP-LB, PGRP-SC2, PGRP-LA	1287	12	7918	3.5888370888370886	0.9995350664828706	0.14495776272959238	10.508662686448044
INTERPRO	IPR015510:Peptidoglycan recognition protein	7	0.3625064733298809	0.007491086219047067	PGRP-LF, PGRP-LD, PGRP-SD, CRALBP, PMI, PGRP-LC, PGRP-LB, PGRP-SC2, PGRP-LA	1683	12	10196	3.5339671222024163	0.9999964272248688	0.2750075580948127	11.88607324608716
INTERPRO	IPR002502:N-acetylmuramoyl-L-alanine amidase, family 2	7	0.3625064733298809	0.007491086219047067	PGRP-LF, PGRP-LD, PGRP-SD, CRALBP, PMI, PGRP-LC, PGRP-LB, PGRP-SC2, PGRP-LA	1683	12	10196	3.5339671222024163	0.9999964272248688	0.2750075580948127	11.88607324608716
INTERPRO	IPR006619:Peptidoglycan recognition protein, metazoa/bacteria	7	0.3625064733298809	0.007491086219047067	PGRP-LF, PGRP-LD, PGRP-SD, CRALBP, PMI, PGRP-LC, PGRP-LB, PGRP-SC2, PGRP-LA	1683	12	10196	3.5339671222024163	0.9999964272248688	0.2750075580948127	11.88607324608716
GOTERM_BP_FAT	GO:0006027~glycosaminoglycan catabolic process	7	0.3625064733298809	0.007628570805935609	PGRP-LF, PGRP-LD, PGRP-SD, CRALBP, PMI, PGRP-LC, PGRP-LB, PGRP-SC2, PGRP-LA	1097	14	7937	3.6175934366453966	0.999999991838284	0.10673463787923843	12.599408295859893
SMART	SM00701:PGRP	7	0.3625064733298809	0.00819681854787001	PGRP-LF, PGRP-LD, PGRP-SD, CRALBP, PMI, PGRP-LC, PGRP-LB, PGRP-SC2, PGRP-LA	812	12	4824	3.4655172413793105	0.9018274273724886	0.19022802408363104	10.322239972247294
SMART	SM00644:Ami_2	7	0.3625064733298809	0.00819681854787001	PGRP-LF, PGRP-LD, PGRP-SD, CRALBP, PMI, PGRP-LC, PGRP-LB, PGRP-SC2, PGRP-LA	812	12	4824	3.4655172413793105	0.9018274273724886	0.19022802408363104	10.322239972247294
SP_PIR_KEYWORDS	glycosidase	22	1.1393060590367685	0.009113808075830794	CHT6, CG6201, CG12582, CHT4, PDM3, CG9465, CG13397, LYSB, CG31202, CG9485, CHT9, CG7997, CHT7, CHT8, CG16799, CG9701, LYSS, CG14015, CG5322, CG13160, HEXO1, AMYREL	1868	86	12980	1.7775509187789453	0.963972769433994	0.08374448421038427	11.829510503644746
GOTERM_MF_FAT	GO:0042834~peptidoglycan binding	7	0.3625064733298809	0.011097399806000215	PGRP-LF, PGRP-LD, PGRP-SD, CRALBP, PMI, PGRP-LC, PGRP-LB, PGRP-SC2, PGRP-LA	1287	13	7918	3.3127726973880818	0.9999956369337283	0.19469339741943836	16.354229960332546
GOTERM_MF_FAT	GO:0016811~hydrolase activity, acting on carbon-nitrogen (but not peptide) bonds, in linear amides	18	0.9321595028482652	0.014884704819843135	CG32750, PGRP-LF, PGRP-LD, CRALBP, CG17065, PMI, SERP, SP1029, VANIN-LIKE, CG31373, PGRP-SD, CG6465, PGRP-LC, PGRP-LB, PGRP-SC2, CG6726, PGRP-LA, VERM, CG7910, CDASE	1287	61	7918	1.8154304711681761	0.9999999373832267	0.2347248843025942	21.335924882514156
GOTERM_MF_FAT	GO:0005539~glycosaminoglycan binding	8	0.4142931123770067	0.024484498990296113	PGRP-LF, PGRP-LD, PGRP-SD, CRALBP, PMI, PGRP-LC, PGRP-LB, PGRP-SC2, PGRP-LA, CHT7	1287	19	7918	2.5904388009651167	0.9999999999987612	0.3240727410396729	32.745796365618695
GOTERM_BP_FAT	GO:0006032~chitin catabolic process	7	0.3625064733298809	0.028999623377537965	CHT6, CHT4, IDGF2, IDGF1, CHT9, CHT7, CHT8	1097	18	7937	2.8136837840575306	1.0	0.2694102371886832	40.400299465433584
GOTERM_BP_FAT	GO:0030203~glycosaminoglycan metabolic process	9	0.4660797514241326	0.031321433991911285	PGRP-LF, PGRP-LD, PGRP-SD, TTV, CRALBP, PMI, ACT57B, PGRP-LC, PGRP-LB, PGRP-SC2, PGRP-LA	1097	28	7937	2.325595780700612	1.0	0.2776006635031827	42.85738988709902
INTERPRO	IPR001579:Glycoside hydrolase, chitinase active site	5	0.25893319523562924	0.046367886918924295	CHT6, CHT4, CHT9, CHT7, CHT8	1683	9	10196	3.365682973526111	1.0	0.6987699579456145	55.02125039636622
INTERPRO	IPR011583:Chitinase II	7	0.3625064733298809	0.04809126699609978	CHT6, CHT4, IDGF2, IDGF1, CHT9, CHT7, CHT8	1683	17	10196	2.494565027437	1.0	0.7068302954271248	56.36976911122722
INTERPRO	IPR001223:Glycoside hydrolase, family 18, catalytic domain	7	0.3625064733298809	0.04809126699609978	CHT6, CHT4, IDGF2, IDGF1, CHT9, CHT7, CHT8	1683	17	10196	2.494565027437	1.0	0.7068302954271248	56.36976911122722
SMART	SM00636:Glyco_18	7	0.3625064733298809	0.05196183881911674	CHT6, CHT4, IDGF2, IDGF1, CHT9, CHT7, CHT8	812	17	4824	2.4462474645030428	0.9999997083372074	0.5470540612594825	50.65464595965501
GOTERM_BP_FAT	GO:0006030~chitin metabolic process	23	1.1910926980838943	0.06230578916728889	CG6403, CHT6, CHT4, TEQUILA, HML, GASP, MUC18B, CHT9, SERP, CG13309, CHT7, CHT8, CG14880, CG5756, IDGF2, MUC68D, MUR2B, CG8192, MUC68E, IDGF1, MUC96D, VERM, CG14607	1097	114	7937	1.4597306849621776	1.0	0.4224505119280991	67.73905788651027
SP_PIR_KEYWORDS	innate immunity	13	0.6732263076126359	0.07013785826362484	PGRP-LF, PGRP-LD, CRALBP, IM10, SICK, PMI, ECT4, PSH, PGRP-SD, PGRP-LC, PGRP-LB, PGRP-SC2, PGRP-LA, DPT, TAK1	1868	53	12980	1.7043755807846148	0.9999999999965649	0.3141522662094056	63.21031287237403
GOTERM_MF_FAT	GO:0004568~chitinase activity	7	0.3625064733298809	0.07412252394650537	CHT6, CHT4, IDGF2, IDGF1, CHT9, CHT7, CHT8	1287	19	7918	2.266633950844477	1.0	0.5882167586881009	70.84108899064354
INTERPRO	IPR013781:Glycoside hydrolase, subgroup, catalytic core	13	0.6732263076126359	0.07535828167797942	CHT6, CG6201, CHT4, CG12582, CG9485, CHT9, CHT7, CHT8, CG9701, IDGF2, IDGF1, HEXO1, AMYREL	1683	47	10196	1.6756804591598082	1.0	0.8168081597868242	73.24660355672783
SP_PIR_KEYWORDS	immune response	13	0.6732263076126359	0.08833141194444324	PGRP-LF, PGRP-LD, CRALBP, IM10, SICK, PMI, ECT4, PSH, PGRP-SD, PGRP-LC, PGRP-LB, PGRP-SC2, PGRP-LA, DPT, TAK1	1868	55	12980	1.6423982869379015	0.9999999999999973	0.376753932651682	71.96364789294154
GOTERM_MF_FAT	GO:0001871~pattern binding	27	1.3982392542723976	0.09690883083031136	TEQUILA, CRALBP, GASP, MUC18B, PMI, SERP, PGRP-SD, PGRP-SC2, VERM, PGRP-LF, CHT6, CG6403, PGRP-LD, CHT4, HML, CG13309, CHT7, CG14880, CHT8, CG5756, MUC68D, MUR2B, CG8192, MUC68E, PGRP-LC, MUC96D, PGRP-LB, PGRP-LA, CG14607	1287	124	7918	1.3396120009023236	1.0	0.6547726944184908	80.42990111396658
GOTERM_MF_FAT	GO:0030247~polysaccharide binding	27	1.3982392542723976	0.09690883083031136	TEQUILA, CRALBP, GASP, MUC18B, PMI, SERP, PGRP-SD, PGRP-SC2, VERM, PGRP-LF, CHT6, CG6403, PGRP-LD, CHT4, HML, CG13309, CHT7, CG14880, CHT8, CG5756, MUC68D, MUR2B, CG8192, MUC68E, PGRP-LC, MUC96D, PGRP-LB, PGRP-LA, CG14607	1287	124	7918	1.3396120009023236	1.0	0.6547726944184908	80.42990111396658
GOTERM_MF_FAT	GO:0030246~carbohydrate binding	38	1.9678922837907822	0.1389301752096691	TEQUILA, CG9465, GASP, CRALBP, MUC18B, CG9394, PMI, SERP, CG10000, PGRP-SD, LECTIN-33A, PGANT2, PGRP-SC2, VERM, PGRP-LF, CHT6, CG6403, PGRP-LD, CHT4, HML, LECTIN-24A, CG10467, CG13309, CHT7, CHT8, CG14880, CG5756, CG32444, MUC68D, CG8192, MUR2B, MUC68E, CG5322, PGRP-LC, MUC96D, LECTIN-24DB, PGRP-LB, GALECTIN, PGRP-LA, CG14607	1287	191	7918	1.224016239723046	1.0	0.7509772816709963	90.8704615718065
GOTERM_BP_FAT	GO:0016045~detection of bacterium	3	0.15535991714137753	0.14322317092195574	PGRP-LC, PGRP-LB, PGRP-LA	1097	5	7937	4.341112123974476	1.0	0.6733443971584919	93.40171254007123
GOTERM_BP_FAT	GO:0009595~detection of biotic stimulus	3	0.15535991714137753	0.14322317092195574	PGRP-LC, PGRP-LB, PGRP-LA	1097	5	7937	4.341112123974476	1.0	0.6733443971584919	93.40171254007123
INTERPRO	IPR002557:Chitin binding protein, peritrophin-A	20	1.035732780942517	0.17297817896942197	CG6403, CHT6, CHT4, TEQUILA, HML, GASP, MUC18B, SERP, CG13309, CHT7, CHT8, CG14880, CG5756, MUC68D, MUR2B, CG8192, MUC68E, MUC96D, VERM, CG14607	1683	92	10196	1.3170063809449997	1.0	0.9538411080565252	95.90814612517853
SMART	SM00494:ChtBD2	20	1.035732780942517	0.19422305499905296	CG6403, CHT6, CHT4, TEQUILA, HML, GASP, MUC18B, SERP, CG13309, CHT7, CHT8, CG14880, CG5756, MUC68D, MUR2B, CG8192, MUC68E, MUC96D, VERM, CG14607	812	92	4824	1.291497108588563	1.0	0.8420341700079947	94.26441745237949
GOTERM_MF_FAT	GO:0008061~chitin binding	20	1.035732780942517	0.26282038189434576	CG6403, CHT6, CHT4, TEQUILA, HML, GASP, MUC18B, SERP, CG13309, CHT7, CHT8, CG14880, CG5756, MUC68D, MUR2B, CG8192, MUC68E, MUC96D, VERM, CG14607	1287	100	7918	1.2304584304584305	1.0	0.9100856060937252	99.23995983943232
KEGG_PATHWAY	dme00520:Amino sugar and nucleotide sugar metabolism	13	0.6732263076126359	0.2817829209154718	CHT6, CHT4, CG17065, CHT9, CHT7, CHT8, CS-2, IDGF2, IDGF1, PGI, UGP, PGM, HEXO1	394	52	2054	1.3032994923857868	0.999999999999997	0.6481908402232359	97.47917043074858
INTERPRO	IPR017331:Peptidoglycan recognition protein, PGRP-S	3	0.15535991714137753	0.32542034978155276	PGRP-SD, PGRP-LB, PGRP-SC2	1683	7	10196	2.5963840081487137	1.0	0.9933455799855156	99.86730443817717
PIR_SUPERFAMILY	PIRSF037945:PGRPs	3	0.15535991714137753	0.39434499019331953	PGRP-SD, PGRP-LB, PGRP-SC2	493	7	2596	2.2567371776296725	1.0	0.9999877546565678	99.9096589569798
PIR_SUPERFAMILY	PIRSF037945:peptidoglycan recognition protein, PGRP-S type	3	0.15535991714137753	0.39434499019331953	PGRP-SD, PGRP-LB, PGRP-SC2	493	7	2596	2.2567371776296725	1.0	0.9999877546565678	99.9096589569798
GOTERM_BP_FAT	GO:0009057~macromolecule catabolic process	26	1.3464526152252718	0.9947329821964294	CG6966, CRALBP, PMI, CG4165, SU(DX), PGRP-SD, UBCD6, PPA, SKPA, PGRP-SC2, PGRP-LF, CHT6, PGRP-LD, CHT4, CHT9, CHT7, CHT8, IDGF2, PUM, IDGF1, ARI-1, ARI-2, GLYP, PGRP-LC, PGRP-LB, PGRP-LA, EBI, HIW	1097	277	7937	0.679115013377475	1.0	0.999999999256562	100.0
Annotation Cluster 47	Enrichment Score: 1.6684896602673909
Category	Term	Count	%	PValue	Genes	List Total	Pop Hits	Pop Total	Fold Enrichment	Bonferroni	Benjamini	FDR
GOTERM_BP_FAT	GO:0006639~acylglycerol metabolic process	5	0.25893319523562924	0.015945630277753496	MTP, BMM, GPDH, THOR, NORPA	1097	8	7937	4.521991795806746	1.0	0.1713386156103769	24.62352355145242
GOTERM_BP_FAT	GO:0006638~neutral lipid metabolic process	5	0.25893319523562924	0.015945630277753496	MTP, BMM, GPDH, THOR, NORPA	1097	8	7937	4.521991795806746	1.0	0.1713386156103769	24.62352355145242
GOTERM_BP_FAT	GO:0006662~glycerol ether metabolic process	6	0.31071983428275507	0.016998490366029555	CG8993, MTP, BMM, GPDH, THOR, NORPA	1097	12	7937	3.6175934366453966	1.0	0.1793101922096022	26.029241574974392
GOTERM_BP_FAT	GO:0018904~organic ether metabolic process	6	0.31071983428275507	0.016998490366029555	CG8993, MTP, BMM, GPDH, THOR, NORPA	1097	12	7937	3.6175934366453966	1.0	0.1793101922096022	26.029241574974392
GOTERM_BP_FAT	GO:0006641~triglyceride metabolic process	4	0.20714655618850336	0.02113928392202617	MTP, BMM, GPDH, THOR	1097	5	7937	5.7881494986326345	1.0	0.21294395572847924	31.321554788466223
GOTERM_BP_FAT	GO:0046486~glycerolipid metabolic process	14	0.7250129466597618	0.06278670315213612	EAS, BMM, CCT1, NOTUM, PI3K92E, MTP, RY, PIP5K59B, GPDH, THOR, RDGB, NORPA, RDGA, PI3K59F	1097	60	7937	1.6882102704345185	1.0	0.4238596574806761	68.02879020399268
Annotation Cluster 48	Enrichment Score: 1.6664134638306722
Category	Term	Count	%	PValue	Genes	List Total	Pop Hits	Pop Total	Fold Enrichment	Bonferroni	Benjamini	FDR
SP_PIR_KEYWORDS	metal-binding	158	8.182288969445883	1.2824764979630034E-5	CG17075, ENO, CYP4E1, CYP4E2, CENG1A, CG15253, PNR, SHD, CG6870, GOL, CG6767, CYP12A5, PGM, CYP9H1, COVA, HIL, CG6951, CYP4D1, KNI, GEK, FRU, TUP, TBH, DSX, RFESP, PXD, MAMO, CYP6D4, CYP12B2, CYP4AC1, INVADOLYSIN, HIW, CG18136, MSL-2, CYP4AC2, LMPT, TRC, SARA, PPV, CYP305A1, RIM, CYP311A1, INR, CYP6A23, CYP6A21, CYP4AD1, CYP6A22, RFABG, CYP6A20, PGRP-SC2, HNF4, ANCE, ALH, CG7631, EIP78C, CG32369,…	1868	796	12980	1.379246338760182	0.0046445998710080705	3.103131455803876E-4	0.0176337954323591
GOTERM_MF_FAT	GO:0043167~ion binding	322	16.67529777317452	0.008464124747897032	CG4467, ENO, CG12582, CG17374, CYP4E1, CYP4E2, CG4169, CG9485, CG15253, CG7997, CG4165, CG5849, CG10000, NOX, SHD, MP20, CG12769, DS, STAN, CG3290, CYP12A5, CG3292, PGM, HEXO1, COVA, HIL, CYP4D1, ARG, UP, IRK3, CG10211, IRK2, GEK, GEL, FRU, RFESP, TPNC25D, PXD, MAMO, CG12391, ITP-R83A, CYP6D4, CG5322, CYP12B2, INVADOLYSIN, HIW, MSL-2, CG18136, CG4096, DESAT1, SBB, SARA, MMD, N, CG9989, CG13830, F…	1287	1772	7918	1.1179673098408989	0.999917372223046	0.16253890083305544	12.717830259496543
GOTERM_MF_FAT	GO:0043169~cation binding	319	16.519937856033142	0.012011252257963415	CG4467, ENO, CG12582, CG17374, CYP4E1, CYP4E2, CG4169, CG9485, CG15253, CG7997, CG4165, CG5849, CG10000, NOX, SHD, MP20, CG12769, DS, STAN, CG3290, CYP12A5, CG3292, PGM, HEXO1, COVA, HIL, CYP4D1, ARG, UP, IRK3, CG10211, IRK2, GEK, GEL, FRU, RFESP, TPNC25D, PXD, MAMO, CG12391, ITP-R83A, CYP6D4, CG5322, CYP12B2, INVADOLYSIN, HIW, MSL-2, CG18136, CG4096, DESAT1, SBB, SARA, MMD, N, CG9989, CG13830, F…	1287	1764	7918	1.1125743744791365	0.9999984306845738	0.20580702961688413	17.58265183426957
GOTERM_MF_FAT	GO:0046872~metal ion binding	306	15.846711548420508	0.03147849660569253	CG4467, ENO, CG17374, CYP4E1, CYP4E2, CG4169, CG15253, CG4165, CG5849, CG10000, NOX, SHD, MP20, CG12769, DS, STAN, CG3290, CYP12A5, CG3292, PGM, COVA, HIL, CYP4D1, ARG, UP, IRK3, CG10211, IRK2, GEK, GEL, FRU, RFESP, TPNC25D, PXD, MAMO, CG12391, ITP-R83A, CYP6D4, CG5322, CYP12B2, INVADOLYSIN, HIW, MSL-2, CG18136, CG4096, DESAT1, SBB, SARA, MMD, N, CG9989, CG13830, FT, CG16779, CG12071, RFABG, PGRP…	1287	1718	7918	1.095809894412921	0.9999999999999996	0.3760382061442541	40.06051925691647
GOTERM_MF_FAT	GO:0046914~transition metal ion binding	231	11.96271361988607	0.21811427955531146	CG4467, CG17374, CYP4E1, CYP4E2, CG4169, CG15253, CG4165, CG5849, CG10000, NOX, SHD, CG12769, CG3290, CYP12A5, CG3292, COVA, HIL, CYP4D1, ARG, CG10211, GEK, FRU, RFESP, PXD, MAMO, CG12391, CYP6D4, CG5322, CYP12B2, INVADOLYSIN, HIW, MSL-2, CG18136, CG4096, DESAT1, SBB, SARA, MMD, CG16779, CG12071, RFABG, PGRP-SC2, ANCE, EIP78C, L(3)NEO38, HB, IRP-1B, SCM, CG15531, CG31233, CG31343, CG11398, CG1237…	1287	1354	7918	1.0496155739878044	1.0	0.8747332974479974	98.05006143508116
SP_PIR_KEYWORDS	zinc	90	4.660797514241326	0.2497550000083924	CG17075, MBL, ESG, CENG1A, CG15253, PKD, NKD, PNR, RN, ADA2B, HR46, CG3940, CG1677, CG12099, MLP84B, GOL, ERR, CG3290, CG3292, CG8147, CG8503, SODH-1, HIL, HIP14, CG6951, KNI, GEK, BON, FRU, TUP, CG6074, DSX, MAMO, TIMP, DOR, GRN, BCHS, DNR1, CG6613, CG3632, INVADOLYSIN, RDGA, CG18136, MSL-2, RDGC, MURA, HIW, LMPT, BX, PATSAS, PKC98E, ZFH2, EIP75B, CG8910, SARA, PPV, RIM, STCK, CG17019, CCS, FTZ-…	1868	577	12980	1.083838357598002	1.0	0.6664626191318063	98.07722970073921
GOTERM_MF_FAT	GO:0008270~zinc ion binding	148	7.664422578974625	0.967550677698497	CG4467, CG17075, CG17374, CENG1A, CG8539, CG4169, CG15253, PNR, CG4165, CG5849, CG12769, GOL, CG3290, CG3523, CG3292, CG8147, HIL, CG6951, KNI, GEK, FRU, JIM, SP1029, TUP, DSX, MAMO, CG12391, DRONGO, CG5322, INVADOLYSIN, HIW, CG18136, MSL-2, CG4096, LMPT, CG32379, SBB, CG6791, SARA, MMD, CG8560, CG14820, RIM, CG16779, CG12071, CG9932, CG8562, SCRT, CG7025, PGRP-SC2, HNF4, ANCE, CG4408, ALH, CG763…	1287	1026	7918	0.8874651447750863	1.0	0.9999996897772607	100.0
Annotation Cluster 49	Enrichment Score: 1.658355305713034
Category	Term	Count	%	PValue	Genes	List Total	Pop Hits	Pop Total	Fold Enrichment	Bonferroni	Benjamini	FDR
GOTERM_BP_FAT	GO:0009072~aromatic amino acid family metabolic process	11	0.5696530295183843	6.828134831423109E-5	CG1461, CG11796, DDC, FAA, HN, RY, CG9547, PLE, Y, HGO, YELLOW-F2	1097	19	7937	4.188792400326248	0.15300959174367978	0.003603619772481359	0.12000961257373488
GOTERM_BP_FAT	GO:0006576~biogenic amine metabolic process	13	0.6732263076126359	0.0017625640375017525	DDC, ODC1, EAS, HN, CCT1, OLF413, PLE, T, TBH, ACE, SKELETOR, RY, CG9547	1097	35	7937	2.6873551243651517	0.9862997041089281	0.03825224472207489	3.054699988317633
GOTERM_BP_FAT	GO:0006575~cellular amino acid derivative metabolic process	17	0.8803728638011392	0.007207330366626596	ODC1, DDC, GCLC, EAS, HN, CCT1, OLF413, PLE, SSADH, TBH, T, ACE, SKELETOR, CG9547, RY, CG7433, GAD1	1097	61	7937	2.0163635548515324	0.9999999770901404	0.10473866867075565	11.944682457152812
GOTERM_BP_FAT	GO:0042398~cellular amino acid derivative biosynthetic process	9	0.4660797514241326	0.01586290707019926	ODC1, TBH, DDC, T, EAS, GCLC, HN, PLE, GAD1	1097	25	7937	2.6046672743846857	1.0	0.17202802082041002	24.51201536958807
GOTERM_BP_FAT	GO:0042430~indole and derivative metabolic process	5	0.25893319523562924	0.05349834775372997	DDC, HN, RY, CG9547, YELLOW-F2	1097	11	7937	3.2887213060412694	1.0	0.388358404248351	61.97427441850457
GOTERM_BP_FAT	GO:0042434~indole derivative metabolic process	5	0.25893319523562924	0.05349834775372997	DDC, HN, RY, CG9547, YELLOW-F2	1097	11	7937	3.2887213060412694	1.0	0.388358404248351	61.97427441850457
GOTERM_BP_FAT	GO:0042439~ethanolamine and derivative metabolic process	4	0.20714655618850336	0.11625399904045894	TBH, ACE, EAS, CCT1	1097	9	7937	3.2156386103514634	1.0	0.6033894464053726	88.6203098399294
GOTERM_BP_FAT	GO:0006586~indolalkylamine metabolic process	4	0.20714655618850336	0.11625399904045894	DDC, HN, RY, CG9547	1097	9	7937	3.2156386103514634	1.0	0.6033894464053726	88.6203098399294
GOTERM_BP_FAT	GO:0042435~indole derivative biosynthetic process	3	0.15535991714137753	0.19584606674291627	DDC, HN, YELLOW-F2	1097	6	7937	3.6175934366453966	1.0	0.7706421322651675	97.83567393158707
GOTERM_BP_FAT	GO:0006568~tryptophan metabolic process	3	0.15535991714137753	0.2502829960699581	DDC, RY, CG9547	1097	7	7937	3.100794374267483	1.0	0.8386818302371918	99.3690694165395
Annotation Cluster 50	Enrichment Score: 1.6363846511901787
Category	Term	Count	%	PValue	Genes	List Total	Pop Hits	Pop Total	Fold Enrichment	Bonferroni	Benjamini	FDR
INTERPRO	IPR013053:Hormone binding	11	0.5696530295183843	0.018265026313345638	CG14661, CG7916, CG3246, CG17189, CG33306, CG14259, CG5945, CG34316, TO, CG8997, CG1124	1683	30	10196	2.221350762527233	0.9999999999999557	0.44639426356532486	26.671285230370568
INTERPRO	IPR004272:Odorant binding protein	10	0.5178663904712585	0.02463568642049544	CG14661, CG7916, CG3246, CG17189, CG33306, CG14259, CG5945, TO, CG8997, CG1124	1683	27	10196	2.2437886490174073	1.0	0.5243064782899587	34.28073949063688
SMART	SM00700:JHBP	10	0.5178663904712585	0.027394354831401575	CG14661, CG7916, CG3246, CG17189, CG33306, CG14259, CG5945, TO, CG8997, CG1124	812	27	4824	2.2003284072249594	0.9996035634935603	0.4067857485555021	30.76578933370587
Annotation Cluster 51	Enrichment Score: 1.6287115896550615
Category	Term	Count	%	PValue	Genes	List Total	Pop Hits	Pop Total	Fold Enrichment	Bonferroni	Benjamini	FDR
SP_PIR_KEYWORDS	calcium	42	2.1750388399792855	8.820223790324166E-5	PKC98E, CANB2, CG5890, CG11638, NMDAR1, CAC, NKD, CAD99C, CG13830, CG4495, SLO, CG10000, NOX, FT, CALPB, DS, CA-P60A, FRQ2, STAN, CG32103, PGANT2, CBP53E, CG7646, EIP63F-1, CAD86C, ARALAR1, GEL, GPO-1, ACTN, CG31999, TPNC47D, TPNC25D, EYS, CANB, CADN, GLT, ITP-R83A, CA-ALPHA1D, RDGB, SCP2, AMYREL, RDGC	1868	158	12980	1.847098365543599	0.03151164934870854	0.0016837821322231994	0.12121805062031976
SP_PIR_KEYWORDS	duplication	10	0.5178663904712585	9.658263198613073E-4	EGFR, CBP53E, CG25C, PKC98E, CANB2, CANB, ACTN, PKA-R1, RAS, IF	1868	20	12980	3.4743040685224837	0.2958503469922191	0.012907250626701172	1.319953425203968
GOTERM_MF_FAT	GO:0005509~calcium ion binding	58	3.003625064733299	0.0017745046394387128	CG5890, CG11638, CAC, NKD, SLO, CG10000, NOX, MP20, LPR1, CAD96CA, DS, CA-P60A, STAN, FRQ2, EIP63F-1, CAD86C, UP, ARALAR1, GEL, GPO-1, TPNC25D, CANB, ITP-R83A, RDGB, RDGC, PKC98E, CANB2, CG31202, NMDAR1, N, CAD99C, CG13830, CG4495, CALPB, FT, CG32103, CG30503, PGANT2, CG32373, CBP53E, MLC1, CG7646, CBL, DYB, CG31999, ACTN, BM-40-SPARC, TPNC47D, EYS, STAT92E, CADN, GLT, CA-ALPHA1D, CG33978, NORPA,…	1287	242	7918	1.474516300962582	0.8597523537496963	0.059539657390066614	2.802170882269861
INTERPRO	IPR018247:EF-HAND 1	29	1.5018125323666496	0.008133290844709911	CANB2, CG5890, CG11638, NKD, CG13830, DPR3, CG4495, NOX, CALPB, PDE1C, CG30046, FRQ2, CG32103, CG6421, CBP53E, CG7646, CG6426, EIP63F-1, ARALAR1, BEAT-VII, GPO-1, ACTN, BM-40-SPARC, TPNC47D, TPNC25D, CANB, CG11309, SCP2, RDGC	1683	108	10196	1.62674677053762	0.9999987862545371	0.2826841458421788	12.840649925274406
INTERPRO	IPR011992:EF-Hand type	27	1.3982392542723976	0.01154069152464127	CANB2, CG11638, CG5890, CG13830, CG4495, NOX, CALPB, CG32103, FRQ2, CBP53E, MLC1, CG7646, EIP63F-1, CBL, ARALAR1, GPO-1, ACTN, DYB, BM-40-SPARC, TPNC47D, TPNC25D, CANB, STAT92E, CA-ALPHA1D, NORPA, SCP2, RDGC	1683	101	10196	1.619526658548208	0.9999999960981458	0.34966166274137767	17.744826222310927
UP_SEQ_FEATURE	calcium-binding region:1	9	0.4660797514241326	0.01380635030457051	CBP53E, CALPB, CANB2, CANB, EIP63F-1, ARALAR1, ACTN, TPNC47D, RDGC	464	22	2975	2.622942789968652	0.9999999856484106	0.676550674453319	20.305911266241374
UP_SEQ_FEATURE	calcium-binding region:2	9	0.4660797514241326	0.01380635030457051	CBP53E, CALPB, CANB2, CANB, EIP63F-1, ARALAR1, ACTN, TPNC47D, RDGC	464	22	2975	2.622942789968652	0.9999999856484106	0.676550674453319	20.305911266241374
UP_SEQ_FEATURE	domain:EF-hand 1	10	0.5178663904712585	0.01693310839179574	CBP53E, CALPB, MLC1, CANB2, CANB, EIP63F-1, ARALAR1, ACTN, TPNC47D, RDGC	464	27	2975	2.374680715197957	0.9999999997680429	0.708428630510492	24.332354352281914
UP_SEQ_FEATURE	domain:EF-hand 2	10	0.5178663904712585	0.01693310839179574	CBP53E, CALPB, MLC1, CANB2, CANB, EIP63F-1, ARALAR1, ACTN, TPNC47D, RDGC	464	27	2975	2.374680715197957	0.9999999997680429	0.708428630510492	24.332354352281914
SP_PIR_KEYWORDS	EF hand	6	0.31071983428275507	0.028910768491251453	CBP53E, CANB2, CANB, ACTN, TPNC47D, RDGC	1868	13	12980	3.2070499094053697	0.9999762825947641	0.18203048822283452	33.196168225428615
INTERPRO	IPR002048:Calcium-binding EF-hand	20	1.035732780942517	0.037211853487357296	CBP53E, CANB2, CG7646, CG11638, CG5890, EIP63F-1, ARALAR1, GPO-1, ACTN, CG13830, TPNC47D, CG4495, NOX, TPNC25D, CALPB, CANB, CG32103, FRQ2, SCP2, RDGC	1683	76	10196	1.5942708821965788	1.0	0.6278056511509423	47.174436710614145
UP_SEQ_FEATURE	calcium-binding region:3	5	0.25893319523562924	0.03811036320649512	CBP53E, CANB2, CANB, EIP63F-1, ARALAR1	464	9	2975	3.5620210727969353	1.0	0.8245604973185878	46.972575033761956
UP_SEQ_FEATURE	domain:EF-hand 4	6	0.31071983428275507	0.03905816240356878	CBP53E, CANB2, CANB, EIP63F-1, ARALAR1, TPNC47D	464	13	2975	2.9592175066313	1.0	0.8218505345924463	47.819214880425264
COG_ONTOLOGY	Signal transduction mechanisms / Cytoskeleton / Cell division and chromosome partitioning / General function prediction only	10	0.5178663904712585	0.039654667377109196	CBP53E, NOX, MLC1, CG7646, CG5890, ARALAR1, CG32103, FRQ2, TPNC47D, RDGC	233	26	1237	2.0419280290524924	0.7573613113880147	0.2466582960867414	30.12065413871554
SMART	SM00054:EFh	20	1.035732780942517	0.04336023314388489	CBP53E, CANB2, CG7646, CG11638, CG5890, EIP63F-1, ARALAR1, GPO-1, ACTN, CG13830, TPNC47D, CG4495, NOX, TPNC25D, CALPB, CANB, CG32103, FRQ2, SCP2, RDGC	812	76	4824	1.5633912367124707	0.9999962755913564	0.5006649247621289	44.38788912345518
UP_SEQ_FEATURE	domain:EF-hand 3	7	0.3625064733298809	0.048511690731303285	CBP53E, CANB2, CANB, EIP63F-1, ARALAR1, TPNC47D, RDGC	464	18	2975	2.4934147509578546	1.0	0.867164145052414	55.597033515636795
SP_PIR_KEYWORDS	calcium binding	6	0.31071983428275507	0.05279932308698947	CBP53E, CANB2, CANB, RDGB, ACTN, RDGC	1868	15	12980	2.779443254817987	0.9999999971916844	0.2648398337419471	52.56971644383712
GOTERM_MF_FAT	GO:0004723~calcium-dependent protein serine/threonine phosphatase activity	4	0.20714655618850336	0.058188174947181676	CANB2, CANB, CANA1, RDGC	1287	6	7918	4.1015281015281015	1.0	0.5213167875890563	61.685774309110386
INTERPRO	IPR018248:EF hand	19	0.9839461418953911	0.06654839561648404	CBP53E, CANB2, CG7646, CG11638, CG5890, EIP63F-1, ARALAR1, CAC, GPO-1, ACTN, TPNC47D, CG4495, NOX, TPNC25D, CALPB, CANB, CG32103, FRQ2, RDGC	1683	76	10196	1.5145573380867496	1.0	0.7882355026563244	68.61769634600034
INTERPRO	IPR018249:EF-HAND 2	22	1.1393060590367685	0.0932078253294176	CBP53E, MLC1, CANB2, CG7646, CG11638, CG5890, EIP63F-1, ARALAR1, CAC, GPO-1, ACTN, TPNC47D, CG4495, NOX, TPNC25D, CALPB, CANB, CG32103, FRQ2, SCP2, PARA, RDGC	1683	95	10196	1.4029583763329894	1.0	0.8600220478128047	80.72865215529946
INTERPRO	IPR001125:Recoverin	4	0.20714655618850336	0.1315979819280681	NOX, CG7646, CG5890, FRQ2	1683	8	10196	3.0291146761735	1.0	0.9182249949313573	90.69421862568309
UP_SEQ_FEATURE	calcium-binding region:4	3	0.15535991714137753	0.17513345056453586	CBP53E, CANB2, CANB	464	5	2975	3.8469827586206895	1.0	0.994540741376997	95.6861093012936
GOTERM_MF_FAT	GO:0004722~protein serine/threonine phosphatase activity	7	0.3625064733298809	0.7614630172524339	CANB2, CANB, CANA1, MBS, PPV, WDB, RDGC	1287	45	7918	0.9570232236898902	1.0	0.9996797677129647	99.99999998905264
Annotation Cluster 52	Enrichment Score: 1.6269806354435972
Category	Term	Count	%	PValue	Genes	List Total	Pop Hits	Pop Total	Fold Enrichment	Bonferroni	Benjamini	FDR
GOTERM_BP_FAT	GO:0007424~open tracheal system development	39	2.0196789228379077	1.6705011437986002E-4	PAN, SPI, BS, WKD, UBX, ESG, BNL, N, CORA, BTL, UNPG, BLIMP-1, PYD, RAC2, DAAM, PIO, VVL, IF, VERM, EGFR, HB, STUMPS, WAL, CT, KNI, STY, TKV, MKP3, KLAR, CDK4, LEA, MYS, SALM, FAS2, CHICO, RU, FORM3, STAT92E, RHO	1097	153	7937	1.844263320642751	0.33388957263520613	0.007636725153647439	0.2933628329325422
GOTERM_BP_FAT	GO:0060541~respiratory system development	39	2.0196789228379077	1.6705011437986002E-4	PAN, SPI, BS, WKD, UBX, ESG, BNL, N, CORA, BTL, UNPG, BLIMP-1, PYD, RAC2, DAAM, PIO, VVL, IF, VERM, EGFR, HB, STUMPS, WAL, CT, KNI, STY, TKV, MKP3, KLAR, CDK4, LEA, MYS, SALM, FAS2, CHICO, RU, FORM3, STAT92E, RHO	1097	153	7937	1.844263320642751	0.33388957263520613	0.007636725153647439	0.2933628329325422
GOTERM_BP_FAT	GO:0035153~epithelial cell type specification, open tracheal system	5	0.25893319523562924	0.0043011885642127955	PYD, BS, ESG, N, BTL	1097	6	7937	6.029322394408994	0.9999719928738653	0.07214419408313533	7.300080498879947
GOTERM_BP_FAT	GO:0007426~tracheal outgrowth, open tracheal system	9	0.4660797514241326	0.0049447761311028435	RAC2, STUMPS, STY, BNL, BTL, UNPG, LEA, IF, MYS	1097	21	7937	3.1007943742674833	0.9999941876530268	0.07873760565257582	8.348155879508546
GOTERM_BP_FAT	GO:0001667~ameboidal cell migration	11	0.5696530295183843	0.008763899478325034	SALM, RU, HB, STUMPS, KNI, ESG, BNL, BTL, HTL, IF, MYS	1097	32	7937	2.4870954876937104	0.9999999994956491	0.11897834209457758	14.341239867526067
GOTERM_BP_FAT	GO:0035239~tube morphogenesis	21	1.0875194199896427	0.009113540353432868	EGFR, RAW, BS, STUMPS, WKD, WAL, CT, ESG, STY, MKP3, BNL, KLAR, BTL, UNPG, LEA, MYS, FKH, PYD, FORM3, RAC2, IF	1097	84	7937	1.8087967183226983	0.9999999997861497	0.12142324519038772	14.871033590760518
GOTERM_BP_FAT	GO:0001763~morphogenesis of a branching structure	13	0.6732263076126359	0.009316769878334762	HB, BS, WKD, STUMPS, ESG, TKV, STY, MKP3, BNL, BTL, PYD, FORM3, RHO	1097	42	7937	2.2394626036376266	0.9999999998701441	0.1219778043783013	15.17755555644289
GOTERM_BP_FAT	GO:0010631~epithelial cell migration	10	0.5178663904712585	0.013281580132578713	SALM, RU, HB, STUMPS, KNI, ESG, BNL, BTL, IF, MYS	1097	29	7937	2.494892025272687	0.9999999999999925	0.15505439516088515	20.95326437672472
GOTERM_BP_FAT	GO:0007427~epithelial cell migration, open tracheal system	10	0.5178663904712585	0.013281580132578713	SALM, RU, HB, STUMPS, KNI, ESG, BNL, BTL, IF, MYS	1097	29	7937	2.494892025272687	0.9999999999999925	0.15505439516088515	20.95326437672472
GOTERM_BP_FAT	GO:0035295~tube development	23	1.1910926980838943	0.014630526513591292	EGFR, RAW, BS, STUMPS, WKD, WAL, CT, UBX, ESG, STY, MKP3, BNL, KLAR, PNR, BTL, UNPG, LEA, MYS, FKH, PYD, FORM3, RAC2, IF	1097	99	7937	1.6809020008655378	0.9999999999999998	0.1648317568359039	22.832272374761374
GOTERM_BP_FAT	GO:0007430~terminal branching, open tracheal system	5	0.25893319523562924	0.05349834775372997	BS, WKD, STY, BNL, BTL	1097	11	7937	3.2887213060412694	1.0	0.388358404248351	61.97427441850457
GOTERM_BP_FAT	GO:0048754~branching morphogenesis of a tube	10	0.5178663904712585	0.07993535570803889	PYD, FORM3, BS, STUMPS, WKD, ESG, STY, MKP3, BNL, BTL	1097	39	7937	1.8551761213566136	1.0	0.4876208529838758	76.8942564697551
GOTERM_BP_FAT	GO:0060446~branching involved in open tracheal system development	10	0.5178663904712585	0.07993535570803889	PYD, FORM3, BS, STUMPS, WKD, ESG, STY, MKP3, BNL, BTL	1097	39	7937	1.8551761213566136	1.0	0.4876208529838758	76.8942564697551
GOTERM_BP_FAT	GO:0007429~secondary branching, open tracheal system	3	0.15535991714137753	0.0943896161232255	STY, BNL, BTL	1097	4	7937	5.426390154968096	1.0	0.53601761378219	82.5102363364804
GOTERM_BP_FAT	GO:0060562~epithelial tube morphogenesis	10	0.5178663904712585	0.11609778528990489	PYD, FORM3, BS, STUMPS, WKD, ESG, STY, MKP3, BNL, BTL	1097	42	7937	1.7226635412597127	1.0	0.6051289276777913	88.5848841090507
GOTERM_BP_FAT	GO:0008543~fibroblast growth factor receptor signaling pathway	4	0.20714655618850336	0.18583955070885713	STUMPS, BNL, BTL, HTL	1097	11	7937	2.6309770448330156	1.0	0.7535507419667549	97.30987663786036
GOTERM_BP_FAT	GO:0007428~primary branching, open tracheal system	4	0.20714655618850336	0.3436061193246325	STUMPS, MKP3, BNL, BTL	1097	15	7937	1.9293831662108782	1.0	0.9141621268488311	99.93908716847662
GOTERM_BP_FAT	GO:0035146~tube fusion	3	0.15535991714137753	0.6697030427019897	PYD, FORM3, ESG	1097	16	7937	1.356597538742024	1.0	0.9955758809624179	99.99999965358512
GOTERM_BP_FAT	GO:0035147~branch fusion, open tracheal system	3	0.15535991714137753	0.6697030427019897	PYD, FORM3, ESG	1097	16	7937	1.356597538742024	1.0	0.9955758809624179	99.99999965358512
Annotation Cluster 53	Enrichment Score: 1.5993275573825088
Category	Term	Count	%	PValue	Genes	List Total	Pop Hits	Pop Total	Fold Enrichment	Bonferroni	Benjamini	FDR
GOTERM_BP_FAT	GO:0055082~cellular chemical homeostasis	17	0.8803728638011392	9.731274100236123E-4	CG8814, CBP53E, EAAT1, UP, IRK3, NMDAR1, IRK2, DBI, TSF3, TSF1, ITP-R83A, NORPA, CG15829, VHA68-2, VHA68-1, ADAR, PMCA	1097	51	7937	2.411728957763598	0.9063132147987525	0.027472035487948188	1.6975726691709436
GOTERM_BP_FAT	GO:0048878~chemical homeostasis	19	0.9839461418953911	0.0028617691010878153	CG8814, CBP53E, EAAT1, FOXO, UP, IRK3, NMDAR1, IRK2, DBI, TSF3, TSF1, ITP-R83A, NORPA, CG15829, VHA68-2, SNF4AGAMMA, VHA68-1, ADAR, PMCA	1097	66	7937	2.0828568271594707	0.9990601593297619	0.0564271157097509	4.914945376795565
GOTERM_BP_FAT	GO:0006873~cellular ion homeostasis	14	0.7250129466597618	0.005082187741609852	CBP53E, EAAT1, UP, IRK3, NMDAR1, IRK2, TSF3, TSF1, ITP-R83A, NORPA, VHA68-2, VHA68-1, PMCA, ADAR	1097	44	7937	2.3021049142288885	0.9999958458180179	0.07979952493425324	8.570476639606595
GOTERM_BP_FAT	GO:0050801~ion homeostasis	14	0.7250129466597618	0.01579348930917973	CBP53E, EAAT1, UP, IRK3, NMDAR1, IRK2, TSF3, TSF1, ITP-R83A, NORPA, VHA68-2, VHA68-1, PMCA, ADAR	1097	50	7937	2.025852324521422	1.0	0.17286374000041094	24.418322457605935
GOTERM_BP_FAT	GO:0055074~calcium ion homeostasis	6	0.31071983428275507	0.016998490366029555	CBP53E, ITP-R83A, UP, NMDAR1, NORPA, PMCA	1097	12	7937	3.6175934366453966	1.0	0.1793101922096022	26.029241574974392
GOTERM_BP_FAT	GO:0030003~cellular cation homeostasis	9	0.4660797514241326	0.020212070852937497	CBP53E, TSF3, TSF1, ITP-R83A, UP, NORPA, VHA68-2, VHA68-1, PMCA	1097	26	7937	2.5044877638314285	1.0	0.20539033602810486	30.16848964633423
GOTERM_BP_FAT	GO:0055080~cation homeostasis	10	0.5178663904712585	0.0308161457140984	CBP53E, TSF3, TSF1, ITP-R83A, UP, NMDAR1, NORPA, VHA68-2, VHA68-1, PMCA	1097	33	7937	2.1924808706941796	1.0	0.2777008175880077	42.330937452584664
GOTERM_BP_FAT	GO:0042592~homeostatic process	32	1.657172449508027	0.03748260185752545	L(2)01289, CG8814, EAAT1, NMDAR1, WUPA, TSF3, CG8993, TSF1, INR, CG15829, VHA68-2, VHA68-1, IF, PMCA, EGFR, CBP53E, FOXO, UP, IRK3, CG6852, IRK2, MKP3, DBI, MYS, TUP, CHICO, ITP-R83A, RANBPM, NORPA, SNF4AGAMMA, ADAR, RHO	1097	163	7937	1.4204047849405237	1.0	0.3114261106408994	48.92265806701881
GOTERM_BP_FAT	GO:0055066~di-, tri-valent inorganic cation homeostasis	8	0.4142931123770067	0.03861370630842218	CBP53E, TSF3, TSF1, ITP-R83A, UP, NMDAR1, NORPA, PMCA	1097	24	7937	2.4117289577635974	1.0	0.31310055950943183	49.96799217788269
GOTERM_BP_FAT	GO:0006874~cellular calcium ion homeostasis	5	0.25893319523562924	0.05349834775372997	CBP53E, ITP-R83A, UP, NORPA, PMCA	1097	11	7937	3.2887213060412694	1.0	0.388358404248351	61.97427441850457
GOTERM_BP_FAT	GO:0055065~metal ion homeostasis	6	0.31071983428275507	0.058621582922628375	CBP53E, ITP-R83A, UP, NMDAR1, NORPA, PMCA	1097	16	7937	2.713195077484048	1.0	0.4116230047265108	65.43587667352853
GOTERM_BP_FAT	GO:0030005~cellular di-, tri-valent inorganic cation homeostasis	7	0.3625064733298809	0.05915179775259852	CBP53E, TSF3, TSF1, ITP-R83A, UP, NORPA, PMCA	1097	21	7937	2.411728957763598	1.0	0.4111584342440119	65.7766344064567
GOTERM_BP_FAT	GO:0042391~regulation of membrane potential	6	0.31071983428275507	0.11041658132625201	EAAT1, ITP-R83A, IRK3, NMDAR1, IRK2, ADAR	1097	19	7937	2.2847958547234084	1.0	0.5878817760007535	87.22350279683135
GOTERM_BP_FAT	GO:0006875~cellular metal ion homeostasis	5	0.25893319523562924	0.11624434226715731	CBP53E, ITP-R83A, UP, NORPA, PMCA	1097	14	7937	2.5839953118895687	1.0	0.6044874480153548	88.61812291330038
GOTERM_BP_FAT	GO:0019725~cellular homeostasis	21	1.0875194199896427	0.12549050442991388	L(2)01289, CG8814, CBP53E, EAAT1, UP, IRK3, NMDAR1, CG6852, IRK2, DBI, WUPA, TSF3, CG8993, TSF1, ITP-R83A, NORPA, CG15829, VHA68-2, VHA68-1, ADAR, PMCA	1097	111	7937	1.36881913819015	1.0	0.6311202467901064	90.54006726983972
Annotation Cluster 54	Enrichment Score: 1.5875318226134016
Category	Term	Count	%	PValue	Genes	List Total	Pop Hits	Pop Total	Fold Enrichment	Bonferroni	Benjamini	FDR
GOTERM_BP_FAT	GO:0034637~cellular carbohydrate biosynthetic process	11	0.5696530295183843	7.525141538815899E-4	PHKGAMMA, CG1516, TTV, CG5177, CG10924, PGI, PEPCK, CG9485, TPS1, PGM, CG5171	1097	24	7937	3.3161273169249466	0.8397152505406769	0.022348987569164258	1.315123230698978
GOTERM_BP_FAT	GO:0016051~carbohydrate biosynthetic process	18	0.9321595028482652	0.001035062349356461	CG1516, CG10924, CG13937, CG9485, ACT57B, CG5171, PHKGAMMA, CG10000, MGAT2, TTV, CG5177, PGI, PEPCK, PGANT2, CG14024, PGM, TPS1, CG31743	1097	56	7937	2.325595780700612	0.9194256807399537	0.02853412937377864	1.8046899081294976
GOTERM_BP_FAT	GO:0006090~pyruvate metabolic process	7	0.3625064733298809	0.007628570805935609	PDK, CG1516, CG10924, CG10932, PGI, PEPCK, CG5261	1097	14	7937	3.6175934366453966	0.999999991838284	0.10673463787923843	12.599408295859893
GOTERM_BP_FAT	GO:0006094~gluconeogenesis	4	0.20714655618850336	0.02113928392202617	CG1516, CG10924, PGI, PEPCK	1097	5	7937	5.7881494986326345	1.0	0.21294395572847924	31.321554788466223
GOTERM_BP_FAT	GO:0046165~alcohol biosynthetic process	5	0.25893319523562924	0.07174827644872703	TBH, CG1516, CG10924, PGI, PEPCK	1097	12	7937	3.014661197204497	1.0	0.4553494892459691	72.9990162297945
GOTERM_BP_FAT	GO:0019319~hexose biosynthetic process	4	0.20714655618850336	0.08603861132450075	CG1516, CG10924, PGI, PEPCK	1097	8	7937	3.6175934366453966	1.0	0.5108232816974544	79.44636793306805
GOTERM_BP_FAT	GO:0046364~monosaccharide biosynthetic process	4	0.20714655618850336	0.11625399904045894	CG1516, CG10924, PGI, PEPCK	1097	9	7937	3.2156386103514634	1.0	0.6033894464053726	88.6203098399294
KEGG_PATHWAY	dme00020:Citrate cycle (TCA cycle)	12	0.6214396685655101	0.20603974533322755	NC73EF, SDHB, KDN, CG1516, CG10924, IRP-1B, PEPCK, ATPCL, CG5261, CG5028, L(1)G0156, ACON	394	44	2054	1.4217812644208585	0.999999999924199	0.5522627001891705	92.3131546082784
KEGG_PATHWAY	dme00620:Pyruvate metabolism	12	0.6214396685655101	0.2775461378009726	CG12766, ACCOAS, CG1516, CG10924, CG10932, CG31674, PYK, PEPCK, CG5261, CG9436, CG9629, CG14022	394	47	2054	1.3310292688195269	0.9999999999999946	0.6532677382074494	97.30878343850529
Annotation Cluster 55	Enrichment Score: 1.5209791431931015
Category	Term	Count	%	PValue	Genes	List Total	Pop Hits	Pop Total	Fold Enrichment	Bonferroni	Benjamini	FDR
INTERPRO	IPR016040:NAD(P)-binding domain	46	2.3821853961677886	1.4091874343152956E-5	CG2065, CG10096, CG10097, CG17374, PGD, CG31674, CG31673, CG3842, CG3609, GDH, CG6020, CG14893, SCU, SLO, CG18814, CG8888, CG9914, CG11236, ZW, GPDH, CG7724, CG12171, CG10962, CG2070, CG3523, CG8768, CG7322, SU(R), PDH, CG3597, CG1444, ATPCL, CG1441, CG4020, CG13091, CG6287, CG12338, CTBP, P5CR, CG18031, V(2)K05816, CG5167, ADHR, CG8306, ADH, DHPR, CG13284	1683	147	10196	1.8957724503942992	0.023231311639587027	0.0018064749734804098	0.023712108495788087
INTERPRO	IPR002198:Short-chain dehydrogenase/reductase SDR	18	0.9321595028482652	0.0316033825783078	CG2065, PDH, CG17374, CG1444, CG3842, SCU, SCPX, CG18814, CG8888, V(2)K05816, ADHR, CG12171, CG2070, CG10962, CG3523, DHPR, ADH, CG13284, CG7322	1683	65	10196	1.6776635129576305	1.0	0.5904747034111292	41.750131338919715
PIR_SUPERFAMILY	PIRSF000092:short-chain dehydrogenase	5	0.25893319523562924	0.3126006205977095	SCU, PDH, ADHR, CG12171, CG10962, ADH	493	15	2596	1.7552400270453008	1.0	0.9999607541318983	99.4697701231446
INTERPRO	IPR002347:Glucose/ribitol dehydrogenase	10	0.5178663904712585	0.39451835373179933	SCU, CG2065, CG18814, CG1444, CG2070, CG12171, CG3842, CG10962, CG7322, CG13284	1683	48	10196	1.2621311150722914	1.0	0.9975722062060064	99.97846975817987
COG_ONTOLOGY	Secondary metabolites biosynthesis, transport, and catabolism / General function prediction only	4	0.20714655618850336	0.45221493919952993	CG2065, PDH, CG2070, CG3842	233	13	1237	1.633542423241994	0.9999999992898396	0.928151194056517	99.5161530405013
Annotation Cluster 56	Enrichment Score: 1.4642872612013835
Category	Term	Count	%	PValue	Genes	List Total	Pop Hits	Pop Total	Fold Enrichment	Bonferroni	Benjamini	FDR
GOTERM_BP_FAT	GO:0010648~negative regulation of cell communication	28	1.4500258933195236	5.790517864904891E-4	PAN, ED, AOP, NOTUM, MNN1, N, PUC, PKA-C1, DAD, SU(DX), FT, STCK, ARR2, STAN, SPICT, FOXO, CT, CBL, STY, MKP3, BUN, KLU, SNOO, STAT92E, RDL, ICS, SCYL, HIW	1097	103	7937	1.9668469170110894	0.7555297924959876	0.019111747149422098	1.013428329737165
GOTERM_BP_FAT	GO:0009968~negative regulation of signal transduction	27	1.3982392542723976	0.0011400871902212382	PAN, ED, AOP, NOTUM, MNN1, N, PUC, PKA-C1, DAD, SU(DX), FT, STCK, ARR2, STAN, SPICT, FOXO, CT, CBL, STY, MKP3, BUN, KLU, SNOO, STAT92E, ICS, SCYL, HIW	1097	102	7937	1.9151965252828569	0.9376052289443094	0.03035501031634269	1.986080090408171
GOTERM_BP_FAT	GO:0007391~dorsal closure	24	1.2428793371310203	0.004340843169898736	EGFR, RAW, ED, AOP, TKV, SHARK, N, CORA, MBS, PNR, PUC, MYS, TUP, SLPR, CG25C, PYD, SHD, STCK, RAC2, INR, DIB, EMC, CBT, TAK1	1097	95	7937	1.827836683778727	0.9999745783682743	0.07228882031934236	7.364982998195124
GOTERM_BP_FAT	GO:0016331~morphogenesis of embryonic epithelium	28	1.4500258933195236	0.006193231796164832	ED, AOP, SHARK, N, CORA, MBS, PNR, PUC, PYD, CG25C, STCK, SHD, RAC2, INR, DIB, EMC, EGFR, RAW, INX2, TKV, MYS, TUP, SLPR, SDT, BAZ, CBT, TAK1, BTSZ	1097	120	7937	1.6882102704345185	0.9999997256261492	0.09230886408723915	10.349465306056649
GOTERM_BP_FAT	GO:0007243~protein kinase cascade	16	0.8285862247540134	0.014323215200560723	TRC, AOP, RAB3-GEF, SHARK, ALK, PUC, CDK4, SLPR, APLIP1, PYD, RAC2, STAT92E, P38B, RANBPM, CBT, TAK1	1097	60	7937	1.9293831662108782	0.9999999999999994	0.16238917286508814	22.407947397337004
GOTERM_BP_FAT	GO:0048585~negative regulation of response to stimulus	8	0.4142931123770067	0.024324337711750188	STCK, FOXO, STAT92E, MNN1, ICS, PIRK, N, PUC	1097	22	7937	2.6309770448330156	1.0	0.23925865326221618	35.147136528626
GOTERM_BP_FAT	GO:0043409~negative regulation of MAPKKK cascade	6	0.31071983428275507	0.02454256183652486	STCK, MKP3, MNN1, ICS, N, PUC	1097	13	7937	3.3393170184419043	1.0	0.24019362179419912	35.401749744662816
GOTERM_BP_FAT	GO:0000165~MAPKKK cascade	12	0.6214396685655101	0.033329829849932026	SLPR, APLIP1, PYD, RAC2, P38B, AOP, RAB3-GEF, SHARK, PUC, ALK, CBT, TAK1	1097	44	7937	1.9732327836247618	1.0	0.29071580782876794	44.90543076303204
GOTERM_BP_FAT	GO:0043408~regulation of MAPKKK cascade	10	0.5178663904712585	0.03695174592568051	SLPR, RAW, APLIP1, PYD, STCK, MKP3, MNN1, ICS, N, PUC	1097	34	7937	2.1279961392031743	1.0	0.30873371397731475	48.42498547747489
GOTERM_BP_FAT	GO:0007254~JNK cascade	9	0.4660797514241326	0.038193759271428845	SLPR, APLIP1, PYD, RAC2, AOP, SHARK, PUC, CBT, TAK1	1097	29	7937	2.245402822745419	1.0	0.3112414389135454	49.58226672577424
GOTERM_BP_FAT	GO:0031098~stress-activated protein kinase signaling pathway	9	0.4660797514241326	0.05479456328330804	SLPR, APLIP1, PYD, RAC2, AOP, SHARK, PUC, CBT, TAK1	1097	31	7937	2.1005381245037786	1.0	0.3946910598497715	62.879731887251324
GOTERM_BP_FAT	GO:0070302~regulation of stress-activated protein kinase signaling pathway	9	0.4660797514241326	0.06458382067619489	SLPR, RAW, APLIP1, PYD, STCK, MNN1, ICS, N, PUC	1097	32	7937	2.034896308113036	1.0	0.428730677800533	69.08991112366736
GOTERM_BP_FAT	GO:0046328~regulation of JNK cascade	9	0.4660797514241326	0.06458382067619489	SLPR, RAW, APLIP1, PYD, STCK, MNN1, ICS, N, PUC	1097	32	7937	2.034896308113036	1.0	0.428730677800533	69.08991112366736
GOTERM_BP_FAT	GO:0046329~negative regulation of JNK cascade	5	0.25893319523562924	0.07174827644872703	STCK, MNN1, ICS, N, PUC	1097	12	7937	3.014661197204497	1.0	0.4553494892459691	72.9990162297945
GOTERM_BP_FAT	GO:0070303~negative regulation of stress-activated protein kinase signaling pathway	5	0.25893319523562924	0.07174827644872703	STCK, MNN1, ICS, N, PUC	1097	12	7937	3.014661197204497	1.0	0.4553494892459691	72.9990162297945
GOTERM_BP_FAT	GO:0080135~regulation of cellular response to stress	9	0.4660797514241326	0.07538947666374476	SLPR, RAW, APLIP1, PYD, STCK, MNN1, ICS, N, PUC	1097	33	7937	1.9732327836247618	1.0	0.46916883776967067	74.80223763735788
GOTERM_BP_FAT	GO:0010741~negative regulation of protein kinase cascade	6	0.31071983428275507	0.09124789213980314	STCK, MKP3, MNN1, ICS, N, PUC	1097	18	7937	2.411728957763598	1.0	0.5267986832414117	81.41196389983915
GOTERM_BP_FAT	GO:0010627~regulation of protein kinase cascade	10	0.5178663904712585	0.14443737410718488	SLPR, RAW, APLIP1, PYD, STCK, MKP3, MNN1, ICS, N, PUC	1097	44	7937	1.6443606530206347	1.0	0.6745129638839471	93.56423684460233
GOTERM_BP_FAT	GO:0046528~imaginal disc fusion	3	0.15535991714137753	0.6339529095531331	SLPR, MNN1, PUC	1097	15	7937	1.4470373746581588	1.0	0.9931114135754087	99.99999788899811
GOTERM_BP_FAT	GO:0033554~cellular response to stress	17	0.8803728638011392	0.9789667382707814	NOD, AOP, SHARK, SOD, MNN1, PUC, SLPR, GRP, APLIP1, PYD, PXD, RAC2, CG6812, UBCD6, CAT, CBT, TAK1	1097	176	7937	0.6988532775337698	1.0	0.99999989626151	100.0
Annotation Cluster 57	Enrichment Score: 1.45762487728592
Category	Term	Count	%	PValue	Genes	List Total	Pop Hits	Pop Total	Fold Enrichment	Bonferroni	Benjamini	FDR
GOTERM_BP_FAT	GO:0007155~cell adhesion	51	2.641118591403418	1.600158536337291E-7	IMPL2, CRQ, ED, KON, CG4629, CG10345, HOW, MP20, 18W, CAD96CA, DS, CG16857, ILK, STAN, CAT, IF, EGFR, CG12594, SANTA-MARIA, HML, CAD86C, CG3829, MP, MYS, FAS1, FAS2, NRM, TIMP, RANBPM, INVADOLYSIN, RST, PES, N, CAD99C, PYD, FT, CG2736, MAPK-AK2, VINC, KLG, BEAT-IB, MKP3, CG31999, BM-40-SPARC, NINAD, LAR, BAZ, CADN, CG34380, CG1887, RHO	1097	174	7937	2.120658221481784	3.8908287490058147E-4	2.289141959233021E-5	2.813988267402756E-4
GOTERM_BP_FAT	GO:0022610~biological adhesion	51	2.641118591403418	2.061150849597006E-6	IMPL2, CRQ, ED, KON, CG4629, CG10345, HOW, MP20, 18W, CAD96CA, DS, CG16857, ILK, STAN, CAT, IF, EGFR, CG12594, SANTA-MARIA, HML, CAD86C, CG3829, MP, MYS, FAS1, FAS2, NRM, TIMP, RANBPM, INVADOLYSIN, RST, PES, N, CAD99C, PYD, FT, CG2736, MAPK-AK2, VINC, KLG, BEAT-IB, MKP3, CG31999, BM-40-SPARC, NINAD, LAR, BAZ, CADN, CG34380, CG1887, RHO	1097	188	7937	1.962736864562928	0.005000181297500572	2.0884169087509452E-4	0.0036246176443266442
GOTERM_BP_FAT	GO:0016337~cell-cell adhesion	22	1.1393060590367685	2.022703629716148E-5	EGFR, KLG, CAD86C, ED, MKP3, N, CAD99C, MYS, FAS1, FAS2, PYD, FT, BAZ, DS, CAD96CA, CADN, STAN, CAT, RANBPM, RST, IF, RHO	1097	59	7937	2.69786629173555	0.04800229012487289	0.0014457964685907765	0.03556470844080506
INTERPRO	IPR013032:EGF-like region, conserved site	32	1.657172449508027	1.8625005308405446E-4	NIMB2, NIMB1, SPI, CG13516, SP2353, NIMB5, NIMB4, MMD, N, CV-2, FT, LPR1, STAN, CG32373, NIMC1, HML, NIMC4, EATER, CG9572, NETA, CG31999, CG13654, NETB, MYS, CG4250, CG2991, EYS, GRK, CADN, CG33978, TOK, CG7381	1683	99	10196	1.9582155482333736	0.2670618961110447	0.016219343649665596	0.31297251489533773
INTERPRO	IPR006210:EGF-like	25	1.294665976178146	2.1200585887015493E-4	NIMB2, SPI, NIMB1, SP2353, NIMB5, NIMB4, MMD, N, FT, LPR1, STAN, NRX-1, FUR2, CG32373, NIMC1, NIMC4, HML, EATER, CG9572, CG31999, MYS, EYS, GRK, CADN, CG7381	1683	70	10196	2.163653340123928	0.2978886457598875	0.01670008906569942	0.35617970150142453
SMART	SM00181:EGF	25	1.294665976178146	2.685700779325845E-4	NIMB2, SPI, NIMB1, SP2353, NIMB5, NIMB4, MMD, N, FT, LPR1, STAN, NRX-1, FUR2, CG32373, NIMC1, NIMC4, HML, EATER, CG9572, CG31999, MYS, EYS, GRK, CADN, CG7381	812	70	4824	2.1217452498240674	0.07294921819436906	0.015035212147831434	0.354919266102216
GOTERM_BP_FAT	GO:0007156~homophilic cell adhesion	12	0.6214396685655101	7.468161649202998E-4	FAS1, FAS2, FT, KLG, CAD86C, DS, CAD96CA, CADN, ED, STAN, CAD99C, RST	1097	28	7937	3.100794374267483	0.8374769524105321	0.022455724187322446	1.3052267786342053
GOTERM_BP_FAT	GO:0016339~calcium-dependent cell-cell adhesion	9	0.4660797514241326	0.0049447761311028435	FT, CAD86C, DS, CAD96CA, CADN, STAN, CAT, CAD99C, MYS	1097	21	7937	3.1007943742674833	0.9999941876530268	0.07873760565257582	8.348155879508546
SP_PIR_KEYWORDS	egf-like domain	15	0.7767995857068877	0.010909064684735343	SPI, SP2353, MMD, N, CG31999, FT, EYS, GRK, LPR1, CADN, STAN, CG33978, NRX-1, TOK, CG32373	1868	51	12980	2.043708275601461	0.9813470088632291	0.09254910408335193	14.000951677273921
INTERPRO	IPR000742:EGF-like, type 3	17	0.8803728638011392	0.016250740928547586	SPI, SP2353, HML, MMD, N, CG9572, CG31999, CG13654, FT, EYS, LPR1, GRK, CADN, STAN, CG33978, NRX-1, TOK	1683	56	10196	1.8391053391053391	0.9999999999986473	0.4274943338534327	24.0978271271578
SP_PIR_KEYWORDS	cell adhesion	13	0.6732263076126359	0.02625609433765145	IMPL2, CAD86C, MYS, FAS1, FAS2, LAR, FT, CADN, DS, STAN, VINC, RST, IF	1868	46	12980	1.9637370822083604	0.9999361081904556	0.17565519804113816	30.640705476910945
GOTERM_BP_FAT	GO:0016318~ommatidial rotation	8	0.4142931123770067	0.04746123934500409	EGFR, FT, DS, CADN, STY, STAN, PUC, TAK1	1097	25	7937	2.3152597994530537	1.0	0.3599725910817657	57.47575787403887
INTERPRO	IPR001791:Laminin G	7	0.3625064733298809	0.04809126699609978	FT, EYS, SP2353, CADN, STAN, KON, NRX-1	1683	17	10196	2.494565027437	1.0	0.7068302954271248	56.36976911122722
INTERPRO	IPR002126:Cadherin	7	0.3625064733298809	0.04809126699609978	FT, CAD86C, DS, CAD96CA, CADN, STAN, CAD99C	1683	17	10196	2.494565027437	1.0	0.7068302954271248	56.36976911122722
INTERPRO	IPR012680:Laminin G, subdomain 2	7	0.3625064733298809	0.04809126699609978	FT, EYS, SP2353, CADN, STAN, KON, NRX-1	1683	17	10196	2.494565027437	1.0	0.7068302954271248	56.36976911122722
SMART	SM00112:CA	7	0.3625064733298809	0.05196183881911674	FT, CAD86C, DS, CAD96CA, CADN, STAN, CAD99C	812	17	4824	2.4462474645030428	0.9999997083372074	0.5470540612594825	50.65464595965501
SMART	SM00282:LamG	7	0.3625064733298809	0.05196183881911674	FT, EYS, SP2353, CADN, STAN, KON, NRX-1	812	17	4824	2.4462474645030428	0.9999997083372074	0.5470540612594825	50.65464595965501
UP_SEQ_FEATURE	domain:Cadherin 3	5	0.25893319523562924	0.0559009416720742	FT, CAD86C, DS, CADN, STAN	464	10	2975	3.2058189655172415	1.0	0.8961036018722806	60.903897507768946
GOTERM_MF_FAT	GO:0050839~cell adhesion molecule binding	7	0.3625064733298809	0.07412252394650537	FAS1, FT, DS, CADN, STAN, IF, MYS	1287	19	7918	2.266633950844477	1.0	0.5882167586881009	70.84108899064354
UP_SEQ_FEATURE	domain:Cadherin 2	5	0.25893319523562924	0.07738164012320084	FT, CAD86C, DS, CADN, STAN	464	11	2975	2.9143808777429467	1.0	0.936275292096827	73.1498896194388
UP_SEQ_FEATURE	domain:Cadherin 1	5	0.25893319523562924	0.07738164012320084	FT, CAD86C, DS, CADN, STAN	464	11	2975	2.9143808777429467	1.0	0.936275292096827	73.1498896194388
UP_SEQ_FEATURE	domain:Cadherin 8	4	0.20714655618850336	0.08064447607167824	FT, DS, CADN, STAN	464	7	2975	3.6637931034482762	1.0	0.9392257908280707	74.65883115476474
INTERPRO	IPR013111:EGF, extracellular	7	0.3625064733298809	0.09771643696542033	CG2991, NIMB1, EYS, CADN, HML, MMD, MYS	1683	20	10196	2.12038027332145	1.0	0.8670547126347201	82.2792228192749
UP_SEQ_FEATURE	domain:Laminin G-like 2	4	0.20714655618850336	0.11458406716178585	FT, EYS, CADN, STAN	464	8	2975	3.205818965517241	1.0	0.9768077702164168	86.28738167481794
UP_SEQ_FEATURE	domain:Laminin G-like 1	4	0.20714655618850336	0.11458406716178585	FT, EYS, CADN, STAN	464	8	2975	3.205818965517241	1.0	0.9768077702164168	86.28738167481794
UP_SEQ_FEATURE	domain:Cadherin 16	3	0.15535991714137753	0.11680925912126366	FT, DS, CADN	464	4	2975	4.808728448275862	1.0	0.9765391196509808	86.83930642308295
UP_SEQ_FEATURE	domain:Cadherin 15	3	0.15535991714137753	0.11680925912126366	FT, DS, CADN	464	4	2975	4.808728448275862	1.0	0.9765391196509808	86.83930642308295
INTERPRO	IPR001881:EGF-like calcium-binding	9	0.4660797514241326	0.12593412894156258	EYS, LPR1, CADN, STAN, N, CG33978, TOK, CG31999, CG32373	1683	31	10196	1.758840779713645	1.0	0.9128694892126037	89.61836176677429
SMART	SM00179:EGF_CA	9	0.4660797514241326	0.13626511282242154	EYS, LPR1, CADN, STAN, N, CG33978, TOK, CG31999, CG32373	812	31	4824	1.7247735579215	1.0	0.7958390402775053	85.61611737184973
UP_SEQ_FEATURE	domain:Cadherin 4	4	0.20714655618850336	0.15282091913950485	FT, DS, CADN, STAN	464	9	2975	2.849616858237548	1.0	0.9907512521999216	93.33018169951053
UP_SEQ_FEATURE	domain:Cadherin 6	4	0.20714655618850336	0.15282091913950485	FT, DS, CADN, STAN	464	9	2975	2.849616858237548	1.0	0.9907512521999216	93.33018169951053
UP_SEQ_FEATURE	domain:Cadherin 5	4	0.20714655618850336	0.15282091913950485	FT, DS, CADN, STAN	464	9	2975	2.849616858237548	1.0	0.9907512521999216	93.33018169951053
UP_SEQ_FEATURE	domain:Cadherin 7	4	0.20714655618850336	0.15282091913950485	FT, DS, CADN, STAN	464	9	2975	2.849616858237548	1.0	0.9907512521999216	93.33018169951053
UP_SEQ_FEATURE	domain:Cadherin 14	3	0.15535991714137753	0.17513345056453586	FT, DS, CADN	464	5	2975	3.8469827586206895	1.0	0.994540741376997	95.6861093012936
UP_SEQ_FEATURE	domain:Cadherin 13	3	0.15535991714137753	0.17513345056453586	FT, DS, CADN	464	5	2975	3.8469827586206895	1.0	0.994540741376997	95.6861093012936
INTERPRO	IPR006209:EGF	10	0.5178663904712585	0.20361720850879209	SPI, FT, EYS, LPR1, SP2353, CADN, STAN, N, NRX-1, TOK	1683	40	10196	1.5145573380867499	1.0	0.9683300084128913	97.83223435292467
UP_SEQ_FEATURE	domain:Cadherin 12	3	0.15535991714137753	0.2367224220837047	FT, DS, CADN	464	6	2975	3.2058189655172415	1.0	0.998826944058769	98.78476824587327
UP_SEQ_FEATURE	domain:Cadherin 10	3	0.15535991714137753	0.2367224220837047	FT, DS, CADN	464	6	2975	3.2058189655172415	1.0	0.998826944058769	98.78476824587327
UP_SEQ_FEATURE	domain:Cadherin 11	3	0.15535991714137753	0.2367224220837047	FT, DS, CADN	464	6	2975	3.2058189655172415	1.0	0.998826944058769	98.78476824587327
UP_SEQ_FEATURE	domain:Cadherin 9	3	0.15535991714137753	0.2367224220837047	FT, DS, CADN	464	6	2975	3.2058189655172415	1.0	0.998826944058769	98.78476824587327
INTERPRO	IPR000152:EGF-type aspartate/asparagine hydroxylation conserved site	8	0.4142931123770067	0.2415069816494658	EYS, LPR1, CADN, N, CG33978, TOK, CG31999, CG32373	1683	31	10196	1.563414026412129	1.0	0.9812160630429031	99.04556877352732
INTERPRO	IPR013320:Concanavalin A-like lectin/glucanase, subgroup	8	0.4142931123770067	0.32467888226032915	FT, EYS, SP2353, CADN, STAN, KON, NRX-1, GALECTIN	1683	34	10196	1.425465729964	1.0	0.9935063870984687	99.86482845783904
UP_SEQ_FEATURE	domain:EGF-like 1	4	0.20714655618850336	0.37526704029287095	FT, EYS, CADN, N	464	14	2975	1.8318965517241381	1.0	0.9998906267291691	99.95381721084505
UP_SEQ_FEATURE	domain:EGF-like 4	3	0.15535991714137753	0.4200641665852269	FT, EYS, N	464	9	2975	2.137212643678161	1.0	0.9999531345513876	99.98629402993558
UP_SEQ_FEATURE	domain:EGF-like 3	3	0.15535991714137753	0.47649069514388376	FT, CADN, N	464	10	2975	1.9234913793103448	1.0	0.9999900368985304	99.99742295030524
INTERPRO	IPR013091:EGF calcium-binding	5	0.25893319523562924	0.5030893774468026	LPR1, N, CG33978, TOK, CG31999	1683	22	10196	1.3768703073515909	1.0	0.999535427213786	99.99922595395012
INTERPRO	IPR018097:EGF-like calcium-binding, conserved site	6	0.31071983428275507	0.5660384249848721	EYS, LPR1, N, TOK, CG31999, CG32373	1683	30	10196	1.2116458704693998	1.0	0.9998338770785083	99.99992078882781
UP_SEQ_FEATURE	domain:EGF-like 2	3	0.15535991714137753	0.5786230233133831	FT, CADN, N	464	12	2975	1.6029094827586208	1.0	0.9999994385316332	99.999925470869
Annotation Cluster 58	Enrichment Score: 1.450146919702446
Category	Term	Count	%	PValue	Genes	List Total	Pop Hits	Pop Total	Fold Enrichment	Bonferroni	Benjamini	FDR
GOTERM_BP_FAT	GO:0035215~genital disc development	12	0.6214396685655101	7.468161649202998E-4	EGFR, SLPR, DSX, FAS2, SPI, ESG, DLL, TKV, BNL, BTL, RHO, DAC	1097	28	7937	3.100794374267483	0.8374769524105321	0.022455724187322446	1.3052267786342053
GOTERM_BP_FAT	GO:0046845~branched duct epithelial cell fate determination, open tracheal system	6	0.31071983428275507	0.0038678732649512068	EGFR, SALM, SPI, KNI, TKV, RHO	1097	9	7937	4.823457915527196	0.9999193108730189	0.0679185960509402	6.588075084160594
GOTERM_BP_FAT	GO:0045471~response to ethanol	9	0.4660797514241326	0.009250562929949675	EGFR, TBH, FAS2, SPI, ADHR, DNC, ADH, GK, PKA-C1, RHO	1097	23	7937	2.831160080852919	0.9999999998472276	0.12181408989049736	15.077813091799808
GOTERM_BP_FAT	GO:0048149~behavioral response to ethanol	8	0.4142931123770067	0.0141569019153618	EGFR, TBH, FAS2, SPI, ADHR, DNC, ADH, PKA-C1, RHO	1097	20	7937	2.8940747493163173	0.9999999999999991	0.16215019122991936	22.17739093665383
GOTERM_BP_FAT	GO:0008586~imaginal disc-derived wing vein morphogenesis	10	0.5178663904712585	0.03695174592568051	EGFR, SALM, SU(DX), NET, EMC, DALLY, HS3ST-B, TOK, PX, RHO	1097	34	7937	2.1279961392031743	1.0	0.30873371397731475	48.42498547747489
GOTERM_BP_FAT	GO:0001742~oenocyte differentiation	4	0.20714655618850336	0.05975374343119891	EGFR, SALM, SPI, RHO	1097	7	7937	4.13439249902331	1.0	0.4133063358829294	66.15965102712126
GOTERM_BP_FAT	GO:0007173~epidermal growth factor receptor signaling pathway	9	0.4660797514241326	0.11390264471124548	EGFR, SPI, RU, GRK, CBL, ED, STY, RHO, EBI	1097	36	7937	1.8087967183226985	1.0	0.5988210997567932	88.0759450084116
GOTERM_BP_FAT	GO:0007438~oenocyte development	3	0.15535991714137753	0.19584606674291627	SALM, SPI, RHO	1097	6	7937	3.6175934366453966	1.0	0.7706421322651675	97.83567393158707
GOTERM_BP_FAT	GO:0007445~determination of imaginal disc primordium	3	0.15535991714137753	0.41127268344710965	EGFR, SPI, RHO	1097	10	7937	2.170556061987238	1.0	0.9468680146547338	99.99100961702541
GOTERM_BP_FAT	GO:0035225~determination of genital disc primordium	3	0.15535991714137753	0.41127268344710965	EGFR, SPI, RHO	1097	10	7937	2.170556061987238	1.0	0.9468680146547338	99.99100961702541
Annotation Cluster 59	Enrichment Score: 1.4407286391876557
Category	Term	Count	%	PValue	Genes	List Total	Pop Hits	Pop Total	Fold Enrichment	Bonferroni	Benjamini	FDR
GOTERM_BP_FAT	GO:0007268~synaptic transmission	45	2.330398757120663	2.588851874238675E-4	ROP, EAAT1, CANB2, SYT4, NMDAR1, CPX, RAB3-GEF, CAC, TOMOSYN, RAB3, SAP47, AMPH, SYN, ACE, RIM, NWK, STNB, CA-P60A, FRQ2, SNAP24, PKA-R1, GAD1, VGLUT, PGK, SPICT, HIP14, CANA1, TKV, PLE, SIF, TBH, FAS2, RTGEF, GS2, CANB, WIT, BRP, FUTSCH, DNC, SVP, PUM, SYX1A, BCHS, HIW, CDASE	1097	189	7937	1.7226635412597127	0.46724322341578417	0.01079800752156812	0.4542918187753431
GOTERM_BP_FAT	GO:0019226~transmission of nerve impulse	46	2.3821853961677886	3.083696152232546E-4	ROP, EAAT1, CANB2, SYT4, NMDAR1, CPX, RAB3-GEF, CAC, TOMOSYN, RAB3, SAP47, AMPH, SYN, ACE, RIM, NWK, STNB, CA-P60A, FRQ2, INE, SNAP24, PKA-R1, GAD1, VGLUT, PGK, SPICT, HIP14, CANA1, TKV, PLE, SIF, TBH, FAS2, RTGEF, GS2, CANB, WIT, BRP, FUTSCH, DNC, SVP, PUM, SYX1A, BCHS, HIW, CDASE	1097	196	7937	1.6980540620988598	0.5276667761030419	0.012220948849830049	0.5409052271465931
GOTERM_CC_FAT	GO:0045202~synapse	35	1.8125323666494046	4.1454042563036355E-4	EAAT1, SYT4, CANB2, NMDAR1, RAB3-GEF, RAB3, TOMOSYN, GLUCLALPHA, SAP47, NMDAR2, AMPH, SYN, RIM, ACE, CACT, LBM, STNB, FRQ2, VGLUT, CG31272, HIP14, CANA1, CG11340, SIF, FAS2, CANB, BRP, NTR, RDL, DOR, PHCL, BCHS, CG16700, BTSZ, CG3822	737	125	4786	1.8182903663500678	0.14186781620827182	0.010868868837263124	0.5699007124638444
GOTERM_BP_FAT	GO:0007267~cell-cell signaling	48	2.4857586742620406	4.7463135389839663E-4	ROP, EAAT1, CANB2, SYT4, NMDAR1, CPX, RAB3-GEF, CAC, N, TOMOSYN, RAB3, SAP47, AMPH, SYN, ACE, RIM, NWK, STNB, CA-P60A, FRQ2, FJ, SNAP24, PKA-R1, GAD1, VGLUT, GRIP, PGK, SPICT, HIP14, CANA1, TKV, PLE, SIF, TBH, FAS2, RTGEF, GS2, CANB, WIT, BRP, FUTSCH, DNC, SVP, PUM, SYX1A, BCHS, HIW, CDASE	1097	211	7937	1.645919288710702	0.6848093148724788	0.016835748271251116	0.8313955913715421
GOTERM_CC_FAT	GO:0044456~synapse part	27	1.3982392542723976	0.006664632317704552	SYT4, CANB2, NMDAR1, RAB3-GEF, TOMOSYN, RAB3, GLUCLALPHA, NMDAR2, RIM, SYN, STNB, FRQ2, VGLUT, CG31272, HIP14, CANA1, CG11340, FAS2, CANB, NTR, BRP, RDL, PHCL, BCHS, CG3822, BTSZ, CG16700	737	104	4786	1.6859148314372194	0.9152017959924733	0.1281015105990806	8.80538822401663
GOTERM_BP_FAT	GO:0006836~neurotransmitter transport	28	1.4500258933195236	0.012006784438676527	ROP, SYT4, CANB2, RAB3-GEF, CPX, RAB3, TOMOSYN, CG33296, CG15279, AMPH, RIM, SYN, STNB, FRQ2, CG10804, INE, CG1732, SNAP24, HIP14, CANA1, VACHT, CG13796, CG13795, CANB, BRP, SYX1A, CDASE, CG8850	1097	126	7937	1.6078193051757317	0.9999999999998256	0.14395729467537155	19.137955792988738
GOTERM_CC_FAT	GO:0008021~synaptic vesicle	16	0.8285862247540134	0.013609284520502548	CG31272, SYT4, CANB2, HIP14, CANA1, RAB3-GEF, TOMOSYN, RAB3, RIM, SYN, CANB, STNB, FRQ2, VGLUT, BTSZ, CG16700	737	54	4786	1.9241167897884313	0.9936309881814985	0.2053331557518785	17.21156599748943
GOTERM_CC_FAT	GO:0030136~clathrin-coated vesicle	16	0.8285862247540134	0.029999340964463644	CG31272, SYT4, CANB2, HIP14, CANA1, RAB3-GEF, TOMOSYN, RAB3, RIM, SYN, CANB, STNB, FRQ2, VGLUT, BTSZ, CG16700	737	59	4786	1.7610560448911066	0.9999868514208772	0.304103778852457	34.285303122627276
GOTERM_BP_FAT	GO:0001505~regulation of neurotransmitter levels	23	1.1910926980838943	0.04448704880074804	ROP, SYT4, CANB2, HIP14, CANA1, RAB3-GEF, CPX, TOMOSYN, RAB3, PLE, AMPH, TBH, SYN, ACE, RIM, CANB, BRP, STNB, FRQ2, SYX1A, SNAP24, GAD1, CDASE	1097	110	7937	1.512811800778984	1.0	0.3445385321569595	55.079328469432596
GOTERM_BP_FAT	GO:0016192~vesicle-mediated transport	66	3.4179181771103053	0.060059290591624154	ROP, HN, SYT4, CRQ, ATPSYN-GAMMA, RAB3-GEF, CCT1, TOMOSYN, CG6191, SYN, CG7149, LPR1, STNB, FRQ2, HIP14, NIMC1, ATPSYN-B, EX, GEL, RAS, CG9527, SCAP, PXD, CANB, DOR, CG2993, MNT, SYX1A, SMR, CG5599, CDASE, KRT95D, BTSZ, CAUP, BX, CANB2, AOP, CPX, BLW, RAB3, RAB9, LERP, AMPH, CED-6, RIM, SU(DX), CACT, RAC2, EIP93F, CG12071, VINC, TSP3A, ACT88F, SNAP24, PDH, CANA1, CG1657, EATER, L(1)G0232, FZ2, UN…	1097	391	7937	1.2212847407600826	1.0	0.4138411710356834	66.35251954453604
GOTERM_MF_FAT	GO:0019905~syntaxin binding	3	0.15535991714137753	0.0705323126799817	ROP, CPX, TOMOSYN	1287	3	7918	6.152292152292152	1.0	0.5732433147819044	68.97812762840569
GOTERM_CC_FAT	GO:0031410~cytoplasmic vesicle	23	1.1910926980838943	0.07551475917071443	CG31272, SYT4, CANB2, HIP14, CANA1, RAB3-GEF, N, TOMOSYN, RAB3, PLD, 7B2, SYN, NINAE, RIM, CANB, STNB, FRQ2, RFABG, SNAP24, VGLUT, CG16700, BTSZ, HIW	737	105	4786	1.4224720553078762	0.9999999999997388	0.49023000962203145	66.11891959317954
GOTERM_CC_FAT	GO:0031982~vesicle	24	1.2428793371310203	0.07790678964579315	CG31272, ROP, SYT4, CANB2, HIP14, CANA1, RAB3-GEF, N, TOMOSYN, RAB3, PLD, 7B2, SYN, NINAE, RIM, CANB, STNB, FRQ2, RFABG, SNAP24, VGLUT, CG16700, BTSZ, HIW	737	111	4786	1.4040852249807474	0.9999999999998995	0.4934890173930605	67.30752456162755
GOTERM_CC_FAT	GO:0031988~membrane-bounded vesicle	22	1.1393060590367685	0.09404417478711165	CG31272, ROP, SYT4, CANB2, HIP14, CANA1, RAB3-GEF, TOMOSYN, RAB3, 7B2, SYN, NINAE, RIM, CANB, STNB, FRQ2, RFABG, SNAP24, VGLUT, CG16700, BTSZ, HIW	737	102	4786	1.4006438396254024	0.9999999999999999	0.5319845068377302	74.36974093451308
GOTERM_CC_FAT	GO:0016023~cytoplasmic membrane-bounded vesicle	21	1.0875194199896427	0.10765148565978291	CG31272, SYT4, CANB2, HIP14, CANA1, RAB3-GEF, TOMOSYN, RAB3, 7B2, SYN, NINAE, RIM, CANB, STNB, FRQ2, RFABG, SNAP24, VGLUT, CG16700, BTSZ, HIW	737	98	4786	1.3915487497577048	1.0	0.5685359195419046	79.19556808607442
GOTERM_BP_FAT	GO:0007269~neurotransmitter secretion	19	0.9839461418953911	0.16132746199710826	ROP, SYT4, CANB2, HIP14, CANA1, RAB3-GEF, CPX, TOMOSYN, RAB3, AMPH, SYN, RIM, CANB, BRP, STNB, FRQ2, SYX1A, SNAP24, CDASE	1097	102	7937	1.3477308881620105	1.0	0.7075677908024431	95.46769958181656
GOTERM_BP_FAT	GO:0003001~generation of a signal involved in cell-cell signaling	19	0.9839461418953911	0.17178308887033253	ROP, SYT4, CANB2, HIP14, CANA1, RAB3-GEF, CPX, TOMOSYN, RAB3, AMPH, SYN, RIM, CANB, BRP, STNB, FRQ2, SYX1A, SNAP24, CDASE	1097	103	7937	1.3346461222575252	1.0	0.7280743946829284	96.36498691837787
GOTERM_CC_FAT	GO:0030135~coated vesicle	16	0.8285862247540134	0.18157991845927385	CG31272, SYT4, CANB2, HIP14, CANA1, RAB3-GEF, TOMOSYN, RAB3, RIM, SYN, CANB, STNB, FRQ2, VGLUT, BTSZ, CG16700	737	76	4786	1.3671356137970436	1.0	0.696563033575444	93.68396796532143
GOTERM_MF_FAT	GO:0000149~SNARE binding	3	0.15535991714137753	0.18804331063825877	ROP, CPX, TOMOSYN	1287	5	7918	3.6913752913752913	1.0	0.8393430251064984	96.43305919582657
GOTERM_BP_FAT	GO:0046903~secretion	21	1.0875194199896427	0.2725666699366345	ROP, SYT4, CANB2, HIP14, DH31, CANA1, RAB3-GEF, CPX, TOMOSYN, RAB3, AMPH, SYN, RIM, CANB, BRP, STNB, FRQ2, SYX1A, SNAP24, CAPAR, CDASE	1097	125	7937	1.215511394712853	1.0	0.8618468637268352	99.62886187674646
GOTERM_BP_FAT	GO:0006887~exocytosis	12	0.6214396685655101	0.3165292800007655	ROP, SYN, RIM, SYT4, HIP14, STNB, SYX1A, CPX, RAB3, TOMOSYN, AMPH, CDASE	1097	67	7937	1.2958543653655152	1.0	0.8982572934837438	99.87599684085937
GOTERM_BP_FAT	GO:0016079~synaptic vesicle exocytosis	10	0.5178663904712585	0.3257524395726854	ROP, SYN, RIM, SYT4, HIP14, STNB, SYX1A, CPX, TOMOSYN, CDASE	1097	54	7937	1.3398494209797764	1.0	0.9045822288136519	99.90235101138626
GOTERM_BP_FAT	GO:0032940~secretion by cell	19	0.9839461418953911	0.36238100168309606	ROP, SYT4, CANB2, HIP14, CANA1, RAB3-GEF, CPX, TOMOSYN, RAB3, AMPH, SYN, RIM, CANB, BRP, STNB, FRQ2, SYX1A, SNAP24, CDASE	1097	118	7937	1.1649877168858058	1.0	0.9238569118389651	99.96343451978935
GOTERM_BP_FAT	GO:0048489~synaptic vesicle transport	14	0.7250129466597618	0.47659063262592677	ROP, SYT4, HIP14, CPX, TOMOSYN, AMPH, APLIP1, RIM, SYN, STNB, SYX1A, UNC-104, CDASE, BTSZ	1097	90	7937	1.1254735136230123	1.0	0.9685810027353112	99.99886334493512
Annotation Cluster 60	Enrichment Score: 1.4391824971729559
Category	Term	Count	%	PValue	Genes	List Total	Pop Hits	Pop Total	Fold Enrichment	Bonferroni	Benjamini	FDR
UP_SEQ_FEATURE	nucleotide phosphate-binding region:NAD	8	0.4142931123770067	0.0043576210541389285	SCU, ADHR, GAPDH1, GPDH, ADH, CG17896, GDH, RAS, CTBP	464	15	2975	3.4195402298850572	0.9965621842351667	0.43294098406806436	6.881615877029768
UP_SEQ_FEATURE	binding site:NAD	6	0.31071983428275507	0.02745749658261256	ADHR, GAPDH1, GPDH, ADH, CG17896, GDH, CTBP	464	12	2975	3.2058189655172415	0.9999999999999998	0.8067777061806601	36.526264790063415
GOTERM_MF_FAT	GO:0051287~NAD or NADH binding	11	0.5696530295183843	0.10237539574366826	CG9140, ADHR, CG5703, GAPDH1, CG31674, CG31673, GPDH, ADH, CG5028, CG6287, L(1)G0156, CTBP	1287	40	7918	1.6918803418803419	1.0	0.6657570096917067	82.24188919243751
SP_PIR_KEYWORDS	nad	11	0.5696530295183843	0.1429433707227188	SCU, AHCY89E, ADHR, RY, CG9940, GAPDH1, GPDH, ADH, CG17896, GDH, RAS, L(1)G0156	1868	48	12980	1.5923893647394718	1.0	0.49482182945342945	88.01000621900735
Annotation Cluster 61	Enrichment Score: 1.423181968823189
Category	Term	Count	%	PValue	Genes	List Total	Pop Hits	Pop Total	Fold Enrichment	Bonferroni	Benjamini	FDR
GOTERM_BP_FAT	GO:0006952~defense response	46	2.3821853961677886	1.2420739112454677E-5	CG10433, EA, CRQ, TEHAO, CRALBP, SPE, LYSB, IM10, SICK, PES, PMI, VIR-1, CG16799, CG10345, CACT, PGRP-SD, MYD88, CG2736, RAC2, 18W, TSF1, P38B, PGRP-SC2, DPTB, FON, DPT, HF, PGRP-LF, PGRP-LD, SANTA-MARIA, HE, HML, CG3829, ECT4, PSH, NINAD, LYSS, STAT92E, THOR, SP7, CG1887, GRASS, PGRP-LC, IMD, PGRP-LB, PGRP-LA, TOLL-9, TAK1	1097	173	7937	1.9238069142854133	0.029755740358496152	9.739584626912157E-4	0.021840498790903773
GOTERM_BP_FAT	GO:0045087~innate immune response	26	1.3464526152252718	5.12096140113718E-4	TEHAO, SPE, CRALBP, IM10, SICK, PMI, PGRP-SD, MYD88, CACT, 18W, PGRP-SC2, FON, DPT, HF, PGRP-LF, PGRP-LD, HE, HML, ECT4, PSH, SP7, GRASS, PGRP-LC, PGRP-LB, IMD, PGRP-LA, TAK1, TOLL-9	1097	92	7937	2.0447267250604417	0.7122711710353338	0.0171530817602914	0.8967430187926118
GOTERM_BP_FAT	GO:0006955~immune response	39	2.0196789228379077	0.0013306411736653855	EIP75B, CRQ, TEHAO, SPE, CRALBP, LYSB, IM10, SICK, PMI, VIR-1, CG16799, CACT, PGRP-SD, MYD88, RAC2, 18W, P38B, PGRP-SC2, DPTB, FON, DPT, HF, PGRP-LF, PGRP-LD, HE, HML, TAB2, CG6509, ECT4, PSH, LYSS, STAT92E, THOR, SP7, GRASS, PGRP-LC, IMD, PGRP-LB, PGRP-LA, TOLL-9, TAK1	1097	169	7937	1.6696585092209522	0.9607684615371554	0.03283316615448728	2.314382536495596
GOTERM_BP_FAT	GO:0002759~regulation of antimicrobial humoral response	10	0.5178663904712585	0.010404089882119827	PSH, CACT, MYD88, TEHAO, STAT92E, SPE, PGRP-LC, IMD, TOLL-9, TAK1	1097	28	7937	2.5839953118895687	0.9999999999910134	0.13177743165305367	16.799906841907884
GOTERM_BP_FAT	GO:0002920~regulation of humoral immune response	10	0.5178663904712585	0.010404089882119827	PSH, CACT, MYD88, TEHAO, STAT92E, SPE, PGRP-LC, IMD, TOLL-9, TAK1	1097	28	7937	2.5839953118895687	0.9999999999910134	0.13177743165305367	16.799906841907884
GOTERM_BP_FAT	GO:0002831~regulation of response to biotic stimulus	10	0.5178663904712585	0.010404089882119827	PSH, CACT, MYD88, TEHAO, STAT92E, SPE, PGRP-LC, IMD, TOLL-9, TAK1	1097	28	7937	2.5839953118895687	0.9999999999910134	0.13177743165305367	16.799906841907884
GOTERM_BP_FAT	GO:0043900~regulation of multi-organism process	10	0.5178663904712585	0.010404089882119827	PSH, CACT, MYD88, TEHAO, STAT92E, SPE, PGRP-LC, IMD, TOLL-9, TAK1	1097	28	7937	2.5839953118895687	0.9999999999910134	0.13177743165305367	16.799906841907884
GOTERM_BP_FAT	GO:0009617~response to bacterium	20	1.035732780942517	0.01116092954543329	FOXO, SPE, LYSB, IM10, PIRK, SICK, TAB2, PGRP-SD, TSF3, 18W, RAC2, LYSS, THOR, GRASS, PGRP-LC, PGRP-LB, IMD, DPTB, PGRP-LA, DPT	1097	80	7937	1.808796718322698	0.999999999998602	0.13649244649761305	17.911836759678668
GOTERM_BP_FAT	GO:0002784~regulation of antimicrobial peptide production	9	0.4660797514241326	0.01223224757881238	PSH, CACT, MYD88, TEHAO, SPE, PGRP-LC, IMD, TOLL-9, TAK1	1097	24	7937	2.7131950774840474	0.9999999999998999	0.14575587809802615	19.461850957918937
GOTERM_BP_FAT	GO:0002805~regulation of antimicrobial peptide biosynthetic process	9	0.4660797514241326	0.01223224757881238	PSH, CACT, MYD88, TEHAO, SPE, PGRP-LC, IMD, TOLL-9, TAK1	1097	24	7937	2.7131950774840474	0.9999999999998999	0.14575587809802615	19.461850957918937
GOTERM_BP_FAT	GO:0002697~regulation of immune effector process	9	0.4660797514241326	0.01223224757881238	PSH, CACT, MYD88, TEHAO, SPE, PGRP-LC, IMD, TOLL-9, TAK1	1097	24	7937	2.7131950774840474	0.9999999999998999	0.14575587809802615	19.461850957918937
GOTERM_BP_FAT	GO:0002700~regulation of production of molecular mediator of immune response	9	0.4660797514241326	0.01223224757881238	PSH, CACT, MYD88, TEHAO, SPE, PGRP-LC, IMD, TOLL-9, TAK1	1097	24	7937	2.7131950774840474	0.9999999999998999	0.14575587809802615	19.461850957918937
GOTERM_BP_FAT	GO:0002807~positive regulation of antimicrobial peptide biosynthetic process	9	0.4660797514241326	0.01223224757881238	PSH, CACT, MYD88, TEHAO, SPE, PGRP-LC, IMD, TOLL-9, TAK1	1097	24	7937	2.7131950774840474	0.9999999999998999	0.14575587809802615	19.461850957918937
GOTERM_BP_FAT	GO:0006959~humoral immune response	18	0.9321595028482652	0.05894330797277934	EIP75B, HML, LYSB, IM10, CG6509, TAB2, CG16799, CACT, MYD88, 18W, STAT92E, LYSS, THOR, PGRP-LC, DPTB, IMD, FON, DPT	1097	83	7937	1.5690766713160758	1.0	0.41113887396001025	65.6430222257284
SP_PIR_KEYWORDS	innate immunity	13	0.6732263076126359	0.07013785826362484	PGRP-LF, PGRP-LD, CRALBP, IM10, SICK, PMI, ECT4, PSH, PGRP-SD, PGRP-LC, PGRP-LB, PGRP-SC2, PGRP-LA, DPT, TAK1	1868	53	12980	1.7043755807846148	0.9999999999965649	0.3141522662094056	63.21031287237403
GOTERM_BP_FAT	GO:0002788~regulation of antifungal peptide production	4	0.20714655618850336	0.08603861132450075	PSH, CACT, TEHAO, TOLL-9	1097	8	7937	3.6175934366453966	1.0	0.5108232816974544	79.44636793306805
GOTERM_BP_FAT	GO:0002810~regulation of antifungal peptide biosynthetic process	4	0.20714655618850336	0.08603861132450075	PSH, CACT, TEHAO, TOLL-9	1097	8	7937	3.6175934366453966	1.0	0.5108232816974544	79.44636793306805
GOTERM_BP_FAT	GO:0006967~positive regulation of antifungal peptide biosynthetic process	4	0.20714655618850336	0.08603861132450075	PSH, CACT, TEHAO, TOLL-9	1097	8	7937	3.6175934366453966	1.0	0.5108232816974544	79.44636793306805
GOTERM_BP_FAT	GO:0042742~defense response to bacterium	15	0.7767995857068877	0.08657430762039359	SPE, LYSB, IM10, SICK, PGRP-SD, RAC2, 18W, LYSS, THOR, GRASS, PGRP-LC, PGRP-LB, DPTB, IMD, DPT	1097	69	7937	1.572866711584955	1.0	0.5108166313552156	79.65719655071781
SP_PIR_KEYWORDS	immune response	13	0.6732263076126359	0.08833141194444324	PGRP-LF, PGRP-LD, CRALBP, IM10, SICK, PMI, ECT4, PSH, PGRP-SD, PGRP-LC, PGRP-LB, PGRP-SC2, PGRP-LA, DPT, TAK1	1868	55	12980	1.6423982869379015	0.9999999999999973	0.376753932651682	71.96364789294154
GOTERM_BP_FAT	GO:0019730~antimicrobial humoral response	15	0.7767995857068877	0.09515550323813093	EIP75B, LYSB, IM10, CG6509, TAB2, CG16799, CACT, MYD88, 18W, LYSS, THOR, PGRP-LC, DPTB, IMD, DPT	1097	70	7937	1.5503971871337416	1.0	0.5379134612885599	82.76853608801198
GOTERM_BP_FAT	GO:0019731~antibacterial humoral response	7	0.3625064733298809	0.15930456107585206	18W, THOR, IM10, PGRP-LC, DPTB, IMD, DPT	1097	27	7937	1.8757891893716871	1.0	0.7046800637313342	95.27155800949045
INTERPRO	IPR000157:Toll-Interleukin receptor	4	0.20714655618850336	0.219973303981154	MYD88, 18W, TEHAO, TOLL-9	1683	10	10196	2.4232917409388	1.0	0.9752712766009728	98.47121787776614
SMART	SM00255:TIR	4	0.20714655618850336	0.22869151205375615	MYD88, 18W, TEHAO, TOLL-9	812	10	4824	2.376354679802956	1.0	0.8691962484907279	96.78446966064985
GOTERM_BP_FAT	GO:0002786~regulation of antibacterial peptide production	5	0.25893319523562924	0.23025599624135962	MYD88, SPE, PGRP-LC, IMD, TAK1	1097	18	7937	2.0097741314696647	1.0	0.8176326206767975	98.99695705501061
GOTERM_BP_FAT	GO:0002808~regulation of antibacterial peptide biosynthetic process	5	0.25893319523562924	0.23025599624135962	MYD88, SPE, PGRP-LC, IMD, TAK1	1097	18	7937	2.0097741314696647	1.0	0.8176326206767975	98.99695705501061
GOTERM_BP_FAT	GO:0006963~positive regulation of antibacterial peptide biosynthetic process	5	0.25893319523562924	0.23025599624135962	MYD88, SPE, PGRP-LC, IMD, TAK1	1097	18	7937	2.0097741314696647	1.0	0.8176326206767975	98.99695705501061
GOTERM_BP_FAT	GO:0008063~Toll signaling pathway	6	0.31071983428275507	0.40080240095142866	CACT, MYD88, EA, TEHAO, SPE, IM10	1097	30	7937	1.4470373746581588	1.0	0.9433013990116219	99.98774220905
GOTERM_BP_FAT	GO:0050829~defense response to Gram-negative bacterium	5	0.25893319523562924	0.6103504635509209	SPE, SICK, PGRP-LC, IMD, DPT	1097	30	7937	1.205864478881799	1.0	0.9911394021904714	99.99999366545296
GOTERM_BP_FAT	GO:0050832~defense response to fungus	4	0.20714655618850336	0.7169066409622395	PSH, CACT, MYD88, SPE	1097	26	7937	1.113105672813968	1.0	0.9976783517865103	99.9999999769964
GOTERM_BP_FAT	GO:0009620~response to fungus	4	0.20714655618850336	0.763646624558552	PSH, CACT, MYD88, SPE	1097	28	7937	1.0335981247558275	1.0	0.9989421633911578	99.99999999903697
Annotation Cluster 62	Enrichment Score: 1.4183505985660636
Category	Term	Count	%	PValue	Genes	List Total	Pop Hits	Pop Total	Fold Enrichment	Bonferroni	Benjamini	FDR
INTERPRO	IPR013120:Male sterility, NAD-binding	8	0.4142931123770067	0.013829372810034931	CG18031, CG10096, CG10097, CG8306, CG1441, CG4020, CG13091, CG14893	1683	17	10196	2.850931459928	0.999999999918334	0.38995400813603	20.89184558236389
INTERPRO	IPR004262:Male sterility	8	0.4142931123770067	0.013829372810034931	CG18031, CG10096, CG10097, CG8306, CG1441, CG4020, CG13091, CG14893	1683	17	10196	2.850931459928	0.999999999918334	0.38995400813603	20.89184558236389
PIR_SUPERFAMILY	PIRSF017866:PIRSF017866	4	0.20714655618850336	0.29063186945020836	CG18031, CG8306, CG4020, CG14893	493	10	2596	2.106288032454361	1.0	0.9999526545200271	99.1769183299394
Annotation Cluster 63	Enrichment Score: 1.406975957345674
Category	Term	Count	%	PValue	Genes	List Total	Pop Hits	Pop Total	Fold Enrichment	Bonferroni	Benjamini	FDR
GOTERM_MF_FAT	GO:0016831~carboxy-lyase activity	11	0.5696530295183843	0.003855577302492275	ODC1, DDC, B, CG10924, PEPCK, TDC1, PPCDC, GAD1, SPLY, ADE5, CG11208	1287	25	7918	2.7070085470085474	0.9860532712495335	0.103764034262531	5.994630704416859
SP_PIR_KEYWORDS	carboxy-lyase	3	0.15535991714137753	0.10158363563492188	B, PEPCK, GAD1	1868	4	12980	5.211456102783726	1.0	0.4045684474019733	77.07682666435997
SP_PIR_KEYWORDS	carbon-carbon lyase	3	0.15535991714137753	0.15351787881170298	B, PEPCK, GAD1	1868	5	12980	4.169164882226981	1.0	0.5133626390921566	89.89170977638248
Annotation Cluster 64	Enrichment Score: 1.399220728991448
Category	Term	Count	%	PValue	Genes	List Total	Pop Hits	Pop Total	Fold Enrichment	Bonferroni	Benjamini	FDR
GOTERM_BP_FAT	GO:0009581~detection of external stimulus	20	1.035732780942517	3.7280140299485545E-4	NOMPC, SANTA-MARIA, CAC, PINTA, PLD, NINAC, NINAE, CG11426, NINAD, ARR2, GYCALPHA99B, PORIN, RDGB, PGRP-LC, NORPA, RDGA, PGRP-LB, PGRP-LA, RDGC, SHAKB	1097	61	7937	2.372192417472391	0.5961945412945111	0.014290902498984903	0.6535747263842207
GOTERM_BP_FAT	GO:0007602~phototransduction	16	0.8285862247540134	6.852810159845476E-4	SANTA-MARIA, CAC, PINTA, PLD, NINAC, NINAE, NINAD, CG11426, ARR2, GYCALPHA99B, PORIN, RDGB, NORPA, RDGA, RDGC, SHAKB	1097	45	7937	2.5725108882811707	0.8112203350188765	0.02114722920418144	1.1982908818143567
GOTERM_BP_FAT	GO:0051606~detection of stimulus	26	1.3464526152252718	0.0018863265238990119	CHEB38C, GR2A, NOMPC, CHEB38A, CHEB38B, CAC, ARR2, GYCALPHA99B, PORIN, SANTA-MARIA, PINTA, PLD, CHEB93B, CHEB93A, NINAC, NINAE, CG11426, NINAD, RDGB, PGRP-LC, NORPA, RDGA, PGRP-LB, PGRP-LA, SHAKB, RDGC	1097	100	7937	1.8811485870556062	0.9898661944496422	0.04016982760829424	3.265852043698403
GOTERM_BP_FAT	GO:0009583~detection of light stimulus	16	0.8285862247540134	0.0028380305073597467	SANTA-MARIA, CAC, PINTA, PLD, NINAC, NINAE, NINAD, CG11426, ARR2, GYCALPHA99B, PORIN, RDGB, NORPA, RDGA, RDGC, SHAKB	1097	51	7937	2.269862548483386	0.9990041390668409	0.05642857790534539	4.875129391319611
GOTERM_BP_FAT	GO:0009582~detection of abiotic stimulus	17	0.8803728638011392	0.002887195657480587	SANTA-MARIA, NOMPC, CAC, PINTA, PLD, NINAC, NINAE, CG11426, NINAD, ARR2, GYCALPHA99B, PORIN, RDGB, NORPA, RDGA, RDGC, SHAKB	1097	56	7937	2.1963960151061337	0.9991166736601654	0.05645779286892394	4.957575093787048
GOTERM_BP_FAT	GO:0009416~response to light stimulus	25	1.294665976178146	0.004079198597562465	ROP, B, CAC, ACE, ARR2, GYCALPHA99B, PORIN, TIM, SANTA-MARIA, PDF, PINTA, PLD, NINAC, SOL, NINAE, CG11426, NINAD, TIMP, SVP, NORPA, RDGB, RDGA, OSK, SHAKB, RDGC	1097	100	7937	1.8087967183226983	0.9999518360747175	0.06999127925324244	6.935957838305273
GOTERM_BP_FAT	GO:0009314~response to radiation	27	1.3982392542723976	0.005250052177587339	ROP, B, CAC, MNN1, ACE, ARR2, GYCALPHA99B, PORIN, TIM, SANTA-MARIA, PDF, ICE, PINTA, PLD, NINAC, SOL, NINAE, CG11426, NINAD, TIMP, SVP, RDGB, NORPA, RDGA, OSK, SHAKB, RDGC	1097	113	7937	1.72876146529957	0.9999972440857947	0.08128550710749949	8.84137740972728
SP_PIR_KEYWORDS	vision	16	0.8285862247540134	0.009139670845909524	MBL, DOA, MYS, SOL, NINAC, NINAE, ARR2, SEV, GYCALPHA99B, ITP-R83A, SVP, RDGB, NORPA, RDGA, RDGC, EBI	1868	55	12980	2.0214132762312635	0.9643125031603168	0.08191048437504789	11.861150333528492
GOTERM_BP_FAT	GO:0007603~phototransduction, visible light	8	0.4142931123770067	0.010418422134747777	NINAC, NINAD, ARR2, GYCALPHA99B, RDGB, NORPA, RDGA, RDGC	1097	19	7937	3.0463944729645442	0.9999999999913245	0.13126841566703762	16.82109474906619
GOTERM_BP_FAT	GO:0009586~rhodopsin mediated phototransduction	7	0.3625064733298809	0.015938298762172273	NINAC, ARR2, GYCALPHA99B, RDGB, NORPA, RDGA, RDGC	1097	16	7937	3.165394257064722	1.0	0.17201817769874328	24.613647185390608
GOTERM_BP_FAT	GO:0007601~visual perception	17	0.8803728638011392	0.02670910835941174	MBL, DOA, MYS, SOL, NINAC, T, NINAE, ARR2, SEV, GYCALPHA99B, ITP-R83A, SVP, RDGB, NORPA, RDGA, RDGC, EBI	1097	70	7937	1.757116812084907	1.0	0.25466953944208504	37.87894220636632
GOTERM_BP_FAT	GO:0050953~sensory perception of light stimulus	17	0.8803728638011392	0.030218602518143317	MBL, DOA, MYS, SOL, NINAC, T, NINAE, ARR2, SEV, GYCALPHA99B, ITP-R83A, SVP, RDGB, NORPA, RDGA, RDGC, EBI	1097	71	7937	1.732368687971035	1.0	0.27505480234380797	41.70246273593373
GOTERM_BP_FAT	GO:0022400~regulation of rhodopsin mediated signaling pathway	6	0.31071983428275507	0.03393922352005336	NINAC, ARR2, RDGB, NORPA, RDGA, RDGC	1097	14	7937	3.100794374267483	1.0	0.2931928834864257	45.51303295576415
GOTERM_BP_FAT	GO:0016059~deactivation of rhodopsin mediated signaling	6	0.31071983428275507	0.03393922352005336	NINAC, ARR2, RDGB, NORPA, RDGA, RDGC	1097	14	7937	3.100794374267483	1.0	0.2931928834864257	45.51303295576415
GOTERM_BP_FAT	GO:0009584~detection of visible light	8	0.4142931123770067	0.04746123934500409	NINAC, NINAD, ARR2, GYCALPHA99B, RDGB, NORPA, RDGA, RDGC	1097	25	7937	2.3152597994530537	1.0	0.3599725910817657	57.47575787403887
GOTERM_BP_FAT	GO:0050908~detection of light stimulus involved in visual perception	7	0.3625064733298809	0.05915179775259852	NINAC, ARR2, GYCALPHA99B, RDGB, NORPA, RDGA, RDGC	1097	21	7937	2.411728957763598	1.0	0.4111584342440119	65.7766344064567
GOTERM_BP_FAT	GO:0050962~detection of light stimulus involved in sensory perception	7	0.3625064733298809	0.07221209526859747	NINAC, ARR2, GYCALPHA99B, RDGB, NORPA, RDGA, RDGC	1097	22	7937	2.3021049142288885	1.0	0.45645567767480955	73.23529429206685
GOTERM_BP_FAT	GO:0016056~rhodopsin mediated signaling pathway	6	0.31071983428275507	0.07395670637117502	NINAC, ARR2, RDGB, NORPA, RDGA, RDGC	1097	17	7937	2.553595367043809	1.0	0.463597246460812	74.1066857473088
GOTERM_BP_FAT	GO:0009628~response to abiotic stimulus	36	1.8643190056965304	0.15981842548289368	ROP, EAS, NOMPC, SDA, B, CAC, MNN1, ACE, ARR2, GYCALPHA99B, P38B, STNB, PORIN, TIM, CG14207, SANTA-MARIA, PDF, ICE, PINTA, PLD, SOL, NINAC, NINAE, NINAD, CG11426, TIMP, SVP, L(2)EFL, RDGB, NORPA, RDGA, OSK, SHAKB, SESB, ADAR, RDGC	1097	214	7937	1.2171342403666754	1.0	0.7049074555743013	95.32212740631303
GOTERM_BP_FAT	GO:0008277~regulation of G-protein coupled receptor protein signaling pathway	6	0.31071983428275507	0.1779436783783002	NINAC, ARR2, RDGB, NORPA, RDGA, RDGC	1097	22	7937	1.9732327836247618	1.0	0.7397630252965759	96.81225216371323
GOTERM_BP_FAT	GO:0045494~photoreceptor cell maintenance	4	0.20714655618850336	0.18583955070885713	DOA, RDGB, RDGA, RDGC	1097	11	7937	2.6309770448330156	1.0	0.7535507419667549	97.30987663786036
GOTERM_BP_FAT	GO:0043954~cellular component maintenance	5	0.25893319523562924	0.19936530644022069	DOA, RAC2, RDGB, RDGA, RDGC	1097	17	7937	2.1279961392031743	1.0	0.7764097633941571	97.99633231231466
GOTERM_BP_FAT	GO:0050906~detection of stimulus involved in sensory perception	9	0.4660797514241326	0.3855449390993626	NINAC, GR2A, NOMPC, ARR2, GYCALPHA99B, RDGB, NORPA, RDGA, RDGC	1097	50	7937	1.3023336371923429	1.0	0.93595060269237	99.98092567355526
GOTERM_CC_FAT	GO:0016027~inaD signaling complex	3	0.15535991714137753	0.4136569200909129	NINAC, NINAE, NORPA	737	9	4786	2.164631388511985	1.0	0.919983474795968	99.9362985422241
GOTERM_CC_FAT	GO:0019897~extrinsic to plasma membrane	7	0.3625064733298809	0.4851256698796531	NINAC, NINAE, KLG, CG42450, WRAPPER, DALLY, NORPA	737	36	4786	1.2627016432986582	1.0	0.947725939601186	99.98938252168857
GOTERM_CC_FAT	GO:0016028~rhabdomere	5	0.25893319523562924	0.5503598615502696	NINAC, NINAE, ARR2, RDGB, NORPA	737	25	4786	1.2987788331071914	1.0	0.9649732264136407	99.99835937367993
SP_PIR_KEYWORDS	sensory transduction	20	1.035732780942517	0.578713907011485	MBL, DOA, OBP56H, OBP57C, OBP56D, OBP57A, MYS, NINAC, SOL, NINAE, ARR2, SEV, GYCALPHA99B, ITP-R83A, SVP, RDGB, NORPA, RDGA, RDGC, EBI	1868	135	12980	1.0294234277103655	1.0	0.9105245662285346	99.99931200002237
GOTERM_CC_FAT	GO:0044463~cell projection part	8	0.4142931123770067	0.6227283447810087	NINAC, ROP, SYN, EAAT1, NINAE, CG9492, RDGB, NORPA	737	48	4786	1.0823156942559928	1.0	0.9790938998412625	99.99985395032922
GOTERM_BP_FAT	GO:0007600~sensory perception	32	1.657172449508027	0.9147900420139427	GR2A, MBL, NOMPC, OBP83EF, DOA, OBP56H, OBP99C, OBP56D, T, ARR2, SEV, GYCALPHA99B, EAG, CT, OBP57C, TYRR, OBP57A, OBP49A, OBP18A, MYS, NINAC, SOL, GR85A, NINAE, ITP-R83A, SVP, RDGB, NORPA, RDGA, CK, EBI, RDGC	1097	276	7937	0.8388622461786427	1.0	0.9999802085159013	100.0
Annotation Cluster 65	Enrichment Score: 1.3886063021872008
Category	Term	Count	%	PValue	Genes	List Total	Pop Hits	Pop Total	Fold Enrichment	Bonferroni	Benjamini	FDR
GOTERM_BP_FAT	GO:0009310~amine catabolic process	14	0.7250129466597618	6.531194107569764E-4	HN, ARG, OLF413, CG6385, GDH, CG8399, TBH, ACE, GS2, SKELETOR, CG9547, GAD1, HGO, CG8745	1097	36	7937	2.8136837840575306	0.7958510359978159	0.020423686763504922	1.1423569111358556
GOTERM_BP_FAT	GO:0009063~cellular amino acid catabolic process	13	0.6732263076126359	9.760698196632819E-4	HN, ARG, OLF413, CG6385, GDH, CG8399, TBH, GS2, SKELETOR, CG9547, HGO, GAD1, CG8745	1097	33	7937	2.8502251319024334	0.9069818881738442	0.027237995307179075	1.7026640952698457
GOTERM_BP_FAT	GO:0006576~biogenic amine metabolic process	13	0.6732263076126359	0.0017625640375017525	DDC, ODC1, EAS, HN, CCT1, OLF413, PLE, T, TBH, ACE, SKELETOR, RY, CG9547	1097	35	7937	2.6873551243651517	0.9862997041089281	0.03825224472207489	3.054699988317633
GOTERM_BP_FAT	GO:0006575~cellular amino acid derivative metabolic process	17	0.8803728638011392	0.007207330366626596	ODC1, DDC, GCLC, EAS, HN, CCT1, OLF413, PLE, SSADH, TBH, T, ACE, SKELETOR, CG9547, RY, CG7433, GAD1	1097	61	7937	2.0163635548515324	0.9999999770901404	0.10473866867075565	11.944682457152812
GOTERM_BP_FAT	GO:0042398~cellular amino acid derivative biosynthetic process	9	0.4660797514241326	0.01586290707019926	ODC1, TBH, DDC, T, EAS, GCLC, HN, PLE, GAD1	1097	25	7937	2.6046672743846857	1.0	0.17202802082041002	24.51201536958807
GOTERM_BP_FAT	GO:0018958~phenol metabolic process	6	0.31071983428275507	0.016998490366029555	TBH, DDC, T, SKELETOR, OLF413, PLE	1097	12	7937	3.6175934366453966	1.0	0.1793101922096022	26.029241574974392
GOTERM_BP_FAT	GO:0034311~diol metabolic process	6	0.31071983428275507	0.016998490366029555	TBH, DDC, T, SKELETOR, OLF413, PLE	1097	12	7937	3.6175934366453966	1.0	0.1793101922096022	26.029241574974392
GOTERM_BP_FAT	GO:0006584~catecholamine metabolic process	6	0.31071983428275507	0.016998490366029555	TBH, DDC, T, SKELETOR, OLF413, PLE	1097	12	7937	3.6175934366453966	1.0	0.1793101922096022	26.029241574974392
GOTERM_BP_FAT	GO:0009712~catechol metabolic process	6	0.31071983428275507	0.016998490366029555	TBH, DDC, T, SKELETOR, OLF413, PLE	1097	12	7937	3.6175934366453966	1.0	0.1793101922096022	26.029241574974392
GOTERM_BP_FAT	GO:0042401~biogenic amine biosynthetic process	7	0.3625064733298809	0.028999623377537965	ODC1, TBH, DDC, T, EAS, HN, PLE	1097	18	7937	2.8136837840575306	1.0	0.2694102371886832	40.400299465433584
UP_SEQ_FEATURE	domain:DOMON	4	0.20714655618850336	0.02932297195818398	CG8399, TBH, SKELETOR, OLF413	464	5	2975	5.129310344827585	1.0	0.8002802841166972	38.485047382896944
GOTERM_BP_FAT	GO:0042416~dopamine biosynthetic process	3	0.15535991714137753	0.05190570872790861	DDC, T, PLE	1097	3	7937	7.235186873290793	1.0	0.3812826222607498	60.833225747743036
GOTERM_BP_FAT	GO:0042133~neurotransmitter metabolic process	4	0.20714655618850336	0.05975374343119891	TBH, ACE, PLE, GAD1	1097	7	7937	4.13439249902331	1.0	0.4133063358829294	66.15965102712126
GOTERM_BP_FAT	GO:0009077~histidine family amino acid catabolic process	4	0.20714655618850336	0.08603861132450075	CG8399, TBH, SKELETOR, OLF413	1097	8	7937	3.6175934366453966	1.0	0.5108232816974544	79.44636793306805
GOTERM_BP_FAT	GO:0006548~histidine catabolic process	4	0.20714655618850336	0.08603861132450075	CG8399, TBH, SKELETOR, OLF413	1097	8	7937	3.6175934366453966	1.0	0.5108232816974544	79.44636793306805
GOTERM_BP_FAT	GO:0042423~catecholamine biosynthetic process	3	0.15535991714137753	0.0943896161232255	DDC, T, PLE	1097	4	7937	5.426390154968096	1.0	0.53601761378219	82.5102363364804
GOTERM_BP_FAT	GO:0009075~histidine family amino acid metabolic process	4	0.20714655618850336	0.11625399904045894	CG8399, TBH, SKELETOR, OLF413	1097	9	7937	3.2156386103514634	1.0	0.6033894464053726	88.6203098399294
GOTERM_BP_FAT	GO:0006547~histidine metabolic process	4	0.20714655618850336	0.11625399904045894	CG8399, TBH, SKELETOR, OLF413	1097	9	7937	3.2156386103514634	1.0	0.6033894464053726	88.6203098399294
INTERPRO	IPR005018:DOMON related	4	0.20714655618850336	0.1315979819280681	CG8399, TBH, SKELETOR, OLF413	1683	8	10196	3.0291146761735	1.0	0.9182249949313573	90.69421862568309
INTERPRO	IPR013050:DOMON	4	0.20714655618850336	0.1315979819280681	CG8399, TBH, SKELETOR, OLF413	1683	8	10196	3.0291146761735	1.0	0.9182249949313573	90.69421862568309
SMART	SM00664:DoH	4	0.20714655618850336	0.13741848112600516	CG8399, TBH, SKELETOR, OLF413	812	8	4824	2.9704433497536944	1.0	0.7864654162336009	85.86829361305068
GOTERM_BP_FAT	GO:0042136~neurotransmitter biosynthetic process	3	0.15535991714137753	0.14322317092195574	TBH, PLE, GAD1	1097	5	7937	4.341112123974476	1.0	0.6733443971584919	93.40171254007123
SP_PIR_KEYWORDS	Neurotransmitter biosynthesis	3	0.15535991714137753	0.15351787881170298	TBH, PLE, GAD1	1868	5	12980	4.169164882226981	1.0	0.5133626390921566	89.89170977638248
GOTERM_MF_FAT	GO:0004500~dopamine beta-monooxygenase activity	4	0.20714655618850336	0.16829367435714562	CG8399, TBH, SKELETOR, OLF413	1287	9	7918	2.7343520676854007	1.0	0.8067212656450006	94.7601762942777
GOTERM_BP_FAT	GO:0042417~dopamine metabolic process	3	0.15535991714137753	0.19584606674291627	DDC, T, PLE	1097	6	7937	3.6175934366453966	1.0	0.7706421322651675	97.83567393158707
GOTERM_MF_FAT	GO:0016715~oxidoreductase activity, acting on paired donors, with incorporation or reduction of molecular oxygen, reduced ascorbate as one donor, and incorporation of one atom of oxygen	4	0.20714655618850336	0.21290671609049572	CG8399, TBH, SKELETOR, OLF413	1287	10	7918	2.4609168609168606	1.0	0.8736423785858168	97.83152182586332
GOTERM_BP_FAT	GO:0046700~heterocycle catabolic process	5	0.25893319523562924	0.3281085807969748	CG8399, TBH, SKELETOR, B, OLF413	1097	21	7937	1.7226635412597127	1.0	0.9054658385119562	99.9081810354531
Annotation Cluster 66	Enrichment Score: 1.387441293433998
Category	Term	Count	%	PValue	Genes	List Total	Pop Hits	Pop Total	Fold Enrichment	Bonferroni	Benjamini	FDR
GOTERM_MF_FAT	GO:0008238~exopeptidase activity	31	1.605385810460901	0.0011560428682204243	CG4467, CG8773, CG32379, CG6225, SDA, CG8539, CG5849, CG8560, CG42335, CG14820, CG8562, EAST, CG11319, CG7025, ANCE, CG4408, ANCE-4, ANCE-5, CG32483, CG17684, CG31823, SP1029, CG31821, CG31233, CG3344, CG18585, CG31343, SP7, CG4678, CG12374, CG18417	1287	106	7918	1.7992552520854408	0.7217744131734217	0.04988563862485451	1.8340061516861295
COG_ONTOLOGY	Amino acid transport and metabolism	20	1.035732780942517	0.00202613688751494	CG9444, CG8773, CG4467, ODC1, DDC, SDA, TADR, CG6225, TDC1, CG6385, GDH, SP1029, SPLY, CG42335, EO, CG31233, CG6465, CG6726, CG8745, CG3270	233	53	1237	2.003401085108106	0.06852574709386905	0.023384487472728255	1.7804551130289337
INTERPRO	IPR014782:Peptidase M1, membrane alanine aminopeptidase, N-terminal	8	0.4142931123770067	0.08699826839832084	CG8773, CG4467, CG42335, CG31233, SDA, CG31343, SP1029, CG5849	1683	24	10196	2.0194097841156666	1.0	0.8429873938017209	78.38329275776077
INTERPRO	IPR001930:Peptidase M1, membrane alanine aminopeptidase	6	0.31071983428275507	0.2245215168756577	CG4467, CG31233, SDA, CG31343, SP1029, CG5849	1683	20	10196	1.8174688057040997	1.0	0.9765613674617367	98.61450304393273
SP_PIR_KEYWORDS	Aminopeptidase	9	0.4660797514241326	0.22943845486117198	CG8773, CG4467, CG42335, CG31233, SDA, CG6225, CG31343, SP1029, CG5849	1868	41	12980	1.525304225204993	1.0	0.6384374370707452	97.22350955123713
GOTERM_MF_FAT	GO:0004177~aminopeptidase activity	9	0.4660797514241326	0.4511019783558914	CG8773, CG4467, CG42335, CG31233, SDA, CG6225, CG31343, SP1029, CG5849	1287	45	7918	1.2304584304584303	1.0	0.9824951978088685	99.99322039235719
Annotation Cluster 67	Enrichment Score: 1.3742232398625378
Category	Term	Count	%	PValue	Genes	List Total	Pop Hits	Pop Total	Fold Enrichment	Bonferroni	Benjamini	FDR
GOTERM_MF_FAT	GO:0015103~inorganic anion transmembrane transporter activity	15	0.7767995857068877	0.0016938349935863883	CG6125, L(2)08717, PRESTIN, CG9826, CG8791, MPCP, CG5002, CG3036, PICOT, CG9090, NAPI-T, CG15096, CG9717, CG5404, VGLUT	1287	38	7918	2.4285363759047973	0.8466404165465442	0.06058599452837976	2.67639704548428
GOTERM_MF_FAT	GO:0015381~high affinity sulfate transmembrane transporter activity	5	0.25893319523562924	0.028002986318371288	CG6125, CG5002, PRESTIN, CG9717, CG5404	1287	8	7918	3.8451825951825946	0.9999999999999772	0.35753290259221215	36.52429397466409
GOTERM_MF_FAT	GO:0015116~sulfate transmembrane transporter activity	5	0.25893319523562924	0.04404013629430842	CG6125, CG5002, PRESTIN, CG9717, CG5404	1287	9	7918	3.417940084606751	1.0	0.443474022769317	51.360978929543144
GOTERM_MF_FAT	GO:0008271~secondary active sulfate transmembrane transporter activity	5	0.25893319523562924	0.04404013629430842	CG6125, CG5002, PRESTIN, CG9717, CG5404	1287	9	7918	3.417940084606751	1.0	0.443474022769317	51.360978929543144
INTERPRO	IPR011547:Sulphate transporter	5	0.25893319523562924	0.046367886918924295	CG6125, CG5002, PRESTIN, CG9717, CG5404	1683	9	10196	3.365682973526111	1.0	0.6987699579456145	55.02125039636622
COG_ONTOLOGY	Inorganic ion transport and metabolism	7	0.3625064733298809	0.2172526194971759	CG6125, CG5002, CPR, CAT, CG32191, CG17167, CG9717	233	22	1237	1.68923136948888	0.9998108715768205	0.7061618949946745	88.57804016696356
INTERPRO	IPR002645:Sulphate transporter/antisigma-factor antagonist STAS	3	0.15535991714137753	0.2591088441118254	CG5002, PRESTIN, CG9717	1683	6	10196	3.0291146761734993	1.0	0.9855821225657149	99.35710552737599
Annotation Cluster 68	Enrichment Score: 1.3613840003173998
Category	Term	Count	%	PValue	Genes	List Total	Pop Hits	Pop Total	Fold Enrichment	Bonferroni	Benjamini	FDR
GOTERM_BP_FAT	GO:0046942~carboxylic acid transport	15	0.7767995857068877	0.01084320134507499	CG9413, EAAT1, EAAT2, INDY, TADR, MND, PATH, CG1907, CG1139, CG7888, CG13743, CG1607, FATP, VGLUT, CG16700	1097	53	7937	2.047694398101168	0.9999999999969463	0.13488164569382932	17.44675624342311
GOTERM_BP_FAT	GO:0015849~organic acid transport	15	0.7767995857068877	0.01084320134507499	CG9413, EAAT1, EAAT2, INDY, TADR, MND, PATH, CG1907, CG1139, CG7888, CG13743, CG1607, FATP, VGLUT, CG16700	1097	53	7937	2.047694398101168	0.9999999999969463	0.13488164569382932	17.44675624342311
GOTERM_BP_FAT	GO:0006835~dicarboxylic acid transport	4	0.20714655618850336	0.05975374343119891	EAAT1, EAAT2, INDY, CG1907	1097	7	7937	4.13439249902331	1.0	0.4133063358829294	66.15965102712126
GOTERM_BP_FAT	GO:0015711~organic anion transport	7	0.3625064733298809	0.07221209526859747	OATP33EA, EAAT1, OATP33EB, INDY, CG1907, VGLUT, OATP58DC	1097	22	7937	2.3021049142288885	1.0	0.45645567767480955	73.23529429206685
GOTERM_MF_FAT	GO:0005310~dicarboxylic acid transmembrane transporter activity	4	0.20714655618850336	0.3074608968291704	EAAT1, EAAT2, INDY, CG1907	1287	12	7918	2.0507640507640508	1.0	0.9393298393340647	99.72029302957942
Annotation Cluster 69	Enrichment Score: 1.3530601109300413
Category	Term	Count	%	PValue	Genes	List Total	Pop Hits	Pop Total	Fold Enrichment	Bonferroni	Benjamini	FDR
GOTERM_BP_FAT	GO:0040007~growth	28	1.4500258933195236	0.001695735621124047	PDP1, SHARK, BLW, N, PI3K92E, DAW, FT, BI, SHD, RAC2, ANK2, SNPF, INR, FJ, INE, EAG, DDC, RAW, PATH, CDK4, SLPR, FZ2, CG1139, CHICO, TIMP, CADN, DNC, SXL	1097	110	7937	1.841683931383111	0.9838773412393681	0.03749677949990948	2.940502895214947
GOTERM_BP_FAT	GO:0008361~regulation of cell size	20	1.035732780942517	0.005409625386604904	RAW, FOXO, SHARK, BUN, CDK4, BTL, SLPR, FZ2, PI3K92E, CHICO, RAC2, ANK2, CADN, DNC, INR, MNT, THOR, INE, EAG, BTSZ	1097	75	7937	1.929383166210878	0.9999981343907428	0.08312943420090602	9.098195734420834
GOTERM_BP_FAT	GO:0016049~cell growth	14	0.7250129466597618	0.011158740736013079	RAW, SHARK, CDK4, FZ2, SLPR, PI3K92E, CHICO, RAC2, ANK2, CADN, DNC, INR, INE, EAG	1097	48	7937	2.110262838043148	0.9999999999985945	0.1371520513170159	17.90864131952914
GOTERM_BP_FAT	GO:0032535~regulation of cellular component size	22	1.1393060590367685	0.027467242099092414	RAW, FOXO, GEK, SHARK, BUN, HS3ST-B, CDK4, BTL, SLPR, FZ2, PI3K92E, CHICO, RAC2, ANK2, INR, CADN, DNC, MNT, THOR, INE, EAG, BTSZ	1097	99	7937	1.6078193051757317	1.0	0.25896834130447544	38.72441331017473
GOTERM_BP_FAT	GO:0048589~developmental growth	18	0.9321595028482652	0.04355757945295334	RAW, SHARK, N, SLPR, FZ2, CHICO, FT, SHD, RAC2, ANK2, TIMP, CADN, DNC, INR, FJ, INE, EAG, SXL	1097	80	7937	1.6279170464904285	1.0	0.33964293489671515	54.30466776448502
GOTERM_BP_FAT	GO:0001558~regulation of cell growth	9	0.4660797514241326	0.06458382067619489	PI3K92E, CHICO, FOXO, INR, MNT, THOR, BUN, CDK4, BTL	1097	32	7937	2.034896308113036	1.0	0.428730677800533	69.08991112366736
GOTERM_BP_FAT	GO:0048588~developmental cell growth	8	0.4142931123770067	0.10981553116158049	FZ2, CHICO, ANK2, DNC, INR, CADN, INE, EAG	1097	30	7937	1.9293831662108782	1.0	0.5869067511029786	87.0708408459905
GOTERM_BP_FAT	GO:0035265~organ growth	6	0.31071983428275507	0.20326523109498315	FT, BI, INR, FJ, N, SXL	1097	23	7937	1.8874400539019462	1.0	0.7808982496747572	98.16120709026215
GOTERM_BP_FAT	GO:0007446~imaginal disc growth	5	0.25893319523562924	0.3614785591127947	FT, INR, FJ, N, SXL	1097	22	7937	1.6443606530206347	1.0	0.924626296193796	99.96251365814926
GOTERM_BP_FAT	GO:0048675~axon extension	4	0.20714655618850336	0.46179203203542607	FZ2, ANK2, DNC, CADN	1097	18	7937	1.6078193051757317	1.0	0.964061126715509	99.99814404451597
Annotation Cluster 70	Enrichment Score: 1.3453153024124382
Category	Term	Count	%	PValue	Genes	List Total	Pop Hits	Pop Total	Fold Enrichment	Bonferroni	Benjamini	FDR
GOTERM_BP_FAT	GO:0016310~phosphorylation	92	4.764370792335577	6.984644331386953E-6	CG4769, CG3277, EAS, DOA, CG3560, ATPSYN-GAMMA, CG5703, CG7580, RAB3-GEF, CG4169, BABO, CG4629, PKD, CG9813, BTL, CG6020, CYT-C-P, VHA26, PDSW, CAD96CA, ILK, CDK5ALPHA, VHA68-2, FUR2, VHA68-1, PKG21D, CG3621, PGK, EGFR, LK6, COVA, SLIK, ATPSYN-D, VHAPPA1-1, WAL, ATPSYN-B, GEK, L(2)06225, CDK4, ALK, ATPSYN-CF6, IPK2, GRP, SLPR, RFESP, WIT, CG12400, PIP5K59B, PAR-1, RDGA, PI3K59F, TAK1, VHA100-2, T…	1097	425	7937	1.5662051584535364	0.01684325356264882	6.792377869825339E-4	0.012282279797481976
GOTERM_BP_FAT	GO:0006796~phosphate metabolic process	113	5.85189021232522	7.929041659167147E-6	CG3277, CG5703, CG7580, RAB3-GEF, CG4169, BABO, BTL, CG15528, CG6020, VHA26, CAD96CA, ILK, 5PTASEI, CDK5ALPHA, PKG21D, PGK, EGFR, COVA, GEK, ATPSYN-CF6, IPK2, RFESP, PIP5K59B, CG31469, PAR-1, TRC, SHARK, BLW, LEVY, PKA-C1, PPV, CG1271, UNC-89, STRN-MLCK, P38C, CG11236, P38B, INR, CG7598, GPDH, CG34356, PK17E, CG9140, TKV, PYK, MKP3, HTL, CG31030, NINAC, CG15434, LAR, DRL-2, CG7834, SNF4AGAMMA, CG…	1097	551	7937	1.4838042045042825	0.019098768335200522	7.413983269962676E-4	0.013942863926941218
GOTERM_BP_FAT	GO:0006793~phosphorus metabolic process	113	5.85189021232522	7.929041659167147E-6	CG3277, CG5703, CG7580, RAB3-GEF, CG4169, BABO, BTL, CG15528, CG6020, VHA26, CAD96CA, ILK, 5PTASEI, CDK5ALPHA, PKG21D, PGK, EGFR, COVA, GEK, ATPSYN-CF6, IPK2, RFESP, PIP5K59B, CG31469, PAR-1, TRC, SHARK, BLW, LEVY, PKA-C1, PPV, CG1271, UNC-89, STRN-MLCK, P38C, CG11236, P38B, INR, CG7598, GPDH, CG34356, PK17E, CG9140, TKV, PYK, MKP3, HTL, CG31030, NINAC, CG15434, LAR, DRL-2, CG7834, SNF4AGAMMA, CG…	1097	551	7937	1.4838042045042825	0.019098768335200522	7.413983269962676E-4	0.013942863926941218
SP_PIR_KEYWORDS	transferase	165	8.544795442775763	1.2199449166362307E-4	CG3285, CG3277, CG17374, CG6145, CCT1, CG9485, BABO, CG9486, BTL, CG4729, CHKOV1, CG17323, ALAS, CG10000, CG7149, CG17322, TTV, CAD96CA, ILK, CG15661, CDK5ALPHA, CG6767, CG3523, CG5783, PKA-R1, PKG21D, PGK, CG32647, EGFR, CG11837, UGT86DC, CG7470, GEK, JHAMT, CG13325, CG7766, CG10182, IPK2, CG5999, MGAT2, SPAT, CG5195, PIP5K59B, CG11447, CG3534, BIN3, PAR-1, CG5599, CG14219, CG5724, TRC, CG6330, …	1868	873	12980	1.3133108162799767	0.04332036371454151	0.002211885263409985	0.16762329072342874
SP_PIR_KEYWORDS	phosphotransferase	15	0.7767995857068877	1.261683687033734E-4	EGFR, PKC98E, DOA, SHARK, BTL, PKA-C1, NINAC, PI3K92E, SEV, MAPK-AK2, INR, RDGA, PKA-R1, PKG21D, PGK	1868	34	12980	3.0655624134021915	0.04476892773514107	0.0021786712089663096	0.17335368336262036
INTERPRO	IPR001245:Tyrosine protein kinase	17	0.8803728638011392	0.0011423791475963343	EGFR, CG3277, SHARK, DRL, ALK, BTL, HTL, SLPR, NINAC, SEV, CAD96CA, INR, ILK, DRL-2, CG34356, WND, TAK1	1683	44	10196	2.340679522497705	0.8514119612579137	0.07070580339016663	1.9051887571628012
SMART	SM00219:TyrKc	17	0.8803728638011392	0.001367846006728184	EGFR, CG3277, SHARK, DRL, ALK, BTL, HTL, SLPR, NINAC, SEV, CAD96CA, INR, ILK, DRL-2, CG34356, WND, TAK1	812	44	4824	2.2953425884460366	0.3202271808337911	0.05364959842484962	1.7955249458250222
UP_SEQ_FEATURE	active site:Proton acceptor	30	1.5535991714137753	0.004202647443613621	ENO, TRC, PKC98E, DOA, SHARK, BTL, PKA-C1, SCU, CG12262, P38C, SEV, MAPK-AK2, P38B, INR, CAD96CA, ZW, GPDH, PKG21D, EGFR, GEK, DRL, HTL, GRP, NINAC, SLPR, PXD, ADHR, RY, ADH, CG5009, TAK1	464	115	2975	1.6726011994002998	0.9957918952053498	0.4953261311184852	6.644701619968862
GOTERM_MF_FAT	GO:0004714~transmembrane receptor protein tyrosine kinase activity	10	0.5178663904712585	0.007162269079964236	EGFR, SEV, CAD96CA, INR, DRL-2, DRL, ALK, BTL, FUR2, HTL	1287	23	7918	2.6749096314313707	0.9996473285372239	0.14700319124154815	10.865785912703963
INTERPRO	IPR008266:Tyrosine protein kinase, active site	13	0.6732263076126359	0.00792691481688194	EGFR, CG3277, SHARK, DRL, ALK, CG31097, BTL, HTL, NINAC, SEV, INR, CAD96CA, DRL-2	1683	35	10196	2.2501994737288857	0.9999982827351197	0.2824189980144802	12.534957220674258
GOTERM_MF_FAT	GO:0004713~protein tyrosine kinase activity	19	0.9839461418953911	0.009510275163945144	EGFR, CG3277, DOA, SHARK, DRL, ALK, BTL, HTL, SLPR, NINAC, SEV, CAD96CA, INR, ILK, CG34380, DRL-2, CG34356, WND, FUR2	1287	63	7918	1.855453188786522	0.9999742917856442	0.1719872991953657	14.179894062376574
SP_PIR_KEYWORDS	ATP	18	0.9321595028482652	0.014158467996242121	EGFR, PKC98E, DOA, TKV, SHARK, DRL, MDR65, BTL, PKA-C1, HTL, NINAC, MAPK-AK2, SEV, INR, CA-P60A, MDR49, PKG21D, PGK	1868	68	12980	1.839337448041315	0.9943508765656337	0.11341477420732049	17.80563525432244
SP_PIR_KEYWORDS	kinase	42	2.1750388399792855	0.027528030578180873	CG3277, TRC, PKC98E, EAS, DOA, SHARK, PKD, BTL, PKA-C1, CG1271, PI3K92E, STRN-MLCK, SEV, P38C, MAPK-AK2, P38B, INR, CAD96CA, ILK, CG6767, CDK5ALPHA, PKA-R1, PKG21D, PGK, PK17E, EGFR, PDK, SLIK, TKV, PYK, GEK, DRL, CDK4, ALK, HTL, GRP, NINAC, SLPR, RDGA, SNF4AGAMMA, PI3K59F, TAK1	1868	212	12980	1.3766110460183427	0.999960245672113	0.17705127404499155	31.876208650013137
UP_SEQ_FEATURE	domain:Protein kinase	21	1.0875194199896427	0.029557077749236216	EGFR, TRC, PKC98E, DOA, GEK, SHARK, DRL, BTL, PKA-C1, HTL, SLPR, NINAC, GRP, MAPK-AK2, SEV, P38C, CAD96CA, P38B, INR, PKG21D, TAK1	464	84	2975	1.6029094827586206	1.0	0.789641027631624	38.72681544733108
SP_PIR_KEYWORDS	tyrosine-protein kinase	11	0.5696530295183843	0.03228887764910916	EGFR, CG3277, DOA, SEV, CAD96CA, INR, SHARK, DRL, ALK, BTL, HTL	1868	37	12980	2.0658024191214768	0.9999933057651688	0.19164560750946524	36.32181917070575
GOTERM_BP_FAT	GO:0006468~protein amino acid phosphorylation	47	2.4339720352149143	0.04061565399947337	CG3277, TRC, PKC98E, DOA, RAB3-GEF, SHARK, BABO, PKD, CG4629, BTL, PKA-C1, PHKGAMMA, UNC-89, STRN-MLCK, MAPK-AK2, SEV, CG11236, P38C, P38B, CAD96CA, INR, ILK, CG34356, CDK5ALPHA, FUR2, PKG21D, PK17E, EGFR, LK6, PDK, SLIK, TKV, GEK, DRL, ALK, CDK4, HTL, GRP, SLPR, NINAC, WIT, DRL-2, PAR-1, CG4945, WND, SNF4AGAMMA, TAK1	1097	259	7937	1.3129489692844296	1.0	0.3245462650352662	51.76884951252184
UP_SEQ_FEATURE	binding site:ATP	24	1.2428793371310203	0.041231476574966244	EGFR, PDK, TRC, PKC98E, DOA, GEK, SHARK, DRL, BTL, PKA-C1, HTL, SLPR, NINAC, GRP, BGM, MAPK-AK2, SEV, P38C, CAD96CA, P38B, INR, PKG21D, TAK1, PGK	464	103	2975	1.4939738868429862	1.0	0.8287037422323538	49.71290360783976
SP_PIR_KEYWORDS	tyrosine-specific protein kinase	4	0.20714655618850336	0.04234457598180255	EGFR, SEV, SHARK, BTL	1868	6	12980	4.632405424696645	0.9999998490037986	0.23030954589216268	44.84179407011798
INTERPRO	IPR017441:Protein kinase, ATP binding site	38	1.9678922837907822	0.0981722055723746	CG3277, TRC, PKC98E, DOA, SHARK, PKD, CG4629, BABO, BTL, PKA-C1, PHKGAMMA, STRN-MLCK, P38C, CG11236, SEV, MAPK-AK2, P38B, INR, CAD96CA, PKG21D, EGFR, LK6, SLIK, TKV, GEK, DRL, CDK4, ALK, HTL, GRP, NINAC, SLPR, WIT, MRP, PAR-1, CG3632, CG4945, TAK1	1683	182	10196	1.264905029610912	1.0	0.8652257631856766	82.42925991090185
SP_PIR_KEYWORDS	growth factor receptor	3	0.15535991714137753	0.10158363563492188	EGFR, BTL, HTL	1868	4	12980	5.211456102783726	1.0	0.4045684474019733	77.07682666435997
GOTERM_MF_FAT	GO:0004672~protein kinase activity	55	2.848265147591921	0.10952911484317232	CG3277, DOA, PKD, CG4629, BABO, BTL, CAD96CA, ILK, CDK5ALPHA, SLS, IH, FUR2, PKA-R1, EAG, PKG21D, EGFR, LK6, SLIK, GEK, ALK, CDK4, CG7766, GRP, SLPR, WIT, PAR-1, TAK1, TRC, PKC98E, SHARK, PKA-C1, PHKGAMMA, UNC-89, MAPK-AK2, SEV, CG11236, P38C, STRN-MLCK, P38B, INR, FJ, CG34356, PK17E, PDK, FS(1)H, TKV, DRL, HTL, NINAC, CG34380, DRL-2, WND, CG4945, SNF4AGAMMA, SLOB	1287	283	7918	1.1956751532723264	1.0	0.6885063280464434	84.37616848698792
INTERPRO	IPR002011:Receptor tyrosine kinase, class II, conserved site	3	0.15535991714137753	0.1295563671027644	SEV, INR, ALK	1683	4	10196	4.54367201426025	1.0	0.9169729798420925	90.3191116802097
SP_PIR_KEYWORDS	atp-binding	94	4.867944070429829	0.15557056775538997	DBP80, CG4562, MYO28B1, CG3277, ACCOAS, EAS, DOA, NOD, BABO, CG4629, PKD, BTL, CG9270, GDH, MDR50, KLP98A, CAD96CA, UBCD6, CA-P60A, MDR49, VHA68-2, ADE2, VHA68-1, PKG21D, ADE5, PMCA, PGK, EGFR, LK6, C12.2, SLIK, CG17646, GEK, CDK4, ALK, GRP, GS1, SLPR, BGM, CG4301, GS2, WIT, CG4822, MRP, PAR-1, RDGA, CG9981, TAK1, TRC, GCLC, PKC98E, CG9940, SHARK, CG33298, BLW, CG7627, ACT57B, PKA-C1, MYO61F, PHK…	1868	585	12980	1.1165284869781658	1.0	0.5142840580093369	90.2236138234345
GOTERM_MF_FAT	GO:0042623~ATPase activity, coupled	56	2.900051786639047	0.22973158748389863	CG4562, DBP80, MYO28B1, ATPSYN-GAMMA, CG9270, MDR50, VHA26, MDR49, CA-P60A, VHA68-2, VHA68-1, PMCA, ATPSYN-D, VHAPPA1-1, ATPSYN-B, CG17646, L(2)06225, ATPSYN-CF6, LIS-1, CG4301, CG4822, MRP, RDGB, CG9981, VHA100-2, CG4692, BLW, CG33298, CG7627, MYO61F, ST, CG9990, CG10226, CG32091, CG32369, CG33970, MLC1, NRV1, VHA55, OSCP, CG9492, L(1)G0230, KLAR, MDR65, MYO31DF, MYO95E, CG31689, CG9663, CG31030…	1287	307	7918	1.1222422167047574	1.0	0.8858858570677574	98.46543490851477
INTERPRO	IPR000719:Protein kinase, core	41	2.1232522009321597	0.2338482543066911	CG3277, TRC, PKC98E, DOA, SHARK, PKD, CG4629, BABO, BTL, PKA-C1, PHKGAMMA, UNC-89, STRN-MLCK, SEV, P38C, MAPK-AK2, P38B, CAD96CA, INR, ILK, CG34356, PKG21D, PK17E, EGFR, LK6, SLIK, TKV, GEK, DRL, CDK4, ALK, HTL, GRP, SLPR, NINAC, WIT, DRL-2, PAR-1, CG4945, WND, TAK1	1683	216	10196	1.149941682621421	1.0	0.9790076260003006	98.86975750021706
UP_SEQ_FEATURE	nucleotide phosphate-binding region:ATP	35	1.8125323666494046	0.26647127908166685	TRC, PKC98E, DOA, CG9940, NOD, SHARK, BLW, BTL, MYO61F, PKA-C1, ST, P38C, SEV, MAPK-AK2, P38B, INR, CAD96CA, VHA68-2, ADE2, VHA68-1, PKG21D, PGK, EGFR, PDK, GEK, DRL, MYO31DF, HTL, GRP, NINAC, SLPR, BGM, UNC-104, CK, TAK1	464	196	2975	1.144935344827586	1.0	0.9992446331725598	99.36498758967417
SP_PIR_KEYWORDS	nucleotide-binding	113	5.85189021232522	0.30970555638964414	MYO28B1, CG3277, NOD, CENG1A, BABO, BTL, GDH, CG9270, SEP4, MDR50, CAD96CA, MDR49, UBCD6, RAB26, PKA-R1, ADE2, PKG21D, ADE5, PMCA, PGK, C12.2, EGFR, CG17646, AC13E, RAS64B, GEK, CG4301, PAR-1, CG13375, TRC, GCLC, SHARK, CG33298, BLW, CG7627, RAB3, MYO61F, RAB9, PKA-C1, CG9990, RAC2, P38C, STRN-MLCK, P38B, INR, CG4908, CG32091, CG2017, TKV, PYK, CG9492, RGK1, MYO31DF, HTL, MYO95E, NINAC, ATET, CG1…	1868	743	12980	1.0567869710445241	1.0	0.7291596357907577	99.38825010085029
SP_PIR_KEYWORDS	serine/threonine-protein kinase	24	1.2428793371310203	0.378084035385329	LK6, TRC, PKC98E, SLIK, DOA, TKV, GEK, BABO, CG4629, PKD, CDK4, PKA-C1, SLPR, PHKGAMMA, NINAC, GRP, MAPK-AK2, STRN-MLCK, P38C, P38B, PAR-1, CG4945, PKG21D, TAK1	1868	148	12980	1.1268013195208055	1.0	0.7913998446360729	99.85424606540546
INTERPRO	IPR002290:Serine/threonine protein kinase	21	1.0875194199896427	0.38668768771437645	LK6, TRC, PKC98E, SLIK, DOA, GEK, CG4629, PKD, CDK4, PKA-C1, PHKGAMMA, NINAC, GRP, UNC-89, MAPK-AK2, STRN-MLCK, P38C, P38B, PAR-1, PKG21D, PK17E	1683	112	10196	1.1359180035650625	1.0	0.9975112670839833	99.97327210965462
SMART	SM00220:S_TKc	21	1.0875194199896427	0.42167012054997377	LK6, TRC, PKC98E, SLIK, DOA, GEK, CG4629, PKD, CDK4, PKA-C1, PHKGAMMA, NINAC, GRP, UNC-89, MAPK-AK2, STRN-MLCK, P38C, P38B, PAR-1, PKG21D, PK17E	812	112	4824	1.1139162561576355	1.0	0.9572145122672939	99.92888706830786
GOTERM_MF_FAT	GO:0004674~protein serine/threonine kinase activity	35	1.8125323666494046	0.4512502082217885	TRC, PKC98E, DOA, PKD, CG4629, BABO, PKA-C1, PHKGAMMA, UNC-89, P38C, MAPK-AK2, STRN-MLCK, P38B, ILK, CDK5ALPHA, IH, SLS, PKA-R1, PKG21D, PK17E, LK6, SLIK, TKV, GEK, CG7766, CDK4, GRP, NINAC, SLPR, WIT, PAR-1, WND, CG4945, SNF4AGAMMA, TAK1	1287	203	7918	1.0607400262572677	1.0	0.9820931789304633	99.99324963105545
GOTERM_MF_FAT	GO:0016887~ATPase activity	59	3.055411703780425	0.48409020385323753	DBP80, CG4562, MYO28B1, ATPSYN-GAMMA, CG9270, MDR50, VHA26, MDR49, CA-P60A, VHA68-2, VHA68-1, PMCA, C12.2, ATPSYN-D, VHAPPA1-1, ATPSYN-B, CG17646, L(2)06225, ATPSYN-CF6, LIS-1, CG4301, CG4822, MRP, RDGB, CG9981, VHA100-2, CG4692, BLW, CG33298, CG7627, MYO61F, ST, CG9990, CG4908, CG10226, CG32091, CG11289, CG32369, MLC1, CG33970, NRV1, VHA55, OSCP, CG9492, L(1)G0230, KLAR, MDR65, MYO31DF, MYO95E, …	1287	353	7918	1.0282867903264503	1.0	0.9875133288736666	99.99748551012894
INTERPRO	IPR008271:Serine/threonine protein kinase, active site	24	1.2428793371310203	0.7552375494618664	LK6, TRC, PKC98E, SLIK, DOA, TKV, GEK, BABO, CG4629, PKD, CDK4, PKA-C1, SLPR, PHKGAMMA, GRP, MAPK-AK2, STRN-MLCK, P38C, P38B, PAR-1, CG4945, WND, PKG21D, TAK1	1683	156	10196	0.9320352849764614	1.0	0.9999983894741716	99.99999999483123
GOTERM_MF_FAT	GO:0001883~purine nucleoside binding	127	6.576903158984981	0.7630430730700938	MYO28B1, CG3277, NOD, BABO, CG3902, BTL, CG9270, GDH, MDR50, CG9674, NOX, SYN, CAD96CA, ILK, MDR49, UBCD6, PKA-R1, ADE2, PKG21D, ADE5, PMCA, PGK, C12.2, EGFR, CG34424, CG17646, RAS64B, GEK, CG9527, EO, CG4301, CG4860, PAR-1, CG5009, TRC, GCLC, SHARK, BLW, CG33298, CG7627, MYO61F, PKA-C1, CG12262, CG9990, UNC-89, CG11236, P38C, STRN-MLCK, P38B, INR, CG4908, CG34356, CG32091, PK17E, CG1516, TKV, PY…	1287	817	7918	0.9563538596586331	1.0	0.9996786400518404	99.99999999015714
GOTERM_MF_FAT	GO:0001882~nucleoside binding	128	6.628689798032108	0.7664618861494857	MYO28B1, CG3277, NOD, CG8083, BABO, CG3902, BTL, CG9270, GDH, MDR50, CG9674, NOX, SYN, CAD96CA, ILK, MDR49, UBCD6, PKA-R1, ADE2, PKG21D, ADE5, PMCA, PGK, C12.2, EGFR, CG34424, CG17646, RAS64B, GEK, CG9527, EO, CG4301, CG4860, PAR-1, CG5009, TRC, GCLC, SHARK, BLW, CG33298, CG7627, MYO61F, PKA-C1, CG12262, CG9990, UNC-89, CG11236, P38C, STRN-MLCK, P38B, INR, CG4908, CG34356, CG32091, PK17E, CG1516,…	1287	824	7918	0.9556958683172275	1.0	0.9996786202867237	99.99999999219956
GOTERM_MF_FAT	GO:0030554~adenyl nucleotide binding	126	6.525116519937855	0.7695063835895037	MYO28B1, CG3277, NOD, BABO, CG3902, BTL, CG9270, GDH, MDR50, CG9674, NOX, SYN, CAD96CA, ILK, MDR49, UBCD6, PKA-R1, ADE2, PKG21D, ADE5, PMCA, PGK, C12.2, EGFR, CG34424, CG17646, GEK, CG9527, EO, CG4301, CG4860, PAR-1, CG5009, TRC, GCLC, SHARK, BLW, CG33298, CG7627, MYO61F, PKA-C1, CG12262, CG9990, UNC-89, CG11236, P38C, STRN-MLCK, P38B, INR, CG4908, CG34356, CG32091, PK17E, CG1516, TKV, PYK, CG949…	1287	812	7918	0.954666023631541	1.0	0.9996888007545855	99.99999999367701
INTERPRO	IPR017442:Serine/threonine protein kinase-related	25	1.294665976178146	0.810200049654545	PKC98E, TRC, DOA, CG4629, PKD, BABO, PKA-C1, PHKGAMMA, UNC-89, MAPK-AK2, P38C, STRN-MLCK, P38B, PKG21D, PK17E, LK6, SLIK, TKV, GEK, CDK4, GRP, WIT, PAR-1, CG4945, TAK1	1683	168	10196	0.9015222250516368	1.0	0.9999997765606863	99.99999999992843
GOTERM_MF_FAT	GO:0017076~purine nucleotide binding	152	7.871569135163129	0.8244537335658482	MYO28B1, CG3277, NOD, CENG1A, BABO, CG3902, BTL, CG9270, GDH, SEP4, MDR50, NOX, CG9674, SYN, CAD96CA, ILK, MDR49, UBCD6, RAB26, ADE2, PKA-R1, PKG21D, ADE5, CG5116, PGK, PMCA, EGFR, C12.2, CG34424, CG17646, RAS64B, GEK, CG9527, EO, CG4301, CG4860, PAR-1, CG5009, CG13375, TRC, GCLC, SHARK, BLW, CG33298, RAB3, CG7627, RAB9, MYO61F, PKA-C1, CG12262, RAC2, UNC-89, CG9990, CG11236, P38C, STRN-MLCK, P38…	1287	989	7918	0.945549451110624	1.0	0.9998647911488305	99.99999999991903
GOTERM_MF_FAT	GO:0032559~adenyl ribonucleotide binding	109	5.644743656136717	0.9333920233685239	MYO28B1, CG3277, NOD, BABO, BTL, GDH, CG9270, MDR50, SYN, CAD96CA, ILK, MDR49, UBCD6, PKA-R1, ADE2, ADE5, PKG21D, PMCA, PGK, C12.2, EGFR, CG34424, CG17646, GEK, CG4301, PAR-1, TRC, GCLC, SHARK, BLW, CG33298, CG7627, MYO61F, PKA-C1, CG9990, UNC-89, P38C, CG11236, STRN-MLCK, P38B, INR, CG4908, CG34356, CG32091, PK17E, CG1516, TKV, PYK, CG9492, MYO31DF, CG2118, HTL, MYO95E, NINAC, ATET, DRL-2, CG111…	1287	750	7918	0.8941331261331261	1.0	0.9999967656342793	100.0
GOTERM_MF_FAT	GO:0000166~nucleotide binding	179	9.269808389435525	0.9415524817421014	MYO28B1, CG3277, ELAV, PGD, CG5703, NOD, CENG1A, BABO, CG3902, BTL, CG9270, GDH, SEP4, MDR50, DAC, SYN, NOX, CG9674, CAD96CA, ILK, UBCD6, MDR49, RAB26, ADE2, PKA-R1, PKG21D, ADE5, CG5116, PGK, PMCA, EGFR, C12.2, CG34424, CG42249, CG17646, RAS64B, AC13E, GEK, CG9527, EO, CG4301, CG4860, PAR-1, CG5009, SXL, CG13375, RBP6, TRC, GCLC, SHARK, BLW, CG33298, FNE, RAB3, CG7627, PKA-C1, RAB9, MYO61F, CG12…	1287	1206	7918	0.9131511569322514	1.0	0.9999980363317683	100.0
GOTERM_MF_FAT	GO:0005524~ATP binding	108	5.59295701708959	0.9424815094827715	CG3277, MYO28B1, NOD, BABO, BTL, GDH, CG9270, MDR50, SYN, CAD96CA, ILK, MDR49, UBCD6, ADE2, ADE5, PKG21D, PMCA, PGK, C12.2, EGFR, CG34424, CG17646, GEK, CG4301, PAR-1, TRC, GCLC, SHARK, CG33298, BLW, CG7627, MYO61F, PKA-C1, CG9990, UNC-89, P38C, CG11236, STRN-MLCK, P38B, INR, CG4908, CG34356, CG32091, PK17E, CG1516, TKV, PYK, CG9492, MYO31DF, CG2118, HTL, MYO95E, NINAC, ATET, DRL-2, CG11147, MHCL…	1287	748	7918	0.8882988669084926	1.0	0.99999807345361	100.0
GOTERM_MF_FAT	GO:0032555~purine ribonucleotide binding	134	6.939409632314862	0.9523556206686793	MYO28B1, CG3277, NOD, CENG1A, BABO, BTL, CG9270, GDH, SEP4, MDR50, SYN, CAD96CA, ILK, MDR49, UBCD6, RAB26, PKA-R1, ADE2, PKG21D, ADE5, CG5116, PMCA, PGK, C12.2, EGFR, CG34424, CG17646, RAS64B, GEK, CG4301, PAR-1, CG13375, TRC, GCLC, SHARK, BLW, CG33298, RAB3, CG7627, RAB9, MYO61F, PKA-C1, CG9990, RAC2, UNC-89, CG11236, P38C, STRN-MLCK, P38B, INR, CG4908, CG34356, CG32091, PK17E, CG2017, CG1516, T…	1287	923	7918	0.8931821759557403	1.0	0.999998923120811	100.0
GOTERM_MF_FAT	GO:0032553~ribonucleotide binding	134	6.939409632314862	0.9523556206686793	MYO28B1, CG3277, NOD, CENG1A, BABO, BTL, CG9270, GDH, SEP4, MDR50, SYN, CAD96CA, ILK, MDR49, UBCD6, RAB26, PKA-R1, ADE2, PKG21D, ADE5, CG5116, PMCA, PGK, C12.2, EGFR, CG34424, CG17646, RAS64B, GEK, CG4301, PAR-1, CG13375, TRC, GCLC, SHARK, BLW, CG33298, RAB3, CG7627, RAB9, MYO61F, PKA-C1, CG9990, RAC2, UNC-89, CG11236, P38C, STRN-MLCK, P38B, INR, CG4908, CG34356, CG32091, PK17E, CG2017, CG1516, T…	1287	923	7918	0.8931821759557403	1.0	0.999998923120811	100.0
Annotation Cluster 71	Enrichment Score: 1.3286063215660653
Category	Term	Count	%	PValue	Genes	List Total	Pop Hits	Pop Total	Fold Enrichment	Bonferroni	Benjamini	FDR
GOTERM_BP_FAT	GO:0007218~neuropeptide signaling pathway	14	0.7250129466597618	6.531194107569764E-4	PDFR, NPLP1, ITP, PDF, TK, DH31, NPLP2, CAPA, 7B2, MIP, SNPF, CG11318, STAN, AKH	1097	36	7937	2.8136837840575306	0.7958510359978159	0.020423686763504922	1.1423569111358556
GOTERM_MF_FAT	GO:0005184~neuropeptide hormone activity	11	0.5696530295183843	0.03202413709860494	MIP, NPLP1, BURS, ITP, TK, PDF, DH31, SNPF, NPLP2, CAPA, AKH	1287	33	7918	2.050764050764051	0.9999999999999998	0.3772816202594278	40.59862158744289
SP_PIR_KEYWORDS	cleavage on pair of basic residues	12	0.6214396685655101	0.03725010896168182	MIP, NPLP1, TK, PDF, DH31, SNPF, INR, IM10, RFABG, CAPA, FUR2, AKH	1868	43	12980	1.9391464568497583	0.9999989639217288	0.21475191288819806	40.66716699295747
SP_PIR_KEYWORDS	amidation	8	0.4142931123770067	0.046951537884158574	MIP, NPLP1, TK, PDF, DH31, SNPF, CAPA, AKH	1868	24	12980	2.3162027123483226	0.9999999737735495	0.24886665631528704	48.38074437200408
SP_PIR_KEYWORDS	neuropeptide	7	0.3625064733298809	0.10153932893969478	MIP, NPLP1, TK, SNPF, NPLP2, CAPA, AKH	1868	23	12980	2.114793780839773	1.0	0.4085826071309898	77.06127650341597
GOTERM_MF_FAT	GO:0005179~hormone activity	11	0.5696530295183843	0.35572396591452976	MIP, NPLP1, BURS, ITP, TK, PDF, DH31, SNPF, NPLP2, CAPA, AKH	1287	53	7918	1.2768908240606354	1.0	0.9600472147502968	99.91196276800616
SP_PIR_KEYWORDS	hormone	3	0.15535991714137753	0.37910624407508814	BURS, DH31, AKH	1868	9	12980	2.3162027123483226	1.0	0.7895685708591901	99.85750604243549
Annotation Cluster 72	Enrichment Score: 1.3242491960010327
Category	Term	Count	%	PValue	Genes	List Total	Pop Hits	Pop Total	Fold Enrichment	Bonferroni	Benjamini	FDR
GOTERM_MF_FAT	GO:0008081~phosphoric diester hydrolase activity	12	0.6214396685655101	0.004022273531853891	PDE11, PDE6, CG15533, CG10747, PDE1C, DNC, CG15534, CG5895, CG9394, NORPA, CG18067, PLD	1287	29	7918	2.545776063017442	0.9884099163277708	0.10545505831836088	6.246050816963999
UP_SEQ_FEATURE	active site:Proton donor	12	0.6214396685655101	0.008586626690136748	PDE11, ENO, PDE6, CG6951, DNC, CANA1, PGI, PPV, AMYREL, CTBP, ADAR, RDGC	464	33	2975	2.331504702194357	0.9999863557410571	0.6068310952073772	13.132978996355904
INTERPRO	IPR002073:3'5'-cyclic nucleotide phosphodiesterase	5	0.25893319523562924	0.016966653911591544	PDE11, PDE6, PDE1C, DNC, CG18067	1683	7	10196	4.327306680247856	0.9999999999995983	0.4349630852532148	25.02205767884259
GOTERM_MF_FAT	GO:0004114~3',5'-cyclic-nucleotide phosphodiesterase activity	5	0.25893319523562924	0.028002986318371288	PDE11, PDE6, PDE1C, DNC, CG18067	1287	8	7918	3.8451825951825946	0.9999999999999772	0.35753290259221215	36.52429397466409
GOTERM_MF_FAT	GO:0004112~cyclic-nucleotide phosphodiesterase activity	5	0.25893319523562924	0.028002986318371288	PDE11, PDE6, PDE1C, DNC, CG18067	1287	8	7918	3.8451825951825946	0.9999999999999772	0.35753290259221215	36.52429397466409
GOTERM_BP_FAT	GO:0009123~nucleoside monophosphate metabolic process	14	0.7250129466597618	0.02927065114845024	PDE11, PDE6, ADGF-D, CG11089, AC13E, RAS, PDE1C, GYCALPHA99B, DNC, CG6767, ADE2, ADE5, PRAT2, SU(R)	1097	54	7937	1.8757891893716871	1.0	0.2705738402821012	40.6921720761083
UP_SEQ_FEATURE	metal ion-binding site:Divalent metal cation 1	4	0.20714655618850336	0.02932297195818398	PDE11, PDE6, DNC, CG18473	464	5	2975	5.129310344827585	1.0	0.8002802841166972	38.485047382896944
UP_SEQ_FEATURE	metal ion-binding site:Divalent metal cation 2	4	0.20714655618850336	0.02932297195818398	PDE11, PDE6, DNC, CG18473	464	5	2975	5.129310344827585	1.0	0.8002802841166972	38.485047382896944
INTERPRO	IPR003607:Metal-dependent phosphohydrolase, HD region	5	0.25893319523562924	0.06743905549459696	PDE11, PDE6, PDE1C, DNC, CG11050	1683	10	10196	3.0291146761734997	1.0	0.7883484532560483	69.11782098693784
SMART	SM00471:HDc	5	0.25893319523562924	0.07142842514075445	PDE11, PDE6, PDE1C, DNC, CG11050	812	10	4824	2.9704433497536944	0.9999999991606587	0.5969224278094202	62.504747794066105
GOTERM_MF_FAT	GO:0004115~3',5'-cyclic-AMP phosphodiesterase activity	3	0.15535991714137753	0.12604037271453938	PDE11, PDE1C, DNC	1287	4	7918	4.614219114219114	1.0	0.7293776568899857	88.41987541506428
GOTERM_MF_FAT	GO:0047555~3',5'-cyclic-GMP phosphodiesterase activity	3	0.15535991714137753	0.18804331063825877	PDE11, PDE6, PDE1C	1287	5	7918	3.6913752913752913	1.0	0.8393430251064984	96.43305919582657
GOTERM_BP_FAT	GO:0009187~cyclic nucleotide metabolic process	6	0.31071983428275507	0.4297421359163013	PDE11, PDE6, GYCALPHA99B, PDE1C, DNC, AC13E	1097	31	7937	1.4003587496691858	1.0	0.9538803559265948	99.9948673585325
GOTERM_BP_FAT	GO:0046068~cGMP metabolic process	3	0.15535991714137753	0.5088687271057452	PDE11, PDE6, GYCALPHA99B	1097	12	7937	1.8087967183226983	1.0	0.9765081854388882	99.99962889986266
Annotation Cluster 73	Enrichment Score: 1.31070702146559
Category	Term	Count	%	PValue	Genes	List Total	Pop Hits	Pop Total	Fold Enrichment	Bonferroni	Benjamini	FDR
GOTERM_BP_FAT	GO:0007568~aging	20	1.035732780942517	0.04889821193534132	EAAT1, FOXO, INDY, BMM, CCT1, SOD, MNN1, LEVY, PUC, ATG8A, MYS, CHICO, MTHL2, DOR, INR, RY, CDK5ALPHA, CAT, BCHS, CHER	1097	93	7937	1.555954166299095	1.0	0.3655197142998913	58.589892536685404
GOTERM_BP_FAT	GO:0008340~determination of adult life span	20	1.035732780942517	0.04889821193534132	EAAT1, FOXO, INDY, BMM, CCT1, SOD, MNN1, LEVY, PUC, ATG8A, MYS, CHICO, MTHL2, DOR, INR, RY, CDK5ALPHA, CAT, BCHS, CHER	1097	93	7937	1.555954166299095	1.0	0.3655197142998913	58.589892536685404
GOTERM_BP_FAT	GO:0010259~multicellular organismal aging	20	1.035732780942517	0.04889821193534132	EAAT1, FOXO, INDY, BMM, CCT1, SOD, MNN1, LEVY, PUC, ATG8A, MYS, CHICO, MTHL2, DOR, INR, RY, CDK5ALPHA, CAT, BCHS, CHER	1097	93	7937	1.555954166299095	1.0	0.3655197142998913	58.589892536685404
Annotation Cluster 74	Enrichment Score: 1.2821587489106043
Category	Term	Count	%	PValue	Genes	List Total	Pop Hits	Pop Total	Fold Enrichment	Bonferroni	Benjamini	FDR
INTERPRO	IPR002213:UDP-glucuronosyl/UDP-glucosyltransferase	15	0.7767995857068877	7.756054783830688E-4	UGT37C1, CG11289, CG5724, UGT37B1, UGT86DC, UGT35A, CG10178, CG3797, CG10170, CG5999, CG17323, CG16732, CG17322, DOT, CG15661	1683	35	10196	2.596384008148714	0.7258861921647533	0.05249730329883051	1.2972595617873006
GOTERM_MF_FAT	GO:0003851~2-hydroxyacylsphingosine 1-beta-galactosyltransferase activity	4	0.20714655618850336	0.033035965832213465	CG17322, CG16732, UGT86DC, CG10170	1287	5	7918	4.921833721833721	0.9999999999999999	0.3789510478750351	41.58450573738275
PIR_SUPERFAMILY	PIRSF005678:glucuronosyltransferase	6	0.31071983428275507	0.10778452888606496	CG17323, CG17322, CG16732, UGT37B1, CG10178, CG10170	493	14	2596	2.2567371776296725	1.0	0.9941704453948937	79.69268815703101
GOTERM_MF_FAT	GO:0008378~galactosyltransferase activity	6	0.31071983428275507	0.3487789807279519	CG17322, CG16732, UGT86DC, CG8708, CG10170, TGY	1287	24	7918	1.538073038073038	1.0	0.958567633551037	99.89548439417807
GOTERM_MF_FAT	GO:0035250~UDP-galactosyltransferase activity	4	0.20714655618850336	0.4031546257519838	CG17322, CG16732, UGT86DC, CG10170	1287	14	7918	1.7577977577977577	1.0	0.9736342940302094	99.97410477642877
Annotation Cluster 75	Enrichment Score: 1.2253586794472275
Category	Term	Count	%	PValue	Genes	List Total	Pop Hits	Pop Total	Fold Enrichment	Bonferroni	Benjamini	FDR
SP_PIR_KEYWORDS	Immunoglobulin domain	16	0.8285862247540134	0.0017643244807838167	IMPL2, CG16974, CG12484, ED, CG12950, BTL, HTL, FAS2, LAR, NRM, TUTL, KEK5, SLS, RST, KEK4, KEK3	1868	47	12980	2.365483621121691	0.47324273410009765	0.021861477504063864	2.399007138842335
UP_SEQ_FEATURE	domain:Ig-like C2-type 1	7	0.3625064733298809	0.06193158830475335	FAS2, IMPL2, LAR, TUTL, BTL, HTL, RST	464	19	2975	2.3621823956442833	1.0	0.9130649261890833	64.78749016497345
UP_SEQ_FEATURE	domain:Ig-like C2-type 2	7	0.3625064733298809	0.06193158830475335	FAS2, IMPL2, LAR, TUTL, BTL, HTL, RST	464	19	2975	2.3621823956442833	1.0	0.9130649261890833	64.78749016497345
UP_SEQ_FEATURE	domain:Fibronectin type-III 1	6	0.31071983428275507	0.069987924988303	FAS2, LAR, TUTL, SEV, INR, SLS	464	15	2975	2.5646551724137927	1.0	0.9270604308868353	69.41274359134613
UP_SEQ_FEATURE	domain:Fibronectin type-III 2	6	0.31071983428275507	0.069987924988303	FAS2, LAR, TUTL, SEV, INR, SLS	464	15	2975	2.5646551724137927	1.0	0.9270604308868353	69.41274359134613
UP_SEQ_FEATURE	domain:Ig-like C2-type 3	5	0.25893319523562924	0.13047062277766186	FAS2, LAR, TUTL, BTL, RST	464	13	2975	2.4660145888594167	1.0	0.9838747763622581	89.79655530061568
UP_SEQ_FEATURE	domain:Ig-like C2-type 5	4	0.20714655618850336	0.15282091913950485	FAS2, TUTL, BTL, RST	464	9	2975	2.849616858237548	1.0	0.9907512521999216	93.33018169951053
UP_SEQ_FEATURE	domain:Ig-like C2-type 4	4	0.20714655618850336	0.23822420692070054	FAS2, TUTL, BTL, RST	464	11	2975	2.331504702194357	1.0	0.9987304471709534	98.8232213810403
Annotation Cluster 76	Enrichment Score: 1.2231148241485175
Category	Term	Count	%	PValue	Genes	List Total	Pop Hits	Pop Total	Fold Enrichment	Bonferroni	Benjamini	FDR
GOTERM_BP_FAT	GO:0009954~proximal/distal pattern formation	10	0.5178663904712585	0.0023366888280424306	EGFR, RU, HTH, DLL, FJ, CORA, N, TSH, RHO, DAC	1097	23	7937	3.14573342316991	0.9966186393467912	0.04786382770648523	4.030563135872168
GOTERM_BP_FAT	GO:0045165~cell fate commitment	48	2.4857586742620406	0.003789870590956501	PAN, SPI, EAS, BS, UBX, ESG, AOP, VND, N, NKD, PNR, BTL, DAB, DAC, EGL, PYD, HOW, SEV, HTH, LBL, STAN, VVL, EMC, ARA, EGFR, KLG, HB, CT, KNI, TKV, BUN, SLOU, HTL, LEA, SLBO, TUP, SALM, LIS-1, RU, BAZ, GRK, STAT92E, SKD, SVP, PUM, OSK, RHO, EBI	1097	232	7937	1.4969352151636124	0.999902384579877	0.06707656383328586	6.459357833416169
GOTERM_BP_FAT	GO:0042051~compound eye photoreceptor development	16	0.8285862247540134	0.004260805602743518	SPI, DOA, AOP, N, KLAR, ALK, DAB, JEB, AMPH, DAC, NINAE, EYS, LAR, RAC2, SEV, STAN	1097	53	7937	2.184207357974579	0.9999690896031448	0.07198561282815352	7.2339418293689945
GOTERM_BP_FAT	GO:0007449~proximal/distal pattern formation, imaginal disc	9	0.4660797514241326	0.0049447761311028435	EGFR, RU, HTH, DLL, FJ, N, TSH, RHO, DAC	1097	21	7937	3.1007943742674833	0.9999941876530268	0.07873760565257582	8.348155879508546
GOTERM_BP_FAT	GO:0042462~eye photoreceptor cell development	16	0.8285862247540134	0.005164173460837983	SPI, DOA, AOP, N, KLAR, ALK, DAB, JEB, AMPH, DAC, NINAE, EYS, LAR, RAC2, SEV, STAN	1097	54	7937	2.1437590735676424	0.9999966002581695	0.08051854809420789	8.702880469831808
GOTERM_BP_FAT	GO:0030182~neuron differentiation	75	3.8839979285344386	0.007563194010177042	SPI, MBL, DOA, BABO, ADA2B, DAB, DAD, DAC, DAW, ANK2, HTH, STAN, SMOX, ROBO3, DALLY, CDK5ALPHA, IF, EGFR, KNI, BON, EX, NETA, ALK, NETB, JEB, RAS, MYS, TUP, FAS1, LIS-1, FAS2, WIT, APPL, BCHS, RST, TRC, SBB, AOP, N, AMPH, RAC2, SEV, SCRT, INR, PTP52F, EMC, WRAPPER, VVL, PTX1, ARC42, KLG, CT, BEAT-IB, TRIO, DRL, BUN, KLAR, TAB2, LEA, SCM, SALM, FZ2, SNOO, NINAE, RU, LAR, EYS, FUTSCH, BEAT-IA, DNC,…	1097	409	7937	1.3267457591609033	0.9999999904200941	0.10709367941938586	12.49809629764741
GOTERM_BP_FAT	GO:0001751~compound eye photoreceptor cell differentiation	26	1.3464526152252718	0.008132260970763652	SPI, MBL, DOA, AOP, N, DAB, DAC, AMPH, RAC2, SEV, HTH, STAN, EMC, EGFR, KLG, EX, BUN, KLAR, ALK, JEB, SALM, NINAE, EYS, LAR, RU, SVP	1097	111	7937	1.6947284568068524	0.9999999976255877	0.11211519525487856	13.376256927784624
GOTERM_BP_FAT	GO:0042461~photoreceptor cell development	17	0.8803728638011392	0.009976673420005614	SPI, SBB, DOA, AOP, N, KLAR, ALK, DAB, JEB, AMPH, DAC, NINAE, EYS, LAR, RAC2, SEV, STAN	1097	63	7937	1.9523520134276742	0.999999999974315	0.12735782617959246	16.16569659021929
GOTERM_BP_FAT	GO:0001754~eye photoreceptor cell differentiation	26	1.3464526152252718	0.014218693869647425	SPI, MBL, DOA, AOP, N, DAB, DAC, AMPH, RAC2, SEV, HTH, STAN, EMC, EGFR, KLG, EX, BUN, KLAR, ALK, JEB, SALM, NINAE, EYS, LAR, RU, SVP	1097	116	7937	1.6216798164272466	0.9999999999999992	0.16204608899390216	22.263127098187685
GOTERM_BP_FAT	GO:0046530~photoreceptor cell differentiation	27	1.3982392542723976	0.025877043516368426	SPI, MBL, SBB, DOA, AOP, N, DAB, DAC, AMPH, RAC2, SEV, HTH, STAN, EMC, EGFR, KLG, EX, BUN, KLAR, ALK, JEB, SALM, NINAE, EYS, LAR, RU, SVP	1097	128	7937	1.5261722310847767	1.0	0.2486819802992407	36.9383640024537
GOTERM_BP_FAT	GO:0045466~R7 cell differentiation	9	0.4660797514241326	0.046006379941855566	EGFR, SALM, LAR, KLG, SEV, AOP, SVP, N, DAB	1097	30	7937	2.170556061987238	1.0	0.3520068823441016	56.3189948361975
GOTERM_BP_FAT	GO:0048749~compound eye development	54	2.796478508544795	0.04954311430644443	SPI, MBL, DOA, SOBP, CCT1, RN, DAB, DAC, DS, HTH, STAN, DALLY, ARA, EGFR, STY, EX, ALK, JEB, BCHS, RST, TAK1, CAUP, GP150, AOP, FRC, N, MIRR, PUC, PKA-C1, AMPH, BI, FT, RAC2, SEV, FJ, EMC, UNK, KLG, FOXO, TKV, KLAR, HS3ST-B, BUN, TSH, SALM, NINAE, RU, EYS, LAR, STAT92E, FUTSCH, CADN, SVP, EBI	1097	308	7937	1.268506789473061	1.0	0.36833123792175637	59.08090539221331
GOTERM_BP_FAT	GO:0001654~eye development	57	2.951838425686173	0.06108058579372175	SPI, MBL, DOA, SOBP, CCT1, RN, DAB, DAC, DS, HTH, STAN, DALLY, ARA, EGFR, STY, EX, ALK, JEB, FAS2, BCHS, RST, TAK1, CAUP, GP150, AOP, FRC, N, MIRR, PUC, PKA-C1, AMPH, BI, FT, RAC2, SEV, FJ, EMC, UNK, KLG, FOXO, TKV, KLAR, HS3ST-B, BUN, TSH, SALM, NINAE, RU, LAR, EYS, STAT92E, FUTSCH, BEAT-IA, CADN, SVP, CBT, EBI	1097	332	7937	1.2421856981252264	1.0	0.4181947443230918	66.98968823719542
GOTERM_BP_FAT	GO:0048592~eye morphogenesis	47	2.4339720352149143	0.0694499712111323	CAUP, SPI, MBL, DOA, AOP, FRC, CCT1, N, MIRR, PUC, DAB, AMPH, DAC, BI, FT, RAC2, SEV, DS, HTH, FJ, STAN, EMC, ARA, EGFR, KLG, FOXO, STY, TKV, EX, KLAR, BUN, HS3ST-B, ALK, JEB, SALM, FAS2, NINAE, RU, LAR, EYS, BEAT-IA, CADN, SVP, CBT, RST, EBI, TAK1	1097	269	7937	1.2641404574151198	1.0	0.449789259090837	71.79890444181703
GOTERM_BP_FAT	GO:0001745~compound eye morphogenesis	44	2.278612118073537	0.07159961762592328	CAUP, SPI, MBL, DOA, AOP, FRC, CCT1, N, MIRR, PUC, DAB, AMPH, DAC, BI, FT, RAC2, SEV, DS, HTH, FJ, STAN, EMC, ARA, EGFR, KLG, FOXO, STY, TKV, EX, KLAR, BUN, HS3ST-B, ALK, JEB, SALM, NINAE, RU, LAR, EYS, CADN, SVP, RST, EBI, TAK1	1097	250	7937	1.2733928896991795	1.0	0.45574941134400426	72.92287125632785
GOTERM_BP_FAT	GO:0007389~pattern specification process	78	4.0393578456758155	0.08402500901296606	TARA, SPI, EA, DOA, UBX, CG5890, NKD, NOTUM, PNR, MPCP, DAD, DAC, CV-2, FKH, MYD88, HTH, DAAM, DS, STAN, DALLY, SLS, PKA-R1, EGFR, ARA, L(2)08717, KNI, STY, CDK4, NETB, TUP, LIS-1, GRK, OSK, TAK1, PAN, CAUP, BX, SBB, VND, DLL, FRC, N, CORA, PUC, PKA-C1, MYO61F, CAD99C, EGL, SU(DX), BI, STCK, FT, CACT, RAC2, SEV, FJ, FTZ-F1, ANTP, HB, CT, CBL, TKV, MKP3, TSL, BUN, HS3ST-B, MYO31DF, TSH, LEA, SALM,…	1097	480	7937	1.1757178669097539	1.0	0.5033291133133357	78.63531848964931
GOTERM_BP_FAT	GO:0007423~sensory organ development	67	3.469704816157431	0.09751911916832026	SPI, MBL, DOA, ED, CCT1, SOBP, RN, PNR, DAB, DAC, HTH, DS, STAN, DALLY, EGFR, ARA, STY, EX, ALK, JEB, TUP, DSX, FAS2, BCHS, RST, TAK1, CAUP, TRC, GP150, AOP, FRC, N, MIRR, PUC, PKA-C1, AMPH, VRI, BI, FT, RAC2, SEV, FJ, EMC, UNK, KLG, FOXO, CT, TKV, BUN, HS3ST-B, KLAR, TSH, SALM, FZ2, NINAE, RU, LAR, EYS, FUTSCH, STAT92E, BEAT-IA, CADN, SKD, SVP, CK, CBT, EBI	1097	410	7937	1.1823354158792272	1.0	0.5460145852294062	83.54318151673988
GOTERM_BP_FAT	GO:0042676~compound eye cone cell fate commitment	4	0.20714655618850336	0.11625399904045894	EGFR, RU, N, EBI	1097	9	7937	3.2156386103514634	1.0	0.6033894464053726	88.6203098399294
GOTERM_BP_FAT	GO:0046552~photoreceptor cell fate commitment	11	0.5696530295183843	0.157678417582218	EGFR, RU, KLG, SEV, HTH, SVP, STAN, N, EMC, DAB, DAC	1097	51	7937	1.560530502082328	1.0	0.7016861632066944	95.10811039438327
GOTERM_BP_FAT	GO:0042706~eye photoreceptor cell fate commitment	10	0.5178663904712585	0.1927320664918789	EGFR, RU, KLG, SEV, HTH, SVP, STAN, N, EMC, DAB	1097	47	7937	1.5394014624022963	1.0	0.7655214041745539	97.68345630125552
GOTERM_BP_FAT	GO:0001752~compound eye photoreceptor fate commitment	10	0.5178663904712585	0.1927320664918789	EGFR, RU, KLG, SEV, HTH, SVP, STAN, N, EMC, DAB	1097	47	7937	1.5394014624022963	1.0	0.7655214041745539	97.68345630125552
GOTERM_BP_FAT	GO:0048663~neuron fate commitment	11	0.5696530295183843	0.20436755536816498	EGFR, RU, KLG, SEV, HTH, SVP, STAN, N, EMC, DAB, DAC	1097	54	7937	1.4738343630777542	1.0	0.7820053049124275	98.20543664723658
GOTERM_BP_FAT	GO:0003002~regionalization	69	3.5732780942516835	0.24975428377539327	TARA, SPI, EA, DOA, CG5890, UBX, NKD, NOTUM, PNR, DAD, MPCP, DAC, CV-2, FKH, MYD88, HTH, DAAM, DS, STAN, DALLY, SLS, EGFR, ARA, L(2)08717, KNI, STY, CDK4, NETB, TUP, LIS-1, GRK, OSK, PAN, CAUP, BX, SBB, VND, DLL, FRC, N, CORA, PKA-C1, CAD99C, EGL, SU(DX), BI, CACT, RAC2, SEV, FJ, FTZ-F1, ANTP, HB, CT, CBL, TKV, TSL, MKP3, BUN, HS3ST-B, TSH, LEA, SALM, RU, STAT92E, SKD, PUM, CBT, RHO	1097	454	7937	1.099620912460495	1.0	0.838728111482578	99.3611988641407
GOTERM_BP_FAT	GO:0042675~compound eye cone cell differentiation	4	0.20714655618850336	0.3436061193246325	EGFR, RU, N, EBI	1097	15	7937	1.9293831662108782	1.0	0.9141621268488311	99.93908716847662
GOTERM_BP_FAT	GO:0007464~R3/R4 cell fate commitment	3	0.15535991714137753	0.41127268344710965	SVP, STAN, N	1097	10	7937	2.170556061987238	1.0	0.9468680146547338	99.99100961702541
GOTERM_BP_FAT	GO:0048056~R3/R4 cell differentiation	3	0.15535991714137753	0.41127268344710965	SVP, STAN, N	1097	10	7937	2.170556061987238	1.0	0.9468680146547338	99.99100961702541
GOTERM_BP_FAT	GO:0045465~R8 cell differentiation	4	0.20714655618850336	0.4232026927322941	SALM, SEV, N, EMC	1097	17	7937	1.7023969113625395	1.0	0.9519043941379108	99.9937277361766
GOTERM_BP_FAT	GO:0007465~R7 cell fate commitment	4	0.20714655618850336	0.5352632651601157	KLG, SEV, SVP, DAB	1097	20	7937	1.4470373746581586	1.0	0.9815111037856417	99.99985952479358
GOTERM_BP_FAT	GO:0007460~R8 cell fate commitment	3	0.15535991714137753	0.5952400041895956	SEV, N, EMC	1097	14	7937	1.5503971871337414	1.0	0.9897717558564498	99.99998763222497
GOTERM_BP_FAT	GO:0042052~rhabdomere development	4	0.20714655618850336	0.6026801753773355	NINAE, EYS, RAC2, AMPH	1097	22	7937	1.3154885224165078	1.0	0.9904149972970504	99.9999910752221
Annotation Cluster 77	Enrichment Score: 1.216383147132739
Category	Term	Count	%	PValue	Genes	List Total	Pop Hits	Pop Total	Fold Enrichment	Bonferroni	Benjamini	FDR
GOTERM_MF_FAT	GO:0005044~scavenger receptor activity	11	0.5696530295183843	0.0018399494020356515	CG10345, SANTA-MARIA, NINAD, CG2736, CG3921, CORIN, CRQ, TEQUILA, CG3829, PES, CG1887	1287	23	7918	2.942400594574508	0.8695621579838115	0.0598567145477521	2.904095290151665
INTERPRO	IPR017448:Speract/scavenger receptor related	3	0.15535991714137753	0.1929401951934044	CG3921, CORIN, TEQUILA	1683	5	10196	3.6349376114081995	1.0	0.9635069187436869	97.28764293827707
INTERPRO	IPR001190:Speract/scavenger receptor	3	0.15535991714137753	0.1929401951934044	CG3921, CORIN, TEQUILA	1683	5	10196	3.6349376114081995	1.0	0.9635069187436869	97.28764293827707
SMART	SM00202:SR	3	0.15535991714137753	0.19898305948979875	CG3921, CORIN, TEQUILA	812	5	4824	3.564532019704433	1.0	0.8412210478357498	94.69705340912931
Annotation Cluster 78	Enrichment Score: 1.2145560079864806
Category	Term	Count	%	PValue	Genes	List Total	Pop Hits	Pop Total	Fold Enrichment	Bonferroni	Benjamini	FDR
INTERPRO	IPR013088:Zinc finger, NHR/GATA-type	10	0.5178663904712585	0.01915500398234421	EIP78C, EIP75B, GRN, KNI, SVP, FTZ-F1, ERR, PNR, HR46, HNF4	1683	26	10196	2.3300882124411535	0.9999999999999902	0.45593633883316587	27.781982369330095
SP_PIR_KEYWORDS	zinc finger	14	0.7250129466597618	0.025508214483926442	EIP78C, HB, EIP75B, ZFH2, ESG, KNI, TSH, HR46, SALM, SOL, GRN, SVP, GOL, HNF4	1868	51	12980	1.9074610572280304	0.9999155732100411	0.17421508637166272	29.90458073030935
INTERPRO	IPR001723:Steroid hormone receptor	7	0.3625064733298809	0.03599883375437088	EIP78C, EIP75B, SVP, FTZ-F1, ERR, HR46, HNF4	1683	16	10196	2.6504753416518123	1.0	0.6211786674043833	46.0431649045488
UP_SEQ_FEATURE	zinc finger region:NR C4-type	7	0.3625064733298809	0.03704781778402788	EIP78C, EIP75B, KNI, SVP, FTZ-F1, HR46, HNF4	464	17	2975	2.640086206896552	1.0	0.8264693492336351	46.00811062011181
INTERPRO	IPR000536:Nuclear hormone receptor, ligand-binding, core	7	0.3625064733298809	0.04809126699609978	EIP78C, EIP75B, SVP, FTZ-F1, ERR, HR46, HNF4	1683	17	10196	2.494565027437	1.0	0.7068302954271248	56.36976911122722
INTERPRO	IPR008946:Nuclear hormone receptor, ligand-binding	7	0.3625064733298809	0.04809126699609978	EIP78C, EIP75B, SVP, FTZ-F1, ERR, HR46, HNF4	1683	17	10196	2.494565027437	1.0	0.7068302954271248	56.36976911122722
UP_SEQ_FEATURE	DNA-binding region:Nuclear receptor	7	0.3625064733298809	0.048511690731303285	EIP78C, EIP75B, KNI, SVP, FTZ-F1, HR46, HNF4	464	18	2975	2.4934147509578546	1.0	0.867164145052414	55.597033515636795
SMART	SM00430:HOLI	7	0.3625064733298809	0.05196183881911674	EIP78C, EIP75B, SVP, FTZ-F1, ERR, HR46, HNF4	812	17	4824	2.4462474645030428	0.9999997083372074	0.5470540612594825	50.65464595965501
INTERPRO	IPR001628:Zinc finger, nuclear hormone receptor-type	8	0.4142931123770067	0.05752048573509554	EIP78C, EIP75B, KNI, SVP, FTZ-F1, ERR, HR46, HNF4	1683	22	10196	2.2029924917625454	1.0	0.7513598358606685	63.09964320780686
SMART	SM00399:ZnF_C4	8	0.4142931123770067	0.06250559523813982	EIP78C, EIP75B, KNI, SVP, FTZ-F1, ERR, HR46, HNF4	812	22	4824	2.1603224361845053	0.99999998755001	0.5796805604164239	57.44476597899584
GOTERM_MF_FAT	GO:0004879~ligand-dependent nuclear receptor activity	8	0.4142931123770067	0.0664757822772596	EIP78C, EIP75B, KNI, SVP, FTZ-F1, ERR, HR46, HNF4	1287	23	7918	2.1399277051450967	1.0	0.5587147916495194	66.73913820103657
GOTERM_MF_FAT	GO:0003707~steroid hormone receptor activity	7	0.3625064733298809	0.07412252394650537	EIP78C, EIP75B, SVP, FTZ-F1, ERR, HR46, HNF4	1287	19	7918	2.266633950844477	1.0	0.5882167586881009	70.84108899064354
UP_SEQ_FEATURE	compositionally biased region:Poly-Asn	9	0.4660797514241326	0.08209029454048272	PAN, EIP78C, SOX14, PDM2, CA-ALPHA1D, FTZ-F1, EIP74EF, TSH, HNF4	464	30	2975	1.9234913793103448	1.0	0.9380660525027665	75.30168789502052
INTERPRO	IPR000324:Vitamin D receptor	6	0.31071983428275507	0.13495140005053813	EIP78C, EIP75B, KNI, FTZ-F1, ERR, HR46	1683	17	10196	2.1381985949459996	1.0	0.9194475379177577	91.28082587852421
SP_PIR_KEYWORDS	steroid hormone receptor	3	0.15535991714137753	0.20910453022145	EIP75B, SVP, HR46	1868	6	12980	3.4743040685224837	1.0	0.6037097770561488	96.02768859730767
UP_SEQ_FEATURE	region of interest:Ligand-binding	3	0.15535991714137753	0.2367224220837047	EIP75B, FTZ-F1, HR46	464	6	2975	3.2058189655172415	1.0	0.998826944058769	98.78476824587327
Annotation Cluster 79	Enrichment Score: 1.2125727856322408
Category	Term	Count	%	PValue	Genes	List Total	Pop Hits	Pop Total	Fold Enrichment	Bonferroni	Benjamini	FDR
GOTERM_MF_FAT	GO:0015171~amino acid transmembrane transporter activity	16	0.8285862247540134	0.007181822277277895	CG9413, EAAT1, EAAT2, TADR, MND, PATH, CG15279, CG13796, CG1139, CG7888, CG13743, CG1607, CG1732, VGLUT, CG16700, CG8850	1287	48	7918	2.0507640507640508	0.9996549273877877	0.14470508111647828	10.89387313255845
GOTERM_MF_FAT	GO:0005275~amine transmembrane transporter activity	18	0.9321595028482652	0.00883104869180893	CG9413, EAAT1, EAAT2, TADR, VACHT, MND, PATH, CG15279, CG13796, CG6006, CG1139, CG7888, CG13743, CG1607, CG1732, VGLUT, CG16700, CG8850	1287	58	7918	1.9093320472630817	0.9999451288306197	0.16336981183520172	13.233268899069305
GOTERM_BP_FAT	GO:0046942~carboxylic acid transport	15	0.7767995857068877	0.01084320134507499	CG9413, EAAT1, EAAT2, INDY, TADR, MND, PATH, CG1907, CG1139, CG7888, CG13743, CG1607, FATP, VGLUT, CG16700	1097	53	7937	2.047694398101168	0.9999999999969463	0.13488164569382932	17.44675624342311
GOTERM_BP_FAT	GO:0015849~organic acid transport	15	0.7767995857068877	0.01084320134507499	CG9413, EAAT1, EAAT2, INDY, TADR, MND, PATH, CG1907, CG1139, CG7888, CG13743, CG1607, FATP, VGLUT, CG16700	1097	53	7937	2.047694398101168	0.9999999999969463	0.13488164569382932	17.44675624342311
GOTERM_BP_FAT	GO:0006865~amino acid transport	11	0.5696530295183843	0.04140583432790723	CG9413, CG1139, EAAT1, TADR, CG7888, CG13743, CG1607, MND, PATH, VGLUT, CG16700	1097	40	7937	1.989676390154968	1.0	0.32875216085308656	52.46268621821331
GOTERM_BP_FAT	GO:0015837~amine transport	11	0.5696530295183843	0.0558109746414861	CG9413, CG1139, EAAT1, TADR, CG7888, CG13743, CG1607, MND, PATH, VGLUT, CG16700	1097	42	7937	1.8949298953856841	1.0	0.3993445685572411	63.575469950254735
GOTERM_MF_FAT	GO:0015179~L-amino acid transmembrane transporter activity	5	0.25893319523562924	0.14717040308455948	EAAT1, EAAT2, CG1732, VGLUT, CG16700	1287	13	7918	2.3662662124200584	1.0	0.7666290422672435	92.17254631042289
INTERPRO	IPR013057:Amino acid transporter, transmembrane	5	0.25893319523562924	0.2643920596655614	CG1139, CG7888, CG13743, PATH, CG16700	1683	16	10196	1.8931966726084373	1.0	0.9864852355172069	99.43005080623023
INTERPRO	IPR002293:Amino acid/polyamine transporter I	4	0.20714655618850336	0.267745080875411	CG9413, TADR, CG1607, MND	1683	11	10196	2.2029924917625454	1.0	0.9868536273052307	99.47222818104045
PIR_SUPERFAMILY	PIRSF006060:AA_transporter	4	0.20714655618850336	0.3477661316881111	CG9413, TADR, CG1607, MND	493	11	2596	1.9148073022312373	1.0	0.9999630584412467	99.74550540972645
INTERPRO	IPR004841:Amino acid permease-associated region	3	0.15535991714137753	0.7349851443160453	CG9413, CG1607, MND	1683	15	10196	1.2116458704693998	1.0	0.9999970396095111	99.99999998030283
Annotation Cluster 80	Enrichment Score: 1.2083574282649774
Category	Term	Count	%	PValue	Genes	List Total	Pop Hits	Pop Total	Fold Enrichment	Bonferroni	Benjamini	FDR
INTERPRO	IPR002172:Low density lipoprotein-receptor, class A, cysteine-rich	13	0.6732263076126359	0.024054633729376284	CORIN, TEQUILA, HML, CG32206, ALK, SERP, JEB, CG32432, CG6024, LPR1, CG34370, CG6739, VERM	1683	40	10196	1.968924539512775	1.0	0.5221358517628263	33.618766938147914
SMART	SM00192:LDLa	13	0.6732263076126359	0.027270400058072148	CORIN, TEQUILA, HML, CG32206, ALK, SERP, JEB, CG32432, CG6024, LPR1, CG34370, CG6739, VERM	812	40	4824	1.9307881773399016	0.9995890574610944	0.42703615063754563	30.648900948767487
INTERPRO	IPR000859:CUB	8	0.4142931123770067	0.14435215657024214	CG13313, CG6024, CG3921, CG32206, CG34370, CG34402, TOK, CG32432	1683	27	10196	1.7950309192139258	1.0	0.9295900091100718	92.74536158511998
SMART	SM00042:CUB	8	0.4142931123770067	0.15497325429095923	CG13313, CG6024, CG3921, CG32206, CG34370, CG34402, TOK, CG32432	812	27	4824	1.7602627257799672	1.0	0.8055185353073855	89.23551238810643
Annotation Cluster 81	Enrichment Score: 1.2024709562964502
Category	Term	Count	%	PValue	Genes	List Total	Pop Hits	Pop Total	Fold Enrichment	Bonferroni	Benjamini	FDR
GOTERM_BP_FAT	GO:0010817~regulation of hormone levels	12	0.6214396685655101	0.004532859686839195	SCU, JHEH1, DESAT1, EO, JHEH3, AMON, SHD, DIB, JHAMT, CYP4AC1, 7B2, CYP4AC2	1097	34	7937	2.553595367043809	0.9999840965652098	0.07435599543707694	7.6786497575383255
GOTERM_BP_FAT	GO:0042445~hormone metabolic process	12	0.6214396685655101	0.004532859686839195	SCU, JHEH1, DESAT1, EO, JHEH3, AMON, SHD, DIB, JHAMT, CYP4AC1, 7B2, CYP4AC2	1097	34	7937	2.553595367043809	0.9999840965652098	0.07435599543707694	7.6786497575383255
GOTERM_BP_FAT	GO:0034754~cellular hormone metabolic process	7	0.3625064733298809	0.028999623377537965	SCU, JHEH1, EO, JHEH3, SHD, DIB, JHAMT	1097	18	7937	2.8136837840575306	1.0	0.2694102371886832	40.400299465433584
GOTERM_BP_FAT	GO:0008202~steroid metabolic process	7	0.3625064733298809	0.20294567033994496	SCU, EO, SHD, LPR1, DIB, CG7724, CYP18A1	1097	29	7937	1.7464244176908812	1.0	0.7812257329828061	98.14819408884196
GOTERM_BP_FAT	GO:0045455~ecdysteroid metabolic process	4	0.20714655618850336	0.22386997546103649	SCU, EO, SHD, DIB	1097	12	7937	2.4117289577635974	1.0	0.8109649481290864	98.84010137185403
GOTERM_BP_FAT	GO:0016125~sterol metabolic process	4	0.20714655618850336	0.3436061193246325	SCU, EO, LPR1, DIB	1097	15	7937	1.9293831662108782	1.0	0.9141621268488311	99.93908716847662
GOTERM_BP_FAT	GO:0008205~ecdysone metabolic process	3	0.15535991714137753	0.41127268344710965	SCU, EO, DIB	1097	10	7937	2.170556061987238	1.0	0.9468680146547338	99.99100961702541
Annotation Cluster 82	Enrichment Score: 1.1868384657571407
Category	Term	Count	%	PValue	Genes	List Total	Pop Hits	Pop Total	Fold Enrichment	Bonferroni	Benjamini	FDR
GOTERM_BP_FAT	GO:0051605~protein maturation by peptide bond cleavage	8	0.4142931123770067	0.018762964807353566	AMON, EA, SPE, FRC, TOK, 7B2, SCAP, RHO	1097	21	7937	2.7562616660155403	1.0	0.1936660221674854	28.329775189548833
GOTERM_BP_FAT	GO:0016485~protein processing	9	0.4660797514241326	0.11390264471124548	AMON, CALPB, EA, SPE, FRC, TOK, 7B2, SCAP, RHO	1097	36	7937	1.8087967183226985	1.0	0.5988210997567932	88.0759450084116
GOTERM_BP_FAT	GO:0051604~protein maturation	9	0.4660797514241326	0.12872097795307508	AMON, CALPB, EA, SPE, FRC, TOK, 7B2, SCAP, RHO	1097	37	7937	1.759910320530193	1.0	0.6388924012212952	91.13613701292726
Annotation Cluster 83	Enrichment Score: 1.1671417621711224
Category	Term	Count	%	PValue	Genes	List Total	Pop Hits	Pop Total	Fold Enrichment	Bonferroni	Benjamini	FDR
GOTERM_BP_FAT	GO:0035152~regulation of tube architecture, open tracheal system	14	0.7250129466597618	0.0011730290911840294	EGFR, KNI, MKP3, CORA, BNL, KLAR, MYS, BLIMP-1, CHICO, FAS2, DAAM, IF, VERM, RHO	1097	38	7937	2.6655951638439763	0.9424143153212039	0.030550573665330982	2.042909468660703
[truncated: 1,824 more rows]
