# Supplementary material for: Revised Annotations, Sex-Biased Expression, and Lineage-Specific Genes in the Drosophila melanogaster Group
Source: G3 (Bethesda). 2014 Oct 1;4(12):2345–51. doi: 10.1534/g3.114.013532 (PMC4267930; doi:10.1534/g3.114.013532)
Supplement: Supporting Information [file supp_g3.114.013532_FileS1.zip › GFF/GeneOntology/DsimOvary.GO.txt]

Annotation Cluster 1	Enrichment Score: 21.52962719650902
Category	Term	Count	%	PValue	Genes	List Total	Pop Hits	Pop Total	Fold Enrichment	Bonferroni	Benjamini	FDR
GOTERM_CC_FAT	GO:0043232~intracellular non-membrane-bounded organelle	272	14.174048983845752	4.524791463137866E-29	CG8939, SURF6, NOD, CSL4, HP1B, RFC38, HP1C, SEP2, CAP-G, DNAPOL-ALPHA50, SEP5, MYS45A, RCD5, ROD, VLS, MRPL37, MRPL39, STAI, TOP3BETA, KLP3A, CHB, BALL, SPAS, SAK, PEZ, RPD3, SSP3, RFC3, RFC4, NOP5, JUPITER, SCED, GNF1, HIS2A:CG33853, CG4866, BETATUB56D, DEAF1, MOB4, CG5728, SU(VAR)2-10, ASP, LOLAL, SC35, ARET, RAT1, RM62, FY, PIT, PIP, PONT, SUUR, SCF, SCE, CG5641, NUF2, MLE, CAL1, MLF, DBP73D,…	771	943	4786	1.7905049563099253	2.1085528218222453E-26	7.028509406074152E-27	6.451345943664916E-26
GOTERM_CC_FAT	GO:0043228~non-membrane-bounded organelle	272	14.174048983845752	4.524791463137866E-29	CG8939, SURF6, NOD, CSL4, HP1B, RFC38, HP1C, SEP2, CAP-G, DNAPOL-ALPHA50, SEP5, MYS45A, RCD5, ROD, VLS, MRPL37, MRPL39, STAI, TOP3BETA, KLP3A, CHB, BALL, SPAS, SAK, PEZ, RPD3, SSP3, RFC3, RFC4, NOP5, JUPITER, SCED, GNF1, HIS2A:CG33853, CG4866, BETATUB56D, DEAF1, MOB4, CG5728, SU(VAR)2-10, ASP, LOLAL, SC35, ARET, RAT1, RM62, FY, PIT, PIP, PONT, SUUR, SCF, SCE, CG5641, NUF2, MLE, CAL1, MLF, DBP73D,…	771	943	4786	1.7905049563099253	2.1085528218222453E-26	7.028509406074152E-27	6.451345943664916E-26
GOTERM_BP_FAT	GO:0022402~cell cycle process	178	9.275664408546119	1.0683473449949285E-25	DAH, RPL36A, PITA, MOP, NOD, MAEL, CDC16, SEP2, NOI, CNN, CAP-G, MEI-41, TOP2, FZY, SAS-4, SAS-6, RCD5, ROD, CG13900, CCTGAMMA, SPX, VLS, RPN1, ORC5, JIL-1, CHB, KLP3A, CG5525, BALL, SPN-D, RCD1, SPAS, SAK, MR, TUM, MEI-9, MRE11, SSP3, SSP2, T-CP1, MAD2, MUS312, SCED, SLU7, PELO, CG4203, DUP, CEP97, CG7033, TRL, ASP, MYT1, WAPL, BARR, KLP61F, EMB, PIM, HEL25E, MUD, TAF1, SUUR, SPC105R, HD, SPD-2,…	1213	547	7937	2.129257841995084	2.628134468687524E-22	5.256268937375048E-23	1.881218146266356E-22
GOTERM_CC_FAT	GO:0044430~cytoskeletal part	73	3.804064616988015	3.4800188958831484E-5	AUR, NOD, GRIP71, DEL, DIDUM, CNN, SEP2, ALPHATUB84D, SEP5, CP190, SAS-4, FZY, GAMMATUB23C, SAS-6, ROD, CYCB, CG33695, STAI, KLP67A, EIF-4E, BAP55, KLP3A, MEICS, CHB, CMET, COS, SPAS, SAK, PNUT, SSP3, MAD2, IAL, NCD, SCRA, PAV, NOP5, JUPITER, SCED, CANA, CPB, STI, BETATUB56D, MOB4, APC2, ASP, AWD, CG1890, DGT5, DGT6, KLP61F, KAP3, DGT2, APC, MARS, SPINDLY, AXS, MUD, TOC, CG14073, DRP1, MSPS, SN, …	771	287	4786	1.5789169231325442	0.016086379902333414	5.590564364673645E-4	0.04960588263199783
Annotation Cluster 2	Enrichment Score: 20.013582249416245
Category	Term	Count	%	PValue	Genes	List Total	Pop Hits	Pop Total	Fold Enrichment	Bonferroni	Benjamini	FDR
GOTERM_MF_FAT	GO:0004386~helicase activity	69	3.595622720166754	2.829730666644553E-28	DBP80, EIF4AIII, CG9630, INO80, ISWI, CG6418, CG5800, CG7504, CG3335, MCM7, KU80, OKR, CG5589, RS1, REPT, DPA, CG10445, MCM2, MCM3, CG3225, MCM5, MCM6, CG32344, CG11403, CG2990, DOM, XPD, VAS, DBP45A, CG11107, DCR-1, CG4901, L(2)37CB, CG5205, CG8915, CG8611, RM62, CG4049, IRBP, CDC45L, PIT, HAY, CHD1, CG7376, LDS, PONT, CHD3, HEL25E, CG7922, CG9143, UPF1, XNP, MLE, MUS304, L(2)35DF, KZ, DBP73D, M…	1266	109	7918	3.9591721379190403	2.543927869313453E-25	2.543927869313453E-25	4.410200295065462E-25
SP_PIR_KEYWORDS	atp-binding	185	9.640437727983326	1.3407457763127955E-27	TLK, LOK, NOD, INO80, RFC38, BABO, AATS-GLUPRO, DIDUM, AATS-ASP, MEI-41, CG10092, TOP2, AATS-ASN, CCTGAMMA, UBCD2, UBCD4, ORC4, AATS-LEU, ORC5, CG5789, JIL-1, CG5589, ORC1, TOP3BETA, L(2)K01209, KLP3A, CUTLET, CG5525, CG8142, BALL, GEK, COS, MNB, SPAS, SAK, CG9281, RFC3, T-CP1, GWL, RFC4, GNF1, VAS, GLD2, SMID, CG3326, AATS-GLN, CG4901, CG7033, SHARK, CG7627, MYT1, RM62, AATS-VAL, IRBP, CG33123, …	1861	585	12980	2.2056885141248386	4.209941737622178E-25	1.403313912540726E-25	1.8040984911104464E-24
GOTERM_MF_FAT	GO:0005524~ATP binding	229	11.933298593017197	4.380967067119813E-26	TLK, NOD, RFC38, UBCD2, UBCD4, AATS-LEU, TOP3BETA, L(2)K01209, KLP3A, CUTLET, CG5525, BALL, GEK, SPN-D, ARK, SPAS, MNB, SAK, LIG4, CG10702, RFC3, T-CP1, RFC4, GWL, GNF1, GLD2, AATS-ALA, CG10738, CG17259, MYT1, RM62, AATS-VAL, CG33123, AATS-PRO, FU, PIT, CG5660, CG6796, SAX, PONT, CG1598, SUUR, CG31643, CG5641, MLE, DBP73D, CG2118, BUR, CG17528, CCT5, RPT4, LKB1, UBA1, UBA2, ABL, CDC2C, SRC64B, NM…	1266	748	7918	1.914765863260427	3.9384893933407123E-23	1.9692446966703562E-23	6.827837885714516E-23
GOTERM_MF_FAT	GO:0032559~adenyl ribonucleotide binding	229	11.933298593017197	6.620674216593283E-26	TLK, NOD, RFC38, UBCD2, UBCD4, AATS-LEU, TOP3BETA, L(2)K01209, KLP3A, CUTLET, CG5525, BALL, GEK, SPN-D, ARK, SPAS, MNB, SAK, LIG4, CG10702, RFC3, T-CP1, RFC4, GWL, GNF1, GLD2, AATS-ALA, CG10738, CG17259, MYT1, RM62, AATS-VAL, CG33123, AATS-PRO, FU, PIT, CG5660, CG6796, SAX, PONT, CG1598, SUUR, CG31643, CG5641, MLE, DBP73D, CG2118, BUR, CG17528, CCT5, RPT4, LKB1, UBA1, UBA2, ABL, CDC2C, SRC64B, NM…	1266	750	7918	1.9096598209583993	5.95198612071736E-23	1.9839953735724538E-23	1.0318472965547312E-22
GOTERM_MF_FAT	GO:0030554~adenyl nucleotide binding	240	12.506513809275665	5.609146386532248E-25	TLK, NOD, RFC38, NOX, UBCD2, UBCD4, AATS-LEU, TOP3BETA, L(2)K01209, KLP3A, CUTLET, CG5525, BALL, GEK, SPN-D, ARK, SPAS, MNB, SAK, LIG4, CG10702, RFC3, T-CP1, RFC4, GWL, CG4860, GNF1, GLD2, AATS-ALA, CG10738, CG17259, MYT1, RM62, AATS-VAL, CG4586, AATS-PRO, CG33123, FU, PIT, CG5660, CG6796, SAX, PONT, CG1598, CG31643, SUUR, CG5641, MLE, DBP73D, CG2118, BUR, CG17528, CCT5, RPT4, LKB1, UBA1, UBA2, A…	1266	812	7918	1.8485746970793546	5.042622601492491E-22	1.2606556503731228E-22	8.741983588948114E-22
GOTERM_MF_FAT	GO:0001882~nucleoside binding	242	12.610734757686295	9.164117951189706E-25	TLK, NOD, RFC38, NOX, UBCD2, UBCD4, AATS-LEU, TOP3BETA, L(2)K01209, KLP3A, CUTLET, CG5525, BALL, GEK, SPN-D, ARK, SPAS, MNB, SAK, LIG4, CG10702, RFC3, T-CP1, RFC4, GWL, CG4860, GNF1, GLD2, AATS-ALA, CG10738, CG17259, MYT1, RM62, AATS-VAL, CG4586, AATS-PRO, CG33123, FU, PIT, CG5660, CG6796, SAX, PONT, CG1598, CG31643, SUUR, CG5641, MLE, DBP73D, CG2118, BUR, CG17528, CCT5, RPT4, LKB1, UBA1, UBA2, A…	1266	824	7918	1.8368341538980661	8.238542038119546E-22	1.6477084076239092E-22	1.4282488495725168E-21
GOTERM_MF_FAT	GO:0001883~purine nucleoside binding	240	12.506513809275665	1.4583587638744227E-24	TLK, NOD, RFC38, NOX, UBCD2, UBCD4, AATS-LEU, TOP3BETA, L(2)K01209, KLP3A, CUTLET, CG5525, BALL, GEK, SPN-D, ARK, SPAS, MNB, SAK, LIG4, CG10702, RFC3, T-CP1, RFC4, GWL, CG4860, GNF1, GLD2, AATS-ALA, CG10738, CG17259, MYT1, RM62, AATS-VAL, CG4586, AATS-PRO, CG33123, FU, PIT, CG5660, CG6796, SAX, PONT, CG1598, CG31643, SUUR, CG5641, MLE, DBP73D, CG2118, BUR, CG17528, CCT5, RPT4, LKB1, UBA1, UBA2, A…	1266	817	7918	1.837261510438722	1.311064528723106E-21	1.8729493267472942E-22	2.272885658894466E-21
GOTERM_MF_FAT	GO:0032553~ribonucleotide binding	256	13.340281396560707	2.5972407691631474E-22	TLK, NOD, RFC38, SEP2, SEP5, UBCD2, UBCD4, RAB23, AATS-LEU, TOP3BETA, L(2)K01209, KLP3A, CUTLET, CHB, CG5525, BALL, GEK, ARK, SPN-D, SPAS, MNB, SAK, LIG4, CG10702, RFC3, T-CP1, RFC4, GWL, GNF1, EFSEC, GLD2, BETATUB56D, AATS-ALA, CG10738, CG17259, MYT1, RM62, AATS-VAL, 128UP, AATS-PRO, CG33123, FU, PIT, CG5660, RAC1, CG6796, SAX, CG1598, PONT, CG31643, SUUR, CG5641, MLE, DBP73D, CG2118, BUR, CG175…	1266	923	7918	1.7346827348829885	2.3349194514776697E-19	2.918649314347087E-20	4.0478594452601164E-19
GOTERM_MF_FAT	GO:0032555~purine ribonucleotide binding	256	13.340281396560707	2.5972407691631474E-22	TLK, NOD, RFC38, SEP2, SEP5, UBCD2, UBCD4, RAB23, AATS-LEU, TOP3BETA, L(2)K01209, KLP3A, CUTLET, CHB, CG5525, BALL, GEK, ARK, SPN-D, SPAS, MNB, SAK, LIG4, CG10702, RFC3, T-CP1, RFC4, GWL, GNF1, EFSEC, GLD2, BETATUB56D, AATS-ALA, CG10738, CG17259, MYT1, RM62, AATS-VAL, 128UP, AATS-PRO, CG33123, FU, PIT, CG5660, RAC1, CG6796, SAX, CG1598, PONT, CG31643, SUUR, CG5641, MLE, DBP73D, CG2118, BUR, CG175…	1266	923	7918	1.7346827348829885	2.3349194514776697E-19	2.918649314347087E-20	4.0478594452601164E-19
SP_PIR_KEYWORDS	nucleotide-binding	205	10.68264721208963	2.909477596442309E-22	TLK, NOD, RFC38, SEP2, SEP5, UBCD2, UBCD4, RAB23, AATS-LEU, TOP3BETA, L(2)K01209, KLP3A, CUTLET, CG5525, BALL, GEK, SPAS, MNB, SAK, RFC3, T-CP1, GWL, RFC4, GNF1, EFSEC, GLD2, BETATUB56D, CG10738, MYT1, AATS-VAL, RM62, CG33123, 128UP, FU, PIT, CG5660, RAC1, CG6796, SAX, PONT, CG1598, MLE, DBP73D, CG17528, CCT5, RPT4, LKB1, UBA1, ABL, CDC2C, SRC64B, TFIIFBETA, AATS-TRP, NMDYN-D6, CG10333, BEL, CG40…	1861	743	12980	1.9243912193548527	9.13575965282885E-20	1.8271519305657698E-20	3.914973468047406E-19
GOTERM_MF_FAT	GO:0017076~purine nucleotide binding	268	13.965607087024493	8.034522518243835E-22	TLK, NOD, RFC38, SEP2, SEP5, NOX, UBCD2, UBCD4, RAB23, AATS-LEU, TOP3BETA, L(2)K01209, KLP3A, CUTLET, CHB, CG5525, BALL, GEK, ARK, SPN-D, LIG4, SPAS, MNB, SAK, CG10702, RFC3, T-CP1, RFC4, GWL, CG4860, GNF1, EFSEC, GLD2, BETATUB56D, AATS-ALA, CG10738, CG17259, MYT1, RM62, AATS-VAL, CG4586, 128UP, AATS-PRO, CG33123, FU, PIT, CG5660, RAC1, CG6796, SAX, CG1598, PONT, CG31643, SUUR, CG5641, MLE, DBP73…	1266	989	7918	1.694807175933691	7.223035743901207E-19	8.025595271001341E-20	1.2521988045839687E-18
GOTERM_MF_FAT	GO:0000166~nucleotide binding	309	16.10213652944242	3.5082099394395695E-21	TLK, NOD, RFC38, MOD, SEP2, SEP5, NOX, UBCD2, UBCD4, RAB23, AATS-LEU, MRPL39, TOP3BETA, L(2)K01209, CUTLET, KLP3A, CHB, CG5525, BALL, GEK, ARK, SPN-D, LIG4, SAK, SPAS, MNB, CG10702, T-CP1, RFC3, RFC4, GWL, CG4860, CG9467, GNF1, EFSEC, GLD2, BETATUB56D, RBP4, AATS-ALA, CG10738, CG17259, SC35, ARET, MYT1, RM62, AATS-VAL, CG4586, AATS-PRO, 128UP, CG33123, FU, PIT, CG5660, RAC1, CG6796, SAX, CG1598, …	1266	1206	7918	1.6024812745121155	3.153880735556173E-18	2.8671643050510665E-19	5.4676258388980545E-18
UP_SEQ_FEATURE	nucleotide phosphate-binding region:ATP	79	4.116727462219906	1.3683932011286847E-10	CKIIALPHA, NOD, LOK, CG9630, INO80, AATS-GLUPRO, ISWI, TOP2, DNK, U26, ORC5, DNT, JIL-1, ORC1, REPT, DSOR1, DPA, CDC2, BALL, GEK, COS, MNB, MCM2, SAK, SPAS, RAD50, MCM6, GRP, SLPR, BTK29A, IAL, DOM, RFC4, NCD, GNF1, VAS, CG3326, DBP45A, L(1)G0020, DCR-1, PEK, SHARK, MYT1, CG8611, RM62, FU, PIT, DCO, HAY, CHD1, KLP61F, LDS, PONT, CG1598, CHD3, MSH6, HEL25E, HPO, UPF1, XNP, CG10268, MLE, KZ, SPEL1,…	613	196	2975	1.9561291074341645	2.0115377674656543E-7	2.0115377674656543E-7	2.268078835854226E-7
GOTERM_MF_FAT	GO:0016887~ATPase activity	83	4.325169359041167	1.809821149033954E-4	RAD51D, DBP80, CG12010, EIF4AIII, CG9630, INO80, RFC38, ISWI, CG6418, DIDUM, CNN, CG5800, CG7504, CCTGAMMA, KU80, OKR, CG5789, CG5589, RS1, CUTLET, CG5525, CG8142, SPN-D, SPAS, CG3225, CG32344, CG9281, CG11403, CG2990, T-CP1, RFC3, DOM, RFC4, XPD, GNF1, VAS, SMID, CG3326, DBP45A, CG11107, L(2)37CB, CG4901, CG7033, CG5205, CG8915, CG7627, CG8611, RM62, IRBP, E23, PIT, HAY, CG4908, CHD1, CG32104, L…	1266	353	7918	1.4705682280967918	0.15016889244451104	0.0037769805055961614	0.28169281312672156
GOTERM_MF_FAT	GO:0042623~ATPase activity, coupled	72	3.7519541427826995	5.535018017860203E-4	RAD51D, DBP80, EIF4AIII, CG9630, RFC38, ISWI, CG6418, DIDUM, CG5800, CG7504, CCTGAMMA, KU80, OKR, CG5789, CG5589, RS1, CUTLET, CG5525, CG8142, SPN-D, SPAS, CG3225, CG32344, CG9281, CG11403, CG2990, T-CP1, RFC3, DOM, RFC4, XPD, GNF1, VAS, DBP45A, CG11107, L(2)37CB, CG4901, CG5205, CG8915, CG7627, CG8611, RM62, IRBP, E23, PIT, HAY, CHD1, LDS, CG1598, CHD3, HEL25E, CG7922, CG9143, MLE, MUS304, L(2)3…	1266	307	7918	1.4668169257606867	0.39209452713838444	0.010534247185788104	0.8591719481830573
Annotation Cluster 3	Enrichment Score: 19.947969180988313
Category	Term	Count	%	PValue	Genes	List Total	Pop Hits	Pop Total	Fold Enrichment	Bonferroni	Benjamini	FDR
GOTERM_CC_FAT	GO:0005694~chromosome	143	7.451797811360084	4.849945334836762E-39	STIL, CSL4, HP1B, INO80, RFC38, HP1C, CAP-G, MEI-41, MIP40, DNAPOL-ALPHA50, CP190, TOP2, MTSSB, FZY, ROD, CAP-H2, ORC4, ORC5, ORC6, JIL-1, ORC1, SRY-BETA, TOP3BETA, E(Z), JUMU, CHB, CG8142, BALL, RPD3, RFC3, MAD2, HSF, RFC4, MUS312, GNF1, POF, HIS2A:CG33853, CG13895, CG4203, DUP, DEAF1, SU(VAR)2-10, TRL, LOLAL, SC35, TRF, RM62, IRBP, TRR, POLE2, E(Y)3, PIP, BARR, ESCL, EGG, URI, PONT, SPINDLY, SU…	771	304	4786	2.919986005870708	2.260074526033931E-36	2.260074526033931E-36	6.914943023959289E-36
GOTERM_CC_FAT	GO:0044427~chromosomal part	112	5.83637311099531	3.0331557851685915E-29	STIL, HP1B, INO80, RFC38, HP1C, CAP-G, DNAPOL-ALPHA50, MIP40, FZY, ROD, CAP-H2, ORC4, ORC5, ORC6, JIL-1, ORC1, SRY-BETA, E(Z), JUMU, CHB, CG8142, BALL, RPD3, MAD2, RFC3, RFC4, MUS312, GNF1, HIS2A:CG33853, CG13895, CG4203, DUP, SU(VAR)2-10, TRL, SC35, RM62, POLE2, E(Y)3, BARR, PONT, SPINDLY, SUUR, SCE, MLE, NUF2, MLF, CAL1, RPA-70, GLU, PSF1, LAT, NOA36, RAVUS, RHI, PZG, CG10336, MES4, PC, MOD(MDG…	771	243	4786	2.8610804203829137	1.4134505958885635E-26	7.067252979442818E-27	4.3246053283483555E-26
GOTERM_CC_FAT	GO:0000228~nuclear chromosome	42	2.1886399166232415	3.918367206359405E-14	DUP, MOD(MDG4), STIL, ECO, DNAPOL-ALPHA73, DNAPOL-DELTA, LOLAL, INO80, ESC, DNAPOL-EPSILON, DNAPOL-ALPHA50, CID, MAT89BA, POLE2, EAST, SMT3, ORC4, ORC5, ORC6, JIL-1, CG12018, ORC1, DNAPOL-ALPHA180, PONT, E(Z), SUUR, DNAPOL-ALPHA60, REPT, SU(Z)12, LWR, RPA-70, SU(VAR)205, RPD3, PSF1, LAT, E(PC), RAVUS, MUS312, MES-4, MES4, CG10336, PC	771	77	4786	3.3859214715245844	1.82629467104789E-11	2.029265644409861E-12	5.587752482938413E-11
GOTERM_CC_FAT	GO:0044454~nuclear chromosome part	37	1.9280875455966648	3.293012960372362E-12	DUP, STIL, ECO, DNAPOL-ALPHA73, DNAPOL-DELTA, INO80, DNAPOL-EPSILON, ESC, DNAPOL-ALPHA50, CID, POLE2, SMT3, ORC4, ORC5, ORC6, JIL-1, CG12018, ORC1, DNAPOL-ALPHA180, PONT, E(Z), SUUR, DNAPOL-ALPHA60, REPT, SU(Z)12, LWR, RPA-70, SU(VAR)205, RPD3, PSF1, LAT, E(PC), RAVUS, MUS312, MES4, CG10336, PC	771	69	4786	3.32867159157127	1.5345531512167554E-9	1.3950485211466912E-10	4.695133171139787E-9
GOTERM_CC_FAT	GO:0000785~chromatin	44	2.2928608650338718	9.590118241508289E-9	MOD(MDG4), STIL, E2F2, ECO, TRL, HP1B, INO80, HP1C, ESC, SC35, CID, E(Y)3, CHD1, WOC, JIL-1, HIS2B:CG33870, MIP120, CHD3, PONT, E(Z), SUUR, HIS4:CG33905, JUMU, PIWI, REPT, SU(Z)12, VFL, MLE, BALL, GLU, SU(VAR)205, RPD3, PROD, BORR, E(PC), RAVUS, RHI, HIS1:CG33855, HIS2A:CG33853, CG10336, RBF, CG4203, CBS, PC	771	113	4786	2.417088484097196	4.4689851423918014E-6	3.1921388676803275E-7	1.3673374132938676E-5
Annotation Cluster 4	Enrichment Score: 17.1551980618251
Category	Term	Count	%	PValue	Genes	List Total	Pop Hits	Pop Total	Fold Enrichment	Bonferroni	Benjamini	FDR
GOTERM_BP_FAT	GO:0006259~DNA metabolic process	114	5.9405940594059405	7.266996608963857E-37	RAD51D, CG9272, PITA, NOD, RFC38, DNAPOL-ALPHA50, MIP40, MEI-41, TOP2, MTSSB, SNM1, ORC4, ORC5, PMS2, ORC6, ORC1, TOP3BETA, CUTLET, RRP1, KLP3A, CG8142, SPN-D, TAM, LIG4, MEI-9, MRE11, RAD1, RFC3, RFC4, MUS210, CG42382, MUS312, GNF1, AIF, RAD17, DUP, PIC, RAT1, IRBP, POLE2, MUS205, PIM, MUS201, SUUR, HD, WRNEXO, RPA-70, SPEL1, LAT, CG11329, CG10336, MES4, CG4078, E2F2, DNAPOL-IOTA, RNRS, MLH1, DN…	1213	221	7937	3.375267184684769	1.787681165805109E-33	8.938405829025545E-34	1.279621834011651E-33
GOTERM_BP_FAT	GO:0006974~response to DNA damage stimulus	58	3.0224075039082856	2.916805947176133E-18	RAD51D, DEBCL, DNAPOL-IOTA, CG9272, LOK, NOD, MLH1, MEI-41, SNM1, TEFU, KU80, CAF1, OKR, PMS2, XPAC, RRP1, REV1, ARK, LIG4, DRE4, MEI-9, RAD50, MRE11, RAD1, CG11403, GRP, PR-SET7, XPD, CG42382, MUS210, MUS312, MRN, DNAPOL-ETA, RAD17, ECO, PIC, CG4049, IRBP, HAY, AGT, MUS205, MUS201, ERCC1, DNAPOL-ALPHA180, FEN1, MSH6, SSRP, HPO, XNP, TFB4, MUS304, SPEL1, CHRAC-14, CG11329, MUS308, GKT, CG10336, C…	1213	115	7937	3.300089608946557	7.175342630053287E-15	4.220789782384287E-16	5.1361088719618765E-15
GOTERM_BP_FAT	GO:0006281~DNA repair	51	2.6576341844710787	7.355278003580768E-16	RAD51D, DNAPOL-IOTA, CG9272, NOD, MLH1, MEI-41, SNM1, TEFU, KU80, CAF1, OKR, PMS2, XPAC, REV1, RRP1, DRE4, LIG4, MEI-9, RAD50, MRE11, CG11403, RAD1, XPD, CG42382, MUS210, MUS312, MRN, DNAPOL-ETA, RAD17, ECO, PIC, CG4049, IRBP, HAY, AGT, MUS205, MUS201, FEN1, DNAPOL-ALPHA180, ERCC1, SSRP, MSH6, XNP, TFB4, MUS304, SPEL1, CHRAC-14, CG11329, MUS308, GKT, CG4078, CG10898	1213	102	7937	3.2716405605935694	1.9118040484045196E-12	8.315570454442422E-14	1.3655743202889425E-12
GOTERM_BP_FAT	GO:0033554~cellular response to stress	70	3.6477331943720688	5.165103864652561E-15	RAD51D, DEBCL, DNAPOL-IOTA, CG9272, LOK, NOD, MLH1, CNO, MEI-41, SNM1, TEFU, KU80, OKR, CAF1, PMS2, XPAC, RRP1, REV1, ARK, LIG4, DRE4, MEI-9, RAD50, MRE11, GRP, RAD1, BTK29A, CG11403, SLPR, PR-SET7, DOK, XPD, MUS210, CG42382, MUS312, MRN, DNAPOL-ETA, RAD17, ECO, PEK, PXT, PIC, AOP, SHARK, CG4049, IRBP, HAY, AGT, RAC1, DUOX, MUS205, MUS201, ERCC1, DNAPOL-ALPHA180, FEN1, MSH6, SSRP, HPO, XNP, TFB4,…	1213	176	7937	2.6024413550176124	1.283639861071606E-11	4.937161790508071E-13	9.192646643896296E-12
SP_PIR_KEYWORDS	DNA damage	24	1.2506513809275663	2.7663608478107528E-11	MSH6, SSRP, RRP1, PIC, XNP, MUS304, DRE4, SPEL1, MEI-9, RAD50, MEI-41, MRE11, IRBP, GRP, CG11329, TEFU, HAY, MUS210, MUS312, GKT, XPAC, CG10336, DNAPOL-ALPHA180, CG4078	1861	37	12980	4.524158763814863	8.686385832845644E-9	5.428990590417015E-10	3.722402386330259E-8
SP_PIR_KEYWORDS	dna repair	22	1.1464304325169359	5.259714292966312E-10	MSH6, SSRP, RRP1, PIC, XNP, MUS304, DRE4, SPEL1, MEI-9, RAD50, MEI-41, MRE11, IRBP, CG11329, TEFU, HAY, MUS210, MUS312, GKT, XPAC, DNAPOL-ALPHA180, CG4078	1861	35	12980	4.384125278268212	1.6515499901004205E-7	9.175278425921363E-9	7.07743541550343E-7
Annotation Cluster 5	Enrichment Score: 14.054250515604366
Category	Term	Count	%	PValue	Genes	List Total	Pop Hits	Pop Total	Fold Enrichment	Bonferroni	Benjamini	FDR
GOTERM_BP_FAT	GO:0007049~cell cycle	209	10.891089108910892	2.8739346185951396E-33	TLK, MOP, NOD, CDC16, SEP2, NOI, CAP-G, SEP5, RCD5, ROD, CG13900, VLS, PPD3, CHB, KLP3A, CG5525, BALL, SPN-D, SPAS, RCD1, SAK, SSP3, SSP2, T-CP1, RFC4, SCED, PELO, ASP, N, MYT1, PIM, EMB, PONT, SUUR, HD, SPD-2, SCE, NUF2, CAL1, CDC27, RCA1, CCT5, LKB1, PZG, CDC2C, MSD5, NIPPED-B, MSD1, CG10336, AUR, THR, NNF1B, GRIP71, TEFU, OKR, PROSBETA7, CDC2, PNUT, RAD50, BTK29A, PR-SET7, STG, CANA, STI, APC7…	1213	616	7937	2.220041808974208	7.069879161744044E-30	2.3566263872480144E-30	5.060618141668074E-30
GOTERM_BP_FAT	GO:0000278~mitotic cell cycle	143	7.451797811360084	8.282930293833977E-31	TLK, RPL36A, PITA, NOD, CDC16, SEP2, NOI, CNN, CAP-G, TOP2, SAS-4, SAS-6, ROD, CG13900, CCTGAMMA, SPX, VLS, PPD3, PNG, RPN1, ORC5, E(Z), CHB, KLP3A, CG5525, FMR1, BALL, SPAS, SAK, TUM, MR, SSP3, SSP2, T-CP1, MAD2, SLU7, PELO, CG4203, CG7033, TRL, ASP, MYT1, PPV, BARR, KLP61F, PIM, SSH, HEL25E, TAF1, SPC105R, HD, SPD-2, NUF2, GLU, RPA-70, CAL1, CDC27, SSE, GRIP163, MTS, RCA1, CCT5, LKB1, CG8258, L…	1213	358	7937	2.6136569841613437	2.0376008522831585E-27	5.094002130707896E-28	1.4585142974351445E-27
GOTERM_BP_FAT	GO:0022402~cell cycle process	178	9.275664408546119	1.0683473449949285E-25	DAH, RPL36A, PITA, MOP, NOD, MAEL, CDC16, SEP2, NOI, CNN, CAP-G, MEI-41, TOP2, FZY, SAS-4, SAS-6, RCD5, ROD, CG13900, CCTGAMMA, SPX, VLS, RPN1, ORC5, JIL-1, CHB, KLP3A, CG5525, BALL, SPN-D, RCD1, SPAS, SAK, MR, TUM, MEI-9, MRE11, SSP3, SSP2, T-CP1, MAD2, MUS312, SCED, SLU7, PELO, CG4203, DUP, CEP97, CG7033, TRL, ASP, MYT1, WAPL, BARR, KLP61F, EMB, PIM, HEL25E, MUD, TAF1, SUUR, SPC105R, HD, SPD-2,…	1213	547	7937	2.129257841995084	2.628134468687524E-22	5.256268937375048E-23	1.881218146266356E-22
GOTERM_BP_FAT	GO:0022403~cell cycle phase	160	8.337675872850443	1.3201117869665134E-22	RPL36A, PITA, MOP, NOD, MAEL, CDC16, SEP2, NOI, CNN, CAP-G, MEI-41, TOP2, FZY, SAS-4, SAS-6, ROD, CG13900, CCTGAMMA, SPX, VLS, RPN1, ORC5, JIL-1, CHB, KLP3A, CG5525, BALL, SPN-D, SPAS, SAK, TUM, MR, MEI-9, MRE11, SSP3, SSP2, T-CP1, MAD2, MUS312, SLU7, PELO, CG4203, CG7033, TRL, ASP, MYT1, WAPL, BARR, KLP61F, PIM, HEL25E, MUD, TAF1, SPC105R, HD, SPD-2, SCE, NUF2, GLU, RPA-70, CAL1, CDC27, SSE, GRI…	1213	496	7937	2.110735845544238	3.247474995937623E-19	3.608305551041803E-20	2.324541976330086E-19
GOTERM_BP_FAT	GO:0000087~M phase of mitotic cell cycle	73	3.804064616988015	3.9138242705895893E-22	PITA, AUR, THR, TTM50, NNF1B, GRIP71, CDC16, CNN, SEP2, CAP-G, CAP-D2, TOP2, ROD, VLS, CYCA, CYCB, CG33695, ORC5, KLP67A, CYCJ, EIF-4E, CHB, CDC2, BALL, CMET, MCM2, SPAS, MR, MCM6, PR-SET7, MAD2, CYCB3, IAL, NCD, SCRA, STG, CANA, REV7, PELO, APC7, CG4203, ECO, MEI-S332, TRL, ASP, TWS, CID, AWD, EAST, SMT3, TWE, KLP61F, BARR, PIM, ZWILCH, TOC, SMC5, NUF2, GLU, MSPS, GRIP84, CDC27, SSE, MIS12, GRIP…	1213	148	7937	3.2274292016666295	9.62800770565039E-19	9.62800770565039E-20	6.891726060465637E-19
GOTERM_BP_FAT	GO:0007067~mitosis	71	3.699843668577384	4.2834335186134934E-21	PITA, AUR, THR, TTM50, NNF1B, GRIP71, CDC16, CNN, SEP2, CAP-G, CAP-D2, TOP2, ROD, VLS, CYCA, CYCB, CG33695, ORC5, KLP67A, CYCJ, EIF-4E, CHB, CDC2, BALL, CMET, MCM2, SPAS, MR, MCM6, PR-SET7, MAD2, CYCB3, IAL, NCD, SCRA, STG, CANA, REV7, PELO, APC7, CG4203, ECO, MEI-S332, TRL, ASP, TWS, CID, AWD, EAST, KLP61F, BARR, PIM, ZWILCH, TOC, SMC5, NUF2, GLU, MSPS, GRIP84, CDC27, SSE, MIS12, GRIP163, MTS, B…	1213	146	7937	3.1820065726321025	1.0537246455789194E-17	9.579314959808357E-19	7.542558982612067E-18
GOTERM_BP_FAT	GO:0000279~M phase	152	7.920792079207921	8.638635793389377E-21	RPL36A, PITA, MOP, NOD, MAEL, CDC16, SEP2, NOI, CNN, CAP-G, MEI-41, TOP2, FZY, SAS-4, SAS-6, ROD, CG13900, CCTGAMMA, SPX, VLS, RPN1, ORC5, JIL-1, CHB, KLP3A, CG5525, BALL, SPN-D, SPAS, SAK, TUM, MR, MEI-9, MRE11, SSP3, SSP2, T-CP1, MAD2, MUS312, SLU7, PELO, CG4203, CG7033, TRL, ASP, MYT1, WAPL, BARR, KLP61F, PIM, HEL25E, MUD, SPC105R, SPD-2, SCE, NUF2, GLU, RPA-70, CAL1, CDC27, SSE, GRIP163, MTS,…	1213	478	7937	2.0807086410469564	2.1251044051737867E-17	1.770920337644822E-18	1.5211493237330318E-17
GOTERM_BP_FAT	GO:0000280~nuclear division	71	3.699843668577384	1.1300624251634687E-20	PITA, AUR, THR, TTM50, NNF1B, GRIP71, CDC16, CNN, SEP2, CAP-G, CAP-D2, TOP2, ROD, VLS, CYCA, CYCB, CG33695, ORC5, KLP67A, CYCJ, EIF-4E, CHB, CDC2, BALL, CMET, MCM2, SPAS, MR, MCM6, PR-SET7, MAD2, CYCB3, IAL, NCD, SCRA, STG, CANA, REV7, PELO, APC7, CG4203, ECO, MEI-S332, TRL, ASP, TWS, CID, AWD, EAST, KLP61F, BARR, PIM, ZWILCH, TOC, SMC5, NUF2, GLU, MSPS, GRIP84, CDC27, SSE, MIS12, GRIP163, MTS, B…	1213	148	7937	3.139006483812749	2.779953565902133E-17	2.1384258199247176E-18	1.989890226798266E-17
SP_PIR_KEYWORDS	cell cycle	53	2.7618551328817094	4.33991659970049E-20	THR, CNN, SEP2, SAS-6, TEFU, CYCD, CYCA, CYCB, CYCE, MIP120, CG8188, CHB, CDC2, BALL, SPAS, MCM2, PNUT, RAD50, MCM6, GRP, PR-SET7, CYCB3, RFC4, DOM, IAL, NCD, SCRA, STG, PELO, RBF, CG4203, MEI-S332, ECO, TRL, ASP, MYT1, AGO, TWE, KLP61F, ZWILCH, PONT, MARS, TAF1, HD, SCE, BORR, CDC2C, GAMMATUB37C, HCF, NIPPED-B, SELD, CG10336, EBI	1861	96	12980	3.850640336736521	1.3627338123059538E-17	1.9467625890085053E-18	5.839762561547821E-17
GOTERM_BP_FAT	GO:0048285~organelle fission	71	3.699843668577384	1.1519189581964088E-19	PITA, AUR, THR, TTM50, NNF1B, GRIP71, CDC16, CNN, SEP2, CAP-G, CAP-D2, TOP2, ROD, VLS, CYCA, CYCB, CG33695, ORC5, KLP67A, CYCJ, EIF-4E, CHB, CDC2, BALL, CMET, MCM2, SPAS, MR, MCM6, PR-SET7, MAD2, CYCB3, IAL, NCD, SCRA, STG, CANA, REV7, PELO, APC7, CG4203, ECO, MEI-S332, TRL, ASP, TWS, CID, AWD, EAST, KLP61F, BARR, PIM, ZWILCH, TOC, SMC5, NUF2, GLU, MSPS, GRIP84, CDC27, SSE, MIS12, GRIP163, MTS, B…	1213	153	7937	3.0364245725770385	2.8337206371631656E-16	1.7710753982269785E-17	2.028376686046435E-16
GOTERM_BP_FAT	GO:0000226~microtubule cytoskeleton organization	105	5.471599791558103	6.468646362559056E-18	RPL36A, MOP, NOD, MAEL, CNN, NOI, CAP-G, TOP2, SAS-4, SAS-6, RCD5, SPX, CG13900, CCTGAMMA, RPN1, ORC5, KLP3A, CHB, CG5525, FMR1, BALL, SPN-F, SPN-D, RCD1, SAK, SPAS, TUM, SSP3, SSP2, T-CP1, SLU7, PELO, CEP97, CG7033, ASP, MAGO, KLP61F, BARR, EMB, HEL25E, MUD, SPC105R, SPD-2, NUF2, CAL1, RPA-70, GLU, GRIP163, MTS, CCT5, TSU, CG8258, LKB1, ARMI, BTZ, MSD5, MTOR, MSD1, AUR, THR, GRIP71, CAP-D2, CYCB…	1213	298	7937	2.305518515854529	1.5912870051895277E-14	8.840483362164043E-16	1.139042931686578E-14
GOTERM_BP_FAT	GO:0007010~cytoskeleton organization	141	7.3475768629494524	2.7413576304001108E-17	DAH, RPL36A, MOP, ED, NOD, OVO, MAEL, NOI, CNN, CAP-G, MEI-41, TOP2, SAS-4, SAS-6, RCD5, CG13900, CCTGAMMA, SPX, DAAM, RPN1, ORC5, CG9915, CHB, KLP3A, CG5525, FMR1, BALL, SPN-F, GEK, SPN-D, RCD1, SPAS, SAK, TUM, SSP3, SSP2, T-CP1, SCED, CPB, SLU7, PELO, CEP97, CG7033, FS(2)KET, ASP, N, MAGO, QUA, RAC1, BARR, KLP61F, SAX, EMB, SSH, HEL25E, MUD, SPC105R, SPD-2, NUF2, GLU, RPA-70, CAL1, GRIP163, MTS…	1213	465	7937	1.984091694811584	6.743739770784273E-14	3.2113046527544154E-15	4.827167628463483E-14
GOTERM_BP_FAT	GO:0007051~spindle organization	84	4.377279833246483	5.153304337495245E-16	RPL36A, MOP, THR, NOD, GRIP71, NOI, CNN, CAP-G, TOP2, CAP-D2, SAS-4, SAS-6, SPX, CCTGAMMA, CG13900, RPN1, BUBR1, ORC5, CG12018, KLP67A, EIF-4E, CHB, PROSBETA7, KLP3A, CG5525, DPA, BALL, PBL, CMET, SAK, CG16941, TUM, U2A, GRP, SSP3, SSP2, CYCB3, T-CP1, IAL, NCD, PAV, SLU7, PELO, ECO, SPT5, CG7033, ASP, NNP-1, EIF-2BETA, CID, BUB1, DGT5, SMT3, DGT6, TWE, KLP61F, BARR, DGT2, BUB3, DGT3, HEL25E, AXS,…	1213	225	7937	2.442824951909865	1.3655743202889425E-12	6.206146707654625E-14	9.769962616701378E-13
GOTERM_BP_FAT	GO:0007052~mitotic spindle organization	75	3.9082855653986446	2.907702250153868E-15	RPL36A, THR, NOD, GRIP71, CNN, NOI, CAP-G, CAP-D2, TOP2, SAS-4, SAS-6, SPX, CCTGAMMA, CG13900, RPN1, BUBR1, ORC5, CG12018, KLP67A, EIF-4E, CHB, PROSBETA7, KLP3A, CG5525, DPA, BALL, CMET, SAK, CG16941, TUM, U2A, SSP3, SSP2, CYCB3, T-CP1, IAL, NCD, PAV, SLU7, ECO, SPT5, CG7033, ASP, NNP-1, EIF-2BETA, CID, BUB1, DGT5, SMT3, DGT6, KLP61F, BARR, DGT2, BUB3, DGT3, HEL25E, SPC105R, TOC, SPD-2, NUF2, GLU…	1213	194	7937	2.5296189901496673	7.100986465502501E-12	2.958744360626042E-13	5.084821452783217E-12
GOTERM_BP_FAT	GO:0007059~chromosome segregation	54	2.8139656070870247	6.990408796831759E-15	MOD(MDG4), THR, NOD, NNF1B, CNN, CAP-G, MEI-41, CAP-D2, TOP2, ROD, CYCA, CYCB, ORC5, JIL-1, KLP67A, HIS4:CG33905, EIF-4E, KLP3A, CHB, BALL, CMET, MEI-9, MCM5, GRP, IAL, NCD, PAV, MUS312, CG4203, MEI-S332, ECO, BIF, CID, TRF4-2, WAPL, EAST, BARR, PIM, MEI-218, AXS, TOC, LWR, SCE, NUF2, SMC5, GLU, MUS304, SSE, MIS12, MUS301, MTS, NEB, MTM, NIPPED-B	1213	117	7937	3.019975902086372	1.7206236435640676E-11	6.372680161348399E-13	1.2312373343092986E-11
SP_PIR_KEYWORDS	cell division	35	1.8238665971860344	8.959500047894574E-14	MEI-S332, THR, TRL, ASP, SEP2, CNN, CYCD, CYCA, CYCB, TWE, CYCE, KLP61F, ZWILCH, CG8188, PONT, HD, CHB, CDC2, BALL, SPAS, MCM2, PNUT, MCM6, BORR, PR-SET7, CYCB3, IAL, SCRA, NCD, STG, CDC2C, PELO, GAMMATUB37C, CG10336, CG4203	1861	62	12980	3.9373559134007037	2.8132829399396542E-11	2.8133051444001467E-12	1.2055911824404575E-10
GOTERM_BP_FAT	GO:0007017~microtubule-based process	119	6.201146430432517	2.621247977713175E-13	RPL36A, MOP, NOD, MAEL, CNN, NOI, CAP-G, CP190, TOP2, SAS-4, GAMMATUB23C, SAS-6, RCD5, SPX, CG13900, CCTGAMMA, RPN1, ORC5, STAI, KLP3A, CHB, CG5525, FMR1, BALL, SPN-F, COS, SPN-D, RCD1, SPAS, SAK, TUM, SSP3, SSP2, T-CP1, SLU7, PELO, BETATUB56D, CEP97, CG7033, ASP, MAGO, RAC1, KLP61F, BARR, EMB, HEL25E, MUD, SPC105R, SPD-2, NUF2, GLU, RPA-70, CAL1, GRIP163, MTS, CCT5, TSU, LKB1, CG8258, ARMI, BTZ,…	1213	406	7937	1.9178582596582994	6.448241940404387E-10	2.0150769941551516E-11	4.615641202576626E-10
SP_PIR_KEYWORDS	mitosis	29	1.5112037519541428	1.3431425836815542E-11	MEI-S332, THR, TRL, ASP, SEP2, CNN, CYCA, CYCB, TWE, KLP61F, ZWILCH, CHB, CDC2, BALL, SPAS, MCM2, MCM6, PR-SET7, BORR, CYCB3, IAL, SCRA, NCD, STG, CDC2C, GAMMATUB37C, PELO, CG10336, CG4203	1861	51	12980	3.966031334618748	4.217484139701355E-9	3.244218227393958E-10	1.8073309515642677E-8
GOTERM_BP_FAT	GO:0051301~cell division	69	3.595622720166754	7.581441736186327E-11	DAH, THR, CNN, SEP2, CAP-G, ALPHATUB84D, SHG, SEP5, SAS-4, AUB, CYCD, CYCA, CYCB, CAF1, LOCO, CYCE, KLP67A, PIWI, KLP3A, BAP55, CHB, CDC2, BALL, PBL, MCM2, SPAS, TUM, PNUT, MCM6, PR-SET7, CYCB3, IAL, NCD, SCRA, PAV, STG, STI, PELO, FS(1)YB, CG4203, DCR-1, MEI-S332, APC2, TRL, ASP, N, ARET, MYT1, TWE, KLP61F, SAX, BRAT, ZWILCH, DGT2, SU(H), PONT, MAD, HD, PRAT, DRP1, BORR, LKB1, RAB35, MED, TSR, C…	1213	205	7937	2.2023726700581103	1.865035684778249E-7	4.66258964770816E-9	1.334992338897223E-7
GOTERM_BP_FAT	GO:0007143~female meiosis	27	1.4069828035435124	5.435795547040197E-7	MEI-S332, BIF, DHD, NOD, CNN, MYT1, MEI-41, FZY, WAPL, EAST, TWE, JIL-1, MEI-218, MUD, HIS4:CG33905, AXS, EIF-4E, KLP3A, LWR, BALL, MSPS, MUS304, MEI-9, MUS301, GRP, NCD, PAV	1213	63	7937	2.804263337651631	0.0013363124063515697	1.9958100356931574E-5	9.571672649366647E-4
GOTERM_BP_FAT	GO:0045132~meiotic chromosome segregation	24	1.2506513809275663	3.886775353040052E-6	MOD(MDG4), MEI-S332, HIS4:CG33905, AXS, BIF, EIF-4E, KLP3A, LWR, NOD, MUS304, CNN, MEI-9, MCM5, MEI-41, MUS301, GRP, WAPL, NCD, MUS312, PAV, EAST, JIL-1, MEI-218, KLP67A	1213	57	7937	2.7550657352366903	0.009515920284108415	1.1117388891235258E-4	0.006843875596806992
SP_PIR_KEYWORDS	meiosis	15	0.7816571130797291	8.119241486871134E-6	MEI-S332, SCE, MAEL, BALL, CNN, MEI-9, RAD50, MRE11, WAPL, IAL, NCD, SCRA, TWE, GAMMATUB37C, PELO	1861	28	12980	3.736470407614954	0.0025462050835358685	8.497812837804375E-5	0.010924644258181182
GOTERM_BP_FAT	GO:0016321~female meiosis chromosome segregation	17	0.8858780614903595	1.1364583410253711E-5	HIS4:CG33905, AXS, BIF, EIF-4E, KLP3A, LWR, MUS304, CNN, MEI-9, MEI-41, MUS301, GRP, WAPL, PAV, EAST, JIL-1, MEI-218	1213	34	7937	3.2716405605935694	0.02756985271072787	2.767640110945546E-4	0.020009637390483448
GOTERM_BP_FAT	GO:0007127~meiosis I	19	0.9900990099009901	5.013315903953865E-5	MSH6, MEI-S332, KLP3A, CDC2, BALL, MUS304, SPN-D, SSE, MEI-9, MCM5, MEI-41, MUS312, EAST, OKR, TWE, PELO, TREM, MEI-218, ERCC1	1213	45	7937	2.7627186956123473	0.11602868214922069	9.861587274909711E-4	0.0882411092402835
GOTERM_BP_FAT	GO:0051327~M phase of meiotic cell cycle	51	2.6576341844710787	1.9380150154742348E-4	MOD(MDG4), NOD, MAEL, CNN, MEI-41, TOP2, FZY, OKR, JIL-1, TREM, KLP67A, HIS4:CG33905, KLP3A, EIF-4E, CDC2, BALL, SPN-D, MEI-9, MCM5, RAD50, MRE11, GRP, IAL, NCD, SCRA, MUS312, PAV, PELO, MIA, MEI-S332, BIF, DHD, MYT1, WAPL, EAST, TWE, MEI-218, ERCC1, MUD, AXS, MSH6, LWR, SCE, MSPS, MUS304, GRIP84, SSE, MUS301, MEI-P26, NEB, GAMMATUB37C	1213	200	7937	1.6685366859027206	0.3792320245451818	0.0030517307523550974	0.34071010445112515
GOTERM_BP_FAT	GO:0007126~meiosis	51	2.6576341844710787	1.9380150154742348E-4	MOD(MDG4), NOD, MAEL, CNN, MEI-41, TOP2, FZY, OKR, JIL-1, TREM, KLP67A, HIS4:CG33905, KLP3A, EIF-4E, CDC2, BALL, SPN-D, MEI-9, MCM5, RAD50, MRE11, GRP, IAL, NCD, SCRA, MUS312, PAV, PELO, MIA, MEI-S332, BIF, DHD, MYT1, WAPL, EAST, TWE, MEI-218, ERCC1, MUD, AXS, MSH6, LWR, SCE, MSPS, MUS304, GRIP84, SSE, MUS301, MEI-P26, NEB, GAMMATUB37C	1213	200	7937	1.6685366859027206	0.3792320245451818	0.0030517307523550974	0.34071010445112515
GOTERM_BP_FAT	GO:0051321~meiotic cell cycle	52	2.709744658676394	4.035061814937467E-4	MOD(MDG4), NOD, MAEL, CNN, MEI-41, TOP2, FZY, OKR, JIL-1, TREM, KLP67A, HIS4:CG33905, KLP3A, EIF-4E, CDC2, BALL, SPN-D, MEI-9, MCM5, RAD50, MRE11, GRP, IAL, NCD, SCRA, MUS312, PAV, PELO, MIA, MEI-S332, BIF, DHD, ASP, MYT1, WAPL, EAST, TWE, MEI-218, ERCC1, MSH6, MUD, AXS, LWR, SCE, MSPS, MUS304, GRIP84, SSE, MUS301, MEI-P26, NEB, GAMMATUB37C	1213	211	7937	1.6125621720461196	0.6294717265555018	0.006035526768692012	0.7081450723436356
GOTERM_BP_FAT	GO:0007131~reciprocal meiotic recombination	11	0.5732152162584679	0.0016747999823593783	KLP3A, MUS312, OKR, MUS304, SPN-D, TREM, MEI-218, MEI-9, MEI-41, ERCC1, MCM5	1213	24	7937	2.999003847210772	0.9838116253446875	0.020305740271066908	2.908439730525192
Annotation Cluster 6	Enrichment Score: 11.164523846448882
Category	Term	Count	%	PValue	Genes	List Total	Pop Hits	Pop Total	Fold Enrichment	Bonferroni	Benjamini	FDR
GOTERM_MF_FAT	GO:0008270~zinc ion binding	274	14.278269932256382	2.4462218974194954E-21	CG5708, SINA, CG12863, CG8209, ROQ, OVO, CG8478, ROW, NOI, DX, DNAPOL-ALPHA50, CG4854, NOT, PHOL, TFIIB, CG8728, RNO, KUZ, GEK, CG8945, CG15514, CG7987, E(BX), ALPHA-MAN-II, DEAF1, KEN, CG18764, PIE, CG10321, MOB4, CG17612, SBB, CG14117, MOB3, SU(VAR)2-10, CG5516, RAT1, CG9609, BAP170, CG9890, SCAT, LID, D19B, HB, FU2, SCE, D19A, AEF1, CG12795, MLD, ZF30C, CG2116, SCM, CG7787, CG11906, ALPHA-MAN-…	1266	1026	7918	1.6702635120361902	2.1991534857801264E-18	2.1991534857801267E-19	3.812493061959028E-18
INTERPRO	IPR015880:Zinc finger, C2H2-like	116	6.044815007816571	3.6369532658755515E-18	PITA, CG8209, ROW, OVO, CG8478, POLYBROMO, NOI, CP190, CG4854, CG6254, CG17328, NOT, PHOL, AZ2, CG3281, SRY-BETA, MEICS, CG15514, CG17186, CG7987, SQZ, CG10979, SU(HW), CG15073, KEN, CG18764, CG3847, CG10321, CG17612, SBB, CG6791, CG14117, WEK, TRL, CG1647, PAD, CG9609, BAP170, CG32767, WDN, CG10274, CG9890, CG11456, SCAT, CG1792, D19B, HB, FU2, D19A, AEF1, MLD, ZF30C, CG2116, CG11906, CG15435, C…	1650	324	10196	2.2123756079311634	6.8411090931119125E-15	2.2803696977039707E-15	6.208294745833729E-15
INTERPRO	IPR007087:Zinc finger, C2H2-type	110	5.73215216258468	1.213193713037703E-15	PITA, CG8209, ROW, OVO, CG8478, CP190, CG4854, CG6254, CG17328, PHOL, AZ2, CG3281, SRY-BETA, MEICS, CG17186, CG7987, SQZ, CG10979, SU(HW), CG15073, KEN, CG3847, CG18764, CG10321, CG17612, SBB, CG6791, CG14117, WEK, TRL, CG1647, PAD, CG9609, CG32767, WDN, CG9890, CG10274, CG11456, CG1792, D19B, HB, FU2, D19A, AEF1, MLD, ZF30C, CG2116, CG11906, CG15435, CG15436, CG17829, CG10462, PZG, CG11247, CG10…	1650	320	10196	2.124166666666667	2.2971624602519114E-12	4.594102875898898E-13	2.0872192862952943E-12
SMART	SM00355:ZnF_C2H2	116	6.044815007816571	2.0721541077464736E-14	PITA, CG8209, ROW, OVO, CG8478, POLYBROMO, NOI, CP190, CG4854, CG6254, CG17328, NOT, PHOL, AZ2, CG3281, SRY-BETA, MEICS, CG15514, CG17186, CG7987, SQZ, CG10979, SU(HW), CG15073, KEN, CG18764, CG3847, CG10321, CG17612, SBB, CG6791, CG14117, WEK, TRL, CG1647, PAD, CG9609, BAP170, CG32767, WDN, CG10274, CG9890, CG11456, SCAT, CG1792, D19B, HB, FU2, D19A, AEF1, MLD, ZF30C, CG2116, CG11906, CG15435, C…	886	324	4824	1.9493353398545272	6.768141602719879E-12	2.2560842083407806E-12	2.8099744753262712E-11
GOTERM_MF_FAT	GO:0046914~transition metal ion binding	311	16.206357477853047	1.3779326504503444E-13	CG5708, SINA, CG12863, CG8209, ROQ, OVO, CG8478, ROW, NOI, DX, DNAPOL-ALPHA50, NOX, PGANT35A, CG4854, NOT, PHOL, TFIIB, CG8728, RNO, KUZ, GEK, CG8945, CG13126, CG15514, CG7987, E(BX), CG18234, ALPHA-MAN-II, DEAF1, KEN, CG18764, PIE, CG10321, MOB4, CG17612, SBB, PXT, CG14117, MOB3, SU(VAR)2-10, CG5516, RAT1, CG9609, BAP170, CG13630, CG9890, SCAT, LID, D19B, HB, FU2, SCE, D19A, AEF1, CG12795, GALNA…	1266	1354	7918	1.4365591623671947	1.2386303094302775E-10	9.527933997333093E-12	2.1472823519275153E-10
INTERPRO	IPR012934:Zinc finger, AD-type	45	2.344971339239187	2.875798007446948E-12	CG18764, CG17359, CG10321, CG18476, CG17612, PITA, WEK, GATAD, CG14710, CG4424, CG1647, CG10654, PAD, CG30020, CG8388, CG4854, CG6254, CG10366, CG17328, CG14711, CG10274, CG6808, TREM, CG3281, CG8319, MEICS, CG12219, CG1792, CG17568, D19B, FU2, D19A, CG31365, CG4730, MLD, CG15435, CG15436, DBR, CG10669, CG8159, HANG, CG15073, CG11902, CG8301, CG10147	1650	94	10196	2.9582205029013537	5.409399927991387E-9	9.0156659915408E-10	4.9090176368338234E-9
SP_PIR_KEYWORDS	zinc-finger	93	4.84627410109432	3.4874489794011028E-12	MOD(MDG4), CG4622, SINA, ROQ, BRE1, OVO, CG11982, ADA2B, NOI, DX, CG8635, CP190, CAZ, NOT, CG6923, CG4813, RIPALPHA, TFIIB, XPAC, L(3)73AH, SRY-BETA, CG10144, RNO, GEK, BON, TOPORS, MCM2, E(BX), MCM6, BTK29A, MIB1, SQZ, CG13025, HANG, SLU7, LOLA, SU(HW), JING, SU(S), CG6752, DEAF1, KEN, CG6171, WECH, LARK, ECO, WEK, POSH, SPT4, TRL, DNAPOL-DELTA, CG5555, RAT1, GFZF, EIF-2BETA, ATBP, CG11414, E(Y)…	1861	314	12980	2.0657683527450827	1.095053825395098E-9	9.125444844215735E-11	4.692668476025119E-9
SP_PIR_KEYWORDS	zinc	143	7.451797811360084	1.5034005568277873E-11	CG5708, SINA, MATS, GATAD, ROQ, OVO, NOI, DX, DNAPOL-ALPHA50, CP190, NOT, RIPALPHA, TFIIB, SRY-BETA, RNO, GEK, TUM, E(BX), SQZ, MIB1, CG42382, CG8003, ALPHA-MAN-II, SLU7, SU(HW), CG6752, KEN, DEAF1, WECH, MOB4, MOB3, WEK, TRL, PPS, CG9293, CLP, RAT1, PPV, ATBP, E(Y)3, WDN, LID, CG1598, ALH, SNAMA, HB, SCE, RPA-70, AEF1, CG12795, CG8569, CG15439, CG7787, SCM, MTS, CG9925, CG11329, NOA36, DPPIII, A…	1861	577	12980	1.7285762578960453	4.720667856616956E-9	3.371906087679122E-10	2.0229617980760395E-8
SP_PIR_KEYWORDS	metal-binding	169	8.80667014069828	5.4724915834175534E-8	CG5708, SINA, MATS, GATAD, ROQ, OVO, NOI, DX, DNAPOL-ALPHA50, CP190, CG11257, NOT, RIPALPHA, TFIIB, SPO, SRY-BETA, RNO, RRP1, GEK, TUM, CG13690, E(BX), MIB1, SQZ, CG42382, CG8003, ALPHA-MAN-II, SU(HW), SLU7, PELO, CG6752, CG3326, KEN, DEAF1, WECH, MOB4, PXT, WEK, MOB3, TRL, PPS, CG9293, CLP, PPV, RAT1, ATBP, CG13630, E(Y)3, WDN, CYP6A22, LID, CG1598, ALH, SNAMA, HB, PRAT, SCE, RPA-70, AEF1, CG127…	1861	796	12980	1.4808189253629782	1.7183476400450814E-5	7.471138094850005E-7	7.363745323507587E-5
INTERPRO	IPR013087:Zinc finger, C2H2-type/integrase, DNA-binding	50	2.6055237102657633	1.2427948324037056E-7	CG18476, PITA, CG5245, CG14710, CG4424, CG4854, CG17328, CG14711, PHOL, AZ2, TREM, CG3281, MEICS, CG12219, VFL, CG31365, CG7987, SQZ, SU(HW), CG8301, KEN, CG18764, CG1602, CG17359, CG4360, TRL, PAD, CG4496, CG32767, CG3065, WDN, CG6808, CG10274, CG8319, CG11456, CG1792, D19B, FU2, D19A, AEF1, CG3407, ZF30C, CG15436, CG, CG10462, CG10669, CG11247, OPBP, CG8159, CG11902	1650	145	10196	2.1308254963427378	2.3374240052609352E-4	2.1251567140279093E-5	2.1214539644986985E-4
GOTERM_MF_FAT	GO:0046872~metal ion binding	344	17.926003126628455	3.5973866684066484E-7	CG5708, SINA, CG12863, CG8209, ROQ, OVO, CG8478, ROW, NOI, DX, DNAPOL-ALPHA50, SHG, NOX, PGANT35A, CG4854, NOT, PPD3, PHOL, TFIIB, CG8728, RNO, KUZ, GEK, CG8945, CG13126, CG15514, CG7987, E(BX), CG18234, ALPHA-MAN-II, PELO, DEAF1, KEN, CG18764, CG7332, CG10321, PIE, MOB4, CG17612, SBB, PXT, MOB3, CG14117, SU(VAR)2-10, N, CG5516, RAT1, CG9609, BAP170, CG13630, CG9890, SCAT, LID, SCF, D19B, HB, FU2…	1266	1718	7918	1.2523250702992386	3.233528298748345E-4	1.4700124664535075E-5	5.606595112728208E-4
GOTERM_MF_FAT	GO:0043169~cation binding	347	18.082334549244397	2.0472217115418357E-6	CG5708, SINA, CG12863, CG8209, ROQ, OVO, CG8478, ROW, NOI, DX, DNAPOL-ALPHA50, SHG, NOX, PGANT35A, CG4854, NOT, PPD3, PHOL, TFIIB, CG8728, RNO, KUZ, GEK, CG8945, CG13126, CG15514, CG7987, E(BX), CG18234, ALPHA-MAN-II, PELO, DEAF1, KEN, CG18764, CG7332, CG10321, PIE, MOB4, CG17612, SBB, PXT, MOB3, CG14117, SU(VAR)2-10, N, CG5516, RAT1, CG9609, BAP170, CG13630, CG8460, CG9890, SCAT, LID, SCF, D19B,…	1266	1764	7918	1.230304707454335	0.001838761605242878	7.668265150750919E-5	0.0031905944652188545
GOTERM_MF_FAT	GO:0043167~ion binding	347	18.082334549244397	3.1210357580849377E-6	CG5708, SINA, CG12863, CG8209, ROQ, OVO, CG8478, ROW, NOI, DX, DNAPOL-ALPHA50, SHG, NOX, PGANT35A, CG4854, NOT, PPD3, PHOL, TFIIB, CG8728, RNO, KUZ, GEK, CG8945, CG13126, CG15514, CG7987, E(BX), CG18234, ALPHA-MAN-II, PELO, DEAF1, KEN, CG18764, CG7332, CG10321, PIE, MOB4, CG17612, SBB, PXT, MOB3, CG14117, SU(VAR)2-10, N, CG5516, RAT1, CG9609, BAP170, CG13630, CG8460, CG9890, SCAT, LID, SCF, D19B,…	1266	1772	7918	1.2247502843958504	0.0028018829035714177	1.079101590114595E-4	0.0048640952664325
Annotation Cluster 7	Enrichment Score: 10.94782757765028
Category	Term	Count	%	PValue	Genes	List Total	Pop Hits	Pop Total	Fold Enrichment	Bonferroni	Benjamini	FDR
GOTERM_BP_FAT	GO:0051276~chromosome organization	141	7.3475768629494524	9.949352828726059E-44	TLK, HIRA, HP1B, INO80, HP1C, CAP-G, MEI-41, CP190, YL-1, TOP2, ROD, CAP-H2, NOT, MOR, ORC5, BKA, JIL-1, E(Z), JUMU, CHB, FMR1, BALL, SPN-D, LIG4, RPD3, MRE11, E(BX), GAS41, PTIP, MUS312, SU(HW), VAS, HIS2A:CG33853, CG4203, SU(VAR)2-10, TRL, LOLAL, ASP, IRBP, WAPL, CAF1-105, TRR, BARR, PIM, MUS201, EGG, LID, PONT, HDACX, SUUR, TAF1, SCF, SCE, NUF2, GLU, SPEL1, SSE, WDA, SCM, BUR, GLO, HDAC3, RHI,…	1213	282	7937	3.2716405605935694	2.4475407958666105E-40	2.4475407958666105E-40	1.7519492300600807E-40
SP_PIR_KEYWORDS	nucleus	270	14.069828035435123	4.1237848514021976E-39	SINA, CPSF100, SURF6, OVO, HIRA, HP1B, HP1C, MOD, NOI, MYS45A, CG13900, NOT, TFIIB, CHB, RNO, SIM, BALL, MNB, RPD3, E(BX), BCD, RFC4, JUPITER, GNF1, PELO, GLD2, HIS2A:CG33853, DEAF1, KEN, PIC, PROSALPHA7, PROSALPHA5, ASP, LOLAL, LIN, N, ODSH, RAT1, RM62, PIT, EMB, CG6907, LID, PONT, RANBP16, SUUR, HD, HB, SCE, CG5641, NXF2, MLE, AEF1, DBP73D, SCM, CG2982, NOA36, SKD, CG7338, ARI-2, NIPPED-B, MES-…	1861	869	12980	2.1670668417007324	1.29486844334029E-36	6.47434221670145E-37	5.548937135971359E-36
GOTERM_BP_FAT	GO:0006325~chromatin organization	84	4.377279833246483	1.7386771351304063E-25	MOD(MDG4), TLK, BRE1, HIRA, INO80, HP1B, HP1C, ISWI, ESC, ADA2B, ART1, HP4, CP190, YL-1, ART4, SAS10, TEFU, NOT, RTF1, CAF1, MOR, BKA, JIL-1, CG2051, ACF1, E(Z), HIS4:CG33905, JUMU, EIF-4E, REPT, FMR1, BALL, TOPORS, RPD3, E(BX), PR-SET7, IAL, DOM, E(PC), GAS41, PTIP, SU(HW), STI, HIS1:CG33855, JING, PSR, HIS2A:CG33853, SPT4, TRL, LOLAL, CID, WAPL, CAF1-105, SET, TRR, CHD1, HIS2B:CG33870, MUS201, …	1213	170	7937	3.2331506716454097	4.277145752420799E-22	7.128576254034666E-23	3.0615801054115487E-22
GOTERM_MF_FAT	GO:0003677~DNA binding	243	12.662845231891609	1.1654541787706975E-24	NOD, OVO, ROW, RFC38, MOD, CG3995, CG13900, APT, PHOL, MOR, TOP3BETA, CUTLET, RNO, SIM, SPN-D, CG15514, E(BX), RAD1, BCD, RFC3, RFC4, GNF1, HIS2A:CG33853, KEN, DEAF1, SBB, PIC, SU(VAR)2-10, LOLAL, ODSH, CG9705, BAP170, CAF1-105, CG12267, LID, SUUR, SCF, HB, FU2, CG9305, CG5641, AEF1, ZF30C, CG4882, GUG, RAVUS, PZG, TFIIFBETA, CG4078, MBD-R2, MLH1, ISWI, GEMININ, CG8388, L(3)MBT, CG14711, KU80, OK…	1266	830	7918	1.8310911894021584	1.047743306714857E-21	1.746238844524762E-22	1.81638712959018E-21
GOTERM_BP_FAT	GO:0016568~chromatin modification	63	3.282959874934862	4.873197803109522E-23	MOD(MDG4), TLK, BRE1, HIRA, INO80, ISWI, ESC, ADA2B, ART1, CP190, YL-1, SAS10, ART4, TEFU, NOT, RTF1, CAF1, MOR, BKA, JIL-1, CG2051, ACF1, E(Z), REPT, FMR1, BALL, TOPORS, RPD3, E(BX), PR-SET7, IAL, DOM, GAS41, PTIP, SU(HW), JING, PSR, SPT4, TRL, LOLAL, TRR, CHD1, MUS201, EGG, LID, HDACX, PONT, TAF1, SUUR, SU(VAR)3-3, SU(Z)12, SU(VAR)205, WDA, SCM, BUR, BRM, BORR, HDAC3, CHRAC-14, COREST, SFMBT, S…	1213	112	7937	3.680595630667766	1.1988066595649424E-19	1.498508324456178E-20	8.58105575916276E-20
SP_PIR_KEYWORDS	chromatin regulator	44	2.2928608650338718	5.868027287023673E-22	MOD(MDG4), BRE1, TRL, HIRA, LOLAL, INO80, ISWI, ESC, CP190, YL-1, SAS10, ART4, TRR, TEFU, NOT, CAF1, CHD1, JIL-1, EGG, LID, PONT, E(Z), SUUR, REPT, SU(VAR)3-3, SU(Z)12, BALL, SU(VAR)205, TOPORS, RPD3, E(BX), CG2982, SCM, BRM, PR-SET7, IAL, DOM, COREST, SFMBT, SU(HW), PSR, JING, KDM4A, MES-4	1861	64	12980	4.795137023105857	1.8425605681254331E-19	3.0709342802090554E-20	7.895978015629793E-19
GOTERM_BP_FAT	GO:0006350~transcription	141	7.3475768629494524	7.976122794944134E-18	STIL, HIRA, OVO, INO80, DNAPOL-ALPHA50, CP190, YL-1, NOT, JIL-1, TFIIB, SRY-BETA, E(Z), JUMU, SIN, SIM, RPD3, E(BX), BCD, SQZ, HSF, GAS41, GNF1, SU(HW), KEN, DEAF1, TRL, PPS, LOLAL, LIN, N, RAT1, TRF, ATBP, TRR, RIG, CG12267, E(Y)3, WDN, CG6907, EGG, SU(H), LID, PONT, TAF2, TAF1, TAF4, TAF6, TAF8, SCE, CG5641, AEF1, SCM, MED, SKD, CG13773, CG7339, USH, NIPPED-B, TFIIFBETA, MOD(MDG4), E2F2, EAR, Z…	1213	459	7937	2.010027533959448	1.9621262075562568E-14	1.0326980039769775E-15	1.4044895612829795E-14
GOTERM_BP_FAT	GO:0016570~histone modification	35	1.8238665971860344	3.8299169237342674E-15	TLK, BRE1, ESC, ART1, YL-1, ART4, TRR, NOT, RTF1, CAF1, JIL-1, CG2051, EGG, LID, HDACX, PONT, E(Z), TAF1, REPT, SU(VAR)3-3, SU(Z)12, BALL, SU(VAR)205, WDA, RPD3, BUR, PR-SET7, BORR, HDAC3, IAL, GAS41, DOM, PTIP, SIR2, KDM4A	1213	55	7937	4.16390616802818	9.28590537796481E-12	3.714806240395774E-13	6.650235917504688E-12
GOTERM_BP_FAT	GO:0016569~covalent chromatin modification	35	1.8238665971860344	3.8299169237342674E-15	TLK, BRE1, ESC, ART1, YL-1, ART4, TRR, NOT, RTF1, CAF1, JIL-1, CG2051, EGG, LID, HDACX, PONT, E(Z), TAF1, REPT, SU(VAR)3-3, SU(Z)12, BALL, SU(VAR)205, WDA, RPD3, BUR, PR-SET7, BORR, HDAC3, IAL, GAS41, DOM, PTIP, SIR2, KDM4A	1213	55	7937	4.16390616802818	9.28590537796481E-12	3.714806240395774E-13	6.650235917504688E-12
GOTERM_CC_FAT	GO:0044451~nucleoplasm part	87	4.533611255862429	1.3841787826005968E-14	E2F2, EAR, CPSF100, BGB, WASH, LOK, ISWI, ESC, ADA2B, YL-1, ART4, TRF2, CAZ, MCM7, NOT, NIPP1, CAF1, CYCH, TRAL, TFIIB, MTA1-LIKE, SYM, E(Z), ELP3, REPT, DRE4, MCM2, MCM3, RPD3, MCM5, MCM6, SMN, COQ2, TAF13, DOM, NS3, TAF12, GAS41, CG5147, XPD, TFIIEALPHA, SLU7, RBF, MIA, SPT5, SPT6, CG3689, SC35, CLP, TRF, CPSF160, E2F, PBP95, CDC45L, ELOA, HAY, TFIIA-S, CG12267, HIS2B:CG33870, CG6907, HDACX, CS…	771	240	4786	2.2502269779507134	6.467049118441537E-12	8.083533842295765E-13	1.978417429882029E-11
SP_PIR_KEYWORDS	Transcription	114	5.9405940594059405	4.591588569235345E-14	STIL, HIRA, OVO, INO80, DNAPOL-ALPHA50, CP190, YL-1, NOT, JIL-1, TFIIB, SRY-BETA, E(Z), JUMU, SIM, RPD3, E(BX), BCD, SQZ, HSF, GNF1, SU(HW), KEN, DEAF1, TRL, LOLAL, LIN, N, RAT1, TRF, ATBP, TRR, RIG, E(Y)3, WDN, CG6907, SU(H), EGG, LID, PONT, TAF2, TAF1, TAF4, TAF6, TAF8, SCE, CG5641, AEF1, CG2982, SCM, SKD, MED, USH, NIPPED-B, TFIIFBETA, MOD(MDG4), E2F2, ZEN, ISWI, ESC, ADA2B, ART4, ADF1, PHTF, …	1861	393	12980	2.023208403919751	1.4432455230917185E-11	1.8040013927134169E-12	6.185052470186747E-11
SP_PIR_KEYWORDS	transcription regulation	109	5.680041688379364	1.4284502119828822E-12	STIL, HIRA, OVO, INO80, CP190, YL-1, NOT, JIL-1, TFIIB, SRY-BETA, E(Z), JUMU, SIM, RPD3, E(BX), BCD, SQZ, HSF, GNF1, SU(HW), KEN, DEAF1, TRL, LOLAL, LIN, N, RAT1, TRF, ATBP, TRR, RIG, E(Y)3, WDN, CG6907, SU(H), EGG, LID, PONT, TAF2, TAF1, TAF4, TAF6, TAF8, SCE, CG5641, AEF1, CG2982, SCM, SKD, MED, USH, NIPPED-B, TFIIFBETA, MOD(MDG4), E2F2, ISWI, ZEN, ESC, ADA2B, ART4, ADF1, PHTF, RTF1, CAF1, MIP1…	1861	387	12980	1.964462994666811	4.485216642535761E-10	4.0774716936198274E-11	1.922062509152056E-9
GOTERM_BP_FAT	GO:0010604~positive regulation of macromolecule metabolic process	49	2.553413236060448	2.4729532942571008E-8	BGB, OVO, ISWI, ESC, ADA2B, ADF1, AUB, NOT, RTF1, MOR, BAP60, BKA, JIL-1, BAP55, BCD, HSF, LOLA, VAS, DEAF1, APC2, SPT5, SPT4, LOLAL, TRL, LIN, N, TRF, E2F, TFAM, BAP170, TRR, E(Y)3, CHN, SU(H), HRB27C, LID, TAF2, TAF1, SUUR, TAF4, ORB, HB, CG5641, DA, SU(VAR)205, RAPTOR, BRM, CHIP, PUM	1213	142	7937	2.257892781254717	6.0832801485610766E-5	1.1928355998502838E-6	4.354542261220118E-5
GOTERM_BP_FAT	GO:0045449~regulation of transcription	178	9.275664408546119	3.268277687723225E-8	STIL, GATAD, ROW, HIRA, OVO, INO80, MIP40, CP190, YL-1, TOP2, NOT, APT, MOR, ORC5, BKA, ORC6, TFIIB, JIL-1, ORC1, SRY-BETA, E(Z), JUMU, RNO, NITO, SIM, D12, COS, SIX4, RPD3, E(BX), BCD, SQZ, HSF, GAS41, GNF1, SU(HW), BIN3, KEN, DEAF1, SBB, WEK, TRL, PPS, LOLAL, LIN, N, ODSH, RAT1, TRF, CG9705, FU, BAP170, ATBP, TRR, RIG, E(Y)3, WDN, CG6907, EGG, SU(H), LID, PONT, TAF2, MUD, TAF1, TAF4, HB, TAF6, …	1213	799	7937	1.4577021771856205	8.039640059598341E-5	1.5169730486208621E-6	5.755002493446071E-5
GOTERM_BP_FAT	GO:0010557~positive regulation of macromolecule biosynthetic process	43	2.240750390828557	5.923567001525198E-7	DEAF1, SPT5, BGB, SPT4, TRL, OVO, LOLAL, LIN, ISWI, N, ESC, TRF, E2F, TFAM, BAP170, TRR, ADF1, AUB, NOT, E(Y)3, CHN, MOR, BAP60, BKA, JIL-1, SU(H), HRB27C, LID, TAF1, SUUR, TAF4, ORB, BAP55, HB, CG5641, DA, SU(VAR)205, BCD, BRM, HSF, LOLA, PUM, VAS	1213	129	7937	2.18109370706238	0.0014561367165640826	2.1429151479512853E-5	0.0010430565461239105
SP_PIR_KEYWORDS	dna-binding	95	4.9504950495049505	3.145512083713514E-6	E2F2, MAEL, OVO, INO80, MOD, ZEN, DNAPOL-EPSILON, ADA2B, MEI-41, CP190, YL-1, TOP2, MTSSB, MCM7, ADF1, PHTF, ORC6, XPAC, MIP120, LBR, ORC1, SRY-BETA, TOP3BETA, HIS4:CG33905, JUMU, DPA, SIM, TAM, MCM2, TAN, SIX4, MCM3, MEI-9, HEY, MCM5, MCM6, BCD, DOM, RFC4, HSF, MUS210, GNF1, SU(HW), LOLA, HIS1:CG33855, HIS2A:CG33853, RBF, DEAF1, KEN, PIC, TJ, TRL, LOLAL, DNAPOL-DELTA, AOP, ODSH, TRF, E2F, ETS97D…	1861	417	12980	1.5889706289777419	9.872047401406903E-4	3.6580528978258364E-5	0.004232496969325261
GOTERM_BP_FAT	GO:0045935~positive regulation of nucleobase, nucleoside, nucleotide and nucleic acid metabolic process	39	2.0323084940072955	5.373316507249201E-6	DEAF1, SPT5, BGB, SPT4, TRL, OVO, LOLAL, LIN, ISWI, N, ESC, TRF, E2F, TFAM, BAP170, TRR, ADF1, NOT, E(Y)3, CHN, MOR, BAP60, BKA, JIL-1, SU(H), LID, TAF2, TAF1, SUUR, TAF4, BAP55, HB, CG5641, DA, SU(VAR)205, BCD, BRM, HSF, LOLA	1213	121	7937	2.1089914357545325	0.013131414813751019	1.5019774329494417E-4	0.009461276357958237
GOTERM_BP_FAT	GO:0051173~positive regulation of nitrogen compound metabolic process	39	2.0323084940072955	5.373316507249201E-6	DEAF1, SPT5, BGB, SPT4, TRL, OVO, LOLAL, LIN, ISWI, N, ESC, TRF, E2F, TFAM, BAP170, TRR, ADF1, NOT, E(Y)3, CHN, MOR, BAP60, BKA, JIL-1, SU(H), LID, TAF2, TAF1, SUUR, TAF4, BAP55, HB, CG5641, DA, SU(VAR)205, BCD, BRM, HSF, LOLA	1213	121	7937	2.1089914357545325	0.013131414813751019	1.5019774329494417E-4	0.009461276357958237
GOTERM_BP_FAT	GO:0031328~positive regulation of cellular biosynthetic process	46	2.3970818134445024	5.438447604025989E-6	DEAF1, SPT5, BGB, SPT4, TRL, OVO, LOLAL, LIN, ISWI, N, ESC, TRF, E2F, TFAM, BAP170, SPZ, TRR, CACT, ADF1, AUB, NOT, E(Y)3, CHN, MOR, BAP60, BKA, JIL-1, SU(H), HRB27C, LID, TAF2, TAF1, SUUR, TAF4, ORB, BAP55, HB, CG5641, DA, SU(VAR)205, BCD, BRM, HSF, LOLA, PUM, VAS	1213	153	7937	1.9672609906837148	0.013289521551883232	1.5031024706257945E-4	0.009575953294427286
GOTERM_BP_FAT	GO:0009891~positive regulation of biosynthetic process	46	2.3970818134445024	5.438447604025989E-6	DEAF1, SPT5, BGB, SPT4, TRL, OVO, LOLAL, LIN, ISWI, N, ESC, TRF, E2F, TFAM, BAP170, SPZ, TRR, CACT, ADF1, AUB, NOT, E(Y)3, CHN, MOR, BAP60, BKA, JIL-1, SU(H), HRB27C, LID, TAF2, TAF1, SUUR, TAF4, ORB, BAP55, HB, CG5641, DA, SU(VAR)205, BCD, BRM, HSF, LOLA, PUM, VAS	1213	153	7937	1.9672609906837148	0.013289521551883232	1.5031024706257945E-4	0.009575953294427286
GOTERM_BP_FAT	GO:0045941~positive regulation of transcription	37	1.9280875455966648	1.2707300620824106E-5	DEAF1, SPT5, BGB, SPT4, TRL, OVO, LOLAL, LIN, ISWI, N, ESC, TRF, E2F, TFAM, BAP170, TRR, ADF1, NOT, E(Y)3, CHN, MOR, BAP60, BKA, JIL-1, SU(H), LID, TAF1, TAF4, BAP55, HB, CG5641, DA, SU(VAR)205, BRM, BCD, HSF, LOLA	1213	116	7937	2.087081047275208	0.030776611084274652	3.034506305494844E-4	0.022373511932227697
GOTERM_BP_FAT	GO:0051252~regulation of RNA metabolic process	144	7.503908285565399	1.407853642905973E-5	GATAD, ROW, HIRA, OVO, MIP40, TOP2, NOT, APT, MOR, ORC5, ORC6, BKA, JIL-1, TFIIB, ORC1, E(Z), JUMU, RNO, SIM, D12, SIX4, RPD3, BCD, GAS41, HSF, SU(HW), KEN, DEAF1, SBB, CG5728, TRL, LOLAL, LIN, N, ARET, SC35, ODSH, TRF, RM62, CG6841, CG9705, BAP170, ATBP, E(Y)3, WDN, CG6907, SU(H), EGG, TAF2, HEL25E, MUD, TAF1, TAF4, TAF6, SCE, CG5641, AEF1, HDAC3, MED, LAM, SKD, NAP1, SIR2, POP2, NIPPED-B, ABO, …	1213	678	7937	1.38972342396895	0.034040569834901	3.2978792619575703E-4	0.024787539501136546
GOTERM_BP_FAT	GO:0051254~positive regulation of RNA metabolic process	31	1.6154247003647733	1.4164376426507402E-5	DEAF1, SPT5, BGB, SPT4, TRL, OVO, LOLAL, LIN, N, ESC, TRF, TFAM, BAP170, E(Y)3, NOT, CHN, MOR, BAP60, BKA, JIL-1, SU(H), TAF2, TAF1, TAF4, BAP55, CG5641, SU(VAR)205, BRM, BCD, HSF, LOLA	1213	90	7937	2.2537968306311256	0.03424452934899003	3.286687387243914E-4	0.02493865691778341
GOTERM_BP_FAT	GO:0010628~positive regulation of gene expression	37	1.9280875455966648	1.5710677914340888E-5	DEAF1, SPT5, BGB, SPT4, TRL, OVO, LOLAL, LIN, ISWI, N, ESC, TRF, E2F, TFAM, BAP170, TRR, ADF1, NOT, E(Y)3, CHN, MOR, BAP60, BKA, JIL-1, SU(H), LID, TAF1, TAF4, BAP55, HB, CG5641, DA, SU(VAR)205, BRM, BCD, HSF, LOLA	1213	117	7937	2.0692427477258475	0.03791124462515494	3.5779311813921577E-4	0.02766081355760619
GOTERM_BP_FAT	GO:0045893~positive regulation of transcription, DNA-dependent	30	1.5633142261594581	2.5061712430488866E-5	DEAF1, SPT5, BGB, SPT4, TRL, LOLAL, OVO, LIN, N, ESC, TRF, TFAM, BAP170, E(Y)3, NOT, MOR, CHN, BAP60, BKA, JIL-1, SU(H), TAF1, TAF4, BAP55, CG5641, SU(VAR)205, BRM, BCD, HSF, LOLA	1213	88	7937	2.2306640185865247	0.0597905272019329	5.454492870223815E-4	0.04412117231137325
GOTERM_MF_FAT	GO:0016563~transcription activator activity	32	1.6675351745700884	2.579377081185523E-5	BGB, TRL, OVO, N, E2F, BAP170, TRR, RIG, CHM, MOR, BAP60, BKA, TUDOR-SN, SU(H), LID, PONT, TAF1, SRY-DELTA, BAP55, HB, SIM, BON, DA, SU(VAR)205, NEJ, MBF1, BRM, HSF, SSB-C31A, LOLA, NIPPED-B, HCF	1266	93	7918	2.152032478893815	0.02292210272317241	7.024470783253411E-4	0.04019262383505584
GOTERM_MF_FAT	GO:0030528~transcription regulator activity	142	7.399687337154768	4.014982902033555E-4	GATAD, HIRA, OVO, YL-1, APT, MOR, BKA, TFIIB, E(Z), JUMU, MEICS, SIM, SIX4, RPD3, BCD, CG7818, SQZ, HSF, GAS41, SU(HW), KEN, DEAF1, SBB, WEK, TRL, PPS, LOLAL, N, ODSH, TRF, CG9609, BAP170, ATBP, TRR, RIG, E(Y)3, WDN, TUDOR-SN, SU(H), LID, PONT, ALH, TAF2, MUD, TAF1, TAF4, HB, TAF6, FU2, TAF8, CG9305, CG5641, AEF1, ZF30C, SCM, MBF1, CG4882, GUG, CG7839, MED, SKD, POP2, USH, NIPPED-B, MES-4, TFIIFB…	1266	682	7918	1.302224198876087	0.30303455212830543	0.00781753164788035	0.6239154799383195
GOTERM_BP_FAT	GO:0006355~regulation of transcription, DNA-dependent	123	6.409588327253777	7.060716461144618E-4	GATAD, ROW, HIRA, OVO, MIP40, TOP2, APT, NOT, MOR, ORC5, ORC6, BKA, JIL-1, TFIIB, ORC1, E(Z), JUMU, RNO, SIM, D12, SIX4, RPD3, BCD, GAS41, HSF, SU(HW), KEN, DEAF1, SBB, TRL, LOLAL, LIN, N, ODSH, TRF, CG9705, BAP170, ATBP, E(Y)3, WDN, CG6907, SU(H), EGG, TAF2, TAF1, MUD, TAF4, TAF6, SCE, CG5641, AEF1, HDAC3, MED, SKD, LAM, SIR2, POP2, NAP1, NIPPED-B, ABO, PC, E2F2, EAR, BGB, ZEN, ISWI, ESC, TRF2, …	1213	612	7937	1.3150712057287877	0.824049001259366	0.009936224310484132	1.23603531598947
SP_PIR_KEYWORDS	activator	29	1.5112037519541428	0.0018939490638196458	STIL, SPT5, SPT4, TRL, LOLAL, LIN, N, E2F, TRR, E(Y)3, NOT, RTF1, CHN, FTZ-F1, SU(H), MIP120, PONT, CHD3, EYA, SRY-DELTA, CG5641, DA, BRM, HSF, SSB-C31A, SKD, GNF1, NIPPED-B, RBF	1861	112	12980	1.8059606970138944	0.44858296340113313	0.012585323040464669	2.5186409143044597
GOTERM_BP_FAT	GO:0006357~regulation of transcription from RNA polymerase II promoter	45	2.344971339239187	0.003005584186715283	DEAF1, E2F2, SBB, SPT5, BGB, SPT6, SPT4, TRL, OVO, LOLAL, LIN, N, TRF, MIP40, ETS97D, E2F, TRF2, L(3)MBT, ATBP, ADF1, DPN, APT, TFIIA-S, CAF1, CHN, TFIIB, CG6907, MIP120, SU(H), TAF2, ELP3, TAF1, TAF4, MAD, HPO, AEF1, BCD, GRO, HSF, SSB-C31A, SKD, POP2, LOLA, ABO, RBF	1213	192	7937	1.5335815127782357	0.999391717206439	0.031955772234125934	5.162382839037072
GOTERM_MF_FAT	GO:0003702~RNA polymerase II transcription factor activity	58	3.0224075039082856	0.004981576718464722	MOD(MDG4), E2F2, EAR, GATAD, OVO, ISWI, ZEN, TRF2, CAZ, ADF1, APT, CYCH, MOR, BAP60, TFIIB, SIM, SIX4, BCD, TAF13, DOM, GAS41, HSF, TAF12, XPD, TFIIEALPHA, MRN, LOLA, MIA, DEAF1, TJ, TRL, LOLAL, TRF, E2F, DPN, HAY, TFIIA-S, WDN, CHN, SU(H), TAF2, TAF1, TAF4, MAD, HB, TAF6, TAF8, XNP, TFB4, AEF1, DA, SCM, BRM, SKD, MED, POP2, MAT1, TFIIFBETA	1266	257	7918	1.4114862829709676	0.98877519811076	0.07095721238620356	7.48811334516456
GOTERM_BP_FAT	GO:0045944~positive regulation of transcription from RNA polymerase II promoter	13	0.6774361646690985	0.06954181788756314	TAF1, TAF4, BGB, SPT5, SPT4, OVO, LIN, N, TRF, BCD, HSF, CHN, SU(H)	1213	50	7937	1.7012530915086563	1.0	0.4054659177930299	71.89438064163085
Annotation Cluster 8	Enrichment Score: 10.401566088411805
Category	Term	Count	%	PValue	Genes	List Total	Pop Hits	Pop Total	Fold Enrichment	Bonferroni	Benjamini	FDR
GOTERM_MF_FAT	GO:0004386~helicase activity	69	3.595622720166754	2.829730666644553E-28	DBP80, EIF4AIII, CG9630, INO80, ISWI, CG6418, CG5800, CG7504, CG3335, MCM7, KU80, OKR, CG5589, RS1, REPT, DPA, CG10445, MCM2, MCM3, CG3225, MCM5, MCM6, CG32344, CG11403, CG2990, DOM, XPD, VAS, DBP45A, CG11107, DCR-1, CG4901, L(2)37CB, CG5205, CG8915, CG8611, RM62, CG4049, IRBP, CDC45L, PIT, HAY, CHD1, CG7376, LDS, PONT, CHD3, HEL25E, CG7922, CG9143, UPF1, XNP, MLE, MUS304, L(2)35DF, KZ, DBP73D, M…	1266	109	7918	3.9591721379190403	2.543927869313453E-25	2.543927869313453E-25	4.410200295065462E-25
SP_PIR_KEYWORDS	helicase	51	2.6576341844710787	2.7287169021400808E-24	DBP80, EIF4AIII, INO80, CG9630, ISWI, CG6418, CG5800, CG5589, RS1, REPT, CG3225, CG32344, CG11403, DOM, XPD, VAS, DBP45A, CG11107, DCR-1, CG4901, L(2)37CB, CG5205, CG8915, CG8611, RM62, IRBP, PIT, HAY, CHD1, LDS, PONT, CHD3, HEL25E, CG9143, UPF1, XNP, MLE, L(2)35DF, KZ, DBP73D, MUS301, BRM, ME31B, ARMI, CG7878, MUS308, CG9253, TFIIFBETA, BEL, CG10333, CG4078	1861	77	12980	4.6196361403239425	8.568171072719853E-22	2.142042768179963E-22	3.671743094620785E-21
INTERPRO	IPR014001:DEAD-like helicase, N-terminal	48	2.5013027618551327	9.496560744385606E-20	DBP80, CG11107, L(2)37CB, CG4901, CG5205, EIF4AIII, CG9630, INO80, ISWI, CG8915, CG6418, CG5800, CG8611, RM62, CG4049, PIT, HAY, OKR, CHD1, CG7376, CG5589, LDS, CHD3, RS1, HEL25E, CG7922, CG9143, XNP, CG10445, MLE, L(2)35DF, KZ, CG3225, DBP73D, MUS301, CG32344, CG11403, BRM, ME31B, DOM, CG7878, MUS308, VAS, CG9253, DBP45A, BEL, CG10333, CG4078	1650	75	10196	3.954812121212121	1.7863030760189324E-16	1.7863030760189324E-16	1.621066971798625E-16
INTERPRO	IPR001650:DNA/RNA helicase, C-terminal	47	2.4491922876498173	1.7439252062746056E-18	DBP80, CG11107, DCR-1, L(2)37CB, CG4901, CG5205, EIF4AIII, CG9630, INO80, ISWI, CG8915, CG6418, CG5800, CG8611, RM62, CG4049, PIT, HAY, OKR, CHD1, CG7376, CG5589, LDS, CHD3, RS1, HEL25E, CG7922, CG9143, XNP, CG10445, MLE, L(2)35DF, KZ, CG3225, DBP73D, MUS301, CG32344, BRM, ME31B, DOM, CG7878, MUS308, VAS, CG9253, DBP45A, BEL, CG10333	1650	76	10196	3.821467304625199	3.280323313002533E-15	1.6401616565012665E-15	2.9768877694487556E-15
INTERPRO	IPR014021:Helicase, superfamily 1 and 2, ATP-binding	45	2.344971339239187	1.2142128870083045E-17	DBP80, CG11107, L(2)37CB, CG4901, CG5205, EIF4AIII, CG9630, INO80, ISWI, CG8915, CG6418, CG5800, CG8611, RM62, CG4049, PIT, HAY, OKR, CHD1, CG5589, LDS, CHD3, RS1, HEL25E, CG7922, CG9143, XNP, CG10445, MLE, L(2)35DF, KZ, CG3225, DBP73D, MUS301, CG32344, BRM, ME31B, DOM, CG7878, MUS308, VAS, CG9253, DBP45A, BEL, CG10333	1650	73	10196	3.8092154420921545	2.2839344404626207E-14	5.709836101156552E-15	2.072666579872187E-14
SMART	SM00487:DEXDc	48	2.5013027618551327	1.2266672188539944E-17	DBP80, CG11107, L(2)37CB, CG4901, CG5205, EIF4AIII, CG9630, INO80, ISWI, CG8915, CG6418, CG5800, CG8611, RM62, CG4049, PIT, HAY, OKR, CHD1, CG7376, CG5589, LDS, CHD3, RS1, HEL25E, CG7922, CG9143, XNP, CG10445, MLE, L(2)35DF, KZ, CG3225, DBP73D, MUS301, CG32344, CG11403, BRM, ME31B, DOM, CG7878, MUS308, VAS, CG9253, DBP45A, BEL, CG10333, CG4078	886	75	4824	3.4846049661399547	3.998935133464022E-15	3.998935133464022E-15	1.659961002175064E-14
GOTERM_MF_FAT	GO:0070035~purine NTP-dependent helicase activity	46	2.3970818134445024	3.0615764314767306E-17	DBP80, CG11107, L(2)37CB, CG4901, CG5205, EIF4AIII, CG9630, CG8915, CG6418, CG5800, CG8611, CG7504, RM62, IRBP, PIT, HAY, KU80, OKR, CHD1, CG5589, CHD3, RS1, HEL25E, CG7922, CG9143, MLE, MUS304, L(2)35DF, KZ, CG3225, DBP73D, MUS301, CG32344, CG11403, CG2990, ME31B, XPD, CG7878, MUS308, VAS, CG9253, TFIIFBETA, DBP45A, BEL, CG10333, CG4078	1266	78	7918	3.6884595131040627	2.752357211897581E-14	2.2936310099146507E-15	4.7715372493293793E-14
GOTERM_MF_FAT	GO:0008026~ATP-dependent helicase activity	46	2.3970818134445024	3.0615764314767306E-17	DBP80, CG11107, L(2)37CB, CG4901, CG5205, EIF4AIII, CG9630, CG8915, CG6418, CG5800, CG8611, CG7504, RM62, IRBP, PIT, HAY, KU80, OKR, CHD1, CG5589, CHD3, RS1, HEL25E, CG7922, CG9143, MLE, MUS304, L(2)35DF, KZ, CG3225, DBP73D, MUS301, CG32344, CG11403, CG2990, ME31B, XPD, CG7878, MUS308, VAS, CG9253, TFIIFBETA, DBP45A, BEL, CG10333, CG4078	1266	78	7918	3.6884595131040627	2.752357211897581E-14	2.2936310099146507E-15	4.7715372493293793E-14
SMART	SM00490:HELICc	47	2.4491922876498173	1.9329445691424752E-16	DBP80, CG11107, DCR-1, L(2)37CB, CG4901, CG5205, EIF4AIII, CG9630, INO80, ISWI, CG8915, CG6418, CG5800, CG8611, RM62, CG4049, PIT, HAY, OKR, CHD1, CG7376, CG5589, LDS, CHD3, RS1, HEL25E, CG7922, CG9143, XNP, CG10445, MLE, L(2)35DF, KZ, CG3225, DBP73D, MUS301, CG32344, BRM, ME31B, DOM, CG7878, MUS308, VAS, CG9253, DBP45A, BEL, CG10333	886	76	4824	3.3671141736960912	7.238654120556021E-14	3.6193270602780103E-14	2.9976021664879227E-13
GOTERM_MF_FAT	GO:0003724~RNA helicase activity	31	1.6154247003647733	7.910147444619932E-13	CG11107, DBP80, L(2)37CB, CG4901, CG5205, EIF4AIII, CG9630, CG6418, CG8915, CG5800, CG7504, CG8611, RM62, PIT, CG5589, RS1, HEL25E, CG7922, CG9143, MLE, L(2)35DF, CG3225, DBP73D, CG32344, ME31B, CG7878, CG9253, VAS, DBP45A, BEL, CG10333	1266	49	7918	3.956830125415095	7.111394806358362E-10	5.07957009787674E-11	1.232847157695005E-9
GOTERM_MF_FAT	GO:0008186~RNA-dependent ATPase activity	27	1.4069828035435124	3.680068379650109E-12	CG11107, DBP80, CG4901, L(2)37CB, EIF4AIII, CG9630, CG6418, CG8915, CG7504, CG8611, RM62, PIT, CG5589, RS1, CG7922, HEL25E, CG9143, L(2)35DF, CG3225, DBP73D, CG32344, ME31B, CG7878, CG9253, DBP45A, CG10333, BEL	1266	40	7918	4.221682464454976	3.3083705774927807E-9	2.2055801629505822E-10	5.735456554134544E-9
GOTERM_MF_FAT	GO:0004004~ATP-dependent RNA helicase activity	27	1.4069828035435124	3.680068379650109E-12	CG11107, DBP80, CG4901, L(2)37CB, EIF4AIII, CG9630, CG6418, CG8915, CG7504, CG8611, RM62, PIT, CG5589, RS1, CG7922, HEL25E, CG9143, L(2)35DF, CG3225, DBP73D, CG32344, ME31B, CG7878, CG9253, DBP45A, CG10333, BEL	1266	40	7918	4.221682464454976	3.3083705774927807E-9	2.2055801629505822E-10	5.735456554134544E-9
INTERPRO	IPR011545:DNA/RNA helicase, DEAD/DEAH box type, N-terminal	27	1.4069828035435124	5.633755651085294E-11	DBP80, CG5205, EIF4AIII, CG9630, CG6418, CG8915, CG5800, CG8611, RM62, PIT, CG5589, RS1, CG7922, HEL25E, CG9143, L(2)35DF, DBP73D, CG32344, MUS301, ME31B, CG7878, MUS308, CG9253, VAS, DBP45A, CG10333, BEL	1650	43	10196	3.880084566596195	1.059710222905963E-7	1.5138718167939658E-8	9.616852869598347E-8
INTERPRO	IPR000629:RNA helicase, ATP-dependent, DEAD-box, conserved site	19	0.9900990099009901	2.2229141598276623E-9	CG7033, EIF4AIII, CG9630, CG6418, CG5800, DBP73D, CG8611, RM62, CG32344, ME31B, PIT, CG7878, CG9253, VAS, CG5589, DBP45A, CG10333, BEL, RS1	1650	26	10196	4.515710955710955	4.1812928469608934E-6	5.226625620080583E-7	3.7945239395043018E-6
UP_SEQ_FEATURE	domain:Helicase C-terminal	22	1.1464304325169359	6.116349800021979E-9	HEL25E, DCR-1, XNP, MLE, CG9630, INO80, ISWI, KZ, DBP73D, CG8611, RM62, BRM, ME31B, DOM, PIT, HAY, CHD1, VAS, DBP45A, LDS, BEL, CHD3	613	30	2975	3.5589994562262093	8.990993755508825E-6	4.495506982560293E-6	1.0137702455281783E-5
UP_SEQ_FEATURE	domain:Helicase ATP-binding	22	1.1464304325169359	6.116349800021979E-9	HEL25E, XNP, MLE, CG9630, INO80, ISWI, KZ, DBP73D, CG8611, RM62, BRM, ME31B, DOM, PIT, HAY, CHD1, VAS, DBP45A, LDS, BEL, CG4078, CHD3	613	30	2975	3.5589994562262093	8.990993755508825E-6	4.495506982560293E-6	1.0137702455281783E-5
INTERPRO	IPR014014:RNA helicase, DEAD-box type, Q motif	20	1.0422094841063054	3.4701223291283734E-8	HEL25E, DBP80, CG9143, EIF4AIII, CG9630, CG6418, CG5800, CG8611, RM62, CG32344, ME31B, PIT, CG7878, CG9253, VAS, CG5589, DBP45A, CG10333, BEL, RS1	1650	32	10196	3.8621212121212123	6.52708719975914E-5	7.252529504064853E-6	5.9235119809208925E-5
INTERPRO	IPR000330:SNF2-related	13	0.6774361646690985	2.198582074064436E-6	SUUR, CG10445, XNP, INO80, ISWI, CG4049, BRM, DOM, OKR, CHD1, CG7376, LDS, CHD3	1650	18	10196	4.462895622895624	0.004126997868513449	2.953519055699516E-4	0.00375292268477434
INTERPRO	IPR002464:DNA/RNA helicase, ATP-dependent, DEAH-box type, conserved site	12	0.6253256904637832	9.179360040239789E-6	CG11403, CG4901, L(2)37CB, XPD, MLE, CHD1, ISWI, KZ, CG3225, LDS, CG4078, CHD3	1650	17	10196	4.36192513368984	0.017118244492883128	0.0010785713910003158	0.015668051111972225
GOTERM_MF_FAT	GO:0016887~ATPase activity	83	4.325169359041167	1.809821149033954E-4	RAD51D, DBP80, CG12010, EIF4AIII, CG9630, INO80, RFC38, ISWI, CG6418, DIDUM, CNN, CG5800, CG7504, CCTGAMMA, KU80, OKR, CG5789, CG5589, RS1, CUTLET, CG5525, CG8142, SPN-D, SPAS, CG3225, CG32344, CG9281, CG11403, CG2990, T-CP1, RFC3, DOM, RFC4, XPD, GNF1, VAS, SMID, CG3326, DBP45A, CG11107, L(2)37CB, CG4901, CG7033, CG5205, CG8915, CG7627, CG8611, RM62, IRBP, E23, PIT, HAY, CG4908, CHD1, CG32104, L…	1266	353	7918	1.4705682280967918	0.15016889244451104	0.0037769805055961614	0.28169281312672156
UP_SEQ_FEATURE	short sequence motif:Q motif	10	0.5211047420531527	2.0109438575527725E-4	HEL25E, ME31B, PIT, CG9630, VAS, DBP73D, CG8611, DBP45A, RM62, BEL	613	13	2975	3.7332162128246957	0.25594362463179976	0.057413601848500084	0.3327876664234064
GOTERM_MF_FAT	GO:0042623~ATPase activity, coupled	72	3.7519541427826995	5.535018017860203E-4	RAD51D, DBP80, EIF4AIII, CG9630, RFC38, ISWI, CG6418, DIDUM, CG5800, CG7504, CCTGAMMA, KU80, OKR, CG5789, CG5589, RS1, CUTLET, CG5525, CG8142, SPN-D, SPAS, CG3225, CG32344, CG9281, CG11403, CG2990, T-CP1, RFC3, DOM, RFC4, XPD, GNF1, VAS, DBP45A, CG11107, L(2)37CB, CG4901, CG5205, CG8915, CG7627, CG8611, RM62, IRBP, E23, PIT, HAY, CHD1, LDS, CG1598, CHD3, HEL25E, CG7922, CG9143, MLE, MUS304, L(2)3…	1266	307	7918	1.4668169257606867	0.39209452713838444	0.010534247185788104	0.8591719481830573
GOTERM_MF_FAT	GO:0042624~ATPase activity, uncoupled	48	2.5013027618551327	0.0013486459853140433	RAD51D, DBP80, CG11107, CG4901, L(2)37CB, CG7033, CG5205, CG12010, EIF4AIII, RFC38, CG8915, CG6418, CG7627, CG5800, DIDUM, CNN, CG7504, E23, CCTGAMMA, HAY, KU80, OKR, CG4908, CHD1, CG32104, CG5789, CG5589, RS1, CG7922, CG9143, MLE, GLU, L(2)35DF, CG3225, CG9281, MUS301, CG32344, CG11403, CG2990, RPT4, CCT5, DOM, CG8258, MUS308, CG13185, CG9253, SMID, CG10333	1266	192	7918	1.5635860979462877	0.702770600043044	0.023508502902909623	2.08134901619077
UP_SEQ_FEATURE	short sequence motif:DEAH box	7	0.36477331943720687	0.003515420333528671	MLE, CHD1, ISWI, KZ, LDS, CG4078, CHD3	613	9	2975	3.7746963929671926	0.9943537998314507	0.47643629319182446	5.669904975731832
UP_SEQ_FEATURE	short sequence motif:DEAD box	8	0.4168837936425221	0.004530956044218608	ME31B, CG9630, VAS, DBP73D, CG8611, DBP45A, RM62, BEL	613	12	2975	3.2354540511147367	0.9987387353212468	0.5237145008665491	7.250711994501624
PIR_SUPERFAMILY	PIRSF001321:ATP-dependent RNA helicase	5	0.26055237102657636	0.00738432035467722	CG6418, CG9253, RM62, CG10333, BEL	416	6	2596	5.200320512820513	0.9635946150825401	0.9635946150825401	9.971989216600841
SP_PIR_KEYWORDS	hydrolase	235	12.245961438249088	0.03709836862310248	DIP-B, RAD51D, EA, MOP, CSL4, RFC38, PGAM5, NOT, PPD3, APS, CG8728, KLP3A, CUTLET, CG5525, SPN-F, KUZ, SPN-D, SPAS, CG8945, PEZ, RPD3, RAD1, CG8494, T-CP1, ALPHA-MAN-II, PELO, MKP-4, GD, PROSALPHA7, S2P, PROSALPHA5, RRP46, RAT1, RM62, ADA, PIT, CG13630, RRP40, CG8460, RRP42, CG4293, PONT, CG1598, S1P, MLE, CG6508, CG1440, DBP73D, CG1307, CCT5, RPT4, GUG, ALPHA-MAN-IIB, CG4580, SKD, CG10133, SIR2,…	1861	1470	12980	1.1150102168755733	0.9999930060316062	0.17424657880788463	39.87162674210507
Annotation Cluster 9	Enrichment Score: 8.472542980379734
Category	Term	Count	%	PValue	Genes	List Total	Pop Hits	Pop Total	Fold Enrichment	Bonferroni	Benjamini	FDR
GOTERM_CC_FAT	GO:0031981~nuclear lumen	142	7.399687337154768	8.667795272361756E-25	CPSF100, CG8939, SURF6, LOK, YL-1, MYS45A, RCD5, NOT, NIPP1, TRAL, TFIIB, SYM, E(Z), JUMU, RRP6, RRP4, RPD3, CG8545, GAS41, SLU7, GLD2, CG4203, CG5728, SU(VAR)2-10, HOIP, SC35, CLP, RAT1, TRF, CPSF160, PIT, CG12267, RRP42, CG6907, PONT, HDACX, TAF2, HEL25E, TAF1, TAF4, TAF6, TAF8, SCE, CG5641, NXF2, DBP73D, NOA36, MED, LAM, TSR, SKD, CG7338, SIR2, CG7339, TFIIFBETA, EAF6, PC, MOD(MDG4), E2F2, EAR…	771	387	4786	2.2776956668912147	4.0391925969205784E-22	1.0097981492301446E-22	1.2358347633570304E-21
GOTERM_CC_FAT	GO:0005654~nucleoplasm	103	5.367378843147472	6.173673979762456E-20	CPSF100, LOK, YL-1, NOT, NIPP1, TRAL, TFIIB, SYM, E(Z), RPD3, GAS41, SLU7, GLD2, CG4203, SU(VAR)2-10, SC35, CLP, CPSF160, TRF, CG12267, CG6907, PONT, HDACX, TAF2, HEL25E, TAF1, TAF4, TAF6, TAF8, NXF2, SKD, MED, SIR2, CG7339, TFIIFBETA, EAF6, E2F2, EAR, WASH, BGB, ISWI, ESC, ADA2B, ART4, TRF2, CAZ, MCM7, CG6724, RTF1, CAF1, PARG, CYCH, MTA1-LIKE, ELP3, PIWI, REPT, VFL, DRE4, MCM2, MCM3, MCM5, MCM6…	771	265	4786	2.4127352372561974	2.8769320745693046E-17	5.753864149138609E-18	8.802285566378293E-17
GOTERM_CC_FAT	GO:0043233~organelle lumen	170	8.858780614903596	7.11744116218507E-20	MRPS35, CPSF100, CG8939, SURF6, UGT, LOK, MRPS31, YL-1, MYS45A, MTSSB, RCD5, NOT, NIPP1, AATS-LEU, TRAL, TFIIB, MRPL39, SYM, CG8728, E(Z), JUMU, RRP6, RRP4, TAM, CG6661, CG8545, RPD3, GAS41, MRPS18B, SLU7, GLD2, CG4866, CG4203, CG5728, SU(VAR)2-10, MRPS10, HOIP, SC35, CLP, RAT1, TRF, CPSF160, PIT, CG12267, RRP42, CG6907, PONT, HDACX, TAF2, HEL25E, MRPS26, TAF1, MRPS29, TAF4, MRPS28, TAF6, TAF8, S…	771	556	4786	1.8979835586783491	3.3167275815782425E-17	5.527879302630405E-18	1.0147887597695752E-16
GOTERM_CC_FAT	GO:0070013~intracellular organelle lumen	170	8.858780614903596	7.11744116218507E-20	MRPS35, CPSF100, CG8939, SURF6, UGT, LOK, MRPS31, YL-1, MYS45A, MTSSB, RCD5, NOT, NIPP1, AATS-LEU, TRAL, TFIIB, MRPL39, SYM, CG8728, E(Z), JUMU, RRP6, RRP4, TAM, CG6661, CG8545, RPD3, GAS41, MRPS18B, SLU7, GLD2, CG4866, CG4203, CG5728, SU(VAR)2-10, MRPS10, HOIP, SC35, CLP, RAT1, TRF, CPSF160, PIT, CG12267, RRP42, CG6907, PONT, HDACX, TAF2, HEL25E, MRPS26, TAF1, MRPS29, TAF4, MRPS28, TAF6, TAF8, S…	771	556	4786	1.8979835586783491	3.3167275815782425E-17	5.527879302630405E-18	1.0147887597695752E-16
GOTERM_CC_FAT	GO:0031974~membrane-enclosed lumen	171	8.91089108910891	5.850663704690505E-19	MRPS35, CPSF100, CG8939, SURF6, UGT, LOK, MRPS31, YL-1, MYS45A, MTSSB, RCD5, NOT, NIPP1, AATS-LEU, TRAL, TFIIB, MRPL39, SYM, CG8728, E(Z), JUMU, RRP6, RRP4, TAM, CG6661, CG8545, RPD3, GAS41, MRPS18B, SLU7, AIF, GLD2, CG4866, CG4203, CG5728, SU(VAR)2-10, MRPS10, HOIP, SC35, CLP, RAT1, TRF, CPSF160, PIT, CG12267, RRP42, CG6907, PONT, HDACX, TAF2, HEL25E, MRPS26, TAF1, MRPS29, TAF4, MRPS28, TAF6, TA…	771	571	4786	1.8589954138755818	2.7264092863857755E-16	3.894870409122536E-17	8.341744777963173E-16
GOTERM_BP_FAT	GO:0006350~transcription	141	7.3475768629494524	7.976122794944134E-18	STIL, HIRA, OVO, INO80, DNAPOL-ALPHA50, CP190, YL-1, NOT, JIL-1, TFIIB, SRY-BETA, E(Z), JUMU, SIN, SIM, RPD3, E(BX), BCD, SQZ, HSF, GAS41, GNF1, SU(HW), KEN, DEAF1, TRL, PPS, LOLAL, LIN, N, RAT1, TRF, ATBP, TRR, RIG, CG12267, E(Y)3, WDN, CG6907, EGG, SU(H), LID, PONT, TAF2, TAF1, TAF4, TAF6, TAF8, SCE, CG5641, AEF1, SCM, MED, SKD, CG13773, CG7339, USH, NIPPED-B, TFIIFBETA, MOD(MDG4), E2F2, EAR, Z…	1213	459	7937	2.010027533959448	1.9621262075562568E-14	1.0326980039769775E-15	1.4044895612829795E-14
GOTERM_CC_FAT	GO:0044451~nucleoplasm part	87	4.533611255862429	1.3841787826005968E-14	E2F2, EAR, CPSF100, BGB, WASH, LOK, ISWI, ESC, ADA2B, YL-1, ART4, TRF2, CAZ, MCM7, NOT, NIPP1, CAF1, CYCH, TRAL, TFIIB, MTA1-LIKE, SYM, E(Z), ELP3, REPT, DRE4, MCM2, MCM3, RPD3, MCM5, MCM6, SMN, COQ2, TAF13, DOM, NS3, TAF12, GAS41, CG5147, XPD, TFIIEALPHA, SLU7, RBF, MIA, SPT5, SPT6, CG3689, SC35, CLP, TRF, CPSF160, E2F, PBP95, CDC45L, ELOA, HAY, TFIIA-S, CG12267, HIS2B:CG33870, CG6907, HDACX, CS…	771	240	4786	2.2502269779507134	6.467049118441537E-12	8.083533842295765E-13	1.978417429882029E-11
GOTERM_BP_FAT	GO:0043933~macromolecular complex subunit organization	92	4.794163626889005	2.0116737071617942E-13	PATR-1, EAR, SURF6, CG5705, HIRA, ISWI, ALPHATUB84D, YL-1, TRF2, RANBP21, CAZ, RANBP9, GAMMATUB23C, MCM7, AUB, MSK, RTF1, CAF1, CYCH, TFIIB, ACF1, KLP67A, CG7006, HIS4:CG33905, REPT, GEK, MCM2, MCM3, CG31961, MCM5, E(BX), MCM6, SMN, ELF, TAF13, DOM, TAF12, GAS41, XPD, TFIIEALPHA, SLU7, HIS1:CG33855, AUX, HIS2A:CG33853, BETATUB56D, MIA, DCR-1, CG4901, FS(2)KET, TRL, ASP, SC35, RAT1, TRF, EIF-2BETA…	1213	281	7937	2.1422842104954336	4.948841336727128E-10	1.596400789338759E-11	3.542388604671487E-10
GOTERM_BP_FAT	GO:0034621~cellular macromolecular complex subunit organization	68	3.543512245961438	1.3442260081473505E-10	PATR-1, SURF6, CG5705, HIRA, ISWI, ALPHATUB84D, YL-1, RANBP21, RANBP9, MCM7, GAMMATUB23C, AUB, MSK, CAF1, ACF1, KLP67A, CG7006, HIS4:CG33905, REPT, GEK, MCM2, CG31961, MCM3, MCM5, E(BX), MCM6, SMN, ELF, DOM, GAS41, HIS1:CG33855, SLU7, HIS2A:CG33853, AUX, BETATUB56D, DCR-1, CG4901, FS(2)KET, ASP, SC35, RAT1, CID, EIF-2BETA, CG1890, NUP214, CAF1-105, SET, PBP95, TRN-SR, CHD1, HIS2B:CG33870, EMB, MU…	1213	203	7937	2.1918380110380564	3.3067950244713984E-7	7.690222236789168E-9	2.3670035931289135E-7
GOTERM_BP_FAT	GO:0065003~macromolecular complex assembly	77	4.012506513809275	2.656439255524561E-10	PATR-1, EAR, SURF6, ISWI, ALPHATUB84D, TRF2, RANBP21, CAZ, RANBP9, GAMMATUB23C, MCM7, AUB, MSK, RTF1, CAF1, CYCH, TFIIB, ACF1, KLP67A, CG7006, HIS4:CG33905, MCM2, MCM3, CG31961, MCM5, E(BX), MCM6, SMN, TAF13, TAF12, GAS41, XPD, TFIIEALPHA, SLU7, HIS1:CG33855, HIS2A:CG33853, BETATUB56D, MIA, DCR-1, FS(2)KET, TRL, SC35, TRF, EIF-2BETA, CID, CG1890, NUP214, CAF1-105, SET, PBP95, TRN-SR, HAY, TFIIA-S…	1213	246	7937	2.0481001883390637	6.534839067651177E-7	1.4851911700475284E-8	4.677638054673139E-7
GOTERM_BP_FAT	GO:0032774~RNA biosynthetic process	47	2.4491922876498173	4.7374304784019244E-8	MIA, EAR, DNAPOL-ALPHA73, SPT5, SPT6, TJ, SPT4, RPI1, RAT1, TRF, DNAPOL-ALPHA50, TRF2, CAZ, PBP95, HAY, ELOA, TFIIA-S, CG12267, RTF1, CYCH, TFIIB, ZPR1, BRAT, LDS, TAF2, TAF1, TAF4, DNAPOL-ALPHA60, RPI135, TAF6, TAF8, TFB4, RPB8, PYGO, RPB7, TAF13, RPB11, COQ2, CG5147, TAF12, GAS41, XPD, SKD, TFIIEALPHA, MAT1, CG7339, TFIIFBETA	1213	136	7937	2.261280975704379	1.1653400198463615E-4	2.0810834167050984E-6	8.341984208959374E-5
GOTERM_CC_FAT	GO:0005667~transcription factor complex	34	1.771756122980719	5.411193654267392E-8	MIA, E2F2, EAR, WASH, BGB, ISWI, TRF, E2F, TRF2, CAZ, PBP95, HAY, TFIIA-S, CAF1, CYCH, TRAL, TFIIB, TAF2, TAF1, TAF4, MAD, TAF6, TAF8, TFB4, TAF13, GAS41, TAF12, XPD, SSB-C31A, MED, TFIIEALPHA, MAT1, TFIIFBETA, RBF	771	80	4786	2.6381971465629053	2.521584516046449E-5	1.5760089508987107E-6	7.715155484477876E-5
GOTERM_BP_FAT	GO:0034622~cellular macromolecular complex assembly	52	2.709744658676394	2.4039300333967656E-7	PATR-1, SURF6, ISWI, ALPHATUB84D, RANBP21, RANBP9, MCM7, GAMMATUB23C, AUB, MSK, CAF1, ACF1, KLP67A, CG7006, HIS4:CG33905, MCM2, CG31961, MCM3, MCM5, E(BX), MCM6, SMN, HIS1:CG33855, SLU7, HIS2A:CG33853, BETATUB56D, DCR-1, FS(2)KET, SC35, CID, EIF-2BETA, CG1890, NUP214, CAF1-105, TRN-SR, PBP95, SET, EMB, HIS2B:CG33870, GE-1, MARS, TAF2, RANBP16, TAF1, CG6404, MLE, ME31B, LAP, TSR, CG7338, NAP1, GAM…	1213	165	7937	2.0621249594044317	5.911920365072598E-4	9.694491687195494E-6	4.232993881081448E-4
GOTERM_BP_FAT	GO:0006351~transcription, DNA-dependent	44	2.2928608650338718	5.412931632909921E-7	MIA, EAR, SPT5, SPT6, TJ, SPT4, RPI1, RAT1, TRF, TRF2, CAZ, PBP95, HAY, ELOA, TFIIA-S, CG12267, RTF1, CYCH, TFIIB, ZPR1, BRAT, LDS, TAF2, TAF1, TAF4, RPI135, TAF6, TAF8, TFB4, RPB8, PYGO, RPB7, TAF13, COQ2, RPB11, CG5147, TAF12, GAS41, XPD, SKD, TFIIEALPHA, MAT1, CG7339, TFIIFBETA	1213	133	7937	2.1646945062573995	0.0013306953807603605	2.0175274386802222E-5	9.531412688223995E-4
GOTERM_BP_FAT	GO:0065004~protein-DNA complex assembly	22	1.1464304325169359	2.1586807345591594E-6	TAF2, HIS4:CG33905, TAF1, MLE, ISWI, MCM2, MCM3, MCM5, E(BX), MCM6, CID, CAF1-105, MCM7, PBP95, SET, CAF1, NAP1, HIS1:CG33855, HIS2B:CG33870, HIS2A:CG33853, ACF1, MARS	1213	48	7937	2.999003847210772	0.005296285300893322	6.721749192750703E-5	0.003801082664289801
GOTERM_CC_FAT	GO:0016591~DNA-directed RNA polymerase II, holoenzyme	24	1.2506513809275663	6.3345468806936834E-6	MIA, TAF2, TAF1, TAF4, EAR, TAF6, TAF8, TFB4, RPB8, RPB7, TRF, TRF2, CAZ, TAF13, RPB11, GAS41, TAF12, XPD, HAY, TFIIA-S, TFIIEALPHA, CYCH, MAT1, TFIIFBETA	771	56	4786	2.660366870483602	0.0029475555987955593	1.229886111104861E-4	0.00903127529348069
GOTERM_BP_FAT	GO:0006366~transcription from RNA polymerase II promoter	33	1.7196456487754037	1.5187204762054804E-5	MIA, EAR, SPT5, SPT6, TJ, SPT4, TRF, TRF2, CAZ, PBP95, ELOA, HAY, TFIIA-S, CYCH, TFIIB, LDS, TAF2, TAF1, TAF4, TAF6, TAF8, TFB4, RPB8, RPB7, TAF13, RPB11, GAS41, TAF12, XPD, SKD, TFIIEALPHA, MAT1, TFIIFBETA	1213	99	7937	2.18109370706238	0.03667150343040504	3.4910547296918004E-4	0.026739283167231953
GOTERM_CC_FAT	GO:0005730~nucleolus	40	2.084418968212611	1.884540416675923E-5	MOD(MDG4), MIA, CG8939, SURF6, CG5728, HOIP, RPI1, RAT1, HP4, CG3071, NOPP140, MYS45A, CG6724, RCD5, PIT, EAST, SMT3, ZPR1, L(1)1BI, HRB27C, SSRP, DBE, JUMU, CG10628, RRP6, RPI135, L(3)07882, SCE, L(2)K09022, CG5641, DBP73D, CG8545, NOP60B, NS1, CG1234, COQ2, NOA36, CG1542, CG7338, PC	771	126	4786	1.9706421262841498	0.008743591606955703	3.252078896511801E-4	0.026865997215974602
GOTERM_MF_FAT	GO:0016251~general RNA polymerase II transcription factor activity	31	1.6154247003647733	2.7202785920635935E-5	MIA, EAR, GATAD, ISWI, TRF, TRF2, CAZ, ADF1, HAY, TFIIA-S, CYCH, MOR, BAP60, TFIIB, TAF2, TAF1, TAF4, TAF6, XNP, TFB4, BRM, TAF13, GAS41, TAF12, DOM, XPD, SKD, TFIIEALPHA, POP2, MAT1, TFIIFBETA	1266	89	7918	2.1784795072510073	0.024159020979126478	7.190248239928865E-4	0.04238775771486791
GOTERM_BP_FAT	GO:0070271~protein complex biogenesis	47	2.4491922876498173	2.8142118333275446E-5	MIA, EAR, SURF6, FS(2)KET, TRL, TRF, ALPHATUB84D, RANBP21, TRF2, CG1890, CAZ, NUP214, RANBP9, GAMMATUB23C, TRN-SR, HAY, MSK, TFIIA-S, RTF1, CG4908, CYCH, KLP61F, TFIIB, EMB, KLP67A, MARS, TAF2, RANBP16, TAF1, TAF4, CG6404, TAF6, TAF8, TFB4, CG31961, TAF13, GAS41, TAF12, XPD, LAP, SKD, TSR, TFIIEALPHA, MAT1, GAMMATUB37C, TFIIFBETA, BETATUB56D	1213	167	7937	1.8415222317113507	0.06688850647914824	6.0710147482268E-4	0.04954296300233585
GOTERM_BP_FAT	GO:0006461~protein complex assembly	47	2.4491922876498173	2.8142118333275446E-5	MIA, EAR, SURF6, FS(2)KET, TRL, TRF, ALPHATUB84D, RANBP21, TRF2, CG1890, CAZ, NUP214, RANBP9, GAMMATUB23C, TRN-SR, HAY, MSK, TFIIA-S, RTF1, CG4908, CYCH, KLP61F, TFIIB, EMB, KLP67A, MARS, TAF2, RANBP16, TAF1, TAF4, CG6404, TAF6, TAF8, TFB4, CG31961, TAF13, GAS41, TAF12, XPD, LAP, SKD, TSR, TFIIEALPHA, MAT1, GAMMATUB37C, TFIIFBETA, BETATUB56D	1213	167	7937	1.8415222317113507	0.06688850647914824	6.0710147482268E-4	0.04954296300233585
GOTERM_BP_FAT	GO:0006367~transcription initiation from RNA polymerase II promoter	23	1.1985409067222512	1.5017484516145123E-4	MIA, TAF2, TAF1, TAF4, EAR, TAF6, TAF8, TFB4, TRF, TRF2, CAZ, TAF13, GAS41, TAF12, XPD, HAY, TFIIA-S, SKD, TFIIEALPHA, CYCH, MAT1, TFIIB, TFIIFBETA	1213	65	7937	2.3153148582662184	0.3088910941137962	0.0024932236437108513	0.26410848426269284
GOTERM_BP_FAT	GO:0006352~transcription initiation	24	1.2506513809275663	3.566103244517744E-4	MIA, TAF2, TAF1, TAF4, EAR, TAF6, TAF8, TFB4, TRF, TRF2, CAZ, TAF13, GAS41, TAF12, XPD, HAY, TFIIA-S, SKD, TFIIEALPHA, RTF1, CYCH, MAT1, TFIIB, TFIIFBETA	1213	73	7937	2.151215711075224	0.5841446749722137	0.00543497712343588	0.6260873857061422
KEGG_PATHWAY	dme03022:Basal transcription factors	14	0.7295466388744137	3.641100768983157E-4	MIA, TAF2, TAF1, TAF4, TAF6, TFB4, TRF, TAF13, TAF12, TFIIA-S, TFIIEALPHA, MRN, TFIIB, TFIIFBETA	362	28	2054	2.8370165745856353	0.03224456584755209	0.004088603096660592	0.3953944263379361
GOTERM_CC_FAT	GO:0005669~transcription factor TFIID complex	13	0.6774361646690985	6.873272079595254E-4	MIA, TAF2, TAF1, EAR, TAF4, TAF6, TAF8, TRF, TRF2, CAZ, TAF13, TAF12, GAS41	771	28	4786	2.882064109690569	0.27414470552416137	0.008181847624717298	0.9755232162844463
COG_ONTOLOGY	Transcription	15	0.7816571130797291	0.00461479248757507	MIA, DCR-1, TAF1, REPT, TAF6, RPI135, SPT5, SPT6, TRF, TRF2, CG31156, TFIIA-S, TFIIB, CG7339, PONT	265	33	1237	2.121783876500858	0.1727467587937117	0.061258194133813726	4.1673544294400955
GOTERM_MF_FAT	GO:0003702~RNA polymerase II transcription factor activity	58	3.0224075039082856	0.004981576718464722	MOD(MDG4), E2F2, EAR, GATAD, OVO, ISWI, ZEN, TRF2, CAZ, ADF1, APT, CYCH, MOR, BAP60, TFIIB, SIM, SIX4, BCD, TAF13, DOM, GAS41, HSF, TAF12, XPD, TFIIEALPHA, MRN, LOLA, MIA, DEAF1, TJ, TRL, LOLAL, TRF, E2F, DPN, HAY, TFIIA-S, WDN, CHN, SU(H), TAF2, TAF1, TAF4, MAD, HB, TAF6, TAF8, XNP, TFB4, AEF1, DA, SCM, BRM, SKD, MED, POP2, MAT1, TFIIFBETA	1266	257	7918	1.4114862829709676	0.98877519811076	0.07095721238620356	7.48811334516456
GOTERM_BP_FAT	GO:0043623~cellular protein complex assembly	20	1.0422094841063054	0.042156983823528234	RANBP16, CG6404, SURF6, FS(2)KET, CG31961, ALPHATUB84D, RANBP21, CG1890, RANBP9, NUP214, TRN-SR, GAMMATUB23C, LAP, TSR, MSK, GAMMATUB37C, EMB, KLP67A, BETATUB56D, MARS	1213	83	7937	1.5766942460691902	1.0	0.28717282722080617	53.15987388185599
SP_PIR_KEYWORDS	transcription initiation	5	0.26055237102657636	0.04304812032062779	TAF1, TAF4, TAF12, TFIIB, TFIIFBETA	1861	10	12980	3.487372380440623	0.9999990011705321	0.1941725592385093	44.683019017169634
Annotation Cluster 10	Enrichment Score: 6.9158070498683095
Category	Term	Count	%	PValue	Genes	List Total	Pop Hits	Pop Total	Fold Enrichment	Bonferroni	Benjamini	FDR
GOTERM_BP_FAT	GO:0048477~oogenesis	150	7.816571130797289	1.4609801653997357E-14	STIL, EA, FS(1)M3, ED, OVO, MAEL, GDL, POLYBROMO, DIDUM, MEI-41, MIP40, SHG, SPZ, VLS, MOR, TRAL, JIL-1, SPO, CHB, FMR1, BALL, SPN-F, COS, SPN-D, RPD3, BCD, SQZ, PAR-6, CPB, SLMB, PELO, VAS, SHU, DUP, GD, PXT, FS(2)KET, WEK, TRL, ASP, SHARK, N, ARET, MAGO, MYT1, VM26AA, FU, QUA, CACT, S, E(Y)3, RAC1, PIP, SAX, EGG, NUDC, PRAT, SCE, SCM, MTS, GLO, LAR, TSU, DCP1, LKB1, RHI, MED, TSR, ARMI, ABL, BT…	1213	539	7937	1.820950219254306	3.605116205562808E-11	1.287525641657794E-12	2.5801583092288638E-11
GOTERM_BP_FAT	GO:0007292~female gamete generation	151	7.868681605002606	2.0502729983561718E-14	STIL, EA, FS(1)M3, ED, OVO, MAEL, GDL, POLYBROMO, DIDUM, MEI-41, MIP40, SHG, SPZ, VLS, MOR, TRAL, JIL-1, SPO, CHB, FMR1, OAMB, BALL, SPN-F, COS, SPN-D, RPD3, BCD, SQZ, PAR-6, CPB, SLMB, PELO, VAS, SHU, DUP, GD, PXT, FS(2)KET, WEK, TRL, ASP, SHARK, N, ARET, MAGO, MYT1, VM26AA, FU, QUA, CACT, S, E(Y)3, RAC1, PIP, SAX, EGG, NUDC, PRAT, SCE, SCM, MTS, GLO, LAR, TSU, DCP1, LKB1, RHI, MED, TSR, ARMI, A…	1213	546	7937	1.8095887349803261	5.0526249850690874E-11	1.7422729925442582E-12	3.61710661422876E-11
GOTERM_BP_FAT	GO:0048610~reproductive cellular process	131	6.8264721208963	9.206929328167038E-11	EA, ED, LOK, FS(1)M3, HIRA, MAEL, MOD, POLYBROMO, DIDUM, MIP40, SHG, SPZ, VLS, PNG, TRAL, STAI, CHB, KLP3A, FMR1, SPN-F, BALL, COS, SPN-D, ARK, SAK, PAR-6, CPB, SLMB, PELO, VAS, DUP, GD, PXT, FS(2)KET, WEK, ASP, SHARK, N, ARET, MAGO, MYT1, VM26AA, CACT, RAC1, PIP, WUN2, SAX, SCAT, SCE, SCM, GLO, TSU, DCP1, LKB1, RHI, MED, TSR, ARMI, BTZ, HEPH, ENA, SRC64B, BEL, MOD(MDG4), E2F2, CP18, CP19, DEL, C…	1213	500	7937	1.7143396537510305	2.2649030750887533E-7	5.524154467195785E-9	1.6212173825636E-7
GOTERM_BP_FAT	GO:0003006~reproductive developmental process	132	6.878582595101615	1.0624208988888332E-10	STIL, EA, ED, LOK, FS(1)M3, OVO, MAEL, MOD, POLYBROMO, DIDUM, MIP40, SHG, SPZ, VLS, TRAL, CHB, FMR1, SPN-F, COS, SPN-D, ARK, SAK, SIX4, PAR-6, CPB, SLMB, PELO, VAS, DUP, KEN, GD, PXT, FS(2)KET, WEK, ASP, SHARK, N, ARET, MAGO, MYT1, VM26AA, FU, CACT, RAC1, PIP, WUN2, SAX, SCAT, SCE, SCM, GLO, TSU, DCP1, LKB1, JANA, RHI, MED, LAM, TSR, ARMI, BTZ, HEPH, ENA, SRC64B, MES-4, BEL, E2F2, CP18, CP19, DEL…	1213	506	7937	1.7069429011792538	2.613555962760472E-7	6.222753090590061E-9	1.8707830840014594E-7
GOTERM_BP_FAT	GO:0030707~ovarian follicle cell development	64	3.3350703491401767	9.50878909116919E-9	FS(1)M3, ED, CP18, CP19, POLYBROMO, CP15, GEMININ, MIP40, SHG, BICC, AUB, OKR, CAF1, LOCO, CYCE, MIP120, DSOR1, SPN-D, COS, MCM6, SLPR, SMO, PAR-6, SLMB, RME-8, CPB, JING, STL, VAS, RBF, FS(1)YB, DUP, VIR, PXT, FS(2)KET, AOP, SHARK, NDL, N, VM26AA, E2F, CACT, RAC1, SMT3, SAX, HRB27C, EYA, MAD, TOC, CBL, SCE, DA, SPRI, SPIR, SCM, NEB, LKB1, CED-12, RHI, ARMI, MED, TSR, SRC64B, ENA	1213	204	7937	2.052794077235181	2.3391347689472042E-5	4.678323159978959E-7	1.6743716602096725E-5
GOTERM_BP_FAT	GO:0007306~eggshell chorion assembly	28	1.4590932777488275	1.168166994616576E-6	DUP, PXT, ED, CP18, CP19, SHARK, NDL, N, POLYBROMO, CP15, MIP40, GEMININ, E2F, CACT, AUB, RAC1, CAF1, SMT3, OKR, CYCE, MIP120, SPN-D, MCM6, SLPR, ARMI, SLMB, VAS, RBF	1213	69	7937	2.655244512945506	0.0028695673832663804	3.991159913796505E-5	0.0020569673712667047
GOTERM_BP_FAT	GO:0007304~chorion-containing eggshell formation	34	1.771756122980719	1.4516299355554786E-6	DUP, PXT, FS(2)KET, ED, FS(1)M3, CP18, CP19, SHARK, NDL, N, POLYBROMO, CP15, VM26AA, MIP40, GEMININ, E2F, CACT, AUB, RAC1, OKR, CAF1, SMT3, CYCE, SAX, MIP120, SPN-D, SPIR, MCM6, SLPR, RHI, ARMI, SLMB, VAS, RBF	1213	94	7937	2.3667187034081145	0.003564643752155705	4.761236294137383E-5	0.002556097199868379
GOTERM_BP_FAT	GO:0030703~eggshell formation	34	1.771756122980719	1.903845098889351E-6	DUP, PXT, FS(2)KET, ED, FS(1)M3, CP18, CP19, SHARK, NDL, N, POLYBROMO, CP15, VM26AA, MIP40, GEMININ, E2F, CACT, AUB, RAC1, OKR, CAF1, SMT3, CYCE, SAX, MIP120, SPN-D, SPIR, MCM6, SLPR, RHI, ARMI, SLMB, VAS, RBF	1213	95	7937	2.341805874951187	0.004672513088685104	6.004259995562311E-5	0.0033523660073586647
GOTERM_BP_FAT	GO:0010927~cellular component assembly involved in morphogenesis	31	1.6154247003647733	1.4164376426507402E-5	DUP, PXT, ED, CP18, CP19, SHARK, NDL, N, POLYBROMO, CP15, GEMININ, MIP40, E2F, CACT, AUB, RAC1, OKR, CAF1, SMT3, CYCE, MIP120, KAP3, FMR1, SPN-D, SAK, MCM6, SLPR, ARMI, SLMB, VAS, RBF	1213	90	7937	2.2537968306311256	0.03424452934899003	3.286687387243914E-4	0.02493865691778341
GOTERM_BP_FAT	GO:0006277~DNA amplification	12	0.6253256904637832	2.325345015915086E-5	DUP, HD, CDC45L, CAF1, CYCE, ORC1, RBF, MIP120, MIP40, GEMININ, MCM6, E2F	1213	19	7937	4.132598602855035	0.05559875218268051	5.10620950254892E-4	0.04093833930453039
GOTERM_BP_FAT	GO:0007307~eggshell chorion gene amplification	9	0.46899426784783743	0.0011795890018267	DUP, CAF1, CYCE, RBF, MIP120, MIP40, GEMININ, MCM6, E2F	1213	16	7937	3.6805956306677663	0.9451691205833773	0.015165417205068366	2.0568776448678827
GOTERM_BP_FAT	GO:0046843~dorsal appendage formation	13	0.6774361646690985	0.005420140967556443	ED, SHARK, N, SPN-D, SLPR, CACT, AUB, ARMI, RAC1, SMT3, OKR, SLMB, VAS	1213	36	7937	2.3628515159842447	0.9999984384204791	0.05248312790517429	9.126439781549378
GOTERM_CC_FAT	GO:0031523~Myb complex	7	0.36477331943720687	0.006562919802851145	E2F2, L(3)MBT, CAF1, RBF, MIP120, MIP40, RPD3	771	12	4786	3.6210549070471254	0.9535045356101595	0.05523799681398445	8.960894412548882
Annotation Cluster 11	Enrichment Score: 5.435729345603963
Category	Term	Count	%	PValue	Genes	List Total	Pop Hits	Pop Total	Fold Enrichment	Bonferroni	Benjamini	FDR
SP_PIR_KEYWORDS	Transcription	114	5.9405940594059405	4.591588569235345E-14	STIL, HIRA, OVO, INO80, DNAPOL-ALPHA50, CP190, YL-1, NOT, JIL-1, TFIIB, SRY-BETA, E(Z), JUMU, SIM, RPD3, E(BX), BCD, SQZ, HSF, GNF1, SU(HW), KEN, DEAF1, TRL, LOLAL, LIN, N, RAT1, TRF, ATBP, TRR, RIG, E(Y)3, WDN, CG6907, SU(H), EGG, LID, PONT, TAF2, TAF1, TAF4, TAF6, TAF8, SCE, CG5641, AEF1, CG2982, SCM, SKD, MED, USH, NIPPED-B, TFIIFBETA, MOD(MDG4), E2F2, ZEN, ISWI, ESC, ADA2B, ART4, ADF1, PHTF, …	1861	393	12980	2.023208403919751	1.4432455230917185E-11	1.8040013927134169E-12	6.185052470186747E-11
SP_PIR_KEYWORDS	transcription regulation	109	5.680041688379364	1.4284502119828822E-12	STIL, HIRA, OVO, INO80, CP190, YL-1, NOT, JIL-1, TFIIB, SRY-BETA, E(Z), JUMU, SIM, RPD3, E(BX), BCD, SQZ, HSF, GNF1, SU(HW), KEN, DEAF1, TRL, LOLAL, LIN, N, RAT1, TRF, ATBP, TRR, RIG, E(Y)3, WDN, CG6907, SU(H), EGG, LID, PONT, TAF2, TAF1, TAF4, TAF6, TAF8, SCE, CG5641, AEF1, CG2982, SCM, SKD, MED, USH, NIPPED-B, TFIIFBETA, MOD(MDG4), E2F2, ISWI, ZEN, ESC, ADA2B, ART4, ADF1, PHTF, RTF1, CAF1, MIP1…	1861	387	12980	1.964462994666811	4.485216642535761E-10	4.0774716936198274E-11	1.922062509152056E-9
SP_PIR_KEYWORDS	repressor	40	2.084418968212611	2.2412065538976728E-11	L(1)G0020, KEN, SPT5, SPT4, TRL, AOP, HIRA, LOLAL, LIN, ESC, DPN, E(Y)3, CAF1, BRAT, MIP120, SU(H), EGG, E(Z), REPT, SU(VAR)3-3, SU(Z)12, SCE, FMR1, AEF1, COS, SU(VAR)205, RPD3, HEY, CG2982, SCM, GRO, PR-SET7, SSB-C31A, SKD, COREST, SFMBT, PUM, JING, USH, RBF	1861	90	12980	3.0998865603916648	7.037390670205923E-9	4.691593780137282E-10	3.0157532027175193E-8
GOTERM_BP_FAT	GO:0010605~negative regulation of macromolecule metabolic process	92	4.794163626889005	3.488667836263138E-10	E2F2, MAEL, OVO, ESC, MIP40, GEMININ, YL-1, BICC, SAS10, TOP2, L(3)MBT, TEFU, AUB, APT, PHOL, NIPP1, CAF1, ORC5, PARG, ORC6, MRPL39, CG2051, MIP120, ORC1, BRD8, E(Z), PIWI, REPT, FMR1, RPD3, BCD, PR-SET7, GRO, DOM, PSI, SU(HW), SMR, RBF, DUP, DCR-1, PEK, SBB, SPT5, APC2, PASHA, SPT4, LOLAL, AOP, N, ARET, RM62, UNR, DPN, E(Y)3, CHM, CHN, TUDOR-SN, SU(H), EGG, HRB27C, SUUR, WRNEXO, HPO, UPF1, SU(VA…	1213	317	7937	1.898996413719927	8.582120196720666E-7	1.9071386248015187E-8	6.14308259816454E-7
GOTERM_BP_FAT	GO:0010629~negative regulation of gene expression	74	3.8561750911933297	2.8203907271152904E-8	E2F2, MAEL, OVO, ESC, MIP40, YL-1, SAS10, TOP2, L(3)MBT, TEFU, AUB, PHOL, CAF1, PARG, ORC5, ORC6, CG2051, MRPL39, MIP120, ORC1, BRD8, E(Z), PIWI, REPT, FMR1, RPD3, GRO, DOM, SU(HW), SMR, RBF, DCR-1, SBB, SPT5, APC2, PASHA, SPT4, LOLAL, AOP, N, RM62, DPN, E(Y)3, CHM, CHN, TUDOR-SN, EGG, SU(H), HPO, UPF1, SU(VAR)3-3, SU(Z)12, SCE, LOQS, CBP80, AEF1, GCL, SU(VAR)205, UPF3, SCM, ALIEN, HDAC3, DCP1, S…	1213	256	7937	1.8914171990931576	6.937920613891979E-5	1.3342608981004034E-6	4.966333287947933E-5
GOTERM_BP_FAT	GO:0045449~regulation of transcription	178	9.275664408546119	3.268277687723225E-8	STIL, GATAD, ROW, HIRA, OVO, INO80, MIP40, CP190, YL-1, TOP2, NOT, APT, MOR, ORC5, BKA, ORC6, TFIIB, JIL-1, ORC1, SRY-BETA, E(Z), JUMU, RNO, NITO, SIM, D12, COS, SIX4, RPD3, E(BX), BCD, SQZ, HSF, GAS41, GNF1, SU(HW), BIN3, KEN, DEAF1, SBB, WEK, TRL, PPS, LOLAL, LIN, N, ODSH, RAT1, TRF, CG9705, FU, BAP170, ATBP, TRR, RIG, E(Y)3, WDN, CG6907, EGG, SU(H), LID, PONT, TAF2, MUD, TAF1, TAF4, HB, TAF6, …	1213	799	7937	1.4577021771856205	8.039640059598341E-5	1.5169730486208621E-6	5.755002493446071E-5
GOTERM_BP_FAT	GO:0010558~negative regulation of macromolecule biosynthetic process	67	3.491401771756123	1.4884856375957823E-6	E2F2, OVO, ESC, MIP40, GEMININ, TOP2, BICC, L(3)MBT, TEFU, AUB, APT, CAF1, PARG, ORC5, ORC6, CG2051, MIP120, ORC1, E(Z), PIWI, REPT, FMR1, RPD3, BCD, GRO, SU(HW), SMR, RBF, DUP, PEK, SBB, SPT5, APC2, SPT4, LOLAL, AOP, N, ARET, UNR, DPN, E(Y)3, CHM, CHN, EGG, SU(H), HRB27C, SUUR, HPO, SU(Z)12, SCE, AEF1, GCL, SU(VAR)205, SCM, ALIEN, HDAC3, SIMJ, ARMI, LAM, COREST, SFMBT, SIR2, PUM, CG10336, ABO, P…	1213	246	7937	1.7821131508924322	0.0036549816281632452	4.817880507146377E-5	0.0026209936242360676
GOTERM_BP_FAT	GO:0009890~negative regulation of biosynthetic process	67	3.491401771756123	2.3545823419580104E-6	E2F2, OVO, ESC, MIP40, GEMININ, TOP2, BICC, L(3)MBT, TEFU, AUB, APT, CAF1, PARG, ORC5, ORC6, CG2051, MIP120, ORC1, E(Z), PIWI, REPT, FMR1, RPD3, BCD, GRO, SU(HW), SMR, RBF, DUP, PEK, SBB, SPT5, APC2, SPT4, LOLAL, AOP, N, ARET, UNR, DPN, E(Y)3, CHM, CHN, EGG, SU(H), HRB27C, SUUR, HPO, SU(Z)12, SCE, AEF1, GCL, SU(VAR)205, SCM, ALIEN, HDAC3, SIMJ, ARMI, LAM, COREST, SFMBT, SIR2, PUM, CG10336, ABO, P…	1213	249	7937	1.7606419081105957	0.005775536472418352	7.240087118665084E-5	0.004146026514384449
GOTERM_BP_FAT	GO:0031327~negative regulation of cellular biosynthetic process	67	3.491401771756123	2.3545823419580104E-6	E2F2, OVO, ESC, MIP40, GEMININ, TOP2, BICC, L(3)MBT, TEFU, AUB, APT, CAF1, PARG, ORC5, ORC6, CG2051, MIP120, ORC1, E(Z), PIWI, REPT, FMR1, RPD3, BCD, GRO, SU(HW), SMR, RBF, DUP, PEK, SBB, SPT5, APC2, SPT4, LOLAL, AOP, N, ARET, UNR, DPN, E(Y)3, CHM, CHN, EGG, SU(H), HRB27C, SUUR, HPO, SU(Z)12, SCE, AEF1, GCL, SU(VAR)205, SCM, ALIEN, HDAC3, SIMJ, ARMI, LAM, COREST, SFMBT, SIR2, PUM, CG10336, ABO, P…	1213	249	7937	1.7606419081105957	0.005775536472418352	7.240087118665084E-5	0.004146026514384449
GOTERM_BP_FAT	GO:0051172~negative regulation of nitrogen compound metabolic process	60	3.1266284523189163	8.588598689104104E-6	E2F2, OVO, ESC, GEMININ, MIP40, TOP2, L(3)MBT, TEFU, AUB, CAF1, PARG, ORC5, ORC6, CG2051, MIP120, ORC1, E(Z), PIWI, REPT, RPD3, GRO, PSI, SU(HW), SMR, RBF, DUP, SBB, SPT5, APC2, SPT4, AOP, LOLAL, N, DPN, E(Y)3, CHM, CHN, EGG, SU(H), SUUR, WRNEXO, HPO, SU(Z)12, SCE, AEF1, GCL, SU(VAR)205, SCM, ALIEN, HDAC3, SIMJ, LAM, COREST, SFMBT, SIR2, PUM, CG10336, ABO, PLU, PC	1213	223	7937	1.7605240684808448	0.020906410032574985	2.2474116219217688E-4	0.015122305934089919
GOTERM_BP_FAT	GO:0045934~negative regulation of nucleobase, nucleoside, nucleotide and nucleic acid metabolic process	60	3.1266284523189163	8.588598689104104E-6	E2F2, OVO, ESC, GEMININ, MIP40, TOP2, L(3)MBT, TEFU, AUB, CAF1, PARG, ORC5, ORC6, CG2051, MIP120, ORC1, E(Z), PIWI, REPT, RPD3, GRO, PSI, SU(HW), SMR, RBF, DUP, SBB, SPT5, APC2, SPT4, AOP, LOLAL, N, DPN, E(Y)3, CHM, CHN, EGG, SU(H), SUUR, WRNEXO, HPO, SU(Z)12, SCE, AEF1, GCL, SU(VAR)205, SCM, ALIEN, HDAC3, SIMJ, LAM, COREST, SFMBT, SIR2, PUM, CG10336, ABO, PLU, PC	1213	223	7937	1.7605240684808448	0.020906410032574985	2.2474116219217688E-4	0.015122305934089919
GOTERM_BP_FAT	GO:0051252~regulation of RNA metabolic process	144	7.503908285565399	1.407853642905973E-5	GATAD, ROW, HIRA, OVO, MIP40, TOP2, NOT, APT, MOR, ORC5, ORC6, BKA, JIL-1, TFIIB, ORC1, E(Z), JUMU, RNO, SIM, D12, SIX4, RPD3, BCD, GAS41, HSF, SU(HW), KEN, DEAF1, SBB, CG5728, TRL, LOLAL, LIN, N, ARET, SC35, ODSH, TRF, RM62, CG6841, CG9705, BAP170, ATBP, E(Y)3, WDN, CG6907, SU(H), EGG, TAF2, HEL25E, MUD, TAF1, TAF4, TAF6, SCE, CG5641, AEF1, HDAC3, MED, LAM, SKD, NAP1, SIR2, POP2, NIPPED-B, ABO, …	1213	678	7937	1.38972342396895	0.034040569834901	3.2978792619575703E-4	0.024787539501136546
GOTERM_BP_FAT	GO:0016458~gene silencing	45	2.344971339239187	1.859940477053009E-5	DCR-1, PASHA, LOLAL, MAEL, ESC, RM62, TOP2, SAS10, TEFU, AUB, E(Y)3, PHOL, CHM, CAF1, PARG, ORC5, ORC6, TUDOR-SN, CG2051, MRPL39, ORC1, E(Z), PIWI, REPT, UPF1, SU(VAR)3-3, SU(Z)12, SCE, FMR1, LOQS, CBP80, SU(VAR)205, UPF3, RPD3, SCM, HDAC3, DOM, DCP1, LAM, ARMI, SFMBT, SIR2, MES-4, BEL, PC	1213	155	7937	1.8996622609898146	0.044723986840730756	4.1968219542565244E-4	0.0327460297590787
GOTERM_BP_FAT	GO:0045892~negative regulation of transcription, DNA-dependent	50	2.6055237102657633	6.422876974184299E-5	E2F2, OVO, ESC, MIP40, TOP2, L(3)MBT, AUB, TEFU, CAF1, PARG, ORC5, ORC6, CG2051, ORC1, MIP120, E(Z), PIWI, REPT, RPD3, GRO, SU(HW), SMR, RBF, SBB, SPT5, APC2, SPT4, LOLAL, N, DPN, E(Y)3, CHN, EGG, SU(H), HPO, SU(Z)12, SCE, AEF1, GCL, SU(VAR)205, ALIEN, HDAC3, SIMJ, LAM, COREST, SFMBT, PUM, SIR2, ABO, PC	1213	187	7937	1.7495404067345293	0.1461569189706593	0.0012147066301044784	0.11303805092082175
GOTERM_BP_FAT	GO:0051253~negative regulation of RNA metabolic process	51	2.6576341844710787	7.44126143789386E-5	E2F2, OVO, ESC, MIP40, TOP2, L(3)MBT, AUB, TEFU, CAF1, PARG, ORC5, ORC6, CG2051, ORC1, MIP120, E(Z), PIWI, REPT, RPD3, GRO, PSI, SU(HW), SMR, RBF, SBB, SPT5, APC2, SPT4, LOLAL, N, DPN, E(Y)3, CHN, EGG, SU(H), HPO, SU(Z)12, SCE, AEF1, GCL, SU(VAR)205, ALIEN, HDAC3, SIMJ, LAM, COREST, SFMBT, PUM, SIR2, ABO, PC	1213	193	7937	1.7290535605209538	0.16728334314492	0.0013858709329435115	0.13094981739810718
GOTERM_BP_FAT	GO:0016481~negative regulation of transcription	53	2.7618551328817094	1.2742362710910915E-4	E2F2, OVO, ESC, MIP40, TOP2, L(3)MBT, AUB, TEFU, CAF1, PARG, ORC5, ORC6, CG2051, ORC1, MIP120, E(Z), PIWI, REPT, RPD3, GRO, SU(HW), SMR, RBF, SBB, SPT5, APC2, SPT4, AOP, LOLAL, N, DPN, E(Y)3, CHM, CHN, EGG, SU(H), HPO, SU(Z)12, SCE, AEF1, GCL, SU(VAR)205, SCM, ALIEN, HDAC3, SIMJ, LAM, COREST, SFMBT, PUM, SIR2, ABO, PC	1213	207	7937	1.6753328474537121	0.26910253485164226	0.002189781409717595	0.22413885653154164
GOTERM_BP_FAT	GO:0040029~regulation of gene expression, epigenetic	45	2.344971339239187	1.7509113211049262E-4	DCR-1, VIR, PASHA, TRL, LOLAL, ESC, RM62, TOP2, UNR, TEFU, AUB, DPN, CAF1, PARG, ORC5, BKA, ORC6, JIL-1, CG2051, TUDOR-SN, ORC1, EGG, E(Z), PIWI, REPT, UPF1, SCF, SU(Z)12, SCE, LOQS, MLE, CBP80, SU(VAR)205, UPF3, RPD3, BRM, HDAC3, DCP1, LAM, ARMI, SFMBT, SIR2, CG14478, BEL, PC	1213	169	7937	1.7422937896652144	0.34998633769750287	0.002829947977731617	0.3078644057804447
GOTERM_BP_FAT	GO:0006355~regulation of transcription, DNA-dependent	123	6.409588327253777	7.060716461144618E-4	GATAD, ROW, HIRA, OVO, MIP40, TOP2, APT, NOT, MOR, ORC5, ORC6, BKA, JIL-1, TFIIB, ORC1, E(Z), JUMU, RNO, SIM, D12, SIX4, RPD3, BCD, GAS41, HSF, SU(HW), KEN, DEAF1, SBB, TRL, LOLAL, LIN, N, ODSH, TRF, CG9705, BAP170, ATBP, E(Y)3, WDN, CG6907, SU(H), EGG, TAF2, TAF1, MUD, TAF4, TAF6, SCE, CG5641, AEF1, HDAC3, MED, SKD, LAM, SIR2, POP2, NAP1, NIPPED-B, ABO, PC, E2F2, EAR, BGB, ZEN, ISWI, ESC, TRF2, …	1213	612	7937	1.3150712057287877	0.824049001259366	0.009936224310484132	1.23603531598947
GOTERM_BP_FAT	GO:0006357~regulation of transcription from RNA polymerase II promoter	45	2.344971339239187	0.003005584186715283	DEAF1, E2F2, SBB, SPT5, BGB, SPT6, SPT4, TRL, OVO, LOLAL, LIN, N, TRF, MIP40, ETS97D, E2F, TRF2, L(3)MBT, ATBP, ADF1, DPN, APT, TFIIA-S, CAF1, CHN, TFIIB, CG6907, MIP120, SU(H), TAF2, ELP3, TAF1, TAF4, MAD, HPO, AEF1, BCD, GRO, HSF, SSB-C31A, SKD, POP2, LOLA, ABO, RBF	1213	192	7937	1.5335815127782357	0.999391717206439	0.031955772234125934	5.162382839037072
GOTERM_MF_FAT	GO:0016564~transcription repressor activity	29	1.5112037519541428	0.005911395235887561	E2F2, AOP, HIRA, OVO, ZEN, N, CG8378, DPN, CHN, SU(H), CG8503, MAD, REPT, SIM, AEF1, SU(VAR)205, RPD3, SCM, ALIEN, GRO, GUG, SIMJ, COREST, SU(HW), JING, KDM4A, SMR, SU(S), PC	1266	109	7918	1.6639998840529298	0.9951564826170844	0.08237785706560108	8.826312189581175
GOTERM_BP_FAT	GO:0000122~negative regulation of transcription from RNA polymerase II promoter	17	0.8858780614903595	0.01826187300736082	E2F2, HPO, SBB, SPT5, SPT4, OVO, AEF1, N, MIP40, GRO, L(3)MBT, DPN, CAF1, CHN, ABO, MIP120, RBF	1213	61	7937	1.8235373616423176	1.0	0.14707687919046952	27.714009663037853
GOTERM_BP_FAT	GO:0006342~chromatin silencing	23	1.1985409067222512	0.07188283470636908	E(Z), PIWI, REPT, SU(Z)12, SCE, LOLAL, SU(VAR)205, ESC, RPD3, TOP2, HDAC3, AUB, TEFU, LAM, SFMBT, CAF1, SIR2, ORC5, PARG, ORC6, CG2051, ORC1, PC	1213	105	7937	1.4332901503552782	1.0	0.4143381445885047	73.11386887406752
GOTERM_BP_FAT	GO:0045814~negative regulation of gene expression, epigenetic	23	1.1985409067222512	0.07188283470636908	E(Z), PIWI, REPT, SU(Z)12, SCE, LOLAL, SU(VAR)205, ESC, RPD3, TOP2, HDAC3, AUB, TEFU, LAM, SFMBT, CAF1, SIR2, ORC5, PARG, ORC6, CG2051, ORC1, PC	1213	105	7937	1.4332901503552782	1.0	0.4143381445885047	73.11386887406752
Annotation Cluster 12	Enrichment Score: 5.162098187209423
Category	Term	Count	%	PValue	Genes	List Total	Pop Hits	Pop Total	Fold Enrichment	Bonferroni	Benjamini	FDR
GOTERM_BP_FAT	GO:0034660~ncRNA metabolic process	57	2.9702970297029703	5.765588456874837E-14	CG8939, CG3434, MAEL, CG7441, AATS-GLUPRO, CG14544, CG10341, AATS-ASP, CG10092, SCU, AATS-ASN, CG3045, CG10495, CG6724, CG14712, AATS-LEU, CG1671, MRPL39, AATS-HIS, CG4610, L(2)K09022, CG12301, CG4159, MKG-P, CG8545, CG31739, NOP60B, NOP5, CG5190, AATS-THR, AATS-GLN, CG8064, AATS-ALA, CG17259, CG5728, NNP-1, CG3071, AATS-VAL, AATS-PRO, CG33123, CG4045, CG5660, CG6796, BRAT, CG18048, DBE, L(3)0788…	1213	133	7937	2.8042633376516313	1.4174661444599224E-10	4.724887148199741E-12	1.0146328222049306E-10
GOTERM_BP_FAT	GO:0034470~ncRNA processing	36	1.8759770713913497	7.183666559937148E-8	CG8064, DCR-1, CG8939, PASHA, CG3434, CG5728, NNP-1, CG14544, CG10341, CG3071, SCU, CG10495, CG3045, CG6724, CG4045, CG1671, CG18048, CG4610, DBE, L(3)07882, L(2)K09022, CG13097, LOQS, CBP80, CG12301, CG4159, MKG-P, DBP73D, CBC, CG8545, NOP60B, JHI-1, CG1542, NOP5, CG10463, CG5190	1213	92	7937	2.560414351768881	1.7670259002089406E-4	3.046860940436602E-6	1.264947761980828E-4
GOTERM_BP_FAT	GO:0022613~ribonucleoprotein complex biogenesis	35	1.8238665971860344	4.516987875995592E-7	DCR-1, CG8064, PATR-1, CG8939, SURF6, CG5728, HOIP, NNP-1, SC35, CG10341, CG3071, EIF-2BETA, MYS45A, CG6724, AUB, CG7728, CG1671, GE-1, CG7006, RS1, DBE, CG10628, L(3)07882, L(2)K09022, CG13097, CG12301, DBP73D, CG8545, SMN, NOP60B, ME31B, CG1542, NOP5, CG7338, SLU7	1213	94	7937	2.4363280770377647	0.0011105621373637131	1.7094919548599208E-5	7.953787430792225E-4
GOTERM_BP_FAT	GO:0042254~ribosome biogenesis	26	1.354872329338197	3.0083691890627433E-6	CG8064, CG8939, SURF6, CG5728, HOIP, NNP-1, CG10341, CG3071, MYS45A, CG6724, CG7728, CG1671, CG7006, RS1, DBE, CG10628, L(3)07882, CG13097, L(2)K09022, CG12301, DBP73D, CG8545, NOP60B, CG1542, NOP5, CG7338	1213	64	7937	2.6582079554822755	0.007373282330717212	9.024713890937175E-5	0.005297207272447757
GOTERM_BP_FAT	GO:0016072~rRNA metabolic process	19	0.9900990099009901	1.0860352689666235E-5	CG8064, DBE, CG8939, CG5728, L(3)07882, L(2)K09022, CG13097, CG12301, NNP-1, DBP73D, CG10341, CG8545, CG3071, NOP60B, CG6724, CG1542, NOP5, CG1671, BRAT	1213	41	7937	3.032252226891601	0.026362881166348107	2.698283644525512E-4	0.019121917745701378
GOTERM_CC_FAT	GO:0005730~nucleolus	40	2.084418968212611	1.884540416675923E-5	MOD(MDG4), MIA, CG8939, SURF6, CG5728, HOIP, RPI1, RAT1, HP4, CG3071, NOPP140, MYS45A, CG6724, RCD5, PIT, EAST, SMT3, ZPR1, L(1)1BI, HRB27C, SSRP, DBE, JUMU, CG10628, RRP6, RPI135, L(3)07882, SCE, L(2)K09022, CG5641, DBP73D, CG8545, NOP60B, NS1, CG1234, COQ2, NOA36, CG1542, CG7338, PC	771	126	4786	1.9706421262841498	0.008743591606955703	3.252078896511801E-4	0.026865997215974602
GOTERM_BP_FAT	GO:0006364~rRNA processing	18	0.9379885356956749	3.19697106892597E-5	CG8064, DBE, CG8939, CG5728, L(3)07882, L(2)K09022, CG13097, CG12301, NNP-1, DBP73D, CG10341, CG8545, CG3071, NOP60B, CG6724, CG1542, NOP5, CG1671	1213	40	7937	2.944476504534213	0.0756335965940671	6.606786763335704E-4	0.05627948239997904
SP_PIR_KEYWORDS	ribosome biogenesis	10	0.5211047420531527	0.0030516353826736844	MYS45A, NOP60B, CG10628, CG6724, CG1542, L(3)07882, L(2)K09022, CG7338, DBP73D, CG10341	1861	23	12980	3.0324977221222813	0.6169840135358691	0.01901054725738016	4.029120788227214
GOTERM_CC_FAT	GO:0030684~preribosome	5	0.26055237102657636	0.015480206515837392	CG8064, CG6724, CG12301, NNP-1, CG1671	771	7	4786	4.433944784139337	0.999304023464879	0.10899025504988491	19.943654915866617
SP_PIR_KEYWORDS	rrna processing	7	0.36477331943720687	0.13757856727955364	NOP60B, CG6724, L(3)07882, L(2)K09022, NNP-1, DBP73D, CG10341	1861	25	12980	1.9529285330467492	1.0	0.42876013952224024	86.35270842046698
Annotation Cluster 13	Enrichment Score: 4.925794891996317
Category	Term	Count	%	PValue	Genes	List Total	Pop Hits	Pop Total	Fold Enrichment	Bonferroni	Benjamini	FDR
GOTERM_BP_FAT	GO:0051726~regulation of cell cycle	75	3.9082855653986446	6.592712328056044E-20	TLK, LOK, GRIP71, BABO, CDC16, DEL, PTEN, GEMININ, MEI-41, RPN9, FZY, L(3)MBT, ROD, TEFU, CYCA, PNG, CAF1, BUBR1, CYCE, KLP3A, CHB, CDC2, MR, CDK4, MRE11, GRP, PR-SET7, SMO, MAD2, XPD, STG, SLMB, SMR, RBF, DUP, WECH, VIH, N, TWS, ARET, MYT1, PPV, E2F, AGO, CDC45L, BUB1, DGT5, SAV, TWE, DGT6, ELGI, BRAT, ZWILCH, SU(H), BUB3, DGT3, SWM, MARS, SPINDLY, SUUR, TAF1, MAD, MUS304, GRIP84, NEJ, RCA1, PSF…	1213	166	7937	2.956301711379732	1.6218072327017868E-16	1.0812048218011911E-17	1.160889304658853E-16
GOTERM_BP_FAT	GO:0007346~regulation of mitotic cell cycle	46	2.3970818134445024	4.3057465994610987E-13	N, TWS, BABO, CDC16, DEL, ARET, MYT1, MEI-41, RPN9, FZY, AGO, L(3)MBT, CDC45L, ROD, CYCA, PNG, BUB1, CAF1, DGT5, BUBR1, DGT6, TWE, CYCE, ZWILCH, SU(H), BUB3, DGT3, SWM, MARS, SPINDLY, MAD, KLP3A, CHB, MUS304, NEJ, GRP, PSF1, RCA1, SMO, MAD2, XPD, SOS, STG, SLMB, SMR, RBF, PLU	1213	98	7937	3.071336036475596	1.0591394428161038E-9	3.209510435198126E-11	7.581268945955344E-10
GOTERM_BP_FAT	GO:0033043~regulation of organelle organization	47	2.4491922876498173	9.571300374952448E-12	MOD(MDG4), NOD, TWS, DEL, CDC16, ADA2B, MEI-41, CP190, AGO, QUA, ROD, CYCA, RTF1, BUB1, DGT5, PARG, BUBR1, DGT6, ZWILCH, BUB3, DGT3, SSH, SPINDLY, SSRP, KLP3A, CHB, GEK, DRE4, SU(VAR)205, SPAS, NEJ, BTK29A, RCA1, PR-SET7, MAD2, ARPC3A, XPD, JUPITER, STG, FLR, ABL, SIR2, CPB, STI, SLMB, SRC64B, ENA, HCF	1213	109	7937	2.821414795374271	2.35455053232414E-8	6.727287615859723E-10	1.6853873852085144E-8
GOTERM_CC_FAT	GO:0000775~chromosome, centromeric region	27	1.4069828035435124	3.977180833628936E-9	MEI-S332, TRL, NNF1B, CID, FZY, ROD, CYCB, BUB1, SMT3, BUBR1, ZWILCH, BUB3, SPINDLY, SUUR, CHB, LWR, XNP, NUF2, CAL1, CMET, SU(VAR)205, PROD, MIS12, BORR, MAD2, IAL, NOA36, CG13895	771	50	4786	3.3520622568093383	1.8533645421703326E-6	1.4256662517198038E-7	5.670574831917463E-6
GOTERM_BP_FAT	GO:0010564~regulation of cell cycle process	36	1.8759770713913497	4.442663969235119E-9	TWS, N, ARET, CDC16, DEL, MEI-41, RPN9, FZY, AGO, CDC45L, ROD, CYCA, BUB1, DGT5, BUBR1, DGT6, CYCE, ZWILCH, SU(H), DGT3, BUB3, SPINDLY, SUUR, MAD, KLP3A, CHB, NEJ, PSF1, RCA1, SMO, MAD2, XPD, SOS, STG, SLMB, CG10336, RBF	1213	84	7937	2.8042633376516313	1.0928893779071913E-5	2.2303984248406294E-7	7.822942504898123E-6
GOTERM_CC_FAT	GO:0000793~condensed chromosome	19	0.9900990099009901	2.167613462701729E-7	MOD(MDG4), LWR, SMC5, LOLAL, GLU, CMET, SU(VAR)205, CAP-G, RAD50, CID, CAP-D2, MAT89BA, CAP-D3, ROD, CAP-H2, BUB1, SMT3, BUBR1, BARR, ZWILCH	771	32	4786	3.685716601815823	1.01005696912293E-4	5.6116952728002545E-6	3.0905301036110444E-4
GOTERM_CC_FAT	GO:0000776~kinetochore	17	0.8858780614903595	1.4858107274661505E-6	SPINDLY, CHB, LWR, NNF1B, NUF2, CAL1, CMET, MIS12, CID, FZY, MAD2, IAL, ROD, BUB1, SMT3, BUBR1, ZWILCH, BUB3	771	29	4786	3.6388926159488353	6.921486678963529E-4	3.297032853211146E-5	0.00211841466690732
GOTERM_BP_FAT	GO:0000075~cell cycle checkpoint	15	0.7816571130797291	1.5136778021133425E-6	SPINDLY, DUP, LOK, MUS304, MEI-41, MRE11, GRP, PR-SET7, MAD2, TEFU, ROD, BUB1, BUBR1, ZWILCH, CG10336, BUB3	1213	24	7937	4.089550700741962	0.003716726023008321	4.8357924372077754E-5	0.002665352582631453
GOTERM_BP_FAT	GO:0051783~regulation of nuclear division	20	1.0422094841063054	3.5834403626734996E-6	SPINDLY, KLP3A, TWS, CDC16, NEJ, MEI-41, AGO, RCA1, MAD2, ROD, XPD, CYCA, STG, DGT5, BUB1, SLMB, BUBR1, DGT6, ZWILCH, DGT3, BUB3	1213	42	7937	3.1158481529462567	0.008776538434120074	1.0493829224311746E-4	0.006309775996871103
GOTERM_BP_FAT	GO:0007088~regulation of mitosis	20	1.0422094841063054	3.5834403626734996E-6	SPINDLY, KLP3A, TWS, CDC16, NEJ, MEI-41, AGO, RCA1, MAD2, ROD, XPD, CYCA, STG, DGT5, BUB1, SLMB, BUBR1, DGT6, ZWILCH, DGT3, BUB3	1213	42	7937	3.1158481529462567	0.008776538434120074	1.0493829224311746E-4	0.006309775996871103
GOTERM_BP_FAT	GO:0045786~negative regulation of cell cycle	14	0.7295466388744137	1.1045651321915718E-5	SPINDLY, MAD, MYT1, PTEN, SMO, MAD2, ROD, CYCA, SOS, BUB1, PUM, BUBR1, ZWILCH, RBF, BUB3	1213	24	7937	3.8169139873591647	0.026806602407919877	2.7168760944462633E-4	0.019448144738509754
GOTERM_BP_FAT	GO:0010948~negative regulation of cell cycle process	11	0.5732152162584679	2.826551201128771E-4	SPINDLY, SMO, MAD2, MAD, ROD, CYCA, SOS, BUB1, BUBR1, ZWILCH, RBF, BUB3	1213	20	7937	3.5988046166529264	0.5011400497859242	0.004419693983096051	0.49655166253941285
GOTERM_BP_FAT	GO:0051129~negative regulation of cellular component organization	20	1.0422094841063054	4.029881181020486E-4	SSH, SPINDLY, FSN, BIF, CHB, FMR1, DEL, MR, PTEN, PR-SET7, MAD2, QUA, ROD, CYCA, RAC1, ABL, BUB1, BUBR1, CPB, ZWILCH, BUB3	1213	56	7937	2.336886114709692	0.6289990202352402	0.006064667575587768	0.7072389217946728
GOTERM_BP_FAT	GO:0007093~mitotic cell cycle checkpoint	9	0.46899426784783743	0.0011795890018267	SPINDLY, GRP, MAD2, ROD, BUB1, BUBR1, MUS304, ZWILCH, MEI-41, BUB3	1213	16	7937	3.6805956306677663	0.9451691205833773	0.015165417205068366	2.0568776448678827
GOTERM_BP_FAT	GO:0045841~negative regulation of mitotic metaphase/anaphase transition	7	0.36477331943720687	0.0028968494058489312	SPINDLY, MAD2, ROD, CYCA, BUB1, BUBR1, ZWILCH, BUB3	1213	11	7937	4.16390616802818	0.9992045410796344	0.031084464772644482	4.980087125067567
GOTERM_CC_FAT	GO:0000779~condensed chromosome, centromeric region	8	0.4168837936425221	0.0032921591788344284	ROD, LWR, SMT3, BUB1, BUBR1, CMET, SU(VAR)205, ZWILCH, CID	771	14	4786	3.547155827311469	0.784905338194722	0.03216654449095102	4.5928154432047785
GOTERM_CC_FAT	GO:0000777~condensed chromosome kinetochore	7	0.36477331943720687	0.003792365379196965	ROD, LWR, SMT3, BUB1, BUBR1, CMET, ZWILCH, CID	771	11	4786	3.950241716778682	0.8297694828566882	0.03621548067237257	5.273224057881265
GOTERM_BP_FAT	GO:0010639~negative regulation of organelle organization	13	0.6774361646690985	0.005420140967556443	SSH, SPINDLY, CHB, DEL, PR-SET7, MAD2, QUA, ROD, CYCA, BUB1, BUBR1, CPB, ZWILCH, BUB3	1213	36	7937	2.3628515159842447	0.9999984384204791	0.05248312790517429	9.126439781549378
GOTERM_BP_FAT	GO:0045839~negative regulation of mitosis	7	0.36477331943720687	0.008180892286795315	SPINDLY, MAD2, ROD, CYCA, BUB1, BUBR1, ZWILCH, BUB3	1213	13	7937	3.523305219100767	0.9999999983255263	0.07533584049232578	13.46724360353675
GOTERM_BP_FAT	GO:0051784~negative regulation of nuclear division	7	0.36477331943720687	0.008180892286795315	SPINDLY, MAD2, ROD, CYCA, BUB1, BUBR1, ZWILCH, BUB3	1213	13	7937	3.523305219100767	0.9999999983255263	0.07533584049232578	13.46724360353675
GOTERM_BP_FAT	GO:0030071~regulation of mitotic metaphase/anaphase transition	9	0.46899426784783743	0.009180586877898508	SPINDLY, MAD2, ROD, CYCA, BUB1, BUBR1, TWS, CDC16, ZWILCH, BUB3	1213	21	7937	2.8042633376516313	0.9999999998598841	0.08205442193446233	14.990281755536639
GOTERM_BP_FAT	GO:0031577~spindle checkpoint	6	0.3126628452318916	0.010611234405492302	SPINDLY, MAD2, ROD, BUB1, BUBR1, ZWILCH, BUB3	1213	10	7937	3.9259686727122833	0.9999999999959935	0.0926225300376392	17.12595023599195
GOTERM_BP_FAT	GO:0007094~mitotic cell cycle spindle assembly checkpoint	6	0.3126628452318916	0.010611234405492302	SPINDLY, MAD2, ROD, BUB1, BUBR1, ZWILCH, BUB3	1213	10	7937	3.9259686727122833	0.9999999999959935	0.0926225300376392	17.12595023599195
GOTERM_CC_FAT	GO:0000940~outer kinetochore of condensed chromosome	5	0.26055237102657636	0.015480206515837392	ROD, LWR, SMT3, BUB1, BUBR1, CMET	771	7	4786	4.433944784139337	0.999304023464879	0.10899025504988491	19.943654915866617
GOTERM_CC_FAT	GO:0000794~condensed nuclear chromosome	7	0.36477331943720687	0.01599750885398033	MAT89BA, MOD(MDG4), LWR, SMT3, LOLAL, SU(VAR)205, CID	771	14	4786	3.1037613488975357	0.9994552111288669	0.11079158075999629	20.54131665148321
GOTERM_CC_FAT	GO:0000780~condensed nuclear chromosome, centromeric region	4	0.20844189682126105	0.05673093874383307	LWR, SMT3, SU(VAR)205, CID	771	6	4786	4.138348465196715	0.9999999999984858	0.28537804041730674	56.51295027037207
Annotation Cluster 14	Enrichment Score: 4.903800271084443
Category	Term	Count	%	PValue	Genes	List Total	Pop Hits	Pop Total	Fold Enrichment	Bonferroni	Benjamini	FDR
GOTERM_BP_FAT	GO:0006396~RNA processing	113	5.888483585200626	2.6383783660267987E-20	CPSF100, CG8939, CSL4, CG14544, NOI, PNN, CG6015, CG10495, CG13900, SPX, CG11337, SYM, RRP6, RRP4, SIN, CG12301, CG4159, CG8545, NOP5, SLU7, VAS, GLD2, CG5190, CG8064, RBP4, CG4901, CG5728, PPS, HOIP, RRP46, ARET, SC35, MAGO, CG7971, CLP, RAT1, CPSF160, CG6841, CG18596, RRP42, CG3542, CG18048, CG17266, HEL25E, NONA, LOQS, DBP73D, TSU, CG10463, POP2, HEPH, RNP4F, CG14100, CG10333, CG3434, DEK, CG1…	1213	312	7937	2.369842200942778	6.490410780425924E-17	4.636007700304232E-18	4.645834785979417E-17
GOTERM_BP_FAT	GO:0016071~mRNA metabolic process	75	3.9082855653986446	3.8599652190572584E-12	CPSF100, CSL4, DEK, CG6967, NOI, PRP8, CG6015, SPX, CG13900, CG11337, EDC3, SYM, RRP6, RRP4, SIN, SF1, CG16941, CG3225, U2A, L(2)35BD, SMN, PSI, CG6610, SLU7, PABP2, VAS, GLD2, CG11107, RBP4, VIR, L(2)37CB, CG4901, CG5205, CG3689, HOIP, RRP46, ARET, SC35, MAGO, CLP, RAT1, CPSF160, CG6841, WISP, CG3605, RRP42, HRG, CG3542, HRB27C, CSTF-50, GE-1, CG17266, HEL25E, NONA, UPF1, ORB, CG3857, CG7185, CG…	1213	219	7937	2.2408496990366915	9.495384478697133E-9	2.792760467329458E-10	6.796796458985455E-9
GOTERM_BP_FAT	GO:0006397~mRNA processing	64	3.3350703491401767	1.0210911644198887E-9	CPSF100, CSL4, DEK, NOI, PRP8, CG6015, SPX, CG13900, SYM, RRP6, RRP4, SIN, SF1, CG16941, CG3225, U2A, L(2)35BD, SMN, PSI, CG6610, PABP2, SLU7, VAS, GLD2, CG11107, RBP4, VIR, CG4901, L(2)37CB, CG5205, CG3689, HOIP, ARET, SC35, MAGO, RRP46, CLP, RAT1, CPSF160, CG6841, WISP, CG3605, RRP42, HRG, CG3542, HRB27C, CSTF-50, CG17266, HEL25E, NONA, ORB, CG7185, CBP80, CBC, SLBP, TSU, ROX8, CG4849, POP2, LS…	1213	194	7937	2.158608204927716	2.5118812270186197E-6	5.4606180688310246E-8	1.7980063438116645E-6
KEGG_PATHWAY	dme03040:Spliceosome	38	1.9801980198019802	2.6737075744806055E-5	CG11107, L(2)37CB, CG2685, CYPL, EIF4AIII, HOIP, MAGO, SC35, CG6418, NOI, CG15525, CG6841, PRP8, CG3605, CG6015, SPX, CG13900, CG3542, THO2, CG17266, HEL25E, CBP80, CG16941, U2A, CG9346, HPR1, CG9548, TSU, CG7288, CG4849, HSP70BC, CG11586, SLU7, CG6610, CRN, CG10333, CG17768, CG2807	362	111	2054	1.9424617988153898	0.00240347600195967	3.437079170122148E-4	0.029082740313746136
GOTERM_BP_FAT	GO:0008380~RNA splicing	40	2.084418968212611	3.077400280901523E-4	CG11107, VIR, L(2)37CB, CG4901, CG5205, PPS, HOIP, SC35, MAGO, NOI, CG7971, CG6841, PRP8, CG3605, CG6015, SPX, CG13900, CG3542, CG17266, HEL25E, NONA, SIN, CBP80, SF1, MKG-P, CG16941, CG3225, U2A, CBC, SMN, JHI-1, TSU, ROX8, CG4849, SLU7, CG6610, HEPH, CRN, CG10333, CG2807	1213	148	7937	1.768454357077605	0.5310020956267957	0.004780668828712753	0.5405067965429944
GOTERM_CC_FAT	GO:0005681~spliceosome	22	1.1464304325169359	0.0029562807128001734	CG17266, HEL25E, NONA, CG11107, CG4901, L(2)37CB, SF1, HOIP, SC35, CG16941, NOI, CG3225, CG6841, PRP8, CG3605, CG6015, SPX, SLU7, CG6610, CRN, CG10333, CG2807	771	71	4786	1.9234577373449515	0.7483376976411034	0.029547444623379437	4.133387367056374
GOTERM_BP_FAT	GO:0000398~nuclear mRNA splicing, via spliceosome	32	1.6675351745700884	0.0039142279481412245	CG11107, L(2)37CB, CG4901, CG5205, HOIP, SC35, NOI, CG6841, PRP8, CG3605, CG6015, CG13900, SPX, CG3542, CG17266, HEL25E, NONA, SIN, SF1, CBP80, CG16941, CG3225, U2A, SMN, ROX8, CG4849, SLU7, CG6610, HEPH, CRN, CG10333, CG2807	1213	126	7937	1.661785681571337	0.9999354386823852	0.039890960587757984	6.672895826688896
GOTERM_BP_FAT	GO:0000377~RNA splicing, via transesterification reactions with bulged adenosine as nucleophile	32	1.6675351745700884	0.0039142279481412245	CG11107, L(2)37CB, CG4901, CG5205, HOIP, SC35, NOI, CG6841, PRP8, CG3605, CG6015, CG13900, SPX, CG3542, CG17266, HEL25E, NONA, SIN, SF1, CBP80, CG16941, CG3225, U2A, SMN, ROX8, CG4849, SLU7, CG6610, HEPH, CRN, CG10333, CG2807	1213	126	7937	1.661785681571337	0.9999354386823852	0.039890960587757984	6.672895826688896
GOTERM_BP_FAT	GO:0000375~RNA splicing, via transesterification reactions	32	1.6675351745700884	0.004441475084982206	CG11107, L(2)37CB, CG4901, CG5205, HOIP, SC35, NOI, CG6841, PRP8, CG3605, CG6015, CG13900, SPX, CG3542, CG17266, HEL25E, NONA, SIN, SF1, CBP80, CG16941, CG3225, U2A, SMN, ROX8, CG4849, SLU7, CG6610, HEPH, CRN, CG10333, CG2807	1213	127	7937	1.648700754944791	0.99998244838582	0.04406296297828027	7.5389479413736415
GOTERM_CC_FAT	GO:0030532~small nuclear ribonucleoprotein complex	22	1.1464304325169359	0.01972381330177786	CG17266, CG5205, SIN, HOIP, CG16941, NOI, U2A, CG6841, MUS301, PRP8, CG3605, PSI, ROX8, CG13900, SPX, CG4849, LSM11, CG6610, CG11920, CG3542, CG10333, CG2807	771	83	4786	1.6453674620661634	0.999907022266584	0.12938418583914102	24.72544730133147
GOTERM_MF_FAT	GO:0031202~RNA splicing factor activity, transesterification mechanism	10	0.5211047420531527	0.020239107396580348	PRP8, CG11107, HEL25E, CG6015, CG4901, VIR, SPX, CG3225, U2A, CG6841	1266	27	7918	2.3164238488093147	0.9999999896015084	0.23094620564959178	27.288228626760038
GOTERM_CC_FAT	GO:0030529~ribonucleoprotein complex	75	3.9082855653986446	0.036402472730373656	PATR-1, MRPS35, RPL36A, SRP68, NOI, MRPS31, CG10341, PRP8, CG6015, CG6724, SPX, CG13900, EDC3, MRPL37, CG1671, JIL-1, MRPL39, MRPL1, L(2)K09022, FMR1, SIN, SF1, CG12301, MRPS7, CG16941, CG3225, U2A, NOP60B, PSI, MRPS18B, CG6610, SLU7, CG4866, CG8064, CG11107, DCR-1, CG4901, L(2)37CB, CG5205, MRPS10, HOIP, NNP-1, SC35, CG6841, RPS5B, CG3605, MRPL17, MRPL19, CG10803, CG11920, TUDOR-SN, CG3542, HRB2…	771	379	4786	1.228401589273431	0.9999999687114512	0.2057842920604065	41.06297889036114
GOTERM_CC_FAT	GO:0005686~snRNP U2	7	0.36477331943720687	0.07119268019073965	CG3605, SPX, CG13900, CG16941, NOI, U2A, CG2807	771	19	4786	2.2869820465560795	0.9999999999999989	0.32980425521754986	65.11081422213199
Annotation Cluster 15	Enrichment Score: 4.78173864524974
Category	Term	Count	%	PValue	Genes	List Total	Pop Hits	Pop Total	Fold Enrichment	Bonferroni	Benjamini	FDR
GOTERM_MF_FAT	GO:0003712~transcription cofactor activity	26	1.354872329338197	4.959232655189567E-6	BGB, HIRA, BAP170, TRR, RIG, CHM, MOR, FTZ-F1, BAP60, TUDOR-SN, PONT, BAP55, REPT, BON, NEJ, RPD3, MBF1, BRM, ALIEN, GRO, GUG, SSB-C31A, COREST, SMR, MES-4, HCF	1266	63	7918	2.5811580029589507	0.004448437473058786	1.6511085703740935E-4	0.0077287985763452305
GOTERM_MF_FAT	GO:0008134~transcription factor binding	32	1.6675351745700884	9.45937921029954E-6	BGB, HIRA, TRF, BAP170, CACT, TRR, RIG, CHM, MOR, BAP60, FTZ-F1, TUDOR-SN, TFIIB, PONT, BAP55, REPT, BON, NEJ, RPD3, ALIEN, MBF1, BRM, GRO, GUG, PTIP, SSB-C31A, COREST, USH, SMR, MES-4, HCF, RBF	1266	89	7918	2.2487530397429754	0.008467965217259787	2.931991511899712E-4	0.014741642997240234
GOTERM_MF_FAT	GO:0016563~transcription activator activity	32	1.6675351745700884	2.579377081185523E-5	BGB, TRL, OVO, N, E2F, BAP170, TRR, RIG, CHM, MOR, BAP60, BKA, TUDOR-SN, SU(H), LID, PONT, TAF1, SRY-DELTA, BAP55, HB, SIM, BON, DA, SU(VAR)205, NEJ, MBF1, BRM, HSF, SSB-C31A, LOLA, NIPPED-B, HCF	1266	93	7918	2.152032478893815	0.02292210272317241	7.024470783253411E-4	0.04019262383505584
GOTERM_MF_FAT	GO:0003713~transcription coactivator activity	16	0.8337675872850442	6.169549646629625E-5	BAP55, BGB, BON, NEJ, BRM, MBF1, BAP170, TRR, RIG, SSB-C31A, CHM, MOR, BAP60, TUDOR-SN, HCF, PONT	1266	33	7918	3.032409402077649	0.053955775746716284	0.0015395348745942394	0.0961105999261247
Annotation Cluster 16	Enrichment Score: 4.314278786145619
Category	Term	Count	%	PValue	Genes	List Total	Pop Hits	Pop Total	Fold Enrichment	Bonferroni	Benjamini	FDR
KEGG_PATHWAY	dme03420:Nucleotide excision repair	23	1.1985409067222512	2.190191934893856E-9	PIC, CG8142, TFB4, DNAPOL-DELTA, RPA-70, RFC38, DNAPOL-EPSILON, MEI-9, RFC3, CHRAC-14, RFC4, POLE2, XPD, HAY, MUS210, MRN, GNF1, CYCH, MAT1, XPAC, CG12018, MUS201, MES4, ERCC1	362	35	2054	3.7286503551696923	1.9711725329774055E-7	9.855863147834043E-8	2.3826537742799303E-6
GOTERM_CC_FAT	GO:0005657~replication fork	16	0.8337675872850442	2.2769310153199646E-9	DUP, DNAPOL-ALPHA73, DNAPOL-ALPHA60, CG8142, DNAPOL-DELTA, RPA-70, RFC38, DNAPOL-EPSILON, DNAPOL-ALPHA50, RFC3, RFC4, POLE2, GNF1, CG12018, MES4, DNAPOL-ALPHA180	771	19	4786	5.227387534985324	1.0610492736651267E-6	8.842081578031014E-8	3.246396951261943E-6
KEGG_PATHWAY	dme03430:Mismatch repair	13	0.6774361646690985	1.1328969828333344E-5	MSH6, CG8142, DNAPOL-DELTA, MLH1, RPA-70, RFC38, SPEL1, MTSSB, RFC3, RFC4, GNF1, PMS2, CG12018	362	19	2054	3.8822332073277113	0.0010190934313717426	2.0390182122664857E-4	0.012323807079983595
GOTERM_CC_FAT	GO:0005663~DNA replication factor C complex	5	0.26055237102657636	0.002901620576703295	RFC3, RFC4, CG8142, GNF1, RFC38	771	5	4786	6.2075226977950715	0.7418257959613777	0.029643327427350208	4.058426692665562
GOTERM_MF_FAT	GO:0033170~protein-DNA loading ATPase activity	5	0.26055237102657636	0.007416495908270291	RFC3, RFC4, CG8142, GNF1, RFC38	1266	6	7918	5.211953659820958	0.9987595452523081	0.0978352368020391	10.954129754034703
GOTERM_MF_FAT	GO:0003689~DNA clamp loader activity	5	0.26055237102657636	0.007416495908270291	RFC3, RFC4, CG8142, GNF1, RFC38	1266	6	7918	5.211953659820958	0.9987595452523081	0.0978352368020391	10.954129754034703
INTERPRO	IPR013748:Replication factor C	3	0.1563314226159458	0.06998224707711047	RFC3, RFC4, CG8142	1650	3	10196	6.179393939393939	1.0	0.8339808598813361	71.01694896601096
Annotation Cluster 17	Enrichment Score: 4.299944205560315
Category	Term	Count	%	PValue	Genes	List Total	Pop Hits	Pop Total	Fold Enrichment	Bonferroni	Benjamini	FDR
GOTERM_BP_FAT	GO:0006270~DNA replication initiation	13	0.6774361646690985	4.4471014481854E-8	DNAPOL-ALPHA73, DPA, MCM2, MCM3, MCM5, MCM6, LAT, MCM7, CDC45L, ORC4, ORC5, ORC6, ORC1	1213	15	7937	5.670843638362188	1.0939271410237428E-4	1.989065256724487E-6	7.830753623316866E-5
GOTERM_CC_FAT	GO:0005664~nuclear origin of replication recognition complex	6	0.3126628452318916	0.0016828490940228628	DUP, LAT, ORC4, ORC5, ORC6, ORC1	771	7	4786	5.320733740967204	0.5438202098946077	0.01808717794481962	2.372785622813345
GOTERM_CC_FAT	GO:0000808~origin recognition complex	6	0.3126628452318916	0.0016828490940228628	DUP, LAT, ORC4, ORC5, ORC6, ORC1	771	7	4786	5.320733740967204	0.5438202098946077	0.01808717794481962	2.372785622813345
Annotation Cluster 18	Enrichment Score: 4.176200143812559
Category	Term	Count	%	PValue	Genes	List Total	Pop Hits	Pop Total	Fold Enrichment	Bonferroni	Benjamini	FDR
GOTERM_MF_FAT	GO:0003678~DNA helicase activity	25	1.3027618551328817	2.926828882304974E-10	INO80, ISWI, IRBP, MCM7, CDC45L, HAY, KU80, OKR, PONT, CHD3, REPT, DPA, XNP, MUS304, MCM2, MCM3, MCM5, MCM6, CG11403, CG2990, PSF1, XPD, ARMI, TFIIFBETA, CG4078	1266	40	7918	3.9089652448657186	2.6312187273447307E-7	1.5477759185422713E-8	4.561529931557118E-7
GOTERM_BP_FAT	GO:0006270~DNA replication initiation	13	0.6774361646690985	4.4471014481854E-8	DNAPOL-ALPHA73, DPA, MCM2, MCM3, MCM5, MCM6, LAT, MCM7, CDC45L, ORC4, ORC5, ORC6, ORC1	1213	15	7937	5.670843638362188	1.0939271410237428E-4	1.989065256724487E-6	7.830753623316866E-5
GOTERM_CC_FAT	GO:0032993~protein-DNA complex	21	1.0943199583116208	3.4775086397745356E-7	HIS4:CG33905, DNAPOL-ALPHA73, DNAPOL-ALPHA60, DNAPOL-DELTA, RPA-70, MCM2, DNAPOL-EPSILON, MCM3, MCM5, DNAPOL-ALPHA50, MCM6, CID, MCM7, CDC45L, POLE2, HIS1:CG33855, HIS2B:CG33870, HIS2A:CG33853, CG12018, MES4, DNAPOL-ALPHA180	771	39	4786	3.3425122218896535	1.6203880109300073E-4	8.529012617164433E-6	4.958142209354754E-4
GOTERM_BP_FAT	GO:0065004~protein-DNA complex assembly	22	1.1464304325169359	2.1586807345591594E-6	TAF2, HIS4:CG33905, TAF1, MLE, ISWI, MCM2, MCM3, MCM5, E(BX), MCM6, CID, CAF1-105, MCM7, PBP95, SET, CAF1, NAP1, HIS1:CG33855, HIS2B:CG33870, HIS2A:CG33853, ACF1, MARS	1213	48	7937	2.999003847210772	0.005296285300893322	6.721749192750703E-5	0.003801082664289801
INTERPRO	IPR012340:Nucleic acid-binding, OB-fold	21	1.0943199583116208	4.60472266376617E-6	DPA, CG31957, SPT6, FMR1, RPB8, RPA-70, MCM2, LIG4, MCM3, AATS-ASP, RPB7, MCM5, MCM6, CG9705, CG31739, MTSSB, CG31156, AATS-ASN, MCM7, CG11337, CG6796	1650	44	10196	2.9492561983471077	0.008624100518848876	5.772668688239779E-4	0.007859990421821283
GOTERM_MF_FAT	GO:0043138~3'-5' DNA helicase activity	8	0.4168837936425221	9.849447497189958E-4	PSF1, CDC45L, MCM7, DPA, MCM2, MCM3, MCM5, MCM6	1266	12	7918	4.1695629278567665	0.5876577966627492	0.017917170278116012	1.5240820044849612
INTERPRO	IPR001208:DNA-dependent ATPase MCM	6	0.3126628452318916	0.0017332416603996642	MCM7, DPA, MCM2, MCM3, MCM5, MCM6	1650	7	10196	5.296623376623376	0.9617287460149422	0.09990942141351122	2.917803436434363
INTERPRO	IPR018525:DNA-dependent ATPase MCM, conserved site	6	0.3126628452318916	0.0017332416603996642	MCM7, DPA, MCM2, MCM3, MCM5, MCM6	1650	7	10196	5.296623376623376	0.9617287460149422	0.09990942141351122	2.917803436434363
SMART	SM00350:MCM	6	0.3126628452318916	0.003110873228552964	MCM7, DPA, MCM2, MCM3, MCM5, MCM6	886	7	4824	4.666881651080297	0.6378603577213195	0.13506734195805215	4.128634699106715
GOTERM_CC_FAT	GO:0005656~pre-replicative complex	6	0.3126628452318916	0.007609197421910877	CDC45L, MCM7, MCM2, MCM3, MCM5, MCM6	771	9	4786	4.138348465196715	0.9715454015937953	0.0605365948394484	10.318447321192604
GOTERM_BP_FAT	GO:0006267~pre-replicative complex assembly	5	0.26055237102657636	0.01286515967976594	MCM7, MCM2, MCM3, MCM5, MCM6	1213	7	7937	4.673772229419384	0.9999999999999853	0.10937463337608633	20.388232056842504
UP_SEQ_FEATURE	domain:MCM	3	0.1563314226159458	0.18953845632729327	DPA, MCM2, MCM6	613	4	2975	3.639885807504078	1.0	0.9996369938295434	96.92912853255906
Annotation Cluster 19	Enrichment Score: 4.097124488595962
Category	Term	Count	%	PValue	Genes	List Total	Pop Hits	Pop Total	Fold Enrichment	Bonferroni	Benjamini	FDR
GOTERM_BP_FAT	GO:0000070~mitotic sister chromatid segregation	28	1.4590932777488275	1.544554890815824E-11	ECO, THR, NNF1B, CAP-G, CID, TOP2, CAP-D2, ROD, CYCA, CYCB, ORC5, BARR, PIM, KLP67A, CHB, EIF-4E, TOC, NUF2, SMC5, BALL, GLU, CMET, SSE, MIS12, IAL, NEB, NIPPED-B, CG4203	1213	46	7937	3.982866769418259	3.799601233644978E-8	1.0554448426347562E-9	2.719754421676157E-8
GOTERM_BP_FAT	GO:0000819~sister chromatid segregation	28	1.4590932777488275	3.106541609889307E-11	ECO, THR, NNF1B, CAP-G, CID, TOP2, CAP-D2, ROD, CYCA, CYCB, ORC5, BARR, PIM, KLP67A, CHB, EIF-4E, TOC, NUF2, SMC5, BALL, GLU, CMET, SSE, MIS12, IAL, NEB, NIPPED-B, CG4203	1213	47	7937	3.8981249232604234	7.642081345515805E-8	2.0110740850398656E-9	5.4702009588680767E-8
GOTERM_CC_FAT	GO:0000776~kinetochore	17	0.8858780614903595	1.4858107274661505E-6	SPINDLY, CHB, LWR, NNF1B, NUF2, CAL1, CMET, MIS12, CID, FZY, MAD2, IAL, ROD, BUB1, SMT3, BUBR1, ZWILCH, BUB3	771	29	4786	3.6388926159488353	6.921486678963529E-4	3.297032853211146E-5	0.00211841466690732
GOTERM_BP_FAT	GO:0030261~chromosome condensation	16	0.8337675872850442	8.42637684231946E-6	EIF-4E, SU(VAR)2-10, GLU, MCM2, CAP-G, MCM5, MEI-41, TOP2, CAP-D2, PR-SET7, CDC45L, IAL, NEB, OKR, ORC5, BARR	1213	30	7937	3.4897499312998077	0.020515606023575605	2.228673588766661E-4	0.014836695111264397
GOTERM_BP_FAT	GO:0051640~organelle localization	25	1.3027618551328817	8.884549402531646E-4	APC2, AUR, NOD, SEC6, MAEL, ASP, NNF1B, SKTL, CP190, CID, TOP2, L(3)MBT, CYCB, NUDC, KLP67A, SSH, CHB, DRP1, NUF2, CMET, EXO70, PNUT, MIS12, TSU, LAM	1213	82	7937	1.9949027808497375	0.8876987887728398	0.012074130204264288	1.5529620663788823
GOTERM_BP_FAT	GO:0007076~mitotic chromosome condensation	9	0.46899426784783743	0.0011795890018267	TOP2, CAP-D2, EIF-4E, IAL, NEB, GLU, ORC5, BARR, CAP-G	1213	16	7937	3.6805956306677663	0.9451691205833773	0.015165417205068366	2.0568776448678827
GOTERM_BP_FAT	GO:0051656~establishment of organelle localization	23	1.1985409067222512	0.001387706507883062	SSH, CHB, APC2, AUR, SEC6, NOD, MAEL, ASP, NNF1B, NUF2, CMET, EXO70, PNUT, MIS12, CP190, CID, TOP2, L(3)MBT, TSU, LAM, CYCB, KLP67A, NUDC	1213	75	7937	2.0066062104973894	0.967160684894224	0.017454780732884756	2.415609984510647
GOTERM_BP_FAT	GO:0050000~chromosome localization	8	0.4168837936425221	0.006127012187429677	TOP2, CYCB, NUF2, NNF1B, CMET, MIS12, KLP67A, CID	1213	16	7937	3.27164056059357	0.9999997283670152	0.05823103414153741	10.257025613194093
GOTERM_BP_FAT	GO:0051303~establishment of chromosome localization	8	0.4168837936425221	0.006127012187429677	TOP2, CYCB, NUF2, NNF1B, CMET, MIS12, KLP67A, CID	1213	16	7937	3.27164056059357	0.9999997283670152	0.05823103414153741	10.257025613194093
GOTERM_BP_FAT	GO:0051310~metaphase plate congression	7	0.36477331943720687	0.018180715483398592	TOP2, NUF2, NNF1B, CMET, MIS12, KLP67A, CID	1213	15	7937	3.0535311898873316	1.0	0.14694392394884637	27.608713603753877
GOTERM_BP_FAT	GO:0007080~mitotic metaphase plate congression	6	0.3126628452318916	0.03649289668663103	NUF2, NNF1B, CMET, MIS12, KLP67A, CID	1213	13	7937	3.019975902086372	1.0	0.2547655163363298	48.035525126766224
GOTERM_CC_FAT	GO:0031262~Ndc80 complex	3	0.1563314226159458	0.31393569961629564	NUF2, NNF1B, MIS12	771	7	4786	2.660366870483602	1.0	0.8032365148048527	99.53556343004664
Annotation Cluster 20	Enrichment Score: 4.033974926945652
Category	Term	Count	%	PValue	Genes	List Total	Pop Hits	Pop Total	Fold Enrichment	Bonferroni	Benjamini	FDR
GOTERM_BP_FAT	GO:0048477~oogenesis	150	7.816571130797289	1.4609801653997357E-14	STIL, EA, FS(1)M3, ED, OVO, MAEL, GDL, POLYBROMO, DIDUM, MEI-41, MIP40, SHG, SPZ, VLS, MOR, TRAL, JIL-1, SPO, CHB, FMR1, BALL, SPN-F, COS, SPN-D, RPD3, BCD, SQZ, PAR-6, CPB, SLMB, PELO, VAS, SHU, DUP, GD, PXT, FS(2)KET, WEK, TRL, ASP, SHARK, N, ARET, MAGO, MYT1, VM26AA, FU, QUA, CACT, S, E(Y)3, RAC1, PIP, SAX, EGG, NUDC, PRAT, SCE, SCM, MTS, GLO, LAR, TSU, DCP1, LKB1, RHI, MED, TSR, ARMI, ABL, BT…	1213	539	7937	1.820950219254306	3.605116205562808E-11	1.287525641657794E-12	2.5801583092288638E-11
GOTERM_BP_FAT	GO:0007292~female gamete generation	151	7.868681605002606	2.0502729983561718E-14	STIL, EA, FS(1)M3, ED, OVO, MAEL, GDL, POLYBROMO, DIDUM, MEI-41, MIP40, SHG, SPZ, VLS, MOR, TRAL, JIL-1, SPO, CHB, FMR1, OAMB, BALL, SPN-F, COS, SPN-D, RPD3, BCD, SQZ, PAR-6, CPB, SLMB, PELO, VAS, SHU, DUP, GD, PXT, FS(2)KET, WEK, TRL, ASP, SHARK, N, ARET, MAGO, MYT1, VM26AA, FU, QUA, CACT, S, E(Y)3, RAC1, PIP, SAX, EGG, NUDC, PRAT, SCE, SCM, MTS, GLO, LAR, TSU, DCP1, LKB1, RHI, MED, TSR, ARMI, A…	1213	546	7937	1.8095887349803261	5.0526249850690874E-11	1.7422729925442582E-12	3.61710661422876E-11
GOTERM_BP_FAT	GO:0019953~sexual reproduction	179	9.327774882751433	1.5964398774675215E-11	STIL, EA, FS(1)M3, LOK, ED, HIRA, OVO, MAEL, GDL, MOD, POLYBROMO, NOI, DIDUM, MEI-41, MIP40, SHG, SPZ, VLS, PNG, MOR, TRAL, JIL-1, SPO, STAI, CHB, KLP3A, FMR1, OAMB, BALL, SPN-F, ARK, COS, SPN-D, SAK, RPD3, BCD, IMP, SQZ, PAR-6, SLMB, CPB, PELO, VAS, SHU, DUP, GD, PXT, WEK, FS(2)KET, TRL, ASP, SHARK, N, MAGO, ARET, MYT1, VM26AA, FU, QUA, CACT, S, E(Y)3, RAC1, PIP, WUN2, SAX, SCAT, EGG, NUDC, URI,…	1213	735	7937	1.593533769649657	3.927255110003358E-8	1.0614202849978938E-9	2.8111279970488567E-8
GOTERM_BP_FAT	GO:0007276~gamete generation	174	9.067222511724857	3.4757182656557983E-11	STIL, EA, FS(1)M3, LOK, ED, OVO, MAEL, GDL, MOD, POLYBROMO, DIDUM, MEI-41, MIP40, SHG, SPZ, VLS, MOR, TRAL, JIL-1, SPO, STAI, CHB, FMR1, OAMB, BALL, SPN-F, COS, SPN-D, ARK, SAK, RPD3, BCD, IMP, SQZ, PAR-6, SLMB, CPB, PELO, VAS, SHU, DUP, GD, PXT, WEK, FS(2)KET, TRL, ASP, SHARK, N, MAGO, ARET, MYT1, VM26AA, FU, QUA, CACT, S, E(Y)3, RAC1, PIP, WUN2, SAX, SCAT, EGG, NUDC, URI, PRAT, SCE, SCM, MTS, G…	1213	715	7937	1.592350930190996	8.550270125251558E-8	2.1923770576748325E-9	6.120282058930115E-8
GOTERM_BP_FAT	GO:0048610~reproductive cellular process	131	6.8264721208963	9.206929328167038E-11	EA, ED, LOK, FS(1)M3, HIRA, MAEL, MOD, POLYBROMO, DIDUM, MIP40, SHG, SPZ, VLS, PNG, TRAL, STAI, CHB, KLP3A, FMR1, SPN-F, BALL, COS, SPN-D, ARK, SAK, PAR-6, CPB, SLMB, PELO, VAS, DUP, GD, PXT, FS(2)KET, WEK, ASP, SHARK, N, ARET, MAGO, MYT1, VM26AA, CACT, RAC1, PIP, WUN2, SAX, SCAT, SCE, SCM, GLO, TSU, DCP1, LKB1, RHI, MED, TSR, ARMI, BTZ, HEPH, ENA, SRC64B, BEL, MOD(MDG4), E2F2, CP18, CP19, DEL, C…	1213	500	7937	1.7143396537510305	2.2649030750887533E-7	5.524154467195785E-9	1.6212173825636E-7
GOTERM_BP_FAT	GO:0003006~reproductive developmental process	132	6.878582595101615	1.0624208988888332E-10	STIL, EA, ED, LOK, FS(1)M3, OVO, MAEL, MOD, POLYBROMO, DIDUM, MIP40, SHG, SPZ, VLS, TRAL, CHB, FMR1, SPN-F, COS, SPN-D, ARK, SAK, SIX4, PAR-6, CPB, SLMB, PELO, VAS, DUP, KEN, GD, PXT, FS(2)KET, WEK, ASP, SHARK, N, ARET, MAGO, MYT1, VM26AA, FU, CACT, RAC1, PIP, WUN2, SAX, SCAT, SCE, SCM, GLO, TSU, DCP1, LKB1, JANA, RHI, MED, LAM, TSR, ARMI, BTZ, HEPH, ENA, SRC64B, MES-4, BEL, E2F2, CP18, CP19, DEL…	1213	506	7937	1.7069429011792538	2.613555962760472E-7	6.222753090590061E-9	1.8707830840014594E-7
GOTERM_BP_FAT	GO:0048609~reproductive process in a multicellular organism	178	9.275664408546119	3.948315704107287E-9	STIL, EA, FS(1)M3, LOK, ED, OVO, MAEL, GDL, MOD, POLYBROMO, DIDUM, MEI-41, MIP40, SHG, SPZ, VLS, MOR, TRAL, JIL-1, SPO, STAI, CHB, FMR1, OAMB, BALL, SPN-F, ARK, COS, SPN-D, SAK, RPD3, BCD, IMP, SQZ, PAR-6, SLMB, CPB, PELO, VAS, SHU, DUP, KEN, GD, SK2, PXT, WEK, FS(2)KET, GB, TRL, ASP, SHARK, N, MAGO, ARET, MYT1, VM26AA, FU, QUA, CACT, S, E(Y)3, RAC1, PIP, WUN2, SAX, SCAT, EGG, NUDC, URI, NONA, PR…	1213	778	7937	1.497048894050528	9.71280940853525E-6	2.02351158273828E-7	6.952460629428003E-6
GOTERM_BP_FAT	GO:0032504~multicellular organism reproduction	178	9.275664408546119	3.948315704107287E-9	STIL, EA, FS(1)M3, LOK, ED, OVO, MAEL, GDL, MOD, POLYBROMO, DIDUM, MEI-41, MIP40, SHG, SPZ, VLS, MOR, TRAL, JIL-1, SPO, STAI, CHB, FMR1, OAMB, BALL, SPN-F, ARK, COS, SPN-D, SAK, RPD3, BCD, IMP, SQZ, PAR-6, SLMB, CPB, PELO, VAS, SHU, DUP, KEN, GD, SK2, PXT, WEK, FS(2)KET, GB, TRL, ASP, SHARK, N, MAGO, ARET, MYT1, VM26AA, FU, QUA, CACT, S, E(Y)3, RAC1, PIP, WUN2, SAX, SCAT, EGG, NUDC, URI, NONA, PR…	1213	778	7937	1.497048894050528	9.71280940853525E-6	2.02351158273828E-7	6.952460629428003E-6
SP_PIR_KEYWORDS	developmental protein	127	6.618030224075039	7.753284674043269E-9	SINA, EA, MAEL, OVO, CNN, MEI-41, SPZ, VLS, JIL-1, WNT5, SPO, SRY-BETA, E(Z), PAPST2, RNO, CHB, SIM, MNB, SPAS, PATJ, TAN, RPD3, E(BX), BCD, SQZ, VAS, KEN, WECH, GD, SEMA-2A, WEK, TRL, LOLAL, ASP, LIN, N, NEDD8, MAGO, RASP, FU, QUA, TRR, CACT, RIG, S, PIP, WDN, SU(H), EGG, SCAT, LID, SUUR, HD, HB, SCM, ARMI, SKD, FLR, RNP4F, SRC64B, BSG25D, ROST, BEL, THR, ZEN, DEL, ESC, BICC, SAS10, TEFU, DNT, A…	1861	540	12980	1.6403566382072563	2.434528435735217E-6	1.1593005988519423E-7	1.0432767172385837E-5
GOTERM_BP_FAT	GO:0030707~ovarian follicle cell development	64	3.3350703491401767	9.50878909116919E-9	FS(1)M3, ED, CP18, CP19, POLYBROMO, CP15, GEMININ, MIP40, SHG, BICC, AUB, OKR, CAF1, LOCO, CYCE, MIP120, DSOR1, SPN-D, COS, MCM6, SLPR, SMO, PAR-6, SLMB, RME-8, CPB, JING, STL, VAS, RBF, FS(1)YB, DUP, VIR, PXT, FS(2)KET, AOP, SHARK, NDL, N, VM26AA, E2F, CACT, RAC1, SMT3, SAX, HRB27C, EYA, MAD, TOC, CBL, SCE, DA, SPRI, SPIR, SCM, NEB, LKB1, CED-12, RHI, ARMI, MED, TSR, SRC64B, ENA	1213	204	7937	2.052794077235181	2.3391347689472042E-5	4.678323159978959E-7	1.6743716602096725E-5
GOTERM_BP_FAT	GO:0007281~germ cell development	64	3.3350703491401767	8.718263295952637E-6	E2F2, EA, LOK, MAEL, MOD, DEL, DIDUM, SHG, SPZ, AUB, VLS, TRAL, PIWI, CHB, CDC2, FMR1, SPN-F, ARK, SAK, PAR-6, SLMB, PELO, VAS, FS(1)YB, MIA, DCR-1, GD, WEK, POSH, ASP, N, NDL, MAGO, ARET, MYT1, SKTL, ETS97D, ZPG, SNK, PIP, WUN2, SAX, KAP3, SCAT, HRB27C, MAD, ORB, HYD, MSPS, GCL, SPIR, EXU, GLO, MEI-P26, TSU, DCP1, LKB1, ARMI, MED, BTZ, PUM, HEPH, BEL, CSUL	1213	243	7937	1.7233332994073125	0.02121866924267568	2.2573263643355101E-4	0.015350595316809823
GOTERM_BP_FAT	GO:0009798~axis specification	55	2.86607608129234	1.2801731158789697E-5	E2F2, EA, FS(1)M3, MAEL, ZEN, SHG, CNK, SPZ, AUB, VLS, LOCO, TRAL, DSOR1, FMR1, SPN-F, SPN-D, BCD, PAR-6, VAS, GD, WEK, POSH, LIN, NDL, N, MAGO, SKTL, ETS97D, SNK, CACT, PIP, SAX, HRB27C, ORB, SRY-DELTA, HB, LWR, CBL, MSPS, GCL, SPIR, MUS301, EXU, GLO, TSU, DCP1, PLL, LKB1, ARMI, MED, SOS, BTZ, PUM, USH, CSUL	1213	201	7937	1.790450058036282	0.031001737549870456	3.0276627463521333E-4	0.022539756379502673
GOTERM_BP_FAT	GO:0048469~cell maturation	39	2.0323084940072955	2.2853930869879954E-5	E2F2, GD, IK2, EA, WEK, POSH, MAEL, NDL, N, MAGO, SKTL, ETS97D, SHG, SNK, SPZ, AUB, VLS, PIP, TRAL, HRB27C, ORB, CHB, FMR1, SPN-F, MSPS, GCL, SPIR, EXU, GLO, TSU, DCP1, PAR-6, LKB1, UBA1, ARMI, BTZ, VAS, CSUL, PC	1213	128	7937	1.9936559666117064	0.05467010047324772	5.063700611261934E-4	0.040235108077724124
GOTERM_BP_FAT	GO:0006403~RNA localization	38	1.9801980198019802	3.1345783663619734E-5	NXT1, DCR-1, GMER, NUP160, POSH, MAEL, MAGO, MBO, ETS97D, NUP214, TRN-SR, AUB, OKR, EMB, HRB27C, THO2, RANBP16, HEL25E, NUP133, ORB, NXF2, MSPS, SPN-D, SPIR, MUS301, HPR1, EXU, LDLCP, PHAX, GLO, TSU, DCP1, LKB1, THOC6, BTZ, VAS, THOC5, CSUL	1213	125	7937	1.98915746084089	0.07421368877691348	6.588583820850147E-4	0.05518140708336006
GOTERM_BP_FAT	GO:0009994~oocyte differentiation	40	2.084418968212611	6.0970141036878235E-5	E2F2, GD, EA, WEK, POSH, ASP, MAEL, NDL, N, DEL, MAGO, SKTL, ETS97D, SHG, SNK, SPZ, AUB, VLS, PIP, TRAL, HRB27C, ORB, CHB, FMR1, SPN-F, MSPS, SPN-D, GCL, SPIR, MUS301, EXU, GLO, TSU, DCP1, PAR-6, LKB1, ARMI, BTZ, VAS, CSUL	1213	138	7937	1.896603223532504	0.13928438001270582	0.0011620461573400576	0.10730600031898518
GOTERM_BP_FAT	GO:0021700~developmental maturation	39	2.0323084940072955	8.289451864288664E-5	E2F2, GD, IK2, EA, WEK, POSH, MAEL, NDL, N, MAGO, SKTL, ETS97D, SHG, SNK, SPZ, AUB, VLS, PIP, TRAL, HRB27C, ORB, CHB, FMR1, SPN-F, MSPS, GCL, SPIR, EXU, GLO, TSU, DCP1, PAR-6, LKB1, UBA1, ARMI, BTZ, VAS, CSUL, PC	1213	135	7937	1.8902812127873958	0.18447970305657013	0.0015207005335847734	0.14586582843084672
GOTERM_BP_FAT	GO:0007308~oocyte construction	36	1.8759770713913497	8.577822501881526E-5	E2F2, GD, EA, WEK, POSH, MAEL, NDL, N, MAGO, SKTL, ETS97D, SHG, SNK, SPZ, AUB, VLS, PIP, TRAL, HRB27C, ORB, CHB, FMR1, SPN-F, MSPS, GCL, SPIR, EXU, GLO, TSU, DCP1, PAR-6, LKB1, ARMI, BTZ, VAS, CSUL	1213	121	7937	1.9467613253118763	0.19024494986081164	0.0015619158584291304	0.15093654543499868
GOTERM_BP_FAT	GO:0048599~oocyte development	37	1.9280875455966648	9.044035230873584E-5	E2F2, GD, EA, WEK, POSH, MAEL, NDL, N, DEL, MAGO, SKTL, ETS97D, SHG, SNK, SPZ, AUB, VLS, PIP, TRAL, HRB27C, ORB, CHB, FMR1, SPN-F, MSPS, GCL, SPIR, EXU, GLO, TSU, DCP1, PAR-6, LKB1, ARMI, BTZ, VAS, CSUL	1213	126	7937	1.9214396943168583	0.19947965221080255	0.0016227208530996684	0.15913392879796096
GOTERM_BP_FAT	GO:0007309~oocyte axis specification	35	1.8238665971860344	1.1719983335566585E-4	E2F2, GD, EA, WEK, POSH, MAEL, NDL, N, MAGO, SKTL, ETS97D, SHG, SNK, SPZ, AUB, VLS, PIP, TRAL, HRB27C, ORB, FMR1, SPN-F, MSPS, GCL, SPIR, EXU, GLO, TSU, DCP1, PAR-6, LKB1, ARMI, BTZ, VAS, CSUL	1213	118	7937	1.940803722386016	0.2504846538085148	0.0020284222640053473	0.2061726466332403
GOTERM_BP_FAT	GO:0009950~dorsal/ventral axis specification	24	1.2506513809275663	1.3923054833667818E-4	GD, E2F2, ORB, EA, WEK, LWR, FMR1, CBL, MAEL, ZEN, SPN-D, NDL, SKTL, MUS301, SPZ, GLO, SNK, CACT, TSU, PLL, MED, PIP, LOCO, TRAL	1213	69	7937	2.275923868239005	0.2900288864041012	0.0023433527564803436	0.24488329057636982
GOTERM_BP_FAT	GO:0008358~maternal determination of anterior/posterior axis, embryo	25	1.3027618551328817	7.322542826466984E-4	E2F2, POSH, MAEL, N, MAGO, SHG, ETS97D, AUB, VLS, SAX, HRB27C, ORB, MSPS, GCL, SPIR, EXU, BCD, GLO, TSU, LKB1, DCP1, ARMI, BTZ, VAS, CSUL	1213	81	7937	2.019531210242944	0.8350322665308667	0.0101864302057052	1.2815918668207527
GOTERM_CC_FAT	GO:0045495~pole plasm	10	0.5211047420531527	8.466222918528146E-4	AUB, DCP1, VLS, CYCB, MAEL, GCL, VAS, MAGO, ARET, BEL	771	18	4786	3.448623720997262	0.32611316959091075	0.0095804727537524	1.2003439935878824
GOTERM_BP_FAT	GO:0046011~regulation of oskar mRNA translation	8	0.4168837936425221	0.001398598090168819	BICC, ORB, AUB, APT, ARMI, VAS, ARET, HRB27C	1213	13	7937	4.0266345361151625	0.9680300705202429	0.017501245255926445	2.434349647218337
GOTERM_BP_FAT	GO:0000578~embryonic axis specification	37	1.9280875455966648	0.0016630836362082372	E2F2, POSH, FS(1)M3, MAEL, LIN, N, MAGO, ETS97D, CNK, SHG, SPZ, AUB, VLS, SAX, HRB27C, ORB, SRY-DELTA, HB, DSOR1, LWR, MSPS, GCL, SPIR, EXU, BCD, GLO, TSU, DCP1, PLL, LKB1, ARMI, SOS, BTZ, PUM, VAS, USH, CSUL	1213	145	7937	1.6696648378201668	0.9833374486828117	0.02026480946184339	2.8883732757072234
GOTERM_BP_FAT	GO:0007315~pole plasm assembly	19	0.9900990099009901	0.0018358230179949392	ORB, POSH, MAEL, GCL, MAGO, SPIR, EXU, ETS97D, GLO, TSU, LKB1, AUB, DCP1, VLS, ARMI, BTZ, VAS, HRB27C, CSUL	1213	58	7937	2.143488643147511	0.989113971571671	0.02170408490996556	3.18382615715721
GOTERM_BP_FAT	GO:0007314~oocyte anterior/posterior axis specification	23	1.1985409067222512	0.0024136794176054734	E2F2, ORB, POSH, MAEL, MSPS, GCL, N, MAGO, SPIR, EXU, SHG, ETS97D, GLO, TSU, DCP1, LKB1, AUB, VLS, ARMI, BTZ, VAS, HRB27C, CSUL	1213	78	7937	1.9294290485551822	0.9973806490274278	0.026660122247521567	4.1660397276037315
GOTERM_BP_FAT	GO:0009952~anterior/posterior pattern formation	41	2.136529442417926	0.0027673405232294217	E2F2, POSH, FS(1)M3, MAEL, LIN, N, MAGO, ETS97D, CNK, SHG, AUB, VLS, SMT3, SAX, HRB27C, MAD, ORB, SRY-DELTA, HB, DSOR1, MSPS, SPN-D, GCL, SPIR, MUS301, EXU, BCD, SMO, GLO, TSU, DCP1, PTIP, LKB1, ARMI, PCS, SOS, BTZ, PUM, VAS, USH, CSUL	1213	170	7937	1.5780854468745453	0.998905102639555	0.02997502295047294	4.7625320202268835
GOTERM_BP_FAT	GO:0007028~cytoplasm organization	20	1.0422094841063054	0.002996157453803338	ORB, POSH, MAEL, GCL, MAGO, SPIR, EXU, ETS97D, GLO, TSU, YL, LKB1, AUB, DCP1, VLS, ARMI, BTZ, VAS, HRB27C, CSUL	1213	65	7937	2.013317268057581	0.9993774029892722	0.031995081456174024	5.146591829530656
GOTERM_BP_FAT	GO:0007310~oocyte dorsal/ventral axis specification	15	0.7816571130797291	0.0035173749521316706	GD, E2F2, ORB, EA, WEK, FMR1, MAEL, NDL, SKTL, SPZ, GLO, SNK, TSU, PIP, TRAL	1213	43	7937	2.282539925995514	0.9998279964823666	0.03606247546208663	6.015987316403281
GOTERM_BP_FAT	GO:0009948~anterior/posterior axis specification	36	1.8759770713913497	0.004026495128966991	E2F2, POSH, FS(1)M3, MAEL, LIN, N, MAGO, CNK, ETS97D, SHG, AUB, VLS, SAX, HRB27C, ORB, SRY-DELTA, HB, DSOR1, MSPS, SPN-D, GCL, SPIR, MUS301, EXU, BCD, GLO, TSU, DCP1, LKB1, ARMI, SOS, BTZ, PUM, VAS, USH, CSUL	1213	147	7937	1.6024361929437891	0.9999510726143609	0.04067745094257935	6.8579437081224714
GOTERM_BP_FAT	GO:0070727~cellular macromolecule localization	54	2.8139656070870247	0.004064034207884542	SRP68, RB, KAP-ALPHA1, MAEL, MBO, VTI1, RANBP21, RANBP9, AUB, MSK, OKR, AP-2SIGMA, PARG, TOM70, HSP60, SPN-D, VAS, NXT1, G, FS(2)KET, CG8176, POSH, MAGO, CG9393, ETS97D, NUP214, TRN-SR, CG3160, P, S, SMT3, EMB, HRB27C, RANBP16, SPINDLY, CG6404, ORB, LWR, MSPS, SPIR, OR, MUS301, EXU, GLO, TSU, DCP1, PLL, LKB1, BTZ, MTOR, CM, VPS26, CSUL, CG10420	1213	244	7937	1.4481031989512523	0.9999554052536506	0.04088205779324716	6.919741421405989
GOTERM_BP_FAT	GO:0003002~regionalization	91	4.74205315268369	0.004309328737060622	E2F2, EA, FS(1)M3, MAEL, OVO, ZEN, CNK, SHG, SPZ, AUB, VLS, MSK, DAAM, LOCO, TRAL, DSOR1, FMR1, SPN-D, CDK4, RPD3, BCD, SMO, PTIP, JING, VAS, GD, DCR-1, SBB, APC2, WEK, POSH, LIN, N, RDX, IHOG, TWS, NDL, MAGO, SKTL, RASP, ETS97D, FU, SNK, CACT, CHM, NMO, SMT3, PIP, FTZ-F1, SAX, BRAT, SU(H), HRB27C, APC, MAD, SRY-DELTA, ORB, HB, LWR, CG14073, CBL, MKP3, MSPS, GCL, SN, PYGO, SPIR, EXU, CG1943, MUS3…	1213	454	7937	1.311538726933986	0.9999756713530078	0.043124882808527554	7.3226000498292425
GOTERM_BP_FAT	GO:0008298~intracellular mRNA localization	20	1.0422094841063054	0.0043451172683793005	ORB, POSH, MAEL, MSPS, SPN-D, MAGO, SPIR, EXU, ETS97D, MUS301, GLO, TSU, LKB1, AUB, DCP1, OKR, BTZ, VAS, HRB27C, CSUL	1213	67	7937	1.9532182451304894	0.9999777301858923	0.04330018849287598	7.381239560486752
GOTERM_BP_FAT	GO:0007389~pattern specification process	95	4.9504950495049505	0.005017851746370053	E2F2, EA, FS(1)M3, MAEL, OVO, ZEN, CNO, CNK, SHG, SPZ, AUB, VLS, MSK, DAAM, LOCO, TRAL, DSOR1, FMR1, SPN-F, SPN-D, CDK4, RPD3, BCD, SMO, PTIP, PAR-6, JING, VAS, GD, DCR-1, SBB, APC2, WEK, POSH, LIN, N, RDX, NDL, IHOG, TWS, MAGO, SKTL, RASP, ETS97D, FU, SNK, RIN, CACT, CHM, NMO, PIP, SMT3, FTZ-F1, SAX, BRAT, SU(H), HRB27C, APC, MAD, SRY-DELTA, ORB, HB, LWR, CG14073, CBL, MKP3, MSPS, GCL, SN, PYGO,…	1213	480	7937	1.295024388568288	0.99999577710336	0.04925573116283688	8.477024719279447
GOTERM_BP_FAT	GO:0007351~tripartite regional subdivision	34	1.771756122980719	0.006034398314795239	E2F2, POSH, FS(1)M3, MAEL, LIN, N, MAGO, CNK, ETS97D, SHG, AUB, VLS, SAX, HRB27C, ORB, SRY-DELTA, HB, DSOR1, MSPS, GCL, SPIR, EXU, BCD, GLO, TSU, DCP1, LKB1, ARMI, SOS, BTZ, PUM, VAS, USH, CSUL	1213	140	7937	1.5890825580025911	0.9999996583879267	0.057819453791160935	10.109655842565479
GOTERM_BP_FAT	GO:0008595~determination of anterior/posterior axis, embryo	34	1.771756122980719	0.006034398314795239	E2F2, POSH, FS(1)M3, MAEL, LIN, N, MAGO, CNK, ETS97D, SHG, AUB, VLS, SAX, HRB27C, ORB, SRY-DELTA, HB, DSOR1, MSPS, GCL, SPIR, EXU, BCD, GLO, TSU, DCP1, LKB1, ARMI, SOS, BTZ, PUM, VAS, USH, CSUL	1213	140	7937	1.5890825580025911	0.9999996583879267	0.057819453791160935	10.109655842565479
GOTERM_BP_FAT	GO:0009953~dorsal/ventral pattern formation	33	1.7196456487754037	0.0062166113021966275	E2F2, GD, SBB, EA, WEK, MAEL, NDL, ZEN, N, SKTL, SNK, SPZ, CACT, CHM, PIP, LOCO, TRAL, SAX, SU(H), ORB, LWR, FMR1, CG14073, CBL, SPN-D, MUS301, CG1943, GLO, TSU, PLL, MED, SKD, CG11399	1213	135	7937	1.5994687185124121	0.9999997823976724	0.05860837813230346	10.399381316841493
GOTERM_BP_FAT	GO:0009880~embryonic pattern specification	50	2.6055237102657633	0.00891612336789826	E2F2, FS(1)M3, MAEL, SHG, CNK, SPZ, AUB, VLS, DSOR1, CDK4, RPD3, BCD, SMO, PTIP, JING, VAS, DCR-1, POSH, LIN, RDX, N, MAGO, RASP, ETS97D, FU, PIP, FTZ-F1, SAX, HRB27C, ORB, SRY-DELTA, HB, LWR, MSPS, GCL, PYGO, SPIR, EXU, GLO, TSU, DCP1, PLL, LKB1, ARMI, SOS, PUM, BTZ, USH, CSUL, PC	1213	231	7937	1.4162946149755713	0.9999999997298463	0.0803590695601355	14.589849167517343
GOTERM_BP_FAT	GO:0007316~pole plasm RNA localization	15	0.7816571130797291	0.014988938483448172	ORB, POSH, MAEL, MAGO, SPIR, EXU, ETS97D, GLO, TSU, LKB1, AUB, DCP1, BTZ, VAS, HRB27C	1213	50	7937	1.962984336356142	0.9999999999999999	0.12425947906075474	23.350982325227886
GOTERM_CC_FAT	GO:0043186~P granule	7	0.36477331943720687	0.01599750885398033	AUB, DCP1, VLS, MAEL, VAS, ARET, BEL	771	14	4786	3.1037613488975357	0.9994552111288669	0.11079158075999629	20.54131665148321
GOTERM_CC_FAT	GO:0060293~germ plasm	7	0.36477331943720687	0.01599750885398033	AUB, DCP1, VLS, MAEL, VAS, ARET, BEL	771	14	4786	3.1037613488975357	0.9994552111288669	0.11079158075999629	20.54131665148321
GOTERM_BP_FAT	GO:0016325~oocyte microtubule cytoskeleton organization	10	0.5211047420531527	0.024633420150185895	CHB, LKB1, ARMI, POSH, SPN-F, MAEL, BTZ, MSPS, MAGO, SKTL	1213	29	7937	2.2563038348921167	1.0	0.1872139835349511	35.54441508648982
GOTERM_BP_FAT	GO:0030951~establishment or maintenance of microtubule cytoskeleton polarity	10	0.5211047420531527	0.024633420150185895	CHB, LKB1, ARMI, POSH, SPN-F, MAEL, BTZ, MSPS, MAGO, SKTL	1213	29	7937	2.2563038348921167	1.0	0.1872139835349511	35.54441508648982
GOTERM_BP_FAT	GO:0030952~establishment or maintenance of cytoskeleton polarity	10	0.5211047420531527	0.024633420150185895	CHB, LKB1, ARMI, POSH, SPN-F, MAEL, BTZ, MSPS, MAGO, SKTL	1213	29	7937	2.2563038348921167	1.0	0.1872139835349511	35.54441508648982
GOTERM_BP_FAT	GO:0007350~blastoderm segmentation	45	2.344971339239187	0.0287720715658119	E2F2, DCR-1, POSH, FS(1)M3, MAEL, LIN, N, RDX, MAGO, RASP, SHG, ETS97D, CNK, FU, AUB, VLS, FTZ-F1, SAX, HRB27C, ORB, SRY-DELTA, HB, DSOR1, MSPS, GCL, PYGO, CDK4, SPIR, RPD3, EXU, BCD, SMO, GLO, TSU, DCP1, LKB1, ARMI, SOS, BTZ, PUM, JING, VAS, USH, CSUL, PC	1213	218	7937	1.3506772956578958	1.0	0.21226718915357934	40.19431542779931
GOTERM_BP_FAT	GO:0019094~pole plasm mRNA localization	14	0.7295466388744137	0.0288774009005948	ORB, POSH, MAEL, MAGO, SPIR, EXU, ETS97D, GLO, TSU, LKB1, AUB, DCP1, BTZ, HRB27C	1213	49	7937	1.8695088917677543	1.0	0.21234075344769554	40.308420840744276
GOTERM_BP_FAT	GO:0007318~pole plasm protein localization	5	0.26055237102657636	0.03592246366519308	AUB, ARMI, BTZ, MAGO, CSUL	1213	9	7937	3.6351561784372994	1.0	0.25196702397639203	47.49112339976307
GOTERM_BP_FAT	GO:0045451~pole plasm oskar mRNA localization	12	0.6253256904637832	0.04631188421303456	GLO, ORB, TSU, DCP1, LKB1, POSH, BTZ, MAGO, SPIR, HRB27C, ETS97D, EXU	1213	42	7937	1.8695088917677543	1.0	0.30786909756154346	56.61161643898257
GOTERM_BP_FAT	GO:0007317~regulation of pole plasm oskar mRNA localization	8	0.4168837936425221	0.07490882704486648	BIC, TSU, AUB, ARMI, MAEL, MAGO, HRB27C, EXU	1213	25	7937	2.093849958779885	1.0	0.4232871101416211	74.61632529268098
GOTERM_BP_FAT	GO:0060281~regulation of oocyte development	8	0.4168837936425221	0.08959928278667784	BIC, TSU, AUB, ARMI, MAEL, MAGO, HRB27C, EXU	1213	26	7937	2.0133172680575813	1.0	0.47067184088480407	80.85127169863047
GOTERM_BP_FAT	GO:0035282~segmentation	48	2.5013027618551327	0.11803639697552679	DCR-1, E2F2, POSH, FS(1)M3, MAEL, LIN, N, RDX, MAGO, RASP, SHG, ETS97D, CNK, FU, AUB, VLS, FTZ-F1, SAX, BRAT, HRB27C, ORB, SRY-DELTA, HB, DSOR1, MSPS, GCL, PYGO, CDK4, SPIR, RPD3, EXU, BCD, SMO, GLO, GUG, TSU, DCP1, LKB1, ARMI, TSR, SOS, BTZ, PUM, JING, VAS, USH, CSUL, PC	1213	260	7937	1.2079903608345486	1.0	0.5536958859504035	89.04888249616975
GOTERM_BP_FAT	GO:0008103~oocyte microtubule cytoskeleton polarization	4	0.20844189682126105	0.4930657275498346	POSH, BTZ, MAGO, SKTL	1213	17	7937	1.5395955579263856	1.0	0.962257938004946	99.9993623395463
Annotation Cluster 21	Enrichment Score: 4.008580324962227
Category	Term	Count	%	PValue	Genes	List Total	Pop Hits	Pop Total	Fold Enrichment	Bonferroni	Benjamini	FDR
GOTERM_BP_FAT	GO:0006260~DNA replication	60	3.1266284523189163	3.0485184446044654E-25	E2F2, DNAPOL-IOTA, PITA, RNRS, RFC38, DNAPOL-EPSILON, RNRL, MIP40, GEMININ, DNAPOL-ALPHA50, MTSSB, DNK, MCM7, CAF1, ORC4, ORC5, CYCE, ORC6, CG12018, MIP120, ORC1, TOP3BETA, REV1, CUTLET, DPA, CG8142, TAM, LIG4, DRE4, MCM2, MCM3, MCM5, MCM6, BTK29A, CG2990, RFC3, RFC4, DNAPOL-ETA, GNF1, RBF, DUP, DNAPOL-ALPHA73, DNAPOL-DELTA, E2F, AGO, TFAM, CDC45L, POLE2, MUS205, DNAPOL-ALPHA180, SSRP, SUUR, DNAP…	1213	96	7937	4.089550700741962	7.499355373726985E-22	1.071336481960998E-22	5.368037131448885E-22
GOTERM_BP_FAT	GO:0006261~DNA-dependent DNA replication	38	1.9801980198019802	1.90584377748724E-17	DUP, E2F2, DNAPOL-IOTA, DNAPOL-ALPHA73, PITA, DNAPOL-DELTA, DNAPOL-EPSILON, DNAPOL-ALPHA50, E2F, MTSSB, AGO, TFAM, CDC45L, MCM7, POLE2, ORC4, MUS205, ORC5, ORC6, ORC1, DNAPOL-ALPHA180, TOP3BETA, SUUR, DNAPOL-ALPHA60, REV1, DPA, RPA-70, TAM, DRE4, MCM2, MCM3, MCM5, MCM6, BTK29A, LAT, DNAPOL-ETA, CG10336, RBF	1213	57	7937	4.362187414124759	4.6883756926186105E-14	2.344187846309305E-15	3.355938417364472E-14
GOTERM_CC_FAT	GO:0000228~nuclear chromosome	42	2.1886399166232415	3.918367206359405E-14	DUP, MOD(MDG4), STIL, ECO, DNAPOL-ALPHA73, DNAPOL-DELTA, LOLAL, INO80, ESC, DNAPOL-EPSILON, DNAPOL-ALPHA50, CID, MAT89BA, POLE2, EAST, SMT3, ORC4, ORC5, ORC6, JIL-1, CG12018, ORC1, DNAPOL-ALPHA180, PONT, E(Z), SUUR, DNAPOL-ALPHA60, REPT, SU(Z)12, LWR, RPA-70, SU(VAR)205, RPD3, PSF1, LAT, E(PC), RAVUS, MUS312, MES-4, MES4, CG10336, PC	771	77	4786	3.3859214715245844	1.82629467104789E-11	2.029265644409861E-12	5.587752482938413E-11
SP_PIR_KEYWORDS	dna replication	27	1.4069828035435124	4.6329023640763556E-14	DNAPOL-ALPHA73, RNRS, DNAPOL-DELTA, DNAPOL-EPSILON, RNRL, DNAPOL-ALPHA50, MTSSB, MCM7, ORC5, MUS205, ORC6, CG12018, ORC1, DNAPOL-ALPHA180, SSRP, DNAPOL-ALPHA60, DPA, RPA-70, TAM, MCM2, DRE4, MCM3, MCM5, MCM6, RFC4, GNF1, PLU	1861	38	12980	4.955739698520886	1.4537038239836875E-11	1.6152634785271403E-12	6.229461391171753E-11
KEGG_PATHWAY	dme03030:DNA replication	27	1.4069828035435124	4.9294919540275475E-14	DNAPOL-ALPHA73, CG30105, DNAPOL-DELTA, RFC38, DNAPOL-EPSILON, DNAPOL-ALPHA50, MTSSB, MCM7, POLE2, CG12018, MUS201, DNAPOL-ALPHA180, FEN1, DNAPOL-ALPHA60, DPA, CG8142, RPA-70, MCM2, CG13690, MCM3, MCM5, MCM6, CG2990, RFC3, CHRAC-14, RFC4, GNF1, MES4	362	34	2054	4.505849853753657	4.4364512064021255E-12	4.4364512064021255E-12	5.362377208939506E-11
GOTERM_CC_FAT	GO:0044454~nuclear chromosome part	37	1.9280875455966648	3.293012960372362E-12	DUP, STIL, ECO, DNAPOL-ALPHA73, DNAPOL-DELTA, INO80, DNAPOL-EPSILON, ESC, DNAPOL-ALPHA50, CID, POLE2, SMT3, ORC4, ORC5, ORC6, JIL-1, CG12018, ORC1, DNAPOL-ALPHA180, PONT, E(Z), SUUR, DNAPOL-ALPHA60, REPT, SU(Z)12, LWR, RPA-70, SU(VAR)205, RPD3, PSF1, LAT, E(PC), RAVUS, MUS312, MES4, CG10336, PC	771	69	4786	3.32867159157127	1.5345531512167554E-9	1.3950485211466912E-10	4.695133171139787E-9
GOTERM_MF_FAT	GO:0016779~nucleotidyltransferase activity	43	2.240750390828557	6.2331510446582604E-12	CG11107, ECO, DNAPOL-IOTA, DNAPOL-ALPHA73, L(2)37CB, CG5205, DNAPOL-DELTA, RPI1, DNAPOL-EPSILON, CG5800, EIF2B-GAMMA, DNAPOL-ALPHA50, WISP, TRF4-2, POLE2, CG12267, CG11337, MUS205, HRG, CG12018, L(1)1BI, DNAPOL-ALPHA180, RS1, DNAPOL-ALPHA60, PAPSS, REV1, RPI135, SIN, RPB8, TAM, MKG-P, CG3225, RPB7, RPB11, COQ2, CG5147, MUS308, CG13773, DNAPOL-ETA, GLD2, CG7339, CG1239, MES4	1266	90	7918	2.988186764964016	5.603579489310562E-9	3.502237388985918E-10	9.714473669930612E-9
GOTERM_MF_FAT	GO:0003887~DNA-directed DNA polymerase activity	18	0.9379885356956749	3.0880305570522407E-10	ECO, DNAPOL-IOTA, DNAPOL-ALPHA73, DNAPOL-ALPHA60, REV1, DNAPOL-DELTA, TAM, DNAPOL-EPSILON, DNAPOL-ALPHA50, TRF4-2, POLE2, MUS308, DNAPOL-ETA, MUS205, L(1)1BI, CG12018, MES4, DNAPOL-ALPHA180	1266	22	7918	5.117190866006031	2.7761394316705434E-7	1.542299887802301E-8	4.812767184780853E-7
SP_PIR_KEYWORDS	nucleotidyltransferase	33	1.7196456487754037	6.341573169019297E-10	CG11107, DNAPOL-IOTA, L(2)37CB, CG5205, DNAPOL-DELTA, RPI1, DNAPOL-EPSILON, CG5800, EIF2B-GAMMA, DNAPOL-ALPHA50, TRF4-2, POLE2, CG12267, CG11337, MUS205, CG12018, L(1)1BI, DNAPOL-ALPHA180, RS1, DNAPOL-ALPHA60, PAPSS, RPI135, SIN, RPB8, TAM, CG3225, RPB7, CG5147, MUS308, CG13773, DNAPOL-ETA, CG7339, MES4	1861	72	12980	3.196758015403905	1.9912536686206295E-7	1.0480283418878855E-8	8.533177719982632E-7
GOTERM_MF_FAT	GO:0034061~DNA polymerase activity	18	0.9379885356956749	1.0075458881993223E-9	ECO, DNAPOL-IOTA, DNAPOL-ALPHA73, DNAPOL-ALPHA60, REV1, DNAPOL-DELTA, TAM, DNAPOL-EPSILON, DNAPOL-ALPHA50, TRF4-2, POLE2, MUS308, DNAPOL-ETA, MUS205, L(1)1BI, CG12018, MES4, DNAPOL-ALPHA180	1266	23	7918	4.894704306614465	9.057833862957665E-7	4.7672830238987274E-8	1.5702834921249575E-6
KEGG_PATHWAY	dme03420:Nucleotide excision repair	23	1.1985409067222512	2.190191934893856E-9	PIC, CG8142, TFB4, DNAPOL-DELTA, RPA-70, RFC38, DNAPOL-EPSILON, MEI-9, RFC3, CHRAC-14, RFC4, POLE2, XPD, HAY, MUS210, MRN, GNF1, CYCH, MAT1, XPAC, CG12018, MUS201, MES4, ERCC1	362	35	2054	3.7286503551696923	1.9711725329774055E-7	9.855863147834043E-8	2.3826537742799303E-6
GOTERM_CC_FAT	GO:0005657~replication fork	16	0.8337675872850442	2.2769310153199646E-9	DUP, DNAPOL-ALPHA73, DNAPOL-ALPHA60, CG8142, DNAPOL-DELTA, RPA-70, RFC38, DNAPOL-EPSILON, DNAPOL-ALPHA50, RFC3, RFC4, POLE2, GNF1, CG12018, MES4, DNAPOL-ALPHA180	771	19	4786	5.227387534985324	1.0610492736651267E-6	8.842081578031014E-8	3.246396951261943E-6
GOTERM_CC_FAT	GO:0032993~protein-DNA complex	21	1.0943199583116208	3.4775086397745356E-7	HIS4:CG33905, DNAPOL-ALPHA73, DNAPOL-ALPHA60, DNAPOL-DELTA, RPA-70, MCM2, DNAPOL-EPSILON, MCM3, MCM5, DNAPOL-ALPHA50, MCM6, CID, MCM7, CDC45L, POLE2, HIS1:CG33855, HIS2B:CG33870, HIS2A:CG33853, CG12018, MES4, DNAPOL-ALPHA180	771	39	4786	3.3425122218896535	1.6203880109300073E-4	8.529012617164433E-6	4.958142209354754E-4
KEGG_PATHWAY	dme03018:RNA degradation	24	1.2506513809275663	9.499718788022414E-7	PATR-1, RRP6, RRP4, CSL4, CG2091, HSP60, L(2)35DF, RRP46, RAT1, TRF4-2, WISP, ME31B, DCP1, RRP40, RRP42, EDC3, CG11337, POP2, CG6610, HRG, GLD2, LSM1, GE-1, CG17768	362	48	2054	2.8370165745856353	8.549385489664552E-5	2.8498763804063465E-5	0.001033445276754641
GOTERM_MF_FAT	GO:0004527~exonuclease activity	19	0.9900990099009901	2.063719544762041E-6	CG6171, WRNEXO, CG8368, RRP1, RRP6, RRP4, CSL4, DNAPOL-DELTA, CG6833, TAM, DNAPOL-EPSILON, RRP46, RAT1, MRE11, RAD1, RRP42, CG11337, GKT, DNAPOL-ALPHA180	1266	36	7918	3.3009039845532735	0.0018535658063550953	7.420867780705276E-5	0.003216305946884823
GOTERM_MF_FAT	GO:0004518~nuclease activity	34	1.771756122980719	5.254640933263437E-6	CG6171, DCR-1, CG9272, CSL4, DNAPOL-DELTA, DNAPOL-EPSILON, RRP46, CLP, RAT1, CG3160, RRP42, CG11337, CG7741, MUS201, ERCC1, FEN1, DNAPOL-ALPHA180, TOP3BETA, WRNEXO, CG8368, RRP1, RRP6, RRP4, CG6833, TAM, CG13690, MEI-9, RAD50, MRE11, RAD1, CG2990, JHI-1, CHRAC-14, GKT, PELO	1266	95	7918	2.2383969402178434	0.004712794380011265	1.6869771930716482E-4	0.008189164876537536
GOTERM_CC_FAT	GO:0043601~nuclear replisome	10	0.5211047420531527	9.608991059448563E-6	DNAPOL-ALPHA73, DNAPOL-ALPHA60, POLE2, DNAPOL-DELTA, RPA-70, DNAPOL-EPSILON, CG12018, MES4, DNAPOL-ALPHA50, DNAPOL-ALPHA180	771	12	4786	5.172935581495893	0.004467800897315577	1.7909641421554046E-4	0.013699410795531275
GOTERM_CC_FAT	GO:0043596~nuclear replication fork	10	0.5211047420531527	9.608991059448563E-6	DNAPOL-ALPHA73, DNAPOL-ALPHA60, POLE2, DNAPOL-DELTA, RPA-70, DNAPOL-EPSILON, CG12018, MES4, DNAPOL-ALPHA50, DNAPOL-ALPHA180	771	12	4786	5.172935581495893	0.004467800897315577	1.7909641421554046E-4	0.013699410795531275
GOTERM_CC_FAT	GO:0030894~replisome	10	0.5211047420531527	9.608991059448563E-6	DNAPOL-ALPHA73, DNAPOL-ALPHA60, POLE2, DNAPOL-DELTA, RPA-70, DNAPOL-EPSILON, CG12018, MES4, DNAPOL-ALPHA50, DNAPOL-ALPHA180	771	12	4786	5.172935581495893	0.004467800897315577	1.7909641421554046E-4	0.013699410795531275
KEGG_PATHWAY	dme00240:Pyrimidine metabolism	31	1.6154247003647733	1.2162737640587326E-5	CG3788, DNAPOL-ALPHA73, RNRS, DNAPOL-DELTA, RPI1, RLUA-2, DNAPOL-EPSILON, RNRL, TS, DNAPOL-ALPHA50, AWD, CG3045, POLE2, CG12267, CG11337, CG12018, MUS201, DNAPOL-ALPHA180, L(2)K01209, DNAPOL-ALPHA60, RPI135, DHOD, RPB8, RPB7, RPB11, CG5147, CHRAC-14, CG13773, CG7339, MES4, NMDYN-D7, NMDYN-D6	362	80	2054	2.1986878453038674	0.001094054130566402	1.8242553254799176E-4	0.013230736530422949
GOTERM_MF_FAT	GO:0008408~3'-5' exonuclease activity	13	0.6774361646690985	1.7838439661623274E-4	CG6171, WRNEXO, RRP1, RRP6, RRP4, CSL4, DNAPOL-DELTA, TAM, DNAPOL-EPSILON, RRP46, RRP42, CG11337, DNAPOL-ALPHA180	1266	25	7918	3.252259083728278	0.14818156369898428	0.003904112177144481	0.27765480678125787
SP_PIR_KEYWORDS	dna-directed dna polymerase	6	0.3126628452318916	3.1786852948218023E-4	DNAPOL-DELTA, MUS205, TAM, DNAPOL-EPSILON, CG12018, DNAPOL-ALPHA180	1861	6	12980	6.974744760881246	0.09500565594342314	0.0027691195891431652	0.4268760305808583
GOTERM_MF_FAT	GO:0016796~exonuclease activity, active with either ribo- or deoxyribonucleic acids and producing 5'-phosphomonoesters	12	0.6253256904637832	3.469737970389645E-4	RAD1, RRP1, RRP42, RRP4, CG11337, DNAPOL-DELTA, CSL4, TAM, RRP46, DNAPOL-EPSILON, RAT1, DNAPOL-ALPHA180	1266	23	7918	3.263136204409644	0.2680064464833267	0.006908990680167149	0.5394004598338165
GOTERM_CC_FAT	GO:0042575~DNA polymerase complex	7	0.36477331943720687	3.5594692387715067E-4	POLE2, DNAPOL-DELTA, MUS205, TAM, DNAPOL-EPSILON, CG12018, MES4	771	8	4786	5.431582360570688	0.15286972975766	0.004728806513010553	0.5063053964190045
GOTERM_MF_FAT	GO:0004536~deoxyribonuclease activity	13	0.6774361646690985	9.556516795463724E-4	TOP3BETA, CG6171, RRP1, DNAPOL-DELTA, TAM, DNAPOL-EPSILON, MEI-9, RAD1, CG2990, CHRAC-14, MUS201, FEN1, DNAPOL-ALPHA180, ERCC1	1266	29	7918	2.803671623903688	0.576643911196835	0.017747737762535798	1.47906993520881
GOTERM_MF_FAT	GO:0034062~RNA polymerase activity	13	0.6774361646690985	0.002613851150665476	DNAPOL-ALPHA60, RPI135, SIN, RPB8, RPI1, DNAPOL-ALPHA50, RPB7, RPB11, COQ2, CG5147, CG12267, CG13773, CG7339	1266	32	7918	2.5408274091627168	0.9049097300406342	0.041878344962944514	3.9970057466515496
GOTERM_MF_FAT	GO:0003899~DNA-directed RNA polymerase activity	13	0.6774361646690985	0.002613851150665476	DNAPOL-ALPHA60, RPI135, SIN, RPB8, RPI1, DNAPOL-ALPHA50, RPB7, RPB11, COQ2, CG5147, CG12267, CG13773, CG7339	1266	32	7918	2.5408274091627168	0.9049097300406342	0.041878344962944514	3.9970057466515496
GOTERM_MF_FAT	GO:0016895~exodeoxyribonuclease activity, producing 5'-phosphomonoesters	6	0.3126628452318916	0.0037848757664926407	RAD1, RRP1, DNAPOL-DELTA, TAM, DNAPOL-EPSILON, DNAPOL-ALPHA180	1266	8	7918	4.690758293838862	0.9669276873842148	0.05614304781892676	5.73875654356023
GOTERM_MF_FAT	GO:0004529~exodeoxyribonuclease activity	6	0.3126628452318916	0.0037848757664926407	RAD1, RRP1, DNAPOL-DELTA, TAM, DNAPOL-EPSILON, DNAPOL-ALPHA180	1266	8	7918	4.690758293838862	0.9669276873842148	0.05614304781892676	5.73875654356023
KEGG_PATHWAY	dme00230:Purine metabolism	34	1.771756122980719	0.004749059516647352	DNAPOL-ALPHA73, RNRS, DNAPOL-DELTA, RPI1, DNAPOL-EPSILON, RNRL, DNAPOL-ALPHA50, ADA, AWD, POLE2, CG12267, CG11337, CG12018, MUS201, DNAPOL-ALPHA180, DNAPOL-ALPHA60, PAPSS, RPI135, PRAT, RPB8, RPB7, RAS, BUR, APRT, RPB11, CG5147, CHRAC-14, SDT, CG13773, CG2246, CG7339, MES4, NMDYN-D7, NMDYN-D6, LAP1	362	122	2054	1.581287926818223	0.3484710788168025	0.038199758692442076	5.046878271548849
GOTERM_CC_FAT	GO:0000176~nuclear exosome (RNase complex)	7	0.36477331943720687	0.006562919802851145	SPT5, RRP6, SPT6, RRP42, RRP4, CSL4, RRP46	771	12	4786	3.6210549070471254	0.9535045356101595	0.05523799681398445	8.960894412548882
GOTERM_CC_FAT	GO:0000178~exosome (RNase complex)	7	0.36477331943720687	0.006562919802851145	SPT5, RRP6, SPT6, RRP42, RRP4, CSL4, RRP46	771	12	4786	3.6210549070471254	0.9535045356101595	0.05523799681398445	8.960894412548882
GOTERM_MF_FAT	GO:0008296~3'-5'-exodeoxyribonuclease activity	5	0.26055237102657636	0.007416495908270291	RRP1, DNAPOL-DELTA, TAM, DNAPOL-EPSILON, DNAPOL-ALPHA180	1266	6	7918	5.211953659820958	0.9987595452523081	0.0978352368020391	10.954129754034703
GOTERM_MF_FAT	GO:0004519~endonuclease activity	16	0.8337675872850442	0.009276572158670263	TOP3BETA, CG6171, DCR-1, CG9272, RRP1, CG13690, CLP, MEI-9, MRE11, CG2990, JHI-1, CHRAC-14, PELO, CG7741, MUS201, FEN1, ERCC1	1266	50	7918	2.0013902053712482	0.9997702596725565	0.11922043328347065	13.519590524091118
GOTERM_CC_FAT	GO:0005658~alpha DNA polymerase:primase complex	4	0.20844189682126105	0.014606360549945704	DNAPOL-ALPHA73, DNAPOL-ALPHA60, DNAPOL-ALPHA50, DNAPOL-ALPHA180	771	4	4786	6.207522697795071	0.998947685227765	0.10469689349227496	18.924559226317005
INTERPRO	IPR006172:DNA-directed DNA polymerase, family B	4	0.20844189682126105	0.01484919946872318	DNAPOL-DELTA, MUS205, DNAPOL-EPSILON, DNAPOL-ALPHA180	1650	4	10196	6.17939393939394	0.9999999999993994	0.42407646512620145	22.53757999142394
INTERPRO	IPR006134:DNA-directed DNA polymerase, family B, conserved region	4	0.20844189682126105	0.01484919946872318	DNAPOL-DELTA, MUS205, DNAPOL-EPSILON, DNAPOL-ALPHA180	1650	4	10196	6.17939393939394	0.9999999999993994	0.42407646512620145	22.53757999142394
KEGG_PATHWAY	dme03410:Base excision repair	9	0.46899426784783743	0.014951801666756474	CG9272, CHRAC-14, RRP1, POLE2, DNAPOL-DELTA, DNAPOL-EPSILON, CG12018, MUS201, MES4, FEN1	362	20	2054	2.5533149171270715	0.7422650640011368	0.09903973489875584	15.116044660536476
SMART	SM00486:POLBc	4	0.20844189682126105	0.02125046612536924	DNAPOL-DELTA, MUS205, DNAPOL-EPSILON, DNAPOL-ALPHA180	886	4	4824	5.444695259593679	0.9990902307689273	0.35444506899020245	25.223522033321988
GOTERM_CC_FAT	GO:0030880~RNA polymerase complex	9	0.46899426784783743	0.05636980045262688	COQ2, RPB11, CG5147, RPI135, CG12267, RPB8, RPI1, CG7339, RPB7	771	27	4786	2.069174232598357	0.9999999999981901	0.28678467234082516	56.27496384378371
GOTERM_CC_FAT	GO:0000428~DNA-directed RNA polymerase complex	9	0.46899426784783743	0.05636980045262688	COQ2, RPB11, CG5147, RPI135, CG12267, RPB8, RPI1, CG7339, RPB7	771	27	4786	2.069174232598357	0.9999999999981901	0.28678467234082516	56.27496384378371
GOTERM_CC_FAT	GO:0055029~nuclear DNA-directed RNA polymerase complex	9	0.46899426784783743	0.05636980045262688	COQ2, RPB11, CG5147, RPI135, CG12267, RPB8, RPI1, CG7339, RPB7	771	27	4786	2.069174232598357	0.9999999999981901	0.28678467234082516	56.27496384378371
GOTERM_BP_FAT	GO:0006269~DNA replication, synthesis of RNA primer	3	0.1563314226159458	0.06279875690812337	DNAPOL-ALPHA73, DNAPOL-ALPHA60, DNAPOL-ALPHA50	1213	3	7937	6.543281121187139	1.0	0.3789012235798721	68.0835993819773
GOTERM_CC_FAT	GO:0000109~nucleotide-excision repair complex	3	0.1563314226159458	0.0692665817916573	POLE2, DNAPOL-EPSILON, MES4	771	3	4786	6.2075226977950715	0.999999999999997	0.32533320873185567	64.06495070813172
GOTERM_CC_FAT	GO:0008622~epsilon DNA polymerase complex	3	0.1563314226159458	0.0692665817916573	POLE2, DNAPOL-EPSILON, MES4	771	3	4786	6.2075226977950715	0.999999999999997	0.32533320873185567	64.06495070813172
INTERPRO	IPR017966:DNA-directed DNA polymerase, family B, conserved region2	3	0.1563314226159458	0.06998224707711047	DNAPOL-DELTA, MUS205, DNAPOL-ALPHA180	1650	3	10196	6.179393939393939	1.0	0.8339808598813361	71.01694896601096
INTERPRO	IPR005576:RNA polymerase Rpb7, N-terminal	3	0.1563314226159458	0.06998224707711047	CG13773, CG7339, RPB7	1650	3	10196	6.179393939393939	1.0	0.8339808598813361	71.01694896601096
INTERPRO	IPR006133:DNA-directed DNA polymerase, family B, exonuclease	3	0.1563314226159458	0.06998224707711047	DNAPOL-DELTA, DNAPOL-EPSILON, DNAPOL-ALPHA180	1650	3	10196	6.179393939393939	1.0	0.8339808598813361	71.01694896601096
INTERPRO	IPR007185:DNA polymerase alpha/epsilon, subunit B	3	0.1563314226159458	0.06998224707711047	DNAPOL-ALPHA73, POLE2, CG12018	1650	3	10196	6.179393939393939	1.0	0.8339808598813361	71.01694896601096
GOTERM_BP_FAT	GO:0006383~transcription from RNA polymerase III promoter	5	0.26055237102657636	0.07322903246749578	CG5147, PBP95, CG12267, CG7339, TRF	1213	11	7937	2.9742186914486997	1.0	0.41765595807010725	73.79235022225188
GOTERM_BP_FAT	GO:0006360~transcription from RNA polymerase I promoter	4	0.20844189682126105	0.07705059840787915	COQ2, RPI135, RPI1, ZPR1	1213	7	7937	3.739017783535508	1.0	0.42990448669368875	75.63149880997838
GOTERM_MF_FAT	GO:0016896~exoribonuclease activity, producing 5'-phosphomonoesters	6	0.3126628452318916	0.07719207784454929	RRP42, RRP4, CG11337, CSL4, RRP46, RAT1	1266	15	7918	2.50173775671406	1.0	0.5640029204889636	71.40752094570621
GOTERM_MF_FAT	GO:0004532~exoribonuclease activity	6	0.3126628452318916	0.07719207784454929	RRP42, RRP4, CG11337, CSL4, RRP46, RAT1	1266	15	7918	2.50173775671406	1.0	0.5640029204889636	71.40752094570621
KEGG_PATHWAY	dme03020:RNA polymerase	9	0.46899426784783743	0.08598960472978684	RPB11, CG5147, RPI135, CG12267, CG13773, RPB8, RPI1, CG7339, RPB7	362	27	2054	1.89134438305709	0.9996940840231123	0.3620954857725366	62.399174509439604
GOTERM_MF_FAT	GO:0000175~3'-5'-exoribonuclease activity	5	0.26055237102657636	0.1107341556753498	RRP42, RRP4, CG11337, CSL4, RRP46	1266	12	7918	2.605976829910479	1.0	0.6706345080384783	83.94368223989358
GOTERM_MF_FAT	GO:0004540~ribonuclease activity	11	0.5732152162584679	0.1536451973269344	DCR-1, JHI-1, RRP42, RRP4, CG11337, CSL4, CG7741, RRP46, CG13690, CLP, RAT1	1266	44	7918	1.5635860979462874	1.0	0.760276236225033	92.57171631868077
GOTERM_BP_FAT	GO:0022616~DNA strand elongation	3	0.1563314226159458	0.1697443748559977	DNAPOL-ALPHA73, DNAPOL-DELTA, DNAPOL-ALPHA180	1213	5	7937	3.9259686727122833	1.0	0.6742421893575917	96.22056142230194
GOTERM_BP_FAT	GO:0006271~DNA strand elongation during DNA replication	3	0.1563314226159458	0.1697443748559977	DNAPOL-ALPHA73, DNAPOL-DELTA, DNAPOL-ALPHA180	1213	5	7937	3.9259686727122833	1.0	0.6742421893575917	96.22056142230194
INTERPRO	IPR017964:DNA-directed DNA polymerase, family B, conserved site	3	0.1563314226159458	0.18674688701986836	DNAPOL-DELTA, MUS205, DNAPOL-ALPHA180	1650	5	10196	3.707636363636364	1.0	0.9818398407424049	97.0653963440775
GOTERM_CC_FAT	GO:0044452~nucleolar part	4	0.20844189682126105	0.20865654889352986	COQ2, CG6724, RPI135, RPI1	771	10	4786	2.483009079118028	1.0	0.6567048983030958	96.44441390347914
SP_PIR_KEYWORDS	dna-directed rna polymerase	5	0.26055237102657636	0.2186817766067314	DNAPOL-ALPHA60, RPB11, RPI135, RPI1, DNAPOL-ALPHA50	1861	17	12980	2.051395517906249	1.0	0.5772451106948859	96.38673210864954
INTERPRO	IPR001247:Exoribonuclease, phosphorolytic domain 1	3	0.1563314226159458	0.2513357797818736	RRP42, CG11337, RRP46	1650	6	10196	3.0896969696969694	1.0	0.9954422299123631	99.28538017988255
GOTERM_CC_FAT	GO:0005666~DNA-directed RNA polymerase III complex	4	0.20844189682126105	0.2547464164288811	COQ2, CG5147, CG12267, CG7339	771	11	4786	2.257280981016389	1.0	0.7321917081134235	98.48873654222764
GOTERM_CC_FAT	GO:0005736~DNA-directed RNA polymerase I complex	3	0.1563314226159458	0.31393569961629564	COQ2, RPI135, RPI1	771	7	4786	2.660366870483602	1.0	0.8032365148048527	99.53556343004664
GOTERM_CC_FAT	GO:0000177~cytoplasmic exosome (RNase complex)	3	0.1563314226159458	0.377237351331945	RRP4, CSL4, RRP46	771	8	4786	2.3278210116731515	1.0	0.8655144696577628	99.88318536448331
GOTERM_CC_FAT	GO:0005665~DNA-directed RNA polymerase II, core complex	3	0.1563314226159458	0.598069236435651	RPB11, RPB8, RPB7	771	12	4786	1.5518806744487679	1.0	0.9709739895751213	99.99977297301118
Annotation Cluster 22	Enrichment Score: 3.9955938083417077
Category	Term	Count	%	PValue	Genes	List Total	Pop Hits	Pop Total	Fold Enrichment	Bonferroni	Benjamini	FDR
GOTERM_BP_FAT	GO:0034660~ncRNA metabolic process	57	2.9702970297029703	5.765588456874837E-14	CG8939, CG3434, MAEL, CG7441, AATS-GLUPRO, CG14544, CG10341, AATS-ASP, CG10092, SCU, AATS-ASN, CG3045, CG10495, CG6724, CG14712, AATS-LEU, CG1671, MRPL39, AATS-HIS, CG4610, L(2)K09022, CG12301, CG4159, MKG-P, CG8545, CG31739, NOP60B, NOP5, CG5190, AATS-THR, AATS-GLN, CG8064, AATS-ALA, CG17259, CG5728, NNP-1, CG3071, AATS-VAL, AATS-PRO, CG33123, CG4045, CG5660, CG6796, BRAT, CG18048, DBE, L(3)0788…	1213	133	7937	2.8042633376516313	1.4174661444599224E-10	4.724887148199741E-12	1.0146328222049306E-10
GOTERM_BP_FAT	GO:0006399~tRNA metabolic process	37	1.9280875455966648	3.821297769490883E-8	AATS-GLN, AATS-ALA, CG3434, CG17259, CG7441, AATS-GLUPRO, CG14544, AATS-ASP, AATS-VAL, CG10092, SCU, AATS-PRO, CG33123, AATS-ASN, CG10495, CG3045, CG4045, CG14712, CG5660, AATS-LEU, CG6796, MRPL39, CG18048, AATS-HIS, CG4610, CG15100, CG4159, MKG-P, CBC, CG1307, CG31739, JHI-1, CG10463, CG5190, AATS-THR, AATS-GLY, AATS-TRP	1213	94	7937	2.5755468242970654	9.399950863619999E-5	1.7408119452611004E-6	6.728797009580845E-5
GOTERM_MF_FAT	GO:0016875~ligase activity, forming carbon-oxygen bonds	23	1.1985409067222512	1.0246275732628232E-6	AATS-GLN, AATS-ALA, CG17259, CG15100, CG7441, AATS-GLUPRO, AATS-ASP, CG10092, AATS-VAL, NEOS, CG31739, CG33123, AATS-PRO, AATS-ASN, CG14712, CG5660, AATS-LEU, CG6796, MRPL39, AATS-THR, AATS-GLY, AATS-TRP, AATS-HIS	1266	48	7918	2.9968733543970507	9.207165404251372E-4	4.004879194952071E-5	0.0015968936951105128
GOTERM_MF_FAT	GO:0016876~ligase activity, forming aminoacyl-tRNA and related compounds	23	1.1985409067222512	1.0246275732628232E-6	AATS-GLN, AATS-ALA, CG17259, CG15100, CG7441, AATS-GLUPRO, AATS-ASP, CG10092, AATS-VAL, NEOS, CG31739, CG33123, AATS-PRO, AATS-ASN, CG14712, CG5660, AATS-LEU, CG6796, MRPL39, AATS-THR, AATS-GLY, AATS-TRP, AATS-HIS	1266	48	7918	2.9968733543970507	9.207165404251372E-4	4.004879194952071E-5	0.0015968936951105128
GOTERM_MF_FAT	GO:0004812~aminoacyl-tRNA ligase activity	23	1.1985409067222512	1.0246275732628232E-6	AATS-GLN, AATS-ALA, CG17259, CG15100, CG7441, AATS-GLUPRO, AATS-ASP, CG10092, AATS-VAL, NEOS, CG31739, CG33123, AATS-PRO, AATS-ASN, CG14712, CG5660, AATS-LEU, CG6796, MRPL39, AATS-THR, AATS-GLY, AATS-TRP, AATS-HIS	1266	48	7918	2.9968733543970507	9.207165404251372E-4	4.004879194952071E-5	0.0015968936951105128
KEGG_PATHWAY	dme00970:Aminoacyl-tRNA biosynthesis	21	1.0943199583116208	1.2846259116756172E-6	AATS-GLN, AATS-ALA, CG17259, CG1427, CG15100, CG7441, AATS-GLUPRO, AATS-ASP, CG10092, AATS-VAL, CG31739, CG33123, AATS-PRO, AATS-ASN, CG5660, AATS-LEU, CG6796, AATS-THR, AATS-GLY, AATS-TRP, AATS-HIS	362	39	2054	3.05524861878453	1.156097229909614E-4	2.89036838579948E-5	0.0013975028270829526
GOTERM_BP_FAT	GO:0043039~tRNA aminoacylation	22	1.1464304325169359	1.416051996957881E-6	AATS-GLN, AATS-ALA, CG17259, CG15100, CG7441, AATS-GLUPRO, AATS-ASP, CG10092, AATS-VAL, CG31739, CG33123, AATS-PRO, AATS-ASN, CG14712, CG5660, AATS-LEU, CG6796, MRPL39, AATS-THR, AATS-GLY, AATS-TRP, AATS-HIS	1213	47	7937	3.062812439704618	0.0034774300654545343	4.707308633844498E-5	0.0024934506550611246
GOTERM_BP_FAT	GO:0006418~tRNA aminoacylation for protein translation	22	1.1464304325169359	1.416051996957881E-6	AATS-GLN, AATS-ALA, CG17259, CG15100, CG7441, AATS-GLUPRO, AATS-ASP, CG10092, AATS-VAL, CG31739, CG33123, AATS-PRO, AATS-ASN, CG14712, CG5660, AATS-LEU, CG6796, MRPL39, AATS-THR, AATS-GLY, AATS-TRP, AATS-HIS	1213	47	7937	3.062812439704618	0.0034774300654545343	4.707308633844498E-5	0.0024934506550611246
GOTERM_BP_FAT	GO:0043038~amino acid activation	22	1.1464304325169359	2.1586807345591594E-6	AATS-GLN, AATS-ALA, CG17259, CG15100, CG7441, AATS-GLUPRO, AATS-ASP, CG10092, AATS-VAL, CG31739, CG33123, AATS-PRO, AATS-ASN, CG14712, CG5660, AATS-LEU, CG6796, MRPL39, AATS-THR, AATS-GLY, AATS-TRP, AATS-HIS	1213	48	7937	2.999003847210772	0.005296285300893322	6.721749192750703E-5	0.003801082664289801
SP_PIR_KEYWORDS	Aminoacyl-tRNA synthetase	16	0.8337675872850442	3.84067230241633E-6	AATS-GLN, CG7441, AATS-GLUPRO, AATS-ASP, CG10092, AATS-VAL, CG31739, AATS-PRO, CG33123, AATS-ASN, CG5660, AATS-LEU, CG6796, AATS-GLY, AATS-TRP, AATS-HIS	1861	30	12980	3.719863872469998	0.001205246525124326	4.306955172428406E-5	0.005167859181731682
SP_PIR_KEYWORDS	ligase	52	2.709744658676394	6.7164657781290465E-6	SINA, WFS1, BRE1, CG7441, AATS-GLUPRO, CDC16, AATS-ASP, CG10092, AATS-ASN, U26, UBCD2, UBCD4, CG14712, AATS-LEU, CG8188, AATS-HIS, CG10254, LIG4, TOPORS, NEOS, GS1, CG31739, MIB1, SLMB, AATS-GLN, CG31108, CG17259, VIH, CG2218, AATS-VAL, CG5823, MORGUE, AATS-PRO, CG33123, CG5660, CG4502, CG6796, CG4089, HYD, LWR, SCE, CBL, CG15100, CG2118, BUR, DCP1, BLOT, UBA1, CHIP, ASPARAGINE-SYNTHETASE, AATS-G…	1861	193	12980	1.8792058423099731	0.0021067550066208307	7.272071216113396E-5	0.009037253104071663
INTERPRO	IPR006195:Aminoacyl-tRNA synthetase, class II, conserved region	10	0.5211047420531527	6.822645328083361E-5	CG31739, AATS-PRO, AATS-ASN, CG17259, AATS-GLUPRO, CG6796, AATS-THR, AATS-ASP, AATS-GLY, AATS-HIS	1650	14	10196	4.413852813852814	0.12044425719580043	0.0058165785820250004	0.11639902373817845
INTERPRO	IPR002314:Aminoacyl-tRNA synthetase, class II (G, H, P and S), conserved region	6	0.3126628452318916	0.0017332416603996642	AATS-PRO, CG17259, AATS-GLUPRO, AATS-THR, AATS-GLY, AATS-HIS	1650	7	10196	5.296623376623376	0.9617287460149422	0.09990942141351122	2.917803436434363
INTERPRO	IPR001412:Aminoacyl-tRNA synthetase, class I, conserved site	13	0.6774361646690985	0.003923084135563282	AATS-GLN, CG15100, CG7441, AATS-GLUPRO, AATS-VAL, CG10092, CG33123, DCP1, BLOT, CG5660, CG14712, AATS-LEU, AATS-TRP	1650	33	10196	2.434306703397613	0.999384966658116	0.19544480586912216	6.4897300969924965
INTERPRO	IPR004154:Anticodon-binding	5	0.26055237102657636	0.007766710868302883	AATS-PRO, AATS-GLUPRO, AATS-THR, AATS-GLY, AATS-HIS	1650	6	10196	5.149494949494949	0.9999995728844565	0.2947447650838353	12.461861166921029
INTERPRO	IPR014729:Rossmann-like alpha/beta/alpha sandwich fold	13	0.6774361646690985	0.013747495644613916	AATS-GLN, PAPSS, CG15100, CG7441, AATS-GLUPRO, AATS-VAL, CG10092, BUR, CG33123, CG5660, AATS-LEU, ASPARAGINE-SYNTHETASE, AATS-TRP	1650	38	10196	2.1140031897926637	0.9999999999950836	0.41868783212066274	21.045491402415173
INTERPRO	IPR000738:WHEP-TRS	4	0.20844189682126105	0.01484919946872318	CG15100, AATS-GLUPRO, AATS-GLY, AATS-HIS	1650	4	10196	6.17939393939394	0.9999999999993994	0.42407646512620145	22.53757999142394
SP_PIR_KEYWORDS	protein biosynthesis	21	1.0943199583116208	0.038551656949844734	AATS-GLN, CG6412, EIF-4E, CG17737, CG5642, CG7441, AATS-GLUPRO, AATS-ASP, CG10092, AATS-VAL, EIF-2BETA, CG31739, CG33123, AATS-ASN, CG12304, CG5660, AATS-LEU, CG6796, EIF-3P66, EEF1DELTA, AATS-TRP	1861	93	12980	1.5749423653602814	0.9999956473878675	0.17794515531575583	41.08134772796526
INTERPRO	IPR015413:Aminoacyl-tRNA synthetase, class I (M)	3	0.1563314226159458	0.12511529468416976	CG33123, CG15100, AATS-LEU	1650	4	10196	4.634545454545455	1.0	0.942562058216871	89.78829892591084
INTERPRO	IPR013155:Valyl/Leucyl/Isoleucyl-tRNA synthetase, class I, anticodon-binding	3	0.1563314226159458	0.18674688701986836	CG33123, CG5660, AATS-VAL	1650	5	10196	3.707636363636364	1.0	0.9818398407424049	97.0653963440775
INTERPRO	IPR002300:Aminoacyl-tRNA synthetase, class Ia	3	0.1563314226159458	0.18674688701986836	CG33123, CG5660, AATS-VAL	1650	5	10196	3.707636363636364	1.0	0.9818398407424049	97.0653963440775
KEGG_PATHWAY	dme00290:Valine, leucine and isoleucine biosynthesis	4	0.20844189682126105	0.3023790474538158	CG33123, CG5660, AATS-LEU, AATS-VAL	362	11	2054	2.063284781516826	0.9999999999999916	0.7863032461685462	98.01035001357309
GOTERM_BP_FAT	GO:0006412~translation	62	3.2308494007295465	0.99289430902301	CG6412, MRPS35, RPL36A, CG31957, CG5705, CG17737, EIF4AIII, CG7441, AATS-GLUPRO, EIF2B-GAMMA, MRPS31, AATS-ASP, CG10092, AATS-ASN, CG14712, AATS-LEU, TFIIB, MRPL39, AATS-HIS, MRPL1, EIF-4E, MRPS7, CG13126, NEOS, CG31739, ELF, MRPS18B, EIF2B-ALPHA, CG12304, PELO, EFSEC, AATS-THR, CG4866, AATS-GLN, AATS-ALA, CG17259, MRPS10, AATS-VAL, EIF-2BETA, RPS5B, AATS-PRO, CG33123, CG5660, MRPL17, BZD, MRPL19…	1213	520	7937	0.7801604413723127	1.0	0.9999999890203204	100.0
Annotation Cluster 23	Enrichment Score: 3.892040269107829
Category	Term	Count	%	PValue	Genes	List Total	Pop Hits	Pop Total	Fold Enrichment	Bonferroni	Benjamini	FDR
GOTERM_BP_FAT	GO:0031023~microtubule organizing center organization	24	1.2506513809275663	5.5240920830776544E-8	CEP97, KLP3A, PROSBETA7, AUR, MAEL, SPN-D, RCD1, SAK, CNN, GRIP84, MTS, GRP, SAS-4, SAS-6, RCD5, NCD, ARMI, ANA3, STG, ANA2, KLP61F, EMB, KLP67A, CBS	1213	47	7937	3.34124993422322	1.358834360235539E-4	2.3840790706053383E-6	9.727189899111366E-5
GOTERM_BP_FAT	GO:0051297~centrosome organization	20	1.0422094841063054	5.509356551025136E-6	CEP97, PROSBETA7, AUR, RCD1, SAK, CNN, GRIP84, MTS, GRP, SAS-4, SAS-6, RCD5, NCD, ANA3, STG, ANA2, KLP61F, EMB, KLP67A, CBS	1213	43	7937	3.043386567994018	0.013461625321334991	1.5057815585717282E-4	0.009700803205203723
GOTERM_BP_FAT	GO:0007098~centrosome cycle	18	0.9379885356956749	5.691190130070676E-6	CEP97, AUR, RCD1, SAK, CNN, MTS, GRP, SAS-4, SAS-6, NCD, RCD5, ANA3, STG, ANA2, KLP61F, EMB, KLP67A, CBS	1213	36	7937	3.27164056059357	0.013902818186438237	1.5383835862581297E-4	0.010020958269651992
GOTERM_CC_FAT	GO:0005813~centrosome	21	1.0943199583116208	7.831355287022006E-5	MUD, MOB4, CHB, TOC, AUR, MSPS, SPAS, DEL, SAK, CNN, GRIP84, GRIP163, CP190, SAS-4, FZY, SAS-6, PAV, ANA2, SCED, GAMMATUB37C, CBS	771	52	4786	2.5068841664172403	0.035837610484477755	0.001176582918520408	0.11159975655592458
GOTERM_BP_FAT	GO:0007099~centriole replication	10	0.5211047420531527	5.76005702805477E-4	CEP97, SAS-4, SAS-6, RCD5, ANA3, STG, ANA2, RCD1, SAK, EMB	1213	18	7937	3.6351561784372994	0.7576524141691864	0.008302881898933467	1.0094326431362988
GOTERM_BP_FAT	GO:0051298~centrosome duplication	10	0.5211047420531527	0.0022593109631717546	CEP97, SAS-4, SAS-6, RCD5, ANA3, STG, ANA2, RCD1, SAK, EMB	1213	21	7937	3.1158481529462567	0.9961673275826848	0.025665788931595324	3.9045754498485463
GOTERM_CC_FAT	GO:0044450~microtubule organizing center part	10	0.5211047420531527	0.004720926624274525	SAS-4, SAS-6, KLP3A, ANA2, GRIP71, GAMMATUB37C, SAK, CNN, GRIP84, GRIP163	771	22	4786	2.821601226270487	0.8897672361764173	0.04231699975451564	6.524357800709812
GOTERM_CC_FAT	GO:0005814~centriole	4	0.20844189682126105	0.08766898791601574	SAS-4, SAS-6, ANA2, SAK	771	7	4786	3.547155827311469	1.0	0.3848386445848201	72.96898115610476
Annotation Cluster 24	Enrichment Score: 3.704289325364608
Category	Term	Count	%	PValue	Genes	List Total	Pop Hits	Pop Total	Fold Enrichment	Bonferroni	Benjamini	FDR
SP_PIR_KEYWORDS	DNA damage	24	1.2506513809275663	2.7663608478107528E-11	MSH6, SSRP, RRP1, PIC, XNP, MUS304, DRE4, SPEL1, MEI-9, RAD50, MEI-41, MRE11, IRBP, GRP, CG11329, TEFU, HAY, MUS210, MUS312, GKT, XPAC, CG10336, DNAPOL-ALPHA180, CG4078	1861	37	12980	4.524158763814863	8.686385832845644E-9	5.428990590417015E-10	3.722402386330259E-8
SP_PIR_KEYWORDS	dna repair	22	1.1464304325169359	5.259714292966312E-10	MSH6, SSRP, RRP1, PIC, XNP, MUS304, DRE4, SPEL1, MEI-9, RAD50, MEI-41, MRE11, IRBP, CG11329, TEFU, HAY, MUS210, MUS312, GKT, XPAC, DNAPOL-ALPHA180, CG4078	1861	35	12980	4.384125278268212	1.6515499901004205E-7	9.175278425921363E-9	7.07743541550343E-7
GOTERM_BP_FAT	GO:0031570~DNA integrity checkpoint	9	0.46899426784783743	9.764326341427683E-6	GRP, DUP, PR-SET7, TEFU, LOK, MUS304, CG10336, MEI-41, MRE11	1213	10	7937	5.888953009068426	0.023734167286636798	2.476019196410162E-4	0.017192291066914223
GOTERM_BP_FAT	GO:0042770~DNA damage response, signal transduction	10	0.5211047420531527	4.239462495433161E-5	DEBCL, GRP, PR-SET7, HPO, TEFU, LOK, MUS304, CG10336, MEI-41, MRE11	1213	14	7937	4.673772229419384	0.09903871221964666	8.544952692894903E-4	0.07462504246499302
GOTERM_BP_FAT	GO:0000077~DNA damage checkpoint	8	0.4168837936425221	5.1649954098083674E-5	GRP, PR-SET7, TEFU, LOK, MUS304, CG10336, MEI-41, MRE11	1213	9	7937	5.81624988549968	0.11932107958095561	9.999891928816895E-4	0.09090972776484296
GOTERM_BP_FAT	GO:0000723~telomere maintenance	10	0.5211047420531527	9.162540881760011E-5	IRBP, TEFU, KU80, WOC, MUS304, LIG4, SU(VAR)205, MEI-41, RAD50, MRE11	1213	15	7937	4.36218741412476	0.20181017384795297	0.00163206406908889	0.16121750356375975
GOTERM_BP_FAT	GO:0032200~telomere organization	10	0.5211047420531527	9.162540881760011E-5	IRBP, TEFU, KU80, WOC, MUS304, LIG4, SU(VAR)205, MEI-41, RAD50, MRE11	1213	15	7937	4.36218741412476	0.20181017384795297	0.00163206406908889	0.16121750356375975
GOTERM_BP_FAT	GO:0006310~DNA recombination	17	0.8858780614903595	1.306984663364765E-4	RAD51D, KLP3A, SPN-D, MUS304, LIG4, MEI-9, MCM5, RAD50, MEI-41, IRBP, CG11329, MUS312, OKR, TREM, MEI-218, ERCC1, CG4570	1213	40	7937	2.7808944765045345	0.2749678207850065	0.0022304202966469955	0.22989306621533645
KEGG_PATHWAY	dme03450:Non-homologous end-joining	6	0.3126628452318916	8.409983462415642E-4	IRBP, KU80, LIG4, RAD50, FEN1, MRE11	362	6	2054	5.6740331491712706	0.07292582138556503	0.00837822721602044	0.9111095483656517
GOTERM_CC_FAT	GO:0000781~chromosome, telomeric region	7	0.36477331943720687	9.224769420980734E-4	SUUR, TEFU, SU(VAR)2-10, WOC, SU(VAR)205, RAD50, HP4	771	9	4786	4.828073209396167	0.34953816407483607	0.010187576519903208	1.3072343917893248
GOTERM_BP_FAT	GO:0060249~anatomical structure homeostasis	16	0.8337675872850442	0.0011644893197929052	IK2, CG3408, MKP3, MUS304, SU(VAR)205, LIG4, RAD50, MEI-41, MRE11, SHG, IRBP, TEFU, KU80, WOC, YRT, USH	1213	43	7937	2.434709254395215	0.9430916355596736	0.015051257232895021	2.030801970723617
GOTERM_BP_FAT	GO:0009794~regulation of mitotic cell cycle, embryonic	6	0.3126628452318916	0.0030795108245231027	GRP, L(3)MBT, CYCA, TWE, MUS304, MEI-41	1213	8	7937	4.907460840890354	0.9994931448001915	0.03245002001110098	5.286133676173089
GOTERM_BP_FAT	GO:0000726~non-recombinational repair	4	0.20844189682126105	0.027905510073167612	IRBP, KU80, LIG4, MEI-41	1213	5	7937	5.234624896949711	1.0	0.20711619392464065	39.247711612291255
GOTERM_BP_FAT	GO:0006302~double-strand break repair	8	0.4168837936425221	0.0312105116859164	IRBP, KU80, OKR, LIG4, MEI-9, MEI-41, RAD50, MRE11	1213	21	7937	2.492678522357006	1.0	0.22565882280222171	42.78389470025002
GOTERM_BP_FAT	GO:0007348~regulation of syncytial blastoderm mitotic cell cycle	4	0.20844189682126105	0.04954255323858617	GRP, TWE, MUS304, MEI-41	1213	6	7937	4.36218741412476	1.0	0.3241883641585246	59.12820722772911
GOTERM_BP_FAT	GO:0006303~double-strand break repair via nonhomologous end joining	3	0.1563314226159458	0.11300882894425462	IRBP, KU80, LIG4	1213	4	7937	4.907460840890354	1.0	0.5436907945865258	87.8960307138293
GOTERM_BP_FAT	GO:0016233~telomere capping	3	0.1563314226159458	0.22984528566565418	TEFU, WOC, RAD50	1213	6	7937	3.2716405605935694	1.0	0.7724373500605026	98.99355869813296
Annotation Cluster 25	Enrichment Score: 3.6769984217062306
Category	Term	Count	%	PValue	Genes	List Total	Pop Hits	Pop Total	Fold Enrichment	Bonferroni	Benjamini	FDR
GOTERM_BP_FAT	GO:0016570~histone modification	35	1.8238665971860344	3.8299169237342674E-15	TLK, BRE1, ESC, ART1, YL-1, ART4, TRR, NOT, RTF1, CAF1, JIL-1, CG2051, EGG, LID, HDACX, PONT, E(Z), TAF1, REPT, SU(VAR)3-3, SU(Z)12, BALL, SU(VAR)205, WDA, RPD3, BUR, PR-SET7, BORR, HDAC3, IAL, GAS41, DOM, PTIP, SIR2, KDM4A	1213	55	7937	4.16390616802818	9.28590537796481E-12	3.714806240395774E-13	6.650235917504688E-12
GOTERM_BP_FAT	GO:0016569~covalent chromatin modification	35	1.8238665971860344	3.8299169237342674E-15	TLK, BRE1, ESC, ART1, YL-1, ART4, TRR, NOT, RTF1, CAF1, JIL-1, CG2051, EGG, LID, HDACX, PONT, E(Z), TAF1, REPT, SU(VAR)3-3, SU(Z)12, BALL, SU(VAR)205, WDA, RPD3, BUR, PR-SET7, BORR, HDAC3, IAL, GAS41, DOM, PTIP, SIR2, KDM4A	1213	55	7937	4.16390616802818	9.28590537796481E-12	3.714806240395774E-13	6.650235917504688E-12
GOTERM_BP_FAT	GO:0006479~protein amino acid methylation	17	0.8858780614903595	3.905041479955063E-7	E(Z), SU(Z)12, SU(VAR)205, ESC, ART1, RPD3, ART4, PR-SET7, ART3, TRR, PTIP, ART7, RTF1, CAF1, BIN3, EGG, CSUL	1213	28	7937	3.9727063950064774	9.601791244258084E-4	1.5009893470585567E-5	6.876238431208215E-4
GOTERM_BP_FAT	GO:0008213~protein amino acid alkylation	17	0.8858780614903595	3.905041479955063E-7	E(Z), SU(Z)12, SU(VAR)205, ESC, ART1, RPD3, ART4, PR-SET7, ART3, TRR, PTIP, ART7, RTF1, CAF1, BIN3, EGG, CSUL	1213	28	7937	3.9727063950064774	9.601791244258084E-4	1.5009893470585567E-5	6.876238431208215E-4
GOTERM_BP_FAT	GO:0032259~methylation	24	1.2506513809275663	8.455093264093601E-7	E(Z), CG8939, SU(Z)12, SU(VAR)205, ESC, CG14544, CG9666, ART1, RPD3, CG7818, ART4, PR-SET7, ART3, TRR, PTIP, ART7, RTF1, CG6379, CAF1, BIN3, CG14478, EGG, CG7544, CSUL	1213	53	7937	2.962995224688516	0.0020777922173439434	3.0143803961379945E-5	0.0014888194622253437
GOTERM_BP_FAT	GO:0043414~biopolymer methylation	21	1.0943199583116208	1.1507041247837469E-6	E(Z), CG8939, SU(Z)12, SU(VAR)205, ESC, CG14544, ART1, RPD3, CG7818, ART4, PR-SET7, ART3, TRR, PTIP, ART7, RTF1, CAF1, BIN3, CG14478, EGG, CSUL	1213	43	7937	3.195555896393719	0.0028267310265300827	3.986869501948487E-5	0.0020262181630315013
SP_PIR_KEYWORDS	methyltransferase	29	1.5112037519541428	1.0934300317708568E-5	CG8939, CG12863, DPH5, CG9666, TS, ART1, ART4, ART3, TRR, CG18596, CG4045, ART7, AGT, CG2614, EGG, E(Z), CG3808, SU(VAR)3-3, L(2)35BD, BUR, CG7818, PR-SET7, BIN3, CG14100, MES-4, CG1239, CG5190, CG7544, CSUL	1861	85	12980	2.379618800771249	0.0034275017301715893	1.1074835309854425E-4	0.014712119002169288
GOTERM_BP_FAT	GO:0016571~histone methylation	13	0.6774361646690985	1.1697480707100717E-5	E(Z), SU(Z)12, SU(VAR)205, ESC, ART1, RPD3, ART4, PR-SET7, TRR, PTIP, RTF1, CAF1, EGG	1213	21	7937	4.050602598830134	0.028365885542590008	2.82077569843997E-4	0.0205957131761747
GOTERM_BP_FAT	GO:0006730~one-carbon metabolic process	27	1.4069828035435124	3.1361579751855674E-5	CG8939, ESC, CG14544, CG9666, ART1, ART4, ART3, TRR, ART7, RTF1, CAF1, EGG, LID, E(Z), SU(VAR)3-3, SU(Z)12, SU(VAR)205, RPD3, CG7818, PR-SET7, PTIP, CG6379, BIN3, KDM4A, CG14478, CG7544, CSUL	1213	76	7937	2.324586714105957	0.07424966375940412	6.536057640877946E-4	0.055209207421302864
GOTERM_MF_FAT	GO:0042054~histone methyltransferase activity	12	0.6253256904637832	1.23394031361311E-4	ART4, E(Z), PR-SET7, TRR, SU(Z)12, RTF1, CAF1, ESC, MES-4, EGG, RPD3, ART1	1266	21	7918	3.573911081020086	0.10500583374823169	0.002915165756828597	0.19213947591616432
GOTERM_MF_FAT	GO:0008170~N-methyltransferase activity	16	0.8337675872850442	1.4077984047844265E-4	E(Z), SU(Z)12, ESC, ART1, RPD3, L(2)35BD, ART4, PR-SET7, ART3, TRR, ART7, RTF1, CAF1, MES-4, EGG, CSUL	1266	35	7918	2.8591288648160686	0.1188875181969592	0.0032401236906051123	0.21918350468184133
GOTERM_MF_FAT	GO:0008276~protein methyltransferase activity	15	0.7816571130797291	1.797778167458423E-4	E(Z), SU(Z)12, ESC, ART1, RPD3, ART4, ART3, PR-SET7, TRR, ART7, RTF1, CAF1, MES-4, EGG, CSUL	1266	32	7918	2.9317239336492884	0.14924814643773465	0.0038410515234298392	0.2798208186917228
GOTERM_CC_FAT	GO:0031519~PcG protein complex	9	0.46899426784783743	5.249889826679122E-4	E(Z), SU(Z)12, SCE, CAF1, LOLAL, ESC, RPD3, PC, SCM	771	14	4786	3.990550305725403	0.21706774484929747	0.0065919368592107785	0.7459181579224872
SP_PIR_KEYWORDS	s-adenosyl-l-methionine	13	0.6774361646690985	7.210242745825493E-4	E(Z), ELP3, CG4743, L(2)35BD, ART4, PR-SET7, CG4045, ART7, BIN3, CG1239, CG14100, EGG, CG7544	1861	31	12980	2.924892964240523	0.20266732799596676	0.005646082674425124	0.9658606612347964
GOTERM_MF_FAT	GO:0018024~histone-lysine N-methyltransferase activity	10	0.5211047420531527	0.0013246906337877654	E(Z), PR-SET7, TRR, SU(Z)12, RTF1, CAF1, ESC, MES-4, EGG, RPD3	1266	19	7918	3.2917602062027105	0.6962913307920313	0.02355194702704344	2.044735346330828
GOTERM_MF_FAT	GO:0016278~lysine N-methyltransferase activity	10	0.5211047420531527	0.0013246906337877654	E(Z), PR-SET7, TRR, SU(Z)12, RTF1, CAF1, ESC, MES-4, EGG, RPD3	1266	19	7918	3.2917602062027105	0.6962913307920313	0.02355194702704344	2.044735346330828
GOTERM_MF_FAT	GO:0016279~protein-lysine N-methyltransferase activity	10	0.5211047420531527	0.0013246906337877654	E(Z), PR-SET7, TRR, SU(Z)12, RTF1, CAF1, ESC, MES-4, EGG, RPD3	1266	19	7918	3.2917602062027105	0.6962913307920313	0.02355194702704344	2.044735346330828
GOTERM_MF_FAT	GO:0046976~histone methyltransferase activity (H3-K27 specific)	5	0.26055237102657636	0.0028308553473186415	E(Z), SU(Z)12, CAF1, ESC, RPD3	1266	5	7918	6.254344391785149	0.9218048729174588	0.04448974691800556	4.322028555461721
GOTERM_MF_FAT	GO:0046974~histone methyltransferase activity (H3-K9 specific)	6	0.3126628452318916	0.0037848757664926407	E(Z), SU(Z)12, CAF1, ESC, EGG, RPD3	1266	8	7918	4.690758293838862	0.9669276873842148	0.05614304781892676	5.73875654356023
GOTERM_CC_FAT	GO:0035098~ESC/E(Z) complex	5	0.26055237102657636	0.007596002274769114	E(Z), SU(Z)12, CAF1, ESC, RPD3	771	6	4786	5.172935581495893	0.9713685483028957	0.06147978466310722	10.301444355946865
GOTERM_CC_FAT	GO:0034708~methyltransferase complex	6	0.3126628452318916	0.007609197421910877	ART4, E(Z), SU(Z)12, CAF1, ESC, RPD3	771	9	4786	4.138348465196715	0.9715454015937953	0.0605365948394484	10.318447321192604
GOTERM_CC_FAT	GO:0035097~histone methyltransferase complex	6	0.3126628452318916	0.007609197421910877	ART4, E(Z), SU(Z)12, CAF1, ESC, RPD3	771	9	4786	4.138348465196715	0.9715454015937953	0.0605365948394484	10.318447321192604
GOTERM_BP_FAT	GO:0034968~histone lysine methylation	5	0.26055237102657636	0.03592246366519308	E(Z), PR-SET7, RTF1, SU(VAR)205, EGG	1213	9	7937	3.6351561784372994	1.0	0.25196702397639203	47.49112339976307
UP_SEQ_FEATURE	domain:SET	5	0.26055237102657636	0.17365249491594378	E(Z), PR-SET7, TRR, MES-4, EGG	613	11	2975	2.20599139848732	1.0	0.9995855446580099	95.76364869564638
INTERPRO	IPR001214:SET	8	0.4168837936425221	0.22583072234285353	E(Z), CG8503, PR-SET7, CG3353, TRR, CG8378, MES-4, EGG	1650	31	10196	1.5946823069403715	1.0	0.9918903167187705	98.73402646595629
SMART	SM00317:SET	8	0.4168837936425221	0.33741980992894793	E(Z), CG8503, PR-SET7, CG3353, TRR, CG8378, MES-4, EGG	886	31	4824	1.4050826476370784	1.0	0.9493042139291723	99.61897999751164
UP_SEQ_FEATURE	domain:Post-SET	3	0.1563314226159458	0.4390606853071972	TRR, MES-4, EGG	613	7	2975	2.0799347471451877	1.0	0.9999995671710926	99.9931080683602
INTERPRO	IPR003616:Post-SET zinc-binding region	3	0.1563314226159458	0.4407624009348912	TRR, MES-4, EGG	1650	9	10196	2.0597979797979797	1.0	0.9998975939307265	99.99508572860992
SMART	SM00508:PostSET	3	0.1563314226159458	0.5124974214247986	TRR, MES-4, EGG	886	9	4824	1.81489841986456	1.0	0.9879561959991073	99.99400740656247
KEGG_PATHWAY	dme00310:Lysine degradation	4	0.20844189682126105	0.9191495712115971	PR-SET7, CG31075, MES-4, EGG	362	30	2054	0.756537753222836	1.0	0.9948268662304801	99.99999999986909
Annotation Cluster 26	Enrichment Score: 3.523160872512209
Category	Term	Count	%	PValue	Genes	List Total	Pop Hits	Pop Total	Fold Enrichment	Bonferroni	Benjamini	FDR
GOTERM_BP_FAT	GO:0051053~negative regulation of DNA metabolic process	9	0.46899426784783743	3.0988068592394936E-5	DUP, E2F2, SUUR, WRNEXO, PIWI, CG10336, RBF, PLU, GEMININ	1213	11	7937	5.35359364460766	0.07339863222834109	6.569550577255612E-4	0.054551844208095
GOTERM_BP_FAT	GO:0042023~DNA endoreduplication	9	0.46899426784783743	8.048737308204604E-5	DUP, BTK29A, AGO, E2F2, SUUR, PITA, RBF, MCM5, E2F	1213	12	7937	4.907460840890354	0.17963581265865614	0.0014876660586032875	0.14163291124564825
GOTERM_BP_FAT	GO:0051052~regulation of DNA metabolic process	11	0.5732152162584679	8.973698815110856E-5	DUP, E2F2, SUUR, WRNEXO, PIWI, CYCE, CG10336, RBF, PLU, GEMININ, CG4078	1213	18	7937	3.9986717962810294	0.19809320718003887	0.001621939822031515	0.1578972495478448
GOTERM_BP_FAT	GO:0008156~negative regulation of DNA replication	7	0.36477331943720687	6.941277865978718E-4	DUP, E2F2, SUUR, CG10336, RBF, PLU, GEMININ	1213	9	7937	5.08921864981222	0.8187987994560714	0.009825098804413845	1.2152469791836928
GOTERM_BP_FAT	GO:0007307~eggshell chorion gene amplification	9	0.46899426784783743	0.0011795890018267	DUP, CAF1, CYCE, RBF, MIP120, MIP40, GEMININ, MCM6, E2F	1213	16	7937	3.6805956306677663	0.9451691205833773	0.015165417205068366	2.0568776448678827
GOTERM_BP_FAT	GO:0006275~regulation of DNA replication	8	0.4168837936425221	0.0039625145437039	DUP, E2F2, SUUR, CYCE, CG10336, RBF, PLU, GEMININ	1213	15	7937	3.4897499312998077	0.9999426965553174	0.04020776960853001	6.752528171177518
Annotation Cluster 27	Enrichment Score: 3.5086758266539215
Category	Term	Count	%	PValue	Genes	List Total	Pop Hits	Pop Total	Fold Enrichment	Bonferroni	Benjamini	FDR
INTERPRO	IPR015943:WD40/YVTN repeat-like	63	3.282959874934862	3.739991175326548E-8	CG1523, CG14805, HIRA, GRIP71, CG7609, ESC, CG34133, CG1109, CG13192, CG6015, FZY, CG7845, CG12050, CG6724, U26, SEMA-1B, RAE1, VLS, CAF1, WMD, CG9062, CG1671, CG6420, NUP133, ARK, CG10646, GRO, CG9467, CG13025, THOC6, SLMB, FBW5, CG8064, CG9945, SEMA-2A, CG2260, TWS, CG3313, CG12325, CG14353, CG3071, L(2)DTL, AGO, NUP214, CAF1-105, RIG, CG7275, OSEG6, P, CG30349, ESCL, CG4935, BUB3, CSTF-50, GE-…	1650	195	10196	1.9964195804195806	7.034676081729696E-5	7.034898781621557E-6	6.384178973251053E-5
SP_PIR_KEYWORDS	wd repeat	51	2.6576341844710787	1.1763427359542805E-7	CG1523, CG14805, HIRA, ESC, CG7609, CG34133, CG13192, CG1109, CG6015, FZY, CG12050, CG6724, VLS, RAE1, CAF1, WMD, CG9062, CG1671, CG6420, CG10646, GRO, THOC6, SLMB, FBW5, CG8064, CG9945, CG2260, TWS, CG12325, CG3313, L(2)DTL, CG3071, CG14353, AGO, CAF1-105, RIG, CG7275, P, ESCL, BUB3, CG4935, GE-1, CSTF-50, CG11141, PLAP, WDA, CG14722, CG3511, FLR, SEC13, EBI	1861	166	12980	2.1428432699092985	3.6936481896843176E-5	1.5390473183662934E-6	1.582877706352015E-4
INTERPRO	IPR001680:WD40 repeat	59	3.074517978113601	2.6589446699955595E-7	CG1523, CG14805, HIRA, GRIP71, CG7609, ESC, CG34133, CG13192, CG1109, CG6015, FZY, CG7845, CG12050, CG6724, RAE1, VLS, CAF1, WMD, CG9062, CG1671, CG6420, ARK, CG10646, GRO, CG9467, CG13025, THOC6, SLMB, FBW5, CG8064, CG9945, CG2260, TWS, CG3313, CG12325, CG14353, CG3071, L(2)DTL, AGO, CAF1-105, RIG, CG7275, OSEG6, P, CG30349, ESCL, CG4935, BUB3, CSTF-50, GE-1, CG11141, PLAP, RAPTOR, WDA, CG14722,…	1650	187	10196	1.9496483552098525	5.000225059785812E-4	4.16780946873585E-5	4.5388202019047696E-4
INTERPRO	IPR019781:WD40 repeat, subgroup	50	2.6055237102657633	9.684433227481937E-7	CG1523, CG14805, GRIP71, HIRA, ESC, CG7609, CG34133, CG13192, CG1109, CG6015, CG7845, FZY, CG12050, CG6724, VLS, RAE1, CAF1, WMD, CG9062, CG1671, CG6420, CG10646, GRO, THOC6, SLMB, FBW5, CG8064, CG9945, CG2260, CG12325, L(2)DTL, CG3071, CG14353, AGO, CAF1-105, RIG, CG7275, OSEG6, CG30349, ESCL, BUB3, CG4935, CSTF-50, PLAP, WDA, CG14722, CG3511, FLR, SEC13, EBI	1650	154	10196	2.0062967335694606	0.0018199845880170207	1.4011654985035538E-4	0.001653124021094854
INTERPRO	IPR019782:WD40 repeat 2	45	2.344971339239187	1.1044364725188097E-5	CG8064, CG1523, CG9945, CG2260, CG14805, HIRA, ESC, CG7609, CG34133, CG12325, CG3313, L(2)DTL, CG3071, CG14353, CG13192, CG1109, CG6015, FZY, AGO, CAF1-105, CG6724, CG7275, VLS, RAE1, WMD, CAF1, CG9062, CG1671, ESCL, CG4935, BUB3, CSTF-50, CG6420, PLAP, CG10646, WDA, GRO, CG14722, CG3511, FLR, THOC6, SEC13, SLMB, FBW5, EBI	1650	144	10196	1.9310606060606061	0.020560260092989502	0.0012212868431881185	0.01885110478377916
SMART	SM00320:WD40	59	3.074517978113601	1.3389699188715519E-5	CG1523, CG14805, HIRA, GRIP71, CG7609, ESC, CG34133, CG13192, CG1109, CG6015, FZY, CG7845, CG12050, CG6724, RAE1, VLS, CAF1, WMD, CG9062, CG1671, CG6420, ARK, CG10646, GRO, CG9467, CG13025, THOC6, SLMB, FBW5, CG8064, CG9945, CG2260, TWS, CG3313, CG12325, CG14353, CG3071, L(2)DTL, AGO, CAF1-105, RIG, CG7275, OSEG6, P, CG30349, ESCL, CG4935, BUB3, CSTF-50, GE-1, CG11141, PLAP, RAPTOR, WDA, CG14722,…	886	187	4824	1.7178450284279523	0.004355558082761779	0.0010906725736107292	0.01811780196474544
INTERPRO	IPR019775:WD40 repeat, conserved site	42	2.1886399166232415	1.4084354702659669E-5	CG8064, CG1523, CG2260, CG14805, HIRA, TWS, ESC, CG7609, CG12325, L(2)DTL, CG14353, CG13192, CG6015, FZY, AGO, CAF1-105, CG6724, RIG, CG7275, P, VLS, RAE1, CAF1, CG9062, CG1671, ESCL, CG5439, BUB3, GE-1, CSTF-50, CG6420, CG11141, PLAP, CG10646, WDA, GRO, CG14722, CG9467, FLR, THOC6, SLMB, EBI	1650	132	10196	1.9661707988980717	0.02614500068656278	0.0014707428274540746	0.024039332982661588
INTERPRO	IPR017986:WD40 repeat, region	46	2.3970818134445024	1.4873268863554218E-5	CG8064, CG1523, CG9945, CG2260, CG14805, HIRA, ESC, CG7609, CG34133, CG12325, CG3313, L(2)DTL, CG3071, CG14353, CG13192, CG1109, CG6015, FZY, AGO, CAF1-105, CG12050, CG6724, CG7275, VLS, RAE1, WMD, CAF1, CG9062, CG1671, ESCL, CG4935, BUB3, CSTF-50, CG6420, PLAP, CG10646, WDA, GRO, CG14722, CG3511, FLR, THOC6, SEC13, SLMB, FBW5, EBI	1650	150	10196	1.8950141414141413	0.027589099574162668	0.001471381023636087	0.02538569951734404
UP_SEQ_FEATURE	repeat:WD 2	18	0.9379885356956749	0.02203551020315996	CG11141, CG1523, HIRA, TWS, ESC, L(2)DTL, CG14722, GRO, AGO, CG6724, RIG, P, VLS, FLR, CAF1, CG9062, GE-1, EBI	613	51	2975	1.7128874388254485	0.999999999999994	0.9195058522862509	30.879405015968075
UP_SEQ_FEATURE	repeat:WD 1	18	0.9379885356956749	0.02203551020315996	CG11141, CG1523, HIRA, TWS, ESC, L(2)DTL, CG14722, GRO, AGO, CG6724, RIG, P, VLS, FLR, CAF1, CG9062, GE-1, EBI	613	51	2975	1.7128874388254485	0.999999999999994	0.9195058522862509	30.879405015968075
UP_SEQ_FEATURE	repeat:WD 6	13	0.6774361646690985	0.032762706241996564	HIRA, TWS, ESC, L(2)DTL, CG14722, GRO, AGO, CG6724, RIG, CAF1, FLR, CG9062, EBI	613	34	2975	1.8556280587275695	1.0	0.9697330616158715	42.427710808997
UP_SEQ_FEATURE	repeat:WD 3	16	0.8337675872850442	0.052828630113162106	CG1523, HIRA, TWS, ESC, L(2)DTL, CG14722, GRO, AGO, CG6724, RIG, P, VLS, CAF1, FLR, CG9062, EBI	613	48	2975	1.6177270255573684	1.0	0.9881149984079464	59.32673138593483
UP_SEQ_FEATURE	repeat:WD 5	14	0.7295466388744137	0.07350899501909605	CG1523, HIRA, TWS, ESC, L(2)DTL, CG14722, GRO, AGO, CG6724, RIG, CAF1, FLR, CG9062, EBI	613	42	2975	1.6177270255573681	1.0	0.990688407891092	71.79013760351317
UP_SEQ_FEATURE	repeat:WD 4	14	0.7295466388744137	0.10072641840968838	CG1523, HIRA, TWS, ESC, L(2)DTL, CG14722, GRO, AGO, CG6724, RIG, CAF1, FLR, CG9062, EBI	613	44	2975	1.5441939789411243	1.0	0.9975276195943339	82.79050080186354
UP_SEQ_FEATURE	repeat:WD 7	10	0.5211047420531527	0.12314084859556672	AGO, GRO, CG6724, RIG, HIRA, FLR, CG9062, TWS, ESC, EBI	613	29	2975	1.6735107160938287	1.0	0.9984020539764882	88.6740203849947
UP_SEQ_FEATURE	repeat:WD 8	5	0.26055237102657636	0.2701235890377994	RIG, HIRA, FLR, CG9062, EBI	613	13	2975	1.8666081064123479	1.0	0.9999573494956093	99.45875932497673
Annotation Cluster 28	Enrichment Score: 3.47160838773753
Category	Term	Count	%	PValue	Genes	List Total	Pop Hits	Pop Total	Fold Enrichment	Bonferroni	Benjamini	FDR
GOTERM_CC_FAT	GO:0016585~chromatin remodeling complex	19	0.9900990099009901	3.6360955025485963E-6	HIS4:CG33905, REPT, BAP55, INO80, ISWI, RPD3, E(BX), TOP2, BRM, BAP170, CHRAC-14, DOM, CAF1, MOR, BAP60, ACF1, MTA1-LIKE, MUS201, HDACX, PONT	771	37	4786	3.187646790759631	0.0016929888595630382	7.70162879455416E-5	0.005184138266556282
GOTERM_MF_FAT	GO:0003713~transcription coactivator activity	16	0.8337675872850442	6.169549646629625E-5	BAP55, BGB, BON, NEJ, BRM, MBF1, BAP170, TRR, RIG, SSB-C31A, CHM, MOR, BAP60, TUDOR-SN, HCF, PONT	1266	33	7918	3.032409402077649	0.053955775746716284	0.0015395348745942394	0.0961105999261247
GOTERM_CC_FAT	GO:0035060~brahma complex	6	0.3126628452318916	0.007609197421910877	BRM, BAP170, BAP55, MOR, BAP60, ISWI	771	9	4786	4.138348465196715	0.9715454015937953	0.0605365948394484	10.318447321192604
GOTERM_CC_FAT	GO:0070603~SWI/SNF-type complex	6	0.3126628452318916	0.007609197421910877	BRM, BAP170, BAP55, MOR, BAP60, ISWI	771	9	4786	4.138348465196715	0.9715454015937953	0.0605365948394484	10.318447321192604
Annotation Cluster 29	Enrichment Score: 3.342772295747076
Category	Term	Count	%	PValue	Genes	List Total	Pop Hits	Pop Total	Fold Enrichment	Bonferroni	Benjamini	FDR
INTERPRO	IPR001005:SANT, DNA-binding	14	0.7295466388744137	3.762298147822956E-5	E(Z), CG1620, CG9305, ISWI, ADA2B, CG10565, GUG, PBP95, APT, COREST, CANA, CG33695, MOR, MTA1-LIKE, SMR	1650	25	10196	3.460460606060606	0.0683239955642827	0.0035322548314902225	0.06420317902849915
SMART	SM00717:SANT	14	0.7295466388744137	1.4307394594803704E-4	E(Z), CG1620, CG9305, ISWI, ADA2B, CG10565, GUG, PBP95, APT, COREST, CANA, CG33695, MOR, MTA1-LIKE, SMR	886	25	4824	3.049029345372461	0.04557426438493495	0.009285707725177006	0.19343825509039458
INTERPRO	IPR017884:SANT, eukarya	8	0.4168837936425221	2.1806311448507672E-4	GUG, CG1620, COREST, MOR, ISWI, SMR, MTA1-LIKE, ADA2B	1650	10	10196	4.943515151515152	0.336496696986183	0.016947311222186956	0.37158317300145516
INTERPRO	IPR014778:Myb, DNA-binding	10	0.5211047420531527	2.8599148021769735E-4	GUG, CG1620, PBP95, COREST, CG9305, MOR, SMR, CG10565, MTA1-LIKE, ADA2B	1650	16	10196	3.8621212121212123	0.4161007998380464	0.020480704864655808	0.487068455243711
INTERPRO	IPR000949:ELM2	4	0.20844189682126105	0.05756910149455146	GUG, CG1620, COREST, MTA1-LIKE	1650	6	10196	4.1195959595959595	1.0	0.7967419661166801	63.65554618125252
Annotation Cluster 30	Enrichment Score: 3.302135912002923
Category	Term	Count	%	PValue	Genes	List Total	Pop Hits	Pop Total	Fold Enrichment	Bonferroni	Benjamini	FDR
GOTERM_BP_FAT	GO:0032989~cellular component morphogenesis	124	6.461698801459093	1.0607011341472005E-7	ED, NOD, BABO, POLYBROMO, CNO, MIP40, SHG, SAS-4, NOT, NIPP1, WNT5, CG9104, TANGO10, E(Z), JUMU, CHB, FMR1, SIM, SPN-D, SAK, PATJ, TUM, RPD3, E(BX), SQZ, PAR-6, SLMB, VAS, DUP, SBB, SEMA-2A, SDS22, PXT, SHARK, N, FY, RIN, CACT, OSEG6, RAC1, SSH, TAF4, SCE, MLE, SCM, BUR, MBF1, LAR, LKB1, MED, TSR, ARMI, ABL, VANG, ENA, DOCK, AUR, SEC6, CP18, CG5343, CP19, ISWI, ESC, ADA2B, CP15, GEMININ, L(3)MBT,…	1213	518	7937	1.5663452876973074	2.6089845278032264E-4	4.348865421999193E-6	1.8677525357446711E-4
GOTERM_BP_FAT	GO:0000902~cell morphogenesis	102	5.315268368942157	9.690541976546254E-6	NOD, BABO, CNO, SHG, SAS-4, NOT, NIPP1, WNT5, CG9104, TANGO10, E(Z), JUMU, CHB, FMR1, SIM, PATJ, TUM, RPD3, E(BX), SQZ, PAR-6, SLMB, SDS22, SEMA-2A, SBB, SHARK, N, FY, RIN, OSEG6, RAC1, SSH, TAF4, SCE, MLE, SCM, BUR, MBF1, LAR, LKB1, TSR, MED, ABL, ENA, VANG, DOCK, AUR, SEC6, CG5343, ISWI, ESC, ADA2B, L(3)MBT, ADF1, SEMA-1B, MSK, CAF1, LOCO, DNT, BAP60, ACF1, BAP55, BON, NRT, RAS, SLPR, DOK, GRO,…	1213	442	7937	1.509987951043186	0.023556947919684768	2.482905121422574E-4	0.017062387563726578
GOTERM_BP_FAT	GO:0048666~neuron development	82	4.273058884835852	3.42203005765022E-5	DOCK, SEC6, CG5343, BABO, ISWI, ESC, DIDUM, ADA2B, SHG, L(3)MBT, ADF1, SEMA-1B, MSK, NOT, NIPP1, CAF1, DNT, BAP60, ACF1, WNT5, CG9104, TANGO10, E(Z), JUMU, RNO, BAP55, CHB, FMR1, SIM, BON, TUM, NRT, PNUT, RAS, RPD3, E(BX), GRO, SQZ, LOLA, JING, CDGAPR, BIF, SBB, SEMA-2A, IK2, APC2, POSH, UZIP, AOP, N, E2F, EIF-2BETA, DPN, S, RAC1, CHM, APC, SSH, EYA, TAF4, PTP69D, SU(Z)12, XNP, MLE, SN, PYGO, ZF3…	1213	347	7937	1.5462508701364421	0.0807373335817132	7.012821517883294E-4	0.06024029529536623
GOTERM_BP_FAT	GO:0030182~neuron differentiation	93	4.84627410109432	4.6328573226182986E-5	SINA, DOCK, SEC6, CG5343, BABO, ISWI, ESC, DIDUM, ADA2B, SHG, CNK, L(3)MBT, ADF1, SEMA-1B, MSK, NOT, NIPP1, CAF1, DNT, BAP60, ACF1, WNT5, CG9104, TANGO10, E(Z), JUMU, RNO, BAP55, CHB, DSOR1, FMR1, SIM, BON, TUM, NRT, PNUT, RAS, RPD3, E(BX), GRO, SQZ, LOLA, JING, CDGAPR, BIF, SBB, SEMA-2A, IK2, APC2, POSH, UZIP, AOP, N, E2F, EIF-2BETA, RIN, DPN, S, RAC1, CHM, SAV, APC, SSH, EYA, TAF4, HPO, PTP69D,…	1213	409	7937	1.4878365385584447	0.10771610599102421	9.186981431563712E-4	0.0815471021480274
GOTERM_BP_FAT	GO:0000904~cell morphogenesis involved in differentiation	72	3.7519541427826995	9.165586267841902E-5	DOCK, SEC6, CG5343, ISWI, BABO, ESC, ADA2B, SHG, L(3)MBT, ADF1, SEMA-1B, NOT, NIPP1, CAF1, DNT, BAP60, ACF1, WNT5, CG9104, TANGO10, E(Z), JUMU, BAP55, CHB, FMR1, SIM, BON, TUM, NRT, RAS, RPD3, E(BX), GRO, SQZ, SLMB, LOLA, STL, JING, CDGAPR, FS(1)YB, BIF, SEMA-2A, SBB, APC2, UZIP, AOP, N, EIF-2BETA, E2F, DPN, RAC1, CHM, APC, SSH, TAF4, PTP69D, SU(Z)12, XNP, SCE, MLE, PYGO, SCM, BUR, BRM, MBF1, LAR…	1213	303	7937	1.5548390783018946	0.2018699746743985	0.0016208702621396398	0.16127104721760377
GOTERM_BP_FAT	GO:0048812~neuron projection morphogenesis	68	3.543512245961438	1.4492587633042631E-4	DOCK, CG5343, ISWI, BABO, ESC, ADA2B, SHG, L(3)MBT, ADF1, SEMA-1B, NOT, CAF1, NIPP1, DNT, BAP60, ACF1, WNT5, CG9104, TANGO10, E(Z), JUMU, BAP55, CHB, FMR1, SIM, BON, TUM, NRT, RAS, RPD3, E(BX), GRO, SQZ, LOLA, JING, CDGAPR, BIF, SEMA-2A, SBB, APC2, UZIP, AOP, N, EIF-2BETA, E2F, DPN, RAC1, CHM, APC, SSH, TAF4, PTP69D, SU(Z)12, XNP, MLE, SN, PYGO, SCM, BUR, BRM, MBF1, LAR, MED, TSR, ABL, PUM, ENA, …	1213	286	7937	1.5557451616808584	0.2999079780049967	0.0024225268701373315	0.2548883698403004
GOTERM_BP_FAT	GO:0031175~neuron projection development	68	3.543512245961438	1.6167614079520376E-4	DOCK, CG5343, ISWI, BABO, ESC, ADA2B, SHG, L(3)MBT, ADF1, SEMA-1B, NOT, CAF1, NIPP1, DNT, BAP60, ACF1, WNT5, CG9104, TANGO10, E(Z), JUMU, BAP55, CHB, FMR1, SIM, BON, TUM, NRT, RAS, RPD3, E(BX), GRO, SQZ, LOLA, JING, CDGAPR, BIF, SEMA-2A, SBB, APC2, UZIP, AOP, N, EIF-2BETA, E2F, DPN, RAC1, CHM, APC, SSH, TAF4, PTP69D, SU(Z)12, XNP, MLE, SN, PYGO, SCM, BUR, BRM, MBF1, LAR, MED, TSR, ABL, PUM, ENA, …	1213	287	7937	1.5503244468317963	0.32817370469777596	0.0026659397923362027	0.28430835846045
GOTERM_BP_FAT	GO:0048667~cell morphogenesis involved in neuron differentiation	68	3.543512245961438	1.8017296449627168E-4	DOCK, SEC6, CG5343, ISWI, BABO, ESC, ADA2B, SHG, L(3)MBT, ADF1, SEMA-1B, NOT, CAF1, NIPP1, DNT, BAP60, ACF1, WNT5, CG9104, TANGO10, E(Z), JUMU, BAP55, CHB, FMR1, SIM, BON, TUM, NRT, RAS, RPD3, E(BX), GRO, SQZ, LOLA, JING, CDGAPR, BIF, SEMA-2A, SBB, APC2, UZIP, AOP, N, EIF-2BETA, E2F, DPN, RAC1, CHM, APC, SSH, TAF4, PTP69D, SU(Z)12, XNP, MLE, PYGO, SCM, BUR, BRM, MBF1, LAR, MED, TSR, ABL, PUM, ENA…	1213	288	7937	1.5449413758358523	0.3580632022964436	0.0028929669305564065	0.3167864760059591
GOTERM_BP_FAT	GO:0016358~dendrite development	33	1.7196456487754037	5.151915163711647E-4	AOP, CG5343, BABO, ISWI, ESC, E2F, L(3)MBT, ADF1, DPN, RAC1, CHM, CAF1, BAP60, ACF1, CG9104, TANGO10, E(Z), TAF4, JUMU, PTP69D, BAP55, SU(Z)12, BON, PYGO, TUM, RPD3, E(BX), BRM, MBF1, GRO, SQZ, PUM, ENA	1213	117	7937	1.845540829052783	0.7185210780633182	0.007517421490140341	0.903313167469677
GOTERM_BP_FAT	GO:0048813~dendrite morphogenesis	33	1.7196456487754037	5.151915163711647E-4	AOP, CG5343, BABO, ISWI, ESC, E2F, L(3)MBT, ADF1, DPN, RAC1, CHM, CAF1, BAP60, ACF1, CG9104, TANGO10, E(Z), TAF4, JUMU, PTP69D, BAP55, SU(Z)12, BON, PYGO, TUM, RPD3, E(BX), BRM, MBF1, GRO, SQZ, PUM, ENA	1213	117	7937	1.845540829052783	0.7185210780633182	0.007517421490140341	0.903313167469677
GOTERM_BP_FAT	GO:0048858~cell projection morphogenesis	71	3.699843668577384	8.551906434259171E-4	DOCK, CG5343, ISWI, BABO, ESC, ADA2B, SHG, SAS-4, L(3)MBT, ADF1, SEMA-1B, NOT, CAF1, NIPP1, DNT, BAP60, ACF1, WNT5, CG9104, TANGO10, E(Z), JUMU, BAP55, CHB, FMR1, SIM, BON, TUM, NRT, RAS, RPD3, E(BX), GRO, SQZ, LOLA, JING, CDGAPR, BIF, SEMA-2A, SBB, APC2, UZIP, AOP, N, EIF-2BETA, E2F, DPN, OSEG6, RAC1, CHM, KAP3, APC, SSH, TAF4, PTP69D, SU(Z)12, XNP, MLE, SN, PYGO, SCM, BUR, BRM, MBF1, LAR, MED, …	1213	320	7937	1.4517904987633965	0.878113995181804	0.011689073390848903	1.4952304406661066
GOTERM_BP_FAT	GO:0032990~cell part morphogenesis	71	3.699843668577384	0.0021880740344179432	DOCK, CG5343, ISWI, BABO, ESC, ADA2B, SHG, SAS-4, L(3)MBT, ADF1, SEMA-1B, NOT, CAF1, NIPP1, DNT, BAP60, ACF1, WNT5, CG9104, TANGO10, E(Z), JUMU, BAP55, CHB, FMR1, SIM, BON, TUM, NRT, RAS, RPD3, E(BX), GRO, SQZ, LOLA, JING, CDGAPR, BIF, SEMA-2A, SBB, APC2, UZIP, AOP, N, EIF-2BETA, E2F, DPN, OSEG6, RAC1, CHM, KAP3, APC, SSH, TAF4, PTP69D, SU(Z)12, XNP, MLE, SN, PYGO, SCM, BUR, BRM, MBF1, LAR, MED, …	1213	331	7937	1.4035436846050966	0.9954314506828338	0.0250974227794325	3.7836898925650564
GOTERM_BP_FAT	GO:0030030~cell projection organization	77	4.012506513809275	0.002243539732979516	DOCK, OVO, CG5343, BABO, ISWI, ESC, ADA2B, SHG, SAS-4, L(3)MBT, ADF1, SEMA-1B, NOT, NIPP1, CAF1, DNT, BAP60, ACF1, WNT5, CG9104, TANGO10, E(Z), JUMU, BAP55, CHB, FMR1, SIM, BON, SAK, TUM, NRT, RAS, RPD3, E(BX), GRO, SQZ, LOLA, JING, CDGAPR, BIF, SBB, SEMA-2A, APC2, UZIP, AOP, N, E2F, EIF-2BETA, FY, QUA, DPN, DCO, OSEG6, RAC1, CHM, KAP3, APC, SSH, TAF4, PTP69D, SU(Z)12, XNP, MLE, SN, PYGO, SCM, BU…	1213	365	7937	1.3803634146066017	0.9960153595138457	0.025606851956427756	3.8778248028648044
GOTERM_BP_FAT	GO:0007411~axon guidance	31	1.6154247003647733	0.02147256788291629	BIF, SBB, SEMA-2A, DOCK, APC2, BABO, N, EIF-2BETA, SHG, SEMA-1B, RAC1, NIPP1, DNT, WNT5, APC, E(Z), PTP69D, CHB, XNP, FMR1, NRT, RAS, BUR, LAR, MED, ABL, LOLA, JING, PTP61F, ENA, CDGAPR	1213	136	7937	1.4914831967411861	1.0	0.16923583908353323	31.765641944553902
GOTERM_BP_FAT	GO:0007409~axonogenesis	40	2.084418968212611	0.05254204194775644	BIF, SEMA-2A, SBB, DOCK, APC2, UZIP, BABO, N, ADA2B, EIF-2BETA, SHG, SEMA-1B, NOT, RAC1, NIPP1, DNT, WNT5, APC, SSH, E(Z), PTP69D, CHB, XNP, FMR1, MLE, SIM, NRT, RAS, BUR, SCM, BRM, LAR, TSR, MED, ABL, LOLA, JING, ENA, PTP61F, CDGAPR	1213	198	7937	1.3218749739771998	1.0	0.33789963719821525	61.34090036491866
GOTERM_BP_FAT	GO:0006928~cell motion	58	3.0224075039082856	0.0562910159762779	MOD(MDG4), DOCK, BABO, SHG, BICC, SEMA-1B, NOT, NIPP1, DNT, FOI, MIP120, WNT5, STAI, E(Z), CHB, DSOR1, FMR1, PBL, NRT, RAS, PAR-6, LOLA, SLMB, RME-8, CPB, JING, CDGAPR, VIR, BIF, SEMA-2A, SBB, APC2, AOP, N, SLAM, EIF-2BETA, AWD, RAC1, WUN2, HRB27C, APC, EYA, PTP69D, HB, XNP, CBL, SN, SPRI, FPPS, BUR, LAR, CED-12, MED, TSR, ABL, PUM, ENA, PTP61F	1213	305	7937	1.2442960820618167	1.0	0.35243156508403994	63.94777363084096
GOTERM_BP_FAT	GO:0007517~muscle organ development	27	1.4069828035435124	0.1637373528278358	WECH, ED, AOP, CG5343, N, ISWI, ESC, E2F, L(3)MBT, CAF1, DNT, BAP60, ACF1, TANGO10, E(Z), TAF4, JUMU, BAP55, SU(Z)12, RPD3, BRM, SQZ, AKIRIN, PCS, POP2, ROST, BETATUB56D	1213	140	7937	1.2619185019432342	1.0	0.6606704213082821	95.70900703442732
Annotation Cluster 31	Enrichment Score: 3.116339904995714
Category	Term	Count	%	PValue	Genes	List Total	Pop Hits	Pop Total	Fold Enrichment	Bonferroni	Benjamini	FDR
SP_PIR_KEYWORDS	rna-binding	50	2.6055237102657633	3.553624247261104E-10	CPSF100, CG31957, SRP68, CG9630, MOD, AATS-GLUPRO, CG10341, SAS10, BICC, MAT89BA, CAZ, CG15014, EIF-4E, FMR1, U2A, L(2)35BD, BCD, NOP60B, CG11505, PABP2, GLD2, POF, SU(S), DBP45A, DCR-1, LARK, HOIP, MAGO, CG8611, CPSF160, RM62, WISP, PIT, CG4045, HRB27C, NONA, SSRP, HEL25E, CG7185, NXF2, KZ, DBP73D, SLBP, EXU, LA, ME31B, TSU, PUM, RNP4F, BEL	1861	138	12980	2.527081435101901	1.1158378931952484E-7	6.563752652510857E-9	4.781732565461994E-7
GOTERM_MF_FAT	GO:0003729~mRNA binding	53	2.7618551328817094	1.9994731135584796E-5	CPSF100, SRP68, MOD, TOP2, BICC, CAZ, CG3335, SPX, APT, NIPP1, CG5589, CG4612, PIWI, QKR58E-1, FMR1, NITO, U2A, NEOS, IMP, CG7903, PSI, PABP2, SLU7, ZN72D, POF, SU(S), RBP4, LARK, CG5728, HOIP, ARET, SC35, CPSF160, RM62, UNR, RIN, HRB27C, NONA, CG3808, CG9143, ORB, CG7185, CG10466, SU(VAR)205, CG9346, SLBP, LA, GLO, TSU, ROX8, PUM, HEPH, RNP4F	1266	186	7918	1.7821518965839405	0.01781484841565284	5.615748514888885E-4	0.031157704645745632
GOTERM_MF_FAT	GO:0003723~RNA binding	123	6.409588327253777	0.0034413990965988105	CPSF100, CG31957, SRP68, MOD, AATS-GLUPRO, TOP2, CG3335, SPX, APT, CG11337, NIPP1, CG5589, CG7006, CG11123, RRP4, FMR1, NITO, CG4159, CG13690, CG8545, BCD, IMP, CG7903, SLU7, VAS, GLD2, POF, CG4866, RBP4, CG5728, HOIP, RRP46, ARET, SC35, MAGO, CPSF160, RM62, RIN, CG18596, PIT, RRP42, HEL25E, NONA, CG9143, LOQS, MLE, NXF2, CG5641, CG10466, DBP73D, GLO, ME31B, TSU, HEPH, RNP4F, CG14100, BEL, CG9630…	1266	610	7918	1.2611219019501205	0.9549126501937442	0.05203119381491261	5.230968121514056
INTERPRO	IPR000504:RNA recognition motif, RNP-1	34	1.771756122980719	0.015771878670265232	LARK, RBP4, RUMP, MOD, CG4806, ARET, SC35, CAZ, CG3335, RIN, SPX, SWM, HRB27C, NONA, CG3808, CG4612, ORB, CG7185, NITO, CG10466, CG9346, NEOS, LA, IMP, CG7903, CG11505, GLO, TSU, ROX8, CG18259, PABP2, HEPH, RNP4F, POF	1650	141	10196	1.490066623683645	0.999999999999897	0.43733132227918337	23.76674018043985
INTERPRO	IPR012677:Nucleotide-binding, alpha-beta plait	31	1.6154247003647733	0.03621952049713199	LARK, RBP4, RUMP, MOD, CG4806, ARET, SC35, CG3335, RIN, SPX, SWM, HRB27C, NONA, CG3808, CG4612, ORB, CG7185, NITO, CG10466, CG9346, UPF3, NEOS, LA, CG7903, GLO, TSU, ROX8, CG18259, PABP2, HEPH, RNP4F	1650	134	10196	1.4295612844866576	1.0	0.6618517812771983	46.72715091498054
SMART	SM00360:RRM	34	1.771756122980719	0.07448188511016535	LARK, RBP4, RUMP, MOD, CG4806, ARET, SC35, CAZ, CG3335, RIN, SPX, SWM, HRB27C, NONA, CG3808, CG4612, ORB, CG7185, NITO, CG10466, CG9346, NEOS, LA, IMP, CG7903, CG11505, GLO, TSU, ROX8, CG18259, PABP2, HEPH, RNP4F, POF	886	141	4824	1.312905239902022	0.9999999999889977	0.6992774778702706	64.91582934094176
UP_SEQ_FEATURE	domain:RRM	9	0.46899426784783743	0.14737430417326694	LA, CAZ, CG11505, TSU, CG7185, NXF2, PABP2, RNP4F, POF	613	26	2975	1.6799472957711132	1.0	0.9991766164042184	92.88233770940762
Annotation Cluster 32	Enrichment Score: 3.082494654368664
Category	Term	Count	%	PValue	Genes	List Total	Pop Hits	Pop Total	Fold Enrichment	Bonferroni	Benjamini	FDR
GOTERM_BP_FAT	GO:0043484~regulation of RNA splicing	22	1.1464304325169359	5.48157539755807E-4	HEL25E, VIR, CG7185, CG5728, CG10445, SC35, ARET, CG16941, RM62, CG6841, PSI, TRN-SR, DOM, ROX8, HAY, LSM11, PARG, CM, DBP45A, CRN, HRB27C, CG17768	1213	66	7937	2.1810937070623795	0.7404581374225399	0.007949519723838172	0.9608514949514535
GOTERM_BP_FAT	GO:0050684~regulation of mRNA processing	21	1.0943199583116208	7.61366270245635E-4	HEL25E, VIR, CG7185, CG5728, CG10445, SC35, ARET, CG16941, RM62, CG6841, PSI, TRN-SR, DOM, ROX8, HAY, LSM11, CM, DBP45A, CRN, HRB27C, CG17768	1213	63	7937	2.1810937070623795	0.8464416097213349	0.01047105342379162	1.332222079183809
GOTERM_BP_FAT	GO:0048024~regulation of nuclear mRNA splicing, via spliceosome	21	1.0943199583116208	7.61366270245635E-4	HEL25E, VIR, CG7185, CG5728, CG10445, SC35, ARET, CG16941, RM62, CG6841, PSI, TRN-SR, DOM, ROX8, HAY, LSM11, CM, DBP45A, CRN, HRB27C, CG17768	1213	63	7937	2.1810937070623795	0.8464416097213349	0.01047105342379162	1.332222079183809
GOTERM_BP_FAT	GO:0000381~regulation of alternative nuclear mRNA splicing, via spliceosome	19	0.9900990099009901	0.001472070889494451	HEL25E, VIR, CG7185, CG5728, CG10445, ARET, SC35, CG16941, RM62, CG6841, PSI, DOM, ROX8, HAY, LSM11, CM, DBP45A, CRN, CG17768	1213	57	7937	2.1810937070623795	0.9733232374191989	0.01822757926315688	2.5606756374363937
Annotation Cluster 33	Enrichment Score: 3.0476973552033084
Category	Term	Count	%	PValue	Genes	List Total	Pop Hits	Pop Total	Fold Enrichment	Bonferroni	Benjamini	FDR
INTERPRO	IPR001965:Zinc finger, PHD-type	19	0.9900990099009901	7.759449479430858E-5	PIE, RNO, MBD-R2, CG9293, PPS, BON, PYGO, CG15439, CG1815, E(BX), TRR, E(Y)3, CG7376, MES-4, ACF1, CG3815, LID, ALH, CHD3	1650	44	10196	2.668374655647383	0.1358085142106401	0.006326032288950012	0.13237158430271512
INTERPRO	IPR019787:Zinc finger, PHD-finger	16	0.8337675872850442	2.3895967168578998E-4	RNO, MBD-R2, CG9293, PPS, BON, PYGO, CG15439, CG1815, E(BX), E(Y)3, MES-4, ACF1, CG3815, LID, ALH, CHD3	1650	36	10196	2.7463973063973066	0.36207646579910924	0.017820772160978993	0.407122921955938
SMART	SM00249:PHD	19	0.9900990099009901	3.9100974352130485E-4	PIE, RNO, MBD-R2, CG9293, PPS, BON, PYGO, CG15439, CG1815, E(BX), TRR, E(Y)3, CG7376, MES-4, ACF1, CG3815, LID, ALH, CHD3	886	44	4824	2.3511184075518163	0.11970139370373811	0.021024847523979595	0.5278310406478193
INTERPRO	IPR019786:Zinc finger, PHD-type, conserved site	17	0.8858780614903595	5.048206281075118E-4	RNO, MBD-R2, CG9293, PPS, BON, PYGO, CG15439, NEJ, CG1815, E(BX), CG15011, MES-4, ACF1, CG3815, LID, ALH, CHD3	1650	42	10196	2.5011832611832614	0.6131844686695282	0.0345664949404334	0.8582444232391961
UP_SEQ_FEATURE	zinc finger region:PHD-type 1	4	0.20844189682126105	0.15777312538673505	RNO, MES-4, LID, E(BX)	613	7	2975	2.773246329526917	1.0	0.9994030952998807	94.19228696735043
Annotation Cluster 34	Enrichment Score: 3.0157263417336457
Category	Term	Count	%	PValue	Genes	List Total	Pop Hits	Pop Total	Fold Enrichment	Bonferroni	Benjamini	FDR
GOTERM_BP_FAT	GO:0006479~protein amino acid methylation	17	0.8858780614903595	3.905041479955063E-7	E(Z), SU(Z)12, SU(VAR)205, ESC, ART1, RPD3, ART4, PR-SET7, ART3, TRR, PTIP, ART7, RTF1, CAF1, BIN3, EGG, CSUL	1213	28	7937	3.9727063950064774	9.601791244258084E-4	1.5009893470585567E-5	6.876238431208215E-4
GOTERM_BP_FAT	GO:0008213~protein amino acid alkylation	17	0.8858780614903595	3.905041479955063E-7	E(Z), SU(Z)12, SU(VAR)205, ESC, ART1, RPD3, ART4, PR-SET7, ART3, TRR, PTIP, ART7, RTF1, CAF1, BIN3, EGG, CSUL	1213	28	7937	3.9727063950064774	9.601791244258084E-4	1.5009893470585567E-5	6.876238431208215E-4
GOTERM_BP_FAT	GO:0043414~biopolymer methylation	21	1.0943199583116208	1.1507041247837469E-6	E(Z), CG8939, SU(Z)12, SU(VAR)205, ESC, CG14544, ART1, RPD3, CG7818, ART4, PR-SET7, ART3, TRR, PTIP, ART7, RTF1, CAF1, BIN3, CG14478, EGG, CSUL	1213	43	7937	3.195555896393719	0.0028267310265300827	3.986869501948487E-5	0.0020262181630315013
GOTERM_MF_FAT	GO:0008170~N-methyltransferase activity	16	0.8337675872850442	1.4077984047844265E-4	E(Z), SU(Z)12, ESC, ART1, RPD3, L(2)35BD, ART4, PR-SET7, ART3, TRR, ART7, RTF1, CAF1, MES-4, EGG, CSUL	1266	35	7918	2.8591288648160686	0.1188875181969592	0.0032401236906051123	0.21918350468184133
GOTERM_MF_FAT	GO:0008276~protein methyltransferase activity	15	0.7816571130797291	1.797778167458423E-4	E(Z), SU(Z)12, ESC, ART1, RPD3, ART4, ART3, PR-SET7, TRR, ART7, RTF1, CAF1, MES-4, EGG, CSUL	1266	32	7918	2.9317239336492884	0.14924814643773465	0.0038410515234298392	0.2798208186917228
GOTERM_BP_FAT	GO:0018216~peptidyl-arginine methylation	4	0.20844189682126105	0.012588684871480833	ART4, ART7, ART1, CSUL	1213	4	7937	6.54328112118714	0.9999999999999708	0.1075099634147395	19.994687921874267
GOTERM_BP_FAT	GO:0018195~peptidyl-arginine modification	4	0.20844189682126105	0.012588684871480833	ART4, ART7, ART1, CSUL	1213	4	7937	6.54328112118714	0.9999999999999708	0.1075099634147395	19.994687921874267
GOTERM_MF_FAT	GO:0016274~protein-arginine N-methyltransferase activity	5	0.26055237102657636	0.06095218030280179	ART4, ART3, ART7, ART1, CSUL	1266	10	7918	3.1271721958925744	1.0	0.49816144326019207	62.47405299357739
GOTERM_MF_FAT	GO:0016273~arginine N-methyltransferase activity	5	0.26055237102657636	0.06095218030280179	ART4, ART3, ART7, ART1, CSUL	1266	10	7918	3.1271721958925744	1.0	0.49816144326019207	62.47405299357739
GOTERM_BP_FAT	GO:0019919~peptidyl-arginine methylation, to asymmetrical-dimethyl arginine	3	0.1563314226159458	0.06279875690812337	ART4, ART7, ART1	1213	3	7937	6.543281121187139	1.0	0.3789012235798721	68.0835993819773
GOTERM_BP_FAT	GO:0035247~peptidyl-arginine omega-N-methylation	3	0.1563314226159458	0.06279875690812337	ART4, ART7, ART1	1213	3	7937	6.543281121187139	1.0	0.3789012235798721	68.0835993819773
GOTERM_BP_FAT	GO:0035246~peptidyl-arginine N-methylation	3	0.1563314226159458	0.06279875690812337	ART4, ART7, ART1	1213	3	7937	6.543281121187139	1.0	0.3789012235798721	68.0835993819773
Annotation Cluster 35	Enrichment Score: 2.996349399110113
Category	Term	Count	%	PValue	Genes	List Total	Pop Hits	Pop Total	Fold Enrichment	Bonferroni	Benjamini	FDR
GOTERM_BP_FAT	GO:0009968~negative regulation of signal transduction	33	1.7196456487754037	2.991004310709428E-5	KEN, APC2, ED, SU(VAR)2-10, AOP, SAC1, N, O-FUT1, DX, PTEN, NMO, RALA, SAX, SWM, APC, AKAP200, RNO, HYD, LWR, CBL, MKP3, AXN, COS, TUM, HEY, GRO, GUG, TSC1, RASSF, RUMI, SLMB, PSR, KRZ	1213	102	7937	2.11694389214878	0.07093800229441516	6.396197598086406E-4	0.052654543895891415
GOTERM_BP_FAT	GO:0010648~negative regulation of cell communication	33	1.7196456487754037	3.715795252205964E-5	KEN, APC2, ED, SU(VAR)2-10, AOP, SAC1, N, O-FUT1, DX, PTEN, NMO, RALA, SAX, SWM, APC, AKAP200, RNO, HYD, LWR, CBL, MKP3, AXN, COS, TUM, HEY, GRO, GUG, TSC1, RASSF, RUMI, SLMB, PSR, KRZ	1213	103	7937	2.0963910388269476	0.08735678831146187	7.551714212348237E-4	0.065410045881098
GOTERM_BP_FAT	GO:0010741~negative regulation of protein kinase cascade	8	0.4168837936425221	0.01291091695660319	KEN, SU(VAR)2-10, SAC1, RALA, MKP3, PSR, N, PTEN	1213	18	7937	2.90812494274984	0.9999999999999869	0.10936882865189401	20.453188236620832
GOTERM_BP_FAT	GO:0030178~negative regulation of Wnt receptor signaling pathway	7	0.36477331943720687	0.07207364750329603	GRO, APC2, NMO, SLMB, AXN, TUM, APC	1213	20	7937	2.2901483924154986	1.0	0.4142884188552457	73.21103578109319
Annotation Cluster 36	Enrichment Score: 2.9661263095111625
Category	Term	Count	%	PValue	Genes	List Total	Pop Hits	Pop Total	Fold Enrichment	Bonferroni	Benjamini	FDR
GOTERM_BP_FAT	GO:0006338~chromatin remodeling	21	1.0943199583116208	4.239881069662825E-6	SUUR, REPT, FMR1, HIRA, INO80, ISWI, SU(VAR)205, ESC, ADA2B, E(BX), YL-1, BRM, GAS41, CHRAC-14, DOM, CAF1, MOR, CHD1, BKA, ACF1, MUS201, PONT	1213	46	7937	2.987150077063694	0.01037592436091761	1.1987936036272906E-4	0.00746560602661317
GOTERM_BP_FAT	GO:0034728~nucleosome organization	20	1.0422094841063054	8.321311292593248E-6	HIS4:CG33905, REPT, HIRA, ISWI, E(BX), CID, YL-1, CAF1-105, GAS41, CHRAC-14, DOM, SET, CAF1, NAP1, HIS1:CG33855, CHD1, HIS2B:CG33870, HIS2A:CG33853, ACF1, MUS201, PONT	1213	44	7937	2.9742186914486997	0.02026241242136384	2.2248080128617342E-4	0.014651714325430998
GOTERM_MF_FAT	GO:0004402~histone acetyltransferase activity	13	0.6774361646690985	1.8843742445829207E-5	DIK, ELP3, REPT, ADA2B, NEJ, YL-1, DOM, GAS41, CHM, CG2051, ACF1, LID, PONT	1266	21	7918	3.871737004438426	0.016797997555788702	5.463243902052994E-4	0.0293643703235813
GOTERM_MF_FAT	GO:0004468~lysine N-acetyltransferase activity	13	0.6774361646690985	1.8843742445829207E-5	DIK, ELP3, REPT, ADA2B, NEJ, YL-1, DOM, GAS41, CHM, CG2051, ACF1, LID, PONT	1266	21	7918	3.871737004438426	0.016797997555788702	5.463243902052994E-4	0.0293643703235813
GOTERM_BP_FAT	GO:0043543~protein amino acid acylation	12	0.6253256904637832	2.325345015915086E-5	YL-1, TAF1, GAS41, REPT, DOM, CAF1, CG2051, NMT, RASP, LID, WDA, PONT	1213	19	7937	4.132598602855035	0.05559875218268051	5.10620950254892E-4	0.04093833930453039
GOTERM_BP_FAT	GO:0016573~histone acetylation	10	0.5211047420531527	9.162540881760011E-5	YL-1, TAF1, GAS41, REPT, DOM, CAF1, CG2051, LID, WDA, PONT	1213	15	7937	4.36218741412476	0.20181017384795297	0.00163206406908889	0.16121750356375975
GOTERM_BP_FAT	GO:0006473~protein amino acid acetylation	10	0.5211047420531527	1.8110001031714456E-4	YL-1, TAF1, GAS41, REPT, DOM, CAF1, CG2051, LID, WDA, PONT	1213	16	7937	4.089550700741962	0.3595257560231464	0.0028889771029829703	0.31841399035378304
GOTERM_BP_FAT	GO:0043044~ATP-dependent chromatin remodeling	8	0.4168837936425221	7.430961541066733E-4	YL-1, GAS41, REPT, DOM, HIRA, CHD1, ISWI, PONT	1213	12	7937	4.36218741412476	0.8393771280196987	0.010278428407540785	1.3004504074883072
GOTERM_BP_FAT	GO:0043486~histone exchange	7	0.36477331943720687	0.0028968494058489312	YL-1, GAS41, REPT, DOM, HIRA, CHD1, PONT	1213	11	7937	4.16390616802818	0.9992045410796344	0.031084464772644482	4.980087125067567
GOTERM_MF_FAT	GO:0016410~N-acyltransferase activity	17	0.8858780614903595	0.004538109655900504	L(1)G0020, ECO, DIK, ELP3, REPT, CG7593, ADA2B, NEJ, YL-1, GAS41, DOM, CHM, CG2051, ACF1, NMT, LID, PONT	1266	51	7918	2.0847814639283833	0.9832447876419094	0.06588036932978492	6.843420118482058
GOTERM_MF_FAT	GO:0008080~N-acetyltransferase activity	16	0.8337675872850442	0.006151391049975651	L(1)G0020, ECO, DIK, ELP3, REPT, CG7593, ADA2B, NEJ, YL-1, GAS41, DOM, CHM, CG2051, ACF1, LID, PONT	1266	48	7918	2.0847814639283833	0.9961015628430135	0.08428533947368444	9.168761934933055
GOTERM_CC_FAT	GO:0035267~NuA4 histone acetyltransferase complex	7	0.36477331943720687	0.006562919802851145	YL-1, GAS41, REPT, DOM, HIS2B:CG33870, EAF6, PONT	771	12	4786	3.6210549070471254	0.9535045356101595	0.05523799681398445	8.960894412548882
GOTERM_CC_FAT	GO:0000123~histone acetyltransferase complex	11	0.5732152162584679	0.006765648865886801	YL-1, DIK, GAS41, REPT, DOM, NOT, HIS2B:CG33870, HCF, ADA2B, EAF6, PONT	771	27	4786	2.528990728731325	0.9577227458838029	0.05589537942434153	9.225420186845025
GOTERM_CC_FAT	GO:0043189~H4/H2A histone acetyltransferase complex	8	0.4168837936425221	0.01200229773512857	YL-1, GAS41, REPT, DOM, HIS2B:CG33870, HCF, EAF6, PONT	771	17	4786	2.921187151903563	0.9964003066078501	0.0895185712354869	15.815663356987386
GOTERM_MF_FAT	GO:0016407~acetyltransferase activity	16	0.8337675872850442	0.035609678692856334	L(1)G0020, ECO, DIK, ELP3, REPT, CG7593, ADA2B, NEJ, YL-1, GAS41, DOM, CHM, CG2051, ACF1, LID, PONT	1266	58	7918	1.725336383940731	0.999999999999993	0.3562854527901934	43.17009370763858
INTERPRO	IPR016181:Acyl-CoA N-acyltransferase	5	0.26055237102657636	0.8043117767986565	ECO, CHM, CG7593, CG2051, NMT	1650	33	10196	0.9362718089990818	1.0	0.9999999985035777	99.99999999991928
SP_PIR_KEYWORDS	Acyltransferase	14	0.7295466388744137	0.8493144066643645	ECO, DIK, ELP3, CG34348, CG7593, HMGS, NEJ, RASP, CHM, CG2051, CG9870, ACF1, NMT, CG32645	1861	114	12980	0.8565476022134864	1.0	0.9907139525668635	99.99999999912866
Annotation Cluster 37	Enrichment Score: 2.962451329957357
Category	Term	Count	%	PValue	Genes	List Total	Pop Hits	Pop Total	Fold Enrichment	Bonferroni	Benjamini	FDR
GOTERM_BP_FAT	GO:0033044~regulation of chromosome organization	10	0.5211047420531527	9.162540881760011E-5	MOD(MDG4), SSRP, PR-SET7, RTF1, PARG, SIR2, DRE4, SU(VAR)205, HCF, ADA2B	1213	15	7937	4.36218741412476	0.20181017384795297	0.00163206406908889	0.16121750356375975
GOTERM_BP_FAT	GO:0031399~regulation of protein modification process	18	0.9379885356956749	1.3481923012124378E-4	RB, NEDD8, SU(VAR)205, ADA2B, RAPTOR, SLPR, PR-SET7, PPP4R2R, CHIP, RTF1, NIPP1, SIR2, PARG, CYCE, PTP61F, HCF, MKP-4, SIN1	1213	44	7937	2.67679682230383	0.2822813684946337	0.002284817992141863	0.23713320254390435
GOTERM_BP_FAT	GO:0031056~regulation of histone modification	7	0.36477331943720687	0.005050602657670717	PR-SET7, RTF1, PARG, SIR2, SU(VAR)205, HCF, ADA2B	1213	12	7937	3.8169139873591647	0.9999961055735626	0.049373464381257004	8.530057720544848
GOTERM_BP_FAT	GO:0035065~regulation of histone acetylation	5	0.26055237102657636	0.02265080853518419	PR-SET7, PARG, SIR2, HCF, ADA2B	1213	8	7937	4.089550700741962	1.0	0.17553424988763688	33.19800690692869
Annotation Cluster 38	Enrichment Score: 2.9576479279645564
Category	Term	Count	%	PValue	Genes	List Total	Pop Hits	Pop Total	Fold Enrichment	Bonferroni	Benjamini	FDR
GOTERM_BP_FAT	GO:0045786~negative regulation of cell cycle	14	0.7295466388744137	1.1045651321915718E-5	SPINDLY, MAD, MYT1, PTEN, SMO, MAD2, ROD, CYCA, SOS, BUB1, PUM, BUBR1, ZWILCH, RBF, BUB3	1213	24	7937	3.8169139873591647	0.026806602407919877	2.7168760944462633E-4	0.019448144738509754
GOTERM_BP_FAT	GO:0010948~negative regulation of cell cycle process	11	0.5732152162584679	2.826551201128771E-4	SPINDLY, SMO, MAD2, MAD, ROD, CYCA, SOS, BUB1, BUBR1, ZWILCH, RBF, BUB3	1213	20	7937	3.5988046166529264	0.5011400497859242	0.004419693983096051	0.49655166253941285
GOTERM_BP_FAT	GO:0033261~regulation of S phase	9	0.46899426784783743	3.663609875363459E-4	SMO, PSF1, MAD, CDC45L, SOS, N, CG10336, RBF, SU(H)	1213	14	7937	4.206395006477447	0.5940044827638324	0.005548826843725818	0.643154219044062
GOTERM_BP_FAT	GO:0007090~regulation of S phase of mitotic cell cycle	8	0.4168837936425221	0.001398598090168819	SMO, PSF1, MAD, CDC45L, SOS, N, RBF, SU(H)	1213	13	7937	4.0266345361151625	0.9680300705202429	0.017501245255926445	2.434349647218337
GOTERM_BP_FAT	GO:0045930~negative regulation of mitotic cell cycle	5	0.26055237102657636	0.02265080853518419	SMO, MAD, SOS, MYT1, RBF	1213	8	7937	4.089550700741962	1.0	0.17553424988763688	33.19800690692869
GOTERM_BP_FAT	GO:0045749~negative regulation of S phase of mitotic cell cycle	4	0.20844189682126105	0.04954255323858617	SMO, MAD, SOS, RBF	1213	6	7937	4.36218741412476	1.0	0.3241883641585246	59.12820722772911
Annotation Cluster 39	Enrichment Score: 2.9057886474570074
Category	Term	Count	%	PValue	Genes	List Total	Pop Hits	Pop Total	Fold Enrichment	Bonferroni	Benjamini	FDR
GOTERM_BP_FAT	GO:0051130~positive regulation of cellular component organization	13	0.6774361646690985	1.8260378380622006E-4	TAF2, TAF1, MAD, NOD, SPAS, ADA2B, MIB1, SPZ, JUPITER, MED, RTF1, SAX, ENA	1213	26	7937	3.2716405605935694	0.36189110376687905	0.0028941671962869897	0.32105394995604053
GOTERM_BP_FAT	GO:0043254~regulation of protein complex assembly	11	0.5732152162584679	0.0016747999823593783	SSH, TAF2, BTK29A, TAF1, ARPC3A, SPZ, QUA, JUPITER, NOD, CPB, GEK	1213	24	7937	2.999003847210772	0.9838116253446875	0.020305740271066908	2.908439730525192
GOTERM_BP_FAT	GO:0031334~positive regulation of protein complex assembly	5	0.26055237102657636	0.006268466907865352	TAF2, TAF1, SPZ, JUPITER, NOD	1213	6	7937	5.452734267655949	0.9999998086119407	0.05885927196825946	10.481672535221199
Annotation Cluster 40	Enrichment Score: 2.8398385334225598
Category	Term	Count	%	PValue	Genes	List Total	Pop Hits	Pop Total	Fold Enrichment	Bonferroni	Benjamini	FDR
GOTERM_BP_FAT	GO:0006323~DNA packaging	31	1.6154247003647733	3.0806095744084588E-9	SU(VAR)2-10, TRL, ISWI, CAP-G, MEI-41, CID, TOP2, CAP-D2, CAF1-105, CDC45L, SET, CAF1, OKR, ORC5, BARR, HIS2B:CG33870, ACF1, SUUR, HIS4:CG33905, EIF-4E, FMR1, GLU, MCM2, MCM5, E(BX), PR-SET7, IAL, NEB, NAP1, HIS1:CG33855, HIS2A:CG33853	1213	65	7937	3.1206417654892507	7.578270777686136E-6	1.6124040169707143E-7	5.424545168608574E-6
GOTERM_BP_FAT	GO:0065004~protein-DNA complex assembly	22	1.1464304325169359	2.1586807345591594E-6	TAF2, HIS4:CG33905, TAF1, MLE, ISWI, MCM2, MCM3, MCM5, E(BX), MCM6, CID, CAF1-105, MCM7, PBP95, SET, CAF1, NAP1, HIS1:CG33855, HIS2B:CG33870, HIS2A:CG33853, ACF1, MARS	1213	48	7937	2.999003847210772	0.005296285300893322	6.721749192750703E-5	0.003801082664289801
GOTERM_CC_FAT	GO:0016585~chromatin remodeling complex	19	0.9900990099009901	3.6360955025485963E-6	HIS4:CG33905, REPT, BAP55, INO80, ISWI, RPD3, E(BX), TOP2, BRM, BAP170, CHRAC-14, DOM, CAF1, MOR, BAP60, ACF1, MTA1-LIKE, MUS201, HDACX, PONT	771	37	4786	3.187646790759631	0.0016929888595630382	7.70162879455416E-5	0.005184138266556282
GOTERM_BP_FAT	GO:0034728~nucleosome organization	20	1.0422094841063054	8.321311292593248E-6	HIS4:CG33905, REPT, HIRA, ISWI, E(BX), CID, YL-1, CAF1-105, GAS41, CHRAC-14, DOM, SET, CAF1, NAP1, HIS1:CG33855, CHD1, HIS2B:CG33870, HIS2A:CG33853, ACF1, MUS201, PONT	1213	44	7937	2.9742186914486997	0.02026241242136384	2.2248080128617342E-4	0.014651714325430998
GOTERM_BP_FAT	GO:0006333~chromatin assembly or disassembly	22	1.1464304325169359	5.186729413901224E-5	SUUR, HIS4:CG33905, FMR1, TRL, HP1B, ISWI, HP1C, SU(VAR)205, E(BX), CID, CAF1-105, SET, RHI, CAF1, NAP1, HIS1:CG33855, CHD1, HIS2B:CG33870, HIS2A:CG33853, ACF1, PC, CHD3	1213	57	7937	2.525476923966966	0.11979183879800726	9.963537211079565E-4	0.09129210592664361
GOTERM_BP_FAT	GO:0031497~chromatin assembly	15	0.7816571130797291	4.827621696956662E-4	HIS4:CG33905, SUUR, FMR1, TRL, ISWI, E(BX), CID, CAF1-105, SET, CAF1, NAP1, HIS1:CG33855, HIS2B:CG33870, HIS2A:CG33853, ACF1	1213	36	7937	2.7263671338279747	0.6951336187715857	0.0070878260634109624	0.8466807836849277
GOTERM_BP_FAT	GO:0006334~nucleosome assembly	12	0.6253256904637832	0.0024429921048224534	HIS4:CG33905, CAF1-105, SET, CAF1, NAP1, HIS1:CG33855, ISWI, HIS2B:CG33870, ACF1, HIS2A:CG33853, E(BX), CID	1213	29	7937	2.70756460187054	0.9975633069211465	0.026859450621502967	4.2156127386696385
INTERPRO	IPR009072:Histone-fold	10	0.5211047420531527	0.006980361973945975	HIS4:CG33905, TAF13, TAF4, CHRAC-14, TAF12, TAF6, HIS2B:CG33870, HIS2A:CG33853, MUS201, MES4, CID	1650	23	10196	2.6866930171277996	0.9999981046395768	0.2806466089873604	11.270067427152952
GOTERM_CC_FAT	GO:0016590~ACF complex	5	0.26055237102657636	0.007596002274769114	TOP2, CAF1, NAP1, ISWI, ACF1	771	6	4786	5.172935581495893	0.9713685483028957	0.06147978466310722	10.301444355946865
GOTERM_CC_FAT	GO:0005678~chromatin assembly complex	6	0.3126628452318916	0.007609197421910877	TOP2, CAF1-105, CAF1, NAP1, ISWI, ACF1	771	9	4786	4.138348465196715	0.9715454015937953	0.0605365948394484	10.318447321192604
GOTERM_BP_FAT	GO:0042766~nucleosome mobilization	5	0.26055237102657636	0.01286515967976594	CHRAC-14, CAF1, ISWI, ACF1, MUS201, E(BX)	1213	7	7937	4.673772229419384	0.9999999999999853	0.10937463337608633	20.388232056842504
GOTERM_CC_FAT	GO:0008623~chromatin accessibility complex	4	0.20844189682126105	0.03216347050959549	TOP2, CHRAC-14, ISWI, ACF1, MUS201	771	5	4786	4.966018158236056	0.9999997580438909	0.1883547438006773	37.256571182472676
GOTERM_CC_FAT	GO:0031010~ISWI complex	4	0.20844189682126105	0.03216347050959549	CAF1, ISWI, ACF1, E(BX)	771	5	4786	4.966018158236056	0.9999997580438909	0.1883547438006773	37.256571182472676
GOTERM_CC_FAT	GO:0016589~NURF complex	4	0.20844189682126105	0.03216347050959549	CAF1, ISWI, ACF1, E(BX)	771	5	4786	4.966018158236056	0.9999997580438909	0.1883547438006773	37.256571182472676
INTERPRO	IPR007125:Histone core	5	0.26055237102657636	0.08723954559896845	HIS4:CG33905, SOS, HIS2B:CG33870, HIS2A:CG33853, CID	1650	11	10196	2.8088154269972456	1.0	0.8704981890803742	78.94820387683119
GOTERM_BP_FAT	GO:0016584~nucleosome positioning	3	0.1563314226159458	0.11300882894425462	CAF1, ISWI, ACF1	1213	4	7937	4.907460840890354	1.0	0.5436907945865258	87.8960307138293
SP_PIR_KEYWORDS	nucleosome core	4	0.20844189682126105	0.1267604843199001	HIS4:CG33905, HIS2B:CG33870, HIS2A:CG33853, CID	1861	9	12980	3.0998865603916657	1.0	0.4087093599103562	83.86032722522623
GOTERM_CC_FAT	GO:0000786~nucleosome	5	0.26055237102657636	0.2874682939021095	HIS4:CG33905, HIS1:CG33855, HIS2B:CG33870, HIS2A:CG33853, CID	771	17	4786	1.825741969939727	1.0	0.7778066813931279	99.20326243546292
Annotation Cluster 41	Enrichment Score: 2.803580877836024
Category	Term	Count	%	PValue	Genes	List Total	Pop Hits	Pop Total	Fold Enrichment	Bonferroni	Benjamini	FDR
GOTERM_BP_FAT	GO:0007015~actin filament organization	25	1.3027618551328817	0.001072714048252843	IK2, FS(2)KET, ED, DCP-1, ASP, N, PTEN, MEI-41, QUA, PAK3, DAAM, RAC1, SAX, GEK, SN, SPIR, MTS, GRO, CED-12, TSR, SOS, SCED, CPB, ENA, SRC64B	1213	83	7937	1.9708678075864878	0.9286596327865577	0.014094847668267962	1.8721741531149805
GOTERM_BP_FAT	GO:0030029~actin filament-based process	37	1.9280875455966648	0.0014591302149010092	LARK, DAH, IK2, FS(2)KET, ED, ASP, DCP-1, N, PTEN, SKTL, MEI-41, QUA, PAK3, DAAM, RAC1, LOCO, SAX, SSH, PBL, GEK, SN, SPIR, PNUT, BTK29A, MTS, GRO, SCRA, CED-12, TSR, PAV, SOS, SCED, CPB, STI, SRC64B, ENA, CK	1213	144	7937	1.6812597325272511	0.9724590591671153	0.01816002981610454	2.5384371938709127
GOTERM_BP_FAT	GO:0030036~actin cytoskeleton organization	36	1.8759770713913497	0.002481300411805972	LARK, DAH, IK2, FS(2)KET, ED, ASP, DCP-1, N, PTEN, SKTL, MEI-41, QUA, PAK3, DAAM, RAC1, LOCO, SAX, SSH, PBL, GEK, SN, SPIR, PNUT, BTK29A, MTS, GRO, SCRA, CED-12, TSR, PAV, SOS, SCED, CPB, STI, SRC64B, ENA	1213	143	7937	1.647259582956203	0.9977829648443645	0.027034065772630456	4.28036249701943
Annotation Cluster 42	Enrichment Score: 2.712213890719515
Category	Term	Count	%	PValue	Genes	List Total	Pop Hits	Pop Total	Fold Enrichment	Bonferroni	Benjamini	FDR
GOTERM_BP_FAT	GO:0031123~RNA 3'-end processing	16	0.8337675872850442	2.7532268770713927E-6	ORB, CPSF100, RRP6, ARET, CLP, CPSF160, SLBP, WISP, JHI-1, LSM11, PABP2, POP2, HRG, GLD2, VAS, SYM	1213	28	7937	3.739017783535508	0.006750062727532091	8.361313930382863E-5	0.004847956956122168
GOTERM_BP_FAT	GO:0043631~RNA polyadenylation	11	0.5732152162584679	4.619215684640855E-5	WISP, ORB, CPSF100, RRP6, PABP2, HRG, VAS, GLD2, ARET, CLP, CPSF160	1213	17	7937	4.23388778429756	0.10741660542420717	9.234378433485846E-4	0.08130707546816218
GOTERM_BP_FAT	GO:0031124~mRNA 3'-end processing	13	0.6774361646690985	6.882132581863037E-5	CPSF100, ORB, RRP6, ARET, CLP, CPSF160, SLBP, PABP2, POP2, LSM11, HRG, VAS, SYM	1213	24	7937	3.544277273976367	0.15574971954502204	0.0012915796007433311	0.12111600327736616
GOTERM_BP_FAT	GO:0006378~mRNA polyadenylation	9	0.46899426784783743	3.663609875363459E-4	ORB, CPSF100, RRP6, PABP2, HRG, VAS, ARET, CLP, CPSF160	1213	14	7937	4.206395006477447	0.5940044827638324	0.005548826843725818	0.643154219044062
GOTERM_CC_FAT	GO:0005849~mRNA cleavage factor complex	7	0.36477331943720687	0.006562919802851145	CPSF100, CG7185, CG3689, CLP, SYM, CPSF160, CSTF-50	771	12	4786	3.6210549070471254	0.9535045356101595	0.05523799681398445	8.960894412548882
GOTERM_BP_FAT	GO:0006379~mRNA cleavage	7	0.36477331943720687	0.01249343510756869	CPSF100, CG7185, CG3689, CLP, SYM, CPSF160, CSTF-50	1213	14	7937	3.2716405605935694	0.999999999999963	0.10747777270891534	19.85868155111483
GOTERM_BP_FAT	GO:0008334~histone mRNA metabolic process	4	0.20844189682126105	0.07705059840787915	CPSF100, LSM11, SYM, SLBP	1213	7	7937	3.739017783535508	1.0	0.42990448669368875	75.63149880997838
GOTERM_BP_FAT	GO:0006398~histone mRNA 3'-end processing	4	0.20844189682126105	0.07705059840787915	CPSF100, LSM11, SYM, SLBP	1213	7	7937	3.739017783535508	1.0	0.42990448669368875	75.63149880997838
GOTERM_CC_FAT	GO:0005847~mRNA cleavage and polyadenylation specificity factor complex	3	0.1563314226159458	0.2492880676999924	CPSF100, CLP, CPSF160	771	6	4786	3.1037613488975357	1.0	0.726720255675587	98.32302504690772
Annotation Cluster 43	Enrichment Score: 2.687722259769916
Category	Term	Count	%	PValue	Genes	List Total	Pop Hits	Pop Total	Fold Enrichment	Bonferroni	Benjamini	FDR
GOTERM_BP_FAT	GO:0010608~posttranscriptional regulation of gene expression	44	2.2928608650338718	9.706571130986959E-8	DCR-1, PEK, PASHA, CG17737, NEDD8, ARET, PTEN, RM62, UNR, BICC, BAP170, FU, AUB, APT, OKR, MRPL39, TUDOR-SN, GCN2, BRAT, HRB27C, CG9596, PIWI, ORB, EIF-4E, UPF1, FMR1, LOQS, CBP80, COS, UPF3, MUS301, ALIEN, BCD, GLO, DCP1, ARMI, ABL, PUM, EFSEC, VAS, PTP61F, EIF-3P66, CSN1B, BEL	1213	126	7937	2.284955312160588	2.3875315545618392E-4	4.047138615903556E-6	1.7091972124294585E-4
GOTERM_BP_FAT	GO:0032268~regulation of cellular protein metabolic process	44	2.2928608650338718	2.6510275974646215E-7	PEK, APC2, CG17737, RB, NEDD8, ARET, ADA2B, RM62, UNR, BICC, AUB, APT, RTF1, OKR, NIPP1, PARG, CYCE, MRPL39, GCN2, BRAT, HRB27C, CG9596, ORB, EIF-4E, FMR1, SU(VAR)205, RAPTOR, MUS301, BCD, SLPR, PR-SET7, GLO, PPP4R2R, CHIP, ARMI, SIR2, PUM, EFSEC, VAS, PTP61F, EIF-3P66, MKP-4, HCF, SIN1	1213	130	7937	2.214648994863339	6.519402699483035E-4	1.035157936513098E-5	4.668098129934073E-4
GOTERM_BP_FAT	GO:0006417~regulation of translation	25	1.3027618551328817	1.0033521213746701E-4	PEK, CG17737, ARET, RM62, BICC, UNR, AUB, APT, OKR, MRPL39, BRAT, GCN2, HRB27C, CG9596, EIF-4E, ORB, FMR1, MUS301, BCD, GLO, ARMI, PUM, EIF-3P66, VAS, EFSEC	1213	72	7937	2.2719726115233123	0.2187319742884657	0.0017615680807526735	0.17652988320727703
GOTERM_BP_FAT	GO:0046011~regulation of oskar mRNA translation	8	0.4168837936425221	0.001398598090168819	BICC, ORB, AUB, APT, ARMI, VAS, ARET, HRB27C	1213	13	7937	4.0266345361151625	0.9680300705202429	0.017501245255926445	2.434349647218337
GOTERM_BP_FAT	GO:0007319~negative regulation of oskar mRNA translation	5	0.26055237102657636	0.02265080853518419	BICC, APT, ARMI, ARET, HRB27C	1213	8	7937	4.089550700741962	1.0	0.17553424988763688	33.19800690692869
GOTERM_BP_FAT	GO:0051248~negative regulation of protein metabolic process	14	0.7295466388744137	0.059188799113246426	PEK, FMR1, ARET, BCD, UNR, BICC, RCA1, PR-SET7, ARMI, APT, NIPP1, PUM, PTP61F, HRB27C	1213	54	7937	1.6964062166040732	1.0	0.36456697033302676	65.84818710184325
GOTERM_BP_FAT	GO:0017148~negative regulation of translation	10	0.5211047420531527	0.06405066789907654	UNR, BCD, BICC, PEK, APT, ARMI, FMR1, PUM, ARET, HRB27C	1213	34	7937	1.924494447407982	1.0	0.38230873585194103	68.82605478097065
GOTERM_BP_FAT	GO:0032269~negative regulation of cellular protein metabolic process	13	0.6774361646690985	0.0998197305150712	PEK, FMR1, ARET, BCD, UNR, BICC, PR-SET7, ARMI, APT, NIPP1, PUM, PTP61F, HRB27C	1213	53	7937	1.6049557467062796	1.0	0.5039448862088938	84.30350035479533
GOTERM_MF_FAT	GO:0003730~mRNA 3'-UTR binding	6	0.3126628452318916	0.14731592900805857	UNR, CPSF100, PUM, ARET, HRB27C, CPSF160	1266	18	7918	2.0847814639283833	1.0	0.7511668589165681	91.65709291348523
GOTERM_BP_FAT	GO:0031400~negative regulation of protein modification process	3	0.1563314226159458	0.29096316056786786	PR-SET7, NIPP1, PTP61F	1213	7	7937	2.804263337651631	1.0	0.8467268143042657	99.76532036705416
Annotation Cluster 44	Enrichment Score: 2.619313347022242
Category	Term	Count	%	PValue	Genes	List Total	Pop Hits	Pop Total	Fold Enrichment	Bonferroni	Benjamini	FDR
INTERPRO	IPR002464:DNA/RNA helicase, ATP-dependent, DEAH-box type, conserved site	12	0.6253256904637832	9.179360040239789E-6	CG11403, CG4901, L(2)37CB, XPD, MLE, CHD1, ISWI, KZ, CG3225, LDS, CG4078, CHD3	1650	17	10196	4.36192513368984	0.017118244492883128	0.0010785713910003158	0.015668051111972225
INTERPRO	IPR011709:Region of unknown function DUF1605	7	0.36477331943720687	0.010883871541267876	CG11107, CG4901, L(2)37CB, MLE, KZ, CG8915, CG3225	1650	13	10196	3.3273659673659677	0.9999999988514755	0.3670980261281196	17.039582983129954
INTERPRO	IPR007502:Helicase-associated region	7	0.36477331943720687	0.01648008491959994	CG11107, CG4901, L(2)37CB, MLE, KZ, CG8915, CG3225	1650	14	10196	3.08969696969697	0.9999999999999734	0.43945130387438147	24.69770649657923
GOTERM_MF_FAT	GO:0031202~RNA splicing factor activity, transesterification mechanism	10	0.5211047420531527	0.020239107396580348	PRP8, CG11107, HEL25E, CG6015, CG4901, VIR, SPX, CG3225, U2A, CG6841	1266	27	7918	2.3164238488093147	0.9999999896015084	0.23094620564959178	27.288228626760038
Annotation Cluster 45	Enrichment Score: 2.547443613561336
Category	Term	Count	%	PValue	Genes	List Total	Pop Hits	Pop Total	Fold Enrichment	Bonferroni	Benjamini	FDR
GOTERM_CC_FAT	GO:0005819~spindle	30	1.5633142261594581	1.4784114123907263E-7	ASP, SEP2, FZY, ROD, CYCB, DGT5, DGT6, KLP61F, DGT2, MARS, MUD, AXS, CHB, KLP3A, MEICS, TOC, CG14073, MSPS, GRIP84, GRIP163, SSP3, BORR, MAD2, IAL, NCD, JUPITER, PAV, GAMMATUB37C, MTOR, CBS	771	68	4786	2.7386129549095903	6.889160376477577E-5	4.0525786647593876E-6	2.1078836887067354E-4
GOTERM_CC_FAT	GO:0015630~microtubule cytoskeleton	62	3.2308494007295465	5.268410158080484E-6	AUR, NOD, GRIP71, DEL, CNN, SEP2, ALPHATUB84D, CP190, SAS-4, FZY, SAS-6, GAMMATUB23C, ROD, CYCB, CG33695, STAI, KLP67A, KLP3A, MEICS, CHB, CMET, COS, SAK, SPAS, SSP3, MAD2, IAL, NCD, PAV, NOP5, JUPITER, CANA, SCED, BETATUB56D, MOB4, APC2, ASP, AWD, CG1890, DGT5, DGT6, KLP61F, KAP3, DGT2, APC, MARS, SPINDLY, AXS, MUD, TOC, CG14073, DRP1, MSPS, GRIP84, GRIP163, BORR, NEB, MAPMODULIN, ANA2, GAMMATUB…	771	220	4786	1.749392760287702	0.0024520743430431757	1.0673715539721851E-4	0.007511318434727521
GOTERM_CC_FAT	GO:0005815~microtubule organizing center	24	1.2506513809275663	2.4497496194642614E-5	MUD, MOB4, CHB, KLP3A, AUR, TOC, ASP, GRIP71, MSPS, SPAS, DEL, SAK, CNN, GRIP84, GRIP163, CP190, SAS-4, FZY, SAS-6, PAV, ANA2, SCED, GAMMATUB37C, CBS	771	60	4786	2.4830090791180286	0.011351058095505184	4.0763021973999614E-4	0.03492230790477224
GOTERM_CC_FAT	GO:0044430~cytoskeletal part	73	3.804064616988015	3.4800188958831484E-5	AUR, NOD, GRIP71, DEL, DIDUM, CNN, SEP2, ALPHATUB84D, SEP5, CP190, SAS-4, FZY, GAMMATUB23C, SAS-6, ROD, CYCB, CG33695, STAI, KLP67A, EIF-4E, BAP55, KLP3A, MEICS, CHB, CMET, COS, SPAS, SAK, PNUT, SSP3, MAD2, IAL, NCD, SCRA, PAV, NOP5, JUPITER, SCED, CANA, CPB, STI, BETATUB56D, MOB4, APC2, ASP, AWD, CG1890, DGT5, DGT6, KLP61F, KAP3, DGT2, APC, MARS, SPINDLY, AXS, MUD, TOC, CG14073, DRP1, MSPS, SN, …	771	287	4786	1.5789169231325442	0.016086379902333414	5.590564364673645E-4	0.04960588263199783
GOTERM_MF_FAT	GO:0015631~tubulin binding	25	1.3027618551328817	7.42578139222239E-5	BIF, APC2, NOD, GRIP71, ASP, CNN, CP190, AWD, DGT2, CG18190, STAI, APC, SPINDLY, CHB, KLP3A, MSPS, COS, SPAS, GRIP84, PNUT, SPIR, GRIP163, MAPMODULIN, SCRA, JUPITER	1266	68	7918	2.2993913205092467	0.06458056199114903	0.0018027043482863325	0.1156698580915605
GOTERM_CC_FAT	GO:0005813~centrosome	21	1.0943199583116208	7.831355287022006E-5	MUD, MOB4, CHB, TOC, AUR, MSPS, SPAS, DEL, SAK, CNN, GRIP84, GRIP163, CP190, SAS-4, FZY, SAS-6, PAV, ANA2, SCED, GAMMATUB37C, CBS	771	52	4786	2.5068841664172403	0.035837610484477755	0.001176582918520408	0.11159975655592458
GOTERM_CC_FAT	GO:0005856~cytoskeleton	83	4.325169359041167	1.489770942466162E-4	AUR, NOD, GRIP71, DEL, DIDUM, CNN, SEP2, ALPHATUB84D, SEP5, CP190, SAS-4, FZY, GAMMATUB23C, SAS-6, ROD, CYCB, CG33695, STAI, KLP67A, EIF-4E, CHB, BAP55, KLP3A, MEICS, CMET, COS, SPAS, SAK, PEZ, PNUT, SSP3, MAD2, IAL, NCD, SCRA, PAV, NOP5, JUPITER, SCED, CANA, CPB, STI, BETATUB56D, MOB4, APC2, ASP, FY, AWD, CG1890, DGT5, DGT6, KLP61F, DGT2, KAP3, APC, MARS, SSH, SPINDLY, AXS, MUD, TOC, CG14073, DR…	771	351	4786	1.467875737655245	0.06707316256255236	0.002167288583572513	0.21219855514582608
GOTERM_MF_FAT	GO:0008017~microtubule binding	23	1.1985409067222512	1.7530202468236237E-4	SPINDLY, BIF, CHB, KLP3A, APC2, NOD, ASP, MSPS, COS, SPAS, CNN, GRIP84, SPIR, PNUT, CP190, AWD, MAPMODULIN, SCRA, JUPITER, DGT2, STAI, CG18190, APC	1266	63	7918	2.2833320795406102	0.1458174380790902	0.003932505750205206	0.27286323520641087
GOTERM_CC_FAT	GO:0005874~microtubule	30	1.5633142261594581	3.495963397810748E-4	NOD, ASP, ALPHATUB84D, CP190, AWD, CG1890, GAMMATUB23C, ROD, CG33695, KLP61F, KLP67A, MARS, SPINDLY, MEICS, CHB, KLP3A, TOC, CG14073, CMET, COS, SPAS, GRIP84, MAD2, NEB, NCD, JUPITER, PAV, CANA, KLP68D, GAMMATUB37C, BETATUB56D	771	96	4786	1.93985084306096	0.15035815547555598	0.004780898994967031	0.4972931326359564
SP_PIR_KEYWORDS	microtubule	22	1.1464304325169359	4.5796692982322707E-4	CHB, KLP3A, NOD, ASP, CMET, COS, SPAS, GRIP84, ALPHATUB84D, CP190, AWD, GAMMATUB23C, NEB, NCD, PAV, JUPITER, CANA, CG33695, KLP68D, GAMMATUB37C, KLP61F, KLP67A, BETATUB56D	1861	69	12980	2.223831662889673	0.1339689826100453	0.0036812729321521465	0.6144826545601223
SP_PIR_KEYWORDS	cytoskeleton	24	1.2506513809275663	0.0029438266830451943	SSH, CHB, VIH, ASP, SPAS, DEL, SAK, CNN, SEP2, GRIP84, SPIR, FY, CP190, AWD, BORR, SAS-6, SCRA, JUPITER, TSR, FLR, CPB, GAMMATUB37C, ENA, MARS	1861	89	12980	1.8808300478780888	0.6037558965296931	0.018715001799835318	3.8893787947292924
GOTERM_CC_FAT	GO:0044450~microtubule organizing center part	10	0.5211047420531527	0.004720926624274525	SAS-4, SAS-6, KLP3A, ANA2, GRIP71, GAMMATUB37C, SAK, CNN, GRIP84, GRIP163	771	22	4786	2.821601226270487	0.8897672361764173	0.04231699975451564	6.524357800709812
INTERPRO	IPR019821:Kinesin, motor region, conserved site	10	0.5211047420531527	0.004948052435669523	KLP3A, NCD, NEB, PAV, CANA, NOD, CG33695, CMET, COS, KLP61F, KLP68D	1650	22	10196	2.8088154269972456	0.9999113122995708	0.22288946881058225	8.118742593611938
GOTERM_CC_FAT	GO:0005871~kinesin complex	12	0.6253256904637832	0.0049926706659617565	KLP3A, NOD, CMET, COS, NEB, NCD, PAV, CANA, CG33695, KLP68D, KLP61F, KAP3, KLP67A	771	30	4786	2.4830090791180286	0.9029386348010471	0.04386300349612515	6.887585961407028
GOTERM_MF_FAT	GO:0008092~cytoskeletal protein binding	50	2.6055237102657633	0.006778067730944655	NOD, GRIP71, CNO, CNN, DIDUM, PTEN, CP190, DAAM, CG9915, YETI, STAI, KLP3A, CHB, COS, SPAS, PNUT, PEZ, SCRA, JUPITER, CPB, CG9426, BIF, APC2, ASP, CIB, CG1812, AWD, QUA, CG5869, ATMS, KAP3, DGT2, CG18190, APC, SPINDLY, SSH, MSPS, SN, GRIP84, SPIR, GRIP163, CRB, ARPC3A, MAPMODULIN, DBO, TSR, FLR, YRT, ENA, CK	1266	218	7918	1.4344826586663189	0.9977888171999133	0.09111327529771918	10.057299512465933
INTERPRO	IPR001752:Kinesin, motor region	11	0.5732152162584679	0.007110430301773974	KLP3A, NCD, NEB, PAV, CANA, NOD, CG33695, CMET, COS, KLP61F, KLP68D, KLP67A	1650	27	10196	2.517530864197531	0.9999985185600622	0.2791887401727937	11.468248176336793
GOTERM_MF_FAT	GO:0008574~plus-end-directed microtubule motor activity	5	0.26055237102657636	0.007416495908270291	KLP3A, NEB, CANA, CG33695, CMET, KLP61F	1266	6	7918	5.211953659820958	0.9987595452523081	0.0978352368020391	10.954129754034703
SMART	SM00129:KISc	11	0.5732152162584679	0.01698408248035229	KLP3A, NCD, NEB, PAV, CANA, NOD, CG33695, CMET, COS, KLP61F, KLP68D, KLP67A	886	27	4824	2.218209179834462	0.9962438807579388	0.3108465128199106	20.690128242826443
SP_PIR_KEYWORDS	motor protein	13	0.6774361646690985	0.0532644052123395	KLP3A, NOD, CMET, COS, DIDUM, NCD, NEB, PAV, CANA, CG33695, KLP61F, KLP68D, CK, KLP67A	1861	51	12980	1.777876115518749	0.9999999656589469	0.21770822185363947	52.12210312515957
GOTERM_CC_FAT	GO:0005875~microtubule associated complex	26	1.354872329338197	0.06561517196892735	APC2, NOD, ASP, CNN, CP190, CG33695, KLP61F, KAP3, STAI, KLP67A, APC, CHB, KLP3A, DRP1, MSPS, CMET, COS, GRIP84, BORR, NEB, MAPMODULIN, NCD, NOP5, JUPITER, PAV, CANA, KLP68D	771	115	4786	1.403439914284103	0.9999999999999816	0.3137406971911617	62.00178731676404
GOTERM_CC_FAT	GO:0005876~spindle microtubule	7	0.36477331943720687	0.07119268019073965	MAD2, CHB, MEICS, ROD, TOC, CG14073, MARS	771	19	4786	2.2869820465560795	0.9999999999999989	0.32980425521754986	65.11081422213199
GOTERM_MF_FAT	GO:0003777~microtubule motor activity	14	0.7295466388744137	0.10037962034509675	KLP3A, NOD, SPN-F, CMET, COS, CID, NCD, NEB, PAV, CANA, CG33695, KLP61F, KLP68D, KAP3, KLP67A	1266	56	7918	1.5635860979462874	1.0	0.6403281707034996	80.7689321984483
GOTERM_CC_FAT	GO:0000922~spindle pole	7	0.36477331943720687	0.15221348831901965	KLP3A, CHB, TOC, ASP, MSPS, GRIP84, GRIP163	771	23	4786	1.8892460384593697	1.0	0.5476449043032513	90.50434172568487
UP_SEQ_FEATURE	domain:Kinesin-motor	5	0.26055237102657636	0.17365249491594378	NCD, NOD, COS, KLP61F, KLP68D	613	11	2975	2.20599139848732	1.0	0.9995855446580099	95.76364869564638
SP_PIR_KEYWORDS	microtubule binding	3	0.1563314226159458	0.20785471615561682	NCD, COS, KLP68D	1861	6	12980	3.487372380440623	1.0	0.5604843107541051	95.6516474149344
GOTERM_MF_FAT	GO:0003774~motor activity	16	0.8337675872850442	0.43606459310254264	KLP3A, NOD, SPN-F, CMET, COS, DIDUM, CID, NCD, NEB, PAV, CANA, CG33695, KLP61F, KLP68D, KAP3, CK, KLP67A	1266	88	7918	1.137153525779118	1.0	0.9797827914763882	99.98673056502633
GOTERM_BP_FAT	GO:0007018~microtubule-based movement	14	0.7295466388744137	0.8223207987761246	KLP3A, NOD, CMET, COS, ALPHATUB84D, NCD, NEB, PAV, CANA, CG33695, KLP61F, KLP68D, KAP3, KLP67A, BETATUB56D	1213	104	7937	0.8808263047751917	1.0	0.9991314077459967	99.99999999999388
Annotation Cluster 46	Enrichment Score: 2.4908047461357152
Category	Term	Count	%	PValue	Genes	List Total	Pop Hits	Pop Total	Fold Enrichment	Bonferroni	Benjamini	FDR
SP_PIR_KEYWORDS	Aminoacyl-tRNA synthetase	16	0.8337675872850442	3.84067230241633E-6	AATS-GLN, CG7441, AATS-GLUPRO, AATS-ASP, CG10092, AATS-VAL, CG31739, AATS-PRO, CG33123, AATS-ASN, CG5660, AATS-LEU, CG6796, AATS-GLY, AATS-TRP, AATS-HIS	1861	30	12980	3.719863872469998	0.001205246525124326	4.306955172428406E-5	0.005167859181731682
INTERPRO	IPR006195:Aminoacyl-tRNA synthetase, class II, conserved region	10	0.5211047420531527	6.822645328083361E-5	CG31739, AATS-PRO, AATS-ASN, CG17259, AATS-GLUPRO, CG6796, AATS-THR, AATS-ASP, AATS-GLY, AATS-HIS	1650	14	10196	4.413852813852814	0.12044425719580043	0.0058165785820250004	0.11639902373817845
GOTERM_BP_FAT	GO:0006422~aspartyl-tRNA aminoacylation	4	0.20844189682126105	0.012588684871480833	CG31739, AATS-ASN, CG6796, AATS-ASP	1213	4	7937	6.54328112118714	0.9999999999999708	0.1075099634147395	19.994687921874267
GOTERM_MF_FAT	GO:0004815~aspartate-tRNA ligase activity	4	0.20844189682126105	0.014332019771760159	CG31739, AATS-ASN, CG6796, AATS-ASP	1266	4	7918	6.25434439178515	0.9999976887173017	0.17374236365749962	20.147095611597933
INTERPRO	IPR002312:Aspartyl-tRNA synthetase, class IIb	4	0.20844189682126105	0.01484919946872318	CG31739, AATS-ASN, CG6796, AATS-ASP	1650	4	10196	6.17939393939394	0.9999999999993994	0.42407646512620145	22.53757999142394
INTERPRO	IPR004365:Nucleic acid binding, OB-fold, tRNA/helicase-type	5	0.26055237102657636	0.015811336479129898	CG31739, AATS-ASN, RPA-70, CG6796, AATS-ASP	1650	7	10196	4.413852813852814	0.9999999999999044	0.432001725001423	23.818892832951
INTERPRO	IPR004364:Aminoacyl-tRNA synthetase, class II (D, K and N)	4	0.20844189682126105	0.032667906181544915	CG31739, AATS-ASN, CG6796, AATS-ASP	1650	5	10196	4.943515151515152	1.0	0.640905990816641	43.274958365936044
INTERPRO	IPR018150:Aminoacyl-tRNA synthetase, class II (D, K and N)-like	4	0.20844189682126105	0.032667906181544915	CG31739, AATS-ASN, CG6796, AATS-ASP	1650	5	10196	4.943515151515152	1.0	0.640905990816641	43.274958365936044
Annotation Cluster 47	Enrichment Score: 2.46670613280278
Category	Term	Count	%	PValue	Genes	List Total	Pop Hits	Pop Total	Fold Enrichment	Bonferroni	Benjamini	FDR
KEGG_PATHWAY	dme03430:Mismatch repair	13	0.6774361646690985	1.1328969828333344E-5	MSH6, CG8142, DNAPOL-DELTA, MLH1, RPA-70, RFC38, SPEL1, MTSSB, RFC3, RFC4, GNF1, PMS2, CG12018	362	19	2054	3.8822332073277113	0.0010190934313717426	2.0390182122664857E-4	0.012323807079983595
GOTERM_MF_FAT	GO:0043566~structure-specific DNA binding	13	0.6774361646690985	0.0019065884134845269	SSRP, MSH6, MLH1, RPA-70, SPEL1, RAD50, TOP2, MTSSB, PBP95, CHRAC-14, SSB-C31A, PMS2, MUS201, HRB27C	1266	31	7918	2.622789583651837	0.8201548420196312	0.03185259473009083	2.9305011988411955
GOTERM_MF_FAT	GO:0030983~mismatched DNA binding	4	0.20844189682126105	0.014332019771760159	MSH6, PMS2, MLH1, SPEL1	1266	4	7918	6.25434439178515	0.9999976887173017	0.17374236365749962	20.147095611597933
GOTERM_BP_FAT	GO:0006298~mismatch repair	5	0.26055237102657636	0.03592246366519308	MSH6, PMS2, MLH1, SPEL1, MEI-9	1213	9	7937	3.6351561784372994	1.0	0.25196702397639203	47.49112339976307
GOTERM_MF_FAT	GO:0003690~double-stranded DNA binding	5	0.26055237102657636	0.0417203990333652	MSH6, PMS2, MLH1, SPEL1, RAD50	1266	9	7918	3.4746357732139717	1.0	0.3919827060053668	48.53021452792837
Annotation Cluster 48	Enrichment Score: 2.3347951692348614
Category	Term	Count	%	PValue	Genes	List Total	Pop Hits	Pop Total	Fold Enrichment	Bonferroni	Benjamini	FDR
GOTERM_BP_FAT	GO:0051101~regulation of DNA binding	9	0.46899426784783743	3.0988068592394936E-5	MIA, SSRP, FU, TAF6, UBA2, AOS1, COS, TFIIB, RBF	1213	11	7937	5.35359364460766	0.07339863222834109	6.569550577255612E-4	0.054551844208095
GOTERM_BP_FAT	GO:0051098~regulation of binding	9	0.46899426784783743	3.0988068592394936E-5	MIA, SSRP, FU, TAF6, UBA2, AOS1, COS, TFIIB, RBF	1213	11	7937	5.35359364460766	0.07339863222834109	6.569550577255612E-4	0.054551844208095
GOTERM_BP_FAT	GO:0051090~regulation of transcription factor activity	6	0.3126628452318916	0.0030795108245231027	MIA, FU, TAF6, UBA2, AOS1, COS	1213	8	7937	4.907460840890354	0.9994931448001915	0.03245002001110098	5.286133676173089
GOTERM_BP_FAT	GO:0051099~positive regulation of binding	4	0.20844189682126105	0.04954255323858617	FU, UBA2, AOS1, COS	1213	6	7937	4.36218741412476	1.0	0.3241883641585246	59.12820722772911
GOTERM_BP_FAT	GO:0043388~positive regulation of DNA binding	4	0.20844189682126105	0.04954255323858617	FU, UBA2, AOS1, COS	1213	6	7937	4.36218741412476	1.0	0.3241883641585246	59.12820722772911
GOTERM_BP_FAT	GO:0051091~positive regulation of transcription factor activity	4	0.20844189682126105	0.04954255323858617	FU, UBA2, AOS1, COS	1213	6	7937	4.36218741412476	1.0	0.3241883641585246	59.12820722772911
GOTERM_BP_FAT	GO:0044093~positive regulation of molecular function	16	0.8337675872850442	0.12607468998644947	IK2, SK2, RNRS, LOK, AOS1, OAMB, ARK, COS, RNRL, SLPR, RHOGAP100F, FU, UBA2, REV7, SMT3, APH-1	1213	72	7937	1.45406247137492	1.0	0.574465178386742	90.67947751869958
Annotation Cluster 49	Enrichment Score: 2.2874851091364294
Category	Term	Count	%	PValue	Genes	List Total	Pop Hits	Pop Total	Fold Enrichment	Bonferroni	Benjamini	FDR
GOTERM_BP_FAT	GO:0045448~mitotic cell cycle, embryonic	15	0.7816571130797291	9.844776017229008E-6	E(Z), DCR-1, TLK, TOC, FMR1, TRL, BORR, CYCB3, NEB, CYCA, CYCB, BUB1, SMT3, BUBR1, CYCJ, PC	1213	27	7937	3.6351561784373	0.023927359126542758	2.470946529452567E-4	0.017333929221896582
GOTERM_BP_FAT	GO:0051325~interphase	14	0.7295466388744137	1.9807285265261867E-5	E2F2, TAF1, DNAPOL-ALPHA60, HD, CDC2, MYT1, E2F, RCA1, CYCA, CYCB, STG, CDC2C, CYCE, RBF	1213	25	7937	3.6642374278647982	0.04755832201997878	4.4286921649339117E-4	0.03487226903561291
GOTERM_BP_FAT	GO:0051329~interphase of mitotic cell cycle	14	0.7295466388744137	1.9807285265261867E-5	E2F2, TAF1, DNAPOL-ALPHA60, HD, CDC2, MYT1, E2F, RCA1, CYCA, CYCB, STG, CDC2C, CYCE, RBF	1213	25	7937	3.6642374278647982	0.04755832201997878	4.4286921649339117E-4	0.03487226903561291
GOTERM_BP_FAT	GO:0035186~syncytial blastoderm mitotic cell cycle	9	0.46899426784783743	3.663609875363459E-4	E(Z), CYCB3, TOC, CYCA, CYCB, SMT3, BUB1, TRL, BUBR1, PC	1213	14	7937	4.206395006477447	0.5940044827638324	0.005548826843725818	0.643154219044062
INTERPRO	IPR004367:Cyclin, C-terminal	6	0.3126628452318916	5.717370556977665E-4	CYCB3, CYCD, CYCA, CYCB, CYCE, CYCJ	1650	6	10196	6.179393939393939	0.6589564007063393	0.03769079649650464	0.9714869742652454
GOTERM_BP_FAT	GO:0033301~cell cycle comprising mitosis without cytokinesis	9	0.46899426784783743	6.803445060589592E-4	E(Z), CYCB3, TOC, CYCA, CYCB, SMT3, BUB1, TRL, BUBR1, PC	1213	15	7937	3.925968672712284	0.8125451142205183	0.009686599892079983	1.1912519930176946
GOTERM_BP_FAT	GO:0000086~G2/M transition of mitotic cell cycle	7	0.36477331943720687	0.0015112448382216194	TAF1, CDC2, CYCA, STG, CYCB, CDC2C, MYT1	1213	10	7937	4.580296784830997	0.9757775232226288	0.01852216732947809	2.627966577830221
SP_PIR_KEYWORDS	cell cycle control	6	0.3126628452318916	0.0023055473774038736	THR, CYCA, STG, CYCB, TWE, CYCE	1861	8	12980	5.2310585706609345	0.5155677549799493	0.014986109097729794	3.058172919085733
INTERPRO	IPR013763:Cyclin-related	9	0.46899426784783743	0.0043767076098894814	CYCB3, CYCD, CYCA, CYCB, CYCH, CYCE, TFIIB, RBF, CYCJ	1650	18	10196	3.0896969696969703	0.9997389126590872	0.20481849074901048	7.214012789774104
INTERPRO	IPR006670:Cyclin	9	0.46899426784783743	0.0043767076098894814	CYCB3, CYCD, CYCA, CYCB, CYCH, CYCE, TFIIB, RBF, CYCJ	1650	18	10196	3.0896969696969703	0.9997389126590872	0.20481849074901048	7.214012789774104
SMART	SM00385:CYCLIN	9	0.46899426784783743	0.009559077966034552	CYCB3, CYCD, CYCA, CYCB, CYCH, CYCE, TFIIB, RBF, CYCJ	886	18	4824	2.7223476297968396	0.9563367854248218	0.24772928582121956	12.188559823039025
SP_PIR_KEYWORDS	cyclin	8	0.4168837936425221	0.01275806722272191	CYCB3, CYCD, CYCA, CYCB, MAT1, CYCH, CYCE, CYCJ	1861	19	12980	2.936734636160525	0.9822577624648872	0.06946590017729248	15.867411538515185
PIR_SUPERFAMILY	PIRSF001771:cyclin, A/B/D/E types	4	0.20844189682126105	0.014306718813934208	CYCB3, CYCA, CYCB, CYCE	416	4	2596	6.240384615384616	0.9984056526947455	0.9600707212029251	18.47328999754496
PIR_SUPERFAMILY	PIRSF001771:Cyclin_A_B_D_E	4	0.20844189682126105	0.014306718813934208	CYCB3, CYCD, CYCA, CYCB	416	4	2596	6.240384615384616	0.9984056526947455	0.9600707212029251	18.47328999754496
INTERPRO	IPR014400:Cyclin, A/B/D/E	4	0.20844189682126105	0.01484919946872318	CYCB3, CYCD, CYCA, CYCB	1650	4	10196	6.17939393939394	0.9999999999993994	0.42407646512620145	22.53757999142394
INTERPRO	IPR006671:Cyclin, N-terminal	7	0.36477331943720687	0.01648008491959994	CYCB3, CYCD, CYCA, CYCB, CYCH, CYCE, CYCJ	1650	14	10196	3.08969696969697	0.9999999999999734	0.43945130387438147	24.69770649657923
GOTERM_BP_FAT	GO:0000082~G1/S transition of mitotic cell cycle	6	0.3126628452318916	0.03649289668663103	E2F2, RCA1, CDC2, CDC2C, CYCE, E2F	1213	13	7937	3.019975902086372	1.0	0.2547655163363298	48.035525126766224
GOTERM_MF_FAT	GO:0016538~cyclin-dependent protein kinase regulator activity	7	0.36477331943720687	0.054558882097087966	CYCB3, CYCD, CYCA, CYCB, CYCH, CYCE, CYCJ	1266	18	7918	2.4322450412497805	1.0	0.4718872885584463	58.28830238836099
GOTERM_CC_FAT	GO:0019908~nuclear cyclin-dependent protein kinase holoenzyme complex	3	0.1563314226159458	0.18510235804799596	CYCA, CYCB, CYCE	771	5	4786	3.724513618677043	1.0	0.614752113589544	94.5983376872527
GOTERM_CC_FAT	GO:0000307~cyclin-dependent protein kinase holoenzyme complex	3	0.1563314226159458	0.31393569961629564	CYCA, CYCB, CYCE	771	7	4786	2.660366870483602	1.0	0.8032365148048527	99.53556343004664
GOTERM_MF_FAT	GO:0019207~kinase regulator activity	11	0.5732152162584679	0.38147020436754076	PI3K21B, ELP3, CYCB3, CYCD, CYCA, PCS, CYCB, CYCH, CYCE, CG6907, CYCJ	1266	55	7918	1.25086887835703	1.0	0.9657520649767436	99.94398460789235
GOTERM_MF_FAT	GO:0019887~protein kinase regulator activity	10	0.5211047420531527	0.4780825743069249	ELP3, CYCB3, CYCD, CYCA, PCS, CYCB, CYCH, CYCE, CG6907, CYCJ	1266	53	7918	1.1800649795821037	1.0	0.9868345061803183	99.99603028716757
Annotation Cluster 50	Enrichment Score: 2.264281799497942
Category	Term	Count	%	PValue	Genes	List Total	Pop Hits	Pop Total	Fold Enrichment	Bonferroni	Benjamini	FDR
INTERPRO	IPR002464:DNA/RNA helicase, ATP-dependent, DEAH-box type, conserved site	12	0.6253256904637832	9.179360040239789E-6	CG11403, CG4901, L(2)37CB, XPD, MLE, CHD1, ISWI, KZ, CG3225, LDS, CG4078, CHD3	1650	17	10196	4.36192513368984	0.017118244492883128	0.0010785713910003158	0.015668051111972225
GOTERM_BP_FAT	GO:0006289~nucleotide-excision repair	11	0.5732152162584679	1.63607585919057E-4	CG11403, CHRAC-14, XPD, MUS210, HAY, MUS312, XPAC, MUS201, MEI-9, ERCC1, MRE11, CG4078	1213	19	7937	3.7882153859504486	0.33135873534895666	0.0026797868695415117	0.28770020205276525
GOTERM_MF_FAT	GO:0004003~ATP-dependent DNA helicase activity	11	0.5732152162584679	2.4095211375952852E-4	CG11403, IRBP, CG2990, XPD, HAY, KU80, OKR, MUS304, TFIIFBETA, CG4078, CHD3	1266	19	7918	3.6209362268229817	0.19478185564559602	0.0049115815309030975	0.3748702584851382
INTERPRO	IPR013020:DNA helicase (DNA repair), Rad3 type	3	0.1563314226159458	0.06998224707711047	CG11403, XPD, CG4078	1650	3	10196	6.179393939393939	1.0	0.8339808598813361	71.01694896601096
INTERPRO	IPR006555:Helicase, ATP-dependent, c2 type	3	0.1563314226159458	0.06998224707711047	CG11403, XPD, CG4078	1650	3	10196	6.179393939393939	1.0	0.8339808598813361	71.01694896601096
INTERPRO	IPR014013:Helicase, superfamily 1 and 2, ATP-binding, DinG/Rad3-type	3	0.1563314226159458	0.06998224707711047	CG11403, XPD, CG4078	1650	3	10196	6.179393939393939	1.0	0.8339808598813361	71.01694896601096
INTERPRO	IPR010614:DEAD2	3	0.1563314226159458	0.06998224707711047	CG11403, XPD, CG4078	1650	3	10196	6.179393939393939	1.0	0.8339808598813361	71.01694896601096
SMART	SM00491:HELICc2	3	0.1563314226159458	0.08856201506873607	CG11403, XPD, CG4078	886	3	4824	5.444695259593679	0.9999999999999257	0.6873632007415718	71.4887682923457
Annotation Cluster 51	Enrichment Score: 2.2373971463977558
Category	Term	Count	%	PValue	Genes	List Total	Pop Hits	Pop Total	Fold Enrichment	Bonferroni	Benjamini	FDR
GOTERM_MF_FAT	GO:0003682~chromatin binding	31	1.6154247003647733	5.820370999801443E-9	MOD(MDG4), SPT6, SPT4, HIRA, HP1B, HP1C, ISWI, CP190, CDC45L, MCM7, E(Y)3, CAF1, CHD1, LBR, CHD3, SUUR, SSRP, JUMU, MLE, SU(VAR)205, MCM2, MCM3, PROD, MCM5, MCM6, NEB, RHI, COREST, SFMBT, POF, PC	1266	64	7918	3.029448064770932	5.232499821317127E-6	2.616256413734419E-7	9.071181561459696E-6
GOTERM_BP_FAT	GO:0006333~chromatin assembly or disassembly	22	1.1464304325169359	5.186729413901224E-5	SUUR, HIS4:CG33905, FMR1, TRL, HP1B, ISWI, HP1C, SU(VAR)205, E(BX), CID, CAF1-105, SET, RHI, CAF1, NAP1, HIS1:CG33855, CHD1, HIS2B:CG33870, HIS2A:CG33853, ACF1, PC, CHD3	1213	57	7937	2.525476923966966	0.11979183879800726	9.963537211079565E-4	0.09129210592664361
INTERPRO	IPR017984:Chromo domain subgroup	4	0.20844189682126105	0.032667906181544915	HP1B, HP1C, SU(VAR)205, PC	1650	5	10196	4.943515151515152	1.0	0.640905990816641	43.274958365936044
INTERPRO	IPR000953:Chromo domain	7	0.36477331943720687	0.11017197019189075	RHI, CHD1, HP1B, HP1C, SU(VAR)205, PC, CHD3	1650	21	10196	2.05979797979798	1.0	0.9198391097356833	86.36507804046116
SMART	SM00298:CHROMO	7	0.36477331943720687	0.1730366520055341	RHI, CHD1, HP1B, HP1C, SU(VAR)205, PC, CHD3	886	21	4824	1.81489841986456	1.0	0.8296102504687246	92.35459316621615
INTERPRO	IPR008251:Chromo shadow	3	0.1563314226159458	0.18674688701986836	HP1B, HP1C, SU(VAR)205	1650	5	10196	3.707636363636364	1.0	0.9818398407424049	97.0653963440775
UP_SEQ_FEATURE	domain:Chromo 2	3	0.1563314226159458	0.18953845632729327	CHD1, SU(VAR)205, CHD3	613	4	2975	3.639885807504078	1.0	0.9996369938295434	96.92912853255906
UP_SEQ_FEATURE	domain:Chromo 1	3	0.1563314226159458	0.18953845632729327	CHD1, SU(VAR)205, CHD3	613	4	2975	3.639885807504078	1.0	0.9996369938295434	96.92912853255906
Annotation Cluster 52	Enrichment Score: 2.2087147582049895
Category	Term	Count	%	PValue	Genes	List Total	Pop Hits	Pop Total	Fold Enrichment	Bonferroni	Benjamini	FDR
GOTERM_BP_FAT	GO:0006301~postreplication repair	6	0.3126628452318916	4.3196865106748635E-4	MSH6, DNAPOL-IOTA, REV1, DNAPOL-ETA, MUS205, SPEL1	1213	6	7937	6.543281121187139	0.6545379428596982	0.0063823916159100325	0.7579171161279485
GOTERM_MF_FAT	GO:0003684~damaged DNA binding	9	0.46899426784783743	0.0016006732685458888	RAD1, ECO, DNAPOL-IOTA, REV1, CG13900, MUS210, DNAPOL-ETA, XPAC, ERCC1	1266	16	7918	3.5180687203791465	0.7631097173677812	0.027315349720272497	2.4657754037878177
GOTERM_BP_FAT	GO:0019985~bypass DNA synthesis	4	0.20844189682126105	0.012588684871480833	DNAPOL-IOTA, REV1, DNAPOL-ETA, MUS205	1213	4	7937	6.54328112118714	0.9999999999999708	0.1075099634147395	19.994687921874267
INTERPRO	IPR001126:DNA-repair protein, UmuC-like	4	0.20844189682126105	0.01484919946872318	ECO, DNAPOL-IOTA, REV1, DNAPOL-ETA	1650	4	10196	6.17939393939394	0.9999999999993994	0.42407646512620145	22.53757999142394
INTERPRO	IPR017963:DNA-repair protein, UmuC-like, N-terminal	3	0.1563314226159458	0.06998224707711047	DNAPOL-IOTA, REV1, DNAPOL-ETA	1650	3	10196	6.179393939393939	1.0	0.8339808598813361	71.01694896601096
Annotation Cluster 53	Enrichment Score: 2.185635749947439
Category	Term	Count	%	PValue	Genes	List Total	Pop Hits	Pop Total	Fold Enrichment	Bonferroni	Benjamini	FDR
GOTERM_BP_FAT	GO:0007293~germarium-derived egg chamber formation	21	1.0943199583116208	7.61366270245635E-4	ORB, CHB, APC2, CDC2, FMR1, SCE, ASP, SPN-D, N, DEL, ARET, MYT1, SHG, SCM, MUS301, BTK29A, FU, SLMB, SRC64B, VAS, APC	1213	63	7937	2.1810937070623795	0.8464416097213349	0.01047105342379162	1.332222079183809
GOTERM_BP_FAT	GO:0030708~germarium-derived female germ-line cyst encapsulation	6	0.3126628452318916	0.0030795108245231027	SCE, SLMB, N, SRC64B, SCM, SHG	1213	8	7937	4.907460840890354	0.9994931448001915	0.03245002001110098	5.286133676173089
GOTERM_BP_FAT	GO:0048138~germ-line cyst encapsulation	6	0.3126628452318916	0.006061239621842643	SCE, SLMB, N, SRC64B, SCM, SHG	1213	9	7937	4.36218741412476	0.9999996803443174	0.05784525274431973	10.152389950614715
GOTERM_BP_FAT	GO:0048139~female germ-line cyst encapsulation	6	0.3126628452318916	0.006061239621842643	SCE, SLMB, N, SRC64B, SCM, SHG	1213	9	7937	4.36218741412476	0.9999996803443174	0.05784525274431973	10.152389950614715
GOTERM_BP_FAT	GO:0016333~morphogenesis of follicular epithelium	11	0.5732152162584679	0.006281860242606144	CRB, SDS22, CBL, SCE, LOCO, SLMB, N, PATJ, SRC64B, SCM, SHG	1213	28	7937	2.5705747261806615	0.9999998148534951	0.05875814192589346	10.502915233880605
GOTERM_BP_FAT	GO:0030720~oocyte localization during germarium-derived egg chamber formation	7	0.36477331943720687	0.025412937461018636	APC2, SLMB, SPN-D, N, DEL, APC, SHG	1213	16	7937	2.8626854905193735	1.0	0.19201500318353648	36.44549892583413
GOTERM_BP_FAT	GO:0030713~ovarian follicle cell stalk formation	6	0.3126628452318916	0.03649289668663103	SCE, SLMB, STL, N, FS(1)YB, SCM	1213	13	7937	3.019975902086372	1.0	0.2547655163363298	48.035525126766224
Annotation Cluster 54	Enrichment Score: 2.1816324036706973
Category	Term	Count	%	PValue	Genes	List Total	Pop Hits	Pop Total	Fold Enrichment	Bonferroni	Benjamini	FDR
GOTERM_BP_FAT	GO:0043631~RNA polyadenylation	11	0.5732152162584679	4.619215684640855E-5	WISP, ORB, CPSF100, RRP6, PABP2, HRG, VAS, GLD2, ARET, CLP, CPSF160	1213	17	7937	4.23388778429756	0.10741660542420717	9.234378433485846E-4	0.08130707546816218
GOTERM_MF_FAT	GO:0004652~polynucleotide adenylyltransferase activity	4	0.20844189682126105	0.05575103690811293	WISP, HRG, GLD2, CG1239	1266	6	7918	4.1695629278567665	1.0	0.4751505696687631	59.10053436888093
GOTERM_MF_FAT	GO:0070566~adenylyltransferase activity	5	0.26055237102657636	0.1107341556753498	WISP, PAPSS, HRG, GLD2, CG1239	1266	12	7918	2.605976829910479	1.0	0.6706345080384783	83.94368223989358
Annotation Cluster 55	Enrichment Score: 2.1437927753176216
Category	Term	Count	%	PValue	Genes	List Total	Pop Hits	Pop Total	Fold Enrichment	Bonferroni	Benjamini	FDR
GOTERM_BP_FAT	GO:0032270~positive regulation of cellular protein metabolic process	10	0.5211047420531527	5.76005702805477E-4	ORB, APC2, AUB, CHIP, RTF1, PUM, VAS, ADA2B, RAPTOR, HRB27C	1213	18	7937	3.6351561784372994	0.7576524141691864	0.008302881898933467	1.0094326431362988
GOTERM_BP_FAT	GO:0051247~positive regulation of protein metabolic process	10	0.5211047420531527	5.76005702805477E-4	ORB, APC2, AUB, CHIP, RTF1, PUM, VAS, ADA2B, RAPTOR, HRB27C	1213	18	7937	3.6351561784372994	0.7576524141691864	0.008302881898933467	1.0094326431362988
GOTERM_BP_FAT	GO:0046011~regulation of oskar mRNA translation	8	0.4168837936425221	0.001398598090168819	BICC, ORB, AUB, APT, ARMI, VAS, ARET, HRB27C	1213	13	7937	4.0266345361151625	0.9680300705202429	0.017501245255926445	2.434349647218337
GOTERM_BP_FAT	GO:0031401~positive regulation of protein modification process	4	0.20844189682126105	0.04954255323858617	CHIP, RTF1, ADA2B, RAPTOR	1213	6	7937	4.36218741412476	1.0	0.3241883641585246	59.12820722772911
GOTERM_BP_FAT	GO:0045727~positive regulation of translation	5	0.26055237102657636	0.05279661650625752	ORB, AUB, PUM, VAS, HRB27C	1213	10	7937	3.2716405605935694	1.0	0.3384093063563529	61.52340113378752
GOTERM_BP_FAT	GO:0046012~positive regulation of oskar mRNA translation	3	0.1563314226159458	0.11300882894425462	ORB, AUB, VAS	1213	4	7937	4.907460840890354	1.0	0.5436907945865258	87.8960307138293
Annotation Cluster 56	Enrichment Score: 2.1393743787393635
Category	Term	Count	%	PValue	Genes	List Total	Pop Hits	Pop Total	Fold Enrichment	Bonferroni	Benjamini	FDR
GOTERM_BP_FAT	GO:0043065~positive regulation of apoptosis	15	0.7816571130797291	3.42583032171571E-4	MOD(MDG4), DEBCL, HPO, LOK, XNP, AOP, ARK, RDX, PNUT, E2F, MORGUE, LKB1, SAV, AIF, CYCE	1213	35	7937	2.8042633376516313	0.5695390418503669	0.005254264364484285	0.6015302092915675
GOTERM_BP_FAT	GO:0043067~regulation of programmed cell death	31	1.6154247003647733	9.404040985622099E-4	DEBCL, MOD(MDG4), IK2, RNRS, LOK, AOP, RDX, RNRL, E2F, ART4, MORGUE, DET, DCO, MSK, SAV, CYCE, APC, GLCT-1, HPO, XNP, ICE, ARK, SU(VAR)205, PNUT, VIAF, HDAC3, LKB1, SLMB, SIR2, PSR, AIF	1213	111	7937	1.8274028356468588	0.901182693991734	0.012567802679785411	1.643058243431672
GOTERM_BP_FAT	GO:0042981~regulation of apoptosis	28	1.4590932777488275	0.0010253899521244097	DEBCL, MOD(MDG4), IK2, LOK, RNRS, AOP, RDX, RNRL, E2F, MORGUE, DET, DCO, MSK, SAV, CYCE, GLCT-1, HPO, XNP, ARK, SU(VAR)205, PNUT, VIAF, HDAC3, LKB1, SLMB, SIR2, PSR, AIF	1213	97	7937	1.8887821793117516	0.919841825825273	0.013549281205893604	1.790282774950236
GOTERM_BP_FAT	GO:0010941~regulation of cell death	31	1.6154247003647733	0.0017352084669670165	DEBCL, MOD(MDG4), IK2, RNRS, LOK, AOP, RDX, RNRL, E2F, ART4, MORGUE, DET, DCO, MSK, SAV, CYCE, APC, GLCT-1, HPO, XNP, ICE, ARK, SU(VAR)205, PNUT, VIAF, HDAC3, LKB1, SLMB, SIR2, PSR, AIF	1213	115	7937	1.7638409978852287	0.986050625146311	0.020825994465722752	3.01183861549551
GOTERM_BP_FAT	GO:0010942~positive regulation of cell death	16	0.8337675872850442	0.001965853908983313	MOD(MDG4), DEBCL, HPO, XNP, LOK, AOP, ARK, RDX, PNUT, E2F, MORGUE, ART4, LKB1, SAV, AIF, CYCE	1213	45	7937	2.3264999541998717	0.9920989553206722	0.02300416110448522	3.405671032227342
GOTERM_BP_FAT	GO:0043068~positive regulation of programmed cell death	16	0.8337675872850442	0.001965853908983313	MOD(MDG4), DEBCL, HPO, XNP, LOK, AOP, ARK, RDX, PNUT, E2F, MORGUE, ART4, LKB1, SAV, AIF, CYCE	1213	45	7937	2.3264999541998717	0.9920989553206722	0.02300416110448522	3.405671032227342
GOTERM_BP_FAT	GO:0006915~apoptosis	23	1.1985409067222512	0.002017226205658253	CG13850, MOD(MDG4), DEBCL, CG31643, MRPS29, HPO, MATS, LOK, RNRS, DCP-1, ICE, ARK, RNRL, PTEN, PNUT, E2F, MORGUE, VIAF, DREP-2, PLL, SAV, AIF, SIN1	1213	77	7937	1.9544865686662882	0.9930386950195067	0.023376661680986954	3.4931847764519186
GOTERM_BP_FAT	GO:0006917~induction of apoptosis	11	0.5732152162584679	0.0033941705048416678	DEBCL, MOD(MDG4), MORGUE, HPO, XNP, LOK, AOP, SAV, ARK, CYCE, AIF	1213	26	7937	2.768311243579174	0.9997668577257016	0.03511176074717415	5.811162163148209
GOTERM_BP_FAT	GO:0012502~induction of programmed cell death	12	0.6253256904637832	0.009763799460878932	DEBCL, MOD(MDG4), ART4, MORGUE, HPO, XNP, LOK, AOP, SAV, ARK, CYCE, AIF	1213	34	7937	2.3093933368895785	0.9999999999670811	0.08643490826667011	15.867092961289497
GOTERM_BP_FAT	GO:0012501~programmed cell death	34	1.771756122980719	0.02253166112124503	DEBCL, MOD(MDG4), CG13850, L(1)G0148, CG4091, MATS, RNRS, LOK, DCP-1, N, RNRL, PTEN, SKTL, E2F, MORGUE, DREP-2, ATG5, SAV, WUN2, FTZ-F1, CG31643, MRPS29, EIF-4E, AKAP200, HPO, ICE, ARK, PNUT, VIAF, PLL, MRI, PCS, AIF, SIN1	1213	153	7937	1.4540624713749197	1.0	0.17523144379138988	33.05446104063212
GOTERM_BP_FAT	GO:0008219~cell death	35	1.8238665971860344	0.03025191094090108	DEBCL, MOD(MDG4), CG13850, L(1)G0148, IK2, CG4091, MATS, RNRS, LOK, DCP-1, N, RNRL, PTEN, SKTL, E2F, MORGUE, DREP-2, ATG5, SAV, WUN2, FTZ-F1, CG31643, MRPS29, EIF-4E, AKAP200, HPO, ICE, ARK, PNUT, VIAF, PLL, MRI, PCS, AIF, SIN1	1213	162	7937	1.4136718471700611	1.0	0.2207328257711727	41.77875685634967
GOTERM_BP_FAT	GO:0016265~death	35	1.8238665971860344	0.03282047850503755	DEBCL, MOD(MDG4), CG13850, L(1)G0148, IK2, CG4091, MATS, RNRS, LOK, DCP-1, N, RNRL, PTEN, SKTL, E2F, MORGUE, DREP-2, ATG5, SAV, WUN2, FTZ-F1, CG31643, MRPS29, EIF-4E, AKAP200, HPO, ICE, ARK, PNUT, VIAF, PLL, MRI, PCS, AIF, SIN1	1213	163	7937	1.4049990137518396	1.0	0.2339714447021588	44.43528420514512
SP_PIR_KEYWORDS	Apoptosis	9	0.46899426784783743	0.04637581122645956	MOD(MDG4), VIAF, HPO, MATS, DCP-1, ICE, SAV, AIF, SIN1	1861	29	12980	2.16457596027349	0.9999996654514467	0.1995206430463412	47.21606321450524
GOTERM_BP_FAT	GO:0008630~DNA damage response, signal transduction resulting in induction of apoptosis	3	0.1563314226159458	0.22984528566565418	DEBCL, HPO, LOK	1213	6	7937	3.2716405605935694	1.0	0.7724373500605026	98.99355869813296
GOTERM_BP_FAT	GO:0008629~induction of apoptosis by intracellular signals	3	0.1563314226159458	0.22984528566565418	DEBCL, HPO, LOK	1213	6	7937	3.2716405605935694	1.0	0.7724373500605026	98.99355869813296
Annotation Cluster 57	Enrichment Score: 2.126537575263319
Category	Term	Count	%	PValue	Genes	List Total	Pop Hits	Pop Total	Fold Enrichment	Bonferroni	Benjamini	FDR
SP_PIR_KEYWORDS	mrna processing	19	0.9900990099009901	4.2837332565836676E-5	HEL25E, VIR, CPSF100, CG7185, CBP80, HOIP, MAGO, NOI, RAT1, CBC, L(2)35BD, CPSF160, SLBP, WISP, TSU, SLU7, PABP2, GLD2, CRN	1861	47	12980	2.8195776692924186	0.013361147274498775	4.202619943878272E-4	0.05762625066919602
SP_PIR_KEYWORDS	Spliceosome	4	0.20844189682126105	0.09419395941288979	HEL25E, HOIP, SLU7, NOI	1861	8	12980	3.4873723804406236	0.9999999999999677	0.3319746477621742	73.58389924451735
SP_PIR_KEYWORDS	mrna splicing	9	0.46899426784783743	0.10340506252309525	HEL25E, VIR, TSU, CBP80, HOIP, SLU7, MAGO, NOI, CRN	1861	34	12980	1.846255966115624	0.9999999999999987	0.34846101313385525	76.97822705817133
Annotation Cluster 58	Enrichment Score: 2.1118101462966616
Category	Term	Count	%	PValue	Genes	List Total	Pop Hits	Pop Total	Fold Enrichment	Bonferroni	Benjamini	FDR
GOTERM_CC_FAT	GO:0005635~nuclear envelope	36	1.8759770713913497	3.2114639462830734E-8	NXT1, DNAPOL-ALPHA73, NUP160, FS(2)KET, SU(VAR)2-10, UGT, KAP-ALPHA1, CG5199, MBO, RANBP21, NUP358, NUP214, RANBP9, TRN-SR, RRP42, MSK, BOCKSBEUTEL, ULP1, EMB, LBR, RANBP16, AXS, NUP133, NUP154, RRP6, TOC, RRP4, GCL, PATJ, TOPORS, MAD2, LAM, KUK, BTZ, MTOR, NUP107	771	86	4786	2.5984978734956115	1.4965310267456289E-5	9.976943189382581E-7	4.578832126789223E-5
GOTERM_BP_FAT	GO:0006913~nucleocytoplasmic transport	28	1.4590932777488275	3.0852375412421077E-6	NXT1, FS(2)KET, KAP-ALPHA1, MAGO, MBO, RANBP21, NUP214, RANBP9, TRN-SR, MSK, SMT3, EMB, THO2, RANBP16, HEL25E, NUP133, NUP154, LWR, NXF2, HPR1, PHAX, TSU, NS3, PLL, MAPMODULIN, THOC6, THOC5, MTOR	1213	72	7937	2.54460932490611	0.0075609670437292165	9.143794049448761E-5	0.005432555408224626
GOTERM_BP_FAT	GO:0051169~nuclear transport	28	1.4590932777488275	3.0852375412421077E-6	NXT1, FS(2)KET, KAP-ALPHA1, MAGO, MBO, RANBP21, NUP214, RANBP9, TRN-SR, MSK, SMT3, EMB, THO2, RANBP16, HEL25E, NUP133, NUP154, LWR, NXF2, HPR1, PHAX, TSU, NS3, PLL, MAPMODULIN, THOC6, THOC5, MTOR	1213	72	7937	2.54460932490611	0.0075609670437292165	9.143794049448761E-5	0.005432555408224626
GOTERM_CC_FAT	GO:0012505~endomembrane system	60	3.1266284523189163	1.704591860708384E-5	MOL, UGT, KAP-ALPHA1, CG5199, O-FUT1, MBO, RANBP21, CG33303, RANBP9, BOCKSBEUTEL, MSK, CG9870, LBR, NUP133, CG3876, RRP6, RRP4, CG2292, COS, PATJ, TOPORS, MGAT1, MAD2, CG9376, KUK, ALPHA-MAN-II, NUP107, NXT1, DNAPOL-ALPHA73, NUP160, FS(2)KET, SU(VAR)2-10, SAC1, CG3071, NUP358, NUP214, TRN-SR, CG3160, CG33635, RRP42, PIP, CG4907, ULP1, EMB, RANBP16, GLCT-1, AXS, NUP154, TOC, CSAT, GCL, CG11851, AL…	771	218	4786	1.708492485631671	0.007911999820043203	3.054712484977795E-4	0.024300941515187358
GOTERM_BP_FAT	GO:0006403~RNA localization	38	1.9801980198019802	3.1345783663619734E-5	NXT1, DCR-1, GMER, NUP160, POSH, MAEL, MAGO, MBO, ETS97D, NUP214, TRN-SR, AUB, OKR, EMB, HRB27C, THO2, RANBP16, HEL25E, NUP133, ORB, NXF2, MSPS, SPN-D, SPIR, MUS301, HPR1, EXU, LDLCP, PHAX, GLO, TSU, DCP1, LKB1, THOC6, BTZ, VAS, THOC5, CSUL	1213	125	7937	1.98915746084089	0.07421368877691348	6.588583820850147E-4	0.05518140708336006
GOTERM_BP_FAT	GO:0051028~mRNA transport	15	0.7816571130797291	1.0910559240263569E-4	RANBP16, NXT1, HEL25E, NUP160, NXF2, MAGO, MBO, HPR1, NUP214, TRN-SR, TSU, THOC6, EMB, THOC5, THO2	1213	32	7937	3.067163025556472	0.23540913126736984	0.0019018374402376415	0.191946522626818
GOTERM_BP_FAT	GO:0051168~nuclear export	14	0.7295466388744137	3.2053255432839986E-4	RANBP16, NXT1, HEL25E, NXF2, MAGO, HPR1, PHAX, TRN-SR, NS3, TSU, THOC6, EMB, THOC5, THO2	1213	31	7937	2.955030183761934	0.5455359571947609	0.004947697497280301	0.5629155017194742
GOTERM_CC_FAT	GO:0005643~nuclear pore	18	0.9379885356956749	3.4470551872457886E-4	RANBP16, NUP133, NUP154, NUP160, FS(2)KET, KAP-ALPHA1, GCL, MBO, RANBP21, NUP358, RANBP9, NUP214, TRN-SR, MSK, MTOR, NUP107, ULP1, EMB	771	45	4786	2.4830090791180286	0.14841883516384613	0.004856666964978995	0.4903519356319386
GOTERM_CC_FAT	GO:0046930~pore complex	18	0.9379885356956749	8.234487598305065E-4	RANBP16, NUP133, NUP154, NUP160, FS(2)KET, KAP-ALPHA1, GCL, MBO, RANBP21, NUP358, RANBP9, NUP214, TRN-SR, MSK, MTOR, NUP107, ULP1, EMB	771	48	4786	2.327821011673152	0.31879037354289463	0.009551224486119225	1.1676676060396463
GOTERM_BP_FAT	GO:0034504~protein localization in nucleus	15	0.7816571130797291	9.123563425921606E-4	RANBP16, FS(2)KET, LWR, KAP-ALPHA1, MBO, RANBP21, RANBP9, NUP214, TRN-SR, PLL, MSK, SMT3, PARG, MTOR, EMB	1213	38	7937	2.582874126784397	0.8941170532189153	0.012261683748784225	1.5944242783386353
GOTERM_BP_FAT	GO:0006405~RNA export from nucleus	11	0.5732152162584679	0.001129848992544514	NXT1, PHAX, HEL25E, TSU, TRN-SR, THOC6, NXF2, MAGO, THOC5, HPR1, THO2	1213	23	7937	3.129395318828632	0.9380234922266256	0.01468368020323707	1.9709567696020724
SP_PIR_KEYWORDS	mRNA transport	9	0.46899426784783743	0.0012700826769815735	RANBP16, NXT1, NUP214, TSU, NUP160, NXF2, MAGO, EMB, MBO	1861	17	12980	3.692511932231248	0.3290491767786121	0.009456419259496474	1.6955616859065992
GOTERM_BP_FAT	GO:0008104~protein localization	83	4.325169359041167	0.0013264138781452154	MOL, AUR, RB, TTM50, SEC6, SRP68, MAEL, KAP-ALPHA1, MBO, HP5, SHG, MYS45A, VTI1, RANBP21, RANBP9, AUB, ATG5, MSK, CYCB, RAB23, AP-2SIGMA, LOCO, PARG, LTD, KLP67A, JUMU, CHB, AKAP200, TOM70, PBL, HSP60, PATJ, TUM, RAD50, LDLCP, MIB1, IAL, NS3, PAR-6, SCRA, PAV, PKAAP, LAP1, CG9426, NXT1, LARK, G, NUP160, FS(2)KET, POSH, CG8176, MAGO, CG9393, SLAM, NUP214, TRN-SR, CACT, CG3160, P, S, SMT3, EMB, SCA…	1213	392	7937	1.3854396251493177	0.961808568143838	0.01686217368316356	2.3100887756503097
GOTERM_BP_FAT	GO:0006606~protein import into nucleus	14	0.7295466388744137	0.0017093766425364688	RANBP16, FS(2)KET, LWR, KAP-ALPHA1, MBO, RANBP21, NUP214, RANBP9, TRN-SR, PLL, MSK, SMT3, MTOR, EMB	1213	36	7937	2.54460932490611	0.9851337935123792	0.02061942509430148	2.967635990116946
GOTERM_BP_FAT	GO:0050657~nucleic acid transport	20	1.0422094841063054	0.002016050407293523	RANBP16, NXT1, HEL25E, DCR-1, NUP133, GMER, NUP160, NXF2, MAGO, MBO, HPR1, LDLCP, PHAX, NUP214, TRN-SR, TSU, THOC6, EMB, THOC5, THO2	1213	63	7937	2.077232101964171	0.9930184897414736	0.023473645942400867	3.4911826167121296
GOTERM_BP_FAT	GO:0050658~RNA transport	20	1.0422094841063054	0.002016050407293523	RANBP16, NXT1, HEL25E, DCR-1, NUP133, GMER, NUP160, NXF2, MAGO, MBO, HPR1, LDLCP, PHAX, NUP214, TRN-SR, TSU, THOC6, EMB, THOC5, THO2	1213	63	7937	2.077232101964171	0.9930184897414736	0.023473645942400867	3.4911826167121296
GOTERM_BP_FAT	GO:0015931~nucleobase, nucleoside, nucleotide and nucleic acid transport	21	1.0943199583116208	0.0021720718079370023	RANBP16, NXT1, HEL25E, PAPST2, DCR-1, NUP133, GMER, NUP160, NXF2, MAGO, MBO, HPR1, LDLCP, PHAX, NUP214, TRN-SR, TSU, THOC6, EMB, THOC5, THO2	1213	68	7937	2.020719169778381	0.9952476121228895	0.025032579203576932	3.7565151809266673
GOTERM_BP_FAT	GO:0006406~mRNA export from nucleus	10	0.5211047420531527	0.0022593109631717546	NXT1, HEL25E, TSU, TRN-SR, THOC6, NXF2, MAGO, THOC5, HPR1, THO2	1213	21	7937	3.1158481529462567	0.9961673275826848	0.025665788931595324	3.9045754498485463
GOTERM_BP_FAT	GO:0051170~nuclear import	14	0.7295466388744137	0.0022729657059473362	RANBP16, FS(2)KET, LWR, KAP-ALPHA1, MBO, RANBP21, NUP214, RANBP9, TRN-SR, PLL, MSK, SMT3, MTOR, EMB	1213	37	7937	2.4758360999086473	0.9962942140898846	0.025583080495629962	3.927730508045746
GOTERM_BP_FAT	GO:0051236~establishment of RNA localization	20	1.0422094841063054	0.002465541982011262	RANBP16, NXT1, HEL25E, DCR-1, NUP133, GMER, NUP160, NXF2, MAGO, MBO, HPR1, LDLCP, PHAX, NUP214, TRN-SR, TSU, THOC6, EMB, THOC5, THO2	1213	64	7937	2.044775350370981	0.9976951107055642	0.02698385746032239	4.253732163812973
GOTERM_MF_FAT	GO:0019899~enzyme binding	21	1.0943199583116208	0.0025413533924778216	RANBP16, PI3K21B, BIF, TOC, SU(VAR)2-10, COS, TOPORS, SPRI, MR, PNUT, CG1815, CNK, RANBP21, NUP358, RANBP9, NEB, TSC1, DAAM, MSK, CAF1, LAP1	1266	66	7918	1.9900186701134572	0.8984886549833111	0.04147791914283039	3.88819057212485
GOTERM_BP_FAT	GO:0070727~cellular macromolecule localization	54	2.8139656070870247	0.004064034207884542	SRP68, RB, KAP-ALPHA1, MAEL, MBO, VTI1, RANBP21, RANBP9, AUB, MSK, OKR, AP-2SIGMA, PARG, TOM70, HSP60, SPN-D, VAS, NXT1, G, FS(2)KET, CG8176, POSH, MAGO, CG9393, ETS97D, NUP214, TRN-SR, CG3160, P, S, SMT3, EMB, HRB27C, RANBP16, SPINDLY, CG6404, ORB, LWR, MSPS, SPIR, OR, MUS301, EXU, GLO, TSU, DCP1, PLL, LKB1, BTZ, MTOR, CM, VPS26, CSUL, CG10420	1213	244	7937	1.4481031989512523	0.9999554052536506	0.04088205779324716	6.919741421405989
GOTERM_BP_FAT	GO:0000059~protein import into nucleus, docking	8	0.4168837936425221	0.009063361875507782	RANBP16, RANBP21, RANBP9, NUP214, TRN-SR, FS(2)KET, MSK, EMB	1213	17	7937	3.079191115852771	0.9999999998125526	0.08133991598140256	14.813006651172245
GOTERM_BP_FAT	GO:0046907~intracellular transport	63	3.282959874934862	0.016177229297468926	DEBCL, SRP68, RB, KAP-ALPHA1, MBO, SYX6, VTI1, RANBP21, RANBP9, MSK, AP-2SIGMA, LOCO, TRAL, THO2, NUP133, TOM70, HSP60, LDLCP, NS3, THOC6, CPB, THOC5, TRS23, NXT1, LARK, G, FS(2)KET, CG8176, DCP-1, MAGO, CG9393, CG3071, NUP358, NUP214, TRN-SR, QUA, CG3160, CG33635, P, S, SMT3, EMB, SCAT, KAP3, RANBP16, HEL25E, NUP154, LWR, NXF2, OR, HPR1, PHAX, TSU, MAPMODULIN, PLL, ABL, KLP68D, MTOR, ENA, CM, CK…	1213	313	7937	1.317018244839584	1.0	0.13261682271958242	24.96299931329108
INTERPRO	IPR001494:Importin-beta, N-terminal	7	0.36477331943720687	0.02378060353152757	RANBP16, RANBP21, RANBP9, TRN-SR, FS(2)KET, MSK, EMB	1650	15	10196	2.883717171717172	1.0	0.554440487573892	33.690733357989025
GOTERM_MF_FAT	GO:0008536~Ran GTPase binding	5	0.26055237102657636	0.026467274478337247	RANBP16, RANBP21, NUP358, RANBP9, MSK	1266	8	7918	3.908965244865718	0.9999999999663373	0.28797530626841694	34.167443312216214
SP_PIR_KEYWORDS	nuclear pore complex	5	0.26055237102657636	0.029060909599692677	RANBP16, NUP214, NUP160, EMB, MBO	1861	9	12980	3.8748582004895815	0.9999048774023593	0.14525746410168727	32.75558341287177
GOTERM_BP_FAT	GO:0043623~cellular protein complex assembly	20	1.0422094841063054	0.042156983823528234	RANBP16, CG6404, SURF6, FS(2)KET, CG31961, ALPHATUB84D, RANBP21, CG1890, RANBP9, NUP214, TRN-SR, GAMMATUB23C, LAP, TSR, MSK, GAMMATUB37C, EMB, KLP67A, BETATUB56D, MARS	1213	83	7937	1.5766942460691902	1.0	0.28717282722080617	53.15987388185599
SP_PIR_KEYWORDS	protein transport	22	1.1464304325169359	0.047909851155224704	RANBP16, NXT1, G, NUP160, FS(2)KET, SEC6, TTM50, CG9393, EXO70, MBO, CG7787, MYS45A, LDLCP, NUP214, NS3, ATG5, CG3160, YIN, EMB, SCAT, VPS26, CG10420	1861	101	12980	1.519251334053341	0.999999798203105	0.20022140790944043	48.34723593259679
GOTERM_BP_FAT	GO:0033365~protein localization in organelle	21	1.0943199583116208	0.055125082238608264	RANBP16, TOM70, FS(2)KET, LWR, SRP68, KAP-ALPHA1, HSP60, CG9393, MBO, RANBP21, RANBP9, NUP214, TRN-SR, PLL, S, MSK, SMT3, PARG, MTOR, EMB, CG10420	1213	91	7937	1.509987951043186	1.0	0.34725644117494525	63.15535236284767
GOTERM_BP_FAT	GO:0017038~protein import	17	0.8858780614903595	0.059562798310852864	RANBP16, TOM70, FS(2)KET, LWR, KAP-ALPHA1, HSP60, CG9393, MBO, RANBP21, RANBP9, NUP214, TRN-SR, PLL, MSK, SMT3, MTOR, EMB	1213	70	7937	1.5890825580025911	1.0	0.36557036393521203	66.08646048959488
GOTERM_MF_FAT	GO:0031267~small GTPase binding	8	0.4168837936425221	0.07557343738543343	RANBP16, RANBP21, NUP358, RANBP9, MSK, DAAM, SPRI, LAP1	1266	24	7918	2.0847814639283833	1.0	0.5644373691600463	70.61580759546588
GOTERM_MF_FAT	GO:0017016~Ras GTPase binding	8	0.4168837936425221	0.07557343738543343	RANBP16, RANBP21, NUP358, RANBP9, MSK, DAAM, SPRI, LAP1	1266	24	7918	2.0847814639283833	1.0	0.5644373691600463	70.61580759546588
GOTERM_BP_FAT	GO:0006605~protein targeting	23	1.1985409067222512	0.09940697394712612	RANBP16, NXT1, TOM70, FS(2)KET, LWR, SRP68, KAP-ALPHA1, HSP60, CG9393, MBO, RANBP21, RANBP9, NUP214, TRN-SR, PLL, P, S, MSK, SMT3, MTOR, EMB, VPS26, CG10420	1213	109	7937	1.3806923466725156	1.0	0.5033694407034666	84.17628237727335
GOTERM_MF_FAT	GO:0008565~protein transporter activity	16	0.8337675872850442	0.115825110268715	RANBP16, CG6404, G, CG3876, TOM70, FS(2)KET, RB, KAP-ALPHA1, OR, RANBP21, LDLCP, RANBP9, TRN-SR, MSK, AP-2SIGMA, EMB	1266	68	7918	1.4716104451259178	1.0	0.6804685434023768	85.31800075559264
INTERPRO	IPR013598:Exportin-1/Importin-beta-like	3	0.1563314226159458	0.12511529468416976	RANBP21, TRN-SR, EMB	1650	4	10196	4.634545454545455	1.0	0.942562058216871	89.78829892591084
GOTERM_MF_FAT	GO:0051020~GTPase binding	8	0.4168837936425221	0.12713201366817894	RANBP16, RANBP21, NUP358, RANBP9, MSK, DAAM, SPRI, LAP1	1266	27	7918	1.853139079047452	1.0	0.7054713117776582	87.98649268742817
GOTERM_BP_FAT	GO:0034613~cellular protein localization	34	1.771756122980719	0.1394370389635694	NXT1, G, FS(2)KET, CG8176, SRP68, RB, KAP-ALPHA1, CG9393, MBO, RANBP21, VTI1, NUP214, RANBP9, TRN-SR, CG3160, P, MSK, S, SMT3, AP-2SIGMA, PARG, EMB, RANBP16, SPINDLY, CG6404, TOM70, LWR, HSP60, OR, PLL, MTOR, CM, VPS26, CG10420	1213	179	7937	1.2428578665942054	1.0	0.607503082535263	92.8942673783463
GOTERM_BP_FAT	GO:0006611~protein export from nucleus	3	0.1563314226159458	0.1697443748559977	RANBP16, NXT1, EMB	1213	5	7937	3.9259686727122833	1.0	0.6742421893575917	96.22056142230194
GOTERM_BP_FAT	GO:0015031~protein transport	49	2.553413236060448	0.1943418385302832	MOL, SEC6, TTM50, SRP68, RB, KAP-ALPHA1, MBO, HP5, VTI1, RANBP21, MYS45A, RANBP9, ATG5, MSK, RAB23, AP-2SIGMA, LTD, TOM70, HSP60, LDLCP, NS3, LAP1, NXT1, G, NUP160, FS(2)KET, CG8176, CG9393, NUP214, TRN-SR, CG3160, P, S, SMT3, EMB, SCAT, RANBP16, LWR, EXO70, OR, CG7787, RAB30, PLL, RAB35, YIN, MTOR, CM, VPS26, CG10420	1213	278	7937	1.1533121400653592	1.0	0.7196621062814481	97.77443590402137
GOTERM_BP_FAT	GO:0045184~establishment of protein localization	50	2.6055237102657633	0.20022966189448324	MOL, SEC6, TTM50, SRP68, RB, KAP-ALPHA1, MBO, HP5, VTI1, RANBP21, MYS45A, RANBP9, ATG5, MSK, RAB23, AP-2SIGMA, LTD, TOM70, PBL, HSP60, LDLCP, NS3, LAP1, NXT1, G, NUP160, FS(2)KET, CG8176, CG9393, NUP214, TRN-SR, CG3160, P, S, SMT3, EMB, SCAT, RANBP16, LWR, EXO70, OR, CG7787, RAB30, PLL, RAB35, YIN, MTOR, CM, VPS26, CG10420	1213	285	7937	1.147944056348621	1.0	0.7281386667184562	98.04409680965647
SP_PIR_KEYWORDS	translocation	7	0.36477331943720687	0.253253908663504	RANBP16, NUP214, NUP160, TTM50, EMB, MBO, CG10420	1861	30	12980	1.627440444205624	1.0	0.6229979506442415	98.0347225933011
GOTERM_BP_FAT	GO:0006886~intracellular protein transport	31	1.6154247003647733	0.2615241969832977	NXT1, G, FS(2)KET, CG8176, SRP68, RB, KAP-ALPHA1, CG9393, MBO, RANBP21, VTI1, NUP214, RANBP9, TRN-SR, CG3160, P, MSK, S, SMT3, AP-2SIGMA, EMB, RANBP16, TOM70, LWR, HSP60, OR, PLL, MTOR, CM, VPS26, CG10420	1213	174	7937	1.165756981360927	1.0	0.8149833074519979	99.51962971988607
GOTERM_CC_FAT	GO:0031967~organelle envelope	50	2.6055237102657633	0.8518179896993401	DEBCL, TTM50, UGT, KAP-ALPHA1, CG5199, MBO, RANBP21, RANBP9, BOCKSBEUTEL, MSK, LBR, NUP133, TOM70, RRP6, CG7943, RRP4, PATJ, TOPORS, COQ2, T-CP1, MAD2, KUK, AIF, NUP107, NXT1, DNAPOL-ALPHA73, L(2)37CC, NUP160, FS(2)KET, SU(VAR)2-10, CG4743, CG9393, NUP358, NUP214, TRN-SR, RRP42, CG4908, ULP1, EMB, RANBP16, AXS, CG6404, NUP154, TOC, DHOD, GCL, LAM, BTZ, MTOR, PTP61F	771	344	4786	0.9022562060748651	1.0	0.9986268788706305	99.99999999984955
GOTERM_CC_FAT	GO:0031975~envelope	50	2.6055237102657633	0.8572642050611511	DEBCL, TTM50, UGT, KAP-ALPHA1, CG5199, MBO, RANBP21, RANBP9, BOCKSBEUTEL, MSK, LBR, NUP133, TOM70, RRP6, CG7943, RRP4, PATJ, TOPORS, COQ2, T-CP1, MAD2, KUK, AIF, NUP107, NXT1, DNAPOL-ALPHA73, L(2)37CC, NUP160, FS(2)KET, SU(VAR)2-10, CG4743, CG9393, NUP358, NUP214, TRN-SR, RRP42, CG4908, ULP1, EMB, RANBP16, AXS, CG6404, NUP154, TOC, DHOD, GCL, LAM, BTZ, MTOR, PTP61F	771	345	4786	0.8996409706949379	1.0	0.9987322551878474	99.9999999999118
GOTERM_MF_FAT	GO:0008320~protein transmembrane transporter activity	4	0.20844189682126105	0.9345043706480606	TOM70, FS(2)KET, MSK, KAP-ALPHA1	1266	35	7918	0.7147822162040172	1.0	0.9999969388812092	100.0
GOTERM_BP_FAT	GO:0055085~transmembrane transport	8	0.4168837936425221	0.9990535990432093	RANBP16, NUP214, NUP160, SUT1, TTM50, EMB, MBO, CG10420	1213	112	7937	0.4673772229419385	1.0	0.9999999999861848	100.0
SP_PIR_KEYWORDS	transport	45	2.344971339239187	0.9994709781518621	NXT1, G, NUP160, FS(2)KET, DHD, TTM50, SEC6, CG31262, CG4743, CG9393, MAGO, CG7777, MBO, MYS45A, NUP214, CG6927, RDGBBETA, ATG5, CG3160, CG1698, FOI, EMB, SCAT, TRX-2, CG1598, CG4476, RANBP16, PAPST2, CG10444, SUT1, CG7943, CSAT, NXF2, EXO70, SPIR, CG7787, CG16868, LDLCP, NS3, TSU, BLOT, YIN, NA, VPS26, CG10420	1861	465	12980	0.6749752994401207	1.0	0.9999996920911055	100.0
Annotation Cluster 59	Enrichment Score: 2.1117404229438463
Category	Term	Count	%	PValue	Genes	List Total	Pop Hits	Pop Total	Fold Enrichment	Bonferroni	Benjamini	FDR
GOTERM_BP_FAT	GO:0006402~mRNA catabolic process	13	0.6774361646690985	4.276496359320262E-4	UPF1, CG3857, CG2091, CG6967, UPF3, DCP1, ARMI, CG11337, EDC3, PUM, PABP2, POP2, GE-1	1213	28	7937	3.0379519491226	0.6508463221865435	0.006356939626350755	0.7503660111772281
GOTERM_BP_FAT	GO:0006401~RNA catabolic process	13	0.6774361646690985	9.046734224086864E-4	UPF1, CG3857, CG2091, CG6967, UPF3, DCP1, ARMI, CG11337, EDC3, PUM, PABP2, POP2, GE-1	1213	30	7937	2.835421819181094	0.8920949818623801	0.012225776943264988	1.5810983688685831
GOTERM_BP_FAT	GO:0000956~nuclear-transcribed mRNA catabolic process	10	0.5211047420531527	0.0088589410766187	UPF1, CG3857, DCP1, ARMI, CG2091, POP2, PABP2, PUM, CG6967, UPF3	1213	25	7937	2.6173124484748556	0.999999999688649	0.08015490815093895	14.503034038887675
GOTERM_BP_FAT	GO:0000288~nuclear-transcribed mRNA catabolic process, deadenylation-dependent decay	4	0.20844189682126105	0.07705059840787915	CG2091, POP2, PABP2, PUM	1213	7	7937	3.739017783535508	1.0	0.42990448669368875	75.63149880997838
GOTERM_BP_FAT	GO:0000184~nuclear-transcribed mRNA catabolic process, nonsense-mediated decay	6	0.3126628452318916	0.10460684839442976	UPF1, CG3857, DCP1, ARMI, CG6967, UPF3	1213	17	7937	2.3093933368895785	1.0	0.5184163942894536	85.71020395461366
Annotation Cluster 60	Enrichment Score: 2.111031770926012
Category	Term	Count	%	PValue	Genes	List Total	Pop Hits	Pop Total	Fold Enrichment	Bonferroni	Benjamini	FDR
GOTERM_BP_FAT	GO:0044265~cellular macromolecule catabolic process	63	3.282959874934862	1.1690353847399944E-6	FSN, SINA, BRE1, AOS1, CG6967, FZY, UBCD2, UBCD4, UCH, NOT, CG11337, EDC3, CG9062, PROSBETA1, PROSBETA3, CG8188, TOP3BETA, PROSBETA7, NCT, TOPORS, MR, CG8494, MIB1, CG7427, CG4968, PABP2, CG12082, AIF, FBW5, USP7, PIC, PROSALPHA7, PROSALPHA5, VIH, NEDD8, RDX, RAT1, AGO, CG32479, CG4502, ERCC1, GE-1, WRNEXO, UPF1, HYD, CG3857, LWR, SCE, CG2091, UPF3, CG5384, DCP1, CG7288, UBA1, CHIP, ARMI, DBO, UB…	1213	225	7937	1.832118713932399	0.0028716974931349837	3.9394138104276166E-5	0.002058496461576631
GOTERM_BP_FAT	GO:0009057~macromolecule catabolic process	68	3.543512245961438	5.1578490144656944E-5	FSN, SINA, BRE1, AOS1, O-FUT1, CG6967, FZY, UBCD2, UBCD4, UCH, NOT, CG11337, EDC3, CG9062, PROSBETA1, PROSBETA3, CG8188, TOP3BETA, PROSBETA7, NCT, TOPORS, MR, CG8494, MIB1, CG7427, FDL, CG4968, PABP2, CG12082, AIF, FBW5, USP7, PIC, PROSALPHA7, PROSALPHA5, VIH, RDX, NEDD8, PMI, RAT1, AGO, CG32479, CG8460, CG4502, ERCC1, GE-1, WRNEXO, UPF1, CG3857, HYD, LWR, SCE, CG2091, UPF3, CG5384, RPT4, DCP1, C…	1213	277	7937	1.6062928384141713	0.11916623345653865	0.0010065276988310279	0.09078399704086637
SP_PIR_KEYWORDS	ubl conjugation pathway	30	1.5633142261594581	7.320352325695686E-5	USP7, SINA, FSN, PIC, BRE1, VIH, RDX, NEDD8, AGO, UBCD2, UCH, NOT, UBCD4, CG4502, CG9062, CG8188, HYD, LWR, SCE, TOPORS, CG8494, MIB1, CG5384, CG7427, UBA1, DBO, CG4968, CG12082, ARI-2, EBI	1861	98	12980	2.135125947208545	0.022724565134404018	6.963255639168553E-4	0.09845727262882686
GOTERM_BP_FAT	GO:0051603~proteolysis involved in cellular protein catabolic process	45	2.344971339239187	0.001101882926593545	USP7, FSN, SINA, PIC, PROSALPHA7, BRE1, PROSALPHA5, VIH, AOS1, NEDD8, RDX, FZY, AGO, UBCD2, CG32479, UBCD4, UCH, NOT, CG4502, CG9062, PROSBETA1, PROSBETA3, CG8188, PROSBETA7, HYD, NCT, LWR, SCE, TOPORS, MR, CG8494, MIB1, CG5384, CG7427, CG7288, UBA1, CHIP, UBA2, DBO, CG4968, CG12082, ARI-2, CG15817, FBW5, EBI	1213	183	7937	1.60900355439028	0.9336045332668831	0.01439868328486682	1.9226169786768055
GOTERM_BP_FAT	GO:0044257~cellular protein catabolic process	45	2.344971339239187	0.001101882926593545	USP7, FSN, SINA, PIC, PROSALPHA7, BRE1, PROSALPHA5, VIH, AOS1, NEDD8, RDX, FZY, AGO, UBCD2, CG32479, UBCD4, UCH, NOT, CG4502, CG9062, PROSBETA1, PROSBETA3, CG8188, PROSBETA7, HYD, NCT, LWR, SCE, TOPORS, MR, CG8494, MIB1, CG5384, CG7427, CG7288, UBA1, CHIP, UBA2, DBO, CG4968, CG12082, ARI-2, CG15817, FBW5, EBI	1213	183	7937	1.60900355439028	0.9336045332668831	0.01439868328486682	1.9226169786768055
GOTERM_BP_FAT	GO:0019941~modification-dependent protein catabolic process	42	2.1886399166232415	0.00133390117869532	USP7, FSN, SINA, PIC, PROSALPHA7, BRE1, PROSALPHA5, VIH, AOS1, NEDD8, RDX, FZY, AGO, UBCD2, CG32479, UCH, NOT, UBCD4, CG4502, CG9062, CG8188, PROSBETA7, HYD, LWR, SCE, TOPORS, MR, CG8494, MIB1, CG5384, CG7427, CG7288, UBA1, CHIP, UBA2, DBO, CG4968, CG12082, ARI-2, CG15817, FBW5, EBI	1213	169	7937	1.6261408703542002	0.9625064881130899	0.016869495399416068	2.3229846580368974
GOTERM_BP_FAT	GO:0043632~modification-dependent macromolecule catabolic process	42	2.1886399166232415	0.0015053718923297883	USP7, FSN, SINA, PIC, PROSALPHA7, BRE1, PROSALPHA5, VIH, AOS1, NEDD8, RDX, FZY, AGO, UBCD2, CG32479, UCH, NOT, UBCD4, CG4502, CG9062, CG8188, PROSBETA7, HYD, LWR, SCE, TOPORS, MR, CG8494, MIB1, CG5384, CG7427, CG7288, UBA1, CHIP, UBA2, DBO, CG4968, CG12082, ARI-2, CG15817, FBW5, EBI	1213	170	7937	1.6165753358227049	0.9754244937611298	0.01854311808689324	2.6178811353173903
GOTERM_BP_FAT	GO:0070647~protein modification by small protein conjugation or removal	21	1.0943199583116208	0.0017838071330244926	USP7, SINA, PIC, BRE1, AOS1, VIH, RDX, CG2218, TOPORS, BUR, MORGUE, MIB1, CG7427, CHIP, UCH, NOT, UBA2, CG12082, ELGI, CSN1B, FBW5	1213	67	7937	2.0508791573870138	0.9876250873397764	0.02119691944188007	3.0949476883496363
INTERPRO	IPR016135:Ubiquitin-conjugating enzyme/RWD-like	14	0.7295466388744137	0.0021838591172454102	CG10254, UEV1A, LWR, VIH, CG2924, CG5515, CG5823, CG10343, MORGUE, UBCD2, UBCD4, CG4502, GCN2, CG13344	1650	35	10196	2.471757575757576	0.9836304276427267	0.11716423409729626	3.66315493638828
GOTERM_BP_FAT	GO:0030163~protein catabolic process	47	2.4491922876498173	0.0022681693660591964	USP7, FSN, SINA, PIC, PROSALPHA7, BRE1, PROSALPHA5, VIH, AOS1, NEDD8, RDX, O-FUT1, FZY, AGO, UBCD2, CG32479, UBCD4, UCH, NOT, CG4502, CG9062, PROSBETA1, PROSBETA3, CG8188, PROSBETA7, HYD, NCT, LWR, SCE, TOPORS, MR, CG8494, MIB1, CG5384, RPT4, CG7427, CG7288, UBA1, CHIP, UBA2, DBO, CG4968, CG12082, ARI-2, CG15817, FBW5, EBI	1213	200	7937	1.5376710634789776	0.9962501298779881	0.02564693747605329	3.9195977044691133
KEGG_PATHWAY	dme04120:Ubiquitin mediated proteolysis	28	1.4590932777488275	0.006870976503354789	SINA, PIC, SU(VAR)2-10, VIH, AOS1, CDC16, CG5823, MORGUE, AGO, FZY, UBCD2, UBCD4, SHTD, CG4502, CG8188, CG10254, HYD, LWR, CBL, CG2924, MR, CDC27, UBA1, CHIP, UBA2, SLMB, ABO, APC7	362	97	2054	1.6378652389360369	0.46233636681160206	0.050395956533806796	7.226168494660867
GOTERM_BP_FAT	GO:0032446~protein modification by small protein conjugation	15	0.7816571130797291	0.010342889196350494	SINA, PIC, BRE1, AOS1, VIH, CG2218, RDX, TOPORS, MORGUE, MIB1, CG7427, CHIP, UBA2, ELGI, FBW5	1213	48	7937	2.044775350370981	0.999999999992193	0.09069805971888334	16.729260859287564
GOTERM_MF_FAT	GO:0016881~acid-amino acid ligase activity	27	1.4069828035435124	0.03457338246370965	SINA, CG31108, CG16833, WFS1, VIH, CG2218, CDC16, CG5823, MORGUE, AGO, UBCD2, UBCD4, CG4502, ELGI, CG4089, CG8188, CG10254, UEV1A, HYD, LWR, CG2924, TOPORS, MIB1, UBA1, CHIP, SLMB, ARI-2	1266	114	7918	1.4812920927912199	0.9999999999999817	0.3555294324140402	42.210852699742986
GOTERM_MF_FAT	GO:0004842~ubiquitin-protein ligase activity	21	1.0943199583116208	0.03502491620757984	CG10254, UEV1A, SINA, HYD, VIH, CG2924, CG2218, TOPORS, CDC16, CG5823, MORGUE, MIB1, AGO, UBCD2, UBA1, CHIP, UBCD4, CG4502, SLMB, ARI-2, CG8188	1266	83	7918	1.5824244846685322	0.999999999999988	0.35536377329127833	42.63065978938585
GOTERM_MF_FAT	GO:0019787~small conjugating protein ligase activity	22	1.1464304325169359	0.038643602681673266	CG10254, UEV1A, SINA, HYD, LWR, VIH, CG2924, CG2218, TOPORS, CDC16, CG5823, MORGUE, MIB1, AGO, UBCD2, UBA1, CHIP, UBCD4, CG4502, SLMB, ARI-2, CG8188	1266	89	7918	1.5460177148232954	0.9999999999999996	0.376493112082676	45.89346017205893
INTERPRO	IPR000608:Ubiquitin-conjugating enzyme, E2	10	0.5211047420531527	0.042554350653486235	CG10254, MORGUE, UEV1A, UBCD2, UBCD4, LWR, CG4502, VIH, CG2924, CG5823	1650	30	10196	2.0597979797979797	1.0	0.7158995126410528	52.398855598322136
GOTERM_BP_FAT	GO:0016567~protein ubiquitination	12	0.6253256904637832	0.04631188421303456	MORGUE, MIB1, SINA, PIC, CHIP, BRE1, VIH, RDX, CG2218, TOPORS, ELGI, FBW5	1213	42	7937	1.8695088917677543	1.0	0.30786909756154346	56.61161643898257
GOTERM_MF_FAT	GO:0016879~ligase activity, forming carbon-nitrogen bonds	30	1.5633142261594581	0.07998550723505078	CG31108, SINA, CG16833, WFS1, VIH, CG2218, CDC16, CG5823, MORGUE, AGO, UBCD2, UBCD4, CG4502, ELGI, CG4089, CG8188, CG10254, UEV1A, HYD, LWR, CG2924, TOPORS, BUR, GS1, MIB1, UBA1, CHIP, SLMB, ARI-2, ASPARAGINE-SYNTHETASE	1266	140	7918	1.340216655382532	1.0	0.5691902991297214	72.72708310046998
SMART	SM00212:UBCc	10	0.5211047420531527	0.08347592461471184	CG10254, MORGUE, UEV1A, UBCD2, UBCD4, LWR, CG4502, VIH, CG2924, CG5823	886	30	4824	1.8148984198645597	0.999999999999544	0.6939533217403786	69.25884547607872
GOTERM_BP_FAT	GO:0006511~ubiquitin-dependent protein catabolic process	21	1.0943199583116208	0.08720574516756743	USP7, SINA, PROSBETA7, PIC, PROSALPHA7, PROSALPHA5, NEDD8, TOPORS, MR, CG8494, FZY, CG5384, AGO, CG7288, CHIP, CG32479, UCH, NOT, CG12082, FBW5, CG15817	1213	96	7937	1.4313427452596865	1.0	0.4639382711632697	79.94515875138022
GOTERM_MF_FAT	GO:0016790~thiolester hydrolase activity	11	0.5732152162584679	0.09393311217617208	USP7, CG8494, CG5384, CG7288, CG32479, NOT, UCH, CG4365, CG4968, CG12082, CG15817	1266	40	7918	1.7199447077409162	1.0	0.6185995240649349	78.50523037189323
UP_SEQ_FEATURE	active site:Glycyl thioester intermediate	6	0.3126628452318916	0.2187266523939797	UBCD2, HYD, UBCD4, CG4502, VIH, CG8188	613	16	2975	1.819942903752039	1.0	0.9998229461740987	98.32800258966654
GOTERM_CC_FAT	GO:0000151~ubiquitin ligase complex	9	0.46899426784783743	0.309418528218655	MORGUE, AGO, SINA, CHIP, SHTD, SLMB, CG2218, CDC16, MR	771	40	4786	1.396692607003891	1.0	0.8005847139643333	99.49000900665762
GOTERM_BP_FAT	GO:0006508~proteolysis	99	5.158936946326212	0.9380914115289318	DIP-B, FSN, SINA, EA, CG11843, RPN9, FZY, UBCD2, UBCD4, NOT, RPN1, RPN5, RPN7, CG8728, CUTLET, KUZ, STE24A, CG8945, MR, CG11836, SP1029, CG8494, MIB1, SLMB, GD, PIC, PROSALPHA7, PROSALPHA5, S2P, CG3744, NEDD8, CG30002, CG11313, CALPC, CG13630, CG32479, S, CG4502, CG4408, S1P, SCE, CG6508, CG1440, SSE, RPT4, CG4580, UBA1, CHIP, UBA2, DPPIII, ARI-2, CG15817, BRE1, AOS1, CG2915, CG11670, UCH, CG9062…	1213	731	7937	0.8861625595041407	1.0	0.9999794958844905	100.0
Annotation Cluster 61	Enrichment Score: 2.053918758413098
Category	Term	Count	%	PValue	Genes	List Total	Pop Hits	Pop Total	Fold Enrichment	Bonferroni	Benjamini	FDR
INTERPRO	IPR001878:Zinc finger, CCHC-type	12	0.6253256904637832	0.002008203489563007	TAF1, LARK, CG4622, SNAMA, CG12863, CG10492, SF1, SLU7, CG3800, ARI-2, CLP, CG5516	1650	27	10196	2.746397306397306	0.9772053352893971	0.11144914774422987	3.373251754594986
SMART	SM00343:ZnF_C2HC	12	0.6253256904637832	0.0055123639934029365	TAF1, LARK, CG4622, SNAMA, CG12863, CG10492, SF1, SLU7, CG3800, ARI-2, CLP, CG5516	886	27	4824	2.419864559819413	0.8350316897485509	0.16489698314401258	7.20720920453849
UP_SEQ_FEATURE	zinc finger region:CCHC-type	4	0.20844189682126105	0.0622440897292596	LARK, CG4622, SLU7, RAT1	613	5	2975	3.8825448613376836	1.0	0.9911161537211449	65.53364960389699
Annotation Cluster 62	Enrichment Score: 1.992193395066587
Category	Term	Count	%	PValue	Genes	List Total	Pop Hits	Pop Total	Fold Enrichment	Bonferroni	Benjamini	FDR
GOTERM_BP_FAT	GO:0030707~ovarian follicle cell development	64	3.3350703491401767	9.50878909116919E-9	FS(1)M3, ED, CP18, CP19, POLYBROMO, CP15, GEMININ, MIP40, SHG, BICC, AUB, OKR, CAF1, LOCO, CYCE, MIP120, DSOR1, SPN-D, COS, MCM6, SLPR, SMO, PAR-6, SLMB, RME-8, CPB, JING, STL, VAS, RBF, FS(1)YB, DUP, VIR, PXT, FS(2)KET, AOP, SHARK, NDL, N, VM26AA, E2F, CACT, RAC1, SMT3, SAX, HRB27C, EYA, MAD, TOC, CBL, SCE, DA, SPRI, SPIR, SCM, NEB, LKB1, CED-12, RHI, ARMI, MED, TSR, SRC64B, ENA	1213	204	7937	2.052794077235181	2.3391347689472042E-5	4.678323159978959E-7	1.6743716602096725E-5
GOTERM_BP_FAT	GO:0007298~border follicle cell migration	17	0.8858780614903595	0.03688650537285221	VIR, DSOR1, CBL, AOP, N, SPRI, SHG, PAR-6, CED-12, TSR, RAC1, SLMB, RME-8, CPB, JING, ENA, HRB27C	1213	66	7937	1.6853905918209298	1.0	0.2564620955578609	48.40806287595091
GOTERM_BP_FAT	GO:0006928~cell motion	58	3.0224075039082856	0.0562910159762779	MOD(MDG4), DOCK, BABO, SHG, BICC, SEMA-1B, NOT, NIPP1, DNT, FOI, MIP120, WNT5, STAI, E(Z), CHB, DSOR1, FMR1, PBL, NRT, RAS, PAR-6, LOLA, SLMB, RME-8, CPB, JING, CDGAPR, VIR, BIF, SEMA-2A, SBB, APC2, AOP, N, SLAM, EIF-2BETA, AWD, RAC1, WUN2, HRB27C, APC, EYA, PTP69D, HB, XNP, CBL, SN, SPRI, FPPS, BUR, LAR, CED-12, MED, TSR, ABL, PUM, ENA, PTP61F	1213	305	7937	1.2442960820618167	1.0	0.35243156508403994	63.94777363084096
GOTERM_BP_FAT	GO:0007297~ovarian follicle cell migration	18	0.9379885356956749	0.07778029946138451	VIR, DSOR1, CBL, AOP, N, SPRI, SHG, BICC, PAR-6, CED-12, TSR, RAC1, SLMB, RME-8, CPB, JING, ENA, HRB27C	1213	78	7937	1.5099879510431862	1.0	0.43214117812720276	75.96853269426893
GOTERM_BP_FAT	GO:0051674~localization of cell	37	1.9280875455966648	0.13228472150469045	MOD(MDG4), VIR, APC2, AOP, N, DEL, SLAM, SHG, BICC, AWD, NOT, RAC1, WUN2, FOI, MIP120, STAI, HRB27C, APC, EYA, HB, DSOR1, XNP, CBL, PBL, SN, SPN-D, SPRI, FPPS, PAR-6, CED-12, TSR, SLMB, CPB, RME-8, PUM, JING, ENA	1213	196	7937	1.2352112320608377	1.0	0.5885948021136966	91.7793736447117
GOTERM_BP_FAT	GO:0016477~cell migration	32	1.6675351745700884	0.20861519159705763	MOD(MDG4), VIR, AOP, N, SLAM, SHG, BICC, AWD, NOT, RAC1, WUN2, FOI, STAI, HRB27C, EYA, HB, DSOR1, XNP, CBL, PBL, SN, SPRI, FPPS, PAR-6, CED-12, TSR, SLMB, CPB, RME-8, PUM, JING, ENA	1213	175	7937	1.1964856907313626	1.0	0.7418666295300478	98.37541601061415
GOTERM_BP_FAT	GO:0048870~cell motility	33	1.7196456487754037	0.2676018991601222	MOD(MDG4), VIR, AOP, N, SLAM, SHG, BICC, AWD, NOT, RAC1, WUN2, FOI, MIP120, STAI, HRB27C, EYA, HB, DSOR1, XNP, CBL, PBL, SN, SPRI, FPPS, PAR-6, CED-12, TSR, SLMB, CPB, RME-8, PUM, JING, ENA	1213	187	7937	1.1546966684447892	1.0	0.8226076681269906	99.58468507957906
Annotation Cluster 63	Enrichment Score: 1.7828863198432428
Category	Term	Count	%	PValue	Genes	List Total	Pop Hits	Pop Total	Fold Enrichment	Bonferroni	Benjamini	FDR
INTERPRO	IPR001487:Bromodomain	10	0.5211047420531527	0.0014544837997338162	BRM, TAF1, BON, POLYBROMO, ACF1, CG7154, NEJ, CG1815, E(BX), BRD8	1650	19	10196	3.2523125996810207	0.9352923345825079	0.08722194330071176	2.4540048502071365
SMART	SM00297:BROMO	10	0.5211047420531527	0.003579418820590632	BRM, TAF1, BON, POLYBROMO, ACF1, CG7154, NEJ, CG1815, E(BX), BRD8	886	19	4824	2.8656290839966734	0.6893175431218157	0.13594857383440972	4.736610658869777
INTERPRO	IPR018359:Bromodomain, conserved site	5	0.26055237102657636	0.08723954559896845	BRM, TAF1, POLYBROMO, NEJ, E(BX)	1650	11	10196	2.8088154269972456	1.0	0.8704981890803742	78.94820387683119
SP_PIR_KEYWORDS	bromodomain	4	0.20844189682126105	0.16263721174768522	BRM, TAF1, POLYBROMO, E(BX)	1861	10	12980	2.789897904352499	1.0	0.48092037645229124	90.8223527436061
Annotation Cluster 64	Enrichment Score: 1.7434619754270546
Category	Term	Count	%	PValue	Genes	List Total	Pop Hits	Pop Total	Fold Enrichment	Bonferroni	Benjamini	FDR
GOTERM_CC_FAT	GO:0000792~heterochromatin	9	0.46899426784783743	0.008958263658747578	SUUR, PIWI, E(PC), E(Y)3, TRL, WOC, SU(VAR)205, PROD, PC	771	20	4786	2.793385214007782	0.9849045462135363	0.0697476065666991	12.041092938018982
GOTERM_CC_FAT	GO:0010369~chromocenter	7	0.36477331943720687	0.01055235899319958	JUMU, PIWI, E(PC), E(Y)3, SU(VAR)205, HP4, HP5	771	13	4786	3.3425122218896544	0.9928706010737529	0.0803743704015325	14.036947924908294
GOTERM_CC_FAT	GO:0005701~polytene chromosome chromocenter	5	0.26055237102657636	0.06223585721418463	JUMU, E(PC), E(Y)3, SU(VAR)205, HP4	771	10	4786	3.1037613488975357	0.999999999999901	0.30591909057637845	59.9947355743744
Annotation Cluster 65	Enrichment Score: 1.7257459247101483
Category	Term	Count	%	PValue	Genes	List Total	Pop Hits	Pop Total	Fold Enrichment	Bonferroni	Benjamini	FDR
UP_SEQ_FEATURE	short sequence motif:Q motif	10	0.5211047420531527	2.0109438575527725E-4	HEL25E, ME31B, PIT, CG9630, VAS, DBP73D, CG8611, DBP45A, RM62, BEL	613	13	2975	3.7332162128246957	0.25594362463179976	0.057413601848500084	0.3327876664234064
UP_SEQ_FEATURE	short sequence motif:DEAD box	8	0.4168837936425221	0.004530956044218608	ME31B, CG9630, VAS, DBP73D, CG8611, DBP45A, RM62, BEL	613	12	2975	3.2354540511147367	0.9987387353212468	0.5237145008665491	7.250711994501624
SP_PIR_KEYWORDS	ATP	16	0.8337675872850442	0.05529846338950173	CDC2, CKIIALPHA, MLE, SHARK, AATS-GLUPRO, DBP73D, RM62, TOP2, FU, ME31B, NCD, PLL, HSP70BC, CDC2C, KLP68D, DBP45A	1861	68	12980	1.6411164143249994	0.9999999825212152	0.22242982377755305	53.48788443212305
SP_PIR_KEYWORDS	nucleotide binding	9	0.46899426784783743	0.2061785113701924	128UP, ME31B, NCD, RAC1, MLE, KLP68D, DBP73D, DBP45A, RM62	1861	40	12980	1.5693175711982803	1.0	0.5612744771429016	95.52619105365619
SP_PIR_KEYWORDS	P-loop	9	0.46899426784783743	0.22632061696723466	128UP, ME31B, NCD, RAC1, MLE, KLP68D, DBP73D, DBP45A, RM62	1861	41	12980	1.5310415328763711	1.0	0.5834626693215936	96.83419150535188
Annotation Cluster 66	Enrichment Score: 1.6956259496718589
Category	Term	Count	%	PValue	Genes	List Total	Pop Hits	Pop Total	Fold Enrichment	Bonferroni	Benjamini	FDR
GOTERM_BP_FAT	GO:0033261~regulation of S phase	9	0.46899426784783743	3.663609875363459E-4	SMO, PSF1, MAD, CDC45L, SOS, N, CG10336, RBF, SU(H)	1213	14	7937	4.206395006477447	0.5940044827638324	0.005548826843725818	0.643154219044062
GOTERM_BP_FAT	GO:0007090~regulation of S phase of mitotic cell cycle	8	0.4168837936425221	0.001398598090168819	SMO, PSF1, MAD, CDC45L, SOS, N, RBF, SU(H)	1213	13	7937	4.0266345361151625	0.9680300705202429	0.017501245255926445	2.434349647218337
GOTERM_BP_FAT	GO:0045750~positive regulation of S phase of mitotic cell cycle	4	0.20844189682126105	0.07705059840787915	PSF1, CDC45L, N, SU(H)	1213	7	7937	3.739017783535508	1.0	0.42990448669368875	75.63149880997838
GOTERM_BP_FAT	GO:0045931~positive regulation of mitotic cell cycle	4	0.20844189682126105	0.18676498816122505	PSF1, CDC45L, N, SU(H)	1213	10	7937	2.6173124484748556	1.0	0.7063792038969077	97.37563706583714
GOTERM_BP_FAT	GO:0045787~positive regulation of cell cycle	4	0.20844189682126105	0.451020850039899	PSF1, CDC45L, N, SU(H)	1213	16	7937	1.635820280296785	1.0	0.9476863787217338	99.99740627727869
Annotation Cluster 67	Enrichment Score: 1.665381142680717
Category	Term	Count	%	PValue	Genes	List Total	Pop Hits	Pop Total	Fold Enrichment	Bonferroni	Benjamini	FDR
GOTERM_MF_FAT	GO:0004536~deoxyribonuclease activity	13	0.6774361646690985	9.556516795463724E-4	TOP3BETA, CG6171, RRP1, DNAPOL-DELTA, TAM, DNAPOL-EPSILON, MEI-9, RAD1, CG2990, CHRAC-14, MUS201, FEN1, DNAPOL-ALPHA180, ERCC1	1266	29	7918	2.803671623903688	0.576643911196835	0.017747737762535798	1.47906993520881
GOTERM_MF_FAT	GO:0004520~endodeoxyribonuclease activity	7	0.36477331943720687	0.08623069097077374	TOP3BETA, CG6171, CG2990, CHRAC-14, MUS201, MEI-9, FEN1, ERCC1	1266	20	7918	2.1890205371248026	1.0	0.5937430333894592	75.47387727555382
GOTERM_MF_FAT	GO:0000014~single-stranded DNA specific endodeoxyribonuclease activity	3	0.1563314226159458	0.12243203788964624	CG2990, CHRAC-14, MUS201, ERCC1	1266	4	7918	4.690758293838862	1.0	0.6945476537734158	86.93776169146841
Annotation Cluster 68	Enrichment Score: 1.624338045435394
Category	Term	Count	%	PValue	Genes	List Total	Pop Hits	Pop Total	Fold Enrichment	Bonferroni	Benjamini	FDR
GOTERM_BP_FAT	GO:0051640~organelle localization	25	1.3027618551328817	8.884549402531646E-4	APC2, AUR, NOD, SEC6, MAEL, ASP, NNF1B, SKTL, CP190, CID, TOP2, L(3)MBT, CYCB, NUDC, KLP67A, SSH, CHB, DRP1, NUF2, CMET, EXO70, PNUT, MIS12, TSU, LAM	1213	82	7937	1.9949027808497375	0.8876987887728398	0.012074130204264288	1.5529620663788823
GOTERM_BP_FAT	GO:0051656~establishment of organelle localization	23	1.1985409067222512	0.001387706507883062	SSH, CHB, APC2, AUR, SEC6, NOD, MAEL, ASP, NNF1B, NUF2, CMET, EXO70, PNUT, MIS12, CP190, CID, TOP2, L(3)MBT, TSU, LAM, CYCB, KLP67A, NUDC	1213	75	7937	2.0066062104973894	0.967160684894224	0.017454780732884756	2.415609984510647
GOTERM_BP_FAT	GO:0051647~nucleus localization	9	0.46899426784783743	0.07562626115799342	SSH, L(3)MBT, TSU, APC2, LAM, MAEL, SKTL, NUDC, CP190	1213	30	7937	1.962984336356142	1.0	0.4246164931738069	74.96074181845957
GOTERM_BP_FAT	GO:0040023~establishment of nucleus localization	8	0.4168837936425221	0.08959928278667784	SSH, L(3)MBT, TSU, APC2, LAM, MAEL, NUDC, CP190	1213	26	7937	2.0133172680575813	1.0	0.47067184088480407	80.85127169863047
GOTERM_BP_FAT	GO:0007097~nuclear migration	7	0.36477331943720687	0.12655116317646786	L(3)MBT, TSU, APC2, LAM, MAEL, NUDC, CP190	1213	23	7937	1.9914333847091295	1.0	0.5749977751098647	90.76855458487282
GOTERM_BP_FAT	GO:0035190~syncytial nuclear migration	3	0.1563314226159458	0.1697443748559977	L(3)MBT, APC2, CP190	1213	5	7937	3.9259686727122833	1.0	0.6742421893575917	96.22056142230194
Annotation Cluster 69	Enrichment Score: 1.5725872505571417
Category	Term	Count	%	PValue	Genes	List Total	Pop Hits	Pop Total	Fold Enrichment	Bonferroni	Benjamini	FDR
SP_PIR_KEYWORDS	transferase	180	9.379885356956748	1.653623577011552E-7	TLK, CG8939, CG12863, UGT, LOK, CG1091, BABO, HMGS, CG9666, EIF2B-GAMMA, MEI-41, DNAPOL-ALPHA50, CG8298, CG33303, PGANT35A, CG11337, PNG, JIL-1, CG9870, CG32645, E(Z), L(2)K01209, SIN, BALL, CG2292, GEK, TAM, MNB, SAK, MGAT1, CG7818, GWL, BIN3, EFSEC, GLD2, CG5190, CG10585, CG8173, SK2, CG10738, SHARK, MYT1, GFZF, RASP, FU, TRR, POLE2, GSTD1, CG18596, CG12267, CG33671, PIP, CG4907, MUS205, CG7028…	1861	873	12980	1.438091703274484	5.192243659324358E-5	2.076949227491909E-6	2.2251024618391568E-4
SP_PIR_KEYWORDS	kinase	50	2.6055237102657633	3.7684741604802533E-4	TLK, CKIIALPHA, LOK, MEI-41, CG8298, DNK, TEFU, PAK3, PNG, DNT, BUBR1, JIL-1, PI3K21B, L(2)K01209, AKAP200, CDC2, DSOR1, BALL, GEK, SAK, MNB, CDK4, BTK29A, SLPR, GRP, DOK, GWL, IAL, STI, PEK, IK2, SK2, SHARK, MYT1, AWD, PI3K92E, FU, DCO, CG33671, NMO, BUB1, SAX, TAF1, HPO, CG10268, PLL, CDC2C, ABL, SRC64B, SELD, NMDYN-D6	1861	212	12980	1.6449869719059547	0.1116170602028359	0.0031096914527658504	0.5058949360888354
SP_PIR_KEYWORDS	serine/threonine-protein kinase	36	1.8759770713913497	0.0016008271594602325	L(1)G0148, TLK, PEK, AUR, CKIIALPHA, LOK, BABO, MYT1, MEI-41, FU, TEFU, PAK3, DCO, BUB1, NMO, BUBR1, JIL-1, SAX, GCN2, TAF1, HPO, DSOR1, CDC2, BALL, GEK, MNB, SAK, CDK4, GRP, CG17528, SLPR, IAL, GWL, PLL, LKB1, CDC2C, STI	1861	148	12980	1.6965595364305734	0.39532399519058403	0.011116911844313404	2.13271720281204
GOTERM_BP_FAT	GO:0006468~protein amino acid phosphorylation	53	2.7618551328817094	0.020538478085535584	L(1)G0148, TLK, AUR, CKIIALPHA, LOK, BABO, PAK3, PNG, DNT, BUBR1, JIL-1, GCN2, FUR2, PI3K21B, CDC2, DSOR1, BALL, GEK, SAK, MNB, CDK4, CG10702, BTK29A, SLPR, GRP, GWL, IAL, FANCD2, STI, AUX, PEK, IK2, CG8173, CG10738, SHARK, MYT1, CG1951, AWD, FU, DCO, NMO, BUB1, SAX, CG7028, HPO, CG4041, AK6, CG17528, BORR, PLL, LKB1, CDC2C, ABL, SRC64B	1213	259	7937	1.3389725846444724	1.0	0.16347512818443444	30.60955203003083
INTERPRO	IPR008271:Serine/threonine protein kinase, active site	36	1.8759770713913497	0.02450999433566714	L(1)G0148, TLK, PEK, CG8173, AUR, CKIIALPHA, LOK, BABO, MYT1, FU, PAK3, DCO, PNG, BUB1, NMO, BUBR1, JIL-1, CG7028, SAX, GCN2, HPO, DSOR1, CDC2, BALL, GEK, MNB, CDK4, GRP, SLPR, CG17528, IAL, GWL, PLL, LKB1, CDC2C, STI, AUX	1650	156	10196	1.426013986013986	1.0	0.5590867004387154	34.53138561797208
INTERPRO	IPR017442:Serine/threonine protein kinase-related	38	1.9801980198019802	0.02775930994109862	L(1)G0148, TLK, PEK, IK2, CG8173, AUR, CKIIALPHA, LOK, BABO, MYT1, CG1951, FU, PAK3, DCO, PNG, BUB1, NMO, BUBR1, JIL-1, CG7028, SAX, GCN2, HPO, DSOR1, CDC2, BALL, GEK, MNB, CG4041, CDK4, GRP, CG17528, IAL, GWL, PLL, LKB1, CDC2C, STI, AUX	1650	168	10196	1.3977200577200577	1.0	0.5924208611127513	38.15592087408912
UP_SEQ_FEATURE	active site:Proton acceptor	33	1.7196456487754037	0.035758878974516926	PEK, PXT, CKIIALPHA, LOK, SHARK, MYT1, RNRL, SCU, FU, DCO, DNT, JIL-1, GLCAT-I, RRP1, HPO, DSOR1, CDC2, BALL, GEK, SAK, MNB, GRP, BTK29A, SLPR, IAL, PLL, JANA, PR, CDC2C, GLCAT-P, ABL, GLCAT-S, SRC64B	613	115	2975	1.3926519611319952	1.0	0.9718036073676987	45.3134005702848
UP_SEQ_FEATURE	binding site:ATP	30	1.5633142261594581	0.038315840799026474	AATS-GLN, PEK, CKIIALPHA, LOK, SHARK, AATS-GLUPRO, MYT1, AWD, FU, U26, DCO, DNT, JIL-1, CG1598, HPO, DSOR1, CDC2, CG10268, BALL, GEK, SAK, MNB, BTK29A, SLPR, GRP, IAL, PLL, CDC2C, ABL, SRC64B	613	103	2975	1.4135478864093507	1.0	0.9658958644482517	47.66802360256328
GOTERM_MF_FAT	GO:0004672~protein kinase activity	57	2.9702970297029703	0.0474036096946399	CG13850, L(1)G0148, TLK, AUR, CKIIALPHA, LOK, BABO, MEI-41, TEFU, PAK3, PNG, DNT, BUBR1, JIL-1, GCN2, FUR2, CDC2, DSOR1, BALL, GEK, MNB, SAK, CDK4, CG10702, GRP, BTK29A, SLPR, IAL, GWL, FANCD2, STI, AUX, PEK, IK2, CG8173, CG10738, ASP, SHARK, MYT1, CG1951, IRBP, FU, DCO, NMO, BUB1, SAX, CG7028, CG31643, TAF1, HPO, CG4041, AK6, CG17528, PLL, LKB1, CDC2C, ABL, SRC64B	1266	283	7918	1.2597089411016027	1.0	0.4286372599326098	53.08725463716002
INTERPRO	IPR000719:Protein kinase, core	45	2.344971339239187	0.05790974965257025	L(1)G0148, TLK, PEK, IK2, CG8173, CG10738, AUR, CKIIALPHA, LOK, SHARK, BABO, MYT1, CG1951, FU, PAK3, DCO, PNG, BUB1, NMO, BUBR1, DNT, JIL-1, CG7028, SAX, GCN2, HPO, DSOR1, CDC2, BALL, GEK, MNB, CG4041, CDK4, GRP, CG17528, BTK29A, SLPR, IAL, GWL, PLL, LKB1, ABL, CDC2C, STI, SRC64B, AUX	1650	216	10196	1.2873737373737373	1.0	0.7941106207871738	63.879144437995585
GOTERM_MF_FAT	GO:0004674~protein serine/threonine kinase activity	42	2.1886399166232415	0.06184992036799732	L(1)G0148, TLK, PEK, IK2, CG8173, AUR, CKIIALPHA, LOK, BABO, MYT1, MEI-41, IRBP, FU, TEFU, PAK3, DCO, PNG, BUB1, NMO, BUBR1, JIL-1, CG7028, SAX, GCN2, TAF1, HPO, DSOR1, CDC2, BALL, GEK, MNB, SAK, CDK4, GRP, CG17528, SLPR, IAL, GWL, LKB1, PLL, CDC2C, STI, AUX	1266	203	7918	1.2940022879555484	1.0	0.49919059569422886	63.02929524396753
INTERPRO	IPR017441:Protein kinase, ATP binding site	38	1.9801980198019802	0.07853200767249474	L(1)G0148, TLK, PEK, IK2, AUR, CKIIALPHA, LOK, SHARK, BABO, MYT1, FU, PAK3, DCO, BUB1, NMO, BUBR1, DNT, JIL-1, LTD, SAX, GCN2, HPO, DSOR1, CDC2, BALL, GEK, MNB, CDK4, GRP, BTK29A, SLPR, CG17528, IAL, PLL, LKB1, ABL, CDC2C, STI, SRC64B	1650	182	10196	1.2902031302031303	1.0	0.8538354745467722	75.24423073128942
UP_SEQ_FEATURE	domain:Protein kinase	23	1.1985409067222512	0.12528350544336253	PEK, HPO, CDC2, DSOR1, CKIIALPHA, LOK, BALL, GEK, SHARK, SAK, MNB, MYT1, SLPR, BTK29A, GRP, FU, IAL, PLL, DCO, ABL, CDC2C, DNT, SRC64B	613	84	2975	1.3288471995649809	1.0	0.9982485988329305	89.12411227491819
INTERPRO	IPR002290:Serine/threonine protein kinase	22	1.1464304325169359	0.26326892478155656	TLK, HPO, CDC2, DSOR1, AUR, CKIIALPHA, LOK, GEK, MNB, CDK4, GRP, CG17528, FU, GWL, IAL, LKB1, PAK3, CDC2C, NMO, STI, JIL-1, CG7028	1650	112	10196	1.213809523809524	1.0	0.9960182047785464	99.45680123380006
GOTERM_BP_FAT	GO:0006793~phosphorus metabolic process	88	4.5857217300677435	0.38259252844033476	L(1)G0148, TLK, AUR, MOP, CKIIALPHA, LOK, TTM50, BABO, PTEN, MEI-41, CG8298, DNK, TEFU, PAK3, PNG, PPD3, BUBR1, DNT, 5PTASEI, JIL-1, GCN2, FUR2, PI3K21B, PTP10D, DSOR1, CDC2, BALL, GEK, MNB, SAK, CDK4, PEZ, CG10702, GRP, SLPR, BTK29A, IAL, GWL, FANCD2, STG, STI, AUX, MKP-4, EDTP, PEK, SK2, IK2, CG8173, CG10738, SHARK, TWS, MYT1, SKTL, PPV, CG1951, AWD, PI3K92E, FU, DCO, CG33671, BUB1, NMO, TWE, W…	1213	551	7937	1.0450249340552964	1.0	0.9155342020755042	99.97947664966479
GOTERM_BP_FAT	GO:0006796~phosphate metabolic process	88	4.5857217300677435	0.38259252844033476	L(1)G0148, TLK, AUR, MOP, CKIIALPHA, LOK, TTM50, BABO, PTEN, MEI-41, CG8298, DNK, TEFU, PAK3, PNG, PPD3, BUBR1, DNT, 5PTASEI, JIL-1, GCN2, FUR2, PI3K21B, PTP10D, DSOR1, CDC2, BALL, GEK, MNB, SAK, CDK4, PEZ, CG10702, GRP, SLPR, BTK29A, IAL, GWL, FANCD2, STG, STI, AUX, MKP-4, EDTP, PEK, SK2, IK2, CG8173, CG10738, SHARK, TWS, MYT1, SKTL, PPV, CG1951, AWD, PI3K92E, FU, DCO, CG33671, BUB1, NMO, TWE, W…	1213	551	7937	1.0450249340552964	1.0	0.9155342020755042	99.97947664966479
SMART	SM00220:S_TKc	22	1.1464304325169359	0.49466887329307585	TLK, HPO, CDC2, DSOR1, AUR, CKIIALPHA, LOK, GEK, MNB, CDK4, GRP, CG17528, FU, GWL, IAL, LKB1, PAK3, CDC2C, NMO, STI, JIL-1, CG7028	886	112	4824	1.0694937117059014	1.0	0.9861436178352557	99.99025668546847
GOTERM_BP_FAT	GO:0016310~phosphorylation	60	3.1266284523189163	0.811653119634314	L(1)G0148, TLK, AUR, CKIIALPHA, LOK, BABO, MEI-41, DNK, TEFU, PAK3, PNG, DNT, BUBR1, JIL-1, GCN2, FUR2, PI3K21B, CDC2, DSOR1, BALL, GEK, MNB, SAK, CDK4, CG10702, GRP, BTK29A, SLPR, IAL, GWL, FANCD2, STI, AUX, PEK, IK2, CG8173, SK2, CG10738, SHARK, MYT1, SKTL, CG1951, AWD, PI3K92E, FU, DCO, CG33671, NMO, BUB1, SAX, CG7028, HPO, CG4041, AK6, CG17528, BORR, PLL, LKB1, CDC2C, ABL, SRC64B	1213	425	7937	0.9237573347558314	1.0	0.9989350491409011	99.9999999999829
Annotation Cluster 70	Enrichment Score: 1.5631329042460471
Category	Term	Count	%	PValue	Genes	List Total	Pop Hits	Pop Total	Fold Enrichment	Bonferroni	Benjamini	FDR
GOTERM_MF_FAT	GO:0043566~structure-specific DNA binding	13	0.6774361646690985	0.0019065884134845269	SSRP, MSH6, MLH1, RPA-70, SPEL1, RAD50, TOP2, MTSSB, PBP95, CHRAC-14, SSB-C31A, PMS2, MUS201, HRB27C	1266	31	7918	2.622789583651837	0.8201548420196312	0.03185259473009083	2.9305011988411955
INTERPRO	IPR003594:ATP-binding region, ATPase-like	4	0.20844189682126105	0.08888742525820538	TOP2, TRAP1, PMS2, MLH1	1650	7	10196	3.531082251082251	1.0	0.8725461262297279	79.5876499302721
SMART	SM00387:HATPase_c	4	0.20844189682126105	0.12064352313476681	TOP2, TRAP1, PMS2, MLH1	886	7	4824	3.111254434053531	1.0	0.7526799617731001	82.44404600728335
Annotation Cluster 71	Enrichment Score: 1.5471261637485896
Category	Term	Count	%	PValue	Genes	List Total	Pop Hits	Pop Total	Fold Enrichment	Bonferroni	Benjamini	FDR
GOTERM_BP_FAT	GO:0022411~cellular component disassembly	11	0.5732152162584679	0.006281860242606144	ELF, CG4901, CG5705, TSR, DCP-1, PELO, AIF, AUX, RAT1, CAP-G, LDS	1213	28	7937	2.5705747261806615	0.9999998148534951	0.05875814192589346	10.502915233880605
GOTERM_BP_FAT	GO:0032984~macromolecular complex disassembly	7	0.36477331943720687	0.03433088778017389	ELF, CG4901, CG5705, TSR, AUX, RAT1, LDS	1213	17	7937	2.6942922263711746	1.0	0.24279074526384103	45.94359349892153
GOTERM_BP_FAT	GO:0034623~cellular macromolecular complex disassembly	7	0.36477331943720687	0.03433088778017389	ELF, CG4901, CG5705, TSR, AUX, RAT1, LDS	1213	17	7937	2.6942922263711746	1.0	0.24279074526384103	45.94359349892153
GOTERM_BP_FAT	GO:0043241~protein complex disassembly	6	0.3126628452318916	0.04982593089754941	ELF, CG5705, TSR, AUX, RAT1, LDS	1213	14	7937	2.804263337651631	1.0	0.3249096492718013	59.34225383958038
GOTERM_BP_FAT	GO:0043624~cellular protein complex disassembly	6	0.3126628452318916	0.04982593089754941	ELF, CG5705, TSR, AUX, RAT1, LDS	1213	14	7937	2.804263337651631	1.0	0.3249096492718013	59.34225383958038
Annotation Cluster 72	Enrichment Score: 1.5460415715438391
Category	Term	Count	%	PValue	Genes	List Total	Pop Hits	Pop Total	Fold Enrichment	Bonferroni	Benjamini	FDR
SP_PIR_KEYWORDS	s-adenosyl-l-methionine	13	0.6774361646690985	7.210242745825493E-4	E(Z), ELP3, CG4743, L(2)35BD, ART4, PR-SET7, CG4045, ART7, BIN3, CG1239, CG14100, EGG, CG7544	1861	31	12980	2.924892964240523	0.20266732799596676	0.005646082674425124	0.9658606612347964
UP_SEQ_FEATURE	binding site:S-adenosyl-L-methionine; via carbonyl oxygen	5	0.26055237102657636	0.061420131478000864	ART4, CG4045, CG14100, L(2)35BD, CG7544	613	8	2975	3.033238172920065	1.0	0.9925844578660354	65.02825329491098
UP_SEQ_FEATURE	binding site:S-adenosyl-L-methionine	4	0.20844189682126105	0.5195348168761923	ART4, PR-SET7, L(2)35BD, CG7544	613	13	2975	1.4932864851298784	1.0	0.9999999841248773	99.99947079644288
Annotation Cluster 73	Enrichment Score: 1.5313239473454192
Category	Term	Count	%	PValue	Genes	List Total	Pop Hits	Pop Total	Fold Enrichment	Bonferroni	Benjamini	FDR
GOTERM_CC_FAT	GO:0031965~nuclear membrane	12	0.6253256904637832	5.755648946372867E-4	AXS, RRP6, TOC, LAM, RRP42, RRP4, SU(VAR)2-10, KUK, CG5199, ULP1, TOPORS, LBR	771	24	4786	3.1037613488975357	0.2353143599080919	0.007035410009670673	0.817503853258128
GOTERM_CC_FAT	GO:0005637~nuclear inner membrane	9	0.46899426784783743	0.0027058203092608425	RRP6, LAM, RRP42, RRP4, SU(VAR)2-10, KUK, ULP1, TOPORS, LBR	771	17	4786	3.2863355458915087	0.7170885275914783	0.028288119273996104	3.7894595173431966
GOTERM_CC_FAT	GO:0000176~nuclear exosome (RNase complex)	7	0.36477331943720687	0.006562919802851145	SPT5, RRP6, SPT6, RRP42, RRP4, CSL4, RRP46	771	12	4786	3.6210549070471254	0.9535045356101595	0.05523799681398445	8.960894412548882
GOTERM_CC_FAT	GO:0000178~exosome (RNase complex)	7	0.36477331943720687	0.006562919802851145	SPT5, RRP6, SPT6, RRP42, RRP4, CSL4, RRP46	771	12	4786	3.6210549070471254	0.9535045356101595	0.05523799681398445	8.960894412548882
GOTERM_CC_FAT	GO:0034399~nuclear periphery	7	0.36477331943720687	0.01599750885398033	RRP6, LAM, TSR, RRP42, RRP4, SU(VAR)2-10, TOPORS	771	14	4786	3.1037613488975357	0.9994552111288669	0.11079158075999629	20.54131665148321
GOTERM_CC_FAT	GO:0005652~nuclear lamina	6	0.3126628452318916	0.021085695278148086	RRP6, LAM, RRP42, RRP4, SU(VAR)2-10, TOPORS	771	11	4786	3.385921471524584	0.9999513572106005	0.13588050920327233	26.202839035700933
GOTERM_CC_FAT	GO:0031967~organelle envelope	50	2.6055237102657633	0.8518179896993401	DEBCL, TTM50, UGT, KAP-ALPHA1, CG5199, MBO, RANBP21, RANBP9, BOCKSBEUTEL, MSK, LBR, NUP133, TOM70, RRP6, CG7943, RRP4, PATJ, TOPORS, COQ2, T-CP1, MAD2, KUK, AIF, NUP107, NXT1, DNAPOL-ALPHA73, L(2)37CC, NUP160, FS(2)KET, SU(VAR)2-10, CG4743, CG9393, NUP358, NUP214, TRN-SR, RRP42, CG4908, ULP1, EMB, RANBP16, AXS, CG6404, NUP154, TOC, DHOD, GCL, LAM, BTZ, MTOR, PTP61F	771	344	4786	0.9022562060748651	1.0	0.9986268788706305	99.99999999984955
GOTERM_CC_FAT	GO:0031975~envelope	50	2.6055237102657633	0.8572642050611511	DEBCL, TTM50, UGT, KAP-ALPHA1, CG5199, MBO, RANBP21, RANBP9, BOCKSBEUTEL, MSK, LBR, NUP133, TOM70, RRP6, CG7943, RRP4, PATJ, TOPORS, COQ2, T-CP1, MAD2, KUK, AIF, NUP107, NXT1, DNAPOL-ALPHA73, L(2)37CC, NUP160, FS(2)KET, SU(VAR)2-10, CG4743, CG9393, NUP358, NUP214, TRN-SR, RRP42, CG4908, ULP1, EMB, RANBP16, AXS, CG6404, NUP154, TOC, DHOD, GCL, LAM, BTZ, MTOR, PTP61F	771	345	4786	0.8996409706949379	1.0	0.9987322551878474	99.9999999999118
GOTERM_CC_FAT	GO:0019866~organelle inner membrane	16	0.8337675872850442	0.9999890551850907	CG6404, RRP6, RRP4, TTM50, SU(VAR)2-10, DHOD, CG4743, TOPORS, COQ2, T-CP1, LAM, RRP42, CG4908, KUK, ULP1, LBR	771	217	4786	0.4576975261047057	1.0	0.9999999999999267	100.0
Annotation Cluster 74	Enrichment Score: 1.5309797562546923
Category	Term	Count	%	PValue	Genes	List Total	Pop Hits	Pop Total	Fold Enrichment	Bonferroni	Benjamini	FDR
GOTERM_BP_FAT	GO:0042127~regulation of cell proliferation	21	1.0943199583116208	1.702081387524752E-4	PI3K21B, HPO, REPT, HYD, LWR, N, PTEN, E2F, MTS, NS1, PI3K92E, CRB, DOM, TSC1, SAV, CYCE, ANA, BRAT, RBF, CG10336, PONT	1213	57	7937	2.410682518332104	0.3421298183665876	0.0027693216424045097	0.2992907236321618
GOTERM_BP_FAT	GO:0008285~negative regulation of cell proliferation	10	0.5211047420531527	0.024633420150185895	MTS, HPO, DOM, TSC1, LWR, SAV, ANA, BRAT, RBF, PTEN	1213	29	7937	2.2563038348921167	1.0	0.1872139835349511	35.54441508648982
GOTERM_BP_FAT	GO:0045926~negative regulation of growth	9	0.46899426784783743	0.06361065516447358	AGO, FSN, BIF, HPO, TSC1, ABL, SAV, MR, PTEN	1213	29	7937	2.0306734514029054	1.0	0.3810712575134081	68.56697846456166
GOTERM_BP_FAT	GO:0046621~negative regulation of organ growth	4	0.20844189682126105	0.22934097154841357	HPO, TSC1, SAV, PTEN	1213	11	7937	2.3793749531589596	1.0	0.7723690159211347	98.98189056060586
GOTERM_BP_FAT	GO:0046620~regulation of organ growth	7	0.36477331943720687	0.36189673515534587	PI3K21B, PI3K92E, HPO, SBB, TSC1, SAV, PTEN	1213	32	7937	1.4313427452596867	1.0	0.9038126026188705	99.96332345714451
Annotation Cluster 75	Enrichment Score: 1.517470167970301
Category	Term	Count	%	PValue	Genes	List Total	Pop Hits	Pop Total	Fold Enrichment	Bonferroni	Benjamini	FDR
GOTERM_BP_FAT	GO:0051225~spindle assembly	13	0.6774361646690985	0.0023855700903685625	MUD, CHB, MOP, NOD, PBL, GRIP84, GRP, MTS, NCD, TWE, PELO, MTOR, KLP67A	1213	33	7937	2.57765619925554	0.9971926475731414	0.026472132489861466	4.118479085287053
GOTERM_BP_FAT	GO:0007056~spindle assembly involved in female meiosis	4	0.20844189682126105	0.07705059840787915	MUD, NCD, NOD, TWE	1213	7	7937	3.739017783535508	1.0	0.42990448669368875	75.63149880997838
GOTERM_BP_FAT	GO:0000212~meiotic spindle organization	6	0.3126628452318916	0.15248295477755897	AXS, MUD, NCD, NOD, TWE, PELO	1213	19	7937	2.0662993014275175	1.0	0.638496159833839	94.57013241307274
Annotation Cluster 76	Enrichment Score: 1.5076414912260425
Category	Term	Count	%	PValue	Genes	List Total	Pop Hits	Pop Total	Fold Enrichment	Bonferroni	Benjamini	FDR
GOTERM_CC_FAT	GO:0005705~polytene chromosome interband	12	0.6253256904637832	3.9964721170726066E-7	SRY-DELTA, XPD, SPT5, SPT6, PZG, SPT4, CHD1, WOC, MLF, HP1C, JIL-1, SRY-BETA	771	14	4786	5.320733740967204	1.8621829706677584E-4	9.31173853779832E-6	5.698065001391583E-4
GOTERM_CC_FAT	GO:0008023~transcription elongation factor complex	7	0.36477331943720687	0.032074042420836724	SSRP, ELP3, SPT5, ELOA, SPT6, DRE4, CG6907	771	16	4786	2.715791180285344	0.9999997473986005	0.1902197820360889	37.17386119051825
GOTERM_MF_FAT	GO:0008159~positive transcription elongation factor activity	3	0.1563314226159458	0.18299755221074343	SPT5, ELOA, SPT4	1266	5	7918	3.75260663507109	1.0	0.8111817258882499	95.71470374455437
GOTERM_BP_FAT	GO:0006354~RNA elongation	4	0.20844189682126105	0.22934097154841357	SPT5, ELOA, SPT6, SPT4	1213	11	7937	2.3793749531589596	1.0	0.7723690159211347	98.98189056060586
GOTERM_CC_FAT	GO:0005703~polytene chromosome puff	7	0.36477331943720687	0.28929479983609674	XPD, SPT5, SPT6, SPT4, CHD1, SU(VAR)205, RM62	771	28	4786	1.5518806744487679	1.0	0.7771598551255096	99.23189226983553
GOTERM_BP_FAT	GO:0006368~RNA elongation from RNA polymerase II promoter	3	0.1563314226159458	0.40990536521090637	SPT5, ELOA, SPT4	1213	9	7937	2.18109370706238	1.0	0.9292162997301693	99.9907480344384
GOTERM_MF_FAT	GO:0003711~transcription elongation regulator activity	4	0.20844189682126105	0.4382560462035171	SPT5, ELOA, SPT6, SPT4	1266	15	7918	1.6678251711427066	1.0	0.9797217588787173	99.98751183894593
Annotation Cluster 77	Enrichment Score: 1.4592935930429958
Category	Term	Count	%	PValue	Genes	List Total	Pop Hits	Pop Total	Fold Enrichment	Bonferroni	Benjamini	FDR
GOTERM_BP_FAT	GO:0008356~asymmetric cell division	20	1.0422094841063054	6.637328262240797E-4	DCR-1, PIWI, MAD, CHB, CDC2, ASP, N, ARET, MYT1, SHG, SAS-4, AUB, MED, PUM, PELO, CYCE, SAX, BRAT, FS(1)YB, SU(H)	1213	58	7937	2.2563038348921167	0.8047207821452503	0.00950613564721603	1.1623258082754995
GOTERM_BP_FAT	GO:0042078~germ-line stem cell division	12	0.6253256904637832	0.0017550064925543924	DCR-1, PIWI, MAD, MED, ASP, PUM, PELO, SAX, ARET, MYT1, FS(1)YB, SHG	1213	28	7937	2.804263337651631	0.9867148561100451	0.020959145250516342	3.0457035323123494
GOTERM_BP_FAT	GO:0017145~stem cell division	17	0.8858780614903595	0.002856632876918652	DCR-1, PIWI, MAD, CDC2, ASP, ARET, MYT1, SHG, LKB1, AUB, CYCA, MED, PUM, LOCO, PELO, SAX, FS(1)YB	1213	51	7937	2.18109370706238	0.9991215690607993	0.03079314237597841	4.912579741303613
GOTERM_BP_FAT	GO:0045596~negative regulation of cell differentiation	22	1.1464304325169359	0.0033003903343700224	EYA, MAD, BIF, PIWI, CHB, LWR, FMR1, ED, AOP, N, SHG, MTS, SMO, MED, CHN, PELO, USH, ANA, SAX, BRAT, FS(1)YB, SU(H)	1213	75	7937	1.9193624622148941	0.9997061342840488	0.034446140881459475	5.654972199620934
GOTERM_BP_FAT	GO:0019827~stem cell maintenance	10	0.5211047420531527	0.05413217092231079	SMO, PIWI, MAD, CHB, MED, PELO, N, SAX, FS(1)YB, SHG	1213	33	7937	1.9828124609657996	1.0	0.3437714329269371	62.46760126710136
GOTERM_BP_FAT	GO:0048864~stem cell development	10	0.5211047420531527	0.06405066789907654	SMO, PIWI, MAD, CHB, MED, PELO, N, SAX, FS(1)YB, SHG	1213	34	7937	1.924494447407982	1.0	0.38230873585194103	68.82605478097065
GOTERM_BP_FAT	GO:0048863~stem cell differentiation	10	0.5211047420531527	0.06405066789907654	SMO, PIWI, MAD, CHB, MED, PELO, N, SAX, FS(1)YB, SHG	1213	34	7937	1.924494447407982	1.0	0.38230873585194103	68.82605478097065
GOTERM_BP_FAT	GO:0007282~cystoblast division	5	0.26055237102657636	0.09704171659038333	CHB, AUB, CDC2, ASP, MYT1	1213	12	7937	2.7263671338279747	1.0	0.4964661028309246	83.42831435085947
GOTERM_BP_FAT	GO:0035019~somatic stem cell maintenance	4	0.20844189682126105	0.10969047233162772	SMO, MAD, MED, SHG	1213	8	7937	3.27164056059357	1.0	0.5343023547646467	87.0734025342269
GOTERM_BP_FAT	GO:0030718~germ-line stem cell maintenance	7	0.36477331943720687	0.19579203159138253	PIWI, MAD, MED, PELO, N, SAX, FS(1)YB	1213	26	7937	1.7616526095503835	1.0	0.721768566512134	97.84393230561287
GOTERM_BP_FAT	GO:0007448~anterior/posterior pattern formation, imaginal disc	4	0.20844189682126105	0.6083805957818669	SMO, MAD, PTIP, SAX	1213	20	7937	1.3086562242374278	1.0	0.9867897297208905	99.99999322548899
GOTERM_BP_FAT	GO:0007507~heart development	5	0.26055237102657636	0.9958286317261961	MAD, APT, MED, USH, SHG	1213	69	7937	0.474150805883126	1.0	0.9999999981697297	100.0
Annotation Cluster 78	Enrichment Score: 1.4451142077378196
Category	Term	Count	%	PValue	Genes	List Total	Pop Hits	Pop Total	Fold Enrichment	Bonferroni	Benjamini	FDR
SP_PIR_KEYWORDS	tpr repeat	13	0.6774361646690985	0.008290320292585	UTX, SPAG, CG14894, CDC16, CG8950, CDC27, CG4050, CHIP, PSIDIN, PPD3, CG2469, CG5038, CG4203	1861	40	12980	2.266792047286405	0.9267598199274772	0.04725464344860153	10.597270469645892
INTERPRO	IPR013026:Tetratricopeptide region	21	1.0943199583116208	0.011905397655521587	TOM70, UTX, CG8336, CG31013, SPAG, CG14894, CG8950, CDC16, CDC27, CG6841, CG4050, NUP358, PSIDIN, CHIP, PPD3, CG2469, CG7376, CG3678, CG11396, CG5038, APC7	1650	74	10196	1.7536117936117939	0.9999999998355518	0.3808007726692483	18.490049022196565
INTERPRO	IPR001440:Tetratricopeptide TPR-1	15	0.7816571130797291	0.013974279295155313	TOM70, UTX, CG8336, SPAG, CG14894, CDC16, CG8950, CDC27, CG4050, CHIP, PPD3, CG2469, CG11396, CG5038, APC7	1650	47	10196	1.9721470019342358	0.99999999999681	0.41738267057079703	21.354829166983258
INTERPRO	IPR019734:Tetratricopeptide repeat	17	0.8858780614903595	0.030080580528287416	TOM70, UTX, CG8336, CG31013, SPAG, CG14894, CDC16, CG8950, CDC27, CG4050, CHIP, PPD3, CG2469, CG7376, CG11396, CG5038, APC7	1650	61	10196	1.7221261798310978	1.0	0.6161489116159233	40.62863135912992
INTERPRO	IPR011990:Tetratricopeptide-like helical	24	1.2506513809275663	0.05155514755585895	TOM70, UTX, CG5728, CG8336, CG31013, SPAG, CG14894, CG8950, CDC16, CDC27, CG6841, CG4050, NUP358, PSIDIN, CHIP, PPD3, CG2469, CG3678, CG11396, SHU, CRN, CG5038, APC7, CG13865	1650	101	10196	1.4683708370837085	1.0	0.768732997726024	59.48691740194265
SMART	SM00028:TPR	17	0.8858780614903595	0.0798665905229888	TOM70, UTX, CG8336, CG31013, SPAG, CG14894, CDC16, CG8950, CDC27, CG4050, CHIP, PPD3, CG2469, CG7376, CG11396, CG5038, APC7	886	61	4824	1.5173740887392222	0.9999999999983581	0.6926562528215864	67.57957275770053
INTERPRO	IPR013105:Tetratricopeptide TPR2	5	0.26055237102657636	0.44836584141329583	TOM70, CHIP, CG2469, CG7376, CG4050	1650	21	10196	1.4712842712842713	1.0	0.9999036504456432	99.99610978036503
Annotation Cluster 79	Enrichment Score: 1.4402036114197094
Category	Term	Count	%	PValue	Genes	List Total	Pop Hits	Pop Total	Fold Enrichment	Bonferroni	Benjamini	FDR
GOTERM_BP_FAT	GO:0051656~establishment of organelle localization	23	1.1985409067222512	0.001387706507883062	SSH, CHB, APC2, AUR, SEC6, NOD, MAEL, ASP, NNF1B, NUF2, CMET, EXO70, PNUT, MIS12, CP190, CID, TOP2, L(3)MBT, TSU, LAM, CYCB, KLP67A, NUDC	1213	75	7937	2.0066062104973894	0.967160684894224	0.017454780732884756	2.415609984510647
GOTERM_BP_FAT	GO:0051653~spindle localization	5	0.26055237102657636	0.18558623888029663	CHB, APC2, AUR, NOD, ASP	1213	15	7937	2.18109370706238	1.0	0.7047166089448853	97.3078430425593
GOTERM_BP_FAT	GO:0051293~establishment of spindle localization	5	0.26055237102657636	0.18558623888029663	CHB, APC2, AUR, NOD, ASP	1213	15	7937	2.18109370706238	1.0	0.7047166089448853	97.3078430425593
Annotation Cluster 80	Enrichment Score: 1.4099358347839261
Category	Term	Count	%	PValue	Genes	List Total	Pop Hits	Pop Total	Fold Enrichment	Bonferroni	Benjamini	FDR
INTERPRO	IPR003959:ATPase, AAA-type, core	14	0.7295466388744137	0.008115617451051303	CUTLET, CG12010, CG8142, SPAS, PCH2, BOR, RPT4, RFC3, CG4908, GNF1, ORC1, SMID, CG3326, PONT	1650	40	10196	2.162787878787879	0.9999997795859484	0.2941539583003687	12.985824211573927
INTERPRO	IPR003593:ATPase, AAA+ type, core	31	1.6154247003647733	0.014690984713191217	CG5205, CG12010, RFC38, CG7627, PCH2, E23, MCM7, ORC4, CG4908, ORC5, CG5789, ORC1, CG16838, PONT, REPT, CUTLET, DPA, CG8142, SPAS, MCM3, BOR, MCM5, CG9281, RPT4, RFC3, RFC4, CG11897, GNF1, CG13185, SMID, CG3326	1650	125	10196	1.5324896969696968	0.9999999999991875	0.4269456513229828	22.3249470972005
SMART	SM00382:AAA	31	1.6154247003647733	0.06543057983736587	CG5205, CG12010, RFC38, CG7627, PCH2, E23, MCM7, ORC4, CG4908, ORC5, CG5789, ORC1, CG16838, PONT, REPT, CUTLET, DPA, CG8142, SPAS, MCM3, BOR, MCM5, CG9281, RPT4, RFC3, RFC4, CG11897, GNF1, CG13185, SMID, CG3326	886	125	4824	1.3502844243792325	0.9999999997373541	0.6681295888096788	59.97721084846952
INTERPRO	IPR003960:ATPase, AAA-type, conserved site	7	0.36477331943720687	0.2938349272174051	RPT4, CG12010, CG4908, SPAS, SMID, PCH2, CG3326	1650	28	10196	1.544848484848485	1.0	0.9979164767609707	99.73647431212595
Annotation Cluster 81	Enrichment Score: 1.3892994240341927
Category	Term	Count	%	PValue	Genes	List Total	Pop Hits	Pop Total	Fold Enrichment	Bonferroni	Benjamini	FDR
GOTERM_BP_FAT	GO:0030162~regulation of proteolysis	13	0.6774361646690985	0.013500763869241707	APC2, HYD, NEDD8, RDX, COS, GRP, AGO, FZY, FU, PLL, CHIP, SLMB, EBI	1213	40	7937	2.12656636438582	0.999999999999997	0.113713662293501	21.286060988339493
GOTERM_BP_FAT	GO:0008589~regulation of smoothened signaling pathway	7	0.36477331943720687	0.03433088778017389	MTS, HYD, SLMB, NEDD8, IHOG, COS, SWM	1213	17	7937	2.6942922263711746	1.0	0.24279074526384103	45.94359349892153
GOTERM_BP_FAT	GO:0045879~negative regulation of smoothened signaling pathway	4	0.20844189682126105	0.14657447666453713	HYD, SLMB, COS, SWM	1213	9	7937	2.90812494274984	1.0	0.6245593324290214	93.86354037031508
Annotation Cluster 82	Enrichment Score: 1.3735604920227933
Category	Term	Count	%	PValue	Genes	List Total	Pop Hits	Pop Total	Fold Enrichment	Bonferroni	Benjamini	FDR
GOTERM_CC_FAT	GO:0044450~microtubule organizing center part	10	0.5211047420531527	0.004720926624274525	SAS-4, SAS-6, KLP3A, ANA2, GRIP71, GAMMATUB37C, SAK, CNN, GRIP84, GRIP163	771	22	4786	2.821601226270487	0.8897672361764173	0.04231699975451564	6.524357800709812
GOTERM_CC_FAT	GO:0000930~gamma-tubulin complex	4	0.20844189682126105	0.08766898791601574	GRIP71, GAMMATUB37C, GRIP84, GRIP163	771	7	4786	3.547155827311469	1.0	0.3848386445848201	72.96898115610476
GOTERM_MF_FAT	GO:0043015~gamma-tubulin binding	3	0.1563314226159458	0.18299755221074343	GRIP71, GRIP84, GRIP163	1266	5	7918	3.75260663507109	1.0	0.8111817258882499	95.71470374455437
Annotation Cluster 83	Enrichment Score: 1.3711087375298183
Category	Term	Count	%	PValue	Genes	List Total	Pop Hits	Pop Total	Fold Enrichment	Bonferroni	Benjamini	FDR
SP_PIR_KEYWORDS	nuclease	10	0.5211047420531527	3.563716803280173E-4	DCR-1, JHI-1, GKT, DNAPOL-DELTA, PELO, CG13690, RAT1, MEI-9, DNAPOL-ALPHA180, MRE11	1861	18	12980	3.8748582004895815	0.1058847985990814	0.0030203121249438025	0.478468475273941
SP_PIR_KEYWORDS	Endonuclease	7	0.36477331943720687	0.0036500029046487616	DCR-1, JHI-1, PELO, CG13690, MEI-9, FEN1, MRE11	1861	12	12980	4.06860111051406	0.6827920262188865	0.02226213780597941	4.801313881201008
GOTERM_MF_FAT	GO:0004519~endonuclease activity	16	0.8337675872850442	0.009276572158670263	TOP3BETA, CG6171, DCR-1, CG9272, RRP1, CG13690, CLP, MEI-9, MRE11, CG2990, JHI-1, CHRAC-14, PELO, CG7741, MUS201, FEN1, ERCC1	1266	50	7918	2.0013902053712482	0.9997702596725565	0.11922043328347065	13.519590524091118
GOTERM_MF_FAT	GO:0004540~ribonuclease activity	11	0.5732152162584679	0.1536451973269344	DCR-1, JHI-1, RRP42, RRP4, CG11337, CSL4, CG7741, RRP46, CG13690, CLP, RAT1	1266	44	7918	1.5635860979462874	1.0	0.760276236225033	92.57171631868077
GOTERM_MF_FAT	GO:0016891~endoribonuclease activity, producing 5'-phosphomonoesters	4	0.20844189682126105	0.4382560462035171	DCR-1, JHI-1, CG7741, CG13690	1266	15	7918	1.6678251711427066	1.0	0.9797217588787173	99.98751183894593
GOTERM_MF_FAT	GO:0004521~endoribonuclease activity	5	0.26055237102657636	0.5485731634985265	DCR-1, JHI-1, CG7741, CG13690, CLP	1266	24	7918	1.3029884149552395	1.0	0.9932626384807586	99.99958631972699
GOTERM_MF_FAT	GO:0016893~endonuclease activity, active with either ribo- or deoxyribonucleic acids and producing 5'-phosphomonoesters	4	0.20844189682126105	0.5664654827816826	DCR-1, JHI-1, CG7741, CG13690	1266	18	7918	1.3898543092855888	1.0	0.9941794920797924	99.99977974254112
Annotation Cluster 84	Enrichment Score: 1.366115846630476
Category	Term	Count	%	PValue	Genes	List Total	Pop Hits	Pop Total	Fold Enrichment	Bonferroni	Benjamini	FDR
INTERPRO	IPR016135:Ubiquitin-conjugating enzyme/RWD-like	14	0.7295466388744137	0.0021838591172454102	CG10254, UEV1A, LWR, VIH, CG2924, CG5515, CG5823, CG10343, MORGUE, UBCD2, UBCD4, CG4502, GCN2, CG13344	1650	35	10196	2.471757575757576	0.9836304276427267	0.11716423409729626	3.66315493638828
INTERPRO	IPR006575:RWD	4	0.20844189682126105	0.16674739375970513	CG5515, GCN2, CG13344, CG10343	1650	9	10196	2.7463973063973066	1.0	0.9750170063414839	95.557222549461
SMART	SM00591:RWD	4	0.20844189682126105	0.21896201813259078	CG5515, GCN2, CG13344, CG10343	886	9	4824	2.419864559819413	1.0	0.8799837482576317	96.47134633456702
Annotation Cluster 85	Enrichment Score: 1.3638798113835742
Category	Term	Count	%	PValue	Genes	List Total	Pop Hits	Pop Total	Fold Enrichment	Bonferroni	Benjamini	FDR
GOTERM_BP_FAT	GO:0043067~regulation of programmed cell death	31	1.6154247003647733	9.404040985622099E-4	DEBCL, MOD(MDG4), IK2, RNRS, LOK, AOP, RDX, RNRL, E2F, ART4, MORGUE, DET, DCO, MSK, SAV, CYCE, APC, GLCT-1, HPO, XNP, ICE, ARK, SU(VAR)205, PNUT, VIAF, HDAC3, LKB1, SLMB, SIR2, PSR, AIF	1213	111	7937	1.8274028356468588	0.901182693991734	0.012567802679785411	1.643058243431672
GOTERM_BP_FAT	GO:0042981~regulation of apoptosis	28	1.4590932777488275	0.0010253899521244097	DEBCL, MOD(MDG4), IK2, LOK, RNRS, AOP, RDX, RNRL, E2F, MORGUE, DET, DCO, MSK, SAV, CYCE, GLCT-1, HPO, XNP, ARK, SU(VAR)205, PNUT, VIAF, HDAC3, LKB1, SLMB, SIR2, PSR, AIF	1213	97	7937	1.8887821793117516	0.919841825825273	0.013549281205893604	1.790282774950236
GOTERM_BP_FAT	GO:0010941~regulation of cell death	31	1.6154247003647733	0.0017352084669670165	DEBCL, MOD(MDG4), IK2, RNRS, LOK, AOP, RDX, RNRL, E2F, ART4, MORGUE, DET, DCO, MSK, SAV, CYCE, APC, GLCT-1, HPO, XNP, ICE, ARK, SU(VAR)205, PNUT, VIAF, HDAC3, LKB1, SLMB, SIR2, PSR, AIF	1213	115	7937	1.7638409978852287	0.986050625146311	0.020825994465722752	3.01183861549551
GOTERM_BP_FAT	GO:0043523~regulation of neuron apoptosis	3	0.1563314226159458	0.35138738998497787	DEBCL, HPO, MSK	1213	8	7937	2.453730420445177	1.0	0.897265085486248	99.95109967460462
GOTERM_BP_FAT	GO:0043524~negative regulation of neuron apoptosis	3	0.1563314226159458	0.35138738998497787	DEBCL, HPO, MSK	1213	8	7937	2.453730420445177	1.0	0.897265085486248	99.95109967460462
GOTERM_BP_FAT	GO:0043069~negative regulation of programmed cell death	10	0.5211047420531527	0.3517257221094622	GLCT-1, DEBCL, DET, HDAC3, HPO, DCO, MSK, SLMB, PSR, APC	1213	50	7937	1.3086562242374278	1.0	0.8970475409991014	99.95154688929414
GOTERM_BP_FAT	GO:0043066~negative regulation of apoptosis	9	0.46899426784783743	0.38003609235875413	GLCT-1, DEBCL, DET, HDAC3, HPO, DCO, MSK, SLMB, PSR	1213	45	7937	1.3086562242374278	1.0	0.9146063766192081	99.97792770523604
GOTERM_BP_FAT	GO:0060548~negative regulation of cell death	10	0.5211047420531527	0.4444316320094385	GLCT-1, DEBCL, DET, HDAC3, HPO, DCO, MSK, SLMB, PSR, APC	1213	54	7937	1.2117187261457665	1.0	0.9451641207249302	99.99679988401644
Annotation Cluster 86	Enrichment Score: 1.351495373213507
Category	Term	Count	%	PValue	Genes	List Total	Pop Hits	Pop Total	Fold Enrichment	Bonferroni	Benjamini	FDR
GOTERM_BP_FAT	GO:0040008~regulation of growth	29	1.5112037519541428	0.0012448992418327227	FSN, BIF, SBB, EPS-15, BABO, N, PTEN, AGO, PI3K92E, CYCD, DCO, RAC1, PIP, SAV, SAX, PI3K21B, MAD, EIF-4E, HPO, FMR1, MR, CDK4, NS1, TSC1, RASSF, MED, ABL, PUM, PSR	1213	103	7937	1.8422830341206509	0.9533162873466874	0.015915753588089387	2.16958667043341
GOTERM_BP_FAT	GO:0040014~regulation of multicellular organism growth	7	0.36477331943720687	0.19579203159138253	NS1, PI3K92E, RASSF, PIP, SAV, BABO, PTEN	1213	26	7937	1.7616526095503835	1.0	0.721768566512134	97.84393230561287
GOTERM_BP_FAT	GO:0046620~regulation of organ growth	7	0.36477331943720687	0.36189673515534587	PI3K21B, PI3K92E, HPO, SBB, TSC1, SAV, PTEN	1213	32	7937	1.4313427452596867	1.0	0.9038126026188705	99.96332345714451
Annotation Cluster 87	Enrichment Score: 1.3274527520207624
Category	Term	Count	%	PValue	Genes	List Total	Pop Hits	Pop Total	Fold Enrichment	Bonferroni	Benjamini	FDR
GOTERM_BP_FAT	GO:0044087~regulation of cellular component biogenesis	32	1.6675351745700884	2.467413143810782E-7	FSN, BIC, EPS-15, NOD, MAEL, MAGO, PTEN, SPZ, QUA, AUB, RAC1, SAX, HRB27C, SSH, TAF2, TAF1, MAD, FMR1, GEK, MR, EXU, BTK29A, ARPC3A, TSU, TSR, MED, JUPITER, ARMI, ABL, CPB, PUM, ENA	1213	80	7937	2.6173124484748556	6.067995309145813E-4	9.790011888166639E-6	4.34477877553352E-4
GOTERM_BP_FAT	GO:0060284~regulation of cell development	35	1.8238665971860344	9.763950207505484E-4	FSN, BIC, SINA, BIF, AUR, EPS-15, ED, AOP, MAEL, N, MAGO, MORGUE, AUB, RAC1, SAV, ANA, SAX, BRAT, HRB27C, APC, SSH, MAD, FMR1, PBL, RHOGAPP190, ICE, ARK, MR, EXU, MTS, TSU, MED, ARMI, ABL, PUM	1213	131	7937	1.7482048797064875	0.9095633010382779	0.012975437636388532	1.705432209609048
GOTERM_BP_FAT	GO:0040008~regulation of growth	29	1.5112037519541428	0.0012448992418327227	FSN, BIF, SBB, EPS-15, BABO, N, PTEN, AGO, PI3K92E, CYCD, DCO, RAC1, PIP, SAV, SAX, PI3K21B, MAD, EIF-4E, HPO, FMR1, MR, CDK4, NS1, TSC1, RASSF, MED, ABL, PUM, PSR	1213	103	7937	1.8422830341206509	0.9533162873466874	0.015915753588089387	2.16958667043341
GOTERM_BP_FAT	GO:0042078~germ-line stem cell division	12	0.6253256904637832	0.0017550064925543924	DCR-1, PIWI, MAD, MED, ASP, PUM, PELO, SAX, ARET, MYT1, FS(1)YB, SHG	1213	28	7937	2.804263337651631	0.9867148561100451	0.020959145250516342	3.0457035323123494
GOTERM_BP_FAT	GO:0050807~regulation of synapse organization	11	0.5732152162584679	0.008302317157190266	FSN, MAD, EPS-15, MED, DBO, FMR1, RAC1, ABL, PUM, SAX, MR	1213	29	7937	2.4819342183813284	0.9999999987609915	0.07613114775937235	13.653598548920376
GOTERM_BP_FAT	GO:0008582~regulation of synaptic growth at neuromuscular junction	9	0.46899426784783743	0.012534055724913711	FSN, MAD, EPS-15, MED, FMR1, ABL, PUM, SAX, MR	1213	22	7937	2.67679682230383	0.9999999999999666	0.10743686993422441	19.9167100516898
GOTERM_BP_FAT	GO:0051153~regulation of striated muscle cell differentiation	9	0.46899426784783743	0.012534055724913711	FSN, MAD, EPS-15, MED, FMR1, ABL, PUM, SAX, MR	1213	22	7937	2.67679682230383	0.9999999999999666	0.10743686993422441	19.9167100516898
GOTERM_BP_FAT	GO:0051147~regulation of muscle cell differentiation	9	0.46899426784783743	0.012534055724913711	FSN, MAD, EPS-15, MED, FMR1, ABL, PUM, SAX, MR	1213	22	7937	2.67679682230383	0.9999999999999666	0.10743686993422441	19.9167100516898
GOTERM_BP_FAT	GO:0048641~regulation of skeletal muscle tissue development	9	0.46899426784783743	0.012534055724913711	FSN, MAD, EPS-15, MED, FMR1, ABL, PUM, SAX, MR	1213	22	7937	2.67679682230383	0.9999999999999666	0.10743686993422441	19.9167100516898
GOTERM_BP_FAT	GO:0048742~regulation of skeletal muscle fiber development	9	0.46899426784783743	0.012534055724913711	FSN, MAD, EPS-15, MED, FMR1, ABL, PUM, SAX, MR	1213	22	7937	2.67679682230383	0.9999999999999666	0.10743686993422441	19.9167100516898
GOTERM_BP_FAT	GO:0048638~regulation of developmental growth	13	0.6774361646690985	0.013500763869241707	FSN, MAD, BIF, SBB, EPS-15, FMR1, MR, PI3K92E, MED, ABL, PUM, SAV, SAX	1213	40	7937	2.12656636438582	0.999999999999997	0.113713662293501	21.286060988339493
GOTERM_BP_FAT	GO:0051960~regulation of nervous system development	23	1.1985409067222512	0.014787804428152012	SSH, FSN, SINA, MAD, BIF, EPS-15, AUR, FMR1, ED, AOP, RHOGAPP190, PBL, N, MR, MTS, MED, RAC1, ABL, SAV, PUM, ANA, SAX, BRAT	1213	90	7937	1.6721718420811578	0.9999999999999999	0.12309864519860603	23.07491540396872
GOTERM_BP_FAT	GO:0051963~regulation of synaptogenesis	9	0.46899426784783743	0.016704305019705202	FSN, MAD, EPS-15, MED, FMR1, ABL, PUM, SAX, MR	1213	23	7937	2.560414351768881	1.0	0.13621375144577874	25.66773653651189
GOTERM_BP_FAT	GO:0048639~positive regulation of developmental growth	4	0.20844189682126105	0.04954255323858617	PI3K92E, MAD, MED, SAX	1213	6	7937	4.36218741412476	1.0	0.3241883641585246	59.12820722772911
GOTERM_BP_FAT	GO:0019827~stem cell maintenance	10	0.5211047420531527	0.05413217092231079	SMO, PIWI, MAD, CHB, MED, PELO, N, SAX, FS(1)YB, SHG	1213	33	7937	1.9828124609657996	1.0	0.3437714329269371	62.46760126710136
GOTERM_BP_FAT	GO:0048864~stem cell development	10	0.5211047420531527	0.06405066789907654	SMO, PIWI, MAD, CHB, MED, PELO, N, SAX, FS(1)YB, SHG	1213	34	7937	1.924494447407982	1.0	0.38230873585194103	68.82605478097065
GOTERM_BP_FAT	GO:0048863~stem cell differentiation	10	0.5211047420531527	0.06405066789907654	SMO, PIWI, MAD, CHB, MED, PELO, N, SAX, FS(1)YB, SHG	1213	34	7937	1.924494447407982	1.0	0.38230873585194103	68.82605478097065
GOTERM_BP_FAT	GO:0050803~regulation of synapse structure and activity	11	0.5732152162584679	0.07365608755450008	FSN, MAD, EPS-15, MED, DBO, FMR1, RAC1, ABL, PUM, SAX, MR	1213	40	7937	1.7994023083264632	1.0	0.41865051805079834	74.00418885295295
GOTERM_BP_FAT	GO:0016202~regulation of striated muscle tissue development	9	0.46899426784783743	0.07562626115799342	FSN, MAD, EPS-15, MED, FMR1, ABL, PUM, SAX, MR	1213	30	7937	1.962984336356142	1.0	0.4246164931738069	74.96074181845957
GOTERM_BP_FAT	GO:0045927~positive regulation of growth	9	0.46899426784783743	0.08891233243915303	PI3K21B, PI3K92E, MAD, EIF-4E, CYCD, DCO, MED, BABO, SAX	1213	31	7937	1.8996622609898146	1.0	0.4688858371640483	80.5952464074615
GOTERM_BP_FAT	GO:0051964~negative regulation of synaptogenesis	4	0.20844189682126105	0.10969047233162772	FSN, FMR1, ABL, MR	1213	8	7937	3.27164056059357	1.0	0.5343023547646467	87.0734025342269
GOTERM_BP_FAT	GO:0051961~negative regulation of nervous system development	4	0.20844189682126105	0.10969047233162772	FSN, FMR1, ABL, MR	1213	8	7937	3.27164056059357	1.0	0.5343023547646467	87.0734025342269
GOTERM_BP_FAT	GO:0048634~regulation of muscle development	9	0.46899426784783743	0.11924496170838308	FSN, MAD, EPS-15, MED, FMR1, ABL, PUM, SAX, MR	1213	33	7937	1.7845312148692198	1.0	0.5566688817336697	89.31014039985882
GOTERM_BP_FAT	GO:0045887~positive regulation of synaptic growth at neuromuscular junction	3	0.1563314226159458	0.1697443748559977	MAD, MED, SAX	1213	5	7937	3.9259686727122833	1.0	0.6742421893575917	96.22056142230194
GOTERM_BP_FAT	GO:0030718~germ-line stem cell maintenance	7	0.36477331943720687	0.19579203159138253	PIWI, MAD, MED, PELO, N, SAX, FS(1)YB	1213	26	7937	1.7616526095503835	1.0	0.721768566512134	97.84393230561287
GOTERM_BP_FAT	GO:0051965~positive regulation of synaptogenesis	3	0.1563314226159458	0.22984528566565418	MAD, MED, SAX	1213	6	7937	3.2716405605935694	1.0	0.7724373500605026	98.99355869813296
GOTERM_BP_FAT	GO:0051962~positive regulation of nervous system development	3	0.1563314226159458	0.22984528566565418	MAD, MED, SAX	1213	6	7937	3.2716405605935694	1.0	0.7724373500605026	98.99355869813296
GOTERM_BP_FAT	GO:0044089~positive regulation of cellular component biogenesis	3	0.1563314226159458	0.22984528566565418	MAD, MED, SAX	1213	6	7937	3.2716405605935694	1.0	0.7724373500605026	98.99355869813296
GOTERM_BP_FAT	GO:0045886~negative regulation of synaptic growth at neuromuscular junction	3	0.1563314226159458	0.29096316056786786	FSN, ABL, MR	1213	7	7937	2.804263337651631	1.0	0.8467268143042657	99.76532036705416
GOTERM_BP_FAT	GO:0051094~positive regulation of developmental process	6	0.3126628452318916	0.29979744393469476	MORGUE, PI3K92E, MAD, MED, AOP, SAX	1213	24	7937	1.6358202802967847	1.0	0.8543912637407757	99.81181099278517
GOTERM_BP_FAT	GO:0048640~negative regulation of developmental growth	4	0.20844189682126105	0.3632011756676866	FSN, BIF, ABL, MR	1213	14	7937	1.869508891767754	1.0	0.9043585907703461	99.96462150776244
KEGG_PATHWAY	dme04350:TGF-beta signaling pathway	8	0.4168837936425221	0.38858886569273327	MTS, MAD, PP2A-29B, MED, BABO, SAX, NEJ, RBF	362	34	2054	1.3350666233344166	1.0	0.8298625043154794	99.52622182069389
GOTERM_BP_FAT	GO:0007179~transforming growth factor beta receptor signaling pathway	4	0.20844189682126105	0.7047766798935989	MAD, MED, BABO, SAX	1213	23	7937	1.1379619341195026	1.0	0.995021239408813	99.99999995322055
GOTERM_BP_FAT	GO:0007267~cell-cell signaling	29	1.5112037519541428	0.8192613972155719	FSN, EPS-15, CKIIALPHA, SEC6, GB, N, MAGO, SYX6, APT, RAC1, AP-2SIGMA, SAX, SNAP24, SU(H), MARS, MAD, FMR1, SCRAMB2, MR, EXO70, NEJ, OR, MIB1, LAP, MED, DBO, ABL, PUM, CM	1213	211	7937	0.8993135190257207	1.0	0.9990901346089197	99.99999999999173
GOTERM_BP_FAT	GO:0007178~transmembrane receptor protein serine/threonine kinase signaling pathway	5	0.26055237102657636	0.8216346871587971	MAD, CHIP, MED, BABO, SAX	1213	36	7937	0.9087890446093249	1.0	0.999127891062751	99.99999999999345
GOTERM_BP_FAT	GO:0019226~transmission of nerve impulse	23	1.1985409067222512	0.9594350344204234	FSN, MAD, EPS-15, FMR1, SEC6, SCRAMB2, SPAS, EXO70, MR, NEJ, OR, SYX6, LAP, APT, DBO, MED, RAC1, ABL, AP-2SIGMA, PUM, SAX, CM, SNAP24	1213	196	7937	0.767834009118899	1.0	0.9999953575498308	100.0
GOTERM_BP_FAT	GO:0007268~synaptic transmission	22	1.1464304325169359	0.9610557062845079	FSN, MAD, EPS-15, FMR1, SEC6, SCRAMB2, EXO70, MR, NEJ, OR, SYX6, LAP, APT, DBO, MED, RAC1, ABL, AP-2SIGMA, PUM, SAX, CM, SNAP24	1213	189	7937	0.7616517707201961	1.0	0.9999957925560813	100.0
Annotation Cluster 88	Enrichment Score: 1.3160990647420665
Category	Term	Count	%	PValue	Genes	List Total	Pop Hits	Pop Total	Fold Enrichment	Bonferroni	Benjamini	FDR
INTERPRO	IPR001841:Zinc finger, RING-type	32	1.6675351745700884	0.019939649824818106	SINA, POSH, ROQ, BRE1, CG5555, CG11982, DX, CG1815, CG11414, CG4813, CG6923, CG7376, CG15011, UNK, ELGI, L(3)73AH, CG10144, SNAMA, CG13605, SCE, CBL, BON, TOPORS, CG15439, MIB1, MEI-P26, CG13025, MAT1, ARI-2, MES-4, CG6752, CG13344	1650	133	10196	1.4867714741398952	1.0	0.4978350146222066	29.09362947954357
INTERPRO	IPR017907:Zinc finger, RING-type, conserved site	18	0.9379885356956749	0.04527402281155729	SINA, BRE1, ROQ, POSH, CG13605, SCE, CBL, CG2218, TOPORS, DX, MIB1, MEI-P26, MAT1, CG7376, UNK, ARI-2, ELGI, L(3)73AH	1650	69	10196	1.61201581027668	1.0	0.7276652139614698	54.655019026569484
INTERPRO	IPR018957:Zinc finger, C3HC4 RING-type	19	0.9900990099009901	0.07037474179111275	SNAMA, BRE1, ROQ, POSH, CG13605, SCE, CBL, CG5555, CG9855, CG11982, MEI-P26, CG13025, CG6923, MAT1, CG7376, ELGI, CG6752, CG13344, L(3)73AH	1650	78	10196	1.5052369852369851	1.0	0.8318071069382162	71.22503800690895
SMART	SM00184:RING	32	1.6675351745700884	0.0856288899764048	SINA, POSH, ROQ, BRE1, CG5555, CG11982, DX, CG1815, CG11414, CG4813, CG6923, CG7376, CG15011, UNK, ELGI, L(3)73AH, CG10144, SNAMA, CG13605, SCE, CBL, BON, TOPORS, CG15439, MIB1, MEI-P26, CG13025, MAT1, ARI-2, MES-4, CG6752, CG13344	886	133	4824	1.3100018669699078	0.9999999999997882	0.688801606659243	70.221792887075
Annotation Cluster 89	Enrichment Score: 1.3158334738760087
Category	Term	Count	%	PValue	Genes	List Total	Pop Hits	Pop Total	Fold Enrichment	Bonferroni	Benjamini	FDR
GOTERM_BP_FAT	GO:0007131~reciprocal meiotic recombination	11	0.5732152162584679	0.0016747999823593783	KLP3A, MUS312, OKR, MUS304, SPN-D, TREM, MEI-218, MEI-9, MEI-41, ERCC1, MCM5	1213	24	7937	2.999003847210772	0.9838116253446875	0.020305740271066908	2.908439730525192
GOTERM_BP_FAT	GO:0000712~resolution of meiotic joint molecules as recombinants	3	0.1563314226159458	0.11300882894425462	MUS312, MEI-9, MCM5	1213	4	7937	4.907460840890354	1.0	0.5436907945865258	87.8960307138293
GOTERM_BP_FAT	GO:0051307~meiotic chromosome separation	3	0.1563314226159458	0.1697443748559977	MUS312, MEI-9, MCM5	1213	5	7937	3.9259686727122833	1.0	0.6742421893575917	96.22056142230194
GOTERM_BP_FAT	GO:0051304~chromosome separation	3	0.1563314226159458	0.1697443748559977	MUS312, MEI-9, MCM5	1213	5	7937	3.9259686727122833	1.0	0.6742421893575917	96.22056142230194
Annotation Cluster 90	Enrichment Score: 1.310724065568042
Category	Term	Count	%	PValue	Genes	List Total	Pop Hits	Pop Total	Fold Enrichment	Bonferroni	Benjamini	FDR
GOTERM_CC_FAT	GO:0005832~chaperonin-containing T-complex	6	0.3126628452318916	0.0038943527108837167	T-CP1, CCT5, CG7033, CCTGAMMA, CG8258, CG5525	771	8	4786	4.655642023346303	0.83770039503546	0.03642831437252758	5.411398009380564
INTERPRO	IPR017998:Chaperone, tailless complex polypeptide 1	6	0.3126628452318916	0.004006130655995369	T-CP1, CCT5, CG7033, CCTGAMMA, CG8258, CG5525	1650	8	10196	4.634545454545455	0.9994742403351828	0.1940497996814301	6.622723950338361
INTERPRO	IPR002194:Chaperonin TCP-1, conserved site	6	0.3126628452318916	0.00781837321180276	T-CP1, CCT5, CG7033, CCTGAMMA, CG8258, CG5525	1650	9	10196	4.1195959595959595	0.9999996127329526	0.29061179014969285	12.539630888501929
INTERPRO	IPR002423:Chaperonin Cpn60/TCP-1	7	0.36477331943720687	0.010883871541267876	T-CP1, CCT5, CG7033, CCTGAMMA, CG8258, CG5525, HSP60	1650	13	10196	3.3273659673659677	0.9999999988514755	0.3670980261281196	17.039582983129954
GOTERM_BP_FAT	GO:0006457~protein folding	27	1.4069828035435124	0.023046285786298505	CG7033, CYPL, CG8336, CG6000, L(2)35CC, CG7130, CG14715, CG7048, CCTGAMMA, URI, CG17266, HSP27, HSC70CB, CG5525, CG10907, HSP60, CG10565, TRAP1, CCT5, T-CP1, CG7770, CG8258, FK506-BP2, CG3511, SHU, CG11777, CG13993	1213	115	7937	1.5362486110613283	1.0	0.1777895847738521	33.672389908438284
PIR_SUPERFAMILY	PIRSF002584:molecular chaperone t-complex-type	4	0.20844189682126105	0.03154176148665058	T-CP1, CCT5, CG7033, CCTGAMMA	416	5	2596	4.992307692307692	0.999999399985983	0.9915656076672817	36.50802019847802
GOTERM_CC_FAT	GO:0016272~prefoldin complex	5	0.26055237102657636	0.08575023546344003	CG7770, CG7048, L(2)35CC, URI, CG13993	771	11	4786	2.821601226270487	1.0	0.3813416996622012	72.14703158983285
GOTERM_MF_FAT	GO:0051082~unfolded protein binding	17	0.8858780614903595	0.13384011333020432	CG7033, CG5525, CG6000, HSP60, L(2)35CC, CG10565, CG7130, CG1890, TRAP1, CCT5, T-CP1, CG7770, CCTGAMMA, CG8258, CG7048, URI, CG13993	1266	75	7918	1.4176513954713008	1.0	0.7181574938062867	89.34750036140542
SP_PIR_KEYWORDS	Chaperone	10	0.5211047420531527	0.4540729012737982	T-CP1, CCT5, CG7770, CG7033, CG7048, CCTGAMMA, CG8258, CG5525, HSP60, CG7130	1861	58	12980	1.202542200151939	1.0	0.8335348202269229	99.97096635399888
GOTERM_CC_FAT	GO:0044445~cytosolic part	19	0.9900990099009901	0.7595349706770306	PI3K21B, RPL36A, IK2, CG7033, CG5525, DCP-1, ICE, L(2)35CC, MRPS7, RPS5B, PI3K92E, CCT5, T-CP1, CG7770, CG7048, CCTGAMMA, CG8258, URI, CG13993	771	127	4786	0.9286844980953256	1.0	0.9941908838674118	99.99999985031526
GOTERM_CC_FAT	GO:0005829~cytosol	43	2.240750390828557	0.9999843869102558	RPL36A, IK2, CG7033, CKIIALPHA, DCP-1, L(2)35CC, EIF2B-GAMMA, PTEN, CIB, EIF-2BETA, SCU, RPS5B, RPN9, PI3K92E, RIN, CG7048, CCTGAMMA, RPN1, PROSBETA1, GCN2, PROSBETA3, URI, TANGO10, PI3K21B, EIF-4E, CG5525, ICE, MRPS7, EIF2B-EPSILON, ELF, T-CP1, CCT5, CG7770, CG8258, EIF2B-ALPHA, CG12304, CG4849, JUPITER, ABL, DPPIII, EIF-3P66, CG13993, SIN1	771	437	4786	0.6108088695770894	1.0	0.9999999999998659	100.0
Annotation Cluster 91	Enrichment Score: 1.2924860946590293
Category	Term	Count	%	PValue	Genes	List Total	Pop Hits	Pop Total	Fold Enrichment	Bonferroni	Benjamini	FDR
INTERPRO	IPR003347:Transcription factor jumonji/aspartyl beta-hydroxylase	7	0.36477331943720687	0.0067774949722214685	CG13902, UTX, CG7200, CG10133, KDM4A, LID, CG2982	1650	12	10196	3.6046464646464647	0.9999972166785502	0.2796344973895355	10.96013189221241
SMART	SM00558:JmjC	7	0.36477331943720687	0.012659319724666765	CG13902, UTX, CG7200, CG10133, KDM4A, LID, CG2982	886	12	4824	3.1760722347629797	0.9842872519576907	0.2925631489446139	15.836015054214647
UP_SEQ_FEATURE	domain:JmjC	5	0.26055237102657636	0.036545619697436874	CG7200, PSR, KDM4A, LID, CG2982	613	7	2975	3.466557911908646	1.0	0.9673045425214204	46.048281332958254
INTERPRO	IPR013129:Transcription factor jumonji	4	0.20844189682126105	0.12564995503069393	UTX, CG7200, KDM4A, LID	1650	8	10196	3.08969696969697	1.0	0.9414496602205499	89.8943044790963
SP_PIR_KEYWORDS	dioxygenase	4	0.20844189682126105	0.16263721174768522	PSR, KDM4A, LID, CG2982	1861	10	12980	2.789897904352499	1.0	0.48092037645229124	90.8223527436061
UP_SEQ_FEATURE	metal ion-binding site:Iron; catalytic	3	0.1563314226159458	0.2744013673931854	PSR, KDM4A, CG2982	613	5	2975	2.9119086460032624	1.0	0.9999560398306581	99.50900487167877
Annotation Cluster 92	Enrichment Score: 1.2693875644987416
Category	Term	Count	%	PValue	Genes	List Total	Pop Hits	Pop Total	Fold Enrichment	Bonferroni	Benjamini	FDR
GOTERM_BP_FAT	GO:0022618~ribonucleoprotein complex assembly	11	0.5732152162584679	0.03228448049722587	SMN, DCR-1, PATR-1, ME31B, AUB, CG7338, SLU7, SC35, EIF-2BETA, GE-1, CG7006	1213	35	7937	2.0564597809445297	1.0	0.23123084438324482	43.890553673803446
GOTERM_CC_FAT	GO:0000932~cytoplasmic mRNA processing body	5	0.26055237102657636	0.04263155063986486	PATR-1, ME31B, DCP1, EDC3, GE-1	771	9	4786	3.448623720997262	0.9999999984764184	0.23442970310977407	46.268344987978104
GOTERM_BP_FAT	GO:0033962~cytoplasmic mRNA processing body assembly	3	0.1563314226159458	0.11300882894425462	PATR-1, ME31B, GE-1	1213	4	7937	4.907460840890354	1.0	0.5436907945865258	87.8960307138293
Annotation Cluster 93	Enrichment Score: 1.2564480222568868
Category	Term	Count	%	PValue	Genes	List Total	Pop Hits	Pop Total	Fold Enrichment	Bonferroni	Benjamini	FDR
GOTERM_BP_FAT	GO:0051313~attachment of spindle microtubules to chromosome	4	0.20844189682126105	0.012588684871480833	IAL, CHB, CYCB, KLP67A	1213	4	7937	6.54328112118714	0.9999999999999708	0.1075099634147395	19.994687921874267
GOTERM_BP_FAT	GO:0034453~microtubule anchoring	4	0.20844189682126105	0.012588684871480833	IAL, CHB, CYCB, KLP67A	1213	4	7937	6.54328112118714	0.9999999999999708	0.1075099634147395	19.994687921874267
GOTERM_BP_FAT	GO:0008608~attachment of spindle microtubules to kinetochore	3	0.1563314226159458	0.06279875690812337	IAL, CHB, CYCB	1213	3	7937	6.543281121187139	1.0	0.3789012235798721	68.0835993819773
GOTERM_BP_FAT	GO:0051651~maintenance of location in cell	10	0.5211047420531527	0.07504665584706421	CACT, IAL, CHB, PAV, CYCB, PARG, TUM, SKTL, KLP67A, CG9426	1213	35	7937	1.869508891767754	1.0	0.4229831909105394	74.68283719546466
GOTERM_BP_FAT	GO:0051235~maintenance of location	12	0.6253256904637832	0.09287274482807258	CACT, IAL, CHB, AUB, PAV, CYCB, PARG, MAGO, TUM, SKTL, KLP67A, CG9426	1213	47	7937	1.67062496711161	1.0	0.4824985534044193	82.02812627885955
GOTERM_BP_FAT	GO:0032507~maintenance of protein location in cell	9	0.46899426784783743	0.11924496170838308	CACT, IAL, CHB, PAV, CYCB, PARG, TUM, KLP67A, CG9426	1213	33	7937	1.7845312148692198	1.0	0.5566688817336697	89.31014039985882
GOTERM_BP_FAT	GO:0045185~maintenance of protein location	9	0.46899426784783743	0.19377261886347835	CACT, IAL, CHB, PAV, CYCB, PARG, TUM, KLP67A, CG9426	1213	37	7937	1.5916089213698448	1.0	0.7193488643219256	97.74658457794885
Annotation Cluster 94	Enrichment Score: 1.2532788382889943
Category	Term	Count	%	PValue	Genes	List Total	Pop Hits	Pop Total	Fold Enrichment	Bonferroni	Benjamini	FDR
GOTERM_BP_FAT	GO:0030111~regulation of Wnt receptor signaling pathway	11	0.5732152162584679	0.013796240245285096	GRO, REPT, APC2, SKD, NMO, SLMB, AXN, PYGO, TUM, PONT, APC	1213	31	7937	2.321809430098662	0.9999999999999986	0.11567602851083958	21.70017931749961
GOTERM_BP_FAT	GO:0030178~negative regulation of Wnt receptor signaling pathway	7	0.36477331943720687	0.07207364750329603	GRO, APC2, NMO, SLMB, AXN, TUM, APC	1213	20	7937	2.2901483924154986	1.0	0.4142884188552457	73.21103578109319
KEGG_PATHWAY	dme04310:Wnt signaling pathway	19	0.9900990099009901	0.08470190717402815	SINA, APC2, PP2A-29B, CKIIALPHA, AXN, CG3226, NEJ, MTS, GRO, CYCD, MED, DAAM, RAC1, NMO, SLMB, VANG, EBI, APC, PONT	362	74	2054	1.4568463491115424	0.9996527596626159	0.37409610088671796	61.81886038625988
GOTERM_BP_FAT	GO:0016055~Wnt receptor signaling pathway	16	0.8337675872850442	0.11520045855969235	APC2, CKIIALPHA, LIN, TWS, AXN, PYGO, DX, NEJ, FZ4, MTS, SMO, GRO, DCO, DNT, WNT5, APC	1213	71	7937	1.4745422244928763	1.0	0.5491107181374565	88.41198870307585
Annotation Cluster 95	Enrichment Score: 1.2402242041880231
Category	Term	Count	%	PValue	Genes	List Total	Pop Hits	Pop Total	Fold Enrichment	Bonferroni	Benjamini	FDR
GOTERM_BP_FAT	GO:0010627~regulation of protein kinase cascade	14	0.7295466388744137	0.011830315358428047	KEN, SU(VAR)2-10, XNP, SAC1, MKP3, N, RDX, CNO, PTEN, SLPR, LKB1, RALA, PSR, MKP-4	1213	44	7937	2.08195308401409	0.999999999999807	0.10239920601430108	18.905756679590592
GOTERM_BP_FAT	GO:0010741~negative regulation of protein kinase cascade	8	0.4168837936425221	0.01291091695660319	KEN, SU(VAR)2-10, SAC1, RALA, MKP3, PSR, N, PTEN	1213	18	7937	2.90812494274984	0.9999999999999869	0.10936882865189401	20.453188236620832
GOTERM_BP_FAT	GO:0080135~regulation of cellular response to stress	11	0.5732152162584679	0.021634616615995268	SLPR, LKB1, XNP, SAC1, RALA, PSR, RDX, N, CNO, MKP-4, CG4078	1213	33	7937	2.1810937070623795	1.0	0.16934068815136627	31.964345333921106
GOTERM_BP_FAT	GO:0043408~regulation of MAPKKK cascade	11	0.5732152162584679	0.026580790430460844	SLPR, LKB1, XNP, SAC1, RALA, MKP3, PSR, RDX, N, CNO, MKP-4	1213	34	7937	2.11694389214878	1.0	0.19940037134430133	37.77327320724044
GOTERM_BP_FAT	GO:0070302~regulation of stress-activated protein kinase signaling pathway	10	0.5211047420531527	0.045269201566330214	SLPR, LKB1, XNP, SAC1, RALA, PSR, RDX, N, CNO, MKP-4	1213	32	7937	2.044775350370981	1.0	0.30276869171923504	55.768682521189675
GOTERM_BP_FAT	GO:0046328~regulation of JNK cascade	10	0.5211047420531527	0.045269201566330214	SLPR, LKB1, XNP, SAC1, RALA, PSR, RDX, N, CNO, MKP-4	1213	32	7937	2.044775350370981	1.0	0.30276869171923504	55.768682521189675
GOTERM_BP_FAT	GO:0043409~negative regulation of MAPKKK cascade	5	0.26055237102657636	0.12395230321365514	SAC1, RALA, MKP3, PSR, N	1213	13	7937	2.5166465850719764	1.0	0.5688061747240138	90.27275507350369
GOTERM_BP_FAT	GO:0048585~negative regulation of response to stimulus	6	0.3126628452318916	0.23741097705628014	TSC1, SAC1, RALA, PSR, N, PTEN	1213	22	7937	1.7845312148692198	1.0	0.7832996949480113	99.15415163923026
GOTERM_BP_FAT	GO:0070303~negative regulation of stress-activated protein kinase signaling pathway	4	0.20844189682126105	0.27344072320214324	SAC1, RALA, PSR, N	1213	12	7937	2.18109370706238	1.0	0.8282829466895207	99.63928266785615
GOTERM_BP_FAT	GO:0046329~negative regulation of JNK cascade	4	0.20844189682126105	0.27344072320214324	SAC1, RALA, PSR, N	1213	12	7937	2.18109370706238	1.0	0.8282829466895207	99.63928266785615
Annotation Cluster 96	Enrichment Score: 1.2313258583982876
Category	Term	Count	%	PValue	Genes	List Total	Pop Hits	Pop Total	Fold Enrichment	Bonferroni	Benjamini	FDR
GOTERM_BP_FAT	GO:0060341~regulation of cellular localization	20	1.0422094841063054	0.005187726732656263	BIC, FS(2)KET, THR, SEC6, MAEL, COS, MAGO, NOI, MBO, EXU, CACT, TSU, AUB, SCRA, DCO, ARMI, PAV, SLMB, HRB27C, CG9426	1213	68	7937	1.924494447407982	0.9999972254585825	0.050482882486875824	8.751785867076345
GOTERM_BP_FAT	GO:0032880~regulation of protein localization	13	0.6774361646690985	0.008754001639963	FS(2)KET, THR, COS, NOI, MBO, CACT, SCRA, DCO, PAV, ABL, SLMB, PTP61F, CG9426	1213	38	7937	2.2384909098798107	0.99999999959602	0.0795312652662411	14.343496627665054
GOTERM_BP_FAT	GO:0042990~regulation of transcription factor import into nucleus	9	0.46899426784783743	0.009180586877898508	CACT, SCRA, FS(2)KET, THR, PAV, SLMB, COS, NOI, CG9426	1213	21	7937	2.8042633376516313	0.9999999998598841	0.08205442193446233	14.990281755536639
GOTERM_BP_FAT	GO:0033157~regulation of intracellular protein transport	11	0.5732152162584679	0.013796240245285096	CACT, SCRA, DCO, FS(2)KET, THR, PAV, SLMB, COS, NOI, MBO, CG9426	1213	31	7937	2.321809430098662	0.9999999999999986	0.11567602851083958	21.70017931749961
GOTERM_BP_FAT	GO:0046822~regulation of nucleocytoplasmic transport	11	0.5732152162584679	0.021634616615995268	CACT, SCRA, DCO, FS(2)KET, THR, PAV, SLMB, COS, NOI, MBO, CG9426	1213	33	7937	2.1810937070623795	1.0	0.16934068815136627	31.964345333921106
GOTERM_BP_FAT	GO:0051223~regulation of protein transport	11	0.5732152162584679	0.021634616615995268	CACT, SCRA, DCO, FS(2)KET, THR, PAV, SLMB, COS, NOI, MBO, CG9426	1213	33	7937	2.1810937070623795	1.0	0.16934068815136627	31.964345333921106
GOTERM_BP_FAT	GO:0070201~regulation of establishment of protein localization	11	0.5732152162584679	0.021634616615995268	CACT, SCRA, DCO, FS(2)KET, THR, PAV, SLMB, COS, NOI, MBO, CG9426	1213	33	7937	2.1810937070623795	1.0	0.16934068815136627	31.964345333921106
GOTERM_BP_FAT	GO:0032386~regulation of intracellular transport	11	0.5732152162584679	0.026580790430460844	CACT, SCRA, DCO, FS(2)KET, THR, PAV, SLMB, COS, NOI, MBO, CG9426	1213	34	7937	2.11694389214878	1.0	0.19940037134430133	37.77327320724044
GOTERM_BP_FAT	GO:0042306~regulation of protein import into nucleus	10	0.5211047420531527	0.03056773868277147	CACT, SCRA, DCO, FS(2)KET, THR, PAV, SLMB, COS, NOI, CG9426	1213	30	7937	2.18109370706238	1.0	0.2221462773873738	42.11174236111936
GOTERM_BP_FAT	GO:0042992~negative regulation of transcription factor import into nucleus	3	0.1563314226159458	0.06279875690812337	CACT, COS, CG9426	1213	3	7937	6.543281121187139	1.0	0.3789012235798721	68.0835993819773
GOTERM_BP_FAT	GO:0051224~negative regulation of protein transport	4	0.20844189682126105	0.07705059840787915	CACT, COS, MBO, CG9426	1213	7	7937	3.739017783535508	1.0	0.42990448669368875	75.63149880997838
GOTERM_BP_FAT	GO:0032387~negative regulation of intracellular transport	4	0.20844189682126105	0.07705059840787915	CACT, COS, MBO, CG9426	1213	7	7937	3.739017783535508	1.0	0.42990448669368875	75.63149880997838
GOTERM_BP_FAT	GO:0046823~negative regulation of nucleocytoplasmic transport	4	0.20844189682126105	0.07705059840787915	CACT, COS, MBO, CG9426	1213	7	7937	3.739017783535508	1.0	0.42990448669368875	75.63149880997838
GOTERM_BP_FAT	GO:0051050~positive regulation of transport	8	0.4168837936425221	0.08959928278667784	MIB1, SCRA, FS(2)KET, THR, PAV, SEC6, SLMB, NOI	1213	26	7937	2.0133172680575813	1.0	0.47067184088480407	80.85127169863047
GOTERM_BP_FAT	GO:0051051~negative regulation of transport	4	0.20844189682126105	0.10969047233162772	CACT, COS, MBO, CG9426	1213	8	7937	3.27164056059357	1.0	0.5343023547646467	87.0734025342269
GOTERM_BP_FAT	GO:0042993~positive regulation of transcription factor import into nucleus	6	0.3126628452318916	0.12751683885908882	SCRA, FS(2)KET, THR, PAV, SLMB, NOI	1213	18	7937	2.18109370706238	1.0	0.5770259493306471	90.94663145499601
GOTERM_BP_FAT	GO:0051222~positive regulation of protein transport	6	0.3126628452318916	0.12751683885908882	SCRA, FS(2)KET, THR, PAV, SLMB, NOI	1213	18	7937	2.18109370706238	1.0	0.5770259493306471	90.94663145499601
GOTERM_BP_FAT	GO:0042307~positive regulation of protein import into nucleus	6	0.3126628452318916	0.12751683885908882	SCRA, FS(2)KET, THR, PAV, SLMB, NOI	1213	18	7937	2.18109370706238	1.0	0.5770259493306471	90.94663145499601
GOTERM_BP_FAT	GO:0032388~positive regulation of intracellular transport	6	0.3126628452318916	0.12751683885908882	SCRA, FS(2)KET, THR, PAV, SLMB, NOI	1213	18	7937	2.18109370706238	1.0	0.5770259493306471	90.94663145499601
GOTERM_BP_FAT	GO:0046824~positive regulation of nucleocytoplasmic transport	6	0.3126628452318916	0.12751683885908882	SCRA, FS(2)KET, THR, PAV, SLMB, NOI	1213	18	7937	2.18109370706238	1.0	0.5770259493306471	90.94663145499601
GOTERM_BP_FAT	GO:0042308~negative regulation of protein import into nucleus	3	0.1563314226159458	0.22984528566565418	CACT, COS, CG9426	1213	6	7937	3.2716405605935694	1.0	0.7724373500605026	98.99355869813296
GOTERM_BP_FAT	GO:0051532~regulation of NFAT protein import into nucleus	5	0.26055237102657636	0.25481142162705117	SCRA, FS(2)KET, THR, PAV, NOI	1213	17	7937	1.924494447407982	1.0	0.8075911171251864	99.43665192321855
GOTERM_BP_FAT	GO:0051533~positive regulation of NFAT protein import into nucleus	5	0.26055237102657636	0.25481142162705117	SCRA, FS(2)KET, THR, PAV, NOI	1213	17	7937	1.924494447407982	1.0	0.8075911171251864	99.43665192321855
KEGG_PATHWAY	dme04340:Hedgehog signaling pathway	6	0.3126628452318916	0.41746692140458885	SMO, FU, DCO, RAB23, SLMB, COS	362	24	2054	1.4185082872928176	1.0	0.8459547891359178	99.72011301923867
Annotation Cluster 97	Enrichment Score: 1.2169793292538635
Category	Term	Count	%	PValue	Genes	List Total	Pop Hits	Pop Total	Fold Enrichment	Bonferroni	Benjamini	FDR
GOTERM_CC_FAT	GO:0042600~chorion	8	0.4168837936425221	0.016971737106386057	CG13084, CG13083, MUR2B, CP18, CP19, CG31928, CG4009, CP15	771	18	4786	2.7588989767978096	0.9996566334184166	0.11384134155775949	21.65563565163342
GOTERM_CC_FAT	GO:0030312~external encapsulating structure	8	0.4168837936425221	0.023233043109472447	CG13084, CG13083, MUR2B, CP18, CP19, CG31928, CG4009, CP15	771	19	4786	2.613693767492662	0.9999825181622449	0.14679776045803583	28.477646895039953
INTERPRO	IPR005649:Chorion 2	3	0.1563314226159458	0.06998224707711047	CP18, CP19, CP15	1650	3	10196	6.179393939393939	1.0	0.8339808598813361	71.01694896601096
GOTERM_MF_FAT	GO:0005213~structural constituent of chorion	3	0.1563314226159458	0.49120457781478793	CP18, CP19, CP15	1266	10	7918	1.876303317535545	1.0	0.988133474017546	99.99733063331881
Annotation Cluster 98	Enrichment Score: 1.2125075558026555
Category	Term	Count	%	PValue	Genes	List Total	Pop Hits	Pop Total	Fold Enrichment	Bonferroni	Benjamini	FDR
GOTERM_MF_FAT	GO:0008138~protein tyrosine/serine/threonine phosphatase activity	8	0.4168837936425221	0.038939943027841456	SSH, STG, TWE, MKP3, MTM, CG5026, MKP-4, PTEN	1266	21	7918	2.3826073873467237	0.9999999999999997	0.37488934665847373	46.152814394842565
INTERPRO	IPR001763:Rhodanese-like	5	0.26055237102657636	0.06337646291209055	STG, CG6000, TWE, MKP3, CG4041	1650	10	10196	3.08969696969697	1.0	0.8149395631648754	67.29497503177164
SMART	SM00450:RHOD	5	0.26055237102657636	0.09335853403812	STG, CG6000, TWE, MKP3, CG4041	886	10	4824	2.7223476297968396	0.9999999999999867	0.6937514680091936	73.45357007222091
Annotation Cluster 99	Enrichment Score: 1.1875034086284462
Category	Term	Count	%	PValue	Genes	List Total	Pop Hits	Pop Total	Fold Enrichment	Bonferroni	Benjamini	FDR
SP_PIR_KEYWORDS	rna-mediated gene silencing	9	0.46899426784783743	1.1489752451705111E-4	DCR-1, PIWI, ARMI, FMR1, MAEL, CBP80, MRPL39, RM62, BEL	1861	13	12980	4.828669449840863	0.035436773840726854	0.0010606105511916653	0.15449475189661666
GOTERM_BP_FAT	GO:0031047~gene silencing by RNA	16	0.8337675872850442	0.001965853908983313	DCR-1, PIWI, UPF1, PASHA, FMR1, CBP80, LOQS, MAEL, UPF3, RM62, AUB, DCP1, ARMI, TUDOR-SN, MRPL39, BEL	1213	45	7937	2.3264999541998717	0.9920989553206722	0.02300416110448522	3.405671032227342
GOTERM_BP_FAT	GO:0035194~posttranscriptional gene silencing by RNA	13	0.6774361646690985	0.013500763869241707	DCR-1, PIWI, UPF1, PASHA, CBP80, LOQS, UPF3, RM62, AUB, DCP1, ARMI, TUDOR-SN, BEL	1213	40	7937	2.12656636438582	0.999999999999997	0.113713662293501	21.286060988339493
GOTERM_BP_FAT	GO:0016441~posttranscriptional gene silencing	13	0.6774361646690985	0.013500763869241707	DCR-1, PIWI, UPF1, PASHA, CBP80, LOQS, UPF3, RM62, AUB, DCP1, ARMI, TUDOR-SN, BEL	1213	40	7937	2.12656636438582	0.999999999999997	0.113713662293501	21.286060988339493
GOTERM_BP_FAT	GO:0016246~RNA interference	10	0.5211047420531527	0.03056773868277147	DCR-1, PIWI, UPF1, AUB, ARMI, CBP80, TUDOR-SN, UPF3, RM62, BEL	1213	30	7937	2.18109370706238	1.0	0.2221462773873738	42.11174236111936
GOTERM_BP_FAT	GO:0007277~pole cell development	10	0.5211047420531527	0.03056773868277147	DCR-1, PIWI, SCRA, AUB, FMR1, TWE, WUN2, CYCE, GCL, VAS	1213	30	7937	2.18109370706238	1.0	0.2221462773873738	42.11174236111936
GOTERM_BP_FAT	GO:0035195~gene silencing by miRNA	7	0.36477331943720687	0.057611714278112416	DCR-1, UPF1, DCP1, PASHA, LOQS, CBP80, UPF3	1213	19	7937	2.410682518332104	1.0	0.357466964275174	64.82595554148205
GOTERM_CC_FAT	GO:0016442~RNA-induced silencing complex	4	0.20844189682126105	0.08766898791601574	DCR-1, FMR1, TUDOR-SN, BEL	771	7	4786	3.547155827311469	1.0	0.3848386445848201	72.96898115610476
GOTERM_CC_FAT	GO:0031332~RNAi effector complex	4	0.20844189682126105	0.08766898791601574	DCR-1, FMR1, TUDOR-SN, BEL	771	7	4786	3.547155827311469	1.0	0.3848386445848201	72.96898115610476
GOTERM_BP_FAT	GO:0007349~cellularization	21	1.0943199583116208	0.09483926067035907	DCR-1, PIWI, DAH, FMR1, RDX, GCL, ARK, DIDUM, SEP2, PNUT, MEI-41, SLAM, GRP, BTK29A, AUB, SCRA, VLS, KUK, TWE, SRC64B, SCAT	1213	97	7937	1.4165866344838136	1.0	0.4890914963547114	82.70195375798181
GOTERM_BP_FAT	GO:0000184~nuclear-transcribed mRNA catabolic process, nonsense-mediated decay	6	0.3126628452318916	0.10460684839442976	UPF1, CG3857, DCP1, ARMI, CG6967, UPF3	1213	17	7937	2.3093933368895785	1.0	0.5184163942894536	85.71020395461366
GOTERM_BP_FAT	GO:0035196~gene silencing by miRNA, production of miRNAs	4	0.20844189682126105	0.10969047233162772	DCR-1, PASHA, LOQS, CBP80	1213	8	7937	3.27164056059357	1.0	0.5343023547646467	87.0734025342269
GOTERM_BP_FAT	GO:0007279~pole cell formation	7	0.36477331943720687	0.14815548809407406	DCR-1, PIWI, SCRA, AUB, FMR1, TWE, GCL	1213	24	7937	1.9084569936795823	1.0	0.6279145955044674	94.06066719038311
GOTERM_BP_FAT	GO:0043331~response to dsRNA	4	0.20844189682126105	0.22934097154841357	DCR-1, PASHA, LOQS, CBP80	1213	11	7937	2.3793749531589596	1.0	0.7723690159211347	98.98189056060586
GOTERM_BP_FAT	GO:0031050~dsRNA fragmentation	4	0.20844189682126105	0.22934097154841357	DCR-1, PASHA, LOQS, CBP80	1213	11	7937	2.3793749531589596	1.0	0.7723690159211347	98.98189056060586
INTERPRO	IPR003100:Argonaute and Dicer protein, PAZ	3	0.1563314226159458	0.31631512159586284	DCR-1, PIWI, AUB	1650	7	10196	2.648311688311688	1.0	0.9985870420222717	99.84830040025663
GOTERM_MF_FAT	GO:0003725~double-stranded RNA binding	5	0.26055237102657636	0.3608460873530271	DCR-1, PASHA, LOQS, CG5641, MLE	1266	19	7918	1.6458801031013552	1.0	0.9589786142701288	99.90660658011848
INTERPRO	IPR001159:Double-stranded RNA binding	4	0.20844189682126105	0.4003384705702277	DCR-1, PASHA, LOQS, MLE	1650	14	10196	1.7655411255411255	1.0	0.9997312089090291	99.98382481886964
SMART	SM00358:DSRM	4	0.20844189682126105	0.48827800340639277	DCR-1, PASHA, LOQS, MLE	886	14	4824	1.5556272170267655	1.0	0.9861929710915479	99.98845041409037
INTERPRO	IPR014720:Double-stranded RNA-binding-like	3	0.1563314226159458	0.551682439441066	PASHA, LOQS, MLE	1650	11	10196	1.6852892561983472	1.0	0.9999924152071568	99.99988713640184
Annotation Cluster 100	Enrichment Score: 1.1786296801825886
Category	Term	Count	%	PValue	Genes	List Total	Pop Hits	Pop Total	Fold Enrichment	Bonferroni	Benjamini	FDR
GOTERM_BP_FAT	GO:0000910~cytokinesis	23	1.1985409067222512	0.0034061406931352716	DAH, BAP55, KLP3A, APC2, PBL, DRP1, TUM, SEP2, PNUT, CAP-G, ALPHATUB84D, SEP5, BORR, CYCB3, IAL, SCRA, RAB35, TSR, PAV, CYCB, CAF1, STI, KLP67A	1213	80	7937	1.8811933223413024	0.999773645634888	0.03508632074101692	5.831080834411262
GOTERM_BP_FAT	GO:0000915~cytokinesis, contractile ring formation	7	0.36477331943720687	0.045040873192367055	DAH, SCRA, TSR, PAV, PBL, STI, PNUT	1213	18	7937	2.54460932490611	1.0	0.30226470535381345	55.58204530594084
GOTERM_BP_FAT	GO:0000912~formation of actomyosin apparatus involved in cytokinesis	7	0.36477331943720687	0.045040873192367055	DAH, SCRA, TSR, PAV, PBL, STI, PNUT	1213	18	7937	2.54460932490611	1.0	0.30226470535381345	55.58204530594084
GOTERM_BP_FAT	GO:0033205~cytokinesis during cell cycle	9	0.46899426784783743	0.15435557408247477	CYCB3, DAH, SCRA, TSR, PAV, CYCB, PBL, STI, PNUT	1213	35	7937	1.6825580025909788	1.0	0.6415465636417716	94.77756012293229
GOTERM_BP_FAT	GO:0032506~cytokinetic process	7	0.36477331943720687	0.22150748676853316	DAH, SCRA, TSR, PAV, PBL, STI, PNUT	1213	27	7937	1.6964062166040732	1.0	0.7612880063355079	98.78343658093551
GOTERM_BP_FAT	GO:0031032~actomyosin structure organization	8	0.4168837936425221	0.3587856017289855	DAH, SCRA, TSR, PAV, PBL, STI, SRC64B, PNUT	1213	38	7937	1.377532867618345	1.0	0.9018271092902577	99.9600438918276
Annotation Cluster 101	Enrichment Score: 1.1692256980171432
Category	Term	Count	%	PValue	Genes	List Total	Pop Hits	Pop Total	Fold Enrichment	Bonferroni	Benjamini	FDR
GOTERM_BP_FAT	GO:0002009~morphogenesis of an epithelium	52	2.709744658676394	0.0018855959728054873	THR, ED, CNO, MBO, SHG, APT, MSK, RALA, LOCO, FOI, SPO, JUMU, PATJ, BTK29A, SLPR, DOK, SDT, PAR-6, KUK, SLMB, SDS22, AOP, SAC1, SHARK, RDX, N, FY, RIN, DCO, RAC1, NMO, BARR, NMT, MAD, HPO, CBL, SCE, MKP3, NEJ, SCM, CRB, LKB1, BLOT, LAM, TSR, FLR, ABL, YRT, VANG, ENA, USH, SRC64B	1213	225	7937	1.5122249702299166	0.9903707008065968	0.02218000997230274	3.268800187148113
GOTERM_BP_FAT	GO:0060429~epithelium development	52	2.709744658676394	0.004857951375358686	THR, ED, CNO, MBO, SHG, APT, MSK, RALA, LOCO, FOI, SPO, JUMU, PATJ, BTK29A, SLPR, DOK, SDT, PAR-6, KUK, SLMB, SDS22, AOP, SAC1, SHARK, RDX, N, FY, RIN, DCO, RAC1, NMO, BARR, NMT, MAD, HPO, CBL, SCE, MKP3, NEJ, SCM, CRB, LKB1, BLOT, LAM, TSR, FLR, ABL, YRT, VANG, ENA, USH, SRC64B	1213	235	7937	1.4478749714967285	0.9999937296749196	0.04791128341552142	8.217684013645776
GOTERM_BP_FAT	GO:0007163~establishment or maintenance of cell polarity	28	1.4590932777488275	0.006184574867779671	SDS22, AUR, NOD, SHARK, RDX, N, CNO, FZ4, FY, VELI, SHG, RIN, DCO, MSK, RAC1, NMO, LOCO, CBL, SN, PATJ, NEJ, CRB, PAR-6, SDT, LKB1, TSR, VANG, LAP1	1213	109	7937	1.6808428568187148	0.9999997644388463	0.05853803050125361	10.348506085083075
GOTERM_BP_FAT	GO:0048729~tissue morphogenesis	53	2.7618551328817094	0.008384178207944397	THR, ED, CNO, MBO, SHG, APT, MSK, RALA, LOCO, FOI, SPO, JUMU, PBL, PATJ, BTK29A, SLPR, DOK, SDT, PAR-6, KUK, SLMB, SDS22, AOP, SAC1, SHARK, RDX, N, FY, RIN, DCO, RAC1, NMO, BARR, NMT, MAD, HPO, CBL, SCE, MKP3, NEJ, SCM, CRB, LKB1, BLOT, LAM, TSR, FLR, ABL, YRT, SRC64B, ENA, USH, VANG	1213	247	7937	1.4040238843033133	0.9999999989886976	0.07657125687057498	13.779019838936811
GOTERM_BP_FAT	GO:0001738~morphogenesis of a polarized epithelium	18	0.9379885356956749	0.031596543918818866	RDX, N, PATJ, CNO, NEJ, FY, SHG, CRB, RIN, PAR-6, SDT, DCO, MSK, TSR, RAC1, NMO, FLR, VANG	1213	70	7937	1.6825580025909788	1.0	0.22749048905729563	43.18402610693902
GOTERM_BP_FAT	GO:0007391~dorsal closure	22	1.1464304325169359	0.047629888329819334	JUMU, MAD, ED, AOP, SAC1, SHARK, N, CNO, SLPR, BTK29A, DOK, CRB, LKB1, RAC1, ABL, RALA, YRT, USH, SRC64B, ENA, SPO, NMT	1213	95	7937	1.5152861543801797	1.0	0.314441470327417	57.655455517130896
GOTERM_BP_FAT	GO:0016331~morphogenesis of embryonic epithelium	26	1.354872329338197	0.0613385218788445	ED, SAC1, AOP, SHARK, N, CNO, RAC1, RALA, NMT, SPO, JUMU, MAD, PATJ, SLPR, BTK29A, DOK, CRB, PAR-6, SDT, LKB1, KUK, ABL, YRT, USH, ENA, SRC64B	1213	120	7937	1.417710909590547	1.0	0.3726334755513592	67.19652723670609
GOTERM_BP_FAT	GO:0001700~embryonic development via the syncytial blastoderm	42	2.1886399166232415	0.06895910015449104	APC2, THR, ED, AOP, SAC1, LOLAL, SHARK, HMGS, TWS, N, CNO, MEI-41, SHG, CP190, PI3K92E, L(3)MBT, SEMA-1B, RAC1, CYCB, CHN, RALA, BARR, SPO, NMT, APC, JUMU, MAD, EXU, SLPR, BTK29A, DOK, CRB, MES2, LAR, LKB1, SCED, ABL, PUM, YRT, SRC64B, ENA, USH	1213	214	7937	1.2841953602329899	1.0	0.4036793499749364	71.58282087916399
GOTERM_BP_FAT	GO:0001736~establishment of planar polarity	15	0.7816571130797291	0.0726292229825202	N, RDX, PATJ, CNO, NEJ, FY, SHG, RIN, DCO, MSK, TSR, RAC1, NMO, FLR, VANG	1213	61	7937	1.6090035543902803	1.0	0.41587936283819105	73.49206676086449
GOTERM_BP_FAT	GO:0007164~establishment of tissue polarity	15	0.7816571130797291	0.08123676213970667	N, RDX, PATJ, CNO, NEJ, FY, SHG, RIN, DCO, MSK, TSR, RAC1, NMO, FLR, VANG	1213	62	7937	1.5830518841581789	1.0	0.44499579941032186	77.50612327192611
GOTERM_BP_FAT	GO:0042067~establishment of ommatidial polarity	12	0.6253256904637832	0.0818923820752562	RIN, DCO, MSK, TSR, RAC1, NMO, RDX, N, VANG, CNO, NEJ, SHG	1213	46	7937	1.7069429011792538	1.0	0.4468177149823931	77.78709840550451
GOTERM_BP_FAT	GO:0009792~embryonic development ending in birth or egg hatching	43	2.240750390828557	0.08713179327073504	DEAF1, APC2, THR, ED, AOP, SAC1, LOLAL, SHARK, HMGS, TWS, N, CNO, MEI-41, SHG, CP190, PI3K92E, L(3)MBT, SEMA-1B, RAC1, CYCB, CHN, RALA, BARR, SPO, NMT, APC, JUMU, MAD, EXU, SLPR, BTK29A, DOK, CRB, MES2, LAR, LKB1, SCED, ABL, PUM, YRT, SRC64B, ENA, USH	1213	224	7937	1.2560762866564597	1.0	0.4645713340161479	79.91652919966322
GOTERM_BP_FAT	GO:0008258~head involution	12	0.6253256904637832	0.11736040938637529	BTK29A, APC2, THR, RAC1, PUM, BARR, YRT, ENA, USH, SPO, APC, SHG	1213	49	7937	1.6024361929437894	1.0	0.5524346317105652	88.9001384273585
GOTERM_BP_FAT	GO:0048598~embryonic morphogenesis	42	2.1886399166232415	0.13148649135367388	APC2, THR, ED, AOP, SAC1, SHARK, LIN, ZEN, N, CNO, SHG, PI3K92E, FAL, RAC1, RALA, BARR, PIM, SPO, NMT, APC, EYA, JUMU, MAD, PBL, PATJ, BTK29A, SLPR, DOK, CRB, PAR-6, SDT, LKB1, STG, ABL, KUK, PUM, YRT, SRC64B, ENA, PTP61F, USH, CRN	1213	226	7937	1.2160079959728312	1.0	0.5871504753280596	91.64518881978691
GOTERM_BP_FAT	GO:0048749~compound eye development	50	2.6055237102657633	0.400002350924283	SINA, CKIIALPHA, SEC6, ZEN, CNO, DIDUM, SHG, CNK, MSK, JUMU, RNO, DSOR1, PNUT, MIB1, PELO, AUX, PIE, A, POSH, SU(VAR)2-10, AOP, RDX, N, TRR, RIN, DCO, S, RAC1, NMO, SAV, CHN, SAX, UNK, EYA, SSH, DNAPOL-ALPHA60, HPO, HYD, DA, NEJ, MTS, RCA1, CRB, LAR, LAM, TSR, SOS, VANG, USH, EBI	1213	308	7937	1.0622209612316784	1.0	0.9242541023387711	99.98759755107419
GOTERM_BP_FAT	GO:0001745~compound eye morphogenesis	40	2.084418968212611	0.46919405509348866	SINA, POSH, SEC6, AOP, RDX, N, CNO, DIDUM, CNK, SHG, RIN, TRR, DCO, MSK, S, RAC1, NMO, SAV, CHN, SAX, EYA, DNAPOL-ALPHA60, RNO, HPO, DSOR1, DA, PNUT, NEJ, MTS, RCA1, MIB1, CRB, LAR, LAM, TSR, SOS, PELO, VANG, AUX, EBI	1213	250	7937	1.0469249793899422	1.0	0.9540028150147672	99.9985662169461
GOTERM_BP_FAT	GO:0001654~eye development	52	2.709744658676394	0.5056497357307775	SINA, CKIIALPHA, SEC6, ZEN, CNO, DIDUM, SHG, CNK, MSK, JUMU, RNO, DSOR1, PNUT, SMO, MIB1, PELO, AUX, PIE, A, POSH, SU(VAR)2-10, AOP, RDX, N, TRR, RIN, DCO, S, RAC1, NMO, SAV, CHN, SAX, UNK, SSH, EYA, DNAPOL-ALPHA60, HPO, HYD, DA, NEJ, MTS, RCA1, GUG, CRB, LAR, LAM, TSR, SOS, VANG, USH, EBI	1213	332	7937	1.0248512599449737	1.0	0.9663445158022972	99.99959040218077
GOTERM_BP_FAT	GO:0016318~ommatidial rotation	5	0.26055237102657636	0.5442176451724733	RIN, MSK, NMO, CNO, SHG	1213	25	7937	1.3086562242374278	1.0	0.9763872668848113	99.99990201225317
GOTERM_BP_FAT	GO:0048592~eye morphogenesis	41	2.136529442417926	0.6004421666577533	SINA, POSH, SEC6, AOP, N, RDX, CNO, DIDUM, CNK, SHG, RIN, TRR, DCO, MSK, S, RAC1, NMO, SAV, CHN, SAX, EYA, DNAPOL-ALPHA60, RNO, HPO, DSOR1, DA, PNUT, NEJ, MTS, RCA1, SMO, MIB1, CRB, LAR, LAM, TSR, SOS, PELO, VANG, AUX, EBI	1213	269	7937	0.9973030705155118	1.0	0.9858509205841222	99.99999035404059
Annotation Cluster 102	Enrichment Score: 1.1677220432854942
Category	Term	Count	%	PValue	Genes	List Total	Pop Hits	Pop Total	Fold Enrichment	Bonferroni	Benjamini	FDR
SP_PIR_KEYWORDS	Isomerase	22	1.1464304325169359	0.014707635974588488	CG17266, TOP3BETA, GMER, CG9302, CG5844, CYPL, CG10907, CG8336, CG4159, RLUA-2, CG30499, CG5554, TOP2, NOP60B, CG3045, CG14715, FK506-BP2, CG3511, CG6745, CG13890, CG5027, CG11777	1861	90	12980	1.7049376082154157	0.990462232090941	0.07838041041394939	18.075717204291543
GOTERM_BP_FAT	GO:0006457~protein folding	27	1.4069828035435124	0.023046285786298505	CG7033, CYPL, CG8336, CG6000, L(2)35CC, CG7130, CG14715, CG7048, CCTGAMMA, URI, CG17266, HSP27, HSC70CB, CG5525, CG10907, HSP60, CG10565, TRAP1, CCT5, T-CP1, CG7770, CG8258, FK506-BP2, CG3511, SHU, CG11777, CG13993	1213	115	7937	1.5362486110613283	1.0	0.1777895847738521	33.672389908438284
SP_PIR_KEYWORDS	Rotamase	8	0.4168837936425221	0.05643093944953556	CG17266, CG14715, CG3511, CYPL, FK506-BP2, CG10907, CG8336, CG11777	1861	25	12980	2.2319183234819993	0.9999999880066835	0.22377921462487582	54.232572958467614
GOTERM_MF_FAT	GO:0003755~peptidyl-prolyl cis-trans isomerase activity	8	0.4168837936425221	0.1474502779713049	CG17266, CG14715, CG3511, CYPL, FK506-BP2, CG10907, CG8336, CG11777	1266	28	7918	1.7869555405100428	1.0	0.7481596889085658	91.67755631582048
INTERPRO	IPR002130:Peptidyl-prolyl cis-trans isomerase, cyclophilin-type	6	0.3126628452318916	0.18178375142120934	CG17266, CG3511, CYPL, CG10907, CG8336, CG11777	1650	19	10196	1.9513875598086123	1.0	0.9803772745031966	96.74422230538366
GOTERM_MF_FAT	GO:0016859~cis-trans isomerase activity	8	0.4168837936425221	0.19222328171819808	CG17266, CG14715, CG3511, CYPL, FK506-BP2, CG10907, CG8336, CG11777	1266	30	7918	1.6678251711427066	1.0	0.8225224974091371	96.40983760439508
Annotation Cluster 103	Enrichment Score: 1.1554417646445945
Category	Term	Count	%	PValue	Genes	List Total	Pop Hits	Pop Total	Fold Enrichment	Bonferroni	Benjamini	FDR
GOTERM_BP_FAT	GO:0007293~germarium-derived egg chamber formation	21	1.0943199583116208	7.61366270245635E-4	ORB, CHB, APC2, CDC2, FMR1, SCE, ASP, SPN-D, N, DEL, ARET, MYT1, SHG, SCM, MUS301, BTK29A, FU, SLMB, SRC64B, VAS, APC	1213	63	7937	2.1810937070623795	0.8464416097213349	0.01047105342379162	1.332222079183809
GOTERM_BP_FAT	GO:0030717~karyosome formation	9	0.46899426784783743	0.0030172038912068097	BTK29A, AUB, BALL, SPN-D, VAS, SRC64B, DEL, SPIR, MUS301	1213	18	7937	3.27164056059357	0.9994089095315132	0.031939680200797516	5.181843950621124
GOTERM_BP_FAT	GO:0030706~germarium-derived oocyte differentiation	6	0.3126628452318916	0.29979744393469476	ORB, FMR1, ASP, SPN-D, VAS, MUS301	1213	24	7937	1.6358202802967847	1.0	0.8543912637407757	99.81181099278517
GOTERM_BP_FAT	GO:0007294~germarium-derived oocyte fate determination	5	0.26055237102657636	0.4751752991790982	ORB, FMR1, SPN-D, VAS, MUS301	1213	23	7937	1.422452417649378	1.0	0.9561984638044517	99.99882558348982
GOTERM_BP_FAT	GO:0030716~oocyte fate determination	5	0.26055237102657636	0.5102508702306048	ORB, FMR1, SPN-D, VAS, MUS301	1213	24	7937	1.3631835669139873	1.0	0.9676092964085081	99.9996525861841
GOTERM_BP_FAT	GO:0001709~cell fate determination	19	0.9900990099009901	0.6993355140442574	JUMU, PIWI, ORB, HB, AUR, FMR1, AOP, N, GCL, SPN-D, PTEN, MUS301, S, PUM, CYCE, USH, VAS, BRAT, SU(H)	1213	129	7937	0.9637390798647725	1.0	0.9946595378158997	99.99999993547652
Annotation Cluster 104	Enrichment Score: 1.1434068666783512
Category	Term	Count	%	PValue	Genes	List Total	Pop Hits	Pop Total	Fold Enrichment	Bonferroni	Benjamini	FDR
GOTERM_MF_FAT	GO:0008173~RNA methyltransferase activity	9	0.46899426784783743	0.012035717243565254	CG7818, CG3808, CG8939, CG4045, CG18596, CG14544, CG14100, L(2)35BD, BUR	1266	21	7918	2.680433310765064	0.9999812768703107	0.14996171920129575	17.19795166363085
GOTERM_BP_FAT	GO:0009451~RNA modification	11	0.5732152162584679	0.05439970168083686	CG7818, CG4610, NOP60B, CG3045, CG8939, CG4045, CG3434, CG6745, CG4159, RLUA-2, CG14544	1213	38	7937	1.8941076929752243	1.0	0.34432404771907255	62.65409167519773
GOTERM_BP_FAT	GO:0001510~RNA methylation	3	0.1563314226159458	0.5671669368534448	CG7818, CG8939, CG14544	1213	12	7937	1.6358202802967847	1.0	0.9803822435643603	99.99996054659228
Annotation Cluster 105	Enrichment Score: 1.116475328142457
Category	Term	Count	%	PValue	Genes	List Total	Pop Hits	Pop Total	Fold Enrichment	Bonferroni	Benjamini	FDR
GOTERM_BP_FAT	GO:0008033~tRNA processing	14	0.7295466388744137	0.020689281462325522	CG4610, CG3434, CG4159, CG14544, MKG-P, CBC, SCU, CG3045, JHI-1, CG10495, CG4045, CG10463, CG5190, CG18048	1213	47	7937	1.9490624616302117	1.0	0.16405870085090757	30.7974382248844
GOTERM_BP_FAT	GO:0009451~RNA modification	11	0.5732152162584679	0.05439970168083686	CG7818, CG4610, NOP60B, CG3045, CG8939, CG4045, CG3434, CG6745, CG4159, RLUA-2, CG14544	1213	38	7937	1.8941076929752243	1.0	0.34432404771907255	62.65409167519773
SP_PIR_KEYWORDS	trna processing	7	0.36477331943720687	0.08367765785992973	SCU, JHI-1, CG3045, CG4045, CG3434, CG4159, CG5190	1861	22	12980	2.219236969371306	0.999999999998789	0.3030534775561322	69.14509920125266
GOTERM_BP_FAT	GO:0006400~tRNA modification	4	0.20844189682126105	0.3632011756676866	CG4610, CG4045, CG3434, CG14544	1213	14	7937	1.869508891767754	1.0	0.9043585907703461	99.96462150776244
Annotation Cluster 106	Enrichment Score: 1.1145758283679041
Category	Term	Count	%	PValue	Genes	List Total	Pop Hits	Pop Total	Fold Enrichment	Bonferroni	Benjamini	FDR
GOTERM_BP_FAT	GO:0044087~regulation of cellular component biogenesis	32	1.6675351745700884	2.467413143810782E-7	FSN, BIC, EPS-15, NOD, MAEL, MAGO, PTEN, SPZ, QUA, AUB, RAC1, SAX, HRB27C, SSH, TAF2, TAF1, MAD, FMR1, GEK, MR, EXU, BTK29A, ARPC3A, TSU, TSR, MED, JUPITER, ARMI, ABL, CPB, PUM, ENA	1213	80	7937	2.6173124484748556	6.067995309145813E-4	9.790011888166639E-6	4.34477877553352E-4
[truncated: 1,729 more rows]
