# Supplementary material for: Revised Annotations, Sex-Biased Expression, and Lineage-Specific Genes in the Drosophila melanogaster Group
Source: G3 (Bethesda). 2014 Oct 1;4(12):2345–51. doi: 10.1534/g3.114.013532 (PMC4267930; doi:10.1534/g3.114.013532)
Supplement: Supporting Information [file supp_g3.114.013532_FileS1.zip › GFF/GeneOntology/DsimTestes.GO.txt]

Annotation Cluster 1	Enrichment Score: 5.829220368596905
Category	Term	Count	%	PValue	Genes	List Total	Pop Hits	Pop Total	Fold Enrichment	Bonferroni	Benjamini	FDR
GOTERM_CC_FAT	GO:0015630~microtubule cytoskeleton	65	3.9828431372549016	1.3552789267667792E-15	CG9279, AUR, ALPHATUB84B, GRIP71, ALPHATUB84D, JAR, FZY, CG10822, BETATUB85D, GAMMATUB23C, SAS-6, ROD, TEKTIN-A, AUST, CYCB, CG32392, STAI, KLP67A, KLP3A, CHB, CMET, SAK, DHC16F, KLP59D, ALPHATUB85E, KLP10A, CG3121, SSP3, IAL, NCD, PAV, JUPITER, CG7716, CG10839, CG8407, CDLC2, CG9313, ASP, CG32819, CG1890, CG17150, CG7276, DGT5, CG16837, DGT6, KLP61F, DGT2, MARS, CG18109, SPINDLY, MUD, CG6971, DH…	495	220	4786	2.8566574839302112	5.502265310042276E-13	5.502265310042276E-13	1.865174681370263E-12
GOTERM_CC_FAT	GO:0044430~cytoskeletal part	73	4.473039215686274	9.71439928169104E-14	CG34435, CG9279, AUR, ALPHATUB84B, GRIP71, CG17237, DIDUM, ALPHATUB84D, JAR, SEP5, ARP53D, FZY, CG10822, BETATUB85D, GAMMATUB23C, SAS-6, ROD, TEKTIN-A, AUST, CYCB, CG32392, STAI, KLP67A, KLP3A, CHB, CMET, DHC16F, SAK, KLP59D, ALPHATUB85E, KLP10A, CG3121, SSP3, IAL, NCD, SCRA, PAV, JUPITER, STI, CG7716, CG10839, CG8407, CDLC2, CG9313, ASP, CG32819, CG1890, CG17150, CG7276, DGT5, CG16837, DGT6, KLP…	495	287	4786	2.459282722697357	4.0120684552391594E-11	2.0060286765044566E-11	1.3612444504929044E-10
GOTERM_BP_FAT	GO:0007017~microtubule-based process	88	5.392156862745098	1.8832796681766222E-13	CG9279, AUR, THR, MAEL, GRIP71, ALPHATUB84B, CAP-G, ALPHATUB84D, JAR, CG10822, BETATUB85D, GAMMATUB23C, SAS-6, TEKTIN-A, CYCB, ORC5, CG32392, STAI, KLP67A, CHB, KLP3A, CG5525, DPA, FMR1, SPN-F, BALL, CMET, SPN-D, DHC16F, SAK, CG16941, TUM, KLP59D, ALPHATUB85E, KLP10A, CG3121, SSP3, CYCB3, IAL, NCD, SSP5, PAV, CG7716, CG10839, CG8407, CDLC2, CEP97, CG9313, ASP, CG32819, NNP-1, MIRO, CID, CG17150, …	765	406	7937	2.2488038893718403	3.4984992680620053E-10	3.4984992680620053E-10	3.209543741888865E-10
GOTERM_CC_FAT	GO:0005856~cytoskeleton	77	4.7181372549019605	5.87922402633331E-11	CG34435, CG9279, AUR, ALPHATUB84B, GRIP71, CG17237, DIDUM, ALPHATUB84D, JAR, SEP5, ARP53D, FZY, CG10822, BETATUB85D, GAMMATUB23C, SAS-6, ROD, TEKTIN-A, AUST, CYCB, CG32392, STAI, KLP67A, KLP3A, CHB, CMET, DHC16F, SAK, KLP59D, ALPHATUB85E, KLP10A, CG3121, SSP3, IAL, LASP, NCD, SCRA, PAV, JUPITER, STI, CG7716, CG10839, CG8407, CDLC2, CAPU, CG9313, ASP, CG32819, CG1890, CG17150, CG7276, DGT5, CG1683…	495	351	4786	2.12105096549541	2.4281175514673237E-8	8.093725245572614E-9	8.238529858317634E-8
GOTERM_CC_FAT	GO:0005875~microtubule associated complex	37	2.267156862745098	3.410645668025962E-10	CG9279, CG9313, ASP, JAR, CG10822, CG17150, TEKTIN-A, AUST, CG7276, CG16837, KLP61F, CG32392, STAI, KLP67A, CG6971, CHB, KLP3A, DHC36C, DHC62B, CG14838, DRP1, CMET, DHC16F, KLP59D, KLP10A, CG3121, BORR, NEB, NCD, ROBL22E, JUPITER, PAV, KAT-60L1, CG10859, CG10839, CG8407, CDLC2	495	115	4786	3.110794905577514	1.4085967858790127E-7	3.521492153435446E-8	4.779326712167631E-7
GOTERM_BP_FAT	GO:0022403~cell cycle phase	92	5.637254901960785	4.5254769453315035E-10	E2F2, AUR, THR, MAEL, GRIP71, ALPHATUB84B, NNF1A, CDC16, CAP-G, JAR, FZY, SAS-6, ROD, BOL, VLS, CYCA, C-CUP, AUST, CYCB, ORC5, CAN, KLP67A, CYCJ, CHB, KLP3A, CG5525, DPA, BALL, CMET, SPN-D, MCM2, SAK, CG16941, TUM, ALPHATUB85E, MR, KLP10A, MCM5, SSP3, CYCB3, IAL, NCD, SCRA, MUS312, PAV, SSP5, REV7, TOPI, MIA, MEI-S332, SUNZ, DHD, CONA, ASP, NNP-1, OAF, CID, WA-CUP, BUB1, DGT5, DGT6, TWE, KLP61F, …	765	496	7937	1.924425469112376	8.408332101694782E-7	4.2041669345849186E-7	7.713827798738748E-7
GOTERM_BP_FAT	GO:0000279~M phase	89	5.453431372549019	7.570657148113604E-10	AUR, THR, MAEL, GRIP71, ALPHATUB84B, NNF1A, CDC16, CAP-G, JAR, FZY, SAS-6, ROD, BOL, VLS, CYCA, C-CUP, AUST, CYCB, ORC5, CAN, KLP67A, CYCJ, CHB, KLP3A, CG5525, DPA, BALL, CMET, SPN-D, MCM2, SAK, CG16941, TUM, ALPHATUB85E, MR, KLP10A, MCM5, SSP3, CYCB3, IAL, NCD, SCRA, MUS312, PAV, SSP5, REV7, TOPI, MIA, MEI-S332, SUNZ, DHD, CONA, ASP, NNP-1, OAF, CID, WA-CUP, BUB1, DGT5, DGT6, TWE, KLP61F, PIM, Z…	765	478	7937	1.9317772855306699	1.4066271625257087E-6	4.6887594074007666E-7	1.2904441293315472E-6
GOTERM_BP_FAT	GO:0000278~mitotic cell cycle	72	4.411764705882353	1.453665158252794E-9	E2F2, AUR, THR, GRIP71, ALPHATUB84B, NNF1A, CDC16, CAP-G, JAR, SAS-6, ROD, VLS, CYCA, CYCB, PPD3, ORC5, KLP67A, CYCJ, KLP3A, CHB, CG5525, DPA, FMR1, BALL, CMET, MCM2, SAK, CG16941, TUM, ALPHATUB85E, MR, KLP10A, SSP3, CYCB3, IAL, NCD, SCRA, SSP5, PAV, REV7, MEI-S332, ASP, NNP-1, CID, BUB1, DGT5, DGT6, TWE, KLP61F, PIM, ZWILCH, DGT2, BUB3, DGT3, HD, SPC105R, SPD-2, GLU, CDC27, MIS12, RCA1, BORR, NE…	765	358	7937	2.086625041077884	2.7009062741889522E-6	6.752272524446212E-7	2.477821392510293E-6
GOTERM_BP_FAT	GO:0022402~cell cycle process	96	5.88235294117647	3.6779143460434677E-9	E2F2, AUR, THR, MAEL, GRIP71, ALPHATUB84B, NNF1A, CDC16, CAP-G, JAR, FZY, SAS-6, ROD, BOL, VLS, CYCA, C-CUP, AUST, CYCB, ORC5, CAN, KLP67A, CYCJ, CHB, KLP3A, CG5525, DPA, BALL, CMET, SPN-D, MCM2, SAK, CG16941, TUM, ALPHATUB85E, MR, KLP10A, MCM5, SSP3, CYCB3, IAL, NCD, SCRA, MUS312, PAV, SSP5, REV7, STI, TOPI, CEP97, MIA, MEI-S332, SUNZ, DHD, CONA, ASP, NNP-1, OAF, CID, AGO, TRF4-2, WA-CUP, BUB1, …	765	547	7937	1.8208696275585188	6.8335414451503596E-6	1.3667120248861409E-6	6.269128993707795E-6
GOTERM_BP_FAT	GO:0007049~cell cycle	104	6.372549019607843	6.296658620226362E-9	MAEL, CDC16, CAP-G, JAR, SEP5, FZY, SAS-6, ROD, VLS, C-CUP, PPD3, ORC5, KLP3A, CHB, CG5525, FMR1, BALL, SPN-D, SAK, TUM, MR, SSP3, MUS312, SSP5, TOPI, CEP97, ASP, WA-CUP, KLP61F, PIM, PONT, MUD, HD, SPC105R, SCA, SPD-2, GLU, CDC27, RCA1, LKB1, CDC2C, MSD5, GAMMATUB37C, MSD1, E2F2, AUR, THR, GRIP71, ALPHATUB84B, NNF1A, BOL, CYCA, AUST, CYCB, CYCH, CAN, KLP67A, CYCJ, DPA, CMET, MCM2, CG16941, ALPHA…	765	616	7937	1.7516509634156692	1.1699123352748586E-5	1.9498633969661228E-6	1.0732866817519948E-5
GOTERM_BP_FAT	GO:0000226~microtubule cytoskeleton organization	62	3.799019607843137	6.39426686276048E-9	AUR, THR, MAEL, ALPHATUB84B, GRIP71, CAP-G, JAR, SAS-6, TEKTIN-A, CYCB, ORC5, KLP67A, KLP3A, CHB, CG5525, DPA, FMR1, SPN-F, BALL, CMET, SPN-D, SAK, CG16941, TUM, ALPHATUB85E, KLP10A, SSP3, CYCB3, IAL, NCD, SSP5, PAV, CG7716, CEP97, ASP, CG32819, NNP-1, MIRO, CID, BUB1, DGT5, TWE, DGT6, KLP61F, DGT2, BUB3, DGT3, CG18109, MUD, SPC105R, SPD-2, GLU, CG3085, MIS12, BORR, LKB1, ANA3, ARMI, ANA2, MSD5, …	765	298	7937	2.1585910426810546	1.1880477353121144E-5	1.6972196921205551E-6	1.0899243363393651E-5
GOTERM_BP_FAT	GO:0000087~M phase of mitotic cell cycle	39	2.389705882352941	9.947477715475973E-9	MEI-S332, AUR, THR, ASP, GRIP71, NNF1A, CDC16, CAP-G, CID, ROD, VLS, CYCA, CYCB, ORC5, TWE, KLP61F, PIM, ZWILCH, KLP67A, CYCJ, CHB, BALL, CMET, GLU, MCM2, MR, KLP10A, CDC27, MIS12, BORR, CYCB3, IAL, NEB, SCRA, NCD, REV7, CDC2C, GAMMATUB37C, CSUL	765	148	7937	2.7339957604663487	1.848224291634004E-5	2.3102990456269623E-6	1.6955810477892186E-5
GOTERM_BP_FAT	GO:0007067~mitosis	38	2.3284313725490198	2.274740088753962E-8	MEI-S332, AUR, THR, ASP, GRIP71, NNF1A, CDC16, CAP-G, CID, ROD, VLS, CYCA, CYCB, ORC5, KLP61F, PIM, ZWILCH, KLP67A, CYCJ, CHB, BALL, CMET, GLU, MCM2, MR, KLP10A, CDC27, MIS12, BORR, CYCB3, IAL, NEB, SCRA, NCD, REV7, CDC2C, GAMMATUB37C, CSUL	765	146	7937	2.7003849941803204	4.2263778124773665E-5	4.696063558240482E-6	3.8773706112493755E-5
GOTERM_BP_FAT	GO:0000280~nuclear division	38	2.3284313725490198	3.357256524366135E-8	MEI-S332, AUR, THR, ASP, GRIP71, NNF1A, CDC16, CAP-G, CID, ROD, VLS, CYCA, CYCB, ORC5, KLP61F, PIM, ZWILCH, KLP67A, CYCJ, CHB, BALL, CMET, GLU, MCM2, MR, KLP10A, CDC27, MIS12, BORR, CYCB3, IAL, NEB, SCRA, NCD, REV7, CDC2C, GAMMATUB37C, CSUL	765	148	7937	2.6638933050697755	6.237588188739984E-5	6.237763279459685E-6	5.722555623810521E-5
GOTERM_BP_FAT	GO:0007052~mitotic spindle organization	45	2.7573529411764706	3.994719949159067E-8	THR, ASP, ALPHATUB84B, GRIP71, NNP-1, CAP-G, CID, SAS-6, BUB1, DGT5, ORC5, DGT6, KLP61F, DGT2, KLP67A, BUB3, DGT3, SPC105R, KLP3A, CHB, DPA, CG5525, SPD-2, BALL, CMET, GLU, SAK, CG16941, TUM, ALPHATUB85E, KLP10A, MIS12, SSP3, BORR, CYCB3, IAL, NCD, LKB1, ANA3, PAV, SSP5, ANA2, MSD5, ENDOS, MSD1	765	194	7937	2.406610066707095	7.421914365990379E-5	6.747422512165535E-6	6.80913290862506E-5
GOTERM_BP_FAT	GO:0007018~microtubule-based movement	30	1.8382352941176472	8.212160425808352E-8	CG9279, CG9313, ALPHATUB84B, MIRO, ALPHATUB84D, CG10822, BETATUB85D, CG17150, CG7276, CG16837, KLP61F, KLP67A, CG6971, KLP3A, DHC36C, DHC62B, CG14838, CMET, DHC16F, ALPHATUB85E, KLP59D, KLP10A, NEB, NCD, ROBL22E, PAV, CG10859, CG10839, CG8407, CDLC2	765	104	7937	2.9928355957767723	1.5257030701110175E-4	1.2715081416314611E-5	1.3997895648154568E-4
GOTERM_BP_FAT	GO:0048285~organelle fission	38	2.3284313725490198	8.548624139969243E-8	MEI-S332, AUR, THR, ASP, GRIP71, NNF1A, CDC16, CAP-G, CID, ROD, VLS, CYCA, CYCB, ORC5, KLP61F, PIM, ZWILCH, KLP67A, CYCJ, CHB, BALL, CMET, GLU, MCM2, MR, KLP10A, CDC27, MIS12, BORR, CYCB3, IAL, NEB, SCRA, NCD, REV7, CDC2C, GAMMATUB37C, CSUL	765	153	7937	2.5768379683027893	1.58820829981976E-4	1.2217882541465386E-5	1.4571408640806638E-4
GOTERM_BP_FAT	GO:0007051~spindle organization	48	2.941176470588235	1.9795465174496554E-7	THR, ASP, ALPHATUB84B, GRIP71, NNP-1, CAP-G, JAR, CID, SAS-6, BUB1, DGT5, ORC5, TWE, DGT6, KLP61F, DGT2, KLP67A, BUB3, DGT3, MUD, SPC105R, KLP3A, CHB, DPA, CG5525, SPD-2, BALL, CMET, GLU, SAK, CG16941, TUM, ALPHATUB85E, KLP10A, MIS12, SSP3, BORR, CYCB3, IAL, NCD, LKB1, ANA3, PAV, SSP5, ANA2, MSD5, ENDOS, MSD1	765	225	7937	2.2133681917211327	3.677321493669172E-4	2.4519684681867382E-5	3.3741985527857565E-4
GOTERM_BP_FAT	GO:0000070~mitotic sister chromatid segregation	18	1.1029411764705883	5.243063464800527E-7	CHB, THR, BALL, GLU, CMET, NNF1A, KLP10A, CAP-G, MIS12, CID, IAL, ROD, NEB, CYCA, CYCB, ORC5, PIM, KLP67A	765	46	7937	4.059846547314578	9.736871058618757E-4	6.088323698316689E-5	8.936941201520554E-4
GOTERM_CC_FAT	GO:0005819~spindle	23	1.4093137254901962	5.405555956811177E-7	MUD, CHB, KLP3A, ASP, ALPHATUB84B, KLP10A, SSP3, FZY, BORR, IAL, ROD, NCD, PAV, JUPITER, CYCB, DGT5, DGT6, CG7716, KLP61F, GAMMATUB37C, DGT2, MARS, CG18109	495	68	4786	3.270291146761735	2.232246030555718E-4	4.4648907483013645E-5	7.574760265582903E-4
GOTERM_BP_FAT	GO:0051301~cell division	44	2.696078431372549	5.861208715831264E-7	MEI-S332, HH, THR, ASP, ARET, CAP-G, ALPHATUB84D, JAR, SEP5, BOL, AUB, CYCA, AUST, CYCB, CAF1, TWE, KLP61F, ZWILCH, DGT2, KLP67A, PONT, HD, PIWI, KLP3A, CHB, BALL, DRP1, OS, MCM2, TUM, KLP10A, BORR, CYCB3, PON, IAL, SCRA, NCD, LKB1, PAV, CDC2C, ACT42A, STI, TOLL-4, GAMMATUB37C	765	205	7937	2.2268643392316276	0.0010884201392545867	6.405753049976148E-5	9.990581278263022E-4
GOTERM_CC_FAT	GO:0043232~intracellular non-membrane-bounded organelle	141	8.63970588235294	6.342455150765148E-7	STIL, CG34435, CG9279, CSL4, MAEL, INO80, RFC38, DIDUM, CAP-G, MIP40, SEP5, JAR, ARP53D, FZY, CG10822, SAS-6, GAMMATUB23C, ROD, TEKTIN-A, VLS, SA-2, ORC4, HMGD, ORC5, CG32392, ORC1, STAI, CHB, KLP3A, RRP6, BALL, DHC16F, SAK, CG3121, SSP3, LASP, JUPITER, MUS312, GNF1, CG7716, VAS, TOPI, POF, CG10839, CG8407, CG4866, CDLC2, CG9313, CG32819, ASP, ARET, TRF, POLE2, KLP61F, RPS19B, PONT, CG18109, SPIN…	495	943	4786	1.4456891288280473	2.619091766093984E-4	4.3656293837512905E-5	8.887623837106062E-4
GOTERM_CC_FAT	GO:0043228~non-membrane-bounded organelle	141	8.63970588235294	6.342455150765148E-7	STIL, CG34435, CG9279, CSL4, MAEL, INO80, RFC38, DIDUM, CAP-G, MIP40, SEP5, JAR, ARP53D, FZY, CG10822, SAS-6, GAMMATUB23C, ROD, TEKTIN-A, VLS, SA-2, ORC4, HMGD, ORC5, CG32392, ORC1, STAI, CHB, KLP3A, RRP6, BALL, DHC16F, SAK, CG3121, SSP3, LASP, JUPITER, MUS312, GNF1, CG7716, VAS, TOPI, POF, CG10839, CG8407, CG4866, CDLC2, CG9313, CG32819, ASP, ARET, TRF, POLE2, KLP61F, RPS19B, PONT, CG18109, SPIN…	495	943	4786	1.4456891288280473	2.619091766093984E-4	4.3656293837512905E-5	8.887623837106062E-4
GOTERM_BP_FAT	GO:0000819~sister chromatid segregation	18	1.1029411764705883	7.487321079218213E-7	CHB, THR, BALL, GLU, CMET, NNF1A, KLP10A, CAP-G, MIS12, CID, IAL, ROD, NEB, CYCA, CYCB, ORC5, PIM, KLP67A	765	47	7937	3.973466833541927	0.0013901775838768282	7.728283448449336E-5	0.0012762315049652528
GOTERM_BP_FAT	GO:0051276~chromosome organization	54	3.308823529411765	1.1404817816220574E-6	SNKY, THR, INO80, NNF1A, ISWI, CAP-G, AUB, ROD, CYCA, AUST, CYCB, CAF1, CG31703, HMGD, ORC5, ACF1, KLP67A, REPT, CHB, FMR1, BALL, CMET, SPN-D, LIG4, MCM2, TOPORS, KLP10A, MCM5, IAL, MUS312, STI, VAS, MEI-S332, CONA, ASP, CID, TRF4-2, PIM, HIS2B:CG33870, MUS201, PONT, CHD3, MARS, SCF, SU(VAR)3-3, GLU, SU(VAR)205, SPIR, MIS12, MUS301, CG3708, BORR, NEB, RHI	765	282	7937	1.9867334167709636	0.0021167728283147946	1.1152095783906191E-4	0.0019439719369351849
GOTERM_BP_FAT	GO:0007059~chromosome segregation	30	1.8382352941176472	1.2484211373530214E-6	MEI-S332, THR, NNF1A, OAF, CAP-G, CID, TRF4-2, ROD, CYCA, AUST, CYCB, ORC5, PIM, MEI-218, KLP67A, CHB, KLP3A, SCA, BALL, GLU, CMET, KLP10A, MIS12, MCM5, MUS301, IAL, NEB, NCD, PAV, MUS312	765	117	7937	2.660298307357131	0.002316879802263583	1.1597167082122439E-4	0.0021279546890795586
GOTERM_CC_FAT	GO:0005874~microtubule	27	1.6544117647058825	2.4092709197992756E-6	CG32819, ALPHATUB84B, ASP, ALPHATUB84D, CG1890, BETATUB85D, GAMMATUB23C, ROD, TEKTIN-A, KLP61F, KLP67A, MARS, SPINDLY, KLP3A, CHB, CMET, CG3085, GAS8, ALPHATUB85E, KLP59D, KLP10A, NCD, NEB, JUPITER, PAV, GAMMATUB37C, CDLC2	495	96	4786	2.7193181818181817	9.945352102277427E-4	1.4213705307364322E-4	0.0033760501019775013
GOTERM_BP_FAT	GO:0007010~cytoskeleton organization	76	4.6568627450980395	3.6361038612335928E-6	AUR, THR, MAEL, GRIP71, ALPHATUB84B, CAP-G, JAR, ARP53D, SAS-6, TEKTIN-A, CYCB, ORC5, KLP67A, CHB, KLP3A, CG5525, DPA, FMR1, SPN-F, BALL, CMET, SPN-D, SAK, ACTN3, CG16941, TUM, ALPHATUB85E, KLP10A, SSP3, GCKIII, CYCB3, IAL, NCD, SCRA, SSP5, PAV, STI, CG7716, CEP97, CAPU, ASP, CG32819, NNP-1, CIB, MIRO, RIB, CID, QUA, BUB1, DGT5, DGT6, TWE, KLP61F, DGT2, SCGBETA, BUB3, DGT3, CG18109, HIP1, MUD, SP…	765	465	7937	1.6957256307540935	0.006733123515385464	3.216574598448041E-4	0.006197681068043082
SP_PIR_KEYWORDS	mitosis	20	1.2254901960784315	3.6731470217397823E-6	MEI-S332, CHB, THR, BALL, ASP, MCM2, KLP10A, BORR, CYCB3, IAL, NCD, SCRA, CYCA, CYCB, CDC2C, ACT42A, TWE, KLP61F, GAMMATUB37C, ZWILCH	1576	51	12980	3.229819846720414	9.472247712095649E-4	9.472247712095649E-4	0.004795303765181558
SP_PIR_KEYWORDS	cell division	21	1.2867647058823528	2.4981439487843643E-5	MEI-S332, HD, CHB, THR, BALL, ASP, MCM2, KLP10A, BORR, CYCB3, IAL, NCD, SCRA, CYCA, CYCB, CDC2C, TWE, KLP61F, GAMMATUB37C, ZWILCH, PONT	1576	62	12980	2.789626657933519	0.006424565553735273	0.0032174587974241886	0.032609151016094184
GOTERM_CC_FAT	GO:0005815~microtubule organizing center	17	1.0416666666666665	2.6072410551433066E-4	MUD, CHB, KLP3A, AUR, ASP, GRIP71, SAK, GAS8, KLP10A, FZY, SAS-6, PAV, ANA2, CG7716, GAMMATUB37C, KAT-60L1, CG18109	495	60	4786	2.7394612794612794	0.1020968751455752	0.008249865781158938	0.36473265419267875
GOTERM_MF_FAT	GO:0003774~motor activity	22	1.3480392156862746	3.1179760044455014E-4	CG6971, KLP3A, DHC36C, DHC62B, CG9313, SPN-F, CMET, DHC16F, DIDUM, KLP59D, KLP10A, JAR, CID, CG17150, NEB, NCD, PAV, KLP61F, CG10859, KLP67A, CG8407, CDLC2	851	88	7918	2.326086956521739	0.20284983211350727	0.014069597524093203	0.47155014228584813
SP_PIR_KEYWORDS	cell cycle	25	1.531862745098039	3.767529059601856E-4	MEI-S332, THR, ASP, AGO, SAS-6, CYCA, CYCB, TWE, KLP61F, ZWILCH, PONT, MARS, HD, CHB, BALL, MCM2, KLP10A, BORR, CYCB3, IAL, SCRA, NCD, CDC2C, GAMMATUB37C, SELD	1576	96	12980	2.1448022419627746	0.0926441468404825	0.03188737950306353	0.490747427337046
SP_PIR_KEYWORDS	microtubule	20	1.2254901960784315	4.0931876574640166E-4	CHB, KLP3A, ASP, ALPHATUB84B, CMET, GAS8, ALPHATUB85E, KLP59D, KLP10A, ALPHATUB84D, BETATUB85D, GAMMATUB23C, NEB, NCD, PAV, JUPITER, KLP61F, GAMMATUB37C, KLP67A, CDLC2	1576	69	12980	2.3872581475759582	0.10023877855213048	0.02606086311544742	0.5330621805121893
GOTERM_BP_FAT	GO:0007126~meiosis	33	2.0220588235294117	0.00268434826354615	MIA, MEI-S332, SUNZ, DHD, CONA, MAEL, OAF, FZY, WA-CUP, BOL, AUST, C-CUP, TWE, MEI-218, CAN, ERCC1, KLP67A, MSH6, MUD, KLP3A, SCA, BALL, SPN-D, MCM5, MUS301, IAL, NEB, SCRA, NCD, PAV, MUS312, GAMMATUB37C, TOPI	765	200	7937	1.7119019607843138	0.9932230301145999	0.09157485830983259	4.478338773840862
GOTERM_BP_FAT	GO:0051327~M phase of meiotic cell cycle	33	2.0220588235294117	0.00268434826354615	MIA, MEI-S332, SUNZ, DHD, CONA, MAEL, OAF, FZY, WA-CUP, BOL, AUST, C-CUP, TWE, MEI-218, CAN, ERCC1, KLP67A, MSH6, MUD, KLP3A, SCA, BALL, SPN-D, MCM5, MUS301, IAL, NEB, SCRA, NCD, PAV, MUS312, GAMMATUB37C, TOPI	765	200	7937	1.7119019607843138	0.9932230301145999	0.09157485830983259	4.478338773840862
GOTERM_BP_FAT	GO:0007127~meiosis I	12	0.7352941176470588	0.002922301758829133	MSH6, MEI-S332, KLP3A, BOL, MUS312, CONA, BALL, TWE, SPN-D, MEI-218, ERCC1, MCM5	765	45	7937	2.766710239651416	0.9956500271546159	0.0957921577686186	4.866074503574714
GOTERM_BP_FAT	GO:0051321~meiotic cell cycle	34	2.083333333333333	0.0033678863492444264	MIA, MEI-S332, SUNZ, DHD, CONA, MAEL, ASP, OAF, FZY, WA-CUP, BOL, AUST, C-CUP, TWE, MEI-218, CAN, ERCC1, KLP67A, MSH6, MUD, KLP3A, SCA, BALL, SPN-D, MCM5, MUS301, IAL, NEB, SCRA, NCD, PAV, MUS312, GAMMATUB37C, TOPI	765	211	7937	1.6718272775144813	0.9981041611728656	0.10589337891048267	5.588155363468217
SP_PIR_KEYWORDS	meiosis	9	0.5514705882352942	0.015389045270062629	MEI-S332, IAL, SCRA, NCD, BALL, MAEL, TWE, GAMMATUB37C, TOPI	1576	28	12980	2.647298767222625	0.9817070748427	0.39356341327435784	18.3289677941578
GOTERM_BP_FAT	GO:0007143~female meiosis	13	0.7965686274509803	0.01565279068223521	MEI-S332, MUD, KLP3A, SCA, DHD, BALL, OAF, MUS301, FZY, NCD, PAV, TWE, MEI-218	765	63	7937	2.1409067330635954	0.9999999999998139	0.28883279323935085	23.5793540955629
GOTERM_BP_FAT	GO:0045132~meiotic chromosome segregation	12	0.7352941176470588	0.018417501675551076	MEI-S332, SCA, KLP3A, NCD, MUS312, AUST, PAV, OAF, MEI-218, MCM5, KLP67A, MUS301	765	57	7937	2.184244926040592	0.999999999999999	0.3187078248142752	27.156687638565135
GOTERM_BP_FAT	GO:0006310~DNA recombination	9	0.5514705882352942	0.034119795416795884	KLP3A, CG11329, MUS312, SPN-D, LIG4, MEI-218, ERCC1, MCM5, CG4570	765	40	7937	2.3344117647058824	1.0	0.45273174902684066	44.66346441728719
GOTERM_BP_FAT	GO:0007131~reciprocal meiotic recombination	6	0.3676470588235294	0.07441288656469529	KLP3A, MUS312, SPN-D, MEI-218, ERCC1, MCM5	765	24	7937	2.5937908496732023	1.0	0.6390304951084413	73.23473639556877
GOTERM_CC_FAT	GO:0000922~spindle pole	6	0.3676470588235294	0.08101293630560094	KLP3A, CHB, ASP, CG7716, KLP10A, CG18109	495	23	4786	2.522266139657444	0.9999999999999993	0.5093739085209502	69.39052644017937
GOTERM_BP_FAT	GO:0016321~female meiosis chromosome segregation	6	0.3676470588235294	0.22511795793247025	SCA, KLP3A, PAV, OAF, MEI-218, MUS301	765	34	7937	1.8309111880046134	1.0	0.9064597149958903	98.70585386495466
GOTERM_BP_FAT	GO:0007140~male meiosis	12	0.7352941176470588	0.44369076414568615	MIA, MEI-S332, SUNZ, KLP3A, WA-CUP, BOL, AUST, C-CUP, TWE, TOPI, CAN, KLP67A	765	106	7937	1.1745467998520163	1.0	0.9860586628127705	99.99544141781233
Annotation Cluster 2	Enrichment Score: 5.128412663733957
Category	Term	Count	%	PValue	Genes	List Total	Pop Hits	Pop Total	Fold Enrichment	Bonferroni	Benjamini	FDR
GOTERM_MF_FAT	GO:0000166~nucleotide binding	184	11.27450980392157	1.341095561611819E-7	CG5790, HSP60D, HSP60C, EIF5B, CG9010, INO80, RFC38, DIDUM, SEP5, JAR, ARP53D, GSKT, GAMMATUB23C, UBCD2, RPT3R, UBCD4, CG7804, TRXR-2, NIKI, RAB23, CG32026, ORC4, RABX2, PMS2, ORC5, CG5589, ORC1, CG5718, CG13692, CHB, KLP3A, CUTLET, CG5525, CG17387, BALL, SPN-D, DHC16F, SAK, LIG4, CG32305, CG7094, GWL, CG32301, RPT4R, MENL-1, GNF1, AIF, VAS, GLD2, CG4511, ADK3, CG8173, CG34357, CG15547, ARET, RUN…	851	1206	7918	1.4195688225538972	9.749290110017128E-5	9.749290110017128E-5	2.0326971833517504E-4
GOTERM_MF_FAT	GO:0005524~ATP binding	124	7.598039215686274	3.574272447067916E-7	CG5790, HSP60D, HSP60C, INO80, RFC38, DIDUM, JAR, ARP53D, GSKT, UBCD2, RPT3R, UBCD4, NIKI, ORC4, ORC5, PMS2, ORC1, CG5589, CUTLET, KLP3A, CG5525, BALL, SPN-D, DHC16F, SAK, LIG4, CG7094, GWL, RPT4R, GNF1, VAS, GLD2, CG4511, ADK3, CG8173, CG34357, CG15547, RUNXA, CG4701, CG5660, CG9323, CG4502, KLP61F, PONT, CG1598, HSC70CB, DHC36C, DHC62B, CG13501, KP78B, CG5641, GLU, HEX-T1, RPT4, HEX-T2, LKB1, C…	851	748	7918	1.54243199255987	2.598158953315277E-4	1.2991638679960005E-4	5.417512562333471E-4
GOTERM_MF_FAT	GO:0032559~adenyl ribonucleotide binding	124	7.598039215686274	4.242517511876805E-7	CG5790, HSP60D, HSP60C, INO80, RFC38, DIDUM, JAR, ARP53D, GSKT, UBCD2, RPT3R, UBCD4, NIKI, ORC4, ORC5, PMS2, ORC1, CG5589, CUTLET, KLP3A, CG5525, BALL, SPN-D, DHC16F, SAK, LIG4, CG7094, GWL, RPT4R, GNF1, VAS, GLD2, CG4511, ADK3, CG8173, CG34357, CG15547, RUNXA, CG4701, CG5660, CG9323, CG4502, KLP61F, PONT, CG1598, HSC70CB, DHC36C, DHC62B, CG13501, KP78B, CG5641, GLU, HEX-T1, RPT4, HEX-T2, LKB1, C…	851	750	7918	1.5383188405797104	3.0838352855155904E-4	1.028050780390588E-4	6.430366287335509E-4
GOTERM_MF_FAT	GO:0030554~adenyl nucleotide binding	129	7.904411764705882	2.118690432188643E-6	CG5790, HSP60D, HSP60C, INO80, RFC38, DIDUM, JAR, ARP53D, GSKT, UBCD2, RPT3R, UBCD4, NIKI, TRXR-2, ORC4, ORC5, PMS2, ORC1, CG5589, CG5718, CUTLET, KLP3A, CG5525, BALL, SPN-D, DHC16F, SAK, LIG4, CG7094, GWL, RPT4R, GNF1, AIF, VAS, GLD2, CG4511, ADK3, CG8173, CG34357, CG15547, RUNXA, CG4701, CG5660, CG4502, CG9323, KLP61F, PONT, CG1598, HSC70CB, DHC36C, DHC62B, CG13501, KP78B, CG5641, GLU, HEX-T1, …	851	812	7918	1.478153780252731	0.001539103938744124	3.8499826311955143E-4	0.0032112518298821335
GOTERM_MF_FAT	GO:0032555~purine ribonucleotide binding	143	8.762254901960784	2.2018022142193443E-6	CG5790, HSP60D, HSP60C, EIF5B, INO80, RFC38, DIDUM, SEP5, JAR, ARP53D, GSKT, GAMMATUB23C, UBCD2, RPT3R, UBCD4, NIKI, RAB23, ORC4, RABX2, ORC5, PMS2, ORC1, CG5589, CG13692, CHB, CUTLET, KLP3A, CG5525, BALL, SPN-D, DHC16F, SAK, LIG4, CG7094, GWL, RPT4R, GNF1, VAS, GLD2, CG4511, ADK3, CG8173, CG34357, CG15547, RUNXA, MIRO, CG4701, 128UP, CG5660, CG4502, CG9323, KLP61F, PONT, CG1598, HSC70CB, DHC36C,…	851	923	7918	1.4415186772810777	0.0015994315158597283	3.200911542845519E-4	0.0033372205407333766
GOTERM_MF_FAT	GO:0032553~ribonucleotide binding	143	8.762254901960784	2.2018022142193443E-6	CG5790, HSP60D, HSP60C, EIF5B, INO80, RFC38, DIDUM, SEP5, JAR, ARP53D, GSKT, GAMMATUB23C, UBCD2, RPT3R, UBCD4, NIKI, RAB23, ORC4, RABX2, ORC5, PMS2, ORC1, CG5589, CG13692, CHB, CUTLET, KLP3A, CG5525, BALL, SPN-D, DHC16F, SAK, LIG4, CG7094, GWL, RPT4R, GNF1, VAS, GLD2, CG4511, ADK3, CG8173, CG34357, CG15547, RUNXA, MIRO, CG4701, 128UP, CG5660, CG4502, CG9323, KLP61F, PONT, CG1598, HSC70CB, DHC36C,…	851	923	7918	1.4415186772810777	0.0015994315158597283	3.200911542845519E-4	0.0033372205407333766
GOTERM_MF_FAT	GO:0001883~purine nucleoside binding	129	7.904411764705882	2.897296417615355E-6	CG5790, HSP60D, HSP60C, INO80, RFC38, DIDUM, JAR, ARP53D, GSKT, UBCD2, RPT3R, UBCD4, NIKI, TRXR-2, ORC4, ORC5, PMS2, ORC1, CG5589, CG5718, CUTLET, KLP3A, CG5525, BALL, SPN-D, DHC16F, SAK, LIG4, CG7094, GWL, RPT4R, GNF1, AIF, VAS, GLD2, CG4511, ADK3, CG8173, CG34357, CG15547, RUNXA, CG4701, CG5660, CG4502, CG9323, KLP61F, PONT, CG1598, HSC70CB, DHC36C, DHC62B, CG13501, KP78B, CG5641, GLU, HEX-T1, …	851	817	7918	1.4691075514874141	0.0021041207747554136	3.5099464479360076E-4	0.004391343352683208
GOTERM_MF_FAT	GO:0001882~nucleoside binding	129	7.904411764705882	4.643767858316666E-6	CG5790, HSP60D, HSP60C, INO80, RFC38, DIDUM, JAR, ARP53D, GSKT, UBCD2, RPT3R, UBCD4, NIKI, TRXR-2, ORC4, ORC5, PMS2, ORC1, CG5589, CG5718, CUTLET, KLP3A, CG5525, BALL, SPN-D, DHC16F, SAK, LIG4, CG7094, GWL, RPT4R, GNF1, AIF, VAS, GLD2, CG4511, ADK3, CG8173, CG34357, CG15547, RUNXA, CG4701, CG5660, CG4502, CG9323, KLP61F, PONT, CG1598, HSC70CB, DHC36C, DHC62B, CG13501, KP78B, CG5641, GLU, HEX-T1, …	851	824	7918	1.456627268889827	0.003370334700050104	4.8217329875677173E-4	0.007038329560016265
GOTERM_MF_FAT	GO:0016887~ATPase activity	66	4.044117647058823	7.0330127729001E-6	SUR, CG34435, HSP60C, CG9630, CG7211, INO80, CG11703, RFC38, CG6512, ISWI, CG17237, DIDUM, JAR, CG10822, RPT3R, CG5250, CG5589, VHA16-3, CUTLET, CG5525, CG8908, SPN-D, DHC16F, CG3225, CG31213, CG2990, RPT4R, GNF1, TIM17B2, VAS, CG7813, RDGB, CG10839, CG8407, CDLC2, CG31477, CG9313, CG8915, CG4701, VHA100-3, CG10731, CG3499, CG17150, CG7276, CG9323, CG16837, CG6230, LDS, CG1598, CHD3, CG7922, CG69…	851	353	7918	1.7396231062938785	0.005099969037802299	6.389230849017657E-4	0.010659409783631002
GOTERM_MF_FAT	GO:0017076~purine nucleotide binding	148	9.068627450980392	1.0092307809520883E-5	CG5790, HSP60D, HSP60C, EIF5B, INO80, RFC38, DIDUM, SEP5, JAR, ARP53D, GSKT, GAMMATUB23C, UBCD2, RPT3R, UBCD4, NIKI, TRXR-2, RAB23, ORC4, RABX2, ORC5, PMS2, ORC1, CG5589, CG5718, CG13692, CHB, KLP3A, CUTLET, CG5525, BALL, SPN-D, DHC16F, SAK, LIG4, CG7094, GWL, RPT4R, GNF1, AIF, VAS, GLD2, CG4511, ADK3, CG8173, CG34357, CG15547, RUNXA, MIRO, CG4701, 128UP, CG5660, CG4502, CG9323, KLP61F, PONT, CG1…	851	989	7918	1.3923594320130126	0.007310293665419576	8.149060948640097E-4	0.015295822503080814
SMART	SM00382:AAA	30	1.8382352941176472	4.255886595943745E-5	SUR, RFC38, CG6512, PCH2, CG4701, CG3499, MCM7, CG17150, RPT3R, ORC4, ORC5, ORC1, PONT, REPT, CUTLET, DHC36C, DPA, DHC62B, CG8908, DHC16F, BOR, CG31213, MCM5, RPT6R, RPT4, CG6052, RPT4R, GNF1, CG1703, KAT-60L1	522	125	4824	2.2179310344827585	0.00986742114658945	0.0049459417431581	0.05466133773879278
INTERPRO	IPR003593:ATPase, AAA+ type, core	30	1.8382352941176472	1.2696468063240447E-4	SUR, RFC38, CG6512, PCH2, CG4701, CG3499, MCM7, CG17150, RPT3R, ORC4, ORC5, ORC1, PONT, REPT, CUTLET, DHC36C, DPA, DHC62B, CG8908, DHC16F, BOR, CG31213, MCM5, RPT6R, RPT4, CG6052, RPT4R, GNF1, CG1703, KAT-60L1	1162	125	10196	2.1058864027538724	0.154848081233523	0.08067855525584688	0.20758762089981841
SP_PIR_KEYWORDS	atp-binding	99	6.0661764705882355	4.806481418281163E-4	CG5790, HSP60D, HSP60C, INO80, RFC38, DIDUM, JAR, ARP53D, GSKT, UBCD2, RPT3R, UBCD4, NIKI, ORC4, ORC5, ORC1, CG5589, CUTLET, KLP3A, CG5525, BALL, SAK, DHC16F, GWL, CG7094, RPT4R, GNF1, GLD2, VAS, CG4701, CG5660, CG9323, CG4502, KLP61F, PONT, CG1598, HSC70CB, DHC36C, DHC62B, KP78B, HEX-T1, RPT4, HEX-T2, LKB1, ARMI, CDC2C, CG1703, KAT-60L1, CG12069, AATS-TRP, SUR, CG9962, AUR, CG7441, CG9630, ISWI,…	1576	585	12980	1.393791487700117	0.11665287189092943	0.024502231447808387	0.6256866235446745
SP_PIR_KEYWORDS	nucleotide-binding	116	7.107843137254902	0.003074907161981706	CG5790, HSP60D, HSP60C, EIF5B, INO80, RFC38, DIDUM, JAR, SEP5, ARP53D, GSKT, GAMMATUB23C, UBCD2, RPT3R, UBCD4, NIKI, RAB23, RABX2, ORC4, ORC5, ORC1, CG5589, CUTLET, KLP3A, CG5525, BALL, DHC16F, SAK, CG32305, CG7094, GWL, CG32301, RPT4R, GNF1, VAS, GLD2, CG34357, MIRO, CG4701, 128UP, CG5660, CG9323, CG4502, KLP61F, PONT, CG1598, HSC70CB, DHC36C, DHC62B, KP78B, HEX-T1, RAN-LIKE, RPT4, HEX-T2, LKB1,…	1576	743	12980	1.2858421408612362	0.5482147198153693	0.12403111607459272	3.9408207984847343
Annotation Cluster 3	Enrichment Score: 4.809621599080508
Category	Term	Count	%	PValue	Genes	List Total	Pop Hits	Pop Total	Fold Enrichment	Bonferroni	Benjamini	FDR
GOTERM_BP_FAT	GO:0051276~chromosome organization	54	3.308823529411765	1.1404817816220574E-6	SNKY, THR, INO80, NNF1A, ISWI, CAP-G, AUB, ROD, CYCA, AUST, CYCB, CAF1, CG31703, HMGD, ORC5, ACF1, KLP67A, REPT, CHB, FMR1, BALL, CMET, SPN-D, LIG4, MCM2, TOPORS, KLP10A, MCM5, IAL, MUS312, STI, VAS, MEI-S332, CONA, ASP, CID, TRF4-2, PIM, HIS2B:CG33870, MUS201, PONT, CHD3, MARS, SCF, SU(VAR)3-3, GLU, SU(VAR)205, SPIR, MIS12, MUS301, CG3708, BORR, NEB, RHI	765	282	7937	1.9867334167709636	0.0021167728283147946	1.1152095783906191E-4	0.0019439719369351849
GOTERM_CC_FAT	GO:0044427~chromosomal part	46	2.8186274509803924	5.2203952741280286E-5	MEI-S332, STIL, E2F2, DNAPOL-ALPHA73, CONA, INO80, NNF1A, RFC38, CAP-G, MIP40, CID, FZY, ROD, POLE2, CYCB, BUB1, HMGD, CAF1, ORC4, ORC5, HIS2B:CG33870, ZWILCH, ORC1, BUB3, CHD3, PONT, SPINDLY, PIWI, CHB, REPT, CG7046, CG30401, BALL, MLF, CMET, GLU, SU(VAR)205, MIS12, PSF1, LAT, BORR, IAL, RHI, MUS312, GNF1, TOPI	495	243	4786	1.8302864031259094	0.02133002284150476	0.0023927766537048534	0.07312837647689419
GOTERM_CC_FAT	GO:0005694~chromosome	54	3.308823529411765	6.2566730759443E-5	E2F2, STIL, CSL4, INO80, NNF1A, RFC38, CAP-G, MIP40, FZY, ROD, CYCB, SA-2, ORC4, CAF1, HMGD, ORC5, ORC1, PIWI, REPT, CHB, CG30401, BALL, CMET, TRXT, TOPORS, IAL, MUS312, GNF1, POF, TOPI, MEI-S332, DNAPOL-ALPHA73, CONA, TRF, CID, POLE2, BUB1, HIS2B:CG33870, ZWILCH, BUB3, PONT, CHD3, SPINDLY, SSRP, SCF, CG7046, GLU, MLF, SU(VAR)205, MIS12, PSF1, LAT, BORR, RHI	495	304	4786	1.717464114832536	0.02550985035883846	0.002346412696449862	0.08763886144622646
Annotation Cluster 4	Enrichment Score: 4.788095923326193
Category	Term	Count	%	PValue	Genes	List Total	Pop Hits	Pop Total	Fold Enrichment	Bonferroni	Benjamini	FDR
GOTERM_CC_FAT	GO:0015630~microtubule cytoskeleton	65	3.9828431372549016	1.3552789267667792E-15	CG9279, AUR, ALPHATUB84B, GRIP71, ALPHATUB84D, JAR, FZY, CG10822, BETATUB85D, GAMMATUB23C, SAS-6, ROD, TEKTIN-A, AUST, CYCB, CG32392, STAI, KLP67A, KLP3A, CHB, CMET, SAK, DHC16F, KLP59D, ALPHATUB85E, KLP10A, CG3121, SSP3, IAL, NCD, PAV, JUPITER, CG7716, CG10839, CG8407, CDLC2, CG9313, ASP, CG32819, CG1890, CG17150, CG7276, DGT5, CG16837, DGT6, KLP61F, DGT2, MARS, CG18109, SPINDLY, MUD, CG6971, DH…	495	220	4786	2.8566574839302112	5.502265310042276E-13	5.502265310042276E-13	1.865174681370263E-12
GOTERM_CC_FAT	GO:0044430~cytoskeletal part	73	4.473039215686274	9.71439928169104E-14	CG34435, CG9279, AUR, ALPHATUB84B, GRIP71, CG17237, DIDUM, ALPHATUB84D, JAR, SEP5, ARP53D, FZY, CG10822, BETATUB85D, GAMMATUB23C, SAS-6, ROD, TEKTIN-A, AUST, CYCB, CG32392, STAI, KLP67A, KLP3A, CHB, CMET, DHC16F, SAK, KLP59D, ALPHATUB85E, KLP10A, CG3121, SSP3, IAL, NCD, SCRA, PAV, JUPITER, STI, CG7716, CG10839, CG8407, CDLC2, CG9313, ASP, CG32819, CG1890, CG17150, CG7276, DGT5, CG16837, DGT6, KLP…	495	287	4786	2.459282722697357	4.0120684552391594E-11	2.0060286765044566E-11	1.3612444504929044E-10
GOTERM_CC_FAT	GO:0005856~cytoskeleton	77	4.7181372549019605	5.87922402633331E-11	CG34435, CG9279, AUR, ALPHATUB84B, GRIP71, CG17237, DIDUM, ALPHATUB84D, JAR, SEP5, ARP53D, FZY, CG10822, BETATUB85D, GAMMATUB23C, SAS-6, ROD, TEKTIN-A, AUST, CYCB, CG32392, STAI, KLP67A, KLP3A, CHB, CMET, DHC16F, SAK, KLP59D, ALPHATUB85E, KLP10A, CG3121, SSP3, IAL, LASP, NCD, SCRA, PAV, JUPITER, STI, CG7716, CG10839, CG8407, CDLC2, CAPU, CG9313, ASP, CG32819, CG1890, CG17150, CG7276, DGT5, CG1683…	495	351	4786	2.12105096549541	2.4281175514673237E-8	8.093725245572614E-9	8.238529858317634E-8
GOTERM_CC_FAT	GO:0005875~microtubule associated complex	37	2.267156862745098	3.410645668025962E-10	CG9279, CG9313, ASP, JAR, CG10822, CG17150, TEKTIN-A, AUST, CG7276, CG16837, KLP61F, CG32392, STAI, KLP67A, CG6971, CHB, KLP3A, DHC36C, DHC62B, CG14838, DRP1, CMET, DHC16F, KLP59D, KLP10A, CG3121, BORR, NEB, NCD, ROBL22E, JUPITER, PAV, KAT-60L1, CG10859, CG10839, CG8407, CDLC2	495	115	4786	3.110794905577514	1.4085967858790127E-7	3.521492153435446E-8	4.779326712167631E-7
GOTERM_BP_FAT	GO:0007018~microtubule-based movement	30	1.8382352941176472	8.212160425808352E-8	CG9279, CG9313, ALPHATUB84B, MIRO, ALPHATUB84D, CG10822, BETATUB85D, CG17150, CG7276, CG16837, KLP61F, KLP67A, CG6971, KLP3A, DHC36C, DHC62B, CG14838, CMET, DHC16F, ALPHATUB85E, KLP59D, KLP10A, NEB, NCD, ROBL22E, PAV, CG10859, CG10839, CG8407, CDLC2	765	104	7937	2.9928355957767723	1.5257030701110175E-4	1.2715081416314611E-5	1.3997895648154568E-4
GOTERM_CC_FAT	GO:0005874~microtubule	27	1.6544117647058825	2.4092709197992756E-6	CG32819, ALPHATUB84B, ASP, ALPHATUB84D, CG1890, BETATUB85D, GAMMATUB23C, ROD, TEKTIN-A, KLP61F, KLP67A, MARS, SPINDLY, KLP3A, CHB, CMET, CG3085, GAS8, ALPHATUB85E, KLP59D, KLP10A, NCD, NEB, JUPITER, PAV, GAMMATUB37C, CDLC2	495	96	4786	2.7193181818181817	9.945352102277427E-4	1.4213705307364322E-4	0.0033760501019775013
GOTERM_CC_FAT	GO:0030286~dynein complex	15	0.9191176470588236	6.005817633390027E-5	CG6971, DHC36C, DHC62B, CG9313, CG14838, DHC16F, CG10822, CG17150, ROBL22E, CG7276, CG16837, CG10859, CG10839, CG8407, CDLC2	495	43	4786	3.3727977448907684	0.024499661285924734	0.002477403328365657	0.08412643640387518
GOTERM_MF_FAT	GO:0003777~microtubule motor activity	17	1.0416666666666665	1.7871306515964102E-4	KLP3A, DHC36C, DHC62B, SPN-F, CMET, DHC16F, KLP59D, KLP10A, CID, CG17150, NCD, NEB, PAV, KLP61F, CG8407, KLP67A, CDLC2	851	56	7918	2.824534161490683	0.12184837738256549	0.00994529285928103	0.2705330742415524
GOTERM_MF_FAT	GO:0003774~motor activity	22	1.3480392156862746	3.1179760044455014E-4	CG6971, KLP3A, DHC36C, DHC62B, CG9313, SPN-F, CMET, DHC16F, DIDUM, KLP59D, KLP10A, JAR, CID, CG17150, NEB, NCD, PAV, KLP61F, CG10859, KLP67A, CG8407, CDLC2	851	88	7918	2.326086956521739	0.20284983211350727	0.014069597524093203	0.47155014228584813
SP_PIR_KEYWORDS	microtubule	20	1.2254901960784315	4.0931876574640166E-4	CHB, KLP3A, ASP, ALPHATUB84B, CMET, GAS8, ALPHATUB85E, KLP59D, KLP10A, ALPHATUB84D, BETATUB85D, GAMMATUB23C, NEB, NCD, PAV, JUPITER, KLP61F, GAMMATUB37C, KLP67A, CDLC2	1576	69	12980	2.3872581475759582	0.10023877855213048	0.02606086311544742	0.5330621805121893
GOTERM_BP_FAT	GO:0031023~microtubule organizing center organization	13	0.7965686274509803	0.001274497898207765	CEP97, KLP3A, AUR, MAEL, SPN-D, SAK, SAS-6, NCD, ARMI, ANA3, ANA2, KLP61F, KLP67A	765	47	7937	2.869726046446947	0.9064750837902197	0.057517742590169174	2.1503532965540306
SMART	SM00129:KISc	9	0.5514705882352942	0.006051624658083019	KLP3A, NCD, NEB, PAV, CMET, KLP61F, KLP59D, KLP10A, KLP67A	522	27	4824	3.0804597701149428	0.7569072736129232	0.2978288347887439	7.50180475947928
INTERPRO	IPR001752:Kinesin, motor region	9	0.5514705882352942	0.008424905638735717	KLP3A, NCD, NEB, PAV, CMET, KLP61F, KLP59D, KLP10A, KLP67A	1162	27	10196	2.9248422260470455	0.9999864657814923	0.5263812590878618	12.930712215609974
GOTERM_CC_FAT	GO:0005871~kinesin complex	9	0.5514705882352942	0.009157631965653192	KLP3A, NCD, NEB, PAV, CMET, KLP61F, KLP59D, KLP10A, KLP67A	495	30	4786	2.9006060606060604	0.9776186220540276	0.13127024456037795	12.095287611513971
SP_PIR_KEYWORDS	motor protein	13	0.7965686274509803	0.016944439743069604	KLP3A, CG6971, CMET, DIDUM, KLP59D, KLP10A, JAR, NCD, NEB, PAV, KLP61F, KLP67A, CDLC2	1576	51	12980	2.099382900368269	0.9878342048801502	0.387314174334513	19.997368772848635
GOTERM_MF_FAT	GO:0008574~plus-end-directed microtubule motor activity	4	0.24509803921568626	0.019218580846477377	KLP3A, NEB, CMET, KLP61F	851	6	7918	6.202898550724638	0.9999992535325128	0.35652513044411827	25.482161731295772
INTERPRO	IPR019821:Kinesin, motor region, conserved site	7	0.428921568627451	0.03231360801342374	KLP3A, NCD, NEB, PAV, CMET, KLP61F, KLP10A	1162	22	10196	2.7918948521358162	1.0	0.8369079051530345	41.58380719695197
GOTERM_BP_FAT	GO:0051299~centrosome separation	4	0.24509803921568626	0.0816222315300975	NCD, AUR, KLP61F, KLP67A	765	11	7937	3.772786690433749	1.0	0.6692222425987224	76.57462110441944
UP_SEQ_FEATURE	domain:Kinesin-motor	3	0.1838235294117647	0.2904480688796932	NCD, KLP61F, KLP10A	290	11	2975	2.7978056426332287	1.0	0.9999999713247456	99.40929989568271
Annotation Cluster 5	Enrichment Score: 4.425215952175466
Category	Term	Count	%	PValue	Genes	List Total	Pop Hits	Pop Total	Fold Enrichment	Bonferroni	Benjamini	FDR
GOTERM_MF_FAT	GO:0016887~ATPase activity	66	4.044117647058823	7.0330127729001E-6	SUR, CG34435, HSP60C, CG9630, CG7211, INO80, CG11703, RFC38, CG6512, ISWI, CG17237, DIDUM, JAR, CG10822, RPT3R, CG5250, CG5589, VHA16-3, CUTLET, CG5525, CG8908, SPN-D, DHC16F, CG3225, CG31213, CG2990, RPT4R, GNF1, TIM17B2, VAS, CG7813, RDGB, CG10839, CG8407, CDLC2, CG31477, CG9313, CG8915, CG4701, VHA100-3, CG10731, CG3499, CG17150, CG7276, CG9323, CG16837, CG6230, LDS, CG1598, CHD3, CG7922, CG69…	851	353	7918	1.7396231062938785	0.005099969037802299	6.389230849017657E-4	0.010659409783631002
GOTERM_CC_FAT	GO:0030286~dynein complex	15	0.9191176470588236	6.005817633390027E-5	CG6971, DHC36C, DHC62B, CG9313, CG14838, DHC16F, CG10822, CG17150, ROBL22E, CG7276, CG16837, CG10859, CG10839, CG8407, CDLC2	495	43	4786	3.3727977448907684	0.024499661285924734	0.002477403328365657	0.08412643640387518
GOTERM_MF_FAT	GO:0042624~ATPase activity, uncoupled	39	2.389705882352941	1.2549851779843497E-4	SUR, CG34435, CG9313, CG6512, RFC38, CG17237, CG8915, DIDUM, CG4701, CG10822, CG17150, RPT3R, CG7276, CG9323, CG16837, CG5589, CG7922, DHC36C, DHC62B, CG13501, CG14838, CG8908, GLU, DHC16F, CG3225, CG31213, MUS301, RPT6R, CG2990, RPT4, CG6052, ROBL22E, RPT4R, MUS308, CG1703, CG10859, KAT-60L1, CG10839, CG8407	851	192	7918	1.8899456521739129	0.08720426054325892	0.00826052444334302	0.19004927112058478
Annotation Cluster 6	Enrichment Score: 3.5633169860100455
Category	Term	Count	%	PValue	Genes	List Total	Pop Hits	Pop Total	Fold Enrichment	Bonferroni	Benjamini	FDR
SMART	SM00198:SCP	14	0.857843137254902	1.9017841467258154E-6	CG42564, CG31296, CG34002, CG16995, CG31286, CG30486, CG8072, CG17575, CG10651, CG34049, CG32313, CG3640, CG4270, CG31482	522	28	4824	4.620689655172415	4.4301796608936517E-4	4.4301796608936517E-4	0.0024431831265880888
INTERPRO	IPR001283:Allergen V5/Tpx-1 related	14	0.857843137254902	3.6575521319248825E-6	CG42564, CG31296, CG34002, CG16995, CG31286, CG30486, CG8072, CG17575, CG10651, CG34049, CG32313, CG3640, CG4270, CG31482	1162	28	10196	4.387263339070568	0.004834541240386736	0.004834541240386736	0.005985775682870731
INTERPRO	IPR014044:SCP-like extracellular	14	0.857843137254902	3.6575521319248825E-6	CG42564, CG31296, CG34002, CG16995, CG31286, CG30486, CG8072, CG17575, CG10651, CG34049, CG32313, CG3640, CG4270, CG31482	1162	28	10196	4.387263339070568	0.004834541240386736	0.004834541240386736	0.005985775682870731
INTERPRO	IPR018244:Allergen V5/Tpx-1 related, conserved site	3	0.1838235294117647	0.06645418775768094	CG34049, CG16995, CG4270	1162	4	10196	6.580895008605853	1.0	0.9367733021618918	67.54808810870175
GOTERM_CC_FAT	GO:0005576~extracellular region	46	2.8186274509803924	0.9022989315531194	ILP6, LRR47, CG42564, ACP53EA, HH, PXT, OBP99A, CG16995, CG31286, SHF, ACP76A, MANF, JAR, CG7252, CG10651, CG32313, CG3640, ACP36DE, ANA, CG4270, TLD, CG10332, CG31296, SCA, CHB, CG34427, ACP32CD, CG34002, CG8100, ADGF-B, OS, CG8072, CHT12, CG30486, CG17575, WB, LCP65AB2, CG34049, SCRA, GLD, CG12009, JAFRAC2, MTG, ACP26AA, ACP26AB, CG31482	495	512	4786	0.8686710858585858	1.0	0.9997642666589387	99.9999999999993
Annotation Cluster 7	Enrichment Score: 3.3837353743515033
Category	Term	Count	%	PValue	Genes	List Total	Pop Hits	Pop Total	Fold Enrichment	Bonferroni	Benjamini	FDR
GOTERM_BP_FAT	GO:0000070~mitotic sister chromatid segregation	18	1.1029411764705883	5.243063464800527E-7	CHB, THR, BALL, GLU, CMET, NNF1A, KLP10A, CAP-G, MIS12, CID, IAL, ROD, NEB, CYCA, CYCB, ORC5, PIM, KLP67A	765	46	7937	4.059846547314578	9.736871058618757E-4	6.088323698316689E-5	8.936941201520554E-4
GOTERM_BP_FAT	GO:0000819~sister chromatid segregation	18	1.1029411764705883	7.487321079218213E-7	CHB, THR, BALL, GLU, CMET, NNF1A, KLP10A, CAP-G, MIS12, CID, IAL, ROD, NEB, CYCA, CYCB, ORC5, PIM, KLP67A	765	47	7937	3.973466833541927	0.0013901775838768282	7.728283448449336E-5	0.0012762315049652528
GOTERM_BP_FAT	GO:0006323~DNA packaging	14	0.857843137254902	0.008068437794929445	FMR1, GLU, ISWI, MCM2, CAP-G, MCM5, CID, CG3708, IAL, NEB, CAF1, ORC5, HIS2B:CG33870, ACF1	765	65	7937	2.23465057817999	0.9999997095871546	0.1840521996598966	12.897715455032921
GOTERM_BP_FAT	GO:0007076~mitotic chromosome condensation	5	0.30637254901960786	0.06076370815777907	IAL, NEB, GLU, ORC5, CAP-G	765	16	7937	3.2422385620915035	1.0	0.5862046525555342	65.64907935265751
GOTERM_BP_FAT	GO:0030261~chromosome condensation	7	0.428921568627451	0.06265818806371322	IAL, NEB, GLU, ORC5, MCM2, CAP-G, MCM5	765	30	7937	2.420871459694989	1.0	0.5922943247454113	66.81118499956042
Annotation Cluster 8	Enrichment Score: 3.3796863718832166
Category	Term	Count	%	PValue	Genes	List Total	Pop Hits	Pop Total	Fold Enrichment	Bonferroni	Benjamini	FDR
GOTERM_BP_FAT	GO:0007067~mitosis	38	2.3284313725490198	2.274740088753962E-8	MEI-S332, AUR, THR, ASP, GRIP71, NNF1A, CDC16, CAP-G, CID, ROD, VLS, CYCA, CYCB, ORC5, KLP61F, PIM, ZWILCH, KLP67A, CYCJ, CHB, BALL, CMET, GLU, MCM2, MR, KLP10A, CDC27, MIS12, BORR, CYCB3, IAL, NEB, SCRA, NCD, REV7, CDC2C, GAMMATUB37C, CSUL	765	146	7937	2.7003849941803204	4.2263778124773665E-5	4.696063558240482E-6	3.8773706112493755E-5
GOTERM_BP_FAT	GO:0000280~nuclear division	38	2.3284313725490198	3.357256524366135E-8	MEI-S332, AUR, THR, ASP, GRIP71, NNF1A, CDC16, CAP-G, CID, ROD, VLS, CYCA, CYCB, ORC5, KLP61F, PIM, ZWILCH, KLP67A, CYCJ, CHB, BALL, CMET, GLU, MCM2, MR, KLP10A, CDC27, MIS12, BORR, CYCB3, IAL, NEB, SCRA, NCD, REV7, CDC2C, GAMMATUB37C, CSUL	765	148	7937	2.6638933050697755	6.237588188739984E-5	6.237763279459685E-6	5.722555623810521E-5
GOTERM_BP_FAT	GO:0048285~organelle fission	38	2.3284313725490198	8.548624139969243E-8	MEI-S332, AUR, THR, ASP, GRIP71, NNF1A, CDC16, CAP-G, CID, ROD, VLS, CYCA, CYCB, ORC5, KLP61F, PIM, ZWILCH, KLP67A, CYCJ, CHB, BALL, CMET, GLU, MCM2, MR, KLP10A, CDC27, MIS12, BORR, CYCB3, IAL, NEB, SCRA, NCD, REV7, CDC2C, GAMMATUB37C, CSUL	765	153	7937	2.5768379683027893	1.58820829981976E-4	1.2217882541465386E-5	1.4571408640806638E-4
GOTERM_BP_FAT	GO:0000070~mitotic sister chromatid segregation	18	1.1029411764705883	5.243063464800527E-7	CHB, THR, BALL, GLU, CMET, NNF1A, KLP10A, CAP-G, MIS12, CID, IAL, ROD, NEB, CYCA, CYCB, ORC5, PIM, KLP67A	765	46	7937	4.059846547314578	9.736871058618757E-4	6.088323698316689E-5	8.936941201520554E-4
GOTERM_BP_FAT	GO:0000819~sister chromatid segregation	18	1.1029411764705883	7.487321079218213E-7	CHB, THR, BALL, GLU, CMET, NNF1A, KLP10A, CAP-G, MIS12, CID, IAL, ROD, NEB, CYCA, CYCB, ORC5, PIM, KLP67A	765	47	7937	3.973466833541927	0.0013901775838768282	7.728283448449336E-5	0.0012762315049652528
GOTERM_CC_FAT	GO:0000775~chromosome, centromeric region	17	1.0416666666666665	2.2870530680820044E-5	SPINDLY, MEI-S332, CHB, CG30401, CMET, NNF1A, SU(VAR)205, MIS12, CID, BORR, FZY, IAL, ROD, CYCB, BUB1, ZWILCH, BUB3	495	50	4786	3.2873535353535352	0.00940116727972351	0.0011800078906363254	0.032043627131217445
GOTERM_CC_FAT	GO:0000776~kinetochore	12	0.7352941176470588	7.760662682037802E-5	SPINDLY, FZY, IAL, CHB, ROD, BUB1, NNF1A, CMET, ZWILCH, MIS12, BUB3, CID	495	29	4786	4.000835945663532	0.03154453497579712	0.0026675009336920574	0.1086950025383504
GOTERM_BP_FAT	GO:0050000~chromosome localization	6	0.3676470588235294	0.014471377490596932	CYCB, NNF1A, CMET, MIS12, KLP67A, CID	765	16	7937	3.890686274509804	0.9999999999982724	0.2784232219873697	22.000810481181144
GOTERM_BP_FAT	GO:0051303~establishment of chromosome localization	6	0.3676470588235294	0.014471377490596932	CYCB, NNF1A, CMET, MIS12, KLP67A, CID	765	16	7937	3.890686274509804	0.9999999999982724	0.2784232219873697	22.000810481181144
GOTERM_BP_FAT	GO:0007080~mitotic metaphase plate congression	5	0.30637254901960786	0.0300495089533935	NNF1A, CMET, MIS12, KLP67A, CID	765	13	7937	3.9904474610356964	1.0	0.41718538014659623	40.55136360183421
GOTERM_BP_FAT	GO:0051640~organelle localization	14	0.857843137254902	0.04861020517814776	CHB, AUR, DRP1, ASP, MAEL, CMET, NNF1A, MIRO, MIS12, JAR, CID, CYCB, NUDC, KLP67A	765	82	7937	1.771369360752431	1.0	0.5437132087389728	57.23257253520837
GOTERM_BP_FAT	GO:0051310~metaphase plate congression	5	0.30637254901960786	0.04919062549105896	NNF1A, CMET, MIS12, KLP67A, CID	765	15	7937	3.4583877995642704	1.0	0.5390892318669747	57.67513902713402
GOTERM_BP_FAT	GO:0051656~establishment of organelle localization	13	0.7965686274509803	0.053436623022245916	CHB, AUR, ASP, MAEL, CMET, NNF1A, MIRO, MIS12, CID, JAR, CYCB, NUDC, KLP67A	765	75	7937	1.7983616557734203	1.0	0.5550587398964939	60.78397823981765
GOTERM_BP_FAT	GO:0051653~spindle localization	4	0.24509803921568626	0.16966626397452061	CHB, AUR, ASP, JAR	765	15	7937	2.7667102396514163	1.0	0.8517095505813238	95.79627099166126
GOTERM_BP_FAT	GO:0051293~establishment of spindle localization	4	0.24509803921568626	0.16966626397452061	CHB, AUR, ASP, JAR	765	15	7937	2.7667102396514163	1.0	0.8517095505813238	95.79627099166126
GOTERM_BP_FAT	GO:0051647~nucleus localization	3	0.1838235294117647	0.7991383566342877	MAEL, NUDC, JAR	765	30	7937	1.037516339869281	1.0	0.9997589681498324	99.99999999986888
Annotation Cluster 9	Enrichment Score: 3.217552163645855
Category	Term	Count	%	PValue	Genes	List Total	Pop Hits	Pop Total	Fold Enrichment	Bonferroni	Benjamini	FDR
GOTERM_BP_FAT	GO:0045841~negative regulation of mitotic metaphase/anaphase transition	8	0.49019607843137253	1.7399989115263772E-5	SPINDLY, ROD, CYCA, BUB1, ALPHATUB84B, ZWILCH, ALPHATUB85E, BUB3	765	11	7937	7.545573380867498	0.03181245055239523	0.0013461539975505588	0.029654729393846502
GOTERM_BP_FAT	GO:0051783~regulation of nuclear division	15	0.9191176470588236	2.1140459991044516E-5	SPINDLY, KLP3A, ALPHATUB84B, CDC16, ALPHATUB85E, RCA1, AGO, ROD, CYCA, DGT5, BUB1, DGT6, ZWILCH, DGT3, BUB3	765	42	7937	3.7054154995331468	0.038517956713690515	0.0015699419440827755	0.03602851727928513
GOTERM_BP_FAT	GO:0007088~regulation of mitosis	15	0.9191176470588236	2.1140459991044516E-5	SPINDLY, KLP3A, ALPHATUB84B, CDC16, ALPHATUB85E, RCA1, AGO, ROD, CYCA, DGT5, BUB1, DGT6, ZWILCH, DGT3, BUB3	765	42	7937	3.7054154995331468	0.038517956713690515	0.0015699419440827755	0.03602851727928513
GOTERM_CC_FAT	GO:0000775~chromosome, centromeric region	17	1.0416666666666665	2.2870530680820044E-5	SPINDLY, MEI-S332, CHB, CG30401, CMET, NNF1A, SU(VAR)205, MIS12, CID, BORR, FZY, IAL, ROD, CYCB, BUB1, ZWILCH, BUB3	495	50	4786	3.2873535353535352	0.00940116727972351	0.0011800078906363254	0.032043627131217445
GOTERM_BP_FAT	GO:0007346~regulation of mitotic cell cycle	24	1.4705882352941175	4.012701204206211E-5	SPINDLY, SC, HH, CHB, KLP3A, ALPHATUB84B, ARET, CDC16, ALPHATUB85E, PSF1, FZY, AGO, RCA1, ROD, CYCA, DGT5, BUB1, CAF1, DGT6, TWE, ZWILCH, DGT3, BUB3, MARS	765	98	7937	2.540856342537015	0.07184588173523487	0.0027575791805221073	0.06837583297603089
GOTERM_BP_FAT	GO:0045839~negative regulation of mitosis	8	0.49019607843137253	7.608194679270284E-5	SPINDLY, ROD, CYCA, BUB1, ALPHATUB84B, ZWILCH, ALPHATUB85E, BUB3	765	13	7937	6.384715937657114	0.13182818025427245	0.00503604904398347	0.12960512195191454
GOTERM_BP_FAT	GO:0051784~negative regulation of nuclear division	8	0.49019607843137253	7.608194679270284E-5	SPINDLY, ROD, CYCA, BUB1, ALPHATUB84B, ZWILCH, ALPHATUB85E, BUB3	765	13	7937	6.384715937657114	0.13182818025427245	0.00503604904398347	0.12960512195191454
GOTERM_CC_FAT	GO:0000776~kinetochore	12	0.7352941176470588	7.760662682037802E-5	SPINDLY, FZY, IAL, CHB, ROD, BUB1, NNF1A, CMET, ZWILCH, MIS12, BUB3, CID	495	29	4786	4.000835945663532	0.03154453497579712	0.0026675009336920574	0.1086950025383504
GOTERM_BP_FAT	GO:0031577~spindle checkpoint	7	0.428921568627451	1.1669361650607888E-4	SPINDLY, ROD, BUB1, ALPHATUB84B, ZWILCH, ALPHATUB85E, BUB3	765	10	7937	7.262614379084968	0.19493269069644548	0.00720158974504892	0.19872210362118503
GOTERM_BP_FAT	GO:0007094~mitotic cell cycle spindle assembly checkpoint	7	0.428921568627451	1.1669361650607888E-4	SPINDLY, ROD, BUB1, ALPHATUB84B, ZWILCH, ALPHATUB85E, BUB3	765	10	7937	7.262614379084968	0.19493269069644548	0.00720158974504892	0.19872210362118503
GOTERM_BP_FAT	GO:0010564~regulation of cell cycle process	20	1.2254901960784315	3.080503984045844E-4	SPINDLY, CHB, KLP3A, ALPHATUB84B, ARET, CDC16, ALPHATUB85E, PSF1, FZY, RCA1, AGO, ROD, BOL, CYCA, DGT5, BUB1, DGT6, ZWILCH, DGT3, BUB3	765	84	7937	2.470276999688765	0.4358560422659319	0.017729874671558177	0.5237866318313578
GOTERM_BP_FAT	GO:0030071~regulation of mitotic metaphase/anaphase transition	9	0.5514705882352942	4.624803014369898E-4	SPINDLY, ROD, CYCA, BUB1, ALPHATUB84B, CDC16, ZWILCH, ALPHATUB85E, BUB3	765	21	7937	4.446498599439776	0.5766208489952439	0.02496219484271789	0.785395170431602
GOTERM_BP_FAT	GO:0051726~regulation of cell cycle	31	1.8995098039215685	4.92484883400096E-4	HH, VIH, GRIP71, ALPHATUB84B, ARET, CDC16, AGO, FZY, ROD, BOL, CYCA, DGT5, CAF1, BUB1, DGT6, TWE, ZWILCH, DGT3, BUB3, MARS, SPINDLY, SC, CHB, KLP3A, ALPHATUB85E, MR, PSF1, RCA1, NEB, CDC2C, ENDOS	765	166	7937	1.9375305142137178	0.5995884189614686	0.02581139228239282	0.8361485670111857
GOTERM_BP_FAT	GO:0033043~regulation of organelle organization	23	1.4093137254901962	5.892084704215337E-4	SPINDLY, SSRP, CHB, KLP3A, ALPHATUB84B, CDC16, SU(VAR)205, ALPHATUB85E, JAR, AGO, RCA1, ARPC3A, QUA, ROD, CYCA, JUPITER, DGT5, BUB1, STI, DGT6, ZWILCH, DGT3, BUB3	765	109	7937	2.189254662109492	0.6654844732078995	0.029162851568986015	0.9995922693107451
GOTERM_BP_FAT	GO:0010948~negative regulation of cell cycle process	8	0.49019607843137253	0.001881900602379717	SPINDLY, ROD, CYCA, BUB1, ALPHATUB84B, ZWILCH, ALPHATUB85E, BUB3	765	20	7937	4.150065359477124	0.9697985563466508	0.0732616740127503	3.1597868511094362
GOTERM_BP_FAT	GO:0007093~mitotic cell cycle checkpoint	7	0.428921568627451	0.0026817640951364292	SPINDLY, ROD, BUB1, ALPHATUB84B, ZWILCH, ALPHATUB85E, BUB3	765	16	7937	4.539133986928105	0.9931903250724746	0.09319839117092021	4.474119820855815
GOTERM_CC_FAT	GO:0000793~condensed chromosome	10	0.6127450980392157	0.003948853711857483	ROD, CONA, SA-2, BUB1, GLU, CMET, SU(VAR)205, ZWILCH, CAP-G, CID	495	32	4786	3.0214646464646466	0.8048730939229132	0.07158598235819924	5.393565518002963
GOTERM_BP_FAT	GO:0010639~negative regulation of organelle organization	10	0.6127450980392157	0.005876469552525691	SPINDLY, QUA, CHB, ROD, CYCA, BUB1, ALPHATUB84B, ZWILCH, ALPHATUB85E, BUB3	765	36	7937	2.881989832970225	0.9999824540556562	0.1572664931767751	9.558041106432324
GOTERM_BP_FAT	GO:0045786~negative regulation of cell cycle	8	0.49019607843137253	0.005974703822605829	SPINDLY, ROD, CYCA, BUB1, ALPHATUB84B, ZWILCH, ALPHATUB85E, BUB3	765	24	7937	3.45838779956427	0.9999853971666198	0.1574285774937263	9.710254891293769
GOTERM_BP_FAT	GO:0051129~negative regulation of cellular component organization	13	0.7965686274509803	0.006094074020311524	SPINDLY, FSN, CHB, FMR1, ALPHATUB84B, MR, ALPHATUB85E, QUA, ROD, CYCA, BUB1, ZWILCH, BUB3	765	56	7937	2.408520074696545	0.9999883176488049	0.15809011248634197	9.894894196469583
GOTERM_CC_FAT	GO:0000779~condensed chromosome, centromeric region	6	0.3676470588235294	0.010421112606501687	ROD, BUB1, CMET, SU(VAR)205, ZWILCH, CID	495	14	4786	4.143722943722944	0.9867863164091023	0.13429990846200812	13.65306873760861
GOTERM_CC_FAT	GO:0000777~condensed chromosome kinetochore	5	0.30637254901960786	0.020500325898027978	ROD, BUB1, CMET, ZWILCH, CID	495	11	4786	4.39485766758494	0.9998073477085618	0.2224494152353813	25.1927813331558
GOTERM_BP_FAT	GO:0000075~cell cycle checkpoint	7	0.428921568627451	0.023183593524766462	SPINDLY, ROD, BUB1, ALPHATUB84B, ZWILCH, ALPHATUB85E, BUB3	765	24	7937	3.0260893246187366	1.0	0.35610856066976737	32.95626324885792
GOTERM_CC_FAT	GO:0000940~outer kinetochore of condensed chromosome	3	0.1838235294117647	0.1576302350030699	ROD, BUB1, CMET	495	7	4786	4.143722943722944	1.0	0.7051994102753746	90.96198843066409
Annotation Cluster 10	Enrichment Score: 2.3442294973130484
Category	Term	Count	%	PValue	Genes	List Total	Pop Hits	Pop Total	Fold Enrichment	Bonferroni	Benjamini	FDR
GOTERM_BP_FAT	GO:0006270~DNA replication initiation	9	0.5514705882352942	2.4733562590399494E-5	LAT, DNAPOL-ALPHA73, MCM7, DPA, ORC4, ORC5, MCM2, ORC1, MCM5	765	15	7937	6.225098039215687	0.044915563873096476	0.0017659591488961013	0.042150828393217044
GOTERM_CC_FAT	GO:0044454~nuclear chromosome part	17	1.0416666666666665	0.0013847109272818307	STIL, DNAPOL-ALPHA73, REPT, CONA, INO80, SU(VAR)205, CID, LAT, PSF1, POLE2, MUS312, ORC4, HMGD, ORC5, TOPI, ORC1, PONT	495	69	4786	2.382140243009808	0.4357635777835672	0.033103327359782164	1.9230050711418478
GOTERM_CC_FAT	GO:0000228~nuclear chromosome	18	1.1029411764705883	0.0017659028720385895	STIL, DNAPOL-ALPHA73, REPT, CONA, INO80, SU(VAR)205, CID, LAT, PSF1, POLE2, MUS312, SA-2, ORC4, HMGD, ORC5, TOPI, ORC1, PONT	495	77	4786	2.2602125147579692	0.5180729849895827	0.037690432247269534	2.4463215097778157
GOTERM_BP_FAT	GO:0006261~DNA-dependent DNA replication	13	0.7965686274509803	0.007062152887230316	E2F2, DNAPOL-ALPHA73, REV1, DPA, MCM2, MCM5, LAT, AGO, MCM7, POLE2, ORC4, ORC5, ORC1	765	57	7937	2.3662653365439743	0.9999980892836156	0.17148036867020577	11.37922305999146
GOTERM_CC_FAT	GO:0005664~nuclear origin of replication recognition complex	4	0.24509803921568626	0.02785939807134399	LAT, ORC4, ORC5, ORC1	495	7	4786	5.524963924963925	0.99999144714954	0.2768551424379089	32.694888198660784
GOTERM_CC_FAT	GO:0000808~origin recognition complex	4	0.24509803921568626	0.02785939807134399	LAT, ORC4, ORC5, ORC1	495	7	4786	5.524963924963925	0.99999144714954	0.2768551424379089	32.694888198660784
GOTERM_CC_FAT	GO:0000785~chromatin	17	1.0416666666666665	0.1174627968628977	STIL, E2F2, PIWI, REPT, CG7046, BALL, GLU, INO80, SU(VAR)205, CID, BORR, RHI, HMGD, TOPI, HIS2B:CG33870, PONT, CHD3	495	113	4786	1.4545812103334226	1.0	0.6154453095342346	82.63964065417764
Annotation Cluster 11	Enrichment Score: 2.258643247647629
Category	Term	Count	%	PValue	Genes	List Total	Pop Hits	Pop Total	Fold Enrichment	Bonferroni	Benjamini	FDR
GOTERM_BP_FAT	GO:0006259~DNA metabolic process	48	2.941176470588235	1.1221750161937015E-7	MMS19, E2F2, DNAPOL-ALPHA73, CG9272, RNRS, RFC38, MIP40, AGO, MCM7, POLE2, CAF1, ORC4, ORC5, PMS2, PIM, XPAC, MUS201, ORC1, MEI-218, ERCC1, FEN1, CG4570, MSH6, SSRP, HD, RRP1, KLP3A, CUTLET, REV1, DPA, TFB4, SPN-D, LIG4, MCM2, SU(VAR)205, TFB1, MCM5, RAD1, LAT, CG2990, CG11329, MUS312, MUS308, MRN, GKT, GNF1, AIF, CG10262	765	221	7937	2.253429154467217	2.0847839507531774E-4	1.4892755510143019E-5	1.9127835018117878E-4
GOTERM_BP_FAT	GO:0006260~DNA replication	25	1.531862745098039	8.752835365215834E-6	E2F2, DNAPOL-ALPHA73, RNRS, RFC38, MIP40, AGO, MCM7, POLE2, CAF1, ORC4, ORC5, ORC1, SSRP, HD, REV1, CUTLET, DPA, MCM2, LIG4, MCM5, CG2990, LAT, MUS308, GNF1, CG10262	765	96	7937	2.701865468409586	0.016131313271494863	7.068300466308575E-4	0.014918455945067688
GOTERM_BP_FAT	GO:0006270~DNA replication initiation	9	0.5514705882352942	2.4733562590399494E-5	LAT, DNAPOL-ALPHA73, MCM7, DPA, ORC4, ORC5, MCM2, ORC1, MCM5	765	15	7937	6.225098039215687	0.044915563873096476	0.0017659591488961013	0.042150828393217044
KEGG_PATHWAY	dme03030:DNA replication	13	0.7965686274509803	1.6181758079085887E-4	DNAPOL-ALPHA73, DPA, RFC38, MCM2, CG13690, MCM5, CG2990, MCM7, POLE2, GNF1, CG10262, MUS201, FEN1	230	34	2054	3.41457800511509	0.01222380608742435	0.01222380608742435	0.17014959841614719
GOTERM_MF_FAT	GO:0003678~DNA helicase activity	12	0.7352941176470588	0.0025294203949319622	PSF1, CG2990, REPT, MCM7, DPA, ARMI, INO80, ISWI, MCM2, MCM5, PONT, CHD3	851	40	7918	2.791304347826087	0.8413759302596282	0.07384847677388762	3.765956137973314
GOTERM_BP_FAT	GO:0006261~DNA-dependent DNA replication	13	0.7965686274509803	0.007062152887230316	E2F2, DNAPOL-ALPHA73, REV1, DPA, MCM2, MCM5, LAT, AGO, MCM7, POLE2, ORC4, ORC5, ORC1	765	57	7937	2.3662653365439743	0.9999980892836156	0.17148036867020577	11.37922305999146
SP_PIR_KEYWORDS	dna replication	11	0.6740196078431373	0.01299261350427013	SSRP, DNAPOL-ALPHA73, MCM7, DPA, RNRS, GNF1, ORC5, MCM2, CG10262, ORC1, MCM5	1576	38	12980	2.3841170184344107	0.965749735588675	0.38245831918746886	15.695441665446186
GOTERM_BP_FAT	GO:0065004~protein-DNA complex assembly	11	0.6740196078431373	0.014386969039034865	TAF2, MCM7, CAF1, ISWI, MCM2, HIS2B:CG33870, ACF1, MCM5, MARS, CG3708, CID	765	48	7937	2.3776416122004354	0.9999999999979744	0.2798929435862052	21.886861398242285
SMART	SM00350:MCM	4	0.24509803921568626	0.03144019802558533	MCM7, DPA, MCM2, MCM5	522	7	4824	5.280788177339901	0.999414589291617	0.6056039263026564	33.66126017888917
GOTERM_MF_FAT	GO:0043138~3'-5' DNA helicase activity	5	0.30637254901960786	0.032282161388333605	PSF1, MCM7, DPA, MCM2, MCM5	851	12	7918	3.8768115942028984	0.9999999999564149	0.4752141305644776	39.18738285543398
INTERPRO	IPR018525:DNA-dependent ATPase MCM, conserved site	4	0.24509803921568626	0.03623111726022997	MCM7, DPA, MCM2, MCM5	1162	7	10196	5.014015244652078	1.0	0.847512469185461	45.33608368682509
INTERPRO	IPR001208:DNA-dependent ATPase MCM	4	0.24509803921568626	0.03623111726022997	MCM7, DPA, MCM2, MCM5	1162	7	10196	5.014015244652078	1.0	0.847512469185461	45.33608368682509
GOTERM_BP_FAT	GO:0006267~pre-replicative complex assembly	3	0.1838235294117647	0.1404282289743473	MCM7, MCM2, MCM5	765	7	7937	4.446498599439775	1.0	0.8049731849683647	92.41742084560106
GOTERM_MF_FAT	GO:0003682~chromatin binding	11	0.6740196078431373	0.14365233770609456	SSRP, MCM7, NEB, RHI, CAF1, ISWI, MCM2, POF, SU(VAR)205, MCM5, CHD3	851	64	7918	1.5991847826086953	1.0	0.8520508574576977	90.46814276093384
GOTERM_CC_FAT	GO:0032993~protein-DNA complex	7	0.428921568627451	0.20941614707220635	DNAPOL-ALPHA73, MCM7, POLE2, MCM2, HIS2B:CG33870, MCM5, CID	495	39	4786	1.7354053354053354	1.0	0.7857148620997803	96.28509249693643
INTERPRO	IPR012340:Nucleic acid-binding, OB-fold	8	0.49019607843137253	0.22973342136503236	MCM7, DPA, CG31957, FMR1, RPB8, MCM2, LIG4, MCM5	1162	44	10196	1.5953684869347522	1.0	0.9971540512714719	98.60437308722402
GOTERM_CC_FAT	GO:0005656~pre-replicative complex	3	0.1838235294117647	0.2362143636139916	MCM7, MCM2, MCM5	495	9	4786	3.222895622895623	1.0	0.8006918828051711	97.70869193262021
Annotation Cluster 12	Enrichment Score: 2.2474221684318856
Category	Term	Count	%	PValue	Genes	List Total	Pop Hits	Pop Total	Fold Enrichment	Bonferroni	Benjamini	FDR
KEGG_PATHWAY	dme03030:DNA replication	13	0.7965686274509803	1.6181758079085887E-4	DNAPOL-ALPHA73, DPA, RFC38, MCM2, CG13690, MCM5, CG2990, MCM7, POLE2, GNF1, CG10262, MUS201, FEN1	230	34	2054	3.41457800511509	0.01222380608742435	0.01222380608742435	0.17014959841614719
KEGG_PATHWAY	dme03420:Nucleotide excision repair	11	0.6740196078431373	0.0035871058410761334	POLE2, MRN, GNF1, TFB4, CYCH, RFC38, CG10262, XPAC, MUS201, TFB1, ERCC1	230	35	2054	2.8067080745341615	0.2389910610355438	0.08701581901476285	3.7108941105526205
GOTERM_CC_FAT	GO:0005657~replication fork	4	0.24509803921568626	0.31186281843239905	DNAPOL-ALPHA73, POLE2, GNF1, RFC38	495	19	4786	2.0355130249867095	1.0	0.8758201446824004	99.46869277866601
Annotation Cluster 13	Enrichment Score: 2.0124680373040116
Category	Term	Count	%	PValue	Genes	List Total	Pop Hits	Pop Total	Fold Enrichment	Bonferroni	Benjamini	FDR
GOTERM_MF_FAT	GO:0004656~procollagen-proline 4-dioxygenase activity	11	0.6740196078431373	2.0497790528152266E-4	PH4ALPHAPV, CG18234, CG31016, PH4ALPHAMP, CG31013, CG31021, CG34041, CG15539, CG9698, PH4ALPHASG1, CG11828	851	26	7918	3.9364548494983276	0.13846036061819544	0.010588840168131775	0.31023471889874976
GOTERM_MF_FAT	GO:0019798~procollagen-proline dioxygenase activity	11	0.6740196078431373	2.0497790528152266E-4	PH4ALPHAPV, CG18234, CG31016, PH4ALPHAMP, CG31013, CG31021, CG34041, CG15539, CG9698, PH4ALPHASG1, CG11828	851	26	7918	3.9364548494983276	0.13846036061819544	0.010588840168131775	0.31023471889874976
GOTERM_MF_FAT	GO:0031543~peptidyl-proline dioxygenase activity	11	0.6740196078431373	2.945621765020137E-4	PH4ALPHAPV, CG18234, CG31016, PH4ALPHAMP, CG31013, CG31021, CG34041, CG15539, CG9698, PH4ALPHASG1, CG11828	851	27	7918	3.790660225442834	0.1927955106063497	0.014177094842328208	0.4455383056606199
GOTERM_MF_FAT	GO:0031545~peptidyl-proline 4-dioxygenase activity	11	0.6740196078431373	2.945621765020137E-4	PH4ALPHAPV, CG18234, CG31016, PH4ALPHAMP, CG31013, CG31021, CG34041, CG15539, CG9698, PH4ALPHASG1, CG11828	851	27	7918	3.790660225442834	0.1927955106063497	0.014177094842328208	0.4455383056606199
INTERPRO	IPR013547:Prolyl 4-hydroxylase alpha-subunit, N-terminal	10	0.6127450980392157	8.294311366777781E-4	PH4ALPHAPV, CG18234, CG31016, PH4ALPHAMP, CG31013, CG31021, CG34041, CG15539, CG9698, PH4ALPHASG1	1162	24	10196	3.656052782558806	0.6669465459236323	0.1453511629426123	1.3488295771383219
GOTERM_BP_FAT	GO:0018208~peptidyl-proline modification	7	0.428921568627451	0.0018229105924363995	PH4ALPHAPV, CG31016, PH4ALPHAMP, CG15539, CG9698, PH4ALPHASG1, CG11828	765	15	7937	4.841742919389978	0.9662933019888067	0.07256691990146136	3.0621837041438726
GOTERM_BP_FAT	GO:0018401~peptidyl-proline hydroxylation to 4-hydroxy-L-proline	7	0.428921568627451	0.0018229105924363995	PH4ALPHAPV, CG31016, PH4ALPHAMP, CG15539, CG9698, PH4ALPHASG1, CG11828	765	15	7937	4.841742919389978	0.9662933019888067	0.07256691990146136	3.0621837041438726
GOTERM_BP_FAT	GO:0019471~4-hydroxyproline metabolic process	7	0.428921568627451	0.0018229105924363995	PH4ALPHAPV, CG31016, PH4ALPHAMP, CG15539, CG9698, PH4ALPHASG1, CG11828	765	15	7937	4.841742919389978	0.9662933019888067	0.07256691990146136	3.0621837041438726
GOTERM_MF_FAT	GO:0016702~oxidoreductase activity, acting on single donors with incorporation of molecular oxygen, incorporation of two atoms of oxygen	11	0.6740196078431373	0.004501116432327474	PH4ALPHAPV, CG18234, CG31016, PH4ALPHAMP, CG31013, CG31021, CG34041, CG15539, CG9698, PH4ALPHASG1, CG11828	851	37	7918	2.7661574618096356	0.9623603908455549	0.11851054885929335	6.6092090933747905
GOTERM_CC_FAT	GO:0016222~procollagen-proline 4-dioxygenase complex	7	0.428921568627451	0.005372487491856624	PH4ALPHAPV, CG31016, PH4ALPHAMP, CG15539, CG9698, PH4ALPHASG1, CG11828	495	17	4786	3.981224004753417	0.8919130308852605	0.08514780681076228	7.270862418015045
GOTERM_MF_FAT	GO:0016701~oxidoreductase activity, acting on single donors with incorporation of molecular oxygen	11	0.6740196078431373	0.005534405261704347	PH4ALPHAPV, CG18234, CG31016, PH4ALPHAMP, CG31013, CG31021, CG34041, CG15539, CG9698, PH4ALPHASG1, CG11828	851	38	7918	2.6933638443935926	0.9823087966857265	0.13880376013624174	8.067722206001648
GOTERM_MF_FAT	GO:0031418~L-ascorbic acid binding	9	0.5514705882352942	0.005889496840984388	PH4ALPHAPV, CG18234, CG31016, PH4ALPHAMP, CG31013, CG15539, CG9698, PH4ALPHASG1, CG11828	851	27	7918	3.1014492753623193	0.986354184373403	0.14218657405865165	8.56401121209811
GOTERM_MF_FAT	GO:0016706~oxidoreductase activity, acting on paired donors, with incorporation or reduction of molecular oxygen, 2-oxoglutarate as one donor, and incorporation of one atom each of oxygen into both donors	11	0.6740196078431373	0.00814891143524286	PH4ALPHAPV, CG18234, CG31016, PH4ALPHAMP, CG31013, CG31021, CG34041, CG15539, CG9698, PH4ALPHASG1, CG11828	851	40	7918	2.558695652173913	0.9973903226408982	0.18545180278990392	11.66370179716587
KEGG_PATHWAY	dme00330:Arginine and proline metabolism	12	0.7352941176470588	0.03625861784771463	PH4ALPHAPV, CG5144, CG4546, CG31016, PH4ALPHAMP, CG15539, CG9698, SAMDC, CG6661, PH4ALPHASG1, CG11828, CG4434	230	55	2054	1.9484584980237154	0.9396053350515451	0.3303360202949702	32.20208722981639
GOTERM_CC_FAT	GO:0044432~endoplasmic reticulum part	19	1.1642156862745099	0.036806426867231956	PH4ALPHAMP, CG31016, WBL, SAC1, CG5342, CG2292, CG15539, CG9698, L(2)NOT, CG11828, SPASE22-23, CG10731, PH4ALPHAPV, CG33303, OSTSTT3, RUMI, RDGB, PH4ALPHASG1, CG10420	495	112	4786	1.640223665223665	0.9999998121950934	0.3347386576921456	40.87394484798283
SMART	SM00702:P4Hc	7	0.428921568627451	0.03816243204030403	PH4ALPHAPV, CG31016, PH4ALPHAMP, CG31013, CG15539, CG9698, PH4ALPHASG1	522	24	4824	2.695402298850575	0.9998844674174173	0.5961031666998885	39.33907633851101
INTERPRO	IPR006620:Prolyl 4-hydroxylase, alpha subunit	7	0.428921568627451	0.04794352396223076	PH4ALPHAPV, CG31016, PH4ALPHAMP, CG31013, CG15539, CG9698, PH4ALPHASG1	1162	24	10196	2.5592369477911645	1.0	0.8775375362943895	55.24987192797566
INTERPRO	IPR005123:Oxoglutarate and iron-dependent oxygenase	7	0.428921568627451	0.06753816327556166	PH4ALPHAPV, CG31016, PH4ALPHAMP, CG31013, CG15539, CG9698, PH4ALPHASG1	1162	26	10196	2.3623725671918443	1.0	0.9291534122325545	68.15930614748868
GOTERM_CC_FAT	GO:0005783~endoplasmic reticulum	37	2.267156862745098	0.10937018230114634	CNX99A, PH4ALPHAMP, WBL, CG6962, CG5342, SAC1, CG8420, CG5265, CG6512, L(2)NOT, CG11828, CG10731, CG33303, OSTSTT3, CG10326, CG31021, GRASP65, KLP61F, SPP, CDSA, CG31016, CG31013, CG2292, CG34041, CG9698, CG15539, SPASE22-23, RTNL2, PH4ALPHAPV, CG18234, RT, RUMI, ALPHA-MAN-II, KAT-60L1, RDGB, PH4ALPHASG1, CG10420	495	284	4786	1.25965286669512	1.0	0.5944746154439053	80.2708200913529
GOTERM_BP_FAT	GO:0006575~cellular amino acid derivative metabolic process	10	0.6127450980392157	0.12813008170213364	PH4ALPHAPV, PECT, CG31016, PH4ALPHAMP, CG5265, CG15539, CG9698, SAMDC, PH4ALPHASG1, CG11828	765	61	7937	1.7008464588021002	1.0	0.78050527459146	90.33995827300674
GOTERM_MF_FAT	GO:0031406~carboxylic acid binding	10	0.6127450980392157	0.2594860893801313	PH4ALPHAPV, CG18234, CG31016, PH4ALPHAMP, PPL, CG31013, CG15539, CG9698, PH4ALPHASG1, CG11828	851	65	7918	1.4314381270903012	1.0	0.9435086100354947	98.9467912018857
GOTERM_MF_FAT	GO:0019842~vitamin binding	10	0.6127450980392157	0.7494981439777453	PH4ALPHAPV, CG18170, CG18234, CG31016, PH4ALPHAMP, CG31013, CG33791, CG15539, CG9698, PH4ALPHASG1, CG11828	851	99	7918	0.9398331137461573	1.0	0.9983550600110267	99.99999992277196
GOTERM_MF_FAT	GO:0005506~iron ion binding	20	1.2254901960784315	0.9771503768556518	PH4ALPHAMP, CG31016, PXT, CG31013, RNRS, PPD5, CG15539, CG9698, CG2014, CG11828, GLOB2, PPN58A, CG13667, PH4ALPHAPV, CG15429, CG18234, C-CUP, CG6550, PH4ALPHASG1, PP1-13C	851	260	7918	0.7157190635451506	1.0	0.9999986735678462	100.0
Annotation Cluster 14	Enrichment Score: 1.9510414255102124
Category	Term	Count	%	PValue	Genes	List Total	Pop Hits	Pop Total	Fold Enrichment	Bonferroni	Benjamini	FDR
GOTERM_MF_FAT	GO:0016881~acid-amino acid ligase activity	27	1.6544117647058825	1.4032526589122178E-4	CG16716, CG31108, CG5987, CG16833, WFS1, CG7656, VIH, CG5440, CDC16, CG9014, CG5823, MORGUE, AGO, SINAH, UBCD2, CG14739, UBCD4, CG16894, CG4502, SKPF, CG10862, CG17030, CG10254, TOPORS, MIB2, CG3964, CG9153	851	114	7918	2.203661327231121	0.09699178370241235	0.00846592936349877	0.21247993071309423
SMART	SM00212:UBCc	12	0.7352941176470588	1.6820149156810999E-4	CG10254, MORGUE, UBCD2, CG14739, CG7656, UBCD4, CG4502, VIH, CG5440, CG10862, CG17030, CG5823	522	30	4824	3.696551724137931	0.038436086912827294	0.012979774599028326	0.2158722791647527
KEGG_PATHWAY	dme04120:Ubiquitin mediated proteolysis	24	1.4705882352941175	2.3947231144909667E-4	CG10254, FZR2, CG7656, AOS1, VIH, CG5440, CDC16, MR, CDC27, CG5823, MORGUE, AGO, FZY, SINAH, UBCD2, CG14739, UBCD4, UBA2, SHTD, CG4502, CG9153, SKPF, CG10862, SKPB	230	97	2054	2.2095921111609145	0.01803741798069436	0.009059748511896615	0.25170971525270147
INTERPRO	IPR000608:Ubiquitin-conjugating enzyme, E2	12	0.7352941176470588	2.7847002779191906E-4	CG10254, MORGUE, UBCD2, CG14739, CG7656, UBCD4, CG4502, VIH, CG5440, CG10862, CG17030, CG5823	1162	30	10196	3.5098106712564547	0.3085913013037118	0.11574346171494065	0.4547698394763877
INTERPRO	IPR016135:Ubiquitin-conjugating enzyme/RWD-like	13	0.7965686274509803	3.0648096926661123E-4	CG10254, CG7656, VIH, CG5440, CG5823, CG10343, MORGUE, UBCD2, CG14739, UBCD4, CG4502, CG10862, CG17030	1162	35	10196	3.2591099090238504	0.33378945582633424	0.09655259351008694	0.5004069085977059
GOTERM_BP_FAT	GO:0030163~protein catabolic process	34	2.083333333333333	0.0013784432379113129	FSN, CG7656, VIH, AOS1, NEDD8, CG6512, CG5440, UFD1-LIKE, CG3499, AGO, FZY, SINAH, UBCD2, RPT3R, UCH, UBCD4, CG4502, SKPF, CG10862, PROSBETA2R2, SPP, CG34375, SKPB, YIP3, TOPORS, MR, RPT6R, CG8494, RPT4, RPT4R, UBA2, PROSALPHA3T, CG4968, CG9153	765	200	7937	1.7637777777777779	0.9229202252801377	0.05919724212886224	2.3237980499738464
GOTERM_MF_FAT	GO:0016879~ligase activity, forming carbon-nitrogen bonds	28	1.715686274509804	0.001719817775005233	CG16716, CG31108, CG5987, CG16833, WFS1, CG7656, VIH, CG5440, CDC16, CG9014, CG5823, MORGUE, AGO, SINAH, UBCD2, CG14739, UBCD4, CG16894, CG4502, SKPF, CG10862, CG17030, CG10254, CG9875, TOPORS, MIB2, CG3964, CG9153	851	140	7918	1.8608695652173914	0.7138914249836465	0.06374023182695343	2.5752330204271034
GOTERM_MF_FAT	GO:0019787~small conjugating protein ligase activity	20	1.2254901960784315	0.0024415468894720418	CG10254, CG7656, VIH, TOPORS, CG5440, CDC16, CG5823, MORGUE, AGO, SINAH, UBCD2, CG14739, UBCD4, MIB2, CG16894, CG4502, CG9153, SKPF, CG10862, CG17030	851	89	7918	2.0908646800195405	0.8308847765150152	0.07760403255655857	3.6373769120579214
GOTERM_MF_FAT	GO:0004842~ubiquitin-protein ligase activity	19	1.1642156862745099	0.002617449947225079	CG10254, CG7656, VIH, TOPORS, CG5440, CDC16, CG5823, MORGUE, AGO, SINAH, UBCD2, CG14739, UBCD4, MIB2, CG4502, CG9153, SKPF, CG10862, CG17030	851	83	7918	2.1299109481403877	0.8512340212776317	0.073383253234648	3.894603007888897
GOTERM_BP_FAT	GO:0009057~macromolecule catabolic process	41	2.5122549019607843	0.0056665455750929015	FSN, CG7656, VIH, AOS1, NEDD8, CG6512, CG5440, UFD1-LIKE, CG3499, FZY, AGO, SINAH, UBCD2, RPT3R, CG8460, UCH, UBCD4, CG4502, SKPF, CG10862, PROSBETA2R2, SPP, CG34375, ERCC1, SKPB, YIP3, TOPORS, MR, UPF3, CHT12, RPT6R, CG8494, RPT4, RPT4R, UBA2, PROSALPHA3T, ARMI, CG4968, PABP2, CG9153, AIF	765	277	7937	1.5356740048606685	0.9999740252279152	0.15430238255110862	9.231954348706173
GOTERM_BP_FAT	GO:0044265~cellular macromolecule catabolic process	33	2.0220588235294117	0.015431157321987594	FSN, CG7656, VIH, AOS1, NEDD8, CG5440, UFD1-LIKE, AGO, FZY, SINAH, UBCD2, UCH, UBCD4, CG4502, SKPF, CG10862, PROSBETA2R2, SPP, CG34375, ERCC1, SKPB, YIP3, TOPORS, MR, UPF3, CG8494, UBA2, PROSALPHA3T, ARMI, CG4968, PABP2, CG9153, AIF	765	225	7937	1.5216906318082788	0.9999999999997173	0.2881845139766033	23.28552973122585
GOTERM_BP_FAT	GO:0051603~proteolysis involved in cellular protein catabolic process	28	1.715686274509804	0.01594050460624014	FSN, CG7656, AOS1, VIH, NEDD8, CG5440, UFD1-LIKE, AGO, FZY, SINAH, UBCD2, UCH, UBCD4, CG4502, SKPF, PROSBETA2R2, SPP, CG10862, CG34375, SKPB, YIP3, TOPORS, MR, CG8494, UBA2, PROSALPHA3T, CG4968, CG9153	765	183	7937	1.5874566948819602	0.999999999999892	0.28771228414127104	23.95920292087361
GOTERM_BP_FAT	GO:0044257~cellular protein catabolic process	28	1.715686274509804	0.01594050460624014	FSN, CG7656, AOS1, VIH, NEDD8, CG5440, UFD1-LIKE, AGO, FZY, SINAH, UBCD2, UCH, UBCD4, CG4502, SKPF, PROSBETA2R2, SPP, CG10862, CG34375, SKPB, YIP3, TOPORS, MR, CG8494, UBA2, PROSALPHA3T, CG4968, CG9153	765	183	7937	1.5874566948819602	0.999999999999892	0.28771228414127104	23.95920292087361
GOTERM_BP_FAT	GO:0019941~modification-dependent protein catabolic process	25	1.531862745098039	0.03334527995064484	FSN, CG7656, AOS1, VIH, NEDD8, CG5440, UFD1-LIKE, AGO, FZY, SINAH, UBCD2, UBCD4, UCH, CG4502, SKPF, CG10862, CG34375, SKPB, TOPORS, MR, CG8494, UBA2, PROSALPHA3T, CG4968, CG9153	765	169	7937	1.5347874850137293	1.0	0.4481357894128818	43.90222626022345
GOTERM_BP_FAT	GO:0043632~modification-dependent macromolecule catabolic process	25	1.531862745098039	0.03543782621073192	FSN, CG7656, AOS1, VIH, NEDD8, CG5440, UFD1-LIKE, AGO, FZY, SINAH, UBCD2, UBCD4, UCH, CG4502, SKPF, CG10862, CG34375, SKPB, TOPORS, MR, CG8494, UBA2, PROSALPHA3T, CG4968, CG9153	765	170	7937	1.525759323337178	1.0	0.45937633026682767	45.93659188003991
GOTERM_BP_FAT	GO:0006508~proteolysis	85	5.208333333333334	0.04431257279053181	FSN, CG11110, HH, CG32833, SPHINX2, SPHINX1, AOS1, LOOPIN-1, CG32413, CG13318, CG6512, CG5440, UFD1-LIKE, CG34171, FZY, UBCD2, RPT3R, UBCD4, UCH, CG7432, CG15873, CG4271, TLD, SPP, CG10862, CG34375, CG8728, CUTLET, CG17242, ANCE-2, CG9806, NEP5, CG5355, STE24A, TOPORS, MR, STE24B, CG8494, CG34129, CG6071, CG9733, DEN1, PROSALPHA3T, CG9737, CG4968, CG32755, CG9153, CG5045, CG13423, UND, CG7656, RP…	765	731	7937	1.2064143486852106	1.0	0.5191905804770696	53.81750430203391
GOTERM_BP_FAT	GO:0032446~protein modification by small protein conjugation	9	0.5514705882352942	0.08553921161392784	MORGUE, SINAH, CG14739, UBA2, MIB2, AOS1, VIH, TOPORS, CG9014	765	48	7937	1.945343137254902	1.0	0.6845563720496611	78.22060537599423
GOTERM_BP_FAT	GO:0070647~protein modification by small protein conjugation or removal	11	0.6740196078431373	0.10640513389567242	MORGUE, SINAH, DEN1, CG14739, UBA2, MIB2, UCH, AOS1, VIH, TOPORS, CG9014	765	67	7937	1.7033850356062823	1.0	0.7336584276412017	85.30477873720042
SP_PIR_KEYWORDS	ubl conjugation pathway	17	1.0416666666666665	0.1325885369797903	FSN, CG7656, VIH, NEDD8, TOPORS, CG5440, UFD1-LIKE, CG8494, AGO, SINAH, UBCD2, UBCD4, UCH, CG4502, CG4968, CG9153, CG10862	1576	98	12980	1.4287009219931628	0.9999999999999999	0.8550685423574182	84.38615608325311
SP_PIR_KEYWORDS	ligase	29	1.7769607843137254	0.18088275588651612	CG16716, CG31108, CG5987, WFS1, CG7656, VIH, CG7441, CG5440, CDC16, CG5823, MORGUE, SINAH, UBCD2, CG14739, CG5660, UBCD4, CG14712, CG4502, SKPF, CG10862, CG17030, CG10254, CG9875, CG15100, TOPORS, LIG4, NEOS, CG8257, AATS-TRP	1576	193	12980	1.2375397806475368	1.0	0.9036646418666803	92.60896183389448
UP_SEQ_FEATURE	active site:Glycyl thioester intermediate	4	0.24509803921568626	0.19826438133211377	UBCD2, UBCD4, CG4502, VIH	290	16	2975	2.564655172413793	1.0	0.9999999037029859	96.3295363174583
GOTERM_BP_FAT	GO:0006511~ubiquitin-dependent protein catabolic process	13	0.7965686274509803	0.2104282420447501	NEDD8, TOPORS, MR, UFD1-LIKE, AGO, FZY, CG8494, SINAH, PROSALPHA3T, UCH, SKPF, CG34375, SKPB	765	96	7937	1.4049700435729846	1.0	0.8922910494903061	98.21759965605992
GOTERM_BP_FAT	GO:0016567~protein ubiquitination	7	0.428921568627451	0.21316309762173336	MORGUE, SINAH, CG14739, MIB2, VIH, TOPORS, CG9014	765	42	7937	1.7291938997821352	1.0	0.8933628347561784	98.31995899961754
INTERPRO	IPR017907:Zinc finger, RING-type, conserved site	6	0.3676470588235294	0.9064563105763852	SINAH, TRIM9, CG8141, TOPORS, CG34289, CG9014	1162	69	10196	0.7630023198383598	1.0	0.99999999999177	100.0
Annotation Cluster 15	Enrichment Score: 1.792547673664288
Category	Term	Count	%	PValue	Genes	List Total	Pop Hits	Pop Total	Fold Enrichment	Bonferroni	Benjamini	FDR
GOTERM_BP_FAT	GO:0070585~protein localization in mitochondrion	11	0.6740196078431373	5.805143072306329E-4	CG11110, HSP60D, HSP60C, TOM70, TIM13, TIM17B2, HSP60, TOMBOY20, TOMBOY40, CG9393, TIM17A1	765	32	7937	3.5664624183006537	0.6600336966685545	0.02952505002595096	0.984911234804664
GOTERM_BP_FAT	GO:0006626~protein targeting to mitochondrion	11	0.6740196078431373	5.805143072306329E-4	CG11110, HSP60D, HSP60C, TOM70, TIM13, TIM17B2, HSP60, TOMBOY20, TOMBOY40, CG9393, TIM17A1	765	32	7937	3.5664624183006537	0.6600336966685545	0.02952505002595096	0.984911234804664
SP_PIR_KEYWORDS	Chaperone	14	0.857843137254902	0.01968336564394421	CNX99A, HSP60D, HSP60C, CG5525, WBL, HSP60, CG2887, CG8476, DNAJ-H, DNAJ-60, CG7770, CG7048, TIM13, CG7387	1576	58	12980	1.9880098022054964	0.994077242299777	0.40124052819343936	22.859002979999723
PIR_SUPERFAMILY	PIRSF003112:chaperonin GroEL	3	0.1838235294117647	0.02947397232240457	HSP60D, HSP60C, HSP60	268	3	2596	9.686567164179102	0.9996801596442603	0.9316123385185339	32.50571677292571
INTERPRO	IPR001844:Chaperonin Cpn60	3	0.1838235294117647	0.06645418775768094	HSP60D, HSP60C, HSP60	1162	4	10196	6.580895008605853	1.0	0.9367733021618918	67.54808810870175
GOTERM_BP_FAT	GO:0006458~'de novo' protein folding	4	0.24509803921568626	0.12272368384138103	HSP60D, HSP60C, CG7770, HSP60	765	13	7937	3.192357968828557	1.0	0.7731299981437341	89.26651357015928
INTERPRO	IPR002423:Chaperonin Cpn60/TCP-1	4	0.24509803921568626	0.17764445667294743	HSP60D, HSP60C, CG5525, HSP60	1162	13	10196	2.699854362504965	1.0	0.9924752754564251	95.92744285072645
Annotation Cluster 16	Enrichment Score: 1.7755829037133162
Category	Term	Count	%	PValue	Genes	List Total	Pop Hits	Pop Total	Fold Enrichment	Bonferroni	Benjamini	FDR
GOTERM_BP_FAT	GO:0006096~glycolysis	12	0.7352941176470588	2.9320790695366584E-4	CG7362, CG2964, CG33791, CG9010, CG10748, CG10749, HEX-T1, CG7069, CG18170, HEX-T2, CG11249, CG7059, CG5432	765	35	7937	3.557198879551821	0.4200771338484932	0.017422575356155767	0.498608865334238
GOTERM_BP_FAT	GO:0044275~cellular carbohydrate catabolic process	14	0.857843137254902	8.229447005537836E-4	CG7362, CG2964, CG33791, CG9010, CG10748, CG3215, CG10749, HEX-T1, CG33090, CG7069, CG18170, HEX-T2, CG11249, CG7059, CG5432	765	51	7937	2.8480840702293992	0.7833908611679723	0.03846284369044506	1.3935139858992085
GOTERM_BP_FAT	GO:0006007~glucose catabolic process	12	0.7352941176470588	0.0019782511742800386	CG7362, CG2964, CG33791, CG9010, CG10748, CG10749, HEX-T1, CG7069, CG18170, HEX-T2, CG11249, CG7059, CG5432	765	43	7937	2.8953944368445055	0.974757623875341	0.07529592619129721	3.319006774333122
GOTERM_BP_FAT	GO:0019320~hexose catabolic process	12	0.7352941176470588	0.0019782511742800386	CG7362, CG2964, CG33791, CG9010, CG10748, CG10749, HEX-T1, CG7069, CG18170, HEX-T2, CG11249, CG7059, CG5432	765	43	7937	2.8953944368445055	0.974757623875341	0.07529592619129721	3.319006774333122
GOTERM_BP_FAT	GO:0046365~monosaccharide catabolic process	12	0.7352941176470588	0.002413165740556959	CG7362, CG2964, CG33791, CG9010, CG10748, CG10749, HEX-T1, CG7069, CG18170, HEX-T2, CG11249, CG7059, CG5432	765	44	7937	2.829590017825312	0.9887690349033696	0.08586920086813898	4.034644118257614
GOTERM_BP_FAT	GO:0046164~alcohol catabolic process	13	0.7965686274509803	0.0027064277426051917	CG7362, CG2964, CG33791, CG9010, CG10748, CG3215, CG10749, HEX-T1, CG7069, CG18170, HEX-T2, CG11249, CG7059, CG5432	765	51	7937	2.6446494937844416	0.9934961420159127	0.09063323795922551	4.514378919072104
GOTERM_BP_FAT	GO:0006006~glucose metabolic process	14	0.857843137254902	0.0046144852956646965	CG7362, CG2964, CG33791, CG9010, CG10748, CG10749, HEX-T1, CG7140, CG7069, CG18170, HEX-T2, CG11249, CG7059, CG5432, GLD	765	61	7937	2.38118504232294	0.9998147040688897	0.1377109720126246	7.580990516410191
GOTERM_BP_FAT	GO:0005996~monosaccharide metabolic process	19	1.1642156862745099	0.004694285269267143	GMER, CG7362, CG2964, CG33791, CG9010, CG10748, CG10749, HEX-T1, CG7140, CG10731, CG7069, CG18170, HEX-T2, CG11249, CG7059, CG4988, CG5432, GLD, ALPHA-MAN-II, CG17010	765	97	7937	2.0322485007748803	0.9998403486302876	0.1377226188402454	7.707202051202833
GOTERM_BP_FAT	GO:0019318~hexose metabolic process	17	1.0416666666666665	0.006472668654961301	GMER, CG7362, CG2964, CG33791, CG9010, CG10748, CG10749, HEX-T1, CG7140, CG7069, CG18170, HEX-T2, CG11249, CG7059, CG4988, CG5432, GLD, ALPHA-MAN-II	765	85	7937	2.075032679738562	0.9999942442315174	0.16258122065943104	10.478147904651669
GOTERM_BP_FAT	GO:0016052~carbohydrate catabolic process	16	0.9803921568627451	0.011955713153863642	CG7362, CG2964, CG33791, CG9010, CG10748, CG10749, CG3215, HEX-T1, CHT12, CG33090, CG7069, CG18170, HEX-T2, CG11249, CG8460, CG7059, CG5432	765	83	7937	2.0000314985431924	0.999999999802952	0.24372080682773345	18.53666869803433
INTERPRO	IPR015794:Pyruvate kinase, alpha/beta	4	0.24509803921568626	0.012334088138371516	CG7069, CG7362, CG11249, CG2964	1162	5	10196	7.0196213425129095	0.9999999278334509	0.6198962852128665	18.381537608338316
INTERPRO	IPR015793:Pyruvate kinase, barrel	4	0.24509803921568626	0.012334088138371516	CG7069, CG7362, CG11249, CG2964	1162	5	10196	7.0196213425129095	0.9999999278334509	0.6198962852128665	18.381537608338316
GOTERM_MF_FAT	GO:0004743~pyruvate kinase activity	4	0.24509803921568626	0.019218580846477377	CG7069, CG7362, CG11249, CG2964	851	6	7918	6.202898550724638	0.9999992535325128	0.35652513044411827	25.482161731295772
SP_PIR_KEYWORDS	glycolysis	8	0.49019607843137253	0.02046125703740924	CG7069, HEX-T2, CG7362, CG11249, CG7059, CG2964, CG9010, HEX-T1	1576	24	12980	2.7453468697123515	0.9951741097309984	0.3842333962288008	23.654336235637096
INTERPRO	IPR001697:Pyruvate kinase	4	0.24509803921568626	0.022592354494094694	CG7069, CG7362, CG11249, CG2964	1162	6	10196	5.84968445209409	0.9999999999999292	0.7474842938329558	31.20140195454093
KEGG_PATHWAY	dme00620:Pyruvate metabolism	11	0.6740196078431373	0.030449261692369542	CG7069, ACYP, CG7362, CG11249, CG2964, ACYP2, MENL-1, CG10748, CG10749, CG6083, CG7848	230	47	2054	2.0901017576318224	0.9046411187943083	0.32408275878792914	27.775968689644227
GOTERM_BP_FAT	GO:0006091~generation of precursor metabolites and energy	29	1.7769607843137254	0.06569193008511964	CG31477, DHD, CG33791, CG9010, CG7211, CG4706, VHA100-3, CG7069, CG18170, CG17856, CG17300, CG14740, CG5432, VHA16-3, CG18193, CG5718, CG7362, CG2964, TRXT, CG8102, CG10748, CG10749, HEX-T1, CG2014, HEX-T2, CG11043, CG11249, CG7059, CG7813, CG11913	765	217	7937	1.3865425740188548	1.0	0.5994234246520054	68.59536243272753
INTERPRO	IPR015813:Pyruvate/Phosphoenolpyruvate kinase, catalytic core	3	0.1838235294117647	0.06645418775768094	CG7069, CG7362, CG2964	1162	4	10196	6.580895008605853	1.0	0.9367733021618918	67.54808810870175
KEGG_PATHWAY	dme00010:Glycolysis / Gluconeogenesis	10	0.6127450980392157	0.11701514962513976	CG7069, HEX-T2, CG7362, CG11249, CG4988, CG2964, CG5432, CG9010, CG15400, HEX-T1	230	52	2054	1.7173913043478262	0.9999219366514048	0.5767605834942302	73.00609308584869
GOTERM_MF_FAT	GO:0000287~magnesium ion binding	14	0.857843137254902	0.27374821436991936	EYA, PPM1, REV1, RRP1, CG7362, CG2964, CG7069, IAL, FIG, CG11249, PMM45A, CG3483, CG32026, CG7755	851	100	7918	1.302608695652174	1.0	0.9492703822776357	99.21567095272026
GOTERM_MF_FAT	GO:0030955~potassium ion binding	4	0.24509803921568626	0.5121858032393118	CG7069, CG7362, CG11249, CG2964	851	25	7918	1.488695652173913	1.0	0.9916681223229561	99.99811690968473
SP_PIR_KEYWORDS	magnesium	10	0.6127450980392157	0.6161941471771512	EYA, CG7069, PPM1, RRP1, IAL, FIG, CG7362, CG11249, CG2964, PMM45A	1576	78	12980	1.0559026421970585	1.0	0.9947875955446471	99.99962808393022
GOTERM_MF_FAT	GO:0031420~alkali metal ion binding	5	0.30637254901960786	0.7726271671295175	CG7069, PPK6, CG7362, CG11249, CG2964	851	48	7918	0.9692028985507246	1.0	0.9987020287394367	99.99999998221377
Annotation Cluster 17	Enrichment Score: 1.7455043038613187
Category	Term	Count	%	PValue	Genes	List Total	Pop Hits	Pop Total	Fold Enrichment	Bonferroni	Benjamini	FDR
GOTERM_MF_FAT	GO:0032027~myosin light chain binding	7	0.428921568627451	0.0013269648052609373	MIB2, CG13544, CG18063, ASP, DIDUM, CG31735, JAR	851	13	7918	5.010033444816053	0.619147852682467	0.05221749169188361	1.992498812190835
GOTERM_MF_FAT	GO:0017022~myosin binding	8	0.49019607843137253	0.008399596679955866	SCRA, MIB2, CG13544, CG18063, ASP, DIDUM, CG31735, JAR	851	23	7918	3.236294896030246	0.99782841378861	0.1848718293588245	12.001500561001476
SMART	SM00015:IQ	8	0.49019607843137253	0.08654252055905398	CEP97, CG1137, CG13544, CG18063, ASP, DIDUM, CG31735, JAR	522	36	4824	2.053639846743295	0.9999999993075597	0.8025696000770789	68.74169529603044
INTERPRO	IPR000048:IQ calmodulin-binding region	8	0.49019607843137253	0.10805264617459209	CEP97, CG1137, CG13544, CG18063, ASP, DIDUM, CG31735, JAR	1162	36	10196	1.949894817364697	1.0	0.972878064737805	84.60950804110253
Annotation Cluster 18	Enrichment Score: 1.540557696366973
Category	Term	Count	%	PValue	Genes	List Total	Pop Hits	Pop Total	Fold Enrichment	Bonferroni	Benjamini	FDR
GOTERM_BP_FAT	GO:0043933~macromolecular complex subunit organization	48	2.941176470588235	1.0409984713387312E-4	MIA, EAR, SNKY, ASP, ALPHATUB84B, ISWI, TRF, ALPHATUB84D, NHT, CID, CG1890, BETATUB85D, RANBP9, GAMMATUB23C, MCM7, AUB, CG7414, CG31703, CAF1, CYCH, KLP61F, HIS2B:CG33870, TFIIB, ACF1, MUS201, CAN, LDS, KLP67A, MARS, PONT, CG7006, TAF2, CG9879, CG6404, REPT, UNC-13-4A, TAF8, TFB4, MCM2, ALPHATUB85E, TFB1, MCM5, CG3708, SMN, TAF13, CG32164, GAMMATUB37C, CG6094	765	281	7937	1.7722699044030423	0.17587048583614284	0.0066477221693347355	0.17729359144985635
GOTERM_BP_FAT	GO:0065003~macromolecular complex assembly	41	2.5122549019607843	6.063050915627394E-4	MIA, EAR, ALPHATUB84B, ISWI, TRF, ALPHATUB84D, NHT, CID, CG1890, BETATUB85D, RANBP9, MCM7, GAMMATUB23C, AUB, CG7414, CG31703, CAF1, CYCH, KLP61F, HIS2B:CG33870, TFIIB, ACF1, CAN, KLP67A, MARS, CG7006, TAF2, CG9879, CG6404, UNC-13-4A, TAF8, TFB4, MCM2, ALPHATUB85E, TFB1, MCM5, CG3708, SMN, TAF13, CG32164, GAMMATUB37C	765	246	7937	1.7291938997821348	0.6759496921405503	0.02921874926622614	1.0284557862207055
GOTERM_CC_FAT	GO:0005667~transcription factor complex	19	1.1642156862745099	0.0010347675785599506	MIA, TAF2, CG9879, E2F2, GSB, EAR, WASH, TAF8, TFB4, ISWI, TFB1, TRF, NHT, TAF13, SSB-C31A, CAF1, CYCH, TFIIB, CAN	495	80	4786	2.296313131313131	0.34791494376669774	0.028102906892031987	1.44029405245939
GOTERM_BP_FAT	GO:0034621~cellular macromolecular complex subunit organization	34	2.083333333333333	0.0017782222526168396	SNKY, ASP, ALPHATUB84B, ISWI, ALPHATUB84D, CID, CG1890, RANBP9, BETATUB85D, MCM7, GAMMATUB23C, AUB, CG7414, CAF1, HIS2B:CG33870, ACF1, MUS201, LDS, KLP67A, PONT, CG7006, MARS, TAF2, CG6404, REPT, UNC-13-4A, MCM2, ALPHATUB85E, MCM5, CG3708, SMN, CG32164, GAMMATUB37C, CG6094	765	203	7937	1.737712096332786	0.9633696445902737	0.07240152550250578	2.988182043996246
GOTERM_BP_FAT	GO:0070271~protein complex biogenesis	28	1.715686274509804	0.0048229079044990325	MIA, EAR, ALPHATUB84B, ALPHATUB84D, TRF, NHT, CG1890, RANBP9, BETATUB85D, GAMMATUB23C, CG31703, CYCH, KLP61F, TFIIB, CAN, KLP67A, MARS, TAF2, CG9879, CG6404, UNC-13-4A, TAF8, TFB4, ALPHATUB85E, TFB1, TAF13, CG32164, GAMMATUB37C	765	167	7937	1.7395483542718486	0.9998744292944081	0.13904297852048053	7.910289988310792
GOTERM_BP_FAT	GO:0006461~protein complex assembly	28	1.715686274509804	0.0048229079044990325	MIA, EAR, ALPHATUB84B, ALPHATUB84D, TRF, NHT, CG1890, RANBP9, BETATUB85D, GAMMATUB23C, CG31703, CYCH, KLP61F, TFIIB, CAN, KLP67A, MARS, TAF2, CG9879, CG6404, UNC-13-4A, TAF8, TFB4, ALPHATUB85E, TFB1, TAF13, CG32164, GAMMATUB37C	765	167	7937	1.7395483542718486	0.9998744292944081	0.13904297852048053	7.910289988310792
GOTERM_CC_FAT	GO:0005669~transcription factor TFIID complex	9	0.5514705882352942	0.0058472875200810525	TAF2, MIA, CG9879, TAF13, EAR, TAF8, CAN, TRF, NHT	495	28	4786	3.1077922077922078	0.9112576262692785	0.08894729570072668	7.889232004725988
GOTERM_BP_FAT	GO:0034622~cellular macromolecular complex assembly	27	1.6544117647058825	0.007872436954929533	ALPHATUB84B, ISWI, ALPHATUB84D, CID, CG1890, RANBP9, BETATUB85D, MCM7, GAMMATUB23C, AUB, CG7414, CAF1, HIS2B:CG33870, ACF1, KLP67A, CG7006, MARS, TAF2, CG6404, UNC-13-4A, MCM2, ALPHATUB85E, MCM5, CG3708, SMN, CG32164, GAMMATUB37C	765	165	7937	1.6977540106951872	0.9999995807786807	0.18222051712673148	12.603882853922698
KEGG_PATHWAY	dme03022:Basal transcription factors	9	0.5514705882352942	0.00901794778110004	TAF2, MIA, TAF13, MRN, TFB4, TFIIB, TFB1, CAN, TRF	230	28	2054	2.8704968944099383	0.4976574518495883	0.15812039027835534	9.09238295537076
GOTERM_CC_FAT	GO:0016591~DNA-directed RNA polymerase II, holoenzyme	13	0.7965686274509803	0.010316490126886376	MIA, TAF2, CG9879, EAR, TAF8, TFB4, RPB8, TFB1, TRF, NHT, TAF13, CYCH, CAN	495	56	4786	2.2445165945165946	0.9861966028379329	0.1372964489963734	13.525056844703354
GOTERM_CC_FAT	GO:0005654~nucleoplasm	40	2.450980392156863	0.012989668018761153	NXT1, MIA, E2F2, EAR, WASH, ISWI, TRF, NHT, MCM7, CAF1, NIPP1, CYCH, HIS2B:CG33870, TFIIB, CG6907, CAN, BUB3, MARS, CSTF-50, PONT, TAF2, SSRP, CG9879, GSB, PIWI, REPT, TAF8, TFB4, RPB8, MCM2, TFB1, MCM5, HPR1, SMN, TAF13, SSB-C31A, TTM2, GLD2, CG7339, EAF6	495	265	4786	1.4594244330093387	0.9954828799483553	0.15986249005189412	16.74119711094192
GOTERM_BP_FAT	GO:0065004~protein-DNA complex assembly	11	0.6740196078431373	0.014386969039034865	TAF2, MCM7, CAF1, ISWI, MCM2, HIS2B:CG33870, ACF1, MCM5, MARS, CG3708, CID	765	48	7937	2.3776416122004354	0.9999999999979744	0.2798929435862052	21.886861398242285
GOTERM_BP_FAT	GO:0006367~transcription initiation from RNA polymerase II promoter	13	0.7965686274509803	0.019802475618250784	MIA, TAF2, CG9879, EAR, TAF8, TFB4, TFB1, TRF, NHT, TAF13, CYCH, TFIIB, CAN	765	65	7937	2.0750326797385616	0.9999999999999999	0.32940728604702074	28.888899467168415
GOTERM_BP_FAT	GO:0006352~transcription initiation	14	0.857843137254902	0.020800154444178903	MIA, TAF2, CG9879, EAR, TAF8, TFB4, TFB1, TRF, NHT, TAF13, CG31703, CYCH, TFIIB, CAN	765	73	7937	1.989757364132868	1.0	0.33997068989184864	30.112606495267702
GOTERM_CC_FAT	GO:0044451~nucleoplasm part	34	2.083333333333333	0.050304506728539665	MIA, E2F2, EAR, WASH, ISWI, TRF, NHT, MCM7, CAF1, NIPP1, CYCH, HIS2B:CG33870, TFIIB, CG6907, CAN, PONT, CSTF-50, TAF2, SSRP, CG9879, GSB, REPT, TAF8, TFB4, RPB8, MCM2, TFB1, MCM5, SMN, TAF13, SSB-C31A, TTM2, CG7339, EAF6	495	240	4786	1.3697306397306397	0.9999999994474803	0.4054291635615601	51.48336743982224
GOTERM_BP_FAT	GO:0006366~transcription from RNA polymerase II promoter	16	0.9803921568627451	0.050718175105635414	MIA, TAF2, CG9879, EAR, TJ, TAF8, TFB4, RPB8, TFB1, TRF, NHT, TAF13, CYCH, TFIIB, CAN, LDS	765	99	7937	1.6767940846372218	1.0	0.5444475786033021	58.81937191359825
GOTERM_BP_FAT	GO:0043623~cellular protein complex assembly	13	0.7965686274509803	0.09900079564107277	CG6404, UNC-13-4A, ALPHATUB84B, ALPHATUB85E, ALPHATUB84D, CG1890, BETATUB85D, RANBP9, GAMMATUB23C, CG32164, GAMMATUB37C, KLP67A, MARS	765	83	7937	1.6250255925663437	1.0	0.7203817879117616	83.08538058026922
GOTERM_BP_FAT	GO:0032774~RNA biosynthetic process	19	1.1642156862745099	0.10150469532517045	MIA, TAF2, CG9879, DNAPOL-ALPHA73, EAR, TJ, TAF8, TFB4, RPB8, TFB1, TRF, NHT, TAF13, CG31703, CYCH, TFIIB, CG7339, CAN, LDS	765	136	7937	1.4494713571703188	1.0	0.722802353190432	83.86899925201752
GOTERM_BP_FAT	GO:0006351~transcription, DNA-dependent	18	1.1029411764705883	0.13748748403742073	MIA, TAF2, CG9879, EAR, TJ, TAF8, TFB4, RPB8, TFB1, TRF, NHT, TAF13, CG31703, CYCH, TFIIB, CG7339, CAN, LDS	765	133	7937	1.404157452454666	1.0	0.799525469436511	91.9628949746275
GOTERM_CC_FAT	GO:0031974~membrane-enclosed lumen	67	4.105392156862745	0.16765627762914032	E2F2, HSP60D, EAR, HSP60C, WASH, WBL, CG33791, ISWI, CG18170, MCM7, SA-2, CG14740, NIPP1, CAF1, CG32026, CYCH, TFIIB, CAN, CG8728, CG9879, GSB, PIWI, REPT, RRP6, HSP60, CG10748, TOPORS, MCM2, CG10749, CG6661, MCM5, SMN, TAF13, RUMI, AIF, GLD2, ADK3, CG7755, CG4866, MIA, NXT1, TRF, NHT, HIS2B:CG33870, CG6907, BUB3, MARS, CSTF-50, PONT, TAF2, SSRP, CG10628, TAF8, TFB4, CG5641, RPB8, TOMBOY40, TFB1,…	495	571	4786	1.1345044136637834	1.0	0.7232300350835976	92.35804276246944
GOTERM_CC_FAT	GO:0005675~holo TFIIH complex	3	0.1838235294117647	0.19643386044171074	TFB4, CYCH, TFB1	495	8	4786	3.6257575757575755	1.0	0.7725165988724324	95.33263940698151
GOTERM_CC_FAT	GO:0031981~nuclear lumen	46	2.8186274509803924	0.21351887745511527	NXT1, MIA, E2F2, EAR, WASH, ISWI, TRF, NHT, MCM7, SA-2, CAF1, NIPP1, CYCH, HIS2B:CG33870, TFIIB, CG6907, CAN, BUB3, MARS, CSTF-50, PONT, TAF2, SSRP, CG9879, GSB, PIWI, REPT, CG10628, RRP6, TAF8, CG5641, TFB4, RPB8, MCM2, TOPORS, TFB1, MCM5, HPR1, SMN, TAF13, SSB-C31A, CG1542, TTM2, GLD2, CG7339, EAF6	495	387	4786	1.1492496019627803	1.0	0.78774223836731	96.5463065297427
GOTERM_CC_FAT	GO:0070013~intracellular organelle lumen	64	3.9215686274509802	0.22346519763626405	E2F2, HSP60D, EAR, HSP60C, WASH, WBL, CG33791, ISWI, CG18170, MCM7, CG14740, SA-2, CAF1, CG32026, NIPP1, CYCH, TFIIB, CAN, CG8728, CG9879, GSB, PIWI, REPT, RRP6, HSP60, CG10748, TOPORS, CG10749, MCM2, CG6661, MCM5, SMN, TAF13, RUMI, GLD2, ADK3, CG7755, CG4866, NXT1, MIA, TRF, NHT, HIS2B:CG33870, CG6907, BUB3, MARS, CSTF-50, PONT, TAF2, SSRP, CG10628, TAF8, TFB4, CG5641, RPB8, TFB1, CG4434, HPR1, …	495	556	4786	1.112942373374028	1.0	0.7945653654013282	97.11045923429992
GOTERM_CC_FAT	GO:0043233~organelle lumen	64	3.9215686274509802	0.22346519763626405	E2F2, HSP60D, EAR, HSP60C, WASH, WBL, CG33791, ISWI, CG18170, MCM7, CG14740, SA-2, CAF1, CG32026, NIPP1, CYCH, TFIIB, CAN, CG8728, CG9879, GSB, PIWI, REPT, RRP6, HSP60, CG10748, TOPORS, CG10749, MCM2, CG6661, MCM5, SMN, TAF13, RUMI, GLD2, ADK3, CG7755, CG4866, NXT1, MIA, TRF, NHT, HIS2B:CG33870, CG6907, BUB3, MARS, CSTF-50, PONT, TAF2, SSRP, CG10628, TAF8, TFB4, CG5641, RPB8, TFB1, CG4434, HPR1, …	495	556	4786	1.112942373374028	1.0	0.7945653654013282	97.11045923429992
GOTERM_BP_FAT	GO:0006350~transcription	49	3.002450980392157	0.2896334440284789	E2F2, STIL, EAR, INO80, ISWI, ZEN, DSF, PHTF, CAF1, CG31703, CYCH, TFIIB, CAN, CG9879, GSB, REPT, DPA, CROC, SIM, MCM2, TOPORS, SENS, TAF13, GNF1, TOPI, MIA, TJ, TRF, NHT, CG6907, LDS, CG12744, PONT, CHD3, EYA, TAF2, SSRP, SU(VAR)3-3, TAF8, CG5641, TFB4, RPB8, SU(VAR)205, GCM, TFB1, FD64A, SSB-C31A, RX, CG7339	765	459	7937	1.107588249533655	1.0	0.9443196109639925	99.70591751795534
GOTERM_MF_FAT	GO:0016251~general RNA polymerase II transcription factor activity	12	0.7352941176470588	0.3575972785541168	TAF2, MIA, TAF13, EAR, TFB4, CYCH, ISWI, TFIIB, TFB1, CAN, TRF, NHT	851	89	7918	1.2545188080117244	1.0	0.9741639085751014	99.877838172511
GOTERM_MF_FAT	GO:0003702~RNA polymerase II transcription factor activity	27	1.6544117647058825	0.6580188278361134	MIA, E2F2, EAR, TJ, ZEN, ISWI, TRF, NHT, CYCH, TFIIB, CAN, TAF2, SC, CG9879, TAF8, TFB4, SIM, OPTIX, CROC, EMS, SIX4, SENS, TFB1, BTEB2, TAF13, RX, MRN	851	257	7918	0.977499577059719	1.0	0.9963463165927483	99.99999135292332
GOTERM_MF_FAT	GO:0030528~transcription regulator activity	60	3.6764705882352944	0.9741093282205427	E2F2, EAR, CG5343, ISWI, ZEN, DSF, CG3909, H15, PHTF, CYCH, TFIIB, TLD, CAN, CG9879, GSB, REPT, CG9876, CG10445, SIM, CROC, OPTIX, SIX4, SENS, C15, BTEB2, TAF13, MRN, MIA, TJ, ODSH, RUNXA, TRF, RIB, ETS97D, NHT, BAP170, CG18599, LDS, PONT, TAF2, SC, MUD, TAF8, CG9305, TFB4, CG5641, CHINMO, EMS, GCM, SU(VAR)205, TFB1, FD64A, MBF1, LA, SAGE, SSB-C31A, RX, CG34340, ACHI, CSUL	851	682	7918	0.8185643248756853	1.0	0.9999980551455986	100.0
Annotation Cluster 19	Enrichment Score: 1.5360032161230217
Category	Term	Count	%	PValue	Genes	List Total	Pop Hits	Pop Total	Fold Enrichment	Bonferroni	Benjamini	FDR
SMART	SM00744:RINGv	5	0.30637254901960786	0.010873299665944169	CG17991, CG13442, CG9855, CG17717, CG1317	522	9	4824	5.134099616858237	0.9217113877516434	0.39918644956531324	13.103602912872002
INTERPRO	IPR011016:Zinc finger, RING-CH-type	5	0.30637254901960786	0.013153916440192353	CG17991, CG13442, CG9855, CG17717, CG1317	1162	9	10196	4.874737043411742	0.9999999759849214	0.6226941348684367	19.48326939668481
INTERPRO	IPR018957:Zinc finger, C3HC4 RING-type	13	0.7965686274509803	0.17241455106760797	CG17991, CG5555, CG9855, CG17260, CG11982, CG9014, CG1317, CG13025, CG6923, CG13442, CG17717, CG34289, CG6752	1162	78	10196	1.4624211130235225	1.0	0.9926760476479427	95.4822065577243
Annotation Cluster 20	Enrichment Score: 1.529151543578241
Category	Term	Count	%	PValue	Genes	List Total	Pop Hits	Pop Total	Fold Enrichment	Bonferroni	Benjamini	FDR
GOTERM_BP_FAT	GO:0006457~protein folding	28	1.715686274509804	8.687957230760853E-6	CNX99A, HSP60D, HSP60C, CG8336, L(2)35CC, HSC70-2, CG2887, HSP68, DNAJ-H, CG7048, GP93, HSP27, HSC70CB, CG15676, CG5525, CG10907, CG3492, TRXT, HSP60, CG10565, CG7768, CG8476, TRAP1, CG7770, CG7387, SHU, HSP67BB, CG13993	765	115	7937	2.526126740551293	0.01601270604106475	7.334715443528816E-4	0.014807884445777741
GOTERM_MF_FAT	GO:0051082~unfolded protein binding	19	1.1642156862745099	7.634111292443625E-4	CNX99A, CG15676, CG5525, CG3492, HSP60, L(2)35CC, CG10565, HSC70-2, CG2887, CG1890, CG8476, TRAP1, HSP68, DNAJ-H, CG7770, CG7048, CG7387, GP93, CG13993	851	75	7918	2.3571014492753624	0.42604934048279675	0.03213195710076433	1.1508707003354712
SP_PIR_KEYWORDS	Chaperone	14	0.857843137254902	0.01968336564394421	CNX99A, HSP60D, HSP60C, CG5525, WBL, HSP60, CG2887, CG8476, DNAJ-H, DNAJ-60, CG7770, CG7048, TIM13, CG7387	1576	58	12980	1.9880098022054964	0.994077242299777	0.40124052819343936	22.859002979999723
GOTERM_MF_FAT	GO:0031072~heat shock protein binding	9	0.5514705882352942	0.09342895754348757	CG2887, CG8476, CG32727, DNAJ-H, DNAJ-60, MRJ, CG7387, CG10565, CG6693	851	44	7918	1.9031620553359685	1.0	0.7597724599844279	77.38797016874447
INTERPRO	IPR015609:Molecular chaperone, heat shock protein, Hsp40, DnaJ	8	0.49019607843137253	0.09597202888833478	CG2887, CG8476, DNAJ-H, DNAJ-60, MRJ, CG7387, CG10565, CG6693	1162	35	10196	2.005606097860831	1.0	0.9646390131207108	80.8189153599607
INTERPRO	IPR018253:Heat shock protein DnaJ, conserved site	6	0.3676470588235294	0.1297343150175807	CG2887, DNAJ-H, DNAJ-60, MRJ, CG7387, CG6693	1162	24	10196	2.193631669535284	1.0	0.9832859180572158	89.71170734960204
SMART	SM00271:DnaJ	8	0.49019607843137253	0.14736121096150143	CG2887, CG8476, DNAJ-H, DNAJ-60, MRJ, CG7387, CG10565, CG6693	522	41	4824	1.8031959629941128	0.9999999999999999	0.9018779605909963	87.10138063227876
INTERPRO	IPR001623:Heat shock protein DnaJ, N-terminal	8	0.49019607843137253	0.17943033062535085	CG2887, CG8476, DNAJ-H, DNAJ-60, MRJ, CG7387, CG10565, CG6693	1162	41	10196	1.7121027664665633	1.0	0.9921900569905133	96.06979672774165
INTERPRO	IPR002939:Chaperone DnaJ, C-terminal	3	0.1838235294117647	0.27348575399621416	CG2887, DNAJ-H, CG7387	1162	9	10196	2.924842226047046	1.0	0.9986593359139072	99.4640506394314
INTERPRO	IPR003095:Heat shock protein DnaJ	4	0.24509803921568626	0.46538700544981904	CG2887, CG8476, DNAJ-H, CG7387	1162	22	10196	1.5953684869347522	1.0	0.999954452759668	99.99645921920897
Annotation Cluster 21	Enrichment Score: 1.4875654655986739
Category	Term	Count	%	PValue	Genes	List Total	Pop Hits	Pop Total	Fold Enrichment	Bonferroni	Benjamini	FDR
INTERPRO	IPR017936:Thioredoxin-like	11	0.6740196078431373	0.0016502189942907372	CG4670, CG10029, CG6888, CG9302, CG8517, DHD, TXL, CG11007, TRXT, JAFRAC2, CG5554	1162	31	10196	3.1135417245016934	0.887898020393038	0.21584579486669953	2.666773108381182
INTERPRO	IPR013766:Thioredoxin domain	9	0.5514705882352942	0.0038028431939820997	CG4670, CG10029, CG9302, CG8517, DHD, TXL, CG11007, TRXT, CG5554	1162	24	10196	3.290447504302926	0.9935802263051491	0.39639619073117593	6.045156762868564
GOTERM_BP_FAT	GO:0045454~cell redox homeostasis	13	0.7965686274509803	0.0038040653587428936	CG4670, CG6888, CG9302, CG8517, CG11007, DHD, TRXT, CG5554, CG10029, TXL, TRXR-2, AIF, JAFRAC2	765	53	7937	2.5448513996793687	0.9991594306564401	0.11682828842111292	6.289994820095357
INTERPRO	IPR017937:Thioredoxin, conserved site	7	0.428921568627451	0.006278934355499124	CG4670, CG9302, DHD, TXL, CG11007, TRXT, CG5554	1162	16	10196	3.8388554216867474	0.9997626125508977	0.5317301896727693	9.794962225488913
INTERPRO	IPR012335:Thioredoxin fold	17	1.0416666666666665	0.008105442143600568	CG15116, CG4670, CG6888, CG8517, CG9302, CG11007, DHD, CG9147, WBL, TRXT, CG5554, CG10029, TXL, JAFRAC2, CG4511, CG3939, CL	1162	74	10196	2.0157696422756666	0.9999792605427551	0.5371017620505679	12.470478882338643
GOTERM_BP_FAT	GO:0019725~cellular homeostasis	18	1.1029411764705883	0.03591504406199976	CG4670, CG6888, CG8517, CG9302, CG11007, DHD, CG3408, TRXT, MANF, MIRO, CG5554, CG10029, TXL, MIB2, TRXR-2, AIF, JAFRAC2, CG1598	765	111	7937	1.682458929517753	1.0	0.460870523574089	46.3907138702473
GOTERM_BP_FAT	GO:0034984~cellular response to DNA damage stimulus	14	0.857843137254902	0.061886764639765585	CG9272, CG6888, RRP1, CG8517, DHD, TRXT, POLE2, RPT3R, TXL, RPT4R, CYCB, JAFRAC2, CG6153, MUS201	765	85	7937	1.7088504421376394	1.0	0.5903545706023666	66.34252053892017
INTERPRO	IPR015467:Thioredoxin, core	4	0.24509803921568626	0.07315596752232484	CG8517, DHD, TXL, TRXT	1162	9	10196	3.899789634729394	1.0	0.9389533663635468	71.15759302707544
INTERPRO	IPR006662:Thioredoxin-like subdomain	4	0.24509803921568626	0.14855260805986556	CG9302, DHD, TXL, TRXT	1162	12	10196	2.924842226047045	1.0	0.9870755989391058	92.80610645874165
GOTERM_BP_FAT	GO:0042592~homeostatic process	21	1.2867647058823528	0.15322605470031148	CG4670, CG6888, CG8517, CG9302, CG11007, DHD, CG3408, TRXT, LIG4, SU(VAR)205, MANF, MIRO, CG5554, CG10029, TXL, MIB2, TRXR-2, ENDOS, AIF, JAFRAC2, CG1598	765	163	7937	1.3366774930831227	1.0	0.8255131687342483	94.12818440995115
GOTERM_MF_FAT	GO:0016667~oxidoreductase activity, acting on sulfur group of donors	7	0.428921568627451	0.18351549573142809	CG4670, CG8517, DHD, TXL, TRXR-2, TRXT, CL	851	36	7918	1.8091787439613527	1.0	0.8964448620138186	95.37198608930956
GOTERM_MF_FAT	GO:0015036~disulfide oxidoreductase activity	5	0.30637254901960786	0.20510810252718947	CG8517, DHD, TXL, TRXT, CL	851	22	7918	2.1146245059288535	1.0	0.9171546448580405	96.9170321573595
SP_PIR_KEYWORDS	Redox-active center	4	0.24509803921568626	0.27107903141549117	CG9302, DHD, TRXR-2, TRXT	1576	15	12980	2.1962774957698814	1.0	0.9399753738759233	98.38842827891901
Annotation Cluster 22	Enrichment Score: 1.4762463529033345
Category	Term	Count	%	PValue	Genes	List Total	Pop Hits	Pop Total	Fold Enrichment	Bonferroni	Benjamini	FDR
GOTERM_CC_FAT	GO:0005874~microtubule	27	1.6544117647058825	2.4092709197992756E-6	CG32819, ALPHATUB84B, ASP, ALPHATUB84D, CG1890, BETATUB85D, GAMMATUB23C, ROD, TEKTIN-A, KLP61F, KLP67A, MARS, SPINDLY, KLP3A, CHB, CMET, CG3085, GAS8, ALPHATUB85E, KLP59D, KLP10A, NCD, NEB, JUPITER, PAV, GAMMATUB37C, CDLC2	495	96	4786	2.7193181818181817	9.945352102277427E-4	1.4213705307364322E-4	0.0033760501019775013
SP_PIR_KEYWORDS	microtubule	20	1.2254901960784315	4.0931876574640166E-4	CHB, KLP3A, ASP, ALPHATUB84B, CMET, GAS8, ALPHATUB85E, KLP59D, KLP10A, ALPHATUB84D, BETATUB85D, GAMMATUB23C, NEB, NCD, PAV, JUPITER, KLP61F, GAMMATUB37C, KLP67A, CDLC2	1576	69	12980	2.3872581475759582	0.10023877855213048	0.02606086311544742	0.5330621805121893
PIR_SUPERFAMILY	PIRSF002306:tubulin	6	0.3676470588235294	0.004780415307070407	BETATUB85D, GAMMATUB23C, ALPHATUB84B, GAMMATUB37C, ALPHATUB85E, ALPHATUB84D	268	12	2596	4.843283582089551	0.7244579945723025	0.7244579945723025	6.102650159431844
GOTERM_BP_FAT	GO:0070271~protein complex biogenesis	28	1.715686274509804	0.0048229079044990325	MIA, EAR, ALPHATUB84B, ALPHATUB84D, TRF, NHT, CG1890, RANBP9, BETATUB85D, GAMMATUB23C, CG31703, CYCH, KLP61F, TFIIB, CAN, KLP67A, MARS, TAF2, CG9879, CG6404, UNC-13-4A, TAF8, TFB4, ALPHATUB85E, TFB1, TAF13, CG32164, GAMMATUB37C	765	167	7937	1.7395483542718486	0.9998744292944081	0.13904297852048053	7.910289988310792
GOTERM_BP_FAT	GO:0006461~protein complex assembly	28	1.715686274509804	0.0048229079044990325	MIA, EAR, ALPHATUB84B, ALPHATUB84D, TRF, NHT, CG1890, RANBP9, BETATUB85D, GAMMATUB23C, CG31703, CYCH, KLP61F, TFIIB, CAN, KLP67A, MARS, TAF2, CG9879, CG6404, UNC-13-4A, TAF8, TFB4, ALPHATUB85E, TFB1, TAF13, CG32164, GAMMATUB37C	765	167	7937	1.7395483542718486	0.9998744292944081	0.13904297852048053	7.910289988310792
INTERPRO	IPR000217:Tubulin	6	0.3676470588235294	0.007557922145737762	BETATUB85D, GAMMATUB23C, ALPHATUB84B, GAMMATUB37C, ALPHATUB85E, ALPHATUB84D	1162	12	10196	4.387263339070568	0.9999569126909618	0.5672911467617407	11.676381181584416
INTERPRO	IPR018316:Tubulin/FtsZ, 2-layer sandwich domain	6	0.3676470588235294	0.007557922145737762	BETATUB85D, GAMMATUB23C, ALPHATUB84B, GAMMATUB37C, ALPHATUB85E, ALPHATUB84D	1162	12	10196	4.387263339070568	0.9999569126909618	0.5672911467617407	11.676381181584416
INTERPRO	IPR003008:Tubulin/FtsZ, GTPase domain	6	0.3676470588235294	0.007557922145737762	BETATUB85D, GAMMATUB23C, ALPHATUB84B, GAMMATUB37C, ALPHATUB85E, ALPHATUB84D	1162	12	10196	4.387263339070568	0.9999569126909618	0.5672911467617407	11.676381181584416
GOTERM_BP_FAT	GO:0034622~cellular macromolecular complex assembly	27	1.6544117647058825	0.007872436954929533	ALPHATUB84B, ISWI, ALPHATUB84D, CID, CG1890, RANBP9, BETATUB85D, MCM7, GAMMATUB23C, AUB, CG7414, CAF1, HIS2B:CG33870, ACF1, KLP67A, CG7006, MARS, TAF2, CG6404, UNC-13-4A, MCM2, ALPHATUB85E, MCM5, CG3708, SMN, CG32164, GAMMATUB37C	765	165	7937	1.6977540106951872	0.9999995807786807	0.18222051712673148	12.603882853922698
GOTERM_CC_FAT	GO:0045298~tubulin complex	5	0.30637254901960786	0.009253877368028702	BETATUB85D, ALPHATUB84B, GAMMATUB37C, ALPHATUB85E, ALPHATUB84D	495	9	4786	5.371492704826038	0.97849876022283	0.12814326839945145	12.21486337888944
GOTERM_BP_FAT	GO:0051258~protein polymerization	7	0.428921568627451	0.009294532873257573	BETATUB85D, GAMMATUB23C, ALPHATUB84B, GAMMATUB37C, ALPHATUB85E, KLP67A, ALPHATUB84D	765	20	7937	3.631307189542484	0.9999999708262828	0.20410613898592678	14.714804624493617
INTERPRO	IPR017975:Tubulin, conserved site	7	0.428921568627451	0.020434774865246263	CG1240, BETATUB85D, GAMMATUB23C, ALPHATUB84B, GAMMATUB37C, ALPHATUB85E, ALPHATUB84D	1162	20	10196	3.071084337349398	0.9999999999986842	0.7282011217673713	28.67330499421128
UP_SEQ_FEATURE	site:Involved in polymerization	3	0.1838235294117647	0.026405465502353863	ALPHATUB84B, ALPHATUB85E, ALPHATUB84D	290	3	2975	10.258620689655173	0.9999999774675867	0.9999999774675867	32.98269187965579
GOTERM_MF_FAT	GO:0005200~structural constituent of cytoskeleton	9	0.5514705882352942	0.07501220449016738	ARP53D, BETATUB85D, JUPITER, ALPHATUB84B, ACT42A, CG7716, GAMMATUB37C, ALPHATUB85E, ALPHATUB84D	851	42	7918	1.9937888198757767	1.0	0.7162680069787871	69.32933112560579
GOTERM_BP_FAT	GO:0043623~cellular protein complex assembly	13	0.7965686274509803	0.09900079564107277	CG6404, UNC-13-4A, ALPHATUB84B, ALPHATUB85E, ALPHATUB84D, CG1890, BETATUB85D, RANBP9, GAMMATUB23C, CG32164, GAMMATUB37C, KLP67A, MARS	765	83	7937	1.6250255925663437	1.0	0.7203817879117616	83.08538058026922
INTERPRO	IPR002452:Alpha tubulin	3	0.1838235294117647	0.10253425417049689	ALPHATUB84B, ALPHATUB85E, ALPHATUB84D	1162	5	10196	5.264716006884682	1.0	0.9696837527281604	82.9748318019942
UP_SEQ_FEATURE	nucleotide phosphate-binding region:GTP	9	0.5514705882352942	0.23637904121050662	128UP, BETATUB85D, CG10628, GAMMATUB23C, ALPHATUB84B, GAMMATUB37C, ALPHATUB85E, RAN-LIKE, ALPHATUB84D	290	61	2975	1.5135669869983042	1.0	0.9999999013799257	98.22842986771603
SP_PIR_KEYWORDS	heterodimer	3	0.1838235294117647	0.2522063990343214	ALPHATUB84B, ALPHATUB85E, ALPHATUB84D	1576	8	12980	3.088515228426396	1.0	0.9312949070838841	97.75000971903573
GOTERM_MF_FAT	GO:0005525~GTP binding	19	1.1642156862745099	0.6433304755644454	CG13692, CHB, CG10628, DRP1, ALPHATUB84B, EIF5B, ALPHATUB85E, ALPHATUB84D, MIRO, RAN-LIKE, SEP5, 128UP, NS4, BETATUB85D, GAMMATUB23C, RAB23, RABX2, GAMMATUB37C, CG12736	851	178	7918	0.9931607230092818	1.0	0.9962771460425142	99.99998364336744
GOTERM_MF_FAT	GO:0003924~GTPase activity	14	0.857843137254902	0.6498644236989393	DRP1, ALPHATUB84B, EIF5B, ALPHATUB85E, ALPHATUB84D, RAN-LIKE, SEP5, FAL, BETATUB85D, GAMMATUB23C, RABX2, RAB23, GAMMATUB37C, CG12736	851	130	7918	1.0020066889632109	1.0	0.9963383687244376	99.99998764090255
GOTERM_MF_FAT	GO:0032561~guanyl ribonucleotide binding	19	1.1642156862745099	0.671700787083168	CG13692, CHB, CG10628, DRP1, ALPHATUB84B, EIF5B, ALPHATUB85E, ALPHATUB84D, MIRO, RAN-LIKE, SEP5, 128UP, NS4, BETATUB85D, GAMMATUB23C, RAB23, RABX2, GAMMATUB37C, CG12736	851	181	7918	0.9766994955560895	1.0	0.9967946638610238	99.99999534306765
GOTERM_MF_FAT	GO:0019001~guanyl nucleotide binding	19	1.1642156862745099	0.6808821816941759	CG13692, CHB, CG10628, DRP1, ALPHATUB84B, EIF5B, ALPHATUB85E, ALPHATUB84D, MIRO, RAN-LIKE, SEP5, 128UP, NS4, BETATUB85D, GAMMATUB23C, RAB23, RABX2, GAMMATUB37C, CG12736	851	182	7918	0.9713330148112758	1.0	0.9967422840322379	99.99999697040889
SP_PIR_KEYWORDS	gtp-binding	16	0.9803921568627451	0.837886637272916	CG10628, DRP1, ALPHATUB84B, EIF5B, ALPHATUB85E, ALPHATUB84D, MIRO, RAN-LIKE, SEP5, 128UP, BETATUB85D, GAMMATUB23C, RAB23, RABX2, GAMMATUB37C, CG12736	1576	152	12980	0.8669516430670584	1.0	0.998776460720323	99.99999999517014
INTERPRO	IPR005225:Small GTP-binding protein	5	0.30637254901960786	0.9921036025919546	128UP, RAB23, EIF5B, RABX2, RAN-LIKE	1162	87	10196	0.5042831424219043	1.0	1.0	100.0
INTERPRO	IPR013753:Ras	3	0.1838235294117647	0.9945513855512385	RAB23, RABX2, RAN-LIKE	1162	61	10196	0.4315340989249739	1.0	1.0	100.0
Annotation Cluster 23	Enrichment Score: 1.475135858712463
Category	Term	Count	%	PValue	Genes	List Total	Pop Hits	Pop Total	Fold Enrichment	Bonferroni	Benjamini	FDR
GOTERM_BP_FAT	GO:0000910~cytokinesis	18	1.1029411764705883	0.001327647528528786	KLP3A, DRP1, TUM, CAP-G, ALPHATUB84D, SEP5, BORR, CYCB3, IAL, SCRA, PAV, AUST, CYCB, ACT42A, CAF1, STI, TOLL-4, KLP67A	765	80	7937	2.3344117647058824	0.9152803796350202	0.058428578602439885	2.2390757561266406
GOTERM_BP_FAT	GO:0051313~attachment of spindle microtubules to chromosome	4	0.24509803921568626	0.0032991741332476345	IAL, CHB, CYCB, KLP67A	765	4	7937	10.375163398692811	0.9978450754808166	0.10563056958121564	5.477142985271877
GOTERM_BP_FAT	GO:0034453~microtubule anchoring	4	0.24509803921568626	0.0032991741332476345	IAL, CHB, CYCB, KLP67A	765	4	7937	10.375163398692811	0.9978450754808166	0.10563056958121564	5.477142985271877
GOTERM_BP_FAT	GO:0008608~attachment of spindle microtubules to kinetochore	3	0.1838235294117647	0.025986488887100492	IAL, CHB, CYCB	765	3	7937	10.37516339869281	1.0	0.3839145636202327	36.16097538227818
GOTERM_BP_FAT	GO:0032507~maintenance of protein location in cell	6	0.3676470588235294	0.20713588991336834	IAL, CHB, PAV, CYCB, TUM, KLP67A	765	33	7937	1.8863933452168746	1.0	0.8892240755567239	98.08658663651633
GOTERM_BP_FAT	GO:0051651~maintenance of location in cell	6	0.3676470588235294	0.24354038146154622	IAL, CHB, PAV, CYCB, TUM, KLP67A	765	35	7937	1.7785994397759104	1.0	0.9212954899915018	99.1412590948434
GOTERM_BP_FAT	GO:0045185~maintenance of protein location	6	0.3676470588235294	0.28146202781685836	IAL, CHB, PAV, CYCB, TUM, KLP67A	765	37	7937	1.682458929517753	1.0	0.9402235366684796	99.64261439785612
GOTERM_BP_FAT	GO:0051235~maintenance of location	7	0.428921568627451	0.29650096313109175	IAL, CHB, AUB, PAV, CYCB, TUM, KLP67A	765	47	7937	1.5452371019329718	1.0	0.9480114534608995	99.75079607191057
Annotation Cluster 24	Enrichment Score: 1.4640226490170791
Category	Term	Count	%	PValue	Genes	List Total	Pop Hits	Pop Total	Fold Enrichment	Bonferroni	Benjamini	FDR
INTERPRO	IPR011990:Tetratricopeptide-like helical	24	1.4705882352941175	8.076806567404449E-4	CG31294, PH4ALPHAMP, TOM70, CG31016, CG7634, CG8336, CG31013, SPAG, CG14339, CG14894, CG9698, CDC16, CDC27, CG18472, CG4525, EPSILONCOP, WA-CUP, PSIDIN, PPD3, CG3678, CG6614, SHU, CG34274, PH4ALPHASG1	1162	101	10196	2.085036042330567	0.6572004083950606	0.16342146740564423	1.31367788740685
INTERPRO	IPR013026:Tetratricopeptide region	16	0.9803921568627451	0.01817303858535076	CG15128, TOM70, CG31294, CG8336, CG31013, SPAG, CG14339, CG14894, CDC16, CDC27, CG18472, WA-CUP, PSIDIN, PPD3, CG3678, CG6614	1162	74	10196	1.8971949574359215	0.9999999999720544	0.7216810134213598	25.92968632135342
SMART	SM00028:TPR	13	0.7965686274509803	0.027606499180771724	CG15128, TOM70, CG31294, CG31013, SPAG, CG8336, CG14894, CG14339, CDC16, CDC27, CG18472, WA-CUP, PPD3	522	61	4824	1.9694742792538156	0.9985304070325088	0.6061654014600601	30.20769919930133
INTERPRO	IPR019734:Tetratricopeptide repeat	13	0.7965686274509803	0.040071591441307966	CG15128, TOM70, CG31294, CG31013, SPAG, CG8336, CG14894, CG14339, CDC16, CDC27, CG18472, WA-CUP, PPD3	1162	61	10196	1.8699810953415537	1.0	0.8456527368397602	48.79395681038417
INTERPRO	IPR001440:Tetratricopeptide TPR-1	8	0.49019607843137253	0.28411555602231586	TOM70, CG8336, SPAG, PPD3, CG14894, CDC16, CDC27, CG18472	1162	47	10196	1.4935364558538102	1.0	0.9989009211169143	99.57892285486719
SP_PIR_KEYWORDS	tpr repeat	7	0.428921568627451	0.3563312691888056	PSIDIN, SPAG, PPD3, CG14894, CDC16, CDC27, CG18472	1576	40	12980	1.4413071065989849	1.0	0.9611341083710425	99.6822927685393
Annotation Cluster 25	Enrichment Score: 1.463879739546037
Category	Term	Count	%	PValue	Genes	List Total	Pop Hits	Pop Total	Fold Enrichment	Bonferroni	Benjamini	FDR
GOTERM_CC_FAT	GO:0031975~envelope	53	3.2475490196078436	0.0026576205872163965	CG11110, CG13359, CG7211, CG9582, SHAWN, PPOX, MBO, RANBP9, CG4520, CG2616, CDSA, CG17139, PORIN2, CG18418, CG5718, RRP6, TOM70, CG8102, TOPORS, CG7514, CG17140, MGE, CG32164, TIM17B2, AIF, TOMBOY20, CG7813, NXT1, CG31477, DNAPOL-ALPHA73, L(2)37CC, NUP160, CG5265, CG9393, CG3748, CG4701, MIRO, CG10731, CG3499, CG17856, CG17300, TIM17A1, CG18193, CG6404, UCP4C, DHOD, UCP4B, TOMBOY40, TYLER, CG2014…	495	345	4786	1.485334504464939	0.6668153340699147	0.053470290020855904	3.6603983700270404
GOTERM_CC_FAT	GO:0005740~mitochondrial envelope	42	2.5735294117647056	0.0028302959697249913	CG31477, CG11110, L(2)37CC, CG5265, CG7211, CG9582, SHAWN, PPOX, CG9393, CG4701, MIRO, CG10731, CG3499, CG17856, CG17300, CG4520, CG2616, CG17139, TIM17A1, CG18418, CG18193, PORIN2, CG5718, CG6404, TOM70, DHOD, UCP4C, UCP4B, CG8102, TOMBOY40, CG7514, CG2014, TYLER, CG17140, CG11043, MGE, TIM13, TIM17B2, TOMBOY20, AIF, TTM2, CG7813, CG11913, ANT2	495	258	4786	1.5739722809490253	0.6898097770122928	0.05421632269766308	3.8938687989257037
GOTERM_CC_FAT	GO:0031967~organelle envelope	52	3.1862745098039214	0.004192662074044195	CG11110, CG7211, CG9582, SHAWN, PPOX, MBO, RANBP9, CG4520, CG2616, CDSA, CG17139, PORIN2, CG18418, CG5718, RRP6, TOM70, CG8102, TOPORS, CG7514, CG17140, MGE, CG32164, TIM17B2, AIF, TOMBOY20, CG7813, NXT1, CG31477, DNAPOL-ALPHA73, L(2)37CC, NUP160, CG5265, CG9393, CG3748, CG4701, MIRO, CG10731, CG3499, CG17856, CG17300, TIM17A1, CG18193, CG6404, DHOD, UCP4C, UCP4B, TOMBOY40, TYLER, CG2014, CG11043…	495	344	4786	1.4615456894526662	0.82363676181275	0.07266824186554421	5.7175514436944574
GOTERM_CC_FAT	GO:0031966~mitochondrial membrane	39	2.389705882352941	0.0045812273653582725	CG31477, CG11110, CG5265, CG7211, CG9582, SHAWN, PPOX, CG9393, CG4701, MIRO, CG10731, CG3499, CG17856, CG17300, CG4520, CG17139, TIM17A1, CG18418, CG18193, PORIN2, CG5718, CG6404, TOM70, DHOD, UCP4C, UCP4B, CG8102, TOMBOY40, CG7514, CG2014, TYLER, CG17140, CG11043, MGE, TIM13, TIM17B2, TOMBOY20, TTM2, CG7813, CG11913, ANT2	495	241	4786	1.5646422733559662	0.8498910826325538	0.0759752501909603	6.231769482405991
GOTERM_CC_FAT	GO:0044429~mitochondrial part	57	3.4926470588235294	0.015791537844811424	CG11110, HSP60D, HSP60C, CG33791, CG7211, CG9582, SHAWN, PPOX, CG18170, CG14740, CG32026, CG4520, CG2616, CG17139, CG8728, CG18418, PORIN2, CG5718, TOM70, HSP60, CG8102, CG10748, CG10749, CG7514, CG6661, CG17140, MGE, TIM17B2, AIF, TOMBOY20, CG7813, ADK3, CG7755, CG4866, CG31477, L(2)37CC, CG5265, CG9393, CG4701, MIRO, CG10731, CG3499, CG17856, CG17300, TIM17A1, CG18193, CG6404, UCP4C, DHOD, UCP4…	495	411	4786	1.3409127774091278	0.9986037276729963	0.18062267122615028	19.992684760237502
GOTERM_CC_FAT	GO:0005743~mitochondrial inner membrane	29	1.7769607843137254	0.05613756919815386	CG31477, CG11110, CG9582, CG7211, CG5265, PPOX, SHAWN, CG10731, CG3499, CG17856, CG17300, TIM17A1, CG18193, CG18418, CG5718, CG6404, DHOD, UCP4C, UCP4B, CG8102, CG7514, CG2014, TYLER, CG11043, TIM13, TIM17B2, CG7813, TTM2, CG11913, ANT2	495	200	4786	1.401959595959596	0.9999999999566197	0.4334100296086847	55.49626326121015
GOTERM_CC_FAT	GO:0044455~mitochondrial membrane part	21	1.2867647058823528	0.05657645864170017	CG31477, CG18193, CG5718, TOM70, CG7211, CG8102, TOMBOY40, CG2014, MIRO, CG10731, CG17856, CG11043, MGE, CG17300, TIM13, TIM17B2, TOMBOY20, CG7813, TTM2, CG11913, TIM17A1	495	134	4786	1.51524197195839	0.999999999964201	0.4284335037726569	55.7853708422711
GOTERM_CC_FAT	GO:0019866~organelle inner membrane	31	1.8995098039215685	0.05660543434843291	CG31477, CG11110, CG5265, CG9582, CG7211, PPOX, SHAWN, CG10731, CG3499, CG17856, CG17300, TIM17A1, CG18193, CG18418, CG5718, CG6404, RRP6, DHOD, UCP4C, UCP4B, CG8102, TOPORS, CG7514, CG2014, TYLER, CG11043, TIM13, TIM17B2, TTM2, CG7813, CG11913, ANT2	495	217	4786	1.3812409812409814	0.9999999999646523	0.42128762367366357	55.804396364299855
GOTERM_CC_FAT	GO:0005739~mitochondrion	71	4.3504901960784315	0.06304408432595167	CG6412, CG11110, HSP60D, HSP60C, CG33791, CG7211, CG9582, PPOX, SHAWN, CG6512, CG18170, HSP68, TRXR-2, CG14740, CG4520, CG32026, CG2616, CG17139, DJ, CG8728, CG18418, PORIN2, CG5718, TOM70, CG2137, HSP60, CG10748, CG8102, CG10749, CG7514, CG6661, CG7311, CG17140, MGE, MENL-1, TIM17B2, AIF, TOMBOY20, CG7813, CG5045, ADK3, CG7755, CG12736, CG4866, CG31477, L(2)37CC, CG8517, CG5265, CG4706, CG9393, …	495	571	4786	1.2022360204496807	0.9999999999979107	0.4427023407496852	59.84852252164973
GOTERM_BP_FAT	GO:0006091~generation of precursor metabolites and energy	29	1.7769607843137254	0.06569193008511964	CG31477, DHD, CG33791, CG9010, CG7211, CG4706, VHA100-3, CG7069, CG18170, CG17856, CG17300, CG14740, CG5432, VHA16-3, CG18193, CG5718, CG7362, CG2964, TRXT, CG8102, CG10748, CG10749, HEX-T1, CG2014, HEX-T2, CG11043, CG11249, CG7059, CG7813, CG11913	765	217	7937	1.3865425740188548	1.0	0.5994234246520054	68.59536243272753
GOTERM_CC_FAT	GO:0031090~organelle membrane	55	3.3700980392156863	0.08836155403091384	CG11110, CG5342, CG7211, CG9582, SHAWN, PPOX, CG33303, OSTSTT3, CG4520, VHA16-3, CG17139, CG18418, PORIN2, CG5718, RRP6, TOM70, CG2292, CG8102, TOPORS, CG7514, MGAT1, EPSILONCOP, CG17140, MGE, TIM17B2, ALPHA-MAN-II, TOMBOY20, CG7813, CG31477, SAC1, CG5265, CG9393, L(2)NOT, CG4701, MIRO, CG10731, VHA100-3, CG3499, CG17856, CG17300, GRASP65, TIM17A1, CG18193, CG6404, FUCTB, UCP4C, DHOD, UCP4B, TOMB…	495	438	4786	1.2141045154743784	1.0	0.5272385027523667	72.64756903081557
GOTERM_BP_FAT	GO:0006119~oxidative phosphorylation	12	0.7352941176470588	0.7368943105809929	CG31477, CG18193, CG17856, CG11043, CG17300, CG7211, CG8102, CG7813, CG11913, CG2014, VHA16-3, VHA100-3	765	132	7937	0.9431966726084373	1.0	0.9993784754494948	99.99999998694058
KEGG_PATHWAY	dme00190:Oxidative phosphorylation	13	0.7965686274509803	0.8428882887160666	CG31477, CG18193, CG5718, CG31644, CG7211, CG8102, CG2014, VHA100-3, CG10731, CG17856, CG11043, CG11913, VHA16-3	230	135	2054	0.8599677938808373	1.0	0.9859121748049497	99.999999651905
Annotation Cluster 26	Enrichment Score: 1.4310108510842827
Category	Term	Count	%	PValue	Genes	List Total	Pop Hits	Pop Total	Fold Enrichment	Bonferroni	Benjamini	FDR
GOTERM_BP_FAT	GO:0031023~microtubule organizing center organization	13	0.7965686274509803	0.001274497898207765	CEP97, KLP3A, AUR, MAEL, SPN-D, SAK, SAS-6, NCD, ARMI, ANA3, ANA2, KLP61F, KLP67A	765	47	7937	2.869726046446947	0.9064750837902197	0.057517742590169174	2.1503532965540306
GOTERM_CC_FAT	GO:0005813~centrosome	12	0.7352941176470588	0.015158866701607049	MUD, FZY, SAS-6, CHB, AUR, PAV, ANA2, CG7716, GAMMATUB37C, SAK, KAT-60L1, KLP10A	495	52	4786	2.231235431235431	0.9981793267019609	0.17892609326511277	19.268969051362163
GOTERM_BP_FAT	GO:0007098~centrosome cycle	9	0.5514705882352942	0.018855834237394342	CEP97, SAS-6, NCD, AUR, ANA3, ANA2, KLP61F, SAK, KLP67A	765	36	7937	2.5937908496732027	0.9999999999999996	0.3220396615114789	27.709168234660087
GOTERM_CC_FAT	GO:0044450~microtubule organizing center part	7	0.428921568627451	0.020754503354142532	SAS-6, KLP3A, ANA2, GRIP71, GAMMATUB37C, SAK, KAT-60L1	495	22	4786	3.076400367309458	0.999826929210303	0.21923438394036088	25.46434593990038
GOTERM_BP_FAT	GO:0007100~mitotic centrosome separation	3	0.1838235294117647	0.048673803641334785	NCD, AUR, KLP61F	765	4	7937	7.781372549019608	1.0	0.5411738688502048	57.28127758334238
GOTERM_BP_FAT	GO:0051297~centrosome organization	9	0.5514705882352942	0.04994982475243856	CEP97, SAS-6, NCD, AUR, ANA3, ANA2, KLP61F, SAK, KLP67A	765	43	7937	2.1715458276333788	1.0	0.5417623330935226	58.247517976409334
GOTERM_BP_FAT	GO:0001578~microtubule bundle formation	4	0.24509803921568626	0.06377845499940636	NCD, FMR1, KLP61F, SAK	765	10	7937	4.150065359477124	1.0	0.5962754480009497	67.48085637596492
GOTERM_BP_FAT	GO:0051299~centrosome separation	4	0.24509803921568626	0.0816222315300975	NCD, AUR, KLP61F, KLP67A	765	11	7937	3.772786690433749	1.0	0.6692222425987224	76.57462110441944
GOTERM_BP_FAT	GO:0007099~centriole replication	5	0.30637254901960786	0.08777689604224168	CEP97, SAS-6, ANA3, ANA2, SAK	765	18	7937	2.881989832970225	1.0	0.6868883646983873	79.1114056344397
GOTERM_BP_FAT	GO:0051298~centrosome duplication	5	0.30637254901960786	0.1370835137865592	CEP97, SAS-6, ANA3, ANA2, SAK	765	21	7937	2.470276999688765	1.0	0.8003927636135759	91.89848963462957
GOTERM_CC_FAT	GO:0005814~centriole	3	0.1838235294117647	0.1576302350030699	SAS-6, ANA2, SAK	495	7	4786	4.143722943722944	1.0	0.7051994102753746	90.96198843066409
Annotation Cluster 27	Enrichment Score: 1.3901884513030784
Category	Term	Count	%	PValue	Genes	List Total	Pop Hits	Pop Total	Fold Enrichment	Bonferroni	Benjamini	FDR
GOTERM_BP_FAT	GO:0051101~regulation of DNA binding	6	0.3676470588235294	0.00229885095819896	MIA, SSRP, HH, UBA2, AOS1, TFIIB	765	11	7937	5.659180035650624	0.9861043872530391	0.08356947825943517	3.847027596199637
GOTERM_BP_FAT	GO:0051098~regulation of binding	6	0.3676470588235294	0.00229885095819896	MIA, SSRP, HH, UBA2, AOS1, TFIIB	765	11	7937	5.659180035650624	0.9861043872530391	0.08356947825943517	3.847027596199637
GOTERM_BP_FAT	GO:0051090~regulation of transcription factor activity	4	0.24509803921568626	0.034401516773615026	MIA, HH, UBA2, AOS1	765	8	7937	5.1875816993464055	1.0	0.4524235281240565	44.937936472598295
GOTERM_BP_FAT	GO:0043388~positive regulation of DNA binding	3	0.1838235294117647	0.10691452410379185	HH, UBA2, AOS1	765	6	7937	5.187581699346405	1.0	0.733216624477224	85.4469155759193
GOTERM_BP_FAT	GO:0051099~positive regulation of binding	3	0.1838235294117647	0.10691452410379185	HH, UBA2, AOS1	765	6	7937	5.187581699346405	1.0	0.733216624477224	85.4469155759193
GOTERM_BP_FAT	GO:0051091~positive regulation of transcription factor activity	3	0.1838235294117647	0.10691452410379185	HH, UBA2, AOS1	765	6	7937	5.187581699346405	1.0	0.733216624477224	85.4469155759193
GOTERM_BP_FAT	GO:0044093~positive regulation of molecular function	6	0.3676470588235294	0.8355481793206263	HH, UBA2, RNRS, AOS1, REV7, DGK	765	72	7937	0.8645969498910675	1.0	0.9998814629485387	99.99999999999567
Annotation Cluster 28	Enrichment Score: 1.3889523561569688
Category	Term	Count	%	PValue	Genes	List Total	Pop Hits	Pop Total	Fold Enrichment	Bonferroni	Benjamini	FDR
GOTERM_BP_FAT	GO:0019637~organophosphate metabolic process	18	1.1029411764705883	0.010518380346695843	DHC36C, CG2137, CG6962, CG5342, CG2292, DGK, CG3215, CG33116, FPPS, CG30184, CG8298, CG7311, SMSR, FU12, RDGB, CG14034, CG14507, CDSA	765	97	7937	1.9252880533656762	0.9999999970652932	0.22520082046232903	16.492933386404975
GOTERM_BP_FAT	GO:0006072~glycerol-3-phosphate metabolic process	5	0.30637254901960786	0.022476918749134062	CG7311, DHC36C, CG2137, CG3215, CG8298	765	12	7937	4.322984749455338	1.0	0.3530262730763529	32.124704509242406
GOTERM_BP_FAT	GO:0006071~glycerol metabolic process	6	0.3676470588235294	0.02416467105755504	CG7311, CG3942, DHC36C, CG2137, CG3215, CG8298	765	18	7937	3.45838779956427	1.0	0.36523048624446375	34.094829593113985
GOTERM_BP_FAT	GO:0019400~alditol metabolic process	6	0.3676470588235294	0.02416467105755504	CG7311, CG3942, DHC36C, CG2137, CG3215, CG8298	765	18	7937	3.45838779956427	1.0	0.36523048624446375	34.094829593113985
GOTERM_MF_FAT	GO:0004368~glycerol-3-phosphate dehydrogenase activity	4	0.24509803921568626	0.03098040877069713	CG7311, DHC36C, CG2137, CG3215	851	7	7918	5.316770186335403	0.9999999998841838	0.4798750407000971	37.9356064397929
GOTERM_CC_FAT	GO:0009331~glycerol-3-phosphate dehydrogenase complex	4	0.24509803921568626	0.0412193586845476	CG7311, DHC36C, CG2137, CG3215	495	8	4786	4.834343434343434	0.9999999718127316	0.35965854992758595	44.558806085274604
INTERPRO	IPR000447:FAD-dependent glycerol-3-phosphate dehydrogenase	3	0.1838235294117647	0.10253425417049689	CG7311, DHC36C, CG2137	1162	5	10196	5.264716006884682	1.0	0.9696837527281604	82.9748318019942
GOTERM_BP_FAT	GO:0019751~polyol metabolic process	6	0.3676470588235294	0.11176861476872126	CG7311, CG3942, DHC36C, CG2137, CG3215, CG8298	765	27	7937	2.3055918663761803	1.0	0.7475010904417498	86.73796296407068
KEGG_PATHWAY	dme00564:Glycerophospholipid metabolism	11	0.6740196078431373	0.15631625914312736	CG7311, PECT, CG2137, CG10133, WUN2, CCT2, CG3215, DGK, FU12, CDSA, CG14507	230	63	2054	1.5592822636300898	0.9999975472366273	0.6025695687152657	83.28184604049255
Annotation Cluster 29	Enrichment Score: 1.3172592448639755
Category	Term	Count	%	PValue	Genes	List Total	Pop Hits	Pop Total	Fold Enrichment	Bonferroni	Benjamini	FDR
INTERPRO	IPR017936:Thioredoxin-like	11	0.6740196078431373	0.0016502189942907372	CG4670, CG10029, CG6888, CG9302, CG8517, DHD, TXL, CG11007, TRXT, JAFRAC2, CG5554	1162	31	10196	3.1135417245016934	0.887898020393038	0.21584579486669953	2.666773108381182
INTERPRO	IPR013766:Thioredoxin domain	9	0.5514705882352942	0.0038028431939820997	CG4670, CG10029, CG9302, CG8517, DHD, TXL, CG11007, TRXT, CG5554	1162	24	10196	3.290447504302926	0.9935802263051491	0.39639619073117593	6.045156762868564
GOTERM_BP_FAT	GO:0045454~cell redox homeostasis	13	0.7965686274509803	0.0038040653587428936	CG4670, CG6888, CG9302, CG8517, CG11007, DHD, TRXT, CG5554, CG10029, TXL, TRXR-2, AIF, JAFRAC2	765	53	7937	2.5448513996793687	0.9991594306564401	0.11682828842111292	6.289994820095357
INTERPRO	IPR017937:Thioredoxin, conserved site	7	0.428921568627451	0.006278934355499124	CG4670, CG9302, DHD, TXL, CG11007, TRXT, CG5554	1162	16	10196	3.8388554216867474	0.9997626125508977	0.5317301896727693	9.794962225488913
UP_SEQ_FEATURE	domain:Thioredoxin	3	0.1838235294117647	0.07718711238019568	DHD, CG11007, TRXT	290	5	2975	6.155172413793103	1.0	0.9999999999966704	69.92186537504553
GOTERM_MF_FAT	GO:0003756~protein disulfide isomerase activity	3	0.1838235294117647	0.2924586043068723	CG10029, CG9302, CG5554	851	10	7918	2.791304347826087	1.0	0.9585679252816472	99.47193399416248
GOTERM_MF_FAT	GO:0016864~intramolecular oxidoreductase activity, transposing S-S bonds	3	0.1838235294117647	0.2924586043068723	CG10029, CG9302, CG5554	851	10	7918	2.791304347826087	1.0	0.9585679252816472	99.47193399416248
GOTERM_MF_FAT	GO:0016862~intramolecular oxidoreductase activity, interconverting keto- and enol-groups	3	0.1838235294117647	0.2924586043068723	CG10029, CG9302, CG5554	851	10	7918	2.791304347826087	1.0	0.9585679252816472	99.47193399416248
SP_PIR_KEYWORDS	Isomerase	13	0.7965686274509803	0.4103712022640937	GMER, CG9302, CG5844, CG10907, CG8336, CG3492, CG5554, CG7768, CG10029, CG7059, CG6745, PMM45A, CG4988	1576	90	12980	1.189650310208686	1.0	0.9639981832064101	99.8988811811948
GOTERM_MF_FAT	GO:0016860~intramolecular oxidoreductase activity	4	0.24509803921568626	0.5658596922054703	CG10029, CG9302, CG5844, CG5554	851	27	7918	1.3784219001610307	1.0	0.9943978956362248	99.99967822075207
Annotation Cluster 30	Enrichment Score: 1.228574954202692
Category	Term	Count	%	PValue	Genes	List Total	Pop Hits	Pop Total	Fold Enrichment	Bonferroni	Benjamini	FDR
KEGG_PATHWAY	dme04914:Progesterone-mediated oocyte maturation	11	0.6740196078431373	0.01199251190478774	CYCB3, ORB, FZR2, CYCA, SHTD, CYCB, BUB1, REV7, CDC16, MR, CDC27	230	41	2054	2.3959703075291623	0.600259690380258	0.16755492371189173	11.923117806502049
GOTERM_BP_FAT	GO:0000090~mitotic anaphase	4	0.24509803921568626	0.1013373357913846	CYCB, CDC16, MR, KLP10A	765	12	7937	3.45838779956427	1.0	0.7244837711919209	83.8177071283655
GOTERM_BP_FAT	GO:0051322~anaphase	4	0.24509803921568626	0.16966626397452061	CYCB, CDC16, MR, KLP10A	765	15	7937	2.7667102396514163	1.0	0.8517095505813238	95.79627099166126
Annotation Cluster 31	Enrichment Score: 1.1588663961156656
Category	Term	Count	%	PValue	Genes	List Total	Pop Hits	Pop Total	Fold Enrichment	Bonferroni	Benjamini	FDR
GOTERM_BP_FAT	GO:0006839~mitochondrial transport	15	0.9191176470588236	3.525502697941976E-4	PORIN2, CG18418, CG11110, HSP60D, HSP60C, TOM70, UCP4B, HSP60, TOMBOY40, CG9393, CG7514, TIM13, TIM17B2, TOMBOY20, TIM17A1	765	53	7937	2.936366999630041	0.4806378710091762	0.019657372326753353	0.5992371682244535
GOTERM_CC_FAT	GO:0019867~outer membrane	11	0.6740196078431373	4.0877340901654104E-4	PORIN2, CG17140, TOM70, MGE, CG13359, CG4520, TOMBOY20, TOMBOY40, CG9393, MIRO, CG4701, CG17139	495	29	4786	3.667432950191571	0.15537111090018696	0.011988835206093396	0.5712917612013424
GOTERM_BP_FAT	GO:0070585~protein localization in mitochondrion	11	0.6740196078431373	5.805143072306329E-4	CG11110, HSP60D, HSP60C, TOM70, TIM13, TIM17B2, HSP60, TOMBOY20, TOMBOY40, CG9393, TIM17A1	765	32	7937	3.5664624183006537	0.6600336966685545	0.02952505002595096	0.984911234804664
GOTERM_BP_FAT	GO:0006626~protein targeting to mitochondrion	11	0.6740196078431373	5.805143072306329E-4	CG11110, HSP60D, HSP60C, TOM70, TIM13, TIM17B2, HSP60, TOMBOY20, TOMBOY40, CG9393, TIM17A1	765	32	7937	3.5664624183006537	0.6600336966685545	0.02952505002595096	0.984911234804664
GOTERM_CC_FAT	GO:0005741~mitochondrial outer membrane	10	0.6127450980392157	0.0010547765206332237	PORIN2, CG17140, TOM70, MGE, CG4520, TOMBOY20, TOMBOY40, CG9393, MIRO, CG4701, CG17139	495	27	4786	3.5809951365506922	0.3532869601140307	0.026873103906551177	1.4679536978121077
GOTERM_CC_FAT	GO:0031968~organelle outer membrane	10	0.6127450980392157	0.001414870572422784	PORIN2, CG17140, TOM70, MGE, CG4520, TOMBOY20, TOMBOY40, CG9393, MIRO, CG4701, CG17139	495	28	4786	3.4531024531024532	0.44275780916925334	0.03196439145845653	1.96450428599666
GOTERM_BP_FAT	GO:0017038~protein import	16	0.9803921568627451	0.0022929664869937244	CG11110, HH, HSP60D, HSP60C, TOM70, HSP60, TOMBOY40, CG9393, MBO, RANBP9, CG32164, TIM13, TIM17B2, TOMBOY20, NTF-2R, TIM17A1	765	70	7937	2.371465919701214	0.9859512746698453	0.0850252641972089	3.837360504311804
GOTERM_BP_FAT	GO:0033365~protein localization in organelle	18	1.1029411764705883	0.005513401410421698	CG11110, HH, HSP60D, HSP60C, TOM70, WBL, HSP60, TOMBOY40, CG9393, MBO, RANBP9, CG32164, TIM13, TIM17B2, NTF-2R, TOMBOY20, CG10420, TIM17A1	765	91	7937	2.052230122818358	0.9999654202882736	0.152683807613613	8.993369034383692
GOTERM_BP_FAT	GO:0007005~mitochondrion organization	15	0.9191176470588236	0.008904096627384221	CG11110, HSP60D, HSP60C, TOM70, DRP1, HSP60, TOMBOY40, CG9393, RHO-7, TIM13, TIM17B2, TOMBOY20, AIF, TTM2, TIM17A1	765	73	7937	2.1318828901423585	0.9999999393354019	0.19874182967153964	14.140081735353549
GOTERM_BP_FAT	GO:0006605~protein targeting	19	1.1642156862745099	0.01565764416023691	NXT1, CG11110, HH, HSP60D, HSP60C, TOM70, WBL, HSP60, TOMBOY40, CG9393, MBO, RANBP9, CG32164, TIM13, TIM17B2, NTF-2R, TOMBOY20, CG10420, TIM17A1	765	109	7937	1.8085147208730588	0.9999999999998157	0.28611630124146525	23.58577659224521
GOTERM_BP_FAT	GO:0070727~cellular macromolecule localization	34	2.083333333333333	0.02753970052475986	NXT1, CG11110, CAPU, HSP60D, HH, HSP60C, WBL, MAEL, CG9393, MBO, ETS97D, RANBP9, AUB, TIM17A1, SPINDLY, CG6404, ORB, TOM70, HSP60, SPN-D, TOMBOY40, SPIR, RAN-LIKE, MUS301, EXU, LKB1, CG32164, TIM13, TIM17B2, NTF-2R, TOMBOY20, VAS, CG10420, CSUL	765	244	7937	1.4457194899817851	1.0	0.3957413840857036	37.87418433738492
GOTERM_MF_FAT	GO:0022884~macromolecule transmembrane transporter activity	7	0.428921568627451	0.037340493759261295	TOM70, MGE, TIM13, TIM17B2, TOMBOY20, TOMBOY40, TIM17A1	851	24	7918	2.7137681159420293	0.9999999999990347	0.5171561228167045	43.83112808660752
GOTERM_MF_FAT	GO:0015450~P-P-bond-hydrolysis-driven protein transmembrane transporter activity	7	0.428921568627451	0.037340493759261295	TOM70, MGE, TIM13, TIM17B2, TOMBOY20, TOMBOY40, TIM17A1	851	24	7918	2.7137681159420293	0.9999999999990347	0.5171561228167045	43.83112808660752
GOTERM_CC_FAT	GO:0005742~mitochondrial outer membrane translocase complex	4	0.24509803921568626	0.0412193586845476	TOM70, MGE, TOMBOY20, TOMBOY40	495	8	4786	4.834343434343434	0.9999999718127316	0.35965854992758595	44.558806085274604
GOTERM_MF_FAT	GO:0008320~protein transmembrane transporter activity	7	0.428921568627451	0.16704133429164228	TOM70, MGE, TIM13, TIM17B2, TOMBOY20, TOMBOY40, TIM17A1	851	35	7918	1.8608695652173914	1.0	0.8827140616857166	93.73545829034214
GOTERM_BP_FAT	GO:0034613~cellular protein localization	22	1.3480392156862746	0.1980529092411743	NXT1, SPINDLY, CG11110, CG6404, HH, HSP60D, HSP60C, TOM70, WBL, HSP60, CG9393, TOMBOY40, MBO, RAN-LIKE, RANBP9, CG32164, TIM13, TIM17B2, NTF-2R, TOMBOY20, TIM17A1, CG10420	765	179	7937	1.2751597473253733	1.0	0.8805417156046352	97.67656058670214
GOTERM_CC_FAT	GO:0005744~mitochondrial inner membrane presequence translocase complex	4	0.24509803921568626	0.25314886688118854	TIM13, TIM17B2, TTM2, TIM17A1	495	17	4786	2.274985145573381	1.0	0.82131797691585	98.32647179197667
GOTERM_BP_FAT	GO:0051169~nuclear transport	10	0.6127450980392157	0.2539237080030167	NXT1, RANBP9, HH, CG32164, CG12782, NTF-2R, THOC5, RAN-LIKE, MBO, HPR1	765	72	7937	1.4409949164851126	1.0	0.9278689879599948	99.32150391736481
GOTERM_BP_FAT	GO:0006913~nucleocytoplasmic transport	10	0.6127450980392157	0.2539237080030167	NXT1, RANBP9, HH, CG32164, CG12782, NTF-2R, THOC5, RAN-LIKE, MBO, HPR1	765	72	7937	1.4409949164851126	1.0	0.9278689879599948	99.32150391736481
GOTERM_MF_FAT	GO:0008565~protein transporter activity	10	0.6127450980392157	0.30457588971185845	RANBP9, CG6404, TOM70, MGE, CG32164, TIM13, TIM17B2, TOMBOY20, TOMBOY40, TIM17A1	851	68	7918	1.3682864450127878	1.0	0.9631494015990262	99.59357661213876
GOTERM_BP_FAT	GO:0008104~protein localization	42	2.5735294117647056	0.3065466310281134	NXT1, CG11110, HSP60D, HH, HSP60C, NUP160, AUR, WBL, MAEL, CG9393, RIB, MBO, JAR, RANBP9, AUB, CYCB, RAB23, RABX2, KLP67A, TIM17A1, SPINDLY, CG6404, CHB, TOM70, HSP60, TOMBOY40, TUM, RAN-LIKE, BORR, PON, IAL, SCRA, ARMI, PAV, CG32164, TIM13, TIM17B2, NTF-2R, TOMBOY20, TTM2, CSUL, CG10420	765	392	7937	1.111624649859944	1.0	0.951994060745175	99.80497713544752
GOTERM_BP_FAT	GO:0006886~intracellular protein transport	20	1.2254901960784315	0.31510884845830917	NXT1, CG11110, HH, HSP60D, HSP60C, TOM70, WBL, HSP60, TOMBOY40, CG9393, MBO, RAN-LIKE, RANBP9, CG32164, TIM13, TIM17B2, NTF-2R, TOMBOY20, TIM17A1, CG10420	765	174	7937	1.1925475170911275	1.0	0.9560863705591729	99.84219749901155
GOTERM_BP_FAT	GO:0046907~intracellular transport	33	2.0220588235294117	0.385100441790899	NXT1, CG11110, HSP60D, HH, HSP60C, WBL, CG12782, CG9393, MIRO, MBO, JAR, GARZ, RANBP9, QUA, TIM17A1, CG18418, PORIN2, CG14128, TOM70, UCP4B, HSP60, TOMBOY40, CG7514, RAN-LIKE, HPR1, EPSILONCOP, CG32164, TIM13, TIM17B2, NTF-2R, TOMBOY20, THOC5, CG10420	765	313	7937	1.0938670675938107	1.0	0.9753512005193853	99.97487558719331
GOTERM_BP_FAT	GO:0006606~protein import into nucleus	5	0.30637254901960786	0.46111420511011186	RANBP9, HH, CG32164, NTF-2R, MBO	765	36	7937	1.4409949164851126	1.0	0.9885491869959749	99.99734984573138
GOTERM_BP_FAT	GO:0051170~nuclear import	5	0.30637254901960786	0.48289022660249015	RANBP9, HH, CG32164, NTF-2R, MBO	765	37	7937	1.4020491079314608	1.0	0.9901862099491191	99.9986880383197
GOTERM_BP_FAT	GO:0034504~protein localization in nucleus	5	0.30637254901960786	0.5043079084954444	RANBP9, HH, CG32164, NTF-2R, MBO	765	38	7937	1.3651530787753696	1.0	0.991865208777493	99.99936205181177
GOTERM_CC_FAT	GO:0005635~nuclear envelope	10	0.6127450980392157	0.535398335021252	NXT1, RANBP9, DNAPOL-ALPHA73, NUP160, RRP6, CG32164, TOPORS, CG3748, MBO, CDSA	495	86	4786	1.1242659149635896	1.0	0.9737221225335131	99.99783820650592
GOTERM_CC_FAT	GO:0046930~pore complex	5	0.30637254901960786	0.7450654948797504	RANBP9, NUP160, CG32164, TOMBOY40, MBO	495	48	4786	1.0071548821548824	1.0	0.9958317702008258	99.99999951882313
GOTERM_BP_FAT	GO:0015031~protein transport	24	1.4705882352941175	0.8095986059578961	NXT1, CG11110, HH, HSP60D, HSP60C, NUP160, TOM70, WBL, HSP60, CG9393, TOMBOY40, MBO, RAN-LIKE, RANBP9, CG32164, RAB23, RABX2, TIM13, TIM17B2, NTF-2R, TOMBOY20, TTM2, TIM17A1, CG10420	765	278	7937	0.8956975595993794	1.0	0.9998084432446463	99.9999999999473
GOTERM_BP_FAT	GO:0045184~establishment of protein localization	24	1.4705882352941175	0.8438917725436761	NXT1, CG11110, HH, HSP60D, HSP60C, NUP160, TOM70, WBL, HSP60, CG9393, TOMBOY40, MBO, RAN-LIKE, RANBP9, CG32164, RAB23, RABX2, TIM13, TIM17B2, NTF-2R, TOMBOY20, TTM2, TIM17A1, CG10420	765	285	7937	0.8736979704162368	1.0	0.9998991458763524	99.99999999999821
GOTERM_CC_FAT	GO:0005643~nuclear pore	4	0.24509803921568626	0.8579101711219423	RANBP9, NUP160, CG32164, MBO	495	45	4786	0.859438832772166	1.0	0.9992970514135506	99.99999999986669
SP_PIR_KEYWORDS	protein transport	10	0.6127450980392157	0.8781025075322725	NXT1, NUP160, TIM13, TTM2, TOMBOY40, CG9393, RAN-LIKE, MBO, CG10420, TIM17A1	1576	101	12980	0.8154495652610947	1.0	0.9993493714391946	99.99999999988322
UP_SEQ_FEATURE	transit peptide:Mitochondrion	7	0.428921568627451	0.9725824931898506	HSP60C, PPL, TRXR-2, DHOD, HSP60, AIF, TTM2	290	114	2975	0.6299153055051422	1.0	1.0	100.0
SP_PIR_KEYWORDS	transit peptide	7	0.428921568627451	0.995953735007932	HSP60C, PPL, TRXR-2, DHOD, HSP60, AIF, TTM2	1576	114	12980	0.5057217917891175	1.0	0.9999980790385167	100.0
SP_PIR_KEYWORDS	mitochondrion	13	0.7965686274509803	0.9962483120542643	HSP60C, DHOD, HSP60, TOMBOY40, CG9393, MIRO, PPL, TRXR-2, TIM13, AIF, TTM2, DJ, TIM17A1	1576	185	12980	0.5787487995609824	1.0	0.9999981875694166	100.0
Annotation Cluster 32	Enrichment Score: 1.1420063074588136
Category	Term	Count	%	PValue	Genes	List Total	Pop Hits	Pop Total	Fold Enrichment	Bonferroni	Benjamini	FDR
GOTERM_BP_FAT	GO:0045448~mitotic cell cycle, embryonic	8	0.49019607843137253	0.011890642717719814	BORR, CYCB3, NEB, CYCA, FMR1, CYCB, BUB1, CYCJ	765	27	7937	3.0741224885015734	0.999999999777304	0.24522215511640233	18.445172181058744
KEGG_PATHWAY	dme04914:Progesterone-mediated oocyte maturation	11	0.6740196078431373	0.01199251190478774	CYCB3, ORB, FZR2, CYCA, SHTD, CYCB, BUB1, REV7, CDC16, MR, CDC27	230	41	2054	2.3959703075291623	0.600259690380258	0.16755492371189173	11.923117806502049
INTERPRO	IPR004367:Cyclin, C-terminal	4	0.24509803921568626	0.022592354494094694	CYCB3, CYCA, CYCB, CYCJ	1162	6	10196	5.84968445209409	0.9999999999999292	0.7474842938329558	31.20140195454093
SMART	SM00385:CYCLIN	6	0.3676470588235294	0.0375225167508026	CYCB3, CYCA, CYCB, CYCH, TFIIB, CYCJ	522	18	4824	3.0804597701149428	0.9998651022480035	0.6284643229641858	38.818551185099324
INTERPRO	IPR006670:Cyclin	6	0.3676470588235294	0.04592207982050843	CYCB3, CYCA, CYCB, CYCH, TFIIB, CYCJ	1162	18	10196	2.924842226047046	1.0	0.8746031868197515	53.66922737797152
INTERPRO	IPR013763:Cyclin-related	6	0.3676470588235294	0.04592207982050843	CYCB3, CYCA, CYCB, CYCH, TFIIB, CYCJ	1162	18	10196	2.924842226047046	1.0	0.8746031868197515	53.66922737797152
PIR_SUPERFAMILY	PIRSF001771:Cyclin_A_B_D_E	3	0.1838235294117647	0.05496879985477526	CYCB3, CYCA, CYCB	268	4	2596	7.264925373134328	0.9999997516789535	0.9776769576878945	52.42834063612503
PIR_SUPERFAMILY	PIRSF001771:cyclin, A/B/D/E types	3	0.1838235294117647	0.05496879985477526	CYCB3, CYCA, CYCB	268	4	2596	7.264925373134328	0.9999997516789535	0.9776769576878945	52.42834063612503
INTERPRO	IPR006671:Cyclin, N-terminal	5	0.30637254901960786	0.06591572124903897	CYCB3, CYCA, CYCB, CYCH, CYCJ	1162	14	10196	3.1337595279075483	1.0	0.9405984321567673	67.24038555203323
INTERPRO	IPR014400:Cyclin, A/B/D/E	3	0.1838235294117647	0.06645418775768094	CYCB3, CYCA, CYCB	1162	4	10196	6.580895008605853	1.0	0.9367733021618918	67.54808810870175
GOTERM_MF_FAT	GO:0016538~cyclin-dependent protein kinase regulator activity	5	0.30637254901960786	0.11962002614434611	CYCB3, CYCA, CYCB, CYCH, CYCJ	851	18	7918	2.5845410628019323	1.0	0.8200729968719552	85.50009007796601
GOTERM_BP_FAT	GO:0035186~syncytial blastoderm mitotic cell cycle	4	0.24509803921568626	0.1455711362794296	CYCB3, CYCA, CYCB, BUB1	765	14	7937	2.964332399626517	1.0	0.8118113676143385	93.15469471297287
GOTERM_BP_FAT	GO:0033301~cell cycle comprising mitosis without cytokinesis	4	0.24509803921568626	0.16966626397452061	CYCB3, CYCA, CYCB, BUB1	765	15	7937	2.7667102396514163	1.0	0.8517095505813238	95.79627099166126
SP_PIR_KEYWORDS	cyclin	5	0.30637254901960786	0.191852123595957	CYCB3, CYCA, CYCB, CYCH, CYCJ	1576	19	12980	2.1673791076676463	1.0	0.9083170647586969	93.80182942341234
GOTERM_MF_FAT	GO:0019887~protein kinase regulator activity	7	0.428921568627451	0.5101978944673227	CYCB3, SSL, CYCA, CYCB, CYCH, CG6907, CYCJ	851	53	7918	1.228876127973749	1.0	0.9918081926469928	99.99799718129799
GOTERM_MF_FAT	GO:0019207~kinase regulator activity	7	0.428921568627451	0.5477258436334658	CYCB3, SSL, CYCA, CYCB, CYCH, CG6907, CYCJ	851	55	7918	1.1841897233201581	1.0	0.9933695974093023	99.99940169422504
Annotation Cluster 33	Enrichment Score: 1.1224155218970608
Category	Term	Count	%	PValue	Genes	List Total	Pop Hits	Pop Total	Fold Enrichment	Bonferroni	Benjamini	FDR
GOTERM_BP_FAT	GO:0007283~spermatogenesis	26	1.5931372549019607	0.006738609751226567	MIA, HSP60C, GDL, ARET, DIDUM, MIP40, JAR, NHT, DNAJ-60, BOL, TWE, SOTI, CAN, DJ, EYA, PIWI, FMR1, RB97D, SAK, EXU, RACGAP84C, IMP, SCRA, HEPH, TOPI, ACHI	765	155	7937	1.7403499894581487	0.9999964998762201	0.16645558686599127	10.885723272444213
GOTERM_BP_FAT	GO:0048232~male gamete generation	26	1.5931372549019607	0.006738609751226567	MIA, HSP60C, GDL, ARET, DIDUM, MIP40, JAR, NHT, DNAJ-60, BOL, TWE, SOTI, CAN, DJ, EYA, PIWI, FMR1, RB97D, SAK, EXU, RACGAP84C, IMP, SCRA, HEPH, TOPI, ACHI	765	155	7937	1.7403499894581487	0.9999964998762201	0.16645558686599127	10.885723272444213
GOTERM_BP_FAT	GO:0007281~germ cell development	34	2.083333333333333	0.026125920912105555	MIA, E2F2, CAPU, HH, WBL, ASP, MAEL, ARET, DIDUM, JAR, ETS97D, AUB, BOL, VLS, SOTI, WUN2, TLD, CAN, DJ, PIWI, ORB, CHB, FMR1, SPN-F, OS, RB97D, SAK, SPIR, EXU, LKB1, ARMI, HEPH, VAS, CSUL	765	243	7937	1.451668952903521	1.0	0.3825941595254574	36.31656861723508
GOTERM_BP_FAT	GO:0007286~spermatid development	11	0.6740196078431373	0.1814961739806482	MIA, FMR1, SOTI, HEPH, RB97D, SAK, ARET, DIDUM, CAN, JAR, DJ	765	75	7937	1.5216906318082788	1.0	0.8647484037592365	96.70838764129604
GOTERM_BP_FAT	GO:0048515~spermatid differentiation	11	0.6740196078431373	0.19227982387577292	MIA, FMR1, SOTI, HEPH, RB97D, SAK, ARET, DIDUM, CAN, JAR, DJ	765	76	7937	1.5016683866529066	1.0	0.8747269515500676	97.37438378678664
GOTERM_BP_FAT	GO:0007291~sperm individualization	4	0.24509803921568626	0.5620254637230037	SOTI, DIDUM, JAR, DJ	765	30	7937	1.3833551198257081	1.0	0.9953154133667258	99.9999226652439
GOTERM_BP_FAT	GO:0007349~cellularization	10	0.6127450980392157	0.5974780351324743	PIWI, SCRA, AUB, VLS, FMR1, TWE, SOTI, DIDUM, JAR, DJ	765	97	7937	1.0696044740920423	1.0	0.9967577669591589	99.99998165553919
Annotation Cluster 34	Enrichment Score: 1.072775059717145
Category	Term	Count	%	PValue	Genes	List Total	Pop Hits	Pop Total	Fold Enrichment	Bonferroni	Benjamini	FDR
GOTERM_BP_FAT	GO:0006281~DNA repair	21	1.2867647058823528	0.0014962296383725497	MMS19, MSH6, SSRP, CG9272, REV1, RRP1, TFB4, LIG4, TFB1, RAD1, CG11329, MUS312, MUS308, MRN, CAF1, GKT, PMS2, XPAC, MUS201, ERCC1, FEN1	765	102	7937	2.136063052672049	0.9380901819353987	0.06265086194282232	2.5199884175371
GOTERM_BP_FAT	GO:0006974~response to DNA damage stimulus	21	1.2867647058823528	0.006350459480359288	MMS19, MSH6, SSRP, CG9272, REV1, RRP1, TFB4, LIG4, TFB1, RAD1, CG11329, MUS312, MUS308, MRN, CAF1, GKT, PMS2, XPAC, MUS201, ERCC1, FEN1	765	115	7937	1.8945950554134696	0.9999927664317598	0.1619423029834406	10.290264988753394
GOTERM_MF_FAT	GO:0000014~single-stranded DNA specific endodeoxyribonuclease activity	3	0.1838235294117647	0.059602099561288174	CG2990, MUS201, ERCC1	851	4	7918	6.978260869565217	1.0	0.6461813661190897	60.60105632455246
GOTERM_BP_FAT	GO:0033554~cellular response to stress	23	1.4093137254901962	0.12132282996585263	MMS19, MSH6, SSRP, RRP1, CG9272, REV1, PXT, TFB4, LIG4, TFB1, RAD1, CG11329, MUS312, MUS308, MRN, GKT, CAF1, PMS2, JAFRAC2, XPAC, MUS201, ERCC1, FEN1	765	176	7937	1.3558452168746287	1.0	0.7710590782920679	88.9705928303744
SP_PIR_KEYWORDS	dna repair	8	0.49019607843137253	0.12404986457027997	MSH6, SSRP, RRP1, CG11329, MUS312, GKT, XPAC, TFB1	1576	35	12980	1.8825235678027554	0.9999999999999986	0.8501910228177807	82.25605772327
SP_PIR_KEYWORDS	DNA damage	8	0.49019607843137253	0.15437208836302596	MSH6, SSRP, RRP1, CG11329, MUS312, GKT, XPAC, TFB1	1576	37	12980	1.7807655371107145	1.0	0.872548250919437	88.79781381338756
GOTERM_MF_FAT	GO:0004536~deoxyribonuclease activity	6	0.3676470588235294	0.1945556914265602	RAD1, CG2990, RRP1, MUS201, FEN1, ERCC1	851	29	7918	1.9250374812593702	1.0	0.9077498707573982	96.2348703797009
GOTERM_MF_FAT	GO:0004520~endodeoxyribonuclease activity	4	0.24509803921568626	0.36510131288099035	CG2990, MUS201, FEN1, ERCC1	851	20	7918	1.8608695652173912	1.0	0.9755441157839665	99.89776721523307
GOTERM_MF_FAT	GO:0004518~nuclease activity	12	0.7352941176470588	0.4431374685771977	RAD1, CG2990, CG8368, CG9272, RRP1, RRP6, GKT, CSL4, CG13690, MUS201, FEN1, ERCC1	851	95	7918	1.1752860411899313	1.0	0.9858228824478675	99.98599441308255
GOTERM_MF_FAT	GO:0004519~endonuclease activity	7	0.428921568627451	0.4519402574083607	CG2990, CG9272, RRP1, CG13690, MUS201, FEN1, ERCC1	851	50	7918	1.302608695652174	1.0	0.9862434770548321	99.98899947518419
Annotation Cluster 35	Enrichment Score: 1.0685492098626461
Category	Term	Count	%	PValue	Genes	List Total	Pop Hits	Pop Total	Fold Enrichment	Bonferroni	Benjamini	FDR
INTERPRO	IPR003959:ATPase, AAA-type, core	14	0.857843137254902	3.1728338351112836E-4	CUTLET, CG6512, PCH2, BOR, CG4701, RPT6R, CG3499, RPT4, RPT3R, RPT4R, GNF1, KAT-60L1, ORC1, PONT	1162	40	10196	3.071084337349398	0.34326007439550055	0.0806546497654439	0.5180015863544329
INTERPRO	IPR003960:ATPase, AAA-type, conserved site	9	0.5514705882352942	0.010643574904914114	CG3499, RPT4, RPT3R, RPT4R, CG6512, KAT-60L1, PCH2, CG4701, RPT6R	1162	28	10196	2.820383575116794	0.9999993042847266	0.5877582518624973	16.06489296738912
INTERPRO	IPR005937:26S proteasome subunit P45	4	0.24509803921568626	0.07315596752232484	RPT4, RPT3R, RPT4R, RPT6R	1162	9	10196	3.899789634729394	1.0	0.9389533663635468	71.15759302707544
PIR_SUPERFAMILY	PIRSF001171:ATP-dependent 26S proteinase	3	0.1838235294117647	0.08548652807884792	RPT4, RPT3R, RPT4R	268	5	2596	5.811940298507462	0.9999999999636806	0.9918336538120986	69.0959232659308
GOTERM_CC_FAT	GO:0005838~proteasome regulatory particle	5	0.30637254901960786	0.2307426235024499	RPT4, RPT3R, RPT4R, RPN12R, RPT6R	495	24	4786	2.0143097643097647	1.0	0.7967395262364518	97.46763538869881
GOTERM_CC_FAT	GO:0022624~proteasome accessory complex	5	0.30637254901960786	0.25409622114974223	RPT4, RPT3R, RPT4R, RPN12R, RPT6R	495	25	4786	1.9337373737373738	1.0	0.8182776088372773	98.3559744091216
GOTERM_CC_FAT	GO:0000502~proteasome complex	9	0.5514705882352942	0.26030719073406183	RPT4, RPT3R, RPT4R, PROSALPHA3T, RPN12R, YIP3, PROSBETA2R2, UFD1-LIKE, RPT6R	495	59	4786	1.474884437596302	1.0	0.822636495060737	98.53774961866307
GOTERM_CC_FAT	GO:0008540~proteasome regulatory particle, base subcomplex	3	0.1838235294117647	0.3163674599195931	RPT4, RPT3R, RPT6R	495	11	4786	2.636914600550964	1.0	0.8768530064790747	99.5154076362725
COG_ONTOLOGY	Posttranslational modification, protein turnover, chaperones	19	1.1642156862745099	0.4303059363951717	CG6888, CG8141, NEP5, CG15100, CG17260, CG7573, CG4701, RPT6R, RPT4, DNAJ-H, RT, RPT3R, RPT4R, CG6923, JAFRAC2, CG3349, SKPF, HSP67BB, SKPB	153	138	1237	1.1131476745287487	0.9999999913667185	0.9547071846308994	99.26359803400048
KEGG_PATHWAY	dme03050:Proteasome	7	0.428921568627451	0.4701584779240996	RPT4, RPT3R, RPT4R, PROSALPHA3T, RPN12R, PROSBETA2R2, RPT6R	230	49	2054	1.275776397515528	1.0	0.8774022780128169	99.87492037418824
Annotation Cluster 36	Enrichment Score: 1.0674467775234522
Category	Term	Count	%	PValue	Genes	List Total	Pop Hits	Pop Total	Fold Enrichment	Bonferroni	Benjamini	FDR
GOTERM_MF_FAT	GO:0016274~protein-arginine N-methyltransferase activity	5	0.30637254901960786	0.01629717739633663	ART3, ART6, ART9, CSUL, ART2	851	10	7918	4.652173913043478	0.999993512639202	0.31978319595576354	22.04600663355417
GOTERM_MF_FAT	GO:0016273~arginine N-methyltransferase activity	5	0.30637254901960786	0.01629717739633663	ART3, ART6, ART9, CSUL, ART2	851	10	7918	4.652173913043478	0.999993512639202	0.31978319595576354	22.04600663355417
GOTERM_BP_FAT	GO:0006730~one-carbon metabolic process	13	0.7965686274509803	0.058162046941176694	CG15635, SU(VAR)3-3, SU(VAR)205, CG9666, CG14544, ART3, ART6, CG9531, CG18672, CAF1, CG3669, CG5220, CSUL	765	76	7937	1.7746990024079805	1.0	0.5781321779972444	63.9906469721146
GOTERM_BP_FAT	GO:0032259~methylation	10	0.6127450980392157	0.06417113377925525	ART3, ART6, CG9531, CG15635, CAF1, SU(VAR)205, CG14544, CG9666, CG5220, CSUL	765	53	7937	1.9575779997533607	1.0	0.5958966026922283	67.71256529655147
GOTERM_BP_FAT	GO:0043414~biopolymer methylation	8	0.49019607843137253	0.11439052849294548	ART3, ART6, CG9531, CAF1, SU(VAR)205, CG14544, CG5220, CSUL	765	43	7937	1.9302629578963368	1.0	0.7538748838426753	87.38967226395448
GOTERM_MF_FAT	GO:0008276~protein methyltransferase activity	7	0.428921568627451	0.12176921339307344	ART3, ART6, CG9531, ART9, CAF1, CSUL, ART2	851	32	7918	2.0353260869565215	1.0	0.8202747982690171	86.02743369086667
GOTERM_BP_FAT	GO:0008213~protein amino acid alkylation	6	0.3676470588235294	0.12589925414272868	ART3, ART6, CG9531, CAF1, SU(VAR)205, CSUL	765	28	7937	2.2232492997198876	1.0	0.7782257372603751	89.9098907266874
GOTERM_BP_FAT	GO:0006479~protein amino acid methylation	6	0.3676470588235294	0.12589925414272868	ART3, ART6, CG9531, CAF1, SU(VAR)205, CSUL	765	28	7937	2.2232492997198876	1.0	0.7782257372603751	89.9098907266874
INTERPRO	IPR002052:N-6 adenine-specific DNA methylase, conserved site	4	0.24509803921568626	0.14855260805986556	CG31759, CG9531, CG15635, CG9666	1162	12	10196	2.924842226047045	1.0	0.9870755989391058	92.80610645874165
GOTERM_MF_FAT	GO:0008170~N-methyltransferase activity	7	0.428921568627451	0.16704133429164228	ART3, ART6, ART9, CAF1, L(2)35BD, CSUL, ART2	851	35	7918	1.8608695652173914	1.0	0.8827140616857166	93.73545829034214
SP_PIR_KEYWORDS	methyltransferase	13	0.7965686274509803	0.33358241887272394	CG15635, SU(VAR)3-3, CG9666, L(2)35BD, ART2, ART3, ART6, CG31759, CG9531, ART9, CG1239, CG5220, CSUL	1576	85	12980	1.2596297402209615	1.0	0.9620723687295535	99.50001848307355
Annotation Cluster 37	Enrichment Score: 1.0590823148812818
Category	Term	Count	%	PValue	Genes	List Total	Pop Hits	Pop Total	Fold Enrichment	Bonferroni	Benjamini	FDR
KEGG_PATHWAY	dme00620:Pyruvate metabolism	11	0.6740196078431373	0.030449261692369542	CG7069, ACYP, CG7362, CG11249, CG2964, ACYP2, MENL-1, CG10748, CG10749, CG6083, CG7848	230	47	2054	2.0901017576318224	0.9046411187943083	0.32408275878792914	27.775968689644227
GOTERM_BP_FAT	GO:0006108~malate metabolic process	4	0.24509803921568626	0.034401516773615026	MENL-1, CG10748, CG10749, CG7848	765	8	7937	5.1875816993464055	1.0	0.4524235281240565	44.937936472598295
GOTERM_BP_FAT	GO:0043648~dicarboxylic acid metabolic process	5	0.30637254901960786	0.06076370815777907	MENL-1, CG10748, CG10749, CG7848, CG4434	765	16	7937	3.2422385620915035	1.0	0.5862046525555342	65.64907935265751
GOTERM_MF_FAT	GO:0016615~malate dehydrogenase activity	4	0.24509803921568626	0.08328609720029963	MENL-1, CG10748, CG10749, CG7848	851	10	7918	3.7217391304347824	1.0	0.7469944071930827	73.23434863752574
INTERPRO	IPR016040:NAD(P)-binding domain	12	0.7352941176470588	0.9554705093528707	GMER, AOS1, MENL-1, CG10748, CG31546, CG10749, CG3215, CG34342, CG7140, CG7848, CG1236, CG4434	1162	147	10196	0.716287892093154	1.0	0.9999999999999566	100.0
Annotation Cluster 38	Enrichment Score: 1.034024160094024
Category	Term	Count	%	PValue	Genes	List Total	Pop Hits	Pop Total	Fold Enrichment	Bonferroni	Benjamini	FDR
GOTERM_BP_FAT	GO:0006820~anion transport	11	0.6740196078431373	0.01242829054878035	CG18418, PORIN2, GB, CG11262, CG13801, TOMBOY40, OATP26F, CG7514, CG17140, CG33934, CG4520, INDY-2, CG17139	765	47	7937	2.4282297316089556	0.9999999999189909	0.24939060141112834	19.198273476463278
GOTERM_BP_FAT	GO:0015711~organic anion transport	7	0.428921568627451	0.015157769202701666	CG18418, CG33934, GB, CG11262, OATP26F, CG13801, CG7514, INDY-2	765	22	7937	3.301188354129531	0.9999999999995266	0.28669230751542807	22.92162794251501
GOTERM_MF_FAT	GO:0015142~tricarboxylic acid transmembrane transporter activity	4	0.24509803921568626	0.04568395742881008	CG33934, CG11262, CG7309, CG13801, INDY-2	851	8	7918	4.652173913043478	0.9999999999999982	0.5817439435901821	50.773952995697535
GOTERM_BP_FAT	GO:0015740~C4-dicarboxylate transport	3	0.1838235294117647	0.07601793307386571	CG18418, CG33934, CG7514, INDY-2	765	5	7937	6.225098039215686	1.0	0.6445943091343838	74.01495463369181
GOTERM_MF_FAT	GO:0015556~C4-dicarboxylate transmembrane transporter activity	3	0.1838235294117647	0.12895865458852462	CG18418, CG33934, CG7514, INDY-2	851	6	7918	4.6521739130434785	1.0	0.8334384528493319	87.66419823520832
GOTERM_MF_FAT	GO:0005310~dicarboxylic acid transmembrane transporter activity	4	0.24509803921568626	0.13019438705622696	CG18418, CG33934, CG7309, CG7514, INDY-2	851	12	7918	3.101449275362319	1.0	0.8312019470006698	87.92680773578454
GOTERM_BP_FAT	GO:0015849~organic acid transport	9	0.5514705882352942	0.13281824859716518	CG18418, CG33934, CG12943, CG5535, GB, CG11262, CG32079, CG13801, CG7514, INDY-2	765	53	7937	1.7618201997780245	1.0	0.7912734742773672	91.18816692203488
GOTERM_BP_FAT	GO:0046942~carboxylic acid transport	9	0.5514705882352942	0.13281824859716518	CG18418, CG33934, CG12943, CG5535, GB, CG11262, CG32079, CG13801, CG7514, INDY-2	765	53	7937	1.7618201997780245	1.0	0.7912734742773672	91.18816692203488
GOTERM_BP_FAT	GO:0015746~citrate transport	3	0.1838235294117647	0.1404282289743473	CG33934, CG11262, CG13801, INDY-2	765	7	7937	4.446498599439775	1.0	0.8049731849683647	92.41742084560106
GOTERM_BP_FAT	GO:0006842~tricarboxylic acid transport	3	0.1838235294117647	0.1404282289743473	CG33934, CG11262, CG13801, INDY-2	765	7	7937	4.446498599439775	1.0	0.8049731849683647	92.41742084560106
GOTERM_BP_FAT	GO:0006835~dicarboxylic acid transport	3	0.1838235294117647	0.1404282289743473	CG18418, CG33934, CG7514, INDY-2	765	7	7937	4.446498599439775	1.0	0.8049731849683647	92.41742084560106
GOTERM_MF_FAT	GO:0015137~citrate transmembrane transporter activity	3	0.1838235294117647	0.1681499529182167	CG33934, CG11262, CG13801, INDY-2	851	7	7918	3.987577639751553	1.0	0.8805062452184078	93.86064969068127
GOTERM_MF_FAT	GO:0008509~anion transmembrane transporter activity	12	0.7352941176470588	0.4002590834723584	CG18418, PORIN2, TOMBOY40, OATP26F, CG7514, CG6928, CG17140, CG33934, CG4520, CG9254, CG7091, INDY-2, CG1598, CG17139	851	92	7918	1.2136105860113422	1.0	0.9808238399792172	99.95688836061973
Annotation Cluster 39	Enrichment Score: 1.014045831968809
Category	Term	Count	%	PValue	Genes	List Total	Pop Hits	Pop Total	Fold Enrichment	Bonferroni	Benjamini	FDR
GOTERM_MF_FAT	GO:0003777~microtubule motor activity	17	1.0416666666666665	1.7871306515964102E-4	KLP3A, DHC36C, DHC62B, SPN-F, CMET, DHC16F, KLP59D, KLP10A, CID, CG17150, NCD, NEB, PAV, KLP61F, CG8407, KLP67A, CDLC2	851	56	7918	2.824534161490683	0.12184837738256549	0.00994529285928103	0.2705330742415524
COG_ONTOLOGY	Cytoskeleton	9	0.5514705882352942	0.003050706036839823	GAMMATUB23C, CG17150, DHC36C, DHC62B, PAV, ASP, GAMMATUB37C, DHC16F, DIDUM	153	22	1237	3.3074866310160425	0.09591073099732816	0.09591073099732816	2.631635950560063
INTERPRO	IPR013602:Dynein heavy chain, N-terminal region 2	4	0.24509803921568626	0.17764445667294743	CG17150, DHC36C, DHC62B, DHC16F	1162	13	10196	2.699854362504965	1.0	0.9924752754564251	95.92744285072645
INTERPRO	IPR011704:ATPase associated with various cellular activities, AAA-5	4	0.24509803921568626	0.20811592996896117	CG17150, DHC36C, DHC62B, DHC16F	1162	14	10196	2.507007622326039	1.0	0.9955911348167135	97.80468171141416
INTERPRO	IPR004273:Dynein heavy chain	4	0.24509803921568626	0.20811592996896117	CG17150, DHC36C, DHC62B, DHC16F	1162	14	10196	2.507007622326039	1.0	0.9955911348167135	97.80468171141416
GOTERM_CC_FAT	GO:0005858~axonemal dynein complex	3	0.1838235294117647	0.2763581542962554	DHC36C, DHC62B, DHC16F	495	10	4786	2.9006060606060604	1.0	0.8395830084882197	98.924748460082
GOTERM_CC_FAT	GO:0044447~axoneme part	3	0.1838235294117647	0.35584302884012875	DHC36C, DHC62B, DHC16F	495	12	4786	2.4171717171717173	1.0	0.9083735741239126	99.7894246939565
GOTERM_CC_FAT	GO:0005930~axoneme	3	0.1838235294117647	0.43200076202955423	DHC36C, DHC62B, DHC16F	495	14	4786	2.071861471861472	1.0	0.9420902769464715	99.96388533907144
GOTERM_CC_FAT	GO:0044463~cell projection part	6	0.3676470588235294	0.5615355758538856	DHC36C, DHC62B, TRPL, DHC16F, RDGB, GAS8	495	48	4786	1.2085858585858587	1.0	0.9782021073461243	99.99903963003986
GOTERM_CC_FAT	GO:0042995~cell projection	11	0.6740196078431373	0.7231529673721752	BOSS, CHB, DHC36C, DHC62B, ARMI, TRPL, DHC16F, GLD2, RDGB, GAS8, DJ	495	111	4786	0.9581581581581583	1.0	0.9947608830368854	99.99999847198862
Annotation Cluster 40	Enrichment Score: 1.0038058949336075
Category	Term	Count	%	PValue	Genes	List Total	Pop Hits	Pop Total	Fold Enrichment	Bonferroni	Benjamini	FDR
GOTERM_BP_FAT	GO:0006323~DNA packaging	14	0.857843137254902	0.008068437794929445	FMR1, GLU, ISWI, MCM2, CAP-G, MCM5, CID, CG3708, IAL, NEB, CAF1, ORC5, HIS2B:CG33870, ACF1	765	65	7937	2.23465057817999	0.9999997095871546	0.1840521996598966	12.897715455032921
GOTERM_BP_FAT	GO:0065004~protein-DNA complex assembly	11	0.6740196078431373	0.014386969039034865	TAF2, MCM7, CAF1, ISWI, MCM2, HIS2B:CG33870, ACF1, MCM5, MARS, CG3708, CID	765	48	7937	2.3776416122004354	0.9999999999979744	0.2798929435862052	21.886861398242285
GOTERM_BP_FAT	GO:0034728~nucleosome organization	10	0.6127450980392157	0.02214171007122439	REPT, SNKY, CAF1, ISWI, HIS2B:CG33870, ACF1, MUS201, CG3708, CID, PONT	765	44	7937	2.3579916815210935	1.0	0.3516663369154296	31.726871532755485
GOTERM_BP_FAT	GO:0042766~nucleosome mobilization	4	0.24509803921568626	0.02313026193259242	CAF1, ISWI, ACF1, MUS201	765	7	7937	5.928664799253034	1.0	0.35833065043112167	32.89384297531682
GOTERM_BP_FAT	GO:0006338~chromatin remodeling	10	0.6127450980392157	0.028977564467472322	REPT, SNKY, FMR1, CAF1, INO80, ISWI, SU(VAR)205, ACF1, MUS201, PONT	765	46	7937	2.2554703040636546	1.0	0.4086482353563705	39.42150243711675
GOTERM_BP_FAT	GO:0016584~nucleosome positioning	3	0.1838235294117647	0.048673803641334785	CAF1, ISWI, ACF1	765	4	7937	7.781372549019608	1.0	0.5411738688502048	57.28127758334238
GOTERM_CC_FAT	GO:0016585~chromatin remodeling complex	8	0.49019607843137253	0.080543299824888	BAP170, REPT, CAF1, INO80, ISWI, ACF1, MUS201, PONT	495	37	4786	2.0905268905268906	0.9999999999999991	0.5144688797995289	69.17059721393844
GOTERM_CC_FAT	GO:0016589~NURF complex	3	0.1838235294117647	0.08610985592396288	CAF1, ISWI, ACF1	495	5	4786	5.801212121212121	0.9999999999999999	0.5246818614200424	71.68550091310757
GOTERM_CC_FAT	GO:0008623~chromatin accessibility complex	3	0.1838235294117647	0.08610985592396288	ISWI, ACF1, MUS201	495	5	4786	5.801212121212121	0.9999999999999999	0.5246818614200424	71.68550091310757
GOTERM_CC_FAT	GO:0031010~ISWI complex	3	0.1838235294117647	0.08610985592396288	CAF1, ISWI, ACF1	495	5	4786	5.801212121212121	0.9999999999999999	0.5246818614200424	71.68550091310757
GOTERM_BP_FAT	GO:0006333~chromatin assembly or disassembly	10	0.6127450980392157	0.09293375215027438	RHI, FMR1, CAF1, ISWI, HIS2B:CG33870, SU(VAR)205, ACF1, CG3708, CID, CHD3	765	57	7937	1.8202041050338265	1.0	0.7036759185170594	81.03544899986986
GOTERM_BP_FAT	GO:0043044~ATP-dependent chromatin remodeling	4	0.24509803921568626	0.1013373357913846	REPT, SNKY, ISWI, PONT	765	12	7937	3.45838779956427	1.0	0.7244837711919209	83.8177071283655
GOTERM_BP_FAT	GO:0016568~chromatin modification	16	0.9803921568627451	0.11767778553146158	REPT, SU(VAR)3-3, SNKY, FMR1, BALL, INO80, ISWI, TOPORS, SU(VAR)205, BORR, IAL, CG31703, CAF1, ACF1, MUS201, PONT	765	112	7937	1.4821661998132585	1.0	0.7621018141967573	88.16420348838675
GOTERM_CC_FAT	GO:0016590~ACF complex	3	0.1838235294117647	0.12055285302094784	CAF1, ISWI, ACF1	495	6	4786	4.834343434343435	1.0	0.6122544122763348	83.47227519658193
GOTERM_BP_FAT	GO:0031497~chromatin assembly	7	0.428921568627451	0.12696994375177367	FMR1, CAF1, ISWI, HIS2B:CG33870, ACF1, CG3708, CID	765	36	7937	2.017392883079158	1.0	0.7792474842206258	90.11850356035434
GOTERM_BP_FAT	GO:0006334~nucleosome assembly	6	0.3676470588235294	0.1408029187565244	CAF1, ISWI, HIS2B:CG33870, ACF1, CG3708, CID	765	29	7937	2.1465855307640296	1.0	0.8040414503522388	92.4735636577952
GOTERM_CC_FAT	GO:0005678~chromatin assembly complex	3	0.1838235294117647	0.2362143636139916	CAF1, ISWI, ACF1	495	9	4786	3.222895622895623	1.0	0.8006918828051711	97.70869193262021
SP_PIR_KEYWORDS	chromatin regulator	11	0.6740196078431373	0.2443117029486023	REPT, IAL, SU(VAR)3-3, BALL, CAF1, INO80, ISWI, SU(VAR)205, TOPORS, CG2982, PONT	1576	64	12980	1.4155694796954315	1.0	0.9312145031806761	97.4193725153689
GOTERM_BP_FAT	GO:0043486~histone exchange	3	0.1838235294117647	0.28669036324712094	REPT, SNKY, PONT	765	11	7937	2.829590017825312	1.0	0.9430873710798772	99.68444468306534
GOTERM_BP_FAT	GO:0048813~dendrite morphogenesis	11	0.6740196078431373	0.7008641148053939	MBF1, CAF1, HMGD, CHINMO, CG5343, ISWI, GCM, ACF1, TUM, CG34340, SENS	765	117	7937	0.9754427126976146	1.0	0.9990129653198653	99.99999988358692
GOTERM_BP_FAT	GO:0016358~dendrite development	11	0.6740196078431373	0.7008641148053939	MBF1, CAF1, HMGD, CHINMO, CG5343, ISWI, GCM, ACF1, TUM, CG34340, SENS	765	117	7937	0.9754427126976146	1.0	0.9990129653198653	99.99999988358692
GOTERM_BP_FAT	GO:0007517~muscle organ development	8	0.49019607843137253	0.9851805487166725	RT, CAF1, HMGD, BLOW, CG5343, ISWI, ACF1, CG34340	765	140	7937	0.5928664799253035	1.0	0.999999936963925	100.0
Annotation Cluster 41	Enrichment Score: 0.9780342136331984
Category	Term	Count	%	PValue	Genes	List Total	Pop Hits	Pop Total	Fold Enrichment	Bonferroni	Benjamini	FDR
GOTERM_MF_FAT	GO:0003678~DNA helicase activity	12	0.7352941176470588	0.0025294203949319622	PSF1, CG2990, REPT, MCM7, DPA, ARMI, INO80, ISWI, MCM2, MCM5, PONT, CHD3	851	40	7918	2.791304347826087	0.8413759302596282	0.07384847677388762	3.765956137973314
GOTERM_BP_FAT	GO:0034728~nucleosome organization	10	0.6127450980392157	0.02214171007122439	REPT, SNKY, CAF1, ISWI, HIS2B:CG33870, ACF1, MUS201, CG3708, CID, PONT	765	44	7937	2.3579916815210935	1.0	0.3516663369154296	31.726871532755485
GOTERM_BP_FAT	GO:0006338~chromatin remodeling	10	0.6127450980392157	0.028977564467472322	REPT, SNKY, FMR1, CAF1, INO80, ISWI, SU(VAR)205, ACF1, MUS201, PONT	765	46	7937	2.2554703040636546	1.0	0.4086482353563705	39.42150243711675
GOTERM_BP_FAT	GO:0006325~chromatin organization	24	1.4705882352941175	0.05838654265902423	REPT, SCF, SU(VAR)3-3, SNKY, FMR1, BALL, INO80, ISWI, TOPORS, SU(VAR)205, CG3708, CID, BORR, IAL, RHI, CG31703, HMGD, CAF1, STI, HIS2B:CG33870, ACF1, MUS201, PONT, CHD3	765	170	7937	1.4647289504036909	1.0	0.5767665635031113	64.13667039122399
GOTERM_CC_FAT	GO:0000790~nuclear chromatin	8	0.49019607843137253	0.07133115333424372	STIL, REPT, HMGD, INO80, TOPI, SU(VAR)205, CID, PONT	495	36	4786	2.1485970819304154	0.9999999999999467	0.4781015548782521	64.54842154957132
GOTERM_BP_FAT	GO:0016572~histone phosphorylation	3	0.1838235294117647	0.07601793307386571	BORR, IAL, BALL	765	5	7937	6.225098039215686	1.0	0.6445943091343838	74.01495463369181
GOTERM_CC_FAT	GO:0016585~chromatin remodeling complex	8	0.49019607843137253	0.080543299824888	BAP170, REPT, CAF1, INO80, ISWI, ACF1, MUS201, PONT	495	37	4786	2.0905268905268906	0.9999999999999991	0.5144688797995289	69.17059721393844
GOTERM_BP_FAT	GO:0006333~chromatin assembly or disassembly	10	0.6127450980392157	0.09293375215027438	RHI, FMR1, CAF1, ISWI, HIS2B:CG33870, SU(VAR)205, ACF1, CG3708, CID, CHD3	765	57	7937	1.8202041050338265	1.0	0.7036759185170594	81.03544899986986
GOTERM_CC_FAT	GO:0000785~chromatin	17	1.0416666666666665	0.1174627968628977	STIL, E2F2, PIWI, REPT, CG7046, BALL, GLU, INO80, SU(VAR)205, CID, BORR, RHI, HMGD, TOPI, HIS2B:CG33870, PONT, CHD3	495	113	4786	1.4545812103334226	1.0	0.6154453095342346	82.63964065417764
GOTERM_BP_FAT	GO:0016568~chromatin modification	16	0.9803921568627451	0.11767778553146158	REPT, SU(VAR)3-3, SNKY, FMR1, BALL, INO80, ISWI, TOPORS, SU(VAR)205, BORR, IAL, CG31703, CAF1, ACF1, MUS201, PONT	765	112	7937	1.4821661998132585	1.0	0.7621018141967573	88.16420348838675
GOTERM_BP_FAT	GO:0016569~covalent chromatin modification	9	0.5514705882352942	0.15482416927844667	BORR, REPT, IAL, SU(VAR)3-3, CG31703, BALL, CAF1, SU(VAR)205, PONT	765	55	7937	1.6977540106951872	1.0	0.8272338190958053	94.31424534840264
GOTERM_BP_FAT	GO:0016570~histone modification	9	0.5514705882352942	0.15482416927844667	BORR, REPT, IAL, SU(VAR)3-3, CG31703, BALL, CAF1, SU(VAR)205, PONT	765	55	7937	1.6977540106951872	1.0	0.8272338190958053	94.31424534840264
GOTERM_CC_FAT	GO:0031011~Ino80 complex	3	0.1838235294117647	0.1576302350030699	REPT, INO80, PONT	495	7	4786	4.143722943722944	1.0	0.7051994102753746	90.96198843066409
GOTERM_CC_FAT	GO:0033202~DNA helicase complex	3	0.1838235294117647	0.19643386044171074	REPT, INO80, PONT	495	8	4786	3.6257575757575755	1.0	0.7725165988724324	95.33263940698151
SP_PIR_KEYWORDS	chromosomal protein	8	0.49019607843137253	0.24256584507404508	BORR, SSRP, IAL, BALL, HMGD, HIS2B:CG33870, SU(VAR)205, CID	1576	42	12980	1.5687696398356294	1.0	0.936506391315012	97.34044360432432
SP_PIR_KEYWORDS	chromatin regulator	11	0.6740196078431373	0.2443117029486023	REPT, IAL, SU(VAR)3-3, BALL, CAF1, INO80, ISWI, SU(VAR)205, TOPORS, CG2982, PONT	1576	64	12980	1.4155694796954315	1.0	0.9312145031806761	97.4193725153689
GOTERM_BP_FAT	GO:0016573~histone acetylation	3	0.1838235294117647	0.4309400517372188	REPT, CAF1, PONT	765	15	7937	2.075032679738562	1.0	0.9843405611425502	99.99329211295827
GOTERM_BP_FAT	GO:0006473~protein amino acid acetylation	3	0.1838235294117647	0.4646746844141802	REPT, CAF1, PONT	765	16	7937	1.945343137254902	1.0	0.9886975362916983	99.9976329991587
GOTERM_BP_FAT	GO:0043543~protein amino acid acylation	3	0.1838235294117647	0.5583119495248384	REPT, CAF1, PONT	765	19	7937	1.6381836945304435	1.0	0.9952328742176709	99.99991069487804
Annotation Cluster 42	Enrichment Score: 0.9605726293268826
Category	Term	Count	%	PValue	Genes	List Total	Pop Hits	Pop Total	Fold Enrichment	Bonferroni	Benjamini	FDR
GOTERM_MF_FAT	GO:0016298~lipase activity	17	1.0416666666666665	0.03160531058658733	CG3942, CG8526, CG18284, CG34447, CG6962, CG18641, CG30184, CG11608, CG31872, CG7329, CG10133, CG11600, CG34375, CG18530, CG14034, CG14507, CG11598	851	91	7918	1.7381748686096512	0.9999999999275407	0.4771995539902325	38.53949073961122
INTERPRO	IPR000073:Alpha/beta hydrolase fold-1	10	0.6127450980392157	0.03798885005592608	CG14717, CG31872, CG11608, CG18284, CG15111, CG7329, CG11600, CG18530, HYDR1, CG11598	1162	41	10196	2.140128458083204	1.0	0.8505213184574117	46.94505341393771
INTERPRO	IPR006693:AB-hydrolase associated lipase region	7	0.428921568627451	0.03964229233045635	CG31872, CG11608, CG18284, CG7329, CG11600, CG18530, CG11598	1162	23	10196	2.670508119434259	1.0	0.8525293111414458	48.41787931895701
GOTERM_MF_FAT	GO:0004623~phospholipase A2 activity	4	0.24509803921568626	0.15642114145698877	CG10133, CG34375, CG30184, CG14507	851	13	7918	2.862876254180602	1.0	0.8726820682189607	92.4092144071512
GOTERM_MF_FAT	GO:0004091~carboxylesterase activity	16	0.9803921568627451	0.17017707145295358	ALPHA-EST4, CG8526, CG10175, CG34447, CG3841, CG30184, CG11608, CG31872, CG7329, CG10133, CG11600, CG11913, CG34375, CG18530, CG14507, CG11598	851	107	7918	1.391304347826087	1.0	0.879849626675035	94.08354146346973
GOTERM_MF_FAT	GO:0004806~triacylglycerol lipase activity	7	0.428921568627451	0.2363684224526337	CG31872, CG11608, CG34447, CG7329, CG11600, CG18530, CG11598	851	39	7918	1.670011148272018	1.0	0.9367883828000751	98.32169667536971
GOTERM_MF_FAT	GO:0004620~phospholipase activity	8	0.49019607843137253	0.2524197509484641	CG3942, CG8526, CG6962, CG10133, CG34375, CG30184, CG14507, CG14034	851	48	7918	1.5507246376811594	1.0	0.9403894506388387	98.78372712062877
INTERPRO	IPR013090:Phospholipase A2, active site	3	0.1838235294117647	0.27348575399621416	CG34375, CG30184, CG14507	1162	9	10196	2.924842226047046	1.0	0.9986593359139072	99.4640506394314
Annotation Cluster 43	Enrichment Score: 0.918316938297537
Category	Term	Count	%	PValue	Genes	List Total	Pop Hits	Pop Total	Fold Enrichment	Bonferroni	Benjamini	FDR
GOTERM_MF_FAT	GO:0051287~NAD or NADH binding	10	0.6127450980392157	0.02331901535977821	CG3483, CG32026, MENL-1, CG9010, CG8102, CG3215, CG7755, CG11913, CG7848, CG1236	851	40	7918	2.326086956521739	0.9999999644993399	0.4053662039581817	30.067006164409293
GOTERM_MF_FAT	GO:0004449~isocitrate dehydrogenase (NAD+) activity	3	0.1838235294117647	0.12895865458852462	CG3483, CG32026, CG7755	851	6	7918	4.6521739130434785	1.0	0.8334384528493319	87.66419823520832
GOTERM_MF_FAT	GO:0004448~isocitrate dehydrogenase activity	3	0.1838235294117647	0.1681499529182167	CG3483, CG32026, CG7755	851	7	7918	3.987577639751553	1.0	0.8805062452184078	93.86064969068127
INTERPRO	IPR001804:Isocitrate/isopropylmalate dehydrogenase	3	0.1838235294117647	0.18501483870995056	CG3483, CG32026, CG7755	1162	7	10196	3.7605114334890586	1.0	0.9927637171300422	96.48538745901999
GOTERM_MF_FAT	GO:0000287~magnesium ion binding	14	0.857843137254902	0.27374821436991936	EYA, PPM1, REV1, RRP1, CG7362, CG2964, CG7069, IAL, FIG, CG11249, PMM45A, CG3483, CG32026, CG7755	851	100	7918	1.302608695652174	1.0	0.9492703822776357	99.21567095272026
Annotation Cluster 44	Enrichment Score: 0.895657082503337
Category	Term	Count	%	PValue	Genes	List Total	Pop Hits	Pop Total	Fold Enrichment	Bonferroni	Benjamini	FDR
GOTERM_BP_FAT	GO:0046011~regulation of oskar mRNA translation	6	0.3676470588235294	0.005438590789540021	BICC, ORB, AUB, ARMI, VAS, ARET	765	13	7937	4.7885369532428355	0.9999602332704509	0.15304374145110677	8.876606074901627
GOTERM_BP_FAT	GO:0043631~RNA polyadenylation	6	0.3676470588235294	0.018913010025023443	ORB, RRP6, PABP2, VAS, GLD2, ARET	765	17	7937	3.6618223760092268	0.9999999999999996	0.3199702846442607	27.780941901780498
GOTERM_BP_FAT	GO:0006378~mRNA polyadenylation	5	0.30637254901960786	0.03894969157458511	ORB, RRP6, PABP2, VAS, ARET	765	14	7937	3.7054154995331463	1.0	0.4796404856704203	49.195541345914464
GOTERM_BP_FAT	GO:0031123~RNA 3'-end processing	7	0.428921568627451	0.04676767365243341	ORB, RRP6, PABP2, VAS, GLD2, ARET, SLBP	765	28	7937	2.5937908496732027	1.0	0.5326209656298555	55.7986158708833
GOTERM_BP_FAT	GO:0031124~mRNA 3'-end processing	6	0.3676470588235294	0.07441288656469529	ORB, RRP6, PABP2, VAS, ARET, SLBP	765	24	7937	2.5937908496732023	1.0	0.6390304951084413	73.23473639556877
GOTERM_BP_FAT	GO:0006417~regulation of translation	10	0.6127450980392157	0.2539237080030167	BICC, ORB, BOL, AUB, CG7414, ARMI, FMR1, VAS, ARET, MUS301	765	72	7937	1.4409949164851126	1.0	0.9278689879599948	99.32150391736481
GOTERM_BP_FAT	GO:0007293~germarium-derived egg chamber formation	9	0.5514705882352942	0.25744190363520786	ORB, HSP60C, CHB, FMR1, ASP, SPN-D, VAS, ARET, MUS301	765	63	7937	1.4821661998132585	1.0	0.9299715078365669	99.37402550033346
GOTERM_BP_FAT	GO:0048134~germ-line cyst formation	4	0.24509803921568626	0.32916480401733134	ORB, BOL, VAS, ARET	765	21	7937	1.9762215997510115	1.0	0.9602481333933791	99.88918248060808
GOTERM_BP_FAT	GO:0006397~mRNA processing	18	1.1029411764705883	0.6959213823579928	ORB, RRP6, CSL4, SM, ARET, CG16941, CG3225, L(2)35BD, SLBP, SMN, CG15440, CG7907, PABP2, HEPH, GLD2, VAS, CG4291, CSTF-50	765	194	7937	0.9626440266828381	1.0	0.9989383818719048	99.99999984607126
GOTERM_BP_FAT	GO:0016071~mRNA metabolic process	20	1.2254901960784315	0.7191022012919956	ORB, RRP6, CSL4, SM, ARET, CG16941, CG3225, UPF3, L(2)35BD, SLBP, SMN, CG15440, CG7907, ARMI, PABP2, HEPH, GLD2, VAS, CG4291, CSTF-50	765	219	7937	0.947503506729937	1.0	0.9992643432001318	99.99999996015993
SP_PIR_KEYWORDS	mrna processing	4	0.24509803921568626	0.9360098831540067	PABP2, GLD2, L(2)35BD, SLBP	1576	47	12980	0.7009396263095367	1.0	0.999762205657465	99.99999999999997
Annotation Cluster 45	Enrichment Score: 0.8692178233973823
Category	Term	Count	%	PValue	Genes	List Total	Pop Hits	Pop Total	Fold Enrichment	Bonferroni	Benjamini	FDR
KEGG_PATHWAY	dme04914:Progesterone-mediated oocyte maturation	11	0.6740196078431373	0.01199251190478774	CYCB3, ORB, FZR2, CYCA, SHTD, CYCB, BUB1, REV7, CDC16, MR, CDC27	230	41	2054	2.3959703075291623	0.600259690380258	0.16755492371189173	11.923117806502049
GOTERM_CC_FAT	GO:0000152~nuclear ubiquitin ligase complex	4	0.24509803921568626	0.25314886688118854	SHTD, CDC16, SKPF, MR	495	17	4786	2.274985145573381	1.0	0.82131797691585	98.32647179197667
GOTERM_CC_FAT	GO:0005680~anaphase-promoting complex	3	0.1838235294117647	0.2763581542962554	SHTD, CDC16, MR	495	10	4786	2.9006060606060604	1.0	0.8395830084882197	98.924748460082
GOTERM_CC_FAT	GO:0000151~ubiquitin ligase complex	6	0.3676470588235294	0.39753033699415763	MORGUE, AGO, SHTD, CDC16, SKPF, MR	495	40	4786	1.4503030303030302	1.0	0.9269003356073235	99.9175407621017
Annotation Cluster 46	Enrichment Score: 0.861243454237521
Category	Term	Count	%	PValue	Genes	List Total	Pop Hits	Pop Total	Fold Enrichment	Bonferroni	Benjamini	FDR
GOTERM_BP_FAT	GO:0034728~nucleosome organization	10	0.6127450980392157	0.02214171007122439	REPT, SNKY, CAF1, ISWI, HIS2B:CG33870, ACF1, MUS201, CG3708, CID, PONT	765	44	7937	2.3579916815210935	1.0	0.3516663369154296	31.726871532755485
GOTERM_CC_FAT	GO:0035267~NuA4 histone acetyltransferase complex	4	0.24509803921568626	0.11898961533054789	REPT, HIS2B:CG33870, EAF6, PONT	495	12	4786	3.222895622895623	1.0	0.613759745752152	83.0558012009759
GOTERM_CC_FAT	GO:0043189~H4/H2A histone acetyltransferase complex	4	0.24509803921568626	0.25314886688118854	REPT, HIS2B:CG33870, EAF6, PONT	495	17	4786	2.274985145573381	1.0	0.82131797691585	98.32647179197667
GOTERM_CC_FAT	GO:0000123~histone acetyltransferase complex	4	0.24509803921568626	0.5381829997046488	REPT, HIS2B:CG33870, EAF6, PONT	495	27	4786	1.4323980546202768	1.0	0.9733745896148375	99.99801285978202
Annotation Cluster 47	Enrichment Score: 0.8466040821631089
Category	Term	Count	%	PValue	Genes	List Total	Pop Hits	Pop Total	Fold Enrichment	Bonferroni	Benjamini	FDR
INTERPRO	IPR013085:Zinc finger, U1-C type	3	0.1838235294117647	0.10253425417049689	CG1231, CG17098, CG4291	1162	5	10196	5.264716006884682	1.0	0.9696837527281604	82.9748318019942
SMART	SM00451:ZnF_U1	4	0.24509803921568626	0.15840435474173126	CG1231, CG11586, CG17098, CG4291	522	13	4824	2.843501326259947	1.0	0.905924377040193	89.09039794451287
INTERPRO	IPR003604:Zinc finger, U1-type	4	0.24509803921568626	0.17764445667294743	CG1231, CG11586, CG17098, CG4291	1162	13	10196	2.699854362504965	1.0	0.9924752754564251	95.92744285072645
Annotation Cluster 48	Enrichment Score: 0.8343623482340896
Category	Term	Count	%	PValue	Genes	List Total	Pop Hits	Pop Total	Fold Enrichment	Bonferroni	Benjamini	FDR
GOTERM_BP_FAT	GO:0042026~protein refolding	4	0.24509803921568626	0.007657609489914293	HSP27, HSP60C, HSP60, HSP67BB	765	5	7937	8.300130718954248	0.999999373172063	0.17993310085667313	12.280754815174976
PIR_SUPERFAMILY	PIRSF036514:alpha-crystallin-related small heat shock protein	4	0.24509803921568626	0.027507044188202698	HSP27, HSP26, HSP23, HSP67BB	268	7	2596	5.535181236673774	0.9994486100110758	0.9765183052373935	30.685962283989344
GOTERM_BP_FAT	GO:0009408~response to heat	12	0.7352941176470588	0.05872311401663388	HSP27, CG2887, CG32727, HSP60D, HSP68, HSP26, CG7182, HSP60, THOC5, HSP23, HSC70-2, HSP67BB	765	68	7937	1.8309111880046134	1.0	0.5761341908009463	64.3545495895588
SP_PIR_KEYWORDS	heat shock	4	0.24509803921568626	0.06245575469071001	HSP27, HSP26, HSP23, HSP67BB	1576	8	12980	4.118020304568527	0.9999999405875735	0.7219362298138392	56.913253058523836
SP_PIR_KEYWORDS	stress-induced protein	4	0.24509803921568626	0.06245575469071001	HSP27, HSP26, HSP23, HSP67BB	1576	8	12980	4.118020304568527	0.9999999405875735	0.7219362298138392	56.913253058523836
INTERPRO	IPR001436:Alpha crystallin/Heat shock protein	4	0.24509803921568626	0.07315596752232484	HSP27, HSP26, HSP23, HSP67BB	1162	9	10196	3.899789634729394	1.0	0.9389533663635468	71.15759302707544
GOTERM_BP_FAT	GO:0009266~response to temperature stimulus	12	0.7352941176470588	0.0886169881609798	HSP27, CG2887, CG32727, HSP60D, HSP68, HSP26, CG7182, HSP60, THOC5, HSP23, HSC70-2, HSP67BB	765	73	7937	1.7055063121138867	1.0	0.688051224401173	79.43689360475197
SP_PIR_KEYWORDS	stress response	6	0.3676470588235294	0.13803527925299258	HSP27, HSP68, HSP26, HSP23, HSC70-2, HSP67BB	1576	23	12980	2.1485323328183625	1.0	0.8528316455404772	85.61880932361612
INTERPRO	IPR002068:Heat shock protein Hsp20	4	0.24509803921568626	0.14855260805986556	HSP27, HSP26, HSP23, HSP67BB	1162	12	10196	2.924842226047045	1.0	0.9870755989391058	92.80610645874165
INTERPRO	IPR013126:Heat shock protein 70	4	0.24509803921568626	0.17764445667294743	HSC70CB, HSP68, CG7182, HSC70-2	1162	13	10196	2.699854362504965	1.0	0.9924752754564251	95.92744285072645
INTERPRO	IPR001023:Heat shock protein Hsp70	4	0.24509803921568626	0.17764445667294743	HSC70CB, HSP68, CG7182, HSC70-2	1162	13	10196	2.699854362504965	1.0	0.9924752754564251	95.92744285072645
INTERPRO	IPR018181:Heat shock protein 70, conserved site	3	0.1838235294117647	0.40417934340482026	HSC70CB, HSP68, HSC70-2	1162	12	10196	2.193631669535284	1.0	0.9998486969851492	99.9791289244224
GOTERM_BP_FAT	GO:0009628~response to abiotic stimulus	19	1.1642156862745099	0.7623807371570406	CG4476, HSP27, HSP60D, HSP26, CG7182, HSP60, LIG4, HSP23, HSC70-2, CG2887, CG32727, HSP68, NMO, TRPL, THOC5, RDGB, HSP67BB, CDSA, YURI	765	214	7937	0.9211593671736606	1.0	0.999602462064711	99.9999999977002
GOTERM_BP_FAT	GO:0007568~aging	7	0.428921568627451	0.8948322047295126	HSP27, MGAT1, HSP68, MTHL12, CG33934, HSP26, INDY-2, HSP67BB	765	93	7937	0.7809262773209642	1.0	0.9999728472052347	100.0
GOTERM_BP_FAT	GO:0010259~multicellular organismal aging	7	0.428921568627451	0.8948322047295126	HSP27, MGAT1, HSP68, MTHL12, CG33934, HSP26, INDY-2, HSP67BB	765	93	7937	0.7809262773209642	1.0	0.9999728472052347	100.0
GOTERM_BP_FAT	GO:0008340~determination of adult life span	7	0.428921568627451	0.8948322047295126	HSP27, MGAT1, HSP68, MTHL12, CG33934, HSP26, INDY-2, HSP67BB	765	93	7937	0.7809262773209642	1.0	0.9999728472052347	100.0
Annotation Cluster 49	Enrichment Score: 0.828854003408548
Category	Term	Count	%	PValue	Genes	List Total	Pop Hits	Pop Total	Fold Enrichment	Bonferroni	Benjamini	FDR
GOTERM_BP_FAT	GO:0007143~female meiosis	13	0.7965686274509803	0.01565279068223521	MEI-S332, MUD, KLP3A, SCA, DHD, BALL, OAF, MUS301, FZY, NCD, PAV, TWE, MEI-218	765	63	7937	2.1409067330635954	0.9999999999998139	0.28883279323935085	23.5793540955629
GOTERM_BP_FAT	GO:0007056~spindle assembly involved in female meiosis	3	0.1838235294117647	0.1404282289743473	MUD, NCD, TWE	765	7	7937	4.446498599439775	1.0	0.8049731849683647	92.41742084560106
GOTERM_BP_FAT	GO:0051225~spindle assembly	5	0.30637254901960786	0.39414939732940873	MUD, CHB, NCD, TWE, KLP67A	765	33	7937	1.5719944543473956	1.0	0.9776369336753217	99.98048596041676
GOTERM_BP_FAT	GO:0000212~meiotic spindle organization	3	0.1838235294117647	0.5583119495248384	MUD, NCD, TWE	765	19	7937	1.6381836945304435	1.0	0.9952328742176709	99.99991069487804
Annotation Cluster 50	Enrichment Score: 0.7943751512711749
Category	Term	Count	%	PValue	Genes	List Total	Pop Hits	Pop Total	Fold Enrichment	Bonferroni	Benjamini	FDR
GOTERM_BP_FAT	GO:0051325~interphase	6	0.3676470588235294	0.08599175558926372	E2F2, RCA1, HD, CYCA, CYCB, CDC2C	765	25	7937	2.4900392156862745	1.0	0.6815435352265603	78.40359384720452
GOTERM_BP_FAT	GO:0051329~interphase of mitotic cell cycle	6	0.3676470588235294	0.08599175558926372	E2F2, RCA1, HD, CYCA, CYCB, CDC2C	765	25	7937	2.4900392156862745	1.0	0.6815435352265603	78.40359384720452
GOTERM_BP_FAT	GO:0000086~G2/M transition of mitotic cell cycle	3	0.1838235294117647	0.24940524838892122	CYCA, CYCB, CDC2C	765	10	7937	3.112549019607843	1.0	0.9247978252378593	99.2479528738005
GOTERM_BP_FAT	GO:0000082~G1/S transition of mitotic cell cycle	3	0.1838235294117647	0.3603132023569724	E2F2, RCA1, CDC2C	765	13	7937	2.3942684766214177	1.0	0.9685323586587825	99.95072251062231
Annotation Cluster 51	Enrichment Score: 0.7561723831152429
Category	Term	Count	%	PValue	Genes	List Total	Pop Hits	Pop Total	Fold Enrichment	Bonferroni	Benjamini	FDR
GOTERM_MF_FAT	GO:0004386~helicase activity	23	1.4093137254901962	0.0024662030016039892	CG7922, REPT, DPA, CG10445, INO80, CG9630, ISWI, MCM2, CG8915, CG3225, MCM5, MUS301, PSF1, CG2990, MCM7, ARMI, MUS308, CG9323, VAS, CG5589, LDS, PONT, CHD3	851	109	7918	1.9633027522935782	0.8338964829046183	0.07508158277823973	3.6734706822390883
SMART	SM00487:DEXDc	14	0.857843137254902	0.056202915415871316	CG7922, CG10445, INO80, CG9630, ISWI, CG8915, CG3225, MUS301, MUS308, CG9323, VAS, CG5589, LDS, CHD3	522	75	4824	1.7250574712643678	0.9999985980867823	0.7063136653202964	52.43721351322665
SMART	SM00490:HELICc	14	0.857843137254902	0.06143743895529938	CG7922, CG10445, INO80, CG9630, ISWI, CG8915, CG3225, MUS301, MUS308, CG9323, VAS, CG5589, LDS, CHD3	522	76	4824	1.7023593466424682	0.9999996163530578	0.7080371159063318	55.71703150388252
INTERPRO	IPR014021:Helicase, superfamily 1 and 2, ATP-binding	14	0.857843137254902	0.06700162106533179	CG7922, CG10445, INO80, CG9630, ISWI, CG8915, CG3225, MUS301, MUS308, CG9323, VAS, CG5589, LDS, CHD3	1162	73	10196	1.6827859382736428	1.0	0.9329744272519251	67.85813147103285
SP_PIR_KEYWORDS	helicase	15	0.9191176470588236	0.0781632547174521	REPT, INO80, CG9630, ISWI, CG8915, CG3225, MUS301, ARMI, MUS308, CG9323, VAS, CG5589, LDS, CHD3, PONT	1576	77	12980	1.6044234952864396	0.9999999992401357	0.7768360702931262	65.44213035468846
INTERPRO	IPR014001:DEAD-like helicase, N-terminal	14	0.857843137254902	0.07977986278481153	CG7922, CG10445, INO80, CG9630, ISWI, CG8915, CG3225, MUS301, MUS308, CG9323, VAS, CG5589, LDS, CHD3	1162	75	10196	1.6379116465863455	1.0	0.9490746911451226	74.35204854966786
INTERPRO	IPR001650:DNA/RNA helicase, C-terminal	14	0.857843137254902	0.08671383911793767	CG7922, CG10445, INO80, CG9630, ISWI, CG8915, CG3225, MUS301, MUS308, CG9323, VAS, CG5589, LDS, CHD3	1162	76	10196	1.6163601775523144	1.0	0.9576918541037032	77.33828444574779
UP_SEQ_FEATURE	nucleotide phosphate-binding region:ATP	26	1.5931372549019607	0.08981130775023655	CG9630, INO80, ISWI, JAR, GSKT, ORC5, KLP61F, ORC1, LDS, PONT, CHD3, CG1598, MSH6, REPT, DPA, BALL, MCM2, SAK, KLP10A, IAL, NCD, ARMI, CDC2C, GNF1, VAS, SELD	290	196	2975	1.3608374384236452	1.0	0.9999999989131702	75.52161306495482
INTERPRO	IPR002464:DNA/RNA helicase, ATP-dependent, DEAH-box type, conserved site	5	0.30637254901960786	0.11955309882882346	CG9323, ISWI, CG3225, LDS, CHD3	1162	17	10196	2.5807431406297456	1.0	0.9802263870420156	87.55448237366316
INTERPRO	IPR000330:SNF2-related	5	0.30637254901960786	0.1405905328342522	CG10445, INO80, ISWI, LDS, CHD3	1162	18	10196	2.437368521705871	1.0	0.9860361953649849	91.62238396675319
UP_SEQ_FEATURE	domain:Helicase ATP-binding	6	0.3676470588235294	0.1601524834042855	CG9630, INO80, ISWI, VAS, LDS, CHD3	290	30	2975	2.0517241379310343	1.0	0.9999999951323967	92.64866851669373
UP_SEQ_FEATURE	domain:Helicase C-terminal	6	0.3676470588235294	0.1601524834042855	CG9630, INO80, ISWI, VAS, LDS, CHD3	290	30	2975	2.0517241379310343	1.0	0.9999999951323967	92.64866851669373
GOTERM_MF_FAT	GO:0008094~DNA-dependent ATPase activity	7	0.428921568627451	0.18351549573142809	CG2990, GNF1, RFC38, ISWI, SPN-D, LDS, CHD3	851	36	7918	1.8091787439613527	1.0	0.8964448620138186	95.37198608930956
UP_SEQ_FEATURE	short sequence motif:DEAH box	3	0.1838235294117647	0.21522375334803262	ISWI, LDS, CHD3	290	9	2975	3.4195402298850577	1.0	0.9999998813474992	97.33404683640443
GOTERM_MF_FAT	GO:0070035~purine NTP-dependent helicase activity	11	0.6740196078431373	0.32528764471204163	CG7922, CG2990, MUS308, CG9323, CG9630, VAS, CG8915, CG3225, CG5589, MUS301, CHD3	851	78	7918	1.3121516164994425	1.0	0.9707391283418059	99.74298951106124
GOTERM_MF_FAT	GO:0008026~ATP-dependent helicase activity	11	0.6740196078431373	0.32528764471204163	CG7922, CG2990, MUS308, CG9323, CG9630, VAS, CG8915, CG3225, CG5589, MUS301, CHD3	851	78	7918	1.3121516164994425	1.0	0.9707391283418059	99.74298951106124
INTERPRO	IPR011545:DNA/RNA helicase, DEAD/DEAH box type, N-terminal	7	0.428921568627451	0.3644191355774531	CG7922, MUS308, CG9630, VAS, CG8915, CG5589, MUS301	1162	43	10196	1.4284113196973944	1.0	0.9997613308878577	99.93992459305379
INTERPRO	IPR011709:Region of unknown function DUF1605	3	0.1838235294117647	0.44536750463352126	CG9323, CG8915, CG3225	1162	13	10196	2.0248907718787237	1.0	0.9999424443502226	99.99353758167815
INTERPRO	IPR007502:Helicase-associated region	3	0.1838235294117647	0.48490943373892126	CG9323, CG8915, CG3225	1162	14	10196	1.8802557167445293	1.0	0.9999636087256883	99.99807384336175
GOTERM_MF_FAT	GO:0003724~RNA helicase activity	6	0.3676470588235294	0.6164689663720344	CG7922, CG9630, VAS, CG8915, CG3225, CG5589	851	49	7918	1.1393078970718722	1.0	0.9960317866738663	99.9999508342609
GOTERM_MF_FAT	GO:0004004~ATP-dependent RNA helicase activity	5	0.30637254901960786	0.6356297266440045	CG7922, CG9630, CG8915, CG3225, CG5589	851	40	7918	1.1630434782608694	1.0	0.9963125116379778	99.99997738979751
GOTERM_MF_FAT	GO:0008186~RNA-dependent ATPase activity	5	0.30637254901960786	0.6356297266440045	CG7922, CG9630, CG8915, CG3225, CG5589	851	40	7918	1.1630434782608694	1.0	0.9963125116379778	99.99997738979751
INTERPRO	IPR000629:RNA helicase, ATP-dependent, DEAD-box, conserved site	3	0.1838235294117647	0.8130646147985761	CG9630, VAS, CG5589	1162	26	10196	1.0124453859393618	1.0	0.9999999959391247	99.99999999987963
INTERPRO	IPR014014:RNA helicase, DEAD-box type, Q motif	3	0.1838235294117647	0.8935811745820513	CG9630, VAS, CG5589	1162	32	10196	0.8226118760757316	1.0	0.9999999999819423	99.99999999999999
Annotation Cluster 52	Enrichment Score: 0.7533424447312116
Category	Term	Count	%	PValue	Genes	List Total	Pop Hits	Pop Total	Fold Enrichment	Bonferroni	Benjamini	FDR
GOTERM_MF_FAT	GO:0016779~nucleotidyltransferase activity	16	0.9803921568627451	0.055069258126229995	DNAPOL-ALPHA73, REV1, RPB8, CCT2, MKG-P, CG3225, TRF4-2, PECT, POLE2, CG16848, MUS308, CG2100, GLD2, CG7339, CG1239, CDSA	851	90	7918	1.6541062801932365	1.0	0.624866940483588	57.62230150444544
GOTERM_MF_FAT	GO:0003887~DNA-directed DNA polymerase activity	5	0.30637254901960786	0.20510810252718947	TRF4-2, DNAPOL-ALPHA73, REV1, POLE2, MUS308	851	22	7918	2.1146245059288535	1.0	0.9171546448580405	96.9170321573595
GOTERM_MF_FAT	GO:0034061~DNA polymerase activity	5	0.30637254901960786	0.22876610615267604	TRF4-2, DNAPOL-ALPHA73, REV1, POLE2, MUS308	851	23	7918	2.022684310018904	1.0	0.9326485197625907	98.0497991059648
SP_PIR_KEYWORDS	nucleotidyltransferase	11	0.6740196078431373	0.3752722906737841	TRF4-2, PECT, POLE2, CG16848, MUS308, RPB8, CG2100, CCT2, CG7339, CG3225, CDSA	1576	72	12980	1.2582839819514948	1.0	0.9656613002985089	99.78488128657636
Annotation Cluster 53	Enrichment Score: 0.7467150197602374
Category	Term	Count	%	PValue	Genes	List Total	Pop Hits	Pop Total	Fold Enrichment	Bonferroni	Benjamini	FDR
GOTERM_CC_FAT	GO:0019867~outer membrane	11	0.6740196078431373	4.0877340901654104E-4	PORIN2, CG17140, TOM70, MGE, CG13359, CG4520, TOMBOY20, TOMBOY40, CG9393, MIRO, CG4701, CG17139	495	29	4786	3.667432950191571	0.15537111090018696	0.011988835206093396	0.5712917612013424
GOTERM_CC_FAT	GO:0005741~mitochondrial outer membrane	10	0.6127450980392157	0.0010547765206332237	PORIN2, CG17140, TOM70, MGE, CG4520, TOMBOY20, TOMBOY40, CG9393, MIRO, CG4701, CG17139	495	27	4786	3.5809951365506922	0.3532869601140307	0.026873103906551177	1.4679536978121077
GOTERM_CC_FAT	GO:0031968~organelle outer membrane	10	0.6127450980392157	0.001414870572422784	PORIN2, CG17140, TOM70, MGE, CG4520, TOMBOY20, TOMBOY40, CG9393, MIRO, CG4701, CG17139	495	28	4786	3.4531024531024532	0.44275780916925334	0.03196439145845653	1.96450428599666
GOTERM_BP_FAT	GO:0006820~anion transport	11	0.6740196078431373	0.01242829054878035	CG18418, PORIN2, GB, CG11262, CG13801, TOMBOY40, OATP26F, CG7514, CG17140, CG33934, CG4520, INDY-2, CG17139	765	47	7937	2.4282297316089556	0.9999999999189909	0.24939060141112834	19.198273476463278
INTERPRO	IPR001925:Porin, eukaryotic type	4	0.24509803921568626	0.022592354494094694	PORIN2, CG17140, CG4520, TOMBOY40, CG17139	1162	6	10196	5.84968445209409	0.9999999999999292	0.7474842938329558	31.20140195454093
GOTERM_MF_FAT	GO:0008308~voltage-gated anion channel activity	4	0.24509803921568626	0.06318942125962318	PORIN2, CG17140, CG4520, TOMBOY40, CG17139	851	9	7918	4.1352657004830915	1.0	0.6598972089985233	62.818577265030065
SP_PIR_KEYWORDS	mitochondrion outer membrane	3	0.1838235294117647	0.3469426197357931	TOMBOY40, CG9393, MIRO	1576	10	12980	2.470812182741117	1.0	0.9605717736686796	99.61617692853137
GOTERM_MF_FAT	GO:0008509~anion transmembrane transporter activity	12	0.7352941176470588	0.4002590834723584	CG18418, PORIN2, TOMBOY40, OATP26F, CG7514, CG6928, CG17140, CG33934, CG4520, CG9254, CG7091, INDY-2, CG1598, CG17139	851	92	7918	1.2136105860113422	1.0	0.9808238399792172	99.95688836061973
GOTERM_MF_FAT	GO:0005253~anion channel activity	4	0.24509803921568626	0.5121858032393118	PORIN2, CG17140, CG4520, TOMBOY40, CG17139	851	25	7918	1.488695652173913	1.0	0.9916681223229561	99.99811690968473
GOTERM_MF_FAT	GO:0005244~voltage-gated ion channel activity	6	0.3676470588235294	0.6347499340335756	PORIN2, CG17140, CG4520, TRPL, TOMBOY40, TIPE, CG17139	851	50	7918	1.116521739130435	1.0	0.9965730470493355	99.99997654802829
GOTERM_MF_FAT	GO:0022832~voltage-gated channel activity	6	0.3676470588235294	0.6347499340335756	PORIN2, CG17140, CG4520, TRPL, TOMBOY40, TIPE, CG17139	851	50	7918	1.116521739130435	1.0	0.9965730470493355	99.99997654802829
GOTERM_BP_FAT	GO:0006811~ion transport	32	1.9607843137254901	0.6935379990711835	CG31477, GB, CG7211, CG11703, CG10731, VHA100-3, CG33061, CG17300, CG4520, CG5250, CG7309, CG6230, TIPE, IR64A, INDY-2, VHA16-3, CG17139, CG18418, PORIN2, PPK6, UCP4C, UCP4B, CG11262, ZNT35C, OATP26F, TOMBOY40, CG13801, CG7514, CG33934, CG17140, CTR1C, TRPL, CG7813, RDGB	765	346	7937	0.9595526842721674	1.0	0.9989356983217571	99.9999998241606
GOTERM_MF_FAT	GO:0022836~gated channel activity	7	0.428921568627451	0.9888720386751876	PORIN2, CG17140, CG4520, TRPL, TOMBOY40, TIPE, IR64A, CG17139	851	116	7918	0.5614692653673163	1.0	0.9999998724871038	100.0
GOTERM_MF_FAT	GO:0046873~metal ion transmembrane transporter activity	9	0.5514705882352942	0.993562626757036	PORIN2, PPK6, CG33061, CTR1C, PKD2, TRPL, TIPE, ZNT35C, RDGB	851	150	7918	0.5582608695652175	1.0	0.9999999740607043	100.0
GOTERM_MF_FAT	GO:0005261~cation channel activity	6	0.3676470588235294	0.9968565903550552	PORIN2, PPK6, CG33061, PKD2, TRPL, TIPE	851	118	7918	0.47310243183493	1.0	0.999999996850947	100.0
GOTERM_MF_FAT	GO:0022803~passive transmembrane transporter activity	11	0.6740196078431373	0.9969951399219222	PORIN2, INX6, PPK6, CG17140, CG33061, CG4520, PKD2, TRPL, TOMBOY40, TIPE, IR64A, CG17139	851	187	7918	0.5473145780051151	1.0	0.9999999970383983	100.0
GOTERM_MF_FAT	GO:0015267~channel activity	11	0.6740196078431373	0.9969951399219222	PORIN2, INX6, PPK6, CG17140, CG33061, CG4520, PKD2, TRPL, TOMBOY40, TIPE, IR64A, CG17139	851	187	7918	0.5473145780051151	1.0	0.9999999970383983	100.0
GOTERM_MF_FAT	GO:0005216~ion channel activity	10	0.6127450980392157	0.9972262461447439	PORIN2, PPK6, CG17140, CG33061, CG4520, PKD2, TRPL, TOMBOY40, TIPE, IR64A, CG17139	851	175	7918	0.5316770186335403	1.0	0.9999999975224095	100.0
GOTERM_MF_FAT	GO:0022838~substrate specific channel activity	10	0.6127450980392157	0.9980669172440269	PORIN2, PPK6, CG17140, CG33061, CG4520, PKD2, TRPL, TOMBOY40, TIPE, IR64A, CG17139	851	180	7918	0.5169082125603864	1.0	0.9999999991903195	100.0
SP_PIR_KEYWORDS	ionic channel	3	0.1838235294117647	0.9999956938799006	PPK6, TRPL, IR64A	1576	117	12980	0.2111805284394117	1.0	0.9999999999944452	100.0
SP_PIR_KEYWORDS	ion transport	5	0.30637254901960786	0.9999998464056848	PPK6, TRPL, TOMBOY40, RDGB, IR64A	1576	182	12980	0.22626485189936968	1.0	0.9999999999999856	100.0
Annotation Cluster 54	Enrichment Score: 0.7142924587949788
Category	Term	Count	%	PValue	Genes	List Total	Pop Hits	Pop Total	Fold Enrichment	Bonferroni	Benjamini	FDR
GOTERM_BP_FAT	GO:0017145~stem cell division	10	0.6127450980392157	0.052206423504832095	PIWI, HH, PON, AUB, LKB1, CYCA, ASP, OS, ARET, JAR	765	51	7937	2.034345764449571	1.0	0.5522021544360016	59.9061104049045
GOTERM_BP_FAT	GO:0042078~germ-line stem cell division	5	0.30637254901960786	0.2809954165604082	PIWI, HH, ASP, OS, ARET	765	28	7937	1.8527077497665732	1.0	0.9406656631054608	99.63863779490207
GOTERM_BP_FAT	GO:0008356~asymmetric cell division	7	0.428921568627451	0.49056825977102403	PIWI, HH, CHB, AUB, ASP, OS, ARET	765	58	7937	1.2521748929456842	1.0	0.9906830164186787	99.99898332551605
Annotation Cluster 55	Enrichment Score: 0.6694016004396932
Category	Term	Count	%	PValue	Genes	List Total	Pop Hits	Pop Total	Fold Enrichment	Bonferroni	Benjamini	FDR
GOTERM_BP_FAT	GO:0043413~biopolymer glycosylation	11	0.6740196078431373	0.016567246703973755	MGAT1, CG33303, CG2975, RT, CG30037, FUCTB, FUCTA, OSTSTT3, RUMI, ALPHA-MAN-II, CG8673	765	49	7937	2.3291183139922635	0.9999999999999669	0.2944386819843374	24.780503511628773
GOTERM_BP_FAT	GO:0070085~glycosylation	11	0.6740196078431373	0.016567246703973755	MGAT1, CG33303, CG2975, RT, CG30037, FUCTB, FUCTA, OSTSTT3, RUMI, ALPHA-MAN-II, CG8673	765	49	7937	2.3291183139922635	0.9999999999999669	0.2944386819843374	24.780503511628773
GOTERM_BP_FAT	GO:0006486~protein amino acid glycosylation	11	0.6740196078431373	0.016567246703973755	MGAT1, CG33303, CG2975, RT, CG30037, FUCTB, FUCTA, OSTSTT3, RUMI, ALPHA-MAN-II, CG8673	765	49	7937	2.3291183139922635	0.9999999999999669	0.2944386819843374	24.780503511628773
GOTERM_BP_FAT	GO:0009101~glycoprotein biosynthetic process	12	0.7352941176470588	0.0363928965408927	MGAT1, CG33303, CG2975, RT, CG30037, FUCTB, FUCTA, OSTSTT3, RUMI, ALPHA-MAN-II, CG8673, CG10731	765	63	7937	1.9762215997510113	1.0	0.4623419080096808	46.84184009706881
GOTERM_BP_FAT	GO:0009100~glycoprotein metabolic process	12	0.7352941176470588	0.048917802695725585	MGAT1, CG33303, CG2975, RT, CG30037, FUCTB, FUCTA, OSTSTT3, RUMI, ALPHA-MAN-II, CG8673, CG10731	765	66	7937	1.8863933452168746	1.0	0.5400158726420214	57.46765322322509
GOTERM_CC_FAT	GO:0044431~Golgi apparatus part	12	0.7352941176470588	0.221554964053365	MGAT1, GARZ, CG9308, GMAP, EPSILONCOP, FUCTB, CG7304, CG7579, FUCTA, CG6962, ALPHA-MAN-II, GRASP65	495	82	4786	1.414929785661493	1.0	0.7963524681334492	97.0092434194592
KEGG_PATHWAY	dme00510:N-Glycan biosynthesis	7	0.428921568627451	0.22445038118615435	MGAT1, CG33303, FUCTA, OSTSTT3, ALPHA-MAN-II, CG17173, L(2)NOT	230	37	2054	1.6895417156286723	0.9999999959231124	0.6790111653586723	93.10774984888457
GOTERM_MF_FAT	GO:0048531~beta-1,3-galactosyltransferase activity	3	0.1838235294117647	0.33395688734480355	CG2975, CG30037, CG8673	851	11	7918	2.5375494071146245	1.0	0.9715520725311367	99.78873661073163
GOTERM_CC_FAT	GO:0005795~Golgi stack	5	0.30637254901960786	0.47166921673912016	CG7304, CG7579, FUCTA, ALPHA-MAN-II, GRASP65	495	34	4786	1.4218657159833632	1.0	0.9565869046666846	99.986905462636
UP_SEQ_FEATURE	topological domain:Lumenal	7	0.428921568627451	0.5680417933917679	FUCTB, CG7304, CG7579, FUCTA, ALPHA-MAN-II, SPASE22-23, CG10731	290	62	2975	1.1582313681868743	1.0	0.9999999999999922	99.99964699338099
SP_PIR_KEYWORDS	Signal-anchor	7	0.428921568627451	0.5763819886130104	FUCTB, CG7304, CG7579, FUCTA, ALPHA-MAN-II, SPASE22-23, CG10731	1576	50	12980	1.153045685279188	1.0	0.9935029886138601	99.99865093552789
GOTERM_CC_FAT	GO:0000139~Golgi membrane	5	0.30637254901960786	0.6237847385252955	MGAT1, EPSILONCOP, FUCTB, ALPHA-MAN-II, GRASP65	495	41	4786	1.179108154717911	1.0	0.9869811554823744	99.99988764172754
GOTERM_CC_FAT	GO:0005794~Golgi apparatus	17	1.0416666666666665	0.6347417659623809	GMAP, CG9308, FUCTB, CG6962, FUCTA, CG10731, MGAT1, ECA, GARZ, CG30037, EPSILONCOP, CG7304, CG7579, GRASP65, ALPHA-MAN-II, KLP61F, CG8673	495	164	4786	1.0022419315102242	1.0	0.9880262005185052	99.99992574441796
GOTERM_MF_FAT	GO:0008378~galactosyltransferase activity	3	0.1838235294117647	0.7458425106706161	CG2975, CG30037, CG8673	851	24	7918	1.1630434782608696	1.0	0.9983110101844525	99.99999990380726
SP_PIR_KEYWORDS	glycosyltransferase	16	0.9803921568627451	0.8154805267553156	CG3788, FUCTB, FUCTA, CG17173, CG10731, MGAT1, CG33303, RT, CG30037, CG7304, CG7579, OSTSTT3, RUMI, TGT, CG6475, CG8673	1576	149	12980	0.8844070452764623	1.0	0.9987788974412192	99.9999999738213
SP_PIR_KEYWORDS	golgi apparatus	8	0.49019607843137253	0.9102884603873209	CG30037, FUCTB, CG7304, CG7579, FUCTA, ALPHA-MAN-II, CG8673, CG10731	1576	86	12980	0.7661433124778656	1.0	0.9996561694910819	99.99999999999787
GOTERM_BP_FAT	GO:0016051~carbohydrate biosynthetic process	4	0.24509803921568626	0.9163178849200332	GMER, CG7304, CG7579, CG10731	765	56	7937	0.7410830999066292	1.0	0.9999872429783279	100.0
Annotation Cluster 56	Enrichment Score: 0.6690438807490905
Category	Term	Count	%	PValue	Genes	List Total	Pop Hits	Pop Total	Fold Enrichment	Bonferroni	Benjamini	FDR
GOTERM_BP_FAT	GO:0017145~stem cell division	10	0.6127450980392157	0.052206423504832095	PIWI, HH, PON, AUB, LKB1, CYCA, ASP, OS, ARET, JAR	765	51	7937	2.034345764449571	1.0	0.5522021544360016	59.9061104049045
GOTERM_BP_FAT	GO:0048103~somatic stem cell division	6	0.3676470588235294	0.1408029187565244	HH, PON, LKB1, CYCA, OS, JAR	765	29	7937	2.1465855307640296	1.0	0.8040414503522388	92.4735636577952
GOTERM_BP_FAT	GO:0008283~cell proliferation	17	1.0416666666666665	0.15960485914731942	HD, ORB, CUTLET, SPAG, NEDD8, MCM2, GCM, ARET, TUM, JAR, PON, LKB1, BOL, CYCA, VAS, THOC5, ORC1	765	127	7937	1.388801399825022	1.0	0.8338492742319634	94.83825787758923
GOTERM_BP_FAT	GO:0055057~neuroblast division	4	0.24509803921568626	0.3565778043054773	PON, LKB1, CYCA, JAR	765	22	7937	1.8863933452168744	1.0	0.9675483349626146	99.94558103451386
GOTERM_BP_FAT	GO:0055059~asymmetric neuroblast division	4	0.24509803921568626	0.3565778043054773	PON, LKB1, CYCA, JAR	765	22	7937	1.8863933452168744	1.0	0.9675483349626146	99.94558103451386
GOTERM_BP_FAT	GO:0007405~neuroblast proliferation	4	0.24509803921568626	0.6487037280564492	PON, LKB1, CYCA, JAR	765	34	7937	1.2206074586697422	1.0	0.9981832700047629	99.99999819759647
Annotation Cluster 57	Enrichment Score: 0.6471242199245419
Category	Term	Count	%	PValue	Genes	List Total	Pop Hits	Pop Total	Fold Enrichment	Bonferroni	Benjamini	FDR
INTERPRO	IPR005834:Haloacid dehalogenase-like hydrolase	6	0.3676470588235294	0.16698205295661425	EYA, CG5565, CG32487, CG32488, CG6230, CG11291	1162	26	10196	2.0248907718787237	1.0	0.9921052116315108	94.97159195444236
GOTERM_MF_FAT	GO:0003869~4-nitrophenylphosphatase activity	3	0.1838235294117647	0.2506241028864986	CG32487, CG32488, CG11291	851	9	7918	3.101449275362319	1.0	0.9412497911425894	98.73868625567675
INTERPRO	IPR006357:HAD-superfamily hydrolase, subfamily IIA	3	0.1838235294117647	0.27348575399621416	CG32487, CG32488, CG11291	1162	9	10196	2.924842226047046	1.0	0.9986593359139072	99.4640506394314
Annotation Cluster 58	Enrichment Score: 0.6405030863919541
Category	Term	Count	%	PValue	Genes	List Total	Pop Hits	Pop Total	Fold Enrichment	Bonferroni	Benjamini	FDR
GOTERM_MF_FAT	GO:0016887~ATPase activity	66	4.044117647058823	7.0330127729001E-6	SUR, CG34435, HSP60C, CG9630, CG7211, INO80, CG11703, RFC38, CG6512, ISWI, CG17237, DIDUM, JAR, CG10822, RPT3R, CG5250, CG5589, VHA16-3, CUTLET, CG5525, CG8908, SPN-D, DHC16F, CG3225, CG31213, CG2990, RPT4R, GNF1, TIM17B2, VAS, CG7813, RDGB, CG10839, CG8407, CDLC2, CG31477, CG9313, CG8915, CG4701, VHA100-3, CG10731, CG3499, CG17150, CG7276, CG9323, CG16837, CG6230, LDS, CG1598, CHD3, CG7922, CG69…	851	353	7918	1.7396231062938785	0.005099969037802299	6.389230849017657E-4	0.010659409783631002
GOTERM_MF_FAT	GO:0042623~ATPase activity, coupled	56	3.431372549019608	7.883148294484733E-5	SUR, HSP60C, CG34435, CG9630, CG7211, CG11703, RFC38, ISWI, CG17237, DIDUM, JAR, CG10822, CG5250, CG5589, VHA16-3, CUTLET, CG5525, CG8908, SPN-D, DHC16F, CG3225, CG31213, CG2990, GNF1, TIM17B2, VAS, CG7813, RDGB, CG10839, CG8407, CDLC2, CG31477, CG9313, CG8915, VHA100-3, CG10731, CG3499, CG17150, CG7276, CG9323, CG16837, CG6230, LDS, CG1598, CHD3, CG7922, CG6971, DHC36C, DHC62B, CG14838, MUS301, …	851	307	7918	1.69721002690837	0.05570130355038694	0.005714882292014445	0.11941826166042002
KEGG_PATHWAY	dme00230:Purine metabolism	21	1.2867647058823528	0.04522669236819249	CG3809, DNAPOL-ALPHA73, CG7362, CG34357, CG2964, RNRS, ADGF-B, RPB8, CG15547, CG5276, ADA, CG32305, CG7069, POLE2, CG32301, ACXC, CG11249, CG7339, MUS201, ADK3, NMDYN-D7	230	122	2054	1.5372059871703492	0.9703229692376053	0.3557527760502329	38.55445381462288
GOTERM_CC_FAT	GO:0045263~proton-transporting ATP synthase complex, coupling factor F(o)	5	0.30637254901960786	0.10703243695668074	CG17300, CG7211, CG7813, VHA16-3, CG10731	495	18	4786	2.685746352413019	1.0	0.59306797400261	79.53262582157843
GOTERM_MF_FAT	GO:0015405~P-P-bond-hydrolysis-driven transmembrane transporter activity	23	1.4093137254901962	0.11544266667219254	CG31477, SUR, TOM70, CG7211, CG8908, CG11703, TOMBOY40, CG31213, CG10731, VHA100-3, CG6052, MGE, TIM13, CG5250, TIM17B2, CG1703, TOMBOY20, CG7813, CG6230, RDGB, VHA16-3, TIM17A1, CG1598	851	157	7918	1.3630573248407645	1.0	0.8141162722848398	84.42150271007209
GOTERM_MF_FAT	GO:0015399~primary active transmembrane transporter activity	23	1.4093137254901962	0.11544266667219254	CG31477, SUR, TOM70, CG7211, CG8908, CG11703, TOMBOY40, CG31213, CG10731, VHA100-3, CG6052, MGE, TIM13, CG5250, TIM17B2, CG1703, TOMBOY20, CG7813, CG6230, RDGB, VHA16-3, TIM17A1, CG1598	851	157	7918	1.3630573248407645	1.0	0.8141162722848398	84.42150271007209
GOTERM_BP_FAT	GO:0034654~nucleobase, nucleoside, nucleotide and nucleic acid biosynthetic process	21	1.2867647058823528	0.12309447734392442	CG31477, CG3809, CG34357, DHOD, ADGF-B, CG7211, CG11703, CG15547, ADA, VHA100-3, CG32305, CG32301, ACXC, CG17300, TGT, CG5250, CG7813, CG6230, ADK3, NMDYN-D7, VHA16-3	765	158	7937	1.3789774137503101	1.0	0.7721683723652073	89.34358086448822
GOTERM_BP_FAT	GO:0034404~nucleobase, nucleoside and nucleotide biosynthetic process	21	1.2867647058823528	0.12309447734392442	CG31477, CG3809, CG34357, DHOD, ADGF-B, CG7211, CG11703, CG15547, ADA, VHA100-3, CG32305, CG32301, ACXC, CG17300, TGT, CG5250, CG7813, CG6230, ADK3, NMDYN-D7, VHA16-3	765	158	7937	1.3789774137503101	1.0	0.7721683723652073	89.34358086448822
GOTERM_BP_FAT	GO:0006164~purine nucleotide biosynthetic process	17	1.0416666666666665	0.14502845472246917	CG31477, CG34357, ADGF-B, CG7211, CG11703, CG15547, ADA, VHA100-3, CG32305, CG32301, CG17300, CG5250, CG7813, CG6230, ADK3, NMDYN-D7, VHA16-3	765	125	7937	1.4110222222222222	1.0	0.8123412211634027	93.0802074615362
GOTERM_BP_FAT	GO:0009260~ribonucleotide biosynthetic process	15	0.9191176470588236	0.1458213956952591	CG31477, DHOD, ADGF-B, CG7211, CG11703, CG15547, ADA, VHA100-3, CG17300, CG5250, CG6230, CG7813, ADK3, NMDYN-D7, VHA16-3	765	107	7937	1.4544621586952537	1.0	0.8106034976690866	93.18878987345386
GOTERM_CC_FAT	GO:0045259~proton-transporting ATP synthase complex	6	0.3676470588235294	0.15586647563696882	CG31477, CG17300, CG7211, CG7813, VHA16-3, CG10731	495	28	4786	2.071861471861472	1.0	0.7070431993454361	90.69316611388727
GOTERM_CC_FAT	GO:0000276~mitochondrial proton-transporting ATP synthase complex, coupling factor F(o)	4	0.24509803921568626	0.1692795453714427	CG17300, CG7211, CG7813, CG10731	495	14	4786	2.7624819624819623	1.0	0.7210147409606271	92.56425733577723
GOTERM_BP_FAT	GO:0009152~purine ribonucleotide biosynthetic process	14	0.857843137254902	0.17986735075411858	CG31477, ADGF-B, CG7211, CG11703, CG15547, ADA, VHA100-3, CG17300, CG5250, CG6230, CG7813, ADK3, NMDYN-D7, VHA16-3	765	102	7937	1.4240420351146996	1.0	0.8635048930844826	96.59493492018134
GOTERM_BP_FAT	GO:0006163~purine nucleotide metabolic process	17	1.0416666666666665	0.1828623630385327	CG31477, CG34357, ADGF-B, CG7211, CG11703, CG15547, ADA, VHA100-3, CG32305, CG32301, CG17300, CG5250, CG7813, CG6230, ADK3, NMDYN-D7, VHA16-3	765	130	7937	1.3567521367521367	1.0	0.8655439780058372	96.80079329957712
GOTERM_BP_FAT	GO:0009259~ribonucleotide metabolic process	15	0.9191176470588236	0.18714216245713378	CG31477, DHOD, ADGF-B, CG7211, CG11703, CG15547, ADA, VHA100-3, CG17300, CG5250, CG6230, CG7813, ADK3, NMDYN-D7, VHA16-3	765	112	7937	1.38953081232493	1.0	0.8709743124366642	97.07471343411483
GOTERM_BP_FAT	GO:0009165~nucleotide biosynthetic process	19	1.1642156862745099	0.20096108409915747	CG31477, CG34357, DHOD, ADGF-B, CG7211, CG11703, CG15547, ADA, VHA100-3, CG32305, CG32301, ACXC, CG17300, CG5250, CG7813, CG6230, ADK3, NMDYN-D7, VHA16-3	765	151	7937	1.3054841362593603	1.0	0.883356124325083	97.8160762186118
GOTERM_CC_FAT	GO:0005753~mitochondrial proton-transporting ATP synthase complex	5	0.30637254901960786	0.2079643924646548	CG31477, CG17300, CG7211, CG7813, CG10731	495	23	4786	2.101888449714537	1.0	0.7884032007634897	96.1883495355128
GOTERM_BP_FAT	GO:0009150~purine ribonucleotide metabolic process	14	0.857843137254902	0.22751602576196234	CG31477, ADGF-B, CG7211, CG11703, CG15547, ADA, VHA100-3, CG17300, CG5250, CG6230, CG7813, ADK3, NMDYN-D7, VHA16-3	765	107	7937	1.3574980147822369	1.0	0.9080239233756174	98.77245255352575
GOTERM_CC_FAT	GO:0033177~proton-transporting two-sector ATPase complex, proton-transporting domain	6	0.3676470588235294	0.23012268591834553	CG17300, CG7211, CG7813, VHA16-3, VHA100-3, CG10731	495	32	4786	1.8128787878787878	1.0	0.8005280091379265	97.4388871533034
GOTERM_BP_FAT	GO:0015992~proton transport	9	0.5514705882352942	0.25744190363520786	CG31477, CG17300, UCP4C, UCP4B, CG7211, CG7813, VHA16-3, VHA100-3, CG10731	765	63	7937	1.4821661998132585	1.0	0.9299715078365669	99.37402550033346
GOTERM_BP_FAT	GO:0009206~purine ribonucleoside triphosphate biosynthetic process	11	0.6740196078431373	0.26228934332079523	CG31477, CG17300, CG7211, CG5250, CG11703, CG15547, CG7813, CG6230, NMDYN-D7, VHA16-3, VHA100-3	765	82	7937	1.3917902120197672	1.0	0.9313491460168318	99.44014802553735
GOTERM_BP_FAT	GO:0009145~purine nucleoside triphosphate biosynthetic process	11	0.6740196078431373	0.26228934332079523	CG31477, CG17300, CG7211, CG5250, CG11703, CG15547, CG7813, CG6230, NMDYN-D7, VHA16-3, VHA100-3	765	82	7937	1.3917902120197672	1.0	0.9313491460168318	99.44014802553735
GOTERM_BP_FAT	GO:0006818~hydrogen transport	9	0.5514705882352942	0.2715698246075412	CG31477, CG17300, UCP4C, UCP4B, CG7211, CG7813, VHA16-3, VHA100-3, CG10731	765	64	7937	1.4590073529411764	1.0	0.9369610091740858	99.54881386041335
GOTERM_BP_FAT	GO:0009201~ribonucleoside triphosphate biosynthetic process	11	0.6740196078431373	0.2747079414629804	CG31477, CG17300, CG7211, CG5250, CG11703, CG15547, CG7813, CG6230, NMDYN-D7, VHA16-3, VHA100-3	765	83	7937	1.3750216552484447	1.0	0.9376879359227099	99.58082474315844
GOTERM_BP_FAT	GO:0009142~nucleoside triphosphate biosynthetic process	11	0.6740196078431373	0.2747079414629804	CG31477, CG17300, CG7211, CG5250, CG11703, CG15547, CG7813, CG6230, NMDYN-D7, VHA16-3, VHA100-3	765	83	7937	1.3750216552484447	1.0	0.9376879359227099	99.58082474315844
GOTERM_BP_FAT	GO:0055085~transmembrane transport	14	0.857843137254902	0.27968471897546604	CG31477, NUP160, CG7211, MBO, VHA100-3, CG17300, TIM13, CG7813, TTM2, SUT3, VHA16-3, SUT4, CG10420, TIM17A1	765	112	7937	1.2968954248366014	1.0	0.9405118100095518	99.62724363671235
GOTERM_BP_FAT	GO:0009205~purine ribonucleoside triphosphate metabolic process	11	0.6740196078431373	0.3259508496803578	CG31477, CG17300, CG7211, CG5250, CG11703, CG15547, CG7813, CG6230, NMDYN-D7, VHA16-3, VHA100-3	765	87	7937	1.3118022688002402	1.0	0.9598221650818579	99.87977636223177
GOTERM_BP_FAT	GO:0009144~purine nucleoside triphosphate metabolic process	11	0.6740196078431373	0.3259508496803578	CG31477, CG17300, CG7211, CG5250, CG11703, CG15547, CG7813, CG6230, NMDYN-D7, VHA16-3, VHA100-3	765	87	7937	1.3118022688002402	1.0	0.9598221650818579	99.87977636223177
GOTERM_BP_FAT	GO:0009199~ribonucleoside triphosphate metabolic process	11	0.6740196078431373	0.3390714344373949	CG31477, CG17300, CG7211, CG5250, CG11703, CG15547, CG7813, CG6230, NMDYN-D7, VHA16-3, VHA100-3	765	88	7937	1.2968954248366011	1.0	0.9637184536288564	99.91400502313913
GOTERM_MF_FAT	GO:0042625~ATPase activity, coupled to transmembrane movement of ions	11	0.6740196078431373	0.34000471704957747	CG31477, CG7211, CG5250, CG11703, CG7813, CG6230, RDGB, VHA16-3, VHA100-3, CG10731, CG1598	851	79	7918	1.295542102366538	1.0	0.972573596314487	99.81601618638545
GOTERM_BP_FAT	GO:0009124~nucleoside monophosphate biosynthetic process	7	0.428921568627451	0.3492300555956029	CG32305, CG34357, CG32301, ACXC, DHOD, ADGF-B, ADA	765	50	7937	1.4525228758169937	1.0	0.9655384762740256	99.93395978343716
GOTERM_BP_FAT	GO:0009141~nucleoside triphosphate metabolic process	11	0.6740196078431373	0.3522827736231427	CG31477, CG17300, CG7211, CG5250, CG11703, CG15547, CG7813, CG6230, NMDYN-D7, VHA16-3, VHA100-3	765	89	7937	1.282323566130572	1.0	0.9663070922043296	99.93904613681521
GOTERM_MF_FAT	GO:0043492~ATPase activity, coupled to movement of substances	17	1.0416666666666665	0.38800094887226955	CG31477, SUR, CG8908, CG7211, CG11703, CG31213, CG10731, VHA100-3, CG6052, CG5250, TIM17B2, CG1703, CG7813, CG6230, RDGB, VHA16-3, CG1598	851	136	7918	1.1630434782608696	1.0	0.9793525068760995	99.9414158420673
GOTERM_MF_FAT	GO:0042626~ATPase activity, coupled to transmembrane movement of substances	17	1.0416666666666665	0.38800094887226955	CG31477, SUR, CG8908, CG7211, CG11703, CG31213, CG10731, VHA100-3, CG6052, CG5250, TIM17B2, CG1703, CG7813, CG6230, RDGB, VHA16-3, CG1598	851	136	7918	1.1630434782608696	1.0	0.9793525068760995	99.9414158420673
GOTERM_MF_FAT	GO:0016820~hydrolase activity, acting on acid anhydrides, catalyzing transmembrane movement of substances	17	1.0416666666666665	0.4113968362936506	CG31477, SUR, CG8908, CG7211, CG11703, CG31213, CG10731, VHA100-3, CG6052, CG5250, TIM17B2, CG1703, CG7813, CG6230, RDGB, VHA16-3, CG1598	851	138	7918	1.1461877756773786	1.0	0.9819330155301107	99.96755109481187
GOTERM_MF_FAT	GO:0015662~ATPase activity, coupled to transmembrane movement of ions, phosphorylative mechanism	10	0.6127450980392157	0.4148383082618031	CG31477, CG7211, CG5250, CG11703, CG7813, CG6230, RDGB, VHA16-3, VHA100-3, CG10731	851	75	7918	1.2405797101449276	1.0	0.9812255580090669	99.97031072270883
GOTERM_BP_FAT	GO:0009123~nucleoside monophosphate metabolic process	7	0.428921568627451	0.4204410357950167	CG32305, CG34357, CG32301, ACXC, DHOD, ADGF-B, ADA	765	54	7937	1.3449285887194384	1.0	0.982365784510024	99.99083950307941
GOTERM_MF_FAT	GO:0015078~hydrogen ion transmembrane transporter activity	12	0.7352941176470588	0.4431374685771977	CG31477, CG18193, CG17856, CG11043, CG14053, CG31644, CG17300, CG7211, CG7813, VHA16-3, VHA100-3, CG10731	851	95	7918	1.1752860411899313	1.0	0.9858228824478675	99.98599441308255
GOTERM_MF_FAT	GO:0015077~monovalent inorganic cation transmembrane transporter activity	12	0.7352941176470588	0.47159555224836414	CG31477, CG18193, CG17856, CG11043, CG14053, CG31644, CG17300, CG7211, CG7813, VHA16-3, VHA100-3, CG10731	851	97	7918	1.1510533393097266	1.0	0.986886294749178	99.9936758592907
GOTERM_BP_FAT	GO:0006754~ATP biosynthetic process	9	0.5514705882352942	0.48060481156070245	CG31477, CG17300, CG7211, CG5250, CG11703, CG7813, CG6230, VHA16-3, VHA100-3	765	78	7937	1.1971342383107089	1.0	0.9903966181930612	99.99858562043352
GOTERM_BP_FAT	GO:0044271~nitrogen compound biosynthetic process	24	1.4705882352941175	0.4820921988955298	CG31477, CG3809, CG34357, DHOD, ADGF-B, CG7211, CG15547, PPOX, CG11703, ADA, VHA100-3, CG32305, CG32301, ACXC, CG17300, TGT, CG5250, CG7813, CG6230, CG9589, ADK3, NMDYN-D7, SAMDC, VHA16-3	765	233	7937	1.068686358663637	1.0	0.9904215156209739	99.99865309635818
GOTERM_BP_FAT	GO:0046034~ATP metabolic process	9	0.5514705882352942	0.5101174075692538	CG31477, CG17300, CG7211, CG5250, CG11703, CG7813, CG6230, VHA16-3, VHA100-3	765	80	7937	1.1672058823529412	1.0	0.9923606754229832	99.99947818858485
GOTERM_MF_FAT	GO:0022890~inorganic cation transmembrane transporter activity	15	0.9191176470588236	0.5129847833132883	CG31477, CG18193, CG31644, CG7211, ZNT35C, VHA100-3, CG10731, CG17856, CG11043, CG14053, CG17300, CTR1C, CG7813, RDGB, VHA16-3	851	128	7918	1.0903532608695652	1.0	0.9913912483097392	99.99816311989449
GOTERM_CC_FAT	GO:0016469~proton-transporting two-sector ATPase complex	7	0.428921568627451	0.5960907575804136	CG31477, CG17300, CG7211, CG7813, VHA16-3, VHA100-3, CG10731	495	60	4786	1.1280134680134681	1.0	0.9836644361930784	99.9996960036625
GOTERM_BP_FAT	GO:0015986~ATP synthesis coupled proton transport	6	0.3676470588235294	0.6372732604894742	CG31477, CG17300, CG7211, CG7813, VHA16-3, VHA100-3	765	56	7937	1.1116246498599438	1.0	0.9979248695969754	99.99999688910734
GOTERM_BP_FAT	GO:0015985~energy coupled proton transport, down electrochemical gradient	6	0.3676470588235294	0.6372732604894742	CG31477, CG17300, CG7211, CG7813, VHA16-3, VHA100-3	765	56	7937	1.1116246498599438	1.0	0.9979248695969754	99.99999688910734
GOTERM_MF_FAT	GO:0008553~hydrogen-exporting ATPase activity, phosphorylative mechanism	6	0.3676470588235294	0.6524865053795667	CG31477, CG7211, CG7813, VHA16-3, VHA100-3, CG10731	851	51	7918	1.0946291560102301	1.0	0.996334490441822	99.99998897177278
GOTERM_BP_FAT	GO:0034220~ion transmembrane transport	6	0.3676470588235294	0.6683726414594827	CG31477, CG17300, CG7211, CG7813, VHA16-3, VHA100-3	765	58	7937	1.0732927653820148	1.0	0.9985425506112405	99.99999932496962
GOTERM_BP_FAT	GO:0006811~ion transport	32	1.9607843137254901	0.6935379990711835	CG31477, GB, CG7211, CG11703, CG10731, VHA100-3, CG33061, CG17300, CG4520, CG5250, CG7309, CG6230, TIPE, IR64A, INDY-2, VHA16-3, CG17139, CG18418, PORIN2, PPK6, UCP4C, UCP4B, CG11262, ZNT35C, OATP26F, TOMBOY40, CG13801, CG7514, CG33934, CG17140, CTR1C, TRPL, CG7813, RDGB	765	346	7937	0.9595526842721674	1.0	0.9989356983217571	99.9999998241606
GOTERM_MF_FAT	GO:0016776~phosphotransferase activity, phosphate group as acceptor	3	0.1838235294117647	0.7006504061351693	CG15547, ADK3, NMDYN-D7	851	22	7918	1.2687747035573123	1.0	0.9972191741298281	99.99999885068806
GOTERM_BP_FAT	GO:0015672~monovalent inorganic cation transport	16	0.9803921568627451	0.7211280264873347	CG31477, PPK6, UCP4C, UCP4B, CG7211, CG11703, VHA100-3, CG10731, CG33061, CG33934, CG17300, CG5250, CG7309, CG7813, TIPE, VHA16-3, INDY-2	765	175	7937	0.9485863678804854	1.0	0.9992621461281224	99.99999996478411
GOTERM_BP_FAT	GO:0006119~oxidative phosphorylation	12	0.7352941176470588	0.7368943105809929	CG31477, CG18193, CG17856, CG11043, CG17300, CG7211, CG8102, CG7813, CG11913, CG2014, VHA16-3, VHA100-3	765	132	7937	0.9431966726084373	1.0	0.9993784754494948	99.99999998694058
KEGG_PATHWAY	dme00190:Oxidative phosphorylation	13	0.7965686274509803	0.8428882887160666	CG31477, CG18193, CG5718, CG31644, CG7211, CG8102, CG2014, VHA100-3, CG10731, CG17856, CG11043, CG11913, VHA16-3	230	135	2054	0.8599677938808373	1.0	0.9859121748049497	99.999999651905
GOTERM_BP_FAT	GO:0006812~cation transport	21	1.2867647058823528	0.8498174850126012	CG31477, PPK6, UCP4C, UCP4B, CG7211, CG11703, ZNT35C, VHA100-3, CG10731, CG33934, CG33061, CG17300, CTR1C, CG5250, CG7309, CG7813, CG6230, TIPE, TRPL, RDGB, INDY-2, VHA16-3	765	252	7937	0.8645969498910675	1.0	0.999912488370928	99.99999999999908
INTERPRO	IPR003439:ABC transporter-like	5	0.30637254901960786	0.8945317379269664	SUR, CG6052, CG1703, CG8908, CG31213	1162	56	10196	0.7834398819768871	1.0	0.9999999999799193	99.99999999999999
INTERPRO	IPR017871:ABC transporter, conserved site	5	0.30637254901960786	0.909391504906162	SUR, CG6052, CG13501, CG1703, CG31213	1162	58	10196	0.7564247136328565	1.0	0.9999999999911694	100.0
Annotation Cluster 59	Enrichment Score: 0.6381108913164752
Category	Term	Count	%	PValue	Genes	List Total	Pop Hits	Pop Total	Fold Enrichment	Bonferroni	Benjamini	FDR
GOTERM_CC_FAT	GO:0016272~prefoldin complex	5	0.30637254901960786	0.020500325898027978	CG15676, CG7770, CG7048, L(2)35CC, CG13993	495	11	4786	4.39485766758494	0.9998073477085618	0.2224494152353813	25.1927813331558
INTERPRO	IPR004127:Prefoldin alpha-like	3	0.1838235294117647	0.14250520400587596	CG15676, CG7048, L(2)35CC	1162	6	10196	4.387263339070568	1.0	0.9856480469091102	91.92267239519367
GOTERM_CC_FAT	GO:0044445~cytosolic part	9	0.5514705882352942	0.9593232006352572	RPS5B, RPL10AA, CG15676, CG7770, CG7048, CG5525, L(2)35CC, RPS19B, CG13993	495	127	4786	0.6851825340014316	1.0	0.9999820778451102	100.0
GOTERM_CC_FAT	GO:0005829~cytosol	16	0.9803921568627451	0.9999999944977109	RPL10AA, CG15676, CG5525, CG1340, EIF5B, L(2)35CC, CIB, RPS5B, RIN, CG7770, CG7048, JUPITER, DPPIII, PROSBETA2R2, RPS19B, CG13993	495	437	4786	0.3540022652150798	1.0	1.0	100.0
Annotation Cluster 60	Enrichment Score: 0.6033328268842865
Category	Term	Count	%	PValue	Genes	List Total	Pop Hits	Pop Total	Fold Enrichment	Bonferroni	Benjamini	FDR
GOTERM_BP_FAT	GO:0046011~regulation of oskar mRNA translation	6	0.3676470588235294	0.005438590789540021	BICC, ORB, AUB, ARMI, VAS, ARET	765	13	7937	4.7885369532428355	0.9999602332704509	0.15304374145110677	8.876606074901627
GOTERM_BP_FAT	GO:0048232~male gamete generation	26	1.5931372549019607	0.006738609751226567	MIA, HSP60C, GDL, ARET, DIDUM, MIP40, JAR, NHT, DNAJ-60, BOL, TWE, SOTI, CAN, DJ, EYA, PIWI, FMR1, RB97D, SAK, EXU, RACGAP84C, IMP, SCRA, HEPH, TOPI, ACHI	765	155	7937	1.7403499894581487	0.9999964998762201	0.16645558686599127	10.885723272444213
GOTERM_BP_FAT	GO:0007283~spermatogenesis	26	1.5931372549019607	0.006738609751226567	MIA, HSP60C, GDL, ARET, DIDUM, MIP40, JAR, NHT, DNAJ-60, BOL, TWE, SOTI, CAN, DJ, EYA, PIWI, FMR1, RB97D, SAK, EXU, RACGAP84C, IMP, SCRA, HEPH, TOPI, ACHI	765	155	7937	1.7403499894581487	0.9999964998762201	0.16645558686599127	10.885723272444213
SP_PIR_KEYWORDS	spermatogenesis	9	0.5514705882352942	0.015389045270062629	HSP60C, DNAJ-60, SCRA, BOL, TWE, SOTI, RB97D, TOPI, RACGAP84C	1576	28	12980	2.647298767222625	0.9817070748427	0.39356341327435784	18.3289677941578
GOTERM_BP_FAT	GO:0007315~pole plasm assembly	12	0.7352941176470588	0.020821177231753474	CAPU, ORB, AUB, LKB1, VLS, ARMI, MAEL, VAS, SPIR, CSUL, ETS97D, EXU	765	58	7937	2.1465855307640296	1.0	0.337356112637498	30.138177548715927
GOTERM_BP_FAT	GO:0030717~karyosome formation	6	0.3676470588235294	0.02416467105755504	AUB, BALL, SPN-D, VAS, SPIR, MUS301	765	18	7937	3.45838779956427	1.0	0.36523048624446375	34.094829593113985
GOTERM_BP_FAT	GO:0007281~germ cell development	34	2.083333333333333	0.026125920912105555	MIA, E2F2, CAPU, HH, WBL, ASP, MAEL, ARET, DIDUM, JAR, ETS97D, AUB, BOL, VLS, SOTI, WUN2, TLD, CAN, DJ, PIWI, ORB, CHB, FMR1, SPN-F, OS, RB97D, SAK, SPIR, EXU, LKB1, ARMI, HEPH, VAS, CSUL	765	243	7937	1.451668952903521	1.0	0.3825941595254574	36.31656861723508
GOTERM_BP_FAT	GO:0070727~cellular macromolecule localization	34	2.083333333333333	0.02753970052475986	NXT1, CG11110, CAPU, HSP60D, HH, HSP60C, WBL, MAEL, CG9393, MBO, ETS97D, RANBP9, AUB, TIM17A1, SPINDLY, CG6404, ORB, TOM70, HSP60, SPN-D, TOMBOY40, SPIR, RAN-LIKE, MUS301, EXU, LKB1, CG32164, TIM13, TIM17B2, NTF-2R, TOMBOY20, VAS, CG10420, CSUL	765	244	7937	1.4457194899817851	1.0	0.3957413840857036	37.87418433738492
GOTERM_CC_FAT	GO:0045495~pole plasm	6	0.3676470588235294	0.03156627241429655	AUB, VLS, CYCB, MAEL, VAS, ARET	495	18	4786	3.222895622895623	0.9999982344856445	0.3009471126197004	36.20332035119318
GOTERM_BP_FAT	GO:0009994~oocyte differentiation	21	1.2867647058823528	0.04084402894907505	E2F2, CAPU, ORB, CHB, FMR1, WBL, SPN-F, MAEL, ASP, SPN-D, SPIR, EXU, ETS97D, MUS301, LKB1, AUB, VLS, ARMI, VAS, TLD, CSUL	765	138	7937	1.578829212844558	1.0	0.49321202683909204	50.875755028544425
GOTERM_BP_FAT	GO:0007028~cytoplasm organization	12	0.7352941176470588	0.04445832608352636	CAPU, ORB, AUB, LKB1, VLS, ARMI, MAEL, VAS, SPIR, CSUL, ETS97D, EXU	765	65	7937	1.915414781297134	1.0	0.5173263411163649	53.93741397400851
GOTERM_CC_FAT	GO:0060293~germ plasm	5	0.30637254901960786	0.04850511080254785	AUB, VLS, MAEL, VAS, ARET	495	14	4786	3.4531024531024532	0.9999999987925534	0.4015240561591469	50.17922630801819
GOTERM_CC_FAT	GO:0043186~P granule	5	0.30637254901960786	0.04850511080254785	AUB, VLS, MAEL, VAS, ARET	495	14	4786	3.4531024531024532	0.9999999987925534	0.4015240561591469	50.17922630801819
GOTERM_BP_FAT	GO:0046012~positive regulation of oskar mRNA translation	3	0.1838235294117647	0.048673803641334785	ORB, AUB, VAS	765	4	7937	7.781372549019608	1.0	0.5411738688502048	57.28127758334238
GOTERM_BP_FAT	GO:0006403~RNA localization	19	1.1642156862745099	0.0532138465373235	NXT1, CAPU, GMER, ORB, NUP160, MAEL, CG12782, SPN-D, SPIR, MBO, EXU, ETS97D, HPR1, MUS301, LKB1, AUB, VAS, THOC5, CSUL	765	125	7937	1.5770248366013069	1.0	0.5563829703823782	60.6263590800597
GOTERM_BP_FAT	GO:0008298~intracellular mRNA localization	12	0.7352941176470588	0.053670803309993305	CAPU, ORB, AUB, LKB1, MAEL, SPN-D, VAS, SPIR, CSUL, ETS97D, MUS301, EXU	765	67	7937	1.858238220661399	1.0	0.5538305306955964	60.94902538111317
GOTERM_BP_FAT	GO:0048469~cell maturation	19	1.1642156862745099	0.06435162459060476	E2F2, CAPU, ORB, CHB, FMR1, WBL, SPN-F, MAEL, SPIR, EXU, ETS97D, LKB1, AUB, VLS, ARMI, KAT-60L1, VAS, TLD, CSUL	765	128	7937	1.540063316993464	1.0	0.5942778331601515	67.81854579440152
GOTERM_BP_FAT	GO:0007314~oocyte anterior/posterior axis specification	13	0.7965686274509803	0.06843022553408899	E2F2, CAPU, ORB, MAEL, SPIR, EXU, ETS97D, LKB1, AUB, VLS, ARMI, VAS, CSUL	765	78	7937	1.729193899782135	1.0	0.6122918015668593	70.12788950869187
GOTERM_BP_FAT	GO:0007308~oocyte construction	18	1.1029411764705883	0.07125744469719245	E2F2, CAPU, ORB, CHB, FMR1, WBL, SPN-F, MAEL, SPIR, EXU, ETS97D, LKB1, AUB, VLS, ARMI, VAS, TLD, CSUL	765	121	7937	1.5434127369956245	1.0	0.6250914271433858	71.63614091444013
GOTERM_BP_FAT	GO:0030706~germarium-derived oocyte differentiation	6	0.3676470588235294	0.07441288656469529	ORB, FMR1, ASP, SPN-D, VAS, MUS301	765	24	7937	2.5937908496732023	1.0	0.6390304951084413	73.23473639556877
GOTERM_BP_FAT	GO:0008358~maternal determination of anterior/posterior axis, embryo	13	0.7965686274509803	0.08592379659302536	E2F2, CAPU, ORB, MAEL, SPIR, EXU, ETS97D, LKB1, AUB, VLS, ARMI, VAS, CSUL	765	81	7937	1.6651496812716855	1.0	0.6837455951041622	78.37620693807102
GOTERM_BP_FAT	GO:0048599~oocyte development	18	1.1029411764705883	0.09557563021472151	E2F2, CAPU, ORB, CHB, FMR1, WBL, SPN-F, MAEL, SPIR, EXU, ETS97D, LKB1, AUB, VLS, ARMI, VAS, TLD, CSUL	765	126	7937	1.4821661998132585	1.0	0.7118638978769863	81.95527099385541
GOTERM_BP_FAT	GO:0021700~developmental maturation	19	1.1642156862745099	0.09625052141351796	E2F2, CAPU, ORB, CHB, FMR1, WBL, SPN-F, MAEL, SPIR, EXU, ETS97D, LKB1, AUB, VLS, ARMI, KAT-60L1, VAS, TLD, CSUL	765	135	7937	1.4602081820382475	1.0	0.7121359812724368	82.18342047561568
GOTERM_BP_FAT	GO:0007309~oocyte axis specification	17	1.0416666666666665	0.10018670669645871	E2F2, CAPU, ORB, FMR1, WBL, SPN-F, MAEL, SPIR, EXU, ETS97D, LKB1, AUB, VLS, ARMI, VAS, TLD, CSUL	765	118	7937	1.4947269303201507	1.0	0.7225169918639547	83.46088552054678
GOTERM_BP_FAT	GO:0007316~pole plasm RNA localization	9	0.5514705882352942	0.103074682198885	CAPU, ORB, AUB, LKB1, MAEL, VAS, SPIR, ETS97D, EXU	765	50	7937	1.8675294117647059	1.0	0.7262745246418185	84.34277160177373
GOTERM_BP_FAT	GO:0007294~germarium-derived oocyte fate determination	5	0.30637254901960786	0.17487734994206247	ORB, FMR1, SPN-D, VAS, MUS301	765	23	7937	2.2554703040636546	1.0	0.857959574497457	96.22401915183265
GOTERM_BP_FAT	GO:0019094~pole plasm mRNA localization	8	0.49019607843137253	0.18787213663946545	CAPU, ORB, AUB, LKB1, MAEL, SPIR, ETS97D, EXU	765	49	7937	1.69390422835801	1.0	0.8707156974364155	97.11917050282347
GOTERM_BP_FAT	GO:0030716~oocyte fate determination	5	0.30637254901960786	0.19497024261763912	ORB, FMR1, SPN-D, VAS, MUS301	765	24	7937	2.161492374727669	1.0	0.8773876441491061	97.51953788592945
GOTERM_BP_FAT	GO:0007318~pole plasm protein localization	3	0.1838235294117647	0.2122798897106467	AUB, ARMI, CSUL	765	9	7937	3.45838779956427	1.0	0.8934457031363694	98.28752361390119
GOTERM_BP_FAT	GO:0010608~posttranscriptional regulation of gene expression	16	0.9803921568627451	0.22921851297348927	PIWI, ORB, FMR1, LOQS, NEDD8, ARET, SHF, UPF3, MUS301, BICC, BAP170, AUB, BOL, CG7414, ARMI, VAS	765	126	7937	1.3174810665006742	1.0	0.9088006739969284	98.81776071467297
GOTERM_BP_FAT	GO:0045727~positive regulation of translation	3	0.1838235294117647	0.24940524838892122	ORB, AUB, VAS	765	10	7937	3.112549019607843	1.0	0.9247978252378593	99.2479528738005
GOTERM_BP_FAT	GO:0006417~regulation of translation	10	0.6127450980392157	0.2539237080030167	BICC, ORB, BOL, AUB, CG7414, ARMI, FMR1, VAS, ARET, MUS301	765	72	7937	1.4409949164851126	1.0	0.9278689879599948	99.32150391736481
GOTERM_BP_FAT	GO:0007293~germarium-derived egg chamber formation	9	0.5514705882352942	0.25744190363520786	ORB, HSP60C, CHB, FMR1, ASP, SPN-D, VAS, ARET, MUS301	765	63	7937	1.4821661998132585	1.0	0.9299715078365669	99.37402550033346
GOTERM_BP_FAT	GO:0016325~oocyte microtubule cytoskeleton organization	5	0.30637254901960786	0.3034262162067286	CHB, LKB1, ARMI, SPN-F, MAEL	765	29	7937	1.7888212756366915	1.0	0.9508382381093404	99.78946630936092
GOTERM_BP_FAT	GO:0030951~establishment or maintenance of microtubule cytoskeleton polarity	5	0.30637254901960786	0.3034262162067286	CHB, LKB1, ARMI, SPN-F, MAEL	765	29	7937	1.7888212756366915	1.0	0.9508382381093404	99.78946630936092
GOTERM_BP_FAT	GO:0030952~establishment or maintenance of cytoskeleton polarity	5	0.30637254901960786	0.3034262162067286	CHB, LKB1, ARMI, SPN-F, MAEL	765	29	7937	1.7888212756366915	1.0	0.9508382381093404	99.78946630936092
GOTERM_BP_FAT	GO:0003006~reproductive developmental process	53	3.2475490196078436	0.3244253513633138	E2F2, STIL, HH, HSP60C, WBL, MAEL, DIDUM, DSF, MIP40, JAR, BICC, GSKT, BOL, AUB, VLS, CAF1, SOTI, TLD, CAN, DJ, PIWI, CHB, FMR1, SPN-F, SPN-D, SIX4, SAK, SCRA, VAS, MIA, CAPU, PXT, TJ, ASP, ARET, ETS97D, TWE, WUN2, EYA, SC, ORB, OS, RB97D, SPIR, MUS301, EXU, NEB, JANA, LKB1, RHI, ARMI, HEPH, CSUL	765	506	7937	1.0867266010488519	1.0	0.9596473027386925	99.87505335180872
KEGG_PATHWAY	dme04320:Dorso-ventral axis formation	5	0.30637254901960786	0.3281198900215592	PIWI, CAPU, ORB, AUB, SPIR	230	26	2054	1.7173913043478262	0.9999999999999252	0.7793475359627962	98.4773839598929
GOTERM_BP_FAT	GO:0060341~regulation of cellular localization	9	0.5514705882352942	0.32995401993569706	HH, SCRA, AUB, THR, PAV, ARMI, MAEL, MBO, EXU	765	68	7937	1.37318339100346	1.0	0.9600691174752394	99.89138388501176
GOTERM_BP_FAT	GO:0009948~anterior/posterior axis specification	17	1.0416666666666665	0.34012127831420613	E2F2, HH, CAPU, ORB, MAEL, SPN-D, SPIR, EXU, ETS97D, MUS301, LKB1, AUB, VLS, ARMI, VAS, TLD, CSUL	765	147	7937	1.1998488284202569	1.0	0.9636619190681345	99.91630394017274
GOTERM_BP_FAT	GO:0048610~reproductive cellular process	52	3.1862745098039214	0.3422407312472158	E2F2, HH, HSP60C, SNKY, WBL, MAEL, DIDUM, MIP40, JAR, BICC, BOL, AUB, VLS, CAF1, SOTI, TLD, CAN, STAI, DJ, PIWI, KLP3A, CHB, FMR1, BALL, SPN-F, SPN-D, SAK, SCRA, VAS, MIA, CAPU, PXT, ASP, ARET, ETS97D, DISP, TWE, WUN2, EYA, ORB, OS, RB97D, SPIR, FPPS, MUS301, EXU, LKB1, NEB, RHI, ARMI, HEPH, CSUL	765	500	7937	1.079016993464052	1.0	0.9640730214480299	99.92076990859447
GOTERM_BP_FAT	GO:0009950~dorsal/ventral axis specification	9	0.5514705882352942	0.3448953150750699	E2F2, ORB, FMR1, WBL, MAEL, ZEN, SPN-D, TLD, MUS301	765	69	7937	1.3532821824381926	1.0	0.9647075273591079	99.92604731979793
GOTERM_BP_FAT	GO:0032268~regulation of cellular protein metabolic process	15	0.9191176470588236	0.3702389333855069	HH, ORB, FMR1, NEDD8, SU(VAR)205, ARET, ACP76A, MUS301, BICC, AUB, BOL, CG7414, ARMI, NIPP1, VAS	765	130	7937	1.1971342383107089	1.0	0.9717032119420123	99.96225288140158
GOTERM_BP_FAT	GO:0045451~pole plasm oskar mRNA localization	6	0.3676470588235294	0.3797712448886511	CAPU, ORB, LKB1, SPIR, ETS97D, EXU	765	42	7937	1.4821661998132587	1.0	0.9744566052240118	99.9708943697119
SP_PIR_KEYWORDS	differentiation	22	1.3480392156862746	0.3850597232412253	SC, CHB, SCA, HSP60C, WASH, MAEL, SIM, ASP, RB97D, RACGAP84C, BICC, DNAJ-60, QUA, JANA, BOL, SCRA, VLS, SOTI, ANA, TOPI, VAS, CSUL	1576	160	12980	1.1324555837563453	1.0	0.966307146727804	99.82495607479954
GOTERM_BP_FAT	GO:0007310~oocyte dorsal/ventral axis specification	6	0.3676470588235294	0.39958584671506714	E2F2, ORB, FMR1, WBL, MAEL, TLD	765	43	7937	1.4476972184222527	1.0	0.9784499327747991	99.98326517758937
GOTERM_BP_FAT	GO:0045995~regulation of embryonic development	7	0.428921568627451	0.4204410357950167	WB, AUB, CYCA, ARMI, MAEL, TWE, EXU	765	54	7937	1.3449285887194384	1.0	0.982365784510024	99.99083950307941
GOTERM_BP_FAT	GO:0007317~regulation of pole plasm oskar mRNA localization	4	0.24509803921568626	0.4374157752119221	AUB, ARMI, MAEL, EXU	765	25	7937	1.6600261437908497	1.0	0.9851190120776172	99.99448097448955
GOTERM_BP_FAT	GO:0060281~regulation of oocyte development	4	0.24509803921568626	0.4635503576669378	AUB, ARMI, MAEL, EXU	765	26	7937	1.5961789844142784	1.0	0.9887231143255445	99.99754681807886
GOTERM_BP_FAT	GO:0009798~axis specification	21	1.2867647058823528	0.4729277472728133	E2F2, CAPU, HH, ORB, FMR1, WBL, SPN-F, MAEL, ZEN, SPN-D, SPIR, EXU, ETS97D, MUS301, LKB1, AUB, VLS, ARMI, VAS, TLD, CSUL	765	201	7937	1.083972295385816	1.0	0.9897093850204666	99.99818371994238
GOTERM_BP_FAT	GO:0008595~determination of anterior/posterior axis, embryo	15	0.9191176470588236	0.4821412117156604	E2F2, HH, CAPU, ORB, MAEL, SPIR, EXU, ETS97D, LKB1, AUB, VLS, ARMI, VAS, TLD, CSUL	765	140	7937	1.111624649859944	1.0	0.9902578653456169	99.99865526740746
GOTERM_BP_FAT	GO:0007351~tripartite regional subdivision	15	0.9191176470588236	0.4821412117156604	E2F2, HH, CAPU, ORB, MAEL, SPIR, EXU, ETS97D, LKB1, AUB, VLS, ARMI, VAS, TLD, CSUL	765	140	7937	1.111624649859944	1.0	0.9902578653456169	99.99865526740746
GOTERM_BP_FAT	GO:0051247~positive regulation of protein metabolic process	3	0.1838235294117647	0.5284267081789701	ORB, AUB, VAS	765	18	7937	1.729193899782135	1.0	0.9936558847258126	99.99972739373092
GOTERM_BP_FAT	GO:0032270~positive regulation of cellular protein metabolic process	3	0.1838235294117647	0.5284267081789701	ORB, AUB, VAS	765	18	7937	1.729193899782135	1.0	0.9936558847258126	99.99972739373092
GOTERM_BP_FAT	GO:0000578~embryonic axis specification	15	0.9191176470588236	0.5371080399456891	E2F2, HH, CAPU, ORB, MAEL, SPIR, EXU, ETS97D, LKB1, AUB, VLS, ARMI, VAS, TLD, CSUL	765	145	7937	1.073292765382015	1.0	0.9940808104694117	99.9998013962624
GOTERM_BP_FAT	GO:0007304~chorion-containing eggshell formation	10	0.6127450980392157	0.5584723499734738	CAPU, PXT, AUB, RHI, ARMI, CAF1, SPN-D, VAS, SPIR, MIP40	765	94	7937	1.1037407870949798	1.0	0.9951540972045148	99.99991124607533
GOTERM_BP_FAT	GO:0030703~eggshell formation	10	0.6127450980392157	0.5716512724308593	CAPU, PXT, AUB, RHI, ARMI, CAF1, SPN-D, VAS, SPIR, MIP40	765	95	7937	1.092122463020296	1.0	0.9958666170424387	99.99994705027827
GOTERM_BP_FAT	GO:0009952~anterior/posterior pattern formation	17	1.0416666666666665	0.577039720709568	E2F2, HH, CAPU, ORB, MAEL, SPN-D, SPIR, EXU, ETS97D, MUS301, LKB1, AUB, VLS, ARMI, VAS, TLD, CSUL	765	170	7937	1.037516339869281	1.0	0.9960421852919211	99.99995732729523
GOTERM_BP_FAT	GO:0010927~cellular component assembly involved in morphogenesis	9	0.5514705882352942	0.6470392619485077	PXT, AUB, ARMI, FMR1, CAF1, SPN-D, VAS, SAK, MIP40	765	90	7937	1.037516339869281	1.0	0.9981685834658658	99.99999804636384
GOTERM_BP_FAT	GO:0007306~eggshell chorion assembly	7	0.428921568627451	0.663956839801791	PXT, AUB, ARMI, CAF1, SPN-D, VAS, MIP40	765	69	7937	1.052552808563039	1.0	0.9985190065933166	99.9999991542465
GOTERM_BP_FAT	GO:0046843~dorsal appendage formation	4	0.24509803921568626	0.6872013874954963	AUB, ARMI, SPN-D, VAS	765	36	7937	1.15279593318809	1.0	0.998875525048877	99.99999975075967
GOTERM_BP_FAT	GO:0007350~blastoderm segmentation	20	1.2254901960784315	0.7116737357814248	E2F2, GSB, CAPU, HH, ORB, MAEL, CROC, EMS, OS, SPIR, EXU, ETS97D, RT, LKB1, AUB, VLS, ARMI, VAS, TLD, CSUL	765	218	7937	0.9518498530910836	1.0	0.9991650291237372	99.9999999378353
GOTERM_BP_FAT	GO:0048609~reproductive process in a multicellular organism	71	4.3504901960784315	0.752499280671865	STIL, E2F2, HH, HSP60C, WBL, MAEL, GDL, DSF, DIDUM, MIP40, JAR, BICC, DNAJ-60, AUB, BOL, VLS, ACP36DE, CAF1, SOTI, TLD, CAN, STAI, DJ, PIWI, CHB, ACP32CD, FMR1, SPN-F, BALL, SPN-D, SAK, RACGAP84C, IMP, SCRA, VAS, TOPI, SHU, MIA, CAPU, ACP53EA, PXT, GB, ASP, ARET, ETS97D, NHT, QUA, DISP, PKD2, TWE, WUN2, NUDC, EYA, ORB, OS, RB97D, SPIR, FPPS, EXU, MUS301, NEB, LKB1, RHI, ARMI, GLD, HEPH, ENDOS, AC…	765	778	7937	0.9468336777727372	1.0	0.9995254323282644	99.99999999539419
GOTERM_BP_FAT	GO:0032504~multicellular organism reproduction	71	4.3504901960784315	0.752499280671865	STIL, E2F2, HH, HSP60C, WBL, MAEL, GDL, DSF, DIDUM, MIP40, JAR, BICC, DNAJ-60, AUB, BOL, VLS, ACP36DE, CAF1, SOTI, TLD, CAN, STAI, DJ, PIWI, CHB, ACP32CD, FMR1, SPN-F, BALL, SPN-D, SAK, RACGAP84C, IMP, SCRA, VAS, TOPI, SHU, MIA, CAPU, ACP53EA, PXT, GB, ASP, ARET, ETS97D, NHT, QUA, DISP, PKD2, TWE, WUN2, NUDC, EYA, ORB, OS, RB97D, SPIR, FPPS, EXU, MUS301, NEB, LKB1, RHI, ARMI, GLD, HEPH, ENDOS, AC…	765	778	7937	0.9468336777727372	1.0	0.9995254323282644	99.99999999539419
GOTERM_BP_FAT	GO:0030707~ovarian follicle cell development	18	1.1029411764705883	0.7706638254539511	EYA, HH, CAPU, HSP60C, PXT, OS, SPN-D, SPIR, MIP40, JAR, BICC, LKB1, AUB, NEB, RHI, ARMI, CAF1, VAS	765	204	7937	0.9154555940023068	1.0	0.9996235809984148	99.99999999874386
GOTERM_BP_FAT	GO:0009880~embryonic pattern specification	20	1.2254901960784315	0.7989451888975952	E2F2, GSB, CAPU, HH, ORB, MAEL, CROC, EMS, OS, SPIR, EXU, ETS97D, RT, LKB1, AUB, VLS, ARMI, VAS, TLD, CSUL	765	231	7937	0.8982825453413689	1.0	0.9997633465481569	99.99999999986672
GOTERM_BP_FAT	GO:0001709~cell fate determination	11	0.6740196078431373	0.8078004302500018	SC, PIWI, ORB, AUR, FMR1, SPN-D, VAS, GCM, SENS, JAR, MUS301	765	129	7937	0.8847038557024878	1.0	0.9998036325131875	99.99999999993815
GOTERM_BP_FAT	GO:0019953~sexual reproduction	65	3.9828431372549016	0.8291068422580076	STIL, E2F2, HH, HSP60C, SNKY, WBL, MAEL, GDL, DIDUM, MIP40, JAR, BICC, DNAJ-60, AUB, BOL, VLS, CAF1, SOTI, TLD, CAN, STAI, DJ, PIWI, KLP3A, CHB, FMR1, BALL, SPN-F, SPN-D, SAK, RACGAP84C, IMP, SCRA, VAS, TOPI, SHU, MIA, CAPU, PXT, ASP, ARET, ETS97D, NHT, QUA, DISP, TWE, WUN2, NUDC, EYA, ORB, OS, RB97D, SPIR, FPPS, MUS301, EXU, NEB, LKB1, RHI, ARMI, HEPH, ENDOS, ACP26AA, ACHI, CSUL	765	735	7937	0.9175314570272554	1.0	0.9998663116380236	99.99999999999164
GOTERM_BP_FAT	GO:0007276~gamete generation	63	3.860294117647059	0.8347505560121815	STIL, E2F2, HH, HSP60C, WBL, MAEL, GDL, DIDUM, MIP40, JAR, BICC, DNAJ-60, AUB, BOL, VLS, CAF1, SOTI, TLD, CAN, STAI, DJ, PIWI, CHB, FMR1, BALL, SPN-F, SPN-D, SAK, RACGAP84C, IMP, SCRA, VAS, TOPI, SHU, MIA, CAPU, PXT, ASP, ARET, ETS97D, NHT, QUA, DISP, TWE, WUN2, NUDC, EYA, ORB, OS, RB97D, SPIR, FPPS, MUS301, EXU, NEB, LKB1, RHI, ARMI, HEPH, ENDOS, ACP26AA, ACHI, CSUL	765	715	7937	0.9141752365281777	1.0	0.9998814790964872	99.9999999999953
GOTERM_BP_FAT	GO:0009953~dorsal/ventral pattern formation	10	0.6127450980392157	0.9131068997664338	E2F2, ORB, FMR1, CG4477, WBL, MAEL, ZEN, SPN-D, TLD, MUS301	765	135	7937	0.7685306221253935	1.0	0.9999852693388619	100.0
SP_PIR_KEYWORDS	developmental protein	57	3.4926470588235294	0.9136670676108373	TERM, HH, HSP60C, THR, WBL, MAEL, ZEN, SHF, JAR, BICC, DNAJ-60, BOL, VLS, SOTI, ANA, TLD, GSB, PIWI, CHB, CROC, SIM, OPTIX, TAN, SENS, RACGAP84C, SCRA, VAS, TOPI, MEI-S332, CAPU, L(2)37CC, ASP, NEDD8, L(2)NOT, OAF, MANF, CG10731, QUA, DISP, EYA, SC, HD, SCA, EMS, RB97D, GCM, SPIR, FD64A, SLBP, EXU, RT, RX, ARMI, RNP4F, SELD, CG34340, CSUL	1576	540	12980	0.869359842075578	1.0	0.9996644625884062	99.9999999999987
GOTERM_BP_FAT	GO:0035282~segmentation	20	1.2254901960784315	0.9230638807463011	E2F2, GSB, CAPU, HH, ORB, MAEL, CROC, EMS, OS, SPIR, EXU, ETS97D, RT, LKB1, AUB, VLS, ARMI, VAS, TLD, CSUL	765	260	7937	0.7980894922071392	1.0	0.9999905207937289	100.0
GOTERM_BP_FAT	GO:0007292~female gamete generation	44	2.696078431372549	0.9379138229457932	STIL, E2F2, CAPU, HH, HSP60C, PXT, WBL, ASP, MAEL, GDL, ARET, DIDUM, MIP40, JAR, ETS97D, BICC, QUA, AUB, VLS, CAF1, TLD, NUDC, EYA, PIWI, ORB, CHB, FMR1, BALL, SPN-F, OS, SPN-D, SPIR, MUS301, EXU, NEB, SCRA, LKB1, RHI, ARMI, ENDOS, VAS, ACP26AA, SHU, CSUL	765	546	7937	0.8360937537408125	1.0	0.9999954244908555	100.0
GOTERM_BP_FAT	GO:0048477~oogenesis	43	2.6348039215686274	0.9451720238552609	STIL, E2F2, CAPU, HH, HSP60C, PXT, WBL, ASP, MAEL, GDL, ARET, DIDUM, MIP40, JAR, ETS97D, BICC, QUA, AUB, VLS, CAF1, TLD, NUDC, EYA, PIWI, ORB, CHB, FMR1, BALL, SPN-F, OS, SPN-D, SPIR, MUS301, EXU, NEB, SCRA, LKB1, RHI, ARMI, ENDOS, VAS, SHU, CSUL	765	539	7937	0.8277032024931185	1.0	0.9999969294626113	100.0
GOTERM_BP_FAT	GO:0010604~positive regulation of macromolecule metabolic process	9	0.5514705882352942	0.9696958364986312	TAF2, BAP170, ORB, AUB, CG5641, ISWI, VAS, SU(VAR)205, TRF	765	142	7937	0.6575807787903893	1.0	0.9999995430743269	100.0
GOTERM_BP_FAT	GO:0010557~positive regulation of macromolecule biosynthetic process	8	0.49019607843137253	0.9709916502559008	BAP170, ORB, AUB, CG5641, ISWI, VAS, SU(VAR)205, TRF	765	129	7937	0.6434209859654456	1.0	0.999999606454442	100.0
GOTERM_BP_FAT	GO:0051254~positive regulation of RNA metabolic process	5	0.30637254901960786	0.9786203603198121	TAF2, BAP170, CG5641, SU(VAR)205, TRF	765	90	7937	0.576397966594045	1.0	0.9999998262367337	100.0
GOTERM_BP_FAT	GO:0007389~pattern specification process	35	2.144607843137255	0.9819914738281633	E2F2, CAPU, HH, WBL, MAEL, ZEN, ETS97D, SHA, RIN, BOSS, AUB, VLS, NMO, TLD, GSB, ORB, SCA, FRED, FMR1, CG4477, CROC, SPN-F, EMS, OS, SPN-D, SPIR, SENS, MUS301, EXU, RT, LKB1, RHI, ARMI, VAS, CSUL	765	480	7937	0.756522331154684	1.0	0.9999998929920596	100.0
GOTERM_BP_FAT	GO:0031328~positive regulation of cellular biosynthetic process	9	0.5514705882352942	0.9840291584415666	TAF2, BAP170, ORB, AUB, CG5641, ISWI, VAS, SU(VAR)205, TRF	765	153	7937	0.6103037293348712	1.0	0.9999999237452958	100.0
GOTERM_BP_FAT	GO:0009891~positive regulation of biosynthetic process	9	0.5514705882352942	0.9840291584415666	TAF2, BAP170, ORB, AUB, CG5641, ISWI, VAS, SU(VAR)205, TRF	765	153	7937	0.6103037293348712	1.0	0.9999999237452958	100.0
GOTERM_BP_FAT	GO:0003002~regionalization	32	1.9607843137254901	0.9877197155926736	E2F2, CAPU, HH, WBL, MAEL, ZEN, ETS97D, SHA, BOSS, AUB, VLS, NMO, TLD, GSB, ORB, FRED, FMR1, CG4477, CROC, OS, EMS, SPN-D, SPIR, SENS, MUS301, EXU, RT, LKB1, RHI, ARMI, VAS, CSUL	765	454	7937	0.7312890501281276	1.0	0.9999999584068974	100.0
GOTERM_BP_FAT	GO:0045893~positive regulation of transcription, DNA-dependent	4	0.24509803921568626	0.9929338485188874	BAP170, CG5641, SU(VAR)205, TRF	765	88	7937	0.4715983363042186	1.0	0.9999999918625245	100.0
GOTERM_BP_FAT	GO:0045935~positive regulation of nucleobase, nucleoside, nucleotide and nucleic acid metabolic process	6	0.3676470588235294	0.9929374123068242	TAF2, BAP170, CG5641, ISWI, SU(VAR)205, TRF	765	121	7937	0.5144709123318749	1.0	0.9999999915664626	100.0
GOTERM_BP_FAT	GO:0051173~positive regulation of nitrogen compound metabolic process	6	0.3676470588235294	0.9929374123068242	TAF2, BAP170, CG5641, ISWI, SU(VAR)205, TRF	765	121	7937	0.5144709123318749	1.0	0.9999999915664626	100.0
GOTERM_BP_FAT	GO:0045941~positive regulation of transcription	5	0.30637254901960786	0.9970047469691842	BAP170, CG5641, ISWI, SU(VAR)205, TRF	765	116	7937	0.44720531890917287	1.0	0.9999999993598218	100.0
GOTERM_BP_FAT	GO:0010628~positive regulation of gene expression	5	0.30637254901960786	0.9972313453073715	BAP170, CG5641, ISWI, SU(VAR)205, TRF	765	117	7937	0.44338305122618854	1.0	0.9999999994773232	100.0
Annotation Cluster 61	Enrichment Score: 0.5999202099612477
Category	Term	Count	%	PValue	Genes	List Total	Pop Hits	Pop Total	Fold Enrichment	Bonferroni	Benjamini	FDR
GOTERM_MF_FAT	GO:0004722~protein serine/threonine phosphatase activity	10	0.6127450980392157	0.0467382239544058	EYA, PPN58A, PPM1, CG32812, FIG, SPAG, PPD3, PPD5, TTM2, PP1-13C	851	45	7918	2.0676328502415457	0.9999999999999992	0.5810315178968063	51.59180284970406
GOTERM_BP_FAT	GO:0006470~protein amino acid dephosphorylation	14	0.857843137254902	0.04861020517814776	EYA, PPM1, CG32812, CG10089, PPD5, CG7180, CDC14, L(1)G0232, PPN58A, PPD3, TWE, TTM2, PRIMO-1, PP1-13C	765	82	7937	1.771369360752431	1.0	0.5437132087389728	57.23257253520837
GOTERM_MF_FAT	GO:0016791~phosphatase activity	28	1.715686274509804	0.05049214758877578	CG32812, SAC1, PPD5, CG8584, CDC14, CG15400, CG11291, FIG, CG9389, PPD3, TWE, WUN2, PRIMO-1, EYA, PPM1, CG2862, CG10089, CG9452, SPAG, CG7180, CG5565, L(1)G0232, PPN58A, CG32487, CG32488, TTM2, CG9449, PP1-13C	851	182	7918	1.4314381270903012	1.0	0.6009649320058307	54.40202158227785
GOTERM_BP_FAT	GO:0016311~dephosphorylation	17	1.0416666666666665	0.056923347321474915	EYA, PPM1, CG32812, CG10089, CG7180, PPD5, CDC14, L(1)G0232, PPN58A, FIG, CG9389, PPD3, TWE, WUN2, TTM2, PRIMO-1, PP1-13C	765	109	7937	1.618144750254842	1.0	0.572895939390599	63.174817878784026
GOTERM_MF_FAT	GO:0004721~phosphoprotein phosphatase activity	16	0.9803921568627451	0.08680093959245797	EYA, PPM1, CG32812, CG10089, SPAG, CG7180, PPD5, CDC14, L(1)G0232, PPN58A, FIG, PPD3, TWE, TTM2, PRIMO-1, PP1-13C	851	96	7918	1.5507246376811594	1.0	0.747226833689563	74.74831004523354
GOTERM_BP_FAT	GO:0006793~phosphorus metabolic process	60	3.6764705882352944	0.20414143770641532	CG5790, CG9962, AUR, PPD5, CDC14, CG7211, CG8298, GSKT, FIG, CG9389, NIKI, PPD3, VHA16-3, CG2577, CG10089, CG2137, BALL, CG8102, DGK, SAK, PPN58A, CG7311, GCKIII, IAL, CG7094, GWL, FANCD2, STI, CG7813, PP1-13C, CG31477, CG8173, CG32812, CG34357, CG10177, CG3215, VHA100-3, CG17856, CG17300, NMO, BUB1, TWE, WUN2, PRIMO-1, CG18193, EYA, PPM1, DHC36C, SSL, KP78B, CG7180, L(1)G0232, CG2014, BORR, LKB1…	765	551	7937	1.1297818582968577	1.0	0.8864612660013537	97.95960477957907
GOTERM_BP_FAT	GO:0006796~phosphate metabolic process	60	3.6764705882352944	0.20414143770641532	CG5790, CG9962, AUR, PPD5, CDC14, CG7211, CG8298, GSKT, FIG, CG9389, NIKI, PPD3, VHA16-3, CG2577, CG10089, CG2137, BALL, CG8102, DGK, SAK, PPN58A, CG7311, GCKIII, IAL, CG7094, GWL, FANCD2, STI, CG7813, PP1-13C, CG31477, CG8173, CG32812, CG34357, CG10177, CG3215, VHA100-3, CG17856, CG17300, NMO, BUB1, TWE, WUN2, PRIMO-1, CG18193, EYA, PPM1, DHC36C, SSL, KP78B, CG7180, L(1)G0232, CG2014, BORR, LKB1…	765	551	7937	1.1297818582968577	1.0	0.8864612660013537	97.95960477957907
SMART	SM00156:PP2Ac	4	0.24509803921568626	0.30689640803895246	PPN58A, PPD3, PPD5, PP1-13C	522	18	4824	2.053639846743295	1.0	0.9793980810244353	99.09896137767234
INTERPRO	IPR006186:Serine/threonine-specific protein phosphatase and bis(5-nucleosyl)-tetraphosphatase	4	0.24509803921568626	0.33725238997706636	PPN58A, PPD3, PPD5, PP1-13C	1162	18	10196	1.949894817364697	1.0	0.9996290058702612	99.88082448141158
GOTERM_MF_FAT	GO:0004725~protein tyrosine phosphatase activity	7	0.428921568627451	0.35230170474058187	EYA, CG7180, TWE, CDC14, TTM2, PRIMO-1, L(1)G0232	851	45	7918	1.4473429951690822	1.0	0.9745644127345182	99.86165099836872
SP_PIR_KEYWORDS	protein phosphatase	6	0.3676470588235294	0.3970542131465989	EYA, PPM1, FIG, TWE, PRIMO-1, PP1-13C	1576	34	12980	1.4534189310241863	1.0	0.96480700616093	99.8646485043241
INTERPRO	IPR004843:Metallophosphoesterase	5	0.30637254901960786	0.551964861995279	PPN58A, CG30103, PPD3, PPD5, PP1-13C	1162	34	10196	1.2903715703148728	1.0	0.9999878385867624	99.99980349252158
INTERPRO	IPR000387:Dual-specific/protein-tyrosine phosphatase, conserved region	4	0.24509803921568626	0.6801285381194415	CG10089, CG7180, CDC14, L(1)G0232	1162	30	10196	1.169936890418818	1.0	0.9999995066019663	99.99999920852541
INTERPRO	IPR000387:Protein-tyrosine phosphatase	3	0.1838235294117647	0.7325128523698861	CG10089, CG7180, L(1)G0232	1162	22	10196	1.1965263652010643	1.0	0.9999998736418234	99.99999995761142
GOTERM_CC_FAT	GO:0008287~protein serine/threonine phosphatase complex	3	0.1838235294117647	0.7839970398330198	PPM1, CG32812, PP1-13C	495	27	4786	1.0742985409652075	1.0	0.9973013979048367	99.99999995281469
INTERPRO	IPR016130:Protein-tyrosine phosphatase, active site	3	0.1838235294117647	0.8584765222310373	CG7180, CDC14, L(1)G0232	1162	29	10196	0.9077096563594279	1.0	0.9999999997083839	99.99999999999874
SP_PIR_KEYWORDS	iron	8	0.49019607843137253	0.9999627321916811	PPN58A, PXT, CG6550, RNRS, PPD5, PP1-13C, CG2014, CG2982	1576	177	12980	0.3722504230118443	1.0	0.9999999997925162	100.0
Annotation Cluster 62	Enrichment Score: 0.5965934826830062
Category	Term	Count	%	PValue	Genes	List Total	Pop Hits	Pop Total	Fold Enrichment	Bonferroni	Benjamini	FDR
GOTERM_BP_FAT	GO:0009119~ribonucleoside metabolic process	5	0.30637254901960786	0.1555491355483839	CG3809, DHOD, TGT, CG15547, NMDYN-D7	765	22	7937	2.3579916815210935	1.0	0.8270779735747449	94.39680700405732
KEGG_PATHWAY	dme00240:Pyrimidine metabolism	13	0.7965686274509803	0.1729367709249049	CG3788, DNAPOL-ALPHA73, CG8349, RNRS, DHOD, RPB8, CG15547, CG5276, POLE2, TRXR-2, CG7339, NMDYN-D7, MUS201	230	80	2054	1.4511956521739129	0.9999994593176859	0.6178831893295305	86.44000989355516
GOTERM_BP_FAT	GO:0009220~pyrimidine ribonucleotide biosynthetic process	3	0.1838235294117647	0.1757704663744711	DHOD, CG15547, NMDYN-D7	765	8	7937	3.890686274509804	1.0	0.8580063113103591	96.29308411028657
GOTERM_BP_FAT	GO:0009218~pyrimidine ribonucleotide metabolic process	3	0.1838235294117647	0.1757704663744711	DHOD, CG15547, NMDYN-D7	765	8	7937	3.890686274509804	1.0	0.8580063113103591	96.29308411028657
GOTERM_BP_FAT	GO:0046131~pyrimidine ribonucleoside metabolic process	3	0.1838235294117647	0.2122798897106467	DHOD, CG15547, NMDYN-D7	765	9	7937	3.45838779956427	1.0	0.8934457031363694	98.28752361390119
GOTERM_BP_FAT	GO:0009116~nucleoside metabolic process	6	0.3676470588235294	0.24354038146154622	CG3788, CG3809, DHOD, TGT, CG15547, NMDYN-D7	765	35	7937	1.7785994397759104	1.0	0.9212954899915018	99.1412590948434
GOTERM_BP_FAT	GO:0006213~pyrimidine nucleoside metabolic process	3	0.1838235294117647	0.24940524838892122	DHOD, CG15547, NMDYN-D7	765	10	7937	3.112549019607843	1.0	0.9247978252378593	99.2479528738005
GOTERM_BP_FAT	GO:0006221~pyrimidine nucleotide biosynthetic process	3	0.1838235294117647	0.3961035467025668	DHOD, CG15547, NMDYN-D7	765	14	7937	2.2232492997198876	1.0	0.977836239993808	99.98153150694473
GOTERM_BP_FAT	GO:0006220~pyrimidine nucleotide metabolic process	3	0.1838235294117647	0.4309400517372188	DHOD, CG15547, NMDYN-D7	765	15	7937	2.075032679738562	1.0	0.9843405611425502	99.99329211295827
GOTERM_MF_FAT	GO:0019205~nucleobase, nucleoside, nucleotide kinase activity	4	0.24509803921568626	0.5912993497772447	CG3809, CG15547, ADK3, NMDYN-D7	851	28	7918	1.3291925465838508	1.0	0.9953738421672543	99.99987115460165
Annotation Cluster 63	Enrichment Score: 0.5956105563310515
Category	Term	Count	%	PValue	Genes	List Total	Pop Hits	Pop Total	Fold Enrichment	Bonferroni	Benjamini	FDR
GOTERM_MF_FAT	GO:0003729~mRNA binding	27	1.6544117647058825	0.09551561367859582	CG4896, ARET, BICC, CG14718, RIN, BOL, CG7804, NIPP1, CG5589, CG14506, PIWI, ORB, FMR1, CG1340, RB97D, SU(VAR)205, SM, SLBP, NEOS, LA, IMP, CG14414, PABP2, HEPH, POF, RNP4F, QKR58E-3	851	186	7918	1.3506311360448808	1.0	0.760942932490311	78.16411005463414
SMART	SM00360:RRM	20	1.2254901960784315	0.1818349031030433	ORB, CG1340, CG4896, RB97D, ARET, SM, NEOS, LA, CG14718, IMP, RIN, CG14414, CG15440, BOL, CG7804, PABP2, HEPH, RNP4F, POF, CG14506	522	141	4824	1.3108339447297628	1.0	0.9146595774242993	92.40945586963906
UP_SEQ_FEATURE	domain:RRM	5	0.30637254901960786	0.2418124151387905	LA, BOL, PABP2, RNP4F, POF	290	26	2975	1.9728116710875332	1.0	0.9999997442862981	98.40787110476882
INTERPRO	IPR000504:RNA recognition motif, RNP-1	20	1.2254901960784315	0.2508413573228033	ORB, CG1340, CG4896, RB97D, ARET, SM, NEOS, LA, CG14718, IMP, RIN, CG14414, CG15440, BOL, CG7804, PABP2, HEPH, RNP4F, POF, CG14506	1162	141	10196	1.2446137132115085	1.0	0.9981138409356723	99.1143201836363
INTERPRO	IPR012677:Nucleotide-binding, alpha-beta plait	19	1.1642156862745099	0.26270822093284196	ORB, CG1340, CG4896, RB97D, ARET, SM, UPF3, NEOS, LA, CG14718, RIN, CG14414, CG15440, BOL, CG7804, PABP2, HEPH, RNP4F, CG14506	1162	134	10196	1.2441493051095642	1.0	0.9983547750129101	99.3179936375104
GOTERM_MF_FAT	GO:0003723~RNA binding	54	3.308823529411765	0.9643476845965786	CG31957, CG9630, CG4896, CG14718, BICC, BOL, AUB, CG7804, NIPP1, CG2100, CG15014, CG5589, CG14506, CG7006, CG11123, PIWI, FMR1, CG16941, CG13690, L(2)35BD, NEOS, SMN, IMP, CG14414, CG7907, PABP2, GLD2, POF, VAS, QKR58E-3, CG4866, RPL10AA, ARET, RIN, CG6745, CG7414, CG10803, EIF4E-3, EIF4E-4, SSRP, ORB, LOQS, CG5641, CG13096, CG1340, RB97D, SM, SU(VAR)205, SLBP, EXU, LA, HEPH, RNP4F, CG17768	851	610	7918	0.823663578047042	1.0	0.9999951730178644	100.0
Annotation Cluster 64	Enrichment Score: 0.5846581825364161
Category	Term	Count	%	PValue	Genes	List Total	Pop Hits	Pop Total	Fold Enrichment	Bonferroni	Benjamini	FDR
GOTERM_BP_FAT	GO:0034728~nucleosome organization	10	0.6127450980392157	0.02214171007122439	REPT, SNKY, CAF1, ISWI, HIS2B:CG33870, ACF1, MUS201, CG3708, CID, PONT	765	44	7937	2.3579916815210935	1.0	0.3516663369154296	31.726871532755485
GOTERM_BP_FAT	GO:0006338~chromatin remodeling	10	0.6127450980392157	0.028977564467472322	REPT, SNKY, FMR1, CAF1, INO80, ISWI, SU(VAR)205, ACF1, MUS201, PONT	765	46	7937	2.2554703040636546	1.0	0.4086482353563705	39.42150243711675
GOTERM_CC_FAT	GO:0016585~chromatin remodeling complex	8	0.49019607843137253	0.080543299824888	BAP170, REPT, CAF1, INO80, ISWI, ACF1, MUS201, PONT	495	37	4786	2.0905268905268906	0.9999999999999991	0.5144688797995289	69.17059721393844
GOTERM_MF_FAT	GO:0008080~N-acetyltransferase activity	6	0.3676470588235294	0.5976606181588591	CG31851, REPT, CG13759, CG11539, ACF1, PONT	851	48	7918	1.1630434782608696	1.0	0.9955968803251396	99.99989842016302
GOTERM_MF_FAT	GO:0016407~acetyltransferase activity	7	0.428921568627451	0.6014373453210631	CG31851, REPT, CG13759, CG5265, CG11539, ACF1, PONT	851	58	7918	1.1229385307346327	1.0	0.9956478128399693	99.99991195082126
GOTERM_MF_FAT	GO:0016410~N-acyltransferase activity	6	0.3676470588235294	0.6524865053795667	CG31851, REPT, CG13759, CG11539, ACF1, PONT	851	51	7918	1.0946291560102301	1.0	0.996334490441822	99.99998897177278
GOTERM_MF_FAT	GO:0004402~histone acetyltransferase activity	3	0.1838235294117647	0.6756508639509525	REPT, ACF1, PONT	851	21	7918	1.329192546583851	1.0	0.9967338973363851	99.99999612369356
GOTERM_MF_FAT	GO:0004468~lysine N-acetyltransferase activity	3	0.1838235294117647	0.6756508639509525	REPT, ACF1, PONT	851	21	7918	1.329192546583851	1.0	0.9967338973363851	99.99999612369356
SP_PIR_KEYWORDS	Acyltransferase	8	0.49019607843137253	0.9888095681618526	CG31851, CG11353, CG13759, CG14740, CG5265, CG11539, FU12, ACF1	1576	114	12980	0.5779677620447056	1.0	0.9999883927254201	100.0
Annotation Cluster 65	Enrichment Score: 0.5526665286857101
Category	Term	Count	%	PValue	Genes	List Total	Pop Hits	Pop Total	Fold Enrichment	Bonferroni	Benjamini	FDR
GOTERM_BP_FAT	GO:0006644~phospholipid metabolic process	13	0.7965686274509803	0.10596444273535746	CG6962, CG5342, CG2292, DGK, FPPS, CG33116, CG30184, SMSR, FU12, RDGB, CG14034, CDSA, CG14507	765	84	7937	1.6056800497976969	1.0	0.73434781319311	85.18075792871342
GOTERM_MF_FAT	GO:0004620~phospholipase activity	8	0.49019607843137253	0.2524197509484641	CG3942, CG8526, CG6962, CG10133, CG34375, CG30184, CG14507, CG14034	851	48	7918	1.5507246376811594	1.0	0.9403894506388387	98.78372712062877
GOTERM_BP_FAT	GO:0016042~lipid catabolic process	4	0.24509803921568626	0.821706876708293	CG6962, CG33090, CG30184, CG14507	765	45	7937	0.9222367465504719	1.0	0.999856657196568	99.9999999999828
Annotation Cluster 66	Enrichment Score: 0.5480733037398089
Category	Term	Count	%	PValue	Genes	List Total	Pop Hits	Pop Total	Fold Enrichment	Bonferroni	Benjamini	FDR
GOTERM_BP_FAT	GO:0006333~chromatin assembly or disassembly	10	0.6127450980392157	0.09293375215027438	RHI, FMR1, CAF1, ISWI, HIS2B:CG33870, SU(VAR)205, ACF1, CG3708, CID, CHD3	765	57	7937	1.8202041050338265	1.0	0.7036759185170594	81.03544899986986
GOTERM_MF_FAT	GO:0003682~chromatin binding	11	0.6740196078431373	0.14365233770609456	SSRP, MCM7, NEB, RHI, CAF1, ISWI, MCM2, POF, SU(VAR)205, MCM5, CHD3	851	64	7918	1.5991847826086953	1.0	0.8520508574576977	90.46814276093384
SMART	SM00298:CHROMO	3	0.1838235294117647	0.679277301927776	RHI, SU(VAR)205, CHD3	522	21	4824	1.3201970443349753	1.0	0.9994844926777549	99.99995478547923
INTERPRO	IPR000953:Chromo domain	3	0.1838235294117647	0.7082286844695935	RHI, SU(VAR)205, CHD3	1162	21	10196	1.2535038111630197	1.0	0.9999996858931567	99.99999982424983
Annotation Cluster 67	Enrichment Score: 0.5217232072929703
Category	Term	Count	%	PValue	Genes	List Total	Pop Hits	Pop Total	Fold Enrichment	Bonferroni	Benjamini	FDR
GOTERM_MF_FAT	GO:0017077~oxidative phosphorylation uncoupler activity	3	0.1838235294117647	0.09237863000910423	UCP4C, UCP4B, CG9582	851	5	7918	5.582608695652174	1.0	0.7626204007992765	76.98761914236769
INTERPRO	IPR018108:Mitochondrial substrate/solute carrier	9	0.5514705882352942	0.1740587851968502	CG18418, CG5755, UCP4C, UCP4B, CG9582, SHAWN, CG7514, CG2616, TYLER, ANT2	1162	48	10196	1.645223752151463	1.0	0.9923475561055889	95.6268845712692
INTERPRO	IPR001993:Mitochondrial substrate carrier	8	0.49019607843137253	0.2474761736234125	CG18418, UCP4C, UCP4B, CG9582, SHAWN, CG7514, CG2616, TYLER, ANT2	1162	45	10196	1.5599158538917575	1.0	0.9981243334501708	99.046913108546
PIR_SUPERFAMILY	PIRSF002458:ADP,ATP carrier protein	3	0.1838235294117647	0.3542107543664651	UCP4C, UCP4B, ANT2	268	12	2596	2.4216417910447756	1.0	0.9999999969398838	99.68049004361654
INTERPRO	IPR002113:Adenine nucleotide translocator 1	4	0.24509803921568626	0.43416989077351176	CG9582, SHAWN, CG7514, TYLER, ANT2	1162	21	10196	1.671338414884026	1.0	0.9999288765320131	99.99103678193715
GOTERM_MF_FAT	GO:0015300~solute:solute antiporter activity	4	0.24509803921568626	0.5912993497772447	CG18418, CG18281, CG7514, ANT2	851	28	7918	1.3291925465838508	1.0	0.9953738421672543	99.99987115460165
GOTERM_MF_FAT	GO:0015297~antiporter activity	4	0.24509803921568626	0.6157548544584416	CG18418, CG18281, CG7514, ANT2	851	29	7918	1.28335832083958	1.0	0.9961621995188563	99.9999494282956
Annotation Cluster 68	Enrichment Score: 0.5178685880192244
Category	Term	Count	%	PValue	Genes	List Total	Pop Hits	Pop Total	Fold Enrichment	Bonferroni	Benjamini	FDR
KEGG_PATHWAY	dme00010:Glycolysis / Gluconeogenesis	10	0.6127450980392157	0.11701514962513976	CG7069, HEX-T2, CG7362, CG11249, CG4988, CG2964, CG5432, CG9010, CG15400, HEX-T1	230	52	2054	1.7173913043478262	0.9999219366514048	0.5767605834942302	73.00609308584869
KEGG_PATHWAY	dme00051:Fructose and mannose metabolism	7	0.428921568627451	0.12283677408900975	GMER, HEX-T2, PMM45A, CG5432, CG12289, HEX-T1, CG6083	230	31	2054	2.0165497896213185	0.9999527815614159	0.5639770972664315	74.82120901794876
KEGG_PATHWAY	dme00052:Galactose metabolism	4	0.24509803921568626	0.6437684064181115	HEX-T2, CG15400, HEX-T1, CG6083	230	29	2054	1.231784107946027	1.0	0.9392881106121004	99.99808187159498
KEGG_PATHWAY	dme00500:Starch and sucrose metabolism	5	0.30637254901960786	0.9166963320580793	CG6262, HEX-T2, CG6475, CG15400, HEX-T1	230	60	2054	0.7442028985507246	1.0	0.9947349555742238	99.99999999956133
Annotation Cluster 69	Enrichment Score: 0.49458201192144724
Category	Term	Count	%	PValue	Genes	List Total	Pop Hits	Pop Total	Fold Enrichment	Bonferroni	Benjamini	FDR
GOTERM_CC_FAT	GO:0044432~endoplasmic reticulum part	19	1.1642156862745099	0.036806426867231956	PH4ALPHAMP, CG31016, WBL, SAC1, CG5342, CG2292, CG15539, CG9698, L(2)NOT, CG11828, SPASE22-23, CG10731, PH4ALPHAPV, CG33303, OSTSTT3, RUMI, RDGB, PH4ALPHASG1, CG10420	495	112	4786	1.640223665223665	0.9999998121950934	0.3347386576921456	40.87394484798283
GOTERM_CC_FAT	GO:0005783~endoplasmic reticulum	37	2.267156862745098	0.10937018230114634	CNX99A, PH4ALPHAMP, WBL, CG6962, CG5342, SAC1, CG8420, CG5265, CG6512, L(2)NOT, CG11828, CG10731, CG33303, OSTSTT3, CG10326, CG31021, GRASP65, KLP61F, SPP, CDSA, CG31016, CG31013, CG2292, CG34041, CG9698, CG15539, SPASE22-23, RTNL2, PH4ALPHAPV, CG18234, RT, RUMI, ALPHA-MAN-II, KAT-60L1, RDGB, PH4ALPHASG1, CG10420	495	284	4786	1.25965286669512	1.0	0.5944746154439053	80.2708200913529
GOTERM_CC_FAT	GO:0012505~endomembrane system	23	1.4093137254901962	0.5799650322698877	NXT1, DNAPOL-ALPHA73, NUP160, FUCTB, RRP6, SAC1, CG5342, CG2292, TOPORS, L(2)NOT, CG3748, MBO, SPASE22-23, CG10731, MGAT1, CG33303, RANBP9, EPSILONCOP, CG32164, OSTSTT3, GRASP65, ALPHA-MAN-II, CDSA	495	218	4786	1.0200908164210918	1.0	0.9813233589436265	99.99947384710242
GOTERM_CC_FAT	GO:0005789~endoplasmic reticulum membrane	8	0.49019607843137253	0.6681806799105237	CG33303, OSTSTT3, SAC1, CG5342, CG2292, L(2)NOT, SPASE22-23, CG10731	495	75	4786	1.0313265993265992	1.0	0.9913128152923375	99.99998066199697
GOTERM_CC_FAT	GO:0042175~nuclear envelope-endoplasmic reticulum network	8	0.49019607843137253	0.6953244240936898	CG33303, OSTSTT3, SAC1, CG5342, CG2292, L(2)NOT, SPASE22-23, CG10731	495	77	4786	1.0045388954479864	1.0	0.9929738628590157	99.99999415163225
SP_PIR_KEYWORDS	endoplasmic reticulum	10	0.6127450980392157	0.9935783632935847	CNX99A, RT, WBL, SAC1, RUMI, L(2)NOT, SPASE22-23, CG10420, CG10731, CG1598	1576	144	12980	0.5719472645234067	1.0	0.9999958972753465	100.0
Annotation Cluster 70	Enrichment Score: 0.47212205696685233
Category	Term	Count	%	PValue	Genes	List Total	Pop Hits	Pop Total	Fold Enrichment	Bonferroni	Benjamini	FDR
UP_SEQ_FEATURE	short sequence motif:Prevents secretion from ER	3	0.1838235294117647	0.17827482971608666	WBL, RUMI, CG10420	290	8	2975	3.8469827586206895	1.0	0.9999999031137755	94.69508909069819
INTERPRO	IPR000886:Endoplasmic reticulum, targeting sequence	3	0.1838235294117647	0.18501483870995056	WBL, RUMI, CG10420	1162	7	10196	3.7605114334890586	1.0	0.9927637171300422	96.48538745901999
GOTERM_CC_FAT	GO:0005788~endoplasmic reticulum lumen	3	0.1838235294117647	0.39446915964860474	WBL, RUMI, CG10420	495	13	4786	2.231235431235431	1.0	0.927382465818094	99.91147151534621
SP_PIR_KEYWORDS	endoplasmic reticulum	10	0.6127450980392157	0.9935783632935847	CNX99A, RT, WBL, SAC1, RUMI, L(2)NOT, SPASE22-23, CG10420, CG10731, CG1598	1576	144	12980	0.5719472645234067	1.0	0.9999958972753465	100.0
Annotation Cluster 71	Enrichment Score: 0.4597090155459895
Category	Term	Count	%	PValue	Genes	List Total	Pop Hits	Pop Total	Fold Enrichment	Bonferroni	Benjamini	FDR
GOTERM_BP_FAT	GO:0008584~male gonad development	3	0.1838235294117647	0.10691452410379185	EYA, GSKT, TJ	765	6	7937	5.187581699346405	1.0	0.733216624477224	85.4469155759193
GOTERM_BP_FAT	GO:0046546~development of primary male sexual characteristics	3	0.1838235294117647	0.24940524838892122	EYA, GSKT, TJ	765	10	7937	3.112549019607843	1.0	0.9247978252378593	99.2479528738005
GOTERM_BP_FAT	GO:0046661~male sex differentiation	3	0.1838235294117647	0.3237609687378533	EYA, GSKT, TJ	765	12	7937	2.5937908496732023	1.0	0.9598936234719293	99.87294227029237
GOTERM_BP_FAT	GO:0008406~gonad development	5	0.30637254901960786	0.32604073179389437	EYA, GSKT, HH, TJ, SIX4	765	30	7937	1.7291938997821352	1.0	0.9592982803143643	99.88004933080153
GOTERM_BP_FAT	GO:0048608~reproductive structure development	5	0.30637254901960786	0.32604073179389437	EYA, GSKT, HH, TJ, SIX4	765	30	7937	1.7291938997821352	1.0	0.9592982803143643	99.88004933080153
GOTERM_BP_FAT	GO:0045137~development of primary sexual characteristics	5	0.30637254901960786	0.46111420511011186	EYA, GSKT, HH, TJ, SIX4	765	36	7937	1.4409949164851126	1.0	0.9885491869959749	99.99734984573138
GOTERM_BP_FAT	GO:0007548~sex differentiation	7	0.428921568627451	0.5246100899629298	EYA, STIL, GSKT, HH, JANA, TJ, SIX4	765	60	7937	1.2104357298474946	1.0	0.9935424362060136	99.99968724269151
GOTERM_BP_FAT	GO:0007498~mesoderm development	6	0.3676470588235294	0.9461766587202921	EYA, HH, CG17470, BLOW, SIX4, C15	765	91	7937	0.6840767076061194	1.0	0.9999970817295912	100.0
Annotation Cluster 72	Enrichment Score: 0.45018543408563183
Category	Term	Count	%	PValue	Genes	List Total	Pop Hits	Pop Total	Fold Enrichment	Bonferroni	Benjamini	FDR
GOTERM_BP_FAT	GO:0019637~organophosphate metabolic process	18	1.1029411764705883	0.010518380346695843	DHC36C, CG2137, CG6962, CG5342, CG2292, DGK, CG3215, CG33116, FPPS, CG30184, CG8298, CG7311, SMSR, FU12, RDGB, CG14034, CG14507, CDSA	765	97	7937	1.9252880533656762	0.9999999970652932	0.22520082046232903	16.492933386404975
GOTERM_BP_FAT	GO:0006644~phospholipid metabolic process	13	0.7965686274509803	0.10596444273535746	CG6962, CG5342, CG2292, DGK, FPPS, CG33116, CG30184, SMSR, FU12, RDGB, CG14034, CDSA, CG14507	765	84	7937	1.6056800497976969	1.0	0.73434781319311	85.18075792871342
GOTERM_BP_FAT	GO:0008654~phospholipid biosynthetic process	8	0.49019607843137253	0.17447224640913828	CG5342, SMSR, CG2292, DGK, FU12, FPPS, CG33116, CDSA	765	48	7937	1.729193899782135	1.0	0.8587686562269997	96.19229468231379
GOTERM_BP_FAT	GO:0046474~glycerophospholipid biosynthetic process	4	0.24509803921568626	0.628231656985376	CG5342, CG2292, DGK, CDSA	765	33	7937	1.2575955634779163	1.0	0.9976364064519985	99.99999526687485
GOTERM_BP_FAT	GO:0045017~glycerolipid biosynthetic process	4	0.24509803921568626	0.6872013874954963	CG5342, CG2292, DGK, CDSA	765	36	7937	1.15279593318809	1.0	0.998875525048877	99.99999975075967
GOTERM_BP_FAT	GO:0046489~phosphoinositide biosynthetic process	3	0.1838235294117647	0.7664409104466863	CG5342, CG2292, DGK	765	28	7937	1.1116246498599438	1.0	0.9996121996869695	99.9999999982856
GOTERM_BP_FAT	GO:0006650~glycerophospholipid metabolic process	5	0.30637254901960786	0.7769136700505541	CG5342, CG2292, DGK, RDGB, CDSA	765	54	7937	0.9606632776567418	1.0	0.9996677655175816	99.99999999921566
GOTERM_BP_FAT	GO:0030384~phosphoinositide metabolic process	4	0.24509803921568626	0.8330860462303114	CG5342, CG2292, DGK, RDGB	765	46	7937	0.9021881216254618	1.0	0.999878361413455	99.99999999999442
GOTERM_BP_FAT	GO:0046486~glycerolipid metabolic process	5	0.30637254901960786	0.8423915416232167	CG5342, CG2292, DGK, RDGB, CDSA	765	60	7937	0.8645969498910676	1.0	0.9998993169334186	99.9999999999979
GOTERM_BP_FAT	GO:0008610~lipid biosynthetic process	9	0.5514705882352942	0.8975344626714715	CG5342, SMSR, CG2292, DGK, FU12, CG13611, FPPS, CG33116, CDSA	765	119	7937	0.7846762234305487	1.0	0.9999746408914667	100.0
Annotation Cluster 73	Enrichment Score: 0.44453307978105494
Category	Term	Count	%	PValue	Genes	List Total	Pop Hits	Pop Total	Fold Enrichment	Bonferroni	Benjamini	FDR
GOTERM_BP_FAT	GO:0006099~tricarboxylic acid cycle	6	0.3676470588235294	0.18965480458799505	CG5718, CG18170, CG14740, CG33791, CG10748, CG10749, CG4706	765	32	7937	1.945343137254902	1.0	0.8720944650904606	97.22508077486991
GOTERM_BP_FAT	GO:0046356~acetyl-CoA catabolic process	6	0.3676470588235294	0.18965480458799505	CG5718, CG18170, CG14740, CG33791, CG10748, CG10749, CG4706	765	32	7937	1.945343137254902	1.0	0.8720944650904606	97.22508077486991
GOTERM_BP_FAT	GO:0009109~coenzyme catabolic process	6	0.3676470588235294	0.20713588991336834	CG5718, CG18170, CG14740, CG33791, CG10748, CG10749, CG4706	765	33	7937	1.8863933452168746	1.0	0.8892240755567239	98.08658663651633
KEGG_PATHWAY	dme00020:Citrate cycle (TCA cycle)	8	0.49019607843137253	0.21249520541482303	CG5718, CG18170, CG3483, CG14740, CG32026, CG33791, CG10748, CG10749, CG4706	230	44	2054	1.623715415019763	0.9999999869610176	0.6784838954702446	91.90397458535453
GOTERM_BP_FAT	GO:0051187~cofactor catabolic process	6	0.3676470588235294	0.22511795793247025	CG5718, CG18170, CG14740, CG33791, CG10748, CG10749, CG4706	765	34	7937	1.8309111880046134	1.0	0.9064597149958903	98.70585386495466
GOTERM_BP_FAT	GO:0009060~aerobic respiration	6	0.3676470588235294	0.22511795793247025	CG5718, CG18170, CG14740, CG33791, CG10748, CG10749, CG4706	765	34	7937	1.8309111880046134	1.0	0.9064597149958903	98.70585386495466
GOTERM_BP_FAT	GO:0006084~acetyl-CoA metabolic process	6	0.3676470588235294	0.24354038146154622	CG5718, CG18170, CG14740, CG33791, CG10748, CG10749, CG4706	765	35	7937	1.7785994397759104	1.0	0.9212954899915018	99.1412590948434
KEGG_PATHWAY	dme00630:Glyoxylate and dicarboxylate metabolism	4	0.24509803921568626	0.29270660772274204	CG14740, CG10748, CG10749, CG4706	230	17	2054	2.101278772378517	0.9999999999962883	0.7497359875751488	97.38581880826163
GOTERM_BP_FAT	GO:0045333~cellular respiration	12	0.7352941176470588	0.43095356716429084	CG18193, CG5718, CG33791, CG10748, CG8102, CG4706, CG10749, CG2014, CG18170, CG17856, CG11043, CG14740, CG11913	765	105	7937	1.185732959850607	1.0	0.9840839345373621	99.99329482802406
GOTERM_BP_FAT	GO:0015980~energy derivation by oxidation of organic compounds	12	0.7352941176470588	0.5436690998049424	CG18193, CG5718, CG33791, CG10748, CG8102, CG4706, CG10749, CG2014, CG18170, CG17856, CG11043, CG14740, CG11913	765	114	7937	1.092122463020296	1.0	0.9944136955456417	99.99984429218274
GOTERM_CC_FAT	GO:0031980~mitochondrial lumen	15	0.9191176470588236	0.7597412866221863	HSP60D, HSP60C, CG33791, HSP60, CG10748, CG10749, CG6661, CG4434, CG18170, CG14740, CG3483, CG32026, ADK3, CG7755, CG4866, CG8728	495	157	4786	0.9237598919127583	1.0	0.9963355850610615	99.99999979035802
GOTERM_CC_FAT	GO:0005759~mitochondrial matrix	15	0.9191176470588236	0.7597412866221863	HSP60D, HSP60C, CG33791, HSP60, CG10748, CG10749, CG6661, CG4434, CG18170, CG14740, CG3483, CG32026, ADK3, CG7755, CG4866, CG8728	495	157	4786	0.9237598919127583	1.0	0.9963355850610615	99.99999979035802
GOTERM_BP_FAT	GO:0006732~coenzyme metabolic process	7	0.428921568627451	0.8627487916443577	CG5718, CG18170, HEIX, CG14740, CG33791, CG10748, CG10749, CG4706	765	88	7937	0.8252970885323827	1.0	0.9999294562252299	99.9999999999998
GOTERM_BP_FAT	GO:0051186~cofactor metabolic process	8	0.49019607843137253	0.8957771077136814	CG5718, CG18170, HEIX, CG14740, CG33791, PPOX, CG10748, CG10749, CG4706	765	106	7937	0.7830311999013442	1.0	0.9999732695535114	100.0
Annotation Cluster 74	Enrichment Score: 0.43907916275101805
Category	Term	Count	%	PValue	Genes	List Total	Pop Hits	Pop Total	Fold Enrichment	Bonferroni	Benjamini	FDR
GOTERM_MF_FAT	GO:0004177~aminopeptidase activity	9	0.5514705882352942	0.10352425129194356	CG6071, UND, CG13630, CG2111, CG9806, LOOPIN-1, CG3502, DPPIII, CG10576	851	45	7918	1.8608695652173912	1.0	0.7830036850181414	80.9178839055098
SP_PIR_KEYWORDS	Aminopeptidase	8	0.49019607843137253	0.22372996894579533	CG6071, UND, CG13630, CG2111, CG9806, LOOPIN-1, CG3502, DPPIII	1576	41	12980	1.607032313977962	1.0	0.926728969086008	96.3349282548536
GOTERM_MF_FAT	GO:0008237~metallopeptidase activity	22	1.3480392156862746	0.26096473806799186	TAF2, CG42255, UND, CG2111, ANCE-2, CG9806, NEP5, LOOPIN-1, CG6512, STE24A, NIMA, STE24B, CG7573, CG3499, CG6071, CG13630, CG8564, CG3502, DPPIII, TLD, MEI-218, CG8728	851	168	7918	1.2184265010351967	1.0	0.9424567431954041	98.97822027687614
INTERPRO	IPR014782:Peptidase M1, membrane alanine aminopeptidase, N-terminal	5	0.30637254901960786	0.28907436950625837	TAF2, CG6071, CG2111, CG9806, CG3502	1162	24	10196	1.828026391279403	1.0	0.9989401168327987	99.6241999809504
INTERPRO	IPR000994:Peptidase M24, structural domain	3	0.1838235294117647	0.3178701977046165	UND, CG13630, CG10576	1162	10	10196	2.632358003442341	1.0	0.9994817558173605	99.80898370701425
GOTERM_MF_FAT	GO:0008238~exopeptidase activity	13	0.7965686274509803	0.468629198870206	UND, ANCE-2, CG2111, CG9806, LOOPIN-1, NIMA, CG10576, CG6071, CG8564, CG13630, CG3502, DPPIII, MEI-218	851	106	7918	1.1410992616899096	1.0	0.9869189495243395	99.99311583039923
INTERPRO	IPR001930:Peptidase M1, membrane alanine aminopeptidase	3	0.1838235294117647	0.6821278469739727	CG6071, CG2111, CG9806	1162	20	10196	1.3161790017211705	1.0	0.9999994765196464	99.99999928571388
GOTERM_MF_FAT	GO:0008235~metalloexopeptidase activity	5	0.30637254901960786	0.6924991078834402	UND, CG13630, CG8564, LOOPIN-1, MEI-218	851	43	7918	1.0819009100101111	1.0	0.996950572117071	99.99999827302759
COG_ONTOLOGY	Amino acid transport and metabolism	5	0.30637254901960786	0.9090038117236492	CG6071, CG2111, CG9806, CG32413, CG4434	153	53	1237	0.7627327660623999	1.0	0.9977221745953979	99.99999991799908
Annotation Cluster 75	Enrichment Score: 0.4338504197695512
Category	Term	Count	%	PValue	Genes	List Total	Pop Hits	Pop Total	Fold Enrichment	Bonferroni	Benjamini	FDR
GOTERM_MF_FAT	GO:0050662~coenzyme binding	20	1.2254901960784315	0.16068844358706583	CG5718, GMER, SU(VAR)3-3, CG33791, CG9010, CG8102, CG3215, CG13667, CG18170, PPL, CG3483, TRXR-2, GLD, MENL-1, CG32026, AIF, CG11913, CG7755, CG31473, CG7848, CG1236	851	139	7918	1.3387550828902095	1.0	0.8760306745561259	92.97083621431375
GOTERM_BP_FAT	GO:0055114~oxidation reduction	66	4.044117647058823	0.24367293301846132	CG15116, CG4670, RNRS, CG33791, CG9010, PPOX, CG13611, CG13667, CG18170, TRXR-2, CG32026, CG31021, CG7848, CG5718, CG2137, CG31016, CG31013, TRXT, CG10748, CG8102, CG10749, CG6661, NEOS, CG7311, CG6279, CG18234, CG9531, MENL-1, AIF, JAFRAC2, CG7755, PH4ALPHASG1, GMER, CG6888, PXT, PH4ALPHAMP, DHD, CG17199, CG3215, CG11828, CG17856, CG4836, CG14053, CG6083, CG31473, CG18193, MUD, SU(VAR)3-3, DHC36…	765	620	7937	1.1044528779253637	1.0	0.9204399215120416	99.14382037114486
GOTERM_MF_FAT	GO:0048037~cofactor binding	21	1.2867647058823528	0.5224841872392243	CG5718, GMER, SU(VAR)3-3, CG33791, CG9010, CG8102, CG3215, CG2014, CG13667, CG18170, PPL, CG3483, TRXR-2, GLD, MENL-1, CG32026, AIF, CG11913, CG7755, CG31473, CG7848, CG1236	851	185	7918	1.0561692126909519	1.0	0.9921020494037502	99.99863725035789
SP_PIR_KEYWORDS	oxidoreductase	60	3.6764705882352944	0.8989452348413065	CG15116, RNRS, CG33791, CG9010, PPOX, CG13611, CG18170, TRXR-2, CG32026, CG7848, CG5718, CG2137, CG31016, CG31013, CG8102, CG10748, CG10749, CG6661, NEOS, CG7311, CG6279, CG18234, CG9531, MENL-1, AIF, JAFRAC2, CG7755, PH4ALPHASG1, GMER, CG6888, PXT, PH4ALPHAMP, CG17199, CG3215, CG11828, CG17856, CG4836, CG14053, CG6083, CG31473, CG18193, DHC36C, SU(VAR)3-3, CG31644, DHOD, CG9698, CG31546, CG15539…	1576	561	12980	0.8808599581964767	1.0	0.9995380245695774	99.99999999998991
Annotation Cluster 76	Enrichment Score: 0.42120225907628206
Category	Term	Count	%	PValue	Genes	List Total	Pop Hits	Pop Total	Fold Enrichment	Bonferroni	Benjamini	FDR
GOTERM_BP_FAT	GO:0046692~sperm competition	5	0.30637254901960786	0.007229580943998713	ACP53EA, GLD, ACP36DE, PKD2, ACP26AA	765	9	7937	5.76397966594045	0.9999986032362314	0.1729401408550969	11.633589572335989
GOTERM_BP_FAT	GO:0007320~insemination	5	0.30637254901960786	0.022476918749134062	ACP53EA, GLD, ACP36DE, PKD2, ACP26AA	765	12	7937	4.322984749455338	1.0	0.3530262730763529	32.124704509242406
GOTERM_BP_FAT	GO:0007620~copulation	6	0.3676470588235294	0.03726134943560475	ACP53EA, GLD, ACP36DE, PKD2, DSF, ACP26AA	765	20	7937	3.112549019607843	1.0	0.46738148291923576	47.6525855595291
GOTERM_BP_FAT	GO:0045297~post-mating behavior	4	0.24509803921568626	0.274402156687081	ACP32CD, ACP36DE, ACP26AA, ACP26AB	765	19	7937	2.1842449260405914	1.0	0.9382653945889542	99.57780219132465
SP_PIR_KEYWORDS	behavior	6	0.3676470588235294	0.3464299905665765	ACP53EA, ACP32CD, ACP36DE, ACP76A, ACP26AA, ACP26AB	1576	32	12980	1.544257614213198	1.0	0.9640316782269488	99.61222484213106
GOTERM_BP_FAT	GO:0018991~oviposition	3	0.1838235294117647	0.3961035467025668	DSF, ACP26AA, ACP26AB	765	14	7937	2.2232492997198876	1.0	0.977836239993808	99.98153150694473
UP_SEQ_FEATURE	sequence variant	24	1.4705882352941175	0.4029851626558666	ACP53EA, NUP160, OBP99A, ACP32CD, THR, SIM, CG9801, CROC, EMS, L(2)NOT, SU(VAR)205, ACP76A, SPIR, HEX-T1, EXU, CID, HEX-T2, ACP36DE, KLP61F, RNP4F, ACP26AA, CG1239, ACP26AB, SAMDC	290	222	2975	1.109040074557316	1.0	0.9999999998509904	99.9553619705368
GOTERM_BP_FAT	GO:0045924~regulation of female receptivity	3	0.1838235294117647	0.4309400517372188	ACP32CD, ACP36DE, DSF	765	15	7937	2.075032679738562	1.0	0.9843405611425502	99.99329211295827
GOTERM_BP_FAT	GO:0060180~female mating behavior	3	0.1838235294117647	0.4309400517372188	ACP32CD, ACP36DE, DSF	765	15	7937	2.075032679738562	1.0	0.9843405611425502	99.99329211295827
GOTERM_BP_FAT	GO:0007618~mating	10	0.6127450980392157	0.44825783068989433	ACP53EA, ACP32CD, FMR1, GB, GLD, ACP36DE, PKD2, DSF, ACP26AA, ACP26AB	765	86	7937	1.2064143486852106	1.0	0.9866472842171919	99.99603899026054
GOTERM_BP_FAT	GO:0033057~reproductive behavior in a multicellular organism	7	0.428921568627451	0.6497968598842103	ACP32CD, FMR1, GB, ACP36DE, DSF, ACP26AA, ACP26AB	765	68	7937	1.0680315263360245	1.0	0.9981802092818463	99.99999829084646
GOTERM_MF_FAT	GO:0005179~hormone activity	6	0.3676470588235294	0.6862765307013863	ILP6, ACP53EA, ACP32CD, ACP36DE, ACP26AA, ACP26AB	851	53	7918	1.0533223954060706	1.0	0.9968877106297833	99.99999766029624
SP_PIR_KEYWORDS	polymorphism	13	0.7965686274509803	0.7934296413798633	ACP53EA, OBP99A, NUP160, ACP32CD, THR, SIM, L(2)NOT, ACP76A, HEX-T1, HEX-T2, ACP36DE, ACP26AA, ACP26AB	1576	119	12980	0.8997355287292583	1.0	0.9984331031942867	99.99999988571334
GOTERM_BP_FAT	GO:0007617~mating behavior	6	0.3676470588235294	0.8442722413024617	ACP32CD, FMR1, GB, ACP36DE, DSF, ACP26AB	765	73	7937	0.8527531560569434	1.0	0.9998978859869088	99.9999999999983
GOTERM_BP_FAT	GO:0051705~behavioral interaction between organisms	6	0.3676470588235294	0.8526112243165263	ACP32CD, FMR1, GB, ACP36DE, DSF, ACP26AB	765	74	7937	0.8412294647588765	1.0	0.999911915409927	99.99999999999933
GOTERM_BP_FAT	GO:0019098~reproductive behavior	7	0.428921568627451	0.8554419874937562	ACP32CD, FMR1, GB, ACP36DE, DSF, ACP26AA, ACP26AB	765	87	7937	0.8347832619637893	1.0	0.9999158183135342	99.99999999999952
GOTERM_BP_FAT	GO:0060179~male mating behavior	3	0.1838235294117647	0.9343224921215758	FMR1, GB, DSF	765	44	7937	0.707397504456328	1.0	0.9999946192883172	100.0
GOTERM_BP_FAT	GO:0008049~male courtship behavior	3	0.1838235294117647	0.9343224921215758	FMR1, GB, DSF	765	44	7937	0.707397504456328	1.0	0.9999946192883172	100.0
GOTERM_BP_FAT	GO:0007619~courtship behavior	3	0.1838235294117647	0.9846521434566567	FMR1, GB, DSF	765	61	7937	0.51025393764063	1.0	0.9999999301246218	100.0
SP_PIR_KEYWORDS	Secreted	15	0.9191176470588236	0.997341254005308	CG10332, ILP6, HH, ACP53EA, OBP99A, PXT, ACP32CD, ACP76A, SHF, MANF, GLD, ACP36DE, ANA, ACP26AA, ACP26AB	1576	212	12980	0.5827387223446031	1.0	0.9999990886260547	100.0
GOTERM_BP_FAT	GO:0007610~behavior	24	1.4705882352941175	0.9996596646812866	CG4476, ACP53EA, HH, OBP99A, ACP32CD, FMR1, GB, SIM, SM, DSF, ACP76A, TUN, MGAT1, LAT, ARMI, ACP36DE, PKD2, NMO, CG13889, WUN2, GLD2, ACP26AA, ACP26AB, YURI	765	429	7937	0.5804287216051922	1.0	0.9999999999985714	100.0
Annotation Cluster 77	Enrichment Score: 0.3994074588394005
Category	Term	Count	%	PValue	Genes	List Total	Pop Hits	Pop Total	Fold Enrichment	Bonferroni	Benjamini	FDR
GOTERM_BP_FAT	GO:0009166~nucleotide catabolic process	3	0.1838235294117647	0.3237609687378533	CG3788, CG30103, CG8525	765	12	7937	2.5937908496732023	1.0	0.9598936234719293	99.87294227029237
GOTERM_BP_FAT	GO:0034656~nucleobase, nucleoside and nucleotide catabolic process	3	0.1838235294117647	0.3961035467025668	CG3788, CG30103, CG8525	765	14	7937	2.2232492997198876	1.0	0.977836239993808	99.98153150694473
GOTERM_BP_FAT	GO:0034655~nucleobase, nucleoside, nucleotide and nucleic acid catabolic process	3	0.1838235294117647	0.3961035467025668	CG3788, CG30103, CG8525	765	14	7937	2.2232492997198876	1.0	0.977836239993808	99.98153150694473
GOTERM_BP_FAT	GO:0044270~nitrogen compound catabolic process	3	0.1838235294117647	0.4971966703976482	CG3788, CG30103, CG8525	765	17	7937	1.8309111880046134	1.0	0.9911859225134585	99.99918673794633
Annotation Cluster 78	Enrichment Score: 0.3897933065892212
Category	Term	Count	%	PValue	Genes	List Total	Pop Hits	Pop Total	Fold Enrichment	Bonferroni	Benjamini	FDR
GOTERM_BP_FAT	GO:0044087~regulation of cellular component biogenesis	11	0.6740196078431373	0.23803509232177403	TAF2, FSN, ARPC3A, QUA, AUB, JUPITER, ARMI, FMR1, MAEL, MR, EXU	765	80	7937	1.4265849673202613	1.0	0.9169413059926537	99.02827878254821
GOTERM_BP_FAT	GO:0043254~regulation of protein complex assembly	4	0.24509803921568626	0.4108132481498252	TAF2, ARPC3A, QUA, JUPITER	765	24	7937	1.729193899782135	1.0	0.9806953138221264	99.9878693432997
GOTERM_BP_FAT	GO:0032271~regulation of protein polymerization	3	0.1838235294117647	0.5284267081789701	ARPC3A, QUA, JUPITER	765	18	7937	1.729193899782135	1.0	0.9936558847258126	99.99972739373092
GOTERM_BP_FAT	GO:0051493~regulation of cytoskeleton organization	6	0.3676470588235294	0.534018847921989	ARPC3A, QUA, CHB, JUPITER, STI, JAR	765	50	7937	1.2450196078431373	1.0	0.9939248727322673	99.99977755302247
Annotation Cluster 79	Enrichment Score: 0.38885510433195974
Category	Term	Count	%	PValue	Genes	List Total	Pop Hits	Pop Total	Fold Enrichment	Bonferroni	Benjamini	FDR
INTERPRO	IPR000408:Regulator of chromosome condensation, RCC1	4	0.24509803921568626	0.33725238997706636	CG33288, NIKI, CG9153, CG34375	1162	18	10196	1.949894817364697	1.0	0.9996290058702612	99.88082448141158
INTERPRO	IPR009091:Regulator of chromosome condensation/beta-lactamase-inhibitor protein II	3	0.1838235294117647	0.44536750463352126	CG33288, NIKI, CG9153	1162	13	10196	2.0248907718787237	1.0	0.9999424443502226	99.99353758167815
COG_ONTOLOGY	Cell division and chromosome partitioning / Cytoskeleton	4	0.24509803921568626	0.45369200333409654	CG33288, NIKI, CG9153, SEP5	153	20	1237	1.6169934640522874	0.9999999978350922	0.9421630172209932	99.48923648425472
Annotation Cluster 80	Enrichment Score: 0.3719958841359865
Category	Term	Count	%	PValue	Genes	List Total	Pop Hits	Pop Total	Fold Enrichment	Bonferroni	Benjamini	FDR
GOTERM_MF_FAT	GO:0016209~antioxidant activity	7	0.428921568627451	0.33242600401663	CG15116, MUD, CG6888, PXT, TRXR-2, CG13889, JAFRAC2	851	44	7918	1.4802371541501977	1.0	0.9722004693745547	99.78125565745846
GOTERM_MF_FAT	GO:0016684~oxidoreductase activity, acting on peroxide as acceptor	5	0.30637254901960786	0.35386254580499055	CG15116, CG6888, PXT, CG13889, JAFRAC2	851	28	7918	1.6614906832298137	1.0	0.9739975688557408	99.86661900655908
GOTERM_MF_FAT	GO:0004601~peroxidase activity	5	0.30637254901960786	0.35386254580499055	CG15116, CG6888, PXT, CG13889, JAFRAC2	851	28	7918	1.6614906832298137	1.0	0.9739975688557408	99.86661900655908
SP_PIR_KEYWORDS	peroxidase	5	0.30637254901960786	0.3894371201246271	CG15116, CG6888, PXT, CG13889, JAFRAC2	1576	26	12980	1.5838539632955877	1.0	0.9649068647527209	99.8405434454178
GOTERM_BP_FAT	GO:0006979~response to oxidative stress	5	0.30637254901960786	0.8515674444606205	CG15116, PXT, DJ-1ALPHA, JAFRAC2, HSP67BB	765	61	7937	0.8504232294010501	1.0	0.9999131988334182	99.99999999999925
Annotation Cluster 81	Enrichment Score: 0.3693163956783443
Category	Term	Count	%	PValue	Genes	List Total	Pop Hits	Pop Total	Fold Enrichment	Bonferroni	Benjamini	FDR
GOTERM_BP_FAT	GO:0006403~RNA localization	19	1.1642156862745099	0.0532138465373235	NXT1, CAPU, GMER, ORB, NUP160, MAEL, CG12782, SPN-D, SPIR, MBO, EXU, ETS97D, HPR1, MUS301, LKB1, AUB, VAS, THOC5, CSUL	765	125	7937	1.5770248366013069	1.0	0.5563829703823782	60.6263590800597
GOTERM_BP_FAT	GO:0051028~mRNA transport	6	0.3676470588235294	0.18965480458799505	NXT1, NUP160, CG12782, THOC5, MBO, HPR1	765	32	7937	1.945343137254902	1.0	0.8720944650904606	97.22508077486991
GOTERM_BP_FAT	GO:0051169~nuclear transport	10	0.6127450980392157	0.2539237080030167	NXT1, RANBP9, HH, CG32164, CG12782, NTF-2R, THOC5, RAN-LIKE, MBO, HPR1	765	72	7937	1.4409949164851126	1.0	0.9278689879599948	99.32150391736481
GOTERM_BP_FAT	GO:0006913~nucleocytoplasmic transport	10	0.6127450980392157	0.2539237080030167	NXT1, RANBP9, HH, CG32164, CG12782, NTF-2R, THOC5, RAN-LIKE, MBO, HPR1	765	72	7937	1.4409949164851126	1.0	0.9278689879599948	99.32150391736481
GOTERM_BP_FAT	GO:0006406~mRNA export from nucleus	4	0.24509803921568626	0.32916480401733134	NXT1, CG12782, THOC5, HPR1	765	21	7937	1.9762215997510115	1.0	0.9602481333933791	99.88918248060808
GOTERM_BP_FAT	GO:0006405~RNA export from nucleus	4	0.24509803921568626	0.38383287245613973	NXT1, CG12782, THOC5, HPR1	765	23	7937	1.8043762432509236	1.0	0.9753387047467438	99.97397802134186
GOTERM_BP_FAT	GO:0006606~protein import into nucleus	5	0.30637254901960786	0.46111420511011186	RANBP9, HH, CG32164, NTF-2R, MBO	765	36	7937	1.4409949164851126	1.0	0.9885491869959749	99.99734984573138
GOTERM_BP_FAT	GO:0051170~nuclear import	5	0.30637254901960786	0.48289022660249015	RANBP9, HH, CG32164, NTF-2R, MBO	765	37	7937	1.4020491079314608	1.0	0.9901862099491191	99.9986880383197
GOTERM_BP_FAT	GO:0015931~nucleobase, nucleoside, nucleotide and nucleic acid transport	8	0.49019607843137253	0.48526848683221047	NXT1, GMER, NUP160, CG12782, THOC5, ANT2, MBO, HPR1	765	68	7937	1.2206074586697422	1.0	0.9903305352354724	99.99878717935107
GOTERM_BP_FAT	GO:0034504~protein localization in nucleus	5	0.30637254901960786	0.5043079084954444	RANBP9, HH, CG32164, NTF-2R, MBO	765	38	7937	1.3651530787753696	1.0	0.991865208777493	99.99936205181177
GOTERM_CC_FAT	GO:0005635~nuclear envelope	10	0.6127450980392157	0.535398335021252	NXT1, RANBP9, DNAPOL-ALPHA73, NUP160, RRP6, CG32164, TOPORS, CG3748, MBO, CDSA	495	86	4786	1.1242659149635896	1.0	0.9737221225335131	99.99783820650592
GOTERM_BP_FAT	GO:0050657~nucleic acid transport	7	0.428921568627451	0.5738396673700381	NXT1, GMER, NUP160, CG12782, THOC5, MBO, HPR1	765	63	7937	1.1527959331880901	1.0	0.9959240249693526	99.99995147706777
GOTERM_BP_FAT	GO:0050658~RNA transport	7	0.428921568627451	0.5738396673700381	NXT1, GMER, NUP160, CG12782, THOC5, MBO, HPR1	765	63	7937	1.1527959331880901	1.0	0.9959240249693526	99.99995147706777
GOTERM_BP_FAT	GO:0051168~nuclear export	4	0.24509803921568626	0.5848761054871092	NXT1, CG12782, THOC5, HPR1	765	31	7937	1.3387307611216528	1.0	0.9964214735775669	99.99996897509516
GOTERM_BP_FAT	GO:0051236~establishment of RNA localization	7	0.428921568627451	0.5896810293602265	NXT1, GMER, NUP160, CG12782, THOC5, MBO, HPR1	765	64	7937	1.1347834967320263	1.0	0.996410501606958	99.99997455942516
SP_PIR_KEYWORDS	mRNA transport	3	0.1838235294117647	0.6289012604108243	NXT1, NUP160, MBO	1576	17	12980	1.4534189310241863	1.0	0.9951470484976865	99.999760365905
GOTERM_CC_FAT	GO:0046930~pore complex	5	0.30637254901960786	0.7450654948797504	RANBP9, NUP160, CG32164, TOMBOY40, MBO	495	48	4786	1.0071548821548824	1.0	0.9958317702008258	99.99999951882313
GOTERM_CC_FAT	GO:0005643~nuclear pore	4	0.24509803921568626	0.8579101711219423	RANBP9, NUP160, CG32164, MBO	495	45	4786	0.859438832772166	1.0	0.9992970514135506	99.99999999986669
SP_PIR_KEYWORDS	protein transport	10	0.6127450980392157	0.8781025075322725	NXT1, NUP160, TIM13, TTM2, TOMBOY40, CG9393, RAN-LIKE, MBO, CG10420, TIM17A1	1576	101	12980	0.8154495652610947	1.0	0.9993493714391946	99.99999999988322
Annotation Cluster 82	Enrichment Score: 0.36815502726596405
Category	Term	Count	%	PValue	Genes	List Total	Pop Hits	Pop Total	Fold Enrichment	Bonferroni	Benjamini	FDR
GOTERM_BP_FAT	GO:0015849~organic acid transport	9	0.5514705882352942	0.13281824859716518	CG18418, CG33934, CG12943, CG5535, GB, CG11262, CG32079, CG13801, CG7514, INDY-2	765	53	7937	1.7618201997780245	1.0	0.7912734742773672	91.18816692203488
GOTERM_BP_FAT	GO:0046942~carboxylic acid transport	9	0.5514705882352942	0.13281824859716518	CG18418, CG33934, CG12943, CG5535, GB, CG11262, CG32079, CG13801, CG7514, INDY-2	765	53	7937	1.7618201997780245	1.0	0.7912734742773672	91.18816692203488
INTERPRO	IPR013057:Amino acid transporter, transmembrane	3	0.1838235294117647	0.5584749371859992	CG12943, CG32079, CG32081	1162	16	10196	1.6452237521514632	1.0	0.9999874210524774	99.99984535168484
GOTERM_MF_FAT	GO:0015171~amino acid transmembrane transporter activity	6	0.3676470588235294	0.5976606181588591	CG4476, CG12943, CG5535, GB, CG32079, CG32081	851	48	7918	1.1630434782608696	1.0	0.9955968803251396	99.99989842016302
GOTERM_BP_FAT	GO:0006865~amino acid transport	4	0.24509803921568626	0.7545246460175782	CG12943, CG5535, GB, CG32079	765	40	7937	1.037516339869281	1.0	0.9995359416885711	99.99999999599615
GOTERM_MF_FAT	GO:0005275~amine transmembrane transporter activity	6	0.3676470588235294	0.7606816650089313	CG4476, CG12943, CG5535, GB, CG32079, CG32081	851	58	7918	0.9625187406296851	1.0	0.9984926223356755	99.99999996135118
GOTERM_BP_FAT	GO:0015837~amine transport	4	0.24509803921568626	0.783546192469505	CG12943, CG5535, GB, CG32079	765	42	7937	0.9881107998755058	1.0	0.9997036950902223	99.99999999953111
Annotation Cluster 83	Enrichment Score: 0.35400465541733867
Category	Term	Count	%	PValue	Genes	List Total	Pop Hits	Pop Total	Fold Enrichment	Bonferroni	Benjamini	FDR
INTERPRO	IPR018249:EF-HAND 2	15	0.9191176470588236	0.1889696035434293	SUNZ, CG13898, CG32812, CG2137, SCF, CG9406, CG10126, DGK, CG4704, MIRO, CG31960, CG12817, CG10841, CG15177, D-CUP	1162	95	10196	1.3854515807591268	1.0	0.9929570670402761	96.75433893139524
INTERPRO	IPR011992:EF-Hand type	15	0.9191176470588236	0.2567458085624454	SUNZ, CG3565, CG13898, CG32812, CG34435, CG2137, SCF, CG9406, CG10126, DGK, CG17237, CG4704, CG31960, CG15177, D-CUP	1162	101	10196	1.3031475264566044	1.0	0.9982376959995244	99.22189852763019
SMART	SM00054:EFh	10	0.6127450980392157	0.43814958115914987	CG13898, SCF, CG15177, CG2137, CG9406, CG10126, DGK, CG4704, MIRO, CG31960	522	76	4824	1.2159709618874772	1.0	0.9930925229392679	99.93927153355826
GOTERM_MF_FAT	GO:0005509~calcium ion binding	28	1.715686274509804	0.446089621235508	CNX99A, CG42255, SUNZ, CG3565, CG34435, CG32812, CG10126, CG17237, CG4704, MIRO, QUA, CG7304, CG7579, D-CUP, TLD, CG14507, CG13898, SCF, CG2137, CG9406, DGK, CG5276, ACTN3, CG31960, CG12817, CG15177, TRPL, RDGB	851	242	7918	1.0765361121092347	1.0	0.9857677861700981	99.9870785440701
INTERPRO	IPR018248:EF hand	10	0.6127450980392157	0.5036368076858739	SUNZ, CG13898, SCF, CG15177, CG10126, D-CUP, DGK, CG4704, MIRO, CG31960	1162	76	10196	1.1545429839659387	1.0	0.9999704080653606	99.99894934367957
INTERPRO	IPR002048:Calcium-binding EF-hand	10	0.6127450980392157	0.5036368076858739	CG13898, SCF, CG15177, CG2137, CG9406, CG10126, DGK, CG4704, MIRO, CG31960	1162	76	10196	1.1545429839659387	1.0	0.9999704080653606	99.99894934367957
INTERPRO	IPR018247:EF-HAND 1	12	0.7352941176470588	0.6983303829732255	CG12817, SUNZ, CG13898, SCF, CG15177, CG10126, D-CUP, DHC16F, DGK, CG4704, MIRO, CG31960	1162	108	10196	0.9749474086823485	1.0	0.9999995882596283	99.99999969659541
SP_PIR_KEYWORDS	calcium	16	0.9803921568627451	0.8764498272544549	SUNZ, CG13898, SCF, CG10126, DGK, CG4704, MIRO, CG31960, CG12817, CG15177, CG7304, CG7579, D-CUP, TRPL, RDGB, TLD	1576	158	12980	0.8340294287733727	1.0	0.9993829071784011	99.99999999986076
Annotation Cluster 84	Enrichment Score: 0.3320695633653984
Category	Term	Count	%	PValue	Genes	List Total	Pop Hits	Pop Total	Fold Enrichment	Bonferroni	Benjamini	FDR
GOTERM_BP_FAT	GO:0032880~regulation of protein localization	6	0.3676470588235294	0.30083993048429825	HH, SCRA, THR, PAV, MBO, JAR	765	38	7937	1.6381836945304435	1.0	0.949973018669575	99.77573787633573
GOTERM_BP_FAT	GO:0060341~regulation of cellular localization	9	0.5514705882352942	0.32995401993569706	HH, SCRA, AUB, THR, PAV, ARMI, MAEL, MBO, EXU	765	68	7937	1.37318339100346	1.0	0.9600691174752394	99.89138388501176
GOTERM_BP_FAT	GO:0033157~regulation of intracellular protein transport	5	0.30637254901960786	0.3487528072988387	HH, SCRA, THR, PAV, MBO	765	31	7937	1.6734134514020662	1.0	0.9658301331130716	99.93312938207553
GOTERM_BP_FAT	GO:0070201~regulation of establishment of protein localization	5	0.30637254901960786	0.39414939732940873	HH, SCRA, THR, PAV, MBO	765	33	7937	1.5719944543473956	1.0	0.9776369336753217	99.98048596041676
GOTERM_BP_FAT	GO:0046822~regulation of nucleocytoplasmic transport	5	0.30637254901960786	0.39414939732940873	HH, SCRA, THR, PAV, MBO	765	33	7937	1.5719944543473956	1.0	0.9776369336753217	99.98048596041676
GOTERM_BP_FAT	GO:0051223~regulation of protein transport	5	0.30637254901960786	0.39414939732940873	HH, SCRA, THR, PAV, MBO	765	33	7937	1.5719944543473956	1.0	0.9776369336753217	99.98048596041676
GOTERM_BP_FAT	GO:0032386~regulation of intracellular transport	5	0.30637254901960786	0.41668692258064416	HH, SCRA, THR, PAV, MBO	765	34	7937	1.525759323337178	1.0	0.9817953836206436	99.98977376855336
GOTERM_BP_FAT	GO:0051532~regulation of NFAT protein import into nucleus	3	0.1838235294117647	0.4971966703976482	SCRA, THR, PAV	765	17	7937	1.8309111880046134	1.0	0.9911859225134585	99.99918673794633
GOTERM_BP_FAT	GO:0051533~positive regulation of NFAT protein import into nucleus	3	0.1838235294117647	0.4971966703976482	SCRA, THR, PAV	765	17	7937	1.8309111880046134	1.0	0.9911859225134585	99.99918673794633
GOTERM_BP_FAT	GO:0042307~positive regulation of protein import into nucleus	3	0.1838235294117647	0.5284267081789701	SCRA, THR, PAV	765	18	7937	1.729193899782135	1.0	0.9936558847258126	99.99972739373092
GOTERM_BP_FAT	GO:0032388~positive regulation of intracellular transport	3	0.1838235294117647	0.5284267081789701	SCRA, THR, PAV	765	18	7937	1.729193899782135	1.0	0.9936558847258126	99.99972739373092
GOTERM_BP_FAT	GO:0046824~positive regulation of nucleocytoplasmic transport	3	0.1838235294117647	0.5284267081789701	SCRA, THR, PAV	765	18	7937	1.729193899782135	1.0	0.9936558847258126	99.99972739373092
GOTERM_BP_FAT	GO:0042993~positive regulation of transcription factor import into nucleus	3	0.1838235294117647	0.5284267081789701	SCRA, THR, PAV	765	18	7937	1.729193899782135	1.0	0.9936558847258126	99.99972739373092
GOTERM_BP_FAT	GO:0051222~positive regulation of protein transport	3	0.1838235294117647	0.5284267081789701	SCRA, THR, PAV	765	18	7937	1.729193899782135	1.0	0.9936558847258126	99.99972739373092
GOTERM_BP_FAT	GO:0042306~regulation of protein import into nucleus	4	0.24509803921568626	0.5620254637230037	HH, SCRA, THR, PAV	765	30	7937	1.3833551198257081	1.0	0.9953154133667258	99.9999226652439
GOTERM_BP_FAT	GO:0042990~regulation of transcription factor import into nucleus	3	0.1838235294117647	0.6139434264028147	SCRA, THR, PAV	765	21	7937	1.4821661998132587	1.0	0.9971913567898665	99.99999099827298
GOTERM_BP_FAT	GO:0051050~positive regulation of transport	3	0.1838235294117647	0.7292119323416479	SCRA, THR, PAV	765	26	7937	1.1971342383107089	1.0	0.9993021061307255	99.9999999786706
Annotation Cluster 85	Enrichment Score: 0.31930162554598984
Category	Term	Count	%	PValue	Genes	List Total	Pop Hits	Pop Total	Fold Enrichment	Bonferroni	Benjamini	FDR
GOTERM_BP_FAT	GO:0009165~nucleotide biosynthetic process	19	1.1642156862745099	0.20096108409915747	CG31477, CG34357, DHOD, ADGF-B, CG7211, CG11703, CG15547, ADA, VHA100-3, CG32305, CG32301, ACXC, CG17300, CG5250, CG7813, CG6230, ADK3, NMDYN-D7, VHA16-3	765	151	7937	1.3054841362593603	1.0	0.883356124325083	97.8160762186118
GOTERM_BP_FAT	GO:0009124~nucleoside monophosphate biosynthetic process	7	0.428921568627451	0.3492300555956029	CG32305, CG34357, CG32301, ACXC, DHOD, ADGF-B, ADA	765	50	7937	1.4525228758169937	1.0	0.9655384762740256	99.93395978343716
GOTERM_MF_FAT	GO:0016849~phosphorus-oxygen lyase activity	5	0.30637254901960786	0.4047329988882275	CG32305, CG3618, CG34357, CG32301, ACXC	851	30	7918	1.5507246376811594	1.0	0.9811221527849194	99.96151372189988
GOTERM_BP_FAT	GO:0009123~nucleoside monophosphate metabolic process	7	0.428921568627451	0.4204410357950167	CG32305, CG34357, CG32301, ACXC, DHOD, ADGF-B, ADA	765	54	7937	1.3449285887194384	1.0	0.982365784510024	99.99083950307941
GOTERM_MF_FAT	GO:0004016~adenylate cyclase activity	3	0.1838235294117647	0.45278196322360087	CG32305, CG32301, ACXC	851	14	7918	1.9937888198757765	1.0	0.9858136707991434	99.9892527803749
GOTERM_MF_FAT	GO:0009975~cyclase activity	5	0.30637254901960786	0.4547942760167034	CG32305, CG3618, CG34357, CG32301, ACXC	851	32	7918	1.453804347826087	1.0	0.9855969018504187	99.98983646086515
GOTERM_BP_FAT	GO:0009190~cyclic nucleotide biosynthetic process	4	0.24509803921568626	0.4891392996310594	CG32305, CG34357, CG32301, ACXC	765	27	7937	1.5370612442507867	1.0	0.9906645563607718	99.998933606527
SMART	SM00044:CYCc	4	0.24509803921568626	0.5165979922252555	CG32305, CG34357, CG32301, ACXC	522	25	4824	1.4786206896551723	1.0	0.9957614083820933	99.9912031000627
INTERPRO	IPR001054:Adenylyl cyclase class-3/4/guanylyl cyclase	4	0.24509803921568626	0.5539038628489592	CG32305, CG34357, CG32301, ACXC	1162	25	10196	1.4039242685025817	1.0	0.9999871041607774	99.99981695751575
GOTERM_BP_FAT	GO:0009187~cyclic nucleotide metabolic process	4	0.24509803921568626	0.5848761054871092	CG32305, CG34357, CG32301, ACXC	765	31	7937	1.3387307611216528	1.0	0.9964214735775669	99.99996897509516
GOTERM_BP_FAT	GO:0009161~ribonucleoside monophosphate metabolic process	3	0.1838235294117647	0.6139434264028147	DHOD, ADGF-B, ADA	765	21	7937	1.4821661998132587	1.0	0.9971913567898665	99.99999099827298
GOTERM_BP_FAT	GO:0009156~ribonucleoside monophosphate biosynthetic process	3	0.1838235294117647	0.6139434264028147	DHOD, ADGF-B, ADA	765	21	7937	1.4821661998132587	1.0	0.9971913567898665	99.99999099827298
SP_PIR_KEYWORDS	lyase	15	0.9191176470588236	0.6301763200381453	RRP1, CG34357, CG8525, CG4706, CG3618, CG32305, CG18672, ACXC, CG32301, CG6745, CG5432, CG3669, CG9235, CG9589, SAMDC	1576	122	12980	1.0126279437463594	1.0	0.9946867539014177	99.99977089530076
INTERPRO	IPR018297:Adenylyl cyclase class-3/4/guanylyl cyclase, conserved site	3	0.1838235294117647	0.7082286844695935	CG32305, CG34357, CG32301	1162	21	10196	1.2535038111630197	1.0	0.9999996858931567	99.99999982424983
Annotation Cluster 86	Enrichment Score: 0.30745000170998793
Category	Term	Count	%	PValue	Genes	List Total	Pop Hits	Pop Total	Fold Enrichment	Bonferroni	Benjamini	FDR
GOTERM_BP_FAT	GO:0046011~regulation of oskar mRNA translation	6	0.3676470588235294	0.005438590789540021	BICC, ORB, AUB, ARMI, VAS, ARET	765	13	7937	4.7885369532428355	0.9999602332704509	0.15304374145110677	8.876606074901627
GOTERM_BP_FAT	GO:0007277~pole cell development	7	0.428921568627451	0.06265818806371322	PIWI, SCRA, AUB, FMR1, TWE, WUN2, VAS	765	30	7937	2.420871459694989	1.0	0.5922943247454113	66.81118499956042
GOTERM_BP_FAT	GO:0007319~negative regulation of oskar mRNA translation	3	0.1838235294117647	0.1757704663744711	BICC, ARMI, ARET	765	8	7937	3.890686274509804	1.0	0.8580063113103591	96.29308411028657
GOTERM_BP_FAT	GO:0007279~pole cell formation	5	0.30637254901960786	0.19497024261763912	PIWI, SCRA, AUB, FMR1, TWE	765	24	7937	2.161492374727669	1.0	0.8773876441491061	97.51953788592945
SP_PIR_KEYWORDS	rna-mediated gene silencing	4	0.24509803921568626	0.20304376879464756	PIWI, ARMI, FMR1, MAEL	1576	13	12980	2.53416634127294	1.0	0.9128192583669645	94.83350810541783
GOTERM_BP_FAT	GO:0010608~posttranscriptional regulation of gene expression	16	0.9803921568627451	0.22921851297348927	PIWI, ORB, FMR1, LOQS, NEDD8, ARET, SHF, UPF3, MUS301, BICC, BAP170, AUB, BOL, CG7414, ARMI, VAS	765	126	7937	1.3174810665006742	1.0	0.9088006739969284	98.81776071467297
GOTERM_BP_FAT	GO:0006417~regulation of translation	10	0.6127450980392157	0.2539237080030167	BICC, ORB, BOL, AUB, CG7414, ARMI, FMR1, VAS, ARET, MUS301	765	72	7937	1.4409949164851126	1.0	0.9278689879599948	99.32150391736481
GOTERM_BP_FAT	GO:0051248~negative regulation of protein metabolic process	8	0.49019607843137253	0.2603689087682896	BICC, RCA1, HH, ARMI, FMR1, NIPP1, ARET, ACP76A	765	54	7937	1.5370612442507867	1.0	0.9315220059172289	99.41478003278534
GOTERM_BP_FAT	GO:0031047~gene silencing by RNA	7	0.428921568627451	0.2622742824758152	PIWI, AUB, ARMI, FMR1, LOQS, MAEL, UPF3	765	45	7937	1.6139143064633261	1.0	0.9322070381368571	99.4399531697802
GOTERM_BP_FAT	GO:0006277~DNA amplification	4	0.24509803921568626	0.274402156687081	HD, CAF1, ORC1, MIP40	765	19	7937	2.1842449260405914	1.0	0.9382653945889542	99.57780219132465
GOTERM_CC_FAT	GO:0031523~Myb complex	3	0.1838235294117647	0.35584302884012875	E2F2, CAF1, MIP40	495	12	4786	2.4171717171717173	1.0	0.9083735741239126	99.7894246939565
GOTERM_BP_FAT	GO:0032268~regulation of cellular protein metabolic process	15	0.9191176470588236	0.3702389333855069	HH, ORB, FMR1, NEDD8, SU(VAR)205, ARET, ACP76A, MUS301, BICC, AUB, BOL, CG7414, ARMI, NIPP1, VAS	765	130	7937	1.1971342383107089	1.0	0.9717032119420123	99.96225288140158
GOTERM_BP_FAT	GO:0032269~negative regulation of cellular protein metabolic process	7	0.428921568627451	0.40265524390235946	BICC, HH, ARMI, FMR1, NIPP1, ARET, ACP76A	765	53	7937	1.3703045998273524	1.0	0.9789383421658698	99.98466511664554
GOTERM_BP_FAT	GO:0035194~posttranscriptional gene silencing by RNA	5	0.30637254901960786	0.5459007209038385	PIWI, AUB, ARMI, LOQS, UPF3	765	40	7937	1.2968954248366014	1.0	0.9944908341170716	99.99985677468743
GOTERM_BP_FAT	GO:0016441~posttranscriptional gene silencing	5	0.30637254901960786	0.5459007209038385	PIWI, AUB, ARMI, LOQS, UPF3	765	40	7937	1.2968954248366014	1.0	0.9944908341170716	99.99985677468743
GOTERM_BP_FAT	GO:0016246~RNA interference	4	0.24509803921568626	0.5620254637230037	PIWI, AUB, ARMI, UPF3	765	30	7937	1.3833551198257081	1.0	0.9953154133667258	99.9999226652439
GOTERM_BP_FAT	GO:0007349~cellularization	10	0.6127450980392157	0.5974780351324743	PIWI, SCRA, AUB, VLS, FMR1, TWE, SOTI, DIDUM, JAR, DJ	765	97	7937	1.0696044740920423	1.0	0.9967577669591589	99.99998165553919
GOTERM_BP_FAT	GO:0010927~cellular component assembly involved in morphogenesis	9	0.5514705882352942	0.6470392619485077	PXT, AUB, ARMI, FMR1, CAF1, SPN-D, VAS, SAK, MIP40	765	90	7937	1.037516339869281	1.0	0.9981685834658658	99.99999804636384
GOTERM_BP_FAT	GO:0017148~negative regulation of translation	4	0.24509803921568626	0.6487037280564492	BICC, ARMI, FMR1, ARET	765	34	7937	1.2206074586697422	1.0	0.9981832700047629	99.99999819759647
GOTERM_BP_FAT	GO:0007306~eggshell chorion assembly	7	0.428921568627451	0.663956839801791	PXT, AUB, ARMI, CAF1, SPN-D, VAS, MIP40	765	69	7937	1.052552808563039	1.0	0.9985190065933166	99.9999991542465
GOTERM_BP_FAT	GO:0016458~gene silencing	13	0.7965686274509803	0.8258031972794587	PIWI, REPT, SU(VAR)3-3, FMR1, LOQS, MAEL, SU(VAR)205, UPF3, AUB, ARMI, CAF1, ORC5, ORC1	765	155	7937	0.8701749947290743	1.0	0.9998630435114616	99.99999999998843
GOTERM_CC_FAT	GO:0005700~polytene chromosome	8	0.49019607843137253	0.8516180453486151	PIWI, SCF, CAF1, CSL4, MLF, SU(VAR)205, TOPORS, TRF	495	92	4786	0.8407553798858147	1.0	0.999225693991009	99.99999999975533
GOTERM_BP_FAT	GO:0040029~regulation of gene expression, epigenetic	12	0.7352941176470588	0.9425645906067563	SC, PIWI, REPT, SCF, AUB, ARMI, CAF1, LOQS, ORC5, SU(VAR)205, ORC1, UPF3	765	169	7937	0.73669799280659	1.0	0.9999965575917525	100.0
GOTERM_BP_FAT	GO:0006342~chromatin silencing	7	0.428921568627451	0.94681985762703	PIWI, REPT, AUB, CAF1, ORC5, SU(VAR)205, ORC1	765	105	7937	0.6916775599128541	1.0	0.9999971465583246	100.0
GOTERM_BP_FAT	GO:0045814~negative regulation of gene expression, epigenetic	7	0.428921568627451	0.94681985762703	PIWI, REPT, AUB, CAF1, ORC5, SU(VAR)205, ORC1	765	105	7937	0.6916775599128541	1.0	0.9999971465583246	100.0
SP_PIR_KEYWORDS	repressor	7	0.428921568627451	0.9693476810486941	REPT, SU(VAR)3-3, SSB-C31A, FMR1, CAF1, SU(VAR)205, CG2982	1576	90	12980	0.6405809362662155	1.0	0.9999298827457936	100.0
GOTERM_MF_FAT	GO:0016564~transcription repressor activity	7	0.428921568627451	0.9813734253758063	E2F2, REPT, SIM, ZEN, SU(VAR)205, TLD, ACHI	851	109	7918	0.597526924611089	1.0	0.9999992666675214	100.0
GOTERM_BP_FAT	GO:0000122~negative regulation of transcription from RNA polymerase II promoter	3	0.1838235294117647	0.9846521434566567	E2F2, CAF1, MIP40	765	61	7937	0.51025393764063	1.0	0.9999999301246218	100.0
GOTERM_BP_FAT	GO:0010605~negative regulation of macromolecule metabolic process	21	1.2867647058823528	0.9876520487156373	E2F2, PIWI, HH, REPT, SU(VAR)3-3, FMR1, LOQS, MAEL, SU(VAR)205, ARET, ACP76A, UPF3, MIP40, BICC, RCA1, AUB, ARMI, NIPP1, CAF1, ORC5, ORC1	765	317	7937	0.6873136636358014	1.0	0.999999958990738	100.0
GOTERM_BP_FAT	GO:0010629~negative regulation of gene expression	15	0.9191176470588236	0.9948736253322037	E2F2, PIWI, REPT, SU(VAR)3-3, FMR1, MAEL, LOQS, SU(VAR)205, UPF3, MIP40, AUB, ARMI, CAF1, ORC5, ORC1	765	256	7937	0.6079197303921569	1.0	0.9999999969121568	100.0
GOTERM_BP_FAT	GO:0010558~negative regulation of macromolecule biosynthetic process	13	0.7965686274509803	0.9981595512974254	E2F2, PIWI, REPT, FMR1, SU(VAR)205, ARET, MIP40, BICC, AUB, ARMI, CAF1, ORC5, ORC1	765	246	7937	0.5482809926138477	1.0	0.999999999831204	100.0
GOTERM_BP_FAT	GO:0045892~negative regulation of transcription, DNA-dependent	9	0.5514705882352942	0.998170098788491	E2F2, PIWI, REPT, AUB, CAF1, ORC5, SU(VAR)205, ORC1, MIP40	765	187	7937	0.49933941491034917	1.0	0.9999999998273296	100.0
GOTERM_BP_FAT	GO:0031327~negative regulation of cellular biosynthetic process	13	0.7965686274509803	0.9984643253750382	E2F2, PIWI, REPT, FMR1, SU(VAR)205, ARET, MIP40, BICC, AUB, ARMI, CAF1, ORC5, ORC1	765	249	7937	0.5416751975221146	1.0	0.9999999998990516	100.0
GOTERM_BP_FAT	GO:0009890~negative regulation of biosynthetic process	13	0.7965686274509803	0.9984643253750382	E2F2, PIWI, REPT, FMR1, SU(VAR)205, ARET, MIP40, BICC, AUB, ARMI, CAF1, ORC5, ORC1	765	249	7937	0.5416751975221146	1.0	0.9999999998990516	100.0
GOTERM_BP_FAT	GO:0051253~negative regulation of RNA metabolic process	9	0.5514705882352942	0.9987821217140814	E2F2, PIWI, REPT, AUB, CAF1, ORC5, SU(VAR)205, ORC1, MIP40	765	193	7937	0.48381590978360256	1.0	0.999999999951492	100.0
GOTERM_BP_FAT	GO:0016481~negative regulation of transcription	9	0.5514705882352942	0.9995404509456052	E2F2, PIWI, REPT, AUB, CAF1, ORC5, SU(VAR)205, ORC1, MIP40	765	207	7937	0.4510940608127309	1.0	0.9999999999968765	100.0
GOTERM_BP_FAT	GO:0051172~negative regulation of nitrogen compound metabolic process	9	0.5514705882352942	0.9998547945077926	E2F2, PIWI, REPT, AUB, CAF1, ORC5, SU(VAR)205, ORC1, MIP40	765	223	7937	0.41872856766024796	1.0	0.9999999999998793	100.0
GOTERM_BP_FAT	GO:0045934~negative regulation of nucleobase, nucleoside, nucleotide and nucleic acid metabolic process	9	0.5514705882352942	0.9998547945077926	E2F2, PIWI, REPT, AUB, CAF1, ORC5, SU(VAR)205, ORC1, MIP40	765	223	7937	0.41872856766024796	1.0	0.9999999999998793	100.0
Annotation Cluster 87	Enrichment Score: 0.29977807090575226
Category	Term	Count	%	PValue	Genes	List Total	Pop Hits	Pop Total	Fold Enrichment	Bonferroni	Benjamini	FDR
GOTERM_MF_FAT	GO:0051539~4 iron, 4 sulfur cluster binding	5	0.30637254901960786	0.20510810252718947	CG9272, CG6550, CG8102, CG4706, CG2014	851	22	7918	2.1146245059288535	1.0	0.9171546448580405	96.9170321573595
GOTERM_BP_FAT	GO:0045333~cellular respiration	12	0.7352941176470588	0.43095356716429084	CG18193, CG5718, CG33791, CG10748, CG8102, CG4706, CG10749, CG2014, CG18170, CG17856, CG11043, CG14740, CG11913	765	105	7937	1.185732959850607	1.0	0.9840839345373621	99.99329482802406
GOTERM_BP_FAT	GO:0015980~energy derivation by oxidation of organic compounds	12	0.7352941176470588	0.5436690998049424	CG18193, CG5718, CG33791, CG10748, CG8102, CG4706, CG10749, CG2014, CG18170, CG17856, CG11043, CG14740, CG11913	765	114	7937	1.092122463020296	1.0	0.9944136955456417	99.99984429218274
GOTERM_MF_FAT	GO:0051536~iron-sulfur cluster binding	5	0.30637254901960786	0.8122334095664878	CG9272, CG6550, CG8102, CG4706, CG2014	851	51	7918	0.9121909633418585	1.0	0.9993115896077109	99.99999999902225
GOTERM_MF_FAT	GO:0051540~metal cluster binding	5	0.30637254901960786	0.8122334095664878	CG9272, CG6550, CG8102, CG4706, CG2014	851	51	7918	0.9121909633418585	1.0	0.9993115896077109	99.99999999902225
Annotation Cluster 88	Enrichment Score: 0.2986163709810243
Category	Term	Count	%	PValue	Genes	List Total	Pop Hits	Pop Total	Fold Enrichment	Bonferroni	Benjamini	FDR
SMART	SM00331:PP2C_SIG	3	0.1838235294117647	0.49314166767840245	PPM1, FIG, CG9801	522	15	4824	1.8482758620689654	1.0	0.9957448350687448	99.98383053003654
SMART	SM00332:PP2Cc	3	0.1838235294117647	0.49314166767840245	PPM1, FIG, CG9801	522	15	4824	1.8482758620689654	1.0	0.9957448350687448	99.98383053003654
INTERPRO	IPR001932:Protein phosphatase 2C-related	3	0.1838235294117647	0.5226458280459143	PPM1, FIG, CG9801	1162	15	10196	1.7549053356282274	1.0	0.9999789244095162	99.99944548605696
Annotation Cluster 89	Enrichment Score: 0.2977719801496766
Category	Term	Count	%	PValue	Genes	List Total	Pop Hits	Pop Total	Fold Enrichment	Bonferroni	Benjamini	FDR
GOTERM_MF_FAT	GO:0048029~monosaccharide binding	4	0.24509803921568626	0.36510131288099035	LECTIN-21CB, LECTIN-30A, LECTIN-21CA, LECTIN-29CA	851	20	7918	1.8608695652173912	1.0	0.9755441157839665	99.89776721523307
SMART	SM00034:CLECT	6	0.3676470588235294	0.4148254667042577	CG6055, LECTIN-21CB, LECTIN-30A, CG2839, LECTIN-21CA, LECTIN-29CA	522	39	4824	1.4217506631299734	1.0	0.9932220230044517	99.8975929723234
GOTERM_MF_FAT	GO:0005534~galactose binding	3	0.1838235294117647	0.45278196322360087	LECTIN-30A, LECTIN-21CA, LECTIN-29CA	851	14	7918	1.9937888198757765	1.0	0.9858136707991434	99.9892527803749
INTERPRO	IPR001304:C-type lectin	6	0.3676470588235294	0.4617886849076841	CG6055, LECTIN-21CB, LECTIN-30A, CG2839, LECTIN-21CA, LECTIN-29CA	1162	39	10196	1.3499271812524825	1.0	0.9999602881928734	99.99604835177102
INTERPRO	IPR016186:C-type lectin-like	6	0.3676470588235294	0.4847226422336697	CG6055, LECTIN-21CB, LECTIN-30A, CG2839, LECTIN-21CA, LECTIN-29CA	1162	40	10196	1.3161790017211705	1.0	0.9999675489857228	99.99806237985035
GOTERM_MF_FAT	GO:0005529~sugar binding	6	0.3676470588235294	0.578345805529498	LECTIN-21CB, LECTIN-30A, LECTIN-21CA, CG7304, CG7579, LECTIN-29CA	851	47	7918	1.1877890841813137	1.0	0.9948859213533939	99.99979324170795
GOTERM_MF_FAT	GO:0030246~carbohydrate binding	16	0.9803921568627451	0.9274788850931779	LECTIN-21CB, CG3942, SR-CII, CG34427, LECTIN-21CA, SR-CI, CHT12, CG7252, LECTIN-30A, CG7304, CG7579, CG4988, CG12009, ALPHA-MAN-II, LECTIN-29CA, MTG	851	191	7918	0.7794218074208968	1.0	0.999964843228596	100.0
Annotation Cluster 90	Enrichment Score: 0.2968134015836761
Category	Term	Count	%	PValue	Genes	List Total	Pop Hits	Pop Total	Fold Enrichment	Bonferroni	Benjamini	FDR
GOTERM_CC_FAT	GO:0005654~nucleoplasm	40	2.450980392156863	0.012989668018761153	NXT1, MIA, E2F2, EAR, WASH, ISWI, TRF, NHT, MCM7, CAF1, NIPP1, CYCH, HIS2B:CG33870, TFIIB, CG6907, CAN, BUB3, MARS, CSTF-50, PONT, TAF2, SSRP, CG9879, GSB, PIWI, REPT, TAF8, TFB4, RPB8, MCM2, TFB1, MCM5, HPR1, SMN, TAF13, SSB-C31A, TTM2, GLD2, CG7339, EAF6	495	265	4786	1.4594244330093387	0.9954828799483553	0.15986249005189412	16.74119711094192
GOTERM_CC_FAT	GO:0044451~nucleoplasm part	34	2.083333333333333	0.050304506728539665	MIA, E2F2, EAR, WASH, ISWI, TRF, NHT, MCM7, CAF1, NIPP1, CYCH, HIS2B:CG33870, TFIIB, CG6907, CAN, PONT, CSTF-50, TAF2, SSRP, CG9879, GSB, REPT, TAF8, TFB4, RPB8, MCM2, TFB1, MCM5, SMN, TAF13, SSB-C31A, TTM2, CG7339, EAF6	495	240	4786	1.3697306397306397	0.9999999994474803	0.4054291635615601	51.48336743982224
GOTERM_CC_FAT	GO:0031981~nuclear lumen	46	2.8186274509803924	0.21351887745511527	NXT1, MIA, E2F2, EAR, WASH, ISWI, TRF, NHT, MCM7, SA-2, CAF1, NIPP1, CYCH, HIS2B:CG33870, TFIIB, CG6907, CAN, BUB3, MARS, CSTF-50, PONT, TAF2, SSRP, CG9879, GSB, PIWI, REPT, CG10628, RRP6, TAF8, CG5641, TFB4, RPB8, MCM2, TOPORS, TFB1, MCM5, HPR1, SMN, TAF13, SSB-C31A, CG1542, TTM2, GLD2, CG7339, EAF6	495	387	4786	1.1492496019627803	1.0	0.78774223836731	96.5463065297427
GOTERM_MF_FAT	GO:0003677~DNA binding	96	5.88235294117647	0.25045135663217777	TERM, E2F2, TRSN, CG9272, MAEL, CG5343, INO80, ZEN, RFC38, ISWI, DSF, CG3995, CG3909, H15, MCM7, PHTF, HMGD, ORC4, CG31703, PMS2, ORC5, ACF1, XPAC, ORC1, CG4570, DJ, CG9879, GSB, RRP1, CUTLET, REV1, DPA, CG30401, CG9876, CG10445, OPTIX, SIM, CROC, SPN-D, TOPORS, MCM2, SIX4, TAN, SENS, MCM5, C15, RAD1, CG2990, TAF13, GNF1, TOPI, DNAPOL-ALPHA73, TJ, ODSH, RUNXA, TRF, RIB, ETS97D, CID, CG11696, BAP1…	851	830	7918	1.0761655316919854	1.0	0.9433573664454717	98.73427203325414
GOTERM_BP_FAT	GO:0006350~transcription	49	3.002450980392157	0.2896334440284789	E2F2, STIL, EAR, INO80, ISWI, ZEN, DSF, PHTF, CAF1, CG31703, CYCH, TFIIB, CAN, CG9879, GSB, REPT, DPA, CROC, SIM, MCM2, TOPORS, SENS, TAF13, GNF1, TOPI, MIA, TJ, TRF, NHT, CG6907, LDS, CG12744, PONT, CHD3, EYA, TAF2, SSRP, SU(VAR)3-3, TAF8, CG5641, TFB4, RPB8, SU(VAR)205, GCM, TFB1, FD64A, SSB-C31A, RX, CG7339	765	459	7937	1.107588249533655	1.0	0.9443196109639925	99.70591751795534
SMART	SM00389:HOX	12	0.7352941176470588	0.5502473715555181	GSB, RX, CG9876, OPTIX, EMS, CG18599, ZEN, SIX4, ODSH, CG34340, ACHI, C15	522	102	4824	1.0872210953346855	1.0	0.997026863648749	99.99651843798131
INTERPRO	IPR001356:Homeobox	12	0.7352941176470588	0.6229740012362517	GSB, RX, CG9876, OPTIX, EMS, CG18599, ZEN, SIX4, ODSH, CG34340, ACHI, C15	1162	102	10196	1.0322972562518984	1.0	0.9999983657469967	99.99998833460235
GOTERM_MF_FAT	GO:0003702~RNA polymerase II transcription factor activity	27	1.6544117647058825	0.6580188278361134	MIA, E2F2, EAR, TJ, ZEN, ISWI, TRF, NHT, CYCH, TFIIB, CAN, TAF2, SC, CG9879, TAF8, TFB4, SIM, OPTIX, CROC, EMS, SIX4, SENS, TFB1, BTEB2, TAF13, RX, MRN	851	257	7918	0.977499577059719	1.0	0.9963463165927483	99.99999135292332
INTERPRO	IPR012287:Homeodomain-related	12	0.7352941176470588	0.6742698678831454	GSB, RX, CG9876, OPTIX, EMS, CG18599, ZEN, SIX4, ODSH, CG34340, ACHI, C15	1162	106	10196	0.9933426428084305	1.0	0.9999995932993228	99.99999893477619
GOTERM_MF_FAT	GO:0043565~sequence-specific DNA binding	24	1.4705882352941175	0.6745077913507824	TAF2, TRSN, GSB, TJ, CG9876, OPTIX, SIM, CROC, EMS, ZEN, SIX4, SU(VAR)205, ODSH, DSF, FD64A, C15, ETS97D, MBF1, RX, HMGD, CG18599, MUS201, CG34340, ACHI	851	230	7918	0.9708884688090738	1.0	0.9968059245519951	99.99999591138933
INTERPRO	IPR017970:Homeobox, conserved site	11	0.6740196078431373	0.6788414912092048	GSB, RX, CG9876, OPTIX, EMS, CG18599, ZEN, SIX4, ODSH, CG34340, C15	1162	97	10196	0.9950494171087887	1.0	0.9999995487673988	99.99999915476351
SP_PIR_KEYWORDS	dna-binding	48	2.941176470588235	0.7303092122074404	TERM, E2F2, TJ, MAEL, INO80, ZEN, DSF, ODSH, TRF, CID, ETS97D, H15, MCM7, PHTF, HMGD, CG18599, HIS2B:CG33870, XPAC, ORC1, LDS, CHD3, CG12744, MSH6, SSRP, GSB, DPA, CG9876, CG5641, CROC, OPTIX, SIM, EMS, GCM, SIX4, TAN, MCM2, SENS, FD64A, MCM5, C15, LA, SSB-C31A, RX, GNF1, TOPI, CG10262, ACHI, CG34340	1576	417	12980	0.9480334514114597	1.0	0.9973458815806714	99.99999628655854
SP_PIR_KEYWORDS	Homeobox	12	0.7352941176470588	0.7310901141822821	GSB, RX, CG9876, OPTIX, EMS, CG18599, ZEN, SIX4, ODSH, CG34340, ACHI, C15	1576	104	12980	0.9503123779773527	1.0	0.9970977584491659	99.99999642451097
UP_SEQ_FEATURE	DNA-binding region:Homeobox	5	0.30637254901960786	0.7450936004201987	GSB, RX, OPTIX, EMS, ZEN	290	51	2975	1.0057471264367814	1.0	1.0	99.99999986755982
GOTERM_BP_FAT	GO:0045449~regulation of transcription	72	4.411764705882353	0.789917856599061	STIL, E2F2, HH, EAR, AOS1, CG5343, INO80, ZEN, ISWI, DSF, MIP40, H15, AUB, PHTF, CAF1, ORC5, TFIIB, ACF1, CAN, ORC1, CG9879, GSB, PIWI, REPT, DPA, CG9876, OPTIX, SIM, CROC, TOPORS, MCM2, SIX4, DHC16F, SENS, C15, MRN, GNF1, TOPI, MIA, TJ, ODSH, RUNXA, TRF, RIB, ETS97D, BAP170, CG18599, CG6907, LDS, PONT, CG12744, CHD3, EYA, TAF2, SSRP, SC, MUD, SU(VAR)3-3, TAF8, TFB4, CG5641, EMS, GCM, SU(VAR)205,…	765	799	7937	0.9349333725981006	1.0	0.9997287154939711	99.99999999971823
SP_PIR_KEYWORDS	nucleus	98	6.004901960784314	0.8318096673520663	STIL, MAEL, INO80, DSF, H15, HMGD, ORC5, TFIIB, ORC1, DJ, RRP1, CHB, CG9876, SIM, BALL, CROC, SIX4, TAN, SENS, JUPITER, MUS312, GNF1, TOPI, GLD2, POF, ASP, NEDD8, ODSH, TRF, CG18599, CG6907, PONT, TAF2, HD, TAF8, CG5641, EMS, RAN-LIKE, CG2982, CG11329, RHI, CG10262, CG34340, ACHI, E2F2, HH, ISWI, ZEN, MBO, MCM7, PHTF, BOL, CAF1, XPAC, GSB, PIWI, REPT, DPA, OPTIX, TRXT, TOPORS, MCM2, L(2)35BD, MCM…	1576	869	12980	0.9288055002248924	1.0	0.9987260010592592	99.99999999219116
SP_PIR_KEYWORDS	transcription regulation	38	2.3284313725490198	0.9545023508204505	STIL, E2F2, INO80, ISWI, ZEN, DSF, TRF, PHTF, CAF1, TFIIB, CG6907, LDS, CG12744, CHD3, PONT, TAF2, EYA, SSRP, GSB, REPT, SU(VAR)3-3, DPA, TAF8, CG5641, CROC, SIM, GCM, SU(VAR)205, MCM2, TOPORS, SENS, FD64A, TFB1, CG2982, SSB-C31A, RX, GNF1, TOPI	1576	387	12980	0.8087068298377471	1.0	0.9998952285110725	100.0
SP_PIR_KEYWORDS	Transcription	38	2.3284313725490198	0.9640161136663832	STIL, E2F2, INO80, ISWI, ZEN, DSF, TRF, PHTF, CAF1, TFIIB, CG6907, LDS, CG12744, CHD3, PONT, TAF2, EYA, SSRP, GSB, REPT, SU(VAR)3-3, DPA, TAF8, CG5641, CROC, SIM, GCM, SU(VAR)205, MCM2, TOPORS, SENS, FD64A, TFB1, CG2982, SSB-C31A, RX, GNF1, TOPI	1576	393	12980	0.7963601606799189	1.0	0.9999194012393836	100.0
GOTERM_BP_FAT	GO:0006355~regulation of transcription, DNA-dependent	48	2.941176470588235	0.9648146872038066	E2F2, HH, EAR, TJ, ISWI, ZEN, DSF, ODSH, RUNXA, TRF, MIP40, ETS97D, H15, BAP170, AUB, CAF1, ORC5, CG18599, TFIIB, CG6907, ACF1, ORC1, TAF2, MUD, CG9879, SC, GSB, PIWI, REPT, CG9876, CG5641, CROC, SIM, TFB4, OPTIX, EMS, GCM, SIX4, SU(VAR)205, DHC16F, FD64A, C15, SSB-C31A, RX, MRN, TOPI, ACHI, CG34340	765	612	7937	0.8137383057798282	1.0	0.9999993182080762	100.0
GOTERM_MF_FAT	GO:0003704~specific RNA polymerase II transcription factor activity	5	0.30637254901960786	0.9718886901223917	SC, RX, EMS, ZEN, TRF	851	77	7918	0.6041784302653868	1.0	0.9999975467937379	100.0
GOTERM_BP_FAT	GO:0051252~regulation of RNA metabolic process	53	3.2475490196078436	0.9723701804359827	E2F2, EAR, HH, ISWI, ZEN, DSF, MIP40, H15, AUB, CAF1, ORC5, TFIIB, ACF1, ORC1, CG9879, GSB, PIWI, REPT, CG9876, CG10445, CROC, SIM, OPTIX, SIX4, DHC16F, CG16941, C15, MRN, TOPI, QKR58E-3, TJ, ARET, ODSH, RUNXA, TRF, ETS97D, BAP170, CG18599, CG6907, TAF2, SC, MUD, TFB4, CG5641, EMS, GCM, SU(VAR)205, FD64A, SSB-C31A, RX, CG34340, ACHI, CG17768	765	678	7937	0.8110378468004705	1.0	0.9999996330362683	100.0
GOTERM_MF_FAT	GO:0030528~transcription regulator activity	60	3.6764705882352944	0.9741093282205427	E2F2, EAR, CG5343, ISWI, ZEN, DSF, CG3909, H15, PHTF, CYCH, TFIIB, TLD, CAN, CG9879, GSB, REPT, CG9876, CG10445, SIM, CROC, OPTIX, SIX4, SENS, C15, BTEB2, TAF13, MRN, MIA, TJ, ODSH, RUNXA, TRF, RIB, ETS97D, NHT, BAP170, CG18599, LDS, PONT, TAF2, SC, MUD, TAF8, CG9305, TFB4, CG5641, CHINMO, EMS, GCM, SU(VAR)205, TFB1, FD64A, MBF1, LA, SAGE, SSB-C31A, RX, CG34340, ACHI, CSUL	851	682	7918	0.8185643248756853	1.0	0.9999980551455986	100.0
GOTERM_MF_FAT	GO:0003700~transcription factor activity	30	1.8382352941176472	0.9898460148130973	E2F2, TJ, CG5343, ZEN, ODSH, DSF, RUNXA, RIB, ETS97D, CG3909, H15, CG18599, MUD, GSB, CG9876, CG9305, CHINMO, SIM, OPTIX, CROC, EMS, GCM, SIX4, FD64A, SENS, C15, SAGE, RX, CG34340, ACHI	851	389	7918	0.717558958310048	1.0	0.9999999001947467	100.0
Annotation Cluster 91	Enrichment Score: 0.29271574954395774
Category	Term	Count	%	PValue	Genes	List Total	Pop Hits	Pop Total	Fold Enrichment	Bonferroni	Benjamini	FDR
INTERPRO	IPR002130:Peptidyl-prolyl cis-trans isomerase, cyclophilin-type	4	0.24509803921568626	0.3699311447254304	CG10907, CG8336, CG3492, CG7768	1162	19	10196	1.8472687743455023	1.0	0.9997441643643055	99.94790602860513
SP_PIR_KEYWORDS	Isomerase	13	0.7965686274509803	0.4103712022640937	GMER, CG9302, CG5844, CG10907, CG8336, CG3492, CG5554, CG7768, CG10029, CG7059, CG6745, PMM45A, CG4988	1576	90	12980	1.189650310208686	1.0	0.9639981832064101	99.8988811811948
GOTERM_MF_FAT	GO:0003755~peptidyl-prolyl cis-trans isomerase activity	4	0.24509803921568626	0.5912993497772447	CG10907, CG8336, CG3492, CG7768	851	28	7918	1.3291925465838508	1.0	0.9953738421672543	99.99987115460165
SP_PIR_KEYWORDS	Rotamase	4	0.24509803921568626	0.5993467269367978	CG10907, CG8336, CG3492, CG7768	1576	25	12980	1.3177664974619288	1.0	0.9947211354588223	99.99934834260952
GOTERM_MF_FAT	GO:0016859~cis-trans isomerase activity	4	0.24509803921568626	0.6392017273037186	CG10907, CG8336, CG3492, CG7768	851	30	7918	1.2405797101449274	1.0	0.9961986816012213	99.99998052599038
Annotation Cluster 92	Enrichment Score: 0.28792794854041265
Category	Term	Count	%	PValue	Genes	List Total	Pop Hits	Pop Total	Fold Enrichment	Bonferroni	Benjamini	FDR
GOTERM_CC_FAT	GO:0005744~mitochondrial inner membrane presequence translocase complex	4	0.24509803921568626	0.25314886688118854	TIM13, TIM17B2, TTM2, TIM17A1	495	17	4786	2.274985145573381	1.0	0.82131797691585	98.32647179197667
GOTERM_BP_FAT	GO:0055085~transmembrane transport	14	0.857843137254902	0.27968471897546604	CG31477, NUP160, CG7211, MBO, VHA100-3, CG17300, TIM13, CG7813, TTM2, SUT3, VHA16-3, SUT4, CG10420, TIM17A1	765	112	7937	1.2968954248366014	1.0	0.9405118100095518	99.62724363671235
SP_PIR_KEYWORDS	translocation	6	0.3676470588235294	0.2962434444359595	NUP160, TIM13, TTM2, MBO, CG10420, TIM17A1	1576	30	12980	1.647208121827411	1.0	0.9512658832895157	98.98128726224897
GOTERM_BP_FAT	GO:0007006~mitochondrial membrane organization	3	0.1838235294117647	0.3603132023569724	TIM13, TTM2, TIM17A1	765	13	7937	2.3942684766214177	1.0	0.9685323586587825	99.95072251062231
GOTERM_BP_FAT	GO:0006612~protein targeting to membrane	3	0.1838235294117647	0.7833308304376009	TIM13, CG10420, TIM17A1	765	29	7937	1.0732927653820148	1.0	0.9997089762043898	99.9999999995231
SP_PIR_KEYWORDS	protein transport	10	0.6127450980392157	0.8781025075322725	NXT1, NUP160, TIM13, TTM2, TOMBOY40, CG9393, RAN-LIKE, MBO, CG10420, TIM17A1	1576	101	12980	0.8154495652610947	1.0	0.9993493714391946	99.99999999988322
SP_PIR_KEYWORDS	mitochondrion inner membrane	4	0.24509803921568626	0.9601624669547517	DHOD, TIM13, TTM2, TIM17A1	1576	52	12980	0.633541585318235	1.0	0.9999124168074991	100.0
SP_PIR_KEYWORDS	mitochondrion	13	0.7965686274509803	0.9962483120542643	HSP60C, DHOD, HSP60, TOMBOY40, CG9393, MIRO, PPL, TRXR-2, TIM13, AIF, TTM2, DJ, TIM17A1	1576	185	12980	0.5787487995609824	1.0	0.9999981875694166	100.0
Annotation Cluster 93	Enrichment Score: 0.28125677724319925
Category	Term	Count	%	PValue	Genes	List Total	Pop Hits	Pop Total	Fold Enrichment	Bonferroni	Benjamini	FDR
KEGG_PATHWAY	dme00910:Nitrogen metabolism	4	0.24509803921568626	0.4513860236847076	CG18672, CG3669, CG9235, CG4434	230	22	2054	1.623715415019763	1.0	0.8743143944847496	99.81957211369897
INTERPRO	IPR001148:Carbonic anhydrase, alpha-class, catalytic domain	3	0.1838235294117647	0.5226458280459143	CG18672, CG3669, CG9235	1162	15	10196	1.7549053356282274	1.0	0.9999789244095162	99.99944548605696
GOTERM_MF_FAT	GO:0016836~hydro-lyase activity	6	0.3676470588235294	0.538301217120772	CG18672, CG6745, CG3669, CG4706, CG9235, CG9589	851	45	7918	1.2405797101449274	1.0	0.9930719850153537	99.99918213083065
GOTERM_MF_FAT	GO:0004089~carbonate dehydratase activity	3	0.1838235294117647	0.5904619729989091	CG18672, CG3669, CG9235	851	18	7918	1.5507246376811594	1.0	0.9955213282596288	99.99986709477653
Annotation Cluster 94	Enrichment Score: 0.2773984203795323
Category	Term	Count	%	PValue	Genes	List Total	Pop Hits	Pop Total	Fold Enrichment	Bonferroni	Benjamini	FDR
UP_SEQ_FEATURE	nucleotide phosphate-binding region:FAD	4	0.24509803921568626	0.10327984995642556	SU(VAR)3-3, TRXR-2, GLD, AIF	290	12	2975	3.4195402298850577	1.0	0.9999999837046087	80.41371199049703
SP_PIR_KEYWORDS	Flavoprotein	6	0.3676470588235294	0.6104322197428309	CG7311, CG2137, TRXR-2, GLD, DHOD, AIF	1576	43	12980	1.1492149687167985	1.0	0.9949451901310937	99.99954821520157
SP_PIR_KEYWORDS	FAD	4	0.24509803921568626	0.7230023683496827	SU(VAR)3-3, TRXR-2, GLD, AIF	1576	30	12980	1.0981387478849407	1.0	0.997299727814506	99.99999473560969
GOTERM_MF_FAT	GO:0050660~FAD binding	5	0.30637254901960786	0.9053473950351285	CG5718, SU(VAR)3-3, TRXR-2, GLD, AIF	851	61	7918	0.7626514611546685	1.0	0.9999267659222804	99.99999999999997
GOTERM_MF_FAT	GO:0009055~electron carrier activity	13	0.7965686274509803	0.9940308776146329	CG18193, CG5718, OR59A, SU(VAR)3-3, TRXT, PPOX, CG5653, CG13667, CG10561, CG7737, TRXR-2, AIF, CG11913	851	202	7918	0.5987946620749032	1.0	0.9999999763924176	100.0
Annotation Cluster 95	Enrichment Score: 0.2726123961489905
Category	Term	Count	%	PValue	Genes	List Total	Pop Hits	Pop Total	Fold Enrichment	Bonferroni	Benjamini	FDR
GOTERM_BP_FAT	GO:0051129~negative regulation of cellular component organization	13	0.7965686274509803	0.006094074020311524	SPINDLY, FSN, CHB, FMR1, ALPHATUB84B, MR, ALPHATUB85E, QUA, ROD, CYCA, BUB1, ZWILCH, BUB3	765	56	7937	2.408520074696545	0.9999883176488049	0.15809011248634197	9.894894196469583
GOTERM_BP_FAT	GO:0051961~negative regulation of nervous system development	3	0.1838235294117647	0.1757704663744711	FSN, FMR1, MR	765	8	7937	3.890686274509804	1.0	0.8580063113103591	96.29308411028657
GOTERM_BP_FAT	GO:0051964~negative regulation of synaptogenesis	3	0.1838235294117647	0.1757704663744711	FSN, FMR1, MR	765	8	7937	3.890686274509804	1.0	0.8580063113103591	96.29308411028657
GOTERM_BP_FAT	GO:0044087~regulation of cellular component biogenesis	11	0.6740196078431373	0.23803509232177403	TAF2, FSN, ARPC3A, QUA, AUB, JUPITER, ARMI, FMR1, MAEL, MR, EXU	765	80	7937	1.4265849673202613	1.0	0.9169413059926537	99.02827878254821
GOTERM_BP_FAT	GO:0048742~regulation of skeletal muscle fiber development	3	0.1838235294117647	0.6396799886089082	FSN, FMR1, MR	765	22	7937	1.414795008912656	1.0	0.9979664342519586	99.99999722282195
GOTERM_BP_FAT	GO:0008582~regulation of synaptic growth at neuromuscular junction	3	0.1838235294117647	0.6396799886089082	FSN, FMR1, MR	765	22	7937	1.414795008912656	1.0	0.9979664342519586	99.99999722282195
GOTERM_BP_FAT	GO:0051153~regulation of striated muscle cell differentiation	3	0.1838235294117647	0.6396799886089082	FSN, FMR1, MR	765	22	7937	1.414795008912656	1.0	0.9979664342519586	99.99999722282195
GOTERM_BP_FAT	GO:0051147~regulation of muscle cell differentiation	3	0.1838235294117647	0.6396799886089082	FSN, FMR1, MR	765	22	7937	1.414795008912656	1.0	0.9979664342519586	99.99999722282195
GOTERM_BP_FAT	GO:0048641~regulation of skeletal muscle tissue development	3	0.1838235294117647	0.6396799886089082	FSN, FMR1, MR	765	22	7937	1.414795008912656	1.0	0.9979664342519586	99.99999722282195
GOTERM_BP_FAT	GO:0051963~regulation of synaptogenesis	3	0.1838235294117647	0.6640463806214069	FSN, FMR1, MR	765	23	7937	1.3532821824381926	1.0	0.998490154034644	99.99999915807956
GOTERM_BP_FAT	GO:0050807~regulation of synapse organization	3	0.1838235294117647	0.7833308304376009	FSN, FMR1, MR	765	29	7937	1.0732927653820148	1.0	0.9997089762043898	99.9999999995231
GOTERM_BP_FAT	GO:0016202~regulation of striated muscle tissue development	3	0.1838235294117647	0.7991383566342877	FSN, FMR1, MR	765	30	7937	1.037516339869281	1.0	0.9997589681498324	99.99999999986888
GOTERM_BP_FAT	GO:0060284~regulation of cell development	11	0.6740196078431373	0.8224835585932935	MORGUE, FSN, SINAH, AUB, AUR, ARMI, FMR1, MAEL, ANA, MR, EXU	765	131	7937	0.8711969266077931	1.0	0.9998563651763791	99.99999999998404
GOTERM_BP_FAT	GO:0048634~regulation of muscle development	3	0.1838235294117647	0.8405823784413726	FSN, FMR1, MR	765	33	7937	0.9431966726084373	1.0	0.9998960153903377	99.99999999999744
GOTERM_BP_FAT	GO:0048638~regulation of developmental growth	3	0.1838235294117647	0.9087662881215861	FSN, FMR1, MR	765	40	7937	0.7781372549019607	1.0	0.999983035066025	100.0
GOTERM_BP_FAT	GO:0050803~regulation of synapse structure and activity	3	0.1838235294117647	0.9087662881215861	FSN, FMR1, MR	765	40	7937	0.7781372549019607	1.0	0.999983035066025	100.0
GOTERM_BP_FAT	GO:0051960~regulation of nervous system development	6	0.3676470588235294	0.9426974413914289	FSN, SINAH, AUR, FMR1, ANA, MR	765	90	7937	0.691677559912854	1.0	0.9999964895718382	100.0
GOTERM_BP_FAT	GO:0050767~regulation of neurogenesis	4	0.24509803921568626	0.9628589612856132	SINAH, AUR, FMR1, ANA	765	67	7937	0.6194127402204663	1.0	0.9999992459613869	100.0
GOTERM_BP_FAT	GO:0040008~regulation of growth	6	0.3676470588235294	0.9753148780964964	AGO, FSN, HH, FMR1, WBL, MR	765	103	7937	0.60437845040929	1.0	0.9999997363524963	100.0
GOTERM_BP_FAT	GO:0007267~cell-cell signaling	11	0.6740196078431373	0.9973303437721747	FSN, WB, HH, SCA, UNC-13-4A, FMR1, GB, RAB3-GAP, MR, MIRO, MARS	765	211	7937	0.5408852956664498	1.0	0.9999999995020488	100.0
GOTERM_BP_FAT	GO:0007268~synaptic transmission	6	0.3676470588235294	0.9999652856997463	FSN, UNC-13-4A, FMR1, RAB3-GAP, MR, MIRO	765	189	7937	0.3293702666251686	1.0	0.9999999999999984	100.0
GOTERM_BP_FAT	GO:0019226~transmission of nerve impulse	6	0.3676470588235294	0.9999806480012492	FSN, UNC-13-4A, FMR1, RAB3-GAP, MR, MIRO	765	196	7937	0.3176070428171269	1.0	0.9999999999999998	100.0
Annotation Cluster 96	Enrichment Score: 0.2685674919638485
Category	Term	Count	%	PValue	Genes	List Total	Pop Hits	Pop Total	Fold Enrichment	Bonferroni	Benjamini	FDR
GOTERM_MF_FAT	GO:0004527~exonuclease activity	6	0.3676470588235294	0.3428598490771035	RAD1, CG8368, RRP1, RRP6, GKT, CSL4	851	36	7918	1.5507246376811594	1.0	0.972429818376655	99.82771733624811
GOTERM_MF_FAT	GO:0004518~nuclease activity	12	0.7352941176470588	0.4431374685771977	RAD1, CG2990, CG8368, CG9272, RRP1, RRP6, GKT, CSL4, CG13690, MUS201, FEN1, ERCC1	851	95	7918	1.1752860411899313	1.0	0.9858228824478675	99.98599441308255
GOTERM_MF_FAT	GO:0016796~exonuclease activity, active with either ribo- or deoxyribonucleic acids and producing 5'-phosphomonoesters	3	0.1838235294117647	0.724027697911551	RAD1, RRP1, CSL4	851	23	7918	1.2136105860113422	1.0	0.997796071559587	99.9999996648834
GOTERM_MF_FAT	GO:0008408~3'-5' exonuclease activity	3	0.1838235294117647	0.7661604852305544	RRP1, RRP6, CSL4	851	25	7918	1.116521739130435	1.0	0.998586385003569	99.99999997279266
Annotation Cluster 97	Enrichment Score: 0.2554521867113992
Category	Term	Count	%	PValue	Genes	List Total	Pop Hits	Pop Total	Fold Enrichment	Bonferroni	Benjamini	FDR
SMART	SM00320:WD40	24	1.4705882352941175	0.28313795473953174	CG11141, CG9945, PLAP, FZR2, CG10064, CG9313, CG14838, GRIP71, CG12782, CG14353, FZY, AGO, CG3909, OSEG6, VLS, CG13137, CG13025, CG30349, CAF1, CG1671, CG10859, CAN, BUB3, CSTF-50	522	187	4824	1.186059376728748	1.0	0.9751100847705141	98.61072031583377
INTERPRO	IPR019775:WD40 repeat, conserved site	18	1.1029411764705883	0.332169882904797	CG11141, PLAP, DHC62B, FZR2, CG10064, CG14838, CG12782, CG14353, AGO, FZY, CG3909, VLS, CG7414, CAF1, CG1671, CAN, BUB3, CSTF-50	1162	132	10196	1.196526365201064	1.0	0.9996166764944667	99.86495248213642
INTERPRO	IPR001680:WD40 repeat	24	1.4705882352941175	0.3795073455843907	CG11141, CG9945, PLAP, FZR2, CG10064, CG9313, CG14838, GRIP71, CG12782, CG14353, FZY, AGO, CG3909, OSEG6, VLS, CG13137, CG13025, CG30349, CAF1, CG1671, CG10859, CAN, BUB3, CSTF-50	1162	187	10196	1.1261424613657074	1.0	0.9997820547606125	99.9594555620569
INTERPRO	IPR019781:WD40 repeat, subgroup	20	1.2254901960784315	0.3911412272083776	CG9945, PLAP, FZR2, CG10064, CG9313, CG14838, GRIP71, CG12782, CG14353, FZY, AGO, CG3909, VLS, OSEG6, CG30349, CAF1, CG1671, CAN, BUB3, CSTF-50	1162	154	10196	1.1395489192391084	1.0	0.999824928085367	99.9702558443942
INTERPRO	IPR015943:WD40/YVTN repeat-like	24	1.4705882352941175	0.46198208221522485	CG11141, CG9945, PLAP, FZR2, CG10064, CG9313, CG14838, GRIP71, CG12782, CG14353, FZY, AGO, CG3909, OSEG6, VLS, CG13137, CG13025, CG30349, CAF1, CG1671, CG10859, CAN, BUB3, CSTF-50	1162	195	10196	1.079941745001986	1.0	0.9999553245162277	99.99607152675385
INTERPRO	IPR019782:WD40 repeat 2	16	0.9803921568627451	0.6828621052214139	CG9945, PLAP, FZR2, CG10064, CG9313, CG12782, CG14353, AGO, FZY, CG3909, VLS, CAF1, CG1671, CAN, BUB3, CSTF-50	1162	144	10196	0.9749474086823485	1.0	0.9999994170896901	99.99999931224282
UP_SEQ_FEATURE	repeat:WD 2	5	0.30637254901960786	0.7450936004201987	AGO, CG11141, VLS, CG7414, CAF1	290	51	2975	1.0057471264367814	1.0	1.0	99.99999986755982
UP_SEQ_FEATURE	repeat:WD 1	5	0.30637254901960786	0.7450936004201987	AGO, CG11141, VLS, CG7414, CAF1	290	51	2975	1.0057471264367814	1.0	1.0	99.99999986755982
SP_PIR_KEYWORDS	wd repeat	18	1.1029411764705883	0.8064157228498833	CG11141, CG9945, PLAP, FZR2, CG10064, CG9313, CG12782, CG14353, AGO, FZY, CG3909, VLS, CG7414, CAF1, CG1671, CAN, BUB3, CSTF-50	1576	166	12980	0.893064644364259	1.0	0.9986658796318157	99.9999999510376
INTERPRO	IPR017986:WD40 repeat, region	15	0.9191176470588236	0.822116920748031	CG9945, PLAP, FZR2, CG10064, CG12782, CG14353, AGO, FZY, CG3909, VLS, CAF1, CG1671, CAN, BUB3, CSTF-50	1162	150	10196	0.8774526678141136	1.0	0.9999999972790062	99.99999999994658
UP_SEQ_FEATURE	repeat:WD 3	3	0.1838235294117647	0.9555236420721156	AGO, VLS, CAF1	290	48	2975	0.6411637931034483	1.0	1.0	100.0
Annotation Cluster 98	Enrichment Score: 0.2538079611199389
Category	Term	Count	%	PValue	Genes	List Total	Pop Hits	Pop Total	Fold Enrichment	Bonferroni	Benjamini	FDR
INTERPRO	IPR014729:Rossmann-like alpha/beta/alpha sandwich fold	8	0.49019607843137253	0.1344978765968853	PECT, CG8257, CG5660, CG16848, CG15100, CG7441, CCT2, AATS-TRP	1162	38	10196	1.8472687743455023	1.0	0.9844026930663721	90.59559424814614
GOTERM_MF_FAT	GO:0016876~ligase activity, forming aminoacyl-tRNA and related compounds	7	0.428921568627451	0.4122384169113417	CG8257, CG5660, CG14712, CG15100, CG7441, AATS-TRP, NEOS	851	48	7918	1.3568840579710146	1.0	0.9813706089593472	99.96824723463409
GOTERM_MF_FAT	GO:0016875~ligase activity, forming carbon-oxygen bonds	7	0.428921568627451	0.4122384169113417	CG8257, CG5660, CG14712, CG15100, CG7441, AATS-TRP, NEOS	851	48	7918	1.3568840579710146	1.0	0.9813706089593472	99.96824723463409
GOTERM_MF_FAT	GO:0004812~aminoacyl-tRNA ligase activity	7	0.428921568627451	0.4122384169113417	CG8257, CG5660, CG14712, CG15100, CG7441, AATS-TRP, NEOS	851	48	7918	1.3568840579710146	1.0	0.9813706089593472	99.96824723463409
GOTERM_BP_FAT	GO:0006418~tRNA aminoacylation for protein translation	6	0.3676470588235294	0.4777180862105677	CG8257, CG5660, CG14712, CG15100, CG7441, AATS-TRP	765	47	7937	1.3244889445139758	1.0	0.990186377007306	99.99844548397031
GOTERM_BP_FAT	GO:0043039~tRNA aminoacylation	6	0.3676470588235294	0.4777180862105677	CG8257, CG5660, CG14712, CG15100, CG7441, AATS-TRP	765	47	7937	1.3244889445139758	1.0	0.990186377007306	99.99844548397031
GOTERM_BP_FAT	GO:0043038~amino acid activation	6	0.3676470588235294	0.49676278961037823	CG8257, CG5660, CG14712, CG15100, CG7441, AATS-TRP	765	48	7937	1.2968954248366011	1.0	0.9912878466488684	99.99917469264702
GOTERM_BP_FAT	GO:0034660~ncRNA metabolic process	14	0.857843137254902	0.5202517123235838	CG15100, MAEL, CG7441, NNP-1, CG14544, MKG-P, CG8257, CG1542, CG5660, CG14712, TGT, CG1671, AATS-TRP, CG5220	765	133	7937	1.092122463020296	1.0	0.9932543806873559	99.99963460196055
INTERPRO	IPR001412:Aminoacyl-tRNA synthetase, class I, conserved site	5	0.30637254901960786	0.5275206206333566	CG5660, CG14712, CG15100, CG7441, AATS-TRP	1162	33	10196	1.3294737391122933	1.0	0.9999795635569971	99.99953123502937
KEGG_PATHWAY	dme00970:Aminoacyl-tRNA biosynthesis	5	0.30637254901960786	0.6478196341373199	CG8257, CG5660, CG15100, CG7441, AATS-TRP	230	39	2054	1.144927536231884	1.0	0.9351048722374362	99.99829938181736
GOTERM_BP_FAT	GO:0006399~tRNA metabolic process	9	0.5514705882352942	0.6951949542723252	CG8257, CG5660, CG14712, CG15100, TGT, CG7441, CG14544, MKG-P, AATS-TRP	765	94	7937	0.9933667083854818	1.0	0.9989463128780229	99.99999983968164
GOTERM_BP_FAT	GO:0034470~ncRNA processing	8	0.49019607843137253	0.7950550846843192	CG1542, LOQS, TGT, NNP-1, CG1671, CG14544, MKG-P, CG5220	765	92	7937	0.9021881216254618	1.0	0.999756181143233	99.99999999981523
SP_PIR_KEYWORDS	Aminoacyl-tRNA synthetase	3	0.1838235294117647	0.8941464595563592	CG5660, CG7441, AATS-TRP	1576	30	12980	0.8236040609137055	1.0	0.9995584432423159	99.9999999999815
GOTERM_BP_FAT	GO:0008033~tRNA processing	3	0.1838235294117647	0.9488697278364382	TGT, CG14544, MKG-P	765	47	7937	0.6622444722569879	1.0	0.9999974456414376	100.0
SP_PIR_KEYWORDS	protein biosynthesis	7	0.428921568627451	0.9758734550271068	CG6412, CG7414, CG5660, EIF4E-3, CG7441, EIF4E-4, AATS-TRP	1576	93	12980	0.6199170350963376	1.0	0.9999501379004749	100.0
GOTERM_BP_FAT	GO:0006412~translation	23	1.4093137254901962	0.9999993796417463	CG6412, RPL10AA, CG31957, CG15100, EIF5B, CG1340, CG13096, CG7441, CG3213, NEOS, RPS5B, CG8257, CG7414, CG14712, CG5660, EIF4E-3, EIF4E-4, TFIIB, CG12736, AATS-TRP, CG4866, CG6094, RPS19B	765	520	7937	0.45890145801910504	1.0	1.0	100.0
Annotation Cluster 99	Enrichment Score: 0.24504650961806346
Category	Term	Count	%	PValue	Genes	List Total	Pop Hits	Pop Total	Fold Enrichment	Bonferroni	Benjamini	FDR
GOTERM_CC_FAT	GO:0005758~mitochondrial intermembrane space	3	0.1838235294117647	0.39446915964860474	TIM13, AIF, TOMBOY40	495	13	4786	2.231235431235431	1.0	0.927382465818094	99.91147151534621
GOTERM_CC_FAT	GO:0031970~organelle envelope lumen	3	0.1838235294117647	0.468252190466399	TIM13, AIF, TOMBOY40	495	15	4786	1.9337373737373738	1.0	0.9568343734818033	99.98566744639827
SP_PIR_KEYWORDS	mitochondrion	13	0.7965686274509803	0.9962483120542643	HSP60C, DHOD, HSP60, TOMBOY40, CG9393, MIRO, PPL, TRXR-2, TIM13, AIF, TTM2, DJ, TIM17A1	1576	185	12980	0.5787487995609824	1.0	0.9999981875694166	100.0
Annotation Cluster 100	Enrichment Score: 0.24088788966590544
Category	Term	Count	%	PValue	Genes	List Total	Pop Hits	Pop Total	Fold Enrichment	Bonferroni	Benjamini	FDR
GOTERM_BP_FAT	GO:0031123~RNA 3'-end processing	7	0.428921568627451	0.04676767365243341	ORB, RRP6, PABP2, VAS, GLD2, ARET, SLBP	765	28	7937	2.5937908496732027	1.0	0.5326209656298555	55.7986158708833
GOTERM_BP_FAT	GO:0006396~RNA processing	31	1.8995098039215685	0.531905385752449	RPL10AA, CSL4, NNP-1, ARET, CG14544, CG15440, TGT, CG2100, CG1671, CG4291, CSTF-50, ORB, RRP6, LOQS, CG13096, SM, MKG-P, CG16941, CG3225, L(2)35BD, SLBP, LA, SMN, CG7907, CG1542, PABP2, HEPH, RNP4F, GLD2, VAS, CG5220	765	312	7937	1.0308655941008884	1.0	0.9938519676903602	99.9997597155861
GOTERM_BP_FAT	GO:0006397~mRNA processing	18	1.1029411764705883	0.6959213823579928	ORB, RRP6, CSL4, SM, ARET, CG16941, CG3225, L(2)35BD, SLBP, SMN, CG15440, CG7907, PABP2, HEPH, GLD2, VAS, CG4291, CSTF-50	765	194	7937	0.9626440266828381	1.0	0.9989383818719048	99.99999984607126
GOTERM_BP_FAT	GO:0016071~mRNA metabolic process	20	1.2254901960784315	0.7191022012919956	ORB, RRP6, CSL4, SM, ARET, CG16941, CG3225, UPF3, L(2)35BD, SLBP, SMN, CG15440, CG7907, ARMI, PABP2, HEPH, GLD2, VAS, CG4291, CSTF-50	765	219	7937	0.947503506729937	1.0	0.9992643432001318	99.99999996015993
GOTERM_BP_FAT	GO:0000377~RNA splicing, via transesterification reactions with bulged adenosine as nucleophile	7	0.428921568627451	0.9857126040016669	SMN, CG15440, CG7907, HEPH, CG16941, CG3225, CG4291	765	126	7937	0.5763979665940451	1.0	0.9999999414229519	100.0
GOTERM_BP_FAT	GO:0000398~nuclear mRNA splicing, via spliceosome	7	0.428921568627451	0.9857126040016669	SMN, CG15440, CG7907, HEPH, CG16941, CG3225, CG4291	765	126	7937	0.5763979665940451	1.0	0.9999999414229519	100.0
GOTERM_BP_FAT	GO:0000375~RNA splicing, via transesterification reactions	7	0.428921568627451	0.98662322109962	SMN, CG15440, CG7907, HEPH, CG16941, CG3225, CG4291	765	127	7937	0.5718593999279502	1.0	0.9999999478716962	100.0
GOTERM_BP_FAT	GO:0008380~RNA splicing	8	0.49019607843137253	0.9910920132967633	SMN, CG15440, CG7907, HEPH, MKG-P, CG16941, CG3225, CG4291	765	148	7937	0.5608196431725843	1.0	0.9999999831771791	100.0
Annotation Cluster 101	Enrichment Score: 0.23973354190920404
Category	Term	Count	%	PValue	Genes	List Total	Pop Hits	Pop Total	Fold Enrichment	Bonferroni	Benjamini	FDR
SMART	SM00454:SAM	5	0.30637254901960786	0.5085070104261024	SANS, BICC, SMSR, CG15625, CG16812	522	34	4824	1.3590263691683568	1.0	0.9959810008778666	99.9891121614903
INTERPRO	IPR001660:Sterile alpha motif SAM	5	0.30637254901960786	0.551964861995279	SANS, BICC, SMSR, CG15625, CG16812	1162	34	10196	1.2903715703148728	1.0	0.9999878385867624	99.99980349252158
INTERPRO	IPR013761:Sterile alpha motif-type	4	0.24509803921568626	0.6801285381194415	BICC, SMSR, CG16812, ETS97D	1162	30	10196	1.169936890418818	1.0	0.9999995066019663	99.99999920852541
Annotation Cluster 102	Enrichment Score: 0.23175049303811096
Category	Term	Count	%	PValue	Genes	List Total	Pop Hits	Pop Total	Fold Enrichment	Bonferroni	Benjamini	FDR
GOTERM_BP_FAT	GO:0006935~chemotaxis	3	0.1838235294117647	0.3237609687378533	HH, FMR1, WUN2	765	12	7937	2.5937908496732023	1.0	0.9598936234719293	99.87294227029237
GOTERM_BP_FAT	GO:0042330~taxis	5	0.30637254901960786	0.6232232532092004	HH, FMR1, NMO, WUN2, YURI	765	44	7937	1.1789958407605468	1.0	0.9974849764519866	99.9999940542021
GOTERM_BP_FAT	GO:0007626~locomotory behavior	7	0.428921568627451	0.9997246050350859	MGAT1, HH, FMR1, NMO, SIM, WUN2, YURI	765	181	7937	0.4012494132091142	1.0	0.9999999999991496	100.0
Annotation Cluster 103	Enrichment Score: 0.2314700425215033
Category	Term	Count	%	PValue	Genes	List Total	Pop Hits	Pop Total	Fold Enrichment	Bonferroni	Benjamini	FDR
GOTERM_BP_FAT	GO:0006508~proteolysis	85	5.208333333333334	0.04431257279053181	FSN, CG11110, HH, CG32833, SPHINX2, SPHINX1, AOS1, LOOPIN-1, CG32413, CG13318, CG6512, CG5440, UFD1-LIKE, CG34171, FZY, UBCD2, RPT3R, UBCD4, UCH, CG7432, CG15873, CG4271, TLD, SPP, CG10862, CG34375, CG8728, CUTLET, CG17242, ANCE-2, CG9806, NEP5, CG5355, STE24A, TOPORS, MR, STE24B, CG8494, CG34129, CG6071, CG9733, DEN1, PROSALPHA3T, CG9737, CG4968, CG32755, CG9153, CG5045, CG13423, UND, CG7656, RP…	765	731	7937	1.2064143486852106	1.0	0.5191905804770696	53.81750430203391
SP_PIR_KEYWORDS	hydrolase	200	12.254901960784313	0.045060314973451254	CG32833, PPD5, CSL4, CG7211, CDC14, CG13318, RFC38, CG18641, JAR, CG15873, PPD3, CG4271, TLD, CG8728, KLP3A, CUTLET, CG8349, CG2862, CG5525, SPN-F, ADGF-B, SPN-D, DHC16F, CHT12, RAD1, CG8494, CG9733, RPT4R, CG9737, ALPHA-MAN-II, TIM17B2, CG13423, PP1-13C, CG32812, CG9313, ISOPEPTIDASE-T-3, ADA, CG10731, CG30184, CG13630, CG8460, CG4293, CG7329, CG9323, PROSBETA2R2, PONT, CG1598, CG30098, DHC36C, …	1576	1470	12980	1.1205497427397355	0.9999931798641322	0.6289070085699243	45.22535501756988
GOTERM_MF_FAT	GO:0008233~peptidase activity	68	4.166666666666666	0.6529898569068542	CG42255, CG11110, HH, CG32833, SPHINX2, SPHINX1, LOOPIN-1, CG32413, CG6512, CG13318, CG34171, UCH, CG7432, CG15873, CG4271, SPP, TLD, SPN43AA, CG8728, CUTLET, CG17242, ANCE-2, CG9806, NEP5, CG5355, STE24A, STE24B, CG7573, CG8494, CG34129, CG6071, CG9733, DEN1, PROSALPHA3T, CG9737, CG4968, CG32755, CG5045, CG13423, UND, CG3117, CG12133, NIMA, CG11037, CG10576, CG3499, CG8564, CG13630, CG7414, CG35…	851	648	7918	0.9763821792807299	1.0	0.9962114828752878	99.99998921141953
GOTERM_MF_FAT	GO:0070011~peptidase activity, acting on L-amino acid peptides	63	3.860294117647059	0.7124179617829549	CG42255, CG11110, HH, CG32833, SPHINX2, SPHINX1, LOOPIN-1, CG6512, CG13318, CG34171, UCH, CG7432, CG15873, CG4271, SPP, TLD, CG8728, CUTLET, CG17242, ANCE-2, CG9806, NEP5, CG5355, STE24A, STE24B, CG7573, CG8494, CG34129, CG6071, DEN1, CG9733, PROSALPHA3T, CG9737, CG4968, CG32755, CG5045, CG13423, UND, CG3117, CG12133, NIMA, CG11037, CG10576, CG3499, CG8564, CG13630, CG7414, CG3502, CG5863, PROSBE…	851	612	7918	0.9578005115089514	1.0	0.9974218127391219	99.9999993741797
GOTERM_MF_FAT	GO:0004175~endopeptidase activity	44	2.696078431372549	0.8466972793592568	CG42255, HH, CG32833, SPHINX2, SPHINX1, CG3117, CG6512, CG13318, CG12133, CG11037, CG34171, CG3499, CG7432, CG7414, CG15873, CG5863, SPP, CG4271, CG5860, PROSBETA2R2, TLD, CG8728, CG30098, CUTLET, CG17242, CG4477, NEP5, CG5355, STE24A, YIP3, STE24B, CG7573, CG3795, CG4847, CG34129, RPT4, CG9733, CG3650, CG32260, PROSALPHA3T, CG9737, CG32755, CG5045, CG13423	851	457	7918	0.8958234230805822	1.0	0.9996220570053664	99.99999999995478
GOTERM_MF_FAT	GO:0004252~serine-type endopeptidase activity	25	1.531862745098039	0.904523720721174	CG32833, SPHINX2, SPHINX1, CG3117, CG13318, CG12133, CG11037, CG34171, CG7432, CG7414, CG15873, CG4271, CG17242, CUTLET, CG30098, CG4477, CG5355, CG3795, CG34129, CG9733, CG3650, CG32260, CG9737, CG32755, CG5045	851	280	7918	0.8307453416149068	1.0	0.9999280726669334	99.99999999999997
SMART	SM00020:Tryp_SPc	21	1.2867647058823528	0.9417216574604516	CG30098, CG17242, CG32833, SPHINX2, SPHINX1, CG4477, CG3117, CG13318, CG12133, CG11037, CG34171, CG3795, CG34129, CG9733, CG3650, CG7432, CG32260, CG9737, CG15873, CG32755, CG4271	522	248	4824	0.7825361512791991	1.0	0.9999994414969383	99.99999999999999
GOTERM_MF_FAT	GO:0008236~serine-type peptidase activity	26	1.5931372549019607	0.9505322130589743	CG11110, CG32833, SPHINX2, SPHINX1, CG3117, CG13318, CG12133, CG11037, CG34171, CG7432, CG7414, CG15873, CG4271, CG30098, CG17242, CUTLET, CG4477, CG5355, CG3795, CG34129, CG9733, CG3650, CG32260, CG9737, CG32755, CG5045	851	308	7918	0.7854319593450028	1.0	0.999987929576486	100.0
GOTERM_MF_FAT	GO:0017171~serine hydrolase activity	26	1.5931372549019607	0.9543095993433832	CG11110, CG32833, SPHINX2, SPHINX1, CG3117, CG13318, CG12133, CG11037, CG34171, CG7432, CG7414, CG15873, CG4271, CG30098, CG17242, CUTLET, CG4477, CG5355, CG3795, CG34129, CG9733, CG3650, CG32260, CG9737, CG32755, CG5045	851	310	7918	0.7803646563814867	1.0	0.9999899178636396	100.0
INTERPRO	IPR001254:Peptidase S1 and S6, chymotrypsin/Hap	21	1.2867647058823528	0.9665249979734246	CG30098, CG17242, CG32833, SPHINX2, SPHINX1, CG4477, CG3117, CG13318, CG12133, CG11037, CG34171, CG3795, CG34129, CG9733, CG3650, CG7432, CG32260, CG9737, CG15873, CG32755, CG4271	1162	248	10196	0.7430042751651769	1.0	0.9999999999999946	100.0
INTERPRO	IPR001314:Peptidase S1A, chymotrypsin	16	0.9803921568627451	0.9852712390592737	CG30098, CG17242, CG4477, CG13318, CG12133, CG11037, CG34171, CG3795, CG9733, CG3650, CG7432, CG32260, CG9737, CG15873, CG32755, CG4271	1162	210	10196	0.6685353659536104	1.0	1.0	100.0
SP_PIR_KEYWORDS	Protease	21	1.2867647058823528	0.9941619637612557	HH, UND, CG12133, CG3795, SPASE22-23, CG4847, CG8494, CG9733, CG13630, PROSALPHA3T, CG7432, UCH, CG9737, CG4968, CG5863, DPPIII, TLD, CG5045, CG5860, SPP, SPN43AA	1576	264	12980	0.6551395939086295	1.0	0.999996342556296	100.0
INTERPRO	IPR018114:Peptidase S1/S6, chymotrypsin/Hap, active site	11	0.6740196078431373	0.9990077980936471	CG9733, CG30098, CG3650, CG32260, CG7432, CG9737, CG15873, CG32755, CG12133, CG11037, CG3795	1162	191	10196	0.5053392327725261	1.0	1.0	100.0
SP_PIR_KEYWORDS	Serine protease	6	0.3676470588235294	0.9998507732627935	CG9733, CG7432, CG9737, CG12133, CG5045, CG3795	1576	135	12980	0.36604624929498025	1.0	0.9999999973931976	100.0
Annotation Cluster 104	Enrichment Score: 0.22475968201277802
Category	Term	Count	%	PValue	Genes	List Total	Pop Hits	Pop Total	Fold Enrichment	Bonferroni	Benjamini	FDR
INTERPRO	IPR004088:K Homology, type 1	4	0.24509803921568626	0.49581740220341425	BICC, IMP, FMR1, QKR58E-3	1162	23	10196	1.5260046396767193	1.0	0.9999704575053434	99.99864306951167
SMART	SM00322:KH	4	0.24509803921568626	0.6203132156445403	BICC, IMP, FMR1, QKR58E-3	522	29	4824	1.2746730083234243	1.0	0.9989272735167524	99.99960472034441
INTERPRO	IPR018111:K Homology, type 1, subgroup	3	0.1838235294117647	0.62422768409587	BICC, IMP, FMR1	1162	18	10196	1.462421113023523	1.0	0.999998210179228	99.99998895347036
INTERPRO	IPR004087:K Homology	4	0.24509803921568626	0.6571816782619858	BICC, IMP, FMR1, QKR58E-3	1162	29	10196	1.2102795418125705	1.0	0.999999308808602	99.99999754039504
Annotation Cluster 105	Enrichment Score: 0.219242476100699
Category	Term	Count	%	PValue	Genes	List Total	Pop Hits	Pop Total	Fold Enrichment	Bonferroni	Benjamini	FDR
GOTERM_CC_FAT	GO:0045171~intercellular bridge	3	0.1838235294117647	0.5030876238048961	CHB, SCRA, JAR	495	16	4786	1.8128787878787878	1.0	0.9665591574170033	99.99445400455213
GOTERM_CC_FAT	GO:0045172~germline ring canal	3	0.1838235294117647	0.5030876238048961	CHB, SCRA, JAR	495	16	4786	1.8128787878787878	1.0	0.9665591574170033	99.99445400455213
GOTERM_CC_FAT	GO:0044421~extracellular region part	13	0.7965686274509803	0.8689310261856312	HH, CHB, SCA, PXT, ADGF-B, CG8100, OS, SHF, JAR, WB, SCRA, ACP26AA, ACP26AB	495	151	4786	0.8324035052511872	1.0	0.9994049146242432	99.99999999995698
Annotation Cluster 106	Enrichment Score: 0.21227327114590422
Category	Term	Count	%	PValue	Genes	List Total	Pop Hits	Pop Total	Fold Enrichment	Bonferroni	Benjamini	FDR
GOTERM_BP_FAT	GO:0030031~cell projection assembly	7	0.428921568627451	0.605210445706547	HH, CG4525, OSEG6, FMR1, TECTONIC, CG14870, SAK	765	65	7937	1.117325289089995	1.0	0.9970152564968424	99.99998681997587
GOTERM_BP_FAT	GO:0042384~cilium assembly	4	0.24509803921568626	0.6069514515645822	CG4525, OSEG6, TECTONIC, CG14870	765	32	7937	1.2968954248366014	1.0	0.9970391741475556	99.99998777641994
GOTERM_BP_FAT	GO:0060271~cilium morphogenesis	4	0.24509803921568626	0.628231656985376	CG4525, OSEG6, TECTONIC, CG14870	765	33	7937	1.2575955634779163	1.0	0.9976364064519985	99.99999526687485
Annotation Cluster 107	Enrichment Score: 0.20961828505042193
Category	Term	Count	%	PValue	Genes	List Total	Pop Hits	Pop Total	Fold Enrichment	Bonferroni	Benjamini	FDR
INTERPRO	IPR018957:Zinc finger, C3HC4 RING-type	13	0.7965686274509803	0.17241455106760797	CG17991, CG5555, CG9855, CG17260, CG11982, CG9014, CG1317, CG13025, CG6923, CG13442, CG17717, CG34289, CG6752	1162	78	10196	1.4624211130235225	1.0	0.9926760476479427	95.4822065577243
SMART	SM00184:RING	18	1.1029411764705883	0.26527227453656393	CG10144, SNKY, CG8141, CG5555, CG17260, TOPORS, CG11982, CG17329, CG9014, SINAH, TRIM9, CG13025, MIB2, CG6923, CG34289, CG6752, CG34375, CG12362	522	133	4824	1.2507129893699767	1.0	0.9724340545299534	98.09395002465276
INTERPRO	IPR001841:Zinc finger, RING-type	18	1.1029411764705883	0.34387535081086706	CG10144, SNKY, CG8141, CG5555, CG17260, TOPORS, CG11982, CG17329, CG9014, SINAH, TRIM9, CG13025, MIB2, CG6923, CG34289, CG6752, CG34375, CG12362	1162	133	10196	1.1875299263649657	1.0	0.9996565898547924	99.89888824953759
GOTERM_MF_FAT	GO:0008270~zinc ion binding	107	6.556372549019608	0.6892782467874483	SNKY, CG8209, CG8478, CG13617, CG17329, DSF, CG9014, CG4854, CG3669, TFIIB, TLD, CG34375, CG8728, CG8349, CG8141, CG17287, TUM, SENS, LASP, MIB2, ALPHA-MAN-II, TOPI, CG6752, PIE, CG32719, CG17198, CG31835, CG1317, CG5516, CG6470, CG17195, BAP170, CG8564, CG17717, CG4318, CG4291, CG12362, CG31642, TAF2, CG2111, CG17991, CG17260, CG9925, CG11329, CG3347, TIM13, CG13442, DPPIII, TERM, CG4622, CG5245…	851	1026	7918	0.9703364691923045	1.0	0.9969133717574955	99.99999797756269
GOTERM_MF_FAT	GO:0046872~metal ion binding	178	10.906862745098039	0.7564343930945409	CG42255, CG2144, CG34435, SNKY, CG8209, PPD5, CG8478, CG13617, CG17329, DSF, CG9014, CG4854, FIG, C-CUP, CG7579, PPD3, CG32026, CG3669, TFIIB, TLD, CG34375, CG8728, CG13898, PPK6, CG8349, RRP1, CG7362, CG2137, CG8141, CG2964, ACTN3, CG17287, TUM, CG13690, SENS, CG31960, GLOB2, CG18234, LASP, MIB2, MENL-1, ALPHA-MAN-II, TOPI, CG6752, PP1-13C, PIE, CG32812, PXT, CG32719, CG10126, CG17198, CG31835, …	851	1718	7918	0.964012754972921	1.0	0.9984945823819574	99.99999994954136
GOTERM_MF_FAT	GO:0043169~cation binding	180	11.029411764705882	0.828280186040516	CG42255, CG2144, CG34435, SNKY, CG8209, PPD5, CG8478, CG13617, CG17329, DSF, CG9014, CG4854, FIG, C-CUP, CG7579, PPD3, CG32026, CG3669, TFIIB, TLD, CG34375, CG8728, CG13898, PPK6, CG8349, RRP1, CG7362, CG2137, CG8141, CG2964, ACTN3, CG17287, TUM, CG13690, SENS, CHT12, CG31960, GLOB2, CG18234, LASP, MIB2, MENL-1, ALPHA-MAN-II, TOPI, CG6752, PP1-13C, PIE, CG32812, PXT, CG32719, CG10126, CG17198, CG…	851	1764	7918	0.9494232475598936	1.0	0.9994657654323368	99.99999999974756
GOTERM_MF_FAT	GO:0043167~ion binding	180	11.029411764705882	0.8465181321591752	CG42255, CG2144, CG34435, SNKY, CG8209, PPD5, CG8478, CG13617, CG17329, DSF, CG9014, CG4854, FIG, C-CUP, CG7579, PPD3, CG32026, CG3669, TFIIB, TLD, CG34375, CG8728, CG13898, PPK6, CG8349, RRP1, CG7362, CG2137, CG8141, CG2964, ACTN3, CG17287, TUM, CG13690, SENS, CHT12, CG31960, GLOB2, CG18234, LASP, MIB2, MENL-1, ALPHA-MAN-II, TOPI, CG6752, PP1-13C, PIE, CG32812, PXT, CG32719, CG10126, CG17198, CG…	851	1772	7918	0.9451369123564629	1.0	0.9996371964921545	99.99999999995397
GOTERM_MF_FAT	GO:0046914~transition metal ion binding	133	8.14950980392157	0.9103027358665814	SNKY, CG8209, PPD5, CG8478, CG13617, CG17329, DSF, CG9014, CG4854, FIG, C-CUP, CG7579, CG3669, TFIIB, TLD, CG34375, CG8728, CG8349, CG8141, CG17287, TUM, SENS, GLOB2, CG18234, LASP, MIB2, ALPHA-MAN-II, TOPI, CG6752, PP1-13C, PIE, PXT, CG32719, CG17198, CG31835, CG1317, CG5516, CG6470, CG17195, BAP170, CG8564, CG13630, CG4318, CG17717, CG4291, CG12362, CG31642, TAF2, CG17991, CG2111, CG17260, CG15…	851	1354	7918	0.9139425855757497	1.0	0.9999344049983119	99.99999999999999
SP_PIR_KEYWORDS	zinc-finger	29	1.7769607843137254	0.9722483283022982	TERM, CG4622, CG5555, CG17329, CG11982, DSF, CG9014, SINAH, CG6923, TFIIB, XPAC, CG34375, CG12362, CG12744, CHD3, CG10144, CG8141, CG17260, DGK, MCM2, TOPORS, SENS, RACGAP84C, CG11329, MIB2, CG13025, TOPI, CG34289, CG6752	1576	314	12980	0.7606534320540593	1.0	0.9999408028146615	100.0
SP_PIR_KEYWORDS	zinc	57	3.4926470588235294	0.9735947743272261	TERM, CG4622, CG11982, CG17329, DSF, CG9014, CG10344, DNAJ-H, CG18672, TRIM9, CG6923, TGT, CG3669, CG4956, TFIIB, ACF1, CG34325, XPAC, TLD, CG34375, CG10144, CG8141, DNZ1, DGK, CG17287, MCM2, TOPORS, TUM, SENS, RACGAP84C, LASP, CG13025, MIB2, STI, ALPHA-MAN-II, TOPI, CG6752, PP1-13C, CG5555, CG17198, CG18810, CG17195, SINAH, CG12362, CG1598, CG12744, CHD3, CHINMO, CG17260, RBSN-5, CG9925, CG11329…	1576	577	12980	0.8136123305386692	1.0	0.9999426819295358	100.0
SP_PIR_KEYWORDS	metal-binding	73	4.473039215686274	0.998185776115721	TERM, CG4622, RNRS, CG11982, CG17329, DSF, CG9014, CG10344, DNAJ-H, CG18672, FIG, TRIM9, CG6923, TGT, CG3669, CG4956, TFIIB, ACF1, CG34325, XPAC, TLD, CG34375, CG7848, CG10144, RRP1, DNZ1, CG8141, TOPORS, MCM2, DGK, CG17287, TUM, CG13690, SENS, RACGAP84C, IAL, LASP, CG13025, MIB2, MENL-1, STI, ALPHA-MAN-II, TOPI, CG6752, PP1-13C, UND, PXT, CG5555, CG17198, CG18810, CG17195, SINAH, CG13630, PMM45A…	1576	796	12980	0.755315281993725	1.0	0.9999995156061343	100.0
Annotation Cluster 108	Enrichment Score: 0.20849642837732046
Category	Term	Count	%	PValue	Genes	List Total	Pop Hits	Pop Total	Fold Enrichment	Bonferroni	Benjamini	FDR
GOTERM_CC_FAT	GO:0000502~proteasome complex	9	0.5514705882352942	0.26030719073406183	RPT4, RPT3R, RPT4R, PROSALPHA3T, RPN12R, YIP3, PROSBETA2R2, UFD1-LIKE, RPT6R	495	59	4786	1.474884437596302	1.0	0.822636495060737	98.53774961866307
GOTERM_CC_FAT	GO:0005839~proteasome core complex	3	0.1838235294117647	0.7462621952343036	PROSALPHA3T, YIP3, PROSBETA2R2	495	25	4786	1.1602424242424243	1.0	0.9956875714793337	99.99999954952567
GOTERM_MF_FAT	GO:0004298~threonine-type endopeptidase activity	3	0.1838235294117647	0.7661604852305544	PROSALPHA3T, YIP3, PROSBETA2R2	851	25	7918	1.116521739130435	1.0	0.998586385003569	99.99999997279266
GOTERM_MF_FAT	GO:0070003~threonine-type peptidase activity	3	0.1838235294117647	0.7661604852305544	PROSALPHA3T, YIP3, PROSBETA2R2	851	25	7918	1.116521739130435	1.0	0.998586385003569	99.99999997279266
INTERPRO	IPR001353:Proteasome, subunit alpha/beta	3	0.1838235294117647	0.7952446436666247	PROSALPHA3T, YIP3, PROSBETA2R2	1162	25	10196	1.0529432013769364	1.0	0.999999990123104	99.99999999946581
Annotation Cluster 109	Enrichment Score: 0.20684306150789258
Category	Term	Count	%	PValue	Genes	List Total	Pop Hits	Pop Total	Fold Enrichment	Bonferroni	Benjamini	FDR
GOTERM_CC_FAT	GO:0005938~cell cortex	10	0.6127450980392157	0.36881906066157943	SHA, BORR, MUD, CAPU, PON, SCRA, STI, SPIR, JAR, SEP5	495	75	4786	1.2891582491582492	1.0	0.9152581269581292	99.84167002137629
GOTERM_CC_FAT	GO:0015629~actin cytoskeleton	11	0.6740196078431373	0.40950925929681836	ARP53D, CAPU, LASP, CG34435, SCRA, CG9279, ACT42A, STI, CG17237, DIDUM, JAR	495	87	4786	1.222477650063857	1.0	0.9318494724528102	99.93776754212641
GOTERM_BP_FAT	GO:0051493~regulation of cytoskeleton organization	6	0.3676470588235294	0.534018847921989	ARPC3A, QUA, CHB, JUPITER, STI, JAR	765	50	7937	1.2450196078431373	1.0	0.9939248727322673	99.99977755302247
GOTERM_BP_FAT	GO:0032956~regulation of actin cytoskeleton organization	4	0.24509803921568626	0.5384269905297995	ARPC3A, QUA, STI, JAR	765	29	7937	1.4310570205093531	1.0	0.9940844481945679	99.99981082476287
GOTERM_BP_FAT	GO:0032970~regulation of actin filament-based process	4	0.24509803921568626	0.5384269905297995	ARPC3A, QUA, STI, JAR	765	29	7937	1.4310570205093531	1.0	0.9940844481945679	99.99981082476287
GOTERM_MF_FAT	GO:0003779~actin binding	13	0.7965686274509803	0.6702139680268175	CAPU, CG6873, ACTN3, DIDUM, HSP23, CIB, SPIR, JAR, ARPC3A, QUA, SCRA, CG5869, HIP1	851	122	7918	0.9914468995010691	1.0	0.9968504468925002	99.99999501294369
GOTERM_BP_FAT	GO:0007015~actin filament organization	7	0.428921568627451	0.822975477177305	CG3618, GCKIII, CAPU, QUA, ASP, ACTN3, SPIR	765	83	7937	0.8750137806126467	1.0	0.9998549007533196	99.99999999998478
SP_PIR_KEYWORDS	actin-binding	5	0.30637254901960786	0.8257919788610568	QUA, SCRA, WASH, SPIR, JAR	1576	46	12980	0.8952218053409844	1.0	0.9988045098532259	99.99999998764326
GOTERM_BP_FAT	GO:0030036~actin cytoskeleton organization	11	0.6740196078431373	0.8932508325453299	CG3618, GCKIII, CAPU, QUA, SCRA, PAV, ASP, STI, ACTN3, SPIR, JAR	765	143	7937	0.7980894922071392	1.0	0.9999716438055148	100.0
GOTERM_BP_FAT	GO:0030029~actin filament-based process	11	0.6740196078431373	0.8979199328534239	CG3618, GCKIII, CAPU, QUA, SCRA, PAV, ASP, STI, ACTN3, SPIR, JAR	765	144	7937	0.7925472040668119	1.0	0.9999744135123758	100.0
Annotation Cluster 110	Enrichment Score: 0.2054829453878988
Category	Term	Count	%	PValue	Genes	List Total	Pop Hits	Pop Total	Fold Enrichment	Bonferroni	Benjamini	FDR
GOTERM_BP_FAT	GO:0033205~cytokinesis during cell cycle	6	0.3676470588235294	0.24354038146154622	CYCB3, SCRA, AUST, PAV, CYCB, STI	765	35	7937	1.7785994397759104	1.0	0.9212954899915018	99.1412590948434
GOTERM_BP_FAT	GO:0000912~formation of actomyosin apparatus involved in cytokinesis	3	0.1838235294117647	0.5284267081789701	SCRA, PAV, STI	765	18	7937	1.729193899782135	1.0	0.9936558847258126	99.99972739373092
GOTERM_BP_FAT	GO:0000915~cytokinesis, contractile ring formation	3	0.1838235294117647	0.5284267081789701	SCRA, PAV, STI	765	18	7937	1.729193899782135	1.0	0.9936558847258126	99.99972739373092
GOTERM_BP_FAT	GO:0032506~cytokinetic process	3	0.1838235294117647	0.7484177429521679	SCRA, PAV, STI	765	27	7937	1.1527959331880901	1.0	0.9994924098500646	99.9999999939132
GOTERM_BP_FAT	GO:0031032~actomyosin structure organization	3	0.1838235294117647	0.8927374698907962	SCRA, PAV, STI	765	38	7937	0.8190918472652218	1.0	0.9999717550677912	100.0
GOTERM_BP_FAT	GO:0030036~actin cytoskeleton organization	11	0.6740196078431373	0.8932508325453299	CG3618, GCKIII, CAPU, QUA, SCRA, PAV, ASP, STI, ACTN3, SPIR, JAR	765	143	7937	0.7980894922071392	1.0	0.9999716438055148	100.0
GOTERM_BP_FAT	GO:0030029~actin filament-based process	11	0.6740196078431373	0.8979199328534239	CG3618, GCKIII, CAPU, QUA, SCRA, PAV, ASP, STI, ACTN3, SPIR, JAR	765	144	7937	0.7925472040668119	1.0	0.9999744135123758	100.0
Annotation Cluster 111	Enrichment Score: 0.2050332088049507
Category	Term	Count	%	PValue	Genes	List Total	Pop Hits	Pop Total	Fold Enrichment	Bonferroni	Benjamini	FDR
GOTERM_MF_FAT	GO:0015078~hydrogen ion transmembrane transporter activity	12	0.7352941176470588	0.4431374685771977	CG31477, CG18193, CG17856, CG11043, CG14053, CG31644, CG17300, CG7211, CG7813, VHA16-3, VHA100-3, CG10731	851	95	7918	1.1752860411899313	1.0	0.9858228824478675	99.98599441308255
GOTERM_MF_FAT	GO:0015077~monovalent inorganic cation transmembrane transporter activity	12	0.7352941176470588	0.47159555224836414	CG31477, CG18193, CG17856, CG11043, CG14053, CG31644, CG17300, CG7211, CG7813, VHA16-3, VHA100-3, CG10731	851	97	7918	1.1510533393097266	1.0	0.986886294749178	99.9936758592907
GOTERM_MF_FAT	GO:0004129~cytochrome-c oxidase activity	3	0.1838235294117647	0.6756508639509525	CG18193, CG11043, CG31644	851	21	7918	1.329192546583851	1.0	0.9967338973363851	99.99999612369356
GOTERM_MF_FAT	GO:0015002~heme-copper terminal oxidase activity	3	0.1838235294117647	0.6756508639509525	CG18193, CG11043, CG31644	851	21	7918	1.329192546583851	1.0	0.9967338973363851	99.99999612369356
GOTERM_MF_FAT	GO:0016675~oxidoreductase activity, acting on heme group of donors	3	0.1838235294117647	0.6756508639509525	CG18193, CG11043, CG31644	851	21	7918	1.329192546583851	1.0	0.9967338973363851	99.99999612369356
GOTERM_MF_FAT	GO:0016676~oxidoreductase activity, acting on heme group of donors, oxygen as acceptor	3	0.1838235294117647	0.6756508639509525	CG18193, CG11043, CG31644	851	21	7918	1.329192546583851	1.0	0.9967338973363851	99.99999612369356
KEGG_PATHWAY	dme00190:Oxidative phosphorylation	13	0.7965686274509803	0.8428882887160666	CG31477, CG18193, CG5718, CG31644, CG7211, CG8102, CG2014, VHA100-3, CG10731, CG17856, CG11043, CG11913, VHA16-3	230	135	2054	0.8599677938808373	1.0	0.9859121748049497	99.999999651905
Annotation Cluster 112	Enrichment Score: 0.2011956419340751
Category	Term	Count	%	PValue	Genes	List Total	Pop Hits	Pop Total	Fold Enrichment	Bonferroni	Benjamini	FDR
INTERPRO	IPR005828:General substrate transporter	5	0.30637254901960786	0.5275206206333566	CG33234, CG33233, SUT3, CG33281, SUT4	1162	33	10196	1.3294737391122933	1.0	0.9999795635569971	99.99953123502937
GOTERM_BP_FAT	GO:0008643~carbohydrate transport	3	0.1838235294117647	0.5284267081789701	SUT3, CG33281, SUT4	765	18	7937	1.729193899782135	1.0	0.9936558847258126	99.99972739373092
GOTERM_MF_FAT	GO:0015145~monosaccharide transmembrane transporter activity	3	0.1838235294117647	0.7006504061351693	SUT3, CG33281, SUT4	851	22	7918	1.2687747035573123	1.0	0.9972191741298281	99.99999885068806
GOTERM_MF_FAT	GO:0051119~sugar transmembrane transporter activity	3	0.1838235294117647	0.8025865057334742	SUT3, CG33281, SUT4	851	27	7918	1.033816425120773	1.0	0.99917947821191	99.99999999791059
Annotation Cluster 113	Enrichment Score: 0.19694660164925598
Category	Term	Count	%	PValue	Genes	List Total	Pop Hits	Pop Total	Fold Enrichment	Bonferroni	Benjamini	FDR
GOTERM_CC_FAT	GO:0044455~mitochondrial membrane part	21	1.2867647058823528	0.05657645864170017	CG31477, CG18193, CG5718, TOM70, CG7211, CG8102, TOMBOY40, CG2014, MIRO, CG10731, CG17856, CG11043, MGE, CG17300, TIM13, TIM17B2, TOMBOY20, CG7813, TTM2, CG11913, TIM17A1	495	134	4786	1.51524197195839	0.999999999964201	0.4284335037726569	55.7853708422711
GOTERM_BP_FAT	GO:0006091~generation of precursor metabolites and energy	29	1.7769607843137254	0.06569193008511964	CG31477, DHD, CG33791, CG9010, CG7211, CG4706, VHA100-3, CG7069, CG18170, CG17856, CG17300, CG14740, CG5432, VHA16-3, CG18193, CG5718, CG7362, CG2964, TRXT, CG8102, CG10748, CG10749, HEX-T1, CG2014, HEX-T2, CG11043, CG11249, CG7059, CG7813, CG11913	765	217	7937	1.3865425740188548	1.0	0.5994234246520054	68.59536243272753
GOTERM_BP_FAT	GO:0045333~cellular respiration	12	0.7352941176470588	0.43095356716429084	CG18193, CG5718, CG33791, CG10748, CG8102, CG4706, CG10749, CG2014, CG18170, CG17856, CG11043, CG14740, CG11913	765	105	7937	1.185732959850607	1.0	0.9840839345373621	99.99329482802406
GOTERM_BP_FAT	GO:0015980~energy derivation by oxidation of organic compounds	12	0.7352941176470588	0.5436690998049424	CG18193, CG5718, CG33791, CG10748, CG8102, CG4706, CG10749, CG2014, CG18170, CG17856, CG11043, CG14740, CG11913	765	114	7937	1.092122463020296	1.0	0.9944136955456417	99.99984429218274
GOTERM_BP_FAT	GO:0022900~electron transport chain	9	0.5514705882352942	0.6470392619485077	CG18193, CG5718, CG17856, DHD, CG11043, TRXT, CG8102, CG11913, CG2014	765	90	7937	1.037516339869281	1.0	0.9981685834658658	99.99999804636384
GOTERM_BP_FAT	GO:0006119~oxidative phosphorylation	12	0.7352941176470588	0.7368943105809929	CG31477, CG18193, CG17856, CG11043, CG17300, CG7211, CG8102, CG7813, CG11913, CG2014, VHA16-3, VHA100-3	765	132	7937	0.9431966726084373	1.0	0.9993784754494948	99.99999998694058
GOTERM_BP_FAT	GO:0042775~mitochondrial ATP synthesis coupled electron transport	6	0.3676470588235294	0.7858072366311323	CG18193, CG17856, CG11043, CG8102, CG11913, CG2014	765	67	7937	0.9291191103306995	1.0	0.9997064284673053	99.99999999960795
GOTERM_BP_FAT	GO:0042773~ATP synthesis coupled electron transport	6	0.3676470588235294	0.8264287285615332	CG18193, CG17856, CG11043, CG8102, CG11913, CG2014	765	71	7937	0.8767743717205191	1.0	0.9998622133310624	99.99999999998911
KEGG_PATHWAY	dme00190:Oxidative phosphorylation	13	0.7965686274509803	0.8428882887160666	CG31477, CG18193, CG5718, CG31644, CG7211, CG8102, CG2014, VHA100-3, CG10731, CG17856, CG11043, CG11913, VHA16-3	230	135	2054	0.8599677938808373	1.0	0.9859121748049497	99.999999651905
GOTERM_BP_FAT	GO:0006120~mitochondrial electron transport, NADH to ubiquinone	3	0.1838235294117647	0.8525747940864095	CG8102, CG11913, CG2014	765	34	7937	0.9154555940023067	1.0	0.9999139494962066	99.99999999999932
GOTERM_BP_FAT	GO:0022904~respiratory electron transport chain	6	0.3676470588235294	0.8526112243165263	CG18193, CG17856, CG11043, CG8102, CG11913, CG2014	765	74	7937	0.8412294647588765	1.0	0.999911915409927	99.99999999999933
GOTERM_CC_FAT	GO:0005746~mitochondrial respiratory chain	7	0.428921568627451	0.8640013592868665	CG18193, CG5718, CG17856, CG11043, CG8102, CG11913, CG2014	495	82	4786	0.8253757083025376	1.0	0.9993618706523744	99.99999999992785
GOTERM_CC_FAT	GO:0070469~respiratory chain	7	0.428921568627451	0.8854600070442739	CG18193, CG5718, CG17856, CG11043, CG8102, CG11913, CG2014	495	85	4786	0.7962448009506833	1.0	0.999610252474356	99.99999999999349
GOTERM_MF_FAT	GO:0008137~NADH dehydrogenase (ubiquinone) activity	3	0.1838235294117647	0.9111255368785995	CG8102, CG11913, CG2014	851	36	7918	0.7753623188405797	1.0	0.9999333454346007	99.99999999999999
GOTERM_MF_FAT	GO:0016655~oxidoreductase activity, acting on NADH or NADPH, quinone or similar compound as acceptor	3	0.1838235294117647	0.9111255368785995	CG8102, CG11913, CG2014	851	36	7918	0.7753623188405797	1.0	0.9999333454346007	99.99999999999999
GOTERM_MF_FAT	GO:0050136~NADH dehydrogenase (quinone) activity	3	0.1838235294117647	0.9111255368785995	CG8102, CG11913, CG2014	851	36	7918	0.7753623188405797	1.0	0.9999333454346007	99.99999999999999
GOTERM_MF_FAT	GO:0016651~oxidoreductase activity, acting on NADH or NADPH	4	0.24509803921568626	0.9342053127699286	TRXR-2, CG8102, CG11913, CG2014	851	53	7918	0.7022149302707137	1.0	0.9999730896849561	100.0
GOTERM_CC_FAT	GO:0005747~mitochondrial respiratory chain complex I	3	0.1838235294117647	0.9504868272595811	CG8102, CG11913, CG2014	495	44	4786	0.659228650137741	1.0	0.9999704938046847	100.0
GOTERM_CC_FAT	GO:0045271~respiratory chain complex I	3	0.1838235294117647	0.9504868272595811	CG8102, CG11913, CG2014	495	44	4786	0.659228650137741	1.0	0.9999704938046847	100.0
GOTERM_CC_FAT	GO:0030964~NADH dehydrogenase complex	3	0.1838235294117647	0.9504868272595811	CG8102, CG11913, CG2014	495	44	4786	0.659228650137741	1.0	0.9999704938046847	100.0
GOTERM_MF_FAT	GO:0003954~NADH dehydrogenase activity	3	0.1838235294117647	0.9536718392643561	CG8102, CG11913, CG2014	851	43	7918	0.6491405460060667	1.0	0.9999899917645504	100.0
Annotation Cluster 114	Enrichment Score: 0.18006701278389475
Category	Term	Count	%	PValue	Genes	List Total	Pop Hits	Pop Total	Fold Enrichment	Bonferroni	Benjamini	FDR
INTERPRO	IPR000449:Ubiquitin-associated/translation elongation factor EF1B, N-terminal	4	0.24509803921568626	0.49581740220341425	CG6412, UBCD4, CG8209, ISOPEPTIDASE-T-3	1162	23	10196	1.5260046396767193	1.0	0.9999704575053434	99.99864306951167
SMART	SM00165:UBA	3	0.1838235294117647	0.749291008918415	UBCD4, CG8209, ISOPEPTIDASE-T-3	522	24	4824	1.1551724137931034	1.0	0.9998707905926802	99.9999980893903
INTERPRO	IPR015940:Ubiquitin-associated/translation elongation factor EF1B, N-terminal, eukaryote	3	0.1838235294117647	0.77593738120376	UBCD4, CG8209, ISOPEPTIDASE-T-3	1162	24	10196	1.096815834767642	1.0	0.9999999758648427	99.9999999976657
Annotation Cluster 115	Enrichment Score: 0.17947562626945554
Category	Term	Count	%	PValue	Genes	List Total	Pop Hits	Pop Total	Fold Enrichment	Bonferroni	Benjamini	FDR
GOTERM_BP_FAT	GO:0006793~phosphorus metabolic process	60	3.6764705882352944	0.20414143770641532	CG5790, CG9962, AUR, PPD5, CDC14, CG7211, CG8298, GSKT, FIG, CG9389, NIKI, PPD3, VHA16-3, CG2577, CG10089, CG2137, BALL, CG8102, DGK, SAK, PPN58A, CG7311, GCKIII, IAL, CG7094, GWL, FANCD2, STI, CG7813, PP1-13C, CG31477, CG8173, CG32812, CG34357, CG10177, CG3215, VHA100-3, CG17856, CG17300, NMO, BUB1, TWE, WUN2, PRIMO-1, CG18193, EYA, PPM1, DHC36C, SSL, KP78B, CG7180, L(1)G0232, CG2014, BORR, LKB1…	765	551	7937	1.1297818582968577	1.0	0.8864612660013537	97.95960477957907
GOTERM_BP_FAT	GO:0006796~phosphate metabolic process	60	3.6764705882352944	0.20414143770641532	CG5790, CG9962, AUR, PPD5, CDC14, CG7211, CG8298, GSKT, FIG, CG9389, NIKI, PPD3, VHA16-3, CG2577, CG10089, CG2137, BALL, CG8102, DGK, SAK, PPN58A, CG7311, GCKIII, IAL, CG7094, GWL, FANCD2, STI, CG7813, PP1-13C, CG31477, CG8173, CG32812, CG34357, CG10177, CG3215, VHA100-3, CG17856, CG17300, NMO, BUB1, TWE, WUN2, PRIMO-1, CG18193, EYA, PPM1, DHC36C, SSL, KP78B, CG7180, L(1)G0232, CG2014, BORR, LKB1…	765	551	7937	1.1297818582968577	1.0	0.8864612660013537	97.95960477957907
INTERPRO	IPR008271:Serine/threonine protein kinase, active site	19	1.1642156862745099	0.5139677887778034	CG5790, CG9962, CG8173, AUR, CG10177, KP78B, BALL, GSKT, GWL, IAL, CG7094, LKB1, NIKI, CDC2C, NMO, BUB1, STI, CG12069, CG2577	1162	156	10196	1.0686923518248819	1.0	0.9999756211466945	99.9992553274772
INTERPRO	IPR017442:Serine/threonine protein kinase-related	20	1.2254901960784315	0.5493669041614704	CG5790, CG9962, CG8173, AUR, CG10177, KP78B, BALL, GSKT, GCKIII, GWL, IAL, CG7094, LKB1, NIKI, CDC2C, NMO, BUB1, STI, CG12069, CG2577	1162	168	10196	1.0445865093025162	1.0	0.9999883074419051	99.99978398982381
GOTERM_MF_FAT	GO:0004674~protein serine/threonine kinase activity	22	1.3480392156862746	0.6065260920319104	CG5790, CG9962, CG8173, SSL, AUR, CG10177, KP78B, BALL, SAK, GSKT, GCKIII, GWL, IAL, CG7094, LKB1, NIKI, CDC2C, NMO, BUB1, STI, CG12069, CG2577	851	203	7918	1.0083529663739559	1.0	0.9957827305445462	99.99992753318746
GOTERM_BP_FAT	GO:0006468~protein amino acid phosphorylation	25	1.531862745098039	0.610886266493569	CG5790, CG9962, CG8173, CG34357, AUR, CG10177, GSKT, NIKI, NMO, BUB1, CG2577, SSL, KP78B, BALL, SAK, BORR, GCKIII, GWL, CG7094, IAL, LKB1, FANCD2, CDC2C, STI, CG12069	765	259	7937	1.0014636485224722	1.0	0.9971079387266271	99.99998970286342
SP_PIR_KEYWORDS	serine/threonine-protein kinase	18	1.1029411764705883	0.6336690910694271	CG5790, CG9962, AUR, KP78B, BALL, SAK, GSKT, GWL, IAL, CG7094, LKB1, NIKI, CDC2C, NMO, BUB1, STI, CG12069, CG2577	1576	148	12980	1.001680614624777	1.0	0.9943819242866527	99.9997975904275
SMART	SM00220:S_TKc	12	0.7352941176470588	0.677764410802711	GSKT, GCKIII, GWL, IAL, LKB1, AUR, NIKI, KP78B, NMO, CDC2C, STI, CG12069	522	112	4824	0.9901477832512315	1.0	0.9995738701516677	99.99995196756498
INTERPRO	IPR002290:Serine/threonine protein kinase	12	0.7352941176470588	0.7430579194704052	GSKT, GCKIII, GWL, IAL, LKB1, AUR, NIKI, KP78B, NMO, CDC2C, STI, CG12069	1162	112	10196	0.9401278583722646	1.0	0.9999998957346337	99.99999997805311
SP_PIR_KEYWORDS	kinase	24	1.4705882352941175	0.7484969213358539	CG4546, CG7362, CG2964, BALL, DGK, SAK, HEX-T1, CG8298, CG5144, CG7069, GSKT, GCKIII, HEX-T2, GWL, IAL, CG11249, NIKI, CDC2C, NMO, BUB1, STI, CG12069, SELD, ADK3	1576	212	12980	0.932381955751365	1.0	0.9973555447981537	99.9999985075399
GOTERM_BP_FAT	GO:0016310~phosphorylation	38	2.3284313725490198	0.7692552693659959	CG31477, CG5790, CG8173, CG9962, CG34357, AUR, CG10177, CG7211, VHA100-3, CG17856, GSKT, CG17300, NIKI, BUB1, NMO, VHA16-3, CG2577, CG18193, SSL, KP78B, BALL, CG8102, SAK, DGK, CG2014, BORR, GCKIII, IAL, CG7094, GWL, LKB1, FANCD2, CG11043, CDC2C, STI, CG7813, CG12069, CG11913	765	425	7937	0.9276616685890041	1.0	0.9996283435695397	99.99999999860567
SMART	SM00133:S_TK_X	3	0.1838235294117647	0.7883229960140192	GWL, STI, CG12069	522	26	4824	1.06631299734748	1.0	0.9999266643859585	99.99999978274472
INTERPRO	IPR000961:AGC-kinase, C-terminal	3	0.1838235294117647	0.8130646147985761	GWL, STI, CG12069	1162	26	10196	1.0124453859393618	1.0	0.9999999959391247	99.99999999987963
INTERPRO	IPR000719:Protein kinase, core	21	1.2867647058823528	0.8666709480860332	CG5790, CG9962, CG8173, CG34357, AUR, CG10177, KP78B, BALL, GSKT, GCKIII, GWL, IAL, CG7094, LKB1, NIKI, CDC2C, NMO, BUB1, STI, CG12069, CG2577	1162	216	10196	0.8530789825970548	1.0	0.9999999998194841	99.99999999999952
GOTERM_MF_FAT	GO:0004672~protein kinase activity	26	1.5931372549019607	0.8768259346113948	CG5790, CG9962, CG8173, CG34357, AUR, CG10177, ASP, SHF, GSKT, NIKI, NMO, BUB1, CG2577, SSL, KP78B, BALL, SAK, GCKIII, GWL, CG7094, IAL, LKB1, FANCD2, CDC2C, STI, CG12069	851	283	7918	0.8548164080503917	1.0	0.9998249248496651	99.99999999999835
UP_SEQ_FEATURE	active site:Proton acceptor	9	0.5514705882352942	0.8849616406970076	GSKT, RRP1, IAL, PXT, JANA, TRXR-2, BALL, CDC2C, SAK	290	115	2975	0.8028485757121439	1.0	1.0	99.9999999999991
UP_SEQ_FEATURE	binding site:ATP	8	0.49019607843137253	0.8870526682151816	GSKT, HEX-T2, IAL, BALL, CDC2C, SAK, HEX-T1, CG1598	290	103	2975	0.7967860729829259	1.0	1.0	99.99999999999932
SP_PIR_KEYWORDS	transferase	94	5.759803921568627	0.927180840742207	CG5790, CG31851, CG9962, AUR, CG5342, CG1091, CCT2, CG11539, CG17173, CG9666, CG8298, ART2, ART3, CG33303, GSKT, ART6, PECT, CG13759, CG7304, ART9, NIKI, OSTSTT3, CG7579, CG14740, TGT, CG2100, CYCH, ACF1, CG2577, CDSA, CG7362, CG2964, BALL, CG2292, SAK, DGK, CG3225, L(2)35BD, MGAT1, CG5144, GCKIII, CG30037, IAL, CG7094, GWL, CG9531, CG16848, RUMI, CG6475, STI, CG5103, GLD2, ADK3, CG3788, CG8173, …	1576	873	12980	0.8868130781888697	1.0	0.9997368300207504	99.99999999999986
INTERPRO	IPR017441:Protein kinase, ATP binding site	16	0.9803921568627451	0.9340285595831226	CG5790, CG9962, AUR, KP78B, BALL, GSKT, GCKIII, IAL, CG7094, LKB1, NIKI, NMO, BUB1, CDC2C, STI, CG2577	1162	182	10196	0.7713869607157043	1.0	0.9999999999985912	100.0
UP_SEQ_FEATURE	domain:Protein kinase	5	0.30637254901960786	0.9700566637418778	GSKT, IAL, BALL, CDC2C, SAK	290	84	2975	0.610632183908046	1.0	1.0	100.0
Annotation Cluster 116	Enrichment Score: 0.1751324519151504
Category	Term	Count	%	PValue	Genes	List Total	Pop Hits	Pop Total	Fold Enrichment	Bonferroni	Benjamini	FDR
GOTERM_BP_FAT	GO:0042336~protein-based cuticle development during molting	3	0.1838235294117647	0.3961035467025668	LCP65AB2, GLD, JAR	765	14	7937	2.2232492997198876	1.0	0.977836239993808	99.98153150694473
GOTERM_BP_FAT	GO:0042337~chitin-based cuticle development during molting	3	0.1838235294117647	0.3961035467025668	LCP65AB2, GLD, JAR	765	14	7937	2.2232492997198876	1.0	0.977836239993808	99.98153150694473
GOTERM_BP_FAT	GO:0007592~protein-based cuticle development	3	0.1838235294117647	0.3961035467025668	LCP65AB2, GLD, JAR	765	14	7937	2.2232492997198876	1.0	0.977836239993808	99.98153150694473
GOTERM_BP_FAT	GO:0040003~chitin-based cuticle development	4	0.24509803921568626	0.7388778516316907	LCP65AB2, FRED, GLD, JAR	765	39	7937	1.0641193229428523	1.0	0.999390668748605	99.99999998852101
GOTERM_BP_FAT	GO:0022404~molting cycle process	3	0.1838235294117647	0.7484177429521679	LCP65AB2, GLD, JAR	765	27	7937	1.1527959331880901	1.0	0.9994924098500646	99.9999999939132
GOTERM_BP_FAT	GO:0042335~cuticle development	5	0.30637254901960786	0.876418409183109	SHA, LCP65AB2, FRED, GLD, JAR	765	64	7937	0.8105596405228759	1.0	0.9999515784502497	99.99999999999997
GOTERM_BP_FAT	GO:0007591~molting cycle, chitin-based cuticle	3	0.1838235294117647	0.9488697278364382	LCP65AB2, GLD, JAR	765	47	7937	0.6622444722569879	1.0	0.9999974456414376	100.0
GOTERM_BP_FAT	GO:0042303~molting cycle	3	0.1838235294117647	0.9635482493846325	LCP65AB2, GLD, JAR	765	51	7937	0.6103037293348712	1.0	0.9999992573073876	100.0
GOTERM_BP_FAT	GO:0018988~molting cycle, protein-based cuticle	3	0.1838235294117647	0.9635482493846325	LCP65AB2, GLD, JAR	765	51	7937	0.6103037293348712	1.0	0.9999992573073876	100.0
Annotation Cluster 117	Enrichment Score: 0.1678059148931989
Category	Term	Count	%	PValue	Genes	List Total	Pop Hits	Pop Total	Fold Enrichment	Bonferroni	Benjamini	FDR
GOTERM_BP_FAT	GO:0034660~ncRNA metabolic process	14	0.857843137254902	0.5202517123235838	CG15100, MAEL, CG7441, NNP-1, CG14544, MKG-P, CG8257, CG1542, CG5660, CG14712, TGT, CG1671, AATS-TRP, CG5220	765	133	7937	1.092122463020296	1.0	0.9932543806873559	99.99963460196055
GOTERM_BP_FAT	GO:0042254~ribosome biogenesis	7	0.428921568627451	0.5896810293602265	CG10628, CG1542, CG7414, NNP-1, CG1671, CG5220, CG7006	765	64	7937	1.1347834967320263	1.0	0.996410501606958	99.99997455942516
GOTERM_BP_FAT	GO:0022613~ribonucleoprotein complex biogenesis	9	0.5514705882352942	0.6951949542723252	SMN, CG10628, AUB, CG1542, CG7414, NNP-1, CG1671, CG5220, CG7006	765	94	7937	0.9933667083854818	1.0	0.9989463128780229	99.99999983968164
GOTERM_BP_FAT	GO:0006364~rRNA processing	4	0.24509803921568626	0.7545246460175782	CG1542, NNP-1, CG1671, CG5220	765	40	7937	1.037516339869281	1.0	0.9995359416885711	99.99999999599615
GOTERM_BP_FAT	GO:0016072~rRNA metabolic process	4	0.24509803921568626	0.7694077828131489	CG1542, NNP-1, CG1671, CG5220	765	41	7937	1.0122110632871033	1.0	0.9996211104963038	99.99999999862129
GOTERM_BP_FAT	GO:0034470~ncRNA processing	8	0.49019607843137253	0.7950550846843192	CG1542, LOQS, TGT, NNP-1, CG1671, CG14544, MKG-P, CG5220	765	92	7937	0.9021881216254618	1.0	0.999756181143233	99.99999999981523
Annotation Cluster 118	Enrichment Score: 0.15908584103453297
Category	Term	Count	%	PValue	Genes	List Total	Pop Hits	Pop Total	Fold Enrichment	Bonferroni	Benjamini	FDR
GOTERM_BP_FAT	GO:0007280~pole cell migration	4	0.24509803921568626	0.274402156687081	EYA, HH, DISP, WUN2	765	19	7937	2.1842449260405914	1.0	0.9382653945889542	99.57780219132465
GOTERM_BP_FAT	GO:0008354~germ cell migration	6	0.3676470588235294	0.30083993048429825	EYA, HH, DISP, WUN2, STAI, FPPS	765	38	7937	1.6381836945304435	1.0	0.949973018669575	99.77573787633573
GOTERM_BP_FAT	GO:0051674~localization of cell	13	0.7965686274509803	0.9710357433173853	EYA, HH, OS, SPN-D, GAS8, FPPS, RIB, JAR, BICC, DISP, PKD2, WUN2, STAI	765	196	7937	0.6881485927704415	1.0	0.999999595817144	100.0
GOTERM_BP_FAT	GO:0048870~cell motility	12	0.7352941176470588	0.9765271587728267	EYA, BICC, HH, DISP, PKD2, OS, WUN2, GAS8, STAI, FPPS, RIB, JAR	765	187	7937	0.6657858865471322	1.0	0.9999997546635904	100.0
GOTERM_BP_FAT	GO:0016477~cell migration	10	0.6127450980392157	0.990028908768642	EYA, BICC, HH, DISP, OS, WUN2, STAI, FPPS, RIB, JAR	765	175	7937	0.5928664799253034	1.0	0.9999999768360311	100.0
GOTERM_BP_FAT	GO:0007297~ovarian follicle cell migration	3	0.1838235294117647	0.9966358234638509	BICC, OS, JAR	765	78	7937	0.39904474610356966	1.0	0.9999999991354964	100.0
GOTERM_BP_FAT	GO:0006928~cell motion	18	1.1029411764705883	0.996717768271646	EYA, HH, DOCK, CHB, FMR1, OS, SM, GCM, GAS8, FPPS, RIB, JAR, BICC, DISP, NIPP1, PKD2, WUN2, STAI	765	305	7937	0.612304725168756	1.0	0.9999999991423981	100.0
Annotation Cluster 119	Enrichment Score: 0.14766114945547212
Category	Term	Count	%	PValue	Genes	List Total	Pop Hits	Pop Total	Fold Enrichment	Bonferroni	Benjamini	FDR
GOTERM_MF_FAT	GO:0005099~Ras GTPase activator activity	7	0.428921568627451	0.3722648176567948	CG12241, CG7742, RHOGAP102A, RAB3-GAP, TUM, MUC14A, RACGAP84C	851	46	7918	1.4158790170132327	1.0	0.976746771285075	99.91392102335016
SMART	SM00324:RhoGAP	4	0.24509803921568626	0.42973240309828853	RHOGAP54D, RHOGAP102A, TUM, RACGAP84C	522	22	4824	1.6802507836990594	1.0	0.9934823678388989	99.9264880951937
INTERPRO	IPR000198:RhoGAP	4	0.24509803921568626	0.46538700544981904	RHOGAP54D, RHOGAP102A, TUM, RACGAP84C	1162	22	10196	1.5953684869347522	1.0	0.999954452759668	99.99645921920897
GOTERM_MF_FAT	GO:0019992~diacylglycerol binding	4	0.24509803921568626	0.6157548544584416	STI, DGK, TUM, RACGAP84C	851	29	7918	1.28335832083958	1.0	0.9961621995188563	99.9999494282956
GOTERM_MF_FAT	GO:0005097~Rab GTPase activator activity	4	0.24509803921568626	0.6157548544584416	CG12241, CG7742, RAB3-GAP, MUC14A	851	29	7918	1.28335832083958	1.0	0.9961621995188563	99.9999494282956
SMART	SM00109:C1	4	0.24509803921568626	0.6203132156445403	STI, DGK, TUM, RACGAP84C	522	29	4824	1.2746730083234243	1.0	0.9989272735167524	99.99960472034441
INTERPRO	IPR002219:Protein kinase C-like, phorbol ester/diacylglycerol binding	4	0.24509803921568626	0.6571816782619858	STI, DGK, TUM, RACGAP84C	1162	29	10196	1.2102795418125705	1.0	0.999999308808602	99.99999754039504
GOTERM_MF_FAT	GO:0005096~GTPase activator activity	8	0.49019607843137253	0.6806554318306843	CG13692, CG12241, CG7742, RHOGAP102A, RAB3-GAP, TUM, MUC14A, RACGAP84C	851	73	7918	1.019654556283502	1.0	0.9968580507010001	99.99999693761606
GOTERM_BP_FAT	GO:0051336~regulation of hydrolase activity	7	0.428921568627451	0.6911775346339399	CG12241, RNRS, CG7742, ACF1, RAB3-GAP, CG6380, MUC14A	765	71	7937	1.022903433673939	1.0	0.9989338109956799	99.99999979959176
GOTERM_BP_FAT	GO:0032483~regulation of Rab protein signal transduction	3	0.1838235294117647	0.7292119323416479	CG12241, CG7742, MUC14A	765	26	7937	1.1971342383107089	1.0	0.9993021061307255	99.9999999786706
GOTERM_BP_FAT	GO:0032313~regulation of Rab GTPase activity	3	0.1838235294117647	0.7292119323416479	CG12241, CG7742, MUC14A	765	26	7937	1.1971342383107089	1.0	0.9993021061307255	99.9999999786706
GOTERM_MF_FAT	GO:0005083~small GTPase regulator activity	11	0.6740196078431373	0.7362495567697837	CG13692, GARZ, CG12241, CG7742, STI, RHOGEF3, RHOGAP102A, RAB3-GAP, TUM, MUC14A, RACGAP84C	851	108	7918	0.9476650563607085	1.0	0.9980715455408107	99.99999983133583
GOTERM_BP_FAT	GO:0043087~regulation of GTPase activity	4	0.24509803921568626	0.7545246460175782	CG12241, CG7742, RAB3-GAP, MUC14A	765	40	7937	1.037516339869281	1.0	0.9995359416885711	99.99999999599615
GOTERM_MF_FAT	GO:0008047~enzyme activator activity	9	0.5514705882352942	0.7748771253246852	CG13692, PLAP, CG12241, CG7742, RHOGAP102A, RAB3-GAP, TUM, MUC14A, RACGAP84C	851	91	7918	0.9202102245580508	1.0	0.9987066618946031	99.99999998470246
GOTERM_BP_FAT	GO:0032318~regulation of Ras GTPase activity	3	0.1838235294117647	0.8637392792513842	CG12241, CG7742, MUC14A	765	35	7937	0.8892997198879552	1.0	0.9999301631623637	99.99999999999983
GOTERM_MF_FAT	GO:0030695~GTPase regulator activity	12	0.7352941176470588	0.9078548261718673	CG13692, GARZ, CG12241, CG33288, CG7742, STI, RHOGEF3, RHOGAP102A, RAB3-GAP, TUM, MUC14A, RACGAP84C	851	142	7918	0.7862829148805879	1.0	0.999930701004906	99.99999999999997
GOTERM_MF_FAT	GO:0060589~nucleoside-triphosphatase regulator activity	12	0.7352941176470588	0.9206692037160874	CG13692, GARZ, CG12241, CG33288, CG7742, STI, RHOGEF3, RHOGAP102A, RAB3-GAP, TUM, MUC14A, RACGAP84C	851	145	7918	0.770014992503748	1.0	0.9999526735667249	100.0
GOTERM_BP_FAT	GO:0046578~regulation of Ras protein signal transduction	5	0.30637254901960786	0.9536287438530999	GARZ, CG12241, CG7742, RHOGEF3, MUC14A	765	79	7937	0.6566559113096715	1.0	0.9999982203864054	100.0
GOTERM_MF_FAT	GO:0005085~guanyl-nucleotide exchange factor activity	4	0.24509803921568626	0.9633491845835096	GARZ, RHOGEF3, MUC14A, RACGAP84C	851	60	7918	0.6202898550724637	1.0	0.9999949770551176	100.0
GOTERM_MF_FAT	GO:0008289~lipid binding	8	0.49019607843137253	0.9801987794584228	CG30392, STI, DGK, CG11807, RDGB, TUM, RACGAP84C, HIP1	851	121	7918	0.6151634926338483	1.0	0.9999991491015681	100.0
GOTERM_BP_FAT	GO:0051056~regulation of small GTPase mediated signal transduction	5	0.30637254901960786	0.984019370164385	GARZ, CG12241, CG7742, RHOGEF3, MUC14A	765	94	7937	0.5518703935474899	1.0	0.9999999261901689	100.0
Annotation Cluster 120	Enrichment Score: 0.1457652557985421
Category	Term	Count	%	PValue	Genes	List Total	Pop Hits	Pop Total	Fold Enrichment	Bonferroni	Benjamini	FDR
GOTERM_CC_FAT	GO:0044431~Golgi apparatus part	12	0.7352941176470588	0.221554964053365	MGAT1, GARZ, CG9308, GMAP, EPSILONCOP, FUCTB, CG7304, CG7579, FUCTA, CG6962, ALPHA-MAN-II, GRASP65	495	82	4786	1.414929785661493	1.0	0.7963524681334492	97.0092434194592
GOTERM_CC_FAT	GO:0005798~Golgi-associated vesicle	4	0.24509803921568626	0.37089409753161207	GARZ, CG9308, EPSILONCOP, GRASP65	495	21	4786	1.8416546416546418	1.0	0.9140455999662772	99.84881002545511
GOTERM_CC_FAT	GO:0016023~cytoplasmic membrane-bounded vesicle	10	0.6127450980392157	0.695156506400304	GARZ, HH, CG9308, EPSILONCOP, UNC-13-4A, SNKY, GRASP65, CG14691, RAB3-GAP, JAR	495	98	4786	0.9866007008864152	1.0	0.9933049661524807	99.99999410630268
GOTERM_CC_FAT	GO:0031988~membrane-bounded vesicle	10	0.6127450980392157	0.7399719067136805	GARZ, HH, CG9308, EPSILONCOP, UNC-13-4A, SNKY, GRASP65, CG14691, RAB3-GAP, JAR	495	102	4786	0.9479104773222421	1.0	0.9957203760544273	99.99999936510888
GOTERM_CC_FAT	GO:0031410~cytoplasmic vesicle	10	0.6127450980392157	0.7705136513508196	GARZ, HH, CG9308, EPSILONCOP, UNC-13-4A, SNKY, GRASP65, CG14691, RAB3-GAP, JAR	495	105	4786	0.9208273208273209	1.0	0.9967687989854007	99.99999988976795
GOTERM_CC_FAT	GO:0031982~vesicle	10	0.6127450980392157	0.8237325847503447	GARZ, HH, CG9308, EPSILONCOP, UNC-13-4A, SNKY, GRASP65, CG14691, RAB3-GAP, JAR	495	111	4786	0.8710528710528712	1.0	0.9986076360805234	99.99999999726703
GOTERM_CC_FAT	GO:0030135~coated vesicle	5	0.30637254901960786	0.9618581943999946	CG9308, EPSILONCOP, UNC-13-4A, CG14691, RAB3-GAP	495	76	4786	0.6360978203083467	1.0	0.9999842349849454	100.0
GOTERM_CC_FAT	GO:0008021~synaptic vesicle	3	0.1838235294117647	0.9803690987165241	UNC-13-4A, CG14691, RAB3-GAP	495	54	4786	0.5371492704826037	1.0	0.9999971900705025	100.0
GOTERM_CC_FAT	GO:0030136~clathrin-coated vesicle	3	0.1838235294117647	0.987775139470074	UNC-13-4A, CG14691, RAB3-GAP	495	59	4786	0.49162814586543396	1.0	0.9999992480049038	100.0
GOTERM_CC_FAT	GO:0045202~synapse	6	0.3676470588235294	0.9974435161700544	FSN, UNC-13-4A, ARMI, GB, CG14691, RAB3-GAP	495	125	4786	0.4640969696969697	1.0	0.9999999932834004	100.0
GOTERM_CC_FAT	GO:0044456~synapse part	3	0.1838235294117647	0.9998602558893291	UNC-13-4A, CG14691, RAB3-GAP	495	104	4786	0.2789044289044289	1.0	0.999999999998683	100.0
Annotation Cluster 121	Enrichment Score: 0.14182890351536195
Category	Term	Count	%	PValue	Genes	List Total	Pop Hits	Pop Total	Fold Enrichment	Bonferroni	Benjamini	FDR
GOTERM_MF_FAT	GO:0016790~thiolester hydrolase activity	5	0.30637254901960786	0.6356297266440045	CG8494, UCH, ISOPEPTIDASE-T-3, CG1638, CG4968	851	40	7918	1.1630434782608694	1.0	0.9963125116379778	99.99997738979751
GOTERM_MF_FAT	GO:0008234~cysteine-type peptidase activity	7	0.428921568627451	0.7119473047062643	CG4847, CG8494, HH, DEN1, UCH, CG4968, CG13423	851	65	7918	1.0020066889632109	1.0	0.9975020135147573	99.99999935847447
SP_PIR_KEYWORDS	thiol protease	4	0.24509803921568626	0.8295856659977054	CG4847, CG8494, UCH, CG4968	1576	36	12980	0.9151156232374507	1.0	0.9987859297576052	99.99999999073023
Annotation Cluster 122	Enrichment Score: 0.14171248494658847
Category	Term	Count	%	PValue	Genes	List Total	Pop Hits	Pop Total	Fold Enrichment	Bonferroni	Benjamini	FDR
GOTERM_MF_FAT	GO:0008238~exopeptidase activity	13	0.7965686274509803	0.468629198870206	UND, ANCE-2, CG2111, CG9806, LOOPIN-1, NIMA, CG10576, CG6071, CG8564, CG13630, CG3502, DPPIII, MEI-218	851	106	7918	1.1410992616899096	1.0	0.9869189495243395	99.99311583039923
GOTERM_MF_FAT	GO:0004180~carboxypeptidase activity	4	0.24509803921568626	0.8756221842049581	CG8564, ANCE-2, MEI-218, NIMA	851	45	7918	0.8270531400966182	1.0	0.9998264984059574	99.9999999999981
SP_PIR_KEYWORDS	carboxypeptidase	4	0.24509803921568626	0.9156224751005909	CG8564, ANCE-2, MEI-218, NIMA	1576	44	12980	0.748730964467005	1.0	0.9996199563739423	99.99999999999905
Annotation Cluster 123	Enrichment Score: 0.13478945734947728
Category	Term	Count	%	PValue	Genes	List Total	Pop Hits	Pop Total	Fold Enrichment	Bonferroni	Benjamini	FDR
GOTERM_BP_FAT	GO:0032870~cellular response to hormone stimulus	4	0.24509803921568626	0.4635503576669378	ILP6, DOCK, ISWI, CSUL	765	26	7937	1.5961789844142784	1.0	0.9887231143255445	99.99754681807886
GOTERM_BP_FAT	GO:0009719~response to endogenous stimulus	4	0.24509803921568626	0.7969605794487107	ILP6, DOCK, ISWI, CSUL	765	43	7937	0.9651314789481684	1.0	0.9997623093131652	99.99999999984243
GOTERM_BP_FAT	GO:0009725~response to hormone stimulus	4	0.24509803921568626	0.7969605794487107	ILP6, DOCK, ISWI, CSUL	765	43	7937	0.9651314789481684	1.0	0.9997623093131652	99.99999999984243
GOTERM_BP_FAT	GO:0010033~response to organic substance	7	0.428921568627451	0.981457661984491	ILP6, DOCK, OBP99A, LOQS, ISWI, GK, CSUL	765	122	7937	0.595296260580735	1.0	0.9999998915642824	100.0
Annotation Cluster 124	Enrichment Score: 0.12234766943244746
Category	Term	Count	%	PValue	Genes	List Total	Pop Hits	Pop Total	Fold Enrichment	Bonferroni	Benjamini	FDR
GOTERM_MF_FAT	GO:0008135~translation factor activity, nucleic acid binding	10	0.6127450980392157	0.5399572957646162	CG6412, CG31957, CG7414, EIF4E-3, EIF5B, CG1340, TFIIB, EIF4E-4, CG12736, CG6094	851	83	7918	1.1210057621791514	1.0	0.9929270805258682	99.99922548454359
GOTERM_MF_FAT	GO:0003743~translation initiation factor activity	7	0.428921568627451	0.6014373453210631	CG31957, CG7414, EIF4E-3, EIF5B, CG1340, TFIIB, EIF4E-4	851	58	7918	1.1229385307346327	1.0	0.9956478128399693	99.99991195082126
GOTERM_BP_FAT	GO:0006413~translational initiation	6	0.3676470588235294	0.6210676502086812	CG31957, EIF4E-3, EIF5B, CG1340, TFIIB, EIF4E-4	765	55	7937	1.1318360071301248	1.0	0.9974462551345896	99.99999344697963
SP_PIR_KEYWORDS	Initiation factor	3	0.1838235294117647	0.9371994701017677	CG7414, EIF4E-3, EIF4E-4	1576	35	12980	0.7059463379260333	1.0	0.9997523205784455	99.99999999999997
SP_PIR_KEYWORDS	protein biosynthesis	7	0.428921568627451	0.9758734550271068	CG6412, CG7414, CG5660, EIF4E-3, CG7441, EIF4E-4, AATS-TRP	1576	93	12980	0.6199170350963376	1.0	0.9999501379004749	100.0
GOTERM_BP_FAT	GO:0006412~translation	23	1.4093137254901962	0.9999993796417463	CG6412, RPL10AA, CG31957, CG15100, EIF5B, CG1340, CG13096, CG7441, CG3213, NEOS, RPS5B, CG8257, CG7414, CG14712, CG5660, EIF4E-3, EIF4E-4, TFIIB, CG12736, AATS-TRP, CG4866, CG6094, RPS19B	765	520	7937	0.45890145801910504	1.0	1.0	100.0
Annotation Cluster 125	Enrichment Score: 0.120796693633463
Category	Term	Count	%	PValue	Genes	List Total	Pop Hits	Pop Total	Fold Enrichment	Bonferroni	Benjamini	FDR
GOTERM_BP_FAT	GO:0000956~nuclear-transcribed mRNA catabolic process	3	0.1838235294117647	0.7087764265922505	ARMI, PABP2, UPF3	765	25	7937	1.2450196078431373	1.0	0.9991349837514881	99.99999992628427
GOTERM_BP_FAT	GO:0006402~mRNA catabolic process	3	0.1838235294117647	0.7664409104466863	ARMI, PABP2, UPF3	765	28	7937	1.1116246498599438	1.0	0.9996121996869695	99.9999999982856
GOTERM_BP_FAT	GO:0006401~RNA catabolic process	3	0.1838235294117647	0.7991383566342877	ARMI, PABP2, UPF3	765	30	7937	1.037516339869281	1.0	0.9997589681498324	99.99999999986888
Annotation Cluster 126	Enrichment Score: 0.11967000960042132
Category	Term	Count	%	PValue	Genes	List Total	Pop Hits	Pop Total	Fold Enrichment	Bonferroni	Benjamini	FDR
GOTERM_BP_FAT	GO:0014902~myotube differentiation	3	0.1838235294117647	0.6640463806214069	MIB2, BLOW, SIX4	765	23	7937	1.3532821824381926	1.0	0.998490154034644	99.99999915807956
GOTERM_BP_FAT	GO:0000768~syncytium formation by plasma membrane fusion	3	0.1838235294117647	0.6640463806214069	MIB2, BLOW, SIX4	765	23	7937	1.3532821824381926	1.0	0.998490154034644	99.99999915807956
GOTERM_BP_FAT	GO:0007520~myoblast fusion	3	0.1838235294117647	0.6640463806214069	MIB2, BLOW, SIX4	765	23	7937	1.3532821824381926	1.0	0.998490154034644	99.99999915807956
GOTERM_BP_FAT	GO:0006949~syncytium formation	3	0.1838235294117647	0.6640463806214069	MIB2, BLOW, SIX4	765	23	7937	1.3532821824381926	1.0	0.998490154034644	99.99999915807956
GOTERM_BP_FAT	GO:0051146~striated muscle cell differentiation	3	0.1838235294117647	0.9892105295628846	MIB2, BLOW, SIX4	765	65	7937	0.4788536953242835	1.0	0.9999999708549071	100.0
GOTERM_BP_FAT	GO:0042692~muscle cell differentiation	3	0.1838235294117647	0.9951706432326334	MIB2, BLOW, SIX4	765	74	7937	0.42061473237943825	1.0	0.9999999973231618	100.0
Annotation Cluster 127	Enrichment Score: 0.11664970559939007
Category	Term	Count	%	PValue	Genes	List Total	Pop Hits	Pop Total	Fold Enrichment	Bonferroni	Benjamini	FDR
GOTERM_MF_FAT	GO:0008134~transcription factor binding	10	0.6127450980392157	0.6267509441298498	MBF1, BAP170, REPT, SSB-C31A, DHC16F, TFIIB, SENS, ACHI, TRF, PONT	851	89	7918	1.0454323400097703	1.0	0.9962924546852212	99.99996743262575
GOTERM_MF_FAT	GO:0003713~transcription coactivator activity	4	0.24509803921568626	0.7033937280412818	MBF1, BAP170, SSB-C31A, PONT	851	33	7918	1.1277997364953887	1.0	0.9972341157537528	99.99999900037982
GOTERM_MF_FAT	GO:0003712~transcription cofactor activity	6	0.3676470588235294	0.8209702861274774	MBF1, BAP170, REPT, SSB-C31A, ACHI, PONT	851	63	7918	0.8861283643892339	1.0	0.9993887036014862	99.99999999952513
GOTERM_MF_FAT	GO:0016563~transcription activator activity	7	0.428921568627451	0.9435833099713516	MBF1, SC, BAP170, SSB-C31A, SIM, SU(VAR)205, PONT	851	93	7918	0.7003272557269753	1.0	0.9999812821091058	100.0
Annotation Cluster 128	Enrichment Score: 0.10557136275869033
Category	Term	Count	%	PValue	Genes	List Total	Pop Hits	Pop Total	Fold Enrichment	Bonferroni	Benjamini	FDR
SMART	SM00213:UBQ	3	0.1838235294117647	0.749291008918415	NEDD8, CG1172, CG16941	522	24	4824	1.1551724137931034	1.0	0.9998707905926802	99.9999980893903
INTERPRO	IPR000626:Ubiquitin	3	0.1838235294117647	0.77593738120376	NEDD8, CG1172, CG16941	1162	24	10196	1.096815834767642	1.0	0.9999999758648427	99.9999999976657
INTERPRO	IPR019955:Ubiquitin supergroup	3	0.1838235294117647	0.829485341469208	NEDD8, CG1172, CG16941	1162	27	10196	0.9749474086823485	1.0	0.9999999980053549	99.99999999997327
Annotation Cluster 129	Enrichment Score: 0.09267155897118654
Category	Term	Count	%	PValue	Genes	List Total	Pop Hits	Pop Total	Fold Enrichment	Bonferroni	Benjamini	FDR
INTERPRO	IPR006170:Pheromone/general odorant binding protein, PBP/GOBP	6	0.3676470588235294	0.3678452650053395	OBP44A, OBP22A, OBP99A, OBP99D, OBP51A, OBP56E	1162	35	10196	1.5042045733956235	1.0	0.9997574461337211	99.94501060832725
GOTERM_MF_FAT	GO:0005549~odorant binding	15	0.9191176470588236	0.4632164893137646	OBP22A, OR59A, OR85D, OBP99A, OR59C, OBP99D, OBP51A, OBP56E, OR46A, OBP44A, OR33B, OBP58D, OR56A, OBP58B, OR69A	851	124	7918	1.1255259467040672	1.0	0.9865357894353797	99.99197278648376
PIR_SUPERFAMILY	PIRSF008678:odorant receptor	7	0.428921568627451	0.5231280334443593	OR33B, OR59A, OR85D, OR59C, OR46A, OR56A, OR69A	268	56	2596	1.210820895522388	1.0	0.999999999999562	99.99405686951171
GOTERM_BP_FAT	GO:0007608~sensory perception of smell	9	0.5514705882352942	0.6082253751765059	OR33B, OR59A, OR85D, OBP99A, OR59C, OR46A, RDGB, OR56A, OR69A	765	87	7937	1.0732927653820148	1.0	0.9970412482071046	99.99998843444939
SMART	SM00708:PhBP	4	0.24509803921568626	0.6203132156445403	OBP44A, OBP99A, OBP56E, OBP58B	522	29	4824	1.2746730083234243	1.0	0.9989272735167524	99.99960472034441
GOTERM_MF_FAT	GO:0004984~olfactory receptor activity	7	0.428921568627451	0.6352532885805731	OR33B, OR59A, OR85D, OR59C, OR46A, OR56A, OR69A	851	60	7918	1.0855072463768116	1.0	0.9964476066141104	99.99997703314347
INTERPRO	IPR006625:Insect pheromone/odorant binding protein PhBP	4	0.24509803921568626	0.6571816782619858	OBP44A, OBP99A, OBP56E, OBP58B	1162	29	10196	1.2102795418125705	1.0	0.999999308808602	99.99999754039504
INTERPRO	IPR004117:Olfactory receptor, Drosophila	7	0.428921568627451	0.676937788260206	OR33B, OR59A, OR85D, OR59C, OR46A, OR56A, OR69A	1162	59	10196	1.0410455380845416	1.0	0.9999995777875592	99.99999906892369
GOTERM_BP_FAT	GO:0007606~sensory perception of chemical stimulus	18	1.1029411764705883	0.6959213823579928	GR61A, OBP22A, OR85D, OR59A, OBP99A, OR59C, OBP99D, GR97A, OR46A, OBP51A, OBP56E, OBP44A, OR33B, OBP58D, RDGB, OR56A, OBP58B, OR69A	765	194	7937	0.9626440266828381	1.0	0.9989383818719048	99.99999984607126
SP_PIR_KEYWORDS	sensory transduction	15	0.9191176470588236	0.7732465980260617	OR59A, OR85D, OBP99A, OR59C, FMR1, OR46A, SENS, OR33B, BOSS, CHP, TRPL, RDGB, OR56A, OR69A, CDSA	1576	135	12980	0.9151156232374507	1.0	0.9981193431362874	99.9999996140326
GOTERM_BP_FAT	GO:0007600~sensory perception	24	1.4705882352941175	0.7988938861248386	GR61A, OBP22A, OR85D, OR59A, OBP99A, OR59C, FMR1, OBP99D, GR97A, OR46A, OBP56E, OBP51A, SENS, OBP44A, OR33B, BOSS, CHP, OBP58D, TRPL, RDGB, OR56A, OBP58B, OR69A, CDSA	765	276	7937	0.9021881216254618	1.0	0.9997685239491999	99.99999999986613
SP_PIR_KEYWORDS	olfaction	8	0.49019607843137253	0.8501496046703719	OR33B, OR59A, OR85D, OBP99A, OR59C, OR46A, OR56A, OR69A	1576	78	12980	0.8447221137576467	1.0	0.9989895767529621	99.99999999827037
GOTERM_BP_FAT	GO:0050890~cognition	28	1.715686274509804	0.9120401217930637	GR61A, OBP22A, OBP99A, OBP99D, OR46A, OBP56E, OR33B, BOSS, CHP, OR56A, CDSA, OR59A, OR85D, OR59C, FMR1, GR97A, OBP51A, SENS, TUN, OBP44A, LAT, ARMI, TRPL, GLD2, OBP58D, RDGB, OBP58B, OR69A	765	350	7937	0.8300130718954248	1.0	0.9999848454668507	100.0
GOTERM_CC_FAT	GO:0016021~integral to membrane	128	7.8431372549019605	0.9290943275131129	SNKY, CG5535, CG14744, SHAWN, CG10616, CG8009, CG33303, CG9722, DNAJ-60, OR33B, CG14743, CG7579, CG5906, CG10590, SPP, VHA16-3, IR64A, PPK6, CG13223, CG11262, CG7514, CG32305, HEIX, CG32301, CG10481, PROMININ-LIKE, ALPHA-MAN-II, TOLL-4, CG33234, CG33233, TSP66A, GB, SAC1, CG6845, CG9393, MIRO, CG10731, CG33673, CG10326, WUN2, TIPE, SUT3, OR56A, TIM17A1, SUT4, CG4476, CG9308, FUCTB, FUCTA, DHOD, C…	495	1360	4786	0.9099940582293523	1.0	0.9999122994952359	99.99999999999999
UP_SEQ_FEATURE	transmembrane region	48	2.941176470588235	0.9310433522735251	CG8111, CG10616, CG8009, INX6, DNAJ-60, OR33B, CG7304, CG7579, SLV, CDSA, MTHL12, OR85D, HEIX, PROMININ-LIKE, ALPHA-MAN-II, TRPL, GR61A, SAC1, L(2)NOT, CG9393, OR46A, CG8135, MIRO, CG10731, BOSS, DISP, SMSR, CG10326, TECTONIC, TIPE, OR56A, INDY-2, TIM17A1, OR59A, FUCTB, OR59C, CG11007, FUCTA, GR97A, DHOD, CG9662, SPASE22-23, CG33090, RT, CG33934, CG6550, DPPIII, TTM2, OR69A	290	575	2975	0.8563718140929535	1.0	1.0	100.0
GOTERM_CC_FAT	GO:0031224~intrinsic to membrane	128	7.8431372549019605	0.9558666380519241	SNKY, CG5535, CG14744, SHAWN, CG10616, CG8009, CG33303, CG9722, DNAJ-60, OR33B, CG14743, CG7579, CG5906, CG10590, SPP, VHA16-3, IR64A, PPK6, CG13223, CG11262, CG7514, CG32305, HEIX, CG32301, CG10481, PROMININ-LIKE, ALPHA-MAN-II, TOLL-4, CG33234, CG33233, TSP66A, GB, SAC1, CG6845, CG9393, MIRO, CG10731, CG33673, CG10326, WUN2, TIPE, SUT3, OR56A, TIM17A1, SUT4, CG4476, CG9308, FUCTB, FUCTA, DHOD, C…	495	1382	4786	0.8955079010071775	1.0	0.9999783359425087	100.0
UP_SEQ_FEATURE	topological domain:Cytoplasmic	29	1.7769607843137254	0.9787505672826738	GR61A, OR46A, CG8135, MIRO, CG10731, OR33B, INX6, BOSS, CG7304, CG7579, SMSR, TECTONIC, TIPE, OR56A, MTHL12, OR85D, OR59A, FUCTB, OR59C, CG11007, FUCTA, GR97A, CG9662, SPASE22-23, CG33090, ALPHA-MAN-II, DPPIII, TRPL, OR69A	290	394	2975	0.7550761421319797	1.0	1.0	100.0
UP_SEQ_FEATURE	topological domain:Extracellular	20	1.2254901960784315	0.9929892128020875	GR61A, MTHL12, OR85D, OR59A, CG11007, OR59C, GR97A, OR46A, CG9662, CG8135, CG33090, OR33B, INX6, BOSS, TECTONIC, DPPIII, TIPE, TRPL, OR56A, OR69A	290	309	2975	0.6639883941524383	1.0	1.0	100.0
[truncated: 330 more rows]
