# Supplementary material for: Revised Annotations, Sex-Biased Expression, and Lineage-Specific Genes in the Drosophila melanogaster Group
Source: G3 (Bethesda). 2014 Oct 1;4(12):2345–51. doi: 10.1534/g3.114.013532 (PMC4267930; doi:10.1534/g3.114.013532)
Supplement: Supporting Information [file supp_g3.114.013532_FileS1.zip › GFF/GeneOntology/DyakFemaleCarcassBiased.GO.txt]

Annotation Cluster 1	Enrichment Score: 10.89954871785593
Category	Term	Count	%	PValue	Genes	List Total	Pop Hits	Pop Total	Fold Enrichment	Bonferroni	Benjamini	FDR
INTERPRO	IPR007110:Immunoglobulin-like	67	3.343313373253493	1.876971261791495E-19	PVR, CG31814, DPR13, DPR19, VN, CG14372, CG12484, DPR18, DSCAM3, CG6867, CG17839, TUTL, CG16857, ROBO, ROBO3, SLS, PTP99A, BSG, BEAT-IIIC, CG10186, HIG, FAS2, FAS3, NRM, CG42343, CG5597, KIRRE, BEAT-VC, BEAT-IIIA, KEK2, BEAT-VA, KEK4, RST, NRG, CG14964, CG14521, CG34114, CG34113, DPR4, HBS, DPR2, PXN, DPR3, DPR9, CG14010, DPR, CG6044, UNC-89, PPN, STRN-MLCK, DPR20, CG34391, SNS, WRAPPER, CG13506,…	1670	132	10196	3.0989475594266014	2.8680120880174043E-16	2.8680120880174043E-16	3.1256323410191066E-16
INTERPRO	IPR013783:Immunoglobulin-like fold	58	2.8942115768463075	3.576778013196508E-16	PVR, CG31814, CG5984, DPR13, DPR19, VN, CG14372, CG12484, DSCAM3, CG6867, CG17839, TUTL, CG16857, ROBO, ROBO3, SLS, BSG, FAS2, NRM, CG42343, NFAT, KIRRE, KEK4, RST, NRG, CG14964, CG14521, CG34114, CG34113, DPR4, HBS, PXN, DPR2, DPR9, CG14010, DPR, JBUG, UNC-89, REL, PPN, CG11619, STRN-MLCK, DPR20, CG34391, SNS, WRAPPER, CG13506, KLG, CG31646, DIF, CG12950, CG8964, HTL, LEA, CG11320, UNC-5, ZORMIN…	1670	117	10196	3.026603203848713	5.089262344881718E-13	2.544631172440859E-13	5.551115123125783E-13
INTERPRO	IPR003599:Immunoglobulin subtype	49	2.4451097804391217	3.2224934129306465E-14	CG31814, PVR, DPR13, DPR19, CG12484, DPR18, CG14372, CG17839, TUTL, CG16857, ROBO3, SLS, PTP99A, BSG, BEAT-IIIC, HIG, FAS2, NRM, CG42343, KIRRE, BEAT-IIIA, BEAT-IIA, RST, NRG, CG14964, CG14521, CG34114, CG34113, HBS, PXN, DPR2, DPR3, DPR9, CG14010, DPR, UNC-89, STRN-MLCK, DPR20, WRAPPER, SNS, CG34391, CG13506, CG31646, CG8964, CG12950, HTL, CG11320, LEA, ZORMIN	1670	97	10196	3.0841656892400766	4.9196202667189937E-11	1.63987712298308E-11	5.361266985914881E-11
SMART	SM00409:IG	49	2.4451097804391217	5.835815613411911E-14	CG31814, PVR, DPR13, DPR19, CG12484, DPR18, CG14372, CG17839, TUTL, CG16857, ROBO3, SLS, PTP99A, BSG, BEAT-IIIC, HIG, FAS2, NRM, CG42343, KIRRE, BEAT-IIIA, BEAT-IIA, RST, NRG, CG14964, CG14521, CG34114, CG34113, HBS, PXN, DPR2, DPR3, DPR9, CG14010, DPR, UNC-89, STRN-MLCK, DPR20, WRAPPER, SNS, CG34391, CG13506, CG31646, CG8964, CG12950, HTL, CG11320, LEA, ZORMIN	811	97	4824	3.0047669289536914	1.4190648656153826E-11	1.4190648656153826E-11	7.55284723652494E-11
INTERPRO	IPR003598:Immunoglobulin subtype 2	47	2.345309381237525	1.8688845996334283E-13	PVR, CG31814, DPR13, CG14521, DPR19, VN, CG14372, CG12484, DSCAM3, CG34114, DPR4, HBS, DPR2, PXN, CG6867, DPR9, CG14010, DPR, UNC-89, PPN, TUTL, STRN-MLCK, CG16857, DPR20, ROBO, CG34391, SNS, WRAPPER, ROBO3, SLS, BSG, KLG, CG31646, CG8964, CG12950, HTL, LEA, CG11320, UNC-5, FAS2, ZORMIN, CG42343, KEK2, RST, NRG, KEK4, CG31619	1670	94	10196	3.052694610778443	2.8550761754786436E-10	7.137690438696609E-11	3.1115110488144637E-10
SMART	SM00408:IGc2	47	2.345309381237525	3.3540450652912145E-13	PVR, CG31814, DPR13, CG14521, DPR19, VN, CG14372, CG12484, DSCAM3, CG34114, DPR4, HBS, DPR2, PXN, CG6867, DPR9, CG14010, DPR, UNC-89, PPN, TUTL, STRN-MLCK, CG16857, DPR20, ROBO, CG34391, SNS, WRAPPER, ROBO3, SLS, BSG, KLG, CG31646, CG8964, CG12950, HTL, LEA, CG11320, UNC-5, FAS2, ZORMIN, CG42343, KEK2, RST, NRG, KEK4, CG31619	811	94	4824	2.9741060419235508	8.150180530464013E-11	4.0750847141168833E-11	4.3376413572104866E-10
INTERPRO	IPR013151:Immunoglobulin	42	2.095808383233533	1.5636383700966925E-12	PVR, CG31814, DPR13, CG14521, DPR19, VN, CG14372, CG12484, DPR18, CG34114, DSCAM3, CG34113, DPR4, HBS, CG6867, DPR9, CG14010, DPR, CG17839, PPN, STRN-MLCK, CG16857, DPR20, ROBO, CG34391, SNS, SLS, BSG, CG13506, KLG, CG31646, CG12950, HTL, CG11320, FAS2, NRM, CG42343, KIRRE, RST, NRG, KEK4, CG31619	1670	82	10196	3.1271505768949908	2.3892390288438037E-9	4.778477613598398E-10	2.6038504685743646E-9
INTERPRO	IPR013106:Immunoglobulin V-set	29	1.4471057884231537	1.0903306311439573E-11	PVR, CG31814, DPR13, DPR19, CG12484, CG14372, CG34113, DPR4, HBS, DPR2, DPR3, DPR9, DPR, TUTL, CG16857, DPR20, WRAPPER, SNS, CG13506, KLG, CG31646, CG8964, CG12950, HTL, CG11320, NRM, KIRRE, BEAT-IIIA, RST	1670	46	10196	3.849049726633689	1.6660209101182488E-8	2.776701535367465E-9	1.8156720571482765E-8
SP_PIR_KEYWORDS	Immunoglobulin domain	26	1.2974051896207583	9.16995634469059E-10	PVR, OTK, VN, CG12484, CG14372, CG34114, DPR4, HBS, PXN, PPN, TUTL, SNS, SLS, CG12950, HTL, HIG, UNC-5, FAS2, FAS3, NRM, KIRRE, BEAT-IIIA, KEK2, NRG, RST, KEK4	1930	47	12980	3.7204277367434684	3.1728042415579694E-7	6.345609293578747E-8	1.2520122938397549E-6
INTERPRO	IPR013098:Immunoglobulin I-set	29	1.4471057884231537	9.088982423913474E-9	CG14964, PVR, CG14521, DSCAM3, PXN, CG6867, CG14010, PPN, UNC-89, TUTL, STRN-MLCK, CG16857, ROBO, WRAPPER, SNS, CG34391, ROBO3, SLS, CG31646, CG8964, CG12950, LEA, UNC-5, FAS2, ZORMIN, KIRRE, KEK2, NRG, RST	1670	57	10196	3.1062506565815737	1.3887868817841209E-5	1.9839930683884788E-6	1.5135455755377336E-5
INTERPRO	IPR008957:Fibronectin, type III-like fold	23	1.1477045908183632	1.0228198620368036E-6	CG14964, CG14372, CG34114, DSCAM3, CG12950, HBS, LEA, FAS2, UNC-89, CG17839, TUTL, STRN-MLCK, SEV, TRIM9, CG16857, ROBO, PTP52F, SNS, WSCK, ROBO3, SLS, PTP99A, NRG	1670	47	10196	2.987743661612944	0.0015616489038199344	1.1162730838309987E-4	0.0017032403818784125
INTERPRO	IPR003961:Fibronectin, type III	26	1.2974051896207583	1.0986221567852927E-5	CG14964, CG12484, CG14372, DSCAM3, CG34114, HBS, CG17839, UNC-89, STRN-MLCK, TUTL, SEV, TRIM9, CG16857, PTP52F, ROBO, WRAPPER, SNS, ROBO3, SLS, PTP99A, KLG, CG12950, LEA, FAS2, WSCK, NRG	1670	64	10196	2.480314371257485	0.016646921580022123	9.321785163461938E-4	0.018293267350522058
SMART	SM00060:FN3	26	1.2974051896207583	1.600469891156479E-5	CG14964, CG12484, CG14372, DSCAM3, CG34114, HBS, CG17839, UNC-89, STRN-MLCK, TUTL, SEV, TRIM9, CG16857, PTP52F, ROBO, WRAPPER, SNS, ROBO3, SLS, PTP99A, KLG, CG12950, LEA, FAS2, WSCK, NRG	811	64	4824	2.416461159062885	0.003881619919839485	9.718207156158565E-4	0.020696742339276764
Annotation Cluster 2	Enrichment Score: 6.667128967700017
Category	Term	Count	%	PValue	Genes	List Total	Pop Hits	Pop Total	Fold Enrichment	Bonferroni	Benjamini	FDR
GOTERM_CC_FAT	GO:0031224~intrinsic to membrane	311	15.518962075848302	2.398009725078702E-16	PVR, SYT1, CG8086, NHE2, ROR, CG1090, CG15279, MYD88, OR33B, DS, RH50, CNGL, CG4995, 5-HT7, TSP42EG, SANTA-MARIA, TSP42EI, SCGDELTA, TSP42EJ, TSP42EK, CG5853, TSP42EL, CG17646, TRPA1, IRK3, TSP42EN, IRK2, TSP42EO, TSP42EP, CG5621, TSP42EQ, TSP42ER, MGAT2, CG8713, CG10219, CG5002, CG4797, CG9090, DRIP, CG8850, TSP42ED, DESAT1, DESAT2, CG9317, OTK, CALX, ELK, GLURIIE, GLURIIB, AC78C, CG17119, MOODY…	745	1382	4786	1.4456686642255654	7.549516567451064E-14	7.549516567451064E-14	2.9976021664879227E-13
GOTERM_CC_FAT	GO:0016021~integral to membrane	304	15.169660678642716	2.33955012350255E-15	PVR, SYT1, CG8086, NHE2, ROR, CG1090, CG15279, OR33B, DS, RH50, CNGL, CG4995, 5-HT7, TSP42EG, SANTA-MARIA, TSP42EI, SCGDELTA, TSP42EJ, TSP42EK, CG5853, TSP42EL, CG17646, TRPA1, IRK3, TSP42EN, IRK2, TSP42EO, TSP42EP, CG5621, TSP42EQ, TSP42ER, MGAT2, CG8713, CG10219, CG5002, CG4797, CG9090, DRIP, CG8850, TSP42ED, DESAT1, DESAT2, CG9317, OTK, CALX, ELK, GLURIIE, GLURIIB, AC78C, CG17119, MOODY, TSP29…	745	1360	4786	1.4359889459139359	7.926992395823618E-13	3.963496197911809E-13	3.1752378504279477E-12
SP_PIR_KEYWORDS	transmembrane	240	11.976047904191617	2.3211251654349814E-13	PVR, SYT1, NHE2, ROR, CG1090, CG15279, OR33B, DS, RH50, CNGL, CG4995, 5-HT7, TSP42EG, TSP42EI, TSP42EJ, TSP42EL, TRPA1, IRK3, TSP42EN, TSP42EO, IRK2, CG5621, TSP42ER, CG8713, CG10219, CG5002, CG4797, CG9090, DRIP, CG8850, TSP42ED, DESAT1, DESAT2, OTK, CALX, CG9317, ELK, GLURIIE, GLURIIB, AC78C, CG17119, MOODY, TSP29FA, CG9702, FT, TSP29FB, FJ, INE, SUT2, SCB, AC3, PYX, CLUMSY, IR25A, ATPALPHA, CG…	1930	1039	12980	1.5535065103452401	8.03230815193956E-11	4.01615407596978E-11	3.1695757130023594E-10
SP_PIR_KEYWORDS	membrane	254	12.674650698602793	2.5948807412252474E-12	PVR, KLP54D, ROP, SYT1, ROR, CG1090, CYP4E3, CG15279, OR33B, DS, RH50, CNGL, CG4995, CYP12A4, 5-HT7, TSP42EG, COVA, TSP42EI, TSP42EJ, TSP42EL, TRPA1, IRK3, TSP42EN, EX, TSP42EO, IRK2, CYP4D2, CG5621, CYP28A5, TSP42ER, CYP4P2, CG7766, CYP6D2, CG8713, CG10219, CG5002, ND75, CG9090, CYP12B2, DRIP, CG8850, TSP42ED, OTK, CALX, ELK, CG4692, GLURIIE, GLURIIB, CYP9C1, CYP4C3, AC78C, CG17119, MOODY, TSP29…	1930	1139	12980	1.4997793719606782	8.978437993079069E-10	2.244608943158255E-10	3.542954818414046E-9
GOTERM_CC_FAT	GO:0005886~plasma membrane	184	9.181636726546905	1.394374759257897E-10	PVR, KLP54D, SYT1, CG4928, SYT4, VN, ROR, TM4SF, CG15279, GR47A, OCTBETA3R, OR33B, ANK2, DS, BBG, MDR49, SPR, ROBO3, HEXO1, IMPE3, EGFR, 5-HT7, RET, SANTA-MARIA, SCGDELTA, EX, CG5621, P130CAS, CG7766, OCTBETA2R, CG13796, CG13794, MICAL, CG13795, CG10830, KIRRE, KEK2, SHOT, CG8850, HIW, CALX, OTK, GP150, APH-4, ELK, GLURIIE, SERT, CORA, GLURIIB, MOODY, ACE, ALPHA-CATENIN-RELATED, FT, CG7227, FJ, N…	745	781	4786	1.5135027369832172	4.740873582598226E-8	1.5802912201046126E-8	1.8988368655215027E-7
UP_SEQ_FEATURE	disulfide bond	72	3.592814371257485	1.902378084862443E-9	ILP6, CG17633, VN, ROR, SHF, IM1, TUTL, SLI, AMY-P, RH2, SLS, PRM, MTHL14, 5-HT7, JON99CI, MTHL10, MTHL11, OLF413, TYRR, NETA, NETB, CG30031, HIG, EST-6, TBH, FAS2, TACE, FAS3, TIMP, ZETATRY, CAPAR, NRG, RST, IOTATRY, OTK, APH-4, OBP99B, EPSILONTRY, THETATRY, PXN, MOODY, SER, CG25C, ACE, FT, DPP, PPN, NRV2, PGANT4, PGANT2, ANCE, GBB, SCA, GYC32E, HTL, OBP57B, SELR, UNC-5, FZ2, EYS, IDGF4, RDL, ID…	419	258	2975	1.9814619526003217	2.305679519976067E-6	1.1528404244565138E-6	3.079322008492369E-6
UP_SEQ_FEATURE	glycosylation site:N-linked (GlcNAc...)	101	5.039920159680639	3.403974831049477E-9	CG4928, VN, ROR, SHF, VANIN-LIKE, WNT2, OCTBETA3R, DS, MDR49, RH2, EGFR, TRPA1, OLF413, NETA, NETB, HIG, OCTBETA2R, TBH, TACE, CDASE, OTK, APH-4, SERT, PXN, CG17119, CG25C, ACE, FT, PPN, NRV2, FJ, INE, TIPE, ANCE, SCB, SCA, PYX, GYC32E, CG6836, FUCTA, TSL, HTL, UNC-5, CADN, GLT, MTHL9, PGRP-LC, MTH, CG3556, PGRP-LB, PGRP-LA, CAC, NACP60E, SKELETOR, GR10A, SLI, CG9164, TREH, DALLY, PTP99A, EAG, IF…	419	419	2975	1.7115133771167856	4.1256090509422805E-6	1.0314038584313678E-6	5.509911527035172E-6
SP_PIR_KEYWORDS	disulfide bond	74	3.6926147704590817	5.38250140489808E-8	ILP6, CG17633, VN, ROR, SHF, IM1, TUTL, SLI, AMY-P, RH2, SLS, PRM, IF, MTHL14, 5-HT7, JON99CI, MTHL10, MTHL11, OLF413, TYRR, NETA, NETB, CG30031, HIG, EST-6, TBH, FAS2, TACE, FAS3, TIMP, ZETATRY, CAPAR, NRG, RST, IOTATRY, OTK, APH-4, OBP99B, EPSILONTRY, THETATRY, PXN, MOODY, SER, CG25C, ACE, FT, DPP, PPN, NRV2, PGANT4, PGANT2, ANCE, GBB, SCB, SCA, GYC32E, HTL, OBP57B, SELR, UNC-5, FZ2, EYS, IDGF4…	1930	265	12980	1.8780330433082415	1.862328193025231E-5	1.8623438003961823E-6	7.348951005514692E-5
GOTERM_CC_FAT	GO:0044459~plasma membrane part	102	5.089820359281437	1.8893125277333984E-7	KLP54D, SYT1, CG15279, DS, MDR49, EGFR, 5-HT7, SANTA-MARIA, SCGDELTA, EX, CG5621, P130CAS, CG7766, CG13796, CG13794, CG13795, CG10830, KIRRE, SHOT, CG8850, ELK, APH-4, GLURIIE, SERT, CORA, GLURIIB, ACE, FT, ALPHA-CATENIN-RELATED, CG7227, NRV2, INE, TIPE, SCB, PDE6, KLG, GYC32E, ATPALPHA, IR25A, CLUMSY, EMP, TSP, CG7589, CADN, GLURIIA, DRL-2, PGRP-LC, PGRP-LB, PGRP-LA, RHO, SHAKB, RHOL, HH, KST, C…	745	405	4786	1.6179368630375341	6.423456887616474E-5	1.2847243874292147E-5	2.5728322715634633E-4
GOTERM_CC_FAT	GO:0005576~extracellular region	120	5.9880239520958085	8.286442380642841E-7	VN, CG17633, NOTUM, SHF, WNT2, CG7290, IM1, CG8483, TSF3, CG32313, TSF1, CG7298, WNT6, DPTB, NPLP1, CG14957, CG34426, NPLP3, ADGF-D, ADGF-C, CG10186, OBST-A, CG17974, NETA, NETB, HIG, OBST-E, CG34220, BEAT-IIA, CDASE, CG14125, CG4096, GASP, THETATRY, PXN, CG25C, PPN, FJ, CG13075, ANCE, 14-3-3EPSILON, SCA, ITP, TSL, BEAT-IC, BM-40-SPARC, CG13309, CG14301, TSP, GLT, ALPHATRY, PGRP-LB, CG3556, ILP6,…	745	512	4786	1.5056627516778522	2.816994729405442E-4	4.0247641140522816E-5	0.0011284284638257702
SP_PIR_KEYWORDS	glycoprotein	103	5.139720558882235	9.713550814639277E-7	CG4928, VN, ROR, SHF, VANIN-LIKE, WNT2, OCTBETA3R, DS, MDR49, RH2, EGFR, 5-HT7, TRPA1, OLF413, NETA, NETB, HIG, OCTBETA2R, TBH, TACE, CDASE, OTK, APH-4, SERT, PXN, CG17119, CG25C, ACE, FT, PPN, NRV2, FJ, INE, TIPE, ANCE, SCB, SCA, PYX, GYC32E, CG6836, FUCTA, TSL, HTL, UNC-5, CADN, GLT, MTHL9, PGRP-LC, MTH, CG3556, PGRP-LB, PGRP-LA, CAC, NACP60E, SKELETOR, GR10A, SLI, CG9164, TREH, DALLY, PTP99A, …	1930	435	12980	1.5924483354177834	3.360325498347194E-4	3.055308064725537E-5	0.0013262234292876762
UP_SEQ_FEATURE	signal peptide	92	4.590818363273453	2.4814192245162606E-6	ILP6, HH, CG17633, VN, ROR, SHF, SWI2, VANIN-LIKE, WNT2, IM1, SKELETOR, SNPF, SLI, DS, AMY-P, GOL, TREH, DALLY, PTP99A, IF, CG32750, MTHL14, EGFR, NPLP1, JON99CI, NPLP3, MTHL10, MTHL11, TYRR, NETA, CG2650, NETB, JEB, CG30031, HIG, EST-6, FAS2, TACE, FAS3, TIMP, WSCK, ZETATRY, NRG, RST, CDASE, IOTATRY, OTK, APH-4, OBP99B, EPSILONTRY, UZIP, TO, THETATRY, ACP1, GLUCLALPHA, PXN, LIP1, MIP, SER, CG25C…	419	419	2975	1.5590022841063789	0.00300296588241733	6.013159033969595E-4	0.004016522919869647
SP_PIR_KEYWORDS	transport	106	5.289421157684631	4.259359136010411E-6	ROP, NHE2, CG1090, CG15279, LSD-1, VHA26, CG1208, MDR49, CNGL, VHASFD, CG4995, CG7708, CG18327, PPK7, TRPA1, IRK3, IRK2, CG5621, CG13796, CG10219, RFESP, CG8713, CG13794, CG13795, ND75, CG9090, NA, CG1213, DRIP, CG8850, ELK, CG4692, CG4607, GLURIIE, SERT, BLW, GLURIIB, CG17119, PPK, NRV2, INE, SUT2, PYX, ATPALPHA, CG6836, IR25A, CLUMSY, CG5646, OBP57B, CG1907, VHA13, SMVT, CG7589, GLURIIA, MTH, A…	1930	465	12980	1.5330993370104187	0.0014726559760963598	9.824460032825666E-5	0.005815323850544285
GOTERM_CC_FAT	GO:0044421~extracellular region part	44	2.19560878243513	2.9077956256229145E-5	CG4096, CHEB38C, HH, GLAZ, CG17633, TNC, CHEB38B, EPSILONTRY, THETATRY, NOTUM, SHF, PXN, NLAZ, WNT2, CG25C, DPP, PPN, SLI, DALLY, WNT6, DPTB, GBB, ANCE, 14-3-3EPSILON, SCA, ADGF-D, ADGF-C, TIG, NETA, CG30031, NETB, BM-40-SPARC, CG5550, LSP2, PERITROPHIN-15B, EYS, TSP, TIMP, GLT, TEN-A, ALPHATRY, ZETATRY, CG31619, IOTATRY	745	151	4786	1.8719409751544511	0.009837936622434373	8.983824734802859E-4	0.039590628566277264
SP_PIR_KEYWORDS	signal	94	4.69061876247505	5.390955252036903E-5	ILP6, HH, CG17633, VN, ROR, SHF, SWI2, VANIN-LIKE, WNT2, IM1, SKELETOR, SNPF, SLI, DS, AMY-P, GOL, DALLY, TREH, PTP99A, IF, CG32750, MTHL14, EGFR, NPLP1, JON99CI, NPLP3, MTHL10, MTHL11, CG30172, TYRR, NETA, CG2650, NETB, JEB, CG30031, HIG, EST-6, FAS2, TACE, FAS3, TIMP, WSCK, ZETATRY, NRG, RST, KEK4, CDASE, IOTATRY, OTK, APH-4, OBP99B, EPSILONTRY, UZIP, TO, THETATRY, ACP1, GLUCLALPHA, PXN, LIP1, …	1930	425	12980	1.4874977141115513	0.018480313566544115	0.001035752569285675	0.07357985986038429
UP_SEQ_FEATURE	topological domain:Extracellular	67	3.343313373253493	1.3579657786460918E-4	ROR, CG1090, CAC, SLO, OCTBETA3R, OR33B, TUTL, GR10A, DS, GOL, RH2, PTP99A, IF, MTHL14, EGFR, 5-HT7, MTHL10, MTHL11, TRPA1, CG42342, TYRR, PTC, OCTBETA2R, FAS2, TACE, FAS3, PAIN, WSCK, CAPAR, DRIP, NRG, RST, OTK, UZIP, SERT, GLUCLALPHA, MOODY, SER, FT, COMM, SEV, NRV2, FJ, INE, TIPE, SCB, NCKX30C, PYX, OR59C, GYC32E, OR49B, SOG, DRL, MDR65, HTL, UNC-5, FZ2, EYS, RDL, CADN, ORCT, CA-ALPHA1D, MTHL9…	419	309	2975	1.5395339496875746	0.15176421072894497	0.020364366061646266	0.21958332110513235
GOTERM_CC_FAT	GO:0031226~intrinsic to plasma membrane	52	2.5948103792415167	1.555009998580701E-4	NACP60E, CG15279, CG10345, SLO, DS, ROBO, MDR49, TREH, IF, EAG, PARA, EGFR, 5-HT7, SANTA-MARIA, CG3829, PTC, TYRR, CG13796, CG13794, CG13795, CG10830, CG10440, PHCL, CAPAR, CG8850, APH-4, ELK, SERT, SHAB, SER, FT, CG2736, CG1698, CG7227, NRV2, INE, TIPE, SCB, KCNQ, SH, GYC32E, CG5549, ATPALPHA, EMP, DRL, MDR65, CADN, DRL-2, PGRP-LC, PGRP-LB, PGRP-LA, RHO	745	201	4786	1.661972019099135	0.05150091195028028	0.004059005345483757	0.2115511349866872
GOTERM_CC_FAT	GO:0005887~integral to plasma membrane	50	2.4950099800399204	3.953843831062763E-4	NACP60E, CG15279, CG10345, SLO, DS, ROBO, MDR49, IF, EAG, PARA, EGFR, 5-HT7, SANTA-MARIA, CG3829, PTC, TYRR, CG13796, CG13794, CG13795, CG10830, CG10440, PHCL, CAPAR, CG8850, ELK, SERT, SHAB, SER, FT, CG2736, CG1698, CG7227, NRV2, INE, TIPE, SCB, KCNQ, SH, GYC32E, CG5549, ATPALPHA, EMP, DRL, MDR65, CADN, DRL-2, PGRP-LC, PGRP-LB, PGRP-LA, RHO	745	198	4786	1.6222628974306827	0.12580977053627418	0.007051717718073558	0.5370870514426751
UP_SEQ_FEATURE	topological domain:Cytoplasmic	78	3.8922155688622757	7.39112551686382E-4	SYT1, ROR, CG1090, CAC, SLO, OCTBETA3R, OR33B, TUTL, GR10A, DS, CA-P60A, MDR49, GOL, RH2, PTP99A, EAG, IF, MTHL14, EGFR, 5-HT7, MTHL10, MTHL11, TRPA1, CG42342, TYRR, PTC, OCTBETA2R, AC76E, FAS2, TACE, FAS3, PAIN, WSCK, CAPAR, DRIP, NRG, RST, OTK, UZIP, SERT, GLUCLALPHA, CG17119, MOODY, SER, FT, SEV, COMM, NRV2, FJ, PGANT4, TIPE, INE, PGANT2, SCB, NCKX30C, SH, PYX, OR59C, GYC32E, OR49B, FUCTA, SOG…	419	394	2975	1.4056310044461673	0.5918561633916727	0.09477398407700766	1.1896881623599476
UP_SEQ_FEATURE	transmembrane region	102	5.089820359281437	0.004902069553133565	SYT1, CG4928, ROR, CG1090, RAB3-GEF, OCTBETA3R, DNAJ-60, OR33B, DS, MDR49, GOL, RH2, CG7708, EGFR, 5-HT7, TRPA1, OLF413, OCTBETA2R, CG10219, TBH, TACE, DRIP, OTK, APH-4, SERT, MOODY, CG17119, FT, NRV2, FJ, INE, TIPE, SCB, PYX, GYC32E, OR49B, CG6836, ATPALPHA, FUCTA, HTL, UNC-5, CADN, CG6455, MTHL9, PGRP-LC, MTH, PGRP-LA, SESB, RHO, SHAKB, CG5065, CAC, NACP60E, SLO, SKELETOR, TUTL, GR10A, LBM, CG9…	419	575	2975	1.2595205976963786	0.9974095363860358	0.3277071386744018	7.646210643346207
SP_PIR_KEYWORDS	Secreted	45	2.245508982035928	0.01215635425196474	ILP6, HH, OBP99B, VN, CG17633, EPSILONTRY, TO, THETATRY, SHF, PXN, WNT2, MIP, LIP1, IM1, CG25C, DPP, PPN, SNPF, SLI, FJ, ANCE, GBB, DPT, NPLP1, NPLP3, TSL, NETA, CAPA, CG30031, NETB, HIG, EST-6, LSP2, EYS, IDGF4, TIMP, IDGF2, GLT, IDGF3, ALPHATRY, ZETATRY, CG3556, PGRP-LB, CDASE, IOTATRY	1930	212	12980	1.4275589011633592	0.9854748417165251	0.11090574900595662	15.379434057760744
SP_PIR_KEYWORDS	cell membrane	54	2.694610778443114	0.13831132866108792	RHOL, HH, GR63A, NKD, MELT, GR47A, OCTBETA3R, OR33B, GR10A, DS, DALLY, MTHL14, 5-HT7, MTHL10, MTHL11, STY, EX, CG5621, CG42342, TYRR, CG7766, OCTBETA2R, FAS2, PHCL, CAPAR, NRG, OTK, APH-4, GLURIIE, GLURIIB, GLUCLALPHA, NMDAR2, MOODY, ACE, FT, COMM, SEV, PDE6, DH44-R1, OR59C, OR49B, CLUMSY, CG6836, IR25A, DRL, MTT, RDL, CADN, CG7589, GLURIIA, MTHL9, MTH, PGRP-LA, SHAKB	1930	308	12980	1.1791265729089564	1.0	0.515886784533399	86.89877707036564
Annotation Cluster 3	Enrichment Score: 6.266892012050951
Category	Term	Count	%	PValue	Genes	List Total	Pop Hits	Pop Total	Fold Enrichment	Bonferroni	Benjamini	FDR
GOTERM_BP_FAT	GO:0055114~oxidation reduction	178	8.882235528942116	2.8005217691960734E-23	CG14946, CG4670, IMPL3, CG17374, LOX2, CG13492, CYP4E3, CG5493, CG4169, PRX2540-1, GDH, CG6020, CG12766, CG9674, CG10512, CG30495, CG8680, CG12116, ASPH, CG3523, CYP12A4, CYP9H1, CG3999, L(3)NEO18, CG3731, COVA, CYP309A1, CG2137, CG7470, CG10211, CYP4D2, OLF413, CG14757, CYP28A5, CYP4P2, CG4716, CYP12D1-P, CG9527, TBH, CG10219, CYP6D2, RFESP, ND75, CG6142, CYP12B2, CYP4AC1, CG9331, CG5009, CG3270…	1113	620	7937	2.0473379126452773	6.539218331072831E-20	6.539218331072831E-20	4.902043936758838E-20
SP_PIR_KEYWORDS	oxidoreductase	164	8.183632734530939	5.804787242720205E-19	CG14946, IMPL3, CG17374, LOX2, CG13492, CYP4E3, CG5493, CG4169, PRX2540-1, GDH, CG6020, CG9674, CG12766, CG10512, CG30495, CG8680, CG12116, ASPH, CG3523, CYP12A4, CYP9H1, CG3999, L(3)NEO18, CG3731, CYP309A1, CG2137, CG7470, CG10211, CYP4D2, CYP28A5, CYP4P2, CG4716, CYP12D1-P, CG9527, TBH, CYP6D2, RFESP, ND75, CG6142, CYP12B2, CYP4AC1, CG5009, CG9331, CG3270, DESAT1, NC73EF, URO, ND23, DESAT2, CG1…	1930	561	12980	1.9660672559179113	2.008456385981191E-16	2.008456385981191E-16	7.92551797060169E-16
UP_SEQ_FEATURE	metal ion-binding site:Iron (heme axial ligand)	39	1.9461077844311379	2.8279193974798823E-10	CYP4S3, CYP4D14, CYP4E3, CYP9C1, CYP313B1, CYP4C3, PXN, CYP6G1, CYP6G2, V, CYP303A1, CYP28D1, CYP6T1, CYP6T3, CYP28D2, CAT, CYP4AD1, CYP301A1, CYP12A4, CYP9H1, CYP4AA1, CYP312A1, CYP12E1, CYP309A1, CYP318A1, CYP313A3, CYP4D2, CYP9B2, CYP28A5, CYP12D1-P, CYP4P2, CYP18A1, CYP313A1, CYP6A18, CYP6D2, CYP12B2, CYP4AC1, CYP4AE1, CYT-B5-R	419	96	2975	2.884471957040573	3.4274372529008446E-7	3.4274372529008446E-7	4.577467405120217E-7
SP_PIR_KEYWORDS	Monooxygenase	40	1.996007984031936	1.4443038315705287E-9	CYP4S3, HN, CYP4D14, CYP4E3, CYP9C1, CYP313B1, CYP4C3, CYP6G1, CYP6G2, CYP303A1, CYP28D1, CYP6T1, CYP6T3, CYP28D2, CYP4AD1, CYP301A1, CYP12A4, CYP9H1, FMO-1, CYP4AA1, FMO-2, CYP312A1, CYP12E1, CYP309A1, CYP318A1, CYP313A3, CYP4D2, CYP9B2, CYP28A5, CYP12D1-P, PLE, CYP4P2, CYP18A1, CYP313A1, CYP6A18, TBH, CYP6D2, CYP12B2, CYP4AC1, CYP4AE1	1930	98	12980	2.745056571851539	4.997289860808607E-7	8.328818168479302E-8	1.9719681443319814E-6
SP_PIR_KEYWORDS	iron	58	2.8942115768463075	3.977629766200917E-9	CYP4S3, HN, CYP4E3, CYP313B1, CG5346, CYP6T1, CYP28D1, CYP6T3, CYP28D2, CAT, CYP12A4, CYP9H1, COVA, CYP312A1, CYP309A1, CYP318A1, CYP313A3, CYP4D2, CYP28A5, CYP12D1-P, CYP4P2, CYP313A1, CG10219, CYP6D2, RFESP, ND75, CYP12B2, CYP4AC1, RDGC, CYT-B5-R, DESAT1, DESAT2, ND23, CYP4D14, GYC88E, CYP9C1, PXN, CYP4C3, CG18522, CYP6G1, CYP6G2, V, CYP303A1, CYP4AD1, CYP301A1, CYP4AA1, CG33099, CYP12E1, CANA1…	1930	177	12980	2.203799654576857	1.3762589599064512E-6	1.9660853878278317E-7	5.430823590835132E-6
SP_PIR_KEYWORDS	heme	42	2.095808383233533	7.491953252542003E-9	CYP4S3, CYP4D14, CYP4E3, GYC88E, CYP9C1, CYP313B1, CYP4C3, PXN, CYP6G1, CYP6G2, V, CYP303A1, CYP28D1, CYP6T1, CYP6T3, CYP28D2, CAT, CYP4AD1, CYP301A1, CYP12A4, CYP9H1, CYP4AA1, COVA, CYP312A1, CYP12E1, CYP309A1, CYP318A1, CYP313A3, CYP4D2, CYP9B2, CYP28A5, CYP12D1-P, CYP4P2, CYP18A1, CYP313A1, CYP6A18, CG10219, CYP6D2, CYP12B2, CYP4AC1, CYP4AE1, CYT-B5-R	1930	111	12980	2.5447416328245347	2.59221248477548E-6	3.240269280668784E-7	1.0229075597667503E-5
GOTERM_MF_FAT	GO:0005506~iron ion binding	77	3.842315369261477	2.593647808849134E-8	CYP4S3, HN, CG5493, CYP4E3, GYCBETA100B, CG5346, CYP313B1, CG9674, TSF3, MSBP, GYCALPHA99B, TSF1, CYP6T1, CYP28D1, CYP6T3, CAT, CYP28D2, CYP12A4, CYP9H1, COVA, CYP312A1, CYP309A1, CYP318A1, CG10211, CYP313A3, CYP4D2, CYP28A5, CYP12D1-P, CYP4P2, CYP313A1, CG11162, CG10219, RFESP, CYP6D2, ND75, CYP12B2, CG6910, CYP4AC1, CYT-B5-R, RDGC, DESAT1, DESAT2, ND23, PH4ALPHAMP, EIP75B, CYP4D14, CPR, GYC88E,…	1259	260	7918	1.8625465876458729	2.655860120870379E-5	1.3279388775488954E-5	4.110274159918603E-5
GOTERM_MF_FAT	GO:0046906~tetrapyrrole binding	49	2.4451097804391217	5.339639243849654E-8	CYP4S3, CYP4E3, GYCBETA100B, CYP313B1, GYCALPHA99B, MSBP, CYP28D1, CYP6T1, CYP6T3, CYP28D2, CAT, CYP12A4, CYP9H1, CYP312A1, CYP309A1, CYP318A1, CG10211, CYP313A3, CYP4D2, CYP28A5, CYP4P2, CYP12D1-P, CYP313A1, CYP6D2, CG10219, CYP12B2, CYP4AC1, CYT-B5-R, EIP75B, CYP4D14, GYC88E, CYP9C1, CG42331, PXN, CYP4C3, IRC, CYP6G1, V, CYP6G2, CYP303A1, CYP4AD1, CYP301A1, CYP4AA1, CYP12E1, CYP9B2, CYP18A1, CY…	1259	140	7918	2.201191421763304	5.4676412487020265E-5	1.822580300692156E-5	8.461972617057612E-5
GOTERM_MF_FAT	GO:0020037~heme binding	49	2.4451097804391217	5.339639243849654E-8	CYP4S3, CYP4E3, GYCBETA100B, CYP313B1, GYCALPHA99B, MSBP, CYP28D1, CYP6T1, CYP6T3, CYP28D2, CAT, CYP12A4, CYP9H1, CYP312A1, CYP309A1, CYP318A1, CG10211, CYP313A3, CYP4D2, CYP28A5, CYP4P2, CYP12D1-P, CYP313A1, CYP6D2, CG10219, CYP12B2, CYP4AC1, CYT-B5-R, EIP75B, CYP4D14, GYC88E, CYP9C1, CG42331, PXN, CYP4C3, IRC, CYP6G1, V, CYP6G2, CYP303A1, CYP4AD1, CYP301A1, CYP4AA1, CYP12E1, CYP9B2, CYP18A1, CY…	1259	140	7918	2.201191421763304	5.4676412487020265E-5	1.822580300692156E-5	8.461972617057612E-5
GOTERM_CC_FAT	GO:0005792~microsome	35	1.746506986027944	1.3396276181599192E-7	CYP4S3, CYP4D14, CYP4E3, CYP9C1, LEVY, CYP313B1, CYP4C3, CYP6G1, CYP6G2, CYP303A1, CYP28D1, CYP6T1, CYP6T3, CYP28D2, CYP4AD1, CYP9H1, FMO-1, CYP4AA1, FMO-2, CYP312A1, CYP309A1, CYP318A1, CYP313A3, CYP4D2, CYP28A5, CYP9B2, CYP4P2, CYP18A1, CYP313A1, CYP6A18, CYP6D2, JHEH2, JHEH3, CYP4AC1, CYP4AE1	745	89	4786	2.5263554784707036	4.5546304789034764E-5	1.1386770683574632E-5	1.8242817489966257E-4
GOTERM_CC_FAT	GO:0042598~vesicular fraction	35	1.746506986027944	1.3396276181599192E-7	CYP4S3, CYP4D14, CYP4E3, CYP9C1, LEVY, CYP313B1, CYP4C3, CYP6G1, CYP6G2, CYP303A1, CYP28D1, CYP6T1, CYP6T3, CYP28D2, CYP4AD1, CYP9H1, FMO-1, CYP4AA1, FMO-2, CYP312A1, CYP309A1, CYP318A1, CYP313A3, CYP4D2, CYP28A5, CYP9B2, CYP4P2, CYP18A1, CYP313A1, CYP6A18, CYP6D2, JHEH2, JHEH3, CYP4AC1, CYP4AE1	745	89	4786	2.5263554784707036	4.5546304789034764E-5	1.1386770683574632E-5	1.8242817489966257E-4
INTERPRO	IPR017973:Cytochrome P450, C-terminal region	35	1.746506986027944	1.539538400983553E-7	CYP4S3, CYP4D14, CYP4E3, CYP9C1, CYP313B1, CYP4C3, CYP6G1, CYP6G2, CYP303A1, CYP6T1, CYP28D1, CYP6T3, CYP28D2, CYP4AD1, CYP301A1, CYP12A4, CYP9H1, CYP4AA1, CYP312A1, CYP12E1, CYP309A1, CYP318A1, CYP313A3, CYP4D2, CYP28A5, CYP9B2, CYP12D1-P, CYP4P2, CYP18A1, CYP313A1, CYP6A18, CYP6D2, CYP12B2, CYP4AC1, CYP4AE1	1670	85	10196	2.513983797111659	2.3521381870383884E-4	2.3523871890640535E-5	2.563718111803226E-4
INTERPRO	IPR001128:Cytochrome P450	35	1.746506986027944	2.1503503515567818E-7	CYP4S3, CYP4D14, CYP4E3, CYP9C1, CYP313B1, CYP4C3, CYP6G1, CYP6G2, CYP303A1, CYP6T1, CYP28D1, CYP6T3, CYP28D2, CYP4AD1, CYP301A1, CYP12A4, CYP9H1, CYP4AA1, CYP312A1, CYP12E1, CYP309A1, CYP318A1, CYP313A3, CYP4D2, CYP28A5, CYP9B2, CYP12D1-P, CYP4P2, CYP18A1, CYP313A1, CYP6A18, CYP6D2, CYP12B2, CYP4AC1, CYP4AE1	1670	86	10196	2.4847514273778026	3.2851959459445634E-4	2.986987833886179E-5	3.580871709374378E-4
KEGG_PATHWAY	dme00903:Limonene and pinene degradation	36	1.7964071856287425	2.4363555220757187E-7	CYP4S3, CYP4D14, CYP4E3, CYP9C1, CYP313B1, CYP4C3, ELOF, CYP6G1, CYP6G2, CYP303A1, CYP28D1, CYP6T1, CYP6T3, CYP28D2, CYP4AD1, CYP301A1, CYP12A4, CYP9H1, CG9629, CG7322, CYP4AA1, CYP312A1, CYP318A1, ALDH, CYP313A3, CYP4D2, CYP28A5, CYP9B2, CYP4P2, CYP313A1, CG4829, CYP6A18, CYP6D2, CYP12B2, CYP4AC1, CYP4AE1	364	86	2054	2.362126245847176	2.3876001985612127E-5	2.3876001985612127E-5	2.6939011498194887E-4
GOTERM_CC_FAT	GO:0005624~membrane fraction	38	1.8962075848303395	5.483908018666658E-7	ROP, CYP4S3, CYP4D14, CYP4E3, CYP9C1, LEVY, CYP313B1, CYP4C3, CYP6G1, CYP6G2, CYP303A1, 18W, ARR2, CYP28D1, CYP6T1, CYP6T3, CYP28D2, CYP4AD1, CYP9H1, FMO-1, CYP4AA1, FMO-2, CYP312A1, CYP309A1, CYP318A1, CYP313A3, CYP4D2, CYP9B2, CYP28A5, CYP4P2, CYP18A1, CYP313A1, CYP6A18, CYP6D2, JHEH2, JHEH3, CYP4AC1, CYP4AE1	745	106	4786	2.303001139673294	1.8643554249764271E-4	3.107500445598266E-5	7.467871684929683E-4
SP_PIR_KEYWORDS	microsome	30	1.4970059880239521	9.827099326210102E-7	CYP4S3, CYP4D14, CYP4E3, CYP9C1, CYP313B1, CYP4C3, CYP6G1, CYP6G2, CYP303A1, CYP6T1, CYP28D1, CYP6T3, CYP4AD1, CYP28D2, CYP9H1, CYP4AA1, CYP312A1, CYP309A1, CYP318A1, CYP313A3, CYP4D2, CYP28A5, CYP9B2, CYP4P2, CYP18A1, CYP313A1, CYP6A18, CYP6D2, CYP4AC1, CYP4AE1	1930	78	12980	2.586687923475488	3.3996000426439466E-4	2.8334415553388226E-5	0.0013417264892123804
INTERPRO	IPR017972:Cytochrome P450, conserved site	35	1.746506986027944	1.0266469559465977E-6	CYP4S3, CYP4D14, CYP4E3, CYP9C1, CYP313B1, CYP4C3, CYP6G1, CYP6G2, CYP303A1, CYP6T1, CYP28D1, CYP6T3, CYP28D2, CYP4AD1, CYP301A1, CYP12A4, CYP9H1, CYP4AA1, CYP312A1, CYP12E1, CYP309A1, CYP318A1, CYP313A3, CYP4D2, CYP28A5, CYP9B2, CYP12D1-P, CYP4P2, CYP18A1, CYP313A1, CYP6A18, CYP6D2, CYP12B2, CYP4AC1, CYP4AE1	1670	91	10196	2.348226623675725	0.001567487559946068	1.0457568850574805E-4	0.001709613359845985
COG_ONTOLOGY	Secondary metabolites biosynthesis, transport, and catabolism	36	1.7964071856287425	1.3202411190769702E-6	CYP4S3, CYP4D14, CYP4E3, CYP9C1, CYP313B1, CYP4C3, CYP6G1, CYP6G2, CYP303A1, CYP6T1, CYP28D1, CYP6T3, CYP28D2, CYP4AD1, CYP301A1, CYP12A4, CYP9H1, CYP4AA1, CYP312A1, CYP12E1, CYP309A1, CYP318A1, CYP313A3, CYP4D2, CYP28A5, CYP9B2, CYP12D1-P, CYP4P2, CYP18A1, CYP313A1, CYP6A18, CYP6D2, CYP12B2, CYP4AC1, CYP4AE1, CG5793	224	91	1237	2.1846546310832027	4.3567036619340804E-5	4.3567036619340804E-5	0.0011523685195635736
GOTERM_CC_FAT	GO:0005626~insoluble fraction	38	1.8962075848303395	1.552077137771296E-6	ROP, CYP4S3, CYP4D14, CYP4E3, CYP9C1, LEVY, CYP313B1, CYP4C3, CYP6G1, CYP6G2, CYP303A1, 18W, ARR2, CYP28D1, CYP6T1, CYP6T3, CYP28D2, CYP4AD1, CYP9H1, FMO-1, CYP4AA1, FMO-2, CYP312A1, CYP309A1, CYP318A1, CYP313A3, CYP4D2, CYP9B2, CYP28A5, CYP4P2, CYP18A1, CYP313A1, CYP6A18, CYP6D2, JHEH2, JHEH3, CYP4AC1, CYP4AE1	745	110	4786	2.2192556436851736	5.275674237187333E-4	6.596115401447111E-5	0.002113572925821483
GOTERM_CC_FAT	GO:0000267~cell fraction	38	1.8962075848303395	3.2274815155881517E-6	ROP, CYP4S3, CYP4D14, CYP4E3, CYP9C1, LEVY, CYP313B1, CYP4C3, CYP6G1, CYP6G2, CYP303A1, 18W, ARR2, CYP28D1, CYP6T1, CYP6T3, CYP28D2, CYP4AD1, CYP9H1, FMO-1, CYP4AA1, FMO-2, CYP312A1, CYP309A1, CYP318A1, CYP313A3, CYP4D2, CYP9B2, CYP28A5, CYP4P2, CYP18A1, CYP313A1, CYP6A18, CYP6D2, JHEH2, JHEH3, CYP4AC1, CYP4AE1	745	113	4786	2.1603373522599036	0.001096743622748808	1.2191984340903517E-4	0.0043950427984773555
GOTERM_MF_FAT	GO:0009055~electron carrier activity	56	2.7944111776447107	2.2619681383127833E-5	CYP4S3, CYP4E3, CYP313B1, CG9674, CG5946, CYP6T1, CYP28D1, CYP6T3, CYP28D2, ACOX57D-D, CYP12A4, CYP9H1, SU(R), CYP312A1, CYP309A1, CYP318A1, CG17544, CYP313A3, CYP4D2, CYP28A5, CYP12D1-P, CYP4P2, CG9527, CYP313A1, CYP6D2, RFESP, MICAL, ND75, CYP12B2, CYP4AC1, CG5009, CYT-B5-R, ND23, CG7460, CYP4D14, CPR, CG3214, CYP9C1, CG3609, CYP4C3, CG18522, CYP6G1, CYP6G2, CG8993, CYP303A1, CYP4AD1, CYP301A1,…	1259	202	7918	1.7435179578323203	0.022896616954698912	0.0014466286041777687	0.03584044791369312
INTERPRO	IPR002401:Cytochrome P450, E-class, group I	28	1.3972055888223553	4.874379708539791E-5	CYP4S3, CYP4D14, CYP4E3, CYP9C1, CYP313B1, CYP4C3, CYP6G1, CYP303A1, CYP6T1, CYP28D1, CYP6T3, CYP4AD1, CYP301A1, CYP12A4, CYP9H1, CYP12E1, CYP309A1, CYP313A3, CYP4D2, CYP4P2, CYP12D1-P, CYP18A1, CYP313A1, CYP6A18, CYP6D2, CYP12B2, CYP4AC1, CYP4AE1	1670	77	10196	2.220141535111595	0.07177613108781111	0.003717190938977377	0.08113980473766214
INTERPRO	IPR002403:Cytochrome P450, E-class, group IV	7	0.34930139720558884	0.0010222247328592433	CYP4AA1, CYP312A1, CYP6G2, CYP318A1, CYP28A5, CYP9B2, CYP28D2	1670	9	10196	4.748636061210911	0.7904427428287297	0.04916198026464902	1.6887122834359447
PIR_SUPERFAMILY	PIRSF000051:cytochrome P450 CYP3A5	15	0.7485029940119761	0.0018194336646156586	CYP309A1, CYP313A3, CYP9C1, CYP9B2, CYP28A5, CYP313A1, CYP6A18, CYP6D2, CYP6G1, CYP6G2, CYP28D1, CYP6T1, CYP6T3, CYP28D2, CYP9H1	441	37	2596	2.3864681007538153	0.4789714927465475	0.27817695572013457	2.4680672106342616
GOTERM_CC_FAT	GO:0019898~extrinsic to membrane	39	1.9461077844311379	0.0018423882282307363	KLP54D, ROP, CYP4S3, CYP4D14, CPR, CYP4E3, CG5022, CYP9C1, CYP313B1, CYP4C3, VANIN-LIKE, CYP6G1, CYP6G2, CYP303A1, CYP28D1, CYP6T1, CYP6T3, WRAPPER, DALLY, CYP28D2, CYP4AD1, CYP9H1, IMPE3, CG32750, CYP4AA1, CYP312A1, CYP309A1, KLG, CYP318A1, CYP313A3, CYP4D2, CYP9B2, CYP28A5, CYP4P2, CYP313A1, CYP6A18, CYP6D2, CYP4AC1, CYP4AE1	745	154	4786	1.6268979342804848	0.46580255137653004	0.02689221220050564	2.4799790927056087
PIR_SUPERFAMILY	PIRSF000050:cytochrome P450 CYP4B1	7	0.34930139720558884	0.004930242174884211	CYP4AA1, CYP312A1, CYP4E3, CYP4AD1, CYP313B1, CYP4C3, CYP4AE1	441	11	2596	3.746031746031746	0.8295634269833339	0.35747401169644777	6.557483439864975
PIR_SUPERFAMILY	PIRSF000052:trichodiene oxygenase	8	0.39920159680638717	0.007093720639693004	CYP4S3, CYP12E1, CYP4D14, CYP4D2, CYP12B2, CYP12D1-P, CYP4AC1, CYP12A4	441	15	2596	3.139531368102797	0.9218091190877188	0.3993365292554111	9.307194611070956
UP_SEQ_FEATURE	binding site:Heme (covalent; via 1 link)	7	0.34930139720558884	0.01711669735725066	CYP4S3, CYP4D14, CYP4E3, CYP4D2, CYP4P2, CYP4AC1, CYP4C3	419	16	2975	3.106354415274463	0.9999999991827174	0.5669930284072682	24.380911254950234
SP_PIR_KEYWORDS	endoplasmic reticulum	32	1.5968063872255487	0.019519919261889014	CYP4S3, CYP4D14, CPR, CYP4E3, CYP9C1, CYP313B1, CYP4C3, CYP6G1, CYP6G2, CYP303A1, CYP6T1, CYP28D1, CA-P60A, CYP6T3, CYP28D2, CYP4AD1, CYP9H1, CYP4AA1, CYP312A1, CYP309A1, CYP318A1, CYP313A3, CYP4D2, CYP28A5, CYP9B2, CYP4P2, CYP18A1, CYP313A1, CYP6A18, CYP6D2, CYP4AC1, CYP4AE1	1930	144	12980	1.4945308002302822	0.9989090215684155	0.15677125258590863	23.597067628440772
SP_PIR_KEYWORDS	metal-binding	139	6.936127744510978	0.02579153401926582	SYT1, GATAE, CG17633, NOC, CYP4E3, MLP60A, CG32121, AMY-P, GOL, CYP12A4, PGM, CYP9H1, COVA, HIL, CYP309A1, NVY, KNI, CYP4D2, CYP28A5, FRU, CYP4P2, CYP12D1-P, HAM, TUP, TBH, CG10219, CYP6D2, DSX, RFESP, TACE, MICAL, MAMO, ND75, CYP12B2, TOPI, CYP4AC1, HIW, CG18136, ND23, LMPT, APH-4, MOB2, CG10737, CG31140, GYC88E, CYP9C1, PXN, CYP4C3, RIM, V, CYP303A1, CG13928, PKCDELTA, CYP4AD1, CYP301A1, ANCE, …	1930	796	12980	1.1744083109849766	0.9998815439723714	0.1749910440794279	30.006187234286585
GOTERM_CC_FAT	GO:0005783~endoplasmic reticulum	44	2.19560878243513	0.6035036186680519	CYP4S3, DOA, CYP4D14, PH4ALPHAMP, CPR, CG5342, CYP4E3, CG6512, CYP9C1, CYP313B1, CYP4C3, CYP6G1, CYP6G2, CYP303A1, CG33080, CA-P60A, CYP28D1, CYP6T1, CYP6T3, CYP28D2, CYP4AD1, ASPH, TRP1, CYP9H1, CYP4AA1, CYP312A1, CYP309A1, CG13978, CYP318A1, CYP313A3, CYP4D2, CYP9B2, CYP28A5, CYP4P2, CYP18A1, CG11162, CG18173, CYP313A1, CYP6A18, CYP6D2, KAT-60L1, CYP4AC1, CYP4AE1, RHO	745	284	4786	0.9952925607335287	1.0	0.9622343237349401	99.99966202343792
Annotation Cluster 4	Enrichment Score: 5.3745154372135495
Category	Term	Count	%	PValue	Genes	List Total	Pop Hits	Pop Total	Fold Enrichment	Bonferroni	Benjamini	FDR
INTERPRO	IPR015897:CHK kinase-like	24	1.1976047904191618	8.563317177028133E-7	CG18765, CG31104, CG11892, CG6834, CG11893, CG31974, CG31097, CG6830, CG9497, CG31975, CHKOV2, CG9498, CHKOV1, CG10562, CG16898, CG10513, CG11878, CG31370, CG13659, CG10550, CG31288, CG5126, CG31436, CG6908	1670	50	10196	2.930586826347305	0.0013076197442628557	1.0903367414505372E-4	0.0014259995494425581
INTERPRO	IPR004119:Protein of unknown function DUF227	24	1.1976047904191618	8.563317177028133E-7	CG18765, CG31104, CG11892, CG6834, CG11893, CG31974, CG31097, CG6830, CG9497, CG31975, CHKOV2, CG9498, CHKOV1, CG10562, CG16898, CG10513, CG11878, CG31370, CG13659, CG10550, CG31288, CG5126, CG31436, CG6908	1670	50	10196	2.930586826347305	0.0013076197442628557	1.0903367414505372E-4	0.0014259995494425581
SMART	SM00587:CHK	24	1.1976047904191618	1.2506981467246329E-6	CG18765, CG31104, CG11892, CG6834, CG11893, CG31974, CG31097, CG6830, CG9497, CG31975, CHKOV2, CG9498, CHKOV1, CG10562, CG16898, CG10513, CG11878, CG31370, CG13659, CG10550, CG31288, CG5126, CG31436, CG6908	811	50	4824	2.855141800246609	3.0387366075168565E-4	1.0130148189424482E-4	0.0016175034699750235
PIR_SUPERFAMILY	PIRSF014263:Drosophila hypothetical protein EG_34F3.5	12	0.5988023952095809	3.4633922794919883E-4	CG16898, CG10513, CG31104, CG11878, CG10550, CG13659, CG31288, CG11893, CG31436, CG9497, CG9498, CHKOV1	441	22	2596	3.2108843537414966	0.11662980536816281	0.11662980536816281	0.4742264212637681
Annotation Cluster 5	Enrichment Score: 4.29612879516818
Category	Term	Count	%	PValue	Genes	List Total	Pop Hits	Pop Total	Fold Enrichment	Bonferroni	Benjamini	FDR
GOTERM_CC_FAT	GO:0005576~extracellular region	120	5.9880239520958085	8.286442380642841E-7	VN, CG17633, NOTUM, SHF, WNT2, CG7290, IM1, CG8483, TSF3, CG32313, TSF1, CG7298, WNT6, DPTB, NPLP1, CG14957, CG34426, NPLP3, ADGF-D, ADGF-C, CG10186, OBST-A, CG17974, NETA, NETB, HIG, OBST-E, CG34220, BEAT-IIA, CDASE, CG14125, CG4096, GASP, THETATRY, PXN, CG25C, PPN, FJ, CG13075, ANCE, 14-3-3EPSILON, SCA, ITP, TSL, BEAT-IC, BM-40-SPARC, CG13309, CG14301, TSP, GLT, ALPHATRY, PGRP-LB, CG3556, ILP6,…	745	512	4786	1.5056627516778522	2.816994729405442E-4	4.0247641140522816E-5	0.0011284284638257702
GOTERM_BP_FAT	GO:0005976~polysaccharide metabolic process	45	2.245508982035928	1.2952768737870617E-6	TEQUILA, GASP, CKD, CG9485, CG31077, ACT57B, CG7248, CG32284, CG7252, CG7290, CG42296, CG7298, CG13075, PGM, CHT5, CG6403, CG14957, CG34426, CHT4, FOXO, HML, CG6996, OBST-A, CG7766, CHT9, CG13309, CHT7, OBST-E, CHT8, CG14301, PERITROPHIN-15B, CG34220, IDGF4, MUC68D, IDGF2, IDGF3, MUC68E, GLYP, PGRP-LC, MUC96D, PGRP-LB, PGRP-LA, CG6933, CG14125, CG14607	1113	153	7937	2.097404999735743	0.0030199043466865305	2.1601048487429608E-4	0.0022672333234829978
GOTERM_BP_FAT	GO:0006030~chitin metabolic process	36	1.7964071856287425	3.102005072049788E-6	TEQUILA, GASP, CKD, CG31077, CG7248, CG32284, CG7252, CG7290, CG42296, CG7298, CG13075, CHT5, CG6403, CG14957, CHT4, CG34426, HML, OBST-A, CG6996, CHT9, CG13309, CHT7, OBST-E, CHT8, CG14301, PERITROPHIN-15B, CG34220, IDGF4, MUC68D, IDGF2, IDGF3, MUC68E, MUC96D, CG6933, CG14125, CG14607	1113	114	7937	2.2519506312952196	0.007217024374205239	4.525971143496399E-4	0.005429622466857076
GOTERM_BP_FAT	GO:0006022~aminoglycan metabolic process	40	1.996007984031936	1.6993361194258562E-5	TEQUILA, GASP, CKD, CG31077, ACT57B, CG7248, CG32284, CG7252, CG7290, CG42296, CG7298, CG13075, CHT5, CG6403, CG14957, CG34426, CHT4, HML, OBST-A, CG6996, CHT9, CG13309, CHT7, OBST-E, CHT8, CG14301, PERITROPHIN-15B, CG34220, IDGF4, MUC68D, IDGF2, IDGF3, MUC68E, PGRP-LC, MUC96D, PGRP-LB, PGRP-LA, CG6933, CG14125, CG14607	1113	142	7937	2.008782253268036	0.038902900963924014	0.0018877319664206693	0.029741073152733666
INTERPRO	IPR002557:Chitin binding protein, peritrophin-A	31	1.5469061876247505	9.00615447197326E-5	TEQUILA, GASP, CKD, CG31077, CG7248, CG32284, CG7252, CG7290, CG42296, CG7298, CG13075, CHT5, CG6403, CG14957, CHT4, CG34426, HML, OBST-A, CG6996, CG13309, CHT7, OBST-E, CHT8, CG14301, CG34220, MUC68D, MUC68E, MUC96D, CG6933, CG14607, CG14125	1670	92	10196	2.0572507159593854	0.1285704348758524	0.005717767554025088	0.14986960978610187
GOTERM_MF_FAT	GO:0008061~chitin binding	32	1.5968063872255487	1.102274406460849E-4	TEQUILA, GASP, CKD, CG31077, CG7248, CG32284, CG7252, CG7290, CG42296, CG7298, CG13075, CHT5, CG6403, CG14957, CHT4, CG34426, HML, OBST-A, CG6996, CG13309, CHT7, OBST-E, CHT8, CG14301, PERITROPHIN-15B, CG34220, MUC68D, MUC68E, MUC96D, CG6933, CG14125, CG14607	1259	100	7918	2.0125178713264495	0.10674136977475324	0.004895764335749009	0.1745397091730605
SMART	SM00494:ChtBD2	31	1.5469061876247505	1.329621944037351E-4	TEQUILA, GASP, CKD, CG31077, CG7248, CG32284, CG7252, CG7290, CG42296, CG7298, CG13075, CHT5, CG6403, CG14957, CHT4, CG34426, HML, OBST-A, CG6996, CG13309, CHT7, OBST-E, CHT8, CG14301, CG34220, MUC68D, MUC68E, MUC96D, CG6933, CG14607, CG14125	811	92	4824	2.0042888543397845	0.03179550748911819	0.0064415559358337315	0.17182233977381944
GOTERM_MF_FAT	GO:0001871~pattern binding	37	1.8463073852295409	1.443733274126829E-4	TEQUILA, GASP, CKD, CG31077, CG7248, CG32284, CG7252, CG7290, CG42296, CG42339, ROBO, CG7298, CG13075, CHT5, CG6403, CG14957, CHT4, CG34426, HML, OBST-A, CG6996, CG13309, CHT7, OBST-E, CHT8, CG14301, PERITROPHIN-15B, CG34220, MUC68D, MUC68E, PGRP-LC, MUC96D, PGRP-LB, PGRP-LA, CG6933, CG14125, CG14607	1259	124	7918	1.8765917650977477	0.13743861384065093	0.005896505380432182	0.22855010556223077
GOTERM_MF_FAT	GO:0030247~polysaccharide binding	37	1.8463073852295409	1.443733274126829E-4	TEQUILA, GASP, CKD, CG31077, CG7248, CG32284, CG7252, CG7290, CG42296, CG42339, ROBO, CG7298, CG13075, CHT5, CG6403, CG14957, CHT4, CG34426, HML, OBST-A, CG6996, CG13309, CHT7, OBST-E, CHT8, CG14301, PERITROPHIN-15B, CG34220, MUC68D, MUC68E, PGRP-LC, MUC96D, PGRP-LB, PGRP-LA, CG6933, CG14125, CG14607	1259	124	7918	1.8765917650977477	0.13743861384065093	0.005896505380432182	0.22855010556223077
GOTERM_MF_FAT	GO:0030246~carbohydrate binding	49	2.4451097804391217	5.750367706912518E-4	TEQUILA, CKD, CG7248, CG32284, CG7252, CG9008, CG7290, CG42296, ROBO, CG7298, CHT5, CG14957, CG34426, CHT4, HML, OBST-A, CG6996, CHT7, CHT8, OBST-E, CG32444, CG34220, MUC96D, GFAT1, CG18135, CG14125, CG14607, GASP, CG9134, CG31077, CG11619, CG42339, PGANT4, CG13075, PGANT2, LECTIN-28C, CG6403, CG10467, CG13309, CG14301, PERITROPHIN-15B, LECTIN-46CA, CG13950, MUC68D, MUC68E, PGRP-LC, PGRP-LB, PGRP…	1259	191	7918	1.613438738465249	0.4451220058544112	0.0182381048915915	0.9074077500384692
GOTERM_MF_FAT	GO:0016490~structural constituent of peritrophic membrane	10	0.499001996007984	0.006175951786193957	CG7252, CG7290, MUC68D, GASP, CG7298, CG6996, OBST-A, CG6933, CG7248, OBST-E	1259	23	7918	2.7343992816935456	0.9982423618097744	0.11915683322125792	9.351126508117424
Annotation Cluster 6	Enrichment Score: 3.996435941369458
Category	Term	Count	%	PValue	Genes	List Total	Pop Hits	Pop Total	Fold Enrichment	Bonferroni	Benjamini	FDR
GOTERM_BP_FAT	GO:0006811~ion transport	101	5.039920159680639	1.3329827237701625E-13	NHE2, CG1090, TSF3, VHA26, TSF1, CNGL, VHASFD, CG7708, PPK7, TRPA1, OATP74D, IRK3, IRK2, CG5621, CG8713, CG10830, CG5421, CG9090, NA, CALX, ELK, CG9297, CG4692, GLURIIE, GLURIIC, BLW, GLURIIB, PPK, NRV2, TIPE, PYX, ATPALPHA, IR25A, CLUMSY, CG33310, CG31792, CG1907, VHA13, SMVT, OATP33EA, OATP33EB, CG7589, GLURIIA, NHA1, EAAT1, NHA2, NOMPC, CHEB38B, PRESTIN, CAC, NACP60E, CG9813, SLO, CG6723, CG90…	1113	346	7937	2.08164415291692	3.1134372857621884E-10	1.556718087769582E-10	2.333910842367004E-10
SP_PIR_KEYWORDS	ion transport	66	3.293413173652695	1.9100410989210043E-12	NOMPC, NHE2, CG1090, CAC, NACP60E, SLO, CG6723, VHA26, CA-P60A, VHASFD, CNGL, IH, VHA68-1, CG7708, EAG, CG10864, PARA, PPK20, PPK7, ATPSYN-D, TRPA1, IRK3, IRK2, CG5621, CG8713, PAIN, IAV, PHCL, NA, ELK, CG4692, GLURIIE, BLW, SHAB, GLURIIB, GLUCLALPHA, NMDAR2, PPK, PICOT, CG34396, NRV2, CG42235, CG7720, NCKX30C, KCNQ, SH, PYX, VHA55, CLUMSY, ATPALPHA, IR25A, OSCP, CG5687, SK, CA-ALPHA1T, TASK6, TA…	1930	182	12980	2.4388771849911746	6.608695812815313E-10	2.2028989743461125E-10	2.607836169232769E-9
GOTERM_BP_FAT	GO:0006812~cation transport	75	3.74251497005988	1.0520653521174001E-10	NHA1, NOMPC, NHA2, NHE2, CHEB38B, CG1090, CAC, CG9813, NACP60E, SLO, CG6723, TSF3, CG9065, VHA26, TSF1, CA-P60A, VHASFD, IH, VHA68-1, CG7708, EAG, CG10864, PARA, PPK20, PPK7, ATPSYN-D, VHAPPA1-1, TRPA1, IRK3, IRK2, L(2)06225, CG8713, CG10830, CG5421, CG6812, PAIN, IAV, CG10440, CALX, CG9297, ELK, CG4692, BLW, SHAB, PPK, PICOT, CG34396, NRV2, TIPE, CG42235, CG7720, FER1HCH, NCKX30C, SH, KCNQ, PYX,…	1113	252	7937	2.1223741068754545	2.4565717104962914E-7	8.188573041856273E-8	1.8415386993098082E-7
GOTERM_BP_FAT	GO:0030001~metal ion transport	55	2.744510978043912	5.094046609674978E-10	NOMPC, NHE2, CHEB38B, CG1090, CAC, NACP60E, SLO, CG6723, TSF3, CG9065, TSF1, CA-P60A, IH, EAG, CG10864, CG7708, PARA, PPK20, PPK7, TRPA1, IRK3, IRK2, CG8713, CG10830, PAIN, CG10440, IAV, CALX, CG9297, ELK, SHAB, PPK, PICOT, CG34396, NRV2, TIPE, CG42235, CG7720, FER1HCH, NCKX30C, KCNQ, SH, PYX, ATPALPHA, CG5687, CA-ALPHA1T, SK, CG33310, TASK6, TASK7, SMVT, CG9657, CA-ALPHA1D, CA-BETA, CTR1B	1113	165	7937	2.377058999700509	1.1894591029903978E-6	2.9736490836373974E-7	8.916637983524822E-7
GOTERM_MF_FAT	GO:0022843~voltage-gated cation channel activity	24	1.1976047904191618	3.880944281018117E-9	ELK, SH, KCNQ, IRK3, CA-ALPHA1T, IRK2, CAC, CG4587, SHAB, NACP60E, TASK7, SLO, CG8713, CG10830, CG34396, CA-ALPHA1D, CA-BETA, CG10440, NA, TIPE, IH, EAG, CG10864, PARA	1259	41	7918	3.6814351304752133	3.974079005319986E-6	3.974079005319986E-6	6.1503136139506864E-6
SP_PIR_KEYWORDS	ionic channel	42	2.095808383233533	4.279399908794701E-8	NOMPC, ELK, GLURIIE, CAC, SHAB, GLURIIB, NACP60E, GLUCLALPHA, NMDAR2, SLO, PPK, CG34396, CNGL, IH, CG10864, EAG, PARA, PPK20, PPK7, SH, KCNQ, PYX, CLUMSY, TRPA1, IR25A, IRK3, SK, IRK2, CA-ALPHA1T, CG5621, TASK6, TASK7, CG8713, RDL, CG7589, GLURIIA, CA-ALPHA1D, PAIN, IAV, PHCL, NA, WTRW	1930	117	12980	2.4142420619104557	1.4806614394125006E-5	1.6451902036251909E-6	5.842841487302408E-5
GOTERM_BP_FAT	GO:0015672~monovalent inorganic cation transport	53	2.6447105788423153	4.362863699253137E-8	NHE2, CHEB38B, CG1090, CG9813, NACP60E, SLO, CG6723, VHA26, VHASFD, IH, VHA68-1, EAG, CG10864, CG7708, PARA, PPK20, PPK7, ATPSYN-D, VHAPPA1-1, IRK3, IRK2, L(2)06225, CG8713, CG10830, CG5421, CG10440, ELK, CG4692, BLW, SHAB, PPK, PICOT, CG34396, NRV2, TIPE, CG42235, CG7720, NCKX30C, KCNQ, SH, VHA55, ATPALPHA, OSCP, CG5687, SK, CG33310, L(1)G0230, TASK6, TASK7, VHA13, SMVT, CG9657, UCP4A	1113	175	7937	2.1597278911564626	1.0186768083775277E-4	2.0374366380249143E-5	7.636770440466734E-5
GOTERM_BP_FAT	GO:0006813~potassium ion transport	22	1.097804391217565	4.809598873632166E-8	NCKX30C, ELK, SH, KCNQ, ATPALPHA, CG1090, IRK3, IRK2, SK, CG33310, SHAB, TASK6, TASK7, SLO, CG8713, CG10830, CG34396, NRV2, CG10440, IH, EAG, CG10864	1113	43	7937	3.648509162331014	1.1229783055199949E-4	1.6043319365333097E-5	8.418736788806669E-5
GOTERM_MF_FAT	GO:0022832~voltage-gated channel activity	24	1.1976047904191618	4.849622267525278E-7	ELK, SH, KCNQ, IRK3, CA-ALPHA1T, IRK2, CAC, CG4587, SHAB, NACP60E, TASK7, SLO, CG8713, CG10830, CG34396, CA-ALPHA1D, CA-BETA, CG10440, NA, TIPE, IH, EAG, CG10864, PARA	1259	50	7918	3.0187768069896745	4.964781544810615E-4	1.2414265380489287E-4	7.68539549056424E-4
GOTERM_MF_FAT	GO:0005244~voltage-gated ion channel activity	24	1.1976047904191618	4.849622267525278E-7	ELK, SH, KCNQ, IRK3, CA-ALPHA1T, IRK2, CAC, CG4587, SHAB, NACP60E, TASK7, SLO, CG8713, CG10830, CG34396, CA-ALPHA1D, CA-BETA, CG10440, NA, TIPE, IH, EAG, CG10864, PARA	1259	50	7918	3.0187768069896745	4.964781544810615E-4	1.2414265380489287E-4	7.68539549056424E-4
GOTERM_MF_FAT	GO:0022836~gated channel activity	41	2.0459081836327346	5.788688418069587E-7	NOMPC, ELK, GLURIIE, CG4587, CAC, SHAB, GLURIIC, GLURIIB, NACP60E, GLUCLALPHA, NMDAR2, SLO, CG34396, TIPE, CNGL, IH, CG10864, EAG, PARA, PPK7, SH, KCNQ, CLUMSY, IR25A, IRK3, SK, IRK2, CA-ALPHA1T, CG5621, TASK7, CG8713, CG10830, RDL, NTR, CG7589, GLURIIA, CA-ALPHA1D, CG10440, CA-BETA, PHCL, NA	1259	116	7918	2.222878036756046	5.925862170239604E-4	1.1854534607136369E-4	9.173565775677517E-4
INTERPRO	IPR005821:Ion transport	19	0.9481037924151697	1.0165765054169362E-6	NOMPC, KCNQ, SH, ELK, PYX, CAC, CA-ALPHA1T, SHAB, NACP60E, SLO, PAIN, CA-ALPHA1D, IAV, CNGL, NA, IH, WTRW, EAG, PARA	1670	34	10196	3.4118351532229663	0.001552123897669122	1.1947976094173196E-4	0.001692843778444697
GOTERM_MF_FAT	GO:0005216~ion channel activity	53	2.6447105788423153	2.4790632370226667E-6	NOMPC, CHEB38B, CAC, NACP60E, SLO, CNGL, IH, CG10864, EAG, PARA, PPK20, PPK7, TRPA1, IRK3, IRK2, CG5621, CG8713, CG10830, BRP, PAIN, CG10440, IAV, NA, PHCL, ELK, GLURIIE, SERT, CG4587, GLURIIC, SHAB, GLURIIB, GLUCLALPHA, NMDAR2, PPK, CG34396, TIPE, KCNQ, SH, PYX, CLUMSY, IR25A, CA-ALPHA1T, SK, TASK6, CG31792, TASK7, NTR, RDL, CG7589, GLURIIA, CA-ALPHA1D, CA-BETA, WTRW	1259	175	7918	1.904704413933961	0.002535344472823886	4.230044919198983E-4	0.003928615122572587
GOTERM_MF_FAT	GO:0022838~substrate specific channel activity	54	2.694610778443114	2.6926190073003014E-6	NOMPC, CHEB38B, CAC, NACP60E, SLO, CNGL, IH, CG10864, EAG, PARA, PPK20, PPK7, TRPA1, IRK3, IRK2, CG5621, CG8713, CG10830, BRP, PAIN, CG10440, IAV, NA, PHCL, DRIP, ELK, GLURIIE, SERT, CG4587, GLURIIC, SHAB, GLURIIB, GLUCLALPHA, NMDAR2, PPK, CG34396, TIPE, KCNQ, SH, PYX, CLUMSY, IR25A, SK, CA-ALPHA1T, TASK6, CG31792, TASK7, NTR, RDL, CG7589, GLURIIA, CA-ALPHA1D, CA-BETA, WTRW	1259	180	7918	1.8867355043685465	0.002753447865225911	3.938146597276537E-4	0.004267033943705645
GOTERM_MF_FAT	GO:0022803~passive transmembrane transporter activity	55	2.744510978043912	4.153274669802399E-6	NOMPC, CHEB38B, CAC, NACP60E, SLO, CNGL, IH, CG10864, EAG, PARA, PPK20, PPK7, TRPA1, IRK3, IRK2, CG5621, CG8713, CG10830, BRP, PAIN, CG10440, IAV, PHCL, NA, DRIP, ELK, GLURIIE, SERT, CG4587, GLURIIC, SHAB, GLURIIB, GLUCLALPHA, NMDAR2, PPK, CG34396, TIPE, KCNQ, SH, PYX, CLUMSY, IR25A, SK, CA-ALPHA1T, TASK6, CG31792, TASK7, NTR, RDL, CG7589, GLURIIA, CA-ALPHA1D, CA-BETA, WTRW, SHAKB	1259	187	7918	1.8497406905573985	0.004243931057926531	4.724397089534982E-4	0.006581685629214462
GOTERM_MF_FAT	GO:0015267~channel activity	55	2.744510978043912	4.153274669802399E-6	NOMPC, CHEB38B, CAC, NACP60E, SLO, CNGL, IH, CG10864, EAG, PARA, PPK20, PPK7, TRPA1, IRK3, IRK2, CG5621, CG8713, CG10830, BRP, PAIN, CG10440, IAV, PHCL, NA, DRIP, ELK, GLURIIE, SERT, CG4587, GLURIIC, SHAB, GLURIIB, GLUCLALPHA, NMDAR2, PPK, CG34396, TIPE, KCNQ, SH, PYX, CLUMSY, IR25A, SK, CA-ALPHA1T, TASK6, CG31792, TASK7, NTR, RDL, CG7589, GLURIIA, CA-ALPHA1D, CA-BETA, WTRW, SHAKB	1259	187	7918	1.8497406905573985	0.004243931057926531	4.724397089534982E-4	0.006581685629214462
SP_PIR_KEYWORDS	transport	106	5.289421157684631	4.259359136010411E-6	ROP, NHE2, CG1090, CG15279, LSD-1, VHA26, CG1208, MDR49, CNGL, VHASFD, CG4995, CG7708, CG18327, PPK7, TRPA1, IRK3, IRK2, CG5621, CG13796, CG10219, RFESP, CG8713, CG13794, CG13795, ND75, CG9090, NA, CG1213, DRIP, CG8850, ELK, CG4692, CG4607, GLURIIE, SERT, BLW, GLURIIB, CG17119, PPK, NRV2, INE, SUT2, PYX, ATPALPHA, CG6836, IR25A, CLUMSY, CG5646, OBP57B, CG1907, VHA13, SMVT, CG7589, GLURIIA, MTH, A…	1930	465	12980	1.5330993370104187	0.0014726559760963598	9.824460032825666E-5	0.005815323850544285
GOTERM_MF_FAT	GO:0005261~cation channel activity	38	1.8962075848303395	1.862383651473057E-5	NOMPC, ELK, CHEB38B, SERT, CG4587, CAC, SHAB, NACP60E, SLO, PPK, CG34396, TIPE, CNGL, IH, CG10864, EAG, PARA, PPK20, PPK7, KCNQ, SH, PYX, TRPA1, IRK3, SK, IRK2, CA-ALPHA1T, TASK6, TASK7, CG8713, CG10830, BRP, CA-ALPHA1D, PAIN, IAV, CG10440, CA-BETA, NA	1259	118	7918	2.025309298474711	0.018890285459100986	0.0015879866610402082	0.029509984300424286
GOTERM_MF_FAT	GO:0005267~potassium channel activity	17	0.8483033932135728	1.9058577181650845E-5	ELK, KCNQ, SH, IRK3, IRK2, SK, SHAB, TASK6, TASK7, SLO, CG8713, CG10830, CG34396, CG10440, IH, EAG, CG10864	1259	34	7918	3.1445591739475773	0.019326961451506364	0.001500117467245654	0.030198745456677667
GOTERM_BP_FAT	GO:0015674~di-, tri-valent inorganic cation transport	17	0.8483033932135728	2.1068318177220115E-5	NCKX30C, CALX, NOMPC, CG9297, PYX, TRPA1, CG1090, CAC, CA-ALPHA1T, TSF3, TSF1, PAIN, CA-P60A, CA-ALPHA1D, IAV, CA-BETA, FER1HCH	1113	38	7937	3.190263394334894	0.04800456671722053	0.0021366289853611553	0.036871653341064015
SP_PIR_KEYWORDS	potassium	12	0.5988023952095809	3.471408162929426E-5	SLO, NCKX30C, SH, KCNQ, ATPALPHA, IRK3, PYK, CG1090, IRK2, NRV2, SHAB, EAG	1930	20	12980	4.035233160621761	0.011939433240688357	7.504233367912061E-4	0.047386174446528706
SP_PIR_KEYWORDS	potassium transport	11	0.5489021956087825	3.659820645137957E-5	SLO, NCKX30C, SH, KCNQ, ATPALPHA, IRK3, CG1090, IRK2, NRV2, SHAB, EAG	1930	17	12980	4.351722035964645	0.012583370070774258	7.446174088208135E-4	0.049957488210738976
GOTERM_MF_FAT	GO:0005249~voltage-gated potassium channel activity	15	0.7485029940119761	4.453399140093745E-5	KCNQ, SH, ELK, IRK3, IRK2, SHAB, TASK7, SLO, CG8713, CG10830, CG34396, CG10440, IH, EAG, CG10864	1259	29	7918	3.252992248911287	0.04457959686730628	0.002678982907071026	0.07055177051129569
GOTERM_MF_FAT	GO:0031420~alkali metal ion binding	20	0.998003992015968	6.492169039315832E-5	NCKX30C, PPK20, SH, KCNQ, PPK7, CG2964, ATPALPHA, CG1090, IRK3, PYK, IRK2, SHAB, NACP60E, SLO, PPK, PICOT, NRV2, EAG, CG7708, PARA	1259	48	7918	2.620465978289648	0.06432021309739366	0.0034929364572890975	0.10283486683468901
SP_PIR_KEYWORDS	voltage-gated channel	10	0.499001996007984	7.41301591205523E-5	SLO, SH, IRK3, CA-ALPHA1D, CAC, IRK2, SHAB, NACP60E, EAG, PARA	1930	15	12980	4.4835924006908465	0.025323819571051565	0.0012816772385606523	0.10116554083197116
GOTERM_BP_FAT	GO:0006816~calcium ion transport	14	0.6986027944111777	8.793865472655364E-5	NCKX30C, CALX, NOMPC, CG9297, PYX, TRPA1, CG1090, CAC, CA-ALPHA1T, PAIN, CA-P60A, CA-ALPHA1D, IAV, CA-BETA	1113	30	7937	3.3278825995807133	0.18563433002267382	0.0058498451427587694	0.15381650456675056
GOTERM_MF_FAT	GO:0046873~metal ion transmembrane transporter activity	43	2.1457085828343314	1.0401017129025931E-4	NOMPC, ELK, CHEB38B, CAC, CG4587, SERT, SHAB, NACP60E, SLO, PPK, TSF3, TSF1, CG34396, CA-P60A, CNGL, TIPE, IH, CG10864, EAG, PARA, PPK20, PPK7, KCNQ, SH, PYX, TRPA1, IRK3, SK, IRK2, CA-ALPHA1T, TASK6, TASK7, CG8713, CG4301, CG10830, BRP, CA-ALPHA1D, PAIN, IAV, CA-BETA, CG10440, CTR1B, NA	1259	150	7918	1.8028805930632779	0.10103569871608742	0.004829751544289107	0.1647025704176186
GOTERM_MF_FAT	GO:0030955~potassium ion binding	13	0.6487025948103792	1.689007093293596E-4	NCKX30C, KCNQ, SH, ATPALPHA, CG2964, CG1090, IRK3, PYK, IRK2, SHAB, SLO, NRV2, EAG	1259	25	7918	3.2703415409054806	0.15883625401238732	0.0066305714153939155	0.2673294948815519
GOTERM_CC_FAT	GO:0034703~cation channel complex	13	0.6487025948103792	4.976026571155673E-4	KCNQ, SH, ELK, CAC, SHAB, NACP60E, SLO, CG10830, CA-ALPHA1D, CG10440, CA-BETA, EAG, PARA	745	28	4786	2.982646212847555	0.15568278751139386	0.008425654065448596	0.675504070412758
GOTERM_MF_FAT	GO:0005262~calcium channel activity	12	0.5988023952095809	8.003138017095414E-4	NOMPC, PYX, BRP, TRPA1, PAIN, CA-ALPHA1D, CA-BETA, CAC, CA-ALPHA1T, IAV, CG4587, NA	1259	25	7918	3.0187768069896745	0.5595020313764496	0.02251623474796749	1.2607871262903303
GOTERM_CC_FAT	GO:0034702~ion channel complex	16	0.7984031936127743	0.01045736208651247	KCNQ, SH, ELK, CAC, SHAB, NACP60E, GLUCLALPHA, SLO, CG10830, RDL, CA-ALPHA1D, CA-BETA, CG10440, PHCL, EAG, PARA	745	52	4786	1.9766649457924625	0.9719628351236214	0.11231720359730413	13.33815692188498
GOTERM_CC_FAT	GO:0008076~voltage-gated potassium channel complex	8	0.39920159680638717	0.019453507215687223	SLO, CG10830, ELK, SH, KCNQ, CG10440, SHAB, EAG	745	19	4786	2.7049099258212648	0.9987434354074542	0.1651670350319412	23.472910620176236
GOTERM_CC_FAT	GO:0034705~potassium channel complex	8	0.39920159680638717	0.019453507215687223	SLO, CG10830, ELK, SH, KCNQ, CG10440, SHAB, EAG	745	19	4786	2.7049099258212648	0.9987434354074542	0.1651670350319412	23.472910620176236
SP_PIR_KEYWORDS	potassium channel	5	0.249500998003992	0.02063917334686828	SLO, SH, KCNQ, SHAB, EAG	1930	8	12980	4.203367875647668	0.9992651746312322	0.15448647037425267	24.779312191980686
UP_SEQ_FEATURE	repeat:I	4	0.19960079840319359	0.022114454466248427	CA-ALPHA1D, CAC, NACP60E, PARA	419	5	2975	5.68019093078759	0.9999999999983054	0.6474078572939075	30.37018968562868
UP_SEQ_FEATURE	repeat:IV	4	0.19960079840319359	0.022114454466248427	CA-ALPHA1D, CAC, NACP60E, PARA	419	5	2975	5.68019093078759	0.9999999999983054	0.6474078572939075	30.37018968562868
UP_SEQ_FEATURE	repeat:III	4	0.19960079840319359	0.022114454466248427	CA-ALPHA1D, CAC, NACP60E, PARA	419	5	2975	5.68019093078759	0.9999999999983054	0.6474078572939075	30.37018968562868
UP_SEQ_FEATURE	repeat:II	4	0.19960079840319359	0.022114454466248427	CA-ALPHA1D, CAC, NACP60E, PARA	419	5	2975	5.68019093078759	0.9999999999983054	0.6474078572939075	30.37018968562868
INTERPRO	IPR013099:Ion transport 2	6	0.29940119760479045	0.03378384551815912	CG8713, CG34396, SK, TASK6, CG10864, TASK7	1670	12	10196	3.0526946107784427	1.0	0.5227103727586073	43.57790429560725
GOTERM_BP_FAT	GO:0044057~regulation of system process	10	0.499001996007984	0.040092989635941365	EAAT1, SH, KCNQ, BRP, RDL, SHAB, CAPA, BETA-SPEC, EAG, AMPH	1113	34	7937	2.097404999735743	1.0	0.364169012099711	51.14167188863722
INTERPRO	IPR003280:Potassium channel, two pore-domain	5	0.249500998003992	0.04520645278576072	CG8713, CG34396, TASK6, CG10864, TASK7	1670	9	10196	3.391882900864937	1.0	0.6006805209404278	53.71482607379154
INTERPRO	IPR003091:Voltage-dependent potassium channel	4	0.19960079840319359	0.0915671276408835	SLO, SH, KCNQ, SHAB	1670	7	10196	3.4887938408896493	1.0	0.7831491871085375	79.7944714625542
UP_SEQ_FEATURE	short sequence motif:Selectivity filter	3	0.14970059880239522	0.1474344926067514	SH, SHAB, EAG	419	5	2975	4.260143198090692	1.0	0.9899769240051349	92.43670438375156
SP_PIR_KEYWORDS	calcium transport	5	0.249500998003992	0.17298128375081814	NCKX30C, CA-P60A, CA-ALPHA1D, CG1090, CAC	1930	15	12980	2.2417962003454233	1.0	0.5836383124321263	92.52170605251733
UP_SEQ_FEATURE	domain:BTB	5	0.249500998003992	0.2397902108526186	AB, FRU, GPRS, BAB1, BAB2	419	18	2975	1.9722885176345797	1.0	0.9988651838064893	98.81775980243154
INTERPRO	IPR003131:Potassium channel, voltage dependent, Kv, tetramerisation	4	0.19960079840319359	0.31198870254051264	CG10830, SH, CG10440, SHAB	1670	12	10196	2.035129740518962	1.0	0.986816045833462	99.8025054674988
GOTERM_BP_FAT	GO:0008016~regulation of heart contraction	4	0.19960079840319359	0.35243805984026233	KCNQ, SHAB, CAPA, EAG	1113	15	7937	1.9016471997604074	1.0	0.9398354925860978	99.95026513041947
INTERPRO	IPR000210:BTB/POZ-like	14	0.6986027944111777	0.3967889384644182	SH, CHINMO, CG32121, SHAB, FRU, GPRS, BAB1, BAB2, AB, MAMO, CG10830, CG7058, CG10440, CG34376	1670	72	10196	1.1871590153027278	1.0	0.995489285347792	99.97790683118856
SMART	SM00225:BTB	14	0.6986027944111777	0.4348657429118453	SH, CHINMO, CG32121, SHAB, FRU, GPRS, BAB1, BAB2, AB, MAMO, CG10830, CG7058, CG10440, CG34376	811	72	4824	1.1565967940813808	1.0	0.9159543721121262	99.93768370828948
INTERPRO	IPR011333:BTB/POZ fold	15	0.7485029940119761	0.4578218039911818	SH, CHINMO, CG32121, SHAB, FRU, GPRS, BAB1, BAB2, AB, MAMO, CG10830, CG7058, CG10440, CG34376, SKPB	1670	81	10196	1.1306276336216454	1.0	0.9981223364184131	99.99626068515339
INTERPRO	IPR013069:BTB/POZ	10	0.499001996007984	0.6459701517232193	MAMO, AB, CG7058, CHINMO, CG32121, FRU, CG34376, GPRS, BAB1, BAB2	1670	59	10196	1.034811732467269	1.0	0.9999333445031465	99.9999969070543
Annotation Cluster 7	Enrichment Score: 3.6453235456420123
Category	Term	Count	%	PValue	Genes	List Total	Pop Hits	Pop Total	Fold Enrichment	Bonferroni	Benjamini	FDR
INTERPRO	IPR002213:UDP-glucuronosyl/UDP-glucosyltransferase	21	1.0479041916167664	4.587008554022659E-8	UGT86DJ, CG11289, CG5724, UGT86DH, UGT37B1, UGT35A, UGT86DG, UGT86DC, CG18869, CG10178, UGT86DD, UGT35B, CG30438, CG5999, CG17323, CG17324, CG4302, CG16732, DOT, CG10168, CG15661	1670	35	10196	3.6632335329341315	7.008703605226874E-5	8.761148153846321E-6	7.638527781406168E-5
KEGG_PATHWAY	dme00983:Drug metabolism	28	1.3972055888223553	5.772454031955549E-7	UGT86DJ, CG15117, ALPHA-EST5, UGT86DH, UGT37B1, ALPHA-EST2, CG6330, UGT86DG, ALPHA-EST1, ALPHA-EST10, CG10178, UGT86DD, CG17323, CG15661, JHEDUP, SU(R), CG11289, UGT35A, UGT86DC, UGT35B, PYD3, CG17224, CG5999, EST-6, CG4302, CRMP, RY, ALPHA-EST7	364	60	2054	2.6333333333333333	5.656846577950514E-5	2.8284632899944206E-5	6.382645852176516E-4
KEGG_PATHWAY	dme00053:Ascorbate and aldarate metabolism	17	0.8483033932135728	4.1437685533296975E-5	UGT86DJ, CG11289, UGT86DH, UGT37B1, UGT35A, ALDH, UGT86DC, UGT86DG, UGT86DD, UGT35B, CG10178, CG5999, CG17323, CG4302, CG15661, CG6910, CG9629	364	33	2054	2.9069264069264067	0.00405274270383138	0.0013527433239761688	0.045808547654757614
GOTERM_MF_FAT	GO:0015020~glucuronosyltransferase activity	16	0.7984031936127743	8.826194781215576E-5	UGT86DJ, CG11289, UGT86DH, CG5724, UGT37B1, UGT35A, UGT86DC, UGT86DG, CG10178, UGT86DD, UGT35B, ACT57B, CG5999, CG17323, CG4302, CG15661	1259	34	7918	2.9595851048918376	0.0864199009894776	0.004294761656508772	0.13978122355129408
KEGG_PATHWAY	dme00500:Starch and sucrose metabolism	24	1.1976047904191618	9.732223309110454E-5	UGT86DJ, CG11289, CG15117, UGT86DH, UGT37B1, UGT35A, UGT86DG, UGT86DC, CG10178, UGT86DD, UGT35B, CG9485, CG5999, CG17323, CG4302, CG5177, AMY-P, PGI, CG15661, GLYP, TREH, UGP, PGM, TPS1	364	60	2054	2.257142857142857	0.00949270012552994	0.0023816700581537065	0.1075575897915737
KEGG_PATHWAY	dme00040:Pentose and glucuronate interconversions	18	0.8982035928143712	1.8795470323857276E-4	UGT86DJ, CG11289, CG15117, UGT86DH, UGT37B1, UGT35A, UGT86DG, UGT86DC, CG10178, UGT86DD, UGT35B, CG5999, CG17323, CG12766, CG4302, CG15661, UGP, CG10863	364	40	2054	2.539285714285714	0.01825265723222569	0.003677479878282486	0.2076272217347297
KEGG_PATHWAY	dme00150:Androgen and estrogen metabolism	15	0.7485029940119761	3.2818422608948733E-4	UGT86DJ, CG11289, UGT86DH, UGT37B1, UGT35A, UGT86DC, UGT86DG, UGT86DD, UGT35B, CG10178, CG5999, CG17323, CG4302, CG7724, CG15661	364	31	2054	2.730414746543779	0.03165546733006708	0.005346876438714676	0.36227856147657
KEGG_PATHWAY	dme00830:Retinol metabolism	15	0.7485029940119761	0.0019901775350030437	UGT86DJ, CG11289, UGT86DH, PDH, UGT37B1, UGT35A, UGT86DC, UGT86DG, UGT86DD, UGT35B, CG10178, CG5999, CG17323, CG4302, CG15661	364	36	2054	2.351190476190476	0.17735600013385833	0.02750490575203246	2.1786698703130547
SP_PIR_KEYWORDS	glycosyltransferase	36	1.7964071856287425	0.0033551543000890477	UGT86DJ, CG5724, UGT86DH, UGT37B1, CG6330, CG3253, UGT86DG, UGT86DD, CG10178, CG2781, CG30438, CG16758, CG17173, CG9485, CG17323, CG17324, CG16732, CG15661, PGANT4, CG34452, PGANT2, CG11289, UGT35A, UGT86DC, CG18869, UGT35B, FUCTA, CG17224, CG5999, MGAT2, CG4302, DOT, CG10168, GLYP, TPS1, PRAT2	1930	149	12980	1.6249261049483603	0.6874013645951279	0.03801957255088095	4.484948263006006
KEGG_PATHWAY	dme00860:Porphyrin and chlorophyll metabolism	16	0.7984031936127743	0.006106897983919655	UGT86DJ, CG11289, CG15117, UGT86DH, UGT37B1, UGT35A, UGT86DC, UGT86DG, UGT86DD, UGT35B, CG10178, CG5999, ALAS, CG17323, CG4302, CG15661	364	44	2054	2.0519480519480524	0.45135895881274624	0.06452533020064954	6.548878656462421
KEGG_PATHWAY	dme00982:Drug metabolism	20	0.998003992015968	0.016191910085548114	FMO-1, UGT86DJ, FMO-2, CG11289, UGT86DH, PDH, UGT37B1, SE, UGT35A, UGT86DG, UGT86DC, CG10178, UGT86DD, UGT35B, GSTS1, ALDH-III, CG5999, CG17323, CG4302, CG15661	364	66	2054	1.7099567099567097	0.7980619455006297	0.10798383170838899	16.51481470624432
KEGG_PATHWAY	dme00980:Metabolism of xenobiotics by cytochrome P450	18	0.8982035928143712	0.046984259782084134	UGT86DJ, CG11289, UGT86DH, PDH, UGT37B1, SE, UGT35A, UGT86DC, UGT86DG, CG10178, UGT86DD, UGT35B, GSTS1, ALDH-III, CG5999, CG17323, CG4302, CG15661	364	64	2054	1.5870535714285714	0.9910503260648109	0.201146743100999	41.2636073260788
Annotation Cluster 8	Enrichment Score: 3.238276141034893
Category	Term	Count	%	PValue	Genes	List Total	Pop Hits	Pop Total	Fold Enrichment	Bonferroni	Benjamini	FDR
SP_PIR_KEYWORDS	hydrolase	271	13.522954091816366	5.467642359544837E-5	CG4467, CG15117, MYO28B1, CG32833, FAA, JON74E, CG17633, CG32834, CG5909, DHC93AB, JON66CII, CG4169, CG9485, CG31265, CG18641, CG15528, CG5849, CG18223, CG13311, CG31266, CG31269, AMY-P, CG11192, CG4271, HEXO1, CG10116, SER12, SPN-B, CG5853, CG4259, ADGF-D, CG17646, ADGF-C, CG7365, CG8945, CG1299, CG5421, CG31326, CG4653, CG31469, CG18135, CDASE, CG4096, CG8358, CG1718, CG9313, THETATRY, SER7, CG…	1930	1470	12980	1.2398505516196114	0.018740727028701887	9.952181136512195E-4	0.07462618182189074
INTERPRO	IPR001254:Peptidase S1 and S6, chymotrypsin/Hap	65	3.243512974051896	8.460181106831165E-5	CG34437, CG14990, CG4927, CG32833, CORIN, JON74E, TEQUILA, SPE, CG32834, CG5909, JON66CII, CG9631, CG17239, CG31265, JON66CI, CG8299, SPHEROIDE, CG17234, CG18223, CG31266, CG6067, CG31269, CG15046, CG11192, CG5390, CG4271, SER12, JON99CI, JON65AI, CG4259, CG16749, CG30371, CG30031, CG1299, CG6592, CG31326, CG4653, GRASS, ZETATRY, IOTATRY, EPSILONTRY, JON25BIII, THETATRY, CG4053, SER7, SP212, CG30…	1670	248	10196	1.6002028201661194	0.12126950809310266	0.0058589976407522615	0.14079019126914671
INTERPRO	IPR001314:Peptidase S1A, chymotrypsin	57	2.844311377245509	8.979760878478815E-5	CG34437, CG4927, CORIN, JON74E, SPE, CG32834, CG5909, JON66CII, CG17239, CG31265, JON66CI, CG8299, SPHEROIDE, CG17234, CG18223, CG31266, CG31269, CG5390, CG11192, CG4271, SER12, JON99CI, JON65AI, CG16749, CG30371, CG1299, CG30031, CG6592, CG31326, CG4653, GRASS, ZETATRY, IOTATRY, EPSILONTRY, JON25BIII, THETATRY, CG4053, SER7, SP212, CG8170, CG33462, CG34290, CG10472, CG3505, CG9897, CG11529, CG10…	1670	210	10196	1.6571770744225836	0.1282188899687462	0.005948191529900226	0.14943070790657265
SMART	SM00020:Tryp_SPc	65	3.243512974051896	1.449602780420188E-4	CG34437, CG14990, CG4927, CG32833, CORIN, JON74E, TEQUILA, SPE, CG32834, CG5909, JON66CII, CG9631, CG17239, CG31265, JON66CI, CG8299, SPHEROIDE, CG17234, CG18223, CG31266, CG6067, CG31269, CG15046, CG11192, CG5390, CG4271, SER12, JON99CI, JON65AI, CG4259, CG16749, CG30371, CG30031, CG1299, CG6592, CG31326, CG4653, GRASS, ZETATRY, IOTATRY, EPSILONTRY, JON25BIII, THETATRY, CG4053, SER7, SP212, CG30…	811	248	4824	1.55900719939541	0.03461462105890556	0.0058541143277838215	0.18731363173671856
INTERPRO	IPR018114:Peptidase S1/S6, chymotrypsin/Hap, active site	52	2.5948103792415167	1.7562777824655756E-4	CG4927, CORIN, TEQUILA, JON74E, SPE, CG5909, CG9631, JON66CII, CG17239, CG31265, JON66CI, CG8299, CG17234, CG31269, CG5390, CG11192, SER12, JON99CI, JON65AI, CG16749, CG30371, CG1299, CG30031, CG6592, CG31326, CG4653, GRASS, ZETATRY, IOTATRY, EPSILONTRY, JON25BIII, THETATRY, CG4053, SP212, SER7, CG8170, CG30187, CG33462, CG34290, CG10472, CG3505, CG11529, CG10232, CG10469, CG10663, JON44E, CG3700…	1670	191	10196	1.662200206916011	0.23538497995024166	0.010269322612923015	0.29206306325726406
GOTERM_MF_FAT	GO:0017171~serine hydrolase activity	74	3.6926147704590817	2.2145586981932308E-4	CG34437, CG14990, CG4927, CG32833, CORIN, JON74E, TEQUILA, SPE, CG32834, CG5909, JON66CII, CG9631, CG17239, CG31265, JON66CI, CG8299, SPHEROIDE, CG17234, CG18223, CG31266, CG6067, CG31269, CG15046, CG11192, CG5390, CG4271, PPK20, SER12, JON99CI, JON65AI, STV, CG4259, KRAKEN, CG16749, CG30371, CG30031, CG1299, CG6592, CG31326, CG4653, GRASS, ZETATRY, IOTATRY, JON25BIII, EPSILONTRY, THETATRY, CG405…	1259	310	7918	1.5012734120781983	0.20291656892079257	0.008364668886487903	0.3503750863046551
GOTERM_MF_FAT	GO:0004252~serine-type endopeptidase activity	68	3.3932135728542914	2.450584684692272E-4	CG34437, CG14990, CG4927, CG32833, CORIN, JON74E, TEQUILA, SPE, CG32834, CG5909, JON66CII, CG9631, CG17239, CG31265, JON66CI, CG8299, SPHEROIDE, CG17234, CG18223, CG31266, CG6067, CG31269, CG15046, CG11192, CG5390, CG4271, SER12, JON99CI, JON65AI, STV, CG4259, CG16749, CG30371, CG30031, CG1299, CG6592, CG31326, CG4653, GRASS, ZETATRY, IOTATRY, EPSILONTRY, JON25BIII, THETATRY, CG4053, SER7, SP212,…	1259	280	7918	1.5273573130602518	0.22195477308122502	0.00861682000895203	0.3876498961973174
SP_PIR_KEYWORDS	Serine protease	37	1.8463073852295409	2.4833326665902E-4	CG4927, CORIN, JON74E, SPE, EPSILONTRY, THETATRY, CG17239, CG4053, SER7, CG31265, CG8170, CG8299, CG17234, CG34290, CG31269, CG10472, CG11192, SER12, CG11529, CG10232, JON99CI, CG16749, CG1299, CG30031, CG10663, JON44E, CG6592, CG3700, ALPHATRY, GRASS, CG17475, ZETATRY, CG17571, CG17477, CG11911, IOTATRY, RHO	1930	135	12980	1.843254653617348	0.08234518797866475	0.0037292889016331543	0.33852756553530705
GOTERM_BP_FAT	GO:0006508~proteolysis	136	6.786427145708583	2.5552687504716104E-4	CG4467, CG34437, CG4927, CG32833, JON74E, SPE, CG17633, CG5909, CG32834, CG4725, JON66CII, CG8539, CG4169, CG31265, CG8299, CG5849, CG18223, CG31198, CG31266, CG31269, CG11192, CG6154, CG5390, CG4271, CG4661, CG3731, SER12, JON99CI, ANCE-2, CG4259, ANCE-3, BACE, ANCE-5, CG7220, CG8945, SP1029, CG1299, DECAY, CG8550, TACE, CG31326, CG4653, HIW, CG4096, CG8358, CG9416, JON25BIII, THETATRY, CG32473,…	1113	731	7937	1.3267306044840053	0.4493916366947597	0.011195938564279584	0.4463333263240554
GOTERM_MF_FAT	GO:0008236~serine-type peptidase activity	73	3.642714570858283	3.0793452569928775E-4	CG34437, CG14990, CG4927, CG32833, CORIN, JON74E, TEQUILA, SPE, CG32834, CG5909, JON66CII, CG9631, CG17239, CG31265, JON66CI, CG8299, SPHEROIDE, CG17234, CG18223, CG31266, CG6067, CG31269, CG15046, CG11192, CG5390, CG4271, PPK20, SER12, JON99CI, JON65AI, STV, CG4259, CG16749, CG30371, CG30031, CG1299, CG6592, CG31326, CG4653, GRASS, ZETATRY, IOTATRY, JON25BIII, EPSILONTRY, THETATRY, CG4053, SER7,…	1259	308	7918	1.4906027253128127	0.27048366119531564	0.010457387776281024	0.4868842493463976
GOTERM_MF_FAT	GO:0008233~peptidase activity	133	6.636726546906188	9.145898086405573E-4	CG4467, CG34437, CG4927, CG32833, JON74E, SPE, CG17633, CG5909, CG32834, JON66CII, CG4725, CG4169, CG8539, CG31265, CG8299, CG5849, CG18223, CG31198, CG31266, CG31269, CG11192, CG6154, CG5390, CG4271, CG3731, SER12, JON99CI, ANCE-2, CG4259, ANCE-3, BACE, ANCE-5, CG8945, SP1029, CG1299, DECAY, CG8550, TACE, CG31326, CG4653, KAZ1-ORFB, CG4096, CG8358, CG9416, JON25BIII, THETATRY, CG32473, SER7, CG8…	1259	648	7918	1.290822130046382	0.6081861797319164	0.025005523356517623	1.4395937519537383
GOTERM_MF_FAT	GO:0070011~peptidase activity, acting on L-amino acid peptides	124	6.187624750499002	0.002275641009997555	CG4467, CG34437, CG4927, CG32833, JON74E, CG17633, SPE, CG5909, CG32834, JON66CII, CG4725, CG4169, CG8539, CG31265, CG8299, CG5849, CG18223, CG31198, CG31266, CG31269, CG11192, CG6154, CG5390, CG4271, CG3731, SER12, JON99CI, ANCE-2, CG4259, ANCE-3, BACE, ANCE-5, CG8945, SP1029, CG1299, DECAY, CG8550, TACE, CG31326, CG4653, CG4096, CG8358, JON25BIII, THETATRY, CG32473, SER7, CG8170, CG30187, CG856…	1259	612	7918	1.2742658090506522	0.9029871501979225	0.054031037750714495	3.546025812933573
PIR_SUPERFAMILY	PIRSF001135:trypsin	20	0.998003992015968	0.00420280363976887	CG11529, JON99CI, CG32833, CG10232, JON25BIII, EPSILONTRY, THETATRY, CG16749, CG4053, CG31265, CG8299, CG30031, CG31266, CG31269, ALPHATRY, CG17475, ZETATRY, CG17571, CG17477, IOTATRY	441	61	2596	1.9300397754730305	0.778597809943077	0.39503910271902487	5.61570512496512
GOTERM_MF_FAT	GO:0004175~endopeptidase activity	89	4.441117764471058	0.02616317087398991	CG34437, CG14990, HH, CG4927, CG32833, CORIN, JON74E, TEQUILA, SPE, CG32834, CG5909, JON66CII, CG4725, CG9631, CG4169, CG17239, CG6512, CG31265, CG8299, JON66CI, CG17234, SPHEROIDE, CG18223, CG31266, CG6067, CG31269, CG15046, CG11192, CG5390, CG4271, CG3731, SER12, JON99CI, CG4259, STV, BACE, JON65AI, NEP5, CG13650, CG16749, CG30371, NEP1, CG30031, CG1299, DECAY, NEP3, CG8550, TACE, CG6592, CG313…	1259	457	7918	1.2247954769423823	0.9999999999983787	0.31412005312321956	34.30454158759366
SP_PIR_KEYWORDS	Protease	48	2.3952095808383236	0.10387828343251086	CG4096, CG4927, HH, CORIN, JON74E, SPE, CG17633, EPSILONTRY, THETATRY, CG17239, CG4053, SER7, CG31265, CG8170, CG8299, CG17234, CG34290, CG31269, CG10472, CG11192, ANCE, SER12, CG11529, CG10232, JON99CI, BACE, CG16749, CG1299, CG30031, DECAY, CALPA, CG10663, JON44E, TACE, CG6592, TRBD, TIMP, CG3700, ALPHATRY, GRASS, CG17475, ZETATRY, CG17571, CG17477, KAZ1-ORFB, CG11911, IOTATRY, RHO	1930	264	12980	1.22279792746114	1.0	0.4372861335900611	77.63098678141868
Annotation Cluster 9	Enrichment Score: 3.0929439484762264
Category	Term	Count	%	PValue	Genes	List Total	Pop Hits	Pop Total	Fold Enrichment	Bonferroni	Benjamini	FDR
GOTERM_BP_FAT	GO:0051146~striated muscle cell differentiation	28	1.3972055888223553	4.563480295306004E-8	HBS, LMD, MF, MP20, FRQ1, FRQ2, ACT88F, SNS, SLS, PRM, TWI, GAD1, IF, SGG, SCGDELTA, UP, STY, HTL, MHC, FAS2, MICAL, WIT, FUTSCH, KIRRE, ROLS, FLN, UNC-104, RST	1113	65	7937	3.071891630382196	1.0655159026418115E-4	1.77593868482262E-5	7.987930222830286E-5
GOTERM_BP_FAT	GO:0042692~muscle cell differentiation	29	1.4471057884231537	2.739974274059844E-7	HBS, MF, LMD, MP20, FRQ1, FRQ2, ACT88F, SNS, SLS, PRM, TWI, GAD1, IF, EGFR, SGG, SCGDELTA, UP, STY, HTL, MHC, FAS2, MICAL, WIT, FUTSCH, KIRRE, ROLS, FLN, UNC-104, RST	1113	74	7937	2.7946504455938417	6.395794624647344E-4	7.108459344384865E-5	4.7960505275002063E-4
INTERPRO	IPR013162:CD80-like, immunoglobulin C2-set	11	0.5489021956087825	2.9758018196770786E-4	FAS3, NRM, CG14372, CG12484, KIRRE, BEAT-IIIA, SNS, CG34114, CG12950, HBS, RST	1670	19	10196	3.534699023006618	0.36540621071572876	0.01670228425451803	0.4943939181353607
GOTERM_BP_FAT	GO:0000768~syncytium formation by plasma membrane fusion	8	0.39920159680638717	0.03319318512576161	LMD, MP20, KIRRE, SNS, ROLS, SLS, HBS, RST	1113	23	7937	2.4804093909918357	1.0	0.3270528820954617	44.61583593322577
GOTERM_BP_FAT	GO:0014902~myotube differentiation	8	0.39920159680638717	0.03319318512576161	LMD, MP20, KIRRE, SNS, ROLS, SLS, HBS, RST	1113	23	7937	2.4804093909918357	1.0	0.3270528820954617	44.61583593322577
GOTERM_BP_FAT	GO:0006949~syncytium formation	8	0.39920159680638717	0.03319318512576161	LMD, MP20, KIRRE, SNS, ROLS, SLS, HBS, RST	1113	23	7937	2.4804093909918357	1.0	0.3270528820954617	44.61583593322577
GOTERM_BP_FAT	GO:0007520~myoblast fusion	8	0.39920159680638717	0.03319318512576161	LMD, MP20, KIRRE, SNS, ROLS, SLS, HBS, RST	1113	23	7937	2.4804093909918357	1.0	0.3270528820954617	44.61583593322577
GOTERM_BP_FAT	GO:0007522~visceral muscle development	5	0.249500998003992	0.039958210458210505	KIRRE, SNS, SLS, JEB, HTL	1113	10	7937	3.565588499550764	1.0	0.3659244409986988	51.02145270953733
Annotation Cluster 10	Enrichment Score: 3.0600400840422033
Category	Term	Count	%	PValue	Genes	List Total	Pop Hits	Pop Total	Fold Enrichment	Bonferroni	Benjamini	FDR
GOTERM_MF_FAT	GO:0015370~solute:sodium symporter activity	26	1.2974051896207583	3.173043580337376E-6	EAAT1, EAAT2, CG8083, CG9826, SERT, CG15279, CG6723, CG1698, PICOT, CG3649, INE, CG42235, CG7720, CG7708, L(2)08717, CG5549, CG5687, CG7881, CG13796, CG13794, SMVT, CG13795, CG9657, CG15096, CG8850, CG16700	1259	62	7918	2.6373722104076456	0.003243928837580179	4.0606775481211166E-4	0.00502835207525365
GOTERM_MF_FAT	GO:0015293~symporter activity	30	1.4970059880239521	1.9845756121697108E-5	EAAT1, EAAT2, CG1090, CG8083, CG9826, SERT, CG15279, CG6723, CG1698, PICOT, CG3649, INE, CG42235, SUT2, CG7720, CG7708, NCKX30C, L(2)08717, CG5549, CG5687, CG7881, CG13796, SMVT, CG13794, CG13795, CG9657, CG3036, CG15096, CG8850, CG16700	1259	84	7918	2.2461136956768413	0.0201171506321417	0.0013538997113280438	0.03144586448624587
GOTERM_MF_FAT	GO:0015294~solute:cation symporter activity	28	1.3972055888223553	5.9917109128839085E-5	EAAT1, EAAT2, CG8083, CG9826, SERT, CG15279, CG6723, CG1698, PICOT, CG3649, INE, CG42235, CG7720, SUT2, CG7708, L(2)08717, CG5549, CG5687, CG7881, CG13796, SMVT, CG13794, CG13795, CG9657, CG3036, CG15096, CG8850, CG16700	1259	80	7918	2.201191421763304	0.059512534609916234	0.003402916795065325	0.09491121993655538
GOTERM_MF_FAT	GO:0005275~amine transmembrane transporter activity	22	1.097804391217565	1.2553178193808689E-4	CG9413, CG4630, EAAT1, EAAT2, CG5549, CG8925, SERT, CG15279, CG17119, CG13796, CG6006, CG1139, CG7255, CG8785, CG7888, CG1698, CG13743, CG1607, CG12531, CG7708, CG16700, CG8850	1259	58	7918	2.3855276492016104	0.120632705471444	0.005342039187946623	0.19875080026076075
SP_PIR_KEYWORDS	Symport	13	0.6487025948103792	2.204518827642398E-4	NCKX30C, CG5549, CG1090, SERT, CG15279, CG13796, CG13794, CG13795, CG1698, PICOT, INE, CG7708, CG8850	1930	27	12980	3.2381500671656114	0.07344767633272731	0.003461484306951701	0.3005726992185931
GOTERM_MF_FAT	GO:0015171~amino acid transmembrane transporter activity	18	0.8982035928143712	7.292236143088268E-4	CG9413, EAAT1, EAAT2, CG5549, CG15279, CG17119, CG13796, CG1139, CG7255, CG8785, CG7888, CG1698, CG13743, CG1607, CG12531, CG7708, CG16700, CG8850	1259	48	7918	2.358419380460683	0.5262129776653957	0.021116636773554465	1.1493996660058237
GOTERM_MF_FAT	GO:0005416~cation:amino acid symporter activity	8	0.39920159680638717	0.0017801011900672738	EAAT1, EAAT2, CG1698, CG5549, CG15279, CG7708, CG8850, CG16700	1259	13	7918	3.870226675627787	0.83869333139146	0.0435231856904692	2.7840345226784136
GOTERM_MF_FAT	GO:0015296~anion:cation symporter activity	14	0.6986027944111777	0.00326229242244998	EAAT1, EAAT2, L(2)08717, CG5687, CG9826, CG7881, CG6723, CG9657, CG3036, PICOT, CG3649, CG15096, CG42235, CG7720	1259	37	7918	2.379666401906275	0.9647767290049238	0.07165943840826938	5.046566283410181
GOTERM_MF_FAT	GO:0005328~neurotransmitter:sodium symporter activity	10	0.499001996007984	0.006175951786193957	CG13796, CG13794, EAAT2, CG13795, CG1698, CG5549, SERT, INE, CG15279, CG8850	1259	23	7918	2.7343992816935456	0.9982423618097744	0.11915683322125792	9.351126508117424
GOTERM_MF_FAT	GO:0005326~neurotransmitter transporter activity	11	0.5489021956087825	0.0109607062834064	CG13796, CG13794, EAAT2, CG13795, CG1698, CG5549, SERT, CPX, INE, CG15279, CG8850	1259	29	7918	2.3855276492016104	0.9999874492057963	0.1825216276022663	16.025615931284733
INTERPRO	IPR000175:Sodium:neurotransmitter symporter	9	0.4491017964071856	0.018804628563296347	CG13796, CG13794, CG13795, CG1698, CG5549, SERT, INE, CG15279, CG8850	1670	22	10196	2.4976592270005447	0.9999999999997474	0.36443152990628835	27.103269488653027
PIR_SUPERFAMILY	PIRSF002444:gamma-aminobutyric acid transporter	3	0.14970059880239522	0.33815938793653144	SERT, CG15279, CG8850	441	7	2596	2.522837706511176	1.0	0.9997277395572312	99.65306612295136
Annotation Cluster 11	Enrichment Score: 2.6638290164652014
Category	Term	Count	%	PValue	Genes	List Total	Pop Hits	Pop Total	Fold Enrichment	Bonferroni	Benjamini	FDR
INTERPRO	IPR013053:Hormone binding	13	0.6487025948103792	0.001704352749175274	CG3246, CG17189, CG14259, TO, CG13618, CG2650, CG31207, CG11852, CG7079, CG31189, CG5867, CG5945, CG34316	1670	30	10196	2.645668662674651	0.9262056277286471	0.071765284157433	2.80063446543104
INTERPRO	IPR004272:Odorant binding protein	12	0.5988023952095809	0.002219456734088007	CG3246, CG17189, CG31189, CG5867, CG14259, CG5945, TO, CG13618, CG2650, CG31207, CG11852, CG7079	1670	27	10196	2.713506320691949	0.9664627635793256	0.08999783777520998	3.632449052507991
SMART	SM00700:JHBP	12	0.5988023952095809	0.002695918641693544	CG3246, CG17189, CG31189, CG5867, CG14259, CG5945, TO, CG13618, CG2650, CG31207, CG11852, CG7079	811	27	4824	2.643649815043157	0.48107342483551385	0.06349394162294253	3.431069964209532
Annotation Cluster 12	Enrichment Score: 2.456106154718164
Category	Term	Count	%	PValue	Genes	List Total	Pop Hits	Pop Total	Fold Enrichment	Bonferroni	Benjamini	FDR
COG_ONTOLOGY	Amino acid transport and metabolism	25	1.2475049900199602	2.5190700763032298E-6	CG4467, CG9444, CG8773, CG6225, SDA, CG32473, CG1315, CG9512, GDH, CG42335, CG31198, CG6465, CG6726, CG8745, DDC, ODC1, CG9806, ODC2, CG10062, TDC1, CG6385, SP1029, CG31233, OME, CG3270	224	53	1237	2.6048685983827498	8.312596206849765E-5	4.156384481079911E-5	0.002198752610149679
GOTERM_MF_FAT	GO:0008237~metallopeptidase activity	44	2.19560878243513	7.289161971971518E-4	CG8773, CG4467, CG4096, CG8358, SDA, CG17633, CG4725, CG8539, CG4169, CG32473, CG6512, CG5849, CG8560, CG42335, CG42370, CG31198, PPN, CG6465, CG7025, CG6154, CG14528, CG6726, ANCE, CG3731, ANCE-2, ANCE-3, CG9806, ANCE-5, NEP5, CG13650, CG8945, NEP1, SP1029, NEP3, CG13283, CG8550, TACE, CG31233, TIMP, CG31343, CG42264, CG12374, CG4678, CG31619	1259	168	7918	1.6471500434963502	0.526063699492729	0.021721853188080176	1.1489177348250834
GOTERM_MF_FAT	GO:0008238~exopeptidase activity	30	1.4970059880239521	0.0017337559122464815	CG4467, CG8773, SDA, CG6225, CG17633, CG8539, CG32473, CG5849, CG8560, CG11034, CG42335, CG31198, CG11319, CG7025, CG6154, ANCE, CG5618, SER12, ANCE-2, CG9806, ANCE-3, ANCE-5, CG8945, SP1029, CG31233, OME, CG31343, CG42264, CG4678, CG12374	1259	106	7918	1.7799391550646664	0.8308394239480617	0.04345043424745043	2.71248175678912
INTERPRO	IPR014782:Peptidase M1, membrane alanine aminopeptidase, N-terminal	11	0.5489021956087825	0.002877692237788257	CG8773, CG4467, CG42335, CG31198, CG31233, SDA, CG9806, CG31343, CG32473, SP1029, CG5849	1670	24	10196	2.7983033932135726	0.9877649766459635	0.10941821028016263	4.68566286205141
INTERPRO	IPR001930:Peptidase M1, membrane alanine aminopeptidase	9	0.4491017964071856	0.01002974320350086	CG4467, CG31198, CG31233, SDA, CG9806, CG31343, CG32473, SP1029, CG5849	1670	20	10196	2.7474251497005993	0.9999997955250894	0.2563673288233389	15.453105954008805
PIR_SUPERFAMILY	PIRSF005502:membrane alanyl aminopeptidase	4	0.19960079840319359	0.03699932291860223	CG31198, CG31233, CG31343, CG32473	441	5	2596	4.709297052154195	0.9999986249448845	0.7767958659837589	40.39096670586242
SP_PIR_KEYWORDS	Aminopeptidase	11	0.5489021956087825	0.07331533132751566	CG8773, CG4467, CG42335, CG31198, CG31233, SDA, CG6225, CG9806, CG31343, SP1029, CG5849	1930	41	12980	1.8043725514975357	0.999999999996382	0.3553741163309895	64.64030481847296
GOTERM_MF_FAT	GO:0004177~aminopeptidase activity	12	0.5988023952095809	0.0900579838679519	CG8773, CG4467, CG42335, CG31198, CG31233, SDA, CG6225, CG9806, CG31343, CG32473, SP1029, CG5849	1259	45	7918	1.6770982261053746	1.0	0.6122695732478624	77.58848381654369
Annotation Cluster 13	Enrichment Score: 2.4453543894119893
Category	Term	Count	%	PValue	Genes	List Total	Pop Hits	Pop Total	Fold Enrichment	Bonferroni	Benjamini	FDR
INTERPRO	IPR001071:Cellular retinaldehyde binding/alpha-tocopherol transport	11	0.5489021956087825	1.6511550777113088E-4	CG31826, CG33966, CG5958, CG33965, CG10026, CG31636, CG10300, CG10657, CG12926, CG3823, CG5973	1670	18	10196	3.7310711909514307	0.2230018636981853	0.010041932774042528	0.2746040962903651
GOTERM_MF_FAT	GO:0019842~vitamin binding	31	1.5469061876247505	2.220055316245054E-4	NC73EF, CG3091, PH4ALPHAMP, B, CG10657, CG6574, ALAS, GOT1, CG8129, CG33966, CG33965, CG10300, CG12926, GAD1, CG3999, CG8745, CG5618, DDC, CG6188, CG1516, TDC1, CG9030, SPAT, CG14694, CG10026, CG5958, CG18537, GLYP, CG1544, CG3823, CG5973	1259	99	7918	1.9693198867146446	0.203365183477618	0.008087082981010907	0.35124329776657914
INTERPRO	IPR001251:Cellular retinaldehyde-binding/triple function, C-terminal	15	0.7485029940119761	3.48960925575786E-4	CG3091, CG31826, CG31636, CG10657, CG18812, CG1902, CG33966, CG5958, CG10026, CG33965, CG10300, CG10301, CG12926, CG5973, CG3823	1670	33	10196	2.775176918889494	0.41333736456372383	0.018866378959454977	0.5795239465751112
SMART	SM00516:SEC14	15	0.7485029940119761	4.455412098599629E-4	CG3091, CG31826, CG31636, CG10657, CG18812, CG1902, CG33966, CG5958, CG10026, CG33965, CG10300, CG10301, CG12926, CG5973, CG3823	811	33	4824	2.7037327653850465	0.10263325192963468	0.015351044211142084	0.5746847738296257
GOTERM_MF_FAT	GO:0008431~vitamin E binding	7	0.34930139720558884	0.0035675780220596844	CG3091, CG33966, CG33965, CG10026, CG10300, CG12926, CG3823	1259	11	7918	4.002166221387825	0.9742605893370337	0.07491220986583358	5.506408416984199
GOTERM_MF_FAT	GO:0016918~retinal binding	4	0.19960079840319359	0.054951370226601806	CG5958, CG10026, CG10657, CG5973	1259	6	7918	4.1927455652634364	1.0	0.48194527116713937	59.16706989215176
GOTERM_MF_FAT	GO:0005501~retinoid binding	4	0.19960079840319359	0.12048811121520493	CG5958, CG10026, CG10657, CG5973	1259	8	7918	3.144559173947577	1.0	0.6843878998441901	86.92708681010632
GOTERM_MF_FAT	GO:0019840~isoprenoid binding	4	0.19960079840319359	0.2032601970276031	CG5958, CG10026, CG10657, CG5973	1259	10	7918	2.5156473391580616	1.0	0.835315768605096	97.27028909774005
Annotation Cluster 14	Enrichment Score: 2.3821442169797047
Category	Term	Count	%	PValue	Genes	List Total	Pop Hits	Pop Total	Fold Enrichment	Bonferroni	Benjamini	FDR
GOTERM_MF_FAT	GO:0015370~solute:sodium symporter activity	26	1.2974051896207583	3.173043580337376E-6	EAAT1, EAAT2, CG8083, CG9826, SERT, CG15279, CG6723, CG1698, PICOT, CG3649, INE, CG42235, CG7720, CG7708, L(2)08717, CG5549, CG5687, CG7881, CG13796, CG13794, SMVT, CG13795, CG9657, CG15096, CG8850, CG16700	1259	62	7918	2.6373722104076456	0.003243928837580179	4.0606775481211166E-4	0.00502835207525365
GOTERM_MF_FAT	GO:0015293~symporter activity	30	1.4970059880239521	1.9845756121697108E-5	EAAT1, EAAT2, CG1090, CG8083, CG9826, SERT, CG15279, CG6723, CG1698, PICOT, CG3649, INE, CG42235, SUT2, CG7720, CG7708, NCKX30C, L(2)08717, CG5549, CG5687, CG7881, CG13796, SMVT, CG13794, CG13795, CG9657, CG3036, CG15096, CG8850, CG16700	1259	84	7918	2.2461136956768413	0.0201171506321417	0.0013538997113280438	0.03144586448624587
GOTERM_MF_FAT	GO:0015294~solute:cation symporter activity	28	1.3972055888223553	5.9917109128839085E-5	EAAT1, EAAT2, CG8083, CG9826, SERT, CG15279, CG6723, CG1698, PICOT, CG3649, INE, CG42235, CG7720, SUT2, CG7708, L(2)08717, CG5549, CG5687, CG7881, CG13796, SMVT, CG13794, CG13795, CG9657, CG3036, CG15096, CG8850, CG16700	1259	80	7918	2.201191421763304	0.059512534609916234	0.003402916795065325	0.09491121993655538
GOTERM_MF_FAT	GO:0031420~alkali metal ion binding	20	0.998003992015968	6.492169039315832E-5	NCKX30C, PPK20, SH, KCNQ, PPK7, CG2964, ATPALPHA, CG1090, IRK3, PYK, IRK2, SHAB, NACP60E, SLO, PPK, PICOT, NRV2, EAG, CG7708, PARA	1259	48	7918	2.620465978289648	0.06432021309739366	0.0034929364572890975	0.10283486683468901
GOTERM_MF_FAT	GO:0008509~anion transmembrane transporter activity	29	1.4471057884231537	3.2832215359269247E-4	EAAT1, EAAT2, PRESTIN, CG9826, GLUCLALPHA, CG6723, CG9702, PICOT, CG3649, CG42235, CG7720, OATP58DC, L(2)08717, CG5687, OATP74D, CG31792, CG1907, CG7881, OATP33EA, CG9657, OATP33EB, CG5002, RDL, CG3036, CG9090, CG15096, PHCL, CG9717, CG5404	1259	92	7918	1.9824394792278206	0.2855605920418105	0.010788386252984061	0.5190412029202673
SP_PIR_KEYWORDS	Sodium transport	18	0.8982035928143712	3.340806650193051E-4	NCKX30C, PPK20, PPK7, NHE2, ATPALPHA, CG5687, CG1090, NACP60E, PPK, SMVT, CG6723, CG9657, PICOT, NRV2, CG42235, CG7720, CG7708, PARA	1930	48	12980	2.5220207253886007	0.10917851303049475	0.004613772616154921	0.45517140723946303
GOTERM_BP_FAT	GO:0006814~sodium ion transport	21	1.0479041916167664	0.003237654092176033	NCKX30C, PPK20, PPK7, NHE2, ATPALPHA, CHEB38B, CG5687, CG1090, CG33310, NACP60E, PPK, SMVT, CG6723, CG9657, PICOT, NRV2, TIPE, CG42235, CG7720, CG7708, PARA	1113	76	7937	1.9704568023833164	0.9994854341340893	0.07292598212055124	5.518294313179761
GOTERM_MF_FAT	GO:0015296~anion:cation symporter activity	14	0.6986027944111777	0.00326229242244998	EAAT1, EAAT2, L(2)08717, CG5687, CG9826, CG7881, CG6723, CG9657, CG3036, PICOT, CG3649, CG15096, CG42235, CG7720	1259	37	7918	2.379666401906275	0.9647767290049238	0.07165943840826938	5.046566283410181
GOTERM_MF_FAT	GO:0015103~inorganic anion transmembrane transporter activity	13	0.6487025948103792	0.011946210421418243	L(2)08717, PRESTIN, CG9826, CG7881, CG9702, CG5002, CG3036, PICOT, CG9090, CG3649, CG15096, CG5404, CG9717	1259	38	7918	2.151540487437816	0.9999954780858926	0.19118278806029898	17.341876705790106
GOTERM_MF_FAT	GO:0008507~sodium:iodide symporter activity	5	0.249500998003992	0.01482916376861863	CG6723, CG9657, CG5687, CG42235, CG7720	1259	7	7918	4.492227391353682	0.9999997731053926	0.21866752815408208	21.082294064075857
GOTERM_MF_FAT	GO:0015373~monovalent anion:sodium symporter activity	5	0.249500998003992	0.01482916376861863	CG6723, CG9657, CG5687, CG42235, CG7720	1259	7	7918	4.492227391353682	0.9999997731053926	0.21866752815408208	21.082294064075857
INTERPRO	IPR001734:Sodium/solute symporter	7	0.34930139720558884	0.025136633143381253	SMVT, CG6723, CG9657, CG5687, CG42235, CG7720, CG7708	1670	15	10196	2.849181636726547	1.0	0.43563564116921527	34.55364533448402
INTERPRO	IPR019900:Sodium/solute symporter, subgroup	6	0.29940119760479045	0.06447699001679368	SMVT, CG6723, CG9657, CG5687, CG42235, CG7720	1670	14	10196	2.616595380667237	1.0	0.6940066091323339	67.04026525165287
GOTERM_MF_FAT	GO:0005436~sodium:phosphate symporter activity	7	0.34930139720558884	0.10296006300167682	PICOT, L(2)08717, CG3036, CG9826, CG3649, CG15096, CG7881	1259	21	7918	2.0963727826317182	1.0	0.6464878771333565	82.12746351051656
GOTERM_MF_FAT	GO:0015114~phosphate transmembrane transporter activity	8	0.39920159680638717	0.10587061476987422	PICOT, L(2)08717, CG3036, CG9090, CG9826, CG3649, CG15096, CG7881	1259	26	7918	1.9351133378138936	1.0	0.6538984935810236	83.02464330411757
GOTERM_MF_FAT	GO:0005316~high affinity inorganic phosphate:sodium symporter activity	6	0.29940119760479045	0.14475888628390388	PICOT, L(2)08717, CG9826, CG3649, CG15096, CG7881	1259	18	7918	2.0963727826317182	1.0	0.7425654006170654	91.60973222037275
GOTERM_BP_FAT	GO:0006817~phosphate transport	3	0.14970059880239522	0.2558542714049201	PICOT, CG3036, CG9090	1113	7	7937	3.0562187139006545	1.0	0.8748722436655495	99.43311281257692
GOTERM_BP_FAT	GO:0015698~inorganic anion transport	5	0.249500998003992	0.2711173982375852	PICOT, CG3036, PRESTIN, CG9090, GLUCLALPHA	1113	19	7937	1.8766255260793492	1.0	0.8882148408990383	99.60558526292985
Annotation Cluster 15	Enrichment Score: 2.3682596253775685
Category	Term	Count	%	PValue	Genes	List Total	Pop Hits	Pop Total	Fold Enrichment	Bonferroni	Benjamini	FDR
GOTERM_BP_FAT	GO:0048737~imaginal disc-derived appendage development	56	2.7944111776447107	1.528369499481346E-4	KSR, HH, VN, CCT1, MBS, RN, DAD, VG, SOCS36E, CV-2, DS, HTH, DR, DALLY, IF, EGFR, ARA, IN, POT, PTC, TIMP, SHOT, CAUP, F, BY, CORA, FW, PKA-C3, SER, VRI, SS, DPP, FT, FJ, PIO, GBB, SGG, SCA, NET, CT, KN, SOB, ATO, TKV, SOG, SALR, DRL, HS3ST-B, DRM, DVE, FBL, BAB1, BAB2, SALM, TOW, RHO	1113	243	7937	1.6433988146077594	0.3001586081585038	0.008882851094061284	0.2671892359257244
GOTERM_BP_FAT	GO:0035114~imaginal disc-derived appendage morphogenesis	55	2.744510978043912	1.8355245222624259E-4	KSR, HH, VN, CCT1, MBS, RN, DAD, VG, SOCS36E, CV-2, DS, HTH, DR, DALLY, IF, EGFR, ARA, IN, POT, PTC, TIMP, SHOT, CAUP, F, BY, CORA, FW, PKA-C3, SER, VRI, SS, DPP, FT, FJ, PIO, GBB, SGG, NET, SCA, CT, KN, SOB, ATO, TKV, SOG, SALR, HS3ST-B, DRM, DVE, FBL, BAB1, BAB2, SALM, TOW, RHO	1113	239	7937	1.6410658366133224	0.3486019082420233	0.009274857985978158	0.3208047181764928
GOTERM_BP_FAT	GO:0035120~post-embryonic appendage morphogenesis	53	2.6447105788423153	2.1073583643408503E-4	KSR, HH, VN, CCT1, MBS, RN, DAD, VG, SOCS36E, CV-2, DS, HTH, DR, DALLY, IF, EGFR, ARA, IN, POT, PTC, TIMP, SHOT, CAUP, F, BY, CORA, FW, PKA-C3, SER, VRI, DPP, FT, FJ, PIO, GBB, SGG, NET, SCA, CT, KN, SOB, TKV, SOG, SALR, HS3ST-B, DRM, FBL, BAB1, DVE, BAB2, SALM, TOW, RHO	1113	229	7937	1.6504470783946767	0.3886710185647848	0.010200122967579328	0.36823203783332703
GOTERM_BP_FAT	GO:0048736~appendage development	56	2.7944111776447107	2.140050273274634E-4	KSR, HH, VN, CCT1, MBS, RN, DAD, VG, SOCS36E, CV-2, DS, HTH, DR, DALLY, IF, EGFR, ARA, IN, POT, PTC, TIMP, SHOT, CAUP, F, BY, CORA, FW, PKA-C3, SER, VRI, SS, DPP, FT, FJ, PIO, GBB, SGG, SCA, NET, CT, KN, SOB, ATO, TKV, SOG, SALR, DRL, HS3ST-B, DRM, DVE, FBL, BAB1, BAB2, SALM, TOW, RHO	1113	246	7937	1.6233573656491282	0.3933208529809128	0.009751266923017532	0.37393441811780503
GOTERM_BP_FAT	GO:0035107~appendage morphogenesis	55	2.744510978043912	2.5662618581866474E-4	KSR, HH, VN, CCT1, MBS, RN, DAD, VG, SOCS36E, CV-2, DS, HTH, DR, DALLY, IF, EGFR, ARA, IN, POT, PTC, TIMP, SHOT, CAUP, F, BY, CORA, FW, PKA-C3, SER, VRI, SS, DPP, FT, FJ, PIO, GBB, SGG, NET, SCA, CT, KN, SOB, ATO, TKV, SOG, SALR, HS3ST-B, DRM, DVE, FBL, BAB1, BAB2, SALM, TOW, RHO	1113	242	7937	1.6207220452503472	0.4508035368375808	0.011036773407370082	0.44824944779594533
GOTERM_BP_FAT	GO:0035218~leg disc development	18	0.8982035928143712	3.6537519372741614E-4	EGFR, HH, B-H2, VN, NOC, SOB, RN, DRM, HS3ST-B, BAB1, VG, BAB2, DPP, DS, HTH, FJ, DALLY, RHO	1113	51	7937	2.5168859996828923	0.5739961841884791	0.013668738440898442	0.6376294537589144
GOTERM_BP_FAT	GO:0007478~leg disc morphogenesis	12	0.5988023952095809	0.002236449444529762	HH, DS, HTH, SOB, FJ, DALLY, RN, HS3ST-B, DRM, BAB1, BAB2, VG	1113	31	7937	2.7604556125554303	0.9946355298377896	0.05524120438535007	3.8432714214548525
GOTERM_BP_FAT	GO:0035127~post-embryonic limb morphogenesis	11	0.5489021956087825	0.00446150941675414	DS, HTH, SOB, FJ, DALLY, RN, HS3ST-B, DRM, BAB1, BAB2, VG	1113	29	7937	2.704929206555752	0.999970788059361	0.08825746531498158	7.528450303198286
GOTERM_BP_FAT	GO:0007480~imaginal disc-derived leg morphogenesis	11	0.5489021956087825	0.00446150941675414	DS, HTH, SOB, FJ, DALLY, RN, HS3ST-B, DRM, BAB1, BAB2, VG	1113	29	7937	2.704929206555752	0.999970788059361	0.08825746531498158	7.528450303198286
GOTERM_BP_FAT	GO:0035110~leg morphogenesis	13	0.6487025948103792	0.005496539641194786	SOB, RN, DRM, HS3ST-B, BAB1, BAB2, VG, SER, SS, HTH, DS, FJ, DALLY	1113	39	7937	2.3770589997005094	0.9999974254152465	0.0993447289252366	9.196924246690031
GOTERM_BP_FAT	GO:0035109~imaginal disc-derived limb morphogenesis	11	0.5489021956087825	0.005868093139165343	DS, HTH, SOB, FJ, DALLY, RN, HS3ST-B, DRM, BAB1, BAB2, VG	1113	30	7937	2.6147648996705604	0.9999989241050682	0.10255867905760863	9.788915715343084
GOTERM_BP_FAT	GO:0035108~limb morphogenesis	13	0.6487025948103792	0.006873636636140081	SOB, RN, DRM, HS3ST-B, BAB1, BAB2, VG, SER, SS, HTH, DS, FJ, DALLY	1113	40	7937	2.3176325247079963	0.9999998987179217	0.1156847405577831	11.372838035159571
GOTERM_BP_FAT	GO:0060173~limb development	13	0.6487025948103792	0.006873636636140081	SOB, RN, DRM, HS3ST-B, BAB1, BAB2, VG, SER, SS, HTH, DS, FJ, DALLY	1113	40	7937	2.3176325247079963	0.9999998987179217	0.1156847405577831	11.372838035159571
GOTERM_BP_FAT	GO:0035111~leg joint morphogenesis	5	0.249500998003992	0.07498803591224447	SER, SOB, FJ, HS3ST-B, DRM	1113	12	7937	2.9713237496256366	1.0	0.5242667363030439	74.44699805446051
GOTERM_BP_FAT	GO:0035285~appendage segmentation	6	0.29940119760479045	0.07782404351383623	SER, SS, SOB, FJ, HS3ST-B, DRM	1113	17	7937	2.516885999682892	1.0	0.5336515602184393	75.78417166656142
GOTERM_BP_FAT	GO:0035286~leg segmentation	6	0.29940119760479045	0.07782404351383623	SER, SS, SOB, FJ, HS3ST-B, DRM	1113	17	7937	2.516885999682892	1.0	0.5336515602184393	75.78417166656142
GOTERM_BP_FAT	GO:0016348~imaginal disc-derived leg joint morphogenesis	4	0.19960079840319359	0.08913689716640237	SOB, FJ, HS3ST-B, DRM	1113	8	7937	3.565588499550764	1.0	0.5775428584663705	80.48962129691823
GOTERM_BP_FAT	GO:0007219~Notch signaling pathway	8	0.39920159680638717	0.7217328955325809	SER, PHYL, SGG, SCA, NOC, FJ, HS3ST-B, HAM	1113	58	7937	0.983610620565728	1.0	0.9983315647964426	99.99999998112706
Annotation Cluster 16	Enrichment Score: 2.3212960310171007
Category	Term	Count	%	PValue	Genes	List Total	Pop Hits	Pop Total	Fold Enrichment	Bonferroni	Benjamini	FDR
GOTERM_BP_FAT	GO:0006091~generation of precursor metabolites and energy	61	3.0439121756487024	7.406477724758292E-8	IMPL3, CG3560, CG4169, CG9485, CG9813, GDH, CG6020, VHA26, PDSW, CG5432, PGI, VHASFD, PGM, VHA68-1, PGK, CG3621, L(3)NEO18, CG3731, COVA, ATPSYN-D, VHAPPA1-1, CG2964, CG14757, GPO-1, L(2)06225, CG7766, CG10219, RFESP, PGLYM78, CG5421, CG7059, ND75, GLYP, SKAP, CG5009, NC73EF, ND23, CG10320, BLW, CG3214, LEVY, OSCILLIN, GPDH, CG11455, CYPE, CG9306, CG9140, KDN, FOXO, CG12859, CG5214, VHA55, OSCP, …	1113	217	7937	2.0046165757843	1.7292630768894757E-4	2.161742398598676E-5	1.2964318795161134E-4
GOTERM_BP_FAT	GO:0015980~energy derivation by oxidation of organic compounds	37	1.8463073852295409	1.0648621323796698E-6	NC73EF, ND23, CG10320, CG3560, CG4169, CG9485, CG3214, LEVY, GDH, CG6020, PDSW, GPDH, CG11455, CYPE, PGM, CG3621, CG9306, L(3)NEO18, CG9140, COVA, CG3731, KDN, FOXO, CG5214, CG12859, CG14757, GPO-1, CG6463, CG7766, CG10219, RFESP, CG15434, CG18809, SDHC, ND75, GLYP, SKAP	1113	114	7937	2.314504815497864	0.002483365735652554	2.07183068200556E-4	0.0018639223403171812
GOTERM_BP_FAT	GO:0022904~respiratory electron transport chain	26	1.2974051896207583	1.2621895063387209E-5	ND23, CG10320, CG3560, CG4169, CG3214, LEVY, CG6020, PDSW, GPDH, CG11455, CYPE, CG3621, CG9306, L(3)NEO18, COVA, CG3731, CG9140, CG12859, CG14757, CG6463, GPO-1, RFESP, CG15434, CG18809, SDHC, ND75	1113	74	7937	2.505548675359996	0.029042237853876718	0.0015499718126800177	0.022091112022870618
GOTERM_BP_FAT	GO:0045333~cellular respiration	32	1.5968063872255487	2.6758855985180578E-5	NC73EF, ND23, CG10320, CG3560, CG4169, CG3214, LEVY, GDH, CG6020, PDSW, GPDH, CG11455, CYPE, CG3621, CG9306, L(3)NEO18, COVA, CG3731, CG9140, KDN, CG5214, CG12859, CG14757, CG6463, GPO-1, CG10219, RFESP, CG15434, CG18809, SDHC, ND75, SKAP	1113	105	7937	2.173311085440466	0.06057074599292822	0.002496189912185476	0.04682846184340672
GOTERM_BP_FAT	GO:0006119~oxidative phosphorylation	37	1.8463073852295409	4.1834904677837546E-5	ND23, CG10320, CG3560, CG4169, CG3214, BLW, CG9813, LEVY, CG6020, VHA26, PDSW, VHASFD, CG11455, CYPE, VHA68-1, CG3621, CG9306, L(3)NEO18, CG3731, COVA, CG9140, ATPSYN-D, CG12859, VHAPPA1-1, VHA55, OSCP, L(1)G0230, CG14757, CG6463, L(2)06225, RFESP, CG15434, CG18809, CG5421, SDHC, ND75, CG7834	1113	132	7937	1.9988905224754279	0.0930668587853315	0.0034827263972360134	0.07320270149605568
GOTERM_BP_FAT	GO:0042773~ATP synthesis coupled electron transport	24	1.1976047904191618	5.928823290882854E-5	CG9306, L(3)NEO18, ND23, COVA, CG3731, CG9140, CG10320, CG12859, CG3560, CG4169, CG3214, CG14757, CG6463, LEVY, CG6020, RFESP, CG15434, CG18809, SDHC, PDSW, ND75, CG11455, CYPE, CG3621	1113	71	7937	2.410538703921643	0.1292863601422115	0.004604106054577062	0.10372759021022304
GOTERM_BP_FAT	GO:0042775~mitochondrial ATP synthesis coupled electron transport	23	1.1477045908183632	6.783528520306584E-5	CG9306, L(3)NEO18, ND23, COVA, CG3731, CG9140, CG10320, CG12859, CG3560, CG4169, CG3214, CG14757, CG6463, LEVY, CG6020, RFESP, CG15434, CG18809, SDHC, PDSW, CG11455, CYPE, CG3621	1113	67	7937	2.448015984766196	0.14649234137588085	0.005096669730315639	0.11867269648072609
GOTERM_BP_FAT	GO:0022900~electron transport chain	27	1.347305389221557	1.734310416266554E-4	ND23, CG10320, CG3560, CG4169, CG3214, LEVY, CG6020, PDSW, GPDH, CG11455, CYPE, CG3621, CG9306, L(3)NEO18, COVA, CG3731, CG9140, CG12859, CG14757, CG6463, GPO-1, RFESP, CG10219, CG15434, CG18809, SDHC, ND75	1113	90	7937	2.139353099730458	0.33302092322063026	0.008959546408077612	0.3031402805087846
GOTERM_BP_FAT	GO:0016310~phosphorylation	86	4.291417165668663	2.986988926491782E-4	KSR, PVR, EAS, DOA, CG3560, ROR, RAB3-GEF, CG4169, CG4629, PKD, CG9813, CG6020, CG11221, VHA26, PDSW, CDK5ALPHA, VHASFD, VHA68-1, PKG21D, CG3621, PGK, L(3)NEO18, EGFR, COVA, CG3731, RET, ATPSYN-D, VHAPPA1-1, TIE, CG14757, DGK, L(2)06225, GRP, DDR, RFESP, CG7094, WIT, CG5421, ND75, PIP5K59B, ARGK, WSCK, PAR-1, HIPK, SK1, ND23, OTK, CG10320, CG34357, CG31140, BLW, CG3214, LEVY, CG31183, PKA-C3, IP3…	1113	425	7937	1.4430146398181913	0.5022045855061035	0.011753535401417436	0.5215569217977611
GOTERM_CC_FAT	GO:0005746~mitochondrial respiratory chain	25	1.2475049900199602	0.0011031790447878918	ND23, CG10320, CG3560, CG4169, CG3214, LEVY, CG6020, PDSW, CG8680, CG11455, CYPE, CG3621, CG9306, L(3)NEO18, COVA, CG3731, CG9140, CG12859, CG6463, RFESP, CG10219, CG15434, CG18809, ND75, SDHC	745	82	4786	1.9585856932394827	0.3129085758119149	0.01691386861852129	1.4918802252319008
GOTERM_BP_FAT	GO:0006793~phosphorus metabolic process	103	5.139720558882235	0.0013687476036029738	PVR, ROR, RAB3-GEF, CG4169, CG15528, CG6020, VHA26, VHASFD, CDK5ALPHA, PKG21D, PGK, EGFR, L(3)NEO18, COVA, CG3731, RET, CG2137, CG14757, RFESP, CG7094, CG5421, ND75, PIP5K59B, ARGK, CG31469, PAR-1, SK1, HIPK, ND23, OTK, CG10320, CG34357, CG31140, BLW, LEVY, PKA-C3, IP3K2, UNC-89, STRN-MLCK, CG11236, GPDH, PKCDELTA, CG11455, CYPE, CG9306, CG9140, CG12859, GYC32E, PYK, ATO, TKV, CG6463, HTL, CG7236…	1113	551	7937	1.3330512357667104	0.9591649675935745	0.03825181167608782	2.3689903920815936
GOTERM_BP_FAT	GO:0006796~phosphate metabolic process	103	5.139720558882235	0.0013687476036029738	PVR, ROR, RAB3-GEF, CG4169, CG15528, CG6020, VHA26, VHASFD, CDK5ALPHA, PKG21D, PGK, EGFR, L(3)NEO18, COVA, CG3731, RET, CG2137, CG14757, RFESP, CG7094, CG5421, ND75, PIP5K59B, ARGK, CG31469, PAR-1, SK1, HIPK, ND23, OTK, CG10320, CG34357, CG31140, BLW, LEVY, PKA-C3, IP3K2, UNC-89, STRN-MLCK, CG11236, GPDH, PKCDELTA, CG11455, CYPE, CG9306, CG9140, CG12859, GYC32E, PYK, ATO, TKV, CG6463, HTL, CG7236…	1113	551	7937	1.3330512357667104	0.9591649675935745	0.03825181167608782	2.3689903920815936
GOTERM_BP_FAT	GO:0006120~mitochondrial electron transport, NADH to ubiquinone	13	0.6487025948103792	0.0015035872360594593	CG9306, L(3)NEO18, CG9140, ND23, CG10320, CG12859, CG3214, CG6463, CG6020, CG15434, PDSW, CG11455, CG3621	1113	34	7937	2.7266264996564664	0.9702080870337195	0.040964894876841296	2.599481725520403
GOTERM_CC_FAT	GO:0070469~respiratory chain	25	1.2475049900199602	0.00190386678942849	ND23, CG10320, CG3560, CG4169, CG3214, LEVY, CG6020, PDSW, CG8680, CG11455, CYPE, CG3621, CG9306, L(3)NEO18, COVA, CG3731, CG9140, CG12859, CG6463, RFESP, CG10219, CG15434, CG18809, ND75, SDHC	745	85	4786	1.889459139360442	0.47687335444634504	0.026635988128310584	2.561742276717849
GOTERM_MF_FAT	GO:0022890~inorganic cation transmembrane transporter activity	34	1.6966067864271457	0.0025418827763630967	NHA1, NHE2, CG4692, CG3560, CG4169, BLW, LEVY, TSF3, VHA26, TSF1, RH50, CA-P60A, VHASFD, CYPE, VHA68-1, CG3731, COVA, CG4630, ATPSYN-D, VHAPPA1-1, VHA55, OSCP, ATPALPHA, CG8925, L(1)G0230, L(2)06225, VHA13, CG6006, RFESP, CG4301, CG18809, CG5421, CTR1B, CG6499	1259	128	7918	1.6705470611596502	0.9261856186887923	0.05880914811530691	3.9531111615066505
GOTERM_MF_FAT	GO:0003954~NADH dehydrogenase activity	15	0.7485029940119761	0.005083223332635602	CG9306, L(3)NEO18, CG9140, ND23, CG10320, CG12859, CG3214, CG6463, CG6020, CG15434, ND75, PDSW, CG8680, CG11455, CG3621	1259	43	7918	2.1938784934517983	0.9945845285939295	0.10102486646767139	7.758648304446513
GOTERM_CC_FAT	GO:0045271~respiratory chain complex I	15	0.7485029940119761	0.005161159606616998	CG9306, L(3)NEO18, CG9140, ND23, CG10320, CG12859, CG3214, CG6463, CG6020, CG15434, ND75, PDSW, CG8680, CG11455, CG3621	745	44	4786	2.1900549115314214	0.8278412554889271	0.060900189087826795	6.804042427772538
GOTERM_CC_FAT	GO:0030964~NADH dehydrogenase complex	15	0.7485029940119761	0.005161159606616998	CG9306, L(3)NEO18, CG9140, ND23, CG10320, CG12859, CG3214, CG6463, CG6020, CG15434, ND75, PDSW, CG8680, CG11455, CG3621	745	44	4786	2.1900549115314214	0.8278412554889271	0.060900189087826795	6.804042427772538
GOTERM_CC_FAT	GO:0005747~mitochondrial respiratory chain complex I	15	0.7485029940119761	0.005161159606616998	CG9306, L(3)NEO18, CG9140, ND23, CG10320, CG12859, CG3214, CG6463, CG6020, CG15434, ND75, PDSW, CG8680, CG11455, CG3621	745	44	4786	2.1900549115314214	0.8278412554889271	0.060900189087826795	6.804042427772538
GOTERM_MF_FAT	GO:0016651~oxidoreductase activity, acting on NADH or NADPH	17	0.8483033932135728	0.006502873761313721	CG9306, L(3)NEO18, ND23, CG9140, CG10320, CG12859, CPR, CG3214, CG6463, CG6020, CG15434, CG5946, ND75, PDSW, CG8680, CG11455, CG3621	1259	53	7918	2.017264375739955	0.9987450859399616	0.12056425218022326	9.822534169424092
KEGG_PATHWAY	dme00190:Oxidative phosphorylation	36	1.7964071856287425	0.008383349067642216	ND23, CG10320, CG4692, CG3560, CG4169, BLW, LEVY, CG6020, CG9065, VHA26, PDSW, CG8680, VHASFD, CG11455, CYPE, VHA68-1, CG3621, CG9306, L(3)NEO18, COVA, CG9140, ATPSYN-D, CG12859, VHAPPA1-1, VHA55, OSCP, L(1)G0230, CG6463, L(2)06225, VHA13, CG10219, RFESP, CG15434, CG9350, SDHC, ND75	364	135	2054	1.5047619047619047	0.561778734483946	0.07919144646551934	8.888515553936394
GOTERM_CC_FAT	GO:0044455~mitochondrial membrane part	32	1.5968063872255487	0.012452705811088437	ND23, CG10320, CG4692, CG3560, CG4169, CG3214, BLW, LEVY, CG6020, PDSW, CG8680, CG11455, CYPE, CG3621, CG9306, L(3)NEO18, COVA, CG3731, CG9140, ATPSYN-D, CG12859, OSCP, L(1)G0230, CG6463, L(2)06225, RFESP, CG10219, CG15434, CG18809, SDHC, ND75, CG6455	745	134	4786	1.534128017629971	0.9858847960951589	0.12111932783270629	15.68780305973564
GOTERM_MF_FAT	GO:0008137~NADH dehydrogenase (ubiquinone) activity	12	0.5988023952095809	0.02030816857264033	L(3)NEO18, CG9306, CG9140, ND23, CG10320, PDSW, ND75, CG8680, CG3214, CG6463, CG6020, CG3621	1259	36	7918	2.0963727826317182	0.9999999992490092	0.272635601837415	27.757804915194562
GOTERM_MF_FAT	GO:0016655~oxidoreductase activity, acting on NADH or NADPH, quinone or similar compound as acceptor	12	0.5988023952095809	0.02030816857264033	L(3)NEO18, CG9306, CG9140, ND23, CG10320, PDSW, ND75, CG8680, CG3214, CG6463, CG6020, CG3621	1259	36	7918	2.0963727826317182	0.9999999992490092	0.272635601837415	27.757804915194562
GOTERM_MF_FAT	GO:0050136~NADH dehydrogenase (quinone) activity	12	0.5988023952095809	0.02030816857264033	L(3)NEO18, CG9306, CG9140, ND23, CG10320, PDSW, ND75, CG8680, CG3214, CG6463, CG6020, CG3621	1259	36	7918	2.0963727826317182	0.9999999992490092	0.272635601837415	27.757804915194562
GOTERM_MF_FAT	GO:0015077~monovalent inorganic cation transmembrane transporter activity	24	1.1976047904191618	0.028199371032545027	COVA, CG3731, NHA1, ATPSYN-D, VHAPPA1-1, CG4692, VHA55, NHE2, OSCP, ATPALPHA, CG3560, CG4169, L(1)G0230, BLW, LEVY, L(2)06225, VHA13, RFESP, VHA26, CG18809, CG5421, VHASFD, CYPE, VHA68-1	1259	97	7918	1.5560705190668425	0.9999999999998099	0.32331423532390935	36.44793062784033
GOTERM_MF_FAT	GO:0015078~hydrogen ion transmembrane transporter activity	23	1.1477045908183632	0.03996187183834063	COVA, CG3731, NHA1, ATPSYN-D, VHAPPA1-1, CG4692, NHE2, VHA55, OSCP, CG3560, CG4169, L(1)G0230, BLW, LEVY, L(2)06225, VHA13, RFESP, VHA26, CG18809, CG5421, VHASFD, CYPE, VHA68-1	1259	95	7918	1.5226286526483006	1.0	0.40283902226929835	47.60168939223311
GOTERM_CC_FAT	GO:0005740~mitochondrial envelope	50	2.4950099800399204	0.07166854844442	CG3560, CG4169, CG6020, CG9065, PDSW, CG8680, CYP12A4, CG4995, CG3621, L(3)NEO18, CG3731, COVA, CG18327, ATPSYN-D, CG7470, GPO-1, CYP12D1-P, L(2)06225, RFESP, CG10219, ND75, CG9090, CYP12B2, ND23, CG10320, CG4692, CG3214, BLW, LEVY, CG2789, CYP301A1, CG11455, CYPE, CG9306, CG9140, CYP12E1, CG12859, OSCP, L(1)G0230, CG6463, CG1907, CG5646, CG15434, CG18809, SDHC, UCP4A, CG6455, CG1544, ANT2, SESB	745	258	4786	1.2449924561677332	0.9999999999895518	0.41606757205449507	63.67667981190013
GOTERM_CC_FAT	GO:0005743~mitochondrial inner membrane	40	1.996007984031936	0.072748608774129	ND23, CG10320, CG4692, CG3560, CG4169, CG3214, BLW, LEVY, CG6020, PDSW, CG8680, CG11455, CG4995, CYPE, CG3621, L(3)NEO18, CG9306, CG9140, COVA, CG3731, CG18327, ATPSYN-D, CG12859, CG7470, OSCP, L(1)G0230, GPO-1, CG6463, L(2)06225, CG1907, CG10219, RFESP, CG15434, CG18809, SDHC, ND75, CG6455, UCP4A, ANT2, SESB	745	200	4786	1.2848322147651006	0.9999999999929668	0.414335482551872	64.24796582955041
GOTERM_CC_FAT	GO:0031966~mitochondrial membrane	46	2.2954091816367264	0.10151949264822072	ND23, CG10320, CG4692, CG3560, CG4169, CG3214, BLW, LEVY, CG6020, PDSW, CG8680, CG11455, CYP301A1, CG4995, CYPE, CYP12A4, CG3621, L(3)NEO18, CG9306, CG9140, CG18327, CG3731, COVA, CYP12E1, ATPSYN-D, CG12859, CG7470, OSCP, L(1)G0230, GPO-1, CG6463, L(2)06225, CYP12D1-P, CG1907, CG10219, RFESP, CG15434, CG18809, SDHC, ND75, CG6455, UCP4A, CYP12B2, CG1544, ANT2, SESB	745	241	4786	1.226188420730179	0.9999999999999999	0.510156071068298	76.72506801239155
GOTERM_CC_FAT	GO:0019866~organelle inner membrane	41	2.0459081836327346	0.1351747123539184	ND23, CG10320, CG4692, CG3560, CG4169, CG3214, BLW, LEVY, CG6020, SKELETOR, PDSW, CG8680, CG11455, CG4995, CYPE, CG3621, L(3)NEO18, CG9306, CG9140, COVA, CG3731, CG18327, ATPSYN-D, CG12859, CG7470, OSCP, L(1)G0230, GPO-1, CG6463, L(2)06225, CG1907, CG10219, RFESP, CG15434, CG18809, SDHC, ND75, CG6455, UCP4A, ANT2, SESB	745	217	4786	1.213781585377169	1.0	0.5794832307292952	86.161123051914
GOTERM_CC_FAT	GO:0044429~mitochondrial part	65	3.243512974051896	0.5168167982170194	MRPL40, HSP60D, CG3560, CG4169, GDH, CG6020, ALAS, GOT1, CG9065, PDSW, CG8680, CG4995, CYP12A4, CG3621, L(3)NEO18, CG18327, CG3731, COVA, ATPSYN-D, CG7470, GPO-1, L(2)06225, CYP12D1-P, CG10219, RFESP, SPAT, ND75, CG9090, CYP12B2, CG5261, NC73EF, ND23, CG10320, CG4692, BLW, CG3214, LEVY, CG2789, CG11455, CYP301A1, CYPE, CG9306, CG9140, KDN, CYP12E1, CG1516, CG12859, CG5214, ALDH, OSCP, L(1)G0230, …	745	411	4786	1.0159865445222815	1.0	0.9339673881507567	99.9950078710433
GOTERM_CC_FAT	GO:0031967~organelle envelope	54	2.694610778443114	0.5540046695779723	CG8086, CG3560, CG4169, CG6020, SKELETOR, CG9065, PDSW, CA-P60A, CG8680, CG4995, CYP12A4, CG3621, L(3)NEO18, CG3731, COVA, CG18327, ATPSYN-D, CG7470, GPO-1, CYP12D1-P, L(2)06225, CG10219, RFESP, ND75, CG9090, CYP12B2, ND23, CG10320, CG4692, CG3214, BLW, GV1, LEVY, CG2789, CYP301A1, CG11455, CYPE, CG9306, CG9140, CYP12E1, CG12859, OSCP, L(1)G0230, CG6463, CG1907, CG5646, CG15434, CG18809, SDHC, CG…	745	344	4786	1.008443889495864	1.0	0.9477625721165418	99.99832259967296
GOTERM_CC_FAT	GO:0031975~envelope	54	2.694610778443114	0.5634400470859645	CG8086, CG3560, CG4169, CG6020, SKELETOR, CG9065, PDSW, CA-P60A, CG8680, CG4995, CYP12A4, CG3621, L(3)NEO18, CG3731, COVA, CG18327, ATPSYN-D, CG7470, GPO-1, CYP12D1-P, L(2)06225, CG10219, RFESP, ND75, CG9090, CYP12B2, ND23, CG10320, CG4692, CG3214, BLW, GV1, LEVY, CG2789, CYP301A1, CG11455, CYPE, CG9306, CG9140, CYP12E1, CG12859, OSCP, L(1)G0230, CG6463, CG1907, CG5646, CG15434, CG18809, SDHC, CG…	745	345	4786	1.0055208637292092	1.0	0.9501079779377385	99.99874635150414
GOTERM_MF_FAT	GO:0051539~4 iron, 4 sulfur cluster binding	4	0.19960079840319359	0.7025762465237887	CG9140, ND23, ND75, IRP-1A	1259	22	7918	1.1434760632536645	1.0	0.9987389428703435	99.99999954883262
GOTERM_CC_FAT	GO:0031090~organelle membrane	65	3.243512974051896	0.7346663442942375	SYT1, ROP, CG3560, CG5342, CG4169, CG6020, SKELETOR, VHA26, PDSW, CA-P60A, CG8680, VHASFD, ASPH, TRP1, CG4995, CYP12A4, VHA68-1, CG3621, L(3)NEO18, CG18327, CG3731, COVA, CG13978, ATPSYN-D, VHAPPA1-1, CG7470, GPO-1, L(2)06225, CYP12D1-P, CG18173, CG10219, RFESP, ND75, CYP12B2, ND23, CG10320, CG4692, GV1, BLW, CG3214, LEVY, CG17119, CYP6G1, CG11455, CYP301A1, CYPE, CG9306, CG31272, CG9140, CYP12E1…	745	438	4786	0.9533572369832368	1.0	0.9869309448494266	99.9999985766982
GOTERM_CC_FAT	GO:0005739~mitochondrion	85	4.241516966067864	0.739403429552439	MRPL40, HSP60D, CG3560, CG4169, CG6512, GDH, CG6020, ALAS, HSP68, GOT1, CG9065, PDSW, CG8680, CG1041, CG1673, CG4995, CYP12A4, CG3621, FMO-1, L(3)NEO18, CG18327, COVA, FMO-2, CG3731, CG2137, ATPSYN-D, CG7470, CG14757, GPO-1, L(2)06225, CYP12D1-P, SLMO, CG10219, RFESP, SPAT, ND75, CG9090, CYP12B2, CG5261, CYT-B5-R, NC73EF, ND23, CG10320, CG4692, BLW, CG3214, LEVY, HSC70-2, HSC70-1, CG2789, NEMY, C…	745	571	4786	0.9563111931263885	1.0	0.987151541816915	99.99999888633168
SP_PIR_KEYWORDS	mitochondrion	23	1.1477045908183632	0.8967895940823187	COVA, CYP12E1, KDN, ATPSYN-D, CG4692, OSCP, BLW, CG14757, CYP12D1-P, SLMO, GDH, T3DH, RFESP, CG10219, SLGA, ND75, CG6455, PEPCK, CYP12B2, CG1544, CYP301A1, CYP12A4, SESB	1930	185	12980	0.836129393642347	1.0	0.9970337358453712	99.99999999999658
Annotation Cluster 17	Enrichment Score: 2.317563299695658
Category	Term	Count	%	PValue	Genes	List Total	Pop Hits	Pop Total	Fold Enrichment	Bonferroni	Benjamini	FDR
GOTERM_BP_FAT	GO:0042398~cellular amino acid derivative biosynthetic process	12	0.5988023952095809	2.6245278699036143E-4	ODC1, TBH, DDC, T, CHA, EAS, GCLC, HN, ODC2, PLE, GAD1, CG7708	1113	25	7937	3.4229649595687333	0.4582267325520256	0.011081914327374598	0.45840475390168667
GOTERM_MF_FAT	GO:0016831~carboxy-lyase activity	11	0.5489021956087825	0.00326613033652493	GC, ODC1, DDC, ODC2, B, CG10924, PEPCK, TDC1, GAD1, ADE5, CG5618	1259	25	7918	2.7672120730738685	0.9649153372064425	0.0702373083673179	5.0523602033622055
SP_PIR_KEYWORDS	pyridoxal phosphate	10	0.499001996007984	0.009909144153637073	ODC1, DDC, ODC2, B, TDC1, GLYP, CG1673, GAD1, CG8745, CG5618	1930	26	12980	2.5866879234754885	0.9681164157787898	0.09637701620739048	12.712983674009681
SP_PIR_KEYWORDS	decarboxylase	6	0.29940119760479045	0.015243544606141388	ODC1, DDC, ODC2, PEPCK, GAD1, ADE5	1930	11	12980	3.66839378238342	0.9950821259186906	0.1338051335470425	18.919611085932775
SP_PIR_KEYWORDS	lyase	28	1.3972055888223553	0.01995155220167255	GC, CG34357, B, GYC88E, GYCBETA100B, CG31183, AC78C, GYCALPHA99B, CG8129, CG5432, GAD1, CG3999, ADE5, CG5618, ODC1, DDC, AC3, GYC32E, ODC2, CG10924, IRP-1A, CG5379, TDC1, ATPCL, CG6074, AC76E, ACXD, PEPCK	1930	122	12980	1.543531810073898	0.9990631919153554	0.15639757351845518	24.055017536074896
Annotation Cluster 18	Enrichment Score: 2.240839365897285
Category	Term	Count	%	PValue	Genes	List Total	Pop Hits	Pop Total	Fold Enrichment	Bonferroni	Benjamini	FDR
INTERPRO	IPR016040:NAD(P)-binding domain	44	2.19560878243513	5.982989956411367E-5	CG14946, CG5065, CG2065, IMPL3, CG17374, CG17712, CG31674, CG3842, CG3609, GDH, CG6020, CG15629, SLO, CG8888, CG13833, CG30495, CG11236, CG9360, CG12268, ZW, GPDH, CG7724, CG2254, CG2070, CG12116, CG3523, CG8768, CG7322, SU(R), PDH, ATPCL, CG30427, CG6012, CG3301, MEN, CG18031, PUG, CG5955, V(2)K05816, CG5167, CG8306, CG17121, CG9331, CG13284	1670	147	10196	1.8274634404660066	0.0873682509894591	0.004344005085297087	0.09958529133140548
INTERPRO	IPR002198:Short-chain dehydrogenase/reductase SDR	20	0.998003992015968	0.0065952491091008794	CG14946, CG2065, PDH, CG17374, CG3842, CG6012, CG3301, CG15629, CG8888, CG13833, CG30495, V(2)K05816, CG9360, CG2254, CG12116, CG2070, CG3523, CG17121, CG13284, CG7322	1670	65	10196	1.8785812989405806	0.9999593665697931	0.20123388510923967	10.433727983195995
INTERPRO	IPR002347:Glucose/ribitol dehydrogenase	14	0.6986027944111777	0.04091214852257561	CG14946, CG2065, CG3842, CG6012, CG3301, CG15629, CG30495, CG13833, CG9360, CG2254, CG2070, CG17121, CG13284, CG7322	1670	48	10196	1.7807385229540915	1.0	0.5682243412928205	50.12346629744191
COG_ONTOLOGY	Secondary metabolites biosynthesis, transport, and catabolism / General function prediction only	6	0.29940119760479045	0.06739703195347946	CG2065, PDH, CG30495, CG2070, CG12116, CG3842	224	13	1237	2.548763736263736	0.9000013404980656	0.36904434712307665	45.612635368932565
Annotation Cluster 19	Enrichment Score: 2.2320706299177067
Category	Term	Count	%	PValue	Genes	List Total	Pop Hits	Pop Total	Fold Enrichment	Bonferroni	Benjamini	FDR
GOTERM_BP_FAT	GO:0006816~calcium ion transport	14	0.6986027944111777	8.793865472655364E-5	NCKX30C, CALX, NOMPC, CG9297, PYX, TRPA1, CG1090, CAC, CA-ALPHA1T, PAIN, CA-P60A, CA-ALPHA1D, IAV, CA-BETA	1113	30	7937	3.3278825995807133	0.18563433002267382	0.0058498451427587694	0.15381650456675056
GOTERM_MF_FAT	GO:0005262~calcium channel activity	12	0.5988023952095809	8.003138017095414E-4	NOMPC, PYX, BRP, TRPA1, PAIN, CA-ALPHA1D, CA-BETA, CAC, CA-ALPHA1T, IAV, CG4587, NA	1259	25	7918	3.0187768069896745	0.5595020313764496	0.02251623474796749	1.2607871262903303
GOTERM_MF_FAT	GO:0005245~voltage-gated calcium channel activity	6	0.29940119760479045	0.007222165897613807	CA-ALPHA1D, CA-BETA, CAC, CA-ALPHA1T, CG4587, NA	1259	9	7918	4.1927455652634364	0.9994022469912887	0.1284226035071384	10.851649114040374
GOTERM_CC_FAT	GO:0034704~calcium channel complex	3	0.14970059880239522	0.11661908592767581	CA-ALPHA1D, CA-BETA, CAC	745	4	4786	4.818120805369127	1.0	0.5419299191324174	81.52211294943471
GOTERM_CC_FAT	GO:0005891~voltage-gated calcium channel complex	3	0.14970059880239522	0.11661908592767581	CA-ALPHA1D, CA-BETA, CAC	745	4	4786	4.818120805369127	1.0	0.5419299191324174	81.52211294943471
Annotation Cluster 20	Enrichment Score: 2.2057000525065855
Category	Term	Count	%	PValue	Genes	List Total	Pop Hits	Pop Total	Fold Enrichment	Bonferroni	Benjamini	FDR
GOTERM_BP_FAT	GO:0007626~locomotory behavior	48	2.3952095808383236	1.2432451484694109E-5	SYT1, E, HH, DOA, CAC, CLK, PER, BNL, SHAB, NEMY, PPK, T, ACE, VRI, GYCALPHA99B, TUTL, SLI, ROBO, STNB, GPDH, CDK5ALPHA, GAD1, EAG, SGG, TIM, SH, ATPALPHA, TRPA1, GPO-1, PLE, ACTN, SLMO, NETB, TBH, FAS3, SLGA, TIMP, BRP, PAIN, SVP, IAV, NA, UNC-104, DISCO, HIW, SESB, SHAKB, YURI	1113	181	7937	1.8911408616401841	0.028612633561098555	0.0016114754365159634	0.021759577815538833
GOTERM_BP_FAT	GO:0030534~adult behavior	28	1.3972055888223553	0.0075140086344077685	TO, CAC, CLK, PER, MOODY, T, SNPF, TUTL, STNB, GPDH, CDK5ALPHA, EAG, EGFR, SH, ATPALPHA, GPO-1, ACTN, PLE, TBH, MTT, FAS2, BRP, IAV, NA, HIW, SHAKB, SESB, RHO	1113	120	7937	1.6639412997903567	0.9999999775384227	0.12063111108296098	12.367839252462442
GOTERM_BP_FAT	GO:0008344~adult locomotory behavior	18	0.8982035928143712	0.07231211604786036	SH, ATPALPHA, CAC, GPO-1, PLE, ACTN, T, TUTL, BRP, STNB, IAV, GPDH, NA, CDK5ALPHA, EAG, HIW, SESB, SHAKB	1113	84	7937	1.5281093569503275	1.0	0.5153049363419079	73.12172769766248
GOTERM_BP_FAT	GO:0007629~flight behavior	10	0.499001996007984	0.22261798972710858	T, SH, TUTL, STNB, GPDH, IAV, GPO-1, ACTN, EAG, SESB	1113	48	7937	1.4856618748128183	1.0	0.8371357755902522	98.78195903467642
Annotation Cluster 21	Enrichment Score: 2.1755798404791125
Category	Term	Count	%	PValue	Genes	List Total	Pop Hits	Pop Total	Fold Enrichment	Bonferroni	Benjamini	FDR
GOTERM_BP_FAT	GO:0006576~biogenic amine metabolic process	18	0.8982035928143712	1.0245262003193122E-6	ODC1, DDC, E, CHA, EAS, HN, ODC2, CCT1, OLF413, PLE, TBH, T, ACE, SKELETOR, V, PECT, RY, CG7708	1113	35	7937	3.667462456680786	0.002389410706022943	2.174554352498692E-4	0.0017933193890651289
GOTERM_BP_FAT	GO:0046395~carboxylic acid catabolic process	19	0.9481037924151697	1.5211840187965583E-5	CG6415, HN, CG17544, OLF413, CG6385, GDH, CG9527, TBH, NAHODA, SKELETOR, GS2, V, SLGA, SPAT, ACOX57D-D, GAD1, CG5009, HGO, CG8745	1113	45	7937	3.0109413996206444	0.034896487929193976	0.0017744197026435815	0.02662352065092577
GOTERM_BP_FAT	GO:0016054~organic acid catabolic process	19	0.9481037924151697	1.5211840187965583E-5	CG6415, HN, CG17544, OLF413, CG6385, GDH, CG9527, TBH, NAHODA, SKELETOR, GS2, V, SLGA, SPAT, ACOX57D-D, GAD1, CG5009, HGO, CG8745	1113	45	7937	3.0109413996206444	0.034896487929193976	0.0017744197026435815	0.02662352065092577
GOTERM_BP_FAT	GO:0006575~cellular amino acid derivative metabolic process	21	1.0479041916167664	1.4718109542052958E-4	ODC1, DDC, E, CHA, GCLC, EAS, HN, PH4ALPHAMP, ODC2, CCT1, OLF413, PLE, TBH, T, ACE, SKELETOR, V, PECT, RY, GAD1, CG7708	1113	61	7937	2.4549953603464276	0.29085350443561	0.008773927360367972	0.25731368824680745
GOTERM_BP_FAT	GO:0009310~amine catabolic process	15	0.7485029940119761	1.9270937891393582E-4	CG6415, HN, OLF413, CG6385, GDH, TBH, ACE, NAHODA, GS2, V, SLGA, SKELETOR, GAD1, HGO, CG8745	1113	36	7937	2.9713237496256366	0.36238444948928183	0.009529195274287527	0.3367833432965428
GOTERM_BP_FAT	GO:0042398~cellular amino acid derivative biosynthetic process	12	0.5988023952095809	2.6245278699036143E-4	ODC1, TBH, DDC, T, CHA, EAS, GCLC, HN, ODC2, PLE, GAD1, CG7708	1113	25	7937	3.4229649595687333	0.4582267325520256	0.011081914327374598	0.45840475390168667
GOTERM_BP_FAT	GO:0009063~cellular amino acid catabolic process	14	0.6986027944111777	2.800186229096489E-4	CG6415, HN, OLF413, CG6385, GDH, TBH, NAHODA, GS2, V, SLGA, SKELETOR, GAD1, HGO, CG8745	1113	33	7937	3.025347817800648	0.4800044607261438	0.011609495180890828	0.489014709074298
GOTERM_BP_FAT	GO:0042401~biogenic amine biosynthetic process	10	0.499001996007984	2.9715903184645334E-4	ODC1, TBH, DDC, T, CHA, EAS, HN, ODC2, PLE, CG7708	1113	18	7937	3.961764999500849	0.5004109677901307	0.011893694723040027	0.5188747662954407
GOTERM_BP_FAT	GO:0042439~ethanolamine and derivative metabolic process	7	0.34930139720558884	4.290917756019625E-4	TBH, ACE, CHA, EAS, PECT, CCT1, CG7708	1113	9	7937	5.546470999301189	0.632908563929345	0.014846071933885652	0.7484302684589883
GOTERM_BP_FAT	GO:0009072~aromatic amino acid family metabolic process	10	0.499001996007984	4.948374346506012E-4	CG11796, E, DDC, V, FAA, HN, RY, PLE, HGO, YELLOW-F2	1113	19	7937	3.7532510521586984	0.6851728066016323	0.016374897902322383	0.8626374467077369
GOTERM_BP_FAT	GO:0042133~neurotransmitter metabolic process	6	0.29940119760479045	8.788511566561342E-4	TBH, ACE, CHA, PLE, GAD1, CG7708	1113	7	7937	6.112437427801309	0.8716532550059573	0.027002334842584186	1.5272383823973112
GOTERM_BP_FAT	GO:0006536~glutamate metabolic process	7	0.34930139720558884	9.455789420186802E-4	CG9674, GS2, SLGA, GOT1, GAD1, GDH, CG8745	1113	10	7937	4.991823899371069	0.8901864523457231	0.027922889427603792	1.6422928773448309
GOTERM_BP_FAT	GO:0042136~neurotransmitter biosynthetic process	5	0.249500998003992	0.0017032891265266726	TBH, CHA, PLE, GAD1, CG7708	1113	5	7937	7.131176999101528	0.9813250290845124	0.04472277327821872	2.9399044634766724
SP_PIR_KEYWORDS	Neurotransmitter biosynthesis	5	0.249500998003992	0.0021437916224568213	TBH, CHA, PLE, GAD1, CG7708	1930	5	12980	6.725388601036269	0.5241002805078376	0.02528007688640821	2.8876373410939737
GOTERM_BP_FAT	GO:0006584~catecholamine metabolic process	7	0.34930139720558884	0.003236598772364709	E, TBH, DDC, T, SKELETOR, OLF413, PLE	1113	12	7937	4.159853249475891	0.9994841604637577	0.07361166669880448	5.51654332895426
GOTERM_BP_FAT	GO:0018958~phenol metabolic process	7	0.34930139720558884	0.003236598772364709	E, TBH, DDC, T, SKELETOR, OLF413, PLE	1113	12	7937	4.159853249475891	0.9994841604637577	0.07361166669880448	5.51654332895426
GOTERM_BP_FAT	GO:0034311~diol metabolic process	7	0.34930139720558884	0.003236598772364709	E, TBH, DDC, T, SKELETOR, OLF413, PLE	1113	12	7937	4.159853249475891	0.9994841604637577	0.07361166669880448	5.51654332895426
GOTERM_BP_FAT	GO:0009712~catechol metabolic process	7	0.34930139720558884	0.003236598772364709	E, TBH, DDC, T, SKELETOR, OLF413, PLE	1113	12	7937	4.159853249475891	0.9994841604637577	0.07361166669880448	5.51654332895426
GOTERM_BP_FAT	GO:0046700~heterocycle catabolic process	9	0.4491017964071856	0.005412762330249233	TBH, NAHODA, SKELETOR, SLGA, V, B, OLF413, GYC88E, PYD3	1113	21	7937	3.056218713900655	0.999996865777388	0.09866484527562192	9.0629378056441
GOTERM_BP_FAT	GO:0009064~glutamine family amino acid metabolic process	11	0.5489021956087825	0.005868093139165343	NEMY, CG9674, GS2, SLGA, GOT1, CG7470, RY, CG1315, GAD1, GDH, CG8745	1113	30	7937	2.6147648996705604	0.9999989241050682	0.10255867905760863	9.788915715343084
GOTERM_BP_FAT	GO:0008652~cellular amino acid biosynthetic process	10	0.499001996007984	0.01454606433712375	CG9674, GS2, SLGA, GOT1, PUG, B, CG7470, CG32068, CG1315, CG1673	1113	29	7937	2.45902655141432	0.9999999999999987	0.1958157125227542	22.623327561772665
KEGG_PATHWAY	dme00250:Alanine, aspartate and glutamate metabolism	11	0.5489021956087825	0.016909677130068686	NEMY, CG9674, GS2, GOT1, CG11236, B, CG1315, GAD1, GDH, GFAT1, PRAT2	364	28	2054	2.2168367346938775	0.8120011170606294	0.10543819492069972	17.18582833641036
GOTERM_BP_FAT	GO:0009084~glutamine family amino acid biosynthetic process	6	0.29940119760479045	0.026004738670084692	CG9674, GS2, SLGA, GOT1, CG7470, CG1315	1113	13	7937	3.291312461123782	1.0	0.2829180112212657	36.94804422954003
GOTERM_BP_FAT	GO:0006547~histidine metabolic process	5	0.249500998003992	0.026899108320983467	TBH, NAHODA, SKELETOR, PUG, OLF413	1113	9	7937	3.961764999500849	1.0	0.28857078003003567	37.95383893686801
GOTERM_BP_FAT	GO:0009075~histidine family amino acid metabolic process	5	0.249500998003992	0.026899108320983467	TBH, NAHODA, SKELETOR, PUG, OLF413	1113	9	7937	3.961764999500849	1.0	0.28857078003003567	37.95383893686801
GOTERM_BP_FAT	GO:0009065~glutamine family amino acid catabolic process	5	0.249500998003992	0.026899108320983467	GS2, SLGA, GAD1, GDH, CG8745	1113	9	7937	3.961764999500849	1.0	0.28857078003003567	37.95383893686801
GOTERM_BP_FAT	GO:0042417~dopamine metabolic process	4	0.19960079840319359	0.039469671521955484	E, DDC, T, PLE	1113	6	7937	4.754117999401019	1.0	0.36507617042365403	50.5833480641812
GOTERM_BP_FAT	GO:0008291~acetylcholine metabolic process	3	0.14970059880239522	0.05335387029131072	ACE, CHA, CG7708	1113	3	7937	7.131176999101528	1.0	0.4296618368426214	61.70095361010441
GOTERM_BP_FAT	GO:0042416~dopamine biosynthetic process	3	0.14970059880239522	0.05335387029131072	DDC, T, PLE	1113	3	7937	7.131176999101528	1.0	0.4296618368426214	61.70095361010441
GOTERM_BP_FAT	GO:0006548~histidine catabolic process	4	0.19960079840319359	0.08913689716640237	TBH, NAHODA, SKELETOR, OLF413	1113	8	7937	3.565588499550764	1.0	0.5775428584663705	80.48962129691823
GOTERM_BP_FAT	GO:0009077~histidine family amino acid catabolic process	4	0.19960079840319359	0.08913689716640237	TBH, NAHODA, SKELETOR, OLF413	1113	8	7937	3.565588499550764	1.0	0.5775428584663705	80.48962129691823
GOTERM_BP_FAT	GO:0006538~glutamate catabolic process	3	0.14970059880239522	0.09688346344765751	GS2, GAD1, GDH	1113	4	7937	5.348382749326146	1.0	0.5967454861392877	83.19890068329786
GOTERM_BP_FAT	GO:0042423~catecholamine biosynthetic process	3	0.14970059880239522	0.09688346344765751	DDC, T, PLE	1113	4	7937	5.348382749326146	1.0	0.5967454861392877	83.19890068329786
INTERPRO	IPR005018:DOMON related	4	0.19960079840319359	0.12924041452371915	TBH, NAHODA, SKELETOR, OLF413	1670	8	10196	3.052694610778443	1.0	0.8716506530717922	90.01946237932653
INTERPRO	IPR013050:DOMON	4	0.19960079840319359	0.12924041452371915	TBH, NAHODA, SKELETOR, OLF413	1670	8	10196	3.052694610778443	1.0	0.8716506530717922	90.01946237932653
SMART	SM00664:DoH	4	0.19960079840319359	0.1370264959062378	TBH, NAHODA, SKELETOR, OLF413	811	8	4824	2.974106041923551	0.9999999999999997	0.6405491456190021	85.13169351970637
UP_SEQ_FEATURE	domain:DOMON	3	0.14970059880239522	0.1474344926067514	TBH, SKELETOR, OLF413	419	5	2975	4.260143198090692	1.0	0.9899769240051349	92.43670438375156
GOTERM_MF_FAT	GO:0004500~dopamine beta-monooxygenase activity	4	0.19960079840319359	0.16024993983798294	TBH, NAHODA, SKELETOR, OLF413	1259	9	7918	2.795163710175624	1.0	0.7747073419455442	93.71984624866184
KEGG_PATHWAY	dme00910:Nitrogen metabolism	7	0.34930139720558884	0.17889643182847836	NEMY, CG6074, CG9674, GS2, CG6415, CG5379, GDH	364	22	2054	1.7954545454545456	0.9999999959168244	0.4983592737980004	88.68931706932081
GOTERM_BP_FAT	GO:0009074~aromatic amino acid family catabolic process	3	0.14970059880239522	0.20046806370804945	V, HN, HGO	1113	6	7937	3.565588499550764	1.0	0.8105662224051423	98.00825181298968
GOTERM_MF_FAT	GO:0016715~oxidoreductase activity, acting on paired donors, with incorporation or reduction of molecular oxygen, reduced ascorbate as one donor, and incorporation of one atom of oxygen	4	0.19960079840319359	0.2032601970276031	TBH, NAHODA, SKELETOR, OLF413	1259	10	7918	2.5156473391580616	1.0	0.835315768605096	97.27028909774005
GOTERM_BP_FAT	GO:0019439~aromatic compound catabolic process	3	0.14970059880239522	0.3114267294844631	V, HN, HGO	1113	8	7937	2.674191374663073	1.0	0.9199745925024592	99.85429533791513
Annotation Cluster 22	Enrichment Score: 2.174048753372809
Category	Term	Count	%	PValue	Genes	List Total	Pop Hits	Pop Total	Fold Enrichment	Bonferroni	Benjamini	FDR
GOTERM_CC_FAT	GO:0044421~extracellular region part	44	2.19560878243513	2.9077956256229145E-5	CG4096, CHEB38C, HH, GLAZ, CG17633, TNC, CHEB38B, EPSILONTRY, THETATRY, NOTUM, SHF, PXN, NLAZ, WNT2, CG25C, DPP, PPN, SLI, DALLY, WNT6, DPTB, GBB, ANCE, 14-3-3EPSILON, SCA, ADGF-D, ADGF-C, TIG, NETA, CG30031, NETB, BM-40-SPARC, CG5550, LSP2, PERITROPHIN-15B, EYS, TSP, TIMP, GLT, TEN-A, ALPHATRY, ZETATRY, CG31619, IOTATRY	745	151	4786	1.8719409751544511	0.009837936622434373	8.983824734802859E-4	0.039590628566277264
GOTERM_CC_FAT	GO:0031012~extracellular matrix	20	0.998003992015968	2.1846469355045646E-4	CG4096, TNC, TIG, SHF, NETA, NETB, BM-40-SPARC, PXN, WNT2, CG5550, CG25C, PPN, TSP, TIMP, SLI, GLT, TEN-A, DALLY, WNT6, CG31619	745	53	4786	2.424211725971888	0.07159397092016584	0.004940164419574122	0.2970920045459291
GOTERM_CC_FAT	GO:0005578~proteinaceous extracellular matrix	19	0.9481037924151697	3.001685403658791E-4	CG4096, TIG, SHF, NETA, NETB, BM-40-SPARC, PXN, WNT2, CG5550, CG25C, PPN, TSP, TIMP, SLI, GLT, TEN-A, DALLY, WNT6, CG31619	745	50	4786	2.441181208053691	0.09703602755546858	0.005986282380929131	0.4079914840547927
SP_PIR_KEYWORDS	extracellular matrix	8	0.39920159680638717	0.015481275697413512	WNT2, CG25C, PPN, GLT, SHF, WNT6, NETA, NETB	1930	19	12980	2.831742568857376	0.995476264764563	0.13243393267386816	19.186451201751087
SP_PIR_KEYWORDS	basement membrane	3	0.14970059880239522	0.22023947055848042	CG25C, PPN, GLT	1930	6	12980	3.3626943005181342	1.0	0.6590172591711305	96.6511022580152
GOTERM_CC_FAT	GO:0005604~basement membrane	4	0.19960079840319359	0.2829647594676762	CG25C, PPN, GLT, BM-40-SPARC	745	12	4786	2.141387024608501	1.0	0.8058351627027718	98.92161502050054
GOTERM_CC_FAT	GO:0044420~extracellular matrix part	4	0.19960079840319359	0.32878664101473554	CG25C, PPN, GLT, BM-40-SPARC	745	13	4786	1.9766649457924625	1.0	0.8478061028585375	99.56125169529409
Annotation Cluster 23	Enrichment Score: 2.1719929060737067
Category	Term	Count	%	PValue	Genes	List Total	Pop Hits	Pop Total	Fold Enrichment	Bonferroni	Benjamini	FDR
GOTERM_BP_FAT	GO:0009309~amine biosynthetic process	20	0.998003992015968	7.352422074815542E-6	ODC1, DDC, CHA, EAS, HN, ODC2, CG7470, B, CG1315, PLE, TBH, T, CG9674, SLGA, PUG, GOT1, GS2, CG32068, CG1673, CG7708	1113	47	7937	3.0345434038729904	0.017021438822144686	0.0010093707515789196	0.012868926707254591
GOTERM_BP_FAT	GO:0009063~cellular amino acid catabolic process	14	0.6986027944111777	2.800186229096489E-4	CG6415, HN, OLF413, CG6385, GDH, TBH, NAHODA, GS2, V, SLGA, SKELETOR, GAD1, HGO, CG8745	1113	33	7937	3.025347817800648	0.4800044607261438	0.011609495180890828	0.489014709074298
GOTERM_BP_FAT	GO:0046394~carboxylic acid biosynthetic process	21	1.0479041916167664	3.0544717170934187E-4	DESAT1, DESAT2, CG5065, CG17374, CG7470, B, CG2781, CG1315, CG11162, T, CG33110, CG9674, SLGA, CG8630, GS2, PUG, GOT1, CG32068, CG8306, CG1673, CYT-B5-R	1113	64	7937	2.3399174528301887	0.5099893206447756	0.011818408994523688	0.5333103838861764
GOTERM_BP_FAT	GO:0016053~organic acid biosynthetic process	21	1.0479041916167664	3.0544717170934187E-4	DESAT1, DESAT2, CG5065, CG17374, CG7470, B, CG2781, CG1315, CG11162, T, CG33110, CG9674, SLGA, CG8630, GS2, PUG, GOT1, CG32068, CG8306, CG1673, CYT-B5-R	1113	64	7937	2.3399174528301887	0.5099893206447756	0.011818408994523688	0.5333103838861764
GOTERM_BP_FAT	GO:0006536~glutamate metabolic process	7	0.34930139720558884	9.455789420186802E-4	CG9674, GS2, SLGA, GOT1, GAD1, GDH, CG8745	1113	10	7937	4.991823899371069	0.8901864523457231	0.027922889427603792	1.6422928773448309
GOTERM_BP_FAT	GO:0009064~glutamine family amino acid metabolic process	11	0.5489021956087825	0.005868093139165343	NEMY, CG9674, GS2, SLGA, GOT1, CG7470, RY, CG1315, GAD1, GDH, CG8745	1113	30	7937	2.6147648996705604	0.9999989241050682	0.10255867905760863	9.788915715343084
GOTERM_BP_FAT	GO:0008652~cellular amino acid biosynthetic process	10	0.499001996007984	0.01454606433712375	CG9674, GS2, SLGA, GOT1, PUG, B, CG7470, CG32068, CG1315, CG1673	1113	29	7937	2.45902655141432	0.9999999999999987	0.1958157125227542	22.623327561772665
KEGG_PATHWAY	dme00250:Alanine, aspartate and glutamate metabolism	11	0.5489021956087825	0.016909677130068686	NEMY, CG9674, GS2, GOT1, CG11236, B, CG1315, GAD1, GDH, GFAT1, PRAT2	364	28	2054	2.2168367346938775	0.8120011170606294	0.10543819492069972	17.18582833641036
GOTERM_BP_FAT	GO:0006633~fatty acid biosynthetic process	10	0.499001996007984	0.022629273402411394	DESAT1, CG33110, DESAT2, CG5065, CG8630, CG17374, CG2781, CG8306, CG11162, CYT-B5-R	1113	31	7937	2.300379677129525	1.0	0.25689978983400774	33.01183414544807
GOTERM_BP_FAT	GO:0009084~glutamine family amino acid biosynthetic process	6	0.29940119760479045	0.026004738670084692	CG9674, GS2, SLGA, GOT1, CG7470, CG1315	1113	13	7937	3.291312461123782	1.0	0.2829180112212657	36.94804422954003
GOTERM_BP_FAT	GO:0009065~glutamine family amino acid catabolic process	5	0.249500998003992	0.026899108320983467	GS2, SLGA, GAD1, GDH, CG8745	1113	9	7937	3.961764999500849	1.0	0.28857078003003567	37.95383893686801
GOTERM_BP_FAT	GO:0006631~fatty acid metabolic process	14	0.6986027944111777	0.028181213144903558	DESAT1, CG5065, DESAT2, CG17374, CG17544, CG2781, CG9527, CG11162, CG33110, CG8630, CG8306, ACOX57D-D, CG5009, CYT-B5-R	1113	53	7937	1.8837071318381395	1.0	0.29623161478389837	39.36931813142115
KEGG_PATHWAY	dme00330:Arginine and proline metabolism	16	0.7984031936127743	0.04868450933868258	ODC1, PH4ALPHAMP, ALDH, ODC2, CG7470, CG1315, GDH, NEMY, GOT1, GS2, SLGA, CG11236, CG6465, ARGK, CG6726, CG9629	364	55	2054	1.6415584415584417	0.9924870980180738	0.19934428935961424	42.411942640249976
SP_PIR_KEYWORDS	lipid synthesis	6	0.29940119760479045	0.09551036162007448	DESAT1, DESAT2, CG5065, CG10253, CG8630, CG8306	1930	17	12980	2.373666565071624	0.9999999999999992	0.42891081046344737	74.60430365873569
GOTERM_BP_FAT	GO:0006537~glutamate biosynthetic process	3	0.14970059880239522	0.1468019329787341	CG9674, SLGA, GOT1	1113	5	7937	4.278706199460917	1.0	0.7251919996297465	93.78996308555732
GOTERM_BP_FAT	GO:0008610~lipid biosynthetic process	21	1.0479041916167664	0.22179645389843577	DESAT1, DESAT2, CG5065, CG10253, EAS, CG13978, CG17374, CG2781, CG5342, CCT1, DGK, CYP18A1, CG18173, CG11162, NINAB, CG33110, CG8630, PIS, CG8306, CG7724, CYT-B5-R	1113	119	7937	1.258442999841446	1.0	0.8368069513942364	98.75922985881644
Annotation Cluster 24	Enrichment Score: 2.1576508497762568
Category	Term	Count	%	PValue	Genes	List Total	Pop Hits	Pop Total	Fold Enrichment	Bonferroni	Benjamini	FDR
GOTERM_BP_FAT	GO:0048569~post-embryonic organ development	73	3.642714570858283	1.102167600014408E-6	KSR, HH, VN, CCT1, MBS, RN, DAD, SOCS36E, VG, KAY, CV-2, HTH, DS, DR, DALLY, IMPE3, IF, EGFR, ARA, HAND, IN, POT, PTC, DSX, FAS2, TIMP, KIRRE, SHOT, NRG, DLT, CAUP, BY, F, TNC, CORA, FW, PKA-C3, SER, SS, VRI, FT, DPP, PIO, FJ, SNS, GBB, TRAF4, SGG, SCA, PYR, B-H2, NET, DIF, CT, SPRT, SOB, KN, TKV, ATO, SOG, SALR, DRM, HS3ST-B, HTL, SO, DVE, FBL, BAB1, BAB2, SALM, TOW, RHO, POXM	1113	297	7937	1.7527808785670425	0.0025702539905697597	1.9794677242623848E-4	0.0019292208047416715
GOTERM_BP_FAT	GO:0048563~post-embryonic organ morphogenesis	65	3.243512974051896	5.179927371370922E-5	KSR, HH, VN, CCT1, MBS, RN, DAD, VG, KAY, SOCS36E, CV-2, HTH, DS, DR, DALLY, IMPE3, IF, EGFR, ARA, IN, POT, PTC, DSX, FAS2, TIMP, SHOT, NRG, DLT, CAUP, BY, F, TNC, CORA, FW, PKA-C3, SER, SS, VRI, FT, DPP, PIO, FJ, GBB, TRAF4, SGG, SCA, B-H2, NET, CT, SOB, KN, TKV, ATO, SOG, SALR, HS3ST-B, DRM, SO, DVE, FBL, BAB1, BAB2, SALM, TOW, RHO	1113	284	7937	1.632135580780279	0.11392566896659084	0.004162156764933034	0.0906308991213578
GOTERM_BP_FAT	GO:0007560~imaginal disc morphogenesis	65	3.243512974051896	5.179927371370922E-5	KSR, HH, VN, CCT1, MBS, RN, DAD, VG, KAY, SOCS36E, CV-2, HTH, DS, DR, DALLY, IMPE3, IF, EGFR, ARA, IN, POT, PTC, DSX, FAS2, TIMP, SHOT, NRG, DLT, CAUP, BY, F, TNC, CORA, FW, PKA-C3, SER, SS, VRI, FT, DPP, PIO, FJ, GBB, TRAF4, SGG, SCA, B-H2, NET, CT, SOB, KN, TKV, ATO, SOG, SALR, HS3ST-B, DRM, SO, DVE, FBL, BAB1, BAB2, SALM, TOW, RHO	1113	284	7937	1.632135580780279	0.11392566896659084	0.004162156764933034	0.0906308991213578
GOTERM_BP_FAT	GO:0007444~imaginal disc development	86	4.291417165668663	9.979563364966758E-5	KSR, TARA, HH, NOC, SU(TPL), CG5890, VN, CCT1, NOTUM, BNL, MBS, RN, DAD, SOCS36E, KAY, VG, CV-2, HTH, DS, BBG, DR, DALLY, IMPE3, IF, ARA, EGFR, IN, L(2)08717, POT, EX, PTC, TUP, GRP, DSX, EN, FAS2, TIMP, SHOT, NRG, DLT, CAUP, BY, ABD-B, F, TNC, CORA, INV, ABD-A, FW, AWH, PKA-C3, SER, SS, VRI, FT, DPP, PIO, FJ, TRAF4, GBB, 14-3-3EPSILON, SGG, SCA, NET, B-H2, CT, KN, SOB, TKV, ATO, SOG, SALR, DRL, …	1113	412	7937	1.4885466551522606	0.20787370197256838	0.0062784356465902524	0.17453887630333176
GOTERM_BP_FAT	GO:0048737~imaginal disc-derived appendage development	56	2.7944111776447107	1.528369499481346E-4	KSR, HH, VN, CCT1, MBS, RN, DAD, VG, SOCS36E, CV-2, DS, HTH, DR, DALLY, IF, EGFR, ARA, IN, POT, PTC, TIMP, SHOT, CAUP, F, BY, CORA, FW, PKA-C3, SER, VRI, SS, DPP, FT, FJ, PIO, GBB, SGG, SCA, NET, CT, KN, SOB, ATO, TKV, SOG, SALR, DRL, HS3ST-B, DRM, DVE, FBL, BAB1, BAB2, SALM, TOW, RHO	1113	243	7937	1.6433988146077594	0.3001586081585038	0.008882851094061284	0.2671892359257244
GOTERM_BP_FAT	GO:0048707~instar larval or pupal morphogenesis	74	3.6926147704590817	1.6577422284689636E-4	KSR, HH, EIP71CD, DOA, VN, CCT1, MBS, RN, DAD, SOCS36E, VG, KAY, CV-2, HTH, DS, DR, DALLY, IMPE3, IF, EGFR, ARA, SANTA-MARIA, IN, CG3829, POT, EIP74EF, PTC, DSX, FAS2, TIMP, SHOT, NRG, DLT, CAUP, BY, F, EIP75B, OBP99B, TNC, CORA, FW, PKA-C3, SER, SS, VRI, FT, DPP, EIP93F, PIO, FJ, TRAF4, GBB, SGG, SCA, NET, B-H2, CT, SOB, KN, TKV, ATO, SOG, SALR, EMP, DRM, HS3ST-B, SO, DVE, FBL, BAB1, BAB2, SALM,…	1113	347	7937	1.5207697346787117	0.3209869268470533	0.009174674843884456	0.2897752219421901
GOTERM_BP_FAT	GO:0035114~imaginal disc-derived appendage morphogenesis	55	2.744510978043912	1.8355245222624259E-4	KSR, HH, VN, CCT1, MBS, RN, DAD, VG, SOCS36E, CV-2, DS, HTH, DR, DALLY, IF, EGFR, ARA, IN, POT, PTC, TIMP, SHOT, CAUP, F, BY, CORA, FW, PKA-C3, SER, VRI, SS, DPP, FT, FJ, PIO, GBB, SGG, NET, SCA, CT, KN, SOB, ATO, TKV, SOG, SALR, HS3ST-B, DRM, DVE, FBL, BAB1, BAB2, SALM, TOW, RHO	1113	239	7937	1.6410658366133224	0.3486019082420233	0.009274857985978158	0.3208047181764928
GOTERM_BP_FAT	GO:0035120~post-embryonic appendage morphogenesis	53	2.6447105788423153	2.1073583643408503E-4	KSR, HH, VN, CCT1, MBS, RN, DAD, VG, SOCS36E, CV-2, DS, HTH, DR, DALLY, IF, EGFR, ARA, IN, POT, PTC, TIMP, SHOT, CAUP, F, BY, CORA, FW, PKA-C3, SER, VRI, DPP, FT, FJ, PIO, GBB, SGG, NET, SCA, CT, KN, SOB, TKV, SOG, SALR, HS3ST-B, DRM, FBL, BAB1, DVE, BAB2, SALM, TOW, RHO	1113	229	7937	1.6504470783946767	0.3886710185647848	0.010200122967579328	0.36823203783332703
GOTERM_BP_FAT	GO:0007447~imaginal disc pattern formation	28	1.3972055888223553	2.139064677291512E-4	TARA, ABD-B, HH, SU(TPL), VN, CG5890, NOTUM, INV, ABD-A, DAD, VG, SER, DPP, DS, HTH, DR, FJ, DALLY, GBB, 14-3-3EPSILON, EGFR, B-H2, L(2)08717, TKV, HS3ST-B, PTC, EN, RHO	1113	96	7937	2.0799266247379453	0.3931811879144397	0.009940761324191194	0.3737625072012918
GOTERM_BP_FAT	GO:0048736~appendage development	56	2.7944111776447107	2.140050273274634E-4	KSR, HH, VN, CCT1, MBS, RN, DAD, VG, SOCS36E, CV-2, DS, HTH, DR, DALLY, IF, EGFR, ARA, IN, POT, PTC, TIMP, SHOT, CAUP, F, BY, CORA, FW, PKA-C3, SER, VRI, SS, DPP, FT, FJ, PIO, GBB, SGG, SCA, NET, CT, KN, SOB, ATO, TKV, SOG, SALR, DRL, HS3ST-B, DRM, DVE, FBL, BAB1, BAB2, SALM, TOW, RHO	1113	246	7937	1.6233573656491282	0.3933208529809128	0.009751266923017532	0.37393441811780503
GOTERM_BP_FAT	GO:0009791~post-embryonic development	88	4.39121756487026	2.3504254562453538E-4	KSR, HH, EIP71CD, DOA, VN, CCT1, MBS, RN, SWI2, DAD, SOCS36E, KAY, VG, CV-2, HTH, DS, DR, DALLY, IMPE3, IF, ARA, EGFR, SANTA-MARIA, HAND, IN, CG3829, POT, EIP74EF, PTC, PU, DSX, FAS2, TIMP, KIRRE, SHOT, NRG, DLT, CAUP, BY, F, EIP75B, OBP99B, TNC, CORA, FW, YELLOW-F2, PKA-C3, MIP, SER, SS, VRI, FT, DPP, EIP93F, PIO, FJ, SNS, TRAF4, GBB, DOPECR, SGG, SCA, NET, PYR, B-H2, DIF, CT, SPRT, SOB, KN, TKV…	1113	434	7937	1.4459529399099873	0.422408757085293	0.010500040490003082	0.41062235372448797
GOTERM_BP_FAT	GO:0035107~appendage morphogenesis	55	2.744510978043912	2.5662618581866474E-4	KSR, HH, VN, CCT1, MBS, RN, DAD, VG, SOCS36E, CV-2, DS, HTH, DR, DALLY, IF, EGFR, ARA, IN, POT, PTC, TIMP, SHOT, CAUP, F, BY, CORA, FW, PKA-C3, SER, VRI, SS, DPP, FT, FJ, PIO, GBB, SGG, NET, SCA, CT, KN, SOB, ATO, TKV, SOG, SALR, HS3ST-B, DRM, DVE, FBL, BAB1, BAB2, SALM, TOW, RHO	1113	242	7937	1.6207220452503472	0.4508035368375808	0.011036773407370082	0.44824944779594533
GOTERM_BP_FAT	GO:0009886~post-embryonic morphogenesis	74	3.6926147704590817	2.8728561246622495E-4	KSR, HH, EIP71CD, DOA, VN, CCT1, MBS, RN, DAD, SOCS36E, VG, KAY, CV-2, HTH, DS, DR, DALLY, IMPE3, IF, EGFR, ARA, SANTA-MARIA, IN, CG3829, POT, EIP74EF, PTC, DSX, FAS2, TIMP, SHOT, NRG, DLT, CAUP, BY, F, EIP75B, OBP99B, TNC, CORA, FW, PKA-C3, SER, SS, VRI, FT, DPP, EIP93F, PIO, FJ, TRAF4, GBB, SGG, SCA, NET, B-H2, CT, SOB, KN, TKV, ATO, SOG, SALR, EMP, DRM, HS3ST-B, SO, DVE, FBL, BAB1, BAB2, SALM,…	1113	353	7937	1.4949209573187336	0.4887559863173834	0.011701321471899617	0.5016754576965488
GOTERM_BP_FAT	GO:0035218~leg disc development	18	0.8982035928143712	3.6537519372741614E-4	EGFR, HH, B-H2, VN, NOC, SOB, RN, DRM, HS3ST-B, BAB1, VG, BAB2, DPP, DS, HTH, FJ, DALLY, RHO	1113	51	7937	2.5168859996828923	0.5739961841884791	0.013668738440898442	0.6376294537589144
GOTERM_BP_FAT	GO:0007552~metamorphosis	75	3.74251497005988	3.7327643015586044E-4	KSR, HH, EIP71CD, DOA, VN, CCT1, MBS, RN, DAD, SOCS36E, VG, KAY, CV-2, HTH, DS, DR, DALLY, IMPE3, IF, EGFR, ARA, SANTA-MARIA, IN, CG3829, POT, EIP74EF, PTC, DSX, FAS2, TIMP, SHOT, NRG, DLT, CAUP, BY, F, EIP75B, OBP99B, TNC, CORA, FW, PKA-C3, SER, SS, VRI, FT, DPP, EIP93F, PIO, FJ, ANCE, TRAF4, GBB, SGG, SCA, NET, B-H2, CT, SOB, KN, TKV, ATO, SOG, SALR, EMP, DRM, HS3ST-B, SO, DVE, FBL, BAB1, BAB2,…	1113	362	7937	1.4774537981563935	0.5817864864324218	0.013742212493423445	0.6513757478463056
GOTERM_BP_FAT	GO:0035220~wing disc development	60	2.9940119760479043	7.245539510746587E-4	TARA, KSR, HH, NOC, SU(TPL), CG5890, VN, CCT1, MBS, NOTUM, DAD, VG, KAY, SOCS36E, CV-2, HTH, DS, DR, DALLY, IF, EGFR, ARA, IN, L(2)08717, POT, PTC, TUP, EN, TIMP, SHOT, CAUP, BY, F, TNC, CORA, INV, FW, PKA-C3, SER, VRI, FT, DPP, FJ, PIO, GBB, 14-3-3EPSILON, SGG, SCA, NET, CT, KN, TKV, SOG, SALR, HS3ST-B, DVE, FBL, SALM, TOW, RHO	1113	281	7937	1.5226712453597568	0.8159313851870893	0.023555413414250714	1.2607073265012425
GOTERM_BP_FAT	GO:0007472~wing disc morphogenesis	49	2.4451097804391217	9.364503883439131E-4	KSR, HH, VN, CCT1, MBS, DAD, VG, SOCS36E, CV-2, DS, HTH, DR, DALLY, IF, EGFR, ARA, IN, POT, PTC, TIMP, SHOT, F, BY, CAUP, TNC, CORA, FW, PKA-C3, SER, VRI, DPP, FT, FJ, PIO, GBB, SGG, NET, SCA, CT, KN, TKV, SALR, SOG, HS3ST-B, FBL, DVE, TOW, SALM, RHO	1113	220	7937	1.5883076043453401	0.8878183810259783	0.028011065398404034	1.6265605774533398
GOTERM_BP_FAT	GO:0007476~imaginal disc-derived wing morphogenesis	48	2.3952095808383236	0.0013726423448018855	KSR, CAUP, F, HH, BY, VN, CCT1, MBS, CORA, FW, DAD, PKA-C3, SOCS36E, VG, CV-2, SER, VRI, DPP, FT, DS, HTH, DR, FJ, PIO, DALLY, IF, GBB, ARA, EGFR, SGG, SCA, NET, IN, CT, KN, TKV, POT, SOG, SALR, PTC, HS3ST-B, DVE, FBL, SALM, TOW, TIMP, SHOT, RHO	1113	218	7937	1.570167412646208	0.9595351519763454	0.037905335487542935	2.3756551672171278
GOTERM_BP_FAT	GO:0002165~instar larval or pupal development	80	3.992015968063872	0.0026405571857549756	KSR, HH, EIP71CD, DOA, VN, CCT1, MBS, RN, SWI2, DAD, SOCS36E, VG, KAY, CV-2, HTH, DS, DR, DALLY, IMPE3, IF, EGFR, ARA, SANTA-MARIA, IN, CG3829, POT, EIP74EF, PTC, PU, DSX, FAS2, TIMP, SHOT, NRG, DLT, CAUP, BY, F, EIP75B, OBP99B, TNC, CORA, FW, YELLOW-F2, PKA-C3, MIP, SER, SS, VRI, FT, DPP, EIP93F, PIO, FJ, TRAF4, GBB, DOPECR, SGG, SCA, NET, B-H2, CT, SOB, KN, TKV, ATO, SOG, SALR, EMP, DRM, HS3ST-…	1113	418	7937	1.364818564421345	0.9979168119252644	0.06292125061727682	4.522688695038024
GOTERM_BP_FAT	GO:0035222~wing disc pattern formation	19	0.9481037924151697	0.004752823075564634	EGFR, TARA, HH, CG5890, L(2)08717, SU(TPL), TKV, NOTUM, INV, HS3ST-B, PTC, VG, EN, DPP, DS, DR, DALLY, GBB, 14-3-3EPSILON	1113	68	7937	1.9925347497489558	0.999985250461801	0.09144434022737713	8.000949205447238
GOTERM_BP_FAT	GO:0035214~eye-antennal disc development	16	0.7984031936127743	0.021715341281738663	EGFR, F, B-H2, NOC, CT, ATO, SALR, PTC, SO, DAD, BAB1, BAB2, SALM, SER, SS, DPP	1113	62	7937	1.84030374170362	1.0	0.25518580409787384	31.906877088760854
GOTERM_BP_FAT	GO:0045165~cell fate commitment	44	2.19560878243513	0.030818887821147244	ABD-B, HH, EAS, VN, VND, EGR, MELT, NKD, INV, ABD-A, GRH, KAY, SER, DPP, SEV, HTH, DR, PROS, TWI, TRAF4, 14-3-3EPSILON, ARA, EGFR, PHYL, LAB, SCA, KLG, NUB, SPN-B, CT, KNI, ATO, TKV, PTC, HTL, LEA, BYN, SLBO, TUP, SALM, EN, SVP, SHOT, RHO	1113	232	7937	1.352464603277876	1.0	0.31526752092655286	42.186190692219995
GOTERM_BP_FAT	GO:0045317~equator specification	4	0.19960079840319359	0.039469671521955484	ARA, CAUP, FT, DS	1113	6	7937	4.754117999401019	1.0	0.36507617042365403	50.5833480641812
GOTERM_BP_FAT	GO:0007164~establishment of tissue polarity	15	0.7485029940119761	0.04480341210922763	ARA, EGFR, CAUP, SCA, IN, STY, CCT1, KAY, TOW, FT, DS, CADN, SVP, FJ, BTSZ	1113	62	7937	1.7252847578471437	1.0	0.39074503754902523	55.172661183076514
GOTERM_BP_FAT	GO:0042067~establishment of ommatidial polarity	12	0.5988023952095809	0.04911196377440999	EGFR, ARA, CAUP, FT, SCA, DS, CADN, SVP, STY, FJ, CCT1, KAY	1113	46	7937	1.8603070432438769	1.0	0.4112045310720359	58.58326163025348
GOTERM_BP_FAT	GO:0048729~tissue morphogenesis	44	2.19560878243513	0.07366532182505325	DLT, CAUP, HH, NOC, CCT1, MBS, CORA, BNL, ABD-A, DAD, KAY, GRH, CG25C, DPP, FT, DS, SLI, FJ, GOL, TWI, TRAF4, GBB, ARA, TIO, SCB, EGFR, SCA, PYR, STUMPS, IN, SLP1, STY, TKV, HTL, JEB, BYN, TUP, TOW, FORM3, DND, CADN, SVP, SHOT, BTSZ	1113	247	7937	1.270331125346021	1.0	0.5191828889719478	73.79980914825175
GOTERM_BP_FAT	GO:0001736~establishment of planar polarity	14	0.6986027944111777	0.07695213945631756	ARA, EGFR, CAUP, SCA, IN, STY, CCT1, KAY, TOW, FT, CADN, DS, SVP, FJ	1113	61	7937	1.6366635735642852	1.0	0.5323587420338605	75.38026199590307
GOTERM_BP_FAT	GO:0001738~morphogenesis of a polarized epithelium	15	0.7485029940119761	0.10420235930184607	DLT, ARA, EGFR, CAUP, SCA, IN, STY, CCT1, KAY, TOW, FT, DS, CADN, SVP, FJ	1113	70	7937	1.5281093569503275	1.0	0.6193820330117461	85.42929634530405
GOTERM_BP_FAT	GO:0007389~pattern specification process	78	3.8922155688622757	0.10625435576894363	KSR, TARA, HH, DOA, CG5890, VN, SU(TPL), NKD, NOTUM, DAD, VG, WNT2, CV-2, FKH, MYD88, HTH, SLI, DS, ROBO, DR, DALLY, SLS, EGFR, TIO, ARA, SPN-B, L(2)08717, KNI, STY, PTC, NETB, TUP, PU, EN, EDL, CAUP, F, ABD-B, VND, CORA, INV, ABD-A, MYO61F, OTP, SER, SS, FT, DPP, SEV, FJ, TWI, ANTP, GBB, 14-3-3EPSILON, PHYL, SGG, SCA, B-H2, NUB, CT, SOB, KN, SLP1, TKV, ATO, EMS, TSL, SOG, HS3ST-B, DRM, MYO31DF, …	1113	480	7937	1.1588162623539984	1.0	0.6242124955800371	86.00261452980857
GOTERM_BP_FAT	GO:0007450~dorsal/ventral pattern formation, imaginal disc	12	0.5988023952095809	0.1663529038228619	TARA, SER, DPP, L(2)08717, SU(TPL), CG5890, DR, NOTUM, DALLY, HS3ST-B, VG, 14-3-3EPSILON	1113	57	7937	1.5013004208634795	1.0	0.761950460227568	95.86124079556859
GOTERM_BP_FAT	GO:0003002~regionalization	70	3.493013972055888	0.243260891383981	TARA, KSR, HH, DOA, CG5890, VN, SU(TPL), NKD, NOTUM, DAD, VG, WNT2, CV-2, FKH, MYD88, HTH, SLI, DS, ROBO, DR, DALLY, SLS, TIO, EGFR, ARA, SPN-B, L(2)08717, KNI, STY, PTC, NETB, TUP, EN, CAUP, F, ABD-B, VND, CORA, INV, ABD-A, OTP, SER, SS, DPP, SEV, FJ, TWI, ANTP, GBB, 14-3-3EPSILON, PHYL, SGG, B-H2, CT, SOB, KN, SLP1, TKV, ATO, EMS, TSL, SOG, HS3ST-B, DRM, LEA, UNC-5, SALM, CREBA, TEN-A, RHO	1113	454	7937	1.0995206826808523	1.0	0.8600282906375478	99.23955234863196
GOTERM_BP_FAT	GO:0002009~morphogenesis of an epithelium	35	1.746506986027944	0.34317987785098814	DLT, CAUP, HH, NOC, CCT1, BNL, CORA, MBS, DAD, KAY, GRH, CG25C, FT, DPP, DS, FJ, TWI, TRAF4, GBB, ARA, EGFR, SCB, SCA, STUMPS, IN, STY, TKV, TUP, TOW, FORM3, DND, CADN, SVP, SHOT, BTSZ	1113	225	7937	1.1092941998602375	1.0	0.93553521908186	99.93623597595362
GOTERM_BP_FAT	GO:0007423~sensory organ development	61	3.0439121756487024	0.374270362955443	HH, MBL, DOA, CCT1, SOBP, MELT, RN, VG, KAY, HTH, DS, DALLY, PROS, EGFR, ARA, NVY, STY, EX, PTC, JEB, TUP, HAM, DSX, FAS2, EDL, AB, BCHS, SHOT, RST, CAUP, F, GP150, FW, AMPH, SER, VRI, DPP, FT, CYP303A1, SEV, FJ, TRAF4, PHYL, SGG, NCKX30C, SCA, KLG, B-H2, FOXO, CT, ATO, TKV, HS3ST-B, SO, SALM, FZ2, EYS, FUTSCH, CADN, SVP, EYG	1113	410	7937	1.0609799925492516	1.0	0.9481157975461033	99.97271364588343
GOTERM_BP_FAT	GO:0060429~epithelium development	36	1.7964071856287425	0.3744512526839989	DLT, CAUP, HH, NOC, CCT1, BNL, CORA, MBS, DAD, KAY, GRH, MOODY, CG25C, FT, DPP, DS, FJ, TWI, TRAF4, GBB, ARA, EGFR, SCB, SCA, STUMPS, IN, STY, TKV, TUP, TOW, FORM3, DND, CADN, SVP, SHOT, BTSZ	1113	235	7937	1.0924356253942766	1.0	0.9477954482555292	99.97285139068666
GOTERM_BP_FAT	GO:0048190~wing disc dorsal/ventral pattern formation	9	0.4491017964071856	0.40176440983758976	TARA, L(2)08717, SU(TPL), CG5890, NOTUM, DALLY, HS3ST-B, VG, 14-3-3EPSILON	1113	50	7937	1.283611859838275	1.0	0.9585018849891477	99.98757308490248
GOTERM_BP_FAT	GO:0009953~dorsal/ventral pattern formation	20	0.998003992015968	0.5296901280611348	EGFR, TARA, SPN-B, CG5890, L(2)08717, SU(TPL), TKV, VND, NOTUM, SOG, HS3ST-B, VG, SER, MYD88, DPP, CREBA, DR, DALLY, TWI, 14-3-3EPSILON	1113	135	7937	1.0564706665335597	1.0	0.9863796751193569	99.99981575370737
GOTERM_BP_FAT	GO:0001745~compound eye morphogenesis	36	1.7964071856287425	0.5305228703172742	CAUP, HH, MBL, DOA, CCT1, MELT, KAY, AMPH, VG, FT, DPP, SEV, DS, HTH, FJ, PROS, ARA, EGFR, PHYL, B-H2, KLG, SCA, FOXO, STY, ATO, TKV, EX, HS3ST-B, SO, JEB, SALM, EYS, CADN, SVP, RST, EYG	1113	250	7937	1.0268894878706198	1.0	0.9863744341310423	99.9998213813909
GOTERM_BP_FAT	GO:0048749~compound eye development	44	2.19560878243513	0.536137300657299	CAUP, HH, MBL, GP150, DOA, SOBP, CCT1, MELT, RN, AMPH, KAY, VG, SER, DPP, FT, SEV, DS, HTH, FJ, DALLY, PROS, ARA, EGFR, PHYL, NCKX30C, B-H2, SCA, KLG, FOXO, STY, ATO, TKV, EX, HS3ST-B, SO, JEB, SALM, EYS, FUTSCH, CADN, SVP, BCHS, RST, EYG	1113	308	7937	1.0187395713002183	1.0	0.9870028434946772	99.99985530008234
GOTERM_BP_FAT	GO:0001654~eye development	47	2.345309381237525	0.5582032321795525	CAUP, HH, MBL, GP150, DOA, SOBP, CCT1, MELT, RN, AMPH, KAY, VG, SER, DPP, FT, SEV, DS, HTH, FJ, DALLY, PROS, TRAF4, ARA, EGFR, PHYL, NCKX30C, B-H2, SCA, KLG, FOXO, STY, ATO, TKV, EX, PTC, HS3ST-B, SO, JEB, SALM, FAS2, EYS, FUTSCH, CADN, SVP, BCHS, RST, EYG	1113	332	7937	1.0095340932463006	1.0	0.9893437050622337	99.99993834592722
GOTERM_BP_FAT	GO:0048592~eye morphogenesis	38	1.8962075848303395	0.5765090046363999	CAUP, HH, MBL, DOA, CCT1, MELT, KAY, AMPH, VG, FT, DPP, SEV, DS, HTH, FJ, PROS, ARA, EGFR, PHYL, B-H2, KLG, SCA, FOXO, STY, ATO, TKV, EX, PTC, HS3ST-B, SO, JEB, SALM, FAS2, EYS, CADN, SVP, RST, EYG	1113	269	7937	1.0073781634418513	1.0	0.9908916301151556	99.99997060548036
GOTERM_BP_FAT	GO:0007163~establishment or maintenance of cell polarity	15	0.7485029940119761	0.6796651088333964	ARA, EGFR, CAUP, SCA, IN, STY, CCT1, CORA, KAY, FZ2, FT, DS, CADN, SVP, FJ	1113	109	7937	0.98135463290388	1.0	0.9970597100600497	99.99999977814055
Annotation Cluster 25	Enrichment Score: 2.1443713666662263
Category	Term	Count	%	PValue	Genes	List Total	Pop Hits	Pop Total	Fold Enrichment	Bonferroni	Benjamini	FDR
GOTERM_BP_FAT	GO:0016052~carbohydrate catabolic process	27	1.347305389221557	3.846427388199786E-5	NC73EF, IMPL3, OSCILLIN, CG5432, ZW, PGI, GPDH, TAL, PGK, CHT5, CHT4, CG2964, PYK, CHT9, CHT7, CHT8, PGLYM78, IDGF4, IDGF2, CG7059, IDGF3, CG6910, GLYP, CG1544, PGRP-LC, PGRP-LB, PGRP-LA	1113	83	7937	2.319780469587244	0.08590045938362767	0.003320984656741355	0.06730664483327597
GOTERM_BP_FAT	GO:0006006~glucose metabolic process	20	0.998003992015968	4.4940352429178123E-4	NC73EF, CG1516, IMPL3, FOXO, CG2964, CG10924, PYK, CG9485, CG7766, PGLYM78, CG7059, CG5432, ZW, PGI, PEPCK, GLYP, TAL, CG1544, PGM, PGK	1113	61	7937	2.33809081937755	0.6499198295526812	0.015096383721193263	0.7837271643817978
KEGG_PATHWAY	dme00010:Glycolysis / Gluconeogenesis	19	0.9481037924151697	0.0022576530034147343	PDH, ACCOAS, IMPL3, ALDH, CG2964, CG10924, PYK, CG10467, FBP, ALDH-III, PGLYM78, CG32444, CG5432, PGI, PEPCK, CG5261, PGM, CG9629, PGK	364	52	2054	2.061813186813187	0.19868417700122099	0.027307729393538205	2.468163500421916
GOTERM_BP_FAT	GO:0046164~alcohol catabolic process	16	0.7984031936127743	0.0032736076108814197	NC73EF, IMPL3, CG2964, PYK, ACE, PGLYM78, OSCILLIN, CG7059, CG5432, ZW, PGI, GPDH, CG6910, CG1544, TAL, PGK	1113	51	7937	2.2372319997181265	0.9995269988156243	0.07300403483182771	5.577930035566636
GOTERM_BP_FAT	GO:0044275~cellular carbohydrate catabolic process	16	0.7984031936127743	0.0032736076108814197	NC73EF, IMPL3, CG2964, PYK, PGLYM78, OSCILLIN, CG7059, CG5432, ZW, PGI, GPDH, CG6910, CG1544, TAL, GLYP, PGK	1113	51	7937	2.2372319997181265	0.9995269988156243	0.07300403483182771	5.577930035566636
GOTERM_BP_FAT	GO:0019318~hexose metabolic process	22	1.097804391217565	0.005779292412962029	NC73EF, CG1516, IMPL3, FOXO, CG2964, CG10924, PYK, CG10467, CG9485, CG7766, PGLYM78, CG32444, CG7059, CG5432, ZW, PGI, PEPCK, GLYP, TAL, CG1544, PGM, PGK	1113	85	7937	1.8457163997674542	0.9999986745962629	0.10261504214772066	9.64776248976128
GOTERM_BP_FAT	GO:0005996~monosaccharide metabolic process	24	1.1976047904191618	0.006804383039663179	NC73EF, CG1516, IMPL3, FOXO, CG2964, CG10924, PYK, CG10467, CG9485, CG7766, PGLYM78, CG32444, OSCILLIN, CG7059, CG5432, ZW, PGI, PEPCK, GLYP, TAL, CG1544, PGM, PGK, CG17010	1113	97	7937	1.7644149276127492	0.9999998808086532	0.11541342484207018	11.264596775476443
GOTERM_BP_FAT	GO:0046365~monosaccharide catabolic process	13	0.6487025948103792	0.015267319380272279	NC73EF, IMPL3, CG2964, PYK, PGLYM78, OSCILLIN, CG7059, CG5432, ZW, PGI, CG1544, TAL, PGK	1113	44	7937	2.1069386588254515	0.9999999999999998	0.20337234230554435	23.60865332797808
GOTERM_BP_FAT	GO:0019320~hexose catabolic process	12	0.5988023952095809	0.03126793178473467	NC73EF, PGLYM78, IMPL3, CG7059, CG2964, CG5432, ZW, PYK, PGI, TAL, CG1544, PGK	1113	43	7937	1.9900959067260078	1.0	0.31640658510737774	42.65327372882561
GOTERM_BP_FAT	GO:0006007~glucose catabolic process	12	0.5988023952095809	0.03126793178473467	NC73EF, PGLYM78, IMPL3, CG7059, CG2964, CG5432, ZW, PYK, PGI, TAL, CG1544, PGK	1113	43	7937	1.9900959067260078	1.0	0.31640658510737774	42.65327372882561
GOTERM_BP_FAT	GO:0006096~glycolysis	10	0.499001996007984	0.047514047914262766	NC73EF, PGLYM78, IMPL3, CG7059, CG2964, CG5432, PYK, PGI, CG1544, PGK	1113	35	7937	2.0374791426004366	1.0	0.4049026082354351	57.34796407346021
SP_PIR_KEYWORDS	glycolysis	8	0.39920159680638717	0.054641072295530134	PGLYM78, IMPL3, CG7059, CG2964, PYK, PGI, CG1544, PGK	1930	24	12980	2.241796200345423	0.9999999963986234	0.28900283459629705	53.568578264463085
KEGG_PATHWAY	dme00030:Pentose phosphate pathway	7	0.34930139720558884	0.2083540830242483	CG5432, ZW, PGI, FBP, TAL, PGM, CG17010	364	23	2054	1.7173913043478262	0.9999999998862279	0.5338405183439558	92.44827593512585
Annotation Cluster 26	Enrichment Score: 2.105698955389661
Category	Term	Count	%	PValue	Genes	List Total	Pop Hits	Pop Total	Fold Enrichment	Bonferroni	Benjamini	FDR
GOTERM_BP_FAT	GO:0007409~axonogenesis	49	2.4451097804391217	6.863803679450247E-5	HH, BETA-SPEC, DAD, WNT2, ANK2, SLI, ROBO, DALLY, CDK5ALPHA, ROBO3, PROS, IF, PTP99A, NVY, TIG, PTC, P130CAS, NETA, JEB, NETB, TUP, FAS2, EN, MICAL, AB, FAS3, BEAT-IIA, BCHS, SHOT, RST, NRG, OTK, UZIP, COMM, PTP52F, WRAPPER, SCB, KO, SH, BEAT-IC, EMS, DRL, LEA, LIM3, UNC-5, FZ2, FUTSCH, CADN, RHO	1113	198	7937	1.7647862270503778	0.148090787960379	0.004996081499332283	0.12007625431017521
GOTERM_BP_FAT	GO:0008037~cell recognition	19	0.9481037924151697	8.006259372730489E-5	ATO, BEAT-IC, EATER, DRL, P130CAS, NETB, BETA-SPEC, FAS2, AB, FAS3, COMM, SLI, CADN, ROBO, BEAT-IIA, ROBO3, SHOT, PTP99A, IF	1113	50	7937	2.7098472596585803	0.17051781008468347	0.005483546652726323	0.14004931765515538
GOTERM_BP_FAT	GO:0008038~neuron recognition	18	0.8982035928143712	2.1169176276872206E-4	ATO, BEAT-IC, DRL, P130CAS, NETB, BETA-SPEC, FAS2, AB, FAS3, COMM, SLI, CADN, ROBO, BEAT-IIA, ROBO3, SHOT, PTP99A, IF	1113	49	7937	2.619616040486276	0.39003432451650366	0.010038106917861	0.36989947168469817
GOTERM_BP_FAT	GO:0030030~cell projection organization	72	3.592814371257485	0.002004963952657868	PVR, HH, VN, MBS, BNL, DAD, BETA-SPEC, WNT2, ANK2, SLI, DS, ROBO, ROBO3, DALLY, CDK5ALPHA, PROS, PTP99A, IF, EGFR, NVY, IN, KNI, TIG, P130CAS, PTC, NETA, NETB, JEB, TUP, HAM, EN, FAS2, MICAL, AB, FAS3, WIT, BCHS, BEAT-IIA, SHOT, NRG, RST, CG3259, F, OTK, UZIP, CORA, VRI, FT, COMM, PTP52F, WRAPPER, PTX1, KO, SCB, TAF4, SH, CT, ATO, CHINMO, EMS, BEAT-IC, DRL, LEA, UNC-5, LIM3, TOW, FZ2, DND, FUTSCH…	1113	365	7937	1.4066979285898904	0.9907791709101267	0.051292690105759764	3.4520291890768995
GOTERM_BP_FAT	GO:0006928~cell motion	61	3.0439121756487024	0.003349431096516669	PVR, RHOL, HH, VN, PVF2, BNL, BETA-SPEC, DAD, KAY, SLI, ROBO, MDR49, ROBO3, CDK5ALPHA, PTP99A, IF, EGFR, NVY, KNI, CP309, TIG, PTC, NETA, JEB, NETB, TUP, EN, MICAL, AB, FAS3, DOR, BEAT-IIA, SHOT, OTK, ABD-B, TPNC73F, ABD-A, DPP, ETS98B, COMM, PTP52F, TAI, KO, SCB, STUMPS, BEAT-IC, DRL, SO, HTL, LEA, SR, SLBO, BYN, MHC, UNC-5, LIM3, TPNC47D, SALM, FZ2, CADN, SHROOM	1113	305	7937	1.4262353998203054	0.9996039811512087	0.07392902417000513	5.703581323109486
GOTERM_BP_FAT	GO:0007411~axon guidance	32	1.5968063872255487	0.003563556187887448	OTK, DAD, BETA-SPEC, COMM, SLI, ROBO, PTP52F, CDK5ALPHA, ROBO3, PTP99A, IF, SCB, KO, NVY, TIG, BEAT-IC, DRL, PTC, NETA, JEB, NETB, LEA, TUP, UNC-5, LIM3, EN, FAS3, AB, MICAL, CADN, BEAT-IIA, SHOT	1113	136	7937	1.6779239997885946	0.9997602143165639	0.07702357519041947	6.057569126169316
GOTERM_BP_FAT	GO:0016198~axon choice point recognition	9	0.4491017964071856	0.003811816320266376	AB, COMM, SLI, ROBO, BEAT-IC, DRL, BEAT-IIA, SHOT, BETA-SPEC	1113	20	7937	3.2090296495956876	0.9998659902566414	0.07996359386980723	6.4664198337984535
GOTERM_BP_FAT	GO:0030182~neuron differentiation	77	3.842315369261477	0.004979660358715898	HH, MBL, DOA, MELT, DAD, BETA-SPEC, KAY, WNT2, ANK2, HTH, SLI, ROBO, ROBO3, CDK5ALPHA, DALLY, PROS, PTP99A, IF, EGFR, NVY, KNI, TIG, EX, P130CAS, PTC, NETA, NETB, JEB, TUP, HAM, EN, FAS2, EDL, MICAL, AB, FAS3, WIT, BCHS, BEAT-IIA, SHOT, NRG, RST, OTK, UZIP, AMPH, COMM, SEV, PTP52F, WRAPPER, PTX1, FUSL, KO, SCB, PHYL, TAF4, SCA, KLG, B-H2, SH, CT, ATO, CHINMO, EMS, BEAT-IC, DRL, LEA, UNC-5, LIM3, …	1113	409	7937	1.342544325014224	0.9999913379048011	0.09406195229628656	8.367292668712
GOTERM_BP_FAT	GO:0048812~neuron projection morphogenesis	57	2.844311377245509	0.004989267153406934	HH, BETA-SPEC, DAD, WNT2, ANK2, SLI, ROBO, DALLY, CDK5ALPHA, ROBO3, PROS, PTP99A, IF, NVY, KNI, TIG, PTC, P130CAS, NETA, JEB, NETB, HAM, TUP, FAS2, EN, MICAL, AB, FAS3, WIT, BCHS, BEAT-IIA, SHOT, RST, NRG, OTK, UZIP, COMM, PTP52F, WRAPPER, PTX1, KO, SCB, TAF4, SH, CT, ATO, CHINMO, EMS, BEAT-IC, DRL, LEA, LIM3, UNC-5, FZ2, FUTSCH, CADN, RHO	1113	286	7937	1.4212485627579967	0.9999915310003501	0.09348135604126273	8.382777294518817
GOTERM_BP_FAT	GO:0031175~neuron projection development	57	2.844311377245509	0.005380735353363454	HH, BETA-SPEC, DAD, WNT2, ANK2, SLI, ROBO, DALLY, CDK5ALPHA, ROBO3, PROS, PTP99A, IF, NVY, KNI, TIG, PTC, P130CAS, NETA, JEB, NETB, HAM, TUP, FAS2, EN, MICAL, AB, FAS3, WIT, BCHS, BEAT-IIA, SHOT, RST, NRG, OTK, UZIP, COMM, PTP52F, WRAPPER, PTX1, KO, SCB, TAF4, SH, CT, ATO, CHINMO, EMS, BEAT-IC, DRL, LEA, LIM3, UNC-5, FZ2, FUTSCH, CADN, RHO	1113	287	7937	1.416296477173474	0.9999966210333476	0.09887852832350852	9.01166729563192
GOTERM_BP_FAT	GO:0048667~cell morphogenesis involved in neuron differentiation	57	2.844311377245509	0.005798159827184972	HH, BETA-SPEC, DAD, WNT2, ANK2, SLI, ROBO, DALLY, CDK5ALPHA, ROBO3, PROS, PTP99A, IF, NVY, KNI, TIG, PTC, P130CAS, NETA, JEB, NETB, HAM, TUP, FAS2, EN, MICAL, AB, FAS3, WIT, BCHS, BEAT-IIA, SHOT, RST, NRG, OTK, UZIP, COMM, PTP52F, WRAPPER, PTX1, KO, SCB, TAF4, SH, CT, ATO, CHINMO, EMS, BEAT-IC, DRL, LEA, LIM3, UNC-5, FZ2, FUTSCH, CADN, RHO	1113	288	7937	1.4113787810721772	0.999998732045213	0.10215940803067147	9.6777706057377
GOTERM_BP_FAT	GO:0000904~cell morphogenesis involved in differentiation	59	2.944111776447106	0.007092935729910433	HH, BETA-SPEC, DAD, WNT2, ANK2, DS, SLI, ROBO, DALLY, CDK5ALPHA, ROBO3, PROS, PTP99A, IF, NVY, KNI, TIG, PTC, P130CAS, NETA, JEB, NETB, HAM, TUP, FAS2, EN, MICAL, AB, FAS3, WIT, BCHS, BEAT-IIA, SHOT, RST, NRG, OTK, UZIP, FT, COMM, PTP52F, WRAPPER, PTX1, KO, SCB, TAF4, SH, CT, ATO, CHINMO, EMS, BEAT-IC, DRL, LEA, LIM3, UNC-5, FZ2, FUTSCH, CADN, RHO	1113	303	7937	1.38857901962703	0.9999999395240926	0.11831182102996884	11.714775141720867
GOTERM_BP_FAT	GO:0048666~neuron development	66	3.293413173652695	0.007492910700775898	HH, DOA, BETA-SPEC, DAD, WNT2, ANK2, SLI, ROBO, ROBO3, DALLY, CDK5ALPHA, PROS, PTP99A, IF, NVY, KNI, TIG, PTC, P130CAS, NETA, NETB, JEB, HAM, TUP, FAS2, EN, EDL, MICAL, AB, FAS3, WIT, BCHS, BEAT-IIA, SHOT, RST, NRG, OTK, UZIP, AMPH, COMM, SEV, PTP52F, WRAPPER, PTX1, FUSL, KO, SCB, PHYL, TAF4, SH, CT, ATO, CHINMO, EMS, BEAT-IC, DRL, LEA, LIM3, UNC-5, FZ2, SNOO, EYS, FUTSCH, CADN, KAT-60L1, RHO	1113	347	7937	1.3563621957945269	0.999999976395384	0.12114122128468963	12.3352260468781
GOTERM_BP_FAT	GO:0048858~cell projection morphogenesis	60	2.9940119760479043	0.014514779137449654	HH, BNL, BETA-SPEC, DAD, WNT2, ANK2, SLI, ROBO, DALLY, CDK5ALPHA, ROBO3, PROS, PTP99A, IF, NVY, KNI, TIG, PTC, P130CAS, NETA, JEB, NETB, HAM, TUP, FAS2, EN, MICAL, AB, FAS3, WIT, BCHS, BEAT-IIA, SHOT, RST, NRG, OTK, CG3259, UZIP, COMM, PTP52F, WRAPPER, PTX1, KO, SCB, TAF4, SH, CT, ATO, CHINMO, EMS, BEAT-IC, DRL, LEA, LIM3, UNC-5, FZ2, DND, FUTSCH, CADN, RHO	1113	320	7937	1.3370956873315365	0.9999999999999986	0.1965566575833163	22.580318033687853
GOTERM_BP_FAT	GO:0032990~cell part morphogenesis	60	2.9940119760479043	0.027623061570583328	HH, BNL, BETA-SPEC, DAD, WNT2, ANK2, SLI, ROBO, DALLY, CDK5ALPHA, ROBO3, PROS, PTP99A, IF, NVY, KNI, TIG, PTC, P130CAS, NETA, JEB, NETB, HAM, TUP, FAS2, EN, MICAL, AB, FAS3, WIT, BCHS, BEAT-IIA, SHOT, RST, NRG, OTK, CG3259, UZIP, COMM, PTP52F, WRAPPER, PTX1, KO, SCB, TAF4, SH, CT, ATO, CHINMO, EMS, BEAT-IC, DRL, LEA, LIM3, UNC-5, FZ2, DND, FUTSCH, CADN, RHO	1113	331	7937	1.2926604832208208	1.0	0.29383893610376133	38.756887214815926
GOTERM_BP_FAT	GO:0007414~axonal defasciculation	5	0.249500998003992	0.039958210458210505	BEAT-IC, P130CAS, BEAT-IIA, PTP99A, IF	1113	10	7937	3.565588499550764	1.0	0.3659244409986988	51.02145270953733
GOTERM_BP_FAT	GO:0016199~axon midline choice point recognition	6	0.29940119760479045	0.0478136020877505	COMM, SLI, ROBO, DRL, SHOT, BETA-SPEC	1113	15	7937	2.8524707996406113	1.0	0.40548507557873303	57.58215393020056
GOTERM_BP_FAT	GO:0000902~cell morphogenesis	75	3.74251497005988	0.05371981196474286	HH, CCT1, BNL, DAD, BETA-SPEC, KAY, WNT2, ANK2, SLI, DS, ROBO, ROBO3, CDK5ALPHA, DALLY, PROS, PTP99A, IF, EGFR, ARA, NVY, IN, KNI, TIG, STY, P130CAS, PTC, NETA, NETB, JEB, TUP, HAM, EN, FAS2, MICAL, AB, FAS3, WIT, BCHS, BEAT-IIA, SHOT, NRG, RST, CAUP, CG3259, OTK, MOB2, UZIP, CORA, FT, COMM, PTP52F, FJ, WRAPPER, PTX1, KO, SCB, TAF4, SCA, SH, CT, ATO, CHINMO, EMS, BEAT-IC, DRL, LEA, UNC-5, LIM3, F…	1113	442	7937	1.2100413460013903	1.0	0.4305111855817375	61.9592781069261
GOTERM_BP_FAT	GO:0032989~cellular component morphogenesis	84	4.191616766467066	0.09866102257963763	HH, CCT1, BNL, DAD, BETA-SPEC, KAY, WNT2, MF, ANK2, SLI, DS, ROBO, ROBO3, CDK5ALPHA, DALLY, SLS, PRM, PROS, PTP99A, IF, EGFR, ARA, SCGDELTA, NVY, IN, KNI, UP, TIG, STY, P130CAS, PTC, NETA, NETB, JEB, TUP, HAM, EN, FAS2, FAS3, AB, MICAL, WIT, BCHS, BEAT-IIA, SHOT, NRG, RST, CAUP, CG3259, OTK, MOB2, UZIP, CORA, FT, DPP, COMM, PTP52F, FJ, ACT88F, WRAPPER, PTX1, KO, SCB, TAF4, SCA, SH, CT, ATO, CHINM…	1113	518	7937	1.1564070809353828	1.0	0.6023671439124818	83.76843104446138
GOTERM_BP_FAT	GO:0016358~dendrite development	17	0.8483033932135728	0.5828848705444583	TAF4, NVY, CT, KNI, ATO, CHINMO, HAM, AB, WIT, FUTSCH, COMM, ROBO, DALLY, PROS, SHOT, NRG, PTX1	1113	117	7937	1.0361539229463759	1.0	0.9912363321776246	99.99997746043114
GOTERM_BP_FAT	GO:0048813~dendrite morphogenesis	17	0.8483033932135728	0.5828848705444583	TAF4, NVY, CT, KNI, ATO, CHINMO, HAM, AB, WIT, FUTSCH, COMM, ROBO, DALLY, PROS, SHOT, NRG, PTX1	1113	117	7937	1.0361539229463759	1.0	0.9912363321776246	99.99997746043114
Annotation Cluster 27	Enrichment Score: 2.076850598486874
Category	Term	Count	%	PValue	Genes	List Total	Pop Hits	Pop Total	Fold Enrichment	Bonferroni	Benjamini	FDR
UP_SEQ_FEATURE	site:Required for specificity	6	0.29940119760479045	0.002078724487182301	EPSILONTRY, THETATRY, ALPHATRY, ZETATRY, CG30031, IOTATRY	419	8	2975	5.325178997613365	0.9197040661965312	0.18955329154075518	3.312176148509005
UP_SEQ_FEATURE	active site:Charge relay system	12	0.5988023952095809	0.0022087251249898452	EST-6, LIP1, URO, ACE, JON99CI, EPSILONTRY, THETATRY, ALPHATRY, ZETATRY, CG30031, LIP3, IOTATRY	419	31	2975	2.7484794826391563	0.931432427678563	0.18628808584644818	3.5158567770908533
PIR_SUPERFAMILY	PIRSF001135:trypsin	20	0.998003992015968	0.00420280363976887	CG11529, JON99CI, CG32833, CG10232, JON25BIII, EPSILONTRY, THETATRY, CG16749, CG4053, CG31265, CG8299, CG30031, CG31266, CG31269, ALPHATRY, CG17475, ZETATRY, CG17571, CG17477, IOTATRY	441	61	2596	1.9300397754730305	0.778597809943077	0.39503910271902487	5.61570512496512
GOTERM_CC_FAT	GO:0005615~extracellular space	23	1.1477045908183632	0.0057023370692167825	CHEB38C, HH, SCA, GLAZ, ADGF-D, CG17633, ADGF-C, EPSILONTRY, CHEB38B, THETATRY, NOTUM, CG30031, NLAZ, LSP2, PERITROPHIN-15B, EYS, DPP, ALPHATRY, ZETATRY, DPTB, ANCE, GBB, IOTATRY	745	82	4786	1.8018988377803242	0.8569188802176989	0.06484812423278297	7.492064442575597
UP_SEQ_FEATURE	propeptide:Activation peptide	6	0.29940119760479045	0.01191946577311602	EPSILONTRY, THETATRY, ALPHATRY, ZETATRY, CG30031, IOTATRY	419	11	2975	3.87285745280972	0.9999995121117646	0.5164782468793845	17.642106075005948
UP_SEQ_FEATURE	domain:Peptidase S1	7	0.34930139720558884	0.012100541881319192	JON99CI, EPSILONTRY, THETATRY, ALPHATRY, ZETATRY, CG30031, IOTATRY	419	15	2975	3.3134447096260935	0.9999996092944125	0.5047209225998782	17.88607139021956
KEGG_PATHWAY	dme04080:Neuroactive ligand-receptor interaction	12	0.5988023952095809	0.03314237096009674	5-HT7, MTT, DH44-R1, EPSILONTRY, THETATRY, ALPHATRY, ZETATRY, GABA-B-R2, CG30031, NMDAR2, IOTATRY, CG2789	364	35	2054	1.9346938775510205	0.9632271082499971	0.15223323061678373	31.110678798438187
SP_PIR_KEYWORDS	zymogen	9	0.4491017964071856	0.04615507273168122	TACE, JON99CI, EPSILONTRY, THETATRY, ALPHATRY, ZETATRY, CG30031, DECAY, IOTATRY	1930	28	12980	2.1617320503330864	0.9999999206932895	0.26978917305113215	47.543235529044715
Annotation Cluster 28	Enrichment Score: 2.0045693370350146
Category	Term	Count	%	PValue	Genes	List Total	Pop Hits	Pop Total	Fold Enrichment	Bonferroni	Benjamini	FDR
KEGG_PATHWAY	dme00010:Glycolysis / Gluconeogenesis	19	0.9481037924151697	0.0022576530034147343	PDH, ACCOAS, IMPL3, ALDH, CG2964, CG10924, PYK, CG10467, FBP, ALDH-III, PGLYM78, CG32444, CG5432, PGI, PEPCK, CG5261, PGM, CG9629, PGK	364	52	2054	2.061813186813187	0.19868417700122099	0.027307729393538205	2.468163500421916
KEGG_PATHWAY	dme00620:Pyruvate metabolism	16	0.7984031936127743	0.01195537645296724	CG1516, ACCOAS, IMPL3, ALDH, CG2964, CG10924, PYK, CG31674, MEN, CG12766, CG10512, PEPCK, CG5261, CG9629, CG14022, CG10863	364	47	2054	1.9209726443768997	0.6923174897804893	0.09355407513001535	12.45247853571545
GOTERM_BP_FAT	GO:0006090~pyruvate metabolic process	6	0.29940119760479045	0.035898106406506786	CG1516, ALDH, CG10924, PGI, PEPCK, CG5261	1113	14	7937	3.0562187139006545	1.0	0.3419333549358625	47.26641870888319
Annotation Cluster 29	Enrichment Score: 1.926267948311796
Category	Term	Count	%	PValue	Genes	List Total	Pop Hits	Pop Total	Fold Enrichment	Bonferroni	Benjamini	FDR
GOTERM_BP_FAT	GO:0051146~striated muscle cell differentiation	28	1.3972055888223553	4.563480295306004E-8	HBS, LMD, MF, MP20, FRQ1, FRQ2, ACT88F, SNS, SLS, PRM, TWI, GAD1, IF, SGG, SCGDELTA, UP, STY, HTL, MHC, FAS2, MICAL, WIT, FUTSCH, KIRRE, ROLS, FLN, UNC-104, RST	1113	65	7937	3.071891630382196	1.0655159026418115E-4	1.77593868482262E-5	7.987930222830286E-5
GOTERM_BP_FAT	GO:0042692~muscle cell differentiation	29	1.4471057884231537	2.739974274059844E-7	HBS, MF, LMD, MP20, FRQ1, FRQ2, ACT88F, SNS, SLS, PRM, TWI, GAD1, IF, EGFR, SGG, SCGDELTA, UP, STY, HTL, MHC, FAS2, MICAL, WIT, FUTSCH, KIRRE, ROLS, FLN, UNC-104, RST	1113	74	7937	2.7946504455938417	6.395794624647344E-4	7.108459344384865E-5	4.7960505275002063E-4
GOTERM_BP_FAT	GO:0055002~striated muscle cell development	21	1.0479041916167664	6.94851384638537E-7	SGG, SCGDELTA, UP, STY, HTL, MHC, FAS2, MF, MICAL, WIT, FUTSCH, FRQ1, FRQ2, ACT88F, SLS, PRM, FLN, UNC-104, TWI, GAD1, IF	1113	45	7937	3.3278825995807124	0.0016211630400941868	1.622346932141916E-4	0.0012162635276591338
GOTERM_BP_FAT	GO:0055001~muscle cell development	21	1.0479041916167664	6.94851384638537E-7	SGG, SCGDELTA, UP, STY, HTL, MHC, FAS2, MF, MICAL, WIT, FUTSCH, FRQ1, FRQ2, ACT88F, SLS, PRM, FLN, UNC-104, TWI, GAD1, IF	1113	45	7937	3.3278825995807124	0.0016211630400941868	1.622346932141916E-4	0.0012162635276591338
SP_PIR_KEYWORDS	muscle protein	12	0.5988023952095809	1.6096168297296532E-6	MLC1, MP20, TPNC41C, UP, TM2, TPNC73F, ACT88F, PRM, FLN, TPNC47D, MHC, ACT79B	1930	16	12980	5.044041450777201	5.567728157600538E-4	3.977977099967056E-5	0.0021976545676372083
GOTERM_CC_FAT	GO:0043292~contractile fiber	13	0.6487025948103792	6.8894127657645845E-6	ZASP52, MLC1, SCGDELTA, UP, TM2, ZASP66, MHC, MF, MP20, SLS, PRM, FLN, IF	745	20	4786	4.175704697986577	0.0023396671115162304	2.342134086825709E-4	0.00938148345447365
GOTERM_BP_FAT	GO:0030239~myofibril assembly	10	0.499001996007984	2.0784058969811957E-5	MF, MICAL, SCGDELTA, UP, ACT88F, PRM, FLN, SLS, IF, MHC	1113	14	7937	5.093697856501091	0.047372461287970236	0.0022035360073647814	0.03637425676070727
GOTERM_CC_FAT	GO:0044449~contractile fiber part	11	0.5489021956087825	1.0335610739805915E-4	ZASP52, MF, MLC1, SCGDELTA, UP, TM2, ZASP66, PRM, FLN, SLS, MHC	745	18	4786	3.925876211782252	0.03453255181415549	0.0029242902977162366	0.14065694001310636
GOTERM_BP_FAT	GO:0060538~skeletal muscle organ development	20	0.998003992015968	1.6759186547763674E-4	EGFR, SGG, VN, KON, DRL, SR, FAS2, LMD, AB, TSP, WIT, FUTSCH, FRQ1, FRQ2, MLP84B, SLS, UNC-104, GAD1, SHOT, IF	1113	57	7937	2.502167368105799	0.3238631625537254	0.009060098435602182	0.2929480893791303
GOTERM_CC_FAT	GO:0030016~myofibril	10	0.499001996007984	2.0609995402891257E-4	ZASP52, MF, SCGDELTA, UP, TM2, ZASP66, PRM, FLN, SLS, MHC	745	16	4786	4.01510067114094	0.06768189344420816	0.004993292323835941	0.28029894763599295
GOTERM_BP_FAT	GO:0007517~muscle organ development	36	1.7964071856287425	3.449826965385343E-4	MBL, VN, MLP60A, KON, ABD-A, WNT2, LMD, DR, FRQ1, FRQ2, SNS, MLP84B, NAU, SLS, GAD1, IF, EGFR, SGG, TAF4, FOXO, NVY, KNI, UP, DRL, FRU, HTL, JEB, SR, FAS2, AB, WIT, TSP, FUTSCH, KIRRE, UNC-104, SHOT	1113	140	7937	1.833731228340393	0.5532131197960655	0.013120923774358362	0.6021430146397555
GOTERM_CC_FAT	GO:0030017~sarcomere	9	0.4491017964071856	7.630680874137322E-4	ZASP52, MF, UP, TM2, ZASP66, PRM, FLN, SLS, MHC	745	15	4786	3.8544966442953017	0.22859533555465816	0.012283091093022613	1.0341460407409242
GOTERM_BP_FAT	GO:0014866~skeletal myofibril assembly	5	0.249500998003992	0.004541846773193287	MF, UP, ACT88F, FLN, MHC	1113	6	7937	5.942647499251273	0.999975805107769	0.08828632928828106	7.658982210529297
GOTERM_MF_FAT	GO:0008307~structural constituent of muscle	7	0.34930139720558884	0.006183607610046585	SCGALPHA, SCGDELTA, SYN2, PRM, SLS, SCGBETA, MHC	1259	12	7918	3.668652369605507	0.998256172066177	0.1170993513514278	9.362192233238764
GOTERM_BP_FAT	GO:0048747~muscle fiber development	11	0.5489021956087825	0.0075974472795548465	SGG, FAS2, WIT, FUTSCH, STY, FRQ1, FRQ2, UNC-104, TWI, GAD1, HTL	1113	31	7937	2.5304176448424776	0.9999999815420781	0.12106279891859018	12.496706739393504
GOTERM_BP_FAT	GO:0050808~synapse organization	13	0.6487025948103792	0.010431550342382008	SGG, FAS2, GS2, WIT, COMM, FUTSCH, LBM, FRQ1, FRQ2, PROS, GAD1, UNC-104, NRG	1113	42	7937	2.207269071150473	0.9999999999767707	0.15248206248666385	16.76924867511942
GOTERM_CC_FAT	GO:0015629~actin cytoskeleton	23	1.1477045908183632	0.011860554296834656	ZASP52, MYO28B1, F, MLC1, CG9279, CG33098, KST, UP, TM2, MYO31DF, ACT57B, MYO61F, BETA-SPEC, CALPA, MHC, ACT79B, ALPHA-CATENIN-RELATED, ACT87E, ACT88F, FLN, CG5973, PRM, SHROOM	745	87	4786	1.6983414333101905	0.9826938546508185	0.11906521142510973	14.996740835941347
GOTERM_CC_FAT	GO:0016460~myosin II complex	5	0.249500998003992	0.013689316553367638	MLC1, CG33098, PRM, FLN, MHC	745	7	4786	4.588686481303931	0.9907812787206844	0.1253229453652438	17.114217889517704
GOTERM_BP_FAT	GO:0014706~striated muscle tissue development	12	0.5988023952095809	0.01859981443573074	SGG, FAS2, LMD, WIT, FUTSCH, FRQ1, FRQ2, MLP84B, SLS, UNC-104, GAD1, ABD-A	1113	40	7937	2.1393530997304584	1.0	0.23209837900442043	28.009622514065956
GOTERM_BP_FAT	GO:0007519~skeletal muscle tissue development	11	0.5489021956087825	0.01865437683301117	SGG, FAS2, LMD, WIT, FUTSCH, FRQ1, FRQ2, MLP84B, SLS, UNC-104, GAD1	1113	35	7937	2.24122705686048	1.0	0.23148071824536387	28.07964874789284
GOTERM_BP_FAT	GO:0060537~muscle tissue development	12	0.5988023952095809	0.022299962794130303	SGG, FAS2, LMD, WIT, FUTSCH, FRQ1, FRQ2, MLP84B, SLS, UNC-104, GAD1, ABD-A	1113	41	7937	2.0871737558345935	1.0	0.2548641218086578	32.61565586591742
GOTERM_CC_FAT	GO:0005859~muscle myosin complex	4	0.19960079840319359	0.029276958821239756	MLC1, PRM, FLN, MHC	745	5	4786	5.139328859060402	0.9999590348085186	0.22821235809812723	33.27840859476139
GOTERM_BP_FAT	GO:0031032~actomyosin structure organization	11	0.5489021956087825	0.03256045418584287	MF, MICAL, SCGDELTA, UP, CG5023, ACT88F, PRM, FLN, SLS, IF, MHC	1113	38	7937	2.064288078687284	1.0	0.3245358253405909	43.97793937903592
GOTERM_BP_FAT	GO:0048741~skeletal muscle fiber development	8	0.39920159680638717	0.03319318512576161	SGG, FAS2, WIT, FUTSCH, FRQ1, FRQ2, UNC-104, GAD1	1113	23	7937	2.4804093909918357	1.0	0.3270528820954617	44.61583593322577
GOTERM_BP_FAT	GO:0007528~neuromuscular junction development	8	0.39920159680638717	0.03319318512576161	SGG, FAS2, WIT, FUTSCH, FRQ1, FRQ2, UNC-104, GAD1	1113	23	7937	2.4804093909918357	1.0	0.3270528820954617	44.61583593322577
SP_PIR_KEYWORDS	muscle	4	0.19960079840319359	0.04615709296214557	MP20, UP, TM2, MHC	1930	6	12980	4.483592400690846	0.999999920751386	0.2654544858559571	47.54475244028774
GOTERM_BP_FAT	GO:0045214~sarcomere organization	4	0.19960079840319359	0.06200254446710542	MICAL, SCGDELTA, UP, SLS	1113	7	7937	4.074958285200873	1.0	0.46916280914860065	67.38504329602391
GOTERM_CC_FAT	GO:0005863~striated muscle thick filament	3	0.14970059880239522	0.06492724783035972	PRM, FLN, MHC	745	3	4786	6.424161073825505	0.9999999998776972	0.39782764380472213	59.91541569781703
GOTERM_CC_FAT	GO:0032982~myosin filament	3	0.14970059880239522	0.06492724783035972	PRM, FLN, MHC	745	3	4786	6.424161073825505	0.9999999998776972	0.39782764380472213	59.91541569781703
GOTERM_BP_FAT	GO:0043062~extracellular structure organization	15	0.7485029940119761	0.09497640318219198	SGG, PXN, FAS2, GS2, PPN, WIT, COMM, FUTSCH, LBM, FRQ1, FRQ2, PROS, UNC-104, GAD1, NRG	1113	69	7937	1.5502558693698973	1.0	0.5947198607538053	82.56695332761346
GOTERM_CC_FAT	GO:0016459~myosin complex	8	0.39920159680638717	0.09641682924026404	MYO28B1, MLC1, CG33098, PRM, MYO31DF, FLN, MYO61F, MHC	745	26	4786	1.9766649457924625	0.9999999999999989	0.4981391609098531	74.85908136448703
GOTERM_BP_FAT	GO:0030241~muscle thick filament assembly	3	0.14970059880239522	0.09688346344765751	MF, FLN, MHC	1113	4	7937	5.348382749326146	1.0	0.5967454861392877	83.19890068329786
GOTERM_BP_FAT	GO:0031034~myosin filament assembly	3	0.14970059880239522	0.1468019329787341	MF, FLN, MHC	1113	5	7937	4.278706199460917	1.0	0.7251919996297465	93.78996308555732
GOTERM_BP_FAT	GO:0031033~myosin filament assembly or disassembly	3	0.14970059880239522	0.1468019329787341	MF, FLN, MHC	1113	5	7937	4.278706199460917	1.0	0.7251919996297465	93.78996308555732
GOTERM_BP_FAT	GO:0007416~synaptogenesis	6	0.29940119760479045	0.18573721537837196	SGG, GS2, COMM, LBM, PROS, GAD1	1113	22	7937	1.9448664543004166	1.0	0.7925864727696242	97.25830003135259
GOTERM_CC_FAT	GO:0031674~I band	3	0.14970059880239522	0.23633619865252858	ZASP52, ZASP66, SLS	745	6	4786	3.2120805369127523	1.0	0.7612639720326201	97.45679653178394
GOTERM_CC_FAT	GO:0030018~Z disc	3	0.14970059880239522	0.23633619865252858	ZASP52, ZASP66, SLS	745	6	4786	3.2120805369127523	1.0	0.7612639720326201	97.45679653178394
GOTERM_BP_FAT	GO:0043112~receptor metabolic process	3	0.14970059880239522	0.2558542714049201	GS2, COMM, GAD1	1113	7	7937	3.0562187139006545	1.0	0.8748722436655495	99.43311281257692
GOTERM_BP_FAT	GO:0030036~actin cytoskeleton organization	21	1.0479041916167664	0.5406226950137258	PVR, F, SCGDELTA, UP, ACTN, CALPA, MHC, MOODY, MF, FORM3, MICAL, CG5023, FHOS, ACT88F, FLN, SLS, CG7497, PRM, SHOT, IF, BTSZ	1113	143	7937	1.0472357830848396	1.0	0.9874340636163306	99.99987793174814
GOTERM_BP_FAT	GO:0030029~actin filament-based process	21	1.0479041916167664	0.5540268167943214	PVR, F, SCGDELTA, UP, ACTN, CALPA, MHC, MOODY, MF, FORM3, MICAL, CG5023, FHOS, ACT88F, FLN, SLS, CG7497, PRM, SHOT, IF, BTSZ	1113	144	7937	1.0399633123689727	1.0	0.9890100675594526	99.99992730794308
GOTERM_BP_FAT	GO:0010927~cellular component assembly involved in morphogenesis	12	0.5988023952095809	0.7331883306103498	EGFR, MF, DPP, MICAL, SCGDELTA, UP, ACT88F, PRM, FLN, SLS, IF, MHC	1113	90	7937	0.9508235998802036	1.0	0.9985698253477548	99.99999999095795
GOTERM_BP_FAT	GO:0043623~cellular protein complex assembly	8	0.39920159680638717	0.9566228334036867	ROP, MF, CG9065, UNC-13-4A, TKV, FLN, ALPHATUB85E, MHC	1113	83	7937	0.6873423613591834	1.0	0.9999984765639284	100.0
GOTERM_BP_FAT	GO:0007015~actin filament organization	6	0.29940119760479045	0.9936908013415982	PVR, F, UP, CG7497, ACTN, BTSZ	1113	83	7937	0.5155067710193876	1.0	0.9999999986100487	100.0
GOTERM_BP_FAT	GO:0006461~protein complex assembly	14	0.6986027944111777	0.9956839946472136	ARA, TAF1, ROP, TAF4, UNC-13-4A, TAF6, PYX, TKV, ALPHATUB85E, MHC, MF, CG9065, CG34384, FLN	1113	167	7937	0.5978232214815652	1.0	0.9999999996227327	100.0
GOTERM_BP_FAT	GO:0070271~protein complex biogenesis	14	0.6986027944111777	0.9956839946472136	ARA, TAF1, ROP, TAF4, UNC-13-4A, TAF6, PYX, TKV, ALPHATUB85E, MHC, MF, CG9065, CG34384, FLN	1113	167	7937	0.5978232214815652	1.0	0.9999999996227327	100.0
GOTERM_BP_FAT	GO:0006352~transcription initiation	4	0.19960079840319359	0.9986928258511995	ARA, TAF1, TAF4, TAF6	1113	73	7937	0.3907494246083029	1.0	0.9999999999940058	100.0
GOTERM_BP_FAT	GO:0034622~cellular macromolecular complex assembly	9	0.4491017964071856	0.9999683722323841	TAF1, ROP, MF, CG9065, UNC-13-4A, TKV, FLN, ALPHATUB85E, MHC	1113	165	7937	0.3889732908600833	1.0	1.0	100.0
GOTERM_BP_FAT	GO:0065003~macromolecular complex assembly	14	0.6986027944111777	0.9999977735908594	ARA, TAF1, ROP, TAF4, UNC-13-4A, TAF6, PYX, TKV, ALPHATUB85E, MHC, MF, CG9065, CG34384, FLN	1113	246	7937	0.40583934141228206	1.0	1.0	100.0
GOTERM_BP_FAT	GO:0034621~cellular macromolecular complex subunit organization	10	0.499001996007984	0.9999983988938079	TAF1, ROP, MF, CG9065, UNC-13-4A, MTTF, TKV, FLN, ALPHATUB85E, MHC	1113	203	7937	0.35128950734490283	1.0	1.0	100.0
GOTERM_BP_FAT	GO:0043933~macromolecular complex subunit organization	15	0.7485029940119761	0.9999998281778991	ARA, TAF1, ROP, TAF4, UNC-13-4A, TAF6, PYX, TKV, ALPHATUB85E, MHC, MF, CG9065, CG34384, MTTF, FLN	1113	281	7937	0.3806678113399392	1.0	1.0	100.0
Annotation Cluster 30	Enrichment Score: 1.8765272692648105
Category	Term	Count	%	PValue	Genes	List Total	Pop Hits	Pop Total	Fold Enrichment	Bonferroni	Benjamini	FDR
GOTERM_MF_FAT	GO:0031420~alkali metal ion binding	20	0.998003992015968	6.492169039315832E-5	NCKX30C, PPK20, SH, KCNQ, PPK7, CG2964, ATPALPHA, CG1090, IRK3, PYK, IRK2, SHAB, NACP60E, SLO, PPK, PICOT, NRV2, EAG, CG7708, PARA	1259	48	7918	2.620465978289648	0.06432021309739366	0.0034929364572890975	0.10283486683468901
SP_PIR_KEYWORDS	Sodium transport	18	0.8982035928143712	3.340806650193051E-4	NCKX30C, PPK20, PPK7, NHE2, ATPALPHA, CG5687, CG1090, NACP60E, PPK, SMVT, CG6723, CG9657, PICOT, NRV2, CG42235, CG7720, CG7708, PARA	1930	48	12980	2.5220207253886007	0.10917851303049475	0.004613772616154921	0.45517140723946303
GOTERM_BP_FAT	GO:0006814~sodium ion transport	21	1.0479041916167664	0.003237654092176033	NCKX30C, PPK20, PPK7, NHE2, ATPALPHA, CHEB38B, CG5687, CG1090, CG33310, NACP60E, PPK, SMVT, CG6723, CG9657, PICOT, NRV2, TIPE, CG42235, CG7720, CG7708, PARA	1113	76	7937	1.9704568023833164	0.9994854341340893	0.07292598212055124	5.518294313179761
SP_PIR_KEYWORDS	Sodium	11	0.5489021956087825	0.006882853545911681	PPK, NCKX30C, PPK20, PPK7, PICOT, ATPALPHA, CG1090, NRV2, NACP60E, CG7708, PARA	1930	29	12980	2.551009469358585	0.9083428940171336	0.07195787061386794	8.998970487948455
GOTERM_MF_FAT	GO:0031402~sodium ion binding	11	0.5489021956087825	0.008343666042589635	PPK, NCKX30C, PPK20, PPK7, PICOT, ATPALPHA, CG1090, NRV2, NACP60E, CG7708, PARA	1259	28	7918	2.470725065244525	0.9998121294367999	0.14443703467372537	12.434288808108374
SP_PIR_KEYWORDS	sodium channel	5	0.249500998003992	0.4528560017751679	PPK, PPK20, PPK7, NACP60E, PARA	1930	23	12980	1.4620410002252762	1.0	0.8810571221457081	99.97344217374625
GOTERM_MF_FAT	GO:0005272~sodium channel activity	7	0.34930139720558884	0.5474642665589009	PPK, PPK20, PPK7, CHEB38B, NACP60E, TIPE, PARA	1259	37	7918	1.1898332009531376	1.0	0.9920361640777132	99.99965088368
INTERPRO	IPR001873:Na+ channel, amiloride-sensitive	3	0.14970059880239522	0.9724536049258306	PPK, PPK20, PPK7	1670	31	10196	0.5908441182151826	1.0	0.9999999999981878	100.0
Annotation Cluster 31	Enrichment Score: 1.8281819662785126
Category	Term	Count	%	PValue	Genes	List Total	Pop Hits	Pop Total	Fold Enrichment	Bonferroni	Benjamini	FDR
GOTERM_BP_FAT	GO:0007447~imaginal disc pattern formation	28	1.3972055888223553	2.139064677291512E-4	TARA, ABD-B, HH, SU(TPL), VN, CG5890, NOTUM, INV, ABD-A, DAD, VG, SER, DPP, DS, HTH, DR, FJ, DALLY, GBB, 14-3-3EPSILON, EGFR, B-H2, L(2)08717, TKV, HS3ST-B, PTC, EN, RHO	1113	96	7937	2.0799266247379453	0.3931811879144397	0.009940761324191194	0.3737625072012918
GOTERM_BP_FAT	GO:0035218~leg disc development	18	0.8982035928143712	3.6537519372741614E-4	EGFR, HH, B-H2, VN, NOC, SOB, RN, DRM, HS3ST-B, BAB1, VG, BAB2, DPP, DS, HTH, FJ, DALLY, RHO	1113	51	7937	2.5168859996828923	0.5739961841884791	0.013668738440898442	0.6376294537589144
GOTERM_BP_FAT	GO:0035309~wing and notum subfield formation	8	0.39920159680638717	4.3226011434376954E-4	EGFR, ARA, SGG, DPP, VN, DR, RHO, TUP	1113	12	7937	4.754117999401019	0.6356154729197779	0.014736596135773827	0.7539368524929091
GOTERM_BP_FAT	GO:0009954~proximal/distal pattern formation	10	0.499001996007984	0.0025890370464316187	EGFR, HH, DPP, B-H2, VN, HTH, FJ, CORA, VG, RHO	1113	23	7937	3.1005117387397947	0.9976497672697887	0.06236654570166422	4.436321485304429
GOTERM_BP_FAT	GO:0007474~imaginal disc-derived wing vein specification	12	0.5988023952095809	0.0029837071746598044	EGFR, ARA, CV-2, CAUP, HH, DPP, VN, KN, FJ, HS3ST-B, GBB, RHO	1113	32	7937	2.674191374663073	0.9990672474876198	0.06872220217256086	5.096062853440053
GOTERM_BP_FAT	GO:0001708~cell fate specification	18	0.8982035928143712	0.00405759828847431	EGFR, ARA, HH, SCA, VN, ATO, NKD, MELT, ABD-A, LEA, SLBO, TUP, SER, DPP, SEV, PROS, TWI, RHO	1113	62	7937	2.0703417094165726	0.9999246800862995	0.08268739361482702	6.86953622580484
GOTERM_BP_FAT	GO:0008586~imaginal disc-derived wing vein morphogenesis	12	0.5988023952095809	0.005074555739396314	EGFR, SALM, DPP, NET, VN, SOG, SALR, DALLY, HS3ST-B, GBB, RHO, SOCS36E	1113	34	7937	2.516885999682892	0.9999930672512413	0.09425166259530005	8.520140796678033
GOTERM_BP_FAT	GO:0007449~proximal/distal pattern formation, imaginal disc	9	0.4491017964071856	0.005412762330249233	EGFR, HH, DPP, B-H2, VN, HTH, FJ, VG, RHO	1113	21	7937	3.056218713900655	0.999996865777388	0.09866484527562192	9.0629378056441
GOTERM_BP_FAT	GO:0007482~haltere development	6	0.29940119760479045	0.007310455115601867	EGFR, VN, HTH, DRL, VG, SOCS36E	1113	10	7937	4.278706199460917	0.9999999637422569	0.12001931442658553	12.052708220229869
GOTERM_BP_FAT	GO:0035310~notum cell fate specification	4	0.19960079840319359	0.009824277135079999	EGFR, ARA, VN, TUP	1113	4	7937	7.131176999101528	0.9999999999026894	0.14514541589321373	15.870659797258146
GOTERM_BP_FAT	GO:0035216~haltere disc development	6	0.29940119760479045	0.011873809842348593	EGFR, VN, HTH, DRL, VG, SOCS36E	1113	11	7937	3.889732908600833	0.9999999999992292	0.16664523515270435	18.867243004554368
GOTERM_BP_FAT	GO:0007479~leg disc proximal/distal pattern formation	6	0.29940119760479045	0.06179149502171456	EGFR, DPP, B-H2, VN, HTH, RHO	1113	16	7937	2.674191374663073	1.0	0.46940667611267894	67.25635348789851
GOTERM_BP_FAT	GO:0035223~leg disc pattern formation	6	0.29940119760479045	0.06179149502171456	EGFR, DPP, B-H2, VN, HTH, RHO	1113	16	7937	2.674191374663073	1.0	0.46940667611267894	67.25635348789851
GOTERM_BP_FAT	GO:0007477~notum development	3	0.14970059880239522	0.09688346344765751	EGFR, VN, SOCS36E	1113	4	7937	5.348382749326146	1.0	0.5967454861392877	83.19890068329786
GOTERM_BP_FAT	GO:0007173~epidermal growth factor receptor signaling pathway	6	0.29940119760479045	0.581343049280989	EGFR, VN, STY, ATO, NRG, RHO	1113	36	7937	1.1885294998502547	1.0	0.9911569381747155	99.99997595673565
GOTERM_BP_FAT	GO:0007422~peripheral nervous system development	13	0.6487025948103792	0.5875488249832358	EGFR, PHYL, MBL, VN, CT, ATO, MELT, PTC, ABD-A, TUTL, HTH, PROS, RHO	1113	88	7937	1.0534693294127258	1.0	0.9915694820701195	99.99998148744214
GOTERM_BP_FAT	GO:0007446~imaginal disc growth	4	0.19960079840319359	0.6131575553568331	HH, FT, DPP, FJ	1113	22	7937	1.2965776362002777	1.0	0.9936006995408955	99.99999397188454
GOTERM_BP_FAT	GO:0035265~organ growth	4	0.19960079840319359	0.6442364148394224	HH, FT, DPP, FJ	1113	23	7937	1.2402046954959178	1.0	0.9953672396436598	99.9999986084022
Annotation Cluster 32	Enrichment Score: 1.8090467352107575
Category	Term	Count	%	PValue	Genes	List Total	Pop Hits	Pop Total	Fold Enrichment	Bonferroni	Benjamini	FDR
UP_SEQ_FEATURE	compositionally biased region:Poly-Ala	28	1.3972055888223553	7.774834142705641E-4	DLT, ABD-B, CG4928, EIP75B, PER, RN, ABD-A, VG, GRH, SEV, COMM, DR, CBP53E, NUB, SH, SOX14, KNI, SLP1, EMS, EX, CG42342, EIP74EF, SO, BYN, HAM, HR38, CA-ALPHA1D, POXM	419	104	2975	1.9116027170919774	0.6104162444309797	0.08996083353266204	1.2510864991736925
UP_SEQ_FEATURE	compositionally biased region:Poly-Gly	17	0.8483033932135728	0.03373193350988714	ARA, DLT, TIM, STY, PER, SK, EIP74EF, SO, BYN, VG, GRH, HAM, RHOGAP100F, APLIP1, CA-ALPHA1D, SOX15, DPT	419	71	2975	1.7000571447779758	1.0	0.7385640595602668	42.61745899794354
UP_SEQ_FEATURE	compositionally biased region:Poly-Ser	20	0.998003992015968	0.14260259400188513	ARA, DLT, CAUP, TIM, VN, KNI, EX, CG42342, GYC88E, EIP74EF, CG18812, BYN, HAM, HR38, SEV, COMM, DR, CA-ALPHA1D, STNB, PTP99A	419	105	2975	1.352426412092283	1.0	0.9894123490172317	91.7121892991409
Annotation Cluster 33	Enrichment Score: 1.8003060243767115
Category	Term	Count	%	PValue	Genes	List Total	Pop Hits	Pop Total	Fold Enrichment	Bonferroni	Benjamini	FDR
GOTERM_MF_FAT	GO:0005506~iron ion binding	77	3.842315369261477	2.593647808849134E-8	CYP4S3, HN, CG5493, CYP4E3, GYCBETA100B, CG5346, CYP313B1, CG9674, TSF3, MSBP, GYCALPHA99B, TSF1, CYP6T1, CYP28D1, CYP6T3, CAT, CYP28D2, CYP12A4, CYP9H1, COVA, CYP312A1, CYP309A1, CYP318A1, CG10211, CYP313A3, CYP4D2, CYP28A5, CYP12D1-P, CYP4P2, CYP313A1, CG11162, CG10219, RFESP, CYP6D2, ND75, CYP12B2, CG6910, CYP4AC1, CYT-B5-R, RDGC, DESAT1, DESAT2, ND23, PH4ALPHAMP, EIP75B, CYP4D14, CPR, GYC88E,…	1259	260	7918	1.8625465876458729	2.655860120870379E-5	1.3279388775488954E-5	4.110274159918603E-5
GOTERM_MF_FAT	GO:0043167~ion binding	311	15.518962075848302	0.019505294829956072	CG4467, CG15117, SYT1, LUNA, CG17374, NOC, CG17633, CYP4E3, CG1090, CG4169, CG32121, CG9485, CG5849, MP20, DS, AMY-P, HEXO1, PGM, CYP12A4, COVA, HIL, CG2137, UP, CG2964, IRK3, CG10211, IRK2, CYP4D2, FRU, CYP28A5, CG8945, CYP4P2, DISCO-R, RFESP, CYP6D2, CG10219, MAMO, ND75, CYP12B2, SHOT, HIW, CG18136, CG4096, DESAT1, DESAT2, MOB2, CG10737, ELM, CG10126, CG31140, CG9989, CYP9C1, CYP4C3, PXN, FT, V…	1259	1772	7918	1.1037899583495447	0.999999998262444	0.26678755467723525	26.81384680697192
GOTERM_MF_FAT	GO:0043169~cation binding	309	15.419161676646706	0.022035772639000042	CG4467, CG15117, SYT1, LUNA, CG17374, NOC, CG17633, CYP4E3, CG1090, CG4169, CG32121, CG9485, CG5849, MP20, DS, AMY-P, HEXO1, PGM, CYP12A4, COVA, HIL, CG2137, UP, CG2964, IRK3, CG10211, IRK2, CYP4D2, FRU, CYP28A5, CG8945, CYP4P2, DISCO-R, RFESP, CYP6D2, CG10219, MAMO, ND75, CYP12B2, SHOT, HIW, CG18136, CG4096, DESAT1, DESAT2, MOB2, CG10737, ELM, CG10126, CG31140, CG9989, CYP9C1, CYP4C3, PXN, FT, V…	1259	1764	7918	1.1016652888319745	0.9999999998767689	0.2850506094432792	29.75044660466073
SP_PIR_KEYWORDS	metal-binding	139	6.936127744510978	0.02579153401926582	SYT1, GATAE, CG17633, NOC, CYP4E3, MLP60A, CG32121, AMY-P, GOL, CYP12A4, PGM, CYP9H1, COVA, HIL, CYP309A1, NVY, KNI, CYP4D2, CYP28A5, FRU, CYP4P2, CYP12D1-P, HAM, TUP, TBH, CG10219, CYP6D2, DSX, RFESP, TACE, MICAL, MAMO, ND75, CYP12B2, TOPI, CYP4AC1, HIW, CG18136, ND23, LMPT, APH-4, MOB2, CG10737, CG31140, GYC88E, CYP9C1, PXN, CYP4C3, RIM, V, CYP303A1, CG13928, PKCDELTA, CYP4AD1, CYP301A1, ANCE, …	1930	796	12980	1.1744083109849766	0.9998815439723714	0.1749910440794279	30.006187234286585
GOTERM_MF_FAT	GO:0046872~metal ion binding	296	14.770459081836327	0.056631071206071526	CG4467, SYT1, LUNA, CG17374, NOC, CG17633, CYP4E3, CG1090, CG4169, CG32121, CG5849, MP20, DS, AMY-P, PGM, CYP12A4, COVA, HIL, CG2137, UP, CG2964, IRK3, CG10211, IRK2, CYP4D2, FRU, CYP28A5, CG8945, CYP4P2, DISCO-R, RFESP, CYP6D2, CG10219, MAMO, ND75, CYP12B2, SHOT, HIW, CG18136, CG4096, DESAT1, DESAT2, MOB2, CG10737, ELM, CG10126, CG31140, CG9989, CYP9C1, CYP4C3, PXN, FT, V, CG16779, CG12071, CG13…	1259	1718	7918	1.0835733591251255	1.0	0.4886764517016784	60.30215144949427
GOTERM_MF_FAT	GO:0046914~transition metal ion binding	223	11.127744510978044	0.3035335198825031	CG4467, LUNA, CG17374, NOC, CG17633, CYP4E3, CG4169, CG32121, CG5849, CYP12A4, COVA, HIL, CG10211, CYP4D2, CG8945, FRU, CYP28A5, CYP4P2, DISCO-R, CYP6D2, RFESP, CG10219, MAMO, ND75, CYP12B2, HIW, CG18136, CG4096, DESAT1, DESAT2, MOB2, CG10737, CG31140, CYP9C1, PXN, CYP4C3, V, CG16779, CG12071, CG13928, ANCE, REF(2)P, L(3)NEO38, IRP-1A, CG4133, CYP9B2, HR38, CG33111, CG31233, CG31343, PGRP-LB, CG1…	1259	1354	7918	1.0358001414923335	1.0	0.9250047532514458	99.67613328167066
SP_PIR_KEYWORDS	zinc	80	3.992015968063872	0.8064618830925904	KSR, MBL, GATAE, NOC, CG17633, CG32121, MLP60A, NKD, PKD, RN, CG15368, TRIM9, MLP84B, GOL, CG34325, CG8147, TIO, SODH-1, HIL, CG32486, NVY, KNI, FRU, DGK, TUP, HAM, CG6074, PU, DSX, TACE, CG16947, MAMO, MICAL, AB, TIMP, DOR, ROLS, BCHS, TOPI, DNR1, CG18136, RDGC, MURA, HIW, CG2681, LMPT, MOB2, EIP75B, APH-4, CG10737, CG8910, CG31140, CG10362, AWH, CG8417, RIM, PKCDELTA, CG13928, ANCE, CG32369, ZA…	1930	577	12980	0.932462890958235	1.0	0.9886011787409208	99.99999998172213
GOTERM_MF_FAT	GO:0008270~zinc ion binding	138	6.88622754491018	0.9932019098788823	CG4467, LUNA, CG17374, GATAE, CG17633, NOC, MLP60A, CG8539, CG32121, CG4169, CG5849, CG13296, CG31198, GOL, CG3523, CG8147, CG3731, HIL, NVY, KNI, CG8945, FRU, DISCO-R, JIM, SP1029, HAM, TUP, DSX, TACE, MICAL, MAMO, DRONGO, CG9119, TOPI, HIW, CG18136, CG4096, LMPT, MOB2, APH-4, CG10737, CG31140, CG32473, CG8560, RIM, CG16779, PPN, CG12071, CG11317, CG9932, CG7025, CG13928, PKCDELTA, ANCE, TRAF4, …	1259	1026	7918	0.8459048070268337	1.0	0.9999999994837965	100.0
Annotation Cluster 34	Enrichment Score: 1.7988984597175954
Category	Term	Count	%	PValue	Genes	List Total	Pop Hits	Pop Total	Fold Enrichment	Bonferroni	Benjamini	FDR
GOTERM_MF_FAT	GO:0005044~scavenger receptor activity	11	0.5489021956087825	0.0015475905219542257	CG10345, SANTA-MARIA, CG2736, CG3921, CORIN, LOX2, TEQUILA, CG42339, CG7227, CG3829, EMP	1259	23	7918	3.0078392098629005	0.795248907351883	0.039849894320712065	2.424562367173877
INTERPRO	IPR017448:Speract/scavenger receptor related	4	0.19960079840319359	0.03375961625845795	CG3921, CORIN, LOX2, TEQUILA	1670	5	10196	4.884311377245509	1.0	0.5274683640011673	43.554338583539355
INTERPRO	IPR001190:Speract/scavenger receptor	4	0.19960079840319359	0.03375961625845795	CG3921, CORIN, LOX2, TEQUILA	1670	5	10196	4.884311377245509	1.0	0.5274683640011673	43.554338583539355
SMART	SM00202:SR	4	0.19960079840319359	0.036137249736621926	CG3921, CORIN, LOX2, TEQUILA	811	5	4824	4.758569667077682	0.9998694752703693	0.3754563758746152	37.87446803704586
Annotation Cluster 35	Enrichment Score: 1.7750707789334053
Category	Term	Count	%	PValue	Genes	List Total	Pop Hits	Pop Total	Fold Enrichment	Bonferroni	Benjamini	FDR
UP_SEQ_FEATURE	domain:Ig-like C2-type 1	9	0.4491017964071856	0.0025938845660206915	OTK, FAS2, FAS3, PPN, TUTL, HTL, NRG, RST, PXN	419	19	2975	3.3632709458610726	0.9570566069041322	0.20136242437254148	4.116951019013781
UP_SEQ_FEATURE	domain:Ig-like C2-type 2	9	0.4491017964071856	0.0025938845660206915	OTK, FAS2, FAS3, PPN, TUTL, HTL, NRG, RST, PXN	419	19	2975	3.3632709458610726	0.9570566069041322	0.20136242437254148	4.116951019013781
UP_SEQ_FEATURE	domain:Ig-like C2-type 3	7	0.34930139720558884	0.005314662903183526	OTK, FAS2, PPN, TUTL, NRG, RST, PXN	419	13	2975	3.8232054341839548	0.998432932416381	0.33212838978959436	8.26408846540928
UP_SEQ_FEATURE	domain:Ig-like C2-type 4	6	0.29940119760479045	0.01191946577311602	OTK, FAS2, TUTL, NRG, RST, PXN	419	11	2975	3.87285745280972	0.9999995121117646	0.5164782468793845	17.642106075005948
UP_SEQ_FEATURE	domain:Ig-like C2-type 5	5	0.249500998003992	0.027031479360301112	OTK, FAS2, TUTL, NRG, RST	419	9	2975	3.9445770352691594	0.9999999999999962	0.694615073717159	35.82606264713032
UP_SEQ_FEATURE	domain:Fibronectin type-III 1	6	0.29940119760479045	0.04805168040125219	FAS2, TUTL, SEV, SLS, PTP99A, NRG	419	15	2975	2.840095465393795	1.0	0.8361194302612028	54.9368980184977
UP_SEQ_FEATURE	domain:Fibronectin type-III 2	6	0.29940119760479045	0.04805168040125219	FAS2, TUTL, SEV, SLS, PTP99A, NRG	419	15	2975	2.840095465393795	1.0	0.8361194302612028	54.9368980184977
SP_PIR_KEYWORDS	cell adhesion	10	0.499001996007984	0.23687159818973502	SCB, OTK, FAS2, FT, FAS3, DS, CADN, IF, NRG, RST	1930	46	12980	1.4620410002252762	1.0	0.6715917981591067	97.50508166781385
Annotation Cluster 36	Enrichment Score: 1.7385071070047793
Category	Term	Count	%	PValue	Genes	List Total	Pop Hits	Pop Total	Fold Enrichment	Bonferroni	Benjamini	FDR
GOTERM_BP_FAT	GO:0006006~glucose metabolic process	20	0.998003992015968	4.4940352429178123E-4	NC73EF, CG1516, IMPL3, FOXO, CG2964, CG10924, PYK, CG9485, CG7766, PGLYM78, CG7059, CG5432, ZW, PGI, PEPCK, GLYP, TAL, CG1544, PGM, PGK	1113	61	7937	2.33809081937755	0.6499198295526812	0.015096383721193263	0.7837271643817978
GOTERM_BP_FAT	GO:0019318~hexose metabolic process	22	1.097804391217565	0.005779292412962029	NC73EF, CG1516, IMPL3, FOXO, CG2964, CG10924, PYK, CG10467, CG9485, CG7766, PGLYM78, CG32444, CG7059, CG5432, ZW, PGI, PEPCK, GLYP, TAL, CG1544, PGM, PGK	1113	85	7937	1.8457163997674542	0.9999986745962629	0.10261504214772066	9.64776248976128
GOTERM_BP_FAT	GO:0005977~glycogen metabolic process	5	0.249500998003992	0.026899108320983467	FOXO, CG9485, GLYP, CG7766, PGM	1113	9	7937	3.961764999500849	1.0	0.28857078003003567	37.95383893686801
GOTERM_BP_FAT	GO:0044042~glucan metabolic process	5	0.249500998003992	0.026899108320983467	FOXO, CG9485, GLYP, CG7766, PGM	1113	9	7937	3.961764999500849	1.0	0.28857078003003567	37.95383893686801
GOTERM_BP_FAT	GO:0006073~cellular glucan metabolic process	5	0.249500998003992	0.026899108320983467	FOXO, CG9485, GLYP, CG7766, PGM	1113	9	7937	3.961764999500849	1.0	0.28857078003003567	37.95383893686801
GOTERM_BP_FAT	GO:0006112~energy reserve metabolic process	5	0.249500998003992	0.026899108320983467	FOXO, CG9485, GLYP, CG7766, PGM	1113	9	7937	3.961764999500849	1.0	0.28857078003003567	37.95383893686801
SP_PIR_KEYWORDS	carbohydrate metabolism	7	0.34930139720558884	0.051518713983515166	OSCILLIN, ZW, AMY-P, FBP, GLYP, CG7766, PGM	1930	19	12980	2.4777747477502046	0.99999998872924	0.2787752981094981	51.43043944791731
GOTERM_BP_FAT	GO:0044264~cellular polysaccharide metabolic process	5	0.249500998003992	0.17640685296841474	FOXO, CG9485, GLYP, CG7766, PGM	1113	16	7937	2.2284928122192276	1.0	0.7769980573782419	96.65318022936484
Annotation Cluster 37	Enrichment Score: 1.6946961255529092
Category	Term	Count	%	PValue	Genes	List Total	Pop Hits	Pop Total	Fold Enrichment	Bonferroni	Benjamini	FDR
GOTERM_BP_FAT	GO:0006812~cation transport	75	3.74251497005988	1.0520653521174001E-10	NHA1, NOMPC, NHA2, NHE2, CHEB38B, CG1090, CAC, CG9813, NACP60E, SLO, CG6723, TSF3, CG9065, VHA26, TSF1, CA-P60A, VHASFD, IH, VHA68-1, CG7708, EAG, CG10864, PARA, PPK20, PPK7, ATPSYN-D, VHAPPA1-1, TRPA1, IRK3, IRK2, L(2)06225, CG8713, CG10830, CG5421, CG6812, PAIN, IAV, CG10440, CALX, CG9297, ELK, CG4692, BLW, SHAB, PPK, PICOT, CG34396, NRV2, TIPE, CG42235, CG7720, FER1HCH, NCKX30C, SH, KCNQ, PYX,…	1113	252	7937	2.1223741068754545	2.4565717104962914E-7	8.188573041856273E-8	1.8415386993098082E-7
GOTERM_BP_FAT	GO:0015672~monovalent inorganic cation transport	53	2.6447105788423153	4.362863699253137E-8	NHE2, CHEB38B, CG1090, CG9813, NACP60E, SLO, CG6723, VHA26, VHASFD, IH, VHA68-1, EAG, CG10864, CG7708, PARA, PPK20, PPK7, ATPSYN-D, VHAPPA1-1, IRK3, IRK2, L(2)06225, CG8713, CG10830, CG5421, CG10440, ELK, CG4692, BLW, SHAB, PPK, PICOT, CG34396, NRV2, TIPE, CG42235, CG7720, NCKX30C, KCNQ, SH, VHA55, ATPALPHA, OSCP, CG5687, SK, CG33310, L(1)G0230, TASK6, TASK7, VHA13, SMVT, CG9657, UCP4A	1113	175	7937	2.1597278911564626	1.0186768083775277E-4	2.0374366380249143E-5	7.636770440466734E-5
GOTERM_BP_FAT	GO:0044271~nitrogen compound biosynthetic process	60	2.9940119760479043	2.3880213306117E-6	EAS, HN, GYCBETA100B, CG9813, ALAS, CG9674, GOT1, VHA26, GYCALPHA99B, CG14741, CA-P60A, VHASFD, CG1673, VHA68-1, ADE5, CG7708, SU(R), DDC, CHA, ATPSYN-D, VHAPPA1-1, ADGF-D, CG7470, ADGF-C, L(2)06225, AC76E, TBH, PU, CG4301, GS2, CG5421, DOR, CG32068, URO, CG34357, CG4692, B, BLW, GYC88E, RLUA-1, CG1315, AC78C, CG31183, T, NRV2, ODC1, AC3, SE, GYC32E, ODC2, VHA55, ATPALPHA, OSCP, CG33310, L(1)G023…	1113	233	7937	1.836354592043312	0.005560519228353988	3.7166667913657303E-4	0.004179919232871754
GOTERM_MF_FAT	GO:0016820~hydrolase activity, acting on acid anhydrides, catalyzing transmembrane movement of substances	43	2.1457085828343314	1.1869453977144762E-5	CG4562, CG1718, CG4692, CG1494, BLW, CG9813, MDR50, VHA26, CG9990, CG14741, MDR49, CA-P60A, CG3164, NRV2, CG10226, VHASFD, CG32091, VHA68-1, CG33970, ATPSYN-D, VHAPPA1-1, CG5853, VHA55, CG17646, OSCP, ATPALPHA, CG34120, CG33310, L(1)G0230, MDR65, L(2)06225, CG31792, CG31213, CG31689, CG9664, CG9663, VHA13, ATET, CG4301, CG5421, CG4822, CG11898, CG11147	1259	138	7918	1.959652818547041	0.012080826723868787	0.0012147009533952646	0.01880842132420124
GOTERM_MF_FAT	GO:0043492~ATPase activity, coupled to movement of substances	42	2.095808383233533	1.935511685852919E-5	CG4562, CG1718, CG4692, CG1494, BLW, MDR50, VHA26, CG9990, CG14741, MDR49, CA-P60A, CG3164, NRV2, CG10226, VHASFD, CG32091, VHA68-1, CG33970, ATPSYN-D, VHAPPA1-1, CG5853, VHA55, CG17646, OSCP, ATPALPHA, CG34120, CG33310, L(1)G0230, MDR65, L(2)06225, CG31792, CG31213, CG31689, CG9664, CG9663, VHA13, ATET, CG4301, CG5421, CG4822, CG11898, CG11147	1259	136	7918	1.9422277250852682	0.019624709830596165	0.0014147006142556373	0.0306685517514782
GOTERM_MF_FAT	GO:0042626~ATPase activity, coupled to transmembrane movement of substances	42	2.095808383233533	1.935511685852919E-5	CG4562, CG1718, CG4692, CG1494, BLW, MDR50, VHA26, CG9990, CG14741, MDR49, CA-P60A, CG3164, NRV2, CG10226, VHASFD, CG32091, VHA68-1, CG33970, ATPSYN-D, VHAPPA1-1, CG5853, VHA55, CG17646, OSCP, ATPALPHA, CG34120, CG33310, L(1)G0230, MDR65, L(2)06225, CG31792, CG31213, CG31689, CG9664, CG9663, VHA13, ATET, CG4301, CG5421, CG4822, CG11898, CG11147	1259	136	7918	1.9422277250852682	0.019624709830596165	0.0014147006142556373	0.0306685517514782
GOTERM_BP_FAT	GO:0006119~oxidative phosphorylation	37	1.8463073852295409	4.1834904677837546E-5	ND23, CG10320, CG3560, CG4169, CG3214, BLW, CG9813, LEVY, CG6020, VHA26, PDSW, VHASFD, CG11455, CYPE, VHA68-1, CG3621, CG9306, L(3)NEO18, CG3731, COVA, CG9140, ATPSYN-D, CG12859, VHAPPA1-1, VHA55, OSCP, L(1)G0230, CG14757, CG6463, L(2)06225, RFESP, CG15434, CG18809, CG5421, SDHC, ND75, CG7834	1113	132	7937	1.9988905224754279	0.0930668587853315	0.0034827263972360134	0.07320270149605568
GOTERM_BP_FAT	GO:0006163~purine nucleotide metabolic process	34	1.6966067864271457	3.7445668356366645E-4	CG34357, CG4692, GYC88E, BLW, CG9813, GYCBETA100B, CG31183, VHA26, GYCALPHA99B, CG14741, CA-P60A, NRV2, VHASFD, ADE5, VHA68-1, PDE6, AC3, ATPSYN-D, VHAPPA1-1, GYC32E, VHA55, ADGF-D, OSCP, ATPALPHA, ADGF-C, L(1)G0230, CG33310, L(2)06225, AC76E, CG4301, PUG, CG5421, PRAT2, ADK1	1113	130	7937	1.8650770613034764	0.5829378807660759	0.013571442764752861	0.6534289574073648
GOTERM_MF_FAT	GO:0015405~P-P-bond-hydrolysis-driven transmembrane transporter activity	42	2.095808383233533	6.217942225373457E-4	CG4562, CG1718, CG4692, CG1494, BLW, MDR50, VHA26, CG9990, CG14741, MDR49, CA-P60A, CG3164, NRV2, CG10226, VHASFD, CG32091, VHA68-1, CG33970, ATPSYN-D, VHAPPA1-1, CG5853, VHA55, CG17646, OSCP, ATPALPHA, CG34120, CG33310, L(1)G0230, MDR65, L(2)06225, CG31792, CG31213, CG31689, CG9664, CG9663, VHA13, ATET, CG4301, CG5421, CG4822, CG11898, CG11147	1259	157	7918	1.6824393032585763	0.4710785360769444	0.019115402771839318	0.9808508286180517
GOTERM_MF_FAT	GO:0015399~primary active transmembrane transporter activity	42	2.095808383233533	6.217942225373457E-4	CG4562, CG1718, CG4692, CG1494, BLW, MDR50, VHA26, CG9990, CG14741, MDR49, CA-P60A, CG3164, NRV2, CG10226, VHASFD, CG32091, VHA68-1, CG33970, ATPSYN-D, VHAPPA1-1, CG5853, VHA55, CG17646, OSCP, ATPALPHA, CG34120, CG33310, L(1)G0230, MDR65, L(2)06225, CG31792, CG31213, CG31689, CG9664, CG9663, VHA13, ATET, CG4301, CG5421, CG4822, CG11898, CG11147	1259	157	7918	1.6824393032585763	0.4710785360769444	0.019115402771839318	0.9808508286180517
GOTERM_BP_FAT	GO:0006164~purine nucleotide biosynthetic process	32	1.5968063872255487	8.506450754062877E-4	CG34357, CG4692, GYC88E, BLW, GYCBETA100B, CG9813, CG31183, VHA26, GYCALPHA99B, CG14741, CA-P60A, NRV2, VHASFD, ADE5, VHA68-1, AC3, ATPSYN-D, VHAPPA1-1, GYC32E, VHA55, ADGF-D, OSCP, ATPALPHA, ADGF-C, CG33310, L(1)G0230, L(2)06225, AC76E, CG4301, PUG, CG5421, PRAT2	1113	125	7937	1.825581311769991	0.8629077922132461	0.026495394563733732	1.4785662759839946
GOTERM_MF_FAT	GO:0022890~inorganic cation transmembrane transporter activity	34	1.6966067864271457	0.0025418827763630967	NHA1, NHE2, CG4692, CG3560, CG4169, BLW, LEVY, TSF3, VHA26, TSF1, RH50, CA-P60A, VHASFD, CYPE, VHA68-1, CG3731, COVA, CG4630, ATPSYN-D, VHAPPA1-1, VHA55, OSCP, ATPALPHA, CG8925, L(1)G0230, L(2)06225, VHA13, CG6006, RFESP, CG4301, CG18809, CG5421, CTR1B, CG6499	1259	128	7918	1.6705470611596502	0.9261856186887923	0.05880914811530691	3.9531111615066505
GOTERM_BP_FAT	GO:0009165~nucleotide biosynthetic process	35	1.746506986027944	0.002892829286983024	CG34357, CG4692, GYC88E, BLW, CG9813, GYCBETA100B, CG31183, AC78C, VHA26, GYCALPHA99B, CG14741, CA-P60A, NRV2, VHASFD, ADE5, VHA68-1, SU(R), AC3, ATPSYN-D, VHAPPA1-1, GYC32E, VHA55, ADGF-D, OSCP, ATPALPHA, ADGF-C, CG33310, L(1)G0230, L(2)06225, AC76E, CG4301, PUG, CG5421, ACXD, PRAT2	1113	151	7937	1.652921820983798	0.9988460280834472	0.06736147099807	4.944530579893569
GOTERM_BP_FAT	GO:0034654~nucleobase, nucleoside, nucleotide and nucleic acid biosynthetic process	35	1.746506986027944	0.006146148011408333	CG34357, CG4692, GYC88E, BLW, CG9813, GYCBETA100B, CG31183, AC78C, VHA26, GYCALPHA99B, CG14741, CA-P60A, NRV2, VHASFD, ADE5, VHA68-1, SU(R), AC3, ATPSYN-D, VHAPPA1-1, GYC32E, VHA55, ADGF-D, OSCP, ATPALPHA, ADGF-C, CG33310, L(1)G0230, L(2)06225, AC76E, CG4301, PUG, CG5421, ACXD, PRAT2	1113	158	7937	1.579691107395908	0.9999994401179056	0.10637151342168594	10.229554338388546
GOTERM_BP_FAT	GO:0034404~nucleobase, nucleoside and nucleotide biosynthetic process	35	1.746506986027944	0.006146148011408333	CG34357, CG4692, GYC88E, BLW, CG9813, GYCBETA100B, CG31183, AC78C, VHA26, GYCALPHA99B, CG14741, CA-P60A, NRV2, VHASFD, ADE5, VHA68-1, SU(R), AC3, ATPSYN-D, VHAPPA1-1, GYC32E, VHA55, ADGF-D, OSCP, ATPALPHA, ADGF-C, CG33310, L(1)G0230, L(2)06225, AC76E, CG4301, PUG, CG5421, ACXD, PRAT2	1113	158	7937	1.579691107395908	0.9999994401179056	0.10637151342168594	10.229554338388546
KEGG_PATHWAY	dme00190:Oxidative phosphorylation	36	1.7964071856287425	0.008383349067642216	ND23, CG10320, CG4692, CG3560, CG4169, BLW, LEVY, CG6020, CG9065, VHA26, PDSW, CG8680, VHASFD, CG11455, CYPE, VHA68-1, CG3621, CG9306, L(3)NEO18, COVA, CG9140, ATPSYN-D, CG12859, VHAPPA1-1, VHA55, OSCP, L(1)G0230, CG6463, L(2)06225, VHA13, CG10219, RFESP, CG15434, CG9350, SDHC, ND75	364	135	2054	1.5047619047619047	0.561778734483946	0.07919144646551934	8.888515553936394
GOTERM_BP_FAT	GO:0009259~ribonucleotide metabolic process	26	1.2974051896207583	0.010917201573182676	CG4692, GYC88E, BLW, CG9813, VHA26, CG14741, CA-P60A, NRV2, VHASFD, VHA68-1, ADE5, SU(R), ATPSYN-D, VHAPPA1-1, VHA55, ADGF-D, OSCP, ATPALPHA, ADGF-C, L(1)G0230, CG33310, L(2)06225, CG4301, CG5421, PRAT2, ADK1	1113	112	7937	1.6554518033628545	0.9999999999926169	0.15707635807703857	17.48135162984039
GOTERM_BP_FAT	GO:0009150~purine ribonucleotide metabolic process	25	1.2475049900199602	0.011748080245288877	CG4692, GYC88E, BLW, CG9813, VHA26, CG14741, CA-P60A, NRV2, VHASFD, VHA68-1, ADE5, ATPSYN-D, VHAPPA1-1, VHA55, ADGF-D, ATPALPHA, ADGF-C, OSCP, L(1)G0230, CG33310, L(2)06225, CG4301, CG5421, ADK1, PRAT2	1113	107	7937	1.6661628502573662	0.9999999999989625	0.16601564105015854	18.68635254606059
GOTERM_BP_FAT	GO:0046034~ATP metabolic process	20	0.998003992015968	0.012940114792246646	ATPSYN-D, VHAPPA1-1, CG4692, VHA55, OSCP, ATPALPHA, L(1)G0230, CG33310, BLW, CG9813, L(2)06225, CG4301, VHA26, CG5421, CG14741, CA-P60A, NRV2, VHASFD, VHA68-1, ADK1	1113	80	7937	1.782794249775382	0.999999999999938	0.17815938846574575	20.38618258489645
GOTERM_BP_FAT	GO:0009144~purine nucleoside triphosphate metabolic process	21	1.0479041916167664	0.01564315703562435	ATPSYN-D, VHAPPA1-1, CG4692, VHA55, OSCP, ATPALPHA, L(1)G0230, CG33310, BLW, GYC88E, CG9813, L(2)06225, CG4301, VHA26, CG5421, CG14741, CA-P60A, NRV2, VHASFD, VHA68-1, ADK1	1113	87	7937	1.7213185859900237	0.9999999999999999	0.20554328257664622	24.11739473128749
GOTERM_BP_FAT	GO:0009205~purine ribonucleoside triphosphate metabolic process	21	1.0479041916167664	0.01564315703562435	ATPSYN-D, VHAPPA1-1, CG4692, VHA55, OSCP, ATPALPHA, L(1)G0230, CG33310, BLW, GYC88E, CG9813, L(2)06225, CG4301, VHA26, CG5421, CG14741, CA-P60A, NRV2, VHASFD, VHA68-1, ADK1	1113	87	7937	1.7213185859900237	0.9999999999999999	0.20554328257664622	24.11739473128749
GOTERM_BP_FAT	GO:0009199~ribonucleoside triphosphate metabolic process	21	1.0479041916167664	0.017664955052421494	ATPSYN-D, VHAPPA1-1, CG4692, VHA55, OSCP, ATPALPHA, L(1)G0230, CG33310, BLW, GYC88E, CG9813, L(2)06225, CG4301, VHA26, CG5421, CG14741, CA-P60A, NRV2, VHASFD, VHA68-1, ADK1	1113	88	7937	1.7017581475128645	1.0	0.22532752559631297	26.79977652264043
GOTERM_BP_FAT	GO:0009141~nucleoside triphosphate metabolic process	21	1.0479041916167664	0.01988474018108336	ATPSYN-D, VHAPPA1-1, CG4692, VHA55, OSCP, ATPALPHA, L(1)G0230, CG33310, BLW, GYC88E, CG9813, L(2)06225, CG4301, VHA26, CG5421, CG14741, CA-P60A, NRV2, VHASFD, VHA68-1, ADK1	1113	89	7937	1.6826372694509222	1.0	0.23986671257715475	29.641767761191417
GOTERM_BP_FAT	GO:0006754~ATP biosynthetic process	19	0.9481037924151697	0.02036554904887021	ATPSYN-D, VHAPPA1-1, CG4692, VHA55, OSCP, ATPALPHA, L(1)G0230, CG33310, BLW, CG9813, L(2)06225, CG4301, VHA26, CG5421, CG14741, CA-P60A, NRV2, VHASFD, VHA68-1	1113	78	7937	1.7370815767042183	1.0	0.24370839741441508	30.24348339857381
GOTERM_BP_FAT	GO:0009260~ribonucleotide biosynthetic process	24	1.1976047904191618	0.021912456010470264	ATPSYN-D, VHAPPA1-1, CG4692, VHA55, ADGF-D, OSCP, ATPALPHA, ADGF-C, L(1)G0230, CG33310, BLW, CG9813, L(2)06225, CG4301, VHA26, CG5421, CG14741, CA-P60A, NRV2, VHASFD, ADE5, VHA68-1, SU(R), PRAT2	1113	107	7937	1.5995163362470717	1.0	0.25468324870604653	32.146635240793685
GOTERM_BP_FAT	GO:0009152~purine ribonucleotide biosynthetic process	23	1.1477045908183632	0.023736357295500624	ATPSYN-D, VHAPPA1-1, CG4692, VHA55, ADGF-D, OSCP, ATPALPHA, ADGF-C, L(1)G0230, CG33310, BLW, CG9813, L(2)06225, CG4301, VHA26, CG5421, CG14741, CA-P60A, NRV2, VHASFD, ADE5, VHA68-1, PRAT2	1113	102	7937	1.6080104997974032	1.0	0.2652331794931445	34.32767358641511
GOTERM_CC_FAT	GO:0033178~proton-transporting two-sector ATPase complex, catalytic domain	10	0.499001996007984	0.027234682164482375	VHA13, VHA26, CG5421, VHA55, OSCP, L(1)G0230, BLW, CG9813, VHASFD, VHA68-1	745	29	4786	2.215227956491553	0.9999162959255652	0.21890499986100254	31.341242028468308
GOTERM_MF_FAT	GO:0015077~monovalent inorganic cation transmembrane transporter activity	24	1.1976047904191618	0.028199371032545027	COVA, CG3731, NHA1, ATPSYN-D, VHAPPA1-1, CG4692, VHA55, NHE2, OSCP, ATPALPHA, CG3560, CG4169, L(1)G0230, BLW, LEVY, L(2)06225, VHA13, RFESP, VHA26, CG18809, CG5421, VHASFD, CYPE, VHA68-1	1259	97	7918	1.5560705190668425	0.9999999999998099	0.32331423532390935	36.44793062784033
GOTERM_BP_FAT	GO:0006818~hydrogen transport	16	0.7984031936127743	0.02849674091779896	ATPSYN-D, VHAPPA1-1, CG4692, VHA55, OSCP, L(1)G0230, BLW, CG9813, L(2)06225, T3DH, VHA13, VHA26, CG5421, UCP4A, VHASFD, VHA68-1	1113	64	7937	1.782794249775382	1.0	0.2977294478999378	39.712970872959794
GOTERM_MF_FAT	GO:0019829~cation-transporting ATPase activity	10	0.499001996007984	0.0311373741363295	CG4301, VHA26, CG5421, VHA55, OSCP, CA-P60A, L(1)G0230, BLW, VHASFD, VHA68-1	1259	29	7918	2.168661499274191	0.9999999999999915	0.34339355106006664	39.42537826886942
GOTERM_BP_FAT	GO:0009145~purine nucleoside triphosphate biosynthetic process	19	0.9481037924151697	0.03266601391849479	ATPSYN-D, VHAPPA1-1, CG4692, VHA55, OSCP, ATPALPHA, L(1)G0230, CG33310, BLW, CG9813, L(2)06225, CG4301, VHA26, CG5421, CG14741, CA-P60A, NRV2, VHASFD, VHA68-1	1113	82	7937	1.6523458900357195	1.0	0.32406637294933216	44.084840135352486
GOTERM_BP_FAT	GO:0009206~purine ribonucleoside triphosphate biosynthetic process	19	0.9481037924151697	0.03266601391849479	ATPSYN-D, VHAPPA1-1, CG4692, VHA55, OSCP, ATPALPHA, L(1)G0230, CG33310, BLW, CG9813, L(2)06225, CG4301, VHA26, CG5421, CG14741, CA-P60A, NRV2, VHASFD, VHA68-1	1113	82	7937	1.6523458900357195	1.0	0.32406637294933216	44.084840135352486
INTERPRO	IPR020003:ATPase, F1/V1/A1 complex, alpha/beta subunit, nucleotide-binding domain, active site	7	0.34930139720558884	0.03478141565540104	TEQUILA, VHA55, GYC88E, BLW, SOX100B, CG9813, VHA68-1	1670	16	10196	2.6711077844311375	1.0	0.5233581013090014	44.540165441926305
GOTERM_BP_FAT	GO:0009201~ribonucleoside triphosphate biosynthetic process	19	0.9481037924151697	0.03645666770730162	ATPSYN-D, VHAPPA1-1, CG4692, VHA55, OSCP, ATPALPHA, L(1)G0230, CG33310, BLW, CG9813, L(2)06225, CG4301, VHA26, CG5421, CG14741, CA-P60A, NRV2, VHASFD, VHA68-1	1113	83	7937	1.6324381082280603	1.0	0.3449271370937623	47.798647498903904
GOTERM_BP_FAT	GO:0009142~nucleoside triphosphate biosynthetic process	19	0.9481037924151697	0.03645666770730162	ATPSYN-D, VHAPPA1-1, CG4692, VHA55, OSCP, ATPALPHA, L(1)G0230, CG33310, BLW, CG9813, L(2)06225, CG4301, VHA26, CG5421, CG14741, CA-P60A, NRV2, VHASFD, VHA68-1	1113	83	7937	1.6324381082280603	1.0	0.3449271370937623	47.798647498903904
SP_PIR_KEYWORDS	Hydrogen ion transport	9	0.4491017964071856	0.037715923440750115	VHA13, ATPSYN-D, VHA26, CG4692, VHA55, OSCP, BLW, VHASFD, VHA68-1	1930	27	12980	2.241796200345423	0.9999983291341857	0.23359411399439678	40.83934323160646
GOTERM_MF_FAT	GO:0015078~hydrogen ion transmembrane transporter activity	23	1.1477045908183632	0.03996187183834063	COVA, CG3731, NHA1, ATPSYN-D, VHAPPA1-1, CG4692, NHE2, VHA55, OSCP, CG3560, CG4169, L(1)G0230, BLW, LEVY, L(2)06225, VHA13, RFESP, VHA26, CG18809, CG5421, VHASFD, CYPE, VHA68-1	1259	95	7918	1.5226286526483006	1.0	0.40283902226929835	47.60168939223311
GOTERM_BP_FAT	GO:0015992~proton transport	15	0.7485029940119761	0.05048025042247567	ATPSYN-D, VHAPPA1-1, CG4692, VHA55, OSCP, BLW, L(1)G0230, CG9813, L(2)06225, VHA13, VHA26, CG5421, UCP4A, VHASFD, VHA68-1	1113	63	7937	1.6978992855003636	1.0	0.41582692661932463	59.614152397960154
GOTERM_MF_FAT	GO:0046961~proton-transporting ATPase activity, rotational mechanism	8	0.39920159680638717	0.060154375524560086	VHA26, CG5421, VHA55, OSCP, L(1)G0230, BLW, VHASFD, VHA68-1	1259	23	7918	2.1875194253548367	1.0	0.5024784772767334	62.587723458895375
GOTERM_MF_FAT	GO:0042625~ATPase activity, coupled to transmembrane movement of ions	19	0.9481037924151697	0.06764345741814468	ATPSYN-D, VHAPPA1-1, CG4692, VHA55, OSCP, ATPALPHA, L(1)G0230, CG33310, BLW, L(2)06225, VHA13, CG4301, VHA26, CG5421, CG14741, CA-P60A, NRV2, VHASFD, VHA68-1	1259	79	7918	1.5125727672152904	1.0	0.5375389350443025	67.04266460950925
GOTERM_MF_FAT	GO:0015662~ATPase activity, coupled to transmembrane movement of ions, phosphorylative mechanism	18	0.8982035928143712	0.0773019449051218	ATPSYN-D, VHAPPA1-1, CG4692, VHA55, OSCP, ATPALPHA, L(1)G0230, BLW, CG33310, L(2)06225, VHA13, CG4301, VHA26, CG14741, CA-P60A, NRV2, VHASFD, VHA68-1	1259	75	7918	1.5093884034948373	1.0	0.5685718013756023	72.05634399552072
GOTERM_CC_FAT	GO:0033180~proton-transporting V-type ATPase, V1 domain	6	0.29940119760479045	0.11089656909459807	VHA13, VHA26, CG5421, VHA55, VHASFD, VHA68-1	745	17	4786	2.267350967232531	1.0	0.5363113279556704	79.82374942486649
GOTERM_CC_FAT	GO:0016469~proton-transporting two-sector ATPase complex	14	0.6986027944111777	0.12925791020047864	ATPSYN-D, VHAPPA1-1, CG4692, VHA55, OSCP, BLW, L(1)G0230, CG9813, L(2)06225, VHA13, VHA26, CG5421, VHASFD, VHA68-1	745	60	4786	1.4989709172259507	1.0	0.5749812868470305	84.81462861378316
SP_PIR_KEYWORDS	atp synthesis	4	0.19960079840319359	0.13783461774320394	CG4692, OSCP, BLW, VHA68-1	1930	9	12980	2.9890616004605643	1.0	0.5195663220787453	86.79947036182914
GOTERM_MF_FAT	GO:0046933~hydrogen ion transporting ATP synthase activity, rotational mechanism	6	0.29940119760479045	0.14475888628390388	CG5421, VHA55, OSCP, L(1)G0230, BLW, VHA68-1	1259	18	7918	2.0963727826317182	1.0	0.7425654006170654	91.60973222037275
GOTERM_BP_FAT	GO:0015985~energy coupled proton transport, down electrochemical gradient	12	0.5988023952095809	0.15232543290031067	ATPSYN-D, VHA26, VHAPPA1-1, CG5421, VHA55, OSCP, L(1)G0230, BLW, CG9813, VHASFD, L(2)06225, VHA68-1	1113	56	7937	1.5281093569503272	1.0	0.736899690769598	94.45731277339297
GOTERM_BP_FAT	GO:0015986~ATP synthesis coupled proton transport	12	0.5988023952095809	0.15232543290031067	ATPSYN-D, VHA26, VHAPPA1-1, CG5421, VHA55, OSCP, L(1)G0230, BLW, CG9813, VHASFD, L(2)06225, VHA68-1	1113	56	7937	1.5281093569503272	1.0	0.736899690769598	94.45731277339297
GOTERM_CC_FAT	GO:0000221~vacuolar proton-transporting V-type ATPase, V1 domain	5	0.249500998003992	0.1610514819174226	VHA13, VHA26, VHA55, VHASFD, VHA68-1	745	14	4786	2.2943432406519655	1.0	0.6427838093085894	90.84960662312605
GOTERM_MF_FAT	GO:0008553~hydrogen-exporting ATPase activity, phosphorylative mechanism	12	0.5988023952095809	0.17629687013003137	VHA13, ATPSYN-D, VHA26, VHAPPA1-1, CG4692, VHA55, OSCP, L(1)G0230, BLW, VHASFD, L(2)06225, VHA68-1	1259	51	7918	1.479792552445919	1.0	0.7958291639746553	95.37428196258367
GOTERM_BP_FAT	GO:0034220~ion transmembrane transport	12	0.5988023952095809	0.18098800709620874	ATPSYN-D, VHA26, VHAPPA1-1, CG5421, VHA55, OSCP, L(1)G0230, BLW, CG9813, VHASFD, L(2)06225, VHA68-1	1113	58	7937	1.475415930848592	1.0	0.7842308542850325	96.9645055659387
GOTERM_MF_FAT	GO:0042623~ATPase activity, coupled	54	2.694610778443114	0.2729867838436033	CG4562, MYO28B1, DHC93AB, CG6418, MDR50, VHA26, CG14741, CG1571, MDR49, CA-P60A, VHASFD, VHA68-1, SPN-B, ATPSYN-D, VHAPPA1-1, CG5853, CG17646, CG34120, L(2)06225, CG31213, CG4301, CG5421, CG4822, CG1718, CG9313, CG1494, CG4692, BLW, MYO61F, CG9990, CG3164, NRV2, CG10226, CG32091, CG32369, CG33970, MLC1, VHA55, OSCP, ATPALPHA, CG9492, L(1)G0230, CG33310, MDR65, MYO31DF, CG31792, CG9664, CG31689, C…	1259	307	7918	1.106229285948985	1.0	0.904501815269945	99.36056532667425
GOTERM_CC_FAT	GO:0005753~mitochondrial proton-transporting ATP synthase complex	6	0.29940119760479045	0.28093921621642126	ATPSYN-D, CG4692, OSCP, L(1)G0230, BLW, L(2)06225	745	23	4786	1.6758681062153489	1.0	0.8077669666380711	98.879383309789
GOTERM_BP_FAT	GO:0055085~transmembrane transport	19	0.9481037924151697	0.30163635821501045	ATPSYN-D, VHAPPA1-1, VHA55, OSCP, CG4607, L(1)G0230, BLW, CG9813, L(2)06225, VHA26, CG1208, CG5421, MDR49, CG8249, VHASFD, CG42235, SUT2, CG1213, VHA68-1	1113	112	7937	1.209753240919009	1.0	0.913189324721737	99.81344848711515
INTERPRO	IPR004100:ATPase, F1/V1/A1 complex, alpha/beta subunit, N-terminal	3	0.14970059880239522	0.3218329465128884	VHA55, BLW, VHA68-1	1670	7	10196	2.616595380667237	1.0	0.9884581846915703	99.8446437108267
INTERPRO	IPR000793:ATPase, F1/V1/A1 complex, alpha/beta subunit, C-terminal	3	0.14970059880239522	0.3218329465128884	VHA55, BLW, VHA68-1	1670	7	10196	2.616595380667237	1.0	0.9884581846915703	99.8446437108267
INTERPRO	IPR000194:ATPase, F1/V1/A1 complex, alpha/beta subunit, nucleotide-binding domain	3	0.14970059880239522	0.3218329465128884	VHA55, BLW, VHA68-1	1670	7	10196	2.616595380667237	1.0	0.9884581846915703	99.8446437108267
INTERPRO	IPR018303:ATPase, P-type phosphorylation site	4	0.19960079840319359	0.40838399976662837	CG4301, CG14741, ATPALPHA, CA-P60A	1670	14	10196	1.7443969204448246	1.0	0.9960392967648406	99.98400856658061
GOTERM_CC_FAT	GO:0005774~vacuolar membrane	7	0.34930139720558884	0.40841384695272076	CG17119, VHA13, VHA26, VHAPPA1-1, VHA55, VHASFD, VHA68-1	745	33	4786	1.3627008338417734	1.0	0.9074275835072081	99.9214080827003
GOTERM_CC_FAT	GO:0044437~vacuolar part	7	0.34930139720558884	0.40841384695272076	CG17119, VHA13, VHA26, VHAPPA1-1, VHA55, VHASFD, VHA68-1	745	33	4786	1.3627008338417734	1.0	0.9074275835072081	99.9214080827003
GOTERM_CC_FAT	GO:0000275~mitochondrial proton-transporting ATP synthase complex, catalytic core F(1)	3	0.14970059880239522	0.41940367273719076	OSCP, L(1)G0230, BLW	745	9	4786	2.1413870246085014	1.0	0.906516694671652	99.93911951917202
GOTERM_CC_FAT	GO:0005773~vacuole	11	0.5489021956087825	0.4369059468597237	CG17119, VHA13, CG31414, VHA26, VHAPPA1-1, DOR, VHA55, EMP, VHASFD, GAL, VHA68-1	745	59	4786	1.1977249459674666	1.0	0.9155594828796881	99.95987163495475
GOTERM_CC_FAT	GO:0033176~proton-transporting V-type ATPase complex	7	0.34930139720558884	0.43805995786300245	VHA13, VHA26, VHAPPA1-1, CG5421, VHA55, VHASFD, VHA68-1	745	34	4786	1.3226213975523096	1.0	0.9136658905150158	99.9609771934042
GOTERM_CC_FAT	GO:0045259~proton-transporting ATP synthase complex	6	0.29940119760479045	0.44540185330826243	ATPSYN-D, CG4692, OSCP, L(1)G0230, BLW, L(2)06225	745	28	4786	1.3766059443911793	1.0	0.9157942999623938	99.96737584137485
INTERPRO	IPR008250:ATPase, P-type, ATPase-associated region	4	0.19960079840319359	0.4551412195215103	CG4301, CG14741, ATPALPHA, CA-P60A	1670	15	10196	1.6281037924151696	1.0	0.9981063050908596	99.99594061550961
INTERPRO	IPR001757:ATPase, P-type, K/Mg/Cd/Cu/Zn/Na/Ca/Na/H-transporter	4	0.19960079840319359	0.4551412195215103	CG4301, CG14741, ATPALPHA, CA-P60A	1670	15	10196	1.6281037924151696	1.0	0.9981063050908596	99.99594061550961
GOTERM_MF_FAT	GO:0016887~ATPase activity	58	2.8942115768463075	0.4691826522149812	CG4562, MYO28B1, DHC93AB, CG6512, CG6418, MDR50, VHA26, CG14741, CG1571, MDR49, CA-P60A, VHASFD, VHA68-1, SPN-B, ATPSYN-D, VHAPPA1-1, CG5853, CG17646, CG34120, L(2)06225, CG31213, CG4301, CG5421, CG4822, CG1718, CG9313, CG1494, CG4692, BLW, MYO61F, HSC70-1, CG9990, CG3164, NRV2, CG10226, CG32091, CG11289, CG32369, MLC1, CG33970, VHA55, ATPALPHA, OSCP, CG9492, CG33310, L(1)G0230, MDR65, MYO31DF, C…	1259	353	7918	1.0333395585776741	1.0	0.9835044894670216	99.99562400804415
GOTERM_CC_FAT	GO:0045261~proton-transporting ATP synthase complex, catalytic core F(1)	3	0.14970059880239522	0.47575752118863524	OSCP, L(1)G0230, BLW	745	10	4786	1.927248322147651	1.0	0.9221651939825612	99.98484224667725
GOTERM_CC_FAT	GO:0016471~vacuolar proton-transporting V-type ATPase complex	6	0.29940119760479045	0.47772734018969437	VHA13, VHA26, VHAPPA1-1, VHA55, VHASFD, VHA68-1	745	29	4786	1.329136773894932	1.0	0.9210177237232401	99.98559972442396
GOTERM_CC_FAT	GO:0000276~mitochondrial proton-transporting ATP synthase complex, coupling factor F(o)	3	0.14970059880239522	0.6644727420054837	ATPSYN-D, CG4692, L(2)06225	745	14	4786	1.3766059443911793	1.0	0.9746813733453012	99.9999652113358
GOTERM_CC_FAT	GO:0045263~proton-transporting ATP synthase complex, coupling factor F(o)	3	0.14970059880239522	0.7944723816012872	ATPSYN-D, CG4692, L(2)06225	745	18	4786	1.0706935123042507	1.0	0.9937482914703404	99.9999999560684
GOTERM_CC_FAT	GO:0033177~proton-transporting two-sector ATPase complex, proton-transporting domain	4	0.19960079840319359	0.8944705143618318	ATPSYN-D, VHAPPA1-1, CG4692, L(2)06225	745	32	4786	0.8030201342281879	1.0	0.999042062298754	99.99999999999498
Annotation Cluster 38	Enrichment Score: 1.6765272711300618
Category	Term	Count	%	PValue	Genes	List Total	Pop Hits	Pop Total	Fold Enrichment	Bonferroni	Benjamini	FDR
GOTERM_BP_FAT	GO:0016052~carbohydrate catabolic process	27	1.347305389221557	3.846427388199786E-5	NC73EF, IMPL3, OSCILLIN, CG5432, ZW, PGI, GPDH, TAL, PGK, CHT5, CHT4, CG2964, PYK, CHT9, CHT7, CHT8, PGLYM78, IDGF4, IDGF2, CG7059, IDGF3, CG6910, GLYP, CG1544, PGRP-LC, PGRP-LB, PGRP-LA	1113	83	7937	2.319780469587244	0.08590045938362767	0.003320984656741355	0.06730664483327597
GOTERM_BP_FAT	GO:0000272~polysaccharide catabolic process	12	0.5988023952095809	0.0039192424001009045	CHT5, CHT4, IDGF4, IDGF2, IDGF3, GLYP, CHT9, PGRP-LC, PGRP-LB, PGRP-LA, CHT7, CHT8	1113	33	7937	2.5931552724005553	0.9998958221827245	0.08068186357623741	6.642815423477854
GOTERM_BP_FAT	GO:0006032~chitin catabolic process	8	0.39920159680638717	0.0080751700526502	CHT5, CHT4, IDGF4, IDGF2, IDGF3, CHT9, CHT7, CHT8	1113	18	7937	3.169411999600679	0.999999994003352	0.12648417873576456	13.231096156596923
GOTERM_BP_FAT	GO:0006026~aminoglycan catabolic process	11	0.5489021956087825	0.009694601872792804	CHT5, CHT4, IDGF4, IDGF2, IDGF3, CHT9, PGRP-LC, PGRP-LB, PGRP-LA, CHT7, CHT8	1113	32	7937	2.4513420934411503	0.9999999998678836	0.14427283159102333	15.677596376671366
INTERPRO	IPR011583:Chitinase II	8	0.39920159680638717	0.013263507952443646	CHT5, CHT4, IDGF4, IDGF2, IDGF3, CHT9, CHT7, CHT8	1670	17	10196	2.8731243395561816	0.9999999986214642	0.30992147899457845	19.936397075324884
INTERPRO	IPR001223:Glycoside hydrolase, family 18, catalytic domain	8	0.39920159680638717	0.013263507952443646	CHT5, CHT4, IDGF4, IDGF2, IDGF3, CHT9, CHT7, CHT8	1670	17	10196	2.8731243395561816	0.9999999986214642	0.30992147899457845	19.936397075324884
SMART	SM00636:Glyco_18	8	0.39920159680638717	0.015117170633338943	CHT5, CHT4, IDGF4, IDGF2, IDGF3, CHT9, CHT7, CHT8	811	17	4824	2.799158627692754	0.9753140682393937	0.23232929826634874	17.88107683257214
GOTERM_MF_FAT	GO:0004568~chitinase activity	8	0.39920159680638717	0.021871597213087006	CHT5, CHT4, IDGF4, IDGF2, IDGF3, CHT9, CHT7, CHT8	1259	19	7918	2.6480498306926967	0.9999999998536573	0.2867948146390531	29.563322409093406
KEGG_PATHWAY	dme00520:Amino sugar and nucleotide sugar metabolism	16	0.7984031936127743	0.03045362670023882	CHT5, CHT4, CHT9, CHT7, CHT8, CG8417, IDGF4, CG5946, OSCILLIN, IDGF2, IDGF3, PGI, UGP, PGM, GFAT1, HEXO1	364	52	2054	1.7362637362637365	0.9517250931230873	0.14744544063299592	28.96254144557362
INTERPRO	IPR013781:Glycoside hydrolase, subgroup, catalytic core	14	0.6986027944111777	0.034876880132200555	CHT5, CG15117, CHT4, CG9485, GAL, CHT9, CHT7, CHT8, CG31414, IDGF4, IDGF2, IDGF3, AMY-P, HEXO1	1670	47	10196	1.8186265766339658	1.0	0.5195435917679855	44.63143770632549
INTERPRO	IPR001579:Glycoside hydrolase, chitinase active site	5	0.249500998003992	0.04520645278576072	CHT5, CHT4, CHT9, CHT7, CHT8	1670	9	10196	3.391882900864937	1.0	0.6006805209404278	53.71482607379154
INTERPRO	IPR015520:Imaginal disc growth factor	3	0.14970059880239522	0.2560427125455568	IDGF4, IDGF2, IDGF3	1670	6	10196	3.0526946107784427	1.0	0.973096871885186	99.27397924241151
SP_PIR_KEYWORDS	glycosidase	15	0.7485029940119761	0.4004624137432483	CHT5, CG15117, CHT4, CG16965, PDM3, CG31202, CG9485, CHT9, GAL, CHT7, CHT8, CG31414, AMY-P, TREH, HEXO1	1930	86	12980	1.173032895529582	1.0	0.8448384904725572	99.90743753585299
GOTERM_BP_FAT	GO:0009057~macromolecule catabolic process	23	1.1477045908183632	0.9994424864208703	CHT5, CG2681, PHYL, CHT4, CG32486, SMG5, CG6688, CG6512, CHT9, CHT7, CHT8, IDGF4, TRBD, IDGF2, IDGF3, PPA, GLYP, PGRP-LC, PGRP-LB, CG4661, PGRP-LA, SKPB, HIW	1113	277	7937	0.5921193898170942	1.0	0.9999999999996956	100.0
Annotation Cluster 39	Enrichment Score: 1.6543510227274685
Category	Term	Count	%	PValue	Genes	List Total	Pop Hits	Pop Total	Fold Enrichment	Bonferroni	Benjamini	FDR
SP_PIR_KEYWORDS	calcium	39	1.9461077844311379	0.001470542879102283	SYT1, ELM, CG5890, CG11638, CG10126, CG1090, CAC, TPNC73F, NKD, PXN, SLO, FT, DS, FRQ1, CA-P60A, AMY-P, FRQ2, FIM, PGANT4, PGANT2, CG2256, CBP53E, NCKX30C, CG33098, GPO-1, DGK, ACTN, TPNC47D, CALPA, CG12817, EYS, TSP, TPNC41C, CG31345, CADN, GLT, CA-ALPHA1D, SHOT, RDGC	1930	158	12980	1.6600642749393326	0.39901320428329223	0.018681893373385106	1.989219874160264
UP_SEQ_FEATURE	calcium-binding region:2	9	0.4491017964071856	0.007470198469121399	CBP53E, TPNC41C, FRQ1, TPNC73F, DGK, ACTN, TPNC47D, CALPA, RDGC	419	22	2975	2.9046430896072897	0.9998869711034145	0.41408492007076747	11.429536759616866
UP_SEQ_FEATURE	calcium-binding region:1	9	0.4491017964071856	0.007470198469121399	CBP53E, TPNC41C, FRQ1, TPNC73F, DGK, ACTN, TPNC47D, CALPA, RDGC	419	22	2975	2.9046430896072897	0.9998869711034145	0.41408492007076747	11.429536759616866
UP_SEQ_FEATURE	domain:EF-hand 1	10	0.499001996007984	0.008793951475430859	CBP53E, MLC1, TPNC41C, FRQ1, TPNC73F, DGK, ACTN, TPNC47D, CALPA, RDGC	419	27	2975	2.629718023512773	0.9999775766988881	0.44829676503289795	13.322393844302116
UP_SEQ_FEATURE	domain:EF-hand 2	10	0.499001996007984	0.008793951475430859	CBP53E, MLC1, TPNC41C, FRQ1, TPNC73F, DGK, ACTN, TPNC47D, CALPA, RDGC	419	27	2975	2.629718023512773	0.9999775766988881	0.44829676503289795	13.322393844302116
INTERPRO	IPR018247:EF-HAND 1	28	1.3972055888223553	0.013655169528343279	CG5890, CG11638, ELM, CG10126, TPNC73F, NKD, DPR3, PDE1C, CG13875, FRQ1, FRQ2, FIM, CG2256, CBP53E, CG33098, CG6426, DGK, GPO-1, ACTN, BM-40-SPARC, CALPA, TPNC47D, CG12817, OME, TPNC41C, CG31345, SHOT, RDGC	1670	108	10196	1.5828786870703038	0.9999999992484381	0.3128195443700601	20.463962811685143
INTERPRO	IPR018249:EF-HAND 2	25	1.2475049900199602	0.017029030159863904	CG5890, CG11638, ELM, CG10126, CAC, TPNC73F, FRQ1, FRQ2, FIM, PARA, CG2256, CBP53E, MLC1, CG2137, CG33098, DGK, GPO-1, ACTN, CALPA, TPNC47D, CG12817, CG31345, TPNC41C, SHOT, RDGC	1670	95	10196	1.6066813740939174	0.9999999999959989	0.34964505317650774	24.875146751768362
INTERPRO	IPR018248:EF hand	21	1.0479041916167664	0.018108039468595887	CBP53E, CG33098, CG11638, CG5890, ELM, CG10126, TPNC73F, CAC, DGK, GPO-1, ACTN, CALPA, TPNC47D, TPNC41C, CG31345, FRQ1, FRQ2, FIM, SHOT, RDGC, CG2256	1670	76	10196	1.687015442798613	0.9999999999992529	0.36260491707846865	26.23665852972461
GOTERM_MF_FAT	GO:0005509~calcium ion binding	52	2.5948103792415167	0.018194451268193742	SYT1, RHOL, CG5890, CG11638, TEH4, CG1090, CAC, NKD, SLO, MP20, DS, SLI, FRQ1, CA-P60A, AMY-P, FRQ2, FIM, CG2137, UP, DGK, GPO-1, TPNC41C, SHOT, NRG, RDGC, CG9297, ELM, CG10126, CG31202, TPNC73F, PXN, SER, FT, PGANT4, PGANT2, CG2256, CBP53E, NCKX30C, MLC1, CG33098, ACTN, BM-40-SPARC, CALPA, TPNC47D, SCGALPHA, CG12817, EYS, TSP, CG31345, CADN, GLT, CA-ALPHA1D	1259	242	7918	1.351380802027058	0.9999999931751394	0.254568543901573	25.24778119499853
UP_SEQ_FEATURE	domain:EF-hand 4	6	0.29940119760479045	0.026120733394685836	CBP53E, TPNC41C, FRQ1, TPNC73F, TPNC47D, CALPA	419	13	2975	3.2770332293005326	0.9999999999999883	0.6952051603107579	34.84678692446324
UP_SEQ_FEATURE	domain:EF-hand 3	7	0.34930139720558884	0.031054932965004188	CBP53E, TPNC41C, FRQ1, TPNC73F, TPNC47D, CALPA, RDGC	419	18	2975	2.7612039246884117	1.0	0.7324535387763671	39.989317894006014
COG_ONTOLOGY	Signal transduction mechanisms / Cytoskeleton / Cell division and chromosome partitioning / General function prediction only	10	0.499001996007984	0.03137257455616502	CBP53E, MLC1, CG33098, ELM, CG5890, FRQ1, FRQ2, TPNC73F, TPNC47D, RDGC	224	26	1237	2.12396978021978	0.6507204768803364	0.23123556890102592	24.287238182794148
SP_PIR_KEYWORDS	EF hand	6	0.29940119760479045	0.03287423934958078	CBP53E, TPNC73F, DGK, ACTN, TPNC47D, RDGC	1930	13	12980	3.1040255081705856	0.9999905136051196	0.21411993034146692	36.64328005518357
INTERPRO	IPR011992:EF-Hand type	24	1.1976047904191618	0.057786912930066776	CBP53E, MLC1, CG2137, CG33098, CG11638, CG5890, ELM, CG10126, TPNC73F, DGK, GPO-1, ACTN, BM-40-SPARC, CALPA, TPNC47D, TPNC41C, CG31345, CA-ALPHA1D, FRQ1, FRQ2, FIM, SHOT, RDGC, CG2256	1670	101	10196	1.450785557597676	1.0	0.6791896105689159	62.8877227152298
INTERPRO	IPR002048:Calcium-binding EF-hand	19	0.9481037924151697	0.06254811111121701	CBP53E, CG2137, CG11638, CG5890, ELM, CG10126, TPNC73F, DGK, GPO-1, ACTN, CALPA, TPNC47D, TPNC41C, CG31345, FRQ1, FRQ2, SHOT, RDGC, CG2256	1670	76	10196	1.5263473053892216	1.0	0.691156302800263	65.8901631757933
SMART	SM00054:EFh	19	0.9481037924151697	0.0756040281980867	CBP53E, CG2137, CG11638, CG5890, ELM, CG10126, TPNC73F, DGK, GPO-1, ACTN, CALPA, TPNC47D, TPNC41C, CG31345, FRQ1, FRQ2, SHOT, RDGC, CG2256	811	76	4824	1.4870530209617756	0.9999999949475181	0.5342635906024931	63.82192417817981
SP_PIR_KEYWORDS	calcium binding	3	0.14970059880239522	0.676261464954969	CBP53E, ACTN, RDGC	1930	15	12980	1.3450777202072537	1.0	0.964394666758422	99.99997946569779
Annotation Cluster 40	Enrichment Score: 1.6523215434004521
Category	Term	Count	%	PValue	Genes	List Total	Pop Hits	Pop Total	Fold Enrichment	Bonferroni	Benjamini	FDR
GOTERM_BP_FAT	GO:0006163~purine nucleotide metabolic process	34	1.6966067864271457	3.7445668356366645E-4	CG34357, CG4692, GYC88E, BLW, CG9813, GYCBETA100B, CG31183, VHA26, GYCALPHA99B, CG14741, CA-P60A, NRV2, VHASFD, ADE5, VHA68-1, PDE6, AC3, ATPSYN-D, VHAPPA1-1, GYC32E, VHA55, ADGF-D, OSCP, ATPALPHA, ADGF-C, L(1)G0230, CG33310, L(2)06225, AC76E, CG4301, PUG, CG5421, PRAT2, ADK1	1113	130	7937	1.8650770613034764	0.5829378807660759	0.013571442764752861	0.6534289574073648
GOTERM_BP_FAT	GO:0006164~purine nucleotide biosynthetic process	32	1.5968063872255487	8.506450754062877E-4	CG34357, CG4692, GYC88E, BLW, GYCBETA100B, CG9813, CG31183, VHA26, GYCALPHA99B, CG14741, CA-P60A, NRV2, VHASFD, ADE5, VHA68-1, AC3, ATPSYN-D, VHAPPA1-1, GYC32E, VHA55, ADGF-D, OSCP, ATPALPHA, ADGF-C, CG33310, L(1)G0230, L(2)06225, AC76E, CG4301, PUG, CG5421, PRAT2	1113	125	7937	1.825581311769991	0.8629077922132461	0.026495394563733732	1.4785662759839946
GOTERM_BP_FAT	GO:0009123~nucleoside monophosphate metabolic process	17	0.8483033932135728	0.002227572196457227	PDE6, AC3, CG34357, GYC32E, ADGF-D, ADGF-C, GYC88E, GYCBETA100B, AC78C, CG31183, AC76E, PDE1C, GYCALPHA99B, ACXD, ADE5, SU(R), PRAT2	1113	54	7937	2.2450001663838144	0.9945229186610294	0.05561540925619479	3.828295259303238
GOTERM_BP_FAT	GO:0009187~cyclic nucleotide metabolic process	12	0.5988023952095809	0.002236449444529762	AC76E, PDE6, AC3, CG34357, GYC32E, GYCALPHA99B, PDE1C, ACXD, GYC88E, GYCBETA100B, AC78C, CG31183	1113	31	7937	2.7604556125554303	0.9946355298377896	0.05524120438535007	3.8432714214548525
GOTERM_BP_FAT	GO:0009165~nucleotide biosynthetic process	35	1.746506986027944	0.002892829286983024	CG34357, CG4692, GYC88E, BLW, CG9813, GYCBETA100B, CG31183, AC78C, VHA26, GYCALPHA99B, CG14741, CA-P60A, NRV2, VHASFD, ADE5, VHA68-1, SU(R), AC3, ATPSYN-D, VHAPPA1-1, GYC32E, VHA55, ADGF-D, OSCP, ATPALPHA, ADGF-C, CG33310, L(1)G0230, L(2)06225, AC76E, CG4301, PUG, CG5421, ACXD, PRAT2	1113	151	7937	1.652921820983798	0.9988460280834472	0.06736147099807	4.944530579893569
GOTERM_BP_FAT	GO:0046068~cGMP metabolic process	7	0.34930139720558884	0.003236598772364709	PDE6, CG34357, GYC32E, GYCALPHA99B, GYC88E, GYCBETA100B, CG31183	1113	12	7937	4.159853249475891	0.9994841604637577	0.07361166669880448	5.51654332895426
INTERPRO	IPR018297:Adenylyl cyclase class-3/4/guanylyl cyclase, conserved site	10	0.499001996007984	0.003706756839338872	AC76E, AC3, CG34357, GYC32E, GYCALPHA99B, ACXD, GYC88E, GYCBETA100B, AC78C, CG31183	1670	21	10196	2.9073282007413748	0.9965674362878427	0.12925069447324744	5.996819811204901
GOTERM_BP_FAT	GO:0034404~nucleobase, nucleoside and nucleotide biosynthetic process	35	1.746506986027944	0.006146148011408333	CG34357, CG4692, GYC88E, BLW, CG9813, GYCBETA100B, CG31183, AC78C, VHA26, GYCALPHA99B, CG14741, CA-P60A, NRV2, VHASFD, ADE5, VHA68-1, SU(R), AC3, ATPSYN-D, VHAPPA1-1, GYC32E, VHA55, ADGF-D, OSCP, ATPALPHA, ADGF-C, CG33310, L(1)G0230, L(2)06225, AC76E, CG4301, PUG, CG5421, ACXD, PRAT2	1113	158	7937	1.579691107395908	0.9999994401179056	0.10637151342168594	10.229554338388546
GOTERM_BP_FAT	GO:0034654~nucleobase, nucleoside, nucleotide and nucleic acid biosynthetic process	35	1.746506986027944	0.006146148011408333	CG34357, CG4692, GYC88E, BLW, CG9813, GYCBETA100B, CG31183, AC78C, VHA26, GYCALPHA99B, CG14741, CA-P60A, NRV2, VHASFD, ADE5, VHA68-1, SU(R), AC3, ATPSYN-D, VHAPPA1-1, GYC32E, VHA55, ADGF-D, OSCP, ATPALPHA, ADGF-C, CG33310, L(1)G0230, L(2)06225, AC76E, CG4301, PUG, CG5421, ACXD, PRAT2	1113	158	7937	1.579691107395908	0.9999994401179056	0.10637151342168594	10.229554338388546
GOTERM_BP_FAT	GO:0009124~nucleoside monophosphate biosynthetic process	15	0.7485029940119761	0.007152382122044972	AC3, CG34357, GYC32E, ADGF-D, ADGF-C, GYC88E, GYCBETA100B, AC78C, CG31183, AC76E, GYCALPHA99B, ACXD, ADE5, SU(R), PRAT2	1113	50	7937	2.1393530997304584	0.9999999474144186	0.11840387157274734	11.807251053618828
GOTERM_BP_FAT	GO:0006182~cGMP biosynthetic process	6	0.29940119760479045	0.007310455115601867	CG34357, GYC32E, GYCALPHA99B, GYC88E, GYCBETA100B, CG31183	1113	10	7937	4.278706199460917	0.9999999637422569	0.12001931442658553	12.052708220229869
GOTERM_BP_FAT	GO:0009190~cyclic nucleotide biosynthetic process	10	0.499001996007984	0.008818592048381587	AC76E, AC3, CG34357, GYC32E, GYCALPHA99B, ACXD, GYC88E, GYCBETA100B, AC78C, CG31183	1113	27	7937	2.6411766663338994	0.9999999989586453	0.13379195497219598	14.362389239544592
INTERPRO	IPR001054:Adenylyl cyclase class-3/4/guanylyl cyclase	10	0.499001996007984	0.013911720704852984	AC76E, AC3, CG34357, GYC32E, GYCALPHA99B, ACXD, GYC88E, GYCBETA100B, AC78C, CG31183	1670	25	10196	2.4421556886227545	0.9999999994949463	0.3130887050504163	20.807762607071624
GOTERM_MF_FAT	GO:0016849~phosphorus-oxygen lyase activity	11	0.5489021956087825	0.014155110916279596	AC76E, AC3, CG34357, GYC32E, GYCALPHA99B, ACXD, CG14945, GYC88E, GYCBETA100B, AC78C, CG31183	1259	30	7918	2.30601006089489	0.9999995429166413	0.21596896004831345	20.222243455364396
SMART	SM00044:CYCc	10	0.499001996007984	0.016205004388469325	AC76E, AC3, CG34357, GYC32E, GYCALPHA99B, ACXD, GYC88E, GYCBETA100B, AC78C, CG31183	811	25	4824	2.3792848335388412	0.981127909984472	0.2325419132730273	19.046429035545497
SP_PIR_KEYWORDS	lyase	28	1.3972055888223553	0.01995155220167255	GC, CG34357, B, GYC88E, GYCBETA100B, CG31183, AC78C, GYCALPHA99B, CG8129, CG5432, GAD1, CG3999, ADE5, CG5618, ODC1, DDC, AC3, GYC32E, ODC2, CG10924, IRP-1A, CG5379, TDC1, ATPCL, CG6074, AC76E, ACXD, PEPCK	1930	122	12980	1.543531810073898	0.9990631919153554	0.15639757351845518	24.055017536074896
GOTERM_MF_FAT	GO:0009975~cyclase activity	11	0.5489021956087825	0.022552953304325944	AC76E, AC3, CG34357, GYC32E, GYCALPHA99B, ACXD, CG14945, GYC88E, GYCBETA100B, AC78C, CG31183	1259	32	7918	2.1618844320889594	0.999999999928307	0.2871832111081616	30.336879818948116
SP_PIR_KEYWORDS	cgmp biosynthesis	5	0.249500998003992	0.04843308731961105	CG34357, GYC32E, GYCALPHA99B, GYC88E, CG31183	1930	10	12980	3.3626943005181347	0.9999999653255901	0.2682481965834984	49.22812276088928
GOTERM_MF_FAT	GO:0004383~guanylate cyclase activity	6	0.29940119760479045	0.07568498094737927	CG34357, GYC32E, GYCALPHA99B, GYC88E, GYCBETA100B, CG31183	1259	15	7918	2.515647339158062	1.0	0.5718699757839932	71.2701264149211
UP_SEQ_FEATURE	domain:Guanylate cyclase	3	0.14970059880239522	0.1474344926067514	GYC32E, GYCALPHA99B, GYC88E	419	5	2975	4.260143198090692	1.0	0.9899769240051349	92.43670438375156
SP_PIR_KEYWORDS	phosphorus-oxygen lyase	3	0.14970059880239522	0.16221201136210794	AC76E, GYC32E, GYCALPHA99B	1930	5	12980	4.035233160621761	1.0	0.5678078908261683	91.07684919065558
GOTERM_CC_FAT	GO:0008074~guanylate cyclase complex, soluble	3	0.14970059880239522	0.17484717066251615	GYCALPHA99B, GYC88E, GYCBETA100B	745	5	4786	3.854496644295302	1.0	0.6696215151639433	92.69905926395397
INTERPRO	IPR011644:Haem NO binding	3	0.14970059880239522	0.190494344982564	GYCALPHA99B, GYC88E, GYCBETA100B	1670	5	10196	3.663233532934132	1.0	0.9381934683476065	97.03770190139713
INTERPRO	IPR011645:Haem NO binding associated	3	0.14970059880239522	0.190494344982564	GYCALPHA99B, GYC88E, GYCBETA100B	1670	5	10196	3.663233532934132	1.0	0.9381934683476065	97.03770190139713
GOTERM_BP_FAT	GO:0007242~intracellular signaling cascade	45	2.245508982035928	0.3673917874146512	KSR, RHOL, CG34357, CG10737, CG14945, CG31140, CG10362, EGR, RAB3-GEF, CG5160, GYC88E, PKD, GYCBETA100B, SWI2, SOCS36E, KAY, CG31183, AC78C, OCTBETA3R, CG11619, CG8641, GYCALPHA99B, PKCDELTA, RABX4, 14-3-3EPSILON, PHYL, 5-HT7, AC3, GYC32E, EPAC, ATO, DGK, RGK2, SP555, OCTBETA2R, RGK3, AC76E, GRP, MTT, APLIP1, CG14042, CG34384, DND, ACXD, CG18135, RDGC	1113	297	7937	1.0804813635002315	1.0	0.9452758716133958	99.96695875229466
GOTERM_MF_FAT	GO:0004016~adenylate cyclase activity	4	0.19960079840319359	0.3886256195327963	AC76E, AC3, ACXD, AC78C	1259	14	7918	1.7968909565414728	1.0	0.9667740742265861	99.95893131012444
KEGG_PATHWAY	dme00230:Purine metabolism	23	1.1477045908183632	0.49660277130709507	URO, PDE8, PDE6, CG32549, AC3, CG34357, GYC32E, ADGF-D, CG42249, CG2964, PYK, CG16758, GYCBETA100B, AC78C, CG31183, AC76E, GYCALPHA99B, ACXD, VEIL, RY, ADE5, ADK1, PRAT2	364	122	2054	1.0638173302107727	1.0	0.790765178596361	99.94941800595655
GOTERM_CC_FAT	GO:0044445~cytosolic part	5	0.249500998003992	0.9999990921275542	RPS5A, GYCALPHA99B, CG31287, GYC88E, GYCBETA100B	745	127	4786	0.2529197273159647	1.0	0.9999999999999983	100.0
Annotation Cluster 41	Enrichment Score: 1.6166874735966998
Category	Term	Count	%	PValue	Genes	List Total	Pop Hits	Pop Total	Fold Enrichment	Bonferroni	Benjamini	FDR
GOTERM_MF_FAT	GO:0003700~transcription factor activity	91	4.5409181636726546	8.315619923418392E-5	PDP1, LUNA, GATAE, E5, SOX100B, RN, UNPG, DAD, KAY, FKH, HTH, DR, SOX15, HGTX, NAU, PROS, TIO, ARA, PDM3, NVY, HAND, SOX14, H2.0, KNI, DOC2, EIP74EF, FRU, GEM, DISCO-R, CG11835, JIM, OCTBETA2R, TUP, HAM, DSX, EN, AB, MAMO, NFAT, CG3328, LMPT, CAUP, ABD-B, EIP75B, VND, CLK, INV, ABD-A, AWH, OTP, SS, VRI, ETS98B, LMD, REL, XBP1, EIP93F, CG11617, ANTP, PTX1, TAF4, LAB, NET, NUB, B-H2, FOXO, DIF, CT,…	1259	389	7918	1.4712333410243164	0.0816305227476728	0.004248722962779339	0.13170019565100777
UP_SEQ_FEATURE	DNA-binding region:Homeobox	19	0.9481037924151697	1.0119185356713666E-4	LAB, ABD-B, NUB, B-H2, H2.0, CT, VND, EMS, INV, UNC-4, UNPG, SO, AWH, ABD-A, OTP, EN, DR, PTX1, ANTP	419	51	2975	2.6451869530628476	0.11542743872320493	0.0173689237339526	0.16367040884159856
SP_PIR_KEYWORDS	Homeobox	31	1.5469061876247505	1.8131462682157242E-4	CAUP, ABD-B, E5, VND, INV, UNPG, ABD-A, AWH, OTP, CG11617, HTH, DR, HGTX, PROS, PTX1, ANTP, ARA, LAB, B-H2, NUB, PDM3, CT, H2.0, EMS, UNC-4, SO, DVE, TUP, LIM3, EN, EYG	1930	104	12980	2.0046831406935035	0.06081288482785119	0.002983186617134037	0.24727263914974262
GOTERM_MF_FAT	GO:0003704~specific RNA polymerase II transcription factor activity	24	1.1976047904191618	0.0014396771686713225	ARA, CAUP, LAB, ABD-B, B-H2, EIP75B, H2.0, CT, KN, EMS, SALR, EIP74EF, ABD-A, LIM3, OTP, GRH, TUP, KAY, SALM, DSX, EN, AB, TWI, POXM	1259	77	7918	1.960244679863425	0.7712879859858157	0.03807949263724009	2.257300595209033
INTERPRO	IPR001356:Homeobox	30	1.4970059880239521	0.0014764944206108457	CAUP, ABD-B, E5, VND, INV, UNPG, ABD-A, AWH, OTP, CG11617, HTH, DR, HGTX, PTX1, ANTP, ARA, LAB, B-H2, NUB, PDM3, CT, H2.0, EMS, UNC-4, SO, DVE, TUP, LIM3, EN, EYG	1670	102	10196	1.7957027122226135	0.8954145316896682	0.06612873930290086	2.430529091318767
SP_PIR_KEYWORDS	developmental protein	106	5.289421157684631	0.0018220281284575775	NOC, VN, ROR, MLP60A, SHF, VG, WNT2, FKH, DNAJ-60, DS, HTH, DR, GOL, WNT6, EGFR, ARA, H2.0, KNI, EX, FRU, EIP74EF, NETA, SLMO, HIG, HAM, EN, TOPI, CAUP, CORA, INV, OTP, PPN, INE, ANTP, SU(Z)2, LAB, SCA, SLP1, ATO, EMS, TSL, ODA, UNC-4, HTL, UNC-5, HR38, DISCO, POXM, RHO, HH, MBL, DOA, CAC, NKD, MELT, BOL, SLI, MLP84B, NAU, PROS, EAG, TIO, KRAKEN, STY, PTC, GRP, FAS2, FAS3, AB, NRG, ABD-B, EIP75B,…	1930	540	12980	1.3201688735367492	0.4679387975656616	0.022283568527941555	2.459216218873783
SMART	SM00389:HOX	30	1.4970059880239521	0.002077728761244715	CAUP, ABD-B, E5, VND, INV, UNPG, ABD-A, AWH, OTP, CG11617, HTH, DR, HGTX, PTX1, ANTP, ARA, LAB, B-H2, NUB, PDM3, CT, H2.0, EMS, UNC-4, SO, DVE, TUP, LIM3, EN, EYG	811	102	4824	1.7494741423079714	0.3967438181144991	0.054609336439418676	2.6540458274786682
GOTERM_BP_FAT	GO:0007419~ventral cord development	12	0.5988023952095809	0.002236449444529762	PVR, MOODY, NUB, DR, VND, SVP, EMS, ROBO3, PROS, HTL, LEA, GRH	1113	31	7937	2.7604556125554303	0.9946355298377896	0.05524120438535007	3.8432714214548525
INTERPRO	IPR012287:Homeodomain-related	30	1.4970059880239521	0.0027889536200865657	CAUP, ABD-B, E5, VND, INV, UNPG, ABD-A, AWH, OTP, CG11617, HTH, DR, HGTX, PTX1, ANTP, ARA, LAB, B-H2, NUB, PDM3, CT, H2.0, EMS, UNC-4, SO, DVE, TUP, LIM3, EN, EYG	1670	106	10196	1.7279403457236469	0.985982865377619	0.10893433546082931	4.54430979435797
SP_PIR_KEYWORDS	dna-binding	83	4.141716566866267	0.004071600993972962	PDP1, HMGZ, NOC, E5, UNPG, VG, KAY, FKH, HTH, DR, SOX15, GOL, HGTX, NAU, PROS, TIO, ARA, PDM3, SOX14, H2.0, KNI, DOC2, FRU, EIP74EF, TUP, HAM, DSX, EN, AB, TOPI, CAUP, ABD-B, EIP75B, VND, CLK, INV, ABD-A, AWH, GRH, OTP, SS, VRI, ETS98B, XBP1, CG11617, TAI, TWI, PTX1, ANTP, TAF1, SU(Z)2, REF(2)P, LAB, B-H2, NUB, FOXO, DIF, CT, SOB, KN, SLP1, FD96CB, ATO, EMS, DRM, UNC-4, SO, DVE, SLBO, BAB1, ETS96…	1930	417	12980	1.3386265081199287	0.7562591565917143	0.04451583530734615	5.4181648972365215
INTERPRO	IPR017970:Homeobox, conserved site	27	1.347305389221557	0.006017367723787862	CAUP, ABD-B, E5, VND, INV, ABD-A, AWH, UNPG, OTP, HTH, DR, HGTX, PTX1, ANTP, ARA, LAB, NUB, B-H2, H2.0, CT, EMS, UNC-4, SO, TUP, LIM3, EN, EYG	1670	97	10196	1.6994382369282055	0.9999011901060545	0.18908984871583612	9.56213131981779
GOTERM_MF_FAT	GO:0043565~sequence-specific DNA binding	52	2.5948103792415167	0.006878434066612893	PDP1, GATAE, E5, UNPG, KAY, FKH, HTH, DR, HGTX, ARA, PDM3, H2.0, KNI, EIP74EF, OCTBETA2R, TUP, EN, EDL, CAUP, ABD-B, EIP75B, VND, INV, AWH, ABD-A, OTP, VRI, SS, ETS98B, XBP1, CG11617, ANTP, PTX1, TAF1, LAB, NUB, B-H2, FOXO, CT, FD96CB, SLP1, EMS, UNC-4, SO, ETS96B, SLBO, DVE, LIM3, HR38, CREBA, SVP, EYG	1259	230	7918	1.4218876264806435	0.9991479389044094	0.12484625916771741	10.361241169255441
SP_PIR_KEYWORDS	DNA binding	28	1.3972055888223553	0.022055367186163022	HMGZ, EIP75B, VND, INV, KAY, FKH, DR, SOX15, GOL, NAU, PROS, TWI, ANTP, SU(Z)2, REF(2)P, NUB, SOX14, H2.0, CT, KNI, SLP1, EIP74EF, SO, SLBO, EN, CREBA, SVP, DISCO	1930	123	12980	1.530982770967606	0.9995546139983159	0.15758230782240812	26.25091143554258
GOTERM_BP_FAT	GO:0001709~cell fate determination	27	1.347305389221557	0.03320148489371813	VND, EGR, INV, ABD-A, GRH, DPP, DR, PROS, TWI, TRAF4, 14-3-3EPSILON, EGFR, PHYL, LAB, NUB, SPN-B, CT, KNI, TKV, ATO, HTL, BYN, SALM, EN, SVP, SHOT, RHO	1113	129	7937	1.4925719300445057	1.0	0.3257864061869483	44.624157772689976
GOTERM_BP_FAT	GO:0014016~neuroblast differentiation	9	0.4491017964071856	0.03383731140429535	EN, NUB, DR, VND, EMS, NKD, INV, PROS, ABD-A	1113	28	7937	2.292164035425491	1.0	0.3296059423240175	45.25818211449558
GOTERM_BP_FAT	GO:0010001~glial cell differentiation	7	0.34930139720558884	0.06276124711471304	MOODY, DR, VND, NRV2, CORA, PROS, NRG	1113	21	7937	2.3770589997005094	1.0	0.4719688874818637	67.84374321450717
GOTERM_BP_FAT	GO:0014017~neuroblast fate commitment	8	0.39920159680638717	0.07328772460473797	EN, NUB, DR, VND, NKD, INV, PROS, ABD-A	1113	27	7937	2.1129413330671194	1.0	0.5187486868369724	73.61223843194828
GOTERM_MF_FAT	GO:0030528~transcription regulator activity	121	6.037924151696607	0.1109250372815313	PDP1, LUNA, GATAE, SU(TPL), NOC, E5, SOX100B, DAD, VG, VDUP1, FKH, HTH, DR, GOL, CG12119, ARA, NVY, H2.0, KNI, FRU, GEM, EIP74EF, DISCO-R, JIM, CG11835, OCTBETA2R, HAM, TUP, DSX, EN, MAMO, CG3328, CG18136, LMPT, CAUP, CLK, INV, OTP, VRI, ANTP, TAF1, PDE8, LAB, TAF4, TAF6, SLP1, TKV, ATO, EMS, UNC-4, BAB1, DVE, BAB2, HR38, FER1, DISCO, POXM, CG14907, MELT, RN, UNPG, KAY, SOX15, HGTX, NAU, PROS, TI…	1259	682	7918	1.11581131978785	1.0	0.6619779297824377	84.48318305506687
GOTERM_BP_FAT	GO:0007400~neuroblast fate determination	7	0.34930139720558884	0.12681248505953316	EN, NUB, DR, VND, INV, PROS, ABD-A	1113	25	7937	1.9967295597484278	1.0	0.6759391820760053	90.6858388159841
GOTERM_BP_FAT	GO:0006355~regulation of transcription, DNA-dependent	94	4.69061876247505	0.20390307521637596	TARA, PDP1, HH, LUNA, GATAE, NOC, E5, UNPG, DAD, KAY, FKH, HTH, DR, GOL, HGTX, NAU, PROS, EAG, TIO, ARA, TIM, PDM3, NVY, H2.0, KNI, DOC2, EIP74EF, CG11835, OCTBETA2R, TUP, HAM, DSX, EN, EDL, AB, NFAT, TOPI, CAUP, ABD-B, ELK, EIP75B, VND, TNA, CLK, PER, INV, ABD-A, AWH, GRH, OTP, SS, VRI, ETS98B, LMD, REL, XBP1, EIP93F, CG11617, TAI, TWI, PTX1, ANTP, SGG, TAF1, PDE8, TAF4, LAB, B-H2, NUB, FOXO, TA…	1113	612	7937	1.0953114998619993	1.0	0.8145556701376753	98.15284149342133
SP_PIR_KEYWORDS	transcription regulation	64	3.1936127744510974	0.23177669642561158	RN, UNPG, DAD, VG, KAY, FKH, DR, SOX15, GOL, NAU, PROS, TIO, ARA, SOX14, H2.0, KNI, FRU, EIP74EF, HAM, DSX, EN, AB, TOPI, HIW, CAUP, EIP75B, VND, CLK, INV, AWH, GRH, SS, REL, TAI, TWI, ANTP, PTX1, TAF1, TAF4, LAB, NUB, FOXO, TAF6, DIF, CT, SOB, KN, SLP1, FD96CB, ATO, DRM, UNC-4, SO, BAB1, SLBO, BYN, BAB2, SALM, HR38, GCE, CREBA, SVP, EYG, POXM	1930	387	12980	1.1122089676132332	1.0	0.67128992682427	97.26779806319283
GOTERM_BP_FAT	GO:0045449~regulation of transcription	119	5.93812375249501	0.2757648736393362	PDP1, LUNA, GATAE, SU(TPL), NOC, E5, SOX100B, DAD, VG, FKH, HTH, DR, GOL, ARA, NVY, H2.0, KNI, FRU, GEM, EIP74EF, DISCO-R, CG11835, OCTBETA2R, HAM, TUP, DSX, EN, EDL, TOPI, CG3328, HIW, CAUP, ELK, CLK, INV, OTP, VRI, ANTP, PDE8, TAF1, LAB, TAF4, TAF6, SLP1, ATO, EMS, UNC-4, BAB1, DVE, BAB2, HR38, CG13183, FER1, DISCO, POXM, TARA, HH, CG14907, RN, UNPG, KAY, SOX15, HGTX, NAU, PROS, EAG, TIO, TIM, …	1113	799	7937	1.0620901913555467	1.0	0.8916412947452028	99.64736376694621
SP_PIR_KEYWORDS	Transcription	60	2.9940119760479043	0.4881477088758229	RN, UNPG, DAD, VG, KAY, FKH, SOX15, GOL, NAU, PROS, TIO, ARA, SOX14, KNI, FRU, EIP74EF, HAM, DSX, EN, AB, TOPI, HIW, CAUP, EIP75B, VND, CLK, INV, AWH, GRH, SS, REL, TAI, TWI, PTX1, TAF1, TAF4, LAB, NUB, FOXO, TAF6, CT, DIF, SOB, KN, SLP1, FD96CB, ATO, DRM, UNC-4, BAB1, SLBO, BYN, BAB2, SALM, HR38, GCE, CREBA, SVP, POXM, EYG	1930	393	12980	1.0267768856543924	1.0	0.8991665910377598	99.98931361793181
GOTERM_MF_FAT	GO:0003702~RNA polymerase II transcription factor activity	42	2.095808383233533	0.515581922457637	CAUP, ABD-B, EIP75B, GATAE, NOC, CLK, INV, UNPG, ABD-A, GRH, KAY, OTP, VRI, TWI, ARA, TAF1, TAF4, LAB, B-H2, NET, NUB, TAF6, CT, H2.0, KN, SOB, SLP1, EMS, SALR, EIP74EF, FRU, SO, SR, LIM3, TUP, SALM, DSX, EN, AB, CREBA, NFAT, POXM	1259	257	7918	1.0277936599673014	1.0	0.9894685413325256	99.9989730729931
GOTERM_BP_FAT	GO:0006350~transcription	65	3.243512974051896	0.5387434833535892	PDP1, SU(TPL), RN, UNPG, DAD, VG, KAY, FKH, SOX15, GOL, NAU, PROS, TIO, ARA, SOX14, KNI, FRU, EIP74EF, HAM, DSX, EN, AB, NFAT, TOPI, HIW, CAUP, EIP75B, VND, CLK, INV, AWH, GRH, VRI, SS, REL, MTTF, TAI, TWI, PTX1, TAF1, TAF4, LAB, NUB, FOXO, TAF6, DIF, CT, SOB, KN, SLP1, FD96CB, ATO, DRM, UNC-4, SLBO, BAB1, BYN, BAB2, SALM, HR38, GCE, CREBA, SVP, EYG, POXM	1113	459	7937	1.009861666539432	1.0	0.9872765960708586	99.99986888963595
GOTERM_BP_FAT	GO:0051252~regulation of RNA metabolic process	95	4.740518962075848	0.5640185204806457	TARA, PDP1, HH, LUNA, DOA, GATAE, NOC, E5, UNPG, DAD, KAY, FKH, HTH, DR, GOL, HGTX, NAU, PROS, EAG, TIO, ARA, TIM, PDM3, NVY, H2.0, KNI, DOC2, EIP74EF, CG11835, OCTBETA2R, TUP, HAM, DSX, EN, EDL, AB, NFAT, TOPI, CAUP, ABD-B, ELK, EIP75B, VND, TNA, CLK, PER, INV, ABD-A, AWH, GRH, OTP, SS, VRI, ETS98B, LMD, REL, XBP1, EIP93F, CG11617, TAI, TWI, PTX1, ANTP, SGG, TAF1, PDE8, TAF4, LAB, NUB, B-H2, FOX…	1113	678	7937	0.9992062166882671	1.0	0.9896599344732286	99.99995110832687
GOTERM_BP_FAT	GO:0006357~regulation of transcription from RNA polymerase II promoter	26	1.2974051896207583	0.6868021798276547	HH, CAUP, NOC, VND, CLK, PER, INV, GRH, FKH, REL, HTH, TWI, ARA, TAF1, TAF4, LAB, TIM, NUB, DIF, SOB, KNI, DRM, TUP, DSX, CREBA, DISCO	1113	192	7937	0.9656802186283319	1.0	0.997276318705425	99.9999998504481
GOTERM_MF_FAT	GO:0003677~DNA binding	119	5.93812375249501	0.9268164198528556	PDP1, LUNA, HMGZ, GATAE, NOC, E5, SOX100B, DAD, VG, FKH, HTH, DR, GOL, ARA, SPN-B, NVY, H2.0, KNI, FRU, GEM, EIP74EF, DISCO-R, JIM, CG11835, OCTBETA2R, HAM, TUP, DSX, EN, EDL, MAMO, TOPI, CG3328, LMPT, CAUP, CLK, GV1, INV, OTP, VRI, CG16779, ANTP, TAF1, SU(Z)2, REF(2)P, LAB, TAF4, TAF6, SLP1, ATO, EMS, UNC-4, BAB1, DVE, BAB2, HR38, FER1, CG10262, DISCO, XRP1, POXM, MBL, RN, UNPG, KAY, SOX15, HGTX…	1259	830	7918	0.9016928715656908	1.0	0.9999974330284639	100.0
SP_PIR_KEYWORDS	nucleus	105	5.239520958083832	0.9952298948146752	PDP1, HMGZ, E5, MLP60A, DAD, VG, FKH, HTH, DR, ARA, H2.0, KNI, FRU, EIP74EF, TUP, HAM, DSX, EN, TOPI, HIW, CAUP, MOB2, CLK, INV, OTP, VRI, ANTP, TAF1, SU(Z)2, REF(2)P, LAB, TAF4, TAF6, SLP1, ATO, EMS, UNC-4, DVE, BAB1, BAB2, HR38, CG10262, DISCO, POXM, HH, MBL, DOA, NKD, RN, UNPG, KAY, SKELETOR, BOL, SOX15, MLP84B, NAU, HGTX, SLS, PROS, TIO, TIM, PDM3, SOX14, DOC2, GRP, AB, NFAT, RDGC, ABD-B, EIP…	1930	869	12980	0.8126188758444284	1.0	0.9999952070766752	100.0
Annotation Cluster 42	Enrichment Score: 1.5923444225209926
Category	Term	Count	%	PValue	Genes	List Total	Pop Hits	Pop Total	Fold Enrichment	Bonferroni	Benjamini	FDR
GOTERM_MF_FAT	GO:0005275~amine transmembrane transporter activity	22	1.097804391217565	1.2553178193808689E-4	CG9413, CG4630, EAAT1, EAAT2, CG5549, CG8925, SERT, CG15279, CG17119, CG13796, CG6006, CG1139, CG7255, CG8785, CG7888, CG1698, CG13743, CG1607, CG12531, CG7708, CG16700, CG8850	1259	58	7918	2.3855276492016104	0.120632705471444	0.005342039187946623	0.19875080026076075
GOTERM_MF_FAT	GO:0015171~amino acid transmembrane transporter activity	18	0.8982035928143712	7.292236143088268E-4	CG9413, EAAT1, EAAT2, CG5549, CG15279, CG17119, CG13796, CG1139, CG7255, CG8785, CG7888, CG1698, CG13743, CG1607, CG12531, CG7708, CG16700, CG8850	1259	48	7918	2.358419380460683	0.5262129776653957	0.021116636773554465	1.1493996660058237
GOTERM_MF_FAT	GO:0005416~cation:amino acid symporter activity	8	0.39920159680638717	0.0017801011900672738	EAAT1, EAAT2, CG1698, CG5549, CG15279, CG7708, CG8850, CG16700	1259	13	7918	3.870226675627787	0.83869333139146	0.0435231856904692	2.7840345226784136
GOTERM_BP_FAT	GO:0015837~amine transport	13	0.6487025948103792	0.010431550342382008	CG9413, EAAT1, SERT, CG17119, CG1139, CG7255, CG8785, CG7888, CG13743, CG1607, CG12531, CG7708, CG16700	1113	42	7937	2.207269071150473	0.9999999999767707	0.15248206248666385	16.76924867511942
GOTERM_BP_FAT	GO:0015849~organic acid transport	15	0.7485029940119761	0.012261346908902123	CG9413, EAAT1, EAAT2, CG1907, CG17119, CG1139, CG7255, CG8785, CG7888, CG13743, CG1607, FATP, CG12531, CG7708, CG16700	1113	53	7937	2.0182576412551496	0.9999999999996916	0.17060589843055807	19.42241857257285
GOTERM_BP_FAT	GO:0046942~carboxylic acid transport	15	0.7485029940119761	0.012261346908902123	CG9413, EAAT1, EAAT2, CG1907, CG17119, CG1139, CG7255, CG8785, CG7888, CG13743, CG1607, FATP, CG12531, CG7708, CG16700	1113	53	7937	2.0182576412551496	0.9999999999996916	0.17060589843055807	19.42241857257285
GOTERM_BP_FAT	GO:0006865~amino acid transport	12	0.5988023952095809	0.01859981443573074	CG17119, CG9413, CG1139, CG7255, EAAT1, CG8785, CG7888, CG13743, CG1607, CG7708, CG12531, CG16700	1113	40	7937	2.1393530997304584	1.0	0.23209837900442043	28.009622514065956
GOTERM_MF_FAT	GO:0005283~sodium:amino acid symporter activity	4	0.19960079840319359	0.054951370226601806	EAAT1, EAAT2, CG5549, CG7708	1259	6	7918	4.1927455652634364	1.0	0.48194527116713937	59.16706989215176
GOTERM_MF_FAT	GO:0015179~L-amino acid transmembrane transporter activity	5	0.249500998003992	0.13849864346314494	CG17119, EAAT1, EAAT2, CG7708, CG16700	1259	13	7918	2.418891672267367	1.0	0.728761485413629	90.5817326326141
GOTERM_MF_FAT	GO:0005343~organic acid:sodium symporter activity	4	0.19960079840319359	0.16024993983798294	EAAT1, EAAT2, CG5549, CG7708	1259	9	7918	2.795163710175624	1.0	0.7747073419455442	93.71984624866184
INTERPRO	IPR013057:Amino acid transporter, transmembrane	5	0.249500998003992	0.25961144532330693	CG1139, CG8785, CG7888, CG13743, CG16700	1670	16	10196	1.907934131736527	1.0	0.973882006320503	99.32984777945155
INTERPRO	IPR002293:Amino acid/polyamine transporter I	4	0.19960079840319359	0.26368979940368903	CG9413, CG7255, CG1607, CG12531	1670	11	10196	2.220141535111595	1.0	0.9741155760695259	99.3887399054008
PIR_SUPERFAMILY	PIRSF006060:AA_transporter	4	0.19960079840319359	0.28209792526580774	CG9413, CG7255, CG1607, CG12531	441	11	2596	2.1405895691609977	1.0	0.9990691008690048	98.94118253297852
INTERPRO	IPR004841:Amino acid permease-associated region	4	0.19960079840319359	0.4551412195215103	CG9413, CG7255, CG1607, CG12531	1670	15	10196	1.6281037924151696	1.0	0.9981063050908596	99.99594061550961
Annotation Cluster 43	Enrichment Score: 1.5894823104551086
Category	Term	Count	%	PValue	Genes	List Total	Pop Hits	Pop Total	Fold Enrichment	Bonferroni	Benjamini	FDR
GOTERM_BP_FAT	GO:0042330~taxis	14	0.6986027944111777	0.005758343629270251	HH, TIM, TRPA1, BNL, NETB, ACE, SLGA, FAS3, GYCALPHA99B, TIMP, SLI, SVP, PAIN, YURI	1113	44	7937	2.269010863350486	0.9999986077566715	0.1030424365570537	9.61443299877056
GOTERM_BP_FAT	GO:0050918~positive chemotaxis	4	0.19960079840319359	0.039469671521955484	HH, FAS3, BNL, NETB	1113	6	7937	4.754117999401019	1.0	0.36507617042365403	50.5833480641812
GOTERM_BP_FAT	GO:0006935~chemotaxis	5	0.249500998003992	0.07498803591224447	HH, FAS3, SLI, BNL, NETB	1113	12	7937	2.9713237496256366	1.0	0.5242667363030439	74.44699805446051
Annotation Cluster 44	Enrichment Score: 1.5889369420983652
Category	Term	Count	%	PValue	Genes	List Total	Pop Hits	Pop Total	Fold Enrichment	Bonferroni	Benjamini	FDR
GOTERM_MF_FAT	GO:0019842~vitamin binding	31	1.5469061876247505	2.220055316245054E-4	NC73EF, CG3091, PH4ALPHAMP, B, CG10657, CG6574, ALAS, GOT1, CG8129, CG33966, CG33965, CG10300, CG12926, GAD1, CG3999, CG8745, CG5618, DDC, CG6188, CG1516, TDC1, CG9030, SPAT, CG14694, CG10026, CG5958, CG18537, GLYP, CG1544, CG3823, CG5973	1259	99	7918	1.9693198867146446	0.203365183477618	0.008087082981010907	0.35124329776657914
GOTERM_MF_FAT	GO:0016831~carboxy-lyase activity	11	0.5489021956087825	0.00326613033652493	GC, ODC1, DDC, ODC2, B, CG10924, PEPCK, TDC1, GAD1, ADE5, CG5618	1259	25	7918	2.7672120730738685	0.9649153372064425	0.0702373083673179	5.0523602033622055
SP_PIR_KEYWORDS	pyridoxal phosphate	10	0.499001996007984	0.009909144153637073	ODC1, DDC, ODC2, B, TDC1, GLYP, CG1673, GAD1, CG8745, CG5618	1930	26	12980	2.5866879234754885	0.9681164157787898	0.09637701620739048	12.712983674009681
GOTERM_MF_FAT	GO:0030170~pyridoxal phosphate binding	13	0.6487025948103792	0.014825497782350098	DDC, B, TDC1, CG9030, ALAS, GOT1, SPAT, CG8129, GLYP, GAD1, CG8745, CG3999, CG5618	1259	39	7918	2.0963727826317182	0.9999997722391684	0.2217731442135814	21.077640072335534
GOTERM_MF_FAT	GO:0070279~vitamin B6 binding	13	0.6487025948103792	0.014825497782350098	DDC, B, TDC1, CG9030, ALAS, GOT1, SPAT, CG8129, GLYP, GAD1, CG8745, CG3999, CG5618	1259	39	7918	2.0963727826317182	0.9999997722391684	0.2217731442135814	21.077640072335534
KEGG_PATHWAY	dme00430:Taurine and hypotaurine metabolism	5	0.249500998003992	0.021482349758950973	CG4829, B, CG5493, GAD1, CG5618	364	7	2054	4.030612244897959	0.8809500964767184	0.1176698484714157	21.34674453136125
SP_PIR_KEYWORDS	Aminotransferase	6	0.29940119760479045	0.03287423934958078	GOT1, CG6415, SPAT, CG1673, GFAT1, CG8745	1930	13	12980	3.1040255081705856	0.9999905136051196	0.21411993034146692	36.64328005518357
GOTERM_MF_FAT	GO:0048037~cofactor binding	40	1.996007984031936	0.03534850883887745	NC73EF, CG17374, B, CPR, CG31674, CG9512, CG6020, ALAS, CG18522, CG9674, GOT1, CG8129, GPDH, ACOX57D-D, CG8768, GAD1, CG3999, CG8745, CG5618, CG3835, FMO-1, DDC, CG9140, FMO-2, CG10253, CG5214, CG17544, TDC1, MEN, CG9527, CG9030, CG5955, SPAT, RY, CG6142, CG5261, CG1544, GLYP, CG5009, CG9331	1259	185	7918	1.3598093725178713	0.9999999999999999	0.37653521279933644	43.465825593911504
INTERPRO	IPR015421:Pyridoxal phosphate-dependent transferase, major region, subdomain 1	10	0.499001996007984	0.07818506459160797	ALAS, DDC, GOT1, SPAT, B, TDC1, GAD1, CG3999, CG8745, CG5618	1670	33	10196	1.8501179459263293	1.0	0.7375220337323715	74.22321399673525
GOTERM_MF_FAT	GO:0008483~transaminase activity	6	0.29940119760479045	0.0962650018902004	GOT1, CG6415, SPAT, CG1673, GFAT1, CG8745	1259	16	7918	2.358419380460683	1.0	0.6273543362759479	79.89228246717306
GOTERM_MF_FAT	GO:0016769~transferase activity, transferring nitrogenous groups	7	0.34930139720558884	0.10296006300167682	ALAS, GOT1, CG6415, SPAT, CG1673, GFAT1, CG8745	1259	21	7918	2.0963727826317182	1.0	0.6464878771333565	82.12746351051656
INTERPRO	IPR002129:Pyridoxal phosphate-dependent decarboxylase	5	0.249500998003992	0.1187930899899223	DDC, B, TDC1, GAD1, CG5618	1670	12	10196	2.5439121756487024	1.0	0.8551927784515737	87.82671219134504
INTERPRO	IPR015422:Pyridoxal phosphate-dependent transferase, major region, subdomain 2	3	0.14970059880239522	0.608144712327886	DDC, SPAT, TDC1	1670	12	10196	1.5263473053892214	1.0	0.9998624422658945	99.99998323077396
Annotation Cluster 45	Enrichment Score: 1.5340836813044045
Category	Term	Count	%	PValue	Genes	List Total	Pop Hits	Pop Total	Fold Enrichment	Bonferroni	Benjamini	FDR
GOTERM_BP_FAT	GO:0046700~heterocycle catabolic process	9	0.4491017964071856	0.005412762330249233	TBH, NAHODA, SKELETOR, SLGA, V, B, OLF413, GYC88E, PYD3	1113	21	7937	3.056218713900655	0.999996865777388	0.09866484527562192	9.0629378056441
GOTERM_BP_FAT	GO:0034656~nucleobase, nucleoside and nucleotide catabolic process	7	0.34930139720558884	0.008196676745123616	CG6330, CG42249, B, VEIL, GYC88E, CG17224, PYD3	1113	14	7937	3.565588499550764	0.999999995495147	0.12658005903647074	13.416955693032905
GOTERM_BP_FAT	GO:0034655~nucleobase, nucleoside, nucleotide and nucleic acid catabolic process	7	0.34930139720558884	0.008196676745123616	CG6330, CG42249, B, VEIL, GYC88E, CG17224, PYD3	1113	14	7937	3.565588499550764	0.999999995495147	0.12658005903647074	13.416955693032905
GOTERM_BP_FAT	GO:0044270~nitrogen compound catabolic process	7	0.34930139720558884	0.023313378641568978	CG6330, CG42249, B, VEIL, GYC88E, CG17224, PYD3	1113	17	7937	2.9363669996300406	1.0	0.26237280429843746	33.827840025564726
GOTERM_BP_FAT	GO:0009166~nucleotide catabolic process	5	0.249500998003992	0.07498803591224447	CG6330, CG42249, VEIL, GYC88E, CG17224	1113	12	7937	2.9713237496256366	1.0	0.5242667363030439	74.44699805446051
KEGG_PATHWAY	dme00240:Pyrimidine metabolism	9	0.4491017964071856	0.9822140499381794	CG32549, CG6330, CRMP, CG42249, VEIL, CG16758, CG17224, PYD3, SU(R)	364	80	2054	0.6348214285714285	1.0	0.9984559960562557	100.0
Annotation Cluster 46	Enrichment Score: 1.5277374359014781
Category	Term	Count	%	PValue	Genes	List Total	Pop Hits	Pop Total	Fold Enrichment	Bonferroni	Benjamini	FDR
GOTERM_CC_FAT	GO:0045202~synapse	36	1.7964071856287425	2.303506709042785E-4	SYT1, EAAT1, SYT4, GLURIIE, RAB3-GEF, GLURIIC, GLURIIB, GLUCLALPHA, SAP47, NMDAR2, AMPH, RIM, ACE, LBM, STNB, FRQ1, FRQ2, FUSL, CG31272, SYTBETA, UNC-13-4A, CANA1, IR25A, CLUMSY, CG5621, FAS2, BRP, NTR, RDL, DOR, CG7589, GLURIIA, PHCL, BCHS, CG16700, BTSZ	745	125	4786	1.8501583892617448	0.07533914314446521	0.00488355211489333	0.3132323648974422
INTERPRO	IPR001828:Extracellular ligand-binding receptor	12	0.5988023952095809	0.0010411460557622101	MTT, GABA-B-R3, GYC32E, CLUMSY, GLURIIA, GLURIIE, CG5621, GLURIIC, GLURIIB, GABA-B-R2, NMDAR2, CG31183	1670	25	10196	2.930586826347305	0.7964207496099953	0.04852381578365228	1.7197160849488191
GOTERM_CC_FAT	GO:0030054~cell junction	34	1.6966067864271457	0.0037097708139196698	SYT1, BY, GLURIIE, CORA, GLURIIB, GLUCLALPHA, NMDAR2, ACE, ALPHA-CATENIN-RELATED, FT, LBM, STNB, NRV2, SCB, ZASP52, IR25A, ATPALPHA, CLUMSY, EX, CG5621, P130CAS, ACTN, FAS3, TSP, RDL, CG7589, CADN, GLURIIA, KIRRE, ROLS, SHOT, NRG, SHAKB, SHROOM	745	134	4786	1.6300110187318442	0.7173843656648995	0.04744039418561008	4.935350071892608
GOTERM_CC_FAT	GO:0044456~synapse part	28	1.3972055888223553	0.0038445049061036915	SYT1, SYT4, GLURIIE, RAB3-GEF, GLURIIB, GLUCLALPHA, NMDAR2, RIM, STNB, FRQ2, FUSL, CG31272, SYTBETA, UNC-13-4A, CANA1, CLUMSY, IR25A, CG5621, FAS2, NTR, BRP, RDL, CG7589, GLURIIA, PHCL, BCHS, BTSZ, CG16700	745	104	4786	1.7295818275684047	0.7300856961882833	0.047347980164540004	5.110273657155551
INTERPRO	IPR019594:Glutamate receptor, L-glutamate/glycine-binding	8	0.39920159680638717	0.00906199562310818	CLUMSY, GLURIIA, IR25A, GLURIIE, CG5621, GLURIIC, GLURIIB, NMDAR2	1670	16	10196	3.052694610778443	0.9999990900265715	0.23871095104404172	14.066210800790358
GOTERM_CC_FAT	GO:0031594~neuromuscular junction	6	0.29940119760479045	0.0114210812484031	SYT1, EAAT1, GLURIIA, GLURIIC, BCHS, GLURIIB	745	10	4786	3.854496644295302	0.9798693733987234	0.11837130072256885	14.48047101062162
INTERPRO	IPR001508:NMDA receptor	7	0.34930139720558884	0.011546549046462278	CLUMSY, IR25A, GLURIIE, CG5621, GLURIIC, GLURIIB, NMDAR2	1670	13	10196	3.2875172731460154	0.9999999803615506	0.2845374135888541	17.58460835023261
SP_PIR_KEYWORDS	synapse	15	0.7485029940119761	0.0170442384992358	SYT1, IR25A, CLUMSY, GLURIIE, CG5621, GLURIIB, GLUCLALPHA, NMDAR2, ACE, RDL, LBM, CG7589, GLURIIA, STNB, PHCL	1930	52	12980	1.9400159426066161	0.9973893147362947	0.14145525099228629	20.920627238592783
SP_PIR_KEYWORDS	cell junction	19	0.9481037924151697	0.021308259467691062	SYT1, IR25A, CLUMSY, GLURIIE, CG5621, CORA, GLURIIB, GLUCLALPHA, NMDAR2, ACE, FT, RDL, CG7589, LBM, GLURIIA, STNB, PHCL, NRG, SHAKB	1930	74	12980	1.726788965130934	0.9994199179517651	0.1558046775087254	25.477933304765244
GOTERM_CC_FAT	GO:0045211~postsynaptic membrane	13	0.6487025948103792	0.03781241667461427	IR25A, CLUMSY, GLURIIE, CG5621, GLURIIB, GLUCLALPHA, NMDAR2, FAS2, NTR, RDL, CG7589, GLURIIA, PHCL	745	45	4786	1.8558687546607007	0.9999979661712336	0.273595711216329	40.83921200708619
GOTERM_MF_FAT	GO:0015276~ligand-gated ion channel activity	18	0.8982035928143712	0.04409159020010333	PPK7, IR25A, CLUMSY, GLURIIE, IRK3, IRK2, CG5621, GLURIIC, GLURIIB, GLUCLALPHA, NMDAR2, NTR, RDL, CG7589, GLURIIA, CNGL, PHCL, IH	1259	70	7918	1.6172018608873255	1.0	0.4228812861766511	51.0618361421201
GOTERM_MF_FAT	GO:0022834~ligand-gated channel activity	18	0.8982035928143712	0.04409159020010333	PPK7, IR25A, CLUMSY, GLURIIE, IRK3, IRK2, CG5621, GLURIIC, GLURIIB, GLUCLALPHA, NMDAR2, NTR, RDL, CG7589, GLURIIA, CNGL, PHCL, IH	1259	70	7918	1.6172018608873255	1.0	0.4228812861766511	51.0618361421201
SP_PIR_KEYWORDS	postsynaptic cell membrane	11	0.5489021956087825	0.04659517751758553	RDL, CG7589, CLUMSY, GLURIIA, IR25A, GLURIIE, CG5621, GLURIIB, PHCL, GLUCLALPHA, NMDAR2	1930	38	12980	1.9468230160894462	0.9999999323977519	0.2634173201257628	47.87273431391769
INTERPRO	IPR001320:Ionotropic glutamate receptor	8	0.39920159680638717	0.0689236954445937	CLUMSY, GLURIIA, IR25A, GLURIIE, CG5621, GLURIIC, GLURIIB, NMDAR2	1670	23	10196	2.123613642280656	1.0	0.7065578740050038	69.55427670831533
SMART	SM00079:PBPe	8	0.39920159680638717	0.07693132928171598	CLUMSY, GLURIIA, IR25A, GLURIIE, CG5621, GLURIIC, GLURIIB, NMDAR2	811	23	4824	2.0689433335120357	0.999999996436599	0.5267705986058269	64.4880185639796
GOTERM_MF_FAT	GO:0005234~extracellular-glutamate-gated ion channel activity	9	0.4491017964071856	0.09112754978542872	CLUMSY, GLURIIA, IR25A, GLURIIE, CG5621, GLURIIC, GLURIIB, GLUCLALPHA, NMDAR2	1259	30	7918	1.8867355043685465	1.0	0.6132354175504042	78.00233034483131
GOTERM_MF_FAT	GO:0008066~glutamate receptor activity	11	0.5489021956087825	0.09121956310143661	MTT, GABA-B-R3, CLUMSY, GLURIIA, IR25A, GLURIIE, CG5621, GLURIIC, GLURIIB, GABA-B-R2, NMDAR2	1259	40	7918	1.7295075456711675	1.0	0.610075411143697	78.03759648401048
GOTERM_MF_FAT	GO:0005230~extracellular ligand-gated ion channel activity	13	0.6487025948103792	0.11187461328179177	IR25A, CLUMSY, GLURIIE, GLURIIC, CG5621, GLURIIB, GLUCLALPHA, NMDAR2, NTR, RDL, CG7589, GLURIIA, PHCL	1259	52	7918	1.5722795869737887	1.0	0.6620069712371079	84.74374662916446
GOTERM_MF_FAT	GO:0004970~ionotropic glutamate receptor activity	8	0.39920159680638717	0.1657137843985157	CLUMSY, GLURIIA, IR25A, GLURIIE, CG5621, GLURIIC, GLURIIB, NMDAR2	1259	29	7918	1.734929199419353	1.0	0.7814440982083692	94.33704522944288
PIR_SUPERFAMILY	PIRSF002437:ionotropic glutamate receptor, AMPA/kainate types	3	0.14970059880239522	0.33815938793653144	GLURIIA, CG5621, GLURIIB	441	7	2596	2.522837706511176	1.0	0.9997277395572312	99.65306612295136
INTERPRO	IPR015683:Glutamate receptor-related	8	0.39920159680638717	0.3456736817205561	CLUMSY, GLURIIA, IR25A, IR10A, GLURIIE, CG5621, GLURIIB, NMDAR2	1670	35	10196	1.3955175363558598	1.0	0.9917763356041762	99.91439281368963
INTERPRO	IPR017978:GPCR, family 3, C-terminal	3	0.14970059880239522	0.5051316359177127	MTT, GABA-B-R3, GABA-B-R2	1670	10	10196	1.831616766467066	1.0	0.9991110230298944	99.99918251479498
Annotation Cluster 47	Enrichment Score: 1.524127472522264
Category	Term	Count	%	PValue	Genes	List Total	Pop Hits	Pop Total	Fold Enrichment	Bonferroni	Benjamini	FDR
INTERPRO	IPR003439:ABC transporter-like	23	1.1477045908183632	3.3032172280536826E-5	CG4562, CG33970, CG5853, CG1494, CG17646, CG1718, CG34120, MDR65, CG31792, CG31689, CG9664, CG31213, CG9663, MDR50, ATET, CG9990, CG11898, CG4822, CG3164, MDR49, CG10226, CG11147, CG32091	1670	56	10196	2.5075705731394353	0.049221344636632414	0.00265300049862649	0.05499271153673879
INTERPRO	IPR017871:ABC transporter, conserved site	21	1.0479041916167664	5.784081534394146E-4	CG4562, CG11289, CG33970, CG5853, CG17646, CG1718, MDR65, CG31792, CG31689, CG31213, CG9663, MDR50, ATET, CG9990, CG11898, CG4822, CG3164, MDR49, CG10226, CG11147, CG32091	1670	58	10196	2.2105719595292173	0.5868990801317567	0.03002496349108741	0.9588481311003427
COG_ONTOLOGY	Defense mechanisms	12	0.5988023952095809	9.145926325468504E-4	CG4562, CG33970, CG9990, CG17646, CG11898, MDR49, CG11147, MDR65, CG32091, CG31792, CG9663, MDR50	224	23	1237	2.8812111801242235	0.029744041168914603	0.01001463857611351	0.7954879203443843
GOTERM_BP_FAT	GO:0042493~response to drug	5	0.249500998003992	0.039958210458210505	SLO, CG5078, MDR49, CG10226, MDR50	1113	10	7937	3.565588499550764	1.0	0.3659244409986988	51.02145270953733
PIR_SUPERFAMILY	PIRSF002773:multidrug resistance protein	3	0.14970059880239522	0.07633641296724539	MDR49, MDR65, MDR50	441	3	2596	5.886621315192743	0.9999999999995492	0.9245547857821493	66.36779384762347
GOTERM_MF_FAT	GO:0015239~multidrug transporter activity	5	0.249500998003992	0.10896816388799097	CG11898, MDR49, CG10226, MDR65, MDR50	1259	12	7918	2.620465978289648	1.0	0.6583735852866577	83.9330126517719
GOTERM_MF_FAT	GO:0015238~drug transporter activity	6	0.29940119760479045	0.1193539345215757	CG5078, CG11898, MDR49, CG10226, MDR65, MDR50	1259	17	7918	2.2196888286688785	1.0	0.6839227707483655	86.65735403470254
GOTERM_BP_FAT	GO:0015893~drug transport	4	0.19960079840319359	0.12025579158682265	CG5078, MDR49, CG10226, MDR50	1113	9	7937	3.169411999600679	1.0	0.6657479255132117	89.38273637538565
INTERPRO	IPR001140:ABC transporter, transmembrane region	7	0.34930139720558884	0.13765406561599258	CG4562, CG11898, MDR49, CG10226, MDR65, CG31792, MDR50	1670	22	10196	1.9426238432226457	1.0	0.8817385919155556	91.50947633391242
INTERPRO	IPR017940:ABC transporter integral membrane type 1	7	0.34930139720558884	0.18784090844628198	CG4562, CG11898, MDR49, CG10226, MDR65, CG31792, MDR50	1670	24	10196	1.7807385229540915	1.0	0.9385001821865906	96.87179125256937
GOTERM_MF_FAT	GO:0042910~xenobiotic transporter activity	3	0.14970059880239522	0.48804049269879424	CG11898, MDR49, MDR65	1259	10	7918	1.8867355043685465	1.0	0.9858529380434827	99.99753327464424
GOTERM_MF_FAT	GO:0008559~xenobiotic-transporting ATPase activity	3	0.14970059880239522	0.48804049269879424	CG11898, MDR49, MDR65	1259	10	7918	1.8867355043685465	1.0	0.9858529380434827	99.99753327464424
Annotation Cluster 48	Enrichment Score: 1.492666399877304
Category	Term	Count	%	PValue	Genes	List Total	Pop Hits	Pop Total	Fold Enrichment	Bonferroni	Benjamini	FDR
INTERPRO	IPR019826:Carboxylesterase type B, active site	8	0.39920159680638717	0.005923685903056187	EST-6, CG4757, ACE, ALPHA-EST10, ALPHA-EST7, ALPHA-EST8, ALPHA-EST9, JHEDUP	1670	15	10196	3.256207584830339	0.9998858853833593	0.1903258720070693	9.420085817556444
INTERPRO	IPR002018:Carboxylesterase, type B	13	0.6487025948103792	0.007446116588326	CG4757, ALPHA-EST5, CG5397, ALPHA-EST2, ALPHA-EST1, ALPHA-EST10, EST-6, ACE, GLT, ALPHA-EST7, ALPHA-EST8, ALPHA-EST9, JHEDUP	1670	35	10196	2.2677159965782723	0.9999890288045983	0.21173551992482342	11.702698891039098
PIR_SUPERFAMILY	PIRSF005676:esterase, acetylcholinesterase type	7	0.34930139720558884	0.013514754171220732	ACE, ALPHA-EST1, ALPHA-EST10, ALPHA-EST7, ALPHA-EST8, ALPHA-EST9, JHEDUP	441	13	2596	3.1697191697191696	0.9923364018721405	0.5559770132832249	17.032731115859768
GOTERM_MF_FAT	GO:0004104~cholinesterase activity	4	0.19960079840319359	0.014105844009126539	ACE, ALPHA-EST2, ALPHA-EST10, ALPHA-EST9	1259	4	7918	6.289118347895154	0.9999995189177844	0.21851801451811748	20.15903873275784
GOTERM_MF_FAT	GO:0004091~carboxylesterase activity	26	1.2974051896207583	0.027094610734290696	ALPHA-EST5, ALPHA-EST2, ALPHA-EST1, CG6847, ALPHA-EST10, CG31091, CG6295, CG6296, LIP1, CG5966, ACE, JHEDUP, CG10116, CG4757, CG11029, CG2772, BMM, KRAKEN, CG31089, LIP4, LIP3, EST-6, CG13282, ALPHA-EST7, ALPHA-EST8, ALPHA-EST9	1259	107	7918	1.5281969817315328	0.9999999999993915	0.319760737987949	35.29328314896071
INTERPRO	IPR019819:Carboxylesterase type B, conserved site	5	0.249500998003992	0.25961144532330693	EST-6, ACE, GLT, ALPHA-EST8, JHEDUP	1670	16	10196	1.907934131736527	1.0	0.973882006320503	99.32984777945155
COG_ONTOLOGY	Lipid metabolism	12	0.5988023952095809	0.6017268186751815	CG4757, ALPHA-EST5, ACE, ACCOAS, CG5397, ALPHA-EST2, ALPHA-EST1, ALPHA-EST10, CG3961, ALPHA-EST7, ALPHA-EST8, ALPHA-EST9	224	63	1237	1.0518707482993197	0.999999999999936	0.9368252998300082	99.96762762660933
Annotation Cluster 49	Enrichment Score: 1.477974133418159
Category	Term	Count	%	PValue	Genes	List Total	Pop Hits	Pop Total	Fold Enrichment	Bonferroni	Benjamini	FDR
GOTERM_MF_FAT	GO:0016405~CoA-ligase activity	8	0.39920159680638717	0.003075329716145835	CG6432, CG9993, CG4563, CG11453, ACCOAS, CG8834, ATPCL, SKAP	1259	14	7918	3.5937819130829456	0.9573185081296293	0.06917276536657746	4.763915949447783
INTERPRO	IPR000873:AMP-dependent synthetase and ligase	12	0.5988023952095809	0.003122096678249681	CG6432, E, CG9993, CG4563, CG11453, ACCOAS, CG8834, CG3961, CG6300, FATP, CG17999, CG12512	1670	28	10196	2.616595380667237	0.9915874138358393	0.11530603491392111	5.073961845828756
GOTERM_MF_FAT	GO:0016878~acid-thiol ligase activity	8	0.39920159680638717	0.004983227226513811	CG6432, CG9993, CG4563, CG11453, ACCOAS, CG8834, ATPCL, SKAP	1259	15	7918	3.3541964522107492	0.9939975126937023	0.10109202307494514	7.611618311143619
GOTERM_MF_FAT	GO:0016877~ligase activity, forming carbon-sulfur bonds	10	0.499001996007984	0.006175951786193957	CG6432, CG9993, CG4563, CG11453, ACCOAS, CG8834, CG3961, ATPCL, SKAP, CG12512	1259	23	7918	2.7343992816935456	0.9982423618097744	0.11915683322125792	9.351126508117424
PIR_SUPERFAMILY	PIRSF001552:4-coumarate-CoA ligase	6	0.29940119760479045	0.02595503192073649	CG6432, CG11453, ACCOAS, CG8834, CG6300, CG12512	441	11	2596	3.2108843537414966	0.9999184761746385	0.6917446883910983	30.293584741901668
GOTERM_MF_FAT	GO:0016207~4-coumarate-CoA ligase activity	4	0.19960079840319359	0.03110828043428665	CG9993, CG4563, CG11453, CG8834	1259	5	7918	5.031294678316123	0.9999999999999911	0.34675367374459976	39.39654564384749
KEGG_PATHWAY	dme00640:Propanoate metabolism	6	0.29940119760479045	0.4225123997365151	CG6432, IMPL3, ACCOAS, ALDH, SKAP, CG9629	364	24	2054	1.4107142857142858	1.0	0.7483485057179796	99.76913843419982
COG_ONTOLOGY	Lipid metabolism / Secondary metabolites biosynthesis, transport, and catabolism	3	0.14970059880239522	0.5026963767154565	CG4563, CG11453, CG8834	224	9	1237	1.8407738095238095	0.9999999999026101	0.9228008320898083	99.7751166059285
SP_PIR_KEYWORDS	ligase	20	0.998003992015968	0.9850026365930702	CG4563, LUNA, CG11453, CG1516, GCLC, ACCOAS, CG8834, CG8839, ATPCL, CG1315, CG12512, CG6432, CG9993, PUG, GS2, SKAP, ADE5, CG4341, CG7910, HIW	1930	193	12980	0.6969314612472818	1.0	0.9999524221064942	100.0
Annotation Cluster 50	Enrichment Score: 1.4757582630680641
Category	Term	Count	%	PValue	Genes	List Total	Pop Hits	Pop Total	Fold Enrichment	Bonferroni	Benjamini	FDR
GOTERM_MF_FAT	GO:0015103~inorganic anion transmembrane transporter activity	13	0.6487025948103792	0.011946210421418243	L(2)08717, PRESTIN, CG9826, CG7881, CG9702, CG5002, CG3036, PICOT, CG9090, CG3649, CG15096, CG5404, CG9717	1259	38	7918	2.151540487437816	0.9999954780858926	0.19118278806029898	17.341876705790106
GOTERM_MF_FAT	GO:0015381~high affinity sulfate transmembrane transporter activity	5	0.249500998003992	0.025967881494997215	CG9702, CG5002, PRESTIN, CG9717, CG5404	1259	8	7918	3.9306989674344712	0.9999999999980091	0.31577695410277973	34.09545108270975
GOTERM_MF_FAT	GO:0008271~secondary active sulfate transmembrane transporter activity	5	0.249500998003992	0.04096445397293532	CG9702, CG5002, PRESTIN, CG9717, CG5404	1259	9	7918	3.49395463771953	1.0	0.40311811273100084	48.4621774696139
GOTERM_MF_FAT	GO:0015116~sulfate transmembrane transporter activity	5	0.249500998003992	0.04096445397293532	CG9702, CG5002, PRESTIN, CG9717, CG5404	1259	9	7918	3.49395463771953	1.0	0.40311811273100084	48.4621774696139
INTERPRO	IPR011547:Sulphate transporter	5	0.249500998003992	0.04520645278576072	CG9702, CG5002, PRESTIN, CG9717, CG5404	1670	9	10196	3.391882900864937	1.0	0.6006805209404278	53.71482607379154
INTERPRO	IPR002645:Sulphate transporter/antisigma-factor antagonist STAS	4	0.19960079840319359	0.05939760985884968	CG9702, CG5002, PRESTIN, CG9717	1670	6	10196	4.070259481037924	1.0	0.684988069642495	63.93018864058577
Annotation Cluster 51	Enrichment Score: 1.4170678172457716
Category	Term	Count	%	PValue	Genes	List Total	Pop Hits	Pop Total	Fold Enrichment	Bonferroni	Benjamini	FDR
GOTERM_BP_FAT	GO:0048859~formation of anatomical boundary	17	0.8483033932135728	1.7284359710752293E-4	ARA, PHYL, CAUP, B-H2, CT, ATO, NETB, LEA, UNC-5, FKH, FT, DS, SLI, HTH, ROBO, DALLY, RHO	1113	44	7937	2.7552274769255902	0.3321052529938301	0.00913134198348875	0.3021149496834741
GOTERM_BP_FAT	GO:0007432~salivary gland boundary specification	8	0.39920159680638717	0.0023910192981093648	FKH, HTH, SLI, ROBO, NETB, LEA, RHO, UNC-5	1113	15	7937	3.803294399520815	0.9962639085686466	0.05833384312289436	4.103682817940058
GOTERM_BP_FAT	GO:0010160~formation of organ boundary	13	0.6487025948103792	0.004347873224103219	PHYL, B-H2, CT, ATO, NETB, LEA, UNC-5, FKH, SLI, HTH, ROBO, DALLY, RHO	1113	38	7937	2.439613183903154	0.9999618665452004	0.0868389551218185	7.343517426709201
GOTERM_BP_FAT	GO:0048645~organ formation	13	0.6487025948103792	0.006873636636140081	PHYL, B-H2, CT, ATO, NETB, LEA, UNC-5, FKH, SLI, HTH, ROBO, DALLY, RHO	1113	40	7937	2.3176325247079963	0.9999998987179217	0.1156847405577831	11.372838035159571
GOTERM_BP_FAT	GO:0022409~positive regulation of cell-cell adhesion	3	0.14970059880239522	0.05335387029131072	SLI, ROBO, LEA	1113	3	7937	7.131176999101528	1.0	0.4296618368426214	61.70095361010441
GOTERM_BP_FAT	GO:0045785~positive regulation of cell adhesion	3	0.14970059880239522	0.05335387029131072	SLI, ROBO, LEA	1113	3	7937	7.131176999101528	1.0	0.4296618368426214	61.70095361010441
GOTERM_BP_FAT	GO:0030155~regulation of cell adhesion	6	0.29940119760479045	0.06179149502171456	ZASP52, TIMP, SLI, ROBO, TIG, LEA	1113	16	7937	2.674191374663073	1.0	0.46940667611267894	67.25635348789851
GOTERM_BP_FAT	GO:0022407~regulation of cell-cell adhesion	4	0.19960079840319359	0.12025579158682265	TIMP, SLI, ROBO, LEA	1113	9	7937	3.169411999600679	1.0	0.6657479255132117	89.38273637538565
GOTERM_BP_FAT	GO:0035050~embryonic heart tube development	5	0.249500998003992	0.206740025105725	HAND, SLI, ROBO, ABD-A, LEA	1113	17	7937	2.097404999735743	1.0	0.8174290268840383	98.26473492396492
GOTERM_BP_FAT	GO:0008052~sensory organ boundary specification	5	0.249500998003992	0.40596515878816064	PHYL, B-H2, CT, ATO, DALLY	1113	23	7937	1.5502558693698973	1.0	0.9595920735221388	99.9890151223642
GOTERM_BP_FAT	GO:0007422~peripheral nervous system development	13	0.6487025948103792	0.5875488249832358	EGFR, PHYL, MBL, VN, CT, ATO, MELT, PTC, ABD-A, TUTL, HTH, PROS, RHO	1113	88	7937	1.0534693294127258	1.0	0.9915694820701195	99.99998148744214
GOTERM_BP_FAT	GO:0016360~sensory organ precursor cell fate determination	3	0.14970059880239522	0.767648705999404	PHYL, CT, ATO	1113	19	7937	1.1259753156476096	1.0	0.9991249296458798	99.9999999991965
Annotation Cluster 52	Enrichment Score: 1.414565211605975
Category	Term	Count	%	PValue	Genes	List Total	Pop Hits	Pop Total	Fold Enrichment	Bonferroni	Benjamini	FDR
GOTERM_MF_FAT	GO:0016831~carboxy-lyase activity	11	0.5489021956087825	0.00326613033652493	GC, ODC1, DDC, ODC2, B, CG10924, PEPCK, TDC1, GAD1, ADE5, CG5618	1259	25	7918	2.7672120730738685	0.9649153372064425	0.0702373083673179	5.0523602033622055
SP_PIR_KEYWORDS	carboxy-lyase	3	0.14970059880239522	0.10769309151311025	B, PEPCK, GAD1	1930	4	12980	5.044041450777201	1.0	0.44480345873885896	78.89669365991318
SP_PIR_KEYWORDS	carbon-carbon lyase	3	0.14970059880239522	0.16221201136210794	B, PEPCK, GAD1	1930	5	12980	4.035233160621761	1.0	0.5678078908261683	91.07684919065558
Annotation Cluster 53	Enrichment Score: 1.3881420367717445
Category	Term	Count	%	PValue	Genes	List Total	Pop Hits	Pop Total	Fold Enrichment	Bonferroni	Benjamini	FDR
GOTERM_BP_FAT	GO:0035152~regulation of tube architecture, open tracheal system	14	0.6986027944111777	0.0013452315026377534	EGFR, ATPALPHA, KNI, CORA, BNL, GRH, BLIMP-1, FAS2, DPP, NRV2, SHOT, IF, NRG, RHO	1113	38	7937	2.627275736511089	0.9568567894502373	0.038062030675878655	2.3287399564987488
GOTERM_BP_FAT	GO:0035151~regulation of tube size, open tracheal system	8	0.39920159680638717	0.015282123615529065	FAS2, DPP, KNI, ATPALPHA, NRV2, CORA, NRG, GRH	1113	20	7937	2.852470799640611	0.9999999999999998	0.20240847251760163	23.628753332825305
GOTERM_BP_FAT	GO:0035150~regulation of tube size	8	0.39920159680638717	0.03319318512576161	FAS2, DPP, KNI, ATPALPHA, NRV2, CORA, NRG, GRH	1113	23	7937	2.4804093909918357	1.0	0.3270528820954617	44.61583593322577
GOTERM_BP_FAT	GO:0035158~regulation of tube diameter, open tracheal system	4	0.19960079840319359	0.039469671521955484	FAS2, DPP, ATPALPHA, NRV2	1113	6	7937	4.754117999401019	1.0	0.36507617042365403	50.5833480641812
GOTERM_BP_FAT	GO:0035159~regulation of tube length, open tracheal system	4	0.19960079840319359	0.08913689716640237	FAS2, ATPALPHA, NRV2, GRH	1113	8	7937	3.565588499550764	1.0	0.5775428584663705	80.48962129691823
GOTERM_BP_FAT	GO:0035296~regulation of tube diameter	4	0.19960079840319359	0.08913689716640237	FAS2, DPP, ATPALPHA, NRV2	1113	8	7937	3.565588499550764	1.0	0.5775428584663705	80.48962129691823
GOTERM_BP_FAT	GO:0008360~regulation of cell shape	11	0.5489021956087825	0.8965975346395706	PVR, FAS2, RHOL, DPP, MP20, ATPALPHA, CG4629, CG7497, HTL, IF, GRH	1113	98	7937	0.8004382345930287	1.0	0.9999593889382397	100.0
Annotation Cluster 54	Enrichment Score: 1.3573427882078613
Category	Term	Count	%	PValue	Genes	List Total	Pop Hits	Pop Total	Fold Enrichment	Bonferroni	Benjamini	FDR
GOTERM_BP_FAT	GO:0006576~biogenic amine metabolic process	18	0.8982035928143712	1.0245262003193122E-6	ODC1, DDC, E, CHA, EAS, HN, ODC2, CCT1, OLF413, PLE, TBH, T, ACE, SKELETOR, V, PECT, RY, CG7708	1113	35	7937	3.667462456680786	0.002389410706022943	2.174554352498692E-4	0.0017933193890651289
GOTERM_BP_FAT	GO:0043473~pigmentation	22	1.097804391217565	9.988847247510872E-5	DDC, E, HH, ABD-B, B-H2, SANTA-MARIA, SE, HN, B, PLE, BAB1, YELLOW-F2, SOCS36E, NINAB, PU, DSX, T, V, DPP, DOR, RY, SHROOM	1113	64	7937	2.4513420934411503	0.2080454165795188	0.00611939013727103	0.1747011141669641
GOTERM_BP_FAT	GO:0048066~pigmentation during development	20	0.998003992015968	4.4940352429178123E-4	DDC, E, HH, ABD-B, SANTA-MARIA, SE, HN, B, PLE, BAB1, YELLOW-F2, SOCS36E, NINAB, PU, DSX, T, DPP, V, DOR, RY	1113	61	7937	2.33809081937755	0.6499198295526812	0.015096383721193263	0.7837271643817978
GOTERM_BP_FAT	GO:0009072~aromatic amino acid family metabolic process	10	0.499001996007984	4.948374346506012E-4	CG11796, E, DDC, V, FAA, HN, RY, PLE, HGO, YELLOW-F2	1113	19	7937	3.7532510521586984	0.6851728066016323	0.016374897902322383	0.8626374467077369
GOTERM_BP_FAT	GO:0042430~indole and derivative metabolic process	5	0.249500998003992	0.05600643938126139	DDC, V, HN, RY, YELLOW-F2	1113	11	7937	3.2414440905006945	1.0	0.4415538016962327	63.53661505227402
GOTERM_BP_FAT	GO:0042434~indole derivative metabolic process	5	0.249500998003992	0.05600643938126139	DDC, V, HN, RY, YELLOW-F2	1113	11	7937	3.2414440905006945	1.0	0.4415538016962327	63.53661505227402
GOTERM_BP_FAT	GO:0006586~indolalkylamine metabolic process	4	0.19960079840319359	0.12025579158682265	DDC, V, HN, RY	1113	9	7937	3.169411999600679	1.0	0.6657479255132117	89.38273637538565
GOTERM_BP_FAT	GO:0042440~pigment metabolic process	14	0.6986027944111777	0.1253053172796371	E, SE, SANTA-MARIA, HN, HML, YELLOW-F2, SR, ALAS, NINAB, PU, V, DOR, ADE5, PRAT2	1113	66	7937	1.512673908900324	1.0	0.6738730239778546	90.40038686091484
GOTERM_BP_FAT	GO:0006728~pteridine biosynthetic process	3	0.14970059880239522	0.1468019329787341	PU, SE, DOR	1113	5	7937	4.278706199460917	1.0	0.7251919996297465	93.78996308555732
GOTERM_BP_FAT	GO:0019889~pteridine metabolic process	3	0.14970059880239522	0.1468019329787341	PU, SE, DOR	1113	5	7937	4.278706199460917	1.0	0.7251919996297465	93.78996308555732
GOTERM_BP_FAT	GO:0046148~pigment biosynthetic process	12	0.5988023952095809	0.15232543290031067	ALAS, NINAB, E, PU, SE, SANTA-MARIA, V, HN, DOR, ADE5, YELLOW-F2, PRAT2	1113	56	7937	1.5281093569503272	1.0	0.736899690769598	94.45731277339297
GOTERM_BP_FAT	GO:0042435~indole derivative biosynthetic process	3	0.14970059880239522	0.20046806370804945	DDC, HN, YELLOW-F2	1113	6	7937	3.565588499550764	1.0	0.8105662224051423	98.00825181298968
GOTERM_BP_FAT	GO:0048069~eye pigmentation	9	0.4491017964071856	0.20802797508407006	NINAB, PU, SE, SANTA-MARIA, V, HN, DOR, RY, SOCS36E	1113	41	7937	1.565380316875945	1.0	0.818623323791174	98.31339565877131
GOTERM_BP_FAT	GO:0006568~tryptophan metabolic process	3	0.14970059880239522	0.2558542714049201	DDC, V, RY	1113	7	7937	3.0562187139006545	1.0	0.8748722436655495	99.43311281257692
GOTERM_BP_FAT	GO:0018130~heterocycle biosynthetic process	11	0.5489021956087825	0.34783582213941744	ALAS, URO, DDC, PU, T, SE, V, PUG, HN, DOR, CG7470	1113	61	7937	1.2859499506576526	1.0	0.9374973419703139	99.94370149884998
GOTERM_BP_FAT	GO:0019438~aromatic compound biosynthetic process	4	0.19960079840319359	0.39306064604094226	TBH, PU, SE, DOR	1113	16	7937	1.782794249775382	1.0	0.9549899773650757	99.98399826534205
GOTERM_BP_FAT	GO:0006726~eye pigment biosynthetic process	6	0.29940119760479045	0.555037001521899	NINAB, SE, SANTA-MARIA, V, HN, DOR	1113	35	7937	1.222487485560262	1.0	0.9890306194006403	99.99993013685028
GOTERM_BP_FAT	GO:0042441~eye pigment metabolic process	6	0.29940119760479045	0.581343049280989	NINAB, SE, SANTA-MARIA, V, HN, DOR	1113	36	7937	1.1885294998502547	1.0	0.9911569381747155	99.99997595673565
GOTERM_BP_FAT	GO:0042559~pteridine and derivative biosynthetic process	3	0.14970059880239522	0.6037027843164167	PU, SE, DOR	1113	14	7937	1.5281093569503272	1.0	0.9930457424889323	99.99999080091374
GOTERM_BP_FAT	GO:0042558~pteridine and derivative metabolic process	3	0.14970059880239522	0.7106377898524585	PU, SE, DOR	1113	17	7937	1.258442999841446	1.0	0.9980247268152161	99.99999996258403
Annotation Cluster 55	Enrichment Score: 1.355936047044359
Category	Term	Count	%	PValue	Genes	List Total	Pop Hits	Pop Total	Fold Enrichment	Bonferroni	Benjamini	FDR
GOTERM_MF_FAT	GO:0008307~structural constituent of muscle	7	0.34930139720558884	0.006183607610046585	SCGALPHA, SCGDELTA, SYN2, PRM, SLS, SCGBETA, MHC	1259	12	7918	3.668652369605507	0.998256172066177	0.1170993513514278	9.362192233238764
GOTERM_CC_FAT	GO:0016012~sarcoglycan complex	3	0.14970059880239522	0.06492724783035972	SCGALPHA, SCGDELTA, SCGBETA	745	3	4786	6.424161073825505	0.9999999998776972	0.39782764380472213	59.91541569781703
GOTERM_CC_FAT	GO:0016010~dystrophin-associated glycoprotein complex	4	0.19960079840319359	0.08050396328532851	SCGALPHA, SCGDELTA, SYN2, SCGBETA	745	7	4786	3.6709491850431446	0.9999999999995954	0.4414260566319562	68.11195510241583
GOTERM_CC_FAT	GO:0016011~dystroglycan complex	3	0.14970059880239522	0.11661908592767581	SCGALPHA, SCGDELTA, SCGBETA	745	4	4786	4.818120805369127	1.0	0.5419299191324174	81.52211294943471
Annotation Cluster 56	Enrichment Score: 1.3521793217818903
Category	Term	Count	%	PValue	Genes	List Total	Pop Hits	Pop Total	Fold Enrichment	Bonferroni	Benjamini	FDR
GOTERM_BP_FAT	GO:0035215~genital disc development	12	0.5988023952095809	8.461469473250876E-4	EGFR, DSX, FAS2, HH, EN, ABD-B, DPP, TKV, BNL, PTC, ABD-A, RHO	1113	28	7937	3.0562187139006545	0.8614590712490304	0.026713284193530917	1.4708022584188796
GOTERM_BP_FAT	GO:0007448~anterior/posterior pattern formation, imaginal disc	9	0.4491017964071856	0.003811816320266376	HH, EN, ABD-B, DPP, TKV, INV, PTC, ABD-A, DAD	1113	20	7937	3.2090296495956876	0.9998659902566414	0.07996359386980723	6.4664198337984535
GOTERM_BP_FAT	GO:0048100~wing disc anterior/posterior pattern formation	6	0.29940119760479045	0.026004738670084692	HH, EN, DPP, TKV, INV, PTC	1113	13	7937	3.291312461123782	1.0	0.2829180112212657	36.94804422954003
GOTERM_BP_FAT	GO:0035161~imaginal disc lineage restriction	5	0.249500998003992	0.039958210458210505	SER, HH, EN, PTC, VG	1113	10	7937	3.565588499550764	1.0	0.3659244409986988	51.02145270953733
GOTERM_BP_FAT	GO:0007386~compartment specification	3	0.14970059880239522	0.05335387029131072	HH, EN, INV	1113	3	7937	7.131176999101528	1.0	0.4296618368426214	61.70095361010441
GOTERM_BP_FAT	GO:0048099~anterior/posterior lineage restriction, imaginal disc	3	0.14970059880239522	0.09688346344765751	HH, EN, PTC	1113	4	7937	5.348382749326146	1.0	0.5967454861392877	83.19890068329786
GOTERM_BP_FAT	GO:0007365~periodic partitioning	11	0.5489021956087825	0.2173117643416227	EGFR, WNT2, SGG, HH, EN, SOB, SLP1, TEN-A, NKD, PTC, DRM	1113	54	7937	1.4526471664836447	1.0	0.8308182123366674	98.6279358323777
SP_PIR_KEYWORDS	Segmentation polarity protein	5	0.249500998003992	0.3816224310892878	WNT2, SGG, HH, EN, PTC	1930	21	12980	1.6012830002467309	1.0	0.8295346710043733	99.858778722705
GOTERM_BP_FAT	GO:0007367~segment polarity determination	7	0.34930139720558884	0.4709958786857019	EGFR, WNT2, SGG, HH, EN, NKD, PTC	1113	39	7937	1.279954845992582	1.0	0.9772522386618608	99.99855649993107
Annotation Cluster 57	Enrichment Score: 1.3481221470753808
Category	Term	Count	%	PValue	Genes	List Total	Pop Hits	Pop Total	Fold Enrichment	Bonferroni	Benjamini	FDR
GOTERM_BP_FAT	GO:0016051~carbohydrate biosynthetic process	16	0.7984031936127743	0.008489874863730727	CG1516, CG10924, CG13937, CG9485, ACT57B, MGAT2, CG5177, PGI, PEPCK, PGANT4, PGANT2, CG14024, PGM, GFAT1, TPS1, CG31743	1113	56	7937	2.0374791426004366	0.9999999977413266	0.12996357212733323	13.863894016584165
GOTERM_BP_FAT	GO:0006094~gluconeogenesis	4	0.19960079840319359	0.02200575914759351	CG1516, CG10924, PGI, PEPCK	1113	5	7937	5.704941599281222	1.0	0.2531527850671633	32.259845638389606
GOTERM_BP_FAT	GO:0006090~pyruvate metabolic process	6	0.29940119760479045	0.035898106406506786	CG1516, ALDH, CG10924, PGI, PEPCK, CG5261	1113	14	7937	3.0562187139006545	1.0	0.3419333549358625	47.26641870888319
GOTERM_BP_FAT	GO:0034637~cellular carbohydrate biosynthetic process	8	0.39920159680638717	0.04137891249160047	CG1516, CG5177, CG10924, PGI, PEPCK, CG9485, TPS1, PGM	1113	24	7937	2.3770589997005094	1.0	0.3707748452144626	52.27477211980715
KEGG_PATHWAY	dme00020:Citrate cycle (TCA cycle)	13	0.6487025948103792	0.07354938973923116	NC73EF, CG1516, KDN, CG5214, CG10924, IRP-1A, ATPCL, CG10219, CG10512, SDHC, PEPCK, SKAP, CG5261	364	44	2054	1.6672077922077921	0.9994394909500774	0.27783900579226206	57.03148966939027
GOTERM_BP_FAT	GO:0046165~alcohol biosynthetic process	5	0.249500998003992	0.07498803591224447	TBH, CG1516, CG10924, PGI, PEPCK	1113	12	7937	2.9713237496256366	1.0	0.5242667363030439	74.44699805446051
GOTERM_BP_FAT	GO:0019319~hexose biosynthetic process	4	0.19960079840319359	0.08913689716640237	CG1516, CG10924, PGI, PEPCK	1113	8	7937	3.565588499550764	1.0	0.5775428584663705	80.48962129691823
GOTERM_BP_FAT	GO:0046364~monosaccharide biosynthetic process	4	0.19960079840319359	0.12025579158682265	CG1516, CG10924, PGI, PEPCK	1113	9	7937	3.169411999600679	1.0	0.6657479255132117	89.38273637538565
Annotation Cluster 58	Enrichment Score: 1.346096718746333
Category	Term	Count	%	PValue	Genes	List Total	Pop Hits	Pop Total	Fold Enrichment	Bonferroni	Benjamini	FDR
GOTERM_BP_FAT	GO:0050795~regulation of behavior	9	0.4491017964071856	0.00747926894097319	EST-6, TBH, TIM, SH, RDL, SLI, CLK, PER, SPR	1113	22	7937	2.917299681450625	0.9999999756255353	0.1217727133659876	12.314132510125052
GOTERM_BP_FAT	GO:0045433~male courtship behavior, veined wing generated song production	6	0.29940119760479045	0.018043246320954814	SLO, DSX, ATO, CAC, PER, FRU	1113	12	7937	3.565588499550764	1.0	0.2271504944656324	27.291632309025182
GOTERM_BP_FAT	GO:0016545~male courtship behavior, veined wing vibration	6	0.29940119760479045	0.018043246320954814	SLO, DSX, ATO, CAC, PER, FRU	1113	12	7937	3.565588499550764	1.0	0.2271504944656324	27.291632309025182
GOTERM_BP_FAT	GO:0007622~rhythmic behavior	12	0.5988023952095809	0.01859981443573074	SLO, E, DDC, SGG, TIM, VRI, SH, RDL, TO, CLK, PER, DISCO	1113	40	7937	2.1393530997304584	1.0	0.23209837900442043	28.009622514065956
GOTERM_BP_FAT	GO:0007619~courtship behavior	16	0.7984031936127743	0.018819745271460967	DDC, SH, ATO, TO, PER, CAC, FRU, PLE, QTC, SLO, EST-6, TBH, DSX, ELOF, PROS, EAG	1113	61	7937	1.8704726555020401	1.0	0.23207617621233245	28.291493092187647
GOTERM_BP_FAT	GO:0007617~mating behavior	18	0.8982035928143712	0.021826018242664735	DDC, TIM, SH, ATO, TO, PER, CAC, FRU, PLE, QTC, SLO, EST-6, TBH, DSX, ELOF, SPR, PROS, EAG	1113	73	7937	1.758372410737363	1.0	0.2550562446818544	32.04159584971362
GOTERM_BP_FAT	GO:0051705~behavioral interaction between organisms	18	0.8982035928143712	0.02476399062406172	DDC, TIM, SH, ATO, TO, PER, CAC, FRU, PLE, QTC, SLO, EST-6, TBH, DSX, ELOF, SPR, PROS, EAG	1113	74	7937	1.7346106214030743	1.0	0.2738189713583681	35.527237725942754
GOTERM_BP_FAT	GO:0048065~male courtship behavior, veined wing extension	6	0.29940119760479045	0.026004738670084692	SLO, DSX, ATO, CAC, PER, FRU	1113	13	7937	3.291312461123782	1.0	0.2829180112212657	36.94804422954003
GOTERM_BP_FAT	GO:0007618~mating	19	0.9481037924151697	0.049750409036404396	DDC, TIM, SH, ATO, TO, PER, CAC, FRU, PLE, GDH, QTC, SLO, EST-6, TBH, DSX, ELOF, SPR, PROS, EAG	1113	86	7937	1.575492592824756	1.0	0.41254078595157284	59.06732684123751
GOTERM_BP_FAT	GO:0019098~reproductive behavior	18	0.8982035928143712	0.09404120300517864	DDC, TIM, SH, ATO, TO, PER, CAC, FRU, PLE, QTC, SLO, EST-6, TBH, DSX, ELOF, SPR, PROS, EAG	1113	87	7937	1.475415930848592	1.0	0.5923341172284075	82.24892668647206
GOTERM_BP_FAT	GO:0008049~male courtship behavior	10	0.499001996007984	0.1539756049889737	SLO, DSX, TBH, TO, ATO, CAC, PER, FRU, PLE, QTC	1113	44	7937	1.6207220452503472	1.0	0.7398001566471456	94.64317719887404
GOTERM_BP_FAT	GO:0060179~male mating behavior	10	0.499001996007984	0.1539756049889737	SLO, DSX, TBH, TO, ATO, CAC, PER, FRU, PLE, QTC	1113	44	7937	1.6207220452503472	1.0	0.7398001566471456	94.64317719887404
GOTERM_BP_FAT	GO:0007620~copulation	5	0.249500998003992	0.3045119169926427	EST-6, TIM, PER, FRU, GDH	1113	20	7937	1.782794249775382	1.0	0.9149850224657662	99.82644673161569
GOTERM_BP_FAT	GO:0033057~reproductive behavior in a multicellular organism	12	0.5988023952095809	0.3528291652498622	EST-6, SLO, DSX, TBH, TO, ATO, CAC, PER, SPR, FRU, PLE, QTC	1113	68	7937	1.258442999841446	1.0	0.9396023639966653	99.9507883073714
Annotation Cluster 59	Enrichment Score: 1.2924137445386863
Category	Term	Count	%	PValue	Genes	List Total	Pop Hits	Pop Total	Fold Enrichment	Bonferroni	Benjamini	FDR
GOTERM_BP_FAT	GO:0046395~carboxylic acid catabolic process	19	0.9481037924151697	1.5211840187965583E-5	CG6415, HN, CG17544, OLF413, CG6385, GDH, CG9527, TBH, NAHODA, SKELETOR, GS2, V, SLGA, SPAT, ACOX57D-D, GAD1, CG5009, HGO, CG8745	1113	45	7937	3.0109413996206444	0.034896487929193976	0.0017744197026435815	0.02662352065092577
GOTERM_BP_FAT	GO:0016054~organic acid catabolic process	19	0.9481037924151697	1.5211840187965583E-5	CG6415, HN, CG17544, OLF413, CG6385, GDH, CG9527, TBH, NAHODA, SKELETOR, GS2, V, SLGA, SPAT, ACOX57D-D, GAD1, CG5009, HGO, CG8745	1113	45	7937	3.0109413996206444	0.034896487929193976	0.0017744197026435815	0.02662352065092577
UP_SEQ_FEATURE	short sequence motif:Microbody targeting signal	4	0.19960079840319359	0.009871839389882963	URO, CG10253, CAT, CG5009	419	4	2975	7.100238663484487	0.9999940021983844	0.46892301775978307	14.83557999141738
SP_PIR_KEYWORDS	peroxisome	5	0.249500998003992	0.011682323769754173	URO, CG10253, RY, CAT, CG5009	1930	7	12980	4.803849000740193	0.9828521075345309	0.10967436400570874	14.823332272708523
KEGG_PATHWAY	dme01040:Biosynthesis of unsaturated fatty acids	8	0.39920159680638717	0.01351840420614438	DESAT1, SC2, DESAT2, CG8630, CG17544, ACOX57D-D, CG5009, CG9527	364	16	2054	2.8214285714285716	0.7365363196898043	0.09751486350135219	13.971708501837332
GOTERM_CC_FAT	GO:0005777~peroxisome	13	0.6487025948103792	0.01867414205652458	URO, CG5065, CG10253, CG17544, CG12428, CG9527, SPAT, RY, CG8306, CG1041, CAT, ACOX57D-D, CG5009	745	41	4786	2.036929120969062	0.998353724542661	0.1630864003396355	22.640427967482136
GOTERM_CC_FAT	GO:0042579~microbody	13	0.6487025948103792	0.01867414205652458	URO, CG5065, CG10253, CG17544, CG12428, CG9527, SPAT, RY, CG8306, CG1041, CAT, ACOX57D-D, CG5009	745	41	4786	2.036929120969062	0.998353724542661	0.1630864003396355	22.640427967482136
GOTERM_BP_FAT	GO:0044242~cellular lipid catabolic process	9	0.4491017964071856	0.02191644435724895	JHEH2, JHEH3, CG17544, CG15534, BMM, ACOX57D-D, CG5009, CG9527, CDASE	1113	26	7937	2.4684843458428363	1.0	0.25348462280973283	32.15147819325175
GOTERM_BP_FAT	GO:0006631~fatty acid metabolic process	14	0.6986027944111777	0.028181213144903558	DESAT1, CG5065, DESAT2, CG17374, CG17544, CG2781, CG9527, CG11162, CG33110, CG8630, CG8306, ACOX57D-D, CG5009, CYT-B5-R	1113	53	7937	1.8837071318381395	1.0	0.29623161478389837	39.36931813142115
GOTERM_MF_FAT	GO:0003997~acyl-CoA oxidase activity	4	0.19960079840319359	0.054951370226601806	CG17544, ACOX57D-D, CG5009, CG9527	1259	6	7918	4.1927455652634364	1.0	0.48194527116713937	59.16706989215176
INTERPRO	IPR002655:Acyl-CoA oxidase, C-terminal	4	0.19960079840319359	0.05939760985884968	CG17544, ACOX57D-D, CG5009, CG9527	1670	6	10196	4.070259481037924	1.0	0.684988069642495	63.93018864058577
INTERPRO	IPR012258:Acyl-CoA oxidase	4	0.19960079840319359	0.05939760985884968	CG17544, ACOX57D-D, CG5009, CG9527	1670	6	10196	4.070259481037924	1.0	0.684988069642495	63.93018864058577
PIR_SUPERFAMILY	PIRSF000168:Acyl-CoA_oxidase	4	0.19960079840319359	0.06482310019216961	CG17544, ACOX57D-D, CG5009, CG9527	441	6	2596	3.9244142101284956	0.9999999999619837	0.9092185767100762	60.13580972637713
GOTERM_MF_FAT	GO:0016634~oxidoreductase activity, acting on the CH-CH group of donors, oxygen as acceptor	5	0.249500998003992	0.08264510636533681	CG17544, ACOX57D-D, CG5009, CG9527, SU(R)	1259	11	7918	2.858690158134161	1.0	0.5902604643788825	74.5133721813572
GOTERM_BP_FAT	GO:0016042~lipid catabolic process	11	0.5489021956087825	0.08959974590409038	LIP1, JHEH2, JHEH3, CG17544, CG15534, BMM, ACOX57D-D, CG5009, LIP3, CG9527, CDASE	1113	45	7937	1.7431765997803734	1.0	0.5780833046221721	80.66243166611603
PIR_SUPERFAMILY	PIRSF000168:acyl-CoA oxidase	3	0.14970059880239522	0.13575467485817866	CG17544, CG5009, CG9527	441	4	2596	4.414965986394558	1.0	0.9871272402229427	86.4952384137727
GOTERM_BP_FAT	GO:0006635~fatty acid beta-oxidation	4	0.19960079840319359	0.1916675161176441	CG17544, ACOX57D-D, CG5009, CG9527	1113	11	7937	2.5931552724005553	1.0	0.7986534131423487	97.58758284058973
KEGG_PATHWAY	dme00071:Fatty acid metabolism	10	0.499001996007984	0.19310857748464805	CG2107, PDH, ALDH, CG17544, CG3961, ACOX57D-D, CG5009, CG12512, CG9629, CG9527	364	37	2054	1.5250965250965252	0.9999999992623002	0.5157169159553951	90.67509221001846
GOTERM_BP_FAT	GO:0034440~lipid oxidation	4	0.19960079840319359	0.23056067618728104	CG17544, ACOX57D-D, CG5009, CG9527	1113	12	7937	2.3770589997005094	1.0	0.8469916069816751	98.98236510081333
GOTERM_BP_FAT	GO:0009062~fatty acid catabolic process	4	0.19960079840319359	0.23056067618728104	CG17544, ACOX57D-D, CG5009, CG9527	1113	12	7937	2.3770589997005094	1.0	0.8469916069816751	98.98236510081333
GOTERM_BP_FAT	GO:0019395~fatty acid oxidation	4	0.19960079840319359	0.23056067618728104	CG17544, ACOX57D-D, CG5009, CG9527	1113	12	7937	2.3770589997005094	1.0	0.8469916069816751	98.98236510081333
GOTERM_MF_FAT	GO:0050660~FAD binding	13	0.6487025948103792	0.25488144207301733	FMO-1, FMO-2, CG10253, CG17544, CG9512, CG9527, CG18522, CG9674, RY, CG6142, ACOX57D-D, CG5009, CG3835	1259	61	7918	1.340303910207164	1.0	0.889094096122244	99.05573073383232
KEGG_PATHWAY	dme00592:alpha-Linolenic acid metabolism	5	0.249500998003992	0.26606037338750604	CG17544, SK, ACOX57D-D, CG5009, CG9527	364	15	2054	1.880952380952381	0.9999999999999316	0.612220558454025	96.7296674045317
INTERPRO	IPR013764:Acyl-CoA oxidase/dehydrogenase, type1/2, C-terminal	4	0.19960079840319359	0.40838399976662837	CG17544, ACOX57D-D, CG5009, CG9527	1670	14	10196	1.7443969204448246	1.0	0.9960392967648406	99.98400856658061
INTERPRO	IPR013786:Acyl-CoA dehydrogenase/oxidase, N-terminal	4	0.19960079840319359	0.40838399976662837	CG17544, ACOX57D-D, CG5009, CG9527	1670	14	10196	1.7443969204448246	1.0	0.9960392967648406	99.98400856658061
INTERPRO	IPR006091:Acyl-CoA oxidase/dehydrogenase, central region	4	0.19960079840319359	0.40838399976662837	CG17544, ACOX57D-D, CG5009, CG9527	1670	14	10196	1.7443969204448246	1.0	0.9960392967648406	99.98400856658061
GOTERM_MF_FAT	GO:0003995~acyl-CoA dehydrogenase activity	4	0.19960079840319359	0.4344357581447765	CG17544, ACOX57D-D, CG5009, CG9527	1259	15	7918	1.6770982261053746	1.0	0.9773970227569899	99.98804731096287
GOTERM_BP_FAT	GO:0030258~lipid modification	4	0.19960079840319359	0.726619249891187	CG17544, ACOX57D-D, CG5009, CG9527	1113	26	7937	1.0971041537079274	1.0	0.9984084688412695	99.9999999861591
Annotation Cluster 60	Enrichment Score: 1.2689962221831952
Category	Term	Count	%	PValue	Genes	List Total	Pop Hits	Pop Total	Fold Enrichment	Bonferroni	Benjamini	FDR
GOTERM_BP_FAT	GO:0009112~nucleobase metabolic process	7	0.34930139720558884	0.01706223763320184	URO, B, RY, PYD3, ADE5, SU(R), PRAT2	1113	16	7937	3.1198899371069184	1.0	0.21967918781290918	26.009634737783305
GOTERM_BP_FAT	GO:0006206~pyrimidine base metabolic process	4	0.19960079840319359	0.08913689716640237	B, RY, PYD3, SU(R)	1113	8	7937	3.565588499550764	1.0	0.5775428584663705	80.48962129691823
KEGG_PATHWAY	dme00410:beta-Alanine metabolism	7	0.34930139720558884	0.10254578992146679	ALDH, CRMP, B, PYD3, GAD1, CG9629, SU(R)	364	19	2054	2.0789473684210527	0.9999751569264479	0.3456528532883515	69.76903925170063
Annotation Cluster 61	Enrichment Score: 1.2615832863096512
Category	Term	Count	%	PValue	Genes	List Total	Pop Hits	Pop Total	Fold Enrichment	Bonferroni	Benjamini	FDR
GOTERM_BP_FAT	GO:0007424~open tracheal system development	36	1.7964071856287425	0.0019057667911709934	KSR, ABD-B, HH, NOC, BNL, CORA, UNPG, GRH, BLIMP-1, WNT2, DPP, SLI, ROBO, PIO, NRV2, IF, EGFR, SCB, STUMPS, CT, ATPALPHA, KNI, STY, TKV, EMS, LEA, SR, MHC, SALM, FAS2, EN, FORM3, DND, SHOT, NRG, RHO	1113	153	7937	1.6779239997885946	0.9883705098269334	0.04935638642258722	3.2839133953161292
GOTERM_BP_FAT	GO:0060541~respiratory system development	36	1.7964071856287425	0.0019057667911709934	KSR, ABD-B, HH, NOC, BNL, CORA, UNPG, GRH, BLIMP-1, WNT2, DPP, SLI, ROBO, PIO, NRV2, IF, EGFR, SCB, STUMPS, CT, ATPALPHA, KNI, STY, TKV, EMS, LEA, SR, MHC, SALM, FAS2, EN, FORM3, DND, SHOT, NRG, RHO	1113	153	7937	1.6779239997885946	0.9883705098269334	0.04935638642258722	3.2839133953161292
GOTERM_BP_FAT	GO:0001667~ameboidal cell migration	12	0.5988023952095809	0.0029837071746598044	SALM, HH, DPP, STUMPS, SLI, KNI, ROBO, BNL, HTL, SR, IF, MHC	1113	32	7937	2.674191374663073	0.9990672474876198	0.06872220217256086	5.096062853440053
GOTERM_BP_FAT	GO:0007427~epithelial cell migration, open tracheal system	11	0.5489021956087825	0.00446150941675414	SALM, HH, DPP, STUMPS, SLI, KNI, ROBO, BNL, SR, IF, MHC	1113	29	7937	2.704929206555752	0.999970788059361	0.08825746531498158	7.528450303198286
GOTERM_BP_FAT	GO:0010631~epithelial cell migration	11	0.5489021956087825	0.00446150941675414	SALM, HH, DPP, STUMPS, SLI, KNI, ROBO, BNL, SR, IF, MHC	1113	29	7937	2.704929206555752	0.999970788059361	0.08825746531498158	7.528450303198286
GOTERM_BP_FAT	GO:0007426~tracheal outgrowth, open tracheal system	9	0.4491017964071856	0.005412762330249233	KSR, STUMPS, SLI, STY, BNL, UNPG, LEA, IF, GRH	1113	21	7937	3.056218713900655	0.999996865777388	0.09866484527562192	9.0629378056441
GOTERM_BP_FAT	GO:0035295~tube development	22	1.097804391217565	0.03164081337434664	EGFR, KSR, STUMPS, HAND, CT, NOC, STY, BNL, UNPG, ABD-A, LEA, BYN, GRH, FKH, FORM3, DPP, DND, SLI, ROBO, TWI, SHOT, IF	1113	99	7937	1.5847059998003394	1.0	0.31821279666165614	43.038428451062515
GOTERM_BP_FAT	GO:0035239~tube morphogenesis	19	0.9481037924151697	0.04055969189065049	EGFR, KSR, STUMPS, CT, NOC, STY, BNL, UNPG, LEA, BYN, GRH, FKH, FORM3, DPP, DND, SLI, TWI, SHOT, IF	1113	84	7937	1.6130043212253455	1.0	0.36621333295530367	51.55581079992788
GOTERM_BP_FAT	GO:0001763~morphogenesis of a branching structure	11	0.5489021956087825	0.06058876868859824	DPP, FORM3, DND, STUMPS, NOC, STY, TKV, BNL, SHOT, RHO, GRH	1113	42	7937	1.8676892140504002	1.0	0.4654664276924766	66.51379085019298
GOTERM_BP_FAT	GO:0048870~cell motility	35	1.746506986027944	0.06339226386824108	PVR, RHOL, ABD-B, HH, VN, TPNC73F, PVF2, BNL, ABD-A, KAY, ETS98B, DPP, SLI, ROBO, MDR49, TAI, IF, SCB, EGFR, STUMPS, KNI, CP309, HTL, SO, LEA, BYN, SLBO, SR, MHC, TPNC47D, UNC-5, SALM, AB, DOR, SHROOM	1113	187	7937	1.3347122725591094	1.0	0.47403706000494195	68.22060595699257
GOTERM_BP_FAT	GO:0006935~chemotaxis	5	0.249500998003992	0.07498803591224447	HH, FAS3, SLI, BNL, NETB	1113	12	7937	2.9713237496256366	1.0	0.5242667363030439	74.44699805446051
GOTERM_BP_FAT	GO:0016477~cell migration	32	1.5968063872255487	0.09649552637484783	PVR, ABD-B, HH, RHOL, VN, PVF2, BNL, ABD-A, KAY, ETS98B, DPP, SLI, ROBO, TAI, MDR49, IF, SCB, EGFR, STUMPS, KNI, HTL, SO, LEA, BYN, SLBO, SR, MHC, UNC-5, SALM, AB, DOR, SHROOM	1113	175	7937	1.3039866512642793	1.0	0.5980053626782712	83.0721257000895
GOTERM_BP_FAT	GO:0051674~localization of cell	35	1.746506986027944	0.10621547314016531	PVR, RHOL, ABD-B, HH, VN, TPNC73F, PVF2, BNL, ABD-A, KAY, ETS98B, DPP, SLI, ROBO, MDR49, TAI, IF, SCB, EGFR, STUMPS, KNI, CP309, HTL, SO, LEA, BYN, SLBO, SR, MHC, TPNC47D, UNC-5, SALM, AB, DOR, SHROOM	1113	196	7937	1.2734244641252728	1.0	0.6254450077468388	85.9919514472545
GOTERM_BP_FAT	GO:0060446~branching involved in open tracheal system development	9	0.4491017964071856	0.17076921026988445	DPP, FORM3, DND, STUMPS, NOC, STY, BNL, SHOT, GRH	1113	39	7937	1.6456562305618911	1.0	0.7660480920086525	96.2286967822794
GOTERM_BP_FAT	GO:0048754~branching morphogenesis of a tube	9	0.4491017964071856	0.17076921026988445	DPP, FORM3, DND, STUMPS, NOC, STY, BNL, SHOT, GRH	1113	39	7937	1.6456562305618911	1.0	0.7660480920086525	96.2286967822794
GOTERM_BP_FAT	GO:0060562~epithelial tube morphogenesis	9	0.4491017964071856	0.22775546986175993	DPP, FORM3, DND, STUMPS, NOC, STY, BNL, SHOT, GRH	1113	42	7937	1.5281093569503275	1.0	0.8438429116501296	98.9154327832192
GOTERM_BP_FAT	GO:0002009~morphogenesis of an epithelium	35	1.746506986027944	0.34317987785098814	DLT, CAUP, HH, NOC, CCT1, BNL, CORA, MBS, DAD, KAY, GRH, CG25C, FT, DPP, DS, FJ, TWI, TRAF4, GBB, ARA, EGFR, SCB, SCA, STUMPS, IN, STY, TKV, TUP, TOW, FORM3, DND, CADN, SVP, SHOT, BTSZ	1113	225	7937	1.1092941998602375	1.0	0.93553521908186	99.93623597595362
GOTERM_BP_FAT	GO:0060429~epithelium development	36	1.7964071856287425	0.3744512526839989	DLT, CAUP, HH, NOC, CCT1, BNL, CORA, MBS, DAD, KAY, GRH, MOODY, CG25C, FT, DPP, DS, FJ, TWI, TRAF4, GBB, ARA, EGFR, SCB, SCA, STUMPS, IN, STY, TKV, TUP, TOW, FORM3, DND, CADN, SVP, SHOT, BTSZ	1113	235	7937	1.0924356253942766	1.0	0.9477954482555292	99.97285139068666
GOTERM_BP_FAT	GO:0035147~branch fusion, open tracheal system	4	0.19960079840319359	0.39306064604094226	DPP, FORM3, DND, SHOT	1113	16	7937	1.782794249775382	1.0	0.9549899773650757	99.98399826534205
GOTERM_BP_FAT	GO:0035146~tube fusion	4	0.19960079840319359	0.39306064604094226	DPP, FORM3, DND, SHOT	1113	16	7937	1.782794249775382	1.0	0.9549899773650757	99.98399826534205
GOTERM_BP_FAT	GO:0007430~terminal branching, open tracheal system	3	0.14970059880239522	0.469385702336012	NOC, STY, BNL	1113	11	7937	1.9448664543004166	1.0	0.9770591610885644	99.99847762985421
GOTERM_BP_FAT	GO:0007428~primary branching, open tracheal system	3	0.14970059880239522	0.6423588957697995	STUMPS, BNL, GRH	1113	15	7937	1.4262353998203057	1.0	0.9953512388704954	99.99999847409741
Annotation Cluster 62	Enrichment Score: 1.2574884740870116
Category	Term	Count	%	PValue	Genes	List Total	Pop Hits	Pop Total	Fold Enrichment	Bonferroni	Benjamini	FDR
GOTERM_BP_FAT	GO:0007568~aging	20	0.998003992015968	0.05527280768187781	EAAT1, FOXO, MTHL10, GLAZ, MTHL11, BMM, ATPALPHA, CCT1, LEVY, ATG8A, HSP68, SDHC, DOR, RY, MTHL9, CDK5ALPHA, CAT, BCHS, VHASFD, MTH	1113	93	7937	1.5335864514196833	1.0	0.4385560063303994	63.03739534529693
GOTERM_BP_FAT	GO:0008340~determination of adult life span	20	0.998003992015968	0.05527280768187781	EAAT1, FOXO, MTHL10, GLAZ, MTHL11, BMM, ATPALPHA, CCT1, LEVY, ATG8A, HSP68, SDHC, DOR, RY, MTHL9, CDK5ALPHA, CAT, BCHS, VHASFD, MTH	1113	93	7937	1.5335864514196833	1.0	0.4385560063303994	63.03739534529693
GOTERM_BP_FAT	GO:0010259~multicellular organismal aging	20	0.998003992015968	0.05527280768187781	EAAT1, FOXO, MTHL10, GLAZ, MTHL11, BMM, ATPALPHA, CCT1, LEVY, ATG8A, HSP68, SDHC, DOR, RY, MTHL9, CDK5ALPHA, CAT, BCHS, VHASFD, MTH	1113	93	7937	1.5335864514196833	1.0	0.4385560063303994	63.03739534529693
Annotation Cluster 63	Enrichment Score: 1.2508369500610095
Category	Term	Count	%	PValue	Genes	List Total	Pop Hits	Pop Total	Fold Enrichment	Bonferroni	Benjamini	FDR
GOTERM_BP_FAT	GO:0035215~genital disc development	12	0.5988023952095809	8.461469473250876E-4	EGFR, DSX, FAS2, HH, EN, ABD-B, DPP, TKV, BNL, PTC, ABD-A, RHO	1113	28	7937	3.0562187139006545	0.8614590712490304	0.026713284193530917	1.4708022584188796
GOTERM_BP_FAT	GO:0007448~anterior/posterior pattern formation, imaginal disc	9	0.4491017964071856	0.003811816320266376	HH, EN, ABD-B, DPP, TKV, INV, PTC, ABD-A, DAD	1113	20	7937	3.2090296495956876	0.9998659902566414	0.07996359386980723	6.4664198337984535
GOTERM_BP_FAT	GO:0045137~development of primary sexual characteristics	12	0.5988023952095809	0.008180602506530361	FZ2, DSX, FAS2, HH, EN, ABD-B, CT, SOX100B, HTL, ABD-A, BAB1, BAB2	1113	36	7937	2.3770589997005094	0.9999999953214019	0.12718378347474846	13.392389716446251
GOTERM_BP_FAT	GO:0035221~genital disc pattern formation	5	0.249500998003992	0.016778623302420692	HH, EN, ABD-B, DPP, ABD-A	1113	8	7937	4.456985624438455	1.0	0.21761375832229513	25.63505011723374
GOTERM_BP_FAT	GO:0035224~genital disc anterior/posterior pattern formation	5	0.249500998003992	0.016778623302420692	HH, EN, ABD-B, DPP, ABD-A	1113	8	7937	4.456985624438455	1.0	0.21761375832229513	25.63505011723374
GOTERM_BP_FAT	GO:0046545~development of primary female sexual characteristics	7	0.34930139720558884	0.01706223763320184	FZ2, DSX, EN, ABD-B, CT, BAB1, BAB2	1113	16	7937	3.1198899371069184	1.0	0.21967918781290918	26.009634737783305
GOTERM_BP_FAT	GO:0007494~midgut development	9	0.4491017964071856	0.03383731140429535	SCB, LAB, ABD-B, MEX1, ABD-A, DVE, IF, BYN, KAY	1113	28	7937	2.292164035425491	1.0	0.3296059423240175	45.25818211449558
GOTERM_BP_FAT	GO:0007548~sex differentiation	15	0.7485029940119761	0.03482303838640713	HH, ABD-B, DOA, CT, FRU, SOX100B, HTL, ABD-A, BAB1, BAB2, FZ2, DSX, FAS2, EN, DPP	1113	60	7937	1.7827942497753821	1.0	0.3361568918992326	46.22760074094069
GOTERM_BP_FAT	GO:0046660~female sex differentiation	7	0.34930139720558884	0.04000862149383182	FZ2, DSX, EN, ABD-B, CT, BAB1, BAB2	1113	19	7937	2.627275736511089	1.0	0.3649182565344591	51.066450527606655
GOTERM_BP_FAT	GO:0035277~spiracle morphogenesis, open tracheal system	7	0.34930139720558884	0.04000862149383182	EGFR, SALM, HH, EN, ABD-B, CT, EMS	1113	19	7937	2.627275736511089	1.0	0.3649182565344591	51.066450527606655
GOTERM_BP_FAT	GO:0048565~gut development	17	0.8483033932135728	0.04290650620524046	EGFR, SCB, HH, LAB, ABD-B, PYR, CT, MEX1, DRM, ABD-A, BYN, DVE, KAY, FKH, DPP, TWI, IF	1113	73	7937	1.6606850545852874	1.0	0.3789085737339386	53.58862195380443
GOTERM_BP_FAT	GO:0048608~reproductive structure development	9	0.4491017964071856	0.04952132628954969	FZ2, HH, ABD-B, CT, SOX100B, HTL, ABD-A, BAB1, BAB2	1113	30	7937	2.1393530997304584	1.0	0.412459386692293	58.89425467360936
GOTERM_BP_FAT	GO:0008406~gonad development	9	0.4491017964071856	0.04952132628954969	FZ2, HH, ABD-B, CT, SOX100B, HTL, ABD-A, BAB1, BAB2	1113	30	7937	2.1393530997304584	1.0	0.412459386692293	58.89425467360936
GOTERM_BP_FAT	GO:0048071~sex-specific pigmentation	3	0.14970059880239522	0.05335387029131072	DSX, ABD-B, BAB1	1113	3	7937	7.131176999101528	1.0	0.4296618368426214	61.70095361010441
GOTERM_BP_FAT	GO:0048806~genitalia development	5	0.249500998003992	0.05600643938126139	DSX, FAS2, EN, ABD-B, ABD-A	1113	11	7937	3.2414440905006945	1.0	0.4415538016962327	63.53661505227402
GOTERM_BP_FAT	GO:0046661~male sex differentiation	5	0.249500998003992	0.07498803591224447	DSX, FAS2, ABD-B, SOX100B, FRU	1113	12	7937	2.9713237496256366	1.0	0.5242667363030439	74.44699805446051
GOTERM_BP_FAT	GO:0035290~trunk segmentation	6	0.29940119760479045	0.07782404351383623	HH, EN, ABD-B, KNI, ABD-A, ANTP	1113	17	7937	2.516885999682892	1.0	0.5336515602184393	75.78417166656142
GOTERM_BP_FAT	GO:0007506~gonadal mesoderm development	4	0.19960079840319359	0.08913689716640237	HH, ABD-B, HTL, ABD-A	1113	8	7937	3.565588499550764	1.0	0.5775428584663705	80.48962129691823
GOTERM_BP_FAT	GO:0007484~imaginal disc-derived genitalia development	4	0.19960079840319359	0.12025579158682265	DSX, FAS2, EN, ABD-B	1113	9	7937	3.169411999600679	1.0	0.6657479255132117	89.38273637538565
GOTERM_BP_FAT	GO:0007486~imaginal disc-derived female genitalia development	3	0.14970059880239522	0.1468019329787341	DSX, EN, ABD-B	1113	5	7937	4.278706199460917	1.0	0.7251919996297465	93.78996308555732
GOTERM_BP_FAT	GO:0030540~female genitalia development	3	0.14970059880239522	0.1468019329787341	DSX, EN, ABD-B	1113	5	7937	4.278706199460917	1.0	0.7251919996297465	93.78996308555732
GOTERM_BP_FAT	GO:0048070~regulation of pigmentation during development	4	0.19960079840319359	0.1546690406436631	DSX, ABD-B, NOTUM, BAB1	1113	10	7937	2.852470799640611	1.0	0.7403078457233715	94.71951398796047
GOTERM_BP_FAT	GO:0008585~female gonad development	4	0.19960079840319359	0.1916675161176441	FZ2, CT, BAB1, BAB2	1113	11	7937	2.5931552724005553	1.0	0.7986534131423487	97.58758284058973
GOTERM_BP_FAT	GO:0007487~analia development	3	0.14970059880239522	0.20046806370804945	DSX, HH, EN	1113	6	7937	3.565588499550764	1.0	0.8105662224051423	98.00825181298968
GOTERM_BP_FAT	GO:0007280~pole cell migration	5	0.249500998003992	0.2711173982375852	HH, ABD-B, HTL, ABD-A, BYN	1113	19	7937	1.8766255260793492	1.0	0.8882148408990383	99.60558526292985
GOTERM_BP_FAT	GO:0007485~imaginal disc-derived male genitalia development	3	0.14970059880239522	0.3114267294844631	DSX, FAS2, EN	1113	8	7937	2.674191374663073	1.0	0.9199745925024592	99.85429533791513
GOTERM_BP_FAT	GO:0046546~development of primary male sexual characteristics	3	0.14970059880239522	0.4188914866601143	FAS2, ABD-B, SOX100B	1113	10	7937	2.1393530997304584	1.0	0.9631436680207839	99.99252605764816
GOTERM_BP_FAT	GO:0008354~germ cell migration	7	0.34930139720558884	0.44486445844303446	HH, ABD-B, ETS98B, MDR49, HTL, ABD-A, BYN	1113	38	7937	1.3136378682555445	1.0	0.9705102470443611	99.99664300285022
Annotation Cluster 64	Enrichment Score: 1.2425821235596701
Category	Term	Count	%	PValue	Genes	List Total	Pop Hits	Pop Total	Fold Enrichment	Bonferroni	Benjamini	FDR
GOTERM_MF_FAT	GO:0008238~exopeptidase activity	30	1.4970059880239521	0.0017337559122464815	CG4467, CG8773, SDA, CG6225, CG17633, CG8539, CG32473, CG5849, CG8560, CG11034, CG42335, CG31198, CG11319, CG7025, CG6154, ANCE, CG5618, SER12, ANCE-2, CG9806, ANCE-3, ANCE-5, CG8945, SP1029, CG31233, OME, CG31343, CG42264, CG4678, CG12374	1259	106	7918	1.7799391550646664	0.8308394239480617	0.04345043424745043	2.71248175678912
SP_PIR_KEYWORDS	carboxypeptidase	13	0.6487025948103792	0.02367041204082038	SER12, ANCE-2, ANCE-3, CG17633, ANCE-5, CG8539, CG8945, CG8560, CG42264, CG7025, CG12374, CG4678, ANCE	1930	44	12980	1.9870466321243525	0.9997485960926725	0.16488320491352892	27.896556139714622
GOTERM_MF_FAT	GO:0004180~carboxypeptidase activity	13	0.6487025948103792	0.0441251655577618	SER12, ANCE-2, ANCE-3, CG17633, ANCE-5, CG8539, CG8945, CG8560, CG42264, CG7025, CG12374, CG4678, ANCE	1259	45	7918	1.8168564116141557	1.0	0.4193826207379744	51.089069341669244
INTERPRO	IPR003146:Proteinase inhibitor, carboxypeptidase propeptide	4	0.19960079840319359	0.05939760985884968	CG8560, CG17633, CG8945, CG12374	1670	6	10196	4.070259481037924	1.0	0.684988069642495	63.93018864058577
GOTERM_MF_FAT	GO:0008241~peptidyl-dipeptidase activity	4	0.19960079840319359	0.08504302507123561	ANCE-2, ANCE-3, ANCE-5, ANCE	1259	7	7918	3.5937819130829456	1.0	0.5975213167111737	75.54889983172802
INTERPRO	IPR001548:Peptidase M2, peptidyl-dipeptidase A	4	0.19960079840319359	0.0915671276408835	ANCE-2, ANCE-3, ANCE-5, ANCE	1670	7	10196	3.4887938408896493	1.0	0.7831491871085375	79.7944714625542
INTERPRO	IPR000834:Peptidase M14, carboxypeptidase A	8	0.39920159680638717	0.10108101260611946	CG8560, CG17633, CG42264, CG7025, CG8539, CG8945, CG4678, CG12374	1670	25	10196	1.9537245508982035	1.0	0.8133708633625484	83.04374038381484
GOTERM_MF_FAT	GO:0004181~metallocarboxypeptidase activity	8	0.39920159680638717	0.10587061476987422	CG8560, CG17633, CG42264, CG7025, CG8539, CG8945, CG4678, CG12374	1259	26	7918	1.9351133378138936	1.0	0.6538984935810236	83.02464330411757
SMART	SM00631:Zn_pept	8	0.39920159680638717	0.1120656818370975	CG8560, CG17633, CG42264, CG7025, CG8539, CG8945, CG4678, CG12374	811	25	4824	1.903427866831073	0.9999999999997139	0.618157014861799	78.50118461304689
GOTERM_MF_FAT	GO:0008235~metalloexopeptidase activity	9	0.4491017964071856	0.3734510855421154	CG8560, CG17633, CG42264, CG7025, CG6154, CG8539, CG8945, CG4678, CG12374	1259	43	7918	1.316327096071079	1.0	0.9614884351077412	99.93943096418563
Annotation Cluster 65	Enrichment Score: 1.2234608876343778
Category	Term	Count	%	PValue	Genes	List Total	Pop Hits	Pop Total	Fold Enrichment	Bonferroni	Benjamini	FDR
INTERPRO	IPR001611:Leucine-rich repeat	24	1.1976047904191618	0.012859826736932197	CG32687, CG7509, GP150, TEHAO, CG5819, CG31076, CG18480, CG6959, CG4168, PXN, CG11099, CG14762, 18W, CG7702, CG4950, CG13708, CG5195, SLI, CG5096, WDP, KEK2, SCLP, CG18095, TOLL-9	1670	88	10196	1.6651061513336964	0.9999999974245862	0.3066674150708699	19.38919993570196
INTERPRO	IPR000483:Cysteine-rich flanking region, C-terminal	10	0.499001996007984	0.018257470033904332	CG7509, CG7702, 18W, CG5819, CG5195, SLI, WDP, KEK2, CG6959, KEK4	1670	26	10196	2.3482266236757257	0.9999999999994079	0.3603974653821229	26.423373609934842
SP_PIR_KEYWORDS	leucine-rich repeat	20	0.998003992015968	0.020579220444530706	CG32687, CG7509, GP150, TEHAO, CG5819, CG18480, CG6959, SWI2, CG4168, PXN, CG14762, 18W, CG7702, CG5195, SLI, WDP, CG5096, KEK2, CG18095, TOLL-9	1930	79	12980	1.7026300255788025	0.999249444882939	0.15743319041894943	24.716417449820515
SMART	SM00082:LRRCT	10	0.499001996007984	0.021192166423979277	CG7509, CG7702, 18W, CG5819, CG5195, SLI, WDP, KEK2, CG6959, KEK4	811	26	4824	2.287773878402732	0.9945112044690638	0.2777004973935604	24.196219454116875
INTERPRO	IPR003591:Leucine-rich repeat, typical subtype	16	0.7984031936127743	0.07201323711317059	CG32687, CG7509, GP150, TEHAO, CG18480, CG4168, PXN, CG14762, CG7702, 18W, CG5195, SLI, CG5096, KEK2, CG18095, TOLL-9	1670	62	10196	1.5755843152404867	1.0	0.7149065276988535	71.19363327041792
SMART	SM00369:LRR_TYP	16	0.7984031936127743	0.08518740487877242	CG32687, CG7509, GP150, TEHAO, CG18480, CG4168, PXN, CG14762, CG7702, 18W, CG5195, SLI, CG5096, KEK2, CG18095, TOLL-9	811	62	4824	1.535022473250865	0.9999999995984784	0.5512657506922978	68.38360625130615
INTERPRO	IPR000372:Leucine-rich repeat, cysteine-rich flanking region, N-terminal	4	0.19960079840319359	0.5002634751058612	18W, TEHAO, SLI, PXN	1670	16	10196	1.5263473053892216	1.0	0.9990633977591441	99.99903777531
SMART	SM00013:LRRNT	4	0.19960079840319359	0.518855461428373	18W, TEHAO, SLI, PXN	811	16	4824	1.4870530209617756	1.0	0.9508632846066307	99.99222140327927
Annotation Cluster 66	Enrichment Score: 1.1833739307544833
Category	Term	Count	%	PValue	Genes	List Total	Pop Hits	Pop Total	Fold Enrichment	Bonferroni	Benjamini	FDR
GOTERM_BP_FAT	GO:0035288~anterior head segmentation	5	0.249500998003992	0.016778623302420692	HH, EN, HTH, KN, EMS	1113	8	7937	4.456985624438455	1.0	0.21761375832229513	25.63505011723374
GOTERM_BP_FAT	GO:0035277~spiracle morphogenesis, open tracheal system	7	0.34930139720558884	0.04000862149383182	EGFR, SALM, HH, EN, ABD-B, CT, EMS	1113	19	7937	2.627275736511089	1.0	0.3649182565344591	51.066450527606655
GOTERM_BP_FAT	GO:0035287~head segmentation	7	0.34930139720558884	0.06276124711471304	TIO, HH, EN, HTH, KN, SLP1, EMS	1113	21	7937	2.3770589997005094	1.0	0.4719688874818637	67.84374321450717
GOTERM_BP_FAT	GO:0007380~specification of segmental identity, head	5	0.249500998003992	0.07498803591224447	TIO, HTH, KN, SLP1, EMS	1113	12	7937	2.9713237496256366	1.0	0.5242667363030439	74.44699805446051
GOTERM_BP_FAT	GO:0035289~posterior head segmentation	5	0.249500998003992	0.14775301347952072	HH, EN, KN, SLP1, EMS	1113	15	7937	2.3770589997005094	1.0	0.726441673050461	93.91002618046247
GOTERM_BP_FAT	GO:0007379~segment specification	10	0.499001996007984	0.17006956976071147	SALM, TIO, ABD-B, HTH, KN, SLP1, EMS, ABD-A, ANTP, OTP	1113	45	7937	1.5847059998003394	1.0	0.7679158685860614	96.17261063356587
Annotation Cluster 67	Enrichment Score: 1.1747627900172661
Category	Term	Count	%	PValue	Genes	List Total	Pop Hits	Pop Total	Fold Enrichment	Bonferroni	Benjamini	FDR
INTERPRO	IPR013525:ABC-2 type transporter	12	0.5988023952095809	1.035408256897056E-5	ATET, CG33970, CG9990, CG5853, CG17646, CG4822, CG3164, CG11147, CG32091, CG31689, CG9664, CG9663	1670	17	10196	4.309686509334273	0.015696623574713242	9.30221197655845E-4	0.017240771677839994
GOTERM_MF_FAT	GO:0016820~hydrolase activity, acting on acid anhydrides, catalyzing transmembrane movement of substances	43	2.1457085828343314	1.1869453977144762E-5	CG4562, CG1718, CG4692, CG1494, BLW, CG9813, MDR50, VHA26, CG9990, CG14741, MDR49, CA-P60A, CG3164, NRV2, CG10226, VHASFD, CG32091, VHA68-1, CG33970, ATPSYN-D, VHAPPA1-1, CG5853, VHA55, CG17646, OSCP, ATPALPHA, CG34120, CG33310, L(1)G0230, MDR65, L(2)06225, CG31792, CG31213, CG31689, CG9664, CG9663, VHA13, ATET, CG4301, CG5421, CG4822, CG11898, CG11147	1259	138	7918	1.959652818547041	0.012080826723868787	0.0012147009533952646	0.01880842132420124
GOTERM_MF_FAT	GO:0043492~ATPase activity, coupled to movement of substances	42	2.095808383233533	1.935511685852919E-5	CG4562, CG1718, CG4692, CG1494, BLW, MDR50, VHA26, CG9990, CG14741, MDR49, CA-P60A, CG3164, NRV2, CG10226, VHASFD, CG32091, VHA68-1, CG33970, ATPSYN-D, VHAPPA1-1, CG5853, VHA55, CG17646, OSCP, ATPALPHA, CG34120, CG33310, L(1)G0230, MDR65, L(2)06225, CG31792, CG31213, CG31689, CG9664, CG9663, VHA13, ATET, CG4301, CG5421, CG4822, CG11898, CG11147	1259	136	7918	1.9422277250852682	0.019624709830596165	0.0014147006142556373	0.0306685517514782
GOTERM_MF_FAT	GO:0042626~ATPase activity, coupled to transmembrane movement of substances	42	2.095808383233533	1.935511685852919E-5	CG4562, CG1718, CG4692, CG1494, BLW, MDR50, VHA26, CG9990, CG14741, MDR49, CA-P60A, CG3164, NRV2, CG10226, VHASFD, CG32091, VHA68-1, CG33970, ATPSYN-D, VHAPPA1-1, CG5853, VHA55, CG17646, OSCP, ATPALPHA, CG34120, CG33310, L(1)G0230, MDR65, L(2)06225, CG31792, CG31213, CG31689, CG9664, CG9663, VHA13, ATET, CG4301, CG5421, CG4822, CG11898, CG11147	1259	136	7918	1.9422277250852682	0.019624709830596165	0.0014147006142556373	0.0306685517514782
INTERPRO	IPR003439:ABC transporter-like	23	1.1477045908183632	3.3032172280536826E-5	CG4562, CG33970, CG5853, CG1494, CG17646, CG1718, CG34120, MDR65, CG31792, CG31689, CG9664, CG31213, CG9663, MDR50, ATET, CG9990, CG11898, CG4822, CG3164, MDR49, CG10226, CG11147, CG32091	1670	56	10196	2.5075705731394353	0.049221344636632414	0.00265300049862649	0.05499271153673879
GOTERM_BP_FAT	GO:0016310~phosphorylation	86	4.291417165668663	2.986988926491782E-4	KSR, PVR, EAS, DOA, CG3560, ROR, RAB3-GEF, CG4169, CG4629, PKD, CG9813, CG6020, CG11221, VHA26, PDSW, CDK5ALPHA, VHASFD, VHA68-1, PKG21D, CG3621, PGK, L(3)NEO18, EGFR, COVA, CG3731, RET, ATPSYN-D, VHAPPA1-1, TIE, CG14757, DGK, L(2)06225, GRP, DDR, RFESP, CG7094, WIT, CG5421, ND75, PIP5K59B, ARGK, WSCK, PAR-1, HIPK, SK1, ND23, OTK, CG10320, CG34357, CG31140, BLW, CG3214, LEVY, CG31183, PKA-C3, IP3…	1113	425	7937	1.4430146398181913	0.5022045855061035	0.011753535401417436	0.5215569217977611
GOTERM_CC_FAT	GO:0043190~ATP-binding cassette (ABC) transporter complex	17	0.8483033932135728	3.074507739322356E-4	CG4562, CG33970, CG5853, CG1494, CG17646, CG1718, CG34120, CG31792, CG9664, CG31689, CG9663, ATET, CG9990, CG4822, CG3164, CG11147, CG32091	745	42	4786	2.600255672738894	0.09926964198514243	0.0057914608932869704	0.4178703639532766
INTERPRO	IPR017871:ABC transporter, conserved site	21	1.0479041916167664	5.784081534394146E-4	CG4562, CG11289, CG33970, CG5853, CG17646, CG1718, MDR65, CG31792, CG31689, CG31213, CG9663, MDR50, ATET, CG9990, CG11898, CG4822, CG3164, MDR49, CG10226, CG11147, CG32091	1670	58	10196	2.2105719595292173	0.5868990801317567	0.03002496349108741	0.9588481311003427
GOTERM_MF_FAT	GO:0015405~P-P-bond-hydrolysis-driven transmembrane transporter activity	42	2.095808383233533	6.217942225373457E-4	CG4562, CG1718, CG4692, CG1494, BLW, MDR50, VHA26, CG9990, CG14741, MDR49, CA-P60A, CG3164, NRV2, CG10226, VHASFD, CG32091, VHA68-1, CG33970, ATPSYN-D, VHAPPA1-1, CG5853, VHA55, CG17646, OSCP, ATPALPHA, CG34120, CG33310, L(1)G0230, MDR65, L(2)06225, CG31792, CG31213, CG31689, CG9664, CG9663, VHA13, ATET, CG4301, CG5421, CG4822, CG11898, CG11147	1259	157	7918	1.6824393032585763	0.4710785360769444	0.019115402771839318	0.9808508286180517
GOTERM_MF_FAT	GO:0015399~primary active transmembrane transporter activity	42	2.095808383233533	6.217942225373457E-4	CG4562, CG1718, CG4692, CG1494, BLW, MDR50, VHA26, CG9990, CG14741, MDR49, CA-P60A, CG3164, NRV2, CG10226, VHASFD, CG32091, VHA68-1, CG33970, ATPSYN-D, VHAPPA1-1, CG5853, VHA55, CG17646, OSCP, ATPALPHA, CG34120, CG33310, L(1)G0230, MDR65, L(2)06225, CG31792, CG31213, CG31689, CG9664, CG9663, VHA13, ATET, CG4301, CG5421, CG4822, CG11898, CG11147	1259	157	7918	1.6824393032585763	0.4710785360769444	0.019115402771839318	0.9808508286180517
COG_ONTOLOGY	Defense mechanisms	12	0.5988023952095809	9.145926325468504E-4	CG4562, CG33970, CG9990, CG17646, CG11898, MDR49, CG11147, MDR65, CG32091, CG31792, CG9663, MDR50	224	23	1237	2.8812111801242235	0.029744041168914603	0.01001463857611351	0.7954879203443843
GOTERM_MF_FAT	GO:0004714~transmembrane receptor protein tyrosine kinase activity	11	0.5489021956087825	0.0015475905219542257	EGFR, PVR, DDR, OTK, RET, SEV, ROR, DRL-2, DRL, WSCK, HTL	1259	23	7918	3.0078392098629005	0.795248907351883	0.039849894320712065	2.424562367173877
SP_PIR_KEYWORDS	ATP	19	0.9481037924151697	0.008920176703205248	EGFR, SGG, OTK, DOA, GYC32E, ROR, ATPALPHA, TKV, DRL, MDR65, HTL, HSC70-1, MHC, SEV, CA-P60A, MDR49, PRM, PKG21D, PGK	1930	68	12980	1.8791526973483694	0.9549611164817173	0.0896683869275281	11.515017771749303
GOTERM_MF_FAT	GO:0004713~protein tyrosine kinase activity	18	0.8982035928143712	0.01669335349871294	EGFR, PVR, KSR, OTK, RET, DOA, CG34357, GYC32E, ROR, TIE, DRL, SHF, HTL, DDR, SEV, CG34380, DRL-2, WSCK	1259	63	7918	1.7968909565414728	0.9999999673780356	0.23938160006912246	23.415873387589848
INTERPRO	IPR008266:Tyrosine protein kinase, active site	12	0.5988023952095809	0.020281767262520928	EGFR, PVR, KSR, RET, SEV, ROR, DRL-2, TIE, DRL, WSCK, CG31097, HTL	1670	35	10196	2.0932763045337897	0.9999999999999747	0.3822545965034585	28.909381679312297
INTERPRO	IPR001245:Tyrosine protein kinase	14	0.6986027944111777	0.020605932785980025	PVR, KSR, EGFR, RET, CG34357, GYC32E, ROR, TIE, DRL, HTL, DDR, SEV, DRL-2, WSCK	1670	44	10196	1.9426238432226457	0.9999999999999848	0.38247903822483154	29.300073157352436
SMART	SM00219:TyrKc	14	0.6986027944111777	0.02473905660852603	PVR, KSR, EGFR, RET, CG34357, GYC32E, ROR, TIE, DRL, HTL, DDR, SEV, DRL-2, WSCK	811	44	4824	1.8926129357695323	0.9977282411398656	0.30097630738568615	27.672942088146215
SP_PIR_KEYWORDS	tyrosine-protein kinase	11	0.5489021956087825	0.03939256568402729	EGFR, PVR, KSR, RET, DOA, SEV, ROR, TIE, DRL, WSCK, HTL	1930	37	12980	1.9994398543621341	0.9999990861047576	0.23864675300125482	42.23131386537145
INTERPRO	IPR000412:ABC-2	3	0.14970059880239522	0.0715855436347984	CG33970, CG9990, CG11147	1670	3	10196	6.1053892215568855	1.0	0.7166461949486591	70.97174885527333
INTERPRO	IPR003593:ATPase, AAA+ type, core	28	1.3972055888223553	0.07451194902209249	CG4562, CG1494, CG1718, DHC93AB, SICK, CG6512, MDR50, CG9990, CG3164, MDR49, CG10226, CG32091, CG33970, CG5853, CG17646, CG9492, CG34120, MDR65, CG31792, CG31689, CG31213, CG9664, CG9663, ATET, CG11898, CG4822, CG11147, KAT-60L1	1670	125	10196	1.3676071856287424	1.0	0.7236476788295977	72.45841394298216
SMART	SM00382:AAA	28	1.3972055888223553	0.09349771101111409	CG4562, CG1494, CG1718, DHC93AB, SICK, CG6512, MDR50, CG9990, CG3164, MDR49, CG10226, CG32091, CG33970, CG5853, CG17646, CG9492, CG34120, MDR65, CG31792, CG31689, CG31213, CG9664, CG9663, ATET, CG11898, CG4822, CG11147, KAT-60L1	811	125	4824	1.332399506781751	0.9999999999562836	0.57339789164829	71.9032383962178
INTERPRO	IPR001140:ABC transporter, transmembrane region	7	0.34930139720558884	0.13765406561599258	CG4562, CG11898, MDR49, CG10226, MDR65, CG31792, MDR50	1670	22	10196	1.9426238432226457	1.0	0.8817385919155556	91.50947633391242
SP_PIR_KEYWORDS	autophosphorylation	3	0.14970059880239522	0.16221201136210794	EGFR, DOA, SEV	1930	5	12980	4.035233160621761	1.0	0.5678078908261683	91.07684919065558
INTERPRO	IPR017940:ABC transporter integral membrane type 1	7	0.34930139720558884	0.18784090844628198	CG4562, CG11898, MDR49, CG10226, MDR65, CG31792, MDR50	1670	24	10196	1.7807385229540915	1.0	0.9385001821865906	96.87179125256937
SP_PIR_KEYWORDS	tyrosine-specific protein kinase	3	0.14970059880239522	0.22023947055848042	EGFR, SEV, ROR	1930	6	12980	3.3626943005181342	1.0	0.6590172591711305	96.6511022580152
SP_PIR_KEYWORDS	phosphotransferase	8	0.39920159680638717	0.23331841963347694	EGFR, SGG, DOA, SEV, ROR, DGK, PKG21D, PGK	1930	34	12980	1.5824443767144163	1.0	0.6696322904149751	97.34171890336725
GOTERM_MF_FAT	GO:0042623~ATPase activity, coupled	54	2.694610778443114	0.2729867838436033	CG4562, MYO28B1, DHC93AB, CG6418, MDR50, VHA26, CG14741, CG1571, MDR49, CA-P60A, VHASFD, VHA68-1, SPN-B, ATPSYN-D, VHAPPA1-1, CG5853, CG17646, CG34120, L(2)06225, CG31213, CG4301, CG5421, CG4822, CG1718, CG9313, CG1494, CG4692, BLW, MYO61F, CG9990, CG3164, NRV2, CG10226, CG32091, CG32369, CG33970, MLC1, VHA55, OSCP, ATPALPHA, CG9492, L(1)G0230, CG33310, MDR65, MYO31DF, CG31792, CG9664, CG31689, C…	1259	307	7918	1.106229285948985	1.0	0.904501815269945	99.36056532667425
GOTERM_BP_FAT	GO:0006468~protein amino acid phosphorylation	39	1.9461077844311379	0.40510106963070713	PVR, HIPK, KSR, OTK, DOA, CG34357, ROR, RAB3-GEF, PKD, CG4629, PKA-C3, CG31183, CG11221, UNC-89, STRN-MLCK, SEV, CG11236, PKCDELTA, CDK5ALPHA, PKG21D, EGFR, SGG, RET, GYC32E, ATO, TKV, TIE, DRL, HTL, GRP, DDR, CG7094, CG7236, WIT, DRL-2, WSCK, PAR-1, CG7497, CG4945	1113	259	7937	1.073806575154284	1.0	0.9595722583408793	99.98873204767621
SP_PIR_KEYWORDS	atp-binding	90	4.491017964071856	0.417798825048593	KLP54D, KSR, PVR, CG4562, MYO28B1, HSP60D, EAS, ACCOAS, DOA, DHC93AB, ROR, CG4629, PKD, CG6512, CG6418, GDH, MDR50, HSP68, CG14741, CA-P60A, MDR49, VHA68-1, PKG21D, ADE5, PGK, EGFR, RET, CG5853, CG17646, CG34120, TIE, DGK, CG31213, GRP, AC76E, CG4301, CG7094, GS2, WIT, ACT87E, CG4822, ARGK, PAR-1, WSCK, HIPK, GCLC, CG1494, CG1718, BLW, CG1315, ACT57B, MYO61F, HSC70-2, HSC70-1, PKA-C3, CG9990, STR…	1930	585	12980	1.0346751693901952	1.0	0.8576740088009842	99.93799241624515
UP_SEQ_FEATURE	active site:Proton acceptor	18	0.8982035928143712	0.45077964051293606	EGFR, SGG, CHA, IMPL3, DOA, ROR, DRL, HTL, PXN, PKA-C3, GRP, SEV, RY, ZW, GPDH, PKCDELTA, CG5009, PKG21D	419	115	2975	1.1113417038497457	1.0	0.9999944680036227	99.99387146017823
GOTERM_MF_FAT	GO:0004672~protein kinase activity	47	2.345309381237525	0.45765912433154077	PVR, HIPK, KSR, OTK, DOA, CG34357, ELK, ROR, PKD, CG4629, SHF, PKA-C3, CG31183, CG11221, UNC-89, STRN-MLCK, SEV, CG11236, FJ, PKCDELTA, CDK5ALPHA, SLS, IH, PKG21D, EAG, EGFR, SGG, TAF1, RET, GYC32E, EPAC, TKV, TIE, DRL, CG7766, HTL, GRP, DDR, CG7094, CG7236, WIT, CG34380, DRL-2, WSCK, PAR-1, CG7497, CG4945	1259	283	7918	1.0444825524772872	1.0	0.9824416759985969	99.99384979638451
GOTERM_MF_FAT	GO:0016887~ATPase activity	58	2.8942115768463075	0.4691826522149812	CG4562, MYO28B1, DHC93AB, CG6512, CG6418, MDR50, VHA26, CG14741, CG1571, MDR49, CA-P60A, VHASFD, VHA68-1, SPN-B, ATPSYN-D, VHAPPA1-1, CG5853, CG17646, CG34120, L(2)06225, CG31213, CG4301, CG5421, CG4822, CG1718, CG9313, CG1494, CG4692, BLW, MYO61F, HSC70-1, CG9990, CG3164, NRV2, CG10226, CG32091, CG11289, CG32369, MLC1, CG33970, VHA55, ATPALPHA, OSCP, CG9492, CG33310, L(1)G0230, MDR65, MYO31DF, C…	1259	353	7918	1.0333395585776741	1.0	0.9835044894670216	99.99562400804415
UP_SEQ_FEATURE	domain:Protein kinase	13	0.6487025948103792	0.5239102230885301	EGFR, SGG, DOA, GYC32E, ROR, DRL, HTL, PKA-C3, GRP, SEV, PKCDELTA, WSCK, PKG21D	419	84	2975	1.09884645982498	1.0	0.9999981999778702	99.99939347803075
SP_PIR_KEYWORDS	nucleotide-binding	111	5.538922155688622	0.5345593866056031	PVR, KLP54D, MYO28B1, HSP60D, DHC93AB, ROR, GDH, MDR50, CG14741, MDR49, RABX4, PKG21D, ADE5, PGK, EGFR, RET, CG5853, CG17646, CG4301, CG7094, ACT87E, ARGK, PAR-1, HIPK, GCLC, CG34357, CG1718, GYC88E, BLW, CG1315, MYO61F, AC78C, PKA-C3, CG9990, STRN-MLCK, PKCDELTA, CG32091, TAF1, CG2017, AC3, GYC32E, ATPALPHA, TKV, PYK, CG9492, MYO31DF, CG31792, HTL, RGK2, RGK3, ATET, CG7236, DND, ACXD, CG11147, K…	1930	743	12980	1.0047350399933053	1.0	0.9176129667961646	99.99708114496109
SP_PIR_KEYWORDS	kinase	32	1.5968063872255487	0.569213193604277	SK1, PVR, KSR, EAS, DOA, ROR, PKD, PKA-C3, IP3K2, SEV, CG9541, STRN-MLCK, PKCDELTA, CDK5ALPHA, PKG21D, PGK, EGFR, TAF1, SGG, RET, CG2964, PYK, TKV, DRL, TIE, DGK, HTL, GRP, CG34384, ARGK, WSCK, ADK1	1930	212	12980	1.0151529963828332	1.0	0.9309704957184178	99.99898507951067
GOTERM_MF_FAT	GO:0042624~ATPase activity, uncoupled	31	1.5469061876247505	0.5713305097537784	CG4562, MYO28B1, CG1494, CG9313, CG1718, DHC93AB, CG6512, CG6418, HSC70-1, MDR50, CG9990, CG1571, CG3164, CG10226, CG32091, CG11289, CG33970, SPN-B, CG5853, CG17646, CG9492, CG34120, CG31792, CG31213, CG31689, CG9664, CG9663, ATET, CG4822, CG11147, KAT-60L1	1259	192	7918	1.0154305665872385	1.0	0.9937333115092893	99.99985206380974
UP_SEQ_FEATURE	binding site:ATP	15	0.7485029940119761	0.5987142661292597	EGFR, SGG, DOA, ATPALPHA, ROR, DRL, HTL, PKA-C3, GRP, SEV, ARGK, PKCDELTA, WSCK, PKG21D, PGK	419	103	2975	1.034015339342401	1.0	0.9999997392373835	99.99996187369273
UP_SEQ_FEATURE	domain:AGC-kinase C-terminal	3	0.14970059880239522	0.6057341339303581	PKCDELTA, PKG21D, PKA-C3	419	14	2975	1.5214797136038187	1.0	0.9999997602921629	99.9999713475922
INTERPRO	IPR000719:Protein kinase, core	33	1.6467065868263475	0.7602676482176101	PVR, HIPK, KSR, CG34357, DOA, ROR, PKD, CG4629, PKA-C3, CG31183, CG11221, UNC-89, SEV, STRN-MLCK, PKCDELTA, PKG21D, EGFR, SGG, RET, GYC32E, TKV, DRL, TIE, HTL, GRP, DDR, CG7094, CG7236, WIT, DRL-2, WSCK, PAR-1, CG4945	1670	216	10196	0.9327677977378577	1.0	0.999995581001921	99.99999999531319
GOTERM_MF_FAT	GO:0030554~adenyl nucleotide binding	122	6.087824351297405	0.8050956393667563	PVR, KLP54D, MYO28B1, HSP60D, DHC93AB, ROR, GDH, MDR50, CG9674, CG9541, CG14741, MDR49, PKG21D, ADE5, PGK, EGFR, RET, SPN-B, CG5853, CG17646, CG9527, CG4301, CG7094, ACT87E, CG6142, ARGK, PAR-1, CG5009, ADK1, HIPK, OTK, GCLC, CG34357, CG1718, BLW, CG1315, CG9512, MYO61F, PKA-C3, CG9990, UNC-89, CG11236, STRN-MLCK, PKCDELTA, CG32091, TAF1, CG1516, GYC32E, ATPALPHA, TKV, PYK, CG9492, MYO31DF, HTL, …	1259	812	7918	0.9449167961123262	1.0	0.999813511230805	99.99999999944349
INTERPRO	IPR017441:Protein kinase, ATP binding site	27	1.347305389221557	0.8057643671504058	PVR, HIPK, KSR, DOA, ROR, PKD, CG4629, PKA-C3, CG11236, SEV, STRN-MLCK, PKCDELTA, PKG21D, EGFR, SGG, RET, TKV, DRL, TIE, HTL, GRP, CG7236, CG7094, WIT, WSCK, PAR-1, CG4945	1670	182	10196	0.9057445548463513	1.0	0.9999988578035611	99.99999999985911
GOTERM_MF_FAT	GO:0001883~purine nucleoside binding	122	6.087824351297405	0.8261973706634999	PVR, KLP54D, MYO28B1, HSP60D, DHC93AB, ROR, GDH, MDR50, CG9674, CG9541, CG14741, MDR49, PKG21D, ADE5, PGK, EGFR, RET, SPN-B, CG5853, CG17646, CG9527, CG4301, CG7094, ACT87E, CG6142, ARGK, PAR-1, CG5009, ADK1, HIPK, OTK, GCLC, CG34357, CG1718, BLW, CG1315, CG9512, MYO61F, PKA-C3, CG9990, UNC-89, CG11236, STRN-MLCK, PKCDELTA, CG32091, TAF1, CG1516, GYC32E, ATPALPHA, TKV, PYK, CG9492, MYO31DF, HTL, …	1259	817	7918	0.9391339515828749	1.0	0.9998929264714507	99.99999999990946
GOTERM_MF_FAT	GO:0001882~nucleoside binding	123	6.137724550898203	0.8282159038976492	PVR, KLP54D, MYO28B1, HSP60D, DHC93AB, ROR, CG8083, GDH, MDR50, CG9674, CG9541, CG14741, MDR49, PKG21D, ADE5, PGK, EGFR, RET, SPN-B, CG5853, CG17646, CG9527, CG4301, CG7094, ACT87E, CG6142, ARGK, PAR-1, CG5009, ADK1, HIPK, OTK, GCLC, CG34357, CG1718, BLW, CG1315, CG9512, MYO61F, PKA-C3, CG9990, UNC-89, CG11236, STRN-MLCK, PKCDELTA, CG32091, TAF1, CG1516, GYC32E, ATPALPHA, TKV, PYK, CG9492, MYO31D…	1259	824	7918	0.9387882970765826	1.0	0.9998944484305609	99.99999999992475
GOTERM_MF_FAT	GO:0005524~ATP binding	109	5.439121756487026	0.8842457773870915	PVR, KLP54D, MYO28B1, HSP60D, DHC93AB, ROR, GDH, MDR50, CG9541, CG14741, MDR49, PKG21D, ADE5, PGK, EGFR, RET, SPN-B, CG5853, CG17646, CG4301, CG7094, ACT87E, ARGK, PAR-1, ADK1, HIPK, OTK, GCLC, CG34357, CG1718, BLW, CG1315, MYO61F, PKA-C3, CG9990, UNC-89, CG11236, STRN-MLCK, PKCDELTA, CG32091, TAF1, CG1516, GYC32E, ATPALPHA, TKV, PYK, CG9492, MYO31DF, CG31792, HTL, ATET, CG7236, CG9920, DRL-2, CG…	1259	748	7918	0.916462433048893	1.0	0.9999811128624885	99.99999999999986
GOTERM_MF_FAT	GO:0032559~adenyl ribonucleotide binding	109	5.439121756487026	0.8905018312322968	PVR, KLP54D, MYO28B1, HSP60D, DHC93AB, ROR, GDH, MDR50, CG9541, CG14741, MDR49, PKG21D, ADE5, PGK, EGFR, RET, SPN-B, CG5853, CG17646, CG4301, CG7094, ACT87E, ARGK, PAR-1, ADK1, HIPK, OTK, GCLC, CG34357, CG1718, BLW, CG1315, MYO61F, PKA-C3, CG9990, UNC-89, CG11236, STRN-MLCK, PKCDELTA, CG32091, TAF1, CG1516, GYC32E, ATPALPHA, TKV, PYK, CG9492, MYO31DF, CG31792, HTL, ATET, CG7236, CG9920, DRL-2, CG…	1259	750	7918	0.9140185332274292	1.0	0.9999849270200624	99.99999999999994
UP_SEQ_FEATURE	nucleotide phosphate-binding region:ATP	22	1.097804391217565	0.9369058202833785	EGFR, SGG, DOA, ROR, BLW, DRL, CG1315, MYO31DF, HTL, MYO61F, MHC, PKA-C3, GRP, PUG, SEV, ARGK, PKCDELTA, WSCK, UNC-104, PKG21D, VHA68-1, PGK	419	196	2975	0.7969655642686668	1.0	0.9999999999999999	100.0
GOTERM_MF_FAT	GO:0004674~protein serine/threonine kinase activity	26	1.2974051896207583	0.9381052847428748	KSR, HIPK, DOA, PKD, CG4629, PKA-C3, CG11221, UNC-89, STRN-MLCK, PKCDELTA, CDK5ALPHA, IH, SLS, PKG21D, TAF1, SGG, EPAC, TKV, CG7766, GRP, CG7236, CG7094, WIT, PAR-1, CG7497, CG4945	1259	203	7918	0.8055028425875568	1.0	0.9999985430026899	100.0
SP_PIR_KEYWORDS	serine/threonine-protein kinase	17	0.8483033932135728	0.9395149180009954	KSR, HIPK, SGG, TAF1, DOA, TKV, CG4629, PKD, PKA-C3, GRP, CG7236, CG7094, STRN-MLCK, PKCDELTA, PAR-1, CG4945, PKG21D	1930	148	12980	0.7725108528217336	1.0	0.9989760332964014	100.0
INTERPRO	IPR000961:AGC-kinase, C-terminal	3	0.14970059880239522	0.9418666165348372	PKCDELTA, PKG21D, PKA-C3	1670	26	10196	0.7044679871027176	1.0	0.9999999997083512	100.0
SMART	SM00133:S_TK_X	3	0.14970059880239522	0.9479499861721263	PKCDELTA, PKG21D, PKA-C3	811	26	4824	0.6863321635208195	1.0	0.9999110339644042	100.0
INTERPRO	IPR002290:Serine/threonine protein kinase	13	0.6487025948103792	0.9662659738225832	HIPK, SGG, DOA, PKD, CG4629, PKA-C3, GRP, CG7236, UNC-89, STRN-MLCK, PKCDELTA, PAR-1, PKG21D	1670	112	10196	0.70866124893071	1.0	0.9999999999926585	100.0
GOTERM_MF_FAT	GO:0017076~purine nucleotide binding	138	6.88622754491018	0.973885530105756	PVR, KLP54D, MYO28B1, HSP60D, ROR, DHC93AB, GDH, MDR50, CG9674, CG9541, CG14741, MDR49, RABX4, PKG21D, ADE5, PGK, EGFR, RET, SPN-B, CG5853, CG17646, CG9527, CG4301, CG7094, ACT87E, CG6142, ARGK, PAR-1, CG5009, ADK1, HIPK, OTK, GCLC, CG34357, CG1718, GYC88E, BLW, CG1315, CG9512, MYO61F, PKA-C3, UNC-89, CG9990, CG11236, STRN-MLCK, PKCDELTA, CG32091, TAF1, CG2017, CG1516, GYC32E, ATPALPHA, TKV, PYK,…	1259	989	7918	0.8775513973807193	1.0	0.9999999661600084	100.0
SMART	SM00220:S_TKc	13	0.6487025948103792	0.9746489833676932	HIPK, SGG, DOA, PKD, CG4629, PKA-C3, GRP, CG7236, UNC-89, STRN-MLCK, PKCDELTA, PAR-1, PKG21D	811	112	4824	0.6904174740179673	1.0	0.9999876754633725	100.0
INTERPRO	IPR017442:Serine/threonine protein kinase-related	19	0.9481037924151697	0.986062627309594	HIPK, SGG, DOA, TKV, CG4629, PKD, PKA-C3, CG31183, GRP, CG11221, CG7236, CG7094, WIT, UNC-89, STRN-MLCK, PKCDELTA, PAR-1, CG4945, PKG21D	1670	168	10196	0.6904904476760765	1.0	0.9999999999999686	100.0
GOTERM_MF_FAT	GO:0032555~purine ribonucleotide binding	125	6.2375249500998	0.9878657568952682	PVR, KLP54D, MYO28B1, HSP60D, DHC93AB, ROR, GDH, MDR50, CG9541, CG14741, MDR49, RABX4, PKG21D, ADE5, PGK, EGFR, RET, SPN-B, CG5853, CG17646, CG4301, CG7094, ACT87E, ARGK, PAR-1, ADK1, HIPK, OTK, GCLC, CG34357, CG1718, GYC88E, BLW, CG1315, MYO61F, PKA-C3, CG9990, UNC-89, CG11236, STRN-MLCK, PKCDELTA, CG32091, TAF1, CG2017, CG1516, GYC32E, ATPALPHA, TKV, PYK, CG9492, MYO31DF, HTL, CG31792, RGK2, RG…	1259	923	7918	0.8517224198124532	1.0	0.9999999967891573	100.0
GOTERM_MF_FAT	GO:0032553~ribonucleotide binding	125	6.2375249500998	0.9878657568952682	PVR, KLP54D, MYO28B1, HSP60D, DHC93AB, ROR, GDH, MDR50, CG9541, CG14741, MDR49, RABX4, PKG21D, ADE5, PGK, EGFR, RET, SPN-B, CG5853, CG17646, CG4301, CG7094, ACT87E, ARGK, PAR-1, ADK1, HIPK, OTK, GCLC, CG34357, CG1718, GYC88E, BLW, CG1315, MYO61F, PKA-C3, CG9990, UNC-89, CG11236, STRN-MLCK, PKCDELTA, CG32091, TAF1, CG2017, CG1516, GYC32E, ATPALPHA, TKV, PYK, CG9492, MYO31DF, HTL, CG31792, RGK2, RG…	1259	923	7918	0.8517224198124532	1.0	0.9999999967891573	100.0
INTERPRO	IPR008271:Serine/threonine protein kinase, active site	16	0.7984031936127743	0.9946561013818354	HIPK, SGG, DOA, TKV, CG4629, PKD, PKA-C3, GRP, CG11221, CG7236, CG7094, STRN-MLCK, PKCDELTA, PAR-1, CG4945, PKG21D	1670	156	10196	0.6261937663135267	1.0	1.0	100.0
GOTERM_MF_FAT	GO:0000166~nucleotide binding	160	7.984031936127744	0.9980408756649775	PVR, KLP54D, MYO28B1, HSP60D, ELAV, ROR, DHC93AB, GDH, MDR50, CG9674, CG9541, CG14741, MDR49, RABX4, PKG21D, ADE5, PGK, EGFR, RET, SPN-B, CG5853, CG42249, CG17646, CG17387, CG9527, CG4301, CG7094, ACT87E, CG6142, ARGK, PAR-1, CG5009, CG9331, ADK1, HIPK, OTK, GCLC, CG34357, CG1718, GYC88E, BLW, FNE, CG1315, CG9512, RBP9, MYO61F, PKA-C3, AC78C, UNC-89, CG9990, CG11236, STRN-MLCK, CG34354, GPDH, PKC…	1259	1206	7918	0.8343772269180968	1.0	0.9999999999951924	100.0
Annotation Cluster 68	Enrichment Score: 1.1674631185253512
Category	Term	Count	%	PValue	Genes	List Total	Pop Hits	Pop Total	Fold Enrichment	Bonferroni	Benjamini	FDR
SP_PIR_KEYWORDS	peroxisome	5	0.249500998003992	0.011682323769754173	URO, CG10253, RY, CAT, CG5009	1930	7	12980	4.803849000740193	0.9828521075345309	0.10967436400570874	14.823332272708523
SP_PIR_KEYWORDS	Flavoprotein	11	0.5489021956087825	0.09555854902975648	CG7560, CG10253, SLGA, CG2137, CG5946, CPR, RY, CG6142, GPO-1, CG9512, CG5009	1930	43	12980	1.72044824677672	0.9999999999999992	0.42397848364443047	74.62277017961745
SP_PIR_KEYWORDS	FAD	7	0.34930139720558884	0.28171622443668587	CG7560, CG10253, SLGA, CG5946, CPR, RY, CG5009	1930	30	12980	1.5692573402417962	1.0	0.7277410136185801	98.90868489466853
Annotation Cluster 69	Enrichment Score: 1.1519163151728609
Category	Term	Count	%	PValue	Genes	List Total	Pop Hits	Pop Total	Fold Enrichment	Bonferroni	Benjamini	FDR
GOTERM_BP_FAT	GO:0009636~response to toxin	11	0.5489021956087825	8.45674113443993E-4	CYP4AA1, MTT, JHEH2, JHEH3, ACE, CYP6G1, RDL, KRAKEN, CYP4AC1, CYP12A4, CYP313A1	1113	24	7937	3.2684561245882002	0.8613058986547102	0.02706430116672942	1.469986087511277
GOTERM_BP_FAT	GO:0017085~response to insecticide	8	0.39920159680638717	0.0080751700526502	CYP4AA1, MTT, ACE, CYP6G1, RDL, CYP4AC1, CYP12A4, CYP313A1	1113	18	7937	3.169411999600679	0.999999994003352	0.12648417873576456	13.231096156596923
GOTERM_BP_FAT	GO:0009410~response to xenobiotic stimulus	3	0.14970059880239522	0.3660469974509895	CYP4AA1, CYP4AC1, CYP313A1	1113	9	7937	2.3770589997005094	1.0	0.9449688878498793	99.96570748653807
GOTERM_BP_FAT	GO:0009404~toxin metabolic process	3	0.14970059880239522	0.3660469974509895	CYP4AA1, CYP4AC1, CYP313A1	1113	9	7937	2.3770589997005094	1.0	0.9449688878498793	99.96570748653807
GOTERM_BP_FAT	GO:0017143~insecticide metabolic process	3	0.14970059880239522	0.3660469974509895	CYP4AA1, CYP4AC1, CYP313A1	1113	9	7937	2.3770589997005094	1.0	0.9449688878498793	99.96570748653807
GOTERM_BP_FAT	GO:0006805~xenobiotic metabolic process	3	0.14970059880239522	0.3660469974509895	CYP4AA1, CYP4AC1, CYP313A1	1113	9	7937	2.3770589997005094	1.0	0.9449688878498793	99.96570748653807
Annotation Cluster 70	Enrichment Score: 1.1429957921672982
Category	Term	Count	%	PValue	Genes	List Total	Pop Hits	Pop Total	Fold Enrichment	Bonferroni	Benjamini	FDR
GOTERM_BP_FAT	GO:0007611~learning or memory	21	1.0479041916167664	0.003811944746060268	SCB, DDC, SGG, KLG, EAS, MOB2, SH, TEQUILA, PST, PER, DRL, NEMY, TBH, FAS2, FAS3, FUTSCH, VSG, EAG, RHO, MURA, 14-3-3EPSILON	1113	77	7937	1.9448664543004164	0.9998660305904095	0.07925590740869992	6.466630898795344
GOTERM_BP_FAT	GO:0007612~learning	14	0.6986027944111777	0.03733196908234976	SCB, SGG, KLG, EAS, MOB2, PST, DRL, FAS2, FAS3, FUTSCH, VSG, MURA, 14-3-3EPSILON, RHO	1113	55	7937	1.8152086906803888	1.0	0.35030804010072236	48.622508316115734
GOTERM_BP_FAT	GO:0008355~olfactory learning	12	0.5988023952095809	0.0642336628937841	SCB, SGG, FAS2, FAS3, KLG, MOB2, PST, FUTSCH, VSG, DRL, RHO, MURA	1113	48	7937	1.782794249775382	1.0	0.47723164182010813	68.71664017533192
GOTERM_BP_FAT	GO:0007613~memory	9	0.4491017964071856	0.1213203208103341	SCB, NEMY, TBH, FAS2, EAS, KLG, TEQUILA, PER, DRL	1113	36	7937	1.782794249775382	1.0	0.6665193918586273	89.60538546894114
GOTERM_BP_FAT	GO:0042048~olfactory behavior	18	0.8982035928143712	0.17015312868601845	DLT, SCB, SGG, KLG, MOB2, OBP99B, PST, DRL, NACP60E, PINO, FAS2, FAS3, FUTSCH, VSG, CG14509, RHO, MURA, XRP1	1113	95	7937	1.3511703787771316	1.0	0.7658284506148829	96.1793501892062
GOTERM_BP_FAT	GO:0050890~cognition	56	2.7944111776447107	0.1925925586989005	MBL, EAS, NOMPC, DOA, OBP83EF, TEQUILA, GR63A, NACP60E, GR47A, OR33B, GYCALPHA99B, GR10A, RH2, PROS, EAG, DDC, PST, TYRR, TBH, OBP44A, FAS2, FAS3, OBP8A, PAIN, IAV, MURA, RDGC, MOB2, OBP99B, PER, OBP56E, NEMY, DPR, T, ARR2, SEV, OBP83CD, 14-3-3EPSILON, SCB, PHYL, SGG, KLG, B-H2, SH, OR59C, OR49B, CT, ATO, DRL, OBP57B, OBP49A, FUTSCH, VSG, SVP, DISCO, RHO	1113	350	7937	1.1409883198562445	1.0	0.799345564323577	97.63545312363841
GOTERM_BP_FAT	GO:0007635~chemosensory behavior	19	0.9481037924151697	0.27455305470190033	DLT, SCB, SGG, KLG, MOB2, SH, OBP99B, PST, DRL, PINO, NACP60E, FAS2, FAS3, FUTSCH, VSG, CG14509, RHO, MURA, XRP1	1113	110	7937	1.2317487543902637	1.0	0.8911009019914207	99.63689175010356
Annotation Cluster 71	Enrichment Score: 1.1326293621666923
Category	Term	Count	%	PValue	Genes	List Total	Pop Hits	Pop Total	Fold Enrichment	Bonferroni	Benjamini	FDR
GOTERM_BP_FAT	GO:0000096~sulfur amino acid metabolic process	6	0.29940119760479045	0.035898106406506786	CG6188, CG7560, PUG, EIP71CD, CG32068, CG5493	1113	14	7937	3.0562187139006545	1.0	0.3419333549358625	47.26641870888319
GOTERM_BP_FAT	GO:0006555~methionine metabolic process	4	0.19960079840319359	0.06200254446710542	CG6188, CG7560, PUG, CG32068	1113	7	7937	4.074958285200873	1.0	0.46916280914860065	67.38504329602391
GOTERM_BP_FAT	GO:0009066~aspartate family amino acid metabolic process	5	0.249500998003992	0.09675839024174311	CG6188, CG7560, GOT1, PUG, CG32068	1113	13	7937	2.7427603842698183	1.0	0.5976480644877921	83.15812579045097
GOTERM_BP_FAT	GO:0006790~sulfur metabolic process	9	0.4491017964071856	0.13687144865341425	T, CG6188, CG7560, PUG, GCLC, EIP71CD, CG32068, CG5493, ACT57B	1113	37	7937	1.7346106214030743	1.0	0.703130033851834	92.39563726956442
Annotation Cluster 72	Enrichment Score: 1.1151531753003416
Category	Term	Count	%	PValue	Genes	List Total	Pop Hits	Pop Total	Fold Enrichment	Bonferroni	Benjamini	FDR
INTERPRO	IPR000718:Peptidase M13, neprilysin	10	0.499001996007984	0.0235100675237421	CG13283, CG8550, CG42370, CG8358, NEP5, CG4725, CG13650, CG14528, NEP1, NEP3	1670	27	10196	2.2612552672432913	0.9999999999999999	0.4187493205727544	32.71128815656732
INTERPRO	IPR018497:Peptidase M13, neprilysin, C-terminal	9	0.4491017964071856	0.040522567438995086	CG8550, CG42370, CG8358, NEP5, CG4725, CG13650, CG14528, NEP1, NEP3	1670	25	10196	2.197940119760479	1.0	0.5694850219441875	49.785014222365476
INTERPRO	IPR008753:Peptidase M13	6	0.29940119760479045	0.1884394584642547	CG8358, NEP5, CG4725, CG14528, NEP1, NEP3	1670	19	10196	1.9280176489127008	1.0	0.9376048188353971	96.90996213337839
GOTERM_MF_FAT	GO:0004222~metalloendopeptidase activity	17	0.8483033932135728	0.19286997364265024	CG4096, CG3731, CG8358, CG4725, NEP5, CG4169, CG13650, CG6512, NEP1, NEP3, CG13283, CG8550, CG42370, TACE, PPN, CG14528, CG31619	1259	80	7918	1.3364376489277203	1.0	0.8198857675346967	96.64810660987455
Annotation Cluster 73	Enrichment Score: 1.0773704819175003
Category	Term	Count	%	PValue	Genes	List Total	Pop Hits	Pop Total	Fold Enrichment	Bonferroni	Benjamini	FDR
INTERPRO	IPR001304:C-type lectin	14	0.6986027944111777	0.007104225826582006	LECTIN-28C, CG3921, CG9134, FW, CG4115, CG13587, CG6055, CG9095, LECTIN-46CA, CG42296, RGN, CG13086, CG15765, CG15818	1670	39	10196	2.1916781820973434	0.999981430679269	0.2108714800926651	11.19485277677067
SMART	SM00034:CLECT	14	0.6986027944111777	0.008678735280730569	LECTIN-28C, CG3921, CG9134, FW, CG4115, CG13587, CG6055, CG9095, LECTIN-46CA, CG42296, RGN, CG13086, CG15765, CG15818	811	39	4824	2.1352556198425496	0.8797445926036149	0.16181081837921052	10.660915478139865
INTERPRO	IPR016186:C-type lectin-like	14	0.6986027944111777	0.008981499115135985	LECTIN-28C, CG3921, CG9134, FW, CG4115, CG13587, CG6055, CG9095, LECTIN-46CA, CG42296, RGN, CG13086, CG15765, CG15818	1670	40	10196	2.13688622754491	0.9999989697736349	0.24097050360266115	13.949891733687458
INTERPRO	IPR018378:C-type lectin, conserved site	6	0.29940119760479045	0.08414716845343606	CG6055, CG9095, CG9134, NEP1, CG4115, FW	1670	15	10196	2.4421556886227545	1.0	0.7567816147061711	76.86331498020785
SP_PIR_KEYWORDS	Lectin	8	0.39920159680638717	0.1881448679355046	CG6055, CG9095, CG13950, CG9134, PGANT4, PGANT2, CG4115, FW	1930	32	12980	1.6813471502590671	1.0	0.6033055820665173	94.19138246299244
GOTERM_MF_FAT	GO:0005529~sugar binding	9	0.4491017964071856	0.47655517695173355	LECTIN-28C, LECTIN-46CA, CG42296, CG13950, CG9134, HML, PGANT4, PGANT2, GFAT1	1259	47	7918	1.2042992581075829	1.0	0.9845311535266763	99.99649396823504
GOTERM_MF_FAT	GO:0005534~galactose binding	3	0.14970059880239522	0.6769085300452827	LECTIN-28C, LECTIN-46CA, CG42296	1259	14	7918	1.3476682174061048	1.0	0.9982037458621644	99.99999832485791
GOTERM_MF_FAT	GO:0048029~monosaccharide binding	3	0.14970059880239522	0.8502351426240791	LECTIN-28C, LECTIN-46CA, CG42296	1259	20	7918	0.9433677521842733	1.0	0.9999428675047409	99.99999999999145
Annotation Cluster 74	Enrichment Score: 1.068761017346095
Category	Term	Count	%	PValue	Genes	List Total	Pop Hits	Pop Total	Fold Enrichment	Bonferroni	Benjamini	FDR
GOTERM_BP_FAT	GO:0008586~imaginal disc-derived wing vein morphogenesis	12	0.5988023952095809	0.005074555739396314	EGFR, SALM, DPP, NET, VN, SOG, SALR, DALLY, HS3ST-B, GBB, RHO, SOCS36E	1113	34	7937	2.516885999682892	0.9999930672512413	0.09425166259530005	8.520140796678033
GOTERM_BP_FAT	GO:0030509~BMP signaling pathway	5	0.249500998003992	0.026899108320983467	DPP, TKV, SOG, GBB, HIW	1113	9	7937	3.961764999500849	1.0	0.28857078003003567	37.95383893686801
GOTERM_MF_FAT	GO:0008083~growth factor activity	10	0.499001996007984	0.038415486945275766	DPP, VN, CCN, ADGF-D, ADGF-C, MIPLE, SOG, PVF2, BNL, GBB	1259	30	7918	2.0963727826317182	1.0	0.39432522098164213	46.248037390615735
SP_PIR_KEYWORDS	growth factor	5	0.249500998003992	0.08960533235726688	DPP, VN, SLI, SOG, GBB	1930	12	12980	2.802245250431779	0.9999999999999922	0.4128547637739821	72.24468419085693
GOTERM_BP_FAT	GO:0007178~transmembrane receptor protein serine/threonine kinase signaling pathway	8	0.39920159680638717	0.2325144032472474	DPP, TKV, EX, SOG, DALLY, GBB, DAD, HIW	1113	36	7937	1.5847059998003394	1.0	0.8488792336303996	99.02665901435441
GOTERM_BP_FAT	GO:0007179~transforming growth factor beta receptor signaling pathway	5	0.249500998003992	0.40596515878816064	DPP, TKV, DALLY, GBB, DAD	1113	23	7937	1.5502558693698973	1.0	0.9595920735221388	99.9890151223642
KEGG_PATHWAY	dme04350:TGF-beta signaling pathway	6	0.29940119760479045	0.7443173570868779	DPP, TKV, SOG, GBB, DAD, SKPB	364	34	2054	0.9957983193277312	1.0	0.9346263861129609	99.99997175841196
Annotation Cluster 75	Enrichment Score: 1.068316138222189
Category	Term	Count	%	PValue	Genes	List Total	Pop Hits	Pop Total	Fold Enrichment	Bonferroni	Benjamini	FDR
INTERPRO	IPR014710:RmlC-like jelly roll fold	9	0.4491017964071856	0.013920811735701586	CG8417, CG8958, ELK, EPAC, CG32068, CNGL, IH, PKG21D, EAG	1670	21	10196	2.616595380667237	0.9999999995020112	0.3087944238655107	20.81991967606207
INTERPRO	IPR000595:Cyclic nucleotide-binding	8	0.39920159680638717	0.05549418004244417	CG8958, ELK, EPAC, CG33965, CNGL, IH, PKG21D, EAG	1670	22	10196	2.220141535111595	1.0	0.6685532502958149	61.354898309090856
SMART	SM00100:cNMP	8	0.39920159680638717	0.06215378291106661	CG8958, ELK, EPAC, CG33965, CNGL, IH, PKG21D, EAG	811	22	4824	2.162986212308037	0.9999998309612288	0.5077551323737788	56.39049668359708
INTERPRO	IPR003938:Potassium channel, voltage-dependent, EAG/ELK/ERG	3	0.14970059880239522	0.127800453493627	ELK, IH, EAG	1670	4	10196	4.5790419161676645	1.0	0.8710556720740364	89.74103214015034
GOTERM_MF_FAT	GO:0004690~cyclic nucleotide-dependent protein kinase activity	4	0.19960079840319359	0.2032601970276031	EPAC, IH, PKG21D, PKA-C3	1259	10	7918	2.5156473391580616	1.0	0.835315768605096	97.27028909774005
INTERPRO	IPR018488:Cyclic nucleotide-binding, conserved site	4	0.19960079840319359	0.31198870254051264	CNGL, IH, PKG21D, EAG	1670	12	10196	2.035129740518962	1.0	0.986816045833462	99.8025054674988
Annotation Cluster 76	Enrichment Score: 1.063845300995518
Category	Term	Count	%	PValue	Genes	List Total	Pop Hits	Pop Total	Fold Enrichment	Bonferroni	Benjamini	FDR
INTERPRO	IPR000859:CUB	9	0.4491017964071856	0.06174789207893939	CG13313, CG42613, CG6024, CG3921, CG34370, CG17352, CG30371, CG34402, CG32432	1670	27	10196	2.035129740518962	1.0	0.6906765123431106	65.40204661569385
SMART	SM00042:CUB	9	0.4491017964071856	0.06968350096841161	CG13313, CG42613, CG6024, CG3921, CG34370, CG17352, CG30371, CG34402, CG32432	811	27	4824	1.9827373612823673	0.9999999761622241	0.5337951674843988	60.70798997733178
INTERPRO	IPR002172:Low density lipoprotein-receptor, class A, cysteine-rich	11	0.5489021956087825	0.10672581580545532	CG31221, CG42613, CG6024, CORIN, TEQUILA, CG34370, HML, CG6739, CG17352, JEB, CG32432	1670	40	10196	1.6789820359281438	1.0	0.8248208935097692	84.7323377010535
SMART	SM00192:LDLa	11	0.5489021956087825	0.12094758871797048	CG31221, CG42613, CG6024, CORIN, TEQUILA, CG34370, HML, CG6739, CG17352, JEB, CG32432	811	40	4824	1.6357583230579529	0.9999999999999751	0.6242818663606717	81.1223229018125
Annotation Cluster 77	Enrichment Score: 1.0503870758543554
Category	Term	Count	%	PValue	Genes	List Total	Pop Hits	Pop Total	Fold Enrichment	Bonferroni	Benjamini	FDR
SP_PIR_KEYWORDS	LIM domain	10	0.499001996007984	0.0555808854783287	ZASP52, LMPT, HIL, MICAL, MLP60A, MLP84B, CG34325, AWH, TUP, LIM3	1930	34	12980	1.9780554708930205	0.9999999974472408	0.28904027765141516	54.194858285847026
INTERPRO	IPR001781:Zinc finger, LIM-type	10	0.499001996007984	0.10624944395246795	ZASP52, LMPT, HIL, MICAL, MLP60A, MLP84B, CG34325, AWH, TUP, LIM3	1670	35	10196	1.7443969204448249	1.0	0.826470664323582	84.59618456327244
SMART	SM00132:LIM	10	0.499001996007984	0.11956020338767973	ZASP52, LMPT, HIL, MICAL, MLP60A, MLP84B, CG34325, AWH, TUP, LIM3	811	35	4824	1.6994891668134577	0.9999999999999635	0.6314327626882034	80.73334877618356
Annotation Cluster 78	Enrichment Score: 1.0497113370233977
Category	Term	Count	%	PValue	Genes	List Total	Pop Hits	Pop Total	Fold Enrichment	Bonferroni	Benjamini	FDR
GOTERM_BP_FAT	GO:0007498~mesoderm development	28	1.3972055888223553	7.928426470639325E-5	NIMB2, ABD-B, HH, RHOL, CG34417, ZASP66, ABD-A, MYO61F, DPP, SLI, GOL, SLS, PRM, TWI, PDE8, PYR, MLC1, SCGDELTA, STUMPS, UP, SLP1, MESO18E, MYO31DF, HTL, JEB, BM-40-SPARC, BYN, CG4945	1113	91	7937	2.1942083074158547	0.16900881956342417	0.005594477070491877	0.13868871792813708
GOTERM_BP_FAT	GO:0007507~heart development	21	1.0479041916167664	9.013667299143959E-4	SCB, SGG, HH, ABD-B, PYR, STUMPS, HAND, SPRT, TM2, DOC2, TKV, SLP1, ACT57B, ABD-A, HTL, LEA, DPP, SLI, ROBO, SVP, TWI	1113	69	7937	2.170358217117856	0.8782323348723184	0.027325509772235135	1.5660747372410966
GOTERM_BP_FAT	GO:0001704~formation of primary germ layer	12	0.5988023952095809	0.0016483419718391584	FKH, DPP, PYR, STUMPS, SLI, SLP1, GOL, JEB, TWI, HTL, ABD-A, BYN	1113	30	7937	2.8524707996406113	0.9787639300088192	0.04430674832051107	2.8463505850752857
GOTERM_BP_FAT	GO:0001707~mesoderm formation	10	0.499001996007984	0.006694303970171029	PYR, STUMPS, SLI, SLP1, GOL, JEB, TWI, HTL, ABD-A, BYN	1113	26	7937	2.7427603842698183	0.9999998456054422	0.11447934111757008	11.092289990216154
GOTERM_BP_FAT	GO:0007509~mesoderm migration	6	0.29940119760479045	0.007310455115601867	PYR, STUMPS, SLI, JEB, HTL, BYN	1113	10	7937	4.278706199460917	0.9999999637422569	0.12001931442658553	12.052708220229869
GOTERM_BP_FAT	GO:0048332~mesoderm morphogenesis	10	0.499001996007984	0.008818592048381587	PYR, STUMPS, SLI, SLP1, GOL, JEB, TWI, HTL, ABD-A, BYN	1113	27	7937	2.6411766663338994	0.9999999989586453	0.13379195497219598	14.362389239544592
GOTERM_BP_FAT	GO:0010002~cardioblast differentiation	6	0.29940119760479045	0.026004738670084692	DPP, PYR, SVP, HTL, ABD-A, LEA	1113	13	7937	3.291312461123782	1.0	0.2829180112212657	36.94804422954003
GOTERM_BP_FAT	GO:0035295~tube development	22	1.097804391217565	0.03164081337434664	EGFR, KSR, STUMPS, HAND, CT, NOC, STY, BNL, UNPG, ABD-A, LEA, BYN, GRH, FKH, FORM3, DPP, DND, SLI, ROBO, TWI, SHOT, IF	1113	99	7937	1.5847059998003394	1.0	0.31821279666165614	43.038428451062515
GOTERM_BP_FAT	GO:0035239~tube morphogenesis	19	0.9481037924151697	0.04055969189065049	EGFR, KSR, STUMPS, CT, NOC, STY, BNL, UNPG, LEA, BYN, GRH, FKH, FORM3, DPP, DND, SLI, TWI, SHOT, IF	1113	84	7937	1.6130043212253455	1.0	0.36621333295530367	51.55581079992788
GOTERM_BP_FAT	GO:0048565~gut development	17	0.8483033932135728	0.04290650620524046	EGFR, SCB, HH, LAB, ABD-B, PYR, CT, MEX1, DRM, ABD-A, BYN, DVE, KAY, FKH, DPP, TWI, IF	1113	73	7937	1.6606850545852874	1.0	0.3789085737339386	53.58862195380443
GOTERM_BP_FAT	GO:0035051~cardiac cell differentiation	7	0.34930139720558884	0.05060569201302556	DPP, PYR, DOC2, SVP, HTL, ABD-A, LEA	1113	20	7937	2.4959119496855346	1.0	0.41523454525944703	59.70744164869044
GOTERM_BP_FAT	GO:0001763~morphogenesis of a branching structure	11	0.5489021956087825	0.06058876868859824	DPP, FORM3, DND, STUMPS, NOC, STY, TKV, BNL, SHOT, RHO, GRH	1113	42	7937	1.8676892140504002	1.0	0.4654664276924766	66.51379085019298
GOTERM_BP_FAT	GO:0007369~gastrulation	15	0.7485029940119761	0.1242191515104838	EGFR, PYR, STUMPS, SLP1, SOG, HTL, ABD-A, JEB, BYN, FKH, DPP, SLI, GOL, TWI, BTSZ	1113	72	7937	1.4856618748128183	1.0	0.6730988359612635	90.1895786120308
GOTERM_BP_FAT	GO:0008543~fibroblast growth factor receptor signaling pathway	4	0.19960079840319359	0.1916675161176441	PYR, STUMPS, BNL, HTL	1113	11	7937	2.5931552724005553	1.0	0.7986534131423487	97.58758284058973
GOTERM_BP_FAT	GO:0007442~hindgut morphogenesis	9	0.4491017964071856	0.22775546986175993	EGFR, FKH, HH, DPP, PYR, CT, DRM, TWI, BYN	1113	42	7937	1.5281093569503275	1.0	0.8438429116501296	98.9154327832192
GOTERM_BP_FAT	GO:0048619~embryonic hindgut morphogenesis	7	0.34930139720558884	0.286715947196334	EGFR, FKH, DPP, CT, DRM, TWI, BYN	1113	32	7937	1.5599449685534592	1.0	0.9017666988716017	99.72991436772597
GOTERM_BP_FAT	GO:0007513~pericardial cell differentiation	3	0.14970059880239522	0.3114267294844631	DPP, PYR, HTL	1113	8	7937	2.674191374663073	1.0	0.9199745925024592	99.85429533791513
GOTERM_BP_FAT	GO:0007439~ectodermal gut development	9	0.4491017964071856	0.31223318365343644	EGFR, FKH, HH, DPP, PYR, CT, DRM, TWI, BYN	1113	46	7937	1.3952302824329077	1.0	0.9194390419344545	99.85725368425345
GOTERM_BP_FAT	GO:0048567~ectodermal gut morphogenesis	9	0.4491017964071856	0.31223318365343644	EGFR, FKH, HH, DPP, PYR, CT, DRM, TWI, BYN	1113	46	7937	1.3952302824329077	1.0	0.9194390419344545	99.85725368425345
GOTERM_BP_FAT	GO:0048547~gut morphogenesis	9	0.4491017964071856	0.3343443040467683	EGFR, FKH, HH, DPP, PYR, CT, DRM, TWI, BYN	1113	47	7937	1.3655445317428458	1.0	0.9322601829841328	99.91943336806033
GOTERM_BP_FAT	GO:0055123~digestive system development	9	0.4491017964071856	0.35668956690666637	EGFR, FKH, HH, DPP, PYR, CT, DRM, TWI, BYN	1113	48	7937	1.3370956873315365	1.0	0.940513737722475	99.95568131990942
GOTERM_BP_FAT	GO:0048546~digestive tract morphogenesis	9	0.4491017964071856	0.35668956690666637	EGFR, FKH, HH, DPP, PYR, CT, DRM, TWI, BYN	1113	48	7937	1.3370956873315365	1.0	0.940513737722475	99.95568131990942
GOTERM_BP_FAT	GO:0007443~Malpighian tubule morphogenesis	5	0.249500998003992	0.5354134334533197	EGFR, FKH, CT, TWI, BYN	1113	27	7937	1.3205883331669497	1.0	0.9870249718447761	99.99985129623362
GOTERM_BP_FAT	GO:0007440~foregut morphogenesis	3	0.14970059880239522	0.5619596794882334	HH, DPP, DRM	1113	13	7937	1.645656230561891	1.0	0.9897263910720854	99.99994690556694
GOTERM_BP_FAT	GO:0048333~mesodermal cell differentiation	3	0.14970059880239522	0.6423588957697995	TWI, HTL, ABD-A	1113	15	7937	1.4262353998203057	1.0	0.9953512388704954	99.99999847409741
GOTERM_BP_FAT	GO:0001710~mesodermal cell fate commitment	3	0.14970059880239522	0.6423588957697995	TWI, HTL, ABD-A	1113	15	7937	1.4262353998203057	1.0	0.9953512388704954	99.99999847409741
GOTERM_BP_FAT	GO:0048598~embryonic morphogenesis	30	1.4970059880239521	0.7261161060018183	CORA, MBS, ABD-A, KAY, FKH, CG25C, DPP, 18W, SLI, GOL, TWI, TRAF4, GBB, SCB, EGFR, PYR, STUMPS, CT, CP309, TKV, SLP1, SOG, DRM, HTL, SO, JEB, BYN, SR, TUP, BTSZ	1113	226	7937	0.9466164158099373	1.0	0.9984157465733106	99.99999998570637
GOTERM_BP_FAT	GO:0001703~gastrulation with mouth forming first	4	0.19960079840319359	0.8975402562735739	DPP, SOG, TWI, BTSZ	1113	36	7937	0.7923529999001697	1.0	0.9999594786251692	100.0
GOTERM_BP_FAT	GO:0010004~gastrulation involving germ band extension	4	0.19960079840319359	0.8975402562735739	DPP, SOG, TWI, BTSZ	1113	36	7937	0.7923529999001697	1.0	0.9999594786251692	100.0
GOTERM_BP_FAT	GO:0009950~dorsal/ventral axis specification	5	0.249500998003992	0.9911860796638312	EGFR, DPP, SPN-B, SOG, TWI	1113	69	7937	0.5167519564566324	1.0	0.9999999951635888	100.0
Annotation Cluster 79	Enrichment Score: 1.0496734489829058
Category	Term	Count	%	PValue	Genes	List Total	Pop Hits	Pop Total	Fold Enrichment	Bonferroni	Benjamini	FDR
GOTERM_BP_FAT	GO:0007267~cell-cell signaling	51	2.5449101796407185	9.08902085023165E-5	SYT1, ROP, EAAT1, HH, SYT4, VN, CAC, RAB3-GEF, BETA-SPEC, FRQ1, CA-P60A, STNB, FRQ2, CG7708, PGK, CHA, UNC-13-4A, TBH, FAS2, GS2, WIT, BRP, BCHS, SHOT, CDASE, HIW, SERT, CPX, GLURIIC, SHAB, SAP47, AMPH, SER, ACE, RIM, FJ, TWI, GAD1, GBB, FUSL, SCA, SH, CANA1, TKV, PLE, SR, RTGEF, FUTSCH, GLURIIA, SVP, MTH	1113	211	7937	1.7236494168444452	0.19122804134907156	0.005878163433698735	0.15897529671552446
GOTERM_CC_FAT	GO:0045202~synapse	36	1.7964071856287425	2.303506709042785E-4	SYT1, EAAT1, SYT4, GLURIIE, RAB3-GEF, GLURIIC, GLURIIB, GLUCLALPHA, SAP47, NMDAR2, AMPH, RIM, ACE, LBM, STNB, FRQ1, FRQ2, FUSL, CG31272, SYTBETA, UNC-13-4A, CANA1, IR25A, CLUMSY, CG5621, FAS2, BRP, NTR, RDL, DOR, CG7589, GLURIIA, PHCL, BCHS, CG16700, BTSZ	745	125	4786	1.8501583892617448	0.07533914314446521	0.00488355211489333	0.3132323648974422
GOTERM_BP_FAT	GO:0019226~transmission of nerve impulse	46	2.2954091816367264	4.268357916467601E-4	ROP, SYT1, EAAT1, SYT4, CPX, RAB3-GEF, SERT, CAC, SHAB, GLURIIC, BETA-SPEC, SAP47, AMPH, MOODY, ACE, RIM, FRQ1, STNB, CA-P60A, FRQ2, INE, GAD1, FUSL, CG7708, GBB, PGK, CHA, UNC-13-4A, SH, CANA1, TKV, PLE, TBH, FAS2, RTGEF, GS2, WIT, BRP, FUTSCH, GLURIIA, SVP, BCHS, MTH, NRG, HIW, CDASE	1113	196	7937	1.6736435814217872	0.6309688936551954	0.01499066102139568	0.7445091847130492
GOTERM_BP_FAT	GO:0007268~synaptic transmission	43	2.1457085828343314	0.0013080479884468386	ROP, SYT1, EAAT1, SYT4, CPX, SERT, CAC, RAB3-GEF, SHAB, GLURIIC, BETA-SPEC, SAP47, AMPH, ACE, RIM, FRQ1, STNB, CA-P60A, FRQ2, GAD1, FUSL, CG7708, GBB, PGK, CHA, UNC-13-4A, SH, CANA1, TKV, PLE, TBH, FAS2, RTGEF, GS2, WIT, BRP, FUTSCH, GLURIIA, SVP, BCHS, MTH, HIW, CDASE	1113	189	7937	1.6224370950336808	0.9529380931510252	0.03794843955828964	2.2650642851523517
GOTERM_CC_FAT	GO:0044456~synapse part	28	1.3972055888223553	0.0038445049061036915	SYT1, SYT4, GLURIIE, RAB3-GEF, GLURIIB, GLUCLALPHA, NMDAR2, RIM, STNB, FRQ2, FUSL, CG31272, SYTBETA, UNC-13-4A, CANA1, CLUMSY, IR25A, CG5621, FAS2, NTR, BRP, RDL, CG7589, GLURIIA, PHCL, BCHS, BTSZ, CG16700	745	104	4786	1.7295818275684047	0.7300856961882833	0.047347980164540004	5.110273657155551
GOTERM_BP_FAT	GO:0050877~neurological system process	99	4.940119760479042	0.004510371112154893	SYT1, ROP, SYT4, RAB3-GEF, GR47A, OR33B, FRQ1, FRQ2, RH2, CG7708, PGK, CHA, UNC-13-4A, TBH, BRP, OBP8A, CDASE, HIW, MOB2, SERT, GLURIIC, OBP56E, MOODY, T, RIM, ACE, OBP83CD, INE, GAD1, 14-3-3EPSILON, SCB, KLG, OR49B, ATPALPHA, ATO, TKV, OBP57B, RTGEF, GLURIIA, VSG, MTH, DISCO, RHO, EAAT1, EAS, MBL, NOMPC, OBP83EF, DOA, TEQUILA, GR63A, CAC, NACP60E, BETA-SPEC, GYCALPHA99B, GR10A, ROBO, CA-P60A, ST…	1113	546	7937	1.2930156097272	0.9999739512084773	0.08843506616191765	7.607861359337154
GOTERM_BP_FAT	GO:0001505~regulation of neurotransmitter levels	23	1.1477045908183632	0.05093658666316686	ROP, SYT1, CHA, SYT4, UNC-13-4A, CANA1, RAB3-GEF, CPX, SERT, PLE, BETA-SPEC, AMPH, TBH, ACE, RIM, BRP, STNB, FRQ1, FRQ2, GAD1, MTH, CG7708, CDASE	1113	110	7937	1.4910642816303192	1.0	0.41594876039275663	59.95254970914805
INTERPRO	IPR001565:Synaptotagmin	4	0.19960079840319359	0.05939760985884968	SYT1, SYT4, SYTBETA, BTSZ	1670	6	10196	4.070259481037924	1.0	0.684988069642495	63.93018864058577
INTERPRO	IPR018029:C2 membrane targeting protein	10	0.499001996007984	0.06605009130761996	SYT1, RIM, SYT4, SYTBETA, MCTP, UNC-13-4A, CG10737, SYT12, PSGEF, BTSZ	1670	32	10196	1.907934131736527	1.0	0.6947121617561349	67.95114325237957
GOTERM_BP_FAT	GO:0006836~neurotransmitter transport	25	1.2475049900199602	0.06934063726052142	SYT1, ROP, SYT4, SERT, RAB3-GEF, CPX, CG15279, BETA-SPEC, AMPH, RIM, CG1698, STNB, FRQ1, FRQ2, INE, UNC-13-4A, CG5549, CANA1, CG13796, CG13794, CG13795, BRP, MTH, CDASE, CG8850	1113	126	7937	1.414916071250303	1.0	0.5015519165880237	71.57423783463868
GOTERM_CC_FAT	GO:0030139~endocytic vesicle	4	0.19960079840319359	0.11437685010208054	HH, COMM, STNB, PTC	745	8	4786	3.2120805369127514	1.0	0.5412277886565495	80.87308856280846
INTERPRO	IPR000008:C2 calcium-dependent membrane targeting	11	0.5489021956087825	0.13737306932135313	RHOGAP100F, SYT1, RIM, SYT4, SYTBETA, MCTP, UNC-13-4A, CG10737, SYT12, PSGEF, BTSZ	1670	42	10196	1.599030510407756	1.0	0.8835680882365176	91.46328699939478
SMART	SM00239:C2	11	0.5489021956087825	0.15464595541792875	RHOGAP100F, SYT1, RIM, SYT4, SYTBETA, MCTP, UNC-13-4A, CG10737, SYT12, PSGEF, BTSZ	811	42	4824	1.5578650695790028	1.0	0.6682420760185833	88.61329989189257
GOTERM_CC_FAT	GO:0008021~synaptic vesicle	12	0.5988023952095809	0.20851526665307477	CG31272, SYT1, RIM, SYT4, SYTBETA, UNC-13-4A, CANA1, STNB, FRQ2, RAB3-GEF, CG16700, BTSZ	745	54	4786	1.4275913497390007	1.0	0.7169180795454637	95.8599373249898
PIR_SUPERFAMILY	PIRSF002385:B/K protein/synaptotagmin	3	0.14970059880239522	0.26997581413053284	SYT1, SYT4, SYTBETA	441	6	2596	2.9433106575963714	1.0	0.9991246717635724	98.66766519707907
GOTERM_CC_FAT	GO:0030136~clathrin-coated vesicle	12	0.5988023952095809	0.30466442161117707	CG31272, SYT1, RIM, SYT4, SYTBETA, UNC-13-4A, CANA1, STNB, FRQ2, RAB3-GEF, CG16700, BTSZ	745	59	4786	1.3066090319645092	1.0	0.8287952113931656	99.29037405579253
GOTERM_CC_FAT	GO:0031982~vesicle	20	0.998003992015968	0.36108745771018846	CG31272, SYT1, ROP, HH, SYT4, SYTBETA, UNC-13-4A, CANA1, SPRT, RAB3-GEF, PTC, RIM, COMM, VSG, ROBO, STNB, FRQ2, CG16700, HIW, BTSZ	745	111	4786	1.157506499788379	1.0	0.8758814419819214	99.77585320110174
GOTERM_CC_FAT	GO:0031988~membrane-bounded vesicle	18	0.8982035928143712	0.417930950243281	CG31272, SYT1, ROP, HH, SYT4, UNC-13-4A, SYTBETA, CANA1, SPRT, RAB3-GEF, PTC, RIM, COMM, STNB, FRQ2, CG16700, HIW, BTSZ	745	102	4786	1.1336754836162652	1.0	0.9083304505301121	99.93698256338739
GOTERM_CC_FAT	GO:0016023~cytoplasmic membrane-bounded vesicle	17	0.8483033932135728	0.4578719778296012	CG31272, SYT1, HH, SYT4, UNC-13-4A, SYTBETA, CANA1, SPRT, RAB3-GEF, PTC, RIM, COMM, STNB, FRQ2, HIW, BTSZ, CG16700	745	98	4786	1.1143952883166688	1.0	0.9185710775043102	99.97606453059552
GOTERM_BP_FAT	GO:0007269~neurotransmitter secretion	16	0.7984031936127743	0.4626461192917204	ROP, SYT1, SYT4, UNC-13-4A, CANA1, RAB3-GEF, CPX, BETA-SPEC, AMPH, RIM, BRP, STNB, FRQ1, FRQ2, MTH, CDASE	1113	102	7937	1.1186159998590632	1.0	0.9755008554413633	99.99810125072968
GOTERM_CC_FAT	GO:0031410~cytoplasmic vesicle	18	0.8982035928143712	0.46878997328139177	CG31272, SYT1, HH, SYT4, UNC-13-4A, SYTBETA, CANA1, SPRT, RAB3-GEF, PTC, RIM, COMM, VSG, STNB, FRQ2, HIW, BTSZ, CG16700	745	105	4786	1.1012847555129432	1.0	0.9203721379476356	99.98185653309267
GOTERM_BP_FAT	GO:0003001~generation of a signal involved in cell-cell signaling	16	0.7984031936127743	0.47868106863061216	ROP, SYT1, SYT4, UNC-13-4A, CANA1, RAB3-GEF, CPX, BETA-SPEC, AMPH, RIM, BRP, STNB, FRQ1, FRQ2, MTH, CDASE	1113	103	7937	1.1077556503458685	1.0	0.978107612555738	99.99888270241495
GOTERM_BP_FAT	GO:0016079~synaptic vesicle exocytosis	9	0.4491017964071856	0.49136782614469154	ROP, SYT1, RIM, SYT4, UNC-13-4A, STNB, CPX, MTH, CDASE	1113	54	7937	1.1885294998502547	1.0	0.9808646266584097	99.99927409219805
GOTERM_BP_FAT	GO:0006887~exocytosis	10	0.499001996007984	0.6081266934657608	ROP, SYT1, RIM, SYT4, UNC-13-4A, STNB, CPX, MTH, AMPH, CDASE	1113	67	7937	1.0643547759853027	1.0	0.9932999831510485	99.99999244200568
GOTERM_BP_FAT	GO:0048489~synaptic vesicle transport	13	0.6487025948103792	0.6202227528226169	SYT1, ROP, UNC-13-4A, SYT4, CPX, AMPH, APLIP1, RIM, STNB, MTH, UNC-104, CDASE, BTSZ	1113	90	7937	1.0300588998702207	1.0	0.9940612324546926	99.99999563425223
GOTERM_CC_FAT	GO:0030135~coated vesicle	12	0.5988023952095809	0.6513761297996621	CG31272, SYT1, RIM, SYT4, SYTBETA, UNC-13-4A, CANA1, STNB, FRQ2, RAB3-GEF, CG16700, BTSZ	745	76	4786	1.0143412221829744	1.0	0.9731899774512042	99.99994140061683
GOTERM_BP_FAT	GO:0016192~vesicle-mediated transport	53	2.6447105788423153	0.683575669560463	SYT1, ROP, HN, SYT4, CCT1, RAB3-GEF, CG5946, STNB, FRQ2, PROS, UNC-13-4A, CG5853, CG7365, TIG, EX, CG9527, CG4615, DOR, CG14606, CDASE, KRT95D, BTSZ, CAUP, CG7368, SERT, CPX, BLW, PXN, LERP, AMPH, RIM, COMM, EIP93F, CG12071, ACT88F, TRAF4, SCB, PDH, CANA1, SOB, EATER, CG30427, SR, CALPA, FZ2, HR38, APLIP1, CG31345, CG7589, PGRP-LC, MTH, UNC-104, CG13284	1113	391	7937	0.9666301303129947	1.0	0.9971669826970411	99.99999982106107
GOTERM_BP_FAT	GO:0046903~secretion	17	0.8483033932135728	0.6915372894706667	ROP, SYT1, SYT4, UNC-13-4A, CANA1, RAB3-GEF, CPX, BETA-SPEC, AMPH, RIM, BRP, STNB, FRQ1, FRQ2, MTH, CAPAR, CDASE	1113	125	7937	0.9698400718778077	1.0	0.9974464266435474	99.99999988545288
GOTERM_BP_FAT	GO:0032940~secretion by cell	16	0.7984031936127743	0.6985979589370211	ROP, SYT1, SYT4, UNC-13-4A, CANA1, RAB3-GEF, CPX, BETA-SPEC, AMPH, RIM, BRP, STNB, FRQ1, FRQ2, MTH, CDASE	1113	118	7937	0.9669392541154613	1.0	0.9976689788452752	99.99999992362432
GOTERM_BP_FAT	GO:0048488~synaptic vesicle endocytosis	3	0.14970059880239522	0.9662413231138651	SYT1, STNB, AMPH	1113	35	7937	0.611243742780131	1.0	0.9999993727556906	100.0
Annotation Cluster 80	Enrichment Score: 1.0467997220375866
Category	Term	Count	%	PValue	Genes	List Total	Pop Hits	Pop Total	Fold Enrichment	Bonferroni	Benjamini	FDR
GOTERM_BP_FAT	GO:0044057~regulation of system process	10	0.499001996007984	0.040092989635941365	EAAT1, SH, KCNQ, BRP, RDL, SHAB, CAPA, BETA-SPEC, EAG, AMPH	1113	34	7937	2.097404999735743	1.0	0.364169012099711	51.14167188863722
GOTERM_BP_FAT	GO:0050803~regulation of synapse structure and activity	11	0.5489021956087825	0.04511530589313578	SYT1, FAS2, RTGEF, SH, FUTSCH, TKV, CAC, SHAB, BCHS, BETA-SPEC, HIW	1113	40	7937	1.96107367475292	1.0	0.3914943182288392	55.42818145663071
GOTERM_BP_FAT	GO:0031644~regulation of neurological system process	5	0.249500998003992	0.14775301347952072	SH, BRP, RDL, SHAB, BETA-SPEC	1113	15	7937	2.3770589997005094	1.0	0.726441673050461	93.91002618046247
GOTERM_BP_FAT	GO:0050804~regulation of synaptic transmission	5	0.249500998003992	0.14775301347952072	SH, BRP, RDL, SHAB, BETA-SPEC	1113	15	7937	2.3770589997005094	1.0	0.726441673050461	93.91002618046247
GOTERM_BP_FAT	GO:0051969~regulation of transmission of nerve impulse	5	0.249500998003992	0.14775301347952072	SH, BRP, RDL, SHAB, BETA-SPEC	1113	15	7937	2.3770589997005094	1.0	0.726441673050461	93.91002618046247
Annotation Cluster 81	Enrichment Score: 1.0413844561620802
Category	Term	Count	%	PValue	Genes	List Total	Pop Hits	Pop Total	Fold Enrichment	Bonferroni	Benjamini	FDR
INTERPRO	IPR006210:EGF-like	22	1.097804391217565	0.003146186521727814	NIMB2, NIMB1, NIMC2, SP2353, NIMB5, NIMC4, HML, VN, NIMB4, EATER, CG9572, SHF, SER, NAHODA, FT, EYS, TSP, SLI, CADN, TEN-A, NRX-1, CG7381	1670	70	10196	1.918836612489307	0.9918923835019094	0.11341101779536722	5.112154118229917
SMART	SM00181:EGF	22	1.097804391217565	0.0041486053514934495	NIMB2, NIMB1, NIMC2, SP2353, NIMB5, NIMC4, HML, VN, NIMB4, EATER, CG9572, SHF, SER, NAHODA, FT, EYS, TSP, SLI, CADN, TEN-A, NRX-1, CG7381	811	70	4824	1.8694380834948034	0.6358567808510025	0.08774625057913332	5.2345320265098305
INTERPRO	IPR013032:EGF-like region, conserved site	27	1.347305389221557	0.007991093065777971	NIMB2, NIMB1, SP2353, NIMB5, VN, NIMB4, SHF, SER, CV-2, FT, SLI, NIMC2, NIMC4, HML, KN, EATER, RCD2, CG9572, NETA, CG13654, NETB, NAHODA, EYS, TSP, CADN, TEN-A, CG7381	1670	99	10196	1.6651061513336964	0.9999952598361868	0.2213492227655871	12.506569479385965
UP_SEQ_FEATURE	domain:EGF-like 4	5	0.249500998003992	0.027031479360301112	SER, FT, EYS, SLI, SHF	419	9	2975	3.9445770352691594	0.9999999999999962	0.694615073717159	35.82606264713032
INTERPRO	IPR013111:EGF, extracellular	8	0.39920159680638717	0.03385375847454137	SER, NIMB1, NAHODA, EYS, CADN, HML, TEN-A, SHF	1670	20	10196	2.4421556886227545	1.0	0.518522012603852	43.645850771438134
UP_SEQ_FEATURE	domain:EGF-like 1	6	0.29940119760479045	0.03606796756128157	SER, FT, EYS, CADN, SLI, SHF	419	14	2975	3.0429594272076375	1.0	0.7512529862939953	44.82223787864731
INTERPRO	IPR001791:Laminin G	7	0.34930139720558884	0.04651845622016734	FT, EYS, SP2353, CADN, SLI, KON, NRX-1	1670	17	10196	2.513983797111659	1.0	0.606691724235551	54.76263814243176
SMART	SM00282:LamG	7	0.34930139720558884	0.05168999336587659	FT, EYS, SP2353, CADN, SLI, KON, NRX-1	811	17	4824	2.4492637992311597	0.9999974942889435	0.4588939022268813	49.661422281205795
INTERPRO	IPR000742:EGF-like, type 3	15	0.7485029940119761	0.06376996928841028	SP2353, HML, VN, CG9572, SHF, CG13654, SER, NAHODA, FT, EYS, TSP, SLI, CADN, TEN-A, NRX-1	1670	56	10196	1.6353721129170231	1.0	0.6941140234896777	66.6229999692531
UP_SEQ_FEATURE	domain:EGF-like 2	5	0.249500998003992	0.07539114744413852	SER, FT, CADN, SLI, SHF	419	12	2975	2.9584327764518696	1.0	0.9337515370303057	71.88272956567113
UP_SEQ_FEATURE	domain:EGF-like 5; calcium-binding	3	0.14970059880239522	0.0973064773504635	SER, EYS, SLI	419	4	2975	5.325178997613365	1.0	0.9681440192259161	80.93026565174654
SP_PIR_KEYWORDS	egf-like domain	12	0.5988023952095809	0.12661987770434088	SER, NAHODA, FT, EYS, TSP, SP2353, VN, CADN, SLI, TEN-A, NRX-1, SHF	1930	51	12980	1.5824443767144163	1.0	0.4928173473463354	84.25204395436768
INTERPRO	IPR012680:Laminin G, subdomain 2	6	0.29940119760479045	0.13161435148674994	FT, EYS, SP2353, CADN, KON, NRX-1	1670	17	10196	2.1548432546671363	1.0	0.8742386440366177	90.46303359752638
UP_SEQ_FEATURE	domain:EGF-like 3	4	0.19960079840319359	0.1554642633482389	SER, FT, CADN, SHF	419	10	2975	2.840095465393795	1.0	0.9904794875994267	93.51084472175478
INTERPRO	IPR013320:Concanavalin A-like lectin/glucanase, subgroup	9	0.4491017964071856	0.18129256224344675	FT, EYS, TSP, SP2353, CG13950, CADN, SLI, KON, NRX-1	1670	34	10196	1.6161324410003524	1.0	0.936298372795848	96.42419751845526
INTERPRO	IPR006209:EGF	10	0.499001996007984	0.19722195192915346	SER, FT, EYS, SP2353, VN, CADN, SLI, TEN-A, NRX-1, SHF	1670	40	10196	1.5263473053892218	1.0	0.943241176532357	97.42205679848155
UP_SEQ_FEATURE	domain:Laminin G-like 2	3	0.14970059880239522	0.31269325489142413	FT, EYS, CADN	419	8	2975	2.6625894988066827	1.0	0.9998112128853216	99.76879038953003
UP_SEQ_FEATURE	domain:Laminin G-like 1	3	0.14970059880239522	0.31269325489142413	FT, EYS, CADN	419	8	2975	2.6625894988066827	1.0	0.9998112128853216	99.76879038953003
INTERPRO	IPR018097:EGF-like calcium-binding, conserved site	5	0.249500998003992	0.7473272869803778	SER, EYS, TSP, SLI, TEH4	1670	30	10196	1.017564870259481	1.0	0.9999934969040146	99.99999998875178
INTERPRO	IPR000152:EGF-type aspartate/asparagine hydroxylation conserved site	5	0.249500998003992	0.7707099612062553	SER, EYS, TSP, CADN, SLI	1670	31	10196	0.9847401970253044	1.0	0.9999965322493648	99.99999999776749
INTERPRO	IPR001881:EGF-like calcium-binding	5	0.249500998003992	0.7707099612062553	SER, EYS, TSP, CADN, SLI	1670	31	10196	0.9847401970253044	1.0	0.9999965322493648	99.99999999776749
SMART	SM00179:EGF_CA	5	0.249500998003992	0.7892961185585083	SER, EYS, TSP, CADN, SLI	811	31	4824	0.9593890457817906	1.0	0.9939870604046561	99.99999982088836
Annotation Cluster 82	Enrichment Score: 1.0360958260302233
Category	Term	Count	%	PValue	Genes	List Total	Pop Hits	Pop Total	Fold Enrichment	Bonferroni	Benjamini	FDR
GOTERM_BP_FAT	GO:0035152~regulation of tube architecture, open tracheal system	14	0.6986027944111777	0.0013452315026377534	EGFR, ATPALPHA, KNI, CORA, BNL, GRH, BLIMP-1, FAS2, DPP, NRV2, SHOT, IF, NRG, RHO	1113	38	7937	2.627275736511089	0.9568567894502373	0.038062030675878655	2.3287399564987488
GOTERM_BP_FAT	GO:0042063~gliogenesis	15	0.7485029940119761	0.004813807688375098	HH, VND, CORA, SO, HTL, UNC-5, MOODY, SLI, DR, NRV2, WRAPPER, INE, PROS, EAG, NRG	1113	48	7937	2.2284928122192276	0.99998721684499	0.0918106733160341	8.099575183453467
GOTERM_BP_FAT	GO:0035151~regulation of tube size, open tracheal system	8	0.39920159680638717	0.015282123615529065	FAS2, DPP, KNI, ATPALPHA, NRV2, CORA, NRG, GRH	1113	20	7937	2.852470799640611	0.9999999999999998	0.20240847251760163	23.628753332825305
GOTERM_BP_FAT	GO:0035150~regulation of tube size	8	0.39920159680638717	0.03319318512576161	FAS2, DPP, KNI, ATPALPHA, NRV2, CORA, NRG, GRH	1113	23	7937	2.4804093909918357	1.0	0.3270528820954617	44.61583593322577
GOTERM_BP_FAT	GO:0021782~glial cell development	6	0.29940119760479045	0.06179149502171456	MOODY, DR, VND, NRV2, CORA, NRG	1113	16	7937	2.674191374663073	1.0	0.46940667611267894	67.25635348789851
GOTERM_BP_FAT	GO:0010001~glial cell differentiation	7	0.34930139720558884	0.06276124711471304	MOODY, DR, VND, NRV2, CORA, PROS, NRG	1113	21	7937	2.3770589997005094	1.0	0.4719688874818637	67.84374321450717
GOTERM_BP_FAT	GO:0007043~cell-cell junction assembly	8	0.39920159680638717	0.10083606829413166	MOODY, KST, ATPALPHA, NRV2, CORA, NRG, BTSZ, SHAKB	1113	29	7937	1.967221241131456	1.0	0.6094120317266245	84.44056000750957
GOTERM_BP_FAT	GO:0034329~cell junction assembly	8	0.39920159680638717	0.11645359846915161	MOODY, KST, ATPALPHA, NRV2, CORA, NRG, BTSZ, SHAKB	1113	30	7937	1.9016471997604074	1.0	0.6545359986667715	88.55023115737575
GOTERM_BP_FAT	GO:0043297~apical junction assembly	7	0.34930139720558884	0.1673361780154038	MOODY, KST, ATPALPHA, NRV2, CORA, NRG, BTSZ	1113	27	7937	1.8488236664337294	1.0	0.7630064667134058	95.94586195310471
GOTERM_BP_FAT	GO:0019991~septate junction assembly	5	0.249500998003992	0.206740025105725	MOODY, ATPALPHA, NRV2, CORA, NRG	1113	17	7937	2.097404999735743	1.0	0.8174290268840383	98.26473492396492
GOTERM_BP_FAT	GO:0045216~cell-cell junction organization	8	0.39920159680638717	0.21089333166379884	MOODY, KST, ATPALPHA, NRV2, CORA, NRG, BTSZ, SHAKB	1113	35	7937	1.6299833140803492	1.0	0.8224125959997464	98.41707760985338
GOTERM_BP_FAT	GO:0034330~cell junction organization	8	0.39920159680638717	0.2325144032472474	MOODY, KST, ATPALPHA, NRV2, CORA, NRG, BTSZ, SHAKB	1113	36	7937	1.5847059998003394	1.0	0.8488792336303996	99.02665901435441
GOTERM_CC_FAT	GO:0016327~apicolateral plasma membrane	10	0.499001996007984	0.2577080549723082	FAS3, ALPHA-CATENIN-RELATED, KST, ATPALPHA, EX, NRV2, CORA, BETA-SPEC, NRG, SHROOM	745	45	4786	1.4275913497390007	1.0	0.7845909960812704	98.27214305281898
GOTERM_CC_FAT	GO:0070160~occluding junction	6	0.29940119760479045	0.37952005933670374	FAS3, ATPALPHA, NRV2, CORA, NRG, SHROOM	745	26	4786	1.4824987093443471	1.0	0.8883990165903363	99.8495473429028
GOTERM_CC_FAT	GO:0005918~septate junction	5	0.249500998003992	0.41654491536571836	FAS3, ATPALPHA, NRV2, CORA, NRG	745	21	4786	1.5295621604346437	1.0	0.9102176167471143	99.93490810812882
GOTERM_CC_FAT	GO:0043296~apical junction complex	8	0.39920159680638717	0.45850919109136357	FAS3, ALPHA-CATENIN-RELATED, ATPALPHA, EX, NRV2, CORA, NRG, SHROOM	745	41	4786	1.253494843673269	1.0	0.9165015873869564	99.97644482095569
GOTERM_CC_FAT	GO:0005911~cell-cell junction	10	0.499001996007984	0.5135275420044505	FAS3, ALPHA-CATENIN-RELATED, CADN, ATPALPHA, EX, NRV2, CORA, NRG, SHROOM, SHAKB	745	56	4786	1.1471716203259827	1.0	0.9342681827657235	99.99452467622905
Annotation Cluster 83	Enrichment Score: 1.0224852663197215
Category	Term	Count	%	PValue	Genes	List Total	Pop Hits	Pop Total	Fold Enrichment	Bonferroni	Benjamini	FDR
GOTERM_BP_FAT	GO:0048634~regulation of muscle development	14	0.6986027944111777	2.800186229096489E-4	ABD-B, TKV, MLP60A, CAC, ABD-A, HBS, BETA-SPEC, FAS2, FUTSCH, KIRRE, NAU, TWI, RST, HIW	1113	33	7937	3.025347817800648	0.4800044607261438	0.011609495180890828	0.489014709074298
GOTERM_BP_FAT	GO:0016202~regulation of striated muscle tissue development	13	0.6487025948103792	4.0607825094226245E-4	ABD-B, TKV, MLP60A, CAC, HBS, BETA-SPEC, FAS2, FUTSCH, KIRRE, NAU, TWI, RST, HIW	1113	30	7937	3.0901766996106623	0.6126339968466987	0.014484616725212174	0.708424034086097
GOTERM_BP_FAT	GO:0048638~regulation of developmental growth	12	0.5988023952095809	0.01859981443573074	DSX, FAS2, FT, DPP, FUTSCH, TKV, CAC, EX, DALLY, SHOT, BETA-SPEC, HIW	1113	40	7937	2.1393530997304584	1.0	0.23209837900442043	28.009622514065956
GOTERM_BP_FAT	GO:0050803~regulation of synapse structure and activity	11	0.5489021956087825	0.04511530589313578	SYT1, FAS2, RTGEF, SH, FUTSCH, TKV, CAC, SHAB, BCHS, BETA-SPEC, HIW	1113	40	7937	1.96107367475292	1.0	0.3914943182288392	55.42818145663071
GOTERM_BP_FAT	GO:0050807~regulation of synapse organization	8	0.39920159680638717	0.10083606829413166	FAS2, RTGEF, FUTSCH, TKV, CAC, BCHS, BETA-SPEC, HIW	1113	29	7937	1.967221241131456	1.0	0.6094120317266245	84.44056000750957
GOTERM_BP_FAT	GO:0048641~regulation of skeletal muscle tissue development	6	0.29940119760479045	0.18573721537837196	FAS2, FUTSCH, TKV, CAC, BETA-SPEC, HIW	1113	22	7937	1.9448664543004166	1.0	0.7925864727696242	97.25830003135259
GOTERM_BP_FAT	GO:0051153~regulation of striated muscle cell differentiation	6	0.29940119760479045	0.18573721537837196	FAS2, FUTSCH, TKV, CAC, BETA-SPEC, HIW	1113	22	7937	1.9448664543004166	1.0	0.7925864727696242	97.25830003135259
GOTERM_BP_FAT	GO:0051147~regulation of muscle cell differentiation	6	0.29940119760479045	0.18573721537837196	FAS2, FUTSCH, TKV, CAC, BETA-SPEC, HIW	1113	22	7937	1.9448664543004166	1.0	0.7925864727696242	97.25830003135259
GOTERM_BP_FAT	GO:0008582~regulation of synaptic growth at neuromuscular junction	6	0.29940119760479045	0.18573721537837196	FAS2, FUTSCH, TKV, CAC, BETA-SPEC, HIW	1113	22	7937	1.9448664543004166	1.0	0.7925864727696242	97.25830003135259
GOTERM_BP_FAT	GO:0048742~regulation of skeletal muscle fiber development	6	0.29940119760479045	0.18573721537837196	FAS2, FUTSCH, TKV, CAC, BETA-SPEC, HIW	1113	22	7937	1.9448664543004166	1.0	0.7925864727696242	97.25830003135259
GOTERM_BP_FAT	GO:0051960~regulation of nervous system development	17	0.8483033932135728	0.1862470134245776	TINC, TKV, STY, CAC, MBS, HS3ST-B, UNPG, BETA-SPEC, HAM, FAS2, SS, FUTSCH, SEV, CADN, PROS, SHOT, HIW	1113	90	7937	1.3470000998302885	1.0	0.7925114422652384	97.28819165119508
GOTERM_BP_FAT	GO:0051963~regulation of synaptogenesis	6	0.29940119760479045	0.21184025211785681	FAS2, FUTSCH, TKV, CAC, BETA-SPEC, HIW	1113	23	7937	1.8603070432438769	1.0	0.8230065282479029	98.4499991773071
GOTERM_BP_FAT	GO:0040008~regulation of growth	18	0.8982035928143712	0.2699801028245845	HH, FOXO, TKV, EX, CAC, SOG, BETA-SPEC, DSX, FAS2, FT, DPP, FUTSCH, SNPF, THOR, DALLY, SHOT, HIW, BTSZ	1113	103	7937	1.246225106639102	1.0	0.8884621054811408	99.5946731696465
GOTERM_BP_FAT	GO:0060284~regulation of cell development	20	0.998003992015968	0.4733951814642387	EGFR, ROP, SYT1, TINC, TKV, STY, CAC, MBS, HS3ST-B, BETA-SPEC, HAM, KLU, FAS2, SS, FUTSCH, SEV, CADN, PROS, SHOT, HIW	1113	131	7937	1.0887293128399278	1.0	0.9769918446606676	99.99866690878218
GOTERM_BP_FAT	GO:0048640~negative regulation of developmental growth	3	0.14970059880239522	0.6037027843164167	FT, EX, HIW	1113	14	7937	1.5281093569503272	1.0	0.9930457424889323	99.99999080091374
GOTERM_BP_FAT	GO:0045926~negative regulation of growth	4	0.19960079840319359	0.7932633418000468	FT, FOXO, EX, HIW	1113	29	7937	0.983610620565728	1.0	0.9994532928138292	99.99999999989599
GOTERM_BP_FAT	GO:0044087~regulation of cellular component biogenesis	10	0.499001996007984	0.8074521537533856	TAF1, ROP, SYT1, FAS2, FUTSCH, TKV, CAC, KON, BETA-SPEC, HIW	1113	80	7937	0.891397124887691	1.0	0.9995782588027582	99.99999999997003
Annotation Cluster 84	Enrichment Score: 1.0151460034587294
Category	Term	Count	%	PValue	Genes	List Total	Pop Hits	Pop Total	Fold Enrichment	Bonferroni	Benjamini	FDR
GOTERM_BP_FAT	GO:0042594~response to starvation	5	0.249500998003992	0.05600643938126139	REL, GLAZ, TO, THOR, MTH	1113	11	7937	3.2414440905006945	1.0	0.4415538016962327	63.53661505227402
GOTERM_BP_FAT	GO:0031667~response to nutrient levels	7	0.34930139720558884	0.12681248505953316	PDP1, SH, REL, GLAZ, TO, THOR, MTH	1113	25	7937	1.9967295597484278	1.0	0.6759391820760053	90.6858388159841
GOTERM_BP_FAT	GO:0009991~response to extracellular stimulus	7	0.34930139720558884	0.12681248505953316	PDP1, SH, REL, GLAZ, TO, THOR, MTH	1113	25	7937	1.9967295597484278	1.0	0.6759391820760053	90.6858388159841
Annotation Cluster 85	Enrichment Score: 1.0111934124544664
Category	Term	Count	%	PValue	Genes	List Total	Pop Hits	Pop Total	Fold Enrichment	Bonferroni	Benjamini	FDR
GOTERM_CC_FAT	GO:0030424~axon	10	0.499001996007984	0.013079474673522268	ROP, FAS2, EAAT1, MICAL, SERT, BCHS, CDK5ALPHA, NA, BETA-SPEC, FUSL	745	26	4786	2.470831182240578	0.9886252562588443	0.1233589315845478	16.41359132090464
GOTERM_CC_FAT	GO:0043005~neuron projection	13	0.6487025948103792	0.03209703696889552	ROP, EAAT1, SERT, BETA-SPEC, SLO, MTT, FAS2, MICAL, TIMP, CDK5ALPHA, BCHS, NA, FUSL	745	44	4786	1.8980475899938984	0.9999847658375316	0.2421723190555286	35.87018302896811
GOTERM_CC_FAT	GO:0043679~nerve terminal	6	0.29940119760479045	0.06989030523602176	ROP, EAAT1, MICAL, SERT, NA, FUSL	745	15	4786	2.5696644295302016	0.9999999999799729	0.4146353628105468	62.717638247836085
GOTERM_CC_FAT	GO:0033267~axon part	6	0.29940119760479045	0.06989030523602176	ROP, EAAT1, MICAL, SERT, NA, FUSL	745	15	4786	2.5696644295302016	0.9999999999799729	0.4146353628105468	62.717638247836085
GOTERM_CC_FAT	GO:0043195~terminal button	4	0.19960079840319359	0.2377639861601248	ROP, EAAT1, MICAL, FUSL	745	11	4786	2.3360585723001828	1.0	0.7583219557012704	97.52078988115834
GOTERM_CC_FAT	GO:0042995~cell projection	21	1.0479041916167664	0.26976012599322574	ROP, NHA1, EAAT1, NHA2, DHC93AB, IR25A, CG9492, TPNC73F, SERT, BETA-SPEC, TPNC47D, SLO, MTT, FAS2, MICAL, ARR2, TIMP, NA, CDK5ALPHA, BCHS, FUSL	745	111	4786	1.2153818247777979	1.0	0.7971670164995545	98.61740244458093
GOTERM_CC_FAT	GO:0044463~cell projection part	8	0.39920159680638717	0.634794515321746	ROP, EAAT1, MICAL, DHC93AB, CG9492, SERT, NA, FUSL	745	48	4786	1.0706935123042505	1.0	0.9696420644461146	99.99988966752409
Annotation Cluster 86	Enrichment Score: 1.0102025139805844
Category	Term	Count	%	PValue	Genes	List Total	Pop Hits	Pop Total	Fold Enrichment	Bonferroni	Benjamini	FDR
INTERPRO	IPR005828:General substrate transporter	13	0.6487025948103792	0.004343097509530495	CG9317, CG42269, CG4607, CG8925, CG15553, CG17930, CG1208, CG4797, CG31100, CG8249, CG14606, SUT2, CG1213	1670	33	10196	2.405153329704228	0.9987068908973791	0.14644913110156077	6.991665564885241
INTERPRO	IPR005829:Sugar transporter, conserved site	13	0.6487025948103792	0.0821525421401833	CG5078, CG4607, CG8925, CG6006, CG31414, CG1208, CG4797, CG31100, CG15096, CG8249, CG14606, CG3168, CG1213	1670	48	10196	1.6535429141716567	1.0	0.7517880145416868	76.00975251940218
GOTERM_MF_FAT	GO:0015145~monosaccharide transmembrane transporter activity	7	0.34930139720558884	0.12348765885761653	CG1208, CG4797, CG31100, CG8249, CG14606, SUT2, CG1213	1259	22	7918	2.0010831106939126	1.0	0.6876139572062892	87.61603202413795
GOTERM_MF_FAT	GO:0015149~hexose transmembrane transporter activity	6	0.29940119760479045	0.1722417150213893	CG1208, CG4797, CG8249, CG14606, SUT2, CG1213	1259	19	7918	1.9860373730195229	1.0	0.792732956213038	94.99989696726882
INTERPRO	IPR003663:Sugar/inositol transporter	5	0.249500998003992	0.18476633346628055	CG1208, CG4607, CG8249, SUT2, CG1213	1670	14	10196	2.180496150556031	1.0	0.9383923772898527	96.66863311268162
GOTERM_MF_FAT	GO:0005355~glucose transmembrane transporter activity	5	0.249500998003992	0.24175841947890825	CG1208, CG4797, CG8249, SUT2, CG1213	1259	16	7918	1.9653494837172356	1.0	0.8812567683599616	98.75475506049085
GOTERM_MF_FAT	GO:0051119~sugar transmembrane transporter activity	7	0.34930139720558884	0.25026232128136083	CG1208, CG4797, CG31100, CG8249, CG14606, SUT2, CG1213	1259	27	7918	1.6305121642691143	1.0	0.8856750836806339	98.95857073199431
Annotation Cluster 87	Enrichment Score: 0.9850799485423892
Category	Term	Count	%	PValue	Genes	List Total	Pop Hits	Pop Total	Fold Enrichment	Bonferroni	Benjamini	FDR
KEGG_PATHWAY	dme00250:Alanine, aspartate and glutamate metabolism	11	0.5489021956087825	0.016909677130068686	NEMY, CG9674, GS2, GOT1, CG11236, B, CG1315, GAD1, GDH, GFAT1, PRAT2	364	28	2054	2.2168367346938775	0.8120011170606294	0.10543819492069972	17.18582833641036
INTERPRO	IPR017932:Glutamine amidotransferase, type II	3	0.14970059880239522	0.2560427125455568	CG9674, GFAT1, PRAT2	1670	6	10196	3.0526946107784427	1.0	0.973096871885186	99.27397924241151
INTERPRO	IPR000583:Glutamine amidotransferase, class-II	3	0.14970059880239522	0.2560427125455568	CG9674, GFAT1, PRAT2	1670	6	10196	3.0526946107784427	1.0	0.973096871885186	99.27397924241151
Annotation Cluster 88	Enrichment Score: 0.9756468263089844
Category	Term	Count	%	PValue	Genes	List Total	Pop Hits	Pop Total	Fold Enrichment	Bonferroni	Benjamini	FDR
INTERPRO	IPR001589:Actinin-type, actin-binding, conserved site	7	0.34930139720558884	0.007203490204891721	JBUG, KST, CG6300, FIM, ACTN, SHOT, BETA-SPEC	1670	12	10196	3.561477045908183	0.9999840614303022	0.20945889914403337	11.342582675722202
INTERPRO	IPR001715:Calponin-like actin-binding	11	0.5489021956087825	0.027373431393430188	JBUG, MICAL, MP20, KST, CG5023, CG34417, FIM, SICK, ACTN, SHOT, BETA-SPEC	1670	32	10196	2.0987275449101794	1.0	0.45916113305151396	37.009866787613966
SMART	SM00033:CH	11	0.5489021956087825	0.031884055980856654	JBUG, MICAL, MP20, KST, CG5023, CG34417, FIM, SICK, ACTN, SHOT, BETA-SPEC	811	32	4824	2.044697903822441	0.9996195027263047	0.3543167348008358	34.23420075477922
INTERPRO	IPR002017:Spectrin repeat	5	0.249500998003992	0.04520645278576072	ZORMIN, KST, ACTN, SHOT, BETA-SPEC	1670	9	10196	3.391882900864937	1.0	0.6006805209404278	53.71482607379154
INTERPRO	IPR018159:Spectrin/alpha-actinin	5	0.249500998003992	0.06582104691305517	ZORMIN, KST, ACTN, SHOT, BETA-SPEC	1670	10	10196	3.0526946107784436	1.0	0.6975476171598114	67.82000703595037
SMART	SM00150:SPEC	5	0.249500998003992	0.07115471177717989	ZORMIN, KST, ACTN, SHOT, BETA-SPEC	811	10	4824	2.974106041923551	0.9999999837728624	0.526383584452236	61.5040593883659
COG_ONTOLOGY	Cytoskeleton	6	0.29940119760479045	0.3627677126628837	MP20, DHC93AB, CG5023, CG9492, FIM, SHOT	224	22	1237	1.5060876623376622	0.9999996518018219	0.8441422825073958	98.04201105593211
SP_PIR_KEYWORDS	actin-binding	9	0.4491017964071856	0.3744373493322791	JBUG, KST, FIM, MYO31DF, ACTN, SHOT, MYO61F, BETA-SPEC, MHC	1930	46	12980	1.3158369002027483	1.0	0.8319721284612427	99.83465142010533
GOTERM_MF_FAT	GO:0008017~microtubule binding	6	0.29940119760479045	0.9799052709831707	TAU, FUTSCH, KST, KAT-60L1, SHOT, BETA-SPEC	1259	63	7918	0.598963652180491	1.0	0.9999999883707131	100.0
GOTERM_MF_FAT	GO:0015631~tubulin binding	6	0.29940119760479045	0.9888381182812419	TAU, FUTSCH, KST, KAT-60L1, SHOT, BETA-SPEC	1259	68	7918	0.5549222071672196	1.0	0.999999997583889	100.0
Annotation Cluster 89	Enrichment Score: 0.9689898685249906
Category	Term	Count	%	PValue	Genes	List Total	Pop Hits	Pop Total	Fold Enrichment	Bonferroni	Benjamini	FDR
INTERPRO	IPR000014:PAS	8	0.39920159680638717	0.00906199562310818	PDE8, GCE, SS, ELK, TAI, CLK, PER, EAG	1670	16	10196	3.052694610778443	0.9999990900265715	0.23871095104404172	14.066210800790358
GOTERM_BP_FAT	GO:0000160~two-component signal transduction system (phosphorelay)	4	0.19960079840319359	0.009824277135079999	PDE8, ELK, CA-ALPHA1T, EAG	1113	4	7937	7.131176999101528	0.9999999999026894	0.14514541589321373	15.870659797258146
SMART	SM00091:PAS	8	0.39920159680638717	0.01036530420202059	PDE8, GCE, SS, ELK, TAI, CLK, PER, EAG	811	16	4824	2.974106041923551	0.9204932803001535	0.17696997377877843	12.6068292935561
INTERPRO	IPR001610:PAC motif	6	0.29940119760479045	0.03378384551815912	GCE, SS, ELK, CLK, PER, EAG	1670	12	10196	3.0526946107784427	1.0	0.5227103727586073	43.57790429560725
SMART	SM00086:PAC	6	0.29940119760479045	0.03722687411887183	GCE, SS, ELK, CLK, PER, EAG	811	12	4824	2.974106041923551	0.9999008432949369	0.3693097686344018	38.77666341324184
INTERPRO	IPR013767:PAS fold	4	0.19960079840319359	0.12924041452371915	PDE8, SS, CLK, PER	1670	8	10196	3.052694610778443	1.0	0.8716506530717922	90.01946237932653
INTERPRO	IPR001092:Basic helix-loop-helix dimerisation region bHLH	12	0.5988023952095809	0.3697114161842478	GCE, SAGE, SS, NET, HAND, KN, TAI, ATO, CLK, FER1, NAU, TWI	1670	59	10196	1.2417740789607226	1.0	0.9937428579698505	99.95409878417696
SMART	SM00353:HLH	12	0.5988023952095809	0.4035902999472713	GCE, SAGE, SS, NET, HAND, KN, TAI, ATO, CLK, FER1, NAU, TWI	811	59	4824	1.2098058475621225	1.0	0.9106482404819172	99.87493327218996
UP_SEQ_FEATURE	DNA-binding region:Basic motif	7	0.34930139720558884	0.42132762811023344	CREBA, ATO, CLK, NAU, TWI, SLBO, KAY	419	37	2975	1.3432883957943624	1.0	0.9999891441551217	99.98572518773942
INTERPRO	IPR013655:PAS fold-3	3	0.14970059880239522	0.4473941891113912	GCE, SS, CLK	1670	9	10196	2.035129740518962	1.0	0.9978985334882043	99.99486470879448
INTERPRO	IPR011598:Helix-loop-helix DNA-binding	7	0.34930139720558884	0.658359117019377	SAGE, NET, HAND, ATO, FER1, NAU, TWI	1670	40	10196	1.068443113772455	1.0	0.999946011203569	99.99999829094158
UP_SEQ_FEATURE	domain:Helix-loop-helix motif	4	0.19960079840319359	0.8481533155598566	ATO, CLK, NAU, TWI	419	32	2975	0.8875298329355609	1.0	0.9999999999928814	99.99999999999439
Annotation Cluster 90	Enrichment Score: 0.966838299427211
Category	Term	Count	%	PValue	Genes	List Total	Pop Hits	Pop Total	Fold Enrichment	Bonferroni	Benjamini	FDR
GOTERM_MF_FAT	GO:0015300~solute:solute antiporter activity	10	0.499001996007984	0.0248756496305488	CG5078, NCKX30C, NHA1, CALX, NHA2, NHE2, CG1090, CG1907, ANT2, SESB	1259	28	7918	2.246113695676841	0.9999999999937275	0.30822724805516777	32.91448936276626
[truncated: 1,605 more rows]
