# Supplementary material for: Revised Annotations, Sex-Biased Expression, and Lineage-Specific Genes in the Drosophila melanogaster Group
Source: G3 (Bethesda). 2014 Oct 1;4(12):2345–51. doi: 10.1534/g3.114.013532 (PMC4267930; doi:10.1534/g3.114.013532)
Supplement: Supporting Information [file supp_g3.114.013532_FileS1.zip › GFF/GeneOntology/DyakMaleCarcassBiased.GO.txt]

Annotation Cluster 1	Enrichment Score: 6.640807009536552
Category	Term	Count	%	PValue	Genes	List Total	Pop Hits	Pop Total	Fold Enrichment	Bonferroni	Benjamini	FDR
INTERPRO	IPR007110:Immunoglobulin-like	38	4.947916666666666	3.4713861893630683E-15	CG14964, CG14521, IMPL2, VN, CG12484, BT, DPR18, DPR9, CG14010, DPR, CG6044, UNC-89, CG17839, TUTL, STRN-MLCK, CG16857, DPR20, CG34391, WRAPPER, ROBO3, CG42313, SLS, BSG, CG13506, KLG, CG13532, CG12950, HTL, HIG, ZORMIN, NRM, CG42343, CG5597, BEAT-VC, BEAT-VA, BEAT-VB, KEK4, CG31619	642	132	10196	4.571981497215142	3.1009639300805247E-12	3.1009639300805247E-12	5.362377208939506E-12
INTERPRO	IPR013783:Immunoglobulin-like fold	32	4.166666666666666	3.2413756802490943E-12	CG14964, CG5984, CG14521, IMPL2, VN, CG12484, BT, CG14010, DPR9, DPR, CG17839, CG11619, UNC-89, TUTL, STRN-MLCK, CG16857, DPR20, CG34391, WRAPPER, ROBO3, CG42313, SLS, BSG, CG13506, KLG, CG12950, HTL, ZORMIN, NRM, CG42343, KEK4, CG31619	642	117	10196	4.3436909231301755	2.920507835568742E-9	1.460253917784371E-9	5.053257812193124E-9
INTERPRO	IPR003599:Immunoglobulin subtype	29	3.7760416666666665	3.801670864755503E-12	CG14964, CG14521, DPR18, CG12484, BT, CG14010, DPR9, DPR, CG17839, UNC-89, TUTL, STRN-MLCK, CG16857, DPR20, CG34391, WRAPPER, ROBO3, CG42313, SLS, BSG, CG13506, CG12950, HTL, HIG, ZORMIN, CG42343, NRM, BEAT-IIA, BEAT-VB	642	97	10196	4.748113177248932	3.4252647385102364E-9	1.1417549128367455E-9	5.926625856744749E-9
SMART	SM00409:IG	29	3.7760416666666665	1.5382070349050317E-11	CG14964, CG14521, DPR18, CG12484, BT, CG14010, DPR9, DPR, CG17839, UNC-89, TUTL, STRN-MLCK, CG16857, DPR20, CG34391, WRAPPER, ROBO3, CG42313, SLS, BSG, CG13506, CG12950, HTL, HIG, ZORMIN, CG42343, NRM, BEAT-IIA, BEAT-VB	328	97	4824	4.397032939401559	2.5226527533561693E-9	2.5226527533561693E-9	1.8651935551616816E-8
INTERPRO	IPR013151:Immunoglobulin	24	3.125	6.136053016040172E-10	CG14521, BSG, CG13506, KLG, VN, DPR18, CG12484, BT, CG12950, HTL, CG14010, DPR9, DPR, CG42343, NRM, CG17839, STRN-MLCK, CG16857, DPR20, CG34391, CG42313, SLS, KEK4, CG31619	642	82	10196	4.648279006154548	5.52858202551576E-7	1.382145793371592E-7	9.56592693945879E-7
INTERPRO	IPR003598:Immunoglobulin subtype 2	25	3.2552083333333335	2.124210259064004E-9	CG14521, IMPL2, VN, CG12484, BT, CG14010, DPR9, DPR, UNC-89, TUTL, STRN-MLCK, CG16857, DPR20, WRAPPER, CG34391, ROBO3, SLS, BSG, KLG, CG12950, HTL, ZORMIN, CG42343, KEK4, CG31619	642	94	10196	4.223835089812421	1.91391160764276E-6	3.82782614605226E-7	3.311581675546904E-6
SMART	SM00408:IGc2	25	3.2552083333333335	7.174294935731285E-9	CG14521, IMPL2, VN, CG12484, BT, CG14010, DPR9, DPR, UNC-89, TUTL, STRN-MLCK, CG16857, DPR20, WRAPPER, CG34391, ROBO3, SLS, BSG, KLG, CG12950, HTL, ZORMIN, CG42343, KEK4, CG31619	328	94	4824	3.911520498183705	1.1765836814836561E-6	5.882920137700864E-7	8.699402676004553E-6
INTERPRO	IPR013098:Immunoglobulin I-set	16	2.083333333333333	1.4918649908115172E-6	CG14964, CG14521, IMPL2, BT, CG12950, CG14010, ZORMIN, UNC-89, TUTL, STRN-MLCK, CG16857, WRAPPER, CG34391, ROBO3, CG42313, SLS	642	57	10196	4.457998579002022	0.0013432683656577904	2.2400346736628496E-4	0.0023257486236105684
INTERPRO	IPR013106:Immunoglobulin V-set	12	1.5625	9.800817693405095E-5	DPR9, DPR, CG13506, KLG, NRM, TUTL, CG16857, DPR20, CG12484, WRAPPER, CG12950, HTL	642	46	10196	4.14303128809427	0.08452268595248447	0.012536426732655315	0.15268269357180397
INTERPRO	IPR003961:Fibronectin, type III	14	1.8229166666666667	1.415355510747203E-4	CG14964, KLG, BT, CG12484, CG12950, CAD99C, UNC-89, CG17839, TUTL, STRN-MLCK, CG16857, WRAPPER, ROBO3, SLS	642	64	10196	3.4741043613707165	0.11973524334741026	0.01581517532733978	0.22042211830818337
SMART	SM00060:FN3	14	1.8229166666666667	2.8016232288389814E-4	CG14964, KLG, BT, CG12484, CG12950, CAD99C, UNC-89, CG17839, TUTL, STRN-MLCK, CG16857, WRAPPER, ROBO3, SLS	328	64	4824	3.2172256097560976	0.044913205570126014	0.015200967097969698	0.339190134949241
SP_PIR_KEYWORDS	Immunoglobulin domain	10	1.3020833333333335	0.001190756956084225	IMPL2, NRM, TUTL, VN, CG12484, CG12950, SLS, HTL, KEK4, HIG	743	47	12980	3.7169611408608003	0.2716183190364535	0.026065124094321268	1.5507770283219924
INTERPRO	IPR008957:Fibronectin, type III-like fold	10	1.3020833333333335	0.0022885417908157166	CG14964, CG17839, UNC-89, TUTL, STRN-MLCK, CG16857, BT, CG12950, ROBO3, SLS	642	47	10196	3.379068071849937	0.873097882600874	0.15804462776083528	3.508820430899029
GOTERM_MF_FAT	GO:0004687~myosin light chain kinase activity	3	0.390625	0.022177181994859164	STRN-MLCK, BT, SLS	504	4	7918	11.782738095238093	0.9999993010825534	0.33299904802882174	28.36465458226325
INTERPRO	IPR013162:CD80-like, immunoglobulin C2-set	4	0.5208333333333333	0.11330575742938816	NRM, CG12484, CG12950, CG42313	642	19	10196	3.3434989342515165	1.0	0.8854789103856101	84.66053613986792
Annotation Cluster 2	Enrichment Score: 5.220164108545864
Category	Term	Count	%	PValue	Genes	List Total	Pop Hits	Pop Total	Fold Enrichment	Bonferroni	Benjamini	FDR
GOTERM_BP_FAT	GO:0015980~energy derivation by oxidation of organic compounds	34	4.427083333333334	1.9818751047007762E-15	NC73EF, ND23, MTACP1, CG3560, CG4169, CG9485, CG3214, LEVY, GDH, CG6020, PHKGAMMA, PDSW, GPDH, PGM, CYPE, CG3621, L(3)NEO18, COVA, CG3731, CG9140, KDN, CG6463, GPO-1, CG7766, RFESP, CG10219, CG15434, CG12400, CG18809, SDHC, ND75, GLYP, SKAP, CG5028	454	114	7937	5.214042816291831	3.4212632726848824E-12	3.4212632726848824E-12	3.375077994860476E-12
GOTERM_BP_FAT	GO:0006091~generation of precursor metabolites and energy	45	5.859375	6.367340913460462E-14	NC73EF, ND23, MTACP1, CG3560, CG4169, CG9485, CG3214, BLW, CG9813, LEVY, GDH, CG6020, PHKGAMMA, PDSW, GPDH, CYPE, PGM, VHA68-1, CG3621, PGK, L(3)NEO18, CG9140, COVA, CG3731, KDN, ATPSYN-D, OSCP, PYK, L(1)G0230, GPO-1, CG6463, L(2)06225, CG7766, CG10219, RFESP, PGLYM78, CG15434, CG12400, CG18809, SDHC, ND75, GLYP, SKAP, CG5028, CG7834	454	217	7937	3.6253781034937775	1.0910028436228458E-10	5.455014218114229E-11	1.0758061108617767E-10
GOTERM_BP_FAT	GO:0045333~cellular respiration	29	3.7760416666666665	2.715941431453114E-12	NC73EF, ND23, MTACP1, CG3560, CG4169, CG3214, LEVY, GDH, CG6020, PDSW, GPDH, CYPE, CG3621, L(3)NEO18, COVA, CG3731, CG9140, KDN, CG6463, GPO-1, RFESP, CG10219, CG15434, CG12400, CG18809, SDHC, ND75, SKAP, CG5028	454	105	7937	4.828466540801342	4.649686857760571E-9	1.5498956562609578E-9	4.5847659002618E-9
GOTERM_BP_FAT	GO:0022904~respiratory electron transport chain	23	2.994791666666667	6.06997628939405E-11	L(3)NEO18, ND23, CG3731, CG9140, COVA, MTACP1, CG3560, CG4169, CG3214, CG6463, GPO-1, LEVY, CG6020, RFESP, CG15434, CG12400, CG18809, SDHC, ND75, PDSW, GPDH, CYPE, CG3621	454	74	7937	5.433712346707941	1.0391801541498324E-7	2.597950488070211E-8	1.0246714587935912E-7
GOTERM_BP_FAT	GO:0022900~electron transport chain	24	3.125	6.397927405889914E-10	L(3)NEO18, ND23, CG3731, CG9140, COVA, MTACP1, CG3560, CG4169, CG3214, CG6463, GPO-1, LEVY, CG6020, RFESP, CG10219, CG15434, CG12400, CG18809, SDHC, ND75, PDSW, GPDH, CYPE, CG3621	454	90	7937	4.661967694566814	1.0953246301070863E-6	1.5647502060733842E-7	1.080032563383071E-6
GOTERM_BP_FAT	GO:0006119~oxidative phosphorylation	29	3.7760416666666665	9.339528164011251E-10	ND23, MTACP1, CG3560, CG4169, CG3214, BLW, CG9813, LEVY, CG6020, PDSW, CYPE, VHA68-1, CG3621, L(3)NEO18, COVA, CG3731, CG9140, ATPSYN-D, OSCP, L(1)G0230, CG6463, L(2)06225, RFESP, CG15434, CG12400, CG18809, SDHC, ND75, CG7834	454	132	7937	3.840825657455613	1.5989259228854635E-6	1.998658801793951E-7	1.5766033589770245E-6
GOTERM_BP_FAT	GO:0042773~ATP synthesis coupled electron transport	21	2.734375	1.3272632509166779E-9	L(3)NEO18, ND23, CG3731, CG9140, COVA, MTACP1, CG3560, CG4169, CG3214, CG6463, LEVY, CG6020, RFESP, CG15434, CG12400, CG18809, SDHC, ND75, PDSW, CYPE, CG3621	454	71	7937	5.170844449959669	2.272272188186264E-6	2.5247494250812963E-7	2.2405498012467717E-6
GOTERM_BP_FAT	GO:0042775~mitochondrial ATP synthesis coupled electron transport	20	2.604166666666667	3.0515420908204416E-9	L(3)NEO18, ND23, CG3731, CG9140, COVA, MTACP1, CG3560, CG4169, CG3214, CG6463, LEVY, CG6020, RFESP, CG15434, CG12400, CG18809, SDHC, PDSW, CYPE, CG3621	454	67	7937	5.218620553619568	5.224226488409478E-6	4.7493080856941816E-7	5.151300430661365E-6
KEGG_PATHWAY	dme00190:Oxidative phosphorylation	29	3.7760416666666665	3.0540490795080636E-8	ND23, MTACP1, CG4692, CG3560, CG4169, BLW, LEVY, CG6020, CG9065, PDSW, CG5037, CYPE, VHA68-1, CG3621, L(3)NEO18, COVA, CG9140, ATPSYN-D, OSCP, L(1)G0230, CG6463, L(2)06225, RFESP, CG10219, CG15434, CG12400, CG9350, SDHC, ND75	142	135	2054	3.107250912884716	2.107291677266865E-6	2.107291677266865E-6	3.151371130716285E-5
GOTERM_BP_FAT	GO:0016310~phosphorylation	54	7.03125	3.8112440532098076E-8	DOA, MTACP1, CG3560, CG4169, RAB3-GEF, PKD, CG9813, CG6020, PDSW, CDK5ALPHA, VHA68-1, PGK, CG3621, L(3)NEO18, LK6, EGFR, CG3731, COVA, RET, ATPSYN-D, L(2)06225, RFESP, CG12400, ND75, PIP5K59B, ARGK, ND23, CG34357, CG31140, BT, BLW, CG3214, LEVY, PHKGAMMA, UNC-89, STRN-MLCK, PKCDELTA, CYPE, CG9140, GYC32E, OSCP, PYK, L(1)G0230, CG6463, HTL, CG15434, CG34384, CG18809, SDHC, CDC2C, DRL-2, CG4945, SN…	454	425	7937	2.2212904897641876	6.524637080540518E-5	4.6605962423784675E-6	6.433749509815456E-5
GOTERM_CC_FAT	GO:0070469~respiratory chain	22	2.864583333333333	4.081460788875562E-8	L(3)NEO18, ND23, CG3731, CG9140, COVA, MTACP1, CG3560, CG4169, CG3214, CG6463, LEVY, CG6020, RFESP, CG10219, CG15434, CG12400, CG18809, SDHC, ND75, PDSW, CYPE, CG3621	306	85	4786	4.048135332564398	1.1019883642715556E-5	2.754982295516406E-6	5.366363347025782E-5
GOTERM_CC_FAT	GO:0044455~mitochondrial membrane part	28	3.6458333333333335	4.9749967397978845E-8	ND23, CG4692, CG3560, CG4169, CG3214, BLW, LEVY, CG6020, PDSW, CYPE, CG3621, L(3)NEO18, COVA, CG3731, CG9140, ATPSYN-D, OSCP, L(1)G0230, CG6463, L(2)06225, RFESP, CG10219, CG15434, CG12400, CG18809, SDHC, ND75, CG6455	306	134	4786	3.268168959125939	1.3432401308022257E-5	2.6864946960358793E-6	6.541196904130686E-5
GOTERM_CC_FAT	GO:0005746~mitochondrial respiratory chain	21	2.734375	1.0944595797914083E-7	L(3)NEO18, ND23, CG3731, CG9140, COVA, CG3560, CG4169, CG3214, CG6463, LEVY, CG6020, RFESP, CG10219, CG15434, CG12400, CG18809, SDHC, ND75, PDSW, CYPE, CG3621	306	82	4786	4.005499760879962	2.954997365811618E-5	4.22147827050523E-6	1.4390105956829657E-4
GOTERM_CC_FAT	GO:0005740~mitochondrial envelope	39	5.078125	6.035856562267262E-7	ND23, MARF, CG4692, CG8026, CG3560, CG4169, CG3214, BLW, LEVY, CG6020, CG9065, PDSW, CG5037, PORIN, CYPE, CG3621, L(3)NEO18, CG3731, COVA, CG9140, ATPSYN-D, CG7470, OSCP, L(1)G0230, GPO-1, CG6463, L(2)06225, CG5646, CG10219, RFESP, CG15434, CG12400, CG18809, SDHC, ND75, CG6455, CG9090, UCP4A, SESB	306	258	4786	2.364265085879313	1.629548977738482E-4	2.0370814557857386E-5	7.936003886488407E-4
GOTERM_CC_FAT	GO:0005743~mitochondrial inner membrane	33	4.296875	7.875953014835782E-7	ND23, CG4692, CG8026, CG3560, CG4169, CG3214, BLW, LEVY, CG6020, PDSW, CYPE, CG3621, L(3)NEO18, COVA, CG3731, CG9140, ATPSYN-D, CG7470, OSCP, L(1)G0230, CG6463, GPO-1, L(2)06225, RFESP, CG10219, CG15434, CG12400, CG18809, SDHC, ND75, CG6455, UCP4A, SESB	306	200	4786	2.580686274509804	2.1262820657319548E-4	2.3627589214703093E-5	0.0010355369322367913
GOTERM_BP_FAT	GO:0006796~phosphate metabolic process	60	7.8125	1.3452297000656205E-6	DOA, MTACP1, CG3560, RAB3-GEF, CG4169, PKD, CG9813, CG6020, PDSW, CDK5ALPHA, VHA68-1, CG3621, PGK, L(3)NEO18, LK6, EGFR, CG3731, COVA, RET, ATPSYN-D, GPO-1, L(2)06225, RFESP, CG12400, ND75, PIP5K59B, ARGK, ND23, CG34357, CG31140, BT, BLW, CG3214, LEVY, PHKGAMMA, UNC-89, STRN-MLCK, GPDH, PKCDELTA, CYPE, CG9140, GYC32E, CANA1, CG7378, OSCP, PYK, MKP3, L(1)G0230, CG6463, HTL, CG15434, CG34384, CG188…	454	551	7937	1.9037073162931635	0.002300384845654202	1.4392931590634372E-4	0.002270854600572303
GOTERM_BP_FAT	GO:0006793~phosphorus metabolic process	60	7.8125	1.3452297000656205E-6	DOA, MTACP1, CG3560, RAB3-GEF, CG4169, PKD, CG9813, CG6020, PDSW, CDK5ALPHA, VHA68-1, CG3621, PGK, L(3)NEO18, LK6, EGFR, CG3731, COVA, RET, ATPSYN-D, GPO-1, L(2)06225, RFESP, CG12400, ND75, PIP5K59B, ARGK, ND23, CG34357, CG31140, BT, BLW, CG3214, LEVY, PHKGAMMA, UNC-89, STRN-MLCK, GPDH, PKCDELTA, CYPE, CG9140, GYC32E, CANA1, CG7378, OSCP, PYK, MKP3, L(1)G0230, CG6463, HTL, CG15434, CG34384, CG188…	454	551	7937	1.9037073162931635	0.002300384845654202	1.4392931590634372E-4	0.002270854600572303
GOTERM_CC_FAT	GO:0031966~mitochondrial membrane	36	4.6875	2.447565218671608E-6	ND23, MARF, CG4692, CG8026, CG3560, CG4169, CG3214, BLW, LEVY, CG6020, PDSW, CG5037, PORIN, CYPE, CG3621, L(3)NEO18, CG3731, COVA, CG9140, ATPSYN-D, CG7470, OSCP, L(1)G0230, CG6463, GPO-1, L(2)06225, CG10219, RFESP, CG15434, CG12400, CG18809, SDHC, ND75, CG6455, UCP4A, SESB	306	241	4786	2.336343666097144	6.606251088644433E-4	6.60821582563198E-5	0.00321804690563976
GOTERM_CC_FAT	GO:0019866~organelle inner membrane	33	4.296875	4.912785562713949E-6	ND23, CG4692, CG8026, CG3560, CG4169, CG3214, BLW, LEVY, CG6020, PDSW, CYPE, CG3621, L(3)NEO18, COVA, CG3731, CG9140, ATPSYN-D, CG7470, OSCP, L(1)G0230, CG6463, GPO-1, L(2)06225, RFESP, CG10219, CG15434, CG12400, CG18809, SDHC, ND75, CG6455, UCP4A, SESB	306	217	4786	2.378512695400741	0.0013255760071645417	1.2057958062750007E-4	0.0064592099645266465
GOTERM_BP_FAT	GO:0006120~mitochondrial electron transport, NADH to ubiquinone	11	1.4322916666666665	1.25882595824338E-5	L(3)NEO18, CG9140, ND23, CG15434, CG12400, MTACP1, PDSW, CG3214, CG6463, CG6020, CG3621	454	34	7937	5.656063747084737	0.021320667480251743	0.001025722922034289	0.021248085218972257
GOTERM_BP_FAT	GO:0055114~oxidation reduction	62	8.072916666666668	1.3828082125292187E-5	EIP71CD, HN, MTACP1, LOX2, CG3560, CG4169, CYP313B1, GDH, CG6020, CG12766, CG9674, PDSW, CYP28D1, CG12116, ASPH, CG3999, CG3621, L(3)NEO18, FMO-1, CG3731, COVA, CYP309A1, CG17544, CG7470, CG6282, CG10211, GPO-1, CG6385, CYP28A5, CG4716, CG6287, CYP313A1, CG10219, RFESP, CG12400, ND75, CG6910, CYT-B5-R, NC73EF, ND23, CG3214, LEVY, CYP305A1, CYP6G1, CYP6G2, CG13833, GPDH, CYPE, CG9140, CG6463, CG33…	454	620	7937	1.748237885462555	0.023395813234676766	0.0010755048787332022	0.023340587551323733
GOTERM_CC_FAT	GO:0044429~mitochondrial part	49	6.380208333333333	1.7742720543687582E-5	MRPL40, CG3560, CG4169, GDH, CG6020, ALAS, CG9065, PDSW, CG7433, PORIN, CG3621, L(3)NEO18, CG3731, COVA, ATPSYN-D, CG7470, GPO-1, L(2)06225, RFESP, CG10219, CG12400, ND75, CG9090, CG5261, NC73EF, ND23, MARF, CG4692, CG8026, CG3214, BLW, LEVY, CG5037, CYPE, CG9140, KDN, OSCP, L(1)G0230, CG6463, CG5646, SLGA, CG15434, CG18809, SDHC, UCP4A, CG6455, CG5028, CG7834, SESB	306	411	4786	1.864685209039009	0.00477912053337104	3.9913507821398575E-4	0.02332587597679847
GOTERM_CC_FAT	GO:0005739~mitochondrion	61	7.942708333333333	3.8498821214181546E-5	MRPL40, MTACP1, CG3560, CG4169, GDH, CG6020, ALAS, CG9065, PDSW, CG7433, PORIN, CG1041, CG1673, CG3621, L(3)NEO18, FMO-1, CG3731, COVA, ATPSYN-D, CG7470, GPO-1, L(2)06225, RETM, CG10219, RFESP, CG12400, ND75, CG9090, CG5261, CYT-B5-R, NC73EF, ND23, MARF, CG4692, CG8026, BLW, CG3214, LEVY, HSC70-1, CG8993, MTTF, CG5037, CYPE, CG8745, CG9140, KDN, OSCP, CG10924, L(1)G0230, CG6463, CG5646, SLGA, CG1…	306	571	4786	1.6708789762256333	0.010341041755601577	7.992866942673205E-4	0.05060698111424289
GOTERM_CC_FAT	GO:0031967~organelle envelope	41	5.338541666666666	1.0574711724312583E-4	ND23, MARF, CG4692, CG8026, CG3560, CG4169, CG3214, BLW, LEVY, CG6020, CG9065, PDSW, CA-P60A, CG5037, PORIN, CYPE, CG3621, L(3)NEO18, LK6, CG9140, CG3731, COVA, ATPSYN-D, CG7470, OSCP, L(1)G0230, GPO-1, CG6463, L(2)06225, CG5646, CG10219, RFESP, CG15434, CG12400, CG18809, SDHC, ND75, CG6455, CG9090, UCP4A, SESB	306	344	4786	1.8641320869433045	0.028149440190076036	0.0019017381596438954	0.13894859391939685
SP_PIR_KEYWORDS	oxidoreductase	55	7.161458333333333	1.1139701636424015E-4	HN, EIP71CD, LOX2, CG3560, CG4169, CYP313B1, GDH, CG6020, CG12766, CG9674, PDSW, CYP28D1, CG12116, ASPH, CG3999, CG3621, L(3)NEO18, FMO-1, CG3731, CYP309A1, CG7470, CG6282, CG10211, GPO-1, CG6385, CYP28A5, CG4716, CG6287, CYP313A1, RFESP, CG12400, ND75, NC73EF, ND23, LEVY, CYP305A1, CYP6G1, CYP6G2, CG13833, GPDH, CYPE, CG9140, CG6463, CG3301, CG32700, NINAB, CG11796, PUG, SLGA, CG15434, CG18809, …	743	561	12980	1.712717388435859	0.02919849698883603	0.004224374537493247	0.14602843374307284
GOTERM_CC_FAT	GO:0031975~envelope	41	5.338541666666666	1.1405765797618634E-4	ND23, MARF, CG4692, CG8026, CG3560, CG4169, CG3214, BLW, LEVY, CG6020, CG9065, PDSW, CA-P60A, CG5037, PORIN, CYPE, CG3621, L(3)NEO18, LK6, CG9140, CG3731, COVA, ATPSYN-D, CG7470, OSCP, L(1)G0230, GPO-1, CG6463, L(2)06225, CG5646, CG10219, RFESP, CG15434, CG12400, CG18809, SDHC, ND75, CG6455, CG9090, UCP4A, SESB	306	345	4786	1.8587288055318745	0.030327917601153942	0.0019229814488395114	0.14986083552989138
GOTERM_MF_FAT	GO:0003954~NADH dehydrogenase activity	11	1.4322916666666665	2.7887926374442343E-4	L(3)NEO18, CG9140, ND23, CG15434, CG12400, PDSW, ND75, CG3214, CG6463, CG6020, CG3621	504	43	7918	4.018918420081211	0.16161367445465635	0.057065783485756194	0.41401026683652864
GOTERM_MF_FAT	GO:0050136~NADH dehydrogenase (quinone) activity	10	1.3020833333333335	3.1443907520879087E-4	L(3)NEO18, CG9140, ND23, CG12400, PDSW, ND75, CG3214, CG6463, CG6020, CG3621	504	36	7918	4.363977072310405	0.1802507233110875	0.048474874509071064	0.46668551085290444
GOTERM_MF_FAT	GO:0008137~NADH dehydrogenase (ubiquinone) activity	10	1.3020833333333335	3.1443907520879087E-4	L(3)NEO18, CG9140, ND23, CG12400, PDSW, ND75, CG3214, CG6463, CG6020, CG3621	504	36	7918	4.363977072310405	0.1802507233110875	0.048474874509071064	0.46668551085290444
GOTERM_MF_FAT	GO:0016655~oxidoreductase activity, acting on NADH or NADPH, quinone or similar compound as acceptor	10	1.3020833333333335	3.1443907520879087E-4	L(3)NEO18, CG9140, ND23, CG12400, PDSW, ND75, CG3214, CG6463, CG6020, CG3621	504	36	7918	4.363977072310405	0.1802507233110875	0.048474874509071064	0.46668551085290444
GOTERM_CC_FAT	GO:0030964~NADH dehydrogenase complex	11	1.4322916666666665	3.3816451799234065E-4	L(3)NEO18, CG9140, ND23, CG15434, CG12400, PDSW, ND75, CG3214, CG6463, CG6020, CG3621	306	44	4786	3.910130718954248	0.08727428142868332	0.005060478046970962	0.44371155542947127
GOTERM_CC_FAT	GO:0045271~respiratory chain complex I	11	1.4322916666666665	3.3816451799234065E-4	L(3)NEO18, CG9140, ND23, CG15434, CG12400, PDSW, ND75, CG3214, CG6463, CG6020, CG3621	306	44	4786	3.910130718954248	0.08727428142868332	0.005060478046970962	0.44371155542947127
GOTERM_CC_FAT	GO:0005747~mitochondrial respiratory chain complex I	11	1.4322916666666665	3.3816451799234065E-4	L(3)NEO18, CG9140, ND23, CG15434, CG12400, PDSW, ND75, CG3214, CG6463, CG6020, CG3621	306	44	4786	3.910130718954248	0.08727428142868332	0.005060478046970962	0.44371155542947127
GOTERM_MF_FAT	GO:0016651~oxidoreductase activity, acting on NADH or NADPH	11	1.4322916666666665	0.0015996418933055825	L(3)NEO18, CG9140, ND23, CG15434, CG12400, PDSW, ND75, CG3214, CG6463, CG6020, CG3621	504	53	7918	3.260631925726265	0.6364298943850235	0.08787686836007602	2.353123319092554
GOTERM_MF_FAT	GO:0015078~hydrogen ion transmembrane transporter activity	15	1.953125	0.0025356462853570808	CG3731, COVA, ATPSYN-D, CG4692, CG3560, OSCP, CG4169, BLW, L(1)G0230, L(2)06225, LEVY, RFESP, CG18809, CYPE, VHA68-1	504	95	7918	2.4805764411027567	0.7990227609788494	0.12515944726004702	3.7059560964584626
GOTERM_MF_FAT	GO:0015077~monovalent inorganic cation transmembrane transporter activity	15	1.953125	0.003088167946785056	CG3731, COVA, ATPSYN-D, CG4692, CG3560, OSCP, CG4169, BLW, L(1)G0230, L(2)06225, LEVY, RFESP, CG18809, CYPE, VHA68-1	504	97	7918	2.429430535100638	0.8583989926985179	0.13031519617428455	4.496303730715123
GOTERM_CC_FAT	GO:0005811~lipid particle	28	3.6458333333333335	0.004083094890898588	CG6415, HN, CG4692, CG4169, BLW, LEVY, EF1ALPHA100E, HSC70-1, CG2736, CA-P60A, GPDH, PORIN, CYPE, COVA, CG3731, ATPSYN-D, CG7470, OSCP, PYK, L(1)G0230, GPO-1, L(2)06225, LSP2, PUG, CG5261, CG7834, SESB, CYT-B5-R	306	249	4786	1.7587736567183767	0.6686872350277054	0.04322564365015402	5.237368047890745
GOTERM_CC_FAT	GO:0031090~organelle membrane	41	5.338541666666666	0.01122223639532768	ND23, SYT1, MARF, CG4692, CG8026, CG3560, CG4169, CG3214, BLW, LEVY, CG6020, CYP6G1, PDSW, CA-P60A, CG5037, PORIN, ASPH, CYPE, VHA68-1, CG3621, L(3)NEO18, CG9140, CG3731, COVA, ATPSYN-D, CG7470, OSCP, L(1)G0230, GPO-1, CG6463, L(2)06225, CG10219, RFESP, CG15434, CG12400, CG18809, SDHC, ND75, CG6455, UCP4A, SESB	306	438	4786	1.4640672098367504	0.9525051414462573	0.08820253217785945	13.790153901625303
GOTERM_MF_FAT	GO:0022890~inorganic cation transmembrane transporter activity	16	2.083333333333333	0.015394662010700026	CG3731, COVA, ATPSYN-D, CG4692, OSCP, CG3560, CG4169, BLW, L(1)G0230, L(2)06225, LEVY, RFESP, CG18809, CA-P60A, CYPE, VHA68-1	504	128	7918	1.9637896825396823	0.9999448301859816	0.29544011665927683	20.607383950572245
SP_PIR_KEYWORDS	mitochondrion	18	2.34375	0.03606479321830818	COVA, KDN, MARF, ATPSYN-D, MTACP1, CG4692, OSCP, BLW, GDH, RETM, RFESP, CG10219, SLGA, ND75, CG6455, PEPCK, PORIN, SESB	743	185	12980	1.6997562838747227	0.99994288815789	0.23207832939947592	38.23467413768905
GOTERM_MF_FAT	GO:0051536~iron-sulfur cluster binding	6	0.78125	0.2213948190317556	RFESP, CG9140, ND23, CG9674, L(1)G0136, ND75	504	51	7918	1.8482726423902893	1.0	0.8308661096946329	97.58216374128718
GOTERM_MF_FAT	GO:0051540~metal cluster binding	6	0.78125	0.2213948190317556	RFESP, CG9140, ND23, CG9674, L(1)G0136, ND75	504	51	7918	1.8482726423902893	1.0	0.8308661096946329	97.58216374128718
GOTERM_MF_FAT	GO:0051539~4 iron, 4 sulfur cluster binding	3	0.390625	0.4119752179250271	CG9140, ND23, ND75	504	22	7918	2.142316017316017	1.0	0.9445880064184706	99.9628520868416
SP_PIR_KEYWORDS	iron-sulfur	3	0.390625	0.4425234585692245	RFESP, ND23, ND75	743	26	12980	2.015736618697588	1.0	0.8393656104625045	99.95310978705028
Annotation Cluster 3	Enrichment Score: 4.433030466454143
Category	Term	Count	%	PValue	Genes	List Total	Pop Hits	Pop Total	Fold Enrichment	Bonferroni	Benjamini	FDR
GOTERM_BP_FAT	GO:0055001~muscle cell development	18	2.34375	1.3453391491195727E-10	SCGDELTA, UP, STY, HTL, MHC, MF, MICAL, FUTSCH, FRQ1, FRQ2, MEF2, ACT88F, SLS, PRM, FLN, UNC-104, GAD1, IF	454	45	7937	6.99295154185022	2.3032207796536142E-7	4.606441983412424E-8	2.271064003522838E-7
GOTERM_BP_FAT	GO:0055002~striated muscle cell development	18	2.34375	1.3453391491195727E-10	SCGDELTA, UP, STY, HTL, MHC, MF, MICAL, FUTSCH, FRQ1, FRQ2, MEF2, ACT88F, SLS, PRM, FLN, UNC-104, GAD1, IF	454	45	7937	6.99295154185022	2.3032207796536142E-7	4.606441983412424E-8	2.271064003522838E-7
GOTERM_BP_FAT	GO:0042692~muscle cell differentiation	22	2.864583333333333	4.378590596048205E-10	EGFR, SCGDELTA, UP, STY, N, HTL, MHC, MF, LMD, MICAL, MP20, FUTSCH, FRQ1, FRQ2, MEF2, ACT88F, FLN, SLS, PRM, UNC-104, GAD1, IF	454	74	7937	5.197463983807596	7.496144681651273E-7	1.249357837185272E-7	7.391488088259734E-7
GOTERM_BP_FAT	GO:0051146~striated muscle cell differentiation	20	2.604166666666667	1.7322420168745619E-9	SCGDELTA, UP, STY, HTL, MHC, MF, LMD, MICAL, MP20, FUTSCH, FRQ1, FRQ2, MEF2, ACT88F, SLS, PRM, FLN, UNC-104, GAD1, IF	454	65	7937	5.379193493730939	2.9655939374206852E-6	2.965597895032701E-7	2.9241933319212876E-6
GOTERM_BP_FAT	GO:0060538~skeletal muscle organ development	15	1.953125	2.5398409960569836E-6	EGFR, VN, N, SR, LMD, TSP, FUTSCH, FRQ1, FRQ2, MEF2, MLP84B, SLS, UNC-104, GAD1, IF	454	57	7937	4.600626014375145	0.004338773514717564	2.5574454514976086E-4	0.004287412700165749
GOTERM_BP_FAT	GO:0007519~skeletal muscle tissue development	10	1.3020833333333335	1.1054237830887114E-4	LMD, FUTSCH, FRQ1, FRQ2, MEF2, MLP84B, N, SLS, UNC-104, GAD1	454	35	7937	4.994965387035872	0.17242787253375846	0.006504923626847403	0.18644260365120457
GOTERM_BP_FAT	GO:0007517~muscle organ development	21	2.734375	1.2307461742848647E-4	EGFR, MBL, VN, UP, MLP60A, N, FRU, JEB, HTL, SR, LMD, TSP, FUTSCH, FRQ1, FRQ2, MEF2, MLP84B, SLS, UNC-104, GAD1, IF	454	140	7937	2.6223568281938325	0.1899965015434878	0.006563264331220342	0.20755903455483837
GOTERM_BP_FAT	GO:0014706~striated muscle tissue development	10	1.3020833333333335	3.3174903874759785E-4	LMD, FUTSCH, FRQ1, FRQ2, MEF2, MLP84B, N, SLS, UNC-104, GAD1	454	40	7937	4.370594713656388	0.4333699086312476	0.014837470601313463	0.5585518942857415
GOTERM_BP_FAT	GO:0060537~muscle tissue development	10	1.3020833333333335	4.0395888025221774E-4	LMD, FUTSCH, FRQ1, FRQ2, MEF2, MLP84B, N, SLS, UNC-104, GAD1	454	41	7937	4.263994842591598	0.49928456089372864	0.01714426854130391	0.6797389881836646
GOTERM_BP_FAT	GO:0048747~muscle fiber development	8	1.0416666666666665	0.0014951410270706545	FUTSCH, STY, FRQ1, FRQ2, MEF2, UNC-104, GAD1, HTL	454	31	7937	4.511581639903368	0.9228186082255738	0.05093452355783867	2.494200235078725
GOTERM_BP_FAT	GO:0050808~synapse organization	7	0.9114583333333334	0.03059281373369455	GS2, FUTSCH, FRQ1, FRQ2, PROS, UNC-104, GAD1	454	42	7937	2.9137298091042587	1.0	0.3276397264589612	40.81494010977315
GOTERM_BP_FAT	GO:0048741~skeletal muscle fiber development	5	0.6510416666666667	0.039100550729458346	FUTSCH, FRQ1, FRQ2, UNC-104, GAD1	454	23	7937	3.8005171423099027	1.0	0.37557500027923274	48.99804563261234
GOTERM_BP_FAT	GO:0007528~neuromuscular junction development	5	0.6510416666666667	0.039100550729458346	FUTSCH, FRQ1, FRQ2, UNC-104, GAD1	454	23	7937	3.8005171423099027	1.0	0.37557500027923274	48.99804563261234
GOTERM_BP_FAT	GO:0043062~extracellular structure organization	7	0.9114583333333334	0.19960229979825658	GS2, FUTSCH, FRQ1, FRQ2, PROS, UNC-104, GAD1	454	69	7937	1.7735746664112877	1.0	0.7836389629394189	97.6681092750289
GOTERM_BP_FAT	GO:0007416~synaptogenesis	3	0.390625	0.36012477722336733	GS2, PROS, GAD1	454	22	7937	2.383960752903484	1.0	0.9257206947471432	99.94670339396168
Annotation Cluster 4	Enrichment Score: 3.892856085675451
Category	Term	Count	%	PValue	Genes	List Total	Pop Hits	Pop Total	Fold Enrichment	Bonferroni	Benjamini	FDR
GOTERM_BP_FAT	GO:0007155~cell adhesion	27	3.515625	5.301092518657709E-6	IMPL2, CG9297, LOX2, N, FW, CAD99C, CG10345, FT, MP20, 18W, CG2736, CG16857, IF, DLG1, EGFR, CG12594, KLG, HML, MKP3, HIG, TSP, NRM, CADN, CG34380, PLX, BEAT-IIA, RHO	454	174	7937	2.7127829257177574	0.009034436448276284	5.040670514354639E-4	0.008948384212736915
GOTERM_BP_FAT	GO:0022610~biological adhesion	27	3.515625	2.1862355085875567E-5	IMPL2, CG9297, LOX2, N, FW, CAD99C, CG10345, FT, MP20, 18W, CG2736, CG16857, IF, DLG1, EGFR, CG12594, KLG, HML, MKP3, HIG, TSP, NRM, CADN, CG34380, PLX, BEAT-IIA, RHO	454	188	7937	2.510767175930265	0.03673696287496697	0.0014960302713229456	0.03689938030942974
GOTERM_BP_FAT	GO:0016337~cell-cell adhesion	9	1.171875	0.018087119804935933	EGFR, FT, KLG, CADN, MKP3, N, CAD99C, IF, RHO	454	59	7937	2.666803554095423	0.9999999999999731	0.2512416351722604	26.51752327376624
Annotation Cluster 5	Enrichment Score: 3.1694047693995135
Category	Term	Count	%	PValue	Genes	List Total	Pop Hits	Pop Total	Fold Enrichment	Bonferroni	Benjamini	FDR
GOTERM_CC_FAT	GO:0043292~contractile fiber	14	1.8229166666666667	1.1545249222783794E-11	ZASP52, MLC1, SCGDELTA, BT, UP, TM2, ZASP66, MHC, MF, MP20, SLS, PRM, FLN, IF	306	20	4786	10.948366013071894	3.1172064929307908E-9	3.1172064929307908E-9	1.5179812962173855E-8
GOTERM_BP_FAT	GO:0055001~muscle cell development	18	2.34375	1.3453391491195727E-10	SCGDELTA, UP, STY, HTL, MHC, MF, MICAL, FUTSCH, FRQ1, FRQ2, MEF2, ACT88F, SLS, PRM, FLN, UNC-104, GAD1, IF	454	45	7937	6.99295154185022	2.3032207796536142E-7	4.606441983412424E-8	2.271064003522838E-7
GOTERM_BP_FAT	GO:0055002~striated muscle cell development	18	2.34375	1.3453391491195727E-10	SCGDELTA, UP, STY, HTL, MHC, MF, MICAL, FUTSCH, FRQ1, FRQ2, MEF2, ACT88F, SLS, PRM, FLN, UNC-104, GAD1, IF	454	45	7937	6.99295154185022	2.3032207796536142E-7	4.606441983412424E-8	2.271064003522838E-7
GOTERM_BP_FAT	GO:0042692~muscle cell differentiation	22	2.864583333333333	4.378590596048205E-10	EGFR, SCGDELTA, UP, STY, N, HTL, MHC, MF, LMD, MICAL, MP20, FUTSCH, FRQ1, FRQ2, MEF2, ACT88F, FLN, SLS, PRM, UNC-104, GAD1, IF	454	74	7937	5.197463983807596	7.496144681651273E-7	1.249357837185272E-7	7.391488088259734E-7
GOTERM_CC_FAT	GO:0044449~contractile fiber part	12	1.5625	1.2578589567450294E-9	ZASP52, MF, MLC1, SCGDELTA, BT, UP, TM2, ZASP66, PRM, FLN, SLS, MHC	306	18	4786	10.427015250544663	3.396218530848927E-7	1.6981094097534566E-7	1.6538514113761948E-6
GOTERM_BP_FAT	GO:0051146~striated muscle cell differentiation	20	2.604166666666667	1.7322420168745619E-9	SCGDELTA, UP, STY, HTL, MHC, MF, LMD, MICAL, MP20, FUTSCH, FRQ1, FRQ2, MEF2, ACT88F, SLS, PRM, FLN, UNC-104, GAD1, IF	454	65	7937	5.379193493730939	2.9655939374206852E-6	2.965597895032701E-7	2.9241933319212876E-6
GOTERM_CC_FAT	GO:0030016~myofibril	11	1.4322916666666665	5.4407977496270885E-9	ZASP52, MF, SCGDELTA, BT, UP, TM2, ZASP66, PRM, FLN, SLS, MHC	306	16	4786	10.752859477124181	1.4690143043116777E-6	4.896716745417251E-7	7.153640602108879E-6
GOTERM_BP_FAT	GO:0030239~myofibril assembly	10	1.3020833333333335	9.214530419742941E-9	MF, MICAL, SCGDELTA, UP, ACT88F, PRM, FLN, SLS, IF, MHC	454	14	7937	12.487413467589679	1.5775151811725507E-5	1.314605489244336E-6	1.5555024468483225E-5
SP_PIR_KEYWORDS	muscle protein	10	1.3020833333333335	4.945261010170943E-8	MLC1, MP20, TPNC41C, UP, TM2, ACT88F, PRM, FLN, MHC, ACT79B	743	16	12980	10.9185733512786	1.3154308098006773E-5	6.577175678645908E-6	6.48703223360414E-5
GOTERM_CC_FAT	GO:0030017~sarcomere	10	1.3020833333333335	5.5018322174322306E-8	ZASP52, MF, BT, UP, TM2, ZASP66, PRM, FLN, SLS, MHC	306	15	4786	10.427015250544663	1.4854837046995861E-5	2.4758214987041782E-6	7.23388749457321E-5
GOTERM_BP_FAT	GO:0031032~actomyosin structure organization	11	1.4322916666666665	3.691517994119513E-5	MF, MICAL, SCGDELTA, UP, CG5023, ACT88F, PRM, FLN, SLS, IF, MHC	454	38	7937	5.060688615812659	0.06124425359473207	0.002427815561068747	0.06229815885073764
GOTERM_MF_FAT	GO:0008307~structural constituent of muscle	7	0.9114583333333334	4.240312111705449E-5	SCGDELTA, SYN1, BT, SYN2, PRM, SLS, MHC	504	12	7918	9.164351851851851	0.02644342493002083	0.02644342493002083	0.0630528858174384
GOTERM_BP_FAT	GO:0014866~skeletal myofibril assembly	5	0.6510416666666667	1.4328842324811363E-4	MF, UP, ACT88F, FLN, MHC	454	6	7937	14.568649045521292	0.21755164387299764	0.007189541211154227	0.2416098090247898
GOTERM_BP_FAT	GO:0007498~mesoderm development	16	2.083333333333333	1.7457612454181335E-4	MLC1, SCGDELTA, BT, UP, SLP1, N, CG34417, ZASP66, JEB, HTL, SLI, GOL, MEF2, SLS, PRM, CG4945	454	91	7937	3.0738248535605366	0.258366739741933	0.008045847132547745	0.294293347258745
GOTERM_CC_FAT	GO:0016460~myosin II complex	5	0.6510416666666667	4.8547780374139993E-4	MLC1, CG33098, PRM, FLN, MHC	306	7	4786	11.171802054154996	0.12287944690407926	0.006534101077748988	0.6364344719559711
GOTERM_BP_FAT	GO:0010927~cellular component assembly involved in morphogenesis	14	1.8229166666666667	0.0016711646460398342	EGFR, SCGDELTA, UP, N, MHC, LIS-1, MICAL, MF, ACT88F, SLS, PRM, FLN, KAP3, IF	454	90	7937	2.7194811551639746	0.942927173577269	0.05565956108177872	2.783961887538644
GOTERM_CC_FAT	GO:0005859~muscle myosin complex	4	0.5208333333333333	0.0023275564216770424	MLC1, PRM, FLN, MHC	306	5	4786	12.512418300653595	0.4669674225425723	0.02587488684356143	3.0174116060869394
SP_PIR_KEYWORDS	muscle	4	0.5208333333333333	0.003266332403999522	MP20, UP, TM2, MHC	743	6	12980	11.64647824136384	0.5811600798770802	0.05636681693897583	4.200893269382222
GOTERM_CC_FAT	GO:0031674~I band	4	0.5208333333333333	0.0044360659508103995	ZASP52, BT, ZASP66, SLS	306	6	4786	10.427015250544663	0.6989269376222534	0.04348551347768281	5.678007070246949
GOTERM_CC_FAT	GO:0030018~Z disc	4	0.5208333333333333	0.0044360659508103995	ZASP52, BT, ZASP66, SLS	306	6	4786	10.427015250544663	0.6989269376222534	0.04348551347768281	5.678007070246949
GOTERM_BP_FAT	GO:0045214~sarcomere organization	4	0.5208333333333333	0.005438702404430101	MICAL, SCGDELTA, UP, SLS	454	7	7937	9.989930774071743	0.9999118500076676	0.13979817555393792	8.795064410243913
GOTERM_MF_FAT	GO:0008092~cytoskeletal protein binding	25	3.2552083333333335	0.0057268068638516995	CG14964, CG5984, NOMPC, TM2, CG5022, CG34417, MBS, TMOD, MP20, SYN1, ANK2, SYN2, SLS, KAP3, ZASP52, IGL, UP, ACTN, MHC, APLIP1, MICAL, FUTSCH, CG5023, FHOS, CG32082	504	218	7918	1.8016419105868646	0.9734770613727082	0.15873201121265557	8.187962154156104
GOTERM_CC_FAT	GO:0005863~striated muscle thick filament	3	0.390625	0.011633327518444337	PRM, FLN, MHC	306	3	4786	15.640522875816995	0.9575492842168252	0.08873712588048077	14.260225920748093
GOTERM_CC_FAT	GO:0032982~myosin filament	3	0.390625	0.011633327518444337	PRM, FLN, MHC	306	3	4786	15.640522875816995	0.9575492842168252	0.08873712588048077	14.260225920748093
GOTERM_BP_FAT	GO:0030241~muscle thick filament assembly	3	0.390625	0.018057633384283168	MF, FLN, MHC	454	4	7937	13.111784140969164	0.9999999999999717	0.2529047518475782	26.480264036013747
GOTERM_CC_FAT	GO:0015629~actin cytoskeleton	12	1.5625	0.021275328789628324	ZASP52, LIS-1, MLC1, CG33098, UP, TM2, ACT88F, PRM, FLN, CG5973, MHC, ACT79B	306	87	4786	2.157313500112689	0.9969915368004781	0.14169696129063014	24.62916044488641
GOTERM_BP_FAT	GO:0031034~myosin filament assembly	3	0.390625	0.02896674122904271	MF, FLN, MHC	454	5	7937	10.48942731277533	1.0	0.3209793458568304	39.11655035516536
GOTERM_BP_FAT	GO:0031033~myosin filament assembly or disassembly	3	0.390625	0.02896674122904271	MF, FLN, MHC	454	5	7937	10.48942731277533	1.0	0.3209793458568304	39.11655035516536
GOTERM_BP_FAT	GO:0030036~actin cytoskeleton organization	14	1.8229166666666667	0.064294678495877	SCGDELTA, UP, N, ACTN, MHC, MF, MICAL, CG5023, FHOS, ACT88F, SLS, PRM, FLN, IF	454	143	7937	1.7115615661871169	1.0	0.4858930920190292	67.43134182810397
GOTERM_BP_FAT	GO:0030029~actin filament-based process	14	1.8229166666666667	0.06719360820128903	SCGDELTA, UP, N, ACTN, MHC, MF, MICAL, CG5023, FHOS, ACT88F, SLS, PRM, FLN, IF	454	144	7937	1.699675721977484	1.0	0.4975900722050923	69.09339515720549
GOTERM_CC_FAT	GO:0016459~myosin complex	5	0.6510416666666667	0.07981049142617172	MLC1, CG33098, PRM, FLN, MHC	306	26	4786	3.0077928607340376	0.9999999998234511	0.3618286575662256	66.49935795269157
GOTERM_MF_FAT	GO:0003779~actin binding	12	1.5625	0.1515014588997614	ZASP52, CG5984, MICAL, MP20, TM2, CG5023, FHOS, CG34417, SLS, ACTN, TMOD, MHC	504	122	7918	1.5452771272443402	1.0	0.722474809553252	91.31561476438767
SP_PIR_KEYWORDS	myosin	3	0.390625	0.27510382821370705	MLC1, PRM, MHC	743	18	12980	2.9116195603409603	1.0	0.7265555214508408	98.53058992958634
GOTERM_CC_FAT	GO:0044430~cytoskeletal part	22	2.864583333333333	0.28884534898042624	LK6, MLC1, CG33098, DHC93AB, CP309, UP, TM2, CG9492, CG17364, ACT79B, MHC, LIS-1, CG13739, FUTSCH, ACT88F, SKAP, CG5973, FLN, CG14535, PRM, UNC-104, KAP3	306	287	4786	1.1989250984946824	1.0	0.7214743443919801	98.86863791916554
GOTERM_MF_FAT	GO:0003774~motor activity	8	1.0416666666666665	0.32554827734978575	MLC1, DHC93AB, CG9492, PRM, CG14535, UNC-104, KAP3, MHC	504	88	7918	1.428210678210678	1.0	0.9128703109496502	99.71438990862362
SP_PIR_KEYWORDS	motor protein	5	0.6510416666666667	0.3331271033395674	MLC1, PRM, CG14535, UNC-104, MHC	743	51	12980	1.7127173884358589	1.0	0.7669193826447298	99.508126297428
GOTERM_BP_FAT	GO:0043623~cellular protein complex assembly	6	0.78125	0.5169131273568368	MF, CG9065, CG5037, COMT, FLN, MHC	454	83	7937	1.2637864232259435	1.0	0.9765233482570708	99.9995365125318
GOTERM_BP_FAT	GO:0007010~cytoskeleton organization	24	3.125	0.7951063500327438	SCGDELTA, CP309, UP, N, ACTN, TMOD, WDB, MHC, ACT79B, LIS-1, MF, MICAL, ANK2, FUTSCH, FHOS, CG5023, ACT88F, SKAP, FLN, SLS, PRM, KAP3, IF, DLG1	454	465	7937	0.9023163279806735	1.0	0.9990667081876231	99.99999999976126
GOTERM_BP_FAT	GO:0006461~protein complex assembly	7	0.9114583333333334	0.9213767988730184	MF, CG34384, CG9065, CG5037, COMT, FLN, MHC	454	167	7937	0.7327943232477776	1.0	0.9999661169057218	100.0
GOTERM_BP_FAT	GO:0070271~protein complex biogenesis	7	0.9114583333333334	0.9213767988730184	MF, CG34384, CG9065, CG5037, COMT, FLN, MHC	454	167	7937	0.7327943232477776	1.0	0.9999661169057218	100.0
GOTERM_BP_FAT	GO:0034621~cellular macromolecular complex subunit organization	8	1.0416666666666665	0.9495842006923634	LIS-1, MF, CG9065, MTTF, CG5037, COMT, FLN, MHC	454	203	7937	0.6889607430394306	1.0	0.9999917367858381	100.0
GOTERM_BP_FAT	GO:0007015~actin filament organization	3	0.390625	0.9549032488974931	UP, N, ACTN	454	83	7937	0.6318932116129717	1.0	0.9999937069116276	100.0
GOTERM_BP_FAT	GO:0034622~cellular macromolecular complex assembly	6	0.78125	0.963093613518297	MF, CG9065, CG5037, COMT, FLN, MHC	454	165	7937	0.6357228674409291	1.0	0.9999967488957341	100.0
GOTERM_BP_FAT	GO:0043933~macromolecular complex subunit organization	9	1.171875	0.9925067838913848	LIS-1, MF, CG34384, CG9065, MTTF, CG5037, COMT, FLN, MHC	454	281	7937	0.5599338423189678	1.0	0.9999999861540761	100.0
GOTERM_BP_FAT	GO:0065003~macromolecular complex assembly	7	0.9114583333333334	0.9959461449828686	MF, CG34384, CG9065, CG5037, COMT, FLN, MHC	454	246	7937	0.49746606496901974	1.0	0.9999999980656604	100.0
Annotation Cluster 6	Enrichment Score: 3.0451134674776
Category	Term	Count	%	PValue	Genes	List Total	Pop Hits	Pop Total	Fold Enrichment	Bonferroni	Benjamini	FDR
INTERPRO	IPR013053:Hormone binding	9	1.171875	3.9645855381701886E-4	CG33680, CG17189, CG31189, CG5867, CG14259, CG5945, TO, CG31207, CG7079	642	30	10196	4.764485981308411	0.30042340065858075	0.03892014344608652	0.6162829918934798
INTERPRO	IPR004272:Odorant binding protein	8	1.0416666666666665	0.0011014868871945566	CG17189, CG31189, CG5867, CG14259, CG5945, TO, CG31207, CG7079	642	27	10196	4.705665166724357	0.6295314290951399	0.08631692721201978	1.7034565769563748
SMART	SM00700:JHBP	8	1.0416666666666665	0.0016768046657191207	CG17189, CG31189, CG5867, CG14259, CG5945, TO, CG31207, CG7079	328	27	4824	4.357723577235773	0.24060011338583598	0.06649288588439306	2.01439988714871
Annotation Cluster 7	Enrichment Score: 2.67821613607416
Category	Term	Count	%	PValue	Genes	List Total	Pop Hits	Pop Total	Fold Enrichment	Bonferroni	Benjamini	FDR
GOTERM_BP_FAT	GO:0009309~amine biosynthetic process	13	1.6927083333333333	8.647817202428633E-6	DDC, CHA, HN, CG7470, B, CG6287, CG9674, PUG, GS2, SLGA, ASPARAGINE-SYNTHETASE, CG1673, CG7708	454	47	7937	4.8355515980879185	0.01469607003737805	7.399824311954406E-4	0.014597355971879278
GOTERM_BP_FAT	GO:0006536~glutamate metabolic process	6	0.78125	1.1752580909841963E-4	CG9674, GS2, SLGA, GAD1, GDH, CG8745	454	10	7937	10.48942731277533	0.18226422617618554	0.0064698190225245256	0.19820998459693095
GOTERM_BP_FAT	GO:0009310~amine catabolic process	10	1.3020833333333335	1.4005414864602097E-4	ACE, GS2, SLGA, HN, CG6415, CG6385, GAD1, GDH, HGO, CG8745	454	36	7937	4.856216348507098	0.21320653211515572	0.007240012240829374	0.2361623091201026
GOTERM_BP_FAT	GO:0008652~cellular amino acid biosynthetic process	9	1.171875	1.5660803470592564E-4	CG9674, GS2, SLGA, PUG, B, CG7470, ASPARAGINE-SYNTHETASE, CG1673, CG6287	454	29	7937	5.4255658514355165	0.2351946729088059	0.007631699618399823	0.26404112760473053
GOTERM_BP_FAT	GO:0009063~cellular amino acid catabolic process	9	1.171875	4.1401185698701926E-4	GS2, SLGA, HN, CG6415, CG6385, GAD1, GDH, HGO, CG8745	454	33	7937	4.767921505806968	0.507831953583882	0.017142465954574804	0.6965995033648475
GOTERM_BP_FAT	GO:0046395~carboxylic acid catabolic process	10	1.3020833333333335	8.338096262858211E-4	GS2, SLGA, HN, CG6415, CG17544, CG6385, GAD1, GDH, HGO, CG8745	454	45	7937	3.884973078805678	0.7602305723071412	0.031935254041985495	1.398271158865505
GOTERM_BP_FAT	GO:0016054~organic acid catabolic process	10	1.3020833333333335	8.338096262858211E-4	GS2, SLGA, HN, CG6415, CG17544, CG6385, GAD1, GDH, HGO, CG8745	454	45	7937	3.884973078805678	0.7602305723071412	0.031935254041985495	1.398271158865505
GOTERM_BP_FAT	GO:0009065~glutamine family amino acid catabolic process	5	0.6510416666666667	0.0010482644150358658	GS2, SLGA, GAD1, GDH, CG8745	454	9	7937	9.712432697014195	0.8339672065275234	0.03748306305688509	1.7549193770664995
GOTERM_BP_FAT	GO:0009064~glutamine family amino acid metabolic process	8	1.0416666666666665	0.0012162813136543558	CG9674, GS2, SLGA, CG7470, GAD1, GDH, ADE2, CG8745	454	30	7937	4.6619676945668145	0.8755113773948924	0.042478499324289154	2.0334909984700777
GOTERM_BP_FAT	GO:0046394~carboxylic acid biosynthetic process	11	1.4322916666666665	0.0031210078939551467	CG9674, GS2, SLGA, PUG, MTACP1, B, CG7470, ASPARAGINE-SYNTHETASE, CG1673, CG6287, CYT-B5-R	454	64	7937	3.0047838656387666	0.9952590651393817	0.09113878373266626	5.139997865066381
GOTERM_BP_FAT	GO:0016053~organic acid biosynthetic process	11	1.4322916666666665	0.0031210078939551467	CG9674, GS2, SLGA, PUG, MTACP1, B, CG7470, ASPARAGINE-SYNTHETASE, CG1673, CG6287, CYT-B5-R	454	64	7937	3.0047838656387666	0.9952590651393817	0.09113878373266626	5.139997865066381
KEGG_PATHWAY	dme00250:Alanine, aspartate and glutamate metabolism	7	0.9114583333333334	0.010047654611455964	CG9674, GS2, B, CG7433, ASPARAGINE-SYNTHETASE, GAD1, GDH	142	28	2054	3.6161971830985915	0.5018204056994747	0.15987001826990577	9.895743543940561
KEGG_PATHWAY	dme00910:Nitrogen metabolism	6	0.78125	0.014429771991171035	CG9674, GS2, CG6415, ASPARAGINE-SYNTHETASE, GDH, CG3940	142	22	2054	3.9449423815621	0.6331886737443992	0.18174522672681193	13.927543657455853
GOTERM_BP_FAT	GO:0006538~glutamate catabolic process	3	0.390625	0.018057633384283168	GS2, GAD1, GDH	454	4	7937	13.111784140969164	0.9999999999999717	0.2529047518475782	26.480264036013747
GOTERM_BP_FAT	GO:0009084~glutamine family amino acid biosynthetic process	4	0.5208333333333333	0.03441450498540674	CG9674, GS2, SLGA, CG7470	454	13	7937	5.379193493730939	1.0	0.35035761207572635	44.63277577106025
COG_ONTOLOGY	Amino acid transport and metabolism	7	0.9114583333333334	0.07772522387395062	CG4467, DDC, SDA, CG6225, CG6385, GDH, CG8745	72	53	1237	2.2691299790356396	0.8017530017724384	0.5547506336584389	45.97996775454612
KEGG_PATHWAY	dme00330:Arginine and proline metabolism	5	0.6510416666666667	0.5292321405553725	GS2, SLGA, CG7470, ARGK, GDH	142	55	2054	1.3149807938540334	1.0	0.8749894168326894	99.95794648148798
Annotation Cluster 8	Enrichment Score: 2.6185275549868394
Category	Term	Count	%	PValue	Genes	List Total	Pop Hits	Pop Total	Fold Enrichment	Bonferroni	Benjamini	FDR
GOTERM_BP_FAT	GO:0006811~ion transport	46	5.989583333333334	1.2954714804720072E-7	EAAT1, NOMPC, CG9297, CG4692, CHEB38B, CG1090, BLW, CG9813, NACP60E, GLUCLALPHA, NMDAR2, SLO, CG6723, CG9065, CG34396, CA-P60A, NRV3, PORIN, CNGL, VHA68-1, CG7708, EAG, PARA, CG42575, SEI, NCKX30C, ATPSYN-D, NRV1, OSCP, CLUMSY, TRPA1, CG5687, L(1)G0230, L(2)06225, TASK6, CAPA, CG9657, CG10830, RDL, CG7589, CG3036, UCP4A, CG9090, CG10440, PHCL, NA	454	346	7937	2.3242468997479055	2.217601393416091E-4	1.478553947664718E-5	2.1868798824042912E-4
SP_PIR_KEYWORDS	transport	51	6.640625	1.1527864448080848E-5	NOMPC, MTACP1, CG1090, NACP60E, SLO, CG6723, CA-P60A, PORIN, CNGL, EAG, CG7708, VHA68-1, PARA, SEI, ATPSYN-D, TRPA1, CG13796, RFESP, CG10219, CG13794, LIS-1, DOR, ND75, CG9090, NA, PHCL, CG1213, CG8850, CG4692, CG4607, CG8026, BLW, COMT, GLUCLALPHA, NMDAR2, CG34396, SUT2, NCKX30C, NRV1, OSCP, CLUMSY, CG5687, MDR65, TASK6, OBP57B, CG5646, CG9657, RDL, CG7589, UCP4A, SESB	743	465	12980	1.9160335171275997	0.003061732924549365	6.130979022129779E-4	0.015120825280312555
SP_PIR_KEYWORDS	membrane	98	12.760416666666666	3.564299341465537E-5	TSP97E, SYT1, CG1090, RAB3-GEF, TM4SF, OCTBETA3R, FRQ1, GOL, PORIN, CNGL, CG42313, CG7708, EGFR, COVA, CYP309A1, TSP42EI, TSP42EJ, TRPA1, CYP28A5, CG7766, GABA-B-R2, OCTBETA2R, CG10219, ND75, CG9090, CG1213, CG16700, CG8850, CG34357, CG4692, CG4607, TSP66E, N, BLW, CYP305A1, ACE, FT, TSP5D, SUT2, TSP47F, PDE6, AC3, DH44-R1, GYC32E, NRV1, CLUMSY, CG1657, CG5646, HTL, MTT, CG7589, CADN, CG6455, SES…	743	1139	12980	1.5031012304481863	0.009436400305698145	0.0015789530097425342	0.046745235472644975
GOTERM_CC_FAT	GO:0044459~plasma membrane part	47	6.119791666666666	5.528101266984247E-5	SYT1, N, NACP60E, GLUCLALPHA, CAD99C, NMDAR2, CG10345, SLO, ACE, FT, CG2736, SYN1, SYN2, STNB, NRV3, WRAPPER, IF, EAG, PARA, DLG1, EGFR, SEI, ZASP52, PDE6, KLG, SCGDELTA, GYC32E, NRV1, SPRT, CLUMSY, STY, MDR65, CG7766, ACTN, CG13796, CG13794, TSP, CG10830, RDL, DOR, CG7589, CADN, CG10440, DRL-2, PHCL, CG8850, RHO	306	405	4786	1.8150730250948117	0.014815441173762878	0.0010655951351958848	0.07265988752918062
GOTERM_CC_FAT	GO:0005886~plasma membrane	73	9.505208333333332	4.265442630421142E-4	SYT1, EAAT1, EAAT2, VN, CG12484, TM4SF, NACP60E, SLO, CG10345, OCTBETA3R, ANK2, 18W, STNB, SPR, ROBO3, NRX-1, PROS, IF, EAG, PARA, DLG1, EGFR, SEI, RET, SCGDELTA, L(2)08717, STY, CG7766, OCTBETA2R, CG13796, CG13794, MICAL, CG10830, NRM, DOR, CG10440, PHCL, CG8850, L(2)01289, MARF, N, GLUCLALPHA, CAD99C, NMDAR2, AMPH, ACE, FT, SYN1, CG2736, SYN2, NRV3, WRAPPER, ZASP52, PDE6, DH44-R1, KLG, NRV1, GY…	306	781	4786	1.4619182713631762	0.10880455410957879	0.006044370422776502	0.5593759470981841
SP_PIR_KEYWORDS	transmembrane	85	11.067708333333332	6.549914551479625E-4	TSP97E, SYT1, NOMPC, CG12484, CG1090, RAB3-GEF, TM4SF, NACP60E, SLO, CG6723, OCTBETA3R, 18W, TUTL, CA-P60A, PORIN, GOL, CNGL, CG7708, EAG, IF, PARA, EGFR, SEI, TSP42EI, TSP42EJ, TRPA1, GABA-B-R2, CG15553, OCTBETA2R, CG13796, CG10219, CG13794, NRM, CG9090, PHCL, NA, CG1213, CG4341, CG16700, CG8850, MARF, CG34357, CG8026, CG4607, TSP66E, N, GLUCLALPHA, CAD99C, NMDAR2, CG42540, FT, TSP5D, CG34396, C…	743	1039	12980	1.4291876571452258	0.15994239392308918	0.01917868225812802	0.8557952538309155
GOTERM_CC_FAT	GO:0005887~integral to plasma membrane	25	3.2552083333333335	0.0015425639201227083	N, NACP60E, CAD99C, CG10345, SLO, FT, CG2736, NRV3, EAG, IF, PARA, EGFR, SEI, NRV1, GYC32E, MDR65, CG13796, CG13794, CG10830, CADN, CG10440, DRL-2, PHCL, RHO, CG8850	306	198	4786	1.9748134944213376	0.3408563735221182	0.018767733910698747	2.009290852940504
GOTERM_CC_FAT	GO:0031226~intrinsic to plasma membrane	25	3.2552083333333335	0.0018978401765823163	N, NACP60E, CAD99C, CG10345, SLO, FT, CG2736, NRV3, EAG, IF, PARA, EGFR, SEI, NRV1, GYC32E, MDR65, CG13796, CG13794, CG10830, CADN, CG10440, DRL-2, PHCL, RHO, CG8850	306	201	4786	1.945338666146392	0.4012455549501862	0.022053350596961896	2.4667451011885166
GOTERM_CC_FAT	GO:0031224~intrinsic to membrane	110	14.322916666666666	0.00433515683662606	TSP97E, SYT1, CG1090, RAB3-GEF, TM4SF, OCTBETA3R, FRQ1, SPR, GOL, PORIN, CNGL, ASPH, CG42313, CG7708, EGFR, TSP42EI, SCGDELTA, TSP42EJ, TRPA1, GABA-B-R2, OCTBETA2R, CG13796, CG10219, CG13794, CG10830, CG9090, NA, CG1213, CG8850, CG16700, CG4607, TSP66E, N, ACE, FT, TSP5D, NRV3, TSP47F, SUT2, AC3, DH44-R1, GYC32E, NRV1, CLUMSY, CG31793, CG5646, HTL, MTT, CG7589, CADN, CG6455, DRL-2, CG13995, SESB,…	306	1382	4786	1.2449041362806579	0.6905741626289212	0.04411417348820634	5.5522286438873465
GOTERM_CC_FAT	GO:0016021~integral to membrane	107	13.932291666666666	0.007472091697669992	TSP97E, SYT1, CG1090, RAB3-GEF, TM4SF, OCTBETA3R, SPR, GOL, PORIN, ASPH, CNGL, CG42313, CG7708, EGFR, TSP42EI, SCGDELTA, TSP42EJ, TRPA1, GABA-B-R2, OCTBETA2R, CG13796, CG10219, CG13794, CG10830, CG9090, NA, CG1213, CG8850, CG16700, CG4607, TSP66E, N, FT, TSP5D, NRV3, TSP47F, SUT2, AC3, DH44-R1, GYC32E, NRV1, CLUMSY, CG31793, CG5646, HTL, MTT, CG7589, CADN, CG6455, DRL-2, CG13995, SESB, RHO, CG456…	306	1360	4786	1.230541138023837	0.8680114176325517	0.06132173619457426	9.390674158576328
SP_PIR_KEYWORDS	glycoprotein	31	4.036458333333334	0.16391088260148887	VN, N, NACP60E, OCTBETA3R, CG25C, ACE, FT, SLI, LAMA, EAG, IF, PARA, EGFR, NCKX30C, SCA, NRV1, GYC32E, TRPA1, SOG, MDR65, HTL, NETB, OCTBETA2R, HIG, EST-6, LSP2, EYS, RDL, CADN, CG3556, CG4341	743	435	12980	1.2449683637319968	1.0	0.5663107442140638	90.4471215120112
UP_SEQ_FEATURE	glycosylation site:N-linked (GlcNAc...)	31	4.036458333333334	0.24233109565741423	VN, N, NACP60E, OCTBETA3R, CG25C, ACE, FT, SLI, LAMA, EAG, IF, PARA, EGFR, NCKX30C, SCA, NRV1, GYC32E, TRPA1, SOG, MDR65, HTL, NETB, OCTBETA2R, HIG, EST-6, LSP2, EYS, RDL, CADN, CG3556, CG4341	188	419	2975	1.1707840349362717	1.0	0.9983094513871843	98.59236149445726
UP_SEQ_FEATURE	topological domain:Extracellular	21	2.734375	0.48091958212401453	EGFR, NCKX30C, GYC32E, NRV1, TRPA1, CG1090, SOG, N, MDR65, HTL, GLUCLALPHA, OCTBETA2R, SLO, OCTBETA3R, FT, EYS, TUTL, RDL, CADN, GOL, IF	188	309	2975	1.075449287337327	1.0	0.9999938327947532	99.99578047464038
UP_SEQ_FEATURE	topological domain:Cytoplasmic	26	3.3854166666666665	0.5140505395475794	SYT1, MARF, CG1090, N, GLUCLALPHA, SLO, OCTBETA3R, FT, TUTL, CA-P60A, GOL, EAG, IF, EGFR, NCKX30C, NRV1, GYC32E, TRPA1, SOG, MDR65, HTL, OCTBETA2R, EYS, RDL, CADN, RHO	188	394	2975	1.0442542391186953	1.0	0.9999957141286926	99.9984681215138
UP_SEQ_FEATURE	transmembrane region	35	4.557291666666666	0.6888347216497908	SYT1, MARF, CG1090, RAB3-GEF, N, NACP60E, GLUCLALPHA, SLO, CG42540, OCTBETA3R, FT, TUTL, CA-P60A, GOL, CG7708, EAG, IF, PARA, EGFR, NCKX30C, GYC32E, NRV1, TRPA1, SOG, MDR65, HTL, OCTBETA2R, CG10219, EYS, RDL, CADN, CG6455, CG4341, SESB, RHO	188	575	2975	0.9632284921369102	1.0	0.9999999800838725	99.99999837435678
Annotation Cluster 9	Enrichment Score: 2.405110412244453
Category	Term	Count	%	PValue	Genes	List Total	Pop Hits	Pop Total	Fold Enrichment	Bonferroni	Benjamini	FDR
GOTERM_BP_FAT	GO:0006811~ion transport	46	5.989583333333334	1.2954714804720072E-7	EAAT1, NOMPC, CG9297, CG4692, CHEB38B, CG1090, BLW, CG9813, NACP60E, GLUCLALPHA, NMDAR2, SLO, CG6723, CG9065, CG34396, CA-P60A, NRV3, PORIN, CNGL, VHA68-1, CG7708, EAG, PARA, CG42575, SEI, NCKX30C, ATPSYN-D, NRV1, OSCP, CLUMSY, TRPA1, CG5687, L(1)G0230, L(2)06225, TASK6, CAPA, CG9657, CG10830, RDL, CG7589, CG3036, UCP4A, CG9090, CG10440, PHCL, NA	454	346	7937	2.3242468997479055	2.217601393416091E-4	1.478553947664718E-5	2.1868798824042912E-4
SP_PIR_KEYWORDS	ion transport	31	4.036458333333334	1.3789817957635888E-7	NOMPC, CG4692, CG1090, BLW, NACP60E, GLUCLALPHA, NMDAR2, SLO, CG6723, CG34396, CA-P60A, PORIN, CNGL, VHA68-1, EAG, CG7708, PARA, SEI, NCKX30C, ATPSYN-D, NRV1, OSCP, TRPA1, CG5687, CLUMSY, TASK6, CG9657, RDL, CG7589, NA, PHCL	743	182	12980	2.9756111990297724	3.668024555059102E-5	1.222689801327892E-5	1.808902409972113E-4
GOTERM_BP_FAT	GO:0015672~monovalent inorganic cation transport	27	3.515625	5.901736902992936E-6	CG4692, CHEB38B, CG1090, BLW, NACP60E, CG9813, SLO, CG6723, CG34396, NRV3, EAG, CG7708, VHA68-1, PARA, SEI, NCKX30C, ATPSYN-D, NRV1, OSCP, CG5687, L(1)G0230, TASK6, L(2)06225, CG9657, CG10830, UCP4A, CG10440	454	175	7937	2.6972813089993704	0.01005293144892283	5.316377564823505E-4	0.009962240287397783
SP_PIR_KEYWORDS	transport	51	6.640625	1.1527864448080848E-5	NOMPC, MTACP1, CG1090, NACP60E, SLO, CG6723, CA-P60A, PORIN, CNGL, EAG, CG7708, VHA68-1, PARA, SEI, ATPSYN-D, TRPA1, CG13796, RFESP, CG10219, CG13794, LIS-1, DOR, ND75, CG9090, NA, PHCL, CG1213, CG8850, CG4692, CG4607, CG8026, BLW, COMT, GLUCLALPHA, NMDAR2, CG34396, SUT2, NCKX30C, NRV1, OSCP, CLUMSY, CG5687, MDR65, TASK6, OBP57B, CG5646, CG9657, RDL, CG7589, UCP4A, SESB	743	465	12980	1.9160335171275997	0.003061732924549365	6.130979022129779E-4	0.015120825280312555
GOTERM_BP_FAT	GO:0006812~cation transport	33	4.296875	1.5073170621947897E-5	NOMPC, CG9297, CG4692, CHEB38B, CG1090, BLW, CG9813, NACP60E, SLO, CG6723, CG9065, CG34396, NRV3, CA-P60A, VHA68-1, EAG, CG7708, PARA, SEI, NCKX30C, ATPSYN-D, NRV1, OSCP, TRPA1, CG5687, L(1)G0230, CAPA, TASK6, L(2)06225, CG9657, CG10830, UCP4A, CG10440	454	252	7937	2.2893591357247742	0.025475347328890896	0.001121347453912236	0.02544193599914868
GOTERM_BP_FAT	GO:0006813~potassium ion transport	11	1.4322916666666665	1.1572176700843037E-4	SLO, SEI, NCKX30C, CG10830, NRV1, CG34396, NRV3, CG1090, CG10440, TASK6, EAG	454	43	7937	4.472236451183281	0.17973443315551996	0.0065824775901481836	0.19517022119327487
GOTERM_BP_FAT	GO:0030001~metal ion transport	23	2.994791666666667	1.6138442353820563E-4	SEI, NCKX30C, NOMPC, CG9297, NRV1, CHEB38B, CG5687, TRPA1, CG1090, NACP60E, TASK6, SLO, CG6723, CG9657, CG10830, CG9065, CG34396, NRV3, CA-P60A, CG10440, EAG, CG7708, PARA	454	165	7937	2.4369376585235614	0.2414241081000914	0.007645965029960067	0.2720838023704153
GOTERM_MF_FAT	GO:0022836~gated channel activity	18	2.34375	9.79023115733648E-4	SEI, NOMPC, CLUMSY, NACP60E, GLUCLALPHA, NMDAR2, SLO, CG10830, RDL, CG7589, CG34396, CG10440, PORIN, CNGL, NA, PHCL, EAG, PARA	504	116	7918	2.4378078817733986	0.46154195087996075	0.06647063003373821	1.4463741755237236
SP_PIR_KEYWORDS	ionic channel	17	2.213541666666667	9.916385399689662E-4	SEI, NOMPC, CLUMSY, TRPA1, NACP60E, TASK6, GLUCLALPHA, NMDAR2, SLO, RDL, CG7589, CG34396, CNGL, NA, PHCL, EAG, PARA	743	117	12980	2.538335001322888	0.23195482297048398	0.023706011597710797	1.293012723505782
GOTERM_CC_FAT	GO:0005887~integral to plasma membrane	25	3.2552083333333335	0.0015425639201227083	N, NACP60E, CAD99C, CG10345, SLO, FT, CG2736, NRV3, EAG, IF, PARA, EGFR, SEI, NRV1, GYC32E, MDR65, CG13796, CG13794, CG10830, CADN, CG10440, DRL-2, PHCL, RHO, CG8850	306	198	4786	1.9748134944213376	0.3408563735221182	0.018767733910698747	2.009290852940504
GOTERM_CC_FAT	GO:0031226~intrinsic to plasma membrane	25	3.2552083333333335	0.0018978401765823163	N, NACP60E, CAD99C, CG10345, SLO, FT, CG2736, NRV3, EAG, IF, PARA, EGFR, SEI, NRV1, GYC32E, MDR65, CG13796, CG13794, CG10830, CADN, CG10440, DRL-2, PHCL, RHO, CG8850	306	201	4786	1.945338666146392	0.4012455549501862	0.022053350596961896	2.4667451011885166
GOTERM_MF_FAT	GO:0022843~voltage-gated cation channel activity	9	1.171875	0.003718392383432982	SLO, SEI, CG10830, CG34396, CG10440, NA, NACP60E, EAG, PARA	504	41	7918	3.4486062717770034	0.9050499203720549	0.1368357229267274	5.3904116816439585
GOTERM_MF_FAT	GO:0022832~voltage-gated channel activity	10	1.3020833333333335	0.0037847053912637976	SLO, SEI, CG10830, CG34396, CG10440, PORIN, NA, NACP60E, EAG, PARA	504	50	7918	3.142063492063492	0.9089613960204636	0.12465511280755082	5.484035454228087
GOTERM_MF_FAT	GO:0005244~voltage-gated ion channel activity	10	1.3020833333333335	0.0037847053912637976	SLO, SEI, CG10830, CG34396, CG10440, PORIN, NA, NACP60E, EAG, PARA	504	50	7918	3.142063492063492	0.9089613960204636	0.12465511280755082	5.484035454228087
SP_PIR_KEYWORDS	potassium	6	0.78125	0.004548596314342635	SLO, NCKX30C, NRV1, PYK, CG1090, EAG	743	20	12980	5.240915208613728	0.7026028197733498	0.07299184883910192	5.805004814588277
INTERPRO	IPR005821:Ion transport	8	1.0416666666666665	0.004548690123832529	SLO, SEI, NOMPC, CNGL, NA, NACP60E, EAG, PARA	642	34	10196	3.7368517500458127	0.9835547610856198	0.23955230854038545	6.860751867481552
GOTERM_CC_FAT	GO:0034702~ion channel complex	10	1.3020833333333335	0.004966787359341294	SLO, SEI, CG10830, RDL, CG10440, NACP60E, PHCL, GLUCLALPHA, EAG, PARA	306	52	4786	3.0077928607340376	0.7392971347276498	0.046878942872435214	6.336982520076662
SP_PIR_KEYWORDS	Sodium transport	9	1.171875	0.005418302458329556	NCKX30C, CG6723, CG9657, NRV1, CG5687, CG1090, NACP60E, CG7708, PARA	743	48	12980	3.27557200538358	0.7642980580357328	0.07324170447064815	6.878845113810028
GOTERM_CC_FAT	GO:0034703~cation channel complex	7	0.9114583333333334	0.007270501626459258	SLO, SEI, CG10830, CG10440, NACP60E, EAG, PARA	306	28	4786	3.9101307189542482	0.8605719168800661	0.06157753603691696	9.148404112005437
GOTERM_MF_FAT	GO:0005216~ion channel activity	21	2.734375	0.007458027812596647	SEI, NOMPC, CLUMSY, CHEB38B, TRPA1, NACP60E, TASK6, GLUCLALPHA, NMDAR2, SLO, CG10830, RDL, CG7589, CG34396, CG10440, PORIN, CNGL, NA, PHCL, EAG, PARA	504	175	7918	1.8852380952380952	0.9911835683800269	0.18592408460855825	10.537286787749345
SP_PIR_KEYWORDS	synapse	9	1.171875	0.00884647592930913	SYT1, ACE, RDL, CG7589, CLUMSY, STNB, PHCL, GLUCLALPHA, NMDAR2	743	52	12980	3.0236049280463817	0.9059221823455879	0.10186767227138449	11.002469703512718
SP_PIR_KEYWORDS	cell junction	11	1.4322916666666665	0.009135599348439744	SYT1, ACE, FT, RDL, CG7589, CLUMSY, STNB, PHCL, GLUCLALPHA, NMDAR2, DLG1	743	74	12980	2.596849878141937	0.9129469492556823	0.10070194944875088	11.342415635884217
GOTERM_MF_FAT	GO:0031420~alkali metal ion binding	9	1.171875	0.009950170509207837	SLO, NCKX30C, NRV1, PYK, CG1090, NACP60E, CG7708, EAG, PARA	504	48	7918	2.9456845238095237	0.998200061386624	0.22337689351458323	13.820900240511092
GOTERM_MF_FAT	GO:0022838~substrate specific channel activity	21	2.734375	0.010083330731193102	SEI, NOMPC, CLUMSY, CHEB38B, TRPA1, NACP60E, TASK6, GLUCLALPHA, NMDAR2, SLO, CG10830, RDL, CG7589, CG34396, CG10440, PORIN, CNGL, NA, PHCL, EAG, PARA	504	180	7918	1.8328703703703701	0.9983467487749812	0.21834873906238972	13.993146235963527
GOTERM_BP_FAT	GO:0006814~sodium ion transport	11	1.4322916666666665	0.010704939020092608	NCKX30C, CG6723, CG9657, NRV1, CG5687, CHEB38B, NRV3, CG1090, NACP60E, CG7708, PARA	454	76	7937	2.5303443079063297	0.9999999900496217	0.20803346561235703	16.613520625133702
SP_PIR_KEYWORDS	potassium transport	5	0.6510416666666667	0.013870592135336179	SLO, NCKX30C, NRV1, CG1090, EAG	743	17	12980	5.138152165307576	0.9756544190452834	0.12855941321753828	16.74180554610196
GOTERM_MF_FAT	GO:0015267~channel activity	21	2.734375	0.014954780444364903	SEI, NOMPC, CLUMSY, CHEB38B, TRPA1, NACP60E, TASK6, GLUCLALPHA, NMDAR2, SLO, CG10830, RDL, CG7589, CG34396, CG10440, PORIN, CNGL, NA, PHCL, EAG, PARA	504	187	7918	1.764260249554367	0.9999268359072263	0.2972095497158125	20.078165411976656
GOTERM_MF_FAT	GO:0022803~passive transmembrane transporter activity	21	2.734375	0.014954780444364903	SEI, NOMPC, CLUMSY, CHEB38B, TRPA1, NACP60E, TASK6, GLUCLALPHA, NMDAR2, SLO, CG10830, RDL, CG7589, CG34396, CG10440, PORIN, CNGL, NA, PHCL, EAG, PARA	504	187	7918	1.764260249554367	0.9999268359072263	0.2972095497158125	20.078165411976656
GOTERM_MF_FAT	GO:0030955~potassium ion binding	6	0.78125	0.01867760640298332	SLO, NCKX30C, NRV1, PYK, CG1090, EAG	504	25	7918	3.7704761904761903	0.9999933165548197	0.3191294831339173	24.455061467348827
GOTERM_MF_FAT	GO:0005267~potassium channel activity	7	0.9114583333333334	0.018723126911815137	SLO, SEI, CG10830, CG34396, CG10440, TASK6, EAG	504	34	7918	3.2344771241830066	0.9999935096504042	0.31153260434683927	24.507168448557515
SP_PIR_KEYWORDS	Sodium	6	0.78125	0.022806192447585652	NCKX30C, NRV1, CG1090, NACP60E, CG7708, PARA	743	29	12980	3.614424281802571	0.9978379394676037	0.17450467081853827	26.11264335493391
GOTERM_CC_FAT	GO:0034705~potassium channel complex	5	0.6510416666666667	0.029260648874961846	SLO, SEI, CG10830, CG10440, EAG	306	19	4786	4.11592707258342	0.9996706091920363	0.18164302772635899	32.32573474202833
GOTERM_CC_FAT	GO:0008076~voltage-gated potassium channel complex	5	0.6510416666666667	0.029260648874961846	SLO, SEI, CG10830, CG10440, EAG	306	19	4786	4.11592707258342	0.9996706091920363	0.18164302772635899	32.32573474202833
GOTERM_MF_FAT	GO:0031402~sodium ion binding	6	0.78125	0.0295651568313091	NCKX30C, NRV1, CG1090, NACP60E, CG7708, PARA	504	28	7918	3.3664965986394555	0.9999999942090073	0.3851225885528179	36.006659492547385
GOTERM_MF_FAT	GO:0005249~voltage-gated potassium channel activity	6	0.78125	0.033923639365382424	SLO, SEI, CG10830, CG34396, CG10440, EAG	504	29	7918	3.250410509031198	0.9999999996633027	0.4203297745544192	40.15102252255427
GOTERM_MF_FAT	GO:0005261~cation channel activity	14	1.8229166666666667	0.03610053550108498	SEI, NOMPC, CHEB38B, TRPA1, NACP60E, TASK6, SLO, CG10830, CG34396, CG10440, NA, CNGL, EAG, PARA	504	118	7918	1.8639359698681732	0.9999999999190794	0.42493664790650953	42.12590723511107
SP_PIR_KEYWORDS	voltage-gated channel	4	0.5208333333333333	0.050595648319614515	SLO, NACP60E, EAG, PARA	743	15	12980	4.658591296545536	0.9999989953287097	0.2982123142653591	49.392796682295426
SP_PIR_KEYWORDS	postsynaptic cell membrane	6	0.78125	0.0635349969201296	RDL, CG7589, CLUMSY, PHCL, GLUCLALPHA, NMDAR2	743	38	12980	2.7583764255861727	0.9999999738932509	0.34014806418406085	57.729697484002514
GOTERM_CC_FAT	GO:0045211~postsynaptic membrane	7	0.9114583333333334	0.06380283754724969	RDL, CG7589, CLUMSY, PHCL, GLUCLALPHA, NMDAR2, DLG1	306	45	4786	2.4329702251270877	0.9999999814144025	0.32089235396001137	57.97252306991304
GOTERM_MF_FAT	GO:0046873~metal ion transmembrane transporter activity	15	1.953125	0.09448546894601123	SEI, NOMPC, CHEB38B, TRPA1, NACP60E, TASK6, SLO, CG10830, CG34396, CA-P60A, CG10440, CNGL, NA, EAG, PARA	504	150	7918	1.571031746031746	1.0	0.6364104284012679	77.15179767077224
GOTERM_MF_FAT	GO:0005230~extracellular ligand-gated ion channel activity	6	0.78125	0.233241754552742	RDL, CG7589, CLUMSY, PHCL, GLUCLALPHA, NMDAR2	504	52	7918	1.8127289377289375	1.0	0.8418946259320197	98.07521705318494
GOTERM_MF_FAT	GO:0015276~ligand-gated ion channel activity	7	0.9114583333333334	0.28433518791843737	RDL, CG7589, CLUMSY, CNGL, PHCL, GLUCLALPHA, NMDAR2	504	70	7918	1.571031746031746	1.0	0.8843819633880249	99.30989344142293
GOTERM_MF_FAT	GO:0022834~ligand-gated channel activity	7	0.9114583333333334	0.28433518791843737	RDL, CG7589, CLUMSY, CNGL, PHCL, GLUCLALPHA, NMDAR2	504	70	7918	1.571031746031746	1.0	0.8843819633880249	99.30989344142293
Annotation Cluster 10	Enrichment Score: 2.0648412226632415
Category	Term	Count	%	PValue	Genes	List Total	Pop Hits	Pop Total	Fold Enrichment	Bonferroni	Benjamini	FDR
GOTERM_BP_FAT	GO:0009165~nucleotide biosynthetic process	21	2.734375	3.4729183327728366E-4	AC3, CG34357, ATPSYN-D, NRV1, GYC32E, CG4692, ADGF-D, OSCP, CG11089, L(1)G0230, BLW, GYC88E, CG9813, L(2)06225, PUG, NRV3, CA-P60A, CG6767, ADE2, ADE5, VHA68-1	454	151	7937	2.4313242115704408	0.44825367032810404	0.015132208723001916	0.5846485316014505
GOTERM_BP_FAT	GO:0009259~ribonucleotide metabolic process	17	2.213541666666667	5.768011038287265E-4	ATPSYN-D, NRV1, CG4692, ADGF-D, OSCP, CG11089, L(1)G0230, BLW, GYC88E, CG9813, L(2)06225, CA-P60A, NRV3, CG6767, ADE2, ADE5, VHA68-1	454	112	7937	2.6535753618628064	0.6275931688247179	0.02324389524982251	0.9692496102040482
GOTERM_BP_FAT	GO:0034404~nucleobase, nucleoside and nucleotide biosynthetic process	21	2.734375	6.302922847414478E-4	AC3, CG34357, ATPSYN-D, NRV1, GYC32E, CG4692, ADGF-D, OSCP, CG11089, L(1)G0230, BLW, GYC88E, CG9813, L(2)06225, PUG, NRV3, CA-P60A, CG6767, ADE2, ADE5, VHA68-1	454	158	7937	2.3236073161211173	0.6602008584738994	0.02478989554005029	1.0586863145938818
GOTERM_BP_FAT	GO:0034654~nucleobase, nucleoside, nucleotide and nucleic acid biosynthetic process	21	2.734375	6.302922847414478E-4	AC3, CG34357, ATPSYN-D, NRV1, GYC32E, CG4692, ADGF-D, OSCP, CG11089, L(1)G0230, BLW, GYC88E, CG9813, L(2)06225, PUG, NRV3, CA-P60A, CG6767, ADE2, ADE5, VHA68-1	454	158	7937	2.3236073161211173	0.6602008584738994	0.02478989554005029	1.0586863145938818
GOTERM_BP_FAT	GO:0009260~ribonucleotide biosynthetic process	16	2.083333333333333	0.0010369127997117288	ATPSYN-D, NRV1, CG4692, ADGF-D, OSCP, CG11089, L(1)G0230, BLW, CG9813, L(2)06225, CA-P60A, NRV3, CG6767, ADE2, VHA68-1, ADE5	454	107	7937	2.614187492280456	0.8307055395816819	0.03787530016229501	1.7360715763722112
GOTERM_BP_FAT	GO:0009150~purine ribonucleotide metabolic process	16	2.083333333333333	0.0010369127997117288	ATPSYN-D, NRV1, CG4692, ADGF-D, OSCP, CG11089, L(1)G0230, BLW, GYC88E, CG9813, L(2)06225, CA-P60A, NRV3, ADE2, VHA68-1, ADE5	454	107	7937	2.614187492280456	0.8307055395816819	0.03787530016229501	1.7360715763722112
GOTERM_BP_FAT	GO:0009152~purine ribonucleotide biosynthetic process	15	1.953125	0.001854547038080432	ATPSYN-D, NRV1, CG4692, ADGF-D, OSCP, CG11089, BLW, L(1)G0230, CG9813, L(2)06225, CA-P60A, NRV3, ADE2, VHA68-1, ADE5	454	102	7937	2.570938066856699	0.958328267314917	0.05928408490516657	3.0849754867379398
GOTERM_BP_FAT	GO:0009123~nucleoside monophosphate metabolic process	10	1.3020833333333335	0.003173053870913871	PDE6, AC3, CG34357, GYC32E, ADGF-D, CG11089, GYC88E, CG6767, ADE2, ADE5	454	54	7937	3.2374775656713983	0.9956644419316567	0.09104025676788718	5.22356689047413
GOTERM_BP_FAT	GO:0009124~nucleoside monophosphate biosynthetic process	9	1.171875	0.0068367821732832	AC3, CG34357, GYC32E, ADGF-D, CG11089, GYC88E, CG6767, ADE2, ADE5	454	50	7937	3.1468281938325995	0.9999920692677373	0.15862442318132497	10.935367892260771
GOTERM_BP_FAT	GO:0009156~ribonucleoside monophosphate biosynthetic process	5	0.6510416666666667	0.028895480418386774	ADGF-D, CG11089, CG6767, ADE2, ADE5	454	21	7937	4.162471155863227	1.0	0.32235426113490195	39.04108171626868
GOTERM_BP_FAT	GO:0009161~ribonucleoside monophosphate metabolic process	5	0.6510416666666667	0.028895480418386774	ADGF-D, CG11089, CG6767, ADE2, ADE5	454	21	7937	4.162471155863227	1.0	0.32235426113490195	39.04108171626868
GOTERM_BP_FAT	GO:0006188~IMP biosynthetic process	3	0.390625	0.056383417250490446	CG11089, ADE2, ADE5	454	7	7937	7.492448080553808	1.0	0.4584456932645128	62.457381559205174
GOTERM_BP_FAT	GO:0046040~IMP metabolic process	3	0.390625	0.056383417250490446	CG11089, ADE2, ADE5	454	7	7937	7.492448080553808	1.0	0.4584456932645128	62.457381559205174
GOTERM_BP_FAT	GO:0009127~purine nucleoside monophosphate biosynthetic process	4	0.5208333333333333	0.06919097410917383	ADGF-D, CG11089, ADE2, ADE5	454	17	7937	4.113500906970718	1.0	0.5021500972846631	70.19175976862513
GOTERM_BP_FAT	GO:0009126~purine nucleoside monophosphate metabolic process	4	0.5208333333333333	0.06919097410917383	ADGF-D, CG11089, ADE2, ADE5	454	17	7937	4.113500906970718	1.0	0.5021500972846631	70.19175976862513
GOTERM_BP_FAT	GO:0009167~purine ribonucleoside monophosphate metabolic process	4	0.5208333333333333	0.06919097410917383	ADGF-D, CG11089, ADE2, ADE5	454	17	7937	4.113500906970718	1.0	0.5021500972846631	70.19175976862513
GOTERM_BP_FAT	GO:0009168~purine ribonucleoside monophosphate biosynthetic process	4	0.5208333333333333	0.06919097410917383	ADGF-D, CG11089, ADE2, ADE5	454	17	7937	4.113500906970718	1.0	0.5021500972846631	70.19175976862513
KEGG_PATHWAY	dme00230:Purine metabolism	11	1.4322916666666665	0.32496862864950354	PDE6, AC3, CG34357, GYC32E, ADGF-D, PYK, CG11089, CG6767, CG31793, ADE2, ADE5	142	122	2054	1.304202262756869	0.9999999999983276	0.816363264760795	98.26679183883186
Annotation Cluster 11	Enrichment Score: 2.037757087990183
Category	Term	Count	%	PValue	Genes	List Total	Pop Hits	Pop Total	Fold Enrichment	Bonferroni	Benjamini	FDR
GOTERM_MF_FAT	GO:0015293~symporter activity	17	2.213541666666667	6.2765830906566E-5	NCKX30C, EAAT1, EAAT2, L(2)08717, CG5687, CG1090, CG6293, CG13796, CG6723, CG13794, CG9657, CG3036, CG15096, SUT2, CG7708, CG16700, CG8850	504	84	7918	3.1794690098261524	0.03889272726132287	0.019639212973776132	0.09331878674673222
GOTERM_MF_FAT	GO:0015370~solute:sodium symporter activity	13	1.6927083333333333	4.403204044440656E-4	EAAT1, EAAT2, L(2)08717, CG5687, CG6293, CG13796, CG6723, CG13794, CG9657, CG15096, CG7708, CG8850, CG16700	504	62	7918	3.2940988223246284	0.24296347749129665	0.05414760812722941	0.6529465096209885
GOTERM_MF_FAT	GO:0008509~anion transmembrane transporter activity	14	1.8229166666666667	0.005148937167324561	CG42575, EAAT1, EAAT2, L(2)08717, CG5687, GLUCLALPHA, CG6723, CG9657, RDL, CG3036, CG9090, CG15096, PORIN, PHCL	504	92	7918	2.3907004830917873	0.9617087860403253	0.15051648235897375	7.391049816769679
SP_PIR_KEYWORDS	Sodium transport	9	1.171875	0.005418302458329556	NCKX30C, CG6723, CG9657, NRV1, CG5687, CG1090, NACP60E, CG7708, PARA	743	48	12980	3.27557200538358	0.7642980580357328	0.07324170447064815	6.878845113810028
GOTERM_MF_FAT	GO:0015296~anion:cation symporter activity	8	1.0416666666666665	0.007781614006860884	CG6723, EAAT1, EAAT2, CG9657, L(2)08717, CG3036, CG5687, CG15096	504	37	7918	3.3968253968253967	0.9928254469613033	0.18593680747425045	10.970135480989029
GOTERM_BP_FAT	GO:0006814~sodium ion transport	11	1.4322916666666665	0.010704939020092608	NCKX30C, CG6723, CG9657, NRV1, CG5687, CHEB38B, NRV3, CG1090, NACP60E, CG7708, PARA	454	76	7937	2.5303443079063297	0.9999999900496217	0.20803346561235703	16.613520625133702
INTERPRO	IPR001734:Sodium/solute symporter	4	0.5208333333333333	0.06390047540370758	CG6723, CG9657, CG5687, CG7708	642	15	10196	4.2350986500519205	1.0	0.7740415400911392	64.27940015113643
GOTERM_MF_FAT	GO:0008507~sodium:iodide symporter activity	3	0.390625	0.06835170460679238	CG6723, CG9657, CG5687	504	7	7918	6.732993197278911	1.0	0.5701226841343485	65.11436246532078
GOTERM_MF_FAT	GO:0015373~monovalent anion:sodium symporter activity	3	0.390625	0.06835170460679238	CG6723, CG9657, CG5687	504	7	7918	6.732993197278911	1.0	0.5701226841343485	65.11436246532078
INTERPRO	IPR019900:Sodium/solute symporter, subgroup	3	0.390625	0.21862484713752514	CG6723, CG9657, CG5687	642	14	10196	3.4032042723631504	1.0	0.9655355649855036	97.8634531664127
Annotation Cluster 12	Enrichment Score: 2.0336773818178857
Category	Term	Count	%	PValue	Genes	List Total	Pop Hits	Pop Total	Fold Enrichment	Bonferroni	Benjamini	FDR
GOTERM_BP_FAT	GO:0007519~skeletal muscle tissue development	10	1.3020833333333335	1.1054237830887114E-4	LMD, FUTSCH, FRQ1, FRQ2, MEF2, MLP84B, N, SLS, UNC-104, GAD1	454	35	7937	4.994965387035872	0.17242787253375846	0.006504923626847403	0.18644260365120457
GOTERM_BP_FAT	GO:0014706~striated muscle tissue development	10	1.3020833333333335	3.3174903874759785E-4	LMD, FUTSCH, FRQ1, FRQ2, MEF2, MLP84B, N, SLS, UNC-104, GAD1	454	40	7937	4.370594713656388	0.4333699086312476	0.014837470601313463	0.5585518942857415
GOTERM_BP_FAT	GO:0060537~muscle tissue development	10	1.3020833333333335	4.0395888025221774E-4	LMD, FUTSCH, FRQ1, FRQ2, MEF2, MLP84B, N, SLS, UNC-104, GAD1	454	41	7937	4.263994842591598	0.49928456089372864	0.01714426854130391	0.6797389881836646
GOTERM_BP_FAT	GO:0000768~syncytium formation by plasma membrane fusion	4	0.5208333333333333	0.14073291152268583	LMD, MP20, MEF2, SLS	454	23	7937	3.040413713847922	1.0	0.6895329625979867	92.27284837138785
GOTERM_BP_FAT	GO:0014902~myotube differentiation	4	0.5208333333333333	0.14073291152268583	LMD, MP20, MEF2, SLS	454	23	7937	3.040413713847922	1.0	0.6895329625979867	92.27284837138785
GOTERM_BP_FAT	GO:0007520~myoblast fusion	4	0.5208333333333333	0.14073291152268583	LMD, MP20, MEF2, SLS	454	23	7937	3.040413713847922	1.0	0.6895329625979867	92.27284837138785
GOTERM_BP_FAT	GO:0006949~syncytium formation	4	0.5208333333333333	0.14073291152268583	LMD, MP20, MEF2, SLS	454	23	7937	3.040413713847922	1.0	0.6895329625979867	92.27284837138785
Annotation Cluster 13	Enrichment Score: 1.872983335451053
Category	Term	Count	%	PValue	Genes	List Total	Pop Hits	Pop Total	Fold Enrichment	Bonferroni	Benjamini	FDR
GOTERM_BP_FAT	GO:0006112~energy reserve metabolic process	5	0.6510416666666667	0.0010482644150358658	PHKGAMMA, CG9485, GLYP, CG7766, PGM	454	9	7937	9.712432697014195	0.8339672065275234	0.03748306305688509	1.7549193770664995
GOTERM_BP_FAT	GO:0044042~glucan metabolic process	5	0.6510416666666667	0.0010482644150358658	PHKGAMMA, CG9485, GLYP, CG7766, PGM	454	9	7937	9.712432697014195	0.8339672065275234	0.03748306305688509	1.7549193770664995
GOTERM_BP_FAT	GO:0005977~glycogen metabolic process	5	0.6510416666666667	0.0010482644150358658	PHKGAMMA, CG9485, GLYP, CG7766, PGM	454	9	7937	9.712432697014195	0.8339672065275234	0.03748306305688509	1.7549193770664995
GOTERM_BP_FAT	GO:0006073~cellular glucan metabolic process	5	0.6510416666666667	0.0010482644150358658	PHKGAMMA, CG9485, GLYP, CG7766, PGM	454	9	7937	9.712432697014195	0.8339672065275234	0.03748306305688509	1.7549193770664995
GOTERM_BP_FAT	GO:0006006~glucose metabolic process	11	1.4322916666666665	0.0021647320108667935	NC73EF, PHKGAMMA, PGLYM78, CG10924, PYK, PEPCK, CG9485, GLYP, CG7766, PGM, PGK	454	61	7937	3.1525601213259193	0.9755234135207723	0.06639739939721889	3.5921345811286254
GOTERM_BP_FAT	GO:0034637~cellular carbohydrate biosynthetic process	6	0.78125	0.010205831019566168	PHKGAMMA, CG5177, CG10924, PEPCK, CG9485, PGM	454	24	7937	4.370594713656388	0.9999999764031855	0.20393936671679613	15.900499297770775
GOTERM_BP_FAT	GO:0044264~cellular polysaccharide metabolic process	5	0.6510416666666667	0.011004141826242153	PHKGAMMA, CG9485, GLYP, CG7766, PGM	454	16	7937	5.463243392070485	0.9999999940716006	0.20406287036193782	17.03822850909873
GOTERM_BP_FAT	GO:0016051~carbohydrate biosynthetic process	9	1.171875	0.013435673291595665	PHKGAMMA, CG5177, CG10924, PEPCK, CG13937, CG9485, CG14024, CG31743, PGM	454	56	7937	2.809668030207678	0.9999999999123609	0.21433675313030265	20.415011851665565
GOTERM_BP_FAT	GO:0019318~hexose metabolic process	11	1.4322916666666665	0.022310049577043252	NC73EF, PHKGAMMA, PGLYM78, CG10924, PYK, PEPCK, CG9485, GLYP, CG7766, PGM, PGK	454	85	7937	2.262425498833895	1.0	0.2832255660096741	31.674018352056045
GOTERM_BP_FAT	GO:0005978~glycogen biosynthetic process	3	0.390625	0.02896674122904271	PHKGAMMA, CG9485, PGM	454	5	7937	10.48942731277533	1.0	0.3209793458568304	39.11655035516536
GOTERM_BP_FAT	GO:0009250~glucan biosynthetic process	3	0.390625	0.02896674122904271	PHKGAMMA, CG9485, PGM	454	5	7937	10.48942731277533	1.0	0.3209793458568304	39.11655035516536
GOTERM_BP_FAT	GO:0005996~monosaccharide metabolic process	11	1.4322916666666665	0.04924993962130955	NC73EF, PHKGAMMA, PGLYM78, CG10924, PYK, PEPCK, CG9485, GLYP, CG7766, PGM, PGK	454	97	7937	1.982537808256506	1.0	0.42754753882409524	57.36769586187038
KEGG_PATHWAY	dme00010:Glycolysis / Gluconeogenesis	8	1.0416666666666665	0.06134219008019374	PGLYM78, CG10924, PYK, PEPCK, FBP, CG5261, PGM, PGK	142	52	2054	2.2253521126760565	0.9873233774408172	0.4642027151242273	47.96303489169195
SP_PIR_KEYWORDS	carbohydrate metabolism	4	0.5208333333333333	0.09116740811047633	FBP, GLYP, CG7766, PGM	743	19	12980	3.6778352341148968	0.9999999999909486	0.4246546616522866	71.4632129166979
GOTERM_BP_FAT	GO:0033692~cellular polysaccharide biosynthetic process	3	0.390625	0.14708139090124317	PHKGAMMA, CG9485, PGM	454	12	7937	4.370594713656388	1.0	0.7019538409990072	93.18206631242695
GOTERM_BP_FAT	GO:0000271~polysaccharide biosynthetic process	3	0.390625	0.36012477722336733	PHKGAMMA, CG9485, PGM	454	22	7937	2.383960752903484	1.0	0.9257206947471432	99.94670339396168
Annotation Cluster 14	Enrichment Score: 1.8598252224527336
Category	Term	Count	%	PValue	Genes	List Total	Pop Hits	Pop Total	Fold Enrichment	Bonferroni	Benjamini	FDR
GOTERM_BP_FAT	GO:0044271~nitrogen compound biosynthetic process	37	4.817708333333334	3.2908877486252774E-8	HN, CG34357, CG4692, B, GYC88E, BLW, CG9813, ALAS, CG9674, NRV3, CA-P60A, CG5037, CG6767, CG1673, ADE2, ADE5, VHA68-1, CG7708, DDC, CHA, AC3, ATPSYN-D, NRV1, GYC32E, ADGF-D, CG7470, OSCP, L(3)02640, CG11089, L(1)G0230, L(2)06225, CG6287, SLGA, PUG, GS2, DOR, ASPARAGINE-SYNTHETASE	454	233	7937	2.7761717494469758	5.633841215957336E-5	4.333836703285243E-6	5.555337845297714E-5
GOTERM_BP_FAT	GO:0006811~ion transport	46	5.989583333333334	1.2954714804720072E-7	EAAT1, NOMPC, CG9297, CG4692, CHEB38B, CG1090, BLW, CG9813, NACP60E, GLUCLALPHA, NMDAR2, SLO, CG6723, CG9065, CG34396, CA-P60A, NRV3, PORIN, CNGL, VHA68-1, CG7708, EAG, PARA, CG42575, SEI, NCKX30C, ATPSYN-D, NRV1, OSCP, CLUMSY, TRPA1, CG5687, L(1)G0230, L(2)06225, TASK6, CAPA, CG9657, CG10830, RDL, CG7589, CG3036, UCP4A, CG9090, CG10440, PHCL, NA	454	346	7937	2.3242468997479055	2.217601393416091E-4	1.478553947664718E-5	2.1868798824042912E-4
SP_PIR_KEYWORDS	ion transport	31	4.036458333333334	1.3789817957635888E-7	NOMPC, CG4692, CG1090, BLW, NACP60E, GLUCLALPHA, NMDAR2, SLO, CG6723, CG34396, CA-P60A, PORIN, CNGL, VHA68-1, EAG, CG7708, PARA, SEI, NCKX30C, ATPSYN-D, NRV1, OSCP, TRPA1, CG5687, CLUMSY, TASK6, CG9657, RDL, CG7589, NA, PHCL	743	182	12980	2.9756111990297724	3.668024555059102E-5	1.222689801327892E-5	1.808902409972113E-4
GOTERM_BP_FAT	GO:0015672~monovalent inorganic cation transport	27	3.515625	5.901736902992936E-6	CG4692, CHEB38B, CG1090, BLW, NACP60E, CG9813, SLO, CG6723, CG34396, NRV3, EAG, CG7708, VHA68-1, PARA, SEI, NCKX30C, ATPSYN-D, NRV1, OSCP, CG5687, L(1)G0230, TASK6, L(2)06225, CG9657, CG10830, UCP4A, CG10440	454	175	7937	2.6972813089993704	0.01005293144892283	5.316377564823505E-4	0.009962240287397783
GOTERM_BP_FAT	GO:0006812~cation transport	33	4.296875	1.5073170621947897E-5	NOMPC, CG9297, CG4692, CHEB38B, CG1090, BLW, CG9813, NACP60E, SLO, CG6723, CG9065, CG34396, NRV3, CA-P60A, VHA68-1, EAG, CG7708, PARA, SEI, NCKX30C, ATPSYN-D, NRV1, OSCP, TRPA1, CG5687, L(1)G0230, CAPA, TASK6, L(2)06225, CG9657, CG10830, UCP4A, CG10440	454	252	7937	2.2893591357247742	0.025475347328890896	0.001121347453912236	0.02544193599914868
GOTERM_BP_FAT	GO:0006163~purine nucleotide metabolic process	21	2.734375	4.2377510422275536E-5	PDE6, AC3, CG34357, ATPSYN-D, NRV1, GYC32E, CG4692, ADGF-D, OSCP, CG11089, L(1)G0230, BLW, GYC88E, CG9813, L(2)06225, PUG, NRV3, CA-P60A, ADE2, ADE5, VHA68-1	454	130	7937	2.8240765842087425	0.06998246217547699	0.0026834979699636996	0.0715133011317981
GOTERM_BP_FAT	GO:0006164~purine nucleotide biosynthetic process	20	2.604166666666667	7.771906306610244E-5	AC3, CG34357, ATPSYN-D, NRV1, GYC32E, CG4692, ADGF-D, OSCP, CG11089, L(1)G0230, BLW, GYC88E, CG9813, L(2)06225, PUG, NRV3, CA-P60A, ADE2, ADE5, VHA68-1	454	125	7937	2.797180616740088	0.1245876151629417	0.004740876638121394	0.13111641971729204
GOTERM_BP_FAT	GO:0009165~nucleotide biosynthetic process	21	2.734375	3.4729183327728366E-4	AC3, CG34357, ATPSYN-D, NRV1, GYC32E, CG4692, ADGF-D, OSCP, CG11089, L(1)G0230, BLW, GYC88E, CG9813, L(2)06225, PUG, NRV3, CA-P60A, CG6767, ADE2, ADE5, VHA68-1	454	151	7937	2.4313242115704408	0.44825367032810404	0.015132208723001916	0.5846485316014505
GOTERM_BP_FAT	GO:0009259~ribonucleotide metabolic process	17	2.213541666666667	5.768011038287265E-4	ATPSYN-D, NRV1, CG4692, ADGF-D, OSCP, CG11089, L(1)G0230, BLW, GYC88E, CG9813, L(2)06225, CA-P60A, NRV3, CG6767, ADE2, ADE5, VHA68-1	454	112	7937	2.6535753618628064	0.6275931688247179	0.02324389524982251	0.9692496102040482
GOTERM_BP_FAT	GO:0034404~nucleobase, nucleoside and nucleotide biosynthetic process	21	2.734375	6.302922847414478E-4	AC3, CG34357, ATPSYN-D, NRV1, GYC32E, CG4692, ADGF-D, OSCP, CG11089, L(1)G0230, BLW, GYC88E, CG9813, L(2)06225, PUG, NRV3, CA-P60A, CG6767, ADE2, ADE5, VHA68-1	454	158	7937	2.3236073161211173	0.6602008584738994	0.02478989554005029	1.0586863145938818
GOTERM_BP_FAT	GO:0034654~nucleobase, nucleoside, nucleotide and nucleic acid biosynthetic process	21	2.734375	6.302922847414478E-4	AC3, CG34357, ATPSYN-D, NRV1, GYC32E, CG4692, ADGF-D, OSCP, CG11089, L(1)G0230, BLW, GYC88E, CG9813, L(2)06225, PUG, NRV3, CA-P60A, CG6767, ADE2, ADE5, VHA68-1	454	158	7937	2.3236073161211173	0.6602008584738994	0.02478989554005029	1.0586863145938818
GOTERM_BP_FAT	GO:0009260~ribonucleotide biosynthetic process	16	2.083333333333333	0.0010369127997117288	ATPSYN-D, NRV1, CG4692, ADGF-D, OSCP, CG11089, L(1)G0230, BLW, CG9813, L(2)06225, CA-P60A, NRV3, CG6767, ADE2, VHA68-1, ADE5	454	107	7937	2.614187492280456	0.8307055395816819	0.03787530016229501	1.7360715763722112
GOTERM_BP_FAT	GO:0009150~purine ribonucleotide metabolic process	16	2.083333333333333	0.0010369127997117288	ATPSYN-D, NRV1, CG4692, ADGF-D, OSCP, CG11089, L(1)G0230, BLW, GYC88E, CG9813, L(2)06225, CA-P60A, NRV3, ADE2, VHA68-1, ADE5	454	107	7937	2.614187492280456	0.8307055395816819	0.03787530016229501	1.7360715763722112
GOTERM_BP_FAT	GO:0009152~purine ribonucleotide biosynthetic process	15	1.953125	0.001854547038080432	ATPSYN-D, NRV1, CG4692, ADGF-D, OSCP, CG11089, BLW, L(1)G0230, CG9813, L(2)06225, CA-P60A, NRV3, ADE2, VHA68-1, ADE5	454	102	7937	2.570938066856699	0.958328267314917	0.05928408490516657	3.0849754867379398
GOTERM_MF_FAT	GO:0015078~hydrogen ion transmembrane transporter activity	15	1.953125	0.0025356462853570808	CG3731, COVA, ATPSYN-D, CG4692, CG3560, OSCP, CG4169, BLW, L(1)G0230, L(2)06225, LEVY, RFESP, CG18809, CYPE, VHA68-1	504	95	7918	2.4805764411027567	0.7990227609788494	0.12515944726004702	3.7059560964584626
GOTERM_MF_FAT	GO:0015077~monovalent inorganic cation transmembrane transporter activity	15	1.953125	0.003088167946785056	CG3731, COVA, ATPSYN-D, CG4692, CG3560, OSCP, CG4169, BLW, L(1)G0230, L(2)06225, LEVY, RFESP, CG18809, CYPE, VHA68-1	504	97	7918	2.429430535100638	0.8583989926985179	0.13031519617428455	4.496303730715123
GOTERM_BP_FAT	GO:0009144~purine nucleoside triphosphate metabolic process	12	1.5625	0.01020967358330464	ATPSYN-D, NRV1, CG4692, OSCP, NRV3, CA-P60A, L(1)G0230, GYC88E, BLW, CG9813, L(2)06225, VHA68-1	454	87	7937	2.411362600638007	0.9999999765594973	0.20167622531342544	15.906010593794717
GOTERM_BP_FAT	GO:0009205~purine ribonucleoside triphosphate metabolic process	12	1.5625	0.01020967358330464	ATPSYN-D, NRV1, CG4692, OSCP, NRV3, CA-P60A, L(1)G0230, GYC88E, BLW, CG9813, L(2)06225, VHA68-1	454	87	7937	2.411362600638007	0.9999999765594973	0.20167622531342544	15.906010593794717
GOTERM_BP_FAT	GO:0009199~ribonucleoside triphosphate metabolic process	12	1.5625	0.011089662212468984	ATPSYN-D, NRV1, CG4692, OSCP, NRV3, CA-P60A, L(1)G0230, GYC88E, BLW, CG9813, L(2)06225, VHA68-1	454	88	7937	2.383960752903484	0.9999999948874009	0.20330268396507423	17.1592472259258
GOTERM_BP_FAT	GO:0009141~nucleoside triphosphate metabolic process	12	1.5625	0.012026562010839268	ATPSYN-D, NRV1, CG4692, OSCP, NRV3, CA-P60A, L(1)G0230, GYC88E, BLW, CG9813, L(2)06225, VHA68-1	454	89	7937	2.3571746770281643	0.9999999989909799	0.20559250797383533	18.47421077217589
SP_PIR_KEYWORDS	atp synthesis	4	0.5208333333333333	0.012053916608589057	CG4692, OSCP, BLW, VHA68-1	743	9	12980	7.764318827575894	0.9602769245444345	0.11668209595290624	14.707196686909164
GOTERM_BP_FAT	GO:0006754~ATP biosynthetic process	11	1.4322916666666665	0.01275736879675698	ATPSYN-D, NRV1, CG4692, OSCP, NRV3, CA-P60A, L(1)G0230, BLW, CG9813, L(2)06225, VHA68-1	454	78	7937	2.4654636846266804	0.9999999997157384	0.21252628255414363	19.486258120891485
GOTERM_CC_FAT	GO:0005753~mitochondrial proton-transporting ATP synthase complex	6	0.78125	0.013208843674324329	ATPSYN-D, CG4692, OSCP, L(1)G0230, BLW, L(2)06225	306	23	4786	4.0801364023870414	0.9724058424503977	0.09749021696362936	16.03994389596387
GOTERM_BP_FAT	GO:0046034~ATP metabolic process	11	1.4322916666666665	0.01509271113200801	ATPSYN-D, NRV1, CG4692, OSCP, NRV3, CA-P60A, L(1)G0230, BLW, CG9813, L(2)06225, VHA68-1	454	80	7937	2.4038270925110132	0.99999999999507	0.2272341206336319	22.641668288474804
GOTERM_MF_FAT	GO:0022890~inorganic cation transmembrane transporter activity	16	2.083333333333333	0.015394662010700026	CG3731, COVA, ATPSYN-D, CG4692, OSCP, CG3560, CG4169, BLW, L(1)G0230, L(2)06225, LEVY, RFESP, CG18809, CA-P60A, CYPE, VHA68-1	504	128	7918	1.9637896825396823	0.9999448301859816	0.29544011665927683	20.607383950572245
GOTERM_BP_FAT	GO:0009145~purine nucleoside triphosphate biosynthetic process	11	1.4322916666666665	0.017732647341273187	ATPSYN-D, NRV1, CG4692, OSCP, NRV3, CA-P60A, L(1)G0230, BLW, CG9813, L(2)06225, VHA68-1	454	82	7937	2.3451971634253788	0.9999999999999502	0.25096436035555136	26.068430346014825
GOTERM_BP_FAT	GO:0009206~purine ribonucleoside triphosphate biosynthetic process	11	1.4322916666666665	0.017732647341273187	ATPSYN-D, NRV1, CG4692, OSCP, NRV3, CA-P60A, L(1)G0230, BLW, CG9813, L(2)06225, VHA68-1	454	82	7937	2.3451971634253788	0.9999999999999502	0.25096436035555136	26.068430346014825
GOTERM_BP_FAT	GO:0009142~nucleoside triphosphate biosynthetic process	11	1.4322916666666665	0.019173509569278283	ATPSYN-D, NRV1, CG4692, OSCP, NRV3, CA-P60A, L(1)G0230, BLW, CG9813, L(2)06225, VHA68-1	454	83	7937	2.3169417759142297	0.999999999999996	0.25813866256892326	27.877973830420288
GOTERM_BP_FAT	GO:0009201~ribonucleoside triphosphate biosynthetic process	11	1.4322916666666665	0.019173509569278283	ATPSYN-D, NRV1, CG4692, OSCP, NRV3, CA-P60A, L(1)G0230, BLW, CG9813, L(2)06225, VHA68-1	454	83	7937	2.3169417759142297	0.999999999999996	0.25813866256892326	27.877973830420288
GOTERM_BP_FAT	GO:0015992~proton transport	9	1.171875	0.025947385059833395	ATPSYN-D, CG4692, OSCP, UCP4A, L(1)G0230, BLW, CG9813, L(2)06225, VHA68-1	454	63	7937	2.4974826935179357	1.0	0.3064431090334523	35.84063411078793
SP_PIR_KEYWORDS	mitochondrion inner membrane	8	1.0416666666666665	0.02758960284630002	CG10219, COVA, ATPSYN-D, ND75, OSCP, CG6455, BLW, SESB	743	52	12980	2.687648824930117	0.9994138727218184	0.19154302479816343	30.718882757714127
GOTERM_BP_FAT	GO:0006818~hydrogen transport	9	1.171875	0.02823420575489433	ATPSYN-D, CG4692, OSCP, UCP4A, L(1)G0230, BLW, CG9813, L(2)06225, VHA68-1	454	64	7937	2.458459526431718	1.0	0.3182321661759796	38.33655003389127
GOTERM_CC_FAT	GO:0045259~proton-transporting ATP synthase complex	6	0.78125	0.02975316986775828	ATPSYN-D, CG4692, OSCP, L(1)G0230, BLW, L(2)06225	306	28	4786	3.3515406162464987	0.9997127878642715	0.18037593337299662	32.77579666730943
GOTERM_MF_FAT	GO:0015662~ATPase activity, coupled to transmembrane movement of ions, phosphorylative mechanism	10	1.3020833333333335	0.04707846499224871	ATPSYN-D, NRV1, CG4692, OSCP, NRV3, CA-P60A, L(1)G0230, BLW, L(2)06225, VHA68-1	504	75	7918	2.0947089947089945	0.9999999999999419	0.4844588482465574	51.19202119726998
GOTERM_MF_FAT	GO:0016820~hydrolase activity, acting on acid anhydrides, catalyzing transmembrane movement of substances	15	1.953125	0.05487879027457718	CG4562, ATPSYN-D, NRV1, CG4692, OSCP, BLW, L(1)G0230, CG9813, CG31793, L(2)06225, MDR65, CG11898, CA-P60A, NRV3, VHA68-1	504	138	7918	1.7076432022084196	0.9999999999999997	0.5171203573320504	56.808802655082566
GOTERM_MF_FAT	GO:0042625~ATPase activity, coupled to transmembrane movement of ions	10	1.3020833333333335	0.0619243283454462	ATPSYN-D, NRV1, CG4692, OSCP, NRV3, CA-P60A, L(1)G0230, BLW, L(2)06225, VHA68-1	504	79	7918	1.9886477797870201	1.0	0.5542547596654975	61.3580210080249
SP_PIR_KEYWORDS	Hydrogen ion transport	5	0.6510416666666667	0.06533818378846688	ATPSYN-D, CG4692, OSCP, BLW, VHA68-1	743	27	12980	3.235132844823289	0.9999999843650242	0.3416340265116754	58.78501087624355
INTERPRO	IPR020003:ATPase, F1/V1/A1 complex, alpha/beta subunit, nucleotide-binding domain, active site	4	0.5208333333333333	0.07510560942289068	GYC88E, BLW, CG9813, VHA68-1	642	16	10196	3.970404984423676	1.0	0.8052344396307695	70.39354190793061
GOTERM_CC_FAT	GO:0016469~proton-transporting two-sector ATPase complex	8	1.0416666666666665	0.08497971729130033	ATPSYN-D, CG4692, OSCP, L(1)G0230, BLW, CG9813, L(2)06225, VHA68-1	306	60	4786	2.0854030501089325	0.999999999961426	0.37510118805795056	68.89104333100846
GOTERM_MF_FAT	GO:0042626~ATPase activity, coupled to transmembrane movement of substances	14	1.8229166666666667	0.09069165306317775	CG4562, ATPSYN-D, NRV1, CG4692, OSCP, BLW, L(1)G0230, CG31793, L(2)06225, MDR65, CG11898, CA-P60A, NRV3, VHA68-1	504	136	7918	1.6172385620915033	1.0	0.6265600930400119	75.68579918939182
GOTERM_MF_FAT	GO:0043492~ATPase activity, coupled to movement of substances	14	1.8229166666666667	0.09069165306317775	CG4562, ATPSYN-D, NRV1, CG4692, OSCP, BLW, L(1)G0230, CG31793, L(2)06225, MDR65, CG11898, CA-P60A, NRV3, VHA68-1	504	136	7918	1.6172385620915033	1.0	0.6265600930400119	75.68579918939182
GOTERM_BP_FAT	GO:0015986~ATP synthesis coupled proton transport	7	0.9114583333333334	0.0981440797055653	ATPSYN-D, OSCP, L(1)G0230, BLW, CG9813, L(2)06225, VHA68-1	454	56	7937	2.185297356828194	1.0	0.5925015282503374	82.51476226874792
GOTERM_BP_FAT	GO:0015985~energy coupled proton transport, down electrochemical gradient	7	0.9114583333333334	0.0981440797055653	ATPSYN-D, OSCP, L(1)G0230, BLW, CG9813, L(2)06225, VHA68-1	454	56	7937	2.185297356828194	1.0	0.5925015282503374	82.51476226874792
GOTERM_MF_FAT	GO:0046933~hydrogen ion transporting ATP synthase activity, rotational mechanism	4	0.5208333333333333	0.10222980754274852	OSCP, L(1)G0230, BLW, VHA68-1	504	18	7918	3.491181657848324	1.0	0.638411299242394	79.8920633662188
GOTERM_MF_FAT	GO:0008553~hydrogen-exporting ATPase activity, phosphorylative mechanism	7	0.9114583333333334	0.10250779061032991	ATPSYN-D, CG4692, OSCP, L(1)G0230, BLW, L(2)06225, VHA68-1	504	51	7918	2.1563180827886708	1.0	0.6340163509565484	79.98447421001241
GOTERM_BP_FAT	GO:0055085~transmembrane transport	11	1.4322916666666665	0.1056976928780387	ATPSYN-D, OSCP, CG8026, CG4607, L(1)G0230, BLW, CG9813, L(2)06225, SUT2, CG1213, VHA68-1	454	112	7937	1.7170193517935808	1.0	0.6101985997209418	84.82919739172571
GOTERM_CC_FAT	GO:0000275~mitochondrial proton-transporting ATP synthase complex, catalytic core F(1)	3	0.390625	0.10830649620955543	OSCP, L(1)G0230, BLW	306	9	4786	5.213507625272332	0.9999999999999638	0.43626108724990575	77.84726143111897
GOTERM_MF_FAT	GO:0019829~cation-transporting ATPase activity	5	0.6510416666666667	0.10880883278981152	OSCP, CA-P60A, L(1)G0230, BLW, VHA68-1	504	29	7918	2.7086754241926654	1.0	0.6362060730311856	81.97585862556099
GOTERM_CC_FAT	GO:0033178~proton-transporting two-sector ATPase complex, catalytic domain	5	0.6510416666666667	0.10952177279962698	OSCP, L(1)G0230, BLW, CG9813, VHA68-1	306	29	4786	2.696641875140861	0.999999999999975	0.4341566383602282	78.24095618804613
GOTERM_BP_FAT	GO:0034220~ion transmembrane transport	7	0.9114583333333334	0.111520175795319	ATPSYN-D, OSCP, L(1)G0230, BLW, CG9813, L(2)06225, VHA68-1	454	58	7937	2.109942275558256	1.0	0.6274842956653566	86.41308275707821
GOTERM_CC_FAT	GO:0045261~proton-transporting ATP synthase complex, catalytic core F(1)	3	0.390625	0.12988689252584923	OSCP, L(1)G0230, BLW	306	10	4786	4.692156862745098	1.0	0.47674363902793904	83.94787397512513
COG_ONTOLOGY	Defense mechanisms	4	0.5208333333333333	0.14108229809712636	CG4562, CG11898, MDR65, CG31793	72	23	1237	2.9879227053140096	0.9522436563253924	0.5325256706600414	68.57244113316113
INTERPRO	IPR001140:ABC transporter, transmembrane region	4	0.5208333333333333	0.15725751130206284	CG4562, CG11898, MDR65, CG31793	642	22	10196	2.8875672613990373	1.0	0.9330951149971639	93.05607454812368
GOTERM_MF_FAT	GO:0046961~proton-transporting ATPase activity, rotational mechanism	4	0.5208333333333333	0.17666516832688559	OSCP, L(1)G0230, BLW, VHA68-1	504	23	7918	2.7322291235334712	1.0	0.7643397335184123	94.4503687019776
INTERPRO	IPR017940:ABC transporter integral membrane type 1	4	0.5208333333333333	0.18901006179115676	CG4562, CG11898, MDR65, CG31793	642	24	10196	2.6469366562824503	1.0	0.9523800129898476	96.18426946602789
GOTERM_MF_FAT	GO:0015399~primary active transmembrane transporter activity	14	1.8229166666666667	0.1975656114129631	CG4562, ATPSYN-D, NRV1, CG4692, OSCP, BLW, L(1)G0230, CG31793, L(2)06225, MDR65, CG11898, CA-P60A, NRV3, VHA68-1	504	157	7918	1.4009200283085632	1.0	0.8016093438982697	96.21414394375756
GOTERM_MF_FAT	GO:0015405~P-P-bond-hydrolysis-driven transmembrane transporter activity	14	1.8229166666666667	0.1975656114129631	CG4562, ATPSYN-D, NRV1, CG4692, OSCP, BLW, L(1)G0230, CG31793, L(2)06225, MDR65, CG11898, CA-P60A, NRV3, VHA68-1	504	157	7918	1.4009200283085632	1.0	0.8016093438982697	96.21414394375756
GOTERM_CC_FAT	GO:0000276~mitochondrial proton-transporting ATP synthase complex, coupling factor F(o)	3	0.390625	0.2230962428799438	ATPSYN-D, CG4692, L(2)06225	306	14	4786	3.3515406162464987	1.0	0.6384267719161502	96.38147059151638
GOTERM_CC_FAT	GO:0045263~proton-transporting ATP synthase complex, coupling factor F(o)	3	0.390625	0.31990972668697243	ATPSYN-D, CG4692, L(2)06225	306	18	4786	2.606753812636166	1.0	0.7504028460769409	99.37113047049282
GOTERM_MF_FAT	GO:0042623~ATPase activity, coupled	20	2.604166666666667	0.5825979786235711	CG4562, MLC1, SPN-B, ATPSYN-D, NRV1, CG4692, OSCP, DHC93AB, CG9492, BLW, L(1)G0230, MDR65, CG31793, L(2)06225, MHC, LIS-1, CG11898, CA-P60A, NRV3, VHA68-1	504	307	7918	1.0234734501835479	1.0	0.9806324441811917	99.99977299474256
GOTERM_CC_FAT	GO:0033177~proton-transporting two-sector ATPase complex, proton-transporting domain	3	0.390625	0.6144962719408773	ATPSYN-D, CG4692, L(2)06225	306	32	4786	1.466299019607843	1.0	0.9515791992403697	99.99963938572492
GOTERM_MF_FAT	GO:0016887~ATPase activity	22	2.864583333333333	0.6572787434784038	CG4562, MLC1, SPN-B, ATPSYN-D, NRV1, CG4692, OSCP, DHC93AB, CG9492, L(1)G0230, BLW, COMT, MDR65, CG31793, L(2)06225, HSC70-1, MHC, LIS-1, CG11898, CA-P60A, NRV3, VHA68-1	504	353	7918	0.9791132694815413	1.0	0.9906031044142674	99.9999879051701
INTERPRO	IPR003439:ABC transporter-like	4	0.5208333333333333	0.6927420457480995	CG4562, CG11898, MDR65, CG31793	642	56	10196	1.1344014241210503	1.0	0.999930816437451	99.99999897594425
INTERPRO	IPR017871:ABC transporter, conserved site	4	0.5208333333333333	0.7154239618118404	CG4562, CG11898, MDR65, CG31793	642	58	10196	1.0952841336341175	1.0	0.9999555289953079	99.9999996901786
INTERPRO	IPR003593:ATPase, AAA+ type, core	7	0.9114583333333334	0.8060423304264842	CG4562, CG11898, DHC93AB, CG9492, COMT, MDR65, CG31793	642	125	10196	0.8893707165109034	1.0	0.9999963590050817	99.99999999921376
SMART	SM00382:AAA	7	0.9114583333333334	0.8609187888056603	CG4562, CG11898, DHC93AB, CG9492, COMT, MDR65, CG31793	328	125	4824	0.823609756097561	1.0	0.9993591920196322	99.99999999591257
Annotation Cluster 15	Enrichment Score: 1.848302405917976
Category	Term	Count	%	PValue	Genes	List Total	Pop Hits	Pop Total	Fold Enrichment	Bonferroni	Benjamini	FDR
GOTERM_MF_FAT	GO:0042802~identical protein binding	21	2.734375	8.003475609320271E-4	PDP1, ELAV, HML, CPR100A, GEM, CG13624, CG3301, GDH, MHC, VRI, ACE, APLIP1, GPDH, CG10440, L(2)EFL, GLYP, UGP, CG6767, HGO, NIPSNAP, ADE5	504	145	7918	2.2752873563218388	0.39711100213375417	0.06129383568087521	1.183869562033757
GOTERM_MF_FAT	GO:0042803~protein homodimerization activity	8	1.0416666666666665	0.027580079729702004	PDP1, ACE, VRI, HML, GPDH, GLYP, CG13624, MHC	504	47	7918	2.674096588990206	0.9999999789316154	0.37980169639153216	34.03172012088713
GOTERM_MF_FAT	GO:0046983~protein dimerization activity	11	1.4322916666666665	0.1291869482609739	PDP1, ACE, VRI, HML, GPDH, GYC88E, GLYP, CG13624, SLBO, KAY, MHC	504	105	7918	1.645842781557067	1.0	0.6739847681928761	87.22300369150815
Annotation Cluster 16	Enrichment Score: 1.8143117486943903
Category	Term	Count	%	PValue	Genes	List Total	Pop Hits	Pop Total	Fold Enrichment	Bonferroni	Benjamini	FDR
GOTERM_BP_FAT	GO:0030001~metal ion transport	23	2.994791666666667	1.6138442353820563E-4	SEI, NCKX30C, NOMPC, CG9297, NRV1, CHEB38B, CG5687, TRPA1, CG1090, NACP60E, TASK6, SLO, CG6723, CG9657, CG10830, CG9065, CG34396, NRV3, CA-P60A, CG10440, EAG, CG7708, PARA	454	165	7937	2.4369376585235614	0.2414241081000914	0.007645965029960067	0.2720838023704153
GOTERM_BP_FAT	GO:0006816~calcium ion transport	6	0.78125	0.025862464691531507	NCKX30C, NOMPC, CG9297, TRPA1, CA-P60A, CG1090	454	30	7937	3.49647577092511	1.0	0.3076737730770417	35.746143705669475
GOTERM_BP_FAT	GO:0015674~di-, tri-valent inorganic cation transport	6	0.78125	0.06301093176538342	NCKX30C, NOMPC, CG9297, TRPA1, CA-P60A, CG1090	454	38	7937	2.7603756086250866	1.0	0.48279143164856864	66.66877965598164
SP_PIR_KEYWORDS	calcium transport	3	0.390625	0.21028368426630284	NCKX30C, CA-P60A, CG1090	743	15	12980	3.493943472409152	1.0	0.6488802508216366	95.480826230195
Annotation Cluster 17	Enrichment Score: 1.8069704480255075
Category	Term	Count	%	PValue	Genes	List Total	Pop Hits	Pop Total	Fold Enrichment	Bonferroni	Benjamini	FDR
GOTERM_CC_FAT	GO:0005576~extracellular region	51	6.640625	0.001098018310105753	CHEB38C, IMPL2, CG17739, CG17633, VN, CHEB38B, CKD, CG7248, IM1, CG32354, SNPF, SLI, NPLP1, CHT4, NPLP3, ADGF-D, HML, TIG, OBST-A, CG30031, JEB, NETB, HIG, CG8861, CHT8, EST-6, CG34220, BEAT-VC, BEAT-IIA, BEAT-VA, BEAT-VB, CG14125, CG14607, CG4096, EPSILONTRY, TO, THETATRY, CG31077, MIP, CG25C, LAMA, SCA, ITP, CAPA, LSP2, EYS, TSP, MUC68D, ALPHATRY, CG3556, CG31619	306	512	4786	1.5579427083333333	0.256679393719782	0.014025842860739046	1.4341011880467658
SP_PIR_KEYWORDS	disulfide bond	29	3.7760416666666665	0.0012443477437737531	IMPL2, VN, CG17633, EPSILONTRY, THETATRY, N, IM1, CG25C, ACE, FT, TUTL, SLI, SLS, PRM, IF, SCA, JON99CI, GYC32E, NRV1, OBP57B, HTL, NETB, CG30031, HIG, EST-6, EYS, RDL, CADN, ALPHATRY	743	265	12980	1.9117803905634985	0.2819403304870999	0.025155320458677077	1.6200455103251965
SP_PIR_KEYWORDS	signal	41	5.338541666666666	0.0012837742251731136	IMPL2, VN, CG17633, EPSILONTRY, TO, THETATRY, N, GLUCLALPHA, ACP1, MIP, ACE, CG25C, IM1, FT, CG1552, SNPF, SLI, GOL, LAMA, IF, EGFR, NPLP1, SCA, JON99CI, NPLP3, GYC32E, CG30172, CAPA, CG30031, NETB, OBP57B, HTL, JEB, HIG, EST-6, LSP2, RDL, CADN, ALPHATRY, CG3556, KEK4	743	425	12980	1.6853139102208852	0.2894410220534567	0.024111928919560155	1.6709772469603479
GOTERM_CC_FAT	GO:0005887~integral to plasma membrane	25	3.2552083333333335	0.0015425639201227083	N, NACP60E, CAD99C, CG10345, SLO, FT, CG2736, NRV3, EAG, IF, PARA, EGFR, SEI, NRV1, GYC32E, MDR65, CG13796, CG13794, CG10830, CADN, CG10440, DRL-2, PHCL, RHO, CG8850	306	198	4786	1.9748134944213376	0.3408563735221182	0.018767733910698747	2.009290852940504
GOTERM_CC_FAT	GO:0031226~intrinsic to plasma membrane	25	3.2552083333333335	0.0018978401765823163	N, NACP60E, CAD99C, CG10345, SLO, FT, CG2736, NRV3, EAG, IF, PARA, EGFR, SEI, NRV1, GYC32E, MDR65, CG13796, CG13794, CG10830, CADN, CG10440, DRL-2, PHCL, RHO, CG8850	306	201	4786	1.945338666146392	0.4012455549501862	0.022053350596961896	2.4667451011885166
UP_SEQ_FEATURE	disulfide bond	28	3.6458333333333335	0.004749252945567776	IMPL2, VN, CG17633, EPSILONTRY, THETATRY, N, IM1, CG25C, ACE, FT, TUTL, SLI, SLS, PRM, SCA, JON99CI, GYC32E, NRV1, OBP57B, HTL, NETB, CG30031, HIG, EST-6, EYS, RDL, CADN, ALPHATRY	188	258	2975	1.7173841332673592	0.9783393064507235	0.6163651171109447	7.052436147950159
SP_PIR_KEYWORDS	Secreted	23	2.994791666666667	0.004933327158381685	NPLP1, IMPL2, NPLP3, CG17633, VN, EPSILONTRY, TO, THETATRY, CAPA, NETB, CG30031, HIG, EST-6, MIP, LSP2, CG25C, IM1, EYS, SNPF, SLI, ALPHATRY, LAMA, CG3556	743	212	12980	1.8952995251276061	0.7316632683724377	0.07446478282435254	6.2814413168628125
GOTERM_CC_FAT	GO:0044421~extracellular region part	19	2.473958333333333	0.0069559871692893875	CHEB38C, CG4096, IMPL2, SCA, ADGF-D, CG17633, EPSILONTRY, CHEB38B, TIG, THETATRY, NETB, CG30031, LSP2, CG25C, EYS, TSP, SLI, ALPHATRY, CG31619	306	151	4786	1.9680128121888931	0.8481222052253998	0.060889976246708444	8.769226466399527
UP_SEQ_FEATURE	signal peptide	39	5.078125	0.009847119183269862	IMPL2, VN, CG17633, EPSILONTRY, TO, THETATRY, N, GLUCLALPHA, ACP1, MIP, ACE, CG25C, IM1, FT, CG1552, SNPF, SLI, GOL, LAMA, IF, EGFR, NPLP1, SCA, JON99CI, NPLP3, GYC32E, CAPA, CG30031, OBP57B, HTL, JEB, NETB, HIG, EST-6, LSP2, RDL, CADN, ALPHATRY, CG3556	188	419	2975	1.4729218504036965	0.9996530111046069	0.6795506698796656	14.10350043372418
GOTERM_CC_FAT	GO:0005615~extracellular space	12	1.5625	0.014101231598385527	CHEB38C, LSP2, IMPL2, EYS, SCA, CG17633, ADGF-D, CHEB38B, EPSILONTRY, THETATRY, ALPHATRY, CG30031	306	82	4786	2.288857006217121	0.9783863803972798	0.10103573013123746	17.03278923821987
SP_PIR_KEYWORDS	glycoprotein	31	4.036458333333334	0.16391088260148887	VN, N, NACP60E, OCTBETA3R, CG25C, ACE, FT, SLI, LAMA, EAG, IF, PARA, EGFR, NCKX30C, SCA, NRV1, GYC32E, TRPA1, SOG, MDR65, HTL, NETB, OCTBETA2R, HIG, EST-6, LSP2, EYS, RDL, CADN, CG3556, CG4341	743	435	12980	1.2449683637319968	1.0	0.5663107442140638	90.4471215120112
UP_SEQ_FEATURE	glycosylation site:N-linked (GlcNAc...)	31	4.036458333333334	0.24233109565741423	VN, N, NACP60E, OCTBETA3R, CG25C, ACE, FT, SLI, LAMA, EAG, IF, PARA, EGFR, NCKX30C, SCA, NRV1, GYC32E, TRPA1, SOG, MDR65, HTL, NETB, OCTBETA2R, HIG, EST-6, LSP2, EYS, RDL, CADN, CG3556, CG4341	188	419	2975	1.1707840349362717	1.0	0.9983094513871843	98.59236149445726
UP_SEQ_FEATURE	topological domain:Extracellular	21	2.734375	0.48091958212401453	EGFR, NCKX30C, GYC32E, NRV1, TRPA1, CG1090, SOG, N, MDR65, HTL, GLUCLALPHA, OCTBETA2R, SLO, OCTBETA3R, FT, EYS, TUTL, RDL, CADN, GOL, IF	188	309	2975	1.075449287337327	1.0	0.9999938327947532	99.99578047464038
UP_SEQ_FEATURE	topological domain:Cytoplasmic	26	3.3854166666666665	0.5140505395475794	SYT1, MARF, CG1090, N, GLUCLALPHA, SLO, OCTBETA3R, FT, TUTL, CA-P60A, GOL, EAG, IF, EGFR, NCKX30C, NRV1, GYC32E, TRPA1, SOG, MDR65, HTL, OCTBETA2R, EYS, RDL, CADN, RHO	188	394	2975	1.0442542391186953	1.0	0.9999957141286926	99.9984681215138
UP_SEQ_FEATURE	transmembrane region	35	4.557291666666666	0.6888347216497908	SYT1, MARF, CG1090, RAB3-GEF, N, NACP60E, GLUCLALPHA, SLO, CG42540, OCTBETA3R, FT, TUTL, CA-P60A, GOL, CG7708, EAG, IF, PARA, EGFR, NCKX30C, GYC32E, NRV1, TRPA1, SOG, MDR65, HTL, OCTBETA2R, CG10219, EYS, RDL, CADN, CG6455, CG4341, SESB, RHO	188	575	2975	0.9632284921369102	1.0	0.9999999800838725	99.99999837435678
Annotation Cluster 18	Enrichment Score: 1.795211634068419
Category	Term	Count	%	PValue	Genes	List Total	Pop Hits	Pop Total	Fold Enrichment	Bonferroni	Benjamini	FDR
GOTERM_BP_FAT	GO:0009309~amine biosynthetic process	13	1.6927083333333333	8.647817202428633E-6	DDC, CHA, HN, CG7470, B, CG6287, CG9674, PUG, GS2, SLGA, ASPARAGINE-SYNTHETASE, CG1673, CG7708	454	47	7937	4.8355515980879185	0.01469607003737805	7.399824311954406E-4	0.014597355971879278
GOTERM_BP_FAT	GO:0042133~neurotransmitter metabolic process	4	0.5208333333333333	0.005438702404430101	ACE, CHA, GAD1, CG7708	454	7	7937	9.989930774071743	0.9999118500076676	0.13979817555393792	8.795064410243913
GOTERM_BP_FAT	GO:0008291~acetylcholine metabolic process	3	0.390625	0.009382618094490064	ACE, CHA, CG7708	454	3	7937	17.48237885462555	0.9999999020563552	0.19132130153788318	14.711918483425624
GOTERM_BP_FAT	GO:0042439~ethanolamine and derivative metabolic process	4	0.5208333333333333	0.011979961701015507	ACE, CHA, CCT1, CG7708	454	9	7937	7.769946157611357	0.9999999989061226	0.2069250097203965	18.40927279853666
GOTERM_BP_FAT	GO:0001505~regulation of neurotransmitter levels	13	1.6927083333333333	0.022503570174608432	SYT1, CHA, CANA1, RAB3-GEF, COMT, AMPH, ACE, RIM, STNB, FRQ1, FRQ2, GAD1, CG7708	454	110	7937	2.0660993191830195	1.0	0.283261752210223	31.901961736666486
GOTERM_BP_FAT	GO:0042136~neurotransmitter biosynthetic process	3	0.390625	0.02896674122904271	CHA, GAD1, CG7708	454	5	7937	10.48942731277533	1.0	0.3209793458568304	39.11655035516536
SP_PIR_KEYWORDS	Neurotransmitter biosynthesis	3	0.390625	0.029071385762369	CHA, GAD1, CG7708	743	5	12980	10.481830417227457	0.9996093193531046	0.19586607234321152	32.09103187287228
GOTERM_BP_FAT	GO:0006576~biogenic amine metabolic process	6	0.78125	0.046762638046305115	DDC, ACE, CHA, HN, CCT1, CG7708	454	35	7937	2.9969792322215234	1.0	0.4148471379299552	55.44529694824221
GOTERM_BP_FAT	GO:0042398~cellular amino acid derivative biosynthetic process	5	0.6510416666666667	0.05110924861441375	DDC, CHA, HN, GAD1, CG7708	454	25	7937	3.4964757709251106	1.0	0.4356414025763544	58.753464201303316
GOTERM_BP_FAT	GO:0006575~cellular amino acid derivative metabolic process	8	1.0416666666666665	0.057539597104539805	DDC, ACE, CHA, HN, CG7433, CCT1, GAD1, CG7708	454	61	7937	2.2927709973279415	1.0	0.46335914328302286	63.22639106688312
GOTERM_BP_FAT	GO:0042401~biogenic amine biosynthetic process	4	0.5208333333333333	0.07964840091191457	DDC, CHA, HN, CG7708	454	18	7937	3.8849730788056784	1.0	0.5439058993024304	75.3677250855497
KEGG_PATHWAY	dme00564:Glycerophospholipid metabolism	7	0.9114583333333334	0.2612882924741061	ACE, CHA, CG34384, CG31140, GPDH, CCT1, GPO-1	142	63	2054	1.6071987480438183	0.999999999159043	0.775213847305586	95.60623198547975
Annotation Cluster 19	Enrichment Score: 1.781670806347869
Category	Term	Count	%	PValue	Genes	List Total	Pop Hits	Pop Total	Fold Enrichment	Bonferroni	Benjamini	FDR
SP_PIR_KEYWORDS	pyridoxal phosphate	8	1.0416666666666665	4.89708402419141E-4	DDC, B, CG7433, GLYP, CG1673, GAD1, CG8745, CG5618	743	26	12980	5.375297649860234	0.1221629903262601	0.016154879904861752	0.6404811764580298
GOTERM_MF_FAT	GO:0016831~carboxy-lyase activity	8	1.0416666666666665	7.042716197008082E-4	GC, DDC, B, CG10924, PEPCK, GAD1, ADE5, CG5618	504	25	7918	5.027301587301587	0.3593400568960381	0.06162729381293841	1.0424482655713163
GOTERM_MF_FAT	GO:0070279~vitamin B6 binding	9	1.171875	0.0026772213859633993	ALAS, DDC, B, CG7433, GLYP, GAD1, CG3999, CG8745, CG5618	504	39	7918	3.625457875457875	0.8162672276283589	0.12219313818499522	3.909049699500944
GOTERM_MF_FAT	GO:0030170~pyridoxal phosphate binding	9	1.171875	0.0026772213859633993	ALAS, DDC, B, CG7433, GLYP, GAD1, CG3999, CG8745, CG5618	504	39	7918	3.625457875457875	0.8162672276283589	0.12219313818499522	3.909049699500944
GOTERM_MF_FAT	GO:0048037~cofactor binding	23	2.994791666666667	0.003180336214577303	FMO-1, NC73EF, CG9140, DDC, MTACP1, B, CG17544, CG6287, CG6020, ALAS, CG9674, CG5955, CG7433, GPDH, GLYP, CG8768, CG5261, CG5028, GAD1, CG3999, CG8745, CG5618, CG3835	504	185	7918	1.9531746031746031	0.8664361281337339	0.12559506503658557	4.627554308997861
GOTERM_MF_FAT	GO:0019842~vitamin binding	15	1.953125	0.003735660259430483	NC73EF, CG6188, DDC, MTACP1, B, ALAS, CG7433, CG18537, CG10237, GLYP, CG5973, GAD1, CG3999, CG8745, CG5618	504	99	7918	2.3803511303511304	0.9060843393916898	0.12989267541926897	5.414799594438158
INTERPRO	IPR015421:Pyridoxal phosphate-dependent transferase, major region, subdomain 1	8	1.0416666666666665	0.0038147373663760162	ALAS, DDC, B, CG7433, GAD1, CG3999, CG8745, CG5618	642	33	10196	3.850089681865383	0.9680521650122192	0.2180582749737352	5.784395266645149
KEGG_PATHWAY	dme00250:Alanine, aspartate and glutamate metabolism	7	0.9114583333333334	0.010047654611455964	CG9674, GS2, B, CG7433, ASPARAGINE-SYNTHETASE, GAD1, GDH	142	28	2054	3.6161971830985915	0.5018204056994747	0.15987001826990577	9.895743543940561
SP_PIR_KEYWORDS	carboxy-lyase	3	0.390625	0.018125065620900375	B, PEPCK, GAD1	743	4	12980	13.10228802153432	0.9922919927665308	0.1544565396388048	21.33248352923902
SP_PIR_KEYWORDS	decarboxylase	4	0.5208333333333333	0.021735717932505866	DDC, PEPCK, GAD1, ADE5	743	11	12980	6.352624495289367	0.9971070001114926	0.1770408456388618	25.0438165011567
SP_PIR_KEYWORDS	lyase	14	1.8229166666666667	0.022066347155530314	GC, DDC, AC3, CG34357, GYC32E, B, CG10924, GYC88E, CG3940, PEPCK, GAD1, ADE5, CG3999, CG5618	743	122	12980	2.0047216644970542	0.9973557767734865	0.17425048684424072	25.375451497905566
UP_SEQ_FEATURE	binding site:Substrate	8	1.0416666666666665	0.02837885199774176	DDC, PYK, PEPCK, GPDH, ARGK, GAD1, GDH, PGK	188	48	2975	2.6374113475177303	0.9999999999138903	0.808981627786374	35.74295134712049
SP_PIR_KEYWORDS	carbon-carbon lyase	3	0.390625	0.029071385762369	B, PEPCK, GAD1	743	5	12980	10.481830417227457	0.9996093193531046	0.19586607234321152	32.09103187287228
INTERPRO	IPR002129:Pyridoxal phosphate-dependent decarboxylase	4	0.5208333333333333	0.03551394584283707	DDC, B, GAD1, CG5618	642	12	10196	5.293873312564901	0.9999999999999929	0.6274093839139027	43.09132342498877
GOTERM_MF_FAT	GO:0016769~transferase activity, transferring nitrogenous groups	5	0.6510416666666667	0.040635276688378186	ALAS, CG6415, CG7433, CG1673, CG8745	504	21	7918	3.740551776266062	0.9999999999958911	0.44891185955345625	46.0462251890384
GOTERM_MF_FAT	GO:0008483~transaminase activity	4	0.5208333333333333	0.07695301332954602	CG6415, CG7433, CG1673, CG8745	504	16	7918	3.9275793650793647	1.0	0.5884606622310813	69.61001667519808
KEGG_PATHWAY	dme00430:Taurine and hypotaurine metabolism	3	0.390625	0.07823214117440704	B, GAD1, CG5618	142	7	2054	6.199195171026156	0.9963785067307092	0.504708402555091	56.853888531840525
SP_PIR_KEYWORDS	Aminotransferase	3	0.390625	0.16802437821846375	CG6415, CG1673, CG8745	743	13	12980	4.031473237395176	1.0	0.5698591518309026	91.04559806468856
KEGG_PATHWAY	dme00410:beta-Alanine metabolism	3	0.390625	0.37887157796838755	B, CG7433, GAD1	142	19	2054	2.2839140103780577	0.9999999999999947	0.8552695841500433	99.26564215291373
KEGG_PATHWAY	dme00650:Butanoate metabolism	3	0.390625	0.5208898672216491	B, CG7433, GAD1	142	25	2054	1.735774647887324	1.0	0.8794265609391952	99.9495897538688
Annotation Cluster 20	Enrichment Score: 1.74077878690043
Category	Term	Count	%	PValue	Genes	List Total	Pop Hits	Pop Total	Fold Enrichment	Bonferroni	Benjamini	FDR
GOTERM_MF_FAT	GO:0015293~symporter activity	17	2.213541666666667	6.2765830906566E-5	NCKX30C, EAAT1, EAAT2, L(2)08717, CG5687, CG1090, CG6293, CG13796, CG6723, CG13794, CG9657, CG3036, CG15096, SUT2, CG7708, CG16700, CG8850	504	84	7918	3.1794690098261524	0.03889272726132287	0.019639212973776132	0.09331878674673222
GOTERM_MF_FAT	GO:0015370~solute:sodium symporter activity	13	1.6927083333333333	4.403204044440656E-4	EAAT1, EAAT2, L(2)08717, CG5687, CG6293, CG13796, CG6723, CG13794, CG9657, CG15096, CG7708, CG8850, CG16700	504	62	7918	3.2940988223246284	0.24296347749129665	0.05414760812722941	0.6529465096209885
GOTERM_MF_FAT	GO:0015294~solute:cation symporter activity	15	1.953125	4.491122930833712E-4	EAAT1, EAAT2, L(2)08717, CG5687, CG6293, CG13796, CG6723, CG13794, CG9657, CG3036, CG15096, SUT2, CG7708, CG8850, CG16700	504	80	7918	2.9456845238095233	0.24716012718791192	0.046215115606585755	0.6659433214357358
SP_PIR_KEYWORDS	Sodium transport	9	1.171875	0.005418302458329556	NCKX30C, CG6723, CG9657, NRV1, CG5687, CG1090, NACP60E, CG7708, PARA	743	48	12980	3.27557200538358	0.7642980580357328	0.07324170447064815	6.878845113810028
GOTERM_MF_FAT	GO:0005416~cation:amino acid symporter activity	5	0.6510416666666667	0.007256833145473542	EAAT1, EAAT2, CG7708, CG8850, CG16700	504	13	7918	6.042429792429792	0.9899786811533519	0.18879064737681883	10.267167655854381
GOTERM_MF_FAT	GO:0015171~amino acid transmembrane transporter activity	9	1.171875	0.009950170509207837	CG13796, EAAT1, EAAT2, CG13743, CG1607, CG7708, CG12531, CG8850, CG16700	504	48	7918	2.9456845238095237	0.998200061386624	0.22337689351458323	13.820900240511092
SP_PIR_KEYWORDS	Symport	6	0.78125	0.017024825612237504	CG13796, NCKX30C, CG13794, CG1090, CG7708, CG8850	743	27	12980	3.8821594137879467	0.9896171113570182	0.15051792093247185	20.168265219481864
GOTERM_BP_FAT	GO:0006865~amino acid transport	7	0.9114583333333334	0.024616797512740204	EAAT1, CG13743, CG8026, CG1607, CG7708, CG12531, CG16700	454	40	7937	3.0594162995594716	1.0	0.30133423780702684	34.34496419442896
GOTERM_MF_FAT	GO:0005275~amine transmembrane transporter activity	9	1.171875	0.029127375969903523	CG13796, EAAT1, EAAT2, CG13743, CG1607, CG7708, CG12531, CG8850, CG16700	504	58	7918	2.4378078817733986	0.999999992299031	0.3883710463516252	35.57591505943316
GOTERM_BP_FAT	GO:0046942~carboxylic acid transport	8	1.0416666666666665	0.029868645952003038	EAAT1, EAAT2, CG13743, CG8026, CG1607, CG7708, CG12531, CG16700	454	53	7937	2.6388496384340456	1.0	0.3231688368852964	40.06414646242445
GOTERM_BP_FAT	GO:0015849~organic acid transport	8	1.0416666666666665	0.029868645952003038	EAAT1, EAAT2, CG13743, CG8026, CG1607, CG7708, CG12531, CG16700	454	53	7937	2.6388496384340456	1.0	0.3231688368852964	40.06414646242445
GOTERM_BP_FAT	GO:0015837~amine transport	7	0.9114583333333334	0.03059281373369455	EAAT1, CG13743, CG8026, CG1607, CG7708, CG12531, CG16700	454	42	7937	2.9137298091042587	1.0	0.3276397264589612	40.81494010977315
GOTERM_MF_FAT	GO:0015179~L-amino acid transmembrane transporter activity	4	0.5208333333333333	0.04520836067896514	EAAT1, EAAT2, CG7708, CG16700	504	13	7918	4.833943833943834	0.9999999999997995	0.4778111994101033	49.7477244130185
GOTERM_MF_FAT	GO:0005283~sodium:amino acid symporter activity	3	0.390625	0.0509241450192153	EAAT1, EAAT2, CG7708	504	6	7918	7.855158730158729	0.9999999999999954	0.4975083565074677	54.04122685742947
GOTERM_BP_FAT	GO:0006836~neurotransmitter transport	12	1.5625	0.10456052290486936	CG13796, SYT1, CG13794, RIM, CANA1, STNB, FRQ1, FRQ2, RAB3-GEF, COMT, CG8850, AMPH	454	126	7937	1.6649884623452904	1.0	0.6114649616073411	84.50024151327639
GOTERM_MF_FAT	GO:0005343~organic acid:sodium symporter activity	3	0.390625	0.10778285247921546	EAAT1, EAAT2, CG7708	504	9	7918	5.2367724867724865	1.0	0.6376583356197907	81.66473762302795
GOTERM_MF_FAT	GO:0005328~neurotransmitter:sodium symporter activity	4	0.5208333333333333	0.17666516832688559	CG13796, CG13794, EAAT2, CG8850	504	23	7918	2.7322291235334712	1.0	0.7643397335184123	94.4503687019776
GOTERM_MF_FAT	GO:0005326~neurotransmitter transporter activity	4	0.5208333333333333	0.2790862418380402	CG13796, CG13794, EAAT2, CG8850	504	29	7918	2.166940339354132	1.0	0.8814111495678713	99.23065383859542
INTERPRO	IPR000175:Sodium:neurotransmitter symporter	3	0.390625	0.40672394761100605	CG13796, CG13794, CG8850	642	22	10196	2.1656754460492778	1.0	0.9952306519655729	99.97081632077033
Annotation Cluster 21	Enrichment Score: 1.723567952537243
Category	Term	Count	%	PValue	Genes	List Total	Pop Hits	Pop Total	Fold Enrichment	Bonferroni	Benjamini	FDR
SP_PIR_KEYWORDS	LIM domain	7	0.9114583333333334	0.011646178529723722	ZASP52, LMPT, BX, MICAL, MLP60A, MLP84B, TUP	743	34	12980	3.5967065157153035	0.9556686880139581	0.11718760256818139	14.244279114219282
INTERPRO	IPR001781:Zinc finger, LIM-type	7	0.9114583333333334	0.020515190119675702	ZASP52, LMPT, BX, MICAL, MLP60A, MLP84B, TUP	642	35	10196	3.176323987538941	0.9999999922565873	0.48676175109781905	27.613620637070145
SMART	SM00132:LIM	7	0.9114583333333334	0.028251216480484814	ZASP52, LMPT, BX, MICAL, MLP60A, MLP84B, TUP	328	35	4824	2.9414634146341467	0.9909038644427612	0.4067929211854415	29.354838428247444
Annotation Cluster 22	Enrichment Score: 1.7015419443894535
Category	Term	Count	%	PValue	Genes	List Total	Pop Hits	Pop Total	Fold Enrichment	Bonferroni	Benjamini	FDR
GOTERM_MF_FAT	GO:0015078~hydrogen ion transmembrane transporter activity	15	1.953125	0.0025356462853570808	CG3731, COVA, ATPSYN-D, CG4692, CG3560, OSCP, CG4169, BLW, L(1)G0230, L(2)06225, LEVY, RFESP, CG18809, CYPE, VHA68-1	504	95	7918	2.4805764411027567	0.7990227609788494	0.12515944726004702	3.7059560964584626
GOTERM_MF_FAT	GO:0015077~monovalent inorganic cation transmembrane transporter activity	15	1.953125	0.003088167946785056	CG3731, COVA, ATPSYN-D, CG4692, CG3560, OSCP, CG4169, BLW, L(1)G0230, L(2)06225, LEVY, RFESP, CG18809, CYPE, VHA68-1	504	97	7918	2.429430535100638	0.8583989926985179	0.13031519617428455	4.496303730715123
GOTERM_MF_FAT	GO:0022890~inorganic cation transmembrane transporter activity	16	2.083333333333333	0.015394662010700026	CG3731, COVA, ATPSYN-D, CG4692, OSCP, CG3560, CG4169, BLW, L(1)G0230, L(2)06225, LEVY, RFESP, CG18809, CA-P60A, CYPE, VHA68-1	504	128	7918	1.9637896825396823	0.9999448301859816	0.29544011665927683	20.607383950572245
GOTERM_BP_FAT	GO:0006122~mitochondrial electron transport, ubiquinol to cytochrome c	4	0.5208333333333333	0.03441450498540674	RFESP, CG3731, CG3560, CG4169	454	13	7937	5.379193493730939	1.0	0.35035761207572635	44.63277577106025
GOTERM_MF_FAT	GO:0008121~ubiquinol-cytochrome-c reductase activity	4	0.5208333333333333	0.0364503158632037	RFESP, CG3731, CG3560, CG4169	504	12	7918	5.2367724867724865	0.9999999999356661	0.4205886894642017	42.437501766168126
GOTERM_MF_FAT	GO:0016681~oxidoreductase activity, acting on diphenols and related substances as donors, cytochrome as acceptor	4	0.5208333333333333	0.0364503158632037	RFESP, CG3731, CG3560, CG4169	504	12	7918	5.2367724867724865	0.9999999999356661	0.4205886894642017	42.437501766168126
GOTERM_CC_FAT	GO:0045275~respiratory chain complex III	4	0.5208333333333333	0.03666805725376761	RFESP, CG3731, CG3560, CG4169	306	12	4786	5.213507625272332	0.9999583601166837	0.21349297285524038	38.80950721747134
GOTERM_CC_FAT	GO:0005750~mitochondrial respiratory chain complex III	4	0.5208333333333333	0.03666805725376761	RFESP, CG3731, CG3560, CG4169	306	12	4786	5.213507625272332	0.9999583601166837	0.21349297285524038	38.80950721747134
GOTERM_MF_FAT	GO:0016679~oxidoreductase activity, acting on diphenols and related substances as donors	4	0.5208333333333333	0.0655002321956965	RFESP, CG3731, CG3560, CG4169	504	15	7918	4.189417989417989	1.0	0.5680705620670682	63.49201852687037
Annotation Cluster 23	Enrichment Score: 1.5267206794431505
Category	Term	Count	%	PValue	Genes	List Total	Pop Hits	Pop Total	Fold Enrichment	Bonferroni	Benjamini	FDR
GOTERM_BP_FAT	GO:0007626~locomotory behavior	20	2.604166666666667	0.007257417371667729	SYT1, BX, DOA, TRPA1, GPO-1, ACTN, NETB, ACE, VRI, SLGA, TUTL, SLI, STNB, GPDH, NA, CDK5ALPHA, UNC-104, GAD1, EAG, SESB	454	181	7937	1.931754569571884	0.9999961598667169	0.16317717281038624	11.570008482398887
GOTERM_BP_FAT	GO:0030534~adult behavior	14	1.8229166666666667	0.018961253949615363	EGFR, TO, GPO-1, ACTN, MTT, SNPF, TUTL, STNB, GPDH, CDK5ALPHA, NA, EAG, RHO, SESB	454	120	7937	2.039610866372981	0.9999999999999941	0.2576539197067593	27.614049831092103
GOTERM_BP_FAT	GO:0007629~flight behavior	7	0.9114583333333334	0.053903466900443744	TUTL, STNB, GPDH, GPO-1, ACTN, EAG, SESB	454	48	7937	2.549513582966226	1.0	0.4493319389223023	60.7565701699704
GOTERM_BP_FAT	GO:0008344~adult locomotory behavior	9	1.171875	0.10540262549972784	TUTL, STNB, GPDH, CDK5ALPHA, NA, GPO-1, ACTN, EAG, SESB	454	84	7937	1.8731120201384521	1.0	0.6109260986219189	84.74447833686682
Annotation Cluster 24	Enrichment Score: 1.4795671667016217
Category	Term	Count	%	PValue	Genes	List Total	Pop Hits	Pop Total	Fold Enrichment	Bonferroni	Benjamini	FDR
SP_PIR_KEYWORDS	rna editing	13	1.6927083333333333	2.747615520397896E-7	SYT1, MOB2, CG1090, RAB3-GEF, NACP60E, GLUCLALPHA, CG42540, RETM, CG1552, RDL, STNB, CG3556, PARA	743	35	12980	6.488752163045567	7.308391213101118E-5	1.8271478797071694E-5	3.6042275772807386E-4
GOTERM_CC_FAT	GO:0045202~synapse	20	2.604166666666667	2.997158678763337E-4	SYT1, EAAT1, SYTBETA, CANA1, CLUMSY, RAB3-GEF, GLUCLALPHA, NMDAR2, AMPH, ACE, RIM, RDL, DOR, CG7589, STNB, FRQ1, FRQ2, PHCL, CG16700, DLG1	306	125	4786	2.502483660130719	0.07774674559637063	0.004749591538624975	0.39335422516290075
GOTERM_MF_FAT	GO:0022836~gated channel activity	18	2.34375	9.79023115733648E-4	SEI, NOMPC, CLUMSY, NACP60E, GLUCLALPHA, NMDAR2, SLO, CG10830, RDL, CG7589, CG34396, CG10440, PORIN, CNGL, NA, PHCL, EAG, PARA	504	116	7918	2.4378078817733986	0.46154195087996075	0.06647063003373821	1.4463741755237236
SP_PIR_KEYWORDS	ionic channel	17	2.213541666666667	9.916385399689662E-4	SEI, NOMPC, CLUMSY, TRPA1, NACP60E, TASK6, GLUCLALPHA, NMDAR2, SLO, RDL, CG7589, CG34396, CNGL, NA, PHCL, EAG, PARA	743	117	12980	2.538335001322888	0.23195482297048398	0.023706011597710797	1.293012723505782
GOTERM_CC_FAT	GO:0034702~ion channel complex	10	1.3020833333333335	0.004966787359341294	SLO, SEI, CG10830, RDL, CG10440, NACP60E, PHCL, GLUCLALPHA, EAG, PARA	306	52	4786	3.0077928607340376	0.7392971347276498	0.046878942872435214	6.336982520076662
GOTERM_CC_FAT	GO:0044456~synapse part	15	1.953125	0.005791004992010355	SYT1, SYTBETA, CANA1, CLUMSY, RAB3-GEF, GLUCLALPHA, NMDAR2, RIM, RDL, CG7589, STNB, FRQ2, PHCL, CG16700, DLG1	306	104	4786	2.255844645550528	0.7915625384535326	0.052637028277141784	7.351952427796061
SP_PIR_KEYWORDS	synapse	9	1.171875	0.00884647592930913	SYT1, ACE, RDL, CG7589, CLUMSY, STNB, PHCL, GLUCLALPHA, NMDAR2	743	52	12980	3.0236049280463817	0.9059221823455879	0.10186767227138449	11.002469703512718
SP_PIR_KEYWORDS	cell junction	11	1.4322916666666665	0.009135599348439744	SYT1, ACE, FT, RDL, CG7589, CLUMSY, STNB, PHCL, GLUCLALPHA, NMDAR2, DLG1	743	74	12980	2.596849878141937	0.9129469492556823	0.10070194944875088	11.342415635884217
INTERPRO	IPR006028:Gamma-aminobutyric acid A receptor	4	0.5208333333333333	0.03551394584283707	RDL, CG7589, PHCL, GLUCLALPHA	642	12	10196	5.293873312564901	0.9999999999999929	0.6274093839139027	43.09132342498877
GOTERM_CC_FAT	GO:0030054~cell junction	15	1.953125	0.04475460581876045	SYT1, ZASP52, CLUMSY, N, ACTN, GLUCLALPHA, NMDAR2, ACE, FT, TSP, RDL, CADN, CG7589, STNB, DLG1	306	134	4786	1.750804799531753	0.9999957240054864	0.2498633259051416	45.229277600879804
SP_PIR_KEYWORDS	postsynaptic cell membrane	6	0.78125	0.0635349969201296	RDL, CG7589, CLUMSY, PHCL, GLUCLALPHA, NMDAR2	743	38	12980	2.7583764255861727	0.9999999738932509	0.34014806418406085	57.729697484002514
GOTERM_CC_FAT	GO:0045211~postsynaptic membrane	7	0.9114583333333334	0.06380283754724969	RDL, CG7589, CLUMSY, PHCL, GLUCLALPHA, NMDAR2, DLG1	306	45	4786	2.4329702251270877	0.9999999814144025	0.32089235396001137	57.97252306991304
INTERPRO	IPR006029:Neurotransmitter-gated ion-channel transmembrane region	4	0.5208333333333333	0.12739129040937755	RDL, CG7589, PHCL, GLUCLALPHA	642	20	10196	3.176323987538941	1.0	0.9013874389537322	88.04928273747865
GOTERM_MF_FAT	GO:0030594~neurotransmitter receptor activity	8	1.0416666666666665	0.15475797002137154	PROC-R, DH44-R1, RDL, CG7589, SPR, PHCL, GLUCLALPHA, CG13995	504	70	7918	1.7954648526077095	1.0	0.7263344911943539	91.79839475758536
GOTERM_MF_FAT	GO:0042165~neurotransmitter binding	8	1.0416666666666665	0.15475797002137154	PROC-R, DH44-R1, RDL, CG7589, SPR, PHCL, GLUCLALPHA, CG13995	504	70	7918	1.7954648526077095	1.0	0.7263344911943539	91.79839475758536
INTERPRO	IPR006202:Neurotransmitter-gated ion-channel ligand-binding	4	0.5208333333333333	0.17292578855613905	RDL, CG7589, PHCL, GLUCLALPHA	642	23	10196	2.7620208587295134	1.0	0.9394531698967128	94.81746163310596
INTERPRO	IPR006201:Neurotransmitter-gated ion-channel	4	0.5208333333333333	0.17292578855613905	RDL, CG7589, PHCL, GLUCLALPHA	642	23	10196	2.7620208587295134	1.0	0.9394531698967128	94.81746163310596
GOTERM_CC_FAT	GO:0034707~chloride channel complex	3	0.390625	0.19911555691064245	RDL, PHCL, GLUCLALPHA	306	13	4786	3.6093514328808447	1.0	0.6024021526699688	94.60337418300333
GOTERM_MF_FAT	GO:0005253~anion channel activity	4	0.5208333333333333	0.20973068555979066	RDL, PORIN, PHCL, GLUCLALPHA	504	25	7918	2.5136507936507937	1.0	0.8191157039677125	96.98364663348418
GOTERM_MF_FAT	GO:0005230~extracellular ligand-gated ion channel activity	6	0.78125	0.233241754552742	RDL, CG7589, CLUMSY, PHCL, GLUCLALPHA, NMDAR2	504	52	7918	1.8127289377289375	1.0	0.8418946259320197	98.07521705318494
GOTERM_MF_FAT	GO:0015276~ligand-gated ion channel activity	7	0.9114583333333334	0.28433518791843737	RDL, CG7589, CLUMSY, CNGL, PHCL, GLUCLALPHA, NMDAR2	504	70	7918	1.571031746031746	1.0	0.8843819633880249	99.30989344142293
GOTERM_MF_FAT	GO:0022834~ligand-gated channel activity	7	0.9114583333333334	0.28433518791843737	RDL, CG7589, CLUMSY, CNGL, PHCL, GLUCLALPHA, NMDAR2	504	70	7918	1.571031746031746	1.0	0.8843819633880249	99.30989344142293
GOTERM_MF_FAT	GO:0005254~chloride channel activity	3	0.390625	0.3185153472830842	RDL, PHCL, GLUCLALPHA	504	18	7918	2.6183862433862433	1.0	0.9092464156808895	99.6667384865865
INTERPRO	IPR018000:Neurotransmitter-gated ion-channel, conserved site	3	0.390625	0.360999034384098	RDL, CG7589, GLUCLALPHA	642	20	10196	2.3822429906542055	1.0	0.9922618539603572	99.90714069386736
GOTERM_MF_FAT	GO:0005234~extracellular-glutamate-gated ion channel activity	3	0.390625	0.576789161102673	CLUMSY, GLUCLALPHA, NMDAR2	504	30	7918	1.571031746031746	1.0	0.9810654650174316	99.99972118598117
SP_PIR_KEYWORDS	cell membrane	18	2.34375	0.5956094856296651	PDE6, DH44-R1, CLUMSY, STY, N, CG7766, GLUCLALPHA, NMDAR2, OCTBETA2R, MTT, OCTBETA3R, ACE, FT, RDL, CG7589, CADN, PHCL, DLG1	743	308	12980	1.0209575081715054	1.0	0.9186212540201801	99.99930474905513
Annotation Cluster 25	Enrichment Score: 1.43574804365484
Category	Term	Count	%	PValue	Genes	List Total	Pop Hits	Pop Total	Fold Enrichment	Bonferroni	Benjamini	FDR
INTERPRO	IPR005331:Carbohydrate sulfotransferase, 8-13	3	0.390625	0.01134496663518162	CG13937, CG14024, CG31743	642	3	10196	15.881619937694701	0.9999656957163106	0.4178722072263005	16.295348002399724
INTERPRO	IPR018011:Carbohydrate sulfotransferase-related	3	0.390625	0.01134496663518162	CG13937, CG14024, CG31743	642	3	10196	15.881619937694701	0.9999656957163106	0.4178722072263005	16.295348002399724
GOTERM_BP_FAT	GO:0016051~carbohydrate biosynthetic process	9	1.171875	0.013435673291595665	PHKGAMMA, CG5177, CG10924, PEPCK, CG13937, CG9485, CG14024, CG31743, PGM	454	56	7937	2.809668030207678	0.9999999999123609	0.21433675313030265	20.415011851665565
GOTERM_MF_FAT	GO:0008146~sulfotransferase activity	5	0.6510416666666667	0.015871513957167138	CG31637, CG13937, HS3ST-B, CG14024, CG31743	504	16	7918	4.909474206349206	0.9999593800491179	0.2943697012899158	21.177387890878464
GOTERM_MF_FAT	GO:0016782~transferase activity, transferring sulfur-containing groups	5	0.6510416666666667	0.08863488577071522	CG31637, CG13937, HS3ST-B, CG14024, CG31743	504	27	7918	2.909318048206937	1.0	0.6299755188255449	74.85480866065217
GOTERM_CC_FAT	GO:0005794~Golgi apparatus	4	0.5208333333333333	0.9986718597037798	CG13937, CG14024, CG31743, RHO	306	164	4786	0.38147616770285353	1.0	0.9999999857340174	100.0
Annotation Cluster 26	Enrichment Score: 1.413311847699183
Category	Term	Count	%	PValue	Genes	List Total	Pop Hits	Pop Total	Fold Enrichment	Bonferroni	Benjamini	FDR
SP_PIR_KEYWORDS	calcium	21	2.734375	6.79367173447844E-4	CBP53E, SYT1, NCKX30C, CG33098, CG11638, CG5890, CG1090, GPO-1, ACTN, CAD99C, CG4495, SLO, FT, EYS, TSP, TPNC41C, CG31345, CADN, CA-P60A, FRQ1, FRQ2	743	158	12980	2.3219244595124113	0.16537527036559696	0.017914893684658595	0.8875129835702156
GOTERM_MF_FAT	GO:0005509~calcium ion binding	29	3.7760416666666665	0.001419049319920941	SYT1, CG9297, CG11638, CG5890, CG31202, CG1090, N, CAD99C, CG4495, SLO, FT, MP20, SLI, CA-P60A, FRQ1, FRQ2, CBP53E, NCKX30C, MLC1, CG33098, UP, CBL, GPO-1, ACTN, EYS, TSP, CG31345, TPNC41C, CADN	504	242	7918	1.8826413485504394	0.5924029040148544	0.08583811873819902	2.090076267445362
COG_ONTOLOGY	Signal transduction mechanisms / Cytoskeleton / Cell division and chromosome partitioning / General function prediction only	6	0.78125	0.013811615725523021	CBP53E, MLC1, CG33098, CG5890, FRQ1, FRQ2	72	26	1237	3.964743589743589	0.24282257247271422	0.24282257247271422	10.044202001145141
INTERPRO	IPR018249:EF-HAND 2	13	1.6927083333333333	0.015593949440917902	CBP53E, MLC1, CG11638, CG5890, CG33098, GPO-1, ACTN, CG4495, CG31345, TPNC41C, FRQ1, FRQ2, PARA	642	95	10196	2.173274307263486	0.9999992920196165	0.4456923346514352	21.7311537648786
INTERPRO	IPR018248:EF hand	11	1.4322916666666665	0.020072042543771977	CG4495, CBP53E, TPNC41C, CG31345, CG33098, CG5890, CG11638, FRQ1, FRQ2, GPO-1, ACTN	642	76	10196	2.2986555172979175	0.9999999883606794	0.4916703198366046	27.101373637231983
INTERPRO	IPR011992:EF-Hand type	13	1.6927083333333333	0.024231107080317657	CBP53E, MLC1, CG11638, CG5890, CG33098, CBL, GPO-1, ACTN, CG4495, CG31345, TPNC41C, FRQ1, FRQ2	642	101	10196	2.0441689028715957	0.9999999997478732	0.5213104294465812	31.77832828633058
INTERPRO	IPR002048:Calcium-binding EF-hand	10	1.3020833333333335	0.04804204057879436	CG4495, CBP53E, TPNC41C, CG31345, CG5890, CG11638, FRQ1, FRQ2, GPO-1, ACTN	642	76	10196	2.089686833907198	1.0	0.7083578547676148	53.58511573342515
SMART	SM00054:EFh	10	1.3020833333333335	0.06976204099978733	CG4495, CBP53E, TPNC41C, CG31345, CG5890, CG11638, FRQ1, FRQ2, GPO-1, ACTN	328	76	4824	1.935173299101412	0.9999929299028012	0.5713510016951573	58.39189147152454
INTERPRO	IPR018247:EF-HAND 1	12	1.5625	0.07646437580149323	CG4495, CBP53E, TPNC41C, CG31345, CG33098, CG5890, CG11638, FRQ1, FRQ2, MEF2, GPO-1, ACTN	642	108	10196	1.7646244375216336	1.0	0.8038514872723332	71.06439717041273
UP_SEQ_FEATURE	domain:EF-hand 1	5	0.6510416666666667	0.0854289897833563	CBP53E, MLC1, TPNC41C, FRQ1, ACTN	188	27	2975	2.9304570527974785	1.0	0.9673911967715277	74.63710141954618
UP_SEQ_FEATURE	domain:EF-hand 2	5	0.6510416666666667	0.0854289897833563	CBP53E, MLC1, TPNC41C, FRQ1, ACTN	188	27	2975	2.9304570527974785	1.0	0.9673911967715277	74.63710141954618
INTERPRO	IPR001125:Recoverin	3	0.390625	0.08584011500025965	CG5890, FRQ1, FRQ2	642	8	10196	5.955607476635514	1.0	0.8342028654029304	75.31990324347238
UP_SEQ_FEATURE	calcium-binding region:1	4	0.5208333333333333	0.15676640542382764	CBP53E, TPNC41C, FRQ1, ACTN	188	22	2975	2.877176015473888	1.0	0.9912013536735239	92.71604633272784
UP_SEQ_FEATURE	calcium-binding region:2	4	0.5208333333333333	0.15676640542382764	CBP53E, TPNC41C, FRQ1, ACTN	188	22	2975	2.877176015473888	1.0	0.9912013536735239	92.71604633272784
UP_SEQ_FEATURE	domain:EF-hand 4	3	0.390625	0.19484859023346252	CBP53E, TPNC41C, FRQ1	188	13	2975	3.6518003273322424	1.0	0.9964037265423248	96.4187510395304
UP_SEQ_FEATURE	domain:EF-hand 3	3	0.390625	0.31400682114711265	CBP53E, TPNC41C, FRQ1	188	18	2975	2.6374113475177303	1.0	0.9994919155289985	99.69419370308134
Annotation Cluster 27	Enrichment Score: 1.393015167599897
Category	Term	Count	%	PValue	Genes	List Total	Pop Hits	Pop Total	Fold Enrichment	Bonferroni	Benjamini	FDR
GOTERM_BP_FAT	GO:0007474~imaginal disc-derived wing vein specification	8	1.0416666666666665	0.0018214202950667382	EGFR, CAUP, VN, KN, MKP3, N, HS3ST-B, RHO	454	32	7937	4.370594713656388	0.9558920323174058	0.059363335375087756	3.0306644629452095
GOTERM_BP_FAT	GO:0048871~multicellular organismal homeostasis	5	0.6510416666666667	0.01375401275100569	EGFR, MKP3, IF, RHO, TUP	454	17	7937	5.141876133713398	0.9999999999495633	0.2148981765158422	20.847407536128536
GOTERM_BP_FAT	GO:0001894~tissue homeostasis	5	0.6510416666666667	0.01375401275100569	EGFR, MKP3, IF, RHO, TUP	454	17	7937	5.141876133713398	0.9999999999495633	0.2148981765158422	20.847407536128536
GOTERM_BP_FAT	GO:0016337~cell-cell adhesion	9	1.171875	0.018087119804935933	EGFR, FT, KLG, CADN, MKP3, N, CAD99C, IF, RHO	454	59	7937	2.666803554095423	0.9999999999999731	0.2512416351722604	26.51752327376624
GOTERM_BP_FAT	GO:0035160~maintenance of epithelial integrity, open tracheal system	4	0.5208333333333333	0.021609330750315982	EGFR, MKP3, IF, RHO	454	11	7937	6.357228674409291	0.9999999999999999	0.27969225753309024	30.842638751825866
GOTERM_BP_FAT	GO:0010669~epithelial structure maintenance	4	0.5208333333333333	0.027615901085785804	EGFR, MKP3, IF, RHO	454	12	7937	5.827459618208517	1.0	0.3185607087775615	37.67087569005984
GOTERM_BP_FAT	GO:0007426~tracheal outgrowth, open tracheal system	5	0.6510416666666667	0.028895480418386774	SLI, STY, UNPG, IF, GRH	454	21	7937	4.162471155863227	1.0	0.32235426113490195	39.04108171626868
GOTERM_BP_FAT	GO:0035295~tube development	11	1.4322916666666665	0.0552421926987304	EGFR, BS, HAND, NOC, SLI, STY, MKP3, UNPG, MID, IF, GRH	454	99	7937	1.942486539402839	1.0	0.4555860587661147	61.683502153291556
GOTERM_BP_FAT	GO:0060249~anatomical structure homeostasis	6	0.78125	0.09625377808559352	EGFR, UP, MKP3, IF, RHO, TUP	454	43	7937	2.439401700645426	1.0	0.5925147321219635	81.8856819600494
GOTERM_BP_FAT	GO:0060541~respiratory system development	14	1.8229166666666667	0.09715927424599824	EGFR, BS, NOC, STY, MKP3, N, UNPG, SR, GRH, MHC, SALM, SLI, IF, RHO	454	153	7937	1.599694797155279	1.0	0.5942301620388558	82.18963596561383
GOTERM_BP_FAT	GO:0007424~open tracheal system development	14	1.8229166666666667	0.09715927424599824	EGFR, BS, NOC, STY, MKP3, N, UNPG, SR, GRH, MHC, SALM, SLI, IF, RHO	454	153	7937	1.599694797155279	1.0	0.5942301620388558	82.18963596561383
GOTERM_BP_FAT	GO:0035239~tube morphogenesis	9	1.171875	0.10540262549972784	EGFR, BS, NOC, SLI, STY, MKP3, UNPG, IF, GRH	454	84	7937	1.8731120201384521	1.0	0.6109260986219189	84.74447833686682
GOTERM_BP_FAT	GO:0035152~regulation of tube architecture, open tracheal system	5	0.6510416666666667	0.16925391605831908	EGFR, MKP3, IF, RHO, GRH	454	38	7937	2.3003130071875724	1.0	0.7424800791184152	95.62934573655252
GOTERM_BP_FAT	GO:0042592~homeostatic process	12	1.5625	0.3269425114493846	EGFR, L(2)01289, CBP53E, EAAT1, CG8993, UP, MKP3, SNF4AGAMMA, IF, VHA68-1, RHO, TUP	454	163	7937	1.2870462960460527	1.0	0.9080674381119996	99.87487247082602
Annotation Cluster 28	Enrichment Score: 1.3670809458281699
Category	Term	Count	%	PValue	Genes	List Total	Pop Hits	Pop Total	Fold Enrichment	Bonferroni	Benjamini	FDR
GOTERM_CC_FAT	GO:0044421~extracellular region part	19	2.473958333333333	0.0069559871692893875	CHEB38C, CG4096, IMPL2, SCA, ADGF-D, CG17633, EPSILONTRY, CHEB38B, TIG, THETATRY, NETB, CG30031, LSP2, CG25C, EYS, TSP, SLI, ALPHATRY, CG31619	306	151	4786	1.9680128121888931	0.8481222052253998	0.060889976246708444	8.769226466399527
GOTERM_CC_FAT	GO:0005578~proteinaceous extracellular matrix	7	0.9114583333333334	0.0959378545421693	CG4096, CG25C, TSP, SLI, TIG, NETB, CG31619	306	50	4786	2.189673202614379	0.9999999999985087	0.40766414992929034	73.44852763469987
GOTERM_CC_FAT	GO:0031012~extracellular matrix	7	0.9114583333333334	0.11868843084216332	CG4096, CG25C, TSP, SLI, TIG, NETB, CG31619	306	53	4786	2.0657294364286596	0.9999999999999984	0.45034906763294735	81.00872084481865
Annotation Cluster 29	Enrichment Score: 1.3544249790037717
Category	Term	Count	%	PValue	Genes	List Total	Pop Hits	Pop Total	Fold Enrichment	Bonferroni	Benjamini	FDR
GOTERM_MF_FAT	GO:0015078~hydrogen ion transmembrane transporter activity	15	1.953125	0.0025356462853570808	CG3731, COVA, ATPSYN-D, CG4692, CG3560, OSCP, CG4169, BLW, L(1)G0230, L(2)06225, LEVY, RFESP, CG18809, CYPE, VHA68-1	504	95	7918	2.4805764411027567	0.7990227609788494	0.12515944726004702	3.7059560964584626
GOTERM_MF_FAT	GO:0015077~monovalent inorganic cation transmembrane transporter activity	15	1.953125	0.003088167946785056	CG3731, COVA, ATPSYN-D, CG4692, CG3560, OSCP, CG4169, BLW, L(1)G0230, L(2)06225, LEVY, RFESP, CG18809, CYPE, VHA68-1	504	97	7918	2.429430535100638	0.8583989926985179	0.13031519617428455	4.496303730715123
GOTERM_MF_FAT	GO:0022890~inorganic cation transmembrane transporter activity	16	2.083333333333333	0.015394662010700026	CG3731, COVA, ATPSYN-D, CG4692, OSCP, CG3560, CG4169, BLW, L(1)G0230, L(2)06225, LEVY, RFESP, CG18809, CA-P60A, CYPE, VHA68-1	504	128	7918	1.9637896825396823	0.9999448301859816	0.29544011665927683	20.607383950572245
GOTERM_BP_FAT	GO:0006123~mitochondrial electron transport, cytochrome c to oxygen	4	0.5208333333333333	0.050332261096575154	COVA, CG18809, LEVY, CYPE	454	15	7937	4.6619676945668145	1.0	0.4326335925968967	58.179600329619
GOTERM_CC_FAT	GO:0005751~mitochondrial respiratory chain complex IV	4	0.5208333333333333	0.10283347308297627	COVA, CG18809, LEVY, CYPE	306	18	4786	3.4756717501815544	0.9999999999998114	0.4246668856648469	75.99133095233911
GOTERM_CC_FAT	GO:0045277~respiratory chain complex IV	4	0.5208333333333333	0.10283347308297627	COVA, CG18809, LEVY, CYPE	306	18	4786	3.4756717501815544	0.9999999999998114	0.4246668856648469	75.99133095233911
GOTERM_MF_FAT	GO:0016675~oxidoreductase activity, acting on heme group of donors	4	0.5208333333333333	0.14525087434645698	COVA, CG18809, LEVY, CYPE	504	21	7918	2.9924414210128494	1.0	0.7105820551950963	90.31383856798467
GOTERM_MF_FAT	GO:0004129~cytochrome-c oxidase activity	4	0.5208333333333333	0.14525087434645698	COVA, CG18809, LEVY, CYPE	504	21	7918	2.9924414210128494	1.0	0.7105820551950963	90.31383856798467
GOTERM_MF_FAT	GO:0016676~oxidoreductase activity, acting on heme group of donors, oxygen as acceptor	4	0.5208333333333333	0.14525087434645698	COVA, CG18809, LEVY, CYPE	504	21	7918	2.9924414210128494	1.0	0.7105820551950963	90.31383856798467
GOTERM_MF_FAT	GO:0015002~heme-copper terminal oxidase activity	4	0.5208333333333333	0.14525087434645698	COVA, CG18809, LEVY, CYPE	504	21	7918	2.9924414210128494	1.0	0.7105820551950963	90.31383856798467
Annotation Cluster 30	Enrichment Score: 1.3148456937806268
Category	Term	Count	%	PValue	Genes	List Total	Pop Hits	Pop Total	Fold Enrichment	Bonferroni	Benjamini	FDR
INTERPRO	IPR001791:Laminin G	6	0.78125	0.0031726115335583456	FT, EYS, SP2353, CADN, SLI, NRX-1	642	17	10196	5.605277625068719	0.9429066194812411	0.19767051839033567	4.833168362720109
GOTERM_BP_FAT	GO:0042067~establishment of ommatidial polarity	9	1.171875	0.004054991659971783	EGFR, CAUP, FT, SCA, CADN, STY, CCT1, N, KAY	454	46	7937	3.4204654280789124	0.9990473462620076	0.11302235597615007	6.629186104935981
SMART	SM00282:LamG	6	0.78125	0.004354103225694912	FT, EYS, SP2353, CADN, SLI, NRX-1	328	17	4824	5.190817790530846	0.5111169745781707	0.13335548708440537	5.153675396777113
INTERPRO	IPR000742:EGF-like, type 3	10	1.3020833333333335	0.0076954690603738204	FT, EYS, TSP, SP2353, VN, CADN, SLI, HML, N, NRX-1	642	56	10196	2.8360035603026255	0.9990513152519478	0.32069888286186554	11.346450030207734
SP_PIR_KEYWORDS	egf-like domain	9	1.171875	0.007868805759079386	FT, EYS, TSP, SP2353, VN, CADN, SLI, N, NRX-1	743	51	12980	3.0828912991845456	0.8777125547156182	0.09522207938611649	9.844002850403754
UP_SEQ_FEATURE	domain:EGF-like 1	5	0.6510416666666667	0.009188160260534782	FT, EYS, CADN, SLI, N	188	14	2975	5.651595744680852	0.9994072030139649	0.7101648873331254	13.221085023581747
INTERPRO	IPR006209:EGF	8	1.0416666666666665	0.011378702966114198	FT, EYS, SP2353, VN, CADN, SLI, N, NRX-1	642	40	10196	3.176323987538941	0.9999667343786159	0.4028275248747111	16.339865683512656
INTERPRO	IPR006210:EGF-like	11	1.4322916666666665	0.01166160679268963	FT, EYS, TSP, SP2353, VN, CADN, SLI, NIMC4, HML, N, NRX-1	642	70	10196	2.4956831330663105	0.9999742957215327	0.3954547274472314	16.712308013807544
UP_SEQ_FEATURE	domain:EGF-like 4	4	0.5208333333333333	0.015482843446350049	FT, EYS, SLI, N	188	9	2975	7.033096926713948	0.9999964945206399	0.6807962779529877	21.314974252456487
GOTERM_BP_FAT	GO:0001738~morphogenesis of a polarized epithelium	10	1.3020833333333335	0.017391420190677374	EGFR, CAUP, FT, SCA, CADN, STY, CCT1, N, KAY, DLG1	454	70	7937	2.497482693517936	0.9999999999999097	0.24878074106861736	25.633680239879574
INTERPRO	IPR013320:Concanavalin A-like lectin/glucanase, subgroup	7	0.9114583333333334	0.0179213258758823	FT, EYS, TSP, SP2353, CADN, SLI, NRX-1	642	34	10196	3.2697452812900862	0.9999999160929095	0.478862954511037	24.56675228061642
GOTERM_BP_FAT	GO:0016337~cell-cell adhesion	9	1.171875	0.018087119804935933	EGFR, FT, KLG, CADN, MKP3, N, CAD99C, IF, RHO	454	59	7937	2.666803554095423	0.9999999999999731	0.2512416351722604	26.51752327376624
SMART	SM00181:EGF	11	1.4322916666666665	0.018513473200037357	FT, EYS, TSP, SP2353, VN, CADN, SLI, NIMC4, HML, N, NRX-1	328	70	4824	2.311149825783972	0.9533306091785843	0.3545512959511089	20.275611391676527
INTERPRO	IPR012680:Laminin G, subdomain 2	5	0.6510416666666667	0.019090212527032985	FT, EYS, SP2353, CADN, NRX-1	642	17	10196	4.671064687557266	0.999999971306059	0.4872389741334988	25.954338964987976
UP_SEQ_FEATURE	domain:EGF-like 5; calcium-binding	3	0.390625	0.021675703867848534	EYS, SLI, N	188	4	2975	11.868351063829786	0.9999999781885022	0.770090390300814	28.584635241030675
GOTERM_BP_FAT	GO:0001736~establishment of planar polarity	9	1.171875	0.02176718370025193	EGFR, CAUP, FT, SCA, CADN, STY, CCT1, N, KAY	454	61	7937	2.579367371993934	1.0	0.27936747320557376	31.03075228582439
GOTERM_BP_FAT	GO:0007164~establishment of tissue polarity	9	1.171875	0.023792894261355654	EGFR, CAUP, FT, SCA, CADN, STY, CCT1, N, KAY	454	62	7937	2.5377646724456446	1.0	0.2948689187096307	33.40246304939283
UP_SEQ_FEATURE	domain:EGF-like 6	3	0.390625	0.03464304965719452	EYS, SLI, N	188	5	2975	9.494680851063828	0.9999999999995282	0.8492518044039284	41.82093331596618
UP_SEQ_FEATURE	domain:EGF-like 2	4	0.5208333333333333	0.03527139840563638	FT, CADN, SLI, N	188	12	2975	5.274822695035461	0.9999999999997207	0.8357957742594562	42.39998247894658
INTERPRO	IPR013032:EGF-like region, conserved site	12	1.5625	0.04598228607618122	FT, EYS, TSP, SP2353, VN, CADN, SLI, NIMC4, HML, KN, N, NETB	642	99	10196	1.9250448409326912	1.0	0.7023373661730778	51.9945161843381
UP_SEQ_FEATURE	domain:Laminin G-like 2	3	0.390625	0.08565515850172534	FT, EYS, CADN	188	8	2975	5.934175531914893	1.0	0.9622444985546027	74.73328648213715
UP_SEQ_FEATURE	domain:Laminin G-like 1	3	0.390625	0.08565515850172534	FT, EYS, CADN	188	8	2975	5.934175531914893	1.0	0.9622444985546027	74.73328648213715
GOTERM_BP_FAT	GO:0007163~establishment or maintenance of cell polarity	11	1.4322916666666665	0.09225867500723384	EGFR, CAUP, FT, SCA, CADN, CBL, STY, CCT1, N, KAY, DLG1	454	109	7937	1.7642767651456979	1.0	0.5819613269423474	80.48541168852007
UP_SEQ_FEATURE	domain:EGF-like 3	3	0.390625	0.12685291841337165	FT, CADN, N	188	10	2975	4.747340425531914	1.0	0.982480087125945	87.5563049124714
INTERPRO	IPR000152:EGF-type aspartate/asparagine hydroxylation conserved site	5	0.6510416666666667	0.12732835555232433	EYS, TSP, CADN, SLI, N	642	31	10196	2.5615516028539846	1.0	0.9055661962033636	88.03583862422832
INTERPRO	IPR001881:EGF-like calcium-binding	5	0.6510416666666667	0.12732835555232433	EYS, TSP, CADN, SLI, N	642	31	10196	2.5615516028539846	1.0	0.9055661962033636	88.03583862422832
SMART	SM00179:EGF_CA	5	0.6510416666666667	0.1548669030460002	EYS, TSP, CADN, SLI, N	328	31	4824	2.3721479150275373	0.9999999999989632	0.7312676777356932	87.001032560292
GOTERM_BP_FAT	GO:0040007~growth	9	1.171875	0.29119870473046594	PDP1, DDC, FT, ANK2, SNPF, CADN, N, BLW, EAG	454	110	7937	1.4303764517420905	1.0	0.8789991711647941	99.70028539670538
INTERPRO	IPR018097:EGF-like calcium-binding, conserved site	4	0.5208333333333333	0.2913225605708172	EYS, TSP, SLI, N	642	30	10196	2.1175493250259603	1.0	0.9857384392076283	99.5338373427299
INTERPRO	IPR013111:EGF, extracellular	3	0.390625	0.360999034384098	EYS, CADN, HML	642	20	10196	2.3822429906542055	1.0	0.9922618539603572	99.90714069386736
GOTERM_BP_FAT	GO:0048588~developmental cell growth	3	0.390625	0.5174094396358095	ANK2, CADN, EAG	454	30	7937	1.748237885462555	1.0	0.9763824921981055	99.99954448560936
GOTERM_BP_FAT	GO:0048589~developmental growth	5	0.6510416666666667	0.6776003079055102	FT, ANK2, CADN, N, EAG	454	80	7937	1.092648678414097	1.0	0.9952678376968016	99.9999994974006
GOTERM_BP_FAT	GO:0016049~cell growth	3	0.390625	0.7683319534106522	ANK2, CADN, EAG	454	48	7937	1.092648678414097	1.0	0.9985759140754182	99.99999999810188
GOTERM_BP_FAT	GO:0008361~regulation of cell size	4	0.5208333333333333	0.8099714673583971	ANK2, CADN, THOR, EAG	454	75	7937	0.9323935389133629	1.0	0.9992649115113346	99.99999999993305
GOTERM_BP_FAT	GO:0032535~regulation of cellular component size	5	0.6510416666666667	0.8246614166636677	ANK2, CADN, THOR, HS3ST-B, EAG	454	99	7937	0.8829484270012905	1.0	0.9994408435511425	99.99999999998278
Annotation Cluster 31	Enrichment Score: 1.2938633246166429
Category	Term	Count	%	PValue	Genes	List Total	Pop Hits	Pop Total	Fold Enrichment	Bonferroni	Benjamini	FDR
KEGG_PATHWAY	dme00260:Glycine, serine and threonine metabolism	6	0.78125	0.024657984528322838	ALAS, CG6188, CG6415, CG6385, CG6287, CG3999	142	25	2054	3.471549295774648	0.8214218258675998	0.24957943070034527	22.711656128823954
GOTERM_BP_FAT	GO:0009069~serine family amino acid metabolic process	4	0.5208333333333333	0.0594079809284561	CG6415, CG6385, CG6287, CG3999	454	16	7937	4.370594713656388	1.0	0.4703143256591309	64.43786395293493
GOTERM_BP_FAT	GO:0006544~glycine metabolic process	3	0.390625	0.08966184225518391	CG6415, CG6385, CG3999	454	9	7937	5.827459618208517	1.0	0.576846559483033	79.52128966407615
Annotation Cluster 32	Enrichment Score: 1.289060873818488
Category	Term	Count	%	PValue	Genes	List Total	Pop Hits	Pop Total	Fold Enrichment	Bonferroni	Benjamini	FDR
SP_PIR_KEYWORDS	Immunoglobulin domain	10	1.3020833333333335	0.001190756956084225	IMPL2, NRM, TUTL, VN, CG12484, CG12950, SLS, HTL, KEK4, HIG	743	47	12980	3.7169611408608003	0.2716183190364535	0.026065124094321268	1.5507770283219924
UP_SEQ_FEATURE	domain:Ig-like C2-type 2	3	0.390625	0.3376736137718128	IMPL2, TUTL, HTL	188	19	2975	2.4986002239641656	1.0	0.9996931666335622	99.82167941461356
UP_SEQ_FEATURE	domain:Ig-like C2-type 1	3	0.390625	0.3376736137718128	IMPL2, TUTL, HTL	188	19	2975	2.4986002239641656	1.0	0.9996931666335622	99.82167941461356
Annotation Cluster 33	Enrichment Score: 1.2002684405779303
Category	Term	Count	%	PValue	Genes	List Total	Pop Hits	Pop Total	Fold Enrichment	Bonferroni	Benjamini	FDR
GOTERM_BP_FAT	GO:0006006~glucose metabolic process	11	1.4322916666666665	0.0021647320108667935	NC73EF, PHKGAMMA, PGLYM78, CG10924, PYK, PEPCK, CG9485, GLYP, CG7766, PGM, PGK	454	61	7937	3.1525601213259193	0.9755234135207723	0.06639739939721889	3.5921345811286254
KEGG_PATHWAY	dme00020:Citrate cycle (TCA cycle)	9	1.171875	0.00863934530898209	NC73EF, CG10219, KDN, SDHC, CG10924, PEPCK, CG5261, SKAP, CG5028	142	44	2054	2.9587067861715752	0.45047706880886296	0.18091569042429678	8.564268135639253
GOTERM_BP_FAT	GO:0016052~carbohydrate catabolic process	11	1.4322916666666665	0.019173509569278283	NC73EF, PHKGAMMA, PGLYM78, CHT4, PYK, GPDH, CG6910, GLYP, CHT9, PGK, CHT8	454	83	7937	2.3169417759142297	0.999999999999996	0.25813866256892326	27.877973830420288
GOTERM_BP_FAT	GO:0019318~hexose metabolic process	11	1.4322916666666665	0.022310049577043252	NC73EF, PHKGAMMA, PGLYM78, CG10924, PYK, PEPCK, CG9485, GLYP, CG7766, PGM, PGK	454	85	7937	2.262425498833895	1.0	0.2832255660096741	31.674018352056045
GOTERM_BP_FAT	GO:0044275~cellular carbohydrate catabolic process	8	1.0416666666666665	0.02471362838393197	NC73EF, PHKGAMMA, PGLYM78, PYK, GPDH, CG6910, GLYP, PGK	454	51	7937	2.742333937980479	1.0	0.3002352108809293	34.45490573373364
GOTERM_BP_FAT	GO:0046164~alcohol catabolic process	8	1.0416666666666665	0.02471362838393197	NC73EF, PHKGAMMA, PGLYM78, ACE, PYK, GPDH, CG6910, PGK	454	51	7937	2.742333937980479	1.0	0.3002352108809293	34.45490573373364
GOTERM_BP_FAT	GO:0005996~monosaccharide metabolic process	11	1.4322916666666665	0.04924993962130955	NC73EF, PHKGAMMA, PGLYM78, CG10924, PYK, PEPCK, CG9485, GLYP, CG7766, PGM, PGK	454	97	7937	1.982537808256506	1.0	0.42754753882409524	57.36769586187038
KEGG_PATHWAY	dme00010:Glycolysis / Gluconeogenesis	8	1.0416666666666665	0.06134219008019374	PGLYM78, CG10924, PYK, PEPCK, FBP, CG5261, PGM, PGK	142	52	2054	2.2253521126760565	0.9873233774408172	0.4642027151242273	47.96303489169195
GOTERM_BP_FAT	GO:0006090~pyruvate metabolic process	3	0.390625	0.18849517057058718	CG10924, PEPCK, CG5261	454	14	7937	3.746224040276904	1.0	0.7690325762368693	97.05730332296584
KEGG_PATHWAY	dme00620:Pyruvate metabolism	6	0.78125	0.2171993695532806	CG12766, CG10924, PYK, PEPCK, CG5261, CG14022	142	47	2054	1.8465687743482169	0.999999954087546	0.7273954402365901	92.0086198175866
GOTERM_BP_FAT	GO:0019320~hexose catabolic process	5	0.6510416666666667	0.2288080214118079	NC73EF, PHKGAMMA, PGLYM78, PYK, PGK	454	43	7937	2.032834750537855	1.0	0.8169034434372091	98.75493198653419
GOTERM_BP_FAT	GO:0006007~glucose catabolic process	5	0.6510416666666667	0.2288080214118079	NC73EF, PHKGAMMA, PGLYM78, PYK, PGK	454	43	7937	2.032834750537855	1.0	0.8169034434372091	98.75493198653419
GOTERM_BP_FAT	GO:0046365~monosaccharide catabolic process	5	0.6510416666666667	0.24130949520941894	NC73EF, PHKGAMMA, PGLYM78, PYK, PGK	454	44	7937	1.9866339607529035	1.0	0.83205295281503	99.05512498147354
GOTERM_BP_FAT	GO:0006096~glycolysis	4	0.5208333333333333	0.3225412566506844	NC73EF, PGLYM78, PYK, PGK	454	35	7937	1.997986154814349	1.0	0.9051732439712349	99.86031888236391
SP_PIR_KEYWORDS	glycolysis	3	0.390625	0.40233452486290383	PGLYM78, PYK, PGK	743	24	12980	2.18371467025572	1.0	0.8155410780368166	99.88314421074335
Annotation Cluster 34	Enrichment Score: 1.1931734199784922
Category	Term	Count	%	PValue	Genes	List Total	Pop Hits	Pop Total	Fold Enrichment	Bonferroni	Benjamini	FDR
KEGG_PATHWAY	dme04080:Neuroactive ligand-receptor interaction	8	1.0416666666666665	0.00816402874385595	MTT, DH44-R1, EPSILONTRY, THETATRY, ALPHATRY, GABA-B-R2, CG30031, NMDAR2	142	35	2054	3.306237424547284	0.4319978345575646	0.24634081612280778	8.11088932316968
INTERPRO	IPR001828:Extracellular ligand-binding receptor	5	0.6510416666666667	0.06840647468559927	MTT, GYC32E, CLUMSY, GABA-B-R2, NMDAR2	642	25	10196	3.1763239875389404	1.0	0.7813072789249011	66.86785715433882
GOTERM_MF_FAT	GO:0008066~glutamate receptor activity	4	0.5208333333333333	0.47149599190568603	MTT, CLUMSY, GABA-B-R2, NMDAR2	504	40	7918	1.5710317460317458	1.0	0.9661833650715858	99.99240456359517
Annotation Cluster 35	Enrichment Score: 1.1718911131752237
Category	Term	Count	%	PValue	Genes	List Total	Pop Hits	Pop Total	Fold Enrichment	Bonferroni	Benjamini	FDR
GOTERM_MF_FAT	GO:0008509~anion transmembrane transporter activity	14	1.8229166666666667	0.005148937167324561	CG42575, EAAT1, EAAT2, L(2)08717, CG5687, GLUCLALPHA, CG6723, CG9657, RDL, CG3036, CG9090, CG15096, PORIN, PHCL	504	92	7918	2.3907004830917873	0.9617087860403253	0.15051648235897375	7.391049816769679
GOTERM_MF_FAT	GO:0015296~anion:cation symporter activity	8	1.0416666666666665	0.007781614006860884	CG6723, EAAT1, EAAT2, CG9657, L(2)08717, CG3036, CG5687, CG15096	504	37	7918	3.3968253968253967	0.9928254469613033	0.18593680747425045	10.970135480989029
GOTERM_BP_FAT	GO:0006817~phosphate transport	3	0.390625	0.056383417250490446	CG42575, CG3036, CG9090	454	7	7937	7.492448080553808	1.0	0.4584456932645128	62.457381559205174
GOTERM_MF_FAT	GO:0015114~phosphate transmembrane transporter activity	5	0.6510416666666667	0.07929307017253226	CG42575, L(2)08717, CG3036, CG9090, CG15096	504	26	7918	3.021214896214896	1.0	0.5935125801284198	70.73603683719492
GOTERM_BP_FAT	GO:0015698~inorganic anion transport	4	0.5208333333333333	0.09074447817884186	CG42575, CG3036, CG9090, GLUCLALPHA	454	19	7937	3.680500811500116	1.0	0.5794879817489577	79.92856062309474
GOTERM_BP_FAT	GO:0006820~anion transport	6	0.78125	0.12808078311695587	CG42575, EAAT1, CG3036, CG9090, PORIN, GLUCLALPHA	454	47	7937	2.231793045271347	1.0	0.665951138380213	90.11034658066208
INTERPRO	IPR011701:Major facilitator superfamily MFS-1	11	1.4322916666666665	0.15944399224856945	VMAT, CG6356, SLN, CG31103, CG12858, L(2)08717, CG3036, CG15096, CG30272, CG14196, CG15553	642	111	10196	1.5738542280598355	1.0	0.9326741218286858	93.33168335468099
GOTERM_MF_FAT	GO:0015103~inorganic anion transmembrane transporter activity	5	0.6510416666666667	0.21968196771474297	CG42575, L(2)08717, CG3036, CG9090, CG15096	504	38	7918	2.0671470342522973	1.0	0.8316106859943657	97.50182891362614
GOTERM_MF_FAT	GO:0005436~sodium:phosphate symporter activity	3	0.390625	0.38913413178795864	L(2)08717, CG3036, CG15096	504	21	7918	2.244331065759637	1.0	0.9410937104923933	99.9345203156245
Annotation Cluster 36	Enrichment Score: 1.1711994191737483
Category	Term	Count	%	PValue	Genes	List Total	Pop Hits	Pop Total	Fold Enrichment	Bonferroni	Benjamini	FDR
GOTERM_BP_FAT	GO:0007474~imaginal disc-derived wing vein specification	8	1.0416666666666665	0.0018214202950667382	EGFR, CAUP, VN, KN, MKP3, N, HS3ST-B, RHO	454	32	7937	4.370594713656388	0.9558920323174058	0.059363335375087756	3.0306644629452095
GOTERM_BP_FAT	GO:0035218~leg disc development	10	1.3020833333333335	0.0021122494910829326	EGFR, BX, VN, HTH, NOC, N, RN, HS3ST-B, VG, RHO	454	51	7937	3.4279174224755984	0.973217206816283	0.06602144797331344	3.5065003892083557
GOTERM_BP_FAT	GO:0035220~wing disc development	29	3.7760416666666665	0.0026979702801099618	TARA, CAUP, BX, BS, NOC, VN, CG5890, CCT1, N, MBS, FW, CAD99C, KAY, VG, VRI, FT, HTH, IF, EGFR, SCA, L(2)08717, KN, CBL, MKP3, SOG, HS3ST-B, TUP, SALM, RHO	454	281	7937	1.8042312696944518	0.9901979841035777	0.08065511975759321	4.458159834447494
GOTERM_BP_FAT	GO:0042067~establishment of ommatidial polarity	9	1.171875	0.004054991659971783	EGFR, CAUP, FT, SCA, CADN, STY, CCT1, N, KAY	454	46	7937	3.4204654280789124	0.9990473462620076	0.11302235597615007	6.629186104935981
GOTERM_BP_FAT	GO:0001751~compound eye photoreceptor cell differentiation	15	1.953125	0.00410647023525143	EGFR, PHYL, KLG, SCA, MBL, DOA, N, JEB, AMPH, KAY, SALM, EYS, HTH, PTP-ER, PROS	454	111	7937	2.362483629003453	0.9991280264734583	0.11254953004798529	6.710623071033018
GOTERM_BP_FAT	GO:0001752~compound eye photoreceptor fate commitment	9	1.171875	0.004649154865806745	EGFR, PHYL, SCA, KLG, HTH, PTP-ER, N, PROS, KAY	454	47	7937	3.3476895679070204	0.9996570455127447	0.1245044529924706	7.5650721144959405
GOTERM_BP_FAT	GO:0042706~eye photoreceptor cell fate commitment	9	1.171875	0.004649154865806745	EGFR, PHYL, SCA, KLG, HTH, PTP-ER, N, PROS, KAY	454	47	7937	3.3476895679070204	0.9996570455127447	0.1245044529924706	7.5650721144959405
GOTERM_BP_FAT	GO:0007449~proximal/distal pattern formation, imaginal disc	6	0.78125	0.005626204095098844	EGFR, VN, HTH, N, VG, RHO	454	21	7937	4.994965387035872	0.999936168224622	0.14008860905419707	9.084891834882125
GOTERM_BP_FAT	GO:0001754~eye photoreceptor cell differentiation	15	1.953125	0.0061012692420579105	EGFR, PHYL, KLG, SCA, MBL, DOA, N, JEB, AMPH, KAY, SALM, EYS, HTH, PTP-ER, PROS	454	116	7937	2.2606524380981314	0.9999718332447161	0.146788661009022	9.815341545987577
GOTERM_BP_FAT	GO:0045466~R7 cell differentiation	7	0.9114583333333334	0.006149041389367177	EGFR, SALM, PHYL, KLG, PTP-ER, N, PROS	454	30	7937	4.079221732745962	0.9999740582812102	0.14581445042447183	9.88848863800813
GOTERM_BP_FAT	GO:0046552~photoreceptor cell fate commitment	9	1.171875	0.007715764997874776	EGFR, PHYL, SCA, KLG, HTH, PTP-ER, N, PROS, KAY	454	51	7937	3.0851256802280385	0.9999982582385124	0.1703648106698048	12.256703656937596
GOTERM_BP_FAT	GO:0001708~cell fate specification	10	1.3020833333333335	0.008093637413674831	EGFR, SCA, BS, VN, N, PROS, MID, SLBO, RHO, TUP	454	62	7937	2.819738524939605	0.9999990926028638	0.17570907313484474	12.819055121321554
GOTERM_BP_FAT	GO:0009954~proximal/distal pattern formation	6	0.78125	0.008467890075104659	EGFR, VN, HTH, N, VG, RHO	454	23	7937	4.560620570771883	0.99999952443209	0.1785957865962977	13.37267624706675
GOTERM_BP_FAT	GO:0035114~imaginal disc-derived appendage morphogenesis	24	3.125	0.009334258511267512	EGFR, CAUP, SCA, BX, BS, VN, KN, CBL, MKP3, CCT1, SOG, N, MBS, HS3ST-B, RN, FW, VG, SALM, VRI, FT, HTH, DANR, IF, RHO	454	239	7937	1.7555526883305994	0.9999998935190617	0.19270866397604802	14.641606260785078
GOTERM_BP_FAT	GO:0048569~post-embryonic organ development	28	3.6458333333333335	0.010725733542575736	CAUP, BX, BS, VN, CCT1, N, MBS, RN, FW, KAY, VG, VRI, FT, HTH, IF, DLG1, EGFR, SCA, HAND, SPRT, KN, CBL, MKP3, SOG, HS3ST-B, HTL, SALM, RHO	454	297	7937	1.6481703970690755	0.999999990401328	0.20607836066751128	16.643103732127763
GOTERM_BP_FAT	GO:0035107~appendage morphogenesis	24	3.125	0.010845305591210153	EGFR, CAUP, SCA, BX, BS, VN, KN, CBL, MKP3, CCT1, SOG, N, MBS, HS3ST-B, RN, FW, VG, SALM, VRI, FT, HTH, DANR, IF, RHO	454	242	7937	1.7337896384752611	0.9999999921956174	0.20584474457571722	16.813020112204626
GOTERM_BP_FAT	GO:0048663~neuron fate commitment	9	1.171875	0.010864787608779694	EGFR, PHYL, SCA, KLG, HTH, PTP-ER, N, PROS, KAY	454	54	7937	2.9137298091042587	0.9999999924543879	0.20393689980026564	16.840673902951398
GOTERM_BP_FAT	GO:0035120~post-embryonic appendage morphogenesis	23	2.994791666666667	0.011210940919384875	EGFR, CAUP, SCA, BX, BS, VN, CBL, KN, MKP3, CCT1, SOG, N, MBS, HS3ST-B, RN, FW, VG, SALM, VRI, FT, HTH, IF, RHO	454	229	7937	1.7558721120366274	0.9999999958556849	0.20314042170433522	17.33058232019943
GOTERM_BP_FAT	GO:0048737~imaginal disc-derived appendage development	24	3.125	0.011321796066424443	EGFR, CAUP, SCA, BX, BS, VN, KN, CBL, MKP3, CCT1, SOG, N, MBS, HS3ST-B, RN, FW, VG, SALM, VRI, FT, HTH, DANR, IF, RHO	454	243	7937	1.7266547016914124	0.9999999965794855	0.20281484501334424	17.48689997535493
GOTERM_BP_FAT	GO:0048859~formation of anatomical boundary	8	1.0416666666666665	0.011498235265043944	PHYL, CAUP, FT, HTH, SLI, N, NETB, RHO	454	44	7937	3.1786143372046456	0.9999999974800458	0.20147493486712076	17.73512480943986
GOTERM_BP_FAT	GO:0007476~imaginal disc-derived wing morphogenesis	22	2.864583333333333	0.012676610861443912	EGFR, CAUP, SCA, BX, BS, VN, CBL, KN, MKP3, CCT1, SOG, N, MBS, HS3ST-B, FW, VG, SALM, VRI, FT, HTH, IF, RHO	454	218	7937	1.7642767651456979	0.9999999996730087	0.21338154063719084	19.37500532010703
GOTERM_BP_FAT	GO:0045165~cell fate commitment	23	2.994791666666667	0.01292266430807935	EGFR, PHYL, KLG, SCA, SPN-B, BS, VN, VND, N, MID, HTL, SLBO, GRH, TUP, KAY, SALM, LIS-1, HTH, PUM, PTP-ER, PROS, RHO, DLG1	454	232	7937	1.7331668692085676	0.9999999997865872	0.21293042749595947	19.71352042042467
GOTERM_BP_FAT	GO:0048736~appendage development	24	3.125	0.01303348572494989	EGFR, CAUP, SCA, BX, BS, VN, KN, CBL, MKP3, CCT1, SOG, N, MBS, HS3ST-B, RN, FW, VG, SALM, VRI, FT, HTH, DANR, IF, RHO	454	246	7937	1.705597937036639	0.9999999998239079	0.2125349705019952	19.865549030257146
GOTERM_BP_FAT	GO:0007472~wing disc morphogenesis	22	2.864583333333333	0.013952796384225875	EGFR, CAUP, SCA, BX, BS, VN, CBL, KN, MKP3, CCT1, SOG, N, MBS, HS3ST-B, FW, VG, SALM, VRI, FT, HTH, IF, RHO	454	220	7937	1.748237885462555	0.9999999999642832	0.21571581474535106	21.11629039052397
GOTERM_BP_FAT	GO:0046530~photoreceptor cell differentiation	15	1.953125	0.014095948443634734	EGFR, PHYL, KLG, SCA, MBL, DOA, N, JEB, AMPH, KAY, SALM, EYS, HTH, PTP-ER, PROS	454	128	7937	2.048716272026432	0.9999999999721437	0.21575956413337205	21.309391231492093
GOTERM_BP_FAT	GO:0007482~haltere development	4	0.5208333333333333	0.016399049507524716	EGFR, VN, HTH, VG	454	10	7937	6.992951541850221	0.9999999999994919	0.24234615465642273	24.35561379717529
GOTERM_BP_FAT	GO:0048749~compound eye development	28	3.6458333333333335	0.0167107114186559	CAUP, MBL, DOA, CCT1, SOBP, N, RN, VG, KAY, AMPH, FT, HTH, CHN, DANR, PROS, EGFR, PHYL, NCKX30C, KLG, SCA, STY, HS3ST-B, JEB, SALM, EYS, FUTSCH, CADN, PTP-ER	454	308	7937	1.5893071686023228	0.9999999999997046	0.24429308728241983	24.75920962443734
GOTERM_BP_FAT	GO:0001738~morphogenesis of a polarized epithelium	10	1.3020833333333335	0.017391420190677374	EGFR, CAUP, FT, SCA, CADN, STY, CCT1, N, KAY, DLG1	454	70	7937	2.497482693517936	0.9999999999999097	0.24878074106861736	25.633680239879574
GOTERM_BP_FAT	GO:0035310~notum cell fate specification	3	0.390625	0.018057633384283168	EGFR, VN, TUP	454	4	7937	13.111784140969164	0.9999999999999717	0.2529047518475782	26.480264036013747
GOTERM_BP_FAT	GO:0016337~cell-cell adhesion	9	1.171875	0.018087119804935933	EGFR, FT, KLG, CADN, MKP3, N, CAD99C, IF, RHO	454	59	7937	2.666803554095423	0.9999999999999731	0.2512416351722604	26.51752327376624
GOTERM_BP_FAT	GO:0035216~haltere disc development	4	0.5208333333333333	0.021609330750315982	EGFR, VN, HTH, VG	454	11	7937	6.357228674409291	0.9999999999999999	0.27969225753309024	30.842638751825866
GOTERM_BP_FAT	GO:0001736~establishment of planar polarity	9	1.171875	0.02176718370025193	EGFR, CAUP, FT, SCA, CADN, STY, CCT1, N, KAY	454	61	7937	2.579367371993934	1.0	0.27936747320557376	31.03075228582439
GOTERM_BP_FAT	GO:0007164~establishment of tissue polarity	9	1.171875	0.023792894261355654	EGFR, CAUP, FT, SCA, CADN, STY, CCT1, N, KAY	454	62	7937	2.5377646724456446	1.0	0.2948689187096307	33.40246304939283
GOTERM_BP_FAT	GO:0048729~tissue morphogenesis	23	2.994791666666667	0.024731735964204894	EGFR, CAUP, SCA, BS, NOC, CBL, STY, SLP1, MKP3, CCT1, N, MBS, JEB, HTL, GRH, TUP, KAY, CG25C, FT, SLI, CADN, GOL, DLG1	454	247	7937	1.627913820471205	1.0	0.29835184619409183	34.47544580520633
GOTERM_BP_FAT	GO:0030182~neuron differentiation	34	4.427083333333334	0.026561117489937655	MBL, DOA, N, MID, KAY, AMPH, ANK2, SLI, HTH, WRAPPER, CDK5ALPHA, ROBO3, PROS, IF, DLG1, EGFR, PHYL, KLG, SCA, TIG, JEB, NETB, TUP, SALM, SNOO, LIS-1, MICAL, EYS, FUTSCH, CADN, PUM, PTP-ER, BEAT-IIA, RHO	454	409	7937	1.4533028876705836	1.0	0.31042027015098594	36.51965440295126
GOTERM_BP_FAT	GO:0035309~wing and notum subfield formation	4	0.5208333333333333	0.027615901085785804	EGFR, VN, RHO, TUP	454	12	7937	5.827459618208517	1.0	0.3185607087775615	37.67087569005984
GOTERM_BP_FAT	GO:0007422~peripheral nervous system development	11	1.4322916666666665	0.027689496337544552	EGFR, PHYL, MBL, TUTL, VN, HTH, CHN, N, PROS, RHO, DLG1	454	88	7937	2.185297356828194	1.0	0.31718579154007753	37.75046220909126
GOTERM_BP_FAT	GO:0001745~compound eye morphogenesis	23	2.994791666666667	0.027860318416808215	EGFR, PHYL, CAUP, MBL, KLG, SCA, DOA, STY, CCT1, N, HS3ST-B, JEB, VG, AMPH, KAY, SALM, FT, EYS, CADN, HTH, CHN, PTP-ER, PROS	454	250	7937	1.6083788546255504	1.0	0.3167516077744721	37.93482230494236
GOTERM_BP_FAT	GO:0045468~regulation of R8 cell spacing in compound eye	3	0.390625	0.02896674122904271	EGFR, SCA, N	454	5	7937	10.48942731277533	1.0	0.3209793458568304	39.11655035516536
GOTERM_BP_FAT	GO:0007444~imaginal disc development	34	4.427083333333334	0.02946424913050338	TARA, CAUP, BX, BS, NOC, VN, CG5890, CCT1, MBS, N, RN, FW, CAD99C, KAY, VG, VRI, FT, HTH, LAMA, DANR, IF, DLG1, EGFR, B4, SCA, L(2)08717, CBL, KN, MKP3, SOG, HS3ST-B, TUP, SALM, RHO	454	412	7937	1.442720585090458	1.0	0.32150979714696337	39.64099143756739
GOTERM_BP_FAT	GO:0048563~post-embryonic organ morphogenesis	25	3.2552083333333335	0.03394332241878307	CAUP, BX, BS, VN, CCT1, N, MBS, RN, FW, VG, KAY, VRI, FT, HTH, IF, DLG1, EGFR, SCA, KN, CBL, MKP3, SOG, HS3ST-B, SALM, RHO	454	284	7937	1.538941800583235	1.0	0.34845355014248103	44.17491613998729
GOTERM_BP_FAT	GO:0007560~imaginal disc morphogenesis	25	3.2552083333333335	0.03394332241878307	CAUP, BX, BS, VN, CCT1, N, MBS, RN, FW, VG, KAY, VRI, FT, HTH, IF, DLG1, EGFR, SCA, KN, CBL, MKP3, SOG, HS3ST-B, SALM, RHO	454	284	7937	1.538941800583235	1.0	0.34845355014248103	44.17491613998729
GOTERM_BP_FAT	GO:0007389~pattern specification process	38	4.947916666666666	0.03639752818474449	TARA, CAUP, BX, DOA, VN, CG5890, VND, N, MID, CAD99C, VG, FT, HTH, SLI, FTZ-F1, SLS, DANR, ANTP, EGFR, PHYL, SCA, SPN-B, L(2)08717, CBL, KN, SLP1, STY, MKP3, SWA, SOG, HS3ST-B, NETB, TUP, SALM, LIS-1, CADN, PUM, RHO	454	480	7937	1.3840216593245227	1.0	0.36453097598235806	46.52128695923714
GOTERM_BP_FAT	GO:0001654~eye development	28	3.6458333333333335	0.03881773277411191	CAUP, MBL, DOA, CCT1, SOBP, N, RN, VG, KAY, AMPH, FT, HTH, CHN, DANR, PROS, EGFR, PHYL, NCKX30C, KLG, SCA, STY, HS3ST-B, JEB, SALM, EYS, FUTSCH, CADN, PTP-ER	454	332	7937	1.4744174937636008	1.0	0.37748480394395156	48.744048593170476
GOTERM_BP_FAT	GO:0048707~instar larval or pupal morphogenesis	29	3.7760416666666665	0.03902442095446322	CAUP, BX, EIP71CD, EIP75B, BS, DOA, VN, CCT1, N, MBS, RN, FW, KAY, VG, VRI, FT, HTH, FTZ-F1, IF, DLG1, EGFR, SCA, KN, CBL, MKP3, SOG, HS3ST-B, SALM, RHO	454	347	7937	1.4610633624903198	1.0	0.37702722938963806	48.92979067857707
GOTERM_BP_FAT	GO:0007552~metamorphosis	30	3.90625	0.03937807932870075	CAUP, BX, EIP71CD, EIP75B, BS, DOA, VN, CCT1, N, MBS, RN, FW, HR46, KAY, VG, VRI, FT, HTH, FTZ-F1, IF, DLG1, EGFR, SCA, KN, CBL, MKP3, SOG, HS3ST-B, SALM, RHO	454	362	7937	1.448815927178913	1.0	0.37567596973449713	49.24614086457133
GOTERM_BP_FAT	GO:0008586~imaginal disc-derived wing vein morphogenesis	6	0.78125	0.041970453606038974	EGFR, SALM, VN, SOG, HS3ST-B, RHO	454	34	7937	3.085125680228038	1.0	0.3930765834943364	51.509380038796046
GOTERM_BP_FAT	GO:0032989~cellular component morphogenesis	40	5.208333333333334	0.04464413574114261	CAUP, MARF, MOB2, CCT1, N, MID, KAY, MF, FT, ANK2, SLI, WRAPPER, ACT88F, ROBO3, CDK5ALPHA, PROS, PRM, SLS, KAP3, IF, DLG1, EGFR, SCA, SCGDELTA, CBL, UP, TIG, STY, JEB, NETB, MHC, TUP, LIS-1, MICAL, FUTSCH, CADN, PUM, BEAT-IIA, FLN, RHO	454	518	7937	1.3499906451448302	1.0	0.40622963704637904	53.74392273517117
GOTERM_BP_FAT	GO:0007447~imaginal disc pattern formation	11	1.4322916666666665	0.046423977498698525	EGFR, TARA, VN, HTH, L(2)08717, CG5890, N, HS3ST-B, CAD99C, VG, RHO	454	96	7937	2.0031892437591776	1.0	0.41456897377747304	55.177330623052534
GOTERM_BP_FAT	GO:0009886~post-embryonic morphogenesis	29	3.7760416666666665	0.04689271843325321	CAUP, BX, EIP71CD, EIP75B, BS, DOA, VN, CCT1, N, MBS, RN, FW, KAY, VG, VRI, FT, HTH, FTZ-F1, IF, DLG1, EGFR, SCA, KN, CBL, MKP3, SOG, HS3ST-B, SALM, RHO	454	353	7937	1.4362294243176799	1.0	0.41369757630215276	55.54782231025604
GOTERM_BP_FAT	GO:0007432~salivary gland boundary specification	4	0.5208333333333333	0.050332261096575154	HTH, SLI, NETB, RHO	454	15	7937	4.6619676945668145	1.0	0.4326335925968967	58.179600329619
GOTERM_BP_FAT	GO:0016318~ommatidial rotation	5	0.6510416666666667	0.05110924861441375	EGFR, FT, SCA, CADN, STY	454	25	7937	3.4964757709251106	1.0	0.4356414025763544	58.753464201303316
GOTERM_BP_FAT	GO:0048592~eye morphogenesis	23	2.994791666666667	0.05533099258147024	EGFR, PHYL, CAUP, MBL, KLG, SCA, DOA, STY, CCT1, N, HS3ST-B, JEB, VG, AMPH, KAY, SALM, FT, EYS, CADN, HTH, CHN, PTP-ER, PROS	454	269	7937	1.494775887198467	1.0	0.45407203142136543	61.744252830990774
GOTERM_BP_FAT	GO:0016330~second mitotic wave during compound eye morphogenesis	3	0.390625	0.056383417250490446	EGFR, N, KAY	454	7	7937	7.492448080553808	1.0	0.4584456932645128	62.457381559205174
GOTERM_BP_FAT	GO:0007473~wing disc proximal/distal pattern formation	3	0.390625	0.056383417250490446	EGFR, N, VG	454	7	7937	7.492448080553808	1.0	0.4584456932645128	62.457381559205174
GOTERM_BP_FAT	GO:0007479~leg disc proximal/distal pattern formation	4	0.5208333333333333	0.0594079809284561	EGFR, VN, HTH, RHO	454	16	7937	4.370594713656388	1.0	0.4703143256591309	64.43786395293493
GOTERM_BP_FAT	GO:0035223~leg disc pattern formation	4	0.5208333333333333	0.0594079809284561	EGFR, VN, HTH, RHO	454	16	7937	4.370594713656388	1.0	0.4703143256591309	64.43786395293493
GOTERM_BP_FAT	GO:0003002~regionalization	35	4.557291666666666	0.0595669473584927	TARA, CAUP, BX, DOA, VN, CG5890, VND, N, MID, CAD99C, VG, SLI, HTH, FTZ-F1, DANR, SLS, ANTP, EGFR, PHYL, SPN-B, L(2)08717, CBL, KN, SLP1, STY, MKP3, SWA, SOG, HS3ST-B, NETB, TUP, SALM, LIS-1, PUM, RHO	454	454	7937	1.3477604843874325	1.0	0.4692087870420324	64.53918665585195
GOTERM_BP_FAT	GO:0010160~formation of organ boundary	6	0.78125	0.06301093176538342	PHYL, HTH, SLI, N, NETB, RHO	454	38	7937	2.7603756086250866	1.0	0.48279143164856864	66.66877965598164
GOTERM_BP_FAT	GO:0001709~cell fate determination	13	1.6927083333333333	0.06404924919321177	EGFR, PHYL, SPN-B, VND, N, HTL, GRH, SALM, LIS-1, PUM, PROS, DLG1, RHO	454	129	7937	1.7617901171328076	1.0	0.48654691225704494	67.28683463815645
GOTERM_BP_FAT	GO:0035110~leg morphogenesis	6	0.78125	0.06905006329493629	BX, HTH, N, RN, HS3ST-B, VG	454	39	7937	2.6895967468654693	1.0	0.5033954508352201	70.11549223048372
GOTERM_BP_FAT	GO:0048645~organ formation	6	0.78125	0.07539767269264733	PHYL, HTH, SLI, N, NETB, RHO	454	40	7937	2.6223568281938325	1.0	0.5275182026101154	73.37516556342304
GOTERM_BP_FAT	GO:0060173~limb development	6	0.78125	0.07539767269264733	BX, HTH, N, RN, HS3ST-B, VG	454	40	7937	2.6223568281938325	1.0	0.5275182026101154	73.37516556342304
GOTERM_BP_FAT	GO:0035108~limb morphogenesis	6	0.78125	0.07539767269264733	BX, HTH, N, RN, HS3ST-B, VG	454	40	7937	2.6223568281938325	1.0	0.5275182026101154	73.37516556342304
SP_PIR_KEYWORDS	developmental protein	40	5.208333333333334	0.07818256750399545	CAUP, IMPL2, MBL, DOA, BS, EIP75B, NOC, VN, VND, MLP60A, N, VG, HTH, SLI, MLP84B, GOL, PROS, DANR, EAG, ANTP, DLG1, EGFR, SCA, KN, SLP1, STY, SWA, SOG, FRU, HTL, HIG, SALM, APLIP1, LIS-1, FUTSCH, PUM, L(2)EFL, MEF2, CHRB, RHO	743	540	12980	1.2940531379293156	0.9999999996059531	0.381966274256887	65.62652799254487
GOTERM_BP_FAT	GO:0009791~post-embryonic development	33	4.296875	0.07908056949176617	CAUP, BX, EIP71CD, DOA, BS, EIP75B, VN, CCT1, N, MBS, RN, FW, KAY, VG, MIP, VRI, FT, HTH, FTZ-F1, IF, DLG1, EGFR, SCA, HAND, SPRT, CBL, KN, MKP3, SOG, HS3ST-B, HTL, SALM, RHO	454	434	7937	1.3293053046143852	1.0	0.5432190250946111	75.10991694581215
GOTERM_BP_FAT	GO:0048732~gland development	15	1.953125	0.08178702670291856	EGFR, EIP75B, DOA, EIP71CD, SOG, N, NETB, HTL, JEB, SLI, HTH, DRL-2, FTZ-F1, IF, RHO	454	163	7937	1.6088078700575659	1.0	0.5498796484329326	76.31633626148925
GOTERM_BP_FAT	GO:0042676~compound eye cone cell fate commitment	3	0.390625	0.08966184225518391	EGFR, N, PROS	454	9	7937	5.827459618208517	1.0	0.576846559483033	79.52128966407615
GOTERM_BP_FAT	GO:0035222~wing disc pattern formation	8	1.0416666666666665	0.0916173391108029	EGFR, TARA, L(2)08717, CG5890, N, HS3ST-B, CAD99C, VG	454	68	7937	2.056750453485359	1.0	0.5812153789055206	80.25135638129251
GOTERM_BP_FAT	GO:0007163~establishment or maintenance of cell polarity	11	1.4322916666666665	0.09225867500723384	EGFR, CAUP, FT, SCA, CADN, CBL, STY, CCT1, N, KAY, DLG1	454	109	7937	1.7642767651456979	1.0	0.5819613269423474	80.48541168852007
GOTERM_BP_FAT	GO:0007423~sensory organ development	31	4.036458333333334	0.09382128911418165	CAUP, MBL, DOA, SOBP, CCT1, N, RN, FW, KAY, AMPH, VG, VRI, FT, HTH, CHN, DANR, PROS, EGFR, PHYL, NCKX30C, KLG, SCA, STY, HS3ST-B, JEB, TUP, SALM, EYS, FUTSCH, CADN, PTP-ER	454	410	7937	1.3218384012033955	1.0	0.5864835667113104	81.04480892039342
GOTERM_BP_FAT	GO:0007478~leg disc morphogenesis	5	0.6510416666666667	0.09764140786216158	HTH, N, RN, HS3ST-B, VG	454	31	7937	2.819738524939605	1.0	0.5923845804483819	82.34951296710082
GOTERM_BP_FAT	GO:0007431~salivary gland development	13	1.6927083333333333	0.09890394911559944	EGFR, EIP75B, DOA, EIP71CD, NETB, HTL, JEB, SLI, HTH, DRL-2, FTZ-F1, IF, RHO	454	139	7937	1.6350426266915983	1.0	0.5936223661634268	82.76180251152587
GOTERM_BP_FAT	GO:0035272~exocrine system development	13	1.6927083333333333	0.09890394911559944	EGFR, EIP75B, DOA, EIP71CD, NETB, HTL, JEB, SLI, HTH, DRL-2, FTZ-F1, IF, RHO	454	139	7937	1.6350426266915983	1.0	0.5936223661634268	82.76180251152587
GOTERM_BP_FAT	GO:0007465~R7 cell fate commitment	4	0.5208333333333333	0.10244116774342166	PHYL, KLG, PTP-ER, PROS	454	20	7937	3.4964757709251106	1.0	0.6053613334192618	83.86918090183653
GOTERM_BP_FAT	GO:0060284~regulation of cell development	12	1.5625	0.12758578919517818	EGFR, SYT1, FUTSCH, CADN, STY, SWA, PUM, MBS, N, HS3ST-B, PROS, DLG1	454	131	7937	1.6014392843931802	1.0	0.6661468537507593	90.01514129762927
GOTERM_BP_FAT	GO:0008407~bristle morphogenesis	6	0.78125	0.12808078311695587	VRI, SCA, DOA, N, HS3ST-B, TUP	454	47	7937	2.231793045271347	1.0	0.665951138380213	90.11034658066208
GOTERM_BP_FAT	GO:0010648~negative regulation of cell communication	10	1.3020833333333335	0.13284625268598027	BILI, SNOO, FT, RDL, CBL, STY, MKP3, SOG, N, CHRB	454	103	7937	1.697318335400539	1.0	0.6752004975746467	90.98424884848214
GOTERM_BP_FAT	GO:0042058~regulation of epidermal growth factor receptor signaling pathway	4	0.5208333333333333	0.14073291152268583	VN, CBL, STY, RHO	454	23	7937	3.040413713847922	1.0	0.6895329625979867	92.27284837138785
GOTERM_BP_FAT	GO:0002009~morphogenesis of an epithelium	18	2.34375	0.1436596214824175	EGFR, CAUP, SCA, BS, NOC, CBL, STY, MKP3, CCT1, N, MBS, GRH, TUP, KAY, CG25C, FT, CADN, DLG1	454	225	7937	1.3985903083700442	1.0	0.6959690287835423	92.70532477634377
GOTERM_BP_FAT	GO:0007173~epidermal growth factor receptor signaling pathway	5	0.6510416666666667	0.14717446203568435	EGFR, VN, CBL, STY, RHO	454	36	7937	2.428108174253549	1.0	0.7006007590708077	93.1946145128522
GOTERM_BP_FAT	GO:0009953~dorsal/ventral pattern formation	12	1.5625	0.14785776939531142	EGFR, TARA, LIS-1, SPN-B, L(2)08717, CG5890, CBL, VND, SOG, N, HS3ST-B, VG	454	135	7937	1.5539892315222714	1.0	0.7008199842659002	93.28607748385261
GOTERM_BP_FAT	GO:0048190~wing disc dorsal/ventral pattern formation	6	0.78125	0.15469617114212586	TARA, L(2)08717, CG5890, N, HS3ST-B, VG	454	50	7937	2.097885462555066	1.0	0.7153250599237481	94.13989319728331
GOTERM_BP_FAT	GO:0002165~instar larval or pupal development	30	3.90625	0.1559107707211553	CAUP, BX, EIP71CD, EIP75B, BS, DOA, VN, CCT1, N, MBS, RN, FW, KAY, VG, MIP, VRI, FT, HTH, FTZ-F1, IF, DLG1, EGFR, SCA, KN, CBL, MKP3, SOG, HS3ST-B, SALM, RHO	454	418	7937	1.254716185738676	1.0	0.7168129771647807	94.28042522406449
GOTERM_BP_FAT	GO:0007298~border follicle cell migration	7	0.9114583333333334	0.1733815162588564	EGFR, DOR, VN, CBL, N, SLBO, KAY	454	66	7937	1.85419169670271	1.0	0.7502192617778295	95.98181722004472
GOTERM_BP_FAT	GO:0000902~cell morphogenesis	31	4.036458333333334	0.1809303991893824	CAUP, MOB2, CCT1, N, MID, KAY, FT, ANK2, SLI, WRAPPER, CDK5ALPHA, ROBO3, PROS, KAP3, IF, DLG1, EGFR, SCA, CBL, TIG, STY, JEB, NETB, TUP, LIS-1, MICAL, FUTSCH, CADN, PUM, BEAT-IIA, RHO	454	442	7937	1.2261396934239641	1.0	0.7620462613429725	96.55831796362764
GOTERM_BP_FAT	GO:0042051~compound eye photoreceptor development	6	0.78125	0.18337772295551166	PHYL, EYS, DOA, N, JEB, AMPH	454	53	7937	1.9791372288255342	1.0	0.7642682620967532	96.727855380483
GOTERM_BP_FAT	GO:0060429~epithelium development	18	2.34375	0.18518678491081847	EGFR, CAUP, SCA, BS, NOC, CBL, STY, MKP3, CCT1, N, MBS, GRH, TUP, KAY, CG25C, FT, CADN, DLG1	454	235	7937	1.3390758271628083	1.0	0.7665574029105475	96.84809277262416
GOTERM_BP_FAT	GO:0042462~eye photoreceptor cell development	6	0.78125	0.19334731826032975	PHYL, EYS, DOA, N, JEB, AMPH	454	54	7937	1.942486539402839	1.0	0.7744574663657743	97.34063132928914
GOTERM_BP_FAT	GO:0008587~imaginal disc-derived wing margin morphogenesis	6	0.78125	0.2035025708735166	SCA, BS, N, HS3ST-B, IF, VG	454	55	7937	1.9071686023227874	1.0	0.7881606688219222	97.85268386202821
GOTERM_BP_FAT	GO:0022416~bristle development	6	0.78125	0.2035025708735166	VRI, SCA, DOA, N, HS3ST-B, TUP	454	55	7937	1.9071686023227874	1.0	0.7881606688219222	97.85268386202821
GOTERM_BP_FAT	GO:0042675~compound eye cone cell differentiation	3	0.390625	0.20975100279603562	EGFR, N, PROS	454	15	7937	3.49647577092511	1.0	0.7979569104439984	98.12000852075704
GOTERM_BP_FAT	GO:0016333~morphogenesis of follicular epithelium	4	0.5208333333333333	0.21274432810986346	EGFR, CBL, N, DLG1	454	28	7937	2.4974826935179357	1.0	0.8018306212629158	98.23667073479865
GOTERM_BP_FAT	GO:0007450~dorsal/ventral pattern formation, imaginal disc	6	0.78125	0.22432331718609239	TARA, L(2)08717, CG5890, N, HS3ST-B, VG	454	57	7937	1.8402504057500582	1.0	0.818303421626696	98.62689641369914
GOTERM_BP_FAT	GO:0009968~negative regulation of signal transduction	9	1.171875	0.22604292260208814	BILI, SNOO, FT, CBL, STY, MKP3, SOG, N, CHRB	454	102	7937	1.5425628401140192	1.0	0.8185780415532611	98.67738819313469
GOTERM_BP_FAT	GO:0035282~segmentation	19	2.473958333333333	0.227823138693563	EGFR, BX, DOA, KN, STY, SLP1, SWA, SOG, N, HS3ST-B, MID, TUP, SALM, HTH, PUM, FTZ-F1, DANR, SLS, ANTP	454	260	7937	1.2775584547610979	1.0	0.8177539156868232	98.72781619840299
GOTERM_BP_FAT	GO:0007480~imaginal disc-derived leg morphogenesis	4	0.5208333333333333	0.22800976050848015	HTH, RN, HS3ST-B, VG	454	29	7937	2.4113626006380073	1.0	0.8168519213461277	98.73299655624666
GOTERM_BP_FAT	GO:0035127~post-embryonic limb morphogenesis	4	0.5208333333333333	0.22800976050848015	HTH, RN, HS3ST-B, VG	454	29	7937	2.4113626006380073	1.0	0.8168519213461277	98.73299655624666
GOTERM_BP_FAT	GO:0035109~imaginal disc-derived limb morphogenesis	4	0.5208333333333333	0.2434729494512399	HTH, RN, HS3ST-B, VG	454	30	7937	2.3309838472834072	1.0	0.8340018300328258	99.09959314169511
GOTERM_BP_FAT	GO:0035285~appendage segmentation	3	0.390625	0.25283359111519055	BX, N, HS3ST-B	454	17	7937	3.085125680228038	1.0	0.8457042826998027	99.27027152677597
GOTERM_BP_FAT	GO:0035286~leg segmentation	3	0.390625	0.25283359111519055	BX, N, HS3ST-B	454	17	7937	3.085125680228038	1.0	0.8457042826998027	99.27027152677597
GOTERM_BP_FAT	GO:0045596~negative regulation of cell differentiation	7	0.9114583333333334	0.25588234959613165	EGFR, CADN, STY, CHN, N, HS3ST-B, PROS	454	75	7937	1.6316886930983847	1.0	0.8486303117493135	99.31894027950071
SP_PIR_KEYWORDS	cell adhesion	5	0.6510416666666667	0.26778931012751644	IMPL2, FT, CADN, IF, DLG1	743	46	12980	1.8988823219614959	1.0	0.7207140246027994	98.32374732726585
GOTERM_BP_FAT	GO:0016334~establishment or maintenance of polarity of follicular epithelium	3	0.390625	0.274481739893486	EGFR, CBL, DLG1	454	18	7937	2.9137298091042587	1.0	0.8692603557112284	99.55576960171382
GOTERM_BP_FAT	GO:0007297~ovarian follicle cell migration	7	0.9114583333333334	0.2855067448329189	EGFR, DOR, VN, CBL, N, SLBO, KAY	454	78	7937	1.5689314356715238	1.0	0.8766690672976142	99.65695888191445
GOTERM_BP_FAT	GO:0042461~photoreceptor cell development	6	0.78125	0.2900105579194832	PHYL, EYS, DOA, N, JEB, AMPH	454	63	7937	1.6649884623452904	1.0	0.8795902917190794	99.69169048819172
SP_PIR_KEYWORDS	notch signaling pathway	4	0.5208333333333333	0.30748571540066194	PHYL, SCA, NOC, N	743	34	12980	2.0552608661230307	1.0	0.7475533389244547	99.1931449234752
GOTERM_BP_FAT	GO:0009967~positive regulation of signal transduction	5	0.6510416666666667	0.33202094025784434	VN, SPE, SOG, N, RHO	454	51	7937	1.7139587112377992	1.0	0.9114176179966675	99.8898901762681
GOTERM_MF_FAT	GO:0050839~cell adhesion molecule binding	3	0.390625	0.3423470182960534	FT, CADN, IF	504	19	7918	2.4805764411027567	1.0	0.9197372504608562	99.80373630468439
GOTERM_BP_FAT	GO:0010647~positive regulation of cell communication	5	0.6510416666666667	0.35843404673353135	VN, SPE, SOG, N, RHO	454	53	7937	1.6492810240212785	1.0	0.9252329391227487	99.94427559980518
GOTERM_MF_FAT	GO:0016564~transcription repressor activity	9	1.171875	0.38943451576000365	VDUP1, CG11160, CG7759, CHN, CG9642, N, PROS, CG18136, CG12119	504	109	7918	1.2971821756225426	1.0	0.9397405642162017	99.93499761568232
GOTERM_BP_FAT	GO:0007219~Notch signaling pathway	5	0.6510416666666667	0.4241343472922716	PHYL, SCA, NOC, N, HS3ST-B	454	58	7937	1.5071016253987544	1.0	0.9511301433932154	99.99100527628397
GOTERM_BP_FAT	GO:0007169~transmembrane receptor protein tyrosine kinase signaling pathway	8	1.0416666666666665	0.4303619275409699	EGFR, VN, CBL, STY, SOG, HTL, RHO, TUP	454	109	7937	1.2831103746514168	1.0	0.9534982013097906	99.99251359990684
GOTERM_BP_FAT	GO:0035088~establishment or maintenance of apical/basal cell polarity	3	0.390625	0.44179938172238736	EGFR, FT, DLG1	454	26	7937	2.017197560149102	1.0	0.9575203987974175	99.9946841382792
GOTERM_BP_FAT	GO:0007391~dorsal closure	7	0.9114583333333334	0.46019381666898207	EGFR, CG25C, MBS, N, KAY, DLG1, TUP	454	95	7937	1.2881752840250407	1.0	0.9634420493406413	99.99698064626686
KEGG_PATHWAY	dme04320:Dorso-ventral axis formation	3	0.390625	0.5424138291137355	EGFR, N, RHO	142	26	2054	1.6690140845070423	1.0	0.8744122478892318	99.96862868051994
GOTERM_BP_FAT	GO:0048565~gut development	5	0.6510416666666667	0.6057607045733957	EGFR, MEF2, N, IF, KAY	454	73	7937	1.1974232092209283	1.0	0.9891875727450441	99.99998500200324
GOTERM_MF_FAT	GO:0016566~specific transcriptional repressor activity	3	0.390625	0.6765763550689983	CHN, N, PROS	504	36	7918	1.3091931216931216	1.0	0.9921953741560009	99.99999489229448
GOTERM_BP_FAT	GO:0001700~embryonic development via the syncytial blastoderm	12	1.5625	0.6844432649188692	EGFR, CG25C, KN, CHN, PUM, MBS, N, SR, CHRB, KAY, DLG1, TUP	454	214	7937	0.980320309605171	1.0	0.9956596743304881	99.99999965010386
GOTERM_BP_FAT	GO:0016331~morphogenesis of embryonic epithelium	7	0.9114583333333334	0.6886955625745742	EGFR, CG25C, MBS, N, KAY, DLG1, TUP	454	120	7937	1.0198054331864905	1.0	0.9958666693795083	99.9999997217251
GOTERM_BP_FAT	GO:0007167~enzyme linked receptor protein signaling pathway	8	1.0416666666666665	0.7291112484610577	EGFR, VN, CBL, STY, SOG, HTL, RHO, TUP	454	145	7937	0.9645450402552029	1.0	0.9974673339797078	99.99999997339528
GOTERM_BP_FAT	GO:0030707~ovarian follicle cell development	11	1.4322916666666665	0.7357135590569873	EGFR, LIS-1, DOR, VN, CBL, STY, MEF2, N, SLBO, RHO, KAY	454	204	7937	0.9426772911807896	1.0	0.9977007870503095	99.99999998245875
GOTERM_CC_FAT	GO:0005911~cell-cell junction	3	0.390625	0.8810167562556581	CADN, N, DLG1	306	56	4786	0.8378851540616247	1.0	0.9979302088321796	99.99999999993013
GOTERM_BP_FAT	GO:0007346~regulation of mitotic cell cycle	4	0.5208333333333333	0.9244737646605832	EGFR, LIS-1, N, VG	454	98	7937	0.7135664838622675	1.0	0.999969750784736	100.0
GOTERM_BP_FAT	GO:0007292~female gamete generation	20	2.604166666666667	0.9949003474716397	EGFR, SPN-B, EIP75B, DOA, VN, CBL, STY, CCT1, SWA, SOG, N, MBS, SLBO, KAY, EST-6, LIS-1, DOR, PUM, MEF2, RHO	454	546	7937	0.6403801778251118	1.0	0.9999999960558649	100.0
GOTERM_BP_FAT	GO:0048477~oogenesis	19	2.473958333333333	0.9967604542268508	EGFR, SPN-B, EIP75B, DOA, VN, CBL, STY, CCT1, SWA, SOG, N, MBS, SLBO, KAY, LIS-1, DOR, PUM, MEF2, RHO	454	539	7937	0.6162619633355945	1.0	0.9999999990662501	100.0
Annotation Cluster 37	Enrichment Score: 1.1282746236756225
Category	Term	Count	%	PValue	Genes	List Total	Pop Hits	Pop Total	Fold Enrichment	Bonferroni	Benjamini	FDR
INTERPRO	IPR011993:Pleckstrin homology-type	13	1.6927083333333333	0.031671712084168496	CG5522, CG5022, PKD, RHOGEF3, CG32982, RTGEF, APLIP1, UNC-89, CG34384, PLX, CG11000, UNC-104, X11LBETA	642	105	10196	1.9662958018098204	0.9999999999997451	0.6075772392709498	39.45243026204768
INTERPRO	IPR001849:Pleckstrin homology	9	1.171875	0.09768896150956041	RTGEF, CG34384, SYN1, CG5522, PKD, CG11000, CG32982, PSGEF, UNC-104	642	75	10196	1.9057943925233642	1.0	0.8606297097760198	79.86195541079756
SMART	SM00233:PH	9	1.171875	0.1332475079430005	RTGEF, CG34384, SYN1, CG5522, PKD, CG11000, CG32982, PSGEF, UNC-104	328	75	4824	1.7648780487804878	0.9999999999347176	0.6904435825936917	82.34252105975645
Annotation Cluster 38	Enrichment Score: 1.1263827169751046
Category	Term	Count	%	PValue	Genes	List Total	Pop Hits	Pop Total	Fold Enrichment	Bonferroni	Benjamini	FDR
SP_PIR_KEYWORDS	amidation	6	0.78125	0.010320920493048695	MIP, NPLP1, IM1, NPLP3, SNPF, CAPA	743	24	12980	4.36742934051144	0.9366848370985688	0.10862013036801343	12.723593160416879
GOTERM_MF_FAT	GO:0005184~neuropeptide hormone activity	7	0.9114583333333334	0.01626499386341905	MIP, NPLP1, DH44-R1, NPLP3, ITP, SNPF, CAPA	504	33	7918	3.3324915824915826	0.9999684517239409	0.2921098743329198	21.64485632334253
SP_PIR_KEYWORDS	neuropeptide	5	0.6510416666666667	0.03938771905882173	MIP, NPLP1, NPLP3, SNPF, CAPA	743	23	12980	3.7977646439229917	0.9999772068789747	0.24519122218929335	40.97009991038231
GOTERM_BP_FAT	GO:0007218~neuropeptide signaling pathway	6	0.78125	0.05186642148365712	MIP, NPLP1, NPLP3, ITP, SNPF, CAPA	454	36	7937	2.9137298091042587	1.0	0.4384724310619982	59.30555975152032
GOTERM_MF_FAT	GO:0005179~hormone activity	7	0.9114583333333334	0.11783398725133873	MIP, NPLP1, DH44-R1, NPLP3, ITP, SNPF, CAPA	504	53	7918	2.0749475890985325	1.0	0.6523272036129255	84.50818788783391
SP_PIR_KEYWORDS	cleavage on pair of basic residues	4	0.5208333333333333	0.4490398550869943	MIP, NPLP1, SNPF, CAPA	743	43	12980	1.6250899871670474	1.0	0.84177368661978	99.95981185821982
GOTERM_BP_FAT	GO:0007186~G-protein coupled receptor protein signaling pathway	17	2.213541666666667	0.7186973869265605	PROC-R, NPLP1, DH44-R1, ITP, NPLP3, CG31140, CAPA, GABA-B-R2, OCTBETA2R, MIP, MTT, OCTBETA3R, CG34384, SNPF, CG18208, SPR, CG13995	454	314	7937	0.9464982182440586	1.0	0.9971730890370348	99.99999994970598
Annotation Cluster 39	Enrichment Score: 1.1029516761908733
Category	Term	Count	%	PValue	Genes	List Total	Pop Hits	Pop Total	Fold Enrichment	Bonferroni	Benjamini	FDR
GOTERM_BP_FAT	GO:0001742~oenocyte differentiation	3	0.390625	0.056383417250490446	EGFR, SALM, RHO	454	7	7937	7.492448080553808	1.0	0.4584456932645128	62.457381559205174
GOTERM_BP_FAT	GO:0001709~cell fate determination	13	1.6927083333333333	0.06404924919321177	EGFR, PHYL, SPN-B, VND, N, HTL, GRH, SALM, LIS-1, PUM, PROS, DLG1, RHO	454	129	7937	1.7617901171328076	1.0	0.48654691225704494	67.28683463815645
GOTERM_BP_FAT	GO:0046845~branched duct epithelial cell fate determination, open tracheal system	3	0.390625	0.08966184225518391	EGFR, SALM, RHO	454	9	7937	5.827459618208517	1.0	0.576846559483033	79.52128966407615
GOTERM_BP_FAT	GO:0060541~respiratory system development	14	1.8229166666666667	0.09715927424599824	EGFR, BS, NOC, STY, MKP3, N, UNPG, SR, GRH, MHC, SALM, SLI, IF, RHO	454	153	7937	1.599694797155279	1.0	0.5942301620388558	82.18963596561383
GOTERM_BP_FAT	GO:0007424~open tracheal system development	14	1.8229166666666667	0.09715927424599824	EGFR, BS, NOC, STY, MKP3, N, UNPG, SR, GRH, MHC, SALM, SLI, IF, RHO	454	153	7937	1.599694797155279	1.0	0.5942301620388558	82.18963596561383
Annotation Cluster 40	Enrichment Score: 1.0935688509498054
Category	Term	Count	%	PValue	Genes	List Total	Pop Hits	Pop Total	Fold Enrichment	Bonferroni	Benjamini	FDR
GOTERM_BP_FAT	GO:0042067~establishment of ommatidial polarity	9	1.171875	0.004054991659971783	EGFR, CAUP, FT, SCA, CADN, STY, CCT1, N, KAY	454	46	7937	3.4204654280789124	0.9990473462620076	0.11302235597615007	6.629186104935981
GOTERM_BP_FAT	GO:0001738~morphogenesis of a polarized epithelium	10	1.3020833333333335	0.017391420190677374	EGFR, CAUP, FT, SCA, CADN, STY, CCT1, N, KAY, DLG1	454	70	7937	2.497482693517936	0.9999999999999097	0.24878074106861736	25.633680239879574
GOTERM_BP_FAT	GO:0001736~establishment of planar polarity	9	1.171875	0.02176718370025193	EGFR, CAUP, FT, SCA, CADN, STY, CCT1, N, KAY	454	61	7937	2.579367371993934	1.0	0.27936747320557376	31.03075228582439
GOTERM_BP_FAT	GO:0007164~establishment of tissue polarity	9	1.171875	0.023792894261355654	EGFR, CAUP, FT, SCA, CADN, STY, CCT1, N, KAY	454	62	7937	2.5377646724456446	1.0	0.2948689187096307	33.40246304939283
GOTERM_BP_FAT	GO:0045314~regulation of compound eye photoreceptor development	3	0.390625	0.07239920213410836	STY, MBS, N	454	8	7937	6.555892070484582	1.0	0.514622183889191	71.87945184944536
GOTERM_BP_FAT	GO:0042478~regulation of eye photoreceptor cell development	3	0.390625	0.08966184225518391	STY, MBS, N	454	9	7937	5.827459618208517	1.0	0.576846559483033	79.52128966407615
GOTERM_BP_FAT	GO:0050768~negative regulation of neurogenesis	4	0.5208333333333333	0.09074447817884186	CADN, N, HS3ST-B, PROS	454	19	7937	3.680500811500116	1.0	0.5794879817489577	79.92856062309474
GOTERM_BP_FAT	GO:0007163~establishment or maintenance of cell polarity	11	1.4322916666666665	0.09225867500723384	EGFR, CAUP, FT, SCA, CADN, CBL, STY, CCT1, N, KAY, DLG1	454	109	7937	1.7642767651456979	1.0	0.5819613269423474	80.48541168852007
GOTERM_BP_FAT	GO:0010721~negative regulation of cell development	4	0.5208333333333333	0.10244116774342166	CADN, N, HS3ST-B, PROS	454	20	7937	3.4964757709251106	1.0	0.6053613334192618	83.86918090183653
GOTERM_BP_FAT	GO:0060284~regulation of cell development	12	1.5625	0.12758578919517818	EGFR, SYT1, FUTSCH, CADN, STY, SWA, PUM, MBS, N, HS3ST-B, PROS, DLG1	454	131	7937	1.6014392843931802	1.0	0.6661468537507593	90.01514129762927
GOTERM_BP_FAT	GO:0051960~regulation of nervous system development	9	1.171875	0.14072396783610652	FUTSCH, CADN, STY, PUM, MBS, N, HS3ST-B, PROS, UNPG	454	90	7937	1.748237885462555	1.0	0.6911469159712074	92.27149055438697
GOTERM_BP_FAT	GO:0045596~negative regulation of cell differentiation	7	0.9114583333333334	0.25588234959613165	EGFR, CADN, STY, CHN, N, HS3ST-B, PROS	454	75	7937	1.6316886930983847	1.0	0.8486303117493135	99.31894027950071
GOTERM_BP_FAT	GO:0050767~regulation of neurogenesis	6	0.78125	0.33554241883343683	CADN, STY, MBS, N, HS3ST-B, PROS	454	67	7937	1.5655861660858703	1.0	0.9127049988380875	99.89928960084734
GOTERM_BP_FAT	GO:0046532~regulation of photoreceptor cell differentiation	3	0.390625	0.3389749353499764	STY, MBS, N	454	21	7937	2.497482693517936	1.0	0.9139019339445221	99.90772089496929
GOTERM_BP_FAT	GO:0045664~regulation of neuron differentiation	5	0.6510416666666667	0.37164098500988024	CADN, STY, MBS, N, PROS	454	54	7937	1.6187387828356992	1.0	0.9313235969554593	99.96077600554428
Annotation Cluster 41	Enrichment Score: 1.0913705551490114
Category	Term	Count	%	PValue	Genes	List Total	Pop Hits	Pop Total	Fold Enrichment	Bonferroni	Benjamini	FDR
GOTERM_BP_FAT	GO:0048729~tissue morphogenesis	23	2.994791666666667	0.024731735964204894	EGFR, CAUP, SCA, BS, NOC, CBL, STY, SLP1, MKP3, CCT1, N, MBS, JEB, HTL, GRH, TUP, KAY, CG25C, FT, SLI, CADN, GOL, DLG1	454	247	7937	1.627913820471205	1.0	0.29835184619409183	34.47544580520633
GOTERM_BP_FAT	GO:0001707~mesoderm formation	5	0.6510416666666667	0.05778677149136838	SLI, SLP1, GOL, JEB, HTL	454	26	7937	3.3619959335818366	1.0	0.46279154319592974	63.38885985366171
GOTERM_BP_FAT	GO:0048332~mesoderm morphogenesis	5	0.6510416666666667	0.0649068495782906	SLI, SLP1, GOL, JEB, HTL	454	27	7937	3.2374775656713983	1.0	0.4872515631252118	67.78917156083637
GOTERM_BP_FAT	GO:0001704~formation of primary germ layer	5	0.6510416666666667	0.0888410600376644	SLI, SLP1, GOL, JEB, HTL	454	30	7937	2.9137298091042587	1.0	0.5772515794760376	79.20735639349543
GOTERM_BP_FAT	GO:0048598~embryonic morphogenesis	19	2.473958333333333	0.09451169314204783	EGFR, CP309, SLP1, SOG, N, MBS, JEB, HTL, SR, TUP, KAY, PHKGAMMA, CG25C, 18W, SLI, PUM, GOL, CHRB, DLG1	454	226	7937	1.4697575143269268	1.0	0.5873909841429366	81.2871292011332
GOTERM_BP_FAT	GO:0007507~heart development	8	1.0416666666666665	0.0972458467483931	HAND, SLI, SPRT, TM2, SLP1, MEF2, HTL, MID	454	69	7937	2.0269424758986148	1.0	0.5926919887708559	82.21844366013855
GOTERM_BP_FAT	GO:0007509~mesoderm migration	3	0.390625	0.10797754044369592	SLI, JEB, HTL	454	10	7937	5.244713656387665	1.0	0.6166938040256442	85.46901839900444
GOTERM_BP_FAT	GO:0007369~gastrulation	7	0.9114583333333334	0.22717379224108092	EGFR, SLI, SLP1, SOG, GOL, JEB, HTL	454	72	7937	1.699675721977484	1.0	0.8191371907210095	98.70963554714102
Annotation Cluster 42	Enrichment Score: 1.0636915169107846
Category	Term	Count	%	PValue	Genes	List Total	Pop Hits	Pop Total	Fold Enrichment	Bonferroni	Benjamini	FDR
GOTERM_CC_FAT	GO:0043005~neuron projection	8	1.0416666666666665	0.019872292171012444	SLO, MTT, LIS-1, EAAT1, MICAL, CDK5ALPHA, NA, DLG1	306	44	4786	2.843731431966726	0.9955708538583116	0.1362520546424727	23.196109509799022
GOTERM_CC_FAT	GO:0030424~axon	6	0.78125	0.02208832981523857	LIS-1, EAAT1, MICAL, CDK5ALPHA, NA, DLG1	306	26	4786	3.6093514328808447	0.9975961917992368	0.14327076908173575	25.448206713491217
GOTERM_CC_FAT	GO:0043025~cell soma	4	0.5208333333333333	0.045478222516021835	SLO, LIS-1, CDK5ALPHA, NA	306	13	4786	4.81246857717446	0.9999965152056671	0.24844880163063854	45.77228955572744
GOTERM_CC_FAT	GO:0043679~nerve terminal	4	0.5208333333333333	0.06589008212233358	EAAT1, MICAL, NA, DLG1	306	15	4786	4.170806100217865	0.9999999898268496	0.3240012996372237	59.18795757238768
GOTERM_CC_FAT	GO:0033267~axon part	4	0.5208333333333333	0.06589008212233358	EAAT1, MICAL, NA, DLG1	306	15	4786	4.170806100217865	0.9999999898268496	0.3240012996372237	59.18795757238768
GOTERM_CC_FAT	GO:0043195~terminal button	3	0.390625	0.15234387948099415	EAAT1, MICAL, DLG1	306	11	4786	4.265597147950089	1.0	0.5246771856450857	88.6179081145439
GOTERM_CC_FAT	GO:0044463~cell projection part	6	0.78125	0.18839368609198415	EAAT1, MICAL, DHC93AB, CG9492, NA, DLG1	306	48	4786	1.9550653594771243	1.0	0.5854747614760485	93.57223176309869
GOTERM_CC_FAT	GO:0042995~cell projection	10	1.3020833333333335	0.2748611318182036	SLO, MTT, LIS-1, EAAT1, MICAL, DHC93AB, CG9492, CDK5ALPHA, NA, DLG1	306	111	4786	1.409056114938468	1.0	0.7105159977521429	98.53850543929096
GOTERM_CC_FAT	GO:0030425~dendrite	3	0.390625	0.3907664242507368	MTT, LIS-1, CDK5ALPHA	306	21	4786	2.234360410830999	1.0	0.8240675716714875	99.85198485923894
Annotation Cluster 43	Enrichment Score: 1.0567829468111436
Category	Term	Count	%	PValue	Genes	List Total	Pop Hits	Pop Total	Fold Enrichment	Bonferroni	Benjamini	FDR
GOTERM_MF_FAT	GO:0016597~amino acid binding	5	0.6510416666666667	0.024133191030329466	MTT, CG6188, HN, MTACP1, CG18537	504	18	7918	4.363977072310405	0.9999998028368424	0.3487538631114949	30.466768533810118
GOTERM_MF_FAT	GO:0043176~amine binding	5	0.6510416666666667	0.07047137293343797	MTT, CG6188, HN, MTACP1, CG18537	504	25	7918	3.142063492063492	1.0	0.5681724273820297	66.27649531813391
GOTERM_MF_FAT	GO:0031406~carboxylic acid binding	6	0.78125	0.39721320368637464	MTT, CG6188, HN, MTACP1, CG18537, CG5261	504	65	7918	1.4501831501831501	1.0	0.9425228351164322	99.94628423302153
Annotation Cluster 44	Enrichment Score: 1.052399154834937
Category	Term	Count	%	PValue	Genes	List Total	Pop Hits	Pop Total	Fold Enrichment	Bonferroni	Benjamini	FDR
GOTERM_BP_FAT	GO:0009123~nucleoside monophosphate metabolic process	10	1.3020833333333335	0.003173053870913871	PDE6, AC3, CG34357, GYC32E, ADGF-D, CG11089, GYC88E, CG6767, ADE2, ADE5	454	54	7937	3.2374775656713983	0.9956644419316567	0.09104025676788718	5.22356689047413
GOTERM_BP_FAT	GO:0009124~nucleoside monophosphate biosynthetic process	9	1.171875	0.0068367821732832	AC3, CG34357, GYC32E, ADGF-D, CG11089, GYC88E, CG6767, ADE2, ADE5	454	50	7937	3.1468281938325995	0.9999920692677373	0.15862442318132497	10.935367892260771
SP_PIR_KEYWORDS	lyase	14	1.8229166666666667	0.022066347155530314	GC, DDC, AC3, CG34357, GYC32E, B, CG10924, GYC88E, CG3940, PEPCK, GAD1, ADE5, CG3999, CG5618	743	122	12980	2.0047216644970542	0.9973557767734865	0.17425048684424072	25.375451497905566
GOTERM_BP_FAT	GO:0046068~cGMP metabolic process	4	0.5208333333333333	0.027615901085785804	PDE6, CG34357, GYC32E, GYC88E	454	12	7937	5.827459618208517	1.0	0.3185607087775615	37.67087569005984
GOTERM_BP_FAT	GO:0009187~cyclic nucleotide metabolic process	5	0.6510416666666667	0.09764140786216158	PDE6, AC3, CG34357, GYC32E, GYC88E	454	31	7937	2.819738524939605	1.0	0.5923845804483819	82.34951296710082
GOTERM_BP_FAT	GO:0006182~cGMP biosynthetic process	3	0.390625	0.10797754044369592	CG34357, GYC32E, GYC88E	454	10	7937	5.244713656387665	1.0	0.6166938040256442	85.46901839900444
SP_PIR_KEYWORDS	cgmp biosynthesis	3	0.390625	0.10830621987540126	CG34357, GYC32E, GYC88E	743	10	12980	5.240915208613728	0.9999999999999428	0.4500275885119819	77.76966176862629
INTERPRO	IPR018297:Adenylyl cyclase class-3/4/guanylyl cyclase, conserved site	4	0.5208333333333333	0.1420606446169287	AC3, CG34357, GYC32E, GYC88E	642	21	10196	3.025070464322801	1.0	0.9150107360838098	90.82496598753718
GOTERM_BP_FAT	GO:0009190~cyclic nucleotide biosynthetic process	4	0.5208333333333333	0.1977141061073579	AC3, CG34357, GYC32E, GYC88E	454	27	7937	2.589982052537119	1.0	0.7814440858384049	97.57348541781631
INTERPRO	IPR001054:Adenylyl cyclase class-3/4/guanylyl cyclase	4	0.5208333333333333	0.20545600548543072	AC3, CG34357, GYC32E, GYC88E	642	25	10196	2.5410591900311523	1.0	0.960749245734422	97.2275226114061
SMART	SM00044:CYCc	4	0.5208333333333333	0.2380971132980331	AC3, CG34357, GYC32E, GYC88E	328	25	4824	2.3531707317073174	1.0	0.8082878940900167	96.3022377758661
GOTERM_MF_FAT	GO:0004383~guanylate cyclase activity	3	0.390625	0.2461615680986875	CG34357, GYC32E, GYC88E	504	15	7918	3.142063492063492	1.0	0.8534384317498993	98.50511713463703
GOTERM_MF_FAT	GO:0016849~phosphorus-oxygen lyase activity	4	0.5208333333333333	0.29680683416281617	AC3, CG34357, GYC32E, GYC88E	504	30	7918	2.0947089947089945	1.0	0.8943792553183235	99.46868636293904
KEGG_PATHWAY	dme00230:Purine metabolism	11	1.4322916666666665	0.32496862864950354	PDE6, AC3, CG34357, GYC32E, ADGF-D, PYK, CG11089, CG6767, CG31793, ADE2, ADE5	142	122	2054	1.304202262756869	0.9999999999983276	0.816363264760795	98.26679183883186
GOTERM_MF_FAT	GO:0009975~cyclase activity	4	0.5208333333333333	0.3323938435680415	AC3, CG34357, GYC32E, GYC88E	504	32	7918	1.9637896825396823	1.0	0.9161949108519086	99.75460105768717
Annotation Cluster 45	Enrichment Score: 1.0445613753936795
Category	Term	Count	%	PValue	Genes	List Total	Pop Hits	Pop Total	Fold Enrichment	Bonferroni	Benjamini	FDR
GOTERM_BP_FAT	GO:0001667~ameboidal cell migration	6	0.78125	0.03331210084215459	SALM, SLI, HTL, SR, IF, MHC	454	32	7937	3.277946035242291	1.0	0.34719983086005946	43.55595861650262
GOTERM_BP_FAT	GO:0007427~epithelial cell migration, open tracheal system	5	0.6510416666666667	0.08044391399115547	SALM, SLI, SR, IF, MHC	454	29	7937	3.0142032507975087	1.0	0.545645165593401	75.72468331844719
GOTERM_BP_FAT	GO:0010631~epithelial cell migration	5	0.6510416666666667	0.08044391399115547	SALM, SLI, SR, IF, MHC	454	29	7937	3.0142032507975087	1.0	0.545645165593401	75.72468331844719
GOTERM_BP_FAT	GO:0060541~respiratory system development	14	1.8229166666666667	0.09715927424599824	EGFR, BS, NOC, STY, MKP3, N, UNPG, SR, GRH, MHC, SALM, SLI, IF, RHO	454	153	7937	1.599694797155279	1.0	0.5942301620388558	82.18963596561383
GOTERM_BP_FAT	GO:0007424~open tracheal system development	14	1.8229166666666667	0.09715927424599824	EGFR, BS, NOC, STY, MKP3, N, UNPG, SR, GRH, MHC, SALM, SLI, IF, RHO	454	153	7937	1.599694797155279	1.0	0.5942301620388558	82.18963596561383
GOTERM_BP_FAT	GO:0048870~cell motility	16	2.083333333333333	0.1141046383565707	EGFR, VN, CP309, CBL, N, HTL, SLBO, SR, KAY, MHC, SALM, ETS98B, DOR, SLI, PUM, IF	454	187	7937	1.4958185116257157	1.0	0.6328659061785769	87.06506967785081
GOTERM_BP_FAT	GO:0016477~cell migration	15	1.953125	0.12572046200463627	EGFR, VN, CBL, N, HTL, SLBO, SR, KAY, MHC, SALM, ETS98B, SLI, DOR, PUM, IF	454	175	7937	1.4984896161107615	1.0	0.6655654541701683	89.64856816239367
GOTERM_BP_FAT	GO:0051674~localization of cell	16	2.083333333333333	0.15074495865322496	EGFR, VN, CP309, CBL, N, HTL, SLBO, SR, KAY, MHC, SALM, ETS98B, DOR, SLI, PUM, IF	454	196	7937	1.427132967724535	1.0	0.7068002946351537	93.65992308507916
Annotation Cluster 46	Enrichment Score: 1.0336503049543297
Category	Term	Count	%	PValue	Genes	List Total	Pop Hits	Pop Total	Fold Enrichment	Bonferroni	Benjamini	FDR
GOTERM_BP_FAT	GO:0018130~heterocycle biosynthetic process	9	1.171875	0.02176718370025193	ALAS, DDC, PUG, HN, DOR, CG7470, L(3)02640, CG5037, LTD	454	61	7937	2.579367371993934	1.0	0.27936747320557376	31.03075228582439
GOTERM_BP_FAT	GO:0033014~tetrapyrrole biosynthetic process	3	0.390625	0.12717047593175726	ALAS, L(3)02640, CG5037	454	11	7937	4.767921505806968	1.0	0.6683221286459935	89.93459697169492
GOTERM_BP_FAT	GO:0033013~tetrapyrrole metabolic process	3	0.390625	0.14708139090124317	ALAS, L(3)02640, CG5037	454	12	7937	4.370594713656388	1.0	0.7019538409990072	93.18206631242695
KEGG_PATHWAY	dme00860:Porphyrin and chlorophyll metabolism	6	0.78125	0.18015756899073823	CG17323, ALAS, UGT86DI, UGT35B, L(3)02640, CG5037	142	44	2054	1.97247119078105	0.9999988846863589	0.7123566924314597	87.12306129793713
Annotation Cluster 47	Enrichment Score: 1.0331458532710383
Category	Term	Count	%	PValue	Genes	List Total	Pop Hits	Pop Total	Fold Enrichment	Bonferroni	Benjamini	FDR
KEGG_PATHWAY	dme00020:Citrate cycle (TCA cycle)	9	1.171875	0.00863934530898209	NC73EF, CG10219, KDN, SDHC, CG10924, PEPCK, CG5261, SKAP, CG5028	142	44	2054	2.9587067861715752	0.45047706880886296	0.18091569042429678	8.564268135639253
GOTERM_BP_FAT	GO:0009060~aerobic respiration	7	0.9114583333333334	0.011489460746684908	NC73EF, CG10219, KDN, SDHC, SKAP, CG5028, GDH	454	34	7937	3.5993132935993777	0.9999999974414585	0.20339818280111077	17.722796929045426
GOTERM_BP_FAT	GO:0006084~acetyl-CoA metabolic process	7	0.9114583333333334	0.013217346967498383	NC73EF, CG10219, KDN, SDHC, CG5261, SKAP, CG5028	454	35	7937	3.49647577092511	0.9999999998719974	0.21319799020974717	20.117178936829138
GOTERM_BP_FAT	GO:0006099~tricarboxylic acid cycle	6	0.78125	0.03331210084215459	NC73EF, CG10219, KDN, SDHC, SKAP, CG5028	454	32	7937	3.277946035242291	1.0	0.34719983086005946	43.55595861650262
GOTERM_BP_FAT	GO:0046356~acetyl-CoA catabolic process	6	0.78125	0.03331210084215459	NC73EF, CG10219, KDN, SDHC, SKAP, CG5028	454	32	7937	3.277946035242291	1.0	0.34719983086005946	43.55595861650262
GOTERM_BP_FAT	GO:0009109~coenzyme catabolic process	6	0.78125	0.037487954656078286	NC73EF, CG10219, KDN, SDHC, SKAP, CG5028	454	33	7937	3.1786143372046456	1.0	0.3711886907478914	47.53374944905745
GOTERM_BP_FAT	GO:0051186~cofactor metabolic process	12	1.5625	0.03877744143268089	NC73EF, ALAS, CG10219, L(1)G0136, KDN, PUG, SDHC, CG5037, CG5261, SKAP, CG5028, GDH	454	106	7937	1.9791372288255342	1.0	0.37924562371133386	48.7077664979939
GOTERM_BP_FAT	GO:0051187~cofactor catabolic process	6	0.78125	0.041970453606038974	NC73EF, CG10219, KDN, SDHC, SKAP, CG5028	454	34	7937	3.085125680228038	1.0	0.3930765834943364	51.509380038796046
GOTERM_BP_FAT	GO:0006732~coenzyme metabolic process	9	1.171875	0.12835240517111307	NC73EF, CG10219, KDN, PUG, SDHC, CG5261, SKAP, CG5028, GDH	454	88	7937	1.7879705646776132	1.0	0.6633747577475142	90.16222579808314
GOTERM_CC_FAT	GO:0031980~mitochondrial lumen	11	1.4322916666666665	0.5489153737533558	MRPL40, NC73EF, ALAS, CG3731, KDN, SLGA, CG7433, CG5261, CG5028, GDH, CG7834	306	157	4786	1.0958328129553307	1.0	0.931904119910729	99.9971546632514
GOTERM_CC_FAT	GO:0005759~mitochondrial matrix	11	1.4322916666666665	0.5489153737533558	MRPL40, NC73EF, ALAS, CG3731, KDN, SLGA, CG7433, CG5261, CG5028, GDH, CG7834	306	157	4786	1.0958328129553307	1.0	0.931904119910729	99.9971546632514
GOTERM_CC_FAT	GO:0031974~membrane-enclosed lumen	13	1.6927083333333333	0.9999998719280451	NC73EF, MRPL40, CG3731, KDN, GDH, ALAS, SLGA, CG9065, HTH, CG7433, CG5261, CG5028, CG7834	306	571	4786	0.3560889621464465	1.0	1.0	100.0
GOTERM_CC_FAT	GO:0043233~organelle lumen	12	1.5625	0.999999926061521	MRPL40, NC73EF, ALAS, CG3731, KDN, SLGA, HTH, CG7433, CG5261, CG5028, GDH, CG7834	306	556	4786	0.33756524192410775	1.0	1.0	100.0
GOTERM_CC_FAT	GO:0070013~intracellular organelle lumen	12	1.5625	0.999999926061521	MRPL40, NC73EF, ALAS, CG3731, KDN, SLGA, HTH, CG7433, CG5261, CG5028, GDH, CG7834	306	556	4786	0.33756524192410775	1.0	1.0	100.0
Annotation Cluster 48	Enrichment Score: 1.0227362099852924
Category	Term	Count	%	PValue	Genes	List Total	Pop Hits	Pop Total	Fold Enrichment	Bonferroni	Benjamini	FDR
GOTERM_CC_FAT	GO:0045202~synapse	20	2.604166666666667	2.997158678763337E-4	SYT1, EAAT1, SYTBETA, CANA1, CLUMSY, RAB3-GEF, GLUCLALPHA, NMDAR2, AMPH, ACE, RIM, RDL, DOR, CG7589, STNB, FRQ1, FRQ2, PHCL, CG16700, DLG1	306	125	4786	2.502483660130719	0.07774674559637063	0.004749591538624975	0.39335422516290075
GOTERM_BP_FAT	GO:0007267~cell-cell signaling	25	3.2552083333333335	9.094816701034091E-4	SYT1, EAAT1, VN, RAB3-GEF, N, COMT, AMPH, RIM, ACE, CA-P60A, STNB, FRQ1, FRQ2, GAD1, CG7708, DLG1, PGK, CHA, SCA, CANA1, SR, RTGEF, GS2, FUTSCH, PUM	454	211	7937	2.0713719022068187	0.789388714874547	0.034024172892154425	1.524256097698784
GOTERM_BP_FAT	GO:0007268~synaptic transmission	21	2.734375	0.005453751389950774	SYT1, CHA, EAAT1, CANA1, RAB3-GEF, COMT, AMPH, RTGEF, ACE, RIM, GS2, FUTSCH, STNB, CA-P60A, FRQ1, FRQ2, PUM, GAD1, CG7708, DLG1, PGK	454	189	7937	1.942486539402839	0.999914104205094	0.13809406450963546	8.818358157044093
GOTERM_CC_FAT	GO:0044456~synapse part	15	1.953125	0.005791004992010355	SYT1, SYTBETA, CANA1, CLUMSY, RAB3-GEF, GLUCLALPHA, NMDAR2, RIM, RDL, CG7589, STNB, FRQ2, PHCL, CG16700, DLG1	306	104	4786	2.255844645550528	0.7915625384535326	0.052637028277141784	7.351952427796061
GOTERM_BP_FAT	GO:0019226~transmission of nerve impulse	21	2.734375	0.008113685385033289	SYT1, CHA, EAAT1, CANA1, RAB3-GEF, COMT, AMPH, RTGEF, ACE, RIM, GS2, FUTSCH, STNB, CA-P60A, FRQ1, FRQ2, PUM, GAD1, CG7708, DLG1, PGK	454	196	7937	1.873112020138452	0.9999991234640867	0.17391593903538272	12.848795681896963
INTERPRO	IPR018029:C2 membrane targeting protein	7	0.9114583333333334	0.01342568323088721	SYT1, RIM, CG6454, SYTBETA, CG10737, SYT12, PSGEF	642	32	10196	3.4741043613707165	0.9999948601000632	0.42510458053595634	18.99993242626039
INTERPRO	IPR000008:C2 calcium-dependent membrane targeting	8	1.0416666666666665	0.014778164169119982	RHOGAP100F, SYT1, RIM, CG6454, SYTBETA, CG10737, SYT12, PSGEF	642	42	10196	3.025070464322801	0.9999985066560069	0.4419121051714231	20.7138378122275
SMART	SM00239:C2	8	1.0416666666666665	0.02125130246907913	RHOGAP100F, SYT1, RIM, CG6454, SYTBETA, CG10737, SYT12, PSGEF	328	42	4824	2.8013937282229966	0.9704827203943791	0.3561872974462279	22.930800509113347
GOTERM_BP_FAT	GO:0001505~regulation of neurotransmitter levels	13	1.6927083333333333	0.022503570174608432	SYT1, CHA, CANA1, RAB3-GEF, COMT, AMPH, ACE, RIM, STNB, FRQ1, FRQ2, GAD1, CG7708	454	110	7937	2.0660993191830195	1.0	0.283261752210223	31.901961736666486
GOTERM_CC_FAT	GO:0008021~synaptic vesicle	8	1.0416666666666665	0.05362558838957186	SYT1, RIM, SYTBETA, CANA1, STNB, FRQ2, RAB3-GEF, CG16700	306	54	4786	2.317114500121036	0.9999996556444569	0.28158079241262235	51.5523561233058
GOTERM_CC_FAT	GO:0030136~clathrin-coated vesicle	8	1.0416666666666665	0.0791524588744402	SYT1, RIM, SYTBETA, CANA1, STNB, FRQ2, RAB3-GEF, CG16700	306	59	4786	2.1207488645175583	0.999999999785865	0.3651558836736952	66.18300266153692
GOTERM_BP_FAT	GO:0006836~neurotransmitter transport	12	1.5625	0.10456052290486936	CG13796, SYT1, CG13794, RIM, CANA1, STNB, FRQ1, FRQ2, RAB3-GEF, COMT, CG8850, AMPH	454	126	7937	1.6649884623452904	1.0	0.6114649616073411	84.50024151327639
GOTERM_BP_FAT	GO:0050877~neurological system process	37	4.817708333333334	0.19975476052008753	SYT1, EAAT1, MBL, NOMPC, MOB2, DOA, RAB3-GEF, N, COMT, NACP60E, AMPH, DPR, RIM, ACE, FRQ1, STNB, CA-P60A, FRQ2, LTD, PROS, GAD1, CG7708, EAG, DLG1, PGK, PHYL, DDC, CHA, KLG, CANA1, OBP49A, OBP57B, RTGEF, GS2, FUTSCH, PUM, RHO	454	546	7937	1.1847033289764568	1.0	0.7825938707233846	97.67559615898747
GOTERM_CC_FAT	GO:0030135~coated vesicle	8	1.0416666666666665	0.20835614494549656	SYT1, RIM, SYTBETA, CANA1, STNB, FRQ2, RAB3-GEF, CG16700	306	76	4786	1.6463708290333678	1.0	0.6155013489462714	95.36707277504074
GOTERM_CC_FAT	GO:0031410~cytoplasmic vesicle	10	1.3020833333333335	0.22426299313603892	SYT1, RIM, SYTBETA, CANA1, SPRT, STNB, FRQ2, RAB3-GEF, N, CG16700	306	105	4786	1.489573607220666	1.0	0.6351606011664528	96.45227328024968
GOTERM_BP_FAT	GO:0007269~neurotransmitter secretion	9	1.171875	0.22604292260208814	SYT1, RIM, CANA1, STNB, FRQ1, FRQ2, RAB3-GEF, COMT, AMPH	454	102	7937	1.5425628401140192	1.0	0.8185780415532611	98.67738819313469
GOTERM_BP_FAT	GO:0003001~generation of a signal involved in cell-cell signaling	9	1.171875	0.23389106322688882	SYT1, RIM, CANA1, STNB, FRQ1, FRQ2, RAB3-GEF, COMT, AMPH	454	103	7937	1.5275865018604853	1.0	0.8223187466962604	98.8864458645787
GOTERM_CC_FAT	GO:0031982~vesicle	10	1.3020833333333335	0.2748611318182036	SYT1, RIM, SYTBETA, CANA1, SPRT, STNB, FRQ2, RAB3-GEF, N, CG16700	306	111	4786	1.409056114938468	1.0	0.7105159977521429	98.53850543929096
GOTERM_CC_FAT	GO:0016023~cytoplasmic membrane-bounded vesicle	9	1.171875	0.28551875647707375	SYT1, RIM, SYTBETA, CANA1, SPRT, STNB, FRQ2, RAB3-GEF, CG16700	306	98	4786	1.4363745498199278	1.0	0.7215457383298278	98.79704332155215
GOTERM_CC_FAT	GO:0031988~membrane-bounded vesicle	9	1.171875	0.3238459905462927	SYT1, RIM, SYTBETA, CANA1, SPRT, STNB, FRQ2, RAB3-GEF, CG16700	306	102	4786	1.3800461361014995	1.0	0.75099118025269	99.41734038702768
GOTERM_BP_FAT	GO:0032940~secretion by cell	9	1.171875	0.3602472923489988	SYT1, RIM, CANA1, STNB, FRQ1, FRQ2, RAB3-GEF, COMT, AMPH	454	118	7937	1.3334017770477116	1.0	0.9251463842702938	99.94687539510673
GOTERM_BP_FAT	GO:0048489~synaptic vesicle transport	7	0.9114583333333334	0.4087565661452621	SYT1, APLIP1, RIM, STNB, COMT, UNC-104, AMPH	454	90	7937	1.3597405775819873	1.0	0.9456146328256128	99.98596562118117
GOTERM_BP_FAT	GO:0046903~secretion	9	1.171875	0.42193535345447825	SYT1, RIM, CANA1, STNB, FRQ1, FRQ2, RAB3-GEF, COMT, AMPH	454	125	7937	1.2587312775330397	1.0	0.9505778270005336	99.99040754472584
GOTERM_BP_FAT	GO:0016192~vesicle-mediated transport	24	3.125	0.4686109345490235	SYT1, CAUP, BX, HN, CANA1, TIG, CCT1, RAB3-GEF, CG1657, BLW, COMT, SR, AMPH, APLIP1, RIM, CG12071, CG31345, DOR, CG7589, STNB, FRQ2, ACT88F, PROS, UNC-104	454	391	7937	1.0730871931227959	1.0	0.964956954680941	99.99768422016419
GOTERM_BP_FAT	GO:0006887~exocytosis	5	0.6510416666666667	0.5370300550245075	SYT1, RIM, STNB, COMT, AMPH	454	67	7937	1.304655138404892	1.0	0.9802343146358096	99.99977394961974
GOTERM_BP_FAT	GO:0048488~synaptic vesicle endocytosis	3	0.390625	0.6018697007255307	SYT1, STNB, AMPH	454	35	7937	1.4984896161107617	1.0	0.9890869507374823	99.99998229744223
GOTERM_BP_FAT	GO:0016079~synaptic vesicle exocytosis	4	0.5208333333333333	0.6026536418494641	SYT1, RIM, STNB, COMT	454	54	7937	1.2949910262685596	1.0	0.9889095081303616	99.99998287675714
GOTERM_BP_FAT	GO:0008104~protein localization	13	1.6927083333333333	0.9956075075938131	SCGDELTA, COMT, ACTN, AMPH, RIM, LIS-1, ANK2, HTH, DOR, STNB, LTD, IF, DLG1	454	392	7937	0.5797727681380923	1.0	0.999999997516059	100.0
GOTERM_BP_FAT	GO:0015031~protein transport	7	0.9114583333333334	0.9989550858062493	LIS-1, RIM, DOR, HTH, STNB, COMT, LTD	454	278	7937	0.44020378410927646	1.0	0.9999999999766626	100.0
GOTERM_BP_FAT	GO:0045184~establishment of protein localization	7	0.9114583333333334	0.9992303026920826	LIS-1, RIM, DOR, HTH, STNB, COMT, LTD	454	285	7937	0.4293917613416802	1.0	0.9999999999903101	100.0
Annotation Cluster 49	Enrichment Score: 0.990796124791267
Category	Term	Count	%	PValue	Genes	List Total	Pop Hits	Pop Total	Fold Enrichment	Bonferroni	Benjamini	FDR
GOTERM_BP_FAT	GO:0046578~regulation of Ras protein signal transduction	12	1.5625	0.004953847194775671	RHOGAP100F, RTGEF, UNC-89, CG32506, PLX, CG1695, STY, RHOGEF3, PSGEF, SLS, CG5937, CG5337	454	79	7937	2.6555512184241343	0.9997969509104572	0.13010092384987137	8.041572915598428
GOTERM_BP_FAT	GO:0051056~regulation of small GTPase mediated signal transduction	13	1.6927083333333333	0.00691867973841136	CG32506, STY, CG1657, RHOGEF3, RHOGAP100F, RTGEF, UNC-89, CG1695, PLX, SLS, PSGEF, CG5937, CG5337	454	94	7937	2.4177757990439592	0.9999931134809124	0.15823977167393155	11.059267181715304
GOTERM_MF_FAT	GO:0005088~Ras guanyl-nucleotide exchange factor activity	7	0.9114583333333334	0.018723126911815137	RTGEF, UNC-89, CG1657, RAB3-GEF, RHOGEF3, PSGEF, SLS	504	34	7918	3.2344771241830066	0.9999935096504042	0.31153260434683927	24.507168448557515
GOTERM_MF_FAT	GO:0005083~small GTPase regulator activity	14	1.8229166666666667	0.018915652913248038	CG32506, RAB3-GEF, CG1657, RHOGEF3, RHOGAP100F, RTGEF, RIM, UNC-89, CG1695, PLX, SLS, PSGEF, CG5937, CG5337	504	108	7918	2.036522633744856	0.9999942666146606	0.30631233237416267	24.72718098454476
GOTERM_BP_FAT	GO:0035023~regulation of Rho protein signal transduction	6	0.78125	0.01957441056091069	RHOGAP100F, RTGEF, UNC-89, RHOGEF3, PSGEF, SLS	454	28	7937	3.746224040276904	0.999999999999998	0.26079208428085887	28.373996375558352
INTERPRO	IPR011993:Pleckstrin homology-type	13	1.6927083333333333	0.031671712084168496	CG5522, CG5022, PKD, RHOGEF3, CG32982, RTGEF, APLIP1, UNC-89, CG34384, PLX, CG11000, UNC-104, X11LBETA	642	105	10196	1.9662958018098204	0.9999999999997451	0.6075772392709498	39.45243026204768
GOTERM_MF_FAT	GO:0005085~guanyl-nucleotide exchange factor activity	9	1.171875	0.03484823467786517	RTGEF, UNC-89, CG5522, CG1657, RAB3-GEF, RHOGEF3, PSGEF, SLS, CG5937	504	60	7918	2.356547619047619	0.9999999998161663	0.42117543494616894	40.99737396099251
GOTERM_MF_FAT	GO:0030695~GTPase regulator activity	15	1.953125	0.06652784904726955	CG32506, CG5522, RAB3-GEF, CG1657, RHOGEF3, RHOGAP100F, RTGEF, RIM, UNC-89, CG1695, PLX, SLS, PSGEF, CG5937, CG5337	504	142	7918	1.6595405767940978	1.0	0.5668716610937782	64.08462279699566
GOTERM_MF_FAT	GO:0060589~nucleoside-triphosphatase regulator activity	15	1.953125	0.0762731306388019	CG32506, CG5522, RAB3-GEF, CG1657, RHOGEF3, RHOGAP100F, RTGEF, RIM, UNC-89, CG1695, PLX, SLS, PSGEF, CG5937, CG5337	504	145	7918	1.625205254515599	1.0	0.5915539976574823	69.27536272546098
GOTERM_MF_FAT	GO:0005089~Rho guanyl-nucleotide exchange factor activity	5	0.6510416666666667	0.07929307017253226	RTGEF, UNC-89, RHOGEF3, PSGEF, SLS	504	26	7918	3.021214896214896	1.0	0.5935125801284198	70.73603683719492
GOTERM_BP_FAT	GO:0032318~regulation of Ras GTPase activity	5	0.6510416666666667	0.13658467975227448	RHOGAP100F, CG32506, PLX, CG1695, CG5337	454	35	7937	2.497482693517936	1.0	0.6827458119063261	91.61839445191269
SP_PIR_KEYWORDS	sh3 domain	6	0.78125	0.14650840459318903	APLIP1, RTGEF, RHOGEF3, CG32082, AMPH, DLG1	743	49	12980	2.1391490647402973	1.0	0.5484580368397631	87.48318315153884
INTERPRO	IPR001452:Src homology-3 domain	8	1.0416666666666665	0.1653431121226162	APLIP1, RTGEF, UNC-89, RHOGEF3, SLS, CG32082, AMPH, DLG1	642	72	10196	1.7646244375216338	1.0	0.93671019550194	94.02507626267199
GOTERM_BP_FAT	GO:0032483~regulation of Rab protein signal transduction	4	0.5208333333333333	0.18295774427132053	CG32506, PLX, CG1695, CG5337	454	26	7937	2.6895967468654693	1.0	0.7648247072946691	96.69933137813568
GOTERM_BP_FAT	GO:0032313~regulation of Rab GTPase activity	4	0.5208333333333333	0.18295774427132053	CG32506, PLX, CG1695, CG5337	454	26	7937	2.6895967468654693	1.0	0.7648247072946691	96.69933137813568
INTERPRO	IPR000195:RabGAP/TBC	4	0.5208333333333333	0.18901006179115676	CG32506, PLX, CG1695, CG5337	642	24	10196	2.6469366562824503	1.0	0.9523800129898476	96.18426946602789
INTERPRO	IPR000219:Dbl homology (DH) domain	4	0.5208333333333333	0.18901006179115676	RTGEF, UNC-89, RHOGEF3, PSGEF	642	24	10196	2.6469366562824503	1.0	0.9523800129898476	96.18426946602789
GOTERM_BP_FAT	GO:0043087~regulation of GTPase activity	5	0.6510416666666667	0.19240668630619923	RHOGAP100F, CG32506, PLX, CG1695, CG5337	454	40	7937	2.185297356828194	1.0	0.77399312189431	97.28779469645778
SMART	SM00326:SH3	8	1.0416666666666665	0.21352072508567285	APLIP1, RTGEF, UNC-89, RHOGEF3, SLS, CG32082, AMPH, DLG1	328	72	4824	1.6341463414634148	1.0	0.8062701992522161	94.56592828387899
SMART	SM00325:RhoGEF	4	0.5208333333333333	0.21971528295430265	RTGEF, UNC-89, RHOGEF3, PSGEF	328	24	4824	2.451219512195122	1.0	0.7908943765647143	95.06277204883366
SMART	SM00164:TBC	4	0.5208333333333333	0.21971528295430265	CG32506, PLX, CG1695, CG5337	328	24	4824	2.451219512195122	1.0	0.7908943765647143	95.06277204883366
GOTERM_MF_FAT	GO:0005097~Rab GTPase activator activity	4	0.5208333333333333	0.2790862418380402	CG32506, PLX, CG1695, CG5337	504	29	7918	2.166940339354132	1.0	0.8814111495678713	99.23065383859542
GOTERM_MF_FAT	GO:0005099~Ras GTPase activator activity	5	0.6510416666666667	0.33458482594776995	RHOGAP100F, CG32506, PLX, CG1695, CG5337	504	46	7918	1.7076432022084196	1.0	0.9158705697677274	99.7663112905663
UP_SEQ_FEATURE	domain:SH3	3	0.390625	0.3376736137718128	APLIP1, SLS, DLG1	188	19	2975	2.4986002239641656	1.0	0.9996931666335622	99.82167941461356
GOTERM_MF_FAT	GO:0008047~enzyme activator activity	8	1.0416666666666665	0.357047914279228	RHOGAP100F, CG32506, PLX, CG1695, FRQ1, CG1657, CDK5ALPHA, CG5337	504	91	7918	1.3811268096982383	1.0	0.9281692832422597	99.85978259951436
GOTERM_BP_FAT	GO:0051336~regulation of hydrolase activity	6	0.78125	0.38162050893607324	RHOGAP100F, MTT, CG32506, PLX, CG1695, CG5337	454	71	7937	1.4773841285599056	1.0	0.935028946440501	99.97006479489251
GOTERM_MF_FAT	GO:0005096~GTPase activator activity	6	0.78125	0.4981784831134319	RHOGAP100F, CG32506, PLX, CG1695, CG1657, CG5337	504	73	7918	1.291258969341161	1.0	0.970230791193674	99.99648522903678
Annotation Cluster 50	Enrichment Score: 0.9884402623901948
Category	Term	Count	%	PValue	Genes	List Total	Pop Hits	Pop Total	Fold Enrichment	Bonferroni	Benjamini	FDR
INTERPRO	IPR005821:Ion transport	8	1.0416666666666665	0.004548690123832529	SLO, SEI, NOMPC, CNGL, NA, NACP60E, EAG, PARA	642	34	10196	3.7368517500458127	0.9835547610856198	0.23955230854038545	6.860751867481552
GOTERM_MF_FAT	GO:0005261~cation channel activity	14	1.8229166666666667	0.03610053550108498	SEI, NOMPC, CHEB38B, TRPA1, NACP60E, TASK6, SLO, CG10830, CG34396, CG10440, NA, CNGL, EAG, PARA	504	118	7918	1.8639359698681732	0.9999999999190794	0.42493664790650953	42.12590723511107
INTERPRO	IPR014710:RmlC-like jelly roll fold	3	0.390625	0.38404518067807825	SEI, CNGL, EAG	642	21	10196	2.2688028482421005	1.0	0.9937603932825687	99.94762450094676
INTERPRO	IPR000595:Cyclic nucleotide-binding	3	0.390625	0.40672394761100605	SEI, CNGL, EAG	642	22	10196	2.1656754460492778	1.0	0.9952306519655729	99.97081632077033
SMART	SM00100:cNMP	3	0.390625	0.4453655582432291	SEI, CNGL, EAG	328	22	4824	2.005543237250554	1.0	0.9368331573574534	99.9213172847454
Annotation Cluster 51	Enrichment Score: 0.9858713584097674
Category	Term	Count	%	PValue	Genes	List Total	Pop Hits	Pop Total	Fold Enrichment	Bonferroni	Benjamini	FDR
GOTERM_BP_FAT	GO:0016337~cell-cell adhesion	9	1.171875	0.018087119804935933	EGFR, FT, KLG, CADN, MKP3, N, CAD99C, IF, RHO	454	59	7937	2.666803554095423	0.9999999999999731	0.2512416351722604	26.51752327376624
INTERPRO	IPR002126:Cadherin	4	0.5208333333333333	0.08710890875787382	RET, FT, CADN, CAD99C	642	17	10196	3.7368517500458127	1.0	0.8322246843637906	75.84854561264248
SMART	SM00112:CA	4	0.5208333333333333	0.10355847407732843	RET, FT, CADN, CAD99C	328	17	4824	3.460545193687231	0.9999999836468111	0.630663390083236	73.43614560363663
GOTERM_BP_FAT	GO:0007156~homophilic cell adhesion	4	0.5208333333333333	0.21274432810986346	FT, KLG, CADN, CAD99C	454	28	7937	2.4974826935179357	1.0	0.8018306212629158	98.23667073479865
GOTERM_BP_FAT	GO:0016339~calcium-dependent cell-cell adhesion	3	0.390625	0.3389749353499764	FT, CADN, CAD99C	454	21	7937	2.497482693517936	1.0	0.9139019339445221	99.90772089496929
Annotation Cluster 52	Enrichment Score: 0.979893411745223
Category	Term	Count	%	PValue	Genes	List Total	Pop Hits	Pop Total	Fold Enrichment	Bonferroni	Benjamini	FDR
INTERPRO	IPR002219:Protein kinase C, phorbol ester/diacylglycerol binding	5	0.6510416666666667	0.023353492633115196	CG34384, CG10737, CG31140, PKD, PKCDELTA	642	18	10196	4.411561093804084	0.9999999994332408	0.5200989778027798	30.81545571377027
INTERPRO	IPR002219:Protein kinase C-like, phorbol ester/diacylglycerol binding	5	0.6510416666666667	0.10580352323955497	CG34384, CG10737, CG31140, PKD, PKCDELTA	642	29	10196	2.7382103340852937	1.0	0.8774379318207104	82.50741681930587
GOTERM_MF_FAT	GO:0019992~diacylglycerol binding	5	0.6510416666666667	0.10880883278981152	CG34384, CG10737, CG31140, PKD, PKCDELTA	504	29	7918	2.7086754241926654	1.0	0.6362060730311856	81.97585862556099
SMART	SM00109:C1	5	0.6510416666666667	0.1295526378024601	CG34384, CG10737, CG31140, PKD, PKCDELTA	328	29	4824	2.5357443229604706	0.9999999998688488	0.6980863501345069	81.40783062899834
GOTERM_MF_FAT	GO:0008289~lipid binding	10	1.3020833333333335	0.3618849808104886	CHEB38C, SYT1, CG34384, CG10737, CG31140, CHEB38B, CG10237, PKD, PKCDELTA, CG5973	504	121	7918	1.2983733438278893	1.0	0.9295911029273813	99.87468019664938
Annotation Cluster 53	Enrichment Score: 0.9601892661710244
Category	Term	Count	%	PValue	Genes	List Total	Pop Hits	Pop Total	Fold Enrichment	Bonferroni	Benjamini	FDR
GOTERM_BP_FAT	GO:0007419~ventral cord development	6	0.78125	0.029438712233404225	VND, N, ROBO3, PROS, HTL, GRH	454	31	7937	3.383686229927526	1.0	0.32328314872990527	39.614175872920335
GOTERM_BP_FAT	GO:0042063~gliogenesis	7	0.9114583333333334	0.053903466900443744	SLI, VND, WRAPPER, N, PROS, HTL, EAG	454	48	7937	2.549513582966226	1.0	0.4493319389223023	60.7565701699704
GOTERM_BP_FAT	GO:0001709~cell fate determination	13	1.6927083333333333	0.06404924919321177	EGFR, PHYL, SPN-B, VND, N, HTL, GRH, SALM, LIS-1, PUM, PROS, DLG1, RHO	454	129	7937	1.7617901171328076	1.0	0.48654691225704494	67.28683463815645
SP_PIR_KEYWORDS	neurogenesis	8	1.0416666666666665	0.11632662236540584	LIS-1, SCA, SLI, VND, N, EAG, HIG, DLG1	743	72	12980	1.9410797068939736	0.9999999999999948	0.4687954909277785	80.25429033464337
GOTERM_BP_FAT	GO:0010001~glial cell differentiation	3	0.390625	0.3389749353499764	VND, N, PROS	454	21	7937	2.497482693517936	1.0	0.9139019339445221	99.90772089496929
SP_PIR_KEYWORDS	differentiation	11	1.4322916666666665	0.432482110989447	LIS-1, SCA, SLI, VND, MLP60A, MEF2, MLP84B, N, EAG, HIG, DLG1	743	160	12980	1.201043068640646	1.0	0.8372395291645033	99.94073708348486
Annotation Cluster 54	Enrichment Score: 0.9563599218124176
Category	Term	Count	%	PValue	Genes	List Total	Pop Hits	Pop Total	Fold Enrichment	Bonferroni	Benjamini	FDR
INTERPRO	IPR011993:Pleckstrin homology-type	13	1.6927083333333333	0.031671712084168496	CG5522, CG5022, PKD, RHOGEF3, CG32982, RTGEF, APLIP1, UNC-89, CG34384, PLX, CG11000, UNC-104, X11LBETA	642	105	10196	1.9662958018098204	0.9999999999997451	0.6075772392709498	39.45243026204768
INTERPRO	IPR006020:Phosphotyrosine interaction region	3	0.390625	0.1950413146583394	APLIP1, PLX, X11LBETA	642	13	10196	3.6649892163910853	1.0	0.9550827891068653	96.60345159798149
SMART	SM00462:PTB	3	0.390625	0.21883766802367266	APLIP1, PLX, X11LBETA	328	13	4824	3.3939962476547842	1.0	0.802128665128816	94.99501360706063
Annotation Cluster 55	Enrichment Score: 0.9469244361904722
Category	Term	Count	%	PValue	Genes	List Total	Pop Hits	Pop Total	Fold Enrichment	Bonferroni	Benjamini	FDR
GOTERM_BP_FAT	GO:0048729~tissue morphogenesis	23	2.994791666666667	0.024731735964204894	EGFR, CAUP, SCA, BS, NOC, CBL, STY, SLP1, MKP3, CCT1, N, MBS, JEB, HTL, GRH, TUP, KAY, CG25C, FT, SLI, CADN, GOL, DLG1	454	247	7937	1.627913820471205	1.0	0.29835184619409183	34.47544580520633
GOTERM_BP_FAT	GO:0035295~tube development	11	1.4322916666666665	0.0552421926987304	EGFR, BS, HAND, NOC, SLI, STY, MKP3, UNPG, MID, IF, GRH	454	99	7937	1.942486539402839	1.0	0.4555860587661147	61.683502153291556
GOTERM_BP_FAT	GO:0001763~morphogenesis of a branching structure	6	0.78125	0.08900419393259015	BS, NOC, STY, MKP3, RHO, GRH	454	42	7937	2.497482693517936	1.0	0.5759895589210499	79.27011018672663
GOTERM_BP_FAT	GO:0060541~respiratory system development	14	1.8229166666666667	0.09715927424599824	EGFR, BS, NOC, STY, MKP3, N, UNPG, SR, GRH, MHC, SALM, SLI, IF, RHO	454	153	7937	1.599694797155279	1.0	0.5942301620388558	82.18963596561383
GOTERM_BP_FAT	GO:0007424~open tracheal system development	14	1.8229166666666667	0.09715927424599824	EGFR, BS, NOC, STY, MKP3, N, UNPG, SR, GRH, MHC, SALM, SLI, IF, RHO	454	153	7937	1.599694797155279	1.0	0.5942301620388558	82.18963596561383
GOTERM_BP_FAT	GO:0035239~tube morphogenesis	9	1.171875	0.10540262549972784	EGFR, BS, NOC, SLI, STY, MKP3, UNPG, IF, GRH	454	84	7937	1.8731120201384521	1.0	0.6109260986219189	84.74447833686682
GOTERM_BP_FAT	GO:0007430~terminal branching, open tracheal system	3	0.390625	0.12717047593175726	BS, NOC, STY	454	11	7937	4.767921505806968	1.0	0.6683221286459935	89.93459697169492
GOTERM_BP_FAT	GO:0002009~morphogenesis of an epithelium	18	2.34375	0.1436596214824175	EGFR, CAUP, SCA, BS, NOC, CBL, STY, MKP3, CCT1, N, MBS, GRH, TUP, KAY, CG25C, FT, CADN, DLG1	454	225	7937	1.3985903083700442	1.0	0.6959690287835423	92.70532477634377
GOTERM_BP_FAT	GO:0035152~regulation of tube architecture, open tracheal system	5	0.6510416666666667	0.16925391605831908	EGFR, MKP3, IF, RHO, GRH	454	38	7937	2.3003130071875724	1.0	0.7424800791184152	95.62934573655252
GOTERM_BP_FAT	GO:0048754~branching morphogenesis of a tube	5	0.6510416666666667	0.1807057849467561	BS, NOC, STY, MKP3, GRH	454	39	7937	2.2413306223878915	1.0	0.7630144347529909	96.54235069274539
GOTERM_BP_FAT	GO:0060446~branching involved in open tracheal system development	5	0.6510416666666667	0.1807057849467561	BS, NOC, STY, MKP3, GRH	454	39	7937	2.2413306223878915	1.0	0.7630144347529909	96.54235069274539
GOTERM_BP_FAT	GO:0060429~epithelium development	18	2.34375	0.18518678491081847	EGFR, CAUP, SCA, BS, NOC, CBL, STY, MKP3, CCT1, N, MBS, GRH, TUP, KAY, CG25C, FT, CADN, DLG1	454	235	7937	1.3390758271628083	1.0	0.7665574029105475	96.84809277262416
GOTERM_BP_FAT	GO:0060562~epithelial tube morphogenesis	5	0.6510416666666667	0.21647739412747333	BS, NOC, STY, MKP3, GRH	454	42	7937	2.0812355779316136	1.0	0.806851813595423	98.37262899738455
Annotation Cluster 56	Enrichment Score: 0.9231650641863891
Category	Term	Count	%	PValue	Genes	List Total	Pop Hits	Pop Total	Fold Enrichment	Bonferroni	Benjamini	FDR
GOTERM_BP_FAT	GO:0007623~circadian rhythm	9	1.171875	0.006035655825201295	PDP1, SLO, DDC, B4, VRI, BX, RDL, TO, NA	454	49	7937	3.2110491773802035	0.999968463096653	0.14738874312268146	9.714785456559616
GOTERM_BP_FAT	GO:0048511~rhythmic process	9	1.171875	0.0068367821732832	PDP1, SLO, DDC, B4, VRI, BX, RDL, TO, NA	454	50	7937	3.1468281938325995	0.9999920692677373	0.15862442318132497	10.935367892260771
GOTERM_BP_FAT	GO:0007622~rhythmic behavior	6	0.78125	0.07539767269264733	SLO, DDC, VRI, BX, RDL, TO	454	40	7937	2.6223568281938325	1.0	0.5275182026101154	73.37516556342304
GOTERM_BP_FAT	GO:0007618~mating	9	1.171875	0.11657294718564448	EST-6, SLO, DDC, TO, SPR, FRU, PROS, GDH, EAG	454	86	7937	1.8295512754840695	1.0	0.6394683407557533	87.66017924153783
GOTERM_BP_FAT	GO:0007617~mating behavior	8	1.0416666666666665	0.12160411023572595	EST-6, SLO, DDC, TO, SPR, FRU, PROS, EAG	454	73	7937	1.9158771347534853	1.0	0.6542633795741191	88.79434385275758
GOTERM_BP_FAT	GO:0051705~behavioral interaction between organisms	8	1.0416666666666665	0.12814220617632593	EST-6, SLO, DDC, TO, SPR, FRU, PROS, EAG	454	74	7937	1.8899869032027623	1.0	0.6644314824656803	90.12210072096363
GOTERM_BP_FAT	GO:0007619~courtship behavior	7	0.9114583333333334	0.13321676697119805	EST-6, SLO, DDC, TO, FRU, PROS, EAG	454	61	7937	2.0061746226619483	1.0	0.6746145949720178	91.04905786700206
GOTERM_BP_FAT	GO:0048512~circadian behavior	5	0.6510416666666667	0.16925391605831908	SLO, DDC, VRI, BX, RDL	454	38	7937	2.3003130071875724	1.0	0.7424800791184152	95.62934573655252
GOTERM_BP_FAT	GO:0019098~reproductive behavior	8	1.0416666666666665	0.22737489343380385	EST-6, SLO, DDC, TO, SPR, FRU, PROS, EAG	454	87	7937	1.6075750670920046	1.0	0.8182520372163324	98.71529201849043
GOTERM_BP_FAT	GO:0033057~reproductive behavior in a multicellular organism	5	0.6510416666666667	0.5489045765270619	EST-6, SLO, TO, SPR, FRU	454	68	7937	1.2854690334283494	1.0	0.9824756248165584	99.99985421462712
GOTERM_BP_FAT	GO:0060179~male mating behavior	3	0.390625	0.7248613407028622	SLO, TO, FRU	454	44	7937	1.191980376451742	1.0	0.9973652939329525	99.99999996539928
GOTERM_BP_FAT	GO:0008049~male courtship behavior	3	0.390625	0.7248613407028622	SLO, TO, FRU	454	44	7937	1.191980376451742	1.0	0.9973652939329525	99.99999996539928
Annotation Cluster 57	Enrichment Score: 0.9118636905388224
Category	Term	Count	%	PValue	Genes	List Total	Pop Hits	Pop Total	Fold Enrichment	Bonferroni	Benjamini	FDR
SP_PIR_KEYWORDS	mitochondrion inner membrane	8	1.0416666666666665	0.02758960284630002	CG10219, COVA, ATPSYN-D, ND75, OSCP, CG6455, BLW, SESB	743	52	12980	2.687648824930117	0.9994138727218184	0.19154302479816343	30.718882757714127
SP_PIR_KEYWORDS	mitochondrion	18	2.34375	0.03606479321830818	COVA, KDN, MARF, ATPSYN-D, MTACP1, CG4692, OSCP, BLW, GDH, RETM, RFESP, CG10219, SLGA, ND75, CG6455, PEPCK, PORIN, SESB	743	185	12980	1.6997562838747227	0.99994288815789	0.23207832939947592	38.23467413768905
SP_PIR_KEYWORDS	electron transport	4	0.5208333333333333	0.1984341851706874	RFESP, CG10219, MTACP1, ND75	743	27	12980	2.588106275858631	1.0	0.6310969317165241	94.50579089002281
SP_PIR_KEYWORDS	transit peptide	9	1.171875	0.327181511417987	CG10219, COVA, KDN, SLGA, MTACP1, ND75, OSCP, BLW, GDH	743	114	12980	1.3791882127930863	1.0	0.7640128797933784	99.44738803197916
UP_SEQ_FEATURE	transit peptide:Mitochondrion	9	1.171875	0.4270192029101608	CG10219, COVA, KDN, SLGA, MTACP1, ND75, OSCP, BLW, GDH	188	114	2975	1.2493001119820828	1.0	0.9999768606428795	99.98075125332436
Annotation Cluster 58	Enrichment Score: 0.8983161133008295
Category	Term	Count	%	PValue	Genes	List Total	Pop Hits	Pop Total	Fold Enrichment	Bonferroni	Benjamini	FDR
GOTERM_BP_FAT	GO:0016310~phosphorylation	54	7.03125	3.8112440532098076E-8	DOA, MTACP1, CG3560, CG4169, RAB3-GEF, PKD, CG9813, CG6020, PDSW, CDK5ALPHA, VHA68-1, PGK, CG3621, L(3)NEO18, LK6, EGFR, CG3731, COVA, RET, ATPSYN-D, L(2)06225, RFESP, CG12400, ND75, PIP5K59B, ARGK, ND23, CG34357, CG31140, BT, BLW, CG3214, LEVY, PHKGAMMA, UNC-89, STRN-MLCK, PKCDELTA, CYPE, CG9140, GYC32E, OSCP, PYK, L(1)G0230, CG6463, HTL, CG15434, CG34384, CG18809, SDHC, CDC2C, DRL-2, CG4945, SN…	454	425	7937	2.2212904897641876	6.524637080540518E-5	4.6605962423784675E-6	6.433749509815456E-5
GOTERM_BP_FAT	GO:0006796~phosphate metabolic process	60	7.8125	1.3452297000656205E-6	DOA, MTACP1, CG3560, RAB3-GEF, CG4169, PKD, CG9813, CG6020, PDSW, CDK5ALPHA, VHA68-1, CG3621, PGK, L(3)NEO18, LK6, EGFR, CG3731, COVA, RET, ATPSYN-D, GPO-1, L(2)06225, RFESP, CG12400, ND75, PIP5K59B, ARGK, ND23, CG34357, CG31140, BT, BLW, CG3214, LEVY, PHKGAMMA, UNC-89, STRN-MLCK, GPDH, PKCDELTA, CYPE, CG9140, GYC32E, CANA1, CG7378, OSCP, PYK, MKP3, L(1)G0230, CG6463, HTL, CG15434, CG34384, CG188…	454	551	7937	1.9037073162931635	0.002300384845654202	1.4392931590634372E-4	0.002270854600572303
GOTERM_BP_FAT	GO:0006793~phosphorus metabolic process	60	7.8125	1.3452297000656205E-6	DOA, MTACP1, CG3560, RAB3-GEF, CG4169, PKD, CG9813, CG6020, PDSW, CDK5ALPHA, VHA68-1, CG3621, PGK, L(3)NEO18, LK6, EGFR, CG3731, COVA, RET, ATPSYN-D, GPO-1, L(2)06225, RFESP, CG12400, ND75, PIP5K59B, ARGK, ND23, CG34357, CG31140, BT, BLW, CG3214, LEVY, PHKGAMMA, UNC-89, STRN-MLCK, GPDH, PKCDELTA, CYPE, CG9140, GYC32E, CANA1, CG7378, OSCP, PYK, MKP3, L(1)G0230, CG6463, HTL, CG15434, CG34384, CG188…	454	551	7937	1.9037073162931635	0.002300384845654202	1.4392931590634372E-4	0.002270854600572303
SP_PIR_KEYWORDS	ATP	11	1.4322916666666665	0.005021360096299622	EGFR, DOA, GYC32E, CA-P60A, CDC2C, MDR65, PRM, HTL, HSC70-1, PGK, MHC	743	68	12980	2.825983690919167	0.7379045487076614	0.07169178540015775	6.3901446361758545
SP_PIR_KEYWORDS	nucleotide-binding	52	6.770833333333333	0.09573787193974496	CG4562, DOA, DHC93AB, BBX, CG5160, PKD, EF1ALPHA100E, GDH, CA-P60A, LTD, ADE2, ADE5, VHA68-1, PGK, EGFR, LK6, RET, CG8500, GS2, ARGK, CG13375, MARF, CG34357, BT, BLW, GYC88E, COMT, HSC70-1, PHKGAMMA, STRN-MLCK, PKCDELTA, ACT88F, CG2017, AC3, GYC32E, CG9492, PYK, MDR65, CG31793, HTL, RGK2, RGK3, ACT79B, MHC, PUG, CG34384, CG11898, CDC2C, PEPCK, CG14535, UNC-104, CG4945	743	743	12980	1.2226450912871865	0.9999999999976324	0.4209171339064549	73.28942399606686
GOTERM_MF_FAT	GO:0005525~GTP binding	17	2.213541666666667	0.10025233826303273	CG13375, CG2017, MARF, CG8500, GYC32E, CG10924, BBX, CG5160, GYC88E, CG17364, EF1ALPHA100E, GDH, RGK2, RGK3, CG13739, PEPCK, LTD	504	178	7918	1.5004235776707686	1.0	0.6476760421497785	79.22311132347512
GOTERM_MF_FAT	GO:0004713~protein tyrosine kinase activity	8	1.0416666666666665	0.10314355348094682	EGFR, RET, DOA, CG34357, GYC32E, CG34380, DRL-2, HTL	504	63	7918	1.9949609473418994	1.0	0.6310483271101838	80.19433603524381
GOTERM_MF_FAT	GO:0032561~guanyl ribonucleotide binding	17	2.213541666666667	0.1117613263231342	CG13375, CG2017, MARF, CG8500, GYC32E, CG10924, BBX, CG5160, GYC88E, CG17364, EF1ALPHA100E, GDH, RGK2, RGK3, CG13739, PEPCK, LTD	504	181	7918	1.4755546785933527	1.0	0.6415786037319401	82.84392652749399
GOTERM_MF_FAT	GO:0019001~guanyl nucleotide binding	17	2.213541666666667	0.1157682637007751	CG13375, CG2017, MARF, CG8500, GYC32E, CG10924, BBX, CG5160, GYC88E, CG17364, EF1ALPHA100E, GDH, RGK2, RGK3, CG13739, PEPCK, LTD	504	182	7918	1.4674472353043782	1.0	0.6503402875266967	83.95975011579581
INTERPRO	IPR001245:Tyrosine protein kinase	6	0.78125	0.14038186786993323	EGFR, RET, CG34357, GYC32E, DRL-2, HTL	642	44	10196	2.1656754460492778	1.0	0.9160915395482518	90.54104864784063
SMART	SM00219:TyrKc	6	0.78125	0.17484076447404062	EGFR, RET, CG34357, GYC32E, DRL-2, HTL	328	44	4824	2.005543237250554	0.9999999999999795	0.7459741136626417	90.27355714775625
GOTERM_MF_FAT	GO:0004714~transmembrane receptor protein tyrosine kinase activity	4	0.5208333333333333	0.17666516832688559	EGFR, RET, DRL-2, HTL	504	23	7918	2.7322291235334712	1.0	0.7643397335184123	94.4503687019776
GOTERM_BP_FAT	GO:0006468~protein amino acid phosphorylation	19	2.473958333333333	0.22540033149141053	EGFR, LK6, RET, CG34357, DOA, GYC32E, BT, RAB3-GEF, PKD, HTL, PHKGAMMA, UNC-89, STRN-MLCK, CDC2C, DRL-2, PKCDELTA, CDK5ALPHA, CG4945, SNF4AGAMMA	454	259	7937	1.2824911128875887	1.0	0.8187806830315302	98.65872812229239
SP_PIR_KEYWORDS	kinase	16	2.083333333333333	0.23214783820753293	EGFR, RET, DOA, BT, PYK, PKD, HTL, CG34384, STRN-MLCK, CDC2C, ARGK, PKCDELTA, CG6767, CDK5ALPHA, SNF4AGAMMA, PGK	743	212	12980	1.3184692348713782	1.0	0.6839650179570178	96.87313852763218
GOTERM_MF_FAT	GO:0004672~protein kinase activity	22	2.864583333333333	0.25914235552964915	EGFR, LK6, RET, CG34357, DOA, GYC32E, BT, PKD, CG7766, HTL, PHKGAMMA, UNC-89, STRN-MLCK, CDC2C, CG34380, DRL-2, PKCDELTA, CDK5ALPHA, SLS, CG4945, SNF4AGAMMA, EAG	504	283	7918	1.2212967636995904	1.0	0.8640455604952886	98.84547541674279
SP_PIR_KEYWORDS	transferase	55	7.161458333333333	0.28775356551364945	NOMPC, DOA, CG6415, CCT1, PKD, CG9485, CG15628, ALAS, CG17323, CG1041, CG6767, CDK5ALPHA, CG1673, CG31743, EAG, PGK, DLG1, EGFR, CG6188, CHA, RET, UGT35B, CG7470, CG6385, CG7766, CG13325, ND75, PIP5K59B, ARGK, CG5261, GLYP, CG14024, UGT86DI, CG34357, CG31140, BT, CG31637, UNC-89, STRN-MLCK, CG5037, PKCDELTA, CG8745, KDN, GYC32E, CG11089, L(3)02640, PYK, CG10621, HS3ST-B, HTL, CG34384, CG34380, CD…	743	873	12980	1.1006122049398819	1.0	0.7400317975013149	98.83358925771232
SP_PIR_KEYWORDS	atp-binding	37	4.817708333333334	0.34972522031071074	CG4562, DOA, BT, DHC93AB, PKD, BLW, COMT, GDH, HSC70-1, PHKGAMMA, STRN-MLCK, CA-P60A, ACT88F, PKCDELTA, ADE2, ADE5, VHA68-1, PGK, LK6, EGFR, RET, CG9492, PYK, MDR65, CG31793, HTL, MHC, ACT79B, GS2, PUG, CG34384, CG11898, CDC2C, ARGK, CG14535, UNC-104, CG4945	743	585	12980	1.1049222946934927	1.0	0.7782624793482618	99.64660089187814
SP_PIR_KEYWORDS	tyrosine-protein kinase	4	0.5208333333333333	0.3553209805457408	EGFR, RET, DOA, HTL	743	37	12980	1.8886180931941363	1.0	0.780533326362137	99.68447781679967
INTERPRO	IPR008266:Tyrosine protein kinase, active site	4	0.5208333333333333	0.3791377718130943	EGFR, RET, DRL-2, HTL	642	35	10196	1.8150422785936804	1.0	0.9939795700717292	99.94072708899199
INTERPRO	IPR000719:Protein kinase, core	16	2.083333333333333	0.3830154773638036	EGFR, LK6, RET, CG34357, DOA, GYC32E, BT, PKD, HTL, PHKGAMMA, UNC-89, STRN-MLCK, CDC2C, DRL-2, PKCDELTA, CG4945	642	216	10196	1.1764162916810892	1.0	0.9940171617911719	99.94624273845778
INTERPRO	IPR002290:Serine/threonine protein kinase	9	1.171875	0.4075543707163486	PHKGAMMA, LK6, DOA, UNC-89, STRN-MLCK, BT, CDC2C, PKD, PKCDELTA	642	112	10196	1.2762016021361815	1.0	0.9950067262664692	99.97144668509131
UP_SEQ_FEATURE	nucleotide phosphate-binding region:ATP	14	1.8229166666666667	0.46275442122150884	EGFR, DOA, BLW, COMT, HTL, MHC, PUG, CDC2C, ARGK, PKCDELTA, ADE2, UNC-104, VHA68-1, PGK	188	196	2975	1.1303191489361701	1.0	0.9999911164867701	99.9928426332401
KEGG_PATHWAY	dme04144:Endocytosis	7	0.9114583333333334	0.474137101749632	EGFR, RET, CBL, PIP5K59B, HTL, HSC70-1, CG7192	142	80	2054	1.2656690140845068	1.0	0.8911044254130741	99.86824213074603
INTERPRO	IPR017441:Protein kinase, ATP binding site	13	1.6927083333333333	0.47544011502138284	LK6, EGFR, RET, DOA, BT, PKD, HTL, PHKGAMMA, STRN-MLCK, CDC2C, PKCDELTA, LTD, CG4945	642	182	10196	1.1344014241210503	1.0	0.9980710255136747	99.99571760138582
GOTERM_MF_FAT	GO:0032553~ribonucleotide binding	60	7.8125	0.49177353789982436	CG4562, DOA, DHC93AB, BBX, CG5160, PKD, EF1ALPHA100E, GDH, CA-P60A, LTD, PRM, ADE2, VHA68-1, ADE5, PGK, EGFR, LK6, RET, SPN-B, CG8500, GS2, ARGK, SKAP, CG4341, CG13375, MARF, CG34357, BT, BLW, GYC88E, COMT, HSC70-1, PHKGAMMA, CG13739, UNC-89, STRN-MLCK, PKCDELTA, ACT88F, CG2017, GYC32E, CG10924, CG9492, PYK, CG17364, MDR65, CG31793, HTL, RGK2, MHC, ACT79B, RGK3, PUG, CG34384, CG11898, CDC2C, PEPC…	504	923	7918	1.0212557395655988	1.0	0.9699890112265076	99.99575552196589
GOTERM_MF_FAT	GO:0032555~purine ribonucleotide binding	60	7.8125	0.49177353789982436	CG4562, DOA, DHC93AB, BBX, CG5160, PKD, EF1ALPHA100E, GDH, CA-P60A, LTD, PRM, ADE2, VHA68-1, ADE5, PGK, EGFR, LK6, RET, SPN-B, CG8500, GS2, ARGK, SKAP, CG4341, CG13375, MARF, CG34357, BT, BLW, GYC88E, COMT, HSC70-1, PHKGAMMA, CG13739, UNC-89, STRN-MLCK, PKCDELTA, ACT88F, CG2017, GYC32E, CG10924, CG9492, PYK, CG17364, MDR65, CG31793, HTL, RGK2, MHC, ACT79B, RGK3, PUG, CG34384, CG11898, CDC2C, PEPC…	504	923	7918	1.0212557395655988	1.0	0.9699890112265076	99.99575552196589
SMART	SM00220:S_TKc	9	1.171875	0.4927470877874466	PHKGAMMA, LK6, DOA, UNC-89, STRN-MLCK, BT, CDC2C, PKD, PKCDELTA	328	112	4824	1.1818379790940767	1.0	0.9545918240268119	99.97335514954685
GOTERM_MF_FAT	GO:0017076~purine nucleotide binding	64	8.333333333333332	0.5121214639184655	CG4562, DOA, DHC93AB, BBX, CG5160, PKD, EF1ALPHA100E, GDH, CG9674, CA-P60A, LTD, PRM, ADE2, VHA68-1, ADE5, CG3835, PGK, FMO-1, EGFR, LK6, RET, SPN-B, CG8500, CG17544, GS2, ARGK, SKAP, CG4341, CG13375, MARF, CG34357, BT, BLW, GYC88E, COMT, HSC70-1, PHKGAMMA, CG13739, UNC-89, STRN-MLCK, ACT88F, PKCDELTA, CG2017, GYC32E, CG10924, CG9492, PYK, CG17364, MDR65, CG31793, HTL, RGK2, MHC, ACT79B, RGK3, PU…	504	989	7918	1.0166433948031521	1.0	0.9718860883612425	99.99768861399457
GOTERM_MF_FAT	GO:0004674~protein serine/threonine kinase activity	14	1.8229166666666667	0.5299045587967318	LK6, DOA, BT, PKD, CG7766, PHKGAMMA, UNC-89, STRN-MLCK, CDC2C, PKCDELTA, CDK5ALPHA, SLS, CG4945, SNF4AGAMMA	504	203	7918	1.083470169677066	1.0	0.9745129351921072	99.99866949871037
SP_PIR_KEYWORDS	phosphotransferase	3	0.390625	0.5865790464000793	EGFR, DOA, PGK	743	34	12980	1.541445649592273	1.0	0.9156861431132817	99.99907111891977
SP_PIR_KEYWORDS	serine/threonine-protein kinase	9	1.171875	0.6159657705247141	PHKGAMMA, LK6, DOA, STRN-MLCK, BT, CDC2C, PKD, PKCDELTA, CG4945	743	148	12980	1.0623476774217016	1.0	0.9275178684303904	99.99964689925932
UP_SEQ_FEATURE	domain:Protein kinase	6	0.78125	0.6170351181613551	EGFR, DOA, GYC32E, CDC2C, PKCDELTA, HTL	188	84	2975	1.1303191489361701	1.0	0.9999998581278838	99.9999605326966
UP_SEQ_FEATURE	binding site:ATP	7	0.9114583333333334	0.6379864762200278	EGFR, DOA, CDC2C, ARGK, PKCDELTA, HTL, PGK	188	103	2975	1.075449287337327	1.0	0.999999891663769	99.99998337103277
GOTERM_MF_FAT	GO:0030554~adenyl nucleotide binding	49	6.380208333333333	0.7288033421063528	CG4562, DOA, DHC93AB, PKD, GDH, CG9674, CA-P60A, PRM, ADE2, ADE5, VHA68-1, PGK, CG3835, LK6, EGFR, FMO-1, RET, SPN-B, CG17544, GS2, ARGK, SKAP, CG4341, CG34357, BT, BLW, COMT, HSC70-1, PHKGAMMA, UNC-89, STRN-MLCK, PKCDELTA, ACT88F, GYC32E, PYK, CG9492, CG31793, MDR65, HTL, ACT79B, MHC, PUG, CG34384, CG11898, CDC2C, DRL-2, CG14535, UNC-104, CG4945	504	812	7918	0.948036398467433	1.0	0.9957533058501911	99.99999962800841
GOTERM_MF_FAT	GO:0005524~ATP binding	45	5.859375	0.7329015428748283	CG4562, DOA, CG34357, BT, DHC93AB, PKD, BLW, COMT, GDH, HSC70-1, PHKGAMMA, UNC-89, STRN-MLCK, CA-P60A, PKCDELTA, ACT88F, PRM, ADE2, ADE5, VHA68-1, PGK, LK6, EGFR, RET, SPN-B, GYC32E, CG9492, PYK, MDR65, CG31793, HTL, MHC, ACT79B, GS2, PUG, CG34384, CG11898, CDC2C, DRL-2, ARGK, SKAP, CG14535, UNC-104, CG4945, CG4341	504	748	7918	0.9451394194041254	1.0	0.9958680034926483	99.99999970340049
INTERPRO	IPR017442:Serine/threonine protein kinase-related	10	1.3020833333333335	0.7371623749751668	PHKGAMMA, LK6, DOA, UNC-89, STRN-MLCK, BT, CDC2C, PKD, PKCDELTA, CG4945	642	168	10196	0.9453345201008754	1.0	0.9999740883340105	99.99999991023682
GOTERM_MF_FAT	GO:0032559~adenyl ribonucleotide binding	45	5.859375	0.7393497083580847	CG4562, DOA, CG34357, BT, DHC93AB, PKD, BLW, COMT, GDH, HSC70-1, PHKGAMMA, UNC-89, STRN-MLCK, CA-P60A, PKCDELTA, ACT88F, PRM, ADE2, ADE5, VHA68-1, PGK, LK6, EGFR, RET, SPN-B, GYC32E, CG9492, PYK, MDR65, CG31793, HTL, MHC, ACT79B, GS2, PUG, CG34384, CG11898, CDC2C, DRL-2, ARGK, SKAP, CG14535, UNC-104, CG4945, CG4341	504	750	7918	0.9426190476190477	1.0	0.9961283097810022	99.99999979379098
UP_SEQ_FEATURE	active site:Proton acceptor	7	0.9114583333333334	0.7413548404168262	EGFR, CHA, DOA, CDC2C, GPDH, PKCDELTA, HTL	188	115	2975	0.9632284921369102	1.0	0.9999999974641277	99.9999999050245
GOTERM_MF_FAT	GO:0000166~nucleotide binding	73	9.505208333333332	0.7415353600416984	CG4562, DOA, ELAV, DHC93AB, BBX, CG5160, PKD, EF1ALPHA100E, GDH, CG9674, CA-P60A, LTD, PRM, ADE2, VHA68-1, ADE5, CG3835, PGK, FMO-1, EGFR, LK6, RET, SPN-B, CG8500, CG17544, CG6287, GS2, ARGK, SKAP, CG4341, CG13375, MARF, CG34357, BT, FNE, BLW, GYC88E, COMT, HSC70-1, PHKGAMMA, CG13739, UNC-89, STRN-MLCK, CG34354, GPDH, ACT88F, PKCDELTA, CG9140, AC3, CG2017, GYC32E, CG10924, CG9492, PYK, CG17364, M…	504	1206	7918	0.9509561978467451	1.0	0.996122468688361	99.99999981806704
GOTERM_MF_FAT	GO:0001883~purine nucleoside binding	49	6.380208333333333	0.7443294072754267	CG4562, DOA, DHC93AB, PKD, GDH, CG9674, CA-P60A, PRM, ADE2, ADE5, VHA68-1, PGK, CG3835, LK6, EGFR, FMO-1, RET, SPN-B, CG17544, GS2, ARGK, SKAP, CG4341, CG34357, BT, BLW, COMT, HSC70-1, PHKGAMMA, UNC-89, STRN-MLCK, PKCDELTA, ACT88F, GYC32E, PYK, CG9492, CG31793, MDR65, HTL, ACT79B, MHC, PUG, CG34384, CG11898, CDC2C, DRL-2, CG14535, UNC-104, CG4945	504	817	7918	0.942234462124303	1.0	0.9961552673915809	99.99999984522543
GOTERM_MF_FAT	GO:0001882~nucleoside binding	49	6.380208333333333	0.7651696787031507	CG4562, DOA, DHC93AB, PKD, GDH, CG9674, CA-P60A, PRM, ADE2, ADE5, VHA68-1, PGK, CG3835, LK6, EGFR, FMO-1, RET, SPN-B, CG17544, GS2, ARGK, SKAP, CG4341, CG34357, BT, BLW, COMT, HSC70-1, PHKGAMMA, UNC-89, STRN-MLCK, PKCDELTA, ACT88F, GYC32E, PYK, CG9492, CG31793, MDR65, HTL, ACT79B, MHC, PUG, CG34384, CG11898, CDC2C, DRL-2, CG14535, UNC-104, CG4945	504	824	7918	0.9342300431499461	1.0	0.9970692083306283	99.99999995630374
INTERPRO	IPR008271:Serine/threonine protein kinase, active site	9	1.171875	0.7726472813541371	PHKGAMMA, LK6, DOA, STRN-MLCK, BT, CDC2C, PKD, PKCDELTA, CG4945	642	156	10196	0.9162473040977713	1.0	0.9999888816244351	99.99999999064285
Annotation Cluster 59	Enrichment Score: 0.8955920204549289
Category	Term	Count	%	PValue	Genes	List Total	Pop Hits	Pop Total	Fold Enrichment	Bonferroni	Benjamini	FDR
INTERPRO	IPR004827:Basic-leucine zipper (bZIP) transcription factor	5	0.6510416666666667	0.05280232959561371	PDP1, VRI, SLBO, OCTBETA2R, KAY	642	23	10196	3.452526073411892	1.0	0.7331315148337575	57.074420358447874
SMART	SM00338:BRLZ	5	0.6510416666666667	0.06600362243349839	PDP1, VRI, SLBO, OCTBETA2R, KAY	328	23	4824	3.197242841993637	0.9999863034412629	0.5774353241243416	56.30699914451185
INTERPRO	IPR011700:Basic leucine zipper	3	0.390625	0.12706365726056523	PDP1, VRI, SLBO	642	10	10196	4.764485981308411	1.0	0.9093518760368193	87.9791387989617
GOTERM_MF_FAT	GO:0046983~protein dimerization activity	11	1.4322916666666665	0.1291869482609739	PDP1, ACE, VRI, HML, GPDH, GYC88E, GLYP, CG13624, SLBO, KAY, MHC	504	105	7918	1.645842781557067	1.0	0.6739847681928761	87.22300369150815
GOTERM_MF_FAT	GO:0046982~protein heterodimerization activity	4	0.5208333333333333	0.5815392769653425	VRI, GYC88E, SLBO, KAY	504	47	7918	1.337048294495103	1.0	0.9809561939874297	99.99976427813844
Annotation Cluster 60	Enrichment Score: 0.8779178271483619
Category	Term	Count	%	PValue	Genes	List Total	Pop Hits	Pop Total	Fold Enrichment	Bonferroni	Benjamini	FDR
KEGG_PATHWAY	dme04080:Neuroactive ligand-receptor interaction	8	1.0416666666666665	0.00816402874385595	MTT, DH44-R1, EPSILONTRY, THETATRY, ALPHATRY, GABA-B-R2, CG30031, NMDAR2	142	35	2054	3.306237424547284	0.4319978345575646	0.24634081612280778	8.11088932316968
UP_SEQ_FEATURE	site:Required for specificity	4	0.5208333333333333	0.01081646016625608	EPSILONTRY, THETATRY, ALPHATRY, CG30031	188	8	2975	7.912234042553191	0.999842279108563	0.6652380007407415	15.38631494283581
UP_SEQ_FEATURE	active site:Charge relay system	7	0.9114583333333334	0.011178966215699956	EST-6, ACE, JON99CI, EPSILONTRY, THETATRY, ALPHATRY, CG30031	188	31	2975	3.5732669869595055	0.9998825791397977	0.6341483410952731	15.861432568521028
UP_SEQ_FEATURE	domain:Peptidase S1	5	0.6510416666666667	0.01192428645899018	JON99CI, EPSILONTRY, THETATRY, ALPHATRY, CG30031	188	15	2975	5.274822695035461	0.9999360072383724	0.6192735185248097	16.830459442976263
GOTERM_CC_FAT	GO:0005615~extracellular space	12	1.5625	0.014101231598385527	CHEB38C, LSP2, IMPL2, EYS, SCA, CG17633, ADGF-D, CHEB38B, EPSILONTRY, THETATRY, ALPHATRY, CG30031	306	82	4786	2.288857006217121	0.9783863803972798	0.10103573013123746	17.03278923821987
UP_SEQ_FEATURE	propeptide:Activation peptide	4	0.5208333333333333	0.027708053037509298	EPSILONTRY, THETATRY, ALPHATRY, CG30031	188	11	2975	5.754352030947776	0.9999999998499159	0.824477249329105	35.05803834560317
INTERPRO	IPR018114:Peptidase S1/S6, chymotrypsin/Hap, active site	19	2.473958333333333	0.055376550440656556	CG11529, CORIN, JON99CI, JON65AI, SPE, EPSILONTRY, CG5909, CG9631, THETATRY, SER7, CG30371, SP212, CG30031, YIP7, CG33462, CG34290, CG31326, CG5390, ALPHATRY	642	191	10196	1.5798470095088972	1.0	0.7409573426970837	58.857496890348756
SP_PIR_KEYWORDS	zymogen	5	0.6510416666666667	0.07293163279726063	JON99CI, EPSILONTRY, THETATRY, ALPHATRY, CG30031	743	28	12980	3.1195923860796	0.9999999982146274	0.3673323099307422	62.9675290438812
SP_PIR_KEYWORDS	Serine protease	12	1.5625	0.14970251167283236	CG11529, JON99CI, CORIN, CG34290, SPE, EPSILONTRY, THETATRY, ALPHATRY, SER7, CG30031, YIP7, RHO	743	135	12980	1.5528637655151787	1.0	0.5435646801779719	88.08391226463999
INTERPRO	IPR001314:Peptidase S1A, chymotrypsin	18	2.34375	0.17021077490343692	CG11529, CORIN, JON99CI, JON65AI, SPE, EPSILONTRY, CG5909, THETATRY, SER7, CG30371, SP212, CG30031, YIP7, CG33462, CG34290, CG31326, CG5390, ALPHATRY	642	210	10196	1.3612817089452605	1.0	0.9393031251584517	94.54579397905717
INTERPRO	IPR001254:Peptidase S1 and S6, chymotrypsin/Hap	20	2.604166666666667	0.2158668137606028	CG11529, CORIN, JON99CI, JON65AI, SPE, CG5909, EPSILONTRY, CG9631, THETATRY, SER7, CG30371, SP212, CG30031, YIP7, CG33462, CG34290, CG31326, CG6067, CG5390, ALPHATRY	642	248	10196	1.2807758014269923	1.0	0.9656378262428416	97.74280866050445
GOTERM_MF_FAT	GO:0004252~serine-type endopeptidase activity	22	2.864583333333333	0.24366345735716888	CG11529, CORIN, JON99CI, JON65AI, SPE, CG5909, EPSILONTRY, CG9631, THETATRY, SER7, CG30371, SP212, CG30031, YIP7, CG3303, CG33462, CG34290, CG31326, CG6067, CG5390, ALPHATRY, RHO	504	280	7918	1.2343820861678003	1.0	0.8531664294958166	98.42971451965974
SMART	SM00020:Tryp_SPc	20	2.604166666666667	0.31897003704814764	CG11529, CORIN, JON99CI, JON65AI, SPE, CG5909, EPSILONTRY, CG9631, THETATRY, SER7, CG30371, SP212, CG30031, YIP7, CG33462, CG34290, CG31326, CG6067, CG5390, ALPHATRY	328	248	4824	1.1860739575137687	1.0	0.8603705985349601	99.05156457154885
PIR_SUPERFAMILY	PIRSF001135:trypsin	6	0.78125	0.35062854258761356	CG11529, JON99CI, EPSILONTRY, THETATRY, ALPHATRY, CG30031	167	61	2596	1.5290075586531853	1.0	1.0	99.49989860801662
GOTERM_MF_FAT	GO:0008236~serine-type peptidase activity	22	2.864583333333333	0.39993192937790095	CG11529, CORIN, JON99CI, JON65AI, SPE, CG5909, EPSILONTRY, CG9631, THETATRY, SER7, CG30371, SP212, CG30031, YIP7, CG3303, CG33462, CG34290, CG31326, CG6067, CG5390, ALPHATRY, RHO	504	308	7918	1.1221655328798186	1.0	0.9410647940265657	99.9497772502504
GOTERM_MF_FAT	GO:0017171~serine hydrolase activity	22	2.864583333333333	0.40646956825974884	CG11529, CORIN, JON99CI, JON65AI, SPE, CG5909, EPSILONTRY, CG9631, THETATRY, SER7, CG30371, SP212, CG30031, YIP7, CG3303, CG33462, CG34290, CG31326, CG6067, CG5390, ALPHATRY, RHO	504	310	7918	1.1149257552483358	1.0	0.943124990524992	99.95732870105346
SP_PIR_KEYWORDS	hydrolase	84	10.9375	0.5673268576145174	CG4467, CG4562, SDA, FAA, CORIN, SPE, CG17633, DHC93AB, CG5909, CG9631, CG4169, CG8539, CG9485, MBS, CG6295, CG31414, CG6067, CA-P60A, CG5390, LTD, CG18067, VHA68-1, CG12091, CG15771, CG3731, CHT4, SPN-B, JON99CI, JON65AI, ADGF-D, CG30371, L(2)06225, CHT9, CG30031, CHT8, EST-6, CG31326, CG9634, ALPHA-EST8, CG14022, CG4096, MARF, CG6225, CG9416, EPSILONTRY, CG31202, THETATRY, SER7, SP212, COMT, HS…	743	1470	12980	0.9982695635454719	1.0	0.9089375822450656	99.99831242452116
SP_PIR_KEYWORDS	Protease	15	1.953125	0.6533521930392538	CG4096, CG11529, JON99CI, CORIN, CG17633, SPE, EPSILONTRY, THETATRY, SER7, CG30031, YIP7, CG34290, ALPHATRY, KAZ1-ORFB, RHO	743	264	12980	0.9925975773889637	1.0	0.9419582226779905	99.99990786918409
GOTERM_MF_FAT	GO:0004175~endopeptidase activity	28	3.6458333333333335	0.6846391576288895	CG4096, CORIN, SPE, CG5909, EPSILONTRY, CG9631, CG4169, THETATRY, SP212, SER7, CG33462, CG34290, CG6067, CG5390, CG14528, CG3731, CG11529, JON99CI, JON65AI, CG30371, CG30031, YIP7, CG3303, CG31326, CG9634, ALPHATRY, CG31619, RHO	504	457	7918	0.9625577437393629	1.0	0.9927594141420893	99.9999964913129
GOTERM_BP_FAT	GO:0006508~proteolysis	40	5.208333333333334	0.7000349192723664	CG4467, CG4096, CG6966, CORIN, SDA, CG9416, CG17633, SPE, EPSILONTRY, CG5909, CG9631, CG8539, THETATRY, CG4169, SER7, SP212, CG33462, CG34290, CG6067, CG5390, CG6154, CG14528, CG5618, UBC-E2H, PHYL, CG3731, CG11529, JON99CI, JON65AI, CBL, CG30371, CG30031, YIP7, CG9634, CG31326, ALPHATRY, ARI-1, CG12374, CG31619, RHO	454	731	7937	0.956628117900167	1.0	0.9963640894680115	99.99999985125454
GOTERM_MF_FAT	GO:0070011~peptidase activity, acting on L-amino acid peptides	36	4.6875	0.7722329066516223	CG4096, CG4467, CORIN, SDA, CG6225, SPE, CG17633, EPSILONTRY, CG5909, CG9631, CG8539, THETATRY, CG4169, SER7, SP212, CG33462, CG34290, CG6067, CG5390, CG6154, CG14528, CG5618, CG3731, CG11529, JON99CI, JON65AI, CG30371, CG30031, YIP7, CG3303, CG9634, CG31326, ALPHATRY, CG12374, CG31619, RHO	504	612	7918	0.9241363211951447	1.0	0.997308688802601	99.9999999722563
GOTERM_MF_FAT	GO:0008233~peptidase activity	38	4.947916666666666	0.7812050783371044	CG4096, CG4467, CORIN, SDA, CG6225, CG9416, CG17633, SPE, EPSILONTRY, CG5909, CG9631, CG8539, THETATRY, CG4169, SER7, SP212, CG33462, CG34290, CG6067, CG5390, CG6154, CG14528, CG5618, CG3731, CG11529, JON99CI, JON65AI, CG30371, CG30031, YIP7, CG3303, CG9634, CG31326, ALPHATRY, CG12374, KAZ1-ORFB, CG31619, RHO	504	648	7918	0.9212840485988633	1.0	0.9976190417115252	99.99999998474006
Annotation Cluster 61	Enrichment Score: 0.874283814218451
Category	Term	Count	%	PValue	Genes	List Total	Pop Hits	Pop Total	Fold Enrichment	Bonferroni	Benjamini	FDR
GOTERM_BP_FAT	GO:0005976~polysaccharide metabolic process	17	2.213541666666667	0.013588592757807012	CHT4, HML, CKD, CG9485, CG31077, OBST-A, CHT9, CG7766, CG7248, CHT8, PHKGAMMA, CG34220, MUC68D, GLYP, PGM, CG14607, CG14125	454	153	7937	1.9424865394028388	0.9999999999327885	0.21453239142499214	20.62299665192302
GOTERM_BP_FAT	GO:0006030~chitin metabolic process	12	1.5625	0.06012210542905468	CHT4, CG34220, MUC68D, HML, CKD, CG31077, OBST-A, CHT9, CG14125, CG7248, CHT8, CG14607	454	114	7937	1.8402504057500582	1.0	0.46839983992114453	64.89090939430376
INTERPRO	IPR002557:Chitin binding protein, peritrophin-A	11	1.4322916666666665	0.06259912554054677	CHT4, CG34220, MUC68D, HML, CKD, CG31077, OBST-A, CG14125, CG7248, CHT8, CG14607	642	92	10196	1.8988893403765403	1.0	0.7754031305805101	63.497343128766126
SMART	SM00494:ChtBD2	11	1.4322916666666665	0.0916141981993546	CHT4, CG34220, MUC68D, HML, CKD, CG31077, OBST-A, CG14125, CG7248, CHT8, CG14607	328	92	4824	1.7584835630965006	0.999999856670577	0.6265168960079883	68.81148736690635
GOTERM_MF_FAT	GO:0008061~chitin binding	11	1.4322916666666665	0.1018929226724303	CHT4, CG34220, MUC68D, HML, CKD, CG31077, OBST-A, CG14125, CG7248, CHT8, CG14607	504	100	7918	1.7281349206349206	1.0	0.6426602085144967	79.77953821740972
GOTERM_BP_FAT	GO:0006022~aminoglycan metabolic process	12	1.5625	0.18705203456719585	CHT4, CG34220, MUC68D, HML, CKD, CG31077, OBST-A, CHT9, CG14125, CG7248, CHT8, CG14607	454	142	7937	1.4773841285599056	1.0	0.7689267398287559	96.96770444132572
GOTERM_MF_FAT	GO:0001871~pattern binding	11	1.4322916666666665	0.2624774424191001	CHT4, CG34220, MUC68D, HML, CKD, CG31077, OBST-A, CG14125, CG7248, CHT8, CG14607	504	124	7918	1.3936571940604197	1.0	0.8652524809474694	98.92041281064206
GOTERM_MF_FAT	GO:0030247~polysaccharide binding	11	1.4322916666666665	0.2624774424191001	CHT4, CG34220, MUC68D, HML, CKD, CG31077, OBST-A, CG14125, CG7248, CHT8, CG14607	504	124	7918	1.3936571940604197	1.0	0.8652524809474694	98.92041281064206
GOTERM_MF_FAT	GO:0016490~structural constituent of peritrophic membrane	3	0.390625	0.43438569883929784	MUC68D, OBST-A, CG7248	504	23	7918	2.0491718426501033	1.0	0.9539545184315174	99.97915855272377
GOTERM_MF_FAT	GO:0030246~carbohydrate binding	12	1.5625	0.6764819235933309	CHT4, CG34220, CG11619, MUC68D, HML, CKD, CG31077, OBST-A, CG14125, CG7248, CHT8, CG14607	504	191	7918	0.9870356519571178	1.0	0.9924409892430858	99.99999487006724
Annotation Cluster 62	Enrichment Score: 0.8737939806726003
Category	Term	Count	%	PValue	Genes	List Total	Pop Hits	Pop Total	Fold Enrichment	Bonferroni	Benjamini	FDR
UP_SEQ_FEATURE	compositionally biased region:Poly-Gly	12	1.5625	0.004142952340202713	RHOGAP100F, APLIP1, BS, GRN, STY, CHN, SOX15, PUM, MEF2, N, VG, GRH	188	71	2975	2.674557986215163	0.9646339976629423	0.6717571129767487	6.178742471961818
GOTERM_BP_FAT	GO:0009996~negative regulation of cell fate specification	3	0.390625	0.23122857735089442	STY, CHN, N	454	16	7937	3.277946035242291	1.0	0.8194504442767356	98.81928265557659
GOTERM_BP_FAT	GO:0010454~negative regulation of cell fate commitment	3	0.390625	0.23122857735089442	STY, CHN, N	454	16	7937	3.277946035242291	1.0	0.8194504442767356	98.81928265557659
GOTERM_BP_FAT	GO:0045596~negative regulation of cell differentiation	7	0.9114583333333334	0.25588234959613165	EGFR, CADN, STY, CHN, N, HS3ST-B, PROS	454	75	7937	1.6316886930983847	1.0	0.8486303117493135	99.31894027950071
GOTERM_BP_FAT	GO:0042659~regulation of cell fate specification	3	0.390625	0.3176153017253488	STY, CHN, N	454	20	7937	2.6223568281938325	1.0	0.9017336771187561	99.84214713654227
GOTERM_BP_FAT	GO:0010453~regulation of cell fate commitment	3	0.390625	0.3176153017253488	STY, CHN, N	454	20	7937	2.6223568281938325	1.0	0.9017336771187561	99.84214713654227
Annotation Cluster 63	Enrichment Score: 0.854295490181784
Category	Term	Count	%	PValue	Genes	List Total	Pop Hits	Pop Total	Fold Enrichment	Bonferroni	Benjamini	FDR
GOTERM_BP_FAT	GO:0030182~neuron differentiation	34	4.427083333333334	0.026561117489937655	MBL, DOA, N, MID, KAY, AMPH, ANK2, SLI, HTH, WRAPPER, CDK5ALPHA, ROBO3, PROS, IF, DLG1, EGFR, PHYL, KLG, SCA, TIG, JEB, NETB, TUP, SALM, SNOO, LIS-1, MICAL, EYS, FUTSCH, CADN, PUM, PTP-ER, BEAT-IIA, RHO	454	409	7937	1.4533028876705836	1.0	0.31042027015098594	36.51965440295126
GOTERM_BP_FAT	GO:0006928~cell motion	26	3.3854166666666665	0.042134071347102384	VN, N, MID, KAY, ETS98B, SLI, CDK5ALPHA, ROBO3, IF, EGFR, CP309, CBL, TIG, JEB, HTL, NETB, SR, SLBO, TUP, MHC, SALM, MICAL, CADN, DOR, PUM, BEAT-IIA	454	305	7937	1.4903011482631618	1.0	0.3901927934026499	51.64899047662276
GOTERM_BP_FAT	GO:0032989~cellular component morphogenesis	40	5.208333333333334	0.04464413574114261	CAUP, MARF, MOB2, CCT1, N, MID, KAY, MF, FT, ANK2, SLI, WRAPPER, ACT88F, ROBO3, CDK5ALPHA, PROS, PRM, SLS, KAP3, IF, DLG1, EGFR, SCA, SCGDELTA, CBL, UP, TIG, STY, JEB, NETB, MHC, TUP, LIS-1, MICAL, FUTSCH, CADN, PUM, BEAT-IIA, FLN, RHO	454	518	7937	1.3499906451448302	1.0	0.40622963704637904	53.74392273517117
GOTERM_BP_FAT	GO:0007409~axonogenesis	18	2.34375	0.05961115784300748	TIG, N, JEB, NETB, MID, TUP, MICAL, ANK2, FUTSCH, SLI, CADN, WRAPPER, BEAT-IIA, ROBO3, CDK5ALPHA, PROS, IF, RHO	454	198	7937	1.5893071686023228	1.0	0.4674485356510162	64.56731741761365
GOTERM_BP_FAT	GO:0007411~axon guidance	13	1.6927083333333333	0.08744241350534436	TIG, N, NETB, MID, JEB, TUP, MICAL, SLI, CADN, BEAT-IIA, ROBO3, CDK5ALPHA, IF	454	136	7937	1.671109743456854	1.0	0.5731769921608001	78.66194699006009
GOTERM_BP_FAT	GO:0030030~cell projection organization	27	3.515625	0.14046976910499742	VN, N, MBS, MID, VRI, FT, ANK2, SLI, WRAPPER, CDK5ALPHA, ROBO3, PROS, KAP3, IF, EGFR, TIG, JEB, NETB, TUP, LIS-1, MICAL, FUTSCH, CADN, PUM, BEAT-IIA, CG32082, RHO	454	365	7937	1.2932170659586022	1.0	0.6920839911725059	92.23280450251723
GOTERM_BP_FAT	GO:0008038~neuron recognition	6	0.78125	0.145581097659366	CADN, SLI, ROBO3, BEAT-IIA, NETB, IF	454	49	7937	2.1406994515868023	1.0	0.6995514929564639	92.97676327961646
GOTERM_BP_FAT	GO:0008037~cell recognition	6	0.78125	0.15469617114212586	CADN, SLI, ROBO3, BEAT-IIA, NETB, IF	454	50	7937	2.097885462555066	1.0	0.7153250599237481	94.13989319728331
GOTERM_BP_FAT	GO:0000902~cell morphogenesis	31	4.036458333333334	0.1809303991893824	CAUP, MOB2, CCT1, N, MID, KAY, FT, ANK2, SLI, WRAPPER, CDK5ALPHA, ROBO3, PROS, KAP3, IF, DLG1, EGFR, SCA, CBL, TIG, STY, JEB, NETB, TUP, LIS-1, MICAL, FUTSCH, CADN, PUM, BEAT-IIA, RHO	454	442	7937	1.2261396934239641	1.0	0.7620462613429725	96.55831796362764
GOTERM_BP_FAT	GO:0048666~neuron development	25	3.2552083333333335	0.18751757802694752	DOA, N, MID, AMPH, ANK2, SLI, WRAPPER, CDK5ALPHA, ROBO3, PROS, IF, PHYL, TIG, JEB, NETB, TUP, SNOO, LIS-1, EYS, MICAL, FUTSCH, CADN, PUM, BEAT-IIA, RHO	454	347	7937	1.2595373814571722	1.0	0.7684657084332656	96.99688494775428
GOTERM_BP_FAT	GO:0048812~neuron projection morphogenesis	20	2.604166666666667	0.27652482794488353	TIG, N, JEB, NETB, MID, TUP, LIS-1, MICAL, ANK2, FUTSCH, SLI, CADN, PUM, WRAPPER, BEAT-IIA, ROBO3, CDK5ALPHA, PROS, IF, RHO	454	286	7937	1.2225439758479406	1.0	0.8706010239431713	99.5764215274352
GOTERM_BP_FAT	GO:0000904~cell morphogenesis involved in differentiation	21	2.734375	0.27874293038515946	TIG, N, JEB, NETB, MID, TUP, LIS-1, FT, MICAL, ANK2, FUTSCH, SLI, CADN, PUM, WRAPPER, BEAT-IIA, ROBO3, CDK5ALPHA, PROS, IF, RHO	454	303	7937	1.2116500196275133	1.0	0.8721201001625294	99.59781832557346
GOTERM_BP_FAT	GO:0031175~neuron projection development	20	2.604166666666667	0.2810714315937304	TIG, N, JEB, NETB, MID, TUP, LIS-1, MICAL, ANK2, FUTSCH, SLI, CADN, PUM, WRAPPER, BEAT-IIA, ROBO3, CDK5ALPHA, PROS, IF, RHO	454	287	7937	1.2182842407404566	1.0	0.8737395415244407	99.619183613827
GOTERM_BP_FAT	GO:0048667~cell morphogenesis involved in neuron differentiation	20	2.604166666666667	0.28798992433925263	TIG, N, JEB, NETB, MID, TUP, LIS-1, MICAL, ANK2, FUTSCH, SLI, CADN, PUM, WRAPPER, BEAT-IIA, ROBO3, CDK5ALPHA, PROS, IF, RHO	454	288	7937	1.2140540871267744	1.0	0.8783851838000374	99.67653876044872
GOTERM_BP_FAT	GO:0032990~cell part morphogenesis	22	2.864583333333333	0.335426720936173	MARF, TIG, N, JEB, NETB, MID, TUP, LIS-1, MICAL, ANK2, FUTSCH, SLI, CADN, PUM, WRAPPER, BEAT-IIA, ROBO3, CDK5ALPHA, PROS, KAP3, IF, RHO	454	331	7937	1.1619708000053237	1.0	0.9133558651109847	99.8989931650733
GOTERM_BP_FAT	GO:0048858~cell projection morphogenesis	21	2.734375	0.36654531844874283	TIG, N, JEB, NETB, MID, TUP, LIS-1, MICAL, ANK2, FUTSCH, SLI, CADN, PUM, WRAPPER, BEAT-IIA, ROBO3, CDK5ALPHA, PROS, KAP3, IF, RHO	454	320	7937	1.1472811123348017	1.0	0.9286875077812261	99.9550463238545
Annotation Cluster 64	Enrichment Score: 0.8172288357923547
Category	Term	Count	%	PValue	Genes	List Total	Pop Hits	Pop Total	Fold Enrichment	Bonferroni	Benjamini	FDR
INTERPRO	IPR001715:Calponin-like actin-binding	5	0.6510416666666667	0.13872417238374601	MICAL, MP20, CG5023, CG34417, ACTN	642	32	10196	2.4815031152647977	1.0	0.9172369335026398	90.25264553060694
GOTERM_MF_FAT	GO:0003779~actin binding	12	1.5625	0.1515014588997614	ZASP52, CG5984, MICAL, MP20, TM2, CG5023, FHOS, CG34417, SLS, ACTN, TMOD, MHC	504	122	7918	1.5452771272443402	1.0	0.722474809553252	91.31561476438767
SMART	SM00033:CH	5	0.6510416666666667	0.16816845535031144	MICAL, MP20, CG5023, CG34417, ACTN	328	32	4824	2.2980182926829267	0.9999999999999232	0.7465454177224217	89.2757859835857
Annotation Cluster 65	Enrichment Score: 0.8166799196389491
Category	Term	Count	%	PValue	Genes	List Total	Pop Hits	Pop Total	Fold Enrichment	Bonferroni	Benjamini	FDR
UP_SEQ_FEATURE	repeat:ANK 6	3	0.390625	0.06694548391795474	CG6966, TRPA1, N	188	7	2975	6.781914893617022	1.0	0.9385166496998649	65.50997124393515
UP_SEQ_FEATURE	repeat:ANK 7	3	0.390625	0.06694548391795474	CG6966, TRPA1, N	188	7	2975	6.781914893617022	1.0	0.9385166496998649	65.50997124393515
UP_SEQ_FEATURE	repeat:ANK 5	3	0.390625	0.10570439137460293	CG6966, TRPA1, N	188	9	2975	5.274822695035461	1.0	0.9764172108362794	82.02687929860066
UP_SEQ_FEATURE	repeat:ANK 4	3	0.390625	0.12685291841337165	CG6966, TRPA1, N	188	10	2975	4.747340425531914	1.0	0.982480087125945	87.5563049124714
UP_SEQ_FEATURE	repeat:ANK 3	3	0.390625	0.19484859023346252	CG6966, TRPA1, N	188	13	2975	3.6518003273322424	1.0	0.9964037265423248	96.4187510395304
UP_SEQ_FEATURE	repeat:ANK 1	3	0.390625	0.2901631062521998	CG6966, TRPA1, N	188	17	2975	2.7925531914893615	1.0	0.9991532402881772	99.48309762075947
UP_SEQ_FEATURE	repeat:ANK 2	3	0.390625	0.2901631062521998	CG6966, TRPA1, N	188	17	2975	2.7925531914893615	1.0	0.9991532402881772	99.48309762075947
SP_PIR_KEYWORDS	ank repeat	7	0.9114583333333334	0.29699075318139395	NOMPC, CG6966, ANK2, TRPA1, MBS, N, CG42534	743	79	12980	1.5479496396749408	1.0	0.7379090999865914	99.01715697142556
Annotation Cluster 66	Enrichment Score: 0.8075715440596432
Category	Term	Count	%	PValue	Genes	List Total	Pop Hits	Pop Total	Fold Enrichment	Bonferroni	Benjamini	FDR
UP_SEQ_FEATURE	compositionally biased region:Gly-rich	11	1.4322916666666665	0.05338231048309326	MOB2, RDL, STY, CHN, PUM, MLP60A, RAB3-GEF, MEF2, FTZ-F1, MLP84B, RN	188	90	2975	1.9341016548463357	1.0	0.9021510668731955	56.94930762995662
GOTERM_BP_FAT	GO:0016202~regulation of striated muscle tissue development	4	0.5208333333333333	0.2434729494512399	FUTSCH, PUM, MLP60A, MEF2	454	30	7937	2.3309838472834072	1.0	0.8340018300328258	99.09959314169511
GOTERM_BP_FAT	GO:0048634~regulation of muscle development	4	0.5208333333333333	0.29069481402252445	FUTSCH, PUM, MLP60A, MEF2	454	33	7937	2.119076224803097	1.0	0.8793882366954255	99.6966682130511
Annotation Cluster 67	Enrichment Score: 0.8030397963358148
Category	Term	Count	%	PValue	Genes	List Total	Pop Hits	Pop Total	Fold Enrichment	Bonferroni	Benjamini	FDR
GOTERM_BP_FAT	GO:0018130~heterocycle biosynthetic process	9	1.171875	0.02176718370025193	ALAS, DDC, PUG, HN, DOR, CG7470, L(3)02640, CG5037, LTD	454	61	7937	2.579367371993934	1.0	0.27936747320557376	31.03075228582439
GOTERM_BP_FAT	GO:0042440~pigment metabolic process	9	1.171875	0.03321816465365263	ALAS, NINAB, HN, DOR, HML, CG5037, LTD, SR, ADE5	454	66	7937	2.383960752903484	1.0	0.3484565014582517	43.4632975256117
GOTERM_BP_FAT	GO:0046148~pigment biosynthetic process	7	0.9114583333333334	0.0981440797055653	ALAS, NINAB, HN, DOR, CG5037, LTD, ADE5	454	56	7937	2.185297356828194	1.0	0.5925015282503374	82.51476226874792
GOTERM_BP_FAT	GO:0019748~secondary metabolic process	7	0.9114583333333334	0.22717379224108092	EST-6, NINAB, DOR, HML, LTD, GDH, CYP313A1	454	72	7937	1.699675721977484	1.0	0.8191371907210095	98.70963554714102
GOTERM_BP_FAT	GO:0048066~pigmentation during development	6	0.78125	0.2676728483459081	NINAB, DDC, HN, DOR, B, LTD	454	61	7937	1.7195782479959558	1.0	0.8622976857858664	99.4798952450866
GOTERM_BP_FAT	GO:0043473~pigmentation	6	0.78125	0.30130374222014955	NINAB, DDC, HN, DOR, B, LTD	454	64	7937	1.6389730176211454	1.0	0.8874558240387835	99.76480033162903
GOTERM_BP_FAT	GO:0006726~eye pigment biosynthetic process	4	0.5208333333333333	0.3225412566506844	NINAB, HN, DOR, LTD	454	35	7937	1.997986154814349	1.0	0.9051732439712349	99.86031888236391
GOTERM_BP_FAT	GO:0042441~eye pigment metabolic process	4	0.5208333333333333	0.3384836925246898	NINAB, HN, DOR, LTD	454	36	7937	1.9424865394028392	1.0	0.9142541129367234	99.9065563833088
GOTERM_BP_FAT	GO:0048069~eye pigmentation	4	0.5208333333333333	0.41735897055912896	NINAB, HN, DOR, LTD	454	41	7937	1.7055979370366392	1.0	0.9493699381149951	99.98904174772721
Annotation Cluster 68	Enrichment Score: 0.7697372338800772
Category	Term	Count	%	PValue	Genes	List Total	Pop Hits	Pop Total	Fold Enrichment	Bonferroni	Benjamini	FDR
GOTERM_MF_FAT	GO:0003700~transcription factor activity	39	5.078125	0.004941809784111267	PDP1, LMPT, CAUP, ETS65A, BS, EIP75B, VND, BBX, RN, UNPG, MID, HR46, KAY, VRI, LMD, ETS98B, HTH, SOX15, CHN, FTZ-F1, HGTX, PROS, DANR, ANTP, HAND, SLP1, GEM, FRU, CG13624, CG11835, JIM, ETS96B, OCTBETA2R, SLBO, TUP, GCE, MAMO, GRN, MEF2	504	389	7918	1.575070388052393	0.9563244352224882	0.15192627752512666	7.103843054090586
GOTERM_MF_FAT	GO:0043565~sequence-specific DNA binding	24	3.125	0.0199774068606862	PDP1, CAUP, ETS65A, EIP75B, BS, VND, SLP1, CG13624, UNPG, SLBO, HR46, ETS96B, OCTBETA2R, TUP, KAY, VRI, ETS98B, GRN, HTH, CHN, FTZ-F1, MEF2, HGTX, ANTP	504	230	7918	1.6393374741200826	0.9999971079383116	0.3127822950861746	25.92981376726057
SP_PIR_KEYWORDS	dna-binding	35	4.557291666666666	0.022945359471189853	PDP1, CAUP, ETS65A, HMGZ, BS, EIP75B, NOC, VND, UNPG, MID, HR46, KAY, VG, GRH, VRI, ETS98B, HTH, SOX15, CHN, GOL, FTZ-F1, HGTX, PROS, DANR, ANTP, KN, SLP1, FRU, ETS96B, SLBO, TUP, SALM, GCE, GRN, MEF2	743	417	12980	1.4662832318263825	0.9979183171309717	0.17064620665123298	26.250557250719474
GOTERM_MF_FAT	GO:0030528~transcription regulator activity	54	7.03125	0.06865663950210572	PDP1, ETS65A, NOC, BBX, RN, UNPG, HR46, VG, KAY, VDUP1, HTH, SOX15, GOL, HGTX, PROS, CG12119, CG11160, HAND, CG9642, FRU, GEM, CG13624, JIM, CG11835, OCTBETA2R, TUP, CG7759, MAMO, GRN, CG18136, LMPT, CAUP, BS, EIP75B, VND, N, MID, GRH, VRI, LMD, ETS98B, MTTF, CHN, FTZ-F1, DANR, ANTP, KN, SLP1, SR, SLBO, ETS96B, SALM, GCE, MEF2	504	682	7918	1.2439254294093003	1.0	0.5650187677291654	65.2838160874606
SP_PIR_KEYWORDS	developmental protein	40	5.208333333333334	0.07818256750399545	CAUP, IMPL2, MBL, DOA, BS, EIP75B, NOC, VN, VND, MLP60A, N, VG, HTH, SLI, MLP84B, GOL, PROS, DANR, EAG, ANTP, DLG1, EGFR, SCA, KN, SLP1, STY, SWA, SOG, FRU, HTL, HIG, SALM, APLIP1, LIS-1, FUTSCH, PUM, L(2)EFL, MEF2, CHRB, RHO	743	540	12980	1.2940531379293156	0.9999999996059531	0.381966274256887	65.62652799254487
SP_PIR_KEYWORDS	DNA binding	12	1.5625	0.09344082638353352	HMGZ, EIP75B, GRN, SLP1, VND, SOX15, GOL, PROS, HR46, SLBO, ANTP, KAY	743	123	12980	1.704362669467879	0.9999999999953508	0.42604165100978053	72.38554326152973
SP_PIR_KEYWORDS	transcription regulation	26	3.3854166666666665	0.28786997963216154	CAUP, EIP75B, BS, VND, N, RN, UNPG, HR46, KAY, VG, GRH, CHN, SOX15, FTZ-F1, GOL, DANR, PROS, ANTP, KN, SLP1, FRU, SLBO, SALM, GCE, GRN, MEF2	743	387	12980	1.1736761018428674	1.0	0.7349995260375287	98.83608761079728
GOTERM_MF_FAT	GO:0003704~specific RNA polymerase II transcription factor activity	7	0.9114583333333334	0.3641585211095989	SALM, CAUP, EIP75B, KN, KAY, TUP, GRH	504	77	7918	1.428210678210678	1.0	0.9293313758395977	99.88115990929145
GOTERM_BP_FAT	GO:0006355~regulation of transcription, DNA-dependent	38	4.947916666666666	0.3798384942461397	TARA, PDP1, CAUP, ETS65A, BS, EIP75B, NOC, VND, BBX, N, UNPG, MID, HR46, GRH, KAY, VRI, LMD, ETS98B, HTH, CHN, GOL, FTZ-F1, HGTX, PROS, ANTP, EAG, KN, SLP1, CG13624, CG11835, ETS96B, OCTBETA2R, SLBO, TUP, GCE, GRN, PUM, MEF2	454	612	7937	1.0855071837839394	1.0	0.9351464327000608	99.96857474105883
GOTERM_BP_FAT	GO:0006350~transcription	29	3.7760416666666665	0.384947660318758	PDP1, CAUP, EIP75B, BS, VND, N, RN, UNPG, HR46, KAY, VG, GRH, VRI, MTTF, MTERF3, SOX15, CHN, FTZ-F1, GOL, DANR, PROS, KN, SLP1, FRU, SLBO, SALM, GCE, GRN, MEF2	454	459	7937	1.1045511694643593	1.0	0.9352497148953492	99.97267060167354
SP_PIR_KEYWORDS	Transcription	25	3.2552083333333335	0.395703170010272	CAUP, EIP75B, BS, VND, N, RN, UNPG, HR46, KAY, VG, GRH, CHN, SOX15, FTZ-F1, GOL, DANR, PROS, KN, SLP1, FRU, SLBO, SALM, GCE, GRN, MEF2	743	393	12980	1.1113051757026566	1.0	0.8165784195488532	99.86494456228885
GOTERM_BP_FAT	GO:0045449~regulation of transcription	48	6.25	0.4343100662324159	PDP1, TARA, CAUP, ETS65A, BS, EIP75B, NOC, VND, BBX, N, RN, UNPG, MID, HR46, GRH, VG, KAY, VRI, LMD, ETS98B, HTH, SOX15, CHN, GOL, FTZ-F1, HGTX, PROS, DANR, ANTP, EAG, HAND, KN, SLP1, GEM, FRU, CG13624, CG11835, ETS96B, OCTBETA2R, SLBO, SR, TUP, SALM, GCE, GRN, PUM, MEF2, CG8216	454	799	7937	1.0502555507159281	1.0	0.9547848978613914	99.99334293069194
GOTERM_BP_FAT	GO:0051252~regulation of RNA metabolic process	40	5.208333333333334	0.5052981842538878	TARA, PDP1, CAUP, ETS65A, DOA, BS, EIP75B, NOC, VND, BBX, N, UNPG, MID, HR46, GRH, KAY, VRI, LMD, ETS98B, HTH, CHN, GOL, FTZ-F1, HGTX, PROS, ANTP, EAG, MUB, KN, SLP1, CG13624, CG11835, ETS96B, OCTBETA2R, SLBO, TUP, GCE, GRN, PUM, MEF2	454	678	7937	1.0314087819838085	1.0	0.9743273106123612	99.99930781780884
GOTERM_MF_FAT	GO:0003702~RNA polymerase II transcription factor activity	17	2.213541666666667	0.5715997803288233	CAUP, EIP75B, BS, NOC, KN, SLP1, FRU, UNPG, SR, GRH, TUP, KAY, SALM, VRI, GRN, CHN, MEF2	504	257	7918	1.039203878698042	1.0	0.9810978538297984	99.99966577222811
GOTERM_MF_FAT	GO:0003677~DNA binding	52	6.770833333333333	0.6252811985340917	PDP1, ETS65A, HMGZ, MBL, NOC, BBX, RN, UNPG, HR46, VG, KAY, HTH, SOX15, GOL, HGTX, PROS, SPN-B, HAND, FRU, GEM, CG13624, JIM, CG11835, OCTBETA2R, TUP, MAMO, GRN, LMPT, CAUP, BS, EIP75B, VND, MID, GRH, VRI, LMD, ETS98B, CG16779, MTTF, CHN, FTZ-F1, DANR, ANTP, KN, SLP1, ETS96B, SLBO, SALM, GCE, MEF2, CG8216, XRP1	504	830	7918	0.9842608529355517	1.0	0.9869395811377022	99.99995437619195
SP_PIR_KEYWORDS	nucleus	43	5.598958333333334	0.8940936519210583	PDP1, CAUP, ETS65A, MBL, HMGZ, DOA, MOB2, BS, EIP75B, VND, MLP60A, N, RN, UNPG, MID, HR46, GRH, KAY, VG, VRI, ETS98B, HTH, SOX15, CHN, MLP84B, FTZ-F1, HGTX, PROS, SLS, DANR, ANTP, PHYL, KN, SLP1, SWA, FRU, ETS96B, SLBO, TUP, SALM, GCE, GRN, MEF2	743	869	12980	0.8644394091691228	1.0	0.9953939719636629	99.99999999998381
Annotation Cluster 69	Enrichment Score: 0.7651911026732896
Category	Term	Count	%	PValue	Genes	List Total	Pop Hits	Pop Total	Fold Enrichment	Bonferroni	Benjamini	FDR
UP_SEQ_FEATURE	repeat:TPR 2	4	0.5208333333333333	0.09941338708166142	CG6966, CG14105, SLS, CG4341	188	18	2975	3.516548463356974	1.0	0.9743910340084699	79.98326592490076
UP_SEQ_FEATURE	repeat:TPR 1	4	0.5208333333333333	0.09941338708166142	CG6966, CG14105, SLS, CG4341	188	18	2975	3.516548463356974	1.0	0.9743910340084699	79.98326592490076
UP_SEQ_FEATURE	repeat:TPR 3	3	0.390625	0.2184535263220337	CG14105, SLS, CG4341	188	14	2975	3.390957446808511	1.0	0.9979716430420025	97.73270792589402
SP_PIR_KEYWORDS	tpr repeat	4	0.5208333333333333	0.4027047833551783	CG6966, CG14105, SLS, CG4341	743	40	12980	1.746971736204576	1.0	0.8120773748913093	99.88409028368069
Annotation Cluster 70	Enrichment Score: 0.7411054720272561
Category	Term	Count	%	PValue	Genes	List Total	Pop Hits	Pop Total	Fold Enrichment	Bonferroni	Benjamini	FDR
SP_PIR_KEYWORDS	iron	18	2.34375	0.02493734405099789	ND23, COVA, CYP309A1, HN, CANA1, GYC88E, CYP28A5, CYP313B1, CYP305A1, CYP313A1, RFESP, CG10219, CYP6G1, CYP6G2, ND75, CYP28D1, HGO, CYT-B5-R	743	177	12980	1.7765814266487214	0.9987903735002365	0.17927884828799667	28.19872166061814
SP_PIR_KEYWORDS	heme	12	1.5625	0.052345962529145175	CG10219, COVA, CYP6G1, CYP309A1, CYP6G2, CYP28D1, GYC88E, CYP28A5, CYP313B1, CYP305A1, CYP313A1, CYT-B5-R	743	111	12980	1.8886180931941363	0.9999993850335976	0.30060699443467276	50.603085688833374
PIR_SUPERFAMILY	PIRSF000051:cytochrome P450 CYP3A5	6	0.78125	0.08349688690343249	CYP6G1, CYP309A1, CYP6G2, CYP28D1, CYP28A5, CYP313A1	167	37	2596	2.5207962453471433	0.9999997834420022	0.9999997834420022	65.69666416243632
GOTERM_MF_FAT	GO:0009055~electron carrier activity	19	2.473958333333333	0.09065447921006073	ND23, CYP309A1, CG17544, CG3214, CYP28A5, CYP313B1, CYP305A1, CYP313A1, RFESP, CYP6G1, CG9674, CYP6G2, MICAL, CG8993, SDHC, ND75, CYP28D1, CG7834, CYT-B5-R	504	202	7918	1.4777031274556027	1.0	0.6324824499007109	75.67100999696872
GOTERM_MF_FAT	GO:0005506~iron ion binding	23	2.994791666666667	0.10106462023326634	ND23, COVA, CYP309A1, EIP75B, HN, CANA1, CG10211, GYC88E, CYP28A5, CYP313B1, CYP305A1, CYP313A1, RFESP, CG10219, CYP6G1, CG9674, CYP6G2, ND75, CYP28D1, CG6910, CG5873, HGO, CYT-B5-R	504	260	7918	1.3897588522588522	1.0	0.6451062196860202	79.5003690336211
SP_PIR_KEYWORDS	Monooxygenase	10	1.3020833333333335	0.10738920047209835	FMO-1, CYP6G1, CYP309A1, CYP6G2, HN, CYP28D1, CYP28A5, CYP313B1, CYP305A1, CYP313A1	743	98	12980	1.7826242206169145	0.9999999999999248	0.4535850556058689	77.46789336874247
GOTERM_MF_FAT	GO:0020037~heme binding	14	1.8229166666666667	0.10748591329212759	CYP309A1, EIP75B, CG10211, GYC88E, CYP28A5, CYP313B1, CYP305A1, CYP313A1, CG10219, CYP6G1, CYP6G2, CYP28D1, CG5873, CYT-B5-R	504	140	7918	1.571031746031746	1.0	0.6418007132573402	81.57376265353999
GOTERM_MF_FAT	GO:0046906~tetrapyrrole binding	14	1.8229166666666667	0.10748591329212759	CYP309A1, EIP75B, CG10211, GYC88E, CYP28A5, CYP313B1, CYP305A1, CYP313A1, CG10219, CYP6G1, CYP6G2, CYP28D1, CG5873, CYT-B5-R	504	140	7918	1.571031746031746	1.0	0.6418007132573402	81.57376265353999
GOTERM_CC_FAT	GO:0005792~microsome	10	1.3020833333333335	0.11168580953240963	FMO-1, CYP6G1, CYP309A1, CYP6G2, CYP28D1, CYP28A5, LEVY, CYP313B1, CYP305A1, CYP313A1	306	89	4786	1.7573621208783141	0.999999999999987	0.43504021495969514	78.92604297329649
GOTERM_CC_FAT	GO:0042598~vesicular fraction	10	1.3020833333333335	0.11168580953240963	FMO-1, CYP6G1, CYP309A1, CYP6G2, CYP28D1, CYP28A5, LEVY, CYP313B1, CYP305A1, CYP313A1	306	89	4786	1.7573621208783141	0.999999999999987	0.43504021495969514	78.92604297329649
GOTERM_CC_FAT	GO:0005624~membrane fraction	11	1.4322916666666665	0.13610229585892508	FMO-1, CYP6G1, CYP309A1, CYP6G2, 18W, CYP28D1, CYP28A5, LEVY, CYP313B1, CYP305A1, CYP313A1	306	106	4786	1.6230731286225182	1.0	0.4880419867385647	85.39178216458929
SP_PIR_KEYWORDS	microsome	8	1.0416666666666665	0.1572755999251601	CYP6G1, CYP309A1, CYP6G2, CYP28D1, CYP28A5, CYP313B1, CYP305A1, CYP313A1	743	78	12980	1.7917658832867447	1.0	0.5563847669203421	89.40338355229999
GOTERM_CC_FAT	GO:0005626~insoluble fraction	11	1.4322916666666665	0.16130714488640055	FMO-1, CYP6G1, CYP309A1, CYP6G2, 18W, CYP28D1, CYP28A5, LEVY, CYP313B1, CYP305A1, CYP313A1	306	110	4786	1.5640522875816991	1.0	0.5409615197678211	90.10261962011238
GOTERM_CC_FAT	GO:0000267~cell fraction	11	1.4322916666666665	0.1816122003631816	FMO-1, CYP6G1, CYP309A1, CYP6G2, 18W, CYP28D1, CYP28A5, LEVY, CYP313B1, CYP305A1, CYP313A1	306	113	4786	1.522528775522008	1.0	0.5763884721307359	92.8290935827337
UP_SEQ_FEATURE	metal ion-binding site:Iron (heme axial ligand)	9	1.171875	0.2538771547571136	CYP6G1, CYP309A1, CYP6G2, CYP28D1, CYP28A5, CYP313B1, CYP305A1, CYP313A1, CYT-B5-R	188	96	2975	1.4835438829787235	1.0	0.9982909079459357	98.88817606261439
COG_ONTOLOGY	Secondary metabolites biosynthesis, transport, and catabolism	8	1.0416666666666665	0.2624133328330906	CYP6G1, CYP309A1, CYP6G2, CYP28D1, CYP28A5, CYP313B1, CYP305A1, CYP313A1	72	91	1237	1.5103785103785101	0.9977287698032695	0.7040269071961247	90.13865983685858
INTERPRO	IPR017973:Cytochrome P450, C-terminal region	8	1.0416666666666665	0.285725820708287	CYP6G1, CYP309A1, CYP6G2, CYP28D1, CYP28A5, CYP313B1, CYP305A1, CYP313A1	642	85	10196	1.494740700018325	1.0	0.9860194053569347	99.47301618381869
INTERPRO	IPR001128:Cytochrome P450	8	1.0416666666666665	0.29580718584660576	CYP6G1, CYP309A1, CYP6G2, CYP28D1, CYP28A5, CYP313B1, CYP305A1, CYP313A1	642	86	10196	1.4773599942041586	1.0	0.9860188728416278	99.57776291821017
INTERPRO	IPR017972:Cytochrome P450, conserved site	8	1.0416666666666665	0.34719581334338023	CYP6G1, CYP309A1, CYP6G2, CYP28D1, CYP28A5, CYP313B1, CYP305A1, CYP313A1	642	91	10196	1.396186368148985	1.0	0.9912954577707807	99.87042536107006
GOTERM_CC_FAT	GO:0019898~extrinsic to membrane	12	1.5625	0.39234389309354467	CYP6G1, CYP309A1, CYP6G2, KLG, CYP28D1, CG5022, CG1657, WRAPPER, CYP28A5, CYP313B1, CYP305A1, CYP313A1	306	154	4786	1.218742042271454	1.0	0.8217114777200579	99.85694540407431
INTERPRO	IPR002401:Cytochrome P450, E-class, group I	6	0.78125	0.5366438779412367	CYP6G1, CYP309A1, CYP28D1, CYP313B1, CYP305A1, CYP313A1	642	77	10196	1.2375288263138728	1.0	0.9990890633402784	99.99938097101904
SP_PIR_KEYWORDS	endoplasmic reticulum	9	1.171875	0.5847289381310725	CYP6G1, CYP309A1, CYP6G2, CYP28D1, CA-P60A, CYP28A5, CYP313B1, CYP305A1, CYP313A1	743	144	12980	1.09185733512786	1.0	0.9168313163861738	99.99901508736596
KEGG_PATHWAY	dme00903:Limonene and pinene degradation	6	0.78125	0.7167510861329032	CYP6G1, CYP6G2, CYP28D1, CYP28A5, CYP313B1, CYP313A1	142	86	2054	1.0091713069112347	1.0	0.9450475597917293	99.99977761444562
GOTERM_CC_FAT	GO:0005783~endoplasmic reticulum	12	1.5625	0.9778522141156422	CYP6G1, CYP309A1, CYP6G2, DOA, CYP28D1, CA-P60A, CYP28A5, ASPH, CYP313B1, RHO, CYP305A1, CYP313A1	306	284	4786	0.6608671637669152	1.0	0.9999752133173664	100.0
Annotation Cluster 71	Enrichment Score: 0.7305589151973152
Category	Term	Count	%	PValue	Genes	List Total	Pop Hits	Pop Total	Fold Enrichment	Bonferroni	Benjamini	FDR
INTERPRO	IPR000418:Ets	3	0.390625	0.08584011500025965	ETS65A, ETS98B, ETS96B	642	8	10196	5.955607476635514	1.0	0.8342028654029304	75.31990324347238
SMART	SM00413:ETS	3	0.390625	0.0977641625607844	ETS65A, ETS98B, ETS96B	328	8	4824	5.515243902439024	0.9999999529573186	0.6293447792298759	71.27762367668052
INTERPRO	IPR011991:Winged helix repressor DNA-binding	5	0.6510416666666667	0.7663960877669849	ETS65A, ETS98B, CG17386, SLP1, ETS96B	642	82	10196	0.9683914596155309	1.0	0.9999875596501974	99.99999998571799
Annotation Cluster 72	Enrichment Score: 0.7262913094067712
Category	Term	Count	%	PValue	Genes	List Total	Pop Hits	Pop Total	Fold Enrichment	Bonferroni	Benjamini	FDR
SP_PIR_KEYWORDS	metal-binding	63	8.203125	0.007585251941004204	SYT1, MBL, HN, NOC, CG17633, CG32121, MLP60A, PKD, RN, CYP313B1, HR46, CG3940, CA-P60A, CYP28D1, MLP84B, GOL, CG6767, PGM, COVA, CYP309A1, FRU, CYP28A5, TUP, CYP313A1, CG10219, RFESP, MAMO, MICAL, DOR, GRN, ND75, CYT-B5-R, CG18136, LMPT, ND23, BX, EIP75B, MOB2, CG10737, CG8910, CG31140, GYC88E, COMT, CYP305A1, CYP6G1, RIM, CYP6G2, CHN, PKCDELTA, CG13928, FTZ-F1, ZASP52, PDE6, CANA1, KN, CBL, PYK,…	743	796	12980	1.3826535098101544	0.8680547517504534	0.09630956050562878	9.505415937968431
GOTERM_MF_FAT	GO:0043167~ion binding	126	16.40625	0.09511134158737672	CG4467, SYT1, LOX2, CG11638, CG17633, NOC, CG1090, MLP60A, CG8539, CG32121, CG4169, CG9485, CG9674, MP20, FRQ1, FRQ2, GOL, CG6767, PGM, CG7708, CG3731, COVA, CYP309A1, UP, CG10211, CYP28A5, FRU, JIM, TUP, CG10219, RFESP, MICAL, MAMO, ND75, CG18136, CG4096, ND23, LMPT, MOB2, CG9297, CG10737, CG31140, GYC88E, N, CYP305A1, RIM, FT, CG16779, CG12071, CG11317, CG13928, PKCDELTA, MLC1, NRV1, CG33098, P…	504	1772	7918	1.117099322799097	1.0	0.6330781982053933	77.38557172166571
GOTERM_MF_FAT	GO:0043169~cation binding	124	16.145833333333336	0.12466590734398912	CG4467, SYT1, LOX2, CG11638, CG17633, NOC, CG1090, MLP60A, CG32121, CG4169, CG8539, CG9485, CG9674, MP20, FRQ1, FRQ2, GOL, CG6767, PGM, CG7708, CG3731, COVA, CYP309A1, UP, CG10211, CYP28A5, FRU, JIM, TUP, CG10219, RFESP, MICAL, MAMO, ND75, CG18136, CG4096, ND23, LMPT, MOB2, CG9297, CG10737, CG31140, GYC88E, N, CYP305A1, RIM, FT, CG16779, CG12071, CG11317, PKCDELTA, CG13928, MLC1, NRV1, CG33098, P…	504	1764	7918	1.1043533815642659	1.0	0.6647452610453763	86.19998157651791
GOTERM_MF_FAT	GO:0046872~metal ion binding	119	15.494791666666666	0.17630108222912147	CG4467, SYT1, LOX2, CG11638, CG17633, NOC, CG1090, MLP60A, CG32121, CG4169, CG8539, CG9674, MP20, FRQ1, FRQ2, GOL, CG6767, PGM, CG7708, CG3731, COVA, CYP309A1, UP, CG10211, CYP28A5, FRU, JIM, TUP, CG10219, RFESP, MICAL, MAMO, ND75, CG18136, CG4096, ND23, LMPT, MOB2, CG9297, CG10737, CG31140, GYC88E, N, CYP305A1, RIM, FT, CG16779, CG12071, CG11317, PKCDELTA, CG13928, MLC1, NRV1, CG33098, PYK, CG11…	504	1718	7918	1.0882001034794981	1.0	0.7675881844388325	94.41375367326344
SP_PIR_KEYWORDS	zinc	38	4.947916666666666	0.2572976217266841	LMPT, MBL, BX, MOB2, EIP75B, CG10737, NOC, CG8910, CG17633, CG31140, MLP60A, CG32121, PKD, RN, HR46, CG3940, RIM, CHN, CG13928, MLP84B, PKCDELTA, GOL, FTZ-F1, ZASP52, CANA1, CBL, KN, FRU, CG11321, TUP, SALM, MICAL, MAMO, CG34384, DOR, GRN, ARI-1, CG18136	743	577	12980	1.1505186477603793	1.0	0.7095481993461441	97.97981877432414
SP_PIR_KEYWORDS	zinc-finger	19	2.473958333333333	0.5303369942986391	MBL, EIP75B, CG8910, NOC, CBL, KN, RN, FRU, CG11321, HR46, SALM, CG34384, DOR, GRN, CHN, PKCDELTA, GOL, ARI-1, FTZ-F1	743	314	12980	1.0570848085314313	1.0	0.8928613098278342	99.99505007005487
GOTERM_MF_FAT	GO:0046914~transition metal ion binding	81	10.546875	0.7860874540276727	CG4467, MBL, HN, SDA, LOX2, NOC, CG17633, CG4169, CG8539, CG32121, MLP60A, PKD, CG13458, RN, CYP313B1, HR46, CG3940, CG9674, CG9065, CYP28D1, MLP84B, GOL, COVA, CG3731, CYP309A1, CG10211, CYP28A5, FRU, JIM, CYP313A1, TUP, CG10219, CG7759, RFESP, MAMO, MICAL, DOR, GRN, ND75, CG6910, CG8301, CYT-B5-R, CG18136, CG4096, LMPT, ND23, BX, EIP75B, MOB2, CG10737, CG8910, CG31140, GYC88E, CYP305A1, CYP6G1,…	504	1354	7918	0.93983435323908	1.0	0.9977383092911127	99.99999998909135
GOTERM_MF_FAT	GO:0008270~zinc ion binding	57	7.421875	0.9099257734943376	CG4467, MBL, SDA, NOC, CG17633, CG8539, CG32121, MLP60A, CG4169, PKD, CG13458, RN, HR46, CG3940, MLP84B, GOL, CG3731, FRU, JIM, TUP, CG7759, MICAL, MAMO, DOR, GRN, CG8301, CG18136, CG4096, LMPT, BX, EIP75B, MOB2, CG10737, CG8910, CG31140, RIM, LMD, CG16779, CG11317, CG12071, CG12605, CHN, PKCDELTA, CG13928, FTZ-F1, PHYL, ZASP52, CANA1, CBL, KN, CG11321, SR, SALM, CG34384, ARI-1, CG12374, CG31619	504	1026	7918	0.8727954144620812	1.0	0.9999009616751929	99.99999999999997
Annotation Cluster 73	Enrichment Score: 0.7200294544948552
Category	Term	Count	%	PValue	Genes	List Total	Pop Hits	Pop Total	Fold Enrichment	Bonferroni	Benjamini	FDR
SP_PIR_KEYWORDS	DNA binding	12	1.5625	0.09344082638353352	HMGZ, EIP75B, GRN, SLP1, VND, SOX15, GOL, PROS, HR46, SLBO, ANTP, KAY	743	123	12980	1.704362669467879	0.9999999999953508	0.42604165100978053	72.38554326152973
INTERPRO	IPR013088:Zinc finger, NHR/GATA-type	4	0.5208333333333333	0.22221071530311126	EIP75B, GRN, FTZ-F1, HR46	642	26	10196	2.4433261442607237	1.0	0.9659327055926915	98.01129770221547
SP_PIR_KEYWORDS	zinc finger	5	0.6510416666666667	0.3331271033395674	SALM, EIP75B, GRN, GOL, HR46	743	51	12980	1.7127173884358589	1.0	0.7669193826447298	99.508126297428
Annotation Cluster 74	Enrichment Score: 0.7048939385237282
Category	Term	Count	%	PValue	Genes	List Total	Pop Hits	Pop Total	Fold Enrichment	Bonferroni	Benjamini	FDR
INTERPRO	IPR001214:SET	5	0.6510416666666667	0.12732835555232433	CG11160, CG7759, CG9642, CG18136, CG12119	642	31	10196	2.5615516028539846	1.0	0.9055661962033636	88.03583862422832
SMART	SM00317:SET	5	0.6510416666666667	0.1548669030460002	CG11160, CG7759, CG9642, CG18136, CG12119	328	31	4824	2.3721479150275373	0.9999999999989632	0.7312676777356932	87.001032560292
GOTERM_MF_FAT	GO:0016564~transcription repressor activity	9	1.171875	0.38943451576000365	VDUP1, CG11160, CG7759, CHN, CG9642, N, PROS, CG18136, CG12119	504	109	7918	1.2971821756225426	1.0	0.9397405642162017	99.93499761568232
Annotation Cluster 75	Enrichment Score: 0.7005175677870494
Category	Term	Count	%	PValue	Genes	List Total	Pop Hits	Pop Total	Fold Enrichment	Bonferroni	Benjamini	FDR
UP_SEQ_FEATURE	metal ion-binding site:Magnesium	4	0.5208333333333333	0.027708053037509298	CA-P60A, PYK, COMT, PGM	188	11	2975	5.754352030947776	0.9999999998499159	0.824477249329105	35.05803834560317
SP_PIR_KEYWORDS	magnesium	6	0.78125	0.4628687441906407	CA-P60A, PYK, GYC88E, COMT, CG6767, PGM	743	78	12980	1.3438244124650585	1.0	0.8504698891719524	99.97120733153743
GOTERM_MF_FAT	GO:0000287~magnesium ion binding	7	0.9114583333333334	0.6171396230260762	CA-P60A, PYK, GYC88E, COMT, CG6767, CG5028, PGM	504	100	7918	1.0997222222222223	1.0	0.9860608514255301	99.99993718813657
Annotation Cluster 76	Enrichment Score: 0.6998519060712827
Category	Term	Count	%	PValue	Genes	List Total	Pop Hits	Pop Total	Fold Enrichment	Bonferroni	Benjamini	FDR
GOTERM_BP_FAT	GO:0055085~transmembrane transport	11	1.4322916666666665	0.1056976928780387	ATPSYN-D, OSCP, CG8026, CG4607, L(1)G0230, BLW, CG9813, L(2)06225, SUT2, CG1213, VHA68-1	454	112	7937	1.7170193517935808	1.0	0.6101985997209418	84.82919739172571
INTERPRO	IPR003663:Sugar/inositol transporter	3	0.390625	0.21862484713752514	CG4607, SUT2, CG1213	642	14	10196	3.4032042723631504	1.0	0.9655355649855036	97.8634531664127
INTERPRO	IPR005828:General substrate transporter	4	0.5208333333333333	0.3440957076451083	CG4607, SUT2, CG1213, CG15553	642	33	10196	1.9250448409326915	1.0	0.9913470174619516	99.86049284387934
Annotation Cluster 77	Enrichment Score: 0.6966902561673611
Category	Term	Count	%	PValue	Genes	List Total	Pop Hits	Pop Total	Fold Enrichment	Bonferroni	Benjamini	FDR
INTERPRO	IPR001509:NAD-dependent epimerase/dehydratase	3	0.390625	0.10590577785454645	CG5955, CG8768, CG6020	642	9	10196	5.293873312564902	1.0	0.8723420656628087	82.53857554147473
GOTERM_MF_FAT	GO:0050662~coenzyme binding	13	1.6927083333333333	0.17222709881817513	FMO-1, NC73EF, CG9140, CG17544, CG6287, CG6020, CG9674, CG5955, GPDH, CG8768, CG5261, CG5028, CG3835	504	139	7918	1.4693102660728559	1.0	0.7628963004037749	93.9883835549032
INTERPRO	IPR016040:NAD(P)-binding domain	11	1.4322916666666665	0.4455619451263798	SLO, CG13833, PUG, CG5955, GPDH, CG12116, CG8768, CG3301, GDH, CG6287, CG6020	642	147	10196	1.188420539555386	1.0	0.9972730056707889	99.98984351124558
Annotation Cluster 78	Enrichment Score: 0.6892172385500085
Category	Term	Count	%	PValue	Genes	List Total	Pop Hits	Pop Total	Fold Enrichment	Bonferroni	Benjamini	FDR
GOTERM_BP_FAT	GO:0007242~intracellular signaling cascade	27	3.515625	0.01892978975089054	CG13375, CG34357, CG10737, CG31140, CG5160, RAB3-GEF, PKD, GYC88E, KAY, OCTBETA3R, CG11619, PKCDELTA, LTD, PHYL, AC3, CG8500, GYC32E, CG5522, OCTBETA2R, RGK2, RGK3, MTT, APLIP1, CG14042, CG34384, CDC2C, PTP-ER	454	297	7937	1.5893071686023228	0.9999999999999938	0.2593072541082071	27.57484921245822
SP_PIR_KEYWORDS	gtp-binding	14	1.8229166666666667	0.09516347325119358	CG13375, CG2017, MARF, CG8500, GYC32E, BBX, CG5160, GYC88E, GDH, EF1ALPHA100E, RGK2, RGK3, PEPCK, LTD	743	152	12980	1.6090529149252673	0.9999999999971968	0.4254522821477583	73.06599914159636
SP_PIR_KEYWORDS	nucleotide-binding	52	6.770833333333333	0.09573787193974496	CG4562, DOA, DHC93AB, BBX, CG5160, PKD, EF1ALPHA100E, GDH, CA-P60A, LTD, ADE2, ADE5, VHA68-1, PGK, EGFR, LK6, RET, CG8500, GS2, ARGK, CG13375, MARF, CG34357, BT, BLW, GYC88E, COMT, HSC70-1, PHKGAMMA, STRN-MLCK, PKCDELTA, ACT88F, CG2017, AC3, GYC32E, CG9492, PYK, MDR65, CG31793, HTL, RGK2, RGK3, ACT79B, MHC, PUG, CG34384, CG11898, CDC2C, PEPCK, CG14535, UNC-104, CG4945	743	743	12980	1.2226450912871865	0.9999999999976324	0.4209171339064549	73.28942399606686
GOTERM_MF_FAT	GO:0005525~GTP binding	17	2.213541666666667	0.10025233826303273	CG13375, CG2017, MARF, CG8500, GYC32E, CG10924, BBX, CG5160, GYC88E, CG17364, EF1ALPHA100E, GDH, RGK2, RGK3, CG13739, PEPCK, LTD	504	178	7918	1.5004235776707686	1.0	0.6476760421497785	79.22311132347512
GOTERM_MF_FAT	GO:0032561~guanyl ribonucleotide binding	17	2.213541666666667	0.1117613263231342	CG13375, CG2017, MARF, CG8500, GYC32E, CG10924, BBX, CG5160, GYC88E, CG17364, EF1ALPHA100E, GDH, RGK2, RGK3, CG13739, PEPCK, LTD	504	181	7918	1.4755546785933527	1.0	0.6415786037319401	82.84392652749399
GOTERM_MF_FAT	GO:0019001~guanyl nucleotide binding	17	2.213541666666667	0.1157682637007751	CG13375, CG2017, MARF, CG8500, GYC32E, CG10924, BBX, CG5160, GYC88E, CG17364, EF1ALPHA100E, GDH, RGK2, RGK3, CG13739, PEPCK, LTD	504	182	7918	1.4674472353043782	1.0	0.6503402875266967	83.95975011579581
GOTERM_BP_FAT	GO:0007264~small GTPase mediated signal transduction	9	1.171875	0.28279084813538985	PHYL, CG13375, CG8500, CG5522, CG5160, PTP-ER, LTD, RGK2, RGK3	454	109	7937	1.4434991714828438	1.0	0.8746715086521201	99.6342698361776
INTERPRO	IPR000795:Protein synthesis factor, GTP-binding	3	0.390625	0.3376382599881566	CG2017, BBX, EF1ALPHA100E	642	19	10196	2.507624200688637	1.0	0.9919354164624866	99.83747243292838
INTERPRO	IPR013753:Ras	6	0.78125	0.33768222133401793	CG13375, CG8500, CG5160, LTD, RGK2, RGK3	642	61	10196	1.5621265512486593	1.0	0.9914278913245957	99.83764051852295
INTERPRO	IPR001806:Ras GTPase	6	0.78125	0.33768222133401793	CG13375, CG8500, CG5160, LTD, RGK2, RGK3	642	61	10196	1.5621265512486593	1.0	0.9914278913245957	99.83764051852295
GOTERM_MF_FAT	GO:0032553~ribonucleotide binding	60	7.8125	0.49177353789982436	CG4562, DOA, DHC93AB, BBX, CG5160, PKD, EF1ALPHA100E, GDH, CA-P60A, LTD, PRM, ADE2, VHA68-1, ADE5, PGK, EGFR, LK6, RET, SPN-B, CG8500, GS2, ARGK, SKAP, CG4341, CG13375, MARF, CG34357, BT, BLW, GYC88E, COMT, HSC70-1, PHKGAMMA, CG13739, UNC-89, STRN-MLCK, PKCDELTA, ACT88F, CG2017, GYC32E, CG10924, CG9492, PYK, CG17364, MDR65, CG31793, HTL, RGK2, MHC, ACT79B, RGK3, PUG, CG34384, CG11898, CDC2C, PEPC…	504	923	7918	1.0212557395655988	1.0	0.9699890112265076	99.99575552196589
GOTERM_MF_FAT	GO:0032555~purine ribonucleotide binding	60	7.8125	0.49177353789982436	CG4562, DOA, DHC93AB, BBX, CG5160, PKD, EF1ALPHA100E, GDH, CA-P60A, LTD, PRM, ADE2, VHA68-1, ADE5, PGK, EGFR, LK6, RET, SPN-B, CG8500, GS2, ARGK, SKAP, CG4341, CG13375, MARF, CG34357, BT, BLW, GYC88E, COMT, HSC70-1, PHKGAMMA, CG13739, UNC-89, STRN-MLCK, PKCDELTA, ACT88F, CG2017, GYC32E, CG10924, CG9492, PYK, CG17364, MDR65, CG31793, HTL, RGK2, MHC, ACT79B, RGK3, PUG, CG34384, CG11898, CDC2C, PEPC…	504	923	7918	1.0212557395655988	1.0	0.9699890112265076	99.99575552196589
GOTERM_MF_FAT	GO:0003924~GTPase activity	9	1.171875	0.5894561204328835	CG13375, CG2017, MARF, CG8500, BBX, CG5160, LTD, EF1ALPHA100E, RGK2	504	130	7918	1.0876373626373628	1.0	0.9815084444889318	99.99982257441741
INTERPRO	IPR005225:Small GTP-binding protein	6	0.78125	0.6462016297628173	CG13375, CG8500, BBX, CG5160, LTD, RGK2	642	87	10196	1.0952841336341175	1.0	0.9998414117386831	99.99999076928817
Annotation Cluster 79	Enrichment Score: 0.683770895442648
Category	Term	Count	%	PValue	Genes	List Total	Pop Hits	Pop Total	Fold Enrichment	Bonferroni	Benjamini	FDR
GOTERM_BP_FAT	GO:0005976~polysaccharide metabolic process	17	2.213541666666667	0.013588592757807012	CHT4, HML, CKD, CG9485, CG31077, OBST-A, CHT9, CG7766, CG7248, CHT8, PHKGAMMA, CG34220, MUC68D, GLYP, PGM, CG14607, CG14125	454	153	7937	1.9424865394028388	0.9999999999327885	0.21453239142499214	20.62299665192302
GOTERM_BP_FAT	GO:0016052~carbohydrate catabolic process	11	1.4322916666666665	0.019173509569278283	NC73EF, PHKGAMMA, PGLYM78, CHT4, PYK, GPDH, CG6910, GLYP, CHT9, PGK, CHT8	454	83	7937	2.3169417759142297	0.999999999999996	0.25813866256892326	27.877973830420288
GOTERM_BP_FAT	GO:0006030~chitin metabolic process	12	1.5625	0.06012210542905468	CHT4, CG34220, MUC68D, HML, CKD, CG31077, OBST-A, CHT9, CG14125, CG7248, CHT8, CG14607	454	114	7937	1.8402504057500582	1.0	0.46839983992114453	64.89090939430376
INTERPRO	IPR001579:Glycoside hydrolase, chitinase active site	3	0.390625	0.10590577785454645	CHT4, CHT9, CHT8	642	9	10196	5.293873312564902	1.0	0.8723420656628087	82.53857554147473
GOTERM_BP_FAT	GO:0006022~aminoglycan metabolic process	12	1.5625	0.18705203456719585	CHT4, CG34220, MUC68D, HML, CKD, CG31077, OBST-A, CHT9, CG14125, CG7248, CHT8, CG14607	454	142	7937	1.4773841285599056	1.0	0.7689267398287559	96.96770444132572
GOTERM_BP_FAT	GO:0006032~chitin catabolic process	3	0.390625	0.274481739893486	CHT4, CHT9, CHT8	454	18	7937	2.9137298091042587	1.0	0.8692603557112284	99.55576960171382
INTERPRO	IPR001223:Glycoside hydrolase, family 18, catalytic domain	3	0.390625	0.29022827675103335	CHT4, CHT9, CHT8	642	17	10196	2.8026388125343593	1.0	0.9862938376540977	99.52248839921864
INTERPRO	IPR011583:Chitinase II	3	0.390625	0.29022827675103335	CHT4, CHT9, CHT8	642	17	10196	2.8026388125343593	1.0	0.9862938376540977	99.52248839921864
GOTERM_BP_FAT	GO:0000272~polysaccharide catabolic process	4	0.5208333333333333	0.29069481402252445	CHT4, GLYP, CHT9, CHT8	454	33	7937	2.119076224803097	1.0	0.8793882366954255	99.6966682130511
SMART	SM00636:Glyco_18	3	0.390625	0.3219974087377858	CHT4, CHT9, CHT8	328	17	4824	2.595408895265423	1.0	0.8550323930304192	99.1014422817725
INTERPRO	IPR013781:Glycoside hydrolase, subgroup, catalytic core	5	0.6510416666666667	0.34216722009579886	CG31414, CHT4, CG9485, CHT9, CHT8	642	47	10196	1.6895340359249684	1.0	0.9915744960368058	99.85395928525037
GOTERM_MF_FAT	GO:0004568~chitinase activity	3	0.390625	0.3423470182960534	CHT4, CHT9, CHT8	504	19	7918	2.4805764411027567	1.0	0.9197372504608562	99.80373630468439
KEGG_PATHWAY	dme00520:Amino sugar and nucleotide sugar metabolism	5	0.6510416666666667	0.4840526329597785	CHT4, UGP, CHT9, PGM, CHT8	142	52	2054	1.3908450704225352	1.0	0.8745051138487079	99.89173930792832
SP_PIR_KEYWORDS	glycosidase	6	0.78125	0.5500240303858079	CG31414, CHT4, CG31202, CG9485, CHT9, CHT8	743	86	12980	1.2188174903752855	1.0	0.9031174170438121	99.99717740103084
GOTERM_BP_FAT	GO:0006026~aminoglycan catabolic process	3	0.390625	0.5525823437014271	CHT4, CHT9, CHT8	454	32	7937	1.6389730176211454	1.0	0.9827793424162372	99.99987303121027
GOTERM_BP_FAT	GO:0009057~macromolecule catabolic process	9	1.171875	0.991321515799626	UBC-E2H, PHYL, CG6966, CHT4, PUM, ARI-1, GLYP, CHT9, CHT8	454	277	7937	0.5680195295726713	1.0	0.9999999779164324	100.0
Annotation Cluster 80	Enrichment Score: 0.6736021070177661
Category	Term	Count	%	PValue	Genes	List Total	Pop Hits	Pop Total	Fold Enrichment	Bonferroni	Benjamini	FDR
SP_PIR_KEYWORDS	muscle protein	10	1.3020833333333335	4.945261010170943E-8	MLC1, MP20, TPNC41C, UP, TM2, ACT88F, PRM, FLN, MHC, ACT79B	743	16	12980	10.9185733512786	1.3154308098006773E-5	6.577175678645908E-6	6.48703223360414E-5
GOTERM_CC_FAT	GO:0015629~actin cytoskeleton	12	1.5625	0.021275328789628324	ZASP52, LIS-1, MLC1, CG33098, UP, TM2, ACT88F, PRM, FLN, CG5973, MHC, ACT79B	306	87	4786	2.157313500112689	0.9969915368004781	0.14169696129063014	24.62916044488641
GOTERM_BP_FAT	GO:0010970~microtubule-based transport	5	0.6510416666666667	0.033773131485382954	APLIP1, LIS-1, FUTSCH, UNC-104, KAP3	454	22	7937	3.973267921505807	1.0	0.3490564452511864	44.00866357677168
GOTERM_BP_FAT	GO:0008088~axon cargo transport	4	0.5208333333333333	0.04199293130923096	APLIP1, LIS-1, FUTSCH, KAP3	454	14	7937	4.9949653870358715	1.0	0.3911906199187888	51.52858207909912
GOTERM_BP_FAT	GO:0030705~cytoskeleton-dependent intracellular transport	5	0.6510416666666667	0.05110924861441375	APLIP1, LIS-1, FUTSCH, UNC-104, KAP3	454	25	7937	3.4964757709251106	1.0	0.4356414025763544	58.753464201303316
GOTERM_CC_FAT	GO:0005856~cytoskeleton	28	3.6458333333333335	0.1736084404984905	DHC93AB, TM2, CG5022, CG34417, TMOD, BILI, CG13739, ACT88F, PRM, KAP3, DLG1, LK6, ZASP52, MLC1, CG33098, UP, CP309, CG9492, CG17364, ACT79B, MHC, LIS-1, FUTSCH, SKAP, CG5973, CG14535, FLN, UNC-104	306	351	4786	1.2476770385267117	1.0	0.564129142268664	91.85018640785896
GOTERM_CC_FAT	GO:0042995~cell projection	10	1.3020833333333335	0.2748611318182036	SLO, MTT, LIS-1, EAAT1, MICAL, DHC93AB, CG9492, CDK5ALPHA, NA, DLG1	306	111	4786	1.409056114938468	1.0	0.7105159977521429	98.53850543929096
GOTERM_CC_FAT	GO:0044430~cytoskeletal part	22	2.864583333333333	0.28884534898042624	LK6, MLC1, CG33098, DHC93AB, CP309, UP, TM2, CG9492, CG17364, ACT79B, MHC, LIS-1, CG13739, FUTSCH, ACT88F, SKAP, CG5973, FLN, CG14535, PRM, UNC-104, KAP3	306	287	4786	1.1989250984946824	1.0	0.7214743443919801	98.86863791916554
GOTERM_MF_FAT	GO:0003774~motor activity	8	1.0416666666666665	0.32554827734978575	MLC1, DHC93AB, CG9492, PRM, CG14535, UNC-104, KAP3, MHC	504	88	7918	1.428210678210678	1.0	0.9128703109496502	99.71438990862362
SP_PIR_KEYWORDS	coiled coil	15	1.953125	0.3464323711379664	PHYL, MARF, DHC93AB, TM2, CG9492, CG1657, GYC88E, MHC, CG25C, LIS-1, DOR, ARI-1, SLS, PRM, UNC-104	743	215	12980	1.2188174903752855	1.0	0.7787429630188671	99.62239243381919
GOTERM_BP_FAT	GO:0007018~microtubule-based movement	8	1.0416666666666665	0.38288815926567177	APLIP1, LIS-1, FUTSCH, DHC93AB, CG9492, CG14535, UNC-104, KAP3	454	104	7937	1.3447983734327347	1.0	0.9351963883633986	99.97108401796226
SP_PIR_KEYWORDS	cytoskeleton	7	0.9114583333333334	0.3998469953286803	LIS-1, FUTSCH, ACT88F, UNC-104, IF, DLG1, ACT79B	743	89	12980	1.3740227138687675	1.0	0.8168861898805039	99.87660086740995
GOTERM_MF_FAT	GO:0003777~microtubule motor activity	5	0.6510416666666667	0.48000819355613433	DHC93AB, CG9492, CG14535, UNC-104, KAP3	504	56	7918	1.4027069160997732	1.0	0.9671443683706813	99.99403428136168
GOTERM_CC_FAT	GO:0005874~microtubule	7	0.9114583333333334	0.5806112477813732	LK6, LIS-1, CG13739, FUTSCH, CG17364, CG14535, UNC-104	306	96	4786	1.1404547930283224	1.0	0.9447851458729354	99.99890828342886
GOTERM_CC_FAT	GO:0005813~centrosome	4	0.5208333333333333	0.6533928973616336	LK6, LIS-1, CP309, SKAP	306	52	4786	1.203117144293615	1.0	0.9640827028917188	99.99991093332939
GOTERM_CC_FAT	GO:0005815~microtubule organizing center	4	0.5208333333333333	0.7462623341283398	LK6, LIS-1, CP309, SKAP	306	60	4786	1.0427015250544662	1.0	0.985121994882629	99.99999852508974
SP_PIR_KEYWORDS	microtubule	4	0.5208333333333333	0.762982638587345	LIS-1, FUTSCH, CG14535, UNC-104	743	69	12980	1.0127372383794644	1.0	0.9730193693189905	99.99999937112052
GOTERM_CC_FAT	GO:0030286~dynein complex	3	0.390625	0.7699744903874031	LIS-1, DHC93AB, CG9492	306	43	4786	1.0911992704058369	1.0	0.9884171658972624	99.99999959398976
GOTERM_BP_FAT	GO:0007010~cytoskeleton organization	24	3.125	0.7951063500327438	SCGDELTA, CP309, UP, N, ACTN, TMOD, WDB, MHC, ACT79B, LIS-1, MF, MICAL, ANK2, FUTSCH, FHOS, CG5023, ACT88F, SKAP, FLN, SLS, PRM, KAP3, IF, DLG1	454	465	7937	0.9023163279806735	1.0	0.9990667081876231	99.99999999976126
GOTERM_BP_FAT	GO:0046907~intracellular transport	16	2.083333333333333	0.7957755729702931	CG8026, COMT, GPO-1, APLIP1, RIM, LIS-1, FUTSCH, HTH, DOR, UCP4A, STNB, GPDH, PORIN, UNC-104, KAP3, SESB	454	313	7937	0.8936679286709547	1.0	0.9990465563392013	99.99999999977408
GOTERM_CC_FAT	GO:0015630~microtubule cytoskeleton	12	1.5625	0.8404394174795051	LK6, LIS-1, CG13739, FUTSCH, DHC93AB, CP309, CG9492, CG17364, SKAP, CG14535, UNC-104, KAP3	306	220	4786	0.8531194295900177	1.0	0.9956842724798546	99.99999999668908
GOTERM_CC_FAT	GO:0005875~microtubule associated complex	6	0.78125	0.8665804320773294	LIS-1, FUTSCH, DHC93AB, CG9492, UNC-104, KAP3	306	115	4786	0.8160272804774084	1.0	0.9972916206752699	99.99999999968504
GOTERM_MF_FAT	GO:0042624~ATPase activity, uncoupled	7	0.9114583333333334	0.9854486644212787	CG4562, LIS-1, SPN-B, DHC93AB, CG9492, CG31793, HSC70-1	504	192	7918	0.5727719907407407	1.0	0.999999787516448	100.0
GOTERM_BP_FAT	GO:0007017~microtubule-based process	15	1.953125	0.9879059677855984	LK6, CP309, DHC93AB, CG9492, CG17364, WDB, APLIP1, LIS-1, CG13739, FUTSCH, SKAP, CG14535, UNC-104, KAP3, DLG1	454	406	7937	0.6459006965994661	1.0	0.999999934387867	100.0
GOTERM_BP_FAT	GO:0000226~microtubule cytoskeleton organization	7	0.9114583333333334	0.9995671434058426	LIS-1, FUTSCH, CP309, SKAP, KAP3, WDB, DLG1	454	298	7937	0.4106599059811371	1.0	0.999999999998584	100.0
GOTERM_CC_FAT	GO:0043228~non-membrane-bounded organelle	33	4.296875	0.9999973332772469	MRPL40, HMGZ, DHC93AB, TM2, TEH3, CG5022, CG34417, TMOD, BILI, CG13739, ACT88F, DANR, SLS, PRM, KAP3, DLG1, LK6, ZASP52, MLC1, CG33098, UP, CP309, CG9492, CG17364, MHC, ACT79B, LIS-1, FUTSCH, SKAP, CG5973, CG14535, FLN, UNC-104	306	943	4786	0.5473353710519203	1.0	0.9999999999999988	100.0
GOTERM_CC_FAT	GO:0043232~intracellular non-membrane-bounded organelle	33	4.296875	0.9999973332772469	MRPL40, HMGZ, DHC93AB, TM2, TEH3, CG5022, CG34417, TMOD, BILI, CG13739, ACT88F, DANR, SLS, PRM, KAP3, DLG1, LK6, ZASP52, MLC1, CG33098, UP, CP309, CG9492, CG17364, MHC, ACT79B, LIS-1, FUTSCH, SKAP, CG5973, CG14535, FLN, UNC-104	306	943	4786	0.5473353710519203	1.0	0.9999999999999988	100.0
Annotation Cluster 81	Enrichment Score: 0.6689186337371198
Category	Term	Count	%	PValue	Genes	List Total	Pop Hits	Pop Total	Fold Enrichment	Bonferroni	Benjamini	FDR
GOTERM_BP_FAT	GO:0051338~regulation of transferase activity	7	0.9114583333333334	0.06872301069245679	CG34384, CBL, CG31140, RAB3-GEF, PTP-ER, RHO, KAY	454	51	7937	2.3995421957329186	1.0	0.503676846197407	69.93776792381534
GOTERM_BP_FAT	GO:0045859~regulation of protein kinase activity	7	0.9114583333333334	0.06872301069245679	CG34384, CBL, CG31140, RAB3-GEF, PTP-ER, RHO, KAY	454	51	7937	2.3995421957329186	1.0	0.503676846197407	69.93776792381534
GOTERM_BP_FAT	GO:0043549~regulation of kinase activity	7	0.9114583333333334	0.06872301069245679	CG34384, CBL, CG31140, RAB3-GEF, PTP-ER, RHO, KAY	454	51	7937	2.3995421957329186	1.0	0.503676846197407	69.93776792381534
GOTERM_BP_FAT	GO:0043085~positive regulation of catalytic activity	7	0.9114583333333334	0.15675098314339636	RHOGAP100F, MTT, OCTBETA3R, CG34384, CG31140, RAB3-GEF, OCTBETA2R	454	64	7937	1.9121351872246697	1.0	0.7173559518655577	94.37577786306875
GOTERM_BP_FAT	GO:0042325~regulation of phosphorylation	7	0.9114583333333334	0.16497651802002194	CG34384, CBL, CG31140, RAB3-GEF, PTP-ER, RHO, KAY	454	65	7937	1.8827177228058283	1.0	0.7356432994612319	95.23352257090669
GOTERM_BP_FAT	GO:0019220~regulation of phosphate metabolic process	7	0.9114583333333334	0.22717379224108092	CG34384, CBL, CG31140, RAB3-GEF, PTP-ER, RHO, KAY	454	72	7937	1.699675721977484	1.0	0.8191371907210095	98.70963554714102
GOTERM_BP_FAT	GO:0051174~regulation of phosphorus metabolic process	7	0.9114583333333334	0.22717379224108092	CG34384, CBL, CG31140, RAB3-GEF, PTP-ER, RHO, KAY	454	72	7937	1.699675721977484	1.0	0.8191371907210095	98.70963554714102
GOTERM_BP_FAT	GO:0044093~positive regulation of molecular function	7	0.9114583333333334	0.22717379224108092	RHOGAP100F, MTT, OCTBETA3R, CG34384, CG31140, RAB3-GEF, OCTBETA2R	454	72	7937	1.699675721977484	1.0	0.8191371907210095	98.70963554714102
GOTERM_BP_FAT	GO:0007243~protein kinase cascade	5	0.6510416666666667	0.4499978278043698	APLIP1, CDC2C, RAB3-GEF, PTP-ER, KAY	454	60	7937	1.4568649045521294	1.0	0.9599858681389747	99.99585906821086
GOTERM_BP_FAT	GO:0045860~positive regulation of protein kinase activity	3	0.390625	0.4613262037654477	CG34384, CG31140, RAB3-GEF	454	27	7937	1.942486539402839	1.0	0.9634747416429457	99.99708580599808
GOTERM_BP_FAT	GO:0033674~positive regulation of kinase activity	3	0.390625	0.4613262037654477	CG34384, CG31140, RAB3-GEF	454	27	7937	1.942486539402839	1.0	0.9634747416429457	99.99708580599808
GOTERM_BP_FAT	GO:0051347~positive regulation of transferase activity	3	0.390625	0.4613262037654477	CG34384, CG31140, RAB3-GEF	454	27	7937	1.942486539402839	1.0	0.9634747416429457	99.99708580599808
GOTERM_BP_FAT	GO:0000165~MAPKKK cascade	4	0.5208333333333333	0.46324351806543296	APLIP1, RAB3-GEF, PTP-ER, KAY	454	44	7937	1.5893071686023228	1.0	0.9637913565328114	99.99725604243184
Annotation Cluster 82	Enrichment Score: 0.6440510890919101
Category	Term	Count	%	PValue	Genes	List Total	Pop Hits	Pop Total	Fold Enrichment	Bonferroni	Benjamini	FDR
INTERPRO	IPR014716:Fibrinogen, alpha/beta/gamma chain, C-terminal globular, subdomain 1	3	0.390625	0.21862484713752514	CG1791, SCA, CG1889	642	14	10196	3.4032042723631504	1.0	0.9655355649855036	97.8634531664127
INTERPRO	IPR002181:Fibrinogen, alpha/beta/gamma chain, C-terminal globular	3	0.390625	0.21862484713752514	CG1791, SCA, CG1889	642	14	10196	3.4032042723631504	1.0	0.9655355649855036	97.8634531664127
SMART	SM00186:FBG	3	0.390625	0.24459506764335537	CG1791, SCA, CG1889	328	14	4824	3.1515679442508713	1.0	0.8065887282639935	96.66701457552813
Annotation Cluster 83	Enrichment Score: 0.6089784761537537
Category	Term	Count	%	PValue	Genes	List Total	Pop Hits	Pop Total	Fold Enrichment	Bonferroni	Benjamini	FDR
GOTERM_BP_FAT	GO:0019751~polyol metabolic process	4	0.5208333333333333	0.1977141061073579	CG11619, GPDH, CG6910, GPO-1	454	27	7937	2.589982052537119	1.0	0.7814440858384049	97.57348541781631
GOTERM_BP_FAT	GO:0019400~alditol metabolic process	3	0.390625	0.274481739893486	CG11619, GPDH, GPO-1	454	18	7937	2.9137298091042587	1.0	0.8692603557112284	99.55576960171382
GOTERM_BP_FAT	GO:0006071~glycerol metabolic process	3	0.390625	0.274481739893486	CG11619, GPDH, GPO-1	454	18	7937	2.9137298091042587	1.0	0.8692603557112284	99.55576960171382
Annotation Cluster 84	Enrichment Score: 0.6000462767877683
Category	Term	Count	%	PValue	Genes	List Total	Pop Hits	Pop Total	Fold Enrichment	Bonferroni	Benjamini	FDR
GOTERM_BP_FAT	GO:0007611~learning or memory	9	1.171875	0.07126356963764155	DDC, KLG, MOB2, FUTSCH, PUM, N, LTD, EAG, RHO	454	77	7937	2.0433949310601296	1.0	0.5108456480096486	71.29260468270967
GOTERM_BP_FAT	GO:0007616~long-term memory	3	0.390625	0.36012477722336733	KLG, PUM, N	454	22	7937	2.383960752903484	1.0	0.9257206947471432	99.94670339396168
GOTERM_BP_FAT	GO:0007613~memory	3	0.390625	0.6173629953253704	KLG, PUM, N	454	36	7937	1.4568649045521294	1.0	0.9903995458405934	99.99999094189496
Annotation Cluster 85	Enrichment Score: 0.5820824510735404
Category	Term	Count	%	PValue	Genes	List Total	Pop Hits	Pop Total	Fold Enrichment	Bonferroni	Benjamini	FDR
GOTERM_BP_FAT	GO:0007611~learning or memory	9	1.171875	0.07126356963764155	DDC, KLG, MOB2, FUTSCH, PUM, N, LTD, EAG, RHO	454	77	7937	2.0433949310601296	1.0	0.5108456480096486	71.29260468270967
GOTERM_BP_FAT	GO:0042048~olfactory behavior	9	1.171875	0.1741019340513788	KLG, MOB2, FUTSCH, FTZ-F1, NACP60E, LTD, CG14509, RHO, XRP1	454	95	7937	1.6562253651750525	1.0	0.7503309266246595	96.04052608217374
GOTERM_BP_FAT	GO:0007635~chemosensory behavior	9	1.171875	0.29119870473046594	KLG, MOB2, FUTSCH, FTZ-F1, NACP60E, LTD, CG14509, RHO, XRP1	454	110	7937	1.4303764517420905	1.0	0.8789991711647941	99.70028539670538
GOTERM_BP_FAT	GO:0008355~olfactory learning	5	0.6510416666666667	0.29264198052255314	KLG, MOB2, FUTSCH, LTD, RHO	454	48	7937	1.8210811306901615	1.0	0.8795930356105299	99.71042270167007
GOTERM_BP_FAT	GO:0007612~learning	5	0.6510416666666667	0.3848283116067057	KLG, MOB2, FUTSCH, LTD, RHO	454	55	7937	1.5893071686023228	1.0	0.9357616315441118	99.97258094088549
GOTERM_BP_FAT	GO:0050890~cognition	18	2.34375	0.7907533559843217	PHYL, DDC, MBL, NOMPC, KLG, MOB2, DOA, N, NACP60E, OBP57B, OBP49A, DPR, FUTSCH, PUM, LTD, PROS, EAG, RHO	454	350	7937	0.8990937696664569	1.0	0.9990120210638784	99.99999999965955
Annotation Cluster 86	Enrichment Score: 0.5785704654906327
Category	Term	Count	%	PValue	Genes	List Total	Pop Hits	Pop Total	Fold Enrichment	Bonferroni	Benjamini	FDR
GOTERM_CC_FAT	GO:0030054~cell junction	15	1.953125	0.04475460581876045	SYT1, ZASP52, CLUMSY, N, ACTN, GLUCLALPHA, NMDAR2, ACE, FT, TSP, RDL, CADN, CG7589, STNB, DLG1	306	134	4786	1.750804799531753	0.9999957240054864	0.2498633259051416	45.229277600879804
GOTERM_CC_FAT	GO:0016323~basolateral plasma membrane	4	0.5208333333333333	0.22802996659009434	ZASP52, TSP, ACTN, DLG1	306	26	4786	2.40623428858723	1.0	0.6367750748841662	96.67222403264508
GOTERM_CC_FAT	GO:0005924~cell-substrate adherens junction	3	0.390625	0.2957901429545648	ZASP52, TSP, ACTN	306	17	4786	2.760092272202999	1.0	0.7266579820550377	99.00559154612242
GOTERM_CC_FAT	GO:0030055~cell-substrate junction	3	0.390625	0.31990972668697243	ZASP52, TSP, ACTN	306	18	4786	2.606753812636166	1.0	0.7504028460769409	99.37113047049282
GOTERM_CC_FAT	GO:0005912~adherens junction	4	0.5208333333333333	0.5841652582368358	ZASP52, TSP, N, ACTN	306	47	4786	1.3311083298567654	1.0	0.9443805195984001	99.99902385520481
GOTERM_CC_FAT	GO:0070161~anchoring junction	4	0.5208333333333333	0.5986881748762048	ZASP52, TSP, N, ACTN	306	48	4786	1.303376906318083	1.0	0.9468531268017262	99.99938832257715
Annotation Cluster 87	Enrichment Score: 0.5780990357769745
Category	Term	Count	%	PValue	Genes	List Total	Pop Hits	Pop Total	Fold Enrichment	Bonferroni	Benjamini	FDR
GOTERM_BP_FAT	GO:0007379~segment specification	6	0.78125	0.11161600978778487	SALM, HTH, KN, SLP1, DANR, ANTP	454	45	7937	2.330983847283407	1.0	0.626029728139353	86.43780105342019
GOTERM_BP_FAT	GO:0007380~specification of segmental identity, head	3	0.390625	0.14708139090124317	HTH, KN, SLP1	454	12	7937	4.370594713656388	1.0	0.7019538409990072	93.18206631242695
GOTERM_BP_FAT	GO:0035282~segmentation	19	2.473958333333333	0.227823138693563	EGFR, BX, DOA, KN, STY, SLP1, SWA, SOG, N, HS3ST-B, MID, TUP, SALM, HTH, PUM, FTZ-F1, DANR, SLS, ANTP	454	260	7937	1.2775584547610979	1.0	0.8177539156868232	98.72781619840299
GOTERM_BP_FAT	GO:0035287~head segmentation	3	0.390625	0.3389749353499764	HTH, KN, SLP1	454	21	7937	2.497482693517936	1.0	0.9139019339445221	99.90772089496929
GOTERM_BP_FAT	GO:0007350~blastoderm segmentation	14	1.8229166666666667	0.4765664315534578	EGFR, DOA, KN, STY, SLP1, SWA, SOG, N, MID, TUP, HTH, PUM, FTZ-F1, ANTP	454	218	7937	1.1227215778199895	1.0	0.9673052195944735	99.99820481469366
GOTERM_BP_FAT	GO:0009880~embryonic pattern specification	14	1.8229166666666667	0.562642713493078	EGFR, DOA, KN, STY, SLP1, SWA, SOG, N, MID, TUP, HTH, PUM, FTZ-F1, ANTP	454	231	7937	1.0595381124015486	1.0	0.9840749259704483	99.99991350962563
Annotation Cluster 88	Enrichment Score: 0.5628815007581895
Category	Term	Count	%	PValue	Genes	List Total	Pop Hits	Pop Total	Fold Enrichment	Bonferroni	Benjamini	FDR
GOTERM_BP_FAT	GO:0006839~mitochondrial transport	6	0.78125	0.18337772295551166	CG8026, UCP4A, GPDH, PORIN, GPO-1, SESB	454	53	7937	1.9791372288255342	1.0	0.7642682620967532	96.727855380483
INTERPRO	IPR001993:Mitochondrial substrate carrier	5	0.6510416666666667	0.3130721205108655	CG8026, UCP4A, CG9090, CG5646, SESB	642	45	10196	1.7646244375216336	1.0	0.9883442914065429	99.71325730317756
INTERPRO	IPR018108:Mitochondrial substrate/solute carrier	5	0.6510416666666667	0.35675044802730893	CG8026, UCP4A, CG9090, CG5646, SESB	642	48	10196	1.6543354101765315	1.0	0.9921564756021986	99.89703437269395
Annotation Cluster 89	Enrichment Score: 0.5572461666740248
Category	Term	Count	%	PValue	Genes	List Total	Pop Hits	Pop Total	Fold Enrichment	Bonferroni	Benjamini	FDR
UP_SEQ_FEATURE	region of interest:Ligand-binding	3	0.390625	0.04984256902705547	EIP75B, FTZ-F1, HR46	188	6	2975	7.912234042553191	1.0	0.8983824985147361	54.40867659410971
INTERPRO	IPR013088:Zinc finger, NHR/GATA-type	4	0.5208333333333333	0.22221071530311126	EIP75B, GRN, FTZ-F1, HR46	642	26	10196	2.4433261442607237	1.0	0.9659327055926915	98.01129770221547
INTERPRO	IPR001723:Steroid hormone receptor	3	0.390625	0.2663318805186514	EIP75B, FTZ-F1, HR46	642	16	10196	2.977803738317757	1.0	0.9814310082111776	99.19983637468054
UP_SEQ_FEATURE	zinc finger region:NR C4-type	3	0.390625	0.2901631062521998	EIP75B, FTZ-F1, HR46	188	17	2975	2.7925531914893615	1.0	0.9991532402881772	99.48309762075947
INTERPRO	IPR000536:Nuclear hormone receptor, ligand-binding, core	3	0.390625	0.29022827675103335	EIP75B, FTZ-F1, HR46	642	17	10196	2.8026388125343593	1.0	0.9862938376540977	99.52248839921864
INTERPRO	IPR008946:Nuclear hormone receptor, ligand-binding	3	0.390625	0.29022827675103335	EIP75B, FTZ-F1, HR46	642	17	10196	2.8026388125343593	1.0	0.9862938376540977	99.52248839921864
INTERPRO	IPR000324:Vitamin D receptor	3	0.390625	0.29022827675103335	EIP75B, FTZ-F1, HR46	642	17	10196	2.8026388125343593	1.0	0.9862938376540977	99.52248839921864
UP_SEQ_FEATURE	DNA-binding region:Nuclear receptor	3	0.390625	0.31400682114711265	EIP75B, FTZ-F1, HR46	188	18	2975	2.6374113475177303	1.0	0.9994919155289985	99.69419370308134
SMART	SM00430:HOLI	3	0.390625	0.3219974087377858	EIP75B, FTZ-F1, HR46	328	17	4824	2.595408895265423	1.0	0.8550323930304192	99.1014422817725
GOTERM_MF_FAT	GO:0003707~steroid hormone receptor activity	3	0.390625	0.3423470182960534	EIP75B, FTZ-F1, HR46	504	19	7918	2.4805764411027567	1.0	0.9197372504608562	99.80373630468439
INTERPRO	IPR001628:Zinc finger, nuclear hormone receptor-type	3	0.390625	0.40672394761100605	EIP75B, FTZ-F1, HR46	642	22	10196	2.1656754460492778	1.0	0.9952306519655729	99.97081632077033
GOTERM_MF_FAT	GO:0004879~ligand-dependent nuclear receptor activity	3	0.390625	0.43438569883929784	EIP75B, FTZ-F1, HR46	504	23	7918	2.0491718426501033	1.0	0.9539545184315174	99.97915855272377
SMART	SM00399:ZnF_C4	3	0.390625	0.4453655582432291	EIP75B, FTZ-F1, HR46	328	22	4824	2.005543237250554	1.0	0.9368331573574534	99.9213172847454
Annotation Cluster 90	Enrichment Score: 0.547076683458183
Category	Term	Count	%	PValue	Genes	List Total	Pop Hits	Pop Total	Fold Enrichment	Bonferroni	Benjamini	FDR
GOTERM_MF_FAT	GO:0016877~ligase activity, forming carbon-sulfur bonds	4	0.5208333333333333	0.17666516832688559	CG6432, CG8834, CG3961, SKAP	504	23	7918	2.7322291235334712	1.0	0.7643397335184123	94.4503687019776
GOTERM_MF_FAT	GO:0016405~CoA-ligase activity	3	0.390625	0.22207338997749823	CG6432, CG8834, SKAP	504	14	7918	3.3664965986394555	1.0	0.8285463221803813	97.61331789462567
GOTERM_MF_FAT	GO:0016878~acid-thiol ligase activity	3	0.390625	0.2461615680986875	CG6432, CG8834, SKAP	504	15	7918	3.142063492063492	1.0	0.8534384317498993	98.50511713463703
SP_PIR_KEYWORDS	ligase	11	1.4322916666666665	0.6711592231001772	CG6432, UBC-E2H, GS2, PUG, CG8834, CBL, SKAP, ASPARAGINE-SYNTHETASE, ADE2, CG4341, ADE5	743	193	12980	0.9956833729663387	1.0	0.9465555217054201	99.99995387106021
Annotation Cluster 91	Enrichment Score: 0.5067862270956476
Category	Term	Count	%	PValue	Genes	List Total	Pop Hits	Pop Total	Fold Enrichment	Bonferroni	Benjamini	FDR
SP_PIR_KEYWORDS	purine biosynthesis	3	0.390625	0.056573836417365096	PUG, ADE2, ADE5	743	7	12980	7.487021726591041	0.9999998128000633	0.31465397997724365	53.41709299140278
SP_PIR_KEYWORDS	ligase	11	1.4322916666666665	0.6711592231001772	CG6432, UBC-E2H, GS2, PUG, CG8834, CBL, SKAP, ASPARAGINE-SYNTHETASE, ADE2, CG4341, ADE5	743	193	12980	0.9956833729663387	1.0	0.9465555217054201	99.99995387106021
GOTERM_MF_FAT	GO:0016879~ligase activity, forming carbon-nitrogen bonds	8	1.0416666666666665	0.7946943506291428	UBC-E2H, GS2, CG6966, PUG, ARI-1, ASPARAGINE-SYNTHETASE, ADE2, ADE5	504	140	7918	0.8977324263038547	1.0	0.9979226263333671	99.9999999940778
Annotation Cluster 92	Enrichment Score: 0.45476795347275895
Category	Term	Count	%	PValue	Genes	List Total	Pop Hits	Pop Total	Fold Enrichment	Bonferroni	Benjamini	FDR
GOTERM_BP_FAT	GO:0060284~regulation of cell development	12	1.5625	0.12758578919517818	EGFR, SYT1, FUTSCH, CADN, STY, SWA, PUM, MBS, N, HS3ST-B, PROS, DLG1	454	131	7937	1.6014392843931802	1.0	0.6661468537507593	90.01514129762927
GOTERM_BP_FAT	GO:0050803~regulation of synapse structure and activity	4	0.5208333333333333	0.40177200364008064	SYT1, RTGEF, FUTSCH, PUM	454	40	7937	1.7482378854625553	1.0	0.9424921966244008	99.982888307437
GOTERM_BP_FAT	GO:0044087~regulation of cellular component biogenesis	4	0.5208333333333333	0.8431680943200232	SYT1, FUTSCH, SWA, PUM	454	80	7937	0.8741189427312777	1.0	0.9996028339075864	99.99999999999739
Annotation Cluster 93	Enrichment Score: 0.45368172071021357
Category	Term	Count	%	PValue	Genes	List Total	Pop Hits	Pop Total	Fold Enrichment	Bonferroni	Benjamini	FDR
GOTERM_BP_FAT	GO:0001709~cell fate determination	13	1.6927083333333333	0.06404924919321177	EGFR, PHYL, SPN-B, VND, N, HTL, GRH, SALM, LIS-1, PUM, PROS, DLG1, RHO	454	129	7937	1.7617901171328076	1.0	0.48654691225704494	67.28683463815645
GOTERM_BP_FAT	GO:0060284~regulation of cell development	12	1.5625	0.12758578919517818	EGFR, SYT1, FUTSCH, CADN, STY, SWA, PUM, MBS, N, HS3ST-B, PROS, DLG1	454	131	7937	1.6014392843931802	1.0	0.6661468537507593	90.01514129762927
GOTERM_BP_FAT	GO:0051960~regulation of nervous system development	9	1.171875	0.14072396783610652	FUTSCH, CADN, STY, PUM, MBS, N, HS3ST-B, PROS, UNPG	454	90	7937	1.748237885462555	1.0	0.6911469159712074	92.27149055438697
GOTERM_BP_FAT	GO:0008356~asymmetric cell division	4	0.5208333333333333	0.6512902804864475	LIS-1, PUM, N, PROS	454	58	7937	1.2056813003190037	1.0	0.9934218835981073	99.99999811049854
GOTERM_BP_FAT	GO:0051301~cell division	8	1.0416666666666665	0.9528154182352483	LIS-1, CDC2C, SWA, PUM, N, SLS, PROS, RHO	454	205	7937	0.6822391748146557	1.0	0.9999930836527277	100.0
GOTERM_BP_FAT	GO:0048813~dendrite morphogenesis	4	0.5208333333333333	0.9668967070937323	LIS-1, FUTSCH, PUM, PROS	454	117	7937	0.5976881659701043	1.0	0.9999977280914607	100.0
GOTERM_BP_FAT	GO:0016358~dendrite development	4	0.5208333333333333	0.9668967070937323	LIS-1, FUTSCH, PUM, PROS	454	117	7937	0.5976881659701043	1.0	0.9999977280914607	100.0
Annotation Cluster 94	Enrichment Score: 0.44775006589682687
Category	Term	Count	%	PValue	Genes	List Total	Pop Hits	Pop Total	Fold Enrichment	Bonferroni	Benjamini	FDR
GOTERM_BP_FAT	GO:0001709~cell fate determination	13	1.6927083333333333	0.06404924919321177	EGFR, PHYL, SPN-B, VND, N, HTL, GRH, SALM, LIS-1, PUM, PROS, DLG1, RHO	454	129	7937	1.7617901171328076	1.0	0.48654691225704494	67.28683463815645
GOTERM_BP_FAT	GO:0008283~cell proliferation	7	0.9114583333333334	0.7398603412653165	LIS-1, FT, NOC, ADGF-D, N, PROS, DLG1	454	127	7937	0.9635956849006209	1.0	0.9978256797324037	99.99999998656874
GOTERM_CC_FAT	GO:0005938~cell cortex	3	0.390625	0.9573836594101695	LIS-1, PROS, DLG1	306	75	4786	0.6256209150326797	1.0	0.9998726170869112	100.0
Annotation Cluster 95	Enrichment Score: 0.4157402317182833
Category	Term	Count	%	PValue	Genes	List Total	Pop Hits	Pop Total	Fold Enrichment	Bonferroni	Benjamini	FDR
COG_ONTOLOGY	Amino acid transport and metabolism	7	0.9114583333333334	0.07772522387395062	CG4467, DDC, SDA, CG6225, CG6385, GDH, CG8745	72	53	1237	2.2691299790356396	0.8017530017724384	0.5547506336584389	45.97996775454612
GOTERM_MF_FAT	GO:0008238~exopeptidase activity	8	1.0416666666666665	0.5143520199712744	CG4467, SDA, CG6225, CG17633, CG6154, CG8539, CG12374, CG5618	504	106	7918	1.1856843366277328	1.0	0.9717373529923663	99.99784090937926
SP_PIR_KEYWORDS	Aminopeptidase	3	0.390625	0.6884528538586878	CG4467, SDA, CG6225	743	41	12980	1.2782720021009093	1.0	0.9507945892052357	99.99997729047884
GOTERM_MF_FAT	GO:0004177~aminopeptidase activity	3	0.390625	0.7894823718361503	CG4467, SDA, CG6225	504	45	7918	1.0473544973544973	1.0	0.9977940686142115	99.9999999914014
Annotation Cluster 96	Enrichment Score: 0.41333958453948055
Category	Term	Count	%	PValue	Genes	List Total	Pop Hits	Pop Total	Fold Enrichment	Bonferroni	Benjamini	FDR
INTERPRO	IPR000210:BTB/POZ-like	7	0.9114583333333334	0.2985210637400091	MAMO, CG10830, CG13917, CG10440, CG32121, FRU, GPRS	642	72	10196	1.5440463828314295	1.0	0.9858706403908761	99.60243042328179
SMART	SM00225:BTB	7	0.9114583333333334	0.36201785480311105	MAMO, CG10830, CG13917, CG10440, CG32121, FRU, GPRS	328	72	4824	1.4298780487804879	1.0	0.8855836267867497	99.57031700415489
INTERPRO	IPR011333:BTB/POZ fold	7	0.9114583333333334	0.40072275595220064	MAMO, CG10830, CG13917, CG10440, CG32121, FRU, GPRS	642	81	10196	1.3724856736279374	1.0	0.9950221501518204	99.96585853407187
INTERPRO	IPR013069:BTB/POZ	5	0.6510416666666667	0.5129708483234037	MAMO, CG13917, CG32121, FRU, GPRS	642	59	10196	1.3458999947198902	1.0	0.9988316496643387	99.99865391320014
Annotation Cluster 97	Enrichment Score: 0.4116275839922307
Category	Term	Count	%	PValue	Genes	List Total	Pop Hits	Pop Total	Fold Enrichment	Bonferroni	Benjamini	FDR
GOTERM_BP_FAT	GO:0016203~muscle attachment	6	0.78125	0.010205831019566168	EGFR, TSP, VN, SLS, SR, IF	454	24	7937	4.370594713656388	0.9999999764031855	0.20393936671679613	15.900499297770775
GOTERM_BP_FAT	GO:0045165~cell fate commitment	23	2.994791666666667	0.01292266430807935	EGFR, PHYL, KLG, SCA, SPN-B, BS, VN, VND, N, MID, HTL, SLBO, GRH, TUP, KAY, SALM, LIS-1, HTH, PUM, PTP-ER, PROS, RHO, DLG1	454	232	7937	1.7331668692085676	0.9999999997865872	0.21293042749595947	19.71352042042467
GOTERM_BP_FAT	GO:0048729~tissue morphogenesis	23	2.994791666666667	0.024731735964204894	EGFR, CAUP, SCA, BS, NOC, CBL, STY, SLP1, MKP3, CCT1, N, MBS, JEB, HTL, GRH, TUP, KAY, CG25C, FT, SLI, CADN, GOL, DLG1	454	247	7937	1.627913820471205	1.0	0.29835184619409183	34.47544580520633
GOTERM_BP_FAT	GO:0006928~cell motion	26	3.3854166666666665	0.042134071347102384	VN, N, MID, KAY, ETS98B, SLI, CDK5ALPHA, ROBO3, IF, EGFR, CP309, CBL, TIG, JEB, HTL, NETB, SR, SLBO, TUP, MHC, SALM, MICAL, CADN, DOR, PUM, BEAT-IIA	454	305	7937	1.4903011482631618	1.0	0.3901927934026499	51.64899047662276
GOTERM_BP_FAT	GO:0003002~regionalization	35	4.557291666666666	0.0595669473584927	TARA, CAUP, BX, DOA, VN, CG5890, VND, N, MID, CAD99C, VG, SLI, HTH, FTZ-F1, DANR, SLS, ANTP, EGFR, PHYL, SPN-B, L(2)08717, CBL, KN, SLP1, STY, MKP3, SWA, SOG, HS3ST-B, NETB, TUP, SALM, LIS-1, PUM, RHO	454	454	7937	1.3477604843874325	1.0	0.4692087870420324	64.53918665585195
GOTERM_BP_FAT	GO:0001709~cell fate determination	13	1.6927083333333333	0.06404924919321177	EGFR, PHYL, SPN-B, VND, N, HTL, GRH, SALM, LIS-1, PUM, PROS, DLG1, RHO	454	129	7937	1.7617901171328076	1.0	0.48654691225704494	67.28683463815645
SP_PIR_KEYWORDS	developmental protein	40	5.208333333333334	0.07818256750399545	CAUP, IMPL2, MBL, DOA, BS, EIP75B, NOC, VN, VND, MLP60A, N, VG, HTH, SLI, MLP84B, GOL, PROS, DANR, EAG, ANTP, DLG1, EGFR, SCA, KN, SLP1, STY, SWA, SOG, FRU, HTL, HIG, SALM, APLIP1, LIS-1, FUTSCH, PUM, L(2)EFL, MEF2, CHRB, RHO	743	540	12980	1.2940531379293156	0.9999999996059531	0.381966274256887	65.62652799254487
GOTERM_BP_FAT	GO:0007163~establishment or maintenance of cell polarity	11	1.4322916666666665	0.09225867500723384	EGFR, CAUP, FT, SCA, CADN, CBL, STY, CCT1, N, KAY, DLG1	454	109	7937	1.7642767651456979	1.0	0.5819613269423474	80.48541168852007
GOTERM_BP_FAT	GO:0048598~embryonic morphogenesis	19	2.473958333333333	0.09451169314204783	EGFR, CP309, SLP1, SOG, N, MBS, JEB, HTL, SR, TUP, KAY, PHKGAMMA, CG25C, 18W, SLI, PUM, GOL, CHRB, DLG1	454	226	7937	1.4697575143269268	1.0	0.5873909841429366	81.2871292011332
GOTERM_BP_FAT	GO:0048870~cell motility	16	2.083333333333333	0.1141046383565707	EGFR, VN, CP309, CBL, N, HTL, SLBO, SR, KAY, MHC, SALM, ETS98B, DOR, SLI, PUM, IF	454	187	7937	1.4958185116257157	1.0	0.6328659061785769	87.06506967785081
UP_SEQ_FEATURE	mutagenesis site	18	2.34375	0.12427288096192615	EGFR, PHYL, CHA, PDE6, DOA, VND, N, SLO, ACE, LIS-1, EYS, DOR, STNB, PUM, FTZ-F1, ARI-1, ACT88F, RHO	188	201	2975	1.4171165449349	1.0	0.9835695540583546	86.97928369036266
GOTERM_BP_FAT	GO:0016477~cell migration	15	1.953125	0.12572046200463627	EGFR, VN, CBL, N, HTL, SLBO, SR, KAY, MHC, SALM, ETS98B, SLI, DOR, PUM, IF	454	175	7937	1.4984896161107615	1.0	0.6655654541701683	89.64856816239367
GOTERM_BP_FAT	GO:0060284~regulation of cell development	12	1.5625	0.12758578919517818	EGFR, SYT1, FUTSCH, CADN, STY, SWA, PUM, MBS, N, HS3ST-B, PROS, DLG1	454	131	7937	1.6014392843931802	1.0	0.6661468537507593	90.01514129762927
GOTERM_BP_FAT	GO:0010648~negative regulation of cell communication	10	1.3020833333333335	0.13284625268598027	BILI, SNOO, FT, RDL, CBL, STY, MKP3, SOG, N, CHRB	454	103	7937	1.697318335400539	1.0	0.6752004975746467	90.98424884848214
GOTERM_BP_FAT	GO:0042058~regulation of epidermal growth factor receptor signaling pathway	4	0.5208333333333333	0.14073291152268583	VN, CBL, STY, RHO	454	23	7937	3.040413713847922	1.0	0.6895329625979867	92.27284837138785
GOTERM_BP_FAT	GO:0007173~epidermal growth factor receptor signaling pathway	5	0.6510416666666667	0.14717446203568435	EGFR, VN, CBL, STY, RHO	454	36	7937	2.428108174253549	1.0	0.7006007590708077	93.1946145128522
GOTERM_BP_FAT	GO:0009953~dorsal/ventral pattern formation	12	1.5625	0.14785776939531142	EGFR, TARA, LIS-1, SPN-B, L(2)08717, CG5890, CBL, VND, SOG, N, HS3ST-B, VG	454	135	7937	1.5539892315222714	1.0	0.7008199842659002	93.28607748385261
GOTERM_BP_FAT	GO:0051674~localization of cell	16	2.083333333333333	0.15074495865322496	EGFR, VN, CP309, CBL, N, HTL, SLBO, SR, KAY, MHC, SALM, ETS98B, DOR, SLI, PUM, IF	454	196	7937	1.427132967724535	1.0	0.7068002946351537	93.65992308507916
GOTERM_BP_FAT	GO:0007298~border follicle cell migration	7	0.9114583333333334	0.1733815162588564	EGFR, DOR, VN, CBL, N, SLBO, KAY	454	66	7937	1.85419169670271	1.0	0.7502192617778295	95.98181722004472
GOTERM_BP_FAT	GO:0009968~negative regulation of signal transduction	9	1.171875	0.22604292260208814	BILI, SNOO, FT, CBL, STY, MKP3, SOG, N, CHRB	454	102	7937	1.5425628401140192	1.0	0.8185780415532611	98.67738819313469
GOTERM_BP_FAT	GO:0007297~ovarian follicle cell migration	7	0.9114583333333334	0.2855067448329189	EGFR, DOR, VN, CBL, N, SLBO, KAY	454	78	7937	1.5689314356715238	1.0	0.8766690672976142	99.65695888191445
GOTERM_BP_FAT	GO:0007390~germ-band shortening	3	0.390625	0.3176153017253488	EGFR, SR, TUP	454	20	7937	2.6223568281938325	1.0	0.9017336771187561	99.84214713654227
GOTERM_BP_FAT	GO:0051726~regulation of cell cycle	12	1.5625	0.3487482945800531	EGFR, COVA, LIS-1, CDC2C, PUM, RAB3-GEF, N, SKAP, SNF4AGAMMA, VG, KAY, DLG1	454	166	7937	1.2637864232259435	1.0	0.9197851932567872	99.92823718909511
GOTERM_BP_FAT	GO:0045610~regulation of hemocyte differentiation	3	0.390625	0.36012477722336733	EGFR, KN, N	454	22	7937	2.383960752903484	1.0	0.9257206947471432	99.94670339396168
GOTERM_BP_FAT	GO:0009952~anterior/posterior pattern formation	12	1.5625	0.3781753798297359	EGFR, SPN-B, SLP1, STY, SWA, PUM, SOG, N, SLS, CAD99C, ANTP, TUP	454	170	7937	1.2340502720912154	1.0	0.9347427023252931	99.96712140447616
GOTERM_BP_FAT	GO:0007169~transmembrane receptor protein tyrosine kinase signaling pathway	8	1.0416666666666665	0.4303619275409699	EGFR, VN, CBL, STY, SOG, HTL, RHO, TUP	454	109	7937	1.2831103746514168	1.0	0.9534982013097906	99.99251359990684
GOTERM_BP_FAT	GO:0007391~dorsal closure	7	0.9114583333333334	0.46019381666898207	EGFR, CG25C, MBS, N, KAY, DLG1, TUP	454	95	7937	1.2881752840250407	1.0	0.9634420493406413	99.99698064626686
GOTERM_BP_FAT	GO:0009948~anterior/posterior axis specification	10	1.3020833333333335	0.46372754639242975	EGFR, SPN-B, SLP1, STY, SWA, PUM, SOG, N, ANTP, TUP	454	147	7937	1.189277473103779	1.0	0.963591328035891	99.99729751504735
GOTERM_BP_FAT	GO:0007350~blastoderm segmentation	14	1.8229166666666667	0.4765664315534578	EGFR, DOA, KN, STY, SLP1, SWA, SOG, N, MID, TUP, HTH, PUM, FTZ-F1, ANTP	454	218	7937	1.1227215778199895	1.0	0.9673052195944735	99.99820481469366
GOTERM_BP_FAT	GO:0008258~head involution	4	0.5208333333333333	0.5359032569492577	PUM, CHRB, KAY, TUP	454	49	7937	1.427132967724535	1.0	0.9802202744813773	99.99976448050514
GOTERM_BP_FAT	GO:0009950~dorsal/ventral axis specification	5	0.6510416666666667	0.5606183287820903	EGFR, LIS-1, SPN-B, CBL, SOG	454	69	7937	1.2668390474366342	1.0	0.9838980678790548	99.99990649738581
GOTERM_BP_FAT	GO:0009880~embryonic pattern specification	14	1.8229166666666667	0.562642713493078	EGFR, DOA, KN, STY, SLP1, SWA, SOG, N, MID, TUP, HTH, PUM, FTZ-F1, ANTP	454	231	7937	1.0595381124015486	1.0	0.9840749259704483	99.99991350962563
GOTERM_BP_FAT	GO:0008293~torso signaling pathway	3	0.390625	0.5694783133527065	STY, SOG, TUP	454	33	7937	1.5893071686023228	1.0	0.984917028563765	99.9999337052097
GOTERM_BP_FAT	GO:0009798~axis specification	12	1.5625	0.6021480908838074	EGFR, LIS-1, SPN-B, CBL, SLP1, STY, SWA, PUM, SOG, N, ANTP, TUP	454	201	7937	1.0437241107239135	1.0	0.9889829315856934	99.99998250524555
GOTERM_BP_FAT	GO:0007365~periodic partitioning	4	0.5208333333333333	0.6026536418494641	EGFR, SLP1, FTZ-F1, MID	454	54	7937	1.2949910262685596	1.0	0.9889095081303616	99.99998287675714
GOTERM_BP_FAT	GO:0048565~gut development	5	0.6510416666666667	0.6057607045733957	EGFR, MEF2, N, IF, KAY	454	73	7937	1.1974232092209283	1.0	0.9891875727450441	99.99998500200324
GOTERM_BP_FAT	GO:0046843~dorsal appendage formation	3	0.390625	0.6173629953253704	EGFR, LIS-1, N	454	36	7937	1.4568649045521294	1.0	0.9903995458405934	99.99999094189496
GOTERM_BP_FAT	GO:0009792~embryonic development ending in birth or egg hatching	13	1.6927083333333333	0.632819228926269	EGFR, KN, N, MBS, SR, TUP, KAY, CG25C, PUM, CHN, SLS, DLG1, CHRB	454	224	7937	1.0146023442416614	1.0	0.9918083048922977	99.9999954840504
GOTERM_BP_FAT	GO:0001700~embryonic development via the syncytial blastoderm	12	1.5625	0.6844432649188692	EGFR, CG25C, KN, CHN, PUM, MBS, N, SR, CHRB, KAY, DLG1, TUP	454	214	7937	0.980320309605171	1.0	0.9956596743304881	99.99999965010386
GOTERM_BP_FAT	GO:0016331~morphogenesis of embryonic epithelium	7	0.9114583333333334	0.6886955625745742	EGFR, CG25C, MBS, N, KAY, DLG1, TUP	454	120	7937	1.0198054331864905	1.0	0.9958666693795083	99.9999997217251
GOTERM_BP_FAT	GO:0008595~determination of anterior/posterior axis, embryo	8	1.0416666666666665	0.6947874313969022	EGFR, SLP1, STY, SWA, PUM, SOG, N, TUP	454	140	7937	0.9989930774071745	1.0	0.9961755101416137	99.9999998006637
GOTERM_BP_FAT	GO:0007351~tripartite regional subdivision	8	1.0416666666666665	0.6947874313969022	EGFR, SLP1, STY, SWA, PUM, SOG, N, TUP	454	140	7937	0.9989930774071745	1.0	0.9961755101416137	99.9999998006637
GOTERM_BP_FAT	GO:0007310~oocyte dorsal/ventral axis specification	3	0.390625	0.7129696214923118	EGFR, LIS-1, SOG	454	43	7937	1.219700850322713	1.0	0.9969449358608763	99.99999992932041
GOTERM_BP_FAT	GO:0007167~enzyme linked receptor protein signaling pathway	8	1.0416666666666665	0.7291112484610577	EGFR, VN, CBL, STY, SOG, HTL, RHO, TUP	454	145	7937	0.9645450402552029	1.0	0.9974673339797078	99.99999997339528
GOTERM_BP_FAT	GO:0000578~embryonic axis specification	8	1.0416666666666665	0.7291112484610577	EGFR, SLP1, STY, SWA, PUM, SOG, N, TUP	454	145	7937	0.9645450402552029	1.0	0.9974673339797078	99.99999997339528
GOTERM_BP_FAT	GO:0030707~ovarian follicle cell development	11	1.4322916666666665	0.7357135590569873	EGFR, LIS-1, DOR, VN, CBL, STY, MEF2, N, SLBO, RHO, KAY	454	204	7937	0.9426772911807896	1.0	0.9977007870503095	99.99999998245875
GOTERM_BP_FAT	GO:0007293~germarium-derived egg chamber formation	3	0.390625	0.8822710279623815	LIS-1, SPN-B, N	454	63	7937	0.8324942311726452	1.0	0.9998622141536904	99.99999999999997
GOTERM_BP_FAT	GO:0009994~oocyte differentiation	6	0.78125	0.9018779204110839	EGFR, LIS-1, SPN-B, SWA, SOG, N	454	138	7937	0.7601034284619805	1.0	0.9999322845765726	100.0
GOTERM_BP_FAT	GO:0007306~eggshell chorion assembly	3	0.390625	0.9112103623577963	EGFR, LIS-1, N	454	69	7937	0.7601034284619805	1.0	0.9999529990841086	100.0
GOTERM_BP_FAT	GO:0007309~oocyte axis specification	5	0.6510416666666667	0.9114609740193034	EGFR, LIS-1, SWA, SOG, N	454	118	7937	0.7407787650265064	1.0	0.9999524177183384	100.0
GOTERM_BP_FAT	GO:0007308~oocyte construction	5	0.6510416666666667	0.9209602539801894	EGFR, LIS-1, SWA, SOG, N	454	121	7937	0.7224123493646922	1.0	0.999967032978635	100.0
GOTERM_BP_FAT	GO:0048610~reproductive cellular process	23	2.994791666666667	0.9237593243417243	EGFR, BSG, SPN-B, DOA, ELAV, VN, CBL, STY, SWA, SOG, BLW, N, HTL, SLBO, KAY, LIS-1, MAMO, ETS98B, DOR, PUM, MEF2, KAP3, RHO	454	500	7937	0.8041894273127752	1.0	0.9999693404826937	100.0
GOTERM_BP_FAT	GO:0007346~regulation of mitotic cell cycle	4	0.5208333333333333	0.9244737646605832	EGFR, LIS-1, N, VG	454	98	7937	0.7135664838622675	1.0	0.999969750784736	100.0
GOTERM_BP_FAT	GO:0048599~oocyte development	5	0.6510416666666667	0.934779639821324	EGFR, LIS-1, SWA, SOG, N	454	126	7937	0.693745192643871	1.0	0.9999814395939297	100.0
GOTERM_BP_FAT	GO:0048469~cell maturation	5	0.6510416666666667	0.9396667428823967	EGFR, LIS-1, SWA, SOG, N	454	128	7937	0.6829054240088106	1.0	0.9999852974843575	100.0
GOTERM_BP_FAT	GO:0007281~germ cell development	10	1.3020833333333335	0.9420344476133433	EGFR, LIS-1, BSG, ELAV, SWA, PUM, SOG, N, BLW, KAP3	454	243	7937	0.7194394590380886	1.0	0.9999871231889551	100.0
GOTERM_BP_FAT	GO:0007314~oocyte anterior/posterior axis specification	3	0.390625	0.9423995036990003	EGFR, SWA, N	454	78	7937	0.6723991867163673	1.0	0.9999867720191203	100.0
GOTERM_BP_FAT	GO:0008358~maternal determination of anterior/posterior axis, embryo	3	0.390625	0.9502485617834426	EGFR, SWA, N	454	81	7937	0.6474955131342797	1.0	0.9999919418426589	100.0
GOTERM_BP_FAT	GO:0051301~cell division	8	1.0416666666666665	0.9528154182352483	LIS-1, CDC2C, SWA, PUM, N, SLS, PROS, RHO	454	205	7937	0.6822391748146557	1.0	0.9999930836527277	100.0
GOTERM_BP_FAT	GO:0021700~developmental maturation	5	0.6510416666666667	0.9542612376321831	EGFR, LIS-1, SWA, SOG, N	454	135	7937	0.6474955131342798	1.0	0.9999935304308698	100.0
GOTERM_BP_FAT	GO:0003006~reproductive developmental process	22	2.864583333333333	0.9566333221573842	EGFR, BSG, SPN-B, DOA, ELAV, VN, CBL, STY, SWA, SOG, BLW, N, FRU, HTL, SLBO, KAY, LIS-1, DOR, PUM, MEF2, KAP3, RHO	454	506	7937	0.7601034284619805	1.0	0.9999944400539836	100.0
GOTERM_BP_FAT	GO:0007304~chorion-containing eggshell formation	3	0.390625	0.973919695992566	EGFR, LIS-1, N	454	94	7937	0.5579482613178367	1.0	0.9999990265609338	100.0
GOTERM_BP_FAT	GO:0030703~eggshell formation	3	0.390625	0.9752004316545071	EGFR, LIS-1, N	454	95	7937	0.5520751217250174	1.0	0.9999991705704476	100.0
GOTERM_BP_FAT	GO:0032504~multicellular organism reproduction	32	4.166666666666666	0.9907862009914761	EIP75B, DOA, ELAV, VN, TO, CCT1, BLW, N, MBS, GDH, KAY, SLO, ETS98B, SPR, KAP3, EGFR, BSG, SPN-B, CBL, STY, SWA, SOG, FRU, HTL, SLBO, EST-6, LIS-1, MAMO, DOR, PUM, MEF2, RHO	454	778	7937	0.7190695672853697	1.0	0.999999974433757	100.0
GOTERM_BP_FAT	GO:0048609~reproductive process in a multicellular organism	32	4.166666666666666	0.9907862009914761	EIP75B, DOA, ELAV, VN, TO, CCT1, BLW, N, MBS, GDH, KAY, SLO, ETS98B, SPR, KAP3, EGFR, BSG, SPN-B, CBL, STY, SWA, SOG, FRU, HTL, SLBO, EST-6, LIS-1, MAMO, DOR, PUM, MEF2, RHO	454	778	7937	0.7190695672853697	1.0	0.999999974433757	100.0
GOTERM_BP_FAT	GO:0007292~female gamete generation	20	2.604166666666667	0.9949003474716397	EGFR, SPN-B, EIP75B, DOA, VN, CBL, STY, CCT1, SWA, SOG, N, MBS, SLBO, KAY, EST-6, LIS-1, DOR, PUM, MEF2, RHO	454	546	7937	0.6403801778251118	1.0	0.9999999960558649	100.0
GOTERM_BP_FAT	GO:0048477~oogenesis	19	2.473958333333333	0.9967604542268508	EGFR, SPN-B, EIP75B, DOA, VN, CBL, STY, CCT1, SWA, SOG, N, MBS, SLBO, KAY, LIS-1, DOR, PUM, MEF2, RHO	454	539	7937	0.6162619633355945	1.0	0.9999999990662501	100.0
GOTERM_BP_FAT	GO:0007276~gamete generation	27	3.515625	0.9968331412942937	EIP75B, DOA, ELAV, VN, CCT1, BLW, N, MBS, KAY, ETS98B, KAP3, EGFR, BSG, SPN-B, CBL, STY, SWA, SOG, HTL, SLBO, EST-6, LIS-1, MAMO, DOR, PUM, MEF2, RHO	454	715	7937	0.6601737469578879	1.0	0.9999999991012276	100.0
GOTERM_BP_FAT	GO:0019953~sexual reproduction	27	3.515625	0.9981831303224807	EIP75B, DOA, ELAV, VN, CCT1, BLW, N, MBS, KAY, ETS98B, KAP3, EGFR, BSG, SPN-B, CBL, STY, SWA, SOG, HTL, SLBO, EST-6, LIS-1, MAMO, DOR, PUM, MEF2, RHO	454	735	7937	0.6422098354760406	1.0	0.9999999998543055	100.0
GOTERM_BP_FAT	GO:0000278~mitotic cell cycle	10	1.3020833333333335	0.998966056775346	EGFR, PDP1, LIS-1, CDC2C, SWA, PUM, PTP-ER, SKAP, SLS, KAY	454	358	7937	0.4883346048778087	1.0	0.9999999999763494	100.0
GOTERM_BP_FAT	GO:0007049~cell cycle	17	2.213541666666667	0.9999551602899956	PDP1, EGFR, PHYL, SCA, SPN-B, SWA, N, WDB, VG, KAY, LIS-1, MAMO, CDC2C, PUM, PTP-ER, SKAP, SLS	454	616	7937	0.4824682476114194	1.0	0.9999999999999991	100.0
Annotation Cluster 98	Enrichment Score: 0.38085350805914897
Category	Term	Count	%	PValue	Genes	List Total	Pop Hits	Pop Total	Fold Enrichment	Bonferroni	Benjamini	FDR
GOTERM_MF_FAT	GO:0005198~structural molecule activity	33	4.296875	0.3002400450690418	MRPL40, BT, CPR100A, TEH3, CG34417, ACP1, CG7248, CG25C, SYN1, ANK2, STRN-MLCK, SYN2, ACT88F, PRM, SLS, DLG1, CG12594, SCGDELTA, OBST-A, MHC, CPR49AH, ACT79B, CG13144, CPR49AE, APLIP1, ZORMIN, L(1)G0136, CPR47EF, CPR49AB, CPR47EE, CPR62BC, CPR62BB, MUC68D	504	456	7918	1.1369308688387636	1.0	0.8952682836951357	99.50599092261035
GOTERM_MF_FAT	GO:0005214~structural constituent of chitin-based cuticle	9	1.171875	0.39928181677674957	CPR49AE, CPR49AB, CPR47EF, CPR62BC, CPR47EE, CPR62BB, CPR100A, ACP1, CPR49AH	504	110	7918	1.2853896103896103	1.0	0.9421739817948463	99.94896181335145
GOTERM_MF_FAT	GO:0042302~structural constituent of cuticle	9	1.171875	0.49692698128363494	CPR49AE, CPR49AB, CPR47EF, CPR62BC, CPR47EE, CPR62BB, CPR100A, ACP1, CPR49AH	504	120	7918	1.1782738095238094	1.0	0.9706966590001522	99.99635256809891
INTERPRO	IPR000618:Insect cuticle protein	8	1.0416666666666665	0.5029736576574924	CPR49AE, CPR49AB, CPR47EF, CPR62BC, CPR47EE, CPR62BB, CPR100A, CPR49AH	642	106	10196	1.1986128254863926	1.0	0.9986805334800071	99.99815224809554
Annotation Cluster 99	Enrichment Score: 0.37862970902242304
Category	Term	Count	%	PValue	Genes	List Total	Pop Hits	Pop Total	Fold Enrichment	Bonferroni	Benjamini	FDR
GOTERM_MF_FAT	GO:0043565~sequence-specific DNA binding	24	3.125	0.0199774068606862	PDP1, CAUP, ETS65A, EIP75B, BS, VND, SLP1, CG13624, UNPG, SLBO, HR46, ETS96B, OCTBETA2R, TUP, KAY, VRI, ETS98B, GRN, HTH, CHN, FTZ-F1, MEF2, HGTX, ANTP	504	230	7918	1.6393374741200826	0.9999971079383116	0.3127822950861746	25.92981376726057
SP_PIR_KEYWORDS	Homeobox	8	1.0416666666666665	0.3845018353952717	CAUP, HTH, VND, HGTX, PROS, UNPG, ANTP, TUP	743	104	12980	1.3438244124650585	1.0	0.8089226477117675	99.82815198197939
INTERPRO	IPR017970:Homeobox, conserved site	7	0.9114583333333334	0.5764179706160838	CAUP, HTH, VND, HGTX, UNPG, ANTP, TUP	642	97	10196	1.1460962841635354	1.0	0.9994934587480095	99.99984722051751
INTERPRO	IPR001356:Homeobox	7	0.9114583333333334	0.6259777463452842	CAUP, HTH, VND, HGTX, UNPG, ANTP, TUP	642	102	10196	1.089915093763362	1.0	0.9997837016063501	99.99997804184163
INTERPRO	IPR012287:Homeodomain-related	7	0.9114583333333334	0.6631160542353336	CAUP, HTH, VND, HGTX, UNPG, ANTP, TUP	642	106	10196	1.0487862223005935	1.0	0.9998757986619522	99.99999569913152
SMART	SM00389:HOX	7	0.9114583333333334	0.6996564246753589	CAUP, HTH, VND, HGTX, UNPG, ANTP, TUP	328	102	4824	1.009325681492109	1.0	0.9918628300724944	99.99995368655212
UP_SEQ_FEATURE	DNA-binding region:Homeobox	3	0.390625	0.841126381851822	VND, UNPG, ANTP	188	51	2975	0.9308510638297871	1.0	0.999999999971391	99.99999999994678
GOTERM_BP_FAT	GO:0006357~regulation of transcription from RNA polymerase II promoter	9	1.171875	0.8647543713736535	CAUP, GRN, HTH, NOC, VND, CHN, N, TUP, GRH	454	192	7937	0.8194865088105727	1.0	0.9997645440275722	99.99999999999979
Annotation Cluster 100	Enrichment Score: 0.36364960110748523
Category	Term	Count	%	PValue	Genes	List Total	Pop Hits	Pop Total	Fold Enrichment	Bonferroni	Benjamini	FDR
GOTERM_BP_FAT	GO:0010033~response to organic substance	9	1.171875	0.39546383826943665	EGFR, CHEB38C, BX, CG33680, EIP75B, CHEB38B, FTZ-F1, EAG, RHO	454	122	7937	1.289683685996967	1.0	0.9401440012038762	99.97957344608896
GOTERM_BP_FAT	GO:0009593~detection of chemical stimulus	4	0.5208333333333333	0.40177200364008064	CHEB38C, CG33680, CG31345, CHEB38B	454	40	7937	1.7482378854625553	1.0	0.9424921966244008	99.982888307437
GOTERM_BP_FAT	GO:0051606~detection of stimulus	7	0.9114583333333334	0.5104635643167544	CHEB38C, NINAB, NOMPC, CG33680, CG31345, CHEB38B, PORIN	454	100	7937	1.2237665198237886	1.0	0.9751398124428523	99.99942021258329
Annotation Cluster 101	Enrichment Score: 0.352929139134805
Category	Term	Count	%	PValue	Genes	List Total	Pop Hits	Pop Total	Fold Enrichment	Bonferroni	Benjamini	FDR
INTERPRO	IPR019826:Carboxylesterase type B, active site	3	0.390625	0.24242859663068872	EST-6, ACE, ALPHA-EST8	642	15	10196	3.1763239875389404	1.0	0.9733610865563993	98.68098806580127
INTERPRO	IPR019819:Carboxylesterase type B, conserved site	3	0.390625	0.2663318805186514	EST-6, ACE, ALPHA-EST8	642	16	10196	2.977803738317757	1.0	0.9814310082111776	99.19983637468054
INTERPRO	IPR002018:Carboxylesterase, type B	3	0.390625	0.6554946754808876	EST-6, ACE, ALPHA-EST8	642	35	10196	1.3612817089452602	1.0	0.9998622745293482	99.99999390435181
GOTERM_MF_FAT	GO:0004091~carboxylesterase activity	5	0.6510416666666667	0.9156031373545824	EST-6, ACE, CG5966, ALPHA-EST8, CG6295	504	107	7918	0.7341269841269841	1.0	0.999918289389934	99.99999999999999
Annotation Cluster 102	Enrichment Score: 0.34388073986453854
Category	Term	Count	%	PValue	Genes	List Total	Pop Hits	Pop Total	Fold Enrichment	Bonferroni	Benjamini	FDR
GOTERM_BP_FAT	GO:0043085~positive regulation of catalytic activity	7	0.9114583333333334	0.15675098314339636	RHOGAP100F, MTT, OCTBETA3R, CG34384, CG31140, RAB3-GEF, OCTBETA2R	454	64	7937	1.9121351872246697	1.0	0.7173559518655577	94.37577786306875
GOTERM_BP_FAT	GO:0044093~positive regulation of molecular function	7	0.9114583333333334	0.22717379224108092	RHOGAP100F, MTT, OCTBETA3R, CG34384, CG31140, RAB3-GEF, OCTBETA2R	454	72	7937	1.699675721977484	1.0	0.8191371907210095	98.70963554714102
GOTERM_BP_FAT	GO:0019932~second-messenger-mediated signaling	3	0.390625	0.5525823437014271	MTT, OCTBETA3R, OCTBETA2R	454	32	7937	1.6389730176211454	1.0	0.9827793424162372	99.99987303121027
SP_PIR_KEYWORDS	transducer	8	1.0416666666666665	0.9825752919725055	PROC-R, MTT, OCTBETA3R, DH44-R1, CG18208, GABA-B-R2, OCTBETA2R, DLG1	743	234	12980	0.5972552944289149	1.0	0.9999073574361863	100.0
SP_PIR_KEYWORDS	g-protein coupled receptor	7	0.9114583333333334	0.9868813829312062	PROC-R, MTT, OCTBETA3R, DH44-R1, CG18208, GABA-B-R2, OCTBETA2R	743	217	12980	0.5635392697434116	1.0	0.9999473970075984	100.0
Annotation Cluster 103	Enrichment Score: 0.3197817755351924
Category	Term	Count	%	PValue	Genes	List Total	Pop Hits	Pop Total	Fold Enrichment	Bonferroni	Benjamini	FDR
GOTERM_BP_FAT	GO:0010324~membrane invagination	17	2.213541666666667	0.39965491395709907	SYT1, CAUP, BX, HN, TIG, CCT1, CG1657, BLW, COMT, SR, AMPH, CG31345, CG12071, CG7589, STNB, ACT88F, PROS	454	258	7937	1.151939691971451	1.0	0.941891122244152	99.9818368065484
GOTERM_BP_FAT	GO:0006897~endocytosis	17	2.213541666666667	0.39965491395709907	SYT1, CAUP, BX, HN, TIG, CCT1, CG1657, BLW, COMT, SR, AMPH, CG31345, CG12071, CG7589, STNB, ACT88F, PROS	454	258	7937	1.151939691971451	1.0	0.941891122244152	99.9818368065484
GOTERM_BP_FAT	GO:0016192~vesicle-mediated transport	24	3.125	0.4686109345490235	SYT1, CAUP, BX, HN, CANA1, TIG, CCT1, RAB3-GEF, CG1657, BLW, COMT, SR, AMPH, APLIP1, RIM, CG12071, CG31345, DOR, CG7589, STNB, FRQ2, ACT88F, PROS, UNC-104	454	391	7937	1.0730871931227959	1.0	0.964956954680941	99.99768422016419
GOTERM_BP_FAT	GO:0006911~phagocytosis, engulfment	12	1.5625	0.5038868261296905	CAUP, BX, HN, CG12071, CG31345, CG7589, TIG, ACT88F, BLW, COMT, PROS, SR	454	187	7937	1.1218638837192867	1.0	0.974232038563334	99.9992737159716
GOTERM_BP_FAT	GO:0016044~membrane organization	19	2.473958333333333	0.5561353800305379	SYT1, CAUP, BX, MARF, HN, TIG, CCT1, CG1657, BLW, COMT, SR, GRH, AMPH, CG12071, CG31345, CG7589, STNB, ACT88F, PROS	454	319	7937	1.0412702139118668	1.0	0.9832581801391345	99.99988901990376
GOTERM_BP_FAT	GO:0006909~phagocytosis	12	1.5625	0.5749275039365497	CAUP, BX, HN, CG12071, CG31345, CG7589, TIG, ACT88F, BLW, COMT, PROS, SR	454	197	7937	1.0649164784543483	1.0	0.9854907975558731	99.99994653206889
Annotation Cluster 104	Enrichment Score: 0.3062630922731198
Category	Term	Count	%	PValue	Genes	List Total	Pop Hits	Pop Total	Fold Enrichment	Bonferroni	Benjamini	FDR
GOTERM_MF_FAT	GO:0030594~neurotransmitter receptor activity	8	1.0416666666666665	0.15475797002137154	PROC-R, DH44-R1, RDL, CG7589, SPR, PHCL, GLUCLALPHA, CG13995	504	70	7918	1.7954648526077095	1.0	0.7263344911943539	91.79839475758536
GOTERM_MF_FAT	GO:0042165~neurotransmitter binding	8	1.0416666666666665	0.15475797002137154	PROC-R, DH44-R1, RDL, CG7589, SPR, PHCL, GLUCLALPHA, CG13995	504	70	7918	1.7954648526077095	1.0	0.7263344911943539	91.79839475758536
GOTERM_MF_FAT	GO:0008227~amine receptor activity	3	0.390625	0.43438569883929784	OCTBETA3R, CG18208, OCTBETA2R	504	23	7918	2.0491718426501033	1.0	0.9539545184315174	99.97915855272377
INTERPRO	IPR000276:7TM GPCR, rhodopsin-like	7	0.9114583333333334	0.4575329216522324	PROC-R, OCTBETA3R, SPR, CG18208, CG13995, OCTBETA2R, CG11099	642	86	10196	1.2926899949286388	1.0	0.997655746196824	99.99277298925028
SP_PIR_KEYWORDS	receptor	21	2.734375	0.5128042968161909	EGFR, PROC-R, NOMPC, DH44-R1, EIP75B, GYC32E, CLUMSY, N, GABA-B-R2, HTL, GLUCLALPHA, HR46, NMDAR2, OCTBETA2R, MTT, OCTBETA3R, FTZ-F1, SPR, CG18208, CG13995, IF	743	347	12980	1.0572451429480143	1.0	0.8862339448123925	99.99199439060332
INTERPRO	IPR017452:GPCR, rhodopsin-like superfamily	6	0.78125	0.5248485887141006	PROC-R, OCTBETA3R, SPR, CG18208, CG13995, OCTBETA2R	642	76	10196	1.2538121003443186	1.0	0.9990041300901877	99.9990839785092
GOTERM_MF_FAT	GO:0042923~neuropeptide binding	4	0.5208333333333333	0.5515782680226446	PROC-R, DH44-R1, SPR, CG13995	504	45	7918	1.3964726631393296	1.0	0.978505967143628	99.99934067064564
GOTERM_MF_FAT	GO:0008188~neuropeptide receptor activity	4	0.5208333333333333	0.5515782680226446	PROC-R, DH44-R1, SPR, CG13995	504	45	7918	1.3964726631393296	1.0	0.978505967143628	99.99934067064564
GOTERM_MF_FAT	GO:0042277~peptide binding	5	0.6510416666666667	0.5612777718506126	PROC-R, DH44-R1, CG15537, SPR, CG13995	504	62	7918	1.2669610855094724	1.0	0.9794686832219124	99.99952374282981
GOTERM_MF_FAT	GO:0008528~peptide receptor activity, G-protein coupled	4	0.5208333333333333	0.5815392769653425	PROC-R, DH44-R1, SPR, CG13995	504	47	7918	1.337048294495103	1.0	0.9809561939874297	99.99976427813844
GOTERM_MF_FAT	GO:0001653~peptide receptor activity	4	0.5208333333333333	0.5815392769653425	PROC-R, DH44-R1, SPR, CG13995	504	47	7918	1.337048294495103	1.0	0.9809561939874297	99.99976427813844
GOTERM_BP_FAT	GO:0007186~G-protein coupled receptor protein signaling pathway	17	2.213541666666667	0.7186973869265605	PROC-R, NPLP1, DH44-R1, ITP, NPLP3, CG31140, CAPA, GABA-B-R2, OCTBETA2R, MIP, MTT, OCTBETA3R, CG34384, SNPF, CG18208, SPR, CG13995	454	314	7937	0.9464982182440586	1.0	0.9971730890370348	99.99999994970598
SP_PIR_KEYWORDS	transducer	8	1.0416666666666665	0.9825752919725055	PROC-R, MTT, OCTBETA3R, DH44-R1, CG18208, GABA-B-R2, OCTBETA2R, DLG1	743	234	12980	0.5972552944289149	1.0	0.9999073574361863	100.0
SP_PIR_KEYWORDS	g-protein coupled receptor	7	0.9114583333333334	0.9868813829312062	PROC-R, MTT, OCTBETA3R, DH44-R1, CG18208, GABA-B-R2, OCTBETA2R	743	217	12980	0.5635392697434116	1.0	0.9999473970075984	100.0
Annotation Cluster 105	Enrichment Score: 0.3060893030078455
Category	Term	Count	%	PValue	Genes	List Total	Pop Hits	Pop Total	Fold Enrichment	Bonferroni	Benjamini	FDR
SP_PIR_KEYWORDS	ank repeat	7	0.9114583333333334	0.29699075318139395	NOMPC, CG6966, ANK2, TRPA1, MBS, N, CG42534	743	79	12980	1.5479496396749408	1.0	0.7379090999865914	99.01715697142556
INTERPRO	IPR002110:Ankyrin	6	0.78125	0.604352335215441	NOMPC, CG6966, ANK2, MBS, N, CG42534	642	83	10196	1.1480689111586533	1.0	0.9996997882297698	99.99994725772869
SMART	SM00248:ANK	6	0.78125	0.6725103284820709	NOMPC, CG6966, ANK2, MBS, N, CG42534	328	83	4824	1.063179547458125	1.0	0.9908516286347059	99.99986775308942
Annotation Cluster 106	Enrichment Score: 0.3015292754326043
Category	Term	Count	%	PValue	Genes	List Total	Pop Hits	Pop Total	Fold Enrichment	Bonferroni	Benjamini	FDR
GOTERM_BP_FAT	GO:0007016~cytoskeletal anchoring at plasma membrane	3	0.390625	0.25283359111519055	SCGDELTA, ANK2, ACTN	454	17	7937	3.085125680228038	1.0	0.8457042826998027	99.27027152677597
GOTERM_BP_FAT	GO:0045185~maintenance of protein location	4	0.5208333333333333	0.3544025085695871	SCGDELTA, ANK2, ACTN, IF	454	37	7937	1.8899869032027623	1.0	0.9231217248933452	99.9380600963891
GOTERM_BP_FAT	GO:0051235~maintenance of location	4	0.5208333333333333	0.5074870369898621	SCGDELTA, ANK2, ACTN, IF	454	47	7937	1.487862030180898	1.0	0.9746311878728018	99.99935774072225
GOTERM_BP_FAT	GO:0032507~maintenance of protein location in cell	3	0.390625	0.5694783133527065	SCGDELTA, ANK2, ACTN	454	33	7937	1.5893071686023228	1.0	0.984917028563765	99.9999337052097
GOTERM_BP_FAT	GO:0051651~maintenance of location in cell	3	0.390625	0.6018697007255307	SCGDELTA, ANK2, ACTN	454	35	7937	1.4984896161107617	1.0	0.9890869507374823	99.99998229744223
GOTERM_BP_FAT	GO:0008104~protein localization	13	1.6927083333333333	0.9956075075938131	SCGDELTA, COMT, ACTN, AMPH, RIM, LIS-1, ANK2, HTH, DOR, STNB, LTD, IF, DLG1	454	392	7937	0.5797727681380923	1.0	0.999999997516059	100.0
Annotation Cluster 107	Enrichment Score: 0.29992603676134805
Category	Term	Count	%	PValue	Genes	List Total	Pop Hits	Pop Total	Fold Enrichment	Bonferroni	Benjamini	FDR
GOTERM_BP_FAT	GO:0048732~gland development	15	1.953125	0.08178702670291856	EGFR, EIP75B, DOA, EIP71CD, SOG, N, NETB, HTL, JEB, SLI, HTH, DRL-2, FTZ-F1, IF, RHO	454	163	7937	1.6088078700575659	1.0	0.5498796484329326	76.31633626148925
GOTERM_BP_FAT	GO:0035272~exocrine system development	13	1.6927083333333333	0.09890394911559944	EGFR, EIP75B, DOA, EIP71CD, NETB, HTL, JEB, SLI, HTH, DRL-2, FTZ-F1, IF, RHO	454	139	7937	1.6350426266915983	1.0	0.5936223661634268	82.76180251152587
GOTERM_BP_FAT	GO:0007431~salivary gland development	13	1.6927083333333333	0.09890394911559944	EGFR, EIP75B, DOA, EIP71CD, NETB, HTL, JEB, SLI, HTH, DRL-2, FTZ-F1, IF, RHO	454	139	7937	1.6350426266915983	1.0	0.5936223661634268	82.76180251152587
GOTERM_BP_FAT	GO:0048102~autophagic cell death	4	0.5208333333333333	0.7537390576038653	DOA, EIP75B, EIP71CD, FTZ-F1	454	68	7937	1.0283752267426796	1.0	0.9982478583831985	99.99999999467691
GOTERM_BP_FAT	GO:0035071~salivary gland cell autophagic cell death	4	0.5208333333333333	0.7537390576038653	DOA, EIP75B, EIP71CD, FTZ-F1	454	68	7937	1.0283752267426796	1.0	0.9982478583831985	99.99999999467691
GOTERM_BP_FAT	GO:0035070~salivary gland histolysis	4	0.5208333333333333	0.7537390576038653	DOA, EIP75B, EIP71CD, FTZ-F1	454	68	7937	1.0283752267426796	1.0	0.9982478583831985	99.99999999467691
GOTERM_BP_FAT	GO:0007559~histolysis	4	0.5208333333333333	0.7710404783856676	DOA, EIP75B, EIP71CD, FTZ-F1	454	70	7937	0.9989930774071745	1.0	0.9986255208832616	99.99999999844367
GOTERM_BP_FAT	GO:0016271~tissue death	4	0.5208333333333333	0.7710404783856676	DOA, EIP75B, EIP71CD, FTZ-F1	454	70	7937	0.9989930774071745	1.0	0.9986255208832616	99.99999999844367
GOTERM_BP_FAT	GO:0012501~programmed cell death	8	1.0416666666666665	0.7783222335332418	DREP-2, DOA, EIP75B, EIP71CD, RAB3-GEF, FTZ-F1, N, CHRB	454	153	7937	0.9141113126601595	1.0	0.9987893706620532	99.99999999909811
GOTERM_BP_FAT	GO:0007435~salivary gland morphogenesis	6	0.78125	0.7872337094268935	DOA, EIP75B, EIP71CD, DRL-2, FTZ-F1, JEB	454	114	7937	0.9201252028750291	1.0	0.9989550577022788	99.99999999954883
GOTERM_BP_FAT	GO:0022612~gland morphogenesis	6	0.78125	0.7872337094268935	DOA, EIP75B, EIP71CD, DRL-2, FTZ-F1, JEB	454	114	7937	0.9201252028750291	1.0	0.9989550577022788	99.99999999954883
GOTERM_BP_FAT	GO:0008219~cell death	8	1.0416666666666665	0.825425109608514	DREP-2, DOA, EIP75B, EIP71CD, RAB3-GEF, FTZ-F1, N, CHRB	454	162	7937	0.8633273508457063	1.0	0.9994408209560582	99.99999999998401
GOTERM_BP_FAT	GO:0016265~death	8	1.0416666666666665	0.8301386704924042	DREP-2, DOA, EIP75B, EIP71CD, RAB3-GEF, FTZ-F1, N, CHRB	454	163	7937	0.8580308640307018	1.0	0.9994737421967276	99.99999999998992
GOTERM_BP_FAT	GO:0006915~apoptosis	3	0.390625	0.9395313135853774	DREP-2, RAB3-GEF, CHRB	454	77	7937	0.6811316436867098	1.0	0.9999855440365553	100.0
Annotation Cluster 108	Enrichment Score: 0.2955613180831112
Category	Term	Count	%	PValue	Genes	List Total	Pop Hits	Pop Total	Fold Enrichment	Bonferroni	Benjamini	FDR
KEGG_PATHWAY	dme00500:Starch and sucrose metabolism	8	1.0416666666666665	0.11277839342353338	CG17323, UGT86DI, CG5177, UGT35B, CG9485, GLYP, UGP, PGM	142	60	2054	1.928638497652582	0.9997404532663587	0.600442297223933	70.90886676302239
KEGG_PATHWAY	dme00860:Porphyrin and chlorophyll metabolism	6	0.78125	0.18015756899073823	CG17323, ALAS, UGT86DI, UGT35B, L(3)02640, CG5037	142	44	2054	1.97247119078105	0.9999988846863589	0.7123566924314597	87.12306129793713
KEGG_PATHWAY	dme00040:Pentose and glucuronate interconversions	5	0.6510416666666667	0.293167408545065	CG17323, CG12766, UGT86DI, UGT35B, UGP	142	40	2054	1.8080985915492958	0.9999999999599278	0.7972988536739074	97.21293043838524
KEGG_PATHWAY	dme00053:Ascorbate and aldarate metabolism	4	0.5208333333333333	0.39764266636757956	CG17323, UGT86DI, UGT35B, CG6910	142	33	2054	1.753307725138711	0.9999999999999993	0.8567456643004233	99.46495686389851
KEGG_PATHWAY	dme00150:Androgen and estrogen metabolism	3	0.390625	0.6398063537212719	CG17323, UGT86DI, UGT35B	142	31	2054	1.3998182644252612	1.0	0.9119231790573477	99.99734513096924
GOTERM_MF_FAT	GO:0015020~glucuronosyltransferase activity	3	0.390625	0.6456215734092274	CG17323, UGT86DI, UGT35B	504	34	7918	1.386204481792717	1.0	0.9894643355167957	99.99998010854688
INTERPRO	IPR002213:UDP-glucuronosyl/UDP-glucosyltransferase	3	0.390625	0.6554946754808876	CG17323, UGT86DI, UGT35B	642	35	10196	1.3612817089452602	1.0	0.9998622745293482	99.99999390435181
KEGG_PATHWAY	dme00830:Retinol metabolism	3	0.390625	0.7202789271718171	CG17323, UGT86DI, UGT35B	142	36	2054	1.2053990610328638	1.0	0.9413163189781171	99.99980459243783
KEGG_PATHWAY	dme00983:Drug metabolism	4	0.5208333333333333	0.7933461704704883	EST-6, CG17323, UGT86DI, UGT35B	142	60	2054	0.964319248826291	1.0	0.9629970524116236	99.9999914054095
KEGG_PATHWAY	dme00982:Drug metabolism	4	0.5208333333333333	0.8441012746985403	CG17323, FMO-1, UGT86DI, UGT35B	142	66	2054	0.8766538625693555	1.0	0.9769884854363613	99.99999953095868
KEGG_PATHWAY	dme00980:Metabolism of xenobiotics by cytochrome P450	3	0.390625	0.9423974643076112	CG17323, UGT86DI, UGT35B	142	64	2054	0.6780369718309859	1.0	0.9964000277120578	99.9999999999838
SP_PIR_KEYWORDS	glycosyltransferase	5	0.6510416666666667	0.9740679336095033	CG17323, UGT86DI, UGT35B, CG9485, GLYP	743	149	12980	0.5862321262431464	1.0	0.9997856436733611	100.0
Annotation Cluster 109	Enrichment Score: 0.2920699500666145
Category	Term	Count	%	PValue	Genes	List Total	Pop Hits	Pop Total	Fold Enrichment	Bonferroni	Benjamini	FDR
GOTERM_BP_FAT	GO:0007398~ectoderm development	7	0.9114583333333334	0.19070173866169954	VRI, FT, VND, SOG, MBS, N, SR	454	68	7937	1.7996566467996888	1.0	0.772025930196836	97.1894991363473
GOTERM_BP_FAT	GO:0035317~imaginal disc-derived wing hair organization	3	0.390625	0.5694783133527065	VRI, FT, MBS	454	33	7937	1.5893071686023228	1.0	0.984917028563765	99.9999337052097
GOTERM_BP_FAT	GO:0035315~hair cell differentiation	3	0.390625	0.585908075343663	VRI, FT, MBS	454	34	7937	1.542562840114019	1.0	0.9870918631850126	99.99996562678912
GOTERM_BP_FAT	GO:0035316~non-sensory hair organization	3	0.390625	0.585908075343663	VRI, FT, MBS	454	34	7937	1.542562840114019	1.0	0.9870918631850126	99.99996562678912
GOTERM_BP_FAT	GO:0009913~epidermal cell differentiation	3	0.390625	0.6173629953253704	VRI, FT, MBS	454	36	7937	1.4568649045521294	1.0	0.9903995458405934	99.99999094189496
GOTERM_BP_FAT	GO:0008544~epidermis development	3	0.390625	0.7683319534106522	VRI, FT, MBS	454	48	7937	1.092648678414097	1.0	0.9985759140754182	99.99999999810188
Annotation Cluster 110	Enrichment Score: 0.29035916054429456
Category	Term	Count	%	PValue	Genes	List Total	Pop Hits	Pop Total	Fold Enrichment	Bonferroni	Benjamini	FDR
GOTERM_BP_FAT	GO:0042592~homeostatic process	12	1.5625	0.3269425114493846	EGFR, L(2)01289, CBP53E, EAAT1, CG8993, UP, MKP3, SNF4AGAMMA, IF, VHA68-1, RHO, TUP	454	163	7937	1.2870462960460527	1.0	0.9080674381119996	99.87487247082602
GOTERM_BP_FAT	GO:0030003~cellular cation homeostasis	3	0.390625	0.44179938172238736	CBP53E, UP, VHA68-1	454	26	7937	2.017197560149102	1.0	0.9575203987974175	99.9946841382792
GOTERM_BP_FAT	GO:0006873~cellular ion homeostasis	4	0.5208333333333333	0.46324351806543296	CBP53E, EAAT1, UP, VHA68-1	454	44	7937	1.5893071686023228	1.0	0.9637913565328114	99.99725604243184
GOTERM_BP_FAT	GO:0048878~chemical homeostasis	5	0.6510416666666667	0.5250009424135468	CBP53E, EAAT1, UP, SNF4AGAMMA, VHA68-1	454	66	7937	1.3244226405019357	1.0	0.9779804551923823	99.99965145532812
GOTERM_BP_FAT	GO:0050801~ion homeostasis	4	0.5208333333333333	0.549757972338258	CBP53E, EAAT1, UP, VHA68-1	454	50	7937	1.3985903083700442	1.0	0.9824339792742025	99.9998588011315
GOTERM_BP_FAT	GO:0055082~cellular chemical homeostasis	4	0.5208333333333333	0.5633665368420009	CBP53E, EAAT1, UP, VHA68-1	454	51	7937	1.3711669689902395	1.0	0.9840142599184807	99.99991589448969
GOTERM_BP_FAT	GO:0055080~cation homeostasis	3	0.390625	0.5694783133527065	CBP53E, UP, VHA68-1	454	33	7937	1.5893071686023228	1.0	0.984917028563765	99.9999337052097
GOTERM_BP_FAT	GO:0019725~cellular homeostasis	6	0.78125	0.7673986136130877	L(2)01289, CBP53E, EAAT1, CG8993, UP, VHA68-1	454	111	7937	0.9449934516013812	1.0	0.9985746831067414	99.99999999796859
Annotation Cluster 111	Enrichment Score: 0.27518002081903475
Category	Term	Count	%	PValue	Genes	List Total	Pop Hits	Pop Total	Fold Enrichment	Bonferroni	Benjamini	FDR
GOTERM_BP_FAT	GO:0009628~response to abiotic stimulus	14	1.8229166666666667	0.44942992717794983	CG14207, NOMPC, SDA, B, TRPA1, HSC70-1, NINAB, ACE, SLGA, CG5001, STNB, PORIN, L(2)EFL, SESB	454	214	7937	1.1437070278726995	1.0	0.9601686964611819	99.99578629560806
GOTERM_BP_FAT	GO:0009408~response to heat	5	0.6510416666666667	0.5489045765270619	CG14207, CG5001, TRPA1, L(2)EFL, HSC70-1	454	68	7937	1.2854690334283494	1.0	0.9824756248165584	99.99985421462712
GOTERM_BP_FAT	GO:0009266~response to temperature stimulus	5	0.6510416666666667	0.6057607045733957	CG14207, CG5001, TRPA1, L(2)EFL, HSC70-1	454	73	7937	1.1974232092209283	1.0	0.9891875727450441	99.99998500200324
Annotation Cluster 112	Enrichment Score: 0.27133062474213027
Category	Term	Count	%	PValue	Genes	List Total	Pop Hits	Pop Total	Fold Enrichment	Bonferroni	Benjamini	FDR
INTERPRO	IPR000483:Cysteine-rich flanking region, C-terminal	4	0.5208333333333333	0.22221071530311126	CG7509, 18W, SLI, KEK4	642	26	10196	2.4433261442607237	1.0	0.9659327055926915	98.01129770221547
SMART	SM00082:LRRCT	4	0.5208333333333333	0.25672841574152727	CG7509, 18W, SLI, KEK4	328	26	4824	2.26266416510319	1.0	0.8132257225876922	97.26119349738858
INTERPRO	IPR003591:Leucine-rich repeat, typical subtype	4	0.5208333333333333	0.756866271349679	CG7509, 18W, SLI, CG4168	642	62	10196	1.0246206411415937	1.0	0.9999845748024297	99.99999997336172
SMART	SM00369:LRR_TYP	4	0.5208333333333333	0.8020901719186335	CG7509, 18W, SLI, CG4168	328	62	4824	0.9488591660110149	1.0	0.9979262364374041	99.99999970548502
INTERPRO	IPR001611:Leucine-rich repeat	5	0.6510416666666667	0.8122569491357785	CG7509, 18W, SLI, CG4168, CG11099	642	88	10196	0.9023647691871992	1.0	0.9999968388817848	99.99999999952676
SP_PIR_KEYWORDS	leucine-rich repeat	4	0.5208333333333333	0.8372237330053123	CG7509, 18W, SLI, CG4168	743	79	12980	0.8845426512428234	1.0	0.9880877740730284	99.9999999954511
Annotation Cluster 113	Enrichment Score: 0.2537357690136994
Category	Term	Count	%	PValue	Genes	List Total	Pop Hits	Pop Total	Fold Enrichment	Bonferroni	Benjamini	FDR
INTERPRO	IPR000834:Peptidase M14, carboxypeptidase A	3	0.390625	0.4721416917775857	CG17633, CG8539, CG12374	642	25	10196	1.9057943925233642	1.0	0.9980836280198794	99.99527799182472
GOTERM_MF_FAT	GO:0004181~metallocarboxypeptidase activity	3	0.390625	0.4986902453960693	CG17633, CG8539, CG12374	504	26	7918	1.8127289377289375	1.0	0.9695395215095322	99.99653816868637
GOTERM_MF_FAT	GO:0008237~metallopeptidase activity	12	1.5625	0.5040029409322571	CG4096, CG4467, CG3731, SDA, CG17633, CG9634, CG4169, CG6154, CG8539, CG14528, CG12374, CG31619	504	168	7918	1.1221655328798186	1.0	0.9703133055827029	99.99704551373426
SMART	SM00631:Zn_pept	3	0.390625	0.5132097915347549	CG17633, CG8539, CG12374	328	25	4824	1.7648780487804878	1.0	0.9588695174351157	99.98382772382541
GOTERM_MF_FAT	GO:0008238~exopeptidase activity	8	1.0416666666666665	0.5143520199712744	CG4467, SDA, CG6225, CG17633, CG6154, CG8539, CG12374, CG5618	504	106	7918	1.1856843366277328	1.0	0.9717373529923663	99.99784090937926
GOTERM_MF_FAT	GO:0008235~metalloexopeptidase activity	4	0.5208333333333333	0.52038609843908	CG17633, CG6154, CG8539, CG12374	504	43	7918	1.461424880029531	1.0	0.972671423700228	99.99820730525948
SP_PIR_KEYWORDS	carboxypeptidase	3	0.390625	0.725360738929045	CG17633, CG8539, CG12374	743	44	12980	1.1911170928667565	1.0	0.9621384279600081	99.9999956562105
GOTERM_MF_FAT	GO:0004180~carboxypeptidase activity	3	0.390625	0.7894823718361503	CG17633, CG8539, CG12374	504	45	7918	1.0473544973544973	1.0	0.9977940686142115	99.9999999914014
Annotation Cluster 114	Enrichment Score: 0.2322503905052192
Category	Term	Count	%	PValue	Genes	List Total	Pop Hits	Pop Total	Fold Enrichment	Bonferroni	Benjamini	FDR
GOTERM_BP_FAT	GO:0010033~response to organic substance	9	1.171875	0.39546383826943665	EGFR, CHEB38C, BX, CG33680, EIP75B, CHEB38B, FTZ-F1, EAG, RHO	454	122	7937	1.289683685996967	1.0	0.9401440012038762	99.97957344608896
GOTERM_BP_FAT	GO:0009725~response to hormone stimulus	3	0.390625	0.7129696214923118	CG33680, EIP75B, FTZ-F1	454	43	7937	1.219700850322713	1.0	0.9969449358608763	99.99999992932041
GOTERM_BP_FAT	GO:0009719~response to endogenous stimulus	3	0.390625	0.7129696214923118	CG33680, EIP75B, FTZ-F1	454	43	7937	1.219700850322713	1.0	0.9969449358608763	99.99999992932041
Annotation Cluster 115	Enrichment Score: 0.22511374545109245
Category	Term	Count	%	PValue	Genes	List Total	Pop Hits	Pop Total	Fold Enrichment	Bonferroni	Benjamini	FDR
GOTERM_BP_FAT	GO:0043193~positive regulation of gene-specific transcription	3	0.390625	0.16756627924633563	PDP1, VND, N	454	13	7937	4.034395120298204	1.0	0.7401288606978834	95.47701965656422
GOTERM_BP_FAT	GO:0032583~regulation of gene-specific transcription	3	0.390625	0.274481739893486	PDP1, VND, N	454	18	7937	2.9137298091042587	1.0	0.8692603557112284	99.55576960171382
SP_PIR_KEYWORDS	activator	9	1.171875	0.3099795980393743	CAUP, BS, CHN, MEF2, FTZ-F1, N, SLBO, VG, KAY	743	112	12980	1.4038165737358201	1.0	0.7460873377019432	99.23043961806029
GOTERM_BP_FAT	GO:0045944~positive regulation of transcription from RNA polymerase II promoter	4	0.5208333333333333	0.549757972338258	CAUP, VND, CHN, N	454	50	7937	1.3985903083700442	1.0	0.9824339792742025	99.9998588011315
GOTERM_BP_FAT	GO:0045893~positive regulation of transcription, DNA-dependent	6	0.78125	0.5696880722677056	PDP1, TARA, CAUP, VND, CHN, N	454	88	7937	1.191980376451742	1.0	0.9847694218796935	99.99993424836364
GOTERM_BP_FAT	GO:0051254~positive regulation of RNA metabolic process	6	0.78125	0.5899503239142498	PDP1, TARA, CAUP, VND, CHN, N	454	90	7937	1.1654919236417034	1.0	0.9875452947468563	99.99997087256199
UP_SEQ_FEATURE	compositionally biased region:Poly-Ser	7	0.9114583333333334	0.6567649126731048	CAUP, VN, STNB, CHN, MEF2, GYC88E, N	188	105	2975	1.054964539007092	1.0	0.999999935345028	99.99999266364338
GOTERM_BP_FAT	GO:0010557~positive regulation of macromolecule biosynthetic process	7	0.9114583333333334	0.7533213839950081	PDP1, TARA, CAUP, VND, CHN, PUM, N	454	129	7937	0.9486562169176657	1.0	0.9982637997145221	99.99999999452244
GOTERM_BP_FAT	GO:0009891~positive regulation of biosynthetic process	8	1.0416666666666665	0.7783222335332418	PDP1, TARA, CAUP, SPE, VND, CHN, PUM, N	454	153	7937	0.9141113126601595	1.0	0.9987893706620532	99.99999999909811
GOTERM_BP_FAT	GO:0031328~positive regulation of cellular biosynthetic process	8	1.0416666666666665	0.7783222335332418	PDP1, TARA, CAUP, SPE, VND, CHN, PUM, N	454	153	7937	0.9141113126601595	1.0	0.9987893706620532	99.99999999909811
GOTERM_BP_FAT	GO:0045941~positive regulation of transcription	6	0.78125	0.7997124796250017	PDP1, TARA, CAUP, VND, CHN, N	454	116	7937	0.9042609752392526	1.0	0.9991085843514195	99.99999999983736
GOTERM_BP_FAT	GO:0010628~positive regulation of gene expression	6	0.78125	0.8057327170451112	PDP1, TARA, CAUP, VND, CHN, N	454	117	7937	0.8965322489551565	1.0	0.9992054845216102	99.99999999990283
GOTERM_BP_FAT	GO:0045935~positive regulation of nucleobase, nucleoside, nucleotide and nucleic acid metabolic process	6	0.78125	0.8283908657318602	PDP1, TARA, CAUP, VND, CHN, N	454	121	7937	0.8668948192376306	1.0	0.9994705402945764	99.99999999998802
GOTERM_BP_FAT	GO:0051173~positive regulation of nitrogen compound metabolic process	6	0.78125	0.8283908657318602	PDP1, TARA, CAUP, VND, CHN, N	454	121	7937	0.8668948192376306	1.0	0.9994705402945764	99.99999999998802
GOTERM_BP_FAT	GO:0010604~positive regulation of macromolecule metabolic process	7	0.9114583333333334	0.8285627761144725	PDP1, TARA, CAUP, VND, CHN, PUM, N	454	142	7937	0.8618074083266116	1.0	0.9994627893972408	99.99999999998822
GOTERM_BP_FAT	GO:0006357~regulation of transcription from RNA polymerase II promoter	9	1.171875	0.8647543713736535	CAUP, GRN, HTH, NOC, VND, CHN, N, TUP, GRH	454	192	7937	0.8194865088105727	1.0	0.9997645440275722	99.99999999999979
Annotation Cluster 116	Enrichment Score: 0.2080730482955261
Category	Term	Count	%	PValue	Genes	List Total	Pop Hits	Pop Total	Fold Enrichment	Bonferroni	Benjamini	FDR
GOTERM_BP_FAT	GO:0008340~determination of adult life span	6	0.78125	0.6193368939016497	EAAT1, SDHC, DOR, CCT1, CDK5ALPHA, LEVY	454	93	7937	1.127895409975842	1.0	0.9905126881626225	99.99999169920622
GOTERM_BP_FAT	GO:0010259~multicellular organismal aging	6	0.78125	0.6193368939016497	EAAT1, SDHC, DOR, CCT1, CDK5ALPHA, LEVY	454	93	7937	1.127895409975842	1.0	0.9905126881626225	99.99999169920622
GOTERM_BP_FAT	GO:0007568~aging	6	0.78125	0.6193368939016497	EAAT1, SDHC, DOR, CCT1, CDK5ALPHA, LEVY	454	93	7937	1.127895409975842	1.0	0.9905126881626225	99.99999169920622
Annotation Cluster 117	Enrichment Score: 0.2020280639688365
Category	Term	Count	%	PValue	Genes	List Total	Pop Hits	Pop Total	Fold Enrichment	Bonferroni	Benjamini	FDR
GOTERM_BP_FAT	GO:0002164~larval development	6	0.78125	0.347037710913795	BS, HAND, SPRT, N, HTL, DLG1	454	68	7937	1.542562840114019	1.0	0.9192390400014749	99.92498800904013
GOTERM_BP_FAT	GO:0048534~hemopoietic or lymphoid organ development	3	0.390625	0.8448304702181284	HAND, N, HTL	454	57	7937	0.9201252028750291	1.0	0.9996128902859301	99.99999999999781
GOTERM_BP_FAT	GO:0002520~immune system development	3	0.390625	0.8448304702181284	HAND, N, HTL	454	57	7937	0.9201252028750291	1.0	0.9996128902859301	99.99999999999781
Annotation Cluster 118	Enrichment Score: 0.19409739191997058
Category	Term	Count	%	PValue	Genes	List Total	Pop Hits	Pop Total	Fold Enrichment	Bonferroni	Benjamini	FDR
GOTERM_BP_FAT	GO:0009628~response to abiotic stimulus	14	1.8229166666666667	0.44942992717794983	CG14207, NOMPC, SDA, B, TRPA1, HSC70-1, NINAB, ACE, SLGA, CG5001, STNB, PORIN, L(2)EFL, SESB	454	214	7937	1.1437070278726995	1.0	0.9601686964611819	99.99578629560806
GOTERM_BP_FAT	GO:0051606~detection of stimulus	7	0.9114583333333334	0.5104635643167544	CHEB38C, NINAB, NOMPC, CG33680, CG31345, CHEB38B, PORIN	454	100	7937	1.2237665198237886	1.0	0.9751398124428523	99.99942021258329
GOTERM_BP_FAT	GO:0009582~detection of abiotic stimulus	3	0.390625	0.837627325147582	NINAB, NOMPC, PORIN	454	56	7937	0.936556010069226	1.0	0.9995487150024971	99.9999999999953
GOTERM_BP_FAT	GO:0009581~detection of external stimulus	3	0.390625	0.8708289509427947	NINAB, NOMPC, PORIN	454	61	7937	0.8597891239979779	1.0	0.9998015720165675	99.9999999999999
Annotation Cluster 119	Enrichment Score: 0.1843051930437552
Category	Term	Count	%	PValue	Genes	List Total	Pop Hits	Pop Total	Fold Enrichment	Bonferroni	Benjamini	FDR
GOTERM_BP_FAT	GO:0043066~negative regulation of apoptosis	4	0.5208333333333333	0.4781921609145549	EGFR, FUTSCH, HAND, VN	454	45	7937	1.5539892315222712	1.0	0.9674963033354671	99.99829665130086
GOTERM_BP_FAT	GO:0043069~negative regulation of programmed cell death	4	0.5208333333333333	0.549757972338258	EGFR, FUTSCH, HAND, VN	454	50	7937	1.3985903083700442	1.0	0.9824339792742025	99.9998588011315
GOTERM_BP_FAT	GO:0060548~negative regulation of cell death	4	0.5208333333333333	0.6026536418494641	EGFR, FUTSCH, HAND, VN	454	54	7937	1.2949910262685596	1.0	0.9889095081303616	99.99998287675714
GOTERM_BP_FAT	GO:0043067~regulation of programmed cell death	6	0.78125	0.7673986136130877	EGFR, EIP75B, FUTSCH, HAND, VN, RAB3-GEF	454	111	7937	0.9449934516013812	1.0	0.9985746831067414	99.99999999796859
GOTERM_BP_FAT	GO:0010941~regulation of cell death	6	0.78125	0.7935466473816086	EGFR, EIP75B, FUTSCH, HAND, VN, RAB3-GEF	454	115	7937	0.9121241141543766	1.0	0.9990521489279703	99.99999999972864
GOTERM_BP_FAT	GO:0042981~regulation of apoptosis	5	0.6510416666666667	0.812332065354498	EGFR, FUTSCH, HAND, VN, RAB3-GEF	454	97	7937	0.9011535492075027	1.0	0.9992908406776192	99.99999999994579
Annotation Cluster 120	Enrichment Score: 0.15897732663016692
Category	Term	Count	%	PValue	Genes	List Total	Pop Hits	Pop Total	Fold Enrichment	Bonferroni	Benjamini	FDR
GOTERM_BP_FAT	GO:0009628~response to abiotic stimulus	14	1.8229166666666667	0.44942992717794983	CG14207, NOMPC, SDA, B, TRPA1, HSC70-1, NINAB, ACE, SLGA, CG5001, STNB, PORIN, L(2)EFL, SESB	454	214	7937	1.1437070278726995	1.0	0.9601686964611819	99.99578629560806
GOTERM_BP_FAT	GO:0009416~response to light stimulus	5	0.6510416666666667	0.830570981314089	NINAB, ACE, SLGA, B, PORIN	454	100	7937	0.8741189427312777	1.0	0.9994695639687877	99.99999999999035
GOTERM_BP_FAT	GO:0009314~response to radiation	5	0.6510416666666667	0.8933657084150302	NINAB, ACE, SLGA, B, PORIN	454	113	7937	0.7735565864878563	1.0	0.9999065967648879	100.0
Annotation Cluster 121	Enrichment Score: 0.1428715122929637
Category	Term	Count	%	PValue	Genes	List Total	Pop Hits	Pop Total	Fold Enrichment	Bonferroni	Benjamini	FDR
GOTERM_CC_FAT	GO:0008287~protein serine/threonine phosphatase complex	3	0.390625	0.5210409083873475	CANA1, MBS, WDB	306	27	4786	1.737835875090777	1.0	0.9192115947386488	99.9937408317667
INTERPRO	IPR000387:Dual-specific/protein-tyrosine phosphatase, conserved region	3	0.390625	0.5708606370624278	CG7378, MKP3, PTP-ER	642	30	10196	1.5881619937694702	1.0	0.9994721794559642	99.9998127957737
GOTERM_MF_FAT	GO:0004721~phosphoprotein phosphatase activity	7	0.9114583333333334	0.5767565752365668	CANA1, CG7378, MKP3, PTP-ER, MBS, CG12091, WDB	504	96	7918	1.1455439814814814	1.0	0.9816031788327384	99.9997208664936
GOTERM_MF_FAT	GO:0004722~protein serine/threonine phosphatase activity	3	0.390625	0.7894823718361503	CANA1, MBS, WDB	504	45	7918	1.0473544973544973	1.0	0.9977940686142115	99.9999999914014
GOTERM_MF_FAT	GO:0004725~protein tyrosine phosphatase activity	3	0.390625	0.7894823718361503	CG7378, MKP3, PTP-ER	504	45	7918	1.0473544973544973	1.0	0.9977940686142115	99.9999999914014
GOTERM_MF_FAT	GO:0016791~phosphatase activity	10	1.3020833333333335	0.8259569232987576	CANA1, CG5177, CG7378, MKP3, PTP-ER, MBS, FBP, CG15771, CG12091, WDB	504	182	7918	0.863204256061399	1.0	0.998862901834364	99.9999999994926
GOTERM_BP_FAT	GO:0006470~protein amino acid dephosphorylation	4	0.5208333333333333	0.8549740422109322	CANA1, CG7378, MKP3, PTP-ER	454	82	7937	0.8527989685183196	1.0	0.9996970572482913	99.9999999999993
GOTERM_BP_FAT	GO:0016311~dephosphorylation	4	0.5208333333333333	0.9528800305637883	CANA1, CG7378, MKP3, PTP-ER	454	109	7937	0.6415551873257084	1.0	0.999992932472886	100.0
Annotation Cluster 122	Enrichment Score: 0.1354240316479674
Category	Term	Count	%	PValue	Genes	List Total	Pop Hits	Pop Total	Fold Enrichment	Bonferroni	Benjamini	FDR
GOTERM_BP_FAT	GO:0040008~regulation of growth	9	1.171875	0.23389106322688882	LK6, FT, FUTSCH, SNPF, PUM, THOR, SOG, N, CHRB	454	103	7937	1.5275865018604853	1.0	0.8223187466962604	98.8864458645787
UP_SEQ_FEATURE	compositionally biased region:Poly-Gln	9	1.171875	0.2448930227055956	NCKX30C, CAUP, VN, STY, CHN, PUM, MEF2, RN, SLBO	188	95	2975	1.4991601343784995	1.0	0.9981287399800258	98.6637335831659
SP_PIR_KEYWORDS	activator	9	1.171875	0.3099795980393743	CAUP, BS, CHN, MEF2, FTZ-F1, N, SLBO, VG, KAY	743	112	12980	1.4038165737358201	1.0	0.7460873377019432	99.23043961806029
GOTERM_BP_FAT	GO:0006417~regulation of translation	6	0.78125	0.3931463833216215	LK6, LIS-1, SPN-B, ELAV, PUM, THOR	454	72	7937	1.4568649045521294	1.0	0.9394066046587827	99.97821058606156
GOTERM_BP_FAT	GO:0017148~negative regulation of translation	3	0.390625	0.585908075343663	ELAV, PUM, THOR	454	34	7937	1.542562840114019	1.0	0.9870918631850126	99.99996562678912
UP_SEQ_FEATURE	compositionally biased region:Poly-Ser	7	0.9114583333333334	0.6567649126731048	CAUP, VN, STNB, CHN, MEF2, GYC88E, N	188	105	2975	1.054964539007092	1.0	0.999999935345028	99.99999266364338
GOTERM_BP_FAT	GO:0010557~positive regulation of macromolecule biosynthetic process	7	0.9114583333333334	0.7533213839950081	PDP1, TARA, CAUP, VND, CHN, PUM, N	454	129	7937	0.9486562169176657	1.0	0.9982637997145221	99.99999999452244
GOTERM_BP_FAT	GO:0032268~regulation of cellular protein metabolic process	7	0.9114583333333334	0.7598594088445878	LK6, LIS-1, CG6966, SPN-B, ELAV, PUM, THOR	454	130	7937	0.9413588614029141	1.0	0.9983825368994573	99.99999999651939
GOTERM_BP_FAT	GO:0009891~positive regulation of biosynthetic process	8	1.0416666666666665	0.7783222335332418	PDP1, TARA, CAUP, SPE, VND, CHN, PUM, N	454	153	7937	0.9141113126601595	1.0	0.9987893706620532	99.99999999909811
GOTERM_BP_FAT	GO:0031328~positive regulation of cellular biosynthetic process	8	1.0416666666666665	0.7783222335332418	PDP1, TARA, CAUP, SPE, VND, CHN, PUM, N	454	153	7937	0.9141113126601595	1.0	0.9987893706620532	99.99999999909811
GOTERM_BP_FAT	GO:0032269~negative regulation of cellular protein metabolic process	3	0.390625	0.8141733607813857	ELAV, PUM, THOR	454	53	7937	0.9895686144127671	1.0	0.9993078759157186	99.9999999999541
GOTERM_BP_FAT	GO:0051248~negative regulation of protein metabolic process	3	0.390625	0.8223087345840097	ELAV, PUM, THOR	454	54	7937	0.9712432697014195	1.0	0.9994188301225405	99.99999999997844
GOTERM_BP_FAT	GO:0010604~positive regulation of macromolecule metabolic process	7	0.9114583333333334	0.8285627761144725	PDP1, TARA, CAUP, VND, CHN, PUM, N	454	142	7937	0.8618074083266116	1.0	0.9994627893972408	99.99999999998822
GOTERM_BP_FAT	GO:0010608~posttranscriptional regulation of gene expression	6	0.78125	0.8536506851348697	LK6, LIS-1, SPN-B, ELAV, PUM, THOR	454	126	7937	0.8324942311726452	1.0	0.9996914615760859	99.99999999999919
GOTERM_BP_FAT	GO:0007281~germ cell development	10	1.3020833333333335	0.9420344476133433	EGFR, LIS-1, BSG, ELAV, SWA, PUM, SOG, N, BLW, KAP3	454	243	7937	0.7194394590380886	1.0	0.9999871231889551	100.0
GOTERM_BP_FAT	GO:0009890~negative regulation of biosynthetic process	7	0.9114583333333334	0.996418831665573	SALM, MIP, ELAV, CHN, PUM, THOR, N	454	249	7937	0.49147249792120024	1.0	0.999999998713762	100.0
GOTERM_BP_FAT	GO:0031327~negative regulation of cellular biosynthetic process	7	0.9114583333333334	0.996418831665573	SALM, MIP, ELAV, CHN, PUM, THOR, N	454	249	7937	0.49147249792120024	1.0	0.999999998713762	100.0
GOTERM_BP_FAT	GO:0010558~negative regulation of macromolecule biosynthetic process	6	0.78125	0.9987585041686732	SALM, ELAV, CHN, PUM, THOR, N	454	246	7937	0.42639948425915974	1.0	0.9999999999589387	100.0
GOTERM_BP_FAT	GO:0016481~negative regulation of transcription	4	0.5208333333333333	0.9995748898026278	SALM, CHN, PUM, N	454	207	7937	0.3378237459831025	1.0	0.9999999999985945	100.0
GOTERM_BP_FAT	GO:0045934~negative regulation of nucleobase, nucleoside, nucleotide and nucleic acid metabolic process	4	0.5208333333333333	0.9998137048376038	SALM, CHN, PUM, N	454	223	7937	0.3135852709349875	1.0	0.9999999999999125	100.0
GOTERM_BP_FAT	GO:0051172~negative regulation of nitrogen compound metabolic process	4	0.5208333333333333	0.9998137048376038	SALM, CHN, PUM, N	454	223	7937	0.3135852709349875	1.0	0.9999999999999125	100.0
GOTERM_BP_FAT	GO:0045892~negative regulation of transcription, DNA-dependent	3	0.390625	0.9998140681048477	CHN, PUM, N	454	187	7937	0.2804659709298217	1.0	0.9999999999999076	100.0
GOTERM_BP_FAT	GO:0051253~negative regulation of RNA metabolic process	3	0.390625	0.9998665462711539	CHN, PUM, N	454	193	7937	0.2717468215744904	1.0	0.9999999999999691	100.0
GOTERM_BP_FAT	GO:0010605~negative regulation of macromolecule metabolic process	6	0.78125	0.9999559882692846	SALM, ELAV, CHN, PUM, THOR, N	454	317	7937	0.3308967606553732	1.0	0.9999999999999991	100.0
GOTERM_BP_FAT	GO:0010629~negative regulation of gene expression	4	0.5208333333333333	0.9999671326672367	SALM, CHN, PUM, N	454	256	7937	0.27316216960352424	1.0	0.9999999999999997	100.0
Annotation Cluster 123	Enrichment Score: 0.11617285901515544
Category	Term	Count	%	PValue	Genes	List Total	Pop Hits	Pop Total	Fold Enrichment	Bonferroni	Benjamini	FDR
GOTERM_BP_FAT	GO:0000086~G2/M transition of mitotic cell cycle	3	0.390625	0.10797754044369592	EGFR, CDC2C, KAY	454	10	7937	5.244713656387665	1.0	0.6166938040256442	85.46901839900444
GOTERM_BP_FAT	GO:0051726~regulation of cell cycle	12	1.5625	0.3487482945800531	EGFR, COVA, LIS-1, CDC2C, PUM, RAB3-GEF, N, SKAP, SNF4AGAMMA, VG, KAY, DLG1	454	166	7937	1.2637864232259435	1.0	0.9197851932567872	99.92823718909511
GOTERM_BP_FAT	GO:0051329~interphase of mitotic cell cycle	3	0.390625	0.4218884865286288	EGFR, CDC2C, KAY	454	25	7937	2.097885462555066	1.0	0.9510315847797814	99.99039440770244
GOTERM_BP_FAT	GO:0051325~interphase	3	0.390625	0.4218884865286288	EGFR, CDC2C, KAY	454	25	7937	2.097885462555066	1.0	0.9510315847797814	99.99039440770244
SP_PIR_KEYWORDS	mitosis	4	0.5208333333333333	0.564208377481188	LIS-1, CDC2C, SWA, SLS	743	51	12980	1.370173910748687	1.0	0.9094172607895618	99.9981457151475
GOTERM_BP_FAT	GO:0009798~axis specification	12	1.5625	0.6021480908838074	EGFR, LIS-1, SPN-B, CBL, SLP1, STY, SWA, PUM, SOG, N, ANTP, TUP	454	201	7937	1.0437241107239135	1.0	0.9889829315856934	99.99998250524555
SP_PIR_KEYWORDS	cell cycle	6	0.78125	0.6482978979577441	PHYL, LIS-1, CDC2C, SWA, SLS, VG	743	96	12980	1.09185733512786	1.0	0.941360644548601	99.99988860407811
SP_PIR_KEYWORDS	cell division	4	0.5208333333333333	0.6961540834595192	LIS-1, CDC2C, SWA, SLS	743	62	12980	1.1270785394868232	1.0	0.9524898292414984	99.99998364637929
GOTERM_BP_FAT	GO:0009994~oocyte differentiation	6	0.78125	0.9018779204110839	EGFR, LIS-1, SPN-B, SWA, SOG, N	454	138	7937	0.7601034284619805	1.0	0.9999322845765726	100.0
GOTERM_BP_FAT	GO:0008298~intracellular mRNA localization	3	0.390625	0.9023956718379811	LIS-1, SPN-B, SWA	454	67	7937	0.7827930830429352	1.0	0.9999321959612373	100.0
GOTERM_BP_FAT	GO:0007067~mitosis	6	0.78125	0.9257804581211547	PDP1, LIS-1, CDC2C, SWA, PUM, SLS	454	146	7937	0.7184539255325569	1.0	0.9999711023748795	100.0
GOTERM_BP_FAT	GO:0000087~M phase of mitotic cell cycle	6	0.78125	0.9308854212876068	PDP1, LIS-1, CDC2C, SWA, PUM, SLS	454	148	7937	0.7087450887010358	1.0	0.9999777459982062	100.0
GOTERM_BP_FAT	GO:0000280~nuclear division	6	0.78125	0.9308854212876068	PDP1, LIS-1, CDC2C, SWA, PUM, SLS	454	148	7937	0.7087450887010358	1.0	0.9999777459982062	100.0
GOTERM_BP_FAT	GO:0007281~germ cell development	10	1.3020833333333335	0.9420344476133433	EGFR, LIS-1, BSG, ELAV, SWA, PUM, SOG, N, BLW, KAP3	454	243	7937	0.7194394590380886	1.0	0.9999871231889551	100.0
GOTERM_BP_FAT	GO:0048285~organelle fission	6	0.78125	0.9423048629487061	PDP1, LIS-1, CDC2C, SWA, PUM, SLS	454	153	7937	0.6855834844951196	1.0	0.9999870262576721	100.0
GOTERM_BP_FAT	GO:0051301~cell division	8	1.0416666666666665	0.9528154182352483	LIS-1, CDC2C, SWA, PUM, N, SLS, PROS, RHO	454	205	7937	0.6822391748146557	1.0	0.9999930836527277	100.0
GOTERM_BP_FAT	GO:0007059~chromosome segregation	3	0.390625	0.9919718502138951	SCA, SLS, WDB	454	117	7937	0.44826612447757824	1.0	0.9999999828096381	100.0
GOTERM_BP_FAT	GO:0006403~RNA localization	3	0.390625	0.994716434270654	LIS-1, SPN-B, SWA	454	125	7937	0.4195770925110132	1.0	0.9999999956903234	100.0
GOTERM_BP_FAT	GO:0000278~mitotic cell cycle	10	1.3020833333333335	0.998966056775346	EGFR, PDP1, LIS-1, CDC2C, SWA, PUM, PTP-ER, SKAP, SLS, KAY	454	358	7937	0.4883346048778087	1.0	0.9999999999763494	100.0
GOTERM_BP_FAT	GO:0051276~chromosome organization	7	0.9114583333333334	0.9991222317565953	TARA, LIS-1, MAMO, SPN-B, DOA, SLS, XRP1	454	282	7937	0.4339597588027619	1.0	0.9999999999860911	100.0
GOTERM_BP_FAT	GO:0022403~cell cycle phase	13	1.6927083333333333	0.9999067356853433	PDP1, EGFR, SCA, SPN-B, SWA, KAY, WDB, LIS-1, MAMO, CDC2C, PUM, SKAP, SLS	454	496	7937	0.4582075103026858	1.0	0.9999999999999906	100.0
GOTERM_BP_FAT	GO:0007126~meiosis	3	0.390625	0.999909489961384	MAMO, SCA, SPN-B	454	200	7937	0.26223568281938325	1.0	0.9999999999999909	100.0
GOTERM_BP_FAT	GO:0051327~M phase of meiotic cell cycle	3	0.390625	0.999909489961384	MAMO, SCA, SPN-B	454	200	7937	0.26223568281938325	1.0	0.9999999999999909	100.0
GOTERM_BP_FAT	GO:0051321~meiotic cell cycle	3	0.390625	0.9999509714238932	MAMO, SCA, SPN-B	454	211	7937	0.24856462826481826	1.0	0.9999999999999989	100.0
GOTERM_BP_FAT	GO:0007049~cell cycle	17	2.213541666666667	0.9999551602899956	PDP1, EGFR, PHYL, SCA, SPN-B, SWA, N, WDB, VG, KAY, LIS-1, MAMO, CDC2C, PUM, PTP-ER, SKAP, SLS	454	616	7937	0.4824682476114194	1.0	0.9999999999999991	100.0
GOTERM_BP_FAT	GO:0007051~spindle organization	3	0.390625	0.9999776374943115	LIS-1, SKAP, WDB	454	225	7937	0.23309838472834069	1.0	0.9999999999999999	100.0
GOTERM_BP_FAT	GO:0000279~M phase	11	1.4322916666666665	0.9999783998525512	PDP1, LIS-1, MAMO, SCA, SPN-B, CDC2C, SWA, PUM, SKAP, SLS, WDB	454	478	7937	0.402314157742429	1.0	0.9999999999999999	100.0
GOTERM_BP_FAT	GO:0022402~cell cycle process	13	1.6927083333333333	0.9999885265529859	PDP1, EGFR, SCA, SPN-B, SWA, KAY, WDB, LIS-1, MAMO, CDC2C, PUM, SKAP, SLS	454	547	7937	0.4154861519380844	1.0	1.0	100.0
Annotation Cluster 124	Enrichment Score: 0.11036454011936983
Category	Term	Count	%	PValue	Genes	List Total	Pop Hits	Pop Total	Fold Enrichment	Bonferroni	Benjamini	FDR
GOTERM_BP_FAT	GO:0045087~innate immune response	6	0.78125	0.6096799402169557	IM1, 18W, SPE, HML, KN, ECT4	454	92	7937	1.1401551426929708	1.0	0.9895660416263911	99.99998732972449
GOTERM_BP_FAT	GO:0006959~humoral immune response	5	0.6510416666666667	0.7054538944148565	EIP75B, 18W, HML, THOR, KAY	454	83	7937	1.0531553526882862	1.0	0.9966083677159593	99.99999989065725
GOTERM_BP_FAT	GO:0006955~immune response	9	1.171875	0.7567207657390493	IM1, EIP75B, 18W, SPE, HML, KN, THOR, ECT4, KAY	454	169	7937	0.9310142585303548	1.0	0.9983136638922157	99.99999999566634
GOTERM_BP_FAT	GO:0019730~antimicrobial humoral response	4	0.5208333333333333	0.7710404783856676	EIP75B, 18W, THOR, KAY	454	70	7937	0.9989930774071745	1.0	0.9986255208832616	99.99999999844367
GOTERM_BP_FAT	GO:0006952~defense response	9	1.171875	0.7790244856936973	CG10345, IM1, CG2736, 18W, SPE, HML, KN, THOR, ECT4	454	173	7937	0.9094879172926588	1.0	0.9987853246024683	99.99999999914515
GOTERM_BP_FAT	GO:0042742~defense response to bacterium	3	0.390625	0.9112103623577963	18W, SPE, THOR	454	69	7937	0.7601034284619805	1.0	0.9999529990841086	100.0
GOTERM_BP_FAT	GO:0009617~response to bacterium	3	0.390625	0.9477528285843485	18W, SPE, THOR	454	80	7937	0.6555892070484581	1.0	0.9999907458130525	100.0
Annotation Cluster 125	Enrichment Score: 0.10412619084728005
Category	Term	Count	%	PValue	Genes	List Total	Pop Hits	Pop Total	Fold Enrichment	Bonferroni	Benjamini	FDR
SP_PIR_KEYWORDS	zinc-finger	19	2.473958333333333	0.5303369942986391	MBL, EIP75B, CG8910, NOC, CBL, KN, RN, FRU, CG11321, HR46, SALM, CG34384, DOR, GRN, CHN, PKCDELTA, GOL, ARI-1, FTZ-F1	743	314	12980	1.0570848085314313	1.0	0.8928613098278342	99.99505007005487
INTERPRO	IPR017907:Zinc finger, RING-type, conserved site	4	0.5208333333333333	0.8175462459211393	DOR, CBL, ARI-1, GOL	642	69	10196	0.9206736195765046	1.0	0.999997165418377	99.9999999996969
INTERPRO	IPR001841:Zinc finger, RING-type	6	0.78125	0.927148177219731	DOR, CG8910, CBL, ARI-1, GOL, CG11321	642	133	10196	0.7164640573396106	1.0	0.9999999945756797	100.0
SMART	SM00184:RING	6	0.78125	0.953414683576851	DOR, CG8910, CBL, ARI-1, GOL, CG11321	328	133	4824	0.6634879882633412	1.0	0.9999821343693542	99.99999999999999
Annotation Cluster 126	Enrichment Score: 0.1020875374114338
Category	Term	Count	%	PValue	Genes	List Total	Pop Hits	Pop Total	Fold Enrichment	Bonferroni	Benjamini	FDR
UP_SEQ_FEATURE	zinc finger region:C2H2-type 4	3	0.390625	0.7144802583513445	SALM, CHN, RN	188	39	2975	1.217266775777414	1.0	0.9999999923273358	99.9999995663339
UP_SEQ_FEATURE	zinc finger region:C2H2-type 3	3	0.390625	0.7961065588362551	SALM, CHN, RN	188	46	2975	1.0320305272895467	1.0	0.999999999739988	99.99999999754168
UP_SEQ_FEATURE	zinc finger region:C2H2-type 1	3	0.390625	0.8243111030704825	SALM, CHN, RN	188	49	2975	0.9688449848024314	1.0	0.9999999999504275	99.99999999975037
UP_SEQ_FEATURE	zinc finger region:C2H2-type 2	3	0.390625	0.8329084448390912	SALM, CHN, RN	188	50	2975	0.9494680851063829	1.0	0.9999999999624475	99.99999999988451
Annotation Cluster 127	Enrichment Score: 0.08264481010949538
Category	Term	Count	%	PValue	Genes	List Total	Pop Hits	Pop Total	Fold Enrichment	Bonferroni	Benjamini	FDR
GOTERM_BP_FAT	GO:0048489~synaptic vesicle transport	7	0.9114583333333334	0.4087565661452621	SYT1, APLIP1, RIM, STNB, COMT, UNC-104, AMPH	454	90	7937	1.3597405775819873	1.0	0.9456146328256128	99.98596562118117
GOTERM_BP_FAT	GO:0016050~vesicle organization	3	0.390625	0.5694783133527065	DOR, STNB, LTD	454	33	7937	1.5893071686023228	1.0	0.984917028563765	99.9999337052097
GOTERM_BP_FAT	GO:0046907~intracellular transport	16	2.083333333333333	0.7957755729702931	CG8026, COMT, GPO-1, APLIP1, RIM, LIS-1, FUTSCH, HTH, DOR, UCP4A, STNB, GPDH, PORIN, UNC-104, KAP3, SESB	454	313	7937	0.8936679286709547	1.0	0.9990465563392013	99.99999999977408
GOTERM_BP_FAT	GO:0006886~intracellular protein transport	5	0.6510416666666667	0.9911887079801182	LIS-1, RIM, DOR, HTH, STNB	454	174	7937	0.5023672084662515	1.0	0.9999999775108289	100.0
GOTERM_BP_FAT	GO:0034613~cellular protein localization	5	0.6510416666666667	0.9929419425072544	LIS-1, RIM, DOR, HTH, STNB	454	179	7937	0.4883346048778087	1.0	0.9999999884550996	100.0
GOTERM_BP_FAT	GO:0070727~cellular macromolecule localization	7	0.9114583333333334	0.9955985376428343	LIS-1, RIM, SPN-B, DOR, HTH, STNB, SWA	454	244	7937	0.5015436556654871	1.0	0.9999999976011901	100.0
GOTERM_BP_FAT	GO:0008104~protein localization	13	1.6927083333333333	0.9956075075938131	SCGDELTA, COMT, ACTN, AMPH, RIM, LIS-1, ANK2, HTH, DOR, STNB, LTD, IF, DLG1	454	392	7937	0.5797727681380923	1.0	0.999999997516059	100.0
GOTERM_BP_FAT	GO:0015031~protein transport	7	0.9114583333333334	0.9989550858062493	LIS-1, RIM, DOR, HTH, STNB, COMT, LTD	454	278	7937	0.44020378410927646	1.0	0.9999999999766626	100.0
GOTERM_BP_FAT	GO:0045184~establishment of protein localization	7	0.9114583333333334	0.9992303026920826	LIS-1, RIM, DOR, HTH, STNB, COMT, LTD	454	285	7937	0.4293917613416802	1.0	0.9999999999903101	100.0
Annotation Cluster 128	Enrichment Score: 0.06877149113919918
Category	Term	Count	%	PValue	Genes	List Total	Pop Hits	Pop Total	Fold Enrichment	Bonferroni	Benjamini	FDR
INTERPRO	IPR013087:Zinc finger, C2H2-type/integrase, DNA-binding	10	1.3020833333333335	0.565252987284345	SALM, MAMO, LMD, CG16779, CG12071, CG12605, RN, CG8301, JIM, SR	642	145	10196	1.0952841336341175	1.0	0.9994498110995473	99.99977080011928
GOTERM_MF_FAT	GO:0008270~zinc ion binding	57	7.421875	0.9099257734943376	CG4467, MBL, SDA, NOC, CG17633, CG8539, CG32121, MLP60A, CG4169, PKD, CG13458, RN, HR46, CG3940, MLP84B, GOL, CG3731, FRU, JIM, TUP, CG7759, MICAL, MAMO, DOR, GRN, CG8301, CG18136, CG4096, LMPT, BX, EIP75B, MOB2, CG10737, CG8910, CG31140, RIM, LMD, CG16779, CG11317, CG12071, CG12605, CHN, PKCDELTA, CG13928, FTZ-F1, PHYL, ZASP52, CANA1, CBL, KN, CG11321, SR, SALM, CG34384, ARI-1, CG12374, CG31619	504	1026	7918	0.8727954144620812	1.0	0.9999009616751929	99.99999999999997
INTERPRO	IPR007087:Zinc finger, C2H2-type	15	1.953125	0.9456156770803471	NOC, CG32121, RN, FRU, JIM, SR, SALM, MAMO, LMD, CG16779, CG12071, CG11317, CG12605, CHN, CG8301	642	320	10196	0.7444509345794392	1.0	0.9999999992321178	100.0
INTERPRO	IPR015880:Zinc finger, C2H2-like	15	1.953125	0.9514146246447965	NOC, CG32121, RN, FRU, JIM, SR, SALM, MAMO, LMD, CG16779, CG12071, CG11317, CG12605, CHN, CG8301	642	324	10196	0.7352601823006807	1.0	0.9999999995949839	100.0
SMART	SM00355:ZnF_C2H2	15	1.953125	0.9790598138993674	NOC, CG32121, RN, FRU, JIM, SR, SALM, MAMO, LMD, CG16779, CG12071, CG11317, CG12605, CHN, CG8301	328	324	4824	0.6808943089430894	1.0	0.999998615497358	100.0
Annotation Cluster 129	Enrichment Score: 0.04292966437369802
Category	Term	Count	%	PValue	Genes	List Total	Pop Hits	Pop Total	Fold Enrichment	Bonferroni	Benjamini	FDR
SP_PIR_KEYWORDS	vision	3	0.390625	0.8304170525759509	PHYL, MBL, DOA	743	55	12980	0.9528936742934051	1.0	0.9873527282926092	99.99999999221455
SP_PIR_KEYWORDS	sensory transduction	6	0.78125	0.8913221583648638	PHYL, MBL, DOA, TRPA1, NACP60E, OBP57B	743	135	12980	0.7764318827575893	1.0	0.9953311093531162	99.99999999997729
GOTERM_BP_FAT	GO:0007601~visual perception	3	0.390625	0.9153330060014866	PHYL, MBL, DOA	454	70	7937	0.7492448080553809	1.0	0.9999584350759645	100.0
GOTERM_BP_FAT	GO:0050953~sensory perception of light stimulus	3	0.390625	0.9192756296011647	PHYL, MBL, DOA	454	71	7937	0.7386920642799528	1.0	0.9999649455763566	100.0
GOTERM_BP_FAT	GO:0007600~sensory perception	10	1.3020833333333335	0.9794806172497146	DPR, PHYL, MBL, NOMPC, DOA, NACP60E, PROS, OBP49A, OBP57B, EAG	454	276	7937	0.6334195237183171	1.0	0.9999995681847769	100.0
Annotation Cluster 130	Enrichment Score: 0.033114266739766175
Category	Term	Count	%	PValue	Genes	List Total	Pop Hits	Pop Total	Fold Enrichment	Bonferroni	Benjamini	FDR
GOTERM_BP_FAT	GO:0050890~cognition	18	2.34375	0.7907533559843217	PHYL, DDC, MBL, NOMPC, KLG, MOB2, DOA, N, NACP60E, OBP57B, OBP49A, DPR, FUTSCH, PUM, LTD, PROS, EAG, RHO	454	350	7937	0.8990937696664569	1.0	0.9990120210638784	99.99999999965955
GOTERM_BP_FAT	GO:0007608~sensory perception of smell	3	0.390625	0.9629946153251341	NACP60E, OBP57B, EAG	454	87	7937	0.6028406501595017	1.0	0.9999968070522446	100.0
GOTERM_BP_FAT	GO:0007600~sensory perception	10	1.3020833333333335	0.9794806172497146	DPR, PHYL, MBL, NOMPC, DOA, NACP60E, PROS, OBP49A, OBP57B, EAG	454	276	7937	0.6334195237183171	1.0	0.9999995681847769	100.0
GOTERM_BP_FAT	GO:0007606~sensory perception of chemical stimulus	6	0.78125	0.9882849556978736	DPR, NACP60E, PROS, OBP49A, OBP57B, EAG	454	194	7937	0.5406921295245016	1.0	0.9999999396076823	100.0
Annotation Cluster 131	Enrichment Score: 0.01785586252581952
Category	Term	Count	%	PValue	Genes	List Total	Pop Hits	Pop Total	Fold Enrichment	Bonferroni	Benjamini	FDR
GOTERM_BP_FAT	GO:0007286~spermatid development	3	0.390625	0.9333839141553014	BSG, BLW, KAP3	454	75	7937	0.6992951541850221	1.0	0.9999803067930311	100.0
GOTERM_BP_FAT	GO:0048515~spermatid differentiation	3	0.390625	0.9365280479032976	BSG, BLW, KAP3	454	76	7937	0.6900939021562716	1.0	0.9999829153939749	100.0
GOTERM_BP_FAT	GO:0007281~germ cell development	10	1.3020833333333335	0.9420344476133433	EGFR, LIS-1, BSG, ELAV, SWA, PUM, SOG, N, BLW, KAP3	454	243	7937	0.7194394590380886	1.0	0.9999871231889551	100.0
GOTERM_BP_FAT	GO:0048232~male gamete generation	4	0.5208333333333333	0.9943434136550466	EGFR, BSG, BLW, KAP3	454	155	7937	0.4511581639903368	1.0	0.9999999946846276	100.0
GOTERM_BP_FAT	GO:0007283~spermatogenesis	4	0.5208333333333333	0.9943434136550466	EGFR, BSG, BLW, KAP3	454	155	7937	0.4511581639903368	1.0	0.9999999946846276	100.0
Annotation Cluster 132	Enrichment Score: 0.014356092707608811
Category	Term	Count	%	PValue	Genes	List Total	Pop Hits	Pop Total	Fold Enrichment	Bonferroni	Benjamini	FDR
GOTERM_MF_FAT	GO:0016879~ligase activity, forming carbon-nitrogen bonds	8	1.0416666666666665	0.7946943506291428	UBC-E2H, GS2, CG6966, PUG, ARI-1, ASPARAGINE-SYNTHETASE, ADE2, ADE5	504	140	7918	0.8977324263038547	1.0	0.9979226263333671	99.9999999940778
SP_PIR_KEYWORDS	ubl conjugation pathway	4	0.5208333333333333	0.9244903427817803	UBC-E2H, PHYL, CG6966, ARI-1	743	98	12980	0.7130496882467657	1.0	0.9977152549743993	99.99999999999982
GOTERM_MF_FAT	GO:0004842~ubiquitin-protein ligase activity	3	0.390625	0.9720084510941029	UBC-E2H, CG6966, ARI-1	504	83	7918	0.5678427997705107	1.0	0.9999984424855941	100.0
GOTERM_MF_FAT	GO:0016881~acid-amino acid ligase activity	4	0.5208333333333333	0.9790461670214577	UBC-E2H, CG6966, ARI-1, ADE5	504	114	7918	0.551239209133946	1.0	0.9999994258172964	100.0
GOTERM_MF_FAT	GO:0019787~small conjugating protein ligase activity	3	0.390625	0.9800339780739475	UBC-E2H, CG6966, ARI-1	504	89	7918	0.5295612627073301	1.0	0.9999994775598053	100.0
GOTERM_BP_FAT	GO:0009057~macromolecule catabolic process	9	1.171875	0.991321515799626	UBC-E2H, PHYL, CG6966, CHT4, PUM, ARI-1, GLYP, CHT9, CHT8	454	277	7937	0.5680195295726713	1.0	0.9999999779164324	100.0
GOTERM_BP_FAT	GO:0019941~modification-dependent protein catabolic process	4	0.5208333333333333	0.9971361316652385	UBC-E2H, PHYL, CG6966, ARI-1	454	169	7937	0.41378411490237993	1.0	0.9999999993468897	100.0
GOTERM_BP_FAT	GO:0043632~modification-dependent macromolecule catabolic process	4	0.5208333333333333	0.9972734185806953	UBC-E2H, PHYL, CG6966, ARI-1	454	170	7937	0.4113500906970718	1.0	0.9999999994279565	100.0
GOTERM_BP_FAT	GO:0044257~cellular protein catabolic process	4	0.5208333333333333	0.9985684137784734	UBC-E2H, PHYL, CG6966, ARI-1	454	183	7937	0.3821284995546569	1.0	0.9999999999349414	100.0
GOTERM_BP_FAT	GO:0051603~proteolysis involved in cellular protein catabolic process	4	0.5208333333333333	0.9985684137784734	UBC-E2H, PHYL, CG6966, ARI-1	454	183	7937	0.3821284995546569	1.0	0.9999999999349414	100.0
GOTERM_BP_FAT	GO:0044265~cellular macromolecule catabolic process	5	0.6510416666666667	0.9991601960622863	UBC-E2H, PHYL, CG6966, PUM, ARI-1	454	225	7937	0.3884973078805678	1.0	0.999999999987477	100.0
GOTERM_BP_FAT	GO:0030163~protein catabolic process	4	0.5208333333333333	0.9993923820867621	UBC-E2H, PHYL, CG6966, ARI-1	454	200	7937	0.34964757709251104	1.0	0.9999999999955685	100.0
Annotation Cluster 133	Enrichment Score: 0.009954470171377109
Category	Term	Count	%	PValue	Genes	List Total	Pop Hits	Pop Total	Fold Enrichment	Bonferroni	Benjamini	FDR
GOTERM_MF_FAT	GO:0004866~endopeptidase inhibitor activity	3	0.390625	0.9669065692758013	CG32354, CG17739, KAZ1-ORFB	504	80	7918	0.5891369047619047	1.0	0.9999972997150371	100.0
GOTERM_MF_FAT	GO:0030414~peptidase inhibitor activity	3	0.390625	0.9720084510941029	CG32354, CG17739, KAZ1-ORFB	504	83	7918	0.5678427997705107	1.0	0.9999984424855941	100.0
GOTERM_MF_FAT	GO:0004857~enzyme inhibitor activity	3	0.390625	0.9933036645451379	CG32354, CG17739, KAZ1-ORFB	504	108	7918	0.43639770723104054	1.0	0.9999999844124076	100.0
Annotation Cluster 134	Enrichment Score: 0.009571150934957175
Category	Term	Count	%	PValue	Genes	List Total	Pop Hits	Pop Total	Fold Enrichment	Bonferroni	Benjamini	FDR
GOTERM_CC_FAT	GO:0005789~endoplasmic reticulum membrane	3	0.390625	0.9573836594101695	CYP6G1, CA-P60A, ASPH	306	75	4786	0.6256209150326797	1.0	0.9998726170869112	100.0
GOTERM_CC_FAT	GO:0042175~nuclear envelope-endoplasmic reticulum network	3	0.390625	0.9618756896452548	CYP6G1, CA-P60A, ASPH	306	77	4786	0.609371021135727	1.0	0.9998977576990628	100.0
GOTERM_CC_FAT	GO:0005783~endoplasmic reticulum	12	1.5625	0.9778522141156422	CYP6G1, CYP309A1, CYP6G2, DOA, CYP28D1, CA-P60A, CYP28A5, ASPH, CYP313B1, RHO, CYP305A1, CYP313A1	306	284	4786	0.6608671637669152	1.0	0.9999752133173664	100.0
GOTERM_CC_FAT	GO:0044432~endoplasmic reticulum part	3	0.390625	0.9949493301120794	CYP6G1, CA-P60A, ASPH	306	112	4786	0.41894257703081234	1.0	0.9999995295731532	100.0
GOTERM_CC_FAT	GO:0012505~endomembrane system	5	0.6510416666666667	0.9996894264685547	LK6, SYT1, CYP6G1, CA-P60A, ASPH	306	218	4786	0.3587275888948852	1.0	0.9999999996620565	100.0
Annotation Cluster 135	Enrichment Score: 3.4078691581360376E-4
Category	Term	Count	%	PValue	Genes	List Total	Pop Hits	Pop Total	Fold Enrichment	Bonferroni	Benjamini	FDR
INTERPRO	IPR012677:Nucleotide-binding, alpha-beta plait	3	0.390625	0.998412756475719	ELAV, CG34354, FNE	642	134	10196	0.3555586553215232	1.0	1.0	100.0
INTERPRO	IPR000504:RNA recognition motif, RNP-1	3	0.390625	0.9989510837770418	ELAV, CG34354, FNE	642	141	10196	0.33790680718499366	1.0	1.0	100.0
SMART	SM00360:RRM	3	0.390625	0.9994993331381962	ELAV, CG34354, FNE	328	141	4824	0.3129216398546964	1.0	0.99999999999471	100.0
GOTERM_MF_FAT	GO:0003723~RNA binding	7	0.9114583333333334	0.99999999999872	CG10384, ELAV, MUB, CG34354, SWA, PUM, FNE	504	610	7918	0.1802823315118397	1.0	1.0	100.0
Annotation Cluster 136	Enrichment Score: 1.321116407498291E-4
Category	Term	Count	%	PValue	Genes	List Total	Pop Hits	Pop Total	Fold Enrichment	Bonferroni	Benjamini	FDR
INTERPRO	IPR017986:WD40 repeat, region	3	0.390625	0.999386309955157	LIS-1, CG7337, CG10132	642	150	10196	0.31763239875389404	1.0	1.0	100.0
SP_PIR_KEYWORDS	wd repeat	3	0.390625	0.9994007421399494	LIS-1, CG7337, CG10132	743	166	12980	0.3157177836514294	1.0	0.9999999455526517	100.0
INTERPRO	IPR019781:WD40 repeat, subgroup	3	0.390625	0.9995169571337876	LIS-1, CG7337, CG10132	642	154	10196	0.3093822065784682	1.0	1.0	100.0
INTERPRO	IPR001680:WD40 repeat	3	0.390625	0.9999345179396127	LIS-1, CG7337, CG10132	642	187	10196	0.2547853465940327	1.0	1.0	100.0
INTERPRO	IPR015943:WD40/YVTN repeat-like	3	0.390625	0.9999598825558838	LIS-1, CG7337, CG10132	642	195	10196	0.24433261442607235	1.0	1.0	100.0
SMART	SM00320:WD40	3	0.390625	0.9999768884382046	LIS-1, CG7337, CG10132	328	187	4824	0.23594626320594758	1.0	0.9999999999999997	100.0
