# Supplementary material for: Revised Annotations, Sex-Biased Expression, and Lineage-Specific Genes in the Drosophila melanogaster Group
Source: G3 (Bethesda). 2014 Oct 1;4(12):2345–51. doi: 10.1534/g3.114.013532 (PMC4267930; doi:10.1534/g3.114.013532)
Supplement: Supporting Information [file supp_g3.114.013532_FileS1.zip › GFF/GeneOntology/DyakOvaBiased.GO.txt]

Annotation Cluster 1	Enrichment Score: 16.414588633389315
Category	Term	Count	%	PValue	Genes	List Total	Pop Hits	Pop Total	Fold Enrichment	Bonferroni	Benjamini	FDR
GOTERM_MF_FAT	GO:0008270~zinc ion binding	309	15.512048192771086	1.552366416963789E-31	CG5708, SINA, CG8089, CG12863, ROQ, OVO, CG8478, ROW, NOI, MOF, DX, PHOL, TFIIB, CG12054, RNO, CG17385, CG8944, KUZ, GEK, SPN-E, SENS, E(BX), U2AF38, ALPHA-MAN-II, ASH1, DEAF1, KEN, CG18764, PIE, CG10321, MOB4, CG17612, SBB, MOB3, SU(VAR)2-10, SBF, CG2025, CG5516, CG6701, RAT1, CG2129, BAP170, CG12788, CG9890, SCAT, CG4291, LID, D19B, HB, FU2, SCE, D19A, AEF1, CG12795, IAP2, MLD, ZF30C, CG15141, …	1311	1026	7918	1.8189632484465676	1.3660824469281343E-28	1.3660824469281343E-28	2.412716176224629E-28
INTERPRO	IPR015880:Zinc finger, C2H2-like	132	6.626506024096386	1.7084842635463597E-25	CG8089, CG1529, ROW, OVO, CG8478, TTK, POLYBROMO, NOI, CP190, CG6254, CG17328, PHOL, AZ2, CG12054, CG11122, CG8145, CG17385, CROL, CG8944, SPN-E, SENS, CG6654, SQZ, CG10979, SU(HW), CG15073, NEU2, KEN, CG18764, CG3847, CG10321, CG17612, SBB, CG6791, WEK, CG4707, CG1647, CG6701, CG6470, PAD, CG2129, BAP170, CG32767, WDN, CG10274, CG9890, CG11456, SCAT, D19B, HB, FU2, D19A, AEF1, MLD, CG16863, ZF30…	1692	324	10196	2.455038963313195	3.182906182986868E-22	3.182906182986868E-22	2.9130911475124084E-22
INTERPRO	IPR007087:Zinc finger, C2H2-type	127	6.375502008032129	2.4631499086201996E-23	CG8089, CG1529, ROW, OVO, CG8478, TTK, CP190, CG6254, CG17328, PHOL, AZ2, CG12054, CG8145, CG11122, CG17385, CROL, CG8944, SPN-E, SENS, CG6654, SQZ, CG10979, SU(HW), CG15073, NEU2, KEN, CG18764, CG3847, CG10321, CG17612, SBB, CG6791, WEK, CG4707, CG1647, CG6701, CG6470, PAD, CG2129, CG32767, WDN, CG10274, CG9890, CG11456, D19B, HB, FU2, D19A, AEF1, MLD, ZF30C, CG2116, CG11906, CG15435, CG15436, C…	1692	320	10196	2.3915706264775416	4.588848279759432E-20	2.294424139879716E-20	4.199851498136317E-20
SMART	SM00355:ZnF_C2H2	132	6.626506024096386	5.082672248676403E-20	CG8089, CG1529, ROW, OVO, CG8478, TTK, POLYBROMO, NOI, CP190, CG6254, CG17328, PHOL, AZ2, CG12054, CG11122, CG8145, CG17385, CROL, CG8944, SPN-E, SENS, CG6654, SQZ, CG10979, SU(HW), CG15073, NEU2, KEN, CG18764, CG3847, CG10321, CG17612, SBB, CG6791, WEK, CG4707, CG1647, CG6701, CG6470, PAD, CG2129, BAP170, CG32767, WDN, CG10274, CG9890, CG11456, SCAT, D19B, HB, FU2, D19A, AEF1, MLD, CG16863, ZF30…	935	324	4824	2.1019607843137256	1.6061244305817432E-17	1.6061244305817432E-17	6.845780830255095E-17
GOTERM_MF_FAT	GO:0046914~transition metal ion binding	341	17.11847389558233	1.6673970951869878E-19	CG5708, SINA, CG8089, CG12863, ROQ, OVO, CG8478, ROW, NOI, DX, MOF, NOX, PGANT35A, PHOL, TFIIB, CG12054, SAD, RNO, CG17385, CG8944, KUZ, GEK, SPN-E, CG13126, SENS, E(BX), U2AF38, CG18234, ALPHA-MAN-II, ASH1, DEAF1, KEN, CG18764, CG10321, PIE, MOB4, CG17612, SBB, MOB3, SU(VAR)2-10, SBF, CG2025, CG5516, CG6701, RAT1, CG2129, BAP170, CG13630, CG12788, CG9890, SCAT, CG4291, LID, MOCS1, D19B, HB, FU2,…	1311	1354	7918	1.5210676167008619	1.4673094437645493E-16	3.668273609411373E-17	2.5914989526866606E-16
INTERPRO	IPR012934:Zinc finger, AD-type	54	2.710843373493976	1.2135651575374113E-18	CG18476, GATAD, CG1529, CG14710, CG4424, CG10654, CG30020, CG6254, CG17328, CG2712, CG14711, CG8145, CG31365, DWG, CG6654, CG4820, CG6813, HANG, CG17803, CG15073, NEU2, CG10147, CG18764, CG17359, CG10321, CG17612, WEK, CG4707, CG1647, CG31109, PAD, CG11696, CG2889, CG11695, CG10366, CG6808, CG4936, CG10274, CG10431, CG17568, D19B, FU2, D19A, CG17361, CG4730, MLD, CG15435, CG15436, DBR, CG10669, E…	1692	94	10196	3.461747397012222	2.2608718884921973E-15	7.536239628307324E-16	2.0692177228566004E-15
SP_PIR_KEYWORDS	zinc-finger	103	5.170682730923694	1.3472383671613346E-15	MKRN1, SINA, LT, ROQ, OVO, TTK, DX, NOI, MOF, CP190, RIPALPHA, TFIIB, RNO, GEK, SENS, E(BX), SQZ, U2AF38, MIB1, MIB2, SLU7, SU(HW), ASH1, CG6752, KEN, DEAF1, WECH, WEK, RAT1, GFZF, E(Y)3, CG4709, WDN, LID, ROC1B, SNAMA, HB, SCE, AEF1, RPA-70, IAP2, SCM, CG9715, NOA36, CG11329, PHL, USH, ARI-2, MES-4, BRE1, CG11982, ADA2B, CAZ, MI-2, CG4813, CG6923, CG2617, L(3)73AH, CG10144, CG2926, BON, MCM2, CG…	1928	314	12980	2.208387292861485	4.0234482412415673E-13	5.750955267558311E-14	1.787459069646502E-12
SP_PIR_KEYWORDS	zinc	154	7.730923694779117	6.67742746689098E-14	CG5708, CG8677, MKRN1, SINA, LT, MATS, GATAD, ROQ, OVO, TTK, CG2662, MOF, NOI, DX, CP190, RIPALPHA, TFIIB, RNO, GEK, SENS, E(BX), SQZ, U2AF38, MIB1, PP2B-14D, MIB2, CG8003, ALPHA-MAN-II, SU(HW), SLU7, ASH1, CG6752, KEN, DEAF1, WECH, MOB4, MOB3, WEK, SBF, PPS, CG9293, CLP, RAT1, PPV, CG12788, E(Y)3, CG4709, WDN, LID, ALH, ROC1B, SNAMA, HB, SCE, RPA-70, AEF1, CG12795, IAP2, CG8569, SCM, CG9715, CG9…	1928	577	12980	1.7968530890210488	2.0150769941551516E-11	2.015054789694659E-12	8.925082894961633E-11
GOTERM_MF_FAT	GO:0046872~metal ion binding	386	19.377510040160644	4.3140544044751374E-13	SINA, CG8089, CG12863, ROQ, ROW, DX, DG, TFIIB, CG12054, RNO, KUZ, GEK, SPN-E, SENS, U2AF38, CG18234, ORK1, ALPHA-MAN-II, PELO, ASH1, CG7332, PIE, MOB4, MOB3, N, CG6701, CG5516, CG13630, CG12788, CG4291, HB, D19B, D19A, CG12795, IAP2, CG15141, CG1582, OPBP, PHL, CG4282, ARI-2, MES-4, CG4078, CG32557, BRE1, RNRS, CG14710, CG4424, CG1677, CG6923, CG4813, DAP160, CG14711, CG15011, REPS, CG31016, CG3…	1311	1718	7918	1.356990948799848	3.7966074728501553E-10	2.920463870736967E-11	6.705414001828558E-10
GOTERM_MF_FAT	GO:0043169~cation binding	392	19.67871485943775	1.4740623205667857E-12	SINA, CG8089, CG12863, ROQ, ROW, DX, DG, TFIIB, CG12054, RNO, KUZ, GEK, SPN-E, SENS, U2AF38, CG18234, ORK1, ALPHA-MAN-II, PELO, ASH1, CG7332, PIE, MOB4, MOB3, N, CG6701, CG5516, CG13630, CG12788, CG4291, HB, D19B, D19A, CG12795, IAP2, CG15141, CG1582, OPBP, PHL, CG4282, ARI-2, MES-4, CG4078, CG32557, BRE1, RNRS, CG14710, CG4424, CG1677, CG6923, CG4813, DAP160, CG14711, CG15011, REPS, CG31016, CG3…	1311	1764	7918	1.342147639630477	1.297157936619442E-9	8.64771587671953E-11	2.2909896202349955E-9
GOTERM_MF_FAT	GO:0043167~ion binding	392	19.67871485943775	2.9828841295006544E-12	SINA, CG8089, CG12863, ROQ, ROW, DX, DG, TFIIB, CG12054, RNO, KUZ, GEK, SPN-E, SENS, U2AF38, CG18234, ORK1, ALPHA-MAN-II, PELO, ASH1, CG7332, PIE, MOB4, MOB3, N, CG6701, CG5516, CG13630, CG12788, CG4291, HB, D19B, D19A, CG12795, IAP2, CG15141, CG1582, OPBP, PHL, CG4282, ARI-2, MES-4, CG4078, CG32557, BRE1, RNRS, CG14710, CG4424, CG1677, CG6923, CG4813, DAP160, CG14711, CG15011, REPS, CG31016, CG3…	1311	1772	7918	1.336088282340949	2.624895856229159E-9	1.544055994173732E-10	4.635980488387759E-9
SP_PIR_KEYWORDS	metal-binding	179	8.9859437751004	3.516774326612374E-9	CG5708, CG8677, MKRN1, SINA, LT, MATS, GATAD, ROQ, OVO, CG2662, TTK, MOF, NOI, DX, CP190, CG11257, RIPALPHA, TFIIB, SAD, RNO, RRP1, GEK, CG13690, SENS, E(BX), MIB1, SQZ, U2AF38, PP2B-14D, MIB2, CG8003, ALPHA-MAN-II, SU(HW), SLU7, PELO, ASH1, CG6752, KEN, DEAF1, WECH, MOB4, TRC, WEK, MOB3, SBF, PPS, CG9293, CLP, PPV, RAT1, CYP311A1, CG13630, CG12788, E(Y)3, CG4709, WDN, LID, ALH, MOCS1, ROC1B, SNA…	1928	796	12980	1.5139363831606163	1.0620652813875253E-6	5.900365629418758E-8	4.704234435326526E-6
INTERPRO	IPR013087:Zinc finger, C2H2-type/integrase, DNA-binding	51	2.5602409638554215	1.0111637384361781E-7	CG18476, CG14710, TTK, CG4424, CG31224, CG17328, CG2712, CG14711, PHOL, AZ2, CG17385, VFL, CROL, CG31365, SENS, DWG, CG6654, SQZ, CG4820, SU(HW), CG6813, NEU2, KEN, CG18764, CG17359, CG1602, CG4360, CG4707, PAD, CG32767, CG3065, WDN, CG6808, CG4936, CG10274, CG11456, D19B, FU2, D19A, AEF1, CG17361, ZF30C, CG15436, CG, CG10462, CG10669, CG11247, CG8159, OPBP, CG7386, CG4282	1692	145	10196	2.119491318170702	1.8836207160566332E-4	2.3547199506479544E-5	1.7241070386919688E-4
Annotation Cluster 2	Enrichment Score: 13.390950169340169
Category	Term	Count	%	PValue	Genes	List Total	Pop Hits	Pop Total	Fold Enrichment	Bonferroni	Benjamini	FDR
GOTERM_CC_FAT	GO:0005694~chromosome	134	6.7269076305220885	4.859241619045073E-32	STIL, TTK, WGE, BX42, MOF, CAP-G, SLD5, HRB87F, MIP40, CP190, TOP2, HIS2AV, TOP3ALPHA, TOP1, SIN3A, SU(VAR)2-HP2, CAP-H2, HMGD, ORC5, JIL-1, ORC1, ORC2, TOP3BETA, E(Z), JUMU, BALL, CENP-C, SQD, RPD3, RFC3, HSF, RFC4, KMN1, ASH1, CG4203, MSL-1, DUP, DEAF1, HIS1:CG33843, SU(VAR)2-10, LOLAL, TRF, CDC37, IRBP, TRR, POLE2, E(Y)3, PIP, POLO, VIG2, EGG, URI, PONT, 14-3-3EPSILON, C(2)M, SUUR, SCF, DMT, S…	782	304	4786	2.697721766051959	2.2887028025702294E-29	2.2887028025702294E-29	6.938704988037146E-29
GOTERM_CC_FAT	GO:0043232~intracellular non-membrane-bounded organelle	276	13.855421686746988	1.3250152142773357E-29	STAU, CG8939, MOE, MOF, CAP-G, DHC98D, SEP4, SIN3A, RCD5, SU(VAR)2-HP2, MRPL37, MRPL39, STAI, TOP3BETA, KLP3A, RAN, CENP-C, BALL, SPAS, SAK, RPD3, SSP3, RFC3, RFC4, NOP5, JUPITER, SCED, KMN1, ASH1, MRPL46, MRPL43, MSL-1, CG12042, BETATUB56D, DEAF1, TCTP, MOB4, HIS1:CG33843, CG5728, SU(VAR)2-10, ASP, LOLAL, ARET, RAT1, CDC37, PIT, MRPL54, PIP, POLO, 14-3-3EPSILON, PONT, RPS19B, C(2)M, SUUR, SCF, D…	782	943	4786	1.791279396169921	6.240821659246251E-27	3.1204108296231254E-27	1.8920420916089412E-26
GOTERM_CC_FAT	GO:0043228~non-membrane-bounded organelle	276	13.855421686746988	1.3250152142773357E-29	STAU, CG8939, MOE, MOF, CAP-G, DHC98D, SEP4, SIN3A, RCD5, SU(VAR)2-HP2, MRPL37, MRPL39, STAI, TOP3BETA, KLP3A, RAN, CENP-C, BALL, SPAS, SAK, RPD3, SSP3, RFC3, RFC4, NOP5, JUPITER, SCED, KMN1, ASH1, MRPL46, MRPL43, MSL-1, CG12042, BETATUB56D, DEAF1, TCTP, MOB4, HIS1:CG33843, CG5728, SU(VAR)2-10, ASP, LOLAL, ARET, RAT1, CDC37, PIT, MRPL54, PIP, POLO, 14-3-3EPSILON, PONT, RPS19B, C(2)M, SUUR, SCF, D…	782	943	4786	1.791279396169921	6.240821659246251E-27	3.1204108296231254E-27	1.8920420916089412E-26
GOTERM_CC_FAT	GO:0044427~chromosomal part	107	5.371485943775101	2.477041526430902E-25	STIL, WGE, BX42, MOF, SLD5, HRB87F, CAP-G, MIP40, HIS2AV, TOP1, SIN3A, SU(VAR)2-HP2, CAP-H2, HMGD, ORC5, JIL-1, ORC1, ORC2, E(Z), JUMU, BALL, CENP-C, SQD, RPD3, RFC3, RFC4, KMN1, ASH1, CG4203, MSL-1, DUP, HIS1:CG33843, SU(VAR)2-10, POLE2, E(Y)3, POLO, VIG2, PONT, C(2)M, SUUR, DMT, SCE, MLF, C(3)G, CAL1, RPA-70, GLU, PSF1, LAT, MIP130, NOA36, RAVUS, PZG, RBF2, CG10336, MES4, A16, PC, G9A, NNF1B, N…	782	243	4786	2.694904907749466	1.1666865589489549E-22	3.888955196496516E-23	3.537066427744107E-22
GOTERM_CC_FAT	GO:0000228~nuclear chromosome	44	2.208835341365462	1.5391557722693248E-15	DUP, STIL, ECO, DNAPOL-DELTA, LOLAL, BX42, DNAPOL-EPSILON, SLD5, MAT89BA, SIN3A, SU(VAR)2-HP2, POLE2, EAST, HMGD, ORC5, JIL-1, CG12018, ORC1, DNAPOL-ALPHA180, ORC2, PONT, C(2)M, E(Z), SUUR, DNAPOL-ALPHA60, REPT, SU(Z)12, LWR, CENP-C, C(3)G, RPA-70, SU(VAR)205, BEAF-32, RPD3, DWG, PSF1, LAT, E(PC), RAVUS, PSC, MES-4, MES4, CG10336, PC	782	77	4786	3.497259773474607	7.320810624378282E-13	9.14823772291129E-14	2.220446049250313E-12
GOTERM_CC_FAT	GO:0044454~nuclear chromosome part	40	2.0080321285140563	1.930004519571479E-14	DUP, STIL, ECO, DNAPOL-DELTA, BX42, DNAPOL-EPSILON, SLD5, SIN3A, SU(VAR)2-HP2, POLE2, HMGD, ORC5, JIL-1, CG12018, ORC1, DNAPOL-ALPHA180, ORC2, PONT, C(2)M, E(Z), SUUR, DNAPOL-ALPHA60, REPT, SU(Z)12, LWR, CENP-C, C(3)G, RPA-70, SU(VAR)205, BEAF-32, RPD3, DWG, PSF1, LAT, E(PC), RAVUS, PSC, MES4, CG10336, PC	782	69	4786	3.547944697727862	9.098721776013008E-12	9.098277686803158E-13	2.758904216193514E-11
GOTERM_CC_FAT	GO:0000785~chromatin	52	2.610441767068273	2.915026857896731E-13	STIL, G9A, WGE, BX42, MOF, HRB87F, HIS2AV, SIN3A, SU(VAR)2-HP2, MI-2, HMGD, JIL-1, HIS2A:CG33817, MIP120, E(Z), HIS4:CG33905, JUMU, PIWI, REPT, VFL, BALL, SQD, BEAF-32, PROD, RPD3, DWG, E(PC), PSC, ENOK, HIS1:CG33855, ASH1, CG4203, ECO, HIS1:CG33843, E(Y)3, WOC, CHD1, BL, PONT, CHD3, SU(VAR)3-7, SUUR, SU(VAR)3-9, DMT, SU(Z)12, GLU, SU(VAR)205, MIP130, RAVUS, CG10336, A16, PC	782	113	4786	2.81637733970079	1.3731749071155264E-10	1.2483458711187723E-11	4.163114297739412E-10
GOTERM_CC_FAT	GO:0005700~polytene chromosome	44	2.208835341365462	5.322909016348501E-12	DEAF1, SPT5, ECR, SPT6, SU(VAR)2-10, LOLAL, TTK, ADA2B, HRB87F, TRF, PEP, CP190, HIS2AV, TOP1, TRR, SU(VAR)2-HP2, MI-2, E(Y)3, CAF1, CHD1, WOC, JIL-1, VIG2, HIS2A:CG33817, MIP120, EGG, URI, SU(VAR)3-7, SUUR, JUMU, PIWI, SRY-DELTA, SCF, SU(Z)12, MLF, SQD, SU(VAR)205, FCP1, PR-SET7, HSF, E(PC), MIP130, XPD, PZG	782	92	4786	2.9270543756254863	2.5071161813272624E-9	2.0892632068836292E-10	7.600875484570224E-9
GOTERM_CC_FAT	GO:0000790~nuclear chromatin	21	1.0542168674698795	7.657686545289148E-8	E(Z), SUUR, ECO, STIL, REPT, SU(Z)12, BX42, SU(VAR)205, BEAF-32, RPD3, DWG, SIN3A, E(PC), RAVUS, SU(VAR)2-HP2, PSC, HMGD, JIL-1, CG10336, PONT, PC	782	36	4786	3.570119352088662	3.6067054554500544E-5	2.774434996410946E-6	1.0934710586996133E-4
GOTERM_CC_FAT	GO:0000792~heterochromatin	12	0.6024096385542169	8.254421467587296E-5	SU(VAR)3-7, SUUR, SU(VAR)3-9, PIWI, E(PC), SU(VAR)2-HP2, PSC, E(Y)3, WOC, SU(VAR)205, PROD, PC	782	20	4786	3.6721227621483377	0.038133806312053986	0.001387605305352313	0.11780359954234321
GOTERM_CC_FAT	GO:0044430~cytoskeletal part	71	3.5642570281124497	1.8383007515085836E-4	PAT1, EB1, STAU, GRIP71, FEO, MOE, SLE, DIDUM, CNN, DHC98D, SEP4, CP190, SAS-4, GAMMATUB23C, SUB, SAS-6, GRIP75, CYCB, STAI, EIF-4E, BAP55, KLP3A, RAN, CMET, COS, SPAS, SAK, PNUT, KLP10A, SSP3, IAL, NCD, SCRA, PAV, NOP5, JUPITER, SCED, CPA, STI, BETATUB56D, CG12042, TCTP, MOB4, APC2, ALPHATUB67C, ASP, CG1890, HSP83, DGT5, DGT6, POLO, KLP61F, WAC, KAP3, APC, MARS, MUD, TOC, CG14073, MSPS, GRIP128,…	782	287	4786	1.5140575848579092	0.08294875478727082	0.0026205580465992195	0.26217814070682577
GOTERM_CC_FAT	GO:0005856~cytoskeleton	82	4.116465863453815	4.040529841077913E-4	PAT1, EB1, STAU, GRIP71, FEO, MOE, SLE, DIDUM, CNN, DHC98D, SEP4, CP190, SAS-4, GAMMATUB23C, SUB, SAS-6, GRIP75, CYCB, MST, STAI, BICD, EIF-4E, BAP55, KLP3A, RAN, RHOGAP93B, CMET, COS, SPAS, SAK, KLP10A, PNUT, SSP3, IAL, NCD, SCRA, JUPITER, PAV, NOP5, SCED, CPA, STI, BETATUB56D, CG12042, TCTP, MOB4, APC2, ALPHATUB67C, ASP, CG1890, HSP83, TWF, DGT5, DGT6, WAC, POLO, KLP61F, KAP3, APC, MARS, SSH, M…	782	351	4786	1.4297913888706728	0.17332811277957272	0.004996617623470034	0.5754180626422412
GOTERM_CC_FAT	GO:0005720~nuclear heterochromatin	6	0.30120481927710846	0.008099018379064314	SUUR, E(PC), SU(VAR)2-HP2, PSC, SU(VAR)205, PC	782	9	4786	4.080136402387042	0.9782940526080425	0.06498802946445781	10.963161051729964
GOTERM_CC_FAT	GO:0005725~intercalary heterochromatin	4	0.2008032128514056	0.09079253028995894	SUUR, E(PC), PSC, PC	782	7	4786	3.4972597734746076	1.0	0.40267594073847135	74.31187455259999
Annotation Cluster 3	Enrichment Score: 12.619347506639986
Category	Term	Count	%	PValue	Genes	List Total	Pop Hits	Pop Total	Fold Enrichment	Bonferroni	Benjamini	FDR
GOTERM_BP_FAT	GO:0007049~cell cycle	206	10.341365461847388	1.1450828065481149E-30	LILLI, TLK, U2AF50, NOI, CAP-G, SEP4, RCD5, SU(VAR)2-HP2, CG13900, PPD3, KLP3A, RAN, SPN-A, BALL, CENP-C, SPN-D, SPAS, SAK, SSP3, U2AF38, SSP2, T-CP1, RFC4, SCED, KMN1, PELO, DLT, SBF, ASP, N, CDC37, POLO, PIM, EMB, PONT, SCAR, C(2)M, SUUR, CUP, DMT, SPD-2, SCE, CDC23, C(3)G, CAL1, RCA1, CCT5, MIP130, LKB1, PZG, MEI-W68, CDC2C, MSD5, ENC, NIPPED-B, MSD1, CG10336, THR, NNF1B, GRIP71, NNF1A, SUB, T…	1234	616	7937	2.1509371908480497	2.879883258468509E-27	1.4399416292342545E-27	2.0214189226308424E-27
GOTERM_BP_FAT	GO:0000278~mitotic cell cycle	141	7.078313253012049	8.308931287314811E-29	TLK, U2AF50, NOI, SYX13, CNN, CAP-G, TOP2, RAS85D, SAS-4, SAS-6, CG13298, CG13900, CCTGAMMA, SPX, SU(VAR)2-HP2, PPD3, RPN1, ORC5, DAP, ORC2, RBM13, E(Z), KLP3A, RAN, FMR1, BALL, CENP-C, SPAS, SAK, MR, SSP3, SSP2, U2AF38, T-CP1, GNU, SLU7, KMN1, PELO, CG4203, DLT, CG7033, SBF, ASP, PPV, CDC37, POLO, KLP61F, PIM, SSH, HEL25E, TAF1, SPC105R, DMT, SPD-2, GLU, RPA-70, CAL1, CDC23, GRIP163, RCA1, CCT5,…	1234	358	7937	2.533245656130312	2.0896962187596752E-25	6.965654062532251E-26	1.4667787198420278E-25
GOTERM_BP_FAT	GO:0022402~cell cycle process	173	8.684738955823294	1.504729660051935E-22	LILLI, DAH, U2AF50, NOI, CNN, SYX13, CAP-G, TOP2, RAS85D, SAS-4, SAS-6, CG13298, RCD5, SU(VAR)2-HP2, CG13900, CCTGAMMA, SPX, RPN1, ORC5, DAP, JIL-1, ORC2, RBM13, KLP3A, RAN, SPN-A, BALL, CENP-C, SPN-D, SPAS, SAK, MR, SSP3, U2AF38, SSP2, T-CP1, GNU, PP2B-14D, SCED, SLU7, KMN1, PELO, CG4203, DUP, DLT, CEP97, CG7033, ASP, CDC37, WAPL, KLP61F, POLO, EMB, PIM, SCAR, C(2)M, HEL25E, MUD, TAF1, SUUR, CUP…	1234	547	7937	2.034229731051055	3.7843950950306164E-19	6.307325158384361E-20	2.656304846146555E-19
GOTERM_BP_FAT	GO:0022403~cell cycle phase	153	7.680722891566265	8.738059204215079E-19	U2AF50, NOI, SYX13, CNN, CAP-G, TOP2, RAS85D, SAS-4, SAS-6, CG13298, CG13900, CCTGAMMA, SPX, SU(VAR)2-HP2, RPN1, ORC5, DAP, JIL-1, ORC2, RBM13, KLP3A, RAN, SPN-A, BALL, CENP-C, SPN-D, SPAS, SAK, MR, SSP3, SSP2, U2AF38, T-CP1, GNU, PP2B-14D, SLU7, KMN1, PELO, CG4203, DLT, CG7033, ASP, CDC37, WAPL, KLP61F, POLO, PIM, C(2)M, HEL25E, MUD, TAF1, CUP, SPC105R, DMT, SPD-2, SCE, GLU, RPA-70, CAL1, CDC23,…	1234	496	7937	1.9840425184294452	2.1976218898600924E-15	2.1976218898600923E-16	1.542532830068021E-15
GOTERM_BP_FAT	GO:0007010~cytoskeleton organization	142	7.128514056224899	4.9064738098690256E-17	LILLI, DAH, U2AF50, OVO, MOE, NOI, CNN, CAP-G, TOP2, SAS-4, SAS-6, CG13298, RCD5, CG13900, CCTGAMMA, SPX, DAAM, RPN1, ORC5, CG9915, DG, ORC2, RBM13, KLP3A, RAN, FMR1, BALL, CENP-C, GEK, SQD, SPN-D, SPAS, SAK, SSP3, SSP2, U2AF38, T-CP1, SCED, CPA, SLU7, PELO, CEP97, CG7033, FS(2)KET, ASP, N, MAGO, RAC1, POLO, KLP61F, SAX, EMB, HIP1, 14-3-3EPSILON, SCAR, SSH, BLUE, HEL25E, MUD, SPC105R, DMT, SPD-2,…	1234	465	7937	1.9641588679179518	1.23397816318206E-13	8.226521087880399E-15	8.66141640232998E-14
SP_PIR_KEYWORDS	cell cycle	50	2.5100401606425704	5.903666327257912E-17	THR, CNN, SAS-6, SUB, TEFU, CYCD, CYCA, CYCB, MIP120, CG8188, CDC2, RAN, BALL, SPAS, MCM2, CDK5, PNUT, KLP10A, GRP, PR-SET7, CYCB3, RFC4, DOM, IAL, NCD, SCRA, FS(1)YA, PELO, CG4203, MEI-S332, ECO, ASP, CDC37, AGO, TWE, KLP61F, ZWILCH, REC, PONT, MARS, TAF1, SCE, SWA, PITSLRE, CDC2C, GAMMATUB37C, NIPPED-B, CG10336, EBI, EFF	1928	96	12980	3.5064401798063622	3.352873534367973E-14	6.661338147750939E-15	1.4432899320127035E-13
GOTERM_BP_FAT	GO:0000226~microtubule cytoskeleton organization	104	5.220883534136546	6.942115449772948E-17	U2AF50, CNN, NOI, CAP-G, TOP2, SAS-4, SAS-6, CG13298, RCD5, SPX, CG13900, CCTGAMMA, RPN1, ORC5, ORC2, RBM13, KLP3A, FMR1, BALL, CENP-C, SPN-D, SQD, SAK, SPAS, SSP3, SSP2, U2AF38, T-CP1, SLU7, PELO, CEP97, CG7033, ASP, MAGO, POLO, KLP61F, EMB, 14-3-3EPSILON, BLUE, HEL25E, MUD, SPC105R, DMT, SPD-2, CAL1, RPA-70, GLU, GRIP163, CCT5, MIP130, LKB1, MSD5, BTZ, MTOR, MSD1, TCP-1ZETA, EB1, THR, GRIP71, C…	1234	298	7937	2.244699944524817	2.7922109069322687E-13	1.6431300764452317E-14	1.9984014443252818E-13
GOTERM_BP_FAT	GO:0000279~M phase	143	7.1787148594377514	4.798005769017665E-16	U2AF50, NOI, SYX13, CNN, CAP-G, TOP2, SAS-4, SAS-6, CG13298, CG13900, CCTGAMMA, SPX, SU(VAR)2-HP2, RPN1, ORC5, JIL-1, ORC2, RBM13, KLP3A, RAN, SPN-A, BALL, CENP-C, SPN-D, SPAS, SAK, MR, SSP3, SSP2, U2AF38, T-CP1, GNU, PP2B-14D, SLU7, KMN1, PELO, CG4203, CG7033, ASP, CDC37, WAPL, POLO, KLP61F, PIM, C(2)M, HEL25E, MUD, CUP, SPC105R, DMT, SPD-2, SCE, GLU, RPA-70, CAL1, C(3)G, BRCA2, CDC23, GRIP163, …	1234	478	7937	1.9241962390565768	1.1168843627729075E-12	5.873079800267078E-14	7.882583474838611E-13
GOTERM_BP_FAT	GO:0007051~spindle organization	84	4.216867469879518	1.5732422949844562E-15	EB1, THR, U2AF50, GRIP71, NOI, CNN, CAP-G, TOP2, CAP-D2, SAS-4, SUB, CG13298, SAS-6, SPX, CG13900, CCTGAMMA, GRIP75, RPN1, ORC5, DREF, CG12018, ORC2, RBM13, EIF-4E, KLP3A, DPA, CENP-C, BALL, PBL, CMET, SAK, CG16941, SMB, KLP10A, GRP, SSP3, SSP2, U2AF38, CYCB3, T-CP1, IAL, NCD, PAV, SLU7, FWD, PELO, ECO, SPT5, CG7033, ALPHATUB67C, ASP, HSP83, BUB1, DGT5, DGT6, TWE, WAC, POLO, KLP61F, DGT3, HEL25E,…	1234	225	7937	2.401253376553214	3.909095269705176E-12	1.7763568394002505E-13	2.7422508708241367E-12
GOTERM_BP_FAT	GO:0000087~M phase of mitotic cell cycle	64	3.2128514056224895	1.848084880886822E-15	THR, TTM50, NNF1B, GRIP71, NNF1A, CNN, SYX13, CAP-G, CAP-D2, TOP2, SUB, SU(VAR)2-HP2, GRIP75, CYCA, CYCB, ORC5, ORC2, EIF-4E, RAN, CDC2, CENP-C, BALL, CMET, MCM2, SPAS, MR, KLP10A, PR-SET7, CYCB3, GNU, IAL, NCD, SCRA, KMN1, PELO, FS(1)YA, CG4203, ECO, MEI-S332, ASP, CDC37, EAST, TWE, KLP61F, POLO, PIM, ZWILCH, TOC, SMC5, CDC23, MSPS, SWA, GLU, GRIP128, GRIP84, MUS101, GRIP163, CDC2C, ENC, GAMMATU…	1234	148	7937	2.7813745674361554	4.746758541784857E-12	2.063904602778166E-13	3.3306690738754696E-12
GOTERM_BP_FAT	GO:0000280~nuclear division	64	3.2128514056224895	1.848084880886822E-15	THR, TTM50, NNF1B, GRIP71, NNF1A, CNN, SYX13, CAP-G, CAP-D2, TOP2, SUB, SU(VAR)2-HP2, GRIP75, CYCA, CYCB, ORC5, ORC2, EIF-4E, RAN, CDC2, CENP-C, BALL, CMET, MCM2, SPAS, MR, KLP10A, PR-SET7, CYCB3, GNU, IAL, NCD, SCRA, KMN1, PELO, FS(1)YA, CG4203, ECO, MEI-S332, ALPHATUB67C, ASP, CDC37, EAST, KLP61F, POLO, PIM, ZWILCH, TOC, SMC5, CDC23, MSPS, SWA, GLU, GRIP128, GRIP84, MUS101, GRIP163, CDC2C, ENC,…	1234	148	7937	2.7813745674361554	4.746758541784857E-12	2.063904602778166E-13	3.3306690738754696E-12
GOTERM_BP_FAT	GO:0007052~mitotic spindle organization	76	3.815261044176707	2.0789282682149773E-15	EB1, THR, U2AF50, GRIP71, NOI, CNN, CAP-G, CAP-D2, TOP2, SAS-4, CG13298, SAS-6, SPX, CG13900, CCTGAMMA, GRIP75, RPN1, ORC5, DREF, CG12018, ORC2, RBM13, EIF-4E, KLP3A, DPA, CENP-C, BALL, CMET, SAK, CG16941, SMB, KLP10A, SSP3, SSP2, U2AF38, CYCB3, T-CP1, IAL, NCD, PAV, SLU7, ECO, SPT5, CG7033, ALPHATUB67C, ASP, HSP83, BUB1, DGT5, DGT6, WAC, POLO, KLP61F, DGT3, HEL25E, SPC105R, TOC, DMT, SPD-2, GLU,…	1234	194	7937	2.519724640344868	5.3052007231713105E-12	2.2104540420286867E-13	3.7192471324942744E-12
GOTERM_BP_FAT	GO:0007067~mitosis	63	3.1626506024096384	3.482746031175895E-15	THR, TTM50, NNF1B, GRIP71, NNF1A, CNN, SYX13, CAP-G, CAP-D2, TOP2, SUB, SU(VAR)2-HP2, GRIP75, CYCA, CYCB, ORC5, ORC2, EIF-4E, RAN, CDC2, CENP-C, BALL, CMET, MCM2, SPAS, MR, KLP10A, PR-SET7, CYCB3, GNU, IAL, NCD, SCRA, KMN1, PELO, FS(1)YA, CG4203, ECO, MEI-S332, ASP, CDC37, EAST, KLP61F, POLO, PIM, ZWILCH, TOC, SMC5, CDC23, MSPS, SWA, GLU, GRIP128, GRIP84, MUS101, GRIP163, CDC2C, ENC, GAMMATUB37C,…	1234	146	7937	2.7754212828311986	8.655853811490033E-12	3.462785613805863E-13	6.072919944699606E-12
GOTERM_BP_FAT	GO:0048285~organelle fission	64	3.2128514056224895	1.2254749078908777E-14	THR, TTM50, NNF1B, GRIP71, NNF1A, CNN, SYX13, CAP-G, CAP-D2, TOP2, SUB, SU(VAR)2-HP2, GRIP75, CYCA, CYCB, ORC5, ORC2, EIF-4E, RAN, CDC2, CENP-C, BALL, CMET, MCM2, SPAS, MR, KLP10A, PR-SET7, CYCB3, GNU, IAL, NCD, SCRA, KMN1, PELO, FS(1)YA, CG4203, ECO, MEI-S332, ALPHATUB67C, ASP, CDC37, EAST, KLP61F, POLO, PIM, ZWILCH, TOC, SMC5, CDC23, MSPS, SWA, GLU, GRIP128, GRIP84, MUS101, GRIP163, CDC2C, ENC,…	1234	153	7937	2.6904799737290914	3.0714319976254956E-11	1.1375345110309354E-12	2.156053113822054E-11
GOTERM_BP_FAT	GO:0007059~chromosome segregation	54	2.710843373493976	1.450003766369082E-14	EB1, THR, NNF1B, NNF1A, CNN, CAP-G, CAP-D2, TOP2, TOP1, SUB, SU(VAR)2-HP2, CYCA, CYCB, ORC5, JIL-1, ORC2, HIS4:CG33905, EIF-4E, KLP3A, BALL, CENP-C, CMET, KLP10A, MCM5, GRP, IAL, NCD, PAV, KMN1, CG4203, ECO, MEI-S332, BIF, CDC37, TRF4-1, TRF4-2, WAPL, EAST, POLO, PIM, MEI-218, RANGAP, C(2)M, CUP, TOC, LWR, SCE, SMC5, GLU, MUS304, MUS301, CORT, GLI, NIPPED-B	1234	117	7937	2.9685824710135895	3.657796288081272E-11	1.3063994330764217E-12	2.567945855957987E-11
SP_PIR_KEYWORDS	cell division	36	1.8072289156626504	3.485941081214512E-14	MEI-S332, THR, ASP, CNN, CDC37, SUB, CYCD, CYCA, CYCB, TWE, KLP61F, ZWILCH, REC, CG8188, PONT, CDC2, RAN, BALL, SWA, SPAS, MCM2, CDK5, KLP10A, PNUT, PR-SET7, CYCB3, IAL, SCRA, NCD, CDC2C, FS(1)YA, PELO, GAMMATUB37C, CG10336, CG4203, EFF	1928	62	12980	3.9091152456163836	1.0528022897915434E-11	1.169730978745065E-12	4.6629367034256575E-11
GOTERM_BP_FAT	GO:0051301~cell division	75	3.7650602409638556	2.1104554101727137E-13	LILLI, DAH, STAU, THR, FEO, CNN, SYX13, CAP-G, SHG, SAS-4, SUB, AUB, CYCD, GRIP75, CYCA, CYCB, CAF1, LOCO, DAP, PIWI, KLP3A, BAP55, RAN, CDC2, BALL, PBL, APKC, MCM2, SPAS, CDK5, PNUT, KLP10A, PR-SET7, CYCB3, IAL, NCD, SCRA, PAV, STI, FWD, PELO, FS(1)YA, FS(1)YB, CG4203, DCR-1, MEI-S332, APC2, FZ, ALPHATUB67C, ASP, N, TL, ARET, CDC37, TWE, KLP61F, POLO, WAC, SAX, ZWILCH, BRAT, REC, PONT, MAD, OS, …	1234	205	7937	2.3531446416571136	5.307992934078243E-10	1.712252561958394E-11	3.7256864260371003E-10
GOTERM_BP_FAT	GO:0007017~microtubule-based process	118	5.923694779116466	2.1285216993631053E-12	PAT1, STAU, U2AF50, NOI, CNN, CAP-G, DHC98D, CP190, TOP2, SAS-4, GAMMATUB23C, SAS-6, CG13298, RCD5, SPX, CG13900, CCTGAMMA, RPN1, ORC5, STAI, ORC2, RBM13, KLP3A, FMR1, BALL, CENP-C, SQD, COS, SPN-D, SPAS, SAK, SSP3, SSP2, U2AF38, T-CP1, CPA, SLU7, PELO, BETATUB56D, CG12042, CEP97, CG7033, ASP, MAGO, RAC1, POLO, KLP61F, EMB, 14-3-3EPSILON, BLUE, HEL25E, MUD, SPC105R, DMT, SPD-2, GLU, RPA-70, CAL1,…	1234	406	7937	1.869378288396899	5.3532267507705456E-9	1.6221901599777766E-10	3.757483213462365E-9
SP_PIR_KEYWORDS	mitosis	29	1.4558232931726909	3.1905140834507464E-11	MEI-S332, THR, ASP, CNN, CDC37, SUB, CYCA, CYCB, TWE, KLP61F, ZWILCH, CDC2, RAN, BALL, SWA, SPAS, MCM2, KLP10A, PR-SET7, CYCB3, IAL, SCRA, NCD, CDC2C, FS(1)YA, GAMMATUB37C, PELO, CG10336, CG4203	1928	51	12980	3.8282076316003577	9.635353848125305E-9	6.423569454128142E-10	4.267811659630638E-8
GOTERM_BP_FAT	GO:0007143~female meiosis	31	1.5562248995983934	1.8365524775625282E-9	MEI-S332, BIF, CNN, SYX13, WAPL, SUB, GRIP75, EAST, TWE, POLO, WAC, JIL-1, MEI-218, MUD, HIS4:CG33905, CUP, EIF-4E, KLP3A, LWR, SPN-A, BALL, MSPS, MUS304, GRIP128, MUS301, GRP, PP2B-14D, NCD, PAV, CORT, GLI	1234	63	7937	3.1649172905250698	4.618918788112936E-6	7.217077013788042E-8	3.242072821318942E-6
GOTERM_BP_FAT	GO:0045132~meiotic chromosome segregation	24	1.2048192771084338	5.240071191656891E-6	C(2)M, MEI-S332, HIS4:CG33905, CUP, BIF, EIF-4E, KLP3A, LWR, MUS304, CNN, MCM5, MUS301, GRP, WAPL, SUB, NCD, PAV, EAST, POLO, JIL-1, CORT, GLI, MEI-218, RANGAP	1234	57	7937	2.708180499872047	0.01309235324391933	1.005965701762479E-4	0.00924991350218507
GOTERM_CC_FAT	GO:0015630~microtubule cytoskeleton	60	3.0120481927710845	3.556176064463133E-5	PAT1, EB1, STAU, GRIP71, FEO, SLE, MOE, CNN, DHC98D, CP190, SAS-4, GAMMATUB23C, SAS-6, SUB, GRIP75, CYCB, STAI, KLP3A, RAN, CMET, COS, SAK, SPAS, KLP10A, SSP3, IAL, NCD, PAV, NOP5, JUPITER, SCED, CPA, BETATUB56D, CG12042, MOB4, APC2, ALPHATUB67C, ASP, CG1890, HSP83, DGT5, DGT6, KLP61F, POLO, WAC, KAP3, APC, MARS, MUD, TOC, CG14073, MSPS, GRIP128, GRIP84, GRIP163, ANA1, MAPMODULIN, KHC, GAMMATUB37…	782	220	4786	1.6691467100674262	0.016610387686709194	6.697710868694973E-4	0.05076806850120574
GOTERM_BP_FAT	GO:0007127~meiosis I	19	0.9538152610441768	6.331054320316831E-5	C(2)M, MSH6, MEI-S332, KLP3A, CDC2, BALL, BRCA2, C(3)G, MUS304, SPN-D, MCM5, EAST, MEI-W68, OKR, TWE, PELO, CORT, MEI-218, REC	1234	45	7937	2.7157032234828016	0.14720070879674652	0.0010009518999747335	0.11170343980138053
GOTERM_BP_FAT	GO:0016321~female meiosis chromosome segregation	16	0.8032128514056224	6.763199164289316E-5	HIS4:CG33905, BIF, KLP3A, EIF-4E, LWR, MUS304, CNN, MUS301, GRP, WAPL, SUB, PAV, EAST, JIL-1, GLI, MEI-218	1234	34	7937	3.026789970445228	0.15641972379320412	0.0010625614011431361	0.11932379550865235
GOTERM_BP_FAT	GO:0051327~M phase of meiotic cell cycle	52	2.610441767068273	1.529487798413089E-4	SYX13, CNN, TOP2, SUB, GRIP75, OKR, JIL-1, HIS4:CG33905, EIF-4E, KLP3A, CDC2, SPN-A, BALL, SPN-D, MCM5, GRP, PP2B-14D, IAL, NCD, SCRA, PAV, PELO, MIA, MEI-S332, BIF, CDC37, WAPL, EAST, TWE, POLO, WAC, MEI-218, RANGAP, REC, C(2)M, MSH6, MUD, CUP, LWR, SCE, BRCA2, C(3)G, MSPS, GRIP128, MUS304, GRIP84, MUS301, MEI-W68, GAMMATUB37C, CORT, GLI, EFF	1234	200	7937	1.6723014586709886	0.3193422040547611	0.00219584617419899	0.2696574675472907
GOTERM_BP_FAT	GO:0007126~meiosis	52	2.610441767068273	1.529487798413089E-4	SYX13, CNN, TOP2, SUB, GRIP75, OKR, JIL-1, HIS4:CG33905, EIF-4E, KLP3A, CDC2, SPN-A, BALL, SPN-D, MCM5, GRP, PP2B-14D, IAL, NCD, SCRA, PAV, PELO, MIA, MEI-S332, BIF, CDC37, WAPL, EAST, TWE, POLO, WAC, MEI-218, RANGAP, REC, C(2)M, MSH6, MUD, CUP, LWR, SCE, BRCA2, C(3)G, MSPS, GRIP128, MUS304, GRIP84, MUS301, MEI-W68, GAMMATUB37C, CORT, GLI, EFF	1234	200	7937	1.6723014586709886	0.3193422040547611	0.00219584617419899	0.2696574675472907
GOTERM_BP_FAT	GO:0051321~meiotic cell cycle	54	2.710843373493976	1.7330078351006915E-4	SYX13, CNN, TOP2, SUB, GRIP75, OKR, JIL-1, HIS4:CG33905, EIF-4E, KLP3A, CDC2, SPN-A, BALL, SPN-D, MCM5, GRP, IAL, PP2B-14D, NCD, SCRA, PAV, FWD, PELO, MIA, MEI-S332, BIF, ASP, CDC37, WAPL, EAST, TWE, POLO, WAC, MEI-218, RANGAP, REC, C(2)M, MSH6, MUD, CUP, LWR, SCE, BRCA2, C(3)G, MSPS, GRIP128, MUS304, GRIP84, MUS301, MEI-W68, GAMMATUB37C, CORT, GLI, EFF	1234	211	7937	1.646086014732654	0.35331065174860454	0.002418677173109618	0.30548746193013177
GOTERM_CC_FAT	GO:0044430~cytoskeletal part	71	3.5642570281124497	1.8383007515085836E-4	PAT1, EB1, STAU, GRIP71, FEO, MOE, SLE, DIDUM, CNN, DHC98D, SEP4, CP190, SAS-4, GAMMATUB23C, SUB, SAS-6, GRIP75, CYCB, STAI, EIF-4E, BAP55, KLP3A, RAN, CMET, COS, SPAS, SAK, PNUT, KLP10A, SSP3, IAL, NCD, SCRA, PAV, NOP5, JUPITER, SCED, CPA, STI, BETATUB56D, CG12042, TCTP, MOB4, APC2, ALPHATUB67C, ASP, CG1890, HSP83, DGT5, DGT6, POLO, KLP61F, WAC, KAP3, APC, MARS, MUD, TOC, CG14073, MSPS, GRIP128,…	782	287	4786	1.5140575848579092	0.08294875478727082	0.0026205580465992195	0.26217814070682577
Annotation Cluster 4	Enrichment Score: 11.214433386654742
Category	Term	Count	%	PValue	Genes	List Total	Pop Hits	Pop Total	Fold Enrichment	Bonferroni	Benjamini	FDR
GOTERM_BP_FAT	GO:0006325~chromatin organization	81	4.066265060240964	8.569327057065614E-23	TLK, G9A, BRE1, ISWI, ADA2B, MOF, ART1, CP190, YL-1, HIS2AV, TEFU, SU(VAR)2-HP2, MI-2, RTF1, HMGD, CAF1, MOR, BKA, JIL-1, CG2051, ACF1, HIS2A:CG33817, E(Z), HIS4:CG33905, JUMU, EIF-4E, REPT, FMR1, BALL, STWL, CAF1-180, BEAF-32, RPD3, E(BX), PR-SET7, IAL, DOM, E(PC), PTIP, PSC, ENOK, SU(HW), STI, HIS1:CG33855, JING, FS(1)YA, ASH1, MARCAL1, HIS1:CG33843, LOLAL, WAPL, CAF1-105, SET, TRR, CHD1, VIG2,…	1234	170	7937	3.064624845075793	2.155185754852002E-19	4.310371509704004E-20	1.5127464815914205E-19
GOTERM_BP_FAT	GO:0006338~chromatin remodeling	23	1.1546184738955823	2.4679133690448595E-7	SUUR, SU(VAR)3-9, REPT, FMR1, ISWI, SU(VAR)205, ADA2B, E(BX), YL-1, BRM, DOM, SU(VAR)2-HP2, PSC, TOU, GPP, MI-2, CAF1, MOR, CHD1, BKA, ASH1, ACF1, PONT	1234	46	7937	3.215964343598055	6.20487706783468E-4	6.465398775801212E-6	4.3566076655121577E-4
GOTERM_BP_FAT	GO:0034728~nucleosome organization	20	1.0040160642570282	1.0750365028685488E-5	HIS4:CG33905, REPT, HIS1:CG33843, CAF1-180, ISWI, E(BX), YL-1, HIS2AV, CAF1-105, DOM, SET, MI-2, ENOK, CAF1, NAP1, HIS1:CG33855, CHD1, HIS2A:CG33817, ACF1, PONT	1234	44	7937	2.9236039487255043	0.02667507719402573	1.9733317964065744E-4	0.018975960577194417
Annotation Cluster 5	Enrichment Score: 10.254093920757432
Category	Term	Count	%	PValue	Genes	List Total	Pop Hits	Pop Total	Fold Enrichment	Bonferroni	Benjamini	FDR
GOTERM_BP_FAT	GO:0006259~DNA metabolic process	99	4.969879518072289	3.2151505981523603E-25	DNASEII, RAD9, MIP40, HIS2AV, TOP2, TOP1, TOP3ALPHA, SNM1, CG4853, ORC5, PMS2, ORC1, ORC2, TOP3BETA, RRP1, KLP3A, PHR6-4, SPN-A, SPN-D, TAM, RAD1, RFC3, RFC4, MUS210, AIF, RAD17, DUP, PIC, RAT1, IRBP, POLE2, FLFL, PIM, C(2)M, SUUR, CG9203, C(3)G, BRCA2, RPA-70, SPEL1, LAT, MIP130, CG11329, MU2, MEI-W68, MES4, CG10336, CG4078, NBS, RNRS, DNAPOL-EPSILON, RNRL, GEMININ, DNK, MCM7, TEFU, CAF1, OKR, D…	1234	221	7937	2.881271221866131	8.086103754353187E-22	2.0215259385882967E-22	5.675717267823605E-22
GOTERM_BP_FAT	GO:0006974~response to DNA damage stimulus	49	2.459839357429719	1.0341489193872482E-11	LOK, RAD9, HIS2AV, TOP3ALPHA, SNM1, CG4853, TEFU, CAF1, OKR, PMS2, PHR6-4, REV1, RRP1, SPN-A, ARK, DRE4, RAD1, GRP, PR-SET7, WTS, XPD, MUS210, DNAPOL-ETA, MRN, RAD17, ECO, PIC, CG4049, IRBP, HAY, FLFL, DNAPOL-ALPHA180, 14-3-3EPSILON, SSRP, MSH6, HPO, CG9203, TFB4, BRCA2, MUS304, SPEL1, CG11329, MU2, MEI-W68, MUS308, CORP, CG10336, CG4078, CG10898	1234	115	7937	2.7405609188922555	2.600888582282579E-8	6.668945395915671E-10	1.825589679427253E-8
GOTERM_BP_FAT	GO:0033554~cellular response to stress	63	3.1626506024096384	6.50675663439045E-11	LOK, CNO, RAD9, KAY, HIS2AV, TOP3ALPHA, CG4853, SNM1, TEFU, OKR, CAF1, PMS2, MSN, EAF, RRP1, REV1, PHR6-4, SPN-A, JRA, ARK, DRE4, GRP, RAD1, BTK29A, SLPR, WTS, PR-SET7, XPD, MUS210, MRN, DNAPOL-ETA, RAD17, ECO, PEK, PIC, AOP, SHARK, CG4049, IRBP, HAY, FLFL, RAC1, DUOX, DNAPOL-ALPHA180, 14-3-3EPSILON, MSH6, SSRP, HPO, TFB4, CG9203, BRCA2, MUS304, SPEL1, CG11329, MU2, MEI-W68, MUS308, CORP, MTL, SR…	1234	176	7937	2.302338109621335	1.6364504573651573E-7	3.4092720868628135E-9	1.148641071146983E-7
GOTERM_BP_FAT	GO:0006281~DNA repair	40	2.0080321285140563	1.7869052336632952E-8	ECO, PIC, RAD9, HIS2AV, IRBP, CG4049, TOP3ALPHA, CG4853, SNM1, TEFU, HAY, FLFL, OKR, CAF1, PMS2, DNAPOL-ALPHA180, MSH6, SSRP, RRP1, PHR6-4, REV1, SPN-A, CG9203, TFB4, BRCA2, MUS304, DRE4, SPEL1, RAD1, CG11329, XPD, MUS210, MU2, MEI-W68, MUS308, MRN, DNAPOL-ETA, RAD17, CG4078, CG10898	1234	102	7937	2.5223249753710237	4.493965724239324E-5	5.61758180417371E-7	3.15442996501325E-5
SP_PIR_KEYWORDS	DNA damage	17	0.853413654618474	3.0082420251687244E-5	MSH6, SSRP, RRP1, PIC, MUS304, DRE4, SPEL1, HIS2AV, IRBP, GRP, CG11329, TEFU, HAY, MUS210, CG10336, DNAPOL-ALPHA180, CG4078	1928	37	12980	3.0932488505102613	0.0090438833964821	2.8386681364311883E-4	0.04023244216304622
SP_PIR_KEYWORDS	dna repair	15	0.7530120481927711	2.569645504453931E-4	MSH6, SSRP, RRP1, PIC, MUS304, DRE4, SPEL1, HIS2AV, IRBP, CG11329, TEFU, HAY, MUS210, DNAPOL-ALPHA180, CG4078	1928	35	12980	2.8852993479549496	0.07467778963130833	0.002349153579233043	0.34318413619914834
Annotation Cluster 6	Enrichment Score: 8.871959600075236
Category	Term	Count	%	PValue	Genes	List Total	Pop Hits	Pop Total	Fold Enrichment	Bonferroni	Benjamini	FDR
SP_PIR_KEYWORDS	nucleus	267	13.403614457831326	6.267515520894929E-35	SINA, CPSF100, OVO, U2AF50, MOD, NOI, CG13900, TFIIB, RNO, RAN, SPN-A, SIM, BALL, JRA, SENS, RPD3, E(BX), BCD, RETN, U2AF38, RFC4, JUPITER, PELO, ASH1, MSL-1, KEN, DEAF1, PIC, HIS1:CG33843, ASP, LOLAL, B52, N, RAT1, PIT, FLFL, EMB, CG6907, LID, PONT, SUUR, HB, SCE, CG5641, NXF2, AEF1, SCM, NOA36, CG7338, ARI-2, NIPPED-B, MES-4, TFIIFBETA, CG10336, CG4078, A16, BGB, G9A, BRE1, ISWI, NF-YC, CG10341…	1928	869	12980	2.0685172540574612	1.8927896873102685E-32	9.463948436551343E-33	8.38378023494083E-32
GOTERM_CC_FAT	GO:0031981~nuclear lumen	138	6.927710843373494	4.556071216054683E-22	CPSF100, CG8939, LOK, TBP, HRB87F, YL-1, HIS2AV, TOP1, SIN3A, RCD5, NIPP1, TRAL, TFIIB, SYM, E(Z), JUMU, RRP6, SQD, FIB, RPD3, CG8545, IPK2, SLU7, CG4203, CSTF-64, CG5728, SU(VAR)2-10, B52, CG1789, CLP, RAT1, TRF, CPSF160, PIT, RRP42, CG6907, GEM3, PONT, HEL25E, TAF1, TAF4, TAF6, SCE, TAF7, NELF-A, CG5641, NXF2, CG3756, CG9004, E(Y)1, NOA36, LAM, RBF2, CG7338, CG7339, TFIIFBETA, PC, EAR, BGB, WAS…	782	387	4786	2.1823985408116733	2.145909542761756E-19	5.36477385690439E-20	6.505795873328821E-19
GOTERM_CC_FAT	GO:0005654~nucleoplasm	105	5.271084337349398	1.4159917551155528E-20	CPSF100, LOK, TBP, HRB87F, YL-1, HIS2AV, TOP1, SIN3A, NIPP1, TRAL, TFIIB, SYM, E(Z), SQD, FIB, RPD3, IPK2, SLU7, CG4203, CSTF-64, SU(VAR)2-10, B52, CLP, CPSF160, TRF, CG6907, GEM3, PONT, HEL25E, TAF1, TAF4, TAF6, TAF7, NXF2, NELF-A, CG3756, E(Y)1, RBF2, CG7339, TFIIFBETA, EAR, WASH, BGB, ISWI, ADA2B, CAZ, NC2ALPHA, MCM7, CG6724, CYCC, MI-2, RTF1, CAF1, CYCH, DREF, MTA1-LIKE, EAF, ELP3, PIWI, REPT…	782	265	4786	2.4249867297206005	6.669321166594254E-18	1.3338642333188507E-18	2.0219511241695726E-17
GOTERM_CC_FAT	GO:0070013~intracellular organelle lumen	166	8.333333333333332	1.425968131569027E-17	MRPS35, CPSF100, CG8939, UGT, LOK, TBP, MRPS31, HRB87F, MRPS30, YL-1, HIS2AV, TOP1, SIN3A, RCD5, NIPP1, TRAL, TFIIB, MRPL39, SYM, E(Z), JUMU, RRP6, SQD, TAM, CG11267, FIB, CG8545, RPD3, IPK2, MRPS18A, SLU7, MRPL46, MRPL43, CG4203, CSTF-64, MRPS16, CG5728, SU(VAR)2-10, B52, CG1789, CLP, RAT1, TRF, CPSF160, PIT, RRP42, MRPL54, CG6907, GEM3, PONT, HEL25E, TAF1, TAF4, MRPS28, TAF6, SCE, TAF7, NELF-A,…	782	556	4786	1.827255331284844	6.716309899690117E-15	1.1193849832816862E-15	2.0361967901576454E-14
GOTERM_CC_FAT	GO:0043233~organelle lumen	166	8.333333333333332	1.425968131569027E-17	MRPS35, CPSF100, CG8939, UGT, LOK, TBP, MRPS31, HRB87F, MRPS30, YL-1, HIS2AV, TOP1, SIN3A, RCD5, NIPP1, TRAL, TFIIB, MRPL39, SYM, E(Z), JUMU, RRP6, SQD, TAM, CG11267, FIB, CG8545, RPD3, IPK2, MRPS18A, SLU7, MRPL46, MRPL43, CG4203, CSTF-64, MRPS16, CG5728, SU(VAR)2-10, B52, CG1789, CLP, RAT1, TRF, CPSF160, PIT, RRP42, MRPL54, CG6907, GEM3, PONT, HEL25E, TAF1, TAF4, MRPS28, TAF6, SCE, TAF7, NELF-A,…	782	556	4786	1.827255331284844	6.716309899690117E-15	1.1193849832816862E-15	2.0361967901576454E-14
GOTERM_CC_FAT	GO:0031974~membrane-enclosed lumen	169	8.483935742971887	1.7114012579675596E-17	MRPS35, CPSF100, CG8939, UGT, LOK, TBP, MRPS31, HRB87F, MRPS30, YL-1, HIS2AV, TOP1, SIN3A, RCD5, NIPP1, TRAL, TFIIB, MRPL39, SYM, E(Z), JUMU, RRP6, SQD, TAM, CG11267, FIB, CG8545, RPD3, IPK2, MRPS18A, SLU7, AIF, MRPL46, MRPL43, CG4203, CSTF-64, MRPS16, CG5728, SU(VAR)2-10, B52, CG1789, CLP, RAT1, TRF, CPSF160, PIT, CG12788, RRP42, MRPL54, CG6907, GEM3, PONT, HEL25E, TAF1, CUP, TAF4, MRPS28, TAF6,…	782	571	4786	1.811409068310184	8.060699925027206E-15	1.1515285607181723E-15	2.4437781399160352E-14
GOTERM_CC_FAT	GO:0044451~nucleoplasm part	89	4.467871485943775	3.250604437622097E-15	EAR, CPSF100, BGB, WASH, LOK, TBP, ISWI, ADA2B, HRB87F, YL-1, HIS2AV, TOP1, CAZ, NC2ALPHA, MCM7, SIN3A, CYCC, MI-2, NIPP1, CAF1, CYCH, TRAL, DREF, TFIIB, MTA1-LIKE, SYM, E(Z), ELP3, REPT, SQD, DRE4, MCM2, FIB, TWIN, RPD3, MCM5, COQ2, DOM, NS3, XPD, TFIIEALPHA, ENOK, SLU7, TFIIFALPHA, CSTF-64, MIA, SPT5, ECR, SPT6, CG3689, B52, CLP, TFIIA-L, TRF, CPSF160, E2F, CG17209, PBP95, CDC45L, ELOA, HAY, TF…	782	240	4786	2.269575873827792	1.5164536293355013E-12	1.6853185513809876E-13	4.596323321948148E-12
GOTERM_BP_FAT	GO:0006350~transcription	134	6.7269076305220885	3.518112375656798E-14	STIL, EWG, OVO, TTK, TBP, RGA, DAC, CP190, YL-1, JIL-1, TFIIB, E(Z), JUMU, SIM, JRA, SENS, RPD3, E(BX), BCD, RETN, SQZ, HSF, SU(HW), ASH1, KEN, DEAF1, PPS, LOLAL, N, RAT1, TRF, TRR, RIG, E(Y)3, WDN, CG6907, EGG, LID, PONT, TAF1, CUP, TAF4, TAF6, SCE, TAF7, NELF-A, CG5641, AEF1, CG3756, E(Y)1, CTBP, SCM, CG7339, USH, NIPPED-B, TFIIFBETA, CG18600, EAR, CAD, ISWI, ADA2B, KAY, CAZ, ADF1, CYCC, MI-2, …	1234	459	7937	1.8777308149984286	8.851308574975292E-11	3.0522251392994804E-12	6.212808045802376E-11
GOTERM_BP_FAT	GO:0043933~macromolecular complex subunit organization	88	4.417670682730924	2.8813755477693832E-11	PATR-1, EAR, U2AF50, TBP, ISWI, YL-1, HIS2AV, CAZ, RANBP9, GAMMATUB23C, MCM7, SUB, AUB, CYCC, MSK, MI-2, RTF1, CAF1, CYCH, TFIIB, ACF1, HIS2A:CG33817, HIS4:CG33905, REPT, GEK, CAF1-180, SPN-E, MCM2, MCM5, E(BX), TPPII, ELF, DOM, XPD, CG32164, TFIIEALPHA, ENOK, SLU7, HIS1:CG33855, AUX, TFIIFALPHA, TRA2, MSL-1, BETATUB56D, MIA, DCR-1, CG4901, FS(2)KET, HIS1:CG33843, ALPHATUB67C, ASP, B52, COMT, TFI…	1234	281	7937	2.0142694821112372	7.24665262241686E-8	1.7253934947447647E-9	5.086497889550401E-8
GOTERM_BP_FAT	GO:0065003~macromolecular complex assembly	75	3.7650602409638556	3.820701246878321E-9	PATR-1, EAR, U2AF50, TBP, ISWI, HIS2AV, CAZ, RANBP9, GAMMATUB23C, MCM7, SUB, AUB, CYCC, MSK, RTF1, CAF1, CYCH, TFIIB, ACF1, HIS2A:CG33817, HIS4:CG33905, CAF1-180, SPN-E, MCM2, MCM5, E(BX), TPPII, XPD, CG32164, TFIIEALPHA, ENOK, SLU7, HIS1:CG33855, TFIIFALPHA, TRA2, MSL-1, BETATUB56D, MIA, DCR-1, FS(2)KET, HIS1:CG33843, ALPHATUB67C, B52, COMT, TFIIA-L, TRF, CG1890, NUP214, CAF1-105, SET, PBP95, HA…	1234	246	7937	1.9609538680475944	9.60901736912767E-6	1.392617806628138E-7	6.744697778060527E-6
GOTERM_CC_FAT	GO:0005667~transcription factor complex	34	1.706827309236948	7.71158301256566E-8	MIA, EAR, ECR, WASH, BGB, ISWI, TBP, TFIIA-L, TRF, E2F, CAZ, PBP95, HAY, TFIIA-S, CAF1, CYCH, DREF, TRAL, TFIIB, TAF1, TAF4, MAD, TAF6, TAF7, TFB4, E(Y)1, TWIN, XPD, SSB-C31A, TFIIEALPHA, RBF2, MAT1, TFIIFBETA, TFIIFALPHA	782	80	4786	2.601086956521739	3.632089778893288E-5	2.594393592292299E-6	1.1011671438021509E-4
KEGG_PATHWAY	dme03022:Basal transcription factors	16	0.8032128514056224	9.142515102009788E-6	MIA, TAF1, TAF4, TAF6, TAF7, TFB4, TBP, E(Y)1, TFIIA-L, TRF, TFIIA-S, TFIIEALPHA, MRN, TFIIB, TFIIFALPHA, TFIIFBETA	349	28	2054	3.363078182562423	8.590311694181008E-4	2.1482700840602664E-4	0.010028780169868412
GOTERM_BP_FAT	GO:0032774~RNA biosynthetic process	41	2.0582329317269075	2.6955068117694226E-5	MIA, EAR, SPT5, SPT6, TJ, RPI1, TBP, TFIIA-L, RAT1, TRF, CAZ, CG17209, PBP95, CYCC, ELOA, HAY, TFIIA-S, RTF1, CYCH, TFIIB, BRAT, TAF1, TAF4, DNAPOL-ALPHA60, RPI135, TAF6, TAF7, TFB4, RPB8, CG3756, PYGO, E(Y)1, RPB7, COQ2, XPD, TFIIEALPHA, RPI12, MAT1, CG7339, TFIIFBETA, TFIIFALPHA	1234	136	7937	1.9390373248164743	0.06554603038767892	4.4590654096554605E-4	0.047573203342976544
GOTERM_CC_FAT	GO:0016591~DNA-directed RNA polymerase II, holoenzyme	23	1.1546184738955823	2.9425997412825597E-5	MIA, TAF1, TAF4, EAR, TAF6, TAF7, TFB4, RPB8, TBP, E(Y)1, TFIIA-L, RPB7, TRF, CAZ, TOP1, XPD, HAY, TFIIA-S, TFIIEALPHA, CYCH, MAT1, TFIIFBETA, TFIIFALPHA	782	56	4786	2.513655462184874	0.013764243201629611	6.024205893040424E-4	0.04201034719419905
GOTERM_BP_FAT	GO:0006351~transcription, DNA-dependent	40	2.0080321285140563	3.6496000657969485E-5	MIA, EAR, SPT5, SPT6, TJ, RPI1, TBP, TFIIA-L, RAT1, TRF, CAZ, CG17209, PBP95, CYCC, ELOA, HAY, TFIIA-S, RTF1, CYCH, TFIIB, BRAT, TAF1, TAF4, RPI135, TAF6, TAF7, TFB4, RPB8, CG3756, PYGO, E(Y)1, RPB7, COQ2, XPD, TFIIEALPHA, RPI12, MAT1, CG7339, TFIIFBETA, TFIIFALPHA	1234	133	7937	1.9344146427657474	0.0877024823667174	5.882187047926424E-4	0.06440695073043345
COG_ONTOLOGY	Transcription	19	0.9538152610441768	5.379899600895992E-5	MIA, DCR-1, TAF1, CLBN, REPT, TAF6, SPT5, RPI135, SPT6, TBP, TRF, DROSHA, DIS3, CG31156, TFIIA-S, RPI12, CG7339, TFIIB, PONT	281	33	1237	2.534562708939933	0.0023107451672266244	0.0023107451672266244	0.0500540646358294
GOTERM_MF_FAT	GO:0016251~general RNA polymerase II transcription factor activity	30	1.5060240963855422	1.413730005474924E-4	MIA, EAR, GATAD, CG8290, ISWI, TBP, TFIIA-L, TRF, CAZ, ADF1, CYCC, HAY, TFIIA-S, MOR, CYCH, TFIIB, TAF1, TAF4, TAF6, TAF7, TFB4, E(Y)1, BRM, DOM, XPD, TFIIEALPHA, POP2, MAT1, TFIIFALPHA, TFIIFBETA	1311	89	7918	2.035841925282184	0.11698848288142105	0.003105593519295291	0.2194987752555666
GOTERM_MF_FAT	GO:0003702~RNA polymerase II transcription factor activity	66	3.313253012048193	1.8300040389777634E-4	EWG, EAR, RFX, GATAD, CRP, CG8290, OVO, TTK, TBP, ISWI, CAD, KAY, DAC, CAZ, NC2ALPHA, ADF1, SIN3A, CYCC, MOR, CYCH, TFIIB, CROL, SIM, STWL, JRA, SIX4, SENS, BCD, DOM, STC, HSF, XPD, TFIIEALPHA, MRN, LOLA, TFIIFALPHA, DEAF1, MIA, TJ, BR, LOLAL, TFIIA-L, TRF, E2F, DPN, HAY, TFIIA-S, WDN, CHN, TAF1, TAF4, MAD, TGO, TAF6, HB, TAF7, TFB4, AEF1, DA, E(Y)1, SCM, BRM, POP2, MAT1, CYC, TFIIFBETA	1311	257	7918	1.55104221389203	0.1487548273693784	0.003827302195798521	0.2840444190189695
GOTERM_BP_FAT	GO:0006367~transcription initiation from RNA polymerase II promoter	22	1.104417670682731	5.512189334691672E-4	MIA, TAF1, TAF4, EAR, TAF6, TAF7, TFB4, TBP, E(Y)1, TFIIA-L, TRF, CAZ, CYCC, XPD, HAY, TFIIA-S, TFIIEALPHA, CYCH, MAT1, TFIIB, TFIIFBETA, TFIIFALPHA	1234	65	7937	2.1769604787432986	0.7501008493354696	0.0069095080194298	0.9686155176717115
GOTERM_BP_FAT	GO:0006366~transcription from RNA polymerase II promoter	29	1.4558232931726909	8.354444949523726E-4	MIA, EAR, SPT5, SPT6, TJ, TBP, TFIIA-L, TRF, CAZ, PBP95, CYCC, ELOA, HAY, TFIIA-S, CYCH, TFIIB, TAF1, TAF4, TAF6, TAF7, TFB4, RPB8, E(Y)1, RPB7, XPD, TFIIEALPHA, MAT1, TFIIFALPHA, TFIIFBETA	1234	99	7937	1.8841003225119917	0.8777908170394321	0.009729204323771334	1.4645985396050665
GOTERM_BP_FAT	GO:0006352~transcription initiation	23	1.1546184738955823	0.0011800584822316887	MIA, TAF1, TAF4, EAR, TAF6, TAF7, TFB4, TBP, E(Y)1, TFIIA-L, TRF, CAZ, CYCC, XPD, HAY, TFIIA-S, RTF1, TFIIEALPHA, CYCH, MAT1, TFIIB, TFIIFBETA, TFIIFALPHA	1234	73	7937	2.0264980795275416	0.9486761425911688	0.012996739853888828	2.0628184133429817
SP_PIR_KEYWORDS	transcription initiation	7	0.3514056224899598	0.0013012213873278872	TAF1, TAF4, TBP, E(Y)1, TFIIB, TFIIFALPHA, TFIIFBETA	1928	10	12980	4.712655601659751	0.32512294856352875	0.009782456187188648	1.726639860109247
GOTERM_BP_FAT	GO:0070271~protein complex biogenesis	41	2.0582329317269075	0.002697099993317726	MIA, EAR, FS(2)KET, ALPHATUB67C, TBP, COMT, TFIIA-L, TRF, CG1890, CAZ, NUP214, RANBP9, GAMMATUB23C, SUB, CYCC, CDM, HAY, TFIIA-S, MSK, RTF1, CG4908, CYCH, KLP61F, EMB, TFIIB, MARS, TAF1, TAF4, TAF6, TAF7, TFB4, E(Y)1, TPPII, XPD, CG32164, TFIIEALPHA, MAT1, GAMMATUB37C, TFIIFBETA, TFIIFALPHA, BETATUB56D	1234	167	7937	1.5790962645212008	0.9988776947582604	0.02628511775266118	4.655766122759597
GOTERM_BP_FAT	GO:0006461~protein complex assembly	41	2.0582329317269075	0.002697099993317726	MIA, EAR, FS(2)KET, ALPHATUB67C, TBP, COMT, TFIIA-L, TRF, CG1890, CAZ, NUP214, RANBP9, GAMMATUB23C, SUB, CYCC, CDM, HAY, TFIIA-S, MSK, RTF1, CG4908, CYCH, KLP61F, EMB, TFIIB, MARS, TAF1, TAF4, TAF6, TAF7, TFB4, E(Y)1, TPPII, XPD, CG32164, TFIIEALPHA, MAT1, GAMMATUB37C, TFIIFBETA, TFIIFALPHA, BETATUB56D	1234	167	7937	1.5790962645212008	0.9988776947582604	0.02628511775266118	4.655766122759597
GOTERM_CC_FAT	GO:0005675~holo TFIIH complex	5	0.25100401606425704	0.028413370215630996	XPD, HAY, TFB4, MAT1, CYCH	782	8	4786	3.8251278772378514	0.9999987300093789	0.17185126946589246	33.74116912512595
GOTERM_CC_FAT	GO:0005669~transcription factor TFIID complex	10	0.5020080321285141	0.02900570114885919	MIA, TAF1, CAZ, TAF4, EAR, TAF6, TAF7, TBP, E(Y)1, TRF	782	28	4786	2.1857873584216296	0.9999990470803812	0.17296989499085136	34.31565509059414
Annotation Cluster 7	Enrichment Score: 8.6727805486455
Category	Term	Count	%	PValue	Genes	List Total	Pop Hits	Pop Total	Fold Enrichment	Bonferroni	Benjamini	FDR
SP_PIR_KEYWORDS	nucleus	267	13.403614457831326	6.267515520894929E-35	SINA, CPSF100, OVO, U2AF50, MOD, NOI, CG13900, TFIIB, RNO, RAN, SPN-A, SIM, BALL, JRA, SENS, RPD3, E(BX), BCD, RETN, U2AF38, RFC4, JUPITER, PELO, ASH1, MSL-1, KEN, DEAF1, PIC, HIS1:CG33843, ASP, LOLAL, B52, N, RAT1, PIT, FLFL, EMB, CG6907, LID, PONT, SUUR, HB, SCE, CG5641, NXF2, AEF1, SCM, NOA36, CG7338, ARI-2, NIPPED-B, MES-4, TFIIFBETA, CG10336, CG4078, A16, BGB, G9A, BRE1, ISWI, NF-YC, CG10341…	1928	869	12980	2.0685172540574612	1.8927896873102685E-32	9.463948436551343E-33	8.38378023494083E-32
GOTERM_MF_FAT	GO:0003677~DNA binding	253	12.700803212851405	3.250305642509187E-26	LILLI, OVO, ROW, MOD, SIN3A, SU(VAR)2-HP2, CG13900, PHOL, MOR, CG1737, TOP3BETA, RNO, CG31111, SPN-A, SIM, CENP-C, JRA, SPN-D, SENS, E(BX), RAD1, BCD, RETN, RFC3, RFC4, ASH1, MSL-1, KEN, DEAF1, SBB, PIC, HIS1:CG33843, SU(VAR)2-10, LOLAL, CG9705, BAP170, CAF1-105, PDCD-5, LID, SUUR, SCF, HB, FU2, CG9305, CG5641, CG9203, AEF1, ZF30C, CG4882, GUG, MIP130, RAVUS, CG7239, PZG, MEI-W68, RBF2, CG4282, T…	1311	830	7918	1.8410061297822868	2.8602689654080843E-23	1.4301344827040422E-23	5.05168426452698E-23
GOTERM_BP_FAT	GO:0006350~transcription	134	6.7269076305220885	3.518112375656798E-14	STIL, EWG, OVO, TTK, TBP, RGA, DAC, CP190, YL-1, JIL-1, TFIIB, E(Z), JUMU, SIM, JRA, SENS, RPD3, E(BX), BCD, RETN, SQZ, HSF, SU(HW), ASH1, KEN, DEAF1, PPS, LOLAL, N, RAT1, TRF, TRR, RIG, E(Y)3, WDN, CG6907, EGG, LID, PONT, TAF1, CUP, TAF4, TAF6, SCE, TAF7, NELF-A, CG5641, AEF1, CG3756, E(Y)1, CTBP, SCM, CG7339, USH, NIPPED-B, TFIIFBETA, CG18600, EAR, CAD, ISWI, ADA2B, KAY, CAZ, ADF1, CYCC, MI-2, …	1234	459	7937	1.8777308149984286	8.851308574975292E-11	3.0522251392994804E-12	6.212808045802376E-11
GOTERM_BP_FAT	GO:0045449~regulation of transcription	199	9.989959839357429	4.603908493156253E-13	ROW, OVO, MOF, SIN3A, MOR, TFIIB, RNO, SIM, JRA, SPN-E, SENS, RPD3, E(BX), BCD, RETN, BIN3, ASH1, KEN, DEAF1, SBB, LOLAL, N, RAT1, CG9705, BAP170, CG6907, LID, PONT, CUP, HB, DMT, SCE, CG5641, AEF1, SCM, MIP130, RBF2, POP2, NIPPED-B, TFIIFBETA, BGB, ISWI, L(3)MBT, TEFU, AUB, CG15011, CG2051, MIP120, REPT, BAP55, STWL, CG1965, CG2199, BEAF-32, PR-SET7, STC, LOLA, TIF-IA, TFIIFALPHA, MIA, L(1)G0020…	1234	799	7937	1.6019446918047884	1.1579298631048118E-9	3.61852769970028E-11	8.127609696373383E-10
SP_PIR_KEYWORDS	Transcription	114	5.72289156626506	5.269145234602446E-13	STIL, EWG, OVO, TTK, TBP, RGA, CP190, YL-1, JIL-1, TFIIB, E(Z), JUMU, SIM, JRA, SENS, RPD3, E(BX), BCD, SQZ, RETN, HSF, SU(HW), ASH1, KEN, DEAF1, LOLAL, N, RAT1, TRF, TRR, RIG, E(Y)3, CG4709, WDN, CG6907, EGG, LID, PONT, TAF1, CUP, TAF4, TAF6, TAF7, SCE, NELF-A, CG5641, AEF1, E(Y)1, CTBP, SCM, CG7137, USH, NIPPED-B, TFIIFBETA, ISWI, CAD, ADA2B, KAY, ADF1, CYCC, MI-2, RTF1, CAF1, MIP120, EAF, ELP3…	1928	393	12980	1.9528998131196351	1.5912737794110399E-10	1.4466094988563327E-11	7.048250871832806E-10
GOTERM_BP_FAT	GO:0051252~regulation of RNA metabolic process	171	8.58433734939759	1.0145127603458727E-11	CG8677, RFX, LSM-4, GATAD, ROW, U2AF50, OVO, TTK, TBP, HRB87F, CG34031, MIP40, TOP2, SIN3A, CG10418, MOR, ORC5, BKA, TFIIB, JIL-1, ORC1, ORC2, E(Z), JUMU, RNO, CROL, SIM, JRA, SQD, SPN-E, SIX4, RPD3, BCD, RETN, U2AF38, HSF, YPS, SU(HW), ASH1, TRA2, KEN, DEAF1, CG4119, SBB, CG5728, LOLAL, B52, N, CG1646, ARET, TRF, CG9705, BAP170, E(Y)3, WDN, CG6907, EGG, HEL25E, MUD, TAF1, SRP54, TAF4, TAF6, DMT,…	1234	678	7937	1.6222121025229126	2.551494371338947E-8	6.714458988810179E-10	1.7909196348142586E-8
SP_PIR_KEYWORDS	transcription regulation	109	5.471887550200803	1.3480367751507216E-11	STIL, EWG, OVO, TTK, RGA, CP190, YL-1, JIL-1, TFIIB, E(Z), JUMU, SIM, JRA, SENS, RPD3, E(BX), BCD, SQZ, RETN, HSF, SU(HW), ASH1, KEN, DEAF1, LOLAL, N, RAT1, TRF, TRR, RIG, E(Y)3, CG4709, WDN, CG6907, EGG, LID, PONT, TAF1, CUP, TAF4, TAF6, TAF7, SCE, CG5641, NELF-A, AEF1, E(Y)1, CTBP, SCM, CG7137, USH, NIPPED-B, TFIIFBETA, ISWI, CAD, ADA2B, KAY, ADF1, CYCC, MI-2, RTF1, CAF1, MIP120, EAF, ELP3, REP…	1928	387	12980	1.8961958677774562	4.0710590454295925E-9	2.907899476767284E-10	1.803204252581736E-8
GOTERM_BP_FAT	GO:0010604~positive regulation of macromolecule metabolic process	54	2.710843373493976	1.4074052398097106E-10	STAU, BGB, OVO, ISWI, TBP, EIF-5A, CAD, ADA2B, NC2ALPHA, ADF1, AUB, RTF1, MOR, BKA, JIL-1, EAF, BAP55, BCD, RETN, HSF, LOLA, ASH1, VAS, TFIIFALPHA, OSK, DEAF1, SPT5, APC2, LOLAL, N, TRF, E2F, BAP170, TRR, HYX, OTU, DIP3, E(Y)3, CHN, LID, HRB27C, TAF1, SUUR, TAF4, TGO, ORB, HB, CG5641, DA, SU(VAR)205, BRM, GPP, CYC, CORT	1234	142	7937	2.4459447120323237	3.5396237119122986E-7	6.940439889469019E-9	2.484497829691179E-7
GOTERM_BP_FAT	GO:0010557~positive regulation of macromolecule biosynthetic process	49	2.459839357429719	1.1859176274972223E-9	STAU, BGB, OVO, ISWI, EIF-5A, CAD, NC2ALPHA, ADF1, AUB, MOR, BKA, JIL-1, EAF, BAP55, BCD, RETN, HSF, LOLA, ASH1, VAS, TFIIFALPHA, OSK, DEAF1, SPT5, LOLAL, N, TRF, E2F, BAP170, TRR, HYX, OTU, DIP3, E(Y)3, CHN, HRB27C, LID, TAF1, SUUR, TGO, TAF4, ORB, HB, CG5641, DA, SU(VAR)205, BRM, GPP, CYC	1234	129	7937	2.443135702888445	2.9825782835724013E-6	4.970971090312304E-8	2.093504691824677E-6
GOTERM_BP_FAT	GO:0009891~positive regulation of biosynthetic process	53	2.6606425702811247	9.538934333557494E-9	STAU, BGB, OVO, ISWI, TBP, EIF-5A, CAD, NC2ALPHA, SPZ, ADF1, AUB, MOR, BKA, JIL-1, EAF, BAP55, BCD, RETN, HSF, LOLA, ASH1, VAS, IRD5, TFIIFALPHA, OSK, DEAF1, SPT5, LOLAL, N, TL, TRF, E2F, BAP170, TRR, HYX, OTU, DIP3, E(Y)3, CHN, LID, HRB27C, TAF1, SUUR, TAF4, TGO, ORB, HB, CG5641, DA, SU(VAR)205, BRM, GPP, CYC	1234	153	7937	2.228053728244404	2.399013213405521E-5	3.198722141606325E-7	1.6839114758138152E-5
GOTERM_BP_FAT	GO:0031328~positive regulation of cellular biosynthetic process	53	2.6606425702811247	9.538934333557494E-9	STAU, BGB, OVO, ISWI, TBP, EIF-5A, CAD, NC2ALPHA, SPZ, ADF1, AUB, MOR, BKA, JIL-1, EAF, BAP55, BCD, RETN, HSF, LOLA, ASH1, VAS, IRD5, TFIIFALPHA, OSK, DEAF1, SPT5, LOLAL, N, TL, TRF, E2F, BAP170, TRR, HYX, OTU, DIP3, E(Y)3, CHN, LID, HRB27C, TAF1, SUUR, TAF4, TGO, ORB, HB, CG5641, DA, SU(VAR)205, BRM, GPP, CYC	1234	153	7937	2.228053728244404	2.399013213405521E-5	3.198722141606325E-7	1.6839114758138152E-5
SP_PIR_KEYWORDS	dna-binding	105	5.271084337349398	2.786729604040199E-8	EWG, OVO, TTK, MOD, TBP, BX42, CG34031, CP190, YL-1, HIS2AV, TOP2, TOP3ALPHA, TOP1, HMGD, ORC1, TOP3BETA, JUMU, SPN-A, SIM, JRA, TAM, SIX4, TAN, SENS, BCD, RETN, RFC4, HSF, MUS210, SU(HW), DEAF1, KEN, PIC, HIS1:CG33843, LOLAL, TRF, IRBP, CG4709, WDN, TAF1, ROC1B, HB, CG5641, AEF1, RPA-70, SPEL1, USH, TFIIFBETA, ACHI, CG4078, CAD, DNAPOL-EPSILON, ADA2B, KAY, MCM7, ADF1, MI-2, HIS2A:CG33817, LBR, M…	1928	417	12980	1.6951998567121405	8.415888103407987E-6	4.2079608730816176E-7	3.727685149446103E-5
GOTERM_BP_FAT	GO:0045935~positive regulation of nucleobase, nucleoside, nucleotide and nucleic acid metabolic process	43	2.1586345381526106	1.3001221782920783E-7	DEAF1, SPT5, BGB, OVO, LOLAL, ISWI, CAD, N, TBP, TRF, E2F, NC2ALPHA, BAP170, TRR, HYX, ADF1, OTU, DIP3, E(Y)3, CHN, MOR, BKA, JIL-1, LID, EAF, TAF1, SUUR, TAF4, TGO, BAP55, HB, CG5641, DA, SU(VAR)205, BCD, BRM, RETN, HSF, GPP, CYC, LOLA, ASH1, TFIIFALPHA	1234	121	7937	2.285726723549031	3.269272968460246E-4	3.593188590889085E-6	2.29510801652566E-4
GOTERM_BP_FAT	GO:0051173~positive regulation of nitrogen compound metabolic process	43	2.1586345381526106	1.3001221782920783E-7	DEAF1, SPT5, BGB, OVO, LOLAL, ISWI, CAD, N, TBP, TRF, E2F, NC2ALPHA, BAP170, TRR, HYX, ADF1, OTU, DIP3, E(Y)3, CHN, MOR, BKA, JIL-1, LID, EAF, TAF1, SUUR, TAF4, TGO, BAP55, HB, CG5641, DA, SU(VAR)205, BCD, BRM, RETN, HSF, GPP, CYC, LOLA, ASH1, TFIIFALPHA	1234	121	7937	2.285726723549031	3.269272968460246E-4	3.593188590889085E-6	2.29510801652566E-4
GOTERM_BP_FAT	GO:0045941~positive regulation of transcription	40	2.0080321285140563	9.281258578678952E-7	DEAF1, SPT5, BGB, OVO, LOLAL, ISWI, CAD, N, TRF, E2F, NC2ALPHA, BAP170, TRR, HYX, ADF1, DIP3, E(Y)3, CHN, MOR, BKA, JIL-1, LID, EAF, TAF1, TAF4, TGO, BAP55, HB, CG5641, DA, SU(VAR)205, BCD, BRM, RETN, HSF, GPP, CYC, LOLA, ASH1, TFIIFALPHA	1234	116	7937	2.2179064438607274	0.0023315154015759454	2.2230587331972806E-5	0.0016384113551426438
GOTERM_MF_FAT	GO:0030528~transcription regulator activity	160	8.032128514056225	1.1598959657908166E-6	CG8677, LILLI, EWG, RFX, GATAD, CG8290, OVO, TTK, TBP, RGA, CG34031, DAC, YL-1, CG3909, SIN3A, LACK, MOR, BKA, TFIIB, E(Z), JUMU, CROL, SIM, JRA, SIX4, SENS, RPD3, BCD, RETN, SQZ, HSF, SU(HW), KEN, DEAF1, SBB, WEK, PPS, LOLAL, N, TRF, BAP170, TRR, RIG, DIP3, E(Y)3, WDN, TUDOR-SN, LID, PONT, ALH, MUD, CG11710, TAF1, TAF4, HB, TAF6, FU2, TAF7, CG9305, CG5641, AEF1, E(Y)1, ZF30C, CTBP, SCM, CG4882, …	1311	682	7918	1.416930059433935	0.0010201882956063502	3.92572694858373E-5	0.001802716244891922
GOTERM_BP_FAT	GO:0010628~positive regulation of gene expression	40	2.0080321285140563	1.187529167336924E-6	DEAF1, SPT5, BGB, OVO, LOLAL, ISWI, CAD, N, TRF, E2F, NC2ALPHA, BAP170, TRR, HYX, ADF1, DIP3, E(Y)3, CHN, MOR, BKA, JIL-1, LID, EAF, TAF1, TAF4, TGO, BAP55, HB, CG5641, DA, SU(VAR)205, BCD, BRM, RETN, HSF, GPP, CYC, LOLA, ASH1, TFIIFALPHA	1234	117	7937	2.1989499785285846	0.0029821820638660235	2.7912111657313332E-5	0.0020963289121156414
GOTERM_BP_FAT	GO:0006355~regulation of transcription, DNA-dependent	138	6.927710843373494	2.079023672036427E-6	CG8677, RFX, GATAD, ROW, OVO, TTK, TBP, CG34031, MIP40, TOP2, SIN3A, MOR, ORC5, BKA, JIL-1, TFIIB, ORC1, ORC2, E(Z), JUMU, RNO, CROL, SIM, JRA, SPN-E, SIX4, RPD3, BCD, RETN, HSF, YPS, SU(HW), ASH1, KEN, DEAF1, SBB, LOLAL, N, TRF, CG9705, BAP170, E(Y)3, WDN, CG6907, EGG, MUD, TAF1, TAF4, TAF6, DMT, SCE, TAF7, NELF-A, CG5641, AEF1, E(Y)1, CTBP, MIP130, LAM, RBF2, NAP1, POP2, NIPPED-B, ACHI, PC, EAR…	1234	612	7937	1.4503368608383385	0.0052151038517025405	4.285768789802358E-5	0.003670044661385763
GOTERM_MF_FAT	GO:0016563~transcription activator activity	35	1.7570281124497993	2.2643752246884512E-6	BGB, OVO, CAD, N, E2F, BAP170, NC2ALPHA, TRR, RIG, CHM, MOR, BKA, TUDOR-SN, LID, PONT, EAF, TAF1, TGO, SRY-DELTA, BAP55, HB, SIM, BON, DA, SU(VAR)205, E(Y)1, NEJ, CTBP, BRM, RETN, HSF, SSB-C31A, LOLA, NIPPED-B, TFIIFALPHA	1311	93	7918	2.2729919703419372	0.0019906684398917074	7.37992194353998E-5	0.0035192752977031283
GOTERM_BP_FAT	GO:0006357~regulation of transcription from RNA polymerase II promoter	55	2.7610441767068274	4.960755951933291E-6	BGB, OVO, TTK, TBP, CAD, MIP40, NC2ALPHA, L(3)MBT, ADF1, CYCC, CAF1, DREF, TFIIB, MIP120, ELP3, CROL, JRA, TWIN, BEAF-32, BCD, RETN, GRO, HSF, LOLA, DEAF1, MARCAL1, SBB, SPT5, ECR, SPT6, LOLAL, N, TFIIA-L, TRF, ETS97D, E2F, DPN, TFIIA-S, CHN, CG6907, TAF1, TAF4, TGO, MAD, HPO, FS(1)H, NELF-A, AEF1, E(Y)1, CTBP, MIP130, SSB-C31A, RBF2, POP2, CYC	1234	192	7937	1.8424795718530522	0.012398825401179425	9.596718074089683E-5	0.008756879153160035
GOTERM_BP_FAT	GO:0051254~positive regulation of RNA metabolic process	29	1.4558232931726909	1.4754684520227153E-4	DEAF1, SPT5, BGB, OVO, LOLAL, CAD, N, TBP, TRF, BAP170, NC2ALPHA, E(Y)3, MOR, CHN, BKA, JIL-1, TAF1, TAF4, TGO, BAP55, CG5641, SU(VAR)205, BRM, BCD, HSF, GPP, CYC, LOLA, ASH1	1234	90	7937	2.0725103547631907	0.3100303681987946	0.0021305300325955567	0.2601452442628771
GOTERM_MF_FAT	GO:0003702~RNA polymerase II transcription factor activity	66	3.313253012048193	1.8300040389777634E-4	EWG, EAR, RFX, GATAD, CRP, CG8290, OVO, TTK, TBP, ISWI, CAD, KAY, DAC, CAZ, NC2ALPHA, ADF1, SIN3A, CYCC, MOR, CYCH, TFIIB, CROL, SIM, STWL, JRA, SIX4, SENS, BCD, DOM, STC, HSF, XPD, TFIIEALPHA, MRN, LOLA, TFIIFALPHA, DEAF1, MIA, TJ, BR, LOLAL, TFIIA-L, TRF, E2F, DPN, HAY, TFIIA-S, WDN, CHN, TAF1, TAF4, MAD, TGO, TAF6, HB, TAF7, TFB4, AEF1, DA, E(Y)1, SCM, BRM, POP2, MAT1, CYC, TFIIFBETA	1311	257	7918	1.55104221389203	0.1487548273693784	0.003827302195798521	0.2840444190189695
GOTERM_BP_FAT	GO:0045893~positive regulation of transcription, DNA-dependent	28	1.4056224899598393	2.485990952338895E-4	DEAF1, SPT5, BGB, LOLAL, OVO, CAD, N, TRF, BAP170, NC2ALPHA, E(Y)3, MOR, CHN, BKA, JIL-1, TAF1, TAF4, TGO, BAP55, CG5641, SU(VAR)205, BRM, BCD, HSF, GPP, CYC, LOLA, ASH1	1234	88	7937	2.0465227641078534	0.46490150851420997	0.003374318218254291	0.43794567134047835
SP_PIR_KEYWORDS	activator	28	1.4056224899598393	0.006345916191906897	STIL, EWG, SPT5, LOLAL, N, E2F, KAY, TRR, E(Y)3, RTF1, CHN, FTZ-F1, MIP120, EAF, PONT, CHD3, EYA, TGO, SRY-DELTA, CG5641, JRA, DA, BRM, RETN, HSF, SSB-C31A, ASH1, NIPPED-B	1928	112	12980	1.6830912863070542	0.8537698322668049	0.04093370201275848	8.163192910700678
GOTERM_BP_FAT	GO:0045944~positive regulation of transcription from RNA polymerase II promoter	14	0.7028112449799196	0.038194488621731575	TAF1, TAF4, TGO, BGB, SPT5, OVO, N, CAD, TRF, BCD, NC2ALPHA, HSF, CYC, CHN	1234	50	7937	1.800940032414911	1.0	0.22932092050745778	49.71496023817371
GOTERM_MF_FAT	GO:0003700~transcription factor activity	68	3.413654618473896	0.3895931315998344	LILLI, GATAD, CG5343, CTCF, CAD, NF-YC, CG34031, KAY, YL-1, L(3)MBT, CG3909, SIN3A, CG15011, DREF, MTA1-LIKE, E(Z), JUMU, CG4557, CG11970, SIM, JRA, CG1965, SIX4, HMR, SENS, DWG, BCD, SQZ, RETN, STC, HSF, JING, DEAF1, KEN, SBB, ECR, TJ, WEK, BR, AOP, PPS, MID, ETS97D, E2F, CYLD, DIP3, CHM, CHN, FTZ-F1, ALH, MUD, TAF4, MAD, TGO, FU2, TAF7, CG9305, CG4042, AEF1, DA, ZF30C, HR78, CG4882, CG, CG7839,…	1311	389	7918	1.0557768064959536	1.0	0.961845833345326	99.95343519083262
Annotation Cluster 8	Enrichment Score: 7.914335558249301
Category	Term	Count	%	PValue	Genes	List Total	Pop Hits	Pop Total	Fold Enrichment	Bonferroni	Benjamini	FDR
GOTERM_BP_FAT	GO:0048477~oogenesis	167	8.383534136546185	1.0074081275247697E-20	STIL, DSH, STAU, EA, IRIS, OVO, TTK, GDL, POLYBROMO, MOE, DIDUM, MIP40, SHG, RAS85D, TOP1, SPZ, MOR, TRAL, DG, DAP, JIL-1, ORC2, SPN-A, FMR1, BALL, JRA, SQD, COS, SPN-D, SPN-E, RPD3, BCD, RETN, SQZ, PAR-6, CPA, YPS, SLMB, PELO, VAS, ASH1, SHU, DUP, CP36, GD, CP38, WEK, FS(2)KET, ASP, VM26AB, SHARK, N, MAGO, ARET, VM26AA, PPAN, OTU, S, E(Y)3, RAC1, PIP, SAX, EGG, NUDC, SCAR, 14-3-3EPSILON, BLUE, M…	1234	539	7937	1.9928239160700378	2.533631440724796E-17	3.619473486749708E-18	1.7783813014618934E-17
GOTERM_BP_FAT	GO:0007292~female gamete generation	167	8.383534136546185	4.3524618085643925E-20	STIL, DSH, STAU, EA, IRIS, OVO, TTK, GDL, POLYBROMO, MOE, DIDUM, MIP40, SHG, RAS85D, TOP1, SPZ, MOR, TRAL, DG, DAP, JIL-1, ORC2, SPN-A, FMR1, BALL, JRA, SQD, COS, SPN-D, SPN-E, RPD3, BCD, RETN, SQZ, PAR-6, CPA, YPS, SLMB, PELO, VAS, ASH1, SHU, DUP, CP36, GD, CP38, WEK, FS(2)KET, ASP, VM26AB, SHARK, N, MAGO, ARET, VM26AA, PPAN, OTU, S, E(Y)3, RAC1, PIP, SAX, EGG, NUDC, SCAR, 14-3-3EPSILON, BLUE, M…	1234	546	7937	1.9672748915050375	1.0946441448539447E-16	1.3683051810674308E-17	7.683416962990121E-17
GOTERM_BP_FAT	GO:0019953~sexual reproduction	201	10.090361445783133	5.072518563372618E-18	STAU, EA, IRIS, OVO, GDL, MOD, MOE, NOI, SHG, MOR, DG, STAI, KLP3A, SPN-A, BALL, JRA, SPN-D, ARK, SAK, SPN-E, RPD3, BCD, IMP, RETN, PAR-6, SLMB, PELO, ASH1, SHU, GD, FS(2)KET, ASP, N, ARET, PPAN, OTU, S, RAC1, PIP, POLO, SAX, SCAT, NUDC, 14-3-3EPSILON, SCAR, CUP, SCE, GISH, RB97D, SCM, MIP130, DCP1, LKB1, ABL, BTZ, ENC, PHL, HEPH, SRC64B, GPRK2, BEL, PVF1, GEMININ, BICC, AUB, OKR, MIP120, BICD, C…	1234	735	7937	1.7589356001719976	1.2757384186882133E-14	1.1597621988074667E-15	8.954535821132144E-15
GOTERM_BP_FAT	GO:0048610~reproductive cellular process	150	7.530120481927711	3.2410364509055603E-17	DSH, STAU, EA, LOK, TTK, MOD, POLYBROMO, MOE, DIDUM, MIP40, SHG, RAS85D, SPZ, TTV, TRAL, DG, DAP, STAI, ORC2, KLP3A, TAZ, SPN-A, FMR1, BALL, JRA, SQD, COS, SPN-D, ARK, SAK, SPN-E, GNU, PAR-6, CPA, SLMB, PELO, VAS, DUP, GD, CP36, CP38, FS(2)KET, WEK, ASP, VM26AB, SHARK, N, ARET, MAGO, VM26AA, OTU, RAC1, PIP, POLO, SAX, SCAT, 14-3-3EPSILON, SCAR, BLUE, MER, CUP, SCE, OS, RB97D, SCM, GLO, MIP130, DC…	1234	500	7937	1.929578606158833	8.151206674027484E-14	5.822290481448203E-15	5.721413659634336E-14
GOTERM_BP_FAT	GO:0007276~gamete generation	194	9.738955823293173	5.3791479025991696E-17	STAU, EA, OVO, IRIS, GDL, MOD, MOE, SHG, MOR, DG, STAI, SPN-A, BALL, JRA, SPN-D, ARK, SAK, SPN-E, RPD3, BCD, IMP, RETN, PAR-6, SLMB, PELO, ASH1, SHU, GD, FS(2)KET, ASP, N, ARET, PPAN, OTU, S, RAC1, PIP, SAX, SCAT, NUDC, 14-3-3EPSILON, SCAR, CUP, SCE, GISH, RB97D, SCM, MIP130, DCP1, LKB1, ABL, ENC, PHL, BTZ, HEPH, SRC64B, GPRK2, BEL, PVF1, GEMININ, BICC, AUB, OKR, MIP120, BICD, CDC2, STWL, BEAF-32…	1234	715	7937	1.7451666647776858	1.3528556975036912E-13	8.45534810939807E-15	9.49582973018561E-14
GOTERM_BP_FAT	GO:0003006~reproductive developmental process	149	7.479919678714859	4.736833326386313E-16	STIL, DSH, STAU, EA, LOK, OVO, TTK, MOD, POLYBROMO, MOE, DIDUM, MIP40, SHG, DAC, RAS85D, SPZ, TRAL, DG, DAP, ORC2, TAZ, SPN-A, FMR1, JRA, SQD, COS, SPN-D, ARK, SAK, SPN-E, SIX4, PAR-6, CPA, SLMB, PELO, VAS, TRA2, DUP, KEN, GD, CP36, CP38, FS(2)KET, WEK, ASP, VM26AB, SHARK, N, ARET, MAGO, VM26AA, OTU, RAC1, PIP, SAX, SCAT, 14-3-3EPSILON, BLUE, MER, CUP, SCE, OS, RB97D, SCM, GLO, MIP130, DCP1, LKB1…	1234	506	7937	1.893986905913479	1.1168843627729075E-12	6.206146707654625E-14	7.882583474838611E-13
GOTERM_BP_FAT	GO:0032504~multicellular organism reproduction	197	9.889558232931726	1.1313780938895195E-13	STAU, EA, OVO, IRIS, GDL, MOD, MOE, SHG, MOR, DG, STAI, SPN-A, BALL, JRA, SPN-D, ARK, SAK, SPN-E, RPD3, BCD, IMP, RETN, PAR-6, SLMB, PELO, ASH1, SHU, KEN, GD, FS(2)KET, GB, ASP, N, ARET, PPAN, OTU, S, RAC1, PIP, SAX, SCAT, NUDC, 14-3-3EPSILON, SCAR, CUP, SCE, GISH, RB97D, SCM, MIP130, DCP1, LKB1, ABL, BTZ, ENC, PHL, HEPH, SRC64B, GPRK2, BEL, PVF1, GEMININ, BICC, AUB, OKR, MIP120, BICD, CDC2, STWL…	1234	778	7937	1.6286503231074982	2.845262914163982E-10	9.484191210162862E-12	1.9970691766957316E-10
GOTERM_BP_FAT	GO:0048609~reproductive process in a multicellular organism	197	9.889558232931726	1.1313780938895195E-13	STAU, EA, OVO, IRIS, GDL, MOD, MOE, SHG, MOR, DG, STAI, SPN-A, BALL, JRA, SPN-D, ARK, SAK, SPN-E, RPD3, BCD, IMP, RETN, PAR-6, SLMB, PELO, ASH1, SHU, KEN, GD, FS(2)KET, GB, ASP, N, ARET, PPAN, OTU, S, RAC1, PIP, SAX, SCAT, NUDC, 14-3-3EPSILON, SCAR, CUP, SCE, GISH, RB97D, SCM, MIP130, DCP1, LKB1, ABL, BTZ, ENC, PHL, HEPH, SRC64B, GPRK2, BEL, PVF1, GEMININ, BICC, AUB, OKR, MIP120, BICD, CDC2, STWL…	1234	778	7937	1.6286503231074982	2.845262914163982E-10	9.484191210162862E-12	1.9970691766957316E-10
GOTERM_BP_FAT	GO:0009994~oocyte differentiation	55	2.7610441767068274	1.1112751407075938E-11	STAU, EA, MOE, SHG, RAS85D, SPZ, AUB, TRAL, DG, DAP, BICD, SPN-A, FMR1, APKC, STWL, SPN-D, SQD, SPN-E, PAR-6, CPA, PSQ, VAS, OSK, GD, FS(1)K10, WEK, POSH, ASP, NDL, N, MAGO, ETS97D, HSP83, SNK, PIP, KRIMP, HRB27C, 14-3-3EPSILON, BLUE, MER, ORB, MSPS, SWA, GRIP128, GCL, SPIR, MUS301, EXU, GLO, DCP1, LKB1, KHC, ENC, BTZ, CSUL	1234	138	7937	2.5634498390998988	2.7948634628849334E-8	6.987158629456758E-10	1.9617429902751837E-8
GOTERM_BP_FAT	GO:0048469~cell maturation	52	2.610441767068273	1.8939229475505365E-11	STAU, EA, MOE, SHG, RAS85D, SPZ, AUB, DG, TRAL, BICD, FMR1, APKC, SQD, SPN-E, PAR-6, PSQ, VAS, OSK, GD, FS(1)K10, IK2, ECR, WEK, POSH, NDL, N, MAGO, ETS97D, HSP83, SNK, PIP, KRIMP, HRB27C, 14-3-3EPSILON, BLUE, MER, ORB, MSPS, SWA, GRIP128, GCL, SPIR, EXU, GLO, DCP1, LKB1, UBA1, KHC, ENC, BTZ, CSUL, PC	1234	128	7937	2.6129710291734196	4.7632045530043854E-8	1.1617572459599046E-9	3.343341159478541E-8
GOTERM_BP_FAT	GO:0009798~axis specification	69	3.463855421686747	6.146176931149088E-11	STAU, EA, CAD, MOE, SHG, CNK, RAS85D, SPZ, AUB, LOCO, TRAL, DG, BICD, SPN-A, FMR1, APKC, KNK, SPN-D, SQD, SPN-E, BCD, PAR-6, DOS, IRD5, VAS, PSQ, OSK, FS(1)K10, GD, WEK, POSH, N, NDL, MAGO, TL, ETS97D, HSP83, SNK, PIP, KRIMP, SAX, HRB27C, 14-3-3EPSILON, BLUE, MER, ORB, SRY-DELTA, HB, LWR, CBL, FS(1)N, MSPS, SWA, GRIP128, GCL, SPIR, EXU, MUS301, GLO, DCP1, LKB1, PLL, SOS, KHC, BTZ, PHL, ENC, USH, …	1234	201	7937	2.207975519485232	1.5457622537518034E-7	3.36035299586257E-9	1.0849861009631923E-7
GOTERM_BP_FAT	GO:0007309~oocyte axis specification	48	2.4096385542168677	1.1961089558707678E-10	GD, FS(1)K10, STAU, EA, WEK, POSH, N, NDL, MAGO, MOE, ETS97D, SHG, RAS85D, HSP83, SNK, SPZ, AUB, PIP, KRIMP, TRAL, DG, HRB27C, 14-3-3EPSILON, BICD, BLUE, MER, ORB, FMR1, APKC, SWA, MSPS, GRIP128, GCL, SQD, SPN-E, SPIR, EXU, GLO, DCP1, LKB1, PAR-6, KHC, ENC, BTZ, VAS, PSQ, OSK, CSUL	1234	118	7937	2.6163777710628247	3.008213098620871E-7	6.139211361499974E-9	2.111495200907143E-7
GOTERM_BP_FAT	GO:0007281~germ cell development	78	3.91566265060241	1.2131971751102046E-10	STAU, EA, LOK, MOD, MOE, DIDUM, SHG, RAS85D, SPZ, AUB, TRAL, DG, BICD, PIWI, CDC2, TAZ, FMR1, APKC, STWL, SQD, ARK, SPN-E, SAK, TRE1, PAR-6, SLMB, PELO, VAS, PSQ, FS(1)YB, OSK, MIA, FS(1)K10, DCR-1, GD, ECR, WEK, POSH, ASP, N, NDL, MAGO, ARET, ETS97D, HSP83, SNK, OTU, PIP, PEA, KRIMP, SAX, KAP3, SCAT, HRB27C, 14-3-3EPSILON, BLUE, MER, MAD, ORB, HYD, OS, MSPS, SWA, GCL, GRIP128, RB97D, SPIR, EXU, …	1234	243	7937	2.0645697020629488	3.051190795577696E-7	6.102382488215596E-9	2.141661736843048E-7
GOTERM_BP_FAT	GO:0021700~developmental maturation	52	2.610441767068273	1.8949567051094082E-10	STAU, EA, MOE, SHG, RAS85D, SPZ, AUB, DG, TRAL, BICD, FMR1, APKC, SQD, SPN-E, PAR-6, PSQ, VAS, OSK, GD, FS(1)K10, IK2, ECR, WEK, POSH, NDL, N, MAGO, ETS97D, HSP83, SNK, PIP, KRIMP, HRB27C, 14-3-3EPSILON, BLUE, MER, ORB, MSPS, SWA, GRIP128, GCL, SPIR, EXU, GLO, DCP1, LKB1, UBA1, KHC, ENC, BTZ, CSUL, PC	1234	135	7937	2.477483642475539	4.7658142465767384E-7	9.165029513091838E-9	3.345173582580685E-7
GOTERM_BP_FAT	GO:0007308~oocyte construction	48	2.4096385542168677	3.292888679348444E-10	GD, FS(1)K10, STAU, EA, WEK, POSH, N, NDL, MAGO, MOE, ETS97D, SHG, RAS85D, HSP83, SNK, SPZ, AUB, PIP, KRIMP, TRAL, DG, HRB27C, 14-3-3EPSILON, BICD, BLUE, MER, ORB, FMR1, APKC, SWA, MSPS, GRIP128, GCL, SQD, SPN-E, SPIR, EXU, GLO, DCP1, LKB1, PAR-6, KHC, ENC, BTZ, VAS, PSQ, OSK, CSUL	1234	121	7937	2.5515089007058953	8.281610355265201E-7	1.562568630042449E-8	5.812947678762725E-7
GOTERM_BP_FAT	GO:0006403~RNA localization	49	2.459839357429719	3.3921604172197965E-10	STAU, LT, CG14749, AUB, OKR, THO2, BICD, NUP133, SPN-A, SQD, SPN-D, SPN-E, LDLCP, THOC7, THOC5, VAS, OSK, NXT1, DCR-1, FS(1)K10, NUP160, POSH, MAGO, ETS97D, HSP83, NUP214, EMB, HRB27C, BLUE, MER, HEL25E, CUP, ORB, NXF2, MSPS, SWA, GRIP128, SPIR, MUS301, HPR1, EXU, PHAX, GLO, LKB1, DCP1, KHC, CG8671, BTZ, CSUL	1234	125	7937	2.5213160453808747	8.531278475887305E-7	1.5798670482958244E-8	5.988192386396918E-7
GOTERM_BP_FAT	GO:0048599~oocyte development	48	2.4096385542168677	1.6073411464749532E-9	GD, FS(1)K10, STAU, EA, WEK, POSH, N, NDL, MAGO, MOE, ETS97D, SHG, RAS85D, HSP83, SNK, SPZ, AUB, PIP, KRIMP, TRAL, DG, HRB27C, 14-3-3EPSILON, BICD, BLUE, MER, ORB, FMR1, APKC, SWA, MSPS, GRIP128, GCL, SQD, SPN-E, SPIR, EXU, GLO, DCP1, LKB1, PAR-6, KHC, ENC, BTZ, VAS, PSQ, OSK, CSUL	1234	126	7937	2.4502585475032803	4.0424548224393675E-6	6.416607722936618E-8	2.837445245429393E-6
GOTERM_BP_FAT	GO:0008358~maternal determination of anterior/posterior axis, embryo	36	1.8072289156626504	2.1982809306930473E-9	FS(1)K10, STAU, POSH, N, MAGO, MOE, ETS97D, SHG, HSP83, AUB, DG, SAX, HRB27C, BICD, BLUE, MER, ORB, APKC, MSPS, SWA, GCL, GRIP128, SQD, SPN-E, SPIR, EXU, BCD, GLO, DCP1, LKB1, KHC, BTZ, PSQ, VAS, OSK, CSUL	1234	81	7937	2.8586349720871604	5.528661162990112E-6	8.505655713086924E-8	3.88063333689459E-6
GOTERM_BP_FAT	GO:0008298~intracellular mRNA localization	32	1.6064257028112447	2.395728057570521E-9	FS(1)K10, STAU, POSH, MAGO, ETS97D, HSP83, AUB, OKR, HRB27C, BICD, BLUE, MER, CUP, ORB, SPN-A, MSPS, SWA, SPN-D, SQD, GRIP128, SPN-E, SPIR, MUS301, EXU, GLO, LKB1, DCP1, KHC, BTZ, VAS, OSK, CSUL	1234	67	7937	3.071965940153366	6.025237927254068E-6	9.129175460032002E-8	4.229187544613211E-6
GOTERM_BP_FAT	GO:0030707~ovarian follicle cell development	66	3.313253012048193	2.7433021861706036E-9	DSH, PVF1, CP19, TTK, POLYBROMO, CP15, MIP40, GEMININ, CP16, SHG, KAY, RAS85D, BICC, AUB, OKR, CAF1, LOCO, MIP120, ORC2, JRA, SPN-D, COS, SQD, SPN-E, SLPR, SMO, PAR-6, SLMB, RME-8, STL, JING, VAS, FS(1)YB, DUP, CP36, FS(1)K10, VIR, CP38, ECR, FS(2)KET, AOP, VM26AB, SHARK, N, NDL, VM26AA, E2F, RAC1, SAX, HRB27C, EYA, CUP, MAD, TOC, CBL, SCE, SL, OS, FS(1)N, DA, SPIR, SCM, MIP130, LKB1, PHL, SRC64B	1234	204	7937	2.0809181046810945	6.899381093217194E-6	1.0146183149206678E-7	4.842761325285494E-6
GOTERM_BP_FAT	GO:0003002~regionalization	117	5.873493975903615	8.972733518661431E-9	LILLI, DSH, STAU, EA, OVO, MOE, DAC, CNK, SHG, RAS85D, SPZ, DAAM, TRAL, DG, CG8149, SPN-A, FMR1, KNK, SQD, SPN-D, SPN-E, SENS, RPD3, BCD, RETN, PTIP, IRD5, VAS, BOTV, GD, SBB, WEK, FZ, N, MAGO, PIP, SAX, 14-3-3EPSILON, BLUE, MER, CUP, HB, CG14073, OS, MKP3, GLO, GUG, DCP1, LKB1, CG11399, BTZ, ENC, PHL, USH, GLI, PC, CAD, NF-YC, AUB, MSK, LOCO, BICD, APKC, WLS, CDK4, SMO, DOS, JING, PSQ, OSK, DCR-…	1234	454	7937	1.6575675251144162	2.2566170375104555E-5	3.091290617929232E-7	1.5839598621614215E-5
GOTERM_BP_FAT	GO:0007314~oocyte anterior/posterior axis specification	34	1.706827309236948	1.2031908780169029E-8	FS(1)K10, STAU, POSH, N, MAGO, MOE, ETS97D, SHG, HSP83, AUB, DG, HRB27C, BICD, BLUE, MER, ORB, APKC, MSPS, SWA, GCL, GRIP128, SQD, SPN-E, SPIR, EXU, GLO, DCP1, LKB1, KHC, BTZ, PSQ, VAS, OSK, CSUL	1234	78	7937	2.8036612226239455	3.025979298387771E-5	3.9816111574442203E-7	2.123997108194331E-5
GOTERM_BP_FAT	GO:0009880~embryonic pattern specification	70	3.5140562248995986	1.788730410344104E-8	LILLI, DSH, STAU, CAD, MOE, SHG, CNK, RAS85D, SPZ, AUB, DG, BICD, APKC, KNK, SQD, SPN-E, WLS, CDK4, RPD3, BCD, SMO, RETN, PTIP, DOS, JING, VAS, PSQ, OSK, BOTV, FS(1)K10, DCR-1, POSH, N, RDX, MAGO, TL, MID, ETS97D, HSP83, CHI, PIP, FTZ-F1, SAX, HRB27C, BLUE, MER, ORB, SRY-DELTA, HB, LWR, OS, FS(1)N, MSPS, SWA, GCL, GRIP128, PYGO, SPIR, EXU, RT, GLO, DCP1, LKB1, PLL, SOS, KHC, BTZ, USH, CSUL, PC	1234	231	7937	1.9490692991503362	4.4985558288912486E-5	5.553896009757864E-7	3.15765194880413E-5
GOTERM_BP_FAT	GO:0007389~pattern specification process	120	6.024096385542169	3.6761653099471295E-8	LILLI, DSH, STAU, EA, OVO, CNO, MOE, DAC, CNK, SHG, RAS85D, SPZ, DAAM, TRAL, DG, CG8149, SPN-A, FMR1, KNK, SQD, SPN-D, SPN-E, SENS, RPD3, BCD, RETN, PTIP, PAR-6, IRD5, VAS, BOTV, GD, SBB, WEK, FZ, N, MAGO, RIN, PIP, SAX, 14-3-3EPSILON, BLUE, MER, CUP, HB, CG14073, OS, MKP3, GLO, GUG, DCP1, LKB1, CG11399, BTZ, ENC, PHL, USH, GLI, PC, CAD, NF-YC, AUB, MSK, LOCO, BICD, APKC, WLS, CDK4, SMO, DOS, JIN…	1234	480	7937	1.6079821717990277	9.245128524926205E-5	1.087711868796859E-6	6.489546252597123E-5
GOTERM_BP_FAT	GO:0009952~anterior/posterior pattern formation	55	2.7610441767068274	6.908068898215928E-8	STAU, CAD, MOE, SHG, CNK, RAS85D, AUB, DG, BICD, SPN-A, APKC, KNK, SPN-D, SQD, SPN-E, BCD, RETN, SMO, PTIP, DOS, PSQ, VAS, OSK, FS(1)K10, ECR, POSH, N, MAGO, CAD99C, ETS97D, HSP83, SAX, HRB27C, BLUE, MER, MAD, ORB, SRY-DELTA, HB, FS(1)N, MSPS, SWA, GRIP128, GCL, SPIR, MUS301, EXU, GLO, DCP1, LKB1, SOS, KHC, BTZ, USH, CSUL	1234	170	7937	2.0809181046810945	1.7372284714090025E-4	1.9969858071622326E-6	1.2194832610390449E-4
GOTERM_BP_FAT	GO:0000578~embryonic axis specification	49	2.459839357429719	9.013153762461069E-8	STAU, MOE, SHG, CNK, RAS85D, SPZ, AUB, DG, BICD, APKC, KNK, SQD, SPN-E, BCD, DOS, PSQ, VAS, OSK, FS(1)K10, POSH, N, MAGO, TL, ETS97D, HSP83, SAX, HRB27C, BLUE, MER, ORB, SRY-DELTA, HB, LWR, FS(1)N, MSPS, SWA, GRIP128, GCL, SPIR, EXU, GLO, PLL, LKB1, DCP1, SOS, KHC, BTZ, USH, CSUL	1234	145	7937	2.1735483149835133	2.2665513731756626E-4	2.546972346029186E-6	1.5910941812968815E-4
GOTERM_BP_FAT	GO:0007315~pole plasm assembly	27	1.355421686746988	1.0447397312737805E-7	FS(1)K10, STAU, POSH, MOE, MAGO, ETS97D, HSP83, AUB, HRB27C, BLUE, MER, ORB, SWA, SQD, GCL, SPN-E, SPIR, EXU, GLO, LKB1, DCP1, KHC, BTZ, PSQ, VAS, OSK, CSUL	1234	58	7937	2.9941736992119825	2.627175398722814E-4	2.9194630291051737E-6	1.8442813157770743E-4
GOTERM_BP_FAT	GO:0009948~anterior/posterior axis specification	49	2.459839357429719	1.4494411427196255E-7	STAU, CAD, MOE, SHG, CNK, RAS85D, AUB, DG, BICD, SPN-A, APKC, KNK, SQD, SPN-D, SPN-E, BCD, DOS, PSQ, VAS, OSK, FS(1)K10, POSH, N, MAGO, ETS97D, HSP83, SAX, HRB27C, BLUE, MER, ORB, SRY-DELTA, HB, FS(1)N, MSPS, SWA, GRIP128, GCL, SPIR, MUS301, EXU, GLO, LKB1, DCP1, SOS, KHC, BTZ, USH, CSUL	1234	147	7937	2.1439762290653697	3.644680391802213E-4	3.962323386952349E-6	2.5587007334015865E-4
GOTERM_BP_FAT	GO:0007350~blastoderm segmentation	63	3.1626506024096384	6.530035127725508E-7	LILLI, DSH, STAU, CAD, MOE, SHG, CNK, RAS85D, AUB, DG, BICD, APKC, KNK, SQD, SPN-E, WLS, CDK4, RPD3, BCD, SMO, DOS, JING, VAS, PSQ, OSK, BOTV, DCR-1, FS(1)K10, POSH, N, RDX, MAGO, MID, ETS97D, HSP83, CHI, FTZ-F1, SAX, HRB27C, BLUE, MER, ORB, SRY-DELTA, HB, OS, FS(1)N, MSPS, SWA, GCL, GRIP128, PYGO, SPIR, EXU, RT, GLO, DCP1, LKB1, SOS, KHC, BTZ, USH, CSUL, PC	1234	218	7937	1.85876838207961	0.0016409565270874005	1.610089362391598E-5	0.0011527432537628002
GOTERM_BP_FAT	GO:0007316~pole plasm RNA localization	23	1.1546184738955823	1.481000452905948E-6	BLUE, FS(1)K10, MER, ORB, STAU, POSH, SWA, SQD, SPN-E, MAGO, SPIR, EXU, ETS97D, HSP83, GLO, DCP1, LKB1, AUB, KHC, BTZ, VAS, HRB27C, OSK	1234	50	7937	2.9586871961102106	0.0037177907363568075	3.296157089094365E-5	0.0026143833492642266
GOTERM_BP_FAT	GO:0008595~determination of anterior/posterior axis, embryo	45	2.2590361445783134	1.5611024990862104E-6	FS(1)K10, STAU, POSH, N, MAGO, MOE, ETS97D, CNK, SHG, RAS85D, HSP83, AUB, DG, SAX, HRB27C, BICD, BLUE, MER, ORB, SRY-DELTA, HB, APKC, KNK, SWA, FS(1)N, MSPS, GRIP128, GCL, SQD, SPN-E, SPIR, EXU, BCD, GLO, DCP1, LKB1, SOS, KHC, DOS, BTZ, VAS, PSQ, USH, OSK, CSUL	1234	140	7937	2.0674056494558926	0.003918478498300293	3.443954597759369E-5	0.0027557842063985483
GOTERM_BP_FAT	GO:0007351~tripartite regional subdivision	45	2.2590361445783134	1.5611024990862104E-6	FS(1)K10, STAU, POSH, N, MAGO, MOE, ETS97D, CNK, SHG, RAS85D, HSP83, AUB, DG, SAX, HRB27C, BICD, BLUE, MER, ORB, SRY-DELTA, HB, APKC, KNK, SWA, FS(1)N, MSPS, GRIP128, GCL, SQD, SPN-E, SPIR, EXU, BCD, GLO, DCP1, LKB1, SOS, KHC, DOS, BTZ, VAS, PSQ, USH, OSK, CSUL	1234	140	7937	2.0674056494558926	0.003918478498300293	3.443954597759369E-5	0.0027557842063985483
GOTERM_BP_FAT	GO:0007028~cytoplasm organization	27	1.355421686746988	1.5662691320713405E-6	FS(1)K10, STAU, POSH, MOE, MAGO, ETS97D, HSP83, AUB, HRB27C, BLUE, MER, ORB, SWA, SQD, GCL, SPN-E, SPIR, EXU, GLO, LKB1, DCP1, KHC, BTZ, PSQ, VAS, OSK, CSUL	1234	65	7937	2.6717242239122303	0.003931421599437046	3.425306510718151E-5	0.002764904645302657
GOTERM_BP_FAT	GO:0009950~dorsal/ventral axis specification	28	1.4056224899598393	1.648247898502476E-6	FS(1)K10, GD, EA, WEK, NDL, TL, SPZ, SNK, PIP, LOCO, KRIMP, TRAL, BICD, ORB, LWR, FMR1, CBL, SPN-A, SQD, SPN-D, SPN-E, MUS301, GLO, PLL, KHC, ENC, PHL, IRD5	1234	69	7937	2.6100580179926243	0.004136766790538315	3.57351104599557E-5	0.0029096181921373088
GOTERM_BP_FAT	GO:0045995~regulation of embryonic development	24	1.2048192771084338	1.7166300935407975E-6	BLUE, DSH, CUP, STAU, SWA, SHARK, MUS304, SPN-E, MAGO, CNO, EXU, SLPR, GRP, L(3)MBT, AUB, CTA, CYCA, RAC1, KHC, ENC, MTL, TWE, MSN, HRB27C	1234	54	7937	2.8586349720871604	0.004308022126159883	3.658685942031781E-5	0.0030303301523315618
GOTERM_BP_FAT	GO:0019094~pole plasm mRNA localization	22	1.104417670682731	4.2939469494864955E-6	BLUE, FS(1)K10, MER, ORB, STAU, POSH, SWA, SQD, SPN-E, MAGO, SPIR, EXU, ETS97D, HSP83, GLO, DCP1, LKB1, AUB, KHC, BTZ, HRB27C, OSK	1234	49	7937	2.8878047167002947	0.010741196671668285	8.371199799928064E-5	0.007579849454575349
GOTERM_BP_FAT	GO:0070727~cellular macromolecule localization	64	3.2128514056224895	1.7537102230014986E-5	CLBN, LT, STAU, KAP-ALPHA3, SRP68, RB, GOS28, SYX13, RAS85D, RANBP9, AUB, MSK, OKR, BICD, TOM70, CG33331, RAN, SPN-A, HSP60, SPN-D, SQD, SPN-E, CG32164, VAS, OSK, NXT1, FS(1)K10, FS(2)KET, CG8176, POSH, CG9393, MAGO, ETS97D, HSP83, NUP214, CG3160, CDM, S, CG12788, EMB, HRB27C, BLUE, MER, CUP, ORB, LWR, MSPS, SWA, GRIP128, SPIR, MUS301, EXU, BOCA, GLO, DCP1, LKB1, PLL, KHC, BTZ, MTOR, NTF-2, VPS26…	1234	244	7937	1.6870632622153732	0.04314766454747743	3.105588008348592E-4	0.030953791355625704
GOTERM_BP_FAT	GO:0035282~segmentation	67	3.3634538152610443	2.008343033241371E-5	LILLI, DSH, STAU, CAD, MOE, SHG, CNK, RAS85D, AUB, DG, BICD, APKC, KNK, SQD, SPN-E, WLS, CDK4, RPD3, BCD, SMO, DOS, JING, VAS, PSQ, OSK, BOTV, DCR-1, FS(1)K10, BX, POSH, N, RDX, MAGO, MID, ETS97D, HSP83, CHI, FTZ-F1, SAX, BRAT, HRB27C, BLUE, MER, ORB, SRY-DELTA, HB, OS, MSPS, FS(1)N, SWA, GCL, GRIP128, PYGO, SPIR, EXU, RT, GUG, GLO, DCP1, LKB1, SOS, KHC, BTZ, USH, CRM, CSUL, PC	1234	260	7937	1.6574585463159204	0.04925589684164511	3.4828646865159296E-4	0.03544742593691863
GOTERM_BP_FAT	GO:0009953~dorsal/ventral pattern formation	39	1.957831325301205	1.2032897592423824E-4	LILLI, FS(1)K10, GD, SBB, EA, WEK, NDL, N, TL, SNK, SPZ, CHM, PIP, LOCO, KRIMP, TRAL, SAX, CG8149, 14-3-3EPSILON, BICD, CUP, ORB, LWR, SPN-A, FMR1, CG14073, CBL, SPN-D, SQD, SPN-E, MUS301, CG1943, GLO, PLL, KHC, CG11399, ENC, PHL, IRD5	1234	135	7937	1.8581127318566542	0.26113908540466957	0.001778684399888042	0.212204495421775
GOTERM_BP_FAT	GO:0060341~regulation of cellular localization	23	1.1546184738955823	4.0135690414085405E-4	BLUE, CUP, STAU, FS(2)KET, THR, KAP-ALPHA3, FEO, SWA, COS, SPN-E, MAGO, NOI, SU(FU), EXU, AUB, SCRA, DCO, PAV, KHC, SLMB, ENC, HRB27C, CG9426	1234	68	7937	2.1755052912575077	0.6356408549286388	0.005244611434362834	0.7061539853103094
GOTERM_BP_FAT	GO:0045451~pole plasm oskar mRNA localization	16	0.8032128514056224	0.0010571486719852198	BLUE, ORB, STAU, POSH, SQD, SPN-E, MAGO, SPIR, EXU, ETS97D, GLO, LKB1, DCP1, KHC, BTZ, HRB27C	1234	42	7937	2.4502585475032803	0.930061237212465	0.011964658403860962	1.8498518498003658
GOTERM_BP_FAT	GO:0007310~oocyte dorsal/ventral axis specification	16	0.8032128514056224	0.001394087491144566	FS(1)K10, GD, ORB, EA, WEK, FMR1, NDL, SPZ, GLO, SNK, PIP, KHC, KRIMP, ENC, TRAL, BICD	1234	43	7937	2.393275790584599	0.9700604892154708	0.014882066519776638	2.432627661884801
GOTERM_BP_FAT	GO:0007317~regulation of pole plasm oskar mRNA localization	11	0.5522088353413654	0.002753529413059285	BLUE, CUP, STAU, AUB, KHC, SWA, ENC, SPN-E, MAGO, HRB27C, EXU	1234	25	7937	2.830048622366289	0.9990265638094332	0.02672498184570571	4.750955343503205
GOTERM_BP_FAT	GO:0060281~regulation of oocyte development	11	0.5522088353413654	0.003860926962893127	BLUE, CUP, STAU, AUB, KHC, SWA, ENC, SPN-E, MAGO, HRB27C, EXU	1234	26	7937	2.7212005984291237	0.9999404696890931	0.03539194978764115	6.600948980751308
GOTERM_BP_FAT	GO:0016325~oocyte microtubule cytoskeleton organization	11	0.5522088353413654	0.009370417185862475	BLUE, LKB1, POSH, KHC, BTZ, MSPS, SQD, MAGO, OSK, BICD, 14-3-3EPSILON	1234	29	7937	2.4396970882468003	0.9999999999478923	0.07422688045216597	15.311994641088411
GOTERM_BP_FAT	GO:0030951~establishment or maintenance of microtubule cytoskeleton polarity	11	0.5522088353413654	0.009370417185862475	BLUE, LKB1, POSH, KHC, BTZ, MSPS, SQD, MAGO, OSK, BICD, 14-3-3EPSILON	1234	29	7937	2.4396970882468003	0.9999999999478923	0.07422688045216597	15.311994641088411
GOTERM_BP_FAT	GO:0030952~establishment or maintenance of cytoskeleton polarity	11	0.5522088353413654	0.009370417185862475	BLUE, LKB1, POSH, KHC, BTZ, MSPS, SQD, MAGO, OSK, BICD, 14-3-3EPSILON	1234	29	7937	2.4396970882468003	0.9999999999478923	0.07422688045216597	15.311994641088411
GOTERM_BP_FAT	GO:0008103~oocyte microtubule cytoskeleton polarization	8	0.4016064257028112	0.009961886097264304	BLUE, POSH, KHC, BTZ, MAGO, OSK, BICD, 14-3-3EPSILON	1234	17	7937	3.026789970445228	0.9999999999883972	0.07777301356800614	16.200181305851558
GOTERM_BP_FAT	GO:0045450~bicoid mRNA localization	6	0.30120481927710846	0.11079665179269146	STAU, BTZ, SWA, MSPS, GRIP128, EXU	1234	17	7937	2.2700924778339213	1.0	0.5041628655241328	87.41902383550212
Annotation Cluster 9	Enrichment Score: 7.576786805653221
Category	Term	Count	%	PValue	Genes	List Total	Pop Hits	Pop Total	Fold Enrichment	Bonferroni	Benjamini	FDR
SP_PIR_KEYWORDS	atp-binding	178	8.93574297188755	1.1912720002478044E-22	CG5706, TLK, LOK, BABO, DIDUM, TOP2, LRRK, TOP3ALPHA, TOP1, AATS-ASN, CCTGAMMA, CG7806, UBCD4, MOS, ORC5, CG5789, JIL-1, ORC1, TOP3BETA, L(2)K01209, KLP3A, SPN-A, BALL, GEK, COS, SPAS, SAK, SPN-E, CG9281, RFC3, T-CP1, GWL, RFC4, AATS-ARG, IRD5, VAS, CG4901, TRC, CG7033, SHARK, CG33298, CG7627, AATS-VAL, PKA-C2, IRBP, PIT, CG5660, CG9323, CG4908, KLP61F, POLO, SAX, GEM3, PONT, HEL25E, HSC70CB, TAF…	1928	585	12980	2.048480334787389	3.597641440748369E-20	1.1992138135827898E-20	1.5935122325297234E-19
GOTERM_MF_FAT	GO:0005524~ATP binding	217	10.893574297188755	2.1439621816150489E-19	CG5706, TLK, DHC98D, CG8726, UBCD4, MOS, TOP3BETA, L(2)K01209, KLP3A, SPN-A, BALL, GEK, SPN-D, ARK, SPAS, SAK, SPN-E, CG10702, RFC3, T-CP1, RFC4, GWL, AATS-ALA, CG17259, PKA-C2, AATS-VAL, PIT, CG5660, CG9323, POLO, SAX, PONT, SUUR, CG31643, DDX1, GISH, CG5641, CG4573, BUR, RPT3, CCT5, LKB1, UBA1, AATS-ILE, MEI-W68, ABL, CDC2C, CG1582, CG1703, PHL, SRC64B, GPRK2, NMDYN-D7, TFIIFBETA, NMDYN-D6, AAT…	1311	748	7918	1.7521486231272205	1.886686719821243E-16	3.773373439642486E-17	3.3321850951360384E-16
GOTERM_MF_FAT	GO:0032559~adenyl ribonucleotide binding	217	10.893574297188755	3.0386315780468904E-19	CG5706, TLK, DHC98D, CG8726, UBCD4, MOS, TOP3BETA, L(2)K01209, KLP3A, SPN-A, BALL, GEK, SPN-D, ARK, SPAS, SAK, SPN-E, CG10702, RFC3, T-CP1, RFC4, GWL, AATS-ALA, CG17259, PKA-C2, AATS-VAL, PIT, CG5660, CG9323, POLO, SAX, PONT, SUUR, CG31643, DDX1, GISH, CG5641, CG4573, BUR, RPT3, CCT5, LKB1, UBA1, AATS-ILE, MEI-W68, ABL, CDC2C, CG1582, CG1703, PHL, SRC64B, GPRK2, NMDYN-D7, TFIIFBETA, NMDYN-D6, AAT…	1311	750	7918	1.7474762267988813	2.6739957886812634E-16	4.456659647802106E-17	4.722696575902362E-16
SP_PIR_KEYWORDS	nucleotide-binding	199	9.989959839357429	2.8593403706946556E-18	TLK, CG5706, SEP4, UBCD4, RAB23, MOS, TOP3BETA, L(2)K01209, KLP3A, RAN, SPN-A, BALL, GEK, SPAS, SAK, SPN-E, RFC3, T-CP1, GWL, RFC4, BETATUB56D, PKA-C2, AATS-VAL, 128UP, PIT, CG5660, RAC1, CG9323, POLO, SAX, MOCS1, PONT, GISH, DDX1, CG4573, RPT3, CCT5, LKB1, UBA1, AATS-ILE, CDC2C, CG1582, ABL, PHL, CG1703, SRC64B, GPRK2, TFIIFBETA, AATS-TRP, NMDYN-D6, BEL, CG4078, L(1)G0148, CG9630, ISWI, RNRL, PC…	1928	743	12980	1.8031502878875032	8.63520791949786E-16	2.158801979874465E-16	3.824814027963556E-15
GOTERM_MF_FAT	GO:0000166~nucleotide binding	306	15.36144578313253	8.056199161886167E-18	CG5706, TLK, CG4266, U2AF50, MOD, DHC98D, SEP4, CG8726, NOX, UBCD4, RAB23, MOS, MRPL39, TOP3BETA, L(2)K01209, KLP3A, RAN, SPN-A, BALL, GEK, ARK, SPN-D, SPN-E, SPAS, SAK, CG10702, U2AF38, T-CP1, RFC3, RFC4, GWL, CG9467, BETATUB56D, CSTF-64, AATS-ALA, CG17259, B52, CG1316, ARET, AATS-VAL, PKA-C2, 128UP, PIT, CG5660, RAC1, CG9323, POLO, SAX, MOCS1, PONT, CG31643, SUUR, SRP54, DDX1, CG5641, GISH, RB9…	1311	1206	7918	1.532452155697485	7.089455262459827E-15	1.0127793232085466E-15	1.2521091556970634E-14
GOTERM_MF_FAT	GO:0001882~nucleoside binding	228	11.44578313253012	1.1521927746596272E-17	CG5706, TLK, DHC98D, CG8726, NOX, UBCD4, MOS, TOP3BETA, L(2)K01209, KLP3A, SPN-A, BALL, GEK, SPN-D, ARK, SPAS, SAK, SPN-E, CG10702, RFC3, T-CP1, RFC4, GWL, AATS-ALA, CG17259, AATS-VAL, PKA-C2, PIT, CG5660, CG9323, POLO, SAX, PONT, SUUR, CG31643, DDX1, CG5641, GISH, CG4573, BUR, RPT3, CCT5, LKB1, UBA1, AATS-ILE, MEI-W68, ABL, CDC2C, CG1582, CG1703, PHL, SRC64B, GPRK2, NMDYN-D7, TFIIFBETA, BEL, NMD…	1311	824	7918	1.671169269734065	1.0139296417004719E-14	1.2674120521255899E-15	1.7907590084224727E-14
GOTERM_MF_FAT	GO:0030554~adenyl nucleotide binding	224	11.244979919678714	3.4996660061290677E-17	CG5706, TLK, DHC98D, CG8726, NOX, UBCD4, MOS, TOP3BETA, L(2)K01209, KLP3A, SPN-A, BALL, GEK, SPN-D, ARK, SPAS, SAK, SPN-E, CG10702, RFC3, T-CP1, RFC4, GWL, AATS-ALA, CG17259, AATS-VAL, PKA-C2, PIT, CG5660, CG9323, POLO, SAX, PONT, SUUR, CG31643, DDX1, CG5641, GISH, CG4573, BUR, RPT3, CCT5, LKB1, UBA1, AATS-ILE, MEI-W68, ABL, CDC2C, CG1582, CG1703, PHL, SRC64B, GPRK2, NMDYN-D7, TFIIFBETA, NMDYN-D6…	1311	812	7918	1.66611431126542	3.0797060853935794E-14	3.4218956504373104E-15	5.4392446861133076E-14
GOTERM_MF_FAT	GO:0001883~purine nucleoside binding	225	11.295180722891567	3.615152746067098E-17	CG5706, TLK, DHC98D, CG8726, NOX, UBCD4, MOS, TOP3BETA, L(2)K01209, KLP3A, SPN-A, BALL, GEK, SPN-D, ARK, SPAS, SAK, SPN-E, CG10702, RFC3, T-CP1, RFC4, GWL, AATS-ALA, CG17259, AATS-VAL, PKA-C2, PIT, CG5660, CG9323, POLO, SAX, PONT, SUUR, CG31643, DDX1, CG5641, GISH, CG4573, BUR, RPT3, CCT5, LKB1, UBA1, AATS-ILE, MEI-W68, ABL, CDC2C, CG1582, CG1703, PHL, SRC64B, GPRK2, NMDYN-D7, TFIIFBETA, NMDYN-D6…	1311	817	7918	1.6633102633119439	3.181334416539046E-14	3.181334416539046E-15	5.6187362820039894E-14
GOTERM_MF_FAT	GO:0032555~purine ribonucleotide binding	245	12.299196787148595	2.484723499858306E-16	CG5706, TLK, DHC98D, SEP4, CG8726, UBCD4, RAB23, MOS, TOP3BETA, L(2)K01209, KLP3A, RAN, SPN-A, BALL, GEK, ARK, SPN-D, SPAS, SAK, SPN-E, CG10702, T-CP1, RFC3, RFC4, GWL, BETATUB56D, AATS-ALA, CG17259, AATS-VAL, PKA-C2, 128UP, PIT, CG5660, RAC1, CG9323, POLO, SAX, MOCS1, PONT, CG31643, SUUR, DDX1, CG5641, GISH, CG4573, BUR, RPT3, CCT5, LKB1, UBA1, MEI-W68, AATS-ILE, ABL, CG1582, CDC2C, CG1703, PHL,…	1311	923	7918	1.603161183848972	1.9539925233402755E-13	1.7763568394002505E-14	3.4416913763379853E-13
GOTERM_MF_FAT	GO:0032553~ribonucleotide binding	245	12.299196787148595	2.484723499858306E-16	CG5706, TLK, DHC98D, SEP4, CG8726, UBCD4, RAB23, MOS, TOP3BETA, L(2)K01209, KLP3A, RAN, SPN-A, BALL, GEK, ARK, SPN-D, SPAS, SAK, SPN-E, CG10702, T-CP1, RFC3, RFC4, GWL, BETATUB56D, AATS-ALA, CG17259, AATS-VAL, PKA-C2, 128UP, PIT, CG5660, RAC1, CG9323, POLO, SAX, MOCS1, PONT, CG31643, SUUR, DDX1, CG5641, GISH, CG4573, BUR, RPT3, CCT5, LKB1, UBA1, MEI-W68, AATS-ILE, ABL, CG1582, CDC2C, CG1703, PHL,…	1311	923	7918	1.603161183848972	1.9539925233402755E-13	1.7763568394002505E-14	3.4416913763379853E-13
GOTERM_MF_FAT	GO:0017076~purine nucleotide binding	252	12.650602409638553	1.9542843950211707E-14	CG5706, TLK, DHC98D, SEP4, CG8726, NOX, UBCD4, RAB23, MOS, TOP3BETA, L(2)K01209, KLP3A, RAN, SPN-A, BALL, GEK, ARK, SPN-D, SPAS, SAK, SPN-E, CG10702, T-CP1, RFC3, RFC4, GWL, BETATUB56D, AATS-ALA, CG17259, AATS-VAL, PKA-C2, 128UP, PIT, CG5660, RAC1, CG9323, POLO, SAX, MOCS1, PONT, CG31643, SUUR, DDX1, CG5641, GISH, CG4573, BUR, RPT3, CCT5, LKB1, UBA1, MEI-W68, AATS-ILE, ABL, CG1582, CDC2C, CG1703,…	1311	989	7918	1.5389235827512244	1.7195134205394424E-11	1.4329648578836895E-12	3.036459972349803E-11
UP_SEQ_FEATURE	nucleotide phosphate-binding region:ATP	76	3.815261044176707	2.8850246512597138E-8	LOK, CG9630, ISWI, MBT, TOP2, DNK, U26, SUB, MI-2, DNT, ORC5, JIL-1, ORC1, REPT, DPA, CDC2, SPN-A, BALL, GEK, COS, SAK, SPAS, MCM2, CDK5, KLP10A, GRP, BTK29A, SLPR, IAL, DOM, RFC4, NCD, IRD5, VAS, DBP45A, BW, L(1)G0020, DCR-1, PEK, TRC, MARCAL1, SHARK, COMT, CG8611, PKA-C2, PIT, DCO, HAY, CHD1, KLP61F, POLO, REC, PONT, CHD3, MSH6, HEL25E, UPF1, HPO, CG10268, DDX1, SPEL1, CBC, BRM, ME31B, PLL, PIT…	644	196	2975	1.791259982253771	4.471688292939646E-5	4.471688292939646E-5	4.812583059843334E-5
SP_PIR_KEYWORDS	transferase	187	9.387550200803213	7.133119536001711E-8	TLK, CG8939, CG12863, UGT, LOK, CG5537, BABO, CG8005, MOF, CG8298, LRRK, CG33303, PGANT35A, TTV, STE14, FUCT6, CG11337, MOS, TANGO14, JIL-1, E(Z), L(2)K01209, PI4KIIALPHA, CG5626, BALL, GEK, TAM, SAK, SPN-E, FIB, POR, IPK2, MGAT1, GWL, CG4300, CG9531, CG11447, BIN3, CG7718, IRD5, ASH1, EXT2, CG10585, BOTV, MAGI, TRC, CG8173, SHARK, GFZF, PKA-C2, TRR, POLE2, PIP, POLO, CG7028, EGG, GEM3, CG1518, T…	1928	873	12980	1.4420988340866854	2.1541789749890405E-5	1.0258100346938193E-6	9.5416565004669E-5
SP_PIR_KEYWORDS	serine/threonine-protein kinase	46	2.3092369477911645	1.0164076696800572E-6	L(1)G0148, TLK, PEK, TRC, LOK, BABO, MBT, PKA-C2, LRRK, TEFU, DCO, BUB1, MOS, NMO, POLO, CDC2RK, JIL-1, MSN, SAX, GCN2, TAF1, HPO, CDC2, APKC, BALL, GISH, GEK, SAK, CDK4, CDK5, SRPK, CG14305, GRP, SLPR, CG8878, WTS, IAL, GWL, PLL, LKB1, PITSLRE, CDC2C, PHL, STI, IRD5, GPRK2	1928	148	12980	2.092491869462824	3.069081662944173E-4	1.1368649163290279E-5	0.0013595953461953414
INTERPRO	IPR008271:Serine/threonine protein kinase, active site	47	2.359437751004016	3.7634319539178726E-5	L(1)G0148, TLK, PEK, TRC, CG8173, LOK, BABO, MBT, PKA-C2, LRRK, DCO, BUB1, NMO, MOS, POLO, CDC2RK, JIL-1, CG7028, MSN, SAX, GCN2, CG1227, HPO, CDC2, APKC, BALL, GISH, GEK, CDK4, CDK5, SRPK, CG14305, GRP, SLPR, CG8878, WTS, IAL, GWL, PLL, LKB1, PITSLRE, CDC2C, PHL, STI, IRD5, AUX, GPRK2	1692	156	10196	1.8155270655270654	0.06771251975183445	0.0030437954790526467	0.06414990149536948
INTERPRO	IPR017441:Protein kinase, ATP binding site	50	2.5100401606425704	2.593687831435428E-4	L(1)G0148, TLK, LOK, BABO, MBT, LRRK, MOS, DNT, CDC2RK, LTD, MSN, JIL-1, GCN2, CDC2, BALL, APKC, GEK, CDK4, CDK5, SRPK, BTK29A, SLPR, GRP, WTS, IAL, STI, IRD5, CG3632, PEK, IK2, TRC, SHARK, PKA-C2, DCO, NMO, BUB1, POLO, SAX, HPO, GISH, CG14305, CG8878, PLL, LKB1, PITSLRE, CDC2C, ABL, PHL, SRC64B, GPRK2	1692	182	10196	1.6554958044319747	0.3832347008846929	0.016526287057856193	0.44132347953730333
INTERPRO	IPR017442:Serine/threonine protein kinase-related	47	2.359437751004016	2.613164525212924E-4	L(1)G0148, TLK, PEK, TRC, IK2, CG8173, LOK, BABO, MBT, PKA-C2, CG1951, LRRK, DCO, BUB1, NMO, MOS, POLO, CDC2RK, JIL-1, CG7028, MSN, SAX, GCN2, CG1227, HPO, CDC2, APKC, BALL, GISH, GEK, CDK4, CDK5, SRPK, CG14305, GRP, WTS, IAL, GWL, PLL, LKB1, PITSLRE, CDC2C, PHL, STI, IRD5, GPRK2, AUX	1692	168	10196	1.685846560846561	0.38546916412770726	0.016098877615293272	0.444630548932623
SP_PIR_KEYWORDS	kinase	50	2.5100401606425704	8.474641592446746E-4	TLK, LOK, MBT, CG8298, LRRK, DNK, TEFU, DNT, CDC2RK, JIL-1, L(2)K01209, CDC2, APKC, BALL, GEK, SAK, CDK4, CDK5, BTK29A, SLPR, GRP, WTS, GWL, IAL, FWD, STI, IRD5, PEK, IK2, TRC, SHARK, PKA-C2, PI3K92E, DCO, NMO, BUB1, POLO, SAX, TAF1, HPO, CG34140, CG10268, PLL, PITSLRE, CDC2C, ABL, PHL, SRC64B, GPRK2, NMDYN-D6	1928	212	12980	1.587821968214202	0.2258910746919096	0.006896183998598926	1.127689575924229
INTERPRO	IPR000719:Protein kinase, core	55	2.7610441767068274	9.251888859281064E-4	L(1)G0148, TLK, LOK, BABO, MBT, LRRK, CG8726, MOS, DNT, JIL-1, MSN, CDC2RK, GCN2, CDC2, BALL, APKC, GEK, CDK4, CDK5, SRPK, BTK29A, SLPR, GRP, WTS, IAL, GWL, STI, IRD5, AUX, PEK, TRC, IK2, CG8173, SHARK, PKA-C2, CG1951, DCO, NMO, BUB1, POLO, SAX, CG7028, CG1227, HPO, GISH, CG14305, CG8878, PLL, LKB1, PITSLRE, CDC2C, ABL, PHL, SRC64B, GPRK2	1692	216	10196	1.5343993520707468	0.8217244205650913	0.045536688253353	1.5658561727828535
GOTERM_MF_FAT	GO:0004674~protein serine/threonine kinase activity	52	2.610441767068273	0.0010302219602219183	L(1)G0148, TLK, LOK, BABO, MBT, LRRK, TEFU, MOS, CDC2RK, MSN, JIL-1, GCN2, CDC2, APKC, BALL, GEK, SAK, CDK4, CDK5, SRPK, SLPR, GRP, WTS, GWL, IAL, STI, IRD5, AUX, PEK, TRC, IK2, CG8173, PKA-C2, IRBP, DCO, NMO, BUB1, POLO, SAX, CG7028, CG1227, TAF1, HPO, GISH, CG14305, CG8878, PLL, LKB1, PITSLRE, CDC2C, PHL, GPRK2	1311	203	7918	1.5471061461750326	0.5962916804917442	0.016968770241908016	1.5892510925153647
GOTERM_BP_FAT	GO:0006468~protein amino acid phosphorylation	60	3.0120481927710845	0.0011672849150004226	L(1)G0148, TLK, LOK, BABO, MBT, LRRK, CG8726, MOS, DNT, DREF, JIL-1, MSN, CDC2RK, GCN2, FUR2, CDC2, BALL, APKC, GEK, SAK, CDK4, CDK5, SRPK, CG10702, GRP, BTK29A, SLPR, WTS, IAL, GWL, STI, IRD5, AUX, PEK, TRC, IK2, CG8173, SHARK, PKA-C2, CG1951, DCO, NMO, BUB1, POLO, SAX, CG7028, CG1227, HPO, GISH, CG14305, AK6, CG8878, PLL, LKB1, PITSLRE, CDC2C, ABL, PHL, SRC64B, GPRK2	1234	259	7937	1.4900220896979406	0.9469985659103459	0.012913402976982402	2.0407058914930776
GOTERM_MF_FAT	GO:0004672~protein kinase activity	67	3.3634538152610443	0.0017176477740336838	CG13850, L(1)G0148, TLK, LOK, BABO, MBT, LRRK, CG8726, TEFU, MOS, DNT, JIL-1, MSN, CDC2RK, GCN2, FUR2, CDC2, BALL, APKC, GEK, SAK, CDK4, CDK5, SRPK, CG10702, GRP, BTK29A, SLPR, WTS, IAL, GWL, STI, IRD5, AUX, PEK, TRC, IK2, CG8173, ASP, SHARK, PKA-C2, CG1951, IRBP, DCO, BUB1, NMO, TWF, POLO, CG7028, SAX, CG1227, CG31643, TAF1, HPO, FS(1)H, GISH, AK6, CG14305, CG8878, PLL, LKB1, PITSLRE, ABL, CDC2C…	1311	283	7918	1.4298852061787592	0.7797142402813189	0.026653179196550858	2.6365155081708114
GOTERM_MF_FAT	GO:0016887~ATPase activity	79	3.965863453815261	0.0033566533791417946	CG12010, EIF4AIII, CG9630, ISWI, DIDUM, CNN, CG7504, DHC98D, L(2)03659, CCTGAMMA, CG7806, MI-2, OKR, CG5789, RS1, SPN-A, SPN-D, SPN-E, SPAS, CG32344, CG9281, CG2990, T-CP1, RFC3, DOM, RFC4, XPD, VAS, EXT2, DBP45A, CG10777, BW, CG11107, CG6227, HSC70-5, L(2)37CB, CG4901, MARCAL1, CG7033, CG33298, CG7627, COMT, CG8611, IRBP, HSP83, PIT, HAY, CG4908, CG9323, CHD1, PEA, CG32104, CG6230, REC, GEM3, CH…	1311	353	7918	1.35165293452871	0.9481200886923518	0.0489128241101876	5.091552806333111
GOTERM_MF_FAT	GO:0042623~ATPase activity, coupled	69	3.463855421686747	0.0056026299809035255	EIF4AIII, CG9630, ISWI, DIDUM, CG7504, DHC98D, L(2)03659, CCTGAMMA, CG7806, MI-2, OKR, CG5789, RS1, SPN-A, SPN-D, SPN-E, SPAS, CG9281, CG32344, CG2990, T-CP1, RFC3, DOM, RFC4, XPD, VAS, EXT2, DBP45A, CG10777, BW, CG11107, CG6227, L(2)37CB, CG4901, MARCAL1, CG33298, CG7627, CG8611, IRBP, HSP83, PIT, HAY, CG9323, CHD1, PEA, CG6230, REC, GEM3, CHD3, HEL25E, CG7922, CG9143, DDX1, MUS304, MUS301, BRM,…	1311	307	7918	1.3574489970855477	0.9928752279845147	0.07324335802071003	8.361797329514287
UP_SEQ_FEATURE	domain:Protein kinase	27	1.355421686746988	0.02753879350911827	PEK, TRC, LOK, SHARK, MBT, PKA-C2, DCO, DNT, POLO, HPO, CDC2, BALL, GEK, SAK, CDK5, SLPR, BTK29A, GRP, IAL, PLL, PITSLRE, CDC2C, ABL, PHL, IRD5, SRC64B, GPRK2	644	84	2975	1.484860248447205	1.0	0.8975212519050564	37.23833442149343
UP_SEQ_FEATURE	binding site:ATP	31	1.5562248995983934	0.042218702482488546	PEK, TRC, AATS-CYS, LOK, SHARK, MBT, PKA-C2, U26, DCO, DNT, POLO, JIL-1, HPO, CDC2, CG10268, BALL, GEK, SAK, CDK5, SLPR, BTK29A, GRP, IAL, PLL, PITSLRE, CDC2C, ABL, PHL, IRD5, SRC64B, GPRK2	644	103	2975	1.3903545799915575	1.0	0.9310532424142499	51.303338902888676
INTERPRO	IPR002290:Serine/threonine protein kinase	27	1.355421686746988	0.042725298795087206	TLK, TRC, LOK, MBT, PKA-C2, NMO, POLO, MSN, CG7028, JIL-1, CDC2RK, HPO, CDC2, APKC, GEK, CDK4, CDK5, CG14305, GRP, WTS, GWL, IAL, LKB1, PITSLRE, CDC2C, STI, GPRK2	1692	112	10196	1.4526975683890575	1.0	0.7139254305699911	52.50369901711013
UP_SEQ_FEATURE	active site:Proton acceptor	33	1.6566265060240966	0.06527412978542274	PEK, TRC, LOK, CG12034, SHARK, MBT, RNRL, PKA-C2, DCO, DNT, POLO, JIL-1, RRP1, HPO, CDC2, BALL, GEK, SAK, CDK5, BTK29A, SLPR, GRP, IAL, PLL, JANA, PITSLRE, CDC2C, GLCAT-P, ABL, PHL, SRC64B, IRD5, GPRK2	644	115	2975	1.3256143667296785	1.0	0.9657852684598786	67.56778473756042
GOTERM_MF_FAT	GO:0004693~cyclin-dependent protein kinase activity	6	0.30120481927710846	0.08730179329752871	CDC2, PITSLRE, CDC2C, CDC2RK, CDK4, CDK5	1311	15	7918	2.415865751334859	1.0	0.5826302042141184	75.82324168848751
GOTERM_BP_FAT	GO:0006793~phosphorus metabolic process	98	4.919678714859438	0.09335161819358367	TLK, LOK, BABO, CG8298, CG8726, LRRK, PPD3, MOS, 5PTASEI, JIL-1, CG13197, PI4KIIALPHA, CG10089, BALL, GEK, SAK, CG10702, IPK2, PP2B-14D, GWL, PTP4E, IRD5, CG8173, TRC, SBF, SHARK, PPV, PKA-C2, POLO, CG7028, SAX, CG42271, SSH, CG34140, GISH, MKP3, PTPMEG, AK6, CG14305, LKB1, CDC2C, ABL, PHL, SRC64B, GPRK2, L(1)G0148, TTM50, MBT, PTEN, DNK, TEFU, DNT, DREF, MSN, CDC2RK, GCN2, CG14508, FUR2, PTP10D,…	1234	551	7937	1.1439727973597438	1.0	0.4486258496320191	82.27169719586682
GOTERM_BP_FAT	GO:0006796~phosphate metabolic process	98	4.919678714859438	0.09335161819358367	TLK, LOK, BABO, CG8298, CG8726, LRRK, PPD3, MOS, 5PTASEI, JIL-1, CG13197, PI4KIIALPHA, CG10089, BALL, GEK, SAK, CG10702, IPK2, PP2B-14D, GWL, PTP4E, IRD5, CG8173, TRC, SBF, SHARK, PPV, PKA-C2, POLO, CG7028, SAX, CG42271, SSH, CG34140, GISH, MKP3, PTPMEG, AK6, CG14305, LKB1, CDC2C, ABL, PHL, SRC64B, GPRK2, L(1)G0148, TTM50, MBT, PTEN, DNK, TEFU, DNT, DREF, MSN, CDC2RK, GCN2, CG14508, FUR2, PTP10D,…	1234	551	7937	1.1439727973597438	1.0	0.4486258496320191	82.27169719586682
SMART	SM00220:S_TKc	27	1.355421686746988	0.17693063361730815	TLK, TRC, LOK, MBT, PKA-C2, NMO, POLO, MSN, CG7028, JIL-1, CDC2RK, HPO, CDC2, APKC, GEK, CDK4, CDK5, CG14305, GRP, WTS, GWL, IAL, LKB1, PITSLRE, CDC2C, STI, GPRK2	935	112	4824	1.243773873185638	1.0	0.8104248225182548	92.73852074331515
GOTERM_BP_FAT	GO:0016310~phosphorylation	69	3.463855421686747	0.4146747705322501	L(1)G0148, TLK, LOK, BABO, MBT, LRRK, CG8726, DNK, TEFU, MOS, DNT, DREF, JIL-1, MSN, CDC2RK, GCN2, CG14508, FUR2, PI4KIIALPHA, CDC2, BALL, APKC, GEK, SAK, CDK4, CDK5, SRPK, CG10702, IPK2, GRP, BTK29A, SLPR, WTS, IAL, GWL, CG12400, STI, FWD, IRD5, CG8239, AUX, PEK, TRC, IK2, CG8173, SHARK, PKA-C2, CG1951, PI3K92E, DCO, BUB1, NMO, POLO, CG7028, SAX, CG1227, HPO, GISH, CG14305, AK6, CG8878, LKB1, PL…	1234	425	7937	1.0442425398036037	1.0	0.9227603254892918	99.99216832010943
Annotation Cluster 10	Enrichment Score: 7.285033614139538
Category	Term	Count	%	PValue	Genes	List Total	Pop Hits	Pop Total	Fold Enrichment	Bonferroni	Benjamini	FDR
GOTERM_BP_FAT	GO:0006396~RNA processing	113	5.672690763052208	1.0508902088949025E-19	CG4266, CPSF100, SRM160, CG8939, U2AF50, PRP18, BX42, CG14544, NOI, PNN, CG6015, CG10495, CG13298, CG13900, CG10418, SPX, CG11337, RPP30, CG9344, SYM, RRP6, CG5626, FIB, CG8545, U2AF38, NOP5, CG11447, SLU7, MFAP1, VAS, TRA2, CSTF-64, CG4119, CG4901, CG5728, PPS, B52, CG1789, RRP46, ARET, PRP38, MAGO, CG1646, CLP, RAT1, CPSF160, RRP42, CG3542, CG4291, HEL25E, SRP54, ROC1B, CG9799, CG34140, LOQS, D…	1234	312	7937	2.3295126335037195	2.64298887537068E-16	2.936654305967422E-17	1.8551403808702413E-16
GOTERM_BP_FAT	GO:0016071~mRNA metabolic process	83	4.166666666666666	8.463433086095466E-16	CPSF100, CG4266, SRM160, U2AF50, PRP18, DEK, CG3436, BX42, CG6967, NOI, PRP8, CG6015, CG13298, SPX, CG10418, CG13900, EDC3, CG11337, CG9344, SYM, NCM, RRP6, SF1, SQD, CG16941, SMB, TWIN, L(2)35BD, U2AF38, CG6610, SLU7, PABP2, MFAP1, VAS, OSK, TRA2, CSTF-64, CG11107, CG4119, VIR, CG6227, L(2)37CB, CG4901, CG3689, B52, PRP38, RRP46, CG1646, ARET, MAGO, CLP, RAT1, CPSF160, WISP, CG3605, RRP42, PEA, …	1234	219	7937	2.437671602909941	2.233768725545815E-12	1.0635936575909E-13	1.5654144647214707E-12
KEGG_PATHWAY	dme03040:Spliceosome	51	2.5602409638554215	8.505780696259771E-13	CG6197, CYP33, LSM-4, EIF4AIII, U2AF50, PRP18, BX42, CG3436, NOI, HRB87F, CG1622, CG15525, PRP8, CG6015, CG13298, CG10418, CG13900, SPX, CG7911, CG9344, THO2, CG31368, CG16941, SMB, U2AF38, CG11586, SLU7, CG6610, YTR, TRA2, CG11107, CG4119, L(2)37CB, CG6227, CG2685, B52, PRP38, MAGO, CG3605, CG11964, PEA, TEX, CG3542, BL, HEL25E, ROC1B, CG9346, HPR1, CG9548, TANGO4, CRN, CG2807	349	111	2054	2.704096646790057	7.995093476154125E-11	7.995093476154125E-11	9.330314298949816E-10
GOTERM_BP_FAT	GO:0006397~mRNA processing	69	3.463855421686747	9.855375133209332E-12	CPSF100, CG4266, SRM160, U2AF50, PRP18, DEK, BX42, CG3436, NOI, PRP8, CG6015, CG13298, SPX, CG10418, CG13900, SYM, CG9344, NCM, RRP6, SF1, CG16941, SMB, TWIN, L(2)35BD, U2AF38, PABP2, MFAP1, SLU7, CG6610, VAS, TRA2, CSTF-64, CG11107, CG4119, VIR, CG4901, L(2)37CB, CG6227, CG3689, B52, PRP38, CG1646, ARET, MAGO, RRP46, CLP, RAT1, CPSF160, WISP, CG3605, RRP42, PEA, CG3542, CG4291, HRB27C, CSTF-50, …	1234	194	7937	2.287644739260472	2.478617666668015E-8	6.69896693672456E-10	1.7397661089546546E-8
GOTERM_BP_FAT	GO:0050684~regulation of mRNA processing	32	1.6064257028112447	3.4758910892349454E-10	CG6197, CG4119, CG6227, VIR, RSF1, LSM-4, CG5728, U2AF50, B52, ARET, CG1646, HRB87F, PEP, CG10418, HAY, PEA, BL, HRB27C, HEL25E, SRP54, CG10445, CG2926, SQD, CG16941, TST, U2AF38, DOM, ROX8, CG7879, DBP45A, CRN, TRA2	1234	63	7937	3.2670113966710397	8.74186125709997E-7	1.589429998727354E-8	6.136002705936505E-7
GOTERM_BP_FAT	GO:0048024~regulation of nuclear mRNA splicing, via spliceosome	32	1.6064257028112447	3.4758910892349454E-10	CG6197, CG4119, CG6227, VIR, RSF1, LSM-4, CG5728, U2AF50, B52, ARET, CG1646, HRB87F, PEP, CG10418, HAY, PEA, BL, HRB27C, HEL25E, SRP54, CG10445, CG2926, SQD, CG16941, TST, U2AF38, DOM, ROX8, CG7879, DBP45A, CRN, TRA2	1234	63	7937	3.2670113966710397	8.74186125709997E-7	1.589429998727354E-8	6.136002705936505E-7
GOTERM_BP_FAT	GO:0043484~regulation of RNA splicing	32	1.6064257028112447	1.5088492812030032E-9	CG6197, CG4119, CG6227, VIR, RSF1, LSM-4, CG5728, U2AF50, B52, ARET, CG1646, HRB87F, PEP, CG10418, HAY, PEA, BL, HRB27C, HEL25E, SRP54, CG10445, CG2926, SQD, CG16941, TST, U2AF38, DOM, ROX8, CG7879, DBP45A, CRN, TRA2	1234	66	7937	3.118510878640538	3.794748711150042E-6	6.220911141774366E-8	2.663577169936815E-6
GOTERM_BP_FAT	GO:0000381~regulation of alternative nuclear mRNA splicing, via spliceosome	29	1.4558232931726909	2.626951461872433E-9	CG6197, CG4119, CG6227, VIR, LSM-4, CG5728, U2AF50, B52, ARET, CG1646, HRB87F, CG10418, HAY, PEA, BL, HEL25E, SRP54, CG10445, CG2926, SQD, CG16941, TST, U2AF38, DOM, ROX8, CG7879, DBP45A, CRN, TRA2	1234	57	7937	3.272384770678723	6.606761040806042E-6	9.860869465416755E-8	4.637367001514292E-6
GOTERM_BP_FAT	GO:0008380~RNA splicing	47	2.359437751004016	1.2865647530355157E-6	CG11107, VIR, L(2)37CB, CG4901, CG6227, CG4266, PPS, U2AF50, PRP18, B52, PRP38, MAGO, CG3436, CG1646, BX42, NOI, PRP8, CG3605, CG6015, CG13298, SPX, CG13900, CG10418, PEA, CG3542, CG9344, CG4291, HEL25E, NCM, SRP54, ROC1B, CG5626, SF1, DDX1, MKG-P, CG16941, SMB, CBC, U2AF38, ROX8, MFAP1, SLU7, CG6610, HEPH, CRN, TRA2, CG2807	1234	148	7937	2.042571947960927	0.00323048315962271	2.915013760795837E-5	0.0022711531971530974
SP_PIR_KEYWORDS	mrna processing	21	1.0542168674698795	4.199870958755818E-6	HEL25E, NCM, VIR, CPSF100, U2AF50, B52, MAGO, CG1646, NOI, RAT1, CBC, CPSF160, L(2)35BD, SLBP, WISP, U2AF38, CG13298, SLU7, PABP2, CRN, TRA2	1928	47	12980	3.008078043612607	0.0012675596597802041	4.373572263560721E-5	0.00561783690888884
GOTERM_CC_FAT	GO:0030529~ribonucleoprotein complex	93	4.66867469879518	2.0567652103283225E-5	PATR-1, MRPS35, STAU, CG30122, SRP68, U2AF50, PRP18, CG3436, BX42, MOF, NOI, MRPS31, CG10341, HRB87F, MRPS30, PRP8, CG6015, CG6724, SPX, CG13900, CG10418, EDC3, MRPL37, RPP30, JIL-1, MRPL39, CG9344, MRPL2, MRPL1, NCM, MRPL3, L(2)K09022, FMR1, SF1, SQD, MRPS7, FIB, CG16941, SMB, NOP60B, U2AF38, MRPS18A, CG6610, SLU7, MRPL46, MSL-1, MRPL43, DCR-1, CG11107, CG6227, L(2)37CB, CG4901, MRPS16, CG1789, …	782	379	4786	1.5017916309577637	0.009640691444957716	4.8425589850309425E-4	0.02936536063989914
GOTERM_BP_FAT	GO:0000377~RNA splicing, via transesterification reactions with bulged adenosine as nucleophile	39	1.957831325301205	2.2912158875932863E-5	CG11107, CG4901, L(2)37CB, CG6227, CG4266, U2AF50, PRP18, B52, PRP38, CG3436, CG1646, BX42, NOI, PRP8, CG3605, CG6015, SPX, CG13900, CG10418, PEA, CG3542, CG9344, CG4291, HEL25E, ROC1B, SRP54, DDX1, SF1, CG16941, SMB, U2AF38, ROX8, MFAP1, SLU7, CG6610, HEPH, CRN, TRA2, CG2807	1234	126	7937	1.9908350698464148	0.055995871777497985	3.866684441395929E-4	0.04043920350652597
GOTERM_BP_FAT	GO:0000398~nuclear mRNA splicing, via spliceosome	39	1.957831325301205	2.2912158875932863E-5	CG11107, CG4901, L(2)37CB, CG6227, CG4266, U2AF50, PRP18, B52, PRP38, CG3436, CG1646, BX42, NOI, PRP8, CG3605, CG6015, SPX, CG13900, CG10418, PEA, CG3542, CG9344, CG4291, HEL25E, ROC1B, SRP54, DDX1, SF1, CG16941, SMB, U2AF38, ROX8, MFAP1, SLU7, CG6610, HEPH, CRN, TRA2, CG2807	1234	126	7937	1.9908350698464148	0.055995871777497985	3.866684441395929E-4	0.04043920350652597
GOTERM_CC_FAT	GO:0005681~spliceosome	27	1.355421686746988	2.462506626167076E-5	CG11107, CG6227, CG4901, L(2)37CB, U2AF50, PRP18, BX42, NOI, PRP8, CG6015, CG3605, CG10418, SPX, PEA, CG9344, HEL25E, ROC1B, SRP54, NCM, SF1, CG16941, SMB, U2AF38, CG6610, SLU7, CRN, CG2807	782	71	4786	2.3274017506573967	0.011531545147108191	5.521593618511567E-4	0.03515736594055241
GOTERM_BP_FAT	GO:0000375~RNA splicing, via transesterification reactions	39	1.957831325301205	2.789926649820104E-5	CG11107, CG4901, L(2)37CB, CG6227, CG4266, U2AF50, PRP18, B52, PRP38, CG3436, CG1646, BX42, NOI, PRP8, CG3605, CG6015, SPX, CG13900, CG10418, PEA, CG3542, CG9344, CG4291, HEL25E, ROC1B, SRP54, DDX1, SF1, CG16941, SMB, U2AF38, ROX8, MFAP1, SLU7, CG6610, HEPH, CRN, TRA2, CG2807	1234	127	7937	1.9751592031547107	0.06776246795581131	4.585068409183046E-4	0.049239239104903465
GOTERM_MF_FAT	GO:0031202~RNA splicing factor activity, transesterification mechanism	14	0.7028112449799196	1.3319040437192228E-4	CG11107, HEL25E, CG6227, ROC1B, VIR, CG4901, U2AF50, B52, PRP18, SMB, PRP8, CG6015, SPX, PEA	1311	27	7918	3.131677825804447	0.1106063690557395	0.003001010042539498	0.20680660054855915
SP_PIR_KEYWORDS	mrna splicing	13	0.6526104417670683	0.002519994245628365	HEL25E, VIR, NCM, U2AF50, B52, CG1646, MAGO, NOI, U2AF38, CG13298, SLU7, TRA2, CRN	1928	34	12980	2.574139614351965	0.5332674027524364	0.01797923786533584	3.3188176552056525
GOTERM_CC_FAT	GO:0005686~snRNP U2	9	0.4518072289156626	0.006814774763551671	CG3605, U2AF38, SPX, CG13900, U2AF50, CG16941, NOI, CG4291, CG2807	782	19	4786	2.899044285906583	0.9600747270889288	0.058959205190595276	9.302825176684081
GOTERM_CC_FAT	GO:0030532~small nuclear ribonucleoprotein complex	23	1.1546184738955823	0.01173171020417215	U2AF50, CG3436, CG1646, FIB, CG16941, NOI, SMB, MUS301, PRP8, CG3605, U2AF38, CG4038, SPX, CG10418, ROX8, CG13900, CG6610, CG11920, NOP56, CG3542, CG9344, CG4291, CG2807	782	83	4786	1.6959603118355775	0.9961446899159805	0.08709160278218975	15.507903038361537
Annotation Cluster 11	Enrichment Score: 7.284715888367931
Category	Term	Count	%	PValue	Genes	List Total	Pop Hits	Pop Total	Fold Enrichment	Bonferroni	Benjamini	FDR
GOTERM_BP_FAT	GO:0010605~negative regulation of macromolecule metabolic process	107	5.371485943775101	5.548631699207802E-16	CG8677, OVO, TTK, MIP40, YL-1, TOP2, SIN3A, SU(VAR)2-HP2, PHOL, NIPP1, ORC5, MRPL39, DAP, ORC1, ORC2, E(Z), FMR1, CROL, SQD, SPN-E, RPD3, BCD, RETN, GNU, SU(HW), DUP, SBB, HIS1:CG33843, LOLAL, N, ARET, E(Y)3, TUDOR-SN, EGG, SUUR, CUP, PAIP2, SCE, LOQS, NELF-A, AEF1, CTBP, CG17265, SCM, RCA1, MIP130, DCP1, DCP2, LAM, RBF2, MES-4, CG10336, BEL, PC, RSF1, CTCF, GEMININ, BICC, L(3)MBT, NC2ALPHA, TEFU…	1234	317	7937	2.1710295568769205	1.3961054534661343E-12	6.983302824892235E-14	9.769962616701378E-13
GOTERM_BP_FAT	GO:0045449~regulation of transcription	199	9.989959839357429	4.603908493156253E-13	ROW, OVO, MOF, SIN3A, MOR, TFIIB, RNO, SIM, JRA, SPN-E, SENS, RPD3, E(BX), BCD, RETN, BIN3, ASH1, KEN, DEAF1, SBB, LOLAL, N, RAT1, CG9705, BAP170, CG6907, LID, PONT, CUP, HB, DMT, SCE, CG5641, AEF1, SCM, MIP130, RBF2, POP2, NIPPED-B, TFIIFBETA, BGB, ISWI, L(3)MBT, TEFU, AUB, CG15011, CG2051, MIP120, REPT, BAP55, STWL, CG1965, CG2199, BEAF-32, PR-SET7, STC, LOLA, TIF-IA, TFIIFALPHA, MIA, L(1)G0020…	1234	799	7937	1.6019446918047884	1.1579298631048118E-9	3.61852769970028E-11	8.127609696373383E-10
GOTERM_BP_FAT	GO:0051252~regulation of RNA metabolic process	171	8.58433734939759	1.0145127603458727E-11	CG8677, RFX, LSM-4, GATAD, ROW, U2AF50, OVO, TTK, TBP, HRB87F, CG34031, MIP40, TOP2, SIN3A, CG10418, MOR, ORC5, BKA, TFIIB, JIL-1, ORC1, ORC2, E(Z), JUMU, RNO, CROL, SIM, JRA, SQD, SPN-E, SIX4, RPD3, BCD, RETN, U2AF38, HSF, YPS, SU(HW), ASH1, TRA2, KEN, DEAF1, CG4119, SBB, CG5728, LOLAL, B52, N, CG1646, ARET, TRF, CG9705, BAP170, E(Y)3, WDN, CG6907, EGG, HEL25E, MUD, TAF1, SRP54, TAF4, TAF6, DMT,…	1234	678	7937	1.6222121025229126	2.551494371338947E-8	6.714458988810179E-10	1.7909196348142586E-8
GOTERM_BP_FAT	GO:0010558~negative regulation of macromolecule biosynthetic process	80	4.016064257028113	3.2849533811516155E-11	CG8677, OVO, TTK, CTCF, MIP40, GEMININ, BICC, TOP2, L(3)MBT, NC2ALPHA, SIN3A, TEFU, AUB, CAF1, ORC5, CG2051, MIP120, ORC1, ORC2, E(Z), PIWI, REPT, CROL, FMR1, SQD, SPN-E, RPD3, BCD, GRO, RETN, GNU, PSC, SU(HW), DUP, FS(1)K10, PEK, SBB, SPT5, ECR, APC2, LOLAL, AOP, N, ARET, UNR, DPN, E(Y)3, CHM, CHN, KRIMP, EGG, HRB27C, SUUR, CUP, SU(VAR)3-9, HPO, PAIP2, SU(Z)12, SCE, NELF-A, AEF1, GCL, SIRT6, SU(…	1234	246	7937	2.091684125917434	8.261649131480198E-8	1.8776475929627168E-9	5.7989346657905116E-8
GOTERM_BP_FAT	GO:0010629~negative regulation of gene expression	82	4.116465863453815	4.262097565837778E-11	CG8677, OVO, TTK, CTCF, MIP40, YL-1, TOP2, L(3)MBT, NC2ALPHA, SIN3A, TEFU, AUB, SU(VAR)2-HP2, PHOL, CAF1, ORC5, MRPL39, CG2051, MIP120, ORC1, ORC2, E(Z), PIWI, REPT, CROL, FMR1, SPN-E, RPD3, GRO, RETN, DOM, PSC, SU(HW), PSQ, DCR-1, SBB, SPT5, ECR, APC2, PASHA, LOLAL, AOP, N, DROSHA, DPN, E(Y)3, CHM, CHN, TUDOR-SN, EGG, UPF2, SU(VAR)3-9, HPO, UPF1, SU(VAR)3-3, SU(Z)12, SCE, LOQS, NELF-A, AEF1, SIR…	1234	256	7937	2.060227157617504	1.071918540596073E-7	2.3820413419528563E-9	7.523903722272962E-8
GOTERM_BP_FAT	GO:0031327~negative regulation of cellular biosynthetic process	80	4.016064257028113	6.44084579492903E-11	CG8677, OVO, TTK, CTCF, MIP40, GEMININ, BICC, TOP2, L(3)MBT, NC2ALPHA, SIN3A, TEFU, AUB, CAF1, ORC5, CG2051, MIP120, ORC1, ORC2, E(Z), PIWI, REPT, CROL, FMR1, SQD, SPN-E, RPD3, BCD, GRO, RETN, GNU, PSC, SU(HW), DUP, FS(1)K10, PEK, SBB, SPT5, ECR, APC2, LOLAL, AOP, N, ARET, UNR, DPN, E(Y)3, CHM, CHN, KRIMP, EGG, HRB27C, SUUR, CUP, SU(VAR)3-9, HPO, PAIP2, SU(Z)12, SCE, NELF-A, AEF1, GCL, SIRT6, SU(…	1234	249	7937	2.066483112352164	1.6198731045413695E-7	3.4465388321081036E-9	1.1370052677150966E-7
GOTERM_BP_FAT	GO:0009890~negative regulation of biosynthetic process	80	4.016064257028113	6.44084579492903E-11	CG8677, OVO, TTK, CTCF, MIP40, GEMININ, BICC, TOP2, L(3)MBT, NC2ALPHA, SIN3A, TEFU, AUB, CAF1, ORC5, CG2051, MIP120, ORC1, ORC2, E(Z), PIWI, REPT, CROL, FMR1, SQD, SPN-E, RPD3, BCD, GRO, RETN, GNU, PSC, SU(HW), DUP, FS(1)K10, PEK, SBB, SPT5, ECR, APC2, LOLAL, AOP, N, ARET, UNR, DPN, E(Y)3, CHM, CHN, KRIMP, EGG, HRB27C, SUUR, CUP, SU(VAR)3-9, HPO, PAIP2, SU(Z)12, SCE, NELF-A, AEF1, GCL, SIRT6, SU(…	1234	249	7937	2.066483112352164	1.6198731045413695E-7	3.4465388321081036E-9	1.1370052677150966E-7
SP_PIR_KEYWORDS	repressor	37	1.8574297188755018	5.076270177056867E-9	L(1)G0020, KEN, SPT5, AOP, LOLAL, CYCC, DPN, MI-2, E(Y)3, CG4709, CAF1, BRAT, MIP120, EGG, E(Z), SU(VAR)3-9, CUP, REPT, SU(VAR)3-3, SU(Z)12, SCE, FMR1, NELF-A, AEF1, COS, SU(VAR)205, CTBP, RPD3, SCM, GRO, PR-SET7, CG7137, SSB-C31A, COREST, SFMBT, JING, USH	1928	90	12980	2.7677501152604886	1.5330324237838866E-6	8.068597567856273E-8	6.790303452852697E-6
GOTERM_BP_FAT	GO:0051172~negative regulation of nitrogen compound metabolic process	69	3.463855421686747	9.019420102843833E-9	CG8677, RSF1, OVO, TTK, CTCF, MIP40, GEMININ, TOP2, L(3)MBT, NC2ALPHA, SIN3A, TEFU, AUB, CAF1, ORC5, CG2051, MIP120, ORC1, ORC2, E(Z), PIWI, REPT, CROL, SQD, SPN-E, RPD3, GRO, RETN, GNU, PSC, SU(HW), DUP, SBB, SPT5, APC2, ECR, LOLAL, AOP, N, DPN, E(Y)3, CHM, CHN, EGG, SUUR, SU(VAR)3-9, HPO, SU(Z)12, SCE, NELF-A, AEF1, GCL, SIRT6, SU(VAR)205, SIRT7, CTBP, SCM, ALIEN, MIP130, SIMJ, GPP, LAM, COREST…	1234	223	7937	1.9901483381907248	2.2683584376625987E-5	3.0653835370042515E-7	1.592201454014841E-5
GOTERM_BP_FAT	GO:0045934~negative regulation of nucleobase, nucleoside, nucleotide and nucleic acid metabolic process	69	3.463855421686747	9.019420102843833E-9	CG8677, RSF1, OVO, TTK, CTCF, MIP40, GEMININ, TOP2, L(3)MBT, NC2ALPHA, SIN3A, TEFU, AUB, CAF1, ORC5, CG2051, MIP120, ORC1, ORC2, E(Z), PIWI, REPT, CROL, SQD, SPN-E, RPD3, GRO, RETN, GNU, PSC, SU(HW), DUP, SBB, SPT5, APC2, ECR, LOLAL, AOP, N, DPN, E(Y)3, CHM, CHN, EGG, SUUR, SU(VAR)3-9, HPO, SU(Z)12, SCE, NELF-A, AEF1, GCL, SIRT6, SU(VAR)205, SIRT7, CTBP, SCM, ALIEN, MIP130, SIMJ, GPP, LAM, COREST…	1234	223	7937	1.9901483381907248	2.2683584376625987E-5	3.0653835370042515E-7	1.592201454014841E-5
GOTERM_BP_FAT	GO:0051253~negative regulation of RNA metabolic process	58	2.9116465863453818	4.796011399517347E-7	CG8677, RSF1, OVO, TTK, MIP40, TOP2, L(3)MBT, NC2ALPHA, SIN3A, TEFU, AUB, CAF1, ORC5, CG2051, MIP120, ORC1, ORC2, E(Z), PIWI, REPT, SQD, SPN-E, RPD3, RETN, GRO, PSC, SU(HW), SBB, SPT5, APC2, ECR, LOLAL, N, DPN, E(Y)3, CHN, EGG, SU(VAR)3-9, HPO, SU(Z)12, SCE, NELF-A, AEF1, GCL, SIRT6, SU(VAR)205, SIRT7, CTBP, ALIEN, MIP130, SIMJ, GPP, LAM, COREST, SFMBT, RBF2, CYC, PC	1234	193	7937	1.9329112116962404	0.0012054699927358525	1.218373543554474E-5	8.466382889427138E-4
GOTERM_BP_FAT	GO:0016481~negative regulation of transcription	61	3.0622489959839356	4.886315598287445E-7	CG8677, OVO, TTK, CTCF, MIP40, TOP2, L(3)MBT, NC2ALPHA, SIN3A, TEFU, AUB, CAF1, ORC5, CG2051, MIP120, ORC1, ORC2, E(Z), PIWI, REPT, CROL, SPN-E, RPD3, RETN, GRO, PSC, SU(HW), SBB, SPT5, APC2, ECR, LOLAL, AOP, N, DPN, E(Y)3, CHM, CHN, EGG, SU(VAR)3-9, HPO, SU(Z)12, SCE, NELF-A, AEF1, GCL, SIRT6, SU(VAR)205, SIRT7, CTBP, SCM, ALIEN, MIP130, SIMJ, GPP, LAM, COREST, SFMBT, RBF2, CYC, PC	1234	207	7937	1.8953992749708344	0.00122815387430264	1.228901122285464E-5	8.625795942629466E-4
GOTERM_BP_FAT	GO:0045892~negative regulation of transcription, DNA-dependent	56	2.8112449799196786	8.808293444232515E-7	CG8677, OVO, TTK, MIP40, TOP2, L(3)MBT, NC2ALPHA, SIN3A, TEFU, AUB, CAF1, ORC5, CG2051, MIP120, ORC1, ORC2, E(Z), PIWI, REPT, SPN-E, RPD3, RETN, GRO, PSC, SU(HW), SBB, SPT5, APC2, ECR, LOLAL, N, DPN, E(Y)3, CHN, EGG, SU(VAR)3-9, HPO, SU(Z)12, SCE, NELF-A, AEF1, GCL, SIRT6, SU(VAR)205, SIRT7, CTBP, ALIEN, MIP130, SIMJ, GPP, LAM, COREST, SFMBT, RBF2, CYC, PC	1234	187	7937	1.9261390721015088	0.0022128348401322384	2.1300607532803717E-5	0.0015549199023690008
GOTERM_MF_FAT	GO:0030528~transcription regulator activity	160	8.032128514056225	1.1598959657908166E-6	CG8677, LILLI, EWG, RFX, GATAD, CG8290, OVO, TTK, TBP, RGA, CG34031, DAC, YL-1, CG3909, SIN3A, LACK, MOR, BKA, TFIIB, E(Z), JUMU, CROL, SIM, JRA, SIX4, SENS, RPD3, BCD, RETN, SQZ, HSF, SU(HW), KEN, DEAF1, SBB, WEK, PPS, LOLAL, N, TRF, BAP170, TRR, RIG, DIP3, E(Y)3, WDN, TUDOR-SN, LID, PONT, ALH, MUD, CG11710, TAF1, TAF4, HB, TAF6, FU2, TAF7, CG9305, CG5641, AEF1, E(Y)1, ZF30C, CTBP, SCM, CG4882, …	1311	682	7918	1.416930059433935	0.0010201882956063502	3.92572694858373E-5	0.001802716244891922
GOTERM_BP_FAT	GO:0006355~regulation of transcription, DNA-dependent	138	6.927710843373494	2.079023672036427E-6	CG8677, RFX, GATAD, ROW, OVO, TTK, TBP, CG34031, MIP40, TOP2, SIN3A, MOR, ORC5, BKA, JIL-1, TFIIB, ORC1, ORC2, E(Z), JUMU, RNO, CROL, SIM, JRA, SPN-E, SIX4, RPD3, BCD, RETN, HSF, YPS, SU(HW), ASH1, KEN, DEAF1, SBB, LOLAL, N, TRF, CG9705, BAP170, E(Y)3, WDN, CG6907, EGG, MUD, TAF1, TAF4, TAF6, DMT, SCE, TAF7, NELF-A, CG5641, AEF1, E(Y)1, CTBP, MIP130, LAM, RBF2, NAP1, POP2, NIPPED-B, ACHI, PC, EAR…	1234	612	7937	1.4503368608383385	0.0052151038517025405	4.285768789802358E-5	0.003670044661385763
GOTERM_BP_FAT	GO:0016458~gene silencing	48	2.4096385542168677	2.152883223471411E-6	DCR-1, PASHA, LOLAL, TOP2, DROSHA, TEFU, AUB, SU(VAR)2-HP2, E(Y)3, PHOL, CHM, CAF1, ORC5, TUDOR-SN, CG2051, MRPL39, ORC1, ORC2, E(Z), SU(VAR)3-9, UPF2, PIWI, REPT, UPF1, SU(VAR)3-3, SU(Z)12, SCE, FMR1, LOQS, SIRT6, SPN-E, SIRT7, SU(VAR)205, UPF3, RPD3, CG17265, SCM, DOM, DCP1, DCP2, PSC, LAM, GPP, SFMBT, PSQ, MES-4, BEL, PC	1234	155	7937	1.9918230773252472	0.005399875111984587	4.3664426805589684E-5	0.0038004246070699743
GOTERM_BP_FAT	GO:0006357~regulation of transcription from RNA polymerase II promoter	55	2.7610441767068274	4.960755951933291E-6	BGB, OVO, TTK, TBP, CAD, MIP40, NC2ALPHA, L(3)MBT, ADF1, CYCC, CAF1, DREF, TFIIB, MIP120, ELP3, CROL, JRA, TWIN, BEAF-32, BCD, RETN, GRO, HSF, LOLA, DEAF1, MARCAL1, SBB, SPT5, ECR, SPT6, LOLAL, N, TFIIA-L, TRF, ETS97D, E2F, DPN, TFIIA-S, CHN, CG6907, TAF1, TAF4, TGO, MAD, HPO, FS(1)H, NELF-A, AEF1, E(Y)1, CTBP, MIP130, SSB-C31A, RBF2, POP2, CYC	1234	192	7937	1.8424795718530522	0.012398825401179425	9.596718074089683E-5	0.008756879153160035
GOTERM_BP_FAT	GO:0040029~regulation of gene expression, epigenetic	49	2.459839357429719	1.2406189220908481E-5	MOF, TOP2, AUB, TEFU, CAF1, ORC5, BKA, CG2051, JIL-1, ORC1, ORC2, E(Z), PIWI, REPT, SPN-E, RPD3, PSC, ASH1, MSL-1, DCR-1, VIR, PASHA, LOLAL, DROSHA, UNR, DPN, TUDOR-SN, EGG, SU(VAR)3-9, UPF2, UPF1, SCF, SU(Z)12, SCE, LOQS, SIRT6, SU(VAR)205, SIRT7, UPF3, CG17265, BRM, DCP1, DCP2, GPP, LAM, SFMBT, CG14478, BEL, PC	1234	169	7937	1.864878731790588	0.030720008040427738	2.26074147464006E-4	0.021898429612055015
GOTERM_MF_FAT	GO:0016564~transcription repressor activity	34	1.706827309236948	2.4617811398287994E-4	CG8677, BR, AOP, OVO, TTK, CTCF, N, NC2ALPHA, SIN3A, DPN, MI-2, LACK, CHN, MAD, REPT, SIM, AEF1, SU(VAR)205, CTBP, RPD3, SCM, ALIEN, RETN, GRO, WTS, GUG, SIMJ, COREST, SU(HW), JING, KDM4A, SU(S), ACHI, PC	1311	109	7918	1.883932007921679	0.19479905395195096	0.00502601108610623	0.38193039803186
GOTERM_BP_FAT	GO:0000122~negative regulation of transcription from RNA polymerase II promoter	21	1.0542168674698795	5.990993929261815E-4	HPO, SBB, SPT5, OVO, NELF-A, AEF1, TTK, N, MIP40, CTBP, GRO, RETN, L(3)MBT, NC2ALPHA, MIP130, DPN, RBF2, CAF1, CHN, CYC, MIP120	1234	61	7937	2.214270531657677	0.7784676156758141	0.0072546512319994205	1.0523331274035375
GOTERM_BP_FAT	GO:0045814~negative regulation of gene expression, epigenetic	25	1.2550200803212852	0.030017636068562108	LOLAL, TOP2, AUB, TEFU, CAF1, ORC5, CG2051, ORC1, ORC2, E(Z), PIWI, SU(VAR)3-9, REPT, SU(Z)12, SCE, SIRT6, SIRT7, SU(VAR)205, SPN-E, RPD3, PSC, GPP, LAM, SFMBT, PC	1234	105	7937	1.5314115921895501	1.0	0.189417161441352	41.60958758172111
GOTERM_BP_FAT	GO:0006342~chromatin silencing	25	1.2550200803212852	0.030017636068562108	LOLAL, TOP2, AUB, TEFU, CAF1, ORC5, CG2051, ORC1, ORC2, E(Z), PIWI, SU(VAR)3-9, REPT, SU(Z)12, SCE, SIRT6, SIRT7, SU(VAR)205, SPN-E, RPD3, PSC, GPP, LAM, SFMBT, PC	1234	105	7937	1.5314115921895501	1.0	0.189417161441352	41.60958758172111
Annotation Cluster 12	Enrichment Score: 7.199153221992276
Category	Term	Count	%	PValue	Genes	List Total	Pop Hits	Pop Total	Fold Enrichment	Bonferroni	Benjamini	FDR
INTERPRO	IPR001965:Zinc finger, PHD-type	26	1.3052208835341366	1.4647288980021283E-9	CG8677, PIE, MBD-R2, PPS, CG9293, CG2662, CG1815, TRR, E(Y)3, MI-2, CG7376, ACF1, LID, CHD3, ALH, RNO, CG7379, CG2926, BON, PYGO, CG15141, E(BX), TOU, ENOK, ASH1, MES-4	1692	44	10196	3.5608209757145928	2.728786207883971E-6	3.8982705696799513E-7	2.4974703083380234E-6
SMART	SM00249:PHD	26	1.3052208835341366	3.567749671737381E-8	CG8677, PIE, MBD-R2, PPS, CG9293, CG2662, CG1815, TRR, E(Y)3, MI-2, CG7376, ACF1, LID, CHD3, ALH, RNO, CG7379, CG2926, BON, PYGO, CG15141, E(BX), TOU, ENOK, ASH1, MES-4	935	44	4824	3.0487117160913955	1.127402561695856E-5	2.818518320291119E-6	4.805351534464819E-5
INTERPRO	IPR019787:Zinc finger, PHD-finger	21	1.0542168674698795	1.0937911205982418E-7	CG8677, RNO, CG7379, MBD-R2, CG9293, PPS, CG2926, BON, CG2662, PYGO, CG1815, E(BX), E(Y)3, TOU, MI-2, ASH1, MES-4, ACF1, LID, ALH, CHD3	1692	36	10196	3.515169424743893	2.037525366201942E-4	2.264122112682898E-5	1.8649925567215675E-4
INTERPRO	IPR019786:Zinc finger, PHD-type, conserved site	21	1.0542168674698795	2.794480566558138E-6	CG8677, RNO, CG7379, MBD-R2, CG2926, CG9293, PPS, BON, CG2662, PYGO, NEJ, CG1815, E(BX), ENOK, CG15011, ASH1, MES-4, ACF1, LID, ALH, CHD3	1692	42	10196	3.0130023640661943	0.005192596190080945	4.73172070552641E-4	0.004764687746849905
Annotation Cluster 13	Enrichment Score: 6.773798300870206
Category	Term	Count	%	PValue	Genes	List Total	Pop Hits	Pop Total	Fold Enrichment	Bonferroni	Benjamini	FDR
GOTERM_MF_FAT	GO:0004386~helicase activity	60	3.0120481927710845	1.4982605341127732E-19	EIF4AIII, CG9630, ISWI, CG7504, SLD5, CG3335, MCM7, MI-2, OKR, RS1, REPT, DPA, CG10445, SPN-E, MCM2, MCM5, CG32344, CG2990, DOM, XPD, VAS, DBP45A, CG10777, CG11107, DCR-1, CG4901, L(2)37CB, CG6227, MARCAL1, CG8611, CG4049, IRBP, CDC45L, PIT, HAY, CG9323, PEA, CHD1, CG7376, REC, GEM3, PONT, CHD3, HEL25E, CG7922, CG9143, UPF1, DDX1, MUS304, MUS301, BRM, TST, PSF1, ME31B, CG7878, MUS308, CG1582, TFI…	1311	109	7918	3.3245858963323744	1.3184692700192405E-16	4.3948975667308007E-17	2.3286238270491793E-16
SP_PIR_KEYWORDS	helicase	43	2.1586345381526106	5.515033624046601E-16	CG10777, CG11107, DCR-1, CG6227, L(2)37CB, CG4901, MARCAL1, EIF4AIII, CG9630, ISWI, CG8611, IRBP, PIT, HAY, MI-2, CG9323, CHD1, PEA, GEM3, CHD3, RS1, PONT, HEL25E, CG9143, REPT, UPF1, DDX1, SPN-E, MUS301, CG32344, TST, BRM, ME31B, DOM, XPD, CG7878, MUS308, CG1582, VAS, TFIIFBETA, DBP45A, BEL, CG4078	1928	77	12980	3.7596324836988737	1.6764367671839864E-13	2.7977620220553945E-14	7.438494264988549E-13
INTERPRO	IPR014001:DEAD-like helicase, N-terminal	41	2.0582329317269075	2.9185605425939296E-13	CG10777, CG11107, L(2)37CB, CG4901, CG6227, MARCAL1, EIF4AIII, CG9630, ISWI, CG8611, CG4049, PIT, HAY, MI-2, OKR, CG9323, PEA, CHD1, CG7376, GEM3, CHD3, RS1, HEL25E, CG7922, CG9143, CG10445, DDX1, SPN-E, MUS301, CG32344, TST, BRM, ME31B, DOM, CG7878, MUS308, CG1582, VAS, DBP45A, BEL, CG4078	1692	75	10196	3.294215918045705	5.437680306030757E-10	1.3594203540634453E-10	4.976685730184727E-10
INTERPRO	IPR001650:DNA/RNA helicase, C-terminal	41	2.0582329317269075	5.185189686994441E-13	CG10777, DCR-1, CG11107, L(2)37CB, CG4901, CG6227, MARCAL1, EIF4AIII, CG9630, ISWI, CG8611, CG4049, PIT, HAY, MI-2, OKR, CG9323, PEA, CHD1, CG7376, GEM3, CHD3, RS1, HEL25E, CG7922, CG9143, CG10445, DDX1, SPN-E, MUS301, CG32344, TST, BRM, ME31B, DOM, CG7878, MUS308, CG1582, VAS, DBP45A, BEL	1692	76	10196	3.25087097175563	9.659173461074033E-10	1.9318346922148066E-10	8.840372878182734E-10
GOTERM_MF_FAT	GO:0070035~purine NTP-dependent helicase activity	41	2.0582329317269075	1.3422129316088117E-12	CG10777, CG11107, L(2)37CB, CG4901, CG6227, EIF4AIII, CG9630, CG8611, CG7504, IRBP, PIT, HAY, MI-2, OKR, CG9323, CHD1, PEA, REC, GEM3, CHD3, RS1, HEL25E, CG7922, CG9143, DDX1, MUS304, SPN-E, MUS301, CG32344, TST, CG2990, ME31B, XPD, CG7878, MUS308, CG1582, VAS, TFIIFBETA, DBP45A, BEL, CG4078	1311	78	7918	3.174695378356706	1.1811884803591965E-9	8.437062160027153E-11	2.0861645744219004E-9
GOTERM_MF_FAT	GO:0008026~ATP-dependent helicase activity	41	2.0582329317269075	1.3422129316088117E-12	CG10777, CG11107, L(2)37CB, CG4901, CG6227, EIF4AIII, CG9630, CG8611, CG7504, IRBP, PIT, HAY, MI-2, OKR, CG9323, CHD1, PEA, REC, GEM3, CHD3, RS1, HEL25E, CG7922, CG9143, DDX1, MUS304, SPN-E, MUS301, CG32344, TST, CG2990, ME31B, XPD, CG7878, MUS308, CG1582, VAS, TFIIFBETA, DBP45A, BEL, CG4078	1311	78	7918	3.174695378356706	1.1811884803591965E-9	8.437062160027153E-11	2.0861645744219004E-9
INTERPRO	IPR014021:Helicase, superfamily 1 and 2, ATP-binding	39	1.957831325301205	3.109725106495115E-12	CG10777, CG11107, L(2)37CB, CG4901, CG6227, MARCAL1, EIF4AIII, CG9630, ISWI, CG8611, CG4049, PIT, HAY, MI-2, OKR, CG9323, PEA, CHD1, GEM3, CHD3, RS1, HEL25E, CG7922, CG9143, CG10445, DDX1, SPN-E, MUS301, CG32344, TST, BRM, ME31B, DOM, CG7878, MUS308, CG1582, VAS, DBP45A, BEL	1692	73	10196	3.2193723890022343	5.793435731149543E-9	9.655726218582572E-10	5.302325245537531E-9
SMART	SM00487:DEXDc	41	2.0582329317269075	3.8576568646829493E-11	CG10777, CG11107, L(2)37CB, CG4901, CG6227, MARCAL1, EIF4AIII, CG9630, ISWI, CG8611, CG4049, PIT, HAY, MI-2, OKR, CG9323, PEA, CHD1, CG7376, GEM3, CHD3, RS1, HEL25E, CG7922, CG9143, CG10445, DDX1, SPN-E, MUS301, CG32344, TST, BRM, ME31B, DOM, CG7878, MUS308, CG1582, VAS, DBP45A, BEL, CG4078	935	75	4824	2.8204491978609627	1.2190201181816462E-8	6.0951006464193824E-9	5.195827101900363E-8
SMART	SM00490:HELICc	41	2.0582329317269075	6.657053265514546E-11	CG10777, DCR-1, CG11107, L(2)37CB, CG4901, CG6227, MARCAL1, EIF4AIII, CG9630, ISWI, CG8611, CG4049, PIT, HAY, MI-2, OKR, CG9323, PEA, CHD1, CG7376, GEM3, CHD3, RS1, HEL25E, CG7922, CG9143, CG10445, DDX1, SPN-E, MUS301, CG32344, TST, BRM, ME31B, DOM, CG7878, MUS308, CG1582, VAS, DBP45A, BEL	935	76	4824	2.7833380242048973	2.1036286268483195E-8	7.012095459835166E-9	8.96629215318967E-8
GOTERM_MF_FAT	GO:0008186~RNA-dependent ATPase activity	21	1.0542168674698795	9.914432584791805E-7	CG7922, CG11107, HEL25E, CG4901, L(2)37CB, CG6227, CG9143, EIF4AIII, CG9630, SPN-E, CG7504, CG8611, CG32344, ME31B, PIT, CG7878, PEA, GEM3, DBP45A, BEL, RS1	1311	40	7918	3.1708237986270023	8.720900082521688E-4	3.4898211042300176E-5	0.0015409080725836688
GOTERM_MF_FAT	GO:0004004~ATP-dependent RNA helicase activity	21	1.0542168674698795	9.914432584791805E-7	CG7922, CG11107, HEL25E, CG4901, L(2)37CB, CG6227, CG9143, EIF4AIII, CG9630, SPN-E, CG7504, CG8611, CG32344, ME31B, PIT, CG7878, PEA, GEM3, DBP45A, BEL, RS1	1311	40	7918	3.1708237986270023	8.720900082521688E-4	3.4898211042300176E-5	0.0015409080725836688
GOTERM_MF_FAT	GO:0003724~RNA helicase activity	23	1.1546184738955823	2.8916736604900936E-6	CG10777, CG7922, HEL25E, CG11107, CG4901, L(2)37CB, CG9143, CG6227, EIF4AIII, CG9630, SPN-E, CG7504, CG8611, CG32344, ME31B, PIT, CG7878, PEA, VAS, GEM3, DBP45A, BEL, RS1	1311	49	7918	2.834944504117436	0.0025414415557457604	9.087717400679818E-5	0.004494197408211331
GOTERM_MF_FAT	GO:0008094~DNA-dependent ATPase activity	19	0.9538152610441768	3.4711711654298292E-6	MARCAL1, SPN-A, SPN-D, MUS304, ISWI, BRM, IRBP, CG2990, RFC3, RFC4, DOM, XPD, HAY, MI-2, OKR, TFIIFBETA, REC, CG4078, CHD3	1311	36	7918	3.187600644122383	0.003049975273547778	1.0532672610019667E-4	0.0053948213230459174
INTERPRO	IPR011545:DNA/RNA helicase, DEAD/DEAH box type, N-terminal	21	1.0542168674698795	4.4147539690074554E-6	CG10777, CG7922, HEL25E, CG9143, CG6227, DDX1, EIF4AIII, CG9630, CG8611, CG32344, MUS301, TST, ME31B, PIT, CG7878, MUS308, VAS, GEM3, DBP45A, BEL, RS1	1692	43	10196	2.94293254164605	0.008190974452276789	6.851572391268768E-4	0.007527213062219484
INTERPRO	IPR014014:RNA helicase, DEAD-box type, Q motif	17	0.853413654618474	1.2740187385197027E-5	CG10777, HEL25E, CG6227, CG9143, DDX1, EIF4AIII, CG9630, CG8611, CG32344, ME31B, PIT, CG7878, VAS, GEM3, DBP45A, BEL, RS1	1692	32	10196	3.201315011820331	0.02345565771842084	0.0015810901108951336	0.021720734269192743
INTERPRO	IPR000629:RNA helicase, ATP-dependent, DEAD-box, conserved site	15	0.7530120481927711	1.498000803022264E-5	CG10777, CG6227, CG7033, EIF4AIII, DDX1, CG9630, CG8611, CG32344, ME31B, PIT, CG7878, VAS, DBP45A, BEL, RS1	1692	26	10196	3.476541189307147	0.02752213433638473	0.001742727433435065	0.025538943453617957
INTERPRO	IPR000330:SNF2-related	12	0.6024096385542169	2.5785847500842872E-5	BRM, CG4049, SUUR, MARCAL1, DOM, MI-2, CG10445, OKR, CHD1, CG7376, ISWI, CHD3	1692	18	10196	4.017336485421592	0.046904007042872675	0.0025252090854578357	0.043957666463834144
UP_SEQ_FEATURE	domain:Helicase ATP-binding	18	0.9036144578313252	2.7634280974512726E-5	HEL25E, MARCAL1, DDX1, CG9630, ISWI, CG8611, BRM, ME31B, DOM, PIT, HAY, MI-2, CHD1, VAS, DBP45A, BEL, CG4078, CHD3	644	30	2975	2.7717391304347827	0.04192932222819046	0.010651300692175347	0.04608747134345892
UP_SEQ_FEATURE	domain:Helicase C-terminal	18	0.9036144578313252	2.7634280974512726E-5	HEL25E, DCR-1, MARCAL1, DDX1, CG9630, ISWI, CG8611, BRM, ME31B, DOM, PIT, HAY, MI-2, CHD1, VAS, DBP45A, BEL, CHD3	644	30	2975	2.7717391304347827	0.04192932222819046	0.010651300692175347	0.04608747134345892
GOTERM_MF_FAT	GO:0004003~ATP-dependent DNA helicase activity	11	0.5522088353413654	3.242685990743066E-4	IRBP, CG2990, XPD, HAY, MI-2, OKR, MUS304, REC, TFIIFBETA, CG4078, CHD3	1311	19	7918	3.4966477979846644	0.24828847818903732	0.006053996926486893	0.5027976168188397
INTERPRO	IPR002464:DNA/RNA helicase, ATP-dependent, DEAH-box type, conserved site	10	0.5020080321285141	6.313918263757104E-4	CG4901, L(2)37CB, XPD, MI-2, CG9323, PEA, CHD1, ISWI, CG4078, CHD3	1692	17	10196	3.544708663607287	0.6916915316718851	0.033059870728985974	1.071131537463621
GOTERM_MF_FAT	GO:0016887~ATPase activity	79	3.965863453815261	0.0033566533791417946	CG12010, EIF4AIII, CG9630, ISWI, DIDUM, CNN, CG7504, DHC98D, L(2)03659, CCTGAMMA, CG7806, MI-2, OKR, CG5789, RS1, SPN-A, SPN-D, SPN-E, SPAS, CG32344, CG9281, CG2990, T-CP1, RFC3, DOM, RFC4, XPD, VAS, EXT2, DBP45A, CG10777, BW, CG11107, CG6227, HSC70-5, L(2)37CB, CG4901, MARCAL1, CG7033, CG33298, CG7627, COMT, CG8611, IRBP, HSP83, PIT, HAY, CG4908, CG9323, CHD1, PEA, CG32104, CG6230, REC, GEM3, CH…	1311	353	7918	1.35165293452871	0.9481200886923518	0.0489128241101876	5.091552806333111
GOTERM_MF_FAT	GO:0042623~ATPase activity, coupled	69	3.463855421686747	0.0056026299809035255	EIF4AIII, CG9630, ISWI, DIDUM, CG7504, DHC98D, L(2)03659, CCTGAMMA, CG7806, MI-2, OKR, CG5789, RS1, SPN-A, SPN-D, SPN-E, SPAS, CG9281, CG32344, CG2990, T-CP1, RFC3, DOM, RFC4, XPD, VAS, EXT2, DBP45A, CG10777, BW, CG11107, CG6227, L(2)37CB, CG4901, MARCAL1, CG33298, CG7627, CG8611, IRBP, HSP83, PIT, HAY, CG9323, CHD1, PEA, CG6230, REC, GEM3, CHD3, HEL25E, CG7922, CG9143, DDX1, MUS304, MUS301, BRM,…	1311	307	7918	1.3574489970855477	0.9928752279845147	0.07324335802071003	8.361797329514287
UP_SEQ_FEATURE	short sequence motif:Q motif	8	0.4016064257028112	0.010733062326885312	HEL25E, ME31B, PIT, CG9630, VAS, CG8611, DBP45A, BEL	644	13	2975	2.842809364548495	0.9999999455601576	0.8122449244925021	16.473709312488516
UP_SEQ_FEATURE	short sequence motif:DEAD box	7	0.3514056224899598	0.02775600850599831	ME31B, DDX1, CG9630, VAS, CG8611, DBP45A, BEL	644	12	2975	2.6947463768115942	1.0	0.8871287694147608	37.47177715541131
GOTERM_MF_FAT	GO:0042624~ATPase activity, uncoupled	42	2.108433734939759	0.04627029922974597	CG10777, CG11107, CG6227, L(2)37CB, CG4901, CG7033, CG12010, EIF4AIII, CG7627, CNN, DIDUM, CG7504, DHC98D, CCTGAMMA, HAY, MI-2, OKR, CG4908, CG9323, CHD1, PEA, CG32104, CG5789, GEM3, RS1, CG7922, CG9143, GLU, SPN-E, CG9281, MUS301, CG32344, TST, RPT3, CG2990, CCT5, DOM, MUS308, CG1582, CG1703, CG13185, TCP-1ZETA	1311	192	7918	1.321176582761251	1.0	0.41005224597158363	52.112255783509355
SP_PIR_KEYWORDS	hydrolase	208	10.441767068273093	0.8193852476803134	DIP-B, EA, DNASEII, CG7997, DHC98D, APS, PPD3, KLP3A, CG5626, KUZ, SPN-D, SPAS, SPN-E, RPD3, CG18659, RAD1, CG8494, T-CP1, PTP4E, ALPHA-MAN-II, PELO, EXT2, MRPL46, GD, S2P, RRP46, CG2025, RAT1, CG13630, PIT, CG8460, RRP42, CG9323, PONT, S1P, DDX1, PTPMEG, CG1440, RPT3, CCT5, GUG, CG10133, CG1582, CG1703, TFIIFBETA, BEL, CG4078, CG30414, CG9630, ISWI, CG31918, PCH2, OKR, FUR2, 26-29-P, REPT, BAP55…	1928	1470	12980	0.9526067688486183	1.0	0.986037785124462	99.99999998857348
Annotation Cluster 14	Enrichment Score: 6.299795414352051
Category	Term	Count	%	PValue	Genes	List Total	Pop Hits	Pop Total	Fold Enrichment	Bonferroni	Benjamini	FDR
GOTERM_BP_FAT	GO:0051276~chromosome organization	137	6.877510040160642	8.856774432599065E-40	TLK, MOF, CAP-G, CP190, YL-1, TOP2, HIS2AV, TOP1, SU(VAR)2-HP2, CAP-H2, HMGD, MOR, ORC5, BKA, JIL-1, ORC2, E(Z), JUMU, FMR1, SPN-A, BALL, CENP-C, SPN-D, SPN-E, RPD3, E(BX), PTIP, KMN1, SU(HW), VAS, ASH1, CG4203, HIS1:CG33843, SU(VAR)2-10, LOLAL, ASP, IRBP, WAPL, CAF1-105, TRR, OTU, PIM, VIG2, EGG, LID, PONT, SUUR, TAF1, CUP, SCF, SCE, GLU, SPEL1, WDA, SCM, BUR, GLO, PZG, NAP1, ENC, SRC64B, MES-4,…	1234	282	7937	3.124731312573996	2.227478769798665E-36	2.227478769798665E-36	1.5634896733362592E-36
GOTERM_BP_FAT	GO:0006325~chromatin organization	81	4.066265060240964	8.569327057065614E-23	TLK, G9A, BRE1, ISWI, ADA2B, MOF, ART1, CP190, YL-1, HIS2AV, TEFU, SU(VAR)2-HP2, MI-2, RTF1, HMGD, CAF1, MOR, BKA, JIL-1, CG2051, ACF1, HIS2A:CG33817, E(Z), HIS4:CG33905, JUMU, EIF-4E, REPT, FMR1, BALL, STWL, CAF1-180, BEAF-32, RPD3, E(BX), PR-SET7, IAL, DOM, E(PC), PTIP, PSC, ENOK, SU(HW), STI, HIS1:CG33855, JING, FS(1)YA, ASH1, MARCAL1, HIS1:CG33843, LOLAL, WAPL, CAF1-105, SET, TRR, CHD1, VIG2,…	1234	170	7937	3.064624845075793	2.155185754852002E-19	4.310371509704004E-20	1.5127464815914205E-19
GOTERM_BP_FAT	GO:0016568~chromatin modification	57	2.86144578313253	7.758503892715119E-18	TLK, G9A, BRE1, ISWI, ADA2B, MOF, ART1, CP190, YL-1, SU(VAR)2-HP2, TEFU, MI-2, RTF1, CAF1, MOR, BKA, JIL-1, CG2051, ACF1, E(Z), REPT, FMR1, BALL, RPD3, E(BX), PR-SET7, IAL, DOM, PTIP, PSC, SU(HW), JING, ASH1, MARCAL1, LOLAL, TRR, CHD1, VIG2, EGG, LID, PONT, TAF1, SUUR, SU(VAR)3-9, SU(VAR)3-3, SU(Z)12, SU(VAR)205, WDA, SCM, BUR, BRM, GPP, TOU, COREST, SFMBT, KDM4A, MES-4	1234	112	7937	3.273392278305163	1.9512637290178526E-14	1.626053107514877E-15	1.369611567858294E-14
SP_PIR_KEYWORDS	chromatin regulator	37	1.8574297188755018	1.743223296345362E-14	BRE1, LOLAL, ISWI, CP190, YL-1, TRR, TEFU, CAF1, CHD1, JIL-1, EGG, LID, PONT, E(Z), SUUR, SU(VAR)3-9, REPT, SU(VAR)3-3, SU(Z)12, BALL, SU(VAR)205, RPD3, E(BX), SCM, BRM, PR-SET7, IAL, DOM, CG7137, GPP, COREST, SFMBT, SU(HW), JING, ASH1, KDM4A, MES-4	1928	64	12980	3.892148599585062	5.264011448957717E-12	6.580291866953303E-13	2.3314683517128287E-11
GOTERM_BP_FAT	GO:0016569~covalent chromatin modification	32	1.6064257028112447	3.3677171127227233E-12	TLK, BRE1, MOF, ART1, YL-1, TRR, RTF1, CAF1, JIL-1, CG2051, VIG2, EGG, LID, PONT, E(Z), TAF1, SU(VAR)3-9, REPT, SU(VAR)3-3, SU(Z)12, BALL, SU(VAR)205, WDA, RPD3, BUR, PR-SET7, IAL, DOM, PTIP, GPP, ASH1, KDM4A	1234	55	7937	3.7422130543686456	8.469892565088344E-9	2.491145068006517E-10	5.945099967874512E-9
GOTERM_BP_FAT	GO:0016570~histone modification	32	1.6064257028112447	3.3677171127227233E-12	TLK, BRE1, MOF, ART1, YL-1, TRR, RTF1, CAF1, JIL-1, CG2051, VIG2, EGG, LID, PONT, E(Z), TAF1, SU(VAR)3-9, REPT, SU(VAR)3-3, SU(Z)12, BALL, SU(VAR)205, WDA, RPD3, BUR, PR-SET7, IAL, DOM, PTIP, GPP, ASH1, KDM4A	1234	55	7937	3.7422130543686456	8.469892565088344E-9	2.491145068006517E-10	5.945099967874512E-9
GOTERM_BP_FAT	GO:0008213~protein amino acid alkylation	20	1.0040160642570282	6.434287217739333E-10	E(Z), SU(VAR)3-9, SU(Z)12, SU(VAR)205, ART1, RPD3, PR-SET7, TRR, PTIP, CG9531, ART7, STE14, GPP, RTF1, CAF1, BIN3, ASH1, VIG2, EGG, CSUL	1234	28	7937	4.5942347765686495	1.6182220092808564E-6	2.7427513482614074E-8	1.1358471607714193E-6
GOTERM_BP_FAT	GO:0006479~protein amino acid methylation	20	1.0040160642570282	6.434287217739333E-10	E(Z), SU(VAR)3-9, SU(Z)12, SU(VAR)205, ART1, RPD3, PR-SET7, TRR, PTIP, CG9531, ART7, STE14, GPP, RTF1, CAF1, BIN3, ASH1, VIG2, EGG, CSUL	1234	28	7937	4.5942347765686495	1.6182220092808564E-6	2.7427513482614074E-8	1.1358471607714193E-6
GOTERM_BP_FAT	GO:0043414~biopolymer methylation	24	1.2048192771084338	8.580238838283986E-9	E(Z), SU(VAR)3-9, CG8939, SU(Z)12, SU(VAR)205, CG14544, ART1, RPD3, PR-SET7, TRR, PTIP, CG9531, ART7, STE14, GPP, RTF1, CAF1, CG11447, BIN3, ASH1, VIG2, CG14478, EGG, CSUL	1234	43	7937	3.589913685876899	2.157906797584097E-5	2.9971246628957005E-7	1.5146726362047502E-5
GOTERM_BP_FAT	GO:0032259~methylation	26	1.3052208835341366	5.282385033518704E-8	CG8939, CG14544, ART1, TRR, ART7, STE14, RTF1, CAF1, VIG2, EGG, E(Z), SU(VAR)3-9, SU(Z)12, SU(VAR)205, RPD3, PR-SET7, CG9531, PTIP, AFT, GPP, CG11447, BIN3, ASH1, CG14478, CG7544, CSUL	1234	53	7937	3.155285771077337	1.3284316256367834E-4	1.5447893533249157E-6	9.325009769911574E-5
GOTERM_BP_FAT	GO:0016571~histone methylation	15	0.7530120481927711	1.7634125211290943E-7	E(Z), SU(VAR)3-9, SU(Z)12, SU(VAR)205, ART1, RPD3, PR-SET7, TRR, PTIP, GPP, RTF1, CAF1, ASH1, VIG2, EGG	1234	21	7937	4.59423477656865	4.4339995744713256E-4	4.718055766517182E-6	3.1129540896124297E-4
GOTERM_MF_FAT	GO:0008276~protein methyltransferase activity	19	0.9538152610441768	3.5173656046254364E-7	E(Z), SU(VAR)3-9, G9A, SU(Z)12, ART1, RPD3, PR-SET7, TRR, ART8, CG9531, ART7, STE14, GPP, RTF1, CAF1, ASH1, MES-4, EGG, CSUL	1311	32	7918	3.5860507246376807	3.0948032869781983E-4	1.3457658471716094E-5	5.466739742998605E-4
GOTERM_BP_FAT	GO:0006730~one-carbon metabolic process	30	1.5060240963855422	1.262958801447278E-6	CG8939, CG14544, ART1, TRR, ART7, AHCY13, STE14, RTF1, CAF1, VIG2, EGG, LID, E(Z), SU(VAR)3-9, SU(VAR)3-3, SU(Z)12, SU(VAR)205, RPD3, PR-SET7, CG9531, PTIP, AFT, GPP, CG11447, BIN3, ASH1, KDM4A, CG14478, CG7544, CSUL	1234	76	7937	2.5389192186300433	0.003171304149585885	2.914034047063474E-5	0.0022294824078561426
GOTERM_MF_FAT	GO:0042054~histone methyltransferase activity	14	0.7028112449799196	3.6055500929259456E-6	E(Z), SU(VAR)3-9, G9A, SU(Z)12, ART1, RPD3, PR-SET7, TRR, GPP, RTF1, CAF1, ASH1, MES-4, EGG	1311	21	7918	4.026442918891432	0.003167861506425673	1.0575740068485828E-4	0.005603664754783022
GOTERM_MF_FAT	GO:0016279~protein-lysine N-methyltransferase activity	13	0.6526104417670683	6.454554192361015E-6	E(Z), SU(VAR)3-9, G9A, SU(Z)12, RPD3, PR-SET7, TRR, GPP, RTF1, CAF1, ASH1, MES-4, EGG	1311	19	7918	4.132401943072785	0.0056639251713455074	1.8320986083952828E-4	0.0100313149617004
GOTERM_MF_FAT	GO:0016278~lysine N-methyltransferase activity	13	0.6526104417670683	6.454554192361015E-6	E(Z), SU(VAR)3-9, G9A, SU(Z)12, RPD3, PR-SET7, TRR, GPP, RTF1, CAF1, ASH1, MES-4, EGG	1311	19	7918	4.132401943072785	0.0056639251713455074	1.8320986083952828E-4	0.0100313149617004
GOTERM_MF_FAT	GO:0018024~histone-lysine N-methyltransferase activity	13	0.6526104417670683	6.454554192361015E-6	E(Z), SU(VAR)3-9, G9A, SU(Z)12, RPD3, PR-SET7, TRR, GPP, RTF1, CAF1, ASH1, MES-4, EGG	1311	19	7918	4.132401943072785	0.0056639251713455074	1.8320986083952828E-4	0.0100313149617004
SP_PIR_KEYWORDS	methyltransferase	30	1.5060240963855422	7.096224532063277E-6	CG8939, CG12863, DPH5, G9A, TS, ART1, METL, TRR, ART8, ART7, STE14, CG2614, EGG, E(Z), SU(VAR)3-9, SU(VAR)3-3, FIB, L(2)35BD, BUR, PR-SET7, CG9531, CG7137, GPP, CG11447, BIN3, ASH1, MES-4, CG1239, CG7544, CSUL	1928	85	12980	2.376128874786429	0.0021407726831254026	7.143302895795678E-5	0.009491891052704204
GOTERM_MF_FAT	GO:0008170~N-methyltransferase activity	18	0.9036144578313252	1.0710326685729508E-5	E(Z), SU(VAR)3-9, G9A, SU(Z)12, ART1, RPD3, L(2)35BD, PR-SET7, TRR, ART8, ART7, GPP, RTF1, CAF1, ASH1, MES-4, EGG, CSUL	1311	35	7918	3.106113108859104	0.009380860560006865	2.855694583903112E-4	0.0166448886528614
GOTERM_MF_FAT	GO:0046974~histone methyltransferase activity (H3-K9 specific)	7	0.3514056224899598	4.1965084211806444E-4	E(Z), SU(VAR)3-9, SU(Z)12, CAF1, ASH1, EGG, RPD3	1311	8	7918	5.284706331045004	0.30883054225162077	0.007509827628315202	0.6502425927406352
GOTERM_CC_FAT	GO:0031519~PcG protein complex	9	0.4518072289156626	5.801123336649695E-4	E(Z), PSC, SU(Z)12, SCE, CAF1, LOLAL, RPD3, PC, SCM	782	14	4786	3.9344172451589334	0.2391447829053266	0.006809514283665052	0.8251824362408455
GOTERM_BP_FAT	GO:0034968~histone lysine methylation	7	0.3514056224899598	7.636845638878474E-4	E(Z), PR-SET7, SU(VAR)3-9, RTF1, SU(VAR)205, VIG2, EGG	1234	9	7937	5.00261120115253	0.8535982089418299	0.009064827699532874	1.339596687176725
SP_PIR_KEYWORDS	s-adenosyl-l-methionine	13	0.6526104417670683	9.96475377503407E-4	E(Z), ELP3, SU(VAR)3-9, L(2)35BD, PR-SET7, CG7137, ART7, GPP, BIN3, CG1239, EGG, CG7544, MOCS1	1928	31	12980	2.8232498996118327	0.259985576032836	0.007690419849651686	1.3247527844940543
UP_SEQ_FEATURE	domain:SET	7	0.3514056224899598	0.01691357739494676	E(Z), PR-SET7, SU(VAR)3-9, TRR, ASH1, MES-4, EGG	644	11	2975	2.9397233201581026	0.9999999999967105	0.8691714684901597	24.76495199170219
GOTERM_MF_FAT	GO:0046976~histone methyltransferase activity (H3-K27 specific)	4	0.2008032128514056	0.0347431147231386	E(Z), SU(Z)12, CAF1, RPD3	1311	5	7918	4.831731502669718	0.9999999999999694	0.3395953499218396	42.28120175832846
UP_SEQ_FEATURE	domain:Post-SET	5	0.25100401606425704	0.04325877359292604	SU(VAR)3-9, TRR, ASH1, MES-4, EGG	644	7	2975	3.299689440993789	1.0	0.928376418512059	52.177982024443196
GOTERM_CC_FAT	GO:0035097~histone methyltransferase complex	5	0.25100401606425704	0.04466485168474147	E(Z), SU(Z)12, GPP, CAF1, RPD3	782	9	4786	3.400113668655868	0.9999999995498459	0.2411231607620571	47.924178658797466
GOTERM_CC_FAT	GO:0034708~methyltransferase complex	5	0.25100401606425704	0.04466485168474147	E(Z), SU(Z)12, GPP, CAF1, RPD3	782	9	4786	3.400113668655868	0.9999999995498459	0.2411231607620571	47.924178658797466
INTERPRO	IPR003616:Post-SET zinc-binding region	5	0.25100401606425704	0.047182629777665006	SU(VAR)3-9, TRR, ASH1, MES-4, EGG	1692	9	10196	3.347780404517993	1.0	0.7391784949783837	56.13689338652361
GOTERM_CC_FAT	GO:0035098~ESC/E(Z) complex	4	0.2008032128514056	0.05886015559790894	E(Z), SU(Z)12, CAF1, RPD3	782	6	4786	4.080136402387042	0.99999999999961	0.2972451999788751	57.94697491359818
SMART	SM00508:PostSET	5	0.25100401606425704	0.0772543188891166	SU(VAR)3-9, TRR, ASH1, MES-4, EGG	935	9	4824	2.8663101604278074	0.9999999999907547	0.6686726138866688	66.13940532896736
KEGG_PATHWAY	dme00310:Lysine degradation	9	0.4518072289156626	0.12060634993185272	CG9149, PR-SET7, CG18170, SU(VAR)3-9, GPP, G9A, CG33791, ASH1, MES-4, EGG	349	30	2054	1.765616045845272	0.999994334573863	0.4705141647344616	75.58271930759516
INTERPRO	IPR001214:SET	9	0.4518072289156626	0.12888335662476552	E(Z), PR-SET7, CG3353, SU(VAR)3-9, TRR, G9A, ASH1, MES-4, EGG	1692	31	10196	1.7494852436513384	1.0	0.9425116763145568	90.48832290661515
GOTERM_MF_FAT	GO:0042800~histone methyltransferase activity (H3-K4 specific)	3	0.15060240963855423	0.13020856164361883	TRR, RTF1, ASH1	1311	4	7918	4.52974828375286	1.0	0.7179253539303281	88.56124165805977
INTERPRO	IPR007728:Pre-SET zinc-binding region	3	0.15060240963855423	0.13077682627671378	SU(VAR)3-9, G9A, EGG	1692	4	10196	4.5195035460992905	1.0	0.9432633369317358	90.83475885930994
SMART	SM00317:SET	9	0.4518072289156626	0.23960430352831924	E(Z), PR-SET7, CG3353, SU(VAR)3-9, TRR, G9A, ASH1, MES-4, EGG	935	31	4824	1.4978782128687254	1.0	0.8726599582970214	97.50115377183619
Annotation Cluster 15	Enrichment Score: 6.217588821268543
Category	Term	Count	%	PValue	Genes	List Total	Pop Hits	Pop Total	Fold Enrichment	Bonferroni	Benjamini	FDR
GOTERM_BP_FAT	GO:0051726~regulation of cell cycle	72	3.614457831325301	1.58254173836446E-17	TLK, LOK, FEO, GRIP71, BABO, PTEN, SLD5, GEMININ, KAY, L(3)MBT, SIN3A, TEFU, CYCA, CAF1, DREF, DAP, KLP3A, CDC2, CROL, SPN-A, MR, CDK4, GRP, PR-SET7, SMO, GNU, XPD, SLMB, FWD, MFAP1, DUP, WECH, VIH, N, PRP38, ARET, PPV, E2F, AGO, CDC45L, OTU, BUB1, DGT5, SAV, TWE, DGT6, BRAT, ZWILCH, DGT3, SWM, 14-3-3EPSILON, MARS, SUUR, TAF1, MAD, CDC23, BRCA2, MUS304, GRIP84, NEJ, RCA1, PSF1, TSC1, PITSLRE, SOS…	1234	166	7937	2.7897522016754213	3.980092471986617E-14	3.0616095938358588E-15	2.7936667964009028E-14
GOTERM_BP_FAT	GO:0007346~regulation of mitotic cell cycle	39	1.957831325301205	1.7382095805043188E-8	FEO, BABO, N, PRP38, ARET, SLD5, AGO, L(3)MBT, SIN3A, CDC45L, CYCA, CAF1, DGT5, BUB1, DGT6, TWE, DAP, ZWILCH, SWM, DGT3, 14-3-3EPSILON, MARS, MAD, KLP3A, CROL, CDC23, MUS304, NEJ, GRP, PSF1, SMO, RCA1, GNU, XPD, SOS, MFAP1, SLMB, RUX, PLU	1234	98	7937	2.5596450898025336	4.37150156941124E-5	5.533665712320612E-7	3.068467363531724E-5
GOTERM_BP_FAT	GO:0033043~regulation of organelle organization	40	2.0080321285140563	1.4575695360181348E-7	DSH, HIS1:CG33843, FZ, FEO, MOE, ADA2B, CP190, AGO, CYCA, RTF1, BUB1, DGT5, TWF, DGT6, ZWILCH, DGT3, 14-3-3EPSILON, SSH, SSRP, KLP3A, CDC23, GEK, SPAS, SU(VAR)205, DRE4, NEJ, BTK29A, RCA1, PR-SET7, ARPC3A, XPD, JUPITER, FLR, ABL, CPA, FWD, STI, SLMB, SRC64B, RUX	1234	109	7937	2.3603408026407746	3.6651158327849487E-4	3.941699382670194E-6	2.5730497819065334E-4
GOTERM_BP_FAT	GO:0010564~regulation of cell cycle process	32	1.6064257028112447	1.277784411359248E-6	FEO, N, PRP38, ARET, SLD5, AGO, CDC45L, OTU, CYCA, DGT5, BUB1, DGT6, DAP, ZWILCH, DGT3, 14-3-3EPSILON, SUUR, MAD, KLP3A, BRCA2, CDC23, NEJ, PSF1, SMO, RCA1, XPD, SOS, MFAP1, FWD, SLMB, RUX, CG10336	1234	84	7937	2.4502585475032803	0.003208471666386936	2.9214390049658867E-5	0.002255653558402848
GOTERM_BP_FAT	GO:0051783~regulation of nuclear division	15	0.7530120481927711	0.0032393734277234194	KLP3A, CDC23, NEJ, RCA1, AGO, XPD, CYCA, BUB1, DGT5, SLMB, DGT6, RUX, ZWILCH, DGT3, 14-3-3EPSILON	1234	42	7937	2.297117388284325	0.9997142085943109	0.030324102933240393	5.566811461623978
GOTERM_BP_FAT	GO:0007088~regulation of mitosis	15	0.7530120481927711	0.0032393734277234194	KLP3A, CDC23, NEJ, RCA1, AGO, XPD, CYCA, BUB1, DGT5, SLMB, DGT6, RUX, ZWILCH, DGT3, 14-3-3EPSILON	1234	42	7937	2.297117388284325	0.9997142085943109	0.030324102933240393	5.566811461623978
GOTERM_BP_FAT	GO:0007096~regulation of exit from mitosis	5	0.25100401606425704	0.05577146333895442	AGO, CYCA, BUB1, ARET, RUX	1234	10	7937	3.215964343598055	1.0	0.3073620839355671	63.689226176195604
Annotation Cluster 16	Enrichment Score: 6.163204733145723
Category	Term	Count	%	PValue	Genes	List Total	Pop Hits	Pop Total	Fold Enrichment	Bonferroni	Benjamini	FDR
GOTERM_MF_FAT	GO:0003729~mRNA binding	71	3.5642570281124497	2.1170624046728916E-12	CYP33, RSF1, STAU, CPSF100, CG4266, CG30122, CG14230, CG5808, SRP68, U2AF50, MOD, MOF, HRB87F, BICC, TOP2, CAZ, CG3335, CG13298, SPX, NIPP1, BICD, EIF3-S9, BSF, QKR58E-2, CG4612, PIWI, QKR58E-1, FMR1, NITO, SQD, FIB, HMU, IMP, U2AF38, CG7903, CG14414, SLU7, PABP2, YPS, YTR, SU(S), TRA2, CSTF-64, CG4119, CG6227, CG11454, CG5728, B52, CG1316, ARET, CPSF160, UNR, RIN, HRB27C, BL, SRP54, CG9143, ORB,…	1311	186	7918	2.305463284203965	1.8630341713787857E-9	1.164396357111741E-10	3.2904123870025614E-9
SP_PIR_KEYWORDS	rna-binding	55	2.7610441767068274	2.2105990847744885E-12	CYP33, STAU, CPSF100, RSF1, CG14230, CG31957, SRP68, U2AF50, CG9630, MOD, EIF-5A, HRB87F, CG10341, BICC, MAT89BA, CAZ, CG13298, CG2100, EIF3-S9, EIF-4E, FMR1, SQD, FIB, SMB, L(2)35BD, BCD, U2AF38, NOP60B, CG11505, STC, PABP2, ASH1, SU(S), DBP45A, TRA2, DCR-1, B52, MAGO, CG8611, CPSF160, WISP, PIT, HRB27C, SSRP, HEL25E, MASK, NXF2, DDX1, RB97D, SLBP, EXU, LA, ME31B, CG4038, BEL	1928	138	12980	2.683189007156173	6.675906494280071E-10	5.5632498607849357E-11	2.956979106016888E-9
INTERPRO	IPR000504:RNA recognition motif, RNP-1	45	2.2590361445783134	1.171574599638677E-5	CG4119, CYP33, CG11454, RUMP, RSF1, CG4266, CG5808, CG14230, U2AF50, B52, MOD, CG1316, ARET, HRB87F, CAZ, CG3335, RIN, CG13298, SPX, CG17018, HRB27C, SWM, EIF3-S9, SRP54, CG4612, ORB, NITO, RB97D, SQD, RNPS1, CG9346, LA, IMP, U2AF38, CG7903, CG11505, GLO, CG6937, ROX8, CG14414, CG7879, PABP2, HEPH, TRA2, CSTF-64	1692	141	10196	1.9231929983401237	0.02159008683962227	0.0016775576820582394	0.019974329260885604
GOTERM_MF_FAT	GO:0003723~RNA binding	141	7.078313253012049	1.2999510369947583E-5	CYP33, CG5706, CG4266, CPSF100, STAU, CG30122, CG31957, LSM-4, SRP68, U2AF50, PRP18, MOD, MOF, HRB87F, TOP2, CG3335, CG13298, SPX, CG11337, NIPP1, BSF, CG11123, FMR1, NITO, SQD, FIB, CG13690, CG8545, BCD, IMP, U2AF38, CG7903, YPS, SLU7, VAS, ASH1, TRA2, CSTF-64, CG4119, CG11454, CG5728, B52, CG1316, ARET, RRP46, MAGO, CG8273, CPSF160, RIN, PIT, RRP42, HEL25E, CUP, CG9143, SRP54, CG34140, LOQS, DD…	1311	610	7918	1.3960535694189145	0.011374459556155014	3.364035060173798E-4	0.02020216633568106
INTERPRO	IPR012677:Nucleotide-binding, alpha-beta plait	43	2.1586345381526106	1.6308374510725854E-5	CYP33, CG4119, CG11454, RUMP, RSF1, CG4266, CG5808, CG14230, U2AF50, B52, MOD, CG1316, ARET, HRB87F, CG3335, RIN, CG13298, SPX, HRB27C, SWM, EIF3-S9, SRP54, CG4612, ORB, NITO, RB97D, SQD, RNPS1, UPF3, CG9346, LA, U2AF38, CG7903, MRPL23, GLO, CG6937, ROX8, CG14414, CG7879, PABP2, HEPH, TRA2, CSTF-64	1692	134	10196	1.9337179351469602	0.029925832881484316	0.0016865067720472915	0.027803337196785627
SMART	SM00360:RRM	45	2.2590361445783134	4.46652154953152E-4	CG4119, CYP33, CG11454, RUMP, RSF1, CG4266, CG5808, CG14230, U2AF50, B52, MOD, CG1316, ARET, HRB87F, CAZ, CG3335, RIN, CG13298, SPX, CG17018, HRB27C, SWM, EIF3-S9, SRP54, CG4612, ORB, NITO, RB97D, SQD, RNPS1, CG9346, LA, IMP, U2AF38, CG7903, CG11505, GLO, CG6937, ROX8, CG14414, CG7879, PABP2, HEPH, TRA2, CSTF-64	935	141	4824	1.6466037091819319	0.13166145456590805	0.019965651775515125	0.5999172565777755
UP_SEQ_FEATURE	domain:RRM	12	0.6024096385542169	0.013875421034340182	LA, CYP33, CAZ, U2AF38, CG11505, RSF1, CG13298, CG14230, NXF2, PABP2, TRA2, EIF3-S9	644	26	2975	2.1321070234113715	0.9999999996071157	0.8354913567920262	20.791002738498655
Annotation Cluster 17	Enrichment Score: 6.1519423866304255
Category	Term	Count	%	PValue	Genes	List Total	Pop Hits	Pop Total	Fold Enrichment	Bonferroni	Benjamini	FDR
GOTERM_BP_FAT	GO:0000070~mitotic sister chromatid segregation	25	1.2550200803212852	7.822822587963073E-9	ECO, THR, NNF1B, NNF1A, CAP-G, CAP-D2, TOP2, SU(VAR)2-HP2, CYCA, CYCB, ORC5, PIM, ORC2, EIF-4E, TOC, SMC5, CENP-C, BALL, GLU, CMET, KLP10A, IAL, KMN1, NIPPED-B, CG4203	1234	46	7937	3.495613416954408	1.9674205406161605E-5	2.7710417216386674E-7	1.3809656851382357E-5
GOTERM_BP_FAT	GO:0000819~sister chromatid segregation	25	1.2550200803212852	1.3651186618742674E-8	ECO, THR, NNF1B, NNF1A, CAP-G, CAP-D2, TOP2, SU(VAR)2-HP2, CYCA, CYCB, ORC5, PIM, ORC2, EIF-4E, TOC, SMC5, CENP-C, BALL, GLU, CMET, KLP10A, IAL, KMN1, NIPPED-B, CG4203	1234	47	7937	3.4212386634021863	3.43321452360712E-5	4.458795707096286E-7	2.409848760542843E-5
GOTERM_BP_FAT	GO:0030261~chromosome condensation	17	0.853413654618474	1.7434953436059863E-6	EIF-4E, SU(VAR)2-10, GLU, MCM2, CAP-G, MCM5, TOP2, CAP-D2, TOP1, PR-SET7, CDC45L, IAL, SU(VAR)2-HP2, OKR, ORC5, FS(1)YA, ORC2	1234	30	7937	3.6447595894111293	0.00437529499765732	3.684717500695989E-5	0.0030777541116355778
GOTERM_BP_FAT	GO:0007076~mitotic chromosome condensation	9	0.4518072289156626	0.001325182758617439	TOP2, CAP-D2, EIF-4E, IAL, SU(VAR)2-HP2, GLU, ORC5, CAP-G, ORC2	1234	16	7937	3.6179598865478124	0.9643870127872671	0.014333703948281373	2.31371489166593
Annotation Cluster 18	Enrichment Score: 5.957294658242062
Category	Term	Count	%	PValue	Genes	List Total	Pop Hits	Pop Total	Fold Enrichment	Bonferroni	Benjamini	FDR
SP_PIR_KEYWORDS	zinc-finger	103	5.170682730923694	1.3472383671613346E-15	MKRN1, SINA, LT, ROQ, OVO, TTK, DX, NOI, MOF, CP190, RIPALPHA, TFIIB, RNO, GEK, SENS, E(BX), SQZ, U2AF38, MIB1, MIB2, SLU7, SU(HW), ASH1, CG6752, KEN, DEAF1, WECH, WEK, RAT1, GFZF, E(Y)3, CG4709, WDN, LID, ROC1B, SNAMA, HB, SCE, AEF1, RPA-70, IAP2, SCM, CG9715, NOA36, CG11329, PHL, USH, ARI-2, MES-4, BRE1, CG11982, ADA2B, CAZ, MI-2, CG4813, CG6923, CG2617, L(3)73AH, CG10144, CG2926, BON, MCM2, CG…	1928	314	12980	2.208387292861485	4.0234482412415673E-13	5.750955267558311E-14	1.787459069646502E-12
SP_PIR_KEYWORDS	zinc	154	7.730923694779117	6.67742746689098E-14	CG5708, CG8677, MKRN1, SINA, LT, MATS, GATAD, ROQ, OVO, TTK, CG2662, MOF, NOI, DX, CP190, RIPALPHA, TFIIB, RNO, GEK, SENS, E(BX), SQZ, U2AF38, MIB1, PP2B-14D, MIB2, CG8003, ALPHA-MAN-II, SU(HW), SLU7, ASH1, CG6752, KEN, DEAF1, WECH, MOB4, MOB3, WEK, SBF, PPS, CG9293, CLP, RAT1, PPV, CG12788, E(Y)3, CG4709, WDN, LID, ALH, ROC1B, SNAMA, HB, SCE, RPA-70, AEF1, CG12795, IAP2, CG8569, SCM, CG9715, CG9…	1928	577	12980	1.7968530890210488	2.0150769941551516E-11	2.015054789694659E-12	8.925082894961633E-11
INTERPRO	IPR001841:Zinc finger, RING-type	38	1.9076305220883536	7.259838980095085E-4	MKRN1, SINA, LT, POSH, ROQ, BRE1, CG9941, CG5555, CG11982, DX, CG1815, MI-2, CG11414, CG4813, CG6923, CG7376, CG15011, CG2617, L(3)73AH, NOPO, CG10144, ROC1B, SNAMA, SCE, CBL, CG2926, BON, IAP2, MIB1, STC, PSC, MIB2, CG13025, CG42593, MAT1, ARI-2, MES-4, CG6752	1692	133	10196	1.7217156366092536	0.7415360851713324	0.036885823446218824	1.2306699624116013
SMART	SM00184:RING	38	1.9076305220883536	0.010484244916952143	MKRN1, SINA, LT, POSH, ROQ, BRE1, CG9941, CG5555, CG11982, DX, CG1815, MI-2, CG11414, CG4813, CG6923, CG7376, CG15011, CG2617, L(3)73AH, NOPO, CG10144, ROC1B, SNAMA, SCE, CBL, CG2926, BON, IAP2, MIB1, STC, PSC, MIB2, CG13025, CG42593, MAT1, ARI-2, MES-4, CG6752	935	133	4824	1.4741023682200154	0.9642251808449799	0.2260075457795312	13.234082908047395
INTERPRO	IPR018957:Zinc finger, C3HC4 RING-type	21	1.0542168674698795	0.0270710486463441	MKRN1, SNAMA, CG9941, BRE1, ROQ, POSH, SCE, CBL, CG2926, CG5555, IAP2, CG11982, PSC, CG13025, CG6923, MAT1, CG42593, CG7376, CG6752, NOPO, L(3)73AH	1692	78	10196	1.622385888343335	1.0	0.5735000461466856	37.37114685866969
INTERPRO	IPR017907:Zinc finger, RING-type, conserved site	17	0.853413654618474	0.09732159179102756	MKRN1, SINA, BRE1, ROQ, POSH, SCE, CBL, CG2926, IAP2, DX, MIB1, STC, PSC, MAT1, CG7376, ARI-2, L(3)73AH	1692	69	10196	1.4846678315688493	1.0	0.8911767067989276	82.54957859646606
Annotation Cluster 19	Enrichment Score: 5.174916885566425
Category	Term	Count	%	PValue	Genes	List Total	Pop Hits	Pop Total	Fold Enrichment	Bonferroni	Benjamini	FDR
GOTERM_BP_FAT	GO:0010608~posttranscriptional regulation of gene expression	52	2.610441767068273	9.380065659068076E-12	STAU, CG17737, EIF-5A, PTEN, BICC, AUB, OKR, MRPL39, GCN2, CG10306, EIF3-S9, PIWI, EIF-4E, FMR1, COS, SQD, SPN-E, BCD, VAS, OSK, DCR-1, FS(1)K10, PEK, PASHA, NEDD8, ARET, DROSHA, UNR, BAP170, KRIMP, TUDOR-SN, BRAT, HRB27C, UPF2, CUP, UPF1, ORB, PAIP2, LOQS, DDX1, UPF3, MUS301, CG17265, ALIEN, GLO, DCP1, DCP2, ABL, THOR, PTP61F, EIF-3P66, BEL	1234	126	7937	2.6544467597952197	2.3590831177422444E-8	6.553009246346164E-10	1.6558643345376822E-8
GOTERM_BP_FAT	GO:0032268~regulation of cellular protein metabolic process	49	2.459839357429719	1.6029182626947276E-9	STAU, CG6966, CG17737, RB, EIF-5A, ADA2B, BICC, AUB, RTF1, NIPP1, OKR, DAP, MRPL39, GCN2, CG10306, EIF3-S9, EIF-4E, FMR1, SQD, BCD, SLPR, PR-SET7, CG12084, VAS, OSK, FS(1)K10, PEK, APC2, HIS1:CG33843, TOLLO, NEDD8, ARET, UNR, KRIMP, BRAT, HRB27C, CUP, ORB, PAIP2, DDX1, SU(VAR)205, MUS301, GLO, PPP4R2R, THOR, PTP61F, EIF-3P66, CORT, SIN1	1234	130	7937	2.4243423513277644	4.031331257481341E-6	6.502160088128761E-8	2.829637479884184E-6
GOTERM_BP_FAT	GO:0006417~regulation of translation	31	1.5562248995983934	8.408584757279279E-8	FS(1)K10, PEK, STAU, CG17737, EIF-5A, ARET, BICC, UNR, AUB, OKR, KRIMP, MRPL39, GCN2, BRAT, CG10306, HRB27C, EIF3-S9, CUP, ORB, EIF-4E, PAIP2, FMR1, DDX1, SQD, MUS301, BCD, GLO, THOR, EIF-3P66, VAS, OSK	1234	72	7937	2.7693026292094363	2.1145355619534012E-4	2.403132517647677E-6	1.4843695453903294E-4
GOTERM_BP_FAT	GO:0046011~regulation of oskar mRNA translation	10	0.5020080321285141	2.0234328308902355E-5	BICC, CUP, ORB, STAU, AUB, KRIMP, VAS, ARET, OSK, HRB27C	1234	13	7937	4.947637451689316	0.049616651038723814	3.4849988007534805E-4	0.03571371728238182
GOTERM_BP_FAT	GO:0051248~negative regulation of protein metabolic process	19	0.9538152610441768	8.905718735800249E-4	FS(1)K10, CUP, PEK, HIS1:CG33843, PAIP2, FMR1, SQD, ARET, BICC, BCD, UNR, RCA1, PR-SET7, NIPP1, KRIMP, THOR, DAP, PTP61F, HRB27C	1234	54	7937	2.2630860195690015	0.8936251604893671	0.01032038573892935	1.5605259103651625
GOTERM_BP_FAT	GO:0032269~negative regulation of cellular protein metabolic process	18	0.9036144578313252	0.001976355743874187	FS(1)K10, CUP, PEK, HIS1:CG33843, PAIP2, FMR1, SQD, ARET, BCD, UNR, BICC, PR-SET7, NIPP1, KRIMP, THOR, DAP, PTP61F, HRB27C	1234	53	7937	2.184428610745849	0.9930946095618611	0.020184706020635046	3.432042521362544
GOTERM_BP_FAT	GO:0017148~negative regulation of translation	13	0.6526104417670683	0.0036842464414486723	FS(1)K10, CUP, PEK, PAIP2, FMR1, SQD, ARET, BCD, UNR, BICC, KRIMP, THOR, HRB27C	1234	34	7937	2.4592668509867477	0.9999070074088254	0.034044995572718784	6.308080863642518
GOTERM_BP_FAT	GO:0007319~negative regulation of oskar mRNA translation	5	0.25100401606425704	0.024035501809424244	BICC, CUP, KRIMP, ARET, HRB27C	1234	8	7937	4.019955429497569	1.0	0.15751031036029473	34.915381508385465
Annotation Cluster 20	Enrichment Score: 4.701432548294417
Category	Term	Count	%	PValue	Genes	List Total	Pop Hits	Pop Total	Fold Enrichment	Bonferroni	Benjamini	FDR
GOTERM_BP_FAT	GO:0032989~cellular component morphogenesis	134	6.7269076305220885	4.586229249061218E-10	DSH, RFX, TTK, BABO, POLYBROMO, CNO, MOE, MIP40, SHG, RAS85D, SAS-4, SIN3A, NIPP1, HMGD, DG, WNT5, CG9104, ORC2, TANGO10, E(Z), JUMU, RHOGAP93B, FMR1, SIM, JRA, SQD, SPN-D, SAK, SPN-E, PATJ, SENS, RPD3, E(BX), RETN, SQZ, PAR-6, SLMB, VAS, DUP, CP36, TRC, SBB, SEMA-2A, CP38, SDS22, FZ, SHARK, N, OSEG1, RIN, OSEG6, RAC1, SCAR, SSH, TAF4, SCE, PTPMEG, SCM, BUR, MIP130, LKB1, ABL, PHL, MTL, VANG, SEC…	1234	518	7937	1.6638580001627001	1.153435972400807E-6	2.0597082595052996E-8	8.096087356079806E-7
GOTERM_BP_FAT	GO:0030182~neuron differentiation	112	5.622489959839357	4.624587640497344E-10	SINA, LILLI, DSH, RFX, TTK, BABO, MOE, DIDUM, DAC, CNK, SHG, RAS85D, SIN3A, NIPP1, HMGD, WNT5, CG9104, TANGO10, E(Z), JUMU, RNO, RHOGAP93B, FMR1, SIM, JRA, SENS, RPD3, E(BX), SQZ, RETN, TRC, SEMA-2A, SBB, FZ, N, MANF, RIN, S, RAC1, SAV, SCAR, SSH, MER, TAF4, PTPMEG, ZF30C, SCM, BUR, UBA1, ABL, POP2, EFF, SEC15, PC, DOCK, CG5343, ISWI, MBT, ADA2B, KAY, L(3)MBT, ADF1, SEMA-1B, MSK, MI-2, CAF1, DNT,…	1234	409	7937	1.761310545149057	1.1630830498710054E-6	2.0404977485455333E-8	8.163801190619324E-7
GOTERM_BP_FAT	GO:0000902~cell morphogenesis	113	5.672690763052208	2.6944601219971792E-8	DSH, RFX, TTK, BABO, MOE, CNO, SHG, RAS85D, SAS-4, SIN3A, HMGD, NIPP1, DG, WNT5, CG9104, TANGO10, E(Z), JUMU, RHOGAP93B, FMR1, SIM, JRA, SQD, PATJ, SENS, RPD3, E(BX), SQZ, RETN, PAR-6, SLMB, TRC, SDS22, SEMA-2A, SBB, FZ, SHARK, N, OSEG1, RIN, OSEG6, RAC1, SCAR, SSH, TAF4, SCE, PTPMEG, SCM, BUR, LKB1, ABL, MTL, PHL, VANG, SEC15, DOCK, CG5343, ISWI, ADA2B, KAY, L(3)MBT, ADF1, SEMA-1B, MSK, MI-2, CA…	1234	442	7937	1.6443618589438018	6.77633769320396E-5	8.16453557983543E-7	4.756539372374746E-5
GOTERM_BP_FAT	GO:0048666~neuron development	91	4.568273092369478	2.2183212827598164E-7	LILLI, DSH, DOCK, RFX, CG5343, TTK, BABO, ISWI, MOE, DIDUM, ADA2B, DAC, SHG, L(3)MBT, SIN3A, ADF1, SEMA-1B, MSK, MI-2, HMGD, NIPP1, CAF1, DNT, MSN, ACF1, WNT5, CG9104, TANGO10, E(Z), JUMU, RNO, BAP55, RHOGAP93B, FMR1, SIM, BON, NRT, CDK5, SENS, PNUT, RPD3, E(BX), GRO, RETN, SQZ, LOLA, DOS, JING, CDGAPR, BIF, TRC, SBB, SEMA-2A, IK2, ECR, APC2, POSH, FZ, AOP, N, FRA, MID, MANF, E2F, CHI, DPN, S, RA…	1234	347	7937	1.6867593963540233	5.577522627054909E-4	5.872697117381698E-6	3.916003548432023E-4
GOTERM_BP_FAT	GO:0031175~neuron projection development	73	3.6646586345381524	1.3135609706136536E-5	DSH, DOCK, RFX, CG5343, TTK, ISWI, BABO, ADA2B, SHG, L(3)MBT, ADF1, SIN3A, SEMA-1B, MI-2, HMGD, CAF1, NIPP1, DNT, ACF1, WNT5, CG9104, TANGO10, E(Z), JUMU, BAP55, RHOGAP93B, FMR1, SIM, BON, NRT, CDK5, SENS, RPD3, E(BX), GRO, SQZ, RETN, LOLA, JING, CDGAPR, BIF, TRC, SEMA-2A, SBB, APC2, ECR, FZ, AOP, N, FRA, MID, MANF, E2F, CHI, DPN, RAC1, CHM, APC, SCAR, SSH, TAF4, TGO, PTP69D, SU(Z)12, SN, PYGO, P…	1234	287	7937	1.6359957984854219	0.03249653761036564	2.3764280442628571E-4	0.023185804475867045
GOTERM_BP_FAT	GO:0000904~cell morphogenesis involved in differentiation	76	3.815261044176707	1.446468007916618E-5	DSH, DOCK, RFX, CG5343, TTK, BABO, ISWI, ADA2B, SHG, L(3)MBT, ADF1, SIN3A, SEMA-1B, MI-2, HMGD, NIPP1, CAF1, DNT, MSN, ACF1, WNT5, CG9104, TANGO10, E(Z), JUMU, BAP55, RHOGAP93B, FMR1, SIM, BON, NRT, CDK5, SENS, RPD3, E(BX), GRO, SQZ, RETN, SLMB, LOLA, STL, JING, CDGAPR, FS(1)YB, BIF, TRC, SEMA-2A, SBB, ECR, APC2, FZ, AOP, N, FRA, MID, E2F, CHI, DPN, RAC1, CHM, APC, SCAR, SSH, TAF4, TGO, PTP69D, S…	1234	303	7937	1.6132890436531497	0.03572517179599277	2.5797333975352554E-4	0.02553147819642776
GOTERM_BP_FAT	GO:0048812~neuron projection morphogenesis	72	3.614457831325301	2.202833387804437E-5	DSH, DOCK, RFX, CG5343, TTK, ISWI, BABO, ADA2B, SHG, L(3)MBT, ADF1, SIN3A, SEMA-1B, MI-2, HMGD, CAF1, NIPP1, DNT, ACF1, WNT5, CG9104, TANGO10, E(Z), JUMU, BAP55, RHOGAP93B, FMR1, SIM, BON, NRT, CDK5, SENS, RPD3, E(BX), GRO, SQZ, RETN, LOLA, JING, CDGAPR, BIF, TRC, SEMA-2A, SBB, APC2, ECR, FZ, AOP, N, FRA, MID, E2F, CHI, DPN, RAC1, CHM, APC, SCAR, SSH, TAF4, TGO, PTP69D, SU(Z)12, SN, PYGO, PTPMEG,…	1234	286	7937	1.6192268023710488	0.05389513953061831	3.7426690352115877E-4	0.038879567690042194
GOTERM_BP_FAT	GO:0048813~dendrite morphogenesis	37	1.8574297188755018	2.3090608758429524E-5	TRC, ECR, RFX, AOP, CG5343, TTK, ISWI, BABO, FRA, E2F, L(3)MBT, ADF1, SIN3A, DPN, MI-2, RAC1, CHM, CAF1, HMGD, ACF1, CG9104, TANGO10, E(Z), TAF4, JUMU, TGO, PTP69D, BAP55, SU(Z)12, BON, PYGO, SENS, RPD3, E(BX), BRM, SQZ, GRO	1234	117	7937	2.034028730138941	0.05641945688623884	3.870820744406034E-4	0.04075410110161437
GOTERM_BP_FAT	GO:0016358~dendrite development	37	1.8574297188755018	2.3090608758429524E-5	TRC, ECR, RFX, AOP, CG5343, TTK, ISWI, BABO, FRA, E2F, L(3)MBT, ADF1, SIN3A, DPN, MI-2, RAC1, CHM, CAF1, HMGD, ACF1, CG9104, TANGO10, E(Z), TAF4, JUMU, TGO, PTP69D, BAP55, SU(Z)12, BON, PYGO, SENS, RPD3, E(BX), BRM, SQZ, GRO	1234	117	7937	2.034028730138941	0.05641945688623884	3.870820744406034E-4	0.04075410110161437
GOTERM_BP_FAT	GO:0048667~cell morphogenesis involved in neuron differentiation	72	3.614457831325301	2.823017551857276E-5	DSH, DOCK, RFX, CG5343, TTK, ISWI, BABO, ADA2B, SHG, L(3)MBT, ADF1, SIN3A, SEMA-1B, MI-2, HMGD, CAF1, NIPP1, DNT, MSN, ACF1, WNT5, CG9104, TANGO10, E(Z), JUMU, BAP55, RHOGAP93B, FMR1, SIM, BON, NRT, CDK5, SENS, RPD3, E(BX), GRO, SQZ, RETN, LOLA, JING, CDGAPR, BIF, TRC, SEMA-2A, SBB, ECR, APC2, FZ, AOP, N, FRA, MID, E2F, CHI, DPN, RAC1, CHM, APC, SCAR, SSH, TAF4, TGO, PTP69D, SU(Z)12, PYGO, PTPMEG…	1234	288	7937	1.6079821717990277	0.06853800876823679	4.5795893448163927E-4	0.049823121072800625
GOTERM_BP_FAT	GO:0048858~cell projection morphogenesis	76	3.815261044176707	1.028995735177685E-4	DSH, DOCK, RFX, CG5343, TTK, BABO, ISWI, ADA2B, SHG, SAS-4, L(3)MBT, ADF1, SIN3A, SEMA-1B, MI-2, HMGD, NIPP1, CAF1, DNT, ACF1, WNT5, CG9104, TANGO10, E(Z), JUMU, BAP55, RHOGAP93B, FMR1, SIM, BON, NRT, CDK5, SENS, RPD3, E(BX), GRO, SQZ, RETN, LOLA, JING, CDGAPR, BIF, TRC, SEMA-2A, SBB, ECR, APC2, FZ, AOP, N, FRA, MID, OSEG1, E2F, CHI, DPN, OSEG6, RAC1, CHM, KAP3, APC, SCAR, SSH, TAF4, TGO, PTP69D,…	1234	320	7937	1.527583063209076	0.2280270304647618	0.0015672901712603382	0.18149344606439577
GOTERM_BP_FAT	GO:0030030~cell projection organization	84	4.216867469879518	1.3460063323786342E-4	DSH, DOCK, RFX, OVO, CG5343, PVF1, TTK, BABO, ISWI, ADA2B, SHG, SAS-4, L(3)MBT, ADF1, SIN3A, SEMA-1B, MI-2, HMGD, NIPP1, CAF1, DNT, ACF1, WNT5, CG9104, TANGO10, E(Z), JUMU, BAP55, RHOGAP93B, FMR1, SIM, BON, SAK, NRT, CDK5, SENS, RPD3, E(BX), GRO, RETN, SQZ, LOLA, JING, CDGAPR, BIF, TRC, SBB, SEMA-2A, ECR, APC2, FZ, AOP, N, FRA, MID, MANF, E2F, OSEG1, CHI, DPN, DCO, OSEG6, RAC1, CHM, KAP3, APC, SC…	1234	365	7937	1.4802246841766389	0.2871921408771977	0.0019663396648655906	0.23734488005004994
GOTERM_BP_FAT	GO:0032990~cell part morphogenesis	77	3.8654618473895583	1.8637637604960764E-4	DSH, DOCK, RFX, CG5343, TTK, BABO, ISWI, ADA2B, RHO-7, SHG, SAS-4, L(3)MBT, ADF1, SIN3A, SEMA-1B, MI-2, HMGD, NIPP1, CAF1, DNT, ACF1, WNT5, CG9104, TANGO10, E(Z), JUMU, BAP55, RHOGAP93B, FMR1, SIM, BON, NRT, CDK5, SENS, RPD3, E(BX), GRO, SQZ, RETN, LOLA, JING, CDGAPR, BIF, TRC, SEMA-2A, SBB, ECR, APC2, FZ, AOP, N, FRA, MID, OSEG1, E2F, CHI, DPN, OSEG6, RAC1, CHM, KAP3, APC, SCAR, SSH, TAF4, TGO, …	1234	331	7937	1.4962492716438083	0.3742349337833215	0.0025865952364344524	0.3285008226623476
GOTERM_BP_FAT	GO:0006928~cell motion	65	3.2630522088353415	0.0059706801353813215	DSH, DOCK, PVF1, BABO, SHG, KAY, RAS85D, BICC, SEMA-1B, TTV, NIPP1, DNT, FOI, MIP120, WNT5, STAI, E(Z), RHOGAP93B, FMR1, PBL, SQD, NRT, CDK5, RETN, TRE1, PAR-6, SLMB, LOLA, RME-8, JING, CDGAPR, VIR, BIF, SEMA-2A, SBB, ECR, APC2, AOP, N, FRA, MID, SLAM, CHI, DISP, RAC1, HRB27C, APC, EYA, CUP, ROC1B, PTP69D, HB, CBL, SL, GISH, OS, SN, PTPMEG, BUR, AFT, ABL, MTL, PHL, PTP61F, SEC15	1234	305	7937	1.3707389005499908	0.9999997122772304	0.05147445301636289	10.03203762038093
GOTERM_BP_FAT	GO:0007517~muscle organ development	33	1.6566265060240966	0.013754326835255478	WECH, EWG, ECR, AOP, CG5343, ISWI, N, E2F, L(3)MBT, SIN3A, MI-2, DAP160, CAF1, HMGD, DNT, ACF1, GEM3, TANGO10, E(Z), TAF4, JUMU, TGO, BAP55, SU(Z)12, RPD3, BRM, RETN, SQZ, RT, AKIRIN, POP2, ROST, BETATUB56D	1234	140	7937	1.5160974762676547	0.9999999999999992	0.09960017211337391	21.68969063002456
GOTERM_BP_FAT	GO:0007411~axon guidance	32	1.6064257028112447	0.015740537891485905	BIF, SBB, SEMA-2A, DOCK, APC2, BABO, N, FRA, MID, SHG, CHI, SEMA-1B, RAC1, NIPP1, DNT, WNT5, APC, E(Z), PTP69D, FMR1, RHOGAP93B, NRT, PTPMEG, CDK5, BUR, RETN, ABL, LOLA, JING, PTP61F, CDGAPR, SEC15	1234	136	7937	1.513394985222614	1.0	0.10982153131447525	24.42755248368882
GOTERM_BP_FAT	GO:0007409~axonogenesis	41	2.0582329317269075	0.044664490119446836	BIF, DSH, SEMA-2A, SBB, DOCK, APC2, ECR, FZ, BABO, N, FRA, ADA2B, MID, SHG, CHI, SEMA-1B, RAC1, NIPP1, DNT, WNT5, APC, SCAR, SSH, E(Z), PTP69D, RHOGAP93B, FMR1, SIM, NRT, PTPMEG, CDK5, BUR, SCM, BRM, RETN, ABL, LOLA, JING, PTP61F, CDGAPR, SEC15	1234	198	7937	1.3318640210860633	1.0	0.2586357892608402	55.36333548951
Annotation Cluster 21	Enrichment Score: 4.531272352291015
Category	Term	Count	%	PValue	Genes	List Total	Pop Hits	Pop Total	Fold Enrichment	Bonferroni	Benjamini	FDR
GOTERM_BP_FAT	GO:0043933~macromolecular complex subunit organization	88	4.417670682730924	2.8813755477693832E-11	PATR-1, EAR, U2AF50, TBP, ISWI, YL-1, HIS2AV, CAZ, RANBP9, GAMMATUB23C, MCM7, SUB, AUB, CYCC, MSK, MI-2, RTF1, CAF1, CYCH, TFIIB, ACF1, HIS2A:CG33817, HIS4:CG33905, REPT, GEK, CAF1-180, SPN-E, MCM2, MCM5, E(BX), TPPII, ELF, DOM, XPD, CG32164, TFIIEALPHA, ENOK, SLU7, HIS1:CG33855, AUX, TFIIFALPHA, TRA2, MSL-1, BETATUB56D, MIA, DCR-1, CG4901, FS(2)KET, HIS1:CG33843, ALPHATUB67C, ASP, B52, COMT, TFI…	1234	281	7937	2.0142694821112372	7.24665262241686E-8	1.7253934947447647E-9	5.086497889550401E-8
GOTERM_BP_FAT	GO:0006323~DNA packaging	34	1.706827309236948	3.14832549449341E-11	HIS1:CG33843, SU(VAR)2-10, ISWI, CAP-G, TOP2, CAP-D2, HIS2AV, TOP1, CAF1-105, CDC45L, SET, SU(VAR)2-HP2, CAF1, OKR, ORC5, HIS2A:CG33817, ACF1, ORC2, SUUR, HIS4:CG33905, SU(VAR)3-9, EIF-4E, FMR1, GLU, CAF1-180, MCM2, MCM5, E(BX), PR-SET7, IAL, ENOK, NAP1, HIS1:CG33855, FS(1)YA	1234	65	7937	3.364393467148734	7.918039690579803E-8	1.841404695390736E-9	5.557752036366992E-8
GOTERM_BP_FAT	GO:0034621~cellular macromolecular complex subunit organization	64	3.2128514056224895	1.5185727296333415E-8	PATR-1, U2AF50, ISWI, TBP, YL-1, HIS2AV, RANBP9, SUB, MCM7, GAMMATUB23C, AUB, MI-2, MSK, CAF1, ACF1, HIS2A:CG33817, HIS4:CG33905, REPT, GEK, CAF1-180, SPN-E, MCM2, MCM5, E(BX), ELF, DOM, CG32164, ENOK, HIS1:CG33855, SLU7, AUX, TRA2, MSL-1, BETATUB56D, DCR-1, CG4901, FS(2)KET, HIS1:CG33843, ALPHATUB67C, ASP, B52, COMT, RAT1, CG1890, NUP214, CAF1-105, SET, PBP95, CDM, TWF, CHD1, EMB, GEM3, MARS, PO…	1234	203	7937	2.0278001772440937	3.81913752466323E-5	4.896422461930783E-7	2.6807417374818954E-5
GOTERM_BP_FAT	GO:0006333~chromatin assembly or disassembly	26	1.3052208835341366	3.086421944465013E-7	HIS1:CG33843, ISWI, MOF, HIS2AV, CAF1-105, SET, SU(VAR)2-HP2, MI-2, CAF1, CHD1, HIS2A:CG33817, ACF1, CHD3, HIS4:CG33905, SUUR, SU(VAR)3-9, FMR1, CAF1-180, SU(VAR)205, E(BX), ENOK, NAP1, HIS1:CG33855, FS(1)YA, PC, A16	1234	57	7937	2.933862208194717	7.759340462423214E-4	8.002393123707208E-6	5.4484580966907E-4
GOTERM_BP_FAT	GO:0065004~protein-DNA complex assembly	23	1.1546184738955823	6.25578901402255E-7	HIS4:CG33905, TAF1, HIS1:CG33843, CAF1-180, ISWI, TBP, MCM2, MCM5, E(BX), HIS2AV, CAF1-105, MCM7, PBP95, SET, ENOK, MEI-W68, CAF1, NAP1, HIS1:CG33855, HIS2A:CG33817, ACF1, MSL-1, MARS	1234	48	7937	3.081965829281469	0.0015720943919594887	1.5577417571854824E-5	0.0011043310008895801
GOTERM_BP_FAT	GO:0034622~cellular macromolecular complex assembly	51	2.5602409638554215	1.0457993117883945E-6	PATR-1, U2AF50, ISWI, TBP, HIS2AV, RANBP9, SUB, MCM7, GAMMATUB23C, AUB, MSK, CAF1, HIS2A:CG33817, ACF1, HIS4:CG33905, CAF1-180, MCM2, SPN-E, MCM5, E(BX), ENOK, CG32164, HIS1:CG33855, SLU7, MSL-1, TRA2, BETATUB56D, DCR-1, FS(2)KET, HIS1:CG33843, ALPHATUB67C, B52, COMT, CG1890, NUP214, CAF1-105, PBP95, SET, CDM, EMB, GEM3, GE-1, MARS, TAF1, SRP54, DDX1, ME31B, MEI-W68, CG7338, NAP1, GAMMATUB37C	1234	165	7937	1.9880506851333433	0.0026267307342096036	2.4812773710358726E-5	0.001846137325411945
GOTERM_BP_FAT	GO:0031497~chromatin assembly	18	0.9036144578313252	7.227857132191582E-6	SUUR, HIS4:CG33905, SU(VAR)3-9, HIS1:CG33843, FMR1, CAF1-180, ISWI, E(BX), HIS2AV, CAF1-105, SET, SU(VAR)2-HP2, ENOK, CAF1, NAP1, HIS1:CG33855, HIS2A:CG33817, ACF1	1234	36	7937	3.2159643435980554	0.01801390085222998	1.3564845848190732E-4	0.012758595118977922
GOTERM_BP_FAT	GO:0034728~nucleosome organization	20	1.0040160642570282	1.0750365028685488E-5	HIS4:CG33905, REPT, HIS1:CG33843, CAF1-180, ISWI, E(BX), YL-1, HIS2AV, CAF1-105, DOM, SET, MI-2, ENOK, CAF1, NAP1, HIS1:CG33855, CHD1, HIS2A:CG33817, ACF1, PONT	1234	44	7937	2.9236039487255043	0.02667507719402573	1.9733317964065744E-4	0.018975960577194417
GOTERM_CC_FAT	GO:0016585~chromatin remodeling complex	17	0.853413654618474	9.378953337360382E-5	HIS4:CG33905, BAP55, REPT, ISWI, RPD3, E(BX), TOP2, BRM, BAP170, SIN3A, DOM, MI-2, CAF1, MOR, ACF1, MTA1-LIKE, PONT	782	37	4786	2.8119858989424205	0.043215352816834196	0.001522183127049881	0.13384244864437234
GOTERM_BP_FAT	GO:0006334~nucleosome assembly	14	0.7028112449799196	1.7000571394229383E-4	HIS4:CG33905, HIS1:CG33843, ISWI, CAF1-180, E(BX), HIS2AV, CAF1-105, SET, ENOK, CAF1, NAP1, HIS1:CG33855, HIS2A:CG33817, ACF1	1234	29	7937	3.105069021405019	0.347928277243439	0.0023859798459735515	0.2996872686860552
GOTERM_CC_FAT	GO:0005678~chromatin assembly complex	7	0.3514056224899598	9.978805438277392E-4	TOP2, CAF1-105, CAF1, NAP1, CAF1-180, ISWI, ACF1	782	9	4786	4.760159136118215	0.37514546170250795	0.01087615239408768	1.4155109511930108
GOTERM_CC_FAT	GO:0016590~ACF complex	5	0.25100401606425704	0.008006665335072634	TOP2, CAF1, NAP1, ISWI, ACF1	782	6	4786	5.1001705029838025	0.9773210380458044	0.06537772358190697	10.84471214467243
GOTERM_BP_FAT	GO:0042766~nucleosome mobilization	5	0.25100401606425704	0.013683274584892345	MI-2, CAF1, ISWI, ACF1, E(BX)	1234	7	7937	4.5942347765686495	0.9999999999999991	0.09939268725391226	21.590037340608546
GOTERM_CC_FAT	GO:0031010~ISWI complex	4	0.2008032128514056	0.03343341046651531	CAF1, ISWI, ACF1, E(BX)	782	5	4786	4.896163682864451	0.9999998892948065	0.19228978892626591	38.46549908473382
GOTERM_CC_FAT	GO:0016589~NURF complex	4	0.2008032128514056	0.03343341046651531	CAF1, ISWI, ACF1, E(BX)	782	5	4786	4.896163682864451	0.9999998892948065	0.19228978892626591	38.46549908473382
GOTERM_BP_FAT	GO:0016584~nucleosome positioning	3	0.15060240963855423	0.11650883692976302	CAF1, ISWI, ACF1	1234	4	7937	4.8239465153970835	1.0	0.5195550135243261	88.77191690979195
GOTERM_CC_FAT	GO:0008623~chromatin accessibility complex	3	0.15060240963855423	0.1894863866843833	TOP2, ISWI, ACF1	782	5	4786	3.6721227621483377	1.0	0.6173711215330628	95.02088549165566
Annotation Cluster 22	Enrichment Score: 4.368288689722587
Category	Term	Count	%	PValue	Genes	List Total	Pop Hits	Pop Total	Fold Enrichment	Bonferroni	Benjamini	FDR
GOTERM_BP_FAT	GO:0030707~ovarian follicle cell development	66	3.313253012048193	2.7433021861706036E-9	DSH, PVF1, CP19, TTK, POLYBROMO, CP15, MIP40, GEMININ, CP16, SHG, KAY, RAS85D, BICC, AUB, OKR, CAF1, LOCO, MIP120, ORC2, JRA, SPN-D, COS, SQD, SPN-E, SLPR, SMO, PAR-6, SLMB, RME-8, STL, JING, VAS, FS(1)YB, DUP, CP36, FS(1)K10, VIR, CP38, ECR, FS(2)KET, AOP, VM26AB, SHARK, N, NDL, VM26AA, E2F, RAC1, SAX, HRB27C, EYA, CUP, MAD, TOC, CBL, SCE, SL, OS, FS(1)N, DA, SPIR, SCM, MIP130, LKB1, PHL, SRC64B	1234	204	7937	2.0809181046810945	6.899381093217194E-6	1.0146183149206678E-7	4.842761325285494E-6
GOTERM_BP_FAT	GO:0007306~eggshell chorion assembly	28	1.4056224899598393	1.648247898502476E-6	DUP, CP36, CP38, SHARK, TTK, CP19, NDL, N, POLYBROMO, CP15, CP16, GEMININ, MIP40, E2F, AUB, RAC1, CAF1, OKR, MIP120, ORC2, FS(1)N, JRA, SPN-D, SPN-E, SLPR, MIP130, SLMB, VAS	1234	69	7937	2.6100580179926243	0.004136766790538315	3.57351104599557E-5	0.0029096181921373088
GOTERM_BP_FAT	GO:0007304~chorion-containing eggshell formation	34	1.706827309236948	2.1485036053625785E-6	DUP, CP36, CP38, FS(2)KET, SHARK, TTK, VM26AB, CP19, NDL, N, POLYBROMO, CP15, VM26AA, CP16, GEMININ, MIP40, E2F, RAS85D, AUB, RAC1, OKR, CAF1, SAX, MIP120, ORC2, FS(1)N, JRA, SPN-D, SPN-E, SPIR, SLPR, MIP130, SLMB, VAS	1234	94	7937	2.3264422911134868	0.005388919766752709	4.392986734935711E-5	0.0037926935278820295
GOTERM_BP_FAT	GO:0030703~eggshell formation	34	1.706827309236948	2.8095354492348218E-6	DUP, CP36, CP38, FS(2)KET, SHARK, TTK, VM26AB, CP19, NDL, N, POLYBROMO, CP15, VM26AA, CP16, GEMININ, MIP40, E2F, RAS85D, AUB, RAC1, OKR, CAF1, SAX, MIP120, ORC2, FS(1)N, JRA, SPN-D, SPN-E, SPIR, SLPR, MIP130, SLMB, VAS	1234	95	7937	2.3019534248912397	0.007041086157559717	5.5636181234830495E-5	0.00495956731874081
GOTERM_BP_FAT	GO:0010927~cellular component assembly involved in morphogenesis	31	1.5562248995983934	1.9967414070447178E-5	DUP, CP36, CP38, SHARK, TTK, CP19, NDL, N, POLYBROMO, CP15, CP16, GEMININ, MIP40, E2F, AUB, RAC1, OKR, CAF1, KAP3, MIP120, ORC2, FMR1, FS(1)N, JRA, SPN-D, SPN-E, SAK, SLPR, MIP130, SLMB, VAS	1234	90	7937	2.215442103367549	0.04897844184025357	3.4867911227631776E-4	0.035242690287684564
GOTERM_BP_FAT	GO:0006277~DNA amplification	10	0.5020080321285141	0.0010764593309154325	DUP, MIP130, CDC45L, CAF1, ORC1, MIP120, MIP40, ORC2, GEMININ, E2F	1234	19	7937	3.3852256248400576	0.9333801974737562	0.012127454354361134	1.883340445749604
GOTERM_BP_FAT	GO:0007307~eggshell chorion gene amplification	8	0.4016064257028112	0.006751423261967066	DUP, MIP130, CAF1, MIP120, MIP40, ORC2, GEMININ, E2F	1234	16	7937	3.215964343598055	0.9999999601206749	0.056677713059157364	11.271343174013971
GOTERM_CC_FAT	GO:0031523~Myb complex	7	0.3514056224899598	0.007052368141079434	L(3)MBT, MIP130, RBF2, CAF1, MIP120, MIP40, RPD3	782	12	4786	3.570119352088662	0.9643295819463538	0.05986354664022264	9.612152351448112
GOTERM_BP_FAT	GO:0046843~dorsal appendage formation	12	0.6024096385542169	0.01734943147332627	SLPR, AUB, RAC1, OKR, JRA, TTK, SLMB, SHARK, SPN-D, N, VAS, SPN-E	1234	36	7937	2.14397622906537	1.0	0.11978125763460623	26.57884658884637
Annotation Cluster 23	Enrichment Score: 4.335876641100719
Category	Term	Count	%	PValue	Genes	List Total	Pop Hits	Pop Total	Fold Enrichment	Bonferroni	Benjamini	FDR
GOTERM_BP_FAT	GO:0009994~oocyte differentiation	55	2.7610441767068274	1.1112751407075938E-11	STAU, EA, MOE, SHG, RAS85D, SPZ, AUB, TRAL, DG, DAP, BICD, SPN-A, FMR1, APKC, STWL, SPN-D, SQD, SPN-E, PAR-6, CPA, PSQ, VAS, OSK, GD, FS(1)K10, WEK, POSH, ASP, NDL, N, MAGO, ETS97D, HSP83, SNK, PIP, KRIMP, HRB27C, 14-3-3EPSILON, BLUE, MER, ORB, MSPS, SWA, GRIP128, GCL, SPIR, MUS301, EXU, GLO, DCP1, LKB1, KHC, ENC, BTZ, CSUL	1234	138	7937	2.5634498390998988	2.7948634628849334E-8	6.987158629456758E-10	1.9617429902751837E-8
GOTERM_BP_FAT	GO:0007293~germarium-derived egg chamber formation	27	1.355421686746988	7.649599549929273E-7	APC2, ASP, N, ARET, SHG, DAP, BICD, APC, 14-3-3EPSILON, ORB, CDC2, FMR1, SPN-A, SCE, APKC, STWL, SQD, SPN-D, SPN-E, SCM, MUS301, BTK29A, CPA, SLMB, ENC, VAS, SRC64B	1234	63	7937	2.75654086594119	0.0019220255614679216	1.8678223839274644E-5	0.0013503780427637224
GOTERM_BP_FAT	GO:0030717~karyosome formation	13	0.6526104417670683	1.39919440316002E-6	SPN-A, BALL, BAF, SPN-D, SPN-E, SPIR, MUS301, BTK29A, AUB, KRIMP, ENC, VAS, SRC64B	1234	18	7937	4.645281829641635	0.0035127920446164085	3.141893843006116E-5	0.002469974289553978
GOTERM_BP_FAT	GO:0030706~germarium-derived oocyte differentiation	15	0.7530120481927711	1.8733098272518473E-6	ORB, FMR1, SPN-A, ASP, APKC, STWL, SPN-D, SPN-E, MUS301, CPA, ENC, VAS, DAP, BICD, 14-3-3EPSILON	1234	24	7937	4.019955429497569	0.004700297493511529	3.9260717848654814E-5	0.0033069091994963884
GOTERM_BP_FAT	GO:0007294~germarium-derived oocyte fate determination	14	0.7028112449799196	7.156269014086803E-6	ORB, SPN-A, FMR1, APKC, STWL, SPN-D, SPN-E, MUS301, CPA, ENC, VAS, DAP, BICD, 14-3-3EPSILON	1234	23	7937	3.915087026988937	0.017837082843351393	1.3531476119899022E-4	0.012632235483767129
GOTERM_BP_FAT	GO:0030716~oocyte fate determination	14	0.7028112449799196	1.339976623489358E-5	ORB, SPN-A, FMR1, APKC, STWL, SPN-D, SPN-E, MUS301, CPA, ENC, VAS, DAP, BICD, 14-3-3EPSILON	1234	24	7937	3.7519584008643974	0.03313909714443675	2.4068987148484489E-4	0.023652017954511884
GOTERM_BP_FAT	GO:0045165~cell fate commitment	60	3.0120481927710845	5.186289801457625E-5	SINA, DSH, STAU, TTK, PTEN, KAY, DAC, RAS85D, CYCA, MSK, LOCO, DAP, BICD, JUMU, PIWI, CDC2, SPN-A, FMR1, SIM, APKC, STWL, JRA, SPN-D, SPN-E, SENS, WTS, MIB1, CPA, DOS, VAS, OSK, ECR, BR, FZ, AOP, N, MID, HSP83, RIN, S, SAV, BRAT, BL, 14-3-3EPSILON, TGO, ORB, HPO, HB, DA, GCL, NEJ, MUS301, LKB1, SOS, ENC, RAPS, PTP-ER, USH, CRN, EBI	1234	232	7937	1.663429832895546	0.12228959183210297	8.252198945566391E-4	0.09151424045227285
GOTERM_BP_FAT	GO:0048134~germ-line cyst formation	10	0.5020080321285141	0.0025542019544964774	ORB, OTU, CDC2, SLMB, ENC, STWL, PELO, VAS, ARET, BICD	1234	21	7937	3.0628231843791003	0.9983908284152825	0.025200969205360857	4.414313864818864
GOTERM_BP_FAT	GO:0001709~cell fate determination	31	1.5562248995983934	0.013157009551195033	STAU, AOP, FZ, TTK, N, PTEN, S, DAP, BRAT, BICD, 14-3-3EPSILON, JUMU, PIWI, TGO, ORB, HB, FMR1, SPN-A, APKC, STWL, GCL, SPN-D, SPN-E, SENS, MUS301, CPA, RAPS, ENC, USH, VAS, OSK	1234	129	7937	1.5456572814192204	0.9999999999999966	0.09741348914701375	20.848198884201498
GOTERM_BP_FAT	GO:0065001~specification of axis polarity	4	0.2008032128514056	0.029252281956185552	SPN-A, SPN-D, SPN-E, MUS301	1234	5	7937	5.145542949756888	1.0	0.18591798867424503	40.79090561846235
GOTERM_BP_FAT	GO:0009951~polarity specification of dorsal/ventral axis	4	0.2008032128514056	0.029252281956185552	SPN-A, SPN-D, SPN-E, MUS301	1234	5	7937	5.145542949756888	1.0	0.18591798867424503	40.79090561846235
GOTERM_BP_FAT	GO:0009949~polarity specification of anterior/posterior axis	4	0.2008032128514056	0.029252281956185552	SPN-A, SPN-D, SPN-E, MUS301	1234	5	7937	5.145542949756888	1.0	0.18591798867424503	40.79090561846235
Annotation Cluster 24	Enrichment Score: 4.096369557173408
Category	Term	Count	%	PValue	Genes	List Total	Pop Hits	Pop Total	Fold Enrichment	Bonferroni	Benjamini	FDR
GOTERM_MF_FAT	GO:0008134~transcription factor binding	35	1.7570281124497993	6.970563504605028E-7	BGB, TBP, TRF, KAY, BAP170, TRR, SIN3A, HYX, CHI, RIG, CHM, MOR, FTZ-F1, TUDOR-SN, TFIIB, BL, PONT, REPT, BAP55, BON, JRA, SENS, NEJ, CTBP, RPD3, ALIEN, BRM, GRO, GUG, PTIP, SSB-C31A, COREST, USH, MES-4, ACHI	1311	89	7918	2.375148912829215	6.132217048282484E-4	2.5558415134740997E-5	0.001083372192334231
GOTERM_MF_FAT	GO:0016563~transcription activator activity	35	1.7570281124497993	2.2643752246884512E-6	BGB, OVO, CAD, N, E2F, BAP170, NC2ALPHA, TRR, RIG, CHM, MOR, BKA, TUDOR-SN, LID, PONT, EAF, TAF1, TGO, SRY-DELTA, BAP55, HB, SIM, BON, DA, SU(VAR)205, E(Y)1, NEJ, CTBP, BRM, RETN, HSF, SSB-C31A, LOLA, NIPPED-B, TFIIFALPHA	1311	93	7918	2.2729919703419372	0.0019906684398917074	7.37992194353998E-5	0.0035192752977031283
GOTERM_MF_FAT	GO:0003712~transcription cofactor activity	25	1.2550200803212852	3.157630728658302E-5	BGB, BAP170, SIN3A, TRR, RIG, CHI, CHM, MOR, FTZ-F1, TUDOR-SN, PONT, BAP55, REPT, BON, NEJ, RPD3, CTBP, BRM, ALIEN, GRO, GUG, SSB-C31A, COREST, MES-4, ACHI	1311	63	7918	2.396692213625852	0.02740506540116916	7.309850456675981E-4	0.049065206176845955
GOTERM_MF_FAT	GO:0003713~transcription coactivator activity	14	0.7028112449799196	0.0014364938302737554	BAP55, BGB, BON, NEJ, CTBP, BRM, BAP170, TRR, RIG, SSB-C31A, CHM, MOR, TUDOR-SN, PONT	1311	33	7918	2.562281857476366	0.7177673046469921	0.02273793178486505	2.2094559312755946
GOTERM_MF_FAT	GO:0003714~transcription corepressor activity	8	0.4016064257028112	0.04605436797939123	ALIEN, GRO, GUG, REPT, COREST, ACHI, RPD3, CTBP	1311	21	7918	2.3008245250808184	1.0	0.41253165066748987	51.943467748016246
Annotation Cluster 25	Enrichment Score: 3.916932705316822
Category	Term	Count	%	PValue	Genes	List Total	Pop Hits	Pop Total	Fold Enrichment	Bonferroni	Benjamini	FDR
GOTERM_BP_FAT	GO:0006403~RNA localization	49	2.459839357429719	3.3921604172197965E-10	STAU, LT, CG14749, AUB, OKR, THO2, BICD, NUP133, SPN-A, SQD, SPN-D, SPN-E, LDLCP, THOC7, THOC5, VAS, OSK, NXT1, DCR-1, FS(1)K10, NUP160, POSH, MAGO, ETS97D, HSP83, NUP214, EMB, HRB27C, BLUE, MER, HEL25E, CUP, ORB, NXF2, MSPS, SWA, GRIP128, SPIR, MUS301, HPR1, EXU, PHAX, GLO, LKB1, DCP1, KHC, CG8671, BTZ, CSUL	1234	125	7937	2.5213160453808747	8.531278475887305E-7	1.5798670482958244E-8	5.988192386396918E-7
GOTERM_BP_FAT	GO:0006913~nucleocytoplasmic transport	32	1.6064257028112447	2.0222475809905068E-8	NXT1, CLBN, FS(2)KET, KAP-ALPHA3, U2AF50, MAGO, CG14749, RAS85D, NUP214, RANBP9, CDM, MSK, EMB, RANGAP, THO2, HEL25E, NUP133, NUP154, RAN, LWR, NXF2, SQD, HPR1, PHAX, NS3, PLL, MAPMODULIN, CG32164, THOC7, THOC5, NTF-2, MTOR	1234	72	7937	2.85863497208716	5.085823384010091E-5	6.202379437825201E-7	3.5698805478379114E-5
GOTERM_BP_FAT	GO:0051169~nuclear transport	32	1.6064257028112447	2.0222475809905068E-8	NXT1, CLBN, FS(2)KET, KAP-ALPHA3, U2AF50, MAGO, CG14749, RAS85D, NUP214, RANBP9, CDM, MSK, EMB, RANGAP, THO2, HEL25E, NUP133, NUP154, RAN, LWR, NXF2, SQD, HPR1, PHAX, NS3, PLL, MAPMODULIN, CG32164, THOC7, THOC5, NTF-2, MTOR	1234	72	7937	2.85863497208716	5.085823384010091E-5	6.202379437825201E-7	3.5698805478379114E-5
GOTERM_BP_FAT	GO:0051168~nuclear export	15	0.7530120481927711	8.653089959978392E-5	NXT1, HEL25E, CLBN, U2AF50, NXF2, SQD, MAGO, HPR1, CG14749, PHAX, NS3, THOC7, EMB, THOC5, THO2	1234	31	7937	3.1122235583206987	0.1955807002864658	0.0013261602900657143	0.15264330852421404
GOTERM_BP_FAT	GO:0051028~mRNA transport	14	0.7028112449799196	5.519602458884188E-4	NXT1, HEL25E, NUP160, NXF2, SQD, MAGO, HPR1, CG14749, NUP214, THOC7, EMB, THOC5, THO2, BICD	1234	32	7937	2.8139688006482984	0.7505665840968325	0.00688446769521045	0.9699121902745023
GOTERM_BP_FAT	GO:0006405~RNA export from nucleus	11	0.5522088353413654	0.0012954800980020293	NXT1, PHAX, HEL25E, NXF2, THOC7, SQD, MAGO, THOC5, HPR1, CG14749, THO2	1234	23	7937	3.076139806919879	0.9616209942359822	0.014074984962895054	2.262413182179379
GOTERM_BP_FAT	GO:0050658~RNA transport	20	1.0040160642570282	0.0024692044318222494	NXT1, HEL25E, DCR-1, NUP133, LT, NUP160, NXF2, SQD, MAGO, HPR1, CG14749, LDLCP, PHAX, NUP214, THOC7, CG8671, EMB, THOC5, THO2, BICD	1234	63	7937	2.0418821229193997	0.9980062315363665	0.02446752378987449	4.270421603601626
GOTERM_BP_FAT	GO:0050657~nucleic acid transport	20	1.0040160642570282	0.0024692044318222494	NXT1, HEL25E, DCR-1, NUP133, LT, NUP160, NXF2, SQD, MAGO, HPR1, CG14749, LDLCP, PHAX, NUP214, THOC7, CG8671, EMB, THOC5, THO2, BICD	1234	63	7937	2.0418821229193997	0.9980062315363665	0.02446752378987449	4.270421603601626
GOTERM_BP_FAT	GO:0006406~mRNA export from nucleus	10	0.5020080321285141	0.0025542019544964774	NXT1, HEL25E, NXF2, THOC7, SQD, MAGO, THOC5, HPR1, CG14749, THO2	1234	21	7937	3.0628231843791003	0.9983908284152825	0.025200969205360857	4.414313864818864
GOTERM_BP_FAT	GO:0051236~establishment of RNA localization	20	1.0040160642570282	0.0030114557160030005	NXT1, HEL25E, DCR-1, NUP133, LT, NUP160, NXF2, SQD, MAGO, HPR1, CG14749, LDLCP, PHAX, NUP214, THOC7, CG8671, EMB, THOC5, THO2, BICD	1234	64	7937	2.0099777147487843	0.9994921061918328	0.028536217394206864	5.184903815430775
GOTERM_BP_FAT	GO:0015931~nucleobase, nucleoside, nucleotide and nucleic acid transport	20	1.0040160642570282	0.0062677145089066535	NXT1, HEL25E, DCR-1, NUP133, LT, NUP160, NXF2, SQD, MAGO, HPR1, CG14749, LDLCP, PHAX, NUP214, THOC7, CG8671, EMB, THOC5, THO2, BICD	1234	68	7937	1.8917437315282675	0.9999998643122192	0.05360688853570228	10.505444535681363
GOTERM_BP_FAT	GO:0046907~intracellular transport	64	3.2128514056224895	0.015698299710710552	CLBN, LT, KAP-ALPHA3, SRP68, RB, U2AF50, GOS28, SYX13, CG14749, RAS85D, RANBP9, MSK, LOCO, TRAL, THO2, NUP133, TOM70, CG33331, RAN, GOLGIN84, HSP60, SQD, LDLCP, NS3, CG32164, THOC7, THOC5, NXT1, FS(2)KET, CG8176, DCP-1, MAGO, CG9393, COMT, NUP358, NUP214, CG3160, CG33635, CDM, S, CG12788, EMB, RANGAP, KAP3, SCAT, HEL25E, MER, NUP154, LWR, NXF2, HPR1, BOCA, PHAX, MAPMODULIN, PLL, ABL, KHC, NTF-2, …	1234	313	7937	1.3151547475416965	1.0	0.10984341527138552	24.37028162212693
SP_PIR_KEYWORDS	mRNA transport	7	0.3514056224899598	0.030346765138716685	NXT1, NUP214, NUP160, NXF2, MAGO, EMB, CG14749	1928	17	12980	2.7721503539175005	0.9999091828026728	0.1531150203847491	33.782292895893406
Annotation Cluster 26	Enrichment Score: 3.8360344496157346
Category	Term	Count	%	PValue	Genes	List Total	Pop Hits	Pop Total	Fold Enrichment	Bonferroni	Benjamini	FDR
GOTERM_BP_FAT	GO:0034660~ncRNA metabolic process	49	2.459839357429719	3.854966521465685E-9	CG5706, CG8939, CG33276, CG14544, CG10341, CG3045, CG10495, AATS-ASN, CG6724, CG14712, TGT, RPP30, MRPL39, AATS-HIS, CG5626, L(2)K09022, MKG-P, FIB, CG8545, NOP60B, NOP5, AATS-ARG, CG11447, AATS-ALA, CG17259, CG5728, AATS-CYS, CG1789, CG18528, AATS-VAL, CG5660, BRAT, CG5414, DBE, CG9799, CG34140, CG5033, CG13097, CG15100, CG4573, CG3709, CBC, CG4038, CG8257, AATS-ILE, CG10463, CG2263, AATS-GLY, A…	1234	133	7937	2.3696579373880406	9.695193939007751E-6	1.3850343238974716E-7	6.80518654760931E-6
GOTERM_BP_FAT	GO:0034470~ncRNA processing	34	1.706827309236948	1.2351243840480602E-6	DCR-1, CG8939, PASHA, CG5728, CG33276, CG1789, CG18528, CG14544, CG10341, TRF4-1, DROSHA, CG10495, CG3045, CG6724, TGT, RPP30, DBE, CG9799, CG5033, CG34140, CG5626, L(2)K09022, CG13097, LOQS, FIB, MKG-P, CBC, CG3709, CG8545, NOP60B, CG4038, NOP5, CG10463, CG11447	1234	92	7937	2.377017123528997	0.0031015200628865536	2.876199140655622E-5	0.0021803472298298487
GOTERM_BP_FAT	GO:0022613~ribonucleoprotein complex biogenesis	33	1.6566265060240966	6.465300234390429E-6	DCR-1, PATR-1, CG8939, CG5728, U2AF50, CG1789, B52, CG10341, CG6724, AUB, GEM3, GE-1, RS1, DBE, SRP54, CG9799, CG5033, L(2)K09022, CG13097, DDX1, SPN-E, FIB, RTC1, CG8545, NOP60B, CG4038, ME31B, NOP5, CG7338, CG11447, SLU7, CG11583, TRA2	1234	94	7937	2.258017517845443	0.0161287978818756	1.2317637266290316E-4	0.011412604075211608
GOTERM_BP_FAT	GO:0016072~rRNA metabolic process	17	0.853413654618474	2.262669503004446E-4	DBE, CG8939, CG9799, CG5728, CG5033, L(2)K09022, CG13097, CG1789, FIB, CG10341, CG8545, NOP60B, CG4038, CG6724, NOP5, CG11447, BRAT	1234	41	7937	2.6668972605447285	0.43397994560321773	0.0030882962070253317	0.3986782414370671
GOTERM_BP_FAT	GO:0006364~rRNA processing	16	0.8032128514056224	5.84737325029679E-4	DBE, CG8939, CG9799, CG5728, CG5033, CG13097, L(2)K09022, CG1789, FIB, CG10341, CG8545, NOP60B, CG4038, CG6724, NOP5, CG11447	1234	40	7937	2.572771474878444	0.770314546992335	0.007150142065325049	1.027228475850528
GOTERM_BP_FAT	GO:0042254~ribosome biogenesis	21	1.0542168674698795	0.0011849250743969717	DBE, CG8939, CG9799, CG5033, CG5728, L(2)K09022, CG13097, DDX1, CG1789, FIB, RTC1, CG10341, CG8545, NOP60B, CG4038, CG6724, NOP5, CG7338, CG11447, CG11583, RS1	1234	64	7937	2.1104766004862237	0.9493012258775777	0.012993155610175	2.0712418082909467
SP_PIR_KEYWORDS	rrna processing	10	0.5020080321285141	0.00739128499627463	NOP60B, CG4038, CG6724, CG7137, CG5033, L(2)K09022, CG11447, CG1789, FIB, CG10341	1928	25	12980	2.692946058091286	0.8935902679181101	0.0456036316003684	9.447208296975973
SP_PIR_KEYWORDS	ribosome biogenesis	9	0.4518072289156626	0.014241501033348614	NOP60B, CG4038, CG6724, CG5033, L(2)K09022, CG7338, CG11583, RTC1, CG10341	1928	23	12980	2.634403752480606	0.9868568306848315	0.07708625710754602	17.458735509648847
GOTERM_CC_FAT	GO:0005732~small nucleolar ribonucleoprotein complex	4	0.2008032128514056	0.05886015559790894	CG4038, CG1789, FIB, CG10341	782	6	4786	4.080136402387042	0.99999999999961	0.2972451999788751	57.94697491359818
Annotation Cluster 27	Enrichment Score: 3.6227810384553956
Category	Term	Count	%	PValue	Genes	List Total	Pop Hits	Pop Total	Fold Enrichment	Bonferroni	Benjamini	FDR
INTERPRO	IPR006578:MADF domain	22	1.104417670682731	1.2560745607954841E-5	CG10904, CG1602, CG30403, CG6175, CG1603, CG11723, CG6163, CG8290, CG10151, CG8944, STWL, HMR, L(3)J2D3, CG5180, CG6276, CG3919, CG11504, CG15601, ADF1, DIP3, CG10949, AZ2	1692	49	10196	2.7055531432431126	0.023129140209606103	0.0016700907033890822	0.021414834979427422
SMART	SM00595:MADF	22	1.104417670682731	1.305765571406023E-4	CG10904, CG1602, CG30403, CG6175, CG1603, CG11723, CG6163, CG8290, CG10151, CG8944, STWL, HMR, L(3)J2D3, CG5180, CG6276, CG3919, CG11504, CG15601, ADF1, DIP3, CG10949, AZ2	935	49	4824	2.3164465786314525	0.04042508190028071	0.00821901492329058	0.17572865508445057
INTERPRO	IPR004210:BESS motif	10	0.5020080321285141	0.00825612483749667	CG6276, SU(VAR)3-7, CG3919, ADF1, RAVUS, CG30403, CG11723, DIP3, STWL, BEAF-32	1692	23	10196	2.6200020557097337	0.9999998039716647	0.296032351508132	13.182097039697416
Annotation Cluster 28	Enrichment Score: 3.375530220119046
Category	Term	Count	%	PValue	Genes	List Total	Pop Hits	Pop Total	Fold Enrichment	Bonferroni	Benjamini	FDR
GOTERM_BP_FAT	GO:0007127~meiosis I	19	0.9538152610441768	6.331054320316831E-5	C(2)M, MSH6, MEI-S332, KLP3A, CDC2, BALL, BRCA2, C(3)G, MUS304, SPN-D, MCM5, EAST, MEI-W68, OKR, TWE, PELO, CORT, MEI-218, REC	1234	45	7937	2.7157032234828016	0.14720070879674652	0.0010009518999747335	0.11170343980138053
GOTERM_BP_FAT	GO:0006310~DNA recombination	17	0.853413654618474	1.6089535029900506E-4	C(2)M, KLP3A, SPN-A, BRCA2, C(3)G, MUS304, SPN-D, MCM5, IRBP, TOP3ALPHA, CG4853, CG11329, MEI-W68, OKR, MEI-218, REC, CG4570	1234	40	7937	2.7335696920583468	0.3328126332146528	0.0022967015062880236	0.2836489641634854
GOTERM_BP_FAT	GO:0007131~reciprocal meiotic recombination	10	0.5020080321285141	0.0073348258387345286	C(2)M, KLP3A, MEI-W68, OKR, C(3)G, MUS304, SPN-D, REC, MEI-218, MCM5	1234	24	7937	2.6799702863317125	0.9999999909007398	0.060634772138167925	12.18686990777853
Annotation Cluster 29	Enrichment Score: 3.1554885018588164
Category	Term	Count	%	PValue	Genes	List Total	Pop Hits	Pop Total	Fold Enrichment	Bonferroni	Benjamini	FDR
GOTERM_BP_FAT	GO:0031497~chromatin assembly	18	0.9036144578313252	7.227857132191582E-6	SUUR, HIS4:CG33905, SU(VAR)3-9, HIS1:CG33843, FMR1, CAF1-180, ISWI, E(BX), HIS2AV, CAF1-105, SET, SU(VAR)2-HP2, ENOK, CAF1, NAP1, HIS1:CG33855, HIS2A:CG33817, ACF1	1234	36	7937	3.2159643435980554	0.01801390085222998	1.3564845848190732E-4	0.012758595118977922
GOTERM_CC_FAT	GO:0000792~heterochromatin	12	0.6024096385542169	8.254421467587296E-5	SU(VAR)3-7, SUUR, SU(VAR)3-9, PIWI, E(PC), SU(VAR)2-HP2, PSC, E(Y)3, WOC, SU(VAR)205, PROD, PC	782	20	4786	3.6721227621483377	0.038133806312053986	0.001387605305352313	0.11780359954234321
GOTERM_BP_FAT	GO:0070828~heterochromatin organization	5	0.25100401606425704	0.013683274584892345	SUUR, SU(VAR)3-9, SU(VAR)2-HP2, FMR1, VIG2	1234	7	7937	4.5942347765686495	0.9999999999999991	0.09939268725391226	21.590037340608546
GOTERM_BP_FAT	GO:0031507~heterochromatin formation	4	0.2008032128514056	0.029252281956185552	SUUR, SU(VAR)3-9, SU(VAR)2-HP2, FMR1	1234	5	7937	5.145542949756888	1.0	0.18591798867424503	40.79090561846235
Annotation Cluster 30	Enrichment Score: 3.0779479189599943
Category	Term	Count	%	PValue	Genes	List Total	Pop Hits	Pop Total	Fold Enrichment	Bonferroni	Benjamini	FDR
GOTERM_BP_FAT	GO:0006260~DNA replication	48	2.4096385542168677	1.1808578636268678E-14	DUP, RNRS, DNAPOL-DELTA, DNAPOL-EPSILON, RNRL, GEMININ, MIP40, E2F, TOP3ALPHA, TOP1, AGO, DNK, MCM7, CDC45L, POLE2, CAF1, ORC5, DREF, CG12018, REC, ORC1, MIP120, DNAPOL-ALPHA180, ORC2, TOP3BETA, SSRP, SUUR, DNAPOL-ALPHA60, REV1, DPA, RPA-70, TAM, DRE4, MCM2, MCM5, BTK29A, LAT, CG2990, RFC3, MIP130, RFC4, MUS308, DNAPOL-ETA, FS(1)YA, MES4, CG10336, PLU, CRM	1234	96	7937	3.2159643435980554	2.959743561348205E-11	1.138311667148173E-12	2.077227279073668E-11
GOTERM_BP_FAT	GO:0006261~DNA-dependent DNA replication	30	1.5060240963855422	4.674226021191954E-10	DUP, DNAPOL-DELTA, DNAPOL-EPSILON, E2F, TOP3ALPHA, TOP1, AGO, CDC45L, MCM7, POLE2, ORC5, DREF, REC, ORC1, DNAPOL-ALPHA180, ORC2, TOP3BETA, SUUR, DNAPOL-ALPHA60, REV1, DPA, RPA-70, TAM, MCM2, DRE4, MCM5, BTK29A, LAT, DNAPOL-ETA, CG10336	1234	57	7937	3.3852256248400585	1.1755672895130687E-6	2.026841328106599E-8	8.251429428618451E-7
SP_PIR_KEYWORDS	dna replication	20	1.0040160642570282	3.445897521858602E-7	SSRP, DNAPOL-ALPHA60, DPA, RNRS, DNAPOL-DELTA, RPA-70, TAM, MCM2, DNAPOL-EPSILON, DRE4, RNRL, MCM5, MCM7, RFC4, ORC5, CG12018, PLU, ORC1, ORC2, DNAPOL-ALPHA180	1928	38	12980	3.5433500764359027	1.0406070839630299E-4	4.162636259685826E-6	4.609415937384398E-4
GOTERM_MF_FAT	GO:0003887~DNA-directed DNA polymerase activity	14	0.7028112449799196	7.480207472053803E-6	ECO, DNAPOL-ALPHA60, REV1, DNAPOL-DELTA, TAM, DNAPOL-EPSILON, TRF4-1, TRF4-2, POLE2, MUS308, DNAPOL-ETA, CG12018, MES4, DNAPOL-ALPHA180	1311	22	7918	3.843422786214548	0.006560989296422903	2.0568531872100504E-4	0.01162524247410035
KEGG_PATHWAY	dme03030:DNA replication	18	0.9036144578313252	7.739022331316292E-6	DNAPOL-ALPHA60, DPA, CG30105, DNAPOL-DELTA, RNH1, RPA-70, MCM2, DNAPOL-EPSILON, CG13690, MCM5, CG2990, RFC3, MCM7, RFC4, POLE2, CG12018, MES4, DNAPOL-ALPHA180	349	34	2054	3.115793022079892	7.272063712910892E-4	2.4246090630353212E-4	0.008489293791491548
GOTERM_CC_FAT	GO:0032993~protein-DNA complex	19	0.9538152610441768	1.1421123072336267E-5	HIS4:CG33905, DNAPOL-ALPHA60, HIS1:CG33843, DNAPOL-DELTA, RPA-70, MCM2, DNAPOL-EPSILON, MCM5, HIS2AV, MCM7, CDC45L, POLE2, ENOK, HIS1:CG33855, HIS2A:CG33817, CG12018, REC, MES4, DNAPOL-ALPHA180	782	39	4786	2.9816381402059147	0.0053649367331273234	2.830851704813675E-4	0.016307440654150795
GOTERM_MF_FAT	GO:0034061~DNA polymerase activity	14	0.7028112449799196	1.4604257737945257E-5	ECO, DNAPOL-ALPHA60, REV1, DNAPOL-DELTA, TAM, DNAPOL-EPSILON, TRF4-1, TRF4-2, POLE2, MUS308, DNAPOL-ETA, CG12018, MES4, DNAPOL-ALPHA180	1311	23	7918	3.676317447683481	0.012769608406822397	3.5693185842322617E-4	0.022695793392291108
GOTERM_CC_FAT	GO:0005657~replication fork	12	0.6024096385542169	4.351995629617506E-5	DUP, RFC3, DNAPOL-ALPHA60, RFC4, POLE2, DNAPOL-DELTA, RPA-70, DNAPOL-EPSILON, CG12018, REC, MES4, DNAPOL-ALPHA180	782	19	4786	3.865392381208777	0.020289682559137545	7.880871984268234E-4	0.06212592814734963
KEGG_PATHWAY	dme03420:Nucleotide excision repair	17	0.853413654618474	5.964600715441217E-5	ROC1B, PIC, DNAPOL-DELTA, TFB4, RPA-70, DNAPOL-EPSILON, RFC3, RFC4, POLE2, XPD, HAY, MUS210, MRN, CYCH, MAT1, CG12018, MES4	349	35	2054	2.8586164551780597	0.005591202606602064	9.340454891100247E-4	0.06541155425739964
GOTERM_MF_FAT	GO:0004527~exonuclease activity	16	0.8032128514056224	3.0665859151072464E-4	CG6171, CG8368, RRP1, CG12877, RRP6, DNAPOL-DELTA, TAM, DNAPOL-EPSILON, RRP46, CG16940, RAT1, RAD1, DIS3, RRP42, CG11337, DNAPOL-ALPHA180	1311	36	7918	2.6842952792609545	0.23654488640565896	0.005850232232909702	0.4755531139450375
GOTERM_MF_FAT	GO:0016796~exonuclease activity, active with either ribo- or deoxyribonucleic acids and producing 5'-phosphomonoesters	12	0.6024096385542169	4.7485842911400256E-4	DIS3, RAD1, RRP1, RRP42, CG11337, DNAPOL-DELTA, TAM, RRP46, DNAPOL-EPSILON, CG16940, RAT1, DNAPOL-ALPHA180	1311	23	7918	3.151129240871555	0.3416210916729947	0.008324649892027969	0.7354908412622208
GOTERM_CC_FAT	GO:0043601~nuclear replisome	8	0.4016064257028112	0.0011159197407917712	DNAPOL-ALPHA60, POLE2, DNAPOL-DELTA, RPA-70, DNAPOL-EPSILON, CG12018, MES4, DNAPOL-ALPHA180	782	12	4786	4.080136402387042	0.40897187801066526	0.011880941177128346	1.5817134964639656
GOTERM_CC_FAT	GO:0043596~nuclear replication fork	8	0.4016064257028112	0.0011159197407917712	DNAPOL-ALPHA60, POLE2, DNAPOL-DELTA, RPA-70, DNAPOL-EPSILON, CG12018, MES4, DNAPOL-ALPHA180	782	12	4786	4.080136402387042	0.40897187801066526	0.011880941177128346	1.5817134964639656
GOTERM_CC_FAT	GO:0030894~replisome	8	0.4016064257028112	0.0011159197407917712	DNAPOL-ALPHA60, POLE2, DNAPOL-DELTA, RPA-70, DNAPOL-EPSILON, CG12018, MES4, DNAPOL-ALPHA180	782	12	4786	4.080136402387042	0.40897187801066526	0.011880941177128346	1.5817134964639656
GOTERM_MF_FAT	GO:0008408~3'-5' exonuclease activity	12	0.6024096385542169	0.001136027557452463	DIS3, CG6171, RRP1, RRP6, RRP42, CG11337, DNAPOL-DELTA, TAM, RRP46, DNAPOL-EPSILON, CG16940, DNAPOL-ALPHA180	1311	25	7918	2.899038901601831	0.6322208021653444	0.018353058495861108	1.7511248326800621
GOTERM_CC_FAT	GO:0042575~DNA polymerase complex	6	0.30120481927710846	0.0041539418039233805	POLE2, DNAPOL-DELTA, TAM, DNAPOL-EPSILON, CG12018, MES4	782	8	4786	4.5901534526854215	0.8592234623856991	0.03700156287063683	5.770730096102172
GOTERM_MF_FAT	GO:0004529~exodeoxyribonuclease activity	6	0.30120481927710846	0.0044361776165483405	RAD1, RRP1, DNAPOL-DELTA, TAM, DNAPOL-EPSILON, DNAPOL-ALPHA180	1311	8	7918	4.52974828375286	0.980009958459759	0.06021439429432829	6.676783061667546
GOTERM_MF_FAT	GO:0016895~exodeoxyribonuclease activity, producing 5'-phosphomonoesters	6	0.30120481927710846	0.0044361776165483405	RAD1, RRP1, DNAPOL-DELTA, TAM, DNAPOL-EPSILON, DNAPOL-ALPHA180	1311	8	7918	4.52974828375286	0.980009958459759	0.06021439429432829	6.676783061667546
GOTERM_MF_FAT	GO:0004536~deoxyribonuclease activity	12	0.6024096385542169	0.004659168372365718	TOP3BETA, RAD1, CG6171, CG2990, CG4853, RRP1, DNAPOL-DELTA, TAM, DNASEII, DNAPOL-EPSILON, DNAPOL-ALPHA180, DREP-4	1311	29	7918	2.49917146689813	0.9835864717942764	0.062195029129404555	7.001131860223286
SP_PIR_KEYWORDS	dna-directed dna polymerase	5	0.25100401606425704	0.00565039513500852	DNAPOL-DELTA, TAM, DNAPOL-EPSILON, CG12018, DNAPOL-ALPHA180	1928	6	12980	5.610304287690179	0.819361691054669	0.03731398346182624	7.299581446960158
GOTERM_MF_FAT	GO:0008296~3'-5'-exodeoxyribonuclease activity	5	0.25100401606425704	0.008442764124240262	RRP1, DNAPOL-DELTA, TAM, DNAPOL-EPSILON, DNAPOL-ALPHA180	1311	6	7918	5.033053648614289	0.9994250189076161	0.10538408406495314	12.346271915237661
KEGG_PATHWAY	dme03440:Homologous recombination	8	0.4016064257028112	0.015630582521480363	TOP3BETA, TOP3ALPHA, SPN-A, NBS, DNAPOL-DELTA, OKR, RPA-70, CG12018	349	17	2054	2.7695937974043487	0.7725622360364723	0.11609576493249574	15.871091105500778
KEGG_PATHWAY	dme03430:Mismatch repair	8	0.4016064257028112	0.02984018593716218	MSH6, RFC3, RFC4, DNAPOL-DELTA, PMS2, RPA-70, SPEL1, CG12018	349	19	2054	2.478057608203891	0.9420213038252435	0.18405284635318853	28.274718478407067
GOTERM_MF_FAT	GO:0004540~ribonuclease activity	13	0.6526104417670683	0.04932865438556867	DCR-1, CG5626, RNH1, RRP46, CG13690, CLP, RAT1, CG16940, DROSHA, DIS3, RRP42, CG11337, RPP30	1311	44	7918	1.7844462935996115	1.0	0.41892963688277973	54.44411013996224
GOTERM_CC_FAT	GO:0008622~epsilon DNA polymerase complex	3	0.15060240963855423	0.07113874111828367	POLE2, DNAPOL-EPSILON, MES4	782	3	4786	6.1202046035805635	0.9999999999999992	0.33885634345991744	65.13759094285261
GOTERM_CC_FAT	GO:0000109~nucleotide-excision repair complex	3	0.15060240963855423	0.07113874111828367	POLE2, DNAPOL-EPSILON, MES4	782	3	4786	6.1202046035805635	0.9999999999999992	0.33885634345991744	65.13759094285261
INTERPRO	IPR006133:DNA-directed DNA polymerase, family B, exonuclease	3	0.15060240963855423	0.07336710663454722	DNAPOL-DELTA, DNAPOL-EPSILON, DNAPOL-ALPHA180	1692	3	10196	6.026004728132387	1.0	0.8379670109857467	72.72578902137032
GOTERM_BP_FAT	GO:0034984~cellular response to DNA damage stimulus	19	0.9538152610441768	0.10111200334967799	RRP1, CDC2, NBS, LOK, DNAPOL-DELTA, EIF4AIII, BRCA2, DA, DNAPOL-EPSILON, RICTOR, HIS2AV, RPT3, POLE2, CYCB, RAC1, MTL, RPN2, CG12018, MES4	1234	85	7937	1.4377252359614834	1.0	0.47342744347260857	84.76779040001738
INTERPRO	IPR001126:DNA-repair protein, UmuC-like	3	0.15060240963855423	0.13077682627671378	ECO, REV1, DNAPOL-ETA	1692	4	10196	4.5195035460992905	1.0	0.9432633369317358	90.83475885930994
INTERPRO	IPR006172:DNA-directed DNA polymerase, family B	3	0.15060240963855423	0.13077682627671378	DNAPOL-DELTA, DNAPOL-EPSILON, DNAPOL-ALPHA180	1692	4	10196	4.5195035460992905	1.0	0.9432633369317358	90.83475885930994
INTERPRO	IPR006134:DNA-directed DNA polymerase, family B, conserved region	3	0.15060240963855423	0.13077682627671378	DNAPOL-DELTA, DNAPOL-EPSILON, DNAPOL-ALPHA180	1692	4	10196	4.5195035460992905	1.0	0.9432633369317358	90.83475885930994
UP_SEQ_FEATURE	zinc finger region:C4-type	7	0.3514056224899598	0.14096260379867642	UPF1, RPI135, DNAPOL-DELTA, RPA-70, MCM2, REC, DNAPOL-ALPHA180	644	17	2975	1.9021739130434783	1.0	0.9940228566543959	92.07063703725053
SMART	SM00486:POLBc	3	0.15060240963855423	0.17100707916347546	DNAPOL-DELTA, DNAPOL-EPSILON, DNAPOL-ALPHA180	935	4	4824	3.86951871657754	1.0	0.8160794411419675	92.00216748153898
KEGG_PATHWAY	dme03410:Base excision repair	6	0.30120481927710846	0.24129216298989592	RRP1, POLE2, DNAPOL-DELTA, DNAPOL-EPSILON, CG12018, MES4	349	20	2054	1.765616045845272	0.9999999999946665	0.7094700343094289	95.16461130220021
Annotation Cluster 31	Enrichment Score: 3.0428355094978916
Category	Term	Count	%	PValue	Genes	List Total	Pop Hits	Pop Total	Fold Enrichment	Bonferroni	Benjamini	FDR
GOTERM_BP_FAT	GO:0042770~DNA damage response, signal transduction	10	0.5020080321285141	4.883338767066442E-5	GRP, PR-SET7, WTS, HPO, TEFU, LOK, CORP, MUS304, CG10336, 14-3-3EPSILON	1234	14	7937	4.5942347765686495	0.11557624368034924	7.819805195401486E-4	0.08617071687904154
GOTERM_BP_FAT	GO:0031570~DNA integrity checkpoint	8	0.4016064257028112	1.671807456202201E-4	GRP, DUP, PR-SET7, TEFU, LOK, MUS304, CG10336, 14-3-3EPSILON	1234	10	7937	5.145542949756888	0.3432781576239141	0.002372856729509487	0.2947143244194539
GOTERM_BP_FAT	GO:0000075~cell cycle checkpoint	12	0.6024096385542169	4.278557803250639E-4	GRP, DUP, PR-SET7, TEFU, SPN-A, LOK, BUB1, BRCA2, MUS304, ZWILCH, CG10336, 14-3-3EPSILON	1234	24	7937	3.2159643435980554	0.659141400481831	0.005476213594329704	0.7526106154559953
GOTERM_BP_FAT	GO:0000077~DNA damage checkpoint	7	0.3514056224899598	7.636845638878474E-4	GRP, PR-SET7, TEFU, LOK, MUS304, CG10336, 14-3-3EPSILON	1234	9	7937	5.00261120115253	0.8535982089418299	0.009064827699532874	1.339596687176725
GOTERM_BP_FAT	GO:0007093~mitotic cell cycle checkpoint	5	0.25100401606425704	0.2289327500962151	GRP, BUB1, MUS304, ZWILCH, 14-3-3EPSILON	1234	16	7937	2.0099777147487843	1.0	0.7534288601583512	98.98413631563653
Annotation Cluster 32	Enrichment Score: 2.99151011531204
Category	Term	Count	%	PValue	Genes	List Total	Pop Hits	Pop Total	Fold Enrichment	Bonferroni	Benjamini	FDR
GOTERM_BP_FAT	GO:0034660~ncRNA metabolic process	49	2.459839357429719	3.854966521465685E-9	CG5706, CG8939, CG33276, CG14544, CG10341, CG3045, CG10495, AATS-ASN, CG6724, CG14712, TGT, RPP30, MRPL39, AATS-HIS, CG5626, L(2)K09022, MKG-P, FIB, CG8545, NOP60B, NOP5, AATS-ARG, CG11447, AATS-ALA, CG17259, CG5728, AATS-CYS, CG1789, CG18528, AATS-VAL, CG5660, BRAT, CG5414, DBE, CG9799, CG34140, CG5033, CG13097, CG15100, CG4573, CG3709, CBC, CG4038, CG8257, AATS-ILE, CG10463, CG2263, AATS-GLY, A…	1234	133	7937	2.3696579373880406	9.695193939007751E-6	1.3850343238974716E-7	6.80518654760931E-6
GOTERM_BP_FAT	GO:0006399~tRNA metabolic process	33	1.6566265060240966	6.465300234390429E-6	CG5706, AATS-ALA, CG17259, AATS-CYS, CG33276, CG18528, CG14544, AATS-VAL, AATS-ASN, CG10495, CG3045, CG14712, CG5660, TGT, RPP30, MRPL39, CG5414, AATS-HIS, CG34140, CG5626, CG15100, FIB, MKG-P, CBC, CG4573, CG3709, CG8257, AATS-ARG, AATS-ILE, CG10463, CG2263, AATS-GLY, AATS-TRP	1234	94	7937	2.258017517845443	0.0161287978818756	1.2317637266290316E-4	0.011412604075211608
KEGG_PATHWAY	dme00970:Aminoacyl-tRNA biosynthesis	19	0.9538152610441768	1.7223293346070394E-5	CG5706, AATS-ALA, CG17259, AATS-CYS, CG1427, CG15100, AATS-VAL, CG4573, AATS-ASN, CG8257, CG5660, CG12788, AATS-ARG, AATS-ILE, CG2263, AATS-GLY, CG5414, AATS-TRP, AATS-HIS	349	39	2054	2.8672397325692454	0.0016176936376590678	3.23748285581571E-4	0.01889213888953689
GOTERM_BP_FAT	GO:0043039~tRNA aminoacylation	19	0.9538152610441768	1.2367089345380474E-4	CG5706, AATS-ALA, CG17259, AATS-CYS, CG15100, AATS-VAL, CG4573, AATS-ASN, CG8257, CG14712, CG5660, AATS-ARG, AATS-ILE, CG2263, MRPL39, AATS-GLY, CG5414, AATS-TRP, AATS-HIS	1234	47	7937	2.6001413841856613	0.2673238809612446	0.0018173613990073445	0.21809202042911702
GOTERM_BP_FAT	GO:0006418~tRNA aminoacylation for protein translation	19	0.9538152610441768	1.2367089345380474E-4	CG5706, AATS-ALA, CG17259, AATS-CYS, CG15100, AATS-VAL, CG4573, AATS-ASN, CG8257, CG14712, CG5660, AATS-ARG, AATS-ILE, CG2263, MRPL39, AATS-GLY, CG5414, AATS-TRP, AATS-HIS	1234	47	7937	2.6001413841856613	0.2673238809612446	0.0018173613990073445	0.21809202042911702
GOTERM_BP_FAT	GO:0043038~amino acid activation	19	0.9538152610441768	1.695130099734347E-4	CG5706, AATS-ALA, CG17259, AATS-CYS, CG15100, AATS-VAL, CG4573, AATS-ASN, CG8257, CG14712, CG5660, AATS-ARG, AATS-ILE, CG2263, MRPL39, AATS-GLY, CG5414, AATS-TRP, AATS-HIS	1234	48	7937	2.5459717720151267	0.34711962405966734	0.0023924221136263357	0.2988199521330892
GOTERM_MF_FAT	GO:0016875~ligase activity, forming carbon-oxygen bonds	19	0.9538152610441768	3.8072871012305074E-4	CG5706, AATS-ALA, CG17259, AATS-CYS, CG15100, AATS-VAL, CG4573, AATS-ASN, CG8257, CG14712, CG5660, AATS-ARG, AATS-ILE, CG2263, MRPL39, AATS-GLY, CG5414, AATS-TRP, AATS-HIS	1311	48	7918	2.3907004830917873	0.28473706384568576	0.006957042388202939	0.5901002026213908
GOTERM_MF_FAT	GO:0016876~ligase activity, forming aminoacyl-tRNA and related compounds	19	0.9538152610441768	3.8072871012305074E-4	CG5706, AATS-ALA, CG17259, AATS-CYS, CG15100, AATS-VAL, CG4573, AATS-ASN, CG8257, CG14712, CG5660, AATS-ARG, AATS-ILE, CG2263, MRPL39, AATS-GLY, CG5414, AATS-TRP, AATS-HIS	1311	48	7918	2.3907004830917873	0.28473706384568576	0.006957042388202939	0.5901002026213908
GOTERM_MF_FAT	GO:0004812~aminoacyl-tRNA ligase activity	19	0.9538152610441768	3.8072871012305074E-4	CG5706, AATS-ALA, CG17259, AATS-CYS, CG15100, AATS-VAL, CG4573, AATS-ASN, CG8257, CG14712, CG5660, AATS-ARG, AATS-ILE, CG2263, MRPL39, AATS-GLY, CG5414, AATS-TRP, AATS-HIS	1311	48	7918	2.3907004830917873	0.28473706384568576	0.006957042388202939	0.5901002026213908
INTERPRO	IPR001412:Aminoacyl-tRNA synthetase, class I, conserved site	15	0.7530120481927711	4.012816267659198E-4	X11L, AATS-CYS, CG15100, AATS-VAL, CG4573, CG11873, DCP1, BLOT, CG5660, AATS-ARG, CG14712, AATS-ILE, CG5414, AATS-TRP, CG9425	1692	33	10196	2.739093058241995	0.5265636062129615	0.021752218296968273	0.6820156081608686
SP_PIR_KEYWORDS	ligase	47	2.359437751004016	6.01022818225141E-4	SINA, CG5706, CG11070, WFS1, CG17259, BRE1, AATS-CYS, VIH, AATS-VAL, CG5823, MORGUE, AATS-ASN, U26, CG14712, UBCD4, CG5660, LACK, CG4089, CG8188, CG5414, AATS-HIS, X11L, UBC-E2H, CG10254, HYD, LWR, SCE, CBL, CG15100, CDC23, CG15141, CG4573, BUR, CG11873, MIB1, DCP1, UBA1, CG8257, BLOT, AATS-ARG, AATS-ILE, CG2263, SLMB, AATS-GLY, CG9425, AATS-TRP, EFF	1928	193	12980	1.6394878851073893	0.1660346785322948	0.0051740954007404305	0.8009784574159906
SP_PIR_KEYWORDS	Aminoacyl-tRNA synthetase	13	0.6526104417670683	7.050404582089518E-4	CG5706, AATS-CYS, CG4573, AATS-VAL, AATS-ASN, CG5660, AATS-ARG, AATS-ILE, CG2263, AATS-GLY, CG5414, AATS-TRP, AATS-HIS	1928	30	12980	2.9173582295988933	0.19184169131913054	0.005899123467445477	0.9389978946802824
INTERPRO	IPR013155:Valyl/Leucyl/Isoleucyl-tRNA synthetase, class I, anticodon-binding	4	0.2008032128514056	0.034985058984959655	CG5660, AATS-ILE, AATS-VAL, CG5414	1692	5	10196	4.8208037825059105	1.0	0.6570168614945932	45.51286416071918
INTERPRO	IPR002300:Aminoacyl-tRNA synthetase, class Ia	4	0.2008032128514056	0.034985058984959655	CG5660, AATS-ILE, AATS-VAL, CG5414	1692	5	10196	4.8208037825059105	1.0	0.6570168614945932	45.51286416071918
INTERPRO	IPR014729:Rossmann-like alpha/beta/alpha sandwich fold	12	0.6024096385542169	0.04001250764189387	PHR6-4, CG8257, AATS-ARG, CG5660, AATS-CYS, AATS-ILE, CG15100, AATS-VAL, CG4573, AATS-TRP, CG5414, BUR	1692	38	10196	1.9029488615154908	1.0	0.6953775107734242	50.15575486537542
SP_PIR_KEYWORDS	protein biosynthesis	21	1.0542168674698795	0.052848174466937486	TRIP1, CG5706, SU(VAR)3-9, EIF-4E, CG17737, AATS-CYS, EIF-5A, AATS-VAL, CG4573, AATS-ASN, CG5660, AATS-ARG, AATS-ILE, CG2263, EIF-3P66, EIF3-S8, CG10306, EEF1DELTA, CG5414, AATS-TRP, EIF3-S9	1928	93	12980	1.5202114844063712	0.9999999243655944	0.22601955064289148	51.63008159211031
INTERPRO	IPR006195:Aminoacyl-tRNA synthetase, class II, conserved region	5	0.25100401606425704	0.19115395680630765	AATS-ASN, CG17259, CG2263, AATS-GLY, AATS-HIS	1692	14	10196	2.152144545761567	1.0	0.9815412154146067	97.31437521484706
KEGG_PATHWAY	dme00290:Valine, leucine and isoleucine biosynthesis	4	0.2008032128514056	0.2818345552127171	CG5660, AATS-ILE, AATS-VAL, CG5414	349	11	2054	2.140140661630633	0.9999999999999695	0.7569550954410331	97.35272638491952
GOTERM_BP_FAT	GO:0006412~translation	62	3.1124497991967868	0.9955764134481224	MRPS35, CG5706, CG31957, CG17737, EIF5B, EIF4AIII, EIF-5A, MRPS31, MRPS30, AATS-ASN, CG14712, TFIIB, MRPL39, EIF3-S8, CG10306, AATS-HIS, EIF3-S9, MRPL2, MRPL1, EIF-4E, MRPL3, MRPS7, CG13126, ELF, MRPS18A, AATS-ARG, PELO, MRPL43, MRPS16, AATS-ALA, CG17259, AATS-CYS, CG1789, EIF2B-BETA, RPL34A, AATS-VAL, RPS5B, EFTUM, CYLD, MRPL10, MRPL12, MRPL15, CG5660, MRPL17, BZD, CG5414, RPS19B, TRIP1, SU(VAR)…	1234	520	7937	0.7668838050118438	1.0	0.9999999967996468	100.0
Annotation Cluster 33	Enrichment Score: 2.989890956709521
Category	Term	Count	%	PValue	Genes	List Total	Pop Hits	Pop Total	Fold Enrichment	Bonferroni	Benjamini	FDR
GOTERM_BP_FAT	GO:0031023~microtubule organizing center organization	19	0.9538152610441768	1.2367089345380474E-4	CEP97, KLP3A, SPN-D, SAK, CP110, CNN, GRIP84, GRP, SAS-4, HSP83, MIP130, SAS-6, ANA1, RCD5, NCD, ANA3, KLP61F, EMB, TCP-1ZETA	1234	47	7937	2.6001413841856613	0.2673238809612446	0.0018173613990073445	0.21809202042911702
GOTERM_CC_FAT	GO:0044450~microtubule organizing center part	12	0.6024096385542169	2.5272409868370223E-4	SAS-4, SAS-6, KLP3A, ANA1, GRIP75, GRIP71, GAMMATUB37C, GRIP128, SAK, CNN, GRIP84, GRIP163	782	22	4786	3.3382934201348524	0.11223489668371722	0.003301429764037689	0.36026989766460016
GOTERM_BP_FAT	GO:0051297~centrosome organization	17	0.853413654618474	4.281962095605357E-4	CEP97, SAK, CP110, CNN, GRIP84, GRP, HSP83, SAS-4, MIP130, SAS-6, ANA1, RCD5, NCD, ANA3, KLP61F, EMB, TCP-1ZETA	1234	43	7937	2.5428555274961364	0.6594332365999642	0.00545281567356759	0.7532073071575551
GOTERM_BP_FAT	GO:0007098~centrosome cycle	15	0.7530120481927711	5.777582141667633E-4	CEP97, SAK, CP110, CNN, GRP, HSP83, SAS-4, SAS-6, NCD, RCD5, ANA1, ANA3, KLP61F, EMB, TCP-1ZETA	1234	36	7937	2.679970286331713	0.7662450254647737	0.0071344372161334935	1.0150269389645694
GOTERM_BP_FAT	GO:0007099~centriole replication	10	0.5020080321285141	6.563792580145034E-4	CEP97, SAS-4, SAS-6, ANA1, RCD5, ANA3, SAK, EMB, CP110, TCP-1ZETA	1234	18	7937	3.57329371510895	0.8082064689172812	0.007907683100990215	1.152397619744816
GOTERM_BP_FAT	GO:0051298~centrosome duplication	10	0.5020080321285141	0.0025542019544964774	CEP97, SAS-4, SAS-6, ANA1, RCD5, ANA3, SAK, EMB, CP110, TCP-1ZETA	1234	21	7937	3.0628231843791003	0.9983908284152825	0.025200969205360857	4.414313864818864
GOTERM_CC_FAT	GO:0005814~centriole	4	0.2008032128514056	0.09079253028995894	SAS-4, SAS-6, ANA1, SAK	782	7	4786	3.4972597734746076	1.0	0.40267594073847135	74.31187455259999
Annotation Cluster 34	Enrichment Score: 2.929122121914922
Category	Term	Count	%	PValue	Genes	List Total	Pop Hits	Pop Total	Fold Enrichment	Bonferroni	Benjamini	FDR
GOTERM_BP_FAT	GO:0007293~germarium-derived egg chamber formation	27	1.355421686746988	7.649599549929273E-7	APC2, ASP, N, ARET, SHG, DAP, BICD, APC, 14-3-3EPSILON, ORB, CDC2, FMR1, SPN-A, SCE, APKC, STWL, SQD, SPN-D, SPN-E, SCM, MUS301, BTK29A, CPA, SLMB, ENC, VAS, SRC64B	1234	63	7937	2.75654086594119	0.0019220255614679216	1.8678223839274644E-5	0.0013503780427637224
GOTERM_BP_FAT	GO:0016333~morphogenesis of follicular epithelium	14	0.7028112449799196	1.0920500350902351E-4	SDS22, CBL, SCE, SQD, N, PATJ, SHG, SCM, CRB, LOCO, PHL, SLMB, DG, SRC64B	1234	28	7937	3.215964343598055	0.2401738193462648	0.001633578431610161	0.19260480293625815
GOTERM_BP_FAT	GO:0030708~germarium-derived female germ-line cyst encapsulation	6	0.30120481927710846	0.003331047360486715	SCE, SLMB, N, SRC64B, SCM, SHG	1234	8	7937	4.8239465153970835	0.9997732286324632	0.031054826338426045	5.720014198042489
GOTERM_BP_FAT	GO:0048139~female germ-line cyst encapsulation	6	0.30120481927710846	0.006540250856133141	SCE, SLMB, N, SRC64B, SCM, SHG	1234	9	7937	4.28795245813074	0.9999999319318211	0.05550318287447675	10.937738940702445
GOTERM_BP_FAT	GO:0048138~germ-line cyst encapsulation	6	0.30120481927710846	0.006540250856133141	SCE, SLMB, N, SRC64B, SCM, SHG	1234	9	7937	4.28795245813074	0.9999999319318211	0.05550318287447675	10.937738940702445
GOTERM_BP_FAT	GO:0030720~oocyte localization during germarium-derived egg chamber formation	8	0.4016064257028112	0.006751423261967066	APC2, SLMB, SQD, SPN-D, N, SPN-E, APC, SHG	1234	16	7937	3.215964343598055	0.9999999601206749	0.056677713059157364	11.271343174013971
GOTERM_BP_FAT	GO:0030713~ovarian follicle cell stalk formation	6	0.30120481927710846	0.039003084396932994	SCE, SLMB, STL, N, FS(1)YB, SCM	1234	13	7937	2.9685824710135895	1.0	0.23256458493098264	50.45604009052074
Annotation Cluster 35	Enrichment Score: 2.9037164693956985
Category	Term	Count	%	PValue	Genes	List Total	Pop Hits	Pop Total	Fold Enrichment	Bonferroni	Benjamini	FDR
GOTERM_MF_FAT	GO:0003682~chromatin binding	31	1.5562248995983934	1.3484286494113394E-8	SPT6, TTK, CTCF, ISWI, MOF, CP190, CDC45L, MRPL12, MCM7, E(Y)3, MI-2, CAF1, CHD1, LBR, CHD3, SSRP, SUUR, JUMU, SU(VAR)3-9, SU(VAR)205, MCM2, BEAF-32, PROD, MCM5, DWG, TOU, COREST, SFMBT, MSL-1, PC, A16	1311	64	7918	2.9254624332570556	1.1866101766622172E-5	5.933084324949434E-7	2.095752171804577E-5
GOTERM_BP_FAT	GO:0006333~chromatin assembly or disassembly	26	1.3052208835341366	3.086421944465013E-7	HIS1:CG33843, ISWI, MOF, HIS2AV, CAF1-105, SET, SU(VAR)2-HP2, MI-2, CAF1, CHD1, HIS2A:CG33817, ACF1, CHD3, HIS4:CG33905, SUUR, SU(VAR)3-9, FMR1, CAF1-180, SU(VAR)205, E(BX), ENOK, NAP1, HIS1:CG33855, FS(1)YA, PC, A16	1234	57	7937	2.933862208194717	7.759340462423214E-4	8.002393123707208E-6	5.4484580966907E-4
INTERPRO	IPR000330:SNF2-related	12	0.6024096385542169	2.5785847500842872E-5	BRM, CG4049, SUUR, MARCAL1, DOM, MI-2, CG10445, OKR, CHD1, CG7376, ISWI, CHD3	1692	18	10196	4.017336485421592	0.046904007042872675	0.0025252090854578357	0.043957666463834144
INTERPRO	IPR002464:DNA/RNA helicase, ATP-dependent, DEAH-box type, conserved site	10	0.5020080321285141	6.313918263757104E-4	CG4901, L(2)37CB, XPD, MI-2, CG9323, PEA, CHD1, ISWI, CG4078, CHD3	1692	17	10196	3.544708663607287	0.6916915316718851	0.033059870728985974	1.071131537463621
UP_SEQ_FEATURE	domain:Chromo 1	4	0.2008032128514056	0.03373963742865501	MI-2, CHD1, SU(VAR)205, CHD3	644	4	2975	4.619565217391304	1.0	0.9109126305385233	43.59054450321869
UP_SEQ_FEATURE	domain:Chromo 2	4	0.2008032128514056	0.03373963742865501	MI-2, CHD1, SU(VAR)205, CHD3	644	4	2975	4.619565217391304	1.0	0.9109126305385233	43.59054450321869
INTERPRO	IPR000953:Chromo domain	8	0.4016064257028112	0.04664159001770751	SU(VAR)3-9, MI-2, CHD1, SU(VAR)205, MOF, PC, A16, CHD3	1692	21	10196	2.295620848812338	1.0	0.740307649660719	55.710272389713445
SMART	SM00298:CHROMO	8	0.4016064257028112	0.09400336937985619	SU(VAR)3-9, MI-2, CHD1, SU(VAR)205, MOF, PC, A16, CHD3	935	21	4824	1.9654698242933537	0.9999999999999717	0.7128690529333818	73.5427999864489
UP_SEQ_FEATURE	short sequence motif:DEAH box	5	0.25100401606425704	0.1081324993259106	MI-2, CHD1, ISWI, CG4078, CHD3	644	9	2975	2.566425120772947	1.0	0.985349723132393	85.17662446235761
UP_SEQ_FEATURE	compositionally biased region:Poly-Lys	7	0.3514056224899598	0.2510254995724882	NOP60B, MI-2, CHD1, WGE, ISWI, CG5645, CG6693	644	20	2975	1.6168478260869563	1.0	0.99971009699363	99.19471032118847
Annotation Cluster 36	Enrichment Score: 2.8425977585740423
Category	Term	Count	%	PValue	Genes	List Total	Pop Hits	Pop Total	Fold Enrichment	Bonferroni	Benjamini	FDR
INTERPRO	IPR015943:WD40/YVTN repeat-like	60	3.0120481927710845	1.2672412943287229E-6	CG1523, LT, CG33172, GRIP71, CG3436, CG7609, CG34133, NUP44A, CG1109, CG13192, CG6015, CG16896, CG3909, CG6724, U26, SEMA-1B, CG16892, RAE1, CG5114, CAF1, WMD, CG9062, EIF3-S9, POD1, CG6420, NUP133, ARK, GRO, CG9467, CG14322, CG13025, SLMB, CG9945, SEMA-2A, L(2)DTL, OSEG1, AGO, NUP214, CAF1-105, RIG, CG7275, OSEG6, CG12608, TEX, CG4935, CG42233, WDS, GE-1, CSTF-50, TRIP1, PLAP, CG9799, CG5033, CG…	1692	195	10196	1.8541553009638116	0.002358087360742278	2.3605933633552567E-4	0.00216071750356317
SP_PIR_KEYWORDS	wd repeat	47	2.359437751004016	1.2435588476013235E-5	CG1523, CG9945, CG33172, CG3436, CG7609, CG34133, L(2)DTL, OSEG1, CG13192, NUP44A, CG1109, CG6015, AGO, CG3909, CAF1-105, CG6724, RIG, CG7275, RAE1, WMD, CG12608, CAF1, CG5114, CG9062, TEX, CG4935, CG42233, GE-1, WDS, CSTF-50, EIF3-S9, CG6420, TRIP1, POD1, PLAP, CG9799, CG5033, CG5543, WDA, GRO, CG14722, CG3511, TANGO4, FLR, SLMB, CORT, EBI	1928	166	12980	1.9061515772634103	0.0037485277341332557	1.211401158518477E-4	0.016633260468046362
INTERPRO	IPR001680:WD40 repeat	55	2.7610441767068274	1.5997707740830794E-5	CG1523, LT, CG33172, GRIP71, CG3436, CG7609, CG34133, NUP44A, CG13192, CG1109, CG6015, CG16896, CG3909, CG6724, CG16892, RAE1, CAF1, CG5114, WMD, CG9062, POD1, CG6420, ARK, GRO, CG9467, CG14322, CG13025, SLMB, CG9945, L(2)DTL, OSEG1, AGO, CAF1-105, RIG, CG7275, OSEG6, CG12608, TEX, CG42233, CG4935, GE-1, CSTF-50, WDS, TRIP1, PLAP, CG9799, CG5033, CG5543, WDA, CG14722, TANGO4, CG3511, FLR, CORT, E…	1692	187	10196	1.7723543318036432	0.02936420934683559	0.001751638670641542	0.027273764857671523
INTERPRO	IPR019781:WD40 repeat, subgroup	47	2.359437751004016	2.6308898088201557E-5	CG1523, CG9945, CG33172, GRIP71, CG7609, CG3436, CG34133, L(2)DTL, OSEG1, CG13192, NUP44A, CG1109, CG6015, AGO, CAF1-105, CG3909, CG6724, RIG, CG7275, OSEG6, RAE1, WMD, CG12608, CAF1, CG5114, CG9062, TEX, CG4935, CG42233, WDS, CSTF-50, CG6420, TRIP1, POD1, PLAP, CG9799, CG5033, CG5543, WDA, GRO, CG14722, CG3511, TANGO4, FLR, SLMB, CORT, EBI	1692	154	10196	1.839105339105339	0.04783231680838318	0.002331284130850153	0.04484913334358298
INTERPRO	IPR019782:WD40 repeat 2	44	2.208835341365462	4.801609842435322E-5	CG1523, CG9945, CG33172, CG3436, CG7609, CG34133, L(2)DTL, OSEG1, CG13192, NUP44A, CG1109, CG6015, AGO, CG3909, CAF1-105, CG6724, CG7275, RAE1, WMD, CG12608, CAF1, CG5114, CG9062, TEX, CG4935, CG42233, WDS, CSTF-50, CG6420, TRIP1, POD1, PLAP, CG9799, CG5033, CG5543, WDA, GRO, CG14722, CG3511, TANGO4, FLR, SLMB, CORT, EBI	1692	144	10196	1.8412792224848964	0.08557162805730578	0.0037204012212129767	0.08183943319350906
INTERPRO	IPR017986:WD40 repeat, region	44	2.208835341365462	1.3586481720663133E-4	CG1523, CG9945, CG33172, CG3436, CG7609, CG34133, L(2)DTL, OSEG1, CG13192, NUP44A, CG1109, CG6015, AGO, CG3909, CAF1-105, CG6724, CG7275, RAE1, WMD, CG12608, CAF1, CG5114, CG9062, TEX, CG4935, CG42233, WDS, CSTF-50, CG6420, TRIP1, POD1, PLAP, CG9799, CG5033, CG5543, WDA, GRO, CG14722, CG3511, TANGO4, FLR, SLMB, CORT, EBI	1692	150	10196	1.7676280535855002	0.2236356538888089	0.010074245412684646	0.23140707049016385
INTERPRO	IPR019775:WD40 repeat, conserved site	40	2.0080321285140563	1.3628499064413392E-4	CG1523, CG33172, CG3436, CG7609, L(2)DTL, CG13192, CG6015, AGO, CG3909, CAF1-105, CG6724, RIG, CG7275, RAE1, CG12608, CAF1, CG5114, CG9062, CG5439, CG42233, GE-1, WDS, EIF3-S9, CSTF-50, CG6420, TRIP1, POD1, PLAP, CG9799, CG5033, CG5543, WDA, GRO, CG14722, TANGO4, CG9467, FLR, SLMB, CORT, EBI	1692	132	10196	1.8260620388279962	0.22424322363558447	0.009718476640206752	0.2321219339128544
SMART	SM00320:WD40	55	2.7610441767068274	8.881069930877659E-4	CG1523, LT, CG33172, GRIP71, CG3436, CG7609, CG34133, NUP44A, CG13192, CG1109, CG6015, CG16896, CG3909, CG6724, CG16892, RAE1, CAF1, CG5114, WMD, CG9062, POD1, CG6420, ARK, GRO, CG9467, CG14322, CG13025, SLMB, CG9945, L(2)DTL, OSEG1, AGO, CAF1-105, RIG, CG7275, OSEG6, CG12608, TEX, CG42233, CG4935, GE-1, CSTF-50, WDS, TRIP1, PLAP, CG9799, CG5033, CG5543, WDA, CG14722, TANGO4, CG3511, FLR, CORT, E…	935	187	4824	1.5174583202264864	0.2447953475571104	0.030714695152268656	1.1895783848614006
UP_SEQ_FEATURE	repeat:WD 5	17	0.853413654618474	0.010672406386434963	TRIP1, CG1523, CG5033, CG5543, L(2)DTL, CG14722, GRO, AGO, CG6724, RIG, CAF1, FLR, CG9062, CORT, EIF3-S9, EBI, WDS	644	42	2975	1.869824016563147	0.99999994013272	0.8424329141270854	16.38823794659374
UP_SEQ_FEATURE	repeat:WD 4	17	0.853413654618474	0.017329615226996123	TRIP1, CG1523, CG5033, CG5543, L(2)DTL, CG14722, GRO, AGO, CG6724, RIG, CAF1, FLR, CG9062, CORT, EIF3-S9, EBI, WDS	644	44	2975	1.7848320158102768	0.9999999999982931	0.8556414552528381	25.294310246112804
UP_SEQ_FEATURE	repeat:WD 1	18	0.9036144578313252	0.034553664999094014	TRIP1, CG1523, CG5033, CG5543, L(2)DTL, CG14722, GRO, AGO, CG6724, RIG, FLR, CAF1, CG9062, CORT, EIF3-S9, EBI, WDS, GE-1	644	51	2975	1.6304347826086956	1.0	0.9065004941936563	44.37806044266409
UP_SEQ_FEATURE	repeat:WD 2	18	0.9036144578313252	0.034553664999094014	TRIP1, CG1523, CG5033, CG5543, L(2)DTL, CG14722, GRO, AGO, CG6724, RIG, FLR, CAF1, CG9062, CORT, EIF3-S9, EBI, WDS, GE-1	644	51	2975	1.6304347826086956	1.0	0.9065004941936563	44.37806044266409
UP_SEQ_FEATURE	repeat:WD 3	17	0.853413654618474	0.03965613289695474	TRIP1, CG1523, CG5033, CG5543, L(2)DTL, CG14722, GRO, AGO, CG6724, RIG, CAF1, FLR, CG9062, CORT, EIF3-S9, EBI, WDS	644	48	2975	1.6360960144927537	1.0	0.9267070753756934	49.083755291739436
UP_SEQ_FEATURE	repeat:WD 6	13	0.6526104417670683	0.046374618368876186	CG5033, CG5543, L(2)DTL, CG14722, GRO, AGO, CG6724, RIG, CAF1, FLR, CG9062, EBI, WDS	644	34	2975	1.766304347826087	1.0	0.9345163225326472	54.71068175647154
UP_SEQ_FEATURE	repeat:WD 7	9	0.4518072289156626	0.27861401434809285	AGO, GRO, CG6724, RIG, FLR, CG9062, CG5543, WDS, EBI	644	29	2975	1.4336581709145426	1.0	0.999860954549811	99.5694151123696
UP_SEQ_FEATURE	repeat:WD 8	4	0.2008032128514056	0.5568130602118129	RIG, FLR, CG9062, EBI	644	13	2975	1.4214046822742474	1.0	0.9999999051475748	99.99987275940754
Annotation Cluster 37	Enrichment Score: 2.731368843706975
Category	Term	Count	%	PValue	Genes	List Total	Pop Hits	Pop Total	Fold Enrichment	Bonferroni	Benjamini	FDR
SP_PIR_KEYWORDS	nucleotidyltransferase	30	1.5060240963855422	1.2994648500571507E-7	CG10777, CG18600, CG11107, L(2)37CB, CG6227, DNAPOL-DELTA, RPI1, DNAPOL-EPSILON, TRF4-1, TRF4-2, CG17209, POLE2, CG11337, CG2100, CG12018, GEM3, DNAPOL-ALPHA180, RS1, DNAPOL-ALPHA60, RPI135, RPB8, TAM, CG3756, SPN-E, RPB7, MUS308, RPI12, DNAPOL-ETA, CG7339, MES4	1928	72	12980	2.80515214384509	3.924307099545388E-5	1.7838093646638242E-6	1.7382356580775138E-4
GOTERM_MF_FAT	GO:0016779~nucleotidyltransferase activity	36	1.8072289156626504	2.887233057266103E-7	CG10777, CG18600, CG11107, ECO, CG6227, L(2)37CB, DNAPOL-DELTA, RPI1, DNAPOL-EPSILON, TRF4-1, WISP, TRF4-2, CG17209, POLE2, CG11337, CG2100, CG12018, GEM3, DNAPOL-ALPHA180, RS1, DNAPOL-ALPHA60, REV1, RPI135, RPB8, TAM, CG3756, SPN-E, MKG-P, RPB7, COQ2, MUS308, RPI12, DNAPOL-ETA, CG7339, CG1239, MES4	1311	90	7918	2.4158657513348585	2.540442709899615E-4	1.1548867206889746E-5	4.4873808149326067E-4
GOTERM_MF_FAT	GO:0003887~DNA-directed DNA polymerase activity	14	0.7028112449799196	7.480207472053803E-6	ECO, DNAPOL-ALPHA60, REV1, DNAPOL-DELTA, TAM, DNAPOL-EPSILON, TRF4-1, TRF4-2, POLE2, MUS308, DNAPOL-ETA, CG12018, MES4, DNAPOL-ALPHA180	1311	22	7918	3.843422786214548	0.006560989296422903	2.0568531872100504E-4	0.01162524247410035
GOTERM_MF_FAT	GO:0034061~DNA polymerase activity	14	0.7028112449799196	1.4604257737945257E-5	ECO, DNAPOL-ALPHA60, REV1, DNAPOL-DELTA, TAM, DNAPOL-EPSILON, TRF4-1, TRF4-2, POLE2, MUS308, DNAPOL-ETA, CG12018, MES4, DNAPOL-ALPHA180	1311	23	7918	3.676317447683481	0.012769608406822397	3.5693185842322617E-4	0.022695793392291108
GOTERM_CC_FAT	GO:0044452~nucleolar part	8	0.4016064257028112	2.2885075384388145E-4	COQ2, CG6724, RPI135, RPI12, RPI1, CG3756, FIB, TIF-IA	782	10	4786	4.896163682864451	0.10219379444909504	0.0030752913089462375	0.32628903714859714
KEGG_PATHWAY	dme00240:Pyrimidine metabolism	27	1.355421686746988	3.839127232768461E-4	CG3788, CG18600, RNRS, DNAPOL-DELTA, CG5537, RPI1, DNAPOL-EPSILON, RNRL, TS, CG3045, CG17209, POLE2, CG11337, CG12018, DNAPOL-ALPHA180, L(2)K01209, DNAPOL-ALPHA60, RPI135, DHOD, RPB8, CG3756, RPB7, RPI12, CG7339, NMDYN-D7, MES4, NMDYN-D6	349	80	2054	1.986318051575931	0.035451077783030804	0.0051431179372241065	0.4203429198767483
GOTERM_CC_FAT	GO:0030894~replisome	8	0.4016064257028112	0.0011159197407917712	DNAPOL-ALPHA60, POLE2, DNAPOL-DELTA, RPA-70, DNAPOL-EPSILON, CG12018, MES4, DNAPOL-ALPHA180	782	12	4786	4.080136402387042	0.40897187801066526	0.011880941177128346	1.5817134964639656
GOTERM_CC_FAT	GO:0043601~nuclear replisome	8	0.4016064257028112	0.0011159197407917712	DNAPOL-ALPHA60, POLE2, DNAPOL-DELTA, RPA-70, DNAPOL-EPSILON, CG12018, MES4, DNAPOL-ALPHA180	782	12	4786	4.080136402387042	0.40897187801066526	0.011880941177128346	1.5817134964639656
GOTERM_CC_FAT	GO:0043596~nuclear replication fork	8	0.4016064257028112	0.0011159197407917712	DNAPOL-ALPHA60, POLE2, DNAPOL-DELTA, RPA-70, DNAPOL-EPSILON, CG12018, MES4, DNAPOL-ALPHA180	782	12	4786	4.080136402387042	0.40897187801066526	0.011880941177128346	1.5817134964639656
GOTERM_CC_FAT	GO:0005736~DNA-directed RNA polymerase I complex	6	0.30120481927710846	0.0017989223291748056	COQ2, RPI135, RPI12, RPI1, CG3756, TIF-IA	782	7	4786	5.245889660211911	0.5717531249729234	0.01826708453751491	2.538295780496591
GOTERM_CC_FAT	GO:0030880~RNA polymerase complex	12	0.6024096385542169	0.0021280888737054272	TOP1, COQ2, CG17209, RPI135, RPI12, RPB8, RPI1, CG3756, TBP, CG7339, TIF-IA, RPB7	782	27	4786	2.7200909349246944	0.633368454536068	0.020687146241848642	2.996217176782745
GOTERM_CC_FAT	GO:0000428~DNA-directed RNA polymerase complex	12	0.6024096385542169	0.0021280888737054272	TOP1, COQ2, CG17209, RPI135, RPI12, RPB8, RPI1, CG3756, TBP, CG7339, TIF-IA, RPB7	782	27	4786	2.7200909349246944	0.633368454536068	0.020687146241848642	2.996217176782745
GOTERM_CC_FAT	GO:0055029~nuclear DNA-directed RNA polymerase complex	12	0.6024096385542169	0.0021280888737054272	TOP1, COQ2, CG17209, RPI135, RPI12, RPB8, RPI1, CG3756, TBP, CG7339, TIF-IA, RPB7	782	27	4786	2.7200909349246944	0.633368454536068	0.020687146241848642	2.996217176782745
GOTERM_BP_FAT	GO:0006360~transcription from RNA polymerase I promoter	5	0.25100401606425704	0.013683274584892345	COQ2, RPI135, RPI12, RPI1, CG3756	1234	7	7937	4.5942347765686495	0.9999999999999991	0.09939268725391226	21.590037340608546
GOTERM_BP_FAT	GO:0006383~transcription from RNA polymerase III promoter	6	0.30120481927710846	0.018297981057405016	CG17209, PBP95, CG3756, TBP, CG7339, TRF	1234	11	7937	3.508324738470606	1.0	0.1246068013562116	27.81996852532056
GOTERM_MF_FAT	GO:0003899~DNA-directed RNA polymerase activity	11	0.5522088353413654	0.029222955797412794	CG18600, COQ2, DNAPOL-ALPHA60, CG17209, RPI135, RPI12, RPB8, RPI1, CG3756, CG7339, RPB7	1311	32	7918	2.0761346300533945	0.9999999999953745	0.297208558901503	36.93202424607367
GOTERM_MF_FAT	GO:0034062~RNA polymerase activity	11	0.5522088353413654	0.029222955797412794	CG18600, COQ2, DNAPOL-ALPHA60, CG17209, RPI135, RPI12, RPB8, RPI1, CG3756, CG7339, RPB7	1311	32	7918	2.0761346300533945	0.9999999999953745	0.297208558901503	36.93202424607367
KEGG_PATHWAY	dme03020:RNA polymerase	9	0.4518072289156626	0.07203662639029969	CG18600, CG17209, RPI135, RPI12, RPB8, RPI1, CG3756, CG7339, RPB7	349	27	2054	1.9617956064947468	0.999113051303235	0.35546922885073473	55.963085959069645
GOTERM_CC_FAT	GO:0005666~DNA-directed RNA polymerase III complex	5	0.25100401606425704	0.0894932083230706	COQ2, CG17209, CG3756, TBP, CG7339	782	11	4786	2.78191118344571	1.0	0.40158227933144797	73.78267249852243
KEGG_PATHWAY	dme00230:Purine metabolism	25	1.2550200803212852	0.236866733340993	CG18600, RNRS, DNAPOL-DELTA, RPI1, DNAPOL-EPSILON, RNRL, CG17209, POLE2, CG11337, CG12018, DNAPOL-ALPHA180, CG11811, DNAPOL-ALPHA60, RPI135, RPB8, CG3756, RPB7, BUR, RPI12, CG2246, CG7339, NMDYN-D7, MES4, LAP1, NMDYN-D6	349	122	2054	1.2060218892385737	0.9999999999907863	0.7193133137344874	94.84606059534903
SP_PIR_KEYWORDS	dna-directed rna polymerase	4	0.2008032128514056	0.4730253782777035	DNAPOL-ALPHA60, CG17209, RPI135, RPI1	1928	17	12980	1.584085916524286	1.0	0.8360275328579706	99.9810109595007
GOTERM_CC_FAT	GO:0005665~DNA-directed RNA polymerase II, core complex	3	0.15060240963855423	0.6064668182167594	TOP1, RPB8, RPB7	782	12	4786	1.5300511508951409	1.0	0.9710544096056241	99.99983534413836
Annotation Cluster 38	Enrichment Score: 2.7086849195101874
Category	Term	Count	%	PValue	Genes	List Total	Pop Hits	Pop Total	Fold Enrichment	Bonferroni	Benjamini	FDR
GOTERM_BP_FAT	GO:0046530~photoreceptor cell differentiation	42	2.108433734939759	2.050975568344451E-6	LILLI, SINA, DSH, SBB, ECR, BR, POSH, AOP, FZ, TTK, N, MBT, MOE, DIDUM, DAC, KAY, CNK, RAS85D, HSP83, RIN, MSK, S, RAC1, SAV, MSN, EYA, MER, RNO, HPO, MASK, JRA, DA, PNUT, NEJ, SENS, WTS, CRB, SOS, KHC, DOS, PTP-ER, EFF	1234	128	7937	2.1104766004862237	0.005144928129628412	4.262891652018208E-5	0.00362053294277187
GOTERM_BP_FAT	GO:0001751~compound eye photoreceptor cell differentiation	38	1.9076305220883536	2.222225716950255E-6	LILLI, SINA, DSH, BR, POSH, AOP, FZ, TTK, N, MBT, MOE, DIDUM, DAC, KAY, CNK, RAS85D, HSP83, RIN, MSK, S, RAC1, SAV, EYA, MER, HPO, RNO, MASK, JRA, DA, PNUT, NEJ, SENS, WTS, CRB, SOS, DOS, PTP-ER, EFF	1234	111	7937	2.2019215325536234	0.005573315019899772	4.471023157304188E-5	0.0039228307086358605
GOTERM_BP_FAT	GO:0001754~eye photoreceptor cell differentiation	39	1.957831325301205	2.6258608225718464E-6	LILLI, SINA, DSH, BR, POSH, AOP, FZ, TTK, N, MBT, MOE, DIDUM, DAC, KAY, CNK, RAS85D, HSP83, RIN, MSK, S, RAC1, SAV, EYA, MER, HPO, RNO, MASK, JRA, DA, PNUT, NEJ, SENS, WTS, CRB, SOS, KHC, DOS, PTP-ER, EFF	1234	116	7937	2.1624587827642094	0.006582289835260768	5.2411710897870556E-5	0.0046353404935750575
GOTERM_BP_FAT	GO:0007163~establishment or maintenance of cell polarity	35	1.7570281124497993	2.8191466547614274E-5	DSH, SDS22, FZ, SHARK, RDX, N, CNO, MOE, VELI, KAY, SHG, RAS85D, RIN, DCO, MSK, RAC1, NMO, LOCO, DG, X11L, CBL, APKC, JRA, SN, SQD, PATJ, NEJ, CG3770, CRB, PAR-6, LKB1, PHL, RAPS, VANG, LAP1	1234	109	7937	2.0652982023106774	0.06844732111872487	4.6030011895992207E-4	0.04975482007847365
GOTERM_BP_FAT	GO:0045165~cell fate commitment	60	3.0120481927710845	5.186289801457625E-5	SINA, DSH, STAU, TTK, PTEN, KAY, DAC, RAS85D, CYCA, MSK, LOCO, DAP, BICD, JUMU, PIWI, CDC2, SPN-A, FMR1, SIM, APKC, STWL, JRA, SPN-D, SPN-E, SENS, WTS, MIB1, CPA, DOS, VAS, OSK, ECR, BR, FZ, AOP, N, MID, HSP83, RIN, S, SAV, BRAT, BL, 14-3-3EPSILON, TGO, ORB, HPO, HB, DA, GCL, NEJ, MUS301, LKB1, SOS, ENC, RAPS, PTP-ER, USH, CRN, EBI	1234	232	7937	1.663429832895546	0.12228959183210297	8.252198945566391E-4	0.09151424045227285
GOTERM_BP_FAT	GO:0060429~epithelium development	60	3.0120481927710845	7.686202193762055E-5	DSH, THR, CNO, MOE, SHG, KAY, RAS85D, MSK, LOCO, DG, FOI, MSN, SAD, JUMU, APKC, KNK, JRA, SQD, PATJ, CG3770, BTK29A, SLPR, WTS, PAR-6, CTA, KUK, SLMB, DLT, SDS22, FZ, AOP, SHARK, RDX, N, RIN, DCO, FLFL, RAC1, NMO, DIB, MAD, HPO, CBL, SCE, MKP3, NEJ, SCM, CRB, LKB1, BLOT, LAM, ABL, FLR, PHL, MTL, YRT, SRC64B, USH, VANG, GLI	1234	235	7937	1.6421945584330495	0.17577803848431184	0.0011925933229174346	0.1355980096930165
GOTERM_BP_FAT	GO:0002009~morphogenesis of an epithelium	58	2.9116465863453818	7.76319602327813E-5	DSH, THR, CNO, MOE, SHG, KAY, RAS85D, MSK, LOCO, DG, FOI, MSN, SAD, JUMU, APKC, KNK, JRA, SQD, PATJ, BTK29A, SLPR, WTS, PAR-6, CTA, KUK, SLMB, DLT, SDS22, FZ, AOP, SHARK, RDX, N, RIN, DCO, FLFL, RAC1, NMO, DIB, MAD, HPO, CBL, SCE, MKP3, NEJ, SCM, CRB, LKB1, BLOT, LAM, ABL, FLR, PHL, MTL, YRT, SRC64B, USH, VANG	1234	225	7937	1.6580082838105528	0.17737263640896073	0.0011971476253819224	0.13695543723746262
GOTERM_BP_FAT	GO:0048663~neuron fate commitment	20	1.0040160642570282	2.965497441825114E-4	SINA, DSH, HPO, BR, FZ, JRA, DA, N, NEJ, KAY, DAC, RAS85D, WTS, HSP83, RIN, SOS, DOS, SAV, PTP-ER, CRN	1234	54	7937	2.3821958100726333	0.5257085226864165	0.003938958459819397	0.5222097192980502
GOTERM_BP_FAT	GO:0046552~photoreceptor cell fate commitment	19	0.9538152610441768	4.070528792317609E-4	SINA, DSH, HPO, BR, FZ, JRA, DA, N, NEJ, KAY, DAC, RAS85D, WTS, HSP83, RIN, SOS, DOS, SAV, PTP-ER	1234	51	7937	2.396208726602472	0.6408253094254887	0.005291372896440993	0.7161416414930066
GOTERM_BP_FAT	GO:0001752~compound eye photoreceptor fate commitment	18	0.9036144578313252	4.2111686331802387E-4	SINA, DSH, HPO, BR, FZ, JRA, DA, N, NEJ, KAY, RAS85D, WTS, HSP83, RIN, SOS, DOS, SAV, PTP-ER	1234	47	7937	2.463291837649574	0.653312672309363	0.005417742492737299	0.7407981958011289
GOTERM_BP_FAT	GO:0042706~eye photoreceptor cell fate commitment	18	0.9036144578313252	4.2111686331802387E-4	SINA, DSH, HPO, BR, FZ, JRA, DA, N, NEJ, KAY, RAS85D, WTS, HSP83, RIN, SOS, DOS, SAV, PTP-ER	1234	47	7937	2.463291837649574	0.653312672309363	0.005417742492737299	0.7407981958011289
GOTERM_BP_FAT	GO:0048729~tissue morphogenesis	59	2.961847389558233	5.83123857001652E-4	DSH, THR, CNO, MOE, SHG, KAY, RAS85D, MSK, LOCO, DG, FOI, MSN, SAD, JUMU, PBL, APKC, KNK, JRA, SQD, PATJ, BTK29A, SLPR, WTS, PAR-6, CTA, KUK, SLMB, DLT, SDS22, FZ, AOP, SHARK, RDX, N, RIN, DCO, FLFL, RAC1, NMO, DIB, MAD, HPO, CBL, SCE, MKP3, NEJ, SCM, CRB, LKB1, BLOT, LAM, ABL, FLR, PHL, MTL, YRT, SRC64B, USH, VANG	1234	247	7937	1.536371629735103	0.7693800724285768	0.007165305219043683	1.0244077856518485
GOTERM_BP_FAT	GO:0001745~compound eye morphogenesis	58	2.9116465863453818	0.0013739506459894048	LILLI, SINA, DSH, TTK, MBT, CNO, MOE, DIDUM, SDK, KAY, SHG, CNK, DAC, RAS85D, MSK, RNO, JRA, WLS, PNUT, SENS, WTS, MIB1, DOS, PELO, AUX, BR, POSH, FZ, AOP, RDX, N, HSP83, RIN, TRR, HYX, DCO, S, RAC1, NMO, SAV, CHN, SAX, SCAR, EYA, MER, DNAPOL-ALPHA60, HPO, MASK, DA, NEJ, RCA1, CRB, LAM, SOS, PTP-ER, VANG, EFF, EBI	1234	250	7937	1.4922074554294973	0.9685029656368656	0.014794053663453544	2.3978905057568833
GOTERM_BP_FAT	GO:0001738~morphogenesis of a polarized epithelium	22	1.104417670682731	0.0016121980483492589	DLT, DSH, APKC, FZ, JRA, RDX, N, PATJ, CNO, NEJ, SHG, KAY, CRB, RIN, PAR-6, DCO, MSK, RAC1, FLR, NMO, VANG, MSN	1234	70	7937	2.0214633016902064	0.9827155855236993	0.016905678186834527	2.8081337252383487
GOTERM_BP_FAT	GO:0042461~photoreceptor cell development	20	1.0040160642570282	0.0024692044318222494	EYA, LILLI, SBB, RNO, ECR, POSH, AOP, TTK, N, MOE, DIDUM, SENS, PNUT, DAC, CRB, S, MSK, RAC1, DOS, MSN	1234	63	7937	2.0418821229193997	0.9980062315363665	0.02446752378987449	4.270421603601626
GOTERM_BP_FAT	GO:0048592~eye morphogenesis	60	3.0120481927710845	0.0029722709914067327	LILLI, SINA, DSH, TTK, MBT, CNO, MOE, DIDUM, SDK, SHG, KAY, CNK, DAC, RAS85D, MSK, RNO, JRA, WLS, PNUT, SENS, WTS, SMO, MIB1, DOS, PELO, AUX, BR, POSH, FZ, AOP, N, RDX, HSP83, RIN, TRR, HYX, DCO, S, RAC1, NMO, SAV, CHN, SAX, SCAR, EYA, MER, DNAPOL-ALPHA60, HPO, MASK, DA, NEJ, RCA1, CRB, LAM, SOS, KHC, PTP-ER, VANG, EFF, EBI	1234	269	7937	1.4346309339470877	0.9994393382958471	0.028276031169699567	5.1190977862400455
GOTERM_BP_FAT	GO:0048749~compound eye development	66	3.313253012048193	0.004905869242975123	LILLI, SINA, DSH, TTK, MBT, MOE, CNO, DIDUM, SDK, SHG, KAY, CNK, DAC, RAS85D, MSK, JUMU, RNO, JRA, WLS, PNUT, SENS, WTS, MIB1, DOS, PELO, AUX, PIE, A, BR, POSH, SU(VAR)2-10, FZ, AOP, N, RDX, HSP83, RIN, TRR, HYX, DCO, S, RAC1, NMO, SAV, CHN, SAX, SCAR, SSH, EYA, MER, DNAPOL-ALPHA60, HPO, HYD, MASK, DA, NEJ, RCA1, CRB, LAM, SOS, PTP-ER, USH, VANG, RUX, EFF, EBI	1234	308	7937	1.378270432970595	0.9999957501439388	0.0436698471819249	8.315479020038985
KEGG_PATHWAY	dme04330:Notch signaling pathway	10	0.5020080321285141	0.006557529875832087	GRO, DSH, NCT, APH-1, N, BX42, DX, NEJ, RPD3, CTBP	349	22	2054	2.6751758270382915	0.4612144985355424	0.059970267946875766	6.962939084480602
GOTERM_BP_FAT	GO:0007423~sensory organ development	83	4.166666666666666	0.007455906606247675	EB1, SINA, LILLI, DSH, TTK, MBT, MOE, CNO, DIDUM, SDK, DAC, SHG, KAY, CNK, RAS85D, MSK, DAP, JUMU, RNO, APKC, JRA, ARK, WLS, TAN, SENS, PNUT, WTS, SMO, MIB1, DOS, PELO, AUX, PIE, TRC, BR, A, POSH, SU(VAR)2-10, FZ, AOP, N, RDX, PAD, HSP83, RIN, TRR, HYX, CHI, DCO, S, RAC1, NMO, TWF, CHN, SAV, SAX, SCAR, SSH, EYA, MER, DNAPOL-ALPHA60, HPO, HYD, MASK, SCE, DA, IAP2, SN, NEJ, RCA1, CRB, GUG, LAM, SOS…	1234	410	7937	1.3020733683836028	0.9999999933046974	0.06140693546545872	12.375760463497532
GOTERM_BP_FAT	GO:0042067~establishment of ommatidial polarity	15	0.7530120481927711	0.008046388407018098	DSH, FZ, JRA, N, RDX, CNO, NEJ, SHG, KAY, RIN, DCO, MSK, RAC1, NMO, VANG	1234	46	7937	2.097368050172645	0.9999999985010819	0.06527545395556433	13.291454604968456
GOTERM_BP_FAT	GO:0001654~eye development	69	3.463855421686747	0.008357577918370492	SINA, LILLI, DSH, TTK, MBT, MOE, CNO, DIDUM, SDK, SHG, KAY, CNK, DAC, RAS85D, MSK, JUMU, RNO, JRA, WLS, PNUT, SENS, WTS, SMO, MIB1, DOS, PELO, AUX, PIE, A, BR, POSH, SU(VAR)2-10, FZ, AOP, N, RDX, HSP83, RIN, TRR, HYX, DCO, S, RAC1, NMO, CHN, SAV, SAX, SCAR, SSH, EYA, MER, DNAPOL-ALPHA60, HPO, HYD, MASK, DA, NEJ, RCA1, GUG, CRB, LAM, SOS, KHC, PTP-ER, USH, VANG, RUX, EFF, EBI	1234	332	7937	1.336756263302806	0.9999999993191208	0.0675062548501324	13.77039432639664
GOTERM_BP_FAT	GO:0001736~establishment of planar polarity	18	0.9036144578313252	0.009698737611742687	DSH, FZ, JRA, RDX, N, PATJ, CNO, NEJ, SHG, KAY, RIN, DCO, MSK, RAC1, NMO, FLR, MSN, VANG	1234	61	7937	1.8979461699922948	0.9999999999773618	0.07626021389797955	15.806111731828432
GOTERM_BP_FAT	GO:0007464~R3/R4 cell fate commitment	6	0.30120481927710846	0.01142206142117656	DSH, FZ, JRA, N, NEJ, KAY	1234	10	7937	3.8591572123176663	0.9999999999997166	0.0865895279277602	18.355396060229733
GOTERM_BP_FAT	GO:0048056~R3/R4 cell differentiation	6	0.30120481927710846	0.01142206142117656	DSH, FZ, JRA, N, NEJ, KAY	1234	10	7937	3.8591572123176663	0.9999999999997166	0.0865895279277602	18.355396060229733
GOTERM_BP_FAT	GO:0007164~establishment of tissue polarity	18	0.9036144578313252	0.01148163314454486	DSH, FZ, JRA, RDX, N, PATJ, CNO, NEJ, SHG, KAY, RIN, DCO, MSK, RAC1, NMO, FLR, MSN, VANG	1234	62	7937	1.867334134992419	0.9999999999997564	0.08676359765847996	18.442203764974806
GOTERM_BP_FAT	GO:0045466~R7 cell differentiation	11	0.5522088353413654	0.012143040966387016	RAS85D, SINA, HSP83, SOS, AOP, JRA, TTK, DOS, PTP-ER, N, NEJ	1234	30	7937	2.358373851971907	0.9999999999999547	0.09074441944683209	19.400173237650232
GOTERM_BP_FAT	GO:0042051~compound eye photoreceptor development	16	0.8032128514056224	0.012656626268799417	EYA, LILLI, RNO, POSH, AOP, TTK, N, MOE, DIDUM, PNUT, SENS, DAC, CRB, S, MSK, RAC1	1234	53	7937	1.9417143206629768	0.9999999999999878	0.09414146753347907	20.136707678032174
GOTERM_BP_FAT	GO:0042462~eye photoreceptor cell development	16	0.8032128514056224	0.015078834742251988	EYA, LILLI, RNO, POSH, AOP, TTK, N, MOE, DIDUM, PNUT, SENS, DAC, CRB, S, MSK, RAC1	1234	54	7937	1.9057566480581067	1.0	0.10659926446910994	23.525629742110475
GOTERM_BP_FAT	GO:0007465~R7 cell fate commitment	7	0.3514056224899598	0.0771984922346908	RAS85D, SINA, HSP83, SOS, JRA, DOS, PTP-ER	1234	20	7937	2.2511750405186386	1.0	0.39057536280914484	75.78661841704358
GOTERM_BP_FAT	GO:0016318~ommatidial rotation	7	0.3514056224899598	0.1814477099452831	DSH, RIN, MSK, FZ, NMO, CNO, SHG	1234	25	7937	1.800940032414911	1.0	0.6758361532538721	97.08253692478482
GOTERM_BP_FAT	GO:0008293~torso signaling pathway	8	0.4016064257028112	0.24431063275485165	RAS85D, HSP83, HB, SOS, KNK, DOS, USH, CNK	1234	33	7937	1.559255439320269	1.0	0.7745053653101952	99.28814757174807
GOTERM_BP_FAT	GO:0042052~rhabdomere development	6	0.30120481927710846	0.24883780667391234	CRB, MSK, POSH, RAC1, MOE, DIDUM	1234	22	7937	1.754162369235303	1.0	0.7801923737097145	99.35978952237066
GOTERM_BP_FAT	GO:0045500~sevenless signaling pathway	3	0.15060240963855423	0.4190084897614661	RAS85D, SOS, DOS	1234	9	7937	2.14397622906537	1.0	0.924719941491153	99.99313120592694
Annotation Cluster 39	Enrichment Score: 2.6731280113504825
Category	Term	Count	%	PValue	Genes	List Total	Pop Hits	Pop Total	Fold Enrichment	Bonferroni	Benjamini	FDR
GOTERM_CC_FAT	GO:0045177~apical part of cell	23	1.1546184738955823	1.3981869366548294E-6	SSH, MER, MUD, STAU, APC2, A, APKC, PATJ, PNUT, CNK, MIB1, BOCA, CRB, T48, PAR-6, DAP160, CPA, ABL, RAPS, LOCO, BRAT, CAD74A, APC	782	48	4786	2.9325980392156863	6.583297134001853E-4	3.873727954861739E-5	0.0019965083787876203
GOTERM_CC_FAT	GO:0005938~cell cortex	27	1.355421686746988	7.314458805535927E-5	TRC, STAU, APC2, FZ, SHARK, MOE, CNO, SEP4, MSK, DAP160, TWF, LOCO, MSN, BRAT, MUD, TOC, APKC, PATJ, PNUT, SPIR, MIB1, PAR-6, SCRA, ABL, STI, RAPS, SEC15	782	75	4786	2.203273657289002	0.03386563572644763	0.0012751996111483033	0.10439536580254538
GOTERM_CC_FAT	GO:0045179~apical cortex	12	0.6024096385542169	2.5272409868370223E-4	MUD, MIB1, STAU, APC2, PAR-6, DAP160, APKC, ABL, LOCO, RAPS, PATJ, BRAT	782	22	4786	3.3382934201348524	0.11223489668371722	0.003301429764037689	0.36026989766460016
GOTERM_BP_FAT	GO:0008105~asymmetric protein localization	15	0.7530120481927711	2.872799704957459E-4	JUMU, STAU, APKC, FZ, MOE, PATJ, MAGO, SHG, AUB, PAR-6, RAPS, BTZ, LOCO, OSK, CSUL	1234	34	7937	2.8376155972924013	0.5145179319155434	0.003836308276367051	0.5059251215878802
GOTERM_BP_FAT	GO:0007405~neuroblast proliferation	14	0.7028112449799196	0.0010895352112871995	STAU, APC2, CDC2, APKC, BABO, L(3)MBT, LKB1, CYCA, ENOK, RAPS, LOCO, BRAT, CRN, APC	1234	34	7937	2.6484412241395745	0.9355377116828907	0.012165020621049849	1.9060105513452608
GOTERM_BP_FAT	GO:0017145~stem cell division	18	0.9036144578313252	0.0012275133486553396	DCR-1, PIWI, MAD, STAU, CDC2, APKC, ASP, OS, ARET, SHG, LKB1, AUB, CYCA, RAPS, LOCO, PELO, SAX, FS(1)YB	1234	51	7937	2.2700924778339213	0.9544567297794678	0.013398911117341705	2.1449270397936315
GOTERM_CC_FAT	GO:0044448~cell cortex part	17	0.853413654618474	0.0016955892964061977	MUD, STAU, APC2, APKC, PATJ, PNUT, SEP4, MIB1, PAR-6, SCRA, DAP160, ABL, RAPS, LOCO, STI, BRAT, SEC15	782	46	4786	2.2618147448015122	0.5503565721461818	0.01760541238361124	2.394129530496991
GOTERM_BP_FAT	GO:0048103~somatic stem cell division	10	0.5020080321285141	0.02728374141554132	STAU, LKB1, CDC2, CYCA, APKC, LOCO, OS, RAPS, FS(1)YB, SHG	1234	29	7937	2.2179064438607274	1.0	0.17617247971477612	38.635174714255086
GOTERM_BP_FAT	GO:0055059~asymmetric neuroblast division	7	0.3514056224899598	0.11366880538593178	STAU, LKB1, CDC2, CYCA, APKC, LOCO, RAPS	1234	22	7937	2.0465227641078534	1.0	0.5119935117767822	88.11741697345124
GOTERM_BP_FAT	GO:0055057~neuroblast division	7	0.3514056224899598	0.11366880538593178	STAU, LKB1, CDC2, CYCA, APKC, LOCO, RAPS	1234	22	7937	2.0465227641078534	1.0	0.5119935117767822	88.11741697345124
GOTERM_BP_FAT	GO:0045167~asymmetric protein localization involved in cell fate determination	3	0.15060240963855423	0.6639230646620177	STAU, APKC, RAPS	1234	14	7937	1.378270432970595	1.0	0.9911582086780857	99.99999956327811
Annotation Cluster 40	Enrichment Score: 2.652402273641751
Category	Term	Count	%	PValue	Genes	List Total	Pop Hits	Pop Total	Fold Enrichment	Bonferroni	Benjamini	FDR
GOTERM_BP_FAT	GO:0051325~interphase	14	0.7028112449799196	2.3961557438795288E-5	DLT, TAF1, DNAPOL-ALPHA60, CDC2, KAY, E2F, RAS85D, RCA1, WTS, CYCC, CYCA, CYCB, CDC2C, DAP	1234	25	7937	3.601880064829822	0.05848409612920835	3.990199661879634E-4	0.042290987787640955
GOTERM_BP_FAT	GO:0051329~interphase of mitotic cell cycle	14	0.7028112449799196	2.3961557438795288E-5	DLT, TAF1, DNAPOL-ALPHA60, CDC2, KAY, E2F, RAS85D, RCA1, WTS, CYCC, CYCA, CYCB, CDC2C, DAP	1234	25	7937	3.601880064829822	0.05848409612920835	3.990199661879634E-4	0.042290987787640955
GOTERM_BP_FAT	GO:0000082~G1/S transition of mitotic cell cycle	8	0.4016064257028112	0.0015530074130481258	RAS85D, RCA1, WTS, CYCC, CDC2, CDC2C, DAP, E2F	1234	13	7937	3.958109961351452	0.9799364324101171	0.016357771106110808	2.7063642602124793
GOTERM_BP_FAT	GO:0000086~G2/M transition of mitotic cell cycle	6	0.30120481927710846	0.01142206142117656	TAF1, CDC2, CYCA, CYCB, CDC2C, KAY	1234	10	7937	3.8591572123176663	0.9999999999997166	0.0865895279277602	18.355396060229733
GOTERM_MF_FAT	GO:0016538~cyclin-dependent protein kinase regulator activity	7	0.3514056224899598	0.06310448671273833	CYCB3, CYCC, CYCD, CYCA, CYCB, CYCH, DAP	1311	18	7918	2.348758369353335	1.0	0.49076266583351646	63.69061972550224
GOTERM_CC_FAT	GO:0019908~nuclear cyclin-dependent protein kinase holoenzyme complex	3	0.15060240963855423	0.1894863866843833	CYCC, CYCA, CYCB	782	5	4786	3.6721227621483377	1.0	0.6173711215330628	95.02088549165566
Annotation Cluster 41	Enrichment Score: 2.6305634989670117
Category	Term	Count	%	PValue	Genes	List Total	Pop Hits	Pop Total	Fold Enrichment	Bonferroni	Benjamini	FDR
GOTERM_BP_FAT	GO:0006270~DNA replication initiation	10	0.5020080321285141	1.0525543700453562E-4	LAT, CDC45L, MCM7, DPA, ORC5, MCM2, REC, ORC1, ORC2, MCM5	1234	15	7937	4.28795245813074	0.23258791745965723	0.0015839619097743896	0.18564505839380185
GOTERM_BP_FAT	GO:0006277~DNA amplification	10	0.5020080321285141	0.0010764593309154325	DUP, MIP130, CDC45L, CAF1, ORC1, MIP120, MIP40, ORC2, GEMININ, E2F	1234	19	7937	3.3852256248400576	0.9333801974737562	0.012127454354361134	1.883340445749604
GOTERM_CC_FAT	GO:0000808~origin recognition complex	5	0.25100401606425704	0.016283656009839956	DUP, LAT, ORC5, ORC1, ORC2	782	7	4786	4.371574716843259	0.9995617551708205	0.1121612324129726	20.898217096947704
GOTERM_CC_FAT	GO:0005664~nuclear origin of replication recognition complex	5	0.25100401606425704	0.016283656009839956	DUP, LAT, ORC5, ORC1, ORC2	782	7	4786	4.371574716843259	0.9995617551708205	0.1121612324129726	20.898217096947704
Annotation Cluster 42	Enrichment Score: 2.627366042691947
Category	Term	Count	%	PValue	Genes	List Total	Pop Hits	Pop Total	Fold Enrichment	Bonferroni	Benjamini	FDR
GOTERM_CC_FAT	GO:0000792~heterochromatin	12	0.6024096385542169	8.254421467587296E-5	SU(VAR)3-7, SUUR, SU(VAR)3-9, PIWI, E(PC), SU(VAR)2-HP2, PSC, E(Y)3, WOC, SU(VAR)205, PROD, PC	782	20	4786	3.6721227621483377	0.038133806312053986	0.001387605305352313	0.11780359954234321
GOTERM_CC_FAT	GO:0010369~chromocenter	7	0.3514056224899598	0.011314716064782458	SU(VAR)3-7, JUMU, PIWI, E(PC), E(Y)3, SU(VAR)205, VIG2	782	13	4786	3.29549478654338	0.9952972602021709	0.08545337966430144	14.997400134129624
GOTERM_CC_FAT	GO:0005701~polytene chromosome chromocenter	6	0.30120481927710846	0.014046611529152537	SU(VAR)3-7, JUMU, E(PC), E(Y)3, SU(VAR)205, VIG2	782	10	4786	3.6721227621483377	0.998722512038982	0.10035917364463764	18.29044328059084
Annotation Cluster 43	Enrichment Score: 2.5676239222273303
Category	Term	Count	%	PValue	Genes	List Total	Pop Hits	Pop Total	Fold Enrichment	Bonferroni	Benjamini	FDR
KEGG_PATHWAY	dme03018:RNA degradation	27	1.355421686746988	2.851486718550866E-9	PATR-1, HSC70-5, LSM-4, RRP46, RAT1, RGA, TRF4-1, WISP, TRF4-2, CG3909, CG10418, RRP42, EDC3, CG11337, CG9344, GE-1, RRP6, CG2091, HSP60, TWIN, TST, DIS3, ME31B, DCP1, DCP2, POP2, CG6610	349	48	2054	3.3105300859598854	2.6803971553412964E-7	1.3401986675987132E-7	3.1280491197271942E-6
GOTERM_BP_FAT	GO:0006401~RNA catabolic process	17	0.853413654618474	1.7434953436059863E-6	UPF2, UPF1, CG3857, CG2091, SQD, RNPS1, CG6967, TWIN, UPF3, TRF4-1, DCP1, DCP2, EDC3, CG11337, POP2, PABP2, GE-1	1234	30	7937	3.6447595894111293	0.00437529499765732	3.684717500695989E-5	0.0030777541116355778
GOTERM_BP_FAT	GO:0006402~mRNA catabolic process	16	0.8032128514056224	3.436977222329877E-6	UPF2, UPF1, CG3857, CG2091, SQD, RNPS1, CG6967, TWIN, UPF3, DCP1, DCP2, CG11337, EDC3, POP2, PABP2, GE-1	1234	28	7937	3.67538782125492	0.008606760505331934	6.752906800466807E-5	0.006067134998322121
GOTERM_BP_FAT	GO:0000956~nuclear-transcribed mRNA catabolic process	13	0.6526104417670683	1.352818918698631E-4	UPF2, UPF1, CG3857, CG2091, RNPS1, SQD, CG6967, TWIN, UPF3, DCP1, DCP2, PABP2, POP2	1234	25	7937	3.344602917341977	0.2884125601164079	0.0019648704269660255	0.23854480876573936
GOTERM_BP_FAT	GO:0031124~mRNA 3'-end processing	12	0.6024096385542169	4.278557803250639E-4	ORB, CPSF100, RRP6, POP2, PABP2, VAS, ARET, CLP, SYM, TWIN, CPSF160, SLBP	1234	24	7937	3.2159643435980554	0.659141400481831	0.005476213594329704	0.7526106154559953
GOTERM_BP_FAT	GO:0031047~gene silencing by RNA	17	0.853413654618474	7.684804120561702E-4	DCR-1, UPF2, PIWI, UPF1, PASHA, FMR1, LOQS, SPN-E, UPF3, CG17265, DROSHA, AUB, DCP1, DCP2, TUDOR-SN, MRPL39, BEL	1234	45	7937	2.429839726274086	0.8553547735653072	0.009078684999651587	1.3479554534138516
GOTERM_BP_FAT	GO:0016441~posttranscriptional gene silencing	15	0.7530120481927711	0.0019245053643572095	DCR-1, UPF2, PIWI, UPF1, PASHA, LOQS, SPN-E, UPF3, CG17265, DROSHA, AUB, DCP1, DCP2, TUDOR-SN, BEL	1234	40	7937	2.4119732576985413	0.9921307648321596	0.01982074579407611	3.343438900739193
GOTERM_BP_FAT	GO:0035194~posttranscriptional gene silencing by RNA	15	0.7530120481927711	0.0019245053643572095	DCR-1, UPF2, PIWI, UPF1, PASHA, LOQS, SPN-E, UPF3, CG17265, DROSHA, AUB, DCP1, DCP2, TUDOR-SN, BEL	1234	40	7937	2.4119732576985413	0.9921307648321596	0.01982074579407611	3.343438900739193
GOTERM_BP_FAT	GO:0000184~nuclear-transcribed mRNA catabolic process, nonsense-mediated decay	9	0.4518072289156626	0.002165047782859035	UPF2, UPF1, CG3857, DCP1, DCP2, SQD, RNPS1, CG6967, UPF3	1234	17	7937	3.4051387167508818	0.9957079814884364	0.021740034832308575	3.753839283645366
GOTERM_BP_FAT	GO:0035195~gene silencing by miRNA	9	0.4518072289156626	0.005041454073166393	DROSHA, DCR-1, UPF2, UPF1, DCP1, PASHA, DCP2, LOQS, UPF3	1234	19	7937	3.046703062356052	0.9999969832358288	0.04469459461269332	8.535756321378962
INTERPRO	IPR001159:Double-stranded RNA binding	6	0.30120481927710846	0.06762431123527687	DROSHA, DCR-1, STAU, PASHA, LOQS, CG8273	1692	14	10196	2.5825734549138804	1.0	0.8243537128559326	69.69577303026905
GOTERM_MF_FAT	GO:0003725~double-stranded RNA binding	7	0.3514056224899598	0.07981540504762623	DROSHA, DCR-1, STAU, PASHA, LOQS, CG5641, CG8273	1311	19	7918	2.225139507808423	1.0	0.5526381580028796	72.55027365722151
GOTERM_BP_FAT	GO:0000288~nuclear-transcribed mRNA catabolic process, deadenylation-dependent decay	4	0.2008032128514056	0.08042568262469081	CG2091, POP2, PABP2, TWIN	1234	7	7937	3.67538782125492	1.0	0.40284071958656176	77.23870219939303
INTERPRO	IPR014720:Double-stranded RNA-binding-like	5	0.25100401606425704	0.0940688909462482	DROSHA, STAU, PASHA, LOQS, CG8273	1692	11	10196	2.739093058241995	1.0	0.8882024628968773	81.44584443800423
GOTERM_BP_FAT	GO:0035196~gene silencing by miRNA, production of miRNAs	4	0.2008032128514056	0.1142597911151648	DROSHA, DCR-1, PASHA, LOQS	1234	8	7937	3.215964343598055	1.0	0.5130972720726218	88.2565088515951
SMART	SM00358:DSRM	6	0.30120481927710846	0.11618917553088211	DROSHA, DCR-1, STAU, PASHA, LOQS, CG8273	935	14	4824	2.211153552330023	1.0	0.7396836085855851	81.05384600322013
GOTERM_BP_FAT	GO:0000289~nuclear-transcribed mRNA poly(A) tail shortening	3	0.15060240963855423	0.17467987357643144	POP2, PABP2, TWIN	1234	5	7937	3.8591572123176663	1.0	0.662109299188576	96.62609559805992
GOTERM_BP_FAT	GO:0043331~response to dsRNA	4	0.2008032128514056	0.23749609079978426	DROSHA, DCR-1, PASHA, LOQS	1234	11	7937	2.3388831589804036	1.0	0.7642021354765486	99.16590603756771
GOTERM_BP_FAT	GO:0031050~dsRNA fragmentation	4	0.2008032128514056	0.23749609079978426	DROSHA, DCR-1, PASHA, LOQS	1234	11	7937	2.3388831589804036	1.0	0.7642021354765486	99.16590603756771
Annotation Cluster 44	Enrichment Score: 2.563851908306755
Category	Term	Count	%	PValue	Genes	List Total	Pop Hits	Pop Total	Fold Enrichment	Bonferroni	Benjamini	FDR
INTERPRO	IPR001005:SANT, DNA-binding	13	0.6526104417670683	2.587282179849799E-4	E(Z), ROC1B, CG1620, CG9305, ISWI, ADA2B, GUG, PBP95, COREST, CG31875, MOR, MTA1-LIKE, CRM	1692	25	10196	3.1335224586288413	0.3824980395976064	0.017069530339522965	0.4402358013769092
INTERPRO	IPR014778:Myb, DNA-binding	10	0.5020080321285141	3.482115535303438E-4	ROC1B, GUG, CG1620, PBP95, COREST, CG9305, MOR, MTA1-LIKE, ADA2B, CRM	1692	16	10196	3.7662529550827424	0.4773436450719005	0.0200717965145345	0.5920699845698985
SMART	SM00717:SANT	13	0.6526104417670683	0.0011078194988389002	E(Z), ROC1B, CG1620, CG9305, ISWI, ADA2B, GUG, PBP95, COREST, CG31875, MOR, MTA1-LIKE, CRM	935	25	4824	2.682866310160428	0.2954986368174207	0.03442017317133694	1.4818448325015554
INTERPRO	IPR017884:SANT, eukarya	7	0.3514056224899598	0.002361794734931711	GUG, CG1620, COREST, MOR, ISWI, MTA1-LIKE, ADA2B	1692	10	10196	4.218203309692671	0.9877866756477119	0.10428293727092941	3.9516009671957453
INTERPRO	IPR000949:ELM2	5	0.25100401606425704	0.008525062426668721	GUG, CG1620, CG31875, COREST, MTA1-LIKE	1692	6	10196	5.021670606776989	0.999999881727774	0.29844122421898234	13.582649560114636
UP_SEQ_FEATURE	domain:SANT	3	0.15060240963855423	0.20596472824723935	E(Z), ADA2B, CRM	644	4	2975	3.464673913043478	1.0	0.999214703552731	97.86596400414167
Annotation Cluster 45	Enrichment Score: 2.5153915299949285
Category	Term	Count	%	PValue	Genes	List Total	Pop Hits	Pop Total	Fold Enrichment	Bonferroni	Benjamini	FDR
INTERPRO	IPR001487:Bromodomain	11	0.5522088353413654	3.324617628753366E-4	BRM, TAF1, TOU, FS(1)H, BON, POLYBROMO, ACF1, CG7154, NEJ, CG1815, E(BX)	1692	19	10196	3.4887395794450664	0.4617753530163775	0.01978486068831764	0.5653617566858671
SMART	SM00297:BROMO	11	0.5522088353413654	0.0011861556499677354	BRM, TAF1, TOU, FS(1)H, BON, POLYBROMO, ACF1, CG7154, NEJ, CG1815, E(BX)	935	19	4824	2.9869969040247675	0.3127434779005185	0.033520549167976976	1.5858556350957675
INTERPRO	IPR018359:Bromodomain, conserved site	7	0.3514056224899598	0.004469849433881243	BRM, TAF1, TOU, FS(1)H, POLYBROMO, NEJ, E(BX)	1692	11	10196	3.8347302815387923	0.9997626550750185	0.1841794646458661	7.354060274220364
SP_PIR_KEYWORDS	bromodomain	6	0.30120481927710846	0.009416820519404064	BRM, TAF1, TOU, FS(1)H, POLYBROMO, E(BX)	1928	10	12980	4.039419087136929	0.9425795409462147	0.05664570780073308	11.888005449826766
INTERPRO	IPR018501:DDT superfamily	4	0.2008032128514056	0.01595738699239983	CG8677, TOU, ACF1, E(BX)	1692	4	10196	6.026004728132388	0.9999999999999034	0.4443490275015801	23.988035202280965
Annotation Cluster 46	Enrichment Score: 2.5041973106287965
Category	Term	Count	%	PValue	Genes	List Total	Pop Hits	Pop Total	Fold Enrichment	Bonferroni	Benjamini	FDR
GOTERM_BP_FAT	GO:0051225~spindle assembly	14	0.7028112449799196	7.827905604019312E-4	EB1, MUD, PBL, GRIP128, GRIP84, GRP, SUB, NCD, GRIP75, TWE, WAC, POLO, PELO, MTOR	1234	33	7937	2.728697018810471	0.8604718922542297	0.009161000586456636	1.3728928864944256
GOTERM_BP_FAT	GO:0007056~spindle assembly involved in female meiosis	6	0.30120481927710846	0.00143239234498554	MUD, NCD, GRIP75, TWE, POLO, GRIP128	1234	7	7937	5.51308173188238	0.9728138951406752	0.015223567116301906	2.4986734328398597
GOTERM_CC_FAT	GO:0000922~spindle pole	11	0.5522088353413654	0.0018888201447140524	SUB, KLP3A, GRIP75, TOC, ASP, MSPS, POLO, GRIP128, GRIP84, KLP10A, GRIP163	782	23	4786	2.9270543756254863	0.5895394788090531	0.01876793505239438	2.6635566313166326
GOTERM_BP_FAT	GO:0000212~meiotic spindle organization	9	0.4518072289156626	0.005041454073166393	MUD, SUB, NCD, GRIP75, TWE, FWD, POLO, GRIP128, PELO	1234	19	7937	3.046703062356052	0.9999969832358288	0.04469459461269332	8.535756321378962
GOTERM_BP_FAT	GO:0007147~female meiosis II	5	0.25100401606425704	0.006682770447809126	MUD, GRIP75, POLO, GRIP128, CORT	1234	6	7937	5.359940572663425	0.9999999525494803	0.05649184437633592	11.163016926697722
GOTERM_BP_FAT	GO:0007058~spindle assembly involved in female meiosis II	4	0.2008032128514056	0.013225302074126996	MUD, GRIP75, POLO, GRIP128	1234	4	7937	6.43192868719611	0.9999999999999971	0.0976115959426489	20.94483847899642
Annotation Cluster 47	Enrichment Score: 2.5020364058269298
Category	Term	Count	%	PValue	Genes	List Total	Pop Hits	Pop Total	Fold Enrichment	Bonferroni	Benjamini	FDR
GOTERM_BP_FAT	GO:0046011~regulation of oskar mRNA translation	10	0.5020080321285141	2.0234328308902355E-5	BICC, CUP, ORB, STAU, AUB, KRIMP, VAS, ARET, OSK, HRB27C	1234	13	7937	4.947637451689316	0.049616651038723814	3.4849988007534805E-4	0.03571371728238182
GOTERM_BP_FAT	GO:0051247~positive regulation of protein metabolic process	11	0.5522088353413654	1.0428995466119662E-4	ORB, STAU, APC2, AUB, RTF1, EIF-5A, VAS, CORT, ADA2B, OSK, HRB27C	1234	18	7937	3.9306230866198453	0.23072203664662594	0.0015788902752762457	0.1839436601532074
GOTERM_BP_FAT	GO:0032270~positive regulation of cellular protein metabolic process	11	0.5522088353413654	1.0428995466119662E-4	ORB, STAU, APC2, AUB, RTF1, EIF-5A, VAS, CORT, ADA2B, OSK, HRB27C	1234	18	7937	3.9306230866198453	0.23072203664662594	0.0015788902752762457	0.1839436601532074
GOTERM_BP_FAT	GO:0007318~pole plasm protein localization	7	0.3514056224899598	7.636845638878474E-4	STAU, AUB, BTZ, MAGO, MOE, OSK, CSUL	1234	9	7937	5.00261120115253	0.8535982089418299	0.009064827699532874	1.339596687176725
GOTERM_CC_FAT	GO:0045495~pole plasm	10	0.5020080321285141	9.421270274991412E-4	AUB, DCP1, CYCB, KRIMP, GCL, VAS, MAGO, ARET, OSK, BEL	782	18	4786	3.400113668655868	0.3585031414133386	0.010514592813630985	1.3369176900489999
GOTERM_BP_FAT	GO:0045727~positive regulation of translation	7	0.3514056224899598	0.0016584402913137177	ORB, STAU, AUB, EIF-5A, VAS, OSK, HRB27C	1234	10	7937	4.502350081037277	0.9846161930547266	0.01724310556113795	2.8875704808646874
GOTERM_BP_FAT	GO:0046012~positive regulation of oskar mRNA translation	4	0.2008032128514056	0.013225302074126996	ORB, STAU, AUB, VAS	1234	4	7937	6.43192868719611	0.9999999999999971	0.0976115959426489	20.94483847899642
GOTERM_CC_FAT	GO:0060293~germ plasm	7	0.3514056224899598	0.017116394018721694	AUB, DCP1, KRIMP, VAS, ARET, OSK, BEL	782	14	4786	3.0601023017902813	0.9997059067842338	0.11429148279403356	21.849030471046248
GOTERM_CC_FAT	GO:0043186~P granule	7	0.3514056224899598	0.017116394018721694	AUB, DCP1, KRIMP, VAS, ARET, OSK, BEL	782	14	4786	3.0601023017902813	0.9997059067842338	0.11429148279403356	21.849030471046248
GOTERM_BP_FAT	GO:0007277~pole cell development	10	0.5020080321285141	0.033772613036427604	DCR-1, PIWI, SCRA, AUB, FMR1, TWE, GCL, VAS, CORT, OSK	1234	30	7937	2.14397622906537	1.0	0.20926918716078424	45.47381784438834
GOTERM_BP_FAT	GO:0007278~pole cell fate determination	3	0.15060240963855423	0.11650883692976302	GCL, VAS, OSK	1234	4	7937	4.8239465153970835	1.0	0.5195550135243261	88.77191690979195
GOTERM_BP_FAT	GO:0031401~positive regulation of protein modification process	3	0.15060240963855423	0.23610891363301353	RTF1, CORT, ADA2B	1234	6	7937	3.2159643435980554	1.0	0.7626317269609553	99.1387093806217
Annotation Cluster 48	Enrichment Score: 2.4726483165795985
Category	Term	Count	%	PValue	Genes	List Total	Pop Hits	Pop Total	Fold Enrichment	Bonferroni	Benjamini	FDR
GOTERM_BP_FAT	GO:0030707~ovarian follicle cell development	66	3.313253012048193	2.7433021861706036E-9	DSH, PVF1, CP19, TTK, POLYBROMO, CP15, MIP40, GEMININ, CP16, SHG, KAY, RAS85D, BICC, AUB, OKR, CAF1, LOCO, MIP120, ORC2, JRA, SPN-D, COS, SQD, SPN-E, SLPR, SMO, PAR-6, SLMB, RME-8, STL, JING, VAS, FS(1)YB, DUP, CP36, FS(1)K10, VIR, CP38, ECR, FS(2)KET, AOP, VM26AB, SHARK, N, NDL, VM26AA, E2F, RAC1, SAX, HRB27C, EYA, CUP, MAD, TOC, CBL, SCE, SL, OS, FS(1)N, DA, SPIR, SCM, MIP130, LKB1, PHL, SRC64B	1234	204	7937	2.0809181046810945	6.899381093217194E-6	1.0146183149206678E-7	4.842761325285494E-6
GOTERM_BP_FAT	GO:0006928~cell motion	65	3.2630522088353415	0.0059706801353813215	DSH, DOCK, PVF1, BABO, SHG, KAY, RAS85D, BICC, SEMA-1B, TTV, NIPP1, DNT, FOI, MIP120, WNT5, STAI, E(Z), RHOGAP93B, FMR1, PBL, SQD, NRT, CDK5, RETN, TRE1, PAR-6, SLMB, LOLA, RME-8, JING, CDGAPR, VIR, BIF, SEMA-2A, SBB, ECR, APC2, AOP, N, FRA, MID, SLAM, CHI, DISP, RAC1, HRB27C, APC, EYA, CUP, ROC1B, PTP69D, HB, CBL, SL, GISH, OS, SN, PTPMEG, BUR, AFT, ABL, MTL, PHL, PTP61F, SEC15	1234	305	7937	1.3707389005499908	0.9999997122772304	0.05147445301636289	10.03203762038093
GOTERM_BP_FAT	GO:0007297~ovarian follicle cell migration	21	1.0542168674698795	0.01391024165590847	CUP, VIR, ECR, CBL, AOP, SL, OS, PVF1, SQD, N, SHG, KAY, BICC, RAS85D, PAR-6, RAC1, SLMB, PHL, RME-8, JING, HRB27C	1234	78	7937	1.7316731080912604	0.9999999999999994	0.1001062840055672	21.907948081878992
GOTERM_BP_FAT	GO:0007298~border follicle cell migration	18	0.9036144578313252	0.02132544805506331	VIR, ECR, CBL, AOP, SL, OS, PVF1, N, SHG, KAY, RAS85D, PAR-6, RAC1, SLMB, RME-8, PHL, JING, HRB27C	1234	66	7937	1.7541623692353028	1.0	0.14274172389911755	31.650162423567696
GOTERM_BP_FAT	GO:0051674~localization of cell	40	2.0080321285140563	0.05730773028599824	VIR, ECR, APC2, AOP, PVF1, N, KAY, SLAM, SHG, BICC, RAS85D, TTV, DISP, RAC1, FOI, MIP120, STAI, HRB27C, APC, EYA, ROC1B, CUP, HB, CBL, PBL, GISH, SL, OS, SN, SPN-D, SQD, SPN-E, TRE1, PAR-6, AFT, PHL, SLMB, MTL, RME-8, JING	1234	196	7937	1.312638507591043	1.0	0.31388488169731954	64.71812126362852
GOTERM_BP_FAT	GO:0016477~cell migration	34	1.706827309236948	0.13204541694307723	VIR, ECR, AOP, PVF1, N, KAY, SLAM, SHG, BICC, RAS85D, TTV, DISP, RAC1, FOI, STAI, HRB27C, EYA, CUP, HB, CBL, GISH, SL, PBL, OS, SN, SQD, TRE1, PAR-6, AFT, PHL, SLMB, MTL, RME-8, JING	1234	175	7937	1.2496318592266729	1.0	0.5648910367802341	91.79109416640125
GOTERM_BP_FAT	GO:0048870~cell motility	36	1.8072289156626504	0.1336579971172044	VIR, ECR, AOP, PVF1, N, KAY, SLAM, SHG, BICC, RAS85D, TTV, DISP, RAC1, FOI, MIP120, STAI, HRB27C, EYA, ROC1B, CUP, HB, CBL, PBL, GISH, SL, OS, SN, SQD, TRE1, PAR-6, AFT, PHL, SLMB, MTL, RME-8, JING	1234	187	7937	1.2382322606366842	1.0	0.5687731917140741	92.05620270506577
Annotation Cluster 49	Enrichment Score: 2.433560447244108
Category	Term	Count	%	PValue	Genes	List Total	Pop Hits	Pop Total	Fold Enrichment	Bonferroni	Benjamini	FDR
GOTERM_MF_FAT	GO:0008276~protein methyltransferase activity	19	0.9538152610441768	3.5173656046254364E-7	E(Z), SU(VAR)3-9, G9A, SU(Z)12, ART1, RPD3, PR-SET7, TRR, ART8, CG9531, ART7, STE14, GPP, RTF1, CAF1, ASH1, MES-4, EGG, CSUL	1311	32	7918	3.5860507246376807	3.0948032869781983E-4	1.3457658471716094E-5	5.466739742998605E-4
GOTERM_MF_FAT	GO:0008170~N-methyltransferase activity	18	0.9036144578313252	1.0710326685729508E-5	E(Z), SU(VAR)3-9, G9A, SU(Z)12, ART1, RPD3, L(2)35BD, PR-SET7, TRR, ART8, ART7, GPP, RTF1, CAF1, ASH1, MES-4, EGG, CSUL	1311	35	7918	3.106113108859104	0.009380860560006865	2.855694583903112E-4	0.0166448886528614
GOTERM_BP_FAT	GO:0018216~peptidyl-arginine methylation	3	0.15060240963855423	0.11650883692976302	ART7, ART1, CSUL	1234	4	7937	4.8239465153970835	1.0	0.5195550135243261	88.77191690979195
GOTERM_BP_FAT	GO:0018195~peptidyl-arginine modification	3	0.15060240963855423	0.11650883692976302	ART7, ART1, CSUL	1234	4	7937	4.8239465153970835	1.0	0.5195550135243261	88.77191690979195
GOTERM_MF_FAT	GO:0016274~protein-arginine N-methyltransferase activity	4	0.2008032128514056	0.22128382828402762	ART8, ART7, ART1, CSUL	1311	10	7918	2.415865751334859	1.0	0.8623227833942139	97.94980280365448
GOTERM_MF_FAT	GO:0016273~arginine N-methyltransferase activity	4	0.2008032128514056	0.22128382828402762	ART8, ART7, ART1, CSUL	1311	10	7918	2.415865751334859	1.0	0.8623227833942139	97.94980280365448
Annotation Cluster 50	Enrichment Score: 2.3926525168554225
Category	Term	Count	%	PValue	Genes	List Total	Pop Hits	Pop Total	Fold Enrichment	Bonferroni	Benjamini	FDR
GOTERM_CC_FAT	GO:0016585~chromatin remodeling complex	17	0.853413654618474	9.378953337360382E-5	HIS4:CG33905, BAP55, REPT, ISWI, RPD3, E(BX), TOP2, BRM, BAP170, SIN3A, DOM, MI-2, CAF1, MOR, ACF1, MTA1-LIKE, PONT	782	37	4786	2.8119858989424205	0.043215352816834196	0.001522183127049881	0.13384244864437234
GOTERM_MF_FAT	GO:0003713~transcription coactivator activity	14	0.7028112449799196	0.0014364938302737554	BAP55, BGB, BON, NEJ, CTBP, BRM, BAP170, TRR, RIG, SSB-C31A, CHM, MOR, TUDOR-SN, PONT	1311	33	7918	2.562281857476366	0.7177673046469921	0.02273793178486505	2.2094559312755946
GOTERM_CC_FAT	GO:0035060~brahma complex	5	0.25100401606425704	0.04466485168474147	BRM, BAP170, BAP55, MOR, ISWI	782	9	4786	3.400113668655868	0.9999999995498459	0.2411231607620571	47.924178658797466
GOTERM_CC_FAT	GO:0070603~SWI/SNF-type complex	5	0.25100401606425704	0.04466485168474147	BRM, BAP170, BAP55, MOR, ISWI	782	9	4786	3.400113668655868	0.9999999995498459	0.2411231607620571	47.924178658797466
Annotation Cluster 51	Enrichment Score: 2.3873149377251
Category	Term	Count	%	PValue	Genes	List Total	Pop Hits	Pop Total	Fold Enrichment	Bonferroni	Benjamini	FDR
GOTERM_MF_FAT	GO:0003678~DNA helicase activity	22	1.104417670682731	1.811311277348148E-7	REPT, MARCAL1, DPA, MUS304, ISWI, MCM2, SLD5, MCM5, IRBP, PSF1, CG2990, MCM7, CDC45L, XPD, HAY, MI-2, OKR, TFIIFBETA, REC, PONT, CG4078, CHD3	1311	40	7918	3.321815408085431	1.5938270409454613E-4	7.590228663922893E-6	2.8151692901268177E-4
GOTERM_BP_FAT	GO:0006270~DNA replication initiation	10	0.5020080321285141	1.0525543700453562E-4	LAT, CDC45L, MCM7, DPA, ORC5, MCM2, REC, ORC1, ORC2, MCM5	1234	15	7937	4.28795245813074	0.23258791745965723	0.0015839619097743896	0.18564505839380185
INTERPRO	IPR012340:Nucleic acid-binding, OB-fold	18	0.9036144578313252	3.794881915826749E-4	SPT6, CG31957, DPA, FMR1, RPB8, RPA-70, EIF-5A, MCM2, RPB7, MCM5, CG9705, AATS-ASN, CG31156, MCM7, CG11337, PEA, YPS, REC	1692	44	10196	2.4651837524177953	0.5069381623075451	0.02119995303928013	0.6450883571410548
GOTERM_MF_FAT	GO:0043138~3'-5' DNA helicase activity	7	0.3514056224899598	0.007590988888409495	PSF1, CDC45L, MCM7, DPA, MCM2, SLD5, MCM5	1311	12	7918	3.5231375540300025	0.9987759049405812	0.0966085268884006	11.168654311517923
INTERPRO	IPR018525:DNA-dependent ATPase MCM, conserved site	5	0.25100401606425704	0.01729139690984927	MCM7, DPA, MCM2, REC, MCM5	1692	7	10196	4.304289091523134	0.9999999999999923	0.45834457122433514	25.726043018271817
INTERPRO	IPR001208:DNA-dependent ATPase MCM	5	0.25100401606425704	0.01729139690984927	MCM7, DPA, MCM2, REC, MCM5	1692	7	10196	4.304289091523134	0.9999999999999923	0.45834457122433514	25.726043018271817
SMART	SM00350:MCM	5	0.25100401606425704	0.029711497483881556	MCM7, DPA, MCM2, REC, MCM5	935	7	4824	3.685255920550038	0.9999274429314017	0.47028128699963967	33.3853365820374
GOTERM_CC_FAT	GO:0005656~pre-replicative complex	5	0.25100401606425704	0.04466485168474147	CDC45L, MCM7, MCM2, REC, MCM5	782	9	4786	3.400113668655868	0.9999999995498459	0.2411231607620571	47.924178658797466
UP_SEQ_FEATURE	domain:MCM	3	0.15060240963855423	0.20596472824723935	DPA, MCM2, REC	644	4	2975	3.464673913043478	1.0	0.999214703552731	97.86596400414167
GOTERM_BP_FAT	GO:0006267~pre-replicative complex assembly	3	0.15060240963855423	0.298382206038171	MCM7, MCM2, MCM5	1234	7	7937	2.75654086594119	1.0	0.8371842068190962	99.80804116944773
Annotation Cluster 52	Enrichment Score: 2.3686175019951454
Category	Term	Count	%	PValue	Genes	List Total	Pop Hits	Pop Total	Fold Enrichment	Bonferroni	Benjamini	FDR
GOTERM_BP_FAT	GO:0044265~cellular macromolecule catabolic process	68	3.413654618473896	3.307669517146329E-8	FSN, SINA, CG6966, BRE1, CG33276, AOS1, DNASEII, CG6967, UCH, UBCD4, EDC3, CG11337, LACK, CG9062, CG8188, TOP3BETA, NCT, SQD, MR, TWIN, CG8494, MIB1, UBL, CG12084, PABP2, AIF, CG9153, USP7, CG11070, PIC, VIH, RDX, NEDD8, EDEM1, RAT1, TRF4-1, AGO, DREP-1, CYLD, CG32479, CG16979, GE-1, UBC-E2H, UPF2, ROC1B, UPF1, CG3857, HYD, LWR, SCE, CG2091, RNPS1, APP-BP1, UPF3, DREP-4, CG5384, RPN11, DCP1, DCP2…	1234	225	7937	1.9438717810192687	8.318442968824336E-5	9.903315298931403E-7	5.839039648458666E-5
SP_PIR_KEYWORDS	ubl conjugation pathway	35	1.7570281124497993	7.621822117114235E-7	USP7, FSN, SINA, CG6966, PIC, BRE1, CG33276, VIH, NEDD8, RDX, AGO, UCH, UBCD4, LACK, CG9062, CG16979, CG8188, UBC-E2H, ROC1B, HYD, LWR, SCE, APP-BP1, CG8494, UBL, MIB1, CG5384, RPN11, UBA1, DBO, CG12084, CG9153, ARI-2, EBI, EFF	1928	98	12980	2.4044161232957917	2.3015262646575163E-4	8.853003721442931E-6	0.0010195328598028297
GOTERM_BP_FAT	GO:0009057~macromolecule catabolic process	74	3.7148594377510036	1.6840451649932853E-6	FSN, SINA, CG6966, BRE1, CG33276, AOS1, DNASEII, O-FUT1, CG6967, UCH, UBCD4, EDC3, CG11337, LACK, CG9062, CG8188, TOP3BETA, NCT, CHT2, SQD, MR, TWIN, CG8494, MIB1, UBL, FDL, CG12084, PABP2, AIF, CG9153, IRD5, USP7, CG11070, PIC, VIH, RDX, NEDD8, EDEM1, RAT1, TRF4-1, AGO, DREP-1, CYLD, CG32479, CG8460, CG16979, GE-1, UBC-E2H, UPF2, ROC1B, UPF1, CG3857, HYD, LWR, SCE, CG2091, RNPS1, APP-BP1, UPF3, …	1234	277	7937	1.718276977806903	0.0042264205956585865	3.619914954899883E-5	0.0029728094859904353
GOTERM_BP_FAT	GO:0043632~modification-dependent macromolecule catabolic process	44	2.208835341365462	5.893696602809936E-4	USP7, FSN, SINA, CG11070, CG6966, PIC, BRE1, CG33276, VIH, AOS1, NEDD8, RDX, EDEM1, TRF4-1, AGO, CYLD, CG32479, UBCD4, UCH, LACK, CG9062, CG16979, CG8188, UBC-E2H, ROC1B, HYD, LWR, SCE, MR, APP-BP1, CG8494, CG5384, UBL, MIB1, RPN11, UBA1, DBO, CG12084, CG9153, ARI-2, CORT, CG15817, EFF, EBI	1234	170	7937	1.6647344837448756	0.7729764831088954	0.007171740361875956	1.0353263758445697
GOTERM_BP_FAT	GO:0019941~modification-dependent protein catabolic process	43	2.1586345381526106	9.95211828366961E-4	USP7, FSN, SINA, CG11070, CG6966, PIC, BRE1, CG33276, VIH, AOS1, NEDD8, RDX, EDEM1, AGO, CYLD, CG32479, UBCD4, UCH, LACK, CG9062, CG16979, CG8188, UBC-E2H, ROC1B, HYD, LWR, SCE, MR, APP-BP1, CG8494, UBL, MIB1, CG5384, RPN11, UBA1, DBO, CG12084, CG9153, ARI-2, CORT, CG15817, EFF, EBI	1234	169	7937	1.636526234020312	0.9182593674150662	0.011369593789476218	1.7423680419477727
KEGG_PATHWAY	dme04120:Ubiquitin mediated proteolysis	29	1.4558232931726909	0.0019147899102584798	SINA, CG11070, PIC, SU(VAR)2-10, VIH, AOS1, CG5823, FANCL, MORGUE, AGO, UBCD4, SHTD, LACK, CG7747, CG8188, UBC-E2H, CG10254, ROC1B, HYD, LWR, CBL, CDC23, CG2924, IAP2, MR, UBA1, SLMB, CG9153, EFF	349	97	2054	1.7595486367530204	0.16486575417665672	0.019819056542150104	2.0805679975358204
GOTERM_BP_FAT	GO:0051603~proteolysis involved in cellular protein catabolic process	44	2.208835341365462	0.0028151323352563536	USP7, FSN, SINA, CG11070, CG6966, PIC, BRE1, CG33276, VIH, AOS1, NEDD8, RDX, EDEM1, AGO, CYLD, CG32479, UBCD4, UCH, LACK, CG9062, CG16979, CG8188, UBC-E2H, ROC1B, HYD, NCT, LWR, SCE, MR, APP-BP1, CG8494, CG5384, UBL, MIB1, RPN11, UBA1, DBO, CG12084, CG9153, ARI-2, CORT, CG15817, EFF, EBI	1234	183	7937	1.5464746570307588	0.9991666378160925	0.027003389510930176	4.854769242111523
GOTERM_BP_FAT	GO:0044257~cellular protein catabolic process	44	2.208835341365462	0.0028151323352563536	USP7, FSN, SINA, CG11070, CG6966, PIC, BRE1, CG33276, VIH, AOS1, NEDD8, RDX, EDEM1, AGO, CYLD, CG32479, UBCD4, UCH, LACK, CG9062, CG16979, CG8188, UBC-E2H, ROC1B, HYD, NCT, LWR, SCE, MR, APP-BP1, CG8494, CG5384, UBL, MIB1, RPN11, UBA1, DBO, CG12084, CG9153, ARI-2, CORT, CG15817, EFF, EBI	1234	183	7937	1.5464746570307588	0.9991666378160925	0.027003389510930176	4.854769242111523
GOTERM_BP_FAT	GO:0030163~protein catabolic process	47	2.359437751004016	0.0031987960699053847	USP7, FSN, SINA, CG11070, CG6966, PIC, BRE1, CG33276, VIH, AOS1, NEDD8, RDX, O-FUT1, EDEM1, AGO, CYLD, CG32479, UBCD4, UCH, LACK, CG9062, CG16979, CG8188, UBC-E2H, ROC1B, HYD, NCT, LWR, SCE, MR, APP-BP1, CG8494, RPT3, CG5384, UBL, MIB1, RPN11, UBA1, DBO, CG12084, CG9153, IRD5, ARI-2, CORT, CG15817, EFF, EBI	1234	200	7937	1.511503241491086	0.9996833985193849	0.030061122616641622	5.498924840296004
GOTERM_MF_FAT	GO:0004842~ubiquitin-protein ligase activity	25	1.2550200803212852	0.0032583857021336203	SINA, CG11070, CG6966, VIH, CG5823, MORGUE, AGO, UBCD4, LACK, CG8188, CG10254, UBC-E2H, ROC1B, HYD, CDC23, CG2924, CG15141, MIB1, UBA1, MIB2, CG12084, SLMB, CG9153, ARI-2, EFF	1311	83	7918	1.81917601757143	0.9434178154838789	0.04831225306021725	4.946007178411715
GOTERM_MF_FAT	GO:0019787~small conjugating protein ligase activity	26	1.3052208835341366	0.0041324067577277485	SINA, CG11070, CG6966, VIH, CG5823, MORGUE, AGO, UBCD4, LACK, CG8188, CG10254, UBC-E2H, ROC1B, HYD, LWR, CDC23, CG2924, CG15141, MIB1, UBA1, MIB2, CG12084, SLMB, CG9153, ARI-2, EFF	1311	89	7918	1.7643963352445597	0.9738538282988597	0.05798922450998378	6.23323316835751
GOTERM_BP_FAT	GO:0070647~protein modification by small protein conjugation or removal	20	1.0040160642570282	0.005263944199732849	UBC-E2H, USP7, SINA, CG11070, ROC1B, PIC, BRE1, AOS1, VIH, RDX, APP-BP1, BUR, MORGUE, CYLD, MIB1, DEN1, UCH, MIB2, LACK, EFF	1234	67	7937	1.9199787125958538	0.9999982810323138	0.046300246458194416	8.89614247028101
GOTERM_BP_FAT	GO:0032446~protein modification by small protein conjugation	15	0.7530120481927711	0.011984700850896706	UBC-E2H, SINA, CG11070, ROC1B, PIC, BRE1, AOS1, VIH, RDX, APP-BP1, MORGUE, MIB1, MIB2, LACK, EFF	1234	48	7937	2.0099777147487843	0.9999999999999323	0.09014136304437925	19.171807916037032
GOTERM_MF_FAT	GO:0016881~acid-amino acid ligase activity	29	1.4558232931726909	0.017504275423516655	SINA, CG11070, CG6966, CG16833, WFS1, VIH, CG5823, MORGUE, AGO, UBCD4, LACK, CG4089, CG8188, UBC-E2H, CG10254, ROC1B, HYD, LWR, CDC23, CG2924, CG15141, MIB1, UBA1, MIB2, CG12084, SLMB, CG9153, ARI-2, EFF	1311	114	7918	1.5364058506296252	0.9999998217666883	0.19657839678515665	24.00205261251496
INTERPRO	IPR016135:Ubiquitin-conjugating enzyme/RWD-like	12	0.6024096385542169	0.022212241324401263	CG10254, UBC-E2H, MORGUE, UBCD4, LWR, VIH, CG2924, CG5515, GCN2, CG5823, EFF, CG10343	1692	35	10196	2.0660587639311045	1.0	0.5139849802042211	31.819027029117752
GOTERM_BP_FAT	GO:0016567~protein ubiquitination	13	0.6526104417670683	0.022660832368906862	UBC-E2H, SINA, CG11070, ROC1B, PIC, BRE1, VIH, RDX, MORGUE, MIB1, MIB2, LACK, EFF	1234	42	7937	1.9908350698464152	1.0	0.15027838850588005	33.27795032541599
GOTERM_CC_FAT	GO:0000151~ubiquitin ligase complex	11	0.5522088353413654	0.10454556110320465	MORGUE, AGO, SINA, ROC1B, CG11070, SHTD, CG12084, LACK, CDC23, SLMB, MR	782	40	4786	1.6830562659846546	1.0	0.4389163457545304	79.33621323169811
INTERPRO	IPR000608:Ubiquitin-conjugating enzyme, E2	9	0.4518072289156626	0.11090447590211067	CG10254, UBC-E2H, MORGUE, UBCD4, LWR, VIH, CG2924, CG5823, EFF	1692	30	10196	1.8078014184397162	1.0	0.919315128409816	86.52486473451067
GOTERM_MF_FAT	GO:0016879~ligase activity, forming carbon-nitrogen bonds	30	1.5060240963855422	0.11222767240158404	SINA, CG11070, CG6966, CG16833, WFS1, VIH, CG5823, MORGUE, AGO, UBCD4, LACK, CG4089, CG8188, UBC-E2H, CG10254, ROC1B, HYD, LWR, CDC23, CG2924, CG15141, BUR, MIB1, UBA1, MIB2, CG12084, SLMB, CG9153, ARI-2, EFF	1311	140	7918	1.29421379535796	1.0	0.6641865908246385	84.27849556217541
SMART	SM00212:UBCc	9	0.4518072289156626	0.21107303251434828	CG10254, UBC-E2H, MORGUE, UBCD4, LWR, VIH, CG2924, CG5823, EFF	935	30	4824	1.547807486631016	1.0	0.846329419277602	95.89604163435482
UP_SEQ_FEATURE	active site:Glycyl thioester intermediate	6	0.30120481927710846	0.2520360418106592	HYD, UBCD4, VIH, LACK, CG8188, EFF	644	16	2975	1.732336956521739	1.0	0.9996770039958657	99.2126444418719
GOTERM_BP_FAT	GO:0006511~ubiquitin-dependent protein catabolic process	16	0.8032128514056224	0.5340036223657576	USP7, SINA, CG11070, PIC, NEDD8, MR, EDEM1, CYLD, CG8494, CG5384, AGO, UCH, CG32479, LACK, CORT, CG15817	1234	96	7937	1.071988114532685	1.0	0.9691611631636445	99.9998600590877
GOTERM_BP_FAT	GO:0006508~proteolysis	92	4.618473895582329	0.9942681805152268	DIP-B, FSN, SINA, CG6966, EA, CG30414, BRE1, CG33276, AOS1, CG31918, UCH, UBCD4, LACK, RPN1, CG9062, RPN3, RPN2, RPN5, FUR2, CG8188, RPN7, 26-29-P, NCT, CG5355, KUZ, STE24A, MR, SP1029, TPPII, CG8494, UBL, MIB1, DEN1, CG12084, SLMB, CG9153, STL, USP7, GD, CG11070, UND, PIC, CG6696, S2P, DCP-1, VIH, CG3744, RDX, NEDD8, NDL, CG2025, EDEM1, CG5367, AGO, CYLD, CG11313, CALPC, SNK, CG13630, CG32479, E…	1234	731	7937	0.8094903409330262	1.0	0.9999999926800129	100.0
Annotation Cluster 53	Enrichment Score: 2.331819745608133
Category	Term	Count	%	PValue	Genes	List Total	Pop Hits	Pop Total	Fold Enrichment	Bonferroni	Benjamini	FDR
UP_SEQ_FEATURE	compositionally biased region:Poly-Gln	35	1.7570281124497993	9.072225737678376E-4	DEAF1, DSH, BR, AOP, CG17202, RDX, IHOG, TBP, MOF, SDK, E2F, WISP, DCO, DPN, E(Y)3, SAV, CHN, LID, EAF, EYA, TAF4, TGO, HPO, RNO, HB, AEF1, HR78, SQZ, DOM, GPP, ENC, LOLA, JING, CDGAPR, MES-4	644	95	2975	1.7019450800915332	0.7550823485119513	0.2090117823879537	1.5026442194189027
UP_SEQ_FEATURE	compositionally biased region:Poly-Ala	35	1.7570281124497993	0.0051059283567488345	DLT, CYP33, SINA, VIR, ECR, BR, CG1785, WGE, MOF, L(2)DTL, PEP, E2F, WISP, WAPL, CG11412, DCO, S, CHN, EYA, SU(VAR)3-7, TGO, CG4751, COS, PATJ, CG5645, CTBP, E(BX), SQZ, DOM, GPP, CG5098, ENC, DOS, ARI-2, CDGAPR	644	104	2975	1.5546613712374582	0.9996418156048603	0.6780936653688534	8.184724029319312
UP_SEQ_FEATURE	compositionally biased region:Poly-Gly	24	1.2048192771084338	0.021814848362210926	EYA, DLT, DSH, RNO, ECR, SPT6, N, CG4751, E(Y)1, RGA, L(2)DTL, E2F, PEP, WISP, U2AF38, DOM, DCO, S, LACK, PROMININ-LIKE, CHN, ENC, MES-4, LID	644	71	2975	1.5615431720759338	0.9999999999999986	0.8819568515669962	30.783229815752488
Annotation Cluster 54	Enrichment Score: 2.2630747306955703
Category	Term	Count	%	PValue	Genes	List Total	Pop Hits	Pop Total	Fold Enrichment	Bonferroni	Benjamini	FDR
GOTERM_BP_FAT	GO:0031399~regulation of protein modification process	17	0.853413654618474	5.772278261002031E-4	CG6966, HIS1:CG33843, TOLLO, RB, NEDD8, SU(VAR)205, ADA2B, SLPR, PR-SET7, PPP4R2R, RTF1, NIPP1, CG12084, DAP, PTP61F, CORT, SIN1	1234	44	7937	2.485063356416679	0.765932825156381	0.007163069238546815	1.0140996067326213
GOTERM_BP_FAT	GO:0034968~histone lysine methylation	7	0.3514056224899598	7.636845638878474E-4	E(Z), PR-SET7, SU(VAR)3-9, RTF1, SU(VAR)205, VIG2, EGG	1234	9	7937	5.00261120115253	0.8535982089418299	0.009064827699532874	1.339596687176725
GOTERM_BP_FAT	GO:0033044~regulation of chromosome organization	7	0.3514056224899598	0.01970480351807546	SSRP, PR-SET7, HIS1:CG33843, RTF1, DRE4, SU(VAR)205, ADA2B	1234	15	7937	3.0015667206915184	1.0	0.1328985485008911	29.624322887331022
GOTERM_BP_FAT	GO:0031056~regulation of histone modification	5	0.25100401606425704	0.10206285139044156	PR-SET7, HIS1:CG33843, RTF1, SU(VAR)205, ADA2B	1234	12	7937	2.6799702863317125	1.0	0.4759604680800392	85.04973706003254
Annotation Cluster 55	Enrichment Score: 2.2535017447658703
Category	Term	Count	%	PValue	Genes	List Total	Pop Hits	Pop Total	Fold Enrichment	Bonferroni	Benjamini	FDR
GOTERM_BP_FAT	GO:0009968~negative regulation of signal transduction	29	1.4558232931726909	0.001383612359604821	KEN, APC2, SU(VAR)2-10, AOP, N, SU(FU), O-FUT1, DX, PTEN, NMO, SAX, SWM, APC, RNO, HYD, LWR, CROL, CBL, MKP3, AXN, COS, SENS, GRO, GUG, TSC1, RASSF, RUMI, SLMB, KRZ	1234	102	7937	1.828685607143992	0.9692601261325513	0.014833918527188628	2.414558944414802
GOTERM_BP_FAT	GO:0010648~negative regulation of cell communication	29	1.4558232931726909	0.0016250679108002616	KEN, APC2, SU(VAR)2-10, AOP, N, SU(FU), O-FUT1, DX, PTEN, NMO, SAX, SWM, APC, RNO, HYD, LWR, CROL, CBL, MKP3, AXN, COS, SENS, GRO, GUG, TSC1, RASSF, RUMI, SLMB, KRZ	1234	103	7937	1.8109313779484193	0.9832669631843882	0.01696889845627214	2.830248238224864
GOTERM_BP_FAT	GO:0030178~negative regulation of Wnt receptor signaling pathway	7	0.3514056224899598	0.0771984922346908	GRO, APC2, CROL, NMO, SLMB, AXN, APC	1234	20	7937	2.2511750405186386	1.0	0.39057536280914484	75.78661841704358
Annotation Cluster 56	Enrichment Score: 2.2412521059106734
Category	Term	Count	%	PValue	Genes	List Total	Pop Hits	Pop Total	Fold Enrichment	Bonferroni	Benjamini	FDR
GOTERM_CC_FAT	GO:0005819~spindle	30	1.5060240963855422	2.0296464390686039E-7	EB1, ASP, FEO, MOE, SLE, SUB, GRIP75, CYCB, DGT5, DGT6, POLO, WAC, KLP61F, MARS, MUD, KLP3A, TOC, CG14073, MSPS, GRIP128, GRIP84, KLP10A, GRIP163, SSP3, IAL, NCD, JUPITER, PAV, GAMMATUB37C, MTOR	782	68	4786	2.7000902662855424	9.559178777773791E-5	5.974754461290921E-6	2.8982092254992153E-4
GOTERM_MF_FAT	GO:0015631~tubulin binding	27	1.355421686746988	1.3817982991342851E-5	EB1, BIF, STAU, APC2, GRIP71, ASP, CNN, CP190, CYLD, GRIP75, WAC, STAI, CG18190, APC, KLP3A, MSPS, COS, GRIP128, SPAS, GRIP84, SPIR, PNUT, GRIP163, MAPMODULIN, SCRA, JUPITER, KHC	1311	68	7918	2.3981020325750437	0.012086276110109262	3.473656273088599E-4	0.021474003375687722
GOTERM_CC_FAT	GO:0005815~microtubule organizing center	24	1.2048192771084338	3.100919160611765E-5	MUD, MOB4, KLP3A, TOC, ASP, GRIP71, MSPS, GRIP128, SPAS, SAK, CNN, GRIP84, KLP10A, GRIP163, CP190, HSP83, SAS-4, SAS-6, ANA1, GRIP75, PAV, SCED, POLO, GAMMATUB37C	782	60	4786	2.448081841432225	0.014499411963347919	6.083796828584287E-4	0.0442701463624906
GOTERM_CC_FAT	GO:0015630~microtubule cytoskeleton	60	3.0120481927710845	3.556176064463133E-5	PAT1, EB1, STAU, GRIP71, FEO, SLE, MOE, CNN, DHC98D, CP190, SAS-4, GAMMATUB23C, SAS-6, SUB, GRIP75, CYCB, STAI, KLP3A, RAN, CMET, COS, SAK, SPAS, KLP10A, SSP3, IAL, NCD, PAV, NOP5, JUPITER, SCED, CPA, BETATUB56D, CG12042, MOB4, APC2, ALPHATUB67C, ASP, CG1890, HSP83, DGT5, DGT6, KLP61F, POLO, WAC, KAP3, APC, MARS, MUD, TOC, CG14073, MSPS, GRIP128, GRIP84, GRIP163, ANA1, MAPMODULIN, KHC, GAMMATUB37…	782	220	4786	1.6691467100674262	0.016610387686709194	6.697710868694973E-4	0.05076806850120574
GOTERM_CC_FAT	GO:0005813~centrosome	21	1.0542168674698795	9.619435659419934E-5	MUD, MOB4, TOC, MSPS, GRIP128, SPAS, SAK, CNN, GRIP84, KLP10A, GRIP163, CP190, HSP83, SAS-4, SAS-6, ANA1, GRIP75, PAV, SCED, GAMMATUB37C, POLO	782	52	4786	2.471621089907535	0.04429856506370289	0.0015091840766411346	0.13727206249829482
GOTERM_CC_FAT	GO:0044430~cytoskeletal part	71	3.5642570281124497	1.8383007515085836E-4	PAT1, EB1, STAU, GRIP71, FEO, MOE, SLE, DIDUM, CNN, DHC98D, SEP4, CP190, SAS-4, GAMMATUB23C, SUB, SAS-6, GRIP75, CYCB, STAI, EIF-4E, BAP55, KLP3A, RAN, CMET, COS, SPAS, SAK, PNUT, KLP10A, SSP3, IAL, NCD, SCRA, PAV, NOP5, JUPITER, SCED, CPA, STI, BETATUB56D, CG12042, TCTP, MOB4, APC2, ALPHATUB67C, ASP, CG1890, HSP83, DGT5, DGT6, POLO, KLP61F, WAC, KAP3, APC, MARS, MUD, TOC, CG14073, MSPS, GRIP128,…	782	287	4786	1.5140575848579092	0.08294875478727082	0.0026205580465992195	0.26217814070682577
GOTERM_MF_FAT	GO:0008017~microtubule binding	23	1.1546184738955823	2.938155172722129E-4	EB1, BIF, STAU, KLP3A, APC2, ASP, MSPS, COS, SPAS, CNN, GRIP84, SPIR, PNUT, CP190, CYLD, MAPMODULIN, SCRA, JUPITER, KHC, WAC, STAI, CG18190, APC	1311	63	7918	2.2049568365357834	0.22786482471602942	0.005730089978026931	0.4556791484277012
GOTERM_CC_FAT	GO:0005856~cytoskeleton	82	4.116465863453815	4.040529841077913E-4	PAT1, EB1, STAU, GRIP71, FEO, MOE, SLE, DIDUM, CNN, DHC98D, SEP4, CP190, SAS-4, GAMMATUB23C, SUB, SAS-6, GRIP75, CYCB, MST, STAI, BICD, EIF-4E, BAP55, KLP3A, RAN, RHOGAP93B, CMET, COS, SPAS, SAK, KLP10A, PNUT, SSP3, IAL, NCD, SCRA, JUPITER, PAV, NOP5, SCED, CPA, STI, BETATUB56D, CG12042, TCTP, MOB4, APC2, ALPHATUB67C, ASP, CG1890, HSP83, TWF, DGT5, DGT6, WAC, POLO, KLP61F, KAP3, APC, MARS, SSH, M…	782	351	4786	1.4297913888706728	0.17332811277957272	0.004996617623470034	0.5754180626422412
GOTERM_CC_FAT	GO:0000922~spindle pole	11	0.5522088353413654	0.0018888201447140524	SUB, KLP3A, GRIP75, TOC, ASP, MSPS, POLO, GRIP128, GRIP84, KLP10A, GRIP163	782	23	4786	2.9270543756254863	0.5895394788090531	0.01876793505239438	2.6635566313166326
GOTERM_MF_FAT	GO:0008092~cytoskeletal protein binding	53	2.6606425702811247	0.0030996818730178403	EB1, STAU, GRIP71, CNO, MOE, CNN, DIDUM, PTEN, CP190, GRIP75, DAAM, YETI, CG9915, STAI, POD1, KLP3A, COS, SPAS, PNUT, SCRA, JUPITER, MIB2, CPA, CG9426, BIF, APC2, ASP, CG1812, CYLD, TWF, WAC, KAP3, CG18190, SCAR, HIP1, APC, SSH, MER, MSPS, GRIP128, SN, PTPMEG, GRIP84, SPIR, GRIP163, ARPC3A, CRB, MAPMODULIN, DBO, KHC, FLR, YRT, CK	1311	218	7918	1.4683587708801322	0.9349081765051088	0.046798593822140355	4.710507651503171
SP_PIR_KEYWORDS	cytoskeleton	23	1.1546184738955823	0.009586663478522283	SSH, MER, RAN, VIH, ASP, SPAS, MOE, SAK, CNN, GRIP84, SPIR, KLP10A, CP190, SUB, SAS-6, SCRA, GRIP75, JUPITER, TWF, FLR, GAMMATUB37C, BICD, MARS	1928	89	12980	1.7398247004522354	0.9454773587341442	0.05652252143162262	12.089877110242242
SP_PIR_KEYWORDS	microtubule	19	0.9538152610441768	0.010326172290815535	KLP3A, ALPHATUB67C, ASP, CMET, COS, SPAS, GRIP84, KLP10A, CP190, SUB, GAMMATUB23C, NCD, GRIP75, PAV, JUPITER, KHC, KLP61F, GAMMATUB37C, BETATUB56D	1928	69	12980	1.8538396776715378	0.9564879272201993	0.05961417533705604	12.963863322211965
GOTERM_CC_FAT	GO:0005871~kinesin complex	11	0.5522088353413654	0.01682554254453446	PAT1, SUB, KLP3A, NCD, PAV, KHC, CMET, COS, KLP61F, KAP3, KLP10A	782	30	4786	2.244075021312873	0.9996619300488947	0.1140500449016777	21.518153171564826
GOTERM_CC_FAT	GO:0005874~microtubule	25	1.2550200803212852	0.018082247762542025	EB1, ASP, ALPHATUB67C, CP190, CG1890, GAMMATUB23C, SUB, GRIP75, KLP61F, MARS, KLP3A, TOC, RAN, CG14073, CMET, COS, SPAS, GRIP84, KLP10A, NCD, JUPITER, PAV, KHC, GAMMATUB37C, BETATUB56D	782	96	4786	1.5938032821824384	0.9998149122631081	0.11873099721546021	22.938517611108942
INTERPRO	IPR019821:Kinesin, motor region, conserved site	9	0.4518072289156626	0.020263087974905634	SUB, KLP3A, NCD, PAV, KHC, CMET, COS, KLP61F, KLP10A	1692	22	10196	2.4651837524177953	1.0	0.4878230079486474	29.464143527051622
GOTERM_CC_FAT	GO:0005875~microtubule associated complex	27	1.355421686746988	0.046909455266836805	PAT1, EB1, STAU, APC2, ASP, CNN, DHC98D, CP190, SUB, KLP61F, KAP3, STAI, APC, KLP3A, MSPS, CMET, COS, GRIP84, KLP10A, MAPMODULIN, NCD, NOP5, JUPITER, PAV, KHC, CPA, CG12042	782	115	4786	1.436917602579784	0.9999999998513415	0.2490736566022289	49.644332075872654
GOTERM_MF_FAT	GO:0008574~plus-end-directed microtubule motor activity	4	0.2008032128514056	0.06104346532111592	KLP3A, KHC, CMET, KLP61F	1311	6	7918	4.026442918891432	1.0	0.4830733413490542	62.4291343771221
INTERPRO	IPR001752:Kinesin, motor region	9	0.4518072289156626	0.06587205492804532	SUB, KLP3A, NCD, PAV, KHC, CMET, COS, KLP61F, KLP10A	1692	27	10196	2.0086682427107956	1.0	0.8201293805571291	68.70991234731318
UP_SEQ_FEATURE	domain:Kinesin-motor	6	0.30120481927710846	0.06728499716491046	SUB, NCD, KHC, COS, KLP61F, KLP10A	644	11	2975	2.5197628458498023	1.0	0.9620581995529215	68.71222865564611
SMART	SM00129:KISc	9	0.4518072289156626	0.13478236842917976	SUB, KLP3A, NCD, PAV, KHC, CMET, COS, KLP61F, KLP10A	935	27	4824	1.7197860962566847	1.0	0.7713957369311734	85.77179222314285
GOTERM_CC_FAT	GO:0005876~spindle microtubule	6	0.30120481927710846	0.1865066744613973	EB1, SUB, TOC, CG14073, KLP10A, MARS	782	19	4786	1.9326961906043885	1.0	0.6144804696517948	94.75302599327091
SP_PIR_KEYWORDS	motor protein	11	0.5522088353413654	0.21740388218674606	SUB, KLP3A, NCD, PAV, KHC, CMET, COS, KLP61F, DIDUM, KLP10A, CK	1928	51	12980	1.4520787568139288	1.0	0.5771912384335147	96.23382559244153
SP_PIR_KEYWORDS	microtubule binding	3	0.15060240963855423	0.2198785193277067	NCD, KHC, COS	1928	6	12980	3.3661825726141075	1.0	0.5734986579072534	96.39004656636251
GOTERM_MF_FAT	GO:0003777~microtubule motor activity	12	0.6024096385542169	0.3166264289426052	PAT1, SUB, KLP3A, NCD, PAV, KHC, CMET, COS, KLP61F, KAP3, DHC98D, KLP10A	1311	56	7918	1.2942137953579602	1.0	0.9358243213576096	99.73070562494037
GOTERM_BP_FAT	GO:0007018~microtubule-based movement	16	0.8032128514056224	0.6650262939849844	PAT1, KLP3A, ALPHATUB67C, CMET, COS, DHC98D, KLP10A, SUB, NCD, PAV, KHC, CPA, KLP61F, KAP3, BETATUB56D, CG12042	1234	104	7937	0.989527490337863	1.0	0.9912119359827023	99.9999995879057
GOTERM_MF_FAT	GO:0003774~motor activity	14	0.7028112449799196	0.7166432828409721	PAT1, KLP3A, CMET, COS, DIDUM, KLP10A, DHC98D, SUB, NCD, PAV, KHC, KLP61F, KAP3, CK	1311	88	7918	0.960855696553637	1.0	0.9986470841682041	99.9999996923424
Annotation Cluster 57	Enrichment Score: 2.2151894223501976
Category	Term	Count	%	PValue	Genes	List Total	Pop Hits	Pop Total	Fold Enrichment	Bonferroni	Benjamini	FDR
GOTERM_BP_FAT	GO:0051053~negative regulation of DNA metabolic process	7	0.3514056224899598	0.00317095785753195	DUP, SUUR, PIWI, GNU, CG10336, PLU, GEMININ	1234	11	7937	4.093045528215707	0.9996603619051696	0.02991464497020624	5.452324405803521
GOTERM_BP_FAT	GO:0051052~regulation of DNA metabolic process	9	0.4518072289156626	0.0033719826027818	DUP, SUUR, PIWI, GNU, OTU, CG10336, PLU, GEMININ, CG4078	1234	18	7937	3.2159643435980554	0.9997954844568673	0.03131517664926253	5.788348200726179
GOTERM_BP_FAT	GO:0008156~negative regulation of DNA replication	6	0.30120481927710846	0.006540250856133141	DUP, SUUR, GNU, CG10336, PLU, GEMININ	1234	9	7937	4.28795245813074	0.9999999319318211	0.05550318287447675	10.937738940702445
GOTERM_BP_FAT	GO:0006275~regulation of DNA replication	7	0.3514056224899598	0.01970480351807546	DUP, SUUR, GNU, OTU, CG10336, PLU, GEMININ	1234	15	7937	3.0015667206915184	1.0	0.1328985485008911	29.624322887331022
Annotation Cluster 58	Enrichment Score: 2.2000119036064505
Category	Term	Count	%	PValue	Genes	List Total	Pop Hits	Pop Total	Fold Enrichment	Bonferroni	Benjamini	FDR
GOTERM_BP_FAT	GO:0006913~nucleocytoplasmic transport	32	1.6064257028112447	2.0222475809905068E-8	NXT1, CLBN, FS(2)KET, KAP-ALPHA3, U2AF50, MAGO, CG14749, RAS85D, NUP214, RANBP9, CDM, MSK, EMB, RANGAP, THO2, HEL25E, NUP133, NUP154, RAN, LWR, NXF2, SQD, HPR1, PHAX, NS3, PLL, MAPMODULIN, CG32164, THOC7, THOC5, NTF-2, MTOR	1234	72	7937	2.85863497208716	5.085823384010091E-5	6.202379437825201E-7	3.5698805478379114E-5
GOTERM_BP_FAT	GO:0051169~nuclear transport	32	1.6064257028112447	2.0222475809905068E-8	NXT1, CLBN, FS(2)KET, KAP-ALPHA3, U2AF50, MAGO, CG14749, RAS85D, NUP214, RANBP9, CDM, MSK, EMB, RANGAP, THO2, HEL25E, NUP133, NUP154, RAN, LWR, NXF2, SQD, HPR1, PHAX, NS3, PLL, MAPMODULIN, CG32164, THOC7, THOC5, NTF-2, MTOR	1234	72	7937	2.85863497208716	5.085823384010091E-5	6.202379437825201E-7	3.5698805478379114E-5
GOTERM_CC_FAT	GO:0005635~nuclear envelope	35	1.7570281124497993	1.691047052874565E-7	NXT1, NUP160, FS(2)KET, KAP-ALPHA3, KOI, SU(VAR)2-10, UGT, CG5199, CG14749, NUP44A, NUP358, NUP214, RANBP9, CDM, RRP42, MSK, ULP1, EMB, LBR, NUP133, NUP153, CUP, NUP154, RRP6, TOC, GCL, PATJ, DIS3, NUP62, LAM, CG32164, KUK, BTZ, FS(1)YA, MTOR	782	86	4786	2.490780943317671	7.96451510585161E-5	5.30987409608219E-6	2.4147108463878908E-4
GOTERM_BP_FAT	GO:0070727~cellular macromolecule localization	64	3.2128514056224895	1.7537102230014986E-5	CLBN, LT, STAU, KAP-ALPHA3, SRP68, RB, GOS28, SYX13, RAS85D, RANBP9, AUB, MSK, OKR, BICD, TOM70, CG33331, RAN, SPN-A, HSP60, SPN-D, SQD, SPN-E, CG32164, VAS, OSK, NXT1, FS(1)K10, FS(2)KET, CG8176, POSH, CG9393, MAGO, ETS97D, HSP83, NUP214, CG3160, CDM, S, CG12788, EMB, HRB27C, BLUE, MER, CUP, ORB, LWR, MSPS, SWA, GRIP128, SPIR, MUS301, EXU, BOCA, GLO, DCP1, LKB1, PLL, KHC, BTZ, MTOR, NTF-2, VPS26…	1234	244	7937	1.6870632622153732	0.04314766454747743	3.105588008348592E-4	0.030953791355625704
INTERPRO	IPR011989:Armadillo-like helical	26	1.3052208835341366	2.5905024073394405E-5	APC2, FS(2)KET, KAP-ALPHA3, RB, CAP-G, CG5721, RANBP9, CDM, MSK, CG15443, RPN2, EMB, KAP3, APC, CG11123, VIMAR, L(2)K09022, MSPS, CG7837, CG32164, CG12084, RME-8, CG5608, CG10286, CG10420, CG2807	1692	66	10196	2.373880650476395	0.04711560106888746	0.0024101751007573613	0.04416078699223114
GOTERM_CC_FAT	GO:0005643~nuclear pore	19	0.9538152610441768	1.1841192537190485E-4	NUP133, NUP153, NUP154, NUP160, FS(2)KET, KAP-ALPHA3, GCL, CG14749, NUP44A, NUP358, RANBP9, NUP214, NUP62, CDM, MSK, CG32164, MTOR, ULP1, EMB	782	45	4786	2.5840863881784597	0.05424839570191242	0.001797586246484073	0.168952239168485
GOTERM_CC_FAT	GO:0012505~endomembrane system	57	2.86144578313253	1.9948209045412077E-4	KAP-ALPHA3, KOI, UGT, CG5199, O-FUT1, CG14749, NUP44A, CG33303, RANBP9, TTV, MSK, FUCT6, LBR, TANGO11, NUP133, CG3876, RRP6, COS, PATJ, POR, MGAT1, CG32164, KUK, ALPHA-MAN-II, FS(1)YA, EXT2, CG12006, BOTV, NXT1, NUP160, FS(2)KET, SU(VAR)2-10, NUP358, NUP214, CG3160, CDM, CG33635, RRP42, PIP, ULP1, EMB, NUP153, CUP, NUP154, TOC, CSAT, CG6401, GCL, DIS3, NUP62, CG14040, LAM, BTZ, MTOR, PTP61F, CG12…	782	218	4786	1.6002369835050096	0.0896857752275203	0.0027598738536372958	0.28447146195269557
GOTERM_CC_FAT	GO:0046930~pore complex	19	0.9538152610441768	3.100766741096902E-4	NUP133, NUP153, NUP154, NUP160, FS(2)KET, KAP-ALPHA3, GCL, CG14749, NUP44A, NUP358, RANBP9, NUP214, NUP62, CDM, MSK, CG32164, MTOR, ULP1, EMB	782	48	4786	2.422580988917306	0.1359017150632693	0.003940022014389144	0.4418604270598814
GOTERM_BP_FAT	GO:0006606~protein import into nucleus	13	0.6526104417670683	0.006240151072389678	FS(2)KET, LWR, KAP-ALPHA3, RAS85D, NUP214, RANBP9, PLL, CDM, MSK, CG32164, NTF-2, EMB, MTOR	1234	36	7937	2.3226409148208176	0.9999998545089135	0.053558372859699666	10.461613642903577
GOTERM_BP_FAT	GO:0051170~nuclear import	13	0.6526104417670683	0.007958356445082946	FS(2)KET, LWR, KAP-ALPHA3, RAS85D, NUP214, RANBP9, PLL, CDM, MSK, CG32164, NTF-2, EMB, MTOR	1234	37	7937	2.2598668360418763	0.9999999981262722	0.06479025897272883	13.155513341609693
GOTERM_BP_FAT	GO:0034504~protein localization in nucleus	13	0.6526104417670683	0.010025581694896389	FS(2)KET, LWR, KAP-ALPHA3, RAS85D, NUP214, RANBP9, PLL, CDM, MSK, CG32164, NTF-2, EMB, MTOR	1234	38	7937	2.2003966561460375	0.9999999999901306	0.07801195654708692	16.295304709014747
GOTERM_BP_FAT	GO:0008104~protein localization	79	3.965863453815261	0.010343154563700666	CLBN, DSH, LT, STAU, KAP-ALPHA3, RB, TTM50, SRP68, MOE, GOS28, SYX13, SHG, CG14749, RAS85D, CG40042, RANBP9, AUB, MSK, DAP160, CYCB, RAB23, LOCO, DG, LTD, JUMU, CG33331, TOM70, RAN, PBL, APKC, STWL, HSP60, PATJ, POR, LDLCP, MIB1, IAL, NS3, PAR-6, SCRA, PAV, CG32164, OSK, LAP1, CG9426, NXT1, FS(1)K10, NUP160, FS(2)KET, POSH, CG8176, FZ, COMT, MAGO, CG9393, SLAM, NUP214, CG3160, CDM, CG12788, S, PO…	1234	392	7937	1.296230526246155	0.999999999995596	0.07990234538251562	16.76805199127007
GOTERM_BP_FAT	GO:0046907~intracellular transport	64	3.2128514056224895	0.015698299710710552	CLBN, LT, KAP-ALPHA3, SRP68, RB, U2AF50, GOS28, SYX13, CG14749, RAS85D, RANBP9, MSK, LOCO, TRAL, THO2, NUP133, TOM70, CG33331, RAN, GOLGIN84, HSP60, SQD, LDLCP, NS3, CG32164, THOC7, THOC5, NXT1, FS(2)KET, CG8176, DCP-1, MAGO, CG9393, COMT, NUP358, NUP214, CG3160, CG33635, CDM, S, CG12788, EMB, RANGAP, KAP3, SCAT, HEL25E, MER, NUP154, LWR, NXF2, HPR1, BOCA, PHAX, MAPMODULIN, PLL, ABL, KHC, NTF-2, …	1234	313	7937	1.3151547475416965	1.0	0.10984341527138552	24.37028162212693
GOTERM_BP_FAT	GO:0017038~protein import	18	0.9036144578313252	0.03657093777244225	CG33331, TOM70, FS(2)KET, LWR, KAP-ALPHA3, HSP60, CG9393, RAS85D, RANBP9, NUP214, PLL, CDM, CG12788, MSK, CG32164, MTOR, NTF-2, EMB	1234	70	7937	1.6539245195647143	1.0	0.22266310198507844	48.19528119292013
GOTERM_BP_FAT	GO:0000059~protein import into nucleus, docking	7	0.3514056224899598	0.03703043834844259	RANBP9, NUP214, CDM, FS(2)KET, MSK, CG32164, EMB	1234	17	7937	2.6484412241395745	1.0	0.224636063141878	48.629722625219095
GOTERM_BP_FAT	GO:0006605~protein targeting	25	1.2550200803212852	0.044738283532850184	NXT1, CLBN, FS(2)KET, KAP-ALPHA3, SRP68, CG9393, RAS85D, NUP214, RANBP9, CDM, S, MSK, CG12788, EMB, CG33331, TOM70, LWR, HSP60, BOCA, PLL, CG32164, NTF-2, MTOR, VPS26, CG10420	1234	109	7937	1.475213001650484	1.0	0.25843359364695595	55.4241620898835
GOTERM_BP_FAT	GO:0033365~protein localization in organelle	21	1.0542168674698795	0.06388213649833113	CG33331, TOM70, FS(2)KET, KAP-ALPHA3, LWR, SRP68, HSP60, CG9393, RAS85D, RANBP9, NUP214, PLL, CDM, S, CG12788, MSK, CG32164, MTOR, NTF-2, EMB, CG10420	1234	91	7937	1.4842912355067945	1.0	0.3403873937612951	68.81851228301629
INTERPRO	IPR001494:Importin-beta, N-terminal	6	0.30120481927710846	0.08809126390435564	RANBP9, CDM, FS(2)KET, MSK, CG32164, EMB	1692	15	10196	2.4104018912529552	1.0	0.8737947919511591	79.24410083778739
SP_PIR_KEYWORDS	protein transport	20	1.0040160642570282	0.16174212227043677	NXT1, NUP160, CG33331, FS(2)KET, RAN, TTM50, COMT, CG9393, GOS28, CG14749, LDLCP, NUP214, NS3, CG3160, CG12788, EMB, SCAT, VPS26, SEC15, CG10420	1928	101	12980	1.3331416129164784	1.0	0.4737338923594552	90.55816534718748
GOTERM_MF_FAT	GO:0008565~protein transporter activity	15	0.7530120481927711	0.2254319321910373	CG3876, TOM70, FS(2)KET, KAP-ALPHA3, RB, LDLCP, CG40042, RANBP9, MGE, CDM, CG12788, MSK, CG32164, NTF-2, EMB	1311	68	7918	1.3322789069861354	1.0	0.865622876212091	98.11312160349445
GOTERM_BP_FAT	GO:0006886~intracellular protein transport	32	1.6064257028112447	0.2281517121944201	NXT1, CLBN, LT, FS(2)KET, KAP-ALPHA3, CG8176, SRP68, RB, CG9393, GOS28, SYX13, RAS85D, NUP214, RANBP9, CG3160, CDM, MSK, CG12788, S, EMB, CG33331, TOM70, RAN, LWR, HSP60, BOCA, PLL, CG32164, NTF-2, MTOR, VPS26, CG10420	1234	174	7937	1.1828834367257213	1.0	0.7528216718890621	98.96581732462293
GOTERM_BP_FAT	GO:0034613~cellular protein localization	32	1.6064257028112447	0.2818037881447977	NXT1, CLBN, LT, FS(2)KET, KAP-ALPHA3, CG8176, SRP68, RB, CG9393, GOS28, SYX13, RAS85D, NUP214, RANBP9, CG3160, CDM, MSK, CG12788, S, EMB, CG33331, TOM70, RAN, LWR, HSP60, BOCA, PLL, CG32164, NTF-2, MTOR, VPS26, CG10420	1234	179	7937	1.1498419999456733	1.0	0.8215764322518019	99.71009594219709
GOTERM_BP_FAT	GO:0015031~protein transport	46	2.3092369477911645	0.405791639944955	NXT1, CLBN, LT, NUP160, FS(2)KET, KAP-ALPHA3, CG8176, SRP68, TTM50, RB, COMT, CG9393, GOS28, SYX13, CG14749, RAS85D, CG40042, NUP214, RANBP9, CG3160, CDM, MSK, CG12788, S, RAB23, LTD, EMB, SCAT, TOM70, CG33331, RAN, LWR, HSP60, POR, LDLCP, BOCA, NS3, PLL, RAB35, CG32164, NTF-2, MTOR, LAP1, VPS26, CG10420, SEC15	1234	278	7937	1.064275969823817	1.0	0.9189515572355462	99.98978278550678
GOTERM_BP_FAT	GO:0045184~establishment of protein localization	47	2.359437751004016	0.4125111834823589	NXT1, CLBN, LT, NUP160, FS(2)KET, KAP-ALPHA3, CG8176, SRP68, TTM50, RB, COMT, CG9393, GOS28, SYX13, CG14749, RAS85D, CG40042, NUP214, RANBP9, CG3160, CDM, MSK, CG12788, S, RAB23, LTD, EMB, SCAT, TOM70, CG33331, RAN, LWR, PBL, HSP60, POR, LDLCP, BOCA, NS3, PLL, RAB35, CG32164, NTF-2, MTOR, LAP1, VPS26, CG10420, SEC15	1234	285	7937	1.0607040291165517	1.0	0.922145043544874	99.99164124794136
GOTERM_BP_FAT	GO:0043623~cellular protein complex assembly	15	0.7530120481927711	0.41383834354416843	FS(2)KET, ALPHATUB67C, COMT, CG1890, RANBP9, NUP214, SUB, GAMMATUB23C, CDM, MSK, CG32164, GAMMATUB37C, EMB, BETATUB56D, MARS	1234	83	7937	1.1623967506980923	1.0	0.9226085638389817	99.99196838898683
GOTERM_MF_FAT	GO:0008320~protein transmembrane transporter activity	7	0.3514056224899598	0.5323123750399584	TOM70, FS(2)KET, MGE, MSK, CG12788, KAP-ALPHA3, NTF-2	1311	35	7918	1.2079328756674295	1.0	0.9894263320520632	99.99925801672387
GOTERM_CC_FAT	GO:0031967~organelle envelope	57	2.86144578313253	0.5325658040531164	KAP-ALPHA3, KOI, TTM50, UGT, CG5199, CG14749, NUP44A, CG40042, RANBP9, MSK, CG14508, LBR, SAD, NUP133, RRP6, TOM70, CG33331, CG7943, CG18324, PATJ, COQ2, T-CP1, CG12400, MGE, CG32164, KUK, FS(1)YA, AIF, EXT2, NXT1, L(2)37CC, NUP160, FS(2)KET, SU(VAR)2-10, CG9393, NUP358, NUP214, CDM, RRP42, CG12788, CG4908, DIB, ULP1, EMB, BMCP, NUP153, CUP, NUP154, TOC, DHOD, GCL, DIS3, NUP62, LAM, BTZ, PTP61F, …	782	344	4786	1.0141036697793375	1.0	0.9519513818568689	99.99807776285235
GOTERM_CC_FAT	GO:0031975~envelope	57	2.86144578313253	0.5423540724827356	KAP-ALPHA3, KOI, TTM50, UGT, CG5199, CG14749, NUP44A, CG40042, RANBP9, MSK, CG14508, LBR, SAD, NUP133, RRP6, TOM70, CG33331, CG7943, CG18324, PATJ, COQ2, T-CP1, CG12400, MGE, CG32164, KUK, FS(1)YA, AIF, EXT2, NXT1, L(2)37CC, NUP160, FS(2)KET, SU(VAR)2-10, CG9393, NUP358, NUP214, CDM, RRP42, CG12788, CG4908, DIB, ULP1, EMB, BMCP, NUP153, CUP, NUP154, TOC, DHOD, GCL, DIS3, NUP62, LAM, BTZ, PTP61F, …	782	345	4786	1.0111642388524409	1.0	0.953486535569583	99.99857908944226
SP_PIR_KEYWORDS	transport	39	1.957831325301205	0.9999965507058113	NXT1, BW, NUP160, FS(2)KET, TTM50, COMT, CG9393, MAGO, GOS28, CG7777, L(2)03659, CG14749, NUP214, RDGBBETA, CG3160, CG12788, FOI, EMB, BMCP, SCAT, CG4476, CG10444, CG33331, RAN, SUT1, CG7943, CSAT, CG18324, NXF2, SPIR, CG17664, CG16868, LDLCP, ORK1, NS3, BLOT, VPS26, CG10420, SEC15	1928	465	12980	0.5646499799223665	1.0	0.999999999951026	100.0
Annotation Cluster 59	Enrichment Score: 2.1707488153187935
Category	Term	Count	%	PValue	Genes	List Total	Pop Hits	Pop Total	Fold Enrichment	Bonferroni	Benjamini	FDR
GOTERM_BP_FAT	GO:0034728~nucleosome organization	20	1.0040160642570282	1.0750365028685488E-5	HIS4:CG33905, REPT, HIS1:CG33843, CAF1-180, ISWI, E(BX), YL-1, HIS2AV, CAF1-105, DOM, SET, MI-2, ENOK, CAF1, NAP1, HIS1:CG33855, CHD1, HIS2A:CG33817, ACF1, PONT	1234	44	7937	2.9236039487255043	0.02667507719402573	1.9733317964065744E-4	0.018975960577194417
GOTERM_MF_FAT	GO:0004468~lysine N-acetyltransferase activity	13	0.6526104417670683	2.7178870064689352E-5	ELP3, REPT, ADA2B, MOF, NEJ, YL-1, DOM, ENOK, CHM, CG2051, ACF1, LID, PONT	1311	21	7918	3.738839853256329	0.023633968583313014	6.462162659703896E-4	0.04223354835268811
GOTERM_MF_FAT	GO:0004402~histone acetyltransferase activity	13	0.6526104417670683	2.7178870064689352E-5	ELP3, REPT, ADA2B, MOF, NEJ, YL-1, DOM, ENOK, CHM, CG2051, ACF1, LID, PONT	1311	21	7918	3.738839853256329	0.023633968583313014	6.462162659703896E-4	0.04223354835268811
GOTERM_BP_FAT	GO:0016573~histone acetylation	10	0.5020080321285141	1.0525543700453562E-4	YL-1, TAF1, REPT, DOM, CAF1, CG2051, MOF, LID, WDA, PONT	1234	15	7937	4.28795245813074	0.23258791745965723	0.0015839619097743896	0.18564505839380185
GOTERM_BP_FAT	GO:0043543~protein amino acid acylation	11	0.5522088353413654	1.8962362145042813E-4	YL-1, TAF1, REPT, DOM, CAF1, CG2051, MOF, POR, LID, WDA, PONT	1234	19	7937	3.7237481873240634	0.3793255873198098	0.0026171661002764024	0.33421527663639594
GOTERM_BP_FAT	GO:0006473~protein amino acid acetylation	10	0.5020080321285141	2.0747932160669638E-4	YL-1, TAF1, REPT, DOM, CAF1, CG2051, MOF, LID, WDA, PONT	1234	16	7937	4.019955429497569	0.4065869822324175	0.002847657021144201	0.3656319493812177
GOTERM_MF_FAT	GO:0008080~N-acetyltransferase activity	16	0.8032128514056224	0.008528324612461956	L(1)G0020, ECO, ELP3, REPT, ADA2B, MOF, NEJ, YL-1, DOM, CG11412, ENOK, CHM, CG2051, ACF1, LID, PONT	1311	48	7918	2.013221459445716	0.9994670649518402	0.10491793097605429	12.4637523088459
GOTERM_MF_FAT	GO:0016410~N-acyltransferase activity	16	0.8032128514056224	0.015332193476042389	L(1)G0020, ECO, ELP3, REPT, ADA2B, MOF, NEJ, YL-1, DOM, CG11412, ENOK, CHM, CG2051, ACF1, LID, PONT	1311	51	7918	1.894796667713615	0.9999987555704403	0.1765401418529724	21.348338650233778
GOTERM_MF_FAT	GO:0016407~acetyltransferase activity	17	0.853413654618474	0.02309144443944515	CG9149, L(1)G0020, ECO, ELP3, REPT, ADA2B, MOF, NEJ, YL-1, DOM, CG11412, ENOK, CHM, CG2051, ACF1, LID, PONT	1311	58	7918	1.7702464557195086	0.9999999988211908	0.2454448163167372	30.448313063120324
GOTERM_BP_FAT	GO:0043044~ATP-dependent chromatin remodeling	6	0.30120481927710846	0.027428942575999985	YL-1, REPT, DOM, CHD1, ISWI, PONT	1234	12	7937	3.2159643435980554	1.0	0.17658808237785018	38.796678658784245
GOTERM_BP_FAT	GO:0043486~histone exchange	5	0.25100401606425704	0.07718488178557469	YL-1, REPT, DOM, CHD1, PONT	1234	11	7937	2.9236039487255043	1.0	0.3912609859266427	75.7803133112813
GOTERM_CC_FAT	GO:0035267~NuA4 histone acetyltransferase complex	5	0.25100401606425704	0.11760251437616451	HIS2AV, YL-1, REPT, DOM, PONT	782	12	4786	2.5500852514919012	1.0	0.4657515512319468	83.2460075119409
GOTERM_CC_FAT	GO:0000123~histone acetyltransferase complex	8	0.4016064257028112	0.13802548440903173	HIS2AV, YL-1, REPT, DOM, ENOK, E(Y)1, ADA2B, PONT	782	27	4786	1.813393956616463	1.0	0.5067014430051673	88.00779146208629
INTERPRO	IPR002717:MOZ/SAS-like protein	3	0.15060240963855423	0.19463800447014382	ENOK, CHM, MOF	1692	5	10196	3.615602836879433	1.0	0.9822738351599026	97.5049471370315
GOTERM_CC_FAT	GO:0043189~H4/H2A histone acetyltransferase complex	5	0.25100401606425704	0.29683269168769394	HIS2AV, YL-1, REPT, DOM, PONT	782	17	4786	1.8000601775236948	1.0	0.7847189157599215	99.34522853440792
INTERPRO	IPR016181:Acyl-CoA N-acyltransferase	6	0.30120481927710846	0.6597594298022477	ECO, CG11412, ENOK, CHM, CG2051, MOF	1692	33	10196	1.0956372232967977	1.0	0.999999348972568	99.99999896101545
SP_PIR_KEYWORDS	Acyltransferase	12	0.6024096385542169	0.961858196074011	CG9149, ECO, ELP3, CG34348, CG11412, ENOK, CHM, CG2051, ACF1, MOF, NEJ, POR	1928	114	12980	0.7086700152871805	1.0	0.9993292788378028	100.0
Annotation Cluster 60	Enrichment Score: 2.1594823696612275
Category	Term	Count	%	PValue	Genes	List Total	Pop Hits	Pop Total	Fold Enrichment	Bonferroni	Benjamini	FDR
GOTERM_BP_FAT	GO:0032535~regulation of cellular component size	33	1.6566265060240966	2.1709365057965582E-5	TCTP, LILLI, BIF, DSH, FZ, SHARK, CNO, PTEN, RAS85D, PI3K92E, MRPL12, CYCD, DCO, RAC1, TWF, WNT5, SSH, EIF-4E, NF1, GEK, CDK4, PTPMEG, BTK29A, SLPR, ARPC3A, TSC1, DBO, FLR, CPA, ABL, THOR, MTL, SRC64B	1234	99	7937	2.14397622906537	0.053135846864759806	3.7135719164349545E-4	0.03831669587739395
GOTERM_BP_FAT	GO:0060429~epithelium development	60	3.0120481927710845	7.686202193762055E-5	DSH, THR, CNO, MOE, SHG, KAY, RAS85D, MSK, LOCO, DG, FOI, MSN, SAD, JUMU, APKC, KNK, JRA, SQD, PATJ, CG3770, BTK29A, SLPR, WTS, PAR-6, CTA, KUK, SLMB, DLT, SDS22, FZ, AOP, SHARK, RDX, N, RIN, DCO, FLFL, RAC1, NMO, DIB, MAD, HPO, CBL, SCE, MKP3, NEJ, SCM, CRB, LKB1, BLOT, LAM, ABL, FLR, PHL, MTL, YRT, SRC64B, USH, VANG, GLI	1234	235	7937	1.6421945584330495	0.17577803848431184	0.0011925933229174346	0.1355980096930165
GOTERM_BP_FAT	GO:0002009~morphogenesis of an epithelium	58	2.9116465863453818	7.76319602327813E-5	DSH, THR, CNO, MOE, SHG, KAY, RAS85D, MSK, LOCO, DG, FOI, MSN, SAD, JUMU, APKC, KNK, JRA, SQD, PATJ, BTK29A, SLPR, WTS, PAR-6, CTA, KUK, SLMB, DLT, SDS22, FZ, AOP, SHARK, RDX, N, RIN, DCO, FLFL, RAC1, NMO, DIB, MAD, HPO, CBL, SCE, MKP3, NEJ, SCM, CRB, LKB1, BLOT, LAM, ABL, FLR, PHL, MTL, YRT, SRC64B, USH, VANG	1234	225	7937	1.6580082838105528	0.17737263640896073	0.0011971476253819224	0.13695543723746262
GOTERM_BP_FAT	GO:0007243~protein kinase cascade	21	1.0542168674698795	4.701408512623259E-4	TRC, AOP, JRA, OS, SHARK, MBT, CNO, CDK4, CDC37, KAY, SLPR, BTK29A, CYCD, MSK, RAC1, CDC2C, SLMB, MTL, PTP-ER, MSN, SRC64B	1234	60	7937	2.2511750405186386	0.6935443635021037	0.005955339058040465	0.8267004244792098
GOTERM_BP_FAT	GO:0040007~growth	32	1.6064257028112447	4.826302363120931E-4	DSH, SU(VAR)2-10, FZ, SHARK, N, CNO, E2F, RAS85D, PI3K92E, MRPL12, CYCD, SNPF, DCO, RAC1, DAP160, DG, WNT5, BL, HYD, SPAG, NF1, PATH, PYGO, CDK4, PTPMEG, SLPR, WTS, DBO, SFMBT, MTL, JING, CSUL	1234	110	7937	1.8711065271843228	0.7030252173021261	0.0060824718940133415	0.848573723717172
GOTERM_BP_FAT	GO:0048729~tissue morphogenesis	59	2.961847389558233	5.83123857001652E-4	DSH, THR, CNO, MOE, SHG, KAY, RAS85D, MSK, LOCO, DG, FOI, MSN, SAD, JUMU, PBL, APKC, KNK, JRA, SQD, PATJ, BTK29A, SLPR, WTS, PAR-6, CTA, KUK, SLMB, DLT, SDS22, FZ, AOP, SHARK, RDX, N, RIN, DCO, FLFL, RAC1, NMO, DIB, MAD, HPO, CBL, SCE, MKP3, NEJ, SCM, CRB, LKB1, BLOT, LAM, ABL, FLR, PHL, MTL, YRT, SRC64B, USH, VANG	1234	247	7937	1.536371629735103	0.7693800724285768	0.007165305219043683	1.0244077856518485
GOTERM_BP_FAT	GO:0008361~regulation of cell size	24	1.2048192771084338	7.039178779115694E-4	TCTP, LILLI, DSH, BIF, EIF-4E, NF1, FZ, SHARK, CNO, PTPMEG, CDK4, PTEN, SLPR, RAS85D, PI3K92E, MRPL12, TSC1, CYCD, DCO, DBO, RAC1, THOR, MTL, WNT5	1234	75	7937	2.0582171799027553	0.8298333192412428	0.008437773896405987	1.23537224241288
GOTERM_BP_FAT	GO:0048589~developmental growth	23	1.1546184738955823	0.004218987759921042	DSH, HYD, SPAG, NF1, SU(VAR)2-10, FZ, SHARK, N, PYGO, CNO, PTPMEG, SLPR, RAS85D, WTS, DCO, DAP160, RAC1, SFMBT, MTL, DG, JING, WNT5, BL	1234	80	7937	1.8491794975688816	0.9999758976375139	0.038477105427726976	7.191829081196932
GOTERM_BP_FAT	GO:0016049~cell growth	16	0.8032128514056224	0.0047078966319593855	DSH, NF1, FZ, SHARK, CNO, PTPMEG, CDK4, SLPR, RAS85D, PI3K92E, MRPL12, CYCD, DBO, RAC1, MTL, WNT5	1234	48	7937	2.14397622906537	0.9999929910272808	0.042089718515897157	7.992944664968005
GOTERM_BP_FAT	GO:0007254~JNK cascade	11	0.5522088353413654	0.009370417185862475	SLPR, BTK29A, RAC1, AOP, JRA, MTL, SHARK, SRC64B, MSN, CNO, KAY	1234	29	7937	2.4396970882468003	0.9999999999478923	0.07422688045216597	15.311994641088411
GOTERM_BP_FAT	GO:0016476~regulation of embryonic cell shape	8	0.4016064257028112	0.009961886097264304	SLPR, DSH, CTA, RAC1, MTL, SHARK, MSN, CNO	1234	17	7937	3.026789970445228	0.9999999999883972	0.07777301356800614	16.200181305851558
GOTERM_BP_FAT	GO:0008360~regulation of cell shape	25	1.2550200803212852	0.013443296022826798	DSH, TLK, FS(2)KET, CG7369, OVO, SHARK, CNO, PTEN, HSP83, RAC1, MSN, CG7028, SCAR, CG10163, RAN, PBL, SLPR, CG3618, WTS, PAR-6, CTA, PITSLRE, SOS, ABL, MTL	1234	98	7937	1.6407981344888038	0.9999999999999983	0.09886070117959755	21.252573849517688
GOTERM_BP_FAT	GO:0000165~MAPKKK cascade	14	0.7028112449799196	0.013593131032940601	AOP, JRA, SHARK, CNO, MBT, KAY, BTK29A, SLPR, MSK, RAC1, MTL, PTP-ER, MSN, SRC64B	1234	44	7937	2.0465227641078534	0.9999999999999989	0.09905104732173042	21.46343565827289
GOTERM_BP_FAT	GO:0031098~stress-activated protein kinase signaling pathway	11	0.5522088353413654	0.015491288875106474	SLPR, BTK29A, RAC1, AOP, JRA, MTL, SHARK, SRC64B, MSN, CNO, KAY	1234	31	7937	2.2822972761018456	1.0	0.10906768761241348	24.089002530131975
GOTERM_BP_FAT	GO:0016331~morphogenesis of embryonic epithelium	29	1.4558232931726909	0.015524514196776047	DSH, AOP, SHARK, N, CNO, KAY, RAS85D, FLFL, RAC1, DIB, MSN, SAD, JUMU, MAD, APKC, JRA, KNK, PATJ, SLPR, BTK29A, CRB, PAR-6, LKB1, KUK, ABL, MTL, YRT, USH, SRC64B	1234	120	7937	1.5543827660723932	1.0	0.10898771211130664	24.13421432285501
GOTERM_BP_FAT	GO:0009792~embryonic development ending in birth or egg hatching	48	2.4096385542168677	0.016846668540545055	DEAF1, DSH, APC2, A6, ECR, THR, AOP, ALPHATUB67C, LOLAL, SHARK, N, CNO, BX42, CP190, KAY, SHG, RAS85D, PI3K92E, L(3)MBT, SEMA-1B, FLFL, RAC1, CYCB, LACK, DIB, CHN, MSN, APC, SAD, JUMU, MAD, DDX1, OS, JRA, CTBP, EXU, BTK29A, SLPR, CRB, LKB1, SCED, ABL, MTL, YRT, CIN, SRC64B, ASH1, USH	1234	224	7937	1.378270432970595	1.0	0.11681099574993059	25.91287462629022
GOTERM_BP_FAT	GO:0007391~dorsal closure	24	1.2048192771084338	0.017513131583099167	SAD, JUMU, DSH, MAD, AOP, JRA, SHARK, N, CNO, KAY, SLPR, RAS85D, BTK29A, CRB, LKB1, FLFL, RAC1, ABL, DIB, MTL, YRT, USH, SRC64B, MSN	1234	95	7937	1.624908299923228	1.0	0.12052232581724565	26.79446616351112
GOTERM_BP_FAT	GO:0009826~unidimensional cell growth	6	0.30120481927710846	0.018297981057405016	SLPR, DSH, RAC1, MTL, SHARK, CNO	1234	11	7937	3.508324738470606	1.0	0.1246068013562116	27.81996852532056
GOTERM_BP_FAT	GO:0007394~dorsal closure, elongation of leading edge cells	6	0.30120481927710846	0.018297981057405016	SLPR, DSH, RAC1, MTL, SHARK, CNO	1234	11	7937	3.508324738470606	1.0	0.1246068013562116	27.81996852532056
GOTERM_BP_FAT	GO:0001700~embryonic development via the syncytial blastoderm	46	2.3092369477911645	0.018368147956462237	DSH, APC2, A6, ECR, THR, AOP, LOLAL, SHARK, N, CNO, BX42, CP190, KAY, SHG, RAS85D, PI3K92E, L(3)MBT, SEMA-1B, FLFL, RAC1, CYCB, LACK, DIB, CHN, MSN, APC, SAD, JUMU, MAD, DDX1, OS, JRA, CTBP, EXU, BTK29A, SLPR, CRB, LKB1, SCED, ABL, MTL, YRT, CIN, SRC64B, ASH1, USH	1234	214	7937	1.382564110331874	1.0	0.12472355421046999	27.91098723094938
GOTERM_BP_FAT	GO:0007392~initiation of dorsal closure	7	0.3514056224899598	0.03703043834844259	SLPR, DSH, RAC1, MTL, SHARK, USH, CNO	1234	17	7937	2.6484412241395745	1.0	0.224636063141878	48.629722625219095
GOTERM_BP_FAT	GO:0048598~embryonic morphogenesis	46	2.3092369477911645	0.04331813723811349	DSH, APC2, ECR, THR, AOP, SHARK, N, CAD, CNO, KAY, SHG, RAS85D, PI3K92E, FAL, T48, FLFL, RAC1, LACK, DIB, MSN, PIM, APC, SAD, EYA, JUMU, MAD, APKC, PBL, KNK, JRA, PATJ, BTK29A, SLPR, CRB, PAR-6, LKB1, CTA, ABL, KUK, PHL, MTL, YRT, SRC64B, PTP61F, USH, CRN	1234	226	7937	1.3091536265974384	1.0	0.2534729039144328	54.23971936849663
GOTERM_BP_FAT	GO:0007446~imaginal disc growth	8	0.4016064257028112	0.043349126585435487	WTS, HYD, DCO, SPAG, SU(VAR)2-10, SFMBT, N, BL	1234	22	7937	2.3388831589804036	1.0	0.25306072513381384	54.265879255795845
GOTERM_BP_FAT	GO:0035265~organ growth	8	0.4016064257028112	0.054250231561606854	WTS, HYD, DCO, SPAG, SU(VAR)2-10, SFMBT, N, BL	1234	23	7937	2.237192586850821	1.0	0.30082671083673695	62.642557991271055
GOTERM_BP_FAT	GO:0060560~developmental growth involved in morphogenesis	7	0.3514056224899598	0.0771984922346908	SLPR, DSH, RAC1, MTL, SHARK, PYGO, CNO	1234	20	7937	2.2511750405186386	1.0	0.39057536280914484	75.78661841704358
GOTERM_BP_FAT	GO:0030032~lamellipodium assembly	3	0.15060240963855423	0.298382206038171	DSH, RAC1, MTL	1234	7	7937	2.75654086594119	1.0	0.8371842068190962	99.80804116944773
GOTERM_BP_FAT	GO:0048588~developmental cell growth	7	0.3514056224899598	0.3188914160035717	RAS85D, DSH, NF1, RAC1, FZ, PTPMEG, WNT5	1234	30	7937	1.5007833603457592	1.0	0.8550967056411393	99.88629956913881
Annotation Cluster 61	Enrichment Score: 2.148036384439366
Category	Term	Count	%	PValue	Genes	List Total	Pop Hits	Pop Total	Fold Enrichment	Bonferroni	Benjamini	FDR
GOTERM_CC_FAT	GO:0044450~microtubule organizing center part	12	0.6024096385542169	2.5272409868370223E-4	SAS-4, SAS-6, KLP3A, ANA1, GRIP75, GRIP71, GAMMATUB37C, GRIP128, SAK, CNN, GRIP84, GRIP163	782	22	4786	3.3382934201348524	0.11223489668371722	0.003301429764037689	0.36026989766460016
GOTERM_CC_FAT	GO:0000930~gamma-tubulin complex	6	0.30120481927710846	0.0017989223291748056	GRIP75, GRIP71, GAMMATUB37C, GRIP128, GRIP84, GRIP163	782	7	4786	5.245889660211911	0.5717531249729234	0.01826708453751491	2.538295780496591
GOTERM_CC_FAT	GO:0000922~spindle pole	11	0.5522088353413654	0.0018888201447140524	SUB, KLP3A, GRIP75, TOC, ASP, MSPS, POLO, GRIP128, GRIP84, KLP10A, GRIP163	782	23	4786	2.9270543756254863	0.5895394788090531	0.01876793505239438	2.6635566313166326
GOTERM_CC_FAT	GO:0000931~gamma-tubulin large complex	4	0.2008032128514056	0.015212286038992582	GRIP75, GRIP71, GRIP128, GRIP163	782	4	4786	6.120204603580563	0.9992682295700888	0.10668246859178376	19.65910969764657
GOTERM_CC_FAT	GO:0008274~gamma-tubulin ring complex	4	0.2008032128514056	0.015212286038992582	GRIP75, GRIP71, GRIP128, GRIP163	782	4	4786	6.120204603580563	0.9992682295700888	0.10668246859178376	19.65910969764657
GOTERM_MF_FAT	GO:0043015~gamma-tubulin binding	4	0.2008032128514056	0.0347431147231386	GRIP71, GRIP128, GRIP84, GRIP163	1311	5	7918	4.831731502669718	0.9999999999999694	0.3395953499218396	42.28120175832846
INTERPRO	IPR007259:Spc97/Spc98	4	0.2008032128514056	0.13324101054508924	GRIP75, GRIP128, GRIP84, GRIP163	1692	8	10196	3.013002364066194	1.0	0.9447360809140916	91.26784702405844
Annotation Cluster 62	Enrichment Score: 2.1086919320652364
Category	Term	Count	%	PValue	Genes	List Total	Pop Hits	Pop Total	Fold Enrichment	Bonferroni	Benjamini	FDR
GOTERM_CC_FAT	GO:0000793~condensed chromosome	17	0.853413654618474	9.838599254106352E-6	C(2)M, LWR, SMC5, CENP-C, LOLAL, GLU, CMET, C(3)G, SU(VAR)205, CAP-G, MAT89BA, CAP-D2, SU(VAR)2-HP2, CAP-H2, BUB1, POLO, ZWILCH	782	32	4786	3.251358695652174	0.004623282618535396	2.574114775766301E-4	0.014048010713740844
GOTERM_CC_FAT	GO:0000775~chromosome, centromeric region	20	1.0040160642570282	1.7304083672924027E-4	SU(VAR)3-7, SUUR, MEI-S332, SU(VAR)3-9, LWR, CENP-C, NNF1B, CAL1, CMET, NNF1A, SU(VAR)205, PROD, IAL, SU(VAR)2-HP2, NOA36, CYCB, BUB1, KMN1, POLO, ZWILCH	782	50	4786	2.448081841432225	0.07827584979600699	0.0025439239310788286	0.24680822237048705
GOTERM_CC_FAT	GO:0000776~kinetochore	11	0.5522088353413654	0.013077337810189184	IAL, LWR, BUB1, CENP-C, NNF1B, CAL1, NNF1A, KMN1, CMET, POLO, ZWILCH	782	29	4786	2.321456918599524	0.9979706813009763	0.09516338695527848	17.135901133999663
GOTERM_CC_FAT	GO:0000794~condensed nuclear chromosome	7	0.3514056224899598	0.017116394018721694	MAT89BA, C(2)M, LWR, CENP-C, LOLAL, C(3)G, SU(VAR)205	782	14	4786	3.0601023017902813	0.9997059067842338	0.11429148279403356	21.849030471046248
GOTERM_CC_FAT	GO:0000779~condensed chromosome, centromeric region	7	0.3514056224899598	0.017116394018721694	LWR, BUB1, CENP-C, CMET, POLO, SU(VAR)205, ZWILCH	782	14	4786	3.0601023017902813	0.9997059067842338	0.11429148279403356	21.849030471046248
GOTERM_CC_FAT	GO:0000777~condensed chromosome kinetochore	5	0.25100401606425704	0.0894932083230706	LWR, BUB1, CMET, POLO, ZWILCH	782	11	4786	2.78191118344571	1.0	0.40158227933144797	73.78267249852243
GOTERM_CC_FAT	GO:0000940~outer kinetochore of condensed chromosome	4	0.2008032128514056	0.09079253028995894	LWR, BUB1, CMET, POLO	782	7	4786	3.4972597734746076	1.0	0.40267594073847135	74.31187455259999
GOTERM_CC_FAT	GO:0000780~condensed nuclear chromosome, centromeric region	3	0.15060240963855423	0.2547995022268645	LWR, CENP-C, SU(VAR)205	782	6	4786	3.0601023017902818	1.0	0.7326662546362093	98.49984148495383
Annotation Cluster 63	Enrichment Score: 2.077027457071195
Category	Term	Count	%	PValue	Genes	List Total	Pop Hits	Pop Total	Fold Enrichment	Bonferroni	Benjamini	FDR
INTERPRO	IPR002464:DNA/RNA helicase, ATP-dependent, DEAH-box type, conserved site	10	0.5020080321285141	6.313918263757104E-4	CG4901, L(2)37CB, XPD, MI-2, CG9323, PEA, CHD1, ISWI, CG4078, CHD3	1692	17	10196	3.544708663607287	0.6916915316718851	0.033059870728985974	1.071131537463621
INTERPRO	IPR007502:Helicase-associated region	7	0.3514056224899598	0.01856722270480876	CG11107, CG4901, L(2)37CB, CG9323, CG1582, PEA, SPN-E	1692	14	10196	3.013002364066194	0.9999999999999993	0.46997676630157736	27.353191591368464
INTERPRO	IPR011709:Region of unknown function DUF1605	6	0.30120481927710846	0.05010392247511752	CG11107, CG4901, L(2)37CB, CG9323, CG1582, PEA	1692	13	10196	2.781232951445717	1.0	0.7503942725311101	58.37435151321662
Annotation Cluster 64	Enrichment Score: 2.017317422396326
Category	Term	Count	%	PValue	Genes	List Total	Pop Hits	Pop Total	Fold Enrichment	Bonferroni	Benjamini	FDR
GOTERM_BP_FAT	GO:0051656~establishment of organelle localization	25	1.2550200803212852	2.6810778972802653E-4	EB1, APC2, KOI, ASP, NNF1B, ALPHATUB67C, NNF1A, CP190, TOP2, L(3)MBT, CYCB, POLO, MSN, NUDC, BICD, X11L, SSH, CENP-C, CMET, PNUT, LAM, KHC, KMN1, RAPS, SEC15	1234	75	7937	2.14397622906537	0.49052856806314493	0.0035998232193034108	0.4722365730862821
GOTERM_BP_FAT	GO:0051640~organelle localization	25	1.2550200803212852	0.001137721238132995	EB1, APC2, KOI, ASP, NNF1B, ALPHATUB67C, NNF1A, CP190, TOP2, L(3)MBT, CYCB, POLO, MSN, NUDC, BICD, X11L, SSH, CENP-C, CMET, PNUT, LAM, KHC, KMN1, RAPS, SEC15	1234	82	7937	1.9609538680475944	0.9429026669259799	0.012643821635460295	1.9895096824631198
GOTERM_BP_FAT	GO:0040023~establishment of nucleus localization	11	0.5522088353413654	0.003860926962893127	SSH, L(3)MBT, APC2, LAM, KOI, ALPHATUB67C, POLO, MSN, NUDC, BICD, CP190	1234	26	7937	2.7212005984291237	0.9999404696890931	0.03539194978764115	6.600948980751308
GOTERM_BP_FAT	GO:0007097~nuclear migration	10	0.5020080321285141	0.005302470556770446	L(3)MBT, APC2, LAM, KOI, ALPHATUB67C, POLO, MSN, NUDC, BICD, CP190	1234	23	7937	2.7964907335635263	0.9999984405775765	0.04630902470046261	8.958410659361327
GOTERM_BP_FAT	GO:0051647~nucleus localization	11	0.5522088353413654	0.012143040966387016	SSH, L(3)MBT, APC2, LAM, KOI, ALPHATUB67C, POLO, MSN, NUDC, BICD, CP190	1234	30	7937	2.358373851971907	0.9999999999999547	0.09074441944683209	19.400173237650232
GOTERM_BP_FAT	GO:0051303~establishment of chromosome localization	7	0.3514056224899598	0.027476831671904723	TOP2, CYCB, CENP-C, NNF1B, NNF1A, KMN1, CMET	1234	16	7937	2.8139688006482984	1.0	0.17642735805839105	38.84985661856584
GOTERM_BP_FAT	GO:0050000~chromosome localization	7	0.3514056224899598	0.027476831671904723	TOP2, CYCB, CENP-C, NNF1B, NNF1A, KMN1, CMET	1234	16	7937	2.8139688006482984	1.0	0.17642735805839105	38.84985661856584
GOTERM_BP_FAT	GO:0051310~metaphase plate congression	6	0.30120481927710846	0.06984324572788347	TOP2, CENP-C, NNF1B, NNF1A, KMN1, CMET	1234	15	7937	2.5727714748784445	1.0	0.3628316230607349	72.14389153380823
GOTERM_BP_FAT	GO:0035190~syncytial nuclear migration	3	0.15060240963855423	0.17467987357643144	L(3)MBT, APC2, CP190	1234	5	7937	3.8591572123176663	1.0	0.662109299188576	96.62609559805992
Annotation Cluster 65	Enrichment Score: 1.9879368283349952
Category	Term	Count	%	PValue	Genes	List Total	Pop Hits	Pop Total	Fold Enrichment	Bonferroni	Benjamini	FDR
GOTERM_BP_FAT	GO:0031123~RNA 3'-end processing	14	0.7028112449799196	1.0920500350902351E-4	ORB, CPSF100, RRP6, ARET, CLP, TWIN, CPSF160, SLBP, TRF4-1, WISP, PABP2, POP2, VAS, SYM	1234	28	7937	3.215964343598055	0.2401738193462648	0.001633578431610161	0.19260480293625815
GOTERM_BP_FAT	GO:0043631~RNA polyadenylation	10	0.5020080321285141	3.8033460633235376E-4	TRF4-1, WISP, ORB, CPSF100, RRP6, PABP2, VAS, ARET, CLP, CPSF160	1234	17	7937	3.783487463056535	0.6158505018214461	0.0049964992383984	0.6692840526540844
GOTERM_BP_FAT	GO:0031124~mRNA 3'-end processing	12	0.6024096385542169	4.278557803250639E-4	ORB, CPSF100, RRP6, POP2, PABP2, VAS, ARET, CLP, SYM, TWIN, CPSF160, SLBP	1234	24	7937	3.2159643435980554	0.659141400481831	0.005476213594329704	0.7526106154559953
GOTERM_BP_FAT	GO:0006378~mRNA polyadenylation	8	0.4016064257028112	0.002692257441002982	ORB, CPSF100, RRP6, PABP2, VAS, ARET, CLP, CPSF160	1234	14	7937	3.67538782125492	0.9988639052223464	0.026340414066326145	4.647593176098342
GOTERM_CC_FAT	GO:0005849~mRNA cleavage factor complex	7	0.3514056224899598	0.007052368141079434	CPSF100, CG3689, CLP, SYM, CPSF160, CSTF-50, CSTF-64	782	12	4786	3.570119352088662	0.9643295819463538	0.05986354664022264	9.612152351448112
GOTERM_BP_FAT	GO:0006379~mRNA cleavage	7	0.3514056224899598	0.013573859327561251	CPSF100, CG3689, CLP, SYM, CPSF160, CSTF-50, CSTF-64	1234	14	7937	3.215964343598055	0.9999999999999988	0.09920211723463868	21.436344595475187
GOTERM_CC_FAT	GO:0005848~mRNA cleavage stimulating factor complex	3	0.15060240963855423	0.12706519619803353	SYM, CSTF-50, CSTF-64	782	4	4786	4.5901534526854215	1.0	0.4902068190707878	85.63665128741117
GOTERM_CC_FAT	GO:0005847~mRNA cleavage and polyadenylation specificity factor complex	3	0.15060240963855423	0.2547995022268645	CPSF100, CLP, CPSF160	782	6	4786	3.0601023017902818	1.0	0.7326662546362093	98.49984148495383
GOTERM_BP_FAT	GO:0008334~histone mRNA metabolic process	3	0.15060240963855423	0.298382206038171	CPSF100, SYM, SLBP	1234	7	7937	2.75654086594119	1.0	0.8371842068190962	99.80804116944773
GOTERM_BP_FAT	GO:0006398~histone mRNA 3'-end processing	3	0.15060240963855423	0.298382206038171	CPSF100, SYM, SLBP	1234	7	7937	2.75654086594119	1.0	0.8371842068190962	99.80804116944773
Annotation Cluster 66	Enrichment Score: 1.9425845745494803
Category	Term	Count	%	PValue	Genes	List Total	Pop Hits	Pop Total	Fold Enrichment	Bonferroni	Benjamini	FDR
GOTERM_CC_FAT	GO:0005637~nuclear inner membrane	10	0.5020080321285141	5.499692956159976E-4	DIS3, RRP6, LAM, RRP42, KOI, SU(VAR)2-10, KUK, FS(1)YA, ULP1, LBR	782	17	4786	3.6001203550473897	0.22825939951726582	0.006621742972969247	0.7824618360140589
GOTERM_CC_FAT	GO:0031965~nuclear membrane	12	0.6024096385542169	6.524921782388488E-4	DIS3, RRP6, TOC, LAM, RRP42, KOI, SU(VAR)2-10, KUK, CG5199, FS(1)YA, ULP1, LBR	782	24	4786	3.0601023017902818	0.2646613391147561	0.007470108343290871	0.9276938386651223
GOTERM_CC_FAT	GO:0000178~exosome (RNase complex)	7	0.3514056224899598	0.007052368141079434	DIS3, SPT5, RRP6, SPT6, RRP42, RRP46, CG16940	782	12	4786	3.570119352088662	0.9643295819463538	0.05986354664022264	9.612152351448112
GOTERM_CC_FAT	GO:0000176~nuclear exosome (RNase complex)	7	0.3514056224899598	0.007052368141079434	DIS3, SPT5, RRP6, SPT6, RRP42, RRP46, CG16940	782	12	4786	3.570119352088662	0.9643295819463538	0.05986354664022264	9.612152351448112
GOTERM_CC_FAT	GO:0005652~nuclear lamina	6	0.30120481927710846	0.022348667852858505	DIS3, RRP6, LAM, RRP42, SU(VAR)2-10, FS(1)YA	782	11	4786	3.3382934201348524	0.9999761953229068	0.1410807850310578	27.58419417091882
GOTERM_CC_FAT	GO:0034399~nuclear periphery	6	0.30120481927710846	0.0636012587013773	DIS3, RRP6, LAM, RRP42, SU(VAR)2-10, FS(1)YA	782	14	4786	2.6229448301059555	0.9999999999999638	0.3143953703505047	60.8728982533853
GOTERM_CC_FAT	GO:0019866~organelle inner membrane	24	1.2048192771084338	0.9945048902312983	CG33331, RRP6, CG18324, KOI, TTM50, SU(VAR)2-10, DHOD, DIS3, CG40042, COQ2, T-CP1, CG12400, LAM, RRP42, CG12788, CG4908, KUK, DIB, FS(1)YA, BMCP, ULP1, CG14508, EXT2, LBR	782	217	4786	0.6768889884144401	1.0	0.9999997776406245	100.0
Annotation Cluster 67	Enrichment Score: 1.895742059719609
Category	Term	Count	%	PValue	Genes	List Total	Pop Hits	Pop Total	Fold Enrichment	Bonferroni	Benjamini	FDR
GOTERM_MF_FAT	GO:0004527~exonuclease activity	16	0.8032128514056224	3.0665859151072464E-4	CG6171, CG8368, RRP1, CG12877, RRP6, DNAPOL-DELTA, TAM, DNAPOL-EPSILON, RRP46, CG16940, RAT1, RAD1, DIS3, RRP42, CG11337, DNAPOL-ALPHA180	1311	36	7918	2.6842952792609545	0.23654488640565896	0.005850232232909702	0.4755531139450375
GOTERM_MF_FAT	GO:0016796~exonuclease activity, active with either ribo- or deoxyribonucleic acids and producing 5'-phosphomonoesters	12	0.6024096385542169	4.7485842911400256E-4	DIS3, RAD1, RRP1, RRP42, CG11337, DNAPOL-DELTA, TAM, RRP46, DNAPOL-EPSILON, CG16940, RAT1, DNAPOL-ALPHA180	1311	23	7918	3.151129240871555	0.3416210916729947	0.008324649892027969	0.7354908412622208
GOTERM_MF_FAT	GO:0004518~nuclease activity	30	1.5060240963855422	4.920819621349526E-4	CG6171, DCR-1, RNH1, DNAPOL-DELTA, DNASEII, DNAPOL-EPSILON, RRP46, CLP, RAT1, DROSHA, CG4853, CG3160, RRP42, CG11337, RPP30, DNAPOL-ALPHA180, TOP3BETA, CG8368, RRP1, CG12877, RRP6, CG5626, TAM, CG13690, CG16940, DREP-4, RAD1, DIS3, CG2990, PELO	1311	95	7918	1.9072624352643621	0.3515294607295042	0.008456952862803235	0.7620723790809025
GOTERM_MF_FAT	GO:0008408~3'-5' exonuclease activity	12	0.6024096385542169	0.001136027557452463	DIS3, CG6171, RRP1, RRP6, RRP42, CG11337, DNAPOL-DELTA, TAM, RRP46, DNAPOL-EPSILON, CG16940, DNAPOL-ALPHA180	1311	25	7918	2.899038901601831	0.6322208021653444	0.018353058495861108	1.7511248326800621
GOTERM_MF_FAT	GO:0004536~deoxyribonuclease activity	12	0.6024096385542169	0.004659168372365718	TOP3BETA, RAD1, CG6171, CG2990, CG4853, RRP1, DNAPOL-DELTA, TAM, DNASEII, DNAPOL-EPSILON, DNAPOL-ALPHA180, DREP-4	1311	29	7918	2.49917146689813	0.9835864717942764	0.062195029129404555	7.001131860223286
GOTERM_CC_FAT	GO:0000178~exosome (RNase complex)	7	0.3514056224899598	0.007052368141079434	DIS3, SPT5, RRP6, SPT6, RRP42, RRP46, CG16940	782	12	4786	3.570119352088662	0.9643295819463538	0.05986354664022264	9.612152351448112
GOTERM_CC_FAT	GO:0000176~nuclear exosome (RNase complex)	7	0.3514056224899598	0.007052368141079434	DIS3, SPT5, RRP6, SPT6, RRP42, RRP46, CG16940	782	12	4786	3.570119352088662	0.9643295819463538	0.05986354664022264	9.612152351448112
GOTERM_MF_FAT	GO:0004540~ribonuclease activity	13	0.6526104417670683	0.04932865438556867	DCR-1, CG5626, RNH1, RRP46, CG13690, CLP, RAT1, CG16940, DROSHA, DIS3, RRP42, CG11337, RPP30	1311	44	7918	1.7844462935996115	1.0	0.41892963688277973	54.44411013996224
GOTERM_MF_FAT	GO:0004532~exoribonuclease activity	6	0.30120481927710846	0.08730179329752871	DIS3, RRP42, CG11337, RRP46, CG16940, RAT1	1311	15	7918	2.415865751334859	1.0	0.5826302042141184	75.82324168848751
GOTERM_MF_FAT	GO:0016896~exoribonuclease activity, producing 5'-phosphomonoesters	6	0.30120481927710846	0.08730179329752871	DIS3, RRP42, CG11337, RRP46, CG16940, RAT1	1311	15	7918	2.415865751334859	1.0	0.5826302042141184	75.82324168848751
INTERPRO	IPR001247:Exoribonuclease, phosphorolytic domain 1	3	0.15060240963855423	0.26123447893113916	RRP42, CG11337, RRP46	1692	6	10196	3.0130023640661934	1.0	0.9946081330705149	99.42728142676916
GOTERM_MF_FAT	GO:0000175~3'-5'-exoribonuclease activity	4	0.2008032128514056	0.31819882472739397	DIS3, RRP42, CG11337, RRP46	1311	12	7918	2.013221459445716	1.0	0.9354480934654521	99.74017653754711
GOTERM_CC_FAT	GO:0000177~cytoplasmic exosome (RNase complex)	3	0.15060240963855423	0.38446304589369523	DIS3, RRP46, CG16940	782	8	4786	2.2950767263427108	1.0	0.8724283960218127	99.90212412608699
Annotation Cluster 68	Enrichment Score: 1.8833779393643084
Category	Term	Count	%	PValue	Genes	List Total	Pop Hits	Pop Total	Fold Enrichment	Bonferroni	Benjamini	FDR
GOTERM_BP_FAT	GO:0033261~regulation of S phase	9	0.4518072289156626	4.1375738512097087E-4	SMO, PSF1, MAD, CDC45L, SOS, N, DAP, SLD5, CG10336	1234	14	7937	4.134811298911785	0.64683332308041	0.005350660550307751	0.7278965003417404
GOTERM_BP_FAT	GO:0007090~regulation of S phase of mitotic cell cycle	8	0.4016064257028112	0.0015530074130481258	SMO, PSF1, MAD, CDC45L, SOS, N, DAP, SLD5	1234	13	7937	3.958109961351452	0.9799364324101171	0.016357771106110808	2.7063642602124793
GOTERM_MF_FAT	GO:0043138~3'-5' DNA helicase activity	7	0.3514056224899598	0.007590988888409495	PSF1, CDC45L, MCM7, DPA, MCM2, SLD5, MCM5	1311	12	7918	3.5231375540300025	0.9987759049405812	0.0966085268884006	11.168654311517923
GOTERM_BP_FAT	GO:0045931~positive regulation of mitotic cell cycle	5	0.25100401606425704	0.05577146333895442	PSF1, CDC45L, CROL, N, SLD5	1234	10	7937	3.215964343598055	1.0	0.3073620839355671	63.689226176195604
GOTERM_BP_FAT	GO:0045750~positive regulation of S phase of mitotic cell cycle	4	0.2008032128514056	0.08042568262469081	PSF1, CDC45L, N, SLD5	1234	7	7937	3.67538782125492	1.0	0.40284071958656176	77.23870219939303
GOTERM_BP_FAT	GO:0045787~positive regulation of cell cycle	5	0.25100401606425704	0.2289327500962151	PSF1, CDC45L, CROL, N, SLD5	1234	16	7937	2.0099777147487843	1.0	0.7534288601583512	98.98413631563653
Annotation Cluster 69	Enrichment Score: 1.8806109462599248
Category	Term	Count	%	PValue	Genes	List Total	Pop Hits	Pop Total	Fold Enrichment	Bonferroni	Benjamini	FDR
GOTERM_BP_FAT	GO:0008589~regulation of smoothened signaling pathway	10	0.5020080321285141	3.8033460633235376E-4	HYX, HYD, TTV, SLMB, NEDD8, IHOG, COS, SU(FU), NF-YC, SWM	1234	17	7937	3.783487463056535	0.6158505018214461	0.0049964992383984	0.6692840526540844
GOTERM_BP_FAT	GO:0045879~negative regulation of smoothened signaling pathway	5	0.25100401606425704	0.038031702571702186	HYD, SLMB, COS, SU(FU), SWM	1234	9	7937	3.57329371510895	1.0	0.2289814474873434	49.564507429011265
GOTERM_BP_FAT	GO:0030162~regulation of proteolysis	10	0.5020080321285141	0.15770866299205927	GRP, AGO, APC2, HYD, PLL, SLMB, NEDD8, COS, RDX, EBI	1234	40	7937	1.6079821717990275	1.0	0.6284299021690658	95.16736695678351
Annotation Cluster 70	Enrichment Score: 1.8754910513159826
Category	Term	Count	%	PValue	Genes	List Total	Pop Hits	Pop Total	Fold Enrichment	Bonferroni	Benjamini	FDR
GOTERM_BP_FAT	GO:0042127~regulation of cell proliferation	23	1.1546184738955823	1.9440240038542208E-5	DLT, MER, HPO, REPT, HYD, LWR, APKC, N, PTEN, E2F, NS1, PI3K92E, WTS, CRB, DOM, TSC1, DAP160, SAV, POLO, ANA, BRAT, CG10336, PONT	1234	57	7937	2.595339645710711	0.047716675730713476	3.4184840225759405E-4	0.03431237333191284
GOTERM_BP_FAT	GO:0042770~DNA damage response, signal transduction	10	0.5020080321285141	4.883338767066442E-5	GRP, PR-SET7, WTS, HPO, TEFU, LOK, CORP, MUS304, CG10336, 14-3-3EPSILON	1234	14	7937	4.5942347765686495	0.11557624368034924	7.819805195401486E-4	0.08617071687904154
GOTERM_BP_FAT	GO:0048663~neuron fate commitment	20	1.0040160642570282	2.965497441825114E-4	SINA, DSH, HPO, BR, FZ, JRA, DA, N, NEJ, KAY, DAC, RAS85D, WTS, HSP83, RIN, SOS, DOS, SAV, PTP-ER, CRN	1234	54	7937	2.3821958100726333	0.5257085226864165	0.003938958459819397	0.5222097192980502
GOTERM_BP_FAT	GO:0046552~photoreceptor cell fate commitment	19	0.9538152610441768	4.070528792317609E-4	SINA, DSH, HPO, BR, FZ, JRA, DA, N, NEJ, KAY, DAC, RAS85D, WTS, HSP83, RIN, SOS, DOS, SAV, PTP-ER	1234	51	7937	2.396208726602472	0.6408253094254887	0.005291372896440993	0.7161416414930066
GOTERM_BP_FAT	GO:0001752~compound eye photoreceptor fate commitment	18	0.9036144578313252	4.2111686331802387E-4	SINA, DSH, HPO, BR, FZ, JRA, DA, N, NEJ, KAY, RAS85D, WTS, HSP83, RIN, SOS, DOS, SAV, PTP-ER	1234	47	7937	2.463291837649574	0.653312672309363	0.005417742492737299	0.7407981958011289
GOTERM_BP_FAT	GO:0042706~eye photoreceptor cell fate commitment	18	0.9036144578313252	4.2111686331802387E-4	SINA, DSH, HPO, BR, FZ, JRA, DA, N, NEJ, KAY, RAS85D, WTS, HSP83, RIN, SOS, DOS, SAV, PTP-ER	1234	47	7937	2.463291837649574	0.653312672309363	0.005417742492737299	0.7407981958011289
GOTERM_BP_FAT	GO:0006915~apoptosis	24	1.2048192771084338	0.00105448067818029	CG13850, CG31643, ROC1B, HPO, MATS, LOK, RNRS, DCP-1, IAP2, ARK, RNRL, PTEN, PNUT, DREP-4, E2F, MORGUE, DREP-1, VIAF, DREP-2, PLL, PDCD-5, SAV, AIF, SIN1	1234	77	7937	2.0047569934117746	0.9295898704630868	0.01198854932424509	1.8452241601682684
GOTERM_BP_FAT	GO:0043065~positive regulation of apoptosis	14	0.7028112449799196	0.0014904136640476865	HPO, ECR, LOK, AOP, ARK, RDX, PNUT, E2F, MORGUE, WTS, LKB1, CORP, SAV, AIF	1234	35	7937	2.5727714748784445	0.9765101406919509	0.01576920131412407	2.598634291731461
GOTERM_BP_FAT	GO:0043067~regulation of programmed cell death	30	1.5060240963855422	0.002608328114726967	IK2, ECR, BR, RNRS, LOK, AOP, RDX, RNRL, E2F, RAS85D, MORGUE, DREP-1, DCO, MSK, SAV, APC, MER, ROC1B, HPO, ARK, IAP2, SU(VAR)205, SENS, PNUT, VIAF, WTS, LKB1, CORP, SLMB, AIF	1234	111	7937	1.7383591046475975	0.9985961198763663	0.025628383151283574	4.505837653538403
GOTERM_BP_FAT	GO:0042981~regulation of apoptosis	27	1.355421686746988	0.0029014584677878527	IK2, ECR, LOK, RNRS, AOP, RDX, RNRL, E2F, RAS85D, MORGUE, DREP-1, DCO, MSK, SAV, ROC1B, HPO, ARK, IAP2, SU(VAR)205, SENS, PNUT, VIAF, WTS, LKB1, CORP, SLMB, AIF	1234	97	7937	1.7903306655081959	0.9993296930278616	0.0277155040967898	5.00006737720653
GOTERM_BP_FAT	GO:0010941~regulation of cell death	30	1.5060240963855422	0.004546857138996932	IK2, ECR, BR, RNRS, LOK, AOP, RDX, RNRL, E2F, RAS85D, MORGUE, DREP-1, DCO, MSK, SAV, APC, MER, ROC1B, HPO, ARK, IAP2, SU(VAR)205, SENS, PNUT, VIAF, WTS, LKB1, CORP, SLMB, AIF	1234	115	7937	1.6778944401381157	0.9999894714739761	0.040967205479873536	7.729792104695765
GOTERM_BP_FAT	GO:0012501~programmed cell death	37	1.8574297188755018	0.005814981303979052	CG13850, L(1)G0148, ECR, CG4091, BR, MATS, RNRS, LOK, DCP-1, EIF-5A, N, RNRL, PTEN, E2F, MORGUE, DREP-1, DREP-2, PDCD-5, SAV, FTZ-F1, CG8149, CG31643, ROC1B, EIF-4E, HPO, ARK, IAP2, PTPMEG, PNUT, DREP-4, HR78, VIAF, TRE1, PLL, MRI, AIF, SIN1	1234	153	7937	1.5554337348121312	0.999999573376803	0.0503346790524456	9.782945503450813
GOTERM_BP_FAT	GO:0043068~positive regulation of programmed cell death	15	0.7530120481927711	0.006505657749103933	HPO, ECR, BR, LOK, AOP, ARK, RDX, PNUT, E2F, MORGUE, WTS, LKB1, CORP, SAV, AIF	1234	45	7937	2.14397622906537	0.9999999257020967	0.05540325134588997	10.882977058518517
GOTERM_BP_FAT	GO:0010942~positive regulation of cell death	15	0.7530120481927711	0.006505657749103933	HPO, ECR, BR, LOK, AOP, ARK, RDX, PNUT, E2F, MORGUE, WTS, LKB1, CORP, SAV, AIF	1234	45	7937	2.14397622906537	0.9999999257020967	0.05540325134588997	10.882977058518517
GOTERM_BP_FAT	GO:0008219~cell death	38	1.9076305220883536	0.008629087816661357	CG13850, L(1)G0148, IK2, ECR, CG4091, BR, MATS, RNRS, LOK, DCP-1, EIF-5A, N, RNRL, PTEN, E2F, MORGUE, DREP-1, DREP-2, PDCD-5, SAV, FTZ-F1, CG8149, CG31643, ROC1B, EIF-4E, HPO, ARK, IAP2, PTPMEG, PNUT, DREP-4, HR78, VIAF, TRE1, PLL, MRI, AIF, SIN1	1234	162	7937	1.5087240130460011	0.9999999996580419	0.06940870349336503	14.186225065677526
GOTERM_BP_FAT	GO:0008285~negative regulation of cell proliferation	11	0.5522088353413654	0.009370417185862475	MER, WTS, HPO, DOM, TSC1, LWR, SAV, POLO, ANA, BRAT, PTEN	1234	29	7937	2.4396970882468003	0.9999999999478923	0.07422688045216597	15.311994641088411
GOTERM_BP_FAT	GO:0045926~negative regulation of growth	11	0.5522088353413654	0.009370417185862475	AGO, MER, FSN, WTS, BIF, HPO, TSC1, ABL, SAV, MR, PTEN	1234	29	7937	2.4396970882468003	0.9999999999478923	0.07422688045216597	15.311994641088411
GOTERM_BP_FAT	GO:0016265~death	38	1.9076305220883536	0.00954312624430561	CG13850, L(1)G0148, IK2, ECR, CG4091, BR, MATS, RNRS, LOK, DCP-1, EIF-5A, N, RNRL, PTEN, E2F, MORGUE, DREP-1, DREP-2, PDCD-5, SAV, FTZ-F1, CG8149, CG31643, ROC1B, EIF-4E, HPO, ARK, IAP2, PTPMEG, PNUT, DREP-4, HR78, VIAF, TRE1, PLL, MRI, AIF, SIN1	1234	163	7937	1.4994680375058413	0.9999999999663907	0.07531247615892223	15.572259075625228
GOTERM_BP_FAT	GO:0010212~response to ionizing radiation	6	0.30120481927710846	0.018297981057405016	WTS, HPO, RASSF, OKR, SAV, ARK	1234	11	7937	3.508324738470606	1.0	0.1246068013562116	27.81996852532056
GOTERM_BP_FAT	GO:0046621~negative regulation of organ growth	6	0.30120481927710846	0.018297981057405016	MER, WTS, HPO, TSC1, SAV, PTEN	1234	11	7937	3.508324738470606	1.0	0.1246068013562116	27.81996852532056
GOTERM_BP_FAT	GO:0012502~induction of programmed cell death	11	0.5522088353413654	0.029620948009642996	MORGUE, WTS, HPO, ECR, BR, LOK, CORP, AOP, SAV, ARK, AIF	1234	34	7937	2.0809181046810945	1.0	0.1875927854906404	41.186601786446055
GOTERM_BP_FAT	GO:0045465~R8 cell differentiation	7	0.3514056224899598	0.03703043834844259	WTS, HPO, MSK, SAV, DA, N, SENS	1234	17	7937	2.6484412241395745	1.0	0.224636063141878	48.629722625219095
GOTERM_BP_FAT	GO:0006917~induction of apoptosis	9	0.4518072289156626	0.03837374105226756	MORGUE, WTS, HPO, LOK, CORP, AOP, SAV, ARK, AIF	1234	26	7937	2.226436853260192	1.0	0.22974658354123734	49.880142043538115
GOTERM_BP_FAT	GO:0008630~DNA damage response, signal transduction resulting in induction of apoptosis	4	0.2008032128514056	0.051821793464705446	WTS, HPO, LOK, CORP	1234	6	7937	4.28795245813074	1.0	0.29047136309894306	60.912511482476994
GOTERM_BP_FAT	GO:0008629~induction of apoptosis by intracellular signals	4	0.2008032128514056	0.051821793464705446	WTS, HPO, LOK, CORP	1234	6	7937	4.28795245813074	1.0	0.29047136309894306	60.912511482476994
GOTERM_BP_FAT	GO:0043704~photoreceptor cell fate specification	5	0.25100401606425704	0.07718488178557469	WTS, HPO, SAV, DA, DAC	1234	11	7937	2.9236039487255043	1.0	0.3912609859266427	75.7803133112813
GOTERM_BP_FAT	GO:0048665~neuron fate specification	5	0.25100401606425704	0.07718488178557469	WTS, HPO, SAV, DA, DAC	1234	11	7937	2.9236039487255043	1.0	0.3912609859266427	75.7803133112813
SP_PIR_KEYWORDS	Apoptosis	8	0.4016064257028112	0.12770833671313686	VIAF, HPO, MATS, DCP-1, SAV, IAP2, AIF, SIN1	1928	29	12980	1.8572041779939905	1.0	0.41484536520697	83.92104147021581
GOTERM_BP_FAT	GO:0045464~R8 cell fate specification	4	0.2008032128514056	0.15237383538467802	WTS, HPO, SAV, DA	1234	9	7937	2.85863497208716	1.0	0.6163376392125844	94.59757431215068
GOTERM_BP_FAT	GO:0007460~R8 cell fate commitment	5	0.25100401606425704	0.16087300763615842	WTS, HPO, SAV, DA, N	1234	14	7937	2.2971173882843248	1.0	0.6338877818764015	95.47803275570875
GOTERM_BP_FAT	GO:0046620~regulation of organ growth	8	0.4016064257028112	0.21973949035737517	MER, PI3K92E, WTS, HPO, SBB, TSC1, SAV, PTEN	1234	32	7937	1.6079821717990275	1.0	0.7409507224612132	98.74771798773342
GOTERM_BP_FAT	GO:0043069~negative regulation of programmed cell death	9	0.4518072289156626	0.5237669099164285	RAS85D, DREP-1, HPO, DCO, MSK, SLMB, IAP2, SENS, APC	1234	50	7937	1.1577471636952998	1.0	0.966781504989467	99.99979463005087
GOTERM_BP_FAT	GO:0043066~negative regulation of apoptosis	8	0.4016064257028112	0.5618960413736112	RAS85D, DREP-1, HPO, DCO, MSK, SLMB, IAP2, SENS	1234	45	7937	1.1434539888348638	1.0	0.9762427768080478	99.99995292951992
GOTERM_BP_FAT	GO:0060548~negative regulation of cell death	9	0.4518072289156626	0.6161505613756532	RAS85D, DREP-1, HPO, DCO, MSK, SLMB, IAP2, SENS, APC	1234	54	7937	1.071988114532685	1.0	0.9858017626702501	99.99999543777051
GOTERM_BP_FAT	GO:0001708~cell fate specification	10	0.5020080321285141	0.6417999961184704	RAS85D, MIB1, WTS, HPO, MSK, SAV, DA, N, MID, DAC	1234	62	7937	1.0374078527735662	1.0	0.9889597972421948	99.99999865425602
GOTERM_BP_FAT	GO:0006916~anti-apoptosis	3	0.15060240963855423	0.8600453209976537	RAS85D, DREP-1, IAP2	1234	21	7937	0.9188469553137302	1.0	0.9996199243804909	99.99999999999991
Annotation Cluster 71	Enrichment Score: 1.8638791182764303
Category	Term	Count	%	PValue	Genes	List Total	Pop Hits	Pop Total	Fold Enrichment	Bonferroni	Benjamini	FDR
SP_PIR_KEYWORDS	s-adenosyl-l-methionine	13	0.6526104417670683	9.96475377503407E-4	E(Z), ELP3, SU(VAR)3-9, L(2)35BD, PR-SET7, CG7137, ART7, GPP, BIN3, CG1239, EGG, CG7544, MOCS1	1928	31	12980	2.8232498996118327	0.259985576032836	0.007690419849651686	1.3247527844940543
UP_SEQ_FEATURE	binding site:S-adenosyl-L-methionine	8	0.4016064257028112	0.010733062326885312	PR-SET7, CG7137, GPP, CG11447, FIB, L(2)35BD, CG7544, MOCS1	644	13	2975	2.842809364548495	0.9999999455601576	0.8122449244925021	16.473709312488516
UP_SEQ_FEATURE	binding site:S-adenosyl-L-methionine; via carbonyl oxygen	4	0.2008032128514056	0.239426613006195	CG7137, L(2)35BD, CG7544, MOCS1	644	8	2975	2.309782608695652	1.0	0.99966585223295	98.95939860467936
Annotation Cluster 72	Enrichment Score: 1.8515782119860917
Category	Term	Count	%	PValue	Genes	List Total	Pop Hits	Pop Total	Fold Enrichment	Bonferroni	Benjamini	FDR
GOTERM_BP_FAT	GO:0006310~DNA recombination	17	0.853413654618474	1.6089535029900506E-4	C(2)M, KLP3A, SPN-A, BRCA2, C(3)G, MUS304, SPN-D, MCM5, IRBP, TOP3ALPHA, CG4853, CG11329, MEI-W68, OKR, MEI-218, REC, CG4570	1234	40	7937	2.7335696920583468	0.3328126332146528	0.0022967015062880236	0.2836489641634854
GOTERM_BP_FAT	GO:0000725~recombinational repair	5	0.25100401606425704	0.013683274584892345	TOP3ALPHA, SPN-A, MEI-W68, OKR, BRCA2	1234	7	7937	4.5942347765686495	0.9999999999999991	0.09939268725391226	21.590037340608546
GOTERM_BP_FAT	GO:0000724~double-strand break repair via homologous recombination	5	0.25100401606425704	0.013683274584892345	TOP3ALPHA, SPN-A, MEI-W68, OKR, BRCA2	1234	7	7937	4.5942347765686495	0.9999999999999991	0.09939268725391226	21.590037340608546
KEGG_PATHWAY	dme03440:Homologous recombination	8	0.4016064257028112	0.015630582521480363	TOP3BETA, TOP3ALPHA, SPN-A, NBS, DNAPOL-DELTA, OKR, RPA-70, CG12018	349	17	2054	2.7695937974043487	0.7725622360364723	0.11609576493249574	15.871091105500778
GOTERM_BP_FAT	GO:0006302~double-strand break repair	7	0.3514056224899598	0.09449071116718663	IRBP, TOP3ALPHA, MU2, SPN-A, MEI-W68, OKR, BRCA2	1234	21	7937	2.14397622906537	1.0	0.45202512574670095	82.66080472906043
GOTERM_BP_FAT	GO:0045003~double-strand break repair via synthesis-dependent strand annealing	3	0.15060240963855423	0.17467987357643144	SPN-A, MEI-W68, OKR	1234	5	7937	3.8591572123176663	1.0	0.662109299188576	96.62609559805992
Annotation Cluster 73	Enrichment Score: 1.844740907206282
Category	Term	Count	%	PValue	Genes	List Total	Pop Hits	Pop Total	Fold Enrichment	Bonferroni	Benjamini	FDR
GOTERM_BP_FAT	GO:0016055~Wnt receptor signaling pathway	22	1.104417670682731	0.0019613152827853966	DSH, APC2, FZ, GISH, AXN, PYGO, WLS, DX, NEJ, CTBP, POR, BOCA, SMO, GRO, HYX, TTV, DCO, DNT, EXT2, WNT5, BOTV, APC	1234	71	7937	1.9929919875818933	0.9928278626189696	0.020114099597087542	3.4063487830737427
GOTERM_BP_FAT	GO:0030111~regulation of Wnt receptor signaling pathway	11	0.5522088353413654	0.015491288875106474	GRO, REPT, APC2, CROL, NMO, SLMB, AXN, PYGO, POR, PONT, APC	1234	31	7937	2.2822972761018456	1.0	0.10906768761241348	24.089002530131975
KEGG_PATHWAY	dme04310:Wnt signaling pathway	21	1.0542168674698795	0.01781527735469185	SINA, DSH, ROC1B, APC2, AXN, CG3226, NEJ, PKA-C2, POR, CTBP, GRO, PP2B-14D, CYCD, DAAM, RAC1, NMO, SLMB, VANG, PONT, EBI, APC	349	74	2054	1.6701773406644467	0.815431146140519	0.12188651345975487	17.896816827062302
GOTERM_BP_FAT	GO:0030178~negative regulation of Wnt receptor signaling pathway	7	0.3514056224899598	0.0771984922346908	GRO, APC2, CROL, NMO, SLMB, AXN, APC	1234	20	7937	2.2511750405186386	1.0	0.39057536280914484	75.78661841704358
Annotation Cluster 74	Enrichment Score: 1.8295761007127662
Category	Term	Count	%	PValue	Genes	List Total	Pop Hits	Pop Total	Fold Enrichment	Bonferroni	Benjamini	FDR
GOTERM_BP_FAT	GO:0009101~glycoprotein biosynthetic process	23	1.1546184738955823	1.1503233700251264E-4	CG1518, BETA4GALT7, UGT, CG33145, O-FUT1, O-FUT2, CG11357, POR, MGAT1, CG33303, RT, CG3038, TTV, FDL, FUCT6, GLCAT-P, RUMI, ALPHA-MAN-II, CG12913, ALG10, EXT2, PGANT3, BOTV	1234	63	7937	2.34816444135731	0.25122966298232297	0.001710505643436555	0.20287262614886448
GOTERM_BP_FAT	GO:0009100~glycoprotein metabolic process	23	1.1546184738955823	2.4897493011201947E-4	CG1518, BETA4GALT7, UGT, CG33145, O-FUT1, O-FUT2, CG11357, POR, MGAT1, CG33303, RT, CG3038, TTV, FDL, FUCT6, GLCAT-P, RUMI, ALPHA-MAN-II, CG12913, ALG10, EXT2, PGANT3, BOTV	1234	66	7937	2.241429694022887	0.46540718361459965	0.0033612732450400973	0.4386063906241966
GOTERM_BP_FAT	GO:0070085~glycosylation	17	0.853413654618474	0.0021592472242748456	CG1518, UGT, CG33145, O-FUT1, O-FUT2, CG11357, POR, MGAT1, CG33303, RT, CG3038, FDL, FUCT6, RUMI, ALPHA-MAN-II, ALG10, PGANT3	1234	49	7937	2.231485462904773	0.9956447711693841	0.02176918343890666	3.7439620580321464
GOTERM_BP_FAT	GO:0043413~biopolymer glycosylation	17	0.853413654618474	0.0021592472242748456	CG1518, UGT, CG33145, O-FUT1, O-FUT2, CG11357, POR, MGAT1, CG33303, RT, CG3038, FDL, FUCT6, RUMI, ALPHA-MAN-II, ALG10, PGANT3	1234	49	7937	2.231485462904773	0.9956447711693841	0.02176918343890666	3.7439620580321464
GOTERM_BP_FAT	GO:0006486~protein amino acid glycosylation	17	0.853413654618474	0.0021592472242748456	CG1518, UGT, CG33145, O-FUT1, O-FUT2, CG11357, POR, MGAT1, CG33303, RT, CG3038, FDL, FUCT6, RUMI, ALPHA-MAN-II, ALG10, PGANT3	1234	49	7937	2.231485462904773	0.9956447711693841	0.02176918343890666	3.7439620580321464
SP_PIR_KEYWORDS	glycosyltransferase	31	1.5562248995983934	0.047740658539938564	CG3788, BETA4GALT7, UGT, CG5537, O-FUT1, O-FUT2, CG33303, PGANT35A, TTV, FUCT6, TGT, PGANT3, BETA4GALNACTB, CG15914, CG1518, CG6401, CG33145, CG3797, CG9996, CG11357, MGAT1, RT, CG3038, GLCAT-P, RUMI, CG11307, CG12913, ALG10, EXT2, CG12006, BOTV	1928	149	12980	1.4006934194770113	0.999999616219424	0.21508788459738015	48.0221634552382
SP_PIR_KEYWORDS	golgi apparatus	19	0.9538152610441768	0.07928992104154461	CG3876, GOLGIN84, HS2ST, CG33145, GOS28, WLS, CG11357, LDLCP, PGANT35A, CG3038, TTV, S, FUCT6, PIP, GLCAT-P, ALPHA-MAN-II, EXT2, PGANT3, BOTV	1928	86	12980	1.4873829972015824	0.9999999999853744	0.2998099601485268	66.88019616439364
GOTERM_BP_FAT	GO:0006493~protein amino acid O-linked glycosylation	4	0.2008032128514056	0.08042568262469081	RT, O-FUT1, O-FUT2, PGANT3	1234	7	7937	3.67538782125492	1.0	0.40284071958656176	77.23870219939303
GOTERM_CC_FAT	GO:0005794~Golgi apparatus	34	1.706827309236948	0.11048206941995667	BETA4GALT7, CG6962, RB, HS2ST, GOS28, O-FUT1, PGANT35A, TTV, CG33635, S, FUCT6, PIP, KLP61F, PGANT3, SCAT, BICD, CG3876, HIP14, GOLGIN84, CSAT, CG33145, WLS, CG11357, MGAT1, LDLCP, TANGO6, CG3038, FDL, CG14040, GLCAT-P, ALPHA-MAN-II, CG12913, EXT2, BOTV	782	164	4786	1.2688229056203606	1.0	0.45084593115312344	81.20857251773477
SP_PIR_KEYWORDS	Signal-anchor	12	0.6024096385542169	0.11314179785410583	PGANT35A, TTV, S, FUCT6, PIP, GLCAT-P, ALPHA-MAN-II, HS2ST, NRT, EXT2, PGANT3, BOTV	1928	50	12980	1.6157676348547716	0.9999999999999998	0.3914819206841951	79.93365096059168
GOTERM_BP_FAT	GO:0006487~protein amino acid N-linked glycosylation	5	0.25100401606425704	0.13008941449898598	MGAT1, FDL, ALPHA-MAN-II, ALG10, POR	1234	13	7937	2.473818725844658	1.0	0.5599421848784095	91.45832298375439
KEGG_PATHWAY	dme00510:N-Glycan biosynthesis	6	0.30120481927710846	0.7772238839485285	MGAT1, CG33303, CG1518, FUCT6, ALPHA-MAN-II, ALG10	349	37	2054	0.9543870518082553	1.0	0.984258411334636	99.99999298235358
Annotation Cluster 75	Enrichment Score: 1.827892127904429
Category	Term	Count	%	PValue	Genes	List Total	Pop Hits	Pop Total	Fold Enrichment	Bonferroni	Benjamini	FDR
GOTERM_BP_FAT	GO:0031399~regulation of protein modification process	17	0.853413654618474	5.772278261002031E-4	CG6966, HIS1:CG33843, TOLLO, RB, NEDD8, SU(VAR)205, ADA2B, SLPR, PR-SET7, PPP4R2R, RTF1, NIPP1, CG12084, DAP, PTP61F, CORT, SIN1	1234	44	7937	2.485063356416679	0.765932825156381	0.007163069238546815	1.0140996067326213
GOTERM_BP_FAT	GO:0051438~regulation of ubiquitin-protein ligase activity	4	0.2008032128514056	0.029252281956185552	CG6966, CG12084, NEDD8, CORT	1234	5	7937	5.145542949756888	1.0	0.18591798867424503	40.79090561846235
GOTERM_BP_FAT	GO:0051340~regulation of ligase activity	4	0.2008032128514056	0.051821793464705446	CG6966, CG12084, NEDD8, CORT	1234	6	7937	4.28795245813074	1.0	0.29047136309894306	60.912511482476994
GOTERM_BP_FAT	GO:0031396~regulation of protein ubiquitination	5	0.25100401606425704	0.05577146333895442	CG6966, RB, CG12084, NEDD8, CORT	1234	10	7937	3.215964343598055	1.0	0.3073620839355671	63.689226176195604
Annotation Cluster 76	Enrichment Score: 1.7569353561305179
Category	Term	Count	%	PValue	Genes	List Total	Pop Hits	Pop Total	Fold Enrichment	Bonferroni	Benjamini	FDR
GOTERM_BP_FAT	GO:0007318~pole plasm protein localization	7	0.3514056224899598	7.636845638878474E-4	STAU, AUB, BTZ, MAGO, MOE, OSK, CSUL	1234	9	7937	5.00261120115253	0.8535982089418299	0.009064827699532874	1.339596687176725
GOTERM_CC_FAT	GO:0045495~pole plasm	10	0.5020080321285141	9.421270274991412E-4	AUB, DCP1, CYCB, KRIMP, GCL, VAS, MAGO, ARET, OSK, BEL	782	18	4786	3.400113668655868	0.3585031414133386	0.010514592813630985	1.3369176900489999
GOTERM_BP_FAT	GO:0046594~maintenance of pole plasm mRNA location	3	0.15060240963855423	0.06486706950210094	AUB, MAGO, OSK	1234	3	7937	6.431928687196111	1.0	0.34405686152670834	69.39261806163545
GOTERM_BP_FAT	GO:0051237~maintenance of RNA location	3	0.15060240963855423	0.11650883692976302	AUB, MAGO, OSK	1234	4	7937	4.8239465153970835	1.0	0.5195550135243261	88.77191690979195
GOTERM_BP_FAT	GO:0051235~maintenance of location	10	0.5020080321285141	0.3019371830127191	IAL, AUB, MASK, PAV, CYCB, RAPS, DG, MAGO, OSK, CG9426	1234	47	7937	1.3684954653608745	1.0	0.8401766140472737	99.82450533463407
Annotation Cluster 77	Enrichment Score: 1.7307860843635683
Category	Term	Count	%	PValue	Genes	List Total	Pop Hits	Pop Total	Fold Enrichment	Bonferroni	Benjamini	FDR
GOTERM_MF_FAT	GO:0003727~single-stranded RNA binding	12	0.6024096385542169	1.708835707511139E-4	SSRP, U2AF38, SRP54, CG4612, ORB, ROX8, U2AF50, PRP18, PABP2, HEPH, ASH1, PEP	1311	21	7918	3.451236787621227	0.13962797171892727	0.0036613392394259092	0.2652606156513526
GOTERM_MF_FAT	GO:0070717~poly-purine tract binding	3	0.15060240963855423	0.19385219292505992	CG4612, ROX8, PABP2	1311	5	7918	3.623798627002288	1.0	0.8272361303022047	96.48860364900081
GOTERM_MF_FAT	GO:0008143~poly(A) RNA binding	3	0.15060240963855423	0.19385219292505992	CG4612, ROX8, PABP2	1311	5	7918	3.623798627002288	1.0	0.8272361303022047	96.48860364900081
Annotation Cluster 78	Enrichment Score: 1.7223451728919743
Category	Term	Count	%	PValue	Genes	List Total	Pop Hits	Pop Total	Fold Enrichment	Bonferroni	Benjamini	FDR
GOTERM_BP_FAT	GO:0051960~regulation of nervous system development	26	1.3052208835341366	0.0020432745831715326	SINA, FSN, BIF, TRC, AOP, N, MBT, SDK, RAS85D, DAP160, RAC1, SAV, POLO, ANA, SAX, BRAT, SSH, MAD, FMR1, APKC, PBL, MR, WTS, ABL, PHL, EFF	1234	90	7937	1.858112731856654	0.99416623544192	0.02069382837775413	3.5462823641113084
GOTERM_BP_FAT	GO:0050767~regulation of neurogenesis	21	1.0542168674698795	0.002203121006281594	SSH, SINA, BIF, TRC, FMR1, APKC, AOP, PBL, N, MBT, SDK, RAS85D, WTS, DAP160, RAC1, PHL, SAV, POLO, ANA, BRAT, EFF	1234	67	7937	2.0159776482256464	0.9961007142788046	0.022030656336220034	3.8186468645079907
GOTERM_BP_FAT	GO:0045596~negative regulation of cell differentiation	21	1.0542168674698795	0.00892705687305919	EYA, PIWI, DSH, MAD, BIF, LWR, FMR1, AOP, STWL, N, SDK, SHG, SMO, CHN, POLO, PELO, USH, ANA, SAX, BRAT, FS(1)YB	1234	75	7937	1.8009400324149107	0.9999999998394413	0.07127459871843023	14.64040181247761
GOTERM_BP_FAT	GO:0008285~negative regulation of cell proliferation	11	0.5522088353413654	0.009370417185862475	MER, WTS, HPO, DOM, TSC1, LWR, SAV, POLO, ANA, BRAT, PTEN	1234	29	7937	2.4396970882468003	0.9999999999478923	0.07422688045216597	15.311994641088411
GOTERM_BP_FAT	GO:0045664~regulation of neuron differentiation	16	0.8032128514056224	0.015078834742251988	SSH, SINA, BIF, TRC, FMR1, AOP, PBL, N, MBT, SDK, RAS85D, WTS, RAC1, PHL, SAV, EFF	1234	54	7937	1.9057566480581067	1.0	0.10659926446910994	23.525629742110475
GOTERM_BP_FAT	GO:0010721~negative regulation of cell development	7	0.3514056224899598	0.0771984922346908	BIF, FMR1, AOP, POLO, N, ANA, BRAT	1234	20	7937	2.2511750405186386	1.0	0.39057536280914484	75.78661841704358
GOTERM_BP_FAT	GO:0050768~negative regulation of neurogenesis	6	0.30120481927710846	0.1608115809729148	BIF, FMR1, POLO, N, ANA, BRAT	1234	19	7937	2.031135374904035	1.0	0.6345731539685542	95.47218565178325
GOTERM_BP_FAT	GO:0007406~negative regulation of neuroblast proliferation	3	0.15060240963855423	0.23610891363301353	POLO, ANA, BRAT	1234	6	7937	3.2159643435980554	1.0	0.7626317269609553	99.1387093806217
Annotation Cluster 79	Enrichment Score: 1.7134002617419355
Category	Term	Count	%	PValue	Genes	List Total	Pop Hits	Pop Total	Fold Enrichment	Bonferroni	Benjamini	FDR
GOTERM_BP_FAT	GO:0006308~DNA catabolic process	7	0.3514056224899598	0.005514634931653253	TOP3BETA, DREP-1, MEI-W68, AIF, DNASEII, RAT1, DREP-4	1234	12	7937	3.7519584008643974	0.999999088058609	0.04795576631849585	9.300602421112192
GOTERM_BP_FAT	GO:0022411~cellular component disassembly	11	0.5522088353413654	0.007108440154664891	ELF, DREP-1, CG4901, TWF, DCP-1, PELO, AIF, AUX, RAT1, CAP-G, DREP-4	1234	28	7937	2.5268291271127574	0.9999999838536384	0.059006347670299775	11.832668763834908
GOTERM_BP_FAT	GO:0006921~cell structure disassembly during apoptosis	4	0.2008032128514056	0.013225302074126996	DREP-1, DCP-1, AIF, DREP-4	1234	4	7937	6.43192868719611	0.9999999999999971	0.0976115959426489	20.94483847899642
GOTERM_BP_FAT	GO:0000737~DNA catabolic process, endonucleolytic	5	0.25100401606425704	0.024035501809424244	TOP3BETA, DREP-1, MEI-W68, AIF, DREP-4	1234	8	7937	4.019955429497569	1.0	0.15751031036029473	34.915381508385465
GOTERM_BP_FAT	GO:0030262~apoptotic nuclear changes	3	0.15060240963855423	0.06486706950210094	DREP-1, AIF, DREP-4	1234	3	7937	6.431928687196111	1.0	0.34405686152670834	69.39261806163545
GOTERM_BP_FAT	GO:0006309~DNA fragmentation involved in apoptosis	3	0.15060240963855423	0.06486706950210094	DREP-1, AIF, DREP-4	1234	3	7937	6.431928687196111	1.0	0.34405686152670834	69.39261806163545
Annotation Cluster 80	Enrichment Score: 1.708977878970665
Category	Term	Count	%	PValue	Genes	List Total	Pop Hits	Pop Total	Fold Enrichment	Bonferroni	Benjamini	FDR
GOTERM_BP_FAT	GO:0060341~regulation of cellular localization	23	1.1546184738955823	4.0135690414085405E-4	BLUE, CUP, STAU, FS(2)KET, THR, KAP-ALPHA3, FEO, SWA, COS, SPN-E, MAGO, NOI, SU(FU), EXU, AUB, SCRA, DCO, PAV, KHC, SLMB, ENC, HRB27C, CG9426	1234	68	7937	2.1755052912575077	0.6356408549286388	0.005244611434362834	0.7061539853103094
GOTERM_BP_FAT	GO:0032880~regulation of protein localization	15	0.7530120481927711	0.0010859183576370916	FS(2)KET, THR, KAP-ALPHA3, FEO, CG1657, COS, NOI, SU(FU), SCRA, DCO, PAV, ABL, SLMB, PTP61F, CG9426	1234	38	7937	2.5389192186300433	0.9349480183720537	0.012178900393568948	1.8997403816134462
GOTERM_BP_FAT	GO:0042990~regulation of transcription factor import into nucleus	10	0.5020080321285141	0.0025542019544964774	SCRA, FS(2)KET, THR, KAP-ALPHA3, PAV, FEO, SLMB, COS, NOI, CG9426	1234	21	7937	3.0628231843791003	0.9983908284152825	0.025200969205360857	4.414313864818864
GOTERM_BP_FAT	GO:0070201~regulation of establishment of protein localization	13	0.6526104417670683	0.0027684660072910742	FS(2)KET, KAP-ALPHA3, THR, FEO, CG1657, COS, NOI, SU(FU), SCRA, DCO, PAV, SLMB, CG9426	1234	33	7937	2.533790088895437	0.9990625506438832	0.026765051749219615	4.77613645959325
GOTERM_BP_FAT	GO:0051223~regulation of protein transport	13	0.6526104417670683	0.0027684660072910742	FS(2)KET, KAP-ALPHA3, THR, FEO, CG1657, COS, NOI, SU(FU), SCRA, DCO, PAV, SLMB, CG9426	1234	33	7937	2.533790088895437	0.9990625506438832	0.026765051749219615	4.77613645959325
GOTERM_BP_FAT	GO:0042306~regulation of protein import into nucleus	12	0.6024096385542169	0.0038251696245876618	SCRA, DCO, FS(2)KET, THR, KAP-ALPHA3, PAV, FEO, SLMB, COS, SU(FU), NOI, CG9426	1234	30	7937	2.5727714748784445	0.9999348454426228	0.035197419229334725	6.541746907617696
GOTERM_BP_FAT	GO:0033157~regulation of intracellular protein transport	12	0.6024096385542169	0.005111720358284075	SCRA, DCO, FS(2)KET, THR, KAP-ALPHA3, PAV, FEO, SLMB, COS, SU(FU), NOI, CG9426	1234	31	7937	2.489778846656559	0.9999974741860361	0.04514610842031619	8.649717629284147
GOTERM_BP_FAT	GO:0046822~regulation of nucleocytoplasmic transport	12	0.6024096385542169	0.008691811794326161	SCRA, DCO, FS(2)KET, THR, KAP-ALPHA3, PAV, FEO, SLMB, COS, SU(FU), NOI, CG9426	1234	33	7937	2.338883158980404	0.9999999997083486	0.06967557912805034	14.282020559459973
GOTERM_BP_FAT	GO:0032386~regulation of intracellular transport	12	0.6024096385542169	0.011086734354293026	SCRA, DCO, FS(2)KET, THR, KAP-ALPHA3, PAV, FEO, SLMB, COS, SU(FU), NOI, CG9426	1234	34	7937	2.2700924778339213	0.9999999999993349	0.08465171599526988	17.865130189899336
GOTERM_BP_FAT	GO:0032388~positive regulation of intracellular transport	8	0.4016064257028112	0.014155461048463498	SCRA, FS(2)KET, THR, KAP-ALPHA3, PAV, FEO, SLMB, NOI	1234	18	7937	2.85863497208716	0.9999999999999998	0.10150211950722698	22.250057953203395
GOTERM_BP_FAT	GO:0042307~positive regulation of protein import into nucleus	8	0.4016064257028112	0.014155461048463498	SCRA, FS(2)KET, THR, KAP-ALPHA3, PAV, FEO, SLMB, NOI	1234	18	7937	2.85863497208716	0.9999999999999998	0.10150211950722698	22.250057953203395
GOTERM_BP_FAT	GO:0046824~positive regulation of nucleocytoplasmic transport	8	0.4016064257028112	0.014155461048463498	SCRA, FS(2)KET, THR, KAP-ALPHA3, PAV, FEO, SLMB, NOI	1234	18	7937	2.85863497208716	0.9999999999999998	0.10150211950722698	22.250057953203395
GOTERM_BP_FAT	GO:0051222~positive regulation of protein transport	8	0.4016064257028112	0.014155461048463498	SCRA, FS(2)KET, THR, KAP-ALPHA3, PAV, FEO, SLMB, NOI	1234	18	7937	2.85863497208716	0.9999999999999998	0.10150211950722698	22.250057953203395
GOTERM_BP_FAT	GO:0042993~positive regulation of transcription factor import into nucleus	8	0.4016064257028112	0.014155461048463498	SCRA, FS(2)KET, THR, KAP-ALPHA3, PAV, FEO, SLMB, NOI	1234	18	7937	2.85863497208716	0.9999999999999998	0.10150211950722698	22.250057953203395
GOTERM_BP_FAT	GO:0051533~positive regulation of NFAT protein import into nucleus	7	0.3514056224899598	0.03703043834844259	SCRA, FS(2)KET, THR, KAP-ALPHA3, PAV, FEO, NOI	1234	17	7937	2.6484412241395745	1.0	0.224636063141878	48.629722625219095
GOTERM_BP_FAT	GO:0051532~regulation of NFAT protein import into nucleus	7	0.3514056224899598	0.03703043834844259	SCRA, FS(2)KET, THR, KAP-ALPHA3, PAV, FEO, NOI	1234	17	7937	2.6484412241395745	1.0	0.224636063141878	48.629722625219095
GOTERM_BP_FAT	GO:0045879~negative regulation of smoothened signaling pathway	5	0.25100401606425704	0.038031702571702186	HYD, SLMB, COS, SU(FU), SWM	1234	9	7937	3.57329371510895	1.0	0.2289814474873434	49.564507429011265
GOTERM_BP_FAT	GO:0051050~positive regulation of transport	9	0.4518072289156626	0.03837374105226756	MIB1, SCRA, FS(2)KET, THR, KAP-ALPHA3, PAV, FEO, SLMB, NOI	1234	26	7937	2.226436853260192	1.0	0.22974658354123734	49.880142043538115
GOTERM_BP_FAT	GO:0032506~cytokinetic process	9	0.4518072289156626	0.04736208006050311	LILLI, DAH, SCRA, PAV, FEO, PBL, FWD, STI, PNUT	1234	27	7937	2.14397622906537	1.0	0.2710402075933749	57.53679068836484
KEGG_PATHWAY	dme04340:Hedgehog signaling pathway	8	0.4016064257028112	0.09650985522899566	SMO, DCO, RAB23, GISH, SLMB, COS, SU(FU), PKA-C2	349	24	2054	1.9617956064947468	0.9999280879866734	0.41139722854049576	67.15382345634919
GOTERM_BP_FAT	GO:0042308~negative regulation of protein import into nucleus	3	0.15060240963855423	0.23610891363301353	COS, SU(FU), CG9426	1234	6	7937	3.2159643435980554	1.0	0.7626317269609553	99.1387093806217
GOTERM_BP_FAT	GO:0032387~negative regulation of intracellular transport	3	0.15060240963855423	0.298382206038171	COS, SU(FU), CG9426	1234	7	7937	2.75654086594119	1.0	0.8371842068190962	99.80804116944773
GOTERM_BP_FAT	GO:0046823~negative regulation of nucleocytoplasmic transport	3	0.15060240963855423	0.298382206038171	COS, SU(FU), CG9426	1234	7	7937	2.75654086594119	1.0	0.8371842068190962	99.80804116944773
GOTERM_BP_FAT	GO:0051224~negative regulation of protein transport	3	0.15060240963855423	0.298382206038171	COS, SU(FU), CG9426	1234	7	7937	2.75654086594119	1.0	0.8371842068190962	99.80804116944773
GOTERM_BP_FAT	GO:0051051~negative regulation of transport	3	0.15060240963855423	0.35975634434672654	COS, SU(FU), CG9426	1234	8	7937	2.4119732576985418	1.0	0.8876427381738263	99.96185776707252
Annotation Cluster 81	Enrichment Score: 1.68715028799631
Category	Term	Count	%	PValue	Genes	List Total	Pop Hits	Pop Total	Fold Enrichment	Bonferroni	Benjamini	FDR
GOTERM_BP_FAT	GO:0008361~regulation of cell size	24	1.2048192771084338	7.039178779115694E-4	TCTP, LILLI, DSH, BIF, EIF-4E, NF1, FZ, SHARK, CNO, PTPMEG, CDK4, PTEN, SLPR, RAS85D, PI3K92E, MRPL12, TSC1, CYCD, DCO, DBO, RAC1, THOR, MTL, WNT5	1234	75	7937	2.0582171799027553	0.8298333192412428	0.008437773896405987	1.23537224241288
GOTERM_BP_FAT	GO:0001558~regulation of cell growth	12	0.6024096385542169	0.006717363198701942	RAS85D, MER, PI3K92E, BIF, EIF-4E, TSC1, PAIP2, CYCD, DCO, THOR, CDK4, PTEN	1234	32	7937	2.4119732576985418	0.9999999565287471	0.05658728412440328	11.217615894875198
GOTERM_BP_FAT	GO:0045927~positive regulation of growth	11	0.5522088353413654	0.015491288875106474	RAS85D, TCTP, PI3K92E, MAD, EIF-4E, CYCD, DCO, SNPF, NF1, BABO, SAX	1234	31	7937	2.2822972761018456	1.0	0.10906768761241348	24.089002530131975
GOTERM_BP_FAT	GO:0045793~positive regulation of cell size	6	0.30120481927710846	0.18868261055091268	RAS85D, TCTP, PI3K92E, EIF-4E, CYCD, DCO	1234	20	7937	1.9295786061588331	1.0	0.6883962237213092	97.50574096419781
GOTERM_BP_FAT	GO:0030307~positive regulation of cell growth	5	0.25100401606425704	0.26528231880317665	RAS85D, PI3K92E, EIF-4E, CYCD, DCO	1234	17	7937	1.8917437315282675	1.0	0.8018186851994823	99.56686819790598
Annotation Cluster 82	Enrichment Score: 1.6860784040737582
Category	Term	Count	%	PValue	Genes	List Total	Pop Hits	Pop Total	Fold Enrichment	Bonferroni	Benjamini	FDR
GOTERM_MF_FAT	GO:0043566~structure-specific DNA binding	14	0.7028112449799196	7.146663279209239E-4	SSRP, MSH6, RPA-70, CTCF, SPEL1, BEAF-32, PEP, TOP2, DWG, STC, PBP95, SSB-C31A, PMS2, HRB27C	1311	31	7918	2.7275903644103243	0.4669452847337692	0.012025782295359777	1.1049941175891864
GOTERM_MF_FAT	GO:0031490~chromatin DNA binding	4	0.2008032128514056	0.09397707547815903	DWG, SSRP, CTCF, BEAF-32	1311	7	7918	3.451236787621227	1.0	0.6069613014678483	78.43003574836679
GOTERM_MF_FAT	GO:0043035~chromatin insulator sequence binding	3	0.15060240963855423	0.13020856164361883	DWG, CTCF, BEAF-32	1311	4	7918	4.52974828375286	1.0	0.7179253539303281	88.56124165805977
Annotation Cluster 83	Enrichment Score: 1.6529334946856424
Category	Term	Count	%	PValue	Genes	List Total	Pop Hits	Pop Total	Fold Enrichment	Bonferroni	Benjamini	FDR
GOTERM_BP_FAT	GO:0048134~germ-line cyst formation	10	0.5020080321285141	0.0025542019544964774	ORB, OTU, CDC2, SLMB, ENC, STWL, PELO, VAS, ARET, BICD	1234	21	7937	3.0628231843791003	0.9983908284152825	0.025200969205360857	4.414313864818864
GOTERM_BP_FAT	GO:0030727~germarium-derived female germ-line cyst formation	5	0.25100401606425704	0.05577146333895442	CDC2, SLMB, STWL, ARET, BICD	1234	10	7937	3.215964343598055	1.0	0.3073620839355671	63.689226176195604
GOTERM_BP_FAT	GO:0048135~female germ-line cyst formation	5	0.25100401606425704	0.07718488178557469	CDC2, SLMB, STWL, ARET, BICD	1234	11	7937	2.9236039487255043	1.0	0.3912609859266427	75.7803133112813
Annotation Cluster 84	Enrichment Score: 1.652795850006011
Category	Term	Count	%	PValue	Genes	List Total	Pop Hits	Pop Total	Fold Enrichment	Bonferroni	Benjamini	FDR
GOTERM_MF_FAT	GO:0003916~DNA topoisomerase activity	8	0.4016064257028112	2.522077360440124E-4	TOP2, TRF4-1, TOP3BETA, TOP3ALPHA, TOP1, DOM, SCF, MEI-W68	1311	10	7918	4.831731502669718	0.1990612488131347	0.0050320873288741685	0.3912678437934636
GOTERM_BP_FAT	GO:0006265~DNA topological change	5	0.25100401606425704	0.006682770447809126	TOP2, TOP3BETA, TOP3ALPHA, TOP1, MEI-W68	1234	6	7937	5.359940572663425	0.9999999525494803	0.05649184437633592	11.163016926697722
SP_PIR_KEYWORDS	topoisomerase	4	0.2008032128514056	0.011617446210169722	TOP2, TOP3BETA, TOP3ALPHA, TOP1	1928	4	12980	6.732365145228216	0.9706659906496958	0.06441665990403256	14.470702874967223
GOTERM_MF_FAT	GO:0003918~DNA topoisomerase (ATP-hydrolyzing) activity	4	0.2008032128514056	0.0347431147231386	TOP2, TOP1, DOM, MEI-W68	1311	5	7918	4.831731502669718	0.9999999999999694	0.3395953499218396	42.28120175832846
GOTERM_BP_FAT	GO:0006268~DNA unwinding during replication	4	0.2008032128514056	0.051821793464705446	TOP3BETA, TOP3ALPHA, TOP1, DRE4	1234	6	7937	4.28795245813074	1.0	0.29047136309894306	60.912511482476994
GOTERM_BP_FAT	GO:0032508~DNA duplex unwinding	4	0.2008032128514056	0.1142597911151648	TOP3BETA, TOP3ALPHA, TOP1, DRE4	1234	8	7937	3.215964343598055	1.0	0.5130972720726218	88.2565088515951
GOTERM_BP_FAT	GO:0032392~DNA geometric change	4	0.2008032128514056	0.1142597911151648	TOP3BETA, TOP3ALPHA, TOP1, DRE4	1234	8	7937	3.215964343598055	1.0	0.5130972720726218	88.2565088515951
GOTERM_MF_FAT	GO:0003917~DNA topoisomerase type I activity	3	0.15060240963855423	0.13020856164361883	TOP3BETA, TOP3ALPHA, TOP1	1311	4	7918	4.52974828375286	1.0	0.7179253539303281	88.56124165805977
Annotation Cluster 85	Enrichment Score: 1.6254537681745593
Category	Term	Count	%	PValue	Genes	List Total	Pop Hits	Pop Total	Fold Enrichment	Bonferroni	Benjamini	FDR
INTERPRO	IPR004087:K Homology	11	0.5522088353413654	0.014754549373016835	BICC, IMP, DBE, QKR58E-2, QKR58E-1, MASK, FMR1, CG11337, CG7878, SF1, BL	1692	29	10196	2.285725931360561	0.9999999999990596	0.43172715341203993	22.38816890732699
INTERPRO	IPR018111:K Homology, type 1, subgroup	8	0.4016064257028112	0.02002024804728783	BICC, IMP, MASK, FMR1, CG11337, CG7878, SF1, BL	1692	18	10196	2.6782243236143946	1.0	0.48971615247279643	29.16544865519761
INTERPRO	IPR004088:K Homology, type 1	9	0.4518072289156626	0.02666680164826961	BICC, IMP, QKR58E-1, MASK, FMR1, CG11337, CG7878, SF1, BL	1692	23	10196	2.35800185013876	1.0	0.5740652306885505	36.92597061092775
SMART	SM00322:KH	11	0.5522088353413654	0.03997777254317552	BICC, IMP, DBE, QKR58E-2, QKR58E-1, MASK, FMR1, CG11337, CG7878, SF1, BL	935	29	4824	1.956997971602434	0.99999748297728	0.5315746178689649	42.27696887619431
Annotation Cluster 86	Enrichment Score: 1.6179751131695626
Category	Term	Count	%	PValue	Genes	List Total	Pop Hits	Pop Total	Fold Enrichment	Bonferroni	Benjamini	FDR
SP_PIR_KEYWORDS	tpr repeat	16	0.8032128514056224	3.600826146614986E-4	CG8223, CG6966, UTX, SPAG, CG14894, CDC23, CG8950, CG4050, FKBP59, PSIDIN, PPD3, RAPS, CG2469, CG6621, CG5038, CG4203	1928	40	12980	2.692946058091286	0.10305840714006975	0.003193845639517412	0.4805948684163841
INTERPRO	IPR011990:Tetratricopeptide-like helical	27	1.355421686746988	0.012335705902092278	CG6197, UTX, CG5728, CG8336, CG14894, CG1646, CG8950, CG4050, NUP358, CG5290, PPD3, CG6621, CG5038, DPIT47, CG31016, TOM70, SPAG, CG31013, CDC23, CG13380, FKBP59, PSIDIN, RAPS, CG2469, SHU, CG9425, CRN	1692	101	10196	1.6109121550452916	0.9999999999093797	0.38860209217327857	19.074476398773143
INTERPRO	IPR013026:Tetratricopeptide region	21	1.0542168674698795	0.015509560933126975	PAT1, DPIT47, TOM70, UTX, CG8336, CG31013, SPAG, CG14894, CDC23, CG8950, CG4050, FKBP59, NUP358, CG5290, PSIDIN, PPD3, RAPS, CG2469, CG7376, CG6621, CG5038	1692	74	10196	1.7100824228483804	0.9999999999997745	0.44145187910660344	23.396054729243133
INTERPRO	IPR001440:Tetratricopeptide TPR-1	15	0.7530120481927711	0.017234900654665417	PAT1, TOM70, UTX, SPAG, CG8336, CG14894, CDC23, CG8950, CG4050, FKBP59, PPD3, RAPS, CG2469, CG6621, CG5038	1692	47	10196	1.9231929983401237	0.9999999999999915	0.46358997947511993	25.653202178699598
INTERPRO	IPR019734:Tetratricopeptide repeat	18	0.9036144578313252	0.018190107268796205	PAT1, DPIT47, TOM70, UTX, CG8336, CG31013, SPAG, CG14894, CDC23, CG8950, CG4050, FKBP59, PPD3, RAPS, CG2469, CG7376, CG6621, CG5038	1692	61	10196	1.7781653296128357	0.9999999999999986	0.4691822593402001	26.875757802760504
SMART	SM00028:TPR	18	0.9036144578313252	0.06750462905447674	PAT1, DPIT47, TOM70, UTX, CG8336, CG31013, SPAG, CG14894, CDC23, CG8950, CG4050, FKBP59, PPD3, RAPS, CG2469, CG7376, CG6621, CG5038	935	61	4824	1.5224335934075568	0.9999999997439337	0.6335489124968134	60.990049420500746
UP_SEQ_FEATURE	repeat:TPR 3	6	0.30120481927710846	0.16641666885094325	FKBP59, CG8223, PSIDIN, CG6621, CG5038, CG4050	644	14	2975	1.9798136645962736	1.0	0.9971990061422605	95.19901654443468
INTERPRO	IPR013105:Tetratricopeptide TPR2	5	0.25100401606425704	0.46909305900634213	CG5290, TOM70, CG2469, CG7376, CG4050	1692	21	10196	1.4347630305077115	1.0	0.999900521600018	99.99795184972574
Annotation Cluster 87	Enrichment Score: 1.6046987705243367
Category	Term	Count	%	PValue	Genes	List Total	Pop Hits	Pop Total	Fold Enrichment	Bonferroni	Benjamini	FDR
INTERPRO	IPR001025:Bromo adjacent region	5	0.25100401606425704	0.008525062426668721	WGE, ASH1, POLYBROMO, MTA1-LIKE, ORC1	1692	6	10196	5.021670606776989	0.999999881727774	0.29844122421898234	13.582649560114636
SMART	SM00439:BAH	5	0.25100401606425704	0.015016204439398809	WGE, ASH1, POLYBROMO, MTA1-LIKE, ORC1	935	6	4824	4.299465240641711	0.9916133000926535	0.28930202367581104	18.436234631483785
UP_SEQ_FEATURE	domain:BAH	3	0.15060240963855423	0.11985218283820415	WGE, ASH1, ORC1	644	3	2975	4.619565217391305	1.0	0.9876902565064706	88.11175047532694
Annotation Cluster 88	Enrichment Score: 1.5910418953946721
Category	Term	Count	%	PValue	Genes	List Total	Pop Hits	Pop Total	Fold Enrichment	Bonferroni	Benjamini	FDR
GOTERM_BP_FAT	GO:0007444~imaginal disc development	94	4.718875502008032	7.189558441268391E-5	LILLI, EWG, DSH, G9A, WGE, BABO, CAD, MOE, BX42, NF-YC, DAC, KAY, CNK, RAS85D, MSK, WMD, DG, MSN, DAP, CG8149, JUMU, CROL, SPAG, SIM, JRA, COS, WLS, GRP, SLPR, BTK29A, WTS, MIB1, SMO, PP2B-14D, PTIP, CPA, DOS, JING, PSQ, KEN, DLT, TRC, BX, SDS22, SBB, PIC, ECR, APC2, SU(VAR)2-10, FZ, N, IHOG, CAD99C, E2F, PPAN, HYX, CHI, DCO, S, RAC1, CHM, NMO, CHD1, SAV, SAX, EGG, BL, 14-3-3EPSILON, APC, ALH, EY…	1234	412	7937	1.4674788752340642	0.1654176802052113	0.0011224993090042101	0.12684159223101954
GOTERM_BP_FAT	GO:0002165~instar larval or pupal development	92	4.618473895582329	3.2874870082476873E-4	L(1)G0148, EWG, DSH, WASH, G9A, WGE, BABO, EIF-5A, ISWI, MOE, PTEN, DAC, CNK, KAY, RAS85D, TOP1, MSK, WMD, DG, MSN, DAP, CG8149, SAD, JUMU, EIF-4E, CROL, SPAG, JRA, COS, ARK, WLS, E(BX), SLPR, MIB1, SMO, DOM, MRI, JING, PSQ, DLT, WECH, L(2)37CC, TRC, BX, SDS22, SBB, ECR, APC2, BR, CG4091, FZ, DCP-1, N, PI3K92E, HYX, CHI, RIG, DCO, S, RAC1, NMO, CHD1, WOC, DIB, FTZ-F1, SAX, EGG, APC, ALH, EYA, MAD…	1234	418	7937	1.415639806751297	0.5626138858435249	0.0043428525166488985	0.5787554348019919
GOTERM_BP_FAT	GO:0009791~post-embryonic development	93	4.66867469879518	7.759718107812518E-4	L(1)G0148, EWG, DSH, WASH, G9A, WGE, BABO, EIF-5A, ISWI, MOE, PTEN, DAC, CNK, KAY, RAS85D, TOP1, MSK, WMD, DG, MSN, DAP, CG8149, SAD, JUMU, EIF-4E, CROL, SPAG, JRA, COS, ARK, WLS, E(BX), SLPR, MIB1, SMO, DOM, MRI, JING, PSQ, DLT, WECH, L(2)37CC, TRC, BX, SDS22, SBB, ECR, APC2, BR, CG4091, FZ, DCP-1, N, PPAN, PI3K92E, HYX, CHI, RIG, DCO, S, RAC1, NMO, CHD1, WOC, DIB, FTZ-F1, SAX, EGG, APC, ALH, EY…	1234	434	7937	1.3782704329705953	0.8580565694765973	0.00912397456323144	1.3610110042614143
GOTERM_BP_FAT	GO:0009886~post-embryonic morphogenesis	73	3.6646586345381524	0.007502318291475313	L(1)G0148, DSH, EWG, WGE, BABO, EIF-5A, MOE, PTEN, KAY, CNK, DAC, RAS85D, MSK, WMD, DG, MSN, DAP, CG8149, JUMU, EIF-4E, CROL, SPAG, JRA, COS, ARK, WLS, SLPR, MIB1, SMO, MRI, JING, PSQ, DLT, TRC, BX, SDS22, SBB, ECR, CG4091, BR, FZ, DCP-1, N, PI3K92E, HYX, CHI, DCO, S, RAC1, NMO, CHD1, FTZ-F1, SAX, EYA, MAD, HYD, CBL, OS, MKP3, AXN, SN, PYGO, PTPMEG, HR78, BRM, RCA1, CG, GUG, PHL, HEPH, GLI, RUX, …	1234	353	7937	1.3301155642076943	0.99999999404756	0.06157773033187086	12.448062767910129
GOTERM_BP_FAT	GO:0048707~instar larval or pupal morphogenesis	71	3.5642570281124497	0.010738135921844194	L(1)G0148, DSH, EWG, WGE, BABO, EIF-5A, MOE, KAY, CNK, DAC, RAS85D, MSK, WMD, DG, MSN, DAP, CG8149, JUMU, EIF-4E, CROL, SPAG, JRA, COS, ARK, WLS, SLPR, MIB1, SMO, MRI, JING, PSQ, DLT, TRC, BX, SDS22, SBB, ECR, CG4091, BR, FZ, DCP-1, N, HYX, CHI, DCO, S, RAC1, NMO, CHD1, FTZ-F1, SAX, EYA, MAD, HYD, CBL, OS, MKP3, AXN, SN, PYGO, PTPMEG, HR78, BRM, RCA1, CG, GUG, PHL, HEPH, GLI, RUX, CK	1234	347	7937	1.3160430455069851	0.9999999999983863	0.08258768943669226	17.352517412183822
GOTERM_BP_FAT	GO:0007552~metamorphosis	73	3.6646586345381524	0.01353565030550797	L(1)G0148, DSH, EWG, WGE, BABO, EIF-5A, MOE, PTEN, KAY, CNK, DAC, RAS85D, MSK, WMD, DG, MSN, DAP, CG8149, JUMU, EIF-4E, CROL, SPAG, JRA, COS, ARK, WLS, SLPR, MIB1, SMO, MRI, JING, PSQ, DLT, TRC, BX, SDS22, SBB, ECR, CG4091, BR, FZ, DCP-1, N, PI3K92E, HYX, CHI, DCO, S, RAC1, NMO, CHD1, FTZ-F1, SAX, EYA, MAD, HYD, CBL, OS, MKP3, AXN, SN, PYGO, PTPMEG, HR78, BRM, RCA1, CG, GUG, PHL, HEPH, GLI, RUX, …	1234	362	7937	1.2970463927218674	0.9999999999999987	0.09922150128910034	21.382606466460572
GOTERM_BP_FAT	GO:0048563~post-embryonic organ morphogenesis	59	2.961847389558233	0.01497516601911479	DSH, EWG, WGE, BABO, MOE, KAY, CNK, DAC, RAS85D, MSK, WMD, DG, MSN, DAP, JUMU, CROL, SPAG, JRA, COS, WLS, SLPR, SMO, MIB1, JING, PSQ, DLT, TRC, BX, SBB, SDS22, ECR, FZ, N, HYX, CHI, DCO, S, RAC1, NMO, CHD1, SAX, EYA, MAD, HYD, CBL, OS, MKP3, AXN, SN, PYGO, BRM, RCA1, GUG, CG, PHL, HEPH, GLI, RUX, CK	1234	284	7937	1.3362105371287694	1.0	0.10619744907429318	23.38340921429669
GOTERM_BP_FAT	GO:0007560~imaginal disc morphogenesis	59	2.961847389558233	0.01497516601911479	DSH, EWG, WGE, BABO, MOE, KAY, CNK, DAC, RAS85D, MSK, WMD, DG, MSN, DAP, JUMU, CROL, SPAG, JRA, COS, WLS, SLPR, SMO, MIB1, JING, PSQ, DLT, TRC, BX, SBB, SDS22, ECR, FZ, N, HYX, CHI, DCO, S, RAC1, NMO, CHD1, SAX, EYA, MAD, HYD, CBL, OS, MKP3, AXN, SN, PYGO, BRM, RCA1, GUG, CG, PHL, HEPH, GLI, RUX, CK	1234	284	7937	1.3362105371287694	1.0	0.10619744907429318	23.38340921429669
GOTERM_BP_FAT	GO:0035220~wing disc development	58	2.9116465863453818	0.017975798975315087	LILLI, DSH, G9A, BABO, NF-YC, KAY, CNK, RAS85D, MSK, WMD, DG, CG8149, JUMU, CROL, COS, WLS, SMO, MIB1, PP2B-14D, CPA, DOS, JING, PSQ, TRC, SBB, BX, ECR, PIC, FZ, IHOG, N, CAD99C, HYX, CHI, DCO, S, RAC1, CHM, NMO, CHD1, SAX, EGG, 14-3-3EPSILON, MAD, CBL, CG14073, MKP3, SN, PYGO, CG1943, BRM, GUG, CG, CG11399, PHL, HEPH, GLI, CK	1234	281	7937	1.3275867041187701	1.0	0.12286390805505898	27.400648707656593
GOTERM_BP_FAT	GO:0048569~post-embryonic organ development	59	2.961847389558233	0.034562627092463986	DSH, EWG, WGE, BABO, MOE, KAY, CNK, DAC, RAS85D, MSK, WMD, DG, MSN, DAP, JUMU, CROL, SPAG, JRA, COS, WLS, SLPR, SMO, MIB1, JING, PSQ, DLT, TRC, BX, SBB, SDS22, ECR, FZ, N, HYX, CHI, DCO, S, RAC1, NMO, CHD1, SAX, EYA, MAD, HYD, CBL, OS, MKP3, AXN, SN, PYGO, BRM, RCA1, GUG, CG, PHL, HEPH, GLI, RUX, CK	1234	297	7937	1.2777232072207763	1.0	0.21265474976925614	46.25549222336104
GOTERM_BP_FAT	GO:0035214~eye-antennal disc development	15	0.7530120481927711	0.09085436942877469	EYA, TRC, HYD, OS, AXN, SN, BABO, PYGO, BX42, DAC, RAS85D, SMO, RCA1, RUX, CK	1234	62	7937	1.5561117791603494	1.0	0.440120232852691	81.38963622744436
GOTERM_BP_FAT	GO:0007476~imaginal disc-derived wing morphogenesis	40	2.0080321285140563	0.18845788976436612	DSH, TRC, BX, SBB, ECR, FZ, BABO, N, CNK, RAS85D, HYX, CHI, DCO, MSK, S, RAC1, WMD, NMO, CHD1, DG, SAX, JUMU, MAD, CROL, CBL, MKP3, SN, COS, PYGO, WLS, BRM, MIB1, GUG, CG, PHL, JING, HEPH, PSQ, GLI, CK	1234	218	7937	1.1801704013203873	1.0	0.6887211663963362	97.49351690751594
GOTERM_BP_FAT	GO:0007472~wing disc morphogenesis	40	2.0080321285140563	0.20523360638733595	DSH, TRC, BX, SBB, ECR, FZ, BABO, N, CNK, RAS85D, HYX, CHI, DCO, MSK, S, RAC1, WMD, NMO, CHD1, DG, SAX, JUMU, MAD, CROL, CBL, MKP3, SN, COS, PYGO, WLS, BRM, MIB1, GUG, CG, PHL, JING, HEPH, PSQ, GLI, CK	1234	220	7937	1.1694415794902018	1.0	0.7167378856806748	98.26649896602979
GOTERM_BP_FAT	GO:0048736~appendage development	43	2.1586345381526106	0.27433078814126394	DSH, TRC, BX, SBB, ECR, FZ, BABO, N, DAC, CNK, RAS85D, HYX, CHI, DCO, MSK, S, RAC1, WMD, NMO, CHD1, DG, SAX, BL, ALH, JUMU, MAD, CROL, CBL, MKP3, SN, COS, PYGO, WLS, BRM, MIB1, CG, GUG, PHL, JING, HEPH, PSQ, GLI, CK	1234	246	7937	1.1242802176806208	1.0	0.8136502558861184	99.65197129440466
GOTERM_BP_FAT	GO:0035120~post-embryonic appendage morphogenesis	40	2.0080321285140563	0.28926162663419236	DSH, TRC, BX, SBB, ECR, FZ, BABO, N, CNK, RAS85D, HYX, CHI, DCO, MSK, S, RAC1, WMD, NMO, CHD1, DG, SAX, JUMU, MAD, CROL, CBL, MKP3, SN, COS, PYGO, WLS, BRM, MIB1, GUG, CG, PHL, JING, HEPH, PSQ, GLI, CK	1234	229	7937	1.1234809933967005	1.0	0.8285296526354091	99.75888347963199
GOTERM_BP_FAT	GO:0035107~appendage morphogenesis	42	2.108433734939759	0.2954028230949067	DSH, TRC, BX, SBB, ECR, FZ, BABO, N, DAC, CNK, RAS85D, HYX, CHI, DCO, MSK, S, RAC1, WMD, NMO, CHD1, DG, SAX, BL, JUMU, MAD, CROL, CBL, MKP3, SN, COS, PYGO, WLS, BRM, MIB1, CG, GUG, PHL, JING, HEPH, PSQ, GLI, CK	1234	242	7937	1.1162851440588288	1.0	0.8348276520678437	99.79313117393063
GOTERM_BP_FAT	GO:0048737~imaginal disc-derived appendage development	42	2.108433734939759	0.30530053015694825	DSH, TRC, BX, SBB, ECR, FZ, BABO, N, DAC, CNK, RAS85D, HYX, CHI, DCO, MSK, S, RAC1, WMD, NMO, CHD1, DG, SAX, ALH, JUMU, MAD, CROL, CBL, MKP3, SN, COS, PYGO, WLS, BRM, MIB1, CG, GUG, PHL, JING, HEPH, PSQ, GLI, CK	1234	243	7937	1.1116913780338955	1.0	0.8411296260029055	99.83884788765175
GOTERM_BP_FAT	GO:0035114~imaginal disc-derived appendage morphogenesis	41	2.0582329317269075	0.32785041095357564	DSH, TRC, BX, SBB, ECR, FZ, BABO, N, DAC, CNK, RAS85D, HYX, CHI, DCO, MSK, S, RAC1, WMD, NMO, CHD1, DG, SAX, JUMU, MAD, CROL, CBL, MKP3, SN, COS, PYGO, WLS, BRM, MIB1, GUG, CG, PHL, JING, HEPH, PSQ, GLI, CK	1234	239	7937	1.1033852559625128	1.0	0.8611824633984666	99.90999848941739
Annotation Cluster 89	Enrichment Score: 1.5870322333306037
Category	Term	Count	%	PValue	Genes	List Total	Pop Hits	Pop Total	Fold Enrichment	Bonferroni	Benjamini	FDR
GOTERM_BP_FAT	GO:0032970~regulation of actin filament-based process	13	0.6526104417670683	7.381234279636534E-4	SSH, DSH, FZ, GEK, MOE, BTK29A, ARPC3A, ABL, CPA, FLR, TWF, STI, SRC64B	1234	29	7937	2.883278377018946	0.8438699363241766	0.008804185014458343	1.2950344725189855
GOTERM_BP_FAT	GO:0032956~regulation of actin cytoskeleton organization	13	0.6526104417670683	7.381234279636534E-4	SSH, DSH, FZ, GEK, MOE, BTK29A, ARPC3A, ABL, CPA, FLR, TWF, STI, SRC64B	1234	29	7937	2.883278377018946	0.8438699363241766	0.008804185014458343	1.2950344725189855
GOTERM_BP_FAT	GO:0051493~regulation of cytoskeleton organization	18	0.9036144578313252	9.540265255140975E-4	SSH, DSH, FZ, FEO, GEK, MOE, SPAS, CP190, BTK29A, ARPC3A, JUPITER, TWF, FLR, ABL, CPA, STI, FWD, SRC64B	1234	50	7937	2.3154943273905997	0.9093293868260144	0.011001350862109294	1.6708345364778276
GOTERM_BP_FAT	GO:0043254~regulation of protein complex assembly	11	0.5522088353413654	0.0019152117534985955	SSH, BTK29A, TAF1, NC2ALPHA, ARPC3A, SPZ, JUPITER, TWF, CPA, GEK, TBP	1234	24	7937	2.9479673149648837	0.9919443052332285	0.01980692321804578	3.3275495725254234
GOTERM_BP_FAT	GO:0030832~regulation of actin filament length	9	0.4518072289156626	0.010181450921103716	SSH, BTK29A, ARPC3A, TWF, ABL, FLR, CPA, GEK, SRC64B	1234	21	7937	2.7565408659411905	0.9999999999933579	0.07893874881345575	16.527651349948624
GOTERM_BP_FAT	GO:0008064~regulation of actin polymerization or depolymerization	9	0.4518072289156626	0.010181450921103716	SSH, BTK29A, ARPC3A, TWF, ABL, FLR, CPA, GEK, SRC64B	1234	21	7937	2.7565408659411905	0.9999999999933579	0.07893874881345575	16.527651349948624
GOTERM_BP_FAT	GO:0032271~regulation of protein polymerization	7	0.3514056224899598	0.0484679269992269	SSH, BTK29A, ARPC3A, JUPITER, TWF, CPA, GEK	1234	18	7937	2.501305600576265	1.0	0.27593062105154553	58.39859133124661
GOTERM_BP_FAT	GO:0010591~regulation of lamellipodium assembly	4	0.2008032128514056	0.08042568262469081	SSH, RAC1, TWF, CPA	1234	7	7937	3.67538782125492	1.0	0.40284071958656176	77.23870219939303
GOTERM_BP_FAT	GO:0030833~regulation of actin filament polymerization	6	0.30120481927710846	0.08910070666232983	SSH, BTK29A, ARPC3A, TWF, CPA, GEK	1234	16	7937	2.4119732576985418	1.0	0.4342922138321764	80.74565036163925
SP_PIR_KEYWORDS	actin-binding	11	0.5522088353413654	0.1348890117137794	SSH, SCRA, WASH, DBO, TWF, FLR, CPA, SN, MOE, SPIR, CK	1928	46	12980	1.6099134042937038	1.0	0.4293694387350091	85.60414426502643
GOTERM_BP_FAT	GO:0060491~regulation of cell projection assembly	4	0.2008032128514056	0.1937748519788192	SSH, RAC1, TWF, CPA	1234	10	7937	2.572771474878444	1.0	0.6959535108389514	97.76812270175466
SP_PIR_KEYWORDS	SH2 domain	4	0.2008032128514056	0.30215487052936035	BTK29A, ABL, SHARK, SRC64B	1928	13	12980	2.071496967762528	1.0	0.6813468260186681	99.18710686083575
GOTERM_MF_FAT	GO:0004715~non-membrane spanning protein tyrosine kinase activity	4	0.2008032128514056	0.31819882472739397	BTK29A, ABL, SHARK, SRC64B	1311	12	7918	2.013221459445716	1.0	0.9354480934654521	99.74017653754711
UP_SEQ_FEATURE	domain:SH2	3	0.15060240963855423	0.6713695728091791	BTK29A, ABL, SRC64B	644	10	2975	1.3858695652173914	1.0	0.9999999992678533	99.99999913288342
Annotation Cluster 90	Enrichment Score: 1.557777204463037
Category	Term	Count	%	PValue	Genes	List Total	Pop Hits	Pop Total	Fold Enrichment	Bonferroni	Benjamini	FDR
GOTERM_CC_FAT	GO:0045179~apical cortex	12	0.6024096385542169	2.5272409868370223E-4	MUD, MIB1, STAU, APC2, PAR-6, DAP160, APKC, ABL, LOCO, RAPS, PATJ, BRAT	782	22	4786	3.3382934201348524	0.11223489668371722	0.003301429764037689	0.36026989766460016
GOTERM_CC_FAT	GO:0045178~basal part of cell	4	0.2008032128514056	0.2620149774753829	MUD, STAU, DG, BRAT	782	11	4786	2.2255289467565684	1.0	0.7374798942626356	98.69443563419115
GOTERM_CC_FAT	GO:0045180~basal cortex	3	0.15060240963855423	0.32040229100300266	MUD, STAU, BRAT	782	7	4786	2.6229448301059555	1.0	0.8115728160040983	99.5975999393208
Annotation Cluster 91	Enrichment Score: 1.5564038229744543
Category	Term	Count	%	PValue	Genes	List Total	Pop Hits	Pop Total	Fold Enrichment	Bonferroni	Benjamini	FDR
GOTERM_CC_FAT	GO:0000775~chromosome, centromeric region	20	1.0040160642570282	1.7304083672924027E-4	SU(VAR)3-7, SUUR, MEI-S332, SU(VAR)3-9, LWR, CENP-C, NNF1B, CAL1, CMET, NNF1A, SU(VAR)205, PROD, IAL, SU(VAR)2-HP2, NOA36, CYCB, BUB1, KMN1, POLO, ZWILCH	782	50	4786	2.448081841432225	0.07827584979600699	0.0025439239310788286	0.24680822237048705
GOTERM_CC_FAT	GO:0000776~kinetochore	11	0.5522088353413654	0.013077337810189184	IAL, LWR, BUB1, CENP-C, NNF1B, CAL1, NNF1A, KMN1, CMET, POLO, ZWILCH	782	29	4786	2.321456918599524	0.9979706813009763	0.09516338695527848	17.135901133999663
GOTERM_BP_FAT	GO:0051303~establishment of chromosome localization	7	0.3514056224899598	0.027476831671904723	TOP2, CYCB, CENP-C, NNF1B, NNF1A, KMN1, CMET	1234	16	7937	2.8139688006482984	1.0	0.17642735805839105	38.84985661856584
GOTERM_BP_FAT	GO:0050000~chromosome localization	7	0.3514056224899598	0.027476831671904723	TOP2, CYCB, CENP-C, NNF1B, NNF1A, KMN1, CMET	1234	16	7937	2.8139688006482984	1.0	0.17642735805839105	38.84985661856584
GOTERM_BP_FAT	GO:0051310~metaphase plate congression	6	0.30120481927710846	0.06984324572788347	TOP2, CENP-C, NNF1B, NNF1A, KMN1, CMET	1234	15	7937	2.5727714748784445	1.0	0.3628316230607349	72.14389153380823
GOTERM_CC_FAT	GO:0031617~NMS complex	3	0.15060240963855423	0.07113874111828367	NNF1B, NNF1A, KMN1	782	3	4786	6.1202046035805635	0.9999999999999992	0.33885634345991744	65.13759094285261
GOTERM_BP_FAT	GO:0007080~mitotic metaphase plate congression	5	0.25100401606425704	0.13008941449898598	CENP-C, NNF1B, NNF1A, KMN1, CMET	1234	13	7937	2.473818725844658	1.0	0.5599421848784095	91.45832298375439
GOTERM_CC_FAT	GO:0031262~Ndc80 complex	3	0.15060240963855423	0.32040229100300266	NNF1B, NNF1A, KMN1	782	7	4786	2.6229448301059555	1.0	0.8115728160040983	99.5975999393208
Annotation Cluster 92	Enrichment Score: 1.5238034194165548
Category	Term	Count	%	PValue	Genes	List Total	Pop Hits	Pop Total	Fold Enrichment	Bonferroni	Benjamini	FDR
GOTERM_BP_FAT	GO:0051094~positive regulation of developmental process	10	0.5020080321285141	0.0073348258387345286	MORGUE, RAS85D, PI3K92E, MAD, DAP160, APKC, AOP, PHL, MBT, SAX	1234	24	7937	2.6799702863317125	0.9999999909007398	0.060634772138167925	12.18686990777853
GOTERM_BP_FAT	GO:0045927~positive regulation of growth	11	0.5522088353413654	0.015491288875106474	RAS85D, TCTP, PI3K92E, MAD, EIF-4E, CYCD, DCO, SNPF, NF1, BABO, SAX	1234	31	7937	2.2822972761018456	1.0	0.10906768761241348	24.089002530131975
GOTERM_BP_FAT	GO:0048639~positive regulation of developmental growth	3	0.15060240963855423	0.23610891363301353	PI3K92E, MAD, SAX	1234	6	7937	3.2159643435980554	1.0	0.7626317269609553	99.1387093806217
Annotation Cluster 93	Enrichment Score: 1.5221949646259558
Category	Term	Count	%	PValue	Genes	List Total	Pop Hits	Pop Total	Fold Enrichment	Bonferroni	Benjamini	FDR
GOTERM_BP_FAT	GO:0031047~gene silencing by RNA	17	0.853413654618474	7.684804120561702E-4	DCR-1, UPF2, PIWI, UPF1, PASHA, FMR1, LOQS, SPN-E, UPF3, CG17265, DROSHA, AUB, DCP1, DCP2, TUDOR-SN, MRPL39, BEL	1234	45	7937	2.429839726274086	0.8553547735653072	0.009078684999651587	1.3479554534138516
GOTERM_BP_FAT	GO:0016246~RNA interference	10	0.5020080321285141	0.033772613036427604	DCR-1, PIWI, UPF2, UPF1, AUB, SPN-E, TUDOR-SN, UPF3, BEL, CG17265	1234	30	7937	2.14397622906537	1.0	0.20926918716078424	45.47381784438834
GOTERM_CC_FAT	GO:0016442~RNA-induced silencing complex	4	0.2008032128514056	0.09079253028995894	DCR-1, FMR1, TUDOR-SN, BEL	782	7	4786	3.4972597734746076	1.0	0.40267594073847135	74.31187455259999
GOTERM_CC_FAT	GO:0031332~RNAi effector complex	4	0.2008032128514056	0.09079253028995894	DCR-1, FMR1, TUDOR-SN, BEL	782	7	4786	3.4972597734746076	1.0	0.40267594073847135	74.31187455259999
SP_PIR_KEYWORDS	rna-mediated gene silencing	5	0.25100401606425704	0.11447943348563858	DCR-1, PIWI, FMR1, MRPL39, BEL	1928	13	12980	2.58937120970316	0.9999999999999999	0.3911456422445597	80.33474589294231
Annotation Cluster 94	Enrichment Score: 1.5159569445787595
Category	Term	Count	%	PValue	Genes	List Total	Pop Hits	Pop Total	Fold Enrichment	Bonferroni	Benjamini	FDR
GOTERM_BP_FAT	GO:0017145~stem cell division	18	0.9036144578313252	0.0012275133486553396	DCR-1, PIWI, MAD, STAU, CDC2, APKC, ASP, OS, ARET, SHG, LKB1, AUB, CYCA, RAPS, LOCO, PELO, SAX, FS(1)YB	1234	51	7937	2.2700924778339213	0.9544567297794678	0.013398911117341705	2.1449270397936315
GOTERM_BP_FAT	GO:0008356~asymmetric cell division	19	0.9538152610441768	0.002235810567088917	DCR-1, PIWI, MAD, CDC2, FZ, ASP, OS, N, ARET, SHG, SAS-4, AUB, ENC, RAPS, PELO, DAP, SAX, BRAT, FS(1)YB	1234	58	7937	2.107011121667691	0.996409123708992	0.02226581078361778	3.8742576196859613
GOTERM_BP_FAT	GO:0045596~negative regulation of cell differentiation	21	1.0542168674698795	0.00892705687305919	EYA, PIWI, DSH, MAD, BIF, LWR, FMR1, AOP, STWL, N, SDK, SHG, SMO, CHN, POLO, PELO, USH, ANA, SAX, BRAT, FS(1)YB	1234	75	7937	1.8009400324149107	0.9999999998394413	0.07127459871843023	14.64040181247761
GOTERM_BP_FAT	GO:0042078~germ-line stem cell division	10	0.5020080321285141	0.02172443389612216	DCR-1, PIWI, MAD, ASP, OS, PELO, SAX, ARET, FS(1)YB, SHG	1234	28	7937	2.2971173882843248	1.0	0.14485556441706904	32.1403953830149
GOTERM_BP_FAT	GO:0019827~stem cell maintenance	10	0.5020080321285141	0.059371175618654334	SMO, PIWI, DSH, MAD, STWL, PELO, N, SAX, FS(1)YB, SHG	1234	33	7937	1.9490692991503364	1.0	0.32207875076015524	66.05686394739254
GOTERM_BP_FAT	GO:0048864~stem cell development	10	0.5020080321285141	0.07008125755715566	SMO, PIWI, DSH, MAD, STWL, PELO, N, SAX, FS(1)YB, SHG	1234	34	7937	1.8917437315282675	1.0	0.3631350446224586	72.26945324033022
GOTERM_BP_FAT	GO:0048863~stem cell differentiation	10	0.5020080321285141	0.07008125755715566	SMO, PIWI, DSH, MAD, STWL, PELO, N, SAX, FS(1)YB, SHG	1234	34	7937	1.8917437315282675	1.0	0.3631350446224586	72.26945324033022
GOTERM_BP_FAT	GO:0035019~somatic stem cell maintenance	4	0.2008032128514056	0.1142597911151648	SMO, DSH, MAD, SHG	1234	8	7937	3.215964343598055	1.0	0.5130972720726218	88.2565088515951
GOTERM_BP_FAT	GO:0007448~anterior/posterior pattern formation, imaginal disc	6	0.30120481927710846	0.18868261055091268	SMO, MAD, PTIP, CAD, SAX, CAD99C	1234	20	7937	1.9295786061588331	1.0	0.6883962237213092	97.50574096419781
GOTERM_BP_FAT	GO:0030718~germ-line stem cell maintenance	7	0.3514056224899598	0.20697020651341275	PIWI, MAD, STWL, PELO, N, SAX, FS(1)YB	1234	26	7937	1.7316731080912604	1.0	0.7193424740683652	98.33216195505764
Annotation Cluster 95	Enrichment Score: 1.5025013519527048
Category	Term	Count	%	PValue	Genes	List Total	Pop Hits	Pop Total	Fold Enrichment	Bonferroni	Benjamini	FDR
GOTERM_CC_FAT	GO:0042600~chorion	8	0.4016064257028112	0.01828902221178038	CG13084, CP36, CG13083, CP38, MUR2B, CP19, CP15, CP16	782	18	4786	2.720090934924695	0.9998323907660239	0.11838355961468217	23.169916844514525
GOTERM_CC_FAT	GO:0030312~external encapsulating structure	8	0.4016064257028112	0.024982333223222273	CG13084, CP36, CG13083, CP38, MUR2B, CP19, CP15, CP16	782	19	4786	2.576928254139185	0.9999933184009863	0.15450510120841687	30.320521991025185
GOTERM_MF_FAT	GO:0005213~structural constituent of chorion	5	0.25100401606425704	0.06802561236043202	CP36, CP38, CP19, CP15, CP16	1311	10	7918	3.0198321891685733	1.0	0.5096310207563552	66.54422925986671
Annotation Cluster 96	Enrichment Score: 1.4724334089678064
Category	Term	Count	%	PValue	Genes	List Total	Pop Hits	Pop Total	Fold Enrichment	Bonferroni	Benjamini	FDR
GOTERM_BP_FAT	GO:0051101~regulation of DNA binding	6	0.30120481927710846	0.018297981057405016	MIA, SSRP, TAF6, AOS1, COS, TFIIB	1234	11	7937	3.508324738470606	1.0	0.1246068013562116	27.81996852532056
GOTERM_BP_FAT	GO:0051098~regulation of binding	6	0.30120481927710846	0.018297981057405016	MIA, SSRP, TAF6, AOS1, COS, TFIIB	1234	11	7937	3.508324738470606	1.0	0.1246068013562116	27.81996852532056
GOTERM_BP_FAT	GO:0051090~regulation of transcription factor activity	4	0.2008032128514056	0.1142597911151648	MIA, TAF6, AOS1, COS	1234	8	7937	3.215964343598055	1.0	0.5130972720726218	88.2565088515951
Annotation Cluster 97	Enrichment Score: 1.4684062228120767
Category	Term	Count	%	PValue	Genes	List Total	Pop Hits	Pop Total	Fold Enrichment	Bonferroni	Benjamini	FDR
GOTERM_CC_FAT	GO:0016607~nuclear speck	9	0.4518072289156626	0.00296937450050615	HEL25E, LOK, NIPP1, B52, SLU7, SQD, HRB87F, CRN, BL	782	17	4786	3.240108319542651	0.7535647398895996	0.027624390003755717	4.157499365526174
GOTERM_CC_FAT	GO:0016604~nuclear body	12	0.6024096385542169	0.004130920388560994	HEL25E, NS3, LOK, NIPP1, B52, SLU7, SQD, FIB, GEM3, HRB87F, CRN, BL	782	29	4786	2.532498456654026	0.8576822855792495	0.037507764915944986	5.7396199372105166
GOTERM_CC_FAT	GO:0035062~omega speckle	4	0.2008032128514056	0.05886015559790894	B52, SQD, HRB87F, BL	782	6	4786	4.080136402387042	0.99999999999961	0.2972451999788751	57.94697491359818
UP_SEQ_FEATURE	domain:RRM 1	7	0.3514056224899598	0.2510254995724882	U2AF50, B52, SQD, MOD, RB97D, HRB87F, HRB27C	644	20	2975	1.6168478260869563	1.0	0.99971009699363	99.19471032118847
UP_SEQ_FEATURE	domain:RRM 2	7	0.3514056224899598	0.2510254995724882	U2AF50, B52, SQD, MOD, RB97D, HRB87F, HRB27C	644	20	2975	1.6168478260869563	1.0	0.99971009699363	99.19471032118847
Annotation Cluster 98	Enrichment Score: 1.456747717317404
Category	Term	Count	%	PValue	Genes	List Total	Pop Hits	Pop Total	Fold Enrichment	Bonferroni	Benjamini	FDR
GOTERM_BP_FAT	GO:0040014~regulation of multicellular organism growth	12	0.6024096385542169	9.816933333971476E-4	RAS85D, TCTP, NS1, PI3K92E, RASSF, SNPF, NF1, PIP, SAV, PHL, BABO, PTEN	1234	26	7937	2.9685824710135895	0.915429638224376	0.011267106810431526	1.718893591453663
GOTERM_BP_FAT	GO:0045927~positive regulation of growth	11	0.5522088353413654	0.015491288875106474	RAS85D, TCTP, PI3K92E, MAD, EIF-4E, CYCD, DCO, SNPF, NF1, BABO, SAX	1234	31	7937	2.2822972761018456	1.0	0.10906768761241348	24.089002530131975
GOTERM_BP_FAT	GO:0051240~positive regulation of multicellular organismal process	7	0.3514056224899598	0.2336684238425385	RAS85D, TCTP, SNPF, NF1, AOP, PHL, BABO	1234	27	7937	1.6675370670508434	1.0	0.760012984150515	99.08882019239083
GOTERM_BP_FAT	GO:0040018~positive regulation of multicellular organism growth	4	0.2008032128514056	0.419127066082292	TCTP, SNPF, NF1, BABO	1234	15	7937	1.715180983252296	1.0	0.9244243339980969	99.99315591123306
Annotation Cluster 99	Enrichment Score: 1.4454730212482698
Category	Term	Count	%	PValue	Genes	List Total	Pop Hits	Pop Total	Fold Enrichment	Bonferroni	Benjamini	FDR
GOTERM_BP_FAT	GO:0033205~cytokinesis during cell cycle	14	0.7028112449799196	0.0014904136640476865	LILLI, DAH, FEO, PBL, GRIP128, SYX13, PNUT, CYCB3, SCRA, GRIP75, PAV, CYCB, STI, FWD	1234	35	7937	2.5727714748784445	0.9765101406919509	0.01576920131412407	2.598634291731461
GOTERM_BP_FAT	GO:0000910~cytokinesis	23	1.1546184738955823	0.004218987759921042	LILLI, DAH, BAP55, KLP3A, APC2, PBL, FEO, GRIP128, TL, SYX13, PNUT, CAP-G, CYCB3, IAL, SCRA, GRIP75, RAB35, PAV, CYCB, CAF1, FWD, STI, POLO	1234	80	7937	1.8491794975688816	0.9999758976375139	0.038477105427726976	7.191829081196932
GOTERM_BP_FAT	GO:0032506~cytokinetic process	9	0.4518072289156626	0.04736208006050311	LILLI, DAH, SCRA, PAV, FEO, PBL, FWD, STI, PNUT	1234	27	7937	2.14397622906537	1.0	0.2710402075933749	57.53679068836484
GOTERM_BP_FAT	GO:0000915~cytokinesis, contractile ring formation	7	0.3514056224899598	0.0484679269992269	LILLI, DAH, SCRA, PAV, PBL, STI, PNUT	1234	18	7937	2.501305600576265	1.0	0.27593062105154553	58.39859133124661
GOTERM_BP_FAT	GO:0000912~formation of actomyosin apparatus involved in cytokinesis	7	0.3514056224899598	0.0484679269992269	LILLI, DAH, SCRA, PAV, PBL, STI, PNUT	1234	18	7937	2.501305600576265	1.0	0.27593062105154553	58.39859133124661
[truncated: 1,922 more rows]
