# Supplementary material for: Revised Annotations, Sex-Biased Expression, and Lineage-Specific Genes in the Drosophila melanogaster Group
Source: G3 (Bethesda). 2014 Oct 1;4(12):2345–51. doi: 10.1534/g3.114.013532 (PMC4267930; doi:10.1534/g3.114.013532)
Supplement: Supporting Information [file supp_g3.114.013532_FileS1.zip › GFF/GeneOntology/DyakTestesBiased.GO.txt]

Annotation Cluster 1	Enrichment Score: 6.086596638110905
Category	Term	Count	%	PValue	Genes	List Total	Pop Hits	Pop Total	Fold Enrichment	Bonferroni	Benjamini	FDR
SMART	SM00198:SCP	15	1.2106537530266344	4.654059122511726E-9	CG42564, CG31296, CG31286, CG30486, SCPR-C, CG17575, CG10651, CG6628, CG11977, CG34049, CG32313, CG3640, CG32679, CG4270, CG31482	385	28	4824	6.712430426716141	8.284221854060192E-7	8.284221854060192E-7	5.721931406466041E-6
INTERPRO	IPR001283:Allergen V5/Tpx-1 related	15	1.2106537530266344	1.0546413403349496E-8	CG42564, CG31296, CG31286, CG30486, SCPR-C, CG17575, CG10651, CG6628, CG11977, CG34049, CG32313, CG3640, CG32679, CG4270, CG31482	859	28	10196	6.358722767337435	1.0936570958297587E-5	1.0936570958297587E-5	1.6740181363328333E-5
INTERPRO	IPR014044:SCP-like extracellular	15	1.2106537530266344	1.0546413403349496E-8	CG42564, CG31296, CG31286, CG30486, SCPR-C, CG17575, CG10651, CG6628, CG11977, CG34049, CG32313, CG3640, CG32679, CG4270, CG31482	859	28	10196	6.358722767337435	1.0936570958297587E-5	1.0936570958297587E-5	1.6740181363328333E-5
GOTERM_CC_FAT	GO:0005576~extracellular region	33	2.663438256658596	0.8701056114874367	CG42564, ACP53EA, SEMA-2A, OBP99B, CG33276, CG31286, SHF, MANF, JAR, LSP1BETA, SCPR-C, CG6628, CG10651, CG32313, CG3640, CG4270, CG32055, ACER, CG31296, ADGF-E, ACP32CD, ADGF-C, OS, NETA, CHT12, CG30486, RAD, CG17575, CG11977, CG34049, CG32679, ACP26AA, CG31482	354	512	4786	0.8713916843220338	1.0	0.9995054461679591	99.9999999998864
Annotation Cluster 2	Enrichment Score: 4.486650789033659
Category	Term	Count	%	PValue	Genes	List Total	Pop Hits	Pop Total	Fold Enrichment	Bonferroni	Benjamini	FDR
GOTERM_CC_FAT	GO:0015630~microtubule cytoskeleton	54	4.358353510895883	1.4444422003457022E-15	EB1, CG9279, DHC93AB, GRIP71, SLE, CNN, DHC98D, JAR, BETATUB85D, SAS-6, SUB, CG1571, CYCB, CG3339, KLP3A, CMET, ALPHATUB85E, KLP59D, KLP59C, CG3121, IAL, NCD, PAV, JUPITER, CG7716, CG10839, CG8407, UNC, TTLL3B, CG9313, ASP, CG1890, CG14763, CG17150, DGT5, DGT6, POLO, WAC, MARS, MUD, CG6971, DHC36C, CG31275, DHC62B, DRP1, CG14838, CG3085, CG7794, ANA1, ROBL22E, GAMMATUB37C, CG10859, KAT-60L1, ROBL…	354	220	4786	3.3184899845916798	4.57522908448027E-13	4.57522908448027E-13	1.942890293094024E-12
GOTERM_CC_FAT	GO:0044430~cytoskeletal part	57	4.600484261501211	3.150450316978547E-12	EB1, CG9279, DHC93AB, GRIP71, SLE, CNN, DIDUM, DHC98D, JAR, ARP53D, BETATUB85D, SAS-6, SUB, CG1571, CYCB, CG3339, KLP3A, CMET, ALPHATUB85E, KLP59D, KLP59C, CG3121, IAL, NCD, PAV, JUPITER, STI, CG7716, CG10839, CG8407, UNC, TTLL3B, CG9313, ASP, CG1890, CG14763, CG17150, DGT5, DGT6, POLO, WAC, MARS, MUD, CG6971, DHC36C, CG31275, DHC62B, DRP1, CG14838, CG3085, CG7794, ANA1, ROBL22E, GAMMATUB37C, CG1…	354	287	4786	2.685111911651804	9.987021210022817E-10	4.993510049899896E-10	4.245359619403644E-9
GOTERM_CC_FAT	GO:0005875~microtubule associated complex	33	2.663438256658596	1.5163256003690132E-11	EB1, CG9279, CG9313, DHC93AB, ASP, CNN, DHC98D, JAR, CG14763, SUB, CG17150, CG1571, CG3339, CG6971, KLP3A, DHC36C, CG31275, DHC62B, CG14838, DRP1, CMET, KLP59D, KLP59C, CG3121, NCD, ROBL22E, JUPITER, PAV, KAT-60L1, CG10859, CG10839, CG8407, ROBL37BC	354	115	4786	3.879587324981577	4.806735676154972E-9	1.6022452253849906E-9	2.0432866509878522E-8
GOTERM_BP_FAT	GO:0007018~microtubule-based movement	28	2.2598870056497176	8.702293538522422E-10	CG9279, CG9313, DHC93AB, DHC98D, BETATUB85D, CG14763, SUB, CG17150, CG1571, CG3339, CG6971, KLP3A, DHC36C, CG31275, DHC62B, CG14838, CMET, ALPHATUB85E, KLP59D, KLP59C, CG7794, NCD, ROBL22E, PAV, CG10859, CG10839, CG8407, ROBL37BC	545	104	7937	3.920889202540579	1.3340606782596964E-6	1.3340606782596964E-6	1.4497234523958014E-6
GOTERM_BP_FAT	GO:0007017~microtubule-based process	63	5.084745762711865	1.0038069400878338E-9	EB1, CG9279, THR, DHC93AB, GRIP71, CNN, DHC98D, JAR, BETATUB85D, SUB, SAS-6, CYCB, CG1571, CG3339, KLP3A, BALL, CMET, KLP59D, ALPHATUB85E, KLP59C, CG3121, CYCB3, IAL, NCD, SSP5, PAV, CG7716, CG10839, CG8407, CEP97, TTLL3B, CG9313, ASP, CG14763, CG17150, DGT5, TWE, DGT6, POLO, WAC, DGT3, MUD, SPC105R, CG6971, DHC36C, CG31275, DHC62B, DMT, SPD-2, CG14838, CG3085, CP110, CG7794, ANA1, ROBL22E, ANA3,…	545	406	7937	2.2598228408731416	1.5388348350020564E-6	7.694177135419977E-7	1.6722516593681291E-6
GOTERM_CC_FAT	GO:0005856~cytoskeleton	59	4.761904761904762	1.3647475028561623E-9	EB1, CG9279, DHC93AB, GRIP71, SLE, CNN, DIDUM, DHC98D, JAR, ARP53D, BETATUB85D, SAS-6, SUB, CG1571, CYCB, CG3339, KLP3A, CMET, KLP59D, ALPHATUB85E, KLP59C, CG3121, IAL, LASP, NCD, PAV, JUPITER, STI, CG7716, CG10839, CG8407, UNC, TTLL3B, CG9313, ASP, CG1890, CG14763, CG17150, DGT5, DGT6, POLO, WAC, MARS, SSH, MUD, CG6971, DHC36C, CG31275, DHC62B, DRP1, CG14838, CG3085, CG7794, ANA1, ROBL22E, GAMMA…	354	351	4786	2.2725546058879393	4.3262487603445976E-7	1.0815623652238315E-7	1.839037511164321E-6
GOTERM_CC_FAT	GO:0030286~dynein complex	17	1.3720742534301855	2.3084801767018222E-8	CG6971, DHC36C, DHC62B, CG31275, CG9313, DHC93AB, CG14838, DHC98D, CG14763, CG17150, ROBL22E, CG1571, CG10859, CG10839, CG8407, CG3339, ROBL37BC	354	43	4786	5.345026934699777	7.317855459376688E-6	1.463575376003945E-6	3.110744624112982E-5
GOTERM_MF_FAT	GO:0003774~motor activity	20	1.6142050040355123	6.406877378004E-5	CG6971, KLP3A, DHC36C, DHC62B, CG9313, DHC93AB, CMET, DIDUM, KLP59D, DHC98D, KLP59C, JAR, SUB, CG17150, NCD, PAV, CG1571, CG10859, CG8407, CG3339	645	88	7918	2.7899929527836504	0.04091366178429623	0.005949968228820546	0.0956579608201058
COG_ONTOLOGY	Cytoskeleton	10	0.8071025020177561	1.4097856946551342E-4	CG17150, DHC36C, DHC62B, PAV, DHC93AB, ASP, GAMMATUB37C, DIDUM, DHC98D, CG3339	127	22	1237	4.427344309234073	0.0036589907242119413	0.0036589907242119413	0.1155547367010068
GOTERM_MF_FAT	GO:0042624~ATPase activity, uncoupled	32	2.58272800645682	1.5871231599487022E-4	SUR, CG1494, CG9313, DHC93AB, CNN, DIDUM, DHC98D, CG4701, CG14763, CG17150, RPT3R, CG1571, CG10226, GEM3, CG3339, DHC36C, CG31275, DHC62B, CG13501, CG14838, SPN-E, CG31213, CG1801, RPT6R, ROBL22E, RPT4R, MUS308, KAT-60L1, CG10859, CG10839, CG8407, ROBL37BC	645	192	7918	2.0459948320413437	0.09831373660118803	0.012852768879284215	0.23680941087202978
GOTERM_MF_FAT	GO:0003777~microtubule motor activity	14	1.1299435028248588	4.308009490132666E-4	KLP3A, DHC36C, DHC62B, DHC93AB, CMET, KLP59D, KLP59C, DHC98D, SUB, NCD, CG17150, PAV, CG8407, CG3339	645	56	7918	3.0689922480620155	0.24492842907720158	0.030733675153286844	0.6415668672109853
GOTERM_CC_FAT	GO:0005874~microtubule	18	1.4527845036319613	5.411838843172919E-4	EB1, KLP3A, TTLL3B, ASP, CMET, CG3085, ALPHATUB85E, KLP59D, KLP59C, CG1890, BETATUB85D, CG7794, SUB, NCD, PAV, JUPITER, GAMMATUB37C, MARS	354	96	4786	2.5349576271186445	0.1576854246325008	0.018886236078600183	0.7268045458530659
GOTERM_MF_FAT	GO:0016887~ATPase activity	45	3.631961259079903	0.0026472447074469994	SUR, CG9313, CG1494, DHC93AB, CG7211, CG11703, CNN, DIDUM, DHC98D, CG4701, JAR, VHA100-3, CG3499, CG14763, CG17150, RPT3R, CG1571, CG10226, CG6230, REC, GEM3, CG3339, CHD3, CG6971, DHC36C, CG31275, DHC62B, CG13501, CG14838, DDX1, SPN-E, CG31213, RPT6R, CG1801, ME31B, ROBL22E, CG5421, RPT4R, CG7878, MUS308, CG10859, KAT-60L1, CG10839, CG8407, ROBL37BC	645	353	7918	1.5649252256406878	0.8224125590058056	0.12448723859988775	3.8821170723641663
INTERPRO	IPR013602:Dynein heavy chain, N-terminal region 2	6	0.48426150121065376	0.0030265764030055226	CG17150, DHC36C, DHC62B, DHC93AB, DHC98D, CG3339	859	13	10196	5.478284230321482	0.9568606144106934	0.3249137780511403	4.697419063628782
INTERPRO	IPR011704:ATPase associated with various cellular activities, AAA-5	6	0.48426150121065376	0.004385334564757764	CG17150, DHC36C, DHC62B, DHC93AB, DHC98D, CG3339	859	14	10196	5.086978213869949	0.9895127238068716	0.3392148932569118	6.738322806690233
INTERPRO	IPR004273:Dynein heavy chain	6	0.48426150121065376	0.004385334564757764	CG17150, DHC36C, DHC62B, DHC93AB, DHC98D, CG3339	859	14	10196	5.086978213869949	0.9895127238068716	0.3392148932569118	6.738322806690233
GOTERM_MF_FAT	GO:0042623~ATPase activity, coupled	38	3.066989507667474	0.009604886834655489	SUR, CG9313, CG1494, DHC93AB, CG7211, CG11703, DIDUM, DHC98D, JAR, VHA100-3, CG3499, CG14763, CG17150, CG1571, CG10226, CG6230, REC, GEM3, CG3339, CHD3, CG6971, DHC36C, CG31275, DHC62B, CG14838, DDX1, SPN-E, CG31213, CG1801, ME31B, ROBL22E, CG5421, CG7878, MUS308, CG10859, CG10839, CG8407, ROBL37BC	645	307	7918	1.5195010479004116	0.9981501578097036	0.22252687220137057	13.425369809302856
SP_PIR_KEYWORDS	microtubule	14	1.1299435028248588	0.00977273582478145	KLP3A, TTLL3B, ASP, CMET, KLP59D, ALPHATUB85E, KLP59C, CG7794, BETATUB85D, SUB, NCD, PAV, JUPITER, GAMMATUB37C	1201	69	12980	2.192858608164694	0.896543636126039	0.36474009972316046	11.837985858004341
GOTERM_CC_FAT	GO:0005930~axoneme	5	0.40355125100887806	0.016089773539384025	TTLL3B, DHC36C, DHC62B, DHC93AB, DHC98D	354	14	4786	4.828490718321227	0.9941536417810783	0.2171812657169151	19.633890849778346
PIR_SUPERFAMILY	PIRSF002308:dynein heavy chain, ciliary	3	0.24213075060532688	0.027258000907905356	DHC36C, DHC62B, DHC93AB	185	4	2596	10.524324324324324	0.9943040810816854	0.9943040810816854	29.006279116341815
GOTERM_CC_FAT	GO:0005858~axonemal dynein complex	4	0.3228410008071025	0.03232737109759339	DHC36C, DHC62B, DHC93AB, DHC98D	354	10	4786	5.407909604519774	0.9999700828054333	0.3201055225684112	35.77756739453181
GOTERM_CC_FAT	GO:0044447~axoneme part	4	0.3228410008071025	0.053118861912440904	DHC36C, DHC62B, DHC93AB, DHC98D	354	12	4786	4.506591337099812	0.9999999694041477	0.40803939591231986	52.073643846870766
GOTERM_CC_FAT	GO:0042995~cell projection	13	1.0492332526230832	0.11492397733043905	UNC, TTLL3B, DHC36C, DHC62B, RH6, MST77F, DHC93AB, CNN, DHC98D, BOSS, OR22A, GLD2, RH5	354	111	4786	1.5833969562783123	1.0	0.6020490166049739	80.70043016272153
GOTERM_CC_FAT	GO:0044463~cell projection part	7	0.5649717514124294	0.1390383168201036	UNC, TTLL3B, DHC36C, DHC62B, DHC93AB, CNN, DHC98D	354	48	4786	1.9716337099811678	1.0	0.6356769567412194	86.69889068567328
SP_PIR_KEYWORDS	coiled coil	20	1.6142050040355123	0.6173097509565648	STIL, MEI-S332, CG6971, DHC36C, DHC62B, DHC93AB, ASP, DRE4, CNN, DHC98D, KLP59C, JAR, PPAN, SUB, SAS-6, NCD, CG17150, CG10158, CG15087, CG3339	1201	215	12980	1.005363747264876	1.0	0.9919616215738793	99.99955513809725
Annotation Cluster 3	Enrichment Score: 4.357912431543424
Category	Term	Count	%	PValue	Genes	List Total	Pop Hits	Pop Total	Fold Enrichment	Bonferroni	Benjamini	FDR
GOTERM_MF_FAT	GO:0004656~procollagen-proline 4-dioxygenase activity	14	1.1299435028248588	2.3331830551614814E-8	PH4ALPHAMP, CG31016, CG31013, CG9698, CG15539, CG13380, CG11828, CG31524, CG18234, CG32199, CG31371, CG34345, CG31021, PH4ALPHASG1	645	26	7918	6.610137149672033	1.5212238007489276E-5	1.5212238007489276E-5	3.4851168095872964E-5
GOTERM_MF_FAT	GO:0019798~procollagen-proline dioxygenase activity	14	1.1299435028248588	2.3331830551614814E-8	PH4ALPHAMP, CG31016, CG31013, CG9698, CG15539, CG13380, CG11828, CG31524, CG18234, CG32199, CG31371, CG34345, CG31021, PH4ALPHASG1	645	26	7918	6.610137149672033	1.5212238007489276E-5	1.5212238007489276E-5	3.4851168095872964E-5
GOTERM_MF_FAT	GO:0031545~peptidyl-proline 4-dioxygenase activity	14	1.1299435028248588	4.167566639240895E-8	PH4ALPHAMP, CG31016, CG31013, CG9698, CG15539, CG13380, CG11828, CG31524, CG18234, CG32199, CG31371, CG34345, CG31021, PH4ALPHASG1	645	27	7918	6.365317255239736	2.7172165864453035E-5	1.3586175224289398E-5	6.225167217266403E-5
GOTERM_MF_FAT	GO:0031543~peptidyl-proline dioxygenase activity	14	1.1299435028248588	4.167566639240895E-8	PH4ALPHAMP, CG31016, CG31013, CG9698, CG15539, CG13380, CG11828, CG31524, CG18234, CG32199, CG31371, CG34345, CG31021, PH4ALPHASG1	645	27	7918	6.365317255239736	2.7172165864453035E-5	1.3586175224289398E-5	6.225167217266403E-5
INTERPRO	IPR013547:Prolyl 4-hydroxylase alpha-subunit, N-terminal	13	1.0492332526230832	1.2223596224703423E-7	PH4ALPHAMP, CG31016, CG31013, CG9698, CG15539, CG13380, CG31524, CG18234, CG32199, CG31371, CG34345, CG31021, PH4ALPHASG1	859	24	10196	6.429375242530074	1.2675066704659343E-4	6.337734186701027E-5	1.9402335164064866E-4
GOTERM_BP_FAT	GO:0019471~4-hydroxyproline metabolic process	9	0.7263922518159807	1.937227887381871E-6	CG32199, CG31016, PH4ALPHAMP, CG34345, CG15539, CG9698, PH4ALPHASG1, CG13380, CG11828	545	15	7937	8.737981651376147	0.0029653678134317074	9.894345957506268E-4	0.0032271977342901437
GOTERM_BP_FAT	GO:0018208~peptidyl-proline modification	9	0.7263922518159807	1.937227887381871E-6	CG32199, CG31016, PH4ALPHAMP, CG34345, CG15539, CG9698, PH4ALPHASG1, CG13380, CG11828	545	15	7937	8.737981651376147	0.0029653678134317074	9.894345957506268E-4	0.0032271977342901437
GOTERM_BP_FAT	GO:0018401~peptidyl-proline hydroxylation to 4-hydroxy-L-proline	9	0.7263922518159807	1.937227887381871E-6	CG32199, CG31016, PH4ALPHAMP, CG34345, CG15539, CG9698, PH4ALPHASG1, CG13380, CG11828	545	15	7937	8.737981651376147	0.0029653678134317074	9.894345957506268E-4	0.0032271977342901437
GOTERM_MF_FAT	GO:0016702~oxidoreductase activity, acting on single donors with incorporation of molecular oxygen, incorporation of two atoms of oxygen	14	1.1299435028248588	3.443618833408329E-6	PH4ALPHAMP, CG31016, CG31013, CG9698, CG15539, CG13380, CG11828, CG31524, CG18234, CG32199, CG31371, CG34345, CG31021, PH4ALPHASG1	645	37	7918	4.644961240310078	0.002242724671798202	7.481344561857117E-4	0.005143671774521241
GOTERM_MF_FAT	GO:0031418~L-ascorbic acid binding	12	0.9685230024213075	3.683219955280876E-6	CG18234, CG32199, CG31016, PH4ALPHAMP, CG31013, CG34345, CG15539, CG9698, PH4ALPHASG1, CG13380, CG11828, CG31524	645	27	7918	5.455986218776917	0.002398582625949053	6.001857747653938E-4	0.005501550493036689
GOTERM_MF_FAT	GO:0016701~oxidoreductase activity, acting on single donors with incorporation of molecular oxygen	14	1.1299435028248588	4.849529386116992E-6	PH4ALPHAMP, CG31016, CG31013, CG9698, CG15539, CG13380, CG11828, CG31524, CG18234, CG32199, CG31371, CG34345, CG31021, PH4ALPHASG1	645	38	7918	4.5227254181966545	0.0031569072825835542	6.321802551223499E-4	0.007243584219629451
GOTERM_MF_FAT	GO:0016706~oxidoreductase activity, acting on paired donors, with incorporation or reduction of molecular oxygen, 2-oxoglutarate as one donor, and incorporation of one atom each of oxygen into both donors	14	1.1299435028248588	9.251481791017189E-6	PH4ALPHAMP, CG31016, CG31013, CG9698, CG15539, CG13380, CG11828, CG31524, CG18234, CG32199, CG31371, CG34345, CG31021, PH4ALPHASG1	645	40	7918	4.296589147286822	0.0060138380780900835	0.001004827161116939	0.013818213387817302
GOTERM_CC_FAT	GO:0016222~procollagen-proline 4-dioxygenase complex	9	0.7263922518159807	1.0902123141427856E-5	CG32199, CG31016, PH4ALPHAMP, CG34345, CG15539, CG9698, PH4ALPHASG1, CG13380, CG11828	354	17	4786	7.157527417746761	0.003450026808506368	4.935912686880872E-4	0.014689933258504873
GOTERM_BP_FAT	GO:0055114~oxidation reduction	70	5.649717514124294	2.8277149069703535E-5	CG15116, CYP4E3, CG33791, CYT-C-D, CG10396, CG13667, CG18170, CG6629, CG30491, TRXR-2, CG31021, CYP28D2, CG14786, CG14508, CG7349, CG7848, CG5718, CYP309A2, CG2137, CG31016, CG6485, CG31013, CYP313A3, CG10748, CG8102, FBP2, CG6661, CG18519, CG31524, CG10700, CG7311, CG6279, CG18234, CG9531, MENL-1, AIF, CG7755, PH4ALPHASG1, CG8303, DESAT2, CG6888, PH4ALPHAMP, CG17199, CG3215, GSTS1, CG11828, CG48…	545	620	7937	1.6442438591299202	0.04242332463823539	0.010778857871322267	0.047096748303776526
SMART	SM00702:P4Hc	10	0.8071025020177561	5.196215530379169E-5	CG32199, CG31016, PH4ALPHAMP, CG31013, CG34345, CG15539, CG9698, PH4ALPHASG1, CG13380, CG31524	385	24	4824	5.220779220779221	0.009206858879722613	0.004614074280594682	0.06386611246097518
INTERPRO	IPR006620:Prolyl 4-hydroxylase, alpha subunit	10	0.8071025020177561	8.320622491914703E-5	CG32199, CG31016, PH4ALPHAMP, CG31013, CG34345, CG15539, CG9698, PH4ALPHASG1, CG13380, CG31524	859	24	10196	4.945673263484672	0.08267040622513111	0.02835310284421466	0.1319904523716442
INTERPRO	IPR011990:Tetratricopeptide-like helical	21	1.694915254237288	2.4084653980909433E-4	CG9899, CG31294, PH4ALPHAMP, TOM70, CG31016, CG30075, CG7634, CG8336, CG31013, SPAG, CG14339, CG14894, CDC23, CG9698, CG13380, CG18472, CG31371, PSIDIN, CG6614, CG34274, PH4ALPHASG1	859	101	10196	2.4679399255408665	0.221034049469784	0.06053713365095026	0.38160859182833073
KEGG_PATHWAY	dme00330:Arginine and proline metabolism	15	1.2106537530266344	2.5253768546345477E-4	PH4ALPHAMP, CG31016, CG15539, CG9698, CG6661, CG13380, CG11828, CG31524, NEMY, CG5144, GOT1, CG32199, CG34345, SAMDC, PH4ALPHASG1	188	55	2054	2.979690522243714	0.021486781944043742	0.021486781944043742	0.2719829921165373
INTERPRO	IPR005123:Oxoglutarate and iron-dependent oxygenase	9	0.7263922518159807	9.640172084208372E-4	CG32199, CG31016, PH4ALPHAMP, CG31013, CG34345, CG15539, CG9698, PH4ALPHASG1, CG31524	859	26	10196	4.108713172741112	0.632182361876144	0.15354197798903624	1.5192509567231505
GOTERM_MF_FAT	GO:0005506~iron ion binding	35	2.824858757062147	0.003684448615680092	DESAT2, PH4ALPHAMP, PPD5, CYP4E3, CG11828, CYT-C-D, CG13667, CG15429, PP1-Y2, PP1-Y1, CG32199, DIB, CYP28D2, CG14508, CG7349, CG7295, CYP309A2, PPY-55A, CG31016, CG31013, CYP313A3, CG9698, CG15539, CG2014, CG13380, CG18519, CG31524, CG10700, GLOB2, CG18234, CG34345, CG31278, KLHL10, CYP28C1, PH4ALPHASG1	645	260	7918	1.6525342874180085	0.9098875460780694	0.15794245300102538	5.364442341006203
GOTERM_CC_FAT	GO:0005783~endoplasmic reticulum	34	2.744148506860371	0.005316431247539043	CNX99A, CG6790, PH4ALPHAMP, WBL, CG6962, CYP4E3, CG5342, SAC1, CG8420, CG5265, ERP60, CG11828, CG32199, CG31371, OSTSTT3, CG31021, CYP28D2, SPP, CYP309A2, CG13426, CG31016, CG31013, CG2292, CYP313A3, CG9698, CG15539, CG13380, CG31524, CG10700, CG18234, CG34345, KAT-60L1, CYP28C1, PH4ALPHASG1	354	284	4786	1.6185644943104958	0.8154444101874421	0.10022701383352606	6.931238166213316
GOTERM_BP_FAT	GO:0006575~cellular amino acid derivative metabolic process	11	0.8878127522195319	0.007945440973997363	CG32199, CG31016, PH4ALPHAMP, CG34345, CG5265, CG15539, CG9698, SAMDC, PH4ALPHASG1, CG13380, CG11828	545	61	7937	2.626169348774252	0.9999951133718665	0.2578979330012353	12.444080503026955
GOTERM_MF_FAT	GO:0019842~vitamin binding	16	1.29136400322841	0.013453735196212152	PH4ALPHAMP, CG31016, CG31013, CG33791, CG15539, CG9698, CG13380, CG11828, CG31524, CG9030, CG18170, LACE, CG18234, GOT1, CG32199, CG34345, PH4ALPHASG1	645	99	7918	1.9839949886461516	0.9998539230417848	0.2879935757385922	18.31705365629883
GOTERM_MF_FAT	GO:0031406~carboxylic acid binding	12	0.9685230024213075	0.014816171041309677	CG18234, CG32199, CG31016, PH4ALPHAMP, CG31013, CG34345, CG15539, CG9698, PH4ALPHASG1, CG13380, CG11828, CG31524	645	65	7918	2.2663327370304116	0.9999406715438064	0.2850915177507244	19.985928809003983
GOTERM_CC_FAT	GO:0044432~endoplasmic reticulum part	16	1.29136400322841	0.016665880391657166	CG13426, PH4ALPHAMP, CG31016, CG6790, WBL, SAC1, CG5342, CG2292, CG15539, CG9698, CG13380, CG11828, CG32199, OSTSTT3, CG34345, PH4ALPHASG1	354	112	4786	1.9313962873284907	0.9951443049832971	0.20676433068092914	20.265681591725947
SP_PIR_KEYWORDS	oxidoreductase	63	5.084745762711865	0.07758213166874933	CG15116, CYP4E3, CG33791, CG10396, CG18170, CG6629, CG30491, TRXR-2, CYP28D2, CG14786, CG7349, CG7848, CG5718, CYP309A2, CG2137, CG31016, CG6485, CG31013, CYP313A3, CG10748, CG8102, FBP2, CG6661, CG31524, CG10700, CG7311, CG6279, CG18234, CG9531, MENL-1, AIF, CG7755, PH4ALPHASG1, CG8303, DESAT2, CG6888, PH4ALPHAMP, CG17199, CG3215, GSTS1, CG11828, CG4836, CG32199, CG14053, DIB, CG13334, CG31473, …	1201	561	12980	1.2136944702943626	0.9999999920877435	0.8451789403487022	64.51481065102183
GOTERM_MF_FAT	GO:0009055~electron carrier activity	22	1.7756255044390639	0.14473922657976346	CG5718, CYP309A2, CG6485, CYP4E3, CYP313A3, CG5653, CG18519, GRX-1, CYT-C-D, CG10700, CG13667, CG10561, CG6629, TRXR-2, DIB, AIF, CYP28D2, KLHL10, CG14508, CYP28C1, CG11913, CG7349	645	202	7918	1.3369867219280067	1.0	0.8433035286869409	90.32292923479172
Annotation Cluster 4	Enrichment Score: 3.202563534868509
Category	Term	Count	%	PValue	Genes	List Total	Pop Hits	Pop Total	Fold Enrichment	Bonferroni	Benjamini	FDR
GOTERM_CC_FAT	GO:0015630~microtubule cytoskeleton	54	4.358353510895883	1.4444422003457022E-15	EB1, CG9279, DHC93AB, GRIP71, SLE, CNN, DHC98D, JAR, BETATUB85D, SAS-6, SUB, CG1571, CYCB, CG3339, KLP3A, CMET, ALPHATUB85E, KLP59D, KLP59C, CG3121, IAL, NCD, PAV, JUPITER, CG7716, CG10839, CG8407, UNC, TTLL3B, CG9313, ASP, CG1890, CG14763, CG17150, DGT5, DGT6, POLO, WAC, MARS, MUD, CG6971, DHC36C, CG31275, DHC62B, DRP1, CG14838, CG3085, CG7794, ANA1, ROBL22E, GAMMATUB37C, CG10859, KAT-60L1, ROBL…	354	220	4786	3.3184899845916798	4.57522908448027E-13	4.57522908448027E-13	1.942890293094024E-12
GOTERM_CC_FAT	GO:0044430~cytoskeletal part	57	4.600484261501211	3.150450316978547E-12	EB1, CG9279, DHC93AB, GRIP71, SLE, CNN, DIDUM, DHC98D, JAR, ARP53D, BETATUB85D, SAS-6, SUB, CG1571, CYCB, CG3339, KLP3A, CMET, ALPHATUB85E, KLP59D, KLP59C, CG3121, IAL, NCD, PAV, JUPITER, STI, CG7716, CG10839, CG8407, UNC, TTLL3B, CG9313, ASP, CG1890, CG14763, CG17150, DGT5, DGT6, POLO, WAC, MARS, MUD, CG6971, DHC36C, CG31275, DHC62B, DRP1, CG14838, CG3085, CG7794, ANA1, ROBL22E, GAMMATUB37C, CG1…	354	287	4786	2.685111911651804	9.987021210022817E-10	4.993510049899896E-10	4.245359619403644E-9
GOTERM_CC_FAT	GO:0005875~microtubule associated complex	33	2.663438256658596	1.5163256003690132E-11	EB1, CG9279, CG9313, DHC93AB, ASP, CNN, DHC98D, JAR, CG14763, SUB, CG17150, CG1571, CG3339, CG6971, KLP3A, DHC36C, CG31275, DHC62B, CG14838, DRP1, CMET, KLP59D, KLP59C, CG3121, NCD, ROBL22E, JUPITER, PAV, KAT-60L1, CG10859, CG10839, CG8407, ROBL37BC	354	115	4786	3.879587324981577	4.806735676154972E-9	1.6022452253849906E-9	2.0432866509878522E-8
GOTERM_BP_FAT	GO:0007018~microtubule-based movement	28	2.2598870056497176	8.702293538522422E-10	CG9279, CG9313, DHC93AB, DHC98D, BETATUB85D, CG14763, SUB, CG17150, CG1571, CG3339, CG6971, KLP3A, DHC36C, CG31275, DHC62B, CG14838, CMET, ALPHATUB85E, KLP59D, KLP59C, CG7794, NCD, ROBL22E, PAV, CG10859, CG10839, CG8407, ROBL37BC	545	104	7937	3.920889202540579	1.3340606782596964E-6	1.3340606782596964E-6	1.4497234523958014E-6
GOTERM_BP_FAT	GO:0007017~microtubule-based process	63	5.084745762711865	1.0038069400878338E-9	EB1, CG9279, THR, DHC93AB, GRIP71, CNN, DHC98D, JAR, BETATUB85D, SUB, SAS-6, CYCB, CG1571, CG3339, KLP3A, BALL, CMET, KLP59D, ALPHATUB85E, KLP59C, CG3121, CYCB3, IAL, NCD, SSP5, PAV, CG7716, CG10839, CG8407, CEP97, TTLL3B, CG9313, ASP, CG14763, CG17150, DGT5, TWE, DGT6, POLO, WAC, DGT3, MUD, SPC105R, CG6971, DHC36C, CG31275, DHC62B, DMT, SPD-2, CG14838, CG3085, CP110, CG7794, ANA1, ROBL22E, ANA3,…	545	406	7937	2.2598228408731416	1.5388348350020564E-6	7.694177135419977E-7	1.6722516593681291E-6
GOTERM_CC_FAT	GO:0005856~cytoskeleton	59	4.761904761904762	1.3647475028561623E-9	EB1, CG9279, DHC93AB, GRIP71, SLE, CNN, DIDUM, DHC98D, JAR, ARP53D, BETATUB85D, SAS-6, SUB, CG1571, CYCB, CG3339, KLP3A, CMET, KLP59D, ALPHATUB85E, KLP59C, CG3121, IAL, LASP, NCD, PAV, JUPITER, STI, CG7716, CG10839, CG8407, UNC, TTLL3B, CG9313, ASP, CG1890, CG14763, CG17150, DGT5, DGT6, POLO, WAC, MARS, SSH, MUD, CG6971, DHC36C, CG31275, DHC62B, DRP1, CG14838, CG3085, CG7794, ANA1, ROBL22E, GAMMA…	354	351	4786	2.2725546058879393	4.3262487603445976E-7	1.0815623652238315E-7	1.839037511164321E-6
GOTERM_CC_FAT	GO:0005819~spindle	19	1.533494753833737	1.1302648904439083E-6	EB1, MUD, KLP3A, ASP, SLE, KLP59C, SUB, IAL, NCD, PAV, JUPITER, CYCB, DGT5, CG7716, DGT6, WAC, GAMMATUB37C, POLO, MARS	354	68	4786	3.777583914921901	3.5822999306733827E-4	5.9713912513248424E-5	0.0015230545145072938
SP_PIR_KEYWORDS	cell division	20	1.6142050040355123	1.7531847477829545E-6	MEI-S332, CDC2, THR, BALL, ASP, CNN, KLP59C, CDC37, CYCB3, SUB, IAL, NCD, CYCA, CYCB, TWE, GAMMATUB37C, ZWILCH, REC, PONT, EFF	1201	62	12980	3.486342026805619	4.0490403598092417E-4	4.0490403598092417E-4	0.0022491895187104483
SP_PIR_KEYWORDS	mitosis	17	1.3720742534301855	8.158750825207917E-6	MEI-S332, CDC2, THR, BALL, ASP, CNN, KLP59C, CDC37, CYCB3, SUB, IAL, NCD, CYCA, CYCB, TWE, GAMMATUB37C, ZWILCH	1201	51	12980	3.6025534276991396	0.0018829042364360005	9.41895701974671E-4	0.010466598936509364
SP_PIR_KEYWORDS	meiosis	12	0.9685230024213075	1.9678056937982077E-5	MEI-S332, SUB, IAL, NCD, BALL, TWE, GAMMATUB37C, TOPI, CNN, REC, CDC37, EFF	1201	28	12980	4.631854407041751	0.004535359930177507	0.001514077918361889	0.025242626255839173
GOTERM_BP_FAT	GO:0000278~mitotic cell cycle	46	3.7126715092816784	4.5495795704396636E-5	EB1, MEI-S332, THR, ASP, GRIP71, NNF1A, CNN, CDC37, JAR, SAS-6, SUB, CYCA, CYCB, DGT5, TWE, DGT6, POLO, WAC, PIM, ZWILCH, DGT3, SSH, SPC105R, KLP3A, DMT, CDC2, SPD-2, BALL, CMET, CDC23, MR, ALPHATUB85E, KLP59C, CYCB3, IAL, ANA1, NCD, ANA3, SSP5, PAV, MSD5, ENDOS, GAMMATUB37C, RUX, MSD1, EFF	545	358	7937	1.8712623648198454	0.0673699201883805	0.013852487215704978	0.07576489437004508
GOTERM_BP_FAT	GO:0051301~cell division	31	2.5020177562550443	5.7162182949267524E-5	MEI-S332, THR, ASP, CNN, BGCN, CDC37, JAR, SUB, AUB, CYCA, CYCB, TWE, POLO, WAC, ZWILCH, REC, PONT, KLP3A, CDC2, DRP1, BALL, OS, KLP59C, CYCB3, IAL, NCD, PAV, STI, GAMMATUB37C, TOLL-4, EFF	545	205	7937	2.202255538151712	0.08390218136531657	0.014499214354302237	0.09518442637133084
GOTERM_BP_FAT	GO:0000087~M phase of mitotic cell cycle	25	2.0177562550443904	6.1028230934674235E-5	MEI-S332, THR, GRIP71, ASP, NNF1A, CNN, CDC37, SUB, CYCA, CYCB, TWE, POLO, PIM, ZWILCH, CDC2, BALL, CDC23, CMET, MR, KLP59C, CYCB3, IAL, NCD, GAMMATUB37C, EFF	545	148	7937	2.4600173568063477	0.08931583558541079	0.013276667524252717	0.10161895582058156
GOTERM_MF_FAT	GO:0003774~motor activity	20	1.6142050040355123	6.406877378004E-5	CG6971, KLP3A, DHC36C, DHC62B, CG9313, DHC93AB, CMET, DIDUM, KLP59D, DHC98D, KLP59C, JAR, SUB, CG17150, NCD, PAV, CG1571, CG10859, CG8407, CG3339	645	88	7918	2.7899929527836504	0.04091366178429623	0.005949968228820546	0.0956579608201058
GOTERM_BP_FAT	GO:0048285~organelle fission	25	2.0177562550443904	1.0485818127665301E-4	MEI-S332, THR, GRIP71, ASP, NNF1A, CNN, CDC37, SUB, PARK, CYCA, CYCB, POLO, PIM, ZWILCH, CDC2, BALL, CDC23, CMET, MR, KLP59C, CYCB3, IAL, NCD, GAMMATUB37C, EFF	545	153	7937	2.3796246327277086	0.14850020560065624	0.019893953582784896	0.17454091791138104
GOTERM_BP_FAT	GO:0007059~chromosome segregation	21	1.694915254237288	1.1797256915817197E-4	EB1, MEI-S332, CUP, KLP3A, THR, BALL, CMET, NNF1A, CNN, KLP59C, CDC37, TRF4-2, SUB, IAL, NCD, CYCA, PAV, CYCB, POLO, PIM, MEI-218	545	117	7937	2.613926135027053	0.16544999631569945	0.019895270655428288	0.19635021838355637
GOTERM_BP_FAT	GO:0007067~mitosis	24	1.937046004842615	1.3615239111578208E-4	MEI-S332, CDC2, THR, ASP, BALL, GRIP71, CDC23, CMET, NNF1A, CNN, MR, KLP59C, CDC37, CYCB3, SUB, IAL, NCD, CYCA, CYCB, GAMMATUB37C, POLO, PIM, ZWILCH, EFF	545	146	7937	2.3939675757194925	0.18839038638957295	0.02065723727475899	0.2265759564439307
GOTERM_BP_FAT	GO:0007051~spindle organization	32	2.58272800645682	1.3654490966891918E-4	EB1, THR, GRIP71, ASP, CNN, JAR, SAS-6, SUB, DGT5, DGT6, TWE, POLO, WAC, DGT3, MUD, SPC105R, KLP3A, DMT, SPD-2, BALL, CMET, ALPHATUB85E, CYCB3, IAL, ANA1, NCD, PAV, SSP5, ANA3, MSD5, ENDOS, MSD1	545	225	7937	2.071225280326198	0.18887867666027391	0.018850754046258356	0.22722846215370573
SP_PIR_KEYWORDS	cell cycle	22	1.7756255044390639	1.4736403819932758E-4	MEI-S332, CDC2, THR, ASP, BALL, CNN, KLP59C, CDC37, CYCB3, SUB, IAL, SAS-6, NCD, CYCA, CYCB, TWE, GAMMATUB37C, ZWILCH, REC, PONT, EFF, MARS	1201	96	12980	2.4767554815431585	0.03347063820527463	0.00847478513979072	0.1888930099859798
GOTERM_BP_FAT	GO:0000279~M phase	55	4.4390637610976595	1.4993007629003977E-4	EB1, THR, GRIP71, NNF1A, CNN, BGCN, JAR, SAS-6, SUB, CYCA, CYCB, KLP3A, CDC2, BALL, CMET, MR, ALPHATUB85E, KLP59C, CYCB3, IAL, NCD, SSP5, PAV, TOPI, MIA, MEI-S332, SUNZ, W-CUP, ASP, CDC37, TOMB, DGT5, TWE, DGT6, POLO, WAC, PIM, ZWILCH, REC, MEI-218, DGT3, MSH6, MUD, SPC105R, CUP, DMT, SPD-2, CDC23, ANA1, ANA3, MSD5, ENDOS, GAMMATUB37C, MSD1, EFF	545	478	7937	1.6756938313308511	0.2053551858773517	0.018972711948596732	0.24947697845154604
GOTERM_BP_FAT	GO:0000280~nuclear division	24	1.937046004842615	1.678941918551188E-4	MEI-S332, CDC2, THR, ASP, BALL, GRIP71, CDC23, CMET, NNF1A, CNN, MR, KLP59C, CDC37, CYCB3, SUB, IAL, NCD, CYCA, CYCB, GAMMATUB37C, POLO, PIM, ZWILCH, EFF	545	148	7937	2.361616662534094	0.2269437039099439	0.019605524140291486	0.2793291892240424
GOTERM_CC_FAT	GO:0043228~non-membrane-bounded organelle	97	7.828894269572236	2.4494627645492396E-4	STIL, CG9279, DHC93AB, DIDUM, CNN, DHC98D, JAR, ARP53D, HIS2AV, SAS-6, SA-2, DAN, CG3339, JUMU, KLP3A, RRP6, BALL, CG3121, LASP, JUPITER, CG7716, TOPI, CG10839, CG8407, CG9313, ASP, CDC37, TRF, CG14763, POLO, PONT, RPS19B, SSH, MUD, CG6971, CG7046, DHC36C, SCF, RPL37B, DMT, DHC62B, CG14838, MLF, RHA, LAT, CG7794, ROBL22E, GAMMATUB37C, CG10859, KAT-60L1, ROBL37BC, EB1, RPL22-LIKE, MST35BB, GRIP71,…	354	943	4786	1.3906872524878526	0.07471870128320313	0.00966022248218179	0.3295684853623748
GOTERM_CC_FAT	GO:0043232~intracellular non-membrane-bounded organelle	97	7.828894269572236	2.4494627645492396E-4	STIL, CG9279, DHC93AB, DIDUM, CNN, DHC98D, JAR, ARP53D, HIS2AV, SAS-6, SA-2, DAN, CG3339, JUMU, KLP3A, RRP6, BALL, CG3121, LASP, JUPITER, CG7716, TOPI, CG10839, CG8407, CG9313, ASP, CDC37, TRF, CG14763, POLO, PONT, RPS19B, SSH, MUD, CG6971, CG7046, DHC36C, SCF, RPL37B, DMT, DHC62B, CG14838, MLF, RHA, LAT, CG7794, ROBL22E, GAMMATUB37C, CG10859, KAT-60L1, ROBL37BC, EB1, RPL22-LIKE, MST35BB, GRIP71,…	354	943	4786	1.3906872524878526	0.07471870128320313	0.00966022248218179	0.3295684853623748
GOTERM_BP_FAT	GO:0000226~microtubule cytoskeleton organization	38	3.066989507667474	2.778198145871444E-4	EB1, CEP97, TTLL3B, THR, ASP, GRIP71, CNN, JAR, SAS-6, SUB, CYCB, DGT5, DGT6, TWE, POLO, WAC, DGT3, MUD, SPC105R, KLP3A, DMT, SPD-2, BALL, CG3085, CMET, CP110, ALPHATUB85E, CYCB3, IAL, ANA1, NCD, PAV, SSP5, ANA3, CG7716, MSD5, ENDOS, MSD1	545	298	7937	1.8570654516347516	0.34685553940233904	0.029967299595664798	0.4618173491968913
GOTERM_BP_FAT	GO:0007052~mitotic spindle organization	28	2.2598870056497176	3.0946598630582367E-4	EB1, THR, GRIP71, ASP, CNN, SAS-6, DGT5, DGT6, POLO, WAC, DGT3, SPC105R, KLP3A, DMT, SPD-2, BALL, CMET, ALPHATUB85E, CYCB3, IAL, ANA1, NCD, PAV, SSP5, ANA3, MSD5, ENDOS, MSD1	545	194	7937	2.1019199848671146	0.3777944528916337	0.03113725060653827	0.5142951198015111
GOTERM_BP_FAT	GO:0022403~cell cycle phase	55	4.4390637610976595	3.754288150342734E-4	EB1, THR, GRIP71, NNF1A, CNN, BGCN, JAR, SAS-6, SUB, CYCA, CYCB, KLP3A, CDC2, BALL, CMET, MR, ALPHATUB85E, KLP59C, CYCB3, IAL, NCD, SSP5, PAV, TOPI, MIA, MEI-S332, SUNZ, W-CUP, ASP, CDC37, TOMB, DGT5, TWE, DGT6, POLO, WAC, PIM, ZWILCH, REC, MEI-218, DGT3, MSH6, MUD, SPC105R, CUP, DMT, SPD-2, CDC23, ANA1, ANA3, MSD5, ENDOS, GAMMATUB37C, MSD1, EFF	545	496	7937	1.6148823616454573	0.43765539239404516	0.03329432798578602	0.623595449886849
GOTERM_MF_FAT	GO:0003777~microtubule motor activity	14	1.1299435028248588	4.308009490132666E-4	KLP3A, DHC36C, DHC62B, DHC93AB, CMET, KLP59D, KLP59C, DHC98D, SUB, NCD, CG17150, PAV, CG8407, CG3339	645	56	7918	3.0689922480620155	0.24492842907720158	0.030733675153286844	0.6415668672109853
GOTERM_BP_FAT	GO:0022402~cell cycle process	59	4.761904761904762	4.655954786598729E-4	EB1, THR, GRIP71, NNF1A, CNN, BGCN, JAR, SAS-6, SUB, CYCA, CYCB, KLP3A, CDC2, BALL, CMET, MR, ALPHATUB85E, KLP59C, CYCB3, IAL, NCD, SSP5, PAV, STI, TOPI, CEP97, MIA, MEI-S332, SUNZ, W-CUP, ASP, CDC37, TOMB, TRF4-2, DGT5, TWE, DGT6, POLO, WAC, PIM, ZWILCH, REC, MEI-218, DGT3, MSH6, MUD, CUP, SPC105R, DMT, SPD-2, CDC23, CP110, ANA1, ANA3, MSD5, GAMMATUB37C, ENDOS, MSD1, EFF	545	547	7937	1.5708132767556144	0.5102812741623215	0.03687777259719471	0.7728189160082666
GOTERM_CC_FAT	GO:0005874~microtubule	18	1.4527845036319613	5.411838843172919E-4	EB1, KLP3A, TTLL3B, ASP, CMET, CG3085, ALPHATUB85E, KLP59D, KLP59C, CG1890, BETATUB85D, CG7794, SUB, NCD, PAV, JUPITER, GAMMATUB37C, MARS	354	96	4786	2.5349576271186445	0.1576854246325008	0.018886236078600183	0.7268045458530659
GOTERM_BP_FAT	GO:0007049~cell cycle	64	5.16545601291364	7.023381270177811E-4	EB1, THR, GRIP71, NNF1A, CNN, BGCN, JAR, SUB, SAS-6, CYCA, CYCB, KLP3A, CDC2, BALL, CMET, MR, ALPHATUB85E, KLP59C, CYCB3, IAL, NCD, SSP5, PAV, STI, TOPI, RAD17, CEP97, MIA, MEI-S332, SUNZ, W-CUP, ASP, CDC37, TOMB, TRF4-2, DGT5, TWE, DGT6, POLO, WAC, PIM, ZWILCH, REC, MEI-218, DGT3, MARS, PONT, SSH, MSH6, MUD, CUP, SPC105R, DMT, SPD-2, CDC23, CP110, ANA1, ANA3, MSD5, GAMMATUB37C, ENDOS, RUX, MSD1,…	545	616	7937	1.5130704158227095	0.6594054881551974	0.04999563188736489	1.163619915929004
GOTERM_BP_FAT	GO:0007143~female meiosis	13	1.0492332526230832	0.0010085523728769223	MEI-S332, MUD, CUP, KLP3A, BALL, CNN, SUB, NCD, PAV, TWE, WAC, POLO, MEI-218	545	63	7937	3.0051259647589923	0.787091115925456	0.0678981846471185	1.6669549394055294
GOTERM_CC_FAT	GO:0005815~microtubule organizing center	13	1.0492332526230832	0.0011798897183691122	MUD, UNC, KLP3A, GRIP71, ASP, CNN, SAS-6, ANA1, PAV, CG7716, GAMMATUB37C, POLO, KAT-60L1	354	60	4786	2.9292843691148778	0.3121922192926372	0.03345009962783685	1.5782873084842497
GOTERM_BP_FAT	GO:0007126~meiosis	26	2.0984665052461664	0.0024228345511749854	MIA, MEI-S332, SUNZ, W-CUP, CNN, BGCN, CDC37, TOMB, SUB, TWE, POLO, WAC, MEI-218, REC, MUD, MSH6, CUP, KLP3A, CDC2, BALL, IAL, NCD, PAV, GAMMATUB37C, TOPI, EFF	545	200	7937	1.8932293577981654	0.9757348011286832	0.12436955757983137	3.9605565726102854
GOTERM_BP_FAT	GO:0051327~M phase of meiotic cell cycle	26	2.0984665052461664	0.0024228345511749854	MIA, MEI-S332, SUNZ, W-CUP, CNN, BGCN, CDC37, TOMB, SUB, TWE, POLO, WAC, MEI-218, REC, MUD, MSH6, CUP, KLP3A, CDC2, BALL, IAL, NCD, PAV, GAMMATUB37C, TOPI, EFF	545	200	7937	1.8932293577981654	0.9757348011286832	0.12436955757983137	3.9605565726102854
GOTERM_BP_FAT	GO:0051321~meiotic cell cycle	27	2.1791767554479415	0.002450579676495937	MIA, MEI-S332, SUNZ, W-CUP, ASP, CNN, BGCN, CDC37, TOMB, SUB, TWE, POLO, WAC, MEI-218, REC, MSH6, MUD, CUP, KLP3A, CDC2, BALL, IAL, NCD, PAV, GAMMATUB37C, TOPI, EFF	545	211	7937	1.8635505891560504	0.976747654533745	0.12164259328567384	4.005044964478466
GOTERM_BP_FAT	GO:0007010~cytoskeleton organization	47	3.7933817594834545	0.006785397483177195	EB1, CEP97, TTLL3B, THR, ASP, GRIP71, CNN, RIB, JAR, ARP53D, SAS-6, QUA, SUB, CYCB, DGT5, TWE, DGT6, POLO, WAC, SCGBETA, DGT3, SSH, MUD, SPC105R, KLP3A, DMT, SPD-2, BALL, CG3085, CMET, ACTN3, CP110, ALPHATUB85E, CYCB3, IAL, ANA1, CG32138, NCD, ANA3, SSP5, PAV, FLII, CG7716, STI, MSD5, ENDOS, MSD1	545	465	7937	1.4719897405544047	0.9999706865968574	0.2457969631679776	10.722781521182112
GOTERM_BP_FAT	GO:0007056~spindle assembly involved in female meiosis	4	0.3228410008071025	0.00909836004596861	MUD, NCD, TWE, POLO	545	7	7937	8.321887287024902	0.9999991780813822	0.27808778361644193	14.12386278272474
SP_PIR_KEYWORDS	microtubule	14	1.1299435028248588	0.00977273582478145	KLP3A, TTLL3B, ASP, CMET, KLP59D, ALPHATUB85E, KLP59C, CG7794, BETATUB85D, SUB, NCD, PAV, JUPITER, GAMMATUB37C	1201	69	12980	2.192858608164694	0.896543636126039	0.36474009972316046	11.837985858004341
GOTERM_CC_FAT	GO:0000775~chromosome, centromeric region	10	0.8071025020177561	0.009773224651335208	SU(VAR)3-7, MEI-S332, IAL, CYCB, DAN, NNF1A, CMET, POLO, ZWILCH, KLP59C	354	50	4786	2.703954802259887	0.9555482459321379	0.15113963094004834	12.396116713608397
GOTERM_BP_FAT	GO:0000070~mitotic sister chromatid segregation	9	0.7263922518159807	0.011913675818005585	IAL, THR, CYCA, CYCB, BALL, NNF1A, CMET, PIM, KLP59C	545	46	7937	2.8493418428400483	0.9999999895151094	0.3352180824627278	18.099313508801806
GOTERM_BP_FAT	GO:0000819~sister chromatid segregation	9	0.7263922518159807	0.013523234226898459	IAL, THR, CYCA, CYCB, BALL, NNF1A, CMET, PIM, KLP59C	545	47	7937	2.7887175483115363	0.9999999991386935	0.35859695748528286	20.2937378390073
SMART	SM00129:KISc	7	0.5649717514124294	0.017213530684764812	SUB, KLP3A, NCD, PAV, CMET, KLP59D, KLP59C	385	27	4824	3.2484848484848485	0.9545292607334651	0.4610525728515801	19.222711273119675
GOTERM_BP_FAT	GO:0051276~chromosome organization	30	2.4213075060532687	0.01762382255434111	MEI-S332, SNKY, THR, MST77F, ASP, NNF1A, HIS2AV, TRF4-2, AUB, CYCA, CYCB, PIM, PONT, CHD3, MARS, CG12498, JUMU, CUP, REPT, SCF, BALL, UBI-P63E, CMET, STWL, SPN-E, TOPORS, KLP59C, IAL, STI, EFF	545	282	7937	1.5492875268397424	0.9999999999985483	0.4140231974410069	25.63724097953054
GOTERM_CC_FAT	GO:0005871~kinesin complex	7	0.5649717514124294	0.020151015665921562	SUB, KLP3A, NCD, PAV, CMET, KLP59D, KLP59C	354	30	4786	3.154613935969868	0.9984243870830569	0.22750090146169255	23.9906712338964
INTERPRO	IPR001752:Kinesin, motor region	7	0.5649717514124294	0.022298861407947453	SUB, KLP3A, NCD, PAV, CMET, KLP59D, KLP59C	859	27	10196	3.0773078083904624	0.9999999999302174	0.8118286991238656	30.0893964206425
GOTERM_BP_FAT	GO:0051225~spindle assembly	7	0.5649717514124294	0.02284292621519733	EB1, MUD, SUB, NCD, TWE, POLO, WAC	545	33	7937	3.0891854323046983	0.9999999999999996	0.48746393081940553	31.95195693519983
SP_PIR_KEYWORDS	cell cycle control	4	0.3228410008071025	0.030963824951896195	THR, CYCA, CYCB, TWE	1201	8	12980	5.40383014154871	0.999300902601732	0.7020868906429535	33.20381331140201
GOTERM_BP_FAT	GO:0007127~meiosis I	8	0.645682001614205	0.0319663027591195	MSH6, MEI-S332, KLP3A, CDC2, BALL, TWE, REC, MEI-218	545	45	7937	2.5890316004077474	1.0	0.5826234472453711	41.79663905674747
GOTERM_CC_FAT	GO:0030496~midbody	4	0.3228410008071025	0.03232737109759339	IAL, KLP3A, PAV, POLO	354	10	4786	5.407909604519774	0.9999700828054333	0.3201055225684112	35.77756739453181
INTERPRO	IPR019821:Kinesin, motor region, conserved site	6	0.48426150121065376	0.032900596140955925	SUB, KLP3A, NCD, PAV, CMET, KLP59C	859	22	10196	3.2371679542808764	0.9999999999999991	0.8856208990367567	41.19896952864992
GOTERM_BP_FAT	GO:0000212~meiotic spindle organization	5	0.40355125100887806	0.03709238347166026	MUD, SUB, NCD, TWE, POLO	545	19	7937	3.832448092708836	1.0	0.6254770826891383	46.72362971628067
GOTERM_BP_FAT	GO:0045132~meiotic chromosome segregation	9	0.7263922518159807	0.0392073277316463	MEI-S332, CUP, SUB, KLP3A, NCD, PAV, POLO, CNN, MEI-218	545	57	7937	2.299468855625302	1.0	0.6280325967918248	48.639860571565094
SP_PIR_KEYWORDS	motor protein	10	0.8071025020177561	0.04226069133650723	CG6971, SUB, KLP3A, NCD, PAV, CMET, KLP59D, DIDUM, KLP59C, JAR	1201	51	12980	2.1191490751171407	0.9999534275362744	0.7594743947530382	42.533308080763945
SP_PIR_KEYWORDS	Chromosome partition	4	0.3228410008071025	0.043313811205847444	MEI-S332, IAL, KLP59C, CDC37	1201	9	12980	4.80340457026552	0.9999638793550437	0.7215678140370889	43.33873673720265
GOTERM_CC_FAT	GO:0000776~kinetochore	6	0.48426150121065376	0.05812987190188098	IAL, NNF1A, CMET, POLO, ZWILCH, KLP59C	354	29	4786	2.7971946230274694	0.9999999943094484	0.42785706407264024	55.380841798625724
GOTERM_BP_FAT	GO:0007140~male meiosis	13	1.0492332526230832	0.05814206882829448	MIA, MEI-S332, SUNZ, KLP3A, CDC2, W-CUP, BGCN, TOMB, SUB, TWE, POLO, TOPI, EFF	545	106	7937	1.7860654318850617	1.0	0.710881484331887	63.13448983134363
GOTERM_CC_FAT	GO:0044427~chromosomal part	25	2.0177562550443904	0.084458518338737	STIL, MEI-S332, MST35BB, NNF1A, COMR, HIS2AV, CYCB, DAN, POLO, ZWILCH, REC, PONT, CHD3, SU(VAR)3-7, JUMU, REPT, CG7046, DMT, BALL, CMET, MLF, KLP59C, LAT, IAL, TOPI	354	243	4786	1.3909232521913	0.9999999999992889	0.5210236600662381	69.54910169176401
GOTERM_CC_FAT	GO:0000922~spindle pole	5	0.40355125100887806	0.08456283194939722	SUB, KLP3A, ASP, CG7716, POLO	354	23	4786	2.939081306804225	0.9999999999993141	0.5123492307719975	69.59582060235986
GOTERM_BP_FAT	GO:0051640~organelle localization	10	0.8071025020177561	0.1073831800292471	SSH, EB1, CYCB, DRP1, ASP, NNF1A, CMET, POLO, NUDC, JAR	545	82	7937	1.7760125307675094	1.0	0.8648909494575046	84.9296074954292
SP_PIR_KEYWORDS	cytoskeleton	13	1.0492332526230832	0.11768251173219495	SSH, TTLL3B, ASP, VIH, CNN, KLP59C, JAR, ARP53D, SAS-6, SUB, JUPITER, GAMMATUB37C, MARS	1201	89	12980	1.5786470076434431	0.999999999999725	0.91019943228446	79.936554684585
GOTERM_BP_FAT	GO:0051656~establishment of organelle localization	9	0.7263922518159807	0.14005088471222424	SSH, EB1, CYCB, ASP, NNF1A, CMET, POLO, NUDC, JAR	545	75	7937	1.7475963302752295	1.0	0.905601161144836	91.90204668881134
UP_SEQ_FEATURE	domain:Kinesin-motor	3	0.24213075060532688	0.1540964445978436	SUB, NCD, KLP59C	192	11	2975	4.2258522727272725	1.0	0.9998567546512728	90.86663958292529
GOTERM_CC_FAT	GO:0005876~spindle microtubule	4	0.3228410008071025	0.16069767729605167	EB1, SUB, KLP59C, MARS	354	19	4786	2.8462682129051444	1.0	0.6706612639287624	90.56420812469564
GOTERM_BP_FAT	GO:0016321~female meiosis chromosome segregation	5	0.40355125100887806	0.201453066062244	SUB, KLP3A, PAV, CNN, MEI-218	545	34	7937	2.141662169454938	1.0	0.9488495019735845	97.64270635951037
GOTERM_BP_FAT	GO:0050000~chromosome localization	3	0.24213075060532688	0.30088791097659395	CYCB, NNF1A, CMET	545	16	7937	2.7306192660550463	1.0	0.9760753647606922	99.74278854960303
GOTERM_BP_FAT	GO:0051303~establishment of chromosome localization	3	0.24213075060532688	0.30088791097659395	CYCB, NNF1A, CMET	545	16	7937	2.7306192660550463	1.0	0.9760753647606922	99.74278854960303
GOTERM_BP_FAT	GO:0051647~nucleus localization	4	0.3228410008071025	0.3389611741180488	SSH, POLO, NUDC, JAR	545	30	7937	1.9417737003058106	1.0	0.9815193764927507	99.89880858475021
GOTERM_BP_FAT	GO:0040023~establishment of nucleus localization	3	0.24213075060532688	0.5404929440177277	SSH, POLO, NUDC	545	26	7937	1.6803810868031053	1.0	0.9973432673338783	99.99976335745664
Annotation Cluster 5	Enrichment Score: 2.4570523164249485
Category	Term	Count	%	PValue	Genes	List Total	Pop Hits	Pop Total	Fold Enrichment	Bonferroni	Benjamini	FDR
INTERPRO	IPR011611:Carbohydrate/purine kinase	6	0.48426150121065376	7.340408436571398E-4	CG3809, CG7551, CG12289, CG2794, CG17010, CG7335	859	10	10196	7.121769499417928	0.5330251456036996	0.14126591944767897	1.1587948207830157
GOTERM_MF_FAT	GO:0019200~carbohydrate kinase activity	7	0.5649717514124294	0.00111415469552904	HEX-T2, CG7551, CG12289, HEX-T1, CG3544, CG17010, CG7335	645	16	7918	5.370736434108527	0.5165627906265592	0.07010479682115556	1.6513734778991873
KEGG_PATHWAY	dme00051:Fructose and mannose metabolism	9	0.7263922518159807	0.005118679380912218	HEX-T2, CG7551, CG10202, GMD, PMM45A, CG5432, CG12289, HEX-T1, CG7335	188	31	2054	3.1719286204529857	0.3568240313294895	0.19801747608161036	5.383475037900542
GOTERM_MF_FAT	GO:0004454~ketohexokinase activity	3	0.24213075060532688	0.03547865000850152	CG7551, CG12289, CG7335	645	4	7918	9.206976744186045	0.9999999999409359	0.5209797768873228	41.70071610256022
Annotation Cluster 6	Enrichment Score: 2.367419765750257
Category	Term	Count	%	PValue	Genes	List Total	Pop Hits	Pop Total	Fold Enrichment	Bonferroni	Benjamini	FDR
SMART	SM00015:IQ	10	0.8071025020177561	0.0015839327618366247	CEP97, CG1137, CG13544, CG18063, ASP, CP110, DIDUM, CG14183, JAR, CG10014	385	36	4824	3.480519480519481	0.24584967038137018	0.0897668634129638	1.930041054229481
INTERPRO	IPR000048:IQ calmodulin-binding region	10	0.8071025020177561	0.0023903040507979104	CEP97, CG1137, CG13544, CG18063, ASP, CP110, DIDUM, CG14183, JAR, CG10014	859	36	10196	3.2971155089897817	0.9164000625784567	0.29849717909853135	3.727396424068863
GOTERM_MF_FAT	GO:0032027~myosin light chain binding	6	0.48426150121065376	0.002596837290351536	MIB2, CG13544, CG18063, ASP, DIDUM, JAR	645	13	7918	5.665831842576028	0.8164632076839031	0.13175239348737622	3.809527972684823
GOTERM_MF_FAT	GO:0017022~myosin binding	6	0.48426150121065376	0.03448945317811292	MIB2, CG13544, CG18063, ASP, DIDUM, JAR	645	23	7918	3.2024266936299295	0.9999999998847666	0.5220243670541145	40.80119953967415
Annotation Cluster 7	Enrichment Score: 2.188664376928606
Category	Term	Count	%	PValue	Genes	List Total	Pop Hits	Pop Total	Fold Enrichment	Bonferroni	Benjamini	FDR
GOTERM_BP_FAT	GO:0006096~glycolysis	10	0.8071025020177561	4.3989651030815327E-4	CG18170, HEX-T2, CG7362, CG11249, CG7059, CG5432, CG33791, CG10748, CG9961, CG13334, HEX-T1	545	35	7937	4.160943643512451	0.49059388817229066	0.036779346561687465	0.7303092713485282
GOTERM_BP_FAT	GO:0044275~cellular carbohydrate catabolic process	12	0.9685230024213075	5.441246003588735E-4	CG7362, CG33791, CG10748, CG3215, HEX-T1, CG33090, CG18170, HEX-T2, CG11249, CG7059, CG5432, CG9961, CG13334	545	51	7937	3.426659471127901	0.5658521060986391	0.040860261199253234	0.9026109291311091
GOTERM_BP_FAT	GO:0046164~alcohol catabolic process	11	0.8878127522195319	0.0020827567888985756	CG18170, HEX-T2, CG7362, CG11249, CG7059, CG5432, CG33791, CG10748, CG3215, CG9961, CG13334, HEX-T1	545	51	7937	3.141104515200576	0.9590824316106783	0.1156749729619897	3.4136761345252564
GOTERM_BP_FAT	GO:0006007~glucose catabolic process	10	0.8071025020177561	0.0021493017261063068	CG18170, HEX-T2, CG7362, CG11249, CG7059, CG5432, CG33791, CG10748, CG9961, CG13334, HEX-T1	545	43	7937	3.3868145935566463	0.9630587133135582	0.11499670109803417	3.520917132810031
GOTERM_BP_FAT	GO:0019320~hexose catabolic process	10	0.8071025020177561	0.0021493017261063068	CG18170, HEX-T2, CG7362, CG11249, CG7059, CG5432, CG33791, CG10748, CG9961, CG13334, HEX-T1	545	43	7937	3.3868145935566463	0.9630587133135582	0.11499670109803417	3.520917132810031
GOTERM_BP_FAT	GO:0046365~monosaccharide catabolic process	10	0.8071025020177561	0.0025415736596141308	CG18170, HEX-T2, CG7362, CG11249, CG7059, CG5432, CG33791, CG10748, CG9961, CG13334, HEX-T1	545	44	7937	3.309841534612177	0.9797822046894575	0.12193946115957899	4.150814904019917
GOTERM_BP_FAT	GO:0006091~generation of precursor metabolites and energy	27	2.1791767554479415	0.0036109526218074863	CG33791, CG7211, CG4706, VHA100-3, CYT-C-D, CG10396, CG18170, CG6629, CG17300, CG14740, CG5432, CG14508, CG13334, CG7349, CG5718, CG7362, CG6485, CG8102, CG10748, HEX-T1, CG2014, HEX-T2, CG5421, CG11249, CG7059, CG9961, CG11913, CG6140	545	217	7937	1.8120238447554222	0.9960954348976855	0.16380263293308706	5.848413486854054
GOTERM_BP_FAT	GO:0016052~carbohydrate catabolic process	14	1.1299435028248588	0.003980043156652997	CG7362, CG33791, CG10748, CG3215, HEX-T1, CG33090, CHT12, CG18170, HEX-T2, CG11249, CG8460, CG7059, CG5432, CG9961, CG13334	545	83	7937	2.456460705206146	0.9977873854368688	0.17390821152842995	6.427740703793738
GOTERM_BP_FAT	GO:0006006~glucose metabolic process	11	0.8878127522195319	0.007945440973997363	CG18170, HEX-T2, CG7362, CG11249, CG7059, CG5432, CG33791, CG10748, CG9961, CG13334, CG7140, HEX-T1	545	61	7937	2.626169348774252	0.9999951133718665	0.2578979330012353	12.444080503026955
GOTERM_BP_FAT	GO:0019318~hexose metabolic process	13	1.0492332526230832	0.01262322793750277	CG7362, GMD, CG33791, CG10748, HEX-T1, CG7140, CG32445, CG18170, HEX-T2, CG11249, CG7059, CG5432, CG9961, CG13334	545	85	7937	2.2273286562331354	0.9999999965142574	0.3451575048604355	19.073603653027536
GOTERM_BP_FAT	GO:0005996~monosaccharide metabolic process	14	1.1299435028248588	0.014638109684728761	CG7362, GMD, CG33791, CG10748, HEX-T1, CG7140, CG32445, CG18170, HEX-T2, CG11249, CG7059, CG5432, CG9961, CG13334, CG17010	545	97	7937	2.1019199848671146	0.9999999998478393	0.3755974974404882	21.781195802564348
KEGG_PATHWAY	dme00010:Glycolysis / Gluconeogenesis	10	0.8071025020177561	0.041580231007304756	CG32445, HEX-T2, CG7362, CG11249, CG5432, CG15400, FBP2, CG9961, CG13334, HEX-T1	188	52	2054	2.101063829787234	0.974070410973118	0.5183194315938644	36.7427764078766
SP_PIR_KEYWORDS	glycolysis	5	0.40355125100887806	0.1763270199836822	HEX-T2, CG7362, CG11249, CG7059, HEX-T1	1201	24	12980	2.251595892311962	1.0	0.9283433228829627	91.69779352132966
KEGG_PATHWAY	dme00620:Pyruvate metabolism	7	0.5649717514124294	0.2522464403893585	CG9149, CG7362, CG11249, MENL-1, CG10748, CG13334, CG7848	188	47	2054	1.6272068809416023	0.9999999999860931	0.9560555778453289	95.64789871054077
Annotation Cluster 8	Enrichment Score: 1.8002811022155696
Category	Term	Count	%	PValue	Genes	List Total	Pop Hits	Pop Total	Fold Enrichment	Bonferroni	Benjamini	FDR
GOTERM_MF_FAT	GO:0016887~ATPase activity	45	3.631961259079903	0.0026472447074469994	SUR, CG9313, CG1494, DHC93AB, CG7211, CG11703, CNN, DIDUM, DHC98D, CG4701, JAR, VHA100-3, CG3499, CG14763, CG17150, RPT3R, CG1571, CG10226, CG6230, REC, GEM3, CG3339, CHD3, CG6971, DHC36C, CG31275, DHC62B, CG13501, CG14838, DDX1, SPN-E, CG31213, RPT6R, CG1801, ME31B, ROBL22E, CG5421, RPT4R, CG7878, MUS308, CG10859, KAT-60L1, CG10839, CG8407, ROBL37BC	645	353	7918	1.5649252256406878	0.8224125590058056	0.12448723859988775	3.8821170723641663
GOTERM_MF_FAT	GO:0005524~ATP binding	82	6.618240516545601	0.003718434122503826	CG5790, L(1)G0148, SUR, HSP60D, CG9962, DHC93AB, DIDUM, DHC98D, JAR, ARP53D, CG11221, GSKT, SUB, RPT3R, CG2918, GP93, CG3339, CG2577, REPT, KLP3A, CDC2, CG10445, BALL, CMET, SPN-E, DGK, KLP59D, KLP59C, BOR, CG31213, TRAP1, IAL, GWL, NCD, PAV, RPT4R, STI, GLD2, CG4511, CG31773, CG1494, VIH, CG15547, HSC70-2, PKA-C2, CG4701, CG3499, CG17150, CG9222, CG5660, CG7376, CG10226, POLO, CG6230, REC, GEM3,…	645	748	7918	1.3457613066368197	0.9118696027497607	0.1494985692955797	5.4126500564401265
GOTERM_MF_FAT	GO:0032559~adenyl ribonucleotide binding	82	6.618240516545601	0.003982612226136495	CG5790, L(1)G0148, SUR, HSP60D, CG9962, DHC93AB, DIDUM, DHC98D, JAR, ARP53D, CG11221, GSKT, SUB, RPT3R, CG2918, GP93, CG3339, CG2577, REPT, KLP3A, CDC2, CG10445, BALL, CMET, SPN-E, DGK, KLP59D, KLP59C, BOR, CG31213, TRAP1, IAL, GWL, NCD, PAV, RPT4R, STI, GLD2, CG4511, CG31773, CG1494, VIH, CG15547, HSC70-2, PKA-C2, CG4701, CG3499, CG17150, CG9222, CG5660, CG7376, CG10226, POLO, CG6230, REC, GEM3,…	645	750	7918	1.3421726098191213	0.9258635298176022	0.15008206463222362	5.786600502204253
GOTERM_MF_FAT	GO:0030554~adenyl nucleotide binding	87	7.021791767554479	0.005184507373010948	CG5790, L(1)G0148, HSP60D, SUR, CG9962, DHC93AB, DIDUM, DHC98D, JAR, ARP53D, CG11221, GSKT, SUB, RPT3R, CG2918, TRXR-2, GP93, CG3339, CG2577, CG5718, REPT, KLP3A, CDC2, CG10445, BALL, CMET, SPN-E, DGK, KLP59D, KLP59C, BOR, CG31213, CG18519, CG10700, TRAP1, IAL, GWL, NCD, PAV, RPT4R, STI, AIF, GLD2, CG4511, CG31773, CG1494, VIH, CG15547, HSC70-2, PKA-C2, CG4701, CG3499, CG17150, CG9222, CG5660, CG…	645	812	7918	1.3152823920265782	0.9662606951084098	0.180743732719837	7.470563723451528
GOTERM_MF_FAT	GO:0001883~purine nucleoside binding	87	7.021791767554479	0.005991186950166287	CG5790, L(1)G0148, HSP60D, SUR, CG9962, DHC93AB, DIDUM, DHC98D, JAR, ARP53D, CG11221, GSKT, SUB, RPT3R, CG2918, TRXR-2, GP93, CG3339, CG2577, CG5718, REPT, KLP3A, CDC2, CG10445, BALL, CMET, SPN-E, DGK, KLP59D, KLP59C, BOR, CG31213, CG18519, CG10700, TRAP1, IAL, GWL, NCD, PAV, RPT4R, STI, AIF, GLD2, CG4511, CG31773, CG1494, VIH, CG15547, HSC70-2, PKA-C2, CG4701, CG3499, CG17150, CG9222, CG5660, CG…	645	817	7918	1.3072329281830861	0.980119230845597	0.17790565817264137	8.584998378187159
GOTERM_MF_FAT	GO:0001882~nucleoside binding	87	7.021791767554479	0.007576279564816761	CG5790, L(1)G0148, HSP60D, SUR, CG9962, DHC93AB, DIDUM, DHC98D, JAR, ARP53D, CG11221, GSKT, SUB, RPT3R, CG2918, TRXR-2, GP93, CG3339, CG2577, CG5718, REPT, KLP3A, CDC2, CG10445, BALL, CMET, SPN-E, DGK, KLP59D, KLP59C, BOR, CG31213, CG18519, CG10700, TRAP1, IAL, GWL, NCD, PAV, RPT4R, STI, AIF, GLD2, CG4511, CG31773, CG1494, VIH, CG15547, HSC70-2, PKA-C2, CG4701, CG3499, CG17150, CG9222, CG5660, CG…	645	824	7918	1.2961277940844436	0.9929768379937155	0.19393328830500456	10.738428528293886
GOTERM_MF_FAT	GO:0042623~ATPase activity, coupled	38	3.066989507667474	0.009604886834655489	SUR, CG9313, CG1494, DHC93AB, CG7211, CG11703, DIDUM, DHC98D, JAR, VHA100-3, CG3499, CG14763, CG17150, CG1571, CG10226, CG6230, REC, GEM3, CG3339, CHD3, CG6971, DHC36C, CG31275, DHC62B, CG14838, DDX1, SPN-E, CG31213, CG1801, ME31B, ROBL22E, CG5421, CG7878, MUS308, CG10859, CG10839, CG8407, ROBL37BC	645	307	7918	1.5195010479004116	0.9981501578097036	0.22252687220137057	13.425369809302856
GOTERM_MF_FAT	GO:0000166~nucleotide binding	119	9.6045197740113	0.014558195290738807	CG5790, HSP60D, DHC93AB, DIDUM, DHC98D, JAR, ARP53D, GSKT, RPT3R, TRXR-2, CG3339, CG5718, KLP3A, BALL, SPN-E, CG10700, CG32305, GWL, CG32301, RPT4R, MENL-1, AIF, GLD2, CG4511, TRA2, CSTF-64, RBP4, CG11726, CG15547, CG4701, PAST1, PKA-C2, AC78C, CG9222, CG5660, POLO, GEM3, PONT, DHC36C, DHC62B, GYC32E, CG13501, DDX1, CG8565, HEX-T1, CG7794, ME31B, HEX-T2, CG8257, CG9920, PHL, GAMMATUB37C, RNP4F, K…	645	1206	7918	1.2113103731986066	0.9999296279293685	0.2982215753399171	19.672391497551022
GOTERM_MF_FAT	GO:0032555~purine ribonucleotide binding	90	7.263922518159806	0.04432866195162843	CG5790, L(1)G0148, HSP60D, SUR, CG9962, DHC93AB, DIDUM, DHC98D, JAR, ARP53D, CG11221, GSKT, BETATUB85D, SUB, RPT3R, CG2918, LTD, GP93, CG3339, CG2577, REPT, KLP3A, CDC2, CG10445, BALL, CMET, SPN-E, DGK, KLP59D, ALPHATUB85E, KLP59C, BOR, CG31213, TRAP1, NS4, IAL, GWL, NCD, PAV, RPT4R, STI, GLD2, CG4511, CG31773, CG1494, VIH, CG15547, HSC70-2, PKA-C2, PAST1, CG4701, CG3499, CG17150, CG9222, CG5660,…	645	923	7918	1.1970067273047948	0.9999999999998551	0.5702888490187575	49.199797256156884
GOTERM_MF_FAT	GO:0032553~ribonucleotide binding	90	7.263922518159806	0.04432866195162843	CG5790, L(1)G0148, HSP60D, SUR, CG9962, DHC93AB, DIDUM, DHC98D, JAR, ARP53D, CG11221, GSKT, BETATUB85D, SUB, RPT3R, CG2918, LTD, GP93, CG3339, CG2577, REPT, KLP3A, CDC2, CG10445, BALL, CMET, SPN-E, DGK, KLP59D, ALPHATUB85E, KLP59C, BOR, CG31213, TRAP1, NS4, IAL, GWL, NCD, PAV, RPT4R, STI, GLD2, CG4511, CG31773, CG1494, VIH, CG15547, HSC70-2, PKA-C2, PAST1, CG4701, CG3499, CG17150, CG9222, CG5660,…	645	923	7918	1.1970067273047948	0.9999999999998551	0.5702888490187575	49.199797256156884
GOTERM_MF_FAT	GO:0017076~purine nucleotide binding	95	7.667473769168684	0.05311118157699771	CG5790, L(1)G0148, HSP60D, SUR, CG9962, DHC93AB, DIDUM, DHC98D, JAR, ARP53D, CG11221, GSKT, BETATUB85D, SUB, RPT3R, CG2918, TRXR-2, LTD, GP93, CG3339, CG2577, CG5718, REPT, KLP3A, CDC2, CG10445, BALL, CMET, SPN-E, DGK, KLP59D, ALPHATUB85E, KLP59C, BOR, CG31213, CG18519, CG10700, TRAP1, NS4, IAL, GWL, NCD, PAV, RPT4R, STI, AIF, GLD2, CG4511, CG31773, CG1494, VIH, CG15547, HSC70-2, PKA-C2, PAST1, C…	645	989	7918	1.1791881236234236	0.9999999999999997	0.6079508354132377	55.743839362045776
SP_PIR_KEYWORDS	atp-binding	65	5.246166263115415	0.08624144853909009	CG5790, L(1)G0148, SUR, HSP60D, CG9962, DHC93AB, DIDUM, JAR, ARP53D, GSKT, SUB, RPT3R, CG2918, CG2577, KLP3A, REPT, CDC2, BALL, CMET, SPN-E, DGK, KLP59D, KLP59C, BOR, CG31213, IAL, GWL, NCD, PAV, RPT4R, STI, GLD2, CG1494, VIH, HSC70-2, PKA-C2, CG4701, CG3499, CG17150, CG9222, CG5660, POLO, CG10226, CG6230, REC, GEM3, PONT, CHD3, MSH6, DHC36C, DHC62B, CG7182, DDX1, CG8565, HEX-T1, RPT6R, CG1801, M…	1201	585	12980	1.20085114256638	0.9999999991044992	0.8495263202813425	68.55909186584768
SP_PIR_KEYWORDS	nucleotide-binding	73	5.89184826472962	0.33999776668310006	CG5790, L(1)G0148, SUR, HSP60D, CG9962, DHC93AB, DIDUM, JAR, ARP53D, GSKT, BETATUB85D, SUB, RPT3R, CG2918, LTD, CG2577, REPT, KLP3A, CDC2, BALL, CMET, SPN-E, DGK, KLP59D, ALPHATUB85E, KLP59C, BOR, CG31213, CG32305, IAL, GWL, NCD, CG32301, PAV, RPT4R, STI, GLD2, CG1494, VIH, HSC70-2, PKA-C2, CG4701, AC78C, CG3499, CG17150, CG9222, CG5660, POLO, CG10226, CG6230, REC, CHD3, PONT, MSH6, DHC36C, DHC62…	1201	743	12980	1.06185625930836	1.0	0.9845968977228943	99.51594540593602
Annotation Cluster 9	Enrichment Score: 1.7611999240311678
Category	Term	Count	%	PValue	Genes	List Total	Pop Hits	Pop Total	Fold Enrichment	Bonferroni	Benjamini	FDR
INTERPRO	IPR011990:Tetratricopeptide-like helical	21	1.694915254237288	2.4084653980909433E-4	CG9899, CG31294, PH4ALPHAMP, TOM70, CG31016, CG30075, CG7634, CG8336, CG31013, SPAG, CG14339, CG14894, CDC23, CG9698, CG13380, CG18472, CG31371, PSIDIN, CG6614, CG34274, PH4ALPHASG1	859	101	10196	2.4679399255408665	0.221034049469784	0.06053713365095026	0.38160859182833073
SMART	SM00028:TPR	13	1.0492332526230832	0.0026363158728784563	CG9899, CG15128, TOM70, CG31294, CG31013, SPAG, CG8336, CG14894, CG14339, CDC23, CG31524, CG18472, CG7376	385	61	4824	2.670300191611667	0.3749251516421205	0.11083367591720616	3.193396583187136
INTERPRO	IPR013026:Tetratricopeptide region	15	1.2106537530266344	0.003109678596607003	CG15128, CG9899, TOM70, CG31294, CG31013, SPAG, CG8336, CG14339, CG14894, CDC23, CG31524, CG18472, PSIDIN, CG7376, CG6614	859	74	10196	2.4060032092628134	0.960433048642823	0.30152950465973893	4.823433351250161
INTERPRO	IPR019734:Tetratricopeptide repeat	13	1.0492332526230832	0.004309224752579139	CG9899, CG15128, TOM70, CG31294, CG31013, SPAG, CG8336, CG14894, CG14339, CDC23, CG31524, CG18472, CG7376	859	61	10196	2.5295902593560946	0.9886475541118986	0.3609881026981474	6.6250945313529925
INTERPRO	IPR001440:Tetratricopeptide TPR-1	7	0.5649717514124294	0.20012898304896348	CG9899, TOM70, CG8336, SPAG, CG14894, CDC23, CG18472	859	47	10196	1.767815123968989	1.0	0.9977433418969027	97.11165779653959
SP_PIR_KEYWORDS	tpr repeat	5	0.40355125100887806	0.5127107338400294	PSIDIN, SPAG, CG14894, CDC23, CG18472	1201	40	12980	1.3509575353871772	1.0	0.9913025252423858	99.99012528427701
INTERPRO	IPR013105:Tetratricopeptide TPR2	3	0.24213075060532688	0.5377316852058194	TOM70, CG7376, CG31524	859	21	10196	1.6956594046233162	1.0	0.9999798632529117	99.99952036734541
Annotation Cluster 10	Enrichment Score: 1.7602243234071844
Category	Term	Count	%	PValue	Genes	List Total	Pop Hits	Pop Total	Fold Enrichment	Bonferroni	Benjamini	FDR
GOTERM_CC_FAT	GO:0044450~microtubule organizing center part	8	0.645682001614205	7.226824143692578E-4	UNC, SAS-6, KLP3A, ANA1, GRIP71, GAMMATUB37C, KAT-60L1, CNN	354	22	4786	4.91628145865434	0.20480916175968855	0.022656707452105462	0.9694580709602052
GOTERM_CC_FAT	GO:0005815~microtubule organizing center	13	1.0492332526230832	0.0011798897183691122	MUD, UNC, KLP3A, GRIP71, ASP, CNN, SAS-6, ANA1, PAV, CG7716, GAMMATUB37C, POLO, KAT-60L1	354	60	4786	2.9292843691148778	0.3121922192926372	0.03345009962783685	1.5782873084842497
GOTERM_CC_FAT	GO:0005813~centrosome	10	0.8071025020177561	0.012601882170526619	MUD, UNC, SAS-6, ANA1, PAV, CG7716, POLO, GAMMATUB37C, KAT-60L1, CNN	354	52	4786	2.5999565406345067	0.9820502862853336	0.18209497515025874	15.708835778919061
GOTERM_BP_FAT	GO:0007099~centriole replication	5	0.40355125100887806	0.030907711700126163	CEP97, SAS-6, ANA1, ANA3, CP110	545	18	7937	4.045361875637106	1.0	0.5766050805966135	40.727191163703424
GOTERM_BP_FAT	GO:0007098~centrosome cycle	7	0.5649717514124294	0.033809059145446616	CEP97, SAS-6, NCD, ANA1, ANA3, CP110, CNN	545	36	7937	2.8317533129459735	1.0	0.5970987531414893	43.61515062810057
GOTERM_BP_FAT	GO:0031023~microtubule organizing center organization	8	0.645682001614205	0.039422887357640074	CEP97, SAS-6, KLP3A, NCD, ANA1, ANA3, CP110, CNN	545	47	7937	2.478860042943588	1.0	0.6242049608178828	48.831485791387216
GOTERM_BP_FAT	GO:0051298~centrosome duplication	5	0.40355125100887806	0.05143774808263403	CEP97, SAS-6, ANA1, ANA3, CP110	545	21	7937	3.467453036260376	1.0	0.6854122192048938	58.51055989460221
GOTERM_BP_FAT	GO:0051297~centrosome organization	7	0.5649717514124294	0.0710276663026179	CEP97, SAS-6, NCD, ANA1, ANA3, CP110, CNN	545	43	7937	2.3707702154896526	1.0	0.7563012646662004	70.69408949975507
GOTERM_CC_FAT	GO:0005814~centriole	3	0.24213075060532688	0.08896084749012355	UNC, SAS-6, ANA1	354	7	4786	5.7941888619854724	0.999999999999851	0.5221065769662103	71.50624353719694
Annotation Cluster 11	Enrichment Score: 1.4077149643618363
Category	Term	Count	%	PValue	Genes	List Total	Pop Hits	Pop Total	Fold Enrichment	Bonferroni	Benjamini	FDR
GOTERM_BP_FAT	GO:0019637~organophosphate metabolic process	15	1.2106537530266344	0.006067157349585401	PI4KIIALPHA, CG6790, CG2137, DHC36C, CG6962, CG12034, CG5342, CG2292, DGK, CG3215, RAD, CG7311, SMSR, FU12, CG14034	545	97	7937	2.252057126643337	0.9999112140403905	0.23398299919680698	9.641149990605935
GOTERM_MF_FAT	GO:0004368~glycerol-3-phosphate dehydrogenase activity	4	0.3228410008071025	0.014617713617557966	CG7311, DHC36C, CG2137, CG3215	645	7	7918	7.0148394241417495	0.9999323453538519	0.29028814765426136	19.7448301537263
GOTERM_CC_FAT	GO:0009331~glycerol-3-phosphate dehydrogenase complex	4	0.3228410008071025	0.01684786055220198	CG7311, DHC36C, CG2137, CG3215	354	8	4786	6.759887005649717	0.9954209965119599	0.2010269620124664	20.46429347284039
GOTERM_BP_FAT	GO:0006071~glycerol metabolic process	5	0.40355125100887806	0.030907711700126163	CG7311, CG3942, DHC36C, CG2137, CG3215	545	18	7937	4.045361875637106	1.0	0.5766050805966135	40.727191163703424
GOTERM_BP_FAT	GO:0019400~alditol metabolic process	5	0.40355125100887806	0.030907711700126163	CG7311, CG3942, DHC36C, CG2137, CG3215	545	18	7937	4.045361875637106	1.0	0.5766050805966135	40.727191163703424
GOTERM_BP_FAT	GO:0006072~glycerol-3-phosphate metabolic process	4	0.3228410008071025	0.04424461109807854	CG7311, DHC36C, CG2137, CG3215	545	12	7937	4.854434250764526	1.0	0.65605754623059	52.94620060701685
INTERPRO	IPR000447:FAD-dependent glycerol-3-phosphate dehydrogenase	3	0.24213075060532688	0.059588560686304894	CG7311, DHC36C, CG2137	859	5	10196	7.121769499417928	1.0	0.9447537266477952	62.28808344321468
GOTERM_BP_FAT	GO:0019751~polyol metabolic process	5	0.40355125100887806	0.10968543700823288	CG7311, CG3942, DHC36C, CG2137, CG3215	545	27	7937	2.6969079170914037	1.0	0.867863001110023	85.56423163110594
KEGG_PATHWAY	dme00564:Glycerophospholipid metabolism	7	0.5649717514124294	0.5186207647799932	CG7311, ELOF, CG2137, CCT2, CG3215, DGK, FU12	188	63	2054	1.2139479905437351	1.0	0.9695914907936358	99.96231543104267
Annotation Cluster 12	Enrichment Score: 1.367956993644725
Category	Term	Count	%	PValue	Genes	List Total	Pop Hits	Pop Total	Fold Enrichment	Bonferroni	Benjamini	FDR
GOTERM_BP_FAT	GO:0006091~generation of precursor metabolites and energy	27	2.1791767554479415	0.0036109526218074863	CG33791, CG7211, CG4706, VHA100-3, CYT-C-D, CG10396, CG18170, CG6629, CG17300, CG14740, CG5432, CG14508, CG13334, CG7349, CG5718, CG7362, CG6485, CG8102, CG10748, HEX-T1, CG2014, HEX-T2, CG5421, CG11249, CG7059, CG9961, CG11913, CG6140	545	217	7937	1.8120238447554222	0.9960954348976855	0.16380263293308706	5.848413486854054
GOTERM_BP_FAT	GO:0046356~acetyl-CoA catabolic process	8	0.645682001614205	0.0051036055469656115	CG5718, CG18170, CG6629, CG14740, CG33791, CG10748, CG4706, CG6140, CG7349	545	32	7937	3.6408256880733947	0.999607847732978	0.20602378588294945	8.170735859750778
GOTERM_BP_FAT	GO:0006099~tricarboxylic acid cycle	8	0.645682001614205	0.0051036055469656115	CG5718, CG18170, CG6629, CG14740, CG33791, CG10748, CG4706, CG6140, CG7349	545	32	7937	3.6408256880733947	0.999607847732978	0.20602378588294945	8.170735859750778
GOTERM_BP_FAT	GO:0009109~coenzyme catabolic process	8	0.645682001614205	0.006103777773868403	CG5718, CG18170, CG6629, CG14740, CG33791, CG10748, CG4706, CG6140, CG7349	545	33	7937	3.5304976369196552	0.9999160899249662	0.2295000512783485	9.696595094195226
GOTERM_BP_FAT	GO:0051187~cofactor catabolic process	8	0.645682001614205	0.0072431580700605385	CG5718, CG18170, CG6629, CG14740, CG33791, CG10748, CG4706, CG6140, CG7349	545	34	7937	3.4266594711279006	0.9999855406560428	0.24316063141260935	11.405781883990096
GOTERM_BP_FAT	GO:0009060~aerobic respiration	8	0.645682001614205	0.0072431580700605385	CG5718, CG18170, CG6629, CG14740, CG33791, CG10748, CG4706, CG6140, CG7349	545	34	7937	3.4266594711279006	0.9999855406560428	0.24316063141260935	11.405781883990096
GOTERM_BP_FAT	GO:0006084~acetyl-CoA metabolic process	8	0.645682001614205	0.008532681754235452	CG5718, CG18170, CG6629, CG14740, CG33791, CG10748, CG4706, CG6140, CG7349	545	35	7937	3.328754914809961	0.9999980285217771	0.2685886188476768	13.303501514831574
GOTERM_BP_FAT	GO:0043648~dicarboxylic acid metabolic process	5	0.40355125100887806	0.020488372164236265	CG6629, MENL-1, CG10748, CG7848, CG6140	545	16	7937	4.551032110091744	0.9999999999999835	0.456804740363997	29.16824735183683
GOTERM_BP_FAT	GO:0045333~cellular respiration	14	1.1299435028248588	0.026702994618982883	CG5718, CG6485, CG33791, CG8102, CG10748, CG4706, CG2014, CG10396, CG18170, CG6629, CG14740, CG14508, CG11913, CG7349, CG6140	545	105	7937	1.9417737003058104	1.0	0.529708768120025	36.294230329906405
KEGG_PATHWAY	dme00020:Citrate cycle (TCA cycle)	9	0.7263922518159807	0.04129359696590624	CG5718, CG18170, CG6629, CG3483, CG14740, CG33791, CG10748, CG4706, CG6140, CG7349	188	44	2054	2.2347678916827856	0.9733949545949772	0.5961305517235542	36.53847585019094
GOTERM_BP_FAT	GO:0015980~energy derivation by oxidation of organic compounds	14	1.1299435028248588	0.04759415894743055	CG5718, CG6485, CG33791, CG8102, CG10748, CG4706, CG2014, CG10396, CG18170, CG6629, CG14740, CG14508, CG11913, CG7349, CG6140	545	114	7937	1.788475776597457	1.0	0.672330614971164	55.61926548070212
GOTERM_CC_FAT	GO:0005749~mitochondrial respiratory chain complex II	3	0.24213075060532688	0.08896084749012355	CG5718, CG6629, CG7349	354	7	4786	5.7941888619854724	0.999999999999851	0.5221065769662103	71.50624353719694
GOTERM_CC_FAT	GO:0045273~respiratory chain complex II	3	0.24213075060532688	0.08896084749012355	CG5718, CG6629, CG7349	354	7	4786	5.7941888619854724	0.999999999999851	0.5221065769662103	71.50624353719694
GOTERM_CC_FAT	GO:0045257~succinate dehydrogenase complex (ubiquinone)	3	0.24213075060532688	0.08896084749012355	CG5718, CG6629, CG7349	354	7	4786	5.7941888619854724	0.999999999999851	0.5221065769662103	71.50624353719694
GOTERM_CC_FAT	GO:0045281~succinate dehydrogenase complex	3	0.24213075060532688	0.08896084749012355	CG5718, CG6629, CG7349	354	7	4786	5.7941888619854724	0.999999999999851	0.5221065769662103	71.50624353719694
GOTERM_CC_FAT	GO:0045283~fumarate reductase complex	3	0.24213075060532688	0.08896084749012355	CG5718, CG6629, CG7349	354	7	4786	5.7941888619854724	0.999999999999851	0.5221065769662103	71.50624353719694
GOTERM_CC_FAT	GO:0070469~respiratory chain	11	0.8878127522195319	0.09359222856532338	CG10396, CG5718, CG6629, CG6485, CG8102, CG14077, CG14508, CG11913, CG2014, CG7349, CYT-C-D	354	85	4786	1.7496178132269857	0.9999999999999704	0.5322231510455265	73.39745370499227
GOTERM_MF_FAT	GO:0000104~succinate dehydrogenase activity	3	0.24213075060532688	0.1333219395605672	CG5718, CG6629, CG7349	645	8	7918	4.603488372093023	1.0	0.8222987400393627	88.20301968019287
GOTERM_BP_FAT	GO:0006732~coenzyme metabolic process	10	0.8071025020177561	0.14743754457344832	CG5718, CG18170, CG6629, CG14740, CG33791, CG10748, CG4706, CG31773, CG6140, CG7349, CG14721	545	88	7937	1.6549207673060884	1.0	0.9132972843050321	92.98607493400543
GOTERM_CC_FAT	GO:0005746~mitochondrial respiratory chain	10	0.8071025020177561	0.14794141182357434	CG10396, CG5718, CG6629, CG6485, CG8102, CG14077, CG14508, CG11913, CG2014, CG7349	354	82	4786	1.6487529282072482	1.0	0.645039551632704	88.43740120777001
GOTERM_BP_FAT	GO:0051186~cofactor metabolic process	10	0.8071025020177561	0.3016949753146271	CG5718, CG18170, CG6629, CG14740, CG33791, CG10748, CG4706, CG31773, CG6140, CG7349, CG14721	545	106	7937	1.3738964860654321	1.0	0.9757560722997347	99.74769064905044
KEGG_PATHWAY	dme00630:Glyoxylate and dicarboxylate metabolism	3	0.24213075060532688	0.467265256842065	CG14740, CG10748, CG4706	188	17	2054	1.928035043804756	1.0	0.9791072180655302	99.88756946016566
KEGG_PATHWAY	dme00190:Oxidative phosphorylation	13	1.0492332526230832	0.5829130620094755	CG5718, CG6485, CG31644, CG7211, CG8102, CG14077, CG2014, VHA100-3, CG10396, CG6629, CG14508, CG11913, CG7349	188	135	2054	1.0520882584712372	1.0	0.9721556258799678	99.9919686859759
Annotation Cluster 13	Enrichment Score: 1.2816672570790026
Category	Term	Count	%	PValue	Genes	List Total	Pop Hits	Pop Total	Fold Enrichment	Bonferroni	Benjamini	FDR
GOTERM_CC_FAT	GO:0000775~chromosome, centromeric region	10	0.8071025020177561	0.009773224651335208	SU(VAR)3-7, MEI-S332, IAL, CYCB, DAN, NNF1A, CMET, POLO, ZWILCH, KLP59C	354	50	4786	2.703954802259887	0.9555482459321379	0.15113963094004834	12.396116713608397
GOTERM_CC_FAT	GO:0000777~condensed chromosome kinetochore	4	0.3228410008071025	0.04207657260075723	CMET, POLO, ZWILCH, KLP59C	354	11	4786	4.91628145865434	0.999998792570129	0.3556937860712024	43.96918288023175
GOTERM_CC_FAT	GO:0000776~kinetochore	6	0.48426150121065376	0.05812987190188098	IAL, NNF1A, CMET, POLO, ZWILCH, KLP59C	354	29	4786	2.7971946230274694	0.9999999943094484	0.42785706407264024	55.380841798625724
GOTERM_CC_FAT	GO:0000779~condensed chromosome, centromeric region	4	0.3228410008071025	0.07884588481360583	CMET, POLO, ZWILCH, KLP59C	354	14	4786	3.8627925746569813	0.9999999999950644	0.5052172599795345	66.93510220983995
GOTERM_CC_FAT	GO:0000793~condensed chromosome	5	0.40355125100887806	0.2072082672988893	SA-2, CMET, POLO, ZWILCH, KLP59C	354	32	4786	2.1124646892655368	1.0	0.7571945466383245	95.62337515052481
Annotation Cluster 14	Enrichment Score: 1.1259549516090956
Category	Term	Count	%	PValue	Genes	List Total	Pop Hits	Pop Total	Fold Enrichment	Bonferroni	Benjamini	FDR
GOTERM_MF_FAT	GO:0043169~cation binding	171	13.801452784503631	0.0056453487222891344	TLL, SNKY, PPD5, CG8478, CYP4E3, DSF, CG9014, CG3526, CG7579, RIPALPHA, GOM, CG7349, CG8728, CG7295, HRS, CG13898, CYP309A2, CG10588, CG8349, RRP1, CG7362, CG2137, CG2135, CG8141, CG6136, ACTN3, CG8945, SPN-E, DISCO-R, CHT12, CG31524, RAD, HAM, CG10700, GLOB2, CG18234, TACE, LASP, MIB2, CG8003, MENL-1, FLII, TOPI, CG6752, NEU2, DESAT2, PIE, CG32812, CG32719, CG31835, CG2025, CG6470, CG4704, CG670…	645	1764	7918	1.1900174023097612	0.9750578526773137	0.1854068215707445	8.108762520281164
GOTERM_MF_FAT	GO:0046872~metal ion binding	167	13.478611783696529	0.005756569454896964	TLL, SNKY, PPD5, CG8478, CYP4E3, DSF, CG9014, CG3526, CG7579, RIPALPHA, GOM, CG7349, CG8728, CG7295, HRS, CG13898, CYP309A2, CG10588, CG8349, RRP1, CG7362, CG2137, CG8141, CG6136, ACTN3, CG8945, SPN-E, DISCO-R, CG31524, RAD, HAM, CG10700, GLOB2, CG18234, TACE, LASP, MIB2, CG8003, MENL-1, FLII, TOPI, CG6752, NEU2, DESAT2, PIE, CG32812, CG32719, CG31835, CG2025, CG6470, CG4704, CG6701, PAST1, CG154…	645	1718	7918	1.1932984992464646	0.9768121754339507	0.17972202060437392	8.26217074950597
GOTERM_MF_FAT	GO:0043167~ion binding	171	13.801452784503631	0.006801279818685596	TLL, SNKY, PPD5, CG8478, CYP4E3, DSF, CG9014, CG3526, CG7579, RIPALPHA, GOM, CG7349, CG8728, CG7295, HRS, CG13898, CYP309A2, CG10588, CG8349, RRP1, CG7362, CG2137, CG2135, CG8141, CG6136, ACTN3, CG8945, SPN-E, DISCO-R, CHT12, CG31524, RAD, HAM, CG10700, GLOB2, CG18234, TACE, LASP, MIB2, CG8003, MENL-1, FLII, TOPI, CG6752, NEU2, DESAT2, PIE, CG32812, CG32719, CG31835, CG2025, CG6470, CG4704, CG670…	645	1772	7918	1.1846448632474145	0.9883165630138395	0.19094219226353126	9.691535144285357
GOTERM_MF_FAT	GO:0046914~transition metal ion binding	131	10.573042776432606	0.018728852700363563	TLL, SNKY, PPD5, CYP4E3, CG8478, DSF, CG9014, CG3526, CG7579, RIPALPHA, CG7349, CG8728, CG7295, HRS, CYP309A2, CG10588, CG8349, CG6136, CG8141, SPN-E, CG8945, DISCO-R, CG31524, CG10700, GLOB2, HAM, CG18234, TACE, LASP, MIB2, CG8003, TOPI, CG6752, NEU2, DESAT2, PIE, CG32719, CG31835, CG2025, CG6701, CG6470, CG15446, CG13630, CG17717, CG12362, ROC1B, CG2111, RPL37B, CG30094, CG15539, CG9698, CG3198…	645	1354	7918	1.1877045332234093	0.9999955695574997	0.33694701153699835	24.603487451804963
GOTERM_MF_FAT	GO:0008270~zinc ion binding	88	7.1025020177562554	0.348797695410459	SNKY, TLL, PSA, CG8478, DSF, CG9014, CG15368, CG14718, PARK, CG18673, CG10348, CG3526, CG6923, RIPALPHA, ACER, CG8728, L(3)73AH, HRS, TIO, CG10588, CG8349, CG8141, SPN-E, TOPORS, DGK, CG8945, MKG-P, DISCO-R, RACGAP84C, HAM, CG6071, TACE, LASP, CG8003, MIB2, STI, TOPI, CG6752, NEU2, RHOGAP5A, PIE, CG32719, CG5204, CG17658, CG5555, CG2025, CG31835, CG6470, CG6701, CG17098, CG3499, CG7271, CG15446, …	645	1026	7918	1.052909621167475	1.0	0.9598264635175229	99.83501615490653
SP_PIR_KEYWORDS	zinc-finger	27	2.1791767554479415	0.7526283156947575	TLL, CG5555, DSF, CG9014, SINAH, CG6923, RIPALPHA, CG7376, REC, CG12362, L(3)73AH, CHD3, HRS, TIO, SU(VAR)3-7, ROC1B, RPL37B, CG8141, TOPORS, DGK, RACGAP84C, HAM, MIB2, PHL, TOPI, CG13481, CG6752	1201	314	12980	0.9293211071453195	1.0	0.9953826005540645	99.99999835143304
SP_PIR_KEYWORDS	zinc	44	3.5512510088781277	0.9480283423139636	RHOGAP5A, TLL, CG5555, DSF, CG9014, CG15368, SINAH, CG18673, PARK, CG6923, RIPALPHA, CG7376, REC, CG12362, ACER, L(3)73AH, CHD3, SU(VAR)3-7, TIO, HRS, ROC1B, PPY-55A, RPL37B, CG8141, CHINMO, TOPORS, DGK, CG31988, HAM, RACGAP84C, TACE, CG9925, LASP, CG8003, MIB2, CG7387, PHL, STI, DPPIII, CG13481, TOPI, CG6752, ADAT, CG10899	1201	577	12980	0.8241543370126282	1.0	0.9997588870940086	100.0
SP_PIR_KEYWORDS	metal-binding	62	5.004035512510089	0.9537368555526602	TLL, CYP4E3, DSF, CG9014, CYT-C-D, CG15368, CG18673, PARK, CG6923, RIPALPHA, CYP28D2, ACER, CG7848, L(3)73AH, TIO, HRS, PPY-55A, CYP309A2, RRP1, CG8141, CYP313A3, DGK, TOPORS, CG18519, CG10700, RACGAP84C, HAM, IAL, TACE, LASP, CG8003, MIB2, MENL-1, STI, TOPI, CG6752, RHOGAP5A, CG12034, CG5555, SINAH, CG13630, PMM45A, DIB, CG7376, REC, CG12362, CHD3, SU(VAR)3-7, EYA, ROC1B, RPL37B, CHINMO, CG31988…	1201	796	12980	0.8418026853668844	1.0	0.9997865006010713	100.0
Annotation Cluster 15	Enrichment Score: 1.0967352326129471
Category	Term	Count	%	PValue	Genes	List Total	Pop Hits	Pop Total	Fold Enrichment	Bonferroni	Benjamini	FDR
KEGG_PATHWAY	dme04914:Progesterone-mediated oocyte maturation	10	0.8071025020177561	0.009482465135578924	CYCB3, ORB, CDC2, FZR2, CYCA, CYCB, CDC23, POLO, MR, PKA-C2	188	41	2054	2.6647638816813703	0.5592965401207178	0.23900438662769297	9.763864542374955
GOTERM_BP_FAT	GO:0000090~mitotic anaphase	3	0.24213075060532688	0.19673471629502545	CYCB, CDC23, MR	545	12	7937	3.6408256880733947	1.0	0.9474462284429654	97.39961989497719
GOTERM_BP_FAT	GO:0051322~anaphase	3	0.24213075060532688	0.27478438151714085	CYCB, CDC23, MR	545	15	7937	2.9126605504587157	1.0	0.9718179863648658	99.52629417306662
Annotation Cluster 16	Enrichment Score: 1.034797296214254
Category	Term	Count	%	PValue	Genes	List Total	Pop Hits	Pop Total	Fold Enrichment	Bonferroni	Benjamini	FDR
GOTERM_BP_FAT	GO:0070647~protein modification by small protein conjugation or removal	13	1.0492332526230832	0.0017642050928075856	USP7, ROC1B, VIH, UBI-P63E, TOPORS, CG9014, SINAH, DEN1, PARK, UCH, MIB2, KLHL10, EFF	545	67	7937	2.825715459400247	0.9332576027120314	0.11103014380633869	2.898757913003158
GOTERM_BP_FAT	GO:0016567~protein ubiquitination	10	0.8071025020177561	0.0018067981234783526	ROC1B, SINAH, PARK, MIB2, VIH, UBI-P63E, KLHL10, TOPORS, CG9014, EFF	545	42	7937	3.467453036260376	0.9374836274404877	0.10909155888520694	2.9677559221820693
GOTERM_MF_FAT	GO:0016881~acid-amino acid ligase activity	20	1.6142050040355123	0.001964050503538486	CG10254, CG5987, ROC1B, TTLL3B, CG16833, WFS1, VIH, CDC23, TOPORS, CG9014, CG15141, CG8918, CG5823, SINAH, PARK, MIB2, CG16894, CG9153, CG31773, EFF	645	114	7918	2.1536787705698353	0.7224683006672794	0.10999580418013866	2.8939224891645354
GOTERM_BP_FAT	GO:0032446~protein modification by small protein conjugation	10	0.8071025020177561	0.004709473940862664	ROC1B, SINAH, PARK, MIB2, VIH, UBI-P63E, KLHL10, TOPORS, CG9014, EFF	545	48	7937	3.034021406727829	0.999280300957665	0.196913825785354	7.562819918944685
GOTERM_MF_FAT	GO:0016879~ligase activity, forming carbon-nitrogen bonds	21	1.694915254237288	0.009157579092192338	CG10254, CG5987, ROC1B, TTLL3B, CG16833, WFS1, CG9875, VIH, CDC23, TOPORS, CG9014, CG15141, CG8918, CG5823, SINAH, PARK, MIB2, CG16894, CG9153, CG31773, EFF	645	140	7918	1.8413953488372092	0.9975169022278371	0.2211423752670535	12.839468393107945
GOTERM_BP_FAT	GO:0030163~protein catabolic process	24	1.937046004842615	0.009751736851726932	USP7, ROC1B, PROSBETA4R1, CG33276, PROSBETA4R2, VIH, UBI-P63E, YIP3, TOPORS, MR, RPT6R, CG3499, SINAH, RPT3R, RPT4R, UCH, CG9153, PROSBETA2R1, PROSBETA3, SPP, CG4661, SKPB, PROSALPHA6T, EFF	545	200	7937	1.7475963302752295	0.9999997009877618	0.2892445414531858	15.062324281290085
GOTERM_CC_FAT	GO:0005839~proteasome core complex	6	0.48426150121065376	0.03304516400879886	PROSBETA4R1, PROSBETA4R2, YIP3, PROSBETA2R1, PROSBETA3, PROSALPHA6T	354	25	4786	3.2447457627118643	0.9999763537566492	0.31643908914259256	36.4165475086301
INTERPRO	IPR001353:Proteasome, alpha and beta subunits	4	0.3228410008071025	0.03393955327313361	PROSBETA4R1, PROSBETA4R2, PROSBETA2R1, PROSBETA3	859	9	10196	5.27538481438365	0.9999999999999997	0.8783079031897278	42.19368910307326
GOTERM_BP_FAT	GO:0009057~macromolecule catabolic process	28	2.2598870056497176	0.03903748177764014	USP7, PROSBETA4R1, CG33276, PROSBETA4R2, VIH, CG3499, SINAH, RPT3R, CG8460, UCH, PROSBETA2R1, SPP, PROSBETA3, CG4661, SKPB, PROSALPHA6T, ROC1B, UBI-P63E, YIP3, TOPORS, MR, TWIN, CHT12, RPT6R, RPT4R, CG9153, AIF, EFF	545	277	7937	1.4721028052859935	1.0	0.6323850132246358	48.4883983329207
GOTERM_BP_FAT	GO:0051603~proteolysis involved in cellular protein catabolic process	20	1.6142050040355123	0.04503015834557493	USP7, ROC1B, PROSBETA4R1, CG33276, PROSBETA4R2, VIH, UBI-P63E, YIP3, TOPORS, MR, SINAH, UCH, CG9153, PROSBETA2R1, SPP, PROSBETA3, CG4661, SKPB, PROSALPHA6T, EFF	545	183	7937	1.5916177871359103	1.0	0.657063037800064	53.58634679547305
GOTERM_BP_FAT	GO:0044257~cellular protein catabolic process	20	1.6142050040355123	0.04503015834557493	USP7, ROC1B, PROSBETA4R1, CG33276, PROSBETA4R2, VIH, UBI-P63E, YIP3, TOPORS, MR, SINAH, UCH, CG9153, PROSBETA2R1, SPP, PROSBETA3, CG4661, SKPB, PROSALPHA6T, EFF	545	183	7937	1.5916177871359103	1.0	0.657063037800064	53.58634679547305
GOTERM_MF_FAT	GO:0004298~threonine-type endopeptidase activity	6	0.48426150121065376	0.04765761638363558	PROSBETA4R1, PROSBETA4R2, YIP3, PROSBETA2R1, PROSBETA3, PROSALPHA6T	645	25	7918	2.946232558139535	0.9999999999999851	0.5770390634093223	51.77980929926386
GOTERM_MF_FAT	GO:0070003~threonine-type peptidase activity	6	0.48426150121065376	0.04765761638363558	PROSBETA4R1, PROSBETA4R2, YIP3, PROSBETA2R1, PROSBETA3, PROSALPHA6T	645	25	7918	2.946232558139535	0.9999999999999851	0.5770390634093223	51.77980929926386
INTERPRO	IPR001353:Proteasome, subunit alpha/beta	6	0.48426150121065376	0.05394537517036493	PROSBETA4R1, PROSBETA4R2, YIP3, PROSBETA2R1, PROSBETA3, PROSALPHA6T	859	25	10196	2.848707799767171	1.0	0.9353274973902288	58.531222495751436
GOTERM_MF_FAT	GO:0019787~small conjugating protein ligase activity	13	1.0492332526230832	0.055729589529931955	CG10254, ROC1B, VIH, CDC23, TOPORS, CG15141, CG5823, SINAH, PARK, MIB2, CG16894, CG9153, EFF	645	89	7918	1.7931190662834247	0.9999999999999999	0.5982353555708959	57.53704872264399
GOTERM_CC_FAT	GO:0000502~proteasome complex	9	0.7263922518159807	0.06600689380319594	PROSBETA4R1, RPT3R, RPT4R, PROSBETA4R2, YIP3, PROSBETA2R1, PROSBETA3, RPT6R, PROSALPHA6T	354	59	4786	2.0623384085033036	0.99999999960286	0.4519003245619455	60.15514761455244
GOTERM_MF_FAT	GO:0004842~ubiquitin-protein ligase activity	12	0.9685230024213075	0.07200956639677314	CG10254, ROC1B, SINAH, PARK, MIB2, VIH, CDC23, CG9153, TOPORS, CG15141, CG5823, EFF	645	83	7918	1.774838890445503	1.0	0.6695896292575321	67.25149889945719
INTERPRO	IPR016050:Proteasome, beta-type subunit, conserved site	4	0.3228410008071025	0.07362158708526816	PROSBETA4R1, PROSBETA4R2, PROSBETA2R1, PROSBETA3	859	12	10196	3.9565386107877374	1.0	0.9681879819798593	70.2944855547553
GOTERM_BP_FAT	GO:0044265~cellular macromolecule catabolic process	22	1.7756255044390639	0.09099094587118713	USP7, ROC1B, PROSBETA4R1, CG33276, PROSBETA4R2, VIH, UBI-P63E, YIP3, TOPORS, MR, TWIN, SINAH, UCH, AIF, CG9153, PROSBETA2R1, SPP, PROSBETA3, CG4661, SKPB, PROSALPHA6T, EFF	545	225	7937	1.423967380224261	1.0	0.8246645168676213	79.5927829039526
GOTERM_BP_FAT	GO:0006511~ubiquitin-dependent protein catabolic process	11	0.8878127522195319	0.1205680623904622	USP7, SINAH, PROSBETA4R1, UCH, PROSBETA4R2, UBI-P63E, TOPORS, MR, CG4661, SKPB, PROSALPHA6T	545	96	7937	1.6687117737003059	1.0	0.890629764980561	88.23858407893262
KEGG_PATHWAY	dme03050:Proteasome	8	0.645682001614205	0.15194041343255538	PROSBETA4R1, RPT3R, RPT4R, PROSBETA4R2, PROSBETA2R1, PROSBETA3, RPT6R, PROSALPHA6T	188	49	2054	1.7837603126356925	0.9999993006933895	0.8679717688669734	83.0878224299083
SP_PIR_KEYWORDS	threonine protease	5	0.40355125100887806	0.15773550753263127	PROSBETA4R1, PROSBETA4R2, PROSBETA2R1, PROSBETA3, PROSALPHA6T	1201	23	12980	2.349491365890743	1.0	0.9288939124250616	88.94505611569505
GOTERM_BP_FAT	GO:0019941~modification-dependent protein catabolic process	16	1.29136400322841	0.1820820301420824	USP7, ROC1B, PROSBETA4R1, PROSBETA4R2, CG33276, VIH, UBI-P63E, TOPORS, MR, SINAH, UCH, CG9153, CG4661, SKPB, PROSALPHA6T, EFF	545	169	7937	1.3787742250692145	1.0	0.9377053328637612	96.48582588094632
GOTERM_BP_FAT	GO:0043632~modification-dependent macromolecule catabolic process	16	1.29136400322841	0.18797488192459816	USP7, ROC1B, PROSBETA4R1, PROSBETA4R2, CG33276, VIH, UBI-P63E, TOPORS, MR, SINAH, UCH, CG9153, CG4661, SKPB, PROSALPHA6T, EFF	545	170	7937	1.3706637884511603	1.0	0.9421595012437272	96.88463498337262
INTERPRO	IPR018957:Zinc finger, C3HC4 RING-type	10	0.8071025020177561	0.20750774186023135	CG6923, CG10761, CG13442, CG5555, CG7376, CG17717, CG13481, CG6752, CG9014, L(3)73AH	859	78	10196	1.5217456195337453	1.0	0.9975931661639708	97.5067752597403
SMART	SM00184:RING	14	1.1299435028248588	0.25851910734244	ROC1B, SNKY, CG8141, CG5555, TOPORS, CG9014, SINAH, MIB2, CG6923, CG7376, CG13481, CG6752, CG12362, L(3)73AH	385	133	4824	1.3189336978810662	1.0	0.9776944041368064	97.4710257218182
KEGG_PATHWAY	dme04120:Ubiquitin mediated proteolysis	12	0.9685230024213075	0.2637391058120808	CG10254, ROC1B, SINAH, PARK, FZR2, VIH, CDC23, CG9153, MR, CG5823, SKPB, EFF	188	97	2054	1.3516121956569422	0.9999999999963295	0.9463691911998955	96.31733405139535
UP_SEQ_FEATURE	zinc finger region:RING-type	3	0.24213075060532688	0.27442387532358503	ROC1B, SINAH, TOPORS	192	16	2975	2.9052734375	1.0	0.9999620679178712	98.98221434914646
INTERPRO	IPR001841:Zinc finger, RING-type	14	1.1299435028248588	0.327700731015614	ROC1B, SNKY, CG8141, CG5555, TOPORS, CG9014, SINAH, MIB2, CG6923, CG7376, CG13481, CG6752, CG12362, L(3)73AH	859	133	10196	1.249433245511917	1.0	0.9996359164225118	99.81680038779372
INTERPRO	IPR016135:Ubiquitin-conjugating enzyme/RWD-like	5	0.40355125100887806	0.3397551968880316	CG10254, VIH, CG5823, EFF, CG10343	859	35	10196	1.6956594046233162	1.0	0.9994753181111623	99.86253214734029
SMART	SM00212:UBCc	4	0.3228410008071025	0.4315983489478896	CG10254, VIH, CG5823, EFF	385	30	4824	1.6706493506493505	1.0	0.9848518230414217	99.90370345038066
INTERPRO	IPR000608:Ubiquitin-conjugating enzyme, E2	4	0.3228410008071025	0.46849711139393146	CG10254, VIH, CG5823, EFF	859	30	10196	1.582615444315095	1.0	0.9999250747710163	99.99560471424874
SP_PIR_KEYWORDS	ligase	19	1.533494753833737	0.5210149598626461	CG10254, CG5987, TTLL3B, WFS1, CG9875, VIH, CG15100, CDC23, TOPORS, CG15141, CG8918, CG5823, CG18155, SINAH, PARK, CG8257, CG5660, CG31773, EFF	1201	193	12980	1.0639665563671035	1.0	0.9899034692671257	99.99207945184601
SP_PIR_KEYWORDS	proteasome	5	0.40355125100887806	0.5899820370022257	PROSBETA4R1, PROSBETA4R2, PROSBETA2R1, PROSBETA3, PROSALPHA6T	1201	44	12980	1.228143213988343	1.0	0.9916834907887716	99.99892221268773
SP_PIR_KEYWORDS	ubl conjugation pathway	9	0.7263922518159807	0.695588746880048	USP7, ROC1B, SINAH, UCH, CG33276, VIH, CG9153, TOPORS, EFF	1201	98	12980	0.9925402300803753	1.0	0.9943938031048104	99.9999763863147
INTERPRO	IPR017907:Zinc finger, RING-type, conserved site	6	0.48426150121065376	0.7003839356520682	SINAH, CG8141, CG7376, TOPORS, CG9014, L(3)73AH	859	69	10196	1.0321405071620184	1.0	0.9999985431347231	99.99999950842826
SP_PIR_KEYWORDS	zinc-finger	27	2.1791767554479415	0.7526283156947575	TLL, CG5555, DSF, CG9014, SINAH, CG6923, RIPALPHA, CG7376, REC, CG12362, L(3)73AH, CHD3, HRS, TIO, SU(VAR)3-7, ROC1B, RPL37B, CG8141, TOPORS, DGK, RACGAP84C, HAM, MIB2, PHL, TOPI, CG13481, CG6752	1201	314	12980	0.9293211071453195	1.0	0.9953826005540645	99.99999835143304
SP_PIR_KEYWORDS	Protease	19	1.533494753833737	0.9361244719296905	USP7, CG4914, CG10104, PROSBETA4R1, PROSBETA4R2, CG3795, CG11313, TACE, CG13630, CG3355, UCH, DPPIII, PROSBETA2R1, CG5045, CG5860, SPP, PROSBETA3, ACER, PROSALPHA6T	1201	264	12980	0.7778240355259507	1.0	0.9996788280570769	99.99999999999996
SP_PIR_KEYWORDS	zinc	44	3.5512510088781277	0.9480283423139636	RHOGAP5A, TLL, CG5555, DSF, CG9014, CG15368, SINAH, CG18673, PARK, CG6923, RIPALPHA, CG7376, REC, CG12362, ACER, L(3)73AH, CHD3, SU(VAR)3-7, TIO, HRS, ROC1B, PPY-55A, RPL37B, CG8141, CHINMO, TOPORS, DGK, CG31988, HAM, RACGAP84C, TACE, CG9925, LASP, CG8003, MIB2, CG7387, PHL, STI, DPPIII, CG13481, TOPI, CG6752, ADAT, CG10899	1201	577	12980	0.8241543370126282	1.0	0.9997588870940086	100.0
Annotation Cluster 17	Enrichment Score: 0.9992721021900561
Category	Term	Count	%	PValue	Genes	List Total	Pop Hits	Pop Total	Fold Enrichment	Bonferroni	Benjamini	FDR
INTERPRO	IPR011765:Peptidase M16, N-terminal	3	0.24213075060532688	0.0844905808736347	CG10588, CG2025, CG8728	859	6	10196	5.934807916181606	1.0	0.9704242207974224	75.36917510975559
INTERPRO	IPR001431:Peptidase M16, zinc-binding site	3	0.24213075060532688	0.0844905808736347	CG10588, CG2025, CG8728	859	6	10196	5.934807916181606	1.0	0.9704242207974224	75.36917510975559
INTERPRO	IPR011237:Peptidase M16, core	3	0.24213075060532688	0.11186276416449534	CG10588, CG2025, CG8728	859	7	10196	5.086978213869949	1.0	0.9834374176993786	84.7864315277431
INTERPRO	IPR007863:Peptidase M16, C-terminal	3	0.24213075060532688	0.11186276416449534	CG10588, CG2025, CG8728	859	7	10196	5.086978213869949	1.0	0.9834374176993786	84.7864315277431
GOTERM_MF_FAT	GO:0004222~metalloendopeptidase activity	11	0.8878127522195319	0.11288904624916893	CG3499, CG10588, TACE, CG30461, NEP5, CG6168, CG9505, CG2025, STE24C, STE24B, CG7573, CG8728	645	80	7918	1.6879457364341084	1.0	0.7902836158790107	83.29151061502552
Annotation Cluster 18	Enrichment Score: 0.9878523590666025
Category	Term	Count	%	PValue	Genes	List Total	Pop Hits	Pop Total	Fold Enrichment	Bonferroni	Benjamini	FDR
GOTERM_BP_FAT	GO:0006684~sphingomyelin metabolic process	3	0.24213075060532688	0.05847945136715223	CG12034, CG6962, SMSR	545	6	7937	7.281651376146789	1.0	0.7082027655738361	63.353866933510496
GOTERM_BP_FAT	GO:0006644~phospholipid metabolic process	11	0.8878127522195319	0.060303211476844976	PI4KIIALPHA, CG6790, CG12034, CG6962, CG5342, SMSR, CG2292, DGK, FU12, RAD, CG14034	545	84	7937	1.907099169943207	1.0	0.7101251664235603	64.51864551031602
GOTERM_BP_FAT	GO:0006665~sphingolipid metabolic process	4	0.3228410008071025	0.15371929402375534	CG12034, CG6962, SMSR, CG33090	545	20	7937	2.9126605504587157	1.0	0.9125598650333151	93.79908131418135
GOTERM_BP_FAT	GO:0006643~membrane lipid metabolic process	4	0.3228410008071025	0.2063091318705504	CG12034, CG6962, SMSR, CG33090	545	23	7937	2.5327483047467094	1.0	0.9515631580090282	97.87047527068536
Annotation Cluster 19	Enrichment Score: 0.9743732254116173
Category	Term	Count	%	PValue	Genes	List Total	Pop Hits	Pop Total	Fold Enrichment	Bonferroni	Benjamini	FDR
GOTERM_BP_FAT	GO:0051783~regulation of nuclear division	9	0.7263922518159807	0.006851697270487586	KLP3A, CYCA, DGT5, DGT6, CDC23, ZWILCH, ALPHATUB85E, RUX, DGT3	545	42	7937	3.1207077326343384	0.9999735380062844	0.24222076739836151	10.822009506648556
GOTERM_BP_FAT	GO:0007088~regulation of mitosis	9	0.7263922518159807	0.006851697270487586	KLP3A, CYCA, DGT5, DGT6, CDC23, ZWILCH, ALPHATUB85E, RUX, DGT3	545	42	7937	3.1207077326343384	0.9999735380062844	0.24222076739836151	10.822009506648556
GOTERM_BP_FAT	GO:0033043~regulation of organelle organization	16	1.29136400322841	0.007171478686097624	SSH, KLP3A, CDC23, DRE4, ALPHATUB85E, JAR, QUA, PARK, JUPITER, CYCA, DGT5, DGT6, STI, RUX, ZWILCH, DGT3	545	109	7937	2.1377325140981402	0.9999838483362352	0.24641234388678823	11.299158187475932
GOTERM_BP_FAT	GO:0051726~regulation of cell cycle	17	1.3720742534301855	0.10398644578538839	KLP3A, CDC2, VIH, GRIP71, CDC23, MR, ALPHATUB85E, GEMININ, CYCA, DGT5, TWE, DGT6, ENDOS, RUX, ZWILCH, DGT3, MARS	545	166	7937	1.4914225710180171	1.0	0.8587528630431303	83.94523460546488
GOTERM_BP_FAT	GO:0007346~regulation of mitotic cell cycle	11	0.8878127522195319	0.13302607939271283	KLP3A, CYCA, DGT5, DGT6, TWE, CDC23, ZWILCH, ALPHATUB85E, RUX, DGT3, MARS	545	98	7937	1.6346564313798917	1.0	0.8976627245619128	90.72665288874579
GOTERM_BP_FAT	GO:0030071~regulation of mitotic metaphase/anaphase transition	4	0.3228410008071025	0.17076621834843134	CYCA, CDC23, ZWILCH, ALPHATUB85E	545	21	7937	2.773962429008301	1.0	0.9316282302261778	95.58193557633412
GOTERM_BP_FAT	GO:0045841~negative regulation of mitotic metaphase/anaphase transition	3	0.24213075060532688	0.17131969876121977	CYCA, ZWILCH, ALPHATUB85E	545	11	7937	3.971809841534612	1.0	0.9305697031691637	95.63080538672334
GOTERM_BP_FAT	GO:0010564~regulation of cell cycle process	9	0.7263922518159807	0.21645590327358122	KLP3A, CYCA, DGT5, DGT6, CDC23, ZWILCH, ALPHATUB85E, RUX, DGT3	545	84	7937	1.5603538663171692	1.0	0.9556738018262714	98.28132941122965
GOTERM_BP_FAT	GO:0045839~negative regulation of mitosis	3	0.24213075060532688	0.22256401246161803	CYCA, ZWILCH, ALPHATUB85E	545	13	7937	3.3607621736062105	1.0	0.9577196599517823	98.49140848003046
GOTERM_BP_FAT	GO:0051784~negative regulation of nuclear division	3	0.24213075060532688	0.22256401246161803	CYCA, ZWILCH, ALPHATUB85E	545	13	7937	3.3607621736062105	1.0	0.9577196599517823	98.49140848003046
GOTERM_BP_FAT	GO:0010639~negative regulation of organelle organization	5	0.40355125100887806	0.23099533312416234	SSH, QUA, CYCA, ZWILCH, ALPHATUB85E	545	36	7937	2.022680937818553	1.0	0.9580179219534205	98.74200254287257
GOTERM_BP_FAT	GO:0051129~negative regulation of cellular component organization	6	0.48426150121065376	0.338203860949843	SSH, QUA, CYCA, ZWILCH, ALPHATUB85E, MR	545	56	7937	1.560353866317169	1.0	0.9817790439779328	99.89685989119806
GOTERM_BP_FAT	GO:0010948~negative regulation of cell cycle process	3	0.24213075060532688	0.40272390633087696	CYCA, ZWILCH, ALPHATUB85E	545	20	7937	2.184495412844037	1.0	0.9887685835134529	99.98132417187418
GOTERM_BP_FAT	GO:0045786~negative regulation of cell cycle	3	0.24213075060532688	0.4970253201219134	CYCA, ZWILCH, ALPHATUB85E	545	24	7937	1.8204128440366973	1.0	0.9956187402471628	99.9989333351576
Annotation Cluster 20	Enrichment Score: 0.9650045294317722
Category	Term	Count	%	PValue	Genes	List Total	Pop Hits	Pop Total	Fold Enrichment	Bonferroni	Benjamini	FDR
GOTERM_CC_FAT	GO:0005740~mitochondrial envelope	33	2.663438256658596	0.0021859685817448666	CG5265, CG7211, CG9582, CG9393, CG4701, CYT-C-D, CG10396, CG3499, CG6629, CG17300, CG4520, DIB, CG14508, CG4995, CG2616, CG7349, CG18418, CG5718, CG6404, TOM70, CG6485, DHOD, CG8102, CG14077, CG7514, CG2014, TYLER, CG10700, TOMBOY20, AIF, TTM2, CG11913, ANT2	354	258	4786	1.7292734200499278	0.5002815962277716	0.05616999733153172	2.9058260958711224
GOTERM_CC_FAT	GO:0031966~mitochondrial membrane	31	2.5020177562550443	0.0028044531682715123	CG9582, CG7211, CG5265, CG9393, CG4701, CYT-C-D, CG10396, CG3499, CG6629, CG17300, CG4520, DIB, CG14508, CG4995, CG7349, CG18418, CG5718, CG6404, TOM70, CG6485, DHOD, CG8102, CG14077, CG7514, CG2014, TYLER, CG10700, TOMBOY20, TTM2, CG11913, ANT2	354	241	4786	1.7390580678434957	0.589451244327102	0.0661893425459662	3.713679060977193
GOTERM_BP_FAT	GO:0006091~generation of precursor metabolites and energy	27	2.1791767554479415	0.0036109526218074863	CG33791, CG7211, CG4706, VHA100-3, CYT-C-D, CG10396, CG18170, CG6629, CG17300, CG14740, CG5432, CG14508, CG13334, CG7349, CG5718, CG7362, CG6485, CG8102, CG10748, HEX-T1, CG2014, HEX-T2, CG5421, CG11249, CG7059, CG9961, CG11913, CG6140	545	217	7937	1.8120238447554222	0.9960954348976855	0.16380263293308706	5.848413486854054
GOTERM_CC_FAT	GO:0031975~envelope	40	3.2284100080710245	0.004065793960354983	CG13359, CG5265, CG7211, CG9582, CG9393, CG3748, CG4701, CYT-C-D, CG10396, CG3499, RANBP9, CG6629, CG17300, CG4520, DIB, CG14508, CG4995, CG2616, CG7349, CG18418, CG5718, CG6404, CUP, RRP6, TOM70, CG6485, DHOD, CG8102, CG14077, TOPORS, CG7514, CG2014, TYLER, CG10700, CG32164, TOMBOY20, AIF, TTM2, CG11913, ANT2	354	345	4786	1.5675100302955867	0.7251373943314259	0.08812180100952083	5.341968068509006
GOTERM_CC_FAT	GO:0019866~organelle inner membrane	28	2.2598870056497176	0.0045381376300854225	CG9582, CG7211, CG5265, CYT-C-D, CG10396, CG3499, CG6629, CG17300, DIB, CG14508, CG4995, CG7349, CG18418, CG5718, CG6404, RRP6, CG6485, DHOD, CG8102, CG14077, TOPORS, CG7514, TYLER, CG2014, CG10700, TTM2, CG11913, ANT2	354	217	4786	1.7444869691999274	0.7635134153320916	0.09164885642580345	5.9451368194647465
GOTERM_CC_FAT	GO:0005743~mitochondrial inner membrane	26	2.0984665052461664	0.005863789655104593	CG9582, CG7211, CG5265, CYT-C-D, CG10396, CG3499, CG6629, CG17300, DIB, CG14508, CG4995, CG7349, CG18418, CG5718, CG6404, CG6485, DHOD, CG8102, CG14077, CG7514, TYLER, CG2014, CG10700, TTM2, CG11913, ANT2	354	200	4786	1.7575706214689266	0.8449941759121178	0.10386505571177884	7.619001362967648
GOTERM_CC_FAT	GO:0031967~organelle envelope	39	3.14769975786925	0.00678071905574445	CG5265, CG7211, CG9582, CG9393, CG3748, CG4701, CYT-C-D, CG10396, CG3499, RANBP9, CG6629, CG17300, CG4520, DIB, CG14508, CG4995, CG2616, CG7349, CG18418, CG5718, CG6404, CUP, RRP6, TOM70, CG6485, DHOD, CG8102, CG14077, TOPORS, CG7514, CG2014, TYLER, CG10700, CG32164, TOMBOY20, AIF, TTM2, CG11913, ANT2	354	344	4786	1.5327650768624361	0.8843062412006112	0.11292229781597651	8.760601388124433
GOTERM_CC_FAT	GO:0044429~mitochondrial part	43	3.470540758676352	0.0165048972342665	HSP60D, CG33791, CG5265, CG7211, CG9582, CG9393, CG4701, CYT-C-D, CG10396, CG3499, CG18170, GOT1, CG6629, CG17300, CG14740, CG4520, DIB, CG14508, CG4995, CG2616, CG7349, CG8728, CG18418, CG5718, CG6404, TOM70, CG6485, DHOD, CG8102, CG10748, CG14077, CG7514, CG6661, CG2014, TYLER, CG10700, CG9920, CG3483, AIF, TOMBOY20, TTM2, CG11913, CG7755, ANT2	354	411	4786	1.4144775729583352	0.9948856794204446	0.2132187572008314	20.089603049746362
GOTERM_BP_FAT	GO:0045333~cellular respiration	14	1.1299435028248588	0.026702994618982883	CG5718, CG6485, CG33791, CG8102, CG10748, CG4706, CG2014, CG10396, CG18170, CG6629, CG14740, CG14508, CG11913, CG7349, CG6140	545	105	7937	1.9417737003058104	1.0	0.529708768120025	36.294230329906405
GOTERM_MF_FAT	GO:0051287~NAD or NADH binding	8	0.645682001614205	0.04021987083271096	CG6485, CG3483, MENL-1, CG8102, CG3215, CG7755, CG11913, CG7848	645	40	7918	2.455193798449612	0.9999999999976232	0.5556173604940575	45.837800052323566
GOTERM_CC_FAT	GO:0005739~mitochondrion	54	4.358353510895883	0.04172747717498946	HSP60D, CG33791, CG7211, CG9582, CYT-C-D, CG10396, CG18170, GOT1, CG6629, TRXR-2, CG14740, CG4520, CG14508, CG4995, CG2616, CG7349, CG8728, CG18418, CG5718, TOM70, CG2137, CG6485, CG8102, CG10748, CG7514, CG6661, CG10700, CG7311, MENL-1, AIF, TOMBOY20, CG5045, CG7755, CG6140, CG5265, CG9393, CG4706, HSC70-2, CG4701, NEMY, CG3499, CG17300, DIB, CG6404, MTCH, DHOD, CG14077, TYLER, CG2014, CG9920, C…	354	571	4786	1.2785775772507348	0.9999986447348872	0.36261651179443966	43.69340077868282
GOTERM_CC_FAT	GO:0031090~organelle membrane	43	3.470540758676352	0.04253852968210049	CG6790, CG5342, SAC1, CG5265, CG7211, CG9582, CG9393, CG4701, CYT-C-D, VHA100-3, CG10396, CG3499, CG6629, CG17300, OSTSTT3, CG4520, DIB, CG14508, CG4995, CG7349, CG18418, CG5718, CG6404, CG13426, FUCTB, RRP6, TOM70, CG6485, DHOD, CG2292, CG8102, CG14077, TOPORS, CG7514, CG2014, TYLER, CG10700, MGAT1, CG14040, TOMBOY20, TTM2, CG11913, ANT2	354	438	4786	1.3272837499677528	0.9999989637749009	0.3498958463331776	44.33220250940446
GOTERM_BP_FAT	GO:0015980~energy derivation by oxidation of organic compounds	14	1.1299435028248588	0.04759415894743055	CG5718, CG6485, CG33791, CG8102, CG10748, CG4706, CG2014, CG10396, CG18170, CG6629, CG14740, CG14508, CG11913, CG7349, CG6140	545	114	7937	1.788475776597457	1.0	0.672330614971164	55.61926548070212
GOTERM_CC_FAT	GO:0070469~respiratory chain	11	0.8878127522195319	0.09359222856532338	CG10396, CG5718, CG6629, CG6485, CG8102, CG14077, CG14508, CG11913, CG2014, CG7349, CYT-C-D	354	85	4786	1.7496178132269857	0.9999999999999704	0.5322231510455265	73.39745370499227
GOTERM_CC_FAT	GO:0044455~mitochondrial membrane part	15	1.2106537530266344	0.11558009478787779	CG5718, TOM70, CG6485, CG7211, CG8102, CG14077, CG2014, CG10396, CG6629, CG17300, TOMBOY20, TTM2, CG14508, CG11913, CG7349	354	134	4786	1.513407538578295	1.0	0.5956461686936421	80.89233228422981
GOTERM_CC_FAT	GO:0005746~mitochondrial respiratory chain	10	0.8071025020177561	0.14794141182357434	CG10396, CG5718, CG6629, CG6485, CG8102, CG14077, CG14508, CG11913, CG2014, CG7349	354	82	4786	1.6487529282072482	1.0	0.645039551632704	88.43740120777001
GOTERM_BP_FAT	GO:0022900~electron transport chain	9	0.7263922518159807	0.2744843876466219	CG10396, CG5718, CG6629, CG6485, CG8102, CG14508, CG11913, CG2014, CYT-C-D	545	90	7937	1.4563302752293579	1.0	0.9724153303619003	99.52301916358728
GOTERM_BP_FAT	GO:0006119~oxidative phosphorylation	12	0.9685230024213075	0.294418159298765	CG10396, CG6629, CG5421, CG6485, CG17300, CG7211, CG8102, CG14508, CG11913, CG2014, VHA100-3, CYT-C-D	545	132	7937	1.3239366138448707	1.0	0.9755847705997368	99.70012766764312
GOTERM_BP_FAT	GO:0042775~mitochondrial ATP synthesis coupled electron transport	7	0.5649717514124294	0.309908408685005	CG10396, CG6629, CG6485, CG8102, CG14508, CG11913, CG2014	545	67	7937	1.5215390935232098	1.0	0.9768511206478716	99.79282768450905
GOTERM_BP_FAT	GO:0042773~ATP synthesis coupled electron transport	7	0.5649717514124294	0.3595094118937162	CG10396, CG6629, CG6485, CG8102, CG14508, CG11913, CG2014	545	71	7937	1.435818581212043	1.0	0.9840658988081039	99.94020330009943
GOTERM_BP_FAT	GO:0022904~respiratory electron transport chain	7	0.5649717514124294	0.39704565875719056	CG10396, CG6629, CG6485, CG8102, CG14508, CG11913, CG2014	545	74	7937	1.3776097198115547	1.0	0.9887009843316756	99.97813562847998
GOTERM_MF_FAT	GO:0051536~iron-sulfur cluster binding	6	0.48426150121065376	0.40123479989507005	CG8102, CG4706, CG2014, CG7349, CG18519, CG10700	645	51	7918	1.4442316461468307	1.0	0.9670333968993984	99.95291948960285
GOTERM_MF_FAT	GO:0051540~metal cluster binding	6	0.48426150121065376	0.40123479989507005	CG8102, CG4706, CG2014, CG7349, CG18519, CG10700	645	51	7918	1.4442316461468307	1.0	0.9670333968993984	99.95291948960285
GOTERM_MF_FAT	GO:0051537~2 iron, 2 sulfur cluster binding	3	0.24213075060532688	0.40786765772909334	CG7349, CG18519, CG10700	645	17	7918	2.1663474692202462	1.0	0.9682910188835145	99.96013621372062
GOTERM_BP_FAT	GO:0006120~mitochondrial electron transport, NADH to ubiquinone	4	0.3228410008071025	0.4152004806056791	CG6485, CG8102, CG11913, CG2014	545	34	7937	1.7133297355639503	1.0	0.9898937337346899	99.98686145768458
GOTERM_MF_FAT	GO:0051539~4 iron, 4 sulfur cluster binding	3	0.24213075060532688	0.5443097039068177	CG8102, CG4706, CG2014	645	22	7918	1.67399577167019	1.0	0.9874718686632484	99.99920294315503
GOTERM_MF_FAT	GO:0050136~NADH dehydrogenase (quinone) activity	4	0.3228410008071025	0.5700017901815615	CG6485, CG8102, CG11913, CG2014	645	36	7918	1.363996554694229	1.0	0.9894084193296998	99.99966501483075
GOTERM_MF_FAT	GO:0016655~oxidoreductase activity, acting on NADH or NADPH, quinone or similar compound as acceptor	4	0.3228410008071025	0.5700017901815615	CG6485, CG8102, CG11913, CG2014	645	36	7918	1.363996554694229	1.0	0.9894084193296998	99.99966501483075
GOTERM_MF_FAT	GO:0008137~NADH dehydrogenase (ubiquinone) activity	4	0.3228410008071025	0.5700017901815615	CG6485, CG8102, CG11913, CG2014	645	36	7918	1.363996554694229	1.0	0.9894084193296998	99.99966501483075
KEGG_PATHWAY	dme00190:Oxidative phosphorylation	13	1.0492332526230832	0.5829130620094755	CG5718, CG6485, CG31644, CG7211, CG8102, CG14077, CG2014, VHA100-3, CG10396, CG6629, CG14508, CG11913, CG7349	188	135	2054	1.0520882584712372	1.0	0.9721556258799678	99.9919686859759
GOTERM_MF_FAT	GO:0016651~oxidoreductase activity, acting on NADH or NADPH	5	0.40355125100887806	0.635527272683154	CG6485, TRXR-2, CG8102, CG11913, CG2014	645	53	7918	1.1581102822875529	1.0	0.9943811113721436	99.99997165267777
GOTERM_CC_FAT	GO:0005747~mitochondrial respiratory chain complex I	4	0.3228410008071025	0.6404174011471082	CG6485, CG8102, CG11913, CG2014	354	44	4786	1.229070364663585	1.0	0.993693109772651	99.99989666293641
GOTERM_CC_FAT	GO:0045271~respiratory chain complex I	4	0.3228410008071025	0.6404174011471082	CG6485, CG8102, CG11913, CG2014	354	44	4786	1.229070364663585	1.0	0.993693109772651	99.99989666293641
GOTERM_CC_FAT	GO:0030964~NADH dehydrogenase complex	4	0.3228410008071025	0.6404174011471082	CG6485, CG8102, CG11913, CG2014	354	44	4786	1.229070364663585	1.0	0.993693109772651	99.99989666293641
GOTERM_MF_FAT	GO:0003954~NADH dehydrogenase activity	4	0.3228410008071025	0.6911488922082812	CG6485, CG8102, CG11913, CG2014	645	43	7918	1.1419506039300522	1.0	0.9968477550403428	99.99999761058412
SP_PIR_KEYWORDS	iron-sulfur	3	0.24213075060532688	0.7073709797678598	CG2014, CG18519, CG10700	1201	26	12980	1.247037724972779	1.0	0.9947877600053419	99.99998576927082
Annotation Cluster 21	Enrichment Score: 0.9432417081143883
Category	Term	Count	%	PValue	Genes	List Total	Pop Hits	Pop Total	Fold Enrichment	Bonferroni	Benjamini	FDR
GOTERM_BP_FAT	GO:0006997~nucleus organization	8	0.645682001614205	0.015407784759765873	KLP3A, SNKY, MST77F, POLO, AIF, SLE, TOPORS, JAR	545	39	7937	2.9873441543166317	0.9999999999540741	0.38479255272506396	22.79282248004737
GOTERM_BP_FAT	GO:0007338~single fertilization	4	0.3228410008071025	0.3004594195715443	KLP3A, MFR, SNKY, POLO	545	28	7937	2.0804718217562255	1.0	0.9765287841808669	99.74014965295356
GOTERM_BP_FAT	GO:0009566~fertilization	4	0.3228410008071025	0.31970457330537033	KLP3A, MFR, SNKY, POLO	545	29	7937	2.008731414109459	1.0	0.9783937114932337	99.83673529060462
Annotation Cluster 22	Enrichment Score: 0.9280290984672958
Category	Term	Count	%	PValue	Genes	List Total	Pop Hits	Pop Total	Fold Enrichment	Bonferroni	Benjamini	FDR
GOTERM_MF_FAT	GO:0050662~coenzyme binding	17	1.3720742534301855	0.09856305243798158	CG5718, CG6485, GMD, CG33791, CG8102, CG3215, CG18519, CG10700, CG13667, CG18170, CG3483, TRXR-2, MENL-1, AIF, CG11913, CG7755, CG31473, CG7848	645	139	7918	1.5013775026490435	1.0	0.76294566628283	78.7743347182681
GOTERM_MF_FAT	GO:0048037~cofactor binding	21	1.694915254237288	0.1152424047583931	CG5718, CG6485, GMD, CG33791, CG8102, CG3215, CG2014, CG18519, CG10700, CG9030, CG13667, CG18170, LACE, GOT1, CG3483, TRXR-2, MENL-1, AIF, CG31473, CG11913, CG7755, CG7848	645	185	7918	1.3934883720930233	1.0	0.7909812901213575	83.94149816002596
GOTERM_MF_FAT	GO:0009055~electron carrier activity	22	1.7756255044390639	0.14473922657976346	CG5718, CYP309A2, CG6485, CYP4E3, CYP313A3, CG5653, CG18519, GRX-1, CYT-C-D, CG10700, CG13667, CG10561, CG6629, TRXR-2, DIB, AIF, CYP28D2, KLHL10, CG14508, CYP28C1, CG11913, CG7349	645	202	7918	1.3369867219280067	1.0	0.8433035286869409	90.32292923479172
Annotation Cluster 23	Enrichment Score: 0.91774567863441
Category	Term	Count	%	PValue	Genes	List Total	Pop Hits	Pop Total	Fold Enrichment	Bonferroni	Benjamini	FDR
GOTERM_BP_FAT	GO:0006457~protein folding	18	1.4527845036319613	0.002028777843818733	CG12020, CG17266, CNX99A, HSP60D, CG7945, CG30075, CG31287, CG8336, ERP60, HSC70-2, CG4164, CG8476, TRAP1, CG12279, CG2918, CG9920, CG7387, GP93	545	115	7937	2.2794734742720384	0.9555448994578971	0.11708912962895457	3.326603658870153
GOTERM_MF_FAT	GO:0051082~unfolded protein binding	14	1.1299435028248588	0.006906957468857916	CNX99A, CG12020, CG7945, CG31287, HSC70-2, CDC37, CG4164, CG8476, TRAP1, CG1890, CG12279, CG9920, CG7387, GP93	645	75	7918	2.291514211886305	0.9890996505530815	0.18568441561873794	9.834959221709116
INTERPRO	IPR015609:Molecular chaperone, heat shock protein, Hsp40, DnaJ	6	0.48426150121065376	0.167387403756515	CG12020, WUS, CG8476, CG4164, CG7387, CG6693	859	35	10196	2.0347912855479793	1.0	0.9968378620071515	94.539883842055
INTERPRO	IPR002939:Chaperone DnaJ, C-terminal	3	0.24213075060532688	0.1717354188694581	CG12020, CG4164, CG7387	859	9	10196	3.956538610787738	1.0	0.9968073063463128	94.9753157229803
SMART	SM00271:DnaJ	6	0.48426150121065376	0.22441479556419736	CG12020, WUS, CG8476, CG4164, CG7387, CG6693	385	41	4824	1.833639531200507	1.0	0.9836316505279855	95.60407349920979
INTERPRO	IPR001623:Heat shock protein DnaJ, N-terminal	6	0.48426150121065376	0.2601682971720169	CG12020, WUS, CG8476, CG4164, CG7387, CG6693	859	41	10196	1.7370169510775435	1.0	0.9990356354246466	99.16292493376872
GOTERM_MF_FAT	GO:0031072~heat shock protein binding	6	0.48426150121065376	0.28560259940056076	CG12020, WUS, CG8476, CG4164, CG7387, CG6693	645	44	7918	1.67399577167019	1.0	0.9420262931289386	99.34192774779167
SP_PIR_KEYWORDS	Chaperone	8	0.645682001614205	0.28714057713852675	CNX99A, CG8476, CG4164, HSP60D, CG9920, WBL, CG7387, CDC37	1201	58	12980	1.4907117631858509	1.0	0.9799462783164413	98.69940147510323
INTERPRO	IPR003095:Heat shock protein DnaJ	3	0.24213075060532688	0.5633949643273649	CG8476, CG4164, CG7387	859	22	10196	1.6185839771404382	1.0	0.9999835931220872	99.99980627925764
INTERPRO	IPR018253:Heat shock protein DnaJ, conserved site	3	0.24213075060532688	0.6115947448044008	CG4164, CG7387, CG6693	859	24	10196	1.4837019790454016	1.0	0.999992611812592	99.99996974643139
Annotation Cluster 24	Enrichment Score: 0.8966563475846606
Category	Term	Count	%	PValue	Genes	List Total	Pop Hits	Pop Total	Fold Enrichment	Bonferroni	Benjamini	FDR
GOTERM_CC_FAT	GO:0000775~chromosome, centromeric region	10	0.8071025020177561	0.009773224651335208	SU(VAR)3-7, MEI-S332, IAL, CYCB, DAN, NNF1A, CMET, POLO, ZWILCH, KLP59C	354	50	4786	2.703954802259887	0.9555482459321379	0.15113963094004834	12.396116713608397
GOTERM_MF_FAT	GO:0015631~tubulin binding	11	0.8878127522195319	0.04698164499579296	EB1, KLP3A, JUPITER, GRIP71, ASP, WAC, KAT-60L1, CNN, CG18190, CG3121, JAR	645	68	7918	1.9858185134518924	0.9999999999999764	0.5816876453517803	51.26602345991973
GOTERM_MF_FAT	GO:0008017~microtubule binding	10	0.8071025020177561	0.06717427801428466	EB1, KLP3A, JUPITER, ASP, WAC, KAT-60L1, CNN, CG18190, CG3121, JAR	645	63	7918	1.9485665067060414	1.0	0.6602269606708991	64.6080211543674
GOTERM_BP_FAT	GO:0051640~organelle localization	10	0.8071025020177561	0.1073831800292471	SSH, EB1, CYCB, DRP1, ASP, NNF1A, CMET, POLO, NUDC, JAR	545	82	7937	1.7760125307675094	1.0	0.8648909494575046	84.9296074954292
GOTERM_BP_FAT	GO:0051656~establishment of organelle localization	9	0.7263922518159807	0.14005088471222424	SSH, EB1, CYCB, ASP, NNF1A, CMET, POLO, NUDC, JAR	545	75	7937	1.7475963302752295	1.0	0.905601161144836	91.90204668881134
GOTERM_BP_FAT	GO:0051653~spindle localization	3	0.24213075060532688	0.27478438151714085	EB1, ASP, JAR	545	15	7937	2.9126605504587157	1.0	0.9718179863648658	99.52629417306662
GOTERM_BP_FAT	GO:0051293~establishment of spindle localization	3	0.24213075060532688	0.27478438151714085	EB1, ASP, JAR	545	15	7937	2.9126605504587157	1.0	0.9718179863648658	99.52629417306662
SMART	SM00033:CH	4	0.3228410008071025	0.4744157896004089	EB1, ASP, ACTN3, CG18190	385	32	4824	1.5662337662337662	1.0	0.9897441125806927	99.96323473131861
INTERPRO	IPR001715:Calponin-like actin-binding	4	0.3228410008071025	0.5123401874608822	EB1, ASP, ACTN3, CG18190	859	32	10196	1.4837019790454016	1.0	0.9999628847843178	99.9988792162488
Annotation Cluster 25	Enrichment Score: 0.8566761107023929
Category	Term	Count	%	PValue	Genes	List Total	Pop Hits	Pop Total	Fold Enrichment	Bonferroni	Benjamini	FDR
KEGG_PATHWAY	dme04914:Progesterone-mediated oocyte maturation	10	0.8071025020177561	0.009482465135578924	CYCB3, ORB, CDC2, FZR2, CYCA, CYCB, CDC23, POLO, MR, PKA-C2	188	41	2054	2.6647638816813703	0.5592965401207178	0.23900438662769297	9.763864542374955
GOTERM_BP_FAT	GO:0000086~G2/M transition of mitotic cell cycle	3	0.24213075060532688	0.14651921750389368	CDC2, CYCA, CYCB	545	10	7937	4.368990825688074	1.0	0.9139906643552778	92.85914904720869
GOTERM_BP_FAT	GO:0051325~interphase	3	0.24213075060532688	0.519086645528788	CDC2, CYCA, CYCB	545	25	7937	1.7475963302752295	1.0	0.9964453545605273	99.99949473330227
GOTERM_BP_FAT	GO:0051329~interphase of mitotic cell cycle	3	0.24213075060532688	0.519086645528788	CDC2, CYCA, CYCB	545	25	7937	1.7475963302752295	1.0	0.9964453545605273	99.99949473330227
Annotation Cluster 26	Enrichment Score: 0.8444712327273808
Category	Term	Count	%	PValue	Genes	List Total	Pop Hits	Pop Total	Fold Enrichment	Bonferroni	Benjamini	FDR
GOTERM_BP_FAT	GO:0045454~cell redox homeostasis	9	0.7263922518159807	0.026654125256342934	CG10029, CG6888, TRXR-2, AIF, ERP60, CG3887, CG5554, GRX-1, CG10700	545	53	7937	2.4730136749177776	1.0	0.5355717447187283	36.240922347584025
INTERPRO	IPR004099:Pyridine nucleotide-disulphide oxidoreductase, dimerisation	3	0.24213075060532688	0.0844905808736347	TRXR-2, AIF, CG10700	859	6	10196	5.934807916181606	1.0	0.9704242207974224	75.36917510975559
INTERPRO	IPR001327:Pyridine nucleotide-disulphide oxidoreductase, NAD-binding region	3	0.24213075060532688	0.11186276416449534	TRXR-2, AIF, CG10700	859	7	10196	5.086978213869949	1.0	0.9834374176993786	84.7864315277431
GOTERM_BP_FAT	GO:0019725~cellular homeostasis	12	0.9685230024213075	0.13801128134894647	CG10029, CG6888, MIB2, TRXR-2, CG3408, AIF, ERP60, CG3887, MANF, CG5554, GRX-1, CG10700	545	111	7937	1.5744111083560626	1.0	0.90435571548413	91.57607264161481
INTERPRO	IPR013027:FAD-dependent pyridine nucleotide-disulphide oxidoreductase	3	0.24213075060532688	0.3321719754054564	TRXR-2, AIF, CG10700	859	14	10196	2.5434891069349743	1.0	0.9995055396405417	99.83521222487009
GOTERM_MF_FAT	GO:0050660~FAD binding	5	0.40355125100887806	0.7423979252464998	CG5718, TRXR-2, AIF, CG18519, CG10700	645	61	7918	1.00622696657771	1.0	0.9981112999923423	99.99999984105573
Annotation Cluster 27	Enrichment Score: 0.8316470875541004
Category	Term	Count	%	PValue	Genes	List Total	Pop Hits	Pop Total	Fold Enrichment	Bonferroni	Benjamini	FDR
GOTERM_BP_FAT	GO:0000281~cytokinesis after mitosis	3	0.24213075060532688	0.040811682374047066	CYCB3, CYCB, STI	545	5	7937	8.737981651376147	1.0	0.6314118306672778	50.05005701769729
GOTERM_BP_FAT	GO:0000910~cytokinesis	9	0.7263922518159807	0.1806829101994742	CYCB3, IAL, KLP3A, PAV, CYCB, DRP1, STI, POLO, TOLL-4	545	80	7937	1.6383715596330275	1.0	0.9377934964926474	96.38433053419273
GOTERM_BP_FAT	GO:0033205~cytokinesis during cell cycle	4	0.3228410008071025	0.43386754294919233	CYCB3, PAV, CYCB, STI	545	35	7937	1.6643774574049806	1.0	0.9917051265546029	99.9923468899951
Annotation Cluster 28	Enrichment Score: 0.8312849161344943
Category	Term	Count	%	PValue	Genes	List Total	Pop Hits	Pop Total	Fold Enrichment	Bonferroni	Benjamini	FDR
GOTERM_BP_FAT	GO:0043648~dicarboxylic acid metabolic process	5	0.40355125100887806	0.020488372164236265	CG6629, MENL-1, CG10748, CG7848, CG6140	545	16	7937	4.551032110091744	0.9999999999999835	0.456804740363997	29.16824735183683
GOTERM_BP_FAT	GO:0006108~malate metabolic process	3	0.24213075060532688	0.0997013500141822	MENL-1, CG10748, CG7848	545	8	7937	5.461238532110093	1.0	0.8495649981594603	82.61711178211077
GOTERM_MF_FAT	GO:0016615~malate dehydrogenase activity	3	0.24213075060532688	0.19275993219556303	MENL-1, CG10748, CG7848	645	10	7918	3.6827906976744185	1.0	0.8871269890471143	95.91790785043797
KEGG_PATHWAY	dme00620:Pyruvate metabolism	7	0.5649717514124294	0.2522464403893585	CG9149, CG7362, CG11249, MENL-1, CG10748, CG13334, CG7848	188	47	2054	1.6272068809416023	0.9999999999860931	0.9560555778453289	95.64789871054077
INTERPRO	IPR016040:NAD(P)-binding domain	12	0.9685230024213075	0.7023039561132214	GMD, CG30491, MENL-1, CG10748, FBP2, CG31546, CG3215, CG34342, CG13334, CG7140, CG7848, CG8303	859	147	10196	0.9689482312133235	1.0	0.9999984342975916	99.99999955611614
Annotation Cluster 29	Enrichment Score: 0.8225845374362409
Category	Term	Count	%	PValue	Genes	List Total	Pop Hits	Pop Total	Fold Enrichment	Bonferroni	Benjamini	FDR
GOTERM_CC_FAT	GO:0005874~microtubule	18	1.4527845036319613	5.411838843172919E-4	EB1, KLP3A, TTLL3B, ASP, CMET, CG3085, ALPHATUB85E, KLP59D, KLP59C, CG1890, BETATUB85D, CG7794, SUB, NCD, PAV, JUPITER, GAMMATUB37C, MARS	354	96	4786	2.5349576271186445	0.1576854246325008	0.018886236078600183	0.7268045458530659
SP_PIR_KEYWORDS	microtubule	14	1.1299435028248588	0.00977273582478145	KLP3A, TTLL3B, ASP, CMET, KLP59D, ALPHATUB85E, KLP59C, CG7794, BETATUB85D, SUB, NCD, PAV, JUPITER, GAMMATUB37C	1201	69	12980	2.192858608164694	0.896543636126039	0.36474009972316046	11.837985858004341
GOTERM_BP_FAT	GO:0034621~cellular macromolecular complex subunit organization	22	1.7756255044390639	0.03767435111487843	HRS, CG6404, REPT, SNKY, DDX1, ASP, SPN-E, ALPHATUB85E, HIS2AV, CG1890, RANBP9, CG7794, ME31B, BETATUB85D, SUB, AUB, CG32164, GAMMATUB37C, GEM3, TRA2, PONT, MARS	545	203	7937	1.5782889682288608	1.0	0.6251317456187676	47.257513086659884
PIR_SUPERFAMILY	PIRSF002306:tubulin	4	0.3228410008071025	0.047883933604860596	BETATUB85D, CG7794, GAMMATUB37C, ALPHATUB85E	185	12	2596	4.677477477477478	0.999896483371587	0.98982568781622	45.5696109635926
GOTERM_BP_FAT	GO:0043623~cellular protein complex assembly	11	0.8878127522195319	0.056408611895873956	HRS, CG1890, RANBP9, BETATUB85D, CG7794, CG6404, SUB, CG32164, GAMMATUB37C, ALPHATUB85E, MARS	545	83	7937	1.9300762683762573	1.0	0.7045640511227511	61.98773992925843
GOTERM_BP_FAT	GO:0034622~cellular macromolecular complex assembly	18	1.4527845036319613	0.05918390377197505	HRS, CG6404, DDX1, SPN-E, ALPHATUB85E, HIS2AV, CG1890, RANBP9, CG7794, ME31B, BETATUB85D, SUB, AUB, CG32164, GAMMATUB37C, GEM3, TRA2, MARS	545	165	7937	1.588723936613845	1.0	0.7078790550036385	63.80797493922301
INTERPRO	IPR003008:Tubulin/FtsZ, GTPase domain	4	0.3228410008071025	0.07362158708526816	BETATUB85D, CG7794, GAMMATUB37C, ALPHATUB85E	859	12	10196	3.9565386107877374	1.0	0.9681879819798593	70.2944855547553
INTERPRO	IPR018316:Tubulin/FtsZ, 2-layer sandwich domain	4	0.3228410008071025	0.07362158708526816	BETATUB85D, CG7794, GAMMATUB37C, ALPHATUB85E	859	12	10196	3.9565386107877374	1.0	0.9681879819798593	70.2944855547553
INTERPRO	IPR000217:Tubulin	4	0.3228410008071025	0.07362158708526816	BETATUB85D, CG7794, GAMMATUB37C, ALPHATUB85E	859	12	10196	3.9565386107877374	1.0	0.9681879819798593	70.2944855547553
GOTERM_BP_FAT	GO:0022618~ribonucleoprotein complex assembly	6	0.48426150121065376	0.08805442348007228	ME31B, AUB, DDX1, SPN-E, GEM3, TRA2	545	35	7937	2.496566186107471	1.0	0.8177654177571285	78.46631366445038
GOTERM_MF_FAT	GO:0005200~structural constituent of cytoskeleton	7	0.5649717514124294	0.12219350020765299	ARP53D, BETATUB85D, CG7794, JUPITER, CG7716, GAMMATUB37C, ALPHATUB85E	645	42	7918	2.0459948320413437	1.0	0.8048772383415019	85.72626565596077
GOTERM_CC_FAT	GO:0045298~tubulin complex	3	0.24213075060532688	0.13845201241657615	BETATUB85D, GAMMATUB37C, ALPHATUB85E	354	9	4786	4.506591337099811	1.0	0.6419108630949673	86.57631308003153
GOTERM_BP_FAT	GO:0043933~macromolecular complex subunit organization	25	2.0177562550443904	0.15204416737599746	MIA, SNKY, ASP, TRF, HIS2AV, CG1890, RANBP9, BETATUB85D, SUB, AUB, GEM3, PONT, MARS, HRS, CG12498, CG6404, REPT, DDX1, SPN-E, ALPHATUB85E, CG7794, ME31B, CG32164, GAMMATUB37C, TRA2	545	281	7937	1.2956675046524535	1.0	0.9141098535602068	93.59140631573965
GOTERM_BP_FAT	GO:0051258~protein polymerization	4	0.3228410008071025	0.15371929402375534	BETATUB85D, CG7794, GAMMATUB37C, ALPHATUB85E	545	20	7937	2.9126605504587157	1.0	0.9125598650333151	93.79908131418135
GOTERM_BP_FAT	GO:0065003~macromolecular complex assembly	21	1.694915254237288	0.24338847733153002	HRS, CG12498, MIA, CG6404, DDX1, SPN-E, ALPHATUB85E, TRF, HIS2AV, CG1890, RANBP9, CG7794, ME31B, BETATUB85D, SUB, AUB, CG32164, GAMMATUB37C, GEM3, TRA2, MARS	545	246	7937	1.2432087715372566	1.0	0.9617583927711302	99.04030602170836
GOTERM_BP_FAT	GO:0006461~protein complex assembly	14	1.1299435028248588	0.35787771630219767	CG12498, MIA, HRS, CG6404, ALPHATUB85E, TRF, CG1890, CG7794, BETATUB85D, RANBP9, SUB, CG32164, GAMMATUB37C, MARS	545	167	7937	1.2208756798329947	1.0	0.9844881868940385	99.93761425857669
GOTERM_BP_FAT	GO:0070271~protein complex biogenesis	14	1.1299435028248588	0.35787771630219767	CG12498, MIA, HRS, CG6404, ALPHATUB85E, TRF, CG1890, CG7794, BETATUB85D, RANBP9, SUB, CG32164, GAMMATUB37C, MARS	545	167	7937	1.2208756798329947	1.0	0.9844881868940385	99.93761425857669
GOTERM_BP_FAT	GO:0022613~ribonucleoprotein complex biogenesis	8	0.645682001614205	0.4672704801904855	ME31B, CG10909, AUB, DDX1, UBI-P63E, SPN-E, GEM3, TRA2	545	94	7937	1.239430021471794	1.0	0.9941133757479114	99.99722124859444
INTERPRO	IPR017975:Tubulin, conserved site	3	0.24213075060532688	0.5110454103548154	BETATUB85D, GAMMATUB37C, ALPHATUB85E	859	20	10196	1.780442374854482	1.0	0.9999665340123393	99.99883103803482
UP_SEQ_FEATURE	nucleotide phosphate-binding region:GTP	3	0.24213075060532688	0.9117063152261362	BETATUB85D, GAMMATUB37C, ALPHATUB85E	192	61	2975	0.7620389344262295	1.0	0.9999999999999725	99.99999999999991
GOTERM_MF_FAT	GO:0003924~GTPase activity	7	0.5649717514124294	0.9592758893659993	BETATUB85D, CG7794, DRP1, GAMMATUB37C, LTD, ALPHATUB85E, PAST1	645	130	7918	0.6610137149672034	1.0	0.999993382342612	100.0
GOTERM_MF_FAT	GO:0005525~GTP binding	9	0.7263922518159807	0.9808228735065472	BETATUB85D, NS4, CG7794, GYC32E, DRP1, GAMMATUB37C, LTD, ALPHATUB85E, PAST1	645	178	7918	0.6206950614058009	1.0	0.9999993480327735	100.0
GOTERM_MF_FAT	GO:0032561~guanyl ribonucleotide binding	9	0.7263922518159807	0.9834840228679075	BETATUB85D, NS4, CG7794, GYC32E, DRP1, GAMMATUB37C, LTD, ALPHATUB85E, PAST1	645	181	7918	0.610407297957086	1.0	0.9999995526212694	100.0
GOTERM_MF_FAT	GO:0019001~guanyl nucleotide binding	9	0.7263922518159807	0.9842922454081787	BETATUB85D, NS4, CG7794, GYC32E, DRP1, GAMMATUB37C, LTD, ALPHATUB85E, PAST1	645	182	7918	0.6070534117045745	1.0	0.9999995945198907	100.0
SP_PIR_KEYWORDS	gtp-binding	7	0.5649717514124294	0.99621042888829	BETATUB85D, CG7794, GYC32E, DRP1, GAMMATUB37C, LTD, ALPHATUB85E	1201	152	12980	0.4977211972479074	1.0	0.9999985089838951	100.0
Annotation Cluster 30	Enrichment Score: 0.8220331396181302
Category	Term	Count	%	PValue	Genes	List Total	Pop Hits	Pop Total	Fold Enrichment	Bonferroni	Benjamini	FDR
GOTERM_MF_FAT	GO:0016836~hydro-lyase activity	8	0.645682001614205	0.06922002356403448	CG18673, CG15227, GMD, CG4706, CG9235, CG9589, CG6140, CG10899	645	45	7918	2.1823944875107664	1.0	0.6629967689005407	65.74984602558531
INTERPRO	IPR001148:Carbonic anhydrase, alpha-class, catalytic domain	4	0.3228410008071025	0.12648457378718275	CG18673, CG15227, CG9235, CG10899	859	15	10196	3.16523088863019	1.0	0.9875031746465965	88.31050743432337
SP_PIR_KEYWORDS	lyase	16	1.29136400322841	0.1554723446376927	RRP1, CG8525, GYC32E, CG15227, GMD, CG4706, AC78C, CG32305, CG32301, CG18673, CG5432, CG9235, CG9589, SAMDC, CG10899, CG6140	1201	122	12980	1.4173980699144155	1.0	0.9384640442266099	88.55785118103235
GOTERM_MF_FAT	GO:0004089~carbonate dehydratase activity	4	0.3228410008071025	0.17604390526159064	CG18673, CG15227, CG9235, CG10899	645	18	7918	2.727993109388458	1.0	0.8737769732901102	94.45573449370272
KEGG_PATHWAY	dme00910:Nitrogen metabolism	4	0.3228410008071025	0.323810446292884	NEMY, CG18673, CG9235, CG10899	188	22	2054	1.9864603481624759	0.9999999999999976	0.9654388064909295	98.52912436495174
Annotation Cluster 31	Enrichment Score: 0.7935459890678424
Category	Term	Count	%	PValue	Genes	List Total	Pop Hits	Pop Total	Fold Enrichment	Bonferroni	Benjamini	FDR
INTERPRO	IPR003959:ATPase, AAA-type, core	8	0.645682001614205	0.047114976863694986	CG3499, RPT3R, RPT4R, KAT-60L1, BOR, CG4701, PONT, RPT6R	859	40	10196	2.373923166472643	1.0	0.9181063971070224	53.515020715650664
GOTERM_CC_FAT	GO:0000502~proteasome complex	9	0.7263922518159807	0.06600689380319594	PROSBETA4R1, RPT3R, RPT4R, PROSBETA4R2, YIP3, PROSBETA2R1, PROSBETA3, RPT6R, PROSALPHA6T	354	59	4786	2.0623384085033036	0.99999999960286	0.4519003245619455	60.15514761455244
INTERPRO	IPR003960:ATPase, AAA-type, conserved site	6	0.48426150121065376	0.08124675706905958	CG3499, RPT3R, RPT4R, KAT-60L1, CG4701, RPT6R	859	28	10196	2.5434891069349743	1.0	0.9702498095032467	73.94681857002524
KEGG_PATHWAY	dme03050:Proteasome	8	0.645682001614205	0.15194041343255538	PROSBETA4R1, RPT3R, RPT4R, PROSBETA4R2, PROSBETA2R1, PROSBETA3, RPT6R, PROSALPHA6T	188	49	2054	1.7837603126356925	0.9999993006933895	0.8679717688669734	83.0878224299083
INTERPRO	IPR005937:26S proteasome subunit P45	3	0.24213075060532688	0.1717354188694581	RPT3R, RPT4R, RPT6R	859	9	10196	3.956538610787738	1.0	0.9968073063463128	94.9753157229803
GOTERM_BP_FAT	GO:0034984~cellular response to DNA damage stimulus	9	0.7263922518159807	0.22579558447828724	HIS2AV, RRP1, CG6888, CDC2, RPT3R, RPT4R, CYCB, PROSBETA3, PROSALPHA6T	545	85	7937	1.5419967620075554	1.0	0.957739650786433	98.59254208832994
GOTERM_CC_FAT	GO:0005838~proteasome regulatory particle	3	0.24213075060532688	0.5376781210142422	RPT3R, RPT4R, RPT6R	354	24	4786	1.6899717514124295	1.0	0.9852514917408677	99.99694488427446
GOTERM_CC_FAT	GO:0022624~proteasome accessory complex	3	0.24213075060532688	0.5601531557289771	RPT3R, RPT4R, RPT6R	354	25	4786	1.6223728813559322	1.0	0.9878800403356058	99.99843907398638
Annotation Cluster 32	Enrichment Score: 0.7721661846803622
Category	Term	Count	%	PValue	Genes	List Total	Pop Hits	Pop Total	Fold Enrichment	Bonferroni	Benjamini	FDR
KEGG_PATHWAY	dme04914:Progesterone-mediated oocyte maturation	10	0.8071025020177561	0.009482465135578924	CYCB3, ORB, CDC2, FZR2, CYCA, CYCB, CDC23, POLO, MR, PKA-C2	188	41	2054	2.6647638816813703	0.5592965401207178	0.23900438662769297	9.763864542374955
PIR_SUPERFAMILY	PIRSF001771:cyclin, A/B/D/E types	3	0.24213075060532688	0.027258000907905356	CYCB3, CYCA, CYCB	185	4	2596	10.524324324324324	0.9943040810816854	0.9943040810816854	29.006279116341815
PIR_SUPERFAMILY	PIRSF001771:Cyclin_A_B_D_E	3	0.24213075060532688	0.027258000907905356	CYCB3, CYCA, CYCB	185	4	2596	10.524324324324324	0.9943040810816854	0.9943040810816854	29.006279116341815
INTERPRO	IPR014400:Cyclin, A/B/D/E	3	0.24213075060532688	0.037840173949112835	CYCB3, CYCA, CYCB	859	4	10196	8.90221187427241	1.0	0.8916438169783224	45.78926101781063
INTERPRO	IPR004367:Cyclin, C-terminal	3	0.24213075060532688	0.0844905808736347	CYCB3, CYCA, CYCB	859	6	10196	5.934807916181606	1.0	0.9704242207974224	75.36917510975559
GOTERM_BP_FAT	GO:0035186~syncytial blastoderm mitotic cell cycle	3	0.24213075060532688	0.24863180477949126	CYCB3, CYCA, CYCB	545	14	7937	3.120707732634338	1.0	0.9629284915193247	99.14528778283088
GOTERM_MF_FAT	GO:0019887~protein kinase regulator activity	7	0.5649717514124294	0.25958641118067083	CYCB3, SSL, CYCA, CYCB, CG6907, CDC37, CG10014	645	53	7918	1.6213543952025742	1.0	0.9266673661748818	98.8771663561111
GOTERM_BP_FAT	GO:0033301~cell cycle comprising mitosis without cytokinesis	3	0.24213075060532688	0.27478438151714085	CYCB3, CYCA, CYCB	545	15	7937	2.9126605504587157	1.0	0.9718179863648658	99.52629417306662
GOTERM_MF_FAT	GO:0019207~kinase regulator activity	7	0.5649717514124294	0.2881506665331778	CYCB3, SSL, CYCA, CYCB, CG6907, CDC37, CG10014	645	55	7918	1.5623960535588444	1.0	0.9416399347979245	99.37612968858383
INTERPRO	IPR006671:Cyclin, N-terminal	3	0.24213075060532688	0.3321719754054564	CYCB3, CYCA, CYCB	859	14	10196	2.5434891069349743	1.0	0.9995055396405417	99.83521222487009
SMART	SM00385:CYCLIN	3	0.24213075060532688	0.42578787239349436	CYCB3, CYCA, CYCB	385	18	4824	2.0883116883116886	1.0	0.9863406644318731	99.89087710287298
GOTERM_MF_FAT	GO:0016538~cyclin-dependent protein kinase regulator activity	3	0.24213075060532688	0.43684562678955396	CYCB3, CYCA, CYCB	645	18	7918	2.0459948320413437	1.0	0.9745333620890181	99.9811601403716
INTERPRO	IPR013763:Cyclin-related	3	0.24213075060532688	0.4547331684211968	CYCB3, CYCA, CYCB	859	18	10196	1.978269305393869	1.0	0.9999037748764497	99.99340475807139
INTERPRO	IPR006670:Cyclin	3	0.24213075060532688	0.4547331684211968	CYCB3, CYCA, CYCB	859	18	10196	1.978269305393869	1.0	0.9999037748764497	99.99340475807139
SP_PIR_KEYWORDS	cyclin	3	0.24213075060532688	0.5354038140663666	CYCB3, CYCA, CYCB	1201	19	12980	1.7064726762785396	1.0	0.9905339163279286	99.99464432275306
GOTERM_BP_FAT	GO:0045448~mitotic cell cycle, embryonic	3	0.24213075060532688	0.5612302381689079	CYCB3, CYCA, CYCB	545	27	7937	1.618144750254842	1.0	0.9978242161064557	99.99989035561345
Annotation Cluster 33	Enrichment Score: 0.7592019411422787
Category	Term	Count	%	PValue	Genes	List Total	Pop Hits	Pop Total	Fold Enrichment	Bonferroni	Benjamini	FDR
GOTERM_BP_FAT	GO:0015740~C4-dicarboxylate transport	3	0.24213075060532688	0.040811682374047066	CG18418, CG33934, CG7514, INDY-2	545	5	7937	8.737981651376147	1.0	0.6314118306672778	50.05005701769729
GOTERM_BP_FAT	GO:0046942~carboxylic acid transport	8	0.645682001614205	0.0682347569537395	CG18418, CG33934, CG12943, GB, JHI-21, CG32079, CG7514, CG13248, INDY-2	545	53	7937	2.1982343777046913	1.0	0.746258904187411	69.19124720839167
GOTERM_BP_FAT	GO:0015849~organic acid transport	8	0.645682001614205	0.0682347569537395	CG18418, CG33934, CG12943, GB, JHI-21, CG32079, CG7514, CG13248, INDY-2	545	53	7937	2.1982343777046913	1.0	0.746258904187411	69.19124720839167
GOTERM_BP_FAT	GO:0006835~dicarboxylic acid transport	3	0.24213075060532688	0.07823188789632203	CG18418, CG33934, CG7514, INDY-2	545	7	7937	6.241415465268676	1.0	0.785990754790706	74.25877902628646
GOTERM_MF_FAT	GO:0015556~C4-dicarboxylate transmembrane transporter activity	3	0.24213075060532688	0.07952613874919398	CG18418, CG33934, CG7514, INDY-2	645	6	7918	6.137984496124031	1.0	0.6990003106024454	70.99768075410645
PIR_SUPERFAMILY	PIRSF006060:AA_transporter	3	0.24213075060532688	0.18052956066885684	GB, JHI-21, CG13248	185	11	2596	3.8270270270270275	0.9999999999999999	0.9999959239278414	91.52450953969071
GOTERM_BP_FAT	GO:0015711~organic anion transport	4	0.3228410008071025	0.1883198898229744	CG18418, CG33934, GB, CG7514, INDY-2	545	22	7937	2.6478732276897414	1.0	0.9410231019455267	96.90661236000635
GOTERM_MF_FAT	GO:0005275~amine transmembrane transporter activity	8	0.645682001614205	0.18940103850595108	CG12943, CG3790, GB, JHI-21, CG32079, CG32081, CG13248, NTL	645	58	7918	1.693237102379043	1.0	0.8901012933863448	95.65670318279281
GOTERM_MF_FAT	GO:0015171~amino acid transmembrane transporter activity	7	0.5649717514124294	0.19217981924124625	CG12943, GB, JHI-21, CG32079, CG32081, CG13248, NTL	645	48	7918	1.7902454780361756	1.0	0.8901549000803783	95.87386885082348
GOTERM_BP_FAT	GO:0006820~anion transport	6	0.48426150121065376	0.21762121984200733	CG18418, CG33934, CG12279, GB, CG4520, CG7514, INDY-2	545	47	7937	1.859145032207691	1.0	0.9553670238634197	98.32341901088142
INTERPRO	IPR002293:Amino acid/polyamine transporter I	3	0.24213075060532688	0.2354036209467842	GB, JHI-21, CG13248	859	11	10196	3.2371679542808764	1.0	0.9986760047641158	98.58832313563008
GOTERM_MF_FAT	GO:0005310~dicarboxylic acid transmembrane transporter activity	3	0.24213075060532688	0.25477514844009636	CG18418, CG33934, CG7514, INDY-2	645	12	7918	3.0689922480620155	1.0	0.9250541103205745	98.76310471970136
GOTERM_BP_FAT	GO:0006865~amino acid transport	5	0.40355125100887806	0.2927379008913775	CG12943, GB, JHI-21, CG32079, CG13248	545	40	7937	1.8204128440366973	1.0	0.9755960762826905	99.68800682843428
GOTERM_BP_FAT	GO:0015837~amine transport	5	0.40355125100887806	0.3244126070616182	CG12943, GB, JHI-21, CG32079, CG13248	545	42	7937	1.733726518130188	1.0	0.979322622525317	99.85457193089344
INTERPRO	IPR004841:Amino acid permease-associated region	3	0.24213075060532688	0.3638161910390419	GB, JHI-21, CG13248	859	15	10196	2.3739231664726423	1.0	0.9995970484683836	99.92374071148208
INTERPRO	IPR013057:Amino acid transporter, transmembrane	3	0.24213075060532688	0.3948700775609081	CG12943, CG32079, CG32081	859	16	10196	2.2255529685681026	1.0	0.9997754865403979	99.96554025184163
GOTERM_MF_FAT	GO:0008509~anion transmembrane transporter activity	9	0.7263922518159807	0.4761661036008216	CG18418, CG33934, CG9702, CG3649, CG4520, CG6978, CG7514, CG9254, CG7091, INDY-2	645	92	7918	1.2009100101112236	1.0	0.9790919275763887	99.99360935923362
Annotation Cluster 34	Enrichment Score: 0.7569249317768983
Category	Term	Count	%	PValue	Genes	List Total	Pop Hits	Pop Total	Fold Enrichment	Bonferroni	Benjamini	FDR
INTERPRO	IPR018249:EF-HAND 2	16	1.29136400322841	0.012628838206386425	SUNZ, CG13898, CG32812, CG2137, SCF, CG9406, CG14362, DGK, CG4704, CG14861, PAST1, CG12817, CG10841, CG15177, D-CUP, SOWI	859	95	10196	1.9990931928190674	0.999998111074484	0.6665598422365563	18.26863895060413
INTERPRO	IPR011992:EF-Hand type	14	1.1299435028248588	0.08056260261286735	SUNZ, CG3565, CG13898, CG32812, CG2137, SCF, CG9406, CG14362, DGK, CG4704, PAST1, CG15177, D-CUP, SOWI	859	101	10196	1.6452932836939107	1.0	0.973462896500579	73.63716363768287
GOTERM_MF_FAT	GO:0005509~calcium ion binding	26	2.0984665052461664	0.1265209346134683	CNX99A, SUNZ, CG3565, CG32812, CG4704, PAST1, QUA, CG7304, CG7579, CG33490, D-CUP, GOM, PGANT2, SOWI, CAD88C, CG13898, CG2137, SCF, CG9406, CG14362, DGK, ACTN3, RAD, CG12817, CG15177, FLII	645	242	7918	1.3189057594977256	1.0	0.8106370918238368	86.7419983796129
INTERPRO	IPR018248:EF hand	10	0.8071025020177561	0.18702881480748398	SUNZ, CG13898, CG15177, SCF, D-CUP, CG14362, DGK, CG4704, SOWI, PAST1	859	76	10196	1.5617915568898963	1.0	0.9974315872424241	96.26203887382556
SMART	SM00054:EFh	9	0.7263922518159807	0.2560582266883128	CG13898, CG15177, SCF, CG2137, CG9406, CG14362, DGK, CG4704, SOWI	385	76	4824	1.4838004101161995	1.0	0.982579054717018	97.3658775133645
COG_ONTOLOGY	Signal transduction mechanisms / Cytoskeleton / Cell division and chromosome partitioning / General function prediction only	5	0.40355125100887806	0.2689477685994506	CG32812, SCF, D-CUP, CG14362, SOWI	127	26	1237	1.8731072077528768	0.9997098259419372	0.8038755599427733	92.33925477327499
INTERPRO	IPR002048:Calcium-binding EF-hand	9	0.7263922518159807	0.30759359764411326	CG13898, CG15177, SCF, CG2137, CG9406, CG14362, DGK, CG4704, SOWI	859	76	10196	1.4056124012009068	1.0	0.9994324442554794	99.70753598862659
INTERPRO	IPR018247:EF-HAND 1	11	0.8878127522195319	0.4246604336295548	CG12817, SUNZ, CG13898, CG15177, SCF, D-CUP, CG14362, DGK, CG4704, SOWI, PAST1	859	108	10196	1.208942353296253	1.0	0.9998076019896464	99.9845364499375
SP_PIR_KEYWORDS	calcium	14	1.1299435028248588	0.7113478843576491	CAD88C, SUNZ, CG13898, SCF, CG14362, DGK, CG4704, CG12817, CG15177, CG7304, CG7579, D-CUP, PGANT2, SOWI	1201	158	12980	0.9576407845782524	1.0	0.9945853058703006	99.99998806047216
Annotation Cluster 35	Enrichment Score: 0.7508069449036616
Category	Term	Count	%	PValue	Genes	List Total	Pop Hits	Pop Total	Fold Enrichment	Bonferroni	Benjamini	FDR
SMART	SM00744:RINGv	3	0.24213075060532688	0.15692241646413188	CG10761, CG13442, CG17717	385	9	4824	4.176623376623377	0.9999999999999363	0.977584273918928	87.73750830626227
INTERPRO	IPR011016:Zinc finger, RING-CH-type	3	0.24213075060532688	0.1717354188694581	CG10761, CG13442, CG17717	859	9	10196	3.956538610787738	1.0	0.9968073063463128	94.9753157229803
INTERPRO	IPR018957:Zinc finger, C3HC4 RING-type	10	0.8071025020177561	0.20750774186023135	CG6923, CG10761, CG13442, CG5555, CG7376, CG17717, CG13481, CG6752, CG9014, L(3)73AH	859	78	10196	1.5217456195337453	1.0	0.9975931661639708	97.5067752597403
Annotation Cluster 36	Enrichment Score: 0.7465520282689098
Category	Term	Count	%	PValue	Genes	List Total	Pop Hits	Pop Total	Fold Enrichment	Bonferroni	Benjamini	FDR
GOTERM_MF_FAT	GO:0004000~adenosine deaminase activity	3	0.24213075060532688	0.1333219395605672	ADGF-E, ADGF-C, ADAT	645	8	7918	4.603488372093023	1.0	0.8222987400393627	88.20301968019287
GOTERM_MF_FAT	GO:0019239~deaminase activity	4	0.3228410008071025	0.19723817174432332	CG8349, ADGF-E, ADGF-C, ADAT	645	19	7918	2.5844145246838024	1.0	0.8896095915303708	96.24340283575836
GOTERM_MF_FAT	GO:0016814~hydrolase activity, acting on carbon-nitrogen (but not peptide) bonds, in cyclic amidines	4	0.3228410008071025	0.2190036352567285	CG8349, ADGF-E, ADGF-C, ADAT	645	20	7918	2.455193798449612	1.0	0.9065254309006758	97.5083958480456
Annotation Cluster 37	Enrichment Score: 0.744785896783114
Category	Term	Count	%	PValue	Genes	List Total	Pop Hits	Pop Total	Fold Enrichment	Bonferroni	Benjamini	FDR
UP_SEQ_FEATURE	repeat:LRR 15	3	0.24213075060532688	0.06952911835367706	FLII, CHP, LAP1	192	7	2975	6.640625000000001	0.9999999999999988	0.9999999644153046	64.31998217821537
UP_SEQ_FEATURE	repeat:LRR 14	3	0.24213075060532688	0.06952911835367706	FLII, CHP, LAP1	192	7	2975	6.640625000000001	0.9999999999999988	0.9999999644153046	64.31998217821537
UP_SEQ_FEATURE	repeat:LRR 13	3	0.24213075060532688	0.06952911835367706	FLII, CHP, LAP1	192	7	2975	6.640625000000001	0.9999999999999988	0.9999999644153046	64.31998217821537
UP_SEQ_FEATURE	repeat:LRR 11	3	0.24213075060532688	0.08888237513129721	FLII, CHP, LAP1	192	8	2975	5.810546875	1.0	0.9999996146881319	73.58305539221877
UP_SEQ_FEATURE	repeat:LRR 12	3	0.24213075060532688	0.08888237513129721	FLII, CHP, LAP1	192	8	2975	5.810546875	1.0	0.9999996146881319	73.58305539221877
UP_SEQ_FEATURE	repeat:LRR 10	3	0.24213075060532688	0.10959145012800463	FLII, CHP, LAP1	192	9	2975	5.164930555555555	1.0	0.999998997396396	80.98539223615835
UP_SEQ_FEATURE	repeat:LRR 9	3	0.24213075060532688	0.10959145012800463	FLII, CHP, LAP1	192	9	2975	5.164930555555555	1.0	0.999998997396396	80.98539223615835
UP_SEQ_FEATURE	repeat:LRR 8	3	0.24213075060532688	0.13140457855896967	FLII, CHP, LAP1	192	10	2975	4.6484375	1.0	0.9997711012725199	86.66348667259149
UP_SEQ_FEATURE	repeat:LRR 7	3	0.24213075060532688	0.13140457855896967	FLII, CHP, LAP1	192	10	2975	4.6484375	1.0	0.9997711012725199	86.66348667259149
UP_SEQ_FEATURE	repeat:LRR 5	3	0.24213075060532688	0.20133357755519302	FLII, CHP, LAP1	192	13	2975	3.575721153846154	1.0	0.9998659823785556	95.98442015908559
UP_SEQ_FEATURE	repeat:LRR 6	3	0.24213075060532688	0.20133357755519302	FLII, CHP, LAP1	192	13	2975	3.575721153846154	1.0	0.9998659823785556	95.98442015908559
INTERPRO	IPR001611:Leucine-rich repeat	11	0.8878127522195319	0.20394302096510544	CEP97, SDS22, F-CUP, CG3408, FLII, TOLL-4, CHP, CG32055, TWIN, LAP1, CG10307	859	88	10196	1.4837019790454016	1.0	0.9976765653696954	97.32268392668419
UP_SEQ_FEATURE	repeat:LRR 4	3	0.24213075060532688	0.27442387532358503	FLII, CHP, LAP1	192	16	2975	2.9052734375	1.0	0.9999620679178712	98.98221434914646
UP_SEQ_FEATURE	repeat:LRR 3	3	0.24213075060532688	0.3472733509419967	FLII, CHP, LAP1	192	19	2975	2.446546052631579	1.0	0.9999771685958807	99.77586406918978
UP_SEQ_FEATURE	repeat:LRR 1	3	0.24213075060532688	0.3710815713670186	FLII, CHP, LAP1	192	20	2975	2.32421875	1.0	0.9999839104154007	99.8682534453914
UP_SEQ_FEATURE	repeat:LRR 2	3	0.24213075060532688	0.3710815713670186	FLII, CHP, LAP1	192	20	2975	2.32421875	1.0	0.9999839104154007	99.8682534453914
SMART	SM00369:LRR_TYP	7	0.5649717514124294	0.3719367485474199	CG1504, CG3408, FLII, CHP, CG32055, TWIN, LAP1	385	62	4824	1.4146627565982404	1.0	0.9767906094438348	99.67148649934472
INTERPRO	IPR003591:Leucine-rich repeat, typical subtype	7	0.5649717514124294	0.42378786611387664	CG1504, CG3408, FLII, CHP, CG32055, TWIN, LAP1	859	62	10196	1.3401179165571369	1.0	0.9998269220911298	99.9841599679686
SP_PIR_KEYWORDS	leucine-rich repeat	7	0.5649717514124294	0.7501897847546615	CG3408, FLII, TOLL-4, CHP, CG32055, TWIN, LAP1	1201	79	12980	0.9576407845782524	1.0	0.9956198321022068	99.99999813034248
Annotation Cluster 38	Enrichment Score: 0.7389771348346794
Category	Term	Count	%	PValue	Genes	List Total	Pop Hits	Pop Total	Fold Enrichment	Bonferroni	Benjamini	FDR
GOTERM_MF_FAT	GO:0016273~arginine N-methyltransferase activity	4	0.3228410008071025	0.041704053732853186	ART6, ART8, ART9, ART2	645	10	7918	4.910387596899224	0.9999999999991335	0.5581970596107131	47.07547492897736
GOTERM_MF_FAT	GO:0016274~protein-arginine N-methyltransferase activity	4	0.3228410008071025	0.041704053732853186	ART6, ART8, ART9, ART2	645	10	7918	4.910387596899224	0.9999999999991335	0.5581970596107131	47.07547492897736
GOTERM_MF_FAT	GO:0008276~protein methyltransferase activity	5	0.40355125100887806	0.2604650214520177	ART6, CG9531, ART8, ART9, ART2	645	32	7918	1.9181201550387594	1.0	0.9248716662968106	98.8969050379361
GOTERM_MF_FAT	GO:0008170~N-methyltransferase activity	4	0.3228410008071025	0.5504788583907223	ART6, ART8, ART9, ART2	645	35	7918	1.40296788482835	1.0	0.9874852886633866	99.99934977105676
SP_PIR_KEYWORDS	methyltransferase	7	0.5649717514124294	0.809594836663238	ART6, CG9531, ART8, CG18596, PARK, ART9, ART2	1201	85	12980	0.8900426115491993	1.0	0.9967152354285348	99.99999994261688
Annotation Cluster 39	Enrichment Score: 0.7170805370159137
Category	Term	Count	%	PValue	Genes	List Total	Pop Hits	Pop Total	Fold Enrichment	Bonferroni	Benjamini	FDR
GOTERM_CC_FAT	GO:0005694~chromosome	32	2.58272800645682	0.03750905992581271	MEI-S332, STIL, MST35BB, NNF1A, COMR, CDC37, TRF, HIS2AV, CYCB, SA-2, DAN, POLO, ZWILCH, REC, CHD3, PONT, SU(VAR)3-7, JUMU, REPT, SCF, CG7046, DMT, BALL, CMET, MLF, TOPORS, DRE4, RHA, KLP59C, LAT, IAL, TOPI	354	304	4786	1.4231341064525722	0.9999945457114592	0.341572122107602	40.26003446295711
GOTERM_BP_FAT	GO:0006325~chromatin organization	15	1.2106537530266344	0.2756734596101652	CG12498, JUMU, REPT, SCF, SNKY, MST77F, BALL, UBI-P63E, STWL, TOPORS, HIS2AV, IAL, STI, CHD3, PONT	545	170	7937	1.2849973016729628	1.0	0.9714735505349804	99.53587646232688
GOTERM_CC_FAT	GO:0005700~polytene chromosome	7	0.5649717514124294	0.6826958340069073	HIS2AV, SU(VAR)3-7, JUMU, SCF, MLF, TOPORS, TRF	354	92	4786	1.028678457381479	1.0	0.99525760898831	99.99998084689781
Annotation Cluster 40	Enrichment Score: 0.684602888642001
Category	Term	Count	%	PValue	Genes	List Total	Pop Hits	Pop Total	Fold Enrichment	Bonferroni	Benjamini	FDR
GOTERM_BP_FAT	GO:0006644~phospholipid metabolic process	11	0.8878127522195319	0.060303211476844976	PI4KIIALPHA, CG6790, CG12034, CG6962, CG5342, SMSR, CG2292, DGK, FU12, RAD, CG14034	545	84	7937	1.907099169943207	1.0	0.7101251664235603	64.51864551031602
GOTERM_MF_FAT	GO:0016298~lipase activity	11	0.8878127522195319	0.20350602336432833	CG3942, CG13282, CG11608, CG8526, CG11406, CG12034, CG6962, CG7329, CG11600, RAD, CG14034	645	91	7918	1.4839083397222932	1.0	0.8943662158501156	96.65847112114588
GOTERM_MF_FAT	GO:0004620~phospholipase activity	6	0.48426150121065376	0.35137629187692065	CG3942, CG8526, CG12034, CG6962, RAD, CG14034	645	48	7918	1.5344961240310078	1.0	0.9595388984462189	99.8445098022273
GOTERM_MF_FAT	GO:0008081~phosphoric diester hydrolase activity	4	0.3228410008071025	0.4235437532101044	CG3942, CG12034, CG6962, GKT	645	29	7918	1.693237102379043	1.0	0.9724452420332566	99.97329921296809
Annotation Cluster 41	Enrichment Score: 0.6691283683177455
Category	Term	Count	%	PValue	Genes	List Total	Pop Hits	Pop Total	Fold Enrichment	Bonferroni	Benjamini	FDR
GOTERM_BP_FAT	GO:0045454~cell redox homeostasis	9	0.7263922518159807	0.026654125256342934	CG10029, CG6888, TRXR-2, AIF, ERP60, CG3887, CG5554, GRX-1, CG10700	545	53	7937	2.4730136749177776	1.0	0.5355717447187283	36.240922347584025
INTERPRO	IPR012335:Thioredoxin fold	11	0.8878127522195319	0.0902938907182172	CG15116, CG10029, CG6888, CG9147, WBL, GSTS1, ERP60, CG4511, CG3939, CG5554, GRX-1	859	74	10196	1.7644023534593964	1.0	0.9736064238842599	77.7339710606558
GOTERM_BP_FAT	GO:0019725~cellular homeostasis	12	0.9685230024213075	0.13801128134894647	CG10029, CG6888, MIB2, TRXR-2, CG3408, AIF, ERP60, CG3887, MANF, CG5554, GRX-1, CG10700	545	111	7937	1.5744111083560626	1.0	0.90435571548413	91.57607264161481
GOTERM_MF_FAT	GO:0003756~protein disulfide isomerase activity	3	0.24213075060532688	0.19275993219556303	CG10029, ERP60, CG5554	645	10	7918	3.6827906976744185	1.0	0.8871269890471143	95.91790785043797
GOTERM_MF_FAT	GO:0016862~intramolecular oxidoreductase activity, interconverting keto- and enol-groups	3	0.24213075060532688	0.19275993219556303	CG10029, ERP60, CG5554	645	10	7918	3.6827906976744185	1.0	0.8871269890471143	95.91790785043797
GOTERM_MF_FAT	GO:0016864~intramolecular oxidoreductase activity, transposing S-S bonds	3	0.24213075060532688	0.19275993219556303	CG10029, ERP60, CG5554	645	10	7918	3.6827906976744185	1.0	0.8871269890471143	95.91790785043797
GOTERM_BP_FAT	GO:0042592~homeostatic process	15	1.2106537530266344	0.2266343468145376	CG6888, CG6136, CG3408, CG3887, ERP60, MANF, CG5554, GRX-1, CG10700, CG10029, MIB2, TRXR-2, AIF, ENDOS, DRIP	545	163	7937	1.3401812348736422	1.0	0.9572287275205016	98.61772988372935
SP_PIR_KEYWORDS	Redox-active center	3	0.24213075060532688	0.41008091733327	TRXR-2, ERP60, CG3887	1201	15	12980	2.1615320566194836	1.0	0.982816887798311	99.88533572643028
INTERPRO	IPR017936:Thioredoxin-like	4	0.3228410008071025	0.49065068004128887	CG10029, CG6888, ERP60, CG5554	859	31	10196	1.5315633332081564	1.0	0.9999543282845494	99.99776385789623
INTERPRO	IPR013766:Thioredoxin domain	3	0.24213075060532688	0.6115947448044008	CG10029, ERP60, CG5554	859	24	10196	1.4837019790454016	1.0	0.999992611812592	99.99996974643139
GOTERM_MF_FAT	GO:0016860~intramolecular oxidoreductase activity	3	0.24213075060532688	0.6573078600411344	CG10029, ERP60, CG5554	645	27	7918	1.3639965546942292	1.0	0.9955405329657878	99.99998870776828
Annotation Cluster 42	Enrichment Score: 0.6659052486921972
Category	Term	Count	%	PValue	Genes	List Total	Pop Hits	Pop Total	Fold Enrichment	Bonferroni	Benjamini	FDR
GOTERM_BP_FAT	GO:0006470~protein amino acid dephosphorylation	11	0.8878127522195319	0.05268301162909124	EYA, SSH, PPY-55A, PP1-Y2, CG32812, CG10089, PPD5, TWE, TTM2, PRIMO-1, CG13197, PRIMO-2	545	82	7937	1.9536137838442604	1.0	0.6891880809112398	59.40866309459285
GOTERM_MF_FAT	GO:0004721~phosphoprotein phosphatase activity	13	1.0492332526230832	0.08819563420263629	SSH, EYA, PPY-55A, CG32812, CG10089, SPAG, PPD5, PP1-Y2, PP1-Y1, TWE, TTM2, PRIMO-1, CG13197, PRIMO-2	645	96	7918	1.6623708010335916	1.0	0.729822163749382	74.8206790639913
INTERPRO	IPR000340:Protein-tyrosine phosphatase, dual specificity	3	0.24213075060532688	0.11186276416449534	SSH, CG10089, CG13197	859	7	10196	5.086978213869949	1.0	0.9834374176993786	84.7864315277431
GOTERM_BP_FAT	GO:0016311~dephosphorylation	12	0.9685230024213075	0.12604509210942244	SSH, EYA, PPY-55A, CG32812, CG10089, PPD5, PP1-Y2, CG9389, TWE, TTM2, PRIMO-1, CG13197, PRIMO-2	545	109	7937	1.603299385573605	1.0	0.8862850291227482	89.40111901897465
GOTERM_MF_FAT	GO:0004722~protein serine/threonine phosphatase activity	7	0.5649717514124294	0.15544022682188152	EYA, PPY-55A, PP1-Y2, CG32812, SPAG, PPD5, TTM2	645	45	7918	1.9095951765719206	1.0	0.8552046355625122	91.98201931215948
UP_SEQ_FEATURE	active site:Proton donor	5	0.40355125100887806	0.158141116209469	EYA, PPY-55A, GKT, PRIMO-1, ADAT, PRIMO-2	192	33	2975	2.347695707070707	1.0	0.999723693792879	91.4716941737181
SMART	SM00156:PP2Ac	4	0.3228410008071025	0.16812185364747206	PPY-55A, PP1-Y2, PP1-Y1, PPD5	385	18	4824	2.7844155844155845	0.9999999999999941	0.9737603029777695	89.59662101720615
INTERPRO	IPR006186:Serine/threonine-specific protein phosphatase and bis(5-nucleosyl)-tetraphosphatase	4	0.3228410008071025	0.18901503675226777	PPY-55A, PP1-Y2, PP1-Y1, PPD5	859	18	10196	2.637692407191825	1.0	0.9971822702378077	96.40439293926892
GOTERM_MF_FAT	GO:0016791~phosphatase activity	19	1.533494753833737	0.2245537854219668	EYA, SSH, PPY-55A, CG32812, CG10089, ACPH-1, SPAG, PPD5, SAC1, CG15400, PP1-Y2, PP1-Y1, CG9389, TWE, TTM2, PRIMO-1, CG12078, CG9449, CG13197, PRIMO-2	645	182	7918	1.281557202487435	1.0	0.9064049688172657	97.76017730741529
GOTERM_MF_FAT	GO:0008138~protein tyrosine/serine/threonine phosphatase activity	4	0.3228410008071025	0.24122472761492247	SSH, CG10089, TWE, CG13197	645	21	7918	2.33827980804725	1.0	0.9178971667760568	98.38106687517637
INTERPRO	IPR000340:Dual specificity phosphatase, catalytic domain	3	0.24213075060532688	0.30009101704903385	SSH, CG10089, CG13197	859	13	10196	2.739142115160741	1.0	0.9994744989583654	99.65297139679616
GOTERM_MF_FAT	GO:0004725~protein tyrosine phosphatase activity	6	0.48426150121065376	0.3018728959711522	EYA, SSH, TWE, TTM2, PRIMO-1, CG13197, PRIMO-2	645	45	7918	1.6367958656330748	1.0	0.9465354187472768	99.53353224511568
SP_PIR_KEYWORDS	protein phosphatase	5	0.40355125100887806	0.38627521678087307	EYA, SSH, PPY-55A, TWE, PRIMO-1, PRIMO-2	1201	34	12980	1.5893618063378556	1.0	0.9846539404597339	99.80951926607288
INTERPRO	IPR004843:Metallophosphoesterase	4	0.3228410008071025	0.554188219535763	PPY-55A, PP1-Y2, PP1-Y1, PPD5	859	34	10196	1.396425392042731	1.0	0.9999859092114164	99.9997302081963
INTERPRO	IPR000387:Protein-tyrosine phosphatase	3	0.24213075060532688	0.5633949643273649	SSH, CG10089, CG13197	859	22	10196	1.6185839771404382	1.0	0.9999835931220872	99.99980627925764
INTERPRO	IPR000387:Dual-specific/protein-tyrosine phosphatase, conserved region	3	0.24213075060532688	0.7315966193820964	SSH, CG10089, CG13197	859	30	10196	1.1869615832363212	1.0	0.999999097090434	99.99999991425139
Annotation Cluster 43	Enrichment Score: 0.6658323370375295
Category	Term	Count	%	PValue	Genes	List Total	Pop Hits	Pop Total	Fold Enrichment	Bonferroni	Benjamini	FDR
INTERPRO	IPR000994:Peptidase M24, structural domain	4	0.3228410008071025	0.045518355761362594	CG13630, CG9581, DRE4, CG10576	859	10	10196	4.747846332945286	1.0	0.9213432751058848	52.26318016343192
GOTERM_MF_FAT	GO:0008237~metallopeptidase activity	21	1.694915254237288	0.05364337385506861	CG10588, CG2111, LOOPIN-1, PSA, NEP5, CG9581, CG9505, CG8945, CG2025, STE24C, STE24B, CG7573, CG3499, CG6071, TACE, CG13630, CG30461, CG6168, DPPIII, MEI-218, ACER, CG8728	645	168	7918	1.5344961240310078	0.9999999999999998	0.6021807167436288	56.11393308961743
GOTERM_MF_FAT	GO:0004177~aminopeptidase activity	8	0.645682001614205	0.06922002356403448	CG6071, CG13630, CG2111, PSA, LOOPIN-1, DPPIII, CG9581, CG10576	645	45	7918	2.1823944875107664	1.0	0.6629967689005407	65.74984602558531
SP_PIR_KEYWORDS	Aminopeptidase	7	0.5649717514124294	0.1737848756155495	CG6071, CG13630, CG2111, PSA, LOOPIN-1, DPPIII, CG9581	1201	41	12980	1.8452102922361449	1.0	0.9364621932362918	91.36299340293465
GOTERM_MF_FAT	GO:0008238~exopeptidase activity	12	0.9685230024213075	0.24225048774884103	CG6071, CG13630, CG2111, PSA, LOOPIN-1, DPPIII, CG9581, CG8945, CG31823, MEI-218, CG10576, ACER	645	106	7918	1.3897323387450635	1.0	0.9160573537164499	98.41345184032558
GOTERM_MF_FAT	GO:0008235~metalloexopeptidase activity	5	0.40355125100887806	0.467580319867612	CG13630, LOOPIN-1, CG9581, CG8945, MEI-218	645	43	7918	1.4274382549125653	1.0	0.9777471385466414	99.99185279956507
INTERPRO	IPR001930:Peptidase M1, membrane alanine aminopeptidase	3	0.24213075060532688	0.5110454103548154	CG6071, CG2111, PSA	859	20	10196	1.780442374854482	1.0	0.9999665340123393	99.99883103803482
INTERPRO	IPR014782:Peptidase M1, membrane alanine aminopeptidase, N-terminal	3	0.24213075060532688	0.6115947448044008	CG6071, CG2111, PSA	859	24	10196	1.4837019790454016	1.0	0.999992611812592	99.99996974643139
COG_ONTOLOGY	Amino acid transport and metabolism	3	0.24213075060532688	0.9784045750700986	CG6071, CG2111, PSA	127	53	1237	0.5513296686970732	1.0	0.9991933747199743	99.99999999999781
Annotation Cluster 44	Enrichment Score: 0.64118426925569
Category	Term	Count	%	PValue	Genes	List Total	Pop Hits	Pop Total	Fold Enrichment	Bonferroni	Benjamini	FDR
GOTERM_BP_FAT	GO:0007282~cystoblast division	4	0.3228410008071025	0.04424461109807854	AUB, CDC2, ASP, BGCN	545	12	7937	4.854434250764526	1.0	0.65605754623059	52.94620060701685
GOTERM_BP_FAT	GO:0017145~stem cell division	6	0.48426150121065376	0.26982197682449605	AUB, CDC2, CYCA, ASP, OS, JAR	545	51	7937	1.7133297355639505	1.0	0.9711224117007599	99.46930321712011
GOTERM_BP_FAT	GO:0007281~germ cell development	19	1.533494753833737	0.40092625807013943	MIA, ORB, TTLL3B, CDC2, WBL, MST77F, ASP, STWL, OS, SPN-E, DIDUM, BGCN, JAR, CYT-C-D, EXU, AUB, KLHL10, EFF, NTL	545	243	7937	1.138694453883037	1.0	0.9887610098314686	99.98036537888582
GOTERM_BP_FAT	GO:0008356~asymmetric cell division	5	0.40355125100887806	0.569194533439929	AUB, CDC2, ASP, OS, BGCN	545	58	7937	1.255457133818412	1.0	0.997983574625356	99.99991919184097
Annotation Cluster 45	Enrichment Score: 0.6374070541118093
Category	Term	Count	%	PValue	Genes	List Total	Pop Hits	Pop Total	Fold Enrichment	Bonferroni	Benjamini	FDR
GOTERM_BP_FAT	GO:0007127~meiosis I	8	0.645682001614205	0.0319663027591195	MSH6, MEI-S332, KLP3A, CDC2, BALL, TWE, REC, MEI-218	545	45	7937	2.5890316004077474	1.0	0.5826234472453711	41.79663905674747
GOTERM_BP_FAT	GO:0007131~reciprocal meiotic recombination	3	0.24213075060532688	0.4970253201219134	KLP3A, REC, MEI-218	545	24	7937	1.8204128440366973	1.0	0.9956187402471628	99.9989333351576
GOTERM_BP_FAT	GO:0006310~DNA recombination	3	0.24213075060532688	0.770385172758947	KLP3A, REC, MEI-218	545	40	7937	1.0922477064220184	1.0	0.9998175609068503	99.99999999773621
Annotation Cluster 46	Enrichment Score: 0.6349797362415901
Category	Term	Count	%	PValue	Genes	List Total	Pop Hits	Pop Total	Fold Enrichment	Bonferroni	Benjamini	FDR
GOTERM_BP_FAT	GO:0009218~pyrimidine ribonucleotide metabolic process	3	0.24213075060532688	0.0997013500141822	DHOD, CG15547, NMDYN-D7	545	8	7937	5.461238532110093	1.0	0.8495649981594603	82.61711178211077
GOTERM_BP_FAT	GO:0009220~pyrimidine ribonucleotide biosynthetic process	3	0.24213075060532688	0.0997013500141822	DHOD, CG15547, NMDYN-D7	545	8	7937	5.461238532110093	1.0	0.8495649981594603	82.61711178211077
GOTERM_BP_FAT	GO:0046131~pyrimidine ribonucleoside metabolic process	3	0.24213075060532688	0.12256064290145124	DHOD, CG15547, NMDYN-D7	545	9	7937	4.854434250764526	1.0	0.8894836053090263	88.67473559122348
GOTERM_BP_FAT	GO:0006213~pyrimidine nucleoside metabolic process	3	0.24213075060532688	0.14651921750389368	DHOD, CG15547, NMDYN-D7	545	10	7937	4.368990825688074	1.0	0.9139906643552778	92.85914904720869
GOTERM_BP_FAT	GO:0009119~ribonucleoside metabolic process	4	0.3228410008071025	0.1883198898229744	CG3809, DHOD, CG15547, NMDYN-D7	545	22	7937	2.6478732276897414	1.0	0.9410231019455267	96.90661236000635
GOTERM_BP_FAT	GO:0009260~ribonucleotide biosynthetic process	11	0.8878127522195319	0.19690089515278697	ADGF-E, CG5421, ADGF-C, CG17300, DHOD, CG7211, CG11703, CG15547, CG6230, NMDYN-D7, VHA100-3	545	107	7937	1.4971619651890595	1.0	0.9462310871119556	97.40856739568629
GOTERM_BP_FAT	GO:0009116~nucleoside metabolic process	5	0.40355125100887806	0.21608514897709066	CG3788, CG3809, DHOD, CG15547, NMDYN-D7	545	35	7937	2.0804718217562255	1.0	0.9565555252252982	98.26773136418556
GOTERM_BP_FAT	GO:0009259~ribonucleotide metabolic process	11	0.8878127522195319	0.23723249592201542	ADGF-E, CG5421, ADGF-C, CG17300, DHOD, CG7211, CG11703, CG15547, CG6230, NMDYN-D7, VHA100-3	545	112	7937	1.430324377457405	1.0	0.9609642412541304	98.90160134980619
GOTERM_BP_FAT	GO:0006221~pyrimidine nucleotide biosynthetic process	3	0.24213075060532688	0.24863180477949126	DHOD, CG15547, NMDYN-D7	545	14	7937	3.120707732634338	1.0	0.9629284915193247	99.14528778283088
GOTERM_BP_FAT	GO:0006220~pyrimidine nucleotide metabolic process	3	0.24213075060532688	0.27478438151714085	DHOD, CG15547, NMDYN-D7	545	15	7937	2.9126605504587157	1.0	0.9718179863648658	99.52629417306662
GOTERM_MF_FAT	GO:0019205~nucleobase, nucleoside, nucleotide kinase activity	4	0.3228410008071025	0.40109208737822283	CG3809, CG5626, CG15547, NMDYN-D7	645	28	7918	1.7537098560354374	1.0	0.9681219093717981	99.95275159499633
KEGG_PATHWAY	dme00230:Purine metabolism	11	0.8878127522195319	0.68861705653952	CG32305, CG3809, CG7362, GYC32E, CG11249, ADGF-E, CG32301, CG15547, NMDYN-D7, LAP1, AC78C	188	122	2054	0.9850889431461458	1.0	0.9847135571466936	99.99965640856391
KEGG_PATHWAY	dme00240:Pyrimidine metabolism	6	0.48426150121065376	0.8687646741502315	CG3788, CG8349, TRXR-2, DHOD, CG15547, NMDYN-D7	188	80	2054	0.8194148936170211	1.0	0.9964247855947962	99.9999999691205
Annotation Cluster 47	Enrichment Score: 0.6269029428260442
Category	Term	Count	%	PValue	Genes	List Total	Pop Hits	Pop Total	Fold Enrichment	Bonferroni	Benjamini	FDR
GOTERM_BP_FAT	GO:0009124~nucleoside monophosphate biosynthetic process	7	0.5649717514124294	0.12495423011067443	CG32305, GYC32E, ADGF-E, CG32301, ADGF-C, DHOD, AC78C	545	50	7937	2.038862385321101	1.0	0.8892247630700271	89.1785618176047
GOTERM_BP_FAT	GO:0009123~nucleoside monophosphate metabolic process	7	0.5649717514124294	0.16265521712662576	CG32305, GYC32E, ADGF-E, CG32301, ADGF-C, DHOD, AC78C	545	54	7937	1.8878355419639825	1.0	0.9232599826399764	94.80416218921337
GOTERM_BP_FAT	GO:0009260~ribonucleotide biosynthetic process	11	0.8878127522195319	0.19690089515278697	ADGF-E, CG5421, ADGF-C, CG17300, DHOD, CG7211, CG11703, CG15547, CG6230, NMDYN-D7, VHA100-3	545	107	7937	1.4971619651890595	1.0	0.9462310871119556	97.40856739568629
GOTERM_BP_FAT	GO:0009259~ribonucleotide metabolic process	11	0.8878127522195319	0.23723249592201542	ADGF-E, CG5421, ADGF-C, CG17300, DHOD, CG7211, CG11703, CG15547, CG6230, NMDYN-D7, VHA100-3	545	112	7937	1.430324377457405	1.0	0.9609642412541304	98.90160134980619
GOTERM_BP_FAT	GO:0009156~ribonucleoside monophosphate biosynthetic process	3	0.24213075060532688	0.4271405050626989	ADGF-E, ADGF-C, DHOD	545	21	7937	2.0804718217562255	1.0	0.9913028601703847	99.99068248399338
GOTERM_BP_FAT	GO:0009161~ribonucleoside monophosphate metabolic process	3	0.24213075060532688	0.4271405050626989	ADGF-E, ADGF-C, DHOD	545	21	7937	2.0804718217562255	1.0	0.9913028601703847	99.99068248399338
Annotation Cluster 48	Enrichment Score: 0.6101534896420575
Category	Term	Count	%	PValue	Genes	List Total	Pop Hits	Pop Total	Fold Enrichment	Bonferroni	Benjamini	FDR
KEGG_PATHWAY	dme00010:Glycolysis / Gluconeogenesis	10	0.8071025020177561	0.041580231007304756	CG32445, HEX-T2, CG7362, CG11249, CG5432, CG15400, FBP2, CG9961, CG13334, HEX-T1	188	52	2054	2.101063829787234	0.974070410973118	0.5183194315938644	36.7427764078766
KEGG_PATHWAY	dme00500:Starch and sucrose metabolism	7	0.5649717514124294	0.4694002329196891	CG31002, CG6262, HEX-T2, UGT35A, CG2135, CG15400, HEX-T1	188	60	2054	1.2746453900709218	1.0	0.973576047377013	99.89233400074659
KEGG_PATHWAY	dme00052:Galactose metabolism	3	0.24213075060532688	0.7570234497061202	HEX-T2, CG15400, HEX-T1	188	29	2054	1.1302274394717535	1.0	0.9889615344161444	99.9999763216357
Annotation Cluster 49	Enrichment Score: 0.6070384152112009
Category	Term	Count	%	PValue	Genes	List Total	Pop Hits	Pop Total	Fold Enrichment	Bonferroni	Benjamini	FDR
GOTERM_BP_FAT	GO:0035303~regulation of dephosphorylation	3	0.24213075060532688	0.0997013500141822	I-T, NIPP1, CG12620	545	8	7937	5.461238532110093	1.0	0.8495649981594603	82.61711178211077
GOTERM_MF_FAT	GO:0019888~protein phosphatase regulator activity	6	0.48426150121065376	0.10261808854207781	CEP97, I-T, CG32812, SDS22, NIPP1, CG12620	645	31	7918	2.3759939984996246	1.0	0.7702396184044144	80.15671068550287
GOTERM_MF_FAT	GO:0019208~phosphatase regulator activity	6	0.48426150121065376	0.10261808854207781	CEP97, I-T, CG32812, SDS22, NIPP1, CG12620	645	31	7918	2.3759939984996246	1.0	0.7702396184044144	80.15671068550287
GOTERM_MF_FAT	GO:0004864~phosphoprotein phosphatase inhibitor activity	3	0.24213075060532688	0.10548950880378885	I-T, NIPP1, CG12620	645	7	7918	5.261129568106313	1.0	0.7731232895125741	81.08427408475032
GOTERM_MF_FAT	GO:0019212~phosphatase inhibitor activity	3	0.24213075060532688	0.16254875650405254	I-T, NIPP1, CG12620	645	9	7918	4.091989664082687	1.0	0.8638684233686231	92.93303875483096
GOTERM_BP_FAT	GO:0051174~regulation of phosphorus metabolic process	4	0.3228410008071025	0.8798408810942698	I-T, NIPP1, CG12620, DGK	545	72	7937	0.809072375127421	1.0	0.9999771213092767	99.99999999999996
GOTERM_BP_FAT	GO:0019220~regulation of phosphate metabolic process	4	0.3228410008071025	0.8798408810942698	I-T, NIPP1, CG12620, DGK	545	72	7937	0.809072375127421	1.0	0.9999771213092767	99.99999999999996
GOTERM_MF_FAT	GO:0004857~enzyme inhibitor activity	3	0.24213075060532688	0.9989473556652686	I-T, NIPP1, CG12620	645	108	7918	0.3409991386735573	1.0	0.9999999999315736	100.0
Annotation Cluster 50	Enrichment Score: 0.5944967029478411
Category	Term	Count	%	PValue	Genes	List Total	Pop Hits	Pop Total	Fold Enrichment	Bonferroni	Benjamini	FDR
GOTERM_BP_FAT	GO:0019637~organophosphate metabolic process	15	1.2106537530266344	0.006067157349585401	PI4KIIALPHA, CG6790, CG2137, DHC36C, CG6962, CG12034, CG5342, CG2292, DGK, CG3215, RAD, CG7311, SMSR, FU12, CG14034	545	97	7937	2.252057126643337	0.9999112140403905	0.23398299919680698	9.641149990605935
GOTERM_CC_FAT	GO:0044432~endoplasmic reticulum part	16	1.29136400322841	0.016665880391657166	CG13426, PH4ALPHAMP, CG31016, CG6790, WBL, SAC1, CG5342, CG2292, CG15539, CG9698, CG13380, CG11828, CG32199, OSTSTT3, CG34345, PH4ALPHASG1	354	112	4786	1.9313962873284907	0.9951443049832971	0.20676433068092914	20.265681591725947
INTERPRO	IPR017852:GPI ethanolamine phosphate transferase 1, C-terminal	3	0.24213075060532688	0.059588560686304894	CG6790, CG5342, CG2292	859	5	10196	7.121769499417928	1.0	0.9447537266477952	62.28808344321468
INTERPRO	IPR007070:GPI ethanolamine phosphate transferase 1	3	0.24213075060532688	0.059588560686304894	CG6790, CG5342, CG2292	859	5	10196	7.121769499417928	1.0	0.9447537266477952	62.28808344321468
GOTERM_BP_FAT	GO:0006644~phospholipid metabolic process	11	0.8878127522195319	0.060303211476844976	PI4KIIALPHA, CG6790, CG12034, CG6962, CG5342, SMSR, CG2292, DGK, FU12, RAD, CG14034	545	84	7937	1.907099169943207	1.0	0.7101251664235603	64.51864551031602
GOTERM_BP_FAT	GO:0008654~phospholipid biosynthetic process	6	0.48426150121065376	0.23037914595694142	CG6790, CG5342, SMSR, CG2292, DGK, FU12	545	48	7937	1.8204128440366973	1.0	0.9586602293830836	98.72510429721098
GOTERM_BP_FAT	GO:0046489~phosphoinositide biosynthetic process	4	0.3228410008071025	0.3004594195715443	CG6790, CG5342, CG2292, DGK	545	28	7937	2.0804718217562255	1.0	0.9765287841808669	99.74014965295356
GOTERM_BP_FAT	GO:0030384~phosphoinositide metabolic process	5	0.40355125100887806	0.3881642298386196	PI4KIIALPHA, CG6790, CG5342, CG2292, DGK	545	46	7937	1.5829676904666934	1.0	0.988088992244216	99.9721047954749
GOTERM_BP_FAT	GO:0046474~glycerophospholipid biosynthetic process	4	0.3228410008071025	0.3963404146200761	CG6790, CG5342, CG2292, DGK	545	33	7937	1.7652488184598276	1.0	0.9888763868266114	99.97770567129739
GOTERM_BP_FAT	GO:0008610~lipid biosynthetic process	10	0.8071025020177561	0.43007244782346576	CG31141, DESAT2, CG6790, CG5342, SMSR, CG2292, DIB, DGK, FU12, CG8303	545	119	7937	1.2238069539742504	1.0	0.9914515595074568	99.99144586764098
GOTERM_BP_FAT	GO:0045017~glycerolipid biosynthetic process	4	0.3228410008071025	0.452310471112894	CG6790, CG5342, CG2292, DGK	545	36	7937	1.618144750254842	1.0	0.9928130987911052	99.99559222011064
GOTERM_BP_FAT	GO:0006506~GPI anchor biosynthetic process	3	0.24213075060532688	0.4970253201219134	CG6790, CG5342, CG2292	545	24	7937	1.8204128440366973	1.0	0.9956187402471628	99.9989333351576
GOTERM_BP_FAT	GO:0006650~glycerophospholipid metabolic process	5	0.40355125100887806	0.5117521782101218	PI4KIIALPHA, CG6790, CG5342, CG2292, DGK	545	54	7937	1.3484539585457018	1.0	0.9961156243542237	99.9993498270917
GOTERM_BP_FAT	GO:0006505~GPI anchor metabolic process	3	0.24213075060532688	0.5404929440177277	CG6790, CG5342, CG2292	545	26	7937	1.6803810868031053	1.0	0.9973432673338783	99.99976335745664
GOTERM_BP_FAT	GO:0046486~glycerolipid metabolic process	5	0.40355125100887806	0.5964662362002461	PI4KIIALPHA, CG6790, CG5342, CG2292, DGK	545	60	7937	1.2136085626911317	1.0	0.9985430477445205	99.99997281591297
GOTERM_BP_FAT	GO:0042158~lipoprotein biosynthetic process	3	0.24213075060532688	0.637371674725252	CG6790, CG5342, CG2292	545	31	7937	1.4093518792542172	1.0	0.9990338019080158	99.99999541826216
GOTERM_BP_FAT	GO:0006497~protein amino acid lipidation	3	0.24213075060532688	0.637371674725252	CG6790, CG5342, CG2292	545	31	7937	1.4093518792542172	1.0	0.9990338019080158	99.99999541826216
GOTERM_BP_FAT	GO:0042157~lipoprotein metabolic process	3	0.24213075060532688	0.6547083453483504	CG6790, CG5342, CG2292	545	32	7937	1.3653096330275232	1.0	0.9991645704313564	99.9999979741968
GOTERM_CC_FAT	GO:0005789~endoplasmic reticulum membrane	6	0.48426150121065376	0.6583409099296155	CG13426, CG6790, OSTSTT3, SAC1, CG5342, CG2292	354	75	4786	1.0815819209039548	1.0	0.9942478136262886	99.99994811665842
GOTERM_CC_FAT	GO:0042175~nuclear envelope-endoplasmic reticulum network	6	0.48426150121065376	0.6812619720597596	CG13426, CG6790, OSTSTT3, SAC1, CG5342, CG2292	354	77	4786	1.0534888839973586	1.0	0.9955272437689408	99.99997964715165
GOTERM_CC_FAT	GO:0012505~endomembrane system	15	1.2106537530266344	0.747112275131224	CUP, CG13426, CG6790, FUCTB, RRP6, CG5342, SAC1, CG2292, TOPORS, CG3748, MGAT1, RANBP9, CG14040, CG32164, OSTSTT3	354	218	4786	0.9302596796765666	1.0	0.9972313275797066	99.99999909993174
Annotation Cluster 51	Enrichment Score: 0.5889021145137899
Category	Term	Count	%	PValue	Genes	List Total	Pop Hits	Pop Total	Fold Enrichment	Bonferroni	Benjamini	FDR
GOTERM_BP_FAT	GO:0034654~nucleobase, nucleoside, nucleotide and nucleic acid biosynthetic process	16	1.29136400322841	0.12372787858032935	CG3809, ADGF-E, GYC32E, ADGF-C, DHOD, CG7211, CG11703, CG15547, AC78C, VHA100-3, CG32305, CG5421, CG32301, CG17300, CG6230, NMDYN-D7	545	158	7937	1.474764835675299	1.0	0.8892889226200739	88.92311965397755
GOTERM_BP_FAT	GO:0034404~nucleobase, nucleoside and nucleotide biosynthetic process	16	1.29136400322841	0.12372787858032935	CG3809, ADGF-E, GYC32E, ADGF-C, DHOD, CG7211, CG11703, CG15547, AC78C, VHA100-3, CG32305, CG5421, CG32301, CG17300, CG6230, NMDYN-D7	545	158	7937	1.474764835675299	1.0	0.8892889226200739	88.92311965397755
GOTERM_BP_FAT	GO:0009124~nucleoside monophosphate biosynthetic process	7	0.5649717514124294	0.12495423011067443	CG32305, GYC32E, ADGF-E, CG32301, ADGF-C, DHOD, AC78C	545	50	7937	2.038862385321101	1.0	0.8892247630700271	89.1785618176047
GOTERM_BP_FAT	GO:0006164~purine nucleotide biosynthetic process	13	1.0492332526230832	0.1478107169967699	GYC32E, ADGF-E, ADGF-C, CG7211, CG11703, CG15547, VHA100-3, CG32305, CG5421, CG32301, CG17300, CG6230, NMDYN-D7	545	125	7937	1.5145834862385321	1.0	0.9096354755575278	93.03704417865842
GOTERM_BP_FAT	GO:0009165~nucleotide biosynthetic process	15	1.2106537530266344	0.15256958002973312	GYC32E, ADGF-E, ADGF-C, DHOD, CG7211, CG11703, CG15547, AC78C, VHA100-3, CG32305, CG5421, CG32301, CG17300, CG6230, NMDYN-D7	545	151	7937	1.4466857038702232	1.0	0.9128582975800453	93.65723813127369
SP_PIR_KEYWORDS	lyase	16	1.29136400322841	0.1554723446376927	RRP1, CG8525, GYC32E, CG15227, GMD, CG4706, AC78C, CG32305, CG32301, CG18673, CG5432, CG9235, CG9589, SAMDC, CG10899, CG6140	1201	122	12980	1.4173980699144155	1.0	0.9384640442266099	88.55785118103235
GOTERM_BP_FAT	GO:0009123~nucleoside monophosphate metabolic process	7	0.5649717514124294	0.16265521712662576	CG32305, GYC32E, ADGF-E, CG32301, ADGF-C, DHOD, AC78C	545	54	7937	1.8878355419639825	1.0	0.9232599826399764	94.80416218921337
GOTERM_BP_FAT	GO:0006163~purine nucleotide metabolic process	13	1.0492332526230832	0.17947596886481448	GYC32E, ADGF-E, ADGF-C, CG7211, CG11703, CG15547, VHA100-3, CG32305, CG5421, CG32301, CG17300, CG6230, NMDYN-D7	545	130	7937	1.4563302752293577	1.0	0.9380899438683161	96.29456894677747
INTERPRO	IPR018297:Adenylyl cyclase class-3/4/guanylyl cyclase, conserved site	4	0.3228410008071025	0.2575257993330748	CG32305, GYC32E, CG32301, AC78C	859	21	10196	2.2608792061644216	1.0	0.9991042332118625	99.11418622351931
GOTERM_BP_FAT	GO:0009190~cyclic nucleotide biosynthetic process	4	0.3228410008071025	0.28127676706320925	CG32305, GYC32E, CG32301, AC78C	545	27	7937	2.1575263336731227	1.0	0.9731248784355282	99.59220001077337
GOTERM_MF_FAT	GO:0004016~adenylate cyclase activity	3	0.24213075060532688	0.31711952894677575	CG32305, CG32301, AC78C	645	14	7918	2.6305647840531563	1.0	0.9518231622094351	99.66458925553077
SMART	SM00044:CYCc	4	0.3228410008071025	0.3202940935357982	CG32305, GYC32E, CG32301, AC78C	385	25	4824	2.0047792207792208	1.0	0.9780294244736263	99.13209619085436
INTERPRO	IPR001054:Adenylyl cyclase class-3/4/guanylyl cyclase	4	0.3228410008071025	0.352485393542439	CG32305, GYC32E, CG32301, AC78C	859	25	10196	1.8991385331781139	1.0	0.9995780388410876	99.8990771855068
GOTERM_BP_FAT	GO:0009187~cyclic nucleotide metabolic process	4	0.3228410008071025	0.3581815920482214	CG32305, GYC32E, CG32301, AC78C	545	31	7937	1.879135839005623	1.0	0.9841593314925661	99.93810427052303
GOTERM_MF_FAT	GO:0016849~phosphorus-oxygen lyase activity	4	0.3228410008071025	0.44569912447384374	CG32305, GYC32E, CG32301, AC78C	645	30	7918	1.636795865633075	1.0	0.976128234222957	99.98513100753483
GOTERM_MF_FAT	GO:0009975~cyclase activity	4	0.3228410008071025	0.4889262580589345	CG32305, GYC32E, CG32301, AC78C	645	32	7918	1.5344961240310075	1.0	0.9792041830157993	99.99557852902376
KEGG_PATHWAY	dme00230:Purine metabolism	11	0.8878127522195319	0.68861705653952	CG32305, CG3809, CG7362, GYC32E, CG11249, ADGF-E, CG32301, CG15547, NMDYN-D7, LAP1, AC78C	188	122	2054	0.9850889431461458	1.0	0.9847135571466936	99.99965640856391
GOTERM_BP_FAT	GO:0007242~intracellular signaling cascade	16	1.29136400322841	0.9199001426743025	CG3942, RHOGAP5A, GYC32E, OS, DGK, CDC37, SP555, AC78C, RACGAP84C, CG32305, CG32301, F-CUP, STI, PHL, LTD, GOM	545	297	7937	0.7845550304265901	1.0	0.9999922126362747	100.0
Annotation Cluster 52	Enrichment Score: 0.5887596931898241
Category	Term	Count	%	PValue	Genes	List Total	Pop Hits	Pop Total	Fold Enrichment	Bonferroni	Benjamini	FDR
INTERPRO	IPR002113:Adenine nucleotide translocator 1	5	0.40355125100887806	0.09453336271473335	CG9582, CG7514, CG4995, TYLER, ANT2	859	21	10196	2.8260990077055275	1.0	0.9747221291378529	79.32516064338171
INTERPRO	IPR018108:Mitochondrial substrate/solute carrier	8	0.645682001614205	0.10500933204972358	CG18418, MTCH, CG9582, CG7514, CG4995, CG2616, TYLER, ANT2	859	48	10196	1.9782693053938687	1.0	0.9810723687625511	82.81215113479283
INTERPRO	IPR001993:Mitochondrial substrate carrier	7	0.5649717514124294	0.17397570924182282	CG18418, CG9582, CG7514, CG4995, CG2616, TYLER, ANT2	859	45	10196	1.8463846850342773	1.0	0.9965277115097347	95.18675489499518
GOTERM_MF_FAT	GO:0015300~solute:solute antiporter activity	4	0.3228410008071025	0.40109208737822283	CG18418, CG5078, CG7514, ANT2	645	28	7918	1.7537098560354374	1.0	0.9681219093717981	99.95275159499633
GOTERM_MF_FAT	GO:0015297~antiporter activity	4	0.3228410008071025	0.4235437532101044	CG18418, CG5078, CG7514, ANT2	645	29	7918	1.693237102379043	1.0	0.9724452420332566	99.97329921296809
SP_PIR_KEYWORDS	transport	20	1.6142050040355123	0.9999950430798732	CG18418, CG5398, OBP99B, MTCH, CG9582, CG9393, CG7514, TYLER, GLOB2, CYT-C-D, GLUT3, CG33934, TTM2, SUT3, CG4995, CG2616, INDY-2, DRIP, ANT2, SUT4, NTL	1201	465	12980	0.46484560357408256	1.0	0.9999999999908734	100.0
Annotation Cluster 53	Enrichment Score: 0.5882914426761304
Category	Term	Count	%	PValue	Genes	List Total	Pop Hits	Pop Total	Fold Enrichment	Bonferroni	Benjamini	FDR
INTERPRO	IPR000073:Alpha/beta hydrolase fold-1	7	0.5649717514124294	0.1264375493252633	CG14717, CG11608, CG11406, CG15111, CG7329, CG11600, HYDR1	859	41	10196	2.026519776257134	1.0	0.9891310345660045	88.30051484161832
GOTERM_MF_FAT	GO:0016298~lipase activity	11	0.8878127522195319	0.20350602336432833	CG3942, CG13282, CG11608, CG8526, CG11406, CG12034, CG6962, CG7329, CG11600, RAD, CG14034	645	91	7918	1.4839083397222932	1.0	0.8943662158501156	96.65847112114588
INTERPRO	IPR006693:AB-hydrolase associated lipase region	4	0.3228410008071025	0.3048501654995278	CG11608, CG11406, CG7329, CG11600	859	23	10196	2.064281014324037	1.0	0.9994694742016242	99.68859062532017
GOTERM_MF_FAT	GO:0004091~carboxylesterase activity	11	0.8878127522195319	0.37136150614847296	ALPHA-EST5, CG13282, CG11608, ALPHA-EST3, CG8526, CG11406, CG6414, CG7329, CG11600, CG11913, RAD	645	107	7918	1.2620155038759688	1.0	0.964060156019663	99.90257304071284
GOTERM_MF_FAT	GO:0004806~triacylglycerol lipase activity	5	0.40355125100887806	0.39283134094211725	CG13282, CG11608, CG11406, CG7329, CG11600	645	39	7918	1.5738421784933412	1.0	0.9662472387001956	99.94202338708288
Annotation Cluster 54	Enrichment Score: 0.5634169242115008
Category	Term	Count	%	PValue	Genes	List Total	Pop Hits	Pop Total	Fold Enrichment	Bonferroni	Benjamini	FDR
GOTERM_BP_FAT	GO:0006919~activation of caspase activity	4	0.3228410008071025	0.04424461109807854	ROC1B, KLHL10, CG10700, CYT-C-D	545	12	7937	4.854434250764526	1.0	0.65605754623059	52.94620060701685
GOTERM_BP_FAT	GO:0043280~positive regulation of caspase activity	4	0.3228410008071025	0.05467358737757507	ROC1B, KLHL10, CG10700, CYT-C-D	545	13	7937	4.481016231474947	1.0	0.6979383001941467	60.80643972910522
GOTERM_BP_FAT	GO:0010952~positive regulation of peptidase activity	4	0.3228410008071025	0.05467358737757507	ROC1B, KLHL10, CG10700, CYT-C-D	545	13	7937	4.481016231474947	1.0	0.6979383001941467	60.80643972910522
GOTERM_BP_FAT	GO:0043281~regulation of caspase activity	4	0.3228410008071025	0.06615725855388213	ROC1B, KLHL10, CG10700, CYT-C-D	545	14	7937	4.160943643512451	1.0	0.7395257442351773	68.02669854294737
GOTERM_BP_FAT	GO:0052547~regulation of peptidase activity	4	0.3228410008071025	0.07864005598518797	ROC1B, KLHL10, CG10700, CYT-C-D	545	15	7937	3.8835474006116213	1.0	0.7837271822335793	74.44801029887181
GOTERM_BP_FAT	GO:0052548~regulation of endopeptidase activity	4	0.3228410008071025	0.07864005598518797	ROC1B, KLHL10, CG10700, CYT-C-D	545	15	7937	3.8835474006116213	1.0	0.7837271822335793	74.44801029887181
GOTERM_BP_FAT	GO:0051345~positive regulation of hydrolase activity	4	0.3228410008071025	0.2063091318705504	ROC1B, KLHL10, CG10700, CYT-C-D	545	23	7937	2.5327483047467094	1.0	0.9515631580090282	97.87047527068536
GOTERM_BP_FAT	GO:0051336~regulation of hydrolase activity	8	0.645682001614205	0.21188614835842617	ROC1B, CG7742, KLHL10, CG12620, RAB3-GAP, MUC14A, CG10700, CYT-C-D	545	71	7937	1.640935521385192	1.0	0.9546546401722434	98.10649922245986
GOTERM_BP_FAT	GO:0006915~apoptosis	6	0.48426150121065376	0.615307566675435	ROC1B, DREP-3, AIF, KLHL10, CG10700, CYT-C-D	545	77	7937	1.1348028118670321	1.0	0.9988637880960566	99.99998774345542
GOTERM_BP_FAT	GO:0043085~positive regulation of catalytic activity	5	0.40355125100887806	0.647801346946937	ROC1B, KLHL10, DGK, CG10700, CYT-C-D	545	64	7937	1.137758027522936	1.0	0.9991570987830392	99.99999718231601
GOTERM_BP_FAT	GO:0012501~programmed cell death	10	0.8071025020177561	0.7306235530443889	L(1)G0148, ROC1B, DREP-3, OBP99B, CG14995, EIF4E-5, AIF, KLHL10, CG10700, CYT-C-D	545	153	7937	0.9518498530910835	1.0	0.9996888735457442	99.99999996761784
GOTERM_BP_FAT	GO:0044093~positive regulation of molecular function	5	0.40355125100887806	0.7368381715666374	ROC1B, KLHL10, DGK, CG10700, CYT-C-D	545	72	7937	1.0113404689092764	1.0	0.9997122794315542	99.99999997804987
GOTERM_BP_FAT	GO:0008219~cell death	10	0.8071025020177561	0.7892922542085798	L(1)G0148, ROC1B, DREP-3, OBP99B, CG14995, EIF4E-5, AIF, KLHL10, CG10700, CYT-C-D	545	162	7937	0.8989693056971345	1.0	0.9998646832613368	99.99999999945909
GOTERM_BP_FAT	GO:0016265~death	10	0.8071025020177561	0.7951910656867371	L(1)G0148, ROC1B, DREP-3, OBP99B, CG14995, EIF4E-5, AIF, KLHL10, CG10700, CYT-C-D	545	163	7937	0.8934541565824281	1.0	0.9998728196110511	99.99999999966295
GOTERM_BP_FAT	GO:0042981~regulation of apoptosis	5	0.40355125100887806	0.907362722384331	ROC1B, AIF, KLHL10, CG10700, CYT-C-D	545	97	7937	0.7506857088811123	1.0	0.9999891671753591	100.0
GOTERM_BP_FAT	GO:0043067~regulation of programmed cell death	5	0.40355125100887806	0.9517691392655688	ROC1B, AIF, KLHL10, CG10700, CYT-C-D	545	111	7937	0.6560046284816927	1.0	0.9999980133205101	100.0
GOTERM_BP_FAT	GO:0010941~regulation of cell death	5	0.40355125100887806	0.9602600173574408	ROC1B, AIF, KLHL10, CG10700, CYT-C-D	545	115	7937	0.6331870761866774	1.0	0.9999987856561975	100.0
Annotation Cluster 55	Enrichment Score: 0.5550214412296639
Category	Term	Count	%	PValue	Genes	List Total	Pop Hits	Pop Total	Fold Enrichment	Bonferroni	Benjamini	FDR
GOTERM_BP_FAT	GO:0007283~spermatogenesis	24	1.937046004842615	3.3667196765175736E-4	EYA, MIA, UNC, MFR, TTLL3B, CDC2, MST77F, GDL, COMR, DIDUM, BGCN, JAR, CYT-C-D, EXU, RACGAP84C, IMP, PARK, TWE, KLHL10, TOPI, ACHI, TRA2, NTL, EFF	545	155	7937	2.2549630068067477	0.4032189761928847	0.03174792175635088	0.5593890837052085
GOTERM_BP_FAT	GO:0048232~male gamete generation	24	1.937046004842615	3.3667196765175736E-4	EYA, MIA, UNC, MFR, TTLL3B, CDC2, MST77F, GDL, COMR, DIDUM, BGCN, JAR, CYT-C-D, EXU, RACGAP84C, IMP, PARK, TWE, KLHL10, TOPI, ACHI, TRA2, NTL, EFF	545	155	7937	2.2549630068067477	0.4032189761928847	0.03174792175635088	0.5593890837052085
GOTERM_BP_FAT	GO:0007291~sperm individualization	6	0.48426150121065376	0.050942075143174136	TTLL3B, KLHL10, DIDUM, JAR, NTL, CYT-C-D	545	30	7937	2.9126605504587157	1.0	0.6870294489256222	58.14790282579201
GOTERM_BP_FAT	GO:0007286~spermatid development	9	0.7263922518159807	0.14005088471222424	MIA, TTLL3B, MST77F, KLHL10, DIDUM, JAR, NTL, EFF, CYT-C-D	545	75	7937	1.7475963302752295	1.0	0.905601161144836	91.90204668881134
GOTERM_BP_FAT	GO:0048515~spermatid differentiation	9	0.7263922518159807	0.1477811623060803	MIA, TTLL3B, MST77F, KLHL10, DIDUM, JAR, NTL, EFF, CYT-C-D	545	76	7937	1.7246016417189762	1.0	0.9117143904711043	93.0330202212875
GOTERM_BP_FAT	GO:0007281~germ cell development	19	1.533494753833737	0.40092625807013943	MIA, ORB, TTLL3B, CDC2, WBL, MST77F, ASP, STWL, OS, SPN-E, DIDUM, BGCN, JAR, CYT-C-D, EXU, AUB, KLHL10, EFF, NTL	545	243	7937	1.138694453883037	1.0	0.9887610098314686	99.98036537888582
GOTERM_BP_FAT	GO:0007349~cellularization	8	0.645682001614205	0.5008475037270872	AUB, TTLL3B, TWE, KLHL10, DIDUM, JAR, NTL, CYT-C-D	545	97	7937	1.2010971342097798	1.0	0.9957572341184022	99.99906062614865
GOTERM_BP_FAT	GO:0019953~sexual reproduction	49	3.954802259887006	0.6650145149514619	STIL, MFR, SNKY, WBL, GDL, DIDUM, BGCN, GEMININ, JAR, CYT-C-D, BICC, AUB, PARK, HRS, KLP3A, CDC2, BALL, STWL, SPN-E, TWIN, RACGAP84C, RETN, IMP, KLHL10, TOPI, TRA2, MIA, UNC, TTLL3B, MST77F, ASP, COMR, PPAN, QUA, TWE, POLO, NUDC, EYA, CUP, ORB, OS, FTZ, EXU, PHL, ENDOS, ACP26AA, ACHI, NTL, EFF	545	735	7937	0.9708868501529052	1.0	0.9992267653813243	99.9999987771815
GOTERM_BP_FAT	GO:0003006~reproductive developmental process	33	2.663438256658596	0.7132827080558661	MIA, STIL, MFR, TTLL3B, MST77F, WBL, ASP, DIDUM, DSF, BGCN, GEMININ, JAR, CYT-C-D, BICC, GSKT, AUB, TWE, EYA, HRS, CUP, ORB, CDC2, STWL, OS, FTZ, SPN-E, EXU, JANB, PHL, KLHL10, TRA2, NTL, EFF	545	506	7937	0.9497806142800161	1.0	0.9995970868344594	99.99999990844717
GOTERM_BP_FAT	GO:0048610~reproductive cellular process	32	2.58272800645682	0.7508374341505378	MIA, MFR, TTLL3B, SNKY, MST77F, WBL, ASP, DIDUM, BGCN, GEMININ, JAR, CYT-C-D, BICC, AUB, TWE, POLO, EYA, HRS, CUP, ORB, KLP3A, CDC2, BALL, STWL, OS, FTZ, SPN-E, EXU, PHL, KLHL10, NTL, EFF	545	500	7937	0.932051376146789	1.0	0.9997646053625876	99.99999999117026
GOTERM_BP_FAT	GO:0007276~gamete generation	46	3.7126715092816784	0.7548174474687707	MIA, STIL, UNC, MFR, TTLL3B, MST77F, WBL, ASP, COMR, GDL, DIDUM, BGCN, GEMININ, JAR, CYT-C-D, BICC, PPAN, QUA, AUB, PARK, TWE, NUDC, HRS, EYA, CUP, ORB, CDC2, BALL, STWL, OS, FTZ, SPN-E, TWIN, RACGAP84C, EXU, IMP, RETN, PHL, ENDOS, KLHL10, TOPI, ACP26AA, ACHI, TRA2, NTL, EFF	545	715	7937	0.9369397574902162	1.0	0.9997791528538565	99.99999999324777
GOTERM_BP_FAT	GO:0032504~multicellular organism reproduction	50	4.035512510088781	0.7618766636352581	STIL, MFR, WBL, GDL, DIDUM, DSF, BGCN, GEMININ, JAR, CYT-C-D, BICC, AUB, PARK, HRS, CDC2, ACP32CD, BALL, STWL, SPN-E, TWIN, RACGAP84C, IMP, RETN, KLHL10, TOPI, TRA2, MIA, ACP53EA, UNC, TTLL3B, MST77F, GB, ASP, COMR, PPAN, QUA, TWE, NUDC, EYA, CUP, ORB, OS, FTZ, EXU, PHL, ENDOS, ACP26AA, ACHI, NTL, EFF	545	778	7937	0.9359449069597415	1.0	0.9998018271307388	99.99999999584966
GOTERM_BP_FAT	GO:0048609~reproductive process in a multicellular organism	50	4.035512510088781	0.7618766636352581	STIL, MFR, WBL, GDL, DIDUM, DSF, BGCN, GEMININ, JAR, CYT-C-D, BICC, AUB, PARK, HRS, CDC2, ACP32CD, BALL, STWL, SPN-E, TWIN, RACGAP84C, IMP, RETN, KLHL10, TOPI, TRA2, MIA, ACP53EA, UNC, TTLL3B, MST77F, GB, ASP, COMR, PPAN, QUA, TWE, NUDC, EYA, CUP, ORB, OS, FTZ, EXU, PHL, ENDOS, ACP26AA, ACHI, NTL, EFF	545	778	7937	0.9359449069597415	1.0	0.9998018271307388	99.99999999584966
GOTERM_BP_FAT	GO:0051674~localization of cell	11	0.8878127522195319	0.8730174292415323	EYA, HRS, BICC, ROC1B, CUP, OS, PHL, FTZ, SPN-E, RIB, JAR	545	196	7937	0.8173282156899458	1.0	0.9999736892984559	99.99999999999987
GOTERM_BP_FAT	GO:0030707~ovarian follicle cell development	11	0.8878127522195319	0.9010067508676022	EYA, HRS, BICC, CUP, AUB, MFR, OS, PHL, SPN-E, GEMININ, JAR	545	204	7937	0.785276128800144	1.0	0.9999875152427394	100.0
GOTERM_BP_FAT	GO:0048870~cell motility	10	0.8071025020177561	0.9025109077763457	EYA, HRS, BICC, ROC1B, CUP, OS, PHL, FTZ, RIB, JAR	545	187	7937	0.7787862434381593	1.0	0.9999875503562037	100.0
GOTERM_BP_FAT	GO:0016477~cell migration	9	0.7263922518159807	0.9201618512686924	EYA, HRS, BICC, CUP, OS, PHL, FTZ, RIB, JAR	545	175	7937	0.7489698558322412	1.0	0.9999920518037368	100.0
GOTERM_BP_FAT	GO:0007292~female gamete generation	30	2.4213075060532687	0.9455052644513555	STIL, MFR, WBL, ASP, GDL, DIDUM, BGCN, GEMININ, JAR, BICC, PPAN, QUA, AUB, NUDC, EYA, HRS, CUP, ORB, CDC2, BALL, OS, STWL, SPN-E, TWIN, EXU, RETN, PHL, ENDOS, ACP26AA, EFF	545	546	7937	0.8001814699062406	1.0	0.9999972871616255	100.0
GOTERM_BP_FAT	GO:0048477~oogenesis	29	2.340597255851493	0.9566297852105029	STIL, MFR, WBL, ASP, GDL, DIDUM, BGCN, GEMININ, JAR, BICC, PPAN, QUA, AUB, NUDC, EYA, HRS, CUP, ORB, CDC2, BALL, OS, STWL, SPN-E, TWIN, EXU, RETN, PHL, ENDOS, EFF	545	539	7937	0.7835543224796173	1.0	0.999998427077053	100.0
GOTERM_BP_FAT	GO:0003002~regionalization	17	1.3720742534301855	0.9994103708409295	TIO, CUP, ORB, MFR, TLL, WBL, CG4477, OS, FTZ, SPN-E, EXU, RETN, BOSS, AUB, PRD, DAN, PHL	545	454	7937	0.5453219092268521	1.0	0.9999999999943973	100.0
GOTERM_BP_FAT	GO:0007389~pattern specification process	17	1.3720742534301855	0.9998040332713326	TIO, CUP, ORB, MFR, TLL, WBL, CG4477, OS, FTZ, SPN-E, EXU, RETN, BOSS, AUB, PRD, DAN, PHL	545	480	7937	0.5157836391437309	1.0	0.9999999999998077	100.0
Annotation Cluster 56	Enrichment Score: 0.5102225659941435
Category	Term	Count	%	PValue	Genes	List Total	Pop Hits	Pop Total	Fold Enrichment	Bonferroni	Benjamini	FDR
GOTERM_BP_FAT	GO:0008643~carbohydrate transport	4	0.3228410008071025	0.1214371308580259	GLUT3, CG14040, SUT3, SUT4	545	18	7937	3.236289500509684	1.0	0.8897790574435548	88.43071877122355
GOTERM_MF_FAT	GO:0005351~sugar:hydrogen symporter activity	3	0.24213075060532688	0.16254875650405254	CG14040, SUT3, SUT4	645	9	7918	4.091989664082687	1.0	0.8638684233686231	92.93303875483096
GOTERM_MF_FAT	GO:0005402~cation:sugar symporter activity	3	0.24213075060532688	0.16254875650405254	CG14040, SUT3, SUT4	645	9	7918	4.091989664082687	1.0	0.8638684233686231	92.93303875483096
GOTERM_MF_FAT	GO:0015295~solute:hydrogen symporter activity	3	0.24213075060532688	0.2236027359090364	CG14040, SUT3, SUT4	645	11	7918	3.34799154334038	1.0	0.9085100448718467	97.71879171144751
SP_PIR_KEYWORDS	sugar transport	3	0.24213075060532688	0.3061435198934492	GLUT3, SUT3, SUT4	1201	12	12980	2.7019150707743544	1.0	0.9784557534396967	99.0803954193558
GOTERM_MF_FAT	GO:0015294~solute:cation symporter activity	9	0.7263922518159807	0.3245549202155751	CG33934, CG14040, CG3649, CG6978, SUT3, CG9254, CG7091, INDY-2, NTL, SUT4	645	80	7918	1.381046511627907	1.0	0.9524342729888716	99.71518956122377
GOTERM_MF_FAT	GO:0015293~symporter activity	9	0.7263922518159807	0.3748933604635481	CG33934, CG14040, CG3649, CG6978, SUT3, CG9254, CG7091, INDY-2, NTL, SUT4	645	84	7918	1.3152823920265782	1.0	0.9628905309603859	99.91043672332084
GOTERM_MF_FAT	GO:0005355~glucose transmembrane transporter activity	3	0.24213075060532688	0.3781821643774431	GLUT3, SUT3, SUT4	645	16	7918	2.3017441860465113	1.0	0.9629479143722364	99.91722297055209
GOTERM_MF_FAT	GO:0051119~sugar transmembrane transporter activity	4	0.3228410008071025	0.37840060909336115	GLUT3, CG14040, SUT3, SUT4	645	27	7918	1.8186620729256389	1.0	0.9617324631949803	99.91765627578008
GOTERM_MF_FAT	GO:0015149~hexose transmembrane transporter activity	3	0.24213075060532688	0.4650347391450291	GLUT3, SUT3, SUT4	645	19	7918	1.938310893512852	1.0	0.9778912925083789	99.9912511598328
GOTERM_MF_FAT	GO:0015145~monosaccharide transmembrane transporter activity	3	0.24213075060532688	0.5443097039068177	GLUT3, SUT3, SUT4	645	22	7918	1.67399577167019	1.0	0.9874718686632484	99.99920294315503
INTERPRO	IPR005828:General substrate transporter	3	0.24213075060532688	0.7788035689142443	GLUT3, SUT3, SUT4	859	33	10196	1.079055984760292	1.0	0.9999997071253474	99.99999999602123
Annotation Cluster 57	Enrichment Score: 0.48962854145296353
Category	Term	Count	%	PValue	Genes	List Total	Pop Hits	Pop Total	Fold Enrichment	Bonferroni	Benjamini	FDR
GOTERM_CC_FAT	GO:0000785~chromatin	13	1.0492332526230832	0.12656678523381026	SU(VAR)3-7, STIL, JUMU, REPT, CG7046, DMT, MST35BB, BALL, COMR, HIS2AV, TOPI, CHD3, PONT	354	113	4786	1.5553722313884306	1.0	0.6227869360707935	83.8544468431357
GOTERM_CC_FAT	GO:0035267~NuA4 histone acetyltransferase complex	3	0.24213075060532688	0.22013112828526804	HIS2AV, REPT, PONT	354	12	4786	3.379943502824859	1.0	0.7739696049350251	96.49281200677436
GOTERM_CC_FAT	GO:0043189~H4/H2A histone acetyltransferase complex	3	0.24213075060532688	0.36026882722664605	HIS2AV, REPT, PONT	354	17	4786	2.385842472582253	1.0	0.9273670720725509	99.75691435349107
GOTERM_BP_FAT	GO:0034728~nucleosome organization	4	0.3228410008071025	0.5889896157629868	HIS2AV, REPT, SNKY, PONT	545	44	7937	1.3239366138448707	1.0	0.9983866872848793	99.99996309065504
GOTERM_CC_FAT	GO:0000123~histone acetyltransferase complex	3	0.24213075060532688	0.6027285451795696	HIS2AV, REPT, PONT	354	27	4786	1.5021971123666038	1.0	0.9910839504439334	99.9996041013463
Annotation Cluster 58	Enrichment Score: 0.4655619838396219
Category	Term	Count	%	PValue	Genes	List Total	Pop Hits	Pop Total	Fold Enrichment	Bonferroni	Benjamini	FDR
GOTERM_MF_FAT	GO:0016868~intramolecular transferase activity, phosphotransferases	3	0.24213075060532688	0.1333219395605672	CG10202, CG7059, PMM45A	645	8	7918	4.603488372093023	1.0	0.8222987400393627	88.20301968019287
GOTERM_MF_FAT	GO:0016866~intramolecular transferase activity	3	0.24213075060532688	0.40786765772909334	CG10202, CG7059, PMM45A	645	17	7918	2.1663474692202462	1.0	0.9682910188835145	99.96013621372062
SP_PIR_KEYWORDS	Isomerase	8	0.645682001614205	0.7377227159972675	CG17266, CG32445, CG10029, CG10202, CG7059, CG8336, PMM45A, CG5554	1201	90	12980	0.9606809140531039	1.0	0.9959969796719202	99.99999650772922
Annotation Cluster 59	Enrichment Score: 0.46365099550011935
Category	Term	Count	%	PValue	Genes	List Total	Pop Hits	Pop Total	Fold Enrichment	Bonferroni	Benjamini	FDR
GOTERM_CC_FAT	GO:0000785~chromatin	13	1.0492332526230832	0.12656678523381026	SU(VAR)3-7, STIL, JUMU, REPT, CG7046, DMT, MST35BB, BALL, COMR, HIS2AV, TOPI, CHD3, PONT	354	113	4786	1.5553722313884306	1.0	0.6227869360707935	83.8544468431357
GOTERM_BP_FAT	GO:0043486~histone exchange	3	0.24213075060532688	0.17131969876121977	REPT, SNKY, PONT	545	11	7937	3.971809841534612	1.0	0.9305697031691637	95.63080538672334
GOTERM_BP_FAT	GO:0043044~ATP-dependent chromatin remodeling	3	0.24213075060532688	0.19673471629502545	REPT, SNKY, PONT	545	12	7937	3.6408256880733947	1.0	0.9474462284429654	97.39961989497719
GOTERM_BP_FAT	GO:0034728~nucleosome organization	4	0.3228410008071025	0.5889896157629868	HIS2AV, REPT, SNKY, PONT	545	44	7937	1.3239366138448707	1.0	0.9983866872848793	99.99996309065504
GOTERM_BP_FAT	GO:0016568~chromatin modification	7	0.5649717514124294	0.7889782044704914	CG12498, REPT, IAL, SNKY, BALL, TOPORS, PONT	545	112	7937	0.9102064220183487	1.0	0.9998679993935357	99.99999999944549
GOTERM_BP_FAT	GO:0006338~chromatin remodeling	3	0.24213075060532688	0.833514824358646	REPT, SNKY, PONT	545	46	7937	0.949780614280016	1.0	0.999937328072501	99.99999999998931
Annotation Cluster 60	Enrichment Score: 0.4608058998707945
Category	Term	Count	%	PValue	Genes	List Total	Pop Hits	Pop Total	Fold Enrichment	Bonferroni	Benjamini	FDR
GOTERM_BP_FAT	GO:0006796~phosphate metabolic process	49	3.954802259887006	0.047900598146176344	CG5790, L(1)G0148, CG9962, PPD5, CG7211, CYT-C-D, CG10396, GSKT, CG11221, PP1-Y2, CG6629, CG9389, CG14508, CG13197, CG2577, PPY-55A, PI4KIIALPHA, CG2137, CG10089, CDC2, CG6485, BALL, CG8102, DGK, CG7311, GWL, IAL, CG5421, STI, CG32812, CG3215, PKA-C2, VHA100-3, CG9222, CG17300, TWE, POLO, PRIMO-1, PRIMO-2, EYA, SSH, DHC36C, SSL, GYC32E, CG8565, CG2014, PHL, TTM2, CG12069, CG11913	545	551	7937	1.2951031485705724	1.0	0.6693175931042255	55.85655277330942
GOTERM_BP_FAT	GO:0006793~phosphorus metabolic process	49	3.954802259887006	0.047900598146176344	CG5790, L(1)G0148, CG9962, PPD5, CG7211, CYT-C-D, CG10396, GSKT, CG11221, PP1-Y2, CG6629, CG9389, CG14508, CG13197, CG2577, PPY-55A, PI4KIIALPHA, CG2137, CG10089, CDC2, CG6485, BALL, CG8102, DGK, CG7311, GWL, IAL, CG5421, STI, CG32812, CG3215, PKA-C2, VHA100-3, CG9222, CG17300, TWE, POLO, PRIMO-1, PRIMO-2, EYA, SSH, DHC36C, SSL, GYC32E, CG8565, CG2014, PHL, TTM2, CG12069, CG11913	545	551	7937	1.2951031485705724	1.0	0.6693175931042255	55.85655277330942
UP_SEQ_FEATURE	active site:Proton acceptor	12	0.9685230024213075	0.11639152806674322	GSKT, RRP1, IAL, CDC2, JANB, CG12034, TRXR-2, BALL, PHL, POLO, FBP2, PKA-C2	192	115	2975	1.6168478260869565	1.0	0.9999454723919243	82.95984290523539
UP_SEQ_FEATURE	nucleotide phosphate-binding region:ATP	18	1.4527845036319613	0.12100536230950137	MSH6, REPT, CDC2, DDX1, BALL, KLP59C, PKA-C2, JAR, GSKT, ME31B, SUB, IAL, NCD, PHL, POLO, REC, CHD3, PONT	192	196	2975	1.4229910714285714	1.0	0.9998447386545345	84.18902461399055
INTERPRO	IPR008271:Serine/threonine protein kinase, active site	17	1.3720742534301855	0.2387682387143584	CG5790, L(1)G0148, CG9962, CDC2, CG8565, BALL, PKA-C2, GSKT, CG11221, GWL, IAL, CG9222, STI, PHL, POLO, CG12069, CG2577	859	156	10196	1.2934837766036835	1.0	0.9986112358322338	98.6837650719066
UP_SEQ_FEATURE	domain:Protein kinase	8	0.645682001614205	0.2924310100535674	GSKT, IAL, GYC32E, CDC2, BALL, PHL, POLO, PKA-C2	192	84	2975	1.4756944444444444	1.0	0.9999660670562127	99.28948258576435
GOTERM_BP_FAT	GO:0016310~phosphorylation	33	2.663438256658596	0.3097661179610131	CG5790, L(1)G0148, CG9962, CG7211, PKA-C2, CYT-C-D, VHA100-3, CG10396, GSKT, CG11221, CG6629, CG9222, CG17300, POLO, CG14508, CG2577, PI4KIIALPHA, SSL, CDC2, GYC32E, CG6485, CG8565, BALL, CG8102, DGK, CG2014, IAL, GWL, CG5421, PHL, STI, CG12069, CG11913	545	425	7937	1.1307976254722072	1.0	0.9773774310509441	99.792114906516
INTERPRO	IPR017442:Serine/threonine protein kinase-related	17	1.3720742534301855	0.3395302492267893	CG5790, L(1)G0148, CG9962, CDC2, CG8565, BALL, PKA-C2, GSKT, CG11221, GWL, IAL, CG9222, STI, PHL, POLO, CG12069, CG2577	859	168	10196	1.201092078274849	1.0	0.9995386162140647	99.86178684288537
UP_SEQ_FEATURE	binding site:ATP	9	0.7263922518159807	0.3405844503856683	GSKT, HEX-T2, IAL, CDC2, BALL, PHL, POLO, HEX-T1, PKA-C2	192	103	2975	1.3539138349514561	1.0	0.9999834893151593	99.74068173930529
SMART	SM00133:S_TK_X	4	0.3228410008071025	0.34280821653357857	GWL, STI, CG12069, PKA-C2	385	26	4824	1.9276723276723278	1.0	0.9761515634570936	99.42639041785043
INTERPRO	IPR000961:AGC-kinase, C-terminal	4	0.3228410008071025	0.37618850561641937	GWL, STI, CG12069, PKA-C2	859	26	10196	1.8260947434404942	1.0	0.9996719747024766	99.94416464748525
SP_PIR_KEYWORDS	serine/threonine-protein kinase	16	1.29136400322841	0.39394933699632306	CG5790, L(1)G0148, CG9962, CDC2, CG8565, BALL, PKA-C2, GSKT, IAL, GWL, CG9222, STI, PHL, POLO, CG12069, CG2577	1201	148	12980	1.1683957062808021	1.0	0.9839417328734481	99.83791515747808
SP_PIR_KEYWORDS	ATP	8	0.645682001614205	0.4418658779095549	ME31B, NCD, GYC32E, CDC2, PHL, POLO, PKA-C2, JAR	1201	68	12980	1.2714894450702847	1.0	0.9851485422645438	99.94365779151079
SP_PIR_KEYWORDS	serine/threonine-specific protein kinase	3	0.24213075060532688	0.4430715872561608	CDC2, PHL, PKA-C2	1201	16	12980	2.0264363030807657	1.0	0.9833813545073501	99.94519949054117
GOTERM_MF_FAT	GO:0004674~protein serine/threonine kinase activity	18	1.4527845036319613	0.48726800377258384	CG5790, L(1)G0148, CG9962, SSL, CDC2, CG8565, BALL, PKA-C2, GSKT, CG11221, GWL, IAL, CG9222, STI, PHL, POLO, CG12069, CG2577	645	203	7918	1.0885095658150992	1.0	0.9795285879136856	99.99535932481814
GOTERM_BP_FAT	GO:0006468~protein amino acid phosphorylation	19	1.533494753833737	0.5032043732076489	CG5790, L(1)G0148, CG9962, SSL, CDC2, GYC32E, CG8565, BALL, PKA-C2, GSKT, CG11221, GWL, IAL, CG9222, PHL, STI, POLO, CG12069, CG2577	545	259	7937	1.0683503949558997	1.0	0.995677463771149	99.99913184759389
SP_PIR_KEYWORDS	transferase	80	6.456820016142049	0.6002183794137074	CG5790, L(1)G0148, CG9962, CG17636, CG5342, CCT2, CG17173, ART2, CG11221, GSKT, LACE, ART6, GOT1, ART8, PARK, CG13759, CG7304, ART9, OSTSTT3, CG7579, CG14740, CG2100, CG32319, CG2577, CG9149, PI4KIIALPHA, CG7362, CG18869, UGT35A, CDC2, CG5626, BALL, CG2292, SPN-E, DGK, CG5144, MGAT1, CG30037, IAL, GWL, CG9531, CG16848, STI, GLD2, CG3788, CG31002, CG6790, CG5265, CG15547, GSTS1, PKA-C2, TRF4-2, CG…	1201	873	12980	0.9903926949001071	1.0	0.9918797420237256	99.99922076828884
SP_PIR_KEYWORDS	phosphotransferase	4	0.3228410008071025	0.6202891942133325	CDC2, PHL, POLO, DGK	1201	34	12980	1.2714894450702847	1.0	0.9914285159771494	99.99959758243037
INTERPRO	IPR000719:Protein kinase, core	18	1.4527845036319613	0.6507830825464269	CG5790, L(1)G0148, CG9962, CDC2, GYC32E, CG8565, BALL, PKA-C2, GSKT, CG11221, GWL, IAL, CG9222, STI, PHL, POLO, CG12069, CG2577	859	216	10196	0.9891346526969345	1.0	0.9999964198127378	99.99999440742711
INTERPRO	IPR017441:Protein kinase, ATP binding site	15	1.2106537530266344	0.6775651214320578	CG5790, L(1)G0148, CG9962, CDC2, CG8565, BALL, PKA-C2, GSKT, IAL, CG9222, STI, PHL, POLO, LTD, CG2577	859	182	10196	0.9782650411288362	1.0	0.9999978314988618	99.999998423968
SMART	SM00220:S_TKc	9	0.7263922518159807	0.6782926853631186	GSKT, GWL, IAL, CDC2, CG9222, STI, POLO, CG12069, PKA-C2	385	112	4824	1.0068645640074212	1.0	0.9977956825577121	99.99991200054102
GOTERM_MF_FAT	GO:0004672~protein kinase activity	22	1.7756255044390639	0.7044677623680974	CG5790, L(1)G0148, CG9962, SSL, CDC2, GYC32E, ASP, CG8565, BALL, SHF, CG7616, PKA-C2, CG11221, GSKT, GWL, IAL, CG9222, PHL, STI, POLO, CG12069, CG2577	645	283	7918	0.9543156107047963	1.0	0.9972252902763434	99.99999876311341
INTERPRO	IPR002290:Serine/threonine protein kinase	9	0.7263922518159807	0.736163799759798	GSKT, GWL, IAL, CDC2, CG9222, STI, POLO, CG12069, PKA-C2	859	112	10196	0.9538084151006153	1.0	0.9999990017540463	99.99999993469942
SP_PIR_KEYWORDS	kinase	18	1.4527845036319613	0.7662951179283491	HRS, CG7362, CDC2, BALL, DGK, HEX-T1, PKA-C2, CG5144, GSKT, HEX-T2, GWL, IAL, CG11249, STI, PHL, POLO, CG9961, CG12069	1201	212	12980	0.9176315334705357	1.0	0.9955559559026852	99.9999992048459
Annotation Cluster 61	Enrichment Score: 0.44654973382408014
Category	Term	Count	%	PValue	Genes	List Total	Pop Hits	Pop Total	Fold Enrichment	Bonferroni	Benjamini	FDR
GOTERM_MF_FAT	GO:0017016~Ras GTPase binding	4	0.3228410008071025	0.3095515760463331	RANBP9, CG32138, CG1418, LAP1	645	24	7918	2.0459948320413437	1.0	0.9492885761374777	99.60456553299805
GOTERM_MF_FAT	GO:0031267~small GTPase binding	4	0.3228410008071025	0.3095515760463331	RANBP9, CG32138, CG1418, LAP1	645	24	7918	2.0459948320413437	1.0	0.9492885761374777	99.60456553299805
GOTERM_MF_FAT	GO:0051020~GTPase binding	4	0.3228410008071025	0.37840060909336115	RANBP9, CG32138, CG1418, LAP1	645	27	7918	1.8186620729256389	1.0	0.9617324631949803	99.91765627578008
GOTERM_MF_FAT	GO:0019899~enzyme binding	7	0.5649717514124294	0.45121465731279375	RANBP9, CG32138, PARK, TOPORS, CG1418, MR, LAP1	645	66	7918	1.301996711299037	1.0	0.9759112846126027	99.98719414858674
Annotation Cluster 62	Enrichment Score: 0.44501597165866363
Category	Term	Count	%	PValue	Genes	List Total	Pop Hits	Pop Total	Fold Enrichment	Bonferroni	Benjamini	FDR
GOTERM_MF_FAT	GO:0000339~RNA cap binding	4	0.3228410008071025	0.05396731548958502	CG7907, EIF4E-3, EIF4E-5, EIF4E-7	645	11	7918	4.4639887244538405	0.9999999999999998	0.5951724127323447	56.33779053133276
INTERPRO	IPR019770:Eukaryotic translation initiation factor 4E (eIF-4E), conserved site	3	0.24213075060532688	0.0844905808736347	EIF4E-3, EIF4E-5, EIF4E-7	859	6	10196	5.934807916181606	1.0	0.9704242207974224	75.36917510975559
INTERPRO	IPR001040:Eukaryotic translation initiation factor 4E (eIF-4E)	3	0.24213075060532688	0.11186276416449534	EIF4E-3, EIF4E-5, EIF4E-7	859	7	10196	5.086978213869949	1.0	0.9834374176993786	84.7864315277431
GOTERM_CC_FAT	GO:0016281~eukaryotic translation initiation factor 4F complex	3	0.24213075060532688	0.16498317274597496	EIF4E-3, EIF4E-5, EIF4E-7	354	10	4786	4.055932203389831	1.0	0.6739515798739187	91.19315989847709
GOTERM_BP_FAT	GO:0006413~translational initiation	5	0.40355125100887806	0.5264497229366154	EIF4E-3, CG1340, EIF4E-5, CG4810, EIF4E-7	545	55	7937	1.3239366138448707	1.0	0.996751513109266	99.9996092559591
SP_PIR_KEYWORDS	Initiation factor	4	0.3228410008071025	0.6401995204248709	EIF4E-3, EIF4E-5, CG4810, EIF4E-7	1201	35	12980	1.2351611752111336	1.0	0.99110788175915	99.99979835658878
GOTERM_MF_FAT	GO:0003743~translation initiation factor activity	5	0.40355125100887806	0.7054010822279272	EIF4E-3, CG1340, EIF4E-5, CG4810, EIF4E-7	645	58	7918	1.058273188986902	1.0	0.9971461464962325	99.99999882019439
SP_PIR_KEYWORDS	rna-binding	12	0.9685230024213075	0.7404610009874628	BICC, ME31B, RPL37B, DDX1, EIF4E-3, CG2100, EIF4E-5, RNP4F, GLD2, EIF4E-7, TRA2, EXU	1201	138	12980	0.9397965463562973	1.0	0.9953558048989631	99.99999694767129
GOTERM_MF_FAT	GO:0008135~translation factor activity, nucleic acid binding	5	0.40355125100887806	0.9146734669642264	EIF4E-3, CG1340, EIF4E-5, CG4810, EIF4E-7	645	83	7918	0.7395162043522929	1.0	0.9999366703003464	99.99999999999999
SP_PIR_KEYWORDS	protein biosynthesis	6	0.48426150121065376	0.9394824013345179	CG5660, EIF4E-3, UBI-P63E, EIF4E-5, CG4810, EIF4E-7	1201	93	12980	0.6972684053611238	1.0	0.9996641796321132	99.99999999999997
GOTERM_BP_FAT	GO:0006412~translation	16	1.29136400322841	0.9999878307927522	RPL22-LIKE, RPL10AA, RPL37B, CG1340, CG15100, UBI-P63E, CG3213, RPS5B, CG8257, CG5660, EIF4E-3, EIF4E-5, CG4810, CG31278, EIF4E-7, RPS19B	545	520	7937	0.4481016231474947	1.0	1.0	100.0
Annotation Cluster 63	Enrichment Score: 0.4228131683408627
Category	Term	Count	%	PValue	Genes	List Total	Pop Hits	Pop Total	Fold Enrichment	Bonferroni	Benjamini	FDR
GOTERM_MF_FAT	GO:0016887~ATPase activity	45	3.631961259079903	0.0026472447074469994	SUR, CG9313, CG1494, DHC93AB, CG7211, CG11703, CNN, DIDUM, DHC98D, CG4701, JAR, VHA100-3, CG3499, CG14763, CG17150, RPT3R, CG1571, CG10226, CG6230, REC, GEM3, CG3339, CHD3, CG6971, DHC36C, CG31275, DHC62B, CG13501, CG14838, DDX1, SPN-E, CG31213, RPT6R, CG1801, ME31B, ROBL22E, CG5421, RPT4R, CG7878, MUS308, CG10859, KAT-60L1, CG10839, CG8407, ROBL37BC	645	353	7918	1.5649252256406878	0.8224125590058056	0.12448723859988775	3.8821170723641663
SMART	SM00382:AAA	18	1.4527845036319613	0.01951841196213406	SUR, REPT, DHC36C, DHC62B, CG1494, DHC93AB, BOR, CG31213, CG4701, RPT6R, CG1801, CG3499, CG17150, RPT3R, RPT4R, CG10226, KAT-60L1, PONT	385	125	4824	1.8043012987012987	0.9700621368943214	0.4427670362463193	21.5212178949175
INTERPRO	IPR003593:ATPase, AAA+ type, core	18	1.4527845036319613	0.03251876002638142	SUR, REPT, DHC36C, DHC62B, CG1494, DHC93AB, BOR, CG31213, CG4701, RPT6R, CG1801, CG3499, CG17150, RPT3R, RPT4R, CG10226, KAT-60L1, PONT	859	125	10196	1.7092246798603026	0.9999999999999987	0.89827638171094	40.82937816656587
GOTERM_BP_FAT	GO:0034654~nucleobase, nucleoside, nucleotide and nucleic acid biosynthetic process	16	1.29136400322841	0.12372787858032935	CG3809, ADGF-E, GYC32E, ADGF-C, DHOD, CG7211, CG11703, CG15547, AC78C, VHA100-3, CG32305, CG5421, CG32301, CG17300, CG6230, NMDYN-D7	545	158	7937	1.474764835675299	1.0	0.8892889226200739	88.92311965397755
GOTERM_BP_FAT	GO:0034404~nucleobase, nucleoside and nucleotide biosynthetic process	16	1.29136400322841	0.12372787858032935	CG3809, ADGF-E, GYC32E, ADGF-C, DHOD, CG7211, CG11703, CG15547, AC78C, VHA100-3, CG32305, CG5421, CG32301, CG17300, CG6230, NMDYN-D7	545	158	7937	1.474764835675299	1.0	0.8892889226200739	88.92311965397755
GOTERM_BP_FAT	GO:0006164~purine nucleotide biosynthetic process	13	1.0492332526230832	0.1478107169967699	GYC32E, ADGF-E, ADGF-C, CG7211, CG11703, CG15547, VHA100-3, CG32305, CG5421, CG32301, CG17300, CG6230, NMDYN-D7	545	125	7937	1.5145834862385321	1.0	0.9096354755575278	93.03704417865842
GOTERM_BP_FAT	GO:0009165~nucleotide biosynthetic process	15	1.2106537530266344	0.15256958002973312	GYC32E, ADGF-E, ADGF-C, DHOD, CG7211, CG11703, CG15547, AC78C, VHA100-3, CG32305, CG5421, CG32301, CG17300, CG6230, NMDYN-D7	545	151	7937	1.4466857038702232	1.0	0.9128582975800453	93.65723813127369
GOTERM_BP_FAT	GO:0006163~purine nucleotide metabolic process	13	1.0492332526230832	0.17947596886481448	GYC32E, ADGF-E, ADGF-C, CG7211, CG11703, CG15547, VHA100-3, CG32305, CG5421, CG32301, CG17300, CG6230, NMDYN-D7	545	130	7937	1.4563302752293577	1.0	0.9380899438683161	96.29456894677747
GOTERM_BP_FAT	GO:0009260~ribonucleotide biosynthetic process	11	0.8878127522195319	0.19690089515278697	ADGF-E, CG5421, ADGF-C, CG17300, DHOD, CG7211, CG11703, CG15547, CG6230, NMDYN-D7, VHA100-3	545	107	7937	1.4971619651890595	1.0	0.9462310871119556	97.40856739568629
GOTERM_BP_FAT	GO:0009259~ribonucleotide metabolic process	11	0.8878127522195319	0.23723249592201542	ADGF-E, CG5421, ADGF-C, CG17300, DHOD, CG7211, CG11703, CG15547, CG6230, NMDYN-D7, VHA100-3	545	112	7937	1.430324377457405	1.0	0.9609642412541304	98.90160134980619
GOTERM_BP_FAT	GO:0044271~nitrogen compound biosynthetic process	20	1.6142050040355123	0.2464020052789095	CG3809, ADGF-E, GYC32E, ADGF-C, DHOD, CG7211, CG11703, CG15547, AC78C, CG14721, VHA100-3, CG32305, GOT1, CG32301, CG5421, CG17300, CG6230, CG9589, NMDYN-D7, SAMDC	545	233	7937	1.2500689057762728	1.0	0.9625764011739225	99.10203596564774
GOTERM_BP_FAT	GO:0009152~purine ribonucleotide biosynthetic process	10	0.8071025020177561	0.26400680080264244	ADGF-E, CG5421, ADGF-C, CG17300, CG7211, CG11703, CG15547, CG6230, NMDYN-D7, VHA100-3	545	102	7937	1.4277747796366254	1.0	0.9692193309644218	99.3943276130223
GOTERM_BP_FAT	GO:0006119~oxidative phosphorylation	12	0.9685230024213075	0.294418159298765	CG10396, CG6629, CG5421, CG6485, CG17300, CG7211, CG8102, CG14508, CG11913, CG2014, VHA100-3, CYT-C-D	545	132	7937	1.3239366138448707	1.0	0.9755847705997368	99.70012766764312
GOTERM_BP_FAT	GO:0009150~purine ribonucleotide metabolic process	10	0.8071025020177561	0.3113189214517814	ADGF-E, CG5421, ADGF-C, CG17300, CG7211, CG11703, CG15547, CG6230, NMDYN-D7, VHA100-3	545	107	7937	1.3610563319900542	1.0	0.9761765093742868	99.79977020527706
GOTERM_BP_FAT	GO:0009206~purine ribonucleoside triphosphate biosynthetic process	8	0.645682001614205	0.3303220561470247	CG5421, CG17300, CG7211, CG11703, CG15547, CG6230, NMDYN-D7, VHA100-3	545	82	7937	1.4208100246140076	1.0	0.9800612510593869	99.87437248524333
GOTERM_BP_FAT	GO:0009145~purine nucleoside triphosphate biosynthetic process	8	0.645682001614205	0.3303220561470247	CG5421, CG17300, CG7211, CG11703, CG15547, CG6230, NMDYN-D7, VHA100-3	545	82	7937	1.4208100246140076	1.0	0.9800612510593869	99.87437248524333
GOTERM_BP_FAT	GO:0009201~ribonucleoside triphosphate biosynthetic process	8	0.645682001614205	0.34165604008740635	CG5421, CG17300, CG7211, CG11703, CG15547, CG6230, NMDYN-D7, VHA100-3	545	83	7937	1.4036918315463691	1.0	0.981779872115127	99.90546588767857
GOTERM_BP_FAT	GO:0009142~nucleoside triphosphate biosynthetic process	8	0.645682001614205	0.34165604008740635	CG5421, CG17300, CG7211, CG11703, CG15547, CG6230, NMDYN-D7, VHA100-3	545	83	7937	1.4036918315463691	1.0	0.981779872115127	99.90546588767857
GOTERM_BP_FAT	GO:0009205~purine ribonucleoside triphosphate metabolic process	8	0.645682001614205	0.3873662600382205	CG5421, CG17300, CG7211, CG11703, CG15547, CG6230, NMDYN-D7, VHA100-3	545	87	7937	1.3391542760729727	1.0	0.9882591860186646	99.97149248316715
GOTERM_BP_FAT	GO:0009144~purine nucleoside triphosphate metabolic process	8	0.645682001614205	0.3873662600382205	CG5421, CG17300, CG7211, CG11703, CG15547, CG6230, NMDYN-D7, VHA100-3	545	87	7937	1.3391542760729727	1.0	0.9882591860186646	99.97149248316715
GOTERM_BP_FAT	GO:0009199~ribonucleoside triphosphate metabolic process	8	0.645682001614205	0.39883615308632564	CG5421, CG17300, CG7211, CG11703, CG15547, CG6230, NMDYN-D7, VHA100-3	545	88	7937	1.3239366138448707	1.0	0.9887059204549143	99.97919246741905
GOTERM_BP_FAT	GO:0009141~nucleoside triphosphate metabolic process	8	0.645682001614205	0.4103031591365608	CG5421, CG17300, CG7211, CG11703, CG15547, CG6230, NMDYN-D7, VHA100-3	545	89	7937	1.309060921554479	1.0	0.9894178779756478	99.98490326599358
GOTERM_BP_FAT	GO:0006754~ATP biosynthetic process	6	0.48426150121065376	0.6268436219211516	CG5421, CG17300, CG7211, CG11703, CG6230, VHA100-3	545	78	7937	1.1202540578687368	1.0	0.998927601694592	99.99999261945281
GOTERM_MF_FAT	GO:0015405~P-P-bond-hydrolysis-driven transmembrane transporter activity	13	1.0492332526230832	0.6328142155891725	SUR, CG13426, TOM70, CG1494, CG7211, CG11703, CG31213, VHA100-3, CG1801, CG5421, CG10226, TOMBOY20, CG6230	645	157	7918	1.0164815089122599	1.0	0.9943965308473869	99.99996833189728
GOTERM_MF_FAT	GO:0015399~primary active transmembrane transporter activity	13	1.0492332526230832	0.6328142155891725	SUR, CG13426, TOM70, CG1494, CG7211, CG11703, CG31213, VHA100-3, CG1801, CG5421, CG10226, TOMBOY20, CG6230	645	157	7918	1.0164815089122599	1.0	0.9943965308473869	99.99996833189728
GOTERM_BP_FAT	GO:0046034~ATP metabolic process	6	0.48426150121065376	0.6492807142325436	CG5421, CG17300, CG7211, CG11703, CG6230, VHA100-3	545	80	7937	1.0922477064220184	1.0	0.9991281287232178	99.99999737312902
GOTERM_BP_FAT	GO:0055085~transmembrane transport	8	0.645682001614205	0.6549655131873605	CG13426, CG5421, CG17300, CG7211, TTM2, SUT3, VHA100-3, SUT4	545	112	7937	1.0402359108781127	1.0	0.9991427893893148	99.99999799918578
GOTERM_MF_FAT	GO:0015078~hydrogen ion transmembrane transporter activity	8	0.645682001614205	0.6630534735681982	CG10396, CG5421, CG14053, CG31644, CG17300, CG7211, CG14077, VHA100-3	645	95	7918	1.033765809873521	1.0	0.9957289306275485	99.99999122809974
GOTERM_MF_FAT	GO:0015077~monovalent inorganic cation transmembrane transporter activity	8	0.645682001614205	0.6844718393970557	CG10396, CG5421, CG14053, CG31644, CG17300, CG7211, CG14077, VHA100-3	645	97	7918	1.0124510509070566	1.0	0.9966460857540953	99.99999671116079
GOTERM_CC_FAT	GO:0033177~proton-transporting two-sector ATPase complex, proton-transporting domain	3	0.24213075060532688	0.6953543256079955	CG17300, CG7211, VHA100-3	354	32	4786	1.267478813559322	1.0	0.9957494065717788	99.99998893412655
INTERPRO	IPR003439:ABC transporter-like	5	0.40355125100887806	0.7047869942448346	SUR, CG1494, CG10226, CG31213, CG1801	859	56	10196	1.0597871278895725	1.0	0.9999983552097516	99.99999961137513
GOTERM_MF_FAT	GO:0022890~inorganic cation transmembrane transporter activity	10	0.8071025020177561	0.7240628510946977	CG10396, CG5421, CG14053, CG3790, CG31644, CG17300, CTR1C, CG7211, CG14077, VHA100-3	645	128	7918	0.9590600775193797	1.0	0.9976174740231231	99.99999955610397
GOTERM_BP_FAT	GO:0015985~energy coupled proton transport, down electrochemical gradient	4	0.3228410008071025	0.748542054460475	CG5421, CG17300, CG7211, VHA100-3	545	56	7937	1.0402359108781127	1.0	0.9997592596849795	99.99999998971286
GOTERM_BP_FAT	GO:0015986~ATP synthesis coupled proton transport	4	0.3228410008071025	0.748542054460475	CG5421, CG17300, CG7211, VHA100-3	545	56	7937	1.0402359108781127	1.0	0.9997592596849795	99.99999998971286
GOTERM_BP_FAT	GO:0034220~ion transmembrane transport	4	0.3228410008071025	0.7696528158901581	CG5421, CG17300, CG7211, VHA100-3	545	58	7937	1.0043657070547296	1.0	0.9998201478232414	99.99999999761287
GOTERM_MF_FAT	GO:0043492~ATPase activity, coupled to movement of substances	10	0.8071025020177561	0.7870213524456067	SUR, CG5421, CG1494, CG7211, CG11703, CG10226, CG6230, CG31213, VHA100-3, CG1801	645	136	7918	0.9026447788417693	1.0	0.9989988146606182	99.99999999072668
GOTERM_MF_FAT	GO:0042626~ATPase activity, coupled to transmembrane movement of substances	10	0.8071025020177561	0.7870213524456067	SUR, CG5421, CG1494, CG7211, CG11703, CG10226, CG6230, CG31213, VHA100-3, CG1801	645	136	7918	0.9026447788417693	1.0	0.9989988146606182	99.99999999072668
GOTERM_MF_FAT	GO:0016820~hydrolase activity, acting on acid anhydrides, catalyzing transmembrane movement of substances	10	0.8071025020177561	0.8009969016054157	SUR, CG5421, CG1494, CG7211, CG11703, CG10226, CG6230, CG31213, VHA100-3, CG1801	645	138	7918	0.8895629704527581	1.0	0.9991450837197156	99.99999999663532
GOTERM_BP_FAT	GO:0015992~proton transport	4	0.3228410008071025	0.8161361277583633	CG5421, CG17300, CG7211, VHA100-3	545	63	7937	0.9246541430027668	1.0	0.999912067903678	99.99999999994414
GOTERM_BP_FAT	GO:0006818~hydrogen transport	4	0.3228410008071025	0.8244148874655906	CG5421, CG17300, CG7211, VHA100-3	545	64	7937	0.9102064220183487	1.0	0.9999269584292136	99.99999999997407
GOTERM_CC_FAT	GO:0016469~proton-transporting two-sector ATPase complex	4	0.3228410008071025	0.8303587222229412	CG5421, CG17300, CG7211, VHA100-3	354	60	4786	0.9013182674199623	1.0	0.9987629171989769	99.99999999585323
INTERPRO	IPR017871:ABC transporter, conserved site	4	0.3228410008071025	0.8768476310614708	SUR, CG13501, CG10226, CG31213	859	58	10196	0.818594195335394	1.0	0.9999999946762134	99.99999999999963
GOTERM_MF_FAT	GO:0042625~ATPase activity, coupled to transmembrane movement of ions	5	0.40355125100887806	0.894251215990911	CG5421, CG7211, CG11703, CG6230, VHA100-3	645	79	7918	0.7769600628005102	1.0	0.9998816932394248	99.99999999999973
GOTERM_MF_FAT	GO:0015662~ATPase activity, coupled to transmembrane movement of ions, phosphorylative mechanism	4	0.3228410008071025	0.9500506800481759	CG7211, CG11703, CG6230, VHA100-3	645	75	7918	0.65471834625323	1.0	0.9999883448167872	100.0
GOTERM_BP_FAT	GO:0015672~monovalent inorganic cation transport	7	0.5649717514124294	0.9834624695299667	CG33934, CG33061, CG5421, CG17300, CG7211, CG11703, INDY-2, VHA100-3	545	175	7937	0.5825321100917431	1.0	0.999999904672705	100.0
GOTERM_BP_FAT	GO:0006811~ion transport	15	1.2106537530266344	0.991014685916427	CG18418, GB, CG7211, CG11703, CG7514, CG11739, VHA100-3, CG33934, CG33061, CG12279, CG5421, CG17300, CG4520, CTR1C, CG6230, INDY-2	545	346	7937	0.6313570557352708	1.0	0.9999999849867388	100.0
GOTERM_BP_FAT	GO:0006812~cation transport	10	0.8071025020177561	0.9918931439174284	CG33934, CG33061, CG5421, CG17300, CTR1C, CG7211, CG11703, CG6230, CG11739, INDY-2, VHA100-3	545	252	7937	0.5779088393767293	1.0	0.9999999888996407	100.0
Annotation Cluster 64	Enrichment Score: 0.4124426412340592
Category	Term	Count	%	PValue	Genes	List Total	Pop Hits	Pop Total	Fold Enrichment	Bonferroni	Benjamini	FDR
GOTERM_MF_FAT	GO:0005436~sodium:phosphate symporter activity	4	0.3228410008071025	0.24122472761492247	CG3649, CG6978, CG9254, CG7091	645	21	7918	2.33827980804725	1.0	0.9178971667760568	98.38106687517637
GOTERM_MF_FAT	GO:0015294~solute:cation symporter activity	9	0.7263922518159807	0.3245549202155751	CG33934, CG14040, CG3649, CG6978, SUT3, CG9254, CG7091, INDY-2, NTL, SUT4	645	80	7918	1.381046511627907	1.0	0.9524342729888716	99.71518956122377
INTERPRO	IPR011701:Major facilitator superfamily MFS-1	12	0.9685230024213075	0.3308668368304655	CG5078, CG12866, CG3790, CG18788, CG8596, CG3649, CG6978, CG14855, CG14691, CG9254, CG7333, CG7091	859	111	10196	1.283201711606834	1.0	0.9995541438110301	99.83002547683688
GOTERM_MF_FAT	GO:0015296~anion:cation symporter activity	5	0.40355125100887806	0.3547789293194489	CG33934, CG3649, CG6978, CG9254, CG7091, INDY-2	645	37	7918	1.6589147286821706	1.0	0.9596396700012035	99.85625843877098
GOTERM_MF_FAT	GO:0015114~phosphate transmembrane transporter activity	4	0.3228410008071025	0.3555323517373403	CG3649, CG6978, CG9254, CG7091	645	26	7918	1.8886106141920096	1.0	0.9585267450825318	99.85874529358605
GOTERM_MF_FAT	GO:0015103~inorganic anion transmembrane transporter activity	5	0.40355125100887806	0.37382861915411636	CG9702, CG3649, CG6978, CG9254, CG7091	645	38	7918	1.6152590779273766	1.0	0.9637612132594807	99.90813076897358
GOTERM_MF_FAT	GO:0015293~symporter activity	9	0.7263922518159807	0.3748933604635481	CG33934, CG14040, CG3649, CG6978, SUT3, CG9254, CG7091, INDY-2, NTL, SUT4	645	84	7918	1.3152823920265782	1.0	0.9628905309603859	99.91043672332084
GOTERM_MF_FAT	GO:0008509~anion transmembrane transporter activity	9	0.7263922518159807	0.4761661036008216	CG18418, CG33934, CG9702, CG3649, CG4520, CG6978, CG7514, CG9254, CG7091, INDY-2	645	92	7918	1.2009100101112236	1.0	0.9790919275763887	99.99360935923362
GOTERM_MF_FAT	GO:0015370~solute:sodium symporter activity	4	0.3228410008071025	0.8901788080955846	CG33934, CG3649, CG7091, INDY-2, NTL	645	62	7918	0.7919979994998749	1.0	0.9998696602623146	99.99999999999953
Annotation Cluster 65	Enrichment Score: 0.41226448525145526
Category	Term	Count	%	PValue	Genes	List Total	Pop Hits	Pop Total	Fold Enrichment	Bonferroni	Benjamini	FDR
GOTERM_BP_FAT	GO:0006508~proteolysis	66	5.326876513317192	0.01596049511612944	CG14990, CG10104, CG32833, CG33276, PSA, LOOPIN-1, CG9581, RPT3R, UCH, PROSBETA3, CG4271, SPP, CG4661, ACER, CG8728, CG10587, CG10588, CG4914, NEP5, CG5355, CG10041, TOPORS, CG8945, CG31823, MR, STE24C, STE24B, CG34129, CG6071, TACE, DEN1, CG30375, CG9153, CG5045, CG13423, USP7, PROSBETA4R1, PROSBETA4R2, VIH, CG2025, CG11037, CG3499, CG11313, SINAH, CG13630, CG3355, CG14760, CG6168, PROSBETA2R1, …	545	731	7937	1.314880959851404	0.9999999999805815	0.38938947415917147	23.51167957819811
SP_PIR_KEYWORDS	hydrolase	155	12.510088781275222	0.048983054267078885	CG10104, CG32833, DHC93AB, PPD5, CG7211, DIDUM, CNN, CG9014, DHC98D, JAR, CG4271, SPP, CG13197, CG3339, CG8728, CG10587, CG4914, CG10588, KLP3A, CG8349, CG10089, ADGF-E, CG2135, ADGF-C, CG5626, CG8945, SPN-E, STE24C, CG34161, CHT12, TACE, CG5421, RPT4R, CG10839, CG13423, CG8407, CG32812, PROSBETA4R1, CG9313, PROSBETA4R2, SAC1, CG2025, CG11037, CG4701, CG11313, CG14763, CG3355, CG13630, CG14760, C…	1201	1470	12980	1.1395832271293196	0.9999908486109148	0.7244723269039066	47.49862902277033
GOTERM_MF_FAT	GO:0070011~peptidase activity, acting on L-amino acid peptides	58	4.681194511702986	0.15109119962711548	CG14990, CG10104, CG32833, CG33276, PSA, LOOPIN-1, CG9581, UCH, PROSBETA3, SPP, CG4271, ACER, CG8728, CG10587, CG10588, CG4914, NEP5, CG5355, CG10041, CG8945, CG31823, STE24C, STE24B, CG7573, CG34129, CG6071, TACE, DEN1, CG30375, CG5045, CG13423, USP7, PROSBETA4R1, PROSBETA4R2, CG2025, CG11037, CG10576, CG3499, CG11313, CG14013, CG13630, CG3355, CG14760, CG6168, PROSBETA2R1, CG5860, MEI-218, PROS…	645	612	7918	1.1634088260627249	1.0	0.8514956406605421	91.34265880774481
GOTERM_MF_FAT	GO:0008233~peptidase activity	59	4.761904761904762	0.23250004249693448	CG14990, CG10104, CG32833, CG33276, PSA, LOOPIN-1, CG9581, UCH, PROSBETA3, CG4271, SPP, ACER, CG8728, CG10587, CG10588, CG4914, NEP5, CG5355, CG10041, CG8945, CG31823, STE24C, STE24B, CG7573, CG34129, CG6071, TACE, DEN1, CG30375, CG5045, CG13423, USP7, PROSBETA4R1, PROSBETA4R2, CG2025, CG11037, CG10576, CG3499, CG11313, CG14013, CG13630, CG3355, CG14760, CG6168, PROSBETA2R1, CG5860, MEI-218, PROS…	645	648	7918	1.1177193989855487	1.0	0.9119634022514522	98.07958603763778
GOTERM_MF_FAT	GO:0004175~endopeptidase activity	41	3.3091202582728005	0.33455590816447334	CG14990, CG10104, CG32833, PROSBETA4R1, CG33276, PROSBETA4R2, CG2025, CG11037, CG3499, CG11313, CG3355, CG14760, CG6168, PROSBETA2R1, PROSBETA3, SPP, CG4271, CG5860, CG8728, PROSALPHA6T, CG10587, CG10588, CG4914, CG4477, NEP5, CG5355, CG10041, CG9505, YIP3, CG18636, STE24C, CG1440, STE24B, CG7573, CG3795, CG34129, TACE, CG30461, CG30375, CG13744, CG5045, CG13423	645	457	7918	1.1013451393482943	1.0	0.9544027231912073	99.77207820813985
GOTERM_MF_FAT	GO:0008236~serine-type peptidase activity	22	1.7756255044390639	0.8331767155003859	CG14990, CG10587, CG4914, CG32833, CG33276, CG4477, CG5355, CG10041, CG18636, CG31823, CG11037, CG3795, CG11313, CG34129, CG14013, CG3355, CG14760, CG30375, CG13744, CG13991, CG5045, CG4271	645	308	7918	0.8768549280177187	1.0	0.9995616742328238	99.99999999975861
GOTERM_MF_FAT	GO:0017171~serine hydrolase activity	22	1.7756255044390639	0.8413823366915527	CG14990, CG10587, CG4914, CG32833, CG33276, CG4477, CG5355, CG10041, CG18636, CG31823, CG11037, CG3795, CG11313, CG34129, CG14013, CG3355, CG14760, CG30375, CG13744, CG13991, CG5045, CG4271	645	310	7918	0.8711977994498624	1.0	0.9995671698768395	99.99999999988637
GOTERM_MF_FAT	GO:0004252~serine-type endopeptidase activity	19	1.533494753833737	0.8824932323001642	CG14990, CG10587, CG4914, CG32833, CG33276, CG4477, CG5355, CG10041, CG18636, CG11037, CG3795, CG11313, CG34129, CG3355, CG14760, CG30375, CG13744, CG5045, CG4271	645	280	7918	0.8330121816168328	1.0	0.999854608853554	99.9999999999987
SMART	SM00020:Tryp_SPc	16	1.29136400322841	0.9005559170334088	CG14990, CG10587, CG4914, CG32833, CG4477, CG10041, CG18636, CG11037, CG3795, CG11313, CG34129, CG3355, CG14760, CG30375, CG13744, CG4271	385	248	4824	0.8083787180561374	1.0	0.9999734020905777	99.9999999999526
INTERPRO	IPR001254:Peptidase S1 and S6, chymotrypsin/Hap	16	1.29136400322841	0.9356023306779202	CG14990, CG10587, CG4914, CG32833, CG4477, CG10041, CG18636, CG11037, CG3795, CG11313, CG34129, CG3355, CG14760, CG30375, CG13744, CG4271	859	248	10196	0.7657816666040782	1.0	0.9999999999491076	100.0
INTERPRO	IPR001314:Peptidase S1A, chymotrypsin	13	1.0492332526230832	0.946165774458079	CG10587, CG4914, CG4477, CG10041, CG18636, CG11037, CG3795, CG11313, CG3355, CG14760, CG30375, CG13744, CG4271	859	210	10196	0.734785742003437	1.0	0.999999999983632	100.0
INTERPRO	IPR018114:Peptidase S1/S6, chymotrypsin/Hap, active site	11	0.8878127522195319	0.9655682868683239	CG10587, CG11313, CG4914, CG3355, CG14760, CG30375, CG13744, CG10041, CG18636, CG11037, CG3795	859	191	10196	0.6835904406073054	1.0	0.9999999999992712	100.0
SP_PIR_KEYWORDS	Serine protease	5	0.40355125100887806	0.9989516203325821	CG11313, CG4914, CG3355, CG5045, CG3795	1201	135	12980	0.40028371418879327	1.0	0.99999975894652	100.0
Annotation Cluster 66	Enrichment Score: 0.40551992646774726
Category	Term	Count	%	PValue	Genes	List Total	Pop Hits	Pop Total	Fold Enrichment	Bonferroni	Benjamini	FDR
SMART	SM00109:C1	5	0.40355125100887806	0.19578235416169176	RHOGAP5A, PHL, STI, DGK, RACGAP84C	385	29	4824	2.1603224361845053	1.0	0.9793152610480325	93.13538801008082
GOTERM_MF_FAT	GO:0019992~diacylglycerol binding	5	0.40355125100887806	0.20651098346691932	RHOGAP5A, PHL, STI, DGK, RACGAP84C	645	29	7918	2.116546377973804	1.0	0.8947073143927182	96.84190856174054
INTERPRO	IPR002219:Protein kinase C-like, phorbol ester/diacylglycerol binding	5	0.40355125100887806	0.2240885370704981	RHOGAP5A, PHL, STI, DGK, RACGAP84C	859	29	10196	2.0464854883384853	1.0	0.9983667446030009	98.21760851383782
INTERPRO	IPR002219:Protein kinase C, phorbol ester/diacylglycerol binding	3	0.24213075060532688	0.4547331684211968	RHOGAP5A, PHL, STI	859	18	10196	1.978269305393869	1.0	0.9999037748764497	99.99340475807139
GOTERM_BP_FAT	GO:0007242~intracellular signaling cascade	16	1.29136400322841	0.9199001426743025	CG3942, RHOGAP5A, GYC32E, OS, DGK, CDC37, SP555, AC78C, RACGAP84C, CG32305, CG32301, F-CUP, STI, PHL, LTD, GOM	545	297	7937	0.7845550304265901	1.0	0.9999922126362747	100.0
GOTERM_MF_FAT	GO:0008289~lipid binding	6	0.48426150121065376	0.9733001254458635	RHOGAP5A, CG17919, PHL, STI, DGK, RACGAP84C	645	121	7918	0.6087257351527965	1.0	0.9999982764375104	100.0
Annotation Cluster 67	Enrichment Score: 0.40347408155038805
Category	Term	Count	%	PValue	Genes	List Total	Pop Hits	Pop Total	Fold Enrichment	Bonferroni	Benjamini	FDR
GOTERM_BP_FAT	GO:0044087~regulation of cellular component biogenesis	8	0.645682001614205	0.30784025216485034	SSH, CUP, QUA, AUB, JUPITER, SPN-E, MR, EXU	545	80	7937	1.4563302752293579	1.0	0.9773040457998358	99.78223807469544
GOTERM_BP_FAT	GO:0032271~regulation of protein polymerization	3	0.24213075060532688	0.3525001109841602	SSH, QUA, JUPITER	545	18	7937	2.427217125382263	1.0	0.9836405666671433	99.92831572975433
GOTERM_BP_FAT	GO:0051493~regulation of cytoskeleton organization	5	0.40355125100887806	0.45106641898681515	SSH, QUA, JUPITER, STI, JAR	545	50	7937	1.4563302752293579	1.0	0.9928691878934301	99.99542242851652
GOTERM_BP_FAT	GO:0043254~regulation of protein complex assembly	3	0.24213075060532688	0.4970253201219134	SSH, QUA, JUPITER	545	24	7937	1.8204128440366973	1.0	0.9956187402471628	99.9989333351576
Annotation Cluster 68	Enrichment Score: 0.39814915128435663
Category	Term	Count	%	PValue	Genes	List Total	Pop Hits	Pop Total	Fold Enrichment	Bonferroni	Benjamini	FDR
GOTERM_BP_FAT	GO:0022618~ribonucleoprotein complex assembly	6	0.48426150121065376	0.08805442348007228	ME31B, AUB, DDX1, SPN-E, GEM3, TRA2	545	35	7937	2.496566186107471	1.0	0.8177654177571285	78.46631366445038
UP_SEQ_FEATURE	nucleotide phosphate-binding region:ATP	18	1.4527845036319613	0.12100536230950137	MSH6, REPT, CDC2, DDX1, BALL, KLP59C, PKA-C2, JAR, GSKT, ME31B, SUB, IAL, NCD, PHL, POLO, REC, CHD3, PONT	192	196	2975	1.4229910714285714	1.0	0.9998447386545345	84.18902461399055
GOTERM_MF_FAT	GO:0004386~helicase activity	13	1.0492332526230832	0.17398276979964467	REPT, CG10445, DDX1, SPN-E, BGCN, ME31B, MUS308, CG7878, CG7376, GEM3, REC, CHD3, PONT	645	109	7918	1.4641063935708698	1.0	0.8747008020922986	94.24491957608414
SMART	SM00487:DEXDc	9	0.7263922518159807	0.24464114453531266	ME31B, CG10445, CG7878, MUS308, DDX1, CG7376, SPN-E, GEM3, CHD3	385	75	4824	1.5035844155844156	1.0	0.9844185577385728	96.82344460557361
SMART	SM00490:HELICc	9	0.7263922518159807	0.2560582266883128	ME31B, CG10445, CG7878, MUS308, DDX1, CG7376, SPN-E, GEM3, CHD3	385	76	4824	1.4838004101161995	1.0	0.982579054717018	97.3658775133645
INTERPRO	IPR014001:DEAD-like helicase, N-terminal	9	0.7263922518159807	0.2949025678716659	ME31B, CG10445, CG7878, MUS308, DDX1, CG7376, SPN-E, GEM3, CHD3	859	75	10196	1.4243538998835854	1.0	0.9994733173909073	99.60980784226379
INTERPRO	IPR001650:DNA/RNA helicase, C-terminal	9	0.7263922518159807	0.30759359764411326	ME31B, CG10445, CG7878, MUS308, DDX1, CG7376, SPN-E, GEM3, CHD3	859	76	10196	1.4056124012009068	1.0	0.9994324442554794	99.70753598862659
INTERPRO	IPR014021:Helicase, superfamily 1 and 2, ATP-binding	8	0.645682001614205	0.4176172150383266	ME31B, CG10445, CG7878, MUS308, DDX1, SPN-E, GEM3, CHD3	859	73	10196	1.3007798172452836	1.0	0.9998204551337581	99.98124202306694
SP_PIR_KEYWORDS	helicase	9	0.7263922518159807	0.41973326651789755	ME31B, REPT, CG7878, MUS308, DDX1, SPN-E, GEM3, PONT, CHD3	1201	77	12980	1.2632330201022957	1.0	0.9826761298261871	99.90720829846394
GOTERM_MF_FAT	GO:0016779~nucleotidyltransferase activity	9	0.7263922518159807	0.45103378342180067	TRF4-2, CG16848, MUS308, CG2100, CCT2, SPN-E, GLD2, MKG-P, GEM3	645	90	7918	1.227596899224806	1.0	0.9767109711362796	99.98713095861225
GOTERM_MF_FAT	GO:0070035~purine NTP-dependent helicase activity	8	0.645682001614205	0.4512750032394222	ME31B, CG7878, MUS308, DDX1, SPN-E, REC, GEM3, CHD3	645	78	7918	1.259073742794673	1.0	0.9750663540923659	99.98721516650737
GOTERM_MF_FAT	GO:0008026~ATP-dependent helicase activity	8	0.645682001614205	0.4512750032394222	ME31B, CG7878, MUS308, DDX1, SPN-E, REC, GEM3, CHD3	645	78	7918	1.259073742794673	1.0	0.9750663540923659	99.98721516650737
INTERPRO	IPR000330:SNF2-related	3	0.24213075060532688	0.4547331684211968	CG10445, CG7376, CHD3	859	18	10196	1.978269305393869	1.0	0.9999037748764497	99.99340475807139
GOTERM_BP_FAT	GO:0022613~ribonucleoprotein complex biogenesis	8	0.645682001614205	0.4672704801904855	ME31B, CG10909, AUB, DDX1, UBI-P63E, SPN-E, GEM3, TRA2	545	94	7937	1.239430021471794	1.0	0.9941133757479114	99.99722124859444
INTERPRO	IPR011545:DNA/RNA helicase, DEAD/DEAH box type, N-terminal	5	0.40355125100887806	0.49470678755134195	ME31B, CG7878, MUS308, DDX1, GEM3	859	43	10196	1.3801878874840947	1.0	0.9999532195491296	99.99803037033793
INTERPRO	IPR014014:RNA helicase, DEAD-box type, Q motif	4	0.3228410008071025	0.5123401874608822	ME31B, CG7878, DDX1, GEM3	859	32	10196	1.4837019790454016	1.0	0.9999628847843178	99.9988792162488
UP_SEQ_FEATURE	domain:Helicase C-terminal	3	0.24213075060532688	0.583503438812039	ME31B, DDX1, CHD3	192	30	2975	1.5494791666666665	1.0	0.9999999427992877	99.99963680318812
UP_SEQ_FEATURE	domain:Helicase ATP-binding	3	0.24213075060532688	0.583503438812039	ME31B, DDX1, CHD3	192	30	2975	1.5494791666666665	1.0	0.9999999427992877	99.99963680318812
GOTERM_MF_FAT	GO:0003678~DNA helicase activity	4	0.3228410008071025	0.6426349420243184	REPT, REC, PONT, CHD3	645	40	7918	1.227596899224806	1.0	0.9947074534119495	99.99997887702483
GOTERM_MF_FAT	GO:0004004~ATP-dependent RNA helicase activity	4	0.3228410008071025	0.6426349420243184	ME31B, CG7878, SPN-E, GEM3	645	40	7918	1.227596899224806	1.0	0.9947074534119495	99.99997887702483
GOTERM_MF_FAT	GO:0008186~RNA-dependent ATPase activity	4	0.3228410008071025	0.6426349420243184	ME31B, CG7878, SPN-E, GEM3	645	40	7918	1.227596899224806	1.0	0.9947074534119495	99.99997887702483
INTERPRO	IPR000629:RNA helicase, ATP-dependent, DEAD-box, conserved site	3	0.24213075060532688	0.6556207833362049	ME31B, CG7878, DDX1	859	26	10196	1.3695710575803706	1.0	0.9999964973145302	99.99999551824189
SP_PIR_KEYWORDS	nucleotidyltransferase	7	0.5649717514124294	0.6652160989708715	TRF4-2, CG16848, MUS308, CG2100, CCT2, SPN-E, GEM3	1201	72	12980	1.0507447497455824	1.0	0.9929617768450058	99.99992000491446
GOTERM_MF_FAT	GO:0003724~RNA helicase activity	4	0.3228410008071025	0.7729728885746396	ME31B, CG7878, SPN-E, GEM3	645	49	7918	1.0021199177345357	1.0	0.9987853167980479	99.99999997592217
Annotation Cluster 69	Enrichment Score: 0.39099549562551944
Category	Term	Count	%	PValue	Genes	List Total	Pop Hits	Pop Total	Fold Enrichment	Bonferroni	Benjamini	FDR
GOTERM_MF_FAT	GO:0004527~exonuclease activity	6	0.48426150121065376	0.16465429043476856	CG8368, RRP1, CG12877, RRP6, GKT, CG16940	645	36	7918	2.0459948320413437	1.0	0.8630519643345154	93.19384070325712
GOTERM_MF_FAT	GO:0008408~3'-5' exonuclease activity	3	0.24213075060532688	0.6150237781430177	RRP1, RRP6, CG16940	645	25	7918	1.4731162790697676	1.0	0.9933902545925304	99.99993579750489
GOTERM_MF_FAT	GO:0004518~nuclease activity	8	0.645682001614205	0.6630534735681982	CG8368, RRP1, CG12877, RRP6, CG5626, GKT, RNH1, CG16940	645	95	7918	1.033765809873521	1.0	0.9957289306275485	99.99999122809974
Annotation Cluster 70	Enrichment Score: 0.3758251634519866
Category	Term	Count	%	PValue	Genes	List Total	Pop Hits	Pop Total	Fold Enrichment	Bonferroni	Benjamini	FDR
GOTERM_BP_FAT	GO:0006486~protein amino acid glycosylation	6	0.48426150121065376	0.24334598221389267	MGAT1, FUCTD, CG30037, FUCTB, OSTSTT3, CG8673	545	49	7937	1.7832615615053362	1.0	0.9626818418955886	99.03940768055459
GOTERM_BP_FAT	GO:0070085~glycosylation	6	0.48426150121065376	0.24334598221389267	MGAT1, FUCTD, CG30037, FUCTB, OSTSTT3, CG8673	545	49	7937	1.7832615615053362	1.0	0.9626818418955886	99.03940768055459
GOTERM_BP_FAT	GO:0043413~biopolymer glycosylation	6	0.48426150121065376	0.24334598221389267	MGAT1, FUCTD, CG30037, FUCTB, OSTSTT3, CG8673	545	49	7937	1.7832615615053362	1.0	0.9626818418955886	99.03940768055459
GOTERM_BP_FAT	GO:0009101~glycoprotein biosynthetic process	6	0.48426150121065376	0.43537986903479786	MGAT1, FUCTD, CG30037, FUCTB, OSTSTT3, CG8673	545	63	7937	1.3869812145041502	1.0	0.9916737239428602	99.99268043699989
GOTERM_BP_FAT	GO:0009100~glycoprotein metabolic process	6	0.48426150121065376	0.476253322083504	MGAT1, FUCTD, CG30037, FUCTB, OSTSTT3, CG8673	545	66	7937	1.3239366138448707	1.0	0.9942804879372269	99.99790678303864
SP_PIR_KEYWORDS	glycosyltransferase	15	1.2106537530266344	0.5160310955594606	CG3788, CG31002, FUCTD, FUCTB, CG18869, UGT35A, CG17173, MGAT1, CG30037, CG15483, CG7304, CG7579, OSTSTT3, CG8673, PGANT2	1201	149	12980	1.0880194915869885	1.0	0.9905031693676188	99.99095456491791
GOTERM_CC_FAT	GO:0005794~Golgi apparatus	11	0.8878127522195319	0.780575083839666	MGAT1, FUCTD, CG30037, GMAP, FUCTB, CG7304, CG14040, CG7579, CG6962, CG8673, PGANT2	354	164	4786	0.9068141105139865	1.0	0.9978966162994847	99.99999986706666
SP_PIR_KEYWORDS	golgi apparatus	7	0.5649717514124294	0.8183314314240907	FUCTD, CG30037, FUCTB, CG7304, CG7579, CG8673, PGANT2	1201	86	12980	0.8796932788567666	1.0	0.9966871820391052	99.99999996858911
Annotation Cluster 71	Enrichment Score: 0.37066975286348564
Category	Term	Count	%	PValue	Genes	List Total	Pop Hits	Pop Total	Fold Enrichment	Bonferroni	Benjamini	FDR
GOTERM_CC_FAT	GO:0000785~chromatin	13	1.0492332526230832	0.12656678523381026	SU(VAR)3-7, STIL, JUMU, REPT, CG7046, DMT, MST35BB, BALL, COMR, HIS2AV, TOPI, CHD3, PONT	354	113	4786	1.5553722313884306	1.0	0.6227869360707935	83.8544468431357
GOTERM_CC_FAT	GO:0000790~nuclear chromatin	4	0.3228410008071025	0.5021354611728304	STIL, REPT, TOPI, PONT	354	36	4786	1.5021971123666038	1.0	0.9793217809321713	99.99171134488489
GOTERM_CC_FAT	GO:0000228~nuclear chromosome	6	0.48426150121065376	0.6812619720597596	STIL, LAT, REPT, SA-2, TOPI, PONT	354	77	4786	1.0534888839973586	1.0	0.9955272437689408	99.99997964715165
GOTERM_CC_FAT	GO:0044454~nuclear chromosome part	5	0.40355125100887806	0.7600920659421837	STIL, LAT, REPT, TOPI, PONT	354	69	4786	0.9796937689347416	1.0	0.9976030707126476	99.99999955749476
Annotation Cluster 72	Enrichment Score: 0.36941152445776243
Category	Term	Count	%	PValue	Genes	List Total	Pop Hits	Pop Total	Fold Enrichment	Bonferroni	Benjamini	FDR
INTERPRO	IPR012335:Thioredoxin fold	11	0.8878127522195319	0.0902938907182172	CG15116, CG10029, CG6888, CG9147, WBL, GSTS1, ERP60, CG4511, CG3939, CG5554, GRX-1	859	74	10196	1.7644023534593964	1.0	0.9736064238842599	77.7339710606558
GOTERM_MF_FAT	GO:0016209~antioxidant activity	5	0.40355125100887806	0.48577809191612753	CG15116, MUD, CG6888, TRXR-2, GSTS1	645	44	7918	1.3949964763918252	1.0	0.9798935725047913	99.99515376639758
GOTERM_MF_FAT	GO:0016684~oxidoreductase activity, acting on peroxide as acceptor	3	0.24213075060532688	0.677016765636326	CG15116, CG6888, GSTS1	645	28	7918	1.3152823920265782	1.0	0.9963930506035751	99.99999533841802
GOTERM_MF_FAT	GO:0004601~peroxidase activity	3	0.24213075060532688	0.677016765636326	CG15116, CG6888, GSTS1	645	28	7918	1.3152823920265782	1.0	0.9963930506035751	99.99999533841802
SP_PIR_KEYWORDS	peroxidase	3	0.24213075060532688	0.7073709797678598	CG15116, CG6888, GSTS1	1201	26	12980	1.247037724972779	1.0	0.9947877600053419	99.99998576927082
Annotation Cluster 73	Enrichment Score: 0.348879618861447
Category	Term	Count	%	PValue	Genes	List Total	Pop Hits	Pop Total	Fold Enrichment	Bonferroni	Benjamini	FDR
GOTERM_BP_FAT	GO:0060284~regulation of cell development	12	0.9685230024213075	0.2859656461056007	SSH, SINAH, CUP, AUB, PHL, POLO, SPN-E, MR, HAM, EFF, CYT-C-D, EXU	545	131	7937	1.3340430002100987	1.0	0.9736497678198662	99.63432737276817
GOTERM_BP_FAT	GO:0046532~regulation of photoreceptor cell differentiation	3	0.24213075060532688	0.4271405050626989	SINAH, PHL, EFF	545	21	7937	2.0804718217562255	1.0	0.9913028601703847	99.99068248399338
GOTERM_BP_FAT	GO:0050767~regulation of neurogenesis	6	0.48426150121065376	0.4896682344542208	SSH, SINAH, PHL, POLO, HAM, EFF	545	67	7937	1.304176365877037	1.0	0.9952195178349219	99.9986414105965
GOTERM_BP_FAT	GO:0045664~regulation of neuron differentiation	5	0.40355125100887806	0.5117521782101218	SSH, SINAH, PHL, HAM, EFF	545	54	7937	1.3484539585457018	1.0	0.9961156243542237	99.9993498270917
GOTERM_BP_FAT	GO:0051960~regulation of nervous system development	7	0.5649717514124294	0.5885124492451453	SSH, SINAH, PHL, POLO, MR, HAM, EFF	545	90	7937	1.1327013251783893	1.0	0.9984218580107224	99.99996237028267
Annotation Cluster 74	Enrichment Score: 0.34386805901157624
Category	Term	Count	%	PValue	Genes	List Total	Pop Hits	Pop Total	Fold Enrichment	Bonferroni	Benjamini	FDR
GOTERM_CC_FAT	GO:0019867~outer membrane	6	0.48426150121065376	0.05812987190188098	TOM70, CG13359, CG4520, TOMBOY20, CG9393, CG4701	354	29	4786	2.7971946230274694	0.9999999943094484	0.42785706407264024	55.380841798625724
GOTERM_BP_FAT	GO:0007005~mitochondrion organization	9	0.7263922518159807	0.12522104773132722	HSP60D, TOM70, PARK, DRP1, TOMBOY20, AIF, TTM2, CG9393, NTL	545	73	7937	1.7954756817896194	1.0	0.8871638611232097	89.23340007617836
GOTERM_CC_FAT	GO:0005741~mitochondrial outer membrane	5	0.40355125100887806	0.13362295656015089	TOM70, CG4520, TOMBOY20, CG9393, CG4701	354	27	4786	2.50366185394434	1.0	0.6359341253532985	85.52619872895036
GOTERM_CC_FAT	GO:0031968~organelle outer membrane	5	0.40355125100887806	0.14738262316869866	TOM70, CG4520, TOMBOY20, CG9393, CG4701	354	28	4786	2.4142453591606134	1.0	0.6511095668433348	88.33480076213371
GOTERM_BP_FAT	GO:0033365~protein localization in organelle	9	0.7263922518159807	0.2845628632306005	RANBP9, CG13426, HSP60D, TOM70, CG32164, WBL, TOMBOY20, CG9393, CG10950	545	91	7937	1.4403266458312332	1.0	0.9737667789128823	99.62217368101372
GOTERM_BP_FAT	GO:0006839~mitochondrial transport	6	0.48426150121065376	0.2968811359367643	CG18418, HSP60D, TOM70, TOMBOY20, CG9393, CG7514	545	53	7937	1.6486757832785184	1.0	0.9758607015196656	99.71709726838468
GOTERM_BP_FAT	GO:0017038~protein import	7	0.5649717514124294	0.34703420652350847	RANBP9, HSP60D, TOM70, CG32164, TOMBOY20, CG9393, CG10950	545	70	7937	1.4563302752293579	1.0	0.9827243271563286	99.91754029565173
GOTERM_BP_FAT	GO:0006626~protein targeting to mitochondrion	4	0.3228410008071025	0.37732161542865406	HSP60D, TOM70, TOMBOY20, CG9393	545	32	7937	1.8204128440366973	1.0	0.9870754476547292	99.96262161182557
GOTERM_BP_FAT	GO:0070585~protein localization in mitochondrion	4	0.3228410008071025	0.37732161542865406	HSP60D, TOM70, TOMBOY20, CG9393	545	32	7937	1.8204128440366973	1.0	0.9870754476547292	99.96262161182557
GOTERM_BP_FAT	GO:0006605~protein targeting	9	0.7263922518159807	0.4739450248522423	RANBP9, CG13426, HSP60D, TOM70, CG32164, WBL, TOMBOY20, CG9393, CG10950	545	109	7937	1.2024745391802039	1.0	0.9943874307222736	99.99774767717645
GOTERM_MF_FAT	GO:0008565~protein transporter activity	7	0.5649717514124294	0.48051072261735295	RANBP9, CG13426, CG6404, TOM70, CG32164, TOMBOY20, CG10950	645	68	7918	1.263702690378477	1.0	0.979386826146761	99.99435691639884
GOTERM_MF_FAT	GO:0008320~protein transmembrane transporter activity	4	0.3228410008071025	0.5504788583907223	CG13426, TOM70, TOMBOY20, CG10950	645	35	7918	1.40296788482835	1.0	0.9874852886633866	99.99934977105676
GOTERM_BP_FAT	GO:0006913~nucleocytoplasmic transport	6	0.48426150121065376	0.5546488151216937	RANBP9, NXF4, CG32164, CG12782, REF2, CG10950	545	72	7937	1.2136085626911315	1.0	0.9978424251889885	99.99985949142763
GOTERM_BP_FAT	GO:0051169~nuclear transport	6	0.48426150121065376	0.5546488151216937	RANBP9, NXF4, CG32164, CG12782, REF2, CG10950	545	72	7937	1.2136085626911315	1.0	0.9978424251889885	99.99985949142763
GOTERM_MF_FAT	GO:0022884~macromolecule transmembrane transporter activity	3	0.24213075060532688	0.5924264444932554	CG13426, TOM70, TOMBOY20	645	24	7918	1.5344961240310078	1.0	0.9917426895624547	99.99984948593432
GOTERM_MF_FAT	GO:0015450~P-P-bond-hydrolysis-driven protein transmembrane transporter activity	3	0.24213075060532688	0.5924264444932554	CG13426, TOM70, TOMBOY20	645	24	7918	1.5344961240310078	1.0	0.9917426895624547	99.99984948593432
GOTERM_BP_FAT	GO:0070727~cellular macromolecule localization	16	1.29136400322841	0.708256725995304	HRS, CG6404, CUP, HSP60D, CG13426, ORB, TOM70, WBL, CG9393, SPN-E, EXU, RANBP9, AUB, CG32164, TOMBOY20, CG10950	545	244	7937	0.9549706722815462	1.0	0.999564774461021	99.99999987770818
GOTERM_BP_FAT	GO:0006606~protein import into nucleus	3	0.24213075060532688	0.7174851100744317	RANBP9, CG32164, CG10950	545	36	7937	1.2136085626911315	1.0	0.9996083480310242	99.99999992841127
GOTERM_BP_FAT	GO:0051170~nuclear import	3	0.24213075060532688	0.7315984784978864	RANBP9, CG32164, CG10950	545	37	7937	1.180808331267047	1.0	0.999685725273608	99.99999996951588
GOTERM_BP_FAT	GO:0034504~protein localization in nucleus	3	0.24213075060532688	0.7451087038757149	RANBP9, CG32164, CG10950	545	38	7937	1.149734427812651	1.0	0.999747108815481	99.99999998710531
GOTERM_BP_FAT	GO:0034613~cellular protein localization	11	0.8878127522195319	0.7927382568559416	HRS, RANBP9, CG13426, HSP60D, CG6404, TOM70, CG32164, WBL, TOMBOY20, CG9393, CG10950	545	179	7937	0.8949515657834043	1.0	0.9998726727437062	99.99999999958902
GOTERM_BP_FAT	GO:0006886~intracellular protein transport	10	0.8071025020177561	0.8521908143852323	HRS, RANBP9, CG13426, HSP60D, TOM70, CG32164, WBL, TOMBOY20, CG9393, CG10950	545	174	7937	0.8369714225456079	1.0	0.9999591802874392	99.99999999999852
GOTERM_BP_FAT	GO:0008104~protein localization	23	1.8563357546408392	0.8660275505866957	HRS, JUMU, CG13426, CG6404, HSP60D, TOM70, WBL, STWL, CG9393, RIB, JAR, RANBP9, IAL, AUB, PAV, CG32164, CYCB, TOMBOY20, POLO, TTM2, LTD, LAP1, CG10950	545	392	7937	0.854479498221307	1.0	0.9999688118881009	99.99999999999972
GOTERM_BP_FAT	GO:0046907~intracellular transport	17	1.3720742534301855	0.9177347044712096	CG18418, HRS, HSP60D, CG13426, TOM70, NXF4, WBL, CG12782, CG9393, CG7514, JAR, RANBP9, QUA, CG32164, TOMBOY20, REF2, CG10950	545	313	7937	0.7909781047571592	1.0	0.9999917878647144	100.0
GOTERM_BP_FAT	GO:0015031~protein transport	13	1.0492332526230832	0.9726250405140582	HRS, HSP60D, CG13426, TOM70, WBL, CG9393, RANBP9, CG32164, TOMBOY20, LTD, TTM2, LAP1, CG10950	545	278	7937	0.6810177546036565	1.0	0.9999994841766108	100.0
GOTERM_BP_FAT	GO:0045184~establishment of protein localization	13	1.0492332526230832	0.9786697711864384	HRS, HSP60D, CG13426, TOM70, WBL, CG9393, RANBP9, CG32164, TOMBOY20, LTD, TTM2, LAP1, CG10950	545	285	7937	0.6642910027361983	1.0	0.9999997779943861	100.0
Annotation Cluster 75	Enrichment Score: 0.3281865784724356
Category	Term	Count	%	PValue	Genes	List Total	Pop Hits	Pop Total	Fold Enrichment	Bonferroni	Benjamini	FDR
GOTERM_BP_FAT	GO:0006473~protein amino acid acetylation	3	0.24213075060532688	0.30088791097659395	REPT, CG32319, PONT	545	16	7937	2.7306192660550463	1.0	0.9760753647606922	99.74278854960303
GOTERM_MF_FAT	GO:0016407~acetyltransferase activity	7	0.5649717514124294	0.3320942475746401	CG9149, REPT, CG13759, CG5265, CG5122, CG32319, PONT	645	58	7918	1.4815824645816627	1.0	0.9547662751674817	99.75915409511215
GOTERM_BP_FAT	GO:0043543~protein amino acid acylation	3	0.24213075060532688	0.3778234450985146	REPT, CG32319, PONT	545	19	7937	2.299468855625302	1.0	0.9868337535020016	99.96312029683757
GOTERM_MF_FAT	GO:0008080~N-acetyltransferase activity	4	0.3228410008071025	0.7606966924829173	REPT, CG13759, CG32319, PONT	645	48	7918	1.0229974160206718	1.0	0.9985264885364497	99.9999999471256
GOTERM_MF_FAT	GO:0016410~N-acyltransferase activity	4	0.3228410008071025	0.7959771192931765	REPT, CG13759, CG32319, PONT	645	51	7918	0.9628210974312206	1.0	0.9991327036302438	99.99999999511854
Annotation Cluster 76	Enrichment Score: 0.30998259998068145
Category	Term	Count	%	PValue	Genes	List Total	Pop Hits	Pop Total	Fold Enrichment	Bonferroni	Benjamini	FDR
GOTERM_BP_FAT	GO:0009311~oligosaccharide metabolic process	4	0.3228410008071025	0.22466477453716768	CG6262, CG7304, CG7579, PGANT2	545	24	7937	2.427217125382263	1.0	0.9580567566087814	98.55790076855419
UP_SEQ_FEATURE	domain:Ricin B-type lectin	3	0.24213075060532688	0.2255404104487749	CG7304, CG7579, PGANT2	192	14	2975	3.3203125000000004	1.0	0.9999137722674385	97.41420330552606
UP_SEQ_FEATURE	region of interest:Catalytic subdomain A	3	0.24213075060532688	0.2255404104487749	CG7304, CG7579, PGANT2	192	14	2975	3.3203125000000004	1.0	0.9999137722674385	97.41420330552606
UP_SEQ_FEATURE	region of interest:Catalytic subdomain B	3	0.24213075060532688	0.2255404104487749	CG7304, CG7579, PGANT2	192	14	2975	3.3203125000000004	1.0	0.9999137722674385	97.41420330552606
GOTERM_MF_FAT	GO:0004653~polypeptide N-acetylgalactosaminyltransferase activity	3	0.24213075060532688	0.31711952894677575	CG7304, CG7579, PGANT2	645	14	7918	2.6305647840531563	1.0	0.9518231622094351	99.66458925553077
SMART	SM00458:RICIN	3	0.24213075060532688	0.3380760984612898	CG7304, CG7579, PGANT2	385	15	4824	2.5059740259740257	1.0	0.9790466007282319	99.37349391698123
INTERPRO	IPR000772:Ricin B lectin	3	0.24213075060532688	0.3638161910390419	CG7304, CG7579, PGANT2	859	15	10196	2.3739231664726423	1.0	0.9995970484683836	99.92374071148208
GOTERM_BP_FAT	GO:0009312~oligosaccharide biosynthetic process	3	0.24213075060532688	0.3778234450985146	CG7304, CG7579, PGANT2	545	19	7937	2.299468855625302	1.0	0.9868337535020016	99.96312029683757
INTERPRO	IPR001173:Glycosyl transferase, family 2	3	0.24213075060532688	0.3948700775609081	CG7304, CG7579, PGANT2	859	16	10196	2.2255529685681026	1.0	0.9997754865403979	99.96554025184163
GOTERM_CC_FAT	GO:0044431~Golgi apparatus part	8	0.645682001614205	0.4015984808271717	MGAT1, GMAP, FUCTB, CG7304, CG14040, CG7579, CG6962, PGANT2	354	82	4786	1.3190023425657986	1.0	0.9481597671245311	99.90116500706853
KEGG_PATHWAY	dme00512:O-Glycan biosynthesis	3	0.24213075060532688	0.4354396578027179	CG7304, CG7579, PGANT2	188	16	2054	2.048537234042553	1.0	0.983381532646502	99.78980780012597
GOTERM_MF_FAT	GO:0008376~acetylgalactosaminyltransferase activity	3	0.24213075060532688	0.43684562678955396	CG7304, CG7579, PGANT2	645	18	7918	2.0459948320413437	1.0	0.9745333620890181	99.9811601403716
GOTERM_MF_FAT	GO:0030145~manganese ion binding	6	0.48426150121065376	0.49892771946635767	PPY-55A, CG7304, CG7579, LOOPIN-1, CG9581, PGANT2	645	57	7918	1.2922072623419012	1.0	0.980784983620616	99.99670877079544
GOTERM_MF_FAT	GO:0005529~sugar binding	5	0.40355125100887806	0.5387378956590125	CG7304, CG11374, CG7579, ERGIC53, PGANT2	645	47	7918	1.305954148111496	1.0	0.9870832057786181	99.99904428662848
SP_PIR_KEYWORDS	Lectin	4	0.3228410008071025	0.5782680159886215	CG7304, CG11374, CG7579, PGANT2	1201	32	12980	1.3509575353871774	1.0	0.9922838441998054	99.99845302865812
SP_PIR_KEYWORDS	calcium	14	1.1299435028248588	0.7113478843576491	CAD88C, SUNZ, CG13898, SCF, CG14362, DGK, CG4704, CG12817, CG15177, CG7304, CG7579, D-CUP, PGANT2, SOWI	1201	158	12980	0.9576407845782524	1.0	0.9945853058703006	99.99998806047216
GOTERM_CC_FAT	GO:0005795~Golgi stack	3	0.24213075060532688	0.7270884513009569	CG7304, CG7579, PGANT2	354	34	4786	1.1929212362911266	1.0	0.9969664092176381	99.99999748678833
GOTERM_BP_FAT	GO:0016051~carbohydrate biosynthetic process	4	0.3228410008071025	0.748542054460475	CG7304, CG7579, GMD, PGANT2	545	56	7937	1.0402359108781127	1.0	0.9997592596849795	99.99999998971286
SP_PIR_KEYWORDS	manganese	4	0.3228410008071025	0.7587762100181044	PPY-55A, CG7304, CG7579, PGANT2	1201	42	12980	1.0293009793426113	1.0	0.9954154583026962	99.99999880632994
UP_SEQ_FEATURE	topological domain:Lumenal	4	0.3228410008071025	0.771724926156429	FUCTB, CG7304, CG7579, PGANT2	192	62	2975	0.9996639784946235	1.0	0.9999999999337974	99.99999993309659
GOTERM_CC_FAT	GO:0005794~Golgi apparatus	11	0.8878127522195319	0.780575083839666	MGAT1, FUCTD, CG30037, GMAP, FUCTB, CG7304, CG14040, CG7579, CG6962, CG8673, PGANT2	354	164	4786	0.9068141105139865	1.0	0.9978966162994847	99.99999986706666
GOTERM_CC_FAT	GO:0000139~Golgi membrane	3	0.24213075060532688	0.8169014252019313	MGAT1, FUCTB, CG14040	354	41	4786	0.9892517569243489	1.0	0.9985886069646862	99.99999998839988
SP_PIR_KEYWORDS	golgi apparatus	7	0.5649717514124294	0.8183314314240907	FUCTD, CG30037, FUCTB, CG7304, CG7579, CG8673, PGANT2	1201	86	12980	0.8796932788567666	1.0	0.9966871820391052	99.99999996858911
SP_PIR_KEYWORDS	Signal-anchor	4	0.3228410008071025	0.8533471921019925	FUCTB, CG7304, CG7579, PGANT2	1201	50	12980	0.8646128226477935	1.0	0.9978856268053089	99.99999999798585
GOTERM_MF_FAT	GO:0030246~carbohydrate binding	9	0.7263922518159807	0.9900813540826483	CG3942, CG32445, SR-CII, CG7304, CG11374, CG7579, ERGIC53, PGANT2, CHT12	645	191	7918	0.5784488006818458	1.0	0.9999998966361328	100.0
Annotation Cluster 77	Enrichment Score: 0.3080248774570004
Category	Term	Count	%	PValue	Genes	List Total	Pop Hits	Pop Total	Fold Enrichment	Bonferroni	Benjamini	FDR
UP_SEQ_FEATURE	zinc finger region:C2H2-type 7	3	0.24213075060532688	0.24994533526511603	SU(VAR)3-7, TOPI, HAM	192	15	2975	3.098958333333333	1.0	0.9999433553162697	98.3642016187021
UP_SEQ_FEATURE	zinc finger region:C2H2-type 4	4	0.3228410008071025	0.46221846920309273	SU(VAR)3-7, TIO, TOPI, HAM	192	39	2975	1.5892094017094016	1.0	0.9999985164884779	99.9859572954159
UP_SEQ_FEATURE	zinc finger region:C2H2-type 5	3	0.24213075060532688	0.5454208716583548	SU(VAR)3-7, TOPI, HAM	192	28	2975	1.6601562500000002	1.0	0.9999999179638767	99.99873075767401
UP_SEQ_FEATURE	zinc finger region:C2H2-type 3	4	0.3228410008071025	0.5751008184552473	SU(VAR)3-7, TIO, TOPI, HAM	192	46	2975	1.3473731884057971	1.0	0.9999999575702726	99.99951672549574
UP_SEQ_FEATURE	zinc finger region:C2H2-type 1	4	0.3228410008071025	0.6187687274826751	SU(VAR)3-7, TIO, TOPI, HAM	192	49	2975	1.2648809523809523	1.0	0.9999999586468401	99.99989751410276
UP_SEQ_FEATURE	zinc finger region:C2H2-type 2	4	0.3228410008071025	0.6326365937188425	SU(VAR)3-7, TIO, TOPI, HAM	192	50	2975	1.2395833333333333	1.0	0.999999959576847	99.99993967090398
Annotation Cluster 78	Enrichment Score: 0.3053880890307669
Category	Term	Count	%	PValue	Genes	List Total	Pop Hits	Pop Total	Fold Enrichment	Bonferroni	Benjamini	FDR
GOTERM_BP_FAT	GO:0017145~stem cell division	6	0.48426150121065376	0.26982197682449605	AUB, CDC2, CYCA, ASP, OS, JAR	545	51	7937	1.7133297355639505	1.0	0.9711224117007599	99.46930321712011
GOTERM_BP_FAT	GO:0048103~somatic stem cell division	4	0.3228410008071025	0.31970457330537033	CDC2, CYCA, OS, JAR	545	29	7937	2.008731414109459	1.0	0.9783937114932337	99.83673529060462
GOTERM_BP_FAT	GO:0055059~asymmetric neuroblast division	3	0.24213075060532688	0.4510225665900825	CDC2, CYCA, JAR	545	22	7937	1.985904920767306	1.0	0.9930526077277747	99.99541633270147
GOTERM_BP_FAT	GO:0055057~neuroblast division	3	0.24213075060532688	0.4510225665900825	CDC2, CYCA, JAR	545	22	7937	1.985904920767306	1.0	0.9930526077277747	99.99541633270147
GOTERM_BP_FAT	GO:0008283~cell proliferation	9	0.7263922518159807	0.6496600495325601	ROC1B, ORB, CDC2, CYCA, SPAG, STWL, GCM, BGCN, JAR	545	127	7937	1.0320450769341907	1.0	0.9991073799928095	99.99999742006219
GOTERM_BP_FAT	GO:0007405~neuroblast proliferation	3	0.24213075060532688	0.6873882918148356	CDC2, CYCA, JAR	545	34	7937	1.2849973016729628	1.0	0.999386618851875	99.9999996134164
GOTERM_BP_FAT	GO:0045165~cell fate commitment	12	0.9685230024213075	0.9293351692068499	JUMU, ORB, BOSS, CDC2, TLL, CYCA, SIM, STWL, FTZ, SPN-E, GCM, JAR	545	232	7937	0.7532742802910471	1.0	0.9999945822744705	100.0
Annotation Cluster 79	Enrichment Score: 0.28749273950738474
Category	Term	Count	%	PValue	Genes	List Total	Pop Hits	Pop Total	Fold Enrichment	Bonferroni	Benjamini	FDR
GOTERM_MF_FAT	GO:0008238~exopeptidase activity	12	0.9685230024213075	0.24225048774884103	CG6071, CG13630, CG2111, PSA, LOOPIN-1, DPPIII, CG9581, CG8945, CG31823, MEI-218, CG10576, ACER	645	106	7918	1.3897323387450635	1.0	0.9160573537164499	98.41345184032558
GOTERM_MF_FAT	GO:0004180~carboxypeptidase activity	4	0.3228410008071025	0.7206371640519444	CG8945, CG31823, MEI-218, ACER	645	45	7918	1.0911972437553832	1.0	0.9975826059769719	99.99999946627013
SP_PIR_KEYWORDS	carboxypeptidase	4	0.3228410008071025	0.7862134441606798	CG8945, CG31823, MEI-218, ACER	1201	44	12980	0.9825145711906745	1.0	0.9961836519727975	99.99999974641754
Annotation Cluster 80	Enrichment Score: 0.2837517743557996
Category	Term	Count	%	PValue	Genes	List Total	Pop Hits	Pop Total	Fold Enrichment	Bonferroni	Benjamini	FDR
GOTERM_BP_FAT	GO:0060180~female mating behavior	3	0.24213075060532688	0.27478438151714085	RETN, ACP32CD, DSF	545	15	7937	2.9126605504587157	1.0	0.9718179863648658	99.52629417306662
GOTERM_BP_FAT	GO:0045924~regulation of female receptivity	3	0.24213075060532688	0.27478438151714085	RETN, ACP32CD, DSF	545	15	7937	2.9126605504587157	1.0	0.9718179863648658	99.52629417306662
GOTERM_BP_FAT	GO:0007618~mating	8	0.645682001614205	0.37590323561245637	RETN, ACP53EA, ELOF, ACP32CD, GB, GOM, DSF, ACP26AA	545	86	7937	1.3547258374226585	1.0	0.9871422813911219	99.96117762452099
GOTERM_BP_FAT	GO:0019098~reproductive behavior	7	0.5649717514124294	0.5547243649180148	RETN, ELOF, ACP32CD, GB, GOM, DSF, ACP26AA	545	87	7937	1.171759991563851	1.0	0.997779030357317	99.99985988798699
GOTERM_BP_FAT	GO:0007617~mating behavior	6	0.48426150121065376	0.5671576838398931	RETN, ELOF, ACP32CD, GB, GOM, DSF	545	73	7937	1.1969837878597462	1.0	0.9979735698543842	99.99991258590092
GOTERM_BP_FAT	GO:0051705~behavioral interaction between organisms	6	0.48426150121065376	0.5794846421797792	RETN, ELOF, ACP32CD, GB, GOM, DSF	545	74	7937	1.180808331267047	1.0	0.9982603296756964	99.99994598111387
GOTERM_BP_FAT	GO:0007619~courtship behavior	5	0.40355125100887806	0.6097099550760146	RETN, ELOF, GB, GOM, DSF	545	61	7937	1.1937133403519327	1.0	0.998817276663417	99.99998440862605
GOTERM_BP_FAT	GO:0033057~reproductive behavior in a multicellular organism	5	0.40355125100887806	0.6946258480297485	RETN, ACP32CD, GB, DSF, ACP26AA	545	68	7937	1.070831084727469	1.0	0.9994547929401328	99.99999973831973
GOTERM_BP_FAT	GO:0008049~male courtship behavior	3	0.24213075060532688	0.8144462777626197	RETN, GB, DSF	545	44	7937	0.992952460383653	1.0	0.999913537834955	99.99999999993493
GOTERM_BP_FAT	GO:0060179~male mating behavior	3	0.24213075060532688	0.8144462777626197	RETN, GB, DSF	545	44	7937	0.992952460383653	1.0	0.999913537834955	99.99999999993493
Annotation Cluster 81	Enrichment Score: 0.2805549388357739
Category	Term	Count	%	PValue	Genes	List Total	Pop Hits	Pop Total	Fold Enrichment	Bonferroni	Benjamini	FDR
GOTERM_BP_FAT	GO:0000910~cytokinesis	9	0.7263922518159807	0.1806829101994742	CYCB3, IAL, KLP3A, PAV, CYCB, DRP1, STI, POLO, TOLL-4	545	80	7937	1.6383715596330275	1.0	0.9377934964926474	96.38433053419273
GOTERM_BP_FAT	GO:0051235~maintenance of location	4	0.3228410008071025	0.6342580605217893	IAL, AUB, PAV, CYCB	545	47	7937	1.239430021471794	1.0	0.9990371810018573	99.99999471693303
GOTERM_BP_FAT	GO:0032507~maintenance of protein location in cell	3	0.24213075060532688	0.6713772440992495	IAL, PAV, CYCB	545	33	7937	1.3239366138448707	1.0	0.9992965661143619	99.9999991115784
GOTERM_BP_FAT	GO:0051651~maintenance of location in cell	3	0.24213075060532688	0.70275318568946	IAL, PAV, CYCB	545	35	7937	1.2482830930537354	1.0	0.9995256650695823	99.99999983304147
GOTERM_BP_FAT	GO:0045185~maintenance of protein location	3	0.24213075060532688	0.7315984784978864	IAL, PAV, CYCB	545	37	7937	1.180808331267047	1.0	0.999685725273608	99.99999996951588
Annotation Cluster 82	Enrichment Score: 0.2800139857870684
Category	Term	Count	%	PValue	Genes	List Total	Pop Hits	Pop Total	Fold Enrichment	Bonferroni	Benjamini	FDR
GOTERM_BP_FAT	GO:0048134~germ-line cyst formation	4	0.3228410008071025	0.17076621834843134	ORB, CDC2, STWL, BGCN	545	21	7937	2.773962429008301	1.0	0.9316282302261778	95.58193557633412
GOTERM_BP_FAT	GO:0030706~germarium-derived oocyte differentiation	4	0.3228410008071025	0.22466477453716768	ORB, ASP, STWL, SPN-E	545	24	7937	2.427217125382263	1.0	0.9580567566087814	98.55790076855419
GOTERM_BP_FAT	GO:0007294~germarium-derived oocyte fate determination	3	0.24213075060532688	0.474328607988766	ORB, STWL, SPN-E	545	23	7937	1.899561228560032	1.0	0.9942667141191588	99.99777488117884
GOTERM_BP_FAT	GO:0030716~oocyte fate determination	3	0.24213075060532688	0.4970253201219134	ORB, STWL, SPN-E	545	24	7937	1.8204128440366973	1.0	0.9956187402471628	99.9989333351576
GOTERM_BP_FAT	GO:0007293~germarium-derived egg chamber formation	5	0.40355125100887806	0.6353822665698762	ORB, CDC2, ASP, STWL, SPN-E	545	63	7937	1.1558176787534586	1.0	0.9990275206401659	99.99999498104508
GOTERM_BP_FAT	GO:0008283~cell proliferation	9	0.7263922518159807	0.6496600495325601	ROC1B, ORB, CDC2, CYCA, SPAG, STWL, GCM, BGCN, JAR	545	127	7937	1.0320450769341907	1.0	0.9991073799928095	99.99999742006219
GOTERM_BP_FAT	GO:0009994~oocyte differentiation	7	0.5649717514124294	0.9188908963590298	ORB, AUB, WBL, ASP, STWL, SPN-E, EXU	545	138	7937	0.7387182555511236	1.0	0.9999920341744375	100.0
GOTERM_BP_FAT	GO:0045165~cell fate commitment	12	0.9685230024213075	0.9293351692068499	JUMU, ORB, BOSS, CDC2, TLL, CYCA, SIM, STWL, FTZ, SPN-E, GCM, JAR	545	232	7937	0.7532742802910471	1.0	0.9999945822744705	100.0
GOTERM_BP_FAT	GO:0001709~cell fate determination	6	0.48426150121065376	0.9469385086824718	JUMU, ORB, STWL, SPN-E, GCM, JAR	545	129	7937	0.6773629187113293	1.0	0.999997305693445	100.0
Annotation Cluster 83	Enrichment Score: 0.26002013845001526
Category	Term	Count	%	PValue	Genes	List Total	Pop Hits	Pop Total	Fold Enrichment	Bonferroni	Benjamini	FDR
SMART	SM00248:ANK	8	0.645682001614205	0.49491647262050337	NEMY, CG8526, CG8003, MIB2, CG30271, BGCN, CG10809, M-CUP	385	83	4824	1.2076983257706149	1.0	0.9889237063423862	99.97745761602134
INTERPRO	IPR002110:Ankyrin	8	0.645682001614205	0.5550480827686588	NEMY, CG8526, CG8003, MIB2, CG30271, BGCN, CG10809, M-CUP	859	83	10196	1.1440593573362132	1.0	0.9999841026564812	99.99973835043406
SP_PIR_KEYWORDS	ank repeat	8	0.645682001614205	0.6040558141292933	NEMY, CG8526, CG8003, MIB2, CG30271, BGCN, CG10809, M-CUP	1201	79	12980	1.0944466109465742	1.0	0.991399552554121	99.99931146414039
Annotation Cluster 84	Enrichment Score: 0.2529769054728864
Category	Term	Count	%	PValue	Genes	List Total	Pop Hits	Pop Total	Fold Enrichment	Bonferroni	Benjamini	FDR
GOTERM_BP_FAT	GO:0006325~chromatin organization	15	1.2106537530266344	0.2756734596101652	CG12498, JUMU, REPT, SCF, SNKY, MST77F, BALL, UBI-P63E, STWL, TOPORS, HIS2AV, IAL, STI, CHD3, PONT	545	170	7937	1.2849973016729628	1.0	0.9714735505349804	99.53587646232688
GOTERM_BP_FAT	GO:0016569~covalent chromatin modification	5	0.40355125100887806	0.5264497229366154	CG12498, REPT, IAL, BALL, PONT	545	55	7937	1.3239366138448707	1.0	0.996751513109266	99.9996092559591
GOTERM_BP_FAT	GO:0016570~histone modification	5	0.40355125100887806	0.5264497229366154	CG12498, REPT, IAL, BALL, PONT	545	55	7937	1.3239366138448707	1.0	0.996751513109266	99.9996092559591
GOTERM_BP_FAT	GO:0034728~nucleosome organization	4	0.3228410008071025	0.5889896157629868	HIS2AV, REPT, SNKY, PONT	545	44	7937	1.3239366138448707	1.0	0.9983866872848793	99.99996309065504
GOTERM_BP_FAT	GO:0016568~chromatin modification	7	0.5649717514124294	0.7889782044704914	CG12498, REPT, IAL, SNKY, BALL, TOPORS, PONT	545	112	7937	0.9102064220183487	1.0	0.9998679993935357	99.99999999944549
SP_PIR_KEYWORDS	chromatin regulator	5	0.40355125100887806	0.854785533978492	REPT, IAL, BALL, TOPORS, PONT	1201	64	12980	0.8443484596169858	1.0	0.9977701387196355	99.99999999822509
Annotation Cluster 85	Enrichment Score: 0.24124178073425176
Category	Term	Count	%	PValue	Genes	List Total	Pop Hits	Pop Total	Fold Enrichment	Bonferroni	Benjamini	FDR
GOTERM_BP_FAT	GO:0007548~sex differentiation	6	0.48426150121065376	0.39385331215039654	EYA, STIL, GSKT, JANB, FTZ, TRA2	545	60	7937	1.4563302752293579	1.0	0.9887583909181545	99.97612510493717
GOTERM_BP_FAT	GO:0008406~gonad development	3	0.24213075060532688	0.6193594113196943	EYA, GSKT, FTZ	545	30	7937	1.4563302752293579	1.0	0.9989122173382121	99.99998972550706
GOTERM_BP_FAT	GO:0048608~reproductive structure development	3	0.24213075060532688	0.6193594113196943	EYA, GSKT, FTZ	545	30	7937	1.4563302752293579	1.0	0.9989122173382121	99.99998972550706
GOTERM_BP_FAT	GO:0045137~development of primary sexual characteristics	3	0.24213075060532688	0.7174851100744317	EYA, GSKT, FTZ	545	36	7937	1.2136085626911315	1.0	0.9996083480310242	99.99999992841127
Annotation Cluster 86	Enrichment Score: 0.23221112960544898
Category	Term	Count	%	PValue	Genes	List Total	Pop Hits	Pop Total	Fold Enrichment	Bonferroni	Benjamini	FDR
GOTERM_MF_FAT	GO:0004129~cytochrome-c oxidase activity	3	0.24213075060532688	0.5188080338205605	CG10396, CG31644, CG14077	645	21	7918	1.7537098560354374	1.0	0.9841917691849026	99.99820223679134
GOTERM_MF_FAT	GO:0016675~oxidoreductase activity, acting on heme group of donors	3	0.24213075060532688	0.5188080338205605	CG10396, CG31644, CG14077	645	21	7918	1.7537098560354374	1.0	0.9841917691849026	99.99820223679134
GOTERM_MF_FAT	GO:0016676~oxidoreductase activity, acting on heme group of donors, oxygen as acceptor	3	0.24213075060532688	0.5188080338205605	CG10396, CG31644, CG14077	645	21	7918	1.7537098560354374	1.0	0.9841917691849026	99.99820223679134
GOTERM_MF_FAT	GO:0015002~heme-copper terminal oxidase activity	3	0.24213075060532688	0.5188080338205605	CG10396, CG31644, CG14077	645	21	7918	1.7537098560354374	1.0	0.9841917691849026	99.99820223679134
KEGG_PATHWAY	dme00190:Oxidative phosphorylation	13	1.0492332526230832	0.5829130620094755	CG5718, CG6485, CG31644, CG7211, CG8102, CG14077, CG2014, VHA100-3, CG10396, CG6629, CG14508, CG11913, CG7349	188	135	2054	1.0520882584712372	1.0	0.9721556258799678	99.9919686859759
GOTERM_MF_FAT	GO:0015078~hydrogen ion transmembrane transporter activity	8	0.645682001614205	0.6630534735681982	CG10396, CG5421, CG14053, CG31644, CG17300, CG7211, CG14077, VHA100-3	645	95	7918	1.033765809873521	1.0	0.9957289306275485	99.99999122809974
GOTERM_MF_FAT	GO:0015077~monovalent inorganic cation transmembrane transporter activity	8	0.645682001614205	0.6844718393970557	CG10396, CG5421, CG14053, CG31644, CG17300, CG7211, CG14077, VHA100-3	645	97	7918	1.0124510509070566	1.0	0.9966460857540953	99.99999671116079
GOTERM_MF_FAT	GO:0022890~inorganic cation transmembrane transporter activity	10	0.8071025020177561	0.7240628510946977	CG10396, CG5421, CG14053, CG3790, CG31644, CG17300, CTR1C, CG7211, CG14077, VHA100-3	645	128	7918	0.9590600775193797	1.0	0.9976174740231231	99.99999955610397
Annotation Cluster 87	Enrichment Score: 0.22867761985875243
Category	Term	Count	%	PValue	Genes	List Total	Pop Hits	Pop Total	Fold Enrichment	Bonferroni	Benjamini	FDR
GOTERM_MF_FAT	GO:0008270~zinc ion binding	88	7.1025020177562554	0.348797695410459	SNKY, TLL, PSA, CG8478, DSF, CG9014, CG15368, CG14718, PARK, CG18673, CG10348, CG3526, CG6923, RIPALPHA, ACER, CG8728, L(3)73AH, HRS, TIO, CG10588, CG8349, CG8141, SPN-E, TOPORS, DGK, CG8945, MKG-P, DISCO-R, RACGAP84C, HAM, CG6071, TACE, LASP, CG8003, MIB2, STI, TOPI, CG6752, NEU2, RHOGAP5A, PIE, CG32719, CG5204, CG17658, CG5555, CG2025, CG31835, CG6470, CG6701, CG17098, CG3499, CG7271, CG15446, …	645	1026	7918	1.052909621167475	1.0	0.9598264635175229	99.83501615490653
SMART	SM00355:ZnF_C2H2	27	2.1791767554479415	0.4946644140977822	CG32719, CG5204, CG8478, CG31835, CG6470, CG6701, CG17098, CG15446, CG15710, CG3065, CG10348, CG3526, SU(VAR)3-7, TIO, CG17568, CHINMO, SALR, CG7928, SPN-E, MKG-P, DISCO-R, CG7963, HAM, CG11906, CG7691, TOPI, NEU2	385	324	4824	1.044155844155844	1.0	0.990653214581696	99.97731891709623
INTERPRO	IPR015880:Zinc finger, C2H2-like	27	2.1791767554479415	0.631379368644082	CG32719, CG5204, CG8478, CG31835, CG6470, CG6701, CG17098, CG15446, CG15710, CG3065, CG10348, CG3526, SU(VAR)3-7, TIO, CG17568, CHINMO, SALR, CG7928, SPN-E, MKG-P, DISCO-R, CG7963, HAM, CG11906, CG7691, TOPI, NEU2	859	324	10196	0.9891346526969345	1.0	0.9999955401274967	99.99998680601874
INTERPRO	IPR007087:Zinc finger, C2H2-type	26	2.0984665052461664	0.6831015051368906	CG5204, CG8478, CG6470, CG6701, CG17098, CG7271, CG15446, CG15710, CG3065, CG10348, SU(VAR)3-7, TIO, CG17568, CHINMO, SALR, CG7928, SPN-E, MKG-P, DISCO-R, CG7963, HAM, CG11906, CG7691, SCHUY, TOPI, NEU2	859	320	10196	0.9644062863795111	1.0	0.999997945605852	99.99999880278571
INTERPRO	IPR013087:Zinc finger, C2H2-type/integrase, DNA-binding	8	0.645682001614205	0.9659441054333068	CG7691, CG3065, CG10348, SALR, TOPI, CG7963, NEU2, HAM	859	145	10196	0.6548753562683152	1.0	0.9999999999991688	100.0
Annotation Cluster 88	Enrichment Score: 0.22655870364648303
Category	Term	Count	%	PValue	Genes	List Total	Pop Hits	Pop Total	Fold Enrichment	Bonferroni	Benjamini	FDR
SMART	SM00454:SAM	4	0.3228410008071025	0.515697361491995	BICC, CG17625, SMSR, CG15625	385	34	4824	1.4741023682200152	1.0	0.990040380713915	99.98655162199933
INTERPRO	IPR001660:Sterile alpha motif SAM	4	0.3228410008071025	0.554188219535763	BICC, CG17625, SMSR, CG15625	859	34	10196	1.396425392042731	1.0	0.9999859092114164	99.9997302081963
INTERPRO	IPR013761:Sterile alpha motif-type	3	0.24213075060532688	0.7315966193820964	BICC, CG17625, SMSR	859	30	10196	1.1869615832363212	1.0	0.999999097090434	99.99999991425139
Annotation Cluster 89	Enrichment Score: 0.22564941768924798
Category	Term	Count	%	PValue	Genes	List Total	Pop Hits	Pop Total	Fold Enrichment	Bonferroni	Benjamini	FDR
SP_PIR_KEYWORDS	dna repair	5	0.40355125100887806	0.4079123812306837	HIS2AV, MSH6, RRP1, GKT, DRE4	1201	35	12980	1.5439514690139169	1.0	0.9846206990335727	99.87980897084516
SP_PIR_KEYWORDS	DNA damage	5	0.40355125100887806	0.45065829598958107	HIS2AV, MSH6, RRP1, GKT, DRE4	1201	37	12980	1.4604946328510025	1.0	0.9829211031331759	99.95404180324321
GOTERM_BP_FAT	GO:0006281~DNA repair	8	0.645682001614205	0.5551500574861317	HIS2AV, MSH6, RRP1, MUS308, GKT, CG9203, DRE4, RAD17	545	102	7937	1.1422198237093002	1.0	0.997727895977538	99.99986210284658
GOTERM_BP_FAT	GO:0006259~DNA metabolic process	15	1.2106537530266344	0.6607541555900516	MSH6, KLP3A, RRP1, CG9203, DRE4, GEMININ, HIS2AV, LAT, MUS308, GKT, AIF, PIM, MEI-218, REC, RAD17	545	221	7937	0.988459462825356	1.0	0.999209770240073	99.9999984906282
GOTERM_BP_FAT	GO:0006974~response to DNA damage stimulus	8	0.645682001614205	0.6821516807064391	HIS2AV, MSH6, RRP1, MUS308, GKT, CG9203, DRE4, RAD17	545	115	7937	1.0130993218986837	1.0	0.9993781141763822	99.99999949016052
GOTERM_BP_FAT	GO:0033554~cellular response to stress	8	0.645682001614205	0.962405265263539	HIS2AV, MSH6, RRP1, MUS308, GKT, CG9203, DRE4, RAD17	545	176	7937	0.6619683069224354	1.0	0.9999988403687348	100.0
Annotation Cluster 90	Enrichment Score: 0.22095503247506262
Category	Term	Count	%	PValue	Genes	List Total	Pop Hits	Pop Total	Fold Enrichment	Bonferroni	Benjamini	FDR
INTERPRO	IPR018111:K Homology, type 1, subgroup	3	0.24213075060532688	0.4547331684211968	BICC, IMP, CG7878	859	18	10196	1.978269305393869	1.0	0.9999037748764497	99.99340475807139
INTERPRO	IPR004088:K Homology, type 1	3	0.24213075060532688	0.5880182784924813	BICC, IMP, CG7878	859	23	10196	1.5482107607430275	1.0	0.9999882648994286	99.99992290813587
SMART	SM00322:KH	3	0.24213075060532688	0.684383832441641	BICC, IMP, CG7878	385	29	4824	1.296193461710703	1.0	0.9976124563195725	99.9999304311448
INTERPRO	IPR004087:K Homology	3	0.24213075060532688	0.7140566521765983	BICC, IMP, CG7878	859	29	10196	1.227891293003091	1.0	0.9999986612754616	99.99999976579065
Annotation Cluster 91	Enrichment Score: 0.21694632755944507
Category	Term	Count	%	PValue	Genes	List Total	Pop Hits	Pop Total	Fold Enrichment	Bonferroni	Benjamini	FDR
GOTERM_BP_FAT	GO:0032956~regulation of actin cytoskeleton organization	4	0.3228410008071025	0.31970457330537033	SSH, QUA, STI, JAR	545	29	7937	2.008731414109459	1.0	0.9783937114932337	99.83673529060462
GOTERM_BP_FAT	GO:0032970~regulation of actin filament-based process	4	0.3228410008071025	0.31970457330537033	SSH, QUA, STI, JAR	545	29	7937	2.008731414109459	1.0	0.9783937114932337	99.83673529060462
GOTERM_BP_FAT	GO:0051493~regulation of cytoskeleton organization	5	0.40355125100887806	0.45106641898681515	SSH, QUA, JUPITER, STI, JAR	545	50	7937	1.4563302752293579	1.0	0.9928691878934301	99.99542242851652
SP_PIR_KEYWORDS	actin-binding	5	0.40355125100887806	0.6257957415355223	SSH, QUA, WASH, FLII, JAR	1201	46	12980	1.1747456829453715	1.0	0.9911776203756864	99.99966635477901
GOTERM_BP_FAT	GO:0031032~actomyosin structure organization	3	0.24213075060532688	0.7451087038757149	PAV, FLII, STI	545	38	7937	1.149734427812651	1.0	0.999747108815481	99.99999998710531
GOTERM_BP_FAT	GO:0030036~actin cytoskeleton organization	9	0.7263922518159807	0.7732268357502107	SSH, QUA, CG32138, PAV, ASP, FLII, STI, ACTN3, JAR	545	143	7937	0.9165715018926028	1.0	0.9998246886871764	99.99999999816033
GOTERM_BP_FAT	GO:0030029~actin filament-based process	9	0.7263922518159807	0.7797700593846197	SSH, QUA, CG32138, PAV, ASP, FLII, STI, ACTN3, JAR	545	144	7937	0.9102064220183487	1.0	0.9998420201325366	99.99999999887042
GOTERM_MF_FAT	GO:0003779~actin binding	8	0.645682001614205	0.8774597665072494	SSH, QUA, CG32138, FLII, ACTN3, DIDUM, CG1812, JAR	645	122	7918	0.804981573262168	1.0	0.999836415027362	99.99999999999758
GOTERM_BP_FAT	GO:0007015~actin filament organization	3	0.24213075060532688	0.980825915094361	QUA, ASP, ACTN3	545	83	7937	0.5263844368298884	1.0	0.9999998359589822	100.0
Annotation Cluster 92	Enrichment Score: 0.20892626101927897
Category	Term	Count	%	PValue	Genes	List Total	Pop Hits	Pop Total	Fold Enrichment	Bonferroni	Benjamini	FDR
GOTERM_MF_FAT	GO:0004091~carboxylesterase activity	11	0.8878127522195319	0.37136150614847296	ALPHA-EST5, CG13282, CG11608, ALPHA-EST3, CG8526, CG11406, CG6414, CG7329, CG11600, CG11913, RAD	645	107	7918	1.2620155038759688	1.0	0.964060156019663	99.90257304071284
COG_ONTOLOGY	Lipid metabolism	6	0.48426150121065376	0.7889366503233498	ALPHA-EST5, CG14717, ALPHA-EST3, CG6414, CG5355, FU12	127	63	1237	0.9276340457442819	1.0	0.9746978404786236	99.99971182306413
INTERPRO	IPR002018:Carboxylesterase, type B	3	0.24213075060532688	0.8060875260030748	ALPHA-EST5, ALPHA-EST3, CG6414	859	35	10196	1.0173956427739896	1.0	0.9999998331020477	99.99999999950766
Annotation Cluster 93	Enrichment Score: 0.2056465170889054
Category	Term	Count	%	PValue	Genes	List Total	Pop Hits	Pop Total	Fold Enrichment	Bonferroni	Benjamini	FDR
GOTERM_BP_FAT	GO:0046011~regulation of oskar mRNA translation	4	0.3228410008071025	0.05467358737757507	BICC, CUP, ORB, AUB	545	13	7937	4.481016231474947	1.0	0.6979383001941467	60.80643972910522
GOTERM_BP_FAT	GO:0006446~regulation of translational initiation	3	0.24213075060532688	0.3525001109841602	AUB, DDX1, CG4810	545	18	7937	2.427217125382263	1.0	0.9836405666671433	99.92831572975433
GOTERM_BP_FAT	GO:0006417~regulation of translation	6	0.48426150121065376	0.5546488151216937	BICC, CUP, ORB, AUB, DDX1, CG4810	545	72	7937	1.2136085626911315	1.0	0.9978424251889885	99.99985949142763
GOTERM_BP_FAT	GO:0010608~posttranscriptional regulation of gene expression	9	0.7263922518159807	0.6407962648888966	BICC, CUP, ORB, AUB, DDX1, LOQS, CG4810, SPN-E, SHF	545	126	7937	1.0402359108781127	1.0	0.9990659095109662	99.99999608816894
GOTERM_BP_FAT	GO:0008298~intracellular mRNA localization	5	0.40355125100887806	0.6833512566032933	CUP, ORB, AUB, SPN-E, EXU	545	67	7937	1.0868136382308642	1.0	0.9993739731367227	99.99999952128535
GOTERM_BP_FAT	GO:0032269~negative regulation of cellular protein metabolic process	4	0.3228410008071025	0.7140147235609249	BICC, CUP, I-T, NIPP1	545	53	7937	1.0991171888523457	1.0	0.9995906517865313	99.99999991226424
GOTERM_BP_FAT	GO:0051248~negative regulation of protein metabolic process	4	0.3228410008071025	0.7259125203473673	BICC, CUP, I-T, NIPP1	545	54	7937	1.0787631668365614	1.0	0.9996647727823617	99.99999995677433
GOTERM_BP_FAT	GO:0006403~RNA localization	8	0.645682001614205	0.7625628044564312	CUP, ORB, AUB, NXF4, CG12782, SPN-E, REF2, EXU	545	125	7937	0.932051376146789	1.0	0.9997986629475848	99.99999999604445
GOTERM_BP_FAT	GO:0032268~regulation of cellular protein metabolic process	8	0.645682001614205	0.796795725833596	BICC, CUP, I-T, ORB, AUB, NIPP1, DDX1, CG4810	545	130	7937	0.8962032462949894	1.0	0.9998742554637945	99.99999999970434
GOTERM_BP_FAT	GO:0030707~ovarian follicle cell development	11	0.8878127522195319	0.9010067508676022	EYA, HRS, BICC, CUP, AUB, MFR, OS, PHL, SPN-E, GEMININ, JAR	545	204	7937	0.785276128800144	1.0	0.9999875152427394	100.0
GOTERM_BP_FAT	GO:0010558~negative regulation of macromolecule biosynthetic process	8	0.645682001614205	0.9984612558977751	BICC, RETN, CUP, REPT, AUB, CLK, SPN-E, GEMININ	545	246	7937	0.47360334153800254	1.0	0.9999999998956849	100.0
GOTERM_BP_FAT	GO:0031327~negative regulation of cellular biosynthetic process	8	0.645682001614205	0.9986745938649566	BICC, RETN, CUP, REPT, AUB, CLK, SPN-E, GEMININ	545	249	7937	0.46789727718212304	1.0	0.9999999999351487	100.0
GOTERM_BP_FAT	GO:0009890~negative regulation of biosynthetic process	8	0.645682001614205	0.9986745938649566	BICC, RETN, CUP, REPT, AUB, CLK, SPN-E, GEMININ	545	249	7937	0.46789727718212304	1.0	0.9999999999351487	100.0
GOTERM_BP_FAT	GO:0010605~negative regulation of macromolecule metabolic process	11	0.8878127522195319	0.9988690109531718	BICC, RETN, CUP, I-T, REPT, AUB, NIPP1, LOQS, CLK, SPN-E, GEMININ	545	317	7937	0.5053511996064018	1.0	0.9999999999539207	100.0
Annotation Cluster 94	Enrichment Score: 0.18710422404814533
Category	Term	Count	%	PValue	Genes	List Total	Pop Hits	Pop Total	Fold Enrichment	Bonferroni	Benjamini	FDR
GOTERM_BP_FAT	GO:0009408~response to heat	6	0.48426150121065376	0.502957793788408	CG12020, CG4164, HSP60D, CG7182, UBI-P63E, HSC70-2	545	68	7937	1.2849973016729628	1.0	0.9957795220635567	99.99912464124942
GOTERM_BP_FAT	GO:0009266~response to temperature stimulus	6	0.48426150121065376	0.5671576838398931	CG12020, CG4164, HSP60D, CG7182, UBI-P63E, HSC70-2	545	73	7937	1.1969837878597462	1.0	0.9979735698543842	99.99991258590092
GOTERM_BP_FAT	GO:0009628~response to abiotic stimulus	10	0.8071025020177561	0.9626135381056456	CG12020, CG4164, HSP60D, SEMA-2A, CG7182, RH6, UBI-P63E, HSC70-2, RH5, YURI	545	214	7937	0.6805281659950271	1.0	0.9999988240673404	100.0
Annotation Cluster 95	Enrichment Score: 0.18550867319335337
Category	Term	Count	%	PValue	Genes	List Total	Pop Hits	Pop Total	Fold Enrichment	Bonferroni	Benjamini	FDR
KEGG_PATHWAY	dme00500:Starch and sucrose metabolism	7	0.5649717514124294	0.4694002329196891	CG31002, CG6262, HEX-T2, UGT35A, CG2135, CG15400, HEX-T1	188	60	2054	1.2746453900709218	1.0	0.973576047377013	99.89233400074659
KEGG_PATHWAY	dme00983:Drug metabolism	7	0.5649717514124294	0.4694002329196891	CG3788, ALPHA-EST5, CG31002, CG8349, ALPHA-EST3, UGT35A, CG2135	188	60	2054	1.2746453900709218	1.0	0.973576047377013	99.89233400074659
KEGG_PATHWAY	dme00040:Pentose and glucuronate interconversions	3	0.24213075060532688	0.8923805359281505	CG31002, UGT35A, CG2135	188	40	2054	0.8194148936170211	1.0	0.9970005003426675	99.99999999636435
KEGG_PATHWAY	dme00860:Porphyrin and chlorophyll metabolism	3	0.24213075060532688	0.921146309677449	CG31002, UGT35A, CG2135	188	44	2054	0.7449226305609284	1.0	0.9976845767591239	99.99999999987291
Annotation Cluster 96	Enrichment Score: 0.17714502355636041
Category	Term	Count	%	PValue	Genes	List Total	Pop Hits	Pop Total	Fold Enrichment	Bonferroni	Benjamini	FDR
INTERPRO	IPR013069:BTB/POZ	6	0.48426150121065376	0.5613223395711641	CG14262, CG14260, CHINMO, KLHL10, CG1812, RIB	859	59	10196	1.2070795761725301	1.0	0.999984844050371	99.99979115547568
INTERPRO	IPR011333:BTB/POZ fold	7	0.5649717514124294	0.6869271279559309	CG14262, CG14260, CHINMO, KLHL10, CG1812, RIB, SKPB	859	81	10196	1.0257692694634875	1.0	0.9999979343965955	99.99999901270563
SMART	SM00225:BTB	6	0.48426150121065376	0.6897373263967168	CG14262, CG14260, CHINMO, KLHL10, CG1812, RIB	385	72	4824	1.0441558441558443	1.0	0.9973993517685105	99.99994362711091
INTERPRO	IPR000210:BTB/POZ-like	6	0.48426150121065376	0.7355516636239883	CG14262, CG14260, CHINMO, KLHL10, CG1812, RIB	859	72	10196	0.9891346526969345	1.0	0.9999991104586013	99.99999993225262
Annotation Cluster 97	Enrichment Score: 0.17521336022374978
Category	Term	Count	%	PValue	Genes	List Total	Pop Hits	Pop Total	Fold Enrichment	Bonferroni	Benjamini	FDR
GOTERM_BP_FAT	GO:0008610~lipid biosynthetic process	10	0.8071025020177561	0.43007244782346576	CG31141, DESAT2, CG6790, CG5342, SMSR, CG2292, DIB, DGK, FU12, CG8303	545	119	7937	1.2238069539742504	1.0	0.9914515595074568	99.99144586764098
GOTERM_BP_FAT	GO:0006633~fatty acid biosynthetic process	3	0.24213075060532688	0.637371674725252	CG31141, DESAT2, CG8303	545	31	7937	1.4093518792542172	1.0	0.9990338019080158	99.99999541826216
GOTERM_BP_FAT	GO:0006631~fatty acid metabolic process	4	0.3228410008071025	0.7140147235609249	CG31141, DESAT2, CG5265, CG8303	545	53	7937	1.0991171888523457	1.0	0.9995906517865313	99.99999991226424
GOTERM_BP_FAT	GO:0016053~organic acid biosynthetic process	4	0.3228410008071025	0.8244148874655906	CG31141, DESAT2, GOT1, CG8303	545	64	7937	0.9102064220183487	1.0	0.9999269584292136	99.99999999997407
GOTERM_BP_FAT	GO:0046394~carboxylic acid biosynthetic process	4	0.3228410008071025	0.8244148874655906	CG31141, DESAT2, GOT1, CG8303	545	64	7937	0.9102064220183487	1.0	0.9999269584292136	99.99999999997407
Annotation Cluster 98	Enrichment Score: 0.16569067709480972
Category	Term	Count	%	PValue	Genes	List Total	Pop Hits	Pop Total	Fold Enrichment	Bonferroni	Benjamini	FDR
GOTERM_BP_FAT	GO:0031123~RNA 3'-end processing	4	0.3228410008071025	0.3004594195715443	ORB, RRP6, GLD2, TWIN	545	28	7937	2.0804718217562255	1.0	0.9765287841808669	99.74014965295356
GOTERM_BP_FAT	GO:0043631~RNA polyadenylation	3	0.24213075060532688	0.3268264465219971	ORB, RRP6, GLD2	545	17	7937	2.5699946033459256	1.0	0.9795347195682107	99.86299013943302
KEGG_PATHWAY	dme03018:RNA degradation	6	0.48426150121065376	0.4470608804656066	TRF4-2, ME31B, RRP6, GLD2, CG9344, TWIN	188	48	2054	1.365691489361702	1.0	0.9801522409337428	99.83203823466589
GOTERM_BP_FAT	GO:0006396~RNA processing	23	1.8563357546408392	0.47357705035760983	CG17266, RBP4, RPL10AA, ROC1B, ORB, CG10909, RRP6, CG33276, CG5626, DDX1, LOQS, SM, MKG-P, TWIN, CG18596, CG7907, CG2100, RNP4F, GLD2, CG9344, ADAT, TRA2, CSTF-64	545	312	7937	1.0735768054575394	1.0	0.9945081873157383	99.99772128660385
GOTERM_BP_FAT	GO:0031124~mRNA 3'-end processing	3	0.24213075060532688	0.4970253201219134	ORB, RRP6, TWIN	545	24	7937	1.8204128440366973	1.0	0.9956187402471628	99.9989333351576
SMART	SM00360:RRM	12	0.9685230024213075	0.5745874488463497	CG14718, IMP, RBP4, ORB, CG11726, CG1340, RNP4F, SM, CG32364, TRA2, REF2, CSTF-64	385	141	4824	1.0663719259463942	1.0	0.9926098596848849	99.99726844862145
INTERPRO	IPR000504:RNA recognition motif, RNP-1	12	0.9685230024213075	0.6487204300864584	CG14718, IMP, RBP4, ORB, CG11726, CG1340, RNP4F, SM, CG32364, TRA2, REF2, CSTF-64	859	141	10196	1.0101800708394224	1.0	0.9999966778504487	99.99999385943427
GOTERM_BP_FAT	GO:0006397~mRNA processing	13	1.0492332526230832	0.6869117760489482	CG17266, RBP4, ROC1B, ORB, RRP6, DDX1, SM, TWIN, CG7907, GLD2, CG9344, TRA2, CSTF-64	545	194	7937	0.9758914215454461	1.0	0.9993994194587078	99.99999960348164
INTERPRO	IPR012677:Nucleotide-binding, alpha-beta plait	10	0.8071025020177561	0.8051491073974205	CG14718, RBP4, ORB, CG11726, CG1340, RNP4F, SM, TRA2, REF2, CSTF-64	859	134	10196	0.8857922262957623	1.0	0.9999998487039219	99.99999999946846
GOTERM_BP_FAT	GO:0016071~mRNA metabolic process	13	1.0492332526230832	0.8289444127584835	CG17266, RBP4, ROC1B, ORB, RRP6, DDX1, SM, TWIN, CG7907, GLD2, CG9344, TRA2, CSTF-64	545	219	7937	0.8644882912320389	1.0	0.9999322040674995	99.99999999998323
GOTERM_MF_FAT	GO:0003729~mRNA binding	13	1.0492332526230832	0.8378083019315781	RBP4, ORB, CG11726, CG1340, SM, BICC, CG14718, IMP, NIPP1, RNP4F, TRA2, CSTF-64, REF2	645	186	7918	0.8579978327915312	1.0	0.9995698835847835	99.99999999984149
GOTERM_BP_FAT	GO:0008380~RNA splicing	8	0.645682001614205	0.8895244255318617	CG17266, ROC1B, CG7907, CG5626, DDX1, MKG-P, CG9344, TRA2	545	148	7937	0.7872055541780313	1.0	0.9999826988372621	99.99999999999999
GOTERM_BP_FAT	GO:0000398~nuclear mRNA splicing, via spliceosome	6	0.48426150121065376	0.9394488895476558	CG17266, ROC1B, CG7907, DDX1, CG9344, TRA2	545	126	7937	0.6934906072520751	1.0	0.9999965253122491	100.0
GOTERM_BP_FAT	GO:0000377~RNA splicing, via transesterification reactions with bulged adenosine as nucleophile	6	0.48426150121065376	0.9394488895476558	CG17266, ROC1B, CG7907, DDX1, CG9344, TRA2	545	126	7937	0.6934906072520751	1.0	0.9999965253122491	100.0
GOTERM_BP_FAT	GO:0000375~RNA splicing, via transesterification reactions	6	0.48426150121065376	0.9420449061841296	CG17266, ROC1B, CG7907, DDX1, CG9344, TRA2	545	127	7937	0.6880300512894604	1.0	0.9999968097517985	100.0
GOTERM_CC_FAT	GO:0005681~spliceosome	3	0.24213075060532688	0.9719274455069528	CG17266, ROC1B, CG9344	354	71	4786	0.571258056815469	1.0	0.9999793324371965	100.0
KEGG_PATHWAY	dme03040:Spliceosome	6	0.48426150121065376	0.9800592637177635	CG17266, ROC1B, CG9344, HSC70-2, TRA2, CG9667	188	111	2054	0.5905692926969522	1.0	0.9997286039817918	100.0
GOTERM_MF_FAT	GO:0003723~RNA binding	32	2.58272800645682	0.9990930242080828	RBP4, RPL10AA, CG11726, CG14718, BICC, AUB, CG18596, NIPP1, EIF4E-3, CG2100, EIF4E-5, EIF4E-7, REF2, CUP, ORB, CG10909, RPL37B, LOQS, DDX1, CG1340, SM, CG16940, EXU, IMP, ME31B, CG7907, CG7878, RNP4F, GLD2, ADAT, TRA2, CSTF-64	645	610	7918	0.6439852586097344	1.0	0.9999999999533875	100.0
Annotation Cluster 99	Enrichment Score: 0.16525386170997672
Category	Term	Count	%	PValue	Genes	List Total	Pop Hits	Pop Total	Fold Enrichment	Bonferroni	Benjamini	FDR
SMART	SM00700:JHBP	3	0.24213075060532688	0.6455944252905916	CG10407, CG11854, CG2016	385	27	4824	1.3922077922077922	1.0	0.9968804153163975	99.99971070838546
INTERPRO	IPR004272:Odorant binding protein	3	0.24213075060532688	0.6760937999273235	CG10407, CG11854, CG2016	859	27	10196	1.3188462035959125	1.0	0.9999980250356686	99.99999830585877
INTERPRO	IPR013053:Hormone binding	3	0.24213075060532688	0.7315966193820964	CG10407, CG11854, CG2016	859	30	10196	1.1869615832363212	1.0	0.999999097090434	99.99999991425139
Annotation Cluster 100	Enrichment Score: 0.14891153013895622
Category	Term	Count	%	PValue	Genes	List Total	Pop Hits	Pop Total	Fold Enrichment	Bonferroni	Benjamini	FDR
SP_PIR_KEYWORDS	ATP	8	0.645682001614205	0.4418658779095549	ME31B, NCD, GYC32E, CDC2, PHL, POLO, PKA-C2, JAR	1201	68	12980	1.2714894450702847	1.0	0.9851485422645438	99.94365779151079
SP_PIR_KEYWORDS	nucleotide binding	3	0.24213075060532688	0.8955936012682743	ME31B, NCD, JAR	1201	40	12980	0.8105745212323063	1.0	0.9989590091983761	99.99999999997425
SP_PIR_KEYWORDS	P-loop	3	0.24213075060532688	0.903366459958528	ME31B, NCD, JAR	1201	41	12980	0.7908044109583477	1.0	0.9990127725747154	99.99999999999045
Annotation Cluster 101	Enrichment Score: 0.14460903427820374
Category	Term	Count	%	PValue	Genes	List Total	Pop Hits	Pop Total	Fold Enrichment	Bonferroni	Benjamini	FDR
GOTERM_BP_FAT	GO:0006405~RNA export from nucleus	3	0.24213075060532688	0.474328607988766	NXF4, CG12782, REF2	545	23	7937	1.899561228560032	1.0	0.9942667141191588	99.99777488117884
GOTERM_BP_FAT	GO:0051169~nuclear transport	6	0.48426150121065376	0.5546488151216937	RANBP9, NXF4, CG32164, CG12782, REF2, CG10950	545	72	7937	1.2136085626911315	1.0	0.9978424251889885	99.99985949142763
GOTERM_BP_FAT	GO:0006913~nucleocytoplasmic transport	6	0.48426150121065376	0.5546488151216937	RANBP9, NXF4, CG32164, CG12782, REF2, CG10950	545	72	7937	1.2136085626911315	1.0	0.9978424251889885	99.99985949142763
GOTERM_BP_FAT	GO:0051168~nuclear export	3	0.24213075060532688	0.637371674725252	NXF4, CG12782, REF2	545	31	7937	1.4093518792542172	1.0	0.9990338019080158	99.99999541826216
GOTERM_BP_FAT	GO:0006403~RNA localization	8	0.645682001614205	0.7625628044564312	CUP, ORB, AUB, NXF4, CG12782, SPN-E, REF2, EXU	545	125	7937	0.932051376146789	1.0	0.9997986629475848	99.99999999604445
GOTERM_BP_FAT	GO:0015931~nucleobase, nucleoside, nucleotide and nucleic acid transport	4	0.3228410008071025	0.8544137245600754	NXF4, CG12782, ANT2, REF2	545	68	7937	0.8566648677819751	1.0	0.999959599914279	99.99999999999886
GOTERM_BP_FAT	GO:0050658~RNA transport	3	0.24213075060532688	0.9364072605449129	NXF4, CG12782, REF2	545	63	7937	0.6934906072520751	1.0	0.9999958255668931	100.0
GOTERM_BP_FAT	GO:0050657~nucleic acid transport	3	0.24213075060532688	0.9364072605449129	NXF4, CG12782, REF2	545	63	7937	0.6934906072520751	1.0	0.9999958255668931	100.0
GOTERM_BP_FAT	GO:0051236~establishment of RNA localization	3	0.24213075060532688	0.9400199177391655	NXF4, CG12782, REF2	545	64	7937	0.6826548165137616	1.0	0.9999964164263654	100.0
Annotation Cluster 102	Enrichment Score: 0.1445399195491478
Category	Term	Count	%	PValue	Genes	List Total	Pop Hits	Pop Total	Fold Enrichment	Bonferroni	Benjamini	FDR
INTERPRO	IPR012287:Homeodomain-related	12	0.9685230024213075	0.27804967729646357	HBN, PHDP, ROC1B, CG32532, PDM3, PRD, RX, TOE, OPTIX, FTZ, VSX1, ACHI	859	106	10196	1.3437300942297976	1.0	0.999244682618487	99.4323177680509
SMART	SM00389:HOX	11	0.8878127522195319	0.29218648442595996	HBN, PHDP, CG32532, PDM3, PRD, RX, TOE, OPTIX, FTZ, VSX1, ACHI	385	102	4824	1.3512605042016805	1.0	0.9834408883751452	98.57167255283886
INTERPRO	IPR001356:Homeobox	11	0.8878127522195319	0.35500404447943446	HBN, PHDP, CG32532, PDM3, PRD, RX, TOE, OPTIX, FTZ, VSX1, ACHI	859	102	10196	1.2800566093725032	1.0	0.9995505079293249	99.90513122700737
SP_PIR_KEYWORDS	Homeobox	12	0.9685230024213075	0.36615906781738483	HBN, PHDP, CG32532, PDM3, CG31275, PRD, RX, TOE, OPTIX, FTZ, VSX1, ACHI	1201	104	12980	1.247037724972779	1.0	0.9851987701710245	99.71189807878862
INTERPRO	IPR017970:Homeobox, conserved site	9	0.7263922518159807	0.5772592008096942	HBN, PHDP, CG32532, PRD, RX, TOE, OPTIX, FTZ, VSX1	859	97	10196	1.101304561765659	1.0	0.999987651001183	99.9998839287648
UP_SEQ_FEATURE	DNA-binding region:Homeobox	4	0.3228410008071025	0.6461538123389237	PRD, RX, OPTIX, FTZ	192	51	2975	1.2152777777777777	1.0	0.999999960705217	99.99996470686014
GOTERM_BP_FAT	GO:0006350~transcription	28	2.2598870056497176	0.8268749083746213	MIA, STIL, TLL, CLK, DSF, TRF, PRD, DAN, CG6907, PONT, CHD3, CG12498, EYA, TIO, JUMU, CUP, REPT, TOE, SIM, FTZ, GCM, TOPORS, DRE4, HAM, RETN, CG8117, RX, TOPI	545	459	7937	0.8883931962183447	1.0	0.9999300382165952	99.9999999999795
GOTERM_MF_FAT	GO:0003700~transcription factor activity	28	2.2598870056497176	0.8357552709792057	HBN, CG32532, TLL, CLK, CG5343, DSF, RIB, CG17118, PHDP, PRD, DAN, TIO, MUD, JUMU, PDM3, HLH3B, TOE, OPTIX, SIM, CHINMO, FTZ, GCM, DISCO-R, VSX1, HAM, RETN, RX, ACHI	645	389	7918	0.8836173053546162	1.0	0.9995686088999222	99.99999999980874
GOTERM_BP_FAT	GO:0045449~regulation of transcription	49	3.954802259887006	0.8589321957916126	STIL, TLL, CG5343, DSF, AUB, PRD, DAN, TIO, JUMU, REPT, PDM3, SIM, OPTIX, STWL, CG2652, TOPORS, DRE4, SPN-E, TWIN, DISCO-R, HAM, RETN, TOPI, MIA, HBN, CG32532, COMR, CLK, RIB, TRF, PHDP, CG6907, PONT, CHD3, EYA, MUD, ROC1B, CUP, DMT, HLH3B, TOE, UBI-P63E, FTZ, SALR, GCM, VSX1, CG8117, RX, ACHI	545	799	7937	0.8931186919429104	1.0	0.9999632824171677	99.99999999999932
GOTERM_MF_FAT	GO:0043565~sequence-specific DNA binding	15	1.2106537530266344	0.9031517562896993	HBN, JUMU, CG32532, PDM3, TLL, TOE, OPTIX, SIM, FTZ, DSF, VSX1, PHDP, PRD, RX, ACHI	645	230	7918	0.8006066734074823	1.0	0.9999120234356943	99.99999999999993
SP_PIR_KEYWORDS	activator	7	0.5649717514124294	0.9536690979948913	EYA, TIO, STIL, RETN, TLL, PONT, CHD3	1201	112	12980	0.6754787676935887	1.0	0.9998063838856304	100.0
GOTERM_BP_FAT	GO:0006355~regulation of transcription, DNA-dependent	33	2.663438256658596	0.9630376744524052	HBN, CG32532, TLL, COMR, CLK, DSF, TRF, PHDP, AUB, PRD, CG6907, TIO, MUD, JUMU, REPT, PDM3, DMT, TOE, SIM, OPTIX, UBI-P63E, FTZ, CG2652, SPN-E, GCM, TWIN, VSX1, HAM, RETN, CG8117, RX, TOPI, ACHI	545	612	7937	0.7852761288001439	1.0	0.9999987474870459	100.0
SP_PIR_KEYWORDS	dna-binding	29	2.340597255851493	0.9753591870407778	HBN, CG32532, TLL, CLK, DSF, TRF, HIS2AV, PHDP, PRD, DAN, REC, CHD3, TIO, SU(VAR)3-7, MSH6, JUMU, ROC1B, PDM3, TOE, OPTIX, SIM, FTZ, GCM, VSX1, HAM, RETN, RX, TOPI, ACHI	1201	417	12980	0.7516118662106118	1.0	0.9999463503603251	100.0
GOTERM_BP_FAT	GO:0051252~regulation of RNA metabolic process	35	2.824858757062147	0.9835466080973447	HBN, CG32532, TLL, COMR, CLK, DSF, TRF, PHDP, AUB, PRD, CG6907, TIO, MUD, JUMU, REPT, PDM3, DMT, TOE, CG10445, SIM, OPTIX, UBI-P63E, FTZ, CG2652, SPN-E, GCM, TWIN, VSX1, HAM, RETN, CG8117, RX, TOPI, ACHI, TRA2	545	678	7937	0.751792914941409	1.0	0.9999999026105806	100.0
GOTERM_MF_FAT	GO:0003677~DNA binding	53	4.277643260694108	0.9864190756223018	TLL, MST35BB, CG5343, DSF, GEMININ, HIS2AV, PRD, DAN, TIO, CG12498, JUMU, RRP1, PDM3, CG10445, SIM, OPTIX, STWL, TOPORS, DRE4, DISCO-R, HAM, CG3919, RETN, TOPI, HBN, CG32532, CLK, RIB, TRF, PHDP, CG17118, CG7376, REC, CHD3, SU(VAR)3-7, MSH6, MUD, ROC1B, SCF, CG7046, HLH3B, TOE, CG9203, CHINMO, FTZ, CG3491, GCM, VSX1, LAT, CG14930, RX, MUS308, ACHI	645	830	7918	0.7838871766134304	1.0	0.9999997147572308	100.0
SP_PIR_KEYWORDS	transcription regulation	25	2.0177562550443904	0.989040763773822	STIL, TLL, CLK, DSF, TRF, PRD, DAN, CG6907, PONT, CHD3, EYA, TIO, CUP, JUMU, REPT, TOE, SIM, FTZ, TOPORS, DRE4, GCM, HAM, RETN, RX, TOPI	1201	387	12980	0.6981692689339418	1.0	0.9999906938637544	100.0
SP_PIR_KEYWORDS	Transcription	25	2.0177562550443904	0.9914194927069565	STIL, TLL, CLK, DSF, TRF, PRD, DAN, CG6907, PONT, CHD3, EYA, TIO, CUP, JUMU, REPT, TOE, SIM, FTZ, TOPORS, DRE4, GCM, HAM, RETN, RX, TOPI	1201	393	12980	0.68751019612579	1.0	0.9999943206041292	100.0
GOTERM_MF_FAT	GO:0030528~transcription regulator activity	39	3.14769975786925	0.9970445391474314	HBN, MIA, CG32532, TLL, CG5343, COMR, CLK, DSF, RIB, TRF, PHDP, CG17118, PRD, DAN, PONT, TIO, MUD, JUMU, REPT, PDM3, HLH3B, TOE, CG10445, CHINMO, SIM, OPTIX, STWL, UBI-P63E, SALR, FTZ, GCM, TWIN, DISCO-R, VSX1, HAM, RETN, CG8117, RX, ACHI	645	682	7918	0.7019982268294346	1.0	0.9999999981192714	100.0
SP_PIR_KEYWORDS	nucleus	55	4.4390637610976595	0.9996832426196915	STIL, TLL, SLE, DSF, HIS2AV, PRD, DAN, PROSBETA3, TIO, JUMU, RRP1, REPT, PDM3, CDC2, BALL, SIM, OPTIX, TOPORS, DRE4, HAM, RETN, CYCB3, JUPITER, GLD2, TOPI, HBN, USP7, MEI-S332, CG32532, TTLL3B, PROSBETA4R1, PROSBETA4R2, CG17202, ASP, CLK, TRF, PHDP, PROSBETA2R1, CG6907, REC, PONT, CHD3, PROSALPHA6T, MARS, EYA, SU(VAR)3-7, ROC1B, TOE, UBI-P63E, FTZ, GCM, VSX1, RX, GKT, ACHI	1201	869	12980	0.6840291318416087	1.0	0.9999999763285283	100.0
Annotation Cluster 103	Enrichment Score: 0.1435005615425569
Category	Term	Count	%	PValue	Genes	List Total	Pop Hits	Pop Total	Fold Enrichment	Bonferroni	Benjamini	FDR
INTERPRO	IPR014729:Rossmann-like alpha/beta/alpha sandwich fold	5	0.40355125100887806	0.39886542793672225	CG8257, CG5660, CG16848, CG15100, CCT2	859	38	10196	1.5617915568898963	1.0	0.9997699596044692	99.96897962224133
GOTERM_BP_FAT	GO:0008033~tRNA processing	5	0.40355125100887806	0.404028695888204	CG10909, CG33276, CG5626, MKG-P, ADAT	545	47	7937	1.5492875268397424	1.0	0.9886962397290898	99.98199233763728
GOTERM_BP_FAT	GO:0006399~tRNA metabolic process	8	0.645682001614205	0.4672704801904855	CG10909, CG8257, CG5660, CG33276, CG5626, CG15100, MKG-P, ADAT	545	94	7937	1.239430021471794	1.0	0.9941133757479114	99.99722124859444
GOTERM_BP_FAT	GO:0034470~ncRNA processing	6	0.48426150121065376	0.7651912161506259	CG10909, CG33276, CG5626, LOQS, MKG-P, ADAT	545	92	7937	0.949780614280016	1.0	0.9998051793756976	99.99999999671398
GOTERM_BP_FAT	GO:0034660~ncRNA metabolic process	8	0.645682001614205	0.8154680087425117	CG10909, CG8257, CG5660, CG33276, CG5626, CG15100, MKG-P, ADAT	545	133	7937	0.8759881354763055	1.0	0.9999132592150938	99.99999999994064
GOTERM_BP_FAT	GO:0006418~tRNA aminoacylation for protein translation	3	0.24213075060532688	0.8423706805343452	CG8257, CG5660, CG15100	545	47	7937	0.9295725161038455	1.0	0.9999464094002193	99.99999999999571
GOTERM_BP_FAT	GO:0043039~tRNA aminoacylation	3	0.24213075060532688	0.8423706805343452	CG8257, CG5660, CG15100	545	47	7937	0.9295725161038455	1.0	0.9999464094002193	99.99999999999571
GOTERM_BP_FAT	GO:0043038~amino acid activation	3	0.24213075060532688	0.8507974812794051	CG8257, CG5660, CG15100	545	48	7937	0.9102064220183487	1.0	0.9999585717067601	99.99999999999828
KEGG_PATHWAY	dme00970:Aminoacyl-tRNA biosynthesis	3	0.24213075060532688	0.8838054219225802	CG8257, CG5660, CG15100	188	39	2054	0.8404255319148936	1.0	0.9969261193039556	99.99999999168979
GOTERM_MF_FAT	GO:0016875~ligase activity, forming carbon-oxygen bonds	3	0.24213075060532688	0.9111852644865666	CG8257, CG5660, CG15100	645	48	7918	0.7672480620155039	1.0	0.999930028263586	99.99999999999997
GOTERM_MF_FAT	GO:0016876~ligase activity, forming aminoacyl-tRNA and related compounds	3	0.24213075060532688	0.9111852644865666	CG8257, CG5660, CG15100	645	48	7918	0.7672480620155039	1.0	0.999930028263586	99.99999999999997
GOTERM_MF_FAT	GO:0004812~aminoacyl-tRNA ligase activity	3	0.24213075060532688	0.9111852644865666	CG8257, CG5660, CG15100	645	48	7918	0.7672480620155039	1.0	0.999930028263586	99.99999999999997
Annotation Cluster 104	Enrichment Score: 0.14051343114256618
Category	Term	Count	%	PValue	Genes	List Total	Pop Hits	Pop Total	Fold Enrichment	Bonferroni	Benjamini	FDR
GOTERM_BP_FAT	GO:0051336~regulation of hydrolase activity	8	0.645682001614205	0.21188614835842617	ROC1B, CG7742, KLHL10, CG12620, RAB3-GAP, MUC14A, CG10700, CYT-C-D	545	71	7937	1.640935521385192	1.0	0.9546546401722434	98.10649922245986
GOTERM_MF_FAT	GO:0005097~Rab GTPase activator activity	3	0.24213075060532688	0.6957925443277163	CG7742, RAB3-GAP, MUC14A	645	29	7918	1.2699278267842822	1.0	0.9969431493985643	99.99999809447164
GOTERM_MF_FAT	GO:0005099~Ras GTPase activator activity	4	0.3228410008071025	0.7345387631055286	CG7742, RAB3-GAP, MUC14A, RACGAP84C	645	46	7918	1.0674755645433098	1.0	0.9979227397980347	99.99999975099885
GOTERM_MF_FAT	GO:0008047~enzyme activator activity	7	0.5649717514124294	0.7606328228109154	PLAP, CG7742, RAB3-GAP, MUC14A, CDC37, CG10700, RACGAP84C	645	91	7918	0.9443053070960048	1.0	0.9985908913091546	99.99999994691441
GOTERM_BP_FAT	GO:0043087~regulation of GTPase activity	3	0.24213075060532688	0.770385172758947	CG7742, RAB3-GAP, MUC14A	545	40	7937	1.0922477064220184	1.0	0.9998175609068503	99.99999999773621
GOTERM_MF_FAT	GO:0005096~GTPase activator activity	4	0.3228410008071025	0.9434281688181021	CG7742, RAB3-GAP, MUC14A, RACGAP84C	645	73	7918	0.6726558351916746	1.0	0.9999835617710298	100.0
GOTERM_MF_FAT	GO:0005083~small GTPase regulator activity	6	0.48426150121065376	0.9458676161376964	CG7742, STI, RAB3-GAP, CG1418, MUC14A, RACGAP84C	645	108	7918	0.6819982773471146	1.0	0.9999851801954028	100.0
GOTERM_MF_FAT	GO:0030695~GTPase regulator activity	7	0.5649717514124294	0.9782729688554771	CG33288, CG7742, STI, RAB3-GAP, CG1418, MUC14A, RACGAP84C	645	142	7918	0.6051534010263129	1.0	0.9999991238194907	100.0
GOTERM_MF_FAT	GO:0060589~nucleoside-triphosphatase regulator activity	7	0.5649717514124294	0.9815215425376103	CG33288, CG7742, STI, RAB3-GAP, CG1418, MUC14A, RACGAP84C	645	145	7918	0.592632985832665	1.0	0.9999993827333981	100.0
Annotation Cluster 105	Enrichment Score: 0.12894038810876748
Category	Term	Count	%	PValue	Genes	List Total	Pop Hits	Pop Total	Fold Enrichment	Bonferroni	Benjamini	FDR
GOTERM_BP_FAT	GO:0007317~regulation of pole plasm oskar mRNA localization	4	0.3228410008071025	0.24332007792219698	CUP, AUB, SPN-E, EXU	545	25	7937	2.330128440366973	1.0	0.9636062756875309	99.03885967954918
GOTERM_BP_FAT	GO:0060281~regulation of oocyte development	4	0.3228410008071025	0.2622110637250107	CUP, AUB, SPN-E, EXU	545	26	7937	2.2405081157374735	1.0	0.9691607193310486	99.36923336477588
GOTERM_BP_FAT	GO:0060284~regulation of cell development	12	0.9685230024213075	0.2859656461056007	SSH, SINAH, CUP, AUB, PHL, POLO, SPN-E, MR, HAM, EFF, CYT-C-D, EXU	545	131	7937	1.3340430002100987	1.0	0.9736497678198662	99.63432737276817
GOTERM_BP_FAT	GO:0044087~regulation of cellular component biogenesis	8	0.645682001614205	0.30784025216485034	SSH, CUP, QUA, AUB, JUPITER, SPN-E, MR, EXU	545	80	7937	1.4563302752293579	1.0	0.9773040457998358	99.78223807469544
GOTERM_BP_FAT	GO:0045995~regulation of embryonic development	6	0.48426150121065376	0.31057765826172945	CUP, AUB, CYCA, TWE, SPN-E, EXU	545	54	7937	1.618144750254842	1.0	0.976501519515059	99.7961494580206
GOTERM_BP_FAT	GO:0060341~regulation of cellular localization	6	0.48426150121065376	0.502957793788408	CUP, AUB, THR, PAV, SPN-E, EXU	545	68	7937	1.2849973016729628	1.0	0.9957795220635567	99.99912464124942
GOTERM_BP_FAT	GO:0010608~posttranscriptional regulation of gene expression	9	0.7263922518159807	0.6407962648888966	BICC, CUP, ORB, AUB, DDX1, LOQS, CG4810, SPN-E, SHF	545	126	7937	1.0402359108781127	1.0	0.9990659095109662	99.99999608816894
GOTERM_BP_FAT	GO:0019094~pole plasm mRNA localization	4	0.3228410008071025	0.6624490312368075	ORB, AUB, SPN-E, EXU	545	49	7937	1.1888410410035575	1.0	0.9992115822707329	99.99999861145571
GOTERM_BP_FAT	GO:0007316~pole plasm RNA localization	4	0.3228410008071025	0.6759415384010916	ORB, AUB, SPN-E, EXU	545	50	7937	1.1650642201834864	1.0	0.9993168147505571	99.9999992962356
GOTERM_BP_FAT	GO:0008298~intracellular mRNA localization	5	0.40355125100887806	0.6833512566032933	CUP, ORB, AUB, SPN-E, EXU	545	67	7937	1.0868136382308642	1.0	0.9993739731367227	99.99999952128535
GOTERM_BP_FAT	GO:0070727~cellular macromolecule localization	16	1.29136400322841	0.708256725995304	HRS, CG6404, CUP, HSP60D, CG13426, ORB, TOM70, WBL, CG9393, SPN-E, EXU, RANBP9, AUB, CG32164, TOMBOY20, CG10950	545	244	7937	0.9549706722815462	1.0	0.999564774461021	99.99999987770818
GOTERM_BP_FAT	GO:0006403~RNA localization	8	0.645682001614205	0.7625628044564312	CUP, ORB, AUB, NXF4, CG12782, SPN-E, REF2, EXU	545	125	7937	0.932051376146789	1.0	0.9997986629475848	99.99999999604445
GOTERM_BP_FAT	GO:0007315~pole plasm assembly	4	0.3228410008071025	0.7696528158901581	ORB, AUB, SPN-E, EXU	545	58	7937	1.0043657070547296	1.0	0.9998201478232414	99.99999999761287
GOTERM_BP_FAT	GO:0045451~pole plasm oskar mRNA localization	3	0.24213075060532688	0.793450614119379	ORB, SPN-E, EXU	545	42	7937	1.0402359108781127	1.0	0.9998709202942097	99.99999999961192
GOTERM_BP_FAT	GO:0007028~cytoplasm organization	4	0.3228410008071025	0.8323734707810101	ORB, AUB, SPN-E, EXU	545	65	7937	0.8962032462949894	1.0	0.9999371515109222	99.99999999998802
GOTERM_BP_FAT	GO:0009950~dorsal/ventral axis specification	4	0.3228410008071025	0.8611774669736132	ORB, WBL, PHL, SPN-E	545	69	7937	0.8442494349155698	1.0	0.9999650297505079	99.99999999999947
GOTERM_BP_FAT	GO:0007314~oocyte anterior/posterior axis specification	4	0.3228410008071025	0.9106039194591119	ORB, AUB, SPN-E, EXU	545	78	7937	0.7468360385791579	1.0	0.9999898289905257	100.0
GOTERM_BP_FAT	GO:0009994~oocyte differentiation	7	0.5649717514124294	0.9188908963590298	ORB, AUB, WBL, ASP, STWL, SPN-E, EXU	545	138	7937	0.7387182555511236	1.0	0.9999920341744375	100.0
GOTERM_BP_FAT	GO:0008358~maternal determination of anterior/posterior axis, embryo	4	0.3228410008071025	0.9231398956293854	ORB, AUB, SPN-E, EXU	545	81	7937	0.7191754445577077	1.0	0.9999930942118196	100.0
GOTERM_BP_FAT	GO:0048469~cell maturation	6	0.48426150121065376	0.9445403580185392	ORB, AUB, WBL, SPN-E, KAT-60L1, EXU	545	128	7937	0.6826548165137616	1.0	0.9999971747481827	100.0
GOTERM_BP_FAT	GO:0021700~developmental maturation	6	0.48426150121065376	0.9594581906280025	ORB, AUB, WBL, SPN-E, KAT-60L1, EXU	545	135	7937	0.6472579001019368	1.0	0.9999987272622258	100.0
GOTERM_BP_FAT	GO:0009953~dorsal/ventral pattern formation	6	0.48426150121065376	0.9594581906280025	CUP, ORB, CG4477, WBL, PHL, SPN-E	545	135	7937	0.6472579001019368	1.0	0.9999987272622258	100.0
GOTERM_BP_FAT	GO:0007309~oocyte axis specification	5	0.40355125100887806	0.9656968578236664	ORB, AUB, WBL, SPN-E, EXU	545	118	7937	0.6170890996734567	1.0	0.9999989324964074	100.0
GOTERM_BP_FAT	GO:0007308~oocyte construction	5	0.40355125100887806	0.970435709078393	ORB, AUB, WBL, SPN-E, EXU	545	121	7937	0.6017893699294867	1.0	0.9999993227421945	100.0
GOTERM_BP_FAT	GO:0048599~oocyte development	5	0.40355125100887806	0.9769997894625131	ORB, AUB, WBL, SPN-E, EXU	545	126	7937	0.5779088393767293	1.0	0.999999722891541	100.0
GOTERM_BP_FAT	GO:0009880~embryonic pattern specification	10	0.8071025020177561	0.9806843742111643	TIO, RETN, ORB, AUB, PRD, TLL, OS, FTZ, SPN-E, EXU	545	231	7937	0.6304460065927956	1.0	0.9999998377918108	100.0
GOTERM_BP_FAT	GO:0007350~blastoderm segmentation	9	0.7263922518159807	0.9852551581985046	TIO, ORB, AUB, PRD, TLL, OS, FTZ, SPN-E, EXU	545	218	7937	0.6012372695901019	1.0	0.9999999311229173	100.0
GOTERM_BP_FAT	GO:0007351~tripartite regional subdivision	5	0.40355125100887806	0.988837029036202	ORB, AUB, TLL, SPN-E, EXU	545	140	7937	0.5201179554390564	1.0	0.9999999710547104	100.0
GOTERM_BP_FAT	GO:0008595~determination of anterior/posterior axis, embryo	5	0.40355125100887806	0.988837029036202	ORB, AUB, TLL, SPN-E, EXU	545	140	7937	0.5201179554390564	1.0	0.9999999710547104	100.0
GOTERM_BP_FAT	GO:0000578~embryonic axis specification	5	0.40355125100887806	0.9914326520067478	ORB, AUB, TLL, SPN-E, EXU	545	145	7937	0.5021828535273648	1.0	0.9999999869067152	100.0
GOTERM_BP_FAT	GO:0009948~anterior/posterior axis specification	5	0.40355125100887806	0.9922999853550332	ORB, AUB, TLL, SPN-E, EXU	545	147	7937	0.49535043375148224	1.0	0.9999999900004806	100.0
GOTERM_BP_FAT	GO:0009952~anterior/posterior pattern formation	6	0.48426150121065376	0.992476205320265	RETN, ORB, AUB, TLL, SPN-E, EXU	545	170	7937	0.5139989206691851	1.0	0.9999999904122042	100.0
GOTERM_BP_FAT	GO:0035282~segmentation	10	0.8071025020177561	0.9942559707239356	TIO, ORB, AUB, PRD, TLL, OS, DAN, FTZ, SPN-E, EXU	545	260	7937	0.5601270289343684	1.0	0.9999999951858899	100.0
GOTERM_BP_FAT	GO:0009798~axis specification	7	0.5649717514124294	0.9952041085080232	ORB, AUB, TLL, WBL, PHL, SPN-E, EXU	545	201	7937	0.50717969784107	1.0	0.9999999970195963	100.0
GOTERM_BP_FAT	GO:0003002~regionalization	17	1.3720742534301855	0.9994103708409295	TIO, CUP, ORB, MFR, TLL, WBL, CG4477, OS, FTZ, SPN-E, EXU, RETN, BOSS, AUB, PRD, DAN, PHL	545	454	7937	0.5453219092268521	1.0	0.9999999999943973	100.0
GOTERM_BP_FAT	GO:0007389~pattern specification process	17	1.3720742534301855	0.9998040332713326	TIO, CUP, ORB, MFR, TLL, WBL, CG4477, OS, FTZ, SPN-E, EXU, RETN, BOSS, AUB, PRD, DAN, PHL	545	480	7937	0.5157836391437309	1.0	0.9999999999998077	100.0
Annotation Cluster 106	Enrichment Score: 0.12742415985360056
Category	Term	Count	%	PValue	Genes	List Total	Pop Hits	Pop Total	Fold Enrichment	Bonferroni	Benjamini	FDR
GOTERM_BP_FAT	GO:0042384~cilium assembly	3	0.24213075060532688	0.6547083453483504	UNC, TTLL3B, CG14870	545	32	7937	1.3653096330275232	1.0	0.9991645704313564	99.9999979741968
GOTERM_BP_FAT	GO:0060271~cilium morphogenesis	3	0.24213075060532688	0.6713772440992495	UNC, TTLL3B, CG14870	545	33	7937	1.3239366138448707	1.0	0.9992965661143619	99.9999991115784
GOTERM_BP_FAT	GO:0030031~cell projection assembly	3	0.24213075060532688	0.9434372652638896	UNC, TTLL3B, CG14870	545	65	7937	0.6721524347212421	1.0	0.9999970289054119	100.0
Annotation Cluster 107	Enrichment Score: 0.11948051370332292
Category	Term	Count	%	PValue	Genes	List Total	Pop Hits	Pop Total	Fold Enrichment	Bonferroni	Benjamini	FDR
UP_SEQ_FEATURE	splice variant	41	3.3091202582728005	0.4403768039733953	CG4449, SEMA-2A, CLK, SLE, CNN, PKA-C2, CG3760, JAR, QUA, PRD, CYCA, CYCB, SMSR, PRIMO-1, PRIMO-2, SSH, HRS, EYA, CG4065, ACP32CD, RH6, DHOD, SIM, OPTIX, MLF, DGK, DRE4, RACGAP84C, RETN, ME31B, TACE, LASP, CG32138, JUPITER, CG15332, PHL, DPPIII, AIF, RNP4F, GLD2, RAB3-GAP, TRA2	192	604	2975	1.051798772075055	1.0	0.9999980696501111	99.97518530494509
SP_PIR_KEYWORDS	alternative splicing	40	3.2284100080710245	0.9970428245618199	CG4449, SEMA-2A, CLK, SLE, CNN, PKA-C2, CG3760, JAR, QUA, PRD, CYCA, CYCB, SMSR, PRIMO-1, PRIMO-2, SSH, HRS, EYA, CG4065, RH6, DHOD, SIM, OPTIX, MLF, DGK, DRE4, RACGAP84C, RETN, ME31B, TACE, LASP, CG32138, JUPITER, CG15332, PHL, DPPIII, AIF, RNP4F, GLD2, RAB3-GAP, TRA2	1201	616	12980	0.7017961222790531	1.0	0.9999989073124401	100.0
SP_PIR_KEYWORDS	phosphoprotein	55	4.4390637610976595	0.9977464960929695	WASH, SLE, CNN, BGCN, CG3760, JAR, HIS2AV, BICC, GSKT, SUB, CYCB, DAN, RH5, HRS, RRP1, CDC2, BALL, TOPORS, DRE4, RETN, CYCB3, LASP, NCD, CG32138, JUPITER, CG6693, TRA2, USP7, MEI-S332, CG4449, ASP, CDC37, CG5721, PPAN, SMSR, TWE, POLO, CG6230, CG6907, ZWILCH, MARS, SSH, SU(VAR)3-7, MSH6, CUP, RH6, MLF, FTZ, CG13380, CG33090, EXU, ME31B, PHL, RNP4F, RAB3-GAP	1201	815	12980	0.729351307448292	1.0	0.9999992324570119	100.0
Annotation Cluster 108	Enrichment Score: 0.10834489882290446
Category	Term	Count	%	PValue	Genes	List Total	Pop Hits	Pop Total	Fold Enrichment	Bonferroni	Benjamini	FDR
GOTERM_MF_FAT	GO:0009055~electron carrier activity	22	1.7756255044390639	0.14473922657976346	CG5718, CYP309A2, CG6485, CYP4E3, CYP313A3, CG5653, CG18519, GRX-1, CYT-C-D, CG10700, CG13667, CG10561, CG6629, TRXR-2, DIB, AIF, CYP28D2, KLHL10, CG14508, CYP28C1, CG11913, CG7349	645	202	7918	1.3369867219280067	1.0	0.8433035286869409	90.32292923479172
UP_SEQ_FEATURE	metal ion-binding site:Iron (heme axial ligand)	7	0.5649717514124294	0.5891494664421313	CYP309A2, CYP4E3, DIB, CYP313A3, CYP28D2, CYP28C1, CYT-C-D	192	96	2975	1.129828559027778	1.0	0.9999999153858707	99.99970120511551
GOTERM_MF_FAT	GO:0020037~heme binding	12	0.9685230024213075	0.5935668467561783	CG15429, CYP309A2, CYP4E3, DIB, CYP313A3, KLHL10, CYP28D2, CG14508, CYP28C1, GLOB2, CG7295, CYT-C-D	645	140	7918	1.0522259136212624	1.0	0.991540893822246	99.9998556554267
GOTERM_MF_FAT	GO:0046906~tetrapyrrole binding	12	0.9685230024213075	0.5935668467561783	CG15429, CYP309A2, CYP4E3, DIB, CYP313A3, KLHL10, CYP28D2, CG14508, CYP28C1, GLOB2, CG7295, CYT-C-D	645	140	7918	1.0522259136212624	1.0	0.991540893822246	99.9998556554267
PIR_SUPERFAMILY	PIRSF000051:cytochrome P450 CYP3A5	3	0.24213075060532688	0.7503744341478873	CYP309A2, CYP313A3, CYP28D2	185	37	2596	1.1377647918188458	1.0	1.0	99.99999662061164
SP_PIR_KEYWORDS	iron	15	1.2106537530266344	0.7681932446322037	DESAT2, CYP309A2, PPY-55A, CYP4E3, PPD5, CYP313A3, CG18519, CG2014, CG10700, CYT-C-D, PP1-Y2, PP1-Y1, DIB, CYP28D2, CYP28C1	1201	177	12980	0.9159034138218152	1.0	0.9952996630742932	99.9999992838338
INTERPRO	IPR017972:Cytochrome P450, conserved site	7	0.5649717514124294	0.7886282537198439	CYP309A2, CYP4E3, DIB, CYP313A3, KLHL10, CYP28D2, CYP28C1	859	91	10196	0.9130473717202471	1.0	0.9999997842081831	99.99999999806555
INTERPRO	IPR017973:Cytochrome P450, C-terminal region	6	0.48426150121065376	0.8532462985361157	CYP309A2, CYP4E3, DIB, CYP313A3, CYP28D2, CYP28C1	859	85	10196	0.8378552352256385	1.0	0.9999999836322221	99.99999999999409
INTERPRO	IPR001128:Cytochrome P450	6	0.48426150121065376	0.860154127603547	CYP309A2, CYP4E3, DIB, CYP313A3, CYP28D2, CYP28C1	859	86	10196	0.8281127324904568	1.0	0.9999999877077564	99.99999999999724
SP_PIR_KEYWORDS	heme	8	0.645682001614205	0.8979451582098085	CYP309A2, CYP4E3, DIB, CYP313A3, CYP28D2, CYP28C1, GLOB2, CYT-C-D	1201	111	12980	0.778930470853868	1.0	0.9989370793575473	99.99999999998077
INTERPRO	IPR002401:Cytochrome P450, E-class, group I	5	0.40355125100887806	0.8979882889055837	CYP309A2, CYP4E3, DIB, CYP313A3, CYP28C1	859	77	10196	0.7707542748287801	1.0	0.9999999988502342	99.99999999999997
GOTERM_CC_FAT	GO:0042598~vesicular fraction	5	0.40355125100887806	0.9034955479168524	CYP309A2, CYP4E3, CYP313A3, CYP28D2, CYP28C1	354	89	4786	0.759537865803339	1.0	0.9997801823247318	99.99999999999793
GOTERM_CC_FAT	GO:0005792~microsome	5	0.40355125100887806	0.9034955479168524	CYP309A2, CYP4E3, CYP313A3, CYP28D2, CYP28C1	354	89	4786	0.759537865803339	1.0	0.9997801823247318	99.99999999999793
KEGG_PATHWAY	dme00903:Limonene and pinene degradation	6	0.48426150121065376	0.9060759480224616	CYP309A2, ELOF, CYP4E3, CYP313A3, CYP28D2, CYP28C1	188	86	2054	0.7622464126669964	1.0	0.9970079702938329	99.9999999991622
COG_ONTOLOGY	Secondary metabolites biosynthesis, transport, and catabolism	7	0.5649717514124294	0.9197216097979846	CYP309A2, CYP4E3, DIB, CYP313A3, CYP28D2, CG11251, CYP28C1	127	91	1237	0.7492428831011507	1.0	0.993555380066573	99.99999989604241
GOTERM_CC_FAT	GO:0000267~cell fraction	6	0.48426150121065376	0.928129571009422	CYP309A2, CYP4E3, CYP313A3, CYP28D2, RAB3-GAP, CYP28C1	354	113	4786	0.7178641067946602	1.0	0.9998324155973962	99.99999999999996
SP_PIR_KEYWORDS	microsome	5	0.40355125100887806	0.9381739749588209	CYP309A2, CYP4E3, CYP313A3, CYP28D2, CYP28C1	1201	78	12980	0.6927987360959884	1.0	0.9996767733193804	99.99999999999997
SP_PIR_KEYWORDS	Monooxygenase	6	0.48426150121065376	0.9552110532454497	CYP309A2, CYP4E3, DIB, CYP313A3, CYP28D2, CYP28C1	1201	98	12980	0.6616934867202502	1.0	0.9997840474050024	100.0
GOTERM_CC_FAT	GO:0005624~membrane fraction	5	0.40355125100887806	0.9593668879603114	CYP309A2, CYP4E3, CYP313A3, CYP28D2, CYP28C1	354	106	4786	0.6377251892122375	1.0	0.9999525083212777	100.0
GOTERM_CC_FAT	GO:0005626~insoluble fraction	5	0.40355125100887806	0.9671706521354133	CYP309A2, CYP4E3, CYP313A3, CYP28D2, CYP28C1	354	110	4786	0.6145351823317925	1.0	0.9999728640518404	100.0
SP_PIR_KEYWORDS	endoplasmic reticulum	8	0.645682001614205	0.983109584795412	CNX99A, CYP309A2, WBL, SAC1, CYP4E3, CYP313A3, CYP28D2, CYP28C1	1201	144	12980	0.60042557128319	1.0	0.9999748909368977	100.0
GOTERM_CC_FAT	GO:0019898~extrinsic to membrane	6	0.48426150121065376	0.9910945191866098	CYP309A2, CYP4E3, CYP313A3, CYP28D2, CYP28C1, MARS	354	154	4786	0.5267444419986793	1.0	0.9999984267487032	100.0
Annotation Cluster 109	Enrichment Score: 0.10501397486971145
Category	Term	Count	%	PValue	Genes	List Total	Pop Hits	Pop Total	Fold Enrichment	Bonferroni	Benjamini	FDR
GOTERM_BP_FAT	GO:0048732~gland development	13	1.0492332526230832	0.4420757792920317	EYA, L(1)G0148, SEMA-2A, TLL, OBP99B, CG14995, GCM, RIB, RETN, PHL, EIF4E-5, SLV, PH4ALPHASG1	545	163	7937	1.1614904035571565	1.0	0.9922627630239998	99.99399971344131
GOTERM_BP_FAT	GO:0007431~salivary gland development	10	0.8071025020177561	0.6198204419111326	EYA, RETN, L(1)G0148, SEMA-2A, OBP99B, CG14995, EIF4E-5, SLV, RIB, PH4ALPHASG1	545	139	7937	1.0477196224671639	1.0	0.9988520543392514	99.99998993086567
GOTERM_BP_FAT	GO:0035272~exocrine system development	10	0.8071025020177561	0.6198204419111326	EYA, RETN, L(1)G0148, SEMA-2A, OBP99B, CG14995, EIF4E-5, SLV, RIB, PH4ALPHASG1	545	139	7937	1.0477196224671639	1.0	0.9988520543392514	99.99998993086567
GOTERM_BP_FAT	GO:0007435~salivary gland morphogenesis	8	0.645682001614205	0.6732421386048563	EYA, RETN, L(1)G0148, OBP99B, CG14995, EIF4E-5, RIB, PH4ALPHASG1	545	114	7937	1.0219861580556897	1.0	0.9993009187460837	99.99999919193802
GOTERM_BP_FAT	GO:0022612~gland morphogenesis	8	0.645682001614205	0.6732421386048563	EYA, RETN, L(1)G0148, OBP99B, CG14995, EIF4E-5, RIB, PH4ALPHASG1	545	114	7937	1.0219861580556897	1.0	0.9993009187460837	99.99999919193802
GOTERM_BP_FAT	GO:0012501~programmed cell death	10	0.8071025020177561	0.7306235530443889	L(1)G0148, ROC1B, DREP-3, OBP99B, CG14995, EIF4E-5, AIF, KLHL10, CG10700, CYT-C-D	545	153	7937	0.9518498530910835	1.0	0.9996888735457442	99.99999996761784
GOTERM_BP_FAT	GO:0008219~cell death	10	0.8071025020177561	0.7892922542085798	L(1)G0148, ROC1B, DREP-3, OBP99B, CG14995, EIF4E-5, AIF, KLHL10, CG10700, CYT-C-D	545	162	7937	0.8989693056971345	1.0	0.9998646832613368	99.99999999945909
GOTERM_BP_FAT	GO:0016265~death	10	0.8071025020177561	0.7951910656867371	L(1)G0148, ROC1B, DREP-3, OBP99B, CG14995, EIF4E-5, AIF, KLHL10, CG10700, CYT-C-D	545	163	7937	0.8934541565824281	1.0	0.9998728196110511	99.99999999966295
GOTERM_BP_FAT	GO:0035070~salivary gland histolysis	4	0.3228410008071025	0.8544137245600754	L(1)G0148, OBP99B, CG14995, EIF4E-5	545	68	7937	0.8566648677819751	1.0	0.999959599914279	99.99999999999886
GOTERM_BP_FAT	GO:0035071~salivary gland cell autophagic cell death	4	0.3228410008071025	0.8544137245600754	L(1)G0148, OBP99B, CG14995, EIF4E-5	545	68	7937	0.8566648677819751	1.0	0.999959599914279	99.99999999999886
GOTERM_BP_FAT	GO:0048102~autophagic cell death	4	0.3228410008071025	0.8544137245600754	L(1)G0148, OBP99B, CG14995, EIF4E-5	545	68	7937	0.8566648677819751	1.0	0.999959599914279	99.99999999999886
GOTERM_BP_FAT	GO:0016271~tissue death	4	0.3228410008071025	0.8676641576414542	L(1)G0148, OBP99B, CG14995, EIF4E-5	545	70	7937	0.8321887287024903	1.0	0.9999686121796643	99.99999999999977
GOTERM_BP_FAT	GO:0007559~histolysis	4	0.3228410008071025	0.8676641576414542	L(1)G0148, OBP99B, CG14995, EIF4E-5	545	70	7937	0.8321887287024903	1.0	0.9999686121796643	99.99999999999977
GOTERM_BP_FAT	GO:0048707~instar larval or pupal morphogenesis	14	1.1299435028248588	0.995839522169926	EYA, L(1)G0148, JUMU, SDS22, OBP99B, CG14995, SPAG, OS, SALR, JAR, QUA, PHL, EIF4E-5, RUX	545	347	7937	0.5875684107553605	1.0	0.999999998054046	100.0
GOTERM_BP_FAT	GO:0009886~post-embryonic morphogenesis	14	1.1299435028248588	0.996728228333071	EYA, L(1)G0148, JUMU, SDS22, OBP99B, CG14995, SPAG, OS, SALR, JAR, QUA, PHL, EIF4E-5, RUX	545	353	7937	0.5775814122722667	1.0	0.9999999990153281	100.0
GOTERM_BP_FAT	GO:0007552~metamorphosis	14	1.1299435028248588	0.997732762261591	EYA, L(1)G0148, JUMU, SDS22, OBP99B, CG14995, SPAG, OS, SALR, JAR, QUA, PHL, EIF4E-5, RUX	545	362	7937	0.5632216534036191	1.0	0.9999999996627253	100.0
GOTERM_BP_FAT	GO:0002165~instar larval or pupal development	16	1.29136400322841	0.9988494162115569	EYA, L(1)G0148, JUMU, SDS22, WASH, OBP99B, CG14995, SPAG, OS, SALR, JAR, QUA, PHL, DIB, EIF4E-5, RUX	545	418	7937	0.5574469953031035	1.0	0.9999999999536524	100.0
Annotation Cluster 110	Enrichment Score: 0.10147173926469447
Category	Term	Count	%	PValue	Genes	List Total	Pop Hits	Pop Total	Fold Enrichment	Bonferroni	Benjamini	FDR
GOTERM_BP_FAT	GO:0007442~hindgut morphogenesis	4	0.3228410008071025	0.5568835501621016	THR, OS, PIM, RIB	545	42	7937	1.3869812145041505	1.0	0.9977267698431366	99.99987078675437
GOTERM_BP_FAT	GO:0007443~Malpighian tubule morphogenesis	3	0.24213075060532688	0.5612302381689079	THR, PIM, RIB	545	27	7937	1.618144750254842	1.0	0.9978242161064557	99.99989035561345
GOTERM_BP_FAT	GO:0048565~gut development	6	0.48426150121065376	0.5671576838398931	THR, DIB, OS, PIM, CNN, RIB	545	73	7937	1.1969837878597462	1.0	0.9979735698543842	99.99991258590092
GOTERM_BP_FAT	GO:0007439~ectodermal gut development	4	0.3228410008071025	0.619562569159262	THR, OS, PIM, RIB	545	46	7937	1.2663741523733547	1.0	0.9988818359186291	99.99998981648088
GOTERM_BP_FAT	GO:0048567~ectodermal gut morphogenesis	4	0.3228410008071025	0.619562569159262	THR, OS, PIM, RIB	545	46	7937	1.2663741523733547	1.0	0.9988818359186291	99.99998981648088
GOTERM_BP_FAT	GO:0048547~gut morphogenesis	4	0.3228410008071025	0.6342580605217893	THR, OS, PIM, RIB	545	47	7937	1.239430021471794	1.0	0.9990371810018573	99.99999471693303
GOTERM_BP_FAT	GO:0055123~digestive system development	4	0.3228410008071025	0.6485542633131876	THR, OS, PIM, RIB	545	48	7937	1.2136085626911315	1.0	0.9991428774573188	99.99999728100049
GOTERM_BP_FAT	GO:0048546~digestive tract morphogenesis	4	0.3228410008071025	0.6485542633131876	THR, OS, PIM, RIB	545	48	7937	1.2136085626911315	1.0	0.9991428774573188	99.99999728100049
GOTERM_BP_FAT	GO:0048619~embryonic hindgut morphogenesis	3	0.24213075060532688	0.6547083453483504	THR, PIM, RIB	545	32	7937	1.3653096330275232	1.0	0.9991645704313564	99.9999979741968
GOTERM_BP_FAT	GO:0008258~head involution	3	0.24213075060532688	0.8588123089419125	THR, DIB, RIB	545	49	7937	0.8916307807526681	1.0	0.9999643821742816	99.99999999999932
GOTERM_BP_FAT	GO:0007391~dorsal closure	5	0.40355125100887806	0.8986654721445736	JUMU, SAC1, DIB, RIB, JAR	545	95	7937	0.7664896185417673	1.0	0.9999869735084369	100.0
GOTERM_BP_FAT	GO:0009792~embryonic development ending in birth or egg hatching	12	0.9685230024213075	0.9089076589613516	JUMU, THR, CYCB, WBL, DDX1, SAC1, DIB, OS, SNS, RIB, JAR, EXU	545	224	7937	0.7801769331585845	1.0	0.9999896421932973	100.0
GOTERM_BP_FAT	GO:0001700~embryonic development via the syncytial blastoderm	11	0.8878127522195319	0.9285901677015245	JUMU, THR, CYCB, DDX1, SAC1, DIB, OS, SNS, RIB, JAR, EXU	545	214	7937	0.7485809825945298	1.0	0.9999945177960002	100.0
GOTERM_BP_FAT	GO:0035239~tube morphogenesis	4	0.3228410008071025	0.9340490291551766	THR, PHL, PIM, RIB	545	84	7937	0.6934906072520752	1.0	0.9999955886224605	100.0
GOTERM_BP_FAT	GO:0048598~embryonic morphogenesis	11	0.8878127522195319	0.9527536263355173	EYA, JUMU, TLL, THR, SAC1, DIB, FLII, PHL, PIM, RIB, JAR	545	226	7937	0.7088333198018999	1.0	0.9999980429930823	100.0
GOTERM_BP_FAT	GO:0007424~open tracheal system development	7	0.5649717514124294	0.9562197348957949	CAD88C, WUS, WASH, THR, PHL, SPP, RIB	545	153	7937	0.6662948971637584	1.0	0.9999984224113216	100.0
GOTERM_BP_FAT	GO:0060541~respiratory system development	7	0.5649717514124294	0.9562197348957949	CAD88C, WUS, WASH, THR, PHL, SPP, RIB	545	153	7937	0.6662948971637584	1.0	0.9999984224113216	100.0
GOTERM_BP_FAT	GO:0016331~morphogenesis of embryonic epithelium	5	0.40355125100887806	0.9689284644067656	JUMU, SAC1, DIB, RIB, JAR	545	120	7937	0.6068042813455659	1.0	0.9999992314126331	100.0
GOTERM_BP_FAT	GO:0035295~tube development	4	0.3228410008071025	0.9701180957042852	THR, PHL, PIM, RIB	545	99	7937	0.5884162728199426	1.0	0.9999993188422521	100.0
GOTERM_BP_FAT	GO:0002009~morphogenesis of an epithelium	8	0.645682001614205	0.9957338711162352	JUMU, SDS22, THR, SAC1, DIB, PHL, RIB, JAR	545	225	7937	0.5178063200815495	1.0	0.9999999979665447	100.0
GOTERM_BP_FAT	GO:0048729~tissue morphogenesis	9	0.7263922518159807	0.9959055973708839	TIO, JUMU, SDS22, THR, SAC1, DIB, PHL, RIB, JAR	545	247	7937	0.5306466589904543	1.0	0.999999998074713	100.0
GOTERM_BP_FAT	GO:0060429~epithelium development	8	0.645682001614205	0.9973600963853726	JUMU, SDS22, THR, SAC1, DIB, PHL, RIB, JAR	545	235	7937	0.49577200858871756	1.0	0.9999999994735603	100.0
Annotation Cluster 111	Enrichment Score: 0.09888477910850792
Category	Term	Count	%	PValue	Genes	List Total	Pop Hits	Pop Total	Fold Enrichment	Bonferroni	Benjamini	FDR
COG_ONTOLOGY	Transcription	4	0.3228410008071025	0.6705761187493542	MIA, REPT, TRF, PONT	127	33	1237	1.180625149129086	0.9999999999997106	0.9729165485447824	99.98890272834478
GOTERM_CC_FAT	GO:0005667~transcription factor complex	6	0.48426150121065376	0.7136731303442448	MIA, WASH, PRD, TOE, TWIN, TRF	354	80	4786	1.0139830508474577	1.0	0.9965297461230831	99.99999520203818
GOTERM_CC_FAT	GO:0005759~mitochondrial matrix	11	0.8878127522195319	0.7326756659841587	CG18170, HSP60D, GOT1, CG9920, CG3483, CG14740, CG33791, CG10748, CG7755, CG6661, CYT-C-D, CG8728	354	157	4786	0.9472453128935912	1.0	0.9969982272426352	99.99999809815627
GOTERM_CC_FAT	GO:0031980~mitochondrial lumen	11	0.8878127522195319	0.7326756659841587	CG18170, HSP60D, GOT1, CG9920, CG3483, CG14740, CG33791, CG10748, CG7755, CG6661, CYT-C-D, CG8728	354	157	4786	0.9472453128935912	1.0	0.9969982272426352	99.99999809815627
GOTERM_CC_FAT	GO:0005654~nucleoplasm	18	1.4527845036319613	0.7649578981180711	MIA, REPT, WASH, TOE, DRE4, TWIN, TRF, HIS2AV, PRD, NIPP1, TTM2, GLD2, CG6907, GEM3, REC, PONT, CSTF-64, MARS	354	265	4786	0.918324272465622	1.0	0.9976175957270504	99.99999966426049
GOTERM_CC_FAT	GO:0044451~nucleoplasm part	16	1.29136400322841	0.7882597433653501	MIA, REPT, WASH, TOE, DRE4, TWIN, TRF, HIS2AV, PRD, NIPP1, TTM2, CG6907, GEM3, REC, PONT, CSTF-64	354	240	4786	0.9013182674199623	1.0	0.9978694285080317	99.99999991777526
GOTERM_CC_FAT	GO:0031974~membrane-enclosed lumen	37	2.9862792574656982	0.8717342362243409	MIA, HSP60D, WASH, WBL, CG33791, SLE, TRF, CYT-C-D, HIS2AV, CG18170, GOT1, PRD, CG14740, SA-2, NIPP1, CG6907, REC, GEM3, MARS, CG8728, PONT, JUMU, CUP, REPT, RRP6, TOE, CG10748, TOPORS, DRE4, TWIN, CG6661, CG9920, CG3483, AIF, TTM2, GLD2, CG7755, CSTF-64	354	571	4786	0.87606241404217	1.0	0.9994842315801766	99.99999999990416
GOTERM_CC_FAT	GO:0070013~intracellular organelle lumen	35	2.824858757062147	0.905004524280694	MIA, HSP60D, WASH, WBL, CG33791, SLE, TRF, CYT-C-D, HIS2AV, CG18170, GOT1, PRD, CG14740, SA-2, NIPP1, CG6907, REC, GEM3, MARS, CG8728, PONT, JUMU, REPT, RRP6, TOE, CG10748, TOPORS, DRE4, TWIN, CG6661, CG9920, CG3483, TTM2, GLD2, CG7755, CSTF-64	354	556	4786	0.8510649107832379	1.0	0.9997715534705239	99.99999999999832
GOTERM_CC_FAT	GO:0043233~organelle lumen	35	2.824858757062147	0.905004524280694	MIA, HSP60D, WASH, WBL, CG33791, SLE, TRF, CYT-C-D, HIS2AV, CG18170, GOT1, PRD, CG14740, SA-2, NIPP1, CG6907, REC, GEM3, MARS, CG8728, PONT, JUMU, REPT, RRP6, TOE, CG10748, TOPORS, DRE4, TWIN, CG6661, CG9920, CG3483, TTM2, GLD2, CG7755, CSTF-64	354	556	4786	0.8510649107832379	1.0	0.9997715534705239	99.99999999999832
GOTERM_CC_FAT	GO:0031981~nuclear lumen	23	1.8563357546408392	0.9276598507072308	MIA, JUMU, REPT, WASH, RRP6, TOE, TOPORS, DRE4, SLE, TWIN, TRF, HIS2AV, PRD, SA-2, NIPP1, TTM2, GLD2, CG6907, REC, GEM3, PONT, CSTF-64, MARS	354	387	4786	0.8035007810332997	1.0	0.9998437107316261	99.99999999999996
Annotation Cluster 112	Enrichment Score: 0.09688711249272781
Category	Term	Count	%	PValue	Genes	List Total	Pop Hits	Pop Total	Fold Enrichment	Bonferroni	Benjamini	FDR
GOTERM_BP_FAT	GO:0016044~membrane organization	22	1.7756255044390639	0.6106354956884237	HRS, CG5790, RPL10AA, CG6404, MFR, CG2111, CG7362, SNKY, DRP1, UBI-P63E, CDC23, VSX1, PAST1, RIB, JAR, CG6091, PSIDIN, POLO, TTM2, CG9449, CG6479, NTL	545	319	7937	1.0043657070547296	1.0	0.9988000985949231	99.99998501326883
GOTERM_BP_FAT	GO:0006911~phagocytosis, engulfment	12	0.9685230024213075	0.7442295726151547	CG5790, CG6091, RPL10AA, CG7362, CG2111, PSIDIN, UBI-P63E, CDC23, POLO, CG9449, CG6479, VSX1	545	187	7937	0.9345434921257911	1.0	0.9997501058041485	99.99999998634406
GOTERM_BP_FAT	GO:0006909~phagocytosis	12	0.9685230024213075	0.8016756534563174	CG5790, CG6091, RPL10AA, CG7362, CG2111, PSIDIN, UBI-P63E, CDC23, POLO, CG9449, CG6479, VSX1	545	197	7937	0.8871047361803195	1.0	0.9998828085767298	99.9999999998028
GOTERM_BP_FAT	GO:0006897~endocytosis	15	1.2106537530266344	0.8539186386096348	CG5790, HRS, RPL10AA, CG7362, CG2111, DRP1, UBI-P63E, CDC23, VSX1, PAST1, CG6091, PSIDIN, POLO, CG6479, CG9449	545	258	7937	0.8467036483891616	1.0	0.9999602761807974	99.99999999999879
GOTERM_BP_FAT	GO:0010324~membrane invagination	15	1.2106537530266344	0.8539186386096348	CG5790, HRS, RPL10AA, CG7362, CG2111, DRP1, UBI-P63E, CDC23, VSX1, PAST1, CG6091, PSIDIN, POLO, CG6479, CG9449	545	258	7937	0.8467036483891616	1.0	0.9999602761807974	99.99999999999879
GOTERM_BP_FAT	GO:0016192~vesicle-mediated transport	18	1.4527845036319613	0.9870898257036926	HRS, CG5790, RPL10AA, CG7362, CG2111, WBL, DRP1, UBI-P63E, CDC23, VSX1, PAST1, CG6091, PSIDIN, DGT5, POLO, CG9449, CG6479, RAB3-GAP	545	391	7937	0.6704333747858936	1.0	0.9999999533873719	100.0
Annotation Cluster 113	Enrichment Score: 0.08254708142006059
Category	Term	Count	%	PValue	Genes	List Total	Pop Hits	Pop Total	Fold Enrichment	Bonferroni	Benjamini	FDR
KEGG_PATHWAY	dme04013:MAPK signaling pathway	3	0.24213075060532688	0.4980089105033809	BOSS, TLL, PHL	188	18	2054	1.8209219858156025	1.0	0.9753826644806999	99.94077390725406
GOTERM_BP_FAT	GO:0007169~transmembrane receptor protein tyrosine kinase signaling pathway	5	0.40355125100887806	0.9469256134799139	HRS, BOSS, TLL, PHL, CDC37	545	109	7937	0.6680414106556688	1.0	0.999997399863037	100.0
GOTERM_BP_FAT	GO:0007167~enzyme linked receptor protein signaling pathway	5	0.40355125100887806	0.9914326520067478	HRS, BOSS, TLL, PHL, CDC37	545	145	7937	0.5021828535273648	1.0	0.9999999869067152	100.0
GOTERM_BP_FAT	GO:0007166~cell surface receptor linked signal transduction	21	1.694915254237288	0.9999895902236636	HRS, OR83C, CG9962, TLL, OR59C, OR49A, OR49B, WBL, RH6, DGK, SHF, CDC37, HAM, OR1A, BOSS, PAV, OR22A, CG33639, PHL, CG18208, RH5	545	628	7937	0.48698942324548594	1.0	1.0	100.0
Annotation Cluster 114	Enrichment Score: 0.07355968456320386
Category	Term	Count	%	PValue	Genes	List Total	Pop Hits	Pop Total	Fold Enrichment	Bonferroni	Benjamini	FDR
SMART	SM00320:WD40	14	1.1299435028248588	0.7378121654297731	CG41020, PLAP, FZR2, CG9313, CG14838, GRIP71, CG12782, CG10931, CG34124, CG8001, CG1571, CG10859, CG33969, CG40551	385	187	4824	0.9380651434127371	1.0	0.9984039190787649	99.99999288567602
INTERPRO	IPR019781:WD40 repeat, subgroup	12	0.9685230024213075	0.7580285510754361	CG41020, CG8001, PLAP, FZR2, CG9313, CG1571, GRIP71, CG14838, CG12782, CG10931, CG34124, CG40551	859	154	10196	0.924905129794536	1.0	0.9999995291257652	99.99999998345871
INTERPRO	IPR015943:WD40/YVTN repeat-like	15	1.2106537530266344	0.7712398870308013	CG41020, SEMA-2A, PLAP, FZR2, CG9313, CG14838, GRIP71, CG12782, CG10931, CG34124, CG8001, CG1571, CG33969, CG10859, CG40551	859	195	10196	0.9130473717202471	1.0	0.9999996449694196	99.99999999321534
INTERPRO	IPR001680:WD40 repeat	14	1.1299435028248588	0.802819455422205	CG41020, PLAP, FZR2, CG9313, CG14838, GRIP71, CG12782, CG10931, CG34124, CG8001, CG1571, CG10859, CG33969, CG40551	859	187	10196	0.8886343403908287	1.0	0.9999998534072646	99.9999999993581
INTERPRO	IPR019782:WD40 repeat 2	10	0.8071025020177561	0.8655645737101417	CG41020, CG8001, PLAP, FZR2, CG9313, CG1571, CG12782, CG10931, CG34124, CG40551	859	144	10196	0.8242788772474454	1.0	0.9999999899450898	99.99999999999854
INTERPRO	IPR019775:WD40 repeat, conserved site	8	0.645682001614205	0.9354090664392458	CG41020, PLAP, DHC62B, FZR2, CG14838, CG12782, CG10931, CG40551	859	132	10196	0.7193706565068614	1.0	0.9999999999571949	100.0
INTERPRO	IPR017986:WD40 repeat, region	9	0.7263922518159807	0.9436171755303442	CG41020, CG8001, PLAP, FZR2, CG1571, CG12782, CG10931, CG34124, CG40551	859	150	10196	0.7121769499417927	1.0	0.9999999999801839	100.0
SP_PIR_KEYWORDS	wd repeat	10	0.8071025020177561	0.974960210399295	CG41020, CG8001, PLAP, FZR2, CG9313, CG1571, CG12782, CG10931, CG34124, CG40551	1201	166	12980	0.651063872475748	1.0	0.9999500371145551	100.0
Annotation Cluster 115	Enrichment Score: 0.0677625825832153
Category	Term	Count	%	PValue	Genes	List Total	Pop Hits	Pop Total	Fold Enrichment	Bonferroni	Benjamini	FDR
SP_PIR_KEYWORDS	Flavoprotein	5	0.40355125100887806	0.571338609775142	CG7311, CG2137, TRXR-2, DHOD, AIF	1201	43	12980	1.2567046840810951	1.0	0.9924931026746188	99.99809328473944
UP_SEQ_FEATURE	transit peptide:Mitochondrion	5	0.40355125100887806	0.9428594234810554	TRXR-2, DHOD, DIB, AIF, TTM2	192	114	2975	0.6795961257309941	1.0	0.9999999999999983	100.0
SP_PIR_KEYWORDS	transit peptide	5	0.40355125100887806	0.9948850591956496	TRXR-2, DHOD, DIB, AIF, TTM2	1201	114	12980	0.4740201878551499	1.0	0.9999973154897474	100.0
SP_PIR_KEYWORDS	mitochondrion	7	0.5649717514124294	0.9996230023036775	TRXR-2, DHOD, DIB, AIF, TTM2, CG9393, CYT-C-D	1201	185	12980	0.4089384971982807	1.0	0.9999999706272146	100.0
Annotation Cluster 116	Enrichment Score: 0.06722179123599055
Category	Term	Count	%	PValue	Genes	List Total	Pop Hits	Pop Total	Fold Enrichment	Bonferroni	Benjamini	FDR
PIR_SUPERFAMILY	PIRSF008678:odorant receptor	6	0.48426150121065376	0.3645958889726286	OR1A, OR83C, OR59C, OR49A, OR49B, OR22A	185	56	2596	1.5034749034749035	1.0	0.9999999993797191	99.63807209700907
GOTERM_MF_FAT	GO:0004984~olfactory receptor activity	6	0.48426150121065376	0.545502690837903	OR1A, OR83C, OR59C, OR49A, OR49B, OR22A	645	60	7918	1.227596899224806	1.0	0.9871850944713375	99.99923354995519
GOTERM_BP_FAT	GO:0007608~sensory perception of smell	7	0.5649717514124294	0.5547243649180148	OR1A, OR83C, OBP99B, OR59C, OR49A, OR49B, OR22A	545	87	7937	1.171759991563851	1.0	0.997779030357317	99.99985988798699
INTERPRO	IPR004117:Olfactory receptor, Drosophila	6	0.48426150121065376	0.5613223395711641	OR1A, OR83C, OR59C, OR49A, OR49B, OR22A	859	59	10196	1.2070795761725301	1.0	0.999984844050371	99.99979115547568
SP_PIR_KEYWORDS	olfaction	7	0.5649717514124294	0.7390910021801373	OR1A, OR83C, OBP99B, OR59C, OR49A, OR49B, OR22A	1201	78	12980	0.9699182305343838	1.0	0.9956823729670149	99.99999673438782
GOTERM_BP_FAT	GO:0007611~learning or memory	5	0.40355125100887806	0.7832212597023838	NEMY, LAT, GOM, GLD2, LTD	545	77	7937	0.9456690098891934	1.0	0.9998509406115732	99.99999999913176
GOTERM_MF_FAT	GO:0005549~odorant binding	9	0.7263922518159807	0.8009164773621468	OR1A, OR83C, OBP99B, OR59C, OR49A, OR49B, OR22A, OBP51A, OBP83G	645	124	7918	0.8909977494373593	1.0	0.999183480811946	99.99999999661495
INTERPRO	IPR006170:Pheromone/general odorant binding protein, PBP/GOBP	3	0.24213075060532688	0.8060875260030748	OBP99B, OBP51A, OBP83G	859	35	10196	1.0173956427739896	1.0	0.9999998331020477	99.99999999950766
SP_PIR_KEYWORDS	sensory transduction	11	0.8878127522195319	0.8113883745174536	OR1A, OR83C, BOSS, OBP99B, OR59C, OR49A, OR49B, RH6, OR22A, CHP, RH5	1201	135	12980	0.8806241712153453	1.0	0.9965401008674478	99.99999994917793
INTERPRO	IPR000276:7TM GPCR, rhodopsin-like	6	0.48426150121065376	0.860154127603547	RH6, CG33639, CG18208, CG33969, CG3339, RH5	859	86	10196	0.8281127324904568	1.0	0.9999999877077564	99.99999999999724
GOTERM_BP_FAT	GO:0007601~visual perception	4	0.3228410008071025	0.8676641576414542	BOSS, RH6, CHP, RH5	545	70	7937	0.8321887287024903	1.0	0.9999686121796643	99.99999999999977
GOTERM_BP_FAT	GO:0050953~sensory perception of light stimulus	4	0.3228410008071025	0.8738824348607581	BOSS, RH6, CHP, RH5	545	71	7937	0.820467760692596	1.0	0.9999736834409143	99.9999999999999
GOTERM_BP_FAT	GO:0007635~chemosensory behavior	6	0.48426150121065376	0.8813425023834516	LAT, OR1A, OBP99B, OR49A, GB, LTD	545	110	7937	0.7943619683069225	1.0	0.9999777569087245	99.99999999999997
SP_PIR_KEYWORDS	vision	4	0.3228410008071025	0.8944397355793409	BOSS, RH6, CHP, RH5	1201	55	12980	0.7860116569525396	1.0	0.9990173893977056	99.99999999997033
GOTERM_BP_FAT	GO:0042048~olfactory behavior	5	0.40355125100887806	0.8986654721445736	LAT, OR1A, OBP99B, OR49A, LTD	545	95	7937	0.7664896185417673	1.0	0.9999869735084369	100.0
UP_SEQ_FEATURE	topological domain:Cytoplasmic	21	1.694915254237288	0.9026348525202684	OR83C, FUCTB, OR59C, GYC32E, OR49A, OR49B, RH6, CG33090, OR1A, GLUT3, INX5, TACE, BOSS, CG7304, CG7579, OR22A, SMSR, DPPIII, PGANT2, DRIP, RH5	192	394	2975	0.8258645304568527	1.0	0.9999999999999931	99.99999999999966
GOTERM_CC_FAT	GO:0016021~integral to membrane	91	7.344632768361582	0.9085054368445662	SUR, CG6149, SNKY, CG9582, CG14744, CG11703, CG10616, BICC, CG9722, RANBP9, INX5, CG7304, CG7579, CG32079, SLV, SPP, CG4995, CG2616, RH5, CG18418, CG5398, CG13223, CG14855, CG7514, CG32305, CG30037, CG30379, TACE, CG32301, CG32164, PROMININ-LIKE, TOLL-4, DRIP, CG8303, CG31141, CG5078, DESAT2, TSP66A, CG12034, GB, SAC1, CG9393, CG5554, AC78C, CG3499, OR1A, ELOF, CG14013, BOSS, CG9702, CG12943, SMS…	354	1360	4786	0.9046319375207711	1.0	0.9997803134832005	99.99999999999899
UP_SEQ_FEATURE	topological domain:Extracellular	16	1.29136400322841	0.9087970057706816	OR83C, OR59C, GYC32E, OR49A, OR49B, RH6, CG33090, GLUT3, OR1A, INX5, BOSS, TACE, OR22A, DPPIII, DRIP, RH5	192	309	2975	0.802319309600863	1.0	0.9999999999999822	99.99999999999987
UP_SEQ_FEATURE	transmembrane region	31	2.5020177562550443	0.9227214240858505	CG12034, SAC1, CG9393, CG10616, OR1A, INX5, BOSS, CG7304, CG7579, SMSR, SLV, PGANT2, INDY-2, RH5, OR83C, FUCTB, OR59C, GYC32E, OR49A, OR49B, RH6, DHOD, CG33090, GLUT3, TACE, CG33934, OR22A, PROMININ-LIKE, DPPIII, TTM2, CG8303, DRIP	192	575	2975	0.8353713768115942	1.0	0.9999999999999731	99.99999999999999
GOTERM_BP_FAT	GO:0050890~cognition	19	1.533494753833737	0.9246746181149966	OR83C, UNC, OR59C, OBP99B, OR49A, OR49B, RH6, OBP51A, OBP83G, NEMY, OR1A, LAT, BOSS, OR22A, GOM, CHP, LTD, GLD2, RH5	545	350	7937	0.7905792922673657	1.0	0.9999934790559434	100.0
GOTERM_CC_FAT	GO:0031224~intrinsic to membrane	91	7.344632768361582	0.9366801643115527	SUR, CG6149, SNKY, CG9582, CG14744, CG11703, CG10616, BICC, CG9722, RANBP9, INX5, CG7304, CG7579, CG32079, SLV, SPP, CG4995, CG2616, RH5, CG18418, CG5398, CG13223, CG14855, CG7514, CG32305, CG30037, CG30379, TACE, CG32301, CG32164, PROMININ-LIKE, TOLL-4, DRIP, CG8303, CG31141, CG5078, DESAT2, TSP66A, CG12034, GB, SAC1, CG9393, CG5554, AC78C, CG3499, OR1A, ELOF, CG14013, BOSS, CG9702, CG12943, SMS…	354	1382	4786	0.8902311396731177	1.0	0.999878833495994	99.99999999999999
GOTERM_BP_FAT	GO:0007600~sensory perception	14	1.1299435028248588	0.9466562405985869	UNC, OR83C, OR59C, OBP99B, OR49A, OR49B, RH6, OBP51A, OBP83G, OR1A, BOSS, OR22A, CHP, RH5	545	276	7937	0.7387182555511236	1.0	0.9999974375761391	100.0
INTERPRO	IPR017452:GPCR, rhodopsin-like superfamily	4	0.3228410008071025	0.9603017315239091	RH6, CG33639, CG18208, RH5	859	76	10196	0.6247166227559585	1.0	0.999999999998464	100.0
GOTERM_BP_FAT	GO:0007606~sensory perception of chemical stimulus	9	0.7263922518159807	0.9607932487229331	OR1A, OR83C, OBP99B, OR59C, OR49A, OR49B, OR22A, OBP51A, OBP83G	545	194	7937	0.675617137993001	1.0	0.999998809072976	100.0
GOTERM_BP_FAT	GO:0051606~detection of stimulus	3	0.24213075060532688	0.9933379915613816	OR49A, RH6, RH5	545	100	7937	0.4368990825688074	1.0	0.9999999930415844	100.0
SP_PIR_KEYWORDS	g-protein coupled receptor	11	0.8878127522195319	0.9967082881824101	OR1A, OR83C, BOSS, OR59C, OR49A, OR49B, RH6, OR22A, CG33639, CG18208, RH5	1201	217	12980	0.5478537470694544	1.0	0.9999987757198805	100.0
GOTERM_BP_FAT	GO:0007186~G-protein coupled receptor protein signaling pathway	12	0.9685230024213075	0.9968080863606021	OR1A, OR83C, BOSS, OR59C, OR49A, OR49B, RH6, OR22A, CG33639, CG18208, DGK, RH5	545	314	7937	0.556559340851984	1.0	0.9999999990543464	100.0
SP_PIR_KEYWORDS	transmembrane	72	5.811138014527845	0.998452417953377	CG9582, CG14744, CG10616, CG9722, INX5, CG7304, CG7579, CG32079, SLV, CG4995, CG2616, RH5, CG18418, CG5398, CG13223, CG14855, CG7514, CG32305, CG30037, CG30379, TACE, CG32301, PROMININ-LIKE, TOLL-4, DRIP, CG8303, DESAT2, CG12034, GB, SAC1, CG9393, AC78C, OR1A, BOSS, CG9702, CG12943, CG3790, SMSR, CG33639, SNS, CG18208, CG6230, PGANT2, SUT3, INDY-2, SUT4, CAD88C, CG6404, OR83C, FUCTD, FUCTB, OR49A…	1201	1039	12980	0.7489427722646912	1.0	0.9999995680910893	100.0
SP_PIR_KEYWORDS	transducer	11	0.8878127522195319	0.998811862150637	OR1A, OR83C, BOSS, OR59C, OR49A, OR49B, RH6, OR22A, CG33639, CG18208, RH5	1201	234	12980	0.5080524064703915	1.0	0.9999997247357043	100.0
GOTERM_BP_FAT	GO:0050877~neurological system process	22	1.7756255044390639	0.9992859791016202	HRS, OR83C, UNC, OR59C, OBP99B, OR49A, OR49B, RH6, OBP51A, MR, OBP83G, NEMY, OR1A, LAT, BOSS, OR22A, GOM, CHP, LTD, GLD2, RAB3-GAP, RH5	545	546	7937	0.5867997445979098	1.0	0.9999999999896945	100.0
SP_PIR_KEYWORDS	receptor	16	1.29136400322841	0.9998584983269039	OR83C, SR-CII, SUR, TLL, OR59C, GYC32E, OR49A, OR49B, RH6, DSF, OR1A, BOSS, OR22A, CG33639, CG18208, RH5	1201	347	12980	0.4983359208344631	1.0	0.9999999941533553	100.0
SP_PIR_KEYWORDS	cell membrane	12	0.9685230024213075	0.9999712218032828	OR1A, OR83C, INX5, BOSS, OR59C, OR49A, OR49B, OR22A, DPPIII, CHP, CG33090, MARS	1201	308	12980	0.4210776733674319	1.0	0.9999999997089059	100.0
GOTERM_BP_FAT	GO:0007166~cell surface receptor linked signal transduction	21	1.694915254237288	0.9999895902236636	HRS, OR83C, CG9962, TLL, OR59C, OR49A, OR49B, WBL, RH6, DGK, SHF, CDC37, HAM, OR1A, BOSS, PAV, OR22A, CG33639, PHL, CG18208, RH5	545	628	7937	0.48698942324548594	1.0	1.0	100.0
SP_PIR_KEYWORDS	membrane	67	5.407586763518967	0.999996819408344	CYP4E3, CG9582, CG14744, CG10616, CG9722, INX5, CG7304, CG7579, CG32079, CYP28D2, SLV, CG4995, CG2616, RH5, CG18418, CYP309A2, CG13223, CYP313A3, CG7514, CG32305, CG30037, CG30379, TACE, CG32301, PROMININ-LIKE, TOLL-4, DRIP, CG8303, CG12034, SAC1, CG9393, AC78C, OR1A, BOSS, CG9702, CG12943, SMSR, DIB, SNS, CHP, PGANT2, SUT3, INDY-2, MARS, SUT4, CAD88C, OR83C, FUCTB, OR49A, OR59C, GYC32E, OR49B, M…	1201	1139	12980	0.6357447225351422	1.0	0.9999999999954141	100.0
GOTERM_CC_FAT	GO:0005886~plasma membrane	31	2.5020177562550443	0.9999969493522293	CNX99A, SUR, CG11703, ORY, BICC, OR1A, INX5, BOSS, SNS, CHP, SCGBETA, INDY-2, MARS, CAD88C, OR83C, SR-CII, CUP, FUCTB, OR49A, OR59C, GYC32E, OR49B, CG33090, CG30379, CG33934, CTR1C, OR22A, PROMININ-LIKE, DPPIII, TOLL-4, LAP1, NTL	354	781	4786	0.5366363564024104	1.0	0.9999999999999953	100.0
Annotation Cluster 117	Enrichment Score: 0.06311324029471609
Category	Term	Count	%	PValue	Genes	List Total	Pop Hits	Pop Total	Fold Enrichment	Bonferroni	Benjamini	FDR
GOTERM_CC_FAT	GO:0044421~extracellular region part	10	0.8071025020177561	0.7944744460513998	ADGF-E, ADGF-C, OS, SHF, NETA, CG32055, ACP26AA, ACER, JAR, LSP1BETA	354	151	4786	0.8953492722714856	1.0	0.9979542843140292	99.99999994496176
GOTERM_CC_FAT	GO:0005578~proteinaceous extracellular matrix	3	0.24213075060532688	0.8932030101714103	OS, SHF, NETA	354	50	4786	0.8111864406779661	1.0	0.9997113432703537	99.99999999999189
GOTERM_CC_FAT	GO:0031012~extracellular matrix	3	0.24213075060532688	0.9112345297002657	OS, SHF, NETA	354	53	4786	0.7652702270546851	1.0	0.9997831343137643	99.99999999999932
Annotation Cluster 118	Enrichment Score: 0.0629950410424456
Category	Term	Count	%	PValue	Genes	List Total	Pop Hits	Pop Total	Fold Enrichment	Bonferroni	Benjamini	FDR
GOTERM_BP_FAT	GO:0008344~adult locomotory behavior	5	0.40355125100887806	0.8369639606327243	EB1, MGAT1, SEMA-2A, SIM, FLII	545	84	7937	0.866863259065094	1.0	0.9999420684655688	99.99999999999247
GOTERM_BP_FAT	GO:0030534~adult behavior	7	0.5649717514124294	0.840049485066335	EB1, MGAT1, SEMA-2A, SIM, CLK, FLII, SM	545	120	7937	0.8495259938837921	1.0	0.9999440089731655	99.99999999999451
GOTERM_BP_FAT	GO:0007629~flight behavior	3	0.24213075060532688	0.8507974812794051	EB1, SEMA-2A, FLII	545	48	7937	0.9102064220183487	1.0	0.9999585717067601	99.99999999999828
GOTERM_BP_FAT	GO:0007626~locomotory behavior	9	0.7263922518159807	0.9357977841874889	NEMY, EB1, MGAT1, UNC, SEMA-2A, SIM, CLK, FLII, YURI	545	181	7937	0.7241421258046531	1.0	0.9999957980250441	100.0
Annotation Cluster 119	Enrichment Score: 0.05147252393869403
Category	Term	Count	%	PValue	Genes	List Total	Pop Hits	Pop Total	Fold Enrichment	Bonferroni	Benjamini	FDR
GOTERM_BP_FAT	GO:0007297~ovarian follicle cell migration	6	0.48426150121065376	0.6268436219211516	HRS, BICC, CUP, OS, PHL, JAR	545	78	7937	1.1202540578687368	1.0	0.998927601694592	99.99999261945281
GOTERM_BP_FAT	GO:0007298~border follicle cell migration	4	0.3228410008071025	0.840020393621197	HRS, OS, PHL, JAR	545	66	7937	0.8826244092299138	1.0	0.9999458404478533	99.9999999999945
GOTERM_BP_FAT	GO:0051674~localization of cell	11	0.8878127522195319	0.8730174292415323	EYA, HRS, BICC, ROC1B, CUP, OS, PHL, FTZ, SPN-E, RIB, JAR	545	196	7937	0.8173282156899458	1.0	0.9999736892984559	99.99999999999987
GOTERM_BP_FAT	GO:0006928~cell motion	17	1.3720742534301855	0.8980127455769366	EYA, HRS, CUP, ROC1B, SEMA-2A, OS, FTZ, SM, GCM, NETA, RIB, JAR, BICC, RETN, GOGO, NIPP1, PHL	545	305	7937	0.8117250714393143	1.0	0.9999870322533047	100.0
GOTERM_BP_FAT	GO:0030707~ovarian follicle cell development	11	0.8878127522195319	0.9010067508676022	EYA, HRS, BICC, CUP, AUB, MFR, OS, PHL, SPN-E, GEMININ, JAR	545	204	7937	0.785276128800144	1.0	0.9999875152427394	100.0
GOTERM_BP_FAT	GO:0048870~cell motility	10	0.8071025020177561	0.9025109077763457	EYA, HRS, BICC, ROC1B, CUP, OS, PHL, FTZ, RIB, JAR	545	187	7937	0.7787862434381593	1.0	0.9999875503562037	100.0
GOTERM_BP_FAT	GO:0016477~cell migration	9	0.7263922518159807	0.9201618512686924	EYA, HRS, BICC, CUP, OS, PHL, FTZ, RIB, JAR	545	175	7937	0.7489698558322412	1.0	0.9999920518037368	100.0
GOTERM_BP_FAT	GO:0048569~post-embryonic organ development	12	0.9685230024213075	0.9935290417917373	EYA, JUMU, QUA, SDS22, SPAG, OS, PHL, SNS, SALR, GCM, RUX, JAR	545	297	7937	0.5884162728199426	1.0	0.9999999934663151	100.0
GOTERM_BP_FAT	GO:0007560~imaginal disc morphogenesis	10	0.8071025020177561	0.9980389826288701	EYA, JUMU, QUA, SDS22, SPAG, OS, PHL, SALR, RUX, JAR	545	284	7937	0.5127923504328724	1.0	0.9999999997887089	100.0
GOTERM_BP_FAT	GO:0048563~post-embryonic organ morphogenesis	10	0.8071025020177561	0.9980389826288701	EYA, JUMU, QUA, SDS22, SPAG, OS, PHL, SALR, RUX, JAR	545	284	7937	0.5127923504328724	1.0	0.9999999997887089	100.0
Annotation Cluster 120	Enrichment Score: 0.049271428345420344
Category	Term	Count	%	PValue	Genes	List Total	Pop Hits	Pop Total	Fold Enrichment	Bonferroni	Benjamini	FDR
GOTERM_MF_FAT	GO:0008010~structural constituent of chitin-based larval cuticle	4	0.3228410008071025	0.6253182285028285	CPR49AC, CPR56F, LCP65AF, CCP84AC	645	39	7918	1.259073742794673	1.0	0.9940265678018676	99.99995717264308
GOTERM_MF_FAT	GO:0005214~structural constituent of chitin-based cuticle	6	0.48426150121065376	0.9513107463862223	CPR66CB, CPR49AC, CG15020, CPR56F, LCP65AF, CCP84AC	645	110	7918	0.6695983086680761	1.0	0.9999886964166635	100.0
GOTERM_MF_FAT	GO:0042302~structural constituent of cuticle	6	0.48426150121065376	0.9717677541904433	CPR66CB, CPR49AC, CG15020, CPR56F, LCP65AF, CCP84AC	645	120	7918	0.613798449612403	1.0	0.9999980360006235	100.0
INTERPRO	IPR000618:Insect cuticle protein	5	0.40355125100887806	0.9818059019312594	CPR66CB, CPR49AC, CPR56F, LCP65AF, CCP84AC	859	106	10196	0.5598875392624157	1.0	0.9999999999999868	100.0
GOTERM_MF_FAT	GO:0005198~structural molecule activity	22	1.7756255044390639	0.9991512689393233	RPL22-LIKE, RPL10AA, CPR66CB, RPL37B, CCP84AC, UBI-P63E, CG3213, ALPHATUB85E, CG5162, ARP53D, RPS5B, BETATUB85D, CG7794, CPR49AC, CG15020, JUPITER, CPR56F, LCP65AF, CG7716, GAMMATUB37C, SCGBETA, RPS19B	645	456	7918	0.5922616619067047	1.0	0.999999999957864	100.0
Annotation Cluster 121	Enrichment Score: 0.04419716289280341
Category	Term	Count	%	PValue	Genes	List Total	Pop Hits	Pop Total	Fold Enrichment	Bonferroni	Benjamini	FDR
GOTERM_BP_FAT	GO:0002164~larval development	6	0.48426150121065376	0.502957793788408	PPAN, SDS22, PHL, SNS, GCM, JAR	545	68	7937	1.2849973016729628	1.0	0.9957795220635567	99.99912464124942
GOTERM_BP_FAT	GO:0048565~gut development	6	0.48426150121065376	0.5671576838398931	THR, DIB, OS, PIM, CNN, RIB	545	73	7937	1.1969837878597462	1.0	0.9979735698543842	99.99991258590092
GOTERM_BP_FAT	GO:0016333~morphogenesis of follicular epithelium	3	0.24213075060532688	0.5812895319106339	SDS22, PHL, JAR	545	28	7937	1.560353866317169	1.0	0.9982623157022316	99.99994971647446
GOTERM_BP_FAT	GO:0035214~eye-antennal disc development	5	0.40355125100887806	0.6226837016466105	EYA, OS, DAN, SALR, RUX	545	62	7937	1.1744598993785145	1.0	0.998876928476633	99.99999112236982
GOTERM_BP_FAT	GO:0007455~eye-antennal disc morphogenesis	3	0.24213075060532688	0.7580319944415799	EYA, OS, RUX	545	39	7937	1.1202540578687368	1.0	0.9997890749650123	99.99999999458043
GOTERM_BP_FAT	GO:0002168~instar larval development	3	0.24213075060532688	0.8507974812794051	SDS22, PHL, JAR	545	48	7937	0.9102064220183487	1.0	0.9999585717067601	99.99999999999828
GOTERM_BP_FAT	GO:0008258~head involution	3	0.24213075060532688	0.8588123089419125	THR, DIB, RIB	545	49	7937	0.8916307807526681	1.0	0.9999643821742816	99.99999999999932
GOTERM_BP_FAT	GO:0007391~dorsal closure	5	0.40355125100887806	0.8986654721445736	JUMU, SAC1, DIB, RIB, JAR	545	95	7937	0.7664896185417673	1.0	0.9999869735084369	100.0
GOTERM_BP_FAT	GO:0009792~embryonic development ending in birth or egg hatching	12	0.9685230024213075	0.9089076589613516	JUMU, THR, CYCB, WBL, DDX1, SAC1, DIB, OS, SNS, RIB, JAR, EXU	545	224	7937	0.7801769331585845	1.0	0.9999896421932973	100.0
GOTERM_BP_FAT	GO:0001700~embryonic development via the syncytial blastoderm	11	0.8878127522195319	0.9285901677015245	JUMU, THR, CYCB, DDX1, SAC1, DIB, OS, SNS, RIB, JAR, EXU	545	214	7937	0.7485809825945298	1.0	0.9999945177960002	100.0
GOTERM_BP_FAT	GO:0048598~embryonic morphogenesis	11	0.8878127522195319	0.9527536263355173	EYA, JUMU, TLL, THR, SAC1, DIB, FLII, PHL, PIM, RIB, JAR	545	226	7937	0.7088333198018999	1.0	0.9999980429930823	100.0
GOTERM_BP_FAT	GO:0016331~morphogenesis of embryonic epithelium	5	0.40355125100887806	0.9689284644067656	JUMU, SAC1, DIB, RIB, JAR	545	120	7937	0.6068042813455659	1.0	0.9999992314126331	100.0
GOTERM_BP_FAT	GO:0048569~post-embryonic organ development	12	0.9685230024213075	0.9935290417917373	EYA, JUMU, QUA, SDS22, SPAG, OS, PHL, SNS, SALR, GCM, RUX, JAR	545	297	7937	0.5884162728199426	1.0	0.9999999934663151	100.0
GOTERM_BP_FAT	GO:0009791~post-embryonic development	19	1.533494753833737	0.9944839400326961	EYA, L(1)G0148, JUMU, SDS22, WASH, OBP99B, CG14995, SPAG, OS, SALR, GCM, JAR, PPAN, QUA, DIB, PHL, EIF4E-5, SNS, RUX	545	434	7937	0.6375639453769079	1.0	0.999999995660085	100.0
GOTERM_BP_FAT	GO:0002009~morphogenesis of an epithelium	8	0.645682001614205	0.9957338711162352	JUMU, SDS22, THR, SAC1, DIB, PHL, RIB, JAR	545	225	7937	0.5178063200815495	1.0	0.9999999979665447	100.0
GOTERM_BP_FAT	GO:0048707~instar larval or pupal morphogenesis	14	1.1299435028248588	0.995839522169926	EYA, L(1)G0148, JUMU, SDS22, OBP99B, CG14995, SPAG, OS, SALR, JAR, QUA, PHL, EIF4E-5, RUX	545	347	7937	0.5875684107553605	1.0	0.999999998054046	100.0
GOTERM_BP_FAT	GO:0048729~tissue morphogenesis	9	0.7263922518159807	0.9959055973708839	TIO, JUMU, SDS22, THR, SAC1, DIB, PHL, RIB, JAR	545	247	7937	0.5306466589904543	1.0	0.999999998074713	100.0
GOTERM_BP_FAT	GO:0009886~post-embryonic morphogenesis	14	1.1299435028248588	0.996728228333071	EYA, L(1)G0148, JUMU, SDS22, OBP99B, CG14995, SPAG, OS, SALR, JAR, QUA, PHL, EIF4E-5, RUX	545	353	7937	0.5775814122722667	1.0	0.9999999990153281	100.0
GOTERM_BP_FAT	GO:0060429~epithelium development	8	0.645682001614205	0.9973600963853726	JUMU, SDS22, THR, SAC1, DIB, PHL, RIB, JAR	545	235	7937	0.49577200858871756	1.0	0.9999999994735603	100.0
GOTERM_BP_FAT	GO:0007552~metamorphosis	14	1.1299435028248588	0.997732762261591	EYA, L(1)G0148, JUMU, SDS22, OBP99B, CG14995, SPAG, OS, SALR, JAR, QUA, PHL, EIF4E-5, RUX	545	362	7937	0.5632216534036191	1.0	0.9999999996627253	100.0
GOTERM_BP_FAT	GO:0048563~post-embryonic organ morphogenesis	10	0.8071025020177561	0.9980389826288701	EYA, JUMU, QUA, SDS22, SPAG, OS, PHL, SALR, RUX, JAR	545	284	7937	0.5127923504328724	1.0	0.9999999997887089	100.0
GOTERM_BP_FAT	GO:0007560~imaginal disc morphogenesis	10	0.8071025020177561	0.9980389826288701	EYA, JUMU, QUA, SDS22, SPAG, OS, PHL, SALR, RUX, JAR	545	284	7937	0.5127923504328724	1.0	0.9999999997887089	100.0
GOTERM_BP_FAT	GO:0002165~instar larval or pupal development	16	1.29136400322841	0.9988494162115569	EYA, L(1)G0148, JUMU, SDS22, WASH, OBP99B, CG14995, SPAG, OS, SALR, JAR, QUA, PHL, DIB, EIF4E-5, RUX	545	418	7937	0.5574469953031035	1.0	0.9999999999536524	100.0
GOTERM_BP_FAT	GO:0007444~imaginal disc development	14	1.1299435028248588	0.9997395585034479	EYA, JUMU, SDS22, SPAG, CG4477, SIM, OS, SALR, JAR, PPAN, QUA, DAN, PHL, RUX	545	412	7937	0.49486951100026727	1.0	0.9999999999995788	100.0
GOTERM_BP_FAT	GO:0035114~imaginal disc-derived appendage morphogenesis	6	0.48426150121065376	0.9998192752954519	JUMU, QUA, DAN, PHL, SALR, RACGAP84C	545	239	7937	0.36560592683582205	1.0	0.9999999999998445	100.0
GOTERM_BP_FAT	GO:0035107~appendage morphogenesis	6	0.48426150121065376	0.9998477126476844	JUMU, QUA, DAN, PHL, SALR, RACGAP84C	545	242	7937	0.36107362195769205	1.0	0.999999999999901	100.0
GOTERM_BP_FAT	GO:0048737~imaginal disc-derived appendage development	6	0.48426150121065376	0.9998561803019264	JUMU, QUA, DAN, PHL, SALR, RACGAP84C	545	243	7937	0.35958772227885377	1.0	0.999999999999913	100.0
GOTERM_BP_FAT	GO:0048736~appendage development	6	0.48426150121065376	0.9998789117443411	JUMU, QUA, DAN, PHL, SALR, RACGAP84C	545	246	7937	0.3552025061535019	1.0	0.9999999999999445	100.0
GOTERM_BP_FAT	GO:0007476~imaginal disc-derived wing morphogenesis	4	0.3228410008071025	0.9999767741126587	JUMU, QUA, PHL, SALR	545	218	7937	0.26721656426226753	1.0	0.9999999999999997	100.0
GOTERM_BP_FAT	GO:0007472~wing disc morphogenesis	4	0.3228410008071025	0.9999795737627397	JUMU, QUA, PHL, SALR	545	220	7937	0.26478732276897415	1.0	0.9999999999999998	100.0
GOTERM_BP_FAT	GO:0035120~post-embryonic appendage morphogenesis	4	0.3228410008071025	0.9999885664100331	JUMU, QUA, PHL, SALR	545	229	7937	0.2543808341011979	1.0	1.0	100.0
GOTERM_BP_FAT	GO:0035220~wing disc development	5	0.40355125100887806	0.9999972026323882	JUMU, QUA, CG4477, PHL, SALR	545	281	7937	0.2591335009304907	1.0	1.0	100.0
Annotation Cluster 122	Enrichment Score: 0.04387095654764851
Category	Term	Count	%	PValue	Genes	List Total	Pop Hits	Pop Total	Fold Enrichment	Bonferroni	Benjamini	FDR
GOTERM_BP_FAT	GO:0042051~compound eye photoreceptor development	4	0.3228410008071025	0.7140147235609249	EYA, BOSS, CHP, DIDUM	545	53	7937	1.0991171888523457	1.0	0.9995906517865313	99.99999991226424
GOTERM_BP_FAT	GO:0042462~eye photoreceptor cell development	4	0.3228410008071025	0.7259125203473673	EYA, BOSS, CHP, DIDUM	545	54	7937	1.0787631668365614	1.0	0.9996647727823617	99.99999995677433
GOTERM_BP_FAT	GO:0042461~photoreceptor cell development	4	0.3228410008071025	0.8161361277583633	EYA, BOSS, CHP, DIDUM	545	63	7937	0.9246541430027668	1.0	0.999912067903678	99.99999999994414
GOTERM_BP_FAT	GO:0001751~compound eye photoreceptor cell differentiation	6	0.48426150121065376	0.8860379528203366	EYA, BOSS, OPTIX, CHP, DIDUM, EFF	545	111	7937	0.7872055541780313	1.0	0.9999805039740035	99.99999999999997
GOTERM_BP_FAT	GO:0001754~eye photoreceptor cell differentiation	6	0.48426150121065376	0.9071947712096623	EYA, BOSS, OPTIX, CHP, DIDUM, EFF	545	116	7937	0.7532742802910471	1.0	0.9999894580731625	100.0
GOTERM_BP_FAT	GO:0030182~neuron differentiation	22	1.7756255044390639	0.9398356650126772	EYA, SSH, JUMU, SEMA-2A, OPTIX, SIM, CHINMO, CG5343, GCM, SM, NETA, DIDUM, MANF, HAM, CG17118, RETN, GOGO, BOSS, NIPP1, CHP, KAT-60L1, EFF	545	409	7937	0.7833561382651802	1.0	0.99999649737847	100.0
GOTERM_BP_FAT	GO:0046530~photoreceptor cell differentiation	6	0.48426150121065376	0.9445403580185392	EYA, BOSS, OPTIX, CHP, DIDUM, EFF	545	128	7937	0.6826548165137616	1.0	0.9999971747481827	100.0
GOTERM_BP_FAT	GO:0048749~compound eye development	13	1.0492332526230832	0.990980258098463	SSH, EYA, RHOGAP5A, PIE, JUMU, TLL, OPTIX, DIDUM, BOSS, DAN, CHP, RUX, EFF	545	308	7937	0.6146848564279758	1.0	0.9999999854359746	100.0
GOTERM_BP_FAT	GO:0001654~eye development	13	1.0492332526230832	0.9965439704678047	SSH, EYA, RHOGAP5A, PIE, JUMU, TLL, OPTIX, DIDUM, BOSS, DAN, CHP, RUX, EFF	545	332	7937	0.5702498065657124	1.0	0.9999999988561034	100.0
GOTERM_BP_FAT	GO:0007423~sensory organ development	16	1.29136400322841	0.998408459357495	EYA, EB1, SSH, RHOGAP5A, JUMU, PIE, TLL, OPTIX, DIDUM, HAM, SINAH, BOSS, DAN, CHP, RUX, EFF	545	410	7937	0.568324009845603	1.0	0.9999999998884934	100.0
GOTERM_BP_FAT	GO:0048592~eye morphogenesis	7	0.5649717514124294	0.9998646399945882	EYA, BOSS, TLL, OPTIX, CHP, DIDUM, EFF	545	269	7937	0.3789707035912827	1.0	0.9999999999999242	100.0
GOTERM_BP_FAT	GO:0001745~compound eye morphogenesis	6	0.48426150121065376	0.9999038238450653	EYA, BOSS, OPTIX, CHP, DIDUM, EFF	545	250	7937	0.34951926605504585	1.0	0.9999999999999708	100.0
Annotation Cluster 123	Enrichment Score: 0.04060551468162425
Category	Term	Count	%	PValue	Genes	List Total	Pop Hits	Pop Total	Fold Enrichment	Bonferroni	Benjamini	FDR
GOTERM_CC_FAT	GO:0005615~extracellular space	6	0.48426150121065376	0.733953994797903	ADGF-E, ADGF-C, CG32055, ACP26AA, ACER, LSP1BETA	354	82	4786	0.9892517569243489	1.0	0.9968165770255825	99.99999821711792
UP_SEQ_FEATURE	disulfide bond	15	1.2106537530266344	0.7892253041821669	SEMA-2A, OBP99B, GYC32E, RH6, CG3887, NETA, SHF, MANF, TACE, CG7304, CG7579, TRXR-2, PGANT2, ACER, RH5	192	258	2975	0.9008599806201549	1.0	0.9999999999585675	99.999999978617
GOTERM_CC_FAT	GO:0044421~extracellular region part	10	0.8071025020177561	0.7944744460513998	ADGF-E, ADGF-C, OS, SHF, NETA, CG32055, ACP26AA, ACER, JAR, LSP1BETA	354	151	4786	0.8953492722714856	1.0	0.9979542843140292	99.99999994496176
GOTERM_CC_FAT	GO:0005576~extracellular region	33	2.663438256658596	0.8701056114874367	CG42564, ACP53EA, SEMA-2A, OBP99B, CG33276, CG31286, SHF, MANF, JAR, LSP1BETA, SCPR-C, CG6628, CG10651, CG32313, CG3640, CG4270, CG32055, ACER, CG31296, ADGF-E, ACP32CD, ADGF-C, OS, NETA, CHT12, CG30486, RAD, CG17575, CG11977, CG34049, CG32679, ACP26AA, CG31482	354	512	4786	0.8713916843220338	1.0	0.9995054461679591	99.9999999998864
UP_SEQ_FEATURE	topological domain:Cytoplasmic	21	1.694915254237288	0.9026348525202684	OR83C, FUCTB, OR59C, GYC32E, OR49A, OR49B, RH6, CG33090, OR1A, GLUT3, INX5, TACE, BOSS, CG7304, CG7579, OR22A, SMSR, DPPIII, PGANT2, DRIP, RH5	192	394	2975	0.8258645304568527	1.0	0.9999999999999931	99.99999999999966
SP_PIR_KEYWORDS	disulfide bond	15	1.2106537530266344	0.994151082967356	SEMA-2A, OBP99B, GYC32E, RH6, CG3887, NETA, SHF, MANF, TACE, CG7304, CG7579, TRXR-2, PGANT2, ACER, RH5	1201	265	12980	0.6117543556470237	1.0	0.9999967438326463	100.0
UP_SEQ_FEATURE	signal peptide	16	1.29136400322841	0.9977828823375591	ACP53EA, SEMA-2A, ACP32CD, OBP99B, GYC32E, WBL, SHF, CG3887, NETA, MANF, LSP1BETA, BOSS, TACE, CHP, ACP26AA, ACER	192	419	2975	0.5916865552903738	1.0	1.0	100.0
SP_PIR_KEYWORDS	Secreted	10	0.8071025020177561	0.9982448857619851	ACP53EA, SEMA-2A, OBP99B, ACP32CD, SHF, NETA, ACP26AA, MANF, ACER, LSP1BETA	1201	212	12980	0.5097952963725197	1.0	0.9999995018366972	100.0
UP_SEQ_FEATURE	glycosylation site:N-linked (GlcNAc...)	15	1.2106537530266344	0.999034833778241	SEMA-2A, FUCTB, GYC32E, RH6, SHF, NETA, CG33090, BOSS, TACE, CG7304, CG7579, PROMININ-LIKE, CHP, ACP26AA, RH5	192	419	2975	0.5547061455847255	1.0	1.0	100.0
SP_PIR_KEYWORDS	signal	16	1.29136400322841	0.9999989842531694	ACP53EA, SEMA-2A, ACP32CD, OBP99B, GYC32E, WBL, SHF, CG3887, NETA, MANF, LSP1BETA, BOSS, TACE, CHP, ACP26AA, ACER	1201	425	12980	0.40687662242249106	1.0	0.9999999999994398	100.0
SP_PIR_KEYWORDS	glycoprotein	16	1.29136400322841	0.9999994816702676	SEMA-2A, FUCTB, GYC32E, RH6, SHF, NETA, CG33090, BOSS, TACE, CG7304, CG7579, PROMININ-LIKE, CHP, ACP26AA, ACER, RH5	1201	435	12980	0.39752313684956025	1.0	0.9999999999998165	100.0
Annotation Cluster 124	Enrichment Score: 0.03911562107995458
Category	Term	Count	%	PValue	Genes	List Total	Pop Hits	Pop Total	Fold Enrichment	Bonferroni	Benjamini	FDR
KEGG_PATHWAY	dme00830:Retinol metabolism	3	0.24213075060532688	0.854177298886883	CG31002, UGT35A, FBP2	188	36	2054	0.9104609929078012	1.0	0.9966863317125909	99.99999990377908
KEGG_PATHWAY	dme00980:Metabolism of xenobiotics by cytochrome P450	4	0.3228410008071025	0.9413753367377526	CG31002, UGT35A, FBP2, GSTS1	188	64	2054	0.682845744680851	1.0	0.9983708114706645	99.9999999999948
KEGG_PATHWAY	dme00982:Drug metabolism	4	0.3228410008071025	0.9491662679969993	CG31002, UGT35A, FBP2, GSTS1	188	66	2054	0.6621534493874919	1.0	0.9985975116222789	99.99999999999888
Annotation Cluster 125	Enrichment Score: 0.03610902872386044
Category	Term	Count	%	PValue	Genes	List Total	Pop Hits	Pop Total	Fold Enrichment	Bonferroni	Benjamini	FDR
GOTERM_BP_FAT	GO:0016337~cell-cell adhesion	4	0.3228410008071025	0.7796542859550291	CAD88C, RHOGAP5A, SNS, CHP	545	59	7937	0.9873425594775307	1.0	0.9998467050348762	99.9999999988605
GOTERM_BP_FAT	GO:0007155~cell adhesion	4	0.3228410008071025	0.9996281309585897	CAD88C, RHOGAP5A, SNS, CHP	545	174	7937	0.33478856901824317	1.0	0.9999999999986453	100.0
GOTERM_BP_FAT	GO:0022610~biological adhesion	4	0.3228410008071025	0.999844297224104	CAD88C, RHOGAP5A, SNS, CHP	545	188	7937	0.3098575053679485	1.0	0.9999999999999001	100.0
Annotation Cluster 126	Enrichment Score: 0.030044618602166125
Category	Term	Count	%	PValue	Genes	List Total	Pop Hits	Pop Total	Fold Enrichment	Bonferroni	Benjamini	FDR
GOTERM_MF_FAT	GO:0003700~transcription factor activity	28	2.2598870056497176	0.8357552709792057	HBN, CG32532, TLL, CLK, CG5343, DSF, RIB, CG17118, PHDP, PRD, DAN, TIO, MUD, JUMU, PDM3, HLH3B, TOE, OPTIX, SIM, CHINMO, FTZ, GCM, DISCO-R, VSX1, HAM, RETN, RX, ACHI	645	389	7918	0.8836173053546162	1.0	0.9995686088999222	99.99999999980874
GOTERM_BP_FAT	GO:0048666~neuron development	20	1.6142050040355123	0.8768442633112042	EYA, SSH, JUMU, SEMA-2A, SIM, CHINMO, CG5343, GCM, SM, NETA, DIDUM, MANF, HAM, CG17118, RETN, GOGO, BOSS, NIPP1, CHP, KAT-60L1	545	347	7937	0.8393834439362293	1.0	0.9999758452124696	99.99999999999993
GOTERM_BP_FAT	GO:0032990~cell part morphogenesis	19	1.533494753833737	0.8779519089945198	SSH, JUMU, UNC, SEMA-2A, TTLL3B, SIM, CHINMO, CG5343, CG14870, GCM, SM, NETA, HAM, CG17118, RETN, GOGO, PARK, NIPP1, NTL	545	331	7937	0.8359599767177583	1.0	0.9999761004640414	99.99999999999994
GOTERM_BP_FAT	GO:0006928~cell motion	17	1.3720742534301855	0.8980127455769366	EYA, HRS, CUP, ROC1B, SEMA-2A, OS, FTZ, SM, GCM, NETA, RIB, JAR, BICC, RETN, GOGO, NIPP1, PHL	545	305	7937	0.8117250714393143	1.0	0.9999870322533047	100.0
GOTERM_BP_FAT	GO:0016358~dendrite development	6	0.48426150121065376	0.9109895077005373	CG17118, JUMU, CHINMO, CG5343, GCM, HAM	545	117	7937	0.7468360385791579	1.0	0.9999896744939746	100.0
GOTERM_BP_FAT	GO:0048813~dendrite morphogenesis	6	0.48426150121065376	0.9109895077005373	CG17118, JUMU, CHINMO, CG5343, GCM, HAM	545	117	7937	0.7468360385791579	1.0	0.9999896744939746	100.0
GOTERM_BP_FAT	GO:0007411~axon guidance	7	0.5649717514124294	0.9122295948188488	RETN, GOGO, SEMA-2A, NIPP1, GCM, SM, NETA	545	136	7937	0.7495817593092282	1.0	0.9999899891462201	100.0
GOTERM_BP_FAT	GO:0048858~cell projection morphogenesis	17	1.3720742534301855	0.9322983380582948	SSH, JUMU, UNC, SEMA-2A, TTLL3B, SIM, CHINMO, CG5343, CG14870, GCM, SM, NETA, HAM, CG17118, RETN, GOGO, NIPP1	545	320	7937	0.7736754587155964	1.0	0.9999952088313093	100.0
GOTERM_BP_FAT	GO:0031175~neuron projection development	15	1.2106537530266344	0.9349425288580039	SSH, JUMU, SEMA-2A, SIM, CHINMO, CG5343, SM, GCM, NETA, MANF, HAM, CG17118, RETN, GOGO, NIPP1	545	287	7937	0.7611482274717899	1.0	0.9999956988675881	100.0
GOTERM_BP_FAT	GO:0030182~neuron differentiation	22	1.7756255044390639	0.9398356650126772	EYA, SSH, JUMU, SEMA-2A, OPTIX, SIM, CHINMO, CG5343, GCM, SM, NETA, DIDUM, MANF, HAM, CG17118, RETN, GOGO, BOSS, NIPP1, CHP, KAT-60L1, EFF	545	409	7937	0.7833561382651802	1.0	0.99999649737847	100.0
GOTERM_BP_FAT	GO:0030030~cell projection organization	19	1.533494753833737	0.9500922704388924	SSH, JUMU, UNC, SEMA-2A, TTLL3B, SIM, CHINMO, CG5343, CG14870, GCM, SM, NETA, MANF, HAM, CG17118, RETN, GOGO, QUA, NIPP1	545	365	7937	0.7580897323111725	1.0	0.9999978602014422	100.0
GOTERM_BP_FAT	GO:0048812~neuron projection morphogenesis	14	1.1299435028248588	0.9613844634593802	SSH, JUMU, SEMA-2A, SIM, CHINMO, CG5343, SM, GCM, NETA, HAM, CG17118, RETN, GOGO, NIPP1	545	286	7937	0.7128889459164689	1.0	0.999998796022993	100.0
GOTERM_BP_FAT	GO:0048667~cell morphogenesis involved in neuron differentiation	14	1.1299435028248588	0.9638574159000615	SSH, JUMU, SEMA-2A, SIM, CHINMO, CG5343, SM, GCM, NETA, HAM, CG17118, RETN, GOGO, NIPP1	545	288	7937	0.7079383282364934	1.0	0.9999988153913759	100.0
GOTERM_BP_FAT	GO:0007409~axonogenesis	9	0.7263922518159807	0.9664957569973223	SSH, RETN, GOGO, SEMA-2A, NIPP1, SIM, GCM, SM, NETA	545	198	7937	0.6619683069224354	1.0	0.9999989940087872	100.0
GOTERM_BP_FAT	GO:0000904~cell morphogenesis involved in differentiation	14	1.1299435028248588	0.9783454610151416	SSH, JUMU, SEMA-2A, SIM, CHINMO, CG5343, SM, GCM, NETA, HAM, CG17118, RETN, GOGO, NIPP1	545	303	7937	0.6728918763435977	1.0	0.9999997734316234	100.0
GOTERM_BP_FAT	GO:0032989~cellular component morphogenesis	26	2.0984665052461664	0.9801674645051425	UNC, SDS22, SEMA-2A, TTLL3B, CG5343, CG14870, GEMININ, CG17118, AUB, PARK, NIPP1, SSH, JUMU, SIM, CHINMO, SM, GCM, SPN-E, NETA, HAM, RETN, GOGO, PHL, FLII, LAP1, NTL	545	518	7937	0.7309765860224576	1.0	0.9999998270051119	100.0
GOTERM_BP_FAT	GO:0000902~cell morphogenesis	20	1.6142050040355123	0.9921261315344214	SSH, JUMU, UNC, SEMA-2A, SDS22, TTLL3B, SIM, CHINMO, CG5343, CG14870, GCM, SM, NETA, HAM, CG17118, RETN, GOGO, NIPP1, PHL, LAP1	545	442	7937	0.658972975216904	1.0	0.9999999896014833	100.0
SP_PIR_KEYWORDS	neurogenesis	3	0.24213075060532688	0.99239452121893	SEMA-2A, SIM, NETA	1201	72	12980	0.45031917846239244	1.0	0.9999945425247403	100.0
Annotation Cluster 127	Enrichment Score: 0.02663535458353209
Category	Term	Count	%	PValue	Genes	List Total	Pop Hits	Pop Total	Fold Enrichment	Bonferroni	Benjamini	FDR
GOTERM_MF_FAT	GO:0042803~protein homodimerization activity	3	0.24213075060532688	0.9049149073192077	NCD, WBL, CG3215	645	47	7918	0.7835724888668976	1.0	0.9999134287230482	99.99999999999994
GOTERM_MF_FAT	GO:0046983~protein dimerization activity	6	0.48426150121065376	0.9366694539800844	NCD, CG14014, WBL, CLK, CG3215, RAB3-GAP	645	105	7918	0.701483942414175	1.0	0.9999776582071355	100.0
GOTERM_MF_FAT	GO:0042802~identical protein binding	7	0.5649717514124294	0.9815215425376103	NCD, CG14995, WBL, LOQS, CG5555, CG3215, ACP26AA	645	145	7918	0.592632985832665	1.0	0.9999993827333981	100.0
Annotation Cluster 128	Enrichment Score: 0.02648645004593373
Category	Term	Count	%	PValue	Genes	List Total	Pop Hits	Pop Total	Fold Enrichment	Bonferroni	Benjamini	FDR
GOTERM_BP_FAT	GO:0010608~posttranscriptional regulation of gene expression	9	0.7263922518159807	0.6407962648888966	BICC, CUP, ORB, AUB, DDX1, LOQS, CG4810, SPN-E, SHF	545	126	7937	1.0402359108781127	1.0	0.9990659095109662	99.99999608816894
GOTERM_BP_FAT	GO:0016441~posttranscriptional gene silencing	3	0.24213075060532688	0.770385172758947	AUB, LOQS, SPN-E	545	40	7937	1.0922477064220184	1.0	0.9998175609068503	99.99999999773621
GOTERM_BP_FAT	GO:0035194~posttranscriptional gene silencing by RNA	3	0.24213075060532688	0.770385172758947	AUB, LOQS, SPN-E	545	40	7937	1.0922477064220184	1.0	0.9998175609068503	99.99999999773621
GOTERM_BP_FAT	GO:0031047~gene silencing by RNA	3	0.24213075060532688	0.8242125523957787	AUB, LOQS, SPN-E	545	45	7937	0.9708868501529052	1.0	0.9999289617201309	99.99999999997357
GOTERM_BP_FAT	GO:0010557~positive regulation of macromolecule biosynthetic process	7	0.5649717514124294	0.8850662215448837	RETN, ORB, AUB, UBI-P63E, CLK, COMR, TRF	545	129	7937	0.7902567384965509	1.0	0.9999803651709358	99.99999999999997
GOTERM_BP_FAT	GO:0030707~ovarian follicle cell development	11	0.8878127522195319	0.9010067508676022	EYA, HRS, BICC, CUP, AUB, MFR, OS, PHL, SPN-E, GEMININ, JAR	545	204	7937	0.785276128800144	1.0	0.9999875152427394	100.0
GOTERM_BP_FAT	GO:0010604~positive regulation of macromolecule metabolic process	7	0.5649717514124294	0.9309017773161097	RETN, ORB, AUB, UBI-P63E, CLK, COMR, TRF	545	142	7937	0.7179092906060215	1.0	0.9999949293034055	100.0
GOTERM_BP_FAT	GO:0010927~cellular component assembly involved in morphogenesis	4	0.3228410008071025	0.9517097886253667	AUB, FLII, SPN-E, GEMININ	545	90	7937	0.6472579001019368	1.0	0.9999980756031109	100.0
GOTERM_BP_FAT	GO:0007306~eggshell chorion assembly	3	0.24213075060532688	0.9553421942413316	AUB, SPN-E, GEMININ	545	69	7937	0.6331870761866774	1.0	0.9999983453937958	100.0
GOTERM_BP_FAT	GO:0031328~positive regulation of cellular biosynthetic process	7	0.5649717514124294	0.9562197348957949	RETN, ORB, AUB, UBI-P63E, CLK, COMR, TRF	545	153	7937	0.6662948971637584	1.0	0.9999984224113216	100.0
GOTERM_BP_FAT	GO:0009891~positive regulation of biosynthetic process	7	0.5649717514124294	0.9562197348957949	RETN, ORB, AUB, UBI-P63E, CLK, COMR, TRF	545	153	7937	0.6662948971637584	1.0	0.9999984224113216	100.0
GOTERM_BP_FAT	GO:0007304~chorion-containing eggshell formation	4	0.3228410008071025	0.9609185779592315	AUB, MFR, SPN-E, GEMININ	545	94	7937	0.619715010735897	1.0	0.9999987802368666	100.0
GOTERM_BP_FAT	GO:0030703~eggshell formation	4	0.3228410008071025	0.9629485705399153	AUB, MFR, SPN-E, GEMININ	545	95	7937	0.6131916948334138	1.0	0.9999987804654386	100.0
GOTERM_BP_FAT	GO:0009880~embryonic pattern specification	10	0.8071025020177561	0.9806843742111643	TIO, RETN, ORB, AUB, PRD, TLL, OS, FTZ, SPN-E, EXU	545	231	7937	0.6304460065927956	1.0	0.9999998377918108	100.0
GOTERM_BP_FAT	GO:0009952~anterior/posterior pattern formation	6	0.48426150121065376	0.992476205320265	RETN, ORB, AUB, TLL, SPN-E, EXU	545	170	7937	0.5139989206691851	1.0	0.9999999904122042	100.0
GOTERM_BP_FAT	GO:0006342~chromatin silencing	3	0.24213075060532688	0.9951432349325412	REPT, AUB, SPN-E	545	105	7937	0.4160943643512451	1.0	0.9999999970217127	100.0
GOTERM_BP_FAT	GO:0045814~negative regulation of gene expression, epigenetic	3	0.24213075060532688	0.9951432349325412	REPT, AUB, SPN-E	545	105	7937	0.4160943643512451	1.0	0.9999999970217127	100.0
GOTERM_BP_FAT	GO:0040029~regulation of gene expression, epigenetic	5	0.40355125100887806	0.9976901018527276	REPT, SCF, AUB, LOQS, SPN-E	545	169	7937	0.4308669453341295	1.0	0.9999999996573379	100.0
GOTERM_BP_FAT	GO:0010558~negative regulation of macromolecule biosynthetic process	8	0.645682001614205	0.9984612558977751	BICC, RETN, CUP, REPT, AUB, CLK, SPN-E, GEMININ	545	246	7937	0.47360334153800254	1.0	0.9999999998956849	100.0
GOTERM_BP_FAT	GO:0031327~negative regulation of cellular biosynthetic process	8	0.645682001614205	0.9986745938649566	BICC, RETN, CUP, REPT, AUB, CLK, SPN-E, GEMININ	545	249	7937	0.46789727718212304	1.0	0.9999999999351487	100.0
GOTERM_BP_FAT	GO:0009890~negative regulation of biosynthetic process	8	0.645682001614205	0.9986745938649566	BICC, RETN, CUP, REPT, AUB, CLK, SPN-E, GEMININ	545	249	7937	0.46789727718212304	1.0	0.9999999999351487	100.0
GOTERM_BP_FAT	GO:0016458~gene silencing	4	0.3228410008071025	0.9988131654907875	REPT, AUB, LOQS, SPN-E	545	155	7937	0.37582716780112463	1.0	0.9999999999510506	100.0
GOTERM_BP_FAT	GO:0010605~negative regulation of macromolecule metabolic process	11	0.8878127522195319	0.9988690109531718	BICC, RETN, CUP, I-T, REPT, AUB, NIPP1, LOQS, CLK, SPN-E, GEMININ	545	317	7937	0.5053511996064018	1.0	0.9999999999539207	100.0
GOTERM_BP_FAT	GO:0045892~negative regulation of transcription, DNA-dependent	5	0.40355125100887806	0.9991676225691561	RETN, REPT, AUB, CLK, SPN-E	545	187	7937	0.38939312171907964	1.0	0.9999999999833612	100.0
GOTERM_BP_FAT	GO:0051253~negative regulation of RNA metabolic process	5	0.40355125100887806	0.9994113105503393	RETN, REPT, AUB, CLK, SPN-E	545	193	7937	0.37728763606978183	1.0	0.9999999999940911	100.0
GOTERM_BP_FAT	GO:0051172~negative regulation of nitrogen compound metabolic process	6	0.48426150121065376	0.9995546208988626	RETN, REPT, AUB, CLK, SPN-E, GEMININ	545	223	7937	0.391837742214177	1.0	0.9999999999976193	100.0
GOTERM_BP_FAT	GO:0045934~negative regulation of nucleobase, nucleoside, nucleotide and nucleic acid metabolic process	6	0.48426150121065376	0.9995546208988626	RETN, REPT, AUB, CLK, SPN-E, GEMININ	545	223	7937	0.391837742214177	1.0	0.9999999999976193	100.0
GOTERM_BP_FAT	GO:0016481~negative regulation of transcription	5	0.40355125100887806	0.9997404638465534	RETN, REPT, AUB, CLK, SPN-E	545	207	7937	0.35177059788148746	1.0	0.9999999999995562	100.0
GOTERM_BP_FAT	GO:0010629~negative regulation of gene expression	6	0.48426150121065376	0.9999320554461351	RETN, REPT, AUB, LOQS, CLK, SPN-E	545	256	7937	0.3413274082568808	1.0	0.9999999999999896	100.0
Annotation Cluster 129	Enrichment Score: 0.02286992545274869
Category	Term	Count	%	PValue	Genes	List Total	Pop Hits	Pop Total	Fold Enrichment	Bonferroni	Benjamini	FDR
GOTERM_BP_FAT	GO:0045944~positive regulation of transcription from RNA polymerase II promoter	3	0.24213075060532688	0.8664319243819856	CLK, COMR, TRF	545	50	7937	0.8737981651376148	1.0	0.9999682051817199	99.99999999999972
GOTERM_BP_FAT	GO:0010557~positive regulation of macromolecule biosynthetic process	7	0.5649717514124294	0.8850662215448837	RETN, ORB, AUB, UBI-P63E, CLK, COMR, TRF	545	129	7937	0.7902567384965509	1.0	0.9999803651709358	99.99999999999997
GOTERM_BP_FAT	GO:0010604~positive regulation of macromolecule metabolic process	7	0.5649717514124294	0.9309017773161097	RETN, ORB, AUB, UBI-P63E, CLK, COMR, TRF	545	142	7937	0.7179092906060215	1.0	0.9999949293034055	100.0
GOTERM_BP_FAT	GO:0009891~positive regulation of biosynthetic process	7	0.5649717514124294	0.9562197348957949	RETN, ORB, AUB, UBI-P63E, CLK, COMR, TRF	545	153	7937	0.6662948971637584	1.0	0.9999984224113216	100.0
GOTERM_BP_FAT	GO:0031328~positive regulation of cellular biosynthetic process	7	0.5649717514124294	0.9562197348957949	RETN, ORB, AUB, UBI-P63E, CLK, COMR, TRF	545	153	7937	0.6662948971637584	1.0	0.9999984224113216	100.0
GOTERM_BP_FAT	GO:0006357~regulation of transcription from RNA polymerase II promoter	9	0.7263922518159807	0.9576271884919713	RETN, CG8117, RX, CLK, COMR, FTZ, CG6907, TWIN, TRF	545	192	7937	0.6826548165137615	1.0	0.9999985213179609	100.0
GOTERM_BP_FAT	GO:0045941~positive regulation of transcription	5	0.40355125100887806	0.9621552047203217	RETN, UBI-P63E, CLK, COMR, TRF	545	116	7937	0.627728566909206	1.0	0.9999988513892645	100.0
GOTERM_BP_FAT	GO:0010628~positive regulation of gene expression	5	0.40355125100887806	0.9639663798356626	RETN, UBI-P63E, CLK, COMR, TRF	545	117	7937	0.6223633654826316	1.0	0.9999987864826145	100.0
GOTERM_BP_FAT	GO:0051173~positive regulation of nitrogen compound metabolic process	5	0.40355125100887806	0.970435709078393	RETN, UBI-P63E, CLK, COMR, TRF	545	121	7937	0.6017893699294867	1.0	0.9999993227421945	100.0
GOTERM_BP_FAT	GO:0045935~positive regulation of nucleobase, nucleoside, nucleotide and nucleic acid metabolic process	5	0.40355125100887806	0.970435709078393	RETN, UBI-P63E, CLK, COMR, TRF	545	121	7937	0.6017893699294867	1.0	0.9999993227421945	100.0
GOTERM_BP_FAT	GO:0045893~positive regulation of transcription, DNA-dependent	3	0.24213075060532688	0.9859065983519334	CLK, COMR, TRF	545	88	7937	0.4964762301918265	1.0	0.9999999397788883	100.0
GOTERM_BP_FAT	GO:0051254~positive regulation of RNA metabolic process	3	0.24213075060532688	0.9875489194332937	CLK, COMR, TRF	545	90	7937	0.4854434250764526	1.0	0.9999999577192757	100.0
Annotation Cluster 130	Enrichment Score: 0.01773639983031069
Category	Term	Count	%	PValue	Genes	List Total	Pop Hits	Pop Total	Fold Enrichment	Bonferroni	Benjamini	FDR
GOTERM_CC_FAT	GO:0008021~synaptic vesicle	3	0.24213075060532688	0.9165835821880012	HRS, CG14691, RAB3-GAP	354	54	4786	0.7510985561833019	1.0	0.999789633943844	99.99999999999972
GOTERM_CC_FAT	GO:0016023~cytoplasmic membrane-bounded vesicle	5	0.40355125100887806	0.9384107156815311	HRS, SNKY, CG14691, RAB3-GAP, JAR	354	98	4786	0.6897843883316038	1.0	0.9998785437846213	100.0
GOTERM_CC_FAT	GO:0030136~clathrin-coated vesicle	3	0.24213075060532688	0.9390792911936227	HRS, CG14691, RAB3-GAP	354	59	4786	0.6874461361677678	1.0	0.999871532636229	100.0
GOTERM_CC_FAT	GO:0031988~membrane-bounded vesicle	5	0.40355125100887806	0.9498823120405426	HRS, SNKY, CG14691, RAB3-GAP, JAR	354	102	4786	0.662734020161737	1.0	0.9999243216668148	100.0
GOTERM_CC_FAT	GO:0031410~cytoplasmic vesicle	5	0.40355125100887806	0.9571646355531841	HRS, SNKY, CG14691, RAB3-GAP, JAR	354	105	4786	0.6437987624428302	1.0	0.9999492125678063	100.0
GOTERM_CC_FAT	GO:0031982~vesicle	5	0.40355125100887806	0.9688912801670889	HRS, SNKY, CG14691, RAB3-GAP, JAR	354	111	4786	0.6089988293378125	1.0	0.9999745206215492	100.0
GOTERM_CC_FAT	GO:0030135~coated vesicle	3	0.24213075060532688	0.9798184928736544	HRS, CG14691, RAB3-GAP	354	76	4786	0.5336752899197146	1.0	0.9999914719096924	100.0
GOTERM_CC_FAT	GO:0045202~synapse	4	0.3228410008071025	0.9961666893576857	HRS, GB, CG14691, RAB3-GAP	354	125	4786	0.43263276836158193	1.0	0.999999781692206	100.0
GOTERM_CC_FAT	GO:0044456~synapse part	3	0.24213075060532688	0.9970018545283104	HRS, CG14691, RAB3-GAP	354	104	4786	0.389993481095176	1.0	0.9999998541923214	100.0
Annotation Cluster 131	Enrichment Score: 0.01746850693999641
Category	Term	Count	%	PValue	Genes	List Total	Pop Hits	Pop Total	Fold Enrichment	Bonferroni	Benjamini	FDR
GOTERM_CC_FAT	GO:0022625~cytosolic large ribosomal subunit	4	0.3228410008071025	0.7828719651804361	RPL22-LIKE, RPL10AA, RPL37B, UBI-P63E	354	55	4786	0.9832562917308679	1.0	0.997819944221874	99.99999988464106
GOTERM_CC_FAT	GO:0022626~cytosolic ribosome	6	0.48426150121065376	0.8197465248374108	RPL22-LIKE, RPS5B, RPL10AA, RPL37B, UBI-P63E, RPS19B	354	92	4786	0.8817243920412675	1.0	0.9985611568797841	99.99999999060681
GOTERM_CC_FAT	GO:0044445~cytosolic part	7	0.5649717514124294	0.9161064948810943	RPL22-LIKE, RPS5B, RPL10AA, RPL37B, CG31287, UBI-P63E, RPS19B	354	127	4786	0.745184394323591	1.0	0.9998043219037442	99.99999999999969
GOTERM_CC_FAT	GO:0015934~large ribosomal subunit	4	0.3228410008071025	0.9839392644261037	RPL22-LIKE, RPL10AA, RPL37B, UBI-P63E	354	102	4786	0.5301872161293896	1.0	0.9999945851145103	100.0
GOTERM_CC_FAT	GO:0033279~ribosomal subunit	6	0.48426150121065376	0.9948807338705299	RPL22-LIKE, RPS5B, RPL10AA, RPL37B, UBI-P63E, RPS19B	354	164	4786	0.49462587846217443	1.0	0.9999996253566039	100.0
GOTERM_CC_FAT	GO:0005840~ribosome	7	0.5649717514124294	0.9953017142419108	RPL22-LIKE, RPS5B, RPL10AA, RPL37B, UBI-P63E, CG3213, RPS19B	354	186	4786	0.5088086993499787	1.0	0.9999996639856055	100.0
GOTERM_MF_FAT	GO:0003735~structural constituent of ribosome	7	0.5649717514124294	0.9972095473972674	RPL22-LIKE, RPS5B, RPL10AA, RPL37B, UBI-P63E, CG3213, RPS19B	645	178	7918	0.4827628255378451	1.0	0.999999998283551	100.0
KEGG_PATHWAY	dme03010:Ribosome	3	0.24213075060532688	0.9980997952759985	RPL10AA, RPL37B, RPS19B	188	88	2054	0.3724613152804642	1.0	0.9999973207091976	100.0
GOTERM_MF_FAT	GO:0005198~structural molecule activity	22	1.7756255044390639	0.9991512689393233	RPL22-LIKE, RPL10AA, CPR66CB, RPL37B, CCP84AC, UBI-P63E, CG3213, ALPHATUB85E, CG5162, ARP53D, RPS5B, BETATUB85D, CG7794, CPR49AC, CG15020, JUPITER, CPR56F, LCP65AF, CG7716, GAMMATUB37C, SCGBETA, RPS19B	645	456	7918	0.5922616619067047	1.0	0.999999999957864	100.0
SP_PIR_KEYWORDS	ribosomal protein	5	0.40355125100887806	0.9998143068240603	RPL22-LIKE, RPS5B, RPL10AA, RPL37B, RPS19B	1201	157	12980	0.3441930026464146	1.0	0.9999999911938968	100.0
GOTERM_CC_FAT	GO:0030529~ribonucleoprotein complex	13	1.0492332526230832	0.9999037988614945	CG17266, RPL22-LIKE, RPL10AA, ROC1B, CG10909, RPL37B, CG3213, UBI-P63E, SM, RPS5B, ME31B, CG9344, RPS19B	354	379	4786	0.4637389502556535	1.0	0.9999999999800597	100.0
SP_PIR_KEYWORDS	ribonucleoprotein	3	0.24213075060532688	0.9999589800416497	RPS5B, RPL37B, RPS19B	1201	131	12980	0.24750367060528441	1.0	0.9999999994956063	100.0
GOTERM_CC_FAT	GO:0005829~cytosol	15	1.2106537530266344	0.9999641887734951	RPL22-LIKE, CG9149, RPL10AA, RPL37B, PROSBETA4R1, CG31287, CG1340, UBI-P63E, RPS5B, JUPITER, DPPIII, PROSBETA2R1, PROSBETA3, PROSALPHA6T, RPS19B	354	437	4786	0.4640654694954039	1.0	0.9999999999977496	100.0
GOTERM_BP_FAT	GO:0006412~translation	16	1.29136400322841	0.9999878307927522	RPL22-LIKE, RPL10AA, RPL37B, CG1340, CG15100, UBI-P63E, CG3213, RPS5B, CG8257, CG5660, EIF4E-3, EIF4E-5, CG4810, CG31278, EIF4E-7, RPS19B	545	520	7937	0.4481016231474947	1.0	1.0	100.0
Annotation Cluster 132	Enrichment Score: 0.011435460175965029
Category	Term	Count	%	PValue	Genes	List Total	Pop Hits	Pop Total	Fold Enrichment	Bonferroni	Benjamini	FDR
INTERPRO	IPR013106:Immunoglobulin V-set	3	0.24213075060532688	0.9088494479254987	DPR17, SNS, CG34113	859	46	10196	0.7741053803715138	1.0	0.9999999994981119	100.0
SMART	SM00409:IG	5	0.40355125100887806	0.9567779559587681	SEMA-2A, DPR17, SNS, CG34113, CG15630	385	97	4824	0.6458695943232027	1.0	0.9999988061095457	100.0
INTERPRO	IPR003599:Immunoglobulin subtype	5	0.40355125100887806	0.9681672064651035	SEMA-2A, DPR17, SNS, CG34113, CG15630	859	97	10196	0.6118358676475883	1.0	0.9999999999994037	100.0
INTERPRO	IPR013151:Immunoglobulin	4	0.3228410008071025	0.9733433584627332	DPR17, SNS, CG34113, CG15630	859	82	10196	0.5790056503591812	1.0	0.9999999999998236	100.0
SMART	SM00408:IGc2	3	0.24213075060532688	0.9964692458212046	DPR17, SNS, CG15630	385	94	4824	0.39988947222989774	1.0	0.9999999999594837	100.0
INTERPRO	IPR007110:Immunoglobulin-like	5	0.40355125100887806	0.9967033308214133	SEMA-2A, DPR17, SNS, CG34113, CG15630	859	132	10196	0.4496066603167884	1.0	1.0	100.0
INTERPRO	IPR003598:Immunoglobulin subtype 2	3	0.24213075060532688	0.9975896432366099	DPR17, SNS, CG15630	859	94	10196	0.37881752656478335	1.0	1.0	100.0
INTERPRO	IPR013783:Immunoglobulin-like fold	4	0.3228410008071025	0.9977345954450405	DPR17, SNS, CG34113, CG15630	859	117	10196	0.4057988318756654	1.0	1.0	100.0
Annotation Cluster 133	Enrichment Score: 0.007925074386236748
Category	Term	Count	%	PValue	Genes	List Total	Pop Hits	Pop Total	Fold Enrichment	Bonferroni	Benjamini	FDR
GOTERM_BP_FAT	GO:0006352~transcription initiation	3	0.24213075060532688	0.9648294091663507	MIA, CG12498, TRF	545	73	7937	0.5984918939298731	1.0	0.9999988603212072	100.0
GOTERM_BP_FAT	GO:0006351~transcription, DNA-dependent	5	0.40355125100887806	0.9839204939243666	MIA, CG12498, CG8117, TLL, TRF	545	133	7937	0.5474925846726909	1.0	0.9999999072520136	100.0
GOTERM_BP_FAT	GO:0032774~RNA biosynthetic process	5	0.40355125100887806	0.986237287172453	MIA, CG12498, CG8117, TLL, TRF	545	136	7937	0.5354155423637345	1.0	0.9999999427266545	100.0
GOTERM_BP_FAT	GO:0006366~transcription from RNA polymerase II promoter	3	0.24213075060532688	0.9929051082165835	MIA, CG8117, TRF	545	99	7937	0.4413122046149569	1.0	0.9999999919572402	100.0
Annotation Cluster 134	Enrichment Score: 0.006906561157111549
Category	Term	Count	%	PValue	Genes	List Total	Pop Hits	Pop Total	Fold Enrichment	Bonferroni	Benjamini	FDR
GOTERM_BP_FAT	GO:0009628~response to abiotic stimulus	10	0.8071025020177561	0.9626135381056456	CG12020, CG4164, HSP60D, SEMA-2A, CG7182, RH6, UBI-P63E, HSC70-2, RH5, YURI	545	214	7937	0.6805281659950271	1.0	0.9999988240673404	100.0
GOTERM_BP_FAT	GO:0009416~response to light stimulus	3	0.24213075060532688	0.9933379915613816	SEMA-2A, RH6, RH5	545	100	7937	0.4368990825688074	1.0	0.9999999930415844	100.0
GOTERM_BP_FAT	GO:0009314~response to radiation	3	0.24213075060532688	0.9970829852659674	SEMA-2A, RH6, RH5	545	113	7937	0.38663635625558174	1.0	0.9999999992823966	100.0
Annotation Cluster 135	Enrichment Score: 0.0035497356296886645
Category	Term	Count	%	PValue	Genes	List Total	Pop Hits	Pop Total	Fold Enrichment	Bonferroni	Benjamini	FDR
GOTERM_CC_FAT	GO:0005887~integral to plasma membrane	9	0.7263922518159807	0.9827072834256992	CAD88C, BICC, SUR, CG30379, SR-CII, CG33934, GYC32E, CG11703, INDY-2, NTL	354	198	4786	0.6145351823317926	1.0	0.9999939818370523	100.0
GOTERM_CC_FAT	GO:0031226~intrinsic to plasma membrane	9	0.7263922518159807	0.9849362360101722	CAD88C, BICC, SUR, CG30379, SR-CII, CG33934, GYC32E, CG11703, INDY-2, NTL	354	201	4786	0.605363015431318	1.0	0.9999949770070068	100.0
GOTERM_CC_FAT	GO:0044459~plasma membrane part	14	1.1299435028248588	0.9999311365581852	CAD88C, SR-CII, SUR, GYC32E, CG11703, ORY, BICC, INX5, CG30379, CG33934, CHP, SCGBETA, INDY-2, LAP1, NTL	354	405	4786	0.4673502127362768	1.0	0.999999999989876	100.0
GOTERM_CC_FAT	GO:0005886~plasma membrane	31	2.5020177562550443	0.9999969493522293	CNX99A, SUR, CG11703, ORY, BICC, OR1A, INX5, BOSS, SNS, CHP, SCGBETA, INDY-2, MARS, CAD88C, OR83C, SR-CII, CUP, FUCTB, OR49A, OR59C, GYC32E, OR49B, CG33090, CG30379, CG33934, CTR1C, OR22A, PROMININ-LIKE, DPPIII, TOLL-4, LAP1, NTL	354	781	4786	0.5366363564024104	1.0	0.9999999999999953	100.0
Annotation Cluster 136	Enrichment Score: 0.0023489897390784153
Category	Term	Count	%	PValue	Genes	List Total	Pop Hits	Pop Total	Fold Enrichment	Bonferroni	Benjamini	FDR
GOTERM_BP_FAT	GO:0032940~secretion by cell	4	0.3228410008071025	0.9895873281966382	HRS, GB, WBL, RAB3-GAP	545	118	7937	0.49367127973876535	1.0	0.999999976872553	100.0
GOTERM_BP_FAT	GO:0046903~secretion	4	0.3228410008071025	0.9930214186199738	HRS, GB, WBL, RAB3-GAP	545	125	7937	0.4660256880733945	1.0	0.9999999920882574	100.0
GOTERM_BP_FAT	GO:0003001~generation of a signal involved in cell-cell signaling	3	0.24213075060532688	0.9944873668951671	HRS, GB, RAB3-GAP	545	103	7937	0.4241738665716577	1.0	0.9999999954643984	100.0
GOTERM_CC_FAT	GO:0045202~synapse	4	0.3228410008071025	0.9961666893576857	HRS, GB, CG14691, RAB3-GAP	354	125	4786	0.43263276836158193	1.0	0.999999781692206	100.0
GOTERM_BP_FAT	GO:0007267~cell-cell signaling	5	0.40355125100887806	0.9997951460723192	HRS, GB, RAB3-GAP, MR, MARS	545	211	7937	0.34510196095482415	1.0	0.9999999999997903	100.0
Annotation Cluster 137	Enrichment Score: 3.4165625798864466E-5
Category	Term	Count	%	PValue	Genes	List Total	Pop Hits	Pop Total	Fold Enrichment	Bonferroni	Benjamini	FDR
GOTERM_BP_FAT	GO:0007267~cell-cell signaling	5	0.40355125100887806	0.9997951460723192	HRS, GB, RAB3-GAP, MR, MARS	545	211	7937	0.34510196095482415	1.0	0.9999999999997903	100.0
GOTERM_BP_FAT	GO:0007268~synaptic transmission	3	0.24213075060532688	0.9999808057301073	HRS, RAB3-GAP, MR	545	189	7937	0.23116353575069173	1.0	0.9999999999999998	100.0
GOTERM_BP_FAT	GO:0019226~transmission of nerve impulse	3	0.24213075060532688	0.9999880616565083	HRS, RAB3-GAP, MR	545	196	7937	0.22290769518816703	1.0	1.0	100.0
Annotation Cluster 138	Enrichment Score: 3.36877701813345E-5
Category	Term	Count	%	PValue	Genes	List Total	Pop Hits	Pop Total	Fold Enrichment	Bonferroni	Benjamini	FDR
GOTERM_MF_FAT	GO:0015267~channel activity	5	0.40355125100887806	0.9998982239246625	CG5398, INX5, CG33061, CG4520, DRIP	645	187	7918	0.32823446503337067	1.0	0.9999999999999553	100.0
GOTERM_MF_FAT	GO:0022803~passive transmembrane transporter activity	5	0.40355125100887806	0.9998982239246625	CG5398, INX5, CG33061, CG4520, DRIP	645	187	7918	0.32823446503337067	1.0	0.9999999999999553	100.0
GOTERM_MF_FAT	GO:0022838~substrate specific channel activity	4	0.3228410008071025	0.9999708560621328	CG5398, CG33061, CG4520, DRIP	645	180	7918	0.2727993109388458	1.0	0.9999999999999992	100.0
