# Supplementary material for: Revised Annotations, Sex-Biased Expression, and Lineage-Specific Genes in the Drosophila melanogaster Group
Source: G3 (Bethesda). 2014 Oct 1;4(12):2345–51. doi: 10.1534/g3.114.013532 (PMC4267930; doi:10.1534/g3.114.013532)
Supplement: Supporting Information [file supp_g3.114.013532_FileS1.zip › GFF/Orthologs/DanaVsDmel.orthos]

10791.g899.t1 CG1143-PA 1
GF21167-PA CG3054-PA 1
GF21167-PA CG3054-PD 1
GF21167-PA CG3054-PC 1
GF21167-PA CG3054-PE 1
10808.g3.t1 CG15312-PD 1
GF15954-PA CG7992-PA 1
10800.g23.t1 CG8486-PF 2
GF24432-PA CG13912-PA 1
10800.g23.t2 CG8486-PF 2
GF20952-PA CG14402-PA 1
GF25007-PA CG33556-PA 1
GF25007-PA CG33556-PB 1
GF25007-PA CG3399-PI 4
GF25007-PA CG3399-PE 4
GF25007-PA CG3399-PA 4
GF25007-PA CG3399-PJ 4
GF11578-PB CG7097-PA 1
GF11578-PB CG7097-PB 1
GF11578-PB CG7137-PA 1
GF11578-PB CG18255-PG 17
GF11578-PB CG9222-PA 17
10792.g53.t1 CG34234-PA 1
10792.g53.t1 CG30270-PD 2
10792.g53.t1 CG30270-PC 2
GF18233-PA CG18810-PA 6
GF18233-PA CG6627-PA 6
GF11578-PA CG7097-PA 1
GF11578-PA CG7097-PB 1
GF11578-PA CG9222-PA 17
GF21709-PA CG1742-PA 1
GF21709-PA CG33178-PA 3
10797.g23.t1 CG33298-PD 1
10797.g23.t1 CG33298-PC 1
10797.g23.t1 CG33298-PA 1
10797.g23.t1 CG33298-PB 1
10797.g23.t1 CG4301-PC 3
10797.g23.t1 CG4301-PA 3
10797.g23.t1 CG4301-PB 3
GF24062-PA CG11274-PA 1
GF15612-PA CG8954-PB 1
GF15612-PA CG8954-PA 1
10791.g808.t1 CG42337-PC 1
10791.g808.t1 CG42337-PB 1
GF23651-PA CG6843-PA 1
10808.g51.t1 CG12662-PA 2
GF20846-PC CG3184-PA 1
GF14240-PA CG18094-PB 1
GF14240-PA CG18094-PA 1
GF14240-PA CG10195-PB 2
GF14240-PA CG10195-PC 2
GF14240-PA CG10194-PA 3
GF20186-PA CG9209-PC 1
GF20186-PA CG9209-PB 1
GF20186-PA CG9209-PA 1
GF20186-PA CG9209-PD 1
GF20186-PA CG6721-PB 2
GF20186-PA CG6721-PA 2
GF20186-PA CG6721-PC 2
GF16237-PA CG3172-PA 1
GF19661-PA CG43065-PI 3
10795.g126.t1 CG9091-PB 1
10795.g126.t1 CG9091-PA 1
10795.g126.t1 CG9873-PA 2
GF18772-PA CG5808-PA 1
10808.g11.t1 CG32666-PD 1
10808.g11.t1 CG32666-PC 1
10808.g11.t1 CG32666-PA 1
10808.g11.t1 CG32666-PB 1
10808.g11.t1 CG7125-PF 4
10808.g11.t1 CG7125-PE 4
10808.g11.t1 CG7125-PD 4
10808.g11.t1 CG7125-PC 4
10808.g11.t1 CG7125-PB 4
10808.g11.t1 CG7125-PA 4
10808.g11.t1 CG3086-PF 9
10808.g11.t1 CG3086-PE 9
10808.g11.t1 CG3086-PD 9
10808.g11.t1 CG3086-PC 9
10808.g11.t1 CG3086-PB 9
10808.g11.t1 CG8866-PB 9
10808.g11.t1 CG8866-PA 9
10808.g11.t1 CG12306-PB 10
10808.g11.t1 CG12306-PA 10
10808.g11.t1 CG17161-PA 12
10808.g11.t1 CG17161-PB 12
10808.g11.t1 CG17161-PC 12
10808.g11.t1 CG7001-PC 13
10808.g11.t1 CG7001-PA 13
10808.g11.t1 CG9374-PJ 14
10808.g11.t1 CG9374-PD 14
10808.g11.t1 CG9374-PC 14
10808.g11.t1 CG9374-PB 14
10808.g11.t1 CG9374-PA 14
10808.g11.t1 CG9374-PI 14
10808.g11.t1 CG9374-PH 14
10808.g11.t1 CG9374-PF 14
10808.g11.t1 CG9374-PE 14
10808.g11.t1 CG14305-PD 14
10808.g11.t1 CG14305-PC 14
10808.g11.t1 CG14305-PA 14
10808.g11.t1 CG17698-PB 15
10808.g11.t1 CG17698-PC 15
10808.g11.t1 CG32944-PE 16
GF22173-PA CG11409-PB 1
10795.g291.t1 CG33513-PC 1
10795.g291.t1 CG33513-PF 1
10795.g291.t1 CG33513-PE 1
10795.g291.t1 CG33513-PD 1
10795.g291.t1 CG33513-PB 1
10795.g291.t1 CG33513-PA 1
10795.g291.t1 CG14792-PD 1
10795.g291.t1 CG14792-PB 1
10795.g291.t1 CG14792-PA 1
10795.g291.t1 CG2902-PA 2
GF16646-PA CG15178-PA 1
GF12986-PA CG15653-PA 1
GF12986-PA CG31913-PA 2
10792.g212.t1 CG12484-PD 1
10792.g212.t1 CG12484-PB 1
10792.g212.t1 CG12484-PC 1
10792.g212.t1 CG12484-PA 1
10792.g212.t1 CG34114-PB 3
10792.g212.t1 CG7449-PA 11
GF12705-PA CG11101-PB 1
GF12705-PA CG11101-PC 1
10791.g736.t1 CG32026-PA 1
10791.g736.t1 CG12233-PC 2
10791.g736.t1 CG12233-PA 2
10791.g736.t1 CG5028-PB 4
10791.g736.t1 CG5028-PA 4
GF10725-PA CG14100-PA 1
GF23975-PA CG4769-PB 1
GF23975-PA CG4769-PA 1
GF23975-PA CG14508-PA 2
10790.g78.t1 CG11851-PA 1
10790.g78.t1 CG14685-PF 1
10790.g78.t1 CG14685-PG 1
10790.g78.t1 CG14685-PE 1
10790.g78.t1 CG14685-PD 1
10790.g78.t1 CG11852-PA 2
10790.g78.t2 CG11851-PA 1
10790.g78.t2 CG14685-PG 1
10790.g78.t2 CG14685-PE 1
10790.g78.t2 CG14685-PF 1
10790.g78.t2 CG14685-PD 1
10790.g78.t2 CG11852-PA 2
GF15100-PA CG6549-PD 1
GF15100-PA CG6549-PA 1
GF15100-PA CG6549-PC 1
GF14178-PA CG33282-PB 1
GF14178-PA CG3285-PA 3
GF14178-PA CG14605-PD 7
GF14178-PA CG14605-PB 7
GF14178-PA CG8234-PA 10
GF14178-PA CG8234-PB 11
GF14178-PA CG30035-PA 13
GF14178-PA CG1086-PD 18
GF24984-PA CG32104-PB 1
GF24984-PC CG32104-PB 1
GF24984-PB CG32104-PB 1
10792.g554.t1 CG8026-PD 1
10792.g554.t1 CG8026-PB 1
10792.g554.t1 CG8026-PC 2
10792.g554.t1 CG2139-PE 7
10792.g554.t1 CG2139-PD 7
10792.g554.t1 CG2139-PA 7
10792.g554.t1 CG2139-PF 7
10792.g554.t1 CG2139-PB 7
10792.g554.t1 CG2139-PC 7
10792.g554.t1 CG18347-PA 11
GF17974-PA CG5394-PA 1
GF17974-PA CG5394-PB 1
GF17974-PA CG10506-PA 2
GF16561-PA CG2791-PB 1
GF16561-PA CG2791-PF 1
GF16561-PA CG2791-PA 1
GF16561-PA CG2791-PD 1
GF16561-PA CG2791-PE 1
GF16561-PA CG30359-PA 2
GF16561-PA CG8695-PA 2
GF23867-PA CG8614-PA 1
GF16790-PA CG14540-PA 1
GF24716-PA CG15876-PA 1
GF16529-PA CG31211-PC 1
GF13194-PA CG12107-PA 1
GF17530-PA CG6293-PA 1
GF14030-PA CG4698-PA 1
10790.g307.t1 CG17738-PA 1
GF13692-PA CG4812-PA 1
GF22897-PA SP1029-PA 1
GF22897-PA SP1029-PB 1
GF22897-PA SP1029-PC 1
GF22897-PA CG31445-PB 1
GF22897-PA CG31445-PA 1
GF22897-PA CG11951-PB 1
GF22897-PA CG11951-PA 1
GF22897-PA CG14516-PA 1
GF22897-PA CG14516-PB 1
GF22897-PA CG3502-PB 1
GF22897-PA CG2111-PA 2
GF22897-PA CG9806-PA 3
GF16374-PA CG15589-PA 1
GF16374-PA CG15598-PA 2
10791.g1750.t1 CG17732-PB 1
10797.g68.t1 CG10359-PE 8
10797.g68.t1 CG1889-PB 8
10797.g68.t1 CG1889-PC 9
10797.g68.t1 CG1889-PA 9
GF16127-PA CG2674-PG 3
GF16127-PA CG2674-PJ 3
GF16127-PA CG2674-PC 3
GF16127-PA CG2674-PB 4
GF12767-PA CG15068-PA 1
GF22941-PA CG11881-PA 1
GF21712-PA CG32513-PB 1
GF21712-PA CG32513-PA 1
GF16855-PA CG5214-PA 1
GF16855-PA CG5599-PA 2
GF16855-PA CG5261-PC 3
GF10555-PA CG1171-PA 1
GF13753-PA FS15-PA 1
GF13753-PA FS15-PB 1
GF13753-PA CG15096-PA 2
GF13753-PA CG15096-PB 2
GF13753-PA CG9826-PA 4
GF13753-PA CG9826-PB 5
GF13753-PA CG2003-PB 9
GF13753-PA CG2003-PA 9
GF23828-PA CG6527-PA 1
GF20813-PA CG31926-PA 9
GF10147-PA CG5804-PA 1
GF10532-PA CG12013-PD 1
GF22625-PA CG8918-PA 1
GF22625-PA CG32238-PA 2
GF22625-PA CG16833-PF 4
GF22625-PA CG16833-PE 4
GF22625-PA CG16833-PM 4
GF22625-PA CG16833-PK 4
GF22625-PA CG16833-PH 4
GF22625-PA CG16833-PG 4
GF22625-PA CG16833-PD 4
GF22625-PA CG16833-PN 4
GF22625-PA CG16833-PL 4
GF22625-PA CG16833-PJ 4
GF22625-PA CG16833-PI 4
GF22625-PA CG5987-PA 5
GF22625-PA CG3964-PB 5
GF20279-PA CG17767-PC 1
GF20279-PA CG17767-PB 1
GF18567-PA CG6403-PA 1
10792.g1569.t1 CG8405-PA 1
GF18429-PA CG18005-PA 1
GF13201-PA CG12825-PA 1
GF12082-PB CG10228-PE 1
GF12082-PB CG10228-PD 1
GF12082-PB CG10228-PB 1
10790.g879.t1 CG33720-PD 1
10790.g879.t1 CG33720-PC 1
10790.g879.t1 CG33720-PB 1
10790.g879.t1 CG33720-PA 1
10790.g879.t1 CG33191-PA 2
GF18268-PA CG9667-PA 1
GF18268-PA CG6612-PA 2
GF18268-PA CG6612-PB 2
GF18268-PA CG3140-PA 3
GF18268-PA CG6092-PA 5
GF11145-PA CG17753-PB 1
GF21907-PA CG12245-PA 1
GF13366-PA CG8256-PD 1
GF13366-PA CG8256-PA 1
GF13366-PA CG8256-PB 1
GF13366-PA CG8256-PC 1
GF13366-PA CG2137-PA 1
GF13366-PA CG7311-PD 2
GF11312-PA CG32833-PA 1
GF11312-PA CG9897-PA 2
GF11312-PA CG4271-PA 10
GF11312-PA CG9673-PA 11
GF11312-PA CG9675-PA 12
GF13326-PA CG8392-PA 1
GF13326-PA CG12161-PA 4
GF10681-PA CG4437-PA 1
GF10681-PA CG14704-PC 5
GF10681-PA CG14704-PD 6
GF10681-PA CG14704-PF 6
GF10681-PA CG14704-PE 6
GF10681-PA CG14704-PA 6
GF10681-PA CG14704-PB 6
GF24153-PA CG12050-PB 1
10793.g171.t2 CG5803-PC 1
10793.g171.t2 CG5803-PB 1
10793.g171.t2 CG5803-PE 1
10793.g171.t2 CG5803-PD 1
10793.g171.t2 CG5803-PA 1
10793.g171.t1 CG5803-PE 1
10793.g171.t1 CG5803-PD 1
10793.g171.t1 CG5803-PB 1
10793.g171.t1 CG5803-PA 1
10793.g171.t1 CG5803-PC 1
GF18421-PA CG9735-PB 1
GF18421-PA CG9735-PA 1
GF23310-PA CG15545-PA 1
GF18801-PA CG31038-PE 1
GF18801-PA CG31038-PA 1
GF18801-PA CG31038-PF 1
GF18801-PA CG31038-PD 1
GF18801-PA CG31038-PB 1
GF25036-PA CG13916-PC 1
GF25036-PA CG3423-PA 2
10823.g23.t1 CG32604-PA 1
10823.g23.t1 CG3158-PA 12
10808.g56.t1 CG42388-PG 1
10808.g56.t1 CG42388-PE 1
10808.g56.t1 CG42388-PC 1
10808.g56.t1 CG42388-PD 1
10808.g56.t1 CG42388-PF 1
GF10593-PA CG12362-PA 1
GF10593-PA CG12362-PB 1
GF10593-PA CG5659-PD 1
GF10593-PA CG5659-PC 1
GF10593-PA CG5659-PB 1
GF10593-PA CG5659-PA 1
10790.g1147.t1 CG6489-PA 1
10790.g1147.t1 CG31359-PA 1
10790.g1147.t1 CG18743-PA 1
10790.g1147.t1 CG31366-PA 1
10790.g1147.t1 CG5834-PA 1
10790.g1147.t1 CG31449-PA 1
10790.g1147.t1 CG5436-PA 1
10790.g1147.t1 CG7756-PA 1
10790.g1147.t1 CG4264-PB 1
10790.g1147.t1 CG4264-PD 1
10790.g1147.t1 CG4264-PC 1
10790.g1147.t1 CG4264-PA 1
10790.g1147.t1 CG4264-PF 1
10790.g1147.t1 CG4264-PE 1
10790.g1147.t1 CG8937-PA 1
10790.g1147.t1 CG8937-PD 1
10790.g1147.t1 CG8937-PC 1
10790.g1147.t1 CG4147-PC 1
10790.g1147.t1 CG4147-PD 1
10790.g1147.t1 CG4147-PA 1
10790.g1147.t1 CG4147-PB 1
10790.g1147.t1 CG8542-PA 2
10790.g1147.t1 CG6603-PF 4
10790.g1147.t1 CG6603-PE 4
10790.g1147.t1 CG6603-PC 4
10790.g1147.t1 CG6603-PB 4
10790.g1147.t1 CG6603-PA 4
10790.g1147.t1 CG8474-PA 17
GF16132-PA CG4815-PA 1
GF16132-PA CG32277-PA 10
GF10832-PA CG7433-PC 1
GF10832-PA CG7433-PA 1
GF10832-PA CG7433-PB 1
10793.g497.t1 CG14352-PA 1
GF21808-PA CG11172-PA 1
GF21808-PA CG11172-PB 1
GF21808-PA CG11172-PD 1
GF21808-PA CG11172-PC 1
GF21808-PA CG11172-PF 1
GF21808-PA CG11172-PE 1
GF12674-PA CG9090-PA 1
GF12714-PA CG8197-PA 1
10793.g38.t1 CG4587-PC 1
10793.g38.t1 CG4587-PD 1
10793.g38.t1 CG4587-PB 1
10793.g38.t1 CG12295-PB 1
10793.g38.t1 CG12295-PC 1
10793.g38.t1 CG12295-PD 1
GF16764-PA CG31086-PB 1
GF16764-PA CG31086-PA 1
GF16764-PA CG10527-PA 4
GF18733-PA CG5212-PC 1
GF18733-PA CG5212-PB 1
GF18733-PA CG5212-PA 1
GF17908-PA CG42394-PC 1
GF17908-PA CG42394-PB 1
GF17908-PA CG42394-PA 1
10797.g114.t2 CG14938-PE 1
10797.g114.t2 CG14938-PA 1
10797.g114.t2 CG14938-PD 1
10797.g114.t2 CG14938-PC 1
10797.g114.t2 CG5245-PA 2
10803.g93.t1 CG12212-PB 1
10803.g93.t1 CG12212-PA 1
GF14054-PA CG14071-PB 1
GF14054-PA CG14071-PA 1
GF18632-PA CG15580-PA 1
GF18632-PA CG18171-PA 2
10792.g1696.t1 CG10667-PA 1
10792.g1696.t1 CG11482-PA 1
10792.g1696.t1 CG11482-PB 1
10792.g1696.t1 CG2183-PA 1
10792.g1696.t1 CG8169-PA 2
10792.g1696.t1 CG5971-PA 2
10790.g1923.t1 CG43427-PM 1
10790.g1923.t1 CG43427-PI 1
10790.g1923.t1 CG43427-PO 1
10790.g1923.t1 CG43427-PP 1
10790.g1923.t1 CG43427-PH 1
10790.g1923.t1 CG43427-PJ 1
10791.g1656.t2 CG32206-PB 1
10791.g1656.t2 CG32206-PE 1
10791.g1656.t2 CG32432-PA 2
10791.g1656.t1 CG32206-PE 1
10791.g1656.t1 CG32206-PB 1
10791.g1656.t1 CG32432-PA 2
10791.g1656.t1 CG34370-PH 3
10791.g1656.t1 CG34370-PG 3
GF23511-PB CG32031-PB 1
GF23511-PB CG32031-PA 1
GF23511-PB CG32031-PC 1
GF23511-PB CG32031-PE 1
GF23511-PB CG32031-PG 1
GF23511-PB CG32031-PD 1
GF23511-PB CG6602-PA 1
GF23511-PB CG4546-PA 3
GF21930-PA CG10742-PB 1
GF21930-PA CG10742-PA 1
GF21930-PA CG4591-PB 2
GF21930-PA CG4591-PA 2
GF21930-PA CG4591-PC 2
GF21930-PA CG9093-PC 3
10792.g148.t1 CG10062-PA 1
10792.g148.t1 CG10062-PB 1
10792.g148.t1 CG10073-PC 1
10792.g148.t1 CG10073-PA 1
10792.g148.t1 CG10081-PA 1
10792.g148.t1 CG30047-PA 1
10792.g148.t1 CG30049-PA 1
10792.g148.t1 CG11961-PB 1
10792.g148.t1 CG11961-PC 1
10792.g148.t1 CG11961-PA 1
10792.g148.t1 CG9416-PA 1
10792.g148.t1 CG30043-PA 1
10792.g148.t1 CG13160-PA 1
10792.g148.t1 CG13160-PB 1
10792.g148.t1 CG33012-PC 1
10792.g148.t1 CG10051-PA 1
10790.g227.t1 CG1121-PA 1
10790.g227.t1 CG1112-PA 1
10790.g227.t1 CG1089-PA 1
10790.g227.t1 CG1089-PB 1
10790.g227.t1 CG1108-PA 1
10790.g227.t1 CG1128-PC 1
10790.g227.t1 CG1128-PD 1
10790.g227.t1 CG2505-PB 1
10790.g227.t1 CG2505-PA 1
10790.g227.t1 CG1131-PC 3
10790.g227.t1 CG10175-PA 6
10790.g227.t1 CG10175-PC 6
10790.g227.t1 CG9858-PA 8
GF15376-PA CG10922-PA 1
GF15376-PA CG10922-PB 1
GF15376-PA CG42569-PA 2
GF14376-PA CG5828-PB 1
GF14376-PA CG5828-PA 1
GF13774-PB CG7220-PE 1
GF13774-PB CG7220-PB 1
GF13774-PB CG7220-PC 2
GF13774-PB CG7220-PA 2
GF13774-PB CG7220-PD 2
GF23697-PA CG13455-PA 1
GF12441-PA CG30489-PA 1
GF12441-PA CG33503-PA 1
GF12441-PA CG14680-PC 5
GF12441-PA CG8587-PA 8
GF12441-PA CG2110-PB 18
GF10830-PA CG5147-PA 1
GF19083-PA CG6891-PA 1
10790.g948.t1 CG31380-PA 1
10790.g948.t1 CG11878-PA 6
10790.g948.t1 CG11891-PE 8
10790.g948.t1 CG11891-PD 8
10790.g948.t1 CG16898-PA 10
GF23379-PA CG18594-PA 1
GF23379-PA CG17917-PA 5
GF12752-PA CG33786-PA 1
GF14839-PA CG10393-PA 1
GF14839-PA CG7508-PA 2
GF11841-PA CG17632-PA 1
GF24614-PA CG13477-PA 1
10792.g1327.t1 CG8961-PA 1
GF20921-PA CG1410-PA 1
GF24795-PA CG13690-PA 1
GF23328-PA SG1-PA 1
GF23328-PA NE1-PA 3
GF23328-PA CG31524-PA 9
GF23328-PA CG32199-PB 10
GF23328-PA NE2-PA 10
GF13139-PA CG34423-PB 1
GF13139-PA CG34423-PA 1
GF13139-PA CG13551-PC 2
GF13139-PA CG13551-PB 2
GF13139-PA CG13551-PA 2
10792.g1455.t2 CG8585-PH 1
10792.g1455.t2 CG8585-PB 1
10792.g1455.t2 CG8585-PF 1
10792.g1455.t2 CG8585-PE 1
10792.g1455.t2 CG8585-PG 1
10792.g1455.t2 CG8585-PL 2
10792.g1455.t2 CG8585-PJ 2
10792.g1455.t2 CG8585-PK 2
10792.g1455.t2 CG8585-PC 2
GF17966-PA CG5429-PA 1
GF15457-PA CG16784-PC 1
GF22580-PA CG12116-PA 1
GF22580-PA CG12117-PA 2
GF15387-PA CG6589-PA 1
GF11926-PA CG9350-PA 1
GF24904-PA CG11592-PB 1
GF24904-PA CG11592-PA 1
GF24904-PA CG3625-PD 2
GF16497-PA CG5771-PA 1
GF16497-PA CG5771-PB 1
GF16497-PA CG3870-PA 9
GF16497-PA CG1900-PA 9
GF16497-PA CG9375-PA 14
10803.g4.t1 CG3578-PD 1
10803.g4.t1 CG3578-PE 1
10792.g1486.t1 CG30480-PB 1
10792.g1486.t1 CG30480-PA 1
GF13343-PA CG3629-PA 1
GF13343-PA CG3629-PB 1
GF13343-PA CG3629-PC 1
GF13343-PA CG1897-PA 2
GF13343-PA CG13424-PA 3
GF13343-PA CG13475-PA 3
GF13343-PA CG13475-PB 3
GF13343-PA CG7937-PA 4
GF13343-PA CG7902-PA 4
10792.g774.t1 CG13558-PA 1
GF13511-PA CG30197-PA 1
GF17247-PA CG31542-PC 1
GF17247-PA CG31542-PA 1
10791.g350.t1 CG42673-PC 1
10791.g350.t1 CG42673-PB 1
10791.g350.t1 CG42673-PD 2
GF25319-PA CG5847-PA 1
GF25319-PA CG9369-PA 3
GF25319-PA CG15020-PA 4
10793.g550.t1 CG33516-PB 1
10793.g550.t1 CG33507-PE 3
10793.g550.t1 CG13439-PA 4
10793.g550.t1 CG33485-PA 10
GF21180-PA CG2930-PB 1
GF21180-PA CG2930-PA 1
GF21180-PA CG2930-PD 1
GF21180-PA CG2913-PA 1
GF21180-PA CG2913-PC 1
GF21180-PA CG2913-PB 1
GF13809-PA CG8345-PA 1
GF13809-PA CG10241-PA 10
GF13809-PA CG4373-PA 18
GF13809-PA CG9081-PA 26
GF13809-PA CG10755-PA 28
GF13809-PA CG16761-PA 29
GF13809-PA CG6730-PA 31
10790.g1174.t1 CG11317-PA 1
GF17441-PA CG6515-PA 1
GF17441-PA CG6515-PB 1
GF17441-PA CG7887-PA 2
GF17441-PA CG7887-PC 2
GF17441-PA CG5811-PA 4
10813.g11.t1 CG34449-PE 2
GF16227-PA CG15514-PA 1
GF16776-PA CG5886-PA 1
GF11455-PB CG13193-PA 1
GF22475-PA CG14417-PA 1
GF20760-PA CG34100-PA 1
GF20760-PA CG34100-PC 1
GF20760-PA CG34100-PE 1
GF20760-PA CG34100-PF 1
GF20760-PA CG34100-PD 1
10795.g310.t1 CG4013-PC 1
10795.g310.t1 CG4013-PA 1
10795.g310.t1 CG4013-PB 1
GF11698-PA CG1399-PB 1
GF11698-PA CG1399-PC 1
GF11698-PA CG1399-PE 1
GF10254-PA CG11624-PB 1
GF10254-PA CG11624-PC 1
GF10254-PA CG11624-PA 1
GF10254-PA CG32744-PA 1
GF10254-PA CG10679-PA 3
GF25278-PA CG18815-PD 1
GF13710-PA CG6305-PA 1
GF23991-PA CG5495-PA 1
GF18843-PA CG18730-PA 1
GF18843-PA CG17876-PA 1
GF18843-PA CG8221-PA 1
GF10404-PA CG8833-PA 1
GF17091-PA CG6544-PA 1
GF12897-PA CG8415-PA 1
GF19671-PA CG6737-PA 1
GF19671-PA CG9013-PA 5
GF19671-PA CG7026-PB 6
GF15236-PA CG8844-PB 1
GF15236-PA CG8844-PA 1
GF21466-PA CG15929-PA 1
GF13846-PA CG40127-PA 1
GF13846-PA CG11269-PA 2
12419.g1.t1 CG8048-PC 2
GF17251-PA CG1172-PB 1
GF17251-PA CG1172-PA 1
GF16482-PA CG18516-PA 1
GF16482-PA CG6045-PA 1
GF16482-PA CG18519-PB 1
GF16482-PA CG18522-PA 1
GF16482-PA CG18519-PA 1
GF11790-PA CG9005-PC 1
GF11790-PA CG9005-PB 1
GF11790-PA CG9005-PA 1
10790.g1251.t1 CG31212-PA 1
10790.g1251.t1 CG31244-PA 2
10790.g1251.t1 CG9594-PA 9
GF16323-PA CG31033-PC 1
GF16323-PA CG31033-PB 1
GF16323-PA CG31033-PA 1
GF16323-PA CG31033-PE 1
GF16323-PA CG31033-PD 1
GF16323-PA CG13956-PA 5
GF16323-PA CG13956-PB 5
10792.g720.t1 CG10384-PC 1
10792.g720.t1 CG10384-PB 1
10792.g720.t1 CG4021-PA 4
10792.g720.t1 CG3875-PA 5
GF14126-PA CG5680-PE 1
GF14126-PA CG5680-PF 1
GF14126-PA CG5680-PB 1
GF14126-PA CG7393-PA 3
GF14126-PA CG10579-PH 13
GF14126-PA CG10579-PL 13
GF14126-PA CG10579-PK 13
GF14126-PA CG10579-PI 13
GF14126-PA CG10579-PG 13
GF14126-PA CG10579-PM 13
GF14126-PA CG10579-PF 13
GF14126-PA CG10579-PN 13
GF14126-PA CG8203-PA 13
GF14126-PA CG4268-PG 15
GF14126-PA CG4268-PF 15
GF14126-PA CG4268-PE 15
GF14126-PA CG4268-PC 15
GF14126-PA CG4268-PA 15
GF14126-PA CG6114-PA 23
GF14126-PA CG3051-PC 24
GF14126-PA CG3051-PB 24
GF14126-PA CG3051-PA 24
GF14126-PA CG18069-PE 24
GF14126-PA CG18069-PB 24
GF14126-PA CG18069-PH 24
GF14126-PA CG18069-PC 24
GF14126-PA CG18069-PA 24
GF14126-PA CG18069-PG 24
GF14126-PA CG18069-PI 24
GF14126-PA CG18069-PD 24
GF14126-PA CG18069-PJ 24
GF14126-PA CG43143-PG 25
GF14126-PA CG43143-PD 25
GF14126-PA CG43143-PF 25
GF14126-PA CG3324-PA 25
GF14126-PA CG11228-PB 25
GF14126-PA CG11228-PA 25
GF23062-PA CG6950-PD 1
GF23062-PA CG6950-PB 1
GF23062-PA CG6950-PA 1
GF23062-PA CG6950-PC 1
GF23062-PA CG1461-PA 2
GF21995-PA CG15711-PA 1
GF23979-PB CG15444-PF 1
GF23979-PB CG15444-PE 1
GF23979-PB CG15444-PB 1
GF23979-PB CG15444-PC 1
GF23979-PB CG15444-PA 1
GF23979-PB CG5549-PB 6
GF16710-PA CG6990-PA 1
GF16710-PA CG8409-PB 3
GF16710-PA CG8409-PA 3
GF23979-PA CG15444-PF 1
GF23979-PA CG15444-PE 1
GF23979-PA CG15444-PB 1
GF23979-PA CG15444-PC 1
GF23979-PA CG15444-PA 1
GF23979-PA CG8380-PB 4
GF23979-PA CG5549-PB 5
10791.g497.t1 CG7616-PB 1
10791.g497.t1 CG7616-PA 1
10791.g497.t1 CG14142-PB 1
10791.g497.t1 CG14142-PD 2
GF16682-PA CG5434-PA 1
GF15129-PA CG42403-PG 1
GF15129-PA CG42403-PL 1
GF15129-PA CG42403-PE 1
GF15129-PA CG42403-PI 1
GF15129-PA CG42403-PJ 1
GF15129-PA CG42403-PN 1
GF15129-PA CG42403-PF 1
GF15129-PA CG42403-PK 1
GF15129-PA CG42403-PM 1
GF15129-PA CG42403-PH 2
GF16477-PA CG43317-PA 1
10796.g54.t1 CG6889-PB 1
10796.g54.t1 CG6889-PA 1
GF14627-PA CG8292-PA 1
GF22058-PA CG13359-PA 1
10793.g1175.t2 CG4145-PA 1
10793.g1175.t2 CG4145-PB 1
10793.g1175.t2 CG4145-PC 1
10793.g1175.t2 CG16858-PA 1
10793.g1175.t2 SP555-PB 2
10793.g1175.t2 CG6867-PA 9
10793.g1175.t1 CG4145-PA 1
10793.g1175.t1 CG4145-PB 1
10793.g1175.t1 CG4145-PC 1
10793.g1175.t1 CG16858-PA 1
10793.g1175.t1 SP555-PA 2
GF17639-PA CG5023-PA 1
GF17639-PA CG4696-PA 2
GF11088-PB CG12340-PA 1
GF23914-PA CG4314-PA 1
GF23914-PA CG2759-PA 2
GF23914-PA CG42816-PB 14
GF23914-PA CG1824-PA 15
GF23914-PA CG3879-PB 15
GF23914-PA CG3879-PA 15
GF11088-PA CG12340-PA 1
GF20265-PA CG16944-PD 1
GF20265-PA CG16944-PC 1
GF20265-PA CG16944-PB 1
GF20265-PA CG16944-PA 1
GF20265-PA CG32103-PD 3
GF20265-PA CG32103-PC 3
GF20265-PA CG4241-PC 4
GF20265-PA CG4241-PA 4
GF20265-PA CG9582-PA 5
GF20265-PA CG6608-PA 6
GF20265-PA CG6608-PB 6
GF19035-PB CG3632-PH 1
GF19035-PB CG3632-PG 1
GF19035-PB CG3632-PF 1
GF19035-PB CG3632-PE 1
GF19035-PB CG3530-PC 3
GF19035-PB CG3530-PB 3
GF19035-PB CG3530-PA 3
GF19035-PB CG5026-PC 4
GF19035-PB CG5026-PB 4
GF19035-PB CG5026-PA 4
GF16762-PA CG6142-PA 1
GF16762-PA CG9518-PA 1
GF16762-PA CG9503-PA 1
GF16762-PA CG9517-PB 1
GF16762-PA CG9514-PA 1
GF16762-PA CG9517-PA 1
GF16762-PA CG12539-PA 2
GF16762-PA CG1152-PA 6
GF21527-PA CG9526-PA 1
GF21527-PA CG9526-PB 1
GF19035-PA CG3632-PE 1
GF19035-PA CG3632-PH 1
GF19035-PA CG3632-PG 1
GF19035-PA CG3632-PF 1
GF19035-PA CG3530-PC 3
GF19035-PA CG3530-PB 3
GF19035-PA CG3530-PA 3
GF23507-PA CG11927-PA 1
GF25289-PA CG14131-PB 1
GF25289-PA CG14131-PA 1
GF11605-PB CG12746-PE 1
GF11605-PB CG12746-PD 1
GF11605-PB CG12746-PB 1
GF11357-PA CG8589-PA 1
GF14957-PA CG11266-PB 1
GF14957-PA CG11266-PA 1
GF14957-PA CG11266-PC 1
GF14957-PA CG11266-PE 1
GF14957-PA CG11266-PD 1
GF14957-PA CG11266-PG 1
GF14957-PA CG11266-PF 1
GF14957-PA CG12085-PA 2
GF14957-PA CG12085-PJ 2
GF14957-PA CG12085-PI 2
GF14957-PA CG12085-PH 2
GF14957-PA CG12085-PG 2
GF14957-PA CG12085-PF 2
GF14957-PA CG12085-PE 2
GF14957-PA CG12085-PB 2
GF14957-PA CG12085-PD 2
GF14957-PA CG12085-PC 2
GF14957-PA CG7697-PA 3
GF17115-PA CG6188-PA 1
10791.g495.t1 CG42575-PB 1
10791.g495.t1 CG42575-PA 1
GF16398-PA CG33101-PA 1
GF16398-PA CG1618-PA 1
GF16398-PA CG2658-PB 13
10790.g729.t2 CG10293-PC 1
10790.g729.t2 CG10293-PD 1
10790.g729.t2 CG10293-PA 1
10790.g729.t2 CG10293-PB 1
10790.g729.t2 CG10293-PE 1
10790.g729.t1 CG10293-PC 1
10790.g729.t1 CG10293-PD 1
10790.g729.t1 CG10293-PA 1
10790.g729.t1 CG10293-PB 1
10790.g729.t1 CG10293-PE 1
GF19853-PA CG10793-PA 1
GF20903-PA CG15729-PA 1
10790.g1569.t1 CG12261-PA 1
10790.g1232.t1 CG15504-PA 2
10791.g610.t1 CG32227-PA 1
10791.g610.t1 CG17122-PA 1
GF14896-PA CG4701-PA 1
GF14896-PA CG12010-PB 12
GF14896-PA CG6760-PA 13
GF11362-PA CG3182-PB 1
GF11362-PA CG3182-PA 1
GF11362-PA CG8585-PL 5
GF11362-PA CG8585-PJ 5
GF11362-PA CG8585-PK 5
GF11362-PA CG8585-PC 5
GF11362-PA CG8585-PI 5
GF11362-PA CG42260-PB 8
GF11362-PA CG42260-PD 8
GF11362-PA CG42260-PA 8
GF18590-PA CG1647-PA 1
GF10228-PB CG1893-PA 1
GF10228-PB CG32056-PA 2
GF10228-PB CG32056-PB 2
GF10228-PA CG32056-PC 3
GF14863-PC CG2674-PE 1
GF14863-PC CG2674-PA 1
GF14863-PC CG2674-PI 1
GF14863-PC CG2674-PF 1
GF14863-PC CG2674-PH 1
GF14863-PC CG2674-PD 1
GF14863-PC CG2674-PJ 1
GF14863-PC CG2674-PC 1
GF14863-PC CG2674-PG 1
GF14863-PC CG2674-PB 2
GF14863-PD CG2674-PB 1
GF14863-PD CG2674-PJ 2
GF14863-PD CG2674-PC 2
10793.g375.t1 CG31794-PI 1
10793.g375.t1 CG31794-PA 1
10793.g375.t1 CG31794-PB 1
10793.g375.t1 CG31794-PH 1
10793.g375.t1 CG31794-PG 1
10793.g375.t1 CG31794-PF 1
10793.g375.t1 CG31794-PC 1
10793.g375.t1 CG31988-PA 3
10793.g375.t1 CG43722-PC 7
10793.g375.t1 CG43722-PD 7
10793.g375.t1 CG42679-PN 8
10793.g375.t1 CG32171-PD 8
10793.g375.t1 CG32171-PH 8
GF24456-PA CG13914-PA 1
GF23855-PA CG6709-PB 1
GF23855-PA CG6709-PA 1
GF15934-PA CG32845-PA 1
10803.g12.t1 CG8146-PA 1
10803.g12.t1 CG8146-PB 1
10803.g12.t1 CG2160-PA 2
GF14006-PA CG31938-PA 1
GF15306-PA CG11723-PA 1
10790.g481.t1 CG11790-PB 2
GF16619-PA CG6923-PC 1
GF16619-PA CG6923-PB 1
GF16619-PA CG6923-PA 1
GF16619-PA CG6923-PD 1
GF12275-PA CG3687-PA 1
10806.g8.t1 CG31998-PA 1
10806.g8.t1 CG31998-PB 1
GF10311-PA CG13054-PA 1
GF21163-PA CG12990-PA 1
GF21163-PA CG30471-PB 2
GF21163-PA CG11353-PB 2
GF21163-PA CG11353-PA 2
GF17658-PA CG10061-PA 1
GF13218-PA CG5785-PB 1
10793.g222.t1 CG15148-PD 1
10792.g1919.t1 CG7791-PA 1
10792.g1919.t1 CG12792-PA 1
10792.g1919.t1 CG4236-PB 2
10792.g1919.t1 CG4236-PA 2
10792.g1919.t1 CG12153-PA 4
GF19116-PA CG10970-PA 1
GF15671-PA CG5427-PA 1
GF15671-PA CG3380-PC 2
GF15671-PA CG3380-PB 2
GF15671-PA CG3380-PA 2
GF19665-PA CG8038-PA 1
GF10246-PA CG14949-PA 1
GF18380-PA CG5344-PB 1
GF18380-PA CG5344-PA 1
GF18380-PA CG7324-PA 3
GF18380-PA CG7324-PB 3
10790.g1915.t1 CG9930-PA 1
10790.g1915.t1 CG2988-PA 2
10790.g1915.t1 CG11085-PA 4
10790.g1915.t1 CG7902-PA 5
10790.g1915.t1 CG10604-PA 5
10790.g1915.t1 CG10604-PB 5
10790.g1915.t1 CG7937-PA 5
10790.g1915.t1 CG1650-PA 5
10790.g1915.t1 CG6348-PB 5
10790.g1915.t1 CG6348-PA 5
10790.g1915.t1 CG3629-PB 5
GF13810-PA CG8345-PA 1
GF13810-PA CG1829-PA 3
GF13810-PA CG10241-PA 9
GF13810-PA CG4373-PA 17
GF13810-PA CG3656-PA 25
GF13810-PA CG8302-PB 27
GF13810-PA CG1438-PA 27
GF13810-PA CG11715-PA 28
10796.g78.t1 CG9471-PB 1
10796.g78.t1 CG9471-PA 1
10790.g915.t1 CG6090-PC 2
10790.g915.t1 CG6090-PB 2
10790.g915.t1 CG6090-PA 2
GF11547-PA CG8297-PA 1
GF17488-PA CG8538-PB 1
GF17488-PA CG8538-PD 1
GF17488-PA CG8538-PC 1
GF24244-PA CG42304-PA 1
GF24244-PA CG42303-PA 2
GF22960-PA CG6283-PA 1
GF22960-PA CG17191-PA 1
GF22960-PA CG6271-PA 2
GF10721-PA CG8793-PA 1
GF15822-PA CG17118-PA 1
GF15822-PA CG5343-PA 2
GF25174-PA CG11255-PA 1
GF25174-PA CG11255-PB 1
GF25174-PA CG3809-PA 2
GF25174-PA CG1851-PA 3
GF13789-PA CG34392-PF 1
GF13789-PA CG34392-PG 1
GF13789-PA CG34392-PD 1
GF13789-PA CG34392-PE 1
GF13789-PA CG9491-PA 2
GF13789-PA CG9491-PB 2
GF13789-PA CG9491-PC 2
GF13789-PA CG42328-PF 3
GF13789-PA CG42328-PE 3
GF13789-PA CG42328-PD 3
GF13789-PA CG42328-PG 3
GF13789-PA CG42328-PH 3
GF13789-PA CG3126-PB 3
GF13789-PA CG5522-PF 4
GF13789-PA CG5522-PC 4
GF13789-PA CG5522-PD 4
GF13789-PA CG5522-PB 4
GF13789-PA CG5522-PE 4
GF13789-PA CG5522-PA 4
10793.g1219.t1 CG5671-PA 1
10793.g1219.t1 CG5671-PE 1
10793.g1219.t1 CG5671-PH 1
10793.g1219.t1 CG5671-PG 1
10793.g1219.t1 CG5671-PB 1
10793.g1219.t1 CG5671-PD 1
10793.g1219.t1 CG5680-PE 1
10793.g1219.t1 CG5680-PF 1
10793.g1219.t1 CG5680-PB 1
10793.g1219.t1 CG5671-PC 1
10793.g1219.t1 CG12559-PH 8
10793.g1219.t1 CG10579-PE 13
10793.g1219.t1 CG10579-PD 13
10793.g1219.t1 CG10579-PC 13
10793.g1219.t1 CG10579-PB 13
10793.g1219.t1 CG10579-PA 13
10793.g1219.t1 CG10579-PJ 13
10793.g1219.t1 CG8203-PA 14
10793.g1219.t1 CG10498-PC 15
10793.g1219.t1 CG10498-PB 15
10793.g1219.t1 CG10498-PA 15
10793.g1219.t1 CG4268-PC 16
10793.g1219.t1 CG4268-PA 16
10793.g1219.t1 CG18069-PI 24
10793.g1219.t1 CG18069-PD 24
10793.g1219.t1 CG18069-PH 24
10793.g1219.t1 CG18069-PC 24
10793.g1219.t1 CG18069-PA 24
10793.g1219.t1 CG9774-PA 24
GF10063-PA CG2213-PA 1
GF14691-PA CG17492-PA 1
GF14691-PA CG5841-PA 2
GF14691-PA CG5751-PG 7
GF14691-PA CG5751-PJ 7
GF14691-PA CG41099-PA 8
GF11682-PA CG11430-PA 1
GF11682-PA CG11430-PB 1
10792.g1367.t1 CG15920-PB 2
GF12447-PA CG8819-PC 1
GF12447-PA CG8821-PB 1
GF15700-PA CG9554-PB 1
GF15700-PA CG9554-PA 1
GF15700-PA CG9554-PC 1
10792.g1367.t2 CG15920-PA 1
GF15648-PA CG9932-PA 1
GF15648-PA CG9932-PC 1
GF15648-PA CG5204-PA 2
GF15648-PB CG9932-PA 1
GF15648-PB CG9932-PC 1
GF15648-PB CG5204-PA 2
GF13728-PA CG2412-PB 1
GF15596-PA CG9078-PA 1
GF17832-PA CG3987-PA 1
GF21408-PA CG1591-PB 1
GF21408-PA CG1591-PA 1
10797.g192.t1 CG33196-PV 1
10797.g192.t1 CG33196-PQ 1
10797.g192.t1 CG33196-PR 1
10797.g192.t1 CG33196-PS 1
10797.g192.t1 CG33196-PO 1
10797.g192.t1 CG33196-PY 1
10797.g192.t1 CG33196-PZ 1
10797.g192.t1 CG33196-PT 1
10797.g192.t1 CG33196-PU 1
10797.g192.t1 CG33196-PW 1
10797.g192.t1 CG33196-PA 1
10797.g192.t1 CG33196-PP 1
10797.g192.t1 CG33196-PI 1
10797.g192.t1 CG33196-PJ 1
10797.g192.t1 CG33196-PM 1
10797.g192.t1 CG33196-PX 1
10797.g192.t2 CG33196-PV 1
10797.g192.t2 CG33196-PQ 1
10797.g192.t2 CG33196-PR 1
10797.g192.t2 CG33196-PS 1
10797.g192.t2 CG33196-PO 1
10797.g192.t2 CG33196-PY 1
10797.g192.t2 CG33196-PZ 1
10797.g192.t2 CG33196-PT 1
10797.g192.t2 CG33196-PU 1
10797.g192.t2 CG33196-PA 1
10797.g192.t2 CG33196-PW 1
10797.g192.t2 CG33196-PP 1
10797.g192.t2 CG33196-PI 1
10797.g192.t2 CG33196-PJ 1
10797.g192.t2 CG33196-PM 1
10797.g192.t2 CG33196-PX 1
10797.g192.t3 CG33196-PV 1
10797.g192.t3 CG33196-PQ 1
10797.g192.t3 CG33196-PR 1
10797.g192.t3 CG33196-PS 1
10797.g192.t3 CG33196-PO 1
10797.g192.t3 CG33196-PY 1
10797.g192.t3 CG33196-PZ 1
10797.g192.t3 CG33196-PT 1
10797.g192.t3 CG33196-PU 1
10797.g192.t3 CG33196-PW 1
10797.g192.t3 CG33196-PA 1
10797.g192.t3 CG33196-PP 1
10797.g192.t3 CG33196-PI 1
10797.g192.t3 CG33196-PJ 1
10797.g192.t3 CG33196-PM 1
10797.g192.t3 CG33196-PX 1
GF14322-PA CG8671-PA 1
GF14322-PA CG8671-PE 1
GF14322-PA CG8671-PF 1
GF14322-PA CG8671-PC 1
GF14322-PA CG8671-PB 1
GF17080-PA CG5220-PA 1
GF17080-PA CG7009-PA 2
GF17080-PA CG8939-PA 3
10805.g3.t1 CG32592-PA 1
GF15787-PA CG5168-PB 1
GF15787-PA CG5168-PA 1
GF15787-PA CG5313-PA 1
GF15787-PA CG14999-PA 3
GF15787-PA CG6258-PA 4
10792.g695.t1 CG3683-PD 2
10792.g695.t1 CG3683-PC 2
10792.g695.t1 CG3683-PB 2
10792.g695.t1 CG3683-PA 2
10792.g695.t1 CG11333-PA 3
GF17729-PA CG10041-PA 1
GF19227-PA CG17446-PB 1
GF19227-PA CG17446-PA 1
GF18072-PA CG5732-PB 1
GF18072-PA CG5732-PC 1
GF18072-PA CG15737-PA 2
GF14676-PA CG13398-PB 1
GF14676-PA CG13398-PA 1
GF23644-PA CG6852-PC 1
GF23644-PA CG6852-PA 1
GF18252-PA CG10703-PA 1
GF22621-PA CG8915-PA 1
GF22621-PA CG32604-PA 7
GF22621-PA CG32604-PB 11
GF22621-PA CG3228-PA 12
GF21506-PA CG10465-PA 1
GF21506-PA CG9467-PA 2
GF24199-PB CG7324-PB 1
GF24199-PB CG7324-PA 1
GF24199-PB CG12972-PB 2
GF24199-PB CG12972-PA 2
GF24199-PB CG42612-PD 6
GF24199-PB CG42612-PA 6
GF24199-PB CG42612-PC 6
GF24199-PB CG8085-PF 7
GF24199-PA CG7324-PB 1
GF24199-PA CG7324-PA 1
GF24199-PA CG12241-PA 2
GF11503-PA CG30429-PA 1
GF15152-PA CG9242-PB 1
GF12942-PA CG5497-PA 1
GF12762-PA CG18247-PA 1
GF12762-PA CG10079-PB 3
GF12762-PA CG10079-PA 3
GF12762-PA CG4007-PA 9
GF12762-PA CG8222-PG 10
GF12762-PA CG8222-PA 10
GF12762-PA CG8222-PO 10
GF12762-PA CG4527-PF 18
GF12762-PA CG4527-PB 18
GF12762-PA CG4527-PD 18
GF12762-PA CG4527-PC 18
GF12762-PA CG42347-PD 20
GF12762-PA CG42347-PC 20
GF12762-PA CG34416-PG 20
10792.g1257.t1 CG15111-PA 1
10792.g1257.t1 CG15111-PB 1
10792.g1257.t3 CG15111-PA 1
10792.g1257.t3 CG15111-PB 1
10790.g894.t1 CG15302-PA 4
10790.g894.t1 CG17867-PA 5
10790.g894.t1 CG11767-PB 6
GF23798-PA CG3329-PA 1
GF23798-PA CG18341-PA 2
GF23798-PA CG31742-PA 6
10792.g1257.t4 CG15111-PB 1
10792.g1257.t4 CG15111-PA 1
GF11893-PA CG10972-PA 1
GF11226-PA CG2916-PB 1
GF11226-PA CG2916-PA 1
GF11226-PA CG4173-PA 1
GF11226-PA CG9699-PG 4
GF11226-PA CG9699-PC 4
GF11226-PA CG9699-PE 4
GF11226-PA CG9699-PD 4
GF11226-PA CG9699-PB 4
GF11226-PA CG9699-PF 4
GF11226-PA CG9699-PA 4
GF17416-PA CG9032-PA 1
GF17416-PA CG9032-PB 1
GF23366-PA CG18731-PA 1
GF14946-PA CG31628-PA 1
GF14946-PA CG31628-PB 1
GF19375-PA CG9947-PA 1
GF19301-PA CG7091-PB 1
GF21188-PA CG1430-PA 1
GF19024-PA CG3415-PA 1
GF11633-PA CG30284-PA 1
GF16589-PA CG1746-PG 1
GF16589-PA CG1746-PE 1
GF16589-PA CG1746-PD 1
GF16589-PA CG1746-PB 1
GF16589-PA CG1746-PC 1
GF16589-PA CG1746-PA 1
GF18123-PA CG18600-PA 1
GF18847-PA CG18249-PB 1
GF18847-PA CG18249-PC 1
GF17536-PA CG6254-PA 1
GF17536-PA CG10366-PA 2
GF17536-PA CG17568-PA 2
GF17536-PA CG4148-PB 3
GF17536-PA CG4148-PA 3
GF17536-PA CG10959-PB 7
GF17536-PA CG10959-PA 7
GF17536-PA CG11695-PA 8
GF17536-PA CG2889-PB 8
GF17536-PA CG2889-PA 8
GF17536-PA CG31632-PA 9
GF17536-PA CG15073-PA 9
GF17536-PA CG31224-PA 10
GF17536-PA CG3941-PA 11
GF17536-PA CG11247-PC 11
GF17536-PA CG11247-PA 11
GF17536-PA CG11247-PB 11
GF17536-PA CG8573-PC 12
GF17536-PA CG8573-PB 12
GF17536-PA CG8573-PA 12
GF17536-PA CG11352-PD 12
GF17536-PA CG11352-PC 12
GF17536-PA CG34406-PA 12
GF17536-PA CG4360-PB 13
GF17536-PA CG8367-PA 13
GF17536-PA CG8367-PD 13
GF17536-PA CG8367-PC 14
GF22401-PA CG6659-PA 1
GF22401-PA CG6659-PB 1
10790.g1182.t1 CG1744-PB 1
10790.g1182.t1 CG1744-PA 1
10790.g1182.t1 CG1744-PD 1
10790.g1182.t1 CG1744-PC 1
10790.g1182.t1 CG18729-PA 1
10790.g1182.t1 CG4168-PB 2
10790.g1182.t1 CG7896-PA 3
10790.g1182.t1 CG5195-PC 3
10790.g1182.t1 CG5195-PB 3
10790.g1182.t1 CG5195-PA 3
10790.g1182.t1 CG11280-PA 11
10790.g1182.t1 CG11280-PB 11
10790.g1182.t1 CG11282-PD 12
GF12042-PA CG4324-PA 1
GF25230-PA CG5535-PC 1
GF25230-PA CG5535-PB 1
GF25230-PA CG11128-PB 1
GF25230-PA CG11128-PC 1
GF25230-PA CG11128-PA 1
GF10082-PA CG18214-PC 1
GF10082-PA CG18214-PA 1
GF10082-PA CG18214-PD 1
GF10082-PA CG18214-PF 1
GF10082-PA CG18214-PB 1
GF10082-PA CG18214-PE 1
GF10082-PA CG30456-PB 5
GF10082-PA CG30456-PC 5
GF10082-PA CG1977-PA 5
GF10082-PA CG34418-PI 5
GF10082-PA CG34418-PB 5
GF10082-PA CG34418-PM 5
GF10082-PA CG34418-PL 5
GF10082-PA CG34418-PC 5
GF10082-PA CG34418-PA 5
GF11148-PA CG13350-PA 1
GF22724-PA CG40006-PA 1
GF22724-PA CG10345-PA 2
GF22724-PA CG3829-PA 5
GF22724-PA CG31783-PA 6
GF18030-PA CG31457-PB 1
GF12370-PA CG14750-PA 1
10796.g274.t1 SP1029-PA 1
10796.g274.t1 SP1029-PB 1
10796.g274.t1 SP1029-PC 1
10796.g274.t1 CG31445-PB 1
10796.g274.t1 CG31445-PA 1
10796.g274.t1 CG11951-PB 1
10796.g274.t1 CG11951-PA 1
10796.g274.t1 CG14516-PA 1
10796.g274.t1 CG14516-PB 1
10796.g274.t1 CG3502-PB 2
10796.g274.t1 CG5518-PA 5
10796.g274.t1 CG5518-PC 5
10796.g274.t1 CG5518-PB 5
10796.g274.t1 CG32473-PA 8
10791.g655.t2 CG1086-PL 1
10791.g655.t2 CG1086-PK 1
10791.g655.t2 CG1086-PM 1
10791.g655.t2 CG1086-PB 1
10791.g655.t2 CG1086-PC 1
10791.g655.t2 CG1086-PD 1
10791.g655.t2 CG1086-PJ 1
10791.g655.t2 CG1086-PE 1
10791.g655.t2 CG1086-PN 1
10791.g655.t2 CG8249-PC 13
10791.g655.t2 CG8249-PB 13
10791.g655.t2 CG8249-PA 13
10791.g655.t2 CG4797-PB 16
10791.g655.t2 CG33281-PA 16
GF19571-PA CG9992-PC 1
GF19571-PA CG9992-PE 1
GF19571-PA CG9992-PD 1
GF19571-PA CG9992-PA 1
10791.g655.t1 CG1086-PL 1
10791.g655.t1 CG1086-PK 1
10791.g655.t1 CG1086-PE 1
10791.g655.t1 CG1086-PD 1
10791.g655.t1 CG1086-PM 1
10791.g655.t1 CG1086-PJ 1
10791.g655.t1 CG1086-PB 1
10791.g655.t1 CG1086-PC 1
10791.g655.t1 CG1086-PN 1
10791.g655.t1 CG17976-PB 6
10791.g655.t1 CG1213-PD 11
10791.g655.t1 CG1213-PB 11
10791.g655.t1 CG1213-PC 11
10791.g655.t1 CG1213-PA 11
10791.g655.t1 CG4797-PB 16
10791.g655.t1 CG33281-PA 16
GF17280-PA CG18143-PA 1
GF11303-PA CG9882-PB 1
GF20755-PA CG13693-PA 1
GF16419-PA CG6011-PA 1
GF16493-PA CG5730-PC 1
GF16493-PA CG5730-PB 1
GF16493-PA CG5730-PD 1
GF16493-PA CG5730-PA 1
GF16493-PA CG9968-PA 2
GF17695-PA CG5116-PA 1
GF16493-PC CG5730-PB 1
GF16493-PC CG5730-PD 1
GF16493-PC CG5730-PC 1
GF16493-PC CG5730-PA 1
GF16493-PC CG9968-PB 3
GF16493-PC CG9579-PA 4
GF16493-PC CG9579-PB 4
GF16493-PC CG33496-PA 5
GF16493-PC CG33487-PA 5
GF16493-PC CG33491-PA 5
GF16493-PC CG33498-PA 5
GF16493-PB CG5730-PA 1
GF16493-PB CG5730-PB 1
GF16493-PB CG5730-PD 1
GF16493-PB CG5730-PC 1
GF16930-PA CG7642-PA 1
GF16930-PA CG18522-PA 2
GF24142-PB CG1099-PB 1
GF24142-PB CG1099-PC 1
GF24142-PB CG1099-PA 1
GF24142-PB CG1099-PF 1
GF24142-PB CG1099-PE 1
GF24142-PB CG1099-PD 1
GF24142-PB CG16932-PB 2
GF24142-PB CG16932-PD 2
GF24142-PB CG16932-PC 2
GF24142-PB CG16932-PA 2
GF24142-PB CG31012-PJ 4
GF24142-PA CG1099-PD 1
GF24142-PA CG1099-PA 1
GF24142-PA CG1099-PC 1
GF24142-PA CG1099-PF 1
GF24142-PA CG1099-PE 1
GF24142-PA CG1099-PB 1
GF24142-PA CG16932-PB 2
GF24142-PA CG16932-PC 2
GF24142-PA CG16932-PD 2
GF24142-PA CG16932-PA 2
GF24142-PA CG31012-PC 3
GF24142-PA CG3727-PA 3
GF24142-PA CG3727-PC 3
GF24142-PA CG3727-PB 3
GF22182-PA CG17707-PB 1
GF22182-PA CG17707-PA 1
GF22182-PA CG32645-PB 2
GF22182-PA CG14204-PA 6
GF22182-PA CG33968-PA 9
GF14917-PA CG3131-PB 1
GF14917-PA CG34399-PC 3
GF18807-PA CG15522-PB 1
GF18807-PA CG15522-PA 1
GF14113-PA CG5384-PB 1
GF14113-PA CG5384-PA 1
GF24923-PA CG7036-PD 1
GF24923-PA CG7036-PC 1
GF24923-PA CG7036-PB 1
GF24923-PA CG1845-PA 2
GF18456-PA CG6231-PA 1
GF18456-PA CG6231-PB 1
GF18456-PA CG6231-PD 1
GF18456-PA CG6231-PC 1
GF18456-PA CG14855-PA 1
GF18456-PA CG14856-PA 1
GF18456-PA CG14857-PA 1
GF18456-PA CG16727-PA 1
GF18456-PA CG7333-PB 1
GF18456-PA CG7342-PB 1
GF18456-PA CG7342-PA 1
GF18456-PA CG17752-PA 2
GF18456-PA CG10486-PB 5
GF18456-PA CG4630-PA 13
GF19876-PA CG17917-PA 1
GF23007-PA CG6005-PA 1
GF17855-PA CG12813-PA 3
GF13501-PA CG30072-PB 1
GF13501-PA CG30074-PA 2
GF18766-PA CG31515-PB 1
10808.g64.t1 CG9113-PF 1
10808.g64.t1 CG9113-PG 1
10808.g64.t1 CG9113-PE 1
10808.g64.t1 CG9113-PA 1
10808.g64.t1 CG9113-PH 1
10808.g64.t1 CG9113-PC 1
10808.g64.t1 CG9113-PB 1
10808.g64.t1 CG9113-PD 1
10808.g64.t1 CG4260-PA 2
10808.g64.t1 CG4260-PB 2
GF15490-PA CG15629-PA 1
GF15490-PA CG9265-PD 2
GF15490-PA CG9265-PC 2
GF15490-PA CG9265-PB 2
GF15490-PA CG9265-PA 2
GF15490-PA CG2254-PA 4
GF12483-PA CG1902-PC 1
GF12483-PA CG1902-PA 1
GF15603-PA CG18095-PB 1
GF15603-PA CG18095-PA 1
GF15603-PA CG11136-PB 6
GF15603-PA CG16974-PB 7
GF15603-PA CG16974-PA 7
GF15603-PA CG8930-PF 8
GF15603-PA CG34411-PB 8
GF16391-PA CG1169-PA 1
GF11922-PA CG11770-PA 1
GF23638-PA CG6885-PA 1
GF23256-PA CG2261-PA 1
GF23256-PA CG12325-PA 3
GF24309-PA CG32174-PC 1
GF24309-PA CG32174-PD 1
GF24309-PA CG32174-PB 1
GF14174-PA CG3277-PC 1
GF14174-PA CG8222-PA 3
GF14174-PA CG8222-PO 3
GF14174-PA CG1594-PA 8
GF14174-PA CG17559-PA 10
GF14174-PA CG33531-PA 12
10808.g103.t3 CG1725-PQ 1
10808.g103.t3 CG1725-PG 1
10808.g103.t3 CG1725-PP 1
10808.g103.t3 CG1725-PM 1
10808.g103.t3 CG1725-PL 1
10808.g103.t3 CG1725-PA 1
10808.g103.t3 CG1725-PN 1
10808.g103.t3 CG1725-PD 1
10808.g103.t3 CG1725-PE 1
10808.g103.t3 CG1725-PR 1
10808.g103.t3 CG1725-PH 1
10808.g103.t3 CG1725-PB 1
10808.g103.t3 CG1725-PK 1
GF12627-PA CG43068-PA 1
GF17678-PA CG2505-PB 1
GF17678-PA CG2505-PA 1
GF17678-PA CG1031-PA 1
GF17678-PA CG6018-PA 1
GF17678-PA CG1128-PC 1
GF17678-PA CG1121-PA 1
GF17678-PA CG1128-PD 1
GF17678-PA CG1089-PB 1
GF17678-PA CG1089-PA 1
GF17678-PA CG1131-PB 1
GF17678-PA CG1131-PD 1
GF17678-PA CG1131-PC 1
GF17678-PA CG1112-PA 2
GF12015-PA CG12920-PA 1
GF21215-PA CG15764-PA 1
GF11319-PA CG3820-PA 1
GF15229-PA CG31898-PA 1
GF16263-PA CG10379-PA 1
GF16263-PA CG10379-PB 1
GF16263-PA CG31048-PD 1
GF16263-PA CG31048-PE 1
GF16263-PA CG31048-PF 1
9591.g1.t1 CG33834-PA 2
GF22534-PA CG6335-PA 1
GF22534-PA CG6335-PB 1
10792.g404.t1 CG30393-PA 2
GF18634-PA CG10279-PA 1
GF18634-PA CG10279-PF 1
GF18634-PA CG10279-PB 1
GF18634-PA CG10279-PC 1
GF18634-PA CG10279-PH 1
GF18634-PA CG10279-PD 1
GF18634-PA CG10279-PI 1
GF18634-PA CG10279-PE 1
GF18634-PA CG10279-PL 1
GF18634-PA CG10279-PK 1
GF18634-PA CG10279-PJ 1
GF18634-PA CG10279-PM 1
GF18634-PA CG10077-PA 1
GF18634-PA CG10777-PB 1
GF18634-PA CG3506-PA 5
GF18634-PA CG43081-PC 5
GF18634-PA CG6375-PB 11
GF18634-PA CG6375-PA 11
GF18634-PA CG5800-PA 11
GF13601-PA CG30048-PC 1
GF13601-PA CG30048-PD 1
GF13601-PA CG42685-PA 2
10792.g819.t2 CG2049-PE 1
10792.g819.t2 CG2049-PL 1
10792.g819.t2 CG2049-PJ 1
10792.g819.t2 CG2049-PM 1
10792.g819.t2 CG2049-PI 1
10792.g819.t2 CG2049-PK 1
10792.g819.t2 CG2049-PB 1
10792.g819.t2 CG2049-PF 1
10792.g819.t2 CG2049-PH 1
10792.g819.t2 CG2049-PD 1
10792.g819.t2 CG2049-PC 1
10792.g819.t2 CG2049-PG 1
10792.g819.t2 CG10261-PA 8
10792.g819.t2 CG10261-PC 8
10792.g819.t2 CG42783-PG 8
10792.g819.t2 CG42783-PJ 8
10792.g819.t2 CG43143-PE 21
10792.g819.t2 CG8201-PT 22
10792.g819.t2 CG8201-PP 22
10792.g819.t2 CG17216-PB 23
10792.g819.t2 CG17216-PA 23
10792.g819.t2 CG4290-PA 23
10792.g819.t1 CG2049-PE 1
10792.g819.t1 CG2049-PM 1
10792.g819.t1 CG2049-PI 1
10792.g819.t1 CG2049-PL 1
10792.g819.t1 CG2049-PJ 1
10792.g819.t1 CG2049-PK 1
10792.g819.t1 CG2049-PB 1
10792.g819.t1 CG2049-PF 1
10792.g819.t1 CG2049-PH 1
10792.g819.t1 CG2049-PD 1
10792.g819.t1 CG2049-PC 1
10792.g819.t1 CG2049-PG 1
10792.g819.t1 CG42783-PM 9
10792.g819.t1 CG42783-PL 9
10792.g819.t1 CG10261-PD 9
10792.g819.t1 CG42783-PI 9
10792.g819.t1 CG42783-PH 9
10792.g819.t1 CG8201-PR 23
10792.g819.t1 CG8201-PS 23
10792.g819.t1 CG8201-PW 23
10792.g819.t1 CG8201-PL 23
10792.g819.t1 CG8201-PX 23
10792.g819.t1 CG8201-PV 23
GF14261-PA CG7833-PA 1
GF21217-PA CG5560-PA 1
GF21217-PA CG5295-PA 2
GF21217-PA CG5295-PB 2
GF18285-PA CG4725-PA 1
GF18285-PA CG4723-PA 2
GF18285-PA CG14529-PA 9
GF18285-PA CG15485-PA 11
GF18285-PA CG9761-PA 12
GF11762-PA CG9454-PC 1
GF11762-PA CG9453-PG 2
GF11762-PA CG9453-PD 2
GF11762-PA CG9453-PL 3
GF11762-PA CG9453-PK 3
GF11762-PA CG9453-PH 3
GF11762-PA CG9453-PF 3
GF11762-PA CG9453-PE 3
GF11762-PA CG9453-PA 3
GF14164-PA CG8891-PA 1
GF14124-PA CG5671-PH 1
GF14124-PA CG5671-PG 1
GF14124-PA CG5671-PB 1
GF14124-PA CG5671-PD 1
GF14124-PA CG5671-PA 1
GF14124-PA CG5671-PE 1
GF14124-PA CG5671-PC 1
10795.g218.t1 CG1560-PA 1
10795.g218.t1 CG1762-PA 2
GF11828-PA CG30183-PA 1
GF11828-PA CG30183-PB 1
GF11828-PA CG2092-PA 2
GF11828-PA CG2092-PB 2
GF19432-PA CG9518-PA 1
GF19432-PA CG9503-PA 1
GF19432-PA CG9517-PB 1
GF19432-PA CG9517-PA 1
GF19432-PA CG9514-PA 1
GF24453-PA CG9153-PA 1
GF24453-PA CG9153-PB 1
GF24453-PA CG9153-PC 1
GF24453-PA CG6190-PA 2
GF24453-PA CG3356-PA 6
GF24453-PA CG5087-PA 7
10791.g912.t2 CG10850-PA 1
10791.g912.t2 CG10850-PB 1
10791.g912.t2 CG10849-PA 1
10791.g912.t2 CG1079-PA 2
10791.g912.t1 CG10850-PA 1
10791.g912.t1 CG10850-PB 1
10791.g912.t1 CG10849-PA 1
GF12506-PA CG5539-PA 1
10793.g957.t1 CG42469-PA 1
GF12082-PA CG10228-PD 1
GF12082-PA CG10228-PE 1
GF12082-PA CG10228-PB 1
GF19533-PA CG42340-PB 2
GF11538-PA CG2917-PB 1
GF11538-PA CG2917-PA 1
GF18208-PA CG11739-PB 1
GF18208-PA CG11739-PD 1
GF18208-PA CG11739-PA 1
GF18208-PA CG11739-PC 1
GF18208-PA CG6812-PA 2
GF23778-PA CG7716-PA 1
GF23778-PA CG3917-PC 2
GF23778-PA CG3917-PE 2
GF23778-PA CG10988-PA 4
10808.g33.t1 CG7053-PA 1
10808.g33.t1 CG7001-PC 2
10808.g33.t1 CG1210-PC 10
10808.g33.t1 CG1210-PF 10
10808.g33.t1 CG1210-PH 10
10808.g33.t1 CG1210-PA 10
GF25063-PA CG32251-PA 1
10805.g113.t1 CG8590-PA 1
10805.g113.t1 CG13761-PB 1
10805.g113.t1 CG8636-PA 2
10805.g113.t1 CG8566-PF 6
10805.g113.t1 CG10642-PA 6
10805.g113.t1 CG8566-PE 6
10805.g113.t1 CG8566-PG 6
10805.g113.t1 CG5658-PB 9
10805.g113.t1 CG10718-PA 10
GF19147-PA CG2947-PB 1
GF19147-PA CG2947-PA 1
GF19147-PA CG32789-PA 1
GF21014-PA CG32813-PK 1
GF21014-PA CG32813-PJ 1
GF21014-PA CG32813-PI 1
GF21014-PA CG32813-PB 1
GF21014-PA CG32813-PD 1
GF21014-PA CG32813-PH 1
GF23080-PA CG7956-PB 2
GF23080-PA CG7956-PC 2
GF10617-PA CG18348-PA 1
GF10617-PA CG8638-PA 3
GF17595-PA CG8790-PA 1
GF17595-PA CG8790-PB 1
GF17595-PA CG4323-PB 2
GF17595-PA CG4323-PA 2
GF17595-PA CG11196-PA 3
GF14287-PA CG9098-PA 1
GF14287-PA CG9098-PC 1
GF14287-PA CG9098-PB 1
GF18221-PA CG6095-PA 1
GF18221-PA CG6095-PB 1
GF25062-PA CG1319-PB 1
GF25062-PA CG4205-PB 2
GF25062-PA CG4205-PA 2
GF10390-PA CG7650-PA 1
GF22125-PA CG14630-PA 1
GF22125-PA CG10814-PA 3
GF10708-PB CG33214-PB 1
GF10708-PB CG33214-PA 1
10790.g1353.t1 CG31291-PC 1
10790.g1353.t1 CG31291-PA 1
10790.g1353.t1 CG31291-PB 1
10793.g220.t2 CG15148-PD 1
10793.g220.t2 CG1842-PC 6
10793.g220.t2 CG1842-PB 6
10793.g220.t2 CG9492-PD 7
10793.g220.t2 CG9492-PF 7
10793.g220.t2 CG9492-PE 7
GF10708-PA CG33214-PA 1
GF10708-PA CG33214-PB 1
GF19486-PA CG32593-PA 1
GF19486-PA CG32593-PK 1
GF19486-PA CG32593-PE 1
GF19486-PA CG32593-PJ 1
GF19486-PA CG32593-PI 1
GF19486-PA CG32593-PL 1
GF19486-PA CG32593-PB 1
GF19486-PA CG32593-PF 1
GF19486-PA CG32593-PC 1
GF19486-PA CG32593-PG 1
GF19486-PA CG32593-PH 1
GF19486-PA CG32593-PD 1
GF19486-PA CG8200-PA 2
GF10657-PA CG5215-PD 1
GF10657-PA CG5215-PC 1
GF10657-PA CG5215-PB 1
GF10657-PA CG5215-PA 1
GF10657-PA CG5641-PA 2
GF10941-PA CG7485-PB 1
GF10941-PA CG7485-PA 1
GF10941-PA CG7431-PA 3
GF10941-PA CG15113-PD 4
GF10941-PA CG33517-PD 5
GF10941-PA CG33517-PC 5
GF10941-PA CG33517-PE 5
GF14227-PA CG14921-PA 1
GF24176-PA CG4982-PA 1
GF13180-PA CG11237-PA 1
GF13630-PA CG3511-PA 1
GF12199-PA CG34202-PA 1
GF14592-PA CG7289-PA 1
GF13833-PA CG12754-PA 1
GF13833-PA CG3569-PA 1
GF13833-PA CG5540-PA 3
GF17824-PA CG7643-PA 1
GF17824-PA CG7643-PB 1
10792.g400.t1 CG9450-PA 1
GF15360-PA CG17927-PB 1
GF15360-PA CG17927-PP 1
GF15360-PA CG17927-PM 1
GF15360-PA CG17927-PD 1
GF15360-PA CG17927-PL 1
GF15360-PA CG17927-PF 1
GF15360-PA CG17927-PI 1
GF15360-PA CG17927-PS 1
GF15360-PA CG17927-PA 1
GF15360-PA CG17927-PC 1
GF15360-PA CG17927-PR 1
GF15360-PA CG17927-PH 1
GF15360-PA CG17927-PT 1
GF15360-PA CG17927-PK 1
GF15360-PA CG17927-PU 1
GF15360-PA CG17927-PO 1
GF15360-PA CG17927-PG 1
GF15360-PA CG17927-PE 1
GF15360-PA CG17927-PQ 1
GF15360-PA CG17927-PN 1
GF15360-PA CG15792-PI 1
GF15360-PA CG15792-PD 1
GF15360-PA CG15792-PG 1
GF15360-PA CG15792-PE 1
GF15360-PA CG15792-PC 1
GF15360-PA CG15792-PF 1
GF15360-PA CG15792-PH 1
GF15360-PA CG15792-PA 1
GF15360-PA CG15792-PB 1
GF15360-PA CG5695-PK 8
GF15360-PA CG5695-PJ 8
GF15360-PA CG5695-PG 8
GF15360-PA CG5695-PB 8
GF15360-PA CG5695-PI 8
GF15360-PA CG5695-PH 8
GF15360-PA CG5125-PA 13
GF15360-PA CG5125-PB 13
10790.g1310.t1 CG14313-PA 1
GF11725-PA CG14865-PB 1
GF17425-PA CG13659-PA 16
GF17425-PA CG31098-PA 16
10791.g1247.t1 CG32423-PE 1
10791.g1247.t1 CG32423-PB 1
10791.g1247.t1 CG32423-PD 1
10791.g1247.t1 CG32423-PC 1
10791.g1247.t1 CG32423-PA 1
10791.g1247.t1 CG32423-PF 1
10798.g138.t1 CG5055-PA 1
10798.g138.t1 CG5055-PB 1
10798.g138.t1 CG5162-PA 1
10798.g138.t1 CG18258-PA 2
10798.g138.t1 CG5665-PB 3
10798.g138.t1 CG2979-PA 6
10798.g138.t1 CG4582-PA 8
10798.g138.t1 CG18641-PC 11
10798.g138.t1 CG4979-PA 13
GF18469-PB CG5237-PC 1
GF18469-PB CG5237-PB 1
GF18469-PB CG5237-PD 1
GF10616-PA CG18349-PA 1
GF10616-PA CG7941-PA 1
10791.g1858.t1 CG42747-PC 1
GF24018-PA CG13929-PA 1
GF24018-PA CG13929-PB 1
GF24018-PA CG34195-PA 2
GF17253-PA CG12162-PA 1
GF17253-PA CG12162-PB 1
GF14370-PA CG13094-PA 1
GF25006-PA CG8634-PA 1
GF25006-PA CG8638-PA 2
GF25006-PA CG18348-PA 3
GF25006-PA CG18349-PA 5
GF25006-PA CG8505-PA 7
GF17765-PA CG9359-PA 1
GF17765-PA CG9277-PB 1
GF17765-PA CG3401-PA 1
GF17765-PA CG9277-PA 1
GF17765-PA CG4869-PB 1
GF17765-PA CG4869-PA 1
GF17765-PA CG2512-PA 4
10795.g149.t1 CG43395-PB 1
10795.g149.t1 CG43395-PD 1
10795.g149.t1 CG43395-PE 1
10795.g149.t1 CG43395-PC 1
10795.g149.t1 CG17922-PA 4
10795.g149.t1 CG8585-PF 5
10795.g149.t1 CG8585-PE 5
GF24842-PA CG12024-PA 1
GF10458-PA CG10622-PA 1
GF10458-PA CG11963-PF 2
GF10458-PA CG11963-PE 2
GF10458-PA CG11963-PB 2
GF10458-PA CG11963-PA 2
GF10458-PA CG11963-PD 2
GF10458-PA CG11963-PC 2
GF17568-PA CG31436-PA 1
GF17568-PA CG11893-PA 2
GF17568-PA CG9498-PA 9
10792.g772.t1 CG3569-PA 1
10792.g772.t1 CG17226-PA 1
10792.g772.t1 CG12754-PA 2
10792.g772.t1 CG12193-PA 3
10792.g772.t1 CG17250-PA 3
10792.g772.t1 CG4231-PA 3
10792.g772.t1 CG5540-PA 4
10790.g1517.t1 CG2102-PA 1
10790.g1517.t1 CG7512-PB 2
GF14276-PA CG4501-PA 1
GF14276-PA CG4500-PA 1
GF14276-PA CG8732-PB 3
GF14276-PA CG8732-PH 3
GF14276-PA CG8732-PA 3
GF14276-PA CG8732-PE 3
GF14276-PA CG8732-PC 3
GF14276-PA CG8732-PF 3
GF14276-PA CG8732-PI 3
GF14276-PA CG8732-PG 3
GF14276-PA CG8732-PD 3
GF14276-PA CG12512-PA 4
GF25294-PC CG11597-PC 1
GF25294-PC CG11597-PB 1
GF25294-PC CG11597-PA 1
GF25294-PC CG7109-PA 4
GF25294-PC CG10930-PA 10
GF19508-PA CG32655-PA 1
GF16300-PA CG12878-PB 1
GF16300-PA CG12878-PC 1
GF16300-PA CG12878-PA 1
GF16300-PA CG12878-PD 1
GF12521-PA CG12944-PA 1
10795.g118.t1 CG16721-PA 1
10795.g118.t1 CG5560-PA 2
10795.g118.t1 CG5295-PB 3
10795.g118.t1 CG5295-PA 3
GF23265-PA CG14254-PA 1
GF23265-PA CG14534-PA 3
GF23330-PA NE1-PA 1
GF23330-PA CG9726-PA 2
GF21991-PA CG13363-PB 1
GF21991-PA CG13363-PA 1
GF11096-PA CG12052-PF 1
GF11096-PA CG12052-PU 1
GF11096-PA CG12052-PT 1
GF11096-PA CG12052-PA 1
GF11096-PA CG12052-PO 1
GF11096-PA CG12052-PY 1
GF11096-PA CG12052-PE 1
GF11096-PA CG12052-PD 1
GF11096-PA CG12052-PK 1
GF11096-PA CG12052-PX 1
GF11096-PA CG12052-PM 1
GF11096-PA CG12052-PV 1
GF11096-PA CG12052-PH 1
GF11096-PA CG12052-PS 1
GF11096-PA CG12052-PQ 1
GF11096-PA CG12052-PL 1
GF11096-PA CG12052-PZ 1
GF11096-PA CG12052-PW 1
GF11096-PA CG12052-PJ 1
GF11096-PA CG12052-PB 1
GF11096-PA CG12052-PC 1
GF11096-PA CG12052-PR 1
GF11096-PA CG12052-PG 1
GF11096-PA CG12052-PI 1
GF11096-PA CG12052-PN 1
GF11096-PA CG12052-PP 1
GF11096-PA CG1856-PH 2
GF11096-PA CG1856-PD 2
GF11096-PA CG1856-PC 2
GF11096-PA CG1856-PF 2
GF11096-PA CG43365-PF 3
GF11096-PA CG43365-PE 3
GF11096-PA CG43365-PD 3
GF11096-PA CG11494-PB 3
GF11096-PA CG11494-PA 3
GF11096-PA CG43365-PI 3
GF11096-PA CG43365-PH 3
GF11096-PA CG5738-PG 4
GF11096-PA CG5738-PF 4
GF11096-PA CG5738-PE 4
GF11096-PA CG5738-PD 4
GF11096-PA CG5738-PC 4
GF11096-PA CG5738-PA 4
GF11096-PA CG5738-PB 4
GF11096-PA CG11491-PP 5
GF11096-PA CG2368-PA 7
GF11096-PA CG2368-PB 7
GF11096-PA CG2368-PC 7
GF11096-PA CG43860-PE 7
GF15240-PA CG17593-PA 1
GF23503-PA CG7145-PE 1
GF23503-PA CG7145-PF 1
GF23503-PA CG7145-PD 1
GF23503-PA CG7145-PB 1
GF23503-PA CG7145-PA 1
GF23503-PA CG33092-PC 1
GF23503-PA CG33092-PB 1
GF23503-PA CG33092-PA 1
GF23503-PA CG33092-PE 1
GF23503-PA CG33092-PD 1
GF23503-PA CG33092-PG 1
GF23503-PA CG6661-PA 2
GF23503-PA CG17896-PA 7
GF23503-PA CG17896-PB 7
GF23503-PA CG11140-PQ 8
GF23503-PA CG11140-PO 8
GF10837-PA CG8004-PA 1
GF10837-PA CG5662-PA 2
GF21576-PA CG1840-PA 1
GF15643-PA CG4738-PA 1
GF25133-PA CG3743-PC 1
GF25133-PA CG3743-PA 1
GF25133-PA CG3743-PE 1
GF25133-PA CG3743-PD 1
GF25133-PA CG3743-PB 1
GF25133-PA CG5249-PE 7
GF25133-PA CG5249-PD 7
GF25133-PA CG5249-PA 7
GF25133-PA CG5249-PC 7
GF25133-PA CG5249-PB 7
GF25133-PA CG42277-PF 8
GF25133-PA CG42277-PG 8
GF25133-PA CG42277-PE 8
GF25133-PA CG7204-PA 8
GF25133-PA CG17385-PA 9
GF25133-PA CG2052-PA 10
GF25133-PA CG2052-PF 10
GF25133-PA CG2052-PE 10
GF25133-PA CG2052-PC 10
GF25133-PA CG8319-PA 11
GF25133-PA CG4158-PA 11
GF25133-PA CG34346-PF 11
GF25133-PA CG34346-PG 11
GF25133-PA CG10270-PA 11
GF25133-PA CG12605-PA 11
GF25133-PA CG12605-PB 11
GF25133-PA CG10267-PC 11
GF25133-PA CG10267-PB 11
GF25133-PA CG10267-PA 11
GF25133-PA CG17802-PA 13
GF25133-PA CG8301-PA 13
10792.g1778.t1 CG8192-PA 1
10791.g727.t1 CG13313-PA 1
10791.g727.t1 CG5012-PB 2
10791.g727.t1 CG5012-PA 2
10791.g278.t1 CG13716-PA 1
GF21731-PA CG2056-PD 1
GF21731-PA CG2056-PC 1
GF21731-PA CG2056-PA 1
GF21731-PA CG2056-PB 1
GF21731-PA CG7996-PB 2
GF21731-PA CG7996-PA 2
GF21731-PA CG1299-PA 10
GF21731-PA CG32260-PC 10
GF21731-PA CG7542-PA 14
GF21731-PA CG8213-PB 15
GF21731-PA CG8213-PC 15
GF21731-PA CG7432-PB 15
GF21731-PA CG12387-PA 15
GF21731-PA CG5909-PA 16
GF21731-PA CG4998-PB 17
GF21731-PA CG5896-PA 17
GF21731-PA CG7829-PA 17
GF21731-PA CG5255-PA 19
GF21731-PA CG6592-PA 19
GF21731-PA CG31265-PA 20
GF21731-PA CG3088-PA 21
GF17132-PA CG5246-PA 1
GF17132-PA CG31266-PB 5
GF17132-PA CG31267-PA 5
GF17132-PA CG2071-PA 9
GF17132-PA CG1304-PA 10
GF17132-PA CG34458-PA 12
GF17132-PA CG17234-PA 13
GF17132-PA CG31681-PA 13
GF17132-PA CG32271-PA 14
GF17132-PA CG8586-PA 16
GF17132-PA CG11843-PA 16
GF17132-PA CG16998-PA 16
GF17132-PA CG32374-PA 16
GF17132-PA CG3700-PB 17
GF17132-PA CG3700-PA 17
GF17132-PA CG6361-PA 17
GF17132-PA CG6361-PB 17
GF17132-PA CG4927-PC 17
GF17132-PA CG3795-PA 17
GF17132-PA CG31219-PA 18
10795.g139.t1 CG6146-PD 1
10795.g139.t1 CG6146-PC 1
10795.g139.t1 CG6146-PA 1
10795.g139.t1 CG6146-PB 1
GF17420-PA CG31099-PA 1
GF17420-PA CG31087-PA 2
GF21587-PA CG1559-PA 1
GF21587-PA CG7504-PC 2
GF21587-PA CG7504-PB 2
GF21587-PA CG6967-PD 4
GF21587-PA CG6967-PC 4
GF14982-PA CG2964-PA 1
GF14982-PA CG7070-PB 2
GF14982-PA CG7070-PA 2
GF14982-PA CG7069-PA 3
GF14982-PA CG7362-PB 4
10793.g1267.t1 CG18302-PA 1
10793.g1267.t1 CG7279-PA 7
GF14336-PA CG3736-PA 1
GF14336-PA CG31212-PA 10
10825.g9.t2 CG42748-PC 3
10825.g9.t2 CG42748-PB 3
10825.g9.t2 CG42748-PG 3
10825.g9.t4 CG42748-PF 1
10825.g9.t4 CG42748-PH 2
GF11635-PA CG30273-PA 1
GF11635-PA CG30269-PA 2
GF11635-PA CG13510-PB 3
GF11635-PA CG13510-PA 3
GF19982-PA CG8470-PA 1
GF25094-PA CG17150-PD 1
GF25094-PA CG5526-PB 1
GF25094-PA CG15804-PC 1
GF25094-PA CG7092-PA 1
GF25094-PA CG17866-PB 1
GF25094-PA CG9492-PF 1
GF25094-PA CG9492-PE 1
GF25094-PA CG9492-PD 1
GF25094-PA CG1842-PB 1
GF25094-PA CG1842-PC 1
GF25094-PA CG3723-PB 1
GF25094-PA CG3339-PC 1
GF25094-PA CG3339-PD 1
GF25094-PA CG17629-PA 1
GF12052-PA CG3735-PA 1
GF24755-PA CG32346-PJ 1
GF24755-PA CG32346-PE 1
GF24755-PA CG32346-PA 1
GF24755-PA CG32346-PI 1
GF24755-PA CG32346-PB 1
GF24755-PA CG32346-PG 1
GF24755-PA CG32346-PC 1
GF24755-PA CG32346-PH 1
GF24755-PA CG32346-PF 1
GF24755-PA CG4107-PA 2
10791.g1611.t1 CG8798-PA 1
10791.g1611.t1 CG8798-PC 1
GF10710-PA CG7199-PF 1
GF10710-PA CG7199-PE 1
GF10710-PA CG7199-PB 1
GF10710-PA CG7199-PD 1
GF10710-PA CG7199-PC 1
GF10710-PA CG7199-PA 1
GF10710-PA CG43692-PD 5
GF10710-PA CG43692-PC 5
GF10710-PA CG43692-PF 5
GF10710-PA CG1864-PB 6
GF10710-PA CG1864-PC 6
GF10710-PA CG4059-PB 6
GF10710-PA CG4059-PC 6
GF10710-PA CG4059-PA 6
GF25211-PA CG14187-PA 1
GF22406-PA CG15040-PA 1
GF22946-PA CG6051-PC 1
GF22946-PA CG6051-PB 1
GF22946-PA CG2903-PE 2
GF22946-PA CG2903-PA 2
GF22946-PA CG31064-PB 3
GF23288-PA CG11877-PA 1
10790.g1892.t1 CG17786-PA 1
GF20874-PA CG4353-PA 1
GF20874-PA CG4353-PD 1
GF20874-PA CG4353-PE 1
GF20874-PA CG4353-PC 1
GF20874-PA CG15793-PA 4
GF20874-PA CG6551-PA 12
GF20874-PA CG17256-PA 12
GF20874-PA CG10951-PA 12
GF20874-PA CG8789-PC 13
GF20874-PA CG8789-PB 13
GF20874-PA CG8789-PA 13
GF20874-PA CG8789-PD 13
GF20874-PA CG31421-PA 14
GF22351-PA CG12177-PA 1
GF22351-PA CG11158-PA 2
GF11061-PA CG15908-PA 1
GF11860-PA CG30010-PA 1
10792.g1424.t1 CG43777-PA 3
GF17323-PA CG1019-PB 1
GF17323-PA CG1019-PA 1
GF17323-PA CG1070-PA 1
GF17323-PA CG42309-PB 1
GF17170-PA CG7014-PA 1
10790.g1466.t1 CG9285-PB 1
10790.g1466.t1 CG9285-PC 1
10790.g1466.t1 CG9285-PA 1
GF17651-PA CG10098-PA 1
GF11615-PA CG13492-PD 1
GF11615-PA CG10650-PA 2
GF17500-PA CG2604-PB 1
GF17500-PA CG2604-PC 1
GF17500-PA CG2604-PA 1
GF17500-PA CG5167-PA 1
10792.g1301.t1 CG6568-PA 1
GF16106-PA CG6159-PA 1
GF21106-PA CG6474-PA 1
GF12879-PA CG2970-PB 1
GF12879-PA CG2970-PA 1
10805.g9.t1 CG32592-PA 1
GF24264-PA CG32485-PA 1
GF13881-PA CG17302-PB 1
GF13881-PA CG17302-PA 1
10793.g849.t1 CG17259-PA 1
GF16923-PA CG7091-PB 1
GF25271-PA CG7512-PB 1
GF25271-PA CG2102-PA 2
10792.g1647.t1 CG4622-PC 1
10792.g1647.t1 CG4622-PA 1
GF23685-PA CG13458-PA 1
GF14289-PA CG9088-PE 1
GF14289-PA CG9088-PD 1
GF14289-PA CG9088-PC 1
GF14289-PA CG9088-PB 1
GF14289-PA CG9088-PA 1
GF14289-PA CG10897-PA 4
10790.g266.t1 CG6056-PA 2
10790.g266.t1 CG3269-PA 5
GF15154-PA CG9247-PA 1
GF20638-PA CG2699-PE 1
GF20638-PA CG2699-PB 1
10792.g1561.t1 CG8421-PH 1
10792.g1561.t1 CG8421-PA 1
10792.g789.t1 CG43209-PA 1
GF23640-PA CG6877-PA 1
GF22185-PA CG13367-PA 1
GF11010-PA CG8779-PB 1
GF11010-PA CG43079-PG 1
GF11010-PA CG8779-PA 1
GF11010-PA CG43079-PF 1
GF11010-PA CG43079-PD 1
GF11010-PA CG43079-PE 1
GF11010-PA CG43079-PH 2
10791.g225.t1 CG1214-PA 1
10791.g225.t1 CG1004-PA 2
10791.g225.t1 CG33166-PA 3
10793.g1088.t1 CG17174-PA 1
10793.g1088.t1 CG5983-PA 1
10793.g1088.t1 CG17176-PA 1
10793.g1088.t1 CG17176-PC 1
10793.g1088.t1 CG17178-PB 1
10793.g1088.t1 CG17176-PF 1
10793.g1088.t1 CG17176-PE 1
10793.g1088.t1 CG5712-PA 1
10793.g1088.t1 CG32305-PB 2
10793.g1088.t1 CG5983-PB 4
10793.g1088.t1 CG43373-PB 10
10793.g1088.t1 CG9533-PB 10
10793.g1088.t1 CG3216-PD 15
10793.g1088.t1 CG4154-PC 17
10793.g1088.t1 CG4154-PA 17
GF11058-PA CG30443-PA 1
GF11058-PA CG7672-PB 6
GF11058-PA CG8643-PA 7
GF11058-PA CG8643-PB 7
GF11058-PA CG1603-PA 7
GF11058-PA CG2129-PA 7
GF11058-PA CG7204-PB 8
GF11058-PA CG11924-PA 8
GF11058-PA CG6689-PA 9
GF11058-PA CG3758-PA 10
GF11058-PA CG17181-PA 10
GF11058-PA CG3032-PA 10
GF11058-PA CG12605-PC 11
GF11058-PA CG4148-PB 11
GF11058-PA CG4148-PA 11
GF11058-PA CG8301-PA 12
GF11058-PA CG10669-PB 13
GF11058-PA CG10669-PA 13
GF17991-PA CG14528-PA 1
10813.g44.t1 CG11265-PJ 1
10813.g44.t1 CG11265-PI 1
10813.g44.t1 CG11265-PH 1
10813.g44.t1 CG11265-PE 1
10813.g44.t1 CG11265-PC 1
10813.g44.t1 CG11265-PG 1
10813.g44.t1 CG11265-PF 1
10813.g44.t1 CG17462-PA 2
GF16599-PA CG11318-PA 1
GF15591-PA CG9046-PA 1
GF15591-PA CG9271-PA 2
GF19836-PA CG43758-PF 1
GF12030-PA CG18327-PA 1
GF12030-PA CG8323-PA 2
GF12030-PA CG7514-PA 8
GF12030-PA CG18363-PA 13
GF12382-PA CG8746-PA 1
10797.g130.t1 CG5353-PA 1
10797.g130.t1 CG5353-PC 1
10797.g130.t1 CG5353-PB 1
GF11824-PA CG31155-PA 1
GF12906-PA CG30483-PB 1
GF12906-PA CG30483-PA 1
GF12906-PA CG32758-PA 3
10825.g1.t1 CG7094-PA 6
GF11526-PC CG30427-PD 1
GF11526-PC CG30427-PA 1
GF11526-PC CG30427-PF 1
GF11526-PC CG30427-PE 1
GF11526-PC CG30427-PB 1
GF11526-PC CG30427-PG 1
GF11526-PC CG30427-PC 1
GF11526-PC CG1441-PB 4
GF11526-PC CG1441-PA 4
GF11526-PC CG4020-PA 5
GF11526-PC CG17562-PA 10
GF11526-PC CG10096-PA 11
GF18638-PA CG34113-PP 1
GF18638-PA CG34113-PO 1
10797.g65.t1 CG31814-PA 1
10797.g65.t1 CG31646-PA 3
10797.g65.t1 CG17800-PN 19
10797.g65.t1 CG17800-PU 19
10797.g65.t1 CG17800-PQ 19
GF17325-PA CG1091-PB 1
GF17325-PA CG1091-PA 1
GF17325-PA CG7163-PB 2
GF17325-PA CG7163-PA 2
GF21932-PA CG32638-PB 1
GF12993-PA CG9163-PB 1
GF12993-PA CG42252-PG 1
GF12993-PA CG42252-PE 1
GF12993-PA CG42252-PI 1
GF12993-PA CG42252-PH 1
GF12993-PA CG42252-PF 1
GF12993-PA CG42252-PD 1
GF12993-PA CG7649-PD 2
GF10379-PA CG7579-PA 1
GF16547-PA CG18493-PA 1
GF16547-PA CG3734-PA 2
GF17345-PA CG4459-PA 1
GF17345-PA CG31530-PA 2
GF17345-PA CG4462-PA 3
GF17345-PA CG4465-PA 4
10792.g326.t1 CG11180-PA 1
GF21953-PA CG12496-PA 1
GF21550-PA CG11924-PE 1
GF21550-PA CG11924-PB 1
GF21550-PA CG11924-PC 1
GF21550-PA CG11924-PA 1
GF21550-PA CG7847-PD 5
GF21550-PA CG7847-PA 5
GF21550-PA CG5557-PA 6
GF21550-PA CG2125-PB 7
GF21550-PA CG2125-PA 7
GF21550-PA CG31365-PA 7
GF21550-PA CG3850-PB 7
GF21550-PA CG10274-PA 9
GF21550-PA CG17612-PA 9
GF21550-PA CG17612-PB 9
GF22290-PA CG34325-PA 1
GF22290-PA CG31988-PA 2
GF22290-PA CG31624-PB 2
GF22290-PA CG31624-PA 2
GF22290-PA CG30084-PC 6
GF22290-PA CG30084-PN 6
GF22290-PA CG43722-PC 12
GF22290-PA CG43722-PD 12
GF17572-PB CG7756-PA 1
GF17572-PB CG5436-PA 1
GF17572-PB CG18743-PA 1
GF17572-PB CG31366-PA 1
GF17572-PB CG31449-PA 1
GF17572-PB CG6489-PA 1
GF17572-PB CG31359-PA 1
GF17572-PB CG5834-PA 1
GF17572-PB CG4264-PB 1
GF17572-PB CG4264-PD 1
GF17572-PB CG4264-PC 1
GF17572-PB CG4264-PA 1
GF17572-PB CG4264-PF 1
GF17572-PB CG4264-PE 1
GF17572-PB CG8937-PA 1
GF17572-PB CG8937-PD 1
GF17572-PB CG8937-PC 1
GF17572-PB CG4147-PC 1
GF17572-PB CG4147-PD 1
GF17572-PB CG4147-PA 1
GF17572-PB CG4147-PB 1
GF17572-PB CG11670-PD 1
GF17572-PB CG6603-PF 7
GF17572-PB CG6603-PE 7
GF17572-PB CG6603-PC 7
GF17572-PB CG6603-PB 7
GF17572-PB CG6603-PA 7
GF17572-PB CG6603-PH 7
GF17572-PB CG6603-PG 7
GF17572-PB CG7642-PA 8
GF17572-PB CG13430-PB 16
GF17572-PB CG13430-PA 16
GF17572-PB CG4998-PB 19
GF17572-PB CG9564-PC 20
GF17572-PB CG7542-PA 20
GF17572-PB CG5896-PB 20
GF17572-PB CG9733-PA 21
GF17572-PB CG8213-PB 21
GF17572-PB CG8213-PC 21
GF17572-PB CG17475-PA 21
GF17572-PB CG17477-PA 21
GF17572-PB CG17239-PA 22
GF17572-PA CG7756-PA 1
GF17572-PA CG5436-PA 1
GF17572-PA CG18743-PA 1
GF17572-PA CG31366-PA 1
GF17572-PA CG31449-PA 1
GF17572-PA CG6489-PA 1
GF17572-PA CG31359-PA 1
GF17572-PA CG5834-PA 1
GF17572-PA CG4264-PB 1
GF17572-PA CG4264-PD 1
GF17572-PA CG4264-PC 1
GF17572-PA CG4264-PA 1
GF17572-PA CG4264-PF 1
GF17572-PA CG4264-PE 1
GF17572-PA CG8937-PA 1
GF17572-PA CG8937-PD 1
GF17572-PA CG8937-PC 1
GF17572-PA CG4147-PC 1
GF17572-PA CG4147-PD 1
GF17572-PA CG4147-PA 1
GF17572-PA CG4147-PB 1
GF17572-PA CG11670-PD 1
GF17572-PA CG6603-PF 7
GF17572-PA CG6603-PE 7
GF17572-PA CG6603-PC 7
GF17572-PA CG6603-PB 7
GF17572-PA CG6603-PA 7
GF17572-PA CG6603-PH 7
GF17572-PA CG6603-PG 7
GF17572-PA CG12350-PA 15
GF17572-PA CG31728-PC 16
GF17572-PA CG3505-PA 16
GF17572-PA CG31220-PB 16
GF17572-PA CG5896-PA 18
GF17572-PA CG13318-PA 19
GF17572-PA CG8170-PB 19
GF17572-PA CG32376-PA 20
GF17572-PA CG5255-PA 20
GF15355-PA CG1759-PB 1
GF15355-PA CG1759-PA 1
GF18076-PA CG7080-PA 1
GF11622-PA CG17921-PA 1
GF11622-PA CG17921-PB 1
GF11622-PA CG17950-PC 2
GF11622-PA CG17950-PB 2
GF11622-PA CG17950-PA 2
GF22841-PA CG14536-PA 1
GF11703-PA CG6236-PA 1
GF11703-PA CG6236-PB 1
GF11703-PA CG32984-PA 9
GF11703-PA CG9525-PB 12
GF16441-PA CG31051-PA 1
GF24099-PA CG17033-PA 1
GF14611-PA CG7085-PE 1
GF14611-PA CG7085-PA 1
GF14611-PA CG7085-PD 1
10797.g236.t1 CG12676-PA 1
10797.g236.t1 CG31774-PH 1
10797.g236.t1 CG31774-PF 1
10797.g236.t1 CG31774-PG 1
10797.g236.t1 CG8779-PA 2
10797.g236.t1 CG43079-PF 2
10797.g236.t1 CG43079-PD 2
10797.g236.t1 CG8779-PB 2
10797.g236.t1 CG43079-PG 2
10797.g236.t1 CG43079-PE 2
10797.g236.t1 CG33141-PB 3
10797.g236.t1 CG7449-PA 5
10797.g236.t1 CG5481-PA 10
10797.g236.t1 CG5481-PB 10
10794.g60.t1 CG43657-PC 1
10794.g60.t1 CG43657-PD 1
10794.g60.t1 CG43657-PE 1
10794.g60.t1 CG6976-PD 2
10794.g60.t1 CG6976-PC 2
10794.g60.t1 CG7595-PB 2
10794.g60.t1 CG7595-PA 2
10794.g60.t1 CG2146-PA 5
10794.g60.t1 CG15792-PA 8
10794.g60.t1 CG15792-PB 8
10794.g60.t1 CG17927-PU 10
10794.g60.t1 CG17927-PR 10
10794.g60.t1 CG17927-PQ 10
10794.g60.t1 CG17927-PA 11
10794.g60.t1 CG17927-PN 11
10794.g60.t1 CG17927-PE 11
10794.g60.t1 CG17927-PO 12
10794.g60.t1 CG17927-PG 12
GF21984-PA CG4322-PF 1
GF21984-PA CG4322-PE 1
GF21984-PA CG4322-PB 1
GF21984-PA CG4322-PA 1
GF21984-PA CG4322-PD 1
GF21984-PA CG4322-PC 1
GF18919-PA CG31536-PE 1
10793.g544.t1 CG7263-PB 1
10793.g544.t1 CG7263-PA 1
10793.g544.t1 CG7263-PC 1
10813.g15.t1 CG1689-PA 1
10813.g15.t1 CG34145-PB 3
10813.g15.t1 CG34145-PC 3
10813.g15.t1 CG34145-PD 3
GF14581-PA CG4274-PA 1
GF11263-PA CG7848-PA 1
GF22868-PA CG7601-PA 1
GF22868-PA CG31937-PA 2
GF19296-PA CG42752-PA 1
GF10216-PA CG14964-PB 1
GF17133-PA CG5255-PA 1
GF17133-PA CG4053-PB 4
GF17133-PA CG8299-PA 10
GF17133-PA CG12350-PA 11
GF17133-PA CG11192-PB 12
GF17133-PA CG32269-PA 13
GF17133-PA CG11529-PA 17
GF17133-PA CG31220-PB 18
GF17133-PA CG31728-PC 18
GF17133-PA CG7996-PB 19
GF17133-PA CG7996-PA 19
GF17133-PA CG3505-PA 19
GF17133-PA CG5909-PA 21
GF24146-PA CG5553-PA 1
GF11205-PA CG8707-PA 1
GF11205-PA CG11968-PA 2
GF17413-PA CG10562-PA 1
GF17413-PA CG10618-PE 1
GF17413-PA CG10560-PA 2
GF17413-PA CG10559-PB 3
GF14162-PC CG33113-PG 1
GF14162-PC CG33113-PD 1
GF14162-PC CG33113-PL 2
GF14162-PC CG33113-PH 3
GF14162-PC CG33113-PJ 3
GF14162-PC CG33113-PI 3
GF14162-PC CG33113-PB 3
GF14162-PC CG33113-PE 3
GF21520-PA CG33817-PA 1
GF21520-PA CG33838-PA 1
GF21520-PA CG33814-PA 1
GF21520-PA CG33841-PA 1
GF21520-PA CG33835-PA 1
GF21520-PA CG33808-PA 1
GF21520-PA CG33820-PA 1
GF21520-PA CG33865-PA 1
GF21520-PA CG33823-PA 1
GF21520-PA CG33862-PA 1
GF21520-PA CG33829-PA 1
GF21520-PA CG33844-PA 1
GF21520-PA CG31618-PA 1
GF21520-PA CG33847-PA 1
GF21520-PA CG33850-PA 1
GF21520-PA CG33832-PA 1
GF21520-PA CG33826-PA 1
GF21520-PA CG33853-PA 1
GF21520-PA CG33859-PA 1
GF21520-PA CG33856-PA 1
GF16583-PA CG8420-PA 1
GF10988-PA CG14456-PA 1
10791.g1937.t1 CG11489-PL 1
10791.g1937.t1 CG11489-PI 1
10791.g1937.t1 CG11489-PK 1
10791.g1937.t1 CG11489-PJ 1
10791.g1937.t1 CG11489-PE 1
10791.g1937.t1 CG11489-PB 1
10791.g1937.t1 CG11489-PF 1
10791.g1937.t1 CG11489-PH 1
10791.g1937.t1 CG8174-PC 2
10791.g1937.t1 CG8174-PB 2
10791.g1937.t1 CG8174-PA 2
10791.g1937.t1 CG8565-PA 4
10791.g1937.t1 CG42320-PP 5
10791.g1937.t1 CG42320-PW 5
10791.g1937.t1 CG42320-PM 6
GF14359-PC CG9310-PB 1
GF14359-PC CG9310-PD 1
GF14359-PC CG9310-PA 1
GF14359-PC CG9310-PC 1
GF14359-PC CG11502-PB 2
GF14359-PC CG11502-PE 2
GF14359-PC CG16801-PC 7
10793.g1128.t1 CG3254-PB 1
10793.g1128.t1 CG3254-PA 1
10793.g1128.t1 CG30463-PC 4
10793.g1128.t1 CG30463-PB 4
GF17484-PA CG34389-PD 1
GF17484-PA CG34389-PC 1
GF17484-PA CG34389-PA 2
GF17484-PB CG34389-PD 1
GF17484-PB CG34389-PC 1
GF17484-PB CG34389-PA 1
GF17484-PC CG34389-PD 1
GF17484-PC CG34389-PC 1
GF17484-PC CG34389-PA 1
GF15654-PA CG15483-PA 1
GF15654-PA CG9171-PG 2
GF15654-PA CG9171-PF 2
GF15654-PA CG9171-PE 2
GF15654-PA CG9171-PD 2
GF15654-PA CG9171-PC 2
GF15654-PA CG11149-PA 4
GF15654-PA CG11149-PB 4
GF19684-PA CG15171-PA 1
GF16885-PA CG31256-PB 1
GF16885-PA CG31256-PA 1
9143.g1.t1 CG1915-PS 1
9143.g1.t1 CG1915-PW 1
9143.g1.t1 CG1915-PX 1
9143.g1.t1 CG1915-PT 1
9143.g1.t1 CG1915-PZ 1
9143.g1.t1 CG1915-PR 1
9143.g1.t1 CG1915-PP 1
9143.g1.t1 CG1915-PQ 1
9143.g1.t1 CG1915-PV 1
GF21235-PA CG12608-PA 1
GF21339-PA CG10706-PJ 1
GF21339-PA CG10706-PP 2
GF18465-PA CG31212-PA 1
GF18903-PA CG14362-PA 1
GF15533-PA CG13090-PA 1
GF22367-PA CG33962-PA 1
10796.g147.t1 CG2191-PA 1
10796.g147.t1 CG2187-PB 1
10796.g147.t1 CG2187-PA 1
10796.g147.t1 CG2196-PB 1
GF13653-PA CG8722-PA 1
GF13653-PA CG8722-PC 1
GF13653-PA CG8722-PB 1
GF13653-PA CG6773-PA 2
GF16725-PA CG7878-PA 1
GF16725-PA CG10279-PI 2
GF16725-PA CG10279-PE 2
GF16725-PA CG10279-PF 2
GF16725-PA CG10279-PB 2
GF16725-PA CG10279-PC 2
GF16725-PA CG10279-PH 2
GF16725-PA CG10279-PD 2
GF16725-PA CG10077-PA 4
GF16725-PA CG6418-PB 7
GF18711-PA CG3330-PA 1
GF12844-PA CG13162-PA 1
GF20387-PA CG12225-PA 1
GF20387-PA CG31156-PA 2
GF15276-PA CG8409-PB 1
GF15276-PA CG8409-PA 1
GF15276-PA CG7041-PB 2
GF15276-PA CG7041-PC 2
GF15276-PA CG7041-PA 2
GF24437-PA CG1165-PA 1
GF24437-PA CG1180-PA 2
GF16992-PA CG6768-PA 1
GF16992-PA CG6773-PA 1
GF23476-PA CG12317-PC 1
GF23476-PA CG12317-PB 1
GF23476-PA CG12317-PA 1
GF23476-PA CG1607-PB 3
GF23476-PA CG1607-PA 3
GF20277-PA CG14222-PD 1
GF20277-PA CG14222-PC 1
GF20277-PA CG14222-PA 1
GF22348-PA CG10986-PB 1
GF22348-PA CG10986-PD 1
GF22348-PA CG10986-PC 1
GF22348-PA CG10986-PF 1
GF10074-PA CG9119-PA 1
GF10074-PA CG32335-PB 1
GF12653-PA CG5124-PA 1
GF12653-PA CG8001-PB 2
GF12653-PA CG8001-PA 2
GF14922-PA CG18109-PA 1
GF18137-PA CG12265-PA 1
GF10152-PA CG5962-PA 1
GF10152-PA CG1487-PB 3
GF10152-PA CG1487-PA 3
GF22840-PA CG1511-PC 1
GF22840-PA CG1511-PB 1
GF22840-PA CG1511-PE 1
GF22840-PA CG1511-PA 1
GF22840-PA CG1511-PD 1
GF22840-PA CG1511-PF 1
GF22840-PA CG4926-PA 3
GF22840-PA CG8874-PA 4
GF22840-PA CG18402-PD 7
GF22840-PA CG18402-PC 7
GF22840-PA CG18402-PB 7
GF22840-PA CG18402-PA 7
GF22840-PA CG8250-PB 9
GF22840-PA CG8250-PA 9
GF22840-PA CG8222-PM 14
GF22840-PA CG8222-PI 14
GF22840-PA CG8222-PJ 14
GF22840-PA CG14217-PF 19
GF22840-PA CG14217-PD 19
GF22840-PA CG14217-PE 19
GF22840-PA CG3068-PA 20
GF22840-PA CG4527-PA 20
GF22840-PA CG4527-PE 20
GF22840-PA CG4527-PB 20
GF22840-PA CG4527-PD 20
GF22840-PA CG4527-PC 20
GF22840-PA CG4527-PF 20
GF22840-PA CG18255-PF 20
GF22840-PA CG14895-PD 21
10793.g58.t1 CG8817-PG 1
10793.g58.t1 CG8817-PB 1
10793.g58.t1 CG8817-PA 1
10793.g58.t1 CG8817-PC 1
10793.g58.t1 CG8817-PH 1
10793.g58.t1 CG8817-PF 1
10793.g58.t1 CG8817-PE 1
10793.g58.t1 CG8817-PD 1
10792.g208.t1 CG18066-PB 2
10792.g208.t1 CG18066-PA 2
10792.g208.t1 CG32376-PA 10
10792.g208.t1 CG31728-PC 10
10792.g208.t1 CG4053-PB 16
10792.g208.t1 CG7996-PB 17
10792.g208.t1 CG7996-PA 17
10792.g208.t1 CG31220-PB 18
GF18670-PA CG15510-PB 1
GF18670-PA CG15510-PC 1
GF15715-PA CG31917-PA 1
GF25135-PA CG32038-PA 1
GF10933-PA CG7437-PD 1
GF10933-PA CG7437-PE 1
GF10933-PA CG7437-PF 1
GF10933-PA CG7437-PI 1
GF10933-PA CG7437-PK 1
GF20759-PC CG6643-PC 1
GF20759-PC CG6643-PB 1
GF20759-PC CG6643-PA 1
10790.g400.t1 CG1331-PA 1
10790.g400.t1 CG2360-PA 4
10790.g400.t1 CG1252-PA 4
GF20791-PA CG15579-PA 1
GF17435-PA CG10420-PA 1
GF13436-PA CG9002-PB 1
GF13436-PA CG9002-PA 1
GF13436-PA CG9001-PA 2
GF13436-PA CG9000-PA 3
GF22414-PA CG15046-PA 1
10805.g37.t1 CG3703-PA 1
10805.g37.t1 CG3690-PA 1
10805.g37.t1 CG3704-PA 1
10805.g37.t1 CG14691-PA 4
10805.g37.t1 CG31548-PA 6
10805.g37.t1 CG31103-PB 9
10805.g37.t1 CG1791-PA 14
10797.g190.t1 CG15630-PA 1
10797.g190.t1 CG33543-PD 2
GF12018-PA CG2275-PC 1
GF16484-PA CG18519-PB 1
GF16484-PA CG18519-PA 1
GF16484-PA CG6045-PA 1
GF16484-PA CG18516-PA 1
GF16484-PA CG18522-PA 1
GF13152-PB CG17002-PD 1
GF13152-PB CG17002-PB 1
GF13152-PB CG17002-PC 1
GF24927-PA CG7047-PD 1
GF24927-PA CG7047-PA 1
GF24927-PA CG7047-PC 1
GF24927-PA CG7047-PB 1
10793.g268.t1 CG31688-PF 1
10793.g268.t1 CG31688-PG 2
10793.g268.t1 CG31688-PB 2
10793.g268.t1 CG31688-PD 2
10793.g268.t1 CG31688-PE 2
GF12193-PA CG13437-PA 1
GF10297-PA CG13042-PA 1
GF18184-PA CG8136-PD 1
GF18184-PA CG8136-PC 1
GF18184-PA CG8136-PB 1
GF11636-PA CG30269-PA 1
GF11636-PA CG30273-PA 2
GF11636-PA CG13510-PB 3
GF11636-PA CG13510-PA 3
GF23843-PA CG42826-PA 1
GF23843-PA CG42825-PA 3
10791.g1507.t1 CG8541-PA 1
10791.g1507.t1 CG8543-PA 2
10791.g1507.t1 CG7548-PA 3
10808.g119.t1 CG8745-PA 1
GF11951-PA CG30502-PB 1
10792.g1567.t1 CG18250-PB 2
GF14466-PA CG9207-PA 1
GF12709-PA CG8073-PA 1
GF12709-PA CG10202-PA 1
GF10506-PA SB1-PA 1
GF10506-PA SB2-PA 2
GF12756-PA CG30147-PA 1
GF12756-PA CG30147-PB 1
GF22574-PA CG32631-PA 1
12367.g1.t1 CG30069-PA 1
GF14671-PA CG15414-PA 1
10796.g173.t1 CG1569-PA 1
GF14767-PA CG33694-PA 1
GF14767-PA CG6392-PF 1
GF14767-PA CG6392-PD 1
GF14767-PA CG6392-PE 1
GF14767-PA CG6392-PC 1
GF14767-PA CG1258-PA 9
GF22253-PA CG15643-PA 1
10791.g416.t1 CG17177-PA 1
GF25218-PA CG13698-PB 1
GF24260-PA CG2162-PB 1
GF24260-PA CG2162-PC 1
GF24260-PA CG2162-PA 1
GF10737-PA CG7003-PA 1
GF10737-PA CG4215-PD 2
GF10737-PA CG4215-PA 2
GF12816-PA CG9709-PA 1
GF12816-PA CG9707-PA 1
GF12816-PA CG5009-PA 1
GF12816-PA CG17544-PD 4
GF12816-PA CG17544-PB 4
GF12816-PA CG17544-PC 4
GF12816-PA CG17544-PA 4
GF15162-PA CG4552-PA 1
GF12739-PA CG9993-PA 1
GF12739-PA CG17999-PA 1
GF12739-PA CG11659-PA 9
GF12739-PA CG18586-PB 11
GF19414-PA RC2-PC 1
GF23750-PA CG11262-PA 1
GF23750-PA CG31693-PA 1
GF22884-PA CG2304-PD 1
GF22884-PA CG2304-PA 1
GF22884-PA CG2304-PB 1
GF22884-PA CG2304-PC 1
GF22884-PA CG1937-PB 2
GF22884-PA CG1937-PA 2
10793.g191.t1 CG43339-PB 1
10793.g191.t1 CG33322-PA 4
GF12510-PA CG5554-PA 1
10793.g191.t2 CG43339-PB 1
10793.g191.t2 CG42626-PB 1
GF10652-PB CG8532-PA 1
GF10652-PB CG8532-PE 1
GF10652-PB CG8532-PD 1
GF10652-PB CG8532-PB 1
GF10652-PB CG8532-PK 1
GF10652-PB CG8532-PJ 1
GF10652-PB CG8532-PH 1
GF10652-PB CG8532-PC 1
GF10652-PB CG8532-PI 1
GF10652-PB CG8532-PL 1
GF10652-PB CG8532-PG 1
GF10652-PB CG8532-PF 1
GF10652-PB CG42250-PC 2
GF24648-PA CG6761-PA 1
GF24648-PA CG6761-PB 1
GF13261-PA CG10306-PA 1
GF10652-PA CG8532-PD 1
GF10652-PA CG8532-PA 1
GF10652-PA CG8532-PB 1
GF10652-PA CG8532-PE 1
GF10652-PA CG8532-PK 1
GF10652-PA CG8532-PJ 1
GF10652-PA CG8532-PH 1
GF10652-PA CG8532-PC 1
GF10652-PA CG8532-PI 1
GF10652-PA CG8532-PL 1
GF10652-PA CG8532-PG 1
GF10652-PA CG8532-PF 1
GF10652-PA CG42250-PC 2
GF14530-PA UK114-PB 1
GF14530-PA UK114-PA 1
GF21010-PA CG11417-PA 1
GF14618-PA CG16995-PA 1
GF14618-PA CG4270-PA 2
GF14618-PA CG34049-PB 3
GF14618-PA CG31482-PA 5
GF14578-PA CG17328-PA 1
GF14578-PA CG42277-PC 6
GF14578-PA CG3956-PA 7
GF14578-PA CG6813-PC 8
GF14578-PA CG30443-PA 8
GF14578-PA CG32120-PA 8
GF14578-PA CG1605-PA 8
GF14578-PA CG7963-PB 9
GF14578-PA CG11247-PD 9
GF14578-PA CG7386-PA 10
GF14578-PA CG42726-PA 10
GF14578-PA CG5669-PA 11
GF14578-PA CG5669-PB 11
GF14578-PA CG1343-PB 11
GF14578-PA CG1343-PF 11
GF14578-PA CG1343-PD 11
GF14578-PA CG1343-PE 11
GF17947-PA CG4421-PA 1
GF17947-PA CG12242-PA 4
GF17947-PA CG4371-PA 6
GF17947-PA CG5164-PA 14
GF17947-PA CG17534-PA 16
GF11246-PA CG4569-PA 1
GF11246-PA CG3422-PA 2
10792.g222.t1 CG9036-PA 1
GF24055-PA FS18-PA 1
10791.g755.t1 CG32029-PA 1
10792.g281.t1 CG12759-PA 1
10792.g281.t1 CG9253-PA 2
10792.g281.t1 CG2173-PA 3
10792.g281.t1 CG32344-PA 4
10792.g281.t1 CG10279-PK 12
10792.g281.t1 CG10279-PL 12
10792.g281.t1 CG10279-PM 12
10792.g281.t1 CG10279-PJ 12
10792.g281.t1 CG17023-PB 15
GF13214-PA CG10930-PA 1
GF13214-PA CG6593-PA 2
GF13214-PA CG5650-PA 2
GF18583-PA CG9986-PA 1
GF17428-PA CG31098-PA 1
GF17428-PA CG31104-PA 9
GF17428-PA CG32195-PA 15
10790.g489.t1 CG34027-PA 1
10791.g1029.t1 CG6680-PB 1
10791.g1029.t1 CG6680-PA 1
10791.g1029.t1 CG11331-PA 10
GF21371-PA CG2650-PA 1
GF19818-PA CG8493-PC 1
GF19818-PA CG1503-PA 3
GF21018-PA CG15891-PA 1
GF16444-PA CG5471-PB 1
GF16444-PA CG6460-PA 2
GF16444-PA CG5476-PA 4
GF16444-PA CG6452-PA 5
GF14209-PA CG6214-PD 1
GF14209-PA CG6214-PJ 1
GF14209-PA CG6214-PE 1
GF14209-PA CG6214-PF 1
GF14209-PA CG6214-PN 1
GF14209-PA CG6214-PB 1
GF14209-PA CG6214-PK 1
GF14209-PA CG6214-PC 1
GF14209-PA CG6214-PH 1
GF14209-PA CG6214-PG 1
GF14209-PA CG6214-PM 1
GF14209-PA CG6214-PO 1
GF14209-PA CG6214-PA 1
GF14209-PA CG6214-PP 1
GF14209-PA CG6214-PL 1
GF14209-PA CG6214-PI 1
GF14209-PA CG6214-PQ 1
GF14209-PA CG4562-PE 3
GF14209-PA CG4562-PD 3
GF14209-PA CG4562-PB 3
GF14209-PA CG1824-PA 11
GF20756-PA CG13618-PA 1
GF20756-PA CG2016-PD 6
GF20756-PA CG2016-PB 6
GF20756-PA CG14661-PB 6
GF20756-PA CG14661-PA 6
GF20756-PA CG31189-PB 7
GF20756-PA CG1124-PA 9
GF20756-PA CG14457-PB 9
GF20756-PA CG14457-PC 9
10793.g193.t1 CG10387-PA 1
GF15332-PA CG12560-PB 1
GF15332-PA CG15155-PB 5
GF15332-PA CG15155-PA 5
GF24187-PA CG13057-PA 1
10791.g270.t1 CG13722-PB 1
GF22302-PA CG12772-PB 1
GF22302-PA CG12772-PA 1
GF10375-PB CG6151-PB 1
GF10375-PB CG6151-PA 2
GF10773-PA CG9629-PA 1
GF10773-PA CG7145-PE 6
GF10773-PA CG7145-PF 6
GF10773-PA CG7145-PD 6
GF10773-PA CG7145-PB 6
GF10773-PA CG7145-PA 6
GF10375-PA CG6151-PA 1
GF10375-PA CG6151-PB 2
GF11392-PA CG3411-PA 1
10791.g757.t1 CG32351-PA 1
10791.g757.t1 CG6372-PA 1
10791.g757.t1 CG6282-PD 1
10791.g757.t1 CG6282-PC 1
10791.g757.t1 CG6282-PB 1
10791.g757.t1 CG6282-PA 1
10791.g757.t1 CG13340-PB 3
10791.g757.t1 CG13340-PA 3
10791.g757.t1 CG32063-PB 4
GF24372-PA CG5087-PA 1
GF24372-PA CG3356-PA 2
GF24372-PA CG6190-PA 7
GF15458-PA CG10730-PB 1
GF15458-PA CG9168-PA 1
GF15458-PA CG9988-PA 2
GF16038-PA CG6058-PI 1
GF16038-PA CG6058-PE 1
GF16038-PA CG6058-PJ 1
GF16038-PA CG6058-PL 1
GF16038-PA CG6058-PH 1
GF16038-PA CG6058-PK 1
GF16038-PA CG6058-PD 1
GF16038-PA CG6058-PC 1
GF16038-PA CG6058-PB 1
GF16038-PA CG5432-PB 1
GF16038-PA CG5432-PA 1
GF20844-PA CG14440-PB 1
GF20844-PA CG14440-PA 1
GF20844-PA CG14442-PB 2
GF20844-PA CG14442-PA 2
GF22942-PA CG14513-PB 1
GF22942-PA CG14513-PA 1
GF11947-PA CG17059-PA 1
GF20289-PA CG2081-PB 1
10805.g104.t2 CG12496-PA 2
GF15683-PA CG15412-PB 1
GF15683-PA CG15412-PC 1
GF23129-PA CG10359-PE 7
GF13824-PA CG14591-PD 1
GF13824-PA CG14591-PC 1
GF13824-PA CG14591-PB 1
GF13824-PA CG14591-PA 1
10791.g680.t1 CG33522-PA 1
10791.g680.t1 CG33522-PD 1
10791.g680.t2 CG33522-PA 1
10791.g680.t2 CG33522-PD 1
GF13082-PA CG8801-PA 1
GF19447-PA CG8944-PB 1
GF19447-PA CG8944-PA 1
GF19447-PA CG8643-PA 2
GF19447-PA CG8643-PB 2
10790.g80.t2 CG11859-PA 1
10790.g80.t2 CG11892-PA 1
10790.g80.t2 CG11892-PB 1
10790.g80.t2 CG31300-PA 1
10790.g80.t2 CG11878-PA 1
10790.g80.t2 CG11889-PA 1
10790.g80.t2 CG11893-PA 1
10790.g80.t2 CG31104-PA 1
10790.g80.t2 CG11891-PE 1
10790.g80.t2 CG11891-PD 1
10790.g80.t2 CG31370-PB 6
10790.g80.t2 CG6834-PA 11
10790.g80.t2 CG6908-PA 15
GF18131-PA CG7425-PB 1
GF18131-PA CG7425-PA 1
GF18131-PA CG6720-PB 2
GF18131-PA CG6720-PA 2
10790.g80.t1 CG11859-PA 1
10790.g80.t1 CG11892-PA 1
10790.g80.t1 CG11892-PB 1
10790.g80.t1 CG31300-PA 1
10790.g80.t1 CG11878-PA 1
10790.g80.t1 CG11889-PA 1
10790.g80.t1 CG11893-PA 1
10790.g80.t1 CG31104-PA 1
10790.g80.t1 CG11891-PE 1
10790.g80.t1 CG11891-PD 1
10790.g80.t1 CG13658-PB 1
10790.g80.t1 CG31370-PB 5
GF18474-PA CG5555-PA 1
GF18474-PA CG5555-PB 1
GF11478-PA CG30001-PA 1
GF15148-PA CG6957-PG 1
GF15148-PA CG6957-PD 1
GF15148-PA CG6957-PE 1
GF15148-PA CG6957-PH 1
GF15148-PA CG6957-PF 1
GF15148-PA CG6957-PC 1
GF15148-PA CG6957-PB 1
GF15148-PA CG6957-PA 1
GF20435-PB CG15224-PH 1
GF20435-PB CG15224-PG 1
GF20435-PB CG15224-PD 1
GF20435-PB CG15224-PC 1
GF20435-PB CG15224-PF 1
GF20435-PB CG15224-PB 1
GF20435-PB CG15224-PE 2
GF17845-PA CG8526-PA 1
GF17845-PA CG6428-PA 1
GF16306-PA CG5017-PA 1
GF16306-PA CG3708-PB 3
GF11432-PA CG9640-PB 1
GF11432-PA CG9640-PA 1
GF11432-PA CG9642-PA 2
GF11432-PA CG14590-PA 6
GF11432-PA CG8503-PA 8
GF17024-PA CG13602-PB 1
GF17024-PA CG13601-PA 2
GF17024-PA CG13601-PB 2
10793.g473.t1 CG10641-PA 1
10790.g1332.t1 CG3723-PB 1
10790.g1332.t1 CG3339-PD 1
10790.g1332.t1 CG3339-PC 1
10790.g1332.t1 CG9492-PE 1
10790.g1332.t1 CG9492-PF 1
10790.g1332.t1 CG9492-PD 1
10790.g1332.t1 CG5526-PB 1
10790.g1332.t1 CG7092-PA 1
10790.g1332.t1 CG17150-PD 1
10790.g1332.t1 CG15804-PC 1
10790.g1332.t1 CG17866-PB 1
10790.g1332.t1 CG17629-PA 1
10790.g1332.t1 CG7507-PD 1
10790.g1332.t1 CG7507-PC 1
10790.g1332.t1 CG7507-PH 1
10790.g1332.t1 CG7507-PE 1
10790.g1332.t1 CG7507-PF 1
10790.g1332.t1 CG7507-PA 1
10790.g1332.t1 CG7507-PI 1
10790.g1332.t1 CG7507-PG 1
10790.g1332.t1 CG40444-PA 1
10790.g1332.t1 CG1842-PC 1
10790.g1332.t1 CG1842-PB 1
10790.g1332.t1 CG7079-PA 2
10790.g1332.t1 CG11852-PA 8
GF23527-PA CG7287-PA 1
GF23527-PA CG6956-PA 2
GF23527-PA CG18777-PA 3
GF23527-PA CG34270-PA 3
GF23527-PA CG10529-PA 4
GF23527-PA CG12330-PA 7
GF23527-PA CG8638-PA 8
GF15285-PA CG31918-PA 1
GF15285-PA CG4580-PA 3
10791.g644.t1 CG9119-PA 1
10791.g644.t1 CG32335-PB 2
10798.g70.t1 CG32664-PA 1
10798.g70.t1 CG17867-PA 1
10798.g70.t1 CG12622-PA 2
10798.g70.t1 CG11767-PB 3
10798.g70.t1 CG15377-PA 3
10798.g70.t1 CG31519-PA 5
10791.g740.t1 CG34426-PA 1
10791.g740.t1 CG13311-PA 4
GF20435-PA CG15224-PE 1
GF20435-PA CG15224-PH 2
GF20435-PA CG15224-PG 2
GF20435-PA CG15224-PD 2
GF20435-PA CG15224-PC 2
GF20435-PA CG15224-PF 2
GF20435-PA CG15224-PB 2
GF20435-PA CG15224-PJ 2
GF24878-PA CG32475-PB 1
GF24878-PA CG32475-PA 1
GF24878-PA CG17084-PA 2
GF24878-PA CG6530-PA 6
10795.g64.t1 CG2930-PB 1
10795.g64.t1 CG2930-PA 1
10795.g64.t1 CG2930-PD 1
10795.g64.t1 CG2913-PA 1
10795.g64.t1 CG2913-PC 1
10795.g64.t1 CG2913-PB 1
GF12849-PA CG33012-PC 1
GF12849-PA CG13160-PA 1
GF12849-PA CG13160-PB 1
GF12849-PA CG30047-PA 1
GF12849-PA CG30049-PA 1
GF12849-PA CG30043-PA 1
GF12849-PA CG10073-PA 1
GF12849-PA CG10073-PC 1
GF12849-PA CG10081-PA 1
GF12849-PA CG10062-PA 1
GF12849-PA CG11961-PB 1
GF12849-PA CG11961-PC 1
GF12849-PA CG11961-PA 1
GF12849-PA CG10062-PB 1
GF12849-PA CG9416-PA 1
GF12849-PA CG33013-PD 1
GF12849-PA CG10051-PA 1
GF24113-PA CG11399-PB 1
GF23027-PA CG5097-PA 1
GF24102-PA CG17026-PA 1
GF24102-PA CG17027-PA 2
GF24102-PA CG17028-PB 4
GF24102-PA CG17028-PA 4
GF24102-PA CG9389-PA 6
10815.g12.t2 CG42314-PL 1
10815.g12.t2 CG42314-PK 1
10815.g12.t2 CG42314-PI 1
10815.g12.t2 CG42314-PQ 1
10815.g12.t2 CG42314-PO 1
10815.g12.t2 CG42314-PR 1
10815.g12.t2 CG42314-PM 1
10815.g12.t2 CG42314-PJ 1
10815.g12.t2 CG42314-PS 1
10815.g12.t2 CG42314-PN 1
10815.g12.t2 CG42314-PP 1
10815.g12.t2 CG5670-PE 5
10815.g12.t2 CG5670-PC 5
10815.g12.t2 CG5670-PB 5
10815.g12.t2 CG40625-PB 5
10815.g12.t2 CG5670-PA 5
GF22712-PB CG13109-PD 1
GF22712-PB CG13109-PC 1
GF22712-PB CG13109-PG 1
GF22712-PB CG13109-PE 1
GF22712-PB CG13109-PF 1
GF11793-PA CG3565-PA 1
GF17136-PA CG12813-PA 1
10792.g158.t1 CG5799-PA 1
10792.g158.t1 CG5799-PB 1
GF11909-PA CG4871-PA 1
GF11909-PA CG4871-PB 1
GF24627-PA CG11263-PB 1
GF24627-PA CG11263-PA 1
GF17401-PD CG8483-PA 1
10791.g1195.t1 CG13288-PB 1
10791.g1195.t1 CG13288-PC 1
GF17638-PA CG10887-PA 1
GF17638-PA CG1433-PA 2
GF14134-PA CG18145-PA 1
GF15869-PA CG31902-PB 5
GF15869-PA CG9454-PD 14
GF17638-PB CG10887-PA 1
GF17638-PB CG1433-PA 2
GF22067-PA CG4766-PA 1
GF22067-PA CG4746-PA 1
GF23782-PA CG7548-PA 1
GF23782-PA CG8541-PA 2
GF23782-PA CG8543-PA 3
GF11522-PA CG2790-PA 1
GF23869-PA CG7067-PA 1
GF22312-PA CG11710-PB 1
GF22312-PA CG11710-PA 1
GF11863-PA CG8434-PB 1
GF11863-PA CG16974-PB 5
GF11863-PA CG16974-PA 5
GF11863-PA CG8930-PF 6
GF11863-PA CG5490-PD 7
GF11863-PA CG5490-PB 7
GF11863-PA CG5490-PC 7
GF11863-PA CG1484-PA 7
GF11863-PB CG8434-PB 1
GF11863-PB CG16974-PB 5
GF11863-PB CG16974-PA 5
GF11863-PB CG8930-PF 6
GF11863-PB CG5490-PD 7
GF11863-PB CG5490-PB 7
GF11863-PB CG5490-PC 7
GF11863-PB CG1484-PA 7
GF11863-PB CG34411-PB 8
GF16844-PA CG9773-PA 1
GF13871-PA CG3139-PC 1
GF13871-PA CG3139-PB 1
GF13871-PA CG3139-PA 1
GF13871-PA CG3139-PE 1
GF13871-PA CG3139-PG 1
GF23481-PA CG13991-PA 1
10792.g505.t1 CG33519-PC 1
10792.g505.t1 CG33519-PB 1
10792.g505.t1 CG4324-PA 1
10792.g505.t1 CG1915-PA 2
10792.g505.t1 CG1915-PD 2
10792.g505.t1 CG1915-PY 3
10792.g505.t1 CG1915-PU 4
10792.g505.t1 CG17800-PX 11
10792.g505.t1 CG17800-PB 11
10792.g505.t1 CG17800-PO 11
10792.g505.t1 CG17800-PA 12
10792.g505.t1 CG17800-PF 12
10792.g505.t1 CG17800-PT 12
10792.g505.t1 CG17800-PI 13
10792.g505.t1 CG17800-PE 13
10792.g505.t1 CG17800-PV 13
10792.g505.t1 CG1830-PE 15
10792.g505.t1 CG1830-PD 15
10792.g505.t1 CG17528-PA 15
10792.g505.t1 CG17528-PB 15
10792.g505.t1 CG3068-PA 16
10792.g505.t1 CG33950-PA 18
GF13105-PA CG8280-PC 1
GF13105-PA CG8280-PA 1
GF13105-PA CG1873-PD 1
GF13105-PA CG1873-PC 1
GF13105-PA CG1873-PB 1
GF13105-PA CG1873-PA 1
GF13105-PA BS1-PA 3
GF13105-PA CG12736-PA 5
10790.g1074.t1 CG31205-PB 1
GF10459-PA CG10624-PA 1
GF20477-PA CG2145-PA 1
10790.g1914.t1 CG2988-PA 1
10790.g1914.t1 CG9930-PA 2
10790.g1914.t1 CG11085-PA 3
10790.g1914.t1 CG13424-PA 3
10790.g1914.t1 CG7902-PA 4
10790.g1914.t1 CG6534-PA 4
10790.g1914.t1 CG6534-PB 4
10790.g1914.t1 CG1897-PA 4
10790.g1914.t1 CG1650-PA 5
10790.g1914.t1 CG7937-PA 5
GF12470-PA CG42344-PG 1
GF12470-PA CG42344-PH 1
GF12470-PA CG42344-PE 1
GF12470-PA CG42344-PD 1
GF12470-PA CG42344-PL 1
GF12470-PA CG42344-PJ 1
GF12470-PA CG42344-PI 1
GF12470-PA CG42344-PK 1
GF23581-PA CG4483-PA 1
GF23581-PA CG5196-PA 2
GF23581-PA CG6627-PA 6
GF23581-PA CG17287-PA 6
GF16184-PA CG15535-PA 1
GF22361-PA CG1386-PA 1
GF22361-PA CG10962-PB 4
GF22361-PA CG31549-PA 11
GF24411-PA CG11593-PB 1
GF24411-PA CG6811-PA 2
GF14653-PA CG3604-PA 1
GF14653-PA CG10031-PA 2
GF10342-PA CG5910-PB 1
GF10342-PA CG5910-PA 1
GF13917-PA CG4875-PB 1
GF20208-PA CG1637-PB 1
GF20208-PA CG1637-PA 1
GF20208-PA CG1637-PC 1
10794.g90.t1 CG9355-PA 1
GF25139-PA CG3654-PD 1
10812.g16.t2 CG10811-PB 1
10812.g16.t2 CG10811-PC 1
10812.g16.t2 CG10811-PA 1
10812.g16.t2 CG10192-PA 2
GF18626-PA CG31559-PA 1
GF18626-PA CG12206-PC 2
GF18626-PA CG12206-PB 2
GF18626-PA CG12206-PA 2
GF15242-PA CG8852-PA 1
GF24321-PA CG6479-PA 1
GF24321-PA CG6479-PB 1
GF24321-PA CG6479-PC 1
GF16628-PA CG42317-PG 1
GF16628-PA CG42317-PH 1
GF16628-PA CG42317-PK 1
GF16628-PA CG42317-PI 1
GF16628-PA CG42317-PJ 1
GF16628-PA CG17309-PE 1
GF16628-PA CG8049-PE 5
GF16628-PA CG8049-PD 5
GF16628-PA CG8049-PB 5
GF16628-PA CG8874-PD 6
GF16628-PA CG7223-PC 6
GF16628-PA CG7223-PA 6
GF16628-PA CG7223-PB 6
GF16628-PA CG8874-PB 7
GF16628-PA CG14396-PE 10
GF16628-PA CG14396-PA 10
GF16628-PA CG14396-PB 10
GF16628-PA CG14396-PC 10
GF16628-PA CG14396-PD 10
GF16628-PA CG6114-PA 20
GF16628-PA CG18604-PA 21
GF16628-PA CG15072-PB 21
GF16628-PA CG3051-PC 23
GF16628-PA CG3051-PB 23
GF16628-PA CG3051-PA 23
GF16628-PA CG43143-PF 23
GF16628-PA CG43143-PB 23
GF16628-PA CG43143-PC 23
GF16628-PA CG43143-PA 23
GF16628-PA CG43143-PG 24
GF16628-PA CG8203-PA 24
GF11465-PA CG8778-PA 1
GF11465-PA CG6543-PA 2
GF11465-PA CG6543-PB 2
GF11465-PA CG9577-PA 3
GF11465-PA CG4594-PB 4
GF11465-PA CG4594-PA 4
GF22725-PA CG34181-PA 1
GF22725-PA CG42592-PA 2
GF21526-PA CG10834-PA 1
GF21526-PA CG10838-PB 2
GF21526-PA CG10838-PA 2
GF21526-PA CG10751-PA 3
GF21526-PA CG10822-PA 4
10795.g112.t1 CG18341-PA 1
10795.g112.t1 CG3329-PA 2
10795.g112.t1 CG12323-PA 5
10795.g112.t1 CG12323-PB 5
GF15921-PA CG33817-PA 1
GF15921-PA CG33838-PA 1
GF15921-PA CG33814-PA 1
GF15921-PA CG33841-PA 1
GF15921-PA CG33835-PA 1
GF15921-PA CG33808-PA 1
GF15921-PA CG33820-PA 1
GF15921-PA CG33865-PA 1
GF15921-PA CG33823-PA 1
GF15921-PA CG33862-PA 1
GF15921-PA CG33829-PA 1
GF15921-PA CG33844-PA 1
GF15921-PA CG31618-PA 1
GF15921-PA CG33847-PA 1
GF15921-PA CG33850-PA 1
GF15921-PA CG33832-PA 1
GF15921-PA CG33826-PA 1
GF15921-PA CG33853-PA 1
GF15921-PA CG33859-PA 1
GF15921-PA CG33856-PA 1
GF15363-PA CG13271-PA 1
GF15363-PA CG13270-PB 1
GF15363-PA CG13270-PA 1
GF15363-PA CG5724-PA 3
GF15363-PA CG9481-PA 6
GF15363-PA CG10178-PB 13
GF15363-PA CG10178-PA 13
GF15363-PA CG4302-PA 14
GF15363-PA CG17323-PD 15
GF15363-PA CG17323-PC 15
GF15363-PA CG17323-PA 15
GF15363-PA CG10168-PA 18
GF17607-PA CG9412-PD 1
GF17607-PA CG9412-PE 1
GF17607-PA CG9412-PC 1
GF17607-PA CG9412-PB 1
GF17607-PA CG9412-PA 1
10791.g414.t1 CG32145-PB 1
10791.g414.t1 CG42280-PE 1
10791.g414.t1 CG32145-PA 1
10791.g414.t1 CG11034-PB 3
GF15119-PA CG31688-PF 1
GF17854-PA CG31410-PB 1
GF17854-PA CG12813-PA 3
GF24338-PA CG6372-PA 1
GF24338-PA CG32351-PA 1
GF24338-PA CG4439-PA 2
GF24338-PA CG13340-PB 2
GF24338-PA CG13340-PA 2
GF24338-PA CG18369-PA 3
GF10552-PA CG6297-PC 1
GF10552-PA CG6297-PA 1
GF10552-PA CG6297-PB 1
GF10552-PA CG17596-PA 2
GF10552-PA CG12066-PB 10
GF10552-PA CG12069-PA 10
GF10552-PA CG2049-PE 11
GF10552-PA CG43143-PB 18
GF10552-PA CG43143-PC 18
GF10552-PA CG43143-PA 18
GF10552-PA CG43143-PF 18
GF10552-PA CG18604-PA 20
GF10552-PA CG15072-PB 20
GF10552-PA CG18069-PJ 20
GF10552-PA CG18069-PI 20
GF10552-PA CG18069-PD 20
GF10552-PA CG18069-PE 20
GF10552-PA CG18069-PB 20
GF10552-PA CG18069-PG 20
GF10552-PA CG18069-PH 20
GF10552-PA CG18069-PC 20
GF10552-PA CG18069-PA 20
GF17077-PA CG3477-PB 1
GF17077-PA CG3477-PA 1
GF17077-PA CG4009-PB 2
GF17077-PA CG10211-PA 5
GF17077-PA CG12002-PE 6
GF17077-PA CG12002-PD 6
GF17077-PA CG12002-PC 6
GF17077-PA CG12002-PA 6
GF17077-PA CG6969-PA 7
GF24609-PB CG9628-PC 1
GF24609-PB CG9628-PB 1
GF24609-PA CG9628-PA 1
10790.g133.t1 CG7432-PB 1
10790.g133.t1 CG7411-PA 1
10790.g133.t1 CG14723-PB 2
10790.g133.t1 CG14723-PA 2
10790.g133.t1 CG18735-PA 10
10790.g133.t1 CG3355-PA 11
10790.g133.t1 CG17571-PA 17
10790.g133.t1 CG4920-PA 17
10790.g133.t1 CG30025-PA 21
10790.g133.t1 CG30031-PA 21
10790.g133.t1 CG30028-PA 21
10790.g133.t1 CG12351-PA 21
GF20705-PA CG13625-PA 1
GF23629-PA CG32201-PB 1
GF23629-PA CG18233-PB 2
GF23629-PA CG31016-PB 7
GF23629-PA CG31524-PA 10
GF23629-PA CG9726-PA 12
GF17995-PA CG15697-PB 1
GF17995-PA CG15697-PA 1
10834.g24.t1 CG5610-PA 1
10834.g24.t1 CG5610-PB 1
10834.g24.t1 CG6844-PB 1
10834.g24.t1 CG6844-PA 1
10834.g24.t1 CG12414-PC 1
10834.g24.t1 CG2302-PB 1
10834.g24.t1 CG32975-PH 5
10834.g24.t1 CG32975-PD 5
10834.g24.t1 CG32975-PB 5
10834.g24.t1 CG7535-PC 12
GF19521-PA CG7178-PA 1
GF14760-PA CG8668-PA 1
GF14760-PA CG11357-PD 3
GF14760-PA CG11357-PC 3
GF14760-PA CG11357-PB 3
GF14760-PA CG11357-PA 3
GF20987-PA CG2254-PA 1
GF20987-PA CG14946-PC 2
GF20987-PA CG14946-PD 2
GF20987-PA CG9265-PD 4
GF20987-PA CG9265-PC 4
GF20987-PA CG9265-PB 4
GF20987-PA CG9265-PA 4
GF20987-PA CG7077-PB 9
GF20987-PA CG7077-PA 9
GF20987-PA CG10672-PA 10
GF11280-PA CG15708-PA 1
GF12571-PA CG30355-PA 1
GF18291-PA CG4803-PB 1
GF18291-PA CG18492-PA 2
GF18291-PA CG6027-PB 6
GF18291-PA CG8224-PB 9
GF18291-PA CG1891-PB 9
GF18291-PA CG2899-PA 10
GF18865-PA CG31159-PA 1
GF18865-PA CG4567-PA 2
GF18865-PA CG2238-PA 4
GF18865-PA CG2238-PB 4
GF18865-PA CG2238-PC 4
GF13184-PA CG2105-PB 1
GF13184-PA CG32808-PA 7
GF13184-PA CG14990-PA 10
GF13184-PA CG31266-PB 11
GF13184-PA CG6639-PA 11
GF13184-PA CG11841-PA 11
GF13184-PA CG10469-PA 13
GF13184-PA CG6041-PA 13
GF13184-PA CG2056-PD 13
GF13184-PA CG2056-PC 13
GF13184-PA CG2056-PA 13
GF13184-PA CG2056-PB 13
GF13184-PA CG10232-PB 13
GF13184-PA CG14642-PC 13
GF13184-PA CG14642-PB 13
GF13184-PA CG14780-PA 14
GF13184-PA CG10587-PA 14
GF13184-PA CG16997-PB 14
GF13184-PA CG11037-PA 15
GF13184-PA CG6462-PA 15
GF13184-PA CG32270-PA 15
GF13184-PA CG3650-PA 16
GF13184-PA CG9676-PA 17
GF13491-PA CG8561-PA 1
GF13491-PA CG8595-PA 6
GF13491-PA CG6890-PA 7
GF13491-PA CG14762-PB 9
GF16897-PA CG33332-PA 1
GF20219-PA CG12703-PA 1
GF20219-PA CG2316-PH 2
GF20219-PA CG2316-PC 2
GF20219-PA CG2316-PD 2
GF20219-PA CG2316-PE 2
GF20219-PA CG2316-PA 2
GF20219-PA CG2316-PG 2
GF20219-PA CG2316-PB 2
GF24493-PA CG11606-PA 1
10790.g1058.t1 CG12800-PA 1
10790.g1058.t1 CG4373-PA 1
10790.g1058.t1 CG3050-PA 2
10790.g1058.t1 CG17577-PA 13
10790.g1058.t1 CG3616-PA 14
10790.g1058.t1 CG3567-PA 15
10790.g1058.t1 CG1895-PA 17
10790.g1058.t1 CG6802-PA 22
10790.g1058.t1 CG2062-PA 23
10790.g1058.t1 CG14031-PA 24
GF15098-PA CG6433-PA 1
GF15098-PA CG6433-PB 1
GF15098-PA CG6433-PC 1
GF15098-PA CG1106-PA 2
GF15098-PA CG1106-PJ 2
GF15098-PA CG1106-PF 2
GF15098-PA CG1106-PD 2
GF15098-PA CG1106-PB 2
GF15098-PA CG1106-PK 2
GF12376-PA CG8738-PA 1
GF12376-PA CG8586-PA 2
GF12376-PA CG5390-PA 3
GF12376-PA CG18735-PA 16
GF12376-PA CG18444-PA 21
GF13509-PA CG8787-PB 1
GF13509-PA CG8787-PA 1
GF22452-PA CG3332-PA 1
GF22452-PA CG3332-PB 1
GF22452-PA CG42492-PA 3
GF22452-PA CG42492-PC 3
GF22452-PA CG42492-PE 3
10791.g1404.t1 CG8104-PB 1
10791.g1404.t1 CG8104-PC 1
10791.g1404.t1 CG8104-PA 2
GF13137-PA CG10205-PA 1
GF13265-PA CG17950-PC 1
GF13265-PA CG17950-PB 1
GF13265-PA CG17950-PA 1
GF13265-PA CG17921-PA 2
GF13265-PA CG17921-PB 2
GF12544-PA CG13209-PA 1
GF12544-PA CG13209-PB 1
GF12544-PA CG13209-PC 1
GF12238-PA CG1851-PA 1
GF23290-PA CG1709-PG 1
GF23290-PA CG1709-PJ 1
GF23290-PA CG1709-PI 1
GF23290-PA CG1709-PD 1
GF23290-PA CG1709-PB 1
GF23290-PA CG1709-PA 1
GF23290-PA CG1709-PF 1
GF23290-PA CG1709-PE 1
GF23290-PA CG1709-PC 1
GF23290-PA CG1709-PH 1
GF23290-PA CG18617-PA 1
GF23290-PA CG18617-PB 1
GF23290-PA CG12602-PA 1
GF23290-PA CG7678-PA 1
10812.g6.t4 CG2999-PC 1
10812.g6.t4 CG2999-PD 1
10812.g6.t4 CG2999-PA 1
10812.g6.t4 CG2999-PB 1
10812.g6.t4 CG2999-PE 1
GF21202-PA CG14803-PA 1
GF17734-PA CG15807-PA 3
GF17734-PA CG1488-PA 13
GF17734-PA CG33503-PA 19
GF17734-PA CG15077-PA 19
GF21091-PA CG15329-PA 1
GF22300-PA CG12737-PA 1
GF22300-PA CG12737-PB 1
GF22300-PA CG12737-PC 1
GF22300-PA CG7852-PA 3
GF22300-PA CG7852-PB 3
GF22300-PA CG7852-PC 3
GF21231-PA CG42739-PE 1
GF21231-PA CG42739-PD 1
GF21231-PA CG15032-PB 1
GF21231-PA CG42739-PH 1
GF21231-PA CG42739-PG 1
GF21231-PA CG42739-PF 1
GF21231-PA CG1705-PA 2
GF21231-PA CG8727-PA 5
GF25306-PA CG14125-PA 1
GF13610-PA CG3419-PB 1
GF13610-PA CG3419-PA 1
GF24646-PA CG7160-PA 1
GF24646-PA CG13214-PD 3
GF24646-PA CG13214-PC 3
GF24646-PA CG10297-PA 4
GF12363-PA CG30360-PC 1
GF12363-PA CG11669-PA 1
GF12363-PA CG8690-PA 1
GF12363-PA CG30359-PA 1
GF12363-PA CG8693-PA 1
GF12363-PA CG8695-PA 1
GF12363-PA CG8696-PA 1
GF12363-PA CG14934-PA 1
GF12363-PA CG14935-PD 1
GF12363-PA CG14935-PC 1
GF12363-PA CG14935-PA 1
GF12363-PA CG30359-PB 1
GF12363-PA CG8694-PA 1
GF12427-PA CG9079-PA 1
GF12427-PA CG6956-PA 3
GF12427-PA CG18777-PA 4
GF12427-PA CG34270-PA 4
GF12427-PA CG12330-PA 4
GF12427-PA CG18779-PA 6
GF12427-PA CG10529-PA 6
GF12427-PA CG10534-PA 6
GF12427-PA CG10530-PA 6
GF12427-PA CG7658-PA 7
10792.g270.t4 CG17800-PR 1
10792.g270.t4 CG17800-PX 1
10792.g270.t4 CG17800-PA 1
10792.g270.t4 CG17800-PW 1
10792.g270.t4 CG17800-PH 1
10792.g270.t4 CG17800-PB 1
10792.g270.t4 CG17800-PZ 1
10792.g270.t4 CG17800-PM 1
10792.g270.t4 CG17800-PS 1
10792.g270.t4 CG17800-PN 1
10792.g270.t4 CG17800-PI 1
10792.g270.t4 CG17800-PE 1
10792.g270.t4 CG17800-PC 1
10792.g270.t4 CG17800-PJ 1
10792.g270.t4 CG17800-PD 1
10792.g270.t4 CG17800-PV 1
10792.g270.t4 CG17800-PT 1
10792.g270.t4 CG17800-PG 1
10792.g270.t4 CG17800-PY 1
10792.g270.t4 CG17800-PU 1
10792.g270.t4 CG17800-PP 1
10792.g270.t4 CG17800-PL 1
10792.g270.t4 CG17800-PK 1
10792.g270.t4 CG17800-PQ 1
10792.g270.t4 CG17800-PF 1
10792.g270.t4 CG17800-PO 1
10792.g270.t4 CG42330-PH 1
10792.g270.t4 CG42330-PE 1
10792.g270.t4 CG42330-PD 1
10792.g270.t4 CG42256-PG 1
10792.g270.t4 CG42256-PK 1
10792.g270.t4 CG42256-PM 1
10792.g270.t4 CG42256-PI 1
10792.g270.t4 CG42256-PL 1
10792.g270.t4 CG42256-PH 1
10792.g270.t4 CG42256-PJ 1
10792.g270.t4 CG42256-PO 1
10792.g270.t4 CG42256-PP 1
10792.g270.t4 CG42256-PN 1
10792.g270.t4 CG31190-PC 1
10792.g270.t4 CG31190-PF 1
10792.g270.t4 CG31190-PE 1
10792.g270.t4 CG31190-PD 3
10792.g270.t4 CG33950-PA 18
10792.g270.t4 CG18255-PQ 21
10795.g5.t1 CG18155-PB 1
GF17388-PA CG9813-PD 1
GF17388-PA CG9813-PA 1
GF17388-PA CG9813-PB 1
GF17388-PA CG9813-PE 1
GF16325-PA CG18112-PA 1
10797.g187.t1 CG31612-PB 1
10797.g187.t1 CG31612-PA 1
10797.g187.t1 CG11630-PA 1
10797.g187.t1 CG8319-PA 12
10797.g187.t1 CG10669-PB 13
10797.g187.t1 CG10669-PA 13
GF14002-PA CG42389-PE 1
GF14002-PA CG42389-PF 2
10793.g1351.t1 CG43756-PE 1
10793.g1351.t1 CG43756-PD 1
10793.g1351.t1 CG43756-PF 1
10793.g1351.t1 CG43756-PH 1
10793.g1351.t1 CG43756-PA 1
10793.g1351.t1 CG43756-PC 1
10793.g1351.t1 CG43756-PB 1
10793.g1351.t1 CG43756-PG 1
10793.g1351.t1 CG43756-PJ 1
10793.g1351.t1 CG43756-PI 1
10793.g1351.t1 CG8726-PC 2
10793.g1351.t1 CG8726-PA 2
10793.g1351.t1 CG8726-PB 2
GF18310-PA CG17271-PB 1
GF18310-PA CG17271-PA 2
GF16505-PA CG7208-PB 1
10791.g882.t1 CG1066-PA 2
10791.g882.t1 CG1066-PC 2
10893.g3.t1 CG31467-PA 2
10893.g3.t1 CG31391-PA 2
GF22124-PA CG33082-PA 1
GF21299-PA CG7672-PA 1
GF21299-PA CG7204-PB 3
GF21299-PA CG7204-PA 4
GF21299-PA CG5249-PC 6
GF21299-PA CG5249-PB 6
GF21299-PA CG5249-PE 6
GF21299-PA CG5249-PD 6
GF21299-PA CG5249-PA 6
GF21299-PA CG11924-PA 7
GF21299-PA CG3242-PA 7
GF21299-PA CG1454-PA 8
GF21299-PA CG3743-PC 8
GF21299-PA CG3743-PA 8
GF21299-PA CG8643-PB 8
GF21299-PA CG8643-PA 8
GF21299-PA CG12605-PC 9
GF21299-PA CG12605-PA 9
GF21299-PA CG12605-PB 9
GF21299-PA CG2052-PA 10
GF21299-PA CG2052-PF 10
GF21299-PA CG2052-PE 10
GF21299-PA CG2052-PC 10
GF21299-PA CG8301-PA 10
GF21299-PA CG10147-PA 10
GF21299-PA CG4158-PA 11
GF21299-PA CG10669-PB 11
GF21299-PA CG10669-PA 11
GF21299-PA CG17801-PB 12
GF21299-PA CG17803-PA 13
GF12922-PA CG17584-PA 1
GF16831-PA CG33719-PA 1
GF16831-PA CG42599-PH 1
GF16831-PA CG42599-PG 1
GF16831-PA CG42599-PI 1
GF13543-PA CG30272-PA 1
GF13543-PA CG30265-PA 1
GF13543-PA CG12490-PB 1
GF13543-PA CG9825-PA 1
GF13543-PA CG9826-PA 1
GF13543-PA CG7881-PA 1
GF13543-PA CG9826-PB 1
GF16358-PA CG15180-PB 1
10792.g1054.t1 CG9952-PA 1
10792.g1054.t1 CG9952-PB 1
10792.g1054.t1 CG32085-PA 2
10792.g1054.t1 CG4221-PA 3
GF14305-PA CG11147-PB 1
GF14305-PA CG11147-PA 1
GF14305-PA CG9990-PD 1
GF14305-PA CG9990-PF 1
GF14305-PA CG9990-PB 1
GF14305-PA CG9990-PE 1
GF14305-PA CG9990-PA 1
GF14305-PA CG33970-PB 3
GF14305-PA CG11069-PA 9
GF18778-PA CG9649-PA 1
GF18778-PA CG31326-PA 2
GF18778-PA CG9631-PA 4
GF18778-PA CG1773-PA 10
GF18778-PA CG30414-PA 10
GF18778-PA CG9672-PA 11
GF18778-PA CG30287-PA 12
GF18778-PA CG33225-PB 12
GF18778-PA CG33459-PA 12
GF18778-PA CG8870-PA 13
GF11995-PA CG13322-PB 1
GF11995-PA CG13322-PC 1
GF11995-PA CG13322-PA 1
GF11995-PA CG6597-PB 3
GF11995-PA CG6597-PA 3
GF11995-PA CG6597-PD 3
10792.g14.t1 CG12929-PB 1
10792.g14.t1 CG12929-PA 2
GF12323-PA CG30278-PA 1
GF12323-PA CG4286-PA 2
GF14626-PA CG8282-PA 1
GF14626-PA CG8282-PB 1
GF14626-PA CG2774-PA 2
GF18188-PA CG8223-PB 1
GF18188-PA CG8223-PA 1
GF11918-PA CG4781-PA 1
GF19159-PA CG1889-PC 1
GF19159-PA CG1889-PA 1
GF14947-PA CG9138-PC 1
GF14947-PA CG9138-PF 1
GF14947-PA CG9138-PE 1
GF14947-PA CG9138-PD 1
GF14947-PA CG9138-PB 1
GF14947-PA CG9138-PA 1
GF14947-PA CG6383-PA 3
GF20753-PA CG13617-PA 1
GF14947-PB CG9138-PC 1
GF14947-PB CG9138-PF 1
GF14947-PB CG9138-PE 1
GF14947-PB CG9138-PD 1
GF14947-PB CG9138-PB 1
GF14947-PB CG9138-PA 1
GF14947-PB CG6383-PA 3
10794.g56.t1 CG42339-PA 1
GF18650-PA CG2097-PA 1
GF11501-PA CG12970-PC 1
GF13705-PA CG13334-PB 1
GF13705-PA CG13334-PA 1
GF13705-PA CG10160-PD 2
GF13705-PA CG10160-PC 2
GF13705-PA CG10160-PB 2
GF13705-PA CG10160-PA 2
10793.g881.t3 CG18405-PG 1
10793.g881.t3 CG18405-PA 1
10793.g881.t3 CG18405-PE 1
10793.g881.t3 CG18405-PD 1
10793.g881.t3 CG18405-PI 1
10793.g881.t3 CG18405-PH 1
10793.g881.t3 CG18405-PF 1
10793.g881.t3 CG33960-PA 3
10793.g881.t3 CG33960-PC 3
10793.g881.t3 CG33960-PB 3
10793.g881.t3 CG33960-PD 3
10793.g881.t3 CG7529-PA 8
10793.g881.t3 CG6917-PA 14
10793.g881.t2 CG18405-PH 1
10793.g881.t2 CG18405-PI 1
10793.g881.t2 CG18405-PA 1
10793.g881.t2 CG18405-PG 1
10793.g881.t2 CG18405-PF 1
10793.g881.t2 CG18405-PE 1
10793.g881.t2 CG18405-PD 1
10793.g881.t2 CG6446-PC 2
10793.g881.t2 CG6446-PB 2
10793.g881.t2 CG6446-PA 2
GF17913-PA CG18213-PB 1
GF16702-PA CG6130-PA 1
GF16702-PA CG10158-PB 2
GF16702-PA CG10158-PA 2
GF16070-PB CG42312-PD 1
GF16070-PB CG42312-PE 1
GF16070-PB CG2534-PB 1
GF16070-PB CG16757-PF 2
GF16070-PB CG16757-PG 2
GF16070-PB CG16757-PI 2
GF16070-PB CG16757-PD 2
GF16070-PB CG16757-PK 2
GF16070-PB CG16757-PH 2
GF16070-PB CG16757-PC 2
GF16070-PB CG16757-PB 2
GF16070-PB CG16757-PJ 2
GF16070-PB CG16757-PE 2
GF16070-PC CG2534-PB 1
GF16070-PC CG42312-PD 1
GF16070-PC CG42312-PE 1
GF11644-PA CG17329-PA 1
GF11644-PA CG13481-PB 2
GF16070-PA CG42312-PD 1
GF16070-PA CG42312-PE 1
GF16070-PA CG2534-PB 1
GF16070-PA CG16757-PF 2
GF16070-PA CG16757-PE 2
GF16070-PA CG16757-PI 2
GF16070-PA CG16757-PJ 2
GF16070-PA CG16757-PD 2
GF16070-PA CG16757-PH 2
GF16070-PA CG16757-PC 2
GF16070-PA CG16757-PB 2
GF16070-PA CG16757-PG 2
GF16070-PA CG16757-PK 2
GF11955-PA CG8781-PA 1
GF23123-PA CG40351-PI 1
GF23123-PA CG40351-PH 1
GF23123-PA CG40351-PG 1
GF23123-PA CG40351-PF 1
GF23123-PA CG40351-PE 1
GF23123-PA CG40351-PD 1
GF23123-PA CG40351-PB 1
GF23123-PA CG40351-PC 1
GF23123-PA CG40351-PA 1
GF23123-PA CG3848-PD 3
GF23123-PA CG3848-PC 3
GF23123-PA CG1716-PA 6
GF23123-PA CG1716-PB 6
GF23123-PA CG43664-PA 7
10795.g41.t1 CG32743-PA 1
10795.g41.t1 CG5092-PA 2
10795.g41.t1 CG6535-PB 4
GF24962-PA CG1977-PA 1
GF24962-PA CG12008-PH 1
GF24962-PA CG12008-PC 1
GF24962-PA CG12008-PE 1
GF24962-PA CG12008-PG 1
GF24962-PA CG12008-PF 1
GF24962-PA CG12008-PA 1
GF24962-PA CG12008-PB 1
GF24962-PA CG4376-PF 4
GF24106-PA CG6025-PA 1
GF24106-PA CG8156-PE 4
GF24106-PA CG8156-PA 4
GF24106-PA CG8156-PC 4
GF24106-PA CG8156-PB 4
GF24106-PA CG8156-PD 4
10790.g357.t1 CG8132-PA 1
10790.g357.t1 CG13158-PA 3
10790.g357.t1 CG17911-PA 8
GF10117-PA CG12255-PA 1
GF17364-PA CG6213-PA 1
GF17688-PA CG12582-PD 1
GF17688-PA CG12582-PA 1
GF17688-PA CG12582-PC 1
GF18921-PA CG1124-PA 1
GF18921-PA CG2016-PC 3
GF18921-PA CG14457-PC 5
GF18921-PA CG14457-PB 5
GF18921-PA CG14259-PA 6
GF13178-PA CG16926-PA 1
GF20710-PA CG6798-PA 1
GF20710-PA CG5610-PA 1
GF20710-PA CG6798-PB 1
GF20710-PA CG5610-PB 1
GF20710-PA CG12414-PC 1
GF20710-PA CG6844-PB 1
GF20710-PA CG6844-PA 1
GF20710-PA CG32538-PE 4
GF20710-PA CG32538-PD 4
GF20710-PA CG32538-PA 4
GF25071-PA CG15020-PA 1
GF25071-PA CG9355-PA 3
GF25071-PA CG17131-PB 6
GF25071-PA CG17131-PA 6
GF15552-PA CG34398-PH 1
GF15552-PA CG34398-PA 1
GF15552-PA CG34398-PF 1
GF15552-PA CG34398-PE 1
GF15552-PA CG34398-PC 1
GF15552-PA CG34398-PJ 1
GF15552-PA CG34398-PG 1
GF15552-PA CG34398-PI 1
GF14510-PA CG34380-PD 1
GF14510-PA CG34380-PE 1
GF14510-PA CG34380-PC 1
GF14510-PA CG33531-PA 1
GF14510-PA CG33531-PB 2
GF24223-PA CG1120-PA 1
GF14937-PA CG4891-PA 1
GF20457-PA CG33517-PD 1
GF20457-PA CG33517-PE 1
GF20457-PA CG33517-PA 1
GF20457-PA CG18741-PC 8
GF20457-PA CG18741-PA 8
GF20457-PA CG18741-PB 8
GF20457-PA CG10626-PA 16
GF17005-PA CG10827-PA 1
GF17005-PA CG5150-PA 1
GF23324-PA CG2239-PB 1
GF23776-PA CG33276-PB 1
GF15838-PA CG4636-PE 1
GF15838-PA CG4636-PA 1
GF15838-PA CG4636-PC 1
GF15838-PA CG4636-PB 1
GF15838-PA CG4636-PD 1
GF15838-PA CG31043-PD 2
GF15838-PA CG31043-PA 2
GF15838-PA CG31043-PC 2
GF15838-PA CG31043-PB 2
10791.g113.t1 CG7971-PF 1
10791.g113.t2 CG7971-PF 1
GF21792-PA CG10802-PA 1
GF21792-PA CG10802-PB 1
10793.g522.t1 CG31918-PA 1
10793.g522.t1 CG12256-PA 12
10793.g522.t1 CG4821-PA 13
10793.g522.t1 CG9897-PA 13
10793.g522.t1 CG17572-PA 14
10793.g522.t1 CG3916-PA 15
GF12312-PA CG7544-PB 1
GF12312-PA CG7544-PA 1
GF15990-PA CG42271-PC 1
GF10431-PA CG10686-PB 1
GF10431-PA CG10686-PA 1
GF10431-PA CG10686-PF 1
GF10431-PA CG10686-PC 1
GF10431-PA CG10686-PH 1
GF10431-PA CG10686-PD 1
GF10431-PA CG10686-PI 1
GF14231-PA CG6181-PB 1
GF14231-PA CG6181-PA 1
10790.g817.t1 CG34383-PI 1
10790.g817.t1 CG34383-PH 1
10790.g817.t1 CG34383-PB 1
10790.g817.t1 CG34383-PG 1
10790.g817.t1 CG34383-PF 1
10790.g817.t1 CG34383-PD 1
10790.g817.t1 CG34383-PE 1
10790.g817.t1 CG5407-PC 1
10790.g817.t1 CG5407-PB 1
10790.g817.t1 CG5407-PA 1
10790.g817.t1 CG43398-PN 3
10790.g817.t1 CG43398-PO 3
10790.g817.t1 CG43398-PR 3
10790.g817.t1 CG43398-PQ 3
10790.g817.t1 CG43398-PL 3
10790.g817.t1 CG43398-PM 3
10790.g817.t1 CG43398-PK 3
10790.g817.t1 CG43398-PH 3
10790.g817.t1 CG43398-PJ 3
10790.g817.t1 CG43398-PB 3
10790.g817.t1 CG43398-PA 3
10790.g817.t1 CG43398-PD 3
10790.g817.t1 CG8595-PA 8
10790.g817.t1 CG7250-PC 10
10790.g817.t1 CG7250-PB 10
10790.g817.t1 CG7250-PA 10
10790.g817.t1 CG11282-PB 12
10790.g817.t1 CG11282-PA 12
10790.g817.t1 CG11280-PA 12
GF13073-PA CG11293-PA 1
GF13073-PA CG11293-PB 1
GF16212-PA CG7911-PA 1
GF23825-PA CG6502-PB 1
GF23825-PA CG6502-PA 1
GF23825-PA CG4565-PB 5
GF10173-PA CG12974-PB 1
GF10173-PA CG12974-PA 1
GF19951-PA CG10164-PB 1
GF19951-PA CG10164-PA 1
GF16330-PA CG42489-PB 1
GF16330-PA CG42489-PC 1
GF16330-PA CG42489-PA 1
GF24570-PA CG11793-PA 1
10793.g1335.t1 CG5149-PA 1
10793.g1335.t1 CG5149-PB 1
10793.g1335.t1 CG5160-PB 1
10793.g1335.t1 CG5160-PA 1
10793.g1335.t1 CG8519-PA 2
GF15020-PA CG2969-PD 1
GF15020-PA CG2969-PB 1
GF15020-PA CG2969-PA 1
GF15020-PA CG2969-PC 1
GF15020-PA CG3164-PC 1
GF15020-PA CG3164-PA 1
GF15020-PA CG3164-PD 1
GF15020-PA CG3164-PB 1
GF15020-PA CG9664-PD 9
GF15020-PA CG42816-PB 14
GF15020-PA CG34120-PC 15
GF15020-PA CG1718-PD 15
GF15020-PA CG1718-PB 15
GF15020-PA CG1824-PA 16
GF18327-PA CG4141-PB 1
GF18327-PA CG4141-PA 1
GF18327-PA CG10260-PD 4
GF18327-PA CG10260-PC 4
GF18327-PA CG7004-PC 5
GF18327-PA CG7004-PD 5
GF18327-PA CG7004-PA 5
GF18327-PA CG7004-PB 5
GF22242-PA CG9245-PA 1
GF12684-PA CG12142-PA 1
GF12684-PA CG12839-PB 5
GF12684-PA CG12839-PA 5
10791.g111.t1 CG7977-PA 1
GF19822-PA CG30058-PA 1
GF14857-PA CG3702-PA 1
GF14857-PA CG4332-PA 2
10805.g162.t1 CG34417-PJ 1
10805.g162.t1 CG34417-PH 1
10805.g162.t1 CG34417-PI 1
10805.g162.t1 CG34417-PF 1
10805.g162.t1 CG34417-PD 1
10805.g162.t1 CG34417-PK 1
10805.g162.t1 CG3929-PA 1
10805.g162.t1 CG34417-PL 1
10805.g162.t1 CG18076-PP 8
10805.g162.t1 CG18076-PX 8
10805.g162.t1 CG18076-PY 8
10805.g162.t1 CG18076-PC 8
10805.g162.t1 CG42768-PL 9
10805.g162.t1 CG42768-PH 9
10805.g162.t1 CG42768-PK 9
10805.g162.t1 CG42768-PI 9
10805.g162.t1 CG42768-PB 9
GF22601-PA CG11151-PB 1
GF22601-PA CG11151-PA 1
10792.g1078.t1 CG17922-PA 1
10792.g1078.t1 CG42260-PA 3
10792.g1078.t1 CG42260-PD 3
10792.g1078.t1 CG43395-PE 4
10792.g1078.t1 CG43395-PC 4
10792.g1078.t1 CG43395-PD 4
10792.g1078.t1 CG43395-PB 4
10792.g1078.t1 CG8585-PB 5
GF20011-PA CG30413-PA 1
GF20011-PA CG34026-PA 2
GF10373-PA CG6169-PA 1
GF10373-PA CG6169-PE 1
GF10373-PA CG6169-PD 1
GF10373-PA CG6169-PB 1
10790.g1709.t1 CG6995-PB 1
10790.g1709.t1 CG6995-PA 1
GF22455-PA CG2712-PA 1
GF22455-PA CG31670-PB 3
GF22455-PA CG31670-PD 3
GF22455-PA CG31670-PA 3
GF22455-PA CG31670-PC 3
GF22455-PA CG7672-PC 6
GF22455-PA CG8319-PA 6
GF22455-PA CG3340-PA 7
GF22455-PA CG8643-PA 7
GF22455-PA CG31441-PA 7
GF22455-PA CG9215-PA 8
GF22455-PA CG8591-PA 8
GF22455-PA CG10959-PB 8
GF22455-PA CG18262-PA 8
GF22455-PA CG32772-PC 9
GF22455-PA CG5683-PD 9
GF22455-PA CG18476-PA 9
GF22455-PA CG7987-PB 9
GF22455-PA CG7987-PA 9
GF22455-PA CG3941-PB 10
GF22455-PA CG10021-PH 10
GF22455-PA CG10021-PG 10
GF22455-PA CG10021-PF 10
GF22455-PA CG10021-PE 10
GF22455-PA CG10021-PA 10
GF22455-PA CG10021-PD 10
GF22455-PA CG10021-PC 10
GF22455-PA CG10021-PB 10
GF22455-PA CG1454-PA 10
GF22455-PA CG42277-PF 11
GF22455-PA CG42277-PG 11
GF22455-PA CG42277-PE 11
GF22455-PA CG8388-PA 12
GF22455-PA CG15073-PA 12
GF22455-PA CG8145-PA 12
GF22455-PA CG1602-PA 12
GF22455-PA CG34346-PF 13
GF22455-PA CG34346-PG 13
GF22455-PA CG2052-PB 14
GF17807-PA CG31176-PA 1
GF15051-PA CG11374-PC 1
GF15051-PA CG11372-PD 2
GF15051-PA CG11372-PE 2
GF15051-PA CG11372-PB 2
GF15051-PA CG11372-PA 2
GF16144-PA CG33107-PA 1
GF20270-PA CG14226-PA 1
GF20398-PA CG1537-PA 1
GF24486-PA CG7328-PA 1
GF10408-PA CG43749-PC 3
GF11967-PA CG5190-PA 1
GF11118-PA CG15081-PD 1
GF11118-PA CG15081-PF 1
GF11118-PA CG15081-PA 1
GF11118-PA CG15081-PB 1
GF11118-PA CG15081-PC 1
GF11118-PA CG10691-PA 2
GF11118-PA CG10691-PB 2
GF12819-PA SK2-PE 1
GF12819-PA SK2-PF 1
GF12819-PA SK2-PA 1
GF12819-PA SK2-PB 1
GF12819-PA SK2-PC 1
GF12819-PA SK2-PK 1
GF12819-PA SK2-PD 1
GF12819-PA SK2-PI 1
GF12819-PA SK2-PJ 1
GF12819-PA CG2082-PO 3
10803.g89.t1 CG7092-PA 1
10803.g89.t1 CG5526-PB 1
10803.g89.t1 CG17150-PD 1
10803.g89.t1 CG15804-PC 1
10803.g89.t1 CG3723-PB 1
10803.g89.t1 CG3339-PD 1
10803.g89.t1 CG3339-PC 1
10803.g89.t1 CG9492-PF 1
10803.g89.t1 CG9492-PE 1
10803.g89.t1 CG9492-PD 1
10803.g89.t1 CG17866-PB 1
10803.g89.t1 CG17629-PA 1
10803.g89.t1 CG7507-PF 1
10803.g89.t1 CG7507-PA 1
10803.g89.t1 CG7507-PG 1
10803.g89.t1 CG7507-PC 1
10803.g89.t1 CG7507-PI 1
10803.g89.t1 CG7507-PD 1
10803.g89.t1 CG7507-PE 1
10803.g89.t1 CG7507-PH 1
10803.g89.t1 CG1842-PB 1
10803.g89.t1 CG1842-PC 1
10792.g818.t4 CG34141-PD 1
10792.g818.t4 CG34141-PC 1
10792.g818.t4 CG34141-PB 1
10792.g818.t4 CG2049-PM 1
10792.g818.t4 CG2049-PI 1
10792.g818.t4 CG2049-PL 1
10792.g818.t4 CG2049-PJ 1
10792.g818.t4 CG2049-PK 1
10792.g818.t4 CG2049-PF 1
10792.g818.t4 CG2049-PB 1
10792.g818.t4 CG2049-PH 1
10792.g818.t4 CG2049-PD 1
10792.g818.t4 CG2049-PC 1
10792.g818.t4 CG2049-PG 1
10792.g818.t5 CG34141-PD 1
10792.g818.t5 CG34141-PC 1
10792.g818.t5 CG34141-PB 1
10792.g818.t5 CG2049-PM 1
10792.g818.t5 CG2049-PI 1
10792.g818.t5 CG2049-PL 1
10792.g818.t5 CG2049-PJ 1
10792.g818.t5 CG2049-PK 1
10792.g818.t5 CG2049-PB 1
10792.g818.t5 CG2049-PF 1
10792.g818.t5 CG2049-PH 1
10792.g818.t5 CG2049-PC 1
10792.g818.t5 CG2049-PD 1
10792.g818.t5 CG2049-PG 1
10792.g180.t1 CG8439-PA 1
10792.g180.t1 CG8439-PB 1
10792.g180.t1 CG10245-PB 1
10792.g180.t1 CG10242-PA 1
10792.g180.t1 CG10241-PA 1
10792.g180.t1 CG10240-PA 1
10792.g180.t1 CG10243-PA 1
10792.g180.t1 CG10246-PB 3
10792.g180.t1 CG10247-PA 4
10792.g180.t1 CG1829-PA 11
10792.g180.t1 CG3540-PA 27
10792.g180.t1 CG9081-PA 27
10792.g180.t1 CG3656-PB 30
GF14758-PA CG31605-PB 1
GF14758-PA CG31605-PH 1
GF14758-PA CG31605-PF 1
GF14758-PA CG31605-PA 1
GF14758-PA CG31605-PI 1
GF14758-PA CG31605-PC 1
GF14758-PA CG31605-PD 1
GF14758-PA CG31605-PE 1
GF14758-PA CG31605-PJ 1
GF14758-PA CG31605-PG 2
10792.g818.t3 CG2049-PF 1
10792.g818.t3 CG2049-PL 1
10792.g818.t3 CG2049-PJ 1
10792.g818.t3 CG2049-PD 1
10792.g818.t3 CG2049-PC 3
GF21951-PA CG4389-PA 1
GF21951-PA CG4389-PB 1
GF21951-PA CG4389-PC 1
GF18478-PA CG8228-PA 1
GF18478-PA CG3539-PF 2
GF18478-PA CG3539-PC 2
GF18619-PA CG9288-PA 1
GF19093-PA CG7563-PA 2
GF19093-PA CG7563-PC 2
GF19093-PA CG7563-PB 2
GF18359-PA CG10281-PA 1
GF10204-PA CG3634-PC 1
GF10204-PA CG3634-PB 1
GF10204-PA CG3634-PA 1
GF17192-PA CG1982-PA 1
GF17192-PA CG4649-PA 1
GF17192-PA CG4836-PC 2
GF17192-PA CG4836-PB 2
GF17192-PA CG4836-PE 2
GF14821-PA CG3365-PF 1
GF14821-PA CG3365-PG 1
GF14821-PA CG3365-PE 1
GF23187-PA CG10005-PA 1
GF16555-PA CG7333-PB 1
GF16555-PA CG16727-PA 1
GF16555-PA CG17752-PA 1
GF16555-PA CG17751-PB 1
GF16555-PA CG6231-PA 1
GF16555-PA CG6231-PB 1
GF16555-PA CG6231-PD 1
GF16555-PA CG6231-PC 1
GF16555-PA CG8654-PC 15
GF16555-PA CG8654-PB 15
GF16555-PA CG8654-PA 15
10793.g1107.t1 CG42281-PI 1
10793.g1107.t1 CG42281-PL 1
10793.g1107.t1 CG5461-PB 1
10793.g1107.t1 CG42281-PN 1
10793.g1107.t1 CG5461-PD 1
10793.g1107.t1 CG42281-PK 2
10793.g1107.t1 CG42281-PM 2
GF14042-PA CG9987-PA 1
GF10831-PA CG7433-PC 1
GF10831-PA CG7433-PA 1
GF10831-PA CG7433-PB 1
GF12212-PA CG9313-PA 1
GF12212-PA CG6053-PC 5
GF12212-PA CG6053-PB 5
10795.g333.t1 CG42273-PG 1
10795.g333.t1 CG42273-PE 1
10795.g333.t1 CG7826-PC 1
10795.g333.t1 CG42273-PH 1
10795.g333.t1 CG2621-PR 10
10795.g333.t1 CG2621-PM 11
10795.g333.t1 CG2621-PN 11
10795.g333.t1 CG2621-PK 11
10795.g333.t1 CG2621-PO 11
10795.g333.t1 CG8866-PB 17
10795.g333.t1 CG8866-PA 17
10792.g1632.t1 CG42310-PD 1
10792.g1632.t1 CG42310-PB 1
10792.g1632.t1 CG42310-PC 1
10792.g1632.t1 CG42383-PA 2
10792.g1632.t1 CG11139-PA 3
10792.g1632.t1 CG6687-PA 12
GF11436-PA CG6967-PD 1
GF11436-PA CG6967-PC 1
GF11436-PA CG6701-PD 2
GF11436-PA CG6701-PC 2
GF11436-PA CG6701-PB 2
GF16535-PA CG9393-PA 1
GF16535-PA CG9393-PB 1
10800.g33.t1 CG15831-PB 1
10800.g33.t1 CG31045-PB 10
10800.g33.t1 CG31045-PF 10
10800.g33.t1 CG5501-PJ 14
10800.g33.t1 CG5501-PB 14
GF20728-PA CG34291-PA 1
GF21850-PA CG32521-PF 1
GF21850-PA CG32521-PC 1
GF24444-PA CG9130-PB 1
GF24444-PA CG9130-PA 1
GF16342-PB CG42612-PD 1
GF16342-PB CG42612-PA 1
GF16342-PB CG42612-PC 1
GF16342-PB CG11727-PA 3
GF16342-PB CG11727-PB 3
GF16342-PB CG11727-PD 3
GF16342-PB CG11727-PC 3
GF16342-PB CG11727-PE 3
GF16342-PB CG7324-PA 6
GF16342-PB CG7324-PB 6
GF16342-PB CG12241-PA 7
GF11069-PA CG3267-PA 1
GF16342-PA CG42612-PD 1
GF16342-PA CG42612-PA 1
GF16342-PA CG42612-PC 1
GF16342-PA CG11727-PD 3
GF16342-PA CG11727-PA 3
GF16342-PA CG11727-PB 3
GF16342-PA CG11727-PC 3
GF16342-PA CG11727-PE 3
GF16342-PA CG7324-PA 6
GF16342-PA CG7324-PB 6
GF16342-PA CG12241-PA 7
10790.g446.t1 CG12809-PA 1
10790.g446.t1 CG12809-PB 1
10790.g446.t1 CG3934-PA 2
GF18863-PA CG13843-PA 1
GF16423-PA CG1451-PA 1
GF16423-PA CG6193-PA 1
GF23668-PA CG9536-PB 1
GF23668-PA CG9536-PA 1
GF12304-PA CG17453-PA 1
GF12304-PA CG17577-PA 18
GF12304-PA CG4485-PA 20
GF12304-PA CG8457-PA 21
10793.g830.t1 CG31141-PA 7
10793.g830.t1 CG32072-PA 11
GF15831-PA CG12517-PA 1
10798.g49.t1 CG1343-PD 1
10798.g49.t1 CG1343-PE 1
10798.g49.t1 CG1343-PF 1
10798.g49.t1 CG12605-PC 11
10798.g49.t1 CG8484-PA 11
10798.g49.t1 CG1130-PA 12
GF15519-PA CG14026-PC 1
GF15519-PA CG14026-PA 1
GF15519-PA CG14026-PB 1
GF15519-PA CG14026-PD 1
GF15519-PA CG8224-PB 2
GF15519-PA CG1891-PB 3
GF15519-PA CG1891-PA 3
GF15519-PA CG1891-PC 3
GF15519-PA CG10776-PB 5
GF15519-PA CG10776-PA 5
GF18679-PA CG13643-PC 1
GF18679-PA CG13643-PB 1
GF18679-PA CG14880-PA 4
GF18679-PA CG14880-PB 4
GF13647-PA CG11165-PA 1
GF13647-PA CG8472-PD 3
GF13647-PA CG8472-PC 3
GF13647-PA CG8472-PB 3
GF13647-PA CG8472-PA 3
GF13647-PA CG17493-PD 5
GF13647-PA CG17493-PC 5
GF13647-PA CG17493-PB 5
GF13647-PA CG3595-PA 9
GF24527-PA CG32085-PA 1
GF24527-PA CG9952-PB 2
GF24527-PA CG9952-PA 2
GF24527-PA CG4221-PA 4
GF23226-PC CG42613-PE 1
GF23226-PC CG42613-PH 1
GF23226-PC CG42613-PG 1
GF23226-PC CG42613-PF 1
GF23226-PC CG34402-PC 2
GF24757-PA CG17090-PA 1
GF24757-PA CG17090-PB 1
GF24757-PA CG17090-PC 1
GF24757-PA CG2621-PN 12
GF24757-PA CG2621-PK 12
GF24757-PA CG2621-PO 12
GF24757-PA CG7001-PC 17
GF24757-PA CG7001-PA 17
GF14408-PA CG8498-PA 1
GF14408-PA CG8627-PA 2
GF14408-PA CG8627-PB 2
GF23545-PA CG8442-PA 1
GF23545-PA CG43743-PB 1
GF23545-PA CG43743-PA 1
GF23545-PA CG9935-PB 4
GF23545-PA CG5621-PB 5
GF17351-PA CG4538-PA 1
GF17351-PA CG4538-PB 1
GF23226-PA CG42613-PE 1
GF23226-PA CG42613-PH 1
GF23226-PA CG42613-PG 1
GF23226-PA CG42613-PF 1
GF23226-PA CG34402-PC 2
GF12478-PA CG1827-PC 1
GF12478-PA CG1827-PB 1
GF10233-PA CG32846-PB 1
GF19365-PA CG15373-PB 1
GF19365-PA CG15373-PA 1
GF19365-PA CG33286-PB 2
GF19365-PA CG12983-PD 3
GF16591-PA CG15561-PA 1
GF16117-PA ED25-PA 1
10791.g1464.t1 CG7941-PA 1
GF18489-PA CG6901-PA 1
GF18489-PA CG42826-PA 5
GF24092-PA CG7297-PA 1
GF24092-PA CG31956-PB 2
GF24092-PA CG31956-PA 2
GF24092-PA CG2103-PB 3
GF24092-PA CG2103-PA 3
GF24092-PA CG31776-PA 4
GF24092-PA CG8182-PB 10
GF24092-PA CG8182-PA 10
GF24092-PA CG4445-PA 10
GF24092-PA CG7480-PA 11
GF11472-PA CG1663-PA 1
10790.g1893.t1 CG31137-PB 1
10790.g1893.t1 CG31137-PF 1
10790.g1893.t1 CG31137-PE 1
10790.g1893.t1 CG31137-PA 1
10790.g1893.t1 CG31137-PC 1
10790.g1893.t1 CG31137-PD 1
10790.g1893.t1 CG31759-PD 2
10790.g1893.t1 CG31759-PC 2
GF13989-PA CG1943-PC 1
GF13989-PA CG1943-PB 1
GF13989-PA CG1943-PA 1
GF15514-PA CG14021-PE 1
GF15514-PA CG14021-PD 1
GF15514-PA CG14021-PC 1
GF15514-PA CG14021-PA 1
GF15514-PA CG14021-PB 1
GF17717-PA CG2669-PA 1
10795.g164.t1 CG12663-PA 1
10795.g164.t1 CG8330-PA 3
10797.g241.t1 CG34176-PA 1
GF11116-PA CG15078-PB 1
GF11116-PA CG15078-PD 1
GF11116-PA CG15078-PE 1
GF11116-PA CG15078-PA 1
GF21059-PA CG9057-PA 1
GF21059-PA CG9057-PB 1
GF21059-PA CG9057-PC 1
GF21059-PA CG10374-PC 2
GF21059-PA CG10374-PA 2
GF13192-PA CG3603-PB 10
GF13192-PA CG3603-PA 10
10791.g1236.t1 CG4835-PA 1
10791.g1236.t1 CG7248-PA 2
GF10804-PA CG3979-PB 1
GF10804-PA CG3979-PD 1
GF10804-PA CG3979-PA 1
GF10804-PA CG3979-PC 1
GF10804-PA CG33934-PE 1
GF10804-PA CG33934-PD 1
GF10804-PA CG33934-PC 1
GF10804-PA CG33933-PB 2
GF10804-PA CG33933-PA 2
GF10804-PA CG7309-PC 3
GF14059-PA CG6647-PE 1
GF14059-PA CG6647-PD 1
GF14059-PA CG6647-PC 1
GF14059-PA CG6647-PB 1
GF14059-PA CG6647-PA 1
GF14059-PA CG17137-PB 2
GF14059-PA CG17137-PA 2
GF14811-PA CG5711-PB 1
GF14811-PA CG5711-PA 1
GF14811-PA CG1487-PB 2
GF14811-PA CG1487-PA 2
GF10175-PA CG9390-PA 1
GF10175-PA CG9390-PB 1
GF10175-PA CG6432-PA 2
GF18195-PB CG1106-PJ 1
GF18195-PB CG1106-PF 1
GF18195-PB CG1106-PD 1
GF18195-PB CG1106-PB 1
GF18195-PB CG1106-PK 1
GF18195-PB CG1106-PA 1
GF18195-PB CG6433-PB 2
GF18195-PB CG6433-PA 2
GF18195-PB CG6433-PC 2
GF21567-PA CG16996-PA 1
GF21567-PA CG16997-PB 2
GF21567-PA CG7142-PA 3
GF21567-PA CG11911-PA 4
GF21567-PA CG11670-PE 14
GF21567-PA CG30371-PA 15
GF17748-PA CG14739-PA 1
GF17748-PA CG2257-PB 2
GF17748-PA CG2257-PC 2
GF17748-PA CG2257-PA 2
GF19230-PA CG11068-PA 1
GF18195-PC CG1106-PJ 1
GF18195-PC CG1106-PF 1
GF18195-PC CG1106-PD 1
GF18195-PC CG1106-PB 1
GF18195-PC CG1106-PK 1
GF18195-PC CG1106-PA 1
GF18195-PC CG6433-PA 2
GF18195-PC CG6433-PB 2
GF18195-PC CG6433-PC 2
GF17702-PA CG5919-PB 1
GF17702-PA CG5919-PA 1
GF24123-PA CG4786-PA 1
GF14829-PA CG10383-PA 1
GF14829-PA CG5455-PC 2
GF14829-PA CG5455-PB 2
GF14829-PA CG5455-PA 2
10790.g1538.t1 CG9748-PA 1
10790.g1538.t1 CG3506-PA 2
10790.g1538.t1 CG43081-PC 2
10790.g1538.t1 CG10333-PA 5
10803.g56.t1 CG42349-PD 1
10803.g56.t1 CG10524-PA 1
10803.g56.t1 CG11245-PA 1
10803.g56.t1 CG6518-PA 5
10803.g56.t1 CG42783-PI 7
10803.g56.t1 CG42783-PH 7
GF12329-PC CG34045-PB 1
GF12329-PB CG9975-PA 1
GF12329-PB CG9975-PB 1
GF12329-PB CG34045-PB 2
GF13498-PA CG8151-PD 1
GF13498-PA CG8151-PA 1
GF13498-PA CG8151-PC 1
GF13498-PA CG8151-PB 1
10799.g14.t1 CG18001-PA 1
10793.g588.t3 CG7221-PA 1
10793.g588.t3 CG7219-PA 1
10793.g588.t3 CG14936-PA 2
10793.g588.t3 CG12560-PB 3
10793.g588.t2 CG7221-PA 1
10793.g588.t2 CG11200-PA 8
10793.g588.t2 CG11200-PB 8
10793.g588.t1 CG7219-PA 1
10793.g588.t1 CG12560-PB 2
10793.g588.t1 CG17681-PA 6
GF11962-PA CG30344-PA 1
GF11962-PA CG30345-PB 1
GF11962-PA CG8046-PA 3
GF11962-PB CG30344-PA 1
GF11962-PB CG30345-PB 1
GF11962-PB CG8046-PA 4
GF10864-PA CG10960-PB 1
GF10864-PA CG10960-PA 1
GF10864-PA CG10960-PC 1
GF10864-PA CG6484-PA 2
GF10864-PA CG1380-PA 3
GF10864-PA CG33282-PB 10
GF10864-PA CG15408-PA 11
10795.g340.t1 CG14440-PB 1
10795.g340.t1 CG14440-PA 1
10795.g340.t1 CG14442-PB 2
10795.g340.t1 CG14442-PA 2
GF15369-PA CG31991-PC 1
GF15369-PA CG31991-PB 1
GF15369-PA CG31991-PA 1
GF15369-PA CG31991-PD 1
GF15369-PA CG8112-PB 2
GF15369-PA CG8112-PA 2
GF15431-PA CG10800-PA 1
GF16192-PA CG9743-PA 1
GF15479-PA CG10462-PE 1
GF15479-PA CG10462-PA 1
GF15479-PA CG10462-PD 1
GF15479-PA CG10462-PC 1
GF15479-PA CG10462-PB 1
GF15479-PA CG10462-PF 1
GF15479-PA CG3998-PA 2
GF15479-PA CG4730-PB 7
GF15479-PA CG34100-PD 7
GF15479-PA CG34100-PE 7
GF15479-PA CG31365-PA 8
GF14866-PA CG18397-PA 1
10799.g57.t3 CG10392-PB 1
10799.g57.t3 CG10392-PA 1
10799.g57.t3 CG10392-PC 1
10799.g57.t3 CG3319-PA 2
GF21815-PA CG1634-PE 1
GF21815-PA CG1634-PB 1
GF21815-PA CG1634-PF 1
GF21815-PA CG1634-PD 1
GF21815-PA CG1634-PC 1
GF21815-PA CG1634-PA 1
GF21815-PA CG1634-PG 1
GF21815-PA CG12113-PA 1
GF21815-PA CG5227-PF 3
GF21815-PA CG5227-PE 3
GF21815-PA CG5227-PD 3
GF21815-PA CG5227-PB 3
GF21815-PA CG5227-PA 3
GF21815-PA CG5227-PC 3
GF21815-PA CG17800-PJ 7
GF21815-PA CG17800-PA 7
GF21815-PA CG17800-PB 7
GF21815-PA CG17800-PI 7
GF21815-PA CG17800-PN 7
GF21815-PA CG17800-PK 7
GF21815-PA CG17800-PH 7
GF21815-PA CG17800-PC 7
GF21815-PA CG17800-PD 7
GF21815-PA CG18255-PQ 22
GF24744-PA CG15011-PA 1
GF24744-PA CG3647-PC 2
GF24744-PA CG3647-PA 2
GF24744-PA CG3647-PD 2
GF24744-PA CG3647-PB 2
GF17432-PA CG10425-PA 1
GF22831-PA CG7105-PA 1
GF24229-PA CG1079-PA 1
GF19796-PA CG8577-PA 2
GF19796-PA CG14746-PA 2
GF19796-PA CG4432-PC 5
GF19796-PA CG8995-PB 6
GF19796-PA CG8995-PA 6
GF13724-PA CG8067-PB 1
GF13724-PA CG8067-PA 1
GF11159-PA CG13345-PA 1
GF11159-PA CG2595-PA 2
GF11159-PA CG2595-PB 2
GF11159-PA CG3208-PB 4
GF23463-PA CG11440-PA 1
GF23463-PA CG11425-PA 6
10791.g46.t2 CG16758-PF 1
10791.g46.t2 CG16758-PG 1
10791.g46.t2 CG16758-PH 1
10791.g46.t2 CG16758-PE 1
10791.g46.t2 CG16758-PD 1
10791.g46.t2 CG16758-PB 1
10791.g46.t2 CG18128-PA 2
10791.g46.t1 CG16758-PB 1
10791.g46.t1 CG16758-PH 1
10791.g46.t1 CG16758-PD 1
10791.g46.t1 CG16758-PG 1
10791.g46.t1 CG16758-PF 1
10791.g46.t1 CG16758-PE 1
GF18696-PA CG31055-PC 1
GF22927-PA CG1378-PA 1
GF22927-PA CG8127-PF 7
GF22927-PA CG8127-PE 7
GF22927-PA CG8127-PB 7
GF22927-PA CG43692-PD 7
GF22927-PA CG43692-PC 7
GF22927-PA CG43692-PF 7
GF22927-PA CG7404-PA 7
GF22927-PA CG7404-PB 7
GF22927-PA CG1864-PD 8
GF22927-PA CG1864-PB 8
GF22927-PA CG1864-PC 8
10792.g412.t1 CG42672-PH 1
10792.g412.t1 CG42672-PM 1
10792.g412.t1 CG42672-PJ 1
10792.g412.t1 CG42672-PD 1
10792.g412.t1 CG42672-PN 1
10792.g412.t1 CG42672-PG 1
10792.g412.t1 CG42672-PF 1
10792.g412.t1 CG42672-PL 1
10792.g412.t1 CG32156-PN 11
10792.g412.t1 CG32156-PL 11
10792.g412.t1 CG32156-PM 11
10792.g412.t1 CG32156-PJ 11
GF15289-PA CG34049-PB 1
GF12229-PA CG8075-PA 1
GF12229-PA CG8075-PB 1
10790.g107.t1 CG32473-PC 1
10790.g107.t1 CG32473-PE 1
10790.g107.t1 CG32473-PD 1
10790.g107.t1 CG32473-PB 1
10790.g107.t1 CG32473-PA 1
10790.g107.t1 CG8773-PB 1
10790.g107.t1 CG8774-PB 1
10790.g107.t1 CG8774-PA 1
10790.g107.t1 CG3502-PB 14
10791.g1118.t1 CG3344-PA 1
10791.g1118.t1 CG32483-PA 1
10791.g1118.t1 CG13894-PA 1
10791.g1118.t1 CG3371-PA 1
10791.g1118.t1 CG31821-PA 4
GF10878-PA CG43439-PA 1
GF17755-PA CG3397-PA 1
GF17755-PA CG18547-PA 2
GF21856-PA CG32512-PA 1
GF14798-PA CG5094-PB 1
GF14798-PA CG5094-PA 1
GF23045-PA CG6875-PA 1
GF12354-PA SN7-PA 1
10791.g1899.t1 CG7458-PA 1
10791.g1899.t1 CG6006-PC 12
10791.g1899.t1 CG6231-PA 15
10791.g1899.t1 CG6231-PB 15
10791.g1899.t1 CG6231-PD 15
10791.g1899.t1 CG6231-PC 15
GF21673-PA CG9395-PC 1
GF21673-PA CG9395-PB 1
GF21673-PA CG12910-PC 2
GF21673-PA CG12910-PA 2
GF21673-PA CG12910-PB 2
10790.g1986.t1 CG5892-PA 1
10790.g1986.t1 CG14205-PA 1
10790.g1986.t1 CG14219-PA 1
10790.g1986.t1 CG14204-PA 1
10790.g1986.t1 CG10182-PA 1
10790.g1986.t1 CG13325-PA 1
10790.g1986.t1 CG16723-PB 1
10790.g1986.t1 CG33337-PB 1
10790.g1986.t1 CG10183-PB 1
10790.g1986.t1 CG42329-PA 2
10790.g1986.t1 CG3106-PA 3
10790.g1986.t1 CG33968-PA 4
10790.g1986.t1 CG11353-PB 9
10790.g1986.t1 CG11353-PA 9
10790.g1354.t1 CG34276-PB 1
10790.g1354.t1 CG34276-PA 1
10791.g1071.t1 CG11399-PB 1
GF10327-PA CG8277-PA 1
GF10327-PA CG8023-PA 4
GF11169-PA CG6191-PB 1
GF11169-PA CG6191-PC 1
GF11169-PA CG6191-PA 1
GF11169-PB CG6191-PC 1
GF11169-PB CG6191-PA 1
GF11169-PB CG6191-PB 1
GF15724-PA CG4600-PA 1
GF15724-PA CG9149-PA 2
GF12930-PB CG3850-PA 1
GF12930-PB CG3850-PB 1
GF12930-PB CG4677-PB 3
GF12930-PB CG42277-PC 6
GF12930-PB CG33473-PB 10
GF12930-PB CG30431-PA 10
GF12930-PB CG17328-PA 10
10795.g177.t1 CG34387-PF 1
10795.g177.t1 CG34387-PE 1
10795.g177.t1 CG34387-PC 1
GF22540-PA CG6540-PA 1
GF11295-PA CG8428-PC 1
GF11295-PA CG8428-PB 1
GF11295-PA CG8428-PA 1
GF11295-PA CG8428-PD 1
GF11295-PA CG8428-PE 1
GF12257-PA CG11788-PA 1
GF20221-PA CG15618-PB 1
GF22609-PA CG8465-PE 1
GF22609-PA CG8465-PD 1
GF22609-PA CG8465-PF 1
GF22609-PA CG8527-PD 1
GF22609-PA CG8527-PC 1
GF22609-PA CG8527-PA 1
GF22609-PA CG8527-PB 1
GF22609-PA CG15555-PA 6
GF22609-PA CG32792-PH 10
GF17267-PA CG12250-PB 1
GF13360-PA CG3441-PC 1
GF13360-PA CG3441-PB 1
GF13133-PA CG4853-PB 1
GF13133-PA CG4853-PA 1
GF13133-PA CG7369-PA 2
GF13328-PA CG8386-PA 1
GF18839-PA CG4591-PB 1
GF18839-PA CG4591-PA 1
GF18839-PA CG4591-PC 1
GF18839-PA CG10742-PB 2
GF18839-PA CG10742-PA 2
GF17453-PA CG3953-PA 1
GF15820-PA CG6431-PB 1
GF15820-PA CG6431-PC 1
GF23286-PB CG31069-PA 1
GF23286-PB CG3325-PA 2
GF23286-PD CG7948-PB 3
GF23286-PD CG7948-PA 3
GF20738-PA CG6383-PC 1
GF20738-PA CG6383-PB 1
GF20738-PA CG6383-PA 1
GF20738-PA CG33196-PJ 8
GF20738-PA CG33196-PX 8
GF20738-PA CG33196-PI 8
GF20738-PA CG33196-PU 9
GF20738-PA CG33196-PW 9
GF20738-PA CG33196-PQ 9
GF13679-PA CG11140-PP 1
GF13679-PA CG11140-PN 1
GF13679-PA CG11140-PT 1
GF13679-PA CG11140-PR 1
GF13679-PA CG11140-PM 1
GF13679-PA CG11140-PL 1
GF13679-PA CG11140-PK 1
GF13679-PA CG11140-PI 1
GF13679-PA CG11140-PO 1
GF13679-PA CG11140-PQ 1
GF13679-PA CG11140-PE 1
GF13679-PA CG11140-PS 1
GF20738-PB CG6383-PA 1
GF20738-PB CG6383-PB 1
GF20738-PB CG6383-PC 1
GF20738-PB CG3936-PB 2
GF20738-PB CG3936-PA 2
GF20738-PB CG9138-PA 3
GF20738-PB CG9138-PB 3
GF20738-PB CG9138-PC 3
GF20738-PB CG9138-PF 3
GF20738-PB CG9138-PE 3
GF20738-PB CG9138-PD 3
GF20738-PB CG3619-PC 5
GF20738-PB CG3619-PB 5
GF20738-PB CG3619-PA 5
GF20738-PB CG33196-PI 8
GF20738-PB CG33196-PJ 8
GF20738-PB CG33196-PS 9
GF20738-PB CG33196-PY 9
GF20307-PA CG32754-PA 1
GF20307-PA CG32751-PA 1
GF20307-PA CG3599-PA 3
GF22227-PA CG4199-PI 1
GF22227-PA CG4199-PH 1
GF22227-PA CG4199-PG 1
GF22227-PA CG4199-PB 1
GF22227-PA CG4199-PD 1
GF22227-PA CG4199-PC 1
GF22227-PA CG4199-PA 1
GF22227-PA CG10700-PA 1
GF22227-PA CG7263-PA 2
GF22227-PA CG7263-PB 2
GF22227-PA CG7263-PC 2
10808.g100.t1 CG9022-PA 1
10808.g100.t1 CG18259-PA 2
10793.g448.t1 CG34340-PE 1
10793.g448.t1 CG3935-PA 2
10793.g448.t1 CG11186-PA 6
GF12810-PA CG42672-PF 1
GF12810-PA CG42672-PG 1
GF12810-PA CG42672-PN 1
GF12810-PA CG42672-PM 1
GF12810-PA CG42672-PL 1
GF12810-PA CG42672-PJ 1
GF12810-PA CG42672-PH 1
GF12810-PA CG42672-PD 1
GF12810-PA CG32156-PM 11
GF12810-PA CG32156-PN 11
GF12810-PA CG32156-PL 11
GF12810-PA CG32156-PJ 11
GF24357-PA CG34427-PB 1
GF24357-PA CG14958-PA 2
GF13240-PA CG10936-PA 1
GF13240-PA CG10936-PB 1
GF15482-PA CG10268-PA 1
GF25142-PA CG3222-PA 1
GF14008-PA CG17646-PA 1
GF14008-PA CG17646-PB 1
GF14008-PA CG2969-PC 2
GF14008-PA CG2969-PD 2
GF14008-PA CG2969-PB 2
GF14008-PA CG2969-PA 2
GF14008-PA CG4822-PF 4
GF14008-PA CG4822-PE 4
GF14008-PA CG4822-PB 4
GF14008-PA CG4822-PD 4
GF14008-PA CG4822-PC 4
GF14008-PA CG4822-PA 4
GF14008-PA CG31689-PB 6
GF14008-PA CG31689-PA 6
GF14008-PA CG31689-PC 6
GF14008-PA CG31689-PD 6
GF14008-PA CG4314-PA 10
GF14008-PA CG6052-PA 15
GF14008-PA CG1718-PD 15
GF14008-PA CG1718-PB 15
GF14008-PA CG42816-PB 15
10790.g1372.t2 CG14252-PA 1
10790.g419.t1 CG33485-PA 1
GF13792-PA CG9432-PF 1
GF13792-PA CG9432-PB 1
GF13792-PA CG9432-PK 1
GF13792-PA CG9432-PM 1
GF13792-PA CG9432-PG 1
GF13792-PA CG9432-PL 1
GF13792-PA CG9432-PA 1
GF13792-PA CG9432-PJ 1
GF13792-PA CG9432-PH 1
GF20135-PA CG43479-PB 2
GF15577-PA CG7236-PA 1
GF15577-PA CG7236-PB 1
GF15577-PA CG42366-PB 4
GF15577-PA CG42366-PA 4
GF15577-PA CG6800-PA 7
GF15577-PA CG32703-PB 9
GF15577-PA CG32703-PA 9
GF15577-PA CG1830-PE 15
GF15577-PA CG1830-PD 15
GF15577-PA CG7097-PB 15
GF15577-PA CG16973-PB 19
10790.g256.t1 CG5111-PA 1
10790.g256.t1 CG15445-PH 1
10790.g256.t1 CG15445-PG 1
10790.g256.t1 CG15445-PF 1
10790.g256.t1 CG15445-PE 1
10790.g256.t1 CG15445-PA 1
10790.g256.t1 CG5107-PA 2
GF23772-PA CG7492-PA 1
GF23772-PA CG7506-PA 2
GF15115-PA CG31805-PC 1
GF23600-PA CG7757-PA 1
GF23600-PA CG7757-PB 1
10791.g1941.t1 CG5723-PD 1
10791.g1941.t1 CG5723-PE 1
10791.g1941.t1 CG5723-PB 2
GF17219-PA CG6695-PB 1
GF17219-PA CG6695-PA 1
GF18897-PA CG13607-PC 1
GF18897-PA CG13607-PB 1
GF18897-PA CG13607-PA 1
GF20349-PA CG6927-PA 1
GF20349-PA CG7589-PA 1
GF20349-PA CG11340-PA 2
GF20349-PA CG7411-PA 7
GF20349-PA CG4128-PA 10
GF20349-PA CG4128-PC 10
GF20349-PA CG4128-PD 10
GF20349-PA CG4128-PH 10
GF20349-PA CG4128-PG 11
GF20349-PA CG4128-PB 11
GF16927-PA CG11656-PA 1
GF22264-PA CG18076-PA 10
GF22264-PA CG18076-PL 10
GF22264-PA CG18076-PO 10
GF22264-PA CG18076-PM 10
GF22264-PA CG18076-PE 10
GF22264-PA CG18076-PB 10
GF22264-PA CG18076-PI 10
GF22264-PA CG18076-PJ 10
GF22264-PA CG18076-PN 10
GF22264-PA CG18076-PZ 10
GF22264-PA CG18076-PK 10
GF22264-PA CG18076-PG 10
GF18176-PA CG34384-PE 1
GF18176-PA CG34384-PD 1
GF18176-PA CG34384-PB 1
GF18176-PA CG34384-PA 1
GF18176-PA CG34384-PC 1
GF18176-PA CG34361-PI 4
GF18176-PA CG31140-PD 5
GF18176-PA CG31140-PH 5
GF18176-PA CG31140-PA 5
GF18176-PA CG31140-PG 5
GF18176-PA CG31140-PF 5
GF18176-PA CG31140-PB 5
10813.g12.t2 CG12149-PA 1
10792.g1498.t2 CG30275-PH 1
10792.g1498.t2 CG30275-PK 1
10792.g1498.t2 CG30268-PB 1
10792.g1498.t2 CG13518-PA 2
GF12414-PA CG42336-PC 1
10792.g1498.t1 CG30275-PH 1
10792.g1498.t1 CG30275-PK 1
10792.g1498.t1 CG30268-PB 1
10792.g1498.t1 CG13518-PA 2
GF15513-PA CG12512-PA 1
GF10282-PA CG6014-PA 1
GF10282-PA CG6014-PB 1
GF20008-PA CG9981-PA 1
GF20008-PA CG4301-PC 1
GF20008-PA CG4301-PB 1
GF20008-PA CG4301-PA 1
GF20008-PA CG14741-PB 5
GF20008-PA CG14741-PE 5
GF20008-PA CG14741-PC 5
GF24373-PA CG31808-PD 1
GF24373-PA CG31808-PC 1
10798.g118.t2 CG10986-PB 1
10798.g118.t2 CG10986-PD 1
10798.g118.t2 CG10986-PC 1
10798.g118.t2 CG10986-PF 1
10798.g118.t2 CG10988-PA 1
10798.g118.t2 CG3917-PA 3
10798.g118.t2 CG3917-PB 3
10798.g118.t2 CG3917-PD 3
10803.g63.t1 CG42338-PK 1
10803.g63.t1 CG42338-PF 1
10803.g63.t1 CG42338-PE 1
10803.g63.t1 CG32659-PA 1
10803.g63.t1 CG42338-PN 1
10803.g63.t1 CG42338-PJ 1
10803.g63.t1 CG42338-PI 1
10803.g63.t1 CG42338-PM 1
10803.g63.t1 CG42338-PL 1
10803.g63.t1 CG42338-PH 1
10803.g63.t1 CG42338-PG 1
10803.g63.t1 CG5723-PD 2
10803.g63.t1 CG5723-PE 2
10803.g63.t1 CG5723-PB 2
GF24793-PA CG8638-PA 1
GF24793-PA CG8634-PA 2
GF23962-PA CG7972-PA 1
GF23962-PA CG6019-PA 2
GF24966-PA CG2054-PB 1
GF24966-PA CG2054-PA 1
GF24966-PA CG18140-PA 4
GF24966-PA CG18140-PC 4
GF24966-PA CG18140-PB 4
GF24966-PA CG4475-PA 8
GF24966-PA CG4472-PA 11
10791.g1790.t3 CG10537-PA 1
10791.g1790.t3 CG7535-PF 4
10791.g1790.t1 CG10537-PA 1
10791.g1790.t1 CG7535-PF 4
10797.g27.t1 CG4382-PB 1
10797.g27.t1 CG12245-PA 1
10797.g27.t1 CG6414-PA 4
10803.g82.t1 CG7178-PA 1
10803.g82.t2 CG7178-PA 1
GF16051-PA CG6042-PA 1
GF16051-PA CG11821-PA 1
GF16051-PA CG15077-PA 3
GF16051-PA CG18377-PC 5
GF16051-PA CG8587-PA 6
10796.g201.t1 CG6066-PA 1
GF20762-PA CG31460-PA 1
GF16884-PA CG5413-PD 1
GF16884-PA CG5413-PB 1
GF16884-PA CG5413-PA 1
GF18505-PA CG31523-PD 1
GF18505-PA CG31523-PA 1
GF18505-PA CG31523-PB 1
GF18505-PA CG31523-PC 1
GF18505-PA CG31522-PG 2
GF18505-PA CG31522-PA 2
GF18505-PA CG17821-PA 11
GF18505-PA CG9459-PA 13
GF23047-PA CG6892-PB 1
GF23047-PA CG6892-PA 1
GF23047-PA CG17077-PC 3
GF23047-PA CG17077-PD 3
GF23047-PA CG2914-PB 3
GF23047-PA CG6338-PA 4
GF23047-PA CG6338-PB 4
GF24246-PA CG33233-PC 1
GF24246-PA CG31103-PB 3
GF24246-PA CG12783-PC 4
GF24246-PA CG12783-PB 4
GF24246-PA CG15221-PB 7
GF24246-PA CG3690-PA 9
GF18092-PA CG7381-PA 1
GF18092-PA CG7381-PF 1
GF18092-PA CG7381-PE 1
GF18092-PA CG7381-PD 1
GF18092-PA CG7381-PB 1
GF15776-PA CG5091-PB 1
GF15776-PA CG5091-PA 1
GF10200-PA CG32432-PA 1
GF10200-PA CG32206-PB 2
GF10200-PA CG32206-PE 2
GF10200-PC CG32432-PA 1
GF10200-PB CG32432-PA 1
GF10125-PA CG14959-PE 1
GF10125-PA CG14959-PD 1
GF10125-PA CG14959-PC 1
GF10200-PD CG32432-PA 1
GF17306-PA CG43290-PA 1
GF20690-PA CG12676-PA 1
GF20690-PA CG31774-PH 1
GF20690-PA CG31774-PF 1
GF20690-PA CG31774-PG 1
GF20690-PA CG8779-PB 2
GF20690-PA CG8779-PA 2
GF20690-PA CG43079-PF 2
GF20690-PA CG43079-PD 2
GF20690-PA CG43079-PG 2
GF20690-PA CG43079-PE 2
GF20690-PA CG33141-PA 3
GF20690-PA CG33141-PB 3
GF20690-PA CG7449-PA 5
GF20690-PA CG5481-PB 10
GF20690-PA CG5481-PA 10
GF21434-PA CG12637-PA 1
GF21434-PA CG13539-PA 3
GF18269-PA CG33193-PA 1
GF18269-PA CG33193-PB 1
GF18524-PA CG7079-PA 1
GF18524-PA CG31207-PA 2
GF18524-PA CG11853-PA 6
GF13542-PA CG42284-PC 1
GF12297-PA CG8427-PA 1
GF21798-PA CG7138-PB 1
GF21798-PA CG7138-PA 1
GF12340-PA CG7563-PC 1
GF12340-PA CG7563-PB 1
GF12340-PA CG7563-PA 1
GF12340-PA CG8107-PB 1
GF12340-PA CG8107-PA 1
GF10292-PA CG13038-PA 1
GF24034-PA CG11282-PD 1
GF24034-PA CG11282-PB 1
GF24034-PA CG11282-PA 1
GF24034-PA CG11280-PA 1
GF24034-PA CG11280-PB 1
GF24034-PA CG34368-PD 2
GF24034-PA CG34368-PC 2
GF24034-PA CG8434-PB 5
GF24034-PA CG43398-PI 9
GF24034-PA CG43398-PP 9
GF24034-PA CG43398-PB 9
GF24034-PA CG43398-PA 9
GF24034-PA CG43398-PH 9
GF24034-PA CG43398-PD 9
GF24034-PA CG43398-PL 10
GF24034-PA CG32055-PA 10
GF21258-PA CG3815-PA 1
GF24034-PB CG11282-PD 1
GF24034-PB CG11282-PB 1
GF24034-PB CG11282-PA 1
GF24034-PB CG11280-PB 1
GF24034-PB CG11280-PA 1
GF24034-PB CG34368-PD 2
GF24034-PB CG34368-PC 2
GF24034-PB CG8434-PB 5
GF24034-PB CG43398-PR 10
GF24034-PB CG43398-PL 10
GF24034-PB CG1744-PC 12
GF25111-PA CG1943-PC 1
GF25111-PA CG1943-PB 1
GF25111-PA CG1943-PA 1
10790.g1305.t1 CG14556-PB 1
10790.g1305.t1 CG31324-PA 2
GF11706-PA CG1358-PD 1
GF11706-PA CG1358-PB 1
GF11706-PA CG1358-PA 1
GF11706-PA CG1358-PC 1
GF23097-PA CG5867-PA 1
GF23097-PA CG5945-PA 2
GF23097-PA CG16820-PA 3
GF12223-PA CG13747-PA 1
GF16657-PA CG42724-PJ 1
GF16657-PA CG42724-PH 1
GF16657-PA CG42724-PF 1
GF16657-PA CG42724-PC 1
10813.g37.t1 CG4991-PC 1
10813.g37.t1 CG4991-PA 1
10813.g37.t1 CG4991-PB 1
10813.g37.t1 CG16700-PA 1
GF15736-PA CG4747-PA 1
GF15736-PA CG4747-PB 1
GF15736-PA CG15093-PE 2
GF15736-PA CG15093-PA 2
GF15736-PA CG15093-PB 2
10793.g260.t1 CG12620-PB 1
10793.g260.t1 CG12620-PA 1
10793.g260.t1 CG15136-PB 2
10793.g260.t1 CG15136-PA 2
GF10336-PA CG5725-PE 1
GF10336-PA CG5725-PB 1
GF10336-PA CG5725-PC 1
GF10336-PA CG5725-PD 1
GF10336-PA CG5725-PA 1
GF10336-PA CG5725-PG 1
GF10336-PA CG5725-PF 1
10793.g990.t1 CG32975-PF 1
10793.g990.t1 CG32975-PH 2
10793.g990.t1 CG32975-PD 2
10793.g990.t1 CG32975-PB 2
10793.g990.t1 CG4128-PE 5
10793.g990.t1 CG4128-PD 6
10793.g990.t1 CG11348-PA 7
GF12471-PA CG42344-PI 2
GF12471-PA CG42344-PJ 2
GF12842-PA CG13163-PA 1
GF12636-PA CG10247-PA 1
GF12636-PA CG10246-PB 1
GF12636-PA CG9438-PA 1
GF12636-PA CG10248-PA 1
GF12636-PA CG13977-PA 1
GF12636-PA CG10243-PA 4
GF12636-PA CG10240-PA 5
GF12636-PA CG6730-PA 27
GF12636-PA CG9081-PA 28
GF12636-PA CG10755-PA 31
GF20808-PA CG17896-PB 1
GF20808-PA CG17896-PA 1
GF20808-PA CG9629-PA 5
GF20808-PA CG7145-PE 6
GF20808-PA CG7145-PF 6
GF20808-PA CG7145-PD 6
GF20808-PA CG7145-PB 6
GF20808-PA CG7145-PA 6
GF20808-PA CG11140-PM 7
GF20808-PA CG11140-PL 7
GF20808-PA CG11140-PK 7
GF20808-PA CG11140-PI 7
GF20808-PA CG11140-PT 7
GF20808-PA CG11140-PR 7
GF20808-PA CG11140-PP 7
GF20808-PA CG11140-PN 7
GF20808-PA CG11140-PO 8
GF20808-PA CG11140-PQ 8
GF17615-PA CG11391-PA 1
GF17615-PA CG11407-PA 2
GF17615-PA CG4563-PA 9
GF12953-PA CG8070-PA 1
10792.g930.t1 CG12501-PA 1
GF16684-PA CG5466-PA 1
10792.g147.t1 CG10073-PA 1
10792.g147.t1 CG10073-PC 1
10792.g147.t1 CG10081-PA 1
10792.g147.t1 CG30047-PA 1
10792.g147.t1 CG30049-PA 1
10792.g147.t1 CG13160-PB 1
10792.g147.t1 CG13160-PA 1
10792.g147.t1 CG33012-PC 1
10792.g147.t1 CG30043-PA 1
10792.g147.t1 CG11961-PB 1
10792.g147.t1 CG11961-PC 1
10792.g147.t1 CG11961-PA 1
10792.g147.t1 CG10062-PA 1
10792.g147.t1 CG10062-PB 1
10792.g147.t1 CG9416-PA 2
GF18751-PA CG31145-PC 1
GF18751-PA CG31145-PD 1
GF18751-PA CG31145-PB 1
GF18751-PA CG31145-PA 1
GF18751-PA CG3631-PD 2
GF18751-PA CG3631-PC 2
GF18751-PB CG31145-PC 1
GF18751-PB CG31145-PD 1
GF18751-PB CG31145-PB 1
GF18751-PB CG31145-PA 1
GF18751-PB CG3631-PD 2
GF18751-PB CG3631-PC 2
GF14432-PA CG10463-PA 1
GF10566-PA CG14997-PA 1
GF10566-PA CG14997-PB 1
GF24162-PA ED10-PB 1
GF19145-PA CG1572-PB 1
GF19145-PA CG1572-PA 1
GF18287-PA CG31139-PA 1
GF16111-PA CG6193-PA 1
GF16111-PA CG1451-PA 1
GF21373-PA CG2652-PA 1
GF16414-PA CG6534-PA 1
GF16414-PA CG6534-PB 1
GF16414-PA CG11085-PA 2
GF16414-PA CG1650-PA 3
GF16414-PA CG10604-PA 4
GF16414-PA CG7902-PA 4
GF16414-PA CG10604-PB 4
GF16414-PA CG2988-PA 4
GF13208-PA CG10911-PA 1
GF13208-PA CG11470-PA 2
GF13208-PA CG5765-PA 3
GF24751-PA CG4427-PA 1
GF24751-PA CG1343-PB 3
GF24751-PA CG1343-PE 3
GF24751-PA CG1343-PF 3
GF24751-PA CG1343-PD 3
GF24751-PA CG5669-PA 4
GF24751-PA CG5669-PB 4
GF24751-PA CG5683-PD 12
GF24751-PA CG5683-PB 12
GF24751-PA CG5683-PC 12
GF24751-PA CG5683-PA 12
GF24751-PA CG31670-PD 13
GF24751-PA CG31670-PC 13
GF24751-PA CG7987-PB 14
GF24751-PA CG7987-PA 14
GF24751-PA CG18476-PA 14
GF24751-PA CG31441-PA 14
GF24751-PA CG4360-PB 14
GF24751-PA CG42277-PF 14
GF24751-PA CG42277-PE 14
GF14531-PA CG42615-PF 1
GF14531-PA CG11861-PB 1
GF14531-PA CG11861-PA 1
GF14531-PA CG11861-PC 1
GF14531-PA CG8711-PB 2
GF14531-PA CG8711-PA 2
GF14531-PA CG1512-PB 4
GF14531-PA CG1512-PA 4
GF14531-PA CG1401-PA 5
GF14815-PA CG15152-PA 1
GF22047-PA CG3703-PA 1
GF21820-PA CG7115-PE 1
GF21820-PA CG7115-PB 1
GF21820-PA CG7115-PA 1
GF21820-PA CG7115-PD 1
GF21820-PA CG7115-PC 1
GF19561-PA CG32681-PA 1
10791.g1055.t1 CG32425-PA 1
10791.g1055.t1 CG32425-PE 1
10791.g1055.t1 CG6020-PB 1
10791.g1055.t1 CG6020-PA 1
10791.g1055.t1 CG32425-PC 1
10791.g1055.t1 CG5078-PA 1
10791.g1055.t1 CG11537-PC 2
10791.g1055.t1 CG11537-PF 2
10791.g1055.t1 CG11537-PA 2
10791.g1055.t1 CG11537-PB 2
10791.g1055.t1 CG11537-PE 2
10791.g1055.t1 CG11537-PD 2
GF22935-PA CG1462-PA 1
GF22935-PA CG1462-PB 1
GF15283-PA CG10838-PB 1
GF15283-PA CG10838-PA 1
GF15283-PA CG10834-PA 2
GF15283-PA CG10751-PA 2
10793.g463.t1 CG43707-PE 1
10793.g463.t1 CG43707-PI 1
10793.g463.t1 CG43707-PF 1
10793.g463.t1 CG43707-PC 1
10793.g463.t1 CG43707-PD 1
10793.g463.t1 CG43707-PG 1
10793.g463.t1 CG10021-PH 1
10793.g463.t1 CG10021-PG 1
10793.g463.t1 CG10021-PF 1
10793.g463.t1 CG10021-PE 1
10793.g463.t1 CG10021-PA 1
10793.g463.t1 CG10021-PD 1
10793.g463.t1 CG10021-PC 1
10793.g463.t1 CG10021-PB 1
10793.g463.t1 CG43707-PH 1
10793.g463.t1 CG31670-PD 4
10793.g463.t1 CG3340-PA 5
10793.g463.t1 CG17385-PA 6
10793.g463.t1 CG1454-PA 7
10793.g463.t1 CG17568-PA 7
10793.g463.t1 CG5683-PD 8
10793.g463.t1 CG5683-PB 8
10793.g463.t1 CG5683-PC 8
10793.g463.t1 CG5683-PA 8
10793.g463.t1 CG7204-PA 9
10793.g463.t1 CG10366-PA 10
10793.g463.t1 CG9233-PB 10
10793.g463.t1 CG9233-PA 10
10793.g463.t1 CG42277-PF 10
10793.g463.t1 CG31441-PA 11
10793.g463.t1 CG7987-PB 11
10793.g463.t1 CG7987-PA 11
10793.g463.t1 CG2052-PA 11
10793.g463.t1 CG2052-PF 11
10793.g463.t1 CG2052-PE 11
10793.g463.t1 CG2052-PC 11
10793.g463.t1 CG1602-PA 12
10793.g463.t1 CG8145-PA 13
10793.g463.t1 CG7357-PA 13
10793.g463.t1 CG4360-PB 13
GF16802-PA CG8365-PA 1
GF16802-PA CG8328-PA 4
GF24571-PA CG34012-PA 1
GF24571-PA CG34021-PA 2
GF23882-PA CG15003-PB 1
GF23882-PA CG18676-PA 2
10790.g81.t1 CG31098-PA 1
10790.g81.t1 CG31102-PA 1
10790.g81.t1 CG31097-PB 1
10790.g81.t1 CG6834-PA 4
10790.g81.t1 CG10514-PA 12
GF20945-PA CG1698-PA 1
GF20945-PA CG15279-PA 1
GF20945-PA CG15279-PB 1
GF20945-PA CG15279-PD 1
GF20945-PA CG4476-PB 1
GF20945-PA CG8850-PA 1
GF20945-PA CG8850-PB 1
GF20945-PA CG15088-PD 1
GF17808-PA CG6349-PA 1
GF17808-PA CG1925-PA 3
GF13629-PA CG11416-PA 1
GF13016-PA CG12489-PA 1
GF13016-PA CG12489-PB 1
GF14601-PA CG7254-PB 1
GF14601-PA CG7254-PA 1
10792.g1118.t1 CG30280-PC 2
10792.g1118.t1 CG8642-PB 4
10792.g1118.t1 CG5550-PB 5
10796.g19.t2 CG7824-PC 1
10796.g19.t2 CG7824-PA 1
10798.g131.t1 CG5529-PA 1
10798.g131.t1 CG5488-PA 2
10798.g131.t1 CG8524-PC 4
10798.g131.t1 CG8524-PB 4
10798.g131.t1 CG8524-PA 4
10798.g131.t1 CG8254-PA 5
10798.g131.t1 CG31481-PA 6
10798.g131.t1 CG1447-PE 6
10798.g131.t1 CG1447-PA 6
10798.g131.t1 CG1447-PC 6
10798.g131.t1 CG1447-PB 6
10798.g131.t1 CG1447-PD 6
10798.g131.t1 CG11182-PA 6
10798.g131.t1 CG1264-PA 7
10798.g131.t1 CG1264-PB 7
GF17863-PA CG17477-PA 1
GF17863-PA CG31265-PA 4
GF17863-PA CG5246-PA 7
GF17863-PA CG34350-PB 16
GF17863-PA CG34350-PA 16
GF17863-PA CG8172-PF 17
GF17863-PA CG11836-PF 17
GF17863-PA CG11836-PE 17
GF17863-PA CG11836-PG 17
GF17863-PA CG11836-PC 17
GF17863-PA CG11836-PA 17
GF17863-PA CG11836-PB 17
GF17863-PA CG18444-PA 18
GF17863-PA CG17239-PA 19
GF17863-PA CG6298-PB 20
GF17863-PA CG6298-PA 20
GF17863-PA CG11313-PB 21
GF17863-PA CG4914-PA 21
10834.g32.t1 CG34100-PF 1
10834.g32.t1 CG34100-PA 1
10834.g32.t1 CG34100-PC 1
10834.g32.t1 CG34100-PE 1
10834.g32.t1 CG34100-PD 1
GF20603-PA CG3528-PA 1
GF20603-PA CG14013-PA 2
GF11291-PA CG8421-PH 1
GF11291-PA CG8421-PA 1
GF11291-PA CG8421-PG 2
GF16066-PA CG12173-PB 1
GF16066-PA CG12173-PA 1
10798.g144.t1 CG42275-PP 1
10798.g144.t1 CG42275-PK 1
10798.g144.t1 CG42275-PI 1
10798.g144.t1 CG42275-PO 1
10798.g144.t1 CG42275-PN 1
10798.g144.t1 CG42275-PM 1
10798.g144.t1 CG42275-PL 1
10798.g144.t1 CG32684-PG 1
10798.g144.t1 CG42275-PJ 1
10798.g144.t1 CG31202-PA 2
10798.g144.t1 CG5682-PA 4
GF17984-PA CG33203-PD 1
GF17984-PA CG33203-PB 1
10792.g1877.t1 CG34392-PF 1
10792.g1877.t1 CG34392-PE 1
10792.g1877.t1 CG34392-PG 1
10792.g1877.t1 CG34392-PD 1
10792.g1877.t1 CG9438-PA 1
10792.g1877.t1 CG9436-PA 1
10792.g1877.t1 CG10248-PA 1
10792.g1877.t1 CG13977-PA 1
10792.g1877.t1 CG10246-PB 1
10792.g1877.t1 CG10242-PA 3
10792.g1877.t1 CG10241-PA 4
10792.g1877.t1 CG10243-PA 5
10792.g1877.t1 CG10638-PA 6
10792.g1877.t1 CG3466-PA 26
10792.g1877.t1 CG3540-PB 29
10792.g1877.t1 CG3656-PB 29
10792.g1877.t1 CG17970-PB 30
10791.g183.t1 CG42256-PG 1
10791.g183.t1 CG42256-PM 1
10791.g183.t1 CG42256-PK 1
10791.g183.t1 CG42256-PH 1
10791.g183.t1 CG42256-PO 1
10791.g183.t1 CG42256-PJ 1
10791.g183.t1 CG42256-PI 1
10791.g183.t1 CG42256-PL 1
10791.g183.t1 CG42256-PP 1
10791.g183.t1 CG42256-PN 1
10791.g183.t1 CG42330-PH 1
10791.g183.t1 CG42330-PE 1
10791.g183.t1 CG42330-PD 1
10791.g183.t1 CG17800-PB 1
10791.g183.t1 CG17800-PX 1
10791.g183.t1 CG17800-PR 1
10791.g183.t1 CG17800-PW 1
10791.g183.t1 CG17800-PA 1
10791.g183.t1 CG17800-PC 1
10791.g183.t1 CG17800-PD 1
10791.g183.t1 CG17800-PE 1
10791.g183.t1 CG17800-PO 1
10791.g183.t1 CG17800-PL 1
10791.g183.t1 CG17800-PJ 1
10791.g183.t1 CG17800-PI 1
10791.g183.t1 CG17800-PV 1
10791.g183.t1 CG17800-PZ 1
10791.g183.t1 CG17800-PM 1
10791.g183.t1 CG17800-PY 1
10791.g183.t1 CG17800-PT 1
10791.g183.t1 CG17800-PH 1
10791.g183.t1 CG17800-PF 1
10791.g183.t1 CG17800-PS 1
10791.g183.t1 CG17800-PP 1
10791.g183.t1 CG17800-PN 1
10791.g183.t1 CG17800-PQ 1
10791.g183.t1 CG17800-PU 1
10791.g183.t1 CG17800-PK 1
10791.g183.t1 CG17800-PG 1
10791.g183.t1 CG31190-PE 2
10791.g183.t1 CG31190-PF 2
10791.g183.t1 CG32791-PA 16
10791.g183.t1 CG11320-PB 16
10791.g183.t2 CG42256-PG 1
10791.g183.t2 CG42256-PM 1
10791.g183.t2 CG42256-PH 1
10791.g183.t2 CG42256-PK 1
10791.g183.t2 CG42256-PJ 1
10791.g183.t2 CG42256-PO 1
10791.g183.t2 CG42256-PI 1
10791.g183.t2 CG42256-PL 1
10791.g183.t2 CG42256-PN 1
10791.g183.t2 CG42256-PP 1
10791.g183.t2 CG42330-PE 1
10791.g183.t2 CG42330-PD 1
10791.g183.t2 CG42330-PH 1
10791.g183.t2 CG17800-PB 1
10791.g183.t2 CG17800-PX 1
10791.g183.t2 CG17800-PR 1
10791.g183.t2 CG17800-PA 1
10791.g183.t2 CG17800-PW 1
10791.g183.t2 CG17800-PC 1
10791.g183.t2 CG17800-PO 1
10791.g183.t2 CG17800-PD 1
10791.g183.t2 CG17800-PL 1
10791.g183.t2 CG17800-PE 1
10791.g183.t2 CG17800-PJ 1
10791.g183.t2 CG17800-PI 1
10791.g183.t2 CG17800-PV 1
10791.g183.t2 CG17800-PY 1
10791.g183.t2 CG17800-PZ 1
10791.g183.t2 CG17800-PM 1
10791.g183.t2 CG17800-PT 1
10791.g183.t2 CG17800-PH 1
10791.g183.t2 CG17800-PF 1
10791.g183.t2 CG17800-PU 1
10791.g183.t2 CG17800-PP 1
10791.g183.t2 CG17800-PQ 1
10791.g183.t2 CG17800-PK 1
10791.g183.t2 CG17800-PN 1
10791.g183.t2 CG17800-PG 1
10791.g183.t2 CG17800-PS 1
10791.g183.t2 CG1084-PA 9
10791.g183.t2 CG42368-PA 14
10791.g183.t2 CG34353-PB 15
10791.g183.t2 CG34353-PA 15
10791.g183.t3 CG42256-PH 1
10791.g183.t3 CG42256-PJ 1
10791.g183.t3 CG42256-PO 1
10791.g183.t3 CG42256-PN 1
10791.g183.t3 CG42256-PP 1
10791.g183.t3 CG42256-PG 1
10791.g183.t3 CG42256-PM 1
10791.g183.t3 CG42256-PK 1
10791.g183.t3 CG42256-PI 1
10791.g183.t3 CG42256-PL 1
10791.g183.t3 CG42330-PH 1
10791.g183.t3 CG42330-PE 1
10791.g183.t3 CG42330-PD 1
10791.g183.t3 CG17800-PB 1
10791.g183.t3 CG17800-PX 1
10791.g183.t3 CG17800-PR 1
10791.g183.t3 CG17800-PW 1
10791.g183.t3 CG17800-PA 1
10791.g183.t3 CG17800-PD 1
10791.g183.t3 CG17800-PC 1
10791.g183.t3 CG17800-PO 1
10791.g183.t3 CG17800-PL 1
10791.g183.t3 CG17800-PE 1
10791.g183.t3 CG17800-PJ 1
10791.g183.t3 CG17800-PI 1
10791.g183.t3 CG17800-PV 1
10791.g183.t3 CG17800-PY 1
10791.g183.t3 CG17800-PM 1
10791.g183.t3 CG17800-PZ 1
10791.g183.t3 CG17800-PH 1
10791.g183.t3 CG17800-PT 1
10791.g183.t3 CG17800-PF 1
10791.g183.t3 CG17800-PP 1
10791.g183.t3 CG17800-PK 1
10791.g183.t3 CG17800-PU 1
10791.g183.t3 CG17800-PG 1
10791.g183.t3 CG17800-PQ 1
10791.g183.t3 CG17800-PN 1
10791.g183.t3 CG17800-PS 1
10791.g183.t3 CG5481-PA 12
10791.g183.t3 CG5481-PB 12
10791.g183.t3 CG40378-PB 13
10791.g183.t3 CG42368-PA 14
10791.g183.t3 CG34353-PB 15
10791.g183.t3 CG34353-PA 15
GF13432-PA CG15609-PG 1
GF13432-PA CG15609-PB 1
GF13432-PA CG15609-PH 1
GF13432-PA CG15609-PF 1
GF13432-PA CG13366-PB 4
10790.g1716.t1 CG30187-PD 11
10790.g1716.t1 CG30187-PC 11
10790.g1716.t1 CG30091-PA 12
10790.g1716.t1 CG33225-PB 12
GF13432-PB CG15609-PG 1
GF13432-PB CG15609-PB 1
GF13432-PB CG15609-PF 1
GF13432-PB CG15609-PH 1
GF13432-PB CG13366-PB 4
GF14463-PA CG9200-PA 1
GF19277-PA CG33870-PA 1
GF19277-PA CG33886-PA 1
GF19277-PA CG33890-PA 1
GF19277-PA CG33896-PA 1
GF19277-PA CG33898-PA 1
GF19277-PA CG33894-PA 1
GF19277-PA CG33874-PA 1
GF19277-PA CG33888-PA 1
GF19277-PA CG17949-PA 1
GF19277-PA CG33902-PA 1
GF19277-PA CG33868-PA 1
GF19277-PA CG33892-PA 1
GF19277-PA CG33908-PA 1
GF19277-PA CG33904-PA 1
GF19277-PA CG33910-PA 1
GF19277-PA CG33900-PA 1
GF19277-PA CG33878-PA 1
GF19277-PA CG33884-PA 1
GF19277-PA CG33872-PA 1
GF19277-PA CG33906-PA 1
GF19277-PA CG33876-PA 1
GF19277-PA CG33880-PA 1
GF19277-PA CG33882-PA 1
10834.g32.t2 CG34100-PF 1
10834.g32.t2 CG34100-PA 1
10834.g32.t2 CG34100-PC 1
10834.g32.t2 CG34100-PE 1
10834.g32.t2 CG34100-PD 1
GF24823-PA CG7970-PB 1
GF24823-PA CG7970-PA 1
GF17254-PA CG1064-PA 1
GF12545-PA CG12350-PA 1
GF12545-PA CG12386-PA 7
GF12545-PA CG17239-PA 10
GF12545-PA CG11836-PF 12
GF12545-PA CG11836-PE 12
GF12545-PA CG11836-PG 12
GF12545-PA CG11836-PC 12
GF12545-PA CG11836-PA 12
GF12545-PA CG11836-PB 12
GF12545-PA CG1299-PB 13
GF12545-PA CG5246-PA 13
GF12545-PA CG17475-PA 14
GF12545-PA CG4998-PA 15
GF12545-PA CG32260-PC 16
GF12545-PA CG5390-PA 16
GF12545-PA CG3066-PB 17
GF12545-PA CG5896-PB 18
GF12545-PA CG6298-PA 19
GF23193-PA CG16908-PA 1
GF23193-PA CG9475-PD 1
GF23193-PA CG9475-PC 1
GF23193-PA CG16916-PA 1
GF23193-PA CG5776-PB 7
GF23193-PA CG5776-PA 7
GF23193-PA CG1193-PH 15
GF23193-PA CG1193-PD 15
GF23193-PA CG1193-PG 15
GF23193-PA CG1193-PE 15
GF23193-PA CG1193-PC 15
GF23193-PA CG1193-PB 15
GF11575-PA CG15112-PB 1
GF11575-PA CG15112-PD 1
GF11575-PA CG15112-PE 1
GF11575-PA CG15112-PC 1
GF11575-PA CG15112-PA 1
GF20507-PA IF5-PF 1
GF20507-PA IF5-PG 1
GF20507-PA IF5-PB 1
GF20507-PA IF5-PE 1
GF20507-PA IF5-PA 1
GF20507-PA IF5-PC 1
GF20507-PA IF5-PD 1
GF12969-PA CG4252-PA 1
GF12969-PA CG6535-PB 2
GF12969-PA CG5092-PA 3
GF19361-PA CG6842-PA 1
GF19361-PA CG1193-PC 3
GF19361-PA CG1193-PB 3
GF19361-PA CG1193-PG 3
GF19361-PA CG1193-PE 3
GF19361-PA CG5977-PC 5
GF19361-PA CG5977-PB 5
GF19361-PA CG5977-PA 5
GF19361-PA CG5395-PA 7
GF12331-PA CG10051-PA 1
GF12331-PA CG9416-PA 1
GF12331-PA CG10062-PA 1
GF12331-PA CG10062-PB 1
GF12331-PA CG11961-PB 1
GF12331-PA CG11961-PC 1
GF12331-PA CG11961-PA 1
GF12331-PA CG30049-PA 1
GF12331-PA CG13160-PB 1
GF12331-PA CG13160-PA 1
GF12331-PA CG33012-PC 1
GF12331-PA CG30047-PA 1
GF12331-PA CG30043-PA 1
GF12331-PA CG10081-PA 3
GF12331-PA CG33013-PD 4
GF18906-PA CG1059-PA 1
GF18906-PA CG32165-PB 3
GF18906-PA CG32165-PA 3
GF16196-PA CG2184-PB 1
GF16196-PA CG2184-PA 2
10791.g271.t1 CG7525-PA 1
10791.g271.t1 NT1-PF 1
10791.g271.t1 NT1-PD 1
10791.g271.t1 NT1-PE 1
10791.g271.t1 NT1-PB 1
10791.g271.t1 NT1-PC 1
10791.g271.t1 CG1389-PC 12
10791.g271.t1 CG1389-PA 12
10791.g271.t1 CG1594-PA 14
GF10541-PA CG7510-PA 1
GF23199-PA CG31478-PA 1
10805.g90.t1 CG17777-PB 1
10793.g1275.t1 CG31871-PA 1
10793.g1275.t1 CG17098-PA 2
10793.g1275.t1 CG6113-PA 3
10793.g1275.t1 CG6113-PB 3
10793.g1275.t1 CG6113-PC 3
10793.g1275.t1 CG18301-PA 4
GF21467-PA CG3125-PE 1
GF21467-PA CG3125-PD 1
GF21467-PA CG3125-PC 1
GF21467-PA CG3125-PB 1
GF21467-PA CG3125-PA 1
GF13533-PA CG30275-PH 1
GF13533-PA CG30275-PK 1
GF13533-PA CG30268-PB 1
GF21563-PA CG5336-PA 1
GF23434-PA CG6712-PA 1
GF23434-PA CG11920-PA 2
GF25042-PA CG9187-PA 1
GF25042-PA CG32318-PA 2
10795.g205.t2 CG42492-PE 1
10795.g205.t2 CG42492-PD 1
10795.g205.t2 CG42492-PC 1
10795.g205.t2 CG42492-PA 1
10795.g205.t2 CG42492-PB 2
10795.g205.t2 CG3332-PA 4
10795.g205.t1 CG42492-PE 1
10795.g205.t1 CG42492-PD 1
10795.g205.t1 CG42492-PC 1
10795.g205.t1 CG42492-PA 1
10795.g205.t1 CG42492-PB 2
10795.g205.t1 CG3332-PB 3
10791.g699.t1 CG42525-PA 1
GF21030-PA CG8864-PA 1
GF21030-PA CG10833-PA 2
GF21030-PA CG6081-PA 3
10797.g264.t2 CG4260-PA 1
10797.g264.t2 CG4260-PB 1
10797.g264.t2 CG4213-PB 1
10797.g264.t2 CG4213-PA 1
10797.g264.t2 CG13690-PA 1
10797.g264.t2 CG9113-PD 3
10795.g205.t4 CG42492-PE 1
10795.g205.t4 CG42492-PD 1
10795.g205.t4 CG42492-PC 1
10795.g205.t4 CG3208-PA 1
10795.g205.t4 CG42492-PA 1
10795.g205.t4 CG3208-PB 1
10795.g205.t4 CG3201-PB 2
10795.g205.t4 CG3201-PA 2
10795.g205.t4 CG17769-PB 8
10795.g205.t4 CG17769-PA 8
GF12770-PA CG14505-PB 1
GF12770-PA CG14505-PC 1
GF12899-PA CG8394-PA 1
GF11453-PA CG4898-PE 1
GF11453-PA CG4898-PH 1
GF11453-PA CG4898-PC 2
GF11453-PA CG4898-PI 2
GF20041-PA CG11153-PA 1
GF20041-PA CG11153-PB 1
GF20041-PA CG8404-PA 3
GF20041-PA CG15552-PA 4
GF24445-PA CG9133-PB 1
GF24445-PA CG9133-PC 1
GF10858-PA CG43479-PC 1
GF10858-PA CG43479-PB 1
GF10858-PA CG43479-PG 1
GF10858-PA CG43479-PD 1
GF10858-PA CG43479-PF 1
GF15809-PA CG31721-PA 1
GF15809-PA CG31721-PB 1
GF10360-PA CG4289-PA 1
GF17742-PA CG4810-PA 1
GF17742-PA CG10161-PB 1
GF22352-PA CG11759-PG 1
GF22352-PA CG11759-PJ 1
GF22352-PA CG11759-PI 1
GF22352-PA CG11759-PH 1
GF22352-PA CG11759-PF 1
GF22352-PA CG11759-PL 1
GF22352-PA CG11759-PK 1
GF14863-PB CG2674-PE 1
GF14863-PB CG2674-PA 1
GF14863-PB CG2674-PI 1
GF14863-PB CG2674-PF 1
GF14863-PB CG2674-PH 1
GF14863-PB CG2674-PD 1
GF14863-PB CG2674-PJ 1
GF14863-PB CG2674-PC 1
GF14863-PB CG2674-PG 1
GF16514-PA CG14895-PC 1
GF16514-PA CG14895-PA 1
GF16514-PA CG14895-PD 1
GF16514-PA CG10295-PB 2
GF16514-PA CG10295-PA 2
GF16514-PA CG10295-PC 2
GF16514-PA CG10295-PD 2
GF16514-PA CG7693-PF 7
GF16514-PA CG7693-PE 7
GF16514-PA CG7693-PC 7
GF16514-PA CG7693-PB 7
GF16514-PA CG7693-PA 7
GF16514-PA CG14217-PH 7
GF16514-PA CG1776-PA 11
GF16514-PA CG42347-PD 11
GF16514-PA CG42347-PC 11
GF16514-PA CG7186-PA 12
GF16514-PA CG18255-PF 14
GF16514-PA CG18255-PG 14
GF16787-PA CG42235-PC 1
GF19108-PA CG15309-PB 1
GF19108-PA CG15309-PA 1
GF19108-PA CG1989-PA 2
GF22147-PA CG11403-PA 1
GF22147-PA CG9433-PC 3
GF22147-PA CG9433-PB 3
GF22147-PA CG9433-PA 3
GF21920-PA CG8128-PA 1
GF17519-PA CG6465-PA 1
GF17519-PA CG6726-PA 1
GF17519-PA CG6726-PB 1
GF17519-PA CG6733-PA 3
10793.g955.t1 CG34381-PB 1
10793.g955.t1 CG34381-PC 1
10793.g955.t1 CG34381-PD 1
10793.g955.t1 CG32540-PB 3
10793.g955.t1 CG9918-PE 7
10793.g955.t1 CG9918-PD 7
GF13681-PA CG11139-PA 1
GF16367-PA CG10610-PA 1
GF20934-PA CG14621-PA 1
GF20126-PA CG16991-PC 1
GF20126-PA CG16991-PD 1
GF20126-PA CG16991-PF 1
GF14980-PA CG4587-PB 1
GF14980-PA CG4587-PC 1
GF14980-PA CG4587-PD 1
GF14980-PA CG12295-PB 1
GF14980-PA CG12295-PC 1
GF14980-PA CG12295-PD 1
GF14980-PA CG42817-PB 2
GF14980-PA CG42817-PA 2
10793.g1115.t3 CG43065-PM 1
10793.g1115.t3 CG43065-PG 1
10793.g1115.t3 CG31761-PA 1
10793.g1115.t3 CG43065-PK 1
10793.g1115.t3 CG31761-PD 1
10793.g1115.t3 CG17010-PA 2
10793.g1115.t3 CG43770-PI 10
10793.g1115.t3 CG43770-PR 10
10793.g1115.t3 CG43770-PC 10
10793.g1115.t3 CG43770-PN 10
10793.g1115.t3 CG5099-PD 12
10793.g1115.t3 CG5099-PA 12
10793.g1115.t3 CG5099-PC 12
10793.g1115.t3 CG5099-PB 12
GF16152-PA CG5374-PA 1
GF16152-PA CG5374-PB 1
GF16152-PA CG8351-PA 2
GF16152-PA CG7033-PA 2
GF12630-PA CG7639-PB 1
GF24693-PA CG10975-PB 1
GF24693-PA CG10975-PA 1
GF24693-PA CG11516-PG 3
GF24693-PA CG1817-PH 6
GF24693-PA CG1817-PG 6
GF24693-PA CG1817-PF 6
GF23244-PA CG9633-PA 1
GF16341-PA CG1347-PB 1
GF11274-PA CG7755-PA 1
GF11274-PA CG32026-PA 5
GF11274-PA CG3483-PA 6
GF17036-PA CG5991-PB 1
GF17036-PA CG5991-PC 1
GF17036-PA CG5991-PA 1
GF15579-PA CG11030-PB 1
GF15579-PA CG11030-PA 1
GF20358-PA CG32736-PB 1
GF20358-PA CG32736-PA 1
10790.g204.t1 CG14609-PA 1
10790.g1703.t1 CG42827-PD 1
10790.g1703.t1 CG42827-PC 1
GF11272-PA CG7747-PA 1
GF11272-PA CG13892-PA 2
GF11272-PA CG17266-PB 7
GF11272-PA CG17266-PA 7
GF11272-PA CG4886-PA 9
10793.g273.t2 CG6464-PA 1
10793.g273.t2 CG4881-PC 2
10793.g273.t2 CG4881-PB 2
10793.g273.t2 CG4881-PA 2
GF11363-PA CG3186-PA 1
GF11363-PA CG3186-PB 1
GF20907-PA CG3171-PB 1
GF20907-PA CG3171-PA 1
GF20907-PA CG4322-PF 2
GF20907-PA CG4322-PE 2
GF20907-PA CG4322-PB 2
GF20907-PA CG4322-PA 2
GF20907-PA CG4322-PD 2
GF20907-PA CG4322-PC 2
10796.g215.t1 CG42814-PA 1
GF15212-PB CG10699-PE 1
GF15212-PB CG10699-PA 1
GF15212-PB CG10699-PF 1
GF15212-PB CG10699-PD 1
GF15212-PB CG10699-PC 1
GF15212-PB CG10699-PB 1
GF15212-PB CG10699-PG 1
GF15212-PB CG4328-PB 3
GF15212-PB CG6500-PD 5
GF15212-PB CG8376-PC 5
GF15212-PB CG8376-PA 5
GF15212-PB CG5708-PB 6
GF15212-PB CG5708-PA 6
GF10427-PA CB7-PB 1
GF10427-PA CB7-PA 1
GF10427-PA CG4225-PA 2
GF10427-PA CG4562-PC 9
GF10427-PA CG4562-PA 9
GF10427-PA CG4562-PE 9
GF10427-PA CG14709-PB 11
GF19563-PA CG2221-PA 1
10793.g876.t1 CG10890-PC 1
10793.g876.t1 CG10890-PB 1
10793.g876.t1 CG10890-PA 1
10793.g876.t1 CG8648-PA 3
GF24240-PA CG1244-PG 1
GF24240-PA CG1244-PE 1
GF24240-PA CG1244-PF 1
GF24240-PA CG1244-PD 1
GF24240-PA CG1244-PB 1
GF24240-PA CG1244-PA 1
GF24240-PA CG1244-PC 1
GF24240-PB CG1244-PG 1
GF24240-PB CG1244-PE 1
GF24240-PB CG1244-PF 1
GF24240-PB CG1244-PD 1
GF24240-PB CG1244-PB 1
GF24240-PB CG1244-PA 1
GF24240-PB CG1244-PC 1
GF22595-PA CG11158-PA 1
GF22595-PA CG5418-PA 1
GF22392-PA CG5703-PA 1
GF22392-PA CG6485-PA 2
GF23282-PA CG5909-PA 1
GF23282-PA CG31728-PC 10
GF23282-PA CG3505-PA 12
GF23282-PA CG7996-PB 15
GF23282-PA CG7996-PA 15
GF23282-PA CG3700-PB 16
GF23282-PA CG3700-PA 16
GF23282-PA CG34458-PA 19
GF23282-PA CG11529-PA 20
GF14834-PA CG43338-PA 1
GF14834-PA CG43338-PB 1
GF14143-PA CG5838-PB 1
GF14143-PA CG5838-PA 1
GF20720-PA CG18528-PA 1
GF11822-PC CG8804-PB 2
GF11822-PC CG8804-PC 2
10791.g16.t2 CG17061-PC 1
10791.g16.t2 CG17061-PA 1
10791.g16.t2 CG17061-PE 1
10791.g16.t2 CG17061-PD 1
10791.g16.t2 CG17061-PB 1
10791.g16.t2 CG6936-PB 3
10791.g16.t2 CG6936-PD 3
10791.g16.t2 CG6936-PC 3
10791.g16.t2 CG6936-PE 3
10791.g16.t2 CG6936-PA 3
10791.g16.t3 CG17061-PD 1
10791.g16.t3 CG17061-PA 1
10791.g16.t3 CG17061-PE 1
10791.g16.t3 CG17061-PB 1
10791.g16.t3 CG17061-PC 1
10791.g16.t3 CG6936-PB 3
10791.g16.t3 CG6936-PD 3
10791.g16.t3 CG6936-PC 3
10791.g16.t3 CG6936-PE 3
10791.g16.t3 CG6936-PA 3
GF24070-PA CG13895-PA 1
GF24070-PA CG13895-PB 1
GF24070-PA CG3371-PA 2
GF13246-PA CG6493-PA 1
GF13246-PA CG4792-PA 2
GF21677-PA CG9414-PA 1
GF11180-PA CG6033-PD 1
GF11180-PA CG6033-PF 1
GF11180-PA CG6033-PA 1
GF11180-PA CG6033-PB 1
GF11180-PA CG6033-PC 1
GF11180-PA CG6033-PE 1
GF11180-PA CG1587-PA 3
GF11180-PA CG1587-PC 3
GF11180-PA CG1587-PD 3
GF13063-PA CG17280-PA 1
GF16228-PA CG3028-PA 1
10790.g1080.t1 CG31201-PB 1
10790.g1080.t1 CG18039-PA 1
10790.g1080.t1 CG5621-PB 1
10790.g1080.t1 CG5621-PA 1
10790.g1080.t1 CG8681-PB 4
GF15221-PA CG17291-PC 1
GF15221-PA CG17291-PB 1
GF15221-PA CG17291-PA 1
GF15221-PA CG17291-PD 1
10792.g885.t1 MC2-PA 1
10792.g885.t1 MC1-PA 3
GF21220-PC CG5627-PD 1
GF21220-PC CG5627-PE 1
GF21220-PC CG5627-PC 1
GF21220-PC CG5627-PH 1
GF21220-PC CG5627-PG 1
GF21220-PC CG5627-PF 1
GF21220-PC CG5599-PA 1
GF21220-PC CG12737-PA 3
GF21220-PC CG12737-PB 3
GF21220-PC CG12737-PC 3
GF18895-PA CG31133-PA 1
GF21220-PA CG5627-PF 3
GF15300-PA CG15385-PB 1
GF15300-PA CG15385-PA 1
GF21220-PE CG5627-PD 1
GF21220-PE CG5627-PE 1
GF21220-PE CG5627-PG 1
GF21220-PE CG5627-PF 1
GF21220-PE CG5627-PC 1
GF21220-PE CG5627-PH 1
GF21220-PE CG5599-PA 1
GF21220-PE CG12737-PA 3
GF21220-PE CG12737-PB 3
GF21220-PE CG12737-PC 3
GF21220-PD CG5627-PD 1
GF21220-PD CG5627-PF 1
GF21220-PD CG5627-PG 1
GF21220-PD CG5627-PC 1
GF21220-PD CG5627-PE 1
GF21220-PD CG5627-PH 1
GF21220-PD CG5599-PA 1
GF21220-PD CG12737-PB 3
GF21220-PD CG12737-PC 3
GF21220-PD CG12737-PA 3
GF24455-PD CG9160-PA 1
10793.g653.t1 CG12617-PA 1
GF17849-PA CG43757-PA 1
GF14238-PA CG13084-PA 1
GF14238-PA CG4066-PA 2
10790.g1878.t1 CG5447-PA 1
10790.g1878.t1 CG5447-PB 1
GF22289-PA CG9634-PA 1
GF20888-PB CG42276-PD 1
GF20888-PB CG42276-PB 1
GF20888-PB CG34341-PB 3
GF20888-PB CG32498-PM 5
GF20888-PB CG32498-PE 5
GF20888-PB CG32498-PL 5
GF20888-PB CG32498-PF 5
GF20888-PB CG42325-PD 6
GF20888-PC CG42276-PB 1
GF20888-PC CG42276-PD 1
GF20888-PC CG34341-PB 2
GF20888-PC CG34341-PC 2
GF20888-PC CG8279-PC 2
GF20888-PC CG8279-PB 2
GF20888-PC CG34341-PD 2
GF20888-PC CG34341-PE 2
GF20888-PC CG42325-PE 4
GF20888-PC CG42325-PG 5
GF20888-PC CG31757-PA 5
GF20888-PC CG5411-PM 6
GF20888-PC CG5411-PL 6
GF20888-PC CG5411-PK 6
GF20888-PC CG5411-PJ 6
GF20888-PC CG5411-PI 6
GF20888-PC CG5411-PG 6
GF20888-PC CG5411-PA 6
GF20888-PC CG5411-PH 6
GF20888-PC CG5411-PE 6
GF20888-PC CG5411-PN 6
GF20888-PC CG5411-PB 6
GF20888-PC CG5411-PD 6
GF20888-PA CG42276-PB 1
GF20888-PA CG42276-PD 1
GF20888-PA CG32647-PA 2
GF20888-PA CG32647-PB 2
GF20888-PA CG32498-PM 5
GF20888-PA CG32498-PE 5
GF20888-PA CG32498-PA 5
GF20888-PA CG32498-PF 5
GF20888-PA CG32498-PL 5
GF20888-PA CG42325-PD 6
GF20888-PA CG5411-PC 6
GF20888-PA CG42325-PH 6
GF21307-PA CG17982-PA 1
GF23150-PA CG43663-PG 1
GF23150-PA CG43663-PC 1
GF23150-PA CG43663-PE 1
GF23150-PA CG43663-PA 1
GF23150-PA CG43663-PB 1
GF13697-PA CG17064-PB 1
GF13697-PA CG17064-PA 1
10792.g1838.t1 CG12052-PN 2
10792.g1838.t1 CG12052-PO 3
GF13590-PA CG3615-PA 1
GF13590-PA CG3615-PB 1
GF23289-PA CG11880-PC 1
GF23289-PA CG11880-PB 1
GF23289-PA CG11880-PA 1
GF23289-PA CG1311-PA 2
GF18795-PA CG9922-PA 1
GF18356-PA CG10295-PB 1
GF18356-PA CG10295-PA 1
GF18356-PA CG10295-PC 1
GF18356-PA CG10295-PD 1
GF18356-PA CG14895-PC 2
GF18356-PA CG14895-PA 2
GF18356-PA CG14895-PD 2
GF18356-PA CG5125-PB 10
GF18356-PA CG5125-PA 10
GF18356-PA CG17528-PD 14
GF18356-PA CG17528-PC 14
GF18356-PA CG7186-PA 14
GF18356-PA CG6620-PA 15
GF18356-PA CG18255-PN 15
GF18356-PA CG18255-PM 15
GF18356-PA CG18255-PB 15
GF18356-PA CG8874-PC 17
GF22418-PA CG15319-PB 1
GF22418-PA CG15319-PD 1
GF22418-PA CG15319-PC 1
GF20696-PA CG12395-PA 1
GF20696-PA CG16719-PA 2
GF18641-PA CG2017-PA 1
GF18641-PA CG2017-PE 1
GF18641-PA CG2017-PB 1
GF18641-PA CG2017-PC 1
GF18641-PA CG2017-PD 1
GF18641-PA CG5729-PB 2
GF18641-PA CG5729-PA 2
10792.g866.t1 CG4816-PE 1
10792.g866.t1 CG4816-PD 1
10792.g866.t1 CG4816-PB 1
10792.g866.t1 CG4816-PA 1
10792.g866.t1 CG3613-PA 2
10792.g595.t1 CG42697-PA 1
GF22451-PA CG2706-PA 1
GF22451-PA CG11133-PA 3
10791.g1678.t1 CG3808-PA 1
10791.g1678.t1 CG18136-PA 1
GF22970-PA CG1569-PA 1
GF18217-PA CG1074-PA 1
GF10439-PA CG10489-PA 1
GF19331-PA CG17245-PB 1
GF19331-PA CG17245-PA 1
GF19331-PA CG11081-PC 1
GF19331-PA CG11081-PB 1
GF19331-PA CG11081-PF 1
GF19331-PA CG11081-PA 1
GF19331-PA CG11081-PD 1
GF20303-PA CG3585-PB 1
GF20303-PA CG3576-PB 1
GF20303-PA CG3576-PA 1
GF20258-PA CG1655-PA 1
GF20258-PA CG11207-PA 1
GF14257-PA AH1-PA 1
GF14257-PA CG5379-PA 8
GF14257-PA CG3940-PA 8
GF14257-PA CG18672-PB 9
GF16791-PA CG8285-PA 1
10801.g8.t1 CG17678-PA 1
10801.g8.t1 CG2835-PA 8
10801.g8.t1 CG2835-PC 8
10801.g8.t1 CG2835-PD 8
10801.g8.t1 CG2835-PB 8
GF23235-PA CG6194-PA 1
GF23235-PA CG4428-PA 2
GF23235-PA CG4428-PB 2
GF16235-PA CG3153-PA 1
GF16235-PA CG3153-PB 1
GF16235-PA CG7291-PA 2
10795.g144.t1 CG6227-PA 1
10795.g144.t1 CG6418-PB 2
10795.g144.t1 CG10279-PI 3
10795.g144.t1 CG10279-PE 3
10795.g144.t1 CG10279-PH 3
10795.g144.t1 CG10279-PD 3
10795.g144.t1 CG10279-PF 3
10795.g144.t1 CG10279-PB 3
10795.g144.t1 CG10279-PC 3
10795.g144.t1 CG10279-PA 3
10795.g144.t1 CG10777-PB 5
GF24129-PA CG5195-PC 1
GF24129-PA CG5195-PB 1
GF24129-PA CG5195-PA 1
GF24129-PA CG1744-PC 4
GF24129-PA CG1744-PD 4
GF24129-PA CG6890-PA 7
GF13038-PA CG43729-PB 1
GF13038-PA CG43729-PA 1
GF13038-PA CG43729-PK 1
GF13038-PA CG43729-PL 1
GF13038-PA CG43729-PH 1
GF13038-PA CG43729-PI 1
GF13038-PA CG43729-PJ 1
GF13038-PA CG43729-PE 4
GF16521-PA CG42446-PA 1
GF16521-PA CG34301-PA 2
GF11025-PA CG40218-PA 1
GF19164-PA CG15247-PA 1
GF18155-PA CG10903-PB 1
GF18155-PA CG10903-PA 1
GF21643-PA CG8577-PA 1
GF21643-PA CG14746-PA 1
GF21643-PA SB1-PA 4
GF23701-PA CG7272-PA 1
GF17302-PB CG1128-PC 1
GF17302-PB CG1128-PD 1
GF17302-PB CG1121-PA 1
GF17302-PB CG1131-PB 1
GF17302-PB CG1131-PD 1
GF17302-PB CG1131-PC 1
GF17302-PB CG1112-PA 1
GF17302-PB CG6018-PA 1
GF17302-PB CG2505-PB 1
GF17302-PB CG2505-PA 1
GF17302-PB CG1031-PA 1
GF17302-PB CG1287-PA 1
GF17302-PB CG1257-PB 3
GF17302-PB CG1257-PA 3
GF17302-PB CG2076-PA 4
GF17302-PA CG1128-PC 1
GF17302-PA CG1128-PD 1
GF17302-PA CG1121-PA 1
GF17302-PA CG1131-PB 1
GF17302-PA CG1131-PD 1
GF17302-PA CG1131-PC 1
GF17302-PA CG1287-PA 1
GF17302-PA CG1112-PA 1
GF17302-PA CG6018-PA 1
GF17302-PA CG2505-PB 1
GF17302-PA CG2505-PA 1
GF17302-PA CG1031-PA 1
GF17302-PA CG1257-PB 3
GF17302-PA CG1257-PA 3
GF17302-PA CG2076-PA 4
GF21935-PA CG4045-PA 1
GF24568-PA CG6233-PA 1
GF11446-PA CG11395-PA 1
GF15035-PA CG3544-PB 1
GF15035-PA CG3544-PA 1
GF15035-PA CG3534-PA 2
10798.g127.t1 CG8508-PA 1
GF12681-PA CG12846-PA 1
GF12681-PA CG18817-PC 2
GF12681-PA CG18817-PB 2
GF12681-PA CG18817-PA 2
GF12681-PA CG9033-PB 6
GF14614-PA CG4270-PA 1
GF11165-PA CG13340-PB 1
GF11165-PA CG13340-PA 1
GF11165-PA CG32064-PA 1
GF11165-PA CG32063-PB 1
GF11165-PA CG18369-PA 1
GF11165-PA CG4439-PA 1
GF11165-PA CG4750-PC 1
GF11165-PA CG4750-PA 1
GF11165-PA CG32351-PA 2
GF11165-PA CG6372-PA 2
GF18545-PA CG4606-PA 1
GF18545-PA CG4576-PA 1
GF18545-PA CG18802-PA 3
GF24945-PA CG42863-PB 1
GF24945-PA CG6775-PE 4
GF24945-PA CG6775-PD 4
GF10417-PA CG11251-PA 1
GF10417-PA CG6028-PA 2
GF10417-PA CG5793-PC 3
GF10417-PA CG5793-PA 3
GF10417-PA CG5793-PB 3
GF17086-PA CG14693-PB 1
GF17086-PA CG14693-PC 2
GF10639-PA CG8571-PA 1
GF10639-PA CG8571-PC 1
GF10639-PA CG8571-PH 1
GF10639-PA CG8571-PG 1
GF10639-PA CG10370-PA 10
GF10639-PA CG6512-PB 10
GF10639-PA CG7257-PA 11
GF10639-PA CG1193-PH 13
GF10639-PA CG1193-PD 13
GF10639-PA CG1193-PC 13
GF10639-PA CG1193-PB 13
GF10639-PA CG1193-PG 13
GF10639-PA CG1193-PE 13
GF13673-PA CG1605-PA 1
GF13673-PA CG1602-PA 2
GF13673-PA CG1603-PA 3
GF13673-PA CG11247-PD 8
GF13673-PA CG3032-PA 9
GF13673-PA CG10274-PB 9
GF13673-PA CG4707-PA 10
GF13673-PA CG7386-PA 10
GF13673-PA CG42277-PC 10
GF13673-PA CG2052-PD 11
GF13673-PA CG4282-PA 11
GF13673-PA CG10269-PA 11
GF10058-PA CG3402-PA 1
GF18025-PA CG43286-PO 1
GF18025-PA CG43286-PK 1
GF18025-PA CG43286-PJ 1
GF18025-PA CG17894-PC 1
GF18025-PA CG43286-PN 1
GF18025-PA CG43286-PM 1
GF18025-PA CG43286-PI 1
GF18025-PA CG43286-PL 1
GF18025-PA CG17894-PB 1
GF18025-PA CG43286-PH 1
GF18025-PA CG17894-PG 1
GF18025-PA CG17894-PA 1
GF18025-PA CG17894-PD 1
GF18025-PA CG17894-PE 1
GF18025-PA CG17894-PF 1
GF12292-PA CG8378-PA 1
GF12292-PA CG7759-PA 2
10791.g7.t1 CG7049-PA 1
GF13593-PA CG4311-PE 1
GF13593-PA CG4311-PD 1
GF13593-PA CG4311-PB 1
GF13593-PA CG4311-PC 1
GF13593-PA CG4311-PA 1
GF11596-PA CG13502-PC 1
GF11596-PA CG13502-PA 1
GF18260-PA CG6644-PA 1
GF18260-PA CG6633-PB 1
GF18260-PA CG6649-PA 2
GF18260-PA CG31002-PA 3
GF18260-PA CG6653-PA 4
GF18260-PA CG15661-PB 13
GF18260-PA CG15661-PA 13
GF15653-PA CG12283-PB 1
GF15653-PA CG4977-PA 2
GF15653-PA CG6749-PA 10
GF10604-PA CG8003-PB 1
GF10604-PA CG8003-PA 1
GF21338-PA CC1-PA 1
GF10913-PA CG10274-PB 1
GF10913-PA CG10269-PA 1
GF10913-PA CG10274-PA 1
GF10913-PA CG10270-PA 1
GF10913-PA CG7386-PA 1
GF10913-PA CG7963-PB 6
GF10913-PA CG30443-PA 8
GF10913-PA CG9233-PB 9
GF10913-PA CG9233-PA 9
GF10913-PA CG4282-PA 9
GF10913-PA CG11247-PD 10
GF10913-PA CG4707-PA 10
GF10913-PA CG32120-PA 11
GF10913-PA CG17359-PA 11
GF24526-PA CG11617-PB 1
GF24526-PA CG11617-PA 1
GF16047-PA CG6030-PA 1
GF16047-PA CG6030-PB 1
GF16047-PA CG7813-PA 2
GF18034-PA CG17111-PB 1
10808.g104.t2 CG1725-PF 1
10808.g104.t2 CG1725-PM 2
10808.g104.t2 CG1725-PB 4
10808.g104.t3 CG1725-PI 3
10808.g104.t3 CG1725-PJ 3
10808.g104.t3 CG1725-PC 3
10808.g104.t3 CG1725-PO 3
GF12032-PB CG8331-PC 1
GF12032-PB CG8331-PD 2
GF12032-PB CG8331-PA 2
GF12032-PB CG42678-PD 4
GF12032-PB CG42678-PG 5
GF12032-PB CG42678-PE 5
GF12032-PB CG42678-PC 5
GF12032-PB CG42678-PB 5
GF12032-PB CG42678-PF 5
GF12825-PA CG13176-PA 1
GF13375-PA CG8214-PA 1
GF12216-PA CG8237-PA 1
GF10137-PA CG5651-PB 1
GF10137-PA CG5651-PA 1
10792.g1057.t1 CG42566-PA 1
GF11141-PA CG30467-PA 1
GF16418-PA CG6027-PA 1
GF16418-PA CG6027-PB 1
GF16418-PA MK1-PF 2
GF16418-PA MK1-PD 2
GF16418-PA MK1-PE 2
GF16418-PA MK1-PA 2
GF16418-PA MK1-PC 2
GF18520-PA CG7056-PA 1
GF19158-PA CG11284-PD 1
GF19158-PA CG11284-PC 1
GF19158-PA CG11284-PB 1
GF19158-PA CG11284-PA 1
GF19158-PA CG32698-PB 6
GF19158-PA CG32698-PA 6
GF15687-PA CG3327-PC 1
GF15687-PA CG3327-PA 1
GF15687-PA CG3327-PB 1
GF15687-PA CG17632-PA 10
10792.g864.t1 CG14478-PB 1
10792.g864.t1 CG14478-PA 1
GF15687-PB CG3327-PC 1
GF15687-PB CG3327-PA 1
GF15687-PB CG3327-PB 1
GF15687-PB CG17632-PA 10
GF16062-PA CG32464-PJ 1
GF16062-PA CG32464-PB 1
GF16062-PA CG32464-PN 1
GF16062-PA CG32464-PV 1
GF16062-PA CG32464-PP 1
GF16062-PA CG32464-PU 1
GF16062-PA CG32464-PK 1
GF16062-PA CG32464-PO 1
GF16062-PA CG32464-PG 1
GF16062-PA CG32464-PT 1
GF16062-PA CG32464-PS 1
GF16062-PA CG32464-PW 1
GF16062-PA CG32464-PX 1
GF16062-PA CG32464-PM 1
GF16062-PA CG32464-PF 1
GF16062-PA CG32464-PY 1
GF16062-PA CG32464-PR 1
GF17138-PA CG12811-PA 1
GF16062-PC CG32464-PF 1
GF16062-PC CG32464-PO 1
GF16062-PC CG32464-PK 1
GF16062-PC CG32464-PM 1
GF16062-PC CG32464-PT 1
GF16062-PC CG32464-PS 1
GF16062-PC CG32464-PG 1
GF16062-PC CG32464-PU 1
GF16062-PC CG32464-PJ 1
GF16062-PC CG32464-PB 1
GF16062-PC CG32464-PN 1
GF16062-PC CG32464-PY 1
GF16062-PC CG32464-PW 1
GF16062-PC CG32464-PP 1
GF16062-PC CG32464-PV 1
GF16062-PC CG32464-PX 1
GF16062-PC CG32464-PR 1
GF16062-PB CG32464-PJ 1
GF16062-PB CG32464-PB 1
GF16062-PB CG32464-PN 1
GF16062-PB CG32464-PP 1
GF16062-PB CG32464-PV 1
GF16062-PB CG32464-PU 1
GF16062-PB CG32464-PY 2
GF16062-PB CG32464-PT 4
GF16062-PB CG32464-PS 4
GF16062-PB CG32464-PX 4
GF16062-PB CG32464-PW 4
GF16062-PB CG32464-PM 5
GF16062-PE CG32464-PC 2
GF16062-PE CG32464-PQ 2
GF16062-PE CG32464-PH 2
GF16062-PE CG32464-PR 3
GF16062-PE CG32464-PF 3
GF16062-PD CG32464-PK 1
GF16062-PD CG32464-PJ 1
GF16062-PD CG32464-PB 1
GF16062-PD CG32464-PN 1
GF16062-PD CG32464-PU 1
GF16062-PD CG32464-PO 1
GF16062-PD CG32464-PT 1
GF16062-PD CG32464-PS 1
GF16062-PD CG32464-PF 1
GF16062-PD CG32464-PM 1
GF16062-PD CG32464-PY 1
GF16062-PD CG32464-PG 1
GF16062-PD CG32464-PV 1
GF16062-PD CG32464-PW 1
GF16062-PD CG32464-PP 1
GF16062-PD CG32464-PX 1
GF16062-PD CG32464-PR 1
GF16062-PD CG32464-PC 3
GF16062-PD CG32464-PQ 3
GF16062-PD CG32464-PH 3
GF16062-PF CG32464-PJ 1
GF16062-PF CG32464-PB 1
GF16062-PF CG32464-PN 1
GF16062-PF CG32464-PP 1
GF16062-PF CG32464-PV 1
GF16062-PF CG32464-PU 1
GF16062-PF CG32464-PY 2
GF20415-PA CG12237-PA 1
GF20415-PA CG14212-PA 2
GF17198-PA CG31204-PA 1
10795.g24.t1 CG11387-PE 1
10795.g24.t1 CG11387-PC 1
10795.g24.t1 CG11387-PA 1
GF16737-PA CG31299-PE 1
GF16737-PA CG31299-PC 1
GF16737-PA CG31299-PD 1
GF16737-PA CG31137-PD 3
10802.g96.t1 CG42252-PF 3
10802.g96.t1 CG42252-PH 3
10802.g96.t1 CG42252-PD 3
10792.g746.t4 CG43729-PK 1
10792.g746.t4 CG43729-PB 1
10792.g746.t4 CG43729-PL 1
10792.g746.t4 CG43729-PH 1
10792.g746.t4 CG43729-PI 1
10792.g746.t4 CG43729-PJ 1
10792.g746.t4 CG43729-PA 1
10792.g746.t4 CG43729-PE 2
10792.g746.t4 CG43729-PC 4
GF11466-PA CG8785-PA 1
GF11466-PA CG8785-PB 1
GF11466-PA CG3424-PC 3
10792.g746.t2 CG43729-PB 1
10792.g746.t2 CG43729-PK 1
10792.g746.t2 CG43729-PA 1
10792.g746.t2 CG43729-PL 1
10792.g746.t2 CG43729-PH 1
10792.g746.t2 CG43729-PJ 1
10792.g746.t2 CG43729-PI 1
10792.g746.t2 CG43729-PM 2
10792.g746.t3 CG43729-PL 1
10792.g746.t3 CG43729-PK 1
10792.g746.t3 CG43729-PH 1
10792.g746.t3 CG43729-PJ 1
10792.g746.t3 CG43729-PI 1
10792.g746.t3 CG43729-PA 1
10792.g746.t3 CG43729-PB 1
10792.g746.t3 CG43729-PM 3
GF15983-PA CG34145-PB 1
GF15983-PA CG34145-PC 1
GF15983-PA CG34145-PD 1
GF15983-PA CG1849-PA 4
GF15983-PA CG1849-PB 4
GF18587-PA CG12558-PA 1
GF13444-PA CG8648-PA 1
GF13444-PA CG10670-PA 2
GF17697-PA CG5099-PC 1
GF17697-PA CG5099-PB 1
GF17697-PA CG5099-PD 1
GF17697-PA CG5099-PA 1
GF17697-PA CG10377-PE 3
GF17697-PA CG10377-PD 3
GF17697-PA CG10377-PH 3
GF17697-PA CG10377-PG 3
GF17697-PA CG10377-PF 3
GF17697-PA CG10377-PB 3
GF17697-PA CG10377-PC 3
GF17697-PA CG10377-PA 3
GF17697-PA CG32169-PF 4
GF17697-PA CG12749-PD 5
GF17697-PA CG12749-PC 5
GF17697-PA CG12749-PA 5
GF17697-PA CG12749-PB 5
GF17697-PA CG43065-PM 10
GF17697-PA CG43065-PG 10
GF20582-PA CG9660-PA 1
GF20582-PA CG9660-PD 1
GF20582-PA CG9660-PE 1
GF20582-PA CG9660-PH 1
GF20582-PA CG9660-PC 1
GF20582-PA CG9660-PB 1
GF20582-PA CG9660-PG 1
GF20582-PA CG9660-PF 1
10793.g1035.t1 CG10137-PA 1
GF11051-PA CG8276-PA 1
GF11051-PA CG8276-PB 1
GF11051-PA CG1239-PA 2
GF23717-PA CG7519-PA 1
GF15532-PA CG13089-PA 1
GF22155-PA CG12473-PF 1
GF22155-PA CG12473-PE 1
GF15013-PA CG15284-PA 1
GF20354-PA CG10752-PA 1
GF15269-PA CG43057-PB 1
GF15269-PA CG43057-PA 1
10805.g55.t2 CG11491-PE 1
10805.g55.t2 CG11491-PA 2
10805.g55.t2 CG11491-PO 2
10805.g55.t2 CG11491-PG 2
GF15269-PC CG8086-PG 1
GF15269-PC CG8086-PI 1
GF15269-PC CG8086-PH 1
GF15269-PC CG8086-PO 1
GF15269-PC CG8086-PL 1
GF15269-PC CG8086-PM 1
GF15269-PC CG8086-PP 1
GF15269-PC CG8086-PN 1
GF15269-PC CG8086-PJ 1
GF15269-PB CG8086-PG 1
GF15269-PB CG8086-PI 1
GF15269-PB CG8086-PH 1
GF15269-PB CG8086-PL 1
GF15269-PB CG8086-PO 1
GF15269-PB CG8086-PM 1
GF15269-PB CG8086-PP 1
GF15269-PB CG8086-PN 1
GF15269-PB CG8086-PJ 1
GF15269-PD CG8086-PL 1
GF15269-PD CG8086-PH 1
GF15269-PD CG8086-PG 1
GF15269-PD CG8086-PM 1
GF15269-PD CG8086-PP 1
GF15269-PD CG8086-PI 1
GF15269-PD CG8086-PN 1
GF15269-PD CG8086-PO 1
GF15269-PD CG8086-PJ 1
GF15269-PG CG8086-PP 3
GF15269-PG CG8086-PO 3
GF15269-PG CG8086-PH 3
GF15269-PG CG8086-PI 3
GF15269-PG CG8086-PN 3
GF15269-PG CG8086-PM 3
GF15269-PG CG8086-PL 3
GF15269-PG CG8086-PJ 3
GF15269-PG CG8086-PG 3
GF18757-PA CG10168-PA 1
GF18757-PA CG16732-PA 1
GF18757-PA CG16732-PB 1
GF18757-PA CG10170-PA 1
GF18757-PA CG17200-PB 7
GF18757-PA CG5724-PA 13
GF18757-PA CG9481-PA 14
GF13230-PA CG6406-PA 1
GF13230-PA CG6406-PB 1
GF13230-PA CG14644-PA 2
GF13230-PA CG2970-PB 6
GF13230-PA CG2970-PA 6
GF21543-PA CG8849-PA 1
GF20984-PA CG2257-PB 1
GF20984-PA CG2257-PC 1
GF20984-PA CG2257-PA 1
GF20984-PA CG14739-PA 2
GF20984-PA CG8284-PA 8
GF20984-PA CG15437-PA 10
GF18348-PA CG7352-PA 1
10791.g1781.t1 CG4821-PA 1
10791.g1781.t1 CG4821-PB 1
10791.g1781.t1 CG4821-PD 1
10791.g1781.t1 CG4821-PE 1
10791.g1781.t1 CG4821-PC 1
10791.g1781.t1 CG4942-PA 2
10791.g1781.t1 CG15002-PB 7
10791.g1781.t1 CG32808-PA 8
10791.g1781.t1 CG2105-PB 9
10791.g1781.t1 CG10232-PB 10
10791.g1781.t1 CG32270-PA 10
10791.g1781.t1 CG6865-PB 11
10791.g1781.t1 CG6639-PA 11
10791.g1781.t1 CG10469-PA 11
10791.g1781.t1 CG11841-PA 11
10791.g1781.t1 CG14990-PA 12
10791.g1781.t1 CG18477-PA 12
10791.g1781.t1 CG31780-PB 12
10791.g1781.t1 CG3650-PA 13
10791.g1781.t1 CG11037-PA 13
10791.g1781.t1 CG6361-PC 13
10791.g1781.t1 CG10587-PA 13
10791.g1781.t1 CG12951-PA 13
10791.g1781.t1 CG8952-PA 14
10791.g1781.t1 CG33159-PA 14
10791.g1781.t1 CG2056-PD 15
10791.g1781.t1 CG2056-PC 15
10791.g1781.t1 CG2056-PA 15
10791.g1781.t1 CG2056-PB 15
10791.g1781.t1 CG6462-PA 15
10791.g1781.t2 CG4821-PA 1
10791.g1781.t2 CG4821-PB 1
10791.g1781.t2 CG4821-PD 1
10791.g1781.t2 CG4821-PE 1
10791.g1781.t2 CG4821-PC 1
10791.g1781.t2 CG4942-PA 2
10791.g1781.t2 CG15002-PC 7
10791.g1781.t2 CG15002-PB 7
10791.g1781.t2 CG32808-PA 8
10791.g1781.t2 CG32270-PA 10
10791.g1781.t2 CG6865-PB 11
10791.g1781.t2 CG10469-PA 11
10791.g1781.t2 CG6639-PA 11
10791.g1781.t2 CG11841-PA 11
10791.g1781.t2 CG14990-PA 12
10791.g1781.t2 CG18477-PA 12
10791.g1781.t2 CG31780-PB 12
10791.g1781.t2 CG3650-PA 13
10791.g1781.t2 CG11037-PA 13
10791.g1781.t2 CG6361-PC 13
10791.g1781.t2 CG10587-PA 13
10791.g1781.t2 CG12951-PA 13
10791.g1781.t2 CG8952-PA 14
10791.g1781.t2 CG33159-PA 14
10791.g1781.t2 CG6462-PA 15
GF21271-PA CG12576-PA 1
4143.g1.t1 CG33905-PA 1
4143.g1.t1 CG33897-PA 1
4143.g1.t1 CG33903-PA 1
4143.g1.t1 CG33907-PA 1
4143.g1.t1 CG33899-PA 1
4143.g1.t1 CG33901-PA 1
4143.g1.t1 CG33871-PA 1
4143.g1.t1 CG33893-PA 1
4143.g1.t1 CG33875-PA 1
4143.g1.t1 CG3379-PC 1
4143.g1.t1 CG3379-PB 1
4143.g1.t1 CG3379-PA 1
4143.g1.t1 CG33889-PA 1
4143.g1.t1 CG33891-PA 1
4143.g1.t1 CG33873-PA 1
4143.g1.t1 CG33895-PA 1
4143.g1.t1 CG31611-PA 1
4143.g1.t1 CG33885-PA 1
4143.g1.t1 CG33887-PA 1
4143.g1.t1 CG33883-PA 1
4143.g1.t1 CG33909-PA 1
4143.g1.t1 CG33879-PA 1
4143.g1.t1 CG33877-PA 1
4143.g1.t1 CG33869-PA 1
4143.g1.t1 CG33881-PA 1
10795.g267.t1 CG10706-PL 1
10795.g267.t1 CG10706-PP 1
10795.g267.t1 CG10706-PH 1
10795.g267.t1 CG10706-PM 1
10795.g267.t1 CG10706-PQ 1
10795.g267.t1 CG10706-PO 1
10795.g267.t1 CG10706-PI 1
10795.g267.t1 CG10706-PN 1
10795.g267.t1 CG10706-PK 1
10795.g267.t1 CG10706-PJ 2
GF21829-PB CG8945-PC 1
GF21829-PB CG8949-PG 1
GF21829-PB CG8949-PD 1
GF21829-PB CG8949-PA 1
GF21829-PB CG8949-PF 1
GF21829-PB CG8949-PE 1
GF21829-PB CG8949-PC 1
GF24724-PA CG7524-PD 1
GF24724-PA CG7524-PC 1
GF24724-PA CG7524-PI 1
GF24724-PA CG7524-PH 1
GF24724-PA CG7524-PG 1
GF24724-PA CG7524-PF 1
GF24724-PA CG7524-PJ 1
GF24724-PA CG7524-PB 1
GF24724-PA CG7524-PE 1
GF24724-PA CG7873-PA 2
GF24724-PA CG7873-PB 2
GF24724-PA CG8049-PG 3
GF24724-PA CG8049-PH 3
GF24724-PA CG8049-PF 3
GF24724-PA CG8049-PA 3
GF24724-PA CG8049-PC 3
GF24724-PA CG4032-PH 4
GF24724-PA CG4032-PG 4
GF24724-PA CG4032-PB 4
GF24724-PA CG4032-PE 4
GF24724-PA CG4032-PF 4
GF24724-PA CG4032-PA 4
GF24724-PA CG4032-PC 4
GF24724-PA CG4032-PD 4
GF24724-PA CG4032-PI 4
GF24724-PA CG43143-PE 24
GF21829-PA CG8945-PC 1
GF21829-PA CG8949-PG 1
GF21829-PA CG8949-PD 1
GF21829-PA CG8949-PA 1
GF21829-PA CG8949-PF 1
GF21829-PA CG8949-PE 1
GF21829-PA CG8949-PC 1
10798.g47.t1 CG15319-PB 1
10798.g47.t1 CG15319-PD 1
10798.g47.t1 CG15319-PC 1
GF16296-PA CG5590-PA 1
GF22701-PA CG13102-PB 1
GF22701-PA CG13102-PA 1
GF22701-PA CG9568-PA 2
GF11975-PA CG5327-PA 1
GF11975-PA CG5323-PA 2
GF11975-PA CG12661-PA 3
GF19450-PA CG3109-PB 1
GF19450-PA CG3109-PA 1
GF11935-PA CG9401-PA 1
GF22823-PA CG34421-PD 1
GF22823-PA CG34421-PC 1
GF22823-PA CG34421-PB 1
GF23599-PA CG8334-PC 1
GF23599-PA CG8334-PD 1
GF23599-PA CG8334-PB 1
GF23599-PA CG8334-PE 1
GF23599-PA CG8334-PA 1
GF23599-PA CG30421-PA 2
GF23599-PA CG5798-PA 4
GF23599-PA CG8494-PA 5
GF23599-PB CG8334-PB 1
GF23599-PB CG8334-PE 1
GF23599-PB CG8334-PC 1
GF23599-PB CG8334-PD 1
GF23599-PB CG8334-PA 1
GF23599-PB CG30421-PA 2
GF23599-PB CG5798-PA 4
GF23599-PB CG8494-PA 5
GF21063-PA CG9259-PC 1
GF21063-PA CG9259-PB 1
GF21063-PA CG9259-PA 1
GF21063-PA CG33511-PA 3
GF19516-PB CG32575-PC 1
GF19516-PB CG32575-PA 1
GF19516-PB CG32575-PB 1
GF21137-PA CG3048-PA 1
GF21137-PA CG3048-PC 1
GF21137-PA CG3048-PD 1
GF18288-PA CG17141-PA 1
10798.g11.t1 CG2707-PA 1
10798.g11.t1 CG2711-PA 1
10798.g11.t1 CG2706-PA 2
10798.g11.t1 CG15436-PA 6
10798.g11.t1 CG18783-PB 6
10798.g11.t1 CG18783-PA 6
10798.g11.t1 CG18783-PC 6
10798.g11.t1 CG2202-PA 7
10798.g11.t1 CG4413-PA 10
10798.g11.t1 CG1792-PA 12
10798.g11.t1 CG9797-PA 13
GF15343-PA CG15475-PA 1
GF10391-PA CG7656-PF 2
GF10391-PA CG7656-PA 2
GF10391-PA CG40045-PB 5
GF20741-PA CG6432-PA 1
GF20741-PA CG6413-PA 1
GF20741-PA CG9390-PA 2
GF20809-PA CG4495-PA 1
GF20809-PA CG4495-PB 1
GF20809-PA CG4704-PA 2
GF25167-PA CG14572-PA 1
GF18744-PA BP3-PA 1
GF14772-PA CG4881-PC 1
GF14772-PA CG4881-PB 1
GF14772-PA CG4881-PA 1
GF14772-PA CG6464-PA 2
GF22792-PA CG11533-PF 1
GF22792-PA CG11533-PE 1
GF22792-PA CG11533-PD 1
GF13750-PA CG15097-PE 1
GF13750-PA CG15097-PD 1
GF13750-PA CG15097-PC 1
GF13750-PA CG15097-PA 1
GF13750-PA CG6224-PA 2
GF13750-PA CG6224-PB 2
GF13750-PA CG7210-PB 4
GF13438-PA CG9010-PA 1
GF13438-PA CG8893-PC 2
GF13438-PA CG8893-PB 2
GF13438-PA CG8893-PA 2
GF21044-PB AC6-PC 1
GF21044-PB AC6-PE 1
GF21044-PB AC6-PB 1
GF21044-PB AC6-PA 1
GF21044-PB AC6-PG 1
GF21044-PB AC6-PF 1
GF21044-PB AC6-PD 1
GF21044-PB AC4-PF 2
GF21044-PB AC4-PB 2
GF21044-PB AC4-PE 2
GF21044-PB AC4-PD 2
GF24656-PA CG3408-PA 1
GF15713-PA SP555-PA 1
GF12562-PA CG8258-PA 1
GF12581-PA CG18730-PA 1
GF12581-PA CG17876-PA 1
GF12581-PA CG8221-PA 1
GF14787-PA CG34169-PA 1
GF14787-PA CG34106-PA 2
10793.g280.t1 CG12298-PA 13
GF20122-PA CG33048-PB 1
GF20122-PA CG33048-PC 2
GF24015-PA CG10657-PA 1
GF24015-PA CG10546-PA 2
GF24015-PA CG3823-PA 9
GF24015-PA CG3091-PA 12
GF13223-PA CG18635-PA 1
GF14365-PA CG34441-PB 1
GF14365-PA CG34441-PA 1
GF20604-PA CG3539-PC 1
GF20604-PA CG3539-PF 1
GF20604-PA CG3539-PD 1
GF20604-PA CG3539-PE 1
GF20604-PA CG15811-PB 3
GF20604-PA CG15811-PA 3
GF16631-PA CG6489-PA 1
GF16631-PA CG31359-PA 1
GF16631-PA CG18743-PA 1
GF16631-PA CG31366-PA 1
GF16631-PA CG5834-PA 1
GF16631-PA CG31449-PA 1
GF16631-PA CG5436-PA 1
GF16631-PA CG7756-PA 1
GF16631-PA CG4264-PB 1
GF16631-PA CG4264-PD 1
GF16631-PA CG4264-PC 1
GF16631-PA CG4264-PA 1
GF16631-PA CG4264-PF 1
GF16631-PA CG4264-PE 1
GF16631-PA CG8937-PA 1
GF16631-PA CG8937-PD 1
GF16631-PA CG8937-PC 1
GF16631-PA CG4147-PC 1
GF16631-PA CG4147-PD 1
GF16631-PA CG4147-PA 1
GF16631-PA CG4147-PB 1
GF16631-PA CG8542-PA 1
GF16631-PA CG6603-PF 2
GF16631-PA CG6603-PE 2
GF16631-PA CG6603-PC 2
GF16631-PA CG6603-PB 2
GF16631-PA CG6603-PA 2
GF18645-PA CG2046-PA 1
GF25256-PA CG7573-PB 1
GF25256-PA CG9000-PA 4
GF15377-PA CG15266-PB 1
GF15377-PA CG15266-PA 1
GF20793-PA CG13014-PA 1
GF24805-PA AH2-PA 1
GF24805-PA AH1-PA 3
GF24805-PA CG5379-PA 7
GF17216-PA CG8147-PA 1
GF17216-PA CG5656-PA 2
10791.g737.t1 CG13308-PB 2
10791.g737.t1 CG13309-PA 3
GF10446-PA CG32417-PA 1
GF10446-PA CG4488-PB 2
GF10446-PA CG4488-PA 2
GF21458-PA CG3954-PA 1
GF21458-PA CG3954-PB 1
GF21458-PA CG3954-PC 1
GF25143-PA CG3280-PC 1
GF25143-PA CG3280-PD 1
10843.g2.t1 CG11231-PA 1
GF24781-PA CG12605-PA 1
GF24781-PA CG12605-PB 1
GF24781-PA CG12605-PC 1
GF24781-PA CG1130-PA 2
GF24781-PA CG4158-PA 4
GF24781-PA CG3758-PA 5
GF24781-PA CG11924-PA 8
GF24781-PA CG14655-PA 9
GF24781-PA CG17359-PA 10
GF24781-PA CG5669-PA 10
GF24781-PA CG5669-PB 10
GF24781-PA CG3032-PA 11
GF24781-PA CG8301-PA 11
GF24781-PA CG3851-PA 11
GF24781-PA CG30443-PA 11
GF24781-PA CG2129-PA 12
GF24781-PA CG2052-PD 12
GF24781-PA CG9233-PB 12
GF24781-PA CG9233-PA 12
GF17465-PA CG13418-PA 1
10790.g199.t1 CG10061-PA 1
GF16691-PA CG42322-PE 1
GF16691-PA CG42322-PD 1
GF16691-PA CG42322-PG 1
GF16691-PA CG42322-PF 1
GF16691-PA CG42322-PM 1
GF16691-PA CG42322-PL 1
GF16691-PA CG42322-PJ 1
GF16691-PA CG42322-PI 1
GF16691-PB CG42322-PE 1
GF16691-PB CG42322-PD 1
GF16691-PB CG42322-PG 1
GF16691-PB CG42322-PF 1
GF16691-PB CG42322-PM 1
GF16691-PB CG42322-PL 1
GF16691-PB CG42322-PJ 1
GF16691-PB CG42322-PI 1
10792.g1346.t1 CG9013-PA 1
10792.g1346.t1 CG7007-PB 5
10792.g1346.t1 CG7007-PA 5
10792.g1346.t1 CG7026-PB 5
GF16903-PA CG31232-PD 1
GF16903-PA CG31232-PC 1
GF16903-PA CG31232-PB 1
GF16903-PA CG31232-PE 1
GF22739-PA CG8245-PA 1
GF20210-PA CG1637-PC 1
GF20210-PA CG1637-PB 1
GF20210-PA CG1637-PA 1
GF23502-PA KH1-PA 1
GF15474-PA CG10538-PB 1
GF15474-PA CG10538-PD 1
GF15474-PA CG10538-PA 1
GF15474-PA CG10538-PC 1
GF15474-PA CG3208-PA 2
GF15474-PA CG8948-PC 3
GF15474-PA CG8948-PB 3
GF15474-PA CG8948-PA 3
GF15474-PA CG8948-PF 3
GF15474-PA CG8948-PE 3
GF15474-PA CG8948-PD 3
GF15474-PA CG1412-PA 4
GF15474-PA CG1412-PC 4
GF15474-PA CG1412-PB 4
GF15474-PA CG1976-PF 5
GF15474-PA CG1976-PH 5
GF15474-PA CG1976-PC 5
GF15474-PA CG1976-PD 5
GF15474-PA CG1976-PG 5
GF15474-PA CG1976-PE 5
GF15474-PA CG1976-PB 5
GF12811-PB CG9485-PC 1
GF12811-PB CG9485-PB 1
GF12811-PB CG9485-PF 1
GF12811-PB CG9485-PE 1
GF12811-PB CG9485-PA 1
GF12811-PB CG9485-PD 1
GF12811-PA CG9485-PB 1
GF12811-PA CG9485-PC 1
GF12811-PA CG9485-PF 1
GF12811-PA CG9485-PE 1
GF12811-PA CG9485-PA 1
GF12811-PA CG9485-PD 1
GF25296-PA CG7264-PB 1
GF25296-PA CG7264-PA 1
10791.g622.t1 GO2-PC 1
10791.g622.t1 GO2-PE 1
10791.g622.t1 GO2-PB 1
10791.g622.t1 CG6137-PC 4
10791.g622.t1 CG6137-PA 4
GF15999-PA CG14195-PA 1
GF14546-PA CG13277-PB 1
GF14546-PA CG13277-PA 1
GF19179-PA CG12075-PC 1
GF19179-PA CG12075-PB 1
GF19179-PA CG12075-PA 1
GF22862-PA CG5377-PA 1
GF12157-PA CG16836-PA 1
GF16576-PA CG11983-PA 1
GF17811-PA CG18402-PD 1
GF17811-PA CG18402-PC 1
GF17811-PA CG18402-PB 1
GF17811-PA CG18402-PA 1
GF17811-PA CG3837-PA 2
GF17811-PA CG4926-PA 3
GF17811-PA CG32134-PB 5
GF17811-PA CG32134-PA 5
GF17811-PA CG1511-PB 6
GF17811-PA CG1511-PE 6
GF17811-PA CG1511-PA 6
GF17811-PA CG1511-PD 7
GF17811-PA CG1511-PC 7
GF17811-PA CG8874-PC 7
GF17811-PA CG8874-PA 8
GF10091-PA CG15916-PA 1
GF10849-PA CG34116-PA 1
10794.g22.t1 CG2272-PD 1
10794.g22.t1 CG2272-PC 1
10794.g22.t1 CG2272-PA 1
10794.g22.t1 CG2272-PB 1
10794.g22.t1 CG3035-PB 1
10794.g22.t1 CG3035-PA 1
10794.g22.t1 CG2278-PB 1
10794.g22.t1 CG2278-PA 1
10794.g22.t1 CG10759-PA 1
10794.g22.t1 CG10023-PD 15
10794.g22.t1 CG16973-PC 18
10794.g22.t1 CG16973-PD 18
10794.g22.t1 CG14895-PC 18
10794.g22.t1 CG14895-PA 18
10794.g22.t1 CG14217-PF 18
10794.g22.t1 CG14217-PD 18
10794.g22.t1 CG14217-PE 18
10794.g22.t1 CG5245-PA 19
10794.g22.t1 CG10295-PB 19
10794.g22.t1 CG10295-PA 19
10794.g22.t1 CG10295-PC 19
GF22546-PA CG1743-PC 1
GF22546-PA CG1743-PB 1
GF22546-PA CG2718-PD 2
GF22546-PA CG2718-PB 2
GF22546-PA CG2718-PC 2
GF16845-PA CG2846-PA 1
GF14750-PA CG7277-PA 1
GF21244-PA CG15434-PA 1
GF11590-PA GM130-PA 1
GF11590-PA GM130-PB 1
10790.g438.t1 CG5359-PC 1
10790.g438.t1 CG5359-PB 1
10790.g438.t1 CG5359-PA 1
10790.g438.t1 CG7276-PB 2
10791.g1098.t1 CG13445-PA 1
GF11949-PA CG11141-PA 1
GF11949-PA CG11141-PB 1
GF12838-PB CG42700-PC 1
GF12838-PB CG42700-PD 1
GF12838-PA CG42700-PD 1
GF12838-PA CG42700-PC 1
GF23999-PA CG5592-PA 1
GF23999-PA CG10486-PB 3
GF23999-PA CG9317-PA 7
GF23999-PA CG3790-PA 8
GF23999-PA CG6126-PA 14
GF17165-PA CG6966-PB 1
GF17165-PA CG9025-PB 2
GF17165-PA CG9025-PA 2
GF17165-PA CG42672-PG 8
GF17165-PA CG32096-PC 9
GF17165-PA CG32096-PE 9
GF17165-PA CG32096-PF 9
GF18334-PA CG10877-PA 1
GF18334-PA CG9319-PA 2
GF24911-PA CG13804-PA 1
GF24911-PA CG5717-PA 2
GF15962-PA CG32506-PC 1
GF15962-PA CG1695-PB 1
GF16963-PA CG31335-PA 4
GF19616-PA CG4015-PA 1
GF11317-PA CG3788-PB 1
GF11317-PA CG3788-PA 1
GF11317-PA CG6330-PB 2
GF11317-PA CG6330-PA 2
GF11317-PA CG17224-PD 3
GF11317-PA CG17224-PC 3
GF11317-PA CG17224-PB 3
GF11317-PA CG17224-PA 3
GF17904-PA CG14687-PA 1
GF11726-PA CG16716-PC 1
GF11726-PA CG16716-PD 1
GF11726-PA CG5987-PA 1
GF14832-PA CG43339-PB 3
GF19470-PA CG3806-PB 1
GF19470-PA CG3806-PA 1
GF10887-PB CG10103-PC 1
GF10887-PB CG10103-PA 1
GF10887-PB CG10103-PE 1
GF10887-PB CG10103-PD 1
GF10887-PB CG10103-PB 1
GF10887-PB CG10103-PF 1
GF16747-PB CG7780-PA 1
GF16747-PB CG43738-PV 2
GF16747-PB CG43738-PT 2
GF16747-PB CG43738-PR 2
GF21653-PA CG10859-PA 1
GF21653-PA CG1571-PA 1
GF21653-PA CG6053-PB 2
GF21653-PA CG6053-PC 2
GF17501-PA CG1487-PB 1
GF17501-PA CG1487-PA 1
GF17501-PA CG5711-PB 2
GF17501-PA CG5711-PA 2
GF17501-PA CG5962-PA 3
GF17174-PA CG31251-PA 1
GF11206-PA CG11546-PC 1
GF11206-PA CG11546-PD 1
GF11206-PA CG11546-PB 1
GF11206-PA CG11546-PA 1
10790.g594.t1 CG31184-PB 1
10790.g594.t1 CG31184-PA 1
10792.g39.t1 CG4763-PA 1
GF14351-PA CG9468-PA 1
GF14351-PA CG9466-PA 1
GF14351-PA CG9463-PA 1
GF14351-PA CG9465-PB 1
GF14351-PA CG5322-PB 1
GF14351-PA CG5322-PA 1
GF14351-PA CG6206-PB 1
GF14351-PA CG6206-PA 1
GF14490-PA CG17681-PA 1
GF14490-PA CG15155-PA 4
GF16645-PA CG31374-PF 1
GF16645-PA CG31374-PG 1
GF16645-PA CG31374-PD 1
GF16645-PA CG31374-PB 1
GF16645-PA CG31374-PC 1
GF16645-PA CG31374-PE 1
GF16645-PA CG1315-PA 1
GF16645-PA CG31374-PA 1
GF16645-PB CG31374-PF 1
GF16645-PB CG31374-PG 1
GF16645-PB CG31374-PD 1
GF16645-PB CG31374-PB 1
GF16645-PB CG31374-PC 1
GF16645-PB CG31374-PE 1
GF16645-PB CG31374-PA 1
GF16645-PC CG1315-PA 1
GF16645-PC CG31374-PA 2
10792.g563.t1 CG3798-PE 1
10792.g563.t1 CG3798-PC 1
10792.g563.t1 CG3798-PD 1
10792.g563.t1 CG3798-PH 2
10792.g563.t1 CG3798-PG 2
10792.g563.t1 CG3798-PA 2
10792.g563.t1 CG3798-PB 2
10792.g563.t1 CG3814-PB 3
10792.g563.t2 CG3798-PH 1
10792.g563.t2 CG3798-PG 1
10792.g563.t2 CG3798-PA 1
10792.g563.t2 CG3798-PB 1
10792.g563.t2 CG3798-PE 2
10792.g563.t2 CG3798-PC 2
10792.g563.t2 CG3798-PD 2
10792.g563.t2 CG3814-PB 3
GF21367-PA CG15779-PA 1
GF21367-PA CG4119-PA 2
GF21367-PA CG32255-PA 3
GF16173-PA CG14695-PA 1
10790.g1454.t1 CG14332-PA 1
10791.g593.t1 CG42674-PF 1
10791.g593.t1 CG42674-PE 1
GF25312-PA CG6996-PC 1
GF25312-PA CG6996-PB 1
GF25312-PA CG17147-PB 5
GF23748-PA CG33264-PA 1
10790.g772.t1 CG7700-PA 2
10790.g772.t1 CG4714-PA 4
10790.g772.t1 CG4970-PB 6
GF22001-PA CG11411-PA 1
GF22001-PA CG11411-PB 1
10791.g1126.t1 CG32096-PA 1
10791.g1126.t1 CG32096-PD 1
10791.g1126.t1 CG32096-PG 1
10791.g1126.t1 CG32096-PB 1
10791.g1126.t1 CG32096-PF 1
10791.g1126.t1 CG32096-PC 1
10791.g1126.t1 CG32096-PE 1
GF15864-PA CG42533-PB 2
GF15864-PA CG42533-PE 2
GF15864-PA CG42533-PH 2
GF15864-PA CG42533-PI 2
GF15864-PA CG42533-PG 2
GF15864-PA CG42533-PC 2
GF15864-PA CG42533-PD 2
GF15864-PA CG42533-PJ 2
GF15864-PA CG11376-PA 3
GF15105-PA CG6794-PD 1
GF15105-PA CG6794-PB 1
GF15105-PA CG6794-PA 1
GF15105-PA CG6667-PB 2
GF15105-PA CG6667-PA 2
GF15105-PA CG6667-PE 2
GF15105-PA CG6667-PD 2
GF15105-PA CG6667-PC 3
GF15105-PA CG11992-PA 4
GF15105-PA CG11992-PB 4
GF15105-PA CG11992-PC 4
GF15105-PA CG11992-PD 4
10820.g10.t1 CG32019-PF 1
10820.g10.t1 CG32019-PC 1
10820.g10.t1 CG32019-PG 1
10820.g10.t1 CG18255-PN 2
10820.g10.t1 CG18255-PM 2
10820.g10.t1 CG18255-PB 2
10820.g10.t1 CG1915-PW 6
10820.g10.t1 CG1915-PQ 6
10820.g10.t1 CG1915-PZ 6
10820.g10.t1 CG1915-PR 6
10820.g10.t1 CG1915-PX 6
10820.g10.t1 CG1915-PT 6
10820.g10.t1 CG1915-PV 6
10820.g10.t1 CG1915-PP 6
10820.g10.t1 CG17800-PB 13
10820.g10.t1 CG43143-PF 15
10820.g10.t1 CG6114-PA 16
10820.g10.t1 CG3051-PC 19
10820.g10.t1 CG3051-PB 19
10820.g10.t1 CG3051-PA 19
10792.g387.t1 CG18408-PR 1
10792.g387.t1 CG18408-PB 1
10792.g387.t1 CG18408-PD 1
10792.g387.t1 CG18408-PC 1
10792.g387.t1 CG18408-PF 1
10792.g387.t1 CG18408-PG 1
10792.g387.t1 CG18408-PH 1
10792.g387.t1 CG18408-PS 1
10792.g387.t1 CG18408-PJ 1
10792.g387.t1 CG18408-PI 1
10792.g387.t1 CG18408-PO 1
10792.g387.t1 CG18408-PK 1
10792.g387.t1 CG18408-PU 1
10792.g387.t1 CG18408-PQ 1
10792.g387.t1 CG18408-PL 1
10792.g387.t1 CG18408-PA 1
10792.g387.t1 CG18408-PV 1
10792.g387.t1 CG18408-PT 1
10792.g387.t1 CG18408-PN 1
10792.g387.t1 CG18408-PE 1
10792.g387.t1 CG4909-PA 2
GF25026-PA CG7879-PB 1
GF25026-PA CG7879-PA 1
GF20669-PA CG14689-PA 1
GF20669-PA CG31391-PA 1
GF20669-PA CG31467-PA 1
GF17718-PA CG16708-PB 1
GF17718-PA CG16708-PA 1
GF10284-PA CG5683-PD 1
GF10284-PA CG5683-PB 2
GF10284-PA CG5683-PC 2
GF10284-PA CG5683-PA 2
GF10284-PA CG7672-PA 3
GF10284-PA CG7672-PC 3
GF10284-PA CG4360-PB 5
GF10284-PA CG18476-PA 8
GF10284-PA CG2052-PA 8
GF10284-PA CG2052-PF 8
GF10284-PA CG2052-PE 8
GF10284-PA CG2052-PC 8
GF10284-PA CG2052-PB 9
GF10284-PA CG3281-PA 9
GF10284-PA CG3242-PA 10
GF10284-PA CG7987-PB 10
GF10284-PA CG7987-PA 10
GF10284-PA CG1602-PA 10
GF10284-PA CG1454-PA 11
GF10284-PA CG4158-PA 11
GF10284-PA CG18262-PA 12
GF10284-PA CG31441-PA 12
GF10284-PA CG17568-PA 13
GF10284-PA CG10366-PA 13
10793.g553.t1 CG42296-PA 1
GF24367-PA CG5021-PB 1
GF11999-PC CG3790-PA 1
GF11999-PC CG8654-PC 9
GF11999-PC CG8654-PB 9
GF11999-PC CG8654-PA 9
GF11999-PC CG7458-PA 11
GF11999-PC CG14857-PA 17
GF11999-PC CG14855-PA 18
10791.g147.t1 CG6917-PA 1
10791.g147.t1 CG17148-PA 1
10791.g147.t1 CG9289-PA 15
GF11999-PA CG3814-PA 1
GF11999-PA CG3798-PH 3
GF11999-PA CG3798-PG 3
GF11999-PA CG3798-PA 3
GF11999-PA CG3798-PB 3
GF11999-PA CG3798-PE 3
GF11999-PA CG3798-PC 3
GF11999-PA CG3798-PD 3
10792.g387.t2 CG18408-PB 1
10792.g387.t2 CG18408-PR 1
10792.g387.t2 CG18408-PD 1
10792.g387.t2 CG18408-PC 1
10792.g387.t2 CG18408-PF 1
10792.g387.t2 CG18408-PG 1
10792.g387.t2 CG18408-PH 1
10792.g387.t2 CG18408-PS 1
10792.g387.t2 CG18408-PJ 1
10792.g387.t2 CG18408-PI 1
10792.g387.t2 CG18408-PO 1
10792.g387.t2 CG18408-PK 1
10792.g387.t2 CG18408-PU 1
10792.g387.t2 CG18408-PQ 1
10792.g387.t2 CG18408-PL 1
10792.g387.t2 CG18408-PA 1
10792.g387.t2 CG18408-PV 1
10792.g387.t2 CG18408-PT 1
10792.g387.t2 CG18408-PN 1
10792.g387.t2 CG18408-PE 1
10792.g387.t2 CG4909-PA 2
GF19443-PA CG1817-PG 1
GF19443-PA CG1817-PF 1
GF19443-PA CG1817-PB 1
GF19443-PA CG1817-PH 1
GF19443-PA CG1817-PI 1
GF19443-PA CG1817-PE 1
GF19443-PA CG6899-PF 1
GF19443-PA CG6899-PD 1
GF19443-PA CG6899-PC 1
GF19443-PA CG6899-PA 1
GF19443-PA CG6899-PE 1
GF19443-PA CG6899-PB 1
GF19443-PA CG10975-PA 5
GF10792-PA CG34256-PB 1
GF12780-PC CG30011-PC 1
GF12780-PC CG30011-PA 1
GF12780-PC CG30011-PD 1
GF12780-PC CG5058-PD 2
GF12780-PC CG42311-PL 2
GF12780-PC CG5058-PA 2
GF12780-PC CG42311-PH 2
GF12780-PC CG42311-PN 2
GF12780-PC CG42311-PO 2
GF20658-PA BS8-PA 1
10354.g2.t1 CG33905-PA 1
10354.g2.t1 CG33897-PA 1
10354.g2.t1 CG33903-PA 1
10354.g2.t1 CG33907-PA 1
10354.g2.t1 CG33899-PA 1
10354.g2.t1 CG33901-PA 1
10354.g2.t1 CG33871-PA 1
10354.g2.t1 CG33893-PA 1
10354.g2.t1 CG33875-PA 1
10354.g2.t1 CG3379-PC 1
10354.g2.t1 CG3379-PB 1
10354.g2.t1 CG3379-PA 1
10354.g2.t1 CG33889-PA 1
10354.g2.t1 CG33891-PA 1
10354.g2.t1 CG33873-PA 1
10354.g2.t1 CG33895-PA 1
10354.g2.t1 CG31611-PA 1
10354.g2.t1 CG33885-PA 1
10354.g2.t1 CG33887-PA 1
10354.g2.t1 CG33883-PA 1
10354.g2.t1 CG33909-PA 1
10354.g2.t1 CG33879-PA 1
10354.g2.t1 CG33877-PA 1
10354.g2.t1 CG33869-PA 1
10354.g2.t1 CG33881-PA 1
GF12460-PA CG4817-PA 1
10794.g108.t1 CG11943-PA 1
10794.g108.t1 CG11943-PB 1
10794.g108.t1 CG15618-PB 1
GF18941-PA CG5835-PA 1
10794.g121.t1 CG1637-PB 1
10794.g121.t1 CG1637-PC 1
10794.g121.t1 CG1637-PA 1
GF19506-PA CG32651-PA 1
GF19506-PA CG32437-PA 2
GF12902-PA CG8257-PA 1
GF12902-PA CG8431-PA 2
GF23353-PB CG1906-PB 1
GF23353-PB CG1906-PC 1
GF23353-PB CG1906-PD 1
GF23353-PB CG1906-PA 1
GF23353-PB CG1906-PE 1
GF23353-PB CG1906-PF 1
GF23353-PB CG10417-PB 4
GF23353-PB CG10417-PA 4
GF23353-PC CG1906-PE 1
GF23353-PC CG1906-PC 1
GF23353-PC CG1906-PD 1
GF23353-PC CG1906-PA 1
GF23353-PC CG1906-PB 1
GF23353-PC CG1906-PF 1
GF23353-PC CG10417-PB 4
GF23353-PC CG10417-PA 4
GF11139-PA CG30471-PB 1
GF11139-PA CG30471-PA 1
GF11139-PA CG11353-PB 1
GF11139-PA CG11353-PA 1
GF11139-PA CG12990-PA 2
GF11139-PA CG32645-PB 3
GF11139-PA CG33968-PA 7
GF11139-PA CG14219-PA 7
GF11139-PA CG14204-PA 7
GF12781-PA CG12917-PB 1
GF12781-PA CG14062-PB 2
GF12781-PA CG6839-PA 6
GF23726-PA CG7634-PA 1
GF23726-PA CG15128-PA 1
GF23726-PA CG10998-PA 2
GF14746-PA CG14014-PB 1
10792.g58.t1 CG8818-PA 1
10792.g58.t1 CG11979-PB 2
10792.g58.t1 CG11979-PA 2
GF22522-PA CG33639-PD 1
GF22522-PA CG33639-PC 1
GF22522-PA CG33639-PB 1
GF22522-PA CG33639-PA 1
GF20861-PA CG4557-PA 1
GF15952-PA CG8010-PA 1
GF13053-PA CG10315-PA 1
GF13053-PA CG10315-PD 1
GF13053-PA CG10315-PB 1
GF13053-PA CG10315-PC 1
GF13053-PA CG7883-PA 2
GF12662-PA CG13430-PB 1
GF12662-PA CG13430-PA 1
GF12662-PA CG7829-PA 7
GF12662-PA CG12387-PA 8
GF12662-PA CG5255-PA 12
GF12662-PA CG7432-PB 14
GF12662-PA CG9372-PA 15
GF12662-PA CG2045-PA 15
GF12662-PA CG6592-PA 16
GF12662-PA CG4998-PB 16
GF12662-PA CG5896-PA 17
GF17208-PA CG8129-PB 1
GF17208-PA CG8129-PA 1
GF12741-PA CG9985-PA 1
GF12741-PA CG3682-PA 1
GF12741-PA CG3682-PH 1
GF12741-PA CG3682-PE 1
GF12741-PA CG3682-PF 1
GF12741-PA CG3682-PG 1
GF12741-PA CG17471-PB 2
GF12741-PA CG17471-PA 2
10790.g1244.t2 CG34157-PE 1
10790.g1244.t2 CG34157-PG 1
10790.g1244.t2 CG34157-PA 1
10790.g1244.t2 CG34157-PF 1
10790.g1244.t2 CG34157-PC 1
10790.g1244.t2 CG34157-PH 1
10790.g1244.t2 CG34157-PD 1
10790.g1244.t2 CG34157-PB 1
10790.g1244.t2 CG8529-PD 2
10790.g1244.t2 CG8529-PI 2
10790.g1244.t2 CG8529-PH 2
10790.g1244.t2 CG8529-PA 2
10790.g1244.t2 CG8529-PC 2
10790.g1244.t1 CG34157-PE 1
10790.g1244.t1 CG34157-PC 1
10790.g1244.t1 CG34157-PG 1
10790.g1244.t1 CG34157-PA 1
10790.g1244.t1 CG34157-PF 1
10790.g1244.t1 CG34157-PD 1
10790.g1244.t1 CG34157-PB 1
10790.g1244.t1 CG34157-PH 1
10790.g1244.t1 CG8529-PI 2
10790.g1244.t1 CG8529-PD 2
10790.g1244.t1 CG8529-PH 2
10790.g1244.t1 CG8529-PA 2
10790.g1244.t1 CG8529-PC 2
10790.g1244.t1 CG8529-PF 2
10790.g1244.t1 CG8529-PG 2
GF11715-PA CG7753-PA 1
GF13674-PA CG12736-PA 1
GF13674-PA CG6050-PB 2
GF13674-PA CG6050-PA 2
GF13674-PA CG8280-PC 5
GF13674-PA CG8280-PA 5
GF13674-PA CG6382-PA 6
GF12977-PA CG4050-PB 1
GF12977-PA CG4050-PA 1
GF12977-PA CG10392-PB 5
GF12977-PA CG10392-PA 5
GF12977-PA CG10392-PC 5
10791.g472.t1 CG7749-PC 1
10791.g472.t1 CG7749-PD 1
10791.g472.t1 CG3352-PA 1
10791.g472.t1 CG17941-PA 1
10791.g472.t1 CG7100-PF 3
10791.g472.t1 CG7100-PD 3
10791.g472.t1 CG7100-PK 3
10791.g472.t1 CG7100-PL 3
10791.g472.t1 CG7100-PH 3
GF10705-PA CG7184-PC 1
GF10705-PA CG7184-PB 1
GF10705-PA CG7184-PA 1
10793.g386.t1 CG10719-PC 1
10793.g386.t1 CG10719-PB 1
10793.g386.t1 CG10719-PA 1
10793.g386.t1 CG10719-PD 1
10793.g386.t1 CG12218-PA 2
10793.g386.t1 CG15105-PB 3
10793.g386.t1 CG15105-PA 3
10793.g386.t1 CG15105-PC 3
10793.g386.t1 CG42396-PE 4
10793.g386.t1 CG42396-PD 4
10793.g386.t1 CG42396-PC 4
10793.g386.t1 CG42396-PB 4
10793.g386.t1 CG42396-PA 4
GF17455-PA CG12420-PA 1
GF23079-PA CG8064-PA 1
GF18151-PA CG14463-PA 1
GF11213-PA CG8711-PB 1
GF11213-PA CG8711-PA 1
GF11213-PA CG11861-PB 2
GF11213-PA CG11861-PA 2
GF11213-PA CG11861-PC 2
GF18413-PA CG15552-PA 1
GF18413-PA CG11153-PA 4
GF18413-PA CG11153-PB 4
GF24721-PA CG42664-PB 1
GF24721-PA CG43225-PC 1
GF24721-PA CG43225-PD 1
GF24721-PA CG43225-PE 1
GF24721-PA CG6827-PB 2
GF24721-PA CG6827-PA 2
GF24721-PA CG7050-PA 3
GF24721-PA CG7050-PB 3
10793.g647.t1 CG10949-PA 1
GF13456-PA CG8098-PA 1
GF13456-PA CG8098-PB 1
GF13456-PA CG6978-PA 1
GF13456-PA FS10-PA 2
GF13456-PA CG8791-PB 5
GF13456-PA CG8791-PC 5
GF13456-PA CG9826-PA 8
GF13456-PA CG9826-PB 9
GF24817-PA CG10418-PA 1
GF13769-PA CG11883-PC 1
GF13769-PA CG11883-PA 1
GF13769-PA CG11883-PB 1
GF10783-PA CG11577-PA 1
GF21465-PA CG3086-PF 1
GF21465-PA CG3086-PE 1
GF21465-PA CG3086-PD 1
GF21465-PA CG3086-PC 1
GF21465-PA CG3086-PB 1
GF21465-PA CG6703-PB 7
GF21465-PA CG6703-PH 7
GF21465-PA CG33519-PC 12
GF21465-PA CG9222-PA 17
GF18159-PB CG6723-PA 1
GF18159-PC CG6723-PA 1
GF13597-PA CG4398-PA 1
GF18159-PA CG6723-PA 1
GF18159-PA CG9657-PA 1
GF18159-PA CG42235-PA 1
GF18159-PA CG42235-PB 1
GF18159-PA CG42235-PD 2
GF11620-PA CG30404-PB 1
GF11620-PA CG30404-PA 1
10790.g612.t2 CG33553-PE 1
10816.g11.t1 CG7824-PC 1
10790.g612.t1 CG33553-PE 1
GF10663-PA CG10477-PA 2
GF10663-PA CG30031-PA 20
GF10663-PA CG30028-PA 20
GF10663-PA CG12351-PA 20
GF10663-PA CG11836-PI 22
GF10663-PA MP1-PA 22
GF10663-PA MP1-PC 22
GF10663-PA CG4386-PA 22
GF14102-PA CG5362-PA 1
GF10330-PA CG5618-PA 1
GF10330-PA CG5618-PE 1
GF10330-PA CG5618-PD 1
GF10330-PA CG14994-PC 3
GF10330-PA CG14994-PA 3
GF10330-PA CG14994-PB 3
GF24998-PA CG9760-PD 1
GF24998-PA CG9760-PC 1
GF20810-PA CG18273-PA 1
GF25015-PA CG14826-PA 1
GF17776-PA CG12114-PA 1
GF17776-PA CG12114-PB 1
GF20858-PA CG3081-PA 1
10820.g10.t4 CG32019-PF 1
10820.g10.t4 CG32019-PC 1
10820.g10.t4 CG32019-PG 1
10820.g10.t4 CG18255-PN 2
10820.g10.t4 CG18255-PM 2
10820.g10.t4 CG18255-PB 2
10820.g10.t4 CG1915-PW 6
10820.g10.t4 CG1915-PX 6
10820.g10.t4 CG1915-PZ 6
10820.g10.t4 CG1915-PR 6
10820.g10.t4 CG1915-PQ 6
10820.g10.t4 CG1915-PT 6
10820.g10.t4 CG1915-PV 6
10820.g10.t4 CG1915-PP 6
10820.g10.t4 CG17800-PB 13
10820.g10.t4 CG43143-PF 15
10820.g10.t4 CG6114-PA 16
10820.g10.t4 CG3051-PC 19
10820.g10.t4 CG3051-PB 19
10820.g10.t4 CG3051-PA 19
GF22605-PA CG11129-PA 1
GF22605-PA CG2979-PA 3
GF22605-PA CG10116-PA 10
GF22605-PA CG7367-PC 11
10793.g27.t1 CG7052-PC 1
10793.g27.t1 CG7052-PB 1
10793.g27.t1 CG7052-PD 1
10793.g27.t1 CG7052-PA 1
10793.g27.t1 CG7052-PE 1
10793.g27.t1 CG18096-PA 1
10793.g27.t1 CG10363-PB 1
10793.g27.t1 CG10363-PA 1
10793.g27.t1 CG10363-PD 1
10793.g27.t1 CG10363-PC 1
10793.g27.t1 CG7653-PB 1
10793.g27.t1 CG7068-PA 1
10793.g27.t1 CG5849-PA 15
10793.g27.t1 CG40470-PA 17
GF12147-PA CG10917-PA 1
10792.g1894.t1 CG15233-PB 1
GF15917-PA CG17678-PA 1
GF15917-PA CG40005-PC 2
10797.g90.t1 CG43779-PA 1
GF14339-PA CG15270-PA 1
GF14339-PA CG15270-PB 1
GF14339-PA CG15270-PD 1
GF14339-PA CG15270-PC 1
GF14339-PA CG9703-PA 2
GF14339-PA CG10353-PE 4
GF14339-PA CG10353-PG 4
GF14339-PA CG10353-PF 4
GF14339-PA CG10353-PD 4
GF14339-PA CG10353-PI 4
GF14339-PA CG10353-PC 4
GF14339-PA CG10353-PJ 4
GF17875-PA CG12286-PA 1
GF17875-PA CG12286-PB 1
GF21904-PA CG9201-PB 1
GF23891-PA CG32178-PA 1
GF23891-PA CG32178-PC 1
GF23891-PA CG32178-PB 1
GF16329-PA CG9748-PA 1
GF16329-PA CG3506-PA 2
GF16329-PA CG43081-PC 2
GF16329-PA CG10333-PA 5
GF15136-PA CG16969-PA 1
GF22683-PA CG9555-PA 1
GF22683-PA CG17906-PA 2
GF22683-PA CG43778-PD 6
GF22683-PA CG43778-PA 6
GF16948-PA CG6015-PA 1
GF16948-PA CG6699-PA 7
GF23201-PA CG4241-PC 1
GF23201-PA CG4241-PA 1
GF23201-PA CG4241-PB 1
GF23201-PA CG32103-PD 2
GF23201-PA CG32103-PC 2
GF23201-PA CG32103-PE 3
GF23201-PA CG32103-PB 3
GF23201-PA CG16944-PD 4
GF23201-PA CG16944-PC 4
GF23201-PA CG18317-PD 9
GF23201-PA CG18317-PC 9
GF23201-PA CG18317-PA 9
GF16626-PA CG17358-PA 1
GF16626-PA CG17358-PB 1
GF11564-PA CG9899-PA 1
GF11564-PA CG2469-PA 2
GF11564-PA CG2469-PB 2
GF10069-PA CG9192-PA 1
GF10855-PA CG32032-PA 1
GF24029-PA CG11279-PB 1
GF24029-PA CG11279-PA 1
GF10999-PA CG14448-PA 1
GF11085-PA CG12341-PA 1
GF11200-PA CG11127-PA 1
GF18560-PA CG17224-PD 1
GF18560-PA CG17224-PC 1
GF18560-PA CG17224-PB 1
GF18560-PA CG17224-PA 1
GF18560-PA CG3788-PB 3
GF18560-PA CG3788-PA 3
GF20674-PA CG4900-PA 1
GF20674-PA CG6342-PA 1
GF17486-PA CG31320-PA 1
GF20239-PA CG17052-PB 1
GF20239-PA CG17052-PA 1
GF20239-PA CG4778-PA 2
GF20239-PA CG11142-PB 4
GF20239-PA CG11142-PA 5
10791.g616.t1 CG14395-PD 2
10791.g616.t1 CG14395-PC 2
10791.g616.t1 CG14395-PB 2
GF20886-PA CG9328-PA 1
GF16314-PA CG17462-PA 1
GF16314-PA CG11265-PG 2
GF16314-PA CG11265-PF 2
GF17686-PA CG2641-PA 1
GF17686-PA CG3014-PA 2
GF18004-PA CG5814-PA 1
GF18004-PA CG3510-PC 2
GF18004-PA CG3510-PB 2
GF18004-PA CG3510-PA 2
GF18004-PA CG3510-PE 2
GF18004-PA CG3938-PF 4
GF18004-PA CG3938-PD 4
GF18004-PA CG3938-PE 4
GF18004-PA CG3938-PA 4
GF18004-PA CG3938-PC 4
GF18004-PA CG3938-PB 4
GF24824-PA CG7974-PA 1
GF21427-PA CG3203-PA 1
GF21427-PA CG3203-PD 1
GF21427-PA CG3203-PC 1
GF21427-PA CG3203-PB 1
GF23595-PA CG8567-PB 1
GF23595-PA CG8567-PD 1
GF23595-PA CG8567-PA 1
GF23595-PA CG8567-PE 1
GF23595-PA CG8567-PC 1
GF23846-PA CG32053-PA 1
GF23846-PA CG42825-PA 2
GF23846-PA CG6901-PA 4
GF23846-PA CG17930-PA 5
GF23846-PA CG17929-PB 6
GF18814-PA CG34298-PA 1
GF14104-PA CG33303-PB 1
GF14104-PA CG33303-PA 1
GF24930-PA CG5707-PA 1
GF24930-PA CG5707-PC 1
GF24930-PA CG5707-PB 1
GF24930-PA CG5704-PA 3
GF24930-PA CG15820-PA 3
GF10070-PA CG9116-PA 1
GF21316-PA CG12541-PD 1
GF23018-PA CG7720-PE 1
GF23018-PA CG7720-PD 1
GF23018-PA CG7720-PC 1
GF23018-PA CG7720-PA 1
GF23018-PA CG7720-PB 1
GF23018-PB CG7720-PE 1
GF23018-PB CG7720-PD 1
GF23018-PB CG7720-PC 1
GF23018-PB CG7720-PA 1
GF23018-PB CG7720-PB 1
GF22313-PA CG12218-PA 1
GF22313-PA CG10719-PD 2
GF22313-PA CG10719-PC 2
GF22313-PA CG10719-PB 2
GF22313-PA CG10719-PA 2
GF13512-PA CG6510-PA 1
GF18713-PA CG3348-PA 1
GF18713-PA CG14246-PA 2
GF18713-PA CG14245-PA 3
GF25290-PA CG10907-PA 1
GF25290-PA CG11777-PA 3
GF25290-PA CG5808-PA 4
GF25290-PA CG3511-PA 5
10791.g70.t1 CG1960-PB 2
GF13041-PC CG43729-PI 1
GF13041-PC CG43729-PJ 1
GF12351-PA CG11635-PA 1
10793.g682.t1 CG9499-PA 1
10793.g682.t1 CG9497-PB 1
10793.g682.t1 CG9497-PA 1
10793.g682.t1 CG7135-PA 1
10793.g682.t1 CG11892-PA 11
10793.g682.t1 CG11892-PB 11
10791.g1928.t1 CG17689-PA 1
10791.g1928.t1 CG17689-PC 1
GF18899-PA CG9927-PA 1
GF18899-PA CG3675-PA 3
GF13071-PA CG5428-PB 1
GF13071-PA CG5431-PB 2
GF13071-PA CG5431-PA 2
10792.g1651.t1 CG4634-PA 1
10792.g1651.t1 CG4634-PB 1
10792.g1651.t1 CG4634-PC 1
10792.g643.t1 CG30122-PD 1
10792.g643.t1 CG30122-PC 1
10792.g643.t1 CG30122-PB 1
10791.g1954.t1 CG32459-PA 1
GF15206-PA CG10687-PB 1
GF15206-PA CG10687-PA 1
GF15206-PA CG6796-PA 2
GF12360-PA CG8694-PA 1
GF12360-PA CG30359-PA 1
GF12360-PA CG8693-PA 1
GF12360-PA CG8695-PA 1
GF12360-PA CG30360-PC 2
10791.g1254.t1 CG4611-PA 1
10791.g1254.t1 CG4603-PC 1
10791.g1254.t1 CG4603-PA 1
10791.g1254.t1 CG4603-PB 1
GF16274-PA CG11843-PA 1
GF16274-PA CG11841-PA 3
GF16274-PA CG31220-PB 14
GF16274-PA CG3505-PA 14
GF16274-PA CG11192-PB 15
GF16274-PA CG8299-PA 15
GF16274-PA CG12388-PC 19
GF16274-PA CG4053-PB 19
GF16274-PA CG12387-PA 20
GF16274-PA CG32269-PA 20
GF21412-PA CG32732-PA 1
GF24057-PA CG9007-PA 1
GF16727-PA CG34114-PB 1
GF14924-PA CG4767-PB 1
GF14924-PA CG4767-PA 1
GF14924-PA CG32819-PB 2
GF14924-PA CG32820-PB 2
GF14924-PA CG17450-PA 2
GF14924-PA CG32819-PA 2
GF14924-PA CG32820-PA 2
GF14924-PA CG17450-PB 2
GF14924-PA CG10541-PD 3
GF14924-PA CG10541-PC 3
GF14924-PA CG10541-PA 3
GF12708-PA CG12586-PB 1
10790.g847.t3 CG9540-PA 6
10790.g847.t3 CG14711-PA 15
10790.g847.t3 CG14938-PC 19
GF19046-PA CG2125-PA 1
GF19046-PA CG2125-PB 1
GF19046-PA CG2125-PC 1
GF19046-PA CG4677-PB 2
GF19046-PA CG11924-PE 7
GF19046-PA CG11924-PB 7
GF19046-PA CG11924-PC 7
GF19046-PA CG2932-PA 7
GF19046-PA CG7847-PA 8
GF19046-PA CG7847-PD 8
GF19046-PA CG2120-PB 9
GF13648-PA CG13898-PA 1
GF13648-PA CG3201-PB 7
GF23802-PA CG8254-PA 1
GF23802-PA CG8524-PC 4
GF23802-PA CG8524-PB 4
GF23802-PA CG8524-PA 4
GF23802-PA CG17594-PA 4
GF23802-PA CG5529-PA 5
GF23802-PA CG43748-PC 5
GF23802-PA CG6570-PA 5
10792.g162.t1 CG11808-PA 1
GF11290-PA CG8416-PA 1
GF11290-PA CG8416-PG 1
GF11290-PA CG8416-PF 1
GF11290-PA CG8416-PE 1
GF11290-PA CG8416-PD 1
GF11290-PA CG8416-PC 1
GF11290-PA CG8416-PB 1
GF11290-PA CG34104-PB 6
GF11290-PA CG32671-PA 10
GF11290-PA CG9807-PA 10
10790.g555.t1 CG4381-PA 7
10790.g555.t1 CG16936-PC 11
10790.g555.t1 CG16936-PB 11
10790.g555.t1 CG16936-PA 11
10790.g555.t1 CG5224-PA 14
GF22105-PA CG4615-PA 1
GF20431-PA CG9369-PA 1
GF20431-PA CG9355-PA 2
GF20431-PA CG15013-PC 2
GF20431-PA CG15013-PA 2
GF20431-PA CG15013-PB 2
GF20431-PA CG15020-PA 3
GF13154-PA CG18817-PC 1
GF13154-PA CG18817-PB 1
GF13154-PA CG18817-PA 1
GF13154-PA CG12846-PA 2
GF13154-PA CG18816-PC 4
GF13154-PA CG18816-PB 4
GF13154-PA CG30160-PA 4
10818.g20.t1 CG14718-PA 2
GF15569-PA CG8679-PA 1
GF15569-PA CG42391-PA 2
GF17274-PA CG11968-PA 1
GF17274-PA CG8707-PA 2
GF17494-PA CG8043-PA 1
GF22576-PA CG32632-PE 1
GF22576-PA CG32632-PB 1
GF22576-PA CG32632-PF 1
GF22576-PA CG32632-PD 1
GF22576-PA CG32632-PC 1
GF10398-PC CG5684-PA 1
GF10398-PC CG5684-PB 1
GF10398-PC CG5684-PC 1
GF10398-PC CG5684-PD 1
GF10398-PB CG5684-PA 1
GF10398-PB CG5684-PB 1
GF10398-PB CG5684-PC 1
GF10398-PB CG5684-PD 1
GF10398-PA CG5684-PA 1
GF10398-PA CG5684-PB 1
GF10398-PA CG5684-PC 1
GF10398-PA CG5684-PD 1
GF15067-PA CG10338-PA 1
GF12494-PA CG12929-PA 1
GF11176-PA CG33156-PB 1
GF11176-PA CG33156-PE 1
GF11176-PA CG33156-PF 1
GF11176-PA CG33156-PA 1
GF11176-PA CG33156-PC 1
GF11176-PA CG6145-PC 1
GF11176-PA CG6145-PE 1
GF11176-PA CG6145-PF 1
GF11176-PA CG6145-PA 1
GF11176-PA CG6145-PB 1
10793.g1274.t1 CG17097-PB 1
10793.g1274.t1 CG17097-PC 1
10793.g1274.t1 CG6753-PB 10
GF21874-PA CG11081-PA 1
GF21874-PA CG11081-PD 1
GF21874-PA CG11081-PF 1
GF21874-PA CG11081-PC 1
GF21874-PA CG11081-PB 1
GF21874-PA CG17245-PB 1
GF21874-PA CG17245-PA 1
GF21874-PA CG4062-PA 2
GF21874-PA CG4062-PB 2
GF14239-PA CG13083-PB 1
GF17597-PB CG18363-PA 4
GF17597-PB CG18418-PA 6
GF17597-PB CG7514-PA 6
GF17597-PB CG7314-PB 9
GF17597-PB CG7314-PA 9
GF17597-PB CG18327-PA 12
GF17597-PB CG8323-PA 12
GF17597-PB CG3057-PD 13
GF17597-PB CG3057-PC 13
GF17597-PB CG3057-PB 13
GF17597-PB CG3057-PA 13
GF17597-PB CG2139-PB 13
GF17597-PB CG2139-PF 13
GF17597-PB CG2139-PC 13
GF17597-PB CG2139-PE 13
GF17597-PB CG2139-PD 13
GF17597-PB CG2139-PA 13
GF24404-PA CG14059-PB 1
GF14804-PA CG5559-PB 1
GF14804-PA CG5559-PC 1
GF14804-PA CG5559-PA 1
GF14804-PA CG3139-PE 3
GF13526-PA CG33468-PA 1
GF19426-PA CG9509-PA 1
GF19426-PA CG9512-PA 2
10790.g260.t1 CG5099-PA 1
10790.g260.t1 CG5099-PD 1
10790.g260.t1 CG5099-PC 1
10790.g260.t1 CG5099-PB 1
10790.g260.t1 CG10377-PE 3
10790.g260.t1 CG10377-PD 3
10790.g260.t1 CG10377-PH 3
10790.g260.t1 CG10377-PG 3
10790.g260.t1 CG10377-PF 3
10790.g260.t1 CG10377-PB 3
10790.g260.t1 CG10377-PC 3
10790.g260.t1 CG10377-PA 3
10790.g260.t1 CG32169-PF 4
10790.g260.t1 CG12749-PD 5
10790.g260.t1 CG12749-PC 5
10790.g260.t1 CG12749-PA 5
10790.g260.t1 CG12749-PB 5
10790.g260.t1 CG9983-PF 6
10790.g260.t1 CG9983-PD 6
10790.g260.t1 CG43065-PK 11
10790.g260.t1 CG31761-PD 11
GF21133-PA CG15034-PA 1
GF21208-PA CG15767-PA 1
GF21208-PA CG30350-PA 2
GF21208-PA CG3492-PA 3
GF18455-PB CG16718-PD 1
GF18455-PB CG16718-PA 1
GF18455-PB CG16718-PB 1
GF18455-PB CG10353-PI 1
GF18455-PB CG10353-PC 1
GF18455-PB CG10353-PE 1
GF18455-PB CG10353-PG 1
GF18455-PB CG10353-PF 1
GF18455-PB CG10353-PD 1
GF18455-PB CG10353-PJ 1
GF18455-PB CG10353-PH 1
GF18455-PB CG15270-PB 3
GF18455-PB CG15270-PA 3
10790.g1504.t1 CG11000-PB 1
10790.g1504.t1 CG11000-PC 1
GF16205-PA CG7948-PA 1
GF16205-PA CG7948-PB 1
GF13627-PA CG13586-PD 1
GF13627-PA CG13586-PF 1
GF24772-PA CG1049-PC 1
GF24772-PA CG1049-PB 1
GF24772-PA CG1049-PD 1
GF24772-PA CG1049-PA 1
GF24772-PA CG18330-PA 1
GF24772-PA CG5547-PA 2
GF24772-PA CG5547-PB 2
GF24772-PA CG5547-PD 2
GF24772-PA CG5547-PC 2
GF17819-PA CG7629-PA 1
GF16537-PA CG9386-PA 1
GF10464-PA CG10633-PA 1
GF10464-PA CG10101-PA 2
GF10464-PA CG14076-PC 3
GF10464-PA CG42643-PA 4
GF23337-PA CG15538-PB 1
10793.g1225.t1 CG5371-PA 1
10793.g1225.t1 CG5375-PB 1
GF21207-PA CG42699-PC 1
GF18394-PA CG14719-PA 1
GF20884-PA CG4407-PB 1
GF20884-PA CG4407-PA 1
GF20884-PA CG16848-PA 2
GF24594-PA CG6760-PA 1
GF24594-PA CG32134-PB 1
GF24594-PA CG32134-PA 1
GF24594-PA CG7223-PC 1
GF24594-PA CG7223-PA 1
GF24594-PA CG7223-PB 1
GF24594-PA CG8250-PB 8
GF24594-PA CG8250-PA 8
GF24594-PA CG42317-PG 9
GF24594-PA CG1511-PC 10
GF24594-PA CG1511-PD 10
GF24594-PA CG2241-PA 11
GF24594-PA CG5776-PB 11
GF24594-PA CG5776-PA 11
GF24594-PA CG8049-PE 11
GF24594-PA CG8049-PD 11
GF24594-PA CG8049-PB 11
GF24594-PA CG8874-PD 12
GF24594-PA CG8874-PB 13
GF24594-PA CG5289-PA 13
GF24594-PA CG9475-PD 14
GF24594-PA CG9475-PC 14
GF24594-PA CG10229-PA 18
GF24594-PA CG11228-PB 23
GF24594-PA CG11228-PA 23
GF24594-PA CG3051-PC 25
GF24594-PA CG3051-PB 25
GF24594-PA CG3051-PA 25
GF24594-PA CG5475-PC 26
GF24594-PA CG5475-PB 26
GF24594-PA CG5475-PA 26
GF24594-PA CG43143-PD 26
GF24594-PA CG43143-PG 26
GF20151-PA CG18241-PA 1
GF20151-PA CG7121-PA 3
GF20151-PA CG5490-PC 4
GF20151-PA CG5490-PD 4
GF20151-PA CG5490-PB 4
GF20151-PA CG6890-PA 5
GF16572-PA CG11970-PA 1
GF24699-PA CG7366-PA 1
GF12231-PA CG1707-PA 1
GF19898-PA CG17820-PA 1
10790.g1413.t1 CG9983-PE 1
10790.g1413.t1 CG9983-PF 1
10790.g1413.t1 CG9983-PD 1
10790.g1413.t1 CG5099-PA 6
10790.g1413.t1 CG5099-PC 6
10790.g1413.t1 CG5099-PB 6
10790.g1413.t1 CG5099-PD 6
10790.g1413.t2 CG9983-PE 1
10790.g1413.t2 CG5099-PA 6
10790.g1413.t2 CG5099-PD 6
10790.g1413.t2 CG5099-PC 6
10790.g1413.t2 CG5099-PB 6
GF13552-PA CG13533-PA 1
GF24703-PA CG7436-PA 1
GF15669-PA CG5461-PC 1
GF15995-PA CG8051-PA 1
GF15995-PA CG14196-PA 2
GF15995-PA CG8271-PA 9
GF15995-PA CG3456-PA 9
GF16864-PA CG5270-PB 1
GF25047-PA CG42377-PA 1
GF25047-PA EF3-PI 2
GF18330-PA CG4173-PA 1
GF18330-PA CG2916-PB 1
GF18330-PA CG2916-PA 1
GF18330-PA CG9699-PG 4
GF18330-PA CG9699-PC 4
GF18330-PA CG9699-PE 4
GF18330-PA CG9699-PD 4
GF18330-PA CG9699-PB 4
GF18330-PA CG9699-PF 4
GF18330-PA CG9699-PA 4
GF11882-PA CG32885-PA 1
GF11882-PA CG32885-PC 1
GF16456-PA CG5490-PD 1
GF16456-PA CG5490-PB 1
GF16456-PA CG5490-PC 1
GF16456-PA CG7121-PA 2
GF16456-PA CG18241-PA 3
GF16456-PA CG43758-PE 10
GF16456-PA CG43758-PC 10
GF16456-PA CG43758-PB 11
GF16456-PA CG4168-PB 12
GF19214-PA CG11092-PB 1
GF19214-PA CG11092-PA 1
GF19214-PA CG7262-PA 1
GF23558-PA CG3036-PA 1
GF23558-PA CG9254-PA 12
GF23558-PA CG9826-PB 17
GF23558-PA CG12490-PB 17
GF13415-PA CG30457-PA 1
GF18202-PA MP1-PA 1
GF18202-PA MP1-PC 1
GF18202-PA CG4920-PA 2
GF18202-PA CG16705-PA 3
GF18202-PA CG3066-PC 4
GF18202-PA CG3066-PA 4
GF18202-PA CG6467-PA 22
GF18202-PA CG6483-PA 24
GF13107-PA CG13188-PA 1
GF13107-PA CG13188-PB 1
GF13107-PA CG13183-PA 2
GF14871-PA CG11376-PA 1
GF19942-PA CG42327-PE 1
GF20590-PA CG9883-PA 1
GF20590-PA CG3227-PA 2
GF19203-PA CG2968-PA 1
GF23887-PA CG14998-PF 1
GF23887-PA CG14998-PC 1
GF23887-PA CG14998-PB 1
GF23887-PA CG14998-PA 1
GF23887-PA CG14998-PH 1
GF23887-PA CG14998-PE 1
GF23887-PA CG14998-PI 1
GF23887-PA CG14998-PD 1
GF23887-PA CG14998-PJ 1
GF23887-PA CG14998-PK 1
GF23887-PA CG14998-PG 1
GF23237-PA CG6202-PB 1
GF23237-PA CG6202-PA 1
GF17415-PA CG10560-PA 1
GF17415-PA CG10553-PA 1
GF17415-PA CG10675-PA 4
GF17415-PA CG6908-PA 4
GF17415-PA CG11892-PA 12
GF17415-PA CG11892-PB 12
GF17415-PA CG16898-PA 16
GF22002-PC CG12598-PH 1
GF22002-PC CG12598-PI 1
GF22002-PC CG12598-PA 1
GF22002-PC CG12598-PF 1
GF22002-PC CG12598-PB 1
GF22002-PC CG12598-PE 1
GF22002-PC CG12598-PD 1
GF22002-PC CG12598-PK 1
GF22002-PC CG12598-PJ 1
GF22002-PC CG12598-PL 2
GF16804-PA CG14542-PA 1
GF16804-PA CG4618-PA 2
GF21936-PA CG4025-PA 1
GF15870-PA CG31663-PB 1
GF15870-PA CG31663-PA 1
GF15870-PA CG15706-PA 3
GF25209-PA CG6451-PA 1
10792.g1698.t1 CG1605-PA 1
10792.g1698.t1 CG1602-PA 1
10792.g1698.t1 CG1603-PA 1
10792.g1698.t1 CG3407-PA 7
10792.g1698.t1 CG9233-PB 7
10792.g1698.t1 CG9233-PA 7
10792.g1698.t1 CG8484-PA 8
10792.g1698.t1 CG30443-PA 8
10792.g1698.t1 CG17359-PA 10
10792.g1698.t1 CG4707-PA 10
10792.g1698.t1 CG7386-PA 10
10792.g1698.t1 CG4360-PB 11
10792.g1698.t1 CG2052-PD 11
10792.g1698.t1 CG4282-PA 11
GF24511-PA CG10361-PA 1
GF24511-PA CG3017-PA 2
GF24511-PA CG4162-PA 3
GF11626-PA CG2931-PA 1
GF17547-PA CG14684-PA 1
10834.g13.t1 CG6413-PA 1
10790.g1673.t1 CG31414-PB 1
GF13197-PA CG1941-PA 1
GF13197-PA CG1942-PA 1
GF13197-PA CG1946-PA 2
10790.g1383.t1 CG5491-PA 1
GF15868-PA CG6976-PA 1
GF15868-PA CG6976-PB 1
GF15868-PA CG6976-PD 1
GF15868-PA CG6976-PC 1
GF15868-PA CG6976-PE 1
GF15868-PA CG7595-PB 1
GF15868-PA CG7595-PA 1
GF15868-PA CG17927-PT 4
GF15868-PA CG17927-PN 4
GF15868-PA CG17927-PA 4
GF15868-PA CG17927-PU 4
GF15868-PA CG17927-PD 4
GF15868-PA CG17927-PE 4
GF15868-PA CG17927-PM 5
GF15868-PA CG17927-PP 5
GF15868-PA CG17927-PL 5
GF15588-PA CG9019-PA 1
GF15588-PA CG16801-PC 2
GF15588-PA CG11502-PB 3
GF15588-PA CG11502-PE 3
GF15588-PA CG1378-PA 4
GF15588-PA CG11502-PA 5
GF15588-PA CG43692-PC 7
GF15588-PA CG43692-PD 7
GF15588-PA CG43692-PF 7
GF15588-PA CG8127-PF 8
GF15588-PA CG8127-PE 8
GF15588-PA CG8127-PB 8
GF15588-PA CG1864-PD 8
GF15588-PA CG1864-PB 8
GF15588-PA CG1765-PE 9
GF15588-PA CG1765-PD 9
GF15588-PA CG1765-PA 9
GF15588-PA CG1765-PG 9
GF15588-PA CG1765-PB 9
GF16841-PA CG9797-PA 1
GF16841-PA CG8159-PB 3
GF16841-PA CG12299-PA 13
GF17019-PA CG42320-PX 1
GF17019-PA CG42320-PP 1
GF14405-PA CG8475-PA 1
GF14405-PA CG8475-PB 1
GF14405-PA CG7766-PD 2
GF14405-PA CG7766-PA 2
GF14405-PA CG7766-PC 2
GF17508-PA CG3321-PC 1
GF17508-PA CG3321-PB 1
GF17508-PA CG3321-PA 1
10812.g4.t1 CG11913-PB 2
GF16708-PA CG6982-PC 1
GF16708-PA CG6982-PB 1
GF16708-PB CG6982-PC 1
GF16708-PB CG6982-PB 1
GF14762-PA CG4751-PA 1
GF11588-PA CG6484-PA 1
GF11588-PA CG10960-PA 2
GF11588-PA CG10960-PC 2
GF11588-PA CG10960-PB 2
GF11588-PA CG15406-PA 9
GF16215-PA CG7899-PB 1
GF16215-PA CG7899-PA 1
GF16215-PA CG6656-PA 4
GF16215-PA CG9449-PD 5
GF22002-PA CG12598-PH 1
GF22002-PA CG12598-PI 1
GF22002-PA CG12598-PB 1
GF22002-PA CG12598-PA 1
GF22002-PA CG12598-PF 1
GF22002-PA CG12598-PE 1
GF22002-PA CG12598-PL 3
GF16981-PA CG6742-PA 1
GF16981-PA CG6742-PC 1
GF16981-PA CG6742-PB 1
GF16981-PA CG30372-PB 2
GF16981-PA CG30372-PC 2
GF16981-PA CG31811-PB 3
10792.g934.t1 CG9854-PD 1
10792.g934.t1 CG9854-PB 1
10792.g934.t1 CG9854-PA 1
10792.g934.t1 CG9854-PC 1
GF18835-PA CG15533-PA 1
GF18835-PA CG15534-PA 1
GF10766-PA CG9614-PC 1
GF10766-PA CG9614-PK 6
10791.g1779.t1 CG17153-PA 2
10790.g1381.t1 CG5499-PA 1
GF13389-PA CG7712-PB 1
GF13389-PA CG7712-PA 1
GF17952-PA CG5167-PA 1
GF17952-PA CG2604-PB 1
GF17952-PA CG2604-PC 1
GF17952-PA CG2604-PA 1
GF15118-PA CG10954-PA 1
GF21500-PA CG1428-PA 1
GF21500-PA CG3123-PA 2
GF21500-PA CG14731-PA 3
GF23666-PA CG9666-PA 1
GF11185-PA CG4832-PN 1
GF11185-PA CG4832-PM 1
GF11185-PA CG4832-PB 1
GF11185-PA CG4832-PE 1
GF11185-PA CG4832-PA 1
GF11185-PA CG4832-PD 1
GF11185-PA CG4832-PL 1
GF11185-PA CG4832-PJ 1
GF20147-PA CG11062-PA 1
GF20147-PA CG16987-PA 2
GF20147-PA CG16987-PB 2
GF20147-PA CG5562-PA 3
GF13781-PA CG11919-PB 1
GF13781-PA CG11919-PA 1
GF13781-PA ER94-PB 4
GF13781-PA CG4701-PA 12
GF13781-PA CG3326-PB 14
GF13781-PA CG3326-PA 14
GF21164-PA CG8211-PA 1
10806.g26.t1 CG2052-PA 2
10806.g26.t1 CG2052-PF 2
10806.g26.t1 CG2052-PE 2
10806.g26.t1 CG2052-PC 2
10806.g26.t1 CG17359-PA 7
10806.g26.t1 CG32120-PA 8
10806.g26.t1 CG3407-PA 10
10806.g26.t1 CG11247-PD 10
10806.g26.t1 CG8484-PA 11
10806.g26.t1 CG7963-PB 11
10806.g26.t1 CG4427-PA 12
10806.g26.t1 CG4427-PC 12
10806.g26.t1 CG4427-PB 12
GF10340-PA CG5872-PA 1
10794.g19.t1 CG6824-PD 1
10794.g19.t1 CG6824-PA 1
10794.g19.t1 CG6824-PC 1
GF14720-PA CG7420-PA 1
GF17144-PA CG5358-PA 1
GF17144-PA CG16840-PA 5
GF16175-PA CG6598-PA 1
GF13344-PA CG3650-PA 1
GF13344-PA CG11037-PA 4
GF13344-PA CG8299-PA 13
GF13344-PA CG12350-PA 13
GF13344-PA CG12387-PA 14
GF13344-PA CG32260-PA 17
GF13344-PA CG5255-PA 17
GF13344-PA CG8213-PC 18
GF13344-PA CG8213-PB 18
GF13344-PA CG31265-PA 18
GF13344-PA CG12388-PC 18
GF13344-PA CG9372-PA 20
GF21532-PA CG3756-PA 1
GF21532-PA II33-PA 2
GF24608-PA CG13478-PB 1
GF24608-PA CG13478-PC 1
GF11003-PA CG33170-PA 1
GF11003-PA CG33170-PB 2
GF17976-PB CG5320-PF 1
GF17976-PB CG5320-PA 1
GF17976-PB CG5320-PB 1
GF17976-PB CG4434-PA 2
GF17976-PA CG5320-PA 1
GF17976-PA CG5320-PF 1
GF17976-PA CG5320-PB 1
GF21938-PA CG4122-PG 1
GF21938-PA CG4122-PB 1
GF21938-PA CG4122-PH 1
GF21938-PA CG4122-PD 1
GF21938-PA CG4122-PI 1
GF21938-PA CG4122-PC 1
GF21938-PA CG4122-PF 1
GF21938-PA CG4122-PE 1
GF21938-PA CG4678-PF 2
GF21938-PA CG4678-PG 2
GF21938-PA CG4678-PI 2
GF21938-PA CG4678-PD 2
GF21938-PA CG4678-PE 2
GF23049-PA SF4-PA 1
GF23049-PA CG9318-PA 2
GF14505-PA CG31641-PB 1
GF17664-PA CG14607-PB 1
GF17664-PA CG14608-PC 2
GF17664-PA CG14304-PB 3
GF17664-PA CG14304-PA 3
GF17664-PA CG14304-PC 3
GF17664-PA CG13675-PC 5
10791.g445.t1 CG33991-PD 1
10791.g445.t1 CG33991-PM 1
10791.g445.t1 CG33991-PG 1
10791.g445.t1 CG33991-PL 1
10791.g445.t1 CG33991-PH 1
10791.g445.t1 CG33991-PK 1
10791.g445.t1 CG33991-PJ 1
10791.g445.t1 CG33991-PB 1
10791.g445.t1 CG33991-PA 1
10791.g445.t1 CG33991-PC 1
10791.g445.t1 CG33991-PF 1
10791.g445.t1 CG33991-PE 1
GF11321-PA CG3499-PB 1
GF11321-PA CG3499-PC 1
10793.g62.t1 CG3178-PA 1
10793.g62.t1 CG3178-PB 1
GF20109-PA CG33057-PA 1
GF12008-PA CG8024-PC 1
GF12008-PA CG8024-PE 1
GF12008-PA CG8024-PB 2
GF12008-PA CG32671-PA 13
GF12008-PA CG9807-PA 13
GF12008-PA CG1167-PA 13
GF24982-PA CG32103-PE 1
GF24982-PA CG32103-PB 1
GF24982-PA CG32103-PD 1
GF24982-PA CG32103-PC 1
GF24982-PA CG4241-PC 2
GF24982-PA CG4241-PA 2
GF24982-PA CG16944-PB 3
GF24982-PA CG16944-PA 3
GF24982-PA CG16944-PD 3
GF24982-PA CG16944-PC 3
GF24982-PA CG8026-PB 4
GF24982-PA CG18347-PA 8
GF24982-PA CG4995-PB 9
GF24982-PA CG4995-PA 9
GF24982-PA CG4995-PD 9
GF24982-PA CG4995-PC 9
GF24982-PA CG12201-PB 10
GF24982-PA CG5254-PA 11
GF23971-PA CG4633-PA 1
GF23971-PA CG13391-PA 2
GF23971-PA CG13391-PB 2
GF17672-PA CG31501-PA 1
GF22537-PA CG6500-PC 1
GF22537-PA CG6500-PA 1
GF22537-PA CG6500-PB 1
GF22537-PA CG6500-PD 1
10797.g179.t1 CG6691-PA 1
GF12315-PA CG30081-PA 1
GF12315-PA CG15904-PA 2
GF12315-PA CG33971-PA 2
GF12315-PA CG17379-PB 5
GF12315-PA CG13592-PB 6
GF12315-PA CG30464-PB 8
GF12315-PA CG12960-PB 8
10793.g7.t1 CG11326-PE 1
10793.g7.t1 CG11326-PC 1
10793.g7.t1 CG11326-PD 1
10793.g7.t1 CG11326-PF 1
10793.g7.t1 CG11326-PA 1
GF16254-PA CG31414-PB 1
GF16254-PA CG31148-PA 1
GF11115-PA CG15078-PE 1
GF11115-PA CG15078-PD 1
GF11115-PA CG15078-PA 1
GF22298-PA CG32573-PC 1
GF22298-PA CG32573-PA 1
10790.g1336.t1 CG4525-PA 1
10790.g1336.t1 CG4520-PA 1
GF15597-PA CG9093-PB 1
GF15597-PA CG9093-PD 1
GF15597-PA CG5492-PB 6
GF15597-PA CG5492-PA 6
10795.g60.t1 CG5227-PF 1
10795.g60.t1 CG5227-PE 1
10795.g60.t1 CG5227-PD 1
10795.g60.t1 CG5227-PB 1
10795.g60.t1 CG5227-PA 1
10795.g60.t1 CG5227-PC 1
10795.g60.t1 CG42256-PI 3
10795.g60.t1 CG1634-PF 3
10795.g60.t1 CG1634-PD 3
10795.g60.t1 CG1634-PC 3
10795.g60.t1 CG1634-PA 3
10795.g60.t1 CG1634-PG 3
10795.g60.t1 CG1634-PE 3
10795.g60.t1 CG1634-PB 3
10795.g60.t1 CG42256-PL 3
10795.g60.t1 CG17800-PO 4
10795.g60.t1 CG42256-PJ 4
10795.g60.t1 CG17800-PA 5
10795.g60.t1 CG17800-PK 5
10795.g60.t1 CG17800-PB 5
10795.g60.t1 CG17800-PW 5
10795.g60.t1 CG17800-PN 5
10795.g60.t1 CG10443-PA 8
10795.g60.t1 CG10443-PB 8
10795.g60.t1 CG10443-PF 9
10795.g60.t1 CG10443-PH 11
10795.g60.t1 CG18255-PL 23
10795.g60.t1 CG18255-PK 23
GF20063-PA CG42679-PK 1
GF20063-PA CG42679-PL 1
GF20063-PA CG42679-PJ 1
GF20063-PA CG32171-PD 2
GF20063-PA CG32171-PH 2
GF20063-PA CG42679-PI 2
GF20063-PA CG32171-PE 2
GF20063-PA CG32171-PA 2
GF20063-PA CG42679-PN 3
GF20063-PA CG43722-PA 5
GF20063-PA CG43722-PB 5
GF20063-PA CG43722-PD 5
GF20063-PA CG31794-PD 6
GF20063-PA CG31988-PA 7
GF12098-PA CG15671-PA 1
GF12098-PA CG7002-PA 2
GF20063-PC CG32171-PD 1
GF20063-PC CG32171-PH 1
GF20063-PC CG42679-PN 2
GF20063-PC CG42679-PM 2
GF20063-PC CG32171-PB 2
GF20063-PC CG32171-PG 2
GF20063-PC CG11084-PC 3
GF20063-PC CG11084-PA 3
GF20063-PC CG11084-PB 3
GF20063-PB CG42679-PI 1
GF20063-PB CG32171-PE 1
GF20063-PB CG32171-PA 1
GF20063-PB CG32171-PF 3
GF20063-PB CG30084-PF 7
GF20063-PB CG30084-PM 7
GF20063-PB CG30178-PA 8
GF20063-PB CG30084-PU 9
GF20063-PB CG30084-PE 9
GF20063-PB CG30084-PG 9
GF23747-PA CG14118-PA 1
GF23747-PA CG14120-PA 4
GF13264-PA CG30290-PA 1
GF14491-PA CG15155-PA 1
GF14491-PA CG5783-PA 3
GF14491-PA CG17681-PA 4
GF14491-PA CG34010-PA 6
10791.g1541.t1 CG6592-PA 1
10791.g1541.t1 CG11529-PA 7
10791.g1541.t1 CG11843-PA 13
10791.g1541.t1 CG34458-PA 14
10791.g1541.t1 CG31219-PA 15
10791.g1541.t1 CG31219-PB 15
10791.g1541.t1 CG8170-PB 16
10791.g1541.t1 CG2071-PA 16
10791.g1541.t1 CG3700-PB 16
10791.g1541.t1 CG3700-PA 16
10791.g1541.t1 CG6361-PA 16
10791.g1541.t1 CG17012-PA 16
10791.g1541.t1 CG6361-PB 16
10791.g1541.t1 CG8738-PA 16
10791.g1541.t1 CG32269-PA 17
10791.g1541.t1 CG1304-PA 17
10791.g1541.t1 CG8586-PA 17
10791.g1541.t1 CG32374-PA 17
10791.g1541.t1 CG31681-PA 19
10793.g7.t3 CG11326-PE 1
10793.g7.t3 CG11326-PC 1
10793.g7.t3 CG11326-PD 1
10793.g7.t3 CG11326-PF 1
10793.g7.t3 CG11326-PA 1
GF13522-PA CG12861-PA 1
GF12207-PA CG10052-PA 1
GF12207-PA CG3935-PA 2
GF12207-PA CG3388-PA 6
GF23624-PA CG8886-PB 1
GF22570-PA CG15754-PA 1
GF21025-PA CG12156-PB 1
GF21025-PA CG12156-PA 1
GF21025-PA CG3664-PI 8
GF21025-PA CG3664-PH 8
GF21025-PA CG3664-PG 8
GF21025-PA CG3664-PE 8
GF21025-PA CG3664-PC 8
GF21025-PA CG3664-PD 8
GF21025-PA CG3664-PF 8
GF21025-PA CG3664-PB 8
GF21025-PA CG3664-PA 8
GF21025-PA CG2885-PA 8
GF11031-PB CG7897-PA 1
GF11031-PA CG7897-PA 1
GF10851-PA CG14102-PA 1
GF10851-PA CG32221-PB 2
GF13207-PA CG10912-PA 1
GF21423-PA CG4095-PA 1
GF21423-PA CG4094-PA 1
GF21423-PA CG4094-PB 1
GF21423-PA CG6140-PB 1
GF21423-PA CG6140-PA 1
GF21423-PA CG31874-PA 1
GF21260-PA CG14785-PA 1
GF21260-PA CG12857-PB 6
10792.g10.t1 CG30340-PA 1
GF11780-PA CG6499-PB 1
GF17829-PA CG14861-PA 1
GF17829-PA CG10641-PA 2
GF22626-PA CG8203-PA 1
GF22626-PA CG43143-PE 23
GF22626-PA CG7524-PD 24
GF22626-PA CG7524-PC 24
GF22626-PA CG7524-PI 24
GF22626-PA CG7524-PH 24
GF22626-PA CG7524-PG 24
GF22626-PA CG7524-PF 24
GF22626-PA CG7524-PJ 24
GF22626-PA CG7524-PB 24
GF22626-PA CG7524-PE 24
10792.g1584.t1 CG34445-PA 1
GF14147-PA CG5853-PB 1
GF14147-PA CG5853-PA 1
GF14147-PA CG4822-PF 2
GF14147-PA CG4822-PE 2
GF14147-PA CG4822-PB 2
GF14147-PA CG4822-PD 2
GF14147-PA CG4822-PC 2
GF14147-PA CG4822-PA 2
GF14147-PA CG32091-PB 4
GF14147-PA CG10226-PB 17
GF24991-PA CG10335-PA 1
10791.g975.t1 CG13043-PA 1
10791.g975.t1 CG13063-PA 2
10791.g975.t1 CG13042-PA 3
10791.g975.t1 CG13044-PA 3
GF10775-PA CG9655-PC 1
GF10775-PA CG9655-PB 1
GF10775-PA CG9655-PA 1
GF10775-PA CG18445-PA 2
GF23902-PA CG6292-PB 1
GF23902-PA CG6292-PA 1
GF23902-PA CG15218-PB 2
GF23902-PA CG15218-PA 2
GF23902-PA CG16903-PA 3
10794.g33.t1 CG32754-PA 1
10794.g33.t1 CG32751-PA 1
10794.g33.t1 CG32750-PA 1
10794.g33.t1 CG3599-PA 1
GF14588-PA CG13794-PA 1
GF14588-PA CG13795-PB 1
GF14588-PA CG13793-PB 1
GF14588-PA CG33296-PB 1
GF14588-PA CG13796-PD 2
GF14588-PA CG13796-PC 2
GF14588-PA CG13796-PA 2
GF14588-PA CG13796-PB 2
GF22793-PA CG3959-PA 1
GF19212-PA CG11095-PA 1
GF14268-PA CG8827-PB 1
GF14268-PA CG8827-PA 1
GF14268-PA CG10593-PA 1
GF14268-PA CG17988-PB 2
GF12967-PA CG33182-PE 1
GF12967-PA CG33182-PD 1
GF12967-PA CG33182-PC 1
GF12967-PA CG33182-PB 1
GF12967-PA CG33182-PA 1
GF12967-PA CG15835-PB 1
GF12967-PA CG15835-PA 1
GF12967-PA CG9088-PE 2
GF12967-PA CG9088-PD 2
GF12967-PA CG9088-PC 2
GF12967-PA CG9088-PB 2
GF12967-PA CG9088-PA 2
GF16511-PA CG14898-PA 1
GF12066-PA CG8834-PA 1
GF12066-PA CG8834-PB 1
GF12066-PA CG4830-PA 1
GF12066-PA CG11453-PA 2
GF12066-PA CG18586-PB 6
10798.g121.t2 CG12991-PB 1
10798.g121.t2 CG12991-PA 1
GF11306-PA CG9893-PA 1
GF10319-PA CG5157-PA 1
GF10319-PA CG3566-PB 4
GF10667-PA CG3088-PA 13
GF10667-PA CG17477-PA 21
GF10667-PA CG1299-PA 22
GF10667-PA CG5246-PA 23
GF10667-PA CG11836-PF 23
GF10667-PA CG11836-PE 23
GF10667-PA CG11836-PG 23
GF10667-PA CG11836-PC 23
GF10667-PA CG11836-PA 23
GF10667-PA CG11836-PB 23
GF17963-PA CG5333-PA 1
GF12271-PA CG18067-PA 1
GF11300-PA CG1429-PH 1
GF11300-PA CG1429-PB 1
GF11300-PA CG1429-PA 1
GF11300-PA CG1429-PC 1
GF11300-PA CG1429-PD 1
GF11300-PA CG1429-PF 1
GF11300-PA CG1429-PG 1
GF13390-PA CG12346-PB 1
GF13390-PA CG12346-PA 1
GF20420-PA CG14216-PA 1
GF12712-PA CG8080-PA 1
GF12712-PA CG8080-PE 1
GF12712-PA CG8080-PC 1
GF12712-PA CG8080-PB 1
GF12712-PA CG8080-PD 1
10790.g520.t1 CG8953-PA 1
GF21240-PA CG18624-PD 1
GF21240-PA CG18624-PC 1
GF21240-PA CG18624-PB 1
GF21240-PA CG18624-PA 1
GF22817-PB CG34421-PE 1
GF22817-PB CG34421-PD 1
GF22817-PB CG34421-PC 1
GF22817-PB CG34421-PB 1
GF20466-PA CG14235-PD 1
GF20466-PA CG14235-PB 1
GF20466-PA CG14235-PC 1
GF10059-PA CG3200-PA 1
GF15507-PA CG9870-PA 1
GF15507-PA CG18173-PA 2
10790.g983.t1 CG17184-PA 1
10790.g983.t1 CG17184-PB 1
GF18737-PA CG10208-PA 1
GF10628-PA CG7869-PB 1
GF10628-PA CG7869-PA 1
GF13640-PA CG30377-PA 1
GF17830-PA CG3843-PA 1
GF17830-PA CG7283-PD 2
GF17830-PA CG7283-PE 2
GF16373-PA FR1-PA 1
GF16373-PA FR1-PD 1
GF16373-PA FR1-PB 1
GF16373-PA FR1-PC 1
GF16373-PA CG7395-PB 2
GF16373-PA CG7395-PA 2
GF16373-PA CG10001-PA 6
GF16373-PA CR2-PB 7
GF16373-PA CR2-PD 7
GF16373-PA CG7285-PA 9
GF16373-PA CG8784-PA 10
GF16373-PA CG5192-PB 10
GF16373-PA CG8795-PB 11
GF16373-PA CG8795-PA 11
GF11425-PA CG15614-PA 1
GF12272-PA CG13423-PA 1
GF12272-PA CG1440-PB 3
GF23552-PA CG14820-PA 1
GF23552-PA CG2915-PA 6
GF23552-PA CG2915-PB 6
GF23552-PA CG8562-PA 10
GF24107-PA CG6017-PB 1
GF24107-PA CG6017-PA 1
GF24107-PA CG6618-PA 2
GF23290-PB CG1709-PD 1
GF23290-PB CG1709-PB 1
GF23290-PB CG1709-PG 1
GF23290-PB CG1709-PJ 1
GF23290-PB CG1709-PI 1
GF23290-PB CG1709-PA 1
GF23290-PB CG1709-PF 1
GF23290-PB CG1709-PE 1
GF23290-PB CG1709-PC 1
GF23290-PB CG1709-PH 1
GF23290-PB CG18617-PA 1
GF23290-PB CG18617-PB 1
GF23290-PB CG12602-PA 1
GF23290-PB CG7678-PA 1
GF11916-PA CG30163-PA 1
10790.g522.t1 CG11648-PE 1
10790.g522.t1 CG11648-PD 1
10790.g522.t1 CG11648-PA 1
10790.g522.t1 CG11648-PC 1
10790.g522.t1 CG11648-PF 1
10790.g522.t1 CG1759-PB 5
10790.g522.t1 CG1759-PA 5
GF17419-PA CG31087-PA 1
GF17419-PA CG31099-PA 2
GF17419-PA CG6908-PA 6
GF17419-PA CG33301-PA 14
GF24867-PA CG15877-PA 1
10792.g1328.t1 CG9646-PA 1
10792.g1328.t1 CG9642-PA 1
10792.g1328.t1 CG11160-PC 5
10792.g1328.t1 CG33548-PA 9
GF24043-PA CG17715-PB 1
GF24043-PA CG17715-PD 1
GF24043-PA CG17715-PG 1
GF24166-PA CG31682-PA 4
10792.g432.t1 CG30222-PF 1
10792.g432.t1 CG30222-PE 1
GF14119-PA CG5603-PE 1
GF14119-PA CG5603-PD 1
GF14119-PA CG5603-PC 1
GF14119-PA CG5603-PB 1
GF14119-PA CG5603-PA 1
GF10272-PA CG6874-PB 1
GF10272-PA CG6874-PA 1
GF17261-PA CG3308-PA 1
GF17261-PA CG3358-PD 2
GF17261-PA CG3358-PC 2
GF12357-PA CG4105-PA 2
GF12357-PA CG2062-PA 2
GF12357-PA CG14032-PA 11
GF12357-PA CG13977-PA 26
GF12357-PA CG10240-PA 29
GF12357-PA CG8345-PA 29
GF12357-PA CG3050-PA 30
GF12357-PA CG10247-PA 33
GF17270-PA CG4582-PA 1
GF17270-PA CG4267-PA 5
GF17270-PA CG6675-PB 6
GF17270-PA CG34447-PA 7
GF17270-PA CG34447-PB 7
GF17270-PA CG18641-PC 8
GF17270-PA CG5162-PA 13
10790.g981.t1 CG33547-PO 1
10790.g981.t1 CG33547-PC 1
10790.g981.t1 CG33547-PN 1
10790.g981.t1 CG33547-PD 1
10790.g981.t1 CG33547-PG 1
10790.g981.t1 CG33547-PP 1
10790.g981.t1 CG33547-PB 1
10790.g981.t1 CG33547-PJ 1
10790.g981.t1 CG33547-PK 1
10790.g981.t1 CG33547-PF 1
10790.g981.t1 CG33547-PI 1
10790.g981.t1 CG33547-PH 1
10790.g981.t1 CG33547-PL 1
GF22985-PA CG1910-PA 1
GF18198-PA CG31519-PA 1
GF18198-PA CG15302-PA 3
GF18198-PA CG17867-PA 4
GF18198-PA CG11767-PB 5
GF17474-PA CG8066-PA 1
GF16979-PA CG6733-PA 1
GF16979-PA CG6738-PA 1
GF16979-PA CG17109-PA 1
GF16979-PA CG6726-PA 1
GF16979-PA CG6726-PB 1
GF16979-PA CG17110-PA 1
GF16979-PA CG6465-PA 2
GF12880-PA CG2980-PA 1
10803.g103.t1 CG32555-PA 1
10803.g103.t1 CG32555-PC 1
10803.g103.t1 CG32555-PB 1
GF17627-PA CG4755-PA 1
GF17627-PA CG6811-PA 3
GF17970-PA CG5405-PA 1
GF17970-PA CG5405-PB 1
GF17970-PA CG5405-PC 1
GF17970-PA CG5405-PE 1
GF17970-PA CG5405-PD 1
GF21157-PA CG12153-PA 1
GF21157-PA CG12892-PA 2
GF21157-PA CG12792-PA 4
GF18059-PA CG18389-PA 1
GF18059-PA CG18389-PC 1
GF18059-PA CG18389-PB 1
10791.g1015.t1 CG5444-PE 1
10791.g1015.t1 CG5444-PD 1
10791.g1015.t1 CG5444-PC 1
GF16082-PA CG14660-PA 1
GF24389-PA CG4899-PC 1
GF24389-PA CG4899-PA 1
GF24389-PA CG4899-PD 1
GF24389-PA CG4899-PB 1
GF24389-PA CG4842-PA 2
GF24389-PA CG3481-PE 6
GF24389-PA CG3481-PF 6
GF24389-PA CG3481-PH 6
GF24389-PA CG3481-PI 6
GF24389-PA CG3481-PC 6
GF24389-PA CG7322-PB 9
GF24389-PA CG7322-PA 9
GF10516-PA CG4098-PA 1
10791.g1880.t1 CG13297-PA 1
GF23253-PA CG2245-PA 1
GF18093-PA CG14384-PA 1
GF23341-PC CG11516-PA 1
GF23341-PC CG11516-PC 1
GF23341-PC CG11516-PB 1
GF23341-PC CG11516-PF 1
GF23341-PC CG11516-PG 1
GF23341-PC CG10975-PB 3
GF23341-PC CG10975-PA 3
GF23341-PC CG7180-PA 4
GF23341-PC CG1817-PB 4
GF23341-PC CG1817-PH 4
GF23341-PC CG1817-PG 4
GF23341-PC CG1817-PF 4
GF23341-PC CG1817-PI 4
GF23341-PC CG1817-PE 4
GF23341-PC CG17800-PX 12
GF23341-PC CG17800-PS 12
GF23341-PC CG17800-PN 12
GF23341-PC CG17800-PU 12
GF23341-PC CG17800-PQ 12
GF23341-PC CG17800-PP 12
GF23341-PC CG42330-PH 13
GF23341-PC CG42330-PE 13
GF23341-PC CG42330-PD 13
GF23341-PC CG42256-PM 15
GF13356-PA CG3776-PA 1
10792.g219.t1 CG13868-PB 1
10792.g219.t1 CG13868-PA 1
GF16331-PA CG9741-PD 1
GF16331-PA CG9741-PA 1
GF16216-PA CG7887-PA 1
GF16216-PA CG7887-PB 1
GF16216-PA CG7887-PC 1
GF16216-PA CG6515-PA 2
GF16216-PA CG6515-PB 2
GF16216-PA CG5811-PA 4
GF16216-PA CG10823-PC 5
GF16216-PA CG10823-PA 5
GF16216-PA CG10823-PB 5
GF16216-PA CG6919-PB 8
GF16216-PA CG6919-PC 8
GF16216-PA CG9652-PC 10
GF16216-PA CG16766-PC 11
GF16216-PA CG16766-PB 11
GF16216-PA CG16766-PA 11
GF16216-PA CG33517-PC 12
GF16216-PA CG18741-PC 14
GF16216-PA CG18208-PC 15
GF16216-PA CG18208-PA 15
GF21419-PA CG7035-PB 1
GF21419-PA CG7035-PA 1
GF21419-PA CG7907-PC 2
GF21419-PA CG7907-PB 2
GF10256-PA CG14979-PB 1
GF10256-PA CG13948-PB 2
GF10256-PA CG13948-PA 2
GF23790-PA CG8564-PB 1
GF23790-PA CG8564-PA 1
GF23790-PA CG42264-PB 10
GF23790-PA CG42264-PA 10
GF12932-PA CG13321-PA 1
GF12932-PA CG3884-PB 2
GF12932-PA CG3884-PC 2
GF19550-PA CG1619-PB 1
GF16189-PA CG9737-PA 1
GF16189-PA CG31220-PB 5
GF16189-PA CG5896-PA 6
GF16189-PA CG1299-PA 11
GF16189-PA CG6298-PA 18
GF16189-PA CG17240-PA 18
GF16189-PA CG13430-PB 18
GF16189-PA CG13430-PA 18
GF16189-PA CG17239-PA 20
GF16189-PA CG5246-PA 21
GF15451-PA CG13970-PA 1
GF11838-PA CG3957-PB 1
GF11838-PA CG3957-PA 1
GF11838-PA CG10459-PA 2
GF11838-PA CG5519-PA 6
GF11838-PA CG31033-PA 7
GF11838-PA CG31033-PE 7
GF11838-PA CG31033-PB 7
GF11814-PA AC45-PA 1
GF11814-PA AC45-PB 1
GF11814-PA CG5421-PA 2
10792.g289.t1 CG8224-PC 1
10792.g289.t1 CG8224-PA 1
10792.g289.t1 CG8224-PB 1
10792.g289.t1 CG1891-PB 2
10792.g289.t1 CG1891-PA 2
10792.g289.t1 CG1891-PC 2
10792.g289.t1 CG7904-PA 3
10792.g289.t1 CG7904-PB 3
6178.g3.t1 CG40448-PB 1
6178.g3.t1 CG2096-PA 4
6178.g3.t1 CG3245-PA 7
6178.g3.t1 CG10930-PA 7
6178.g3.t1 CG7109-PA 9
6178.g3.t1 CG11597-PC 10
6178.g3.t1 CG11597-PB 10
6178.g3.t1 CG11597-PA 10
GF15095-PA CG15143-PA 1
GF15095-PA CG15144-PB 1
GF15095-PA CG15145-PA 1
GF20195-PA CG14200-PA 1
GF20195-PA CG14200-PB 1
GF20195-PA CG14200-PC 1
GF19288-PA CG1492-PA 1
GF19288-PA CG4829-PD 2
GF19288-PA CG4829-PE 2
GF19288-PA CG4829-PC 2
GF19288-PA CG4829-PA 2
GF23309-PA CG15546-PA 1
GF10484-PA CG7558-PA 1
GF10484-PA CG9901-PB 6
GF10484-PA CG9901-PA 6
GF10484-PA CG9901-PC 6
GF10484-PA CG6546-PA 7
10791.g354.t2 CG32045-PE 1
10791.g354.t2 CG32045-PG 1
10791.g354.t2 CG32045-PC 1
10791.g354.t2 CG32045-PF 1
10791.g354.t2 CG32045-PB 1
10791.g354.t2 CG32045-PD 1
10791.g354.t2 CG18180-PA 3
10791.g354.t2 CG6298-PB 21
10791.g354.t2 CG4914-PA 22
10791.g354.t2 CG8172-PF 23
10791.g354.t2 CG8172-PE 23
10791.g354.t3 CG32045-PG 1
10791.g354.t3 CG32045-PC 1
10791.g354.t3 CG32045-PE 1
10791.g354.t3 CG32045-PF 1
10791.g354.t3 CG32045-PB 1
10791.g354.t3 CG32045-PD 1
10791.g354.t3 CG18179-PA 2
10791.g354.t3 CG31954-PA 21
10791.g354.t3 CG8172-PD 23
10791.g354.t3 CG7754-PA 24
10791.g822.t1 CG33286-PB 1
10791.g822.t1 CG33287-PB 1
10791.g822.t1 CG12983-PD 1
10791.g822.t1 CG12983-PE 2
10791.g822.t1 CG12983-PC 2
10791.g822.t1 CG12983-PB 2
GF14755-PA CG12314-PA 1
10791.g354.t4 CG32045-PE 1
10791.g354.t4 CG32045-PC 1
10791.g354.t4 CG32045-PG 1
10791.g354.t4 CG32045-PB 1
10791.g354.t4 CG32045-PF 1
10791.g354.t4 CG32045-PD 1
10791.g354.t4 CG18179-PA 2
10791.g354.t4 CG31728-PC 18
10791.g354.t5 CG32045-PB 1
10791.g354.t5 CG32045-PC 1
10791.g354.t5 CG32045-PF 1
10791.g354.t5 CG32045-PE 1
10791.g354.t5 CG32045-PG 1
10791.g354.t5 CG32045-PD 1
10791.g354.t5 CG18179-PA 2
10791.g354.t5 CG3088-PA 11
10791.g354.t5 CG31728-PC 18
10790.g1868.t3 CG34362-PB 2
10790.g1868.t3 CG34354-PD 3
10790.g1868.t3 CG34354-PE 3
GF18508-PA CG31324-PA 1
10790.g1868.t1 CG34362-PB 2
GF22240-PA CG12379-PB 1
GF22240-PA CG8206-PA 2
GF12022-PA CG18371-PA 1
GF12022-PA CG11052-PC 4
GF12022-PA CG11052-PB 4
GF12022-PA CG11052-PA 4
10790.g1129.t1 CG33202-PB 1
GF19352-PA CG3861-PB 1
GF19352-PA CG3861-PA 1
GF19352-PA CG14740-PA 2
GF23823-PA CG33493-PA 1
GF15686-PA CG17691-PE 1
GF15686-PA CG17691-PC 1
10792.g97.t1 CG9006-PA 1
GF15824-PA CG12299-PA 1
GF15824-PA CG9793-PA 14
GF15824-PA CG8159-PB 14
GF15824-PA CG18764-PA 15
GF15659-PA CG5781-PA 1
GF15659-PA CG15395-PB 2
GF18644-PA CG2031-PA 1
GF10346-PA CG5955-PA 1
GF18684-PA CG12426-PB 1
GF24828-PA CG12035-PA 1
GF24968-PA CG2069-PA 1
GF13359-PC CG3533-PA 1
GF13359-PC CG3441-PA 2
GF13359-PC CG3441-PB 3
GF18776-PA CG31326-PA 4
GF18776-PA CG33459-PA 10
GF18776-PA CG30283-PB 11
GF18776-PA CG30083-PB 11
GF18776-PA CG33458-PA 11
GF18776-PA CG30091-PA 12
GF18066-PA CG10293-PD 1
GF18066-PA CG10293-PA 1
GF18066-PA CG10293-PE 1
GF18066-PA CG10293-PC 1
GF18066-PA CG10293-PB 1
GF16179-PA CG14694-PA 1
GF13160-PA CG13872-PA 1
GF13160-PA CG3517-PA 2
GF13160-PA CG9173-PA 3
GF22735-PA CG3769-PA 1
GF22997-PA CG31301-PA 1
GF24439-PA CG43772-PA 1
GF24439-PA CG43772-PB 1
GF24439-PA CG9120-PA 6
10796.g228.t1 CG2048-PC 1
10796.g228.t1 CG2048-PB 1
10796.g228.t1 CG2048-PA 1
10796.g228.t1 CG2028-PD 2
10796.g228.t1 CG2028-PA 2
10796.g228.t1 CG2028-PC 2
10796.g228.t1 CG2028-PB 2
10796.g228.t1 CG2577-PA 4
GF16136-PA CG4963-PA 1
GF21783-PA CG2998-PA 1
GF10525-PA CG43373-PC 1
GF10525-PA CG43373-PB 1
GF10525-PA CG9533-PB 2
GF10525-PA CG9533-PA 2
GF10525-PA CG7978-PB 3
GF10525-PA CG7978-PA 3
GF10525-PA CG32305-PB 7
GF10362-PA CG11451-PA 1
GF10362-PA CG11451-PB 1
GF11819-PA CG1975-PB 1
GF11819-PA CG1975-PC 1
GF11819-PA CG1975-PA 1
GF16121-PA CG13611-PA 1
GF24307-PA CG33322-PA 1
GF19100-PA CG12119-PA 1
GF19100-PA CG33548-PA 2
GF19133-PA CG7058-PB 1
GF19133-PA CG7058-PC 1
GF16557-PA CG17752-PA 1
GF16557-PA CG17751-PB 1
GF16557-PA CG7342-PB 1
GF16557-PA CG7342-PA 1
GF16557-PA CG16727-PA 1
GF16557-PA CG7333-PB 1
GF16557-PA CG5592-PA 6
GF16557-PA CG9317-PB 11
GF16557-PA CG8654-PC 13
GF16557-PA CG8654-PB 13
GF16557-PA CG8654-PA 13
GF15359-PA CG17914-PA 1
GF15359-PA CG3757-PA 3
GF10189-PA CG10573-PA 1
GF10791-PA CG18135-PA 1
GF10791-PA CG18135-PD 1
GF10791-PA CG18135-PE 1
GF10791-PA CG18135-PB 1
GF10791-PA CG18135-PC 1
GF10791-PA CG11619-PA 2
GF10791-PA CG9394-PA 2
GF11958-PA CG11784-PB 1
GF11958-PA CG11784-PA 1
GF10625-PA CG32081-PA 1
GF10625-PA CG12943-PA 2
GF10625-PA CG43693-PF 6
GF10625-PA CG43693-PC 6
GF10625-PA CG43693-PB 6
GF10625-PA CG43693-PA 6
GF10625-PA CG43693-PD 6
10791.g1882.t1 CG32404-PA 1
10791.g1882.t1 CG10534-PA 2
10791.g1882.t1 CG10530-PA 2
GF13741-PA CG15106-PA 1
GF13741-PA CG15102-PA 3
GF13741-PA CG15102-PC 4
GF21494-PA CG6358-PA 1
GF12857-PA CG8505-PA 1
GF12857-PA CG7941-PA 5
GF12857-PA CG18349-PA 5
GF12857-PA CG10533-PA 8
GF14892-PA CG31835-PA 1
GF14892-PA CG42585-PA 1
GF14892-PA CG3526-PC 3
GF14892-PA CG3526-PA 3
GF23333-PA CG2229-PA 1
GF23333-PA CG18030-PA 1
GF23333-PA CG8871-PA 6
GF23333-PA CG18735-PA 19
10795.g250.t1 CG4303-PA 1
10795.g250.t1 CG34411-PB 1
10795.g250.t1 CG8930-PA 5
GF20280-PA CG12788-PC 1
GF20280-PA CG12788-PB 1
GF20280-PA CG12788-PA 1
GF18303-PA CG5205-PA 1
GF18303-PA CG5931-PA 1
GF18303-PA CG6019-PA 3
GF18303-PA CG7972-PA 3
GF16538-PA CG5557-PA 1
GF16538-PA CG42277-PF 2
GF16538-PA CG42277-PE 2
GF16538-PA CG42277-PG 2
GF16538-PA CG11924-PA 7
GF16538-PA CG17359-PA 7
GF16538-PA CG14655-PA 7
GF16538-PA CG5249-PC 8
GF16538-PA CG5249-PB 8
GF16538-PA CG5249-PE 8
GF16538-PA CG5249-PD 8
GF16538-PA CG5249-PA 8
GF16538-PA CG3851-PA 9
GF16538-PA CG8484-PA 9
GF16538-PA CG3407-PA 9
GF16538-PA CG2129-PA 10
GF16538-PA CG1130-PA 10
GF16538-PA CG5669-PA 12
GF16538-PA CG5669-PB 12
GF16538-PA CG10270-PA 12
GF23858-PA CG43780-PA 1
GF14488-PB CG31753-PD 1
GF14488-PB CG31753-PC 1
GF14488-PB CG31753-PB 1
GF14488-PB CG31753-PF 1
GF14488-PB CG31753-PE 1
GF14488-PB CG10348-PB 2
GF14488-PB CG7847-PC 6
GF14488-PB CG7847-PB 6
GF14488-PB CG34100-PE 6
GF14488-PB CG34100-PD 6
GF14488-PB CG12296-PA 6
GF14488-PB CG12296-PB 6
GF14488-PB CG31365-PA 8
GF14488-PA CG31753-PD 1
GF14488-PA CG31753-PC 1
GF14488-PA CG31753-PB 1
GF14488-PA CG31753-PF 1
GF14488-PA CG31753-PE 1
GF14488-PA CG10348-PB 2
GF14488-PA CG7847-PC 6
GF14488-PA CG7847-PB 6
GF14488-PA CG34100-PE 6
GF14488-PA CG12296-PA 6
GF14488-PA CG34100-PD 6
GF14488-PA CG12296-PB 6
GF14488-PA CG31365-PA 8
GF12407-PA CG12388-PC 1
GF12407-PA CG8299-PA 6
GF12407-PA CG34458-PA 9
GF12407-PA CG11192-PB 11
GF12407-PA CG31728-PC 12
GF12407-PA CG4053-PB 15
GF12407-PA CG2071-PA 17
GF12407-PA CG13318-PA 18
10793.g565.t1 CG33673-PB 1
GF12871-PA CG5602-PA 1
GF12871-PA CG17227-PA 2
GF16439-PA CG12413-PA 1
GF16439-PA CG10840-PE 2
GF16439-PA CG10840-PF 2
GF16439-PA CG10840-PC 2
GF16439-PA CG10840-PB 2
GF16439-PA CG10840-PD 2
GF23314-PA CG12066-PB 1
GF23314-PA CG12069-PA 2
GF23314-PA CG6117-PA 4
GF23314-PA CG6117-PB 4
GF23314-PA CG17216-PB 20
GF23314-PA CG17216-PA 20
GF23314-PA CG8201-PT 20
GF10599-PB CG8009-PB 1
GF10599-PB CG8009-PA 2
GF10599-PB CG41106-PA 3
GF22089-PA CG5941-PB 1
GF22089-PA CG5941-PA 1
GF10599-PA CG8009-PA 1
GF10599-PA CG8009-PB 2
GF12498-PA CG34407-PD 1
GF12498-PA CG34407-PG 1
GF12498-PA CG34407-PC 1
GF12498-PA CG34407-PE 1
GF12498-PA CG34407-PF 1
GF11704-PA CG12042-PA 1
GF11258-PA CG8332-PA 1
GF10315-PA CG5018-PA 1
GF15318-PA CG7075-PA 1
GF15318-PA CG7075-PB 1
GF15318-PA CG15444-PF 6
GF15318-PA CG15444-PE 6
GF15318-PA CG15444-PB 6
GF15318-PA CG15444-PC 6
GF24544-PA CG6128-PB 1
GF23369-PA CG1969-PF 1
GF23369-PA CG1969-PB 1
GF23369-PA CG1969-PA 1
GF14932-PA CG43816-PB 1
GF14932-PA CG43816-PA 1
GF14932-PA CG13245-PB 2
GF14932-PA CG13245-PA 2
GF10250-PA CG10863-PA 1
GF10250-PA CG12766-PA 2
GF10250-PA CG9436-PA 4
GF20766-PA CG13778-PA 1
GF20766-PA CG13778-PC 1
GF20766-PA CG13778-PB 1
GF24401-PA CG32169-PA 1
GF17989-PA CG33094-PB 1
GF12737-PA CG10036-PE 1
GF12737-PA CG10052-PA 5
GF12737-PA CG1464-PB 5
GF12737-PA CG34340-PE 5
GF12737-PA CG11294-PB 6
GF12737-PA CG11294-PA 6
GF12737-PA CG6269-PA 6
GF12737-PA CG10704-PA 7
GF12737-PA CG6352-PA 7
GF12737-PA CG10488-PB 8
GF12737-PA CG10488-PA 8
GF11677-PA CG42311-PH 1
GF11677-PA CG5058-PA 1
GF11677-PA CG42311-PL 1
GF11677-PA CG5058-PD 1
10799.g20.t1 CG12559-PA 1
GF11531-PA CG2857-PB 1
GF11531-PA CG6608-PA 2
GF11531-PA CG6608-PB 2
GF11531-PA CG4241-PC 3
GF11531-PA CG4241-PA 3
GF11531-PA CG8026-PC 6
10792.g261.t1 CG11084-PC 1
10792.g261.t1 CG11084-PB 1
10792.g261.t1 CG11084-PA 1
10792.g261.t1 CG43722-PA 2
10792.g261.t1 CG43722-PB 2
10792.g261.t1 CG43722-PD 2
10792.g261.t1 CG43722-PC 3
GF25162-PA CG11249-PA 1
GF21031-PA CG1402-PB 1
GF21031-PA CG32698-PB 2
GF21031-PA CG32698-PA 2
GF21031-PA CG12309-PA 6
10790.g1109.t1 CG34357-PB 1
GF19150-PA CG43374-PJ 1
GF19150-PA CG43374-PK 1
GF19150-PA CG43374-PC 1
GF19150-PA CG43374-PI 1
GF19150-PA CG43374-PG 1
GF19150-PA CG43374-PH 1
GF19150-PA CG43374-PF 1
GF19150-PA CG3986-PA 4
10803.g10.t1 CG42684-PA 1
10803.g10.t1 CG42684-PD 1
10803.g10.t1 CG42684-PB 1
10803.g10.t1 CG42684-PE 1
10803.g10.t1 CG42684-PC 1
10803.g10.t1 CG9209-PC 2
10803.g10.t1 CG9209-PB 2
10803.g10.t1 CG9209-PA 2
10803.g10.t1 CG9209-PD 2
10803.g10.t1 CG6721-PB 3
10803.g10.t1 CG6721-PA 3
10803.g10.t1 CG6721-PC 3
GF20468-PA CG14232-PB 1
GF20468-PA CG14232-PA 1
10793.g445.t1 CG10033-PK 1
10793.g445.t1 CG10033-PF 1
10793.g445.t1 CG10033-PG 1
10793.g445.t1 CG10033-PD 1
10793.g445.t1 CG10033-PC 1
10793.g445.t1 CG10033-PJ 1
10793.g445.t1 CG10033-PE 1
10793.g445.t1 CG10033-PA 1
10793.g445.t1 CG10033-PI 1
10793.g445.t1 CG10033-PH 1
10793.g445.t1 CG10033-PB 1
10793.g445.t1 CG3324-PA 1
10793.g445.t1 CG8637-PA 8
10793.g445.t1 CG8637-PB 8
10793.g445.t1 CG3051-PC 16
10793.g445.t1 CG3051-PB 16
10793.g445.t1 CG3051-PA 16
10793.g445.t1 CG43143-PG 16
10793.g445.t1 CG43143-PD 16
10793.g445.t1 CG43143-PB 16
10793.g445.t1 CG43143-PC 16
10793.g445.t1 CG43143-PA 16
10793.g445.t1 CG43143-PF 16
GF12445-PA CG11979-PB 1
GF12445-PA CG11979-PA 1
GF20869-PA CG15743-PA 1
GF20869-PA CG7789-PA 2
10791.g1170.t1 CB7-PB 1
10791.g1170.t1 CB7-PA 1
10791.g1170.t1 CG4225-PA 2
10791.g1170.t1 CG4562-PC 9
10791.g1170.t1 CG4562-PA 9
10791.g1170.t1 CG4562-PE 9
10791.g1170.t1 CG14709-PB 11
GF14666-PA CG3213-PA 1
GF14666-PA CG8851-PA 2
GF14666-PA CG13405-PB 2
GF14666-PA CG13405-PA 2
GF22372-PB CG33181-PG 1
GF22372-PB CG33181-PF 1
GF22372-PB CG33181-PC 1
GF22372-PB CG33181-PD 1
GF22372-PB CG33181-PE 1
GF22372-PB CG9938-PA 1
GF13875-PA CG3127-PD 1
GF13875-PA CG3127-PC 1
GF13875-PA CG3127-PB 1
GF13875-PA CG3127-PA 1
GF13875-PA CG9961-PA 1
GF11009-PA CG11100-PB 1
GF11581-PA CG7229-PA 1
GF11581-PA CG13597-PA 3
GF24336-PA CG6253-PA 1
GF18624-PA CG15596-PA 1
GF18624-PA CG14925-PA 2
GF19633-PA CG9453-PL 7
GF19633-PA CG9453-PK 7
GF19633-PA CG9453-PH 7
GF19633-PA CG9453-PF 7
GF19633-PA CG9453-PE 7
GF19633-PA CG9453-PJ 7
GF19633-PA CG9453-PD 7
GF19633-PA CG9453-PI 7
GF19633-PA CG9453-PA 8
GF19633-PA CG12172-PA 9
10791.g1405.t1 CG34356-PE 1
10791.g1405.t1 CG34356-PD 1
10791.g1405.t1 CG34356-PF 1
10791.g1405.t1 CG1951-PA 2
10791.g1405.t1 CG1973-PA 3
10797.g194.t3 CG15441-PB 1
10797.g194.t3 CG5565-PA 4
GF18822-PA CG7950-PB 1
GF18822-PA CG7950-PA 1
10793.g1103.t1 CG34395-PB 1
10793.g1103.t1 CG34395-PD 1
10793.g1103.t1 CG12287-PB 3
10790.g671.t1 CG4620-PE 1
10790.g671.t1 CG4620-PC 1
10790.g671.t1 CG4620-PB 1
10790.g671.t1 CG4620-PA 1
10790.g671.t1 CG4620-PD 1
10790.g671.t1 CG4624-PA 2
10790.g671.t1 CG2934-PA 3
GF11693-PA CG1555-PA 1
GF24601-PA CG17697-PC 1
GF24601-PA CG17697-PA 1
GF24601-PA CG17697-PB 1
GF24601-PA CG9739-PG 2
GF24601-PA CG9739-PE 2
GF24601-PA CG9739-PD 2
GF24601-PA CG9739-PC 2
GF24601-PA CG9739-PA 2
GF24601-PA CG9739-PB 2
GF24601-PA CG9739-PF 2
10797.g194.t5 CG15439-PA 1
10797.g194.t5 FS18-PA 1
10797.g194.t5 CG15440-PA 1
10808.g34.t1 CG7055-PA 1
GF14769-PA CG4851-PA 1
10790.g137.t1 CG11407-PA 1
10790.g137.t1 CG11391-PA 1
10790.g137.t1 CG11659-PA 1
10790.g137.t1 CG6300-PA 1
10790.g137.t1 CG18586-PB 1
10790.g137.t1 CG5568-PA 1
10790.g137.t1 CG18586-PC 1
10790.g137.t1 CG9993-PA 7
10790.g137.t1 CG17999-PA 8
GF17946-PA CG4371-PA 1
GF17946-PA CG4423-PA 2
GF17946-PA CG11512-PA 4
GF17946-PA CG16936-PC 11
GF17946-PA CG16936-PB 11
GF17946-PA CG16936-PA 11
GF17946-PA CG17534-PA 15
GF20450-PA CG9576-PA 1
GF20450-PA CG5354-PA 2
GF11401-PA CG34457-PA 1
GF11401-PA CG15498-PA 2
GF24618-PA CG13472-PA 1
GF11158-PA CG16935-PA 1
10791.g471.t1 CG14183-PA 1
10791.g471.t1 CG14184-PB 2
10791.g471.t1 CG14184-PA 2
GF16612-PA CG6946-PA 1
GF16612-PA CG6946-PB 1
GF19282-PA CG9968-PA 1
GF19282-PA CG9968-PB 1
GF19282-PA CG4239-PB 2
GF19282-PA CG4239-PC 2
GF19282-PA CG4239-PA 2
GF18416-PA CG1470-PA 1
GF18416-PA CG1912-PA 3
GF18416-PA CG33958-PA 6
GF18416-PA CG10738-PF 7
GF18416-PA CG42637-PC 8
GF18416-PA CG42637-PB 8
GF18416-PA CG42637-PA 8
GF18416-PA CG42636-PC 8
GF18416-PA CG42636-PB 8
GF18416-PA CG42636-PA 8
GF18416-PA CG5712-PA 12
GF18416-PA CG32305-PB 12
GF18416-PA CG32301-PD 13
GF18416-PA CG32301-PC 13
GF18416-PA CG17178-PB 13
GF19690-PA CG31802-PA 1
GF19690-PA CG11165-PA 5
GF19690-PA CG17770-PA 6
GF19690-PA CG6514-PA 8
GF21320-PA FS10-PA 1
GF21320-PA CG8098-PA 2
GF21320-PA CG6978-PA 3
GF21320-PA CG8791-PB 12
GF21320-PA CG8791-PC 12
GF16879-PA CG34383-PF 1
GF16879-PA CG34383-PD 1
GF16879-PA CG34383-PG 1
GF16879-PA CG34383-PE 1
GF16879-PA CG34383-PH 1
GF16879-PA CG34383-PB 1
GF16879-PA CG34383-PI 1
GF12524-PA BS4-PA 1
GF22598-PA CG32628-PB 1
GF22598-PA CG32628-PC 1
10792.g615.t1 CG11121-PA 1
10792.g615.t1 CG3871-PB 2
10792.g615.t1 CG3871-PA 2
GF18319-PA CG17267-PA 1
10790.g221.t1 CG42650-PA 1
GF11729-PA CG15124-PA 1
GF14799-PA CG5110-PB 1
GF14799-PA CG5110-PA 1
1584.g1.t1 CG32744-PA 1
1584.g1.t1 CG11624-PB 1
1584.g1.t1 CG11624-PC 1
1584.g1.t1 CG11624-PA 1
1584.g1.t1 CG10679-PA 3
GF12127-PA CG42732-PN 1
GF12127-PA CG42732-PE 1
GF12127-PA CG42732-PF 1
GF12127-PA CG42732-PI 1
GF12127-PA CG42732-PD 1
GF12127-PA CG42732-PO 1
GF12127-PA CG42732-PG 1
GF12127-PA CG42732-PH 1
GF12127-PA CG42732-PL 1
GF12127-PA CG10693-PS 3
GF12127-PA CG10693-PR 3
GF24874-PA CG1275-PA 1
GF24874-PA CG1275-PB 1
GF10364-PA CG5830-PA 1
GF10364-PA CG2713-PA 5
GF10364-PA CG6691-PA 6
GF23647-PA CG6850-PA 1
GF21710-PA CG9254-PA 1
GF21710-PA CG5304-PA 1
GF21710-PA CG7881-PA 8
GF21710-PA CG9825-PA 11
GF21710-PA CG3649-PB 15
GF23562-PA CG7188-PA 1
GF23562-PA CG7188-PB 2
GF17119-PA CG12279-PA 1
GF11316-PA CG3831-PA 1
GF11316-PA CG3831-PC 1
GF11316-PA CG3831-PB 1
GF14705-PA CG17347-PA 1
GF18981-PA CG33817-PA 1
GF18981-PA CG33838-PA 1
GF18981-PA CG33814-PA 1
GF18981-PA CG33841-PA 1
GF18981-PA CG33835-PA 1
GF18981-PA CG33808-PA 1
GF18981-PA CG33820-PA 1
GF18981-PA CG33865-PA 1
GF18981-PA CG33823-PA 1
GF18981-PA CG33862-PA 1
GF18981-PA CG33829-PA 1
GF18981-PA CG33844-PA 1
GF18981-PA CG31618-PA 1
GF18981-PA CG33847-PA 1
GF18981-PA CG33850-PA 1
GF18981-PA CG33832-PA 1
GF18981-PA CG33826-PA 1
GF18981-PA CG33853-PA 1
GF18981-PA CG33859-PA 1
GF18981-PA CG33856-PA 1
GF23058-PA CG6965-PA 1
GF15621-PA CG15481-PA 1
GF15621-PA CG8025-PA 2
GF20323-PA CG5659-PD 1
GF20323-PA CG5659-PC 1
GF20323-PA CG5659-PB 1
GF20323-PA CG5659-PA 1
GF20323-PA CG12362-PA 1
GF20323-PA CG12362-PB 1
GF20323-PA CG5709-PA 2
GF13649-PA CG13526-PA 4
GF13649-PA CG15855-PD 7
GF23303-PA CG15549-PA 1
GF12364-PA CG8690-PA 1
GF12364-PA CG11669-PA 1
GF12364-PA CG30360-PC 1
GF12364-PA CG30359-PA 1
GF12364-PA CG8696-PA 1
GF12364-PA CG8695-PA 1
GF12364-PA CG8693-PA 1
GF12364-PA CG14934-PA 1
GF12364-PA CG30359-PB 1
GF12364-PA CG8694-PA 1
GF12364-PA CG14935-PD 1
GF12364-PA CG14935-PC 1
GF12364-PA CG14935-PA 1
10790.g344.t1 CG6695-PB 1
10790.g344.t1 CG6695-PA 1
10796.g272.t1 CG15537-PB 1
10796.g272.t1 CG15538-PB 2
GF13945-PA CG40196-PD 1
GF13945-PA CG40196-PB 1
GF13945-PA CG40196-PC 1
GF13945-PA CG40196-PA 1
GF22287-PC CG9623-PF 1
GF22287-PC CG9623-PD 1
GF22287-PC CG9623-PB 1
GF22287-PC CG9623-PC 1
GF22287-PC CG1771-PC 3
GF15178-PA CG5397-PA 1
10792.g1214.t1 CG2790-PA 1
10792.g1214.t1 CG2803-PA 2
10790.g1194.t1 CG8420-PA 1
10790.g1194.t1 CG16733-PA 1
GF19928-PA CG5538-PA 1
10790.g856.t1 CG34384-PC 1
10790.g856.t1 CG34384-PD 1
10790.g856.t1 CG34384-PA 1
10790.g856.t1 CG34384-PE 1
10790.g856.t1 CG34384-PB 1
10790.g856.t1 CG34361-PJ 2
10790.g856.t1 CG34361-PH 2
10790.g856.t1 CG34361-PF 2
10790.g856.t1 CG42667-PG 7
10790.g856.t1 CG34344-PA 7
GF12925-PA CG3821-PA 1
GF12925-PA CG6796-PA 3
10812.g7.t4 CG2999-PE 1
10812.g7.t4 CG2999-PC 1
10812.g7.t4 CG2999-PB 1
10812.g7.t4 CG2999-PD 1
10812.g7.t4 CG2999-PA 1
GF13559-PA CG2956-PB 1
GF13559-PA CG2956-PA 1
GF13559-PA CG33323-PA 2
10791.g820.t1 CG9936-PD 1
10791.g820.t1 CG9936-PC 1
10791.g820.t1 CG9936-PE 1
10790.g1828.t2 CG31045-PF 1
10790.g1828.t2 CG31045-PB 1
10790.g1828.t2 CG31045-PG 1
10790.g1828.t2 CG31045-PA 1
10790.g1828.t1 CG31045-PF 1
10790.g1828.t1 CG31045-PA 1
10790.g1828.t1 CG31045-PG 1
10790.g1828.t1 CG31045-PB 1
10790.g1828.t1 CG5501-PD 14
10790.g1828.t1 CG5501-PE 14
GF17623-PA CG4703-PA 1
GF17623-PA CG4860-PA 1
GF17623-PA CG3902-PA 2
10792.g656.t1 CG30388-PA 1
10792.g656.t1 CG33967-PA 2
GF10844-PA CG8637-PA 1
GF10844-PA CG8637-PB 1
GF10844-PA CG12072-PA 2
GF10844-PA CG4012-PA 3
GF10844-PA CG10522-PA 4
GF10844-PA CG10522-PB 4
GF10844-PA CG3324-PA 9
GF10844-PA CG2049-PE 14
GF10844-PA CG43143-PB 18
GF10844-PA CG43143-PC 18
GF10844-PA CG43143-PA 18
GF10844-PA CG3051-PC 19
GF10844-PA CG3051-PB 19
GF10844-PA CG3051-PA 19
GF10844-PA CG18069-PE 20
GF10844-PA CG18069-PB 20
GF10844-PA CG6114-PA 22
GF10844-PA CG11228-PB 22
GF10844-PA CG11228-PA 22
GF10844-PA CG10498-PC 24
GF10844-PA CG10498-PB 24
GF10844-PA CG10498-PA 24
GF20540-PA CG33817-PA 1
GF20540-PA CG33838-PA 1
GF20540-PA CG33814-PA 1
GF20540-PA CG33841-PA 1
GF20540-PA CG33835-PA 1
GF20540-PA CG33808-PA 1
GF20540-PA CG33820-PA 1
GF20540-PA CG33865-PA 1
GF20540-PA CG33823-PA 1
GF20540-PA CG33862-PA 1
GF20540-PA CG33829-PA 1
GF20540-PA CG33844-PA 1
GF20540-PA CG31618-PA 1
GF20540-PA CG33847-PA 1
GF20540-PA CG33850-PA 1
GF20540-PA CG33832-PA 1
GF20540-PA CG33826-PA 1
GF20540-PA CG33853-PA 1
GF20540-PA CG33859-PA 1
GF20540-PA CG33856-PA 1
10792.g1823.t1 CG15078-PA 1
10792.g1823.t1 CG15078-PD 1
10792.g1823.t1 CG15078-PE 1
10792.g1823.t1 CG15078-PB 1
GF11421-PA CG4307-PA 1
GF15583-PA CG11034-PB 1
GF15583-PA CG32145-PA 2
GF15583-PA CG11319-PA 5
10793.g1368.t1 CG4952-PF 1
10793.g1368.t1 CG4952-PC 1
10793.g1368.t1 CG4952-PA 1
10793.g1368.t1 CG4952-PG 1
10793.g1368.t1 CG4952-PB 1
10793.g1368.t1 CG4952-PD 1
10793.g1368.t1 CG4952-PE 1
GF23048-PA CG42331-PC 1
GF23048-PA CG42331-PD 1
GF23048-PA CG42331-PB 1
GF23048-PA CG10211-PA 3
GF23048-PA CG12002-PE 5
GF23048-PA CG12002-PD 5
GF23048-PA CG12002-PC 5
GF23048-PA CG12002-PA 5
GF23048-PA CG6969-PA 6
GF24274-PB CG9339-PI 1
GF24274-PB CG9339-PF 1
GF24274-PB CG9339-PC 1
GF24274-PB CG9339-PG 1
GF24274-PB CG9339-PD 1
GF24274-PB CG9339-PE 1
GF24274-PB CG9339-PA 1
GF24274-PB CG9339-PH 1
GF24274-PB CG9339-PB 1
GF24274-PB CG9339-PK 1
GF24274-PB CG9339-PL 1
GF24274-PB CG9339-PJ 1
GF24274-PA CG9339-PI 1
GF24274-PA CG9339-PF 1
GF24274-PA CG9339-PC 1
GF24274-PA CG9339-PJ 1
GF24274-PA CG9339-PL 1
GF24274-PA CG9339-PK 1
GF24274-PA CG9339-PG 1
GF24274-PA CG9339-PD 1
GF24274-PA CG9339-PE 1
GF24274-PA CG9339-PA 1
GF24274-PA CG9339-PH 1
GF24274-PA CG9339-PB 1
GF13503-PA CG8422-PA 1
GF13503-PA CG12370-PA 2
GF21946-PA CG8310-PA 1
GF21946-PA CG8186-PA 2
GF21946-PA CG13167-PA 3
GF24274-PD CG9339-PC 1
GF24274-PD CG9339-PI 1
GF24274-PD CG9339-PF 1
GF24274-PD CG9339-PA 1
GF24274-PD CG9339-PH 1
GF24274-PD CG9339-PB 1
GF24274-PD CG9339-PK 1
GF24274-PD CG9339-PG 1
GF24274-PD CG9339-PD 1
GF24274-PD CG9339-PE 1
GF24274-PD CG9339-PJ 1
GF24274-PD CG9339-PL 1
GF18049-PA CG31431-PC 1
GF18049-PA CG31431-PB 1
GF18049-PA CG31431-PA 1
GF14639-PA CG7778-PA 1
GF15889-PA CG33817-PA 1
GF15889-PA CG33838-PA 1
GF15889-PA CG33814-PA 1
GF15889-PA CG33841-PA 1
GF15889-PA CG33835-PA 1
GF15889-PA CG33808-PA 1
GF15889-PA CG33820-PA 1
GF15889-PA CG33865-PA 1
GF15889-PA CG33823-PA 1
GF15889-PA CG33862-PA 1
GF15889-PA CG33829-PA 1
GF15889-PA CG33844-PA 1
GF15889-PA CG31618-PA 1
GF15889-PA CG33847-PA 1
GF15889-PA CG33850-PA 1
GF15889-PA CG33832-PA 1
GF15889-PA CG33826-PA 1
GF15889-PA CG33853-PA 1
GF15889-PA CG33859-PA 1
GF15889-PA CG33856-PA 1
GF15524-PA CG13388-PA 1
GF15494-PA CG6766-PA 1
GF23457-PA CG33772-PC 1
GF23457-PA CG13193-PA 2
10790.g303.t1 CG4066-PA 1
10790.g303.t1 CG13084-PA 2
GF18244-PA CG7215-PB 1
GF18244-PA CG7215-PA 1
GF23151-PA CG12320-PA 1
10791.g1957.t1 CG43079-PE 1
10791.g1957.t1 CG43079-PD 1
10791.g1957.t1 CG43079-PG 1
10791.g1957.t1 CG43079-PF 1
10791.g1957.t1 CG8779-PB 1
10791.g1957.t1 CG8779-PA 1
10791.g1957.t1 CG43079-PH 1
10791.g1957.t1 CG31774-PG 2
10791.g1957.t1 CG31774-PF 2
10791.g1957.t1 CG31774-PH 2
10791.g1957.t1 CG12676-PA 2
GF21629-PA CG5825-PB 2
10791.g1957.t3 CG43079-PE 1
10791.g1957.t3 CG43079-PD 1
10791.g1957.t3 CG43079-PG 1
10791.g1957.t3 CG43079-PF 1
10791.g1957.t3 CG8779-PA 1
10791.g1957.t3 CG8779-PB 1
10791.g1957.t3 CG43079-PH 1
10791.g1957.t2 CG43079-PE 1
10791.g1957.t2 CG43079-PD 1
10791.g1957.t2 CG43079-PG 1
10791.g1957.t2 CG8779-PB 1
10791.g1957.t2 CG8779-PA 1
10791.g1957.t2 CG43079-PF 1
10791.g1957.t2 CG43079-PH 1
GF21078-PA CG14812-PA 1
GF15692-PA CG42295-PB 2
GF15692-PA CG15818-PA 3
GF15692-PA CG12111-PB 4
GF15692-PA CG12111-PA 4
GF15692-PA CG42468-PA 5
GF15692-PA CG42468-PB 5
GF24141-PA CG33969-PA 1
GF24141-PA CG33969-PC 1
GF23578-PA CG11009-PE 1
GF23578-PA CG11009-PC 2
GF23578-PA CG11009-PB 2
GF18253-PA CG5207-PA 2
GF18253-PA CG32679-PA 4
GF18253-PA CG17575-PA 7
10790.g1257.t1 CG43203-PA 1
GF11778-PA CG10197-PC 1
GF11778-PA CG10197-PD 1
GF11778-PA CG10197-PA 1
GF11778-PA CG10197-PB 1
GF11778-PA CG10197-PE 1
GF25261-PA CG7560-PA 1
GF18097-PA CG31345-PA 1
GF18097-PA CG10126-PA 2
GF18097-PA CG10126-PB 2
10792.g964.t5 CG43340-PN 1
10792.g964.t5 CG43340-PO 1
10792.g964.t5 CG43340-PM 1
10792.g964.t5 CG43340-PF 1
10792.g964.t5 CG43340-PA 1
10792.g964.t5 CG43340-PD 1
10792.g964.t5 CG43340-PH 1
10792.g964.t5 CG43340-PL 1
10792.g964.t5 CG43340-PK 1
10792.g964.t5 CG43340-PE 1
10792.g964.t5 CG43340-PG 1
10792.g964.t5 CG43340-PQ 1
10792.g964.t5 CG43340-PJ 1
10792.g964.t5 CG43340-PP 1
10792.g964.t5 CG43340-PC 1
GF24702-PA CG7404-PA 1
GF24702-PA CG7404-PB 1
GF24702-PA CG4059-PC 3
GF24702-PA CG4059-PA 3
GF24702-PA CG1864-PD 4
GF24702-PA CG1864-PB 4
GF24702-PA CG1864-PC 4
GF24702-PA CG43692-PC 4
GF24702-PA CG43692-PD 4
GF24702-PA CG43692-PG 4
GF24702-PA CG43692-PF 4
GF24702-PA CG43692-PE 4
GF24702-PA CG8676-PC 4
GF24702-PA CG8676-PD 4
GF24702-PA CG8676-PA 4
GF24702-PA CG8676-PB 4
GF24702-PA CG8127-PF 6
GF24702-PA CG8127-PE 6
GF24702-PA CG8127-PB 6
GF24702-PA CG1378-PA 7
GF24702-PA CG9019-PA 9
GF12840-PA CG30203-PB 1
GF12840-PA CG30046-PB 1
GF12840-PA CG17739-PA 1
GF23121-PA CG6523-PA 1
GF23121-PA CG14407-PA 2
GF22679-PA CG7120-PE 8
GF22679-PA CG7120-PD 8
GF22679-PA CG7120-PF 8
GF22679-PA CG14731-PA 12
GF20505-PA CG10545-PG 1
GF20505-PA CG10545-PF 1
GF20505-PA CG10545-PE 1
GF20505-PA CG10545-PC 1
GF20505-PA CG10545-PA 1
GF20505-PA CG10545-PB 1
GF20505-PA CG10763-PA 2
GF20505-PA CG3909-PA 6
GF20505-PA CG3412-PA 9
GF20505-PA CG4063-PA 9
10791.g1955.t1 CG33170-PB 1
10791.g1955.t1 CG33170-PA 2
GF14881-PA CG11835-PC 1
GF14881-PA CG11835-PB 1
GF14881-PA CG11835-PA 1
GF14881-PA CG3644-PB 2
GF14881-PA CG3644-PA 2
GF22287-PG CG9623-PF 1
GF22287-PG CG9623-PD 1
GF22287-PG CG9623-PB 1
GF22287-PG CG9623-PC 1
GF22287-PG CG1771-PA 3
GF22287-PG CG1771-PE 3
GF22287-PG PS5-PA 6
GF17182-PA CG17603-PC 1
GF17182-PA CG17603-PB 1
GF17182-PA CG17603-PE 1
GF17182-PA CG17603-PA 1
GF17182-PA CG17603-PD 1
GF17182-PA CG10897-PB 3
10795.g160.t1 CG15326-PA 1
10795.g160.t1 CG15732-PA 4
10795.g160.t1 CG42292-PA 4
GF17182-PB CG17603-PA 1
GF17182-PB CG17603-PD 1
GF17182-PB CG17603-PC 1
GF17182-PB CG17603-PB 1
GF17182-PB CG17603-PE 1
GF17182-PB CG10897-PB 3
GF24863-PA CG16761-PA 1
GF24863-PA CG6730-PA 1
GF24863-PA CG3540-PA 2
GF24863-PA CG3466-PA 4
GF24863-PA CG10755-PA 5
GF24863-PA CG13977-PA 28
GF24863-PA CG3050-PA 28
GF24863-PA CG10247-PA 31
GF24598-PA CG7906-PA 1
GF13185-PB CG2093-PB 1
GF13185-PB CG2093-PA 1
GF13185-PB CG32113-PB 2
GF10116-PA CG4818-PA 1
10790.g135.t1 CG7535-PG 1
10790.g135.t1 CG7535-PA 1
10790.g135.t1 CG7535-PD 1
10790.g135.t1 CG7535-PB 1
10790.g135.t1 CG7535-PC 1
10790.g135.t1 CG7535-PF 1
10790.g135.t1 CG7535-PE 1
10790.g135.t1 CG10537-PA 2
10790.g135.t1 CG10537-PD 2
10790.g135.t1 CG10537-PC 2
GF22215-PA CG13758-PB 1
GF22215-PA CG13758-PA 1
GF22215-PA CG8422-PA 3
GF19894-PA CG5388-PA 1
10790.g424.t1 CG6904-PA 1
10790.g424.t1 CG6904-PB 1
10790.g424.t1 CG6904-PC 1
GF18504-PA CG5925-PA 3
GF18504-PA CG8630-PA 4
GF18504-PA CG9743-PA 5
GF12588-PA CG2110-PA 1
GF12588-PA CG2062-PA 5
GF12588-PA CG6802-PA 21
GF12588-PA CG8457-PA 28
GF23765-PA CG5284-PC 1
GF23765-PA CG5284-PB 1
GF23765-PA CG8594-PA 2
GF11912-PA CG4806-PA 1
GF16949-PA CG13409-PA 1
GF16949-PA CG13409-PB 1
10794.g134.t2 CG8544-PN 2
10794.g134.t2 CG8544-PL 2
10794.g134.t2 CG8544-PC 2
10794.g134.t2 CG8544-PA 2
10794.g134.t2 CG8544-PQ 3
10794.g134.t1 CG8544-PN 2
10794.g134.t1 CG8544-PL 2
10794.g134.t1 CG8544-PC 2
10794.g134.t1 CG8544-PA 2
GF24637-PA CG14566-PB 1
GF24637-PA CG14566-PA 1
GF13227-PA CG12298-PA 1
GF13227-PA CG1258-PA 2
GF12617-PA CG11291-PA 1
GF16338-PA CG31549-PA 1
GF16338-PA CG12171-PA 2
GF16338-PA CG31548-PA 3
GF16338-PA CG3699-PA 4
GF16338-PA CG3603-PB 8
GF16338-PA CG3603-PA 8
GF16338-PA CG9360-PA 12
GF15123-PA CG14926-PA 1
GF10266-PA CG14971-PA 1
GF17715-PA CG14668-PA 1
GF11382-PA CG3363-PB 1
GF11382-PA CG3363-PA 1
GF15978-PA CG1324-PA 1
10792.g1727.t1 CG4832-PL 1
10792.g1727.t1 CG4832-PJ 1
10792.g1727.t1 CG4832-PD 1
10792.g1727.t1 CG4832-PE 1
10792.g1727.t1 CG4832-PN 1
10792.g1727.t1 CG4832-PM 1
10792.g1727.t1 CG4832-PB 1
10792.g1727.t1 CG4832-PA 1
10792.g1727.t2 CG4832-PL 1
10792.g1727.t2 CG4832-PJ 1
10792.g1727.t2 CG4832-PE 1
10792.g1727.t2 CG4832-PD 1
10792.g1727.t2 CG4832-PA 1
10792.g1727.t2 CG4832-PN 1
10792.g1727.t2 CG4832-PM 1
10792.g1727.t2 CG4832-PB 1
GF24530-PB CG6083-PA 1
GF24530-PB CG6084-PC 2
GF24530-PB CG6084-PA 2
GF24530-PB CG6084-PB 3
GF24530-PB CG6084-PD 3
GF24530-PB CG40064-PD 8
10795.g32.t1 CG9784-PB 1
10795.g32.t1 CG9784-PA 1
10795.g32.t1 CG9784-PC 1
10795.g32.t1 CG6805-PA 2
10795.g32.t1 CG6805-PB 2
10795.g32.t1 CG3573-PB 4
10795.g32.t1 CG3573-PA 4
GF24530-PA CG6083-PA 1
GF24530-PA CG6084-PB 2
GF24530-PA CG6084-PD 2
GF24530-PA CG6084-PC 3
GF24530-PA CG6084-PA 3
GF24530-PA CG40064-PD 8
GF14658-PA CG42462-PA 1
GF11971-PA CG17725-PA 1
GF11971-PA CG17725-PB 1
GF11971-PA CG10924-PA 1
GF11971-PA CG10924-PB 1
GF18053-PA CG6678-PA 1
GF11798-PA PI31-PF 1
GF11798-PA PI31-PE 1
GF11798-PA PI31-PD 1
GF11798-PA PI31-PB 1
GF11798-PA PI31-PC 1
GF11798-PA PI31-PA 1
GF16723-PA CG7900-PB 1
GF16723-PA CG7910-PA 2
GF16723-PA CG5191-PC 3
GF16723-PA CG5191-PE 3
GF16723-PA CG5191-PB 3
GF16723-PA CG8839-PE 4
GF16723-PA CG8839-PA 4
GF16723-PA CG8839-PC 4
GF16723-PA CG8839-PD 4
GF14346-PA CG9515-PA 1
GF11671-PA CG5002-PA 1
GF11671-PA CG7912-PA 1
GF11671-PA CG9702-PA 3
GF11671-PA CG6125-PB 6
GF11671-PA CG6125-PA 6
GF20256-PA CG34321-PA 1
GF14689-PA CG31793-PA 1
GF14689-PA CG9270-PC 1
GF14689-PA CG14709-PB 1
GF14689-PA CG4562-PC 1
GF14689-PA CG4562-PA 1
GF14689-PA CG4562-PE 1
GF14689-PA CG7627-PB 1
GF14689-PA CG7627-PA 1
GF14689-PA CG8799-PB 1
GF14689-PA CG31792-PC 1
GF14689-PA CG31792-PB 1
GF14689-PA CG11897-PA 1
GF14689-PA CG11897-PB 1
GF14689-PA CG10505-PA 1
GF14689-PA CG5789-PB 1
GF14689-PA CG5789-PA 1
GF14689-PA CG4562-PD 1
GF14689-PA CG4562-PB 1
GF14689-PA CG11898-PB 1
GF14689-PA CG6214-PM 1
GF14689-PA CG6214-PH 1
GF14689-PA CG6214-PN 1
GF14689-PA CG6214-PE 1
GF14689-PA CG6214-PI 1
GF14689-PA CG6214-PO 1
GF14689-PA CG6214-PA 1
GF14689-PA CG6214-PL 1
GF14689-PA CG6214-PB 1
GF14689-PA CG6214-PG 1
GF14689-PA CG6214-PC 1
GF14689-PA CG6214-PK 1
GF14689-PA CG6214-PF 1
GF14689-PA CG6214-PJ 1
GF14689-PA CG6214-PD 1
GF14689-PA CG6214-PQ 1
GF14689-PA CG6214-PP 1
GF14689-PA CG4225-PA 6
GF14689-PA CB7-PA 9
GF14689-PA CB7-PB 9
GF22287-PD CG9623-PC 1
GF22287-PD CG9623-PF 1
GF22287-PD CG9623-PD 1
GF22287-PD CG9623-PB 1
GF22287-PD CG1771-PC 3
GF17319-PA CG10059-PA 1
GF22584-PA CG11202-PA 1
GF22584-PA CG6634-PA 2
GF22584-PA CG6634-PB 2
GF22584-PA CG3578-PE 3
GF22584-PA CG5133-PB 4
GF22584-PA CG5133-PA 4
GF15551-PC CG34398-PH 1
GF15551-PC CG34398-PA 1
GF15551-PC CG34398-PJ 1
GF15551-PC CG34398-PF 1
GF15551-PC CG34398-PE 1
GF15551-PC CG34398-PC 1
GF15551-PC CG34398-PG 1
GF15551-PC CG34398-PI 1
GF14753-PA GT1-PA 1
GF14753-PA GT2-PB 2
GF11585-PA CG11001-PA 1
GF11585-PA BP59-PA 2
GF16950-PA CG6022-PA 1
GF15093-PA CG15145-PA 1
GF15093-PA CG15144-PB 1
GF15093-PA CG15143-PA 1
GF20544-PA CG33870-PA 1
GF20544-PA CG33886-PA 1
GF20544-PA CG33890-PA 1
GF20544-PA CG33896-PA 1
GF20544-PA CG33898-PA 1
GF20544-PA CG33894-PA 1
GF20544-PA CG33874-PA 1
GF20544-PA CG33888-PA 1
GF20544-PA CG17949-PA 1
GF20544-PA CG33902-PA 1
GF20544-PA CG33868-PA 1
GF20544-PA CG33892-PA 1
GF20544-PA CG33908-PA 1
GF20544-PA CG33904-PA 1
GF20544-PA CG33910-PA 1
GF20544-PA CG33900-PA 1
GF20544-PA CG33878-PA 1
GF20544-PA CG33884-PA 1
GF20544-PA CG33872-PA 1
GF20544-PA CG33906-PA 1
GF20544-PA CG33876-PA 1
GF20544-PA CG33880-PA 1
GF20544-PA CG33882-PA 1
GF10453-PA CG10590-PA 1
GF24132-PA CG11796-PA 1
GF24132-PA CG11796-PB 1
GF14115-PA CG5387-PB 1
GF14115-PA CG5387-PA 1
10796.g187.t1 CG5811-PA 1
10796.g187.t1 CG42301-PA 5
GF15783-PA CG5271-PA 1
GF15783-PA CG2960-PA 2
GF25086-PA CG32238-PA 1
GF25086-PA CG8918-PA 2
GF25086-PA CG16833-PF 4
GF25086-PA CG16833-PE 4
GF25086-PA CG16833-PM 4
GF25086-PA CG16833-PK 4
GF25086-PA CG16833-PH 4
GF25086-PA CG16833-PG 4
GF25086-PA CG16833-PD 4
GF25086-PA CG16833-PN 4
GF25086-PA CG16833-PL 4
GF25086-PA CG16833-PJ 4
GF25086-PA CG16833-PI 4
GF25086-PA CG3964-PA 5
GF25086-PA CG5987-PA 6
10792.g181.t1 CG8427-PA 1
10795.g222.t1 CG1697-PA 1
10795.g222.t1 CG1214-PA 4
GF24424-PA CG1086-PK 1
GF24424-PA CG1086-PN 1
GF24424-PA CG1086-PL 1
GF24424-PA CG1086-PB 1
GF24424-PA CG1086-PC 1
GF24424-PA CG1086-PJ 1
GF24424-PA CG1086-PD 1
GF24424-PA CG1086-PM 1
GF24424-PA CG1086-PE 1
GF24424-PA CG17975-PA 6
GF24424-PA CG1208-PB 11
GF24424-PA CG1208-PC 11
GF24424-PA CG3285-PA 15
GF24424-PA CG33282-PB 17
GF24424-PA CG15408-PB 17
GF24424-PA CG14606-PB 18
GF24424-PA CG14606-PA 18
GF16789-PA CG42235-PE 1
GF16789-PA CG42235-PB 4
GF16789-PA CG5687-PA 14
GF22037-PA CG3658-PA 1
10793.g599.t1 CG31705-PD 1
10793.g599.t1 CG31705-PC 1
10793.g599.t1 CG31705-PB 1
10793.g599.t1 CG31705-PA 1
GF14180-PA CG15408-PA 1
GF14180-PA CG15408-PB 1
GF14180-PA CG3285-PA 2
GF14180-PA CG14605-PD 6
GF14180-PA CG14605-PB 6
GF14180-PA CG1380-PA 9
GF25000-PA CG5642-PA 1
GF20991-PA CG2212-PA 1
GF20991-PA CG2212-PC 1
GF24027-PA CG11276-PB 1
GF24027-PA CG11276-PA 1
GF10978-PA CG11438-PA 1
GF10978-PA CG11426-PA 4
GF10057-PA ED30-PA 1
GF22993-PA CG17958-PA 1
GF22993-PA CG7938-PA 2
GF22993-PA CG7928-PA 6
GF19468-PA CG42684-PB 1
GF19468-PA CG42684-PC 1
GF19468-PA CG42684-PE 1
GF19468-PA CG42684-PA 1
GF19468-PA CG42684-PD 1
GF19468-PA CG9209-PC 2
GF19468-PA CG9209-PB 2
GF19468-PA CG9209-PA 2
GF19468-PA CG9209-PD 2
GF19468-PA CG6721-PB 3
GF19468-PA CG6721-PA 3
GF19468-PA CG6721-PC 3
10790.g913.t1 CG9805-PA 1
10793.g290.t1 CG4751-PA 1
10793.g290.t1 CG18495-PB 3
10793.g290.t1 CG18495-PA 3
10793.g290.t1 CG30382-PB 3
10793.g290.t1 CG30382-PA 3
10793.g290.t1 CG1736-PA 6
10793.g290.t1 CG5648-PA 7
GF13723-PA CG13348-PA 1
GF24672-PA CG18176-PA 1
GF24672-PB CG18176-PA 1
GF24672-PB CG8189-PA 2
GF24672-PB CG18177-PB 3
GF19534-PA CG42340-PB 1
GF10352-PA CG32425-PA 1
GF10352-PA CG32425-PE 1
GF10352-PA CG32425-PC 1
GF24050-PA CG32137-PB 1
GF24050-PA CG32137-PA 1
GF22485-PA CG2701-PA 1
10791.g1893.t1 CG7421-PA 1
10791.g1893.t1 CG7421-PF 2
10791.g1893.t1 CG7421-PB 2
10791.g1893.t1 CG7421-PE 2
GF20117-PA CG4186-PA 1
GF18307-PA CG12800-PA 1
GF18307-PA CG4373-PA 1
GF18307-PA CG3050-PA 1
GF18307-PA CG1644-PA 11
GF18307-PA CG8864-PA 14
GF18307-PA CG2060-PA 24
GF18289-PA CG4771-PA 1
GF13713-PA CG6329-PD 1
GF13713-PA CG6329-PB 1
GF13713-PA CG6329-PC 1
GF13713-PA CG6329-PA 1
GF13713-PA CG17218-PA 2
GF23323-PA CG32371-PA 3
GF23323-PA CG18190-PB 4
GF16236-PA CG31405-PA 1
GF18008-PA CG10899-PA 1
GF18008-PA CG3669-PB 4
GF18008-PA CG6074-PA 5
GF11325-PA CG13531-PB 1
GF20214-PA CG14234-PA 1
10791.g1810.t1 CG32106-PD 1
10791.g1810.t1 CG32106-PE 1
GF23564-PA CG7194-PA 1
GF10461-PB CG13285-PA 1
GF21055-PA CG9081-PA 1
GF21055-PA CG10755-PA 11
GF21055-PA CG1829-PA 30
GF19986-PA CG14294-PA 1
GF10461-PA CG13285-PB 1
GF17259-PA CG10823-PC 1
GF17259-PA CG10823-PA 1
GF17259-PA CG10823-PB 1
GF17259-PA CG10626-PA 3
GF17259-PA CG6515-PA 4
GF17259-PA CG7431-PA 11
GF17259-PA CG6919-PE 13
GF17259-PA CG6919-PA 13
GF17259-PA CG33517-PA 14
GF17259-PA CG7485-PB 14
GF17259-PA CG7485-PA 14
GF12992-PA CG3570-PA 1
10795.g338.t1 CG4523-PH 1
10795.g338.t1 CG4523-PG 1
10795.g338.t1 CG4523-PF 1
10795.g338.t1 CG4523-PE 1
10795.g338.t1 CG4523-PD 1
10795.g338.t1 CG4523-PC 1
10795.g338.t1 CG4523-PA 1
10795.g338.t1 CG4523-PB 1
10795.g338.t1 CG4094-PA 1
10795.g338.t1 CG4094-PB 1
10795.g338.t1 CG4095-PA 1
10795.g338.t1 CG6140-PB 1
10795.g338.t1 CG6140-PA 1
10795.g338.t1 CG31874-PA 1
GF22878-PA CG18741-PB 1
GF22878-PA CG18741-PA 1
GF22878-PA CG18741-PC 1
GF22878-PA CG9652-PB 5
GF22878-PA CG9652-PC 5
GF22878-PA CG9652-PD 5
GF22878-PA CG9652-PE 5
GF21199-PA CG42666-PB 1
GF21199-PA CG42666-PF 1
GF21199-PA CG42666-PA 1
GF21199-PA CG42666-PC 1
GF21199-PA CG42666-PJ 1
GF21199-PA CG42666-PE 1
GF21199-PA CG42666-PI 1
GF21199-PA CG42666-PH 1
GF21199-PA CG42666-PG 1
GF21199-PA CG42666-PD 1
GF21199-PA CG12877-PE 2
GF21199-PA CG12877-PC 2
GF21199-PA CG8368-PA 3
GF21199-PA CG8368-PB 3
10795.g344.t1 CG14438-PB 1
10795.g344.t1 CG14438-PA 1
GF15024-PA CG2807-PB 1
GF15024-PA CG2807-PA 1
GF23063-PA CG16817-PB 1
GF23063-PA CG16817-PA 1
GF24554-PA CG6163-PA 1
GF24554-PA CG6168-PB 2
GF23240-PA CG16848-PA 1
GF23240-PA CG4407-PB 2
GF23240-PA CG4407-PA 2
GF23598-PA CG8363-PG 1
GF23598-PA CG8363-PB 1
GF23598-PA CG8363-PA 1
GF23598-PA CG8363-PC 1
GF23598-PA CG8363-PD 1
GF23598-PA CG8363-PH 1
GF23598-PA CG8363-PF 1
GF23598-PA CG8363-PE 1
GF21035-PA CG9195-PC 1
GF21035-PA CG9195-PA 1
GF19922-PA CG33630-PA 1
GF19922-PA CG33631-PA 2
10796.g93.t1 CG4335-PA 1
GF12206-PA CG9235-PA 1
GF12206-PA CG12309-PA 2
GF12206-PA CG15227-PA 3
GF12206-PA CG32698-PB 7
GF12206-PA CG32698-PA 7
GF12206-PA CG1402-PB 7
GF12206-PA CG10899-PC 9
GF16104-PA CG6129-PD 1
GF11805-PA CG18188-PA 1
GF11805-PA CG7863-PA 2
10793.g479.t1 CG7778-PA 1
GF11416-PA CG6341-PA 1
GF11416-PA CG4912-PA 2
GF11416-PA CG4912-PB 2
GF17245-PA CG31259-PA 1
GF17245-PA CG31454-PA 1
GF17245-PA CG11737-PD 2
GF17245-PA CG11737-PC 2
GF17245-PA CG11737-PB 2
GF17245-PA CG11737-PA 2
GF22898-PA SP1029-PA 1
GF22898-PA SP1029-PB 1
GF22898-PA SP1029-PC 1
GF22898-PA CG31445-PB 1
GF22898-PA CG31445-PA 1
GF22898-PA CG11951-PB 1
GF22898-PA CG14516-PA 1
GF22898-PA CG14516-PB 1
GF22898-PA CG11951-PA 1
GF22898-PA CG3502-PB 1
GF22898-PA CG2111-PA 2
GF22898-PA CG9806-PA 5
GF22898-PA CG1009-PH 8
GF22898-PA CG1009-PF 8
GF22898-PA CG1009-PA 8
GF22898-PA CG1009-PB 8
GF22898-PA CG1009-PD 8
GF12583-PA CG30361-PF 2
10792.g942.t1 CG15121-PA 1
10792.g942.t1 CG11007-PA 1
GF12875-PA CG5594-PC 1
GF12875-PA CG5594-PD 1
GF12875-PA CG5594-PB 1
GF12875-PA CG5594-PA 1
GF12726-PA CG8229-PD 1
GF12875-PC CG5594-PC 1
GF12875-PC CG5594-PB 1
GF12875-PC CG5594-PD 1
GF12875-PC CG5594-PA 1
GF12875-PC CG4357-PB 2
GF12875-PC CG4357-PA 2
GF12875-PB CG5594-PC 1
GF12875-PB CG5594-PD 1
GF12875-PB CG5594-PB 1
GF12875-PB CG5594-PA 1
GF12875-PB CG4357-PB 2
GF12875-PB CG4357-PA 2
GF23419-PB CG43369-PC 2
GF10130-PA CG5187-PA 1
GF10130-PA CG5133-PA 2
GF10130-PA CG5133-PB 3
GF10130-PA CG11202-PA 5
GF21342-PA CG7622-PC 1
GF21342-PA CG7622-PD 1
GF21342-PA CG7622-PB 1
GF21342-PA CG7622-PA 1
GF11490-PA CG15110-PA 1
GF11490-PA CG10117-PA 3
GF20417-PA CG12235-PA 1
10823.g40.t1 CG7990-PA 1
10791.g675.t1 CG14995-PC 1
10791.g675.t1 CG14995-PI 1
10791.g675.t1 CG14995-PD 1
GF14084-PA CG7329-PB 1
GF14084-PA CG7329-PA 1
GF14084-PA CG7279-PA 4
GF14084-PA CG2772-PA 10
GF14084-PA CG6753-PB 10
GF12850-PA CG13160-PB 1
GF12850-PA CG13160-PA 1
GF12850-PA CG33012-PC 1
GF12850-PA CG30047-PA 1
GF12850-PA CG30049-PA 1
GF12850-PA CG30043-PA 1
GF12850-PA CG10073-PA 1
GF12850-PA CG10073-PC 1
GF12850-PA CG10062-PA 1
GF12850-PA CG10081-PA 1
GF12850-PA CG10062-PB 1
GF12850-PA CG33013-PD 1
GF12850-PA CG11961-PB 1
GF12850-PA CG11961-PC 1
GF12850-PA CG11961-PA 1
GF12850-PA CG9416-PA 1
GF12850-PA CG10051-PA 2
GF12333-PA CG10062-PA 1
GF12333-PA CG10062-PB 1
GF12333-PA CG11961-PB 1
GF12333-PA CG11961-PC 1
GF12333-PA CG11961-PA 1
GF12333-PA CG9416-PA 1
GF12333-PA CG30047-PA 1
GF12333-PA CG33012-PC 1
GF12333-PA CG30043-PA 1
GF12333-PA CG10051-PA 1
GF12333-PA CG13160-PA 1
GF12333-PA CG13160-PB 1
GF12333-PA CG30049-PA 1
GF12333-PA CG10073-PC 1
GF12333-PA CG10073-PA 1
GF12333-PA CG10081-PA 1
GF12333-PA CG33013-PD 1
10790.g1228.t1 CG8036-PC 1
10790.g1228.t1 CG8036-PB 1
10790.g1228.t1 CG8036-PD 1
10790.g1228.t1 CG5103-PA 1
GF18956-PA CG33870-PA 1
GF18956-PA CG33886-PA 1
GF18956-PA CG33890-PA 1
GF18956-PA CG33896-PA 1
GF18956-PA CG33898-PA 1
GF18956-PA CG33894-PA 1
GF18956-PA CG33874-PA 1
GF18956-PA CG33888-PA 1
GF18956-PA CG17949-PA 1
GF18956-PA CG33902-PA 1
GF18956-PA CG33868-PA 1
GF18956-PA CG33892-PA 1
GF18956-PA CG33908-PA 1
GF18956-PA CG33904-PA 1
GF18956-PA CG33910-PA 1
GF18956-PA CG33900-PA 1
GF18956-PA CG33878-PA 1
GF18956-PA CG33884-PA 1
GF18956-PA CG33872-PA 1
GF18956-PA CG33906-PA 1
GF18956-PA CG33876-PA 1
GF18956-PA CG33880-PA 1
GF18956-PA CG33882-PA 1
GF11244-PA CG4612-PC 1
GF11244-PA CG4612-PB 1
GF11244-PA CG4612-PA 1
GF11244-PA CG5119-PA 2
GF11244-PA CG5119-PB 2
GF11244-PA CG5119-PC 2
GF11244-PA CG12085-PA 4
GF11244-PA CG12085-PJ 4
GF11244-PA CG12085-PI 4
GF11244-PA CG12085-PH 4
GF11244-PA CG12085-PG 4
GF11244-PA CG12085-PF 4
GF11244-PA CG12085-PE 4
GF11244-PA CG12085-PB 4
GF11244-PA CG12085-PD 4
GF11244-PA CG12085-PC 4
GF11244-PA CG17838-PB 4
GF11244-PA CG17838-PD 4
GF11244-PA CG17838-PA 5
GF11244-PA CG17838-PE 5
GF11244-PA CG17838-PF 5
GF11244-PA CG17838-PH 5
10792.g1557.t1 CG8428-PD 1
10792.g1557.t1 CG8428-PA 1
10792.g1557.t1 CG8428-PB 1
10792.g1557.t1 CG8428-PC 1
10792.g1557.t1 CG8428-PE 1
GF12455-PA CG11173-PA 1
GF11516-PA CG9358-PA 1
GF11516-PA CG11390-PA 2
GF24120-PA CG3338-PA 1
GF11005-PA CG11115-PB 1
GF11005-PA CG11115-PA 1
GF23781-PA CG32374-PA 1
GF23781-PA CG32376-PA 2
GF23781-PA CG31681-PA 9
GF23781-PA CG32271-PA 10
GF23781-PA CG17012-PA 11
GF23781-PA CG8586-PA 12
GF23781-PA CG1304-PA 12
GF23781-PA CG34458-PA 15
GF23781-PA CG6361-PA 16
GF23781-PA CG11843-PA 16
GF23781-PA CG40160-PG 17
GF23781-PA CG40160-PF 17
GF23781-PA CG40160-PE 17
GF23781-PA CG40160-PD 17
GF23781-PA CG40160-PA 17
GF23781-PA CG31267-PA 17
GF23781-PA CG31219-PA 18
GF23781-PA CG31219-PB 18
GF23781-PA CG3700-PB 18
GF23781-PA CG3700-PA 18
GF10090-PA CG32255-PA 1
GF10090-PA CG15779-PA 2
GF24306-PA CG12229-PA 1
GF16049-PC CG6040-PB 1
GF16049-PC CG6040-PA 1
GF16049-PC CG6042-PA 1
GF16049-PC CG11821-PA 1
GF16049-PA CG6040-PB 1
GF16049-PA CG6040-PA 1
GF25316-PA CG13813-PA 1
GF17109-PA CG6359-PA 1
GF12221-PA CG8224-PB 1
GF12221-PA CG8224-PC 1
GF12221-PA CG8224-PA 1
GF12221-PA CG14026-PD 2
GF12221-PA CG14026-PC 2
GF12221-PA CG14026-PB 2
GF12221-PA CG14026-PA 2
GF12221-PA CG7904-PA 4
GF12221-PA CG7904-PB 4
GF12221-PA CG10776-PA 5
GF12221-PA CG10776-PB 5
GF12221-PA CG6027-PA 9
GF24935-PA CG33484-PF 1
GF24935-PA CG33484-PK 1
GF24935-PA CG33484-PG 1
GF24935-PA CG33484-PH 1
GF24935-PA CG33484-PI 1
GF24935-PA CG33484-PJ 1
GF24935-PA CG33484-PE 1
GF24935-PA CG1915-PA 3
GF24935-PA CG1915-PD 3
GF24935-PA CG18255-PH 8
GF24935-PA CG42256-PF 13
GF16269-PA CG1957-PA 1
GF16269-PA CG1957-PB 1
GF16269-PA CG7698-PA 3
GF24975-PA CG7971-PF 2
10791.g765.t1 CG6673-PA 2
10791.g765.t1 CG6776-PA 3
GF12123-PA CG13827-PB 2
10792.g1602.t1 CG30096-PB 1
GF10098-PA CG14991-PB 1
GF10098-PA CG14991-PA 1
GF10098-PA CG7729-PA 1
GF17928-PA CG10324-PA 1
GF17384-PC CG14375-PC 1
GF17384-PC CG14375-PB 1
GF17384-PC CG14375-PA 1
GF17384-PB CG14375-PC 1
GF17384-PB CG14375-PB 1
GF17384-PB CG14375-PA 1
GF14912-PA CG3104-PB 1
GF14912-PA CG3104-PA 1
GF14912-PA CG11168-PA 5
GF14912-PA CG4393-PB 5
GF14912-PA CG32096-PF 7
GF14912-PA CG32096-PC 7
GF14912-PA CG32096-PE 7
GF14912-PA CG5841-PA 8
GF14912-PA CG32156-PH 8
GF14912-PA CG17142-PA 9
GF14912-PA CG41099-PC 9
GF14912-PA CG41099-PD 9
GF14912-PA CG41099-PB 9
GF14912-PA CG31284-PC 11
GF14912-PA CG31284-PB 11
GF14912-PA CG31284-PA 11
GF12011-PA CG2249-PB 1
GF12011-PA CG2249-PA 1
GF11606-PA CG13495-PA 1
GF16677-PA CG11672-PB 1
GF16677-PA CG11672-PA 1
10792.g1699.t1 CG12736-PA 1
10792.g1699.t1 BS1-PA 6
GF13123-PA CG14478-PB 1
GF13123-PA CG14478-PA 1
GF18890-PA CG5510-PA 1
GF18890-PA CG6822-PB 2
GF18890-PA CG6822-PA 2
GF11151-PA CG6704-PA 1
GF22156-PA CG40485-PB 1
GF22156-PA CG8757-PB 6
GF22156-PA CG3301-PB 8
GF22156-PA CG3301-PA 8
GF22156-PA CG3699-PA 10
GF22156-PA CG12171-PA 12
GF22156-PA CG31549-PA 12
GF17937-PA CG14902-PA 1
GF17937-PA CG7788-PA 3
GF17937-PA CG7863-PA 5
10791.g749.t1 CG6519-PA 1
GF13423-PA CG8946-PA 1
GF13423-PA CG8946-PB 1
10795.g408.t1 CG4934-PA 1
10795.g408.t1 CG11357-PD 4
10795.g408.t1 CG11357-PC 4
10795.g408.t1 CG11357-PB 4
10795.g408.t1 CG11357-PA 4
10795.g408.t1 CG33145-PB 6
10795.g408.t1 CG30036-PA 7
10790.g1862.t1 CG5527-PA 1
10790.g1862.t1 CG8358-PA 1
GF22128-PA CG42259-PB 1
GF22128-PA CG42259-PA 1
GF15213-PC CG17572-PA 1
GF15213-PC CG10699-PE 1
GF15213-PC CG10699-PA 1
GF15213-PC CG10699-PF 1
GF15213-PC CG10699-PD 1
GF15213-PC CG10699-PC 1
GF15213-PC CG10699-PB 1
GF15213-PC CG10699-PG 1
GF15213-PC CG4328-PB 3
GF15213-PC CG10619-PB 4
GF15213-PC CG34409-PB 8
GF15213-PC CG4821-PD 9
GF15213-PC CG4821-PB 9
GF15213-PC CG4821-PE 9
GF15213-PC CG30090-PA 10
GF15213-PC CG30088-PB 10
GF15213-PC CG12133-PA 11
GF15213-PC CG30375-PA 12
GF15213-PC CG11670-PE 13
GF15213-PC CG7142-PA 13
GF15213-PC CG18557-PA 13
GF15213-PC CG43335-PA 14
GF15213-PC CG16996-PA 15
GF11367-PA CG3209-PB 1
GF11367-PA CG3209-PC 2
GF20412-PA CG14211-PC 1
GF20412-PA CG14211-PB 1
GF20412-PA CG10089-PA 2
GF20412-PA CG10089-PB 2
GF20412-PA CG10089-PC 2
GF20412-PA CG34099-PB 2
GF20412-PA CG34099-PA 2
10795.g64.t2 CG2930-PB 1
10795.g64.t2 CG2930-PA 1
10795.g64.t2 CG2930-PD 1
10795.g64.t2 CG2913-PC 1
10795.g64.t2 CG2913-PA 1
10795.g64.t2 CG2913-PB 1
GF17443-PA CG31373-PA 1
GF25098-PA CG7979-PA 1
10790.g1951.t1 CG12163-PB 1
10790.g1951.t1 CG12163-PA 1
10790.g1951.t1 CG6692-PD 3
10790.g1951.t1 CG4847-PE 4
10790.g1951.t1 CG4847-PB 4
10790.g1951.t1 CG4847-PC 4
10790.g1951.t1 CG4847-PA 4
10790.g1951.t1 CG4847-PD 4
10790.g1951.t1 CG8947-PA 5
10790.g1951.t1 CG6347-PA 6
10790.g1951.t1 CG11459-PA 7
GF23169-PA CG31368-PD 1
GF23169-PA CG31368-PC 1
GF14608-PA CG7074-PA 1
GF17491-PA CG1971-PA 1
10790.g1282.t1 CG31211-PA 1
10790.g1282.t1 CG31211-PB 1
GF14913-PA CG8708-PD 1
GF14913-PA CG8708-PB 1
GF14913-PA CG8708-PC 1
GF14913-PA CG9520-PA 2
GF14913-PA CG9520-PC 2
GF14913-PA CG9520-PB 2
GF14913-PA CG7440-PC 3
GF14277-PA CG4500-PA 1
GF14277-PA CG4501-PA 1
10805.g108.t1 CG13758-PB 1
10805.g108.t1 CG13758-PA 1
10805.g108.t1 CG8422-PA 3
10791.g1889.t1 CG4911-PA 1
10791.g1889.t1 CG4911-PB 1
10791.g1889.t1 CG17672-PA 2
GF10885-PA CG10078-PB 1
GF10885-PA CG10078-PA 1
GF10885-PA CG2867-PB 1
GF10885-PA CG2867-PA 1
GF14504-PB CG18783-PB 1
GF14504-PB CG18783-PC 1
GF14504-PB CG18783-PA 1
GF14504-PB CG1832-PB 3
GF14504-PB CG7372-PA 3
GF14504-PB CG8367-PB 5
GF14504-PB CG8367-PJ 5
GF14504-PB CG8367-PA 5
GF14504-PB CG8367-PD 5
GF14504-PB CG8367-PI 5
GF14504-PB CG11902-PB 6
GF14504-PB CG11247-PC 7
GF14504-PB CG11247-PA 7
GF14504-PB CG11247-PB 7
GF14504-PB CG4936-PA 9
GF14504-PB CG2712-PA 9
GF14504-PB CG1792-PA 14
GF14504-PB CG17806-PA 14
GF12659-PA CG15706-PA 1
GF12659-PA CG7334-PE 2
GF12659-PA CG7334-PC 2
GF13780-PA CG6751-PA 1
GF13505-PA CG10105-PA 1
GF21714-PA CG15445-PH 1
GF21714-PA CG15445-PG 1
GF21714-PA CG15445-PF 1
GF21714-PA CG15445-PE 1
GF21714-PA CG15445-PA 1
GF21714-PA CG5111-PA 1
GF16829-PA CG9839-PA 1
GF17563-PA CG11892-PA 1
GF17563-PA CG11892-PB 1
GF17563-PA CG10514-PA 2
GF17563-PA CG11891-PE 5
GF17563-PA CG11891-PD 5
GF17563-PA CG16898-PA 8
GF25285-PA CG7314-PB 1
GF25285-PA CG7314-PA 1
GF25285-PA CG8323-PA 6
GF16662-PA HT2-PC 1
GF16662-PA HT2-PB 1
GF16662-PA HT2-PE 1
GF16662-PA HT2-PA 1
GF16662-PA HT2-PD 1
GF16662-PA CG42796-PE 2
GF16662-PA CG42796-PD 2
GF16662-PA CG16720-PB 6
GF16662-PA CG16720-PA 6
GF16662-PA CG42244-PK 7
GF16662-PA CG3856-PF 9
GF16662-PA CG3856-PC 9
GF16662-PA CG3856-PD 9
GF16662-PA CG3856-PE 9
GF16662-PA CG10001-PB 11
GF16662-PA CG7395-PB 12
GF16662-PA CG7395-PA 12
GF17507-PA CG3307-PD 1
GF17507-PA CG3307-PB 1
GF17507-PA CG3307-PA 1
GF17507-PA CG3307-PC 1
GF15268-PA CG8049-PE 1
GF15268-PA CG8049-PD 1
GF15268-PA CG8049-PB 1
GF15268-PA CG8049-PF 1
GF15268-PA CG8049-PA 1
GF15268-PA CG8049-PC 1
GF15268-PA CG8049-PG 1
GF15268-PA CG8049-PH 1
GF15268-PA CG8874-PD 5
GF15268-PA CG14396-PD 10
GF15268-PA CG14396-PE 10
GF15268-PA CG14396-PA 10
GF15268-PA CG14396-PB 10
GF15268-PA CG14396-PC 10
GF15268-PA CG18255-PL 20
GF20901-PA MK1-PE 1
GF20901-PA MK1-PA 1
GF20901-PA MK1-PC 1
GF20901-PA MK1-PD 1
GF20901-PA MK1-PF 1
GF20901-PA CG6027-PB 2
GF20901-PA CG6027-PA 2
GF20901-PA CG2845-PB 7
GF20901-PA CG2845-PA 7
GF20901-PA CG10699-PA 9
GF20901-PA CG10699-PE 9
GF20901-PA CG11420-PA 11
GF14297-PA CG9024-PB 1
GF14297-PA CG9024-PA 1
GF10840-PA CG8025-PA 1
GF10840-PA CG15481-PA 2
GF17848-PA CG34360-PF 1
GF17848-PA CG34360-PB 1
GF17848-PA CG34360-PA 1
GF13492-PA CG8585-PG 1
GF13492-PA CG8585-PE 1
GF13492-PA CG8585-PB 1
GF13492-PA CG8585-PF 1
GF13492-PA CG8585-PH 1
GF13492-PA CG8585-PL 1
GF13492-PA CG8585-PJ 1
GF13492-PA CG8585-PK 1
GF13492-PA CG8585-PC 1
GF13492-PA CG8585-PI 1
GF13492-PA CG3182-PB 5
GF13492-PA CG3182-PA 5
GF12444-PA CG7722-PB 1
GF12444-PA CG7722-PA 1
GF12444-PA CG9455-PB 2
GF12444-PA CG9455-PA 2
GF12444-PA CG1865-PB 8
GF12444-PA CG1865-PA 8
GF12444-PA CG9453-PJ 9
GF12444-PA CG9453-PI 9
GF12444-PA CG9453-PF 10
GF12444-PA CG9453-PE 10
GF14028-PA CG5149-PA 1
GF14028-PA CG5149-PB 1
GF12077-PA CG8857-PC 1
10795.g191.t1 CG14617-PF 1
10795.g191.t1 CG14617-PD 2
10795.g191.t1 CG14617-PB 2
GF17113-PA CG6225-PB 1
GF17113-PA CG6225-PA 1
GF17113-PA CG6291-PB 2
GF17113-PA CG6291-PA 2
10790.g1838.t1 CG5315-PB 1
10790.g1838.t1 CG5315-PD 1
10790.g1838.t1 CG5315-PA 1
10790.g1838.t1 CG5315-PC 1
10790.g1838.t1 CG7530-PC 2
10790.g1838.t1 CG7530-PB 2
10790.g1838.t1 CG7530-PA 2
10790.g1838.t1 CG33203-PF 3
10790.g1838.t1 CG33203-PE 3
10790.g1838.t1 CG33203-PC 3
10795.g216.t1 CG2233-PA 1
10791.g914.t1 CG1072-PA 3
10791.g914.t3 CG1072-PD 1
10791.g914.t3 CG11354-PA 7
GF14447-PA CG10718-PA 1
GF14447-PA CG8566-PH 3
GF14447-PA CG8566-PC 3
GF14447-PA CG8566-PB 3
GF14447-PA CG8566-PF 3
GF14447-PA CG8566-PG 3
GF14447-PA CG8566-PE 3
GF14447-PA CG5658-PB 4
GF14447-PA CG5658-PA 4
GF14447-PA CG9191-PA 8
GF14447-PA CG8590-PA 8
GF14447-PA CG5300-PE 9
GF14447-PA CG5300-PC 9
GF14447-PA CG5300-PB 9
GF14447-PA CG5300-PA 9
GF14447-PA CG10923-PA 11
GF14447-PA CG6392-PF 11
GF14447-PA CG6392-PD 11
GF14447-PA CG6392-PC 11
GF14447-PA CG6392-PE 11
GF20734-PA CG5441-PA 1
10790.g457.t1 CG5148-PA 1
GF24171-PA CG13067-PA 1
GF16198-PA CG31030-PA 1
GF16198-PA CG31030-PB 1
10804.g33.t1 CG11533-PF 1
10804.g33.t1 CG11533-PE 2
10804.g33.t1 CG11533-PD 2
GF16102-PA CG7954-PC 1
GF16102-PA CG7954-PB 1
GF16102-PA CG7954-PD 1
GF16102-PA CG7954-PA 1
GF16461-PA CG5500-PA 1
GF25069-PA CG7452-PA 1
GF25069-PA CG7452-PB 1
GF11065-PA CG9422-PD 1
GF11065-PA CG9422-PC 1
GF11065-PA CG9422-PA 1
GF20739-PA WD3-PA 1
GF18473-PA CG5269-PB 1
GF18473-PA CG5269-PA 1
GF18473-PA CG17818-PA 3
10790.g589.t1 CG5422-PC 1
10790.g589.t1 CG5422-PF 1
10790.g589.t1 CG5422-PB 1
10790.g589.t1 CG5422-PD 1
10790.g589.t1 CG34354-PA 3
10790.g589.t1 CG34362-PB 3
GF18473-PB CG5269-PA 1
GF18473-PB CG5269-PB 1
GF21863-PA CG34132-PA 1
GF21863-PA CG11611-PA 2
GF15658-PA CG17036-PA 1
GF15658-PA CG14694-PA 3
10794.g30.t1 CG4320-PA 1
GF10197-PA CG10586-PA 2
GF10197-PA CG11037-PA 2
GF10197-PA CG12387-PA 10
GF10197-PA CG7829-PA 11
GF10197-PA CG32376-PA 11
GF10197-PA CG12350-PA 12
GF10197-PA CG8299-PA 13
GF10197-PA CG11529-PA 18
GF10197-PA CG4053-PB 19
GF10197-PA CG7996-PB 20
GF10197-PA CG7996-PA 20
GF11090-PA CG33144-PB 1
GF11090-PA CG33144-PA 1
GF25137-PA CG32043-PC 1
GF25137-PA CG32043-PA 1
GF25137-PA CG32043-PB 1
GF25137-PA CG32043-PD 1
GF25137-PA CG14180-PB 2
GF21791-PA CG10801-PB 2
GF21791-PA CG12857-PB 7
GF10048-PA CG6597-PB 1
GF10048-PA CG6597-PA 1
GF23367-PA CG1964-PA 1
GF23367-PA CG7147-PC 2
GF23367-PA CG7147-PF 2
GF23367-PA CG7147-PB 2
GF23367-PA CG7147-PA 2
GF23367-PA CG7147-PD 2
GF23367-PA CG7649-PD 4
GF23272-PB CG6686-PB 1
GF23272-PB CG6686-PA 1
GF23272-PB CG42784-PF 1
GF23272-PB CG42784-PC 1
GF23272-PB CG42784-PI 1
GF23272-PB CG16853-PB 2
GF23272-PB CG16853-PA 2
GF15719-PA CG14040-PA 1
GF15719-PA CG2675-PA 2
GF15719-PA CG2675-PB 2
GF23761-PA CG32156-PI 1
GF23761-PA CG32156-PG 1
GF23761-PA CG32156-PH 1
GF23761-PA CG32156-PN 1
GF23761-PA CG32156-PO 1
GF23761-PA CG32156-PL 1
GF23761-PA CG32156-PM 1
GF23761-PA CG32156-PP 1
GF23761-PA CG32156-PK 1
GF23761-PA CG32156-PJ 1
GF23761-PA CG6896-PB 3
GF23761-PA CG6896-PD 3
GF23761-PA CG6896-PC 3
GF23761-PA CG6896-PA 3
GF23761-PA CG32156-PE 4
GF23761-PA CG5841-PA 9
GF23761-PA CG42672-PM 10
GF23761-PA CG42672-PJ 10
GF23761-PA CG42672-PD 10
GF23761-PA CG42672-PF 10
GF23761-PA CG42672-PG 10
GF23761-PA CG42672-PL 10
GF23761-PA CG17142-PA 10
10793.g881.t4 CG18405-PG 1
10793.g881.t4 CG18405-PE 1
10793.g881.t4 CG18405-PD 1
10793.g881.t4 CG18405-PA 1
10793.g881.t4 CG18405-PF 1
10793.g881.t4 CG18405-PI 1
10793.g881.t4 CG18405-PH 1
10793.g881.t4 CG33960-PA 3
10793.g881.t4 CG33960-PC 3
10793.g881.t4 CG33960-PB 3
10793.g881.t4 CG33960-PD 3
10793.g881.t4 CG7529-PA 8
10793.g881.t4 CG6917-PA 14
GF14759-PA CG8673-PA 1
GF14759-PA CG8668-PA 2
GF14759-PA CG33145-PB 4
GF14759-PA CG30037-PA 4
GF14759-PA CG4934-PA 5
GF18878-PA CG11719-PA 1
GF22198-PA CG3461-PA 1
GF13039-PA CG43729-PB 3
GF13039-PA CG43729-PI 3
GF13039-PA CG43729-PJ 3
GF13256-PA CG10320-PE 1
GF13256-PA CG10320-PD 1
GF13256-PA CG10320-PC 1
GF13256-PA CG10320-PB 1
GF13256-PA CG10320-PA 1
10793.g741.t1 CG10203-PB 1
10793.g741.t1 CG17136-PD 3
10793.g741.t1 CG17136-PA 3
10790.g1758.t1 CG7921-PB 1
10790.g1758.t1 CG7921-PA 1
GF24536-PA CG6097-PA 1
GF24536-PA CG12311-PA 2
GF11751-PA CG11055-PC 1
GF11751-PA CG11055-PA 1
GF11751-PA CG11055-PB 1
GF18665-PA CG11753-PA 1
GF11192-PA CG10814-PA 1
GF11192-PA CG5321-PB 2
GF11192-PA CG14630-PA 3
GF24328-PA CG6765-PA 1
10820.g10.t2 CG32019-PF 1
10820.g10.t2 CG32019-PG 1
10820.g10.t2 CG32019-PC 1
10820.g10.t2 CG18255-PN 2
10820.g10.t2 CG18255-PM 2
10820.g10.t2 CG18255-PB 2
10820.g10.t2 CG1915-PX 6
10820.g10.t2 CG1915-PR 6
10820.g10.t2 CG1915-PW 6
10820.g10.t2 CG1915-PZ 6
10820.g10.t2 CG1915-PV 6
10820.g10.t2 CG1915-PQ 6
10820.g10.t2 CG1915-PT 6
10820.g10.t2 CG1915-PP 6
10820.g10.t2 CG17800-PB 13
10820.g10.t2 CG43143-PF 15
10820.g10.t2 CG6114-PA 16
10820.g10.t2 CG3051-PC 19
10820.g10.t2 CG3051-PB 19
10820.g10.t2 CG3051-PA 19
10790.g980.t1 CG33547-PB 1
10790.g980.t1 CG33547-PM 1
10790.g980.t1 CG33547-PK 1
10790.g980.t1 CG33547-PI 1
10790.g980.t1 CG33547-PF 1
10790.g980.t1 CG33547-PL 1
10790.g980.t1 CG33547-PJ 1
10790.g980.t1 CG33547-PD 1
10790.g980.t1 CG33547-PC 1
10790.g980.t1 CG33547-PP 1
10790.g980.t1 CG33547-PG 1
10790.g980.t1 CG33547-PH 1
10790.g980.t1 CG33547-PN 1
10790.g980.t1 CG33555-PI 4
10790.g980.t1 CG33555-PC 4
10790.g980.t1 CG33555-PD 4
GF15316-PA CG15357-PA 1
GF17711-PA CG6963-PK 8
GF17711-PA CG6963-PJ 8
GF17711-PA CG11533-PF 9
GF14974-PA CG18801-PA 1
GF13706-PA CG6197-PA 1
GF21245-PA CG42293-PA 1
GF21245-PA CG42292-PA 1
GF21245-PA CG42294-PA 1
GF21245-PA CG15325-PA 2
GF15426-PA CG17378-PA 1
GF15426-PA CG17378-PC 1
GF15426-PA CG17378-PB 1
GF20650-PA CG33817-PA 1
GF20650-PA CG33838-PA 1
GF20650-PA CG33814-PA 1
GF20650-PA CG33841-PA 1
GF20650-PA CG33835-PA 1
GF20650-PA CG33808-PA 1
GF20650-PA CG33820-PA 1
GF20650-PA CG33865-PA 1
GF20650-PA CG33823-PA 1
GF20650-PA CG33862-PA 1
GF20650-PA CG33829-PA 1
GF20650-PA CG33844-PA 1
GF20650-PA CG31618-PA 1
GF20650-PA CG33847-PA 1
GF20650-PA CG33850-PA 1
GF20650-PA CG33832-PA 1
GF20650-PA CG33826-PA 1
GF20650-PA CG33853-PA 1
GF20650-PA CG33859-PA 1
GF20650-PA CG33856-PA 1
10820.g10.t7 CG32019-PF 1
10820.g10.t7 CG32019-PG 1
10820.g10.t7 CG32019-PC 1
10820.g10.t7 CG18255-PN 2
10820.g10.t7 CG18255-PM 2
10820.g10.t7 CG18255-PB 2
10820.g10.t7 CG1915-PW 6
10820.g10.t7 CG1915-PQ 6
10820.g10.t7 CG1915-PZ 6
10820.g10.t7 CG1915-PX 6
10820.g10.t7 CG1915-PT 6
10820.g10.t7 CG1915-PR 6
10820.g10.t7 CG1915-PV 6
10820.g10.t7 CG1915-PP 6
10820.g10.t7 CG17800-PB 13
10820.g10.t7 CG43143-PF 15
10820.g10.t7 CG6114-PA 16
10820.g10.t7 CG3051-PC 19
10820.g10.t7 CG3051-PB 19
10820.g10.t7 CG3051-PA 19
10820.g10.t7 CG18604-PA 20
10820.g10.t7 CG15072-PB 20
GF17148-PA CG9458-PA 1
GF17148-PA CG31523-PD 11
GF17148-PA CG31523-PA 11
GF17148-PA CG31523-PB 11
GF17148-PA CG31523-PC 11
GF17148-PA CG32072-PA 12
GF17148-PA CG31522-PE 12
10790.g1601.t1 CG5402-PA 1
GF11548-PA CG30093-PA 1
GF13657-PA CG8715-PJ 1
GF13657-PA CG8715-PI 1
GF13657-PA CG8715-PK 1
GF13657-PA CG8715-PA 1
GF13657-PA CG8715-PC 1
GF13657-PA CG8715-PG 1
GF13657-PA CG8715-PF 1
GF13657-PA CG8715-PE 1
GF13657-PA CG8715-PB 1
GF22376-PA CG32633-PB 1
GF22376-PA CG32633-PA 1
GF22376-PA CG13321-PA 2
GF22376-PA CG3884-PC 3
GF22376-PA CG3884-PB 3
10792.g172.t1 CG11798-PC 1
10792.g172.t1 CG11798-PH 1
10792.g172.t1 CG11798-PG 1
10792.g172.t1 CG11798-PF 1
10792.g172.t1 CG11798-PE 1
10792.g172.t1 CG11798-PB 1
10792.g172.t1 CG11798-PA 1
10795.g49.t1 CG32557-PA 1
10795.g49.t1 CO3-PA 2
GF19005-PA CG33653-PA 1
GF19005-PA CG33653-PD 1
GF19005-PA CG33653-PB 1
GF19005-PA CG33653-PE 1
GF10534-PA CG7580-PC 1
GF10534-PA CG7580-PB 1
GF10534-PA CG7580-PA 1
GF17341-PA CG4433-PB 1
GF17341-PA CG4433-PC 1
GF17341-PA CG4433-PA 1
GF22934-PB CG1455-PA 1
GF22934-PB CG1455-PB 1
GF22934-PB CG1455-PC 1
GF22934-PB CG9842-PB 1
GF22934-PB CG9842-PC 1
GF22934-PB CG9842-PA 1
GF22934-PB CG9819-PC 1
GF22934-PB CG9819-PB 1
GF22934-PB CG9819-PA 1
GF22934-PB CG6571-PB 8
GF14128-PA CG31720-PC 1
GF14128-PA CG6936-PD 5
GF14128-PA CG6936-PC 5
GF14128-PA CG6936-PE 5
GF14128-PA CG6936-PA 5
GF21963-PA CG2918-PB 1
GF21963-PA CG2918-PA 1
GF21963-PA CG4147-PC 5
GF21963-PA CG4147-PD 5
GF21963-PA CG4147-PA 5
GF21963-PA CG4147-PB 5
10808.g108.t1 CG17446-PB 1
10808.g108.t1 CG17446-PA 1
10808.g108.t1 CG17440-PA 2
GF18120-PA CG31235-PA 1
GF18120-PA CG7221-PA 6
10790.g56.t1 CG3999-PA 1
GF20520-PA CG17521-PD 1
GF20520-PA CG17521-PC 1
GF11952-PA CG1669-PB 1
GF11952-PA CG1669-PA 1
GF25051-PA CG32344-PA 1
GF25051-PA CG7269-PB 12
GF25051-PA CG7269-PA 12
GF25051-PA CG7269-PC 12
GF25051-PA CG10279-PK 12
GF25051-PA CG10279-PM 12
GF25051-PA CG10279-PL 12
GF25051-PA CG10279-PJ 12
GF25051-PA CG17023-PB 14
10790.g849.t1 CG7379-PA 1
10790.g849.t1 CG9293-PA 2
10790.g849.t1 CG9293-PB 2
10790.g849.t1 CG6632-PA 3
GF11167-PA CG6209-PA 1
GF15501-PA CG3558-PA 1
GF15501-PA CG3558-PC 1
GF15501-PA CG3558-PB 1
GF15501-PA CG3558-PD 1
GF10217-PA CG14963-PA 1
GF10741-PB CG12316-PA 1
GF10741-PB CG12316-PB 1
GF10741-PB CG6988-PA 1
GF10741-PB CG6988-PD 2
GF10741-PB CG9911-PC 6
GF10741-PB CG9302-PA 6
GF10741-PB CG9911-PA 6
GF10741-PB CG9911-PB 6
GF10741-PB CG9911-PD 6
GF12210-PA CG34115-PA 1
GF10581-PA CG8104-PA 1
GF18519-PB CG3421-PA 1
GF14642-PA CG15170-PA 1
GF14642-PA CG15773-PA 2
GF18519-PA CG3421-PA 1
10790.g792.t1 CG7125-PF 1
10790.g792.t1 CG7125-PE 1
10790.g792.t1 CG7125-PD 1
10790.g792.t1 CG7125-PC 1
10790.g792.t1 CG7125-PB 1
10790.g792.t1 CG7125-PA 1
10790.g792.t1 CG7125-PG 1
10790.g792.t1 CG7265-PA 1
10790.g792.t1 CG18600-PA 1
10790.g792.t1 CG32666-PD 4
10790.g792.t1 CG32666-PC 4
10790.g792.t1 CG3086-PF 7
10790.g792.t1 CG3086-PE 7
10790.g792.t1 CG3086-PD 7
10790.g792.t1 CG3086-PC 7
10790.g792.t1 CG3086-PB 7
10790.g792.t1 CG14305-PD 10
10790.g792.t1 CG14305-PC 10
10790.g792.t1 CG14305-PA 10
10790.g792.t1 CG17698-PB 13
10790.g792.t1 CG17698-PC 13
10793.g1219.t2 CG5686-PB 1
10793.g1219.t2 CG5686-PA 1
10793.g1219.t2 CG31720-PC 1
10793.g1219.t2 CG5671-PH 1
10793.g1219.t2 CG5671-PG 1
10793.g1219.t2 CG5671-PB 1
10793.g1219.t2 CG5671-PD 1
10793.g1219.t2 CG5671-PA 1
10793.g1219.t2 CG5671-PE 1
10793.g1219.t2 CG5680-PE 1
10793.g1219.t2 CG5680-PF 1
10793.g1219.t2 CG5680-PB 1
10793.g1219.t2 CG5671-PC 1
10793.g1219.t2 CG5708-PB 2
10793.g1219.t2 CG5708-PA 2
10793.g1219.t2 CG10579-PH 14
10793.g1219.t2 CG10579-PL 14
10793.g1219.t2 CG10579-PK 14
10793.g1219.t2 CG10579-PI 14
10793.g1219.t2 CG10579-PG 14
10793.g1219.t2 CG10579-PN 14
10793.g1219.t2 CG10579-PM 14
10793.g1219.t2 CG10579-PF 14
10793.g1219.t2 CG4268-PG 16
10793.g1219.t2 CG4268-PF 16
10793.g1219.t2 CG4268-PE 16
10793.g1219.t2 CG6715-PB 23
GF18398-PA CG14721-PA 1
10793.g1219.t3 CG5686-PB 1
10793.g1219.t3 CG5686-PA 1
10793.g1219.t3 CG31720-PC 1
10793.g1219.t3 CG5708-PB 2
10793.g1219.t3 CG5708-PA 2
10793.g1219.t3 CG6936-PB 5
10793.g1219.t3 CG6536-PB 5
GF13296-PA CG30008-PA 1
GF13296-PA CG11801-PB 10
10792.g1187.t2 CG43758-PF 1
10792.g1187.t2 CG43758-PB 1
10792.g1187.t2 CG43758-PD 1
10792.g1187.t2 CG43758-PA 1
10792.g1187.t2 CG43758-PE 1
10792.g1187.t2 CG43758-PC 1
10792.g1187.t2 CG31665-PC 2
10792.g1187.t2 CG8595-PA 5
10792.g1187.t2 CG6127-PA 8
GF24023-PA CG13926-PA 1
GF14986-PA CG2986-PB 1
GF14986-PA CG2986-PA 1
GF14484-PC CG11323-PA 1
GF14484-PB CG11323-PA 1
GF14484-PA CG11323-PA 1
GF14484-PA CG11201-PB 2
GF19113-PA CG7246-PA 1
GF19118-PA CG12662-PA 1
GF19118-PA CG31976-PB 2
GF25106-PA CG8023-PA 1
GF18816-PA CG7917-PA 1
GF18816-PA CG7911-PA 2
GF19167-PA CG42262-PB 1
GF19210-PA CG1692-PA 1
GF10643-PA CG18417-PA 1
GF10643-PA CG8562-PA 2
GF10643-PA CG2915-PA 11
GF10643-PA CG2915-PB 11
GF13658-PD CG17975-PA 1
GF13658-PD CG17976-PA 1
GF13658-PD CG17976-PB 1
GF13658-PD CG1086-PL 5
GF13658-PD CG1086-PE 5
GF13658-PD CG1086-PK 6
GF13658-PD CG1086-PN 7
GF13658-PD CG3285-PA 17
GF17549-PA CG14685-PF 1
GF17549-PA CG14685-PE 1
GF17549-PA CG14685-PG 1
GF17549-PA CG14685-PD 1
GF13539-PA CG30271-PD 1
GF13539-PA CG30271-PE 1
GF13539-PA CG30271-PB 1
GF18032-PA CG4656-PA 1
GF22481-PA CG2714-PA 1
GF22481-PA CG2714-PB 1
10792.g965.t1 CG30491-PA 1
10792.g965.t1 CG30495-PA 2
10792.g965.t1 CG12171-PA 11
10792.g965.t1 CG31549-PA 12
GF24379-PA CG12740-PG 1
GF24379-PA CG12740-PF 1
GF24379-PA CG12740-PE 1
GF24379-PA CG12740-PD 1
GF24379-PA CG12740-PA 1
GF24379-PA CG12740-PB 1
GF20910-PA CG3187-PC 1
GF20596-PA CG3214-PB 1
GF20596-PA CG3214-PA 1
GF10500-PA CG9669-PB 1
GF10500-PA CG9669-PA 1
10792.g1565.t1 CG8414-PA 1
GF13732-PA CG15116-PA 1
GF11908-PA CG33988-PB 1
GF11908-PA CG33988-PA 1
GF11774-PA CG9858-PA 1
GF11774-PA CG1082-PA 10
GF23472-PA CG10743-PC 1
GF23472-PA CG10743-PA 1
GF23472-PA CG10743-PB 1
GF23472-PA CG11199-PC 3
GF23472-PA CG11199-PE 3
GF23472-PA CG11199-PA 3
GF23472-PA CG11199-PB 3
GF23472-PA CG11199-PD 3
GF24183-PA CG13058-PA 1
10793.g625.t1 CG17912-PA 1
10790.g1607.t1 CG3330-PA 1
GF16408-PA CG5873-PA 1
GF16408-PA CG6969-PA 2
GF16408-PA CG10211-PA 2
GF16408-PA CG3477-PB 5
GF16408-PA CG3477-PA 5
GF24617-PA CG9384-PA 1
GF11197-PA CG4712-PA 1
GF11197-PA CG4712-PB 1
GF11197-PA CG4714-PA 2
GF11197-PA CG31784-PC 4
GF19284-PA CG4301-PC 2
GF19284-PA CG4301-PB 2
GF19284-PA CG4301-PA 2
10795.g270.t1 CG4626-PA 1
10795.g270.t1 CG4626-PB 1
10795.g270.t1 CG17829-PB 1
10795.g270.t1 CG17829-PA 1
10795.g270.t1 CG17829-PC 1
10795.g270.t1 CG4617-PC 2
10795.g270.t1 CG4617-PB 2
10795.g270.t1 CG4617-PA 2
GF20732-PA CG5432-PB 1
GF20732-PA CG5432-PA 1
GF20732-PA CG6058-PJ 1
GF20732-PA CG6058-PL 1
GF20732-PA CG6058-PH 1
GF20732-PA CG6058-PI 1
GF20732-PA CG6058-PE 1
GF20732-PA CG6058-PK 1
GF20732-PA CG6058-PD 1
GF20732-PA CG6058-PC 1
GF20732-PA CG6058-PB 1
GF16729-PA CG6633-PB 1
GF16729-PA CG6644-PA 1
GF16729-PA CG18578-PA 4
GF16729-PA CG4772-PA 8
GF16729-PA CG15661-PB 10
GF16729-PA CG15661-PA 10
GF12165-PA CG5224-PA 6
GF12165-PA CG17639-PB 9
GF17495-PA CG1483-PA 1
GF17495-PA CG1483-PB 1
10790.g43.t1 CG14680-PC 1
10790.g43.t1 CG15077-PA 6
10790.g43.t1 CG8587-PA 9
10791.g109.t1 CG7991-PC 1
GF13555-PA CG12781-PB 1
GF13555-PA CG12781-PA 1
GF13555-PA CG12781-PC 1
GF16275-PA CG11305-PA 1
GF16275-PA CG6284-PB 2
GF10950-PA CG10133-PA 1
GF21113-PA CG14435-PA 1
10791.g1562.t1 CG4461-PA 1
10791.g1562.t1 CG4460-PB 2
10791.g1562.t1 CG4460-PA 2
10791.g1562.t1 CG4167-PA 5
10791.g1562.t1 CG4533-PA 6
GF16815-PA CG9772-PA 1
GF16815-PA CG9772-PB 1
GF16815-PA CG9772-PD 1
10790.g1115.t1 CG42724-PC 1
10790.g1115.t1 CG42724-PI 1
10790.g1115.t1 CG42724-PE 1
10790.g1115.t1 CG42724-PG 1
10790.g1115.t1 CG42724-PJ 1
10790.g1115.t1 CG42724-PH 1
10790.g1115.t1 CG42724-PF 1
10790.g1115.t1 CG1078-PA 2
10791.g1446.t1 CG34238-PA 1
10791.g1446.t1 CG14151-PA 2
GF15281-PA CG9967-PA 1
GF15281-PA CG9967-PB 1
10792.g446.t1 CG13168-PC 1
10792.g446.t1 CG13168-PB 1
10792.g446.t1 CG13167-PA 2
10792.g446.t1 CG1137-PA 3
10792.g446.t1 CG8186-PA 4
10792.g446.t1 CG8310-PA 4
GF15626-PA CG10166-PA 1
GF15626-PA CG7870-PA 2
GF10811-PA BP2-PB 1
GF10811-PA BP2-PA 1
GF10811-PA BP2-PD 1
GF17299-PA CG12799-PA 1
GF17299-PA CG5788-PA 2
GF17299-PA CG17030-PA 3
GF17299-PA CG8188-PB 9
GF17299-PA CG8188-PA 9
GF17299-PA CG8284-PA 9
GF16539-PA CG14282-PA 1
GF21335-PA CG4198-PA 1
GF15452-PA CG10757-PB 1
GF15452-PA CG10757-PA 1
GF17020-PA CG42320-PR 1
GF17020-PA CG42320-PV 1
GF17020-PA CG42320-PS 1
GF17020-PA CG42320-PU 1
GF17020-PA CG42320-PT 1
GF17020-PA CG33553-PF 1
GF17020-PA CG33553-PA 1
GF17020-PA CG33553-PI 1
GF17020-PA CG42320-PM 1
GF17020-PA CG33553-PE 1
GF17020-PA CG42320-PX 1
GF17020-PA CG42320-PW 1
GF17020-PA CG42320-PZ 1
GF17020-PA CG33553-PC 1
GF17020-PA CG42320-PY 1
GF17020-PA CG42320-PP 1
GF17020-PA CG7028-PB 5
GF11896-PA CG4752-PA 1
10793.g1102.t1 CG15485-PA 1
10793.g1102.t1 CG9761-PB 5
10793.g1102.t1 CG5527-PA 6
10793.g1102.t1 CG6265-PD 7
GF22972-PA CG1774-PA 1
GF22972-PA CG1635-PA 2
GF11758-PA CG14864-PB 1
GF11758-PA CG14864-PA 1
GF20591-PA CG9881-PA 1
GF16673-PA CG9617-PA 1
GF21968-PA CG3191-PA 1
GF21968-PA CG10026-PB 11
GF21968-PA CG10026-PD 11
GF21968-PA CG10026-PC 11
GF21968-PA CG10026-PA 11
GF21968-PA CG5973-PF 11
GF21968-PA CG5973-PE 11
GF21968-PA CG5973-PD 11
GF21968-PA CG5973-PC 11
GF21968-PA CG5973-PB 11
GF21968-PA CG5973-PA 11
GF16778-PA CG17370-PC 1
GF16778-PA CG17370-PB 1
GF16778-PA CG17370-PA 1
GF16778-PA CG17370-PE 1
GF16778-PA CG17370-PD 1
GF16778-PA CG11840-PA 2
GF18345-PA CG7435-PA 1
GF18345-PA CG6560-PA 2
GF18345-PA CG7197-PA 6
10792.g270.t1 CG17800-PR 1
10792.g270.t1 CG17800-PX 1
10792.g270.t1 CG17800-PA 1
10792.g270.t1 CG17800-PW 1
10792.g270.t1 CG17800-PH 1
10792.g270.t1 CG17800-PB 1
10792.g270.t1 CG17800-PZ 1
10792.g270.t1 CG17800-PM 1
10792.g270.t1 CG17800-PS 1
10792.g270.t1 CG17800-PN 1
10792.g270.t1 CG17800-PI 1
10792.g270.t1 CG17800-PV 1
10792.g270.t1 CG17800-PE 1
10792.g270.t1 CG17800-PD 1
10792.g270.t1 CG17800-PJ 1
10792.g270.t1 CG17800-PC 1
10792.g270.t1 CG17800-PT 1
10792.g270.t1 CG17800-PG 1
10792.g270.t1 CG17800-PY 1
10792.g270.t1 CG17800-PU 1
10792.g270.t1 CG17800-PP 1
10792.g270.t1 CG17800-PK 1
10792.g270.t1 CG17800-PQ 1
10792.g270.t1 CG17800-PL 1
10792.g270.t1 CG17800-PF 1
10792.g270.t1 CG17800-PO 1
10792.g270.t1 CG42330-PH 1
10792.g270.t1 CG42330-PE 1
10792.g270.t1 CG42330-PD 1
10792.g270.t1 CG42256-PG 1
10792.g270.t1 CG42256-PK 1
10792.g270.t1 CG42256-PM 1
10792.g270.t1 CG42256-PI 1
10792.g270.t1 CG42256-PL 1
10792.g270.t1 CG42256-PH 1
10792.g270.t1 CG42256-PO 1
10792.g270.t1 CG42256-PJ 1
10792.g270.t1 CG42256-PP 1
10792.g270.t1 CG42256-PN 1
10792.g270.t1 CG31190-PF 1
10792.g270.t1 CG31190-PC 1
10792.g270.t1 CG31190-PE 1
10792.g270.t1 CG31190-PD 3
10792.g270.t1 CG1915-PP 14
10792.g270.t1 CG33950-PA 16
10792.g270.t2 CG17800-PR 1
10792.g270.t2 CG17800-PX 1
10792.g270.t2 CG17800-PA 1
10792.g270.t2 CG17800-PW 1
10792.g270.t2 CG17800-PH 1
10792.g270.t2 CG17800-PB 1
10792.g270.t2 CG17800-PM 1
10792.g270.t2 CG17800-PZ 1
10792.g270.t2 CG17800-PS 1
10792.g270.t2 CG17800-PN 1
10792.g270.t2 CG17800-PV 1
10792.g270.t2 CG17800-PJ 1
10792.g270.t2 CG17800-PD 1
10792.g270.t2 CG17800-PI 1
10792.g270.t2 CG17800-PE 1
10792.g270.t2 CG17800-PC 1
10792.g270.t2 CG17800-PT 1
10792.g270.t2 CG17800-PG 1
10792.g270.t2 CG17800-PU 1
10792.g270.t2 CG17800-PY 1
10792.g270.t2 CG17800-PF 1
10792.g270.t2 CG17800-PQ 1
10792.g270.t2 CG17800-PP 1
10792.g270.t2 CG17800-PK 1
10792.g270.t2 CG17800-PL 1
10792.g270.t2 CG17800-PO 1
10792.g270.t2 CG42330-PH 1
10792.g270.t2 CG42330-PE 1
10792.g270.t2 CG42330-PD 1
10792.g270.t2 CG42256-PG 1
10792.g270.t2 CG42256-PK 1
10792.g270.t2 CG42256-PM 1
10792.g270.t2 CG42256-PI 1
10792.g270.t2 CG42256-PL 1
10792.g270.t2 CG42256-PH 1
10792.g270.t2 CG42256-PO 1
10792.g270.t2 CG42256-PJ 1
10792.g270.t2 CG42256-PP 1
10792.g270.t2 CG42256-PN 1
10792.g270.t2 CG31190-PF 1
10792.g270.t2 CG31190-PC 1
10792.g270.t2 CG31190-PE 1
10792.g270.t2 CG31190-PD 3
10792.g270.t2 CG1915-PP 14
10792.g270.t2 CG33950-PA 16
10792.g270.t3 CG17800-PX 1
10792.g270.t3 CG17800-PA 1
10792.g270.t3 CG17800-PB 1
10792.g270.t3 CG17800-PT 1
10792.g270.t3 CG17800-PR 1
10792.g270.t3 CG17800-PG 1
10792.g270.t3 CG17800-PU 1
10792.g270.t3 CG17800-PY 1
10792.g270.t3 CG17800-PP 1
10792.g270.t3 CG17800-PL 1
10792.g270.t3 CG17800-PK 1
10792.g270.t3 CG17800-PO 1
10792.g270.t3 CG17800-PQ 1
10792.g270.t3 CG17800-PF 1
10792.g270.t3 CG17800-PW 1
10792.g270.t3 CG17800-PH 1
10792.g270.t3 CG17800-PZ 1
10792.g270.t3 CG17800-PM 1
10792.g270.t3 CG17800-PS 1
10792.g270.t3 CG17800-PN 1
10792.g270.t3 CG17800-PV 1
10792.g270.t3 CG17800-PJ 1
10792.g270.t3 CG17800-PD 1
10792.g270.t3 CG17800-PC 1
10792.g270.t3 CG17800-PE 1
10792.g270.t3 CG17800-PI 1
10792.g270.t3 CG42330-PH 1
10792.g270.t3 CG42330-PE 1
10792.g270.t3 CG42330-PD 1
10792.g270.t3 CG42256-PK 1
10792.g270.t3 CG42256-PG 1
10792.g270.t3 CG42256-PM 1
10792.g270.t3 CG42256-PO 1
10792.g270.t3 CG42256-PI 1
10792.g270.t3 CG42256-PL 1
10792.g270.t3 CG42256-PH 1
10792.g270.t3 CG42256-PJ 1
10792.g270.t3 CG42256-PN 1
10792.g270.t3 CG42256-PP 1
10792.g270.t3 CG31190-PF 1
10792.g270.t3 CG31190-PE 1
10792.g270.t3 CG31190-PC 1
10792.g270.t3 CG31190-PD 3
10792.g270.t3 CG33950-PA 18
10792.g270.t3 CG18255-PQ 21
GF15782-PA CG5277-PB 1
GF15782-PA CG5277-PA 1
GF12665-PA CG13428-PA 1
10792.g94.t1 CG17835-PB 1
10792.g94.t1 CG17835-PA 1
10792.g94.t1 CG17835-PC 1
10792.g94.t1 CG17835-PD 1
10792.g94.t1 CG9015-PA 2
10792.g94.t1 CG9015-PB 2
10792.g94.t1 CG13424-PA 4
GF14953-PA CG11327-PB 1
GF14953-PA CG11327-PA 1
10793.g986.t1 CG17341-PB 1
10790.g1155.t1 CG6920-PA 1
10790.g1155.t1 CG4879-PA 2
10790.g1155.t1 CG4879-PC 2
10790.g1155.t1 CG4879-PB 2
GF21450-PA CG3827-PA 1
GF21450-PA CG3796-PA 2
GF15630-PA CG10194-PA 1
GF15630-PA CG18094-PB 2
GF15630-PA CG18094-PA 2
GF15630-PA CG10195-PB 3
GF15630-PA CG10195-PC 3
GF20310-PA CG43115-PA 1
10793.g205.t1 CG4226-PC 1
10793.g205.t1 CG4341-PC 1
10793.g205.t1 CG4341-PA 1
10793.g205.t1 CG6992-PI 1
10793.g205.t1 CG7234-PI 1
10793.g205.t1 CG8681-PB 1
10793.g205.t1 CG5621-PA 6
10793.g205.t1 CG18039-PA 9
10793.g205.t1 CG8442-PA 10
GF20583-PA CG9660-PB 1
GF20583-PA CG9660-PE 1
GF20583-PA CG9660-PD 1
GF20583-PA CG9660-PG 1
GF20583-PA CG9660-PH 1
GF20583-PA CG9660-PC 1
GF20583-PA CG9660-PA 1
GF20583-PA CG9660-PF 1
GF20583-PB CG9660-PB 1
GF20583-PB CG9660-PD 1
GF20583-PB CG9660-PA 1
GF20583-PB CG9660-PE 1
GF20583-PB CG9660-PC 1
GF20583-PB CG9660-PG 1
GF20583-PB CG9660-PH 1
GF20583-PB CG9660-PF 1
GF20583-PB CG9886-PA 1
GF12504-PA CG5532-PA 1
GF13658-PC CG8714-PA 1
GF13658-PC CG17975-PA 1
GF13658-PC CG17976-PA 1
GF13658-PC CG7882-PA 3
GF13658-PC CG4797-PA 14
GF13658-PB CG8714-PA 1
GF13658-PB CG17976-PB 3
GF13658-PB CG1213-PD 11
GF13658-PB CG1213-PB 11
GF13658-PB CG1213-PC 11
GF13658-PB CG1213-PA 11
GF13658-PA CG8714-PA 1
GF13658-PA CG7882-PA 1
GF13658-PA CG17975-PA 2
GF13658-PA CG17976-PA 3
10795.g121.t1 CG9065-PA 1
GF16672-PA CG9615-PA 1
GF19683-PA CG16704-PA 1
GF24727-PA NT1-PF 1
GF24727-PA NT1-PD 2
10791.g1613.t1 CG8887-PC 1
10791.g1613.t1 CG8887-PB 1
10791.g1613.t1 CG14100-PA 1
10791.g1613.t1 CG1716-PA 2
10791.g1613.t1 CG1716-PB 2
10791.g1613.t1 CG4976-PA 3
10791.g1613.t1 CG3848-PD 4
10791.g1613.t1 CG3848-PC 4
10791.g1613.t1 CG8651-PA 4
10791.g1613.t1 CG8651-PD 4
10791.g1613.t1 CG8651-PE 4
10791.g1613.t1 CG8651-PB 4
10791.g1613.t1 CG8651-PC 4
10791.g1613.t1 CG40351-PI 5
10791.g1613.t1 CG40351-PH 5
10791.g1613.t1 CG40351-PG 5
10791.g1613.t1 CG40351-PF 5
10791.g1613.t1 CG40351-PE 5
10791.g1613.t1 CG40351-PD 5
10791.g1613.t1 CG40351-PB 5
10791.g1613.t1 CG40351-PC 5
10791.g1613.t1 CG40351-PA 5
10791.g1613.t1 CG2995-PA 5
GF12833-PA CG13168-PC 1
GF12833-PA CG13168-PB 1
GF12833-PA CG1137-PA 2
10792.g54.t1 CG8824-PC 1
10792.g54.t1 CG8824-PB 1
GF16191-PA CG1883-PC 1
GF16191-PA CG1883-PA 1
GF16191-PA CG1883-PD 1
GF22565-PA CG9606-PA 1
GF22565-PA CG8395-PA 2
10797.g155.t1 CG14044-PA 1
GF24540-PA CG32086-PB 4
GF10548-PA CG32181-PB 1
GF10548-PB CG32181-PB 2
GF11440-PA CG10956-PB 1
GF11440-PA CG18525-PB 12
GF11440-PA CG18525-PA 12
GF21077-PA CG14813-PB 1
GF21077-PA CG14813-PA 1
10793.g207.t1 CG3883-PA 1
10793.g207.t1 CG3876-PA 2
10791.g948.t1 CG6049-PA 1
10791.g948.t1 CG6049-PC 1
GF15398-PA CG13983-PA 1
GF14199-PA CG6417-PA 1
GF18455-PA CG16718-PD 1
GF18455-PA CG16718-PA 1
GF18455-PA CG16718-PB 1
GF18455-PA CG10353-PI 1
GF18455-PA CG10353-PC 1
GF18455-PA CG10353-PE 1
GF18455-PA CG10353-PG 1
GF18455-PA CG10353-PF 1
GF18455-PA CG10353-PD 1
GF18455-PA CG10353-PJ 1
GF18455-PA CG10353-PH 1
GF18455-PA CG6938-PB 1
GF18455-PA CG6938-PC 1
GF18455-PA CG15270-PD 3
GF18455-PA CG15270-PC 3
GF17283-PA CG18746-PA 1
GF17283-PA CG18745-PA 2
GF20246-PA CG11738-PA 1
GF15059-PA CG10211-PA 1
GF15059-PA CG5873-PA 2
GF15059-PA CG42331-PC 3
GF15059-PA CG42331-PD 3
GF15059-PA CG42331-PB 3
GF15059-PA CG3477-PB 7
GF15059-PA CG3477-PA 7
GF11512-PA CG2692-PA 1
GF22308-PA CG2875-PA 1
GF22308-PA CG2875-PB 1
GF17852-PA FB2-PA 1
GF24804-PA CG6827-PB 1
GF24804-PA CG6827-PA 1
GF24804-PA CG43225-PE 2
GF24804-PA CG43225-PD 2
GF24804-PA CG43225-PC 2
GF24804-PA CG42664-PB 2
GF16825-PA CG14642-PC 1
GF16825-PA CG14642-PB 1
GF16825-PA CG11670-PD 2
GF16825-PA CG7996-PB 4
GF16825-PA CG7996-PA 4
GF16825-PA CG6361-PA 5
GF16825-PA CG6361-PB 5
GF16825-PA CG4927-PC 8
GF16825-PA CG32808-PA 11
GF16825-PA CG2105-PB 13
GF16825-PA CG15002-PB 13
GF16825-PA CG15002-PC 13
GF16825-PA CG31266-PB 13
GF16825-PA CG32755-PA 14
GF16825-PA CG6462-PA 14
GF16825-PA CG6041-PA 15
GF16825-PA CG6639-PA 15
GF16825-PA CG8952-PA 16
GF20909-PA RP4-PA 1
GF20909-PA CG14791-PB 7
GF20909-PA CG5915-PC 11
GF20909-PA CG5915-PB 11
GF20909-PA CG5915-PA 11
GF14136-PA CG42843-PB 1
GF10094-PA CG18869-PA 1
GF15319-PA CG7211-PA 1
GF15319-PA CG6105-PD 2
GF15319-PA CG6105-PB 2
GF15319-PA CG6105-PA 2
GF21998-PA CG2995-PA 1
GF21998-PA CG43664-PA 2
GF21998-PA CG4565-PB 2
GF21998-PA CG6502-PB 5
GF21998-PA CG6502-PA 5
GF21998-PA CG4976-PA 6
GF19765-PA CG13592-PB 1
GF19765-PA CG32058-PA 2
GF19765-PA CG13195-PA 4
GF14139-PD CG31714-PB 1
GF11645-PA CG4909-PA 1
GF11645-PA CG18408-PB 2
GF11645-PA CG18408-PR 2
GF11645-PA CG18408-PN 2
GF11645-PA CG18408-PE 2
GF11645-PA CG18408-PC 2
GF11645-PA CG18408-PF 2
GF11645-PA CG18408-PU 2
GF11267-PA CG7989-PA 1
GF10982-PA CG11404-PA 1
GF17406-PB CG2244-PB 1
GF17406-PB CG2244-PD 1
GF17406-PB CG2244-PA 1
GF17406-PB CG2244-PC 1
GF17406-PB CG6964-PH 2
GF17406-PB CG6964-PC 2
GF17406-PB CG6964-PA 2
GF17406-PB CG6964-PG 2
GF17406-PB CG6964-PE 2
GF17406-PB CG6964-PD 2
GF17406-PB CG6964-PF 2
GF10669-PA CG6580-PA 1
GF10669-PA CG18030-PA 4
GF10669-PA CG2229-PA 4
GF10669-PA CG8867-PB 5
GF10669-PA CG7118-PA 7
GF10669-PA CG6483-PA 7
GF10669-PA MP1-PC 23
GF10669-PA MP1-PA 23
GF10669-PA CG30025-PA 27
GF17406-PA CG2244-PD 1
GF17406-PA CG2244-PA 1
GF17406-PA CG2244-PB 1
GF17406-PA CG2244-PC 1
GF17406-PA CG6964-PA 2
GF17406-PA CG6964-PC 2
GF17406-PA CG6964-PE 2
GF17406-PA CG6964-PD 2
GF17406-PA CG6964-PH 2
GF17406-PA CG6964-PF 2
GF17406-PA CG6964-PG 2
GF22448-PA CG2677-PA 1
GF12132-PA CG12209-PA 1
GF12132-PA CG42570-PB 2
GF12132-PA CG42570-PA 2
GF12132-PA CG34315-PB 3
10796.g312.t1 CG33956-PF 1
10796.g312.t1 CG33956-PA 1
10796.g312.t1 CG33956-PD 1
GF16980-PA CG17109-PA 4
10805.g77.t1 CG13363-PB 1
10805.g77.t1 CG13363-PA 1
GF24200-PA CG32443-PA 1
10792.g532.t1 CG8118-PB 1
10792.g532.t1 CG8118-PA 1
10792.g1217.t1 CG12970-PC 2
GF11161-PA CG6543-PA 1
GF11161-PA CG6543-PB 1
GF11161-PA CG8778-PA 2
GF22757-PA CG12775-PB 1
GF22757-PA CG12775-PA 1
GF14422-PA CG2238-PA 1
GF14422-PA CG2238-PB 1
GF14422-PA CG2238-PC 1
GF14422-PA CG4849-PA 1
GF14422-PA CG33158-PB 2
GF14422-PA CG1410-PA 3
GF24396-PA CG7120-PF 1
GF24396-PA CG7120-PE 1
GF24396-PA CG7120-PD 1
GF24396-PA CG9525-PA 9
GF24396-PA CG9525-PB 9
GF24396-PB CG7120-PE 1
GF24396-PB CG7120-PD 1
GF24396-PB CG7120-PF 1
GF24396-PB CG9525-PA 9
GF24396-PB CG9525-PB 9
GF16988-PA CG12275-PA 2
GF24553-PA CG6149-PB 1
GF24553-PA CG3625-PA 3
GF12339-PA CG11257-PA 1
GF12339-PA CG5946-PF 2
GF12339-PA CG5946-PB 2
GF12339-PA CG5946-PA 2
GF12339-PA CG5946-PD 2
GF12339-PA CG5946-PE 3
GF24910-PA CG32302-PA 1
GF24910-PA CG13806-PA 2
GF17060-PA CG14893-PB 1
GF17060-PA CG17560-PA 1
GF17060-PA CG17562-PA 1
GF17060-PA CG10097-PB 3
GF17060-PA CG10097-PA 5
GF17060-PA CG1443-PA 6
GF17060-PA CG30427-PF 11
GF17060-PA CG30427-PE 11
GF17060-PA CG30427-PB 11
GF17060-PA CG4020-PA 11
GF18451-PA CG8032-PA 1
GF18451-PA CG7460-PB 4
10793.g444.t1 CG2120-PB 6
10793.g444.t1 CG5557-PA 7
10793.g444.t1 CG32767-PH 7
10793.g444.t1 CG32767-PF 7
10793.g444.t1 CG32767-PE 7
10793.g444.t1 CG32767-PD 7
10793.g444.t1 CG32767-PC 7
10793.g444.t1 CG32767-PG 7
10793.g444.t1 CG17328-PA 7
10793.g444.t1 CG11924-PE 7
10793.g444.t1 CG11924-PB 7
10793.g444.t1 CG11924-PC 7
10793.g444.t1 CG17958-PA 8
10793.g444.t1 CG3850-PA 8
10793.g444.t1 CG3956-PA 9
10793.g444.t1 CG12653-PA 9
10793.g444.t1 CG30431-PA 10
10793.g444.t1 CG3065-PA 10
10793.g444.t1 CG3065-PB 10
10793.g444.t1 CG3065-PC 10
GF16569-PA CG13850-PA 1
GF11794-PA CG1553-PA 1
GF11794-PA CG1553-PB 1
GF11794-PA CG1553-PC 1
GF15144-PA CG11024-PC 1
GF15144-PA CG11024-PB 1
GF15144-PA CG11024-PA 1
GF15144-PA CG3939-PA 2
GF23285-PA CG9673-PA 11
GF23285-PA CG4653-PA 13
GF23285-PA CG32523-PA 13
GF23285-PA CG9675-PA 14
GF17841-PA CG12947-PC 1
GF15940-PA CG33253-PA 1
GF15940-PA CG33253-PB 1
GF15940-PA CG7635-PA 2
GF15940-PA CG42540-PB 3
GF15940-PA CG42540-PC 3
GF15940-PA CG42540-PG 4
GF11335-PA CG10130-PA 1
GF14915-PA CG2983-PA 1
GF17195-PA CG11335-PA 1
GF18669-PA CG7802-PB 1
GF18669-PA CG7802-PA 1
GF18669-PA CG1499-PD 1
GF18669-PA CG1499-PC 1
GF18669-PA CG12063-PA 1
GF18669-PA CG17131-PB 2
GF18669-PA CG17131-PA 2
GF18669-PA CG13207-PD 3
GF18669-PA CG13207-PC 3
GF18669-PA CG13207-PB 3
GF18669-PA CG13207-PA 3
GF18669-PA CG15013-PC 5
GF18669-PA CG15013-PA 5
GF18669-PA CG15013-PB 5
GF14649-PA CG33122-PA 1
GF14649-PA CG31778-PA 2
GF21734-PA CG12111-PB 1
GF21734-PA CG12111-PA 1
GF21734-PA CG43055-PA 3
GF21734-PA CG9134-PC 3
GF21734-PA CG9134-PA 3
GF13548-PA CG3661-PA 1
10795.g329.t2 CG43736-PB 1
10795.g329.t2 CG43736-PE 1
10795.g329.t2 CG43736-PD 1
10795.g329.t2 CG43736-PF 1
10795.g329.t2 CG43736-PC 2
GF17505-PA CG42233-PB 1
GF13305-PA CG3134-PA 1
10790.g617.t1 CG31048-PE 1
10790.g617.t1 CG31048-PD 1
10790.g617.t1 CG31048-PF 1
10790.g617.t1 CG10379-PA 1
10790.g617.t1 CG10379-PB 1
GF12685-PA CG12844-PB 1
GF12685-PA CG12843-PA 2
GF12685-PA CG12847-PA 7
GF16924-PA CG12358-PA 1
GF10829-PA CG42853-PA 1
10790.g300.t1 CG10093-PA 1
10790.g300.t1 CG3360-PA 3
10790.g300.t1 CG9716-PA 6
10790.g300.t1 CG18377-PE 18
10790.g300.t1 CG18377-PD 18
10790.g300.t1 CG18377-PA 18
GF13882-PA CG9879-PA 1
GF15959-PA CG1434-PA 1
GF23482-PA CG10724-PA 1
GF23482-PA CG10724-PB 1
GF22122-PA CG14631-PA 1
GF15656-PA CG5787-PB 1
GF15656-PA CG5787-PA 1
GF15656-PA CG5792-PD 2
GF22743-PA CG40191-PC 1
GF22743-PA CG40191-PD 1
GF22743-PA CG40191-PA 1
GF20489-PA CG12204-PA 1
GF15420-PA CG17323-PB 1
GF15420-PA CG17323-PD 1
GF15420-PA CG17323-PC 1
GF15420-PA CG17323-PA 1
GF15420-PA CG17322-PB 1
GF15420-PA CG17322-PA 1
GF15420-PA CG17322-PD 1
GF15420-PA CG17322-PC 1
GF15420-PA CG17324-PB 2
GF15420-PA CG16732-PA 11
GF15420-PA CG15902-PA 14
GF23011-PA CG14290-PB 1
10791.g1669.t1 CG9739-PG 1
10791.g1669.t1 CG9739-PF 1
10791.g1669.t1 CG9739-PE 1
10791.g1669.t1 CG9739-PD 1
10791.g1669.t1 CG9739-PC 1
10791.g1669.t1 CG9739-PA 1
10791.g1669.t1 CG9739-PB 1
10791.g1669.t1 CG14082-PC 1
10791.g1669.t1 CG14082-PD 1
10791.g1669.t1 CG16785-PA 3
GF24956-PA CG1919-PB 1
GF24956-PA CG1919-PA 1
GF24956-PA CG34461-PA 2
GF24956-PA CG13935-PB 3
GF24956-PA CG13935-PA 3
GF24956-PA CG1330-PA 8
10791.g987.t1 CG13066-PB 1
10793.g578.t1 CG7179-PB 1
GF14335-PA CG16972-PA 1
10795.g359.t1 CG13375-PB 1
10795.g359.t1 CG13375-PA 1
10790.g302.t1 CG10013-PA 1
10790.g302.t2 CG10013-PA 1
GF17172-PA CG7026-PB 1
GF17172-PA CG7007-PB 2
GF17172-PA CG7007-PA 2
GF21049-PA CG9101-PA 1
10796.g182.t1 CG6296-PA 1
10796.g182.t1 CG17191-PA 4
10796.g182.t1 CG6277-PA 5
10796.g182.t1 CG6271-PA 5
10793.g1087.t1 CG5983-PA 1
10793.g1087.t1 CG17174-PA 1
10793.g1087.t1 CG17176-PA 1
10793.g1087.t1 CG17176-PC 1
10793.g1087.t1 CG17176-PF 1
10793.g1087.t1 CG17178-PB 1
10793.g1087.t1 CG17176-PE 1
10793.g1087.t1 CG5712-PA 1
10793.g1087.t1 CG32301-PB 3
10793.g1087.t1 CG43373-PB 8
10793.g1087.t1 CG9533-PB 9
10793.g1087.t1 CG33958-PA 14
10793.g1087.t1 CG10738-PF 14
10793.g1087.t1 CG42637-PC 14
10793.g1087.t1 CG42637-PB 14
10793.g1087.t1 CG42637-PA 14
10793.g1087.t1 CG42636-PC 14
10793.g1087.t1 CG42636-PB 14
10793.g1087.t1 CG42636-PA 14
10793.g1087.t1 CG31183-PA 14
GF23746-PA CG43894-PC 1
GF23746-PA CG43894-PB 1
10791.g571.t1 CG14126-PB 1
GF10115-PA CG4933-PA 1
GF10115-PA CG14231-PB 2
GF10115-PA CG14231-PA 2
GF12154-PA CG18536-PA 1
GF24766-PA CG1004-PA 1
GF24766-PA CG1214-PA 2
GF15006-PA CG42685-PA 1
GF15006-PA CG30048-PC 2
GF23326-PA CG31524-PA 2
GF23326-PA CG31524-PB 2
GF23326-PA SG2-PA 13
GF19823-PA CG17724-PB 1
GF19823-PA CG17724-PA 1
GF19823-PA CG17724-PC 1
GF25183-PA CG33260-PC 1
GF12106-PA CG9752-PA 1
GF12106-PB CG9752-PA 1
GF15392-PA CG42370-PA 1
GF15392-PA CG14010-PC 8
GF15392-PA CG31814-PA 9
GF15392-PA CG14528-PA 12
GF15392-PA CG4058-PB 13
GF24467-PA CG32210-PA 1
GF17770-PA CG8874-PA 1
GF17770-PA CG8874-PB 1
GF17770-PA CG8874-PD 1
GF17770-PA CG8874-PC 1
GF17770-PA CG8250-PB 5
GF17770-PA CG8250-PA 5
GF17770-PA CG42317-PG 6
GF17770-PA CG18402-PD 8
GF17770-PA CG18402-PC 8
GF17770-PA CG18402-PB 8
GF17770-PA CG18402-PA 8
GF17770-PA CG32134-PB 11
GF17770-PA CG32134-PA 11
GF17770-PA CG5169-PA 19
GF17770-PA CG7597-PC 23
GF17770-PA CG7597-PA 23
GF17770-PA CG7597-PB 23
GF17770-PA CG18255-PO 23
GF11940-PA CG9433-PA 1
GF11940-PA CG9433-PC 1
GF11940-PA CG9433-PB 1
GF11940-PA CG4078-PB 2
GF11940-PA CG4078-PA 2
GF12780-PA CG30011-PC 1
GF12780-PA CG30011-PA 1
GF12780-PA CG30011-PD 1
GF12780-PA CG42311-PL 2
GF12780-PA CG5058-PD 2
GF12780-PA CG5058-PA 2
GF12780-PA CG42311-PH 2
GF12780-PA CG42311-PN 2
GF12780-PA CG42311-PO 2
GF12780-PB CG30011-PA 1
GF12780-PB CG30011-PC 1
GF12780-PB CG30011-PD 1
GF12780-PB CG42311-PL 2
GF12780-PB CG5058-PD 2
GF12780-PB CG42311-PH 2
GF12780-PB CG5058-PA 2
GF12780-PB CG42311-PO 2
GF12780-PB CG42311-PN 2
10792.g45.t1 IF6-PA 1
GF14883-PA CG4212-PB 1
GF14883-PA CG3320-PA 7
GF14883-PA CG31118-PA 8
GF14883-PA CG9575-PB 11
GF14883-PA CG9575-PA 11
GF14695-PA CG10484-PA 1
10792.g559.t1 CG17575-PB 2
10792.g559.t1 CG5207-PA 9
GF19191-PC CG32708-PA 1
GF15593-PA CG9064-PA 1
GF15593-PA CG7314-PB 5
GF15593-PA CG7314-PA 5
GF15593-PA CG18324-PA 6
GF14909-PA CG3059-PE 1
GF14909-PA CG3059-PA 1
GF14909-PA CG3059-PF 1
GF14909-PA CG3059-PC 1
GF14909-PA CG3059-PD 1
GF17603-PA CG14372-PC 1
GF17603-PA CG14372-PD 1
GF17603-PA CG34113-PP 2
GF17603-PA CG42313-PA 2
GF17603-PA CG7449-PA 10
GF17603-PA CG33141-PB 10
GF17603-PA CG33141-PA 10
GF21928-PA CG13762-PB 1
GF21928-PA CG16793-PB 2
GF24492-PA CG42397-PA 1
GF20490-PA CG3291-PA 1
GF20490-PA CG3291-PB 1
GF20490-PA CG10354-PB 2
GF20490-PA CG10354-PA 2
GF25144-PA CG3322-PA 1
GF25144-PA CG7123-PB 2
GF25144-PA CG7123-PA 2
GF25144-PA CG42677-PF 6
GF25144-PA CG42677-PE 6
GF25144-PA CG42677-PD 6
GF25144-PA CG42677-PC 6
GF25144-PA CG33950-PO 7
GF25144-PA CG33950-PM 7
GF25144-PA CG33950-PD 7
GF21087-PA CG4151-PA 1
10793.g786.t1 CG43720-PD 1
10793.g786.t1 CG43720-PF 1
10793.g786.t1 CG43720-PJ 1
10793.g786.t1 CG43720-PI 1
10793.g786.t1 CG43720-PH 1
10793.g786.t1 CG43720-PB 1
10793.g786.t1 CG43720-PC 1
10793.g786.t1 CG43720-PL 1
10793.g786.t1 CG43720-PK 1
10790.g1103.t1 CG7331-PA 1
10790.g1103.t1 CG9771-PA 2
10790.g819.t1 CG40045-PA 2
10790.g819.t1 CG7425-PB 11
10790.g819.t1 CG7425-PA 11
10792.g315.t1 CG15225-PA 1
GF10187-PA CG10564-PD 1
GF10187-PA CG10564-PB 1
GF10187-PA CG10564-PE 1
GF10187-PA CG10564-PC 1
GF10187-PA CG32301-PB 9
GF10187-PA CG1470-PA 11
GF10187-PA CG14885-PC 11
GF10187-PA CG14885-PB 11
GF10187-PA CG33958-PA 12
GF10187-PA CG31183-PA 12
GF10187-PA CG10738-PC 13
GF10187-PA CG10738-PD 13
GF10187-PA CG10738-PE 13
GF10187-PA CG42637-PC 13
GF10187-PA CG42637-PB 13
GF10187-PA CG42637-PA 13
GF10187-PA CG42636-PC 13
GF10187-PA CG42636-PB 13
GF10187-PA CG42636-PA 13
GF12692-PA CG12838-PA 1
GF16958-PA CG31178-PB 1
10790.g1988.t1 CG34130-PA 1
GF11296-PA CG18446-PA 1
GF15859-PA CG5229-PC 1
GF15859-PA CG5229-PA 1
GF15859-PA CG5229-PB 1
GF15859-PA CG6121-PA 2
GF15859-PA CG3025-PA 4
GF20654-PA CG3723-PB 1
GF20654-PA CG3339-PC 1
GF20654-PA CG3339-PD 1
GF24215-PB CG10359-PG 1
GF24215-PB CG10359-PE 1
GF18530-PA CG33207-PB 1
GF18530-PA CG33207-PA 2
GF24952-PA CG1828-PA 1
GF24952-PA CG1828-PB 1
GF13143-PA CG1584-PA 1
GF11576-PC CG10737-PR 2
GF25091-PA CG32239-PB 1
GF25091-PA CG32239-PA 1
GF23239-PA CG7939-PC 1
GF23239-PA CG7939-PE 1
GF23239-PA CG7939-PD 1
GF23239-PA CG7939-PA 1
GF23239-PA CG7939-PB 1
GF14582-PA CG4278-PA 1
GF24743-PA CG11586-PA 1
GF20787-PA CG9068-PA 1
GF20787-PA CG11289-PB 1
GF20787-PA CG17866-PB 1
10805.g42.t1 CG3019-PA 1
10805.g42.t1 CG3019-PG 1
10805.g42.t1 CG14630-PA 1
GF11211-PA CG8710-PD 1
GF20716-PA CG17782-PA 1
GF18273-PA CG13833-PA 1
GF18273-PA CG31809-PB 7
10793.g976.t1 CG9098-PA 1
10793.g976.t1 CG9098-PC 1
10793.g976.t1 CG9098-PB 1
10793.g976.t1 CG9107-PB 2
10793.g976.t1 CG9107-PA 2
GF18559-PB CG6330-PA 1
GF18559-PB CG6330-PB 1
GF18559-PB CG3788-PB 2
GF18559-PB CG3788-PA 2
GF21492-PA CG6121-PA 1
GF21492-PA CG3025-PA 2
GF18559-PA CG6330-PB 1
GF18559-PA CG6330-PA 1
GF18559-PA CG3788-PB 2
GF18559-PA CG3788-PA 2
GF20920-PA CG1403-PA 1
GF20920-PA CG3842-PD 1
GF20920-PA CG3842-PC 1
GF20920-PA CG3842-PB 1
GF20920-PA CG3842-PA 1
GF20920-PA CG9699-PG 2
GF20920-PA CG9699-PC 2
GF20920-PA CG9699-PE 2
GF20920-PA CG9699-PD 2
GF20920-PA CG9699-PB 2
GF20920-PA CG9699-PF 2
GF20920-PA CG9699-PA 2
GF17205-PA CG8121-PB 1
GF17205-PA CG8121-PC 1
GF17205-PA CG8121-PA 1
GF10910-PA CG13298-PA 1
GF10455-PA CG10592-PA 1
GF10455-PA CG1809-PA 1
GF10455-PA CG5656-PB 4
GF11802-PA CG6563-PB 1
GF11802-PA CG6563-PA 1
GF11802-PA CG5358-PA 5
GF25136-PA CG3552-PD 1
GF25136-PA CG3552-PA 1
10791.g445.t3 CG33991-PF 1
10791.g445.t3 CG33991-PE 1
10791.g445.t3 CG33991-PK 1
10791.g445.t3 CG33991-PJ 1
10791.g445.t3 CG33991-PB 1
10791.g445.t3 CG33991-PD 1
10791.g445.t3 CG33991-PA 1
10791.g445.t3 CG33991-PC 1
10791.g445.t3 CG33991-PM 1
10791.g445.t3 CG33991-PL 1
10791.g445.t3 CG33991-PG 1
10791.g445.t3 CG33991-PH 1
10791.g445.t2 CG33991-PK 1
10791.g445.t2 CG33991-PJ 1
10791.g445.t2 CG33991-PF 1
10791.g445.t2 CG33991-PE 1
10791.g445.t2 CG33991-PM 1
10791.g445.t2 CG33991-PL 1
10791.g445.t2 CG33991-PG 1
10791.g445.t2 CG33991-PH 1
10791.g445.t2 CG33991-PB 1
10791.g445.t2 CG33991-PD 1
10791.g445.t2 CG33991-PA 1
10791.g445.t2 CG33991-PC 1
GF17287-PA CG11286-PA 1
GF17458-PA CG3999-PA 1
GF16739-PA CG4820-PB 1
GF16739-PA CG31388-PA 8
GF23242-PA CG7929-PA 1
GF23242-PA CG7931-PA 2
GF23242-PA CG18662-PA 3
GF19484-PA CG14411-PD 1
GF19484-PA CG14411-PC 1
GF19484-PA CG14411-PB 1
GF19484-PA CG14411-PA 1
GF19484-PA CG3632-PE 5
GF19484-PA CG3632-PH 5
GF19484-PA CG3632-PG 5
GF19484-PA CG3632-PF 5
GF15830-PA CG6521-PA 1
GF15830-PA CG3529-PC 2
GF15830-PA CG3529-PD 2
GF15830-PA CG3529-PB 2
GF15830-PA CG2903-PC 3
GF15830-PA CG2903-PB 3
GF16936-PA ED28-PA 1
GF12765-PA CG5576-PA 1
GF15055-PA CG7010-PB 2
GF17936-PA CG14903-PB 1
GF17936-PA CG14903-PA 1
GF11461-PC CG8771-PC 1
GF11461-PC CG8771-PB 1
GF11461-PC CG8271-PA 1
GF11461-PC CG13907-PA 5
GF11461-PC CG8468-PB 6
GF11461-PC CG8468-PA 6
GF11461-PC CG8468-PC 6
GF11461-PC CG8034-PB 8
GF23537-PA CG8270-PB 1
GF11461-PA CG42708-PB 1
GF11461-PA CG42708-PD 1
GF11461-PA CG42708-PC 1
GF11461-PA CG42708-PF 1
GF11461-PA CG42708-PA 1
GF11461-PA CG42708-PE 1
GF11461-PA CG42708-PI 1
GF11461-PA CG42708-PH 1
GF10164-PA CG43163-PC 1
GF10164-PA CG43163-PD 1
GF10164-PA CG5692-PA 2
GF10976-PA CG32450-PA 1
GF23102-PA CG16820-PA 1
GF23102-PA CG5867-PA 3
GF16837-PA CG11768-PC 1
GF16837-PA CG11768-PB 1
GF16837-PA CG11768-PA 1
GF21764-PA CG1738-PA 1
GF19806-PA CG12780-PA 1
10792.g41.t1 CG10822-PA 1
GF17877-PA CG6819-PA 1
GF22769-PA CG13113-PA 1
GF24271-PA CG15812-PA 1
GF24271-PA CG15812-PB 1
GF22205-PA CG3443-PC 1
GF22205-PA CG3443-PB 1
GF22205-PA CG3443-PD 1
GF16271-PA CG11837-PA 1
GF16271-PA FB1-PA 2
GF18937-PA CG8176-PD 1
GF18937-PA CG8176-PC 1
GF18937-PA CG8176-PB 1
GF18937-PA CG8176-PA 1
10792.g546.t1 CG3484-PB 2
10792.g546.t1 CG3484-PA 2
10792.g546.t1 CG4899-PA 4
10792.g546.t1 CG4899-PC 4
GF24853-PA CG13810-PB 1
GF10157-PA CG5994-PA 1
GF23177-PA CG8651-PA 1
GF23177-PA CG8651-PD 1
GF23177-PA CG8651-PE 1
GF23177-PA CG8651-PB 1
GF23177-PA CG8651-PC 1
GF23177-PA CG3848-PD 2
GF23177-PA CG3848-PC 2
GF23177-PA CG1716-PB 4
GF23177-PA CG1716-PA 4
GF23177-PA CG43664-PA 5
GF18861-PA CG6937-PA 1
GF13431-PA CG8963-PD 1
GF13431-PA CG8963-PC 1
GF13431-PA CG8963-PB 1
GF13431-PA CG8963-PA 1
GF17684-PA CG2641-PA 1
GF23100-PA CG40002-PA 1
GF23100-PA CG40472-PC 1
GF11042-PA CG7488-PA 1
GF23708-PA CG32211-PA 1
GF23708-PA CG10390-PB 2
GF23708-PA CG10390-PA 2
GF13607-PA CG4945-PA 1
GF13607-PA CG4945-PC 1
GF13607-PA CG4945-PB 1
GF13607-PA CG11221-PA 2
GF24239-PC CG42245-PA 1
10795.g347.t1 CG42328-PH 1
10795.g347.t1 CG42328-PF 1
10795.g347.t1 CG42328-PD 1
10795.g347.t1 CG3126-PB 1
10795.g347.t1 CG42328-PG 1
10795.g347.t1 CG42328-PE 1
10795.g347.t1 CG7793-PA 2
10795.g347.t1 CG9491-PB 3
10795.g347.t1 CG9491-PA 3
10795.g347.t1 CG9491-PC 3
10795.g347.t1 CG34392-PG 3
10795.g347.t1 CG34392-PD 3
10795.g347.t1 CG34392-PF 3
10795.g347.t1 CG34392-PE 3
GF23929-PA CG9701-PA 1
GF16353-PA CG1218-PA 1
10792.g1747.t1 CG34236-PB 1
GF22238-PA CG15730-PA 1
GF11731-PA CG11025-PC 1
GF11731-PA CG11025-PA 1
GF11731-PA CG11025-PB 1
GF10076-PA CG9120-PA 1
GF18819-PA CG7946-PB 1
GF18819-PA CG7946-PA 1
GF15273-PA CG8360-PC 1
GF15273-PA CG8360-PA 1
GF15273-PA CG8349-PA 3
10802.g47.t1 CG3992-PB 1
10802.g47.t3 CG3978-PB 5
10802.g47.t3 CG3978-PA 5
10802.g47.t2 CG3978-PB 5
10802.g47.t2 CG3978-PA 5
GF17101-PA CG13650-PB 1
10790.g135.t2 CG7535-PG 1
10790.g135.t2 CG7535-PA 1
10790.g135.t2 CG7535-PD 1
10790.g135.t2 CG7535-PB 1
10790.g135.t2 CG7535-PC 1
10790.g135.t2 CG7535-PF 1
10790.g135.t2 CG7535-PE 1
10790.g135.t2 CG10537-PA 2
10790.g135.t2 CG10537-PD 2
10790.g135.t2 CG10537-PC 2
GF14994-PA CG3165-PA 1
GF19705-PA CG15386-PA 1
GF12527-PA CG7736-PD 1
GF12527-PA CG7736-PE 1
GF23947-PA CG42665-PE 1
GF23947-PA CG42665-PD 1
GF24054-PA CG8947-PA 1
GF24054-PA CG6692-PD 3
GF24054-PA CG6347-PA 5
GF24054-PA CG4847-PE 6
GF24054-PA CG4847-PB 6
GF24054-PA CG4847-PC 6
GF24054-PA CG4847-PA 6
10805.g43.t1 CG3655-PD 1
10805.g43.t1 CG3655-PB 1
10805.g43.t1 CG3655-PA 1
10805.g43.t1 CG3655-PC 1
10805.g43.t1 CG11384-PA 1
10805.g43.t1 CG6255-PA 2
10805.g43.t1 CG1065-PB 3
10805.g43.t1 CG1065-PA 3
10805.g43.t1 CG1791-PA 15
10805.g43.t1 CG6788-PA 15
GF22876-PA CG7581-PA 1
GF22876-PA CG12782-PA 3
10805.g66.t1 CG2945-PA 1
10805.g66.t1 CG2945-PB 1
10805.g66.t1 CG42376-PC 2
10805.g66.t1 CG42376-PB 2
10805.g66.t1 CG42376-PA 2
GF13077-PA CG5504-PC 1
GF13077-PA CG5504-PA 1
GF13077-PA CG5504-PB 1
GF13077-PA CG5504-PD 1
GF13077-PA CG7387-PA 2
GF13077-PA CG4164-PA 5
GF13077-PA CG7130-PA 6
GF11320-PA CG3495-PA 1
GF21199-PB CG42666-PB 1
GF21199-PB CG42666-PF 1
GF21199-PB CG42666-PA 1
GF21199-PB CG42666-PC 1
GF21199-PB CG42666-PJ 1
GF21199-PB CG42666-PE 1
GF21199-PB CG42666-PI 1
GF21199-PB CG42666-PH 1
GF21199-PB CG42666-PG 1
GF21199-PB CG42666-PD 1
GF21199-PB CG12877-PE 2
GF21199-PB CG12877-PC 2
GF21199-PB CG8368-PA 3
GF21199-PB CG8368-PB 3
GF23259-PA CG11525-PC 1
GF23259-PA CG11525-PB 1
GF23259-PA CG11525-PA 1
GF23259-PA CG11525-PD 1
GF23259-PA CG11525-PE 1
GF12957-PA LA2-PC 1
GF12957-PA LA2-PA 1
GF12957-PA CG42237-PA 5
GF15986-PA CG1412-PA 1
GF15986-PA CG1412-PB 1
GF15986-PA CG1412-PC 1
GF15986-PA CG6811-PA 4
GF15986-PA CG13345-PA 5
GF11073-PA CG18584-PB 1
GF11073-PA CG3287-PC 1
GF11073-PA CG3287-PB 1
GF11073-PB CG18584-PB 1
GF11073-PB CG3287-PC 1
GF11073-PB CG3287-PB 1
GF14919-PA CG12529-PA 1
GF14919-PA CG12529-PB 1
GF17887-PA CG11922-PA 1
GF17887-PA CG11921-PA 2
GF12754-PA CG11175-PB 1
GF12754-PA CG11175-PA 1
GF15753-PA CG4912-PB 1
GF17887-PB CG11921-PA 1
GF17887-PB CG11922-PA 2
10791.g447.t1 CG33991-PH 2
GF13161-PA CG13872-PA 1
GF13161-PA CG3517-PA 2
GF13161-PA CG9173-PA 3
GF16145-PA CG31289-PA 1
GF13761-PA CG15087-PA 1
GF16272-PA CG11841-PA 1
GF16272-PA CG11842-PA 2
GF16272-PA CG3700-PB 5
GF16272-PA CG3700-PA 5
GF16272-PA CG7996-PB 6
GF16272-PA CG7996-PA 6
GF16272-PA CG6361-PA 10
GF16272-PA CG6361-PB 10
GF16272-PA CG13744-PA 13
GF16272-PA CG31219-PA 14
GF16272-PA CG8738-PA 14
GF16272-PA CG8170-PA 15
GF16272-PA CG32374-PA 15
GF16272-PA CG16710-PB 16
GF16272-PA CG6041-PA 16
GF16272-PA CG40160-PG 17
GF16272-PA CG40160-PF 17
GF16272-PA CG40160-PE 17
GF16272-PA CG40160-PD 17
GF16272-PA CG40160-PA 17
GF16272-PA CG16998-PA 18
GF23616-PA CG13695-PB 1
10790.g1132.t1 CG15177-PA 2
10790.g1132.t1 CG3565-PA 5
GF14805-PA CG5674-PA 1
GF14805-PA CG5674-PD 2
GF19282-PB CG9968-PA 1
GF19282-PB CG9968-PB 1
GF11078-PA CG7704-PA 1
GF11078-PA CG6577-PA 2
GF11078-PA CG10763-PA 6
GF11078-PA CG10191-PA 6
GF11078-PA CG10191-PB 6
GF11078-PA CG10545-PG 6
GF11078-PA CG10545-PF 6
GF11078-PA CG10545-PE 6
GF11078-PA CG10545-PC 6
GF11078-PA CG10545-PA 6
GF11078-PA CG10545-PB 6
GF11078-PA CG6322-PA 7
GF24340-PA CG17331-PA 1
GF24340-PA CG17302-PB 2
GF24340-PA CG17302-PA 2
GF14941-PA CG42817-PB 1
GF14941-PA CG42817-PA 1
GF14941-PA CG12295-PB 1
GF14941-PA CG12295-PC 1
GF14941-PA CG12295-PD 1
GF14941-PA CG4587-PB 2
GF22015-PA CG42346-PB 1
GF22015-PA CG1744-PC 4
GF22015-PA CG1744-PD 4
GF22015-PA CG1744-PB 4
GF22015-PA CG1744-PA 4
GF22015-PA CG4168-PB 5
GF22015-PA CG43758-PF 7
GF22015-PA CG6890-PA 8
GF22015-PA CG43758-PD 8
GF22015-PA CG43758-PA 8
GF22015-PA CG43758-PB 8
GF10868-PA CG10971-PA 1
GF10868-PA CG10971-PB 1
GF10868-PA CG6831-PB 2
GF10868-PA CG6831-PA 2
10790.g640.t1 CG5685-PC 1
10790.g640.t1 CG5685-PB 1
10790.g640.t1 CG5685-PA 1
10790.g640.t1 CG5685-PE 1
10790.g640.t1 CG5685-PF 1
10790.g640.t1 CG5685-PD 1
10790.g640.t1 CG5685-PG 1
10790.g1441.t1 CG6475-PC 1
10790.g1441.t1 CG6545-PA 1
10790.g1441.t1 CG4302-PA 1
10790.g1441.t1 CG4414-PA 12
10790.g1441.t1 CG30438-PA 13
GF24006-PA CG10627-PA 1
GF12904-PA CG13018-PA 1
10791.g1931.t1 CG32130-PG 1
10791.g1931.t1 CG32130-PD 1
10791.g1931.t1 CG32130-PB 1
10791.g1931.t1 CG32130-PF 1
10791.g1931.t1 CG32130-PA 1
10791.g1931.t1 CG32130-PC 1
10791.g1931.t1 CG32130-PE 1
10792.g990.t1 CG5076-PA 1
10792.g990.t1 CG42260-PD 8
GF24655-PA CG3395-PD 1
GF24655-PA CG3395-PA 1
GF24207-PA CG12010-PB 1
GF24207-PA CG5776-PB 3
GF24207-PA CG5776-PA 3
GF14265-PA CG7953-PA 1
GF14265-PA CG8997-PA 3
GF14265-PA CG33306-PA 5
GF10561-PA CG1232-PB 1
GF10561-PA CG1232-PA 1
GF10561-PA CG15004-PA 2
GF10561-PA CG15004-PB 2
GF20981-PA CG2260-PA 1
GF25118-PA CG10620-PA 1
GF25118-PA CG3666-PA 3
GF13044-PA CG18243-PC 1
GF13044-PA CG18243-PB 1
GF13044-PA CG9181-PA 6
GF13044-PA CG9181-PB 6
GF13044-PA CG9181-PC 6
GF13044-PA CG31795-PC 7
GF13044-PA CG31795-PE 7
GF13044-PA CG31795-PD 7
10803.g17.t1 CG17170-PG 1
10803.g17.t1 CG17170-PE 1
10803.g17.t1 CG17170-PF 1
10803.g17.t1 CG17170-PB 1
10803.g17.t1 CG17170-PH 1
GF12136-PA CG12214-PC 1
GF12136-PA CG12214-PA 1
GF12136-PA CG12214-PB 1
GF13129-PA CG30103-PA 1
GF13129-PA CG4827-PA 2
10806.g12.t3 CG1651-PF 1
10806.g12.t3 CG1651-PE 1
10806.g12.t3 CG1651-PD 1
10806.g12.t3 CG1651-PC 1
10806.g12.t3 CG1651-PA 1
10806.g12.t3 CG1651-PB 1
10806.g12.t3 CG42734-PU 1
10806.g12.t3 CG34416-PM 1
10806.g12.t3 CG34416-PG 1
10806.g12.t3 CG34416-PF 1
10806.g12.t3 CG34416-PJ 1
10806.g12.t3 CG34416-PL 1
10806.g12.t3 CG34416-PS 1
10806.g12.t3 CG34416-PT 1
10806.g12.t3 CG34416-PQ 1
10806.g12.t3 CG34416-PP 1
10806.g12.t3 CG34416-PK 1
10806.g12.t3 CG34416-PR 1
10806.g12.t3 CG34416-PN 1
10806.g12.t3 CG34416-PE 1
10806.g12.t3 CG4719-PA 3
10806.g12.t3 CG10011-PA 4
10806.g12.t3 CG33106-PC 5
10806.g12.t3 CG33106-PB 5
10806.g12.t3 CG33106-PA 5
10790.g1443.t1 CG7956-PC 1
10790.g1443.t1 CG7956-PB 1
10790.g1443.t1 CG7956-PE 1
10790.g1443.t1 CG7956-PD 1
10790.g1443.t1 CG7956-PA 1
10790.g1443.t1 CG17840-PA 4
10790.g1443.t2 CG7956-PD 1
10790.g1443.t2 CG7956-PA 1
10790.g1443.t2 CG7956-PC 1
10790.g1443.t2 CG7956-PB 1
10790.g1443.t2 CG7956-PE 1
10790.g1443.t2 CG9128-PB 2
10790.g1443.t2 CG9128-PA 2
10790.g1443.t2 CG6562-PC 3
10790.g1443.t2 CG6562-PA 3
10790.g1443.t2 CG6562-PB 3
10790.g1443.t3 CG7956-PC 1
10790.g1443.t3 CG7956-PB 1
10790.g1443.t3 CG7956-PE 1
10790.g1443.t3 CG7956-PD 1
10790.g1443.t3 CG7956-PA 1
10790.g1443.t3 CG6562-PC 3
10790.g1443.t3 CG6562-PA 3
10790.g1443.t3 CG6562-PB 3
10790.g1443.t3 CG17840-PA 4
10792.g1220.t1 CG9358-PA 1
10792.g1220.t1 CG11390-PA 2
GF14076-PA CG7279-PA 1
GF14076-PA CG17097-PB 9
GF14076-PA CG31872-PA 10
GF14076-PA CG2772-PA 10
GF14076-PA CG3635-PB 11
10791.g551.t1 CG42255-PB 1
10791.g551.t1 CG32702-PB 1
10791.g551.t1 CG33196-PV 9
GF10738-PA CG32147-PA 1
GF22154-PA CG12500-PD 1
GF22154-PA CG12500-PC 1
GF14031-PA CG13786-PA 1
GF21433-PA CG2111-PA 1
GF21433-PA CG31445-PB 2
GF21433-PA CG31445-PA 2
GF21433-PA CG3502-PB 5
GF21433-PA CG11951-PB 10
GF18146-PA CG33747-PC 1
GF18146-PA CG31469-PA 3
GF22968-PA CG1528-PC 1
GF22968-PA CG1528-PD 1
GF22968-PA CG1528-PA 1
GF22968-PA CG1528-PB 1
GF24804-PB CG6827-PA 1
GF24804-PB CG6827-PB 1
GF24804-PB CG43225-PE 2
GF24804-PB CG43225-PD 2
GF24804-PB CG42664-PB 2
GF24804-PB CG43225-PC 2
GF24804-PC CG6827-PA 1
GF24804-PC CG6827-PB 1
GF18455-PC CG16718-PA 1
GF18455-PC CG16718-PD 1
GF18455-PC CG16718-PB 1
GF18455-PC CG10353-PI 1
GF18455-PC CG10353-PC 1
GF18455-PC CG10353-PE 1
GF18455-PC CG10353-PG 1
GF18455-PC CG10353-PF 1
GF18455-PC CG10353-PD 1
GF18455-PC CG10353-PJ 1
GF18455-PC CG10353-PH 1
GF18455-PC CG6938-PB 1
GF18455-PC CG6938-PC 1
GF18455-PC CG15270-PD 3
GF18455-PC CG15270-PC 3
GF16531-PA CG9423-PD 1
GF16531-PA CG9423-PC 1
GF16531-PA CG9423-PB 1
GF16531-PA CG9423-PA 1
GF16531-PA CG8548-PA 2
GF16531-PA CG4799-PA 3
GF19171-PA CG5825-PA 1
GF19171-PA CG8989-PB 1
GF19171-PA CG8989-PC 1
GF19171-PA CG8989-PA 1
GF19171-PA CG33812-PA 2
GF19171-PA CG33842-PA 2
GF19171-PA CG33860-PA 2
GF19171-PA CG33848-PA 2
GF19171-PA CG33857-PA 2
GF19171-PA CG33845-PA 2
GF19171-PA CG33821-PA 2
GF19171-PA CG33809-PA 2
GF19171-PA CG33851-PA 2
GF19171-PA CG33803-PA 2
GF19171-PA CG33836-PA 2
GF19171-PA CG33866-PA 2
GF19171-PA CG33815-PA 2
GF19171-PA CG33863-PA 2
GF19171-PA CG31613-PA 2
GF19171-PA CG33830-PA 2
GF19171-PA CG33818-PA 2
GF19171-PA CG33824-PA 2
GF19171-PA CG33854-PA 2
GF19171-PA CG33827-PA 2
GF19171-PA CG33839-PA 2
GF19171-PA CG33806-PA 2
GF19171-PA CG33833-PA 2
10791.g152.t1 CG5638-PA 1
10791.g152.t1 CG9760-PC 2
10791.g152.t1 CG9760-PD 2
10791.g152.t1 CG4550-PA 7
10791.g152.t1 CR2-PB 10
10791.g152.t1 CR2-PD 10
10791.g152.t1 CG7285-PA 10
10791.g152.t1 CG5911-PA 10
10791.g152.t1 CG8784-PA 11
10791.g152.t1 CG14593-PB 11
10791.g152.t1 CG14593-PA 11
GF20955-PA CG3323-PA 1
GF14014-PA CG7025-PA 1
GF14014-PA CG18585-PA 2
GF14014-PA CG17633-PA 4
GF14014-PA CG8560-PB 10
GF14014-PA CG8560-PA 10
GF18028-PA CG4620-PE 1
GF18028-PA CG4620-PC 1
GF18028-PA CG4620-PB 1
GF18028-PA CG4620-PA 1
GF18028-PA CG4620-PD 1
GF15708-PA CG34126-PB 1
GF15708-PA CG34126-PF 1
GF15708-PA CG34126-PD 1
GF15708-PA CG34126-PE 1
GF15708-PA CG34126-PG 1
GF22461-PA CG3592-PA 1
GF22461-PA CG10337-PA 2
10792.g659.t1 CG9398-PB 1
10792.g659.t1 CG9398-PA 1
10792.g659.t1 CG5586-PE 2
10792.g659.t1 CG5586-PD 2
GF24400-PA CG6512-PA 1
GF24400-PA CG6512-PB 1
GF24400-PA CG2658-PA 2
GF24400-PA CG2241-PA 6
GF24400-PA CG10370-PA 8
GF24400-PA CG1193-PH 15
GF24400-PA CG1193-PD 15
GF24400-PA CG1193-PC 15
GF24400-PA CG1193-PB 15
GF24400-PA CG1193-PG 15
GF24400-PA CG1193-PE 15
GF20449-PA CG9581-PA 1
GF22008-PA CG32809-PI 2
GF22008-PA CG32809-PD 2
GF22008-PA CG32809-PE 2
GF22008-PA CG32809-PG 2
GF20838-PA CG3135-PA 1
GF12267-PA CG30142-PA 1
GF20838-PC CG3135-PA 1
GF17806-PA CG2708-PA 1
GF17806-PA CG6756-PC 2
GF17806-PA CG6756-PB 2
GF17806-PA CG6756-PA 2
GF17806-PA CG14894-PA 2
GF24114-PA CG3947-PA 1
10792.g559.t2 CG17575-PB 1
10792.g559.t2 CG9822-PA 7
10791.g189.t1 CG16973-PA 1
10791.g189.t1 CG16973-PE 1
10791.g189.t1 CG16973-PC 1
10791.g189.t1 CG16973-PD 1
10791.g189.t1 CG16973-PB 1
10791.g189.t1 CG10295-PD 8
10791.g189.t1 CG7236-PB 18
10791.g189.t1 CG7186-PA 18
10791.g189.t1 CG2621-PA 18
10791.g189.t1 CG2621-PJ 18
10791.g189.t1 CG6620-PA 19
10792.g1135.t1 CG1472-PA 1
10792.g1135.t1 CG3894-PC 2
10791.g412.t1 CG33261-PF 1
10791.g412.t1 CG33261-PA 1
10791.g412.t1 CG33261-PI 1
10791.g412.t1 CG33261-PH 1
10791.g412.t1 CG33261-PE 1
10791.g412.t1 CG33261-PB 1
10791.g412.t1 CG33261-PC 1
10791.g412.t1 CG33261-PD 1
10791.g412.t1 CG33261-PG 1
10791.g412.t1 CG32491-PQ 7
10791.g412.t1 CG32491-PW 7
10791.g412.t1 CG32491-PA 7
10791.g412.t1 CG32491-PG 7
10791.g412.t1 CG32491-PX 7
10791.g412.t1 CG32491-PC 7
10791.g412.t1 CG32491-PD 7
10791.g412.t1 CG32491-PE 7
10791.g412.t1 CG32491-PI 7
10791.g412.t1 CG32491-PS 7
10791.g412.t1 CG32491-PH 7
10791.g412.t1 CG3726-PA 8
10791.g412.t1 CG31666-PF 9
10791.g412.t1 CG31666-PE 9
GF14389-PA CG11020-PD 1
GF14389-PA CG11020-PB 1
GF14389-PA CG11020-PE 1
GF14389-PA CG11020-PA 1
GF14389-PA CG34416-PN 2
GF14389-PA CG34416-PG 2
GF14389-PA CG34416-PM 2
GF14389-PA CG10011-PA 6
GF15987-PA CG42271-PC 1
GF15987-PA CG42271-PB 2
GF17402-PA CG8998-PB 4
GF17402-PA CG8998-PA 4
GF21602-PA CG10521-PG 1
GF21602-PA CG10521-PF 1
GF21602-PA CG10521-PE 1
GF21602-PA CG10521-PD 1
GF21602-PA CG10521-PC 1
GF21602-PA CG10521-PB 1
GF21602-PA CG10521-PA 1
GF15587-PA CG14001-PA 1
GF15587-PA CG6775-PE 3
GF15587-PA CG6775-PD 3
GF22836-PA CG14535-PA 1
GF22836-PA CG32570-PA 6
GF22064-PA CG11709-PA 1
GF22064-PA CG8995-PB 2
GF22064-PA CG8995-PA 2
GF22064-PA CG4437-PA 6
GF22064-PA CG14704-PF 6
GF22064-PA CG14704-PE 6
GF22064-PA CG14704-PA 6
GF22064-PA CG14704-PB 6
GF22064-PA CG14704-PC 6
GF22064-PA CG14704-PD 6
GF16984-PB CG6747-PE 1
GF16984-PB CG6747-PB 1
GF16984-PB CG6747-PD 1
GF16984-PB CG6747-PC 1
GF16984-PB CG4370-PB 2
GF16984-PB CG4370-PA 2
GF16984-PB CG4370-PC 2
GF14864-PA CG2718-PD 1
GF14864-PA CG2718-PB 1
GF14864-PA CG2718-PC 1
GF14864-PA CG1743-PC 1
GF14864-PA CG1743-PB 1
GF14864-PA CG1743-PA 2
GF16984-PA CG6747-PB 1
GF16984-PA CG6747-PD 1
GF16984-PA CG6747-PE 1
GF16984-PA CG6747-PC 1
GF16984-PA CG4370-PB 2
GF16984-PA CG4370-PA 2
GF16984-PA CG4370-PC 2
GF11779-PC CG33130-PO 1
GF11779-PC CG33130-PF 1
GF11779-PC CG33130-PI 1
GF11779-PC CG33130-PC 1
GF11779-PC CG33130-PD 1
GF11779-PC CG33130-PJ 1
GF11779-PC CG33130-PE 1
GF11779-PC CG33130-PA 1
GF11779-PC CG33130-PB 1
GF11779-PC CG33130-PN 1
GF11779-PC CG33130-PM 1
GF11779-PC CG33130-PL 1
GF11779-PC CG33130-PK 2
GF21288-PA CG17359-PA 3
GF21288-PA CG9233-PB 6
GF21288-PA CG9233-PA 6
GF21288-PA CG2052-PD 7
GF21288-PA CG30443-PA 7
GF21288-PA CG3407-PA 8
GF21288-PA CG32120-PA 8
GF21288-PA CG11247-PD 9
GF21288-PA CG1130-PA 10
GF21288-PA CG5669-PA 10
GF21288-PA CG5669-PB 10
GF21288-PA CG2129-PA 11
GF21288-PA CG10269-PA 11
GF21288-PA CG1343-PB 11
GF21288-PA CG42726-PA 11
GF20395-PA CG2522-PA 1
GF20395-PA CG4659-PA 2
GF20707-PA CG5789-PB 1
GF20707-PA CG5789-PA 1
GF20707-PA CG7627-PB 1
GF20707-PA CG7627-PA 1
GF20707-PA CG14709-PB 1
GF20707-PA CG4562-PE 1
GF20707-PA CG4562-PC 1
GF20707-PA CG4562-PA 1
GF20707-PA CG9270-PC 1
GF20707-PA CG31793-PA 1
GF20707-PA CG8799-PB 1
GF20707-PA CG31792-PC 1
GF20707-PA CG31792-PB 1
GF20707-PA CG11897-PA 1
GF20707-PA CG11897-PB 1
GF20707-PA CG11898-PB 1
GF20707-PA CG10505-PA 1
GF20707-PA CG6214-PM 1
GF20707-PA CG6214-PH 1
GF20707-PA CG6214-PI 1
GF20707-PA CG6214-PK 1
GF20707-PA CG6214-PO 1
GF20707-PA CG6214-PA 1
GF20707-PA CG6214-PF 1
GF20707-PA CG6214-PJ 1
GF20707-PA CG6214-PD 1
GF20707-PA CG6214-PL 1
GF20707-PA CG6214-PN 1
GF20707-PA CG6214-PG 1
GF20707-PA CG6214-PB 1
GF20707-PA CG6214-PE 1
GF20707-PA CG6214-PC 1
GF20707-PA CG6214-PQ 1
GF20707-PA CG6214-PP 1
GF20707-PA CG4562-PD 1
GF20707-PA CG4562-PB 1
GF20707-PA CG5772-PB 4
GF20707-PA CB7-PB 7
GF20707-PA CB7-PA 7
GF20707-PA CG4225-PA 8
GF18240-PA CG4719-PA 1
GF18240-PA CG4719-PB 1
GF18240-PA CG34416-PL 3
GF18240-PA CG34416-PQ 3
GF18240-PA CG34416-PP 3
GF18240-PA CG34416-PT 3
GF18240-PA CG34416-PS 3
GF18240-PA CG34416-PF 3
GF18240-PA CG34416-PJ 3
GF18240-PA CG34416-PE 5
GF18240-PA CG33106-PB 7
GF18240-PA CG33106-PA 7
GF18240-PA CG33106-PC 7
GF18240-PA CG10011-PA 8
GF17917-PA CG3678-PA 1
GF17917-PA CG17556-PA 1
10792.g127.t1 CG42698-PC 1
10792.g127.t1 CG11641-PA 1
10792.g127.t1 CG8701-PA 2
10792.g127.t1 CG9151-PJ 4
10792.g127.t1 CG9151-PI 4
10792.g127.t1 CG9151-PK 4
10792.g127.t1 CG9151-PN 4
10792.g127.t1 CG9151-PA 4
10792.g127.t1 CG9151-PH 4
10792.g127.t1 CG9151-PF 4
10792.g127.t1 CG9151-PC 4
10792.g127.t1 CG9151-PE 4
10792.g127.t1 CG9151-PL 4
10792.g127.t1 CG9151-PM 4
10792.g127.t1 CG9151-PG 4
10792.g127.t1 CG9151-PD 4
10792.g127.t1 CG34395-PB 5
GF18017-PA CG17083-PA 1
10790.g775.t1 CG31224-PA 1
10790.g775.t1 CG14938-PE 2
10790.g775.t1 CG14938-PA 2
10790.g775.t1 CG14938-PC 4
10790.g775.t1 CG11902-PB 8
10790.g775.t1 CG8367-PJ 8
10790.g775.t1 CG8367-PB 8
10790.g775.t1 CG8367-PC 9
10790.g775.t1 CG31632-PA 11
10790.g775.t1 CG2712-PA 12
10790.g775.t1 CG4854-PA 13
10790.g775.t1 CG33133-PA 15
10790.g775.t1 CG2889-PB 15
10790.g775.t1 CG2889-PA 15
10793.g82.t1 CG4701-PA 1
10793.g82.t1 CG6842-PA 7
10793.g82.t1 CG10793-PA 8
GF23586-PA CG6801-PA 1
GF24916-PA CG9004-PA 1
10792.g1691.t2 CG8709-PB 1
10792.g1691.t2 CG8709-PK 1
10792.g1691.t2 CG8709-PC 1
10792.g1691.t2 CG8709-PM 1
10792.g1691.t2 CG8709-PA 1
10792.g1691.t2 CG8709-PL 1
10792.g1691.t2 CG8709-PD 1
10792.g1691.t2 CG8709-PJ 1
10792.g1691.t2 CG8709-PH 1
10792.g1691.t2 CG8709-PE 1
10792.g1691.t2 CG8709-PG 1
10792.g1691.t2 CG2297-PA 2
10792.g1691.t2 CG18111-PA 3
GF25149-PA CG18179-PA 1
GF25149-PA CG6580-PA 13
GF25149-PA CG8172-PD 23
GF14198-PA CG6382-PA 1
GF14198-PA BS1-PA 2
GF14198-PA CG8280-PC 2
GF14198-PA CG8280-PA 2
GF14198-PA CG1873-PD 2
GF14198-PA CG1873-PC 2
GF14198-PA CG1873-PB 2
GF14198-PA CG1873-PA 2
GF23274-PA CG14258-PA 1
GF23274-PA CG14457-PC 3
GF11779-PB CG33130-PO 1
GF11779-PB CG33130-PF 1
GF11779-PB CG33130-PI 1
GF11779-PB CG33130-PD 1
GF11779-PB CG33130-PJ 1
GF11779-PB CG33130-PC 1
GF11779-PB CG33130-PE 1
GF11779-PB CG33130-PM 1
GF11779-PB CG33130-PL 1
GF11779-PB CG33130-PN 1
GF11779-PB CG33130-PB 1
GF11779-PB CG33130-PA 1
GF11779-PB CG33130-PK 2
GF15547-PA CG32986-PA 1
GF16258-PB CG10367-PA 1
GF16258-PB CG10367-PB 1
GF16258-PB CG10367-PC 1
GF16258-PA CG10367-PA 1
GF16258-PA CG10367-PB 1
GF16258-PA CG10367-PC 1
GF16250-PA CG10161-PB 1
GF16250-PA CG4810-PA 1
GF17871-PA CG6019-PA 1
GF17871-PA CG7972-PA 2
GF17871-PA CG4152-PA 4
GF14063-PA CG17140-PB 1
GF14063-PA CG17140-PA 1
GF14063-PA CG17139-PA 2
GF14063-PA CG6647-PE 3
GF14063-PA CG6647-PD 3
GF14063-PA CG6647-PC 3
GF14063-PA CG6647-PB 3
GF14063-PA CG6647-PA 3
10791.g1864.t3 CG10181-PA 1
10791.g1864.t3 CG10173-PA 1
10791.g1864.t3 CG10226-PA 1
10791.g1864.t3 CG10226-PB 1
10791.g1864.t3 CG3879-PA 1
10791.g1864.t3 CG3879-PB 1
10791.g1864.t3 CG8523-PA 1
10791.g1864.t3 CG1824-PA 5
10791.g1864.t3 CG3156-PA 5
10791.g1864.t3 CG31793-PA 10
10791.g1864.t3 CG9270-PC 11
10791.g1864.t3 CG11898-PB 11
10791.g1864.t3 CG1718-PC 14
10791.g1864.t3 CG42816-PB 15
10791.g1864.t3 CG2969-PC 16
GF20082-PA CG13476-PB 1
10790.g740.t1 CG5391-PA 1
GF15878-PA CG2826-PA 2
GF15878-PA CG2839-PA 3
GF15878-PA CG2958-PA 4
10790.g1622.t1 CG5987-PA 1
10790.g1622.t1 CG16716-PC 1
10790.g1622.t1 CG16716-PD 1
10790.g1622.t1 CG16833-PM 3
10790.g1622.t1 CG16833-PK 3
10790.g1622.t1 CG16833-PN 3
10790.g1622.t1 CG16833-PL 3
10790.g1622.t1 CG16833-PJ 3
10790.g1622.t1 CG16833-PI 3
10790.g1622.t1 CG16833-PH 3
10790.g1622.t1 CG16833-PG 3
10790.g1622.t1 CG16833-PD 3
10790.g1622.t1 CG8918-PA 5
10790.g1622.t1 CG32238-PA 6
GF24857-PB CG32305-PB 1
GF24857-PB CG32301-PC 1
GF24857-PB CG32301-PB 1
GF24857-PB CG32301-PD 1
GF24857-PB CG17176-PA 3
10797.g81.t1 CG31728-PC 1
10797.g81.t1 CG9372-PA 6
10797.g81.t1 CG1299-PB 7
10797.g81.t1 CG1299-PA 7
10797.g81.t1 CG8172-PE 8
10797.g81.t1 CG8172-PF 8
10797.g81.t1 CG5390-PA 11
10797.g81.t1 CG9733-PA 12
10797.g81.t1 CG13430-PB 12
10797.g81.t1 CG13430-PA 12
10797.g81.t1 CG3066-PB 12
10797.g81.t1 CG18211-PA 18
10797.g81.t1 CG6298-PA 19
10797.g81.t1 CG5246-PA 19
GF24857-PA CG32301-PC 1
GF24857-PA CG32305-PB 1
GF24857-PA CG32301-PB 1
GF24857-PA CG32301-PD 1
GF24857-PA CG17176-PA 2
GF24857-PA CG7978-PB 10
GF24857-PA CG7978-PA 10
10806.g10.t1 CG1651-PF 1
10806.g10.t1 CG1651-PE 1
10806.g10.t1 CG1651-PD 1
10806.g10.t1 CG1651-PC 1
10806.g10.t1 CG1651-PA 1
10806.g10.t1 CG1651-PB 1
10806.g10.t1 CG34416-PM 1
10806.g10.t1 CG34416-PG 1
10806.g10.t1 CG34416-PT 1
10806.g10.t1 CG34416-PJ 1
10806.g10.t1 CG34416-PS 1
10806.g10.t1 CG34416-PF 1
10806.g10.t1 CG34416-PK 1
10806.g10.t1 CG34416-PL 1
10806.g10.t1 CG42734-PU 1
10806.g10.t1 CG34416-PP 1
10806.g10.t1 CG34416-PR 1
10806.g10.t1 CG34416-PQ 1
10790.g101.t1 CG8630-PA 1
10790.g101.t1 CG9743-PA 4
10790.g101.t1 CG9747-PA 5
GF10403-PA CG8474-PA 1
GF10403-PA CG14938-PE 3
GF10403-PA CG14938-PA 3
GF10403-PA CG14711-PA 12
GF11468-PA CG8811-PA 1
GF11468-PA CG8811-PB 1
GF21319-PA CG15717-PA 1
GF21319-PA CG12516-PB 3
GF21319-PA CG11634-PA 4
GF17644-PD CG5067-PB 1
GF17644-PD CG43122-PD 1
GF17644-PD CG43122-PE 1
GF17644-PD CG5067-PA 1
GF17644-PD CG43122-PC 1
GF17644-PD CG43122-PF 1
GF17644-PD CG1414-PE 2
GF17644-PD CG1414-PD 2
GF17644-PD CG1414-PC 2
GF17644-PD CG1414-PB 2
GF17644-PE CG43122-PD 1
GF17644-PB CG5067-PB 1
GF17644-PB CG43122-PE 1
GF17644-PB CG5067-PA 1
GF17644-PB CG43122-PC 1
GF17644-PB CG43122-PD 1
GF17644-PB CG43122-PF 1
GF17644-PB CG1414-PE 2
GF17644-PB CG1414-PD 2
GF17644-PB CG1414-PC 2
GF17644-PB CG1414-PB 2
GF17644-PC CG5067-PB 1
GF17644-PC CG43122-PD 1
GF17644-PC CG43122-PE 1
GF17644-PC CG5067-PA 1
GF17644-PC CG43122-PC 1
GF17644-PC CG43122-PF 1
GF17644-PC CG1414-PE 2
GF17644-PC CG1414-PD 2
GF17644-PC CG1414-PC 2
GF17644-PC CG1414-PB 2
GF11692-PA CG8383-PB 1
GF11692-PA CG8383-PA 1
GF17644-PA CG5067-PB 1
GF17644-PA CG43122-PC 1
GF17644-PA CG43122-PE 1
GF17644-PA CG5067-PA 1
GF17644-PA CG43122-PD 1
GF17644-PA CG43122-PF 1
GF17644-PA CG1414-PE 2
GF17644-PA CG1414-PD 2
GF17644-PA CG1414-PC 2
GF17644-PA CG1414-PB 2
GF22355-PA CG34143-PC 1
GF23787-PA CG8543-PA 1
GF23787-PA CG8541-PA 2
GF11740-PA CG17279-PB 5
GF23698-PA CG7276-PB 1
GF23698-PA CG5359-PC 2
GF23698-PA CG5359-PB 2
GF23698-PA CG5359-PA 2
10793.g864.t1 CG14030-PA 1
10793.g864.t1 CG7838-PA 2
10793.g77.t1 CG42313-PA 1
GF12418-PA CG18335-PA 1
10791.g735.t1 CG4974-PB 1
10791.g735.t1 CG4974-PA 1
GF18740-PA CG10217-PB 1
GF18740-PA CG10217-PA 1
GF18740-PA CG16791-PA 2
GF23414-PA CG3246-PA 1
GF11144-PA CG12963-PC 1
GF15727-PA CG4592-PB 1
GF15727-PA CG4592-PA 1
GF15727-PA CG4594-PB 3
GF15727-PA CG4594-PA 3
GF15628-PA CG10188-PC 1
GF15628-PA CG10188-PA 1
GF15628-PA CG10188-PB 1
GF21912-PA CG7872-PA 1
GF15297-PA CG42371-PA 1
GF24375-PA CG5133-PA 1
GF24375-PA CG5133-PB 1
GF24375-PA CG5093-PA 3
GF23742-PA CG10923-PA 1
GF23742-PA CG9913-PB 2
10790.g532.t1 CG10324-PA 1
GF19195-PA CG12664-PB 1
GF18748-PA CG10251-PB 1
GF18748-PA CG32848-PA 3
10791.g692.t1 CG32356-PA 1
10791.g692.t1 CG11836-PI 24
10791.g692.t1 CG17571-PA 24
10791.g692.t1 CG3355-PA 25
10791.g692.t1 CG30025-PA 25
10791.g692.t1 CG30031-PA 25
10791.g692.t1 CG30028-PA 25
10791.g692.t1 CG12351-PA 25
10791.g692.t1 CG4613-PA 25
10792.g1649.t1 CG11413-PA 1
GF23106-PA CG31851-PA 1
GF23106-PA CG14222-PB 2
GF23106-PA CG14222-PD 2
GF23106-PA CG14222-PC 2
GF23106-PA CG14222-PA 2
GF23106-PA CG31730-PA 3
GF11969-PA CG43066-PA 1
GF11969-PA CG43066-PC 1
GF11969-PA CG10804-PB 1
GF11969-PA CG10804-PC 1
GF11969-PA CG10804-PA 1
GF11969-PA CG15088-PD 10
GF15467-PA CG10658-PA 1
GF11027-PA CG30438-PD 1
GF11027-PA CG30438-PC 1
GF11027-PA CG30438-PB 1
GF11027-PA CG30438-PA 1
GF11027-PA CG2788-PA 17
10791.g601.t1 CG17145-PB 2
10791.g601.t1 CG17145-PA 2
10791.g601.t1 CG5883-PA 3
10791.g601.t1 CG6996-PC 4
10791.g601.t1 CG6996-PB 4
10791.g601.t1 CG7290-PB 5
10791.g601.t1 CG7290-PA 5
GF24219-PA CG9270-PC 1
GF24219-PA CG31793-PA 1
GF24219-PA CG14709-PB 1
GF24219-PA CG4562-PE 1
GF24219-PA CG4562-PC 1
GF24219-PA CG4562-PA 1
GF24219-PA CG7627-PB 1
GF24219-PA CG7627-PA 1
GF24219-PA CG8799-PB 1
GF24219-PA CG31792-PC 1
GF24219-PA CG31792-PB 1
GF24219-PA CG11897-PA 1
GF24219-PA CG11897-PB 1
GF24219-PA CG4562-PD 1
GF24219-PA CG4562-PB 1
GF24219-PA CG5789-PB 1
GF24219-PA CG5789-PA 1
GF24219-PA CG10505-PA 1
GF24219-PA CG11898-PB 1
GF24219-PA CG6214-PM 1
GF24219-PA CG6214-PH 1
GF24219-PA CG6214-PN 1
GF24219-PA CG6214-PE 1
GF24219-PA CG6214-PK 1
GF24219-PA CG6214-PI 1
GF24219-PA CG6214-PF 1
GF24219-PA CG6214-PO 1
GF24219-PA CG6214-PA 1
GF24219-PA CG6214-PB 1
GF24219-PA CG6214-PL 1
GF24219-PA CG6214-PC 1
GF24219-PA CG6214-PG 1
GF24219-PA CG6214-PJ 1
GF24219-PA CG6214-PD 1
GF24219-PA CG6214-PQ 1
GF24219-PA CG6214-PP 1
GF24219-PA CG7806-PA 2
GF24219-PA CG10226-PA 4
GF24219-PA CG4225-PA 7
GF23152-PA CG7156-PA 1
GF12282-PA CG5748-PC 1
GF12282-PA CG5748-PD 1
GF12282-PA CG5748-PA 1
GF12282-PA CG5748-PB 1
GF13523-PA CG10143-PA 1
GF13523-PA CG5998-PA 1
GF13523-PA CG5992-PB 2
GF13523-PA CG5992-PA 2
GF13861-PB CG1832-PB 1
GF13861-PB CG1832-PA 1
GF13861-PB CG31670-PB 2
GF13861-PB CG31670-PA 2
GF13861-PB CG31670-PD 2
GF13861-PB CG31670-PC 2
GF13861-PB CG8573-PC 4
GF13861-PB CG8573-PB 4
GF13861-PB CG8573-PA 4
GF13861-PB CG31632-PA 5
GF13861-PB CG4854-PA 5
GF13861-PB CG2712-PA 7
GF13861-PB CG11352-PD 9
GF13861-PB CG11352-PC 9
GF20389-PA CG1404-PA 1
GF20389-PA CG1404-PB 1
GF20389-PA CG12015-PA 7
GF20389-PA CG12015-PB 7
GF12342-PA CG7726-PA 1
GF23721-PA CG15219-PA 1
GF14660-PA CG15418-PA 1
GF14433-PA CG10466-PB 1
GF14433-PA CG10466-PA 1
GF14433-PA CG7697-PA 2
GF11754-PA CG30157-PA 1
GF11754-PA CG16979-PA 2
GF10972-PA CG6395-PB 1
GF10972-PA CG7130-PA 5
GF10972-PA CG5504-PB 5
GF10972-PA CG5504-PD 5
GF10972-PA CG9828-PA 6
GF10972-PA CG9828-PB 6
GF10972-PA CG9828-PC 6
GF17350-PA CG4510-PA 1
GF13544-PA CG30265-PA 1
GF13544-PA CG12490-PB 1
GF13544-PA CG9825-PA 1
GF13544-PA CG9826-PA 1
GF13544-PA CG9826-PB 1
GF13544-PA CG30272-PA 1
GF13544-PA CG7881-PA 1
GF13544-PA CG8791-PA 6
GF13544-PA CG15095-PA 7
GF13544-PA CG15095-PB 7
GF13544-PA FS15-PB 7
GF13544-PA CG8098-PB 9
GF10800-PA CG3893-PA 1
GF17305-PA CG17944-PB 1
GF24654-PA CG17321-PA 1
10795.g372.t1 CG3895-PA 1
10795.g372.t1 CG18412-PB 1
10795.g372.t1 CG18412-PA 1
GF23579-PA CG11010-PA 1
GF23579-PA CG11010-PB 1
GF24694-PA CG32112-PE 1
GF24694-PA CG32112-PB 1
GF24694-PA CG32112-PD 1
GF24694-PA CG32112-PC 1
10791.g604.t1 CG17233-PA 1
10791.g604.t1 CG17233-PG 1
10791.g604.t1 CG17233-PF 1
10791.g604.t1 CG17233-PC 1
10793.g749.t1 CG9188-PB 1
10793.g749.t1 CG9188-PC 1
10793.g749.t1 CG9188-PE 1
10793.g749.t1 CG9188-PD 1
10793.g749.t1 CG9188-PA 1
10793.g749.t1 CG9200-PA 2
GF20555-PA CG11360-PE 1
GF20555-PA CG11360-PD 1
GF20555-PA CG11360-PC 1
GF20555-PA CG11360-PB 1
GF20555-PA CG11360-PA 1
GF10332-PA CG5665-PB 1
GF10332-PA CG5665-PC 1
GF10332-PA CG5162-PA 2
GF10332-PA CG18258-PA 3
GF10332-PA CG11129-PA 5
GF17617-PA CG11453-PA 1
GF17617-PA CG8834-PA 1
GF17617-PA CG8834-PB 2
GF17617-PA CG4830-PA 3
GF17617-PA CG11391-PA 6
GF23410-PA CG3241-PA 1
GF23410-PA CG3241-PB 1
10790.g811.t1 CG14334-PA 1
GF24600-PA CG31774-PH 1
GF24600-PA CG31774-PF 1
GF24600-PA CG31774-PG 1
GF24600-PA CG12676-PA 1
GF24600-PA CG43079-PD 2
GF24600-PA CG8779-PA 2
GF24600-PA CG43079-PF 2
GF24600-PA CG43079-PG 2
GF24600-PA CG8779-PB 2
GF24600-PA CG43079-PE 2
GF24600-PA CG15427-PG 8
GF24600-PA CG15427-PD 8
GF24600-PA CG2198-PB 10
GF12172-PA CG17527-PA 2
GF12172-PA CG11512-PA 13
GF12172-PA CG4381-PA 13
GF12172-PA CG4181-PA 15
12341.g1.t1 CG1915-PZ 1
12341.g1.t1 CG1915-PW 1
12341.g1.t1 CG1915-PS 1
12341.g1.t1 CG1915-PR 1
12341.g1.t1 CG1915-PP 1
12341.g1.t1 CG1915-PQ 1
12341.g1.t1 CG1915-PX 1
12341.g1.t1 CG1915-PT 1
12341.g1.t1 CG1915-PV 1
10793.g950.t2 CG9171-PG 1
10793.g950.t2 CG9171-PF 1
10793.g950.t2 CG9171-PE 1
10793.g950.t2 CG9171-PD 1
10793.g950.t2 CG9171-PC 1
10793.g950.t2 CG11142-PA 2
GF18642-PA CG2019-PA 1
10793.g950.t1 CG9171-PG 1
10793.g950.t1 CG9171-PF 1
10793.g950.t1 CG9171-PE 1
10793.g950.t1 CG9171-PD 1
10793.g950.t1 CG9171-PC 1
10793.g950.t1 CG11142-PA 2
GF22083-PA CG6041-PA 1
GF22083-PA CG8299-PA 5
GF22083-PA CG11192-PB 10
GF22083-PA CG34458-PA 10
GF22083-PA CG12388-PC 11
GF22083-PA CG7996-PB 14
GF22083-PA CG7996-PA 14
GF22083-PA CG31728-PC 16
GF22083-PA CG32376-PA 16
GF17866-PA CG7717-PB 1
GF17866-PA CG7717-PD 1
GF17866-PA CG4720-PB 2
GF17866-PA CG4720-PC 2
GF17866-PA CG11420-PA 9
GF17866-PA CG4803-PB 9
GF17866-PA CG5182-PA 10
GF15270-PE CG8222-PM 1
GF15270-PE CG8222-PJ 1
GF15270-PE CG8222-PI 1
GF15270-PE CG8222-PK 1
GF15270-PE CG8222-PL 1
GF15270-PE CG8222-PD 1
GF15270-PE CG8222-PB 1
GF15270-PE CG8222-PH 1
GF15270-PE CG8222-PO 1
GF15270-PE CG8222-PN 1
GF15270-PE CG8222-PE 1
GF15270-PE CG8222-PA 1
GF15270-PE CG8222-PG 1
GF15270-PE CG1389-PB 2
GF15270-PE CG1389-PC 2
GF15270-PE CG1389-PA 2
GF15270-PD CG8222-PM 1
GF15270-PD CG8222-PO 1
GF15270-PD CG8222-PK 1
GF15270-PD CG8222-PN 1
GF15270-PD CG8222-PJ 1
GF15270-PD CG8222-PE 1
GF15270-PD CG8222-PL 1
GF15270-PD CG8222-PD 1
GF15270-PD CG8222-PB 1
GF15270-PD CG8222-PA 1
GF15270-PD CG8222-PH 1
GF15270-PD CG8222-PG 1
GF15270-PD CG8222-PI 1
GF15270-PD CG1389-PB 2
GF15270-PD CG1389-PC 2
GF15270-PD CG1389-PA 2
GF15270-PC CG8222-PG 1
GF15270-PC CG8222-PH 1
GF15270-PC CG8222-PM 1
GF15270-PC CG8222-PK 1
GF15270-PC CG8222-PO 1
GF15270-PC CG8222-PN 1
GF15270-PC CG8222-PJ 1
GF15270-PC CG8222-PA 1
GF15270-PC CG8222-PE 1
GF15270-PC CG8222-PL 1
GF15270-PC CG8222-PD 1
GF15270-PC CG8222-PB 1
GF15270-PC CG8222-PI 1
GF15270-PC CG1389-PB 2
GF15270-PC CG1389-PC 2
GF15270-PC CG1389-PA 2
GF15270-PC CG3277-PC 3
GF15270-PC PR2-PD 12
GF15270-PB CG8222-PI 1
GF15270-PB CG8222-PM 1
GF15270-PB CG8222-PK 1
GF15270-PB CG8222-PO 1
GF15270-PB CG8222-PN 1
GF15270-PB CG8222-PJ 1
GF15270-PB CG8222-PE 1
GF15270-PB CG8222-PA 1
GF15270-PB CG8222-PL 1
GF15270-PB CG8222-PD 1
GF15270-PB CG8222-PB 1
GF15270-PB CG8222-PH 1
GF15270-PB CG8222-PG 1
GF15270-PB CG1389-PB 2
GF15270-PB CG1389-PC 2
GF15270-PB CG1389-PA 2
GF15270-PB PR2-PD 12
GF15270-PA CG8222-PG 1
GF15270-PA CG8222-PH 1
GF15270-PA CG8222-PE 1
GF15270-PA CG8222-PK 1
GF15270-PA CG8222-PN 1
GF15270-PA CG8222-PL 1
GF15270-PA CG8222-PD 1
GF15270-PA CG8222-PB 1
GF15270-PA CG8222-PO 1
GF15270-PA CG8222-PA 1
GF15270-PA CG8222-PM 1
GF15270-PA CG8222-PJ 1
GF15270-PA CG8222-PI 1
GF15270-PA CG1389-PB 2
GF15270-PA CG1389-PC 2
GF15270-PA CG1389-PA 2
GF15270-PA CG3277-PC 3
GF15270-PA PR2-PD 12
10793.g677.t1 CG13982-PA 1
GF12563-PA CG13746-PA 1
GF12477-PA CG1821-PA 1
GF12477-PA CG1821-PB 1
GF12477-PA CG1821-PC 1
10792.g1735.t1 CG6061-PB 1
10792.g1735.t1 CG6061-PA 1
10792.g1735.t1 CG6050-PB 1
10792.g1735.t1 CG6050-PA 1
10792.g1735.t1 CG8280-PC 4
10792.g1735.t1 CG8280-PA 4
10792.g1735.t1 CG6382-PA 5
GF21385-PA CG15725-PA 1
GF19657-PA CG5727-PA 1
GF15218-PA CG31800-PA 1
GF20348-PA CG42594-PB 1
GF20348-PA CG42594-PA 1
GF20348-PA CG1688-PA 5
GF20956-PA CG5062-PA 1
GF14129-PA CG5708-PB 1
GF14129-PA CG5708-PA 1
GF14129-PA CG10619-PA 5
GF14129-PA CG4328-PB 6
GF11810-PA CG12373-PA 1
GF18555-PA CG12063-PA 1
GF18555-PA CG1499-PD 1
GF18555-PA CG1499-PC 1
GF18555-PA CG7802-PB 1
GF18555-PA CG7802-PA 1
GF17961-PA CG5887-PD 1
GF17961-PA CG5887-PB 1
GF17961-PA CG5887-PE 1
GF17961-PA CG5887-PC 1
GF17961-PA CG5887-PA 1
GF17961-PA CG5925-PA 1
GF10237-PA CG34015-PA 1
GF10237-PA CG15362-PA 2
GF16056-PA CG9378-PB 1
GF23898-PA CG32179-PA 1
GF23898-PA CG10334-PF 2
GF23898-PA CG10334-PG 2
GF23898-PA CG10334-PA 2
GF23898-PA CG10334-PB 2
GF23898-PA CG10334-PE 2
10790.g813.t1 CG43226-PC 1
10790.g813.t1 CG43226-PB 1
10790.g813.t1 CG5319-PA 1
10790.g813.t1 CG43226-PD 1
10790.g813.t1 CG17068-PA 2
10793.g338.t1 CG31922-PA 1
GF23531-PA CG7376-PB 1
GF23531-PA CG7376-PA 1
10790.g1606.t1 CG42534-PC 1
10790.g1606.t1 CG42534-PD 1
10790.g1606.t1 CG42672-PN 8
10790.g1606.t1 CG32156-PO 11
10790.g1606.t1 CG32156-PG 11
10790.g1606.t1 CG32156-PK 11
GF24042-PA CG14110-PA 1
GF11383-PA CG3362-PA 1
10790.g921.t1 CG8365-PA 2
GF22232-PA CG7486-PE 1
GF22232-PA CG7486-PD 1
10792.g1737.t1 CG13331-PA 1
10792.g1737.t1 CG13332-PA 2
GF24063-PA CG13900-PA 1
GF24063-PA CG13900-PB 1
GF24063-PA CG13900-PD 1
GF24063-PA CG13900-PC 1
GF24063-PA CG7769-PA 2
GF22176-PB CG14622-PD 1
GF22176-PB CG14622-PF 1
GF22176-PB CG14622-PE 1
GF22176-PB CG14622-PB 1
GF22176-PB CG14622-PA 1
GF22176-PB CG32138-PC 2
GF22176-PB CG32138-PB 2
GF22176-PB CG32138-PA 2
GF22176-PB CG33556-PA 4
GF22176-PB CG3399-PA 5
GF22176-PB CG3399-PJ 5
GF22176-PB CG3399-PD 5
GF22176-PB CG3399-PB 5
GF22176-PB CG3399-PH 5
GF14722-PA CG5481-PB 1
GF14722-PA CG5481-PA 1
GF14722-PA CG5423-PA 1
GF14722-PA CG42256-PF 9
GF14722-PA CG33950-PI 11
GF14722-PA CG33950-PA 11
GF14722-PA CG33950-PL 11
GF14722-PA CG33950-PK 11
GF14722-PA CG33950-PJ 11
GF14722-PA CG1915-PA 13
GF14722-PA CG1915-PD 13
GF14722-PA CG32791-PA 15
GF14722-PA CG34353-PB 15
GF14722-PA CG34353-PA 15
GF11106-PA CG12891-PA 1
GF11106-PA CG12891-PB 1
GF11106-PA CG12891-PC 1
GF11106-PA CG12891-PD 1
GF11106-PA CG5122-PA 3
GF11106-PA CG12345-PB 4
GF11106-PA CG12345-PA 4
10790.g273.t1 CG2128-PA 1
10790.g273.t1 CG7471-PA 1
10790.g273.t1 CG2109-PA 1
10790.g273.t1 AC4-PD 3
GF17554-PA CG11854-PA 1
GF17554-PA CG11853-PA 3
GF17554-PA CG10264-PA 7
GF20831-PA CG17642-PA 1
GF22176-PA CG14622-PD 1
GF22176-PA CG14622-PF 1
GF22176-PA CG14622-PE 1
GF22176-PA CG14622-PB 1
GF22176-PA CG14622-PA 1
GF22176-PA CG32138-PA 2
GF22176-PA CG32138-PC 2
GF22176-PA CG32138-PB 2
GF22176-PA CG33556-PA 4
GF22176-PA CG3399-PA 5
GF22176-PA CG3399-PE 5
GF22176-PA CG3399-PD 5
GF22176-PA CG3399-PJ 5
GF22176-PA CG3399-PB 5
GF22176-PA CG3399-PH 5
GF22920-PA CG1340-PA 1
GF17751-PA CG3313-PA 1
GF12311-PA CG11798-PB 1
GF12311-PA CG11798-PA 1
GF12311-PA CG11798-PH 1
GF12311-PA CG11798-PE 1
GF12311-PA CG11798-PG 1
GF12311-PA CG11798-PF 1
GF12311-PA CG11798-PC 1
GF12311-PA CG11798-PI 1
GF12311-PA CG11798-PD 1
10792.g1903.t1 CG1765-PE 1
10792.g1903.t1 CG1765-PD 1
10792.g1903.t1 CG1765-PA 1
10792.g1903.t1 CG1765-PC 1
10792.g1903.t1 CG1765-PG 1
10792.g1903.t1 CG1765-PB 1
10792.g1903.t1 CG8127-PA 5
10792.g1903.t1 CG4059-PB 5
10792.g1903.t1 CG1864-PD 8
10792.g1903.t1 CG43692-PG 8
10792.g1903.t1 CG43692-PE 8
10792.g1903.t1 CG18023-PE 8
10792.g1903.t1 CG18023-PD 8
10792.g1903.t1 CG18023-PA 8
10792.g1903.t1 CG8676-PC 8
10792.g1903.t1 CG1378-PA 9
GF12801-PA CG9450-PA 1
GF19605-PA CG32498-PN 1
GF19605-PA CG32498-PG 1
GF19605-PA CG32498-PC 1
GF19605-PA CG32498-PJ 1
GF19605-PA CG32498-PI 1
GF19605-PA CG32498-PB 1
GF19605-PA CG32498-PM 1
GF19605-PA CG32498-PD 1
GF19605-PA CG32498-PA 1
GF19605-PA CG32498-PE 1
GF19605-PA CG32498-PF 1
GF19605-PA CG32498-PL 1
GF19605-PA CG14940-PA 2
GF19605-PA CG42325-PI 2
GF19605-PA CG42325-PG 2
GF19605-PA CG31757-PA 2
GF19605-PA CG5411-PC 3
GF14416-PA CG15627-PC 1
GF14416-PA CG15627-PB 1
GF14416-PA CG32704-PA 2
GF14416-PA CG6992-PI 9
GF14416-PA CG31201-PB 11
GF14416-PA CG11155-PB 12
10793.g860.t1 CG14023-PF 1
10793.g860.t1 CG14023-PD 1
10793.g860.t1 CG14023-PC 1
GF11338-PA CG10816-PB 1
GF11338-PA CG10816-PA 1
GF11936-PA CG9415-PE 1
GF11936-PA CG9415-PD 2
GF14130-PC CG5722-PD 1
GF14130-PC CG5722-PC 1
GF14130-PC CG5722-PB 1
GF14130-PC CG5722-PA 1
GF14130-PC CG12092-PA 1
GF14130-PC CG2411-PA 2
GF14130-PB CG5722-PD 1
GF14130-PB CG5722-PC 1
GF14130-PB CG5722-PB 1
GF14130-PB CG5722-PA 1
GF14130-PB CG12092-PA 1
GF14130-PB CG2411-PA 2
GF10105-PA CG7724-PA 1
GF13873-PA CG3077-PA 1
GF14130-PD CG5722-PD 1
GF14130-PD CG5722-PC 1
GF14130-PD CG5722-PB 1
GF14130-PD CG5722-PA 1
GF14130-PD CG12092-PA 1
GF14130-PD CG2411-PA 2
GF13700-PA CG13330-PA 1
GF19937-PA CG17196-PA 1
GF19937-PA CG13029-PC 1
GF22256-PA CG9203-PA 1
GF16335-PA CG1427-PC 1
GF22432-PB CG6103-PD 1
GF22432-PB CG6103-PE 1
GF22432-PB CG6103-PN 2
GF22432-PB CG6103-PI 2
GF22432-PB CG6103-PG 2
GF24822-PA CG13920-PA 1
GF23167-PA CG14724-PB 1
GF23167-PA CG14724-PA 1
GF20641-PA CG2830-PA 1
GF20641-PA CG12101-PB 1
GF20641-PA CG12101-PA 1
GF20641-PA CG7235-PB 1
GF20641-PA CG7235-PC 1
GF20641-PA CG7235-PA 1
GF12459-PA CG12752-PA 1
GF23866-PA CG8610-PA 1
GF23866-PA CG2508-PA 2
GF15374-PA CG10947-PC 1
GF15374-PA CG10947-PB 1
GF14340-PA CG15269-PA 1
GF14340-PA CG11247-PC 6
GF14340-PA CG11247-PA 6
GF14340-PA CG11247-PB 6
GF14340-PA CG2712-PA 6
GF14340-PA CG8367-PB 7
GF14340-PA CG8367-PI 7
GF14340-PA CG8367-PA 7
GF14340-PA CG8367-PD 7
GF14340-PA CG11352-PF 8
GF14340-PA CG11352-PD 8
GF14340-PA CG11352-PC 8
GF14340-PA CG4936-PA 9
GF14340-PA CG11902-PB 9
GF14340-PA CG4854-PA 9
GF14340-PA CG4360-PA 11
GF14340-PA CG17806-PA 12
GF14990-PA CG18627-PA 1
GF14990-PA CG3469-PB 2
GF14990-PA CG3469-PA 2
GF22444-PA CG15343-PA 1
GF19596-PA CG9998-PD 1
GF19596-PA CG9998-PA 1
GF19596-PA CG9998-PB 1
GF19596-PA CG9998-PC 1
GF19596-PA LS2-PA 2
GF20722-PA CG11488-PA 1
GF20072-PA CG32281-PA 1
GF12543-PA CG7745-PA 1
GF20297-PA CG15202-PB 1
GF20297-PA CG15202-PA 1
GF20297-PA CG15199-PB 2
GF20297-PA CG15199-PA 2
10791.g814.t1 CG32434-PA 1
10791.g814.t1 CG32434-PD 1
10791.g814.t1 CG32434-PB 1
10791.g814.t1 CG32434-PC 1
10791.g814.t1 CG11628-PE 3
10791.g814.t1 CG11628-PD 3
10791.g814.t1 CG11628-PC 3
10791.g814.t1 CG7578-PA 4
10791.g814.t1 CG7578-PB 4
10798.g73.t1 CG1747-PA 1
10798.g73.t1 CG1747-PB 1
10790.g1814.t1 CG9656-PB 1
10790.g1814.t1 CG9656-PC 1
10790.g1814.t1 CG3978-PB 3
10790.g1814.t1 CG3978-PA 3
GF21859-PA CG1529-PB 1
GF21859-PA CG10274-PA 6
GF21859-PA CG31388-PA 8
GF14070-PA CG6729-PA 1
GF20461-PA CG11940-PA 1
GF20461-PA CG11940-PC 1
GF20461-PA CG11940-PD 1
GF20461-PA CG11940-PB 1
GF14225-PA CG6258-PA 1
GF14655-PA CG16713-PA 1
GF14655-PA CG31779-PC 2
GF14655-PA CG31779-PB 2
GF22503-PA CG6361-PB 1
GF22503-PA CG6361-PA 2
GF22503-PA CG2056-PD 5
GF22503-PA CG2056-PC 5
GF22503-PA CG2056-PA 5
GF22503-PA CG2056-PB 5
GF22503-PA CG14642-PC 6
GF22503-PA CG14642-PB 6
GF22503-PA CG4927-PC 11
GF22503-PA CG40160-PG 13
GF22503-PA CG40160-PF 13
GF22503-PA CG40160-PE 13
GF22503-PA CG40160-PD 13
GF22503-PA CG40160-PA 13
GF22503-PA CG6462-PA 13
GF22503-PA CG10232-PB 13
GF22503-PA CG32755-PA 14
GF22503-PA CG32808-PA 14
GF22503-PA CG16710-PB 15
GF22503-PA CG6041-PA 17
GF22503-PA CG3650-PA 17
GF17380-PA CG9792-PA 1
GF17380-PA CG18550-PA 5
GF17380-PA CG18550-PC 5
GF17380-PA CG8063-PA 6
GF17380-PA CG17045-PA 7
GF12213-PA CG9327-PA 1
GF12213-PA CG5266-PA 3
GF12213-PA CG4569-PA 4
GF12213-PA CG17268-PA 5
GF12213-PA CG4904-PA 5
GF12213-PA CG1519-PA 6
GF17157-PA CG18525-PB 1
GF17157-PA CG18525-PA 1
GF17157-PA CG9454-PD 12
GF10627-PA CG14145-PA 1
GF16210-PA CG7920-PA 1
GF11022-PA CG2682-PC 1
GF11022-PA CG2682-PA 1
GF20116-PA CG5078-PA 1
GF20116-PA CG11537-PC 2
GF20116-PA CG11537-PE 3
GF20116-PA CG11537-PD 3
GF20116-PA CG11537-PF 3
GF20116-PA CG17637-PA 4
GF20116-PA CG18281-PA 4
GF18860-PA SN6-PA 1
GF24208-PA CG42238-PA 1
GF24208-PA CG42238-PB 1
GF24208-PA CG42238-PD 1
GF24208-PA CG42238-PC 1
GF17648-PA CG1939-PA 1
GF17648-PA CG10575-PA 2
GF16699-PA CG14869-PB 1
GF16699-PA CG14869-PA 1
GF16699-PA CG4096-PB 2
GF25224-PA CG5290-PA 1
GF10405-PA CG8865-PA 1
GF10405-PA CG8865-PE 1
GF10405-PA CG8865-PC 1
GF10405-PA CG8865-PD 1
GF10405-PA CG8865-PB 1
GF10405-PA CG7793-PA 3
GF17184-PA CG2345-PA 1
GF17184-PA CG15007-PA 3
GF17184-PA CG34461-PA 6
GF20994-PA CG10778-PB 1
GF20994-PA CG10778-PA 1
GF16510-PA CG14899-PA 1
GF16510-PA CG10908-PA 2
10795.g39.t1 CG8211-PA 1
10795.g39.t1 CG4542-PA 1
GF19670-PA CG9016-PB 1
GF19670-PA CG9016-PA 1
10792.g1340.t1 CG9002-PB 1
10792.g1340.t1 CG9002-PA 1
10792.g1340.t1 CG9000-PA 3
GF25037-PA CG13893-PA 1
GF25037-PA CG9528-PB 2
GF25037-PA CG9528-PA 2
GF24443-PA CG9128-PB 1
GF24443-PA CG9128-PA 1
GF24443-PA CG7956-PE 2
GF18893-PA CG5475-PC 1
GF18893-PA CG5475-PB 1
GF18893-PA CG5475-PA 1
GF18893-PA CG7393-PA 1
GF18893-PA CG33338-PA 2
GF18893-PA CG12559-PC 4
GF18893-PA CG12559-PD 4
GF18893-PA CG12559-PE 4
GF18893-PA CG10579-PH 13
GF18893-PA CG10579-PM 13
GF18893-PA CG10579-PF 13
GF18893-PA CG10579-PL 13
GF18893-PA CG10579-PK 13
GF18893-PA CG10579-PI 13
GF18893-PA CG10579-PG 13
GF18893-PA CG10579-PN 13
GF18893-PA CG10498-PC 13
GF18893-PA CG10498-PB 13
GF18893-PA CG10498-PA 13
GF18893-PA CG4268-PG 15
GF18893-PA CG4268-PF 15
GF18893-PA CG4268-PE 15
GF18893-PA CG4268-PC 15
GF18893-PA CG4268-PA 15
GF18893-PA CG18069-PJ 22
GF18893-PA CG18069-PG 22
GF18893-PA CG18069-PI 22
GF18893-PA CG18069-PD 22
GF18893-PA CG18069-PH 22
GF18893-PA CG18069-PC 22
GF18893-PA CG18069-PA 22
GF18893-PA CG18069-PE 22
GF18893-PA CG18069-PB 22
GF18893-PA CG6114-PA 24
GF18893-PA CG10244-PA 24
GF23184-PA CG13633-PA 1
10791.g1179.t1 CG10638-PB 5
10791.g1179.t1 CG6083-PA 7
GF17611-PA CG7411-PA 1
10790.g1604.t1 CG31062-PB 1
10790.g1604.t1 CG31062-PC 1
10790.g1604.t1 CG31062-PD 1
10790.g1604.t1 CG31062-PA 1
10790.g1604.t1 CG34114-PB 5
10790.g1604.t1 CG34113-PO 5
10790.g1604.t1 CG12950-PB 5
10790.g1604.t1 CG12950-PA 5
10790.g1604.t1 CG12484-PD 6
10790.g1604.t1 CG12484-PC 7
10790.g1604.t1 CG31774-PH 11
10790.g1604.t1 CG31774-PF 11
10790.g1604.t1 CG31774-PG 11
GF17314-PA CG33281-PA 7
GF17314-PA CG1208-PB 13
GF17314-PA CG1208-PC 13
GF18361-PA CG10272-PB 1
GF18361-PA CG10272-PA 1
GF18361-PA CG42803-PE 1
GF18361-PA CG42803-PD 1
GF12572-PA CG8635-PA 1
GF14140-PA CG13131-PB 1
GF21840-PA CG11190-PA 1
GF24000-PA CG33002-PA 1
GF23028-PA CG10881-PA 1
GF19240-PA CG32603-PA 1
GF19240-PA CG1368-PA 3
GF12294-PA CG1901-PC 1
GF12294-PA CG1901-PB 1
GF12294-PA CG5562-PA 3
GF16120-PA CG6331-PA 1
GF16120-PA CG13610-PA 1
GF16120-PA CG6126-PA 2
GF10114-PA CG13037-PA 1
GF18949-PA CG5874-PB 1
GF18949-PA CG5874-PA 1
GF18238-PA CG4743-PA 1
GF15043-PA CG31974-PC 1
GF15043-PA CG31974-PB 1
GF15043-PA CG31974-PD 1
GF15043-PA CG31975-PC 2
GF15043-PA CG31975-PB 2
GF15043-PA CG14314-PA 7
GF16882-PA CG34279-PA 1
GF24242-PA CG1143-PA 1
GF18187-PA CG8202-PA 1
GF21589-PA CG8843-PA 1
GF17556-PA CG11856-PA 1
GF17556-PA CG11856-PB 1
GF16877-PA CG9345-PA 1
GF16877-PA CG5998-PA 3
GF25054-PA CG17142-PA 1
GF25054-PA CG17142-PB 1
GF25054-PA CG31284-PC 2
GF25054-PA CG31284-PB 2
GF25054-PA CG31284-PA 2
GF25054-PA CG42672-PN 7
GF25054-PA CG42534-PC 11
GF25054-PA CG32156-PJ 12
GF22434-PA CG6179-PA 1
GF19947-PA CG12784-PA 1
8064.g3.t1 CG33812-PA 1
8064.g3.t1 CG33842-PA 1
8064.g3.t1 CG33860-PA 1
8064.g3.t1 CG33848-PA 1
8064.g3.t1 CG33857-PA 1
8064.g3.t1 CG33845-PA 1
8064.g3.t1 CG33821-PA 1
8064.g3.t1 CG33809-PA 1
8064.g3.t1 CG33851-PA 1
8064.g3.t1 CG33803-PA 1
8064.g3.t1 CG33836-PA 1
8064.g3.t1 CG33866-PA 1
8064.g3.t1 CG33815-PA 1
8064.g3.t1 CG33863-PA 1
8064.g3.t1 CG31613-PA 1
8064.g3.t1 CG33830-PA 1
8064.g3.t1 CG33818-PA 1
8064.g3.t1 CG33824-PA 1
8064.g3.t1 CG33854-PA 1
8064.g3.t1 CG33827-PA 1
8064.g3.t1 CG33839-PA 1
8064.g3.t1 CG33806-PA 1
8064.g3.t1 CG33833-PA 1
8064.g3.t1 CG5825-PA 2
8064.g3.t1 CG8989-PB 2
8064.g3.t1 CG8989-PC 2
8064.g3.t1 CG8989-PA 2
10790.g1949.t1 CG12005-PB 1
GF24808-PA CG6910-PB 1
10792.g1691.t1 CG8709-PM 1
10792.g1691.t1 CG8709-PA 1
10792.g1691.t1 CG8709-PD 1
10792.g1691.t1 CG8709-PH 1
10792.g1691.t1 CG8709-PE 1
10792.g1691.t1 CG8709-PB 1
10792.g1691.t1 CG8709-PK 1
10792.g1691.t1 CG8709-PC 1
10792.g1691.t1 CG8709-PG 1
10792.g1691.t1 CG8709-PL 1
10792.g1691.t1 CG8709-PJ 1
GF12930-PA CG3850-PB 1
GF12930-PA CG2125-PA 3
GF12930-PA CG2125-PB 3
GF12930-PA CG4677-PB 3
GF12930-PA CG2120-PB 8
GF12930-PA CG11924-PE 8
GF12930-PA CG11924-PB 8
GF12930-PA CG11924-PC 8
GF12930-PA CG17328-PA 10
GF12930-PA CG30431-PA 10
GF12930-PA CG33473-PB 10
GF10241-PA CG43375-PC 1
GF10241-PA CG43375-PA 1
GF19510-PA CG15734-PD 1
GF19510-PA CG15734-PC 1
GF23611-PA CG7641-PB 1
GF23611-PA CG7641-PA 1
GF23611-PA CG42683-PB 5
GF23611-PA CG42683-PC 5
GF23611-PA CG4209-PB 6
GF23611-PA CG4209-PA 6
GF23611-PA CG11217-PB 6
GF23611-PA CG11217-PA 6
GF15763-PA CG4968-PA 1
GF18440-PA CG18596-PA 1
10791.g344.t1 CG3428-PA 1
10791.g344.t1 CG32037-PA 2
GF15695-PA CG11319-PA 1
GF15695-PA CG9059-PF 2
GF15695-PA CG9059-PH 2
GF15695-PA CG9059-PD 2
GF15695-PA CG9059-PG 2
GF15695-PA CG9059-PE 2
GF13890-PA CG9894-PC 1
GF13890-PA CG9894-PA 1
GF13890-PA CG9894-PB 1
GF14697-PA CG10495-PA 1
GF14697-PA CG1434-PA 3
GF21369-PA CG12410-PA 1
GF21369-PA CG1502-PA 2
GF12912-PA CG2292-PA 1
GF12912-PA CG4907-PA 2
GF12912-PA CG13978-PA 3
GF12176-PA CG5170-PB 1
GF12176-PA CG5170-PA 1
GF12176-PA CG5170-PE 1
GF12176-PA CG5170-PF 1
GF12176-PA CG5170-PD 1
GF12176-PA CG5170-PC 1
GF12748-PA CG8994-PD 1
GF12748-PA CG8994-PC 1
GF12748-PA CG8994-PB 1
GF12748-PA CG8994-PA 1
GF16008-PA CG7440-PC 1
GF16008-PA CG8708-PC 3
GF16008-PA CG8708-PD 3
GF16008-PA CG8708-PB 3
GF16008-PA CG2983-PA 7
GF11378-PA CG13570-PA 1
GF22195-PA CG3621-PA 1
GF22195-PA CG6914-PA 2
GF11865-PB CG8183-PC 1
GF11865-PB CG8183-PE 1
GF11865-PB CG8183-PA 1
GF11865-PB CG8183-PD 1
GF11865-PB CG8566-PH 1
GF11865-PB CG8566-PC 1
GF11865-PB CG8566-PB 1
GF11865-PB CG8566-PF 1
GF11865-PB CG8566-PG 1
GF11865-PB CG8566-PE 1
GF11865-PB CG8566-PD 2
GF11865-PB CG5658-PB 3
GF11865-PB CG5658-PA 3
GF11865-PA CG8183-PA 1
GF11865-PA CG8183-PE 1
GF11865-PA CG8183-PC 1
GF11865-PA CG8183-PD 1
GF11865-PA CG8566-PH 1
GF11865-PA CG8566-PC 1
GF11865-PA CG8566-PB 1
GF11865-PA CG8566-PE 1
GF11865-PA CG8566-PG 1
GF11865-PA CG8566-PF 1
GF11865-PA CG8566-PD 2
GF11865-PA CG5658-PB 3
GF11865-PA CG5658-PA 3
GF11135-PA ER94-PA 1
GF11135-PA ER94-PC 1
GF11135-PA ER94-PD 1
GF11135-PA ER94-PB 1
GF11135-PA CG5776-PB 2
GF11135-PA CG5776-PA 2
GF11135-PA CG9475-PD 8
GF11135-PA CG9475-PC 8
GF11135-PA CG7257-PA 9
10793.g252.t3 CG5020-PC 1
10793.g252.t3 CG5020-PP 1
10793.g252.t3 CG5020-PN 1
10793.g252.t3 CG5020-PU 1
10793.g252.t3 CG5020-PA 1
10793.g252.t3 CG5020-PB 1
10793.g252.t3 CG5020-PM 1
10793.g252.t3 CG5020-PR 1
10793.g252.t3 CG5020-PS 1
10793.g252.t3 CG5020-PI 1
10793.g252.t3 CG5020-PQ 1
10793.g252.t3 CG5020-PO 2
10793.g252.t3 CG5020-PJ 3
10793.g252.t3 CG5020-PT 4
GF19783-PA CG8998-PB 1
GF19783-PA CG8998-PA 1
10793.g252.t5 CG5020-PI 1
10793.g252.t5 CG5020-PO 1
10793.g252.t5 CG5020-PC 1
10793.g252.t5 CG5020-PQ 1
10793.g252.t5 CG5020-PJ 1
10793.g252.t5 CG5020-PT 1
10793.g252.t5 CG5020-PN 2
10793.g252.t5 CG5020-PP 2
10793.g252.t5 CG5020-PU 2
10793.g252.t5 CG5020-PA 2
10793.g252.t4 CG5020-PP 1
10793.g252.t4 CG5020-PN 1
10793.g252.t4 CG5020-PS 1
10793.g252.t4 CG5020-PC 1
10793.g252.t4 CG5020-PU 1
10793.g252.t4 CG5020-PB 1
10793.g252.t4 CG5020-PA 1
10793.g252.t4 CG5020-PM 1
10793.g252.t4 CG5020-PR 1
10793.g252.t7 CG5020-PC 1
10793.g252.t7 CG5020-PI 1
10793.g252.t7 CG5020-PU 1
10793.g252.t7 CG5020-PA 1
10793.g252.t7 CG5020-PO 1
10793.g252.t7 CG5020-PQ 1
10793.g252.t7 CG5020-PB 1
10793.g252.t7 CG5020-PN 2
10793.g252.t7 CG5020-PP 2
10793.g252.t6 CG5020-PN 4
10793.g252.t6 CG5020-PP 4
GF24290-PA CG10589-PA 1
GF23034-PA CG8402-PC 1
GF23034-PA CG8402-PA 1
GF23034-PA CG8402-PB 1
GF15088-PA CG42829-PD 1
GF15088-PA CG42829-PC 1
GF15088-PA CG7100-PL 1
GF15088-PA CG7100-PE 1
GF15088-PA CG7100-PD 1
GF15088-PA CG7100-PA 1
GF15088-PA CG7100-PI 1
GF15088-PA CG7100-PB 1
GF15088-PA CG7100-PG 1
GF15088-PA CG7100-PF 1
GF15088-PA CG7100-PK 1
GF15088-PA CG7100-PJ 1
GF15088-PA CG7100-PC 1
GF15088-PA CG7100-PH 1
GF15088-PA CG42601-PE 11
GF20663-PA CG4133-PA 1
GF20663-PA CG4133-PB 1
GF20663-PA CG4133-PC 1
GF24342-PA CG6416-PA 1
GF24342-PA CG6416-PJ 1
GF24342-PA CG6416-PF 2
GF24342-PA CG6416-PE 2
GF18720-PA CG5987-PA 1
GF18720-PA CG16716-PC 1
GF18720-PA CG16716-PD 1
GF18720-PA CG16833-PM 3
GF18720-PA CG16833-PK 3
GF18720-PA CG16833-PH 3
GF18720-PA CG16833-PG 3
GF18720-PA CG16833-PD 3
GF18720-PA CG16833-PN 3
GF18720-PA CG16833-PL 3
GF18720-PA CG16833-PJ 3
GF18720-PA CG16833-PI 3
GF18720-PA CG8918-PA 5
GF18720-PA CG32238-PA 6
GF24342-PB CG6416-PF 1
GF24342-PB CG6416-PK 1
GF24342-PB CG6416-PE 1
GF24342-PB CG6416-PN 1
GF24342-PB CG6416-PM 1
GF24342-PB CG6416-PB 1
GF10809-PA CG4108-PA 1
GF12313-PA CG18285-PA 1
10790.g1343.t1 CG31293-PA 1
GF23919-PA CG4157-PA 1
GF23919-PA CG11552-PA 2
10792.g364.t1 CG5580-PJ 1
10792.g364.t1 CG5580-PG 1
10792.g364.t1 CG5580-PH 1
10792.g364.t1 CG5580-PD 1
10792.g364.t1 CG5580-PI 1
GF19382-PA CG32656-PA 1
GF11965-PA CG5189-PB 1
GF11965-PA CG5189-PA 1
GF11696-PA CG1389-PC 1
GF11696-PA CG1389-PA 1
GF11696-PA CG1389-PB 1
GF11696-PA CG8222-PA 2
GF11696-PA CG8222-PO 2
GF16795-PA CG8328-PA 1
GF16795-PA CG8361-PA 4
GF16795-PA CG8346-PA 5
GF19169-PA CG2045-PA 1
GF19169-PA CG5896-PB 6
GF19169-PA CG9733-PA 8
GF19169-PA CG1299-PA 14
GF19169-PA CG4998-PA 16
GF19169-PA CG11836-PF 16
GF19169-PA CG11836-PE 16
GF19169-PA CG11836-PG 16
GF19169-PA CG11836-PC 16
GF19169-PA CG11836-PA 16
GF19169-PA CG11836-PB 16
GF19169-PA CG9564-PC 20
GF19169-PA CG17239-PA 20
GF19169-PA CG31269-PB 22
10792.g183.t1 CG13177-PA 1
10791.g1574.t1 CG11306-PA 1
10793.g250.t1 CG15141-PA 1
GF22854-PA CG11604-PA 1
GF14571-PA CG7224-PA 1
GF14571-PA CG15283-PB 2
GF19044-PA CG31997-PA 1
GF17967-PA CG5422-PC 1
GF17967-PA CG5422-PF 1
GF17967-PA CG5422-PB 1
GF17967-PA CG5422-PD 1
GF17967-PA CG34354-PA 3
GF17967-PA CG34362-PB 3
GF22052-PA CG3711-PD 1
GF22052-PA CG3711-PC 1
GF22052-PA CG3711-PA 1
GF22052-PA CG12081-PB 2
GF22052-PA CG12081-PA 2
GF22052-PA CG1710-PD 3
GF22052-PA CG1710-PA 3
GF22052-PA CG1710-PB 3
GF22052-PA CG1710-PC 3
GF22052-PA CG1710-PE 3
GF10412-PA CG10191-PA 1
GF10412-PA CG10191-PB 1
GF10412-PA CG10763-PA 4
GF23671-PA CG9670-PB 1
GF23671-PA CG9670-PC 1
10792.g1331.t1 CG43328-PA 1
GF22311-PA CG14271-PB 1
10790.g68.t1 CG7649-PD 1
10790.g68.t1 CG7649-PC 2
GF15779-PA CG5102-PC 1
GF15779-PA CG5102-PB 1
GF15779-PA CG5102-PA 1
GF20796-PA CG9842-PB 1
GF20796-PA CG9842-PC 1
GF20796-PA CG9842-PA 1
GF20796-PA CG9819-PC 1
GF20796-PA CG9819-PB 1
GF20796-PA CG9819-PA 1
GF20796-PA CG1455-PB 1
GF20796-PA CG1455-PA 1
GF20796-PA CG1455-PC 1
GF20796-PA CG8402-PC 5
GF20796-PA CG8402-PA 5
GF20796-PA CG8402-PB 5
GF24211-PA CG11513-PD 1
GF24211-PA CG11513-PB 1
GF24211-PA CG11513-PC 1
GF24211-PA CG6701-PD 3
GF24211-PA CG6701-PC 3
GF24211-PA CG6701-PB 3
10791.g1016.t1 CG8492-PD 1
10791.g1016.t1 CG7798-PA 5
GF23057-PA CG7393-PA 1
GF23057-PA CG5475-PC 1
GF23057-PA CG5475-PB 1
GF23057-PA CG5475-PA 1
GF23057-PA CG33338-PA 2
GF23057-PA CG12559-PC 3
GF23057-PA CG12559-PD 3
GF23057-PA CG12559-PE 3
GF23057-PA CG8203-PA 11
GF23057-PA CG6114-PA 22
GF23057-PA CG18069-PG 22
GF23057-PA CG18069-PE 22
GF23057-PA CG18069-PB 22
GF23057-PA CG18069-PH 22
GF23057-PA CG18069-PC 22
GF23057-PA CG18069-PA 22
GF23057-PA CG18069-PI 22
GF23057-PA CG18069-PD 22
GF23057-PA CG18069-PJ 22
GF23057-PA CG11228-PB 23
GF23057-PA CG11228-PA 23
GF23057-PA CG1495-PC 23
GF23057-PA CG1495-PA 23
GF23057-PA CG1495-PE 23
GF23057-PA CG1495-PG 23
GF23057-PA CG1495-PB 23
GF23057-PA CG10244-PA 23
GF23057-PA CG5169-PA 23
GF23057-PA CG42317-PK 23
GF23057-PA CG42317-PI 23
GF23057-PA CG42317-PJ 23
GF23057-PA CG17309-PE 23
GF18927-PA CG1116-PA 1
GF18927-PA CG1116-PB 1
GF12618-PA CG5709-PA 1
GF12618-PA CG5659-PD 2
GF12618-PA CG5659-PC 2
GF12618-PA CG5659-PB 2
GF12618-PA CG5659-PA 2
GF10501-PA CG13024-PB 1
GF10501-PA CG13024-PC 1
GF23658-PA CG6812-PA 1
2588.g1.t1 CG32744-PA 1
2588.g1.t1 CG11624-PB 1
2588.g1.t1 CG11624-PC 1
2588.g1.t1 CG11624-PA 1
2588.g1.t1 CG10679-PA 3
GF25196-PA CG4613-PA 1
GF25196-PA CG3355-PA 2
GF25196-PA CG9294-PB 5
GF25196-PA CG11836-PI 7
GF25196-PA CG16705-PA 15
GF25196-PA CG18444-PA 17
GF12092-PA CG10494-PA 1
GF12092-PA CG10494-PB 1
10792.g1333.t1 CG8963-PD 1
10792.g1333.t1 CG8963-PC 1
10792.g1333.t1 CG8963-PB 1
10792.g1333.t1 CG8963-PA 1
GF23357-PA CG18287-PA 1
GF23357-PA CG7577-PB 3
GF23357-PA CG12048-PB 5
GF23357-PA CG12048-PA 5
GF23357-PA CG9499-PA 6
10792.g1266.t1 CG42347-PD 1
10792.g1266.t1 CG42347-PC 1
10792.g1266.t1 CG1776-PA 1
10792.g1266.t1 CG18255-PF 4
10792.g1266.t1 CG17528-PA 10
10792.g1266.t1 CG17528-PB 10
10792.g1266.t1 CG3068-PA 11
10792.g1266.t1 CG1830-PE 11
10792.g1266.t1 CG1830-PD 11
10792.g1266.t1 CG1830-PB 11
10792.g1266.t1 CG10295-PB 12
10792.g1266.t1 CG10295-PA 12
10792.g1266.t1 CG10295-PC 12
10792.g1266.t1 CG14895-PC 12
10792.g1266.t1 CG14895-PA 12
10792.g1266.t1 CG6620-PA 13
10792.g1266.t1 CG7186-PA 14
GF23071-PA CG7998-PA 1
GF23071-PA CG10749-PA 2
GF18535-PA CG4520-PA 1
10793.g883.t1 CG9289-PA 1
10793.g883.t1 CG9287-PA 1
10793.g883.t1 CG7529-PA 4
10793.g883.t1 CG17907-PB 13
10793.g883.t1 CG17907-PA 13
GF20724-PA CG5728-PA 1
GF16278-PA CG5923-PC 1
10792.g1384.t1 CG8098-PB 1
10792.g1384.t1 CG8098-PA 1
10792.g1384.t1 CG6978-PA 1
10792.g1384.t1 FS10-PA 2
10792.g1384.t1 CG8791-PB 5
10792.g1384.t1 CG8791-PC 5
10792.g1384.t1 CG9826-PA 8
10792.g1384.t1 CG9826-PB 9
GF14882-PA CG3675-PA 1
GF14882-PA CG6554-PA 2
GF13729-PA CG15862-PD 1
GF13729-PA CG15862-PC 1
GF13729-PA CG15862-PB 1
GF13729-PA CG15862-PA 1
GF13729-PA CG15862-PE 1
GF13729-PA CG42341-PX 3
GF13729-PA CG42341-PR 3
GF13729-PA CG42341-PQ 3
GF13729-PA CG42341-PS 3
GF13729-PA CG42341-PN 3
GF13729-PA CG42341-PV 3
GF13729-PA CG42341-PO 3
GF13729-PB CG15862-PC 1
GF13729-PB CG15862-PB 1
GF13729-PB CG15862-PA 1
GF13729-PB CG15862-PD 1
GF13729-PB CG15862-PE 1
GF13729-PB CG42341-PA 2
GF13729-PB CG42341-PU 2
GF13729-PB CG42341-PT 2
GF13729-PB CG42341-PP 2
GF13729-PB CG42341-PM 2
GF13729-PB CG3263-PJ 2
GF13729-PB CG3263-PI 2
GF12469-PA CG1916-PA 1
GF12469-PA CG6407-PA 5
10792.g736.t1 CG34123-PG 1
10792.g736.t1 CG34123-PE 1
10792.g736.t1 CG34123-PD 1
10792.g736.t1 CG34123-PC 1
10792.g736.t1 CG34123-PF 1
10792.g736.t1 CG34123-PB 1
10792.g736.t3 CG34123-PD 1
10792.g736.t3 CG34123-PE 1
10792.g736.t3 CG34123-PG 1
10792.g736.t3 CG34123-PC 1
10792.g736.t3 CG34123-PF 1
10792.g736.t3 CG34123-PB 1
10790.g1269.t1 CG9386-PA 1
10790.g85.t1 CG31087-PA 1
10790.g85.t1 CG10550-PD 1
10790.g85.t1 CG10550-PC 1
10790.g85.t1 CG10550-PB 1
10790.g85.t1 CG10559-PB 1
10790.g85.t1 CG10562-PA 1
10790.g85.t1 CG10618-PE 1
10790.g85.t1 CG10560-PA 1
10790.g85.t1 CG10553-PA 1
10790.g85.t1 CG31099-PA 1
10790.g85.t1 CG6830-PA 2
10790.g85.t1 CG6834-PA 3
10790.g85.t1 CG31097-PB 6
10790.g85.t1 CG11892-PA 13
10790.g85.t1 CG11892-PB 13
10790.g85.t1 CG33301-PA 14
GF19948-PA CG9632-PB 1
GF21430-PA CG14438-PB 1
GF21430-PA CG14438-PA 1
GF23400-PA CG14938-PE 1
GF23400-PA CG14938-PA 1
GF23400-PA CG14938-PB 1
GF23400-PA CG14938-PD 1
GF23400-PA CG14938-PC 1
GF23400-PA CG5245-PA 2
GF23400-PA CG8474-PA 3
10796.g148.t1 CG2191-PA 1
10796.g148.t1 CG2187-PB 1
10796.g148.t1 CG2187-PA 1
10796.g148.t1 CG2196-PB 1
10796.g148.t1 CG33124-PD 8
10796.g148.t1 CG5687-PA 8
10796.g148.t1 CG10444-PA 9
10796.g148.t1 CG7720-PE 11
10796.g148.t1 CG7720-PD 11
10796.g148.t1 CG7720-PC 11
10796.g148.t1 CG7720-PA 11
10796.g148.t1 CG7720-PB 11
GF10423-PA CG33791-PC 1
GF10423-PA CG33791-PA 1
GF10423-PA CG33791-PF 1
GF10423-PA CG33791-PE 1
GF10423-PA CG33791-PB 1
GF10423-PA CG33791-PD 1
GF10423-PA CG11661-PF 1
GF10423-PA CG11661-PH 1
GF10423-PA CG11661-PA 1
GF10423-PA CG11661-PB 1
GF10423-PA CG11661-PC 1
GF10423-PA CG11661-PG 1
GF10423-PA CG11661-PI 1
GF20577-PA CG12399-PB 1
GF20577-PA CG12399-PA 1
GF20577-PA CG2262-PA 2
GF20577-PA CG1775-PA 3
GF20577-PA CG1775-PB 3
GF23702-PA CG17962-PA 1
GF15203-PA CG31797-PA 1
GF15203-PA CG31921-PA 2
GF15203-PA CG43755-PD 3
GF14563-PA CG4970-PB 1
GF14563-PA CG31784-PC 2
GF23889-PA CG7839-PA 1
GF17528-PA CG4029-PA 1
GF17528-PA CG12690-PC 2
GF17528-PA CG12690-PB 2
GF17528-PA CG12690-PA 2
GF17528-PA CG11152-PA 4
GF17528-PA CG9571-PA 6
GF17758-PA CG31125-PA 1
GF13838-PA CG7791-PA 1
GF13838-PA CG11771-PA 2
GF16579-PA CG11993-PA 1
GF14046-PA CG6137-PA 1
GF14046-PA CG6137-PC 1
GF14046-PA CG6122-PA 1
GF14046-PA GO3-PG 3
10798.g37.t1 CG6223-PA 1
10798.g37.t1 CG6205-PB 1
10798.g37.t1 CG6205-PA 1
GF17562-PA CG11878-PA 1
GF17562-PA CG11889-PA 1
GF17562-PA CG11891-PE 1
GF17562-PA CG11891-PD 1
GF17562-PA CG33301-PA 4
GF17562-PA CG11892-PA 5
GF17562-PA CG11892-PB 5
GF17562-PA CG31380-PA 6
GF17562-PA CG9497-PB 10
GF17562-PA CG9497-PA 10
GF15562-PA CG18642-PA 1
GF15562-PA CG33096-PE 2
GF15562-PA CG33096-PD 2
GF15562-PA CG33096-PC 2
GF11526-PB CG30427-PD 1
GF11526-PB CG30427-PA 1
GF11526-PB CG30427-PF 1
GF11526-PB CG30427-PE 1
GF11526-PB CG30427-PB 1
GF11526-PB CG30427-PG 1
GF11526-PB CG30427-PC 1
GF11526-PB CG12268-PC 2
GF11526-PB CG12268-PB 2
GF11526-PB CG12268-PA 2
GF11526-PB CG5065-PE 3
GF11526-PB CG5065-PD 3
GF11526-PB CG5065-PC 3
GF11526-PB CG5065-PB 3
GF11526-PB CG5065-PA 3
GF11526-PB CG8306-PA 6
GF12549-PA CG12352-PA 1
GF13927-PA CG2981-PB 1
GF13927-PA CG2981-PA 1
GF11664-PA CG10934-PA 1
10806.g12.t2 CG1651-PF 1
10806.g12.t2 CG1651-PE 1
10806.g12.t2 CG1651-PD 1
10806.g12.t2 CG1651-PC 1
10806.g12.t2 CG1651-PA 1
10806.g12.t2 CG1651-PB 1
10806.g12.t2 CG42734-PU 1
10806.g12.t2 CG34416-PG 1
10806.g12.t2 CG34416-PM 1
10806.g12.t2 CG34416-PF 1
10806.g12.t2 CG34416-PJ 1
10806.g12.t2 CG34416-PL 1
10806.g12.t2 CG34416-PS 1
10806.g12.t2 CG34416-PQ 1
10806.g12.t2 CG34416-PT 1
10806.g12.t2 CG34416-PP 1
10806.g12.t2 CG34416-PK 1
10806.g12.t2 CG34416-PR 1
10806.g12.t2 CG34416-PN 1
10806.g12.t2 CG34416-PE 1
10806.g12.t2 CG4719-PA 3
10806.g12.t2 CG4719-PB 3
10806.g12.t2 CG10011-PA 4
10806.g12.t2 CG33106-PC 5
10806.g12.t2 CG33106-PB 5
10806.g12.t2 CG33106-PA 5
GF13535-PA CG13526-PA 1
GF13535-PA CG30378-PA 5
GF13535-PA CG13898-PA 6
GF13535-PA CG31802-PA 6
GF13535-PA CG3201-PA 9
GF23997-PA CG18586-PB 1
GF23997-PA CG11407-PA 1
GF23997-PA CG5568-PA 1
GF23997-PA CG18586-PC 1
GF23997-PA CG11659-PA 1
GF23997-PA CG6300-PA 1
GF23997-PA CG17999-PA 7
10790.g1402.t1 CG5468-PA 1
10790.g1402.t1 CG31080-PA 5
10790.g1402.t1 CG14243-PA 6
10805.g51.t1 CG42346-PB 1
10805.g51.t1 CG8561-PA 4
10805.g51.t1 CG1744-PB 5
10805.g51.t1 CG1744-PA 5
10805.g51.t1 CG6890-PA 7
10792.g777.t1 CG17632-PA 1
10792.g777.t1 CG30181-PA 1
10792.g777.t1 CG33151-PA 2
10792.g777.t1 CG33508-PA 5
10792.g777.t1 CG3327-PB 12
GF15102-PA CG6605-PD 1
GF15102-PA CG6605-PC 1
GF15102-PA CG6605-PA 1
GF15102-PA CG6605-PB 1
GF21799-PA CG42611-PA 1
GF21799-PA RP1-PD 1
GF21799-PA RP1-PE 1
GF21799-PA CG8909-PC 1
GF21799-PA CG8909-PB 1
10806.g12.t1 CG1651-PF 1
10806.g12.t1 CG1651-PE 1
10806.g12.t1 CG1651-PD 1
10806.g12.t1 CG1651-PC 1
10806.g12.t1 CG1651-PA 1
10806.g12.t1 CG1651-PB 1
10806.g12.t1 CG42734-PU 1
10806.g12.t1 CG34416-PG 1
10806.g12.t1 CG34416-PM 1
10806.g12.t1 CG34416-PN 1
10806.g12.t1 CG34416-PJ 1
10806.g12.t1 CG34416-PL 1
10806.g12.t1 CG34416-PS 1
10806.g12.t1 CG34416-PT 1
10806.g12.t1 CG34416-PP 1
10806.g12.t1 CG34416-PF 1
10806.g12.t1 CG34416-PQ 1
10806.g12.t1 CG34416-PK 1
10806.g12.t1 CG34416-PR 1
10806.g12.t1 CG34416-PE 1
10806.g12.t1 CG11020-PE 2
10806.g12.t1 CG11020-PD 2
10806.g12.t1 CG4719-PA 3
10806.g12.t1 CG4719-PB 3
10794.g23.t1 CG32717-PJ 2
10794.g23.t1 CG32717-PI 3
10794.g23.t1 CG32717-PB 5
10794.g23.t1 CG32717-PE 5
GF12287-PA II128-PA 1
GF12287-PA II140-PA 1
10790.g442.t1 CG3925-PA 1
10796.g115.t1 CG5451-PC 1
10796.g115.t1 CG5451-PB 1
10796.g115.t1 CG5451-PA 1
10796.g115.t1 CG1109-PB 6
10796.g115.t1 CG1109-PA 6
10796.g115.t1 CG1671-PA 6
10796.g115.t1 CG2261-PA 7
GF23031-PA CG5180-PB 1
GF23031-PA CG5180-PA 1
GF14819-PA CG4276-PC 1
GF14819-PA CG4276-PD 1
GF14819-PA CG4276-PA 1
GF14819-PA CG8907-PA 2
GF14819-PA CG8907-PB 2
10791.g1576.t1 CG11307-PC 1
10791.g1576.t1 CG11307-PB 1
10791.g1576.t1 CG11307-PA 1
GF24472-PA CG9279-PC 1
GF24472-PA CG9279-PB 1
GF24472-PA CG9206-PA 2
GF24472-PA CG5020-PC 3
GF19495-PA CG10347-PA 1
GF19495-PA CG10347-PB 1
GF10901-PA CG13300-PA 1
GF10901-PA CG42747-PC 2
GF17457-PA CG42795-PA 1
GF17457-PA CG42795-PB 1
GF17457-PA CG42795-PC 1
GF19056-PA CG7288-PA 1
GF15194-PA CG31926-PA 1
GF22745-PA CG3779-PC 1
GF22745-PA CG3779-PA 1
GF22745-PA CG3779-PB 1
GF12610-PA CG10460-PA 1
GF24449-PA CG34378-PD 1
GF20958-PA CG1903-PB 1
GF20958-PA CG1903-PD 1
GF20958-PA CG1903-PC 1
GF20958-PA CG3491-PA 1
GF20958-PA CG1903-PA 2
GF18857-PA CG6919-PE 1
GF18857-PA CG6919-PA 1
GF18857-PA CG6919-PC 1
GF18857-PA CG6919-PB 1
GF18857-PA CG33976-PE 2
GF18857-PA CG33976-PD 2
GF18857-PA CG33976-PC 2
GF18857-PA CG33976-PA 2
GF18857-PA CG42244-PJ 2
GF18857-PA CG33976-PF 2
GF18857-PA CG33517-PA 9
GF24860-PA CG43755-PD 1
GF13446-PA CG8905-PA 1
GF15433-PA CG13772-PB 1
GF15433-PA CG13772-PA 1
GF15433-PA CG34127-PB 2
GF15433-PA CG17907-PB 5
GF15433-PA CG17907-PA 5
GF11339-PA CG10146-PA 1
GF24471-PA CG13780-PA 1
GF24471-PA CG34378-PA 2
GF24471-PA CG34378-PE 2
GF24471-PA CG34378-PD 2
10790.g787.t1 CG7678-PA 1
10790.g787.t1 CG14309-PA 1
10790.g787.t1 CG18617-PA 1
10790.g787.t1 CG18617-PB 1
10790.g787.t1 CG12602-PA 1
10790.g787.t1 CG1709-PA 1
10790.g787.t1 CG1709-PF 1
10790.g787.t1 CG1709-PD 1
10790.g787.t1 CG1709-PB 1
10790.g787.t1 CG1709-PJ 1
10790.g787.t1 CG1709-PI 1
10790.g787.t1 CG1709-PE 1
10790.g787.t1 CG1709-PC 1
10790.g787.t1 CG1709-PG 1
10790.g787.t1 CG1709-PH 1
GF23758-PA CG13076-PA 1
GF23758-PA CG13076-PB 1
GF14607-PA CG34174-PA 1
GF18381-PA CG14710-PB 1
GF18381-PA CG4413-PA 3
GF18381-PA CG11902-PB 9
GF18381-PA CG6654-PA 10
GF18381-PA CG17806-PA 10
GF18381-PA CG11352-PF 11
GF18381-PA CG15269-PA 11
GF18381-PA CG1792-PA 12
GF18381-PA CG7372-PA 12
GF18381-PA CG8367-PJ 12
GF18381-PA CG8367-PC 12
GF18381-PA CG8367-PB 12
GF18381-PA CG8367-PI 12
GF18381-PA CG31632-PA 13
GF18381-PA CG4360-PA 15
GF18164-PA CG17734-PA 1
GF23927-PA SB2-PA 1
GF23927-PA SB1-PA 2
GF23927-PA CG14704-PF 3
GF23927-PA CG14704-PE 3
GF23927-PA CG14704-PA 3
GF23927-PA CG14704-PB 3
GF23927-PA CG14704-PC 3
GF23927-PA CG14704-PD 3
GF23927-PA SC2-PA 4
GF23927-PA CG8577-PA 5
GF23927-PA CG14746-PA 5
GF23927-PA CG4437-PA 6
GF23927-PA CG4432-PD 8
GF23927-PA CG4432-PA 8
GF17535-PB CG6264-PC 1
GF17535-PB CG6264-PA 1
GF17535-PB CG6264-PB 1
GF17535-PB CG12327-PA 1
GF17535-PB CG7259-PB 2
GF17535-PA CG6264-PA 1
GF17535-PA CG6264-PB 1
GF17535-PA CG6264-PC 1
GF17535-PA CG12327-PA 1
GF17535-PA CG7259-PB 2
GF19776-PA CG34195-PA 1
GF19776-PA CG13929-PA 2
GF19776-PA CG13929-PB 2
GF14538-PA CG31809-PB 3
GF14538-PA CG31810-PA 3
GF14538-PA CG1444-PA 4
GF20703-PA CG12000-PB 1
GF20703-PA CG12000-PA 1
GF23215-PA CG7719-PA 1
GF23215-PA CG7719-PB 1
GF17221-PA CG10693-PR 1
GF17221-PA CG10693-PS 1
GF17221-PA CG10693-PT 1
GF17221-PA CG10693-PI 1
GF17221-PA CG10693-PN 1
GF17221-PA CG10693-PB 1
GF17221-PA CG10693-PL 1
GF17221-PA CG10693-PC 1
GF17221-PA CG10693-PJ 1
GF17221-PA CG10693-PE 1
GF17221-PA CG10693-PF 1
GF17221-PA CG10693-PQ 1
GF17221-PA CG10693-PA 1
GF17221-PA CG10693-PU 1
GF17221-PA CG10693-PM 1
GF17221-PA CG10693-PP 1
GF17221-PA CG10693-PK 1
GF17221-PA CG10693-PD 1
GF17221-PA CG10693-PH 1
GF17221-PA CG10693-PO 1
10792.g1195.t1 CG18105-PA 1
GF12046-PA CG3825-PA 1
GF25050-PA CG32343-PC 1
GF25050-PA CG32343-PB 1
GF25050-PA CG32343-PE 1
GF25050-PA CG32343-PD 1
10792.g465.t1 CG8834-PA 1
10792.g465.t1 CG8834-PB 1
10792.g465.t1 CG4830-PA 1
GF21284-PA CG42492-PB 1
GF11657-PA CG4943-PA 1
GF11657-PA CG9140-PA 1
GF11657-PA CG8102-PB 4
GF11657-PA CG7555-PD 5
GF11657-PA CG42279-PK 5
GF18664-PA CG8021-PA 1
GF18664-PA CG33714-PB 2
GF18664-PA CG33714-PA 2
GF12401-PA CG13202-PA 1
GF20360-PA CG42308-PB 1
GF20360-PA CG42308-PA 1
GF20686-PA CG15422-PA 1
GF23010-PA CG12269-PB 1
GF24076-PA CG3371-PA 1
GF24076-PA CG13895-PA 2
GF24076-PA CG13895-PB 2
GF10247-PA CG12002-PE 1
GF10247-PA CG12002-PD 1
GF10247-PA CG12002-PC 1
GF10247-PA CG12002-PA 1
GF10247-PA CG12002-PB 1
GF10247-PA CG1634-PE 11
GF10247-PA CG1634-PB 11
GF10247-PA CG31190-PD 13
GF10247-PA CG5227-PF 14
GF10247-PA CG5227-PE 14
GF10247-PA CG5227-PD 14
GF10247-PA CG5227-PB 14
GF10247-PA CG5227-PA 14
GF10247-PA CG33519-PC 15
GF10247-PA CG31190-PC 15
GF10247-PA CG42330-PE 15
GF10247-PA CG42330-PD 15
GF10247-PA CG42330-PH 15
GF10247-PA CG33950-PT 15
GF10247-PA CG33950-PU 15
GF10247-PA CG33950-PZ 15
GF10247-PA CG33950-PD 15
GF10247-PA CG42256-PH 16
GF10247-PA CG42256-PJ 16
GF10247-PB CG12002-PE 1
GF10247-PB CG12002-PD 1
GF10247-PB CG12002-PC 1
GF10247-PB CG12002-PA 1
GF10247-PB CG12002-PB 1
GF10247-PB CG1634-PE 11
GF10247-PB CG1634-PB 11
GF10247-PB CG31190-PD 13
GF10247-PB CG1915-PU 13
GF10247-PB CG5227-PF 14
GF10247-PB CG5227-PE 14
GF10247-PB CG5227-PD 14
GF10247-PB CG5227-PB 14
GF10247-PB CG5227-PA 14
GF10247-PB CG33950-PU 15
GF10247-PB CG33950-PT 15
GF10247-PB CG33950-PZ 15
GF10247-PB CG33950-PD 15
GF10247-PB CG42256-PO 15
GF10247-PB CG14010-PB 19
10792.g968.t4 CG1399-PB 1
10792.g968.t4 CG1399-PC 1
10792.g968.t4 CG1399-PE 1
10792.g968.t4 CG1399-PA 1
10792.g968.t4 CG1399-PD 1
GF13048-PA CG10731-PA 1
10790.g1767.t2 CG7951-PA 1
10790.g1767.t2 CG7951-PB 1
10790.g1767.t2 CG6883-PB 3
10790.g1767.t2 CG42865-PC 3
10790.g1767.t1 CG7951-PA 1
10790.g1767.t1 CG7951-PB 1
10790.g1767.t1 CG7771-PB 3
10790.g1767.t1 CG7771-PA 3
10792.g968.t3 CG1399-PB 1
10792.g968.t3 CG1399-PC 1
10792.g968.t3 CG1399-PE 1
10792.g968.t3 CG1399-PA 1
10792.g968.t3 CG1399-PD 1
GF14894-PA CG4691-PA 1
GF14894-PA CG30362-PA 2
GF14894-PA CG2127-PB 3
GF14894-PA CG2127-PA 3
GF14894-PA CG33340-PA 4
GF23466-PA CG5837-PA 1
GF16218-PA CG31040-PA 1
10827.g10.t4 CG15737-PA 1
GF14826-PA CG15824-PB 1
GF11387-PA CG3376-PC 1
GF11387-PA CG3376-PA 1
GF11387-PA CG3376-PB 1
GF11387-PA CG15534-PA 2
GF20554-PA CG17023-PB 1
GF20554-PA CG17023-PH 1
GF20554-PA CG17023-PE 1
GF20554-PA CG17023-PG 1
GF20554-PA CG7483-PA 3
GF20554-PA CG9075-PF 4
GF20554-PA CG9075-PE 4
GF20554-PA CG9075-PD 4
GF20554-PA CG9075-PB 4
GF20554-PA CG9075-PC 4
GF20554-PA CG9075-PA 4
GF20554-PA CG9630-PA 15
GF13187-PA CG43340-PD 1
GF13187-PA CG43340-PH 1
GF13187-PA CG43340-PF 1
GF13187-PA CG43340-PA 1
GF13187-PA CG43340-PC 1
GF13187-PA CG43340-PJ 1
GF13187-PA CG43340-PP 1
GF13187-PA CG43340-PN 1
GF13187-PA CG43340-PO 1
GF13187-PA CG43340-PM 1
GF13187-PA CG43340-PL 1
GF13187-PA CG43340-PK 1
GF13187-PA CG43340-PE 1
GF13187-PA CG43340-PQ 1
GF13187-PA CG43340-PG 1
GF14848-PA CG10305-PD 1
GF14848-PA CG10305-PA 1
GF14848-PA CG10305-PC 1
GF14848-PA CG10305-PB 1
GF22909-PA CG9698-PA 1
GF22909-PA CG18749-PB 9
GF22909-PA CG15864-PB 10
GF22909-PA CG32199-PB 12
GF16095-PA CG9769-PA 1
GF16095-PA CG8335-PA 2
10797.g257.t1 ED15-PA 1
GF12152-PA CG18540-PB 1
GF12152-PA CG18539-PB 3
GF25157-PA CG32444-PA 1
GF25157-PA CG4988-PA 1
GF25157-PA CG10467-PA 3
GF21044-PA AC6-PC 1
GF21044-PA AC6-PA 1
GF21044-PA AC6-PE 1
GF21044-PA AC6-PB 1
GF21044-PA AC6-PG 1
GF21044-PA AC6-PF 1
GF21044-PA AC6-PD 1
GF21044-PA AC4-PB 2
GF21044-PA AC4-PF 2
GF21044-PA AC4-PD 2
GF21044-PA AC4-PE 2
GF22619-PA CG8661-PA 1
10795.g203.t1 CG14788-PA 1
10795.g203.t1 CG9970-PA 2
10795.g203.t1 CG12857-PA 6
GF20809-PB CG4495-PB 1
GF20809-PB CG4495-PA 1
GF14862-PA CG11377-PA 1
10827.g10.t1 CG15737-PA 1
10827.g10.t1 CG5732-PB 2
10827.g10.t1 CG5732-PC 2
GF13752-PA CG15095-PA 1
GF13752-PA CG15095-PB 1
GF13752-PA FS15-PA 3
GF21141-PA CG1435-PA 1
GF21141-PA CG1435-PC 1
GF21141-PA CG1435-PB 2
GF11892-PA CG6339-PD 1
GF11892-PA CG6339-PE 1
GF18170-PA CG7379-PA 1
GF18170-PA CG9293-PA 2
GF18170-PA CG9293-PB 2
GF18170-PA CG6632-PA 3
10791.g1053.t1 CG5932-PA 1
10791.g1053.t1 CG5955-PA 1
10791.g1053.t1 CG18301-PA 12
10793.g878.t1 CG13097-PA 1
10793.g878.t1 CG13095-PA 1
10793.g878.t1 CG13096-PA 2
10793.g878.t1 CG17134-PA 3
GF13453-PA CG42477-PA 1
10793.g480.t1 CG14273-PA 1
10794.g26.t1 CG11696-PA 1
10794.g26.t1 CG11695-PA 1
10794.g26.t1 CG11695-PB 2
10794.g26.t1 CG6254-PA 9
10794.g26.t1 CG8573-PC 10
10794.g26.t1 CG8573-PB 10
10794.g26.t1 CG8573-PA 10
10794.g26.t1 CG11352-PE 11
10794.g26.t1 CG8591-PA 12
10794.g26.t1 CG3941-PA 13
10794.g26.t1 CG3941-PB 13
10794.g26.t1 CG34406-PA 13
10794.g26.t1 CG2712-PA 14
10794.g26.t1 CG7672-PA 14
10794.g26.t1 CG7672-PC 14
10794.g26.t1 CG9215-PA 14
10794.g26.t1 CG18476-PA 14
10794.g26.t1 CG31670-PD 14
10794.g26.t1 CG32772-PC 14
10794.g26.t1 CG31670-PC 14
10794.g26.t1 CG31670-PA 14
10794.g26.t1 CG31670-PB 14
10794.g26.t1 CG3242-PA 15
10794.g26.t1 CG3340-PA 15
10794.g26.t1 CG5683-PB 15
10794.g26.t1 CG5683-PC 15
10794.g26.t1 CG5683-PA 15
GF13689-PA CG4740-PB 1
GF13689-PA CG10146-PA 2
GF10917-PA CG10297-PA 1
GF10917-PA CG18777-PA 2
GF10917-PA CG34270-PA 2
GF10917-PA CG6955-PA 3
GF10917-PA CG10533-PA 5
GF10917-PA CG10529-PA 5
GF17318-PA CG10055-PA 1
GF21921-PA CG8134-PA 1
GF19620-PA CG9919-PA 1
GF22640-PA CG13021-PC 1
GF22640-PA CG13021-PB 1
GF22640-PA CG13021-PA 1
GF12007-PA CG8026-PD 1
GF12007-PA CG8026-PB 1
GF12007-PA CG18317-PC 3
GF12007-PA CG18317-PD 3
GF12007-PA CG18317-PA 3
GF12007-PA CG4995-PD 5
GF12007-PA CG4995-PC 5
GF12007-PA CG4995-PB 5
GF12007-PA CG4995-PA 5
GF10608-PA CG11811-PA 1
GF24213-PA CG42324-PE 1
GF24213-PA CG42324-PD 1
GF14101-PA CG17768-PB 1
GF14101-PA CG17768-PA 1
GF16614-PC CG31116-PA 1
GF16614-PC CG31116-PH 1
GF16614-PC CG31116-PD 1
GF16614-PC CG31116-PC 1
GF16614-PC CG31116-PG 1
GF16614-PC CG31116-PF 1
GF16614-PC CG5284-PC 2
GF16614-PC CG5284-PB 2
GF16614-PC CG8594-PA 3
GF10642-PA CG8562-PA 1
GF10642-PA CG8560-PB 2
GF10642-PA CG8560-PA 2
GF10570-PA CG18374-PA 1
GF10570-PA CG18374-PB 1
GF10570-PA CG7995-PA 2
GF10570-PA CG7995-PB 2
GF10570-PA CG7995-PD 2
GF10570-PA CG7995-PE 2
GF10570-PA CG7995-PC 2
GF15223-PA CG17293-PA 1
GF15223-PA CG31033-PA 5
GF15223-PA CG31033-PE 5
GF15223-PA CG31033-PB 5
GF15223-PA CG31033-PC 5
GF15647-PA CG9828-PA 1
GF15647-PA CG9828-PB 1
GF15647-PA CG9828-PC 1
GF15647-PA CG8863-PE 2
GF15647-PA CG8863-PD 2
GF15647-PA CG8863-PC 2
GF15647-PA CG8863-PB 2
GF15647-PA CG8863-PA 2
GF15647-PA CG6395-PA 6
GF15647-PA CG8448-PA 6
GF15647-PA CG8448-PC 6
GF15647-PA CG8448-PB 6
GF15647-PA CG8448-PD 6
10791.g656.t1 CG1086-PI 1
10791.g656.t1 CG1086-PN 2
10791.g656.t1 CG1086-PK 2
GF19063-PA CG13403-PA 1
GF15138-PA CG31866-PA 1
GF15138-PA CG31865-PA 1
GF15399-PA CG9222-PA 1
GF15399-PA CG14305-PD 2
GF15399-PA CG14305-PC 2
GF15399-PA CG14305-PA 2
GF15399-PA CG31003-PA 15
GF15399-PA CG2621-PP 16
GF15399-PA CG2621-PQ 16
GF18653-PA CG2104-PA 1
GF18653-PA CG3289-PA 2
GF18653-PA CG8509-PA 3
GF24933-PA CG15822-PB 1
GF24933-PA CG15822-PD 1
GF24933-PA CG15879-PA 2
GF16166-PA CG3302-PA 1
GF11669-PA CG10931-PA 1
GF11669-PA CG3436-PA 3
GF11669-PA CG8440-PG 3
GF11669-PA CG8440-PF 3
GF11669-PA CG8440-PB 3
GF11669-PA CG8440-PE 3
GF11669-PA CG8440-PD 3
GF11669-PA CG8440-PC 3
GF11669-PA CG8440-PA 3
GF11669-PA CG15010-PA 7
GF11669-PA CG15010-PB 7
GF11669-PA CG15010-PC 7
GF11594-PA CG10018-PA 1
GF10959-PA CG3795-PA 1
GF10959-PA CG14780-PA 3
GF10959-PA CG6048-PA 6
GF10959-PA CG4821-PA 9
GF10959-PA CG4821-PB 9
GF10959-PA CG4821-PE 9
GF10959-PA CG4821-PD 9
GF10959-PA CG33160-PA 12
GF10959-PA CG30371-PA 12
GF10959-PA CG10663-PB 13
GF10959-PA CG18125-PA 14
GF10959-PA CG6367-PA 14
GF10959-PA CG18478-PA 15
GF10959-PA CG31827-PA 15
GF10959-PA CG30289-PA 16
10796.g14.t1 CG41099-PB 2
GF25145-PA CG8336-PC 1
GF25145-PA CG8336-PA 1
GF25145-PA CG8336-PB 1
GF24974-PA CG7980-PB 1
GF24974-PA CG7977-PA 2
GF24974-PA CG8024-PA 9
GF24974-PA CG1404-PA 10
GF24974-PA CG1404-PB 10
10793.g211.t1 CG4276-PA 1
10793.g211.t1 CG4276-PC 1
10793.g211.t1 CG4276-PD 1
10793.g211.t1 CG10372-PA 1
10793.g211.t1 CG10369-PA 1
10793.g211.t1 CG10369-PB 1
10793.g211.t1 CG10373-PA 2
10793.g211.t1 CG4370-PA 4
10793.g211.t1 CG4370-PC 4
10793.g211.t1 CG4370-PB 4
GF16231-PA CG3050-PA 1
GF16231-PA CG12800-PA 1
GF16231-PA CG2060-PA 25
GF16231-PA CG2062-PA 25
10790.g1160.t1 CG6946-PA 1
10790.g1160.t1 CG6946-PB 1
10791.g1306.t1 CG4032-PA 1
10791.g1306.t1 CG4032-PB 1
10791.g1306.t1 CG4032-PI 1
10791.g1306.t1 CG4032-PH 1
10791.g1306.t1 CG4032-PG 1
10791.g1306.t1 CG4032-PC 1
10791.g1306.t1 CG4032-PE 1
10791.g1306.t1 CG4032-PD 1
10791.g1306.t1 CG4032-PF 1
10791.g1306.t1 CG8049-PG 3
10791.g1306.t1 CG8049-PF 3
10791.g1306.t1 CG8049-PA 3
10791.g1306.t1 CG8049-PC 3
10791.g1306.t1 CG8049-PH 3
10791.g1306.t1 CG7524-PD 4
10791.g1306.t1 CG7524-PC 4
10791.g1306.t1 CG7524-PI 4
10791.g1306.t1 CG7524-PH 4
10791.g1306.t1 CG7524-PG 4
10791.g1306.t1 CG7524-PF 4
10791.g1306.t1 CG7524-PJ 4
10791.g1306.t1 CG7524-PB 4
10791.g1306.t1 CG7524-PE 4
10791.g1306.t1 CG4290-PA 24
10791.g1306.t3 CG4032-PC 1
10791.g1306.t3 CG4032-PF 1
10791.g1306.t3 CG4032-PE 1
10791.g1306.t3 CG4032-PD 1
10791.g1306.t3 CG4032-PA 1
10791.g1306.t3 CG4032-PG 1
10791.g1306.t3 CG4032-PB 1
10791.g1306.t3 CG4032-PH 1
10791.g1306.t3 CG4032-PI 1
10791.g1306.t3 CG8049-PG 3
10791.g1306.t3 CG8049-PF 3
10791.g1306.t3 CG8049-PA 3
10791.g1306.t3 CG8049-PC 3
10791.g1306.t3 CG7524-PD 4
10791.g1306.t3 CG7524-PC 4
10791.g1306.t3 CG7524-PI 4
10791.g1306.t3 CG7524-PH 4
10791.g1306.t3 CG7524-PG 4
10791.g1306.t3 CG7524-PF 4
10791.g1306.t3 CG7524-PJ 4
10791.g1306.t3 CG7524-PB 4
10791.g1306.t3 CG7524-PE 4
10791.g1306.t3 CG6715-PB 23
10791.g1306.t3 CG43143-PE 23
10791.g1306.t2 CG4032-PA 1
10791.g1306.t2 CG4032-PI 1
10791.g1306.t2 CG4032-PB 1
10791.g1306.t2 CG4032-PF 1
10791.g1306.t2 CG4032-PC 1
10791.g1306.t2 CG4032-PH 1
10791.g1306.t2 CG4032-PG 1
10791.g1306.t2 CG4032-PE 1
10791.g1306.t2 CG4032-PD 1
10791.g1306.t2 CG8049-PG 3
10791.g1306.t2 CG8049-PH 3
10791.g1306.t2 CG8049-PF 3
10791.g1306.t2 CG8049-PA 3
10791.g1306.t2 CG8049-PC 3
10791.g1306.t2 CG7524-PD 4
10791.g1306.t2 CG7524-PC 4
10791.g1306.t2 CG7524-PI 4
10791.g1306.t2 CG7524-PH 4
10791.g1306.t2 CG7524-PG 4
10791.g1306.t2 CG7524-PF 4
10791.g1306.t2 CG7524-PJ 4
10791.g1306.t2 CG7524-PB 4
10791.g1306.t2 CG7524-PE 4
10791.g1306.t2 CG6715-PB 22
10791.g1306.t2 CG43143-PE 22
10791.g1306.t2 CG43143-PD 22
10791.g1306.t2 CG43143-PG 22
10791.g1306.t2 CG6114-PA 22
10791.g1306.t2 CG3051-PC 24
10791.g1306.t2 CG3051-PB 24
10791.g1306.t2 CG3051-PA 24
10791.g1306.t4 CG4032-PF 1
10791.g1306.t4 CG4032-PC 1
10791.g1306.t4 CG4032-PA 1
10791.g1306.t4 CG4032-PB 1
10791.g1306.t4 CG4032-PI 1
10791.g1306.t4 CG4032-PH 1
10791.g1306.t4 CG4032-PG 1
10791.g1306.t4 CG4032-PE 1
10791.g1306.t4 CG4032-PD 1
10791.g1306.t4 CG8049-PG 3
10791.g1306.t4 CG8049-PF 3
10791.g1306.t4 CG8049-PA 3
10791.g1306.t4 CG8049-PC 3
10791.g1306.t4 CG8049-PH 3
10791.g1306.t4 CG7524-PD 4
10791.g1306.t4 CG7524-PC 4
10791.g1306.t4 CG7524-PI 4
10791.g1306.t4 CG7524-PH 4
10791.g1306.t4 CG7524-PG 4
10791.g1306.t4 CG7524-PF 4
10791.g1306.t4 CG7524-PJ 4
10791.g1306.t4 CG7524-PB 4
10791.g1306.t4 CG7524-PE 4
10791.g1306.t4 CG11228-PB 21
10791.g1306.t4 CG11228-PA 21
GF18365-PA CG2330-PA 1
GF24785-PA CG14829-PB 1
GF24785-PA CG14826-PA 2
GF24426-PA CG12038-PA 1
GF24557-PA CG6168-PB 1
GF24557-PA CG5976-PA 2
GF24557-PA CG32412-PA 3
GF11775-PA MC2-PA 1
GF11775-PA CG9802-PA 2
GF16129-PA CG42551-PH 1
GF16129-PA CG42551-PG 1
GF16129-PA CG42551-PD 1
GF16129-PA CG42551-PF 1
GF16129-PA CG42551-PE 1
GF16129-PA CG42551-PA 1
GF16129-PA CG42551-PB 1
GF10060-PA CG9181-PB 1
GF10060-PA CG9181-PA 1
GF10060-PA CG9181-PC 1
GF10060-PA CG9181-PE 1
GF10060-PA CG9181-PD 1
GF10060-PA CG18243-PC 7
GF10060-PA CG18243-PB 7
GF10060-PA CG1228-PK 8
GF10060-PA CG1228-PJ 8
GF10060-PA CG1228-PI 8
GF10060-PA CG1228-PH 8
GF10060-PA CG1228-PG 8
GF10060-PB CG9181-PA 1
GF10060-PB CG9181-PB 1
GF10060-PB CG9181-PC 1
GF10060-PB CG9181-PE 1
GF10060-PB CG9181-PD 1
GF10060-PB CG10975-PA 7
GF14730-PA CG5118-PA 1
GF23214-PA CG5175-PC 1
GF23214-PA CG5175-PB 1
GF23214-PA CG5175-PA 1
10793.g423.t1 CG14735-PA 3
10793.g423.t1 CG15548-PA 4
10793.g423.t1 CG9861-PA 4
GF20271-PA CG14225-PC 1
GF20271-PA CG14225-PB 1
GF20271-PA CG14226-PA 2
GF15614-PA CG33306-PA 1
GF15614-PA CG7968-PA 3
GF18444-PA CG7059-PA 1
GF18444-PA CG17645-PA 4
GF22851-PA CG17078-PD 1
GF22851-PA CG17078-PC 1
GF22851-PA CG17078-PE 1
GF22851-PA CG17078-PB 1
GF22851-PA CG11604-PA 2
GF12367-PA CG14752-PA 1
GF21607-PA CG14935-PD 1
GF21607-PA CG14935-PC 1
GF21607-PA CG14935-PA 1
GF21607-PA CG14934-PA 1
GF21607-PA CG30359-PA 1
GF21607-PA CG30360-PC 1
GF21607-PA CG11669-PA 1
GF21607-PA CG8693-PA 1
GF21607-PA CG8690-PA 1
GF21607-PA CG8696-PA 1
GF21607-PA CG8695-PA 1
GF12396-PA CG9027-PD 1
GF11592-PA CG11073-PA 1
10791.g1167.t1 CG18170-PB 1
10791.g1167.t1 CG18170-PA 1
GF12520-PA CG12943-PA 1
GF12520-PA CG12943-PB 1
GF12520-PA CG32081-PA 2
GF13290-PA CG6698-PA 1
GF13290-PA CG6698-PB 1
GF21540-PA CG8873-PA 1
GF21540-PA CG8873-PB 2
GF13003-PA CG2852-PA 1
GF24294-PA CG32434-PB 1
GF24294-PA CG32434-PC 1
GF24294-PA CG32434-PD 1
GF24294-PA CG32434-PA 1
GF24294-PA CG8487-PC 4
GF24294-PA CG8487-PA 4
GF23032-PA CG6226-PA 1
GF23032-PA CG14715-PA 4
GF22859-PA CG33870-PA 1
GF22859-PA CG33886-PA 1
GF22859-PA CG33890-PA 1
GF22859-PA CG33896-PA 1
GF22859-PA CG33898-PA 1
GF22859-PA CG33894-PA 1
GF22859-PA CG33874-PA 1
GF22859-PA CG33888-PA 1
GF22859-PA CG17949-PA 1
GF22859-PA CG33902-PA 1
GF22859-PA CG33868-PA 1
GF22859-PA CG33892-PA 1
GF22859-PA CG33908-PA 1
GF22859-PA CG33904-PA 1
GF22859-PA CG33910-PA 1
GF22859-PA CG33900-PA 1
GF22859-PA CG33878-PA 1
GF22859-PA CG33884-PA 1
GF22859-PA CG33872-PA 1
GF22859-PA CG33906-PA 1
GF22859-PA CG33876-PA 1
GF22859-PA CG33880-PA 1
GF22859-PA CG33882-PA 1
GF22509-PA CG6223-PA 1
GF25201-PA CG3868-PA 1
GF14285-PA CG9107-PB 1
GF14285-PA CG9107-PA 1
GF10615-PA CG18349-PA 1
GF10615-PA CG7941-PA 1
10797.g28.t1 CG3881-PC 1
10797.g28.t1 CG3881-PA 1
10797.g28.t1 CG3881-PB 1
10797.g28.t1 CG32775-PA 3
GF16575-PA CG11982-PA 1
GF20478-PA CG14204-PA 1
GF20478-PA CG14219-PA 1
GF20478-PA CG14205-PA 1
GF20478-PA CG13325-PA 1
GF20478-PA CG10182-PA 1
GF20478-PA CG33337-PB 1
GF20478-PA CG5892-PA 1
GF20478-PA CG10183-PB 1
GF20478-PA CG16723-PB 1
10834.g40.t1 CG2926-PA 1
GF22956-PA CG6134-PL 2
GF22956-PA CG6134-PB 2
GF22956-PB CG6134-PA 1
GF20943-PA CG17829-PB 1
GF20943-PA CG17829-PA 1
GF20943-PA CG17829-PC 1
GF11572-PA CG31352-PA 1
GF11572-PA CG31352-PC 1
GF11572-PA CG31352-PB 1
GF11572-PA CG31352-PD 1
GF11572-PA CG31332-PE 1
GF11572-PA CG31332-PA 1
GF11572-PA CG31332-PC 1
GF11572-PA CG31332-PB 1
GF11572-PA CG31332-PD 1
GF11572-PB CG31352-PA 1
GF11572-PB CG31352-PC 1
GF11572-PB CG31352-PB 1
GF11572-PB CG31332-PD 1
GF11572-PB CG31332-PB 1
GF11572-PB CG31352-PD 1
GF11572-PB CG31332-PE 1
GF11572-PB CG31332-PA 1
GF11572-PB CG31332-PC 1
GF21725-PA CG1489-PA 1
GF21725-PA CG2241-PA 1
GF12611-PA CG17246-PA 1
GF12611-PA CG17246-PC 1
GF12611-PA CG17246-PB 1
GF12611-PA CG5718-PA 1
GF16647-PA CG15179-PA 3
GF11298-PA CG1418-PA 1
GF14574-PA CG7392-PC 1
GF14574-PA CG7392-PD 1
GF14574-PA CG7392-PB 1
GF14574-PA CG7392-PA 1
GF14574-PA CG7392-PE 1
GF14574-PA CG7392-PF 1
GF14670-PA CG3234-PB 1
GF14670-PA CG3234-PJ 1
GF14670-PA CG3234-PD 1
GF14670-PA CG3234-PG 1
GF14670-PA CG3234-PK 1
GF14670-PA CG3234-PE 1
GF14670-PA CG3234-PI 1
GF14670-PA CG3234-PC 1
GF14670-PA CG7855-PA 2
GF23458-PA CG14459-PC 1
GF12916-PA CG18445-PA 1
GF12916-PA CG9655-PC 2
GF12916-PA CG9655-PB 2
GF12916-PA CG9655-PA 2
GF12916-PB CG18445-PA 1
GF12916-PB CG9655-PC 2
GF12916-PB CG9655-PB 2
GF12916-PB CG9655-PA 2
GF16084-PA CG14657-PB 1
GF24382-PA CG32276-PB 1
GF24382-PA CG32276-PA 1
GF14085-PA CG34161-PC 1
GF14085-PA CG34161-PA 1
GF21178-PA CG33003-PB 1
GF21178-PA CG33003-PA 1
GF21967-PA CG3091-PA 1
GF12724-PA CG8213-PB 1
GF12724-PA CG8213-PC 1
GF12724-PA CG34350-PB 1
GF12724-PA CG34350-PA 1
GF12724-PA CG4316-PA 3
GF12724-PA CG8172-PE 3
GF12724-PA CG8172-PF 3
GF12724-PA CG8170-PB 4
GF12724-PA CG8170-PA 4
GF12724-PA CG31728-PC 4
GF12724-PA CG7432-PB 5
GF12724-PA CG32260-PA 6
GF12724-PA CG8299-PA 8
GF12724-PA CG13318-PA 11
GF12724-PA CG3700-PB 12
GF12724-PA CG3700-PA 12
GF12724-PA CG7829-PA 14
GF12724-PA CG7996-PB 15
GF12724-PA CG7996-PA 15
GF12724-PA CG2071-PA 15
GF12724-PA CG3505-PA 16
GF12724-PA CG5909-PA 17
GF12724-PA CG11529-PA 17
GF24463-PA CG7739-PA 1
GF19160-PA CG32694-PC 1
GF19160-PA CG32694-PA 1
GF23236-PA CG6196-PA 1
10794.g125.t1 CG11203-PB 1
10794.g125.t1 CG11203-PA 1
10794.g125.t1 CG2145-PA 1
10794.g125.t1 CG2155-PA 1
GF22771-PA CG13114-PB 1
GF22199-PA CG17776-PA 1
GF24243-PA CG1246-PC 1
GF24243-PA CG1246-PB 1
GF12163-PA CG12242-PA 11
GF12163-PA CG11512-PA 11
GF12163-PA CG4181-PA 12
GF12163-PA CG18548-PA 12
GF12163-PA CG4371-PA 13
GF24711-PB CG7507-PC 1
GF24711-PB CG7507-PD 1
GF24711-PB CG7507-PE 1
GF24711-PB CG7507-PH 1
GF24711-PB CG7507-PA 1
GF24711-PB CG7507-PG 1
GF24711-PB CG7507-PF 1
GF24711-PB CG7507-PI 1
GF24711-PB CG3723-PB 1
GF24711-PB CG1842-PB 1
GF24711-PB CG1842-PC 1
GF24711-PB CG3339-PD 1
GF24711-PB CG9492-PE 1
GF24711-PB CG9492-PF 1
GF24711-PB CG3339-PC 1
GF24711-PB CG9492-PD 1
GF24711-PB CG5526-PB 1
GF24711-PB CG17629-PA 1
GF24711-PB CG7092-PA 1
GF24711-PB CG15804-PC 1
GF24711-PB CG40444-PA 5
GF22332-PA CG5424-PA 1
GF24856-PA CG5712-PA 1
GF24856-PA CG5712-PB 1
GF24856-PA CG5983-PA 1
GF24856-PA CG17176-PA 1
GF24856-PA CG17178-PB 1
GF24856-PA CG17176-PC 1
GF24856-PA CG17174-PA 1
GF24856-PA CG32305-PB 1
GF24856-PA CG17176-PF 1
GF24856-PA CG32301-PC 1
GF24856-PA CG32301-PB 1
GF24856-PA CG17176-PE 2
GF24856-PA CG17176-PB 5
GF24856-PA CG1506-PA 8
GF24856-PA CG3216-PC 13
GF16364-PA CG8757-PB 3
GF16364-PA CG9150-PB 3
GF16364-PA CG1386-PA 4
GF16364-PA CG10962-PB 5
GF16364-PA CG40485-PB 5
GF16364-PA CG17121-PA 9
GF24816-PA CG4213-PB 1
GF24816-PA CG4213-PA 1
GF12040-PA PC300-PA 1
GF15260-PA CG15168-PA 1
GF25100-PA CG7037-PB 1
GF25100-PA CG7037-PA 1
GF17797-PA CG1048-PA 1
GF17797-PA CG1046-PA 3
GF17797-PA CG1028-PJ 5
GF17797-PA CG1028-PI 5
GF17797-PA CG1028-PL 5
GF17797-PA CG1028-PM 5
GF17797-PA CG1028-PN 5
GF17797-PA CG1028-PD 5
GF17797-PA CG1028-PK 5
GF17797-PA CG1028-PG 5
GF10799-PA CG3889-PA 1
GF10740-PA CG12316-PA 1
GF10740-PA CG12316-PB 1
GF13807-PA CG3152-PA 1
GF13807-PA CG5520-PA 2
GF11277-PA CG7773-PA 1
10798.g135.t1 CG5424-PF 1
10798.g135.t1 CG42864-PJ 1
10798.g135.t1 CG5424-PA 1
10798.g135.t1 CG5424-PG 2
GF16206-PA CG15528-PB 1
GF16206-PA CG14080-PA 2
GF16206-PA CG7378-PA 4
GF16206-PA CG10089-PC 4
10792.g1134.t1 CG15112-PF 1
10792.g1134.t1 CG15112-PD 1
10792.g1134.t1 CG15112-PE 1
10792.g1134.t1 CG15112-PC 1
10792.g1134.t1 CG15112-PA 1
GF13026-PA CG34207-PA 1
10794.g82.t1 CG32669-PA 1
10794.g82.t1 CG1664-PA 1
10794.g82.t1 CG10444-PA 1
10791.g941.t1 CG34410-PE 1
10791.g941.t1 CG34410-PD 1
10791.g941.t1 CG34410-PC 1
10791.g941.t1 CG34410-PF 1
10791.g941.t1 CG34410-PB 2
10791.g941.t1 CG4212-PA 8
10791.g941.t1 CG32670-PA 9
GF17762-PA CG9363-PB 1
GF15270-PF CG8222-PH 2
GF15270-PF CG8222-PK 2
GF15270-PF CG8222-PL 2
GF15270-PF CG8222-PD 2
GF15270-PF CG8222-PB 2
GF15270-PF CG8222-PN 2
GF15270-PF CG8222-PG 2
GF15270-PF CG8222-PE 2
10790.g1589.t1 CG31057-PB 1
10790.g1589.t1 CG31057-PA 1
GF22618-PB CG8649-PD 1
GF22618-PB CG8649-PA 1
GF22618-PB CG8649-PC 1
GF17566-PA CG11893-PA 1
GF17566-PA CG31300-PA 1
GF17566-PA CG31104-PA 1
GF17566-PA CG13658-PB 1
GF17566-PA CG31436-PA 2
GF17566-PA CG31098-PA 9
10790.g1589.t2 CG31057-PB 1
10790.g1589.t2 CG31057-PA 1
10790.g1589.t2 CG31057-PC 2
GF19481-PA CG34241-PA 1
GF15217-PA CG31950-PB 1
GF15217-PA CG31950-PA 1
GF15661-PA CG5525-PA 1
GF15661-PA CG8439-PB 2
GF15661-PA CG8439-PA 2
GF15661-PA CG8351-PA 3
GF15661-PA CG7033-PA 3
GF15661-PA CG5374-PA 4
GF15661-PA CG5374-PB 4
GF15661-PA CG8977-PD 5
GF15661-PA CG8977-PC 5
GF15661-PA CG8977-PB 5
GF15661-PA CG8977-PA 5
10790.g1534.t1 CG9700-PB 1
GF12394-PA CG9023-PE 1
GF12394-PA CG9023-PC 1
GF12394-PA CG9023-PF 2
GF21573-PA CG1847-PA 1
GF21573-PA CG1847-PC 1
GF13181-PA CG11242-PA 1
GF23518-PA CG11926-PA 1
GF22028-PA CG11398-PA 1
GF22028-PA CG6813-PC 3
GF22028-PA CG9233-PB 10
GF22028-PA CG9233-PA 10
GF22028-PA CG4707-PA 10
GF22028-PA CG42726-PA 10
GF22028-PA CG10269-PA 10
GF22028-PA CG3032-PA 12
10793.g142.t1 CG17209-PC 1
10793.g142.t1 II215-PA 1
10793.g142.t1 CG10122-PA 2
GF12883-PA CG3017-PA 1
GF12883-PA CG10361-PA 2
GF12883-PA CG4016-PC 4
GF12883-PA CG4016-PA 4
GF12883-PA CG4016-PB 4
GF17882-PA CG11791-PA 1
GF22817-PA CG34421-PE 1
GF22817-PA CG34421-PD 1
GF22817-PA CG34421-PC 1
GF22817-PA CG34421-PB 1
GF10321-PA CG5165-PA 1
10806.g22.t1 CG2041-PA 1
GF11713-PA CG1600-PB 1
GF11713-PA CG1600-PA 1
GF11713-PA CG1600-PC 1
GF21195-PA CG3239-PA 1
GF21195-PA CG9505-PA 5
GF12112-PA CG14226-PA 2
GF23459-PB CG11401-PA 1
GF23459-PB CG2151-PC 1
GF23459-PB CG2151-PA 1
GF23459-PB CG2151-PB 1
GF23459-PB CG33772-PC 2
GF23459-PA CG11401-PA 1
GF23459-PA CG2151-PA 1
GF23459-PA CG2151-PC 1
GF23459-PA CG2151-PB 1
GF23459-PA CG43331-PA 2
GF16003-PA CG7556-PA 1
GF13440-PA CG34415-PD 1
GF13440-PA CG34415-PC 1
GF14567-PA CG4983-PA 1
GF23654-PA CG6839-PA 1
GF23654-PA CG3819-PA 2
GF23654-PA CG14120-PA 3
GF12973-PA CG30389-PE 1
GF12973-PA CG30389-PD 1
GF12973-PA CG30389-PC 1
GF12973-PA CG30389-PA 1
GF12973-PA CG30389-PF 1
GF12761-PA CG8448-PG 1
GF12761-PA CG8448-PE 1
GF12761-PA CG8448-PF 2
GF12761-PA CG8448-PA 2
GF12761-PA CG8448-PC 2
GF12761-PA CG8448-PB 2
GF12761-PA CG8448-PD 2
GF12761-PA CG32641-PA 4
GF12761-PA CG32640-PA 4
GF12761-PB CG8448-PA 1
GF12761-PB CG8448-PC 1
GF12761-PB CG8448-PB 1
GF12761-PB CG8448-PD 1
GF12761-PB CG8448-PG 2
GF12761-PB CG8448-PE 2
GF12761-PB CG4164-PA 7
10793.g1115.t2 CG43065-PL 1
10793.g1115.t2 CG31761-PE 1
10793.g1115.t2 CG43065-PK 1
10793.g1115.t2 CG31761-PD 1
10793.g1115.t2 CG31761-PA 1
10793.g1115.t2 CG17010-PA 2
GF16767-PA CG5039-PA 1
GF15080-PA CG13949-PA 1
GF11361-PA CG3173-PA 1
GF10905-PA CG10181-PA 1
GF10905-PA CG10226-PA 1
GF10905-PA CG10226-PB 1
GF10905-PA CG3879-PA 1
GF10905-PA CG3879-PB 1
GF10905-PA CG8523-PA 1
GF10905-PA CG4225-PA 4
GF10905-PA CB7-PB 5
GF10905-PA CB7-PA 5
GF10905-PA CG10505-PA 7
GF10905-PA CG4562-PC 8
GF10905-PA CG4562-PA 8
GF10905-PA CG4562-PE 8
GF20805-PA CG3717-PA 1
10793.g140.t1 CG2939-PA 1
10793.g140.t1 CG16738-PA 2
10793.g140.t1 CG5069-PA 4
10793.g140.t1 CG3668-PA 4
10793.g140.t1 CG11922-PA 6
10793.g140.t1 CG10002-PB 7
10793.g140.t1 CG10002-PA 7
10793.g140.t1 CG10002-PC 7
GF21890-PA CG31710-PA 1
GF16618-PB CG17342-PA 1
GF16618-PB CG17342-PB 1
GF16618-PB CG6930-PA 1
GF16618-PB CG6930-PI 1
GF16618-PB CG6930-PH 1
GF16618-PB CG6930-PF 1
GF16618-PB CG6930-PE 1
GF16618-PB CG6930-PC 1
GF16618-PB CG6930-PB 1
GF16618-PB CG6930-PK 1
GF16618-PB CG6930-PL 1
GF16618-PB CG6930-PJ 1
GF16618-PB CG6930-PG 1
GF16618-PB CG6930-PD 1
GF16618-PB CG7125-PF 8
GF16618-PB CG7125-PE 8
GF16618-PB CG7125-PD 8
GF16618-PB CG7125-PC 8
GF16618-PB CG7125-PB 8
GF16618-PB CG7125-PA 8
GF16618-PB CG32666-PD 8
GF16618-PB CG32666-PC 8
GF16618-PB CG32666-PA 8
GF16618-PB CG32666-PB 8
GF16618-PB CG17698-PA 11
GF16618-PB CG31632-PA 14
GF16618-PB CG8573-PC 14
GF16618-PB CG8573-PB 14
GF16618-PB CG8573-PA 14
GF16618-PB CG6551-PA 14
GF17662-PA CG14609-PA 1
10793.g1097.t1 CK1-PA 1
10793.g1097.t1 CK1-PC 1
10793.g1097.t1 CK1-PB 1
GF25095-PA CG13705-PA 1
GF25095-PA CG32237-PA 2
GF25095-PA CG7465-PA 3
GF17522-PA CG6342-PA 1
GF17522-PA CG4900-PA 1
GF17522-PA CG9244-PD 2
GF17522-PA CG9244-PB 2
GF17522-PA CG4706-PA 2
GF12002-PA CG30486-PA 1
GF12002-PA CG17575-PB 4
GF12002-PA CG5207-PA 12
10796.g197.t1 CG6124-PC 1
10796.g197.t1 CG18146-PB 2
10796.g197.t1 CG33115-PA 6
10796.g197.t1 CG33119-PA 7
10791.g1440.t1 CG6527-PA 1
GF23923-PA CG4101-PA 1
GF11183-PB CG5912-PA 1
GF11183-PB CG8909-PB 1
GF11183-PB CG8909-PC 1
GF11183-PB CG31094-PG 5
GF11183-PB CG31094-PJ 5
GF11183-PB CG31094-PH 5
GF11183-PB CG31094-PI 5
GF11183-PB CG31092-PF 5
GF11183-PB CG31094-PK 5
GF11183-PB CG31094-PD 5
GF11183-PB CG31092-PB 5
GF11183-PB CG31092-PE 5
GF11183-PB CG31092-PG 5
GF11183-PB CG31094-PL 5
GF11183-PB CG31092-PC 5
GF11183-PB CG31092-PA 5
GF10883-PA CG10075-PA 1
10791.g1093.t6 CG33989-PG 1
10791.g1093.t6 CG33989-PF 1
10791.g1093.t6 CG33989-PE 1
10791.g1093.t6 CG33989-PH 1
10791.g1093.t6 CG33989-PI 1
10791.g1093.t6 CG33989-PD 1
10791.g1093.t6 CG33989-PC 1
10791.g1093.t6 CG7411-PA 5
10791.g1093.t6 CG11340-PA 8
10791.g1093.t7 CG33989-PH 1
10791.g1093.t7 CG33989-PG 1
10791.g1093.t7 CG33989-PE 1
10791.g1093.t7 CG33989-PF 1
10791.g1093.t7 CG33989-PD 1
10791.g1093.t7 CG33989-PI 1
10791.g1093.t7 CG33989-PC 1
10791.g1093.t7 CG14723-PA 6
10791.g1093.t7 CG14723-PB 6
10791.g1093.t7 CG12344-PA 10
10791.g1093.t4 CG33989-PH 1
10791.g1093.t4 CG33989-PG 1
10791.g1093.t4 CG33989-PF 1
10791.g1093.t4 CG33989-PE 1
10791.g1093.t4 CG33989-PD 1
10791.g1093.t4 CG33989-PI 1
10791.g1093.t4 CG33989-PC 1
10791.g1093.t4 CG6927-PA 9
10791.g1093.t5 CG33989-PH 1
10791.g1093.t5 CG33989-PG 1
10791.g1093.t5 CG33989-PE 1
10791.g1093.t5 CG33989-PF 1
10791.g1093.t5 CG33989-PD 1
10791.g1093.t5 CG33989-PI 1
10791.g1093.t5 CG33989-PC 1
10791.g1093.t5 CG6927-PA 9
10791.g1093.t2 CG33989-PH 1
10791.g1093.t2 CG33989-PG 1
10791.g1093.t2 CG33989-PE 1
10791.g1093.t2 CG33989-PF 1
10791.g1093.t2 CG33989-PD 1
10791.g1093.t2 CG33989-PI 1
10791.g1093.t2 CG33989-PC 1
10791.g1093.t2 CG7535-PE 4
10791.g1093.t2 CG14723-PB 5
10791.g1093.t2 CG14723-PA 5
10791.g1093.t2 CG11340-PA 8
10791.g1093.t3 CG12486-PA 1
GF16635-PA CG31363-PB 1
10791.g1093.t1 CG33989-PH 1
10791.g1093.t1 CG33989-PG 1
10791.g1093.t1 CG33989-PF 1
10791.g1093.t1 CG33989-PE 1
10791.g1093.t1 CG33989-PD 1
10791.g1093.t1 CG33989-PI 1
10791.g1093.t1 CG33989-PC 1
10791.g1093.t1 CG7535-PE 4
10791.g1093.t1 CG14723-PA 5
10791.g1093.t1 CG14723-PB 5
10791.g1093.t1 CG11340-PA 8
GF20346-PA CG12682-PA 1
GF12890-PA CG11388-PA 1
GF24873-PA CG32300-PB 1
GF24661-PA CG3431-PA 1
GF24661-PA CG1950-PA 2
GF11722-PA CG15122-PA 1
11092.g3.t1 CG10956-PB 11
GF17656-PA CG2656-PA 1
GF17656-PA CG10222-PA 2
GF21218-PA CG33177-PA 1
GF23261-PA CG42809-PA 1
10793.g299.t1 CG5202-PA 1
10793.g299.t1 CG31866-PA 1
10793.g299.t1 CG31865-PA 1
10793.g299.t1 CG14941-PA 2
GF15589-PA CG9042-PC 1
GF15589-PA CG9042-PB 1
GF15589-PA CG9042-PA 1
GF15589-PA CG3215-PA 2
GF18660-PA CG2161-PA 1
GF18660-PA CG2161-PB 1
GF18660-PA CG15262-PA 2
10792.g649.t1 CG4266-PA 1
10792.g649.t2 CG4266-PA 2
10791.g247.t1 CG13877-PC 1
10791.g247.t1 CG13877-PB 1
GF15472-PA PP43-PB 1
GF15472-PA PP43-PC 2
GF25292-PA CG42255-PB 1
GF25292-PA CG32702-PB 2
GF25292-PA CG6868-PA 7
10792.g1815.t1 CG15082-PB 1
10792.g1815.t1 CG15082-PA 1
GF23909-PA CG6333-PB 1
GF23909-PA CG6333-PA 1
GF18480-PA CG8273-PA 1
10793.g800.t1 CG12548-PC 1
10793.g800.t1 CG12548-PA 1
GF11906-PA CG4207-PA 1
23.g1.t1 CG17374-PC 1
23.g1.t1 CG3523-PB 2
23.g1.t1 CG3523-PA 2
GF14723-PA CG33126-PA 1
GF14723-PA CG33126-PB 1
GF14723-PA CG4604-PF 2
GF14723-PA CG4604-PE 2
GF14723-PA CG4604-PD 2
GF14723-PA CG4604-PC 2
GF14723-PA CG4604-PB 2
GF14723-PA CG4604-PA 2
GF14528-PA CG15259-PB 1
GF23871-PA CG15010-PA 1
GF23871-PA CG15010-PB 1
GF23871-PA CG15010-PC 1
GF23871-PA CG3412-PA 2
GF23871-PA CG3412-PB 2
GF23871-PA CG3436-PA 5
GF23871-PA CG7704-PA 6
GF23871-PA CG10191-PA 9
GF23871-PA CG10191-PB 9
10795.g209.t1 CG42593-PC 1
10795.g209.t1 CG42593-PB 1
10795.g209.t1 CG42593-PA 1
GF21085-PA CG9256-PB 1
GF21085-PA CG9256-PA 1
GF21085-PA CG9256-PG 1
GF21085-PA CG9256-PH 1
GF21085-PA CG9256-PC 1
GF21085-PA CG9256-PI 1
GF21085-PA CG9256-PE 1
GF21085-PA CG9256-PF 1
GF21085-PA CG9256-PD 1
10790.g1235.t1 CG42484-PA 1
GF13754-PA CG15093-PE 1
GF13754-PA CG15093-PA 1
GF13754-PA CG15093-PB 1
GF13754-PA CG4747-PA 2
GF13754-PA CG4747-PB 2
GF17225-PA CG3132-PA 1
GF17225-PA CG9092-PA 1
GF17225-PA CG9092-PB 1
GF24156-PA CG5444-PF 1
GF24156-PA CG5444-PB 1
GF24156-PA CG5444-PA 1
GF24156-PA CG5444-PD 1
GF24156-PA CG5444-PC 1
GF24156-PA CG5444-PE 1
GF16669-PA CG9613-PA 1
GF14553-PA CG1864-PB 1
GF14553-PA CG1864-PD 1
GF14553-PA CG1864-PC 1
GF14553-PA CG11502-PB 4
GF14553-PA CG11502-PE 4
GF14553-PA CG16801-PC 9
GF20953-PA CG17764-PA 1
GF19237-PA CG1368-PA 1
GF19237-PA CG32603-PA 2
10793.g1101.t1 CG12287-PB 1
10793.g1101.t1 CG12287-PA 1
10793.g1101.t1 CG34395-PD 2
10793.g1101.t1 CG10037-PA 4
GF17149-PA BX011-PA 1
GF13315-PA CG3215-PA 1
GF13315-PA CG9042-PC 2
GF13315-PA CG9042-PA 2
GF13315-PA CG9042-PB 2
GF13315-PA CG43343-PC 3
GF13315-PA CG43343-PA 3
GF14956-PA CG3476-PA 1
GF14956-PA CG2139-PF 6
GF14956-PA CG2139-PC 6
GF14956-PA CG2139-PB 6
GF14956-PA CG2139-PD 6
GF14956-PA CG2139-PA 6
GF14956-PA CG2139-PE 6
GF14956-PA CG8026-PD 7
GF23996-PA CG5537-PC 1
GF23996-PA CG5537-PA 1
GF11830-PA CG4019-PB 1
GF11830-PA CG4019-PD 1
GF11830-PA CG4019-PA 1
GF11830-PA CG4019-PE 1
GF11830-PA CG4019-PC 1
GF11830-PA CG17664-PA 2
GF11830-PA CG17662-PB 3
GF11830-PA CG9023-PC 4
GF11830-PA CG9023-PE 4
GF11830-PA CG9023-PF 5
GF11405-PA CG5267-PA 1
GF11405-PA CG34189-PA 2
GF10148-PA CG5939-PA 1
GF10148-PA CG5939-PB 1
GF10148-PA CG5939-PD 1
GF10148-PA CG5939-PC 1
GF12800-PA SP2637-PB 1
GF12800-PA SP2637-PA 1
GF12800-PA SP2637-PD 1
GF12800-PA SP2637-PC 1
10790.g813.t2 CG5319-PA 1
10790.g813.t2 CG43226-PD 1
10790.g813.t2 CG17068-PA 2
10790.g502.t1 CG42601-PD 1
10790.g502.t1 CG42601-PC 1
10790.g502.t1 CG42601-PF 1
10790.g502.t1 CG42601-PE 1
10790.g502.t1 CG42601-PG 1
GF19746-PA CG31128-PA 1
GF10123-PA CG11505-PD 1
GF10123-PA CG11505-PA 1
GF10123-PA CG11505-PB 1
GF11483-PA CG1776-PA 1
GF11483-PA CG42347-PD 1
GF11483-PA CG42347-PC 1
GF11483-PA CG18255-PG 2
GF11483-PA CG18255-PF 3
GF11483-PA CG17528-PA 9
GF11483-PA CG17528-PB 9
GF11483-PA CG17528-PD 9
GF11483-PA CG17528-PC 9
GF11483-PA CG1830-PB 10
GF11483-PA CG14895-PD 11
GF11483-PA CG6620-PA 12
GF11483-PA CG4527-PE 15
GF11483-PA CG4527-PA 15
GF11483-PA CG4629-PF 17
GF11483-PA CG4629-PE 17
GF11483-PA CG6800-PA 18
GF11483-PA CG33338-PA 18
GF21557-PA CG5317-PA 1
GF21557-PA CG4897-PA 2
GF21927-PA CG2556-PA 1
GF25240-PA CB1-PA 1
10835.g2.t1 CG2381-PK 1
10835.g2.t1 CG2381-PI 1
10835.g2.t1 CG2381-PH 1
10835.g2.t1 CG2381-PB 1
10835.g2.t1 CG2381-PJ 1
10835.g2.t1 CG2381-PG 1
10835.g2.t1 CG2381-PE 1
10835.g2.t1 CG2381-PA 1
10835.g2.t1 CG3139-PG 3
GF13403-PA CG8988-PA 1
GF14097-PA CG5343-PA 1
GF25172-PA CG7407-PA 1
10793.g283.t2 CG43860-PE 1
10793.g283.t2 CG43860-PA 1
10793.g283.t2 CG43860-PF 1
10793.g283.t2 CG43860-PD 1
10793.g283.t2 CG43860-PB 1
10793.g283.t2 CG43860-PC 1
10793.g283.t2 CG5738-PG 2
10793.g283.t2 CG5738-PF 2
10793.g283.t2 CG5738-PE 2
10793.g283.t2 CG5738-PD 2
10793.g283.t2 CG5738-PC 2
10793.g283.t2 CG5738-PA 2
10793.g283.t2 CG5738-PB 2
10793.g283.t2 CG43365-PG 5
10793.g283.t2 CG43365-PE 5
10793.g283.t2 CG43365-PD 5
10793.g283.t2 CG11494-PB 5
10793.g283.t2 CG11494-PA 5
10793.g283.t2 CG43365-PH 5
10793.g283.t2 CG43365-PI 5
10793.g283.t2 CG12052-PQ 7
10793.g283.t2 CG12052-PL 7
10793.g283.t2 CG12052-PA 7
10793.g283.t2 CG12052-PR 7
10793.g283.t2 CG12052-PG 7
10793.g283.t2 CG12052-PE 7
10793.g283.t2 CG12052-PD 7
10793.g283.t2 CG12052-PP 7
10793.g283.t2 CG12052-PI 7
10793.g283.t2 CG12052-PN 7
10793.g283.t2 CG14307-PF 8
10793.g283.t2 CG14307-PB 8
10793.g283.t2 CG14307-PJ 8
10793.g283.t2 CG14307-PK 8
10793.g283.t2 CG14307-PH 8
10793.g283.t2 CG14307-PI 8
10793.g283.t2 CG14307-PC 8
10793.g283.t2 CG14307-PM 8
10793.g283.t2 CG14307-PL 8
10793.g283.t2 CG14307-PE 8
10793.g283.t2 CG14307-PN 8
10793.g283.t2 CG32491-PA 10
10793.g283.t1 CG43860-PE 1
10793.g283.t1 CG43860-PA 1
10793.g283.t1 CG43860-PF 1
10793.g283.t1 CG43860-PD 1
10793.g283.t1 CG43860-PB 1
10793.g283.t1 CG5738-PG 2
10793.g283.t1 CG5738-PF 2
10793.g283.t1 CG5738-PE 2
10793.g283.t1 CG5738-PD 2
10793.g283.t1 CG5738-PC 2
10793.g283.t1 CG5738-PA 2
10793.g283.t1 CG5738-PB 2
10793.g283.t1 CG9097-PA 4
10793.g283.t1 CG12052-PM 7
10793.g283.t1 CG1856-PH 7
10793.g283.t1 CG1856-PD 7
10793.g283.t1 CG1856-PC 7
10793.g283.t1 CG1856-PF 7
10793.g283.t1 CG12052-PQ 7
10793.g283.t1 CG12052-PL 7
10793.g283.t1 CG12052-PA 7
10793.g283.t1 CG12052-PR 7
10793.g283.t1 CG12052-PG 7
10793.g283.t1 CG14307-PF 8
10793.g283.t1 CG14307-PB 8
10793.g283.t1 CG14307-PJ 8
10793.g283.t1 CG14307-PK 8
10793.g283.t1 CG14307-PH 8
10793.g283.t1 CG14307-PI 8
10792.g997.t1 CG42311-PH 1
10792.g997.t1 CG5058-PA 1
10792.g997.t1 CG42311-PL 1
10792.g997.t1 CG5058-PD 1
10792.g997.t1 CG42311-PK 2
GF15937-PA CG11501-PA 1
10790.g810.t1 CG31419-PB 1
GF24779-PA CG13887-PB 1
GF24779-PA CG13887-PC 1
GF22980-PA CG1856-PG 1
GF22980-PA CG1856-PA 1
GF22980-PA CG1856-PB 1
GF22980-PA CG1856-PE 1
GF22980-PA CG32904-PA 2
GF12607-PA CG10023-PD 1
GF12607-PA CG10023-PG 1
GF12607-PA CG10023-PA 1
GF12607-PA CG10023-PC 1
GF12607-PA CG10023-PB 1
GF12607-PA CG10023-PF 1
GF12607-PA CG4926-PA 8
GF12607-PA CG18085-PA 8
GF12607-PA CG3277-PC 11
GF12607-PA CG8222-PG 12
GF12607-PA CG8222-PA 12
GF12607-PA CG8222-PO 12
GF12607-PA CG3216-PD 18
10793.g1364.t1 CG42389-PE 1
10793.g1364.t1 CG4631-PA 2
GF18399-PA CG14722-PA 1
GF18399-PA CG1523-PA 2
GF24514-PA CG11611-PA 1
GF24514-PA CG34132-PA 2
10793.g947.t1 CG7238-PA 1
10793.g947.t1 CG11147-PB 1
10793.g947.t1 CG11147-PA 1
10793.g947.t1 CG9990-PD 1
10793.g947.t1 CG9990-PF 1
10793.g947.t1 CG9990-PE 1
10793.g947.t1 CG33970-PA 2
10793.g947.t1 CG11069-PA 9
10790.g1888.t1 ED25-PA 1
GF21997-PA CG17131-PB 1
GF21997-PA CG17131-PA 1
GF21997-PA CG7802-PB 2
GF21997-PA CG7802-PA 2
GF21997-PA CG33196-PM 5
GF20890-PA CG32647-PA 1
GF20890-PA CG32647-PB 1
GF21848-PA CG10950-PA 1
GF12090-PA CG10440-PA 1
GF12090-PA CG10440-PB 1
GF12090-PA CG10830-PA 2
GF12033-PA CG8367-PA 1
GF12033-PA CG8367-PD 1
GF12033-PA CG8367-PC 1
GF12033-PA CG8367-PB 1
GF12033-PA CG8367-PJ 1
GF12033-PA CG8367-PI 1
GF12033-PA CG8367-PF 1
GF12033-PA CG8367-PG 1
GF12033-PA CG2711-PA 6
GF12033-PA CG2202-PA 9
GF12033-PA CG4413-PA 12
GF12033-PA CG9797-PA 14
10791.g1802.t1 CG42588-PB 1
10791.g1802.t1 CG42588-PA 1
GF11415-PA CG5935-PB 1
GF11415-PA CG5935-PC 1
GF11415-PA CG5935-PA 1
GF11415-PA CG5935-PD 1
GF20241-PA CG17060-PA 1
GF20241-PA CG8287-PC 2
GF20241-PA CG8287-PA 2
GF20241-PA CG3320-PA 3
10790.g812.t1 CG31256-PB 1
10790.g812.t1 CG31256-PA 1
10793.g232.t1 CG15143-PA 1
10793.g232.t1 CG15144-PB 1
10793.g232.t1 CG15145-PA 1
GF21693-PA CG9008-PA 1
GF22699-PA CG4805-PA 1
GF22699-PA CG10972-PA 2
GF22699-PA CG33289-PB 3
GF14549-PA CG9319-PA 1
GF14549-PA CG10877-PA 2
GF20704-PA CG13626-PA 1
GF19034-PA CG3606-PB 1
GF19034-PA CG14718-PA 2
GF18935-PA CG8161-PA 1
GF15721-PA CG14039-PE 1
GF15721-PA CG14039-PF 1
GF15721-PA CG14039-PA 1
GF15721-PA CG14039-PJ 1
GF15721-PA CG14039-PK 1
GF15721-PA CG14039-PL 1
GF15721-PA CG14039-PG 1
GF15721-PA CG14039-PI 1
GF15721-PA CG14039-PB 1
GF15721-PA CG14039-PH 1
GF12366-PA CG2397-PA 1
GF12366-PA CG8687-PD 1
GF12366-PA CG8302-PB 24
GF12366-PA CG3972-PA 26
GF15799-PA CG6094-PA 1
GF16781-PA CG5948-PA 1
GF19175-PA CG1785-PA 1
GF11228-PA CG14764-PA 1
10790.g49.t1 CG6312-PA 1
10790.g49.t1 CG6312-PC 1
10790.g49.t1 CG6312-PB 1
10790.g49.t1 CG6312-PD 1
10790.g49.t1 CG6312-PE 1
10790.g49.t1 CG9727-PB 2
10790.g49.t1 CG9727-PC 2
10790.g49.t1 CG9727-PA 2
GF23941-PA CG9951-PA 1
GF23941-PA CG10344-PB 8
GF23313-PA CG31010-PA 1
GF20268-PA CG14229-PA 1
10791.g1220.t2 CG34418-PH 1
10791.g1220.t2 CG34418-PJ 2
10791.g1220.t2 CG34418-PF 2
10791.g1220.t2 CG34418-PI 2
10791.g1220.t2 CG34418-PB 2
10791.g1220.t2 CG34418-PM 2
GF15402-PA DR79-PA 1
10791.g1220.t1 CG34418-PH 1
10791.g1220.t1 CG34418-PF 2
10791.g1220.t1 CG34418-PJ 2
10791.g1220.t1 CG34418-PI 2
10791.g1220.t1 CG34418-PB 2
10791.g1220.t1 CG34418-PM 2
GF18580-PA CG1842-PC 1
GF18580-PA CG1842-PB 1
[truncated: 1,223,408 more chars]
