# Supplementary material for: Revised Annotations, Sex-Biased Expression, and Lineage-Specific Genes in the Drosophila melanogaster Group
Source: G3 (Bethesda). 2014 Oct 1;4(12):2345–51. doi: 10.1534/g3.114.013532 (PMC4267930; doi:10.1534/g3.114.013532)
Supplement: Supporting Information [file supp_g3.114.013532_FileS1.zip › GFF/Orthologs/DanaVsDsim.orthos]

10791.g899.t1 CG1143-PA 1
10081.g1.t1 15591.g1549.t1 8
10081.g1.t1 6159.g602.t1 10
GF21167-PA CG3054-PA 1
GF21167-PA CG3054-PB 1
10808.g3.t1 6.g696.t1 1
GF15954-PA CG7992-PA 1
GF24432-PA CG13912-PA 1
GF20952-PA CG14402-PA 1
GF25007-PA 2.g712.t1 1
GF25007-PA 0.g2039.t2 4
GF11578-PB 1.g1530.t1 1
GF11578-PB 1.g1528.t1 1
GF11578-PB 1.g1528.t2 1
GF11578-PB CG16973-PA 4
GF11578-PB 2.g280.t1 4
GF11578-PB CG11228-PA 4
GF11578-PB 6.g792.t1 14
GF11578-PB CG9222-PA 17
GF11578-PB CG11709-PA 18
GF11578-PB CG10895-PA 18
GF11578-PB 6.g240.t2 19
GF11578-PB 4.g26.t4 20
10792.g53.t1 CG34234-PA 1
10792.g53.t1 CG30270-PC 2
GF18233-PA 2.g1250.t3 8
GF18233-PA 2.g1250.t2 8
GF11578-PA 1.g1530.t1 1
GF11578-PA 1.g1528.t2 1
GF11578-PA 1.g1528.t1 1
GF11578-PA CG5125-PA 8
GF11578-PA 6.g792.t1 14
GF11578-PA CG9222-PA 17
GF11578-PA CG1824-PA 17
GF11578-PA CG11709-PA 18
GF11578-PA CG10895-PA 18
GF11578-PA 6.g240.t1 18
GF11578-PA 4.g26.t4 20
GF21709-PA 6.g961.t1 3
10797.g23.t1 CG33298-PA 1
10797.g23.t1 6.g1078.t1 6
10797.g23.t1 CG31729-PB 7
GF24062-PA 2.g1334.t1 1
GF24062-PA CG11274-PA 1
10896.g4.t1 17805.g1751.t1 1
10896.g4.t1 580.g69.t1 5
GF15612-PA 0.g1515.t2 1
GF15612-PA 0.g1515.t1 1
10791.g808.t1 2.g2086.t1 1
GF23651-PA CG6843-PA 1
10808.g51.t1 CG12662-PA 1
10808.g51.t1 CG7077-PA 5
GF20846-PC CG3184-PA 1
GF14240-PA CG18094-PA 1
GF14240-PA CG10195-PA 2
10792.g1210.t1 1.g2281.t1 1
10792.g1210.t1 CG30427-PC 2
GF20186-PA CG9209-PA 1
GF20186-PA CG6721-PB 2
GF16237-PA CG3172-PA 1
6130.g4.t1 9036.g860.t1 10
10795.g126.t1 CG9091-PA 1
GF18772-PA 3.g2096.t1 1
GF18772-PA CG5808-PA 1
10808.g11.t1 CG11709-PA 1
10808.g11.t1 3.g674.t1 4
10808.g11.t1 CG33519-PA 8
10808.g11.t1 CG8866-PA 9
10808.g11.t1 CG12306-PA 10
10808.g11.t1 CG7001-PA 13
10808.g11.t1 CG9374-PA 14
10808.g11.t1 3.g1764.t1 14
10808.g11.t1 CG14305-PC 14
10808.g11.t1 CG15793-PA 16
10808.g11.t1 CG9804-PC 17
GF22173-PA CG11409-PA 1
10795.g291.t1 CG33513-PB 1
10795.g291.t1 CG33513-PA 1
10795.g291.t1 CG14792-PA 1
10795.g291.t1 CG2902-PA 2
10795.g291.t1 CG11155-PA 11
10795.g291.t1 2.g961.t1 12
GF16646-PA CG15178-PA 1
GF12986-PA CG15653-PA 1
GF12986-PA CG31913-PA 2
GF18055-PA 1.g886.t1 5
10792.g212.t1 1.g1651.t2 1
10792.g212.t1 1.g1651.t1 1
GF12705-PA CG11101-PA 1
10791.g736.t1 CG32026-PA 1
10791.g736.t1 CG12233-PA 2
10791.g736.t1 CG5028-PB 4
10791.g736.t1 CG5028-PA 4
GF10725-PA CG14100-PA 1
GF23975-PA CG4769-PA 1
GF23975-PA CG14508-PA 2
10790.g78.t1 CG11851-PA 1
10790.g78.t1 CG14685-PA 1
10790.g78.t1 CG14685-PC 1
10790.g78.t1 CG14685-PB 1
10790.g78.t1 CG11852-PA 2
10790.g78.t2 CG11851-PA 1
10790.g78.t2 CG14685-PA 1
10790.g78.t2 CG14685-PC 1
10790.g78.t2 CG14685-PB 1
10790.g78.t2 CG11852-PA 2
GF15100-PA CG6549-PA 1
GF14178-PA CG33282-PA 1
GF14178-PA CG3285-PA 3
GF14178-PA CG14606-PA 5
GF14178-PA CG1208-PA 9
GF14178-PA CG30035-PA 13
GF24984-PA 2.g1263.t1 1
GF24984-PA 2.g1263.t2 1
GF24984-PA 2.g1261.t1 1
2844.g1.t1 11916.g1167.t1 5
GF24984-PC 2.g1261.t1 1
GF24984-PB 2.g1263.t1 1
GF24984-PB 2.g1263.t2 1
10792.g554.t1 CG8026-PA 1
10792.g554.t1 CG18317-PA 2
10792.g554.t1 CG2139-PA 7
10792.g554.t1 CG2139-PC 7
10792.g554.t1 CG12201-PA 9
10792.g554.t1 CG5254-PA 9
10792.g554.t1 CG18347-PA 11
GF17974-PA CG5394-PA 1
GF17974-PA CG10506-PA 2
GF16561-PA CG2791-PB 1
GF16561-PA CG2791-PA 1
GF16561-PA CG30359-PA 2
GF23867-PA CG8614-PA 1
GF16790-PA CG14540-PA 1
GF24244-PA 2.g291.t1 1
GF24244-PA CG42303-PA 2
GF16529-PA CG31211-PB 1
GF13194-PA CG12107-PA 1
10812.g13.t1 1826.g169.t1 1
10812.g13.t1 15073.g1485.t1 3
GF17530-PA CG6293-PA 1
10244.g4.t1 12108.g1190.t1 4
10244.g4.t1 6750.g654.t1 7
GF14030-PA CG4698-PA 1
GF13692-PA CG4812-PA 1
GF13692-PA CG18211-PA 5
GF13692-PA 2.g1753.t1 24
GF13692-PA 17858.g1760.t1 25
GF13692-PA 17858.g1759.t1 25
GF13692-PA 2.g602.t1 26
GF13692-PA CG18030-PA 27
GF13692-PA CG2229-PA 27
GF22897-PA CG11956-PB 1
GF22897-PA 3.g2578.t1 1
GF22897-PA CG31445-PC 1
GF22897-PA CG31445-PB 1
GF22897-PA CG31445-PA 1
GF22897-PA 3.g2576.t1 1
GF22897-PA CG14516-PB 1
GF22897-PA CG14516-PA 1
GF22897-PA CG3502-PA 1
GF22897-PA CG9806-PB 3
GF22897-PA CG8773-PA 3
GF22897-PA CG32473-PA 4
GF22897-PA 2.g155.t1 6
GF16374-PA CG15589-PA 1
GF16374-PA CG15598-PA 2
10791.g1750.t1 2.g1972.t1 1
GF16127-PA CG2674-PC 3
GF16127-PA CG2674-PB 4
10151.g1.t1 8356.g794.t1 1
10151.g1.t1 12209.g1201.t1 2
10151.g1.t1 6054.g588.t1 4
10151.g1.t1 13876.g1360.t1 11
GF21712-PA CG32513-PA 1
GF16855-PA CG5214-PA 1
GF16855-PA 3.g1390.t1 1
GF16855-PA CG5599-PA 2
GF16855-PA CG5261-PB 3
GF10555-PA CG1171-PA 1
GF13753-PA CG15094-PA 1
GF13753-PA 1.g1493.t1 1
GF13753-PA 1.g1495.t1 2
GF13753-PA 1.g1495.t2 2
GF13753-PA 1.g1935.t1 4
GF13753-PA CG9825-PA 5
GF13753-PA CG30272-PA 5
GF23828-PA CG6527-PA 1
GF23828-PA 2.g1069.t1 1
GF10147-PA CG5804-PA 1
5129.g1.t1 18867.g1865.t1 4
GF10532-PA CG12013-PA 1
GF10532-PA CG15116-PA 2
GF22625-PA CG5987-PA 4
GF22625-PA 0.g746.t1 7
GF22625-PA 0.g746.t2 7
8110.g1.t1 15840.g1577.t1 2
GF18567-PA CG6403-PA 1
10792.g1569.t1 CG8405-PA 1
10792.g1569.t1 1.g1148.t1 2
GF18429-PA CG18005-PA 1
GF13201-PA CG12825-PA 1
GF13201-PA 1.g238.t1 1
GF12082-PB 1.g1030.t2 1
GF12082-PB 1.g1030.t5 1
GF12082-PB 1.g1030.t3 1
10790.g879.t1 3.g1670.t1 1
10790.g879.t1 CG33720-PA 1
10790.g879.t1 CG33191-PA 2
285.g1.t1 3080.g296.t1 5
GF18268-PA CG9667-PA 1
GF18268-PA CG6612-PA 2
GF18268-PA CG3140-PA 3
GF11145-PA CG17753-PA 1
GF21907-PA CG12245-PA 1
GF13366-PA CG8256-PA 1
GF13366-PA CG2137-PA 1
GF13366-PA CG7311-PA 2
GF11312-PA CG32833-PA 1
GF11312-PA CG9897-PA 2
GF11312-PA 3.g920.t1 13
GF13326-PA CG8392-PA 1
GF13326-PA 3.g56.t1 4
GF13326-PA CG31742-PA 5
GF13326-PA CG5693-PA 5
GF10681-PA CG4437-PA 1
GF10681-PA 2.g963.t2 2
GF10681-PA 2.g963.t3 2
GF10681-PA 2.g963.t4 3
GF10681-PA CG9681-PA 8
GF24153-PA CG12050-PA 1
10793.g171.t2 0.g1809.t2 1
10793.g171.t2 0.g1809.t1 1
10793.g171.t1 0.g1809.t1 1
10793.g171.t1 0.g1809.t2 1
GF18421-PA CG9735-PA 1
GF23310-PA CG15545-PA 1
GF18801-PA CG31038-PA 1
GF18801-PA 3.g2649.t1 1
GF25036-PA CG9173-PA 1
GF25036-PA CG3423-PA 2
10790.g1990.t1 3.g2312.t1 5
10823.g23.t1 6.g912.t2 1
10823.g23.t1 6.g912.t1 1
10823.g23.t1 CG3158-PA 10
GF10593-PA CG12362-PA 1
GF10593-PA CG5659-PA 1
10790.g1147.t1 3.g1311.t1 1
10790.g1147.t1 CG5436-PA 1
10790.g1147.t1 CG7756-PA 1
10790.g1147.t1 CG4264-PA 1
10790.g1147.t1 CG8937-PA 1
10790.g1147.t1 3.g1232.t1 1
10790.g1147.t1 CG4147-PA 1
10790.g1147.t1 CG8542-PA 2
GF16132-PA CG4815-PA 1
9967.g2.t1 12801.g1253.t1 1
GF10832-PA CG7433-PA 1
6384.g3.t1 18177.g1790.t1 10
6384.g3.t1 9604.g925.t1 11
10793.g497.t1 CG14352-PA 1
10793.g497.t1 0.g172.t1 1
GF21808-PA 6.g890.t1 1
GF21808-PA 6.g890.t2 1
GF12674-PA CG9090-PA 1
GF12714-PA CG8197-PA 1
10793.g38.t1 0.g1642.t1 1
10793.g38.t1 CG12295-PB 1
10793.g38.t1 0.g1675.t1 2
10793.g38.t1 CG42817-PA 2
GF16764-PA 6.g883.t1 3
GF16764-PA 1.g853.t1 5
GF18733-PA 3.g1984.t1 1
GF17908-PA 3.g1428.t1 1
10797.g114.t2 0.g1323.t2 1
10797.g114.t2 CG14938-PA 1
10797.g114.t2 0.g1323.t1 1
10797.g114.t2 3.g1244.t1 2
10803.g93.t1 6.g339.t1 1
GF14054-PA CG14071-PA 1
GF18632-PA CG15580-PA 1
GF18632-PA 2.g190.t3 2
10792.g1696.t1 CG10667-PA 1
10792.g1696.t1 CG11482-PA 1
10792.g1696.t1 CG2183-PA 1
10792.g1696.t1 CG8169-PA 2
10792.g1696.t1 CG5971-PA 2
10790.g1923.t1 3.g32.t3 1
10790.g1923.t1 3.g32.t2 1
10790.g1923.t1 3.g32.t1 1
10790.g1923.t1 CG31534-PD 1
10791.g1656.t2 2.g1902.t2 1
10791.g1656.t2 2.g1902.t1 1
10791.g1656.t2 2.g2061.t2 2
10791.g1656.t2 2.g2061.t1 2
10791.g1656.t2 2.g2061.t3 2
10791.g1656.t1 2.g1902.t1 1
10791.g1656.t1 2.g1902.t2 1
10791.g1656.t1 2.g2061.t2 2
10791.g1656.t1 2.g2061.t1 2
10791.g1656.t1 2.g2061.t3 2
10791.g1656.t1 1.g1829.t1 3
GF23511-PB CG32031-PA 1
GF23511-PB 2.g948.t1 1
GF23511-PB CG6602-PA 1
GF23511-PB CG4546-PA 3
GF23511-PB CG30274-PA 4
GF21930-PA CG10742-PA 1
GF21930-PA CG4591-PA 2
GF21930-PA CG9093-PA 3
10792.g148.t1 CG10073-PA 1
10792.g148.t1 CG10062-PA 1
10792.g148.t1 CG30043-PB 1
10792.g148.t1 CG30043-PA 1
10792.g148.t1 CG30047-PA 1
10792.g148.t1 CG11961-PA 1
10792.g148.t1 CG9416-PA 1
10792.g148.t1 1.g761.t1 1
10792.g148.t1 CG10051-PA 1
10792.g148.t1 1.g759.t2 1
10792.g148.t1 1.g759.t1 1
10792.g148.t1 CG33013-PC 3
10790.g227.t1 CG1112-PB 1
10790.g227.t1 CG1121-PA 1
10790.g227.t1 CG1112-PA 1
10790.g227.t1 CG1089-PA 1
10790.g227.t1 CG1108-PA 1
10790.g227.t1 CG1257-PB 1
10790.g227.t1 CG1287-PA 1
10790.g227.t1 CG1287-PB 1
10790.g227.t1 CG2505-PB 1
10790.g227.t1 CG2505-PA 1
10790.g227.t1 3.g305.t1 2
10790.g227.t1 CG1031-PB 3
GF15376-PA CG10922-PA 1
GF15376-PA CG42569-PA 2
GF14376-PA CG5828-PA 1
GF13774-PB CG7220-PA 1
GF13774-PB CG7220-PB 2
GF23697-PA CG13455-PA 1
GF12441-PA CG33503-PA 1
GF12441-PA CG13229-PA 1
GF12441-PA 2.g1842.t1 3
GF12441-PA CG14680-PA 4
GF10830-PA CG5147-PA 1
10790.g948.t1 CG31380-PA 1
GF23379-PA CG18594-PA 1
GF23379-PA 0.g146.t1 5
GF23379-PA CG17917-PA 6
GF12752-PA 1.g1678.t1 1
GF14839-PA CG10393-PA 1
GF14839-PA CG6913-PA 2
GF11841-PA CG30181-PA 1
9588.g3.t1 1791.g166.t1 1
9588.g3.t1 2.g2264.t1 6
GF24614-PA CG13477-PA 1
10792.g1327.t1 1.g1278.t1 1
10792.g1327.t1 CG8961-PA 1
GF20921-PA 6.g1409.t5 1
GF20921-PA CG1403-PD 1
GF20921-PA 6.g1409.t8 1
GF24795-PA CG13690-PA 1
GF23328-PA 3.g2736.t1 1
GF23328-PA CG9726-PA 4
GF23328-PA 3.g1740.t2 10
GF23328-PA 2.g1835.t6 12
GF14474-PA CG13773-PA 1
10792.g1455.t2 1.g985.t3 1
10792.g1455.t2 1.g985.t4 1
10792.g1455.t2 1.g985.t2 1
10792.g1455.t2 1.g985.t1 1
GF17966-PA CG5429-PA 1
GF15457-PA CG16784-PA 1
GF22580-PA CG12116-PA 1
GF22580-PA CG12117-PA 2
GF15387-PA CG6589-PA 1
GF11926-PA CG9350-PA 1
GF24904-PA CG11592-PA 1
GF24904-PA CG11592-PB 1
GF16497-PA CG5771-PA 1
GF16497-PA CG5771-PB 2
GF16497-PA CG2849-PC 13
GF16497-PA CG5915-PA 13
GF16497-PA CG1956-PA 16
10792.g1486.t1 CG30480-PA 1
GF13343-PA 1.g2270.t1 1
GF13343-PA 3.g2593.t1 2
GF13343-PA CG1897-PA 2
GF13343-PA CG7937-PA 4
GF13343-PA CG7902-PA 4
GF13343-PA CG6172-PA 4
GF23229-PA CG7110-PA 1
GF13511-PA CG30197-PA 1
10791.g350.t1 2.g1010.t1 1
GF25319-PA CG5847-PA 1
GF25319-PA 6.g798.t1 3
GF25319-PA CG15020-PA 4
10793.g550.t1 0.g215.t1 1
10793.g550.t1 6.g930.t1 7
10793.g550.t1 6.g930.t2 7
10793.g550.t1 CG34385-PA 8
10793.g550.t1 CG31361-PB 9
GF21180-PA CG2930-PA 1
GF21180-PA CG2913-PA 1
GF13809-PA CG8345-PA 1
GF13809-PA 1.g732.t1 4
GF13809-PA 1.g453.t2 26
GF13809-PA CG10755-PA 26
GF13809-PA CG17970-PB 26
GF13809-PA CG14031-PA 26
GF13809-PA CG3972-PA 28
10790.g1174.t1 CG11317-PA 1
GF17441-PA CG6515-PA 1
GF17441-PA CG7887-PA 2
GF17441-PA CG10626-PA 3
GF17441-PA 3.g2379.t1 5
GF17441-PA CG16766-PA 12
GF17441-PA 3.g2786.t1 14
10813.g11.t1 CG34450-PA 1
GF15889-PA 8736.g831.t1 1
GF16776-PA CG5886-PA 1
GF20760-PA CG34100-PD 1
GF20760-PA 3.g2070.t2 1
GF20760-PA 3.g2070.t3 1
GF20760-PA 3.g2070.t1 1
GF13706-PA CG6197-PA 1
9792.g1.t1 6.g291.t1 2
9792.g1.t1 17814.g1754.t1 3
10795.g310.t1 6.g837.t1 1
GF11698-PA CG1399-PA 1
GF25278-PA CG18815-PA 1
10777.g2.t1 9523.g915.t1 4
GF23991-PA CG5495-PA 1
GF23991-PA 6.g362.t1 4
10806.g18.t1 9939.g955.t1 2
10806.g18.t1 13085.g1279.t1 2
GF18843-PA CG8221-PA 1
GF18843-PA 1.g1289.t1 2
GF10404-PA CG8833-PA 1
GF17091-PA 3.g1441.t1 1
GF12897-PA CG8415-PA 1
GF19671-PA CG6737-PA 1
GF19671-PA CG9013-PA 5
GF19671-PA CG7026-PA 6
GF15236-PA CG8844-PA 1
GF21466-PA 6.g398.t1 1
GF21466-PA CG15929-PA 1
GF13846-PA CG40127-PA 1
GF13846-PA CG11269-PA 2
GF17251-PA CG1172-PA 1
GF16482-PA CG18516-PA 1
GF16482-PA CG6045-PA 1
GF16482-PA CG6045-PB 1
GF16482-PA CG18516-PB 1
GF16482-PA 3.g924.t1 1
GF11790-PA CG9005-PA 1
10790.g1251.t1 CG31244-PA 1
10790.g1251.t1 1.g1768.t2 2
10790.g1251.t1 1.g1768.t1 2
10790.g1251.t1 CG4261-PA 9
GF16323-PA 3.g2639.t1 1
GF16323-PA 3.g2639.t2 1
GF16323-PA CG13956-PA 5
10792.g720.t1 1.g1894.t1 1
10792.g720.t1 1.g1819.t1 5
GF14126-PA CG5680-PA 1
GF14126-PA 3.g2029.t1 3
GF14126-PA 2.g1035.t1 13
GF14126-PA 6.g792.t3 17
GF14126-PA 6.g1325.t2 18
GF14126-PA 6.g1325.t1 18
GF14126-PA CG14217-PF 18
GF14126-PA CG4527-PA 20
GF14126-PA CG6620-PA 22
10790.g1917.t1 3.g1715.t1 1
GF23062-PA CG6950-PA 1
GF23062-PA 6.g921.t1 2
GF21995-PA CG15711-PA 1
GF21995-PA 1.g1197.t1 1
GF23979-PB CG15444-PA 1
GF16710-PA CG6990-PA 1
GF16710-PA CG8409-PA 3
GF23979-PA CG15444-PA 1
GF23979-PA CG7075-PA 5
13405.g3.t1 13717.g1326.t1 6
13405.g3.t1 12263.g1206.t1 7
10791.g497.t1 2.g1130.t1 1
10791.g497.t1 CG7616-PA 1
10791.g497.t1 CG14142-PB 1
GF16682-PA CG5434-PA 1
GF15129-PA CG42403-PG 1
GF15129-PA 0.g1290.t3 1
GF15129-PA 0.g1290.t1 1
GF15129-PA 0.g1290.t2 1
GF16477-PA CG14876-PB 1
GF16477-PA 3.g897.t1 1
GF14627-PA CG8292-PA 1
10793.g1175.t2 CG4145-PA 1
10793.g1175.t2 CG16858-PA 1
10793.g1175.t2 CG14042-PA 1
10793.g1175.t2 CG10516-PA 3
10793.g1175.t1 CG4145-PA 1
10793.g1175.t1 CG16858-PA 1
10793.g1175.t1 CG14042-PA 1
10793.g1175.t1 CG14041-PA 2
10793.g1175.t1 CG10516-PA 3
GF17639-PA CG5023-PA 1
GF17639-PA CG4696-PA 2
GF11088-PB CG12340-PA 1
GF11088-PB 1.g595.t1 1
10280.g1.t1 3923.g383.t1 4
GF23914-PA CG4314-PA 1
GF23914-PA CG2759-PA 2
GF23914-PA CG30181-PA 3
GF23914-PA 2.g1159.t1 9
GF23914-PA 0.g183.t1 10
GF11088-PA CG12340-PA 1
GF11088-PA 1.g595.t1 1
GF19997-PA 3.g1739.t1 1
GF19997-PA CG9633-PA 2
GF19035-PB CG3632-PA 1
GF19035-PB CG3530-PA 3
GF19035-PB CG5026-PA 4
GF16762-PA CG6142-PA 1
GF16762-PA CG9514-PA 1
GF16762-PA CG9503-PA 1
GF21527-PA CG9526-PA 1
GF19035-PA CG3632-PA 1
GF19035-PA CG3530-PA 3
GF19035-PA CG5026-PA 4
GF19035-PA CG14001-PA 7
GF20933-PA 6.g1418.t1 1
GF20933-PA CG4767-PA 2
GF25289-PA CG14131-PA 1
GF11605-PB CG12746-PA 1
GF11357-PA CG8589-PA 1
GF11357-PA 1.g986.t1 1
GF14957-PA 0.g789.t1 1
GF14957-PA 0.g789.t2 1
GF17115-PA CG6188-PA 1
10791.g495.t1 CG42575-PA 1
2090.g1.t1 17795.g1748.t1 1
GF16398-PA CG33101-PA 1
GF16398-PA 3.g1105.t1 1
GF16398-PA CG1618-PA 1
10790.g729.t2 3.g1788.t2 1
10790.g729.t2 CG10293-PA 1
10790.g729.t2 3.g1788.t1 1
10790.g729.t1 CG10293-PA 1
10790.g729.t1 3.g1788.t1 1
10790.g729.t1 3.g1788.t2 1
GF19853-PA CG1618-PA 12
12132.g1.t1 4554.g449.t1 3
10790.g1569.t1 CG12261-PA 1
10790.g1232.t1 3.g2612.t1 2
10791.g610.t1 2.g1995.t1 1
10791.g610.t1 CG17122-PA 1
GF14896-PA CG4701-PA 1
GF14896-PA 2.g369.t1 12
GF11362-PA 1.g2143.t1 1
GF11362-PA 1.g985.t4 4
GF18590-PA CG1647-PA 1
GF10228-PB CG1893-PA 1
GF10228-PB 2.g1060.t1 2
GF10228-PB CG32056-PA 2
GF10228-PA 2.g1060.t2 3
GF14863-PC CG2674-PC 1
GF14863-PC CG2674-PA 1
GF14863-PC CG2674-PB 2
GF14863-PD CG2674-PA 2
10793.g375.t1 CG31794-PG 1
10793.g375.t1 0.g1911.t2 1
10793.g375.t1 0.g1911.t1 2
10793.g375.t1 6.g1121.t1 4
GF24456-PA CG13914-PA 1
GF23855-PA 2.g1041.t1 1
10803.g12.t1 CG12986-PA 1
10803.g12.t1 CG12986-PB 1
10803.g12.t1 CG2160-PA 2
GF14006-PA CG31938-PA 1
GF21788-PA 3.g2411.t1 2
GF15306-PA CG11723-PA 1
10790.g481.t1 3.g2140.t1 2
GF16619-PA CG6923-PA 1
GF12275-PA CG3687-PA 1
10806.g8.t1 CG31998-PA 1
10806.g8.t1 CG31998-PB 2
GF21163-PA CG12990-PA 1
GF21163-PA CG30471-PA 2
GF21163-PA CG11353-PA 2
GF17658-PA CG10061-PA 1
GF13218-PA CG5785-PA 1
10793.g222.t1 0.g1780.t1 1
10793.g222.t1 CG1842-PB 4
10793.g222.t1 CG3723-PE 5
10793.g222.t1 CG3723-PA 5
10792.g1919.t1 CG7791-PA 1
10792.g1919.t1 CG12792-PA 1
10792.g1919.t1 1.g41.t1 1
10792.g1919.t1 CG4236-PA 2
GF19116-PA CG10970-PA 1
GF15671-PA CG5427-PA 1
GF15671-PA CG3380-PA 2
GF19665-PA CG8038-PA 1
GF10246-PA CG14949-PA 1
GF18380-PA CG5344-PA 1
GF13341-PA CG3589-PA 1
10790.g1915.t1 3.g1103.t1 1
10790.g1915.t1 CG2988-PA 2
10790.g1915.t1 CG1897-PA 4
10790.g1915.t1 3.g2593.t1 4
GF13810-PA CG8345-PA 1
GF13810-PA CG1829-PA 3
GF13810-PA CG10246-PA 10
GF13810-PA CG12780-PA 11
GF13810-PA 1.g1035.t1 12
GF13810-PA CG9081-PA 26
GF13810-PA 0.g580.t1 28
GF13810-PA CG3540-PA 28
GF13810-PA CG17970-PA 29
10796.g78.t1 CG9471-PA 1
10790.g915.t1 CG9354-PA 2
10790.g915.t1 3.g1614.t1 2
GF11547-PA CG8297-PA 1
GF17488-PA CG8538-PA 1
GF24716-PA CG15876-PA 1
GF22960-PA CG6283-PA 1
GF22960-PA CG17191-PA 1
GF22960-PA 3.g2378.t1 1
GF22960-PA CG6271-PA 2
GF22960-PA 0.g268.t1 11
GF10721-PA CG8793-PA 1
GF15822-PA CG17118-PA 1
GF15822-PA CG6443-PA 2
12179.g4.t1 17885.g1761.t1 4
GF25174-PA CG11255-PA 1
GF25174-PA CG3809-PA 2
GF13789-PA 1.g111.t1 1
GF13789-PA 1.g111.t2 1
GF13789-PA CG9438-PA 1
GF13789-PA CG9438-PB 1
GF13789-PA 0.g695.t1 2
GF13789-PA 0.g695.t3 2
GF13789-PA 0.g695.t2 2
GF13789-PA 6.g491.t2 3
GF13789-PA 6.g491.t1 3
GF13789-PA CG5522-PA 4
10793.g1219.t1 CG5671-PA 1
10793.g1219.t1 CG5680-PA 1
10793.g1219.t1 CG5072-PA 11
10793.g1219.t1 1.g534.t1 14
10793.g1219.t1 CG14895-PA 15
10793.g1219.t1 CG5179-PA 18
10793.g1219.t1 CG10295-PB 19
10793.g1219.t1 CG3068-PA 19
10793.g1219.t1 6.g1325.t2 19
10793.g1219.t1 6.g1325.t1 19
10793.g1219.t1 CG14217-PF 19
10793.g1219.t1 CG16973-PA 22
GF10063-PA CG2213-PA 1
GF14691-PA CG17492-PA 1
GF14691-PA CG5841-PA 1
GF14691-PA 2.g923.t1 7
GF14691-PA CG6618-PA 8
GF11682-PA CG11430-PA 1
10792.g1367.t1 1.g1636.t1 2
10792.g1367.t1 CG9036-PA 2
GF12447-PA 1.g793.t1 1
GF12447-PA CG8819-PC 1
GF12447-PA CG8821-PB 1
GF15700-PA CG9554-PA 1
10792.g1367.t2 CG33544-PA 1
10792.g1367.t2 1.g1636.t1 2
10792.g1367.t2 CG9036-PA 2
GF15648-PA CG9932-PB 1
GF15648-PA CG9932-PA 1
GF15648-PA CG5204-PA 2
GF15648-PB CG9932-PA 1
GF15648-PB CG9932-PB 1
GF15648-PB CG5204-PA 2
10793.g647.t1 CG10949-PA 1
GF15596-PA CG9078-PA 1
GF17832-PA 3.g1000.t1 1
GF17832-PA CG3987-PA 1
GF21408-PA CG1591-PA 1
10797.g192.t1 0.g503.t2 1
10797.g192.t1 0.g503.t3 1
10797.g192.t1 0.g503.t4 1
10797.g192.t1 0.g503.t5 1
10797.g192.t1 0.g503.t7 1
10797.g192.t1 0.g503.t6 1
10797.g192.t1 0.g503.t8 1
10797.g192.t1 0.g503.t9 1
10797.g192.t1 CG6383-PA 9
10797.g192.t1 CG6383-PB 9
10797.g192.t2 0.g503.t2 1
10797.g192.t2 0.g503.t3 1
10797.g192.t2 0.g503.t4 1
10797.g192.t2 0.g503.t5 1
10797.g192.t2 0.g503.t7 1
10797.g192.t2 0.g503.t6 1
10797.g192.t2 0.g503.t8 1
10797.g192.t2 0.g503.t9 1
10797.g192.t2 CG6383-PA 9
10797.g192.t2 CG6383-PB 9
GF14322-PA CG8671-PA 1
GF14322-PA 0.g2094.t1 1
GF17080-PA CG5220-PA 1
10790.g141.t1 3.g554.t3 1
10790.g141.t1 3.g554.t1 2
10805.g3.t1 6.g955.t1 1
GF15787-PA CG5168-PA 1
GF15787-PA CG5313-PA 1
GF15787-PA CG5313-PB 2
GF15787-PA CG8142-PA 3
10792.g695.t1 CG3683-PA 2
10792.g695.t1 CG11333-PA 3
GF17729-PA CG10041-PA 1
GF17729-PA CG4477-PA 9
GF19227-PA CG17446-PA 1
GF19227-PA 0.g372.t1 2
GF18072-PA CG5732-PA 1
GF18072-PA 6.g810.t1 2
GF14676-PA CG13398-PA 1
GF23644-PA 2.g1854.t1 1
GF23644-PA CG7975-PA 2
GF18252-PA CG10703-PA 1
GF22621-PA 6.g1165.t1 1
GF22621-PA 6.g1165.t2 1
GF22621-PA CG1582-PA 4
GF22621-PA CG32533-PA 8
GF22621-PA CG4901-PA 9
GF21506-PA CG10465-PA 1
GF21506-PA CG9467-PA 2
GF21506-PA CG10830-PA 2
GF24199-PB CG7324-PA 1
GF24199-PB CG7324-PB 1
GF24199-PB CG12972-PB 2
GF24199-PB 3.g129.t1 6
GF24199-PB 3.g129.t2 6
GF24199-PB CG42612-PC 6
GF24199-PB CG7112-PB 7
GF24199-PB 2.g859.t1 7
GF24199-PB 1.g952.t1 8
GF24199-PA CG7324-PA 1
GF24199-PA CG7324-PB 1
GF24199-PA CG12241-PA 2
GF24199-PA CG5344-PA 3
10860.g3.t1 6260.g613.t1 4
10860.g3.t1 0.g2115.t1 7
GF11503-PA CG30429-PA 1
GF15152-PA CG9242-PA 1
GF12942-PA CG5497-PA 1
GF19332-PA 4.g8.t2 1
GF12762-PA CG18247-PA 1
GF12762-PA CG10079-PA 3
GF12762-PA CG8222-PB 11
GF12762-PA CG8222-PC 11
GF12762-PA 6.g792.t3 21
GF12762-PA 6.g1325.t2 21
GF12762-PA 6.g1325.t1 21
GF12762-PA CG14217-PF 21
GF12762-PA CG6620-PA 22
10792.g1257.t1 CG15111-PA 1
10792.g1257.t3 CG15111-PA 1
10790.g894.t1 CG1978-PB 5
10790.g894.t1 CG1978-PA 5
GF23798-PA CG3329-PA 1
GF23798-PA CG18341-PA 2
GF23798-PA CG4052-PB 3
GF23798-PA CG9868-PA 8
10792.g1257.t4 CG15111-PA 1
GF11893-PA CG10972-PA 1
GF11226-PA CG2916-PA 1
GF11226-PA CG2916-PB 1
GF11226-PA CG4173-PA 1
GF11226-PA CG4173-PB 1
GF11226-PA CG4173-PC 1
10794.g149.t1 1844.g175.t1 1
GF17416-PA CG9032-PA 1
GF23366-PA CG18731-PA 1
GF14946-PA CG31628-PA 1
GF19375-PA CG9947-PA 1
GF19301-PA CG7091-PA 1
GF21188-PA CG1430-PA 1
GF21188-PA 6.g557.t1 1
GF19024-PA CG3415-PA 1
GF19024-PA CG10425-PA 4
GF11633-PA CG30284-PA 1
GF11633-PA CG34394-PC 2
GF11633-PA 0.g386.t2 2
GF11633-PA 0.g386.t1 2
GF16589-PA CG1746-PC 1
10629.g1.t1 4329.g421.t1 4
10629.g1.t1 13856.g1358.t1 7
GF18847-PA CG18249-PA 1
GF22059-PA CG7413-PA 1
GF22059-PA 3.g876.t1 2
GF22059-PA CG5083-PA 2
GF17536-PA CG6254-PA 1
GF17536-PA CG10366-PA 2
GF17536-PA CG15269-PA 6
GF17536-PA 0.g1611.t2 6
GF17536-PA 0.g1611.t1 6
GF17536-PA CG10959-PA 7
GF17536-PA CG11695-PA 8
GF17536-PA 0.g758.t1 9
GF17536-PA 3.g649.t1 10
GF17536-PA CG33133-PA 10
GF17536-PA CG18262-PA 10
GF17536-PA 6.g351.t1 11
GF17536-PA 0.g419.t1 11
GF17536-PA 3.g669.t1 11
GF17536-PA 2.g2227.t1 12
GF17536-PA 1.g2044.t1 12
GF17536-PA CG9215-PA 13
GF17536-PA 6.g998.t1 13
GF17536-PA CG5069-PA 14
GF17536-PA CG14710-PA 15
GF17536-PA CG31441-PA 15
GF22401-PA 14528.g1420.t1 1
10790.g1182.t1 CG1744-PB 1
10790.g1182.t1 CG1744-PA 1
10790.g1182.t1 CG18729-PA 1
10790.g1182.t1 CG4168-PA 2
10790.g1182.t1 CG7896-PA 3
10790.g1182.t1 CG8561-PB 5
10790.g1182.t1 CG8561-PA 5
10790.g1182.t1 6.g1430.t1 5
10790.g1182.t1 CG7250-PA 6
10790.g1182.t1 CG8930-PA 8
10790.g1182.t1 CG32055-PA 8
10790.g1182.t1 1.g1161.t1 9
10790.g1182.t1 CG11280-PA 10
10790.g1182.t1 CG5407-PA 10
10790.g1182.t1 2.g1344.t1 11
GF12042-PA CG4324-PA 1
GF25230-PA CG5535-PA 1
GF25230-PA 2.g2235.t1 1
GF25230-PA CG7255-PA 2
GF25230-PA 3.g2822.t1 7
GF10082-PA CG18214-PC 1
GF10082-PA 2.g101.t1 1
GF10082-PA 2.g100.t3 1
GF10082-PA 2.g100.t1 1
GF11148-PA CG13350-PA 1
GF22724-PA CG31783-PA 7
GF18030-PA CG31457-PB 1
GF12370-PA CG14750-PA 1
10796.g274.t1 CG31445-PB 1
10796.g274.t1 CG11956-PB 1
10796.g274.t1 3.g2578.t1 1
10796.g274.t1 CG31445-PA 1
10796.g274.t1 CG31445-PC 1
10796.g274.t1 3.g2576.t1 1
10796.g274.t1 CG14516-PA 1
10796.g274.t1 CG14516-PB 1
10796.g274.t1 CG3502-PA 2
10796.g274.t1 2.g155.t1 9
10791.g655.t2 2.g97.t4 1
10791.g655.t2 2.g97.t2 1
10791.g655.t2 2.g97.t5 1
10791.g655.t2 2.g97.t3 1
10791.g655.t2 2.g97.t1 1
10791.g655.t2 CG17976-PA 5
10791.g655.t2 CG4607-PA 10
GF19571-PA 6.g1074.t1 1
10791.g655.t1 2.g97.t4 1
10791.g655.t1 2.g97.t2 1
10791.g655.t1 2.g97.t3 1
10791.g655.t1 2.g97.t5 1
10791.g655.t1 2.g97.t1 1
10791.g655.t1 CG4607-PA 11
10791.g655.t1 CG8249-PA 13
10791.g655.t1 CG4797-PA 14
10791.g655.t1 CG33281-PA 14
GF17782-PA CG31003-PA 1
GF17782-PA 6.g240.t2 1
GF17782-PA 6.g240.t1 1
GF17782-PA 6.g792.t1 17
GF17782-PA CG9774-PB 18
GF17782-PA CG9774-PC 18
GF17782-PA 1.g492.t2 18
GF17782-PA 3.g1764.t2 19
7565.g1.t1 12263.g1206.t1 7
7565.g1.t1 6147.g599.t1 8
GF17280-PA CG18143-PA 1
GF11303-PA CG9882-PA 1
GF20755-PA CG13693-PA 1
GF16419-PA CG6011-PA 1
11746.g1.t1 2102.g195.t1 2
11746.g1.t1 13831.g1352.t1 9
GF16493-PA 3.g430.t2 1
GF16493-PA 3.g430.t1 1
GF16493-PA 3.g430.t3 1
GF16493-PA CG9968-PB 2
GF17695-PA CG5116-PA 1
GF16493-PC 3.g430.t1 1
GF16493-PC 3.g430.t2 1
GF16493-PC 3.g430.t3 1
GF16493-PB 3.g430.t3 1
GF16493-PB 3.g430.t1 1
GF16493-PB 3.g430.t2 1
GF16493-PB 6.g1081.t2 2
GF16930-PA CG7642-PA 1
GF16930-PA CG6045-PA 2
GF16930-PA CG6045-PB 2
GF16930-PA 3.g923.t1 6
GF24142-PB CG1099-PA 1
GF24142-PB 0.g2077.t1 1
GF24142-PB 0.g2077.t3 1
GF24142-PA 0.g2077.t1 1
GF24142-PA CG1099-PA 1
GF24142-PA 0.g2077.t3 1
GF24142-PA 0.g2077.t2 2
GF22182-PA CG17707-PA 1
GF22182-PA CG32645-PA 2
GF14917-PA CG3131-PB 1
GF14917-PA 0.g314.t1 1
GF14917-PA CG34399-PA 3
GF14917-PA 0.g1817.t1 8
GF14917-PA CG11165-PA 10
GF18807-PA 3.g2658.t1 1
GF14113-PA CG5384-PA 1
GF24923-PA CG7036-PA 1
GF24923-PA 1.g165.t1 2
GF24923-PA 3.g274.t1 3
GF11009-PA 2.g2236.t1 1
157.g1.t1 15901.g1585.t1 2
GF19876-PA CG30060-PA 6
GF23007-PA CG6005-PA 1
GF17855-PA CG12813-PA 3
GF22886-PA CG14514-PA 1
GF18766-PA CG31515-PB 1
GF18766-PA 3.g1931.t1 1
GF15490-PA CG15629-PA 1
GF15490-PA CG9265-PA 2
GF15490-PA CG2254-PA 4
GF15490-PA CG2253-PB 5
GF12483-PA CG1902-PA 1
GF12483-PA 2.g1273.t1 13
GF15603-PA CG18095-PA 1
GF15603-PA CG13488-PA 6
GF15603-PA CG5820-PA 6
GF16391-PA CG1169-PA 1
GF11922-PA CG11770-PA 1
GF23638-PA CG6885-PA 1
GF23256-PA CG2261-PA 1
GF14174-PA 0.g377.t1 1
GF14174-PA 2.g507.t1 6
GF14174-PA CG1594-PA 8
GF14174-PA 0.g1905.t1 10
GF14174-PA 3.g460.t1 14
10808.g103.t3 6.g769.t4 1
10808.g103.t3 6.g769.t1 1
10808.g103.t3 6.g769.t3 1
10808.g103.t3 CG1725-PM 1
10808.g103.t3 6.g769.t2 1
10808.g103.t3 3.g2329.t4 2
10808.g103.t3 3.g2329.t2 2
10808.g103.t3 3.g2145.t1 3
13543.g2.t1 4576.g455.t1 4
13543.g2.t1 6147.g599.t1 6
GF17678-PA CG2505-PA 1
GF17678-PA CG2505-PB 1
GF17678-PA CG1031-PA 1
GF17678-PA CG6018-PA 1
GF17678-PA CG1031-PB 1
GF17678-PA CG1121-PA 1
GF17678-PA CG1287-PA 1
GF17678-PA CG1089-PA 1
GF17678-PA CG1287-PB 1
GF17678-PA 3.g305.t2 1
GF17678-PA 3.g305.t1 1
GF17678-PA CG1112-PA 2
GF17678-PA CG1257-PA 4
1424.g1.t1 2201.g207.t1 1
1424.g1.t1 7017.g678.t1 3
GF21215-PA CG15764-PA 1
GF21215-PA 6.g407.t1 1
10809.g19.t1 2469.g225.t1 4
10809.g19.t1 3351.g325.t1 11
GF11319-PA CG3820-PA 1
GF11319-PA 1.g1951.t1 1
GF15229-PA CG31898-PA 1
10809.g2.t1 10919.g1061.t1 3
GF16263-PA 3.g1981.t3 1
GF16263-PA 3.g1981.t2 1
GF16263-PA 3.g1981.t1 1
GF16263-PA CG31048-PB 1
GF16263-PA 3.g2522.t1 1
GF16263-PA 3.g2519.t1 2
GF22534-PA 6.g1258.t2 1
GF22534-PA 6.g1258.t1 1
10792.g404.t1 CG30393-PA 2
11693.g1.t1 8356.g794.t1 1
11693.g1.t1 11120.g1077.t1 24
GF18634-PA 3.g166.t1 1
GF18634-PA CG10077-PA 1
GF18634-PA CG10777-PB 1
GF18634-PA CG6227-PA 3
GF18634-PA 6.g981.t1 3
GF13601-PA CG30048-PA 1
GF13601-PA 0.g1577.t1 2
GF13601-PA 0.g1577.t2 2
GF13601-PA CG42685-PA 2
10792.g819.t2 1.g455.t4 1
10792.g819.t2 1.g455.t1 1
10792.g819.t2 1.g455.t2 1
10792.g819.t2 1.g455.t3 1
10792.g819.t2 3.g1479.t3 19
10792.g819.t2 CG43143-PE 20
10792.g819.t2 3.g1389.t1 22
10792.g819.t1 1.g455.t4 1
10792.g819.t1 1.g455.t1 1
10792.g819.t1 1.g455.t2 1
10792.g819.t1 1.g455.t3 1
10792.g819.t1 CG42783-PA 7
10792.g819.t1 CG10539-PA 7
10792.g819.t1 2.g584.t1 8
10792.g819.t1 2.g1560.t1 10
10792.g819.t1 CG17596-PJ 11
10792.g819.t1 CG17596-PG 11
10792.g819.t1 3.g1479.t3 19
10792.g819.t1 3.g1479.t1 19
10792.g819.t1 3.g1479.t2 19
10792.g819.t1 CG43143-PE 20
10792.g819.t1 3.g1389.t1 22
GF14261-PA CG7833-PA 1
GF21217-PA CG5560-PA 1
GF21217-PA CG5295-PA 2
GF18285-PA 3.g1874.t1 1
GF18285-PA CG4725-PA 1
GF18285-PA CG4723-PA 2
GF18285-PA 0.g1398.t1 10
GF18285-PA CG8358-PA 11
GF18285-PA CG9761-PA 11
GF11762-PA 1.g124.t1 1
GF11762-PA 1.g123.t1 3
GF11762-PA CG10913-PA 4
GF14164-PA CG8891-PA 1
5887.g4.t1 1791.g166.t1 1
5887.g4.t1 13952.g1364.t1 2
GF14124-PA CG5671-PA 1
10795.g218.t1 CG1560-PA 1
10795.g218.t1 CG1762-PA 2
GF11828-PA CG30183-PA 1
GF11828-PA CG2092-PA 2
GF19432-PA CG9503-PA 1
GF19432-PA CG9514-PA 1
GF19432-PA 6.g949.t1 4
GF24453-PA CG9153-PA 1
GF24453-PA CG9153-PB 1
GF24453-PA CG6190-PA 2
GF24453-PA CG3356-PA 6
10791.g912.t2 2.g405.t1 1
10791.g912.t2 CG10850-PA 1
10791.g912.t2 CG10849-PA 1
10791.g912.t2 CG1079-PA 2
10791.g912.t1 2.g405.t1 1
10791.g912.t1 CG10850-PA 1
10791.g912.t1 CG10849-PA 1
GF12506-PA CG5539-PA 1
10793.g957.t1 CG42469-PA 1
GF12082-PA 1.g1030.t2 1
GF12082-PA 1.g1030.t5 1
GF12082-PA 1.g1030.t3 1
GF11538-PA CG2917-PA 1
GF18208-PA CG11739-PA 1
GF18208-PA CG6812-PA 2
GF23778-PA CG7716-PA 1
GF23778-PA 6.g1324.t1 2
10808.g33.t1 CG7053-PA 1
10808.g33.t1 CG7001-PA 2
10805.g113.t1 CG8590-PA 1
10805.g113.t1 CG13761-PA 1
10805.g113.t1 CG8636-PA 2
10805.g113.t1 CG10642-PA 6
10805.g113.t1 CG7293-PA 6
10805.g113.t1 CG8566-PC 8
10805.g113.t1 CG5658-PC 9
GF19147-PA 6.g288.t1 1
GF19147-PA CG32789-PA 1
GF19147-PA CG2947-PA 1
GF21014-PA 6.g105.t1 1
GF21014-PA 6.g105.t2 1
GF10617-PA CG18348-PA 1
GF10617-PA CG8634-PA 3
GF17595-PA CG8790-PA 1
GF17595-PA CG4323-PA 2
GF17595-PA CG11196-PA 3
GF17595-PA CG7514-PA 8
GF17595-PA CG18327-PA 12
GF17595-PA CG8323-PA 13
GF14287-PA 0.g657.t1 1
GF18221-PA CG6095-PA 1
GF25062-PA CG1319-PA 1
GF25062-PA CG4205-PA 2
GF10390-PA CG7650-PA 1
GF22125-PA CG14630-PA 1
GF22125-PA CG10814-PA 3
GF10708-PB 2.g2135.t2 1
GF10708-PB CG33214-PA 1
GF10708-PB 2.g2135.t1 1
GF10708-PB 2.g2135.t3 1
10790.g1353.t1 3.g883.t1 1
10793.g220.t2 0.g1782.t1 1
10793.g220.t2 CG7092-PA 4
10793.g220.t2 CG5526-PA 6
GF10708-PA CG33214-PA 1
GF10708-PA 2.g2135.t1 1
GF10708-PA 2.g2135.t3 1
GF10708-PA 2.g2135.t2 1
GF19486-PA 6.g952.t1 1
GF19486-PA CG8200-PB 2
GF10657-PA CG5215-PA 1
GF10657-PA CG5641-PA 2
GF10941-PA 2.g2198.t1 1
GF10941-PA 6.g1367.t1 5
GF14227-PA CG14921-PA 1
GF13180-PA CG11237-PA 1
GF13630-PA CG3511-PA 1
GF14592-PA CG7289-PA 1
GF13833-PA CG12754-PA 1
GF13833-PA CG3569-PA 1
13359.g3.t1 18806.g1859.t1 2
13359.g3.t1 16245.g1624.t1 10
GF17824-PA CG7643-PA 1
GF17824-PA CG1107-PA 4
GF17824-PA 6.g287.t1 7
GF17824-PA 6.g287.t2 7
10792.g400.t1 CG9450-PA 1
GF15360-PA CG17927-PE 1
GF15360-PA CG17927-PA 1
GF15360-PA CG17927-PF 1
GF15360-PA CG17927-PB 1
GF15360-PA CG17927-PG 1
GF15360-PA CG17927-PD 1
GF15360-PA CG15792-PA 1
GF15360-PA CG17927-PC 1
GF11725-PA CG14865-PA 1
GF17933-PA CG10345-PA 1
GF17933-PA CG3829-PA 3
10791.g1247.t1 2.g538.t1 1
10791.g1247.t1 2.g538.t3 1
10791.g1247.t1 2.g538.t2 1
10791.g1247.t1 2.g538.t4 1
10798.g138.t1 6.g1162.t1 1
10798.g138.t1 6.g1163.t1 1
10798.g138.t1 CG5162-PA 1
10798.g138.t1 CG18258-PA 2
GF18469-PB CG5237-PC 1
GF18469-PB 3.g591.t1 1
GF18469-PB 3.g594.t1 1
GF18469-PB 3.g592.t1 1
GF10616-PA CG8697-PA 3
GF10616-PA CG7673-PA 4
GF10616-PA 2.g708.t1 5
GF10616-PA CG30045-PA 10
10791.g1858.t1 2.g658.t1 1
GF24018-PA CG13929-PB 1
GF24018-PA 1.g1364.t1 2
GF17253-PA CG12162-PA 1
GF14370-PA CG13094-PA 1
GF25006-PA CG8634-PA 1
GF25006-PA CG8638-PA 2
GF25006-PA CG18348-PA 3
GF25006-PA CG18349-PA 6
GF17765-PA CG9359-PA 1
GF17765-PA CG9277-PA 1
GF17765-PA CG3401-PA 1
GF17765-PA CG2512-PA 4
10795.g149.t1 6.g985.t1 1
10795.g149.t1 CG17922-PA 4
10795.g149.t1 1.g2143.t1 7
GF24842-PA CG12024-PA 1
GF10458-PA CG10622-PA 1
GF10458-PA CG11963-PA 2
GF17568-PA CG31436-PA 1
GF17568-PA CG13658-PA 2
GF17568-PA CG9498-PA 9
GF17568-PA 3.g2185.t1 15
GF17568-PA CG31099-PA 18
10792.g772.t1 CG3569-PA 1
10792.g772.t1 CG17226-PA 1
10792.g772.t1 CG12754-PA 2
10792.g772.t1 CG17250-PB 3
10792.g772.t1 CG12193-PA 3
10790.g1517.t1 3.g130.t1 1
10790.g1517.t1 CG7533-PA 2
GF14276-PA 0.g1533.t1 1
GF14276-PA CG4500-PA 1
GF14276-PA CG8732-PB 3
GF14276-PA CG8732-PA 3
GF20737-PA 3.g2051.t1 1
13448.g1.t1 6.g3.t1 1
GF25294-PC CG8402-PB 8
GF25294-PC CG2096-PA 10
GF19508-PA CG32655-PA 1
GF16300-PA CG12878-PA 1
10791.g1245.t1 2.g541.t1 1
10795.g118.t1 CG16721-PA 1
10795.g118.t1 CG5560-PA 2
10795.g118.t1 CG5295-PA 3
GF23265-PA CG14254-PA 1
GF23265-PA CG8986-PA 3
GF23330-PA CG31371-PA 1
GF23330-PA CG9726-PA 2
10810.g10.t1 3080.g296.t1 10
4612.g1.t1 5460.g528.t1 1
13502.g1.t1 9036.g860.t1 9
GF21991-PA CG13363-PA 1
GF11096-PA 1.g581.t2 1
GF11096-PA 3.g2847.t2 2
GF11096-PA 3.g657.t2 3
GF11096-PA 3.g657.t1 3
GF11096-PA 3.g657.t3 3
GF11096-PA CG5738-PA 4
GF11096-PA 6.g126.t2 5
GF11096-PA CG32491-PB 8
GF15240-PA CG17593-PA 1
GF23503-PA CG7145-PA 1
GF23503-PA CG6661-PA 2
GF23503-PA CG9629-PA 7
GF15643-PA CG4738-PA 1
GF25133-PA CG3743-PB 1
GF25133-PA CG3743-PC 1
GF25133-PA CG18783-PA 3
GF25133-PA CG10959-PA 8
GF25133-PA 3.g669.t1 8
GF25133-PA CG1454-PA 9
GF25133-PA CG31670-PA 10
GF25133-PA CG18262-PA 10
GF25133-PA 1.g2044.t1 10
GF25133-PA CG10021-PD 10
GF25133-PA 0.g442.t1 10
GF25133-PA 0.g1724.t1 10
GF25133-PA CG32772-PC 11
GF25133-PA 2.g2227.t2 11
GF25133-PA CG8591-PA 11
GF25133-PA CG6254-PA 11
GF25133-PA 2.g744.t1 11
GF25133-PA CG18476-PA 13
GF25133-PA CG7987-PA 13
GF25133-PA CG8145-PA 14
GF25133-PA 3.g1399.t1 14
10792.g1778.t1 1.g1099.t1 1
10791.g727.t1 CG13313-PA 1
10791.g727.t1 CG5012-PA 2
10791.g278.t1 CG13716-PA 1
GF21731-PA CG11841-PA 6
GF21731-PA CG11529-PA 14
GF21731-PA CG6041-PA 14
GF21731-PA 0.g1652.t1 16
GF21731-PA 0.g243.t1 17
GF21731-PA 0.g244.t1 17
GF21731-PA CG31267-PA 17
GF21731-PA CG31266-PA 17
GF21731-PA 1.g303.t1 18
GF21731-PA CG2071-PA 19
11113.g1.t1 18769.g1855.t1 15
GF17132-PA CG5246-PA 1
GF17132-PA CG31266-PA 5
GF17132-PA CG2071-PA 10
GF17132-PA 1.g643.t1 12
GF17132-PA 0.g244.t1 12
GF17132-PA CG34458-PA 12
GF17132-PA 2.g349.t1 13
GF17132-PA 0.g243.t1 14
GF17132-PA CG11529-PA 16
GF17132-PA CG8586-PA 16
GF17132-PA CG8738-PA 16
GF17132-PA 3.g2765.t1 18
10795.g139.t1 CG6146-PA 1
10795.g139.t1 6.g976.t1 1
GF17420-PA CG31099-PA 1
GF17420-PA CG31087-PA 2
GF17420-PA 3.g2199.t1 11
GF17420-PA CG11878-PA 16
GF17420-PA 3.g2184.t1 16
GF21587-PA CG1559-PA 1
GF14982-PA CG2964-PA 1
GF14982-PA CG7070-PB 2
GF14982-PA 3.g1806.t1 3
10793.g1267.t1 CG18302-PA 1
10793.g1267.t1 CG18284-PB 7
10793.g1267.t1 0.g1211.t1 7
10793.g1267.t1 CG11608-PA 11
10793.g1267.t1 CG5932-PA 12
10793.g1267.t1 CG6753-PA 13
GF14336-PA CG3736-PA 1
GF14336-PA CG5899-PA 6
GF14336-PA CG4261-PA 7
GF14336-PA CG4548-PA 8
GF14336-PA CG4049-PA 9
10809.g4.t1 5007.g490.t1 3
10809.g4.t1 5193.g507.t1 12
GF11635-PA CG30273-PA 1
GF11635-PA CG30269-PA 2
GF11635-PA CG13510-PB 3
GF11635-PA CG13510-PA 3
GF19982-PA CG8470-PA 1
GF19982-PA CG8544-PA 1
GF19982-PA CG8544-PE 1
GF25094-PA CG17150-PA 1
GF25094-PA CG5526-PA 1
GF25094-PA 2.g198.t1 1
GF25094-PA CG5526-PB 1
GF25094-PA CG7092-PA 1
GF25094-PA CG9492-PA 1
GF25094-PA CG9492-PB 1
GF25094-PA CG1842-PB 1
GF25094-PA CG3723-PB 1
GF25094-PA CG3723-PA 1
GF25094-PA CG3723-PC 1
GF25094-PA CG3723-PE 1
GF25094-PA 3.g2428.t1 1
GF25094-PA 3.g2488.t1 1
GF25094-PA 3.g2487.t1 5
GF12052-PA CG3735-PA 1
GF24755-PA 2.g25.t2 1
GF24755-PA 2.g25.t1 1
GF24755-PA 2.g25.t4 1
GF24755-PA 2.g25.t3 1
GF24755-PA CG4107-PA 2
GF24755-PA CG10118-PE 3
GF24755-PA CG10118-PD 3
GF24755-PA CG10118-PC 3
10791.g1611.t1 2.g1926.t2 1
10791.g1611.t1 2.g1926.t1 1
GF10710-PA CG7199-PA 1
GF10710-PA 1.g62.t1 4
GF10710-PA CG7404-PA 6
GF25211-PA CG14187-PA 1
GF22406-PA 14528.g1414.t1 1
GF22946-PA 3.g2397.t1 1
GF22946-PA CG6051-PC 1
GF22946-PA CG15667-PA 2
GF22946-PA 3.g2408.t1 3
GF20874-PA CG4353-PA 1
GF20874-PA CG4349-PB 1
GF20874-PA CG4349-PA 1
GF20874-PA CG15793-PA 4
GF20874-PA 3.g460.t1 14
GF22351-PA CG12177-PA 1
GF22351-PA CG11158-PA 2
GF11061-PA 1.g90.t1 1
13242.g2.t1 8356.g794.t1 1
13242.g2.t1 4474.g436.t1 4
13242.g2.t1 11120.g1077.t1 22
GF11860-PA CG30010-PA 1
10792.g1424.t1 1.g2160.t1 3
GF17323-PA CG1019-PB 1
GF17323-PA CG1019-PA 1
GF17323-PA 3.g274.t1 1
GF17323-PA CG42309-PB 1
GF17323-PA 1.g2151.t1 2
GF17323-PA CG7036-PA 4
GF17170-PA CG7014-PA 1
10790.g1466.t1 CG9285-PB 1
10790.g1466.t1 CG9285-PA 1
GF17651-PA CG10098-PA 1
3848.g1.t1 9036.g860.t1 14
GF17500-PA CG2604-PA 1
GF17500-PA CG5167-PA 1
10792.g1301.t1 1.g1303.t2 1
10792.g1301.t1 CG6568-PA 1
10792.g1301.t1 1.g1303.t1 1
GF16106-PA CG6159-PA 1
GF21106-PA CG6474-PA 1
GF21106-PA 6.g1198.t1 1
GF12879-PA CG2970-PA 1
GF12879-PA CG16783-PA 2
10805.g9.t1 6.g958.t1 1
10819.g2.t1 9036.g860.t1 11
GF24264-PA CG32485-PA 1
GF13881-PA CG17302-PA 1
GF13881-PA CG17331-PA 3
10793.g849.t1 CG17259-PA 1
GF16923-PA CG7091-PA 1
12060.g2.t1 11298.g1094.t1 2
12060.g2.t1 1317.g127.t1 3
GF25271-PA CG7533-PA 1
GF25271-PA CG7533-PB 1
GF25271-PA 3.g130.t1 2
10792.g1647.t1 CG4622-PA 1
GF23685-PA CG13458-PA 1
10790.g266.t1 CG6056-PA 2
10790.g266.t1 1.g100.t1 5
GF15154-PA CG9247-PA 1
GF20638-PA CG2699-PA 1
10791.g1547.t1 2.g1320.t1 1
10791.g1547.t2 2.g1320.t1 1
10792.g1561.t1 CG8421-PH 1
10792.g1561.t1 CG8424-PA 1
10792.g1561.t1 CG8424-PC 1
GF19670-PA CG9016-PA 1
GF19670-PA 0.g639.t1 1
GF23640-PA CG6877-PA 1
GF22185-PA CG13367-PA 1
GF11010-PA 2.g2238.t1 1
GF11010-PA 2.g2238.t2 1
10791.g225.t1 CG1214-PA 1
10791.g225.t1 CG1004-PA 2
10791.g225.t1 2.g149.t1 3
10791.g225.t1 CG33166-PB 4
10793.g1088.t1 CG17174-PA 1
10793.g1088.t1 CG17176-PC 1
10793.g1088.t1 CG17176-PD 1
10793.g1088.t1 CG5983-PA 1
10793.g1088.t1 CG17176-PA 1
10793.g1088.t1 CG17176-PB 1
10793.g1088.t1 CG17178-PA 1
10793.g1088.t1 CG5712-PA 1
10793.g1088.t1 CG32305-PA 2
10793.g1088.t1 CG10564-PD 9
GF11058-PA CG30443-PA 1
GF11058-PA CG5683-PA 7
GF11058-PA CG1603-PA 7
GF11058-PA CG8484-PA 7
GF11058-PA CG2129-PA 7
GF11058-PA CG1832-PB 7
GF11058-PA 2.g1393.t1 7
GF11058-PA CG11924-PA 8
GF11058-PA 0.g533.t2 8
GF11058-PA 0.g420.t1 8
GF11058-PA CG4158-PA 10
GF11058-PA 2.g1822.t5 10
GF11058-PA CG3758-PA 10
GF11058-PA 3.g295.t1 11
GF11058-PA 1.g68.t1 11
GF11058-PA CG4148-PA 11
GF17991-PA CG14528-PA 1
GF17991-PA CG42369-PC 16
GF17991-PA CG42369-PB 16
10813.g44.t1 6.g609.t1 1
10813.g44.t1 CG11265-PE 1
10813.g44.t1 CG17462-PA 2
GF16599-PA CG11318-PA 1
10812.g5.t1 5460.g528.t1 3
10812.g5.t1 17292.g1706.t1 5
10812.g5.t1 18453.g1819.t1 5
10812.g5.t1 17480.g1724.t1 14
GF15591-PA CG9046-PA 1
GF15591-PA 0.g645.t1 1
GF19836-PA CG33464-PA 1
GF19836-PA 1.g1124.t1 1
GF12382-PA CG8746-PA 1
10797.g130.t1 CG5353-PA 1
GF11824-PA CG31155-PA 1
10794.g181.t1 0.g2133.t1 1
10794.g181.t1 0.g2133.t2 1
10794.g181.t1 212.g29.t1 2
10794.g181.t1 4485.g438.t1 4
GF12906-PA 1.g955.t1 1
GF12906-PA CG32758-PB 3
GF12906-PA CG32758-PA 3
GF12881-PA CG2987-PA 1
GF12881-PA 2.g2242.t1 3
GF12881-PA 2.g2242.t2 3
10825.g1.t1 CG9962-PA 1
10825.g1.t1 0.g291.t1 1
GF11526-PC 1.g2282.t2 1
GF11526-PC 1.g2282.t1 1
GF11526-PC CG30427-PC 1
GF11526-PC CG1441-PA 4
GF11526-PC CG4020-PA 5
GF11526-PC CG14893-PA 8
GF18638-PA 3.g159.t1 1
GF18638-PA 1.g1052.t1 10
10797.g65.t1 0.g1485.t1 1
GF17325-PA CG1091-PA 1
GF17325-PA 2.g867.t2 2
GF17325-PA 2.g867.t1 2
GF17325-PA CG7163-PA 2
GF21932-PA CG32638-PA 1
GF12993-PA CG42252-PA 1
GF12993-PA CG42252-PB 1
GF10379-PA 2.g1539.t1 1
GF16547-PA 3.g584.t1 1
GF16547-PA CG18493-PA 1
GF16547-PA CG3734-PA 1
GF16547-PA CG3734-PB 2
GF17345-PA CG4459-PA 1
GF17345-PA CG31530-PB 2
GF17345-PA CG31530-PA 2
GF17345-PA CG4462-PA 3
GF17345-PA CG4465-PA 4
10792.g326.t1 CG11180-PA 1
10043.g1.t1 0.g2133.t1 1
10043.g1.t1 0.g2133.t2 1
10043.g1.t1 10279.g1003.t1 5
GF21550-PA 0.g533.t1 1
GF21550-PA CG11924-PA 1
GF21550-PA 0.g533.t2 1
GF21550-PA 0.g533.t4 1
GF21550-PA 0.g533.t3 1
GF21550-PA CG7928-PA 7
GF21550-PA CG3850-PA 8
GF21550-PA CG1133-PA 8
GF21550-PA CG2932-PA 8
GF21550-PA 6.g1017.t2 9
GF21550-PA CG17612-PB 9
GF21550-PA 0.g474.t1 9
GF22290-PA 6.g1121.t1 1
GF22290-PA CG31988-PA 2
GF22290-PA CG31624-PB 2
GF22290-PA 1.g154.t1 12
GF17572-PB CG7756-PA 1
GF17572-PB 3.g1311.t1 1
GF17572-PB CG5436-PA 1
GF17572-PB CG4264-PA 1
GF17572-PB CG8937-PA 1
GF17572-PB CG4147-PA 1
GF17572-PB 3.g1232.t1 1
GF17572-PB CG8542-PA 3
GF17572-PB 17976.g1766.t1 6
GF17572-PB 0.g1446.t1 18
GF17572-PB CG1299-PA 18
GF17572-PB CG3505-PA 18
GF17572-PB CG4998-PB 19
GF17572-PB CG9564-PA 20
GF17572-PB CG5896-PA 20
GF17572-PB CG9733-PA 20
GF17572-PB CG12386-PA 21
GF17572-PB CG31265-PA 21
GF17572-PB CG17477-PA 21
GF17572-PA CG7756-PA 1
GF17572-PA 3.g1311.t1 1
GF17572-PA CG5436-PA 1
GF17572-PA CG4264-PA 1
GF17572-PA CG8937-PA 1
GF17572-PA CG4147-PA 1
GF17572-PA 3.g1232.t1 1
GF17572-PA CG6603-PA 7
GF17572-PA CG8299-PA 15
GF17572-PA CG2045-PA 16
GF17572-PA CG13318-PA 19
GF17572-PA CG17475-PA 19
GF15355-PA 0.g2040.t1 1
GF15355-PA CG1759-PA 1
GF15355-PA 3.g789.t1 4
GF15355-PA 1.g2270.t1 4
GF18076-PA CG7080-PA 1
GF11622-PA CG17921-PA 1
GF11622-PA 1.g1813.t1 1
GF11622-PA 1.g1815.t1 2
GF11622-PA CG17950-PB 2
GF22841-PA 0.g851.t1 1
GF11703-PA CG6236-PA 1
GF24974-PA CG2108-PA 8
GF24974-PA 3.g1601.t1 11
GF24099-PA CG17033-PA 1
GF13428-PA 1.g1278.t2 2
GF14611-PA CG7085-PA 1
10797.g236.t1 0.g456.t1 1
10797.g236.t1 CG31773-PA 1
10797.g236.t1 1.g1052.t1 4
10797.g236.t1 3.g250.t1 8
10797.g236.t1 3.g1882.t1 10
10794.g60.t1 CG2174-PD 1
10794.g60.t1 0.g1605.t1 2
10794.g60.t1 0.g1196.t1 4
10794.g60.t1 1.g195.t1 5
GF21984-PA 6.g168.t2 1
GF21984-PA 6.g168.t1 1
GF21984-PA CG4322-PB 1
10792.g1930.t1 8356.g794.t1 1
10792.g1930.t1 18111.g1777.t1 15
GF18919-PA 3.g46.t2 1
GF18919-PA 3.g46.t1 1
GF18919-PA CG31536-PE 1
10793.g544.t1 CG7263-PA 1
10813.g15.t1 6.g664.t1 1
10813.g15.t1 CG1849-PA 3
GF23950-PA CG7728-PA 1
GF23950-PA CG7338-PA 2
GF14581-PA CG4274-PA 1
GF14581-PA CG3009-PA 3
GF11263-PA CG7848-PA 1
GF11263-PA CG5889-PA 3
GF11263-PA CG5889-PB 3
GF22868-PA CG7601-PA 1
GF22868-PA CG7601-PB 1
GF22868-PA CG31937-PA 2
GF19296-PA CG42752-PA 1
GF10216-PA 2.g340.t1 1
10791.g856.t1 CG14956-PA 1
10791.g856.t1 2.g333.t1 1
GF24146-PA 2.g2006.t1 1
GF11205-PA CG8707-PA 1
GF11205-PA CG11968-PA 2
GF17413-PA CG10562-PA 1
GF17413-PA 3.g2211.t1 1
GF17413-PA CG10553-PA 2
GF17413-PA CG10560-PA 2
GF17413-PA CG6834-PA 5
GF17413-PA CG31102-PA 7
GF17413-PA CG31288-PA 9
GF17413-PA CG11892-PA 11
GF17413-PA 3.g2199.t1 12
GF17413-PA 0.g698.t1 16
GF14162-PC 0.g552.t1 1
GF14162-PC 0.g552.t2 3
GF21520-PA 8736.g831.t1 1
GF16583-PA CG8420-PA 1
GF10988-PA CG14456-PB 1
10791.g1937.t1 CG11471-PC 1
10791.g1937.t1 CG11471-PA 1
10791.g1937.t1 CG11471-PB 1
10791.g1937.t1 CG11489-PF 1
10791.g1937.t1 1.g1083.t1 2
10791.g1937.t1 CG8174-PA 2
10791.g1937.t1 6.g1003.t1 3
GF14359-PC CG9310-PB 1
GF14359-PC CG9310-PA 1
10793.g1128.t1 0.g393.t1 1
GF17484-PA 3.g1062.t2 1
GF17484-PA 3.g1062.t1 1
GF17484-PB 3.g1062.t2 1
GF17484-PB 3.g1062.t1 1
GF17484-PC 3.g1062.t1 1
GF17484-PC 3.g1062.t2 1
GF15654-PA CG15483-PA 1
GF15654-PA CG9171-PA 2
GF19684-PA CG15171-PA 1
11030.g1.t1 4197.g411.t1 1
10811.g10.t1 13717.g1326.t1 1
9143.g1.t1 4326.g420.t1 2
GF21235-PA 6.g980.t1 1
GF21235-PA CG9123-PA 1
GF23107-PA CG6108-PB 2
GF23107-PA CG6108-PA 2
GF18465-PA 3.g587.t1 1
GF18465-PA 3.g587.t2 2
GF18903-PA CG14362-PA 1
GF15533-PA CG13091-PA 1
GF22367-PA CG33962-PA 1
GF22367-PA 6.g601.t3 2
10796.g147.t1 CG2191-PA 1
10796.g147.t1 CG2187-PA 1
10796.g147.t1 CG2196-PA 1
10796.g147.t1 CG2187-PB 1
10796.g147.t1 CG33124-PA 7
10796.g147.t1 CG10444-PA 8
10796.g147.t1 3.g2282.t2 8
GF13653-PA CG8722-PA 1
GF13653-PA CG6773-PA 2
GF16725-PA CG7878-PA 1
GF16725-PA CG6227-PA 4
GF16725-PA 6.g981.t1 4
GF12844-PA 1.g754.t1 1
GF20387-PA CG12225-PA 1
GF20387-PA CG31156-PA 2
GF15276-PA CG8409-PA 1
GF15276-PA CG7041-PA 2
GF24437-PA CG1165-PA 1
GF24437-PA CG9116-PA 2
GF24437-PA CG9120-PA 3
GF16992-PA CG6768-PA 1
GF16992-PA CG6773-PA 1
GF23476-PA CG12317-PA 1
GF23476-PA 3.g2822.t1 3
GF23476-PA CG3297-PA 3
GF23476-PA CG5535-PA 6
GF20277-PA CG14222-PA 1
GF20277-PA CG31730-PA 2
GF20277-PA CG31851-PA 2
GF22348-PA CG10986-PA 1
GF10074-PA CG9119-PA 1
GF10074-PA CG32335-PA 1
GF12653-PA CG5124-PA 1
GF12653-PA CG8001-PA 2
GF12653-PA 2.g197.t1 2
GF14922-PA 0.g1651.t1 1
1584.g1.t1 11928.g1169.t1 2
GF18137-PA CG12265-PA 1
GF10152-PA CG5962-PA 1
GF10152-PA CG1487-PA 3
GF22840-PA CG1511-PC 1
GF22840-PA 4.g26.t3 1
GF22840-PA 4.g26.t2 1
GF22840-PA 4.g26.t1 1
GF22840-PA 4.g26.t4 1
GF22840-PA CG8874-PB 3
GF22840-PA 2.g1406.t1 9
GF22840-PA CG7223-PA 10
GF22840-PA 6.g1325.t2 19
GF22840-PA 6.g1325.t1 19
GF22840-PA CG14217-PF 19
GF22840-PA CG3068-PA 20
GF22840-PA CG4527-PA 20
GF22840-PA 1.g1131.t2 20
GF22840-PA CG10895-PA 20
10793.g58.t1 0.g332.t1 1
10793.g58.t1 0.g333.t1 1
10792.g208.t1 1.g1663.t1 1
10792.g208.t1 1.g1662.t1 2
10792.g208.t1 CG8299-PA 7
10792.g208.t1 CG31728-PC 11
10792.g208.t1 3.g1623.t1 17
10792.g208.t1 CG2045-PA 17
10792.g208.t1 CG7996-PA 17
10792.g208.t1 2.g1618.t1 18
10792.g208.t1 CG13318-PA 19
GF25135-PA CG32038-PA 1
GF10933-PA 2.g2189.t1 1
GF20759-PC CG6643-PA 1
10790.g400.t1 CG1331-PA 1
10790.g400.t1 2.g852.t1 8
10790.g400.t1 CG1919-PA 8
GF20791-PA CG15579-PA 1
GF17435-PA 3.g2174.t1 1
GF13436-PA CG9002-PA 1
GF13436-PA CG30461-PB 1
GF13436-PA CG9001-PA 2
GF13436-PA CG9000-PA 3
GF22414-PA 6.g1250.t1 1
10805.g37.t1 6.g71.t1 1
10805.g37.t1 CG3703-PA 1
10805.g37.t1 CG3690-PA 1
10805.g37.t1 CG3704-PA 1
10805.g37.t1 CG14691-PA 4
10805.g37.t1 CG12171-PA 5
10805.g37.t1 CG31549-PA 5
10805.g37.t1 CG31832-PA 15
10805.g37.t1 CG1791-PA 15
10797.g190.t1 0.g517.t1 1
10797.g190.t1 0.g209.t2 2
GF12018-PA CG2275-PA 1
GF16484-PA CG6045-PA 1
GF16484-PA CG6045-PB 1
GF16484-PA CG18516-PB 1
GF16484-PA CG18516-PA 1
GF16484-PA 3.g924.t1 1
GF13152-PB CG17002-PA 1
GF13152-PB CG17002-PB 1
GF13152-PB CG17002-PC 1
GF24927-PA CG7047-PA 1
10793.g268.t1 0.g2015.t1 1
GF12193-PA CG13437-PA 1
GF18184-PA 3.g1682.t1 1
GF11636-PA CG30269-PA 1
GF11636-PA CG30273-PA 2
GF11636-PA CG13510-PA 3
GF11636-PA CG13510-PB 3
7647.g1.t1 12397.g1218.t1 2
GF23843-PA CG42826-PA 1
GF23843-PA CG42825-PA 3
10791.g1507.t1 CG8541-PA 1
10791.g1507.t1 2.g765.t1 2
10791.g1507.t1 2.g773.t1 3
10808.g119.t1 CG8745-PA 1
10859.g2.t1 15652.g1555.t1 1
10859.g2.t1 12801.g1253.t1 2
GF11951-PA CG30502-PA 1
GF14466-PA CG9207-PA 1
GF12709-PA CG8073-PA 1
GF12709-PA CG10202-PA 1
13193.g2.t1 18696.g1846.t1 9
GF10506-PA CG9681-PA 1
GF10506-PA 2.g1673.t1 2
GF12756-PA CG30147-PB 1
GF12756-PA CG30147-PA 1
GF22574-PA CG32631-PA 1
GF22574-PA 6.g883.t1 2
12367.g1.t1 1.g971.t1 1
10796.g173.t1 CG1569-PA 1
GF15861-PA CG5973-PA 1
GF15861-PA CG10237-PA 2
GF15861-PA CG10237-PB 2
GF14767-PA 0.g1293.t1 1
GF14767-PA 0.g1292.t1 2
GF22253-PA CG15643-PA 1
GF24260-PB 2.g319.t1 1
GF24260-PB CG2162-PB 1
GF25218-PA CG13698-PA 1
GF24260-PA 2.g319.t1 1
GF24260-PA CG2162-PB 1
GF10737-PA CG7003-PA 1
GF10737-PA CG4215-PA 2
11536.g1.t1 12058.g1184.t1 4
GF12816-PA CG9709-PA 1
GF12816-PA CG9707-PA 1
GF12816-PA CG5009-PA 1
GF12816-PA CG17549-PB 4
GF12816-PA CG17549-PC 5
GF15162-PA CG4552-PA 1
GF12739-PA CG9993-PA 1
GF12739-PA CG17999-PA 1
GF12739-PA 1.g1696.t1 1
GF12739-PA CG13287-PA 9
GF19414-PA 6.g1377.t1 1
4860.g1.t1 4.g1.t1 7
GF23750-PA CG11262-PA 1
GF22884-PA CG2304-PA 1
GF22884-PA CG2304-PB 1
GF22884-PA CG1937-PA 2
GF24729-PA CG3018-PA 1
GF24729-PA CG2257-PA 9
10793.g191.t1 CG42626-PA 1
10793.g191.t1 0.g1829.t1 1
10793.g191.t1 CG33322-PA 4
GF12510-PA CG5554-PA 1
10793.g191.t2 CG42626-PA 1
10793.g191.t2 0.g1829.t1 1
10793.g191.t2 CG33322-PA 4
GF10652-PB CG8532-PE 1
GF10652-PB CG8532-PC 1
GF10652-PB CG8532-PD 1
GF10652-PB CG8532-PA 1
GF10652-PB CG8532-PB 1
GF10652-PB CG42250-PA 2
GF24648-PA CG6761-PA 1
GF13261-PA CG10306-PA 1
GF10652-PA CG8532-PA 1
GF10652-PA CG8532-PE 1
GF10652-PA CG8532-PD 1
GF10652-PA CG8532-PC 1
GF10652-PA CG8532-PB 1
GF10652-PA CG42250-PA 2
GF14530-PA CG15261-PA 1
GF14530-PA 0.g1621.t1 1
GF21010-PA CG11417-PA 1
GF14618-PA CG16995-PA 1
GF14618-PA CG4270-PA 2
GF14618-PA 0.g246.t1 3
GF14578-PA CG17328-PA 1
GF14578-PA CG17359-PA 5
GF14578-PA 2.g1393.t1 5
GF14578-PA CG5557-PA 5
GF14578-PA CG6813-PA 7
GF14578-PA CG3956-PA 7
GF14578-PA 0.g420.t1 8
GF14578-PA CG32120-PA 8
GF14578-PA CG1605-PA 8
GF14578-PA 3.g692.t1 8
GF14578-PA 2.g644.t1 10
GF14578-PA CG7386-PA 10
GF14578-PA CG4427-PA 10
GF14578-PA 6.g578.t1 11
GF14578-PA 6.g681.t1 11
GF14578-PA 6.g681.t2 11
GF14578-PA 1.g609.t1 11
GF17947-PA CG4421-PA 1
GF17947-PA CG4371-PA 7
GF17947-PA CG17534-PA 16
GF11246-PA CG17268-PA 2
10792.g222.t1 CG9036-PA 1
10792.g222.t1 1.g1636.t1 1
GF24055-PA 0.g490.t1 1
GF24055-PA CG15438-PA 1
10792.g281.t1 CG12759-PA 1
10792.g281.t1 CG9253-PA 2
10792.g281.t1 CG2173-PA 3
10792.g281.t1 CG5800-PA 12
GF13214-PA CG10930-PA 2
GF13214-PA CG32505-PE 9
GF18583-PA CG9986-PA 1
GF17428-PA CG31098-PA 1
GF17428-PA CG7341-PA 14
10790.g489.t1 3.g2156.t1 1
10791.g1029.t1 CG6680-PA 1
GF21371-PA CG2650-PA 1
GF21371-PA CG11853-PA 4
GF19818-PA CG8493-PA 1
GF16444-PA CG5471-PA 1
GF16444-PA CG6460-PA 2
GF16444-PA 3.g2337.t1 5
GF20562-PA 3.g1764.t3 11
GF20562-PA CG17342-PA 11
GF20562-PA CG17342-PB 11
GF20562-PA CG4349-PA 14
GF20562-PA CG4353-PA 14
GF20562-PA CG2272-PA 15
GF14209-PA CG6214-PB 1
GF14209-PA CG6214-PC 1
GF14209-PA CG6214-PA 1
GF14209-PA CG9270-PA 3
GF14209-PA 0.g1872.t1 3
GF14209-PA 6.g27.t1 9
GF14209-PA CG3156-PA 9
GF14209-PA CG1824-PA 10
GF20756-PA CG13618-PA 1
GF20756-PA CG2650-PA 4
GF20756-PA CG3671-PC 5
GF20756-PA CG17189-PA 7
GF20756-PA CG14259-PA 7
10793.g193.t1 CG10387-PA 1
GF15332-PA CG12560-PB 1
GF15332-PA 0.g876.t1 1
GF24187-PA CG13057-PA 1
10791.g270.t1 2.g503.t1 1
GF22302-PA CG12772-PB 1
GF10375-PB 2.g1548.t1 1
GF10375-PB 2.g1548.t3 2
GF10773-PA CG9629-PA 1
GF18168-PA CG17806-PA 1
GF18168-PA CG17333-PA 14
GF18168-PA CG6654-PA 15
GF18168-PA CG4936-PA 15
GF18168-PA CG15436-PA 17
GF18168-PA CG11247-PA 18
GF11392-PA 1.g2185.t1 1
10791.g757.t1 CG32351-PA 1
10791.g757.t1 CG6372-PA 1
10791.g757.t1 2.g893.t1 2
GF24372-PA CG5087-PA 1
GF24372-PA CG3356-PA 2
GF24372-PA CG6190-PA 8
GF15458-PA 0.g1986.t1 1
GF15458-PA CG9168-PA 1
GF15458-PA 2.g145.t1 1
GF15458-PA CG9988-PA 2
GF16038-PA CG6058-PA 1
GF16038-PA CG6058-PB 1
GF16038-PA CG5432-PA 1
GF20844-PA CG14440-PA 1
GF20844-PA 6.g484.t1 2
GF22942-PA 3.g2552.t1 1
GF22942-PA CG14513-PA 1
GF11947-PA CG17059-PA 1
GF20289-PA CG2081-PB 1
10805.g104.t2 CG12496-PA 1
GF15683-PA CG15412-PA 1
GF23129-PA CG10359-PA 6
GF13824-PA CG14591-PA 1
10791.g680.t1 CG33522-PD 1
10791.g680.t1 CG33522-PB 1
10791.g680.t1 CG33522-PA 1
10791.g680.t2 CG33522-PD 1
10791.g680.t2 CG33522-PB 1
10791.g680.t2 CG33522-PA 1
GF13082-PA CG8801-PA 1
GF19447-PA 6.g1017.t2 1
GF19447-PA CG8944-PB 1
GF19447-PA CG8643-PA 2
GF19447-PA 1.g995.t1 7
GF19447-PA CG42702-PC 7
10790.g80.t2 CG11859-PA 1
10790.g80.t2 CG11892-PA 1
10790.g80.t2 CG31300-PA 1
10790.g80.t2 CG11878-PA 1
10790.g80.t2 3.g2186.t1 1
10790.g80.t2 CG31104-PA 1
10790.g80.t2 CG11893-PA 1
10790.g80.t2 3.g2195.t1 1
10790.g80.t2 3.g2187.t1 1
10790.g80.t2 3.g2194.t1 1
10790.g80.t2 CG13658-PA 1
10790.g80.t2 3.g2185.t1 2
10790.g80.t2 CG6830-PA 12
10790.g80.t2 CG10550-PA 15
10790.g80.t2 CG10559-PA 18
GF18131-PA CG5440-PB 2
GF18131-PA 0.g147.t1 2
GF18131-PA CG2574-PA 3
GF18131-PB CG6720-PA 3
GF18131-PB CG2574-PA 5
10790.g80.t1 CG11859-PA 1
10790.g80.t1 CG11892-PA 1
10790.g80.t1 CG31300-PA 1
10790.g80.t1 CG11878-PA 1
10790.g80.t1 3.g2186.t1 1
10790.g80.t1 CG11893-PA 1
10790.g80.t1 CG31104-PA 1
10790.g80.t1 3.g2195.t1 1
10790.g80.t1 3.g2187.t1 1
10790.g80.t1 3.g2194.t1 1
10790.g80.t1 CG13658-PA 1
10790.g80.t1 3.g2185.t1 2
10790.g80.t1 CG31370-PA 6
10790.g80.t1 CG6830-PA 12
10790.g80.t1 CG10550-PA 15
10790.g80.t1 CG10559-PA 18
GF18474-PA CG5555-PA 1
GF11478-PA CG30001-PA 1
12907.g1.t1 8235.g785.t1 12
12907.g1.t1 16617.g1652.t1 13
GF15148-PA CG6957-PB 1
GF15148-PA CG6957-PA 1
GF20435-PB 6.g800.t2 1
GF20435-PB 6.g800.t1 1
GF20435-PB 6.g800.t3 2
GF17845-PA CG8526-PA 1
GF17845-PA CG6428-PA 1
GF17845-PA 6.g304.t2 1
GF17845-PA 6.g304.t1 1
GF16306-PA CG5017-PA 1
GF16306-PA CG3708-PA 3
GF11432-PA CG9640-PA 1
GF11432-PA CG9642-PA 2
GF11432-PA 6.g201.t1 7
GF17024-PA CG13601-PA 1
10793.g473.t1 CG10641-PA 1
10790.g1332.t1 CG3723-PE 1
10790.g1332.t1 CG3723-PC 1
10790.g1332.t1 CG3723-PA 1
10790.g1332.t1 CG3723-PB 1
10790.g1332.t1 3.g2428.t1 1
10790.g1332.t1 CG9492-PB 1
10790.g1332.t1 CG5526-PA 1
10790.g1332.t1 CG7092-PA 1
10790.g1332.t1 CG5526-PB 1
10790.g1332.t1 CG17150-PA 1
10790.g1332.t1 2.g198.t1 1
10790.g1332.t1 CG9492-PA 1
10790.g1332.t1 CG7507-PA 1
10790.g1332.t1 CG7507-PB 1
10790.g1332.t1 CG7507-PC 1
10790.g1332.t1 CG1842-PB 1
10790.g1332.t1 3.g2487.t1 1
10790.g1332.t1 3.g2488.t1 1
GF23527-PA CG7287-PA 1
GF23527-PA 2.g623.t1 4
GF23527-PA CG6955-PA 4
GF23527-PA 2.g625.t1 4
GF15285-PA CG31918-PA 1
GF15285-PA 0.g561.t1 2
10791.g644.t1 CG9119-PA 1
10791.g644.t1 CG32335-PA 2
10798.g70.t1 CG17867-PA 1
10798.g70.t1 CG12931-PA 3
10791.g740.t1 2.g914.t1 1
10791.g740.t1 CG34426-PA 1
GF20435-PA 6.g800.t3 1
GF20435-PA 6.g800.t2 2
GF24878-PA 2.g1.t1 1
GF24878-PA 2.g1.t2 1
GF24878-PA CG6936-PA 5
10795.g64.t1 CG2930-PA 1
10795.g64.t1 CG2913-PA 1
GF12849-PA 1.g759.t2 1
GF12849-PA 1.g759.t1 1
GF12849-PA 1.g761.t1 1
GF12849-PA CG30047-PA 1
GF12849-PA CG30043-PA 1
GF12849-PA CG30043-PB 1
GF12849-PA CG10062-PA 1
GF12849-PA CG11961-PA 1
GF12849-PA CG10073-PA 1
GF12849-PA CG9416-PA 1
GF12849-PA CG10051-PA 1
GF12849-PA 1.g756.t1 1
GF24113-PA CG11399-PA 1
GF23027-PA CG5097-PA 1
GF24102-PA CG17026-PA 1
GF24102-PA CG17027-PA 2
10815.g12.t2 2.g1824.t1 1
10815.g12.t2 3.g439.t1 5
GF22712-PB 0.g1017.t1 1
GF22712-PB 0.g1017.t3 1
GF22712-PB 0.g1017.t2 1
GF11793-PA CG3565-PA 1
GF11793-PA CG14387-PA 4
10912.g2.t1 3666.g360.t1 9
GF17136-PA CG12813-PA 1
10759.g1.t1 16301.g1631.t1 1
10792.g158.t1 1.g1871.t1 1
GF11909-PA CG4871-PA 1
GF24627-PA CG11263-PA 1
GF17401-PD CG8483-PA 1
10791.g1195.t1 2.g593.t1 1
13214.g1.t1 5193.g507.t1 11
GF17638-PA 3.g516.t1 1
GF17638-PA 3.g113.t1 2
GF17638-PA CG1433-PA 2
GF14134-PA CG18145-PA 1
GF15869-PA 1.g159.t1 8
GF15869-PA CG1857-PA 8
GF17638-PB 3.g516.t1 1
GF17638-PB 3.g113.t1 2
GF17638-PB CG1433-PA 2
GF22067-PA CG4766-PA 1
GF22067-PA CG4746-PA 1
GF23782-PA 2.g773.t1 1
GF11522-PA CG2790-PA 1
GF11522-PA 1.g2288.t1 1
GF23869-PA CG7067-PA 1
GF22312-PA CG11710-PB 1
GF11863-PA 1.g1161.t1 1
GF11863-PA CG6749-PC 3
GF11863-PA CG13488-PA 6
GF11863-PA 6.g860.t3 7
GF11863-PA CG12283-PA 7
GF11863-PA CG1484-PA 7
GF11863-PA CG14762-PA 8
GF11863-PA 6.g314.t2 9
GF11863-PA 6.g314.t1 9
GF11863-PB 1.g1161.t1 1
GF11863-PB CG6749-PC 3
GF11863-PB CG13488-PA 6
GF11863-PB 6.g860.t3 7
GF11863-PB CG12283-PA 7
GF11863-PB CG1484-PA 7
GF11863-PB CG5820-PA 7
GF11863-PB CG14762-PA 8
GF11863-PB 6.g314.t1 9
GF11863-PB 6.g314.t2 9
GF16844-PA CG9773-PA 1
GF13871-PA CG3139-PA 1
GF13871-PA 0.g310.t1 1
GF13871-PA 0.g310.t2 1
GF13871-PA CG10047-PA 3
GF23481-PA 0.g688.t1 1
GF23481-PA CG13991-PA 1
10792.g505.t1 CG33519-PB 1
10792.g505.t1 CG33519-PA 1
10792.g505.t1 CG4324-PA 1
10792.g505.t1 1.g1131.t2 7
10792.g505.t1 CG3168-PA 9
10792.g505.t1 CG11709-PA 11
10792.g505.t1 CG1634-PB 12
10792.g505.t1 6.g605.t1 12
10792.g505.t1 3.g1764.t2 14
10792.g505.t1 6.g792.t1 14
10792.g505.t1 3.g853.t1 18
10792.g505.t1 3.g853.t3 18
10792.g505.t1 CG6126-PA 19
GF13105-PA CG8280-PA 1
GF13105-PA CG1873-PA 1
GF13105-PA CG1898-PA 3
GF13105-PA 2.g216.t1 3
GF13105-PA CG12736-PA 5
10790.g1074.t1 3.g469.t1 1
GF10459-PA 2.g554.t1 1
GF10459-PA CG1298-PA 2
GF10459-PA CG14779-PB 3
GF20477-PA CG2145-PA 1
GF20477-PA 6.g743.t1 1
10790.g1914.t1 CG2988-PA 1
10790.g1914.t1 3.g1103.t1 2
10790.g1914.t1 1.g1664.t1 3
10790.g1914.t1 CG7895-PA 3
10790.g1914.t1 1.g2270.t1 4
GF12470-PA 1.g477.t1 1
GF23581-PA CG5880-PA 3
GF16184-PA CG15535-PA 1
GF22361-PA CG1386-PA 1
GF24411-PA 2.g422.t1 1
GF24411-PA CG11593-PB 1
GF24411-PA CG6811-PA 2
GF14653-PA CG3604-PA 1
GF14653-PA 0.g431.t1 1
GF14653-PA CG10031-PA 2
GF10342-PA CG5910-PA 1
GF13917-PA CG4875-PB 1
GF13917-PA 6.g1138.t1 1
GF20208-PA CG1637-PB 1
GF20208-PA 6.g739.t1 1
10794.g90.t1 6.g799.t1 1
GF25139-PA 2.g1000.t1 1
GF25139-PA CG3654-PD 1
10812.g16.t2 CG10811-PB 1
10812.g16.t2 CG10811-PA 1
10812.g16.t2 CG3845-PC 2
10812.g16.t2 1.g847.t1 2
GF18626-PA 3.g177.t1 1
GF18626-PA CG12206-PB 2
GF18626-PA 6.g274.t1 2
GF15242-PA CG8852-PA 1
GF24321-PA CG6479-PA 1
GF16628-PA CG42317-PG 1
GF16628-PA 3.g1353.t1 1
GF16628-PA 0.g916.t2 5
GF16628-PA CG7223-PA 6
GF16628-PA 4.g26.t4 6
GF16628-PA CG8250-PA 8
GF16628-PA CG5169-PA 20
GF16628-PA 2.g382.t1 23
GF16628-PA 2.g280.t1 23
GF16628-PA CG8485-PA 24
GF16628-PA 1.g1131.t1 24
GF16628-PA CG9804-PG 25
GF11465-PA CG8778-PA 1
GF22725-PA CG34181-PA 1
GF22725-PA 3.g2640.t1 2
GF21526-PA CG10834-PA 1
GF21526-PA CG10838-PA 2
GF21526-PA CG10751-PA 3
GF21526-PA CG10822-PA 4
10795.g112.t1 CG18341-PA 1
10795.g112.t1 CG4052-PB 2
10795.g112.t1 CG4052-PA 2
10795.g112.t1 CG8392-PA 5
GF15921-PA 8736.g831.t1 1
GF15363-PA CG13270-PB 1
GF15363-PA CG13270-PC 1
GF15363-PA CG8652-PA 3
GF15363-PA CG11012-PA 6
GF15363-PA CG10168-PA 16
GF15363-PA 3.g1940.t1 16
GF17607-PA 3.g1128.t1 1
GF12102-PA CG14500-PA 2
10791.g414.t1 2.g1441.t1 1
10791.g414.t1 CG11034-PA 3
10791.g414.t1 CG11319-PA 4
10802.g84.t1 5193.g507.t1 4
10802.g84.t1 7162.g693.t1 17
GF15119-PA 0.g2015.t1 1
GF17854-PA CG31410-PA 1
GF24338-PA CG6372-PA 1
GF24338-PA CG32351-PA 1
GF24338-PA CG4439-PA 2
GF24338-PA CG13340-PA 2
GF24338-PA CG18369-PA 2
GF10552-PA CG6297-PA 1
GF10552-PA CG17596-PJ 2
GF10552-PA CG17596-PG 3
GF10552-PA CG10539-PA 4
GF10552-PA 2.g1560.t1 9
GF10552-PA CG8201-PF 22
GF10552-PA CG4290-PA 24
GF10552-PA CG5363-PA 28
GF17077-PA 3.g777.t1 1
GF17077-PA CG4009-PA 2
GF17077-PA CG12002-PB 6
GF17077-PA CG12002-PA 6
GF24609-PB CG9628-PA 1
GF24609-PB CG9628-PB 1
10790.g133.t1 3.g561.t1 1
10790.g133.t1 3.g562.t1 1
10790.g133.t1 3.g1329.t1 2
10790.g133.t1 CG9372-PA 4
10790.g133.t1 CG1299-PB 4
10790.g133.t1 CG1299-PA 4
10790.g133.t1 CG10537-PA 5
10790.g133.t1 CG4998-PB 11
10790.g133.t1 CG9733-PA 12
10790.g133.t1 CG12350-PA 13
10790.g133.t1 CG11192-PA 14
10790.g133.t1 CG5255-PA 16
10790.g133.t1 CG17240-PA 16
10790.g133.t1 0.g240.t1 16
10790.g133.t1 3.g1623.t1 16
10790.g133.t1 2.g609.t1 17
10790.g133.t1 CG7754-PA 19
10790.g133.t1 CG18211-PA 20
GF20705-PA CG13625-PA 1
GF23629-PA CG32201-PB 1
GF23629-PA CG32199-PA 5
GF23629-PA CG31022-PA 10
GF17995-PA CG15697-PA 1
10834.g24.t1 3.g2059.t1 1
10834.g24.t1 CG6844-PA 1
10834.g24.t1 6.g591.t1 1
10834.g24.t1 CG11348-PA 4
GF19521-PA 6.g1227.t2 1
GF14760-PA CG8668-PA 1
GF14760-PA 2.g510.t1 3
GF14760-PA CG3038-PA 5
GF20987-PA CG2254-PA 1
GF20987-PA CG14946-PA 2
GF20987-PA CG9265-PA 4
GF11280-PA CG15708-PA 1
10790.g505.t1 3.g766.t1 1
GF12571-PA CG30355-PA 1
GF18291-PA 3.g1867.t1 1
GF18291-PA CG18492-PA 2
GF18291-PA 0.g576.t1 9
GF18291-PA CG11420-PA 11
GF18865-PA CG31159-PA 1
GF18865-PA CG4567-PA 2
GF13184-PA 1.g207.t1 1
GF13184-PA CG13744-PA 5
GF13184-PA CG32808-PA 7
GF13184-PA CG32755-PA 10
GF13184-PA CG12951-PA 11
GF13184-PA CG11841-PA 11
GF13184-PA CG3795-PA 12
GF13184-PA 2.g778.t1 12
GF13184-PA CG11911-PA 13
GF13184-PA 1.g1115.t1 14
GF13184-PA CG10587-PA 14
GF13184-PA CG31681-PA 14
GF13184-PA 3.g1623.t2 14
GF13184-PA 3.g564.t1 15
GF13184-PA CG11037-PA 15
GF13184-PA CG6462-PA 15
GF13184-PA CG9676-PA 17
GF13491-PA CG8561-PA 1
GF13491-PA CG8561-PB 1
GF13491-PA CG6890-PA 6
GF16897-PA CG33332-PA 1
GF16897-PA CG33331-PA 2
GF20219-PA CG12703-PA 1
GF20219-PA CG2316-PB 2
GF24493-PA CG11606-PA 1
10790.g1058.t1 CG12800-PA 1
10790.g1058.t1 CG4373-PA 2
10790.g1058.t1 19430.g1918.t1 16
10790.g1058.t1 CG8302-PA 23
10790.g1058.t1 CG10755-PA 27
GF15098-PA CG6433-PA 1
GF15098-PA CG6433-PB 1
GF12376-PA CG8738-PA 1
GF12376-PA CG8586-PA 2
GF12376-PA CG5390-PA 3
GF12376-PA CG8172-PA 10
GF12376-PA 1.g406.t1 12
GF12376-PA 2.g443.t1 13
GF12376-PA CG9372-PA 14
GF12376-PA CG1299-PB 15
GF12376-PA CG11192-PA 16
GF12376-PA CG9733-PA 17
GF12376-PA CG5246-PA 18
GF12376-PA CG9564-PA 19
GF12376-PA 2.g609.t1 21
GF12376-PA CG5255-PA 21
10805.g31.t1 6.g63.t1 1
GF13509-PA 1.g997.t1 1
GF13509-PA CG8787-PA 1
GF22452-PA CG3332-PB 1
GF22452-PA CG3332-PA 1
GF22452-PA 6.g382.t1 3
GF22452-PA CG42492-PC 3
10791.g1404.t1 CG8104-PA 1
GF13137-PA CG10205-PA 1
GF13265-PA 1.g1815.t1 1
GF13265-PA CG17950-PB 1
GF13265-PA CG17921-PA 2
GF13265-PA 1.g1813.t1 2
GF12544-PA CG13209-PA 1
GF12238-PA CG1851-PA 1
GF23290-PA CG1709-PA 1
GF23290-PA CG1709-PB 1
GF23290-PA CG18617-PA 1
GF23290-PA CG12602-PA 1
GF23290-PA CG7678-PA 1
GF23290-PA CG1709-PC 2
10812.g6.t4 4.g33.t1 1
10812.g6.t4 4.g33.t2 1
10812.g6.t4 4.g33.t6 1
10812.g6.t4 4.g33.t4 1
GF21202-PA 6.g143.t1 1
GF21202-PA 6.g143.t2 1
GF17734-PA CG1895-PB 22
GF17734-PA 0.g281.t1 24
GF22300-PA CG12737-PA 1
GF22300-PA CG12772-PB 1
GF22300-PA CG7852-PA 3
GF21231-PA CG42739-PA 1
GF21231-PA CG1705-PA 2
GF21231-PA CG8727-PA 5
GF25306-PA CG14125-PA 1
GF25306-PA 2.g1207.t1 1
GF13610-PA 1.g2192.t1 1
GF13610-PA CG3419-PA 1
GF24646-PA CG7160-PA 1
GF12363-PA CG30360-PA 1
GF12363-PA CG11669-PA 1
GF12363-PA CG8690-PA 1
GF12363-PA CG30359-PA 1
GF12363-PA 1.g338.t1 1
GF12363-PA CG8693-PA 1
GF12363-PA CG8695-PA 1
GF12363-PA CG8696-PA 1
GF12363-PA CG14934-PA 1
GF12363-PA CG14935-PA 1
GF12363-PA CG8694-PA 2
GF12427-PA CG8511-PA 3
GF12427-PA 2.g632.t1 4
GF12427-PA CG8515-PA 4
GF12427-PA 3284.g320.t1 4
GF12427-PA 2.g631.t1 4
GF12427-PA CG3440-PA 5
10792.g270.t4 1.g170.t1 1
10792.g270.t4 2.g721.t2 1
10792.g270.t4 2.g721.t3 1
10792.g270.t4 3.g720.t1 1
10792.g270.t4 1.g169.t1 1
10792.g270.t4 3.g720.t2 1
10792.g270.t4 2.g840.t1 2
10792.g270.t4 2.g840.t2 3
10792.g270.t4 2.g721.t1 4
10795.g5.t1 CG18155-PB 1
10795.g5.t1 6.g527.t1 1
GF17388-PA CG9813-PA 1
GF16325-PA CG18112-PA 1
10797.g187.t1 CG11630-PA 1
10797.g187.t1 CG4282-PA 12
10793.g1351.t1 0.g830.t2 1
10793.g1351.t1 0.g830.t3 1
10793.g1351.t1 CG8726-PA 2
13374.g1.t1 8356.g794.t1 1
13374.g1.t1 8710.g828.t1 7
13374.g1.t1 7923.g766.t1 8
GF16505-PA 3.g689.t2 1
10893.g3.t1 CG31467-PA 2
10893.g3.t1 CG31391-PA 2
GF21299-PA 3.g669.t1 1
GF21299-PA CG5249-PA 6
GF21299-PA CG5249-PB 6
GF21299-PA CG17385-PA 7
GF21299-PA CG5683-PA 7
GF21299-PA 0.g419.t1 8
GF21299-PA CG3743-PB 8
GF21299-PA CG1602-PA 9
GF21299-PA CG8301-PA 11
GF21299-PA CG10366-PA 11
GF21299-PA CG10270-PA 11
GF21299-PA CG6689-PA 14
GF21299-PA 3.g1399.t1 14
GF12922-PA CG17584-PA 1
GF12922-PA CG1851-PA 3
GF16831-PA 3.g1669.t1 1
GF16831-PA CG42599-PF 1
13236.g2.t1 5007.g490.t1 8
13236.g2.t1 8508.g807.t1 17
GF13543-PA CG30272-PA 1
GF13543-PA 1.g1934.t1 1
GF13543-PA CG9825-PA 1
GF13543-PA CG12490-PB 1
GF13543-PA 1.g1935.t1 1
GF13543-PA CG7838-PB 3
GF16358-PA CG15180-PA 1
10584.g1.t1 16593.g1649.t1 7
10792.g1054.t1 CG9952-PA 1
10792.g1054.t1 CG4221-PA 3
10792.g1054.t1 CG32085-PA 3
6088.g2.t1 1793.g167.t1 15
GF14305-PA CG11147-PA 1
GF14305-PA 3.g2503.t1 1
GF14305-PA 3.g2503.t2 1
GF14305-PA CG9990-PA 1
GF18778-PA 3.g1077.t1 1
GF18778-PA CG31326-PA 2
GF18778-PA 3.g1074.t2 4
GF18778-PA 3.g1180.t1 11
GF18778-PA 1.g2016.t1 12
GF18778-PA 1.g1110.t1 12
GF18778-PA CG4653-PA 12
GF18778-PA 0.g1499.t1 13
GF19284-PA CG4301-PA 2
GF19284-PA CG4301-PB 2
GF19284-PA CG4301-PC 2
GF11995-PA CG13322-PA 1
GF11995-PA CG6597-PB 3
GF11995-PA 2.g1999.t1 3
GF12323-PA CG30278-PA 1
GF14626-PA CG8282-PB 1
GF14626-PA CG8282-PA 1
GF14626-PA CG2774-PA 2
GF18188-PA 3.g1675.t1 1
GF11918-PA CG4781-PA 1
GF19159-PA CG1889-PA 1
GF19159-PA CG1791-PA 2
GF19159-PA CG10359-PA 5
GF14947-PA 0.g784.t1 1
GF14947-PA CG6383-PB 3
GF14947-PA CG6383-PA 3
GF14947-PA 1.g312.t1 13
GF20753-PA CG13617-PA 1
GF14947-PB 0.g784.t1 1
GF14947-PB CG6383-PB 3
GF14947-PB CG6383-PA 3
GF14947-PB 1.g312.t1 13
GF18650-PA CG2097-PA 1
GF11501-PA 1.g1121.t1 1
GF13705-PA CG13334-PA 1
GF13705-PA CG10160-PA 2
10793.g881.t3 0.g973.t1 1
10793.g881.t3 0.g976.t1 1
10793.g881.t3 0.g974.t2 4
10793.g881.t3 CG17148-PA 14
10793.g881.t2 0.g973.t1 1
10793.g881.t2 CG6446-PA 2
GF17913-PA 3.g773.t1 1
GF16702-PA CG6130-PA 1
GF16070-PB 3.g55.t1 1
GF16070-PB 2.g279.t4 2
GF16070-PB 2.g279.t1 2
GF16070-PB 2.g279.t3 2
GF16070-PB 2.g279.t2 2
GF16070-PC 3.g55.t1 1
GF11644-PA 0.g1683.t1 1
GF11644-PA CG13481-PB 2
GF16070-PA 3.g55.t1 1
GF16070-PA 2.g279.t4 2
GF16070-PA 2.g279.t1 2
GF16070-PA 2.g279.t3 2
GF16070-PA 2.g279.t2 2
GF11955-PA CG8781-PA 1
GF23123-PA 2.g2243.t2 1
GF23123-PA 1.g19.t2 1
GF23123-PA 1.g17.t1 1
GF23123-PA 0.g2127.t1 1
GF23123-PA 2.g2243.t1 1
GF23123-PA 1.g19.t1 1
GF23123-PA 1.g18.t1 1
GF23123-PA 0.g2127.t2 1
10795.g41.t1 6.g496.t1 1
10795.g41.t1 CG5092-PA 2
1044.g1.t1 5181.g506.t1 8
GF24106-PA CG6025-PA 1
GF24106-PA CG8156-PA 4
10790.g357.t1 CG8132-PA 1
10790.g357.t1 3.g1616.t1 2
10790.g357.t1 1.g768.t1 3
10790.g357.t1 2.g1007.t1 7
GF10117-PA 2.g1625.t1 1
GF17364-PA CG6213-PA 1
GF17688-PA 3.g2.t1 1
GF17688-PA 3.g2.t2 1
GF17688-PA 3.g3.t1 1
GF17688-PA 3.g3.t2 1
GF18921-PA CG1124-PA 1
GF18921-PA CG14259-PA 6
GF18921-PA CG2650-PA 6
GF18921-PA CG17189-PA 6
GF13178-PA CG16926-PA 1
GF20710-PA 3.g2062.t1 1
GF20710-PA CG6844-PA 1
GF25071-PA CG15020-PA 1
GF25071-PA 6.g799.t1 3
GF15552-PA CG34398-PB 1
GF15552-PA CG34398-PA 1
GF14510-PA 0.g691.t2 1
GF14510-PA 0.g691.t1 1
GF14510-PA 0.g691.t3 1
GF14510-PA 0.g694.t1 1
GF14510-PA 0.g694.t2 1
GF24223-PA CG1120-PA 1
GF14937-PA CG4891-PA 1
GF20457-PA 6.g1367.t1 1
GF20457-PA 6.g1368.t1 2
GF20457-PA 2.g2198.t1 5
GF20457-PA CG7431-PA 6
GF17005-PA CG10827-PA 1
GF17005-PA CG5150-PA 1
GF23324-PA CG2239-PA 1
GF23776-PA CG33276-PA 1
GF15838-PA CG4636-PA 1
GF15838-PA CG4636-PB 1
GF15838-PA 3.g624.t1 2
10791.g113.t1 CG7971-PF 1
10791.g113.t2 2.g184.t1 1
10791.g113.t2 CG7971-PF 1
10791.g113.t2 2.g184.t3 1
10791.g113.t2 2.g184.t2 1
GF21792-PA CG10802-PA 1
10793.g522.t1 0.g561.t1 2
10793.g522.t1 CG18125-PA 10
10793.g522.t1 2.g778.t1 13
10793.g522.t1 CG1304-PA 14
10793.g522.t1 1.g303.t1 17
10793.g522.t1 CG14990-PA 18
GF12312-PA CG7544-PA 1
3856.g1.t1 11563.g1127.t1 1
GF25222-PA 2.g1805.t1 1
GF15990-PA CG42271-PA 1
GF10431-PA 2.g1280.t1 1
GF10431-PA 2.g1280.t3 1
GF10431-PA 2.g1280.t2 1
GF25222-PB 2.g1805.t1 1
GF14231-PA CG6181-PA 1
5398.g4.t1 18453.g1819.t1 1
5398.g4.t1 13842.g1355.t1 3
10790.g817.t1 3.g1111.t4 1
10790.g817.t1 3.g1111.t1 1
10790.g817.t1 3.g1111.t2 1
10790.g817.t1 3.g1111.t3 1
10790.g817.t1 CG5407-PA 1
10790.g817.t1 3.g2329.t1 3
10790.g817.t1 CG10255-PA 3
10790.g817.t1 3.g2329.t3 4
10790.g817.t1 6.g1409.t3 5
10790.g817.t1 CG4168-PA 9
10790.g817.t1 CG6890-PA 10
10790.g817.t1 CG7250-PA 11
GF16212-PA CG7911-PA 1
GF16212-PA 3.g2674.t1 3
GF23825-PA CG6502-PA 1
GF23825-PA CG2995-PA 5
GF10173-PA CG12974-PA 1
GF19951-PA CG10164-PB 1
GF19951-PA 3.g1944.t1 1
GF24570-PA CG11793-PA 1
GF24570-PA CG9027-PA 2
GF24570-PA 1.g655.t3 3
10793.g1335.t1 CG5149-PA 1
10793.g1335.t1 CG5149-PB 1
10793.g1335.t1 CG5160-PA 1
10793.g1335.t1 CG8519-PA 2
GF15020-PA CG2969-PA 1
GF15020-PA CG3164-PC 1
GF15020-PA 0.g16.t1 1
GF15020-PA CG4822-PA 6
GF15020-PA CG5853-PA 7
GF15020-PA CG9664-PA 9
GF15020-PA CG2759-PA 11
GF15020-PA 6.g1404.t1 15
GF18327-PA CG4141-PA 1
GF18327-PA 6.g239.t1 4
GF18327-PA 2.g36.t1 5
GF18327-PA CG7004-PA 5
GF22242-PA CG9245-PA 1
GF12684-PA CG12142-PA 1
GF12684-PA CG12832-PA 5
GF12684-PA CG12839-PA 5
10791.g111.t1 CG7977-PA 1
10791.g111.t1 CG13930-PA 2
GF19822-PA 1.g876.t1 1
GF14857-PA CG3702-PA 1
GF14857-PA CG4332-PA 2
10805.g162.t1 6.g467.t1 1
10805.g162.t1 CG3929-PA 1
10805.g162.t1 6.g466.t2 1
10805.g162.t1 6.g466.t1 1
10805.g162.t1 CG13366-PB 2
10805.g162.t1 6.g38.t1 2
10805.g162.t1 6.g38.t3 2
10805.g44.t1 CG14627-PA 1
10805.g44.t1 CG11403-PA 1
10792.g1078.t1 CG17922-PA 1
10792.g1078.t1 1.g1927.t1 3
10792.g1078.t1 1.g1927.t2 3
10792.g1078.t1 1.g1927.t4 3
10792.g1078.t1 1.g1927.t3 3
10792.g1078.t1 6.g985.t1 4
10792.g1078.t1 1.g985.t4 5
10792.g1078.t1 1.g2143.t1 8
8403.g1.t1 15652.g1555.t1 1
GF20011-PA CG30413-PA 1
GF10373-PA CG6169-PE 1
GF10373-PA 2.g1551.t2 1
GF10373-PA 2.g1551.t1 1
10790.g1709.t1 CG6995-PB 1
10790.g1709.t1 3.g2097.t1 1
10790.g1709.t1 3.g2097.t3 1
GF22455-PA CG31670-PA 3
GF22455-PA CG8319-PA 6
GF22455-PA CG17385-PA 6
GF22455-PA CG6254-PA 7
GF22455-PA CG10959-PA 8
GF22455-PA CG10366-PA 9
GF22455-PA CG10147-PA 10
GF22455-PA CG3743-PB 11
GF22455-PA 6.g784.t1 13
GF22455-PA CG11696-PA 13
GF22455-PA 2.g1822.t1 13
GF22455-PA CG2052-PA 13
10880.g1.t2 16593.g1650.t1 6
GF17807-PA CG6349-PA 1
10527.g1.t1 12561.g1229.t1 4
GF20270-PA CG14226-PB 1
GF20270-PA CG14226-PA 1
7084.g1.t1 15840.g1577.t1 2
GF20398-PA CG1545-PB 1
GF24486-PA CG7328-PA 1
GF24486-PA CG7551-PB 3
GF10408-PA 2.g1382.t1 1
GF11967-PA CG5190-PA 1
GF11118-PA CG10691-PA 2
GF12819-PA 1.g1780.t1 1
GF12819-PA 1.g1780.t3 1
GF12819-PA 1.g1780.t2 1
GF12819-PA CG15669-PI 1
GF12819-PA CG2082-PA 2
10803.g89.t1 CG7092-PA 1
10803.g89.t1 CG5526-PA 1
10803.g89.t1 CG17150-PA 1
10803.g89.t1 CG5526-PB 1
10803.g89.t1 2.g198.t1 1
10803.g89.t1 CG3723-PB 1
10803.g89.t1 CG3723-PA 1
10803.g89.t1 CG3723-PC 1
10803.g89.t1 CG3723-PE 1
10803.g89.t1 3.g2428.t1 1
10803.g89.t1 CG9492-PB 1
10803.g89.t1 CG9492-PA 1
10803.g89.t1 CG7507-PB 1
10803.g89.t1 CG7507-PA 1
10803.g89.t1 CG1842-PB 1
10803.g89.t1 3.g2487.t1 1
10803.g89.t1 CG7507-PC 1
10803.g89.t1 0.g1782.t1 3
10792.g818.t4 1.g455.t4 1
10792.g818.t4 1.g455.t2 1
10792.g818.t4 1.g455.t1 1
10792.g818.t4 1.g455.t3 1
10792.g818.t5 1.g455.t2 1
10792.g818.t5 1.g455.t4 1
10792.g818.t5 1.g455.t1 1
10792.g818.t5 1.g455.t3 1
10792.g180.t1 CG8439-PB 1
10792.g180.t1 CG8439-PA 1
10792.g180.t1 1.g1032.t1 1
10792.g180.t1 CG10240-PA 1
10792.g180.t1 1.g1035.t1 1
10792.g180.t1 CG10243-PA 1
10792.g180.t1 19430.g1918.t1 1
10792.g180.t1 CG10247-PA 5
10792.g180.t1 0.g617.t1 7
10792.g180.t1 CG4373-PA 11
10792.g180.t1 1.g732.t1 12
10792.g180.t1 CG14032-PA 31
10792.g818.t1 1.g456.t2 1
10792.g818.t3 1.g456.t1 1
GF21951-PA CG4389-PA 1
GF21951-PA 1.g814.t1 3
10853.g2.t3 8356.g794.t1 1
10853.g2.t3 13876.g1360.t1 20
GF18478-PA CG8228-PA 1
GF18478-PA CG3539-PA 2
10853.g2.t1 8356.g794.t1 1
GF19093-PA CG7563-PA 2
GF18359-PA CG10281-PA 1
GF18359-PA 3.g209.t1 1
GF10204-PA 2.g2053.t1 1
GF22273-PA CG5450-PA 1
GF14821-PA CG3365-PA 1
GF23187-PA CG10005-PA 1
GF16555-PA CG7333-PA 1
GF16555-PA CG16727-PA 1
GF16555-PA CG17752-PA 1
GF16555-PA CG6231-PA 1
GF16555-PA CG32409-PA 6
GF16555-PA 3.g853.t3 15
10793.g1107.t1 0.g1392.t1 1
10793.g1107.t1 0.g1392.t2 1
GF14042-PA CG9987-PA 1
GF19873-PA 3.g2431.t1 1
10148.g1.t1 16593.g1649.t1 1
GF12212-PA CG9313-PA 1
10795.g333.t1 CG42273-PH 1
10795.g333.t1 6.g1206.t3 1
10795.g333.t1 6.g1206.t2 1
10792.g1632.t1 1.g2194.t1 1
10792.g1632.t1 CG42383-PA 2
GF11436-PA 1.g1280.t1 1
GF11436-PA CG6967-PD 1
GF11436-PA 1.g949.t1 2
GF16535-PA CG9393-PB 1
GF16535-PA CG9393-PA 1
10799.g55.t1 18867.g1865.t1 5
GF19450-PA 6.g150.t1 1
GF24444-PA 2.g122.t1 1
GF24444-PA 2.g122.t2 1
GF16342-PB 3.g129.t2 1
GF16342-PB 3.g129.t1 1
GF16342-PB 3.g129.t3 1
GF16342-PB CG42612-PC 1
GF16342-PB 6.g773.t3 3
GF16342-PB 6.g773.t1 3
GF16342-PB 6.g773.t2 3
GF11069-PA CG3265-PB 1
GF11069-PA CG3267-PA 1
GF16342-PA 3.g129.t1 1
GF16342-PA 3.g129.t3 1
GF16342-PA CG42612-PC 1
GF16342-PA 3.g129.t2 1
GF16342-PA 6.g773.t3 3
GF16342-PA 6.g773.t2 3
GF16342-PA 6.g773.t1 3
10790.g446.t1 CG3934-PA 2
GF18863-PA CG13843-PA 1
GF16423-PA CG1451-PA 1
GF16423-PA CG6193-PA 1
GF23668-PA CG9536-PA 1
GF12304-PA CG17453-PA 1
GF12304-PA 1.g131.t1 10
GF12304-PA CG3616-PA 18
GF12304-PA CG8457-PA 21
GF12304-PA CG3360-PA 25
GF12304-PA CG9081-PB 28
10793.g830.t1 CG32072-PA 12
10798.g49.t1 6.g681.t1 1
10798.g49.t1 6.g681.t2 1
10798.g49.t1 CG5669-PA 2
10798.g49.t1 CG4427-PA 3
10798.g49.t1 3.g692.t1 7
10798.g49.t1 CG3956-PA 10
10798.g49.t1 CG17328-PA 10
10798.g49.t1 CG2120-PB 10
GF15519-PA 0.g576.t1 1
GF15519-PA CG1891-PA 3
GF15519-PA CG1891-PB 3
GF15519-PA 2.g427.t1 5
GF18679-PA CG13643-PB 1
GF18679-PA CG13643-PA 1
GF13647-PA CG11165-PA 1
GF13647-PA CG8472-PA 3
GF13647-PA CG3201-PA 7
GF24527-PA CG32085-PA 1
GF24527-PA CG9952-PA 2
GF24527-PA CG4221-PA 4
GF23226-PC 3.g629.t3 1
GF23226-PC 3.g629.t2 1
GF23226-PC 3.g629.t1 1
GF23226-PC 3.g629.t5 2
GF24757-PA 2.g53.t1 1
GF24757-PA 2.g53.t2 1
GF24757-PA 0.g688.t1 18
GF14408-PA CG8498-PA 1
GF14408-PA CG8627-PA 2
GF14408-PA CG15829-PA 5
GF23545-PA CG8442-PA 1
GF23545-PA 2.g961.t1 1
GF23545-PA CG18039-PA 6
10392.g1.t1 19086.g1891.t1 2
GF17351-PA CG4538-PA 1
GF12478-PA CG1827-PC 1
GF12478-PA CG7860-PA 3
GF10233-PA 2.g311.t1 1
GF19365-PA 6.g1216.t1 1
GF19365-PA CG33286-PA 2
GF19365-PA CG33287-PA 2
GF16591-PA CG15561-PA 1
GF16117-PA 3.g531.t1 1
GF16117-PA CG12254-PA 1
10791.g1464.t1 CG18349-PA 1
10791.g1464.t1 CG8697-PA 3
10791.g1464.t1 CG7673-PA 4
10791.g1464.t1 2.g708.t1 5
GF18489-PA CG6901-PA 1
GF18489-PA CG42826-PA 5
GF24092-PA CG7297-PA 1
GF24092-PA CG31956-PA 2
GF24092-PA CG2103-PA 3
GF24092-PA CG31776-PA 4
GF24092-PA 0.g404.t1 4
GF24092-PA 0.g564.t3 10
GF24092-PA CG8182-PA 10
GF24092-PA CG7480-PA 11
GF11472-PA CG1663-PA 1
10790.g1893.t1 CG31137-PC 1
10790.g1893.t1 CG17786-PA 1
10790.g1893.t1 CG17786-PB 1
10790.g1893.t1 CG31759-PA 2
10799.g46.t1 18453.g1819.t1 4
GF15514-PA CG14021-PA 1
GF17717-PA CG2669-PA 1
10797.g241.t1 CG34176-PA 1
GF11116-PA 1.g1491.t1 1
GF11116-PA CG15078-PA 1
GF21059-PA 6.g960.t1 1
GF21059-PA CG10374-PB 2
GF21059-PA CG10374-PA 2
10791.g1236.t1 2.g549.t1 1
10791.g1236.t1 CG7248-PA 2
GF10804-PA CG3979-PC 1
GF10804-PA CG3979-PB 1
GF10804-PA CG3979-PA 1
GF10804-PA 3.g522.t1 1
GF10804-PA 0.g1252.t1 3
GF14059-PA CG6647-PA 1
GF14059-PA CG17137-PA 2
GF14059-PA 0.g1243.t1 4
GF14811-PA CG5711-PA 1
GF14811-PA CG1487-PA 2
GF10175-PA CG9390-PA 1
GF10175-PA CG6432-PA 2
8287.g1.t1 5007.g490.t1 2
9651.g1.t1 2201.g207.t1 2
GF18195-PB CG1106-PC 1
GF18195-PB CG1106-PB 1
GF18195-PB CG1106-PA 1
GF18195-PB CG6433-PB 2
GF18195-PB CG6433-PA 2
GF21567-PA CG16996-PA 1
GF21567-PA CG16997-PA 2
GF21567-PA CG4653-PA 12
GF21567-PA CG17404-PB 13
GF17748-PA CG14739-PA 1
GF17748-PA CG2257-PA 2
GF19230-PA CG11068-PA 1
GF18195-PC CG1106-PC 1
GF18195-PC CG1106-PB 1
GF18195-PC CG1106-PA 1
GF18195-PC CG6433-PB 2
GF18195-PC CG6433-PA 2
GF17702-PA CG5919-PA 1
GF24123-PA CG4786-PA 1
GF24123-PA 2.g2036.t1 1
GF14829-PA CG10383-PA 1
GF14829-PA CG10383-PB 1
GF14829-PA CG5455-PA 2
10790.g1538.t1 CG9748-PA 1
10790.g1538.t1 0.g1609.t1 2
10803.g56.t1 6.g828.t2 1
10803.g56.t1 6.g828.t3 1
10803.g56.t1 6.g828.t4 1
10803.g56.t1 6.g828.t5 1
10803.g56.t1 6.g828.t1 1
GF12329-PC CG34045-PA 1
GF12329-PB CG9975-PA 1
GF12329-PB CG34045-PA 2
GF13498-PA CG8151-PA 1
GF13498-PA 1.g991.t1 1
10799.g14.t1 CG18001-PA 1
10793.g588.t2 0.g874.t1 1
10793.g588.t2 CG14936-PA 1
10793.g588.t1 CG7219-PA 1
10793.g588.t1 CG12560-PB 2
10793.g588.t1 0.g876.t1 2
GF11962-PA CG30344-PA 1
GF11962-PA CG30345-PB 1
GF11962-PA 1.g439.t1 1
GF11962-PA CG8046-PA 3
GF11962-PA CG15890-PA 5
GF11962-PA CG15890-PB 5
GF11962-PB CG30344-PA 1
GF11962-PB CG30345-PB 1
GF11962-PB 1.g439.t1 1
GF11962-PB CG8046-PA 4
GF11962-PB CG15890-PB 6
GF10864-PA CG10960-PB 1
GF10864-PA CG10960-PA 1
GF10864-PA CG6484-PA 2
10795.g340.t1 CG14440-PA 1
10795.g340.t1 6.g484.t1 2
632.g1.t1 1791.g166.t1 1
GF15431-PA CG10800-PA 1
GF16192-PA CG9743-PA 1
GF16192-PA CG9747-PA 6
2124.g1.t1 3138.g304.t1 5
GF15479-PA CG10462-PA 1
GF15479-PA 0.g1956.t1 1
GF15479-PA 0.g1956.t2 1
GF15479-PA CG3998-PA 2
GF15479-PA 1.g995.t1 7
GF15479-PA CG42702-PC 7
GF15479-PA CG2125-PA 8
GF15479-PA CG31365-PA 8
10799.g57.t1 2.g2261.t2 3
10799.g57.t1 CG5038-PA 4
GF14866-PA CG18397-PA 1
10799.g57.t3 1.g31.t2 1
10799.g57.t3 1.g31.t1 1
10799.g57.t3 2.g2261.t1 2
10799.g57.t3 2.g2261.t3 2
10799.g57.t3 CG3319-PA 3
10799.g57.t2 2.g2261.t2 3
10799.g57.t2 CG5038-PA 4
GF21815-PA CG1634-PB 1
GF21815-PA 6.g605.t1 1
GF21815-PA CG12113-PA 1
GF21815-PA 6.g50.t3 3
GF21815-PA 0.g1954.t1 7
GF21815-PA 6.g224.t3 12
GF21815-PA 6.g224.t1 12
GF21815-PA CG31708-PA 16
GF21815-PA CG31708-PB 17
GF24744-PA CG15011-PA 1
GF24744-PA CG3647-PB 2
GF24744-PA 0.g1611.t1 2
GF24744-PA 0.g1611.t2 2
GF17432-PA CG10425-PA 1
10885.g2.t1 17142.g1694.t1 1
GF22954-PA CG15884-PA 1
GF22954-PA CG6131-PA 2
GF24229-PA CG1079-PA 1
GF19796-PA 1.g372.t1 2
GF19796-PA CG8577-PA 2
GF19796-PA 2.g963.t1 6
GF19796-PA 2.g963.t4 6
GF19796-PA CG8995-PA 6
GF19796-PA CG7496-PA 6
GF13724-PA CG8067-PB 1
GF11159-PA CG13345-PA 1
GF11159-PA CG2595-PA 2
GF11159-PA CG6811-PA 6
12844.g1.t1 13842.g1355.t1 5
GF23463-PA CG11440-PA 1
10800.g17.t2 1.g22.t3 2
10800.g17.t2 0.g2128.t2 3
10800.g17.t2 0.g2130.t3 6
10791.g46.t2 CG16758-PA 1
10791.g46.t2 CG18128-PA 2
10791.g46.t1 CG16758-PA 1
GF18696-PA CG31055-PC 1
GF18696-PA CG5595-PA 2
GF22927-PA CG1378-PA 1
GF22927-PA CG7199-PA 5
10792.g412.t1 1.g1763.t1 1
10792.g412.t1 1.g1763.t2 1
10792.g412.t1 1.g1763.t3 1
10792.g412.t1 2.g1579.t5 11
10792.g412.t1 2.g1579.t3 11
10792.g412.t1 2.g1579.t1 11
10792.g412.t1 2.g1579.t2 11
GF15289-PA 0.g246.t1 1
GF12229-PA CG8075-PA 1
10790.g107.t1 CG32473-PA 1
10790.g107.t1 CG8773-PA 1
10790.g107.t1 CG8774-PA 1
10790.g107.t1 2.g155.t1 4
10790.g107.t1 CG1009-PC 4
10790.g107.t1 CG31343-PA 11
10791.g1118.t1 CG13894-PA 1
10791.g1118.t1 CG3344-PA 1
10791.g1118.t1 CG32483-PA 1
10791.g1118.t1 CG3371-PA 1
10791.g1118.t1 CG31821-PA 4
GF17755-PA CG3397-PA 1
GF17755-PA CG18547-PB 1
GF17755-PA CG18547-PC 1
GF17755-PA CG18547-PE 1
GF17755-PA CG18547-PD 1
GF17755-PA CG18547-PF 1
GF17755-PA CG18547-PA 1
GF21856-PA CG32512-PA 1
GF23045-PA CG6875-PA 1
GF12354-PA CG2038-PA 1
GF12354-PA 1.g330.t1 1
10791.g1899.t1 CG14562-PA 1
10791.g1899.t1 CG14562-PC 1
10791.g1899.t1 CG7458-PA 1
10791.g1899.t1 2.g2190.t1 2
10791.g1899.t1 CG7333-PA 13
10791.g1899.t1 CG14855-PA 14
10791.g1899.t1 CG14856-PA 16
10791.g1899.t1 CG14857-PA 17
GF21673-PA CG9395-PA 1
GF21673-PA CG12910-PB 2
GF21673-PA CG12910-PA 2
10829.g2.t1 9358.g895.t1 4
10829.g2.t1 0.g2123.t1 5
10790.g1986.t1 CG5892-PA 1
10790.g1986.t1 CG16723-PA 1
10790.g1986.t1 CG33337-PB 1
10790.g1986.t1 CG33337-PA 1
10790.g1986.t1 CG14205-PA 1
10790.g1986.t1 CG14204-PA 1
10790.g1986.t1 6.g1327.t1 1
10790.g1986.t1 CG14205-PB 1
10790.g1986.t1 CG10182-PA 1
10790.g1986.t1 1.g2198.t1 1
10790.g1986.t1 6.g1328.t1 1
10790.g1986.t1 CG13325-PA 1
10790.g1986.t1 6.g678.t1 3
10790.g1986.t1 CG33968-PA 4
10792.g965.t1 1.g217.t1 1
10792.g965.t1 CG30491-PA 1
10792.g965.t1 CG30495-PA 2
10792.g965.t1 CG2070-PA 3
10792.g965.t1 CG3699-PA 11
10791.g1071.t1 CG11399-PA 1
GF10327-PA 2.g797.t1 1
GF10327-PA CG8277-PA 1
GF11169-PA CG6191-PA 1
GF11169-PA 1.g925.t2 1
GF11169-PA 1.g925.t3 1
GF11169-PA 1.g925.t1 1
GF11169-PB CG6191-PA 1
GF11169-PB 1.g925.t3 1
GF11169-PB 1.g925.t2 1
GF11169-PB 1.g925.t1 1
GF15724-PA CG4600-PA 1
GF15724-PA CG4600-PB 1
GF15724-PA CG9149-PA 2
GF12930-PB CG3850-PA 1
GF12930-PB CG1133-PA 3
GF12930-PB CG5557-PA 7
GF12930-PB 0.g533.t1 8
GF12930-PB CG2120-PB 9
GF12930-PB 3.g692.t1 9
GF12930-PB CG17328-PA 10
GF12930-PB CG30431-PA 10
10795.g177.t1 6.g107.t1 1
GF22540-PA 14528.g1418.t1 1
GF11295-PA CG8428-PB 1
GF11295-PA CG8428-PA 1
GF12257-PA CG11788-PB 1
GF12257-PA CG11788-PA 1
GF20221-PA 6.g1361.t1 1
GF22609-PA 6.g1177.t1 1
GF22609-PA 1.g130.t1 5
GF22609-PA CG3478-PA 7
GF17267-PA CG12250-PA 1
GF13360-PA CG3441-PC 1
GF13133-PA CG4853-PA 1
GF13133-PA CG7369-PA 2
GF13328-PA CG8386-PA 1
GF18839-PA CG4591-PA 1
GF18839-PA CG9496-PA 5
4572.g1.t1 CG7824-PA 1
4572.g1.t1 3.g2643.t1 1
GF17453-PA CG3953-PA 1
GF15820-PA CG6431-PA 1
GF23286-PC 2.g1864.t1 3
GF23286-PB 3.g2403.t1 1
GF23286-PB CG7948-PA 2
GF23286-PB CG3325-PA 2
11794.g1.t1 558.g65.t1 2
11794.g1.t1 14695.g1449.t1 5
GF23286-PD CG7948-PA 2
GF20738-PA CG6383-PB 1
GF20738-PA CG6383-PA 1
GF20738-PA CG32702-PA 7
GF20738-PA CG42255-PA 7
GF20738-PA 0.g503.t7 8
GF13679-PA CG11140-PC 1
GF13679-PA CG11140-PD 1
GF13679-PA CG11140-PA 1
GF13679-PA CG11140-PB 1
GF20738-PB CG6383-PB 1
GF20738-PB CG6383-PA 1
GF20738-PB CG3936-PA 2
GF20738-PB 0.g784.t1 3
GF20738-PB 3.g2404.t1 4
GF20738-PB CG3619-PA 5
GF20738-PB CG32702-PB 7
GF20307-PA CG32754-PA 1
GF20307-PA CG32751-PA 1
GF22227-PA CG4199-PA 1
GF22227-PA CG4199-PB 1
GF22227-PA CG10700-PA 1
GF22227-PA CG7263-PA 2
10808.g100.t1 6.g641.t1 1
10808.g100.t1 CG9022-PA 1
10808.g100.t1 752.g78.t1 2
10793.g448.t1 0.g425.t1 1
10862.g2.t1 0.g2133.t1 1
10862.g2.t1 0.g2133.t2 1
6.g2.t1 2596.g248.t1 2
GF12810-PA 1.g1763.t1 1
GF12810-PA 1.g1763.t2 1
GF12810-PA 1.g1763.t3 1
GF12810-PA CG17492-PA 8
GF12810-PA 2.g1579.t2 10
GF12810-PA CG31284-PA 11
GF24357-PA CG34427-PA 1
GF24357-PA CG14958-PA 2
GF24357-PA CG32023-PA 3
GF13240-PA 1.g1346.t1 1
GF13240-PA 1.g1346.t2 1
GF15482-PA CG10268-PA 1
9976.g1.t1 1990.g183.t1 6
9976.g1.t1 10674.g1041.t1 7
GF25142-PA CG3222-PA 1
GF14008-PA 0.g183.t1 1
GF14008-PA 0.g183.t2 1
GF14008-PA CG2969-PA 2
GF14008-PA CG4822-PA 4
GF14008-PA CG31689-PA 6
GF14008-PA CG31731-PA 18
10790.g1372.t2 CG14252-PA 1
10790.g1372.t2 3.g2367.t1 1
10790.g419.t1 3.g1006.t1 1
10790.g419.t1 3.g1006.t2 1
10790.g419.t1 CG1137-PA 5
10790.g419.t1 CG14010-PA 15
10790.g419.t1 CG31708-PA 16
10790.g419.t1 0.g1485.t1 17
GF13792-PA 1.g106.t3 1
GF13792-PA CG9432-PF 1
GF13792-PA 1.g106.t4 1
GF13792-PA 1.g106.t2 1
GF20135-PA CG4641-PA 1
GF15577-PA 0.g624.t1 1
GF15577-PA CG42366-PC 4
GF15577-PA CG6800-PA 7
GF15577-PA CG5179-PA 8
GF15577-PA 3.g2029.t1 9
GF15577-PA CG8485-PA 14
GF15577-PA 6.g1101.t1 16
GF15577-PA CG5169-PA 19
GF15577-PA 1.g1481.t1 21
GF15577-PA CG42856-PC 21
GF15577-PA CG8201-PD 21
GF15577-PA 1.g1131.t1 22
GF15577-PA CG9804-PG 23
GF15577-PA CG14471-PA 23
GF15577-PA CG8637-PA 24
GF15577-PA CG10522-PA 25
10790.g256.t1 CG5111-PB 1
10790.g256.t1 CG5111-PA 1
10790.g256.t1 6.g1401.t1 1
10790.g256.t1 6.g1401.t2 1
10790.g256.t1 CG5107-PA 2
GF23772-PA CG7492-PA 1
GF23772-PA CG7506-PA 2
GF15115-PA CG31805-PC 1
GF23600-PA CG7757-PA 1
10791.g1941.t1 2.g2211.t1 1
10791.g1941.t1 2.g2211.t2 1
GF17219-PA 6.g391.t1 1
GF17219-PA 6.g391.t2 1
GF18897-PA CG13607-PA 1
GF20349-PA CG6927-PA 1
GF20349-PA CG7589-PA 1
GF20349-PA CG11340-PA 2
GF16927-PA CG11656-PA 1
GF22264-PA CG13366-PB 2
GF22264-PA 6.g38.t1 2
GF22264-PA 6.g38.t3 2
GF18176-PA 3.g338.t1 1
GF18176-PA 6.g626.t1 6
10813.g12.t2 CG12149-PA 1
10792.g1498.t2 CG30275-PB 1
10792.g1498.t2 CG30268-PA 1
10792.g1498.t2 CG13518-PA 2
10792.g1498.t1 CG30275-PB 1
10792.g1498.t1 CG30268-PA 1
10792.g1498.t1 CG13518-PA 2
12833.g1.t1 7017.g678.t1 2
12833.g1.t1 10086.g980.t1 2
GF15513-PA CG12512-PA 1
GF24847-PA 2.g226.t1 1
GF10282-PA CG6014-PA 1
GF20008-PA 6.g1078.t1 1
GF20008-PA CG4301-PA 1
GF20008-PA CG4301-PB 1
GF20008-PA CG4301-PC 1
GF20008-PA CG14741-PB 6
GF20008-PA CG14741-PA 6
10798.g118.t2 CG10986-PA 1
10798.g118.t2 6.g898.t1 1
10798.g118.t2 CG10988-PA 1
10798.g118.t2 6.g898.t2 1
GF19603-PA 6.g267.t2 1
3500.g1.t1 4329.g421.t1 3
10803.g63.t1 6.g825.t1 1
10803.g63.t1 6.g825.t2 1
10803.g63.t1 2.g2211.t1 2
10803.g63.t1 2.g2211.t2 2
10803.g63.t1 CG1567-PC 5
GF24793-PA CG8638-PA 1
GF24793-PA CG8634-PA 2
GF16706-PA CG34404-PA 1
GF24966-PA 2.g196.t1 1
GF24966-PA 0.g2137.t1 4
GF24966-PA CG4475-PA 8
GF24966-PA CG4472-PA 11
10791.g1790.t3 CG10537-PA 1
10791.g1790.t3 CG8916-PB 2
10791.g1790.t3 1.g601.t2 5
10791.g1790.t3 1.g601.t3 5
10791.g1790.t3 CG11340-PA 6
10791.g1790.t3 CG7589-PA 7
10791.g1790.t1 CG10537-PA 1
10791.g1790.t1 CG8916-PB 2
10791.g1790.t1 1.g601.t3 5
10791.g1790.t1 1.g601.t2 5
10791.g1790.t1 CG11340-PA 6
10791.g1790.t1 CG7589-PA 7
10797.g27.t1 CG4382-PA 1
10797.g27.t1 CG12245-PA 1
10797.g27.t1 3.g1406.t1 3
10797.g27.t1 CG2505-PB 11
10803.g82.t1 6.g1227.t2 1
10803.g82.t2 6.g1227.t2 1
GF16051-PA CG6042-PA 1
GF16051-PA CG11821-PA 1
GF16051-PA 2.g1842.t1 3
GF16051-PA CG33503-PA 3
10796.g201.t1 CG6066-PA 1
10796.g201.t1 3.g2393.t1 1
GF20762-PA CG31460-PA 1
GF16884-PA CG5413-PA 1
GF18505-PA 3.g22.t2 1
GF18505-PA 3.g22.t1 1
GF18505-PA CG9804-PB 2
GF18505-PA CG9804-PF 2
GF18505-PA CG16905-PA 13
GF23047-PA CG6892-PA 1
GF23047-PA 3.g1924.t1 3
GF23047-PA 3.g1924.t3 3
GF23047-PA 3.g1924.t2 3
GF23047-PA CG6338-PA 4
GF24246-PA CG33233-PA 1
GF24246-PA CG31103-PA 3
GF24246-PA CG12783-PA 4
GF18092-PA CG7381-PA 1
GF15776-PA CG5091-PA 1
GF15776-PA 6.g495.t1 3
GF10200-PA 2.g2061.t2 1
GF10200-PA 2.g2061.t3 1
GF10200-PA 2.g2061.t1 1
GF10200-PC 2.g2061.t1 1
GF10200-PC 2.g2061.t2 1
GF10200-PC 2.g2061.t3 1
GF10200-PC 2.g1902.t2 2
GF10200-PB 2.g2061.t1 1
GF10200-PB 2.g2061.t2 1
GF10200-PB 2.g2061.t3 1
GF10200-PB 2.g1902.t2 2
GF10125-PA 2.g356.t1 1
GF10200-PD 2.g2061.t2 1
GF10200-PD 2.g2061.t1 1
GF10200-PD 2.g2061.t3 1
GF20690-PA 0.g456.t1 1
GF20690-PA CG31773-PA 1
GF20690-PA 0.g455.t1 2
GF20690-PA 1.g1052.t1 4
GF20690-PA 3.g250.t1 8
GF20690-PA 2.g721.t3 9
GF20690-PA 3.g1882.t1 10
GF20690-PA CG12369-PA 11
GF21434-PA CG12637-PA 1
GF21434-PA CG13539-PA 3
GF18269-PA 3.g1895.t1 1
GF18524-PA CG7079-PD 1
GF18524-PA CG3723-PE 2
GF18524-PA CG3723-PC 5
GF18524-PA CG13618-PA 10
GF13542-PA 1.g1933.t1 1
GF12297-PA CG8427-PA 1
GF21798-PA 0.g852.t1 1
GF21798-PA CG7138-PA 1
GF12340-PA CG7563-PA 1
GF12340-PA CG8107-PA 1
GF20265-PA CG16944-PA 1
GF20265-PA CG9582-PA 5
GF20265-PA 3.g1367.t1 6
GF20265-PA CG2857-PB 7
GF24034-PA 2.g1344.t1 1
GF24034-PA CG11280-PA 1
GF24034-PA CG13488-PA 2
GF24034-PA 1.g1161.t1 5
GF24034-PA CG32055-PA 10
GF12132-PA CG12209-PA 1
GF12132-PA 1.g873.t1 3
GF24034-PB 2.g1344.t1 1
GF24034-PB CG11280-PA 1
GF24034-PB CG13488-PA 2
GF24034-PB 1.g1161.t1 5
GF24034-PB CG32055-PA 10
13079.g6.t1 16064.g1601.t1 7
10820.g16.t2 18808.g1860.t1 6
10820.g16.t2 13085.g1279.t1 9
10820.g16.t1 13085.g1279.t1 9
GF25111-PA CG1943-PA 1
10790.g1305.t1 3.g2308.t2 1
GF11706-PA CG1358-PA 1
GF11706-PA CG1358-PB 1
GF23097-PA CG5867-PA 1
GF23097-PA CG13618-PA 7
GF13175-PA 1.g1581.t1 1
GF13175-PA 3.g2871.t1 2
GF12223-PA CG13747-PA 1
GF16657-PA CG42724-PC 1
GF16657-PA 3.g203.t1 1
GF20517-PA CG4065-PA 1
10813.g37.t1 6.g1156.t1 1
10813.g37.t1 CG16700-PA 1
GF15736-PA CG4747-PA 1
GF15736-PA CG15093-PA 2
10793.g260.t1 CG12620-PA 1
10793.g260.t1 0.g1742.t1 2
10793.g260.t1 CG15136-PA 3
10793.g260.t1 CG6380-PA 4
GF10336-PA CG5725-PB 1
GF10336-PA CG5725-PA 1
GF12842-PA CG13163-PA 1
GF12636-PA CG10247-PA 1
GF12636-PA CG10246-PA 1
GF12636-PA CG13977-PA 1
GF12636-PA CG10248-PA 1
GF12636-PA CG9438-PA 1
GF12636-PA CG9438-PB 1
GF12636-PA 3.g2434.t1 2
GF12636-PA CG2397-PA 7
GF12636-PA CG14032-PA 29
10820.g14.t1 18177.g1790.t1 4
10820.g14.t1 10087.g981.t1 17
GF20808-PA CG17896-PA 1
GF20808-PA CG11140-PD 8
GF17615-PA CG11391-PA 1
GF17615-PA 3.g555.t1 1
GF17615-PA CG11407-PA 2
GF12953-PA CG8070-PA 1
GF16684-PA CG5466-PA 1
GF16684-PA 3.g480.t1 1
10792.g147.t1 CG10073-PA 1
10792.g147.t1 CG30047-PA 1
10792.g147.t1 CG30043-PA 1
10792.g147.t1 CG30043-PB 1
10792.g147.t1 1.g761.t1 1
10792.g147.t1 1.g759.t2 1
10792.g147.t1 CG11961-PA 1
10792.g147.t1 CG10062-PA 1
10792.g147.t1 CG9416-PA 2
10792.g147.t1 CG10051-PA 4
GF18751-PA 3.g1950.t1 1
GF18751-PB 3.g1950.t1 1
GF14432-PA CG10463-PA 1
10918.g1.t1 11508.g1121.t1 1
GF10566-PA CG14997-PB 1
GF10566-PA 2.g460.t1 1
GF24162-PA CG5057-PB 1
GF24162-PA 2.g1606.t1 1
7877.g1.t1 17814.g1754.t1 5
7877.g1.t1 5616.g546.t1 8
7877.g1.t1 446.g53.t1 12
GF19145-PA CG1572-PA 1
GF18287-PA CG31152-PA 1
10802.g64.t1 3666.g360.t1 10
GF16111-PA CG6193-PA 1
GF16111-PA CG1451-PA 1
GF16414-PA CG6534-PA 1
GF16414-PA CG1650-PA 3
GF16414-PA 3.g2593.t1 3
GF16414-PA CG1897-PA 3
GF16414-PA 1.g2270.t1 3
GF16414-PA CG7902-PA 4
GF16414-PA CG10604-PA 4
GF16414-PA CG2988-PA 4
GF13208-PA CG10911-PA 1
GF13208-PA 1.g1398.t1 1
GF13208-PA CG5767-PA 4
GF13208-PA 1.g1394.t1 4
GF24751-PA CG4427-PB 1
GF24751-PA CG4427-PA 1
GF24751-PA 2.g387.t1 4
GF24751-PA 1.g609.t1 5
GF24751-PA CG11924-PA 7
GF24751-PA 0.g533.t2 7
GF24751-PA CG1832-PB 10
GF24751-PA CG8484-PA 10
GF24751-PA CG5683-PA 11
GF24751-PA CG3407-PA 11
GF24751-PA CG10669-PA 11
GF24751-PA 2.g55.t1 12
GF24751-PA CG4158-PA 12
GF24751-PA CG9233-PA 12
GF24751-PA 3.g295.t1 12
GF14531-PA 0.g1620.t2 1
GF14531-PA 0.g1620.t1 1
GF14531-PA CG8711-PA 2
GF14531-PA 0.g2100.t2 4
GF14815-PA CG15152-PA 1
GF22047-PA 6.g71.t1 1
GF22047-PA CG3703-PA 1
GF21820-PA CG7115-PA 1
10332.g1.t1 18867.g1865.t1 5
10791.g1055.t1 CG32425-PA 1
10791.g1055.t1 CG6020-PA 1
10791.g1055.t1 CG11537-PA 2
GF22935-PA CG1462-PA 1
GF22935-PA CG16771-PA 4
GF15283-PA CG10838-PA 1
GF15283-PA CG10834-PA 2
GF15283-PA CG10822-PA 4
10793.g463.t1 CG10019-PF 1
10793.g463.t1 CG10019-PE 1
10793.g463.t1 CG10019-PC 1
10793.g463.t1 CG10019-PB 1
10793.g463.t1 CG10021-PD 1
10793.g463.t1 0.g442.t1 1
10793.g463.t1 CG10019-PH 1
10793.g463.t1 CG10019-PA 1
10793.g463.t1 CG31959-PB 2
10793.g463.t1 CG10019-PG 2
10793.g463.t1 0.g419.t1 3
10793.g463.t1 CG3851-PA 4
10793.g463.t1 CG1454-PA 7
10793.g463.t1 CG18476-PA 8
10793.g463.t1 2.g2227.t2 9
10793.g463.t1 CG8573-PA 9
10793.g463.t1 CG5069-PA 9
10793.g463.t1 CG32772-PC 9
10793.g463.t1 CG3281-PA 10
10793.g463.t1 CG8591-PA 10
10793.g463.t1 2.g744.t1 10
10793.g463.t1 0.g1724.t1 11
10793.g463.t1 CG18262-PA 11
10793.g463.t1 CG2052-PA 12
10793.g463.t1 3.g649.t1 13
10793.g463.t1 CG7357-PA 14
10793.g463.t1 CG11695-PA 15
GF16802-PA CG8365-PA 1
5517.g1.t1 2.g2254.t1 1
GF24571-PA CG34012-PA 1
GF24571-PA CG34021-PA 2
GF23882-PA CG15003-PA 1
GF23882-PA CG18676-PA 2
10790.g81.t1 CG31098-PA 1
10790.g81.t1 CG31102-PA 1
10790.g81.t1 CG10514-PA 12
10790.g81.t1 CG31099-PA 12
10790.g81.t1 3.g180.t1 17
GF11459-PA CG34229-PA 1
GF20945-PA CG3249-PB 1
GF20945-PA CG3252-PA 1
GF20945-PA CG3249-PA 1
GF20945-PA CG1698-PA 1
GF20945-PA CG15279-PA 1
GF20945-PA CG4476-PA 1
GF20945-PA CG8850-PA 1
GF20945-PA CG15088-PA 1
GF20945-PA CG10804-PA 8
GF20945-PA CG43066-PB 9
GF17808-PA CG6349-PA 1
GF17808-PA CG1925-PA 3
GF13629-PA CG11416-PA 1
GF13016-PA 1.g1902.t1 1
GF14601-PA CG7254-PA 1
10792.g1118.t1 CG30281-PA 1
10796.g19.t2 15652.g1555.t1 1
10796.g19.t2 12801.g1253.t1 2
10798.g131.t1 6.g1170.t1 1
10798.g131.t1 6.g1169.t1 2
10798.g131.t1 3.g1065.t1 4
10798.g131.t1 CG8254-PA 5
10798.g131.t1 0.g75.t1 6
10798.g131.t1 3.g2781.t1 6
10798.g131.t1 CG1048-PA 7
10798.g131.t1 3.g234.t1 7
GF17863-PA CG17477-PA 1
GF17863-PA CG31267-PA 7
GF17863-PA CG7829-PA 13
GF17863-PA 1.g643.t1 16
GF17863-PA CG8738-PA 16
GF17863-PA 2.g1754.t1 18
GF17863-PA CG7996-PA 19
10791.g915.t2 CG10847-PE 1
10791.g915.t2 2.g401.t2 1
10791.g915.t2 2.g401.t3 1
10791.g915.t2 2.g401.t4 1
10791.g915.t2 2.g401.t1 1
10834.g32.t1 3.g2070.t2 1
10834.g32.t1 3.g2070.t3 1
10834.g32.t1 3.g2070.t1 1
10834.g32.t1 CG34100-PD 1
GF20603-PA CG3528-PA 1
GF20603-PA CG14013-PA 2
GF20603-PA CG14017-PA 4
GF11291-PA CG8424-PA 1
GF11291-PA CG8424-PC 1
GF11291-PA CG8421-PH 1
GF16066-PA CG12173-PA 1
10798.g144.t1 6.g706.t2 1
10798.g144.t1 6.g706.t1 1
10798.g144.t1 3.g2659.t1 2
10798.g144.t1 CG31202-PA 2
10798.g144.t1 CG5682-PA 4
GF17984-PA CG33203-PC 1
10792.g1877.t1 CG9438-PA 1
10792.g1877.t1 CG9438-PB 1
10792.g1877.t1 1.g111.t1 1
10792.g1877.t1 1.g111.t2 1
10792.g1877.t1 CG9436-PA 1
10792.g1877.t1 CG13977-PA 1
10792.g1877.t1 CG10248-PA 1
10792.g1877.t1 CG10246-PA 1
10792.g1877.t1 3.g2434.t1 1
10792.g1877.t1 1.g1032.t1 3
10792.g1877.t1 CG2397-PA 6
10792.g1877.t1 0.g617.t1 8
10791.g183.t1 2.g721.t2 1
10791.g183.t1 2.g721.t3 1
10791.g183.t1 3.g720.t1 1
10791.g183.t1 3.g720.t2 2
10791.g183.t1 2.g840.t2 4
10791.g183.t1 CG10520-PB 11
10791.g183.t1 CG32791-PA 16
10791.g183.t1 CG32791-PB 16
10791.g183.t2 2.g721.t2 1
10791.g183.t2 2.g721.t3 1
10791.g183.t2 3.g720.t1 1
10791.g183.t2 3.g720.t2 2
10791.g183.t2 2.g840.t2 4
10791.g183.t2 CG10520-PB 11
10791.g183.t2 CG32791-PA 16
10791.g183.t2 CG32791-PB 16
10791.g183.t3 2.g721.t3 1
10791.g183.t3 2.g721.t2 1
10791.g183.t3 CG1084-PA 10
10791.g183.t3 CG11320-PA 15
GF13432-PA CG15609-PA 1
GF13432-PA CG15609-PB 1
GF13432-PA CG13366-PB 4
GF13432-PA 6.g38.t1 4
GF13432-PA 6.g38.t3 4
GF13432-PB CG15609-PA 1
GF13432-PB CG15609-PB 1
GF13432-PB CG13366-PB 4
GF13432-PB 6.g38.t1 4
GF13432-PB 6.g38.t3 4
11241.g1.t1 9358.g895.t1 4
11241.g1.t1 1990.g183.t1 16
11241.g1.t1 10674.g1041.t1 17
GF14463-PA CG9200-PA 1
GF19277-PA 5432.g526.t1 1
10834.g32.t2 3.g2070.t2 1
10834.g32.t2 3.g2070.t3 1
10834.g32.t2 3.g2070.t1 1
10834.g32.t2 CG34100-PD 1
GF24823-PA CG7970-PA 1
GF17254-PA CG1064-PA 1
GF21206-PA 6.g401.t1 1
GF12545-PA CG12350-PA 1
GF12545-PA CG9564-PA 4
GF12545-PA CG12386-PA 7
GF12545-PA 0.g241.t1 9
GF12545-PA 1.g406.t1 11
GF12545-PA CG7754-PA 12
GF12545-PA CG1299-PB 12
GF12545-PA 0.g1446.t1 12
GF12545-PA CG9372-PA 13
GF12545-PA CG5246-PA 13
GF12545-PA CG31265-PA 15
GF12545-PA CG17477-PA 16
GF12545-PA 2.g443.t1 16
GF12545-PA 2.g609.t1 17
GF12545-PA 3.g1958.t1 20
6726.g1.t1 11423.g1110.t1 1
6726.g1.t1 1.g104.t1 1
GF23193-PA CG16908-PA 1
GF23193-PA CG9475-PA 1
GF23193-PA CG16916-PA 1
GF23193-PA CG6512-PA 8
GF23193-PA CG1193-PA 14
GF23193-PA CG1193-PB 14
GF23193-PA CG5977-PA 14
GF11575-PA 1.g1525.t1 1
GF11575-PA 1.g1525.t2 1
GF20507-PA CG9177-PC 1
GF20507-PA 6.g1038.t1 1
GF12969-PA CG4252-PA 1
GF12969-PA CG6535-PA 2
GF12969-PA CG5092-PA 3
GF19361-PA CG6842-PA 1
GF19361-PA CG1193-PA 3
GF19361-PA CG1193-PB 3
GF19361-PA CG5977-PA 5
GF19361-PA CG4701-PA 6
GF19361-PA CG5395-PA 7
GF12331-PA CG10051-PA 1
GF12331-PA CG9416-PA 1
GF12331-PA CG10062-PA 1
GF12331-PA CG11961-PA 1
GF12331-PA CG30047-PA 1
GF12331-PA 1.g759.t2 1
GF12331-PA CG30043-PA 1
GF12331-PA CG30043-PB 1
GF12331-PA 1.g761.t1 2
GF18906-PA CG1059-PA 1
10791.g271.t1 2.g507.t1 1
10791.g271.t1 2.g506.t1 1
10791.g271.t1 CG1594-PA 14
10791.g271.t1 CG4007-PA 14
GF10541-PA CG7510-PA 1
GF10541-PA CG7510-PB 1
GF23199-PA CG31478-PA 1
10805.g90.t1 6.g196.t1 1
10793.g1275.t1 CG31871-PA 1
10793.g1275.t1 CG17098-PA 2
10793.g1275.t1 0.g1213.t1 2
10793.g1275.t1 CG6113-PA 3
10793.g1275.t1 0.g1202.t1 4
GF21467-PA 6.g396.t1 1
GF13533-PA CG30275-PB 1
GF13533-PA CG30268-PA 1
GF21563-PA CG5336-PA 1
GF23434-PA CG6712-PA 1
GF23434-PA 0.g1361.t1 1
GF23434-PA CG11920-PA 2
GF25042-PA CG9187-PA 1
GF12793-PA 1.g562.t1 1
10795.g205.t1 6.g382.t3 1
10795.g205.t1 6.g382.t5 1
10795.g205.t1 6.g382.t2 1
10795.g205.t1 6.g382.t1 1
10795.g205.t1 CG42492-PC 1
10795.g205.t1 6.g382.t4 1
10795.g205.t1 6.g382.t6 1
10795.g205.t1 CG3332-PA 3
GF21030-PA CG8864-PA 1
GF21030-PA 0.g1530.t1 1
GF21030-PA CG10833-PA 2
GF21030-PA 0.g571.t1 3
GF21030-PA CG17453-PA 16
GF21030-PA CG1488-PA 20
GF21030-PA CG13229-PA 20
GF21030-PA CG10094-PA 23
10797.g264.t2 CG4260-PA 1
10797.g264.t2 CG4213-PA 1
10797.g264.t2 CG13690-PA 1
10795.g205.t4 CG3201-PA 1
10795.g205.t4 6.g382.t5 1
10795.g205.t4 6.g382.t3 1
10795.g205.t4 6.g382.t2 1
10795.g205.t4 6.g382.t1 1
10795.g205.t4 CG42492-PC 1
10795.g205.t4 CG3208-PA 1
10795.g205.t4 6.g382.t4 1
10795.g205.t4 6.g382.t6 1
10795.g205.t4 6.g380.t1 2
10795.g205.t4 CG3332-PB 4
10795.g205.t4 CG3595-PA 9
10795.g205.t4 CG30378-PA 9
GF12770-PA CG14505-PB 1
GF12899-PA CG8394-PA 1
GF11453-PA CG4898-PF 1
GF11453-PA CG4898-PB 1
GF11453-PA CG4898-PC 1
GF11453-PA CG4898-PD 1
GF11453-PA CG4898-PE 1
GF11453-PA CG4898-PG 2
GF11453-PA CG4843-PA 4
GF11453-PA CG4843-PB 4
GF24445-PA 2.g123.t1 1
13223.g1.t1 2717.g262.t1 1
GF10858-PA 2.g955.t1 1
GF10858-PA 2.g955.t2 1
GF15809-PA 0.g1207.t1 1
GF10360-PA CG4289-PA 1
GF17742-PA CG4810-PA 1
GF17742-PA CG10161-PA 1
GF22352-PA CG11759-PA 1
GF14863-PB CG2674-PA 1
GF14863-PB CG2674-PC 1
GF16514-PA CG14895-PA 1
GF16514-PA CG10295-PB 2
GF16514-PA CG10295-PA 2
GF16514-PA CG5125-PA 10
GF16514-PA CG42366-PC 17
GF16514-PA 3.g2029.t1 18
GF16514-PA 1.g534.t1 19
GF16514-PA CG8874-PA 19
GF16514-PA CG8250-PA 20
GF16514-PA CG7597-PA 21
GF16787-PA 3.g2282.t2 1
GF16787-PA 3.g2282.t1 1
GF16787-PA 3.g2283.t1 2
GF16787-PA CG6723-PA 4
GF16787-PA CG9657-PA 4
GF16787-PA CG5687-PA 13
GF19108-PA CG15309-PB 1
GF19108-PA CG1989-PA 2
GF22147-PA CG11403-PA 1
GF22147-PA CG9433-PA 3
GF21920-PA CG8128-PA 1
11117.g1.t1 6119.g596.t1 8
11117.g1.t1 15591.g1549.t1 10
11117.g1.t1 6159.g602.t1 11
GF17519-PA CG6465-PA 1
GF17519-PA CG6465-PD 1
GF17519-PA CG6726-PA 1
GF17519-PA CG6738-PA 3
10793.g955.t1 CG34381-PC 1
10793.g955.t1 CG34381-PB 1
10793.g955.t1 CG34381-PA 1
10793.g955.t1 14528.g1431.t1 3
10793.g955.t1 CG9918-PA 7
10793.g955.t1 3.g2285.t1 7
10793.g955.t1 CG11325-PA 8
GF13681-PA CG12765-PA 1
GF13681-PA 1.g190.t1 1
GF13681-PA CG11139-PA 1
GF16367-PA CG10610-PA 1
GF20934-PA CG14621-PA 1
GF20934-PA 6.g1422.t1 1
GF20126-PA 2.g764.t1 1
10151.g2.t1 11177.g1084.t1 2
10151.g2.t1 12108.g1190.t1 4
10151.g2.t1 14997.g1480.t1 8
10793.g1115.t3 6.g514.t1 8
GF12908-PA CG1381-PA 1
GF16152-PA CG5374-PA 1
GF16152-PA CG8351-PA 2
GF16152-PA CG7033-PA 2
GF16152-PA CG8439-PB 4
GF16152-PA CG8439-PA 4
GF16152-PA CG8231-PA 6
GF12630-PA CG7639-PB 1
GF12630-PA 1.g1047.t1 1
GF24693-PA CG10975-PA 1
GF24693-PA 3.g2584.t1 3
GF24693-PA 6.g790.t1 5
GF24693-PA 6.g790.t2 5
GF24693-PA CG1228-PA 10
GF23244-PA CG9633-PA 1
GF23244-PA 3.g1739.t1 2
GF16341-PA CG1347-PA 1
GF11274-PA CG7755-PA 1
GF17036-PA CG5991-PA 1
GF15579-PA CG11030-PA 1
9977.g2.t1 13754.g1329.t1 1
10798.g155.t1 CG13008-PA 1
10798.g155.t1 6.g1119.t1 1
10790.g204.t1 CG14609-PA 1
10790.g1703.t1 3.g1929.t1 1
GF11272-PA CG7747-PA 1
GF11272-PA CG13892-PA 2
GF11272-PA CG11777-PA 2
10793.g273.t2 0.g1301.t1 1
10793.g273.t2 0.g1301.t2 1
10793.g273.t2 CG4881-PA 2
10793.g273.t2 2.g1807.t1 3
GF11363-PA CG3186-PA 1
GF11363-PA CG3186-PB 2
GF15721-PC CG14039-PB 1
GF15721-PC CG14039-PA 1
GF15721-PC CG14040-PA 1
10796.g215.t1 3.g2407.t1 1
GF15212-PB CG10699-PB 1
GF15212-PB CG10700-PA 1
GF15212-PB 2.g1256.t1 3
GF15212-PB 6.g1261.t1 5
GF15212-PB 1.g40.t2 5
GF15212-PB 1.g40.t3 5
GF15212-PB 1.g40.t1 5
GF15212-PB CG5708-PA 6
10797.g2.t1 4485.g438.t1 2
10790.g287.t1 14060.g1369.t1 1
GF19563-PA CG2221-PA 1
10793.g876.t1 0.g955.t1 1
GF24240-PA CG1244-PB 1
GF24240-PA CG1244-PC 1
GF24240-PB CG1244-PB 1
GF24240-PB CG1244-PC 1
GF22392-PA CG5703-PA 1
GF22392-PA CG6485-PA 2
GF22392-PA 2.g1725.t1 3
GF23282-PA CG5909-PA 1
GF23282-PA 3.g2765.t1 9
GF23282-PA CG2045-PA 12
GF23282-PA CG7829-PA 17
GF23282-PA CG8586-PA 17
GF23282-PA CG8738-PA 18
GF23282-PA 2.g349.t1 18
GF23282-PA 0.g243.t1 19
GF14834-PA 0.g1828.t1 1
GF14143-PA CG5838-PA 1
GF20720-PA CG18528-PA 1
GF20720-PA 3.g2058.t1 1
GF11822-PC CG8805-PA 1
GF11822-PC CG8804-PB 2
10791.g16.t2 CG17061-PA 1
10791.g16.t2 CG6936-PA 3
10791.g16.t3 CG17061-PA 1
10791.g16.t3 CG6936-PA 3
10796.g68.t1 CG42331-PA 1
10796.g68.t1 CG7660-PA 3
GF24070-PA CG13895-PA 1
GF24070-PA CG3371-PA 2
GF13246-PA 1.g1340.t1 1
GF13246-PA CG4792-PA 2
GF21677-PA CG9414-PA 1
GF11180-PA 1.g918.t1 1
GF13063-PA CG17280-PA 1
GF16228-PA CG3028-PA 1
10829.g5.t1 1.g32.t3 1
10829.g5.t1 1.g32.t2 2
10829.g5.t1 2.g2265.t3 2
10829.g5.t1 2.g2265.t2 2
10829.g5.t1 CG32557-PA 5
10829.g5.t1 3.g2279.t1 6
10790.g1080.t1 CG31201-PA 1
10790.g1080.t1 CG18039-PA 1
10790.g1080.t1 CG5621-PA 1
10790.g1080.t1 CG5621-PB 1
10790.g1080.t1 0.g114.t1 5
10790.g1080.t1 CG8442-PA 6
10790.g1080.t1 CG7234-PA 7
GF15221-PA CG17291-PA 1
10792.g885.t1 CG10212-PA 1
10792.g885.t1 1.g1024.t1 1
10792.g885.t1 3.g2016.t1 3
10792.g885.t1 CG6057-PA 3
GF21220-PC 6.g965.t1 1
GF21220-PC 6.g965.t2 1
GF21220-PC 6.g966.t1 1
GF21220-PC 6.g966.t2 1
GF21220-PC 6.g966.t3 1
GF21220-PC CG5599-PA 1
GF21220-PC CG5214-PA 3
GF21220-PC 3.g1390.t1 3
GF18895-PA CG31133-PA 1
GF21220-PA 6.g966.t2 2
GF21220-PA 6.g966.t3 2
GF15300-PA CG15385-PA 1
GF21220-PE 6.g965.t1 1
GF21220-PE 6.g965.t2 1
GF21220-PE 6.g966.t2 1
GF21220-PE 6.g966.t3 1
GF21220-PE 6.g966.t1 1
GF21220-PE CG5599-PA 1
GF21220-PE CG12737-PA 3
GF21220-PD 6.g965.t1 1
GF21220-PD 6.g965.t2 1
GF21220-PD CG5599-PA 1
GF21220-PD 6.g966.t2 1
GF21220-PD 6.g966.t3 1
GF21220-PD 6.g966.t1 1
GF21220-PD CG12737-PA 3
GF24455-PD CG9160-PA 1
GF24455-PD CG9160-PC 2
GF24455-PD CG9160-PB 3
GF17849-PA 3.g1520.t1 1
GF14238-PA CG13084-PA 1
13121.g1.t1 11177.g1084.t1 2
13121.g1.t1 14997.g1480.t1 8
10790.g716.t3 3.g1776.t1 1
10790.g1878.t1 CG5447-PA 1
GF22289-PA 6.g1123.t1 1
GF20888-PB 6.g843.t1 1
GF20888-PB 6.g843.t3 1
GF20888-PB 6.g842.t1 2
GF20888-PC 6.g843.t1 1
GF20888-PC 6.g843.t3 1
GF20888-PC 0.g1818.t2 2
GF20888-PC CG8279-PB 2
GF20888-PC 0.g1818.t1 2
GF20888-PC 0.g1325.t1 4
GF20888-PA 6.g843.t3 1
GF20888-PA 6.g268.t1 5
GF20888-PA 6.g268.t3 5
GF20888-PA 6.g268.t2 5
GF20888-PA CG5411-PA 6
GF21307-PA CG17982-PA 1
GF23150-PA 3.g683.t1 1
GF23150-PA CG33520-PB 1
GF13697-PA CG17064-PA 1
10792.g1838.t1 1.g580.t1 1
GF21637-PA CG16954-PA 1
GF21637-PA CG7235-PA 2
GF18795-PA CG9922-PA 1
10802.g70.t1 18111.g1778.t1 16
10802.g70.t1 6.g1.t1 18
GF18356-PA CG10295-PB 1
GF18356-PA CG10295-PA 1
GF18356-PA CG14895-PA 2
GF18356-PA CG5125-PA 10
GF18356-PA 3.g1623.t1 12
GF18356-PA CG3068-PA 13
GF18356-PA 6.g792.t3 13
GF18356-PA 1.g1131.t2 14
GF18356-PA CG8874-PB 16
GF18356-PA CG6800-PA 16
GF18356-PA 2.g807.t2 17
GF18356-PA CG5680-PA 17
GF18356-PA 4.g26.t4 21
GF18356-PA 1.g862.t2 21
GF20696-PA CG12395-PA 1
GF18641-PA 3.g158.t2 1
GF18641-PA 3.g158.t3 1
GF18641-PA 3.g158.t1 1
GF18641-PA CG5729-PA 2
10792.g866.t1 CG4816-PB 1
10792.g866.t1 CG4816-PA 1
10792.g866.t1 CG3613-PA 2
10792.g595.t1 CG42697-PA 1
GF22451-PA CG2706-PA 1
GF22451-PA CG2707-PA 2
GF22451-PA CG31755-PB 3
GF22451-PA CG11133-PA 3
10791.g1678.t1 CG3808-PA 1
10791.g1678.t1 CG18136-PA 1
10791.g1678.t1 CG8503-PA 3
10791.g1678.t1 CG9642-PA 5
GF18217-PA CG1074-PA 1
GF10439-PA CG10489-PA 1
GF19331-PA CG17245-PA 1
GF20258-PA CG1655-PA 1
GF20258-PA CG11207-PA 2
GF14257-PA 0.g1496.t1 1
GF23988-PE 2.g571.t2 1
GF23988-PE 2.g571.t3 1
GF23988-PE 2.g571.t1 1
GF23988-PE 2.g570.t1 1
10801.g8.t1 0.g2136.t1 1
10801.g8.t1 1.g2111.t1 7
GF23235-PA CG6194-PA 1
GF23235-PA CG4428-PA 2
GF16235-PA CG3153-PA 1
GF16235-PA CG7291-PA 2
10795.g144.t1 CG6227-PA 1
10795.g144.t1 6.g981.t1 1
10795.g144.t1 CG6418-PA 2
10795.g144.t1 CG14637-PA 7
GF24129-PA CG5195-PA 1
GF24129-PA CG8561-PB 3
GF13038-PA 1.g1085.t1 1
GF13038-PA 1.g1085.t2 1
GF16521-PA CG42446-PA 1
GF11025-PA 6114.g595.t1 1
GF19164-PA CG15247-PA 1
GF18155-PA CG10903-PA 1
GF21643-PA CG8577-PA 1
GF21643-PA CG11709-PA 9
GF23701-PA CG7272-PA 1
GF17302-PB CG1287-PB 1
GF17302-PB CG1287-PA 1
GF17302-PB CG1121-PA 1
GF17302-PB 3.g305.t2 1
GF17302-PB 3.g305.t1 1
GF17302-PB CG2505-PB 1
GF17302-PB CG1112-PA 1
GF17302-PB CG2505-PA 1
GF17302-PB CG6018-PA 1
GF17302-PB CG1031-PA 1
GF17302-PB CG1112-PB 1
GF17302-PB CG1031-PB 2
GF17302-PB 3.g310.t1 6
GF17302-PB CG1108-PA 8
GF17302-PA CG1287-PB 1
GF17302-PA CG1287-PA 1
GF17302-PA CG1121-PA 1
GF17302-PA 3.g305.t2 1
GF17302-PA 3.g305.t1 1
GF17302-PA CG2505-PB 1
GF17302-PA CG2505-PA 1
GF17302-PA CG1112-PA 1
GF17302-PA CG6018-PA 1
GF17302-PA CG1031-PA 1
GF17302-PA CG1112-PB 1
GF17302-PA CG1031-PB 2
GF17302-PA 3.g310.t1 6
GF21935-PA CG4045-PA 1
GF24568-PA CG6233-PA 1
6004.g2.t1 12806.g1254.t1 3
GF11446-PA 1.g1292.t1 1
GF11446-PA CG11395-PA 1
GF15035-PA CG3544-PA 1
GF15035-PA CG3534-PA 2
10798.g127.t1 CG8508-PA 1
10798.g127.t1 3.g1169.t1 1
GF12681-PA CG12846-PA 1
GF12681-PA CG12847-PA 3
GF12681-PA CG9494-PA 7
GF14614-PA CG4270-PA 1
GF14614-PA 0.g246.t1 2
GF24417-PB CG2924-PA 2
GF11165-PA CG13340-PA 1
GF11165-PA CG32064-PA 1
GF11165-PA CG32063-PA 1
GF11165-PA CG18369-PA 1
GF11165-PA CG4439-PA 1
GF11165-PA CG4750-PA 1
GF11165-PA 1.g1204.t1 1
GF11165-PA CG6372-PA 2
GF11165-PA CG32351-PA 2
GF18545-PA 3.g901.t1 1
GF18545-PA CG4576-PB 1
GF18545-PA CG4576-PA 1
GF18545-PA CG18802-PA 3
GF18545-PA CG32645-PA 10
GF24945-PA CG42863-PA 1
GF24945-PA 6.g359.t5 5
5979.g4.t1 15438.g1525.t1 3
GF10417-PA CG11251-PA 1
GF10417-PA CG6028-PA 2
GF10417-PA CG5793-PA 3
GF10639-PA CG8571-PA 1
GF10639-PA CG5776-PA 4
GF10639-PA CG3455-PA 11
GF10639-PA 3.g60.t1 12
GF10639-PA CG7257-PA 12
GF13673-PA CG1605-PA 1
GF13673-PA CG1602-PA 2
GF13673-PA CG1603-PA 3
GF13673-PA CG10274-PA 9
GF13673-PA CG30443-PA 9
GF13673-PA CG4707-PA 10
GF13673-PA 0.g420.t1 10
GF13673-PA 2.g644.t1 10
GF13673-PA CG7386-PA 10
GF13673-PA CG17359-PA 11
GF13673-PA 2.g1822.t4 11
GF13673-PA 2.g1393.t1 11
GF13673-PA 3.g38.t3 11
GF13673-PA 2.g55.t1 11
10842.g4.t1 14921.g1472.t1 8
GF10058-PA CG3402-PA 1
GF18025-PA CG17894-PC 1
GF18025-PA 3.g1911.t1 1
GF18025-PA 3.g1912.t1 1
GF18025-PA 3.g1912.t2 1
GF18025-PA 3.g1912.t3 2
GF12292-PA CG8378-PA 1
GF12292-PA CG7759-PA 2
GF12292-PA CG1868-PA 3
10791.g7.t1 CG7049-PA 1
GF13593-PA CG4311-PA 1
GF11224-PA CG8726-PA 1
GF11224-PA 0.g830.t2 2
13032.g1.t1 15652.g1555.t1 1
GF18260-PA CG6644-PA 1
GF18260-PA CG6649-PA 2
GF18260-PA 3.g1406.t1 7
GF18260-PA 1.g1905.t1 20
GF15653-PA CG12283-PA 1
GF10604-PA CG8003-PA 1
GF21338-PA CG4208-PA 1
GF21338-PA CG4206-PA 1
10799.g17.t1 9939.g955.t1 2
10799.g17.t1 6787.g659.t1 3
GF10913-PA CG10274-PA 1
GF10913-PA CG10269-PA 1
GF10913-PA CG10270-PA 1
GF10913-PA 2.g644.t1 1
GF10913-PA CG7386-PA 1
GF10913-PA CG2129-PA 5
GF10913-PA CG3407-PA 7
GF10913-PA CG4148-PA 7
GF10913-PA CG11924-PA 8
GF10913-PA 0.g533.t2 8
GF10913-PA CG30443-PA 9
GF10913-PA 3.g38.t3 9
GF10913-PA CG1832-PB 10
GF10913-PA CG8484-PA 10
GF10913-PA 1.g68.t1 10
GF10913-PA CG4282-PA 10
GF10913-PA CG32120-PA 11
GF10913-PA 0.g420.t1 12
GF10913-PA CG3851-PA 12
GF24526-PA CG11617-PA 1
GF16047-PA CG6030-PA 1
GF16047-PA CG7813-PA 2
GF18034-PA CG17111-PA 1
10808.g104.t2 6.g769.t5 1
10808.g104.t2 6.g769.t3 2
10800.g22.t1 4329.g421.t1 7
10800.g22.t1 5650.g549.t1 8
10800.g22.t1 1.g9.t1 11
GF12032-PB CG8331-PA 1
GF12032-PB 3.g2262.t1 2
GF12825-PA CG13176-PA 1
GF13375-PA CG8214-PA 1
GF12216-PA 1.g396.t1 1
GF12216-PA CG8237-PA 1
GF10137-PA CG5651-PA 1
10794.g185.t1 2691.g259.t1 1
10792.g1057.t1 CG42566-PA 1
10792.g1057.t1 CG13511-PA 3
10792.g1057.t1 CG4250-PB 3
10792.g1057.t1 CG4250-PA 3
GF11141-PA CG30467-PA 1
GF16418-PA 3.g615.t1 1
GF16418-PA 3.g615.t2 1
GF16418-PA CG1848-PC 2
GF19158-PA CG11284-PA 1
GF19158-PA CG11284-PB 1
GF19158-PA CG11284-PC 1
GF15687-PA CG3327-PC 1
GF15687-PA 0.g384.t1 1
10792.g864.t1 CG14478-PA 1
GF15687-PB CG3327-PC 1
GF15687-PB 0.g384.t1 1
GF16062-PA 3.g68.t1 1
GF16062-PA 3.g68.t3 1
GF16062-PA 3.g68.t2 1
GF16062-PA 3.g68.t5 1
GF17138-PA CG12811-PA 1
GF16062-PC 3.g68.t3 1
GF16062-PC 3.g68.t2 1
GF16062-PC 3.g68.t1 1
GF16062-PB 3.g68.t4 2
GF16062-PB 3.g68.t2 4
GF16062-PB 3.g68.t3 4
GF16062-PE 3.g67.t1 1
GF16062-PE 3.g68.t2 2
GF16062-PE 3.g68.t3 2
GF16062-PE 3.g68.t1 3
GF16062-PD 3.g68.t3 1
GF16062-PD 3.g68.t1 1
GF16062-PD 3.g68.t2 1
GF16062-PD 3.g67.t1 1
GF20415-PA CG14212-PA 2
GF20415-PA CG14211-PA 3
GF17198-PA CG31204-PA 1
GF17198-PA 3.g2823.t1 1
10795.g24.t1 6.g544.t2 1
GF21914-PA CG8105-PA 1
GF21914-PA CG3292-PA 3
GF21914-PA CG16771-PA 11
11226.g1.t1 11177.g1084.t1 2
11226.g1.t1 12108.g1190.t1 6
11226.g1.t1 6750.g654.t1 7
10792.g746.t4 1.g1085.t1 1
10792.g746.t4 1.g1085.t2 1
GF11466-PA CG8785-PB 1
GF11466-PA CG8785-PA 1
GF11466-PA CG1139-PB 5
GF11466-PA CG32079-PA 8
10792.g746.t2 1.g1085.t1 1
10792.g746.t2 1.g1085.t2 1
10792.g746.t2 1.g1084.t1 2
10792.g746.t3 1.g1085.t1 1
10792.g746.t3 1.g1085.t2 1
10792.g746.t3 CG30470-PA 2
GF15983-PA 6.g1381.t1 1
GF18587-PA CG12558-PA 1
GF18587-PA CG14061-PA 2
GF13444-PA CG8648-PA 1
GF13444-PA CG10670-PA 2
10807.g7.t1 8356.g794.t1 1
GF17697-PA 2.g1719.t2 4
GF17697-PA 3.g2359.t1 4
GF17697-PA 2.g1719.t1 4
GF17697-PA 0.g1379.t1 8
GF20582-PA 0.g366.t1 1
GF20582-PA 0.g366.t2 1
GF20582-PA 0.g366.t3 1
GF20582-PA 0.g363.t2 1
GF20582-PA 0.g363.t1 1
GF20582-PA 0.g365.t1 2
10793.g1035.t1 0.g1937.t3 1
10793.g1035.t1 0.g1937.t1 1
10793.g1035.t1 0.g1937.t2 1
GF11051-PA CG8276-PA 1
GF11051-PA CG1239-PA 2
10806.g15.t1 9233.g877.t1 5
GF23717-PA CG7519-PA 1
GF15532-PA CG13089-PA 1
GF22155-PA 6.g1431.t1 1
GF15013-PA CG15284-PA 1
GF15174-PA CG4947-PA 1
GF15174-PA CG3434-PA 2
GF15269-PB CG8086-PD 1
GF15269-PB CG8086-PC 1
GF15269-PB CG8086-PB 1
GF15269-PB CG8086-PA 1
GF15269-PB CG10252-PA 2
GF15269-PD CG8086-PC 1
GF15269-PD CG8086-PB 1
GF15269-PD CG8086-PD 1
GF15269-PD CG8086-PA 1
GF15269-PG CG8086-PA 3
GF15269-PG CG8086-PB 3
GF18757-PA 3.g1940.t1 1
GF18757-PA CG10168-PA 1
GF18757-PA CG16732-PA 1
GF18757-PA 3.g1941.t1 1
GF18757-PA CG6644-PA 1
GF18757-PA CG10170-PA 1
GF18757-PA 3.g1942.t1 2
GF18757-PA CG4772-PA 4
GF18757-PA CG5724-PA 13
GF18757-PA CG5999-PA 14
GF18757-PA 1.g1905.t1 18
GF13230-PA CG6406-PB 1
GF13230-PA 1.g1365.t1 1
GF13230-PA CG14644-PA 2
GF21543-PA CG8849-PA 1
GF20984-PA CG2257-PA 1
GF20984-PA CG14739-PA 2
GF20984-PA CG12799-PA 9
GF20984-PA 3.g308.t1 9
GF20984-PA CG8188-PA 9
GF20984-PA CG15437-PA 10
GF18348-PA CG7352-PA 1
GF12422-PA CG16914-PA 2
10791.g1781.t1 CG4821-PA 1
10791.g1781.t1 CG4942-PA 2
10791.g1781.t1 CG32808-PA 8
10791.g1781.t1 CG13744-PA 8
10791.g1781.t1 CG11911-PA 9
10791.g1781.t1 1.g207.t1 9
10791.g1781.t1 CG31681-PA 10
10791.g1781.t1 2.g778.t1 11
10791.g1781.t1 CG6361-PA 11
10791.g1781.t1 3.g2546.t1 12
10791.g1781.t1 CG11037-PA 13
10791.g1781.t1 CG10587-PA 13
10791.g1781.t1 3.g564.t1 13
10791.g1781.t1 0.g1652.t1 14
10791.g1781.t1 CG12951-PA 14
10791.g1781.t1 0.g242.t1 15
10791.g1781.t1 CG6462-PA 15
10791.g1781.t1 1.g1115.t1 16
10791.g1781.t1 1.g526.t1 16
10791.g1781.t1 CG1304-PA 17
10791.g1781.t1 CG9676-PA 17
10791.g1781.t2 CG4821-PA 1
10791.g1781.t2 CG4942-PA 2
10791.g1781.t2 CG32808-PA 8
10791.g1781.t2 CG13744-PA 8
10791.g1781.t2 CG11911-PA 9
10791.g1781.t2 1.g207.t1 9
10791.g1781.t2 CG31681-PA 10
10791.g1781.t2 2.g778.t1 11
10791.g1781.t2 CG6361-PA 11
10791.g1781.t2 3.g2546.t1 12
10791.g1781.t2 CG11037-PA 13
10791.g1781.t2 3.g564.t1 13
10791.g1781.t2 CG10587-PA 13
10791.g1781.t2 0.g1652.t1 14
10791.g1781.t2 CG12951-PA 14
10791.g1781.t2 CG10586-PA 14
10791.g1781.t2 CG6462-PA 15
10791.g1781.t2 1.g1115.t1 16
10791.g1781.t2 1.g526.t1 16
10791.g1781.t2 CG1304-PA 17
10791.g1781.t2 CG9676-PA 17
GF21271-PA CG12576-PA 1
4143.g1.t1 3.g1044.t1 1
4143.g1.t1 CG3379-PB 1
4143.g1.t1 19303.g1905.t1 1
10795.g267.t1 6.g371.t3 1
GF21829-PB 6.g1154.t1 1
GF21829-PB 6.g1151.t1 1
GF21829-PB 6.g1151.t2 1
GF24724-PA CG7524-PA 1
GF24724-PA CG14471-PA 2
GF24724-PA CG14471-PB 2
GF24724-PA 3.g1389.t1 24
GF24724-PA 1.g455.t2 29
GF24724-PA CG12069-PA 29
GF21829-PA 6.g1154.t1 1
GF21829-PA 6.g1151.t1 1
GF21829-PA 6.g1151.t2 1
10798.g47.t1 6.g680.t1 1
10798.g47.t1 6.g680.t2 1
11773.g1.t1 3666.g360.t1 10
GF16296-PA CG5590-PA 1
GF16296-PA 3.g2452.t1 1
GF22701-PA CG13102-PA 1
GF22701-PA CG9568-PA 2
GF11975-PA CG5327-PA 1
GF11975-PA CG5323-PA 2
10790.g1388.t2 3.g2351.t1 1
GF11935-PA CG9401-PA 1
GF22823-PA 0.g868.t1 1
GF23599-PA 2.g1958.t2 1
GF23599-PA 2.g1958.t1 1
GF23599-PA 2.g1958.t3 1
GF23599-PA CG30421-PA 2
GF23599-PA 1.g2254.t1 2
GF23599-PB 2.g1958.t2 1
GF23599-PB 2.g1958.t1 1
GF23599-PB 2.g1958.t3 1
GF23599-PB CG30421-PA 2
GF23599-PB 1.g2254.t1 2
GF21063-PA CG9259-PA 1
GF21137-PA 0.g473.t1 1
GF18288-PA CG17141-PA 1
10798.g11.t1 CG2707-PA 1
10798.g11.t1 CG2711-PA 1
10798.g11.t1 6.g250.t1 1
10798.g11.t1 CG2706-PA 2
10798.g11.t1 CG12299-PA 3
10798.g11.t1 0.g1230.t1 3
10798.g11.t1 CG7372-PA 4
10798.g11.t1 1.g970.t1 4
10798.g11.t1 CG8573-PA 5
10798.g11.t1 0.g1611.t1 6
10798.g11.t1 0.g1611.t2 6
10798.g11.t1 CG4413-PA 8
10798.g11.t1 CG9215-PA 8
10798.g11.t1 6.g998.t1 8
10798.g11.t1 CG5069-PA 11
10798.g11.t1 CG2889-PA 14
GF20741-PA CG6432-PB 1
GF20741-PA CG6432-PA 1
GF20741-PA CG6413-PA 1
GF20741-PA CG9390-PA 2
GF20809-PA CG4495-PA 1
GF20809-PA CG4495-PB 1
GF20809-PA CG4704-PA 2
GF25167-PA CG14572-PA 1
GF18744-PA 3.g1969.t1 1
GF18744-PA CG10225-PA 1
GF14772-PA CG4881-PA 1
GF14772-PA 0.g1301.t2 2
GF14772-PA 0.g1301.t1 2
GF22792-PA CG11533-PB 1
GF22792-PA CG11533-PA 1
GF13750-PA CG15097-PA 1
GF13750-PA CG6224-PA 2
GF13750-PA 0.g1798.t1 3
GF13750-PA CG3571-PA 4
GF13750-PA 3.g1300.t1 4
GF13750-PA CG17754-PA 5
GF13438-PA CG9010-PA 1
GF13438-PA CG8893-PA 2
GF13438-PA CG12055-PA 2
GF21044-PB CG6170-PC 1
GF21044-PB 6.g979.t1 1
GF21044-PB 6.g979.t3 1
GF21044-PB 6.g979.t2 1
GF21044-PB 6.g862.t1 2
GF24656-PA CG3408-PA 1
GF15713-PA CG14041-PA 1
GF15713-PA CG14042-PA 2
GF12562-PA CG8258-PA 1
GF12581-PA CG8221-PA 1
GF12581-PA 1.g1287.t1 3
GF14787-PA CG34169-PA 1
GF14787-PA CG34106-PA 2
GF24015-PA 2.g1273.t1 1
GF24015-PA CG10546-PA 2
GF24015-PA CG3823-PA 8
GF13223-PA 1.g1372.t1 1
GF13223-PA CG18635-PA 1
GF14365-PA 0.g971.t1 1
GF19201-PA 0.g1302.t1 1
GF20604-PA CG3539-PA 1
GF16631-PA 3.g1311.t1 1
GF16631-PA CG5436-PA 1
GF16631-PA CG7756-PA 1
GF16631-PA CG4264-PA 1
GF16631-PA CG8937-PA 1
GF16631-PA 3.g1232.t1 1
GF16631-PA CG4147-PA 1
GF16631-PA CG8542-PA 1
GF16631-PA 17976.g1766.t1 2
GF18645-PA CG2046-PA 1
GF25256-PA CG7573-PA 1
GF25256-PA CG30461-PB 3
GF25256-PA CG9001-PA 4
13193.g1.t1 12088.g1188.t1 1
GF15377-PA CG15266-PA 1
GF20793-PA CG13014-PA 1
10790.g808.t1 3.g741.t3 2
GF24805-PA 2.g1240.t1 1
GF24805-PA CG6906-PA 1
GF24805-PA 0.g1496.t1 3
5241.g1.t1 19086.g1891.t1 2
GF23957-PA CG7927-PA 1
GF17216-PA CG8147-PA 1
GF17216-PA CG5656-PA 2
GF17216-PA CG1809-PA 3
10791.g737.t1 2.g918.t1 2
10791.g737.t1 CG13309-PA 3
GF10446-PA CG32417-PA 1
GF10446-PA CG4488-PA 2
GF21458-PA CG3954-PA 1
GF25143-PA 2.g1012.t1 1
10843.g2.t1 9523.g914.t1 5
GF24781-PA CG12605-PA 1
GF24781-PA CG1130-PA 2
GF24781-PA 2.g414.t1 2
GF24781-PA CG4158-PA 4
GF24781-PA CG3758-PA 5
GF24781-PA CG5249-PB 9
GF24781-PA CG5249-PA 9
GF24781-PA CG17385-PA 11
GF24781-PA CG3743-PB 12
GF24781-PA CG8643-PA 12
GF24781-PA CG8301-PA 12
GF24781-PA 6.g351.t2 12
GF24781-PA CG10366-PA 13
GF24781-PA CG1602-PA 13
GF24781-PA 2.g1822.t1 14
GF24781-PA CG2052-PA 14
GF17465-PA CG13418-PA 1
10790.g199.t1 CG10061-PA 1
GF16691-PA 3.g462.t2 1
GF16691-PA 3.g462.t3 1
GF16691-PA 3.g462.t1 1
GF16691-PA CG42322-PI 1
GF16691-PB 3.g462.t3 1
GF16691-PB 3.g462.t2 1
GF16691-PB 3.g462.t1 1
GF16691-PB CG42322-PI 1
10792.g1346.t1 CG9013-PA 1
GF16903-PA 3.g661.t1 1
GF22739-PA CG8245-PA 1
GF20210-PA 6.g739.t1 1
GF20210-PA CG1637-PB 1
GF23502-PA CG3561-PA 1
GF23502-PA 0.g93.t1 1
GF15474-PA CG10538-PA 1
GF15474-PA CG3208-PA 2
GF15474-PA CG8948-PD 3
GF15474-PA CG1412-PA 4
GF15474-PA 6.g1378.t1 4
GF15474-PA CG1976-PA 5
GF12811-PB CG9485-PA 1
GF12811-PA CG9485-PA 1
GF25296-PA CG7264-PA 1
10791.g622.t1 2.g1518.t2 1
10791.g622.t1 2.g1518.t1 1
10791.g622.t1 0.g1264.t1 4
GF15999-PA 6.g1300.t1 1
GF14546-PA CG13277-PA 1
GF19179-PA 6.g619.t1 1
GF22862-PA CG5377-PA 1
GF12157-PA CG16836-PA 1
GF16576-PA CG11983-PA 1
GF17811-PA 3.g374.t1 1
GF17811-PA CG3837-PA 2
GF17811-PA CG4926-PA 3
GF17811-PA 2.g1406.t1 5
GF17811-PA 4.g26.t4 7
GF10091-PA CG15916-PA 1
GF10849-PA CG34116-PA 1
10794.g22.t1 CG2272-PA 1
10794.g22.t1 CG3035-PA 1
10794.g22.t1 CG2278-PA 1
10794.g22.t1 6.g583.t1 1
10794.g22.t1 CG10759-PA 1
10794.g22.t1 CG3032-PA 1
10794.g22.t1 1.g257.t1 7
10794.g22.t1 CG17226-PA 9
10794.g22.t1 1.g862.t2 12
10794.g22.t1 1.g862.t1 12
10794.g22.t1 CG8874-PB 13
10794.g22.t1 CG10023-PB 14
10794.g22.t1 CG8222-PB 15
10794.g22.t1 CG8222-PC 15
10794.g22.t1 CG8222-PG 16
10794.g22.t1 CG7186-PA 18
10794.g22.t1 CG6620-PA 19
10794.g22.t1 CG3068-PA 19
10794.g22.t1 1.g1131.t2 20
10794.g22.t1 CG14938-PA 20
10794.g22.t1 6.g792.t3 20
GF22546-PA 6.g772.t1 1
GF22546-PA CG1743-PB 1
GF22546-PA CG2718-PA 2
GF16845-PA CG2846-PA 1
GF21244-PA CG15434-PA 1
13716.g1.t1 8356.g794.t1 1
GF11590-PA 1.g1847.t1 1
GF11590-PA CG11061-PA 1
10790.g438.t1 CG5359-PA 1
10790.g438.t1 2.g1504.t1 2
10791.g296.t1 CG12027-PA 1
10791.g296.t1 CG7503-PB 2
GF11949-PA CG11141-PA 1
GF12838-PB CG42700-PA 1
GF12838-PB CG42700-PB 1
11229.g1.t1 18867.g1865.t1 1
GF12838-PA CG42700-PB 1
GF12838-PA CG42700-PA 1
GF23999-PA CG32409-PA 1
GF23999-PA CG14856-PA 7
GF17165-PA 3.g1004.t1 1
GF17165-PA 3.g1004.t2 1
GF17165-PA CG9025-PB 2
GF17165-PA CG9025-PA 2
GF17165-PA CG11168-PA 8
GF18334-PA CG10877-PA 1
GF18334-PA CG9319-PA 2
10908.g1.t1 13842.g1355.t1 5
10808.g7.t1 2.g2247.t1 1
10808.g7.t1 6.g1427.t1 2
GF24911-PA CG13804-PA 1
GF24911-PA CG5717-PA 2
GF15962-PA CG1695-PB 1
GF15962-PA 10372.g1016.t1 1
GF15962-PA 6.g1377.t1 1
GF19616-PA 6.g263.t1 1
GF11317-PA CG3788-PA 1
GF11317-PA 3.g2369.t2 2
GF11317-PA 3.g2369.t1 2
GF11317-PA CG17224-PA 3
2219.g1.t1 10515.g1028.t1 4
GF17904-PA CG14687-PA 1
8020.g1.t1 16055.g1600.t1 1
8020.g1.t1 1.g13.t1 2
GF11726-PA CG16716-PA 1
GF11726-PA CG5987-PA 1
GF11726-PA CG11201-PB 7
GF14357-PC 0.g980.t2 2
GF10887-PB 2.g679.t1 1
10812.g14.t1 10919.g1061.t1 4
GF16747-PB CG7780-PA 1
GF16747-PB 3.g696.t1 1
GF16747-PB 3.g696.t2 1
GF16747-PB 3.g697.t2 2
GF21653-PA CG10859-PA 1
GF21653-PA CG1571-PA 1
GF21653-PA CG6053-PA 2
GF17501-PA CG1487-PA 1
GF17501-PA CG5711-PA 2
GF17501-PA CG5962-PA 3
GF17174-PA CG31251-PA 1
GF17174-PA 2.g1682.t1 4
GF11206-PA CG11546-PA 1
10790.g594.t1 CG33108-PB 1
GF14351-PA CG9468-PA 1
GF14351-PA 0.g984.t1 1
GF14351-PA CG9466-PA 1
GF14351-PA CG9463-PA 1
GF14351-PA CG9465-PA 1
GF14351-PA CG5322-PA 1
GF14351-PA CG6206-PB 1
GF14351-PA CG6206-PA 1
GF14351-PA 3.g901.t1 3
GF14490-PA CG15155-PA 4
GF16645-PA 3.g1375.t2 1
GF16645-PA 3.g1375.t1 1
GF16645-PA CG1315-PA 1
GF16645-PB 3.g1375.t2 1
GF16645-PB 3.g1375.t1 1
GF16645-PC CG1315-PA 1
GF16645-PC 3.g1375.t1 2
10792.g563.t1 1.g843.t2 1
10792.g563.t1 CG3798-PD 1
10792.g563.t1 1.g843.t1 2
10792.g563.t1 CG3814-PA 3
10792.g563.t2 1.g843.t1 1
10792.g563.t2 1.g843.t2 2
10792.g563.t2 CG3798-PD 2
10792.g563.t2 CG3814-PA 3
GF21367-PA CG32256-PA 5
GF21367-PA 2.g85.t1 6
GF16173-PA CG14695-PA 1
10790.g1454.t1 CG14332-PA 1
6399.g1.t1 12088.g1188.t1 1
10791.g593.t1 CG7017-PA 1
10791.g593.t1 CG7017-PB 1
12034.g1.t1 580.g68.t1 1
10790.g772.t1 CG7702-PA 1
10790.g772.t1 CG7702-PB 1
GF22001-PA 6.g95.t1 1
GF22001-PA CG11411-PA 1
10791.g1126.t1 2.g1216.t1 1
10791.g1126.t1 CG6618-PA 8
GF15864-PA CG42533-PB 2
GF15864-PA CG11376-PA 3
GF15864-PA 0.g9.t1 3
10820.g10.t1 4.g31.t2 1
10820.g10.t1 4.g31.t4 1
10820.g10.t1 4.g31.t6 1
10820.g10.t1 4.g31.t3 1
10820.g10.t1 4.g31.t5 1
10820.g10.t1 4.g31.t1 1
10820.g10.t1 4.g31.t8 1
10820.g10.t1 4.g31.t7 1
10820.g10.t1 1.g1131.t1 2
10820.g10.t1 CG18069-PA 8
10820.g10.t1 CG18069-PB 9
10820.g10.t1 CG8485-PA 14
10820.g10.t1 CG10295-PA 14
10820.g10.t1 6.g1101.t1 18
10820.g10.t1 CG4012-PA 18
10820.g10.t1 3.g2761.t1 18
10820.g10.t1 CG9804-PG 19
10820.g10.t1 CG9774-PA 20
10820.g10.t1 CG5169-PA 21
10820.g10.t1 CG7597-PA 21
10820.g10.t1 CG1362-PA 22
10820.g10.t1 CG14471-PA 24
10792.g387.t1 1.g558.t1 1
10792.g387.t1 1.g558.t2 1
10792.g387.t1 1.g558.t3 1
10792.g387.t1 CG18408-PQ 1
10792.g387.t1 CG4909-PA 2
GF25026-PA CG7879-PA 1
GF20669-PA CG14689-PA 1
GF20669-PA CG31391-PA 1
GF20669-PA CG31467-PA 1
GF17718-PA CG16708-PA 1
GF10284-PA 3.g669.t1 3
GF10284-PA CG1832-PB 4
GF10284-PA CG3407-PA 5
GF10284-PA CG8484-PA 6
GF10284-PA 0.g420.t1 6
GF10284-PA CG17385-PA 7
GF10284-PA 2.g1822.t5 7
GF10284-PA CG30443-PA 7
GF10284-PA CG9233-PA 8
GF10284-PA CG2129-PA 10
GF10284-PA CG1130-PA 11
GF10284-PA 2.g414.t1 11
GF10284-PA CG10147-PA 12
GF10284-PA CG5669-PA 12
GF10284-PA CG4148-PA 12
6883.g1.t1 17586.g1731.t1 1
6883.g1.t1 2476.g228.t1 2
6883.g1.t1 14396.g1400.t1 3
6883.g1.t1 2.g2248.t1 5
GF24367-PA CG5021-PB 1
GF11999-PC 1.g841.t1 1
GF11999-PC CG14562-PA 8
GF11999-PC CG14562-PC 8
GF11999-PC 3.g853.t3 10
GF11999-PC 3.g853.t1 10
GF11999-PC CG14855-PA 16
GF11999-PC CG7333-PA 16
10791.g147.t1 CG6917-PA 1
10791.g147.t1 CG17148-PA 1
GF11999-PA CG3814-PB 1
GF11999-PA 1.g843.t1 3
GF11999-PA 1.g843.t2 3
GF11999-PA CG3798-PD 3
10792.g387.t2 1.g558.t1 1
10792.g387.t2 1.g558.t2 1
10792.g387.t2 1.g558.t3 1
10792.g387.t2 CG18408-PQ 1
10792.g387.t2 CG4909-PA 2
GF19443-PA 6.g790.t2 1
GF19443-PA 6.g790.t1 1
GF19443-PA 6.g355.t1 1
GF19443-PA CG6899-PC 1
GF19443-PA CG10975-PA 5
GF19443-PA 0.g1803.t2 9
GF19443-PA CG7180-PA 9
GF19443-PA CG8581-PA 12
GF10792-PA 2.g1870.t1 1
GF12780-PC CG30011-PA 1
GF12780-PC CG30011-PC 1
GF12780-PC CG30011-PD 1
GF12780-PC CG30011-PB 1
GF12780-PC 1.g1377.t1 4
GF20658-PA 0.g55.t1 1
10354.g2.t1 3.g1044.t1 1
10354.g2.t1 CG3379-PB 1
10354.g2.t1 19303.g1905.t1 1
GF12460-PA CG4817-PA 1
10794.g108.t1 6.g1360.t1 1
10794.g108.t1 CG11943-PB 1
10794.g108.t1 6.g1361.t1 1
GF18941-PA 3.g607.t1 1
10794.g121.t1 6.g739.t1 1
10794.g121.t1 CG1637-PB 1
GF12902-PA CG8257-PA 1
GF12902-PA CG8431-PA 2
GF23353-PB 3.g2597.t1 1
GF23353-PB CG1906-PE 1
GF23353-PB 3.g2597.t2 1
GF23353-PB CG17746-PA 3
GF23353-PB CG12169-PA 4
GF23353-PB CG10417-PA 5
GF23353-PC CG1906-PE 1
GF23353-PC 3.g2597.t1 1
GF23353-PC 3.g2597.t2 1
GF23353-PC CG17746-PA 3
GF23353-PC CG12169-PA 4
GF23353-PC CG10417-PA 5
GF11139-PA CG30471-PA 1
GF11139-PA CG11353-PA 1
GF11139-PA CG12990-PA 2
GF11139-PA CG32645-PA 3
GF11139-PA CG33968-PA 7
10863.g3.t1 15652.g1555.t1 20
GF12781-PA 1.g545.t1 1
GF23726-PA CG7634-PA 1
GF23726-PA CG15128-PA 1
GF23726-PA CG10998-PA 2
GF14746-PA CG14014-PA 1
GF11345-PA CG12241-PA 1
GF11345-PA CG7324-PB 2
GF11345-PA CG7324-PA 2
10792.g58.t1 CG8818-PA 1
10792.g58.t1 CG11979-PA 2
GF22522-PA CG33639-PA 1
GF22522-PA 2.g901.t1 5
GF20861-PA CG4557-PA 1
GF15952-PA CG8010-PA 1
GF13053-PA 1.g2020.t1 1
GF13053-PA CG10315-PA 1
GF13053-PA CG7883-PA 2
GF13053-PA 6.g245.t1 3
GF12662-PA 0.g1446.t1 10
GF12662-PA CG5255-PA 13
GF12662-PA 2.g443.t1 14
GF12662-PA 3.g561.t1 14
GF12662-PA CG1299-PB 15
GF12662-PA CG1299-PA 15
GF12662-PA 2.g609.t1 16
GF12662-PA CG4998-PB 16
GF12662-PA CG9733-PA 17
GF12662-PA 3.g1623.t1 17
GF17208-PA CG8129-PA 1
GF12741-PA CG9985-PA 1
GF12741-PA CG9985-PB 1
GF12741-PA CG3682-PA 1
GF12741-PA CG3682-PB 1
10790.g1244.t2 3.g575.t1 1
10790.g1244.t2 3.g575.t2 1
10790.g1244.t2 CG8529-PA 2
10790.g1244.t2 3.g576.t1 3
10790.g1244.t1 3.g575.t1 1
10790.g1244.t1 3.g575.t2 1
10790.g1244.t1 CG8529-PA 2
10790.g1244.t1 3.g576.t1 3
GF11715-PA CG7753-PA 1
GF13674-PA CG12736-PA 1
GF13674-PA CG6050-PB 2
GF12977-PA CG4050-PA 1
GF12977-PA 1.g31.t2 5
GF12977-PA 1.g31.t1 5
GF12977-PA 2.g2261.t1 6
GF12977-PA 2.g2261.t3 6
10791.g472.t1 2.g1978.t1 1
10791.g472.t1 CG3352-PA 1
10791.g472.t1 1.g589.t1 3
GF10705-PA CG7184-PA 1
10793.g386.t1 0.g1896.t2 1
10793.g386.t1 CG10719-PD 1
10793.g386.t1 0.g1896.t1 1
10793.g386.t1 6.g643.t2 2
10793.g386.t1 6.g643.t1 2
10793.g386.t1 1.g1515.t4 4
GF17327-PA CG1104-PA 1
GF23079-PA CG8064-PA 1
GF23079-PA 6.g1053.t1 3
GF18151-PA CG14463-PA 1
GF11213-PA CG8711-PA 1
GF11213-PA 0.g1620.t1 2
GF18413-PA CG15552-PA 1
GF24721-PA 2.g515.t2 1
GF24721-PA 2.g515.t1 1
GF24721-PA 2.g515.t3 1
GF24721-PA 2.g515.t4 1
GF24721-PA CG6827-PB 2
GF24721-PA 2.g1237.t1 2
GF24721-PA 3.g1828.t1 3
GF13456-PA CG8098-PA 1
GF13456-PA CG8098-PB 1
GF13456-PA CG6978-PA 1
GF13456-PA CG15717-PA 2
GF13456-PA CG30272-PA 8
GF13456-PA CG7838-PA 10
GF13456-PA CG2003-PA 12
GF24817-PA CG10418-PA 1
GF13769-PA 1.g584.t2 1
GF13769-PA 1.g584.t1 1
GF10783-PA CG11577-PA 1
GF21465-PA 6.g400.t1 1
GF21465-PA 6.g792.t1 4
GF21465-PA CG9374-PA 11
GF21465-PA CG17161-PA 13
GF21465-PA 0.g688.t1 16
GF21465-PA CG9804-PC 17
10797.g92.t1 0.g1452.t1 1
GF18159-PB CG6723-PA 1
GF18159-PB CG2187-PB 7
GF18159-PC CG6723-PA 1
GF18159-PC CG2187-PB 7
GF13597-PA CG4398-PA 1
GF18159-PA CG6723-PA 1
GF18159-PA CG9657-PA 1
GF18159-PA 3.g2282.t3 1
GF18159-PA 3.g2282.t2 3
10792.g655.t1 CG30388-PA 1
GF15224-PA CG17294-PA 1
GF11620-PA CG30404-PB 1
10790.g612.t2 3.g2530.t1 1
10790.g612.t2 3.g2530.t2 1
10790.g612.t2 3.g2530.t3 1
10816.g11.t1 2717.g262.t1 6
10790.g612.t1 3.g2530.t1 1
10790.g612.t1 3.g2530.t3 1
10790.g612.t1 3.g2530.t2 1
GF10663-PA 2.g602.t1 1
GF10663-PA CG18030-PA 11
GF10663-PA CG2229-PA 11
GF10663-PA 3.g2655.t1 11
10804.g14.t1 13754.g1329.t1 15
10804.g14.t1 12209.g1201.t1 22
10804.g14.t1 5662.g552.t1 22
10804.g14.t1 13513.g1315.t1 28
GF22488-PA CG2675-PA 1
GF22488-PA CG14040-PA 2
GF10330-PA CG5618-PB 1
GF10330-PA CG14994-PA 3
GF10330-PA CG14994-PB 3
GF24998-PA 2.g1238.t1 1
GF20810-PA CG18273-PB 1
GF20810-PA CG18273-PA 1
13243.g3.t1 5173.g503.t1 12
GF25015-PA CG13869-PA 2
GF17800-PA CG1327-PA 1
GF17800-PA 3.g243.t1 2
10820.g10.t4 4.g31.t2 1
10820.g10.t4 4.g31.t3 1
10820.g10.t4 4.g31.t6 1
10820.g10.t4 4.g31.t4 1
10820.g10.t4 4.g31.t5 1
10820.g10.t4 4.g31.t1 1
10820.g10.t4 4.g31.t8 1
10820.g10.t4 4.g31.t7 1
10820.g10.t4 1.g1131.t1 2
10820.g10.t4 CG18069-PA 8
10820.g10.t4 CG18069-PB 9
10820.g10.t4 CG8485-PA 14
10820.g10.t4 CG10295-PA 14
10820.g10.t4 6.g1101.t1 18
10820.g10.t4 3.g2761.t1 18
10820.g10.t4 CG4012-PA 18
10820.g10.t4 CG9804-PG 19
10820.g10.t4 CG9774-PA 20
10820.g10.t4 CG5169-PA 21
10820.g10.t4 CG7597-PA 21
10820.g10.t4 CG1362-PA 22
10820.g10.t4 CG14471-PA 24
GF22605-PA CG11129-PA 1
GF22605-PA CG2979-PA 3
10793.g27.t1 0.g1655.t1 1
10793.g27.t1 CG7052-PB 1
10793.g27.t1 CG7653-PA 1
10793.g27.t1 CG10363-PA 1
10793.g27.t1 CG7052-PC 1
10793.g27.t1 CG7068-PA 1
10793.g27.t1 CG5849-PA 17
10793.g27.t1 CG5518-PA 18
GF12147-PA 1.g1420.t1 1
10792.g1894.t1 CG15233-PA 1
10792.g1894.t1 CG15233-PB 1
GF15917-PA 0.g2136.t2 2
GF15917-PA 1.g574.t1 8
GF14339-PA 0.g1610.t2 1
GF14339-PA 0.g1610.t1 1
GF14339-PA CG9703-PA 2
GF14339-PA CG10353-PC 4
GF14339-PA CG10353-PB 4
GF14339-PA CG10353-PA 4
GF17875-PA CG12286-PA 1
GF20700-PA CG3436-PA 1
GF20700-PA 0.g23.t1 1
GF20700-PA CG10191-PA 3
GF23891-PA CG32178-PA 1
GF16329-PA CG9748-PA 1
GF16329-PA 0.g1609.t1 2
GF15136-PA CG16969-PA 1
GF22683-PA CG9555-PA 1
GF22683-PA CG17906-PA 2
GF22683-PA CG4480-PA 4
GF22683-PA 0.g1452.t1 6
GF16948-PA CG6015-PA 1
GF16948-PA CG6699-PA 7
GF23201-PA CG4241-PA 1
GF23201-PA CG16944-PA 4
GF23201-PA CG18317-PA 9
GF16626-PA CG17358-PA 1
GF11564-PA CG9899-PA 1
GF11564-PA 1.g1986.t1 1
GF11564-PA CG2469-PA 2
11058.g1.t1 CG10609-PA 1
GF10855-PA CG32032-PA 1
GF24029-PA 2.g1336.t1 1
GF24029-PA CG11279-PA 1
GF10999-PA CG14448-PA 1
GF11085-PA CG12341-PA 1
GF11200-PA 1.g189.t1 1
GF18560-PA CG17224-PA 1
GF18560-PA CG3788-PA 3
GF20674-PA CG4900-PA 1
GF20674-PA CG6342-PA 1
GF17486-PA CG31320-PA 1
GF20239-PA CG17052-PA 1
GF20239-PA 0.g1097.t1 2
GF20239-PA 0.g1097.t2 2
10791.g616.t1 CG14395-PA 2
GF20886-PA 0.g2043.t1 1
GF16314-PA CG17462-PA 1
GF16314-PA 6.g609.t1 2
GF16314-PA CG11265-PE 2
GF17686-PA 3.g331.t1 1
GF17686-PA CG14696-PA 7
GF18004-PA CG5814-PA 1
GF18004-PA CG3510-PB 2
GF18004-PA CG3510-PA 2
GF18004-PA CG5940-PA 3
GF18004-PA CG3938-PA 4
GF22861-PA 8736.g831.t1 1
GF24824-PA CG7974-PA 1
GF21427-PA CG3203-PB 1
GF23595-PA 2.g1950.t1 1
GF23846-PA CG32053-PA 1
GF23846-PA CG42825-PA 2
GF23846-PA CG17930-PA 5
GF18814-PA CG34298-PA 1
GF14104-PA CG33303-PA 1
GF24930-PA CG5707-PA 1
GF24930-PA CG15879-PA 2
GF24930-PA CG15820-PA 3
GF24930-PA CG5704-PA 3
GF10070-PA CG9116-PA 1
GF10070-PA 2.g106.t1 6
GF21316-PA 6.g511.t3 1
10404.g2.t1 9233.g877.t1 3
GF23018-PB CG7720-PD 1
GF23018-PB 3.g637.t1 1
GF22313-PA 6.g643.t2 1
GF22313-PA 6.g643.t1 1
GF22313-PA CG10719-PD 2
GF22313-PA 0.g1896.t1 2
GF22313-PA 0.g1896.t2 2
GF13512-PA CG6510-PA 1
GF18713-PA CG3348-PA 1
GF18713-PA CG14244-PA 2
GF25290-PA CG10907-PA 1
GF25290-PA CG11777-PA 3
GF25290-PA 3.g2096.t1 4
GF25290-PA CG5808-PA 4
GF25290-PA CG3511-PA 5
GF13041-PC 1.g1087.t2 1
GF13041-PC 1.g1087.t3 1
GF12351-PA CG11635-PA 1
10793.g682.t1 0.g698.t1 1
10793.g682.t1 CG9499-PA 1
10793.g682.t1 CG9497-PA 1
10793.g682.t1 CG7135-PA 1
10793.g682.t1 3.g2185.t1 12
10793.g682.t1 CG31380-PA 14
10793.g682.t1 3.g2199.t1 19
10791.g1928.t1 CG17689-PA 1
10791.g1928.t1 2.g1374.t1 1
GF18899-PA CG9927-PA 1
GF18899-PA CG3675-PA 3
GF13071-PA CG5428-PA 1
GF13071-PA 1.g2059.t1 2
10792.g1651.t1 CG4634-PA 1
10792.g643.t1 CG30122-PC 1
10792.g643.t1 1.g1471.t1 1
10791.g1954.t1 CG32459-PA 1
GF15206-PA CG10687-PA 1
GF15206-PA 1.g1267.t1 2
GF12360-PA CG8694-PA 1
GF12360-PA CG8695-PA 1
GF12360-PA CG8693-PA 1
GF12360-PA CG30359-PA 1
GF12360-PA CG30360-PA 2
10791.g1254.t1 2.g535.t1 1
10791.g1254.t1 CG4611-PA 1
10791.g1254.t1 CG4603-PA 2
GF16274-PA 3.g2546.t1 1
GF16274-PA CG11842-PA 3
GF16274-PA CG8738-PA 14
GF16274-PA CG8586-PA 15
GF16274-PA CG13318-PA 15
GF16274-PA CG34458-PA 17
GF16274-PA 1.g643.t1 18
GF16274-PA CG4053-PA 19
GF22028-PA CG11398-PA 1
GF22028-PA CG6813-PA 2
GF22028-PA 1.g1712.t1 8
GF22028-PA CG10274-PA 9
GF22028-PA CG7938-PA 9
GF24057-PA 2.g1395.t1 1
GF23943-PA CG32170-PB 1
GF23943-PA CG31794-PG 6
GF23943-PA 1.g154.t1 7
GF14924-PA CG4767-PA 1
GF14924-PA 6.g1418.t1 2
GF14924-PA CG10541-PB 3
10799.g41.t1 378.g45.t1 11
10854.g2.t1 5181.g506.t1 9
10790.g847.t3 CG17806-PB 2
10790.g847.t3 2517.g235.t1 3
GF19046-PA CG2125-PA 1
GF19046-PA CG3850-PA 2
GF19046-PA CG1133-PA 3
GF19046-PA 1.g1961.t1 9
GF19046-PA 3.g692.t1 10
GF19046-PA CG2120-PB 10
GF13648-PA CG13898-PA 1
GF13648-PA CG31960-PA 5
GF13648-PA CG31958-PA 5
GF13648-PA CG3201-PA 8
GF13648-PA CG3595-PA 8
6596.g1.t1 13831.g1352.t1 7
GF23802-PA CG8254-PA 1
GF23802-PA 2.g802.t1 1
10792.g162.t1 CG11808-PA 1
GF11290-PA CG8416-PB 1
GF11290-PA 6.g699.t1 6
GF11290-PA CG9375-PA 10
GF11290-PA CG8500-PA 11
GF11290-PA CG1167-PA 12
GF11256-PA CG11331-PA 10
GF11256-PA CG10956-PA 12
10790.g555.t1 CG4423-PA 3
GF22105-PA CG4615-PA 1
GF20431-PA 6.g798.t1 1
GF20431-PA 6.g799.t1 2
GF20431-PA 2.g477.t1 2
GF20431-PA CG15020-PA 3
GF13154-PA CG18817-PA 1
GF13154-PA CG12846-PA 2
10818.g20.t1 CG14718-PA 2
GF15569-PA CG8679-PA 1
GF15569-PA CG8678-PA 1
GF15569-PA CG42391-PA 2
GF17274-PA CG11968-PA 1
GF17274-PA CG8707-PA 2
10793.g299.t2 CG5202-PA 1
10793.g299.t2 CG31866-PA 1
10793.g299.t2 CG14941-PA 2
GF17494-PA CG8043-PA 1
GF22576-PA 6.g884.t1 1
GF22576-PA CG32632-PB 1
GF22576-PA 6.g884.t2 1
GF22576-PA 6.g884.t3 1
GF10398-PC 2.g1214.t1 1
GF10398-PC 2.g1214.t2 1
GF10398-PC CG5684-PD 1
GF10398-PB 2.g1214.t1 1
GF10398-PB 2.g1214.t2 1
GF10398-PB CG5684-PD 1
GF10398-PA 2.g1214.t1 1
GF10398-PA 2.g1214.t2 1
GF10398-PA CG5684-PD 1
10831.g2.t1 0.g2133.t1 1
10831.g2.t1 0.g2133.t2 1
10831.g2.t1 9117.g866.t1 2
10831.g2.t1 15352.g1512.t1 8
GF15067-PA CG10338-PA 1
GF12494-PA CG12929-PA 1
GF11176-PA 1.g924.t1 1
GF11176-PA CG6145-PA 1
10790.g14.t1 13831.g1352.t1 5
10793.g1274.t1 CG17097-PB 1
10793.g1274.t1 CG18284-PB 3
10793.g1274.t1 0.g1211.t1 3
10793.g1274.t1 CG18302-PA 6
10793.g1274.t1 CG31091-PA 13
10793.g1274.t1 CG11600-PA 14
GF21874-PA CG18069-PB 1
GF21874-PA CG17245-PA 2
GF21874-PA 4.g4.t1 2
GF14239-PA CG13083-PA 1
GF17597-PB CG18363-PA 4
GF17597-PB CG9064-PA 11
GF17597-PB CG6492-PA 12
GF24404-PA CG14059-PA 1
GF14804-PA 0.g1775.t1 1
GF13526-PA CG33468-PA 1
GF19426-PA CG9509-PA 1
GF19426-PA 6.g949.t1 1
GF19426-PA CG9512-PA 2
10790.g260.t1 2.g1719.t2 4
10790.g260.t1 3.g2359.t1 4
10790.g260.t1 2.g1719.t1 4
10790.g260.t1 0.g1379.t1 8
GF21133-PA CG15034-PA 1
GF21208-PA CG30350-PA 2
10790.g1504.t1 CG11000-PA 1
GF16205-PA CG7948-PA 1
GF13627-PA 1.g2220.t1 1
11799.g1.t1 16606.g1651.t1 16
GF24772-PA CG1049-PA 1
GF24772-PA CG18330-PA 1
GF24772-PA CG5547-PC 2
GF24772-PA CG5547-PB 2
GF24772-PA CG5547-PA 2
GF17819-PA CG7629-PA 1
GF17819-PA CG10146-PA 3
GF17819-PA CG18372-PB 3
GF17819-PA 1.g1016.t1 3
GF16537-PA CG9386-PA 1
10809.g15.t1 12303.g1210.t1 1
10822.g12.t1 18584.g1831.t1 10
10822.g12.t1 13831.g1352.t1 11
GF14467-PA CG9211-PA 1
GF14467-PA CG32796-PC 1
GF10464-PA CG10633-PA 1
GF23337-PA CG15538-PA 1
GF23337-PA 3.g2725.t1 2
10793.g1225.t1 CG5371-PA 1
10793.g1225.t1 CG5375-PA 1
GF21207-PA CG15767-PA 1
GF18394-PA 3.g1339.t1 1
GF18394-PA CG14719-PA 1
GF24594-PA CG6760-PA 1
GF24594-PA 2.g1406.t1 1
GF24594-PA CG7223-PA 1
GF24594-PA CG8571-PA 7
GF24594-PA 4.g26.t4 9
GF24594-PA CG10370-PA 12
GF24594-PA CG3455-PA 13
GF24594-PA CG10229-PA 17
GF24594-PA CG4598-PB 24
GF24594-PA CG8201-PD 25
GF24594-PA 6.g1101.t1 25
GF20151-PA CG12439-PA 1
GF20151-PA CG6890-PA 4
GF16572-PA CG11970-PA 1
GF24699-PA CG7366-PA 1
GF12231-PA CG1707-PA 1
GF19898-PA CG17820-PA 1
10790.g1413.t1 3.g2494.t2 1
10790.g1413.t1 CG9983-PC 1
10790.g1413.t1 3.g2494.t1 1
10790.g1413.t1 3.g1126.t1 2
10790.g1413.t1 3.g1127.t1 4
10790.g1413.t1 CG16901-PB 6
10790.g1413.t1 2.g1718.t3 10
10790.g1413.t2 3.g2494.t2 1
10790.g1413.t2 CG9983-PC 1
10790.g1413.t2 3.g2494.t1 1
10790.g1413.t2 3.g1126.t1 2
10790.g1413.t2 3.g1127.t1 4
10790.g1413.t2 CG16901-PB 6
10790.g1413.t2 2.g1718.t3 10
GF13552-PA CG13533-PA 1
GF24703-PA CG7436-PA 1
10815.g10.t1 10279.g1003.t1 9
10815.g10.t1 2726.g264.t1 10
10815.g10.t1 4.g1.t1 14
GF15669-PA 0.g1392.t1 1
GF15669-PA 0.g1392.t2 1
GF15995-PA CG8051-PA 1
GF15995-PA CG14196-PA 2
GF15995-PA CG3409-PA 8
GF15995-PA 6.g199.t3 9
GF16864-PA CG5270-PB 1
GF16864-PA 3.g1380.t1 1
GF25047-PA CG42377-PA 1
GF25047-PA CG42378-PI 2
GF25047-PA 2.g35.t1 2
GF18330-PA CG4173-PA 1
GF18330-PA CG4173-PB 1
GF18330-PA CG4173-PC 1
GF18330-PA CG2916-PA 1
GF18330-PA CG2916-PB 1
GF18330-PA CG9699-PA 4
GF11882-PA CG32885-PA 1
7266.g1.t1 9233.g877.t1 5
GF16456-PA CG5490-PA 1
GF16456-PA 3.g2353.t1 1
GF16456-PA 0.g1473.t1 2
GF16456-PA 0.g1473.t2 2
GF16456-PA CG12439-PA 3
GF16456-PA CG11280-PA 10
GF16456-PA 2.g1344.t1 10
GF16456-PA CG32055-PA 10
GF16456-PA CG6749-PD 12
GF16456-PA 3.g419.t2 12
GF16456-PA 3.g419.t1 12
GF19214-PA 13781.g1337.t1 1
GF19214-PA CG7262-PA 1
GF23558-PA CG3036-PA 1
GF23558-PA CG9825-PA 15
GF18202-PA CG1102-PC 1
GF18202-PA CG4920-PA 2
GF18202-PA CG16705-PA 3
GF18202-PA CG4386-PA 16
GF18202-PA CG6467-PA 24
GF18202-PA CG4812-PA 25
GF18202-PA CG12351-PA 26
GF13107-PA 1.g696.t1 1
GF13107-PA 1.g695.t1 2
GF14871-PA CG11376-PA 1
GF14871-PA 0.g9.t1 1
GF19942-PA 3.g1350.t1 1
GF19942-PA CG42327-PE 1
GF20590-PA CG9883-PA 1
GF20590-PA CG3227-PA 2
GF19203-PA CG2968-PA 1
10804.g25.t1 1844.g175.t1 1
10804.g25.t1 8235.g785.t1 20
GF23887-PA CG14998-PF 1
GF23887-PA 2.g437.t1 1
GF23237-PA CG6202-PB 1
GF17415-PA CG10553-PA 1
GF17415-PA CG10560-PA 1
GF17415-PA CG10550-PA 7
GF17415-PA CG31288-PA 11
10906.g1.t1 2102.g195.t1 7
GF22002-PC CG12598-PB 1
GF22002-PC CG12598-PC 1
GF22002-PC CG12598-PA 1
GF22002-PC CG16889-PA 2
GF21936-PA CG4025-PA 1
GF15870-PA CG31663-PA 1
GF15870-PA 0.g194.t2 1
GF15870-PA 0.g194.t1 1
GF15870-PA CG7334-PA 3
GF25209-PA CG6451-PA 1
10792.g1698.t1 CG1605-PA 1
10792.g1698.t1 CG1602-PA 1
10792.g1698.t1 CG1603-PA 1
10792.g1698.t1 CG30431-PA 7
10792.g1698.t1 CG10274-PA 8
10792.g1698.t1 CG3956-PA 9
10792.g1698.t1 2.g644.t1 10
10792.g1698.t1 CG7386-PA 10
10792.g1698.t1 6.g358.t1 10
GF24511-PA CG10361-PA 1
GF24511-PA CG3017-PA 2
GF24511-PA 0.g1634.t1 3
GF24511-PA CG4162-PA 3
GF11626-PA CG2931-PA 1
GF17547-PA CG14684-PA 1
10834.g13.t1 CG6413-PA 1
10834.g13.t1 CG6432-PB 1
10790.g1673.t1 3.g1962.t1 1
10790.g1673.t1 CG10301-PC 1
10790.g1673.t1 3.g1962.t4 3
GF13197-PA CG1941-PA 1
GF13197-PA CG1942-PA 1
GF13197-PA CG1942-PB 2
GF13197-PA CG1946-PC 2
10790.g1383.t1 3.g2355.t1 1
10790.g1383.t1 CG5491-PA 1
GF15868-PA CG6976-PB 1
GF15868-PA 0.g831.t1 1
GF15868-PA 0.g1605.t1 1
GF15868-PA CG9155-PA 2
GF15868-PA CG9155-PB 2
GF15868-PA CG17927-PE 5
9224.g1.t1 10086.g980.t1 5
GF15588-PA CG9019-PA 1
GF15588-PA CG16801-PA 2
GF15588-PA CG7199-PA 5
GF15588-PA CG8676-PB 7
GF15588-PA 0.g2092.t1 7
GF15588-PA 2.g1846.t1 8
GF15588-PA 0.g2031.t1 8
GF16841-PA CG9797-PA 1
GF16841-PA CG8159-PA 3
GF16841-PA CG6654-PA 11
GF16841-PA CG17333-PA 12
GF16841-PA CG15436-PA 12
GF16841-PA CG12299-PA 12
GF16841-PA 0.g1230.t1 12
GF16841-PA CG18783-PA 12
GF16841-PA 6.g250.t1 14
GF17019-PA CG42320-PP 1
GF17019-PA 3.g2531.t1 1
GF14405-PA CG8475-PA 1
GF14405-PA CG8475-PB 1
GF14405-PA CG7766-PE 2
GF14405-PA CG8264-PF 2
GF17508-PA CG3321-PC 1
10792.g160.t1 1.g1068.t1 1
10792.g160.t1 1.g1068.t2 1
GF16708-PB 3.g1866.t1 1
GF16708-PB 3.g1866.t2 1
GF14762-PA 0.g1286.t1 1
GF11588-PA CG6484-PA 1
GF11588-PA 1.g1341.t1 1
GF11588-PA CG10960-PA 2
GF11588-PA CG10960-PB 2
GF16215-PA CG7899-PB 1
GF16215-PA 3.g2667.t1 1
GF16215-PA CG6656-PA 4
GF22002-PA CG12598-PB 1
GF22002-PA CG12598-PA 1
GF22002-PA CG12598-PC 1
GF22002-PA CG16889-PA 2
GF16981-PA CG6742-PA 1
GF16981-PA CG30372-PA 2
GF23443-PA CG32459-PA 1
10792.g934.t1 CG9854-PA 1
GF18835-PA CG15533-PA 1
GF18835-PA CG15534-PA 1
13518.g1.t1 18584.g1831.t1 4
10791.g1779.t1 CG17153-PA 2
10790.g1381.t1 CG5499-PA 1
10790.g1381.t1 3.g2357.t1 1
GF13389-PA CG7712-PA 1
GF17952-PA CG5167-PA 1
GF17952-PA CG2604-PA 1
GF15118-PA CG10954-PA 1
GF21500-PA CG1428-PA 1
GF21500-PA CG3123-PA 2
GF21500-PA CG14731-PA 3
GF21500-PA 0.g1274.t1 4
GF21500-PA CG9988-PA 11
GF21500-PA CG6236-PA 11
GF21500-PA 0.g997.t1 13
GF23666-PA 2.g1891.t1 1
GF11185-PA 1.g909.t1 1
GF11185-PA CG4832-PC 1
GF20147-PA 4.g40.t1 1
GF20147-PA CG16987-PA 2
GF20147-PA 0.g274.t1 3
GF20147-PA CG5562-PA 3
GF20147-PA 4.g30.t1 3
GF20147-PA CG1838-PC 3
8362.g2.t1 1844.g175.t1 1
8362.g2.t1 6.g1.t1 19
GF13781-PA CG18004-PA 1
GF13781-PA 2.g369.t1 5
GF13781-PA CG4701-PA 12
GF13781-PA CG5395-PA 13
GF21164-PA CG8211-PA 1
GF21789-PA CG16782-PA 1
GF21789-PA CG14537-PA 3
GF10340-PA 2.g2018.t1 1
10794.g19.t1 6.g357.t1 1
13228.g1.t1 14572.g1436.t1 6
13228.g1.t1 14921.g1472.t1 8
GF14720-PA CG7420-PA 1
GF17144-PA CG5358-PA 1
GF17144-PA CG9929-PA 6
GF16175-PA CG6598-PA 1
GF13344-PA CG3650-PA 1
GF13344-PA CG10587-PA 4
GF13344-PA 2.g778.t1 7
GF13344-PA CG9676-PA 11
GF13344-PA CG31681-PA 12
GF13344-PA CG12951-PA 13
GF13344-PA 0.g242.t1 15
GF13344-PA 3.g1623.t2 15
GF13344-PA CG32808-PA 15
GF13344-PA 1.g207.t1 16
GF13344-PA CG6361-PA 16
GF13344-PA CG11911-PA 16
GF13344-PA 3.g2546.t1 16
GF13344-PA CG3795-PA 17
GF21532-PA CG3756-PA 1
GF21532-PA 0.g547.t1 1
GF21532-PA CG7885-PA 2
GF24608-PA CG13478-PA 1
GF11003-PA 2.g2232.t1 1
GF14263-PA 0.g1508.t1 1
GF17976-PB CG5320-PA 1
GF17976-PB CG4434-PA 2
GF17976-PA CG5320-PA 1
GF21938-PA CG4122-PA 1
GF21938-PA 6.g1119.t1 2
GF23049-PA CG7364-PA 1
GF23049-PA 0.g1489.t1 1
GF23049-PA CG9318-PA 2
GF14505-PA CG31641-PB 2
GF17664-PA CG14607-PA 1
GF17664-PA CG14608-PA 2
GF17664-PA 3.g652.t1 3
10791.g445.t1 CG33991-PA 1
10791.g445.t1 CG33991-PB 1
GF11321-PA CG3499-PA 1
GF11321-PA CG2658-PA 3
GF11321-PA 6.g243.t1 4
GF11321-PA CG6760-PA 10
10793.g62.t1 CG3178-PA 1
GF12008-PA CG2108-PA 6
GF24982-PA CG32103-PA 1
GF24982-PA CG16944-PA 3
GF24982-PA CG1683-PA 3
GF24982-PA CG6608-PB 4
GF24982-PA CG18317-PA 6
GF24982-PA CG32250-PA 6
GF24982-PA 6.g1334.t1 7
GF23971-PA CG4633-PA 1
GF23971-PA CG4633-PB 1
GF23971-PA CG13391-PA 2
GF17672-PA CG31501-PA 1
GF22537-PA CG6500-PB 1
GF22537-PA CG5708-PA 3
GF22537-PA CG10619-PA 5
GF22537-PA CG10619-PB 5
GF22537-PA 6.g618.t1 5
GF22537-PA 6.g618.t2 6
10797.g179.t1 CG6691-PA 1
GF12643-PA 1.g720.t1 1
GF12643-PA CG13178-PA 1
GF18123-PA CG18600-PA 1
GF18123-PA 3.g675.t1 1
GF11115-PA 1.g1490.t1 1
GF11115-PA CG15078-PA 1
GF11115-PA 1.g1490.t2 1
9403.g1.t1 0.g2001.t1 8
5841.g2.t1 9181.g872.t1 1
10790.g1336.t1 CG4525-PA 1
10790.g1336.t1 CG4520-PA 1
GF15597-PA CG9093-PB 1
GF15597-PA CG9093-PA 1
GF15597-PA 3.g2274.t1 3
GF15597-PA CG9496-PA 5
10795.g60.t1 6.g50.t1 1
10795.g60.t1 6.g50.t2 1
10795.g60.t1 6.g50.t3 1
10795.g60.t1 2.g721.t2 3
10795.g60.t1 3.g720.t1 5
10795.g60.t1 2.g840.t1 6
GF20063-PA CG32170-PB 1
GF20063-PA CG32170-PF 1
GF20063-PA CG32170-PE 1
GF20063-PA CG32170-PC 1
GF20063-PA CG32170-PA 2
GF20063-PA 0.g1911.t2 5
GF20063-PA 6.g1121.t1 6
GF12098-PA 1.g1772.t1 1
GF12098-PA CG32136-PA 2
GF12098-PA CG32136-PB 2
GF20063-PC CG32170-PE 2
GF20063-PC CG32170-PC 2
GF20063-PC CG32170-PB 2
GF20063-PB CG32170-PA 1
GF20063-PB CG32170-PE 4
GF20063-PB CG32170-PF 4
GF20063-PB CG32170-PC 4
GF20063-PB 1.g1118.t1 7
GF20063-PB 1.g1118.t2 7
GF20063-PB CG31988-PA 7
GF20063-PB CG31624-PB 7
GF23747-PA CG14118-PA 1
GF13264-PA 1.g1811.t1 1
GF14491-PA CG15155-PA 1
10791.g1541.t1 2.g609.t1 1
10791.g1541.t1 CG34458-PA 14
10791.g1541.t1 1.g1948.t1 16
10791.g1541.t1 CG5909-PA 16
10791.g1541.t1 CG2071-PA 16
10791.g1541.t1 3.g2765.t1 17
10791.g1541.t1 0.g243.t1 17
10793.g7.t3 0.g743.t1 1
10793.g7.t3 0.g743.t2 1
10793.g7.t3 CG11326-PA 1
GF13522-PA CG12861-PA 1
GF13522-PA CG4691-PA 3
GF12207-PA CG10052-PA 1
GF12207-PA CG3935-PA 2
GF12207-PA 0.g425.t1 2
GF12207-PA 1.g2300.t1 6
GF12207-PA CG3388-PA 6
GF23624-PA CG8886-PB 1
GF22570-PA 6.g879.t1 1
GF10862-PA CG32107-PA 1
GF21025-PA CG12156-PA 1
GF21025-PA CG3664-PA 8
GF11031-PB CG7897-PA 1
GF11031-PB 1.g41.t1 1
GF11031-PA CG7897-PA 1
GF11031-PA 1.g41.t1 1
GF10851-PA CG14102-PA 1
GF10851-PA CG32221-PB 2
GF13207-PA CG10912-PA 1
GF13207-PA 1.g1399.t1 1
GF21423-PA CG4095-PA 1
GF21423-PA CG4094-PA 1
GF21423-PA 6.g480.t1 1
GF21423-PA CG6140-PA 1
GF21423-PA CG31874-PA 1
GF21260-PA 6.g109.t1 1
10792.g10.t1 CG30340-PA 1
10792.g10.t1 1.g485.t1 2
GF11780-PA CG6499-PA 1
GF17829-PA 3.g1008.t1 1
GF17829-PA CG14861-PA 1
GF17829-PA CG10641-PA 2
GF22626-PA CG8203-PA 1
GF22626-PA 1.g1905.t1 7
GF22626-PA 2.g1559.t1 21
GF22626-PA 3.g1479.t2 22
GF22626-PA CG43143-PE 22
GF22626-PA CG11228-PA 23
GF22626-PA CG18069-PA 23
GF22626-PA CG18069-PB 23
GF22626-PA CG14396-PA 26
10792.g1584.t1 CG34445-PA 1
GF14147-PA CG5853-PC 1
GF14147-PA CG5853-PB 1
GF14147-PA CG5853-PA 1
GF14147-PA 0.g16.t1 6
GF24991-PA CG10335-PB 1
GF24991-PA CG10335-PA 1
6489.g2.t1 4529.g445.t1 1
GF10775-PA CG9655-PA 1
GF10775-PA CG18445-PA 2
10791.g741.t1 2.g912.t1 1
10794.g33.t1 CG32754-PA 1
10794.g33.t1 CG32751-PA 1
10794.g33.t1 CG32750-PA 1
10794.g33.t1 6.g439.t1 1
10794.g33.t1 3596.g355.t1 2
10747.g1.t1 4554.g449.t1 2
GF22793-PA CG3959-PA 1
GF19212-PA 13781.g1339.t1 1
GF14268-PA CG8827-PA 1
GF14268-PA CG10593-PA 1
GF14268-PA CG17988-PB 2
GF12967-PA CG33182-PB 1
GF12967-PA CG33182-PA 1
GF12967-PA CG15835-PA 1
GF12967-PA CG9088-PA 2
GF16511-PA CG14898-PA 1
GF12066-PA 1.g776.t1 1
GF12066-PA 1.g775.t1 1
GF12066-PA CG4830-PA 1
GF12066-PA CG11453-PA 2
GF12066-PA 3.g555.t1 3
GF12066-PA CG18586-PB 6
10798.g121.t2 CG12991-PB 1
10798.g121.t2 CG12991-PA 2
GF11306-PA CG9893-PA 1
GF10319-PA CG6870-PA 2
GF10667-PA 17858.g1760.t1 3
GF10667-PA 2.g603.t1 4
GF10667-PA CG31039-PA 10
GF10667-PA CG8869-PA 13
GF10667-PA CG1102-PC 25
GF10667-PA CG18444-PA 26
GF17963-PA CG5333-PA 1
10792.g774.t1 1.g2033.t1 1
GF11300-PA CG1429-PA 1
GF11300-PA CG1429-PC 1
GF11300-PA CG1429-PB 1
GF13390-PA CG12346-PA 1
GF12712-PA CG8080-PA 1
10790.g520.t1 3.g787.t1 1
10790.g520.t1 CG8953-PA 1
GF21240-PA CG18624-PD 1
GF22817-PB 0.g869.t1 1
GF22817-PB 0.g869.t2 1
GF20466-PA CG14235-PA 1
11178.g1.t1 1791.g166.t1 1
11178.g1.t1 10919.g1061.t1 4
GF10059-PA CG3200-PA 1
GF15507-PA CG9870-PA 1
GF15507-PA CG18173-PA 2
10790.g983.t1 CG17184-PB 1
10790.g983.t1 3.g1394.t1 1
GF18737-PA CG10208-PA 1
GF10628-PA CG7869-PA 1
GF13640-PA 1.g254.t1 1
GF17830-PA CG3843-PA 1
GF17830-PA CG7283-PA 2
GF16373-PA 3.g181.t1 1
GF16373-PA CG7395-PA 2
GF16373-PA 14528.g1431.t1 6
GF16373-PA CG8795-PA 11
GF11425-PA CG15614-PA 1
GF12272-PA CG13423-PA 1
GF23552-PA CG14820-PA 1
GF23552-PA 0.g1067.t1 2
GF23552-PA CG12374-PA 4
GF23552-PA CG4017-PA 5
GF24107-PA CG6017-PA 1
GF24107-PA CG6618-PA 2
GF23290-PB CG1709-PA 1
GF23290-PB CG1709-PB 1
GF23290-PB CG18617-PA 1
GF23290-PB CG12602-PA 1
GF23290-PB CG7678-PA 1
GF11916-PA CG30163-PA 1
10790.g522.t1 3.g789.t1 1
10790.g522.t1 0.g2040.t1 5
10790.g522.t1 CG1759-PA 5
GF17419-PA CG31087-PA 1
GF17419-PA CG31099-PA 2
GF17419-PA CG11892-PA 14
GF17419-PA 3.g180.t1 14
GF17419-PA 0.g698.t1 15
GF24867-PA CG15877-PA 1
10792.g1328.t1 CG9646-PA 1
10792.g1328.t1 CG9642-PA 1
GF24043-PA 0.g2132.t1 1
GF24166-PA CG4683-PB 1
GF24166-PA CG8862-PA 4
10792.g432.t1 CG30222-PE 1
10792.g432.t1 1.g1787.t1 1
GF14119-PA CG5603-PA 1
GF14119-PA CG5603-PB 1
GF10272-PA CG6874-PA 1
GF17261-PA CG3308-PA 1
GF17261-PA CG3358-PB 2
GF12357-PA CG4105-PA 2
GF12357-PA 0.g580.t1 9
GF12357-PA 0.g1530.t1 30
GF17270-PA 3.g2234.t1 1
GF17270-PA CG4979-PA 6
GF17270-PA CG18641-PA 8
GF17270-PA CG5162-PA 13
GF17270-PA 6.g1163.t1 13
10801.g14.t1 13085.g1279.t1 10
10790.g981.t1 3.g699.t3 1
10790.g981.t1 3.g699.t2 1
10790.g981.t1 3.g699.t4 1
GF22985-PA CG1910-PA 1
GF18198-PA 1.g624.t1 3
GF18198-PA CG17867-PA 4
GF18198-PA CG1978-PB 5
GF18198-PA CG1978-PA 5
9954.g2.t1 2.g2263.t1 5
GF17474-PA CG8066-PA 1
GF17474-PA CG8050-PA 2
GF17474-PA 3.g1049.t1 2
GF16979-PA CG6733-PA 1
GF16979-PA 3.g1901.t1 1
GF16979-PA CG6738-PA 1
GF16979-PA CG17109-PA 1
GF16979-PA 3.g1900.t1 1
GF16979-PA CG6726-PA 1
GF16979-PA CG17110-PA 1
GF16979-PA CG6465-PA 2
GF16979-PA CG6465-PD 3
GF12880-PA CG2980-PA 1
10803.g103.t1 CG32555-PA 1
GF17627-PA CG4755-PA 1
GF17627-PA 6.g1017.t1 4
GF17627-PA CG8948-PD 4
GF17970-PA 3.g2005.t1 1
GF17970-PA 3.g2005.t2 1
10796.g7.t1 1791.g166.t1 1
GF21157-PA CG12153-PA 1
GF21157-PA CG12892-PA 2
GF18059-PA 3.g1777.t1 1
GF18059-PA 3.g1776.t1 2
10791.g1015.t1 CG5444-PE 1
10791.g1015.t1 2.g1592.t2 2
GF16082-PA CG14660-PA 1
GF16082-PA 3.g44.t1 1
GF24389-PA CG4899-PA 1
GF24389-PA CG4842-PA 2
GF24389-PA 0.g1573.t1 5
GF24389-PA 0.g1572.t1 6
GF10516-PA CG4098-PA 1
GF10516-PA 2.g1658.t1 1
10791.g1880.t1 CG13297-PA 1
GF23253-PA CG2245-PA 1
GF18093-PA CG14384-PA 1
GF21683-PA CG31848-PB 1
GF23341-PC 3.g2584.t1 1
GF23341-PC 3.g2583.t1 1
GF23341-PC 3.g2583.t2 1
GF23341-PC 0.g1955.t1 2
GF23341-PC CG10975-PA 3
GF23341-PC 6.g790.t2 4
GF23341-PC 6.g790.t1 4
GF13356-PA CG3776-PA 1
10792.g219.t1 1.g1639.t1 1
10792.g219.t1 CG13868-PA 1
GF16331-PA CG9741-PA 1
GF16216-PA CG7887-PA 1
GF16216-PA CG6515-PA 2
GF16216-PA CG7395-PA 5
GF16216-PA CG31327-PB 10
GF16216-PA CG16766-PA 11
GF16216-PA 3.g2786.t1 12
GF21419-PA CG7035-PA 1
GF21419-PA CG7907-PB 2
GF23790-PA CG8564-PA 1
GF12932-PA CG13321-PA 1
GF12932-PA CG32633-PA 2
GF12932-PA CG31086-PB 4
GF19550-PA CG1619-PB 1
GF19550-PA CG1628-PA 2
GF16189-PA CG9737-PA 1
GF16189-PA 3.g2765.t1 9
GF16189-PA CG13318-PA 10
GF16189-PA 2.g1618.t1 13
GF16189-PA CG7829-PA 18
GF15451-PA CG13970-PA 1
GF11838-PA CG3957-PA 1
GF11838-PA CG10459-PA 2
GF11838-PA CG30116-PB 5
GF11838-PA CG30116-PA 5
GF11838-PA CG7961-PA 6
GF11838-PA CG5451-PA 6
GF11838-PA CG7111-PA 7
GF11838-PA CG6015-PA 8
GF11814-PA 1.g450.t1 1
GF11814-PA CG8029-PA 1
GF11814-PA CG5421-PA 2
10792.g289.t1 CG8224-PA 1
10792.g289.t1 CG1891-PB 2
10792.g289.t1 CG1891-PA 2
10792.g289.t1 CG7904-PA 3
GF15095-PA CG15143-PA 1
GF15095-PA CG15144-PA 1
GF15095-PA CG15145-PA 1
GF15095-PA 0.g1771.t1 1
GF20195-PA 6.g1320.t1 1
GF20195-PA 6.g1320.t2 1
GF19288-PA CG1492-PA 1
GF19288-PA CG1500-PB 1
GF19288-PA CG4829-PB 2
GF19288-PA 6.g1133.t1 2
GF19288-PA 6.g1133.t2 2
GF23309-PA CG15546-PA 1
GF10484-PA CG7558-PA 1
GF10484-PA CG6174-PA 7
10791.g354.t2 2.g1017.t3 1
10791.g354.t2 2.g1017.t1 1
10791.g354.t2 2.g1017.t2 1
10791.g354.t2 CG18179-PA 3
10791.g354.t2 CG31039-PA 12
10791.g354.t2 CG11836-PA 26
10791.g354.t3 2.g1017.t3 1
10791.g354.t3 2.g1017.t1 1
10791.g354.t3 2.g1017.t2 1
10791.g354.t3 CG18179-PA 2
10791.g354.t3 CG31039-PA 12
10791.g354.t3 CG10475-PA 12
10791.g354.t3 CG8873-PC 13
10791.g354.t3 CG11836-PA 26
10791.g822.t1 CG33286-PA 1
10791.g822.t1 CG33287-PA 1
10791.g822.t1 CG12983-PA 1
10791.g822.t1 CG12983-PC 2
GF14755-PA CG12314-PA 1
GF10248-PA CG12182-PA 1
10791.g354.t5 2.g1017.t3 1
10791.g354.t5 2.g1017.t1 1
10791.g354.t5 2.g1017.t2 1
10791.g354.t5 CG18179-PA 2
10791.g354.t5 2.g609.t1 19
10791.g354.t5 CG31265-PA 20
10790.g1868.t3 CG5422-PA 3
10790.g1868.t3 CG5422-PB 3
GF18508-PA 3.g2308.t1 1
GF18508-PA 3.g2308.t2 2
10790.g1868.t1 3.g2475.t1 1
10790.g1868.t1 3.g2475.t2 1
10790.g1868.t1 3.g2478.t1 2
10790.g1868.t1 CG5422-PA 3
10790.g1868.t1 CG5422-PB 3
GF22240-PA CG12379-PB 1
GF12022-PA CG18371-PA 1
10790.g1129.t1 CG14010-PA 14
10790.g1129.t1 0.g1485.t1 15
10790.g1129.t1 CG31708-PB 16
GF19352-PA 6.g457.t1 1
GF19352-PA CG14740-PA 2
GF23823-PA CG33493-PA 1
GF23823-PA 2.g1083.t1 1
10792.g97.t1 CG9006-PA 1
8859.g1.t1 1359.g132.t1 10
GF15824-PA 3.g1244.t1 4
GF15824-PA 0.g1323.t1 5
GF15824-PA CG14938-PA 5
GF15824-PA CG4424-PA 12
GF15659-PA CG5781-PA 1
GF15659-PA CG15395-PA 2
GF18644-PA CG2031-PA 1
GF10346-PA CG5955-PA 1
GF10346-PA CG5955-PB 1
GF18684-PA CG12426-PA 1
GF24828-PA CG12035-PA 1
GF24828-PA 2.g191.t1 1
GF16473-PA CG4225-PA 1
GF16473-PA CG7955-PA 2
GF16473-PA CG7627-PA 8
GF16473-PA CG31793-PA 9
GF16473-PA CG11898-PA 9
GF16473-PA CG9270-PA 10
GF16473-PA CG14709-PA 11
GF16473-PA CG4822-PA 14
GF16473-PA 0.g384.t1 15
GF16473-PA CG31213-PA 15
GF16473-PA CG4314-PA 15
GF13359-PC CG3533-PA 1
GF13359-PC 0.g2133.t1 1
GF13359-PC 0.g2133.t2 1
GF13359-PC CG3441-PC 3
10529.g1.t1 3666.g360.t1 10
GF18776-PA 1.g2018.t1 12
GF18066-PA CG10293-PA 1
GF18066-PA 3.g1788.t1 1
GF18066-PA 3.g1788.t2 1
GF16179-PA CG14694-PA 1
GF13160-PA CG13872-PA 1
GF13160-PA CG3517-PA 2
GF22735-PA CG3769-PB 1
GF22735-PA CG3769-PA 1
GF22997-PA CG31301-PA 1
GF24439-PA 2.g114.t1 1
GF24439-PA 410.g49.t1 5
10796.g228.t1 CG2048-PA 1
10796.g228.t1 CG2028-PA 2
10796.g228.t1 CG7094-PA 4
11762.g2.t1 7163.g694.t1 21
GF16136-PA 3.g2468.t1 1
GF16136-PA CG4743-PA 2
GF16136-PA CG18317-PB 5
GF16136-PA CG18317-PC 6
GF21783-PA CG2998-PA 1
GF23291-PA CG14516-PB 1
GF23291-PA CG14516-PA 1
GF23291-PA CG11956-PB 1
GF23291-PA 3.g2578.t1 1
GF23291-PA 3.g2576.t1 1
GF23291-PA CG31445-PC 1
GF23291-PA CG31445-PA 1
GF23291-PA CG31445-PB 1
GF23291-PA CG8773-PA 2
1439.g1.t1 19577.g1930.t1 2
1439.g1.t1 19578.g1931.t1 5
10790.g727.t1 CG6015-PA 1
10790.g727.t1 CG6699-PA 7
GF10362-PA 2.g2052.t1 1
GF11819-PA CG1975-PA 1
GF16121-PA CG13611-PA 1
GF24307-PA CG33322-PA 1
GF19100-PA CG12119-PA 1
GF19100-PA 6.g201.t1 2
GF19133-PA CG7058-PA 1
GF16557-PA CG17752-PA 1
GF16557-PA CG7342-PA 1
GF16557-PA CG16727-PA 1
GF16557-PA CG7333-PA 1
GF16557-PA CG14857-PA 5
GF15359-PA CG17914-PA 1
GF15359-PA 6.g17.t1 3
GF10189-PA 2.g2080.t2 1
GF10189-PA 2.g2080.t1 1
GF22951-PA 0.g1481.t1 1
GF11958-PA CG11784-PB 1
GF10625-PA CG32081-PA 1
GF10625-PA CG12943-PA 2
GF10625-PA CG1139-PB 6
GF10625-PA CG8785-PB 7
GF10625-PA CG8785-PA 7
GF10625-PA 2.g1003.t1 8
GF10625-PA CG16700-PA 10
10791.g1882.t1 2.g630.t1 1
GF13741-PA CG15106-PA 1
GF13741-PA CG15102-PA 3
GF21494-PA CG6358-PA 1
GF12857-PA CG8505-PA 1
GF12857-PA CG8634-PA 7
GF12857-PA 2.g630.t1 7
GF14892-PA 0.g1578.t1 1
GF23333-PA CG18030-PA 1
GF23333-PA CG2229-PA 1
GF23333-PA 3.g2733.t1 2
GF23333-PA CG8867-PA 5
GF23333-PA CG8871-PA 6
10795.g250.t1 6.g860.t4 1
10795.g250.t1 6.g860.t5 1
10795.g250.t1 6.g860.t3 1
10795.g250.t1 6.g860.t2 1
10795.g250.t1 CG4303-PA 1
10795.g250.t1 6.g858.t1 1
10795.g250.t1 CG34411-PB 1
10795.g250.t1 CG8930-PA 5
GF18303-PA CG5205-PB 1
GF18303-PA CG5205-PA 1
GF18303-PA CG5931-PA 1
GF18303-PA CG7972-PA 3
GF16538-PA CG5557-PA 1
GF16538-PA 3.g295.t1 2
GF16538-PA 2.g1393.t1 6
GF16538-PA CG17359-PA 6
GF16538-PA CG9233-PA 8
GF16538-PA 0.g420.t1 8
GF16538-PA CG2129-PA 10
GF16538-PA CG1130-PA 10
GF16538-PA 2.g414.t1 10
GF16538-PA 1.g68.t1 10
GF16538-PA CG6813-PA 10
GF16538-PA 6.g578.t1 11
GF16538-PA CG4148-PA 12
GF16538-PA CG4427-PB 12
GF23858-PA 2.g737.t1 1
GF14488-PB CG31753-PC 1
GF14488-PB 0.g1847.t2 1
GF14488-PB 0.g1847.t1 1
GF14488-PB 3.g2070.t3 6
GF14488-PB 3.g2070.t1 6
GF14488-PB CG34100-PD 6
GF14488-PB 2.g1098.t1 6
GF14488-PB 4.g46.t1 6
GF14488-PB CG3445-PA 6
GF14488-PB CG31365-PA 8
GF14488-PA CG31753-PC 1
GF14488-PA 0.g1847.t2 1
GF14488-PA 0.g1847.t1 1
GF14488-PA 3.g2070.t3 6
GF14488-PA 3.g2070.t1 6
GF14488-PA CG34100-PD 6
GF14488-PA 2.g1098.t1 6
GF14488-PA 4.g46.t1 6
GF14488-PA CG31365-PA 8
9956.g1.t1 9036.g860.t1 12
GF12407-PA 1.g643.t1 1
GF12407-PA CG6041-PA 7
GF12407-PA 2.g349.t1 10
GF12407-PA CG31267-PA 11
GF12407-PA 0.g244.t1 13
GF12407-PA 3.g1623.t1 15
GF12407-PA CG8738-PA 16
GF12407-PA CG8586-PA 17
GF12407-PA CG2071-PA 17
GF12407-PA CG8170-PA 17
GF12407-PA CG5909-PA 18
10793.g29.t1 1415.g140.t1 1
GF12871-PA CG5602-PA 1
GF12871-PA CG17227-PA 2
GF16439-PA CG12413-PB 1
GF16439-PA CG12413-PC 1
GF23314-PA CG12066-PB 1
GF23314-PA 3.g2761.t1 1
GF23314-PA CG12069-PA 2
GF23314-PA 2.g1560.t1 4
GF23314-PA CG6297-PA 9
GF23314-PA 1.g455.t1 11
GF23314-PA 1.g455.t4 11
GF23314-PA 1.g455.t3 11
GF23314-PA CG4290-PA 18
GF23314-PA 3.g1389.t2 19
GF23314-PA CG11228-PA 25
GF23314-PA CG10498-PA 28
GF10599-PB CG18628-PB 1
GF10599-PB CG18628-PA 2
GF22089-PA CG5941-PA 1
GF10599-PA CG18628-PA 1
GF10599-PA CG18628-PB 2
GF12498-PA CG34407-PC 1
GF12498-PA CG34407-PA 1
GF12498-PA CG34407-PB 1
GF11704-PA CG12042-PA 1
GF11704-PA 1.g222.t1 1
GF11258-PA CG8332-PA 1
GF10315-PA CG5018-PA 1
GF15318-PA CG7075-PA 1
GF15318-PA 0.g837.t1 1
GF15318-PA CG4476-PA 6
GF15318-PA CG15279-PB 9
GF24544-PA 2.g1147.t1 1
GF24544-PA 2.g1147.t2 1
GF23369-PA CG1969-PA 1
GF23369-PA CG1969-PB 1
GF10250-PA CG10863-PA 1
GF10250-PA CG12766-PA 2
GF20766-PA CG13778-PA 1
GF24401-PA 2.g1718.t1 1
GF24401-PA 3.g2494.t2 5
GF24401-PA CG9983-PC 5
GF24401-PA 3.g2494.t1 5
GF24401-PA 3.g1127.t1 6
GF17989-PA CG33094-PA 1
GF17989-PA CG33094-PB 1
GF12737-PA 1.g1699.t1 1
GF12737-PA CG6269-PA 5
GF12737-PA 6.g1195.t1 5
GF12737-PA CG9876-PA 5
GF12737-PA 6.g379.t1 6
GF11677-PA 1.g1376.t1 1
GF11531-PA CG2857-PB 1
GF11531-PA CG6608-PB 2
10792.g261.t1 1.g161.t1 1
GF25162-PA CG11249-PA 1
GF21031-PA 6.g683.t1 2
GF21031-PA 6.g683.t2 2
GF21031-PA CG12309-PA 6
10802.g88.t1 0.g2133.t1 1
10802.g88.t1 0.g2133.t2 1
10802.g88.t1 2469.g225.t1 4
10802.g88.t1 17814.g1754.t1 6
10790.g1109.t1 3.g25.t1 1
GF19150-PA 6.g693.t1 1
GF19150-PA 6.g693.t2 1
10803.g10.t1 CG42684-PA 1
10803.g10.t1 CG42684-PB 1
10803.g10.t1 CG9209-PA 2
10803.g10.t1 CG6721-PB 3
GF20468-PA CG14232-PA 1
10793.g445.t1 0.g423.t1 1
10793.g445.t1 CG10033-PA 1
10793.g445.t1 CG3324-PA 1
10793.g445.t1 CG8637-PA 8
10793.g445.t1 6.g828.t1 14
10793.g445.t1 3.g1389.t2 15
10793.g445.t1 CG7524-PA 27
10793.g445.t1 CG10498-PA 27
GF12445-PA CG11979-PA 1
10791.g1170.t1 CG7955-PA 1
10791.g1170.t1 CG33230-PA 1
10791.g1170.t1 CG4225-PA 2
10791.g1170.t1 CG10181-PA 4
10791.g1170.t1 CG7627-PA 9
10791.g1170.t1 CG4562-PA 9
GF14666-PA CG3213-PA 1
GF14666-PA CG8851-PA 2
GF22372-PB CG33181-PA 1
GF22372-PB CG9938-PA 1
GF13875-PA CG3127-PA 1
GF13875-PA CG9961-PB 2
GF11581-PA CG7229-PA 1
GF11581-PA 1.g1534.t1 1
GF11581-PA 3.g1986.t1 3
11882.g1.t1 15840.g1577.t1 2
GF24336-PA CG6253-PB 1
GF24336-PA 2.g891.t3 2
GF18624-PA CG15596-PA 1
GF18624-PA CG14925-PA 2
GF19633-PA 0.g913.t1 1
GF19633-PA CG9453-PB 8
10791.g1405.t1 2.g1045.t1 1
10791.g1405.t1 CG1951-PA 2
10791.g1405.t1 CG1973-PA 3
10797.g194.t3 CG15441-PA 1
10797.g194.t3 CG15441-PC 2
10793.g1103.t1 CG34395-PB 1
10793.g1103.t1 0.g1397.t1 1
10793.g1103.t1 2.g681.t1 3
10790.g671.t1 CG4620-PA 1
10790.g671.t1 CG4624-PA 2
10790.g671.t1 CG2934-PA 3
GF11693-PA 1.g236.t2 1
GF11693-PA 1.g236.t1 1
GF24601-PA 2.g1421.t1 1
GF24601-PA 2.g1422.t1 2
GF24601-PA CG16785-PA 4
10797.g194.t5 CG15439-PA 1
10797.g194.t5 0.g490.t1 1
10797.g194.t5 CG15438-PA 1
10797.g194.t5 CG15440-PA 1
10808.g34.t1 6.g640.t1 1
GF14769-PA CG4851-PA 1
GF24239-PC CG42245-PA 1
GF24239-PC CG1244-PA 1
GF24239-PC CG1244-PB 2
GF17946-PA CG4371-PA 1
GF17946-PA CG4423-PA 2
GF17946-PA CG11512-PA 4
GF17946-PA CG18548-PA 7
GF17946-PA CG17522-PA 13
GF20450-PA CG9576-PA 1
GF20450-PA 6.g1371.t1 1
GF20450-PA 0.g1176.t1 2
GF20450-PA CG5354-PA 2
GF11401-PA CG34457-PA 1
GF11401-PA CG15498-PA 2
GF24618-PA CG13472-PA 1
GF11158-PA CG16935-PA 1
10791.g471.t1 CG14184-PB 1
10791.g471.t1 CG14183-PA 1
10791.g471.t1 CG14184-PA 2
GF16612-PA 3.g1325.t1 1
GF16612-PA 1.g1107.t3 2
GF16612-PA 1.g1107.t4 2
GF16612-PA 1.g1107.t5 2
GF16612-PA 1.g1107.t2 2
GF19282-PA CG9968-PB 1
GF19282-PA 6.g1081.t2 1
GF19282-PA 6.g1081.t1 1
GF19282-PA CG4239-PA 2
GF18416-PA 3.g2800.t1 1
GF18416-PA CG1912-PA 3
GF18416-PA CG42636-PA 8
GF18416-PA CG42636-PB 8
GF18416-PA 6.g994.t1 11
GF18416-PA CG17176-PC 13
10921.g1.t1 11298.g1094.t1 2
GF19690-PA CG31802-PC 1
GF19690-PA 0.g1803.t2 1
GF19690-PA CG11638-PA 7
GF21320-PA CG15717-PA 1
GF21320-PA CG6978-PA 3
GF21320-PA CG30272-PA 11
GF21320-PA CG2003-PA 15
GF16879-PA 3.g1111.t2 1
GF16879-PA 3.g1111.t1 1
GF16879-PA 3.g1111.t3 1
GF16879-PA 3.g1111.t4 1
GF12390-PA CG9006-PA 1
GF22598-PA CG32628-PA 1
GF22598-PA CG32628-PB 1
GF22598-PA CG32628-PC 1
10792.g615.t1 1.g180.t1 1
10792.g615.t1 CG3871-PA 2
GF18319-PA 3.g465.t1 1
10790.g221.t1 CG42650-PA 1
10794.g96.t2 6.g1373.t1 1
10794.g96.t2 6.g1375.t1 1
10794.g96.t2 CG17065-PA 1
GF14799-PA CG5110-PA 1
GF12127-PA 1.g561.t2 1
GF12127-PA 1.g561.t1 1
GF12127-PA 3.g2078.t5 3
GF12127-PA 3.g2078.t2 3
GF12127-PA 3.g2078.t3 3
GF12127-PA 3.g2078.t6 3
GF12127-PA 3.g2078.t4 3
GF24874-PA CG1275-PA 1
GF10364-PA CG5830-PA 1
GF23647-PA CG6850-PA 1
GF21710-PA CG9254-PA 1
GF21710-PA CG5304-PA 1
GF21710-PA 1.g1934.t1 13
GF21710-PA 1.g1936.t1 15
GF23562-PA CG7188-PA 1
GF23562-PA CG7188-PB 2
GF17119-PA CG12279-PA 1
GF11316-PA CG3831-PA 1
GF14705-PA CG17347-PA 1
GF18981-PA 8736.g831.t1 1
GF23058-PA CG6965-PA 1
GF15621-PA CG15481-PA 1
GF15621-PA CG8025-PA 2
GF20323-PA CG5659-PA 1
GF20323-PA CG12362-PA 1
GF20323-PA CG5709-PA 2
GF13649-PA CG13526-PA 4
GF13649-PA CG15855-PA 6
GF23303-PA CG15549-PA 1
GF12364-PA CG8690-PA 1
GF12364-PA CG11669-PA 1
GF12364-PA CG30360-PA 1
GF12364-PA CG30359-PA 1
GF12364-PA CG8696-PA 1
GF12364-PA 1.g338.t1 1
GF12364-PA CG8695-PA 1
GF12364-PA CG8693-PA 1
GF12364-PA CG14934-PA 1
GF12364-PA CG8694-PA 1
GF12364-PA CG14935-PA 1
10812.g17.t1 CG10811-PA 2
10790.g344.t1 6.g391.t1 1
10790.g344.t1 6.g391.t2 1
10893.g7.t1 19086.g1891.t1 2
10796.g272.t1 3.g2725.t1 1
10796.g272.t1 CG15537-PB 1
10796.g272.t1 CG15538-PA 2
GF15178-PA 0.g144.t1 1
GF15178-PA CG5397-PA 1
10792.g1214.t1 CG2790-PA 1
10792.g1214.t1 1.g2288.t1 1
10792.g1214.t1 CG2803-PA 2
10792.g1214.t1 CG6395-PB 6
10790.g1194.t1 CG8420-PA 1
GF19928-PA CG5538-PA 1
GF19928-PA 3.g1237.t1 1
10790.g856.t1 3.g338.t1 1
10790.g856.t1 CG34361-PE 2
10790.g856.t1 6.g626.t1 6
GF12925-PA CG3821-PA 1
GF12925-PA 1.g1267.t1 3
10812.g7.t4 4.g33.t6 1
10812.g7.t4 4.g33.t4 1
10812.g7.t4 4.g33.t1 2
10812.g7.t4 4.g33.t2 3
10790.g301.t1 11154.g1081.t1 2
10790.g301.t1 6974.g672.t1 20
10791.g820.t1 2.g2074.t1 1
10791.g820.t1 2.g2075.t4 2
10791.g820.t1 2.g2075.t2 2
10791.g820.t1 2.g2075.t3 2
10790.g1828.t2 3.g860.t1 1
10790.g1828.t1 3.g860.t1 1
GF17623-PA CG4703-PA 1
GF17623-PA CG4860-PA 1
GF17623-PA CG3902-PA 2
10792.g656.t1 1.g1736.t1 1
10792.g656.t1 CG33967-PA 2
GF10844-PA CG8637-PA 1
GF10844-PA 3.g2769.t1 2
GF10844-PA CG4012-PA 3
GF10844-PA CG10522-PA 4
GF10844-PA CG10522-PB 4
GF10844-PA 0.g423.t1 9
GF10844-PA CG3324-PA 10
GF10844-PA CG43143-PE 18
GF10844-PA 3.g1479.t3 18
GF10844-PA 3.g1479.t2 18
GF10844-PA 2.g1559.t1 21
GF10844-PA 1.g1481.t1 21
GF10844-PA CG42856-PC 21
GF10844-PA CG8201-PD 22
GF10844-PA CG4598-PB 24
10792.g1791.t1 14060.g1369.t1 1
10792.g1791.t1 15499.g1533.t1 5
10792.g1791.t1 18769.g1855.t1 8
10792.g1791.t1 5306.g514.t1 16
GF11421-PA CG4307-PA 1
GF15583-PA CG11034-PA 1
GF15583-PA 2.g1441.t1 2
10793.g1368.t1 0.g1709.t1 1
GF23048-PA CG42331-PA 1
GF23048-PA CG7660-PA 3
GF23048-PA CG12002-PB 5
GF23048-PA CG12002-PA 5
GF24274-PB 0.g2057.t2 1
GF24274-PB 0.g2057.t1 1
GF24274-PA 0.g2057.t2 1
GF24274-PA 0.g2057.t1 1
GF13503-PA CG8422-PA 1
GF13503-PA 1.g992.t1 1
GF13503-PA 1.g789.t2 2
GF13503-PA 1.g789.t1 2
GF21946-PA CG8310-PA 1
GF21946-PA CG8186-PA 2
GF21946-PA CG13167-PA 3
GF24274-PD 0.g2057.t2 1
GF24274-PD 0.g2057.t1 1
10790.g1255.t1 3.g586.t1 1
GF18049-PA CG31431-PA 1
GF14639-PA CG7778-PA 1
GF14639-PA 0.g929.t1 1
GF15524-PA CG13388-PA 1
10643.g1.t1 4554.g449.t1 3
10790.g303.t1 CG4066-PA 1
10790.g303.t1 CG13084-PA 2
GF14064-PA 0.g1241.t1 1
GF14064-PA CG6700-PA 1
GF23151-PA CG12320-PA 1
10791.g1957.t1 2.g2238.t1 1
10791.g1957.t1 2.g2238.t2 1
10791.g1957.t1 1.g1052.t1 7
10791.g1957.t3 2.g2238.t1 1
10791.g1957.t3 2.g2238.t2 1
10791.g1957.t3 2.g2237.t1 2
10791.g1957.t2 2.g2238.t1 1
10791.g1957.t2 2.g2238.t2 1
GF21078-PA CG14812-PA 1
GF15692-PA 0.g212.t1 2
GF24141-PA CG33969-PB 1
GF23578-PA 2.g1316.t2 1
GF23578-PA CG11009-PA 1
GF11778-PA CG10202-PA 1
GF11778-PA CG10202-PB 1
13339.g2.t1 10086.g980.t1 14
GF12746-PA CG13442-PB 1
GF12746-PA CG13442-PA 1
GF12746-PA CG4080-PA 2
GF25261-PA CG7560-PA 1
GF18097-PA CG31345-PA 1
GF18097-PA CG10126-PA 2
GF24702-PA CG7404-PA 1
GF24702-PA 1.g549.t1 5
GF12840-PA CG30203-PA 1
GF12840-PA CG30046-PA 1
GF12840-PA CG17739-PA 1
GF12840-PA CG30480-PA 4
GF23121-PA CG6523-PA 1
GF23121-PA 6.g947.t1 2
GF23121-PA CG14407-PA 2
GF23121-PA 6.g947.t2 2
GF22679-PA 0.g999.t1 6
GF22679-PA CG15695-PA 7
GF22679-PA CG7120-PA 8
GF20505-PA CG10545-PE 1
GF20505-PA 2.g1935.t1 2
GF20505-PA 2.g1062.t1 6
GF20505-PA CG1796-PA 8
GF14881-PA CG11835-PA 1
GF14881-PA 0.g71.t1 1
GF14881-PA CG3644-PA 2
GF22287-PG CG9623-PA 1
GF22287-PG 6.g1126.t3 3
GF22287-PG 6.g861.t1 4
GF22287-PG CG8095-PB 5
GF22287-PG CG8095-PA 5
GF17182-PA CG17603-PA 1
GF17182-PA CG17603-PB 1
10796.g2.t1 5645.g548.t1 1
10796.g2.t1 8094.g775.t1 1
GF17182-PB CG17603-PB 1
GF17182-PB CG17603-PA 1
GF24863-PA CG16761-PA 1
GF24863-PA CG6730-PA 1
GF24863-PA CG3540-PA 2
GF24863-PA CG2060-PA 9
GF24863-PA CG1644-PA 26
GF24863-PA 0.g1530.t1 29
GF24598-PA CG7906-PA 1
GF13185-PB CG2093-PA 1
GF10116-PA 2.g1624.t1 1
GF22215-PA CG13758-PA 1
GF22215-PA CG8422-PA 3
GF22215-PA CG4395-PA 4
GF19894-PA CG5388-PA 1
10790.g424.t1 CG6904-PA 1
GF18504-PA CG8630-PA 4
GF18504-PA CG9743-PA 5
GF12588-PA CG2110-PA 1
GF12588-PA CG10833-PA 22
GF12588-PA 1.g131.t1 24
GF12588-PA CG10094-PA 24
GF23765-PA CG5284-PA 1
GF23765-PA CG8594-PA 2
GF11912-PA CG4806-PA 1
GF16949-PA CG13409-PA 1
10794.g134.t2 CG8544-PF 2
10794.g134.t1 CG8544-PF 2
GF24637-PA 2.g2172.t1 1
GF13227-PA CG12298-PA 1
GF13227-PA CG1258-PA 2
GF12617-PA CG11291-PA 1
GF16486-PA CG6045-PA 1
GF16486-PA CG6045-PB 1
GF16486-PA CG18516-PA 1
GF16486-PA CG18516-PB 1
GF16486-PA 3.g924.t1 1
GF15123-PA 0.g1299.t1 1
GF15123-PA CG14926-PA 1
GF10266-PA 2.g378.t1 1
GF17715-PA CG14668-PA 1
GF17715-PA 3.g79.t1 1
GF11382-PA CG3363-PA 1
GF11382-PA CG3363-PB 1
GF15978-PA CG1324-PA 1
10792.g1727.t1 CG4832-PC 1
10792.g1727.t1 1.g909.t1 1
10792.g1727.t2 CG4832-PC 1
10792.g1727.t2 1.g909.t1 1
GF24530-PB 2.g1156.t1 1
GF24530-PB CG6084-PA 2
GF24530-PB CG6084-PB 3
10795.g32.t1 CG9784-PA 1
10795.g32.t1 CG6805-PA 2
10795.g32.t1 CG3573-PA 4
GF24530-PA 2.g1156.t1 1
GF24530-PA CG6084-PB 2
GF22287-PE 6.g1126.t3 1
GF22287-PE 6.g1126.t1 2
GF22287-PE 6.g1126.t2 2
GF14658-PA CG42463-PB 1
GF12118-PA CG4302-PA 1
GF12118-PA CG6475-PA 1
GF12118-PA CG17323-PA 7
GF12118-PA CG13270-PB 10
GF12118-PA 3.g1940.t1 11
GF11971-PA CG17725-PA 1
GF11971-PA CG10924-PA 1
GF18053-PA 3.g1774.t1 1
GF11798-PA 1.g697.t1 1
GF11798-PA CG8979-PC 1
GF23947-PA CG42665-PB 1
GF11671-PA CG5002-PA 1
GF11671-PA CG7912-PB 1
GF11671-PA CG7912-PA 1
GF11671-PA CG9702-PA 3
12846.g1.t1 16593.g1650.t1 6
9981.g1.t1 8356.g794.t1 1
9981.g1.t1 16219.g1622.t1 1
9981.g1.t1 1781.g165.t1 1
9981.g1.t1 6.g1421.t1 1
9981.g1.t1 13100.g1282.t1 6
GF14689-PA CG31793-PA 1
GF14689-PA CG9270-PA 1
GF14689-PA CG14709-PA 1
GF14689-PA CG4562-PA 1
GF14689-PA CG7627-PA 1
GF14689-PA 0.g1872.t1 1
GF14689-PA CG11897-PA 1
GF14689-PA CG10505-PA 1
GF14689-PA CG5789-PA 1
GF14689-PA CG11898-PA 1
GF14689-PA CG6214-PA 1
GF14689-PA CG6214-PB 1
GF14689-PA CG6214-PC 1
GF14689-PA CG7955-PA 10
GF14689-PA CG33230-PA 10
GF22287-PD CG9623-PA 1
GF22287-PD 6.g861.t2 2
GF20600-PA CG9964-PA 1
GF20600-PA 0.g280.t1 1
GF20600-PA 0.g281.t1 2
GF20600-PA CG10833-PA 5
GF20600-PA 0.g571.t1 6
GF20600-PA CG1895-PB 7
GF20600-PA CG9716-PA 23
GF17319-PA CG10059-PA 1
GF22584-PA CG12123-PA 1
GF22584-PA CG6634-PA 2
GF22584-PA CG5133-PA 4
GF15551-PC CG34398-PB 1
GF15551-PC CG34398-PA 1
GF14753-PA 0.g350.t1 1
GF14753-PA CG17223-PA 1
GF14753-PA 3.g2270.t1 2
GF11585-PA CG11001-PA 1
GF11585-PA CG4535-PA 2
GF11585-PA 0.g1075.t1 2
GF11585-PA CG9847-PA 2
GF16950-PA CG6022-PA 1
GF15093-PA CG15145-PA 1
GF15093-PA 0.g1771.t1 1
GF15093-PA CG15144-PA 1
GF15093-PA CG15143-PA 1
GF20544-PA 5432.g526.t1 1
GF10453-PA CG10590-PA 1
GF24132-PA CG11796-PA 1
GF14115-PA CG5387-PA 1
10796.g187.t1 3.g2379.t1 1
10796.g187.t1 14528.g1431.t1 5
8301.g1.t1 2201.g207.t1 2
8301.g1.t1 7017.g678.t1 5
GF15783-PA CG5271-PA 1
GF15783-PA CG2960-PA 2
GF25086-PA CG32238-PA 1
GF25086-PA CG5987-PA 5
10792.g181.t1 CG8427-PA 1
GF15480-PA CG10262-PA 1
GF15480-PA CG9193-PA 2
10795.g222.t1 CG1697-PA 1
GF24424-PA 2.g97.t4 1
GF24424-PA 2.g97.t5 1
GF24424-PA 2.g97.t3 1
GF24424-PA 2.g97.t2 1
GF24424-PA 2.g97.t1 1
GF24424-PA CG17976-PA 5
GF16789-PA 3.g2283.t1 1
GF16789-PA 3.g2282.t3 3
GF22037-PA CG3658-PA 1
10793.g599.t1 CG31705-PB 1
10793.g599.t1 0.g1310.t1 1
GF14180-PA CG15408-PA 1
GF14180-PA CG3285-PA 2
GF14180-PA CG14605-PB 6
GF14180-PA 1.g1341.t1 9
GF14180-PA CG6484-PA 9
GF14180-PA CG8234-PD 11
GF14180-PA 2.g97.t3 19
GF14180-PA 2.g97.t4 19
GF25000-PA CG5642-PA 1
GF20991-PA CG2212-PB 1
GF20991-PA CG2212-PC 1
GF20991-PA CG2212-PA 1
GF24027-PA CG11276-PA 1
GF24027-PA CG11278-PA 1
GF10978-PA CG11438-PA 1
GF10978-PA 1.g468.t1 4
GF10978-PA CG8805-PA 7
GF10505-PA CG9680-PA 1
GF10505-PA CG3561-PA 10
GF10505-PA 0.g93.t1 10
GF22993-PA CG17958-PA 1
GF22993-PA CG7938-PA 2
GF19468-PA CG42684-PA 1
GF19468-PA CG42684-PB 1
10790.g913.t1 CG9804-PG 1
10790.g913.t1 CG9805-PA 1
10790.g913.t1 CG9804-PH 1
10793.g290.t1 0.g1286.t1 1
10793.g290.t1 CG18495-PB 3
10793.g290.t1 CG30382-PA 3
10793.g290.t1 CG4904-PA 6
10793.g290.t1 3.g2797.t1 6
GF13723-PA CG13348-PA 1
GF13723-PA 1.g947.t1 1
GF24672-PA 2.g1027.t1 1
GF24672-PA CG18176-PA 1
GF24672-PA CG18177-PA 2
GF24672-PB 2.g1027.t1 1
GF24672-PB CG18176-PA 1
GF24672-PB CG8189-PA 2
GF24672-PB CG18177-PA 3
GF19534-PA 6.g460.t1 1
GF10352-PA CG32425-PA 1
GF24050-PA CG32137-PA 1
GF24050-PA CG32137-PB 1
GF22485-PA CG2701-PA 1
10791.g1893.t1 CG7421-PA 1
10791.g1893.t1 2.g2185.t1 1
GF20117-PA CG4186-PA 1
GF18307-PA CG12800-PA 1
GF18307-PA CG4373-PA 1
GF18307-PA CG3050-PA 1
GF18307-PA CG1644-PA 12
GF18307-PA 19430.g1918.t1 15
GF18307-PA CG1438-PA 23
GF18307-PA CG14031-PA 25
GF18307-PA 0.g579.t1 27
11252.g1.t1 12571.g1230.t1 3
9014.g1.t1 8186.g782.t1 1
GF18289-PA CG4771-PA 1
GF13713-PA 1.g932.t1 1
GF13713-PA CG17218-PA 2
GF23323-PA CG32371-PA 2
10208.g2.t1 7017.g678.t1 15
GF18008-PA CG10899-PA 1
GF18008-PA 3.g2816.t1 4
GF18008-PA CG6074-PA 5
GF11325-PA CG13531-PA 1
GF20214-PA 6.g1354.t1 1
10791.g1810.t1 2.g1305.t1 1
10791.g1810.t1 2.g1305.t2 1
10829.g7.t1 6.g1427.t1 8
GF16670-PA CG14839-PA 3
GF21055-PA CG9081-PA 1
GF21055-PA CG9081-PB 1
GF21055-PA 1.g334.t1 8
GF21055-PA CG1829-PA 31
GF19986-PA CG14294-PA 1
GF10461-PA CG13285-PA 1
GF17259-PA 3.g400.t1 1
GF17259-PA 3.g400.t2 1
GF17259-PA 3.g2379.t1 3
GF17259-PA CG6515-PA 4
GF17259-PA CG7395-PA 4
GF17259-PA CG7887-PA 5
GF17259-PA CG14575-PA 7
GF17259-PA 3.g1231.t1 13
GF17259-PA CG31258-PA 13
GF12992-PA CG3570-PA 1
10795.g338.t1 CG4523-PA 1
10795.g338.t1 CG4094-PA 1
10795.g338.t1 CG4095-PA 1
10795.g338.t1 6.g480.t1 1
10795.g338.t1 CG6140-PA 1
10795.g338.t1 CG31874-PA 2
GF22878-PA CG16766-PA 5
GF22878-PA 3.g2379.t1 13
GF21199-PA 6.g138.t1 1
GF21199-PA CG12877-PC 2
GF21199-PA 3.g2459.t1 2
10795.g344.t1 6.g490.t1 1
GF21084-PA 6.g375.t1 1
GF21084-PA CG2114-PA 2
GF21084-PA CG8985-PA 3
GF21084-PA 2.g265.t1 3
GF15024-PA CG2807-PA 1
GF23063-PA CG16817-PA 1
GF24554-PA CG6163-PA 1
GF24554-PA CG6168-PB 2
GF23240-PA CG16848-PA 1
GF23240-PA CG4407-PA 2
GF23598-PA 2.g1954.t1 1
5967.g4.t1 8356.g794.t1 1
GF21035-PA CG9195-PA 1
5121.g2.t1 2.g2263.t1 9
GF19922-PA 3.g1504.t1 1
10796.g93.t1 CG4335-PA 1
GF12206-PA CG9235-PA 1
GF12206-PA CG12309-PA 2
GF12206-PA CG11284-PA 7
GF16104-PA CG6129-PA 1
GF11805-PA 1.g690.t1 1
GF11805-PA CG7863-PA 2
GF11805-PA 1.g53.t1 2
GF11416-PA 1.g1246.t1 1
GF11416-PA CG4912-PB 2
GF11416-PA CG4912-PA 2
GF17245-PA CG31259-PA 1
GF17245-PA CG11737-PA 2
GF17245-PA CG11737-PB 2
GF22898-PA CG11956-PB 1
GF22898-PA 3.g2578.t1 1
GF22898-PA CG31445-PA 1
GF22898-PA CG31445-PC 1
GF22898-PA CG31445-PB 1
GF22898-PA 3.g2576.t1 1
GF22898-PA CG14516-PA 1
GF22898-PA CG14516-PB 1
GF22898-PA CG3502-PA 1
GF22898-PA CG9806-PB 5
GF20465-PA CG18809-PA 1
10792.g942.t1 CG15121-PA 1
10792.g942.t1 CG11007-PA 1
GF12875-PA CG5594-PC 1
GF12875-PA CG5594-PB 1
GF12875-PA CG5594-PA 1
GF12726-PA CG8229-PD 1
GF12875-PC CG5594-PC 1
GF12875-PC CG5594-PA 1
GF12875-PC CG5594-PB 1
GF12875-PC CG4357-PA 2
GF12875-PB CG5594-PC 1
GF12875-PB CG5594-PA 1
GF12875-PB CG5594-PB 1
GF12875-PB CG4357-PA 2
GF12875-PD CG5594-PC 2
GF10130-PA CG7260-PA 4
GF21342-PA CG7622-PC 1
GF11490-PA CG15110-PA 1
GF11490-PA 1.g999.t1 3
GF20417-PA CG12235-PA 1
10823.g40.t1 6.g1297.t1 1
10791.g675.t1 2.g433.t2 1
10791.g675.t1 2.g433.t3 1
10791.g675.t1 2.g433.t1 1
10791.g675.t1 6.g742.t2 3
10791.g675.t1 6.g742.t1 3
GF14084-PA CG7329-PA 1
GF14084-PA CG7279-PA 4
GF14084-PA CG18284-PB 8
GF14084-PA 0.g1211.t1 8
GF14084-PA 0.g1210.t1 9
GF12850-PA 1.g761.t1 1
GF12850-PA 1.g759.t2 1
GF12850-PA CG30047-PA 1
GF12850-PA 1.g759.t1 1
GF12850-PA CG30043-PA 1
GF12850-PA CG30043-PB 1
GF12850-PA CG10073-PA 1
GF12850-PA CG10062-PA 1
GF12850-PA CG11961-PA 1
GF12850-PA 1.g756.t1 1
GF12850-PA CG9416-PA 1
GF12850-PA CG10051-PA 2
GF12333-PA CG10062-PA 1
GF12333-PA CG11961-PA 1
GF12333-PA CG9416-PA 1
GF12333-PA CG30047-PA 1
GF12333-PA CG10051-PA 1
GF12333-PA CG30043-PA 1
GF12333-PA CG30043-PB 1
GF12333-PA 1.g759.t2 1
GF12333-PA 1.g761.t1 1
GF12333-PA CG10073-PA 1
GF12333-PA 1.g759.t1 1
10790.g1228.t1 CG8036-PA 1
10790.g1228.t1 CG5103-PA 1
GF18956-PA 5432.g526.t1 1
GF11244-PA CG4612-PA 1
GF11244-PA 1.g2214.t1 1
GF11244-PA 1.g1405.t1 2
GF11244-PA CG12085-PB 4
GF11244-PA CG12085-PA 4
GF11244-PA 3.g459.t6 4
GF11244-PA 3.g459.t7 4
GF11244-PA 3.g459.t2 4
GF11244-PA 3.g459.t1 4
10792.g1557.t1 CG8428-PA 1
10792.g1557.t1 CG8428-PB 1
GF12455-PA CG11173-PA 1
GF11516-PA CG9358-PA 1
GF11516-PA CG11390-PA 2
GF24120-PA CG3338-PA 1
GF20303-PA 6.g443.t2 1
GF20303-PA 6.g443.t1 1
GF20303-PA CG3576-PA 1
10791.g1626.t1 4.g1.t1 13
GF11005-PA CG11115-PA 1
GF11005-PA 2.g2234.t1 1
GF23781-PA 2.g777.t1 2
GF23781-PA CG11037-PA 8
GF23781-PA CG31681-PA 9
GF23781-PA CG12951-PA 10
GF23781-PA CG10469-PA 12
GF23781-PA CG2071-PA 12
GF23781-PA CG11911-PA 12
GF23781-PA CG32808-PA 12
GF23781-PA 1.g207.t1 12
GF23781-PA 1.g303.t1 13
GF23781-PA 0.g242.t1 14
GF23781-PA 3.g1623.t2 14
GF23781-PA 3.g2546.t1 14
GF23781-PA CG14990-PA 14
GF23781-PA 3.g7.t1 14
GF23781-PA CG6361-PA 15
GF23781-PA CG9676-PA 15
GF23781-PA 1.g1115.t1 16
GF23781-PA 0.g1652.t1 17
GF10090-PA 2.g421.t1 1
GF24306-PA CG12229-PA 1
GF16049-PC CG6040-PA 1
GF16049-PC 3.g611.t1 1
GF16049-PC CG6042-PA 1
GF16049-PC CG11821-PA 1
GF16049-PC CG13229-PA 1
GF16049-PC CG15077-PA 5
GF16049-PC CG18377-PE 6
GF16049-PA CG6040-PA 1
GF16049-PA 3.g611.t1 1
GF25316-PA CG13813-PA 1
GF25316-PA CG2004-PA 4
GF25316-PA CG31974-PA 6
GF17109-PA CG6359-PA 1
GF12221-PA CG8224-PA 1
GF12221-PA 0.g576.t1 2
GF12221-PA CG7904-PA 4
GF12221-PA 2.g427.t1 5
GF12221-PA 3.g615.t1 10
GF24935-PA CG33484-PD 1
GF24935-PA 2.g240.t1 1
GF24935-PA CG15699-PB 7
GF24935-PA CG8581-PA 9
GF24935-PA CG8581-PB 9
GF24935-PA 2.g721.t1 11
GF16269-PA CG1957-PA 1
GF16269-PA CG7698-PA 3
GF24975-PA 2.g184.t3 2
GF24975-PA 2.g184.t2 2
GF24975-PA 2.g184.t1 2
10791.g765.t1 CG6673-PA 2
10792.g1602.t1 CG30096-PB 1
10792.g1602.t1 CG8060-PA 2
GF10098-PA CG14991-PA 1
GF10098-PA CG7729-PA 1
GF17928-PA CG10324-PA 1
GF17928-PA 3.g797.t1 1
10801.g25.t1 11384.g1105.t1 10
GF17384-PC CG14375-PA 1
GF17384-PB CG14375-PA 1
GF14912-PA CG3104-PA 1
GF14912-PA CG11168-PA 5
GF14912-PA CG4393-PA 5
GF14912-PA 2.g1216.t1 6
GF14912-PA CG17142-PA 9
GF12011-PA CG2249-PA 1
GF11606-PA CG13495-PA 1
13095.g1.t1 5007.g490.t1 2
GF16677-PA CG11672-PA 1
6314.g1.t1 16617.g1652.t1 2
6314.g1.t1 6750.g654.t1 13
10792.g1699.t1 CG12736-PA 1
10792.g1699.t1 CG1898-PA 6
10792.g1699.t1 2.g216.t1 6
13339.g1.t1 0.g2001.t1 12
GF13123-PA CG14478-PA 1
GF18890-PA CG5510-PA 1
GF18890-PA CG6822-PA 2
GF22156-PA CG14946-PA 9
GF22156-PA CG10672-PA 10
GF17421-PA CG10550-PA 1
GF17421-PA CG31102-PA 2
GF17421-PA CG10559-PA 10
GF13423-PA CG8946-PA 1
10795.g408.t1 CG4934-PA 1
10795.g408.t1 2.g510.t1 5
10795.g408.t1 CG33145-PA 6
10790.g1862.t1 CG5527-PA 1
10790.g1862.t1 CG8358-PA 1
10790.g1862.t1 3.g1874.t1 4
10790.g1862.t1 3.g2524.t1 10
10808.g56.t1 CG42388-PA 1
10808.g56.t1 CG42388-PB 1
GF15213-PC CG17572-PA 1
GF15213-PC CG10699-PB 1
GF15213-PC CG10700-PA 1
GF15213-PC 6.g618.t1 2
GF15213-PC 6.g618.t2 3
GF15213-PC 6.g618.t3 3
GF15213-PC 3.g1965.t1 6
GF15213-PC CG30286-PB 10
GF15213-PC CG30375-PA 12
GF15213-PC CG8952-PA 13
GF15213-PC CG9673-PA 13
GF15213-PC 3.g1180.t1 13
GF15213-PC 2.g654.t1 14
GF11367-PA CG3209-PB 1
GF11367-PA CG3209-PA 1
GF20412-PA CG14211-PA 1
10795.g64.t2 CG2930-PA 1
10795.g64.t2 CG2913-PA 1
10801.g27.t1 12801.g1253.t1 3
GF17443-PA CG31373-PA 1
GF25098-PA CG7979-PA 1
10790.g1951.t1 3.g63.t1 1
10790.g1951.t1 CG12163-PA 1
10790.g1951.t1 CG11459-PA 7
GF23169-PA CG31368-PD 1
GF23169-PA 3.g1318.t1 1
GF23169-PA 3.g1320.t1 1
GF23169-PA 3.g2040.t1 3
GF14608-PA CG7074-PA 1
GF17491-PA CG1971-PA 1
10790.g1282.t1 CG31211-PB 1
10790.g1282.t1 3.g1313.t1 2
GF14913-PA CG8708-PA 1
GF14913-PA CG9520-PA 2
GF14913-PA CG9520-PB 2
GF14913-PA CG7440-PA 3
GF14913-PA CG2975-PA 4
GF14913-PA 2.g93.t1 5
GF14277-PA CG4500-PA 1
GF14277-PA 0.g1533.t1 1
10805.g108.t1 CG13758-PA 1
10805.g108.t1 CG8422-PA 3
10805.g108.t1 CG4395-PA 4
10791.g1889.t1 CG4911-PA 1
10791.g1889.t1 2.g1333.t1 2
GF10885-PA CG10078-PA 1
GF10885-PA CG2867-PA 1
GF14504-PB CG18783-PA 1
GF14504-PB CG7372-PA 3
GF14504-PB 1.g970.t1 5
GF14504-PB CG11902-PA 6
GF14504-PB 0.g1611.t2 6
GF14504-PB 0.g1611.t1 6
GF14504-PB CG4413-PA 8
GF14504-PB 3.g1680.t1 10
GF14504-PB CG17806-PA 15
GF14504-PB CG2889-PA 17
GF12659-PA CG15706-PA 1
GF12659-PA CG7334-PA 2
GF13780-PA CG6751-PA 1
GF13505-PA CG10105-PA 1
GF21714-PA 6.g1401.t1 1
GF21714-PA 6.g1401.t2 1
GF21714-PA CG5111-PB 1
GF21714-PA CG5111-PA 1
10800.g35.t1 0.g2133.t2 1
10800.g35.t1 0.g2133.t1 1
GF17563-PA CG11892-PA 1
GF17563-PA CG10514-PA 2
GF17563-PA 3.g2187.t1 5
GF17563-PA CG31288-PA 17
GF25285-PA CG4995-PA 12
GF25285-PA CG3476-PA 13
GF25285-PA CG3057-PA 13
GF16662-PA 3.g27.t2 1
GF16662-PA 3.g27.t1 1
GF16662-PA 3.g27.t3 1
GF16662-PA CG31258-PA 3
GF16662-PA 1.g1520.t2 7
GF16662-PA 1.g2188.t1 7
GF16662-PA 1.g1520.t1 7
GF16662-PA CG16766-PB 7
GF16662-PA 3.g470.t1 9
GF16662-PA CG10001-PA 12
GF16662-PA CG30106-PA 12
GF16662-PA CG7395-PA 13
GF16662-PA CG6515-PA 13
GF17507-PA CG3307-PA 1
GF15268-PA 0.g916.t2 1
GF15268-PA 0.g916.t3 1
GF15268-PA 0.g916.t1 1
GF15268-PA CG10244-PA 9
GF15268-PA CG14396-PA 11
GF15268-PA CG42366-PC 19
GF15268-PA CG10295-PA 22
GF15268-PA 0.g624.t1 22
GF15268-PA 5383.g521.t1 22
GF15268-PA 2.g382.t2 23
GF15268-PA 3.g2761.t1 24
GF15268-PA CG7393-PA 24
GF20901-PA CG1824-PA 1
GF20901-PA CG1848-PC 1
GF20901-PA 3.g615.t1 2
GF20901-PA 6.g219.t1 7
GF14297-PA CG9024-PA 1
GF10840-PA CG8025-PA 1
GF10840-PA CG15481-PA 2
GF17848-PA 3.g1522.t1 1
GF17848-PA 3.g1522.t2 1
GF13492-PA 1.g985.t2 1
GF13492-PA 1.g985.t3 1
GF13492-PA 1.g985.t1 1
GF13492-PA 1.g985.t4 1
GF13492-PA 1.g1387.t1 5
GF12444-PA CG7722-PA 1
GF12444-PA CG9455-PA 2
GF12444-PA CG6717-PA 7
GF12444-PA 0.g826.t1 7
GF12444-PA 1.g123.t1 12
GF14028-PA CG5149-PA 1
GF14028-PA CG5149-PB 1
GF12077-PA CG8857-PA 1
10795.g191.t1 CG17596-PH 1
10795.g191.t1 CG17596-PI 1
GF17113-PA CG6225-PA 1
GF17113-PA CG6291-PB 2
10790.g1838.t1 3.g1838.t1 1
10790.g1838.t1 CG5315-PA 1
10790.g1838.t1 CG7530-PA 2
10790.g1838.t1 CG33203-PC 3
10795.g216.t1 6.g567.t1 1
GF14447-PA 0.g1990.t1 1
GF14447-PA 0.g1988.t1 1
GF14447-PA CG8566-PB 3
GF14447-PA CG8566-PA 3
GF14447-PA CG5658-PC 4
GF14447-PA CG5658-PA 4
GF14447-PA CG8566-PD 4
GF14447-PA CG8566-PC 4
GF14447-PA CG10642-PA 6
GF14447-PA CG7293-PA 7
GF14447-PA CG9191-PA 8
GF14447-PA CG8590-PA 8
GF14447-PA CG5300-PA 9
GF14447-PA CG7765-PA 10
GF14447-PA CG10923-PA 11
GF20734-PA CG5441-PA 1
GF24171-PA CG13067-PA 1
GF16198-PA CG31030-PA 1
7278.g1.t1 1844.g175.t1 1
7278.g1.t1 2596.g248.t1 2
10804.g33.t1 CG11533-PB 1
10804.g33.t1 CG11533-PA 2
GF16102-PA CG7954-PB 1
GF16102-PA CG7954-PA 1
11576.g1.t1 5460.g528.t1 2
GF16461-PA CG5500-PA 1
GF25069-PA CG7452-PA 1
GF11065-PA CG9422-PA 1
10790.g1150.t1 CG6834-PA 1
10790.g1150.t1 CG6830-PA 1
10790.g1150.t1 3.g2199.t1 12
10790.g1150.t1 CG11892-PA 13
GF20739-PA CG31132-PA 1
GF20739-PA 3.g2054.t1 1
GF18473-PA CG5269-PB 1
GF18473-PA CG5269-PA 1
10790.g589.t1 CG5422-PA 1
10790.g589.t1 CG5422-PB 1
GF18473-PB CG5269-PB 1
GF18473-PB CG5269-PA 1
GF21863-PA CG34132-PA 1
GF21863-PA CG11611-PA 2
GF15658-PA CG17036-PA 1
GF15658-PA 0.g1404.t1 1
GF15658-PA CG14694-PA 3
10794.g30.t1 CG4660-PC 1
10794.g30.t1 CG4660-PA 1
GF10197-PA CG10586-PA 2
GF10197-PA 2.g778.t1 8
GF10197-PA CG31681-PA 9
GF10197-PA CG11911-PA 14
GF10197-PA CG12951-PA 15
GF10197-PA CG9676-PA 15
GF10197-PA 0.g242.t1 17
GF10197-PA CG10469-PA 17
GF10197-PA CG6462-PA 17
GF11090-PA 1.g594.t1 1
GF25137-PA 2.g997.t1 1
GF25137-PA CG32043-PA 1
GF25137-PA CG14180-PA 2
GF10048-PA CG6597-PB 1
13079.g5.t1 1793.g167.t1 15
13079.g5.t1 9036.g860.t1 15
GF23367-PA CG1964-PA 1
GF23367-PA 0.g1479.t3 2
GF23367-PA 0.g1479.t2 2
GF23367-PA 0.g1479.t1 2
GF23367-PA 3.g1036.t1 5
GF23272-PB 0.g1338.t1 1
GF23272-PB CG42784-PE 1
GF23272-PB 0.g1477.t1 1
GF23272-PB 0.g1476.t1 2
GF15719-PA CG14040-PA 1
GF15719-PA CG14039-PB 1
GF15719-PA CG2675-PA 2
GF23761-PA CG32156-PI 1
GF23761-PA 2.g1579.t2 1
GF23761-PA 2.g1579.t3 1
GF23761-PA 2.g1579.t1 1
GF23761-PA 2.g1579.t5 1
GF23761-PA 2.g1579.t4 1
GF23761-PA CG6896-PA 3
GF23761-PA CG17142-PA 10
10793.g881.t4 0.g973.t1 1
10793.g881.t4 0.g976.t1 1
10793.g881.t4 0.g974.t1 4
10793.g881.t4 CG17148-PA 14
10450.g1.t1 8494.g805.t1 2
GF22198-PA CG3461-PA 1
GF13256-PA 1.g1799.t1 1
GF13256-PA CG10320-PD 1
10793.g741.t1 0.g768.t1 1
10793.g741.t1 CG10203-PA 1
10790.g1758.t1 CG7921-PB 1
10790.g1758.t1 CG7921-PA 1
GF24536-PA CG6097-PA 1
GF24536-PA CG32086-PA 1
GF24536-PA CG12311-PA 2
GF11751-PA CG11055-PA 1
GF18665-PA CG11753-PA 1
GF11192-PA CG10814-PA 1
GF11192-PA CG5321-PA 2
GF11192-PA CG14630-PA 3
GF11192-PA CG4335-PA 4
GF24328-PA CG6765-PA 1
10820.g10.t2 4.g31.t2 1
10820.g10.t2 4.g31.t4 1
10820.g10.t2 4.g31.t6 1
10820.g10.t2 4.g31.t3 1
10820.g10.t2 4.g31.t5 1
10820.g10.t2 4.g31.t1 1
10820.g10.t2 4.g31.t8 1
10820.g10.t2 4.g31.t7 1
10820.g10.t2 1.g1131.t1 2
10820.g10.t2 CG18069-PA 8
10820.g10.t2 CG18069-PB 9
10820.g10.t2 CG8485-PA 14
10820.g10.t2 CG10295-PA 14
10820.g10.t2 6.g1101.t1 18
10820.g10.t2 CG4012-PA 18
10820.g10.t2 3.g2761.t1 18
10820.g10.t2 CG9804-PG 19
10820.g10.t2 CG9774-PA 20
10820.g10.t2 CG5169-PA 21
10820.g10.t2 CG7597-PA 21
10820.g10.t2 CG1362-PA 22
10820.g10.t2 CG14471-PA 24
10790.g980.t1 3.g698.t1 1
GF15316-PA CG15357-PA 1
GF14974-PA CG18801-PA 1
10810.g3.t1 212.g29.t1 1
10810.g3.t1 4076.g401.t1 11
GF15426-PA CG17378-PA 1
GF20650-PA 8736.g831.t1 1
10820.g10.t7 4.g31.t2 1
10820.g10.t7 4.g31.t6 1
10820.g10.t7 4.g31.t4 1
10820.g10.t7 4.g31.t3 1
10820.g10.t7 4.g31.t5 1
10820.g10.t7 4.g31.t1 1
10820.g10.t7 4.g31.t8 1
10820.g10.t7 4.g31.t7 1
10820.g10.t7 1.g1131.t1 2
10820.g10.t7 CG18069-PA 8
10820.g10.t7 CG18069-PB 9
10820.g10.t7 CG8485-PA 14
10820.g10.t7 CG10295-PA 14
10820.g10.t7 6.g1101.t1 18
10820.g10.t7 CG4012-PA 18
10820.g10.t7 3.g2761.t1 18
10820.g10.t7 CG9804-PG 19
10820.g10.t7 CG9774-PA 20
10820.g10.t7 CG5169-PA 21
10820.g10.t7 CG7597-PA 21
10820.g10.t7 CG1362-PA 22
10820.g10.t7 CG14471-PA 24
GF17148-PA CG9458-PA 1
GF17148-PA CG18609-PA 8
GF17148-PA CG33110-PA 12
GF17148-PA 3.g22.t1 13
GF17148-PA 3.g22.t2 13
10790.g1601.t1 CG5402-PA 1
10790.g1601.t1 3.g2436.t1 1
GF11548-PA CG30093-PA 1
GF13657-PA 1.g285.t3 1
GF13657-PA CG8715-PD 1
GF13657-PA 1.g285.t2 1
GF22376-PA CG32633-PA 1
GF22376-PA 6.g883.t1 1
GF22376-PA CG13321-PA 2
GF22376-PA CG31086-PB 3
GF22376-PA 1.g853.t1 3
10792.g172.t1 1.g1056.t1 1
10795.g49.t1 CG32557-PA 1
10795.g49.t1 3.g2279.t1 2
10795.g49.t1 2.g2265.t1 4
GF19005-PA 4.g50.t8 1
GF10534-PA CG7580-PA 1
GF17341-PA CG4433-PA 1
GF14128-PA CG31720-PA 1
GF14128-PA 2.g564.t1 4
GF14128-PA CG6936-PA 5
10808.g108.t1 CG17446-PA 1
10808.g108.t1 0.g372.t1 2
10790.g56.t1 CG3999-PA 1
10790.g56.t1 3.g2874.t1 2
GF20520-PA CG17521-PA 1
GF25051-PA CG32344-PA 1
GF25051-PA CG5800-PA 8
GF25051-PA CG7269-PA 12
GF25051-PA 0.g2128.t2 14
GF25051-PA 0.g2130.t1 14
10790.g849.t1 CG7379-PA 1
10790.g849.t1 CG17806-PB 1
10790.g849.t1 CG9293-PB 2
10790.g849.t1 CG9293-PA 2
10790.g849.t1 14528.g1419.t1 3
GF15501-PA CG3558-PA 1
GF15501-PA CG3558-PB 1
GF10217-PA CG14963-PA 1
GF10741-PB CG12316-PA 1
GF10741-PB CG6988-PA 1
GF10741-PB CG32147-PA 2
GF10741-PB CG8983-PA 3
GF10741-PB CG9911-PA 6
GF10741-PB CG9302-PA 6
GF12210-PA CG34115-PA 1
GF18519-PB 3.g429.t1 1
GF18519-PB CG3421-PA 1
GF18519-PB 3.g429.t3 1
GF14642-PA CG15170-PA 1
GF18519-PA CG3421-PA 1
GF18519-PA 3.g429.t1 1
GF18519-PA 3.g429.t3 1
10790.g792.t1 3.g674.t1 1
10790.g792.t1 CG7265-PA 1
10790.g792.t1 CG18600-PA 1
10790.g792.t1 3.g675.t1 2
10790.g792.t1 CG6625-PB 11
10790.g792.t1 CG17161-PA 11
10790.g792.t1 0.g688.t1 12
10790.g792.t1 CG9374-PA 13
10790.g792.t1 CG15793-PA 14
10790.g792.t1 CG31003-PA 15
10790.g792.t1 CG3969-PA 18
GF18398-PA 3.g1336.t1 1
GF18398-PA CG14721-PA 1
GF24074-PA CG32483-PA 1
GF24074-PA CG3344-PA 1
GF24074-PA CG31823-PA 2
10426.g1.t1 17391.g1714.t1 3
10426.g1.t1 14695.g1449.t1 7
10426.g1.t1 10008.g965.t1 11
GF13296-PA CG30008-PA 1
GF12335-PA CG30047-PA 2
GF12335-PA CG10062-PA 4
GF12335-PA CG9416-PA 5
10792.g1187.t2 1.g1124.t1 1
10792.g1187.t2 CG33464-PA 1
10792.g1187.t2 0.g193.t1 2
10792.g1187.t2 CG8595-PA 5
10884.g4.t1 12043.g1180.t1 2
GF24023-PA CG13926-PA 1
GF14986-PA CG2986-PA 1
GF14484-PC CG11323-PA 1
GF14484-PB CG11323-PA 1
GF14484-PA CG11323-PA 1
GF14484-PA CG11201-PB 2
GF14484-PA CG16716-PA 6
GF14484-PA CG5987-PA 7
9915.g1.t1 2469.g225.t1 2
9915.g1.t1 15352.g1512.t1 3
GF19113-PA CG7246-PA 1
GF25106-PA CG8023-PA 1
GF25106-PA 2.g797.t1 4
GF25106-PA CG8277-PA 4
GF18816-PA CG7917-PA 1
GF18816-PA 3.g2674.t1 2
5345.g1.t1 4554.g449.t1 2
GF19167-PA CG42262-PA 1
6436.g3.t1 5193.g507.t1 3
GF19210-PA CG1692-PA 1
GF19210-PA 6.g1377.t1 1
GF10643-PA CG18417-PA 1
GF10643-PA CG8562-PA 2
GF10643-PA CG12374-PA 11
GF10643-PA CG4408-PA 11
GF13658-PD CG17975-PA 1
GF13658-PD CG17976-PA 1
GF13658-PD CG8234-PC 6
GF13658-PD CG4607-PA 13
GF13658-PD CG4797-PA 13
GF17549-PA CG14685-PA 1
GF17549-PA CG14685-PC 1
GF17549-PA CG14685-PB 1
GF13539-PA 1.g1931.t1 1
GF13539-PA CG30271-PE 1
GF18032-PA CG4656-PA 1
GF22481-PA CG2715-PA 1
GF22481-PA CG2714-PB 1
GF24379-PA 2.g352.t1 1
GF24379-PA 2.g352.t2 1
GF20910-PA CG3187-PA 1
GF20596-PA CG3214-PA 1
GF10500-PA 2.g1686.t1 1
GF10500-PA CG9669-PA 1
10792.g1565.t1 1.g1151.t1 1
10792.g1565.t1 CG8414-PA 1
GF13732-PA CG15116-PA 1
GF11908-PA CG33988-PA 1
GF11774-PA CG9858-PA 1
GF11774-PA 6.g304.t2 9
GF11774-PA CG1257-PB 10
GF11774-PA 3.g310.t1 11
GF23472-PA CG10743-PA 1
GF23472-PA CG11199-PB 3
10793.g625.t1 0.g1728.t1 1
10790.g1607.t1 CG3330-PA 1
10790.g1607.t1 3.g2430.t1 1
GF16408-PA 3.g722.t2 1
GF16408-PA 3.g722.t1 1
GF16408-PA CG6969-PA 2
GF16408-PA 3.g777.t1 5
GF24617-PA CG9384-PA 1
GF11197-PA CG4712-PB 1
GF11197-PA CG4714-PA 2
GF11197-PA CG31784-PC 5
GF11197-PA 0.g1743.t1 5
GF20732-PA CG5432-PA 1
GF20732-PA CG6058-PB 1
GF20732-PA CG6058-PA 1
GF16729-PA CG6644-PA 1
GF16729-PA 3.g1405.t1 3
GF16729-PA CG4772-PA 9
GF12165-PA CG16936-PA 8
GF17495-PA 3.g2878.t1 1
10861.g1.t1 15438.g1525.t1 5
10790.g43.t1 CG14680-PA 1
10790.g43.t1 CG4120-PA 5
10790.g43.t1 CG13229-PA 6
10790.g43.t1 CG8587-PA 10
10791.g109.t1 2.g189.t1 1
GF13555-PA CG12781-PA 1
GF13555-PA 1.g1949.t2 1
GF13555-PA 1.g1949.t3 1
GF13555-PA 1.g1949.t4 1
GF13555-PA 1.g1949.t1 1
GF16275-PA CG11305-PA 1
5971.g1.t1 1152.g115.t1 3
GF10950-PA CG10133-PA 1
GF21113-PA CG14435-PA 1
10791.g1562.t1 CG4460-PA 1
10791.g1562.t1 CG7409-PA 7
GF16815-PA CG9772-PA 1
10790.g1115.t1 CG42724-PC 1
10790.g1115.t1 3.g203.t1 1
10790.g1115.t1 CG1078-PA 2
10790.g1115.t1 3.g23.t1 2
10810.g9.t1 1826.g169.t1 1
10810.g9.t1 13513.g1315.t1 12
10810.g9.t1 1.g8.t1 17
10791.g1446.t1 CG34238-PA 1
10791.g1446.t1 2.g1072.t1 1
10791.g1446.t1 CG14151-PA 2
GF15281-PA 0.g255.t1 1
12427.g1.t1 7218.g702.t1 1
10792.g446.t1 CG13168-PA 1
10792.g446.t1 CG13167-PA 2
10792.g446.t1 CG8186-PA 4
10792.g446.t1 CG8310-PA 4
GF15626-PA CG10166-PA 1
GF15626-PA CG7870-PA 2
GF10811-PA CG4144-PB 1
GF10811-PA 2.g1839.t1 1
GF10811-PA CG6895-PA 2
GF10811-PA 2.g1840.t1 3
GF17299-PA CG12799-PA 1
GF16539-PA CG14282-PA 1
GF21335-PA 6.g364.t1 1
GF15452-PA CG10757-PA 1
GF17020-PA 3.g2531.t1 1
GF17020-PA 3.g2532.t1 1
GF17020-PA 3.g2532.t2 1
GF17020-PA CG42320-PP 1
GF11896-PA CG4752-PA 1
GF11896-PA 6913.g667.t1 2
10793.g1102.t1 0.g1398.t1 1
10793.g1102.t1 CG14528-PA 10
6130.g2.t1 17142.g1694.t1 2
GF22972-PA CG1774-PA 1
GF22972-PA CG1635-PA 2
GF11758-PA 3.g973.t1 1
GF11758-PA CG14864-PA 1
GF20591-PA CG9881-PA 1
GF16673-PA CG9617-PA 1
GF16673-PA 3.g1729.t1 2
10790.g963.t1 CG31323-PA 1
GF21968-PA CG3191-PA 1
GF21968-PA CG3823-PA 2
GF21968-PA CG10237-PB 9
GF21968-PA CG5973-PA 10
GF16778-PA CG17370-PB 1
GF16778-PA CG17370-PA 1
GF16778-PA CG11840-PA 2
GF18345-PA CG7435-PA 1
10792.g270.t1 1.g170.t1 1
10792.g270.t1 1.g169.t1 1
10792.g270.t1 2.g721.t2 1
10792.g270.t1 2.g721.t3 1
10792.g270.t1 3.g720.t1 1
10792.g270.t1 3.g720.t2 1
10792.g270.t1 2.g840.t1 2
10792.g270.t1 2.g840.t2 3
10792.g270.t1 2.g721.t1 4
10792.g270.t2 1.g170.t1 1
10792.g270.t2 1.g169.t1 1
10792.g270.t2 2.g721.t2 1
10792.g270.t2 2.g721.t3 1
10792.g270.t2 3.g720.t1 1
10792.g270.t2 3.g720.t2 1
10792.g270.t2 2.g840.t1 2
10792.g270.t2 2.g840.t2 3
10792.g270.t2 2.g721.t1 4
10792.g270.t3 1.g170.t1 1
10792.g270.t3 1.g169.t1 1
10792.g270.t3 2.g721.t2 1
10792.g270.t3 2.g721.t3 1
10792.g270.t3 3.g720.t1 1
10792.g270.t3 3.g720.t2 1
10792.g270.t3 2.g840.t1 2
10792.g270.t3 2.g840.t2 3
10792.g270.t3 2.g721.t1 4
GF15782-PA CG5277-PA 1
GF12665-PA CG13428-PA 1
GF12665-PA 1.g1660.t1 1
10792.g94.t1 1.g663.t1 1
10792.g94.t1 1.g1664.t1 5
GF14953-PA CG11327-PB 1
GF14953-PA 0.g741.t1 1
10793.g986.t1 0.g1544.t1 1
10790.g1155.t1 CG6920-PA 1
10790.g1155.t1 2.g1438.t1 2
10790.g1155.t1 CG4879-PB 2
GF21450-PA CG3827-PA 1
GF21450-PA 6.g18.t1 2
GF15630-PA 0.g1928.t1 1
GF15630-PA CG18094-PA 2
10793.g205.t1 0.g114.t1 1
10793.g205.t1 0.g115.t1 1
10793.g205.t1 CG6992-PA 1
10793.g205.t1 CG7234-PA 1
10793.g205.t1 CG8681-PA 1
10793.g205.t1 0.g296.t1 2
GF20583-PA 0.g363.t2 1
GF20583-PA 0.g363.t1 1
GF20583-PB 0.g363.t2 1
GF20583-PB 0.g363.t1 1
GF20583-PB CG9886-PA 1
GF12504-PA CG5532-PA 1
GF13658-PC CG8714-PA 1
GF13658-PC CG17975-PA 1
GF13658-PC 2.g97.t1 3
GF13658-PC 2.g97.t4 4
GF13658-PB CG8714-PA 1
GF13658-PB CG17976-PA 3
GF13658-PB 2.g97.t2 4
GF13658-PA CG8714-PA 1
GF13658-PA CG7882-PA 1
GF13658-PA CG17975-PA 2
GF13658-PA CG17976-PA 3
10799.g18.t1 0.g2133.t1 1
10799.g18.t1 0.g2133.t2 1
10799.g18.t1 19048.g1885.t1 19
10795.g121.t1 6.g962.t1 1
10795.g121.t1 CG9065-PA 1
GF16672-PA CG9615-PA 1
GF16672-PA 3.g1729.t1 1
GF19683-PA 0.g427.t1 1
GF24727-PA 2.g506.t1 1
10791.g1613.t1 2.g1922.t1 1
10791.g1613.t1 CG14100-PA 1
10791.g1613.t1 CG4976-PA 3
10791.g1613.t1 CG3848-PA 4
10791.g1613.t1 CG8651-PA 4
10791.g1613.t1 2.g2243.t2 5
10791.g1613.t1 1.g19.t2 5
10791.g1613.t1 1.g17.t1 5
10791.g1613.t1 0.g2127.t1 5
GF12833-PA CG13168-PA 1
10792.g54.t1 CG8824-PA 1
GF16191-PA 3.g2707.t1 1
GF22565-PA 6.g1130.t1 1
GF22565-PA CG8395-PA 2
10797.g155.t1 CG14044-PA 1
GF10548-PA CG32181-PB 1
GF10548-PA 2.g1778.t1 1
GF10548-PB 2.g1778.t1 2
GF10548-PB CG32181-PB 2
GF11440-PA CG10956-PA 1
GF11440-PA CG33121-PA 11
GF21077-PA CG14813-PA 1
7555.g1.t1 16593.g1649.t1 1
7555.g1.t1 19407.g1916.t1 2
7555.g1.t1 2.g2264.t1 3
10793.g207.t1 CG3883-PA 1
10793.g207.t1 CG3876-PA 2
10791.g948.t1 CG6049-PA 1
10791.g948.t1 CG6049-PC 1
GF15398-PA 6497.g633.t1 1
GF20043-PA 6.g511.t1 2
GF14199-PA CG6417-PA 1
GF18455-PA CG16718-PA 1
GF18455-PA CG16718-PB 1
GF18455-PA CG16718-PC 1
GF18455-PA CG10353-PA 1
GF18455-PA CG10353-PB 1
GF18455-PA CG10353-PC 1
GF18455-PA CG6938-PA 1
GF18455-PA CG9703-PA 3
GF17283-PA CG18746-PA 1
GF17283-PA CG18745-PA 2
GF17283-PA CG2993-PA 6
GF17283-PA 3.g331.t2 7
GF20246-PA CG11738-PA 1
GF15059-PA 0.g1816.t1 1
GF15059-PA 0.g1817.t1 1
GF15059-PA 3.g722.t1 2
GF15059-PA 3.g722.t2 2
GF15059-PA CG42331-PA 3
GF15059-PA CG7660-PA 5
12609.g1.t1 5193.g507.t1 4
GF11512-PA 1.g2300.t1 1
10820.g8.t1 4.g50.t1 3
GF22308-PA CG2875-PA 1
GF22308-PA CG2875-PB 1
GF17852-PA 3.g1512.t1 1
GF24804-PA CG6827-PB 1
GF24804-PA 2.g1237.t1 1
GF24804-PA 2.g515.t1 2
GF24804-PA 2.g515.t2 2
GF16825-PA 3.g7.t1 1
GF16825-PA 3.g1180.t1 2
GF16825-PA CG7996-PA 4
GF16825-PA CG11841-PA 7
GF16825-PA 3.g2546.t1 9
GF16825-PA CG32808-PA 10
GF16825-PA 1.g207.t1 13
GF16825-PA 0.g1652.t1 13
GF16825-PA 2.g446.t1 13
GF16825-PA 3.g564.t1 16
GF16825-PA 2.g778.t1 16
GF16825-PA CG18125-PA 17
GF16825-PA CG2071-PA 18
GF16825-PA 0.g242.t1 18
GF16825-PA CG11037-PA 18
GF20909-PA 6.g386.t1 1
GF20909-PA CG3129-PA 1
GF20909-PA CG5915-PA 11
GF20909-PA CG2849-PA 13
GF14136-PA 0.g1105.t1 1
GF10094-PA 2.g425.t1 1
GF10094-PA CG18869-PA 1
GF15319-PA CG7211-PA 1
GF15319-PA CG6105-PA 2
GF17192-PA CG1982-PA 1
GF17192-PA CG4649-PA 1
GF19765-PA 1.g2216.t1 1
GF19765-PA 2.g1065.t1 2
GF19765-PA 1.g676.t1 3
GF19765-PA CG13195-PA 4
GF14139-PD 0.g1102.t1 1
GF11475-PA CG4843-PB 1
GF11475-PA CG4843-PA 1
GF11475-PA CG4898-PG 5
GF11645-PA CG4909-PA 1
GF11267-PA CG7989-PA 1
GF10982-PA CG11404-PA 1
GF17406-PB CG2244-PB 1
GF17406-PB CG2244-PA 1
GF17406-PB 2.g876.t1 2
GF10669-PA CG6580-PA 1
GF10669-PA CG10475-PA 2
GF10669-PA 2.g607.t1 2
GF10669-PA CG8579-PA 3
GF10669-PA 3.g2732.t1 3
GF10669-PA 3.g2731.t1 3
GF10669-PA 3.g2655.t1 4
GF10669-PA CG8873-PA 11
GF17406-PA CG2244-PA 1
GF17406-PA CG2244-PB 1
GF17406-PA 2.g876.t1 2
GF22448-PA CG2677-PA 1
GF22448-PA 6.g245.t1 1
10171.g1.t1 16245.g1624.t1 13
10796.g312.t1 3.g2629.t1 1
10796.g312.t1 CG33956-PF 1
GF16980-PA CG17109-PA 4
GF16980-PA 3.g1901.t1 4
GF16980-PA CG6465-PB 8
10805.g77.t1 CG13363-PA 1
GF24200-PA 2.g2112.t1 1
10792.g532.t1 1.g953.t1 1
10792.g1217.t1 1.g1121.t1 2
GF11161-PA CG6543-PA 1
GF11161-PA CG8778-PA 2
GF14422-PA CG2238-PA 1
GF14422-PA CG2238-PC 1
GF14422-PA CG2238-PB 1
GF14422-PA CG4849-PA 1
GF14422-PA 2.g1639.t1 2
GF14422-PA 6.g1409.t5 3
GF24396-PA CG7120-PA 1
GF24396-PA CG16854-PB 8
GF24396-PA 0.g997.t1 9
GF24396-PB CG7120-PA 1
GF24396-PB CG16854-PB 8
GF24396-PB 0.g997.t1 9
GF16988-PA CG12275-PA 2
GF24553-PA CG6149-PB 1
GF12339-PA CG11257-PA 1
GF12339-PA CG5946-PF 2
GF24910-PA CG32302-PA 1
GF24910-PA 2.g261.t1 2
GF17060-PA CG14893-PA 1
GF17060-PA CG17560-PA 1
GF17060-PA 3.g803.t1 1
GF17060-PA CG17562-PA 1
GF17060-PA 3.g1255.t2 4
GF17060-PA CG1443-PA 5
GF17060-PA 1.g2282.t2 12
GF18451-PA CG8032-PA 1
GF18451-PA CG10561-PA 3
GF18451-PA CG7460-PD 4
11315.g1.t1 1.g9.t1 10
10793.g444.t1 0.g420.t1 1
10793.g444.t1 CG17328-PA 7
10793.g444.t1 0.g533.t1 7
10793.g444.t1 CG1133-PA 8
10793.g444.t1 CG1603-PA 8
10793.g444.t1 1.g1712.t1 9
10793.g444.t1 3.g952.t1 10
10793.g444.t1 CG3998-PA 10
GF16569-PA CG13850-PA 1
4237.g1.t1 5624.g547.t1 1
GF11794-PA 1.g242.t1 1
GF15144-PA CG11024-PA 1
GF15144-PA CG3939-PA 2
GF23285-PA 0.g1499.t1 10
GF23285-PA CG4653-PA 11
GF17841-PA CG12947-PA 1
GF15940-PA 6.g1293.t1 1
GF15940-PA CG7635-PA 2
GF15940-PA 2.g511.t1 3
GF15940-PA 2.g511.t2 4
GF11335-PA CG10130-PA 1
GF11335-PA 1.g1007.t1 1
GF14915-PA CG2983-PA 1
GF14915-PA CG3119-PA 9
11824.g1.t1 9559.g920.t1 7
10799.g16.t1 18769.g1855.t1 2
GF17195-PA CG11335-PA 1
GF18669-PA CG7802-PA 1
GF18669-PA 3.g2831.t1 1
GF18669-PA CG2945-PD 2
GF18669-PA CG17131-PC 2
GF18669-PA CG17131-PB 2
GF18669-PA CG13207-PA 3
GF14649-PA CG33122-PA 1
GF14649-PA 0.g435.t1 2
GF24002-PA CG14856-PA 9
GF13548-PA CG3661-PA 1
10793.g81.t1 11563.g1127.t1 1
10793.g81.t1 16301.g1631.t1 2
10795.g329.t2 6.g501.t1 1
10795.g329.t2 6.g501.t3 1
GF17505-PA 3.g2866.t1 1
GF17505-PA CG42233-PB 1
8166.g1.t1 13842.g1355.t1 5
GF13305-PA 1.g1994.t1 1
10790.g617.t1 CG31048-PB 1
10790.g617.t1 3.g2522.t1 1
10790.g617.t1 3.g1981.t3 1
10790.g617.t1 3.g1981.t1 1
10790.g617.t1 3.g1981.t2 1
GF12685-PA CG12844-PA 1
GF12685-PA CG12843-PA 2
GF12685-PA CG12840-PA 5
GF12685-PA CG12847-PA 7
GF16924-PA 3.g1195.t2 1
GF16924-PA 3.g1195.t1 1
13246.g1.t1 4329.g421.t1 4
GF10829-PA 2.g1815.t1 1
GF10829-PA CG42853-PA 1
10790.g300.t1 CG3360-PA 2
10790.g300.t1 0.g281.t1 23
10790.g300.t1 CG13229-PA 24
10790.g300.t1 CG1895-PB 25
GF23482-PA CG10724-PA 1
GF22122-PA CG14631-PA 1
GF15656-PA CG5787-PA 1
GF15656-PA 0.g1408.t4 2
GF15656-PA CG5792-PD 2
GF15656-PA 0.g1408.t2 2
GF15420-PA CG17323-PA 1
GF15420-PA CG17322-PA 1
GF15420-PA CG17324-PA 2
GF15420-PA CG10168-PA 10
GF15420-PA CG13270-PB 11
GF15420-PA CG5999-PA 12
GF23011-PA CG14290-PA 1
10791.g1669.t1 2.g1884.t1 1
10791.g1669.t1 CG16785-PB 3
10791.g1669.t1 CG33121-PA 14
GF24956-PA CG1919-PA 1
GF24956-PA 2.g852.t1 2
GF24956-PA 2.g211.t1 3
GF24956-PA 3.g243.t1 6
GF24956-PA 3.g240.t1 8
10793.g578.t1 0.g845.t1 1
GF14335-PA 0.g1436.t1 1
10795.g359.t1 CG13375-PA 1
10790.g302.t1 3.g1273.t1 1
10790.g302.t2 3.g1273.t1 1
GF17172-PA CG7026-PA 1
GF17172-PA CG7007-PA 2
10796.g182.t1 CG6296-PA 1
10796.g182.t1 CG6283-PA 4
10796.g182.t1 CG17192-PA 5
10796.g182.t1 CG6277-PA 5
10796.g182.t1 CG4979-PA 8
10793.g1087.t1 CG17176-PD 1
10793.g1087.t1 CG17176-PC 1
10793.g1087.t1 CG17176-PB 1
10793.g1087.t1 CG17174-PA 1
10793.g1087.t1 CG5983-PA 1
10793.g1087.t1 CG17176-PA 1
10793.g1087.t1 CG17178-PA 1
10793.g1087.t1 CG5712-PA 1
10793.g1087.t1 CG10564-PD 8
10793.g1087.t1 CG42636-PB 13
10793.g1087.t1 CG42636-PA 13
10793.g1087.t1 CG14886-PA 13
10791.g571.t1 2.g1199.t1 1
GF10115-PA CG4933-PA 1
GF12154-PA CG18536-PA 1
7379.g1.t1 11298.g1094.t1 2
GF24766-PA CG1004-PA 1
GF24766-PA CG1214-PA 2
GF24766-PA CG33166-PB 3
10127.g1.t1 566.g66.t1 1
GF15006-PA 0.g1577.t1 1
GF15006-PA CG42685-PA 1
GF15006-PA 0.g1577.t2 1
GF15006-PA CG30048-PA 2
GF23326-PA 3.g2740.t1 2
GF23326-PA 3.g2740.t2 3
GF19823-PA CG17724-PA 1
GF19823-PA 1.g869.t1 1
GF25183-PA 2.g1444.t1 1
GF12106-PA CG9752-PA 1
GF12106-PB CG9752-PA 1
GF15392-PA CG42369-PC 1
GF15392-PA CG42369-PB 1
GF15392-PA 3.g2534.t1 8
GF15392-PA CG4058-PB 12
GF15392-PA CG4058-PA 12
GF24467-PA CG32210-PA 1
GF24467-PA CG32210-PB 1
12264.g1.t1 8356.g794.t1 1
12264.g1.t1 1781.g165.t1 1
12264.g1.t1 1919.g177.t1 4
12264.g1.t1 18111.g1777.t1 13
GF17806-PA CG2708-PA 1
GF17806-PA CG6756-PA 2
GF17806-PA CG14894-PA 2
GF11940-PA CG9433-PA 1
GF11940-PA CG4078-PA 2
GF11940-PA CG4078-PB 2
GF12780-PA CG30011-PC 1
GF12780-PA CG30011-PB 1
GF12780-PA CG30011-PA 1
GF12780-PA CG30011-PD 1
GF12780-PB CG30011-PB 1
GF12780-PB CG30011-PA 1
GF12780-PB CG30011-PD 1
GF12780-PB CG30011-PC 1
10792.g45.t1 CG17611-PA 1
GF14883-PA CG4212-PA 1
GF14883-PA 1.g100.t1 2
GF14883-PA CG3320-PA 7
6219.g2.t1 11177.g1084.t1 5
13117.g2.t1 18808.g1860.t1 1
GF14695-PA CG42641-PA 1
10792.g559.t1 CG17575-PA 2
10792.g559.t1 CG9822-PA 6
GF19191-PC CG32708-PA 1
GF19191-PC CG32708-PB 2
GF15593-PA CG9064-PA 1
GF15593-PA CG12201-PA 12
GF14909-PA CG3059-PA 1
GF14909-PA CG3059-PD 1
GF14909-PA CG3059-PB 1
GF14909-PA CG3059-PC 1
GF17603-PA 3.g1134.t1 1
GF17603-PA CG12950-PA 2
GF21928-PA 6.g238.t1 1
GF21928-PA CG13762-PB 1
GF21928-PA CG9472-PA 2
GF24492-PA CG42397-PA 1
GF24492-PA 2.g1206.t1 2
GF20490-PA CG3291-PB 1
GF20490-PA 6.g1319.t1 1
GF20490-PA CG10354-PA 2
10802.g85.t1 3666.g360.t1 10
10793.g786.t1 0.g1971.t1 1
10793.g786.t1 0.g1971.t2 1
10793.g786.t1 0.g1971.t5 1
10793.g786.t1 0.g1971.t3 1
10793.g786.t1 0.g1971.t4 1
10790.g1103.t1 CG7331-PA 1
10790.g819.t1 CG31469-PA 2
10790.g819.t1 CG18319-PA 10
10792.g315.t1 1.g1694.t1 1
GF10187-PA CG10564-PA 1
GF10187-PA CG10564-PC 1
GF10187-PA CG10564-PB 1
GF10187-PA CG10564-PD 1
GF10187-PA 2.g1971.t3 5
GF10187-PA 2.g1971.t1 5
GF10187-PA CG9538-PC 6
GF12692-PA CG12838-PA 1
10493.g2.t1 10463.g1024.t1 13
GF16958-PA CG31178-PB 1
10790.g1988.t1 CG34130-PA 1
GF11296-PA CG18446-PA 1
GF15859-PA CG5229-PA 1
GF15859-PA CG6121-PA 2
GF15859-PA CG3025-PA 4
GF20654-PA CG3723-PA 1
GF20654-PA CG3723-PB 1
GF20654-PA CG3723-PC 1
GF20654-PA CG3723-PE 1
GF20654-PA 3.g2428.t1 1
GF20654-PA CG7092-PA 4
GF20654-PA CG5526-PB 6
GF24215-PB CG10359-PA 1
GF24215-PB 1.g832.t1 6
GF18530-PA CG33207-PA 1
GF24952-PA CG1828-PB 1
GF24952-PA CG1828-PA 1
GF13143-PA CG1584-PA 1
6384.g1.t1 9604.g925.t1 4
6384.g1.t1 5193.g507.t1 11
10194.g1.t1 0.g2133.t1 1
10194.g1.t1 0.g2133.t2 1
10194.g1.t1 15352.g1512.t1 3
GF25091-PA 2.g521.t1 1
GF25091-PA 2.g519.t1 1
GF23239-PA CG7939-PA 1
GF14582-PA CG4278-PA 1
GF24743-PA CG11586-PA 1
GF20787-PA CG11289-PA 1
10805.g42.t1 CG3019-PA 1
10805.g42.t1 6.g78.t1 1
10805.g42.t1 CG14630-PA 1
10805.g42.t1 CG9917-PB 4
GF11211-PA CG8710-PD 1
GF11211-PA 1.g297.t1 1
GF20716-PA 3.g2058.t1 1
GF20716-PA CG17782-PA 1
GF18273-PA CG13833-PA 1
GF18273-PA CG9265-PA 5
10793.g976.t1 0.g657.t1 1
10793.g976.t1 CG9107-PA 2
10793.g976.t1 CG8254-PA 6
10793.g976.t1 2.g802.t1 6
GF18559-PB 3.g2369.t1 1
GF18559-PB 3.g2369.t2 1
GF18559-PB CG3788-PA 2
GF21492-PA CG6121-PA 1
GF21492-PA CG3025-PA 2
GF18559-PA 3.g2369.t2 1
GF18559-PA 3.g2369.t1 1
GF18559-PA CG3788-PA 2
GF20920-PA CG1403-PD 1
GF20920-PA 6.g1409.t8 1
GF20920-PA CG1403-PB 1
GF20920-PA CG3842-PB 1
GF20920-PA 6.g455.t1 1
GF20920-PA CG9699-PA 2
GF17205-PA CG8121-PA 1
GF10910-PA CG13298-PA 1
GF10455-PA CG10592-PA 1
GF10455-PA CG1809-PA 1
GF10455-PA 1.g480.t1 1
GF11802-PA CG6563-PA 1
GF11802-PA CG5358-PA 5
GF11802-PA 2.g1598.t2 6
GF25136-PA CG3552-PD 1
GF25136-PA 2.g995.t1 1
10791.g445.t3 CG33991-PB 1
10791.g445.t3 CG33991-PA 1
10791.g445.t2 CG33991-PA 1
10791.g445.t2 CG33991-PB 1
GF17287-PA CG11286-PA 1
GF17458-PA CG3999-PA 1
GF16739-PA CG4820-PA 1
GF23242-PA CG7929-PA 1
GF23242-PA CG7931-PA 2
GF23242-PA CG18662-PA 3
GF19484-PA CG14411-PA 1
GF19484-PA CG3632-PA 5
GF15830-PA CG6521-PA 1
GF15830-PA CG3529-PA 2
GF12271-PA CG18067-PA 1
GF12765-PA CG5576-PA 1
GF15055-PA CG7024-PA 2
GF17936-PA CG14903-PA 1
GF11461-PC CG8771-PA 1
GF11461-PC 1.g685.t1 1
GF11461-PC 6.g199.t3 5
GF23537-PA CG8270-PA 1
GF11461-PA CG42708-PC 1
GF11461-PA CG42708-PA 1
GF11461-PA CG42708-PB 1
GF10164-PA 2.g878.t1 1
GF10164-PA CG5692-PA 2
GF10976-PA CG32450-PA 1
GF23102-PA CG16820-PA 1
GF23102-PA 0.g1446.t1 2
GF23102-PA CG5945-PA 3
GF16837-PA CG11768-PA 1
GF16837-PA CG11768-PB 1
GF21764-PA CG1738-PA 1
10792.g41.t1 CG10822-PA 1
10792.g41.t1 CG10838-PA 3
GF17877-PA CG6819-PA 1
GF16071-PA CG6202-PA 2
GF22769-PA CG13113-PA 1
GF22769-PA 0.g1042.t1 1
GF24271-PA CG15812-PA 1
GF22205-PA CG3443-PA 1
GF16271-PA CG11837-PA 1
GF18937-PA CG8176-PA 1
GF18937-PA CG8176-PB 1
10792.g546.t1 0.g1573.t1 2
10792.g546.t1 CG4899-PA 4
10792.g546.t1 CG3763-PA 5
GF24853-PA CG13810-PA 1
10792.g1824.t1 1.g1489.t1 1
10792.g1824.t1 1.g1489.t3 2
GF10157-PA CG5994-PA 1
GF23177-PA CG8651-PA 1
GF23177-PA 3.g1073.t1 1
GF23177-PA CG3848-PA 2
GF23177-PA 6.g876.t1 4
7077.g1.t1 15438.g1525.t1 3
7077.g1.t1 5650.g549.t1 9
GF18861-PA CG6937-PA 1
GF18861-PA 3.g1846.t1 1
GF13431-PA 1.g1271.t1 1
GF17684-PA 3.g331.t1 2
GF17684-PA CG14696-PA 9
GF11042-PA CG7488-PA 1
GF23708-PA CG32211-PA 1
GF23708-PA CG10390-PA 2
GF23708-PA 3.g97.t1 2
GF13607-PA 1.g1210.t1 1
GF13607-PA 1.g1210.t2 1
GF13607-PA CG11221-PA 2
10790.g137.t1 3.g555.t1 1
10790.g137.t1 CG13287-PA 1
10790.g137.t1 CG11407-PA 1
10790.g137.t1 CG11391-PA 1
10790.g137.t1 CG6300-PA 1
10790.g137.t1 1.g775.t1 1
10790.g137.t1 CG18586-PB 1
10790.g137.t1 CG5568-PA 1
10790.g137.t1 1.g1696.t1 8
10795.g347.t1 6.g492.t2 1
10795.g347.t1 6.g492.t3 1
10795.g347.t1 6.g492.t1 1
10795.g347.t1 6.g491.t1 1
10795.g347.t1 6.g491.t2 1
10795.g347.t1 CG7793-PA 2
GF23929-PA CG9701-PA 1
GF14908-PA 2.g1190.t2 1
GF14908-PA 2.g1190.t1 1
GF16353-PA CG1218-PA 1
10792.g1747.t1 CG34236-PB 1
GF11731-PA CG11025-PA 1
GF10076-PA CG9120-PA 1
GF10076-PA CG9116-PA 3
GF18819-PA CG7946-PA 1
GF15273-PA CG8360-PA 1
GF15273-PA CG8349-PA 3
10802.g47.t1 3.g870.t1 2
10802.g47.t3 3.g872.t1 1
10802.g47.t3 3.g1746.t1 4
10802.g47.t3 3.g1746.t2 4
10802.g47.t3 3.g871.t1 4
10802.g47.t3 CG10278-PA 4
10802.g47.t2 3.g1746.t1 4
10802.g47.t2 3.g1746.t2 4
10802.g47.t2 3.g871.t1 4
10802.g47.t2 CG10278-PA 4
GF17101-PA CG13650-PB 1
GF17101-PA 3.g2157.t1 1
10790.g135.t2 3.g558.t1 1
GF14994-PA CG3165-PA 1
10795.g345.t1 CG5126-PA 1
GF12527-PA 1.g613.t1 1
GF16723-PA 3.g1752.t1 1
GF16723-PA CG7910-PA 2
GF16723-PA 3.g492.t1 3
GF16723-PA CG5191-PB 3
GF16723-PA CG8839-PA 4
GF24054-PA CG8947-PA 1
GF24054-PA 3.g168.t1 5
GF24054-PA CG11459-PA 6
GF24054-PA 1.g1859.t1 7
10805.g43.t1 6.g80.t1 1
10805.g43.t1 CG11384-PA 1
10805.g43.t1 6.g82.t1 1
10805.g43.t1 CG6255-PA 2
10805.g43.t1 CG1065-PA 3
10805.g43.t1 CG1889-PA 13
GF13820-PA CG7845-PA 1
GF22876-PA CG7581-PA 1
GF22876-PA 1.g1993.t1 3
10805.g66.t1 CG2945-PA 1
10805.g66.t1 CG2945-PD 1
10805.g66.t1 CG42376-PC 2
GF13077-PA CG5504-PB 1
GF13077-PA CG7387-PA 2
GF13077-PA CG4164-PA 5
GF13077-PA CG6395-PB 5
GF11320-PA CG3495-PA 1
6828.g1.t1 18867.g1865.t1 5
GF21199-PB 6.g138.t1 1
GF21199-PB CG12877-PC 2
GF21199-PB 3.g2459.t1 2
GF12957-PA 1.g183.t1 1
GF12957-PA CG11124-PC 1
GF12957-PA 1.g184.t1 2
GF12957-PA 6.g582.t1 5
GF15986-PA CG1412-PA 1
GF15986-PA 6.g1378.t3 1
GF15986-PA 6.g1378.t2 1
GF15986-PA 6.g1378.t1 1
GF15986-PA 6.g1017.t1 2
GF15986-PA CG6811-PA 4
GF11073-PA CG18584-PA 1
GF11073-PA CG3287-PB 1
GF11073-PB CG3287-PB 1
GF11073-PB CG18584-PA 1
GF14919-PA CG12529-PA 1
GF17887-PA CG11922-PA 1
GF17887-PA CG11921-PA 2
10793.g479.t1 CG7778-PA 1
10793.g479.t1 0.g929.t1 1
GF15753-PA CG4912-PA 1
GF17887-PB CG11921-PA 1
GF17887-PB CG11922-PA 2
GF17887-PB 0.g448.t1 5
GF17887-PB CG16738-PA 6
GF13161-PA CG13872-PA 1
GF13161-PA CG3517-PA 2
GF16145-PA CG31289-PA 1
GF13761-PA CG15087-PA 1
GF23616-PA 2.g1817.t1 1
10790.g1132.t1 CG15177-PA 2
10790.g1132.t1 CG15179-PA 4
GF22128-PA CG42259-PA 1
GF22128-PA 6.g78.t1 2
GF14805-PA CG5674-PA 1
GF14805-PA 0.g1781.t1 1
GF19282-PB CG9968-PB 1
GF19282-PB 6.g1081.t2 1
GF19282-PB 6.g1081.t1 1
10863.g4.t1 6119.g596.t1 8
10863.g4.t1 15591.g1549.t1 10
10863.g4.t1 6159.g602.t1 12
10863.g4.t1 843.g90.t1 12
GF11078-PA CG7704-PA 1
GF11078-PA 2.g1062.t1 2
GF11078-PA CG3436-PA 6
GF11078-PA 0.g23.t1 6
10183.g1.t1 5193.g507.t1 3
GF14941-PA CG42817-PA 1
GF14941-PA 0.g1675.t1 1
GF14941-PA CG12295-PB 1
GF14941-PA CG12295-PC 3
GF22015-PA 6.g1430.t1 1
GF22015-PA CG1744-PA 4
GF22015-PA CG1744-PB 4
GF22015-PA CG4168-PA 5
13162.g1.t1 18111.g1778.t1 16
GF10868-PA CG10971-PA 1
GF10868-PA CG6831-PA 2
10790.g640.t1 CG5685-PA 1
10790.g640.t1 CG5685-PB 1
10790.g1441.t1 CG6475-PA 1
10790.g1441.t1 CG6545-PA 1
10790.g1441.t1 CG4302-PA 1
10790.g1441.t1 CG4414-PA 11
10790.g1441.t1 1.g35.t1 14
10790.g1441.t1 3.g1942.t1 15
GF24006-PA CG10627-PA 1
GF12904-PA CG13018-PA 1
10791.g1931.t1 2.g1371.t1 1
10791.g1931.t1 CG32130-PE 1
10792.g990.t1 1.g1387.t1 1
GF24655-PA CG3395-PA 1
GF24207-PA 2.g369.t1 1
GF24207-PA CG6842-PA 12
GF14265-PA CG7953-PA 1
GF14265-PA 0.g1513.t1 1
GF14265-PA CG8997-PA 3
GF14265-PA CG33306-PA 5
GF18058-PA 1.g886.t1 6
GF10561-PA 2.g453.t1 1
GF10561-PA CG15004-PA 2
GF20981-PA CG2260-PA 1
GF25118-PA CG10620-PA 1
GF25118-PA 2.g1285.t1 1
GF25118-PA CG3666-PA 3
GF13044-PA CG18243-PA 1
GF13044-PA 2.g141.t1 6
10803.g17.t1 1.g73.t2 1
10803.g17.t1 1.g73.t1 1
GF12136-PA CG12214-PB 1
GF13129-PA CG30103-PA 1
GF13129-PA CG4827-PA 2
10806.g12.t3 4.g10.t1 1
10806.g12.t3 4.g10.t2 1
10806.g12.t3 4.g10.t3 1
10806.g12.t3 2.g788.t4 1
10806.g12.t3 2.g788.t3 1
10806.g12.t3 2.g788.t2 1
10806.g12.t3 2.g788.t5 1
10806.g12.t3 2.g788.t1 1
10806.g12.t3 CG33106-PC 5
10806.g12.t3 3.g2045.t1 5
10806.g12.t3 3.g2045.t2 5
10806.g12.t3 3.g2045.t3 5
10790.g1443.t1 CG7956-PA 1
10790.g1443.t1 CG17840-PA 4
10790.g1443.t2 CG7956-PA 1
10790.g1443.t2 CG9128-PA 2
10790.g1443.t2 CG6562-PA 3
10790.g1443.t3 CG7956-PA 1
10790.g1443.t3 CG6562-PA 3
10790.g1443.t3 CG17840-PA 4
10792.g1220.t1 CG9358-PA 1
10792.g1220.t1 CG11390-PA 2
GF14076-PA CG7279-PA 1
GF14076-PA CG7329-PA 4
GF14076-PA CG18302-PA 5
GF14076-PA CG5932-PA 7
GF14076-PA 0.g1212.t1 8
GF14076-PA CG17097-PB 9
GF14076-PA 0.g1210.t1 9
GF14076-PA CG11608-PA 10
GF14076-PA CG6753-PA 11
10791.g551.t1 CG42255-PA 1
10791.g551.t1 CG32702-PB 1
10791.g551.t1 CG32702-PA 1
10791.g551.t1 0.g503.t6 8
GF10738-PA CG32147-PA 1
GF15684-PA 0.g387.t1 1
GF22154-PA 6.g1431.t1 1
GF14031-PA 0.g805.t1 1
GF21433-PA 6.g724.t1 1
GF21433-PA CG31445-PB 3
GF21433-PA CG5518-PA 10
GF21433-PA CG31233-PA 13
GF21433-PA CG31343-PA 17
GF18146-PA 3.g1112.t1 1
GF18146-PA 3.g1113.t2 3
GF18146-PA CG14297-PA 5
GF22968-PA CG1528-PA 1
GF24804-PB CG6827-PB 1
GF24804-PB 2.g1237.t1 1
GF24804-PB 2.g515.t1 2
GF24804-PB 2.g515.t2 2
GF24804-PC 2.g1237.t1 1
GF24804-PC CG6827-PB 1
GF18455-PC CG16718-PA 1
GF18455-PC CG16718-PC 1
GF18455-PC CG16718-PB 1
GF18455-PC CG10353-PA 1
GF18455-PC CG10353-PB 1
GF18455-PC CG10353-PC 1
GF18455-PC CG6938-PA 1
GF18455-PC CG9703-PA 3
GF16531-PA CG9423-PA 1
GF16531-PA 2.g1946.t1 2
GF19171-PA CG8989-PB 1
GF19171-PA CG5825-PA 1
GF19171-PA 3796.g366.t1 2
10791.g152.t1 2.g1239.t1 1
10791.g152.t1 2.g1238.t1 2
GF22757-PA CG12775-PA 1
GF14014-PA CG7025-PA 1
GF14014-PA CG18585-PA 2
GF14014-PA CG17633-PA 4
GF14014-PA 2.g772.t1 13
GF18028-PA CG4620-PA 1
GF15708-PA CG34126-PA 1
GF15708-PA CG34126-PB 1
GF15708-PA CG34126-PC 1
GF22461-PA CG10337-PA 2
10792.g659.t1 1.g1733.t1 1
GF24400-PA CG6512-PA 1
GF24400-PA CG2658-PA 2
GF24400-PA CG2331-PC 9
GF24400-PA CG18004-PA 12
GF24400-PA CG1193-PB 14
GF24400-PA CG1193-PA 14
GF24400-PA CG5977-PA 15
8859.g2.t1 1844.g174.t1 2
GF20449-PA CG9579-PA 1
GF20449-PA CG9579-PB 1
GF20449-PA CG32454-PA 3
GF22008-PA CG32809-PE 2
GF20838-PA CG3135-PA 1
GF20838-PA 6.g491.t3 1
GF20838-PA 6.g491.t2 1
GF12267-PA CG30142-PA 1
GF20838-PC CG3135-PA 1
GF20838-PC 6.g491.t3 1
GF20838-PC 6.g491.t2 1
GF17770-PA CG8874-PA 1
GF17770-PA CG8874-PB 1
GF17770-PA 0.g916.t2 6
GF17770-PA 0.g916.t3 6
GF17770-PA 3.g1353.t1 6
GF17770-PA 3.g374.t1 8
GF17770-PA CG10295-PA 19
GF17770-PA 2.g280.t1 21
GF17770-PA 0.g624.t1 21
GF17770-PA 5383.g521.t1 21
GF17770-PA 2.g382.t2 23
GF17770-PA 6.g792.t2 23
GF17770-PA 1.g534.t1 23
GF17770-PA 3.g2827.t1 23
GF24114-PA CG3947-PA 1
10792.g559.t2 CG17575-PA 1
12068.g1.t1 5010.g492.t1 5
10791.g189.t1 CG16973-PA 1
10791.g189.t1 2.g280.t1 1
10791.g189.t1 CG5169-PA 3
10791.g189.t1 CG10295-PB 7
10791.g189.t1 6.g1101.t1 8
10791.g189.t1 CG1824-PA 16
10791.g189.t1 6.g792.t1 16
10791.g189.t1 CG7186-PA 17
10791.g189.t1 6.g240.t1 17
10791.g189.t1 CG32703-PA 18
10791.g189.t1 6.g661.t1 19
10791.g189.t1 CG10895-PA 20
10791.g189.t1 CG40478-PA 20
10791.g189.t1 CG5680-PA 20
GF12805-PA 1.g1753.t1 1
10792.g1135.t1 CG1472-PA 1
10792.g1135.t1 1.g2256.t1 2
10791.g412.t1 CG33261-PA 1
10791.g412.t1 2.g1443.t1 1
10791.g412.t1 CG32121-PA 7
10791.g412.t1 0.g174.t1 9
10791.g412.t1 1.g582.t3 9
GF14389-PA CG11020-PA 1
GF14389-PA 2.g788.t1 2
GF14389-PA CG10011-PA 5
GF14389-PA 3.g2045.t2 7
GF14389-PA 3.g2045.t3 7
GF14389-PA 3.g2045.t1 7
GF14389-PA CG33106-PC 7
GF14389-PA 2.g1579.t5 12
GF14389-PA 2.g1579.t1 12
GF14389-PA 2.g1579.t3 12
GF14389-PA CG32156-PI 12
GF15987-PA CG42271-PA 1
10790.g261.t1 3.g2237.t1 1
10790.g261.t1 CG4673-PA 2
GF21602-PA 6.g943.t1 1
GF21602-PA 6.g938.t1 2
GF24541-PA 2.g1149.t1 1
GF15587-PA CG14001-PA 1
GF15587-PA 6.g359.t6 3
GF22836-PA CG14535-PA 1
GF22064-PA CG8995-PA 2
GF22064-PA 17774.g1747.t1 6
GF16984-PB CG6747-PA 1
GF16984-PB CG6747-PC 1
GF16984-PB CG6747-PB 1
GF16984-PB CG4370-PA 2
GF16984-PB CG4370-PB 2
GF14864-PA CG2718-PA 1
GF14864-PA CG1743-PB 2
GF14864-PA 6.g772.t1 2
GF16984-PA CG6747-PA 1
GF16984-PA CG6747-PC 1
GF16984-PA CG6747-PB 1
GF16984-PA CG4370-PA 2
GF16984-PA CG4370-PB 2
GF11779-PC CG33130-PA 1
GF11779-PC CG33130-PC 1
GF11779-PC CG33130-PD 1
GF11779-PC CG33130-PB 1
GF21288-PA CG17328-PA 7
GF21288-PA CG3956-PA 7
GF21288-PA CG3407-PA 8
GF21288-PA CG32120-PA 8
GF21288-PA 6.g681.t1 10
GF21288-PA 6.g681.t2 10
GF21288-PA 6.g578.t1 11
GF21288-PA 2.g55.t1 11
GF21288-PA CG6813-PA 11
GF21288-PA 1.g1961.t1 11
GF20395-PA CG1453-PB 1
GF20395-PA CG2522-PA 1
GF20395-PA CG4659-PA 2
GF20707-PA CG5789-PA 1
GF20707-PA CG7627-PA 1
GF20707-PA CG14709-PA 1
GF20707-PA CG4562-PA 1
GF20707-PA CG9270-PA 1
GF20707-PA CG31793-PA 1
GF20707-PA CG11897-PA 1
GF20707-PA 0.g1872.t1 1
GF20707-PA CG11898-PA 1
GF20707-PA CG10505-PA 1
GF20707-PA CG6214-PA 1
GF20707-PA CG6214-PC 1
GF20707-PA CG6214-PB 1
GF20707-PA CG31874-PA 4
GF20707-PA CG4225-PA 8
GF18240-PA CG4719-PA 1
GF18240-PA 3.g2243.t1 2
GF18240-PA 2.g788.t1 3
GF18240-PA 2.g788.t5 4
GF18240-PA 3.g2045.t2 7
GF18240-PA 3.g2045.t3 7
GF18240-PA 3.g2045.t1 7
GF18240-PA CG33106-PC 7
GF17917-PA 3.g783.t1 1
GF17917-PA 977.g98.t1 1
10792.g127.t1 1.g328.t1 1
10792.g127.t1 CG8701-PA 2
10792.g127.t1 6.g982.t1 4
10792.g127.t1 CG9151-PA 4
GF18017-PA CG17083-PA 1
10790.g775.t1 3.g649.t1 1
10790.g775.t1 CG11247-PA 6
10790.g775.t1 CG11902-PA 8
10790.g775.t1 1.g970.t1 9
10790.g775.t1 CG18783-PA 10
10790.g775.t1 0.g1611.t2 10
10790.g775.t1 0.g1611.t1 10
10790.g775.t1 CG4413-PA 14
10790.g775.t1 CG17806-PA 14
10793.g82.t1 CG4701-PA 1
10793.g82.t1 CG6842-PA 7
10793.g82.t1 6.g243.t1 11
10793.g82.t1 CG6760-PA 13
10793.g82.t1 3.g1105.t1 14
GF23586-PA CG6801-PA 1
GF24916-PA CG9004-PA 1
GF24916-PA 2.g271.t1 1
10792.g1691.t2 CG8709-PA 1
10792.g1691.t2 CG8709-PB 1
10792.g1691.t2 CG2297-PA 2
10792.g1691.t2 CG18111-PA 3
GF25149-PA CG18179-PA 1
GF25149-PA CG6467-PA 18
GF25149-PA CG11836-PA 25
GF14198-PA CG6382-PA 1
GF14198-PA CG1898-PA 2
GF14198-PA 2.g216.t1 2
GF14198-PA CG1873-PA 2
GF23274-PA CG14258-PA 1
GF11779-PB CG33130-PA 1
GF11779-PB CG33130-PC 1
GF11779-PB CG33130-PD 1
GF11779-PB CG33130-PB 1
GF15547-PA CG32986-PA 1
GF16258-PB 3.g1968.t1 1
GF16258-PA 3.g1968.t1 1
GF17871-PA CG6019-PA 1
GF17871-PA CG7972-PA 2
GF17871-PA CG4152-PA 4
GF14063-PA 0.g1242.t1 1
GF14063-PA 0.g1243.t1 2
GF14063-PA CG6647-PA 3
10791.g1864.t3 CG10181-PA 1
10791.g1864.t3 CG10226-PA 1
10791.g1864.t3 CG10173-PA 1
10791.g1864.t3 CG3879-PA 1
10791.g1864.t3 CG8523-PA 1
10791.g1864.t3 CG9663-PA 16
10791.g1864.t3 0.g183.t1 17
10791.g1864.t3 CG3164-PC 17
10791.g1864.t3 0.g16.t1 17
GF20082-PA CG13476-PB 1
10790.g740.t1 CG5391-PA 1
GF16523-PA CG10311-PB 1
10187.g1.t1 8356.g794.t1 1
10187.g1.t1 6.g1421.t1 1
10187.g1.t1 16219.g1622.t1 1
10187.g1.t1 1781.g165.t1 1
10187.g1.t1 9909.g952.t1 5
10187.g1.t1 4474.g436.t1 12
10187.g1.t1 1919.g177.t1 14
GF15878-PA CG2826-PA 1
GF15878-PA 0.g78.t1 3
GF15878-PA 3.g2254.t1 3
GF15878-PA 0.g1020.t1 3
GF15878-PA 0.g78.t2 3
GF15878-PA 0.g438.t1 4
GF15878-PA CG15818-PA 4
GF16370-PA CG1077-PA 1
GF24857-PB CG32305-PA 1
GF24857-PB CG5712-PA 2
GF24857-PB 2.g254.t1 3
GF24857-PB CG17176-PA 4
10797.g81.t1 CG31728-PC 1
10797.g81.t1 0.g1446.t1 1
10797.g81.t1 CG9372-PA 6
10797.g81.t1 CG1299-PB 6
10797.g81.t1 CG4386-PA 11
10797.g81.t1 CG5390-PA 11
10797.g81.t1 CG5896-PA 13
10797.g81.t1 CG9737-PA 14
10797.g81.t1 3.g1958.t1 14
10797.g81.t1 1.g1663.t1 14
10797.g81.t1 CG12386-PA 15
10797.g81.t1 0.g241.t1 15
10797.g81.t1 CG12387-PA 16
10797.g81.t1 CG31265-PA 19
10797.g81.t1 CG31269-PA 21
GF24857-PA CG32305-PA 1
GF24857-PA 2.g254.t1 2
GF24857-PA CG17176-PA 3
10801.g26.t1 6159.g602.t1 10
10801.g26.t1 1.g9.t1 11
10790.g101.t1 CG8630-PA 1
10790.g101.t1 CG9743-PA 4
GF10403-PA CG8474-PA 1
GF10403-PA 0.g1323.t2 3
GF10403-PA 0.g1323.t1 3
GF10403-PA CG14938-PA 3
GF11468-PA CG8811-PA 1
GF21319-PA CG12516-PA 3
GF17644-PD 3.g509.t1 1
GF17644-PD CG8404-PA 5
GF17644-PE 3.g509.t2 2
GF17644-PB 3.g509.t2 1
GF17644-PB 3.g509.t1 1
GF17644-PB 3.g509.t3 1
GF17644-PC 3.g509.t1 1
GF17644-PC CG8404-PA 5
GF11692-PA CG8383-PA 1
GF17644-PA 3.g509.t3 1
GF17644-PA 3.g509.t2 1
GF17644-PA 3.g509.t1 1
GF22355-PA CG1639-PA 1
GF23787-PA 2.g765.t1 1
GF23787-PA CG8541-PA 2
GF11740-PA CG31207-PA 4
GF11740-PA CG2650-PA 6
GF23698-PA 2.g1504.t1 1
GF23698-PA CG5359-PA 2
10793.g864.t1 CG14030-PA 1
12936.g1.t1 16606.g1651.t1 1
10793.g77.t1 0.g1594.t2 1
10793.g77.t1 0.g1594.t1 1
GF12418-PA CG18335-PA 1
10791.g735.t1 2.g921.t1 1
10791.g735.t1 2.g921.t3 1
10791.g735.t1 2.g921.t2 1
GF18740-PA CG10217-PA 1
GF18740-PA 3.g397.t2 2
GF18740-PA 3.g397.t1 2
GF18740-PA CG16791-PA 2
GF23414-PA CG3246-PA 1
GF11144-PA CG12963-PA 1
3576.g1.t1 8263.g786.t1 1
3576.g1.t1 4581.g456.t1 2
GF15628-PA CG10188-PA 1
GF15628-PA 6.g1309.t1 3
GF15628-PA CG7893-PC 3
GF21912-PA CG7872-PA 1
GF15297-PA 0.g231.t1 1
GF24375-PA CG5133-PA 1
GF24375-PA 0.g591.t1 3
13484.g1.t1 5472.g531.t1 4
GF23742-PA CG10923-PA 1
10790.g532.t1 CG10324-PA 1
10790.g532.t1 3.g797.t1 1
GF19195-PA CG12664-PB 1
GF18748-PA CG10251-PB 1
GF18748-PA 3.g1960.t1 1
GF18748-PA CG32848-PA 3
10791.g692.t1 2.g862.t1 1
10791.g692.t1 CG8873-PB 5
10791.g692.t1 CG8873-PC 5
10791.g692.t1 CG4812-PA 25
10792.g1649.t1 CG11413-PA 1
10792.g1649.t1 1.g2219.t1 1
GF23106-PA CG31851-PA 1
GF23106-PA CG31730-PA 3
GF11969-PA CG43066-PA 1
GF11969-PA CG43066-PB 1
GF11969-PA CG10804-PA 1
GF11969-PA CG15279-PB 12
GF15467-PA CG10658-PA 1
GF11027-PA 1.g35.t1 1
GF24219-PA CG9270-PA 1
GF24219-PA CG31793-PA 1
GF24219-PA CG14709-PA 1
GF24219-PA CG4562-PA 1
GF24219-PA CG7627-PA 1
GF24219-PA 0.g1872.t1 1
GF24219-PA CG11897-PA 1
GF24219-PA CG5789-PA 1
GF24219-PA CG10505-PA 1
GF24219-PA CG11898-PA 1
GF24219-PA CG6214-PA 1
GF24219-PA CG6214-PB 1
GF24219-PA CG6214-PC 1
GF24219-PA CG7806-PA 2
GF24219-PA CG10181-PA 9
GF24219-PA CG7955-PA 10
GF24219-PA CG33230-PA 10
GF23152-PA CG7156-PA 1
GF12282-PA CG5748-PA 1
GF12282-PA CG5748-PB 1
GF13523-PA CG10143-PA 1
GF13523-PA 1.g1010.t1 1
GF13523-PA CG5998-PA 1
GF13523-PA CG5992-PA 2
GF13861-PB CG1832-PB 1
GF13861-PB CG31670-PA 2
GF13861-PB 1.g970.t1 4
GF13861-PB 0.g1611.t2 5
GF13861-PB 0.g1611.t1 5
GF13861-PB CG4360-PA 6
GF13861-PB 6.g351.t1 6
GF13861-PB 0.g419.t1 7
GF13861-PB 3.g1358.t1 8
GF13861-PB CG14710-PA 9
GF13861-PB 2.g2227.t1 10
GF13861-PB CG2889-PA 17
10567.g1.t1 8356.g794.t1 1
10567.g1.t1 16219.g1622.t1 1
10567.g1.t1 1781.g165.t1 1
10567.g1.t1 6.g1421.t1 1
10567.g1.t1 4474.g436.t1 12
GF20389-PA CG7815-PA 1
GF20389-PA 2.g1501.t1 1
GF20389-PA CG2108-PA 7
GF20389-PA 3.g1601.t1 9
6335.g4.t1 13117.g1284.t1 1
GF12342-PA CG7726-PA 1
GF23721-PA CG15219-PA 1
10777.g1.t1 5650.g549.t1 6
GF14660-PA 0.g422.t1 1
GF14660-PA CG15418-PA 1
GF14433-PA CG10466-PA 1
GF14433-PA CG7697-PA 2
GF11754-PA CG30157-PA 1
GF11754-PA 2.g1522.t1 2
GF10972-PA CG6395-PA 1
GF10972-PA CG5504-PB 6
GF10972-PA CG9828-PA 6
GF17350-PA CG4510-PA 1
GF23010-PA CG12269-PA 1
GF13544-PA CG12490-PB 1
GF13544-PA CG9825-PA 1
GF13544-PA 1.g1934.t1 1
GF13544-PA 1.g1935.t1 1
GF13544-PA CG30272-PA 1
GF13544-PA CG7838-PA 2
GF13544-PA CG8791-PA 7
GF13544-PA CG8098-PB 9
13243.g2.t1 14921.g1472.t1 7
GF10800-PA CG3893-PA 1
11487.g1.t1 11916.g1167.t1 7
GF17305-PA CG17944-PB 1
GF24654-PA CG17321-PA 1
10795.g372.t1 6.g182.t1 2
GF23579-PA CG14118-PA 1
GF23579-PA CG11907-PA 3
10801.g33.t1 6.g1427.t1 2
10801.g33.t1 229.g31.t1 5
9893.g1.t1 10515.g1028.t1 7
7493.g1.t1 11916.g1167.t1 7
GF24694-PA CG32112-PA 1
GF24694-PA CG32112-PC 1
GF24694-PA CG32112-PB 1
10791.g604.t1 CG17233-PA 1
10793.g749.t1 CG9188-PB 1
10793.g749.t1 CG9188-PA 1
10793.g749.t1 CG9200-PA 2
GF13494-PA 1.g987.t1 1
GF13494-PA 1.g987.t2 1
GF13494-PA 1.g987.t3 1
GF10332-PA CG18258-PA 3
GF10332-PA 0.g268.t1 9
GF10332-PA CG4979-PA 15
GF17617-PA 3.g555.t1 1
GF17617-PA CG11453-PA 1
GF17617-PA 1.g776.t1 1
GF17617-PA 1.g775.t1 2
GF17617-PA CG4830-PA 3
GF17617-PA CG11391-PA 6
GF23410-PA 0.g401.t1 1
GF23410-PA CG3241-PA 1
10790.g811.t1 3.g741.t1 1
GF24600-PA CG31773-PA 1
GF24600-PA 0.g456.t1 1
GF24600-PA 1.g1052.t1 5
GF24600-PA CG15427-PD 8
GF12172-PA CG17522-PA 6
GF12172-PA 1.g1434.t1 7
GF12172-PA CG4381-PA 13
GF12172-PA CG4181-PA 14
10793.g950.t2 CG9171-PA 1
10793.g950.t2 0.g1097.t2 4
10793.g950.t2 0.g1097.t1 4
10793.g950.t2 CG10287-PA 5
GF18642-PA CG2019-PA 1
GF18642-PA 3.g155.t1 1
GF18642-PA 3.g156.t1 1
10793.g950.t1 CG9171-PA 1
10793.g950.t1 0.g1097.t2 4
10793.g950.t1 0.g1097.t1 4
10793.g950.t1 CG10287-PA 5
GF22083-PA CG6041-PA 1
GF22083-PA CG14780-PA 3
GF22083-PA CG8299-PA 5
GF22083-PA 1.g643.t1 10
GF22083-PA CG34458-PA 10
GF22083-PA 1.g1948.t1 14
GF22083-PA 0.g244.t1 15
GF22083-PA CG8738-PA 16
GF22083-PA CG11529-PA 17
GF22083-PA CG2045-PA 18
GF22083-PA CG5909-PA 18
GF22083-PA 3.g2765.t1 19
GF17866-PA CG7717-PA 1
GF17866-PA CG7717-PB 1
GF17866-PA CG4720-PA 2
GF17866-PA CG10951-PA 9
GF17866-PA CG3105-PA 12
GF17866-PA 0.g1426.t2 12
GF17866-PA CG11533-PB 13
GF15270-PE CG8222-PG 1
GF15270-PE CG8222-PD 1
GF15270-PE CG8222-PC 1
GF15270-PE CG8222-PB 1
GF15270-PE CG8222-PA 1
GF15270-PE CG8222-PE 1
GF15270-PE CG8222-PF 1
GF15270-PE CG8222-PH 2
GF15270-PE CG1389-PA 4
GF15270-PE CG3969-PA 11
GF15270-PE CG4007-PA 11
GF15270-PD CG8222-PG 1
GF15270-PD CG8222-PB 1
GF15270-PD CG8222-PD 1
GF15270-PD CG8222-PC 1
GF15270-PD CG8222-PA 1
GF15270-PD CG8222-PE 1
GF15270-PD CG8222-PF 1
GF15270-PD CG1594-PA 10
GF15270-PC CG8222-PC 1
GF15270-PC CG8222-PG 1
GF15270-PC CG8222-PB 1
GF15270-PC CG8222-PD 1
GF15270-PC CG8222-PA 1
GF15270-PC CG8222-PE 1
GF15270-PC CG8222-PF 1
GF15270-PC CG1389-PB 2
GF15270-PC CG1389-PA 2
GF15270-PC 0.g377.t1 3
GF15270-PB CG8222-PG 1
GF15270-PB CG8222-PB 1
GF15270-PB CG8222-PD 1
GF15270-PB CG8222-PC 1
GF15270-PB CG8222-PA 1
GF15270-PB CG8222-PF 1
GF15270-PB CG8222-PE 1
GF15270-PB CG1594-PA 10
GF15270-PA CG8222-PC 1
GF15270-PA CG8222-PG 1
GF15270-PA CG8222-PD 1
GF15270-PA CG8222-PB 1
GF15270-PA CG8222-PA 1
GF15270-PA CG8222-PE 1
GF15270-PA CG8222-PF 1
GF15270-PA CG8222-PH 2
GF15270-PA CG14992-PA 10
GF15270-PA CG10079-PA 10
GF15270-PA CG18247-PA 10
GF15270-PA CG1511-PC 12
GF15270-PA 4.g26.t3 12
GF15270-PA 1.g862.t1 13
GF15270-PA 1.g862.t2 13
GF15270-PA 2.g840.t2 19
10798.g91.t1 CG5004-PA 1
10299.g3.t1 12806.g1254.t1 4
GF12477-PA CG1821-PC 1
10792.g1735.t1 CG6061-PA 1
10792.g1735.t1 CG6050-PB 1
10792.g1735.t1 CG8280-PA 4
10792.g1735.t1 CG6382-PA 5
GF21385-PA 18771.g1856.t1 1
GF19657-PA CG5727-PA 1
GF15218-PA CG31800-PA 1
GF15218-PA 0.g1875.t1 2
GF20348-PA 6.g349.t1 1
GF20348-PA CG1688-PA 5
GF20956-PA CG5062-PA 1
GF14129-PA CG5708-PA 1
GF14129-PA CG10619-PB 5
GF14129-PA CG10619-PA 5
GF14129-PA 6.g618.t1 6
GF14129-PA 6.g618.t2 6
GF11810-PA CG12373-PA 1
GF18555-PA 3.g2831.t1 1
GF18555-PA CG7802-PA 1
GF17961-PA 3.g1238.t1 1
GF17961-PA CG5925-PA 1
GF10237-PA CG34015-PA 1
GF10237-PA CG15362-PA 2
GF16056-PA CG9378-PA 1
10790.g813.t2 6.g1373.t1 2
10790.g813.t1 CG5319-PA 1
10790.g813.t1 6.g1373.t1 2
10793.g338.t1 CG31922-PA 1
10793.g338.t1 0.g136.t1 1
GF23531-PA CG7376-PA 1
GF23531-PA CG7376-PB 1
GF24042-PA CG14110-PA 1
GF11383-PA CG3362-PA 1
GF16268-PA CG1951-PA 1
GF16268-PA 2.g1045.t1 2
GF22232-PA 6.g43.t1 1
10805.g72.t2 6.g7.t1 1
10805.g72.t2 CG40494-PA 2
GF24063-PA CG13900-PA 1
GF24063-PA CG7769-PA 2
GF22176-PB CG14622-PB 1
GF22176-PB CG14622-PA 1
GF22176-PB 2.g1404.t1 2
GF22176-PB 2.g1404.t2 2
GF22176-PB CG32138-PA 2
GF14722-PA 0.g155.t1 1
GF14722-PA 0.g145.t1 1
GF14722-PA 0.g145.t3 1
GF14722-PA 0.g145.t2 1
GF14722-PA CG15427-PD 6
GF14722-PA CG15699-PA 9
GF14722-PA 3.g1882.t2 10
GF14722-PA 1.g1161.t1 11
GF11106-PA CG12891-PA 1
10790.g273.t1 CG2128-PA 1
10790.g273.t1 CG2109-PA 1
10790.g273.t1 CG7471-PA 1
GF17554-PA CG11854-PA 1
GF17554-PA CG11853-PA 3
GF17554-PA CG3723-PF 7
GF20831-PA CG17642-PA 1
GF22176-PA CG14622-PA 1
GF22176-PA CG14622-PB 1
GF22176-PA CG32138-PA 2
GF22176-PA 2.g1404.t1 2
GF22176-PA 2.g1404.t2 2
GF22920-PA 3.g2764.t1 1
GF22920-PA CG1340-PA 1
GF17751-PA CG3313-PA 1
GF12311-PA 1.g1056.t1 1
10792.g1903.t1 1.g62.t1 1
10792.g1903.t1 CG7404-PA 5
10792.g1903.t1 3.g201.t1 7
GF12801-PA CG9450-PA 1
GF19605-PA 6.g268.t1 1
GF19605-PA 6.g268.t2 1
GF19605-PA 6.g268.t3 1
GF19605-PA 0.g1325.t1 2
GF19605-PA CG5411-PA 3
GF14416-PA CG15626-PA 1
GF14416-PA CG32704-PB 2
GF14416-PA CG11155-PA 9
GF14416-PA 2.g961.t1 10
10793.g860.t1 0.g586.t1 1
GF14846-PA CG10302-PA 1
GF14846-PA 6.g110.t1 2
GF11936-PA 1.g1738.t1 1
GF14130-PC CG5722-PC 1
GF14130-PC CG5722-PD 1
GF14130-PC CG5722-PB 1
GF14130-PC CG5722-PA 1
GF14130-PC CG12092-PA 1
GF14130-PC CG2411-PA 2
GF14130-PB CG5722-PD 1
GF14130-PB CG5722-PC 1
GF14130-PB CG5722-PA 1
GF14130-PB CG5722-PB 1
GF14130-PB CG12092-PA 1
GF14130-PB CG2411-PA 2
GF10105-PA CG7724-PA 1
GF13873-PA CG3077-PA 1
GF14130-PD CG5722-PD 1
GF14130-PD CG5722-PC 1
GF14130-PD CG5722-PA 1
GF14130-PD CG5722-PB 1
GF14130-PD CG12092-PA 1
GF14130-PD CG2411-PA 2
GF13700-PA CG13330-PA 1
GF13700-PA 1.g921.t1 1
GF19937-PA CG17196-PA 1
GF22256-PA 6.g989.t1 1
GF22256-PA 6.g991.t1 2
GF16335-PA CG1427-PA 1
GF24822-PA CG13920-PA 1
GF23167-PA CG14724-PA 1
GF20641-PA CG2830-PA 1
GF20641-PA 0.g82.t1 1
GF20641-PA CG12101-PA 1
GF20641-PA CG7235-PA 1
GF12459-PA CG12752-PA 1
GF23866-PA CG8610-PA 1
GF23866-PA CG2508-PA 2
GF23866-PA 0.g2017.t1 2
GF15374-PA 0.g2009.t1 1
10801.g31.t1 18453.g1819.t1 5
GF14340-PA CG15269-PA 1
GF14340-PA 0.g1611.t1 1
GF14340-PA 0.g1611.t2 1
GF14340-PA CG7372-PA 4
GF14340-PA 6.g351.t1 4
GF14340-PA CG8573-PA 6
GF14340-PA 0.g419.t1 8
GF14340-PA 3.g649.t1 8
GF14340-PA 3.g1358.t1 9
GF14340-PA CG11902-PA 9
GF14340-PA CG33133-PA 10
GF14340-PA CG14710-PA 11
GF14340-PA CG17802-PA 11
GF14340-PA CG11695-PA 13
GF14340-PA CG31441-PA 14
GF14990-PA CG18627-PA 1
GF14990-PA CG3469-PA 2
GF14990-PA 3.g823.t1 3
GF19596-PA CG9998-PA 1
GF19596-PA CG3162-PA 2
GF19596-PA 1.g1989.t1 2
GF20722-PA CG11488-PA 1
GF20072-PA CG32281-PA 1
GF20072-PA 2.g338.t1 1
GF12543-PA CG7745-PA 1
10792.g1689.t1 CG8710-PD 1
10792.g1689.t1 1.g297.t1 1
26.g2.t1 2726.g264.t1 8
26.g2.t1 14997.g1480.t1 9
GF20297-PA CG15202-PB 1
10791.g814.t1 2.g2079.t1 1
10791.g814.t1 CG8487-PA 3
10798.g73.t1 6.g774.t1 1
12755.g1.t1 9248.g881.t1 2
10790.g1814.t1 3.g1746.t1 1
10790.g1814.t1 3.g1746.t2 1
10790.g1814.t1 3.g870.t1 2
10790.g1814.t1 3.g871.t1 3
10790.g1814.t1 CG10278-PA 3
13083.g2.t1 2102.g195.t1 2
GF14070-PA CG6729-PA 1
GF20461-PA 6.g1359.t1 1
GF14225-PA CG6258-PA 1
GF14655-PA CG16713-PA 1
GF22503-PA CG6361-PA 1
GF22503-PA CG6367-PB 2
GF22503-PA CG6367-PA 2
GF22503-PA 3.g1180.t1 5
GF22503-PA CG11842-PA 7
GF22503-PA 3.g1965.t1 10
GF22503-PA CG9673-PA 10
GF22503-PA CG4821-PA 11
GF22503-PA CG8952-PA 12
GF22503-PA CG10161-PA 14
GF22503-PA CG30371-PA 14
GF22503-PA CG30375-PA 14
GF22503-PA CG3650-PA 15
GF22503-PA CG16996-PA 15
GF22503-PA CG16997-PA 16
GF22503-PA CG12256-PA 16
GF17380-PA CG9792-PA 1
GF17380-PA CG8063-PA 6
GF17380-PA 4.g17.t1 6
GF12213-PA CG9327-PA 1
GF12213-PA CG5266-PA 3
GF12213-PA CG4904-PA 4
GF12213-PA CG17268-PA 5
GF12213-PA CG3422-PA 6
GF17157-PA CG18525-PA 1
GF14102-PA CG5362-PA 1
GF16210-PA CG7920-PA 1
GF20116-PA CG32425-PA 2
GF18860-PA CG6932-PA 1
GF18860-PA 3.g1843.t1 1
GF24208-PA 0.g2062.t1 1
GF17648-PA CG1939-PA 1
GF17648-PA CG10575-PA 2
GF16699-PA 3.g932.t1 1
GF16699-PA 6.g393.t1 2
GF16699-PA CG12413-PB 3
10827.g4.t1 12801.g1253.t1 2
GF25224-PA CG5290-PA 1
10793.g565.t1 0.g200.t1 1
GF10405-PA CG8865-PA 1
GF10405-PA CG7793-PA 3
GF17184-PA CG2345-PA 1
GF17184-PA CG15006-PA 3
GF17184-PA 3.g243.t1 6
GF17184-PA CG7076-PA 7
GF20994-PA CG10778-PA 1
GF16510-PA 3.g813.t1 1
GF16510-PA CG14899-PA 1
GF16510-PA CG10908-PA 2
10795.g39.t1 CG8211-PA 1
10795.g39.t1 CG4542-PA 1
10795.g39.t1 6.g495.t1 1
10795.g39.t1 CG5091-PA 2
10792.g1340.t1 CG9002-PA 1
10792.g1340.t1 CG30461-PB 1
10792.g1340.t1 CG7573-PA 3
GF25037-PA CG13893-PA 1
GF25037-PA CG9528-PA 2
GF25037-PA CG9528-PB 2
GF24443-PA CG9128-PA 1
GF18893-PA CG5475-PA 1
GF18893-PA CG7393-PA 1
GF18893-PA 3.g2029.t1 2
GF18893-PA CG42366-PC 7
GF18893-PA CG5072-PA 9
GF18893-PA CG1362-PA 13
GF18893-PA 6.g792.t2 19
GF18893-PA 5383.g521.t1 20
GF18893-PA 1.g1528.t1 21
GF18893-PA CG16973-PA 21
GF18893-PA 1.g1528.t2 21
GF18893-PA CG42317-PG 22
GF18893-PA 2.g1406.t1 23
GF23184-PA CG13633-PA 1
10791.g1179.t1 2.g1274.t1 1
10791.g1179.t1 CG10638-PA 2
10791.g1179.t1 CG9436-PA 5
GF17611-PA 3.g562.t1 1
10790.g1604.t1 CG31062-PA 1
10790.g1604.t1 CG1084-PA 15
GF25214-PA 2.g1982.t1 1
GF17314-PA CG14605-PB 2
GF17314-PA CG1208-PA 14
GF18361-PA 3.g214.t1 1
GF18361-PA CG42803-PD 1
GF12572-PA CG8635-PA 1
10050.g1.t2 8356.g794.t1 1
10050.g1.t2 43.g3.t1 3
GF21840-PA CG11190-PA 1
GF24000-PA CG33002-PA 1
GF23028-PA CG10881-PA 1
GF19240-PA 6.g907.t1 1
GF19240-PA 6.g906.t1 2
GF19240-PA 1.g1294.t1 5
6.g4.t1 8946.g853.t1 1
GF12294-PA CG1901-PA 1
GF12294-PA 0.g274.t1 3
GF12294-PA 4.g30.t1 3
GF12294-PA CG1838-PC 3
GF16120-PA CG6331-PA 1
GF16120-PA CG6126-PA 2
GF16120-PA CG4630-PA 3
GF16120-PA CG9317-PA 4
GF16120-PA CG10486-PA 12
GF10114-PA CG42648-PA 1
GF10114-PA 2.g1619.t1 1
GF18949-PA 3.g409.t1 1
GF18949-PA CG5874-PA 1
GF18238-PA CG4743-PA 1
GF15043-PA CG31974-PA 1
GF15043-PA 0.g18.t1 2
GF16882-PA CG34279-PA 1
GF24242-PA CG1143-PA 1
10899.g6.t1 16593.g1649.t1 1
GF18187-PA CG8202-PA 1
GF17004-PA CG6969-PA 1
GF17004-PA CG12002-PB 4
GF17004-PA CG12002-PA 4
GF16877-PA CG9345-PA 1
GF16877-PA CG5998-PA 3
GF25054-PA CG17142-PA 1
GF25054-PA CG31284-PA 2
GF25054-PA 1.g1763.t1 6
GF25054-PA 1.g1763.t2 6
GF25054-PA 1.g1763.t3 7
GF25054-PA CG3104-PA 9
GF22434-PA CG6179-PA 1
6589.g1.t1 5650.g549.t1 4
GF19947-PA 3.g910.t1 1
8064.g3.t1 3796.g366.t1 1
8064.g3.t1 CG8989-PB 2
8064.g3.t1 CG5825-PA 2
8064.g3.t1 CG14039-PB 3
GF24808-PA CG6910-PA 1
10792.g1691.t1 CG8709-PA 1
10792.g1691.t1 CG8709-PB 1
6387.g1.t1 9996.g963.t1 14
GF12930-PA CG3850-PA 1
GF12930-PA CG1133-PA 3
GF12930-PA CG5557-PA 7
GF12930-PA CG2120-PB 9
GF12930-PA 3.g692.t1 9
GF12930-PA CG17328-PA 10
GF12930-PA CG30431-PA 10
GF10241-PA 2.g297.t1 1
GF19449-PA CG14806-PA 1
GF23611-PA CG7641-PA 1
GF23611-PA CG42683-PB 5
GF23611-PA CG42683-PC 5
10792.g1507.t1 1.g1934.t1 1
10792.g1507.t1 CG30272-PA 1
10792.g1507.t1 CG12490-PB 1
10792.g1507.t1 CG9825-PA 1
10792.g1507.t1 1.g1935.t1 1
10792.g1507.t1 CG8791-PA 7
10792.g1507.t1 1.g1494.t1 8
10792.g1507.t1 CG8098-PB 9
10792.g1507.t1 CG15717-PA 11
GF18440-PA CG18596-PA 1
10791.g344.t1 CG32037-PA 1
10791.g344.t1 CG3428-PA 1
10791.g344.t1 CG32037-PB 2
GF15695-PA CG11319-PA 1
GF15695-PA 6.g1147.t1 2
GF15695-PA 6.g1147.t2 2
GF15695-PA 6.g1147.t3 2
GF15695-PA 2.g1441.t1 3
GF15695-PA CG11034-PA 5
GF13890-PA 0.g302.t1 1
GF13890-PA CG9894-PA 1
GF14697-PA CG10495-PA 1
GF21369-PA CG12410-PA 1
GF21369-PA CG1502-PA 2
GF12912-PA CG2292-PA 1
GF12912-PA CG4907-PA 2
GF12912-PA CG13978-PA 3
GF12176-PA CG5170-PA 1
GF12748-PA CG8994-PA 1
GF16008-PA CG7440-PA 1
GF16008-PA CG8708-PA 3
GF16008-PA CG18558-PA 6
GF11378-PA CG13570-PA 1
GF22195-PA CG3621-PA 1
GF22195-PA CG6914-PA 2
GF11865-PB CG8183-PB 1
GF11865-PB CG8183-PC 1
GF11865-PB CG8183-PA 1
GF11865-PB CG8183-PD 1
GF11865-PB CG8566-PB 1
GF11865-PB CG8566-PA 1
GF11865-PB CG8566-PD 2
GF11865-PA CG8183-PB 1
GF11865-PA CG8183-PC 1
GF11865-PA CG8183-PA 1
GF11865-PA CG8183-PD 1
GF11865-PA CG8566-PB 1
GF11865-PA CG8566-PA 1
GF11865-PA CG8566-PD 2
GF11135-PA CG12134-PB 1
GF11135-PA CG12134-PA 1
GF11135-PA CG2331-PC 1
GF11135-PA CG5776-PA 2
GF11135-PA CG2241-PA 9
GF11135-PA CG1341-PA 10
10793.g252.t3 CG5020-PA 1
10793.g252.t3 0.g1753.t1 1
10793.g252.t3 0.g1752.t3 1
10793.g252.t3 0.g1752.t2 1
10793.g252.t3 0.g1752.t5 1
10793.g252.t3 0.g1752.t4 1
10793.g252.t3 0.g1752.t1 2
10793.g252.t3 CG9206-PA 3
10793.g252.t5 0.g1752.t3 1
10793.g252.t5 0.g1752.t2 1
10793.g252.t5 0.g1752.t4 1
10793.g252.t5 0.g1752.t5 1
10793.g252.t5 CG5020-PA 2
10793.g252.t4 CG5020-PA 1
10793.g252.t4 0.g1753.t1 1
10793.g252.t7 0.g1752.t3 1
10793.g252.t7 0.g1752.t2 1
10793.g252.t7 0.g1752.t4 1
10793.g252.t7 0.g1752.t5 1
10793.g252.t7 CG5020-PA 1
10793.g252.t7 CG9279-PA 4
10793.g252.t6 0.g1752.t2 3
GF22418-PA 6.g680.t1 1
GF22418-PA 6.g680.t2 1
GF23034-PA CG8402-PA 1
GF23034-PA CG8402-PB 1
GF15088-PA 0.g1778.t1 1
GF15088-PA 0.g1777.t6 1
GF15088-PA 0.g1777.t5 1
GF15088-PA 0.g1777.t3 1
GF15088-PA 0.g1777.t7 1
GF15088-PA 0.g1777.t8 1
GF18720-PA CG5987-PA 1
GF18720-PA CG16716-PA 1
GF18720-PA CG16833-PA 3
GF18720-PA CG11201-PB 8
GF24342-PB CG6416-PE 1
GF10809-PA CG4108-PA 1
GF12313-PA 1.g1060.t1 1
10790.g1343.t1 CG31293-PA 1
10790.g1343.t1 3.g899.t1 1
GF23919-PA CG4157-PA 1
GF23919-PA CG11552-PA 2
10792.g364.t1 1.g1422.t1 1
10794.g184.t1 3.g2643.t1 1
10794.g184.t1 CG7824-PA 1
GF24312-PA CG3885-PA 1
GF11965-PA 1.g1448.t1 1
GF11696-PA CG1389-PB 1
GF11696-PA CG1389-PA 1
GF11696-PA 0.g377.t1 2
GF11696-PA CG1594-PA 11
GF11696-PA 0.g694.t1 12
GF11696-PA 3.g654.t1 15
GF16795-PA CG8328-PA 1
GF16795-PA CG6096-PA 4
GF16795-PA CG8346-PA 5
GF16795-PA 3.g2297.t1 5
GF19169-PA CG2045-PA 1
GF19169-PA CG5896-PA 6
GF19169-PA 3.g2765.t1 10
GF19169-PA CG31728-PC 12
GF19169-PA CG7996-PA 15
GF19169-PA CG13318-PA 16
GF19169-PA 2.g1754.t1 17
10828.g4.t1 1844.g175.t1 1
10828.g4.t1 16617.g1652.t1 23
10792.g183.t1 CG13177-PA 1
10792.g183.t1 1.g724.t1 1
10791.g1574.t1 CG11306-PA 1
GF12563-PA CG13746-PA 1
GF22854-PA 0.g34.t1 1
GF22854-PA CG11604-PA 1
GF14571-PA CG7224-PA 1
GF17967-PA CG5422-PA 1
GF17967-PA CG5422-PB 1
GF22052-PA CG3711-PA 1
GF22052-PA 6.g64.t1 1
GF22052-PA CG12081-PB 2
GF22052-PA CG12081-PA 2
GF22052-PA 2.g1823.t3 3
GF22052-PA 2.g1823.t1 3
GF22052-PA 2.g1823.t2 3
10791.g1286.t1 2.g1682.t2 1
10791.g1286.t1 2.g1682.t1 2
GF10412-PA CG10191-PA 1
GF10412-PA CG10545-PE 5
GF10412-PA CG7568-PA 8
GF23671-PA CG9670-PA 1
GF22311-PA 6.g279.t1 1
GF15779-PA 0.g1168.t1 1
GF20796-PA CG1455-PA 1
GF20796-PA 7316.g713.t1 1
GF20796-PA 3.g2790.t1 1
GF24211-PA 2.g376.t1 1
GF24211-PA 1.g949.t1 3
10791.g1016.t1 CG7422-PA 1
10791.g1016.t1 CG7798-PA 5
10791.g1016.t1 9743.g937.t1 7
10799.g47.t1 1826.g169.t1 1
10799.g47.t1 15073.g1485.t1 3
10799.g47.t1 13513.g1315.t1 13
10799.g47.t1 1.g8.t1 18
GF23057-PA CG7393-PA 1
GF23057-PA CG5475-PA 1
GF23057-PA 3.g2029.t1 2
GF23057-PA CG5072-PA 8
GF23057-PA CG1362-PA 13
GF23057-PA 5383.g521.t1 19
GF23057-PA 6.g792.t2 20
GF23057-PA CG10244-PA 21
GF23057-PA 2.g1406.t1 22
GF23057-PA 0.g916.t2 24
GF23057-PA 0.g916.t1 24
GF18927-PA CG1116-PA 1
GF18927-PA 3.g57.t1 1
GF12618-PA CG5709-PA 1
GF12618-PA CG5659-PA 2
GF10053-PA CG9299-PA 1
GF10053-PA 6.g907.t1 5
GF23658-PA CG6812-PA 1
2588.g1.t1 11928.g1169.t1 2
GF25196-PA CG9372-PA 5
GF25196-PA 1.g407.t1 7
GF25196-PA CG8172-PA 7
GF25196-PA 1.g406.t1 7
GF25196-PA 1.g1663.t1 14
GF25196-PA 3.g1958.t1 14
GF25196-PA CG12387-PA 15
GF25196-PA 0.g241.t1 16
GF25196-PA CG7754-PA 19
GF25196-PA CG31269-PA 20
GF12092-PA CG10494-PA 1
10792.g1333.t1 1.g1271.t1 1
GF23357-PA 3.g2606.t1 1
GF23357-PA 3.g2603.t1 3
10792.g1266.t1 1.g492.t2 1
10792.g1266.t1 1.g492.t1 1
10792.g1266.t1 1.g492.t3 1
10792.g1266.t1 4.g31.t1 4
10792.g1266.t1 4.g31.t2 4
10792.g1266.t1 4.g31.t4 4
10792.g1266.t1 4.g31.t6 4
10792.g1266.t1 4.g31.t3 4
10792.g1266.t1 4.g31.t5 4
10792.g1266.t1 CG10895-PA 10
10792.g1266.t1 6.g792.t3 12
10792.g1266.t1 CG40478-PA 16
10792.g1266.t1 CG6800-PA 17
10792.g1266.t1 CG8874-PB 18
10792.g1266.t1 6.g240.t2 18
10792.g1266.t1 1.g862.t1 19
10792.g1266.t1 6.g1325.t1 20
10792.g1266.t1 CG14217-PF 20
10792.g1266.t1 6.g1325.t2 20
10792.g1266.t1 2.g807.t2 20
10792.g1266.t1 2.g807.t3 20
10792.g1266.t1 CG5680-PA 21
GF16731-PA CG18578-PA 1
GF16731-PA 3.g1406.t1 1
GF16731-PA CG4739-PA 1
GF16731-PA CG6649-PA 3
10904.g2.t1 17142.g1694.t1 1
GF23071-PA CG7998-PA 1
GF23071-PA 3.g686.t1 1
GF23071-PA CG10749-PA 2
GF18535-PA CG4520-PA 1
10793.g883.t1 0.g977.t1 1
10793.g883.t1 CG9289-PA 1
10793.g883.t1 CG9287-PA 1
10793.g883.t1 CG7529-PA 4
GF20724-PA CG5728-PA 1
10792.g1384.t1 CG8098-PB 1
10792.g1384.t1 CG8098-PA 1
10792.g1384.t1 CG6978-PA 1
10792.g1384.t1 CG15717-PA 2
10792.g1384.t1 1.g1935.t1 8
GF14882-PA CG3675-PA 1
GF14882-PA CG6554-PA 2
GF13729-PA CG15862-PB 1
GF13729-PA CG15862-PC 1
GF13729-PA CG15862-PA 1
GF13729-PA CG42341-PV 3
GF13729-PB CG15862-PA 1
GF13729-PB CG15862-PC 1
GF13729-PB CG15862-PB 1
GF13729-PB 2.g2056.t1 2
GF12469-PA CG1916-PA 1
GF12469-PA CG4889-PA 2
GF12469-PA CG4969-PA 2
10792.g736.t1 CG34123-PE 1
10792.g736.t1 1.g1071.t5 1
10792.g736.t1 1.g1071.t3 1
10792.g736.t1 1.g1071.t6 1
10792.g736.t1 1.g1071.t4 2
10792.g736.t3 CG34123-PE 1
10792.g736.t3 1.g1071.t5 1
10792.g736.t3 1.g1071.t3 1
10792.g736.t3 1.g1071.t6 1
10792.g736.t3 1.g1071.t4 2
10790.g1269.t1 CG9386-PA 1
10790.g85.t1 CG10550-PA 1
10790.g85.t1 CG31087-PA 1
10790.g85.t1 CG10559-PA 1
10790.g85.t1 CG10562-PA 1
10790.g85.t1 CG6834-PA 1
10790.g85.t1 3.g2211.t1 1
10790.g85.t1 CG10560-PA 1
10790.g85.t1 CG10553-PA 1
10790.g85.t1 CG31099-PA 1
10790.g85.t1 CG6830-PA 2
10790.g85.t1 3.g2199.t1 6
10790.g85.t1 0.g1098.t1 10
GF19948-PA CG9632-PA 1
GF21430-PA 6.g490.t1 1
GF23400-PA CG14938-PA 1
GF23400-PA 0.g1323.t1 1
GF23400-PA 0.g1323.t2 1
GF23400-PA 3.g1244.t1 2
GF23400-PA CG8474-PA 3
10796.g148.t1 CG2191-PA 1
10796.g148.t1 CG2187-PA 1
10796.g148.t1 CG2196-PA 1
10796.g148.t1 CG2187-PB 2
10796.g148.t1 CG5687-PA 7
10796.g148.t1 CG33124-PA 9
10796.g148.t1 CG7720-PD 12
GF10423-PA 2.g171.t1 1
GF10423-PA CG11661-PA 1
GF10423-PA CG11661-PB 1
GF20577-PA 0.g369.t2 1
GF20577-PA 0.g369.t1 1
GF20577-PA CG2262-PA 2
GF20577-PA CG1775-PA 3
GF23702-PA CG17962-PA 1
GF15203-PA CG31797-PA 1
GF15203-PA 0.g1901.t1 1
GF15203-PA 0.g44.t1 3
GF14563-PA 0.g1307.t1 1
GF14563-PA CG31784-PC 3
GF14563-PA 0.g1743.t1 3
GF23889-PA CG7839-PA 1
GF17528-PA CG4029-PA 1
GF17528-PA CG12690-PA 2
GF17528-PA 6.g545.t1 2
GF17758-PA CG31125-PA 1
GF13838-PA CG7791-PA 1
GF13838-PA CG11771-PA 2
GF16579-PA CG11993-PA 1
GF14046-PA 0.g1264.t1 1
GF14046-PA CG6122-PA 1
10798.g37.t1 CG6223-PA 1
10798.g37.t1 6.g1236.t1 1
GF17562-PA CG11878-PA 1
GF17562-PA 3.g2186.t1 1
GF17562-PA 3.g2187.t1 1
GF17562-PA 3.g2184.t1 1
GF17562-PA 3.g2185.t1 1
GF17562-PA CG10513-PA 3
GF17562-PA CG10675-PA 15
GF15562-PA CG18642-PA 1
GF15562-PA CG33096-PA 2
GF11526-PB 1.g2282.t1 1
GF11526-PB 1.g2282.t2 1
GF11526-PB CG30427-PC 1
GF11526-PB CG12268-PA 2
GF11526-PB CG5065-PA 3
GF11526-PB CG8306-PA 6
GF11526-PB CG13091-PA 10
GF11526-PB 3.g1255.t1 10
GF12549-PA CG12352-PA 1
GF13927-PA 1.g34.t1 2
GF13927-PA CG6514-PA 2
GF13927-PA CG31958-PA 6
GF13927-PA CG31802-PC 8
10791.g775.t1 12571.g1231.t1 1
GF11664-PA CG10934-PA 1
10806.g12.t2 4.g10.t1 1
10806.g12.t2 4.g10.t2 1
10806.g12.t2 4.g10.t3 1
10806.g12.t2 2.g788.t4 1
10806.g12.t2 2.g788.t3 1
10806.g12.t2 2.g788.t2 1
10806.g12.t2 2.g788.t5 1
10806.g12.t2 2.g788.t1 1
10806.g12.t2 CG4719-PA 3
10806.g12.t2 CG33106-PC 5
10806.g12.t2 3.g2045.t1 5
10806.g12.t2 2.g1579.t4 12
GF13535-PA CG13526-PA 1
GF13535-PA CG30378-PA 5
GF13535-PA CG13898-PA 6
GF13535-PA CG31802-PC 6
10790.g407.t1 CG6349-PA 1
10790.g407.t1 CG2708-PA 1
10790.g407.t1 3.g372.t1 2
10790.g407.t1 CG5949-PA 3
10790.g1402.t1 3.g2330.t1 1
10790.g1402.t1 CG5471-PA 5
10790.g1402.t1 CG31080-PA 5
10790.g1402.t1 3.g2338.t1 6
10790.g1402.t1 3.g8.t1 11
10805.g51.t1 6.g1430.t1 1
10805.g51.t1 CG1744-PA 4
10805.g51.t1 CG8561-PB 4
10805.g51.t1 CG8896-PA 5
10805.g51.t1 CG6890-PA 6
10792.g777.t1 CG30181-PA 1
GF15102-PA CG6605-PA 1
GF21799-PA 6.g669.t1 1
GF21799-PA 6.g669.t2 1
GF21799-PA CG33087-PC 1
GF21799-PA 1.g312.t4 1
GF21799-PA 1.g312.t3 1
GF21799-PA 1.g312.t2 1
GF21799-PA 1.g312.t1 1
GF21799-PA CG8909-PB 1
GF21799-PA 6.g1029.t1 1
GF21799-PA 1.g912.t1 3
13106.g1.t1 1.g16.t1 2
4810.g1.t1 1791.g166.t1 1
4810.g1.t1 19407.g1916.t1 6
13472.g2.t1 9117.g867.t1 1
10806.g12.t1 4.g10.t1 1
10806.g12.t1 4.g10.t2 1
10806.g12.t1 4.g10.t3 1
10806.g12.t1 2.g788.t2 1
10806.g12.t1 2.g788.t5 1
10806.g12.t1 2.g788.t4 1
10806.g12.t1 2.g788.t3 1
10806.g12.t1 2.g788.t1 1
10806.g12.t1 CG11020-PA 2
10806.g12.t1 CG4719-PA 3
10806.g12.t1 CG10011-PA 3
10806.g12.t1 3.g2045.t2 4
10806.g12.t1 3.g2045.t3 4
10806.g12.t1 3.g2045.t1 4
10806.g12.t1 CG17492-PA 10
10806.g12.t1 2.g1579.t5 11
10806.g12.t1 2.g1579.t3 11
10806.g12.t1 2.g1579.t1 11
10806.g12.t1 CG32156-PI 11
10794.g23.t1 6.g585.t1 1
GF12287-PA CG8344-PA 1
GF12287-PA 1.g712.t1 1
GF12287-PA CG3180-PA 1
GF12287-PA 3.g1083.t1 1
7525.g1.t1 11819.g1157.t1 8
10790.g442.t1 CG3925-PA 1
10796.g115.t1 CG5451-PA 1
10796.g115.t1 CG1109-PA 6
10796.g115.t1 CG2261-PA 7
GF23031-PA CG5180-PA 1
GF14819-PA CG4276-PA 1
GF14819-PA CG8907-PA 2
10791.g1576.t1 CG11307-PA 1
GF24472-PA CG9279-PA 1
GF24472-PA CG9206-PA 2
GF24472-PA 0.g1752.t3 5
GF24472-PA 0.g1752.t2 5
GF24472-PA 0.g1752.t1 5
GF19495-PA CG10347-PA 1
GF19495-PA 6.g804.t1 1
GF10901-PA 2.g657.t1 1
GF10901-PA 2.g658.t1 2
GF17457-PA CG42795-PA 1
GF17457-PA 3.g1482.t1 1
GF17457-PA 3.g1482.t3 1
GF17457-PA 3.g1482.t2 1
GF19056-PA CG7288-PA 1
GF15194-PA 0.g159.t1 1
GF15194-PA CG5863-PA 7
GF15194-PA CG10104-PA 7
GF22745-PA CG3779-PA 1
GF12610-PA CG10460-PA 1
GF24449-PA 0.g796.t1 1
GF24449-PA CG13780-PA 2
GF20958-PA 6.g860.t1 1
GF20958-PA 6.g860.t4 1
GF18857-PA CG6919-PA 1
GF18857-PA CG33976-PA 2
GF18857-PA 2.g2198.t1 6
GF24860-PA CG31797-PA 3
GF24860-PA 0.g1901.t1 3
GF13446-PA CG8905-PA 1
GF15433-PA 0.g762.t1 1
GF15433-PA 3.g317.t1 2
GF15433-PA CG3841-PA 13
GF15433-PA CG6917-PA 14
GF15433-PA 0.g977.t1 16
GF11339-PA CG10146-PA 1
GF24471-PA CG13780-PA 1
GF24471-PA 0.g796.t1 2
10790.g787.t1 CG7678-PA 1
10790.g787.t1 CG14309-PA 1
10790.g787.t1 CG18617-PA 1
10790.g787.t1 CG12602-PA 1
10790.g787.t1 CG1709-PA 1
10790.g787.t1 CG1709-PB 1
GF13174-PA 1.g1583.t1 1
GF23758-PA 2.g1573.t1 1
GF14607-PA CG34174-PA 1
GF18381-PA CG14710-PA 1
GF18381-PA CG4413-PA 3
GF18381-PA CG4854-PA 4
GF18381-PA 6.g250.t1 13
GF18381-PA CG17333-PA 13
GF18381-PA CG1792-PA 14
GF18164-PA CG17734-PA 1
8323.g1.t1 3796.g367.t1 1
GF17535-PC 3.g1489.t3 1
GF17535-PC 3.g1489.t1 1
GF17535-PC 3.g1489.t2 1
GF17535-PC CG12327-PA 1
GF17535-PC CG12327-PB 1
GF17535-PC CG7259-PB 2
GF17535-PB 3.g1489.t1 1
GF17535-PB 3.g1489.t3 1
GF17535-PB 3.g1489.t2 1
GF17535-PB CG12327-PA 1
GF17535-PB CG12327-PB 1
GF17535-PB CG7259-PB 2
GF17535-PA 3.g1489.t2 1
GF17535-PA 3.g1489.t1 1
GF17535-PA 3.g1489.t3 1
GF17535-PA CG12327-PA 1
GF17535-PA CG12327-PB 1
GF17535-PA CG7259-PB 2
GF19776-PA 1.g1364.t1 1
GF19776-PA CG13929-PB 2
GF20703-PA CG12000-PA 1
GF23215-PA CG7719-PA 1
GF23215-PA CG7719-PB 1
GF17221-PA CG10693-PI 1
GF17221-PA 3.g2079.t1 1
GF17221-PA 3.g2078.t6 1
GF17221-PA 3.g2078.t5 1
10792.g1195.t1 CG18105-PA 1
10790.g1989.t1 CG4815-PA 5
GF12046-PA CG3825-PA 1
GF25050-PA CG32343-PA 1
GF25050-PA CG32343-PB 1
10792.g465.t1 1.g775.t1 1
10792.g465.t1 3.g555.t1 1
10792.g465.t1 1.g776.t1 1
10792.g465.t1 CG4830-PA 1
10792.g465.t1 CG5568-PA 7
GF11657-PA CG4943-PA 1
GF11657-PA CG9140-PA 1
GF11657-PA 2.g1752.t1 5
GF11657-PA CG42279-PJ 5
GF18664-PA CG8021-PA 1
GF12401-PA CG13202-PA 1
GF20686-PA CG15422-PA 1
GF24076-PA CG3371-PA 1
GF24076-PA CG13895-PA 2
GF21993-PA 6.g5.t1 2
GF10247-PA CG12002-PA 1
GF10247-PA CG12002-PB 1
GF10247-PA CG1634-PB 11
GF10247-PA 3.g720.t1 14
GF10247-PA 2.g1495.t1 19
GF10247-PB CG12002-PB 1
GF10247-PB CG12002-PA 1
GF10247-PB CG1634-PB 11
GF10247-PB 2.g721.t2 13
GF10247-PB 2.g238.t1 14
GF10247-PB CG14010-PA 18
GF10247-PB 2.g1495.t1 19
10792.g968.t4 CG1399-PA 1
GF13048-PA 1.g1159.t1 1
GF21734-PA CG12111-PA 1
GF21734-PA 0.g483.t1 3
GF21734-PA 0.g196.t1 7
10790.g1767.t2 3.g2688.t1 1
10790.g1767.t2 3.g2687.t1 1
10790.g1767.t2 3.g2687.t3 1
10790.g1767.t2 3.g2687.t2 1
10790.g1767.t2 2.g47.t1 3
10790.g1767.t2 2.g47.t2 3
10790.g1767.t1 3.g2688.t1 1
10790.g1767.t1 3.g2687.t1 1
10790.g1767.t1 3.g2687.t3 1
10790.g1767.t1 3.g2687.t2 1
10790.g1767.t1 CG7771-PB 3
10790.g1767.t1 CG7771-PA 3
10792.g968.t3 CG1399-PA 1
GF14894-PA CG4691-PA 1
GF14894-PA CG30362-PA 2
GF14894-PA CG33340-PA 4
10803.g102.t1 8809.g839.t1 1
GF23466-PA 2.g2210.t1 1
GF16218-PA CG31040-PA 1
10827.g10.t4 6.g810.t1 1
GF14826-PA 0.g111.t1 1
GF11387-PA CG3376-PA 1
GF11387-PA CG15534-PA 2
11450.g1.t1 12263.g1206.t1 2
11450.g1.t1 12775.g1250.t1 2
GF20554-PA 1.g22.t2 1
GF20554-PA 0.g2130.t1 1
GF20554-PA 0.g2128.t2 1
GF20554-PA 0.g2128.t1 1
GF20554-PA 1.g22.t1 1
GF20554-PA 1.g7.t1 1
GF20554-PA CG10777-PB 18
GF20554-PA CG10077-PA 19
GF13187-PA CG30492-PF 1
GF13187-PA 1.g215.t1 1
GF13187-PA 1.g215.t4 1
GF13187-PA 1.g215.t3 1
GF13187-PA 1.g215.t5 1
GF14848-PA CG10305-PB 1
GF14848-PA 0.g1810.t1 1
GF22909-PA CG9698-PA 1
GF22909-PA 3.g2730.t1 3
GF22909-PA 3.g2736.t1 5
GF22909-PA CG31524-PA 7
GF22909-PA 3.g2740.t1 8
GF22909-PA 3.g1740.t1 9
GF22909-PA 3.g2740.t2 9
GF22909-PA CG34345-PA 10
GF22909-PA CG31016-PB 10
GF22909-PA 2.g1835.t4 10
GF22909-PA CG31016-PA 11
GF22909-PA CG32201-PB 13
GF16095-PA CG9769-PA 1
GF16095-PA CG8335-PA 2
GF16095-PA 1.g68.t1 3
10797.g257.t1 0.g61.t1 1
GF12152-PA 1.g1428.t1 1
GF12152-PA CG18537-PA 3
GF12152-PA 1.g1426.t1 3
GF25157-PA CG32444-PA 1
GF25157-PA CG4988-PA 1
GF21044-PA CG6170-PC 1
GF21044-PA 6.g979.t1 1
GF21044-PA 6.g979.t3 1
GF21044-PA 6.g979.t2 1
GF21044-PA 6.g862.t1 2
GF22619-PA CG8661-PA 1
10795.g203.t1 CG14788-PA 1
10795.g203.t1 2.g309.t1 2
GF20809-PB CG4495-PA 1
GF20809-PB CG4495-PB 1
GF14862-PA CG11377-PA 1
10827.g10.t1 6.g810.t1 1
10827.g10.t1 CG5732-PA 2
GF13752-PA 1.g1494.t1 1
GF13752-PA CG15094-PA 3
GF13752-PA 1.g1493.t1 3
GF13752-PA CG8791-PA 4
GF13752-PA CG12490-PB 6
GF13752-PA CG30272-PA 7
GF21141-PA CG1435-PA 1
GF11892-PA CG6339-PA 1
GF18170-PA CG7379-PA 1
GF18170-PA CG17806-PB 1
GF18170-PA CG9293-PB 2
GF18170-PA CG9293-PA 2
GF18170-PA 14528.g1419.t1 3
10791.g1053.t1 CG5932-PA 1
10791.g1053.t1 CG5955-PB 1
10791.g1053.t1 CG5955-PA 1
10791.g1053.t1 CG31091-PA 3
10791.g1053.t1 CG17097-PB 13
10793.g878.t1 CG13097-PA 1
10793.g878.t1 CG13095-PA 1
10793.g878.t1 CG13096-PA 2
10793.g480.t1 0.g928.t1 1
10794.g26.t1 6.g784.t1 1
10794.g26.t1 CG11696-PA 1
10794.g26.t1 CG11695-PA 1
10794.g26.t1 CG4282-PA 5
10794.g26.t1 CG10366-PA 7
10794.g26.t1 CG8643-PA 10
10794.g26.t1 CG10267-PA 11
10794.g26.t1 CG8301-PA 12
10794.g26.t1 3.g38.t3 12
10794.g26.t1 CG1602-PA 12
10794.g26.t1 CG7987-PA 13
10794.g26.t1 CG5249-PB 13
10794.g26.t1 CG5249-PA 13
10794.g26.t1 CG10147-PA 13
10794.g26.t1 CG17385-PA 14
GF13689-PA CG4740-PA 1
GF13689-PA CG10146-PA 2
GF10917-PA CG10297-PA 1
GF10917-PA CG6955-PA 3
GF10917-PA 2.g632.t1 3
GF10917-PA CG7287-PA 4
GF10917-PA 2.g626.t1 4
GF10917-PA 2.g623.t1 5
GF10917-PA CG30045-PA 8
GF17318-PA CG10055-PA 1
GF21921-PA 6.g1007.t1 1
GF19620-PA CG9919-PA 1
GF12007-PA CG8026-PA 1
GF12007-PA CG18317-PB 3
GF12007-PA CG32250-PA 3
GF12007-PA CG6608-PB 4
GF12007-PA CG32103-PA 5
GF12007-PA CG3476-PB 6
GF10608-PA 2.g1082.t1 1
GF10608-PA CG11811-PA 1
GF24213-PA CG42324-PA 1
GF14101-PA 0.g1170.t1 1
GF16614-PC CG31116-PD 1
GF16614-PC 3.g1326.t4 1
GF16614-PC 3.g1326.t1 1
GF16614-PC 3.g1326.t3 1
GF10642-PA CG8562-PA 1
GF10642-PA CG8560-PA 2
GF10570-PA CG18374-PA 1
GF10570-PA CG18374-PB 1
GF10570-PA 2.g194.t1 2
GF10570-PA 2.g194.t2 2
GF15223-PA CG17293-PA 1
GF15647-PA CG9828-PA 1
GF15647-PA CG8863-PB 2
GF15647-PA CG6395-PB 5
GF15647-PA CG6395-PA 5
GF19063-PA CG13403-PA 1
GF19063-PA 6.g909.t1 1
6689.g1.t1 8356.g794.t1 1
GF15138-PA CG31866-PA 1
GF15399-PA CG9222-PA 1
GF15399-PA 0.g688.t1 1
GF15399-PA CG14305-PC 2
GF15399-PA CG9374-PA 8
GF15399-PA CG8866-PA 10
GF15399-PA CG12306-PA 11
GF15399-PA CG9804-PC 15
GF15399-PA 6.g400.t1 16
10811.g4.t1 6974.g672.t1 3
GF18653-PA CG2104-PA 1
GF18653-PA CG3289-PA 2
GF18653-PA CG8509-PA 3
GF24933-PA CG15822-PA 1
GF22831-PA 0.g860.t1 1
GF11669-PA CG10931-PA 1
4869.g1.t1 13717.g1326.t1 1
4869.g1.t1 12263.g1206.t1 2
GF11594-PA CG10018-PA 1
GF10959-PA CG3795-PA 1
GF10959-PA CG4821-PA 9
GF10959-PA CG3650-PA 11
GF10959-PA CG30371-PA 12
GF10959-PA CG12256-PA 13
GF10959-PA CG16749-PA 13
GF10959-PA CG30375-PA 13
GF10959-PA CG6367-PB 14
GF10959-PA CG6367-PA 14
GF10959-PA CG9673-PA 14
GF10959-PA 3.g1965.t1 15
GF25145-PA CG8336-PA 1
GF25145-PA CG9917-PD 6
GF25145-PA CG3966-PA 8
GF25145-PA CG10907-PA 10
GF16441-PA CG31051-PA 1
10793.g211.t1 CG4276-PA 1
10793.g211.t1 CG10372-PA 1
10793.g211.t1 CG10369-PA 1
10793.g211.t1 CG10373-PA 2
10793.g211.t1 CG6747-PA 4
10793.g211.t1 CG6747-PC 4
GF16231-PA CG3050-PA 1
GF16231-PA CG12800-PA 1
GF16231-PA 0.g1530.t1 15
GF16231-PA CG5137-PA 22
GF16231-PA 1.g453.t1 23
GF16231-PA CG10843-PA 24
GF16231-PA CG11715-PA 26
10790.g1160.t1 3.g1325.t1 1
10790.g1160.t1 1.g1107.t3 2
10790.g1160.t1 1.g1107.t4 2
10790.g1160.t1 1.g1107.t5 2
10790.g1160.t1 1.g1107.t2 2
10791.g1306.t1 2.g1663.t1 1
10791.g1306.t1 2.g1664.t2 1
10791.g1306.t1 2.g1664.t1 1
10791.g1306.t1 CG14471-PB 3
10791.g1306.t1 0.g916.t3 3
10791.g1306.t1 CG7524-PA 4
10791.g1306.t1 3.g1479.t1 21
10791.g1306.t1 3.g1479.t3 21
10791.g1306.t1 1.g1481.t1 22
10791.g1306.t1 CG4598-PB 22
10791.g1306.t1 CG7597-PA 22
10791.g1306.t1 CG4839-PA 24
10791.g1306.t1 CG18069-PB 25
10791.g1306.t1 CG18069-PA 25
10791.g1306.t1 6.g828.t1 26
10791.g1306.t1 CG5475-PA 26
10791.g1306.t3 2.g1663.t1 1
10791.g1306.t3 2.g1664.t1 1
10791.g1306.t3 2.g1664.t2 1
10791.g1306.t3 0.g916.t1 3
10791.g1306.t3 CG14471-PB 3
10791.g1306.t3 0.g916.t3 3
10791.g1306.t3 CG7524-PA 4
10791.g1306.t3 3.g1479.t2 22
10791.g1306.t3 CG42856-PC 22
10791.g1306.t3 2.g1559.t1 23
10791.g1306.t3 CG3051-PA 24
10791.g1306.t3 CG10033-PA 26
10791.g1306.t3 0.g423.t1 26
10791.g1306.t2 2.g1663.t1 1
10791.g1306.t2 2.g1664.t1 1
10791.g1306.t2 2.g1664.t2 1
10791.g1306.t2 CG14471-PB 3
10791.g1306.t2 0.g916.t3 3
10791.g1306.t2 0.g916.t2 3
10791.g1306.t2 CG10244-PA 6
10791.g1306.t2 CG14396-PA 8
10791.g1306.t2 CG42366-PC 19
10791.g1306.t2 CG10295-PB 20
10791.g1306.t2 1.g1528.t2 20
10791.g1306.t2 5383.g521.t1 21
10791.g1306.t2 0.g624.t1 21
10791.g1306.t2 CG3319-PA 22
10791.g1306.t2 3.g2029.t1 22
10791.g1306.t2 CG7393-PA 22
10791.g1306.t4 2.g1663.t1 1
10791.g1306.t4 2.g1664.t2 1
10791.g1306.t4 2.g1664.t1 1
10791.g1306.t4 CG14471-PB 3
10791.g1306.t4 0.g916.t3 3
10791.g1306.t4 0.g916.t2 3
10791.g1306.t4 CG7524-PA 4
10791.g1306.t4 CG5169-PA 20
10791.g1306.t4 CG7597-PA 22
10791.g1306.t4 CG8201-PD 22
10791.g1306.t4 CG8203-PA 22
10791.g1306.t4 2.g382.t1 22
10791.g1306.t4 CG4598-PB 22
10791.g1306.t4 6.g1101.t1 23
10791.g1306.t4 4.g31.t4 23
10791.g1306.t4 4.g31.t2 23
10791.g1306.t4 4.g31.t3 23
10791.g1306.t4 4.g31.t6 23
10791.g1306.t4 4.g31.t1 23
10791.g1306.t4 4.g31.t5 23
10791.g1306.t4 CG8485-PA 24
10791.g1306.t4 1.g1131.t1 24
10791.g1306.t4 CG1362-PA 24
10791.g1306.t4 CG5179-PA 24
10791.g1306.t4 CG10522-PA 25
GF18365-PA CG2330-PA 1
GF24785-PA 2.g722.t1 1
GF24785-PA CG13869-PA 2
GF24426-PA CG12038-PA 1
GF24557-PA CG6168-PB 1
GF24557-PA 2.g2026.t1 2
GF24557-PA CG5976-PB 2
GF24557-PA CG32412-PA 3
GF16129-PA 3.g2483.t2 1
GF16129-PA 3.g2483.t3 1
GF10060-PA 2.g141.t1 1
GF16209-PA CG17510-PB 1
GF10060-PB 2.g141.t1 1
GF14730-PA CG5118-PA 1
GF14730-PA 0.g137.t1 1
GF23214-PA CG5175-PB 1
GF23214-PA 3.g764.t1 1
10793.g423.t1 CG9861-PA 4
GF15614-PA CG33306-PA 1
GF15614-PA CG7968-PA 3
GF18444-PA CG7059-PA 1
GF22851-PA CG17078-PA 1
GF22851-PA 0.g34.t1 2
GF22851-PA CG11604-PA 2
10794.g153.t1 13085.g1279.t1 2
GF12367-PA 1.g349.t1 1
GF21607-PA CG14935-PA 1
GF21607-PA CG14934-PA 1
GF21607-PA CG30359-PA 1
GF21607-PA CG30360-PA 1
GF21607-PA 1.g338.t1 1
GF21607-PA CG8693-PA 1
GF21607-PA CG11669-PA 1
GF21607-PA CG8696-PA 1
GF21607-PA CG8690-PA 1
GF21607-PA CG8695-PA 1
GF12396-PA CG9027-PA 1
GF12396-PA 1.g655.t3 2
GF11592-PA 1.g1842.t1 1
GF11592-PA CG11073-PA 1
10791.g1167.t1 2.g170.t1 1
GF12520-PA CG12943-PA 1
GF12520-PA CG32081-PA 2
GF12520-PA 6.g1156.t1 8
GF13290-PA CG6698-PA 1
GF21540-PA CG8873-PB 1
GF21540-PA CG8873-PA 2
GF13003-PA CG2852-PA 1
GF13003-PA 1.g1905.t1 2
GF13003-PA 1.g1332.t1 4
GF13003-PA CG4886-PA 4
GF24294-PA 2.g2079.t1 1
GF24294-PA 2.g2078.t2 2
GF24294-PA 2.g2078.t1 2
GF23032-PA 3.g959.t1 1
GF23032-PA CG6226-PA 1
GF23032-PA CG14715-PA 4
GF22859-PA 5432.g526.t1 1
GF22509-PA CG6223-PA 1
GF25201-PA CG3868-PA 1
10446.g1.t1 18696.g1846.t1 11
GF10615-PA CG7673-PA 4
10797.g28.t1 0.g1054.t1 1
GF16575-PA CG11982-PA 1
GF20478-PA CG14204-PA 1
GF20478-PA 6.g1327.t1 1
GF20478-PA CG14205-PA 1
GF20478-PA CG14205-PB 1
GF20478-PA 6.g1328.t1 1
GF20478-PA CG13325-PA 1
GF20478-PA CG10182-PA 1
GF20478-PA 1.g2198.t1 1
GF20478-PA CG5892-PA 1
GF20478-PA CG16723-PA 1
GF20478-PA CG33968-PA 5
10834.g40.t1 CG2926-PA 1
10834.g40.t1 3.g105.t1 1
GF22956-PA CG6134-PA 1
GF22956-PB CG6134-PB 2
GF20943-PA CG17829-PA 1
GF20943-PA 3.g2247.t1 6
GF11572-PA CG31332-PC 1
GF11572-PA CG31352-PA 1
GF11572-PA CG31352-PB 1
GF11572-PB CG31332-PC 1
GF11572-PB CG31352-PB 1
GF11572-PB CG31352-PA 1
10794.g81.t1 6.g734.t1 1
GF21725-PA CG1489-PA 1
GF21725-PA CG2241-PA 1
GF12611-PA CG17246-PA 1
GF12611-PA CG17246-PB 1
GF12611-PA CG5718-PA 1
GF16647-PA 3.g225.t1 3
GF11298-PA CG1418-PA 1
GF14574-PA CG7392-PB 1
GF14574-PA CG7392-PA 1
10799.g59.t1 10919.g1061.t1 3
10799.g59.t1 3666.g360.t1 9
GF14670-PA 0.g407.t1 1
GF14670-PA 0.g407.t2 1
GF14670-PA 3.g1173.t1 2
10800.g12.t1 6974.g672.t1 3
GF23458-PA 2.g2215.t1 1
GF12916-PA CG18445-PA 1
GF12916-PA CG9655-PA 2
GF12916-PB CG18445-PA 1
GF16084-PA CG14657-PA 1
GF24382-PA CG32276-PA 1
GF14085-PA CG34161-PC 1
GF14085-PA 0.g1206.t1 1
GF14085-PA 3.g903.t1 3
GF14085-PA CG16870-PA 5
GF21178-PA CG33003-PA 1
GF21967-PA CG3091-PA 1
GF21967-PA CG5973-PA 11
5999.g2.t1 15561.g1542.t1 1
GF12724-PA 1.g406.t1 1
GF12724-PA 1.g407.t1 1
GF12724-PA 0.g1446.t1 6
GF12724-PA CG9372-PA 8
GF12724-PA 2.g1618.t1 8
GF12724-PA CG9564-PA 12
GF12724-PA CG2045-PA 12
GF12724-PA CG9733-PA 13
GF12724-PA CG12350-PA 13
GF12724-PA 3.g1623.t1 17
GF12724-PA CG18211-PA 18
GF12724-PA 2.g1754.t1 19
GF24463-PA CG7739-PA 1
GF19160-PA CG32694-PB 1
10792.g62.t1 3351.g325.t1 8
GF23236-PA CG6196-PA 1
10794.g125.t1 6.g743.t1 1
10794.g125.t1 6.g742.t1 1
10794.g125.t1 6.g742.t2 1
10794.g125.t1 CG2145-PA 1
10794.g125.t1 CG2155-PA 1
GF22771-PA CG13114-PA 1
GF22199-PA CG17776-PA 1
GF24243-PA CG1246-PA 1
GF12163-PA CG17522-PA 7
GF12163-PA 1.g1434.t1 8
GF12163-PA CG12242-PA 12
GF12163-PA CG4423-PA 12
GF24711-PB CG7507-PC 1
GF24711-PB CG7507-PA 1
GF24711-PB CG7507-PB 1
GF24711-PB CG3723-PB 1
GF24711-PB CG3723-PA 1
GF24711-PB CG3723-PC 1
GF24711-PB CG3723-PE 1
GF24711-PB CG9492-PB 1
GF24711-PB CG5526-PB 1
GF24711-PB CG5526-PA 1
GF24711-PB CG7092-PA 1
GF24711-PB 2.g198.t1 1
10104.g3.t1 2469.g225.t1 2
GF24856-PA CG5712-PA 1
GF24856-PA CG5983-PA 1
GF24856-PA CG17176-PA 1
GF24856-PA CG17174-PA 1
GF24856-PA CG17178-PA 1
GF24856-PA CG17176-PD 1
GF24856-PA CG17176-PC 1
GF24856-PA CG17176-PB 1
GF24856-PA CG32305-PA 1
GF24856-PA CG9533-PA 6
GF24856-PA 2.g1644.t1 7
GF24856-PA CG31183-PA 14
GF24856-PA 3.g814.t1 15
11388.g2.t1 10591.g1033.t1 3
GF16364-PA CG12662-PA 6
GF24816-PA CG4213-PA 1
GF12040-PA 1.g2136.t1 1
GF12040-PA CG30173-PA 1
GF15260-PA CG15168-PA 1
GF25100-PA 2.g873.t1 1
GF17797-PA CG1048-PA 1
GF17797-PA 2.g1470.t1 2
GF10799-PA CG3889-PA 1
GF10740-PA CG12316-PA 1
GF10740-PA 2.g1486.t1 2
GF13807-PA CG3152-PA 1
GF13807-PA CG5520-PA 2
GF13462-PA CG8311-PA 1
GF16206-PA CG15528-PA 1
GF16206-PA 2.g1877.t1 2
GF16206-PA 6.g1277.t3 4
GF16206-PA 6.g1277.t2 4
10792.g1134.t1 CG15112-PF 1
10792.g1134.t1 1.g1525.t2 1
10792.g1134.t1 1.g1525.t1 1
GF11659-PA CG3337-PA 1
10794.g82.t1 CG32669-PA 1
10794.g82.t1 CG1664-PA 1
10794.g82.t1 CG10444-PA 1
10794.g82.t1 6.g735.t1 2
10794.g82.t1 CG2196-PA 8
10794.g82.t1 CG2187-PB 10
10791.g941.t1 CG34410-PA 1
10791.g941.t1 CG6601-PA 7
10791.g941.t1 CG3664-PA 7
10791.g941.t1 CG12156-PA 7
GF17762-PA CG9363-PA 1
GF17762-PA CG9362-PA 2
10824.g2.t1 17586.g1731.t1 1
10824.g2.t1 2.g2248.t1 3
10790.g1589.t1 3.g2448.t2 1
10790.g1589.t1 CG31057-PA 1
10790.g1589.t1 3.g2448.t1 2
GF22618-PB CG8649-PB 1
GF22618-PB CG8649-PA 1
GF17566-PA CG31300-PA 1
GF17566-PA CG11893-PA 1
GF17566-PA 3.g2195.t1 1
GF17566-PA 3.g2194.t1 1
GF17566-PA CG31104-PA 1
GF17566-PA CG13658-PA 1
GF17566-PA CG31436-PA 2
10790.g1589.t2 3.g2448.t2 1
10790.g1589.t2 CG31057-PA 1
10790.g1589.t2 3.g2448.t1 2
GF19481-PA 2.g1230.t1 1
GF15217-PA CG31950-PA 1
GF15661-PA CG5525-PA 1
GF15661-PA CG8439-PB 2
GF15661-PA CG8439-PA 2
GF15661-PA CG7033-PA 3
GF15661-PA CG8351-PA 3
GF15661-PA CG5374-PA 4
9418.g1.t1 0.g2133.t1 1
9418.g1.t1 0.g2133.t2 1
10790.g1534.t1 3.g1699.t1 1
GF12394-PA 1.g658.t2 1
GF21573-PA CG1847-PA 1
10792.g869.t1 1.g1320.t1 1
10792.g869.t1 CG4827-PA 1
GF13181-PA CG11242-PA 1
GF23518-PA CG11926-PA 1
10793.g142.t1 CG17209-PC 1
10793.g142.t1 CG8544-PE 1
10793.g142.t1 6.g782.t1 1
10793.g142.t1 CG1554-PA 1
10793.g142.t1 CG10122-PA 2
GF12883-PA CG3017-PA 1
GF12883-PA CG10361-PA 2
GF12883-PA CG4016-PA 4
GF17882-PA CG11791-PA 1
10407.g1.t1 10170.g991.t1 3
GF22817-PA 0.g869.t1 1
GF22817-PA 0.g869.t2 1
GF10321-PA CG5165-PA 1
10806.g22.t1 CG2041-PA 1
GF11713-PA CG1600-PA 1
GF14588-PA CG13794-PA 1
GF14588-PA CG13795-PD 1
GF14588-PA CG13795-PE 1
GF14588-PA CG13795-PC 1
GF14588-PA CG13795-PB 1
GF14588-PA 0.g838.t1 1
GF12112-PA 0.g346.t1 1
GF23459-PB CG11401-PA 1
GF23459-PB CG2151-PB 1
GF23459-PA CG11401-PA 1
GF23459-PA CG2151-PB 1
GF23459-PA CG12377-PA 2
GF23459-PA CG7430-PA 3
10063.g2.t1 4522.g443.t1 6
10063.g2.t1 16606.g1651.t1 18
GF13440-PA CG34415-PA 1
GF14567-PA CG4983-PA 1
GF23654-PA CG6839-PA 1
GF23654-PA CG3819-PA 2
GF23654-PA CG14120-PA 3
GF23654-PA CG14118-PA 3
GF23654-PA CG14062-PA 4
GF12973-PA CG30389-PA 1
GF12973-PA 1.g1740.t1 1
GF12761-PA CG8448-PA 1
GF12761-PA CG8448-PB 2
GF12761-PB CG8448-PB 1
GF12761-PB CG8448-PA 2
GF12761-PB CG6395-PC 5
GF12761-PB 2.g2203.t1 5
GF12761-PB CG4164-PA 7
10793.g1115.t2 0.g1382.t1 1
10793.g1115.t2 CG17010-PA 2
10793.g1115.t2 2.g1377.t1 6
GF16767-PA CG5039-PA 1
GF15080-PA CG13949-PA 1
6065.g1.t1 10086.g980.t1 2
GF11361-PA CG3173-PA 1
GF10905-PA CG10181-PA 1
GF10905-PA CG10226-PA 1
GF10905-PA CG3879-PA 1
GF10905-PA CG8523-PA 1
GF10905-PA CG4225-PA 4
GF10905-PA CG4562-PA 8
GF10905-PA CG7627-PA 9
GF20805-PA CG3717-PA 1
10793.g140.t1 0.g448.t1 1
10793.g140.t1 CG16738-PA 2
GF21890-PA CG31710-PA 1
GF16618-PB CG17342-PA 1
GF16618-PB CG17342-PB 1
GF16618-PB CG6930-PA 1
GF16618-PB 3.g674.t1 8
GF16618-PB CG8866-PA 11
GF16618-PB CG14305-PC 12
GF16618-PB CG7001-PA 14
GF16618-PB CG33519-PA 14
GF16618-PB CG7372-PA 14
GF16618-PB 14528.g1421.t1 14
GF16618-PB CG4413-PA 15
GF16618-PB CG15269-PA 16
GF16618-PB 6.g351.t1 16
GF17662-PA CG14609-PA 1
10793.g1097.t1 CG6167-PC 1
10793.g1097.t1 0.g1403.t1 1
10791.g1946.t1 6.g1415.t1 1
10819.g9.t1 9523.g915.t1 8
10819.g9.t1 15073.g1485.t1 18
GF25095-PA 2.g530.t1 1
GF25095-PA CG11131-PA 2
GF25095-PA 2.g502.t1 3
GF17030-PA CG5902-PA 1
GF12002-PA CG30486-PA 1
GF12002-PA 6.g923.t1 8
GF12002-PA CG9400-PB 8
GF12002-PA 6.g528.t1 9
10796.g197.t1 3.g2388.t1 1
10796.g197.t1 CG18146-PB 2
10796.g197.t1 CG33115-PA 6
10791.g1440.t1 CG6527-PA 1
10791.g1440.t1 2.g1069.t1 1
GF23923-PA 2.g1661.t1 1
GF23923-PA CG4101-PA 1
GF11183-PB 1.g912.t1 1
GF11183-PB CG8909-PB 1
GF11183-PB 6.g1029.t1 1
GF11183-PB 6.g669.t1 2
GF11183-PB 6.g669.t2 2
GF10883-PA CG10075-PA 1
10791.g1093.t6 2.g1557.t1 1
10791.g1093.t6 2.g1557.t3 1
10791.g1093.t6 2.g1557.t4 1
10791.g1093.t7 2.g1557.t1 1
10791.g1093.t7 2.g1557.t3 1
10791.g1093.t7 2.g1557.t4 1
10791.g1093.t7 3.g558.t1 6
10791.g1093.t4 2.g1557.t4 1
10791.g1093.t4 2.g1557.t3 1
10791.g1093.t4 2.g1557.t1 1
10791.g1093.t5 2.g1557.t4 1
10791.g1093.t5 2.g1557.t3 1
10791.g1093.t5 2.g1557.t1 1
10791.g1093.t5 2.g1557.t2 2
10791.g1093.t2 2.g1557.t3 1
10791.g1093.t2 2.g1557.t1 1
10791.g1093.t2 2.g1557.t4 1
10791.g1093.t2 3.g558.t1 6
10791.g1093.t2 6.g1031.t1 7
GF16635-PA 3.g1360.t1 1
GF16635-PA 3.g1360.t3 1
10791.g1093.t1 2.g1557.t3 1
10791.g1093.t1 2.g1557.t1 1
10791.g1093.t1 2.g1557.t4 1
10791.g1093.t1 3.g558.t1 6
10791.g1093.t1 6.g1031.t1 7
6076.g2.t1 9233.g877.t1 2
GF12890-PA CG11388-PA 1
GF24873-PA CG32300-PA 1
7301.g1.t1 580.g69.t1 3
7301.g1.t1 13831.g1352.t1 6
GF24661-PA CG3431-PA 1
GF24661-PA CG1950-PA 2
GF11722-PA CG15122-PA 1
GF17656-PA CG2656-PA 1
GF17656-PA CG10222-PA 2
GF21218-PA CG33177-PA 1
GF21218-PA 6.g961.t1 2
6358.g2.t1 7163.g694.t1 2
10793.g299.t1 CG5202-PA 1
10793.g299.t1 CG31866-PA 1
10793.g299.t1 CG14941-PA 2
GF15589-PA CG9042-PB 1
GF15589-PA CG9042-PA 1
GF15589-PA CG3215-PA 2
GF18660-PA CG2161-PA 1
GF18660-PA 3.g112.t1 1
GF18660-PA CG15262-PA 2
GF18660-PA 0.g1625.t1 2
10792.g649.t1 CG4266-PB 1
10792.g649.t2 1.g1741.t2 1
10792.g649.t2 1.g1741.t1 1
10791.g247.t1 CG13877-PB 1
GF25292-PA CG42255-PA 1
GF25292-PA CG32702-PB 2
GF25292-PA CG32702-PA 2
GF14138-PC CG13133-PA 1
GF23909-PA CG6333-PB 1
GF18480-PA 3.g1582.t1 1
GF18480-PA CG8273-PA 1
GF21468-PA CG32758-PA 1
GF21468-PA CG32758-PB 1
GF21468-PA CG5734-PA 2
GF21468-PA 1.g955.t1 3
GF21468-PA 3.g2145.t1 4
10508.g1.t1 5193.g508.t1 7
10508.g1.t1 11312.g1098.t1 8
9762.g1.t1 1791.g166.t1 1
10858.g5.t1 12088.g1188.t1 3
GF11906-PA CG4207-PA 1
23.g1.t1 14079.g1374.t1 1
23.g1.t1 14079.g1374.t2 1
23.g1.t1 CG3523-PA 2
GF14723-PA CG33126-PA 1
GF14723-PA CG4604-PA 2
GF14528-PA CG15259-PA 1
GF23871-PA CG15010-PA 1
GF23871-PA CG3412-PA 2
GF23871-PA CG3436-PA 5
GF23871-PA 0.g23.t1 5
GF23871-PA CG7704-PA 6
10795.g209.t1 CG42593-PA 1
10795.g209.t1 CG42593-PE 1
10795.g209.t1 CG42593-PD 1
GF21085-PA CG9256-PG 1
GF21085-PA 0.g2074.t2 1
GF21085-PA 0.g2074.t1 1
GF21085-PA CG11328-PC 4
GF21085-PA CG11328-PA 4
GF21085-PA CG11328-PB 4
10790.g1235.t1 3.g355.t1 1
10790.g1235.t1 CG42484-PA 1
GF13754-PA CG15093-PA 1
GF13754-PA CG4747-PA 2
GF17225-PA CG3132-PA 1
GF17225-PA CG9092-PA 1
GF24156-PA 2.g1592.t2 1
GF24156-PA 2.g1592.t1 1
GF24156-PA CG5444-PE 1
10804.g31.t1 13717.g1326.t1 5
10804.g31.t1 6147.g599.t1 5
10804.g31.t1 12263.g1206.t1 6
GF20010-PA CG34026-PA 1
GF20010-PA CG30413-PA 2
GF16669-PA CG9613-PA 1
GF14553-PA 0.g2031.t1 1
GF14553-PA CG16801-PA 8
GF14553-PA CG9019-PA 9
10793.g1101.t1 0.g1399.t1 1
10793.g1101.t1 0.g1397.t1 2
10793.g1101.t1 CG34395-PB 3
10793.g1101.t1 2.g681.t1 4
GF17149-PA CG9461-PA 1
GF17149-PA 3.g1533.t1 1
GF13315-PA CG3215-PA 1
GF13315-PA CG9042-PB 2
GF13315-PA CG9042-PA 2
GF13315-PA 3.g1810.t1 3
GF14956-PA CG3476-PA 1
GF14956-PA CG3476-PB 1
GF14956-PA CG12201-PA 6
GF14956-PA CG2139-PB 6
GF14956-PA CG2139-PC 6
GF14956-PA CG2139-PA 6
GF23996-PA CG5537-PA 1
GF11830-PA CG4019-PA 1
GF11830-PA CG17664-PA 2
GF11830-PA CG17662-PA 3
GF11830-PA 1.g660.t2 5
GF11830-PA 1.g660.t1 5
GF11830-PA 1.g658.t1 5
GF11405-PA CG5267-PA 1
GF11405-PA CG34189-PA 2
GF10148-PA CG5939-PA 1
GF10148-PA 2.g909.t1 1
GF10148-PA CG17927-PA 2
GF12800-PA CG5473-PD 1
GF12800-PA 1.g1473.t1 1
10790.g502.t1 CG42601-PA 1
GF19746-PA CG31128-PA 1
10799.g42.t1 1844.g175.t1 1
GF10123-PA 2.g354.t1 1
GF10123-PA CG11505-PB 1
GF11483-PA 1.g492.t2 1
GF11483-PA 1.g492.t1 2
GF11483-PA CG8485-PA 10
GF11483-PA 5383.g521.t1 11
GF11483-PA 6.g792.t2 11
GF11483-PA CG14895-PA 12
GF11483-PA CG10295-PB 13
GF11483-PA CG3319-PA 18
GF11483-PA 1.g1528.t1 19
GF11483-PA 1.g1528.t2 19
GF11483-PA CG42366-PC 20
GF11483-PA CG7393-PA 20
GF11483-PA 3.g2827.t1 20
GF11483-PA 0.g916.t2 22
GF21557-PA 0.g1356.t1 1
GF21557-PA CG4897-PA 2
GF21927-PA CG2556-PA 1
GF21927-PA 6.g831.t1 1
GF25240-PA 2.g1782.t1 1
10835.g2.t1 4.g21.t1 1
10835.g2.t1 4.g21.t2 1
10835.g2.t1 10170.g991.t1 10
GF13403-PA CG8988-PA 1
GF14097-PA CG5343-PA 1
GF14097-PA CG6443-PA 3
4781.g1.t1 16617.g1652.t1 2
GF25172-PA CG7407-PA 1
10793.g283.t2 0.g1291.t1 1
10793.g283.t2 CG5738-PA 2
10793.g283.t2 2.g333.t2 5
10793.g283.t2 CG11494-PC 5
10793.g283.t2 3.g657.t3 8
10793.g283.t2 3.g657.t1 8
10793.g283.t1 0.g1291.t1 1
10793.g283.t1 CG5738-PA 2
10793.g283.t1 2.g333.t2 5
10793.g283.t1 CG11494-PC 5
10792.g997.t1 1.g1376.t1 1
10792.g997.t1 1.g1377.t1 2
GF15937-PA 3.g2589.t1 1
10790.g810.t1 CG31419-PA 1
GF24779-PA CG13887-PA 1
8196.g1.t1 13856.g1358.t1 1
GF12607-PA CG10023-PA 1
GF12607-PA CG10023-PB 1
GF12607-PA 4.g26.t3 4
GF12607-PA CG8874-PB 5
GF12607-PA CG8222-PB 13
GF12607-PA CG8222-PC 13
GF12607-PA CG4527-PA 19
GF12607-PA CG7186-PA 20
10790.g1606.t1 3.g2432.t1 1
10790.g1606.t1 1.g1763.t2 6
10790.g1606.t1 1.g1763.t1 6
10790.g1606.t1 CG17142-PA 8
10790.g1606.t1 CG4393-PA 9
10790.g1606.t1 CG6896-PA 9
10790.g1606.t1 2.g1216.t1 10
10793.g1364.t1 CG4631-PA 2
GF18399-PA CG14722-PA 1
GF18399-PA CG1523-PA 2
GF24514-PA CG11611-PA 1
GF24514-PA CG34132-PA 2
10793.g947.t1 0.g624.t1 1
10793.g947.t1 CG7238-PA 1
10793.g947.t1 CG11147-PA 1
10793.g947.t1 3.g2503.t1 1
10793.g947.t1 3.g2503.t2 1
10793.g947.t1 CG33970-PB 2
10793.g947.t1 CG33970-PA 2
10790.g1888.t1 3.g531.t1 1
10790.g1888.t1 CG12254-PA 1
GF21997-PA CG17131-PC 1
GF21997-PA CG2945-PD 1
GF21997-PA CG17131-PB 1
GF21997-PA CG7802-PA 2
GF20890-PA 6.g842.t1 1
10819.g7.t1 15438.g1525.t1 5
10819.g7.t1 1.g9.t1 12
10973.g1.t1 18696.g1846.t1 12
GF21848-PA CG10950-PA 1
GF21848-PA 1.g1295.t1 1
GF12090-PA 1.g1786.t1 1
GF12090-PA CG10830-PA 2
GF12033-PA 1.g970.t1 1
GF12033-PA 6.g351.t1 6
GF12033-PA CG15269-PA 7
GF12033-PA CG4413-PA 10
GF12033-PA 3.g1358.t1 13
10791.g1802.t1 2.g1313.t1 1
10791.g1802.t1 CG42588-PA 1
GF11415-PA CG5935-PB 1
GF11415-PA 1.g1243.t1 1
GF20241-PA CG31118-PA 3
GF20241-PA 1.g100.t1 4
10790.g812.t1 CG31256-PA 1
10790.g812.t1 3.g740.t1 1
10793.g232.t1 CG15143-PA 1
10793.g232.t1 CG15144-PA 1
10793.g232.t1 CG15145-PA 1
10793.g232.t1 0.g1771.t1 1
GF21693-PA CG9008-PA 1
GF21693-PA CG9008-PB 1
GF22699-PA CG4805-PC 1
GF22699-PA CG7611-PB 4
GF14549-PA CG9319-PA 1
GF14549-PA CG10877-PA 2
GF20704-PA CG13626-PA 1
GF19034-PA 6.g1058.t1 1
GF19034-PA CG14718-PA 2
GF18935-PA CG8161-PA 1
GF15721-PA CG14039-PA 1
GF15721-PA CG14039-PB 1
GF12366-PA CG2397-PA 1
GF12366-PA CG12780-PA 2
GF12366-PA CG10246-PA 5
GF12366-PA CG13977-PA 6
GF12366-PA CG10248-PA 7
GF12366-PA CG9438-PA 7
GF12366-PA CG9438-PB 7
GF15799-PA CG6094-PA 1
GF16781-PA CG5948-PA 1
GF19175-PA CG1785-PA 1
GF11228-PA CG14764-PA 1
10790.g49.t1 CG6312-PC 1
10790.g49.t1 CG6312-PA 1
10790.g49.t1 CG6312-PB 1
10790.g49.t1 CG9727-PA 2
GF23941-PA CG9951-PA 1
GF23941-PA CG6627-PA 8
GF23313-PA CG31010-PA 1
GF23313-PA 3.g2763.t1 1
GF20268-PA CG14229-PA 1
10791.g1220.t2 2.g569.t1 1
GF15402-PA 0.g685.t1 1
10791.g1220.t1 2.g569.t1 1
GF18580-PA CG1842-PB 1
GF18580-PA 3.g2487.t1 1
GF18580-PA 3.g2488.t1 1
GF18580-PA CG9492-PB 1
GF18580-PA CG3723-PB 1
GF18580-PA CG3723-PA 1
GF18580-PA CG3723-PC 1
GF18580-PA CG3723-PE 1
GF18580-PA CG5526-PA 1
GF18580-PA CG7092-PA 1
GF18580-PA 3.g2428.t1 1
GF18580-PA CG5526-PB 1
GF18580-PA CG17150-PA 1
GF18580-PA 2.g198.t1 1
GF18580-PA CG9492-PA 1
GF18580-PA CG7507-PA 1
GF18580-PA CG7507-PB 1
GF18580-PA CG7507-PC 1
10793.g777.t1 0.g1979.t1 1
10793.g777.t1 CG10658-PA 2
GF24256-PA CG2107-PA 1
GF24256-PA CG5122-PA 7
GF24256-PA 0.g1424.t1 7
GF18818-PA CG7943-PA 1
GF11370-PA CG16786-PA 1
6186.g4.t1 7445.g718.t1 1
GF16872-PA CG2767-PA 1
GF10602-PA CG14153-PA 1
GF10602-PA CG14154-PA 2
GF20464-PA 6.g1356.t1 1
3529.g1.t1 18584.g1831.t1 5
GF18325-PB CG18039-PA 1
GF18325-PB CG31201-PA 1
GF18325-PB CG5621-PB 1
GF18325-PB CG5621-PA 1
GF18325-PB 3.g448.t1 2
GF18325-PB CG6992-PA 4
GF18325-PB CG8442-PA 5
GF18325-PA CG18039-PA 1
GF18325-PA CG31201-PA 1
GF18325-PA CG5621-PB 1
GF18325-PA CG5621-PA 1
GF18325-PA 3.g448.t1 2
GF18325-PA CG6992-PA 4
GF18325-PA CG8442-PA 5
GF22929-PA CG31832-PA 2
GF23591-PA CG3469-PA 1
GF23591-PA CG18627-PA 2
GF23591-PA CG17565-PA 3
GF21826-PA CG9125-PA 1
GF21826-PA 6.g1132.t1 1
GF21826-PA CG13190-PA 2
GF21826-PA 1.g692.t1 2
GF18810-PA CG15523-PA 1
GF24590-PA CG6661-PA 1
GF24590-PA CG6650-PA 1
GF24590-PA CG7145-PA 2
GF24590-PA CG33092-PA 3
10790.g1276.t1 3.g1584.t1 1
10790.g1276.t1 CG9399-PC 1
10790.g1276.t1 CG9396-PA 2
10823.g35.t2 6.g1303.t1 1
GF12065-PA 1.g775.t1 1
GF12065-PA 1.g776.t1 1
GF12065-PA CG4830-PA 2
GF12065-PA 3.g555.t1 4
GF12065-PA CG4563-PA 5
GF13516-PA CG10155-PC 1
GF15652-PA CG12404-PB 1
GF14392-PA CG6634-PA 1
GF14392-PA 0.g591.t1 1
GF14392-PA CG7260-PA 4
GF12869-PA CG11303-PA 1
GF13333-PA CG15699-PA 1
GF13333-PA CG15699-PB 1
GF17006-PA CG10827-PA 1
GF17006-PA CG5150-PA 2
GF17006-PA CG3292-PA 9
GF16318-PA CG13648-PA 1
GF16318-PA 0.g1369.t1 2
GF14058-PA CG6627-PA 1
GF14058-PA CG8314-PA 2
GF14058-PA 6.g667.t1 3
GF14058-PA 6.g667.t2 5
GF18000-PA CG5697-PA 1
GF16318-PB CG13648-PA 1
GF16318-PB 0.g1369.t1 2
GF22237-PA 6.g240.t2 1
GF22237-PA 6.g240.t1 1
GF22237-PA CG31003-PA 1
GF22237-PA CG5182-PA 2
GF22237-PA 0.g1426.t1 2
GF22237-PA 2.g1035.t1 12
GF22237-PA CG40478-PA 12
GF22237-PA CG7186-PA 16
GF22237-PA CG9222-PA 17
GF16352-PA CG1100-PA 1
10836.g4.t1 3.g1432.t2 4
10792.g1752.t1 CG6280-PA 2
GF11719-PA 1.g1573.t2 1
GF16280-PA CG14260-PA 1
GF16280-PA CG14262-PA 2
GF10932-PA 2.g2185.t2 1
GF15691-PA 0.g196.t1 1
GF15839-PA CG12253-PA 1
GF13115-PA CG8234-PD 1
GF13115-PA CG8234-PC 1
GF13115-PA CG8234-PA 1
GF13115-PA CG30035-PA 1
GF13115-PA CG15406-PA 10
GF19453-PA CG12986-PA 1
GF19453-PA CG12986-PB 1
GF19453-PA CG2160-PA 2
GF21364-PA CG4119-PA 1
GF21364-PA 6.g385.t1 1
GF14739-PA CG9253-PA 1
GF14739-PA CG12759-PA 2
GF14739-PA CG1106-PC 9
GF14739-PA 0.g1609.t1 12
GF24418-PA 2.g92.t1 1
GF24418-PA 2.g93.t1 2
GF24418-PA CG2975-PA 3
GF24418-PA CG8708-PA 5
GF24418-PA CG7440-PA 6
10792.g1456.t1 1.g985.t1 1
10792.g1456.t1 1.g985.t2 1
10792.g1456.t1 1.g985.t3 1
10792.g1456.t1 1.g985.t4 1
10801.g18.t1 4329.g421.t1 7
10801.g18.t1 5650.g549.t1 8
10793.g1134.t1 0.g386.t1 1
10793.g1134.t1 0.g386.t2 1
10793.g1134.t1 CG34394-PC 1
10793.g1134.t1 CG30284-PA 2
GF18340-PA CG11698-PA 1
10826.g10.t1 18111.g1778.t1 16
10826.g10.t1 6.g1.t1 18
GF12159-PA CG33180-PA 1
GF25022-PA 2.g417.t1 1
GF25022-PA 0.g448.t1 4
GF23831-PA CG8065-PA 1
GF12538-PA CG13223-PA 1
GF12538-PA CG14744-PB 4
GF12538-PA CG5348-PA 5
GF18845-PA CG7891-PA 1
GF18845-PA 4.g12.t1 8
GF18845-PA 4.g12.t2 8
GF18406-PA CG11901-PA 1
GF19364-PA CG6867-PA 1
GF19364-PA CG12369-PA 8
10805.g115.t1 6.g32.t1 1
10805.g115.t1 CG4262-PA 1
10805.g115.t1 0.g334.t1 4
10805.g115.t1 6.g103.t1 6
10793.g253.t1 0.g1752.t2 2
GF12984-PA CG3986-PA 1
GF12984-PA CG10531-PA 2
GF15477-PA CG10628-PA 1
GF15477-PA CG13390-PA 2
GF21274-PA CG14615-PA 1
GF18484-PA 3.g842.t1 1
GF17482-PA 3.g1062.t1 1
GF17482-PA 3.g1062.t2 1
GF22832-PA CG1507-PA 1
GF13224-PA CG14488-PA 1
GF12647-PA CG8889-PA 1
GF12239-PA CG17584-PA 2
10801.g9.t1 13085.g1279.t1 2
10801.g9.t1 9248.g881.t1 5
GF15780-PC CG31716-PA 1
GF15780-PC CG31716-PC 1
GF15780-PC CG31716-PB 1
GF20190-PA CG32533-PA 1
GF20190-PA 6.g1316.t1 1
GF20190-PA 6.g1316.t2 1
GF20190-PA 1.g959.t1 5
GF20190-PB 6.g1316.t2 1
GF20190-PB 6.g1316.t1 1
GF16294-PA CG5588-PA 1
GF16294-PA CG8416-PB 4
GF22145-PA 1.g74.t1 1
GF22145-PA CG8980-PA 2
GF15328-PA CG5876-PA 1
10791.g1222.t1 CG17334-PA 1
GF16305-PA CG17250-PA 6
8748.g1.t1 CG7720-PD 2
GF13368-PA CG8249-PA 1
GF13368-PA CG4607-PA 2
GF13368-PA CG8714-PA 13
GF13368-PA CG17975-PA 14
GF11988-PA CG13323-PB 1
GF11988-PA CG13323-PA 1
GF11988-PA 0.g1905.t1 2
GF11988-PA CG17348-PA 2
GF11988-PA CG2272-PA 13
GF11988-PA 2.g507.t1 13
GF11988-PA CG8789-PB 13
GF11988-PA CG8789-PA 13
GF11988-PA 3.g460.t1 14
10799.g52.t1 2773.g269.t1 5
GF20853-PA CG17903-PA 1
GF20853-PA CG13263-PA 2
GF20579-PB 0.g371.t1 1
GF23818-PA CG6418-PA 1
GF23818-PA CG6227-PA 2
GF23818-PA 6.g981.t1 2
GF22460-PA 6.g256.t1 1
GF18148-PA CG31469-PA 1
GF13762-PA CG42236-PA 1
GF10139-PA CG5660-PA 1
GF10139-PA CG4062-PA 1
GF17462-PA 3.g1478.t1 1
GF17462-PA CG43143-PE 1
10799.g4.t1 5181.g506.t1 11
10793.g636.t1 CG13270-PA 2
GF12009-PB CG1407-PA 1
GF12009-PB 1.g530.t1 1
GF12009-PB CG8314-PA 3
GF12009-PB CG6627-PA 4
GF15072-PA 0.g113.t1 1
GF16588-PA CG8454-PA 1
10793.g1062.t1 CG6230-PA 1
10793.g1062.t1 CG14921-PA 2
GF22048-PA CG3704-PA 1
10792.g522.t1 3.g1367.t1 9
10792.g522.t1 CG1683-PA 9
GF18087-PA CG10669-PA 1
GF18087-PA 2.g644.t1 10
GF18087-PA CG7386-PA 10
GF18087-PA CG3032-PA 10
GF18087-PA CG17328-PA 10
GF18087-PA 6.g681.t1 10
GF18087-PA CG30431-PA 10
GF18087-PA 3.g952.t1 10
GF16417-PA CG6475-PA 1
GF16417-PA CG4302-PA 1
GF16417-PA 1.g35.t1 12
GF16417-PA 3.g1942.t1 13
GF16417-PA 0.g692.t1 15
10792.g176.t1 CG42783-PB 1
10792.g176.t1 CG42783-PA 1
10792.g176.t1 CG6518-PA 5
10792.g176.t1 6.g828.t4 6
10792.g176.t1 6.g828.t2 6
10792.g176.t1 0.g1057.t1 13
GF19668-PA CG16870-PA 1
GF19668-PA 3.g903.t1 4
GF19499-PA CG1989-PA 1
GF19499-PA CG15309-PB 2
10818.g11.t1 CG4301-PA 1
10818.g11.t1 CG4301-PB 1
10818.g11.t1 CG4301-PC 1
10818.g11.t1 6.g1078.t1 1
GF14398-PA CG17221-PA 1
GF17429-PA CG10514-PA 1
GF17429-PA CG11892-PA 2
GF17429-PA CG10559-PA 17
GF14334-PA CG15482-PA 1
GF20096-PA 2.g236.t1 1
GF14139-PB 0.g1102.t1 1
GF23019-PA CG14299-PA 1
GF11369-PA CG1019-PB 2
GF20850-PC CG3009-PA 1
GF20850-PC CG3000-PA 1
GF20850-PC CG3024-PA 2
GF14551-PA CG9317-PA 1
GF14551-PA 1.g841.t1 2
GF14551-PA CG6126-PA 6
GF14551-PA CG4630-PA 7
GF14551-PA CG17752-PA 11
10793.g686.t1 0.g694.t1 1
10793.g686.t1 0.g691.t1 1
10793.g686.t1 0.g691.t2 1
10793.g686.t1 0.g694.t2 1
10793.g686.t1 0.g691.t3 2
10793.g686.t1 CG3969-PA 11
10793.g686.t1 CG8222-PF 13
10793.g686.t1 CG8222-PE 13
GF14191-PA CG17218-PA 1
GF14191-PA 1.g932.t1 2
GF23739-PA CG4183-PA 1
GF23739-PA CG4466-PA 3
GF11124-PA 1.g1508.t1 1
GF11124-PA CG10794-PA 2
GF22345-PC CG10990-PA 1
GF18553-PA 3.g876.t1 1
GF18553-PA CG5083-PA 1
GF18553-PA CG7413-PA 2
10793.g145.t1 CG42399-PB 1
10793.g1171.t1 CG34126-PA 1
10793.g1171.t1 CG34126-PB 1
10793.g1171.t1 CG34126-PC 1
10792.g398.t1 1.g1474.t1 1
GF23817-PA CG6409-PA 1
GF23817-PA 2.g1091.t1 1
10793.g1116.t2 0.g1381.t1 3
GF14130-PA CG5722-PC 1
GF14130-PA CG5722-PD 1
GF14130-PA CG5722-PB 1
GF14130-PA CG5722-PA 1
GF14130-PA CG12092-PA 1
GF14130-PA CG2411-PA 2
10813.g18.t3 CG2691-PA 1
10813.g18.t3 CG34348-PA 1
13237.g1.t1 2.g2264.t1 5
10791.g311.t1 2.g840.t2 1
10791.g311.t1 2.g840.t1 1
10791.g311.t1 0.g145.t1 7
10791.g311.t1 CG8581-PA 9
10791.g311.t1 CG15427-PD 10
10791.g311.t1 3.g1882.t1 11
10791.g311.t1 CG33484-PD 11
10791.g311.t1 2.g240.t1 11
10791.g311.t1 3.g250.t1 11
GF22572-PA CG15753-PB 1
GF22572-PA CG15753-PA 1
GF22572-PA 6.g879.t1 2
10790.g1726.t1 0.g561.t1 5
10790.g1726.t1 CG3239-PA 7
GF13258-PA CG10318-PA 1
10795.g42.t1 6.g496.t1 1
10797.g88.t1 CG31729-PB 1
10797.g88.t1 CG6116-PC 1
10797.g88.t1 6.g1078.t1 4
10797.g88.t1 CG4301-PC 5
10797.g88.t1 CG4301-PA 5
10797.g88.t1 CG4301-PB 5
GF10866-PB CG10967-PB 1
GF10866-PB 2.g1308.t1 1
GF10866-PB 3.g1938.t1 9
GF10866-PB CG11420-PA 10
GF10866-PA CG10967-PB 1
GF10866-PA 2.g1308.t1 1
GF10866-PA CG8866-PA 2
GF10866-PA 14528.g1421.t1 7
GF10866-PA 3.g674.t1 7
GF10866-PA 0.g688.t1 10
GF10866-PA CG9804-PC 14
GF10866-PA CG15793-PA 14
GF10866-PA CG17161-PA 14
GF10866-PA CG1594-PA 14
GF10866-PA CG4349-PA 16
GF23052-PA CG6072-PA 1
GF20342-PA CG6978-PA 1
GF20342-PA CG8098-PA 1
GF20342-PA CG8098-PB 1
GF20342-PA CG15717-PA 5
GF13152-PA CG17002-PB 1
GF13152-PA CG17002-PA 1
GF13152-PA CG17002-PC 1
GF14497-PA CG9135-PA 1
GF17907-PC CG42601-PA 1
10810.g6.t1 17142.g1694.t1 1
GF24914-PA CG8993-PA 1
GF24914-PA CG8517-PA 2
GF21645-PA 6.g1209.t1 1
GF21645-PA CG31832-PA 2
10790.g1981.t1 3.g97.t1 1
10790.g1981.t1 CG10390-PA 1
10790.g1981.t1 CG32211-PA 2
10793.g69.t1 0.g1601.t1 1
10791.g1252.t1 CG7322-PA 5
GF13748-PA 1.g1498.t1 1
GF13748-PA CG15098-PA 1
GF15245-PA CG2788-PA 1
GF15245-PA CG17322-PA 3
GF15245-PA CG3797-PA 14
GF15245-PA CG4414-PA 17
GF24311-PA CG33051-PA 1
10792.g75.t1 CG30045-PA 3
10792.g75.t1 2.g633.t1 4
10792.g75.t1 2.g628.t1 4
10792.g75.t1 CG6955-PA 5
10792.g75.t1 CG32405-PA 5
10792.g75.t1 CG18348-PA 6
10792.g75.t1 2.g623.t1 6
10792.g75.t1 2.g625.t1 6
10792.g75.t1 CG8638-PA 8
10792.g1307.t1 1.g1294.t1 1
GF13485-PA CG8494-PA 1
GF18433-PA CG11987-PA 1
GF18433-PA CG8727-PA 2
GF24921-PA CG1146-PA 1
GF24921-PA CG33232-PA 3
GF11675-PA 1.g1375.t1 1
GF11675-PA CG5033-PA 1
GF11675-PA 1.g1375.t2 1
GF17137-PA CG12812-PA 1
10790.g553.t1 CG18548-PA 9
GF12790-PA 1.g558.t2 1
GF12790-PA 1.g558.t3 1
GF12790-PA 1.g558.t1 1
GF12790-PA 1.g558.t4 1
GF12790-PA CG18408-PQ 1
GF12790-PA CG4909-PA 2
GF19843-PA CG16837-PA 1
10791.g68.t1 CG42863-PA 1
10791.g68.t1 6.g359.t6 4
GF15084-PA 0.g1798.t1 1
GF15084-PA CG3571-PA 4
GF15084-PA 3.g1300.t1 5
10813.g33.t1 CG4805-PC 1
10813.g33.t1 CG7611-PB 4
GF12308-PA 1.g1046.t1 1
10842.g1.t1 18867.g1865.t1 6
GF10771-PA 2.g1900.t1 1
GF10957-PA CG32396-PA 1
GF10957-PA CG9277-PA 2
10792.g1500.t1 1.g1927.t1 1
10792.g1500.t1 1.g1927.t2 1
10792.g1500.t1 1.g1927.t4 1
10792.g1500.t1 1.g1927.t3 1
10792.g1500.t1 CG42701-PB 2
10792.g1500.t1 CG42701-PA 2
10792.g1500.t1 6.g954.t1 8
10805.g153.t1 CG6340-PB 1
GF22256-PB 6.g989.t1 1
GF22256-PB 6.g991.t1 2
GF14235-PA 0.g1921.t1 1
GF14235-PA CG9999-PA 1
GF11515-PA CG2736-PA 1
10792.g1929.t1 9233.g877.t1 2
10791.g370.t1 CG42607-PA 1
GF21182-PA CG2934-PA 1
10813.g44.t2 6.g609.t1 1
10813.g44.t2 CG11265-PE 1
10813.g44.t2 CG17462-PA 2
GF11941-PB CG9441-PA 1
GF18887-PA CG5669-PA 1
GF18887-PA 6.g681.t2 2
GF18887-PA 6.g681.t1 2
GF13560-PA CG30194-PB 1
GF13560-PA CG30194-PA 1
GF13560-PA 0.g1199.t1 1
GF13560-PA CG3394-PA 1
GF21219-PA CG33178-PA 1
GF21219-PA 6.g961.t2 2
GF21219-PA CG33177-PA 4
GF23932-PA CG9706-PA 1
GF17503-PA CG2098-PA 1
GF11667-PA CG4984-PA 1
10796.g140.t1 3.g1740.t2 1
10796.g140.t1 3.g1740.t1 1
10796.g140.t1 3.g827.t1 4
GF23153-PA CG6866-PA 1
GF21426-PA CG14441-PA 1
GF21426-PA 6.g485.t1 1
GF10824-PA CG5103-PA 1
GF10824-PA CG8036-PA 1
GF11770-PA CG8430-PB 1
GF11770-PA 1.g1157.t1 1
GF11770-PA CG4233-PA 2
9957.g1.t1 2717.g262.t1 1
GF17265-PA CG4685-PA 1
GF17265-PA CG3752-PA 3
10790.g98.t3 CG8483-PA 1
10790.g98.t2 3.g1164.t1 1
10790.g98.t2 CG8483-PA 1
10790.g98.t2 CG8476-PA 2
GF24896-PA 2.g50.t2 1
GF24896-PA 2.g50.t3 1
10799.g5.t3 6.g1255.t1 1
GF11885-PA CG10955-PA 1
GF11885-PA 1.g1880.t1 1
GF11885-PA 0.g2110.t1 2
GF12293-PA 1.g721.t1 1
10804.g33.t2 CG11533-PB 1
10804.g33.t2 CG11533-PA 1
GF15555-PA CG11050-PA 1
GF18194-PA 3.g1663.t1 1
GF12784-PA 1.g551.t1 1
GF12784-PA CG30446-PA 2
GF12784-PA CG14994-PB 8
GF12784-PA CG14994-PA 8
10797.g253.t1 CG2914-PA 1
GF11426-PA CG6665-PA 1
GF23766-PA 2.g1589.t1 1
GF23766-PA CG5389-PA 1
GF23766-PA CG11154-PA 1
GF23766-PA CG11471-PC 2
GF23766-PA CG4062-PA 3
GF17140-PA CG31407-PA 1
GF20422-PA CG14224-PA 1
GF20422-PA CG31528-PA 2
GF15151-PA CG14396-PA 1
GF15151-PA 3.g374.t1 5
GF15151-PA CG3068-PA 19
GF15151-PA 6.g1325.t2 20
GF15151-PA 6.g1325.t1 20
GF15151-PA CG14217-PF 20
GF15151-PA CG16973-PA 21
GF12181-PA 1.g1168.t1 1
GF11976-PA CG5335-PA 1
GF10702-PA CG7173-PA 1
GF11442-PA CG4338-PA 1
GF11221-PA 1.g277.t1 1
GF11221-PA CG17100-PA 2
10793.g157.t2 0.g3.t4 1
10793.g157.t2 CG31973-PB 1
10793.g157.t2 0.g3.t2 1
10793.g157.t2 0.g3.t3 1
10793.g157.t2 CG8756-PB 4
10793.g157.t2 CG8756-PC 4
10793.g157.t2 CG8756-PA 4
10793.g157.t2 2.g1937.t1 4
10793.g157.t1 0.g3.t4 1
10793.g157.t1 0.g3.t3 1
10793.g157.t1 CG31973-PB 1
10793.g157.t1 0.g3.t2 1
10793.g157.t1 CG8756-PB 4
10793.g157.t1 CG8756-PC 4
10793.g157.t1 CG8756-PA 4
10793.g157.t1 2.g1937.t1 4
10790.g1431.t1 CG1451-PA 1
10790.g1431.t1 CG6193-PA 1
GF22009-PA CG3740-PA 1
10791.g1426.t1 2.g1060.t1 1
10791.g1426.t1 CG32056-PA 1
10791.g1426.t1 CG9084-PA 3
GF21029-PA CG32718-PB 1
GF11834-PA 1.g2051.t1 1
GF15361-PA CG17928-PA 1
GF15361-PA CG13270-PB 1
GF15361-PA CG13270-PC 1
GF15361-PA CG13279-PA 1
GF24347-PA CG6517-PA 1
GF19030-PA CG3525-PA 1
GF15164-PA CG4749-PA 1
GF15164-PA CG9254-PA 6
GF15164-PA CG9864-PB 9
6415.g1.t1 15499.g1533.t1 15
8751.g1.t1 12801.g1253.t1 2
10790.g1368.t1 CG6323-PB 1
10790.g1368.t1 CG6323-PA 2
GF18115-PA CG7675-PA 1
10792.g77.t1 CG13213-PA 1
10792.g77.t1 CG12390-PA 1
10792.g77.t1 CG18335-PA 1
GF11927-PA CG10540-PA 1
GF17582-PA 3.g1173.t1 1
GF17582-PA 3.g1171.t1 1
GF17582-PA 3.g1171.t2 1
GF19336-PA CG6593-PA 1
GF19336-PA CG5650-PA 1
GF19336-PA CG9156-PA 1
GF19336-PA CG10930-PB 3
GF19336-PA CG10930-PA 3
GF20384-PA CG14445-PA 1
GF20384-PA CG14445-PB 1
GF20384-PA CG14445-PC 1
GF25033-PA CG12084-PB 1
GF25033-PA CG12084-PA 1
GF18390-PA CG14716-PA 1
GF14032-PA CG42253-PC 1
GF14032-PA CG42253-PA 1
GF14032-PA CG42253-PB 1
GF14032-PA CG8177-PA 1
GF24081-PA 2.g1522.t1 1
GF17578-PA CG1245-PA 1
GF13698-PA CG6050-PB 1
GF13698-PA CG12736-PA 2
GF13698-PA CG8280-PA 4
GF13698-PA CG6382-PA 5
10803.g77.t1 6.g1088.t3 1
10803.g77.t1 6.g1088.t4 1
10803.g77.t1 6.g1088.t5 1
10803.g77.t1 6.g1088.t6 1
10803.g77.t1 6.g1088.t2 1
10803.g77.t1 6.g1089.t2 1
10803.g77.t1 6.g1089.t3 1
10803.g77.t1 6.g1089.t1 1
10803.g77.t1 CG4894-PD 7
GF17286-PA CG18747-PA 1
GF17286-PB CG18747-PA 1
GF17286-PB CG1105-PA 5
GF17286-PB CG2993-PA 6
11277.g1.t1 8356.g794.t1 1
11277.g1.t1 6.g1421.t1 1
11277.g1.t1 16219.g1622.t1 1
11277.g1.t1 1781.g165.t1 1
11277.g1.t1 13100.g1282.t1 5
10791.g88.t1 2.g208.t1 1
10791.g88.t1 2.g207.t1 2
GF15168-PA CG4775-PA 1
0.g2.t1 18769.g1855.t1 8
0.g2.t1 9996.g963.t1 13
GF17735-PA CG10094-PA 1
GF17735-PA 3.g1278.t1 1
GF21490-PA 6.g314.t1 1
GF21490-PA 6.g314.t3 1
GF21490-PA 6.g314.t2 1
GF21490-PA CG8964-PA 6
GF19621-PA CG3679-PA 1
GF20855-PA CG3024-PA 1
GF11567-PA CG9863-PB 1
GF11567-PA CG3092-PA 3
GF22167-PA CG3095-PA 1
GF22167-PA 6.g128.t1 1
GF22167-PA CG14485-PA 2
8126.g3.t1 8356.g794.t1 1
8126.g3.t1 43.g3.t1 5
8126.g3.t1 6.g1.t1 21
GF23906-PA CG15632-PA 1
GF23906-PA 0.g514.t1 1
GF12600-PA CG30376-PA 1
GF16836-PA CG13318-PA 1
GF16836-PA CG4998-PB 2
GF16836-PA CG8172-PA 8
GF16836-PA 1.g406.t1 12
GF16836-PA CG9737-PA 13
GF16836-PA CG1299-PB 13
GF16836-PA CG12386-PA 18
GF16836-PA 3.g1958.t1 18
GF16836-PA CG9733-PA 18
GF16836-PA CG5255-PA 19
GF16836-PA CG11192-PA 19
GF16836-PA 2.g609.t1 20
GF16836-PA CG5246-PA 20
GF16836-PA CG17477-PA 21
GF10227-PA CG10572-PA 1
GF10227-PA 2.g1035.t1 1
GF10227-PA 2.g807.t1 9
GF10227-PA 2.g807.t2 9
GF10227-PA 6.g240.t2 12
GF10227-PA CG5680-PA 13
10791.g222.t1 CG9173-PA 1
10791.g222.t1 CG9169-PA 2
10791.g222.t1 2.g145.t1 3
10791.g222.t1 CG3517-PA 4
10792.g971.t1 CG11593-PB 2
10792.g971.t1 2.g422.t1 2
GF11580-PC CG11949-PA 1
GF11580-PC CG11949-PB 1
GF11580-PC CG7225-PA 2
GF11580-PC CG10701-PB 7
GF12961-PA CG4646-PA 1
GF15324-PB CG5848-PA 1
GF19437-PA CG32590-PA 1
8050.g1.t1 5463.g529.t1 1
8050.g1.t1 13831.g1352.t1 5
8050.g1.t1 580.g69.t1 6
GF22142-PA CG11381-PA 1
GF22142-PA CG14627-PA 2
GF17008-PA CG10830-PA 1
GF17008-PA 1.g1786.t1 2
GF22959-PA CG6271-PA 1
GF22959-PA CG6277-PA 1
GF22959-PA 3.g2378.t1 1
GF22959-PA CG6283-PA 2
GF18047-PA CG6637-PA 1
11305.g1.t1 18867.g1865.t1 1
11305.g1.t1 16726.g1662.t1 2
GF18851-PA CG6046-PA 1
GF17632-PA CG4845-PA 1
GF14631-PA CG7840-PA 1
10790.g1120.t1 CG10281-PA 1
10790.g1120.t1 3.g209.t1 1
GF19360-PB CG6847-PA 1
GF19360-PB CG6842-PA 1
GF19360-PB CG3326-PA 4
GF19360-PB CG4701-PA 7
GF19360-PB 2.g369.t1 13
3270.g1.t1 843.g90.t1 4
GF17118-PB 3.g1210.t2 1
GF17118-PB 3.g1210.t1 1
GF17118-PB CG9297-PB 2
GF17118-PB 3.g1108.t1 2
GF22966-PA CG31075-PA 1
GF22966-PA CG3752-PA 1
GF23447-PA CG11238-PA 1
GF13236-PA CG6459-PA 1
GF10523-PA CG13033-PA 1
GF23046-PA CG13631-PA 1
GF12389-PB CG30349-PA 1
GF12389-PB CG8261-PA 2
GF12389-PA CG30349-PA 1
GF21407-PA CG4586-PA 1
GF21407-PA CG5009-PA 1
GF21407-PA CG9709-PA 1
GF21407-PA CG9707-PA 1
GF21407-PA CG17549-PC 4
GF13337-PA CG8293-PA 1
GF13337-PA CG12284-PA 2
GF20264-PA 6.g734.t1 1
GF19629-PA CG1943-PA 1
12910.g2.t1 15652.g1555.t1 1
12910.g2.t1 13085.g1279.t1 3
GF11040-PA CG7865-PA 1
GF11131-PA CG15109-PA 1
GF20288-PA CG15203-PA 1
GF17958-PA CG5844-PA 1
GF17958-PA CG8778-PA 4
GF11616-PA CG4386-PA 1
GF11616-PA 1.g1820.t1 1
GF11616-PA CG18735-PA 2
GF11616-PA 1.g407.t1 7
GF11616-PA CG31954-PA 9
GF10483-PA CG7550-PA 1
10794.g114.t1 CG12531-PC 1
10794.g114.t1 CG12531-PB 1
10794.g114.t1 CG12531-PD 1
10794.g114.t1 CG12531-PA 1
10794.g114.t1 CG5535-PA 5
10799.g58.t1 18803.g1858.t1 4
10799.g58.t1 7470.g721.t1 14
10799.g58.t1 17814.g1754.t1 15
GF10151-PA CG33162-PA 1
GF17516-PA CG31317-PA 1
GF22890-PA CG2321-PA 1
GF22890-PA 3.g2587.t1 2
GF22890-PA CG11500-PA 2
GF19640-PA CG13956-PA 1
GF19640-PA CG12507-PA 1
GF19640-PA 2.g1062.t1 5
GF19640-PA CG7961-PA 6
GF19640-PA 2.g1935.t1 6
GF19640-PA CG6699-PA 7
GF19640-PA CG9062-PA 7
GF19640-PA CG4448-PA 7
GF19640-PA CG7111-PA 7
GF19640-PA CG6015-PA 7
GF16312-PA CG11168-PA 1
GF16312-PA CG11168-PB 1
GF16312-PA 3.g1004.t1 8
GF16312-PA 3.g1004.t2 8
GF17689-PB 3.g3.t1 1
GF17689-PB 3.g3.t2 1
GF17689-PB 3.g2.t1 1
GF17689-PB 3.g2.t2 1
10792.g1343.t1 CG6665-PA 1
10791.g1907.t1 CG11437-PA 6
10792.g565.t1 1.g845.t1 1
10792.g565.t1 CG3830-PA 1
GF13352-PA CG3760-PB 1
GF22423-PA CG1998-PA 1
GF22423-PA CG11162-PA 2
GF16742-PA CG17726-PA 1
GF11784-PB CG6542-PA 1
GF11784-PA CG6542-PA 1
GF21964-PA CG2924-PA 1
GF24289-PA CG11456-PA 1
GF24289-PA CG1233-PA 2
GF14458-PA CG11331-PA 1
GF15455-PA 0.g1991.t1 1
GF23796-PA CG10006-PA 1
GF23796-PA CG6817-PA 2
GF23796-PA CG10449-PA 3
GF18300-PA CG5178-PA 1
GF18300-PA CG18290-PA 1
GF18300-PA CG7478-PA 1
GF18300-PA CG4027-PA 1
GF18300-PA CG12051-PA 1
GF18300-PA CG10067-PA 1
GF18300-PA CG5409-PA 1
GF18300-PA CG6174-PA 2
GF19608-PA CG14269-PA 1
GF19608-PA CG16782-PA 2
GF15670-PA CG5421-PA 1
GF15670-PA 1.g450.t1 2
GF15670-PA CG8029-PA 2
10791.g1528.t1 CG5241-PA 1
10791.g1528.t1 CG7860-PA 2
10791.g1528.t1 CG10474-PA 4
GF10512-PA 2.g1664.t1 1
GF10512-PA 2.g1663.t1 1
GF10512-PA 2.g1664.t2 1
GF10512-PA CG14471-PB 3
GF10512-PA 0.g916.t3 3
GF10512-PA 0.g916.t2 3
GF10512-PA CG10244-PA 6
GF10512-PA CG7597-PA 22
GF10512-PA CG8201-PD 22
GF10512-PA CG8203-PA 22
GF10512-PA 2.g382.t1 22
GF10512-PA 6.g1101.t1 23
GF10512-PA 4.g31.t1 23
GF10512-PA 4.g31.t3 23
GF10512-PA 4.g31.t4 23
GF10512-PA 4.g31.t2 23
GF10512-PA 4.g31.t6 23
GF10512-PA 4.g31.t5 23
GF10512-PA CG8485-PA 24
GF10512-PA CG1362-PA 24
GF10512-PA 3.g2761.t1 25
GF10512-PA CG10522-PA 25
GF16606-PA CG11899-PA 1
GF16606-PA 3.g2568.t1 1
GF18614-PA CG42823-PA 1
10796.g246.t1 3.g2769.t1 1
10796.g246.t1 CG8637-PA 2
10796.g246.t1 1.g455.t2 15
10796.g246.t1 CG12069-PA 15
10796.g246.t1 3.g1389.t2 22
10796.g246.t1 CG10498-PA 28
10791.g1932.t1 CG10089-PB 1
10791.g1932.t1 CG14211-PA 4
10791.g1932.t1 6.g1277.t1 4
GF23735-PA CG4022-PA 1
GF17990-PA 3.g2524.t1 1
GF17990-PA CG14527-PA 2
GF14022-PA CG13787-PA 1
GF22370-PA CG1478-PA 1
GF13620-PA 2.g777.t1 1
GF13620-PA CG32808-PA 10
GF13620-PA 0.g242.t1 11
GF13620-PA CG18125-PA 11
GF13620-PA CG6041-PA 12
GF13620-PA CG12951-PA 12
GF13620-PA CG11037-PA 12
GF13620-PA CG9676-PA 13
GF13620-PA 0.g1652.t1 14
GF13620-PA CG1304-PA 15
GF13620-PA CG10469-PA 15
GF13620-PA CG6361-PA 15
GF13620-PA CG2071-PA 16
GF13620-PA CG14990-PA 17
GF13620-PA CG3795-PA 17
GF13620-PA 3.g2546.t1 17
GF25070-PA CG11347-PB 1
GF25070-PA CG11347-PA 2
GF25070-PB CG11347-PA 1
GF25070-PB CG11347-PB 2
GF20842-PA CG13263-PA 1
GF20842-PA CG17903-PA 2
GF10084-PA CG12191-PA 1
GF10084-PA CG34385-PB 9
GF10084-PA 3.g1287.t2 11
GF12341-PA CG7626-PA 1
10791.g11.t1 CG30383-PA 1
GF13573-PA CG8400-PA 1
GF13573-PA CG10372-PA 2
10791.g944.t1 CG32436-PA 1
10792.g635.t1 CG42571-PA 4
10792.g635.t1 2.g706.t1 5
GF24538-PA CG33489-PA 2
GF24260-PC 2.g319.t1 1
GF24260-PC CG2162-PB 1
GF18639-PA 3.g159.t1 1
GF24684-PA 2.g743.t1 1
GF25200-PA CG3836-PA 1
GF25200-PA 2.g1425.t1 1
10793.g307.t1 0.g602.t1 1
10793.g307.t1 CG31989-PA 1
10793.g307.t1 0.g602.t2 1
GF14187-PA 0.g1369.t1 1
GF14187-PA CG13648-PA 2
10808.g77.t1 CG12119-PA 1
10808.g77.t1 6.g201.t1 2
9588.g2.t1 5659.g550.t1 4
GF16182-PA CG2218-PA 1
GF22663-PA CG4742-PA 1
13216.g1.t1 3409.g329.t1 1
GF20483-PA CG5104-PA 1
GF13303-PA CG9868-PA 1
GF10658-PA 2.g1590.t1 1
GF10658-PB 2.g1590.t1 1
GF14043-PA CG9994-PA 1
GF14043-PA CG8416-PB 10
GF14043-PA 9260.g883.t1 10
GF14043-PA CG8418-PA 11
GF14043-PA 6.g117.t1 11
GF14043-PA CG34410-PA 11
GF14043-PA CG12530-PA 13
GF14043-PA CG1900-PA 13
GF14043-PA CG8556-PA 13
10795.g290.t1 6.g121.t1 1
GF16779-PA CG17367-PB 1
GF16779-PA CG17367-PA 1
GF16779-PB CG17367-PA 1
GF16779-PB CG17367-PB 1
GF22286-PA CG9609-PA 1
GF23392-PA 4.g10.t1 1
GF23392-PA 4.g10.t3 1
GF23392-PA 4.g10.t2 1
GF23392-PA 2.g788.t2 1
GF23392-PA 2.g788.t4 1
GF23392-PA 2.g788.t3 1
GF23392-PA 2.g788.t5 1
GF23392-PA 2.g788.t1 1
GF23392-PA CG10011-PA 3
GF23392-PA CG4719-PA 3
GF23392-PA CG33106-PC 4
GF23392-PA 3.g2045.t1 4
GF24142-PC 0.g2077.t1 1
GF24142-PC CG1099-PA 1
GF24142-PC 0.g2077.t3 1
GF15690-PA CG9664-PA 1
GF15690-PA CG5853-PC 3
GF15690-PA CG5853-PA 3
GF15690-PA 0.g183.t1 8
GF15690-PA 2.g1159.t1 8
GF15690-PA 0.g183.t2 9
GF12397-PA CG9033-PB 1
GF12397-PA CG9494-PA 3
GF12397-PA CG10742-PA 8
10793.g587.t1 0.g877.t1 1
10793.g587.t1 CG7380-PA 2
GF20683-PA 0.g450.t1 1
GF20683-PA CG5851-PA 3
GF11289-PA CG34147-PA 1
GF18201-PA 3.g9.t4 2
GF12188-PA CG11110-PA 1
GF12188-PA CG9240-PA 2
GF19092-PA 6.g1377.t1 1
10855.g1.t1 3.g269.t1 1
GF15709-PA CG34126-PB 1
GF15709-PA CG34126-PC 1
GF15709-PA CG34126-PA 1
13492.g1.t1 5193.g507.t1 2
GF22630-PA CG32699-PB 1
GF22630-PA CG32702-PA 1
GF22630-PA CG32702-PB 1
10793.g1123.t1 CG17212-PA 1
GF22630-PB CG32699-PB 1
GF22630-PB CG32702-PA 1
GF22630-PB CG32702-PB 1
GF22630-PB 6.g645.t1 2
GF22630-PB CG12118-PA 2
GF22630-PB CG12057-PA 3
10812.g6.t6 4.g33.t1 1
10812.g6.t6 4.g33.t2 1
10812.g6.t6 4.g33.t6 1
10812.g6.t6 4.g33.t4 1
GF20873-PA CG4349-PC 1
GF20873-PA CG4349-PB 1
GF20873-PA CG4351-PA 2
GF20873-PA CG9220-PA 3
GF15333-PA CG7219-PA 1
GF19516-PB 6.g1082.t1 1
GF19516-PB 6.g1082.t2 1
GF21787-PA CG7154-PA 1
GF19089-PA 13781.g1336.t1 1
GF19089-PA CG32018-PA 3
GF19089-PA CG32018-PB 3
GF19089-PA 6.g618.t1 8
GF19089-PA 6.g618.t2 8
GF19089-PA CG7954-PA 8
GF19089-PA CG7954-PB 8
10793.g585.t1 CG4163-PA 1
10793.g585.t1 CG4132-PA 1
10793.g585.t1 CG17328-PA 1
10793.g585.t1 0.g1689.t1 2
10793.g585.t1 CG4249-PA 2
10793.g585.t1 CG8733-PA 3
10793.g585.t1 CG8643-PA 7
10793.g585.t1 CG5249-PB 8
10793.g585.t1 CG5249-PA 8
10793.g585.t1 6.g351.t2 9
10793.g585.t1 2.g1822.t1 9
10793.g585.t1 CG2052-PA 9
10793.g585.t1 CG10021-PD 10
10793.g585.t1 0.g442.t1 10
10793.g585.t1 CG6254-PA 10
10793.g585.t1 CG10959-PA 10
10793.g585.t1 CG18476-PA 10
10793.g585.t1 CG17385-PA 10
10793.g585.t1 CG1454-PA 11
10793.g585.t1 CG7987-PA 11
10793.g585.t1 CG8145-PA 12
10793.g585.t1 CG6689-PA 13
10793.g585.t1 CG8301-PA 13
10793.g585.t1 CG11696-PA 13
10793.g585.t1 CG8388-PA 14
10793.g585.t1 3.g1399.t1 14
GF15795-PA CG6206-PA 1
GF15795-PA CG6206-PB 1
GF15795-PA CG5322-PA 1
GF15795-PA CG9465-PA 1
GF15795-PA CG9466-PA 1
GF15795-PA CG9468-PA 1
GF15795-PA CG9463-PA 1
GF15795-PA 0.g984.t1 1
GF15795-PA 3.g901.t1 3
GF16397-PA 3.g200.t1 1
GF19249-PC 6.g1277.t2 1
GF19249-PC 6.g1277.t3 1
GF19249-PC CG15528-PA 4
GF19249-PB 6.g1277.t1 1
GF19249-PB 2.g1877.t1 3
GF17786-PA CG11333-PA 1
10796.g238.t1 3.g2776.t1 1
10796.g238.t1 3.g2776.t2 1
GF21883-PA 0.g1066.t1 1
GF12940-PA CG5489-PB 1
GF13987-PA CG15010-PA 7
8406.g2.t1 6787.g659.t1 2
11692.g1.t1 1844.g175.t1 1
GF13386-PA CG1698-PA 1
GF13386-PA CG4476-PA 1
GF13386-PA CG8850-PA 1
GF13386-PA CG15279-PA 1
GF13386-PA CG15088-PA 1
GF13386-PA CG3252-PA 1
GF13386-PA CG3249-PA 1
GF13386-PA CG3249-PB 1
GF13386-PA CG15279-PB 1
GF13386-PA CG13794-PA 10
GF23956-PA CG7919-PA 1
GF23956-PA 2.g811.t1 1
GF23956-PA CG5014-PA 2
GF19420-PB 6.g953.t1 1
GF21211-PB CG15433-PA 1
GF21747-PA CG4789-PA 1
10791.g896.t1 2.g291.t1 1
GF13319-PA 1.g1979.t1 1
GF13319-PA 1.g1978.t1 2
GF13319-PA 0.g1745.t1 3
GF24484-PA CG7017-PA 1
GF24484-PA CG7017-PB 1
GF17055-PB 3.g811.t3 1
GF17055-PB 3.g811.t2 1
GF17055-PB 3.g811.t1 1
GF17055-PB 3.g811.t4 1
GF17055-PA 3.g811.t3 1
GF17055-PA 3.g811.t2 1
GF17055-PA 3.g811.t1 1
GF17055-PA 3.g811.t4 1
GF18464-PA CG3581-PA 1
GF18464-PA CG31404-PA 2
GF18464-PA CG31245-PA 3
GF18464-PA 3.g587.t2 4
GF16797-PA CG8337-PA 1
GF16763-PA CG31086-PB 1
GF16763-PA CG31323-PA 1
10791.g570.t1 CG7260-PA 1
10791.g570.t1 6.g328.t1 4
10791.g570.t1 6.g328.t2 5
GF15951-PA 6.g1310.t1 1
GF14375-PA CG17610-PA 1
GF23609-PA CG17736-PA 1
GF23609-PA 2.g1972.t1 2
GF10278-PA CG7338-PA 1
GF18134-PA 3.g1492.t1 1
GF21238-PA CG11654-PA 1
GF21238-PA CG9977-PA 2
GF24262-PA CG32484-PA 1
GF24262-PA 6.g774.t1 2
GF23936-PA CG9949-PA 1
GF23936-PA 6.g245.t1 3
GF23936-PA CG2681-PA 3
GF25286-PA CG32087-PA 1
GF25286-PA 6.g729.t1 2
GF25286-PA CG32675-PC 2
GF10140-PA 2.g927.t1 1
10791.g322.t2 2.g1289.t1 1
10791.g322.t1 2.g1288.t1 1
GF10652-PC CG8532-PB 1
GF10652-PC CG8532-PE 1
GF10652-PC CG8532-PC 1
GF10652-PC CG8532-PD 1
GF10652-PC CG8532-PA 1
GF10652-PC CG42250-PA 2
GF15389-PA CG9527-PA 1
GF15389-PA CG17549-PB 2
GF19205-PA CG15368-PA 1
GF18838-PA CG9429-PA 1
GF18838-PA CG11958-PA 2
GF18181-PA CG8112-PA 1
GF10135-PA CG5288-PA 1
GF18190-PA CG34301-PA 1
GF18190-PA CG42446-PA 2
GF18190-PA 3.g828.t1 2
GF17452-PA CG1792-PA 2
GF17452-PA CG9797-PA 5
GF17452-PA CG9793-PA 6
GF17452-PA CG14711-PA 7
GF17452-PA 6.g250.t1 13
GF17452-PA 0.g371.t1 15
GF17452-PA 3.g1244.t1 17
8208.g1.t1 6425.g629.t1 4
GF18062-PA CG13410-PA 1
GF19524-PA CG7536-PA 1
GF19524-PA CG10483-PA 1
GF19524-PA CG10483-PB 1
GF19524-PA CG2901-PA 2
6564.g1.t1 12263.g1206.t1 7
GF10847-PA CG8733-PA 1
GF10847-PA CG4163-PA 2
GF10847-PA 14528.g1424.t1 3
GF10847-PA 14528.g1423.t1 4
GF14061-PA 0.g1243.t1 1
GF20418-PA CG14216-PA 1
GF12481-PA CG1825-PA 1
GF19745-PA CG32581-PA 1
GF15850-PA 0.g174.t1 1
GF17107-PA CG31111-PA 1
10790.g420.t1 CG42788-PA 1
10812.g6.t3 4.g33.t1 1
10812.g6.t3 4.g33.t2 1
10812.g6.t3 4.g33.t6 1
10812.g6.t3 4.g33.t4 1
10790.g420.t2 CG42788-PA 1
10790.g420.t2 3.g1004.t1 1
10790.g420.t2 3.g1004.t2 1
10790.g420.t2 CG6974-PB 2
10790.g420.t2 0.g1638.t1 6
10790.g420.t2 CG15254-PA 8
GF11821-PA CG13951-PA 1
GF23005-PA CG10694-PA 1
GF24771-PA 3.g983.t1 1
4835.g1.t1 378.g45.t1 10
GF19816-PA CG8490-PA 1
GF11046-PA CG14589-PA 1
GF17671-PA 3.g300.t1 1
GF13569-PA CG9196-PA 1
GF13569-PA 1.g2254.t1 1
10793.g1023.t1 CG5705-PA 1
GF16041-PA CG2152-PA 1
GF19194-PA CG9113-PB 1
GF19194-PA CG9113-PA 1
10791.g287.t1 14579.g1437.t1 1
GF11942-PA CG30122-PC 1
GF11942-PA 1.g1471.t1 1
GF23157-PA CG5802-PA 1
GF23157-PA CG7623-PB 2
GF23157-PA 3.g715.t1 3
10793.g1096.t1 0.g1404.t1 1
10793.g1096.t1 CG5776-PA 1
10793.g1096.t1 CG17036-PA 1
10793.g1096.t1 CG12134-PB 3
10793.g1096.t1 CG2241-PA 7
10793.g1096.t1 CG10370-PA 7
10793.g1096.t1 3.g60.t1 13
GF17679-PA CG31146-PD 1
GF17679-PA 3.g319.t2 1
GF17679-PA 3.g319.t1 1
GF17679-PA 3.g319.t3 1
GF17679-PA 3.g319.t4 1
GF17679-PA 0.g762.t1 2
GF17679-PA 3.g317.t1 3
GF17679-PA 3.g512.t1 4
GF18538-PA CG5614-PA 1
GF17636-PA CG4973-PA 1
GF14517-PA CG9505-PA 1
GF15320-PA CG7196-PA 1
GF16168-PA CG9638-PA 1
GF16168-PA 3.g683.t1 2
GF16168-PA CG33520-PB 2
GF11768-PA CG1671-PA 1
GF11768-PA CG1671-PB 1
GF11768-PA CG3004-PA 4
GF11768-PA 6.g674.t1 4
13270.g1.t1 5193.g507.t1 3
10812.g6.t1 4.g33.t1 1
10812.g6.t1 4.g33.t4 1
10812.g6.t1 4.g33.t2 1
10812.g6.t1 4.g33.t6 1
10798.g88.t1 6.g931.t1 1
10792.g792.t1 CG17662-PA 1
10792.g792.t1 CG17664-PA 2
10792.g792.t1 CG4019-PA 3
10792.g792.t1 1.g658.t2 4
10792.g792.t1 1.g660.t2 4
GF15350-PA CG2617-PA 1
GF15350-PA 0.g2030.t1 1
GF11107-PA CG12892-PA 1
GF11107-PA CG12153-PA 2
GF18695-PA CG12876-PA 1
GF18695-PA CG9311-PA 2
GF12733-PA CG15651-PA 1
GF12615-PA 1.g1545.t1 1
GF12615-PA CG9811-PB 1
GF12615-PA 1.g1544.t2 1
GF12615-PA 1.g1544.t1 1
GF12615-PA CG34390-PA 2
GF12615-PA CG34390-PB 2
GF12615-PA 6.g299.t1 3
12603.g2.t1 15840.g1577.t1 2
10791.g391.t1 1.g1384.t1 1
GF21263-PA CG3719-PA 1
GF21263-PA CG8993-PA 3
GF14272-PA CG42282-PA 1
GF11853-PA CG3530-PA 1
GF11853-PA CG9115-PA 2
GF11853-PA CG3632-PA 3
10791.g1045.t1 CG5231-PC 1
10791.g1045.t1 CG33969-PB 1
10791.g1045.t1 CG33969-PA 1
10791.g1045.t1 CG5262-PA 1
10791.g1045.t1 CG5282-PA 1
10791.g1045.t1 CG5231-PA 1
10791.g1045.t1 CG5231-PB 1
10791.g1045.t1 CG7255-PA 4
10791.g1045.t1 CG12531-PC 5
GF20327-PA CG3032-PA 1
GF20327-PA CG3998-PA 4
GF20327-PA CG1133-PA 9
GF20327-PA CG17958-PA 10
GF16450-PA 3.g2331.t1 7
GF16450-PA 3.g8.t1 10
10798.g16.t1 CG3149-PA 1
10798.g16.t1 CG2662-PA 2
GF13489-PA CG8531-PA 1
GF13489-PA 1.g981.t1 1
GF24134-PA CG5231-PA 1
GF24134-PA CG5231-PC 1
10792.g112.t1 CG14749-PA 1
10792.g112.t1 1.g357.t1 1
GF24992-PA 2.g1250.t2 1
GF24992-PA 2.g1250.t3 1
GF24992-PA 2.g1250.t1 1
GF24992-PA 6.g667.t1 2
GF24992-PA 6.g667.t3 3
GF24992-PA 6.g667.t2 4
GF24992-PA 1.g530.t1 5
10813.g63.t1 CG1518-PA 1
10813.g63.t1 CG10998-PA 1
10813.g63.t1 CG7748-PA 1
10813.g63.t1 CG32512-PA 2
10813.g63.t1 CG8573-PA 11
10813.g63.t1 6.g784.t1 12
10813.g63.t1 CG11695-PA 13
10813.g63.t1 CG5069-PA 15
10813.g63.t1 3.g649.t1 15
10813.g63.t1 CG10959-PA 15
10813.g63.t1 CG1454-PA 15
10813.g63.t1 2.g2227.t2 15
13137.g2.t1 18867.g1865.t1 4
GF17716-PA CG2666-PA 1
GF17716-PA CG7464-PA 1
GF10554-PA CG1167-PA 1
GF10554-PA CG1081-PA 6
GF10554-PA CG8500-PA 9
10790.g863.t1 CG2867-PA 1
10790.g863.t1 CG10078-PA 1
10793.g233.t1 CG15143-PA 1
10793.g233.t1 CG15144-PA 1
10793.g233.t1 CG15145-PA 1
10793.g233.t1 0.g1771.t1 1
GF13124-PA CG4816-PB 1
GF13124-PA CG4816-PA 1
GF13124-PA CG3613-PA 2
GF12061-PA CG4585-PA 1
GF15788-PA CG5183-PA 1
GF17483-PA 3.g1062.t2 1
GF17483-PA 3.g1062.t1 1
GF10457-PB 2.g557.t2 1
GF10457-PB 2.g557.t1 1
GF10457-PB CG10596-PC 1
GF12566-PA CG8739-PB 1
GF12566-PA CG8739-PA 1
10790.g932.t1 3.g2282.t1 1
10790.g932.t1 3.g2282.t2 1
10790.g932.t1 3.g2282.t3 1
10790.g932.t1 CG9657-PA 2
10790.g932.t1 3.g2283.t1 3
10790.g932.t1 CG8451-PA 4
10790.g932.t1 3.g744.t1 5
10790.g932.t1 CG5687-PA 10
10790.g932.t1 CG7720-PD 11
GF15867-PA CG6739-PA 1
10793.g873.t1 CG10833-PA 1
10793.g873.t1 0.g571.t1 2
10793.g873.t1 CG11821-PA 16
10793.g873.t1 CG15077-PA 19
10793.g873.t1 3.g1215.t1 20
10793.g873.t1 3.g1215.t2 20
GF18849-PA CG11342-PA 1
GF24088-PA 0.g272.t1 2
GF24088-PA CG8024-PA 7
GF24088-PA 3.g1601.t1 10
GF24241-PA CG9273-PA 1
GF24241-PA 0.g2059.t1 1
GF16079-PA CG14661-PA 1
GF16079-PA 3.g869.t1 4
GF16079-PA CG2016-PA 6
GF16079-PA CG31189-PB 7
GF16079-PA 3.g2065.t1 7
GF16079-PA CG11854-PA 9
GF16079-PA CG11853-PA 10
GF15046-PA CG3164-PC 1
GF15046-PA 0.g16.t1 1
GF15046-PA CG2969-PA 1
GF15046-PA CG9663-PA 2
GF21909-PA CG6340-PB 1
GF10925-PA 2.g622.t1 1
GF10925-PA CG9073-PA 11
GF11811-PA CG8657-PA 1
GF11811-PA 3.g1999.t1 3
GF11811-PA 6.g626.t1 5
GF18620-PA CG9286-PA 1
GF10159-PA CG6662-PA 1
GF10159-PA CG6776-PA 2
GF10965-PA 0.g1379.t3 5
GF10965-PA 0.g1379.t1 5
GF10965-PA 0.g1379.t2 5
GF10965-PC 2.g1377.t1 1
GF10965-PC 2.g1377.t2 2
GF10965-PC 0.g1379.t1 5
GF10965-PC 0.g1379.t3 5
GF10965-PC 0.g1379.t2 5
GF10965-PB 2.g1377.t1 1
GF10965-PB 2.g1377.t2 2
GF10965-PB 0.g1379.t1 5
GF10965-PB 0.g1379.t3 5
GF10965-PB 0.g1379.t2 5
11602.g1.t1 6.g868.t1 1
11602.g1.t1 CG1640-PB 1
GF10965-PD 2.g1377.t2 1
GF10965-PD 0.g1379.t3 5
GF10965-PD 0.g1379.t1 5
GF10965-PD 0.g1379.t2 5
GF17864-PB CG3937-PG 1
GF17864-PB 3.g761.t2 1
GF17864-PB 3.g761.t1 1
GF17864-PB 3.g760.t1 1
GF17864-PB 3.g760.t2 1
GF17864-PB 3.g760.t3 1
GF17864-PB CG30092-PA 2
GF17864-PB CG12008-PB 7
GF17864-PB CG12008-PA 7
GF17864-PC CG3937-PG 1
GF17864-PC 3.g761.t2 1
GF17864-PC 3.g761.t1 1
GF17864-PC 3.g760.t2 1
GF17864-PC 3.g760.t3 1
GF17864-PC 3.g760.t1 1
GF17864-PC CG30092-PA 2
GF17864-PC CG12008-PB 7
GF17864-PC CG12008-PA 7
GF17864-PA CG3937-PG 1
GF17864-PA 3.g761.t2 1
GF17864-PA 3.g761.t1 1
GF17864-PA 3.g760.t2 1
GF17864-PA 3.g760.t3 1
GF17864-PA 3.g760.t1 1
GF17864-PA CG30092-PA 2
GF17864-PA CG12008-PB 7
GF17864-PA CG12008-PA 7
GF20169-PA CG12698-PA 1
GF20169-PA 6.g1042.t1 1
GF17864-PD CG3937-PG 1
GF17864-PD 3.g761.t2 1
GF17864-PD 3.g761.t1 1
GF17864-PD 3.g760.t2 1
GF17864-PD 3.g760.t3 1
GF17864-PD 3.g760.t1 1
GF17864-PD CG30092-PA 2
GF17864-PD CG12008-PB 7
GF17864-PD CG12008-PA 7
GF17864-PE CG3937-PG 1
GF17864-PE 3.g761.t2 1
GF17864-PE 3.g761.t1 1
GF17864-PE 3.g760.t3 1
GF17864-PE 3.g760.t2 1
GF17864-PE 3.g760.t1 1
GF17864-PE CG30092-PA 2
GF17864-PE CG12008-PB 7
GF17864-PE CG12008-PA 7
GF12278-PA CG5733-PA 1
10793.g709.t1 0.g1554.t1 1
10793.g709.t1 CG33090-PB 1
10793.g709.t1 CG11984-PI 3
10793.g709.t1 3.g1646.t2 3
GF24161-PA CG5027-PA 1
GF16830-PA CG42599-PF 2
GF16286-PA 3.g2432.t1 1
GF16286-PA CG4393-PA 9
GF16286-PA 2.g1216.t1 10
GF22557-PA 6.g922.t2 1
GF22557-PA 6.g922.t1 1
GF22557-PA 6.g1088.t2 7
10791.g1277.t1 CG11905-PA 1
10791.g1277.t1 CG13023-PA 2
GF23566-PA CG7201-PA 1
GF13793-PA CG1783-PA 1
GF22334-PA CG5445-PA 1
GF22334-PA CG1650-PA 4
GF22334-PA 3.g1065.t1 5
GF22334-PA CG8254-PA 5
GF22334-PA 2.g1470.t1 6
GF22334-PA 3.g234.t1 6
GF22334-PA 3.g2781.t1 7
GF19849-PA CG9212-PA 1
10792.g185.t1 1.g720.t1 1
10792.g185.t1 CG8878-PB 1
10792.g185.t1 CG13178-PA 2
10792.g185.t1 6.g906.t1 4
GF13377-PA CG8207-PA 1
GF13377-PA CG1129-PB 2
10790.g1474.t1 CG15589-PA 1
10790.g1474.t1 CG15591-PA 1
10790.g1474.t1 3.g181.t1 1
10790.g1474.t1 CG15592-PA 1
10790.g1474.t1 CG1148-PA 2
10790.g1474.t1 CG6515-PA 8
10790.g1474.t1 CG31327-PA 14
10790.g1474.t1 CG6919-PA 14
10790.g1474.t1 2.g2198.t1 15
10790.g1474.t1 CG7431-PA 16
GF25265-PA CG32090-PA 1
GF25265-PA CG3161-PA 2
GF25265-PA CG7026-PA 6
GF23035-PA CG8412-PA 1
GF22825-PA CG18069-PA 1
GF22825-PA CG18069-PB 1
GF22825-PA 6.g792.t2 3
GF22825-PA 3.g1479.t3 10
GF22825-PA CG8201-PD 15
GF22825-PA 2.g1521.t2 17
GF22825-PA 2.g1521.t1 17
GF22825-PA CG4598-PB 18
GF22825-PA CG8637-PA 18
GF22825-PA CG10522-PA 19
GF22825-PA 2.g382.t1 21
GF22825-PA CG8203-PA 22
GF22825-PA CG9804-PG 22
GF22825-PA CG1362-PA 24
GF21000-PA 6.g1422.t1 1
GF16081-PA CG4178-PA 1
GF16081-PA CG2559-PA 1
GF16081-PA 6.g831.t1 1
GF16081-PA CG6821-PA 1
10792.g1846.t1 1.g583.t3 1
10792.g1846.t1 1.g583.t2 1
10792.g1846.t1 1.g583.t1 1
10792.g1846.t1 1.g583.t5 1
GF12944-PA 1.g1459.t1 1
GF12944-PA 2.g100.t3 4
GF14535-PA 0.g2007.t2 1
GF14535-PA 0.g2007.t1 1
GF21923-PA 6.g1010.t4 1
GF21923-PA 6.g1010.t1 1
GF21923-PA 6.g1010.t3 1
GF21923-PA 6.g1010.t2 1
GF21923-PA CG42797-PA 6
GF14727-PA CG5556-PA 1
10792.g1703.t1 CG11140-PD 1
10792.g1703.t1 CG11140-PA 1
10792.g1703.t1 CG11140-PB 1
10792.g1703.t1 CG11140-PC 1
GF23441-PA CG8385-PA 1
GF23441-PA CG11027-PA 2
GF25121-PA CG4457-PA 1
GF15488-PA 13144.g1287.t1 4
10790.g881.t1 3.g1667.t1 1
10790.g881.t1 CG8351-PA 1
10790.g881.t1 CG8439-PB 5
10790.g881.t1 CG8439-PA 5
10801.g19.t1 0.g2133.t1 1
10801.g19.t1 0.g2133.t2 1
GF16098-PA 2.g1599.t1 2
GF16098-PA 2.g468.t1 6
GF13998-PA CG31816-PA 1
GF16707-PA 3.g944.t1 1
GF23972-PA CG4633-PB 1
GF23972-PA CG4659-PA 1
8197.g1.t1 10674.g1041.t1 2
GF22193-PB CG4399-PA 1
GF22193-PB CG4399-PB 1
GF22193-PA CG4399-PA 1
GF22193-PA CG4399-PB 1
10793.g7.t1 0.g743.t1 1
10793.g7.t1 0.g743.t2 1
10793.g7.t1 CG11326-PA 1
GF22894-PA CG1395-PA 1
GF22035-PA CG6255-PA 1
GF22035-PA CG1065-PA 2
GF13600-PA CG15925-PA 1
GF13600-PA 1.g1204.t1 2
GF15061-PA 0.g1822.t1 1
GF13819-PC CG7843-PA 1
GF13819-PC CG7843-PB 1
10790.g340.t2 CG10693-PI 1
10790.g340.t2 3.g2079.t1 1
10790.g203.t5 CG2520-PB 1
10790.g203.t5 CG2520-PA 1
10790.g340.t1 CG10693-PI 1
10790.g340.t1 3.g2079.t1 1
GF21020-PA CG3455-PA 1
10790.g203.t1 CG2520-PB 1
10790.g203.t1 CG2520-PA 1
10790.g203.t2 CG2520-PA 1
10790.g203.t2 CG2520-PB 1
10790.g203.t3 CG2520-PB 1
10790.g203.t3 CG2520-PA 1
GF10507-PA CG13026-PB 1
GF10507-PA 2.g1672.t1 1
GF25303-PA CG7252-PA 1
GF10375-PA 2.g1548.t3 1
GF10375-PA 2.g1548.t1 2
GF14684-PA CG13391-PA 1
GF14684-PA CG4633-PA 2
GF17827-PA CG3817-PA 1
GF23962-PA CG7972-PA 1
GF23962-PA CG6019-PA 2
GF23962-PA CG4152-PA 4
GF13725-PA CG11866-PA 1
GF13725-PA CG3428-PA 2
GF20467-PA 6.g1350.t1 1
10795.g329.t1 6.g501.t1 1
10795.g329.t1 6.g501.t3 1
GF11660-PA CG30109-PA 1
GF17793-PA CG1034-PA 1
GF14949-PB CG11199-PB 1
GF14949-PB 0.g746.t1 1
GF14949-PB 0.g746.t2 1
GF14949-PB 1.g1877.t1 2
GF14949-PB CG11206-PC 2
GF14949-PB CG10743-PA 3
GF14949-PA 0.g746.t2 1
GF14949-PA CG11199-PB 1
GF14949-PA 0.g746.t1 1
GF14949-PA 1.g1877.t1 2
GF14949-PA CG11206-PC 2
GF14949-PA CG10743-PA 3
GF24581-PA 2.g1978.t1 1
GF24581-PA 1.g589.t1 2
GF24581-PA 2.g1731.t2 7
GF18129-PA CG7390-PA 1
GF18129-PA CG1803-PD 2
GF23652-PA 1.g1542.t1 1
GF23652-PA CG7461-PB 1
GF23652-PA CG4860-PA 5
GF17074-PA CG3534-PA 1
GF17074-PA CG3534-PB 1
GF17074-PA CG3544-PA 1
GF16625-PA CG6830-PA 1
GF16625-PA CG6834-PA 1
GF16625-PA CG10514-PA 15
10792.g383.t1 CG12210-PC 1
10792.g383.t1 1.g555.t2 2
10792.g1153.t1 1.g1987.t4 1
10792.g1153.t1 1.g1987.t3 1
10792.g1153.t1 1.g1987.t2 1
10792.g1153.t1 CG31062-PA 6
10792.g383.t3 1.g555.t1 1
10792.g383.t3 2.g175.t1 3
10792.g383.t3 CG17248-PG 3
10792.g383.t2 1.g555.t2 1
10792.g383.t2 CG12210-PC 2
GF23044-PA 3.g2083.t1 1
GF23044-PA CG6863-PA 1
GF11601-PA CG10138-PA 1
GF11601-PA CG8822-PA 4
GF11601-PA CG10930-PB 5
GF24775-PA CG7864-PA 1
10791.g401.t1 2.g1455.t1 1
10791.g401.t1 2.g1453.t1 2
10791.g649.t1 5463.g529.t1 1
10791.g649.t1 13831.g1352.t1 5
10791.g649.t1 580.g69.t1 6
10790.g35.t1 CG31313-PA 1
GF22587-PB CG1938-PA 1
GF10540-PA 2.g1754.t1 7
GF10540-PA CG7996-PA 16
GF10540-PA 2.g1618.t1 16
GF10540-PA CG7829-PA 17
GF10540-PA CG2045-PA 20
GF10540-PB 2.g609.t1 4
GF10540-PB CG5246-PA 16
GF10540-PB CG17477-PA 17
GF10540-PB CG5896-PA 18
GF10540-PB CG9564-PA 18
GF10540-PB 3.g1958.t1 18
GF10540-PB 1.g1663.t1 19
GF10540-PB CG5390-PA 19
GF10540-PB CG12386-PA 21
GF10540-PB 0.g241.t1 22
GF18775-PA 3.g1074.t2 1
GF18775-PA 3.g1077.t1 4
GF18775-PA 3.g920.t1 12
GF18775-PA CG9673-PA 13
GF22634-PA CG12643-PA 1
GF24300-PA CG10512-PA 1
GF24300-PA CG10512-PB 1
GF24300-PA CG18808-PA 2
GF11144-PB CG12963-PA 1
10790.g394.t1 CG1034-PA 1
10790.g394.t1 CG1046-PA 2
GF16135-PA 3.g2470.t1 1
GF23633-PA CG6896-PA 1
GF23633-PA CG5841-PA 7
10790.g253.t1 CG11963-PA 1
10790.g253.t1 CG10901-PA 1
GF23001-PA CG17369-PA 1
GF23001-PA CG3612-PA 2
GF23001-PA CG5389-PA 3
GF23001-PA 0.g1413.t1 4
GF18426-PA 3.g1634.t1 1
10791.g1275.t1 CG42665-PA 1
10791.g1275.t1 CG42665-PB 1
GF16770-PA CG31802-PC 7
GF10376-PA CG17943-PA 1
GF21999-PA CG42376-PC 1
GF19515-PA CG15736-PA 1
GF24250-PA CG2103-PA 1
GF24250-PA CG31956-PA 1
GF24250-PA CG4445-PA 8
GF24250-PA CG7480-PA 9
GF16883-PA CG5407-PA 1
GF16883-PA 6.g1409.t3 5
GF16883-PA 1.g1161.t1 9
GF16883-PA 2.g1344.t1 10
GF16883-PA CG11280-PA 11
10792.g1682.t1 1676.g158.t1 2
GF17422-PA CG10550-PA 1
GF17422-PA CG10675-PA 8
GF17422-PA 3.g2187.t1 12
GF17422-PA CG11878-PA 13
GF17422-PA 3.g2184.t1 14
GF10271-PA CG12076-PA 1
GF10271-PA CG6422-PA 2
GF10271-PA CG6422-PB 2
GF14003-PA CG4694-PA 1
GF14038-PA CG10869-PA 1
GF14038-PA 0.g166.t1 1
GF14615-PA CG8299-PA 6
GF14615-PA CG7829-PA 8
GF14615-PA CG4053-PA 11
GF14615-PA CG31728-PC 14
GF14615-PA CG8586-PA 16
GF14615-PA CG13318-PA 17
GF14615-PA 2.g1754.t1 21
GF24633-PA CG11271-PA 1
GF12843-PA CG8487-PA 1
GF12843-PA 3.g1847.t1 4
GF12843-PA 3.g1847.t2 4
GF15147-PA CG6944-PA 1
GF15147-PA CG10119-PA 1
GF15894-PA CG7756-PA 4
GF15539-PA CG9298-PA 1
GF14884-PA CG7480-PA 1
GF14884-PA CG8182-PA 5
GF16994-PA CG13636-PA 1
GF18460-PA 2.g745.t1 2
GF14264-PA CG7916-PA 1
GF14264-PA CG7953-PA 2
GF17523-PA CG6342-PA 1
GF17523-PA CG4900-PA 1
10791.g925.t1 2.g382.t2 1
10791.g925.t1 2.g382.t1 1
10791.g925.t1 CG10498-PA 4
10791.g925.t1 CG3319-PA 5
10791.g925.t1 3.g2029.t1 13
10791.g925.t1 CG6620-PA 19
10791.g925.t1 6.g792.t3 20
10791.g925.t1 CG4926-PA 21
10791.g925.t1 CG8874-PA 21
10791.g925.t1 1.g862.t2 21
10791.g925.t1 CG4629-PA 22
3606.g1.t1 5571.g540.t1 3
GF14954-PA CG13776-PB 1
GF22665-PA CG9132-PB 1
GF22665-PA 6.g1130.t1 2
GF14243-PA CG10132-PA 1
10791.g181.t1 2.g719.t1 1
65.g1.t1 12775.g1250.t1 1
10793.g768.t1 CG34345-PB 1
10793.g768.t1 CG34345-PA 1
10793.g768.t1 3.g2730.t1 11
10795.g57.t1 CG16983-PA 1
6210.g1.t1 17885.g1761.t1 5
6210.g1.t1 5181.g506.t1 10
GF17760-PA CG31127-PA 1
GF16348-PA CG10978-PB 1
GF20335-PA CG15468-PA 1
GF20335-PA CG14556-PB 2
GF14267-PA 0.g1514.t1 1
GF14267-PA CG30372-PA 3
GF13483-PA CG3988-PA 1
GF12177-PA 1.g1444.t1 1
GF12177-PA 1.g1444.t2 1
GF10981-PA CG11440-PA 5
GF21665-PA CG9302-PA 1
GF21665-PA CG1837-PA 2
GF21665-PA CG8983-PA 4
GF21665-PA CG6988-PA 5
GF14318-PA CG8676-PB 1
GF14318-PA 0.g2092.t1 1
GF14318-PA 6.g163.t1 3
GF14318-PA CG7404-PA 4
GF14318-PA 1.g549.t1 5
GF14318-PA 1.g62.t1 7
GF18145-PA CG9602-PA 1
GF18145-PA CG4443-PA 2
10798.g116.t2 CG11759-PA 1
10798.g116.t2 6.g895.t1 1
10798.g116.t2 CG12177-PA 2
10798.g116.t2 CG11158-PA 3
GF12991-PA CG8248-PA 1
GF12116-PA CG4302-PA 1
GF12116-PA CG6475-PA 1
GF12116-PA CG15661-PA 1
GF12116-PA CG17322-PA 6
GF12116-PA CG8652-PA 13
GF15208-PA 0.g1892.t1 1
GF15208-PA 1.g959.t1 1
GF15208-PA CG11107-PA 1
GF15208-PA CG3225-PA 2
GF15208-PA 6.g1165.t2 7
GF15208-PA CG9323-PA 10
13100.g1.t1 4197.g411.t1 1
GF18655-PA 3.g126.t1 1
GF18655-PA CG2179-PA 1
GF18655-PA 3.g126.t2 1
GF10717-PA 2.g1934.t1 1
GF16693-PC 3.g459.t6 1
GF16693-PC 3.g459.t7 1
GF16693-PC 3.g459.t4 1
GF16693-PC 3.g459.t3 1
GF16693-PC 3.g459.t2 1
GF16693-PC 3.g459.t1 1
GF16693-PC 3.g459.t5 1
GF16693-PB 3.g459.t6 1
GF16693-PB 3.g459.t7 1
GF16693-PB 3.g459.t4 1
GF16693-PB 3.g459.t3 1
GF16693-PB 3.g459.t2 1
GF16693-PB 3.g459.t1 1
GF16693-PB 3.g459.t5 1
GF16693-PA 3.g459.t7 2
GF16693-PF 3.g459.t2 1
GF16693-PF 3.g459.t1 1
GF16693-PF 3.g459.t3 1
GF16693-PF 3.g459.t7 1
GF16693-PF 3.g459.t6 1
GF16693-PF 3.g459.t4 1
GF16693-PF 3.g459.t5 1
GF16693-PE 3.g459.t3 1
GF16693-PE 3.g459.t7 1
GF16693-PE 3.g459.t1 1
GF16693-PE 3.g459.t2 1
GF16693-PE 3.g459.t6 1
GF16693-PE 3.g459.t4 2
GF16693-PE 3.g459.t5 3
GF16693-PE CG4612-PA 4
GF16693-PE 1.g2214.t1 4
GF16693-PD 3.g459.t6 1
GF16693-PD 3.g459.t7 1
GF16693-PD 3.g459.t4 1
GF16693-PD 3.g459.t3 1
GF16693-PD 3.g459.t2 1
GF16693-PD 3.g459.t1 1
GF16693-PD 3.g459.t5 1
GF20662-PA CG4164-PA 1
GF20662-PA CG9828-PA 3
GF20662-PA CG8448-PB 7
GF20662-PA 6.g718.t1 9
10792.g381.t1 2.g1545.t1 2
10792.g381.t1 CG42570-PA 2
10792.g381.t1 1.g873.t1 3
GF10169-PA CG7659-PA 1
GF10169-PA 2.g1730.t1 2
GF11803-PA CG8983-PA 1
GF11803-PA CG6988-PA 2
GF11803-PA CG5809-PA 5
GF11803-PA 0.g1701.t1 5
GF17660-PA CG2520-PA 1
GF17660-PA CG2520-PB 1
GF14573-PA CG7380-PA 1
GF19615-PA CG9921-PA 1
GF14114-PA CG5385-PA 1
GF16478-PB 3.g898.t1 1
10790.g870.t1 3.g1682.t1 2
10792.g1721.t1 1.g902.t1 1
10792.g1721.t1 CG4744-PA 1
GF16478-PA 3.g898.t1 1
13159.g1.t1 19407.g1916.t1 7
GF10345-PA CG5932-PA 1
GF10345-PA CG5955-PB 1
GF10345-PA CG31091-PA 2
GF10345-PA CG18302-PA 11
GF10345-PA CG18284-PB 12
GF10345-PA 0.g1211.t1 12
10794.g142.t1 CG9209-PA 1
10794.g142.t1 CG6721-PB 2
GF15558-PA CG4168-PA 1
GF15558-PA CG1744-PA 2
GF15558-PA CG1744-PB 2
GF19360-PA 6.g1210.t3 1
GF19360-PA 6.g1210.t2 1
GF19360-PA 6.g1210.t1 1
GF15159-PA CG4428-PA 1
GF15159-PA CG6194-PA 2
GF16265-PA CG6812-PA 2
GF17862-PA CG17475-PA 1
GF17862-PA CG31267-PA 6
GF17862-PA CG31266-PA 6
GF17862-PA CG12350-PA 12
GF17862-PA CG7754-PA 13
GF17862-PA CG11192-PA 14
GF17862-PA CG17240-PA 17
GF17862-PA 0.g240.t1 17
GF17862-PA 0.g1446.t1 17
GF17862-PA CG4998-PB 18
GF17862-PA CG9733-PA 18
GF17862-PA CG3505-PA 19
GF17862-PA 3.g561.t1 19
GF17862-PA 2.g443.t1 19
GF17862-PA CG1299-PB 21
10801.g50.t1 1.g25.t2 1
10801.g50.t1 1.g25.t1 1
10801.g50.t1 1.g25.t3 1
10801.g50.t1 1.g25.t4 1
10801.g50.t1 1.g25.t6 1
10801.g50.t1 1.g25.t5 1
10801.g50.t1 1.g25.t8 1
10801.g50.t1 1.g25.t7 1
10801.g50.t1 1.g24.t1 1
10792.g1252.t2 1.g1107.t3 1
10792.g1252.t2 1.g1107.t2 1
10792.g1252.t2 1.g1107.t5 1
10792.g1252.t2 1.g1107.t4 1
10792.g1252.t2 3.g1325.t1 2
10792.g1252.t2 1.g1107.t1 2
10676.g1.t1 8356.g794.t1 1
10676.g1.t1 16219.g1622.t1 2
10676.g1.t1 8710.g828.t1 17
10792.g1252.t1 1.g1107.t2 1
10792.g1252.t1 1.g1107.t3 1
10792.g1252.t1 1.g1107.t5 1
10792.g1252.t1 1.g1107.t4 1
10798.g35.t1 6.g1247.t1 1
GF12651-PA CG5109-PA 1
GF13327-PA CG8388-PA 1
GF13327-PA CG15073-PA 2
GF13327-PA CG15269-PA 11
GF13327-PA 0.g1611.t2 11
GF13327-PA 0.g1611.t1 11
GF13327-PA CG5069-PA 15
GF13327-PA 6.g351.t1 16
GF13327-PA CG11902-PA 16
GF13327-PA 1.g970.t1 17
GF13327-PA CG17806-PA 17
GF20814-PA CG13374-PA 1
5292.g1.t1 12775.g1250.t1 3
GF11559-PA 1.g1975.t1 1
GF11273-PA CG30324-PA 1
GF19527-PA 6.g1214.t2 1
GF21234-PA CG6157-PA 1
GF10193-PA CG33287-PA 1
GF10193-PA CG33286-PA 1
GF10193-PA CG12983-PA 2
GF10193-PA CG12983-PC 4
GF10410-PA CG14105-PA 1
GF12085-PA CG12797-PA 1
GF12085-PA CG1109-PA 4
GF12085-PA CG13956-PA 6
GF14943-PA 0.g1677.t1 1
GF10170-PA CG7630-PA 1
10797.g12.t3 0.g1015.t2 2
GF19228-PA 6.g661.t1 1
GF19228-PA CG32703-PA 1
GF19228-PA 6.g240.t2 8
GF19228-PA 2.g1035.t1 9
GF19228-PA 0.g1547.t1 13
GF19228-PA 0.g1547.t2 13
GF19228-PA 0.g1547.t3 14
GF19228-PA 3.g1623.t2 15
GF19228-PA 1.g492.t2 16
GF19228-PA CG3969-PA 17
GF19228-PA CG9222-PA 19
GF16798-PA CG8342-PA 1
10808.g75.t1 CG32702-PA 1
10808.g75.t1 CG32702-PB 1
10808.g75.t1 CG42255-PA 1
10808.g75.t1 0.g193.t1 9
10793.g259.t1 0.g1743.t1 1
10793.g259.t1 CG31784-PC 1
GF16326-PA CG7831-PA 1
GF16326-PA 0.g1988.t1 9
GF16326-PA CG1453-PA 9
GF16326-PA CG3219-PA 10
GF16326-PA 1.g1980.t1 10
GF16326-PA 6.g785.t1 11
10793.g790.t2 CG10528-PA 1
10793.g790.t2 0.g1966.t1 1
GF12200-PA CG13443-PA 1
GF23976-PA CG4780-PA 1
GF23875-PA CG15007-PA 1
GF23875-PA CG6240-PA 3
GF23875-PA 3.g574.t1 3
GF11537-PA CG3611-PA 1
10792.g1825.t1 CG15077-PA 1
10792.g1825.t1 1.g1487.t1 1
10792.g1825.t1 1.g1487.t2 1
10792.g1825.t1 2.g1842.t1 7
10792.g1825.t1 CG13229-PA 7
10792.g1825.t1 CG10391-PA 20
10792.g1825.t1 3.g1215.t2 20
GF12283-PA CG8298-PA 1
GF12283-PA 2.g194.t1 3
GF12283-PA 2.g194.t2 3
GF12283-PA CG18374-PB 4
GF21726-PA 6.g593.t1 1
GF25128-PB CG6749-PG 1
GF25128-PB CG6749-PB 1
GF25128-PB CG6749-PF 1
GF25128-PB CG6749-PA 3
GF12918-PA CG12374-PA 1
GF12918-PA CG3108-PA 8
GF21256-PA CG15897-PA 1
GF25128-PF CG6749-PG 1
GF25128-PF CG6749-PB 1
GF25128-PF CG6749-PF 1
GF25128-PF CG6749-PA 3
GF18593-PA 3.g621.t1 1
GF25128-PD CG6749-PG 1
GF25128-PD CG6749-PB 1
GF25128-PD CG6749-PF 1
GF25128-PD CG6749-PA 3
GF25128-PE CG6749-PG 1
GF25128-PE CG6749-PB 1
GF25128-PE CG6749-PF 1
GF25128-PE CG6749-PE 2
GF25128-PE CG6749-PD 3
GF12048-PA CG13566-PA 1
GF12909-PA CG1380-PA 1
GF12909-PA 1.g1341.t1 3
GF22316-PA CG12057-PA 1
10796.g295.t1 CG1912-PA 1
10796.g295.t1 CG17176-PD 11
10796.g295.t1 CG17176-PB 12
10796.g295.t1 CG5983-PA 12
10809.g1.t1 8263.g786.t1 5
GF21864-PA CG1304-PA 1
GF21864-PA 0.g243.t1 10
GF21864-PA 0.g244.t1 11
GF21864-PA CG34458-PA 12
GF21864-PA CG4053-PA 13
GF21864-PA CG31267-PA 15
GF21864-PA CG31266-PA 15
GF21864-PA CG6041-PA 16
GF21864-PA 1.g1948.t1 17
GF21864-PA 2.g349.t1 18
GF14005-PA CG17161-PA 1
GF14005-PA 0.g688.t1 10
GF14005-PA CG9374-PA 10
GF14005-PA CG6625-PB 11
GF14005-PA 6.g400.t1 14
GF14005-PA CG9804-PC 15
GF14005-PA CG31003-PA 17
GF14005-PA CG12244-PA 18
10790.g398.t1 CG1331-PA 2
GF24392-PA 2.g862.t1 1
GF22093-PA CG9582-PA 1
GF22093-PA CG5254-PA 2
GF22093-PA CG6608-PB 6
GF22093-PA CG1628-PA 7
GF22093-PA CG18317-PA 8
GF22093-PA CG16944-PA 8
GF22093-PA CG1683-PA 9
GF22093-PA 3.g1367.t1 9
GF22093-PA CG32250-PA 9
GF14620-PA CG4272-PA 1
GF14620-PA 0.g258.t1 1
GF16904-PA CG7685-PA 1
GF16904-PA CG6453-PA 2
GF21009-PA CG11415-PA 1
GF13427-PA CG8950-PA 1
GF15446-PA CG31634-PA 1
GF15446-PA CG3811-PA 2
GF15446-PA CG6417-PA 7
GF20900-PA CG1824-PA 1
GF20900-PA CG3156-PA 2
GF20900-PA 6.g27.t1 2
GF20900-PA 0.g1872.t1 8
GF20900-PA CG31874-PA 9
GF20900-PA CG4314-PA 14
10793.g967.t1 CG9046-PA 1
10793.g967.t1 0.g645.t1 1
GF20743-PA CG6454-PA 1
10804.g20.t1 12058.g1184.t1 9
13401.g1.t1 7162.g693.t1 2
10791.g652.t3 2.g101.t1 1
10791.g652.t3 CG18214-PC 1
10791.g652.t3 2.g100.t3 1
10791.g652.t3 2.g100.t1 1
10791.g652.t3 2.g100.t4 2
10791.g652.t3 2.g100.t2 2
10791.g652.t3 19048.g1885.t1 11
10791.g652.t2 CG18214-PC 1
10791.g652.t2 2.g101.t1 1
10791.g652.t2 2.g100.t3 1
10791.g652.t2 2.g100.t1 1
10791.g652.t2 19048.g1885.t1 11
10791.g652.t1 2.g101.t1 1
10791.g652.t1 CG18214-PC 1
10791.g652.t1 2.g100.t3 1
10791.g652.t1 2.g100.t1 1
10791.g652.t1 2.g100.t4 1
10791.g652.t1 2.g100.t2 1
10791.g652.t1 1.g33.t4 4
10791.g652.t1 1.g33.t3 4
10791.g742.t2 CG42610-PB 1
10791.g742.t2 CG42610-PA 1
10791.g742.t2 CG32138-PA 4
10791.g742.t2 2.g1404.t2 4
10791.g742.t2 2.g1404.t1 4
10820.g6.t1 0.g2133.t1 1
10820.g6.t1 0.g2133.t2 1
10791.g1603.t1 2.g1935.t1 1
10791.g1603.t1 CG7111-PA 7
6471.g2.t1 780.g84.t1 7
5746.g1.t1 5007.g490.t1 2
GF12337-PA CG10073-PA 1
GF12337-PA CG30047-PA 1
GF12337-PA CG30043-PB 1
GF12337-PA CG30043-PA 1
GF12337-PA 1.g759.t2 1
GF12337-PA 1.g761.t1 1
GF12337-PA CG10062-PA 1
GF12337-PA CG11961-PA 1
GF12337-PA CG9416-PA 1
GF12337-PA 1.g759.t1 1
GF14406-PA CG34134-PA 1
10793.g395.t1 CG17572-PA 1
10793.g395.t1 1.g1782.t1 7
10793.g395.t1 1.g2018.t1 8
10793.g395.t1 0.g1612.t1 10
10793.g395.t1 CG4271-PA 11
10793.g395.t1 0.g1499.t1 12
10793.g395.t1 CG33329-PA 12
12394.g1.t1 18867.g1865.t1 5
GF21482-PA CG15572-PA 1
GF21482-PA 6.g316.t1 1
GF15366-PA CG17932-PB 1
GF15366-PA CG13270-PC 1
GF15366-PA 0.g692.t1 1
GF15366-PA CG5999-PA 1
GF15366-PA CG5724-PA 1
GF15366-PA 3.g1941.t1 10
GF15366-PA CG4414-PA 16
GF15366-PA CG3797-PA 16
5782.g2.t1 7436.g716.t1 1
5782.g2.t1 16181.g1618.t1 1
5782.g2.t1 13513.g1315.t1 2
10792.g1910.t1 CG14471-PA 1
10792.g1910.t1 CG14471-PB 1
10792.g1910.t1 2.g1664.t2 3
10792.g1910.t1 2.g1664.t1 3
10792.g1910.t1 0.g916.t1 4
10792.g1910.t1 CG43143-PE 22
10792.g1910.t1 3.g1479.t3 22
10792.g1910.t1 3.g1479.t2 22
10792.g1910.t1 3.g1479.t1 22
10792.g1910.t1 CG3051-PA 24
10792.g1910.t1 2.g1559.t1 25
10792.g1910.t1 CG5475-PA 26
10792.g1910.t1 CG11228-PA 27
10792.g1910.t1 0.g423.t1 27
10792.g1910.t1 CG10498-PA 27
10793.g252.t1 0.g1752.t4 1
10793.g252.t1 0.g1752.t5 1
10793.g252.t1 0.g1752.t3 1
10793.g252.t1 0.g1752.t2 1
10793.g252.t1 CG5020-PA 3
GF19053-PA 6.g1268.t2 1
GF19053-PA 6.g1268.t3 2
GF20022-PA CG15436-PA 1
GF20022-PA CG6654-PA 4
GF20022-PA CG2711-PA 6
GF20022-PA 3.g1680.t1 9
GF20022-PA CG4854-PA 9
GF20022-PA CG11247-PA 11
GF20022-PA CG4936-PA 11
GF20022-PA CG1792-PA 14
GF20022-PA CG18764-PA 15
GF18682-PA CG33213-PA 1
GF14873-PA CG3324-PA 1
GF14873-PA CG10033-PA 1
GF14873-PA 0.g423.t1 1
GF14873-PA CG4839-PA 2
GF14873-PA 2.g1521.t3 8
GF14873-PA 3.g2769.t1 9
GF14873-PA CG10522-PA 12
GF14873-PA CG42856-PC 17
GF14873-PA CG9804-PG 17
GF14873-PA CG8485-PA 17
GF14873-PA CG5169-PA 18
GF14873-PA 6.g1101.t1 20
GF14873-PA 1.g1131.t1 20
GF14873-PA 4.g31.t4 22
GF14873-PA 4.g31.t3 22
GF14873-PA 4.g31.t2 22
GF14873-PA 4.g31.t6 22
GF14873-PA 4.g31.t1 22
GF14873-PA 4.g31.t5 22
GF14873-PA CG4268-PA 25
GF14873-PA 2.g382.t1 25
GF11135-PB CG2331-PC 1
GF11135-PB CG12134-PA 1
GF11135-PB CG12134-PB 1
GF11135-PB CG5776-PA 2
GF11135-PB CG2241-PA 9
GF11135-PB CG1341-PA 10
10805.g118.t1 CG17778-PA 1
10805.g118.t1 CG17778-PB 1
10792.g450.t1 CG17739-PA 1
10792.g450.t1 CG30046-PA 1
10792.g450.t1 CG30203-PA 1
10792.g450.t1 CG6953-PB 3
11138.g1.t1 17805.g1751.t1 1
GF11310-PA CG32833-PA 3
GF11310-PA CG32834-PB 4
GF11310-PA 1.g1958.t1 4
10790.g651.t1 CG31105-PA 1
10790.g651.t1 CG10899-PA 2
10790.g651.t1 3.g2816.t1 5
10790.g651.t1 CG6074-PA 6
10792.g329.t3 CG13425-PB 2
10792.g329.t3 CG13425-PC 2
10792.g329.t3 2.g2189.t1 3
GF12751-PA CG16799-PA 1
GF22963-PA CG6295-PA 1
GF22963-PA 3.g2378.t1 1
GF22963-PA CG6271-PA 2
GF22963-PA CG6277-PA 3
GF15249-PA CG2818-PA 1
GF15249-PA CG3942-PA 2
GF15249-PA CG9394-PA 3
10806.g9.t1 6260.g613.t1 5
GF18243-PA CG7212-PA 1
GF18243-PA CG2848-PA 2
GF11239-PA 6.g273.t1 4
10792.g527.t4 CG8233-PA 1
10792.g527.t4 CG8233-PB 1
GF17587-PA 3.g1162.t1 1
GF17587-PA CG8599-PA 1
10792.g527.t1 CG8233-PA 1
10792.g527.t1 CG8233-PB 1
8769.g1.t1 6119.g596.t1 8
8769.g1.t1 15591.g1549.t1 10
8769.g1.t1 6159.g602.t1 11
10792.g527.t3 CG8233-PA 1
10792.g527.t3 CG8233-PB 1
10792.g527.t2 CG8233-PB 1
10792.g527.t2 CG8233-PA 1
GF19423-PA CG9504-PA 1
GF22730-PA CG3759-PA 1
GF13825-PA CG33131-PA 1
GF14539-PA CG31937-PA 5
GF23245-PA 3.g1740.t1 2
GF23245-PA CG31524-PA 5
GF23245-PA CG34345-PB 6
GF16404-PA CG17283-PA 1
GF14674-PA CG4537-PA 1
6076.g1.t1 18656.g1844.t1 5
GF12251-PA CG12832-PA 1
GF12251-PA CG2374-PA 4
GF12251-PA CG12840-PB 5
GF12251-PA CG12143-PC 5
GF12251-PA CG12847-PA 7
GF23336-PB CG2139-PC 1
GF23336-PB CG2139-PB 1
GF23336-PB CG2139-PA 1
GF25173-PA CG11253-PA 1
GF22319-PA CG8591-PA 9
GF22319-PA CG17385-PA 9
GF22319-PA CG1602-PA 10
GF22319-PA CG8643-PA 10
GF22319-PA CG6254-PA 11
GF22319-PA 2.g1822.t1 12
GF22319-PA CG2052-PA 12
GF22319-PA 3.g1399.t1 13
GF22319-PA CG6689-PA 13
GF22319-PA CG8388-PA 13
GF22319-PA CG10267-PA 13
GF22319-PA CG11696-PA 14
GF15383-PA 0.g1630.t1 1
GF14217-PA CG5142-PA 1
GF15279-PA CG3597-PA 1
GF15279-PA CG3609-PA 2
10790.g677.t1 3.g1901.t1 1
10790.g677.t1 3.g1900.t1 1
10790.g677.t1 CG6465-PD 1
10790.g677.t1 CG6733-PA 1
10790.g677.t1 CG6738-PA 1
10790.g677.t1 CG17109-PA 1
10790.g677.t1 CG6726-PA 1
10790.g677.t1 CG17110-PA 2
10790.g677.t1 CG6465-PA 3
10790.g179.t1 3.g510.t2 1
10796.g163.t1 14060.g1369.t1 1
10791.g238.t1 CG10077-PA 1
10791.g238.t1 3.g166.t1 1
10791.g238.t1 CG10777-PB 1
10791.g238.t1 CG7878-PA 2
10791.g238.t1 CG6227-PA 4
10791.g238.t1 6.g981.t1 4
945.g1.t1 18867.g1865.t1 4
GF19471-PC CG3848-PA 1
GF19471-PC CG11579-PB 1
GF19471-PC CG3810-PA 1
GF19471-PC 6.g152.t1 1
GF11390-PA CG3394-PA 1
GF11390-PA CG30194-PA 1
GF11390-PA CG30194-PB 1
GF11390-PA 0.g1199.t1 1
GF24830-PA 2.g194.t1 1
GF24830-PA 2.g194.t2 1
GF24830-PA CG8298-PA 3
GF16811-PA CG9853-PA 1
GF17749-PA 3.g1296.t1 1
GF11670-PA 3.g1563.t1 1
GF13786-PA CG15237-PA 1
GF20302-PA 6.g443.t1 1
GF20302-PA 6.g443.t2 1
GF20302-PA CG3576-PA 1
10805.g72.t4 6.g7.t1 1
GF23332-PA CG18030-PA 1
GF23332-PA CG2229-PA 1
GF23332-PA 3.g2732.t1 1
GF23332-PA 3.g2731.t1 1
GF23332-PA 3.g2733.t1 2
GF23332-PA CG8869-PA 6
GF23332-PA 17858.g1760.t1 9
GF23332-PA 2.g603.t1 11
GF23332-PA 17858.g1759.t1 13
GF23332-PA CG4386-PA 21
GF23411-PA 4.g16.t2 1
10790.g1846.t2 3.g1847.t1 1
10790.g1846.t2 3.g1847.t2 1
10790.g1846.t1 3.g1847.t2 1
10790.g1846.t1 3.g1847.t1 1
GF10182-PA CG33056-PA 1
GF10182-PA 2.g2088.t1 3
GF23390-PA 0.g1325.t1 1
GF23390-PA CG14941-PA 1
GF23390-PA CG5202-PA 2
GF23390-PA 6.g268.t1 3
GF23390-PA 6.g268.t2 3
GF23390-PA 6.g268.t3 3
GF23390-PA CG5411-PA 4
GF23390-PA 6.g843.t1 5
10790.g777.t1 3.g652.t1 1
GF16485-PA CG6045-PB 1
GF16485-PA CG6045-PA 1
GF16485-PA CG18516-PA 1
GF16485-PA 3.g924.t1 1
GF16485-PA CG18516-PB 1
GF15947-PA CG8034-PA 1
GF15947-PA 6.g1311.t1 1
GF15947-PA 6.g1310.t1 2
GF15947-PA 1.g685.t1 7
GF22922-PA CG1322-PA 1
GF22922-PA CG1322-PC 1
GF22922-PA CG6930-PA 6
10792.g217.t1 1.g1643.t1 1
10792.g217.t1 CG8920-PC 1
10792.g348.t1 CG17525-PA 1
10792.g348.t1 1.g1437.t1 2
10792.g348.t1 CG17523-PA 3
10792.g348.t1 1.g1433.t1 4
10792.g348.t1 CG4381-PA 15
10792.g348.t1 CG18548-PA 16
10792.g348.t1 CG12242-PA 16
GF17228-PA CG14735-PA 1
GF17228-PA 0.g941.t1 4
GF12451-PA CG8830-PA 1
GF12451-PA CG10327-PA 1
GF12451-PA 2.g1500.t1 2
GF12451-PA CG5486-PA 6
10792.g364.t2 1.g1422.t1 1
GF17437-PA CG6538-PA 1
GF23769-PA CG7457-PA 1
GF23769-PA CG7422-PA 1
GF11681-PA CG8374-PA 1
GF11681-PA 3.g1560.t1 1
GF19602-PA 6.g266.t1 1
GF19602-PA 6.g266.t2 1
GF12448-PA CG8824-PA 1
GF12280-PA CG5742-PA 1
GF12280-PA CG15118-PA 2
GF24946-PA CG1960-PA 1
GF24946-PA 2.g227.t1 1
GF13635-PA CG1891-PA 1
GF13635-PA CG1891-PB 1
GF13635-PA CG8224-PA 2
GF10081-PA 2.g103.t2 1
GF10081-PA 2.g103.t1 1
GF10081-PA 2.g104.t1 2
GF10081-PA 3.g2847.t2 3
GF10081-PA CG5738-PA 3
GF10081-PA 2.g333.t2 3
GF10081-PA CG11494-PC 3
GF10081-PA 6.g126.t3 4
GF10081-PA 2.g333.t1 4
GF10081-PA 3.g657.t2 5
GF10081-PA 3.g657.t3 5
GF10081-PA 3.g657.t1 5
GF23769-PB CG7457-PA 1
GF23769-PB CG7422-PA 1
GF14459-PA CG9232-PA 1
10792.g417.t1 1.g1771.t1 2
10792.g417.t1 1.g1418.t1 3
10792.g417.t1 CG14500-PA 3
10792.g417.t1 CG17575-PB 6
10792.g417.t1 CG3640-PA 8
GF15634-PA CG4605-PA 1
GF22217-PA CG17437-PA 1
GF22217-PA CG10931-PA 2
GF23637-PA CG6893-PB 1
GF23637-PA CG32103-PA 11
10791.g1886.t1 2.g615.t1 1
10791.g1886.t1 CG13293-PB 1
10791.g1886.t1 CG13293-PA 1
GF18024-PA 3.g1913.t1 1
GF18782-PA CG31533-PA 1
GF18782-PA CG31327-PA 1
GF18782-PA CG3199-PA 4
GF15784-PA CG5300-PA 1
GF15784-PA CG8590-PA 2
GF15784-PA CG8566-PC 9
GF13141-PB 1.g512.t2 1
GF13141-PB 1.g512.t1 1
GF13141-PB 1.g512.t3 1
GF13141-PB CG2118-PA 2
GF13141-PB CG11198-PD 3
GF13141-PB CG11198-PC 3
GF13141-PB CG11198-PB 3
GF13141-PB CG11198-PA 3
10793.g294.t1 CG31605-PB 1
10793.g294.t1 CG31605-PA 1
10793.g294.t1 CG31605-PC 1
10231.g1.t1 10919.g1061.t1 3
GF13451-PA CG8626-PA 1
GF13451-PA CG8622-PA 2
10792.g1462.t1 CG12505-PA 1
10792.g1462.t1 CG13941-PA 2
312.g1.t1 3861.g373.t1 1
312.g1.t1 5432.g525.t1 1
GF18033-PA 3.g1898.t2 2
10792.g274.t1 CG1712-PA 1
10792.g274.t1 CG1707-PA 2
GF16737-PB 3.g1403.t1 1
GF16737-PB 3.g1403.t2 1
GF16737-PB CG31299-PD 1
GF16737-PC CG31299-PD 1
GF16737-PC 3.g1403.t2 1
GF16737-PC 3.g1403.t1 1
GF23390-PB CG14941-PA 1
GF23390-PB 0.g1325.t1 1
GF23390-PB CG5202-PA 2
GF23390-PB 6.g268.t1 3
GF23390-PB 6.g268.t3 3
GF23390-PB 6.g268.t2 3
GF16737-PA 3.g1403.t2 1
GF16737-PA 3.g1403.t1 1
GF16737-PA CG31299-PD 1
GF25081-PA 2.g510.t1 1
5008.g1.t1 1844.g175.t1 1
GF15126-PA 0.g1292.t1 1
GF15126-PA 0.g1293.t1 1
GF15126-PA 1.g1335.t1 8
GF14192-PA 0.g1379.t1 1
GF14192-PA 0.g1379.t3 1
GF14192-PA 0.g1379.t2 1
GF18958-PA CG1968-PA 1
GF23185-PB CG18547-PA 1
GF23185-PB CG18547-PF 1
GF19724-PA CG9928-PA 1
12537.g1.t1 0.g1997.t1 1
GF15509-PA CG17262-PA 1
GF25237-PA CG32191-PA 1
GF25237-PA CG7402-PA 2
GF25237-PA CG7408-PA 2
GF25237-PA CG7408-PB 2
GF10416-PA CG32119-PA 1
GF24850-PA CG1140-PA 1
10790.g77.t1 CG31272-PA 1
10790.g77.t1 CG6515-PA 1
10790.g77.t1 CG14691-PA 1
10790.g77.t1 CG31391-PA 1
10790.g77.t1 CG31467-PA 1
10790.g77.t1 CG14689-PA 1
GF22478-PA CG2759-PA 1
GF22478-PA CG4314-PA 2
GF22478-PA CG3164-PC 10
GF22478-PA 0.g16.t1 10
GF22478-PA 6.g27.t1 15
GF22478-PA CG3156-PA 15
GF22478-PA 3.g532.t1 15
GF22478-PA 3.g532.t2 15
GF22478-PA CG8523-PA 16
GF11444-PA 1.g1290.t1 1
GF18364-PA CG10267-PA 1
GF18364-PA CG5249-PB 9
GF18364-PA CG5249-PA 9
GF18364-PA CG8643-PA 10
GF18364-PA 3.g295.t1 10
GF18364-PA CG2129-PA 10
GF18364-PA CG5683-PA 11
GF18364-PA CG12605-PA 12
GF18364-PA CG3743-PB 12
GF18364-PA CG17568-PA 12
GF18364-PA CG10147-PA 12
GF18364-PA CG10270-PA 13
GF18364-PA 2.g1822.t5 13
GF24489-PA CG6513-PA 1
GF18422-PA CG12952-PA 1
GF20421-PB CG14216-PA 1
GF20421-PB CG12529-PA 1
11899.g1.t1 10557.g1029.t1 2
GF24369-PA CG5064-PA 1
GF16666-PA CG9601-PA 1
GF14110-PA CG5375-PA 1
10790.g1490.t1 3.g161.t1 1
10790.g1490.t1 CG11422-PA 2
10808.g74.t1 CG34408-PA 1
10808.g74.t1 CG34408-PB 1
10793.g250.t1 CG15141-PA 1
10793.g250.t1 0.g1755.t1 2
GF17522-PA CG6342-PA 1
GF17522-PA CG4900-PA 1
GF17522-PA CG9244-PA 2
GF15571-PA CG14017-PA 1
GF15571-PA CG14013-PA 4
GF18589-PB CG1646-PA 1
GF18589-PB CG1646-PB 1
GF18589-PA CG1646-PA 1
GF18589-PA CG1646-PB 1
10800.g33.t3 10919.g1061.t1 4
GF21366-PA CG4111-PA 1
257.g1.t1 10674.g1041.t1 10
10790.g75.t1 CG7886-PA 1
10790.g75.t1 CG7904-PA 1
11697.g1.t1 1146.g114.t1 5
GF14396-PA CG17257-PA 1
10820.g7.t1 4.g50.t2 1
GF14438-PA 0.g1972.t1 1
10793.g715.t1 CG15167-PA 1
GF11163-PA CG6315-PA 1
GF11163-PA 1.g931.t1 1
GF11163-PA CG6337-PA 1
GF22288-PA 6.g1123.t1 1
GF22288-PA 6.g1126.t3 2
GF22288-PA 6.g1126.t1 3
GF22288-PA 6.g1126.t2 3
GF16902-PA 3.g663.t1 1
10791.g1953.t1 2.g2227.t1 1
10791.g1953.t1 2.g2227.t2 1
10791.g1953.t1 CG32120-PA 6
10791.g1953.t1 2.g1822.t4 6
10791.g1953.t1 CG17359-PA 6
10791.g1953.t1 2.g1393.t1 6
10791.g1953.t1 CG3407-PA 7
10791.g1953.t1 CG3032-PA 7
10791.g1953.t1 2.g55.t1 10
10791.g1953.t1 CG4427-PB 10
10791.g1953.t1 CG4427-PA 10
10791.g1953.t1 6.g681.t2 10
10791.g1953.t1 CG4148-PA 10
10791.g1953.t1 6.g578.t1 10
10791.g1953.t1 CG10274-PA 10
10791.g1953.t1 CG1605-PA 11
10791.g1953.t1 2.g644.t1 11
10791.g1953.t1 CG7386-PA 11
GF13602-PA CG4439-PA 1
GF13602-PA 1.g1204.t1 1
GF13602-PA CG18369-PA 1
GF13602-PA CG4750-PA 1
GF13602-PA CG32063-PA 1
GF13602-PA CG13340-PA 1
GF13602-PA CG32064-PA 1
GF13602-PA CG7340-PA 4
GF14182-PA CG3289-PA 1
GF14182-PA CG2104-PA 2
GF14182-PA CG8544-PF 4
GF21117-PA 0.g116.t1 1
GF21117-PA 2.g141.t1 5
GF21117-PA CG10975-PA 8
9103.g1.t1 15840.g1577.t1 2
GF20697-PA CG1411-PA 1
5898.g4.t1 9523.g915.t1 5
GF15027-PA CG13689-PA 1
GF18728-PA CG11833-PA 1
GF18728-PA CG11833-PB 1
GF18728-PA 3.g2426.t1 2
GF18728-PA CG3373-PA 2
GF21317-PA CG4607-PA 1
GF21317-PA CG8249-PA 2
GF21317-PA CG17975-PA 13
GF15726-PA CG4594-PA 1
GF15726-PA CG4598-PB 3
GF15726-PA CG8778-PA 5
GF12131-PA 1.g555.t2 1
GF12131-PA CG12210-PC 2
GF13469-PA 1.g2174.t1 1
10790.g1161.t2 CG9492-PB 1
10790.g1161.t2 CG9492-PA 1
10790.g1161.t2 CG1842-PB 1
10790.g1161.t2 CG3723-PB 1
10790.g1161.t2 CG3723-PA 1
10790.g1161.t2 CG3723-PC 1
10790.g1161.t2 CG3723-PE 1
10790.g1161.t2 CG5526-PA 1
10790.g1161.t2 CG5526-PB 1
10790.g1161.t2 CG7092-PA 1
10790.g1161.t2 CG17150-PA 1
10790.g1161.t2 3.g2428.t1 1
10790.g1161.t2 2.g198.t1 1
10790.g1161.t2 CG9495-PA 1
10790.g1161.t2 CG7507-PA 1
10790.g1161.t2 3.g2487.t1 1
10790.g1161.t2 CG7507-PB 1
10790.g1161.t2 CG7507-PC 1
10790.g1161.t1 CG9492-PB 1
10790.g1161.t1 CG9492-PA 1
10790.g1161.t1 CG1842-PB 1
10790.g1161.t1 CG3723-PB 1
10790.g1161.t1 CG3723-PA 1
10790.g1161.t1 CG3723-PC 1
10790.g1161.t1 CG3723-PE 1
10790.g1161.t1 CG5526-PA 1
10790.g1161.t1 CG5526-PB 1
10790.g1161.t1 CG7092-PA 1
10790.g1161.t1 CG17150-PA 1
10790.g1161.t1 3.g2428.t1 1
10790.g1161.t1 2.g198.t1 1
10790.g1161.t1 CG9495-PA 1
10790.g1161.t1 CG7507-PA 1
10790.g1161.t1 3.g2487.t1 1
10790.g1161.t1 CG7507-PB 1
10790.g1161.t1 CG7507-PC 1
10790.g1161.t1 CG8358-PA 1
10790.g1161.t1 CG5527-PA 1
10790.g1161.t1 CG6265-PA 7
GF11989-PA CG13324-PA 1
GF16114-PA CG33217-PA 1
GF18873-PA CG4849-PA 1
GF18873-PA CG2238-PB 1
GF18873-PA CG2238-PA 1
GF18873-PA CG2238-PC 1
GF20730-PA CG6036-PA 1
GF20730-PA 3.g2597.t1 2
GF20730-PA CG1906-PE 2
10792.g1306.t1 CG12699-PB 1
10792.g1306.t1 1.g1297.t1 1
GF14206-PA CG12292-PA 1
10791.g897.t1 CG12186-PA 1
GF12732-PA CG3216-PA 1
GF12732-PA CG31183-PA 1
GF12732-PA CG10738-PA 2
GF12732-PA CG34425-PA 4
GF12732-PA 1.g1417.t1 5
GF12732-PA 6.g994.t1 10
GF12732-PA 2.g254.t1 13
10791.g487.t2 CG5567-PA 1
10791.g487.t2 CG32488-PA 5
10791.g487.t1 CG5567-PA 1
10791.g487.t1 CG11291-PA 4
GF16926-PA 3.g1189.t1 1
10792.g1488.t1 1.g1010.t1 1
10792.g1488.t1 CG10143-PA 1
10792.g1488.t1 CG5998-PA 1
10792.g1488.t1 CG32178-PA 5
10792.g505.t2 CG33519-PA 1
10792.g505.t2 CG33519-PB 1
10792.g505.t2 CG4324-PA 1
10792.g505.t2 1.g492.t2 5
10792.g505.t2 CG13521-PA 8
10792.g505.t2 2.g721.t2 9
10792.g505.t2 6.g50.t1 10
10792.g505.t2 6.g50.t2 10
10792.g505.t2 6.g50.t3 10
10792.g505.t2 CG14562-PC 12
10792.g505.t2 3.g1764.t1 13
10792.g505.t2 CG8866-PA 14
10792.g505.t2 CG6625-PB 14
10792.g505.t2 CG9374-PA 15
10792.g505.t2 CG17161-PA 15
10792.g505.t2 CG7084-PA 16
10792.g505.t2 0.g688.t1 17
10792.g505.t2 3.g853.t2 17
GF21159-PA CG4443-PA 1
GF21159-PA CG2013-PA 4
GF21159-PA CG3018-PA 6
GF21159-PA CG10682-PA 6
GF21159-PA CG3473-PA 7
GF21159-PA CG5788-PA 11
10790.g96.t1 3.g1173.t1 1
GF10445-PA CG10546-PA 1
GF10445-PA 2.g1273.t1 2
GF11108-PB CG18377-PE 1
GF11108-PB CG8587-PA 2
GF11108-PB CG6042-PA 5
GF11108-PB CG4120-PA 7
GF11108-PB 2.g1842.t1 8
GF11108-PB CG33503-PA 8
GF11108-PB CG10391-PA 20
GF11108-PB 3.g1215.t1 20
GF11108-PB 3.g1215.t2 20
GF11108-PB 0.g571.t1 20
GF24287-PA CG3288-PA 1
GF24356-PA 2.g914.t1 1
GF24356-PA CG34426-PA 1
10797.g126.t1 CG17176-PD 3
10797.g126.t1 CG17176-PC 3
10797.g126.t1 CG32305-PA 6
10797.g126.t1 CG31183-PA 15
GF23679-PA CG7076-PA 4
GF23679-PA 2.g211.t1 5
GF23679-PA CG33302-PA 6
GF12467-PA 1.g474.t2 1
GF12467-PA 1.g474.t1 1
GF12467-PA 1.g474.t4 1
GF12467-PA 1.g474.t3 1
GF24324-PA CG6485-PA 1
GF24324-PA 2.g1725.t1 2
GF14310-PA 0.g619.t1 1
GF14310-PA 2.g840.t2 18
GF14310-PA 3.g720.t1 19
GF21860-PA CG1532-PA 1
GF11921-PA CG4707-PA 1
GF11921-PA CG4282-PA 1
GF11921-PA CG2129-PA 8
GF11921-PA CG4148-PA 9
GF11921-PA CG4158-PA 11
GF11921-PA CG3407-PA 11
GF11921-PA 2.g55.t1 12
GF21293-PA CG42593-PC 1
GF21293-PA CG42593-PA 1
GF21293-PA CG42593-PB 1
GF21293-PA CG9086-PA 2
GF11648-PA CG2929-PB 1
GF11648-PA CG2929-PA 1
GF18677-PA CG6708-PA 1
GF18677-PA CG3860-PA 2
GF18677-PA CG42668-PA 4
GF20377-PA CG8455-PA 1
GF25311-PA CG6981-PB 1
GF20664-PA 0.g61.t1 1
GF23543-PB CG8368-PA 1
GF23543-PB 6.g138.t1 3
GF23543-PA CG8368-PA 1
GF23543-PA 6.g138.t1 3
GF15004-PB CG15279-PB 1
GF15004-PB CG15279-PA 1
GF15004-PB CG1698-PA 1
GF15004-PB CG8850-PA 2
GF15004-PB CG4476-PA 3
GF15004-PB CG3252-PA 4
GF15004-PB CG3249-PA 4
GF15004-PB CG3249-PB 5
GF15004-PB CG43066-PB 14
GF15004-PB CG43066-PA 14
GF15004-PC CG15279-PA 1
GF15004-PC CG15279-PB 1
GF15004-PC CG1698-PA 1
GF15004-PC CG8850-PA 1
GF15004-PC CG4476-PA 1
GF15004-PC CG3252-PA 1
GF15004-PC CG3249-PA 1
GF15004-PC CG3249-PB 1
GF15004-PC CG15088-PA 1
GF15004-PC CG10804-PA 6
GF11057-PA CG33134-PA 1
GF11057-PA 1.g673.t1 2
GF11057-PA CG8238-PA 2
GF17383-PA CG9796-PA 1
GF24747-PA CG33229-PA 1
GF16705-PA CG14868-PA 1
10790.g1786.t1 3.g2712.t1 1
GF12034-PA 1.g971.t1 1
10798.g4.t1 6.g256.t1 1
10798.g4.t1 CG3603-PA 2
10798.g4.t1 CG1386-PA 10
10798.g4.t1 CG31546-PA 10
10798.g4.t1 CG2064-PA 11
2644.g1.t1 4326.g420.t1 2
GF11152-PA CG13349-PA 1
GF11152-PA CG13349-PB 1
GF11152-PA CG6789-PA 2
GF13767-PA 1.g579.t1 1
GF13767-PA CG17765-PA 1
GF14831-PA CG10387-PA 1
GF23856-PA CG6711-PA 1
10790.g451.t1 CG5246-PA 2
10790.g451.t1 CG17475-PA 6
10790.g451.t1 CG17477-PA 7
10790.g451.t1 CG31265-PA 8
10790.g451.t1 3.g858.t1 18
10790.g451.t1 CG8172-PA 18
10790.g451.t1 2.g607.t1 25
GF13365-PA CG30085-PA 1
GF13577-PA CG30196-PA 1
13419.g1.t1 580.g69.t1 1
4719.g1.t1 378.g45.t1 9
4719.g1.t1 18769.g1855.t1 10
GF23738-PA 2.g975.t1 1
GF20428-PA CG17333-PA 1
GF20428-PA CG11902-PA 3
GF20428-PA CG2711-PA 7
GF20428-PA CG18783-PA 7
GF20428-PA 3.g1680.t1 11
GF20428-PA CG4936-PA 12
GF20428-PA CG4854-PA 12
GF20428-PA CG18764-PA 13
10313.g2.t1 11423.g1110.t1 1
10313.g2.t1 1.g104.t1 1
GF14744-PA CG31627-PB 1
13170.g4.t1 6750.g654.t1 5
GF23567-PA CG32109-PA 1
GF11129-PA 1.g1514.t1 1
GF11129-PA CG15104-PA 2
GF15522-PA CG14391-PA 2
GF15522-PA CG31347-PA 2
GF15522-PA CG13110-PA 2
GF14089-PA 0.g1196.t1 1
GF14089-PA CG9155-PB 1
GF14089-PA CG9155-PA 1
GF14089-PA CG2174-PD 5
GF14089-PA CG17927-PG 10
10813.g12.t1 CG12149-PA 1
GF15512-PA CG7382-PA 1
10804.g16.t1 9523.g914.t1 17
GF14089-PB 0.g1196.t1 1
GF14089-PB CG9155-PB 1
GF14089-PB CG9155-PA 1
GF14089-PB CG5695-PB 6
GF14089-PB CG5695-PA 6
GF16859-PA 3.g1384.t1 1
10804.g16.t2 17795.g1748.t1 4
10804.g16.t2 10087.g981.t1 14
GF16933-PA CG11913-PA 1
GF16933-PA CG1970-PA 1
GF18449-PA CG34376-PA 1
GF18449-PA 3.g934.t1 3
GF18449-PA CG12236-PA 5
GF18449-PA 6.g413.t1 5
GF18449-PA 0.g174.t1 6
GF14703-PA CG10561-PA 1
GF14703-PA 1.g614.t1 5
GF14703-PA CG7460-PD 5
GF11630-PA 1.g1804.t1 1
GF17449-PA 3.g1042.t1 1
GF17449-PA 0.g1778.t1 8
GF17449-PA 0.g1777.t2 10
GF17449-PA 0.g1777.t6 11
GF17449-PA 0.g1777.t5 11
GF14624-PA CG8455-PA 1
GF24406-PA CG17660-PA 1
GF12696-PA 1.g154.t1 1
GF12696-PA 1.g161.t1 2
GF12696-PA CG32170-PB 4
GF12696-PA 0.g1911.t2 7
GF12696-PA 1.g1118.t2 8
GF12696-PA 1.g1118.t1 8
GF12696-PA CG31988-PA 9
GF12696-PA CG31624-PB 9
10790.g1650.t1 3.g1983.t1 1
10790.g1650.t1 3.g1983.t2 1
10565.g2.t1 7375.g714.t1 8
GF19871-PA CG17381-PB 1
GF19871-PA 3.g1934.t1 1
GF20262-PA CG32669-PA 1
GF20262-PA CG10444-PA 1
GF20262-PA CG33124-PA 11
GF12635-PA CG10248-PA 1
GF12635-PA CG13977-PA 1
GF12635-PA 3.g2434.t1 1
GF12635-PA CG10246-PA 1
GF12635-PA CG9438-PB 1
GF12635-PA CG9438-PA 1
GF12635-PA CG10247-PA 1
GF12635-PA 1.g1032.t1 2
GF12635-PA CG12780-PA 8
GF12635-PA CG16761-PA 29
GF10655-PA CG7496-PA 1
GF10655-PA 2.g963.t1 4
GF10655-PA 2.g963.t4 4
GF10655-PA 17774.g1747.t1 5
GF17255-PA CG14670-PA 1
GF17255-PA 3.g89.t2 1
GF17255-PA 3.g89.t1 1
11480.g1.t1 2201.g207.t1 2
11480.g1.t1 9604.g925.t1 3
GF12214-PA 1.g1712.t1 1
GF12214-PA 3.g952.t1 7
GF12214-PA CG30431-PA 7
GF12214-PA CG3998-PA 7
GF12214-PA 6.g358.t1 8
GF12214-PA CG1603-PA 8
GF12214-PA CG7928-PA 9
GF20570-PA 2.g2242.t3 1
GF20570-PA 0.g2120.t1 1
GF20570-PA 2.g2242.t1 1
GF20570-PA 2.g2242.t2 1
GF20570-PA 0.g2120.t2 1
GF20570-PA 6.g202.t1 2
GF10501-PA CG13024-PA 1
GF10946-PA 2.g2204.t1 1
GF11513-PA CG15792-PA 1
GF11513-PA CG17927-PE 1
GF11513-PA CG17927-PD 1
GF11513-PA CG17927-PG 1
GF11513-PA CG17927-PC 2
GF11513-PA 1.g195.t1 3
GF11513-PA 0.g831.t1 4
GF11513-PA CG6976-PB 4
10790.g119.t1 3.g1138.t1 1
10790.g119.t1 CG9891-PA 2
10790.g119.t1 CG1629-PA 5
10790.g119.t1 CG17914-PA 6
GF25233-PA CG5577-PA 1
10795.g358.t2 CG3114-PB 1
10795.g358.t2 6.g12.t1 1
10795.g358.t2 6.g12.t2 1
GF17427-PA CG31102-PA 1
GF17427-PA CG10550-PA 2
GF17427-PA CG11892-PA 13
GF16976-PA CG6726-PA 1
GF16976-PA CG17110-PA 1
GF16976-PA 3.g1900.t1 1
GF16976-PA CG6733-PA 1
GF16976-PA 3.g1901.t1 1
GF16976-PA CG17109-PA 1
GF16976-PA CG6738-PA 1
GF16976-PA CG6465-PA 1
GF16976-PA CG6465-PD 2
GF16976-PA CG6465-PC 4
GF24906-PA CG2034-PA 1
2273.g1.t1 13831.g1352.t1 2
GF19399-PA CG1622-PA 1
GF17244-PA CG11737-PB 1
GF17244-PA CG11737-PA 1
GF17244-PA CG31259-PA 2
GF22941-PA CG11881-PA 1
GF22076-PA CG5548-PA 1
GF25130-PA CG6754-PA 1
GF18234-PA 3.g2257.t2 1
GF18234-PA 3.g2257.t1 1
GF18234-PA 3.g2257.t3 1
GF18234-PA CG31092-PE 1
GF18234-PA 3.g2256.t6 1
GF18234-PA 3.g2256.t7 1
GF18234-PA 3.g2256.t5 1
GF18234-PA 3.g2256.t8 1
GF18234-PA 6.g1029.t1 3
GF18234-PA CG8909-PB 3
GF18234-PA 1.g312.t1 4
GF18234-PA 1.g312.t4 4
GF18234-PA 1.g312.t2 4
GF18234-PA CG33087-PC 4
GF18234-PA 1.g312.t3 4
GF18234-PA 6.g224.t1 9
GF15589-PB CG9042-PA 1
GF15589-PB CG9042-PB 1
GF15589-PB CG3215-PA 2
GF16712-PB CG7029-PA 1
GF16712-PA CG7029-PA 1
10790.g421.t1 CG6912-PA 1
10790.g421.t1 3.g1002.t1 1
GF19297-PA CG5321-PA 1
GF19297-PA CG10814-PA 2
GF23189-PA 3.g1542.t1 1
GF16920-PA CG31298-PA 1
GF16920-PA CG10909-PA 2
GF16920-PA 3.g1201.t1 2
10794.g182.t1 15438.g1525.t1 5
GF23189-PB 3.g1542.t1 1
GF24796-PA 2.g707.t1 1
GF22903-PA CG1471-PA 1
GF24522-PA CG11658-PA 1
GF11331-PA CG30259-PA 1
10797.g96.t1 CG6565-PA 1
10797.g96.t1 CG31852-PA 1
10797.g96.t1 CG6523-PA 2
10797.g96.t1 1.g1610.t1 5
10797.g96.t1 CG1889-PA 10
GF17173-PA CG31249-PA 1
GF17173-PA CG31249-PF 2
GF17173-PA CG31249-PD 3
10793.g440.t1 CG33123-PA 1
10793.g440.t1 CG31954-PA 2
10793.g440.t1 CG9564-PA 3
10793.g440.t1 CG12350-PA 6
10793.g440.t1 CG11192-PA 7
10793.g440.t1 CG7754-PA 9
10793.g440.t1 0.g241.t1 12
10793.g440.t1 CG5246-PA 12
10793.g440.t1 CG31265-PA 12
10793.g440.t1 1.g406.t1 13
10793.g440.t1 CG17477-PA 13
10793.g440.t1 CG1299-PB 13
10793.g440.t1 CG5896-PA 16
6019.g2.t1 10919.g1061.t1 3
6019.g2.t1 3666.g360.t1 10
GF20922-PA 6.g1409.t5 1
GF20922-PA CG1403-PD 1
GF20922-PA 6.g1409.t8 1
GF25280-PA CG7339-PA 1
10791.g1417.t1 2.g1054.t1 1
GF15590-PB CG9044-PA 1
GF13433-PA CG8980-PA 1
GF10752-PA 2.g1467.t1 1
GF10752-PA 0.g1775.t1 3
GF10752-PA CG10047-PA 5
GF18179-PA 3.g345.t1 1
10807.g8.t1 8235.g785.t1 12
10807.g8.t1 16617.g1652.t1 14
10791.g1739.t1 2.g1818.t1 1
10796.g22.t2 16245.g1624.t1 13
GF23083-PB CG2993-PA 1
GF23083-PB CG14696-PA 3
GF23083-PB 3.g331.t2 5
GF23083-PB CG10086-PA 7
GF23083-PB CG18747-PA 7
10791.g978.t1 CG13044-PA 1
10791.g978.t1 2.g1614.t1 1
10791.g135.t1 CG10426-PA 1
10791.g135.t1 CG3573-PA 3
10791.g135.t1 CG6805-PA 4
10791.g135.t1 CG9784-PA 4
10803.g78.t1 6.g1087.t1 1
10803.g78.t1 1.g2279.t3 2
10803.g78.t1 1.g2279.t1 2
10803.g78.t1 CG34405-PC 2
10803.g78.t1 CG4894-PB 6
GF20530-PA 9170.g870.t1 1
GF17987-PA CG15693-PA 1
GF23912-PA 2.g363.t1 1
GF23912-PA CG11526-PB 1
GF17224-PA CG6863-PA 1
GF17224-PA 3.g2083.t1 1
GF17224-PA CG42255-PA 3
GF17224-PA CG6974-PB 7
GF17224-PA 14528.g1422.t1 8
GF13687-PA CG42319-PE 1
GF21148-PA CG9657-PA 1
GF21148-PA CG6723-PA 1
GF21148-PA 3.g2282.t3 1
GF21148-PA CG8451-PA 3
GF21148-PA 3.g2283.t1 5
GF19487-PA CG2227-PA 1
GF24135-PA CG5262-PA 1
GF24135-PA CG5231-PB 1
GF24135-PA CG5231-PC 1
GF13633-PA CG3541-PA 1
GF13633-PA CG3541-PB 1
GF13633-PB CG3541-PA 1
GF13633-PB CG3541-PB 1
GF13633-PB CG15335-PA 2
GF24031-PA CG11280-PA 1
GF24031-PA 2.g1344.t1 1
GF24031-PA CG14762-PA 3
GF24031-PA CG32055-PA 8
GF15290-PA 0.g244.t1 1
GF15290-PA CG8299-PA 13
GF15290-PA CG31728-PC 15
GF15290-PA CG17475-PA 16
GF15290-PA 2.g1754.t1 18
GF15290-PA CG4998-PB 20
GF15290-PA 3.g561.t1 20
GF15290-PA CG7996-PA 21
GF13140-PA CG34424-PA 1
GF23319-PA CG2267-PA 1
GF23319-PA 3.g2752.t1 1
GF17691-PA CG8379-PA 1
GF25065-PA CG15016-PA 1
GF19409-PA CG1662-PA 1
GF19409-PA CG5906-PA 2
GF19409-PA CG32262-PA 3
GF21105-PA CG6398-PA 1
GF21105-PA CG6398-PB 1
GF21441-PA 6.g93.t1 1
GF21441-PA CG32812-PA 1
GF12336-PA CG10073-PA 1
GF12336-PA CG30047-PA 1
GF12336-PA CG30043-PA 1
GF12336-PA CG30043-PB 1
GF12336-PA 1.g761.t1 1
GF12336-PA CG11961-PA 1
GF12336-PA 1.g759.t2 1
GF12336-PA CG10062-PA 1
GF12336-PA CG9416-PA 1
GF12336-PA 1.g759.t1 1
10791.g137.t1 2.g1254.t1 1
10791.g137.t1 CG4300-PA 2
GF11287-PA 1.g1147.t1 1
GF11287-PA CG10236-PA 8
GF14469-PC CG18304-PA 1
GF14469-PA CG18304-PA 1
10801.g45.t1 0.g2133.t1 1
10801.g45.t1 0.g2133.t2 1
GF12945-PA CG30116-PA 1
GF12945-PA CG30116-PB 1
GF12945-PA CG30116-PC 1
GF12796-PA 1.g1479.t1 1
GF12796-PA CG15086-PF 2
GF12905-PA CG8233-PB 1
GF12905-PA CG8233-PA 1
10791.g1135.t1 2.g1392.t1 1
10791.g1226.t1 CG10590-PA 1
10791.g1226.t1 CG10594-PA 1
10791.g1226.t1 CG10592-PA 1
10791.g1226.t1 CG1809-PA 2
10791.g1226.t1 CG10827-PA 6
GF21553-PA CG14945-PA 1
GF21553-PA CG5895-PA 2
GF20725-PA CG5720-PA 1
GF23090-PA CG5648-PA 1
GF23090-PA CG9327-PA 5
GF23090-PA CG17268-PA 6
GF23090-PA CG3422-PA 6
GF23090-PA 3.g2797.t1 7
GF23090-PA CG5266-PA 8
GF23090-PA CG1519-PA 8
GF10181-PA CG10510-PA 1
10793.g623.t1 CG9324-PA 2
10793.g623.t1 3.g234.t1 6
10793.g623.t1 2.g1470.t1 7
GF16681-PA CG5417-PA 1
10791.g28.t1 2.g265.t1 1
10791.g28.t1 CG8985-PA 1
10791.g28.t1 6.g375.t1 3
10790.g933.t1 CG31089-PA 1
10790.g933.t1 CG31091-PA 1
10790.g933.t1 0.g1212.t1 14
10790.g933.t1 CG18284-PB 15
10790.g933.t1 0.g1211.t1 15
10790.g933.t1 0.g1210.t1 16
GF11573-PA 1.g2256.t1 1
GF11573-PA CG11988-PA 2
10808.g104.t1 6.g769.t5 1
10808.g104.t1 6.g769.t3 2
10791.g1349.t1 CG7460-PB 1
10791.g1349.t1 CG7460-PC 1
GF20915-PA 6.g454.t1 1
GF20915-PA CG3191-PA 3
GF20915-PA CG3091-PA 4
GF20915-PA 2.g1273.t1 9
GF15808-PA CG34160-PA 1
GF20891-PA 6.g839.t1 1
GF20891-PA 0.g1391.t1 1
GF21584-PA 6.g812.t2 1
GF21584-PA 6.g812.t1 1
GF21241-PA CG17256-PA 1
GF21241-PA CG10951-PA 2
GF21241-PA CG10967-PB 9
GF21241-PA CG4720-PA 10
GF21241-PA CG2272-PA 12
GF21241-PA CG4353-PA 13
GF21241-PA CG8789-PA 13
GF21241-PA CG8789-PB 13
GF21241-PA 3.g460.t1 14
GF21241-PA CG5182-PA 15
GF21241-PA 0.g1426.t1 15
GF18150-PA CG9611-PA 1
GF18150-PA CG9611-PB 1
GF18150-PA CG9611-PD 1
GF18150-PA 1.g2203.t1 2
GF18150-PA CG9611-PC 3
GF18150-PA CG1484-PA 6
GF18150-PC CG9611-PB 1
GF18150-PC CG9611-PA 1
GF18150-PC CG9611-PD 1
GF18150-PC CG9611-PC 2
GF18150-PC CG10255-PA 5
GF18150-PC CG1484-PA 6
GF18150-PB CG9611-PC 1
GF18150-PD CG9611-PD 1
GF18150-PD CG9611-PB 1
GF18150-PD CG9611-PA 1
GF18150-PD CG10255-PA 4
GF18150-PD CG5820-PA 8
GF15722-PA 0.g564.t1 1
GF15722-PA 0.g564.t2 1
GF15722-PA 0.g564.t3 1
GF12276-PA CG3107-PB 1
GF10908-PA CG13299-PA 1
10792.g1826.t1 CG18609-PA 1
10792.g1826.t1 CG9459-PA 5
10792.g736.t2 CG34123-PE 1
10792.g736.t2 1.g1071.t5 1
10792.g736.t2 1.g1071.t3 1
10792.g736.t2 1.g1071.t6 1
10792.g736.t2 1.g1071.t4 2
GF14721-PB CG18131-PE 1
GF14721-PB 0.g161.t2 1
10792.g861.t1 CG6550-PA 1
10792.g861.t1 CG6546-PA 1
10792.g861.t1 CG7558-PA 8
10792.g861.t1 CG9901-PB 8
GF10729-PA 2.g1512.t1 1
GF10729-PA CG7936-PB 1
10819.g10.t1 16617.g1652.t1 22
GF24756-PA CG17180-PA 1
GF21647-PA CG16956-PA 1
GF15104-PA CG33928-PA 1
GF24973-PA CG13930-PA 1
GF24973-PA CG7051-PA 2
GF24973-PA CG2108-PA 8
GF24973-PA CG13375-PA 9
GF19096-PA CG12124-PA 1
10790.g1217.t1 CG18596-PA 1
10790.g1217.t1 CG7069-PA 1
10790.g1217.t1 3.g1806.t1 1
10790.g1217.t1 3.g1031.t1 2
10790.g1217.t1 CG7070-PA 3
GF18278-PD CG31052-PA 1
GF18278-PD 3.g1884.t2 1
GF18278-PD 3.g1884.t1 1
GF14920-PA CG4152-PA 1
GF14920-PA CG10210-PA 2
GF14920-PA CG7972-PA 4
10790.g385.t1 CG11335-PA 1
10790.g385.t1 CG11334-PA 1
10790.g385.t1 CG4402-PA 2
10790.g385.t1 1.g1820.t1 3
GF18278-PC CG31052-PA 1
GF18278-PC 3.g1884.t1 1
GF18278-PC 3.g1884.t2 1
GF18278-PC CG10806-PB 2
GF18278-PC CG10806-PA 2
GF18278-PA CG31052-PA 1
GF18278-PA 3.g1884.t1 1
GF18278-PA 3.g1884.t2 1
GF18278-PA CG10806-PB 2
GF18278-PA CG10806-PA 2
4783.g1.t1 8809.g839.t1 1
10793.g694.t1 CG31641-PB 1
10793.g694.t1 CG31641-PA 1
GF11525-PA CG2811-PA 1
GF15686-PA 13354.g1306.t1 1
GF15686-PA 3.g2551.t2 3
GF15686-PA 3.g2551.t1 3
GF15686-PA 2581.g245.t1 4
GF22062-PA CG13365-PA 1
GF10211-PA 2.g1635.t1 1
GF10211-PA CG4609-PA 1
GF23000-PA CG5044-PA 1
GF23000-PA CG5044-PB 1
10791.g1751.t1 CG7978-PB 1
10791.g1751.t1 2.g1971.t4 1
10791.g1751.t1 2.g1971.t1 1
10791.g1751.t1 2.g1971.t3 1
GF10354-PA CG4858-PA 1
GF18933-PA CG1158-PA 1
GF18933-PA CG1724-PA 3
GF18933-PA CG10090-PA 4
GF10068-PA CG9191-PA 1
GF10068-PA CG5658-PB 9
GF13040-PA CG30470-PA 1
GF18230-PA CG31380-PA 1
GF18230-PA 3.g2186.t1 7
GF18230-PA CG16898-PA 8
GF18230-PA 3.g2199.t1 19
GF12101-PA 1.g1418.t1 1
GF12101-PA CG16834-PA 4
GF13435-PA CG9001-PA 1
GF13435-PA CG9000-PA 2
GF13435-PA CG9002-PA 2
GF13435-PA CG7573-PA 4
GF21336-PA CG4202-PA 1
GF11875-PA CG8102-PB 1
GF11875-PA CG9140-PA 2
10281.g1.t1 1844.g175.t1 1
10791.g1749.t1 CG7570-PA 1
GF10077-PA CG9122-PA 1
GF10077-PA 2.g106.t1 1
GF10077-PA CG7399-PA 2
GF10077-PA CG10118-PA 3
GF10077-PA CG10118-PB 4
GF22552-PA CG8326-PA 1
10793.g977.t1 CG9109-PA 1
GF11328-PA 1.g1927.t2 1
GF11328-PA 1.g1927.t4 1
GF11328-PA 1.g1927.t1 1
GF11328-PA 1.g1927.t3 1
GF11328-PA CG42701-PB 2
GF11328-PA CG42701-PA 2
GF18379-PA CG5342-PA 1
GF18379-PA CG4907-PD 4
12100.g1.t1 8356.g794.t1 1
GF11215-PA CG8717-PA 1
GF11215-PA CG7272-PA 2
GF13036-PA CG8175-PA 1
GF23890-PA CG7828-PA 1
GF23890-PA 2.g1115.t1 1
GF23890-PA CG12276-PA 2
GF23247-PA CG2126-PA 1
10936.g1.t1 CG7092-PA 3
10936.g1.t1 CG3723-PA 6
10936.g1.t1 CG3723-PC 7
10936.g1.t1 3.g2488.t1 7
GF10551-PA CG6279-PA 1
7328.g2.t1 4216.g414.t1 1
10796.g177.t1 CG14253-PA 1
GF19373-PA CG2151-PB 1
GF19373-PA CG11401-PA 1
GF19373-PA CG7430-PA 2
GF17992-PA CG15695-PA 1
GF17992-PA 0.g998.t1 5
GF18403-PA CG9492-PB 1
GF18403-PA CG9492-PA 1
GF18403-PA CG1842-PB 1
GF18403-PA CG3723-PB 1
GF18403-PA CG3723-PA 1
GF18403-PA CG3723-PC 1
GF18403-PA CG3723-PE 1
GF18403-PA CG5526-PA 1
GF18403-PA CG17150-PA 1
GF18403-PA 3.g2428.t1 1
GF18403-PA CG7092-PA 1
GF18403-PA CG5526-PB 1
GF18403-PA 2.g198.t1 1
GF18403-PA CG7507-PA 1
GF18403-PA CG7507-PB 1
GF18403-PA 3.g2487.t1 1
GF18403-PA CG7507-PC 1
GF18403-PA 3.g2488.t1 1
GF24928-PA CG9018-PA 1
GF24928-PA CG15160-PA 2
GF24928-PA 0.g1819.t2 2
GF24928-PA 0.g1819.t1 2
10808.g103.t5 6.g769.t4 1
10808.g103.t5 6.g769.t3 1
10808.g103.t5 6.g769.t1 1
10808.g103.t5 6.g769.t2 1
10808.g103.t5 CG1725-PM 1
10808.g103.t5 CG9326-PA 5
10808.g103.t5 CG6509-PA 5
10808.g103.t5 3.g2329.t1 6
GF13818-PA 1.g62.t1 1
GF13818-PA CG7404-PA 5
10791.g956.t1 CG7083-PA 1
10791.g956.t1 CG7108-PA 1
10791.g956.t1 CG7108-PB 1
GF12318-PA CG8079-PA 1
GF13399-PA CG12372-PA 1
GF11772-PA CG9692-PB 1
GF16916-PA CG7702-PA 1
GF16916-PA CG7702-PB 1
GF16916-PA CG5096-PA 2
GF18900-PA CG6563-PA 4
GF18673-PA CG6369-PA 1
GF12959-PA 1.g884.t1 1
GF12959-PA CG4663-PA 1
GF15508-PA CG9887-PA 1
GF15508-PA CG4288-PA 2
10790.g1550.t1 CG6369-PA 1
10790.g1550.t1 CG13605-PA 1
GF23402-PD 4.g13.t1 1
GF23402-PD CG2316-PB 1
GF23021-PA CG4570-PA 1
GF17873-PA CG31347-PA 1
GF17873-PA CG13110-PA 3
10792.g1697.t1 CG2144-PA 1
10792.g1697.t1 CG12263-PA 2
GF11347-PA CG4903-PB 1
GF11347-PA 1.g1334.t1 1
10793.g3.t1 CG11324-PA 1
10790.g1975.t1 CG32491-PB 1
10790.g1975.t1 CG32491-PA 2
10790.g1975.t1 3.g934.t1 4
10790.g1975.t1 CG12236-PA 6
10790.g1975.t1 6.g413.t1 6
10790.g1975.t1 1.g582.t1 10
10793.g151.t1 0.g16.t1 1
10793.g151.t1 CG3164-PC 1
10793.g151.t1 CG2969-PA 1
10793.g151.t1 CG9663-PA 2
GF15693-PA CG9520-PA 1
GF15693-PA CG9520-PB 1
GF15693-PA CG8708-PA 2
12585.g1.t1 5010.g492.t1 5
GF11948-PA CG4654-PA 1
GF23612-PA CG7654-PA 1
GF22893-PA CG11958-PA 1
GF22893-PA 6.g1091.t1 1
GF22893-PA CG9429-PA 2
GF24363-PA CG4999-PA 1
10790.g1067.t1 CG31195-PA 1
10790.g1067.t1 3.g460.t1 2
GF13369-PA 4.g41.t1 2
GF13369-PA 4.g41.t3 2
GF13369-PA 4.g41.t4 2
GF13369-PA 2.g1267.t1 6
GF11557-PA 1.g1973.t1 1
10791.g1327.t1 2.g1640.t1 1
10790.g387.t1 15438.g1525.t1 5
10790.g387.t1 5650.g549.t1 8
GF22134-PA CG11378-PA 1
GF22134-PA CG9917-PB 3
GF22134-PA CG9917-PA 3
8799.g1.t1 2102.g195.t1 3
8799.g1.t1 2.g2253.t1 6
GF11845-PA CG17226-PA 1
GF11845-PA CG3569-PA 2
GF11845-PA CG17250-PB 3
GF11845-PA CG12193-PA 4
GF23069-PA CG8939-PA 2
GF23069-PA 3.g550.t1 3
10792.g260.t1 CG30384-PA 1
10792.g260.t1 1.g160.t1 2
GF23812-PA 2.g1098.t1 1
GF23812-PA 0.g1846.t1 6
GF23812-PA 1.g995.t1 7
GF23812-PA CG42702-PC 7
GF22840-PD CG1511-PC 1
GF22840-PD 4.g26.t3 1
GF22840-PD 4.g26.t2 1
GF22840-PD 4.g26.t1 1
GF22840-PD 4.g26.t4 1
GF22840-PD CG4926-PA 3
GF22840-PD CG8874-PB 3
GF22840-PD CG10023-PA 5
GF22840-PD 3.g374.t1 7
GF22840-PD CG1824-PA 18
GF22840-PD CG7186-PA 18
GF20792-PA 6.g321.t1 1
GF13667-PA CG2173-PA 1
GF13667-PA CG12759-PA 3
GF13667-PA 3.g166.t1 14
GF13667-PA 0.g2130.t3 20
GF13667-PA 0.g2130.t2 20
GF13667-PA 0.g2128.t3 20
GF13667-PA 1.g7.t2 20
GF14411-PA CG5279-PA 1
GF14411-PA 3.g518.t1 2
GF14411-PA 2.g1239.t1 3
GF21692-PA 2.g1824.t1 1
GF21692-PA 3.g439.t1 5
GF21838-PA CG12125-PA 1
GF23402-PB CG2316-PB 1
GF23402-PB 4.g13.t1 1
10799.g32.t1 2.g2247.t1 1
10799.g32.t1 3928.g385.t1 4
10799.g32.t1 10903.g1059.t1 5
10799.g32.t1 15652.g1555.t1 14
10799.g32.t1 9523.g914.t1 18
GF11744-PA CG11041-PA 1
GF11744-PA CG9406-PA 2
GF15858-PA CG5177-PA 1
GF15858-PA CG4104-PA 3
GF23339-PA CG15537-PB 1
GF23339-PA 3.g2725.t1 1
GF17039-PA CG5961-PA 1
GF24845-PA CG12026-PA 1
GF24206-PB CG12008-PB 1
GF24206-PB CG12008-PA 1
GF24206-PB CG5870-PA 1
GF24206-PB CG5870-PB 1
GF24206-PB 2.g203.t1 1
GF24206-PB CG1977-PA 2
GF24206-PB 6.g166.t2 3
12079.g1.t1 7562.g737.t1 8
GF12217-PA CG8232-PA 1
GF22394-PA 6.g773.t3 1
GF22394-PA 6.g773.t2 1
GF22394-PA 6.g773.t1 1
GF22394-PA CG7112-PB 2
GF22394-PA 2.g859.t1 2
GF22394-PA 3.g129.t1 3
GF22394-PA 3.g129.t2 3
GF22394-PA 3.g129.t3 3
GF22394-PA CG42612-PC 3
GF22394-PA 1.g952.t2 5
GF22394-PA 1.g952.t1 5
GF22394-PA CG7324-PB 6
GF22394-PA CG7324-PA 6
GF22394-PA CG42795-PA 7
GF11264-PA 1.g1200.t1 1
GF11264-PA CG5889-PB 1
GF11264-PA CG5889-PA 1
GF11264-PA CG10120-PA 2
GF23712-PA CG9376-PA 1
11753.g1.t1 2102.g195.t1 7
11753.g1.t1 10008.g965.t1 8
GF23959-PA CG7942-PA 1
GF10539-PA CG42279-PJ 1
GF10539-PA 2.g1752.t1 1
GF10539-PA 2.g1752.t2 1
GF10539-PA CG4244-PA 2
GF10539-PA CG4943-PA 3
GF10539-PA 1.g1345.t1 4
10795.g7.t1 CG1435-PA 1
GF19050-PA 6.g1276.t1 1
GF19050-PA CG3283-PA 2
GF10539-PB CG42279-PJ 1
GF10539-PB 2.g1752.t1 1
GF10539-PB 2.g1752.t2 1
GF10539-PB 1.g1345.t1 5
GF10539-PB 6.g1377.t1 14
10813.g10.t3 6.g667.t4 1
10813.g10.t3 6.g667.t1 1
10813.g10.t3 CG6627-PA 5
10813.g10.t3 CG17287-PA 6
10813.g10.t3 CG5196-PA 6
10792.g1412.t1 1.g2171.t1 1
10813.g10.t1 6.g667.t1 1
10813.g10.t1 6.g667.t4 1
10813.g10.t1 CG6627-PA 5
GF13823-PA 3.g1190.t1 1
GF13823-PA CG1307-PA 2
10813.g10.t4 6.g667.t1 1
10813.g10.t4 6.g667.t4 1
10813.g10.t4 6.g667.t2 3
GF10651-PA CG32372-PA 1
GF23997-PA CG18586-PB 1
GF23997-PA CG11407-PA 1
GF23997-PA CG5568-PA 1
GF23997-PA CG6300-PA 1
GF23997-PA CG13287-PA 1
GF23997-PA 3.g555.t1 1
GF12349-PA CG14759-PA 1
GF25044-PB CG1221-PB 2
GF25044-PA CG1221-PA 1
GF23322-PA CG2241-PA 1
GF23322-PA CG1489-PA 1
GF23322-PA CG7257-PA 3
GF23322-PA 0.g1404.t1 8
GF23322-PA CG2331-PC 8
GF23322-PA CG12134-PB 9
GF23322-PA 3.g60.t1 13
GF18167-PA CG8145-PA 6
GF18167-PA CG6689-PA 6
GF18167-PA 3.g1399.t1 6
GF18167-PA CG1454-PA 11
GF18167-PA CG10959-PA 11
GF18167-PA CG17385-PA 12
GF18167-PA CG5249-PB 12
GF18167-PA CG5249-PA 12
GF18167-PA CG8319-PA 13
GF18167-PA CG7987-PA 13
GF22103-PA CG13369-PA 1
10790.g1335.t1 CG5404-PA 1
10790.g1335.t1 CG33207-PA 1
10790.g1335.t1 CG7912-PB 8
10790.g1335.t1 CG7912-PA 8
10790.g1335.t1 CG3640-PA 15
GF18551-PA CG5268-PA 1
GF18551-PA CG1409-PB 2
GF18551-PA 6.g552.t1 2
GF13069-PA 1.g2056.t2 1
GF13069-PA CG5403-PB 1
GF13069-PA 1.g2056.t1 1
GF13069-PA CG31249-PC 2
GF13069-PA CG31249-PB 2
GF13069-PA CG31249-PE 2
GF24555-PD CG3714-PC 1
GF24555-PD CG3714-PB 1
GF24555-PD CG3714-PA 1
GF23135-PB 1.g21.t1 1
GF23135-PB CG1345-PA 1
GF23135-PC 1.g21.t1 1
GF23135-PC CG1345-PA 2
GF23135-PA 1.g21.t1 1
GF23135-PA CG1345-PA 1
GF20207-PA CG1615-PA 1
GF24110-PA CG3698-PA 1
10795.g341.t1 CG14441-PA 1
10795.g341.t1 6.g485.t1 1
GF15843-PA CG10237-PB 1
GF15843-PA CG10237-PA 1
GF15843-PA CG10237-PD 1
GF15843-PA CG5973-PA 2
GF15843-PA CG10546-PA 7
GF17842-PA CG8500-PA 1
GF17842-PA 3.g1601.t1 11
11081.g1.t1 4903.g476.t1 1
10719.g1.t1 6.g269.t1 1
GF21559-PA CG5325-PA 1
10795.g20.t1 6.g541.t1 1
GF25191-PA CG4879-PB 1
GF25191-PA 2.g1438.t1 1
GF25191-PA 2.g1437.t1 1
GF25191-PA CG6920-PA 2
GF25191-PA CG7487-PA 3
GF19140-PA CG9691-PB 1
GF11247-PA 1.g2208.t1 1
GF11247-PA 6.g800.t2 4
GF11247-PA 6.g800.t3 4
GF11247-PA 6.g800.t4 5
10792.g1431.t1 CG3231-PA 1
10268.g1.t1 11563.g1127.t1 1
GF24232-PA CG10849-PA 1
GF24232-PA 2.g405.t1 1
GF10328-PA CG6680-PA 1
GF23297-PA CG31007-PA 1
GF23297-PA 3.g2788.t1 2
GF23297-PA CG31008-PA 2
GF11376-PA CG3318-PB 1
GF17313-PA CG1234-PA 1
GF14604-PA CG15382-PA 1
GF17839-PA CG3068-PA 1
GF17839-PA CG6620-PA 2
GF17839-PA CG7186-PA 3
GF17839-PA CG10295-PB 15
GF17839-PA CG14895-PA 15
GF17839-PA 3.g2827.t1 19
GF17839-PA 1.g534.t1 20
GF17839-PA CG7223-PA 20
GF17839-PA 2.g280.t1 20
GF17839-PA 0.g916.t3 21
GF17839-PA 2.g1406.t1 21
GF17839-PA 0.g916.t2 21
GF17839-PA CG8250-PA 21
GF17839-PA CG18085-PA 22
GF17839-PA CG7393-PA 22
GF17839-PA CG4926-PA 22
GF23809-PA CG32069-PA 1
GF23809-PA 2.g1106.t1 1
GF18514-PA CG3412-PA 1
GF18514-PA CG15010-PA 2
GF18514-PA CG2863-PA 7
GF18514-PA CG1796-PA 7
GF18514-PA CG7961-PA 7
GF17010-PA 3.g449.t1 1
GF17023-PA CG5289-PA 1
GF17023-PA CG16916-PA 2
GF17023-PA 3.g60.t1 15
GF14999-PA CG4482-PA 1
10794.g174.t1 15652.g1555.t1 1
10794.g174.t1 12801.g1253.t1 2
GF19627-PA CG1943-PA 1
GF23378-PA CG7054-PA 1
GF23378-PA CG6180-PA 5
GF23378-PA 0.g146.t1 6
GF23378-PA CG17917-PA 7
GF23378-PA CG30060-PA 8
GF15342-PA CG6509-PA 1
GF15342-PA 3.g1660.t2 2
GF15342-PA 3.g1660.t1 2
GF15342-PA 6.g769.t4 4
10719.g3.t1 6.g267.t1 1
GF22452-PB CG3332-PB 1
GF22452-PB CG3332-PA 1
GF22364-PA CG1440-PA 1
GF22364-PA CG13423-PA 2
13303.g2.t1 3666.g360.t1 10
GF20315-PA CG4666-PA 1
GF20315-PA CG4660-PA 2
10823.g50.t1 6.g1288.t1 1
10823.g50.t1 CG4755-PA 4
GF14462-PA CG9188-PB 1
GF14462-PA CG9188-PA 1
10823.g50.t3 6.g1290.t1 1
10823.g50.t3 CG42274-PC 2
GF20355-PA 6.g357.t1 1
GF24010-PA CG10654-PA 1
GF10942-PA CG14561-PA 1
4271.g1.t1 19407.g1916.t1 1
4271.g1.t1 2.g2264.t1 2
10378.g2.t1 4960.g484.t1 1
GF11735-PA CG8462-PA 1
GF11735-PA CG11218-PA 2
GF11735-PA CG11797-PA 3
10790.g825.t1 CG42550-PA 1
10794.g110.t1 6.g1357.t1 1
10794.g110.t1 CG6930-PA 3
GF10489-PA 2.g1706.t1 1
GF13465-PA 1.g2188.t1 1
GF13465-PA CG7918-PA 2
GF13465-PA 3.g1754.t1 2
GF13465-PA 3.g471.t1 7
10791.g1762.t1 2.g1959.t1 1
10791.g1762.t1 CG8103-PB 1
10791.g1762.t1 CG9594-PA 1
10791.g1762.t1 CG3733-PA 2
10791.g1762.t1 0.g30.t1 3
10791.g1762.t1 CG8625-PA 4
GF16345-PA CG1236-PA 1
GF16345-PA CG31674-PA 3
GF16345-PA CG6287-PA 4
GF16345-PA 3.g1186.t1 5
GF16345-PA 3.g1186.t2 5
GF14781-PA CG33179-PB 2
GF14781-PA 0.g1746.t2 4
GF14781-PA 0.g1746.t1 4
10791.g611.t1 2.g1997.t1 1
10064.g2.t1 15173.g1492.t1 2
GF19292-PB CG1500-PB 1
GF19292-PB CG1500-PA 1
GF19292-PB CG18130-PA 1
GF19292-PB CG10186-PE 4
GF13696-PA CG13329-PA 1
10793.g954.t1 0.g629.t1 1
GF13008-PA CG5179-PA 1
GF13008-PA 1.g1905.t1 1
GF13008-PA CG7597-PA 2
GF13008-PA CG1362-PA 4
GF13008-PA 2.g382.t2 8
GF13008-PA CG7393-PA 14
GF13008-PA CG5680-PA 17
GF13008-PA CG10295-PA 20
GF13008-PA CG16973-PA 21
GF13008-PA 2.g280.t1 21
GF13008-PA CG14895-PA 21
GF13008-PA 5383.g521.t1 22
10790.g58.t1 CG34107-PA 1
GF11873-PA CG8155-PA 1
GF11873-PA CG5337-PA 3
GF24709-PA CG7503-PB 1
GF24709-PA CG7503-PA 1
GF24709-PA CG42573-PA 6
10793.g1330.t1 0.g174.t1 1
GF25309-PA CG6931-PA 1
GF24733-PA CG15019-PA 1
GF23238-PA CG6218-PA 1
GF23238-PB CG6218-PA 1
10804.g21.t1 CG2009-PA 1
10804.g21.t1 18769.g1855.t1 2
10802.g87.t1 8356.g794.t1 1
10802.g87.t1 16219.g1622.t1 1
10802.g87.t1 1781.g165.t1 1
10802.g87.t1 6.g1421.t1 1
10802.g87.t1 3409.g329.t1 6
10802.g87.t1 4004.g391.t1 8
GF22842-PA CG7144-PA 1
GF21750-PA CG6461-PA 3
13424.g2.t1 17292.g1706.t1 1
13424.g2.t1 1.g5.t1 3
13424.g2.t1 1.g22.t4 3
10830.g2.t1 5181.g506.t1 2
10790.g1746.t2 CG15523-PA 1
10790.g1746.t1 CG15523-PA 1
GF15036-PA CG3921-PA 1
GF15036-PA CG3921-PB 1
GF17925-PA CG31217-PA 1
GF17925-PA 3.g2256.t7 7
GF17925-PA 3.g919.t1 7
GF17925-PA 3.g2256.t5 8
GF17925-PA CG1505-PA 9
10793.g1144.t1 0.g377.t1 1
10793.g1144.t1 CG1389-PB 2
10793.g1144.t1 CG1389-PA 3
10793.g1144.t1 CG8222-PC 4
10793.g1144.t1 0.g694.t1 13
10791.g776.t1 4329.g421.t1 7
10791.g776.t1 5650.g549.t1 8
GF18727-PA CG14517-PA 1
GF18727-PA CG11833-PB 1
GF18727-PA CG8536-PA 2
GF18727-PA 3.g2130.t1 4
GF18727-PA CG11780-PA 4
GF14429-PA 0.g1955.t1 1
GF14429-PA 0.g1954.t1 1
GF14429-PA 0.g1954.t4 1
GF14429-PA 0.g1954.t3 1
GF14429-PA 0.g1954.t5 1
GF14429-PA 3.g2584.t1 2
GF14429-PA 4.g31.t5 22
10793.g1332.t1 CG4698-PA 1
10793.g1332.t1 0.g805.t1 2
10793.g1332.t1 CG4889-PA 3
GF13676-PA CG1620-PA 1
GF22008-PC CG32809-PF 1
GF22008-PC CG32809-PE 1
GF22008-PC CG32809-PD 1
GF22008-PC CG32809-PC 1
GF11162-PA CG10808-PA 1
GF22149-PA 6.g89.t1 1
GF22149-PA CG3638-PE 1
GF22149-PA 6.g1408.t1 2
10804.g23.t1 0.g2133.t1 1
10804.g23.t1 0.g2133.t2 1
10804.g23.t1 7470.g721.t1 2
10804.g23.t1 2469.g225.t1 5
10804.g23.t1 15591.g1549.t1 14
GF18604-PA CG7937-PA 1
GF18604-PA 1.g1664.t1 3
GF18604-PA CG6570-PA 4
GF18604-PA CG7902-PA 4
GF18604-PA CG1897-PA 4
GF18604-PA 3.g2593.t1 4
GF18604-PA CG10604-PA 4
GF18604-PA CG1650-PA 4
GF18604-PA 1.g2270.t1 4
GF18604-PA CG6534-PA 4
GF18604-PA CG2988-PA 5
GF20328-PA CG3035-PA 1
GF20328-PA CG7057-PA 3
10792.g1455.t3 1.g985.t3 1
10792.g1455.t3 1.g985.t4 1
10792.g1455.t3 1.g985.t2 1
10792.g1455.t3 1.g985.t1 1
GF16562-PA 3.g352.t1 1
GF11283-PA 1.g1911.t1 1
10793.g863.t1 5463.g529.t1 1
GF14778-PA CG42555-PD 1
GF14778-PA CG42555-PG 1
GF14778-PA CG42555-PA 1
GF14778-PA CG42555-PB 1
GF14778-PA CG42555-PC 1
GF23360-PA 0.g1338.t1 1
GF22250-PA CG9220-PA 1
GF14991-PA 0.g332.t1 1
GF14991-PA 0.g333.t1 1
GF25217-PA CG14183-PA 1
GF25217-PA CG14184-PB 1
GF25217-PA CG16789-PA 2
GF18270-PA CG17119-PA 1
10790.g637.t2 CG5670-PA 1
10790.g637.t2 3.g439.t1 1
10790.g637.t2 CG3725-PB 4
10790.g637.t2 CG3725-PA 4
10790.g637.t1 CG5670-PA 1
10790.g637.t1 3.g439.t1 1
10790.g637.t1 CG3725-PA 4
10790.g637.t1 CG3725-PB 4
GF19338-PA CG2889-PA 1
GF19338-PA CG11696-PA 4
GF19338-PA 1.g2044.t1 11
GF19338-PA CG17385-PA 12
GF19338-PA 6.g351.t1 12
GF19338-PA CG32772-PC 12
GF19338-PA 3.g649.t1 13
GF19338-PA CG8319-PA 14
GF19338-PA 0.g419.t1 15
GF19338-PA CG31670-PA 15
GF19338-PA 0.g1724.t1 15
GF19338-PA 3.g669.t1 15
GF19338-PA CG17802-PA 15
GF19338-PA CG5069-PA 16
GF19338-PA CG14710-PA 16
10790.g728.t1 CG6375-PA 1
10790.g728.t1 CG5800-PA 2
10790.g728.t1 CG2173-PA 6
10790.g728.t1 3.g166.t1 16
10790.g728.t1 0.g2130.t1 18
GF13771-PA CG12934-PA 1
GF10698-PA CG7169-PA 1
GF14194-PA CG6504-PA 1
10791.g1536.t1 CG10479-PA 1
GF16506-PA 3.g2307.t2 1
GF16506-PA 3.g2307.t1 1
GF16506-PB 3.g2307.t2 1
GF16506-PB 3.g2307.t1 1
GF16506-PB CG14650-PA 1
GF16506-PB 2.g47.t2 4
GF16506-PB 2.g47.t1 4
GF10407-PA 2.g1384.t1 1
GF12211-PA CG9344-PA 1
GF12211-PA CG16792-PA 2
GF20194-PA 6.g1320.t3 1
GF20194-PA 6.g1320.t2 1
GF20194-PA CG3400-PB 1
GF19542-PA CG5800-PA 1
GF19542-PA CG6375-PA 2
GF19542-PA CG9630-PA 3
GF19542-PA CG32344-PA 7
GF19542-PA CG12759-PA 11
GF19542-PA 0.g2130.t1 18
GF11462-PA CG42708-PC 1
GF11462-PA CG42708-PA 1
GF11462-PA CG42708-PB 1
10790.g140.t1 3.g554.t1 1
GF12675-PA CG9143-PA 1
GF16429-PA CG14061-PA 1
GF19857-PA CG42388-PA 1
GF19857-PA CG42388-PB 1
GF18866-PA CG31161-PA 1
GF12960-PA CG4643-PA 1
10808.g103.t1 6.g769.t4 1
10808.g103.t1 6.g769.t1 1
10808.g103.t1 6.g769.t3 1
10808.g103.t1 CG1725-PM 1
10808.g103.t1 6.g769.t2 1
10808.g103.t1 3.g2329.t4 2
10808.g103.t1 3.g2329.t2 2
10808.g103.t1 3.g2145.t1 3
GF16832-PA CG33189-PA 1
GF23648-PA CG11637-PA 1
10808.g103.t2 6.g769.t4 1
10808.g103.t2 6.g769.t1 1
10808.g103.t2 6.g769.t3 1
10808.g103.t2 CG1725-PM 1
10808.g103.t2 6.g769.t2 1
10808.g103.t2 3.g2329.t4 2
10808.g103.t2 3.g2329.t2 2
10808.g103.t2 3.g2145.t1 3
GF19791-PA 1.g564.t1 1
GF19791-PA 3.g1792.t1 2
10808.g103.t4 6.g769.t3 1
10808.g103.t4 6.g769.t1 1
10808.g103.t4 6.g769.t2 1
10808.g103.t4 6.g769.t4 1
10808.g103.t4 CG1725-PM 1
10808.g103.t4 CG30021-PB 5
10808.g103.t6 CG30021-PA 5
10808.g103.t6 CG30021-PB 5
10808.g103.t6 CG9326-PA 5
GF23415-PA CG1587-PA 1
GF17479-PA CG8461-PA 1
GF13608-PA CG3416-PA 1
GF18102-PA 3.g649.t1 1
GF18102-PA 6.g351.t1 8
GF18102-PA CG15269-PA 8
GF18102-PA CG3941-PA 9
GF18102-PA CG8319-PA 10
GF18102-PA CG4360-PA 12
GF18102-PA 0.g419.t1 13
GF18102-PA 3.g1358.t1 15
GF12068-PA CG8836-PA 1
GF19462-PA CG3556-PA 1
GF14880-PA CG18156-PA 1
GF24249-PA CG2101-PA 1
GF10632-PA CG8042-PA 1
GF11056-PA CG3274-PA 1
10791.g1185.t2 2.g1280.t1 1
10791.g1185.t2 2.g1280.t2 1
10791.g1185.t2 2.g1280.t3 1
GF16847-PA CG2943-PA 1
10791.g1185.t1 2.g1280.t1 1
10791.g1185.t1 2.g1280.t2 1
10791.g1185.t1 2.g1280.t3 1
GF10666-PA CG6467-PA 2
GF10666-PA CG18030-PA 11
GF10666-PA CG2229-PA 11
GF10666-PA 3.g2732.t1 11
GF10666-PA 3.g2731.t1 11
GF10666-PA 3.g2655.t1 11
GF17558-PA 3.g2181.t1 1
GF17558-PA CG11858-PA 1
10790.g746.t1 CG11910-PA 1
10790.g746.t1 CG10824-PA 2
10790.g746.t1 0.g1787.t2 7
10790.g746.t1 0.g1787.t1 7
GF23582-PA CG4484-PA 1
GF13553-PA 1.g1947.t1 1
GF10112-PA CG7176-PB 1
GF10112-PA CG7176-PA 1
GF13336-PA CG8295-PC 1
GF13336-PA CG8295-PB 2
GF13336-PB CG8295-PB 1
GF13336-PB CG8295-PA 1
GF13336-PB CG8295-PC 2
10797.g107.t1 CG15638-PA 2
GF22616-PA CG8611-PA 1
12942.g1.t1 10515.g1028.t1 4
GF20127-PA CG7333-PA 5
GF20974-PA CG10961-PA 1
GF20974-PA 6.g581.t1 1
GF12168-PA 1.g1437.t1 1
GF12168-PA CG17523-PA 2
GF12168-PA 1.g1433.t1 3
GF12168-PA CG17525-PA 6
GF12168-PA CG10091-PA 12
GF12168-PA CG4381-PA 14
GF12168-PA CG4181-PA 14
GF12168-PA CG18548-PA 15
GF24639-PA CG14568-PA 1
GF24639-PA 2.g2170.t1 2
GF18797-PA 3.g1097.t1 1
GF18797-PA CG9925-PA 1
GF21232-PA CG6146-PA 1
GF21232-PA 6.g976.t1 1
GF18339-PA CG7494-PA 1
GF18719-PA CG5974-PA 1
GF21700-PA CG7380-PA 1
GF21352-PA CG4008-PA 1
GF21352-PA 2.g574.t1 2
GF14200-PB 0.g1397.t1 1
GF14200-PB CG34395-PB 1
GF14200-PB 0.g1399.t1 2
GF21373-PA CG2652-PA 1
GF21373-PA CG2655-PA 2
5500.g3.t1 18867.g1865.t1 6
GF17027-PA CG5864-PA 1
GF12756-PB CG30147-PB 1
GF12756-PB CG30147-PA 1
GF21346-PA CG14476-PB 1
GF21346-PA CG14476-PA 1
10794.g133.t1 0.g2133.t1 1
10794.g133.t1 0.g2133.t2 1
10794.g133.t1 0.g2128.t5 14
GF11553-PA CG8370-PA 1
GF23572-PA CG42709-PA 1
GF23572-PA CG42709-PB 1
GF23572-PA CG1504-PA 4
GF16978-PA CG6733-PA 1
GF16978-PA 3.g1901.t1 1
GF16978-PA CG6738-PA 1
GF16978-PA CG17109-PA 1
GF16978-PA 3.g1900.t1 1
GF16978-PA CG6726-PA 1
GF16978-PA CG17110-PA 1
GF16978-PA CG6465-PA 2
GF16978-PA CG6465-PD 3
GF15767-PA CG5034-PA 1
GF23065-PA CG8362-PA 1
GF10436-PA CG32413-PA 1
GF21253-PA 6.g1101.t1 1
GF21253-PA 6.g792.t2 14
GF21253-PA 5383.g521.t1 14
GF21253-PA 1.g1131.t1 16
GF21253-PA 0.g624.t1 16
GF21253-PA CG4012-PA 18
GF21253-PA CG9774-PA 18
GF21253-PA CG10244-PA 19
GF21253-PA CG7597-PA 19
GF21253-PA CG1362-PA 20
GF21253-PA 2.g382.t2 21
GF21253-PA CG42317-PG 22
GF21253-PA CG5179-PA 23
GF21253-PA 0.g916.t2 23
GF21253-PA 0.g916.t3 23
GF21253-PA 0.g916.t1 23
12124.g1.t1 13085.g1279.t1 10
GF18443-PB 3.g1810.t1 1
GF18443-PB CG31169-PA 1
GF18443-PB CG3215-PA 3
GF15370-PA CG31739-PB 1
GF15370-PA CG31739-PA 1
GF15370-PA CG13270-PA 1
GF15370-PA CG13270-PC 1
GF15370-PA CG8112-PA 2
GF15370-PA 6.g674.t1 3
GF15370-PA CG3821-PA 4
GF23161-PA 3.g417.t1 1
GF23161-PA 3.g416.t1 1
GF18443-PA 3.g1810.t1 1
GF18443-PA CG31169-PA 1
GF18443-PA CG7059-PA 2
GF18443-PA CG9042-PA 3
GF18443-PA CG9042-PB 3
GF18443-PA CG3215-PA 4
GF18443-PA CG17645-PA 5
GF12592-PA CG2127-PA 1
GF12592-PA CG33340-PA 2
GF12592-PA CG8701-PA 3
10827.g6.t1 7162.g693.t1 1
GF10101-PA CG7842-PA 1
GF16211-PA CG7912-PA 1
GF16211-PA CG7912-PB 1
GF16211-PA CG5002-PA 1
GF16211-PA CG9717-PA 6
GF16211-PA CG5404-PA 7
GF16211-PB CG7912-PB 1
GF16211-PB CG7912-PA 1
GF16211-PB CG5002-PA 1
GF16211-PB CG9717-PA 5
GF24943-PA CG1927-PA 1
GF24504-PB 0.g30.t1 1
GF24504-PB CG3733-PA 3
GF24504-PB 2.g1959.t1 3
GF24504-PB CG8103-PB 3
GF24504-PB CG8625-PA 4
GF24504-PB CG4548-PA 11
GF24504-PB CG4049-PA 12
13313.g1.t1 10557.g1029.t1 1
13313.g1.t1 827.g88.t1 3
GF14944-PA CG9100-PA 1
10808.g124.t1 6.g1279.t1 1
GF21190-PA CG1444-PA 1
GF21190-PA CG7601-PB 7
GF23689-PA CG9531-PA 1
GF23689-PA CG9531-PB 1
GF18497-PA CG14882-PA 1
GF18497-PA CG11567-PB 3
GF18497-PA 0.g1237.t2 4
GF17965-PA CG5436-PA 1
GF17965-PA 3.g1311.t1 1
GF17965-PA CG7756-PA 1
GF17965-PA CG8937-PA 1
GF17965-PA CG4264-PA 1
GF17965-PA 3.g1232.t1 1
GF17965-PA CG4147-PA 1
GF17965-PA CG8542-PA 1
GF17965-PA CG6603-PA 3
10790.g1731.t1 3.g1096.t2 1
10790.g1731.t1 3.g1096.t1 1
GF18616-PA 3.g1109.t1 1
GF18616-PA CG10531-PA 5
GF18616-PA CG1780-PA 9
GF18616-PA CG4559-PA 10
GF20965-PA CG4303-PA 1
GF20965-PA 6.g858.t1 1
GF14290-PA CG9553-PA 1
3577.g1.t1 18769.g1855.t1 9
GF12254-PA CG8900-PA 1
GF12981-PA CG4030-PA 1
GF12384-PA 1.g382.t1 1
GF12384-PA 1.g382.t2 1
GF12384-PA 1.g382.t3 1
GF12384-PA 1.g382.t4 1
GF12384-PA CG10844-PI 1
GF12384-PA 1.g381.t2 1
GF12384-PA 1.g381.t1 1
GF12384-PA CG1063-PA 2
GF13134-PA CG4866-PA 1
GF22275-PA CG7024-PA 1
GF22275-PA CG7010-PA 1
GF22275-PA CG7010-PB 1
GF21691-PA CG16890-PA 1
GF20840-PA 0.g14.t1 1
GF20931-PA CG17686-PD 1
GF20931-PA 6.g1419.t2 2
GF10695-PA CG3705-PA 1
10792.g1527.t1 1.g1953.t2 1
10790.g1719.t1 CG14355-PA 1
10790.g1719.t1 3.g1081.t1 1
10790.g1719.t1 CG31533-PA 1
10790.g1719.t1 CG31327-PA 1
11699.g1.t1 5650.g549.t1 4
GF14807-PA CG9868-PA 3
GF14807-PA 3.g56.t1 5
GF14807-PA CG18341-PA 6
10791.g694.t1 CG4925-PA 1
10791.g694.t1 CG4899-PA 2
10791.g694.t1 6.g71.t1 10
GF11214-PA 1.g292.t1 1
GF11214-PA CG8712-PB 1
10800.g30.t1 17674.g1737.t1 1
10800.g30.t1 12303.g1210.t1 2
10800.g30.t1 8031.g771.t1 2
10797.g200.t2 0.g116.t1 1
10797.g200.t2 0.g473.t1 1
10797.g200.t2 CG15429-PA 3
10797.g200.t2 CG14711-PA 11
10797.g200.t2 CG4424-PA 13
10797.g200.t2 CG17806-PB 18
GF22724-PB 0.g2126.t1 1
GF23255-PA CG1896-PA 1
GF19176-PA CG1789-PA 1
GF11395-PA CG11842-PA 4
GF11395-PA 3.g7.t1 8
GF11395-PA CG10663-PB 12
GF11395-PA 1.g1114.t1 14
GF11395-PA CG10161-PA 15
GF11395-PA CG16749-PA 16
GF22056-PA 6.g62.t1 1
GF22056-PA 6.g62.t4 1
GF22056-PA 6.g62.t2 1
GF22056-PA 6.g62.t3 1
GF13484-PA CG4254-PA 1
GF23927-PA 2.g1673.t1 1
GF23927-PA CG9681-PA 2
GF23927-PA CG14704-PB 3
GF23927-PA CG14704-PA 3
GF23927-PA CG14745-PA 4
GF23927-PA 1.g373.t1 4
GF23927-PA CG8577-PA 5
GF23927-PA 1.g372.t1 5
GF23927-PA CG4437-PA 6
GF24682-PB CG10809-PA 1
GF12664-PA CG30148-PA 1
GF12664-PA CG5008-PA 2
GF12664-PA 2.g929.t1 2
13142.g1.t1 6.g1415.t1 1
GF11093-PA 1.g590.t1 1
GF11093-PA CG4921-PA 7
GF11093-PA CG4212-PA 8
GF11355-PA CG4236-PA 1
GF11355-PA CG12792-PA 2
GF11355-PA 1.g41.t1 2
GF17447-PA 3.g1044.t1 1
GF17447-PA CG3379-PB 1
GF17447-PA 19303.g1905.t1 1
35.g2.t1 1359.g132.t1 6
35.g2.t1 14997.g1480.t1 9
11798.g2.t1 9523.g915.t1 1
11798.g2.t1 15591.g1549.t1 7
11798.g2.t1 14921.g1472.t1 9
11798.g2.t1 843.g90.t1 10
10798.g83.t1 6.g922.t2 1
10798.g83.t1 6.g922.t1 1
GF17591-PA CG8774-PA 1
GF17591-PA CG8773-PA 1
GF17591-PA CG32473-PA 1
GF17591-PA 3.g2576.t1 7
GF20397-PA CG18085-PA 1
GF20397-PA CG8250-PA 2
GF20397-PA CG8874-PB 7
GF20397-PA CG10023-PA 7
GF20397-PA CG1511-PC 8
GF20397-PA 4.g26.t3 8
GF20397-PA 2.g1406.t1 11
GF20397-PA CG7186-PA 20
GF22239-PA CG11678-PA 1
GF22239-PA CG9901-PA 7
GF10719-PA 2.g1931.t1 1
GF10719-PA CG8786-PE 2
GF10719-PA 2.g1931.t2 2
GF15108-PA CG6860-PA 1
GF15108-PA 1.g2203.t1 4
10824.g8.t1 13856.g1358.t1 8
10797.g185.t1 CG1428-PA 1
10797.g185.t1 CG31933-PA 6
10797.g185.t1 CG6236-PA 13
GF23293-PA CG2048-PA 1
GF23293-PA CG2028-PA 2
GF23293-PA CG7094-PA 4
GF22657-PA 6.g1122.t1 1
GF22657-PA CG32572-PA 1
GF12683-PA CG12845-PA 1
GF12683-PA CG12844-PA 3
GF12683-PA CG12837-PA 7
GF12683-PA CG2374-PA 7
GF14468-PA CG10158-PA 1
GF14468-PA CG6130-PA 2
GF16746-PA 3.g700.t1 1
GF16746-PA 3.g700.t2 1
GF22507-PA 6.g1243.t2 1
GF22507-PA 6.g1243.t1 1
GF22507-PA CG32548-PB 1
GF24662-PA CG3434-PA 1
GF24662-PA CG4947-PA 2
11534.g1.t1 14060.g1369.t1 1
10790.g1639.t1 CG1420-PA 1
10792.g624.t1 1.g884.t1 1
10792.g624.t1 CG4663-PA 1
GF23215-PB CG7719-PA 1
GF23215-PB CG7719-PB 1
10161.g2.t1 6750.g654.t1 6
GF11771-PA 1.g2010.t1 1
GF11771-PA 1.g2011.t1 1
GF13146-PA CG9456-PA 1
GF13146-PA CG9456-PB 2
10792.g1082.t1 1.g1815.t1 1
10792.g1082.t1 CG17950-PB 1
10792.g1082.t1 CG17921-PA 2
10792.g1082.t1 1.g1813.t1 2
GF14354-PA CG9466-PA 1
GF14354-PA 0.g984.t1 1
GF14354-PA CG9468-PA 1
GF14354-PA CG9463-PA 1
GF14354-PA CG9465-PA 1
GF14354-PA CG5322-PA 1
GF14354-PA CG6206-PB 1
GF14354-PA CG6206-PA 1
GF14354-PA 3.g901.t1 3
GF17914-PA CG4009-PA 1
GF17914-PA 3.g773.t1 1
GF17914-PA 3.g777.t1 2
GF18561-PA CG6338-PA 1
GF18561-PA 2.g621.t1 2
GF18561-PA CG2914-PA 3
GF24961-PA CG32315-PA 1
GF23371-PA 3.g689.t2 3
GF23371-PA 3.g689.t1 3
GF23371-PA CG7208-PA 3
GF21406-PA 6.g862.t1 1
GF21406-PA CG6170-PC 2
GF21406-PA 6.g979.t1 2
GF21406-PA 6.g979.t2 2
GF21406-PA 6.g979.t3 2
GF21406-PA CG7471-PA 3
GF21406-PA CG2128-PA 3
GF21406-PB 6.g862.t1 1
GF21406-PB CG6170-PC 2
GF21406-PB 6.g979.t1 2
GF21406-PB 6.g979.t3 2
GF21406-PB 6.g979.t2 2
GF21406-PB CG7471-PA 3
10793.g16.t1 0.g1676.t1 1
GF10757-PA CG9472-PA 1
GF10757-PA CG13762-PB 3
GF19378-PA CG1796-PA 1
GF19378-PA CG15735-PA 2
GF19378-PA CG6322-PA 7
GF19378-PA CG4063-PA 8
GF19378-PA CG3436-PA 9
GF19378-PA 0.g23.t1 9
GF16437-PA CG10002-PA 1
GF16437-PA CG11922-PA 3
GF16437-PA CG16738-PA 5
GF16437-PA 0.g448.t1 6
13265.g1.t1 1.g8.t1 8
13265.g1.t1 2.g2249.t1 11
10790.g488.t1 CG33095-PA 1
GF16799-PA CG8346-PA 1
GF16799-PA CG8333-PA 3
GF16799-PA 3.g2297.t1 6
GF10755-PA CG9451-PA 1
10792.g773.t1 1.g2031.t2 1
10792.g773.t1 1.g2031.t1 1
GF21460-PA CG3954-PA 1
GF16118-PA CG33106-PC 1
GF16118-PA 3.g2045.t1 1
GF16118-PA 3.g2045.t2 1
GF16118-PA 3.g2045.t3 1
GF24358-PA 2.g918.t1 1
GF24358-PA CG13309-PA 2
GF24358-PA CG14958-PA 5
GF10598-PA CG8019-PA 1
10790.g1654.t1 3.g1981.t1 1
10790.g1654.t1 3.g1981.t2 1
10790.g1654.t1 3.g1981.t3 1
10790.g1654.t1 CG31048-PB 1
10790.g1654.t1 3.g2522.t1 1
10790.g1654.t1 3.g2519.t1 2
GF20470-PA 6.g738.t1 1
GF20470-PA 6.g738.t2 1
GF22166-PA CG3093-PB 1
GF22166-PA CG3093-PA 1
GF21404-PA CG2200-PA 1
GF11309-PA CG9896-PA 1
GF23988-PB 2.g571.t3 1
GF23988-PB 2.g571.t2 1
GF23988-PB 2.g571.t1 1
GF23988-PB 2.g571.t4 1
GF23988-PB 2.g570.t1 1
GF23988-PC 2.g571.t2 1
GF23988-PC 2.g571.t4 1
GF23988-PA 2.g571.t3 1
GF23988-PA 2.g571.t2 1
GF23988-PA 2.g571.t1 1
GF23988-PA 2.g571.t4 1
GF23988-PA 2.g570.t1 1
GF22928-PA CG12045-PA 1
GF23988-PD 2.g570.t1 1
GF16791-PA CG8285-PB 1
GF16791-PA CG8285-PA 1
GF19491-PA CG15458-PA 1
10791.g77.t1 CG13937-PA 1
10791.g77.t1 CG13937-PB 1
10791.g77.t1 CG14024-PA 2
GF13518-PA CG12858-PA 1
GF14481-PA 0.g750.t1 1
GF14481-PA 0.g750.t2 1
GF18705-PA 3.g2440.t1 1
GF18705-PA 3.g690.t2 1
GF18705-PA 3.g690.t1 1
GF10902-PA CG10160-PA 1
GF10902-PA CG13334-PA 2
GF10902-PA CG7998-PA 3
GF22201-PA 6.g196.t1 1
GF14763-PA CG4779-PA 1
10792.g103.t1 1.g380.t1 1
10792.g103.t1 CG15767-PA 3
10792.g103.t1 CG31773-PA 5
10792.g103.t1 2.g721.t3 9
10792.g103.t1 0.g145.t1 9
10792.g103.t1 3.g1410.t1 12
10790.g1463.t1 CG9297-PB 1
10790.g1463.t1 3.g1108.t1 1
10790.g1463.t1 3.g1210.t2 2
10790.g1463.t1 3.g1210.t1 2
GF15910-PA 11120.g1077.t1 22
10791.g1341.t1 2.g1756.t1 1
10791.g1341.t1 CG3166-PA 2
10791.g1341.t1 3.g1924.t1 4
10791.g1341.t1 3.g1924.t3 4
10791.g1341.t1 3.g1924.t2 4
GF22994-PA CG4931-PA 1
GF23546-PA CG8519-PA 1
GF23546-PA CG5160-PA 2
GF23546-PA 1.g1756.t1 7
GF17042-PA CG12276-PA 1
GF17042-PA CG7828-PA 2
GF17042-PA 2.g1115.t1 2
GF23908-PA CG6322-PA 1
GF23908-PA CG10545-PE 5
GF23908-PA CG3412-PA 9
GF22864-PA CG7837-PA 1
GF10118-PA CG4842-PA 1
GF10427-PA CG7955-PA 1
GF10427-PA CG33230-PA 1
GF10427-PA CG4225-PA 2
GF10427-PA CG10181-PA 4
GF23416-PA CG11027-PA 1
GF23416-PA CG8385-PA 2
GF23416-PA CG8156-PA 3
10797.g281.t1 CG4455-PA 1
GF10797-PA CG18223-PA 1
GF10797-PA CG4653-PA 9
GF10797-PA 1.g1110.t1 13
GF10797-PA 0.g1499.t1 13
GF15257-PA CG10428-PA 1
6229.g2.t1 2102.g195.t1 7
6229.g2.t1 10008.g965.t1 9
GF24124-PA CG4825-PA 1
GF24124-PA CG4825-PB 1
GF11705-PA CG17985-PA 1
GF11705-PA CG1341-PA 2
GF17210-PA CG8132-PA 1
GF17210-PA CG7067-PA 2
GF22011-PA 6.g123.t1 2
GF25253-PA CG7600-PA 1
GF21884-PA CG32018-PA 1
GF21884-PA CG32018-PB 1
GF21884-PA 13781.g1336.t1 2
GF22110-PA CG4815-PA 3
4399.g1.t1 13876.g1360.t1 2
GF24337-PA 2.g893.t1 1
GF12405-PA CG12386-PA 1
GF12405-PA 1.g643.t1 3
GF12405-PA CG9564-PA 7
GF12405-PA CG18211-PA 11
GF12405-PA CG7754-PA 12
GF12405-PA CG1299-PA 12
GF12405-PA 0.g1446.t1 12
GF12405-PA CG9372-PA 13
GF12405-PA CG31265-PA 14
GF12405-PA CG5255-PA 14
GF12405-PA CG17477-PA 18
GF12405-PA CG9733-PA 20
GF18143-PA CG5319-PA 1
GF18143-PA 6.g1373.t1 2
GF19073-PA CG15797-PA 1
GF11887-PA CG13506-PA 1
GF11887-PA 3.g1882.t2 5
GF15025-PA CG2813-PA 1
10791.g307.t1 CG8006-PA 1
GF18020-PA CG4448-PA 1
GF18020-PA 2.g1062.t1 3
GF18020-PA CG1796-PA 8
GF18020-PA CG2863-PA 8
GF13844-PA CG17337-PA 1
GF17153-PA CG12213-PA 1
GF19795-PA CG30369-PA 1
10284.g1.t1 18584.g1831.t1 5
10792.g387.t3 CG4909-PA 2
GF17279-PA CG14641-PA 1
GF11849-PA CG9820-PA 1
GF11849-PA CG3569-PA 9
10792.g387.t4 1.g558.t1 1
10792.g387.t4 1.g558.t2 1
10792.g387.t4 1.g558.t3 1
GF14399-PA 0.g360.t1 1
10790.g1186.t1 CG12054-PA 1
10790.g1186.t1 3.g2809.t1 1
9604.g1.t1 1990.g183.t1 3
9604.g1.t1 9326.g888.t1 7
10793.g881.t1 0.g973.t1 1
10793.g881.t1 CG6446-PA 2
GF14812-PA CG31783-PA 1
GF14812-PA CG4280-PA 2
GF14812-PA 1.g2294.t1 6
GF16250-PA CG10161-PA 1
GF16250-PA CG4810-PA 1
10797.g69.t1 CG7364-PA 1
10797.g69.t1 0.g1489.t1 1
10797.g69.t1 CG10590-PA 3
GF15727-PA CG4592-PA 1
GF15727-PA CG4598-PA 2
GF20866-PA 6.g503.t1 1
10793.g622.t1 CG1768-PA 1
10793.g622.t1 0.g2039.t1 1
10793.g622.t1 0.g2039.t2 1
10793.g622.t1 2.g712.t1 4
10793.g622.t1 CG42610-PB 5
10793.g622.t1 CG42610-PA 5
10793.g622.t1 0.g452.t1 6
10793.g622.t1 0.g452.t2 6
10793.g622.t1 0.g452.t3 6
GF10324-PA 2.g780.t2 1
GF10324-PA 2.g780.t1 1
GF10324-PA 3.g2256.t7 9
GF15295-PA CG1472-PA 2
10793.g881.t5 0.g973.t1 1
GF25153-PA CG8308-PA 1
GF25153-PA CG1913-PA 1
GF25153-PA CG2512-PA 1
GF25153-PA CG9476-PA 1
GF25153-PA 3.g696.t2 3
GF25153-PA CG9277-PA 4
GF10935-PA CG14562-PB 1
GF10935-PA CG14562-PC 1
10790.g267.t1 3.g400.t1 1
10790.g267.t1 CG3308-PA 1
10790.g267.t1 3.g400.t2 1
10790.g267.t1 3.g401.t1 2
10125.g1.t1 5193.g507.t1 1
10125.g1.t1 12735.g1244.t1 7
10125.g1.t1 2.g2263.t1 7
10125.g1.t1 780.g84.t1 8
GF10727-PA 2.g1918.t1 1
GF10727-PA CG2822-PB 3
GF10727-PA 6.g1214.t1 4
GF10727-PA CG34366-PA 5
GF10727-PA CG34366-PB 5
GF10727-PB 2.g1918.t1 1
GF10795-PB CG3819-PA 1
GF10795-PB CG6839-PA 2
10790.g1295.t1 3.g825.t1 1
10790.g1295.t1 2.g47.t1 5
10790.g1295.t1 2.g47.t2 5
10793.g981.t1 0.g1550.t2 1
10793.g981.t1 0.g1550.t1 1
10793.g981.t1 CG10236-PA 3
10793.g981.t1 0.g1551.t1 4
10793.g981.t1 6.g224.t2 5
10793.g981.t1 6.g224.t1 5
10793.g981.t1 6.g224.t3 5
GF21362-PA CG33513-PB 1
GF21362-PA CG33513-PA 1
GF21362-PA CG2902-PA 2
GF21362-PA CG11155-PA 11
GF19037-PA 4.g11.t3 1
GF19037-PA 4.g11.t2 1
GF19037-PA CG6230-PA 2
GF12250-PA CG12831-PB 1
GF12250-PA 1.g153.t1 1
6416.g1.t1 18867.g1865.t1 4
GF20484-PA CG3917-PA 1
GF20484-PA 6.g1324.t1 1
10791.g1441.t1 2.g1070.t5 1
10793.g620.t1 CG9320-PA 1
10793.g620.t1 CG14788-PA 2
GF13021-PA CG3613-PA 1
GF13021-PA CG4816-PA 2
GF13021-PA CG4816-PB 2
GF13021-PA CG3584-PA 3
GF13021-PA 0.g2065.t1 4
GF12164-PA CG16936-PA 8
GF12164-PA CG4181-PA 12
GF13021-PB CG3613-PA 1
GF13021-PB CG4816-PA 2
10793.g1015.t1 CG8987-PA 1
GF15133-PA CG8683-PA 1
GF17872-PA CG14391-PA 1
GF17872-PA CG13110-PA 3
GF17869-PA 3.g645.t1 1
GF17869-PA CG14645-PA 2
GF10574-PA CG8605-PA 1
GF23870-PA CG13876-PA 1
GF14245-PA CG33116-PA 1
GF14245-PA CG31697-PA 1
GF14245-PA CG7149-PA 2
GF12678-PA CG9193-PA 1
GF12678-PA CG10262-PA 2
GF20846-PA 6.g484.t1 1
GF20846-PB 6.g484.t1 1
10792.g968.t1 CG1399-PA 1
5323.g1.t2 1826.g169.t1 1
5323.g1.t2 15073.g1485.t1 13
5323.g1.t2 1.g35.t1 28
GF13778-PA CG12323-PA 1
GF13778-PA CG9868-PA 2
GF13778-PA CG31742-PA 3
GF13778-PA CG3329-PA 5
GF18699-PA CG31057-PA 1
GF18699-PA 3.g2448.t2 2
GF12435-PA CG30021-PB 1
GF12435-PA CG30021-PA 1
GF12435-PA CG2151-PA 2
GF24881-PA 2.g5.t1 1
6178.g7.t1 11120.g1077.t1 2
GF10234-PA CG9972-PA 1
GF10234-PA 2.g307.t1 1
10823.g18.t1 CG1695-PB 1
10823.g18.t1 10372.g1016.t1 1
10823.g18.t1 6.g1377.t1 1
10823.g18.t1 CG1681-PA 4
GF24962-PA 2.g203.t1 1
GF24962-PA CG1977-PA 1
GF24962-PA CG12008-PB 1
GF24962-PA CG12008-PA 1
GF24962-PA CG5870-PA 3
GF24962-PA CG5870-PB 3
GF24962-PA 6.g166.t2 4
GF24962-PA 6.g166.t1 4
GF24962-PA CG4376-PC 4
GF24962-PA 1.g942.t6 7
GF24962-PA 1.g942.t4 7
GF24962-PA 1.g942.t3 7
GF24962-PA 1.g942.t5 7
GF24962-PA 1.g942.t2 7
GF24962-PA 2.g101.t1 7
GF24962-PA CG18214-PC 7
26.g3.t1 9036.g860.t1 6
10793.g1354.t1 0.g198.t4 1
10793.g1354.t1 0.g198.t3 1
10793.g1354.t1 0.g198.t1 1
10793.g1354.t1 0.g198.t2 1
10793.g1354.t1 CG18585-PA 1
10793.g1354.t1 CG7025-PA 1
10793.g1354.t1 CG14820-PA 3
10793.g1354.t1 CG4017-PA 5
10793.g1354.t1 CG2915-PA 6
10793.g1354.t1 CG32379-PA 8
10793.g1354.t1 2.g772.t1 12
10793.g1354.t2 0.g198.t4 1
10793.g1354.t2 0.g198.t3 1
10793.g1354.t2 0.g198.t1 1
10793.g1354.t2 0.g198.t2 1
10793.g1354.t2 CG18585-PA 1
10793.g1354.t2 CG7025-PA 1
10793.g1354.t2 CG14820-PA 3
10793.g1354.t2 CG4017-PA 5
10793.g1354.t2 CG2915-PA 6
10793.g1354.t2 CG32379-PA 8
10793.g1354.t2 2.g772.t1 12
4617.g1.t1 14921.g1472.t1 8
GF16388-PA CG31560-PA 1
GF16388-PA CG15596-PA 2
GF12357-PB CG9081-PB 9
GF12357-PB CG14031-PA 11
GF12357-PB CG4486-PA 24
10794.g27.t1 6.g782.t1 1
10794.g27.t1 CG1554-PA 1
10794.g27.t1 CG17209-PC 1
10794.g27.t1 CG8544-PE 2
10794.g27.t1 CG10122-PA 3
GF12966-PA 1.g872.t1 1
GF13383-PA CG10459-PA 1
GF13383-PA CG3957-PA 2
GF11599-PA CG11475-PA 1
GF11599-PA CG2921-PA 4
GF15511-PB CG17258-PA 1
GF22474-PA 0.g372.t1 1
GF22474-PA CG17446-PA 2
GF11777-PA CG10202-PA 1
GF11777-PA CG8073-PA 1
GF23966-PA CG4603-PA 1
GF23966-PA 2.g535.t1 2
GF14400-PA CG3524-PA 1
GF14400-PA CG3523-PA 1
GF14400-PA 14079.g1374.t1 1
GF14400-PA 14079.g1374.t2 1
GF17752-PA CG3571-PA 1
GF17752-PA 3.g1300.t1 1
GF17752-PA 0.g1798.t1 4
GF22919-PA CG1342-PA 1
GF13294-PA CG12848-PA 1
GF15101-PA CG6582-PA 1
GF21257-PA 6.g451.t1 1
GF19599-PA CG3936-PA 1
GF19599-PA CG6383-PB 2
GF19599-PA CG6383-PA 2
GF19599-PA 1.g312.t2 12
GF19599-PA 1.g312.t4 12
GF19599-PA 1.g312.t3 12
GF19599-PA 1.g312.t1 12
GF19599-PA CG33087-PC 12
GF19599-PA 2.g788.t1 16
GF19599-PA 4.g10.t2 16
GF19599-PA 4.g10.t3 16
GF19599-PA 4.g10.t1 16
10803.g62.t1 6.g825.t2 1
10803.g62.t1 6.g825.t1 1
10803.g62.t1 2.g2211.t2 1
10803.g62.t1 2.g2211.t1 1
12372.g1.t1 7923.g766.t1 3
12372.g1.t1 6.g1.t1 12
12372.g1.t1 18111.g1778.t1 13
10792.g316.t1 1.g1693.t1 1
13371.g3.t1 0.g2128.t2 21
5543.g1.t2 6147.g599.t1 8
5543.g1.t2 12263.g1206.t1 8
GF19600-PA CG3939-PA 1
GF15090-PA CG15147-PA 1
GF12687-PA CG12143-PA 1
5543.g1.t1 13100.g1282.t1 1
10809.g17.t1 10280.g1005.t1 1
GF21378-PA 6.g834.t2 1
GF21378-PA 6.g834.t1 1
GF21378-PA CG15728-PD 1
GF21378-PA CG32654-PC 1
GF11104-PA 1.g580.t1 1
GF11104-PA CG11761-PA 2
GF21378-PC CG15728-PD 1
GF21378-PC 6.g834.t2 1
GF21378-PC 6.g834.t1 1
GF21378-PC CG32654-PC 1
GF21378-PB CG15728-PD 1
GF21378-PB CG31773-PA 2
GF21831-PA CG7109-PA 1
GF21831-PA CG32505-PE 2
GF21831-PA 6.g459.t1 3
GF19438-PA CG14407-PA 1
GF19438-PA 6.g947.t2 1
GF19438-PA CG6523-PA 3
10796.g129.t1 3.g952.t1 1
10796.g129.t1 CG17958-PA 7
10796.g129.t1 CG1603-PA 7
10796.g129.t1 CG30431-PA 8
10796.g129.t1 6.g358.t1 8
10796.g129.t1 CG2120-PB 9
10796.g129.t1 CG10269-PA 9
10796.g129.t1 CG3998-PA 9
10795.g89.t1 CG16756-PA 1
GF16563-PA CG10445-PA 1
GF16563-PA CG2684-PA 2
GF23861-PA 2.g733.t1 1
GF23861-PA CG8606-PA 1
GF23861-PA CG8114-PA 4
10793.g529.t1 0.g237.t1 1
10793.g529.t1 CG32463-PA 1
10793.g529.t1 CG31682-PA 2
10793.g529.t1 CG8862-PA 3
10793.g529.t1 CG4683-PA 4
10797.g55.t1 0.g33.t1 1
10797.g55.t1 CG3645-PA 1
10797.g55.t1 CG10495-PA 2
6689.g2.t1 12263.g1206.t1 8
10797.g18.t1 CG3759-PA 1
10797.g18.t1 CG3766-PA 1
10797.g18.t1 CG3769-PB 1
10797.g18.t1 CG3769-PA 1
10797.g18.t1 1.g32.t3 3
GF22102-PA CG17828-PA 1
GF21721-PA CG7664-PA 1
GF12808-PA CG10069-PB 1
GF12808-PA 1.g1758.t1 1
GF19635-PA CG3560-PA 2
10797.g200.t1 0.g116.t1 1
10797.g200.t1 CG31795-PC 2
10797.g200.t1 6.g355.t1 9
10797.g200.t1 CG6899-PC 9
10793.g594.t1 CG4192-PA 2
10793.g594.t1 CG1804-PA 3
GF14229-PA CG6201-PA 1
GF22398-PA 14528.g1424.t1 1
GF20451-PA CG9575-PA 1
GF20451-PA 1.g590.t1 4
GF15410-PA 0.g666.t1 1
GF20895-PA CG15727-PA 1
GF12345-PC 1.g312.t1 1
GF12345-PC 1.g312.t3 1
GF12345-PC 1.g312.t4 1
GF12345-PC CG33087-PC 1
GF12345-PC 1.g312.t2 1
GF12345-PC 6.g669.t2 1
GF12345-PC 6.g669.t1 1
GF12345-PB 1.g312.t3 1
GF12345-PB 1.g312.t4 1
GF12345-PB 1.g312.t1 1
GF12345-PB CG33087-PC 1
GF12345-PB 1.g312.t2 1
GF12345-PB 6.g669.t2 1
GF12345-PB 6.g669.t1 1
GF12345-PA 1.g312.t3 1
GF12345-PA 1.g312.t1 1
GF12345-PA 1.g312.t4 1
GF12345-PA CG33087-PC 1
GF12345-PA 1.g312.t2 1
GF12345-PA 6.g669.t1 1
GF12345-PA 6.g669.t2 1
10790.g403.t1 3.g236.t1 1
GF15675-PA CG31764-PA 1
GF15675-PA CG31764-PB 2
GF18578-PA 1.g624.t1 1
GF18578-PA CG1978-PB 2
GF18578-PA CG1978-PA 2
GF10388-PA 2.g1531.t1 1
GF21165-PA CG4542-PA 1
GF21165-PA 6.g495.t1 1
GF21165-PA CG5091-PA 2
9718.g4.t1 14804.g1461.t1 15
9718.g4.t1 16617.g1652.t1 17
GF15551-PD CG34398-PA 2
GF14749-PA 0.g603.t1 1
GF14749-PA CG6061-PA 2
GF15551-PB CG34398-PA 1
GF15551-PB CG34398-PB 1
GF15551-PA CG34398-PA 1
GF15551-PA CG34398-PB 1
GF18335-PA CG7508-PA 1
GF18335-PA CG10393-PA 2
GF18335-PA CG6913-PA 3
GF22789-PA CG3949-PA 1
GF22789-PA CG5258-PA 2
GF22884-PB CG2304-PA 1
GF22884-PB CG2304-PB 1
GF22884-PB CG1937-PA 2
GF10057-PA 2.g61.t1 1
GF10057-PA CG17183-PA 1
GF13051-PA CG13551-PA 1
GF23771-PA 2.g788.t4 1
GF23771-PA 2.g788.t2 1
GF23771-PA 2.g788.t3 1
GF23771-PA 2.g788.t7 1
GF23771-PA 2.g788.t6 1
GF17975-PA CG12268-PA 1
GF17975-PA 1.g2282.t1 3
GF17975-PA 1.g2282.t2 3
GF17975-PA CG1443-PA 7
GF16236-PA 3.g1519.t1 1
GF16236-PA CG14360-PA 2
GF11542-PA 1.g2264.t1 1
GF11542-PA 1.g2264.t2 1
10792.g209.t1 CG13423-PA 1
10792.g209.t1 CG1440-PA 2
GF23791-PA CG32380-PA 1
GF24774-PA CG18330-PA 1
GF24774-PA CG1049-PA 1
GF24774-PA CG5547-PB 2
GF24774-PA CG5547-PA 2
GF24774-PA CG5547-PC 2
GF15570-PA CG8678-PA 1
GF15570-PA CG7986-PA 2
GF15570-PA CG11975-PA 3
10790.g401.t1 3.g238.t1 1
10790.g401.t1 3.g243.t1 5
10790.g401.t1 2.g852.t1 8
10790.g401.t1 CG9295-PA 9
GF24908-PA CG13806-PA 1
GF24908-PA 2.g261.t1 1
GF24908-PA CG32302-PA 2
GF17557-PA 3.g2179.t1 1
GF17557-PA CG11857-PB 1
10792.g1557.t2 CG8428-PA 1
10792.g1557.t2 CG8428-PB 1
GF25030-PA CG12090-PA 1
GF25030-PA 2.g157.t1 1
GF25030-PA 2.g156.t2 1
GF25030-PA 2.g156.t1 1
GF10131-PA 2.g945.t1 1
GF10131-PA CG5194-PA 1
GF17666-PA CG10050-PA 1
10801.g39.t1 13513.g1315.t1 8
10801.g39.t1 0.g2128.t2 21
GF17335-PA 3.g518.t1 1
GF17335-PA CG5279-PA 2
GF17335-PA CG16740-PA 4
GF17335-PA CG4550-PA 4
10796.g21.t1 15438.g1525.t1 5
10796.g21.t1 5650.g549.t1 8
GF24717-PA CG18418-PA 1
GF24717-PA CG1907-PA 3
GF24717-PA CG18363-PA 8
GF24717-PA CG8323-PA 9
GF16580-PA CG11033-PA 1
10790.g1838.t2 CG5315-PA 1
10790.g1838.t2 3.g1838.t1 1
10790.g1838.t2 CG7530-PA 2
10790.g1838.t2 CG7530-PB 2
10790.g1838.t3 CG5315-PA 1
10790.g1838.t3 3.g1838.t1 1
10790.g1838.t3 CG7530-PB 2
10790.g1838.t3 CG7530-PA 2
GF16650-PA CG1137-PA 1
GF16650-PA CG13168-PA 2
10797.g207.t1 CG33508-PA 1
10797.g207.t1 CG33510-PA 1
10797.g207.t1 0.g2069.t1 2
GF23144-PA CG7129-PA 1
10791.g545.t1 CG11621-PB 1
10791.g545.t1 CG11621-PA 1
10791.g545.t1 CG4141-PA 2
10791.g1352.t1 2.g1773.t1 1
GF12029-PA CG8323-PA 1
GF12029-PA CG18327-PA 2
GF12029-PA CG18324-PA 3
GF12029-PA CG2616-PA 10
GF12029-PA CG8026-PA 11
GF14503-PA CG9159-PA 1
GF18228-PA 3.g2274.t1 1
GF18228-PA 6.g429.t1 6
GF22393-PA CG1685-PA 1
GF22393-PA 6.g1410.t1 1
GF13019-PA CG10344-PA 1
GF13019-PA CG4676-PA 2
18.g1.t1 15173.g1492.t1 3
GF12568-PA CG14744-PA 1
GF12568-PA CG14744-PB 1
GF12568-PA CG14743-PA 2
3585.g1.t1 1791.g166.t1 1
3585.g1.t1 10557.g1029.t1 3
3585.g1.t1 6547.g636.t1 5
3585.g1.t1 2.g2264.t1 6
GF14146-PA CG13126-PA 1
GF23695-PA CG7250-PA 1
GF23695-PA CG6890-PA 1
GF23695-PA 2.g1495.t1 1
GF23695-PA CG8595-PA 1
GF23695-PA CG8896-PA 1
GF23695-PA CG8561-PA 6
GF23695-PA 6.g1430.t1 7
GF13183-PA CG2137-PA 1
GF13183-PA CG8256-PA 1
10792.g1755.t1 CG12295-PB 1
10792.g1755.t1 CG12295-PA 1
10792.g1755.t1 0.g1642.t1 1
10792.g1755.t1 0.g1675.t1 1
10792.g1755.t1 CG42817-PA 1
10792.g1755.t1 CG12295-PC 2
10792.g1755.t1 1.g1636.t1 3
10792.g1755.t1 CG9036-PA 3
GF11113-PA 1.g1487.t1 1
GF11113-PA 1.g1487.t2 1
GF11113-PA CG7890-PA 2
13191.g1.t1 4329.g421.t1 4
13191.g1.t1 13842.g1355.t1 5
GF22224-PA 6.g32.t1 1
GF22224-PA 0.g334.t1 4
GF22224-PA 6.g103.t1 6
GF14989-PA CG8814-PA 1
GF18565-PA CG6386-PA 1
GF18565-PA 6.g906.t1 1
GF14469-PD CG18304-PA 1
GF10438-PA CG32412-PA 1
GF10438-PA CG32413-PA 4
GF21591-PB CG10353-PB 1
GF21591-PB CG10353-PA 1
GF21591-PB CG10353-PC 1
GF21591-PB CG16718-PB 3
GF21591-PB CG16718-PA 3
GF17003-PA CG6958-PA 1
GF22627-PA CG32562-PA 1
10796.g255.t1 CG2246-PA 1
10796.g255.t1 3.g2747.t1 1
10796.g255.t1 2.g1020.t2 2
10796.g255.t1 CG6767-PB 3
GF19418-PA 6.g708.t1 1
GF20393-PA CG32667-PA 1
11359.g1.t1 4197.g411.t1 1
GF14435-PA 3.g2254.t1 1
11745.g1.t1 14060.g1369.t1 1
11745.g1.t1 15499.g1533.t1 4
GF24350-PA 2.g908.t1 1
GF24350-PA CG6533-PA 1
GF24037-PA CG17687-PA 1
GF16122-PA CG6356-PA 1
GF16122-PA CG7084-PA 7
GF16122-PA CG8925-PB 9
GF16122-PA CG8925-PC 10
GF16122-PA CG14562-PC 12
10790.g437.t1 3.g1518.t1 1
GF12072-PA CG8841-PA 1
GF14952-PA CG11326-PA 1
GF14952-PA 0.g742.t1 1
GF14952-PA 0.g743.t1 1
GF14952-PA 0.g743.t2 1
GF17964-PA CG12267-PA 1
GF24468-PA CG10140-PA 4
GF24468-PA 2.g1363.t1 5
GF10462-PA CG10626-PA 1
GF10462-PA CG34342-PA 1
GF10462-PA CG10626-PB 1
GF10462-PA 1.g485.t1 17
10790.g1379.t1 3.g2359.t1 1
10790.g1379.t1 3.g1126.t1 3
10790.g1379.t1 2.g1719.t1 7
10790.g1379.t1 2.g1718.t4 8
GF15405-PA CG9150-PA 1
GF15405-PA CG9265-PA 9
GF24152-PA 2.g793.t1 1
GF24152-PA 3.g825.t1 3
GF24152-PA 3.g2687.t1 4
GF24152-PA 3.g2687.t2 4
GF13827-PA CG12051-PA 1
GF13827-PA CG4027-PA 1
GF13827-PA CG18290-PA 1
GF13827-PA CG5178-PA 1
GF13827-PA CG7478-PA 1
GF13827-PA CG10067-PA 1
GF13827-PA CG5409-PA 1
GF13827-PA CG6174-PA 2
GF18732-PA CG5163-PA 1
GF11576-PD CG10737-PT 1
GF11576-PE CG10737-PT 1
GF11576-PE 1.g1526.t1 2
GF11576-PF CG10737-PT 1
10792.g553.t1 CG8024-PA 1
10792.g553.t1 1.g446.t1 2
GF18701-PA CG5612-PA 1
GF11576-PA CG10737-PT 1
10792.g964.t1 1.g215.t1 2
10792.g964.t2 1.g215.t1 1
10792.g964.t2 1.g215.t4 1
10792.g964.t2 1.g215.t3 1
10792.g964.t2 1.g215.t5 1
10792.g964.t2 CG30492-PF 1
GF20666-PA 0.g64.t1 1
GF20666-PA 0.g64.t2 1
GF20278-PA CG14221-PA 1
GF20278-PA CG1500-PB 2
10790.g1064.t1 CG17270-PA 1
9212.g1.t1 12801.g1253.t1 2
GF15215-PA CG10655-PA 1
GF15215-PA 1.g98.t1 2
GF19540-PA CG3446-PA 1
GF19410-PA CG1673-PA 1
10792.g964.t5 1.g215.t4 1
10792.g964.t5 1.g215.t1 1
10792.g964.t5 1.g215.t3 1
10792.g964.t5 1.g215.t5 1
10792.g964.t5 CG30492-PF 1
10792.g964.t5 1.g215.t2 2
10793.g604.t1 3.g1792.t1 1
GF21398-PA CG34351-PA 1
GF21398-PA 0.g124.t1 2
GF23259-PA CG11525-PB 1
GF23259-PA CG11525-PA 1
GF11418-PA CG6421-PA 1
GF11418-PA CG6426-PA 2
GF21992-PA CG5815-PA 1
GF25299-PA CG14128-PB 1
GF20773-PA 6.g305.t1 1
10790.g640.t2 CG5685-PA 1
10790.g640.t2 CG5685-PB 1
GF13582-PA CG3730-PA 1
GF24422-PA CG13905-PA 1
GF24422-PA CG14963-PA 2
10805.g105.t2 CG32796-PB 1
10805.g105.t2 CG32796-PC 1
10805.g105.t2 CG32796-PD 1
10805.g105.t2 7518.g730.t1 4
10805.g105.t2 CG10382-PA 8
10805.g105.t3 CG32796-PB 1
10805.g105.t3 CG32796-PC 1
10805.g105.t3 CG32796-PD 1
10805.g105.t3 CG32796-PA 2
10805.g105.t3 7518.g730.t1 4
10805.g105.t3 CG10382-PA 8
10805.g105.t1 CG32796-PC 1
10805.g105.t1 CG32796-PB 1
10805.g105.t1 CG32796-PD 1
10805.g105.t1 CG9211-PA 1
10805.g105.t1 CG10382-PA 8
GF20298-PA CG15201-PA 1
GF21464-PA CG1374-PA 1
GF21464-PA 0.g2108.t1 2
10791.g1584.t1 CG7177-PB 1
10791.g1584.t1 2.g2142.t2 1
10791.g1584.t1 2.g2142.t1 1
10791.g1584.t1 CG1098-PA 2
10791.g1584.t1 CG2899-PA 7
GF12586-PA CG8695-PA 1
GF12586-PA CG8693-PA 1
GF12586-PA CG30359-PA 1
GF12586-PA 1.g338.t1 1
GF12586-PA CG30360-PA 1
GF12586-PA CG8696-PA 1
GF12586-PA CG8690-PA 1
GF12586-PA CG11669-PA 1
GF12586-PA CG8694-PA 1
GF12586-PA CG14935-PA 2
10899.g4.t1 16593.g1649.t1 1
10793.g46.t1 CG18558-PA 1
10793.g46.t1 CG2983-PA 2
GF23403-PA CG7227-PA 1
GF23403-PA CG31783-PA 5
GF23403-PA CG1887-PA 6
GF14120-PA CG34043-PB 1
GF14120-PA 0.g1137.t1 2
10811.g8.t2 7017.g678.t1 4
10811.g8.t2 10674.g1041.t1 7
GF12936-PA CG34438-PA 1
GF10854-PA CG4821-PA 1
GF10854-PA CG10663-PB 2
GF10854-PA CG13744-PA 8
GF10854-PA CG14780-PA 9
GF10854-PA CG6048-PA 10
GF10854-PA 6.g419.t1 10
GF10854-PA CG11841-PA 11
GF10854-PA CG11842-PA 11
GF10854-PA CG16997-PA 12
GF10854-PA CG10161-PA 12
GF10854-PA CG10586-PA 13
GF10854-PA CG18125-PA 13
GF10854-PA 3.g1280.t1 14
GF10854-PA 0.g321.t1 14
GF10854-PA 1.g1114.t1 14
GF12496-PA CG1868-PA 1
GF12496-PA CG15267-PA 2
GF12496-PA CG7759-PA 3
GF12095-PA 1.g1777.t1 1
GF10255-PA CG14980-PA 1
5819.g1.t1 12497.g1226.t1 8
10796.g234.t1 3.g2781.t1 1
10796.g234.t1 0.g76.t1 4
10796.g234.t1 CG33152-PA 4
10796.g234.t1 0.g75.t1 4
10796.g234.t1 CG10488-PA 5
10796.g234.t1 CG9876-PA 5
10796.g234.t1 6.g1170.t1 6
GF25318-PA 2.g1991.t1 1
GF13670-PA CG10667-PA 1
GF13670-PA CG5971-PA 2
GF16065-PA CG10090-PA 1
GF23505-PA CG32448-PA 1
10790.g921.t1 CG8365-PA 2
GF11106-PB CG12891-PA 1
GF11106-PB CG5122-PA 4
GF11106-PB 0.g1424.t1 4
GF11106-PB 3.g643.t2 5
GF11106-PB 3.g643.t1 5
GF11454-PA CG13197-PA 1
GF11454-PA 1.g675.t1 1
GF11454-PA CG1810-PA 2
GF11454-PA CG1839-PB 2
GF13718-PA CG13344-PA 1
GF14379-PJ 0.g568.t1 1
GF14379-PJ 0.g568.t2 1
GF14379-PJ 3.g577.t2 5
10790.g76.t1 CG4067-PB 1
10790.g76.t1 3.g1456.t1 1
10790.g76.t1 CG14683-PA 1
10790.g76.t1 CG18466-PB 2
GF15014-PA CG4220-PC 1
GF15014-PA 0.g1563.t1 1
GF15014-PA CG4491-PA 2
GF15014-PA 0.g1568.t1 2
GF14379-PK 0.g568.t2 1
GF14379-PK 0.g568.t1 1
10793.g560.t1 15438.g1525.t1 5
GF14557-PA CG2488-PB 1
GF14557-PA CG3772-PA 2
GF23990-PA CG5486-PA 1
GF23990-PA CG1490-PA 2
GF23990-PA CG1490-PB 2
GF23990-PA CG7023-PA 6
10790.g793.t1 CG3731-PA 1
10790.g793.t1 CG33331-PA 1
10790.g793.t1 CG33332-PA 2
10790.g793.t1 CG8728-PA 3
GF14379-PH 0.g569.t1 1
GF14379-PH 0.g568.t1 1
GF14379-PH 0.g570.t2 1
GF14379-PH 0.g570.t1 1
GF14379-PH 0.g568.t2 1
GF14379-PH 0.g570.t3 2
GF19077-PA 6.g769.t4 1
GF19077-PA 6.g769.t3 1
GF19077-PA 6.g769.t1 1
GF19077-PA 6.g769.t2 1
GF19077-PA CG1725-PM 1
GF19077-PA CG6509-PA 4
GF19077-PA CG9326-PA 5
GF13529-PA CG10122-PA 1
GF13529-PA CG17209-PC 2
10817.g10.t7 15438.g1525.t1 7
GF14379-PI 0.g569.t1 1
GF14379-PI 0.g570.t2 1
GF14379-PI 0.g570.t1 1
GF14379-PI 0.g570.t3 2
GF10396-PA CG5661-PA 1
10791.g1095.t1 CG6224-PA 1
10791.g1095.t1 3.g1300.t1 3
GF10396-PB CG5661-PA 1
GF21589-PA CG8843-PA 1
GF17456-PA CG42795-PA 2
GF11360-PA CG8542-PA 1
GF11360-PA CG4147-PA 1
GF11360-PA 3.g1311.t1 1
GF11360-PA CG4264-PA 1
GF11360-PA CG5436-PA 1
GF11360-PA CG8937-PA 1
GF11360-PA CG7756-PA 1
GF16195-PA CG1983-PA 1
10792.g852.t1 CG3548-PA 1
10792.g852.t1 CG3565-PA 2
GF25041-PA CG13879-PB 1
10790.g1264.t1 3.g600.t1 1
GF13413-PA CG12699-PB 1
GF13413-PA 1.g1297.t1 1
GF16894-PA CG14857-PA 1
GF16894-PA CG6231-PA 1
GF16894-PA CG14855-PA 1
GF16894-PA CG14856-PA 1
GF16894-PA 3.g853.t3 14
GF16894-PA 3.g853.t1 14
GF16894-PA CG14562-PC 15
GF11941-PC CG9441-PB 1
GF11941-PC CG9441-PA 2
GF13826-PA CG7863-PA 1
GF13826-PA 1.g53.t1 1
GF13826-PA 1.g690.t1 2
GF16908-PB 3.g654.t1 1
GF16908-PB CG4353-PA 10
GF16908-PB CG10967-PB 11
GF16908-PB 3.g674.t1 12
GF16908-PB CG18492-PA 15
GF16908-PB CG14305-PC 15
GF16908-PB CG7001-PA 16
GF16908-PB CG1389-PA 16
GF16908-PB CG8222-PF 16
GF16908-PB CG1389-PB 16
GF16908-PB CG8222-PE 16
GF12720-PA CG8172-PA 1
GF12720-PA 3.g858.t1 2
GF12720-PA 1.g406.t1 3
GF12720-PA 1.g407.t1 3
GF12720-PA CG5390-PA 8
GF12720-PA CG5896-PA 11
GF12720-PA CG31954-PA 13
GF12720-PA CG9737-PA 13
GF12720-PA CG12386-PA 14
GF12720-PA CG31269-PA 20
10790.g293.t1 3.g1713.t1 1
GF21769-PA CG18361-PA 1
GF21769-PA 6.g767.t1 1
GF15209-PA CG10691-PA 1
GF21823-PA CG15800-PA 1
GF15205-PA CG10685-PA 1
GF11840-PA CG30181-PA 1
GF20338-PA CG4041-PA 1
GF25009-PA CG15829-PA 1
GF25009-PA CG5804-PA 2
GF14379-PG 0.g568.t1 1
GF14379-PG 0.g569.t1 1
GF14379-PG 0.g568.t2 1
GF14379-PG 1.g942.t1 4
GF14379-PG 6.g166.t1 5
GF14379-PG CG4376-PC 5
GF14379-PG 6.g166.t2 5
10792.g1833.t1 1.g574.t1 1
10792.g1833.t1 1.g2111.t1 6
10790.g814.t1 3.g738.t1 1
10790.g814.t1 CG31256-PA 2
GF17275-PA CG11966-PA 1
GF17275-PA 3.g1656.t1 1
GF17275-PA 3.g1933.t1 2
GF14629-PA CG14277-PA 1
GF11196-PA CG4714-PA 1
GF11196-PA CG4712-PB 2
GF11196-PA CG31231-PA 3
GF23885-PB 2.g446.t1 1
GF23885-PB CG8586-PA 8
GF23885-PB CG6361-PA 12
GF23885-PB CG31266-PA 13
GF23885-PB CG6041-PA 13
GF23885-PB CG31681-PA 15
GF23885-PB 3.g2765.t1 16
GF23885-PB CG5909-PA 17
GF23885-PB CG1304-PA 18
10793.g1221.t2 0.g1137.t1 1
10793.g1221.t2 CG5604-PA 1
10793.g1221.t2 CG5640-PA 1
10793.g1221.t2 CG5640-PB 1
10793.g1221.t2 CG34043-PB 2
10793.g1221.t1 0.g1137.t1 1
10793.g1221.t1 CG5604-PA 1
10793.g1221.t1 CG5640-PB 1
10793.g1221.t1 CG5640-PA 1
10793.g1221.t1 CG34043-PB 2
GF23885-PA 2.g446.t1 1
GF23885-PA CG33545-PA 1
GF23885-PA CG33545-PB 1
GF23885-PA CG13744-PA 7
GF23885-PA CG32755-PA 11
GF23885-PA CG32808-PA 12
GF23885-PA CG12951-PA 14
GF23885-PA 2.g778.t1 14
GF23885-PA 1.g1115.t1 16
GF23885-PA 1.g526.t1 16
GF23885-PA CG9676-PA 17
GF10361-PA CG4365-PA 1
GF10361-PA 1.g656.t1 2
GF14810-PA 0.g1787.t2 1
GF14810-PA 0.g1787.t1 1
GF16972-PA 3.g1754.t1 1
GF16972-PA CG7918-PA 1
GF16972-PA 1.g2188.t1 2
GF16972-PA 3.g929.t1 8
GF19560-PA CG2222-PA 1
GF24620-PA 2.g1451.t2 1
GF24620-PA 2.g1451.t1 1
GF24620-PA 2.g1451.t3 1
GF24620-PA 2.g1451.t5 1
10792.g718.t1 1.g1900.t1 1
10792.g718.t1 1.g1900.t2 1
10792.g718.t2 1.g1900.t1 1
10792.g718.t2 1.g1900.t2 1
GF10796-PA CG4477-PA 1
GF10796-PA CG13527-PA 3
GF10796-PA CG4271-PA 10
GF16151-PA CG5346-PA 1
GF16151-PA CG33099-PA 2
GF18355-PA CG34425-PA 1
GF18355-PA CG3216-PA 4
GF18355-PA CG17176-PA 11
GF18355-PA CG17176-PC 11
GF18355-PA CG17178-PA 12
GF15150-PA CG31988-PA 1
GF15150-PA CG31624-PB 1
GF15150-PA CG14396-PA 2
12456.g1.t1 0.g2123.t1 4
12456.g1.t1 16136.g1610.t1 4
12456.g1.t1 9358.g895.t1 5
12456.g1.t1 14079.g1375.t1 6
GF18386-PA 3.g1354.t1 1
GF13572-PA 1.g1150.t1 1
GF13572-PA CG18250-PC 1
GF15238-PA CG31956-PA 1
GF15238-PA CG2103-PA 1
GF15238-PA CG31776-PA 2
GF15238-PA 0.g404.t1 2
GF15238-PA CG7297-PA 3
GF15238-PA CG4445-PA 9
GF14897-PA CG33308-PA 1
GF18214-PA CG14648-PA 1
10791.g819.t1 2.g2075.t1 1
10791.g819.t1 2.g2075.t2 1
10791.g819.t1 2.g2075.t3 1
10791.g819.t1 2.g2075.t4 1
GF23954-PC 2.g810.t1 1
GF23954-PC CG43119-PI 1
10797.g178.t1 CG15219-PA 1
10790.g259.t1 CG12250-PA 1
GF24048-PA CG9206-PA 1
GF24048-PA 2.g1387.t1 1
GF24048-PA CG9279-PA 2
GF16541-PA CG3772-PA 1
GF16541-PA CG2488-PB 2
10813.g2.t1 6.g273.t1 1
10791.g1129.t1 2.g1396.t1 1
GF12372-PA CG2411-PA 1
GF12372-PA CG5722-PC 2
GF12372-PA CG5722-PD 2
GF12372-PA CG5722-PA 2
GF12372-PA CG5722-PB 2
GF12372-PA CG12092-PA 3
GF21615-PA CG1943-PA 1
GF23485-PA CG14109-PA 1
GF17538-PA 3.g1036.t1 1
GF17538-PA 3.g1035.t1 1
GF17538-PA 0.g1479.t1 4
GF17538-PA 0.g1479.t3 4
GF17538-PA 0.g1479.t2 4
GF17538-PB 3.g1036.t1 1
GF17538-PB 3.g1036.t2 1
GF17538-PB 3.g1035.t1 1
GF17538-PB 0.g1479.t3 4
GF17538-PB 0.g1479.t2 4
GF17538-PB 0.g1479.t1 4
10796.g40.t1 CG5798-PA 1
10796.g40.t1 CG5802-PA 1
GF14378-PA 0.g568.t2 1
GF14378-PA 0.g568.t1 1
GF14378-PA 1.g942.t5 4
GF14378-PA 1.g942.t2 4
GF14378-PA 1.g942.t3 4
GF14378-PA 1.g942.t4 4
GF14378-PA 1.g942.t6 4
GF14378-PA 3.g577.t2 5
GF11183-PA 1.g912.t1 1
GF11183-PA CG8909-PB 1
GF11183-PA 6.g1029.t1 1
GF11183-PA 6.g669.t1 2
GF11183-PA 6.g669.t2 2
GF17690-PA CG1107-PA 1
GF17690-PA CG10637-PB 2
GF17690-PA CG10637-PA 2
GF17690-PA CG1227-PA 3
10795.g349.t1 CG9806-PA 1
10795.g349.t1 CG9806-PB 1
GF23954-PB 2.g810.t1 1
GF23954-PB CG43119-PI 1
GF12870-PA CG5597-PA 1
GF12870-PA CG13532-PA 2
GF13058-PA 0.g531.t2 3
GF13058-PA 0.g531.t1 3
GF13058-PA 0.g531.t3 3
GF24073-PA CG3279-PA 1
GF16284-PA 3.g2426.t1 1
GF16284-PA CG3373-PA 1
GF16284-PA CG11833-PA 2
GF22349-PA CG9941-PA 1
GF13395-PA CG8592-PA 1
10796.g232.t1 CG15551-PA 1
GF14453-PA CG11098-PA 1
10792.g221.t1 1.g1637.t1 1
10792.g221.t1 6.g926.t1 4
GF13119-PA CG4802-PA 1
GF13119-PA CG31115-PB 2
GF12606-PA CG9291-PA 1
GF14167-PB CG31638-PA 1
GF21161-PA CG8188-PA 1
GF21161-PA CG15437-PA 8
GF21161-PA 3.g308.t1 8
GF21161-PA CG12799-PA 9
GF21161-PA CG2257-PA 9
10892.g1.t1 7209.g700.t1 4
GF20765-PA CG2926-PA 1
GF20765-PA 3.g105.t1 1
GF23954-PA 2.g810.t1 1
GF23954-PA CG43119-PI 1
GF12777-PA CG5726-PA 1
4748.g1.t1 2201.g207.t1 2
4748.g1.t1 7017.g678.t1 5
4748.g1.t1 13743.g1328.t1 7
GF22827-PA CG11064-PA 1
GF22827-PA CG11064-PB 1
GF17048-PA CG11466-PA 1
GF17048-PA CG4486-PA 2
GF17048-PA CG17577-PA 2
GF17048-PA 1.g131.t1 14
GF17048-PA 0.g280.t1 15
GF17048-PA CG9964-PA 15
GF17048-PA CG1895-PC 17
GF17048-PA CG10843-PA 21
GF17048-PA CG11715-PA 25
11293.g2.t1 CG7824-PA 1
11293.g2.t1 3.g2643.t1 1
GF20935-PA 6.g521.t1 1
GF16515-PA CG14894-PA 1
GF16515-PA CG2708-PA 2
GF16515-PA CG6756-PA 2
GF22528-PA 6.g876.t1 1
GF22528-PA CG4976-PA 2
GF22528-PA CG3848-PA 4
10792.g449.t1 CG13164-PA 1
10792.g449.t1 1.g744.t1 1
10792.g449.t1 1.g744.t2 1
10791.g687.t1 CG7015-PA 1
10792.g735.t1 1.g1071.t4 1
10792.g735.t1 1.g1071.t3 1
10792.g735.t1 1.g1071.t7 1
10792.g735.t1 CG34123-PE 1
10792.g735.t1 1.g1071.t5 2
GF11895-PA CG4752-PA 1
GF11546-PA CG12196-PA 1
GF17489-PA CG1966-PA 1
GF17489-PA 1.g666.t1 2
GF17489-PA CG4107-PA 3
GF17489-PA 2.g25.t1 4
GF17489-PA 2.g25.t2 4
GF17489-PA 2.g25.t3 4
GF17489-PA 1.g666.t2 4
GF17489-PA CG10118-PE 4
GF17489-PA CG10118-PD 4
GF17489-PA CG10118-PC 4
GF15949-PA 6.g1311.t1 1
10835.g6.t1 12801.g1253.t1 2
10835.g6.t1 2773.g269.t1 10
GF13226-PA CG6385-PA 1
GF13226-PA CG3626-PA 2
GF12771-PA 1.g1422.t1 1
GF19377-PA CG15735-PA 1
GF19377-PA 2.g1042.t1 2
GF23902-PA CG6292-PA 1
GF23902-PA CG15218-PA 2
GF23902-PA 6.g177.t1 3
GF23902-PA CG16903-PA 3
10834.g7.t2 CG6364-PB 1
10834.g7.t2 3.g2050.t1 2
10834.g7.t2 CG4798-PA 3
10794.g171.t1 16136.g1610.t1 4
10794.g171.t1 2.g2249.t1 19
10790.g527.t1 3.g793.t1 1
10790.g527.t1 3.g793.t2 1
10790.g527.t1 3.g792.t1 2
10790.g527.t1 CG10325-PB 2
10790.g527.t1 3.g255.t1 3
GF10557-PA CG1299-PA 1
GF10557-PA CG1299-PB 1
GF10557-PA 2.g443.t1 2
GF10557-PA CG31728-PC 6
GF10557-PA 2.g1618.t1 11
GF10557-PA CG9737-PA 12
GF10557-PA CG3505-PA 12
GF10557-PA CG12350-PA 13
GF10557-PA CG9733-PA 14
GF10557-PA CG11192-PA 15
GF10557-PA 2.g609.t1 16
GF10557-PA 3.g1623.t1 17
GF10557-PA CG17240-PA 19
GF10557-PA 0.g240.t1 19
GF10557-PA CG5246-PA 20
GF10557-PA CG10475-PA 21
GF19416-PA CG1670-PA 1
GF23718-PA CG7529-PA 1
GF23718-PA CG3841-PA 9
GF15941-PA CG7635-PA 1
GF15941-PA 6.g1293.t1 2
GF18121-PA 3.g674.t1 1
GF18121-PA CG12306-PA 10
GF18121-PA CG17161-PA 11
GF18121-PA 3.g1764.t1 11
GF18121-PA 0.g688.t1 12
GF18121-PA CG9374-PA 13
GF18121-PA CG42273-PH 14
GF18121-PA CG7001-PA 15
GF18121-PA 2.g53.t1 16
GF18121-PA 2.g53.t2 16
GF18121-PA CG1594-PA 17
GF18841-PA CG4649-PA 1
GF18841-PA CG1982-PA 1
GF15649-PA 0.g1419.t1 1
GF16144-PA CG33107-PA 1
GF22638-PD CG32688-PA 1
GF22638-PD 6.g703.t1 1
GF12990-PA CG8247-PA 1
GF13915-PA 1.g1367.t1 3
GF13915-PA CG7704-PA 5
GF17081-PA CG5208-PA 1
GF17081-PA 3.g770.t1 1
10820.g11.t1 13831.g1352.t1 3
10820.g11.t1 580.g69.t1 3
GF21662-PA CG9282-PA 1
GF21662-PA 0.g1466.t1 1
GF21662-PA CG6764-PA 2
10038.g2.t1 10033.g970.t1 9
10038.g2.t1 9248.g879.t1 9
10790.g1608.t1 3.g2428.t1 1
10790.g1608.t1 CG3723-PB 1
10790.g1608.t1 CG3723-PA 1
10790.g1608.t1 CG3723-PC 1
10790.g1608.t1 CG3723-PE 1
10790.g1608.t1 3.g2429.t1 1
10790.g1608.t1 CG1842-PB 1
10790.g1608.t1 CG9492-PB 1
10790.g1608.t1 CG7092-PA 1
10790.g1608.t1 CG5526-PA 1
10790.g1608.t1 CG5526-PB 1
10790.g1608.t1 2.g198.t1 1
10790.g1608.t1 CG17150-PA 1
10790.g1608.t1 CG9492-PA 1
10790.g1608.t1 3.g2487.t1 1
10790.g1608.t1 CG7507-PA 1
10790.g1608.t1 CG7507-PB 1
10790.g1608.t1 3.g2488.t1 1
10790.g1608.t1 CG7507-PC 1
GF21577-PA CG15738-PA 1
GF15068-PA 0.g1836.t1 1
GF15068-PA CG10341-PA 1
GF12823-PA CG10215-PA 1
GF16320-PA CG11783-PA 1
GF16320-PA 1.g62.t1 4
GF16320-PA 1.g549.t1 6
GF16320-PA CG7404-PA 7
GF16320-PA 2.g2096.t1 8
GF17804-PA 3.g233.t1 1
GF24359-PA CG13309-PA 1
GF24359-PA CG32024-PA 4
GF17118-PA 3.g1210.t2 1
GF17118-PA 3.g1210.t1 1
GF17118-PA 3.g1108.t1 2
GF17118-PA CG9297-PB 2
GF17118-PA 0.g2077.t3 3
GF17118-PA CG16932-PC 3
GF17118-PA CG16932-PA 3
GF17118-PA CG16932-PB 3
GF22962-PD 0.g1483.t3 1
GF22962-PD 0.g1483.t2 1
GF22962-PD 0.g1483.t4 1
GF22962-PD 0.g1483.t1 1
GF23342-PA 3.g2584.t1 1
GF23342-PA 0.g1955.t1 2
GF23342-PA CG10975-PA 3
GF23342-PA 6.g790.t2 4
GF23342-PA 6.g790.t1 4
4044.g1.t1 19086.g1891.t1 2
GF11461-PD CG8771-PA 1
GF11461-PD CG42708-PC 1
GF11461-PD 1.g685.t1 1
GF11461-PD CG42708-PA 1
GF11461-PD CG42708-PB 1
GF11461-PD CG42708-PD 3
GF11461-PD CG8034-PA 10
GF10535-PA CG34250-PA 1
13122.g2.t1 1826.g169.t1 1
13122.g2.t1 15073.g1485.t1 3
13122.g2.t1 10070.g978.t1 4
13122.g2.t1 13513.g1315.t1 13
GF16232-PA CG3061-PA 1
GF19095-PA CG12127-PA 1
10798.g153.t1 CG9699-PA 1
10798.g153.t1 CG1403-PB 3
10798.g153.t1 1.g315.t1 4
GF15102-PB CG6605-PA 1
GF14678-PA CG13397-PA 1
GF23606-PA CG7823-PA 1
GF18423-PA CG9740-PA 1
10805.g127.t1 CG11679-PA 1
GF23646-PA CG8882-PA 1
GF15574-PA CG18266-PA 1
GF15574-PA 0.g615.t1 1
GF22188-PA CG3587-PA 1
GF24629-PA CG11268-PA 1
13671.g1.t1 7209.g700.t1 2
GF24918-PA CG13800-PA 1
10797.g24.t1 CG3811-PA 1
10797.g24.t1 CG13114-PA 2
10797.g24.t1 CG7571-PA 6
GF16759-PA CG12357-PA 1
GF14176-PA CG33281-PA 1
GF14176-PA CG8714-PA 15
GF17320-PA 3.g279.t1 1
GF17320-PA CG30000-PA 12
GF15492-PA CG12194-PA 1
GF15492-PA CG8602-PA 1
GF20176-PA CG4918-PB 1
GF21933-PA CG14817-PA 1
GF22579-PA CG12743-PB 1
GF22579-PA CG12743-PA 1
GF22579-PA CG12743-PC 1
GF18542-PA CG4699-PA 1
GF24673-PA CG18177-PA 1
GF24673-PA 2.g1027.t1 2
GF10874-PA CG7066-PA 1
GF12641-PA CG8877-PA 1
GF14740-PA CG9250-PA 1
7513.g1.t1 19086.g1891.t1 6
GF13233-PA CG17818-PA 1
GF13233-PA 13781.g1346.t1 2
GF13233-PA CG5269-PA 3
10793.g900.t1 CG11320-PA 1
10793.g900.t1 CG42369-PC 6
10793.g900.t1 CG42369-PB 6
10793.g900.t1 CG31361-PA 15
GF21272-PA CG14613-PA 1
GF21272-PA CG15403-PA 2
10157.g1.t1 9036.g860.t1 9
10157.g1.t1 9996.g963.t1 14
GF23083-PA CG2993-PA 1
GF23083-PA CG14696-PA 3
GF23083-PA 3.g331.t2 5
GF23083-PA CG10086-PA 7
GF23083-PA CG18747-PA 7
10826.g2.t1 816.g87.t1 8
10826.g2.t1 5306.g514.t1 14
10826.g2.t1 9036.g860.t1 15
10791.g685.t3 2.g1718.t3 2
10791.g685.t3 2.g1718.t2 2
10791.g685.t2 2.g1719.t2 1
10791.g685.t2 2.g1719.t1 1
10791.g685.t2 2.g1718.t4 5
10791.g685.t1 2.g1719.t1 1
10791.g685.t1 CG16901-PB 5
10791.g685.t1 3.g1127.t1 6
10791.g685.t1 3.g1126.t1 6
GF21469-PA CG33080-PB 1
GF21469-PA CG33080-PC 1
GF21469-PA CG11909-PA 2
10791.g685.t6 2.g1718.t3 2
10791.g685.t6 2.g1718.t2 2
10791.g685.t5 CG10327-PA 6
10793.g1219.t3 CG5686-PA 1
10793.g1219.t3 CG31720-PA 1
10793.g1219.t3 CG5708-PA 2
10793.g1219.t3 CG6530-PA 4
GF14929-PA 0.g1661.t1 1
GF18467-PA CG3619-PA 1
GF11844-PA CG13557-PA 1
GF11844-PA 1.g2032.t1 1
GF15196-PA CG31794-PG 1
GF15196-PA 0.g1911.t2 1
GF15196-PA 0.g1911.t1 1
GF15196-PA CG31988-PA 4
GF15196-PA CG31624-PB 4
GF15196-PA CG10700-PA 10
GF18954-PA CG6154-PA 1
GF18954-PA CG34420-PA 2
GF23347-PA CG2010-PA 1
10798.g143.t1 6.g706.t3 1
10791.g732.t1 CG5747-PB 1
10791.g732.t1 CG5747-PA 1
10092.g1.t1 8710.g828.t1 9
10092.g1.t1 13754.g1329.t1 14
10790.g1711.t1 CG34150-PA 1
GF19531-PA CG11436-PA 1
GF19531-PA CG17592-PA 1
3207.g1.t1 12801.g1253.t1 1
GF12285-PA CG8321-PA 1
10790.g1418.t1 CG14405-PA 4
GF23162-PA 3.g416.t1 1
GF23162-PA CG3353-PA 1
GF23162-PA 3.g417.t1 2
10792.g818.t2 1.g456.t1 2
GF14418-PA CG3225-PA 1
GF14418-PA 0.g1892.t1 2
GF14418-PA CG4901-PA 5
GF14418-PA CG9323-PA 7
GF20912-PA 6.g122.t1 1
GF20912-PA CG14647-PB 2
10791.g695.t1 2.g1624.t1 2
10791.g695.t1 CG5494-PA 3
GF24140-PA CG5408-PA 1
GF24140-PA CG33969-PB 1
GF24925-PA 2.g12.t1 1
10792.g1831.t1 1.g571.t1 1
GF24737-PA CG15014-PA 1
GF10939-PA CG7470-PA 1
GF10939-PA CG7470-PB 1
GF10392-PA CG7764-PA 1
GF21053-PB 6.g970.t1 1
GF21053-PB CG1500-PA 2
GF21053-PB 1.g452.t1 4
GF14590-PA CG7052-PB 1
GF14590-PA CG7052-PC 1
GF14590-PA 0.g1655.t1 1
GF14590-PA CG10363-PA 1
GF14590-PA CG7052-PA 1
GF14590-PA CG7068-PA 1
GF14590-PA 0.g1945.t1 1
GF11587-PA CG14483-PA 1
GF18714-PA CG3350-PA 1
GF14590-PB CG7052-PB 1
GF14590-PB CG7052-PC 1
GF14590-PB 0.g1655.t1 1
GF14590-PB CG10363-PA 1
GF14590-PB CG7052-PA 1
GF14590-PB CG7068-PA 1
GF14590-PB 0.g1945.t1 1
GF14590-PB CG7586-PA 2
10804.g37.t1 4329.g421.t1 7
GF11804-PA 1.g691.t1 1
10791.g203.t1 CG7879-PA 1
10853.g2.t2 8356.g794.t1 1
10853.g2.t2 13876.g1360.t1 20
GF13182-PA CG2140-PA 1
11283.g1.t1 7163.g695.t1 1
GF12507-PA CG5543-PA 1
GF19457-PA CG3626-PA 1
GF19457-PA CG6385-PA 2
10797.g263.t1 CG4063-PA 1
10797.g263.t1 0.g55.t1 1
10797.g263.t1 CG13692-PA 2
10797.g263.t1 CG7704-PA 7
10797.g263.t1 0.g23.t1 8
GF11996-PA CG17019-PA 1
GF17790-PA CG1030-PA 1
GF17790-PA 3.g255.t1 2
GF17790-PA 3.g793.t2 4
GF17790-PA 3.g793.t1 4
GF17790-PA 3.g792.t1 4
GF17790-PA CG10325-PB 4
GF17790-PA CG3935-PA 9
GF20482-PA 6.g1325.t1 1
GF20482-PA CG14217-PF 1
GF20482-PA 6.g1325.t2 1
GF20482-PA CG4527-PA 4
GF20482-PA CG12244-PA 10
GF20482-PA CG4349-PB 11
GF20482-PA CG1824-PA 16
GF20482-PA 4.g26.t3 17
GF20482-PA CG1511-PC 17
GF20482-PA CG9222-PA 19
GF20482-PA 1.g492.t2 19
GF20482-PA CG18247-PA 19
GF20482-PA CG10023-PB 19
GF11923-PA CG9346-PA 1
GF13030-PA CG8156-PA 1
GF13030-PA CG11027-PA 3
GF13030-PA CG6025-PA 4
10792.g427.t1 1.g1780.t3 1
10792.g427.t1 1.g1780.t2 1
10792.g427.t1 1.g1780.t1 1
10792.g427.t1 CG15669-PI 1
10792.g427.t1 CG2082-PA 2
GF20878-PA CG15719-PB 1
GF19139-PA CG9689-PA 1
GF21403-PA CG12244-PA 1
GF21403-PA CG9738-PA 2
GF21403-PA CG4349-PA 3
GF21403-PA 14528.g1421.t1 12
GF21403-PA 3.g674.t1 15
5612.g1.t1 7162.g693.t1 2
GF23596-PA CG32221-PB 1
GF23596-PA 2.g1952.t1 1
GF23596-PA CG14102-PA 2
GF12270-PA CG30154-PA 1
GF11889-PA CG11301-PA 1
GF23931-PA CG9705-PA 1
GF20482-PB 6.g1325.t2 1
GF20482-PB 6.g1325.t1 1
GF20482-PB CG14217-PF 1
GF20482-PB CG4527-PA 4
GF20482-PB CG12244-PA 10
GF20482-PB CG4349-PB 11
GF20482-PB CG1824-PA 16
GF20482-PB 4.g26.t3 17
GF20482-PB CG1511-PC 17
GF20482-PB CG9222-PA 19
GF20482-PB 1.g492.t2 19
GF20482-PB CG18247-PA 19
GF20482-PB CG10023-PB 19
GF10756-PA CG9449-PA 1
GF10756-PA CG9452-PA 2
GF10756-PA CG9451-PA 3
10790.g501.t1 3.g1433.t1 1
8295.g1.t1 4216.g414.t1 1
GF16040-PA CG3331-PA 1
13336.g1.t1 8356.g794.t1 1
13336.g1.t1 12209.g1201.t1 2
13336.g1.t1 43.g3.t1 3
13336.g1.t1 10170.g991.t1 14
GF22340-PA CG8508-PA 1
GF22340-PA 3.g1169.t1 1
10797.g138.t1 CG7061-PA 1
10792.g182.t1 1.g726.t1 1
GF11792-PA CG3548-PA 1
GF17728-PA CG10042-PA 1
GF23220-PA CG14296-PA 1
GF23220-PA CG9834-PA 2
GF21728-PC CG9703-PA 1
GF21728-PC 0.g1610.t2 2
10790.g648.t1 3.g1853.t1 1
GF11502-PA CG1832-PB 3
GF11502-PA CG5683-PA 5
GF11502-PA CG11924-PA 5
GF11502-PA 0.g533.t2 5
GF11502-PA CG17385-PA 6
GF11502-PA 2.g1822.t4 6
GF11502-PA 6.g351.t2 6
GF11502-PA CG3407-PA 6
GF11502-PA 0.g420.t1 7
GF11502-PA CG3851-PA 7
GF11502-PA 3.g295.t1 7
GF11502-PA CG8643-PA 10
GF11502-PA CG12605-PA 11
GF11502-PA CG1602-PA 11
GF11502-PA CG17568-PA 11
GF11502-PA CG10147-PA 12
GF11502-PA CG10270-PA 13
GF13659-PA CG17975-PA 1
GF13659-PA CG8714-PA 2
GF14909-PB CG3059-PB 1
GF14909-PB CG3059-PC 1
GF14909-PB CG3059-PA 1
GF14909-PB CG3059-PD 1
GF12605-PA CG9277-PA 1
GF12605-PA CG9359-PA 1
GF12605-PA CG3401-PA 1
GF12605-PA CG32396-PA 2
GF12605-PA CG9476-PA 3
GF12605-PA CG1913-PA 3
10847.g4.t1 1844.g175.t1 1
10847.g4.t1 4522.g443.t1 5
10847.g4.t1 16606.g1651.t1 14
10847.g4.t1 16055.g1600.t1 19
GF20908-PA CG9331-PE 1
GF20908-PA CG31674-PA 1
GF20908-PA CG31673-PA 2
GF20908-PA 3.g1186.t1 5
GF20908-PA 3.g1186.t2 5
GF15317-PA CG7068-PA 1
GF15317-PA CG7052-PB 1
GF15317-PA CG10363-PA 1
GF15317-PA 0.g1655.t1 1
GF15317-PA CG7052-PC 1
GF15317-PA CG7586-PA 4
GF11227-PA CG2915-PA 1
GF11227-PA CG4408-PA 2
GF14625-PA CG8419-PA 1
GF24139-PA CG33969-PB 1
GF24139-PA CG33969-PA 1
GF24139-PA 2.g2235.t1 3
GF24139-PA CG6070-PA 7
7474.g1.t1 1826.g169.t1 1
10791.g730.t1 CG43113-PE 1
10791.g730.t1 2.g927.t1 1
990.g1.t1 6.g1427.t1 1
GF16931-PA CG11902-PA 1
GF16931-PA 3.g2215.t1 1
GF16931-PA CG11908-PA 1
GF16931-PA CG18476-PA 2
GF16931-PA 0.g371.t1 11
GF16931-PA 6.g250.t1 12
GF16931-PA CG9797-PA 12
GF16931-PA CG9793-PA 13
GF16931-PA CG8159-PA 13
GF13760-PA CG15088-PA 1
GF13760-PA CG8850-PA 1
GF13760-PA CG1698-PA 1
GF13760-PA CG4476-PA 1
GF13760-PA CG15279-PA 1
GF13760-PA CG3252-PA 2
GF13760-PA CG3249-PA 2
GF13760-PA CG3249-PB 3
GF13760-PA CG10804-PA 9
GF13760-PA CG43066-PB 10
GF13760-PA CG43066-PA 10
GF19300-PA 6.g938.t1 1
GF19300-PA 6.g940.t2 2
GF19300-PA 6.g940.t1 2
GF19300-PA CG3322-PA 5
10791.g660.t2 2.g91.t1 1
GF20121-PA 2.g654.t1 1
GF20121-PA CG10469-PA 2
GF20121-PA CG6462-PA 5
GF20121-PA 3.g2546.t1 12
GF20121-PA 1.g1115.t1 13
GF20121-PA 1.g207.t1 13
GF20121-PA CG31266-PA 14
GF20121-PA CG2071-PA 14
GF20121-PA CG6361-PA 14
GF20121-PA 0.g242.t1 14
GF20121-PA CG12951-PA 14
GF20121-PA 2.g446.t1 15
GF20121-PA CG9676-PA 16
GF20121-PA 0.g1652.t1 17
GF20121-PA CG31681-PA 17
10803.g57.t1 6.g828.t6 1
10803.g57.t1 6.g828.t3 1
10803.g57.t1 6.g828.t2 1
10803.g57.t1 6.g828.t5 1
10803.g57.t1 6.g828.t4 1
10803.g57.t1 CG42349-PB 1
10803.g57.t1 1.g1252.t1 2
10791.g660.t1 2.g91.t1 1
10793.g306.t1 CG31915-PA 1
10793.g306.t1 CG6199-PA 2
GF10732-PA CG7857-PA 1
GF16007-PA 6.g1288.t1 1
GF16007-PA CG4755-PA 4
GF19980-PA CG15209-PA 1
GF25092-PA CG7479-PA 1
GF11220-PA CG11191-PA 1
GF15135-PA CG14472-PA 1
GF25232-PA CG5567-PA 1
GF25232-PA CG5577-PA 4
GF14780-PA CG42555-PF 1
GF14780-PA CG42555-PE 1
GF14780-PA CG42555-PB 1
GF14780-PA CG42555-PC 1
GF14780-PA CG42555-PA 1
GF14780-PA CG42555-PD 1
GF24423-PA CG13906-PA 1
GF18809-PA 3.g2662.t1 1
GF20857-PA CG3062-PA 1
GF22400-PA 14528.g1422.t1 1
GF17764-PA CG9361-PA 1
GF17764-PA CG9637-PB 2
GF17764-PA CG9637-PA 2
GF20260-PA CG1655-PA 1
GF16636-PB CG6791-PA 1
GF16636-PB CG1024-PA 2
GF24843-PA CG12025-PA 1
GF16636-PA CG6791-PA 1
GF16636-PA CG1024-PA 2
10811.g2.t1 0.g2133.t1 1
10811.g2.t1 0.g2133.t2 1
10811.g2.t1 15352.g1512.t1 12
10546.g2.t1 18806.g1859.t1 6
10546.g2.t1 9559.g920.t1 6
GF12044-PA CG3860-PA 1
GF12044-PA CG6708-PA 2
GF12044-PA CG42668-PA 3
GF18768-PA CG4408-PA 1
GF18768-PA CG2915-PA 1
GF18768-PA CG18417-PA 11
GF14788-PA 0.g1745.t1 1
GF14788-PA 1.g1978.t1 3
GF17061-PA CG14893-PA 1
GF17061-PA CG17560-PA 1
GF17061-PA CG17562-PA 1
GF17061-PA 3.g803.t1 1
GF17061-PA 3.g1256.t1 2
GF17061-PA 3.g1255.t1 3
GF17061-PA CG30427-PC 12
GF17061-PA 1.g2282.t1 12
GF25295-PB CG5946-PF 1
GF25295-PB CG11597-PA 1
GF25295-PB CG11257-PA 2
GF25295-PA CG5946-PF 1
GF25295-PA CG11597-PA 1
GF25295-PA CG11257-PA 2
GF10539-PC CG42279-PJ 1
GF10539-PC 2.g1752.t1 1
GF10539-PC 2.g1752.t2 1
GF10539-PC CG42797-PA 3
GF10539-PC CG4943-PA 4
GF10539-PC 1.g1345.t1 5
GF10539-PC 6.g1377.t1 14
GF16301-PA CG12877-PC 1
GF16301-PA 3.g2459.t1 1
GF16301-PA 6.g138.t1 2
GF11721-PA CG15121-PA 1
GF11721-PA 1.g676.t1 5
GF11721-PA CG13195-PA 6
GF12171-PA CG17530-PA 1
GF12171-PA CG17525-PA 3
GF12171-PA 1.g1433.t1 7
GF12171-PA CG12242-PA 14
GF12171-PA 3.g1264.t1 15
GF12171-PA 6.g1377.t1 18
GF20626-PA 0.g1697.t1 1
GF16138-PA CG4976-PA 1
GF16138-PA 6.g876.t1 2
GF16138-PA 2.g1922.t1 2
GF16138-PA CG6502-PA 4
GF23223-PB CG17836-PB 1
GF18435-PA 3.g1646.t2 1
GF18435-PA CG11984-PI 1
GF13744-PA CG15101-PA 1
GF13744-PA CG15102-PA 2
GF10966-PA CG10710-PA 1
GF15241-PA CG8851-PA 1
GF15241-PA CG3213-PA 2
GF22254-PB 6.g994.t1 1
GF22254-PB CG10564-PB 5
GF22254-PB CG10564-PD 6
GF22254-PB CG5983-PA 7
GF22254-PB CG17176-PD 8
GF22254-PB CG32305-PA 10
GF22254-PB CG3216-PA 12
GF17502-PA 3.g2871.t1 1
GF24800-PA CG17744-PA 1
10790.g1985.t1 CG5892-PA 1
10790.g1985.t1 CG14205-PA 1
10790.g1985.t1 CG14205-PB 1
10790.g1985.t1 CG14204-PA 1
10790.g1985.t1 6.g1327.t1 1
10790.g1985.t1 CG10182-PA 1
10790.g1985.t1 1.g2198.t1 1
10790.g1985.t1 CG13325-PA 1
10790.g1985.t1 CG16723-PA 1
10790.g1985.t1 6.g1328.t1 1
10790.g1985.t1 CG33337-PA 1
10790.g1985.t1 CG33337-PB 1
10790.g1985.t1 CG33968-PA 4
10790.g1985.t1 CG30471-PA 7
10790.g1985.t1 CG4576-PA 8
10793.g255.t1 0.g1746.t2 2
10793.g255.t1 0.g1744.t1 3
10793.g255.t1 CG33179-PB 4
GF17694-PA CG11967-PA 1
10792.g966.t1 CG2064-PA 1
10792.g966.t1 CG2065-PA 2
10792.g966.t1 1.g217.t1 4
GF11738-PA CG13874-PA 1
GF24308-PA CG32174-PA 1
12773.g1.t1 10919.g1061.t1 3
GF22974-PA CG1775-PA 1
GF22974-PA 0.g369.t1 3
GF22974-PA 0.g369.t2 3
GF19784-PA CG10842-PA 1
GF19784-PA 1.g453.t1 1
GF19784-PA CG10843-PA 1
GF19784-PA 1.g453.t2 1
GF19784-PA 1.g453.t3 1
GF19784-PA CG14032-PA 2
GF19784-PA CG17970-PA 3
GF19784-PA CG9081-PB 13
GF19784-PA CG2110-PA 17
GF19784-PA 1.g155.t1 29
GF19784-PA CG4486-PA 30
GF14724-PA CG5565-PA 1
GF14724-PA CG15441-PC 4
10792.g203.t1 CG10915-PA 1
GF23490-PA 2.g2203.t1 1
GF23490-PA CG6395-PB 5
GF23490-PA CG6395-PA 5
GF23490-PA CG9828-PA 6
GF11343-PA 1.g1330.t1 1
GF18043-PB CG31198-PB 1
GF18043-PB CG31198-PC 1
GF18043-PB CG31198-PA 2
GF14752-PA CG3605-PA 1
GF18043-PA CG31198-PB 1
GF18043-PA CG31198-PC 1
GF16361-PA CG1208-PA 1
GF16361-PA CG1208-PB 1
GF16361-PA 1.g1341.t1 4
8759.g1.t1 9036.g860.t1 11
GF23639-PA CG6884-PA 1
GF23639-PA CG6885-PA 2
GF24504-PA 0.g30.t1 1
GF24504-PA CG3733-PA 3
GF24504-PA CG8103-PB 3
GF24504-PA 2.g1959.t1 3
GF24504-PA CG8625-PA 4
GF24504-PA CG4548-PA 11
GF24504-PA CG4049-PA 12
GF24504-PC 0.g30.t1 1
GF24504-PC CG3733-PA 3
GF24504-PC 2.g1959.t1 3
GF24504-PC CG8103-PB 3
GF24504-PC CG8625-PA 4
GF24504-PC CG5942-PA 5
GF13220-PC 1.g1374.t1 1
GF14165-PA 0.g711.t1 1
GF14914-PA CG18558-PA 1
GF14914-PA CG3119-PA 7
GF13005-PA CG4414-PA 1
GF13005-PA 1.g1905.t1 1
GF23081-PA CG7660-PA 1
GF23081-PA CG6969-PA 5
GF16750-PA CG7780-PA 1
GF16750-PA 3.g696.t1 1
GF16750-PA 3.g696.t2 1
GF22718-PA CG3738-PA 1
GF22718-PA CG9790-PA 2
10806.g10.t1 4.g10.t3 1
10806.g10.t1 4.g10.t2 1
10806.g10.t1 4.g10.t1 1
10806.g10.t1 2.g788.t2 1
10806.g10.t1 2.g788.t3 1
10806.g10.t1 2.g788.t4 1
10806.g10.t1 2.g788.t7 1
10806.g10.t1 2.g788.t6 1
10806.g10.t1 2.g788.t5 1
GF25160-PA CG32446-PA 1
GF16107-PB CG6147-PA 1
GF16107-PB CG6159-PA 1
GF16107-PB CG6164-PA 2
GF16107-PA CG6164-PA 1
GF16425-PA 3.g2517.t1 1
GF16425-PA CG1520-PA 1
GF11402-PA CG34458-PA 1
GF11402-PA CG8170-PA 11
GF11402-PA CG4053-PA 12
GF11402-PA CG8586-PA 16
GF11402-PA CG7996-PA 18
GF11402-PA CG8738-PA 18
GF11402-PA 3.g2765.t1 19
GF21630-PA CG9263-PA 1
GF12093-PA CG10496-PA 1
GF25038-PA 2.g55.t1 1
GF25038-PA CG10669-PA 9
GF25038-PA CG3407-PA 9
GF25038-PA CG32120-PA 9
GF25038-PA 1.g68.t1 9
GF25038-PA CG4148-PA 10
GF25038-PA CG6813-PA 10
GF25038-PA 6.g681.t2 10
GF25038-PA 6.g681.t1 10
GF25038-PA 0.g420.t1 11
[truncated: 637,533 more chars]
