# Supplementary material for: Revised Annotations, Sex-Biased Expression, and Lineage-Specific Genes in the Drosophila melanogaster Group
Source: G3 (Bethesda). 2014 Oct 1;4(12):2345–51. doi: 10.1534/g3.114.013532 (PMC4267930; doi:10.1534/g3.114.013532)
Supplement: Supporting Information [file supp_g3.114.013532_FileS1.zip › GFF/Orthologs/DanaVsDyak.orthos]

10791.g899.t1 GE20331-PA 1
10791.g899.t1 0.g768.t6 2
10081.g1.t1 7805.g3636.t1 10
10081.g1.t1 5216.g1673.t1 12
10081.g1.t1 7163.g3086.t1 22
10081.g1.t1 3213.g1107.t1 24
10081.g1.t1 7110.g3036.t1 24
10081.g1.t1 5385.g1720.t1 32
7328.g1.t1 7110.g3029.t1 1
7328.g1.t1 5974.g1924.t1 1
7328.g1.t1 7217.g3186.t1 1
7328.g1.t1 7679.g3548.t1 1
7328.g1.t1 7833.g3655.t1 1
7328.g1.t1 7186.g3150.t1 1
7328.g1.t1 6117.g2175.t1 1
7328.g1.t1 1521.g536.t1 1
7328.g1.t1 2494.g879.t1 1
7328.g1.t1 6097.g2120.t1 1
7328.g1.t1 1306.g441.t1 1
7328.g1.t1 4436.g1455.t1 1
7328.g1.t1 2228.g776.t1 1
7328.g1.t1 5807.g1856.t1 1
7328.g1.t1 1277.g436.t1 1
7328.g1.t1 2621.g912.t1 1
7328.g1.t1 2456.g868.t1 1
7328.g1.t1 5361.g1712.t1 1
7328.g1.t1 7248.g3227.t1 1
7328.g1.t1 3405.g1167.t1 1
7328.g1.t1 7210.g3180.t1 1
7328.g1.t1 2036.g714.t1 1
7328.g1.t1 6088.g2098.t1 11
7328.g1.t1 7348.g3317.t1 25
7328.g1.t1 997.g345.t1 28
7328.g1.t1 456.g159.t1 32
7328.g1.t1 3235.g1116.t1 40
GF15595-PA GE25788-PA 1
GF15595-PA GE25867-PA 1
GF15595-PA GE19181-PA 13
GF21167-PA GE18285-PB 1
GF21167-PA GE18285-PA 1
10808.g3.t1 GE15418-PA 1
10808.g3.t1 GE15418-PB 1
GF15954-PA GE17403-PA 1
GF15954-PA GE17403-PB 1
10800.g23.t1 231.g86.t1 1
10800.g23.t1 2909.g995.t1 1
10800.g23.t1 6010.g1983.t1 1
10800.g23.t1 6085.g2076.t1 1
GF24432-PA GE21119-PA 1
10800.g23.t2 231.g86.t1 1
10800.g23.t2 2909.g995.t1 1
10800.g23.t2 6010.g1983.t1 1
10800.g23.t2 6085.g2076.t1 1
GF20952-PA GE12882-PA 1
GF25007-PA GE21592-PA 1
GF25007-PA 0.g670.t2 1
GF25007-PA 0.g670.t1 1
GF25007-PA 0.g671.t1 1
GF25007-PA 1.g372.t1 4
GF25007-PA GE14785-PB 4
GF25007-PA GE12345-PA 4
GF25007-PA GE12345-PB 4
GF11578-PB 2.g1148.t1 1
GF11578-PB GE12024-PA 1
GF11578-PB GE12025-PA 1
GF11578-PB GE13841-PA 3
GF11578-PB GE14491-PA 9
GF11578-PB 3.g860.t1 14
GF11578-PB GE22325-PA 15
GF11578-PB GE15660-PA 18
GF11578-PB 1.g1806.t2 20
GF11578-PB GE18911-PA 20
10792.g53.t1 GE13444-PA 1
GF18233-PA GE13229-PA 6
GF11578-PA 2.g1148.t1 1
GF11578-PA GE12024-PA 1
GF11578-PA GE13841-PA 3
GF11578-PA GE14491-PA 9
GF11578-PA 3.g860.t1 14
GF11578-PA GE22325-PA 15
GF11578-PA GE15660-PA 18
GF11578-PA 1.g1806.t2 20
GF11578-PA GE18911-PA 20
GF21709-PA GE17903-PA 1
GF24062-PA GE21947-PA 1
10896.g4.t1 883.g304.t1 5
GF15612-PA GE11362-PA 1
10791.g808.t1 6444.g2729.t1 1
GF23651-PA GE19575-PA 1
GF14240-PA GE13260-PA 1
GF14240-PA GE12649-PA 2
GF20186-PA GE15997-PA 1
GF20186-PA GE20296-PA 2
GF16237-PA GE24220-PA 1
6130.g4.t1 7268.g3241.t1 1
6130.g4.t1 5999.g1966.t1 1
6130.g4.t1 5710.g1812.t1 18
6130.g4.t1 2516.g882.t1 28
GF19661-PA GE18586-PA 2
GF19661-PA 1.g765.t1 3
GF19661-PA GE18580-PA 3
GF19661-PA 1.g283.t2 5
10795.g126.t1 GE16068-PA 1
GF18772-PA GE10772-PA 1
10820.g7.t1 5.g30.t1 1
GF22173-PA 3.g58.t1 1
GF22173-PA GE16535-PA 1
10795.g291.t1 GE16522-PA 1
10795.g291.t1 GE16523-PA 1
10795.g291.t1 GE25274-PB 2
GF16646-PA GE24094-PA 1
GF12986-PA GE13750-PA 1
GF18055-PA GE10384-PC 5
10792.g212.t1 GE12113-PA 1
10792.g212.t1 2.g1047.t1 1
10792.g212.t1 2.g1047.t2 1
10792.g212.t1 GE12113-PB 1
10792.g212.t1 4.g996.t1 3
GF12705-PA 1.g1433.t1 1
GF12705-PA GE19119-PA 1
10791.g736.t1 GE20786-PA 1
10791.g736.t1 GE14404-PA 3
10791.g736.t1 GE23616-PB 4
10791.g736.t1 GE23616-PA 4
GF10725-PA GE22485-PA 1
GF10725-PA GE22490-PA 1
GF10725-PA GE22490-PC 1
GF23975-PA GE21489-PA 1
GF23975-PA GE10466-PA 2
10790.g78.t1 GE23572-PB 1
10790.g78.t1 GE23573-PA 1
10790.g78.t1 GE26046-PB 1
10790.g78.t1 GE26046-PA 1
10790.g78.t1 GE23575-PA 2
10790.g78.t1 GE25023-PA 6
10790.g78.t1 GE23494-PA 6
10790.g78.t2 GE23572-PB 1
10790.g78.t2 GE23573-PA 1
10790.g78.t2 GE26046-PB 1
10790.g78.t2 GE26046-PA 1
10790.g78.t2 GE23575-PA 2
10790.g78.t2 GE25023-PA 6
10790.g78.t2 GE23494-PA 6
GF15100-PA GE13130-PA 1
GF15100-PA GE13131-PC 1
GF15100-PA GE13131-PB 1
GF14178-PA GE18224-PA 1
GF14178-PA GE18222-PB 1
GF14178-PA GE18222-PD 1
GF14178-PA GE18222-PE 1
GF14178-PA GE18225-PA 3
GF14178-PA GE25804-PC 7
GF24984-PA GE20126-PA 1
GF24984-PA 0.g1009.t1 1
GF24984-PA 0.g1009.t2 1
GF24984-PA 0.g1007.t2 1
GF24984-PA 0.g1007.t1 1
GF24984-PC 0.g1007.t2 1
GF24984-PC 0.g1007.t1 1
GF24984-PC GE20126-PA 1
GF24984-PB 0.g1009.t1 1
GF24984-PB 0.g1009.t2 1
GF24984-PB GE20126-PA 1
10792.g554.t1 1.g1630.t1 1
10792.g554.t1 GE22456-PA 1
10792.g554.t1 1.g168.t6 2
10792.g554.t1 GE15478-PA 2
GF17974-PA 4.g2303.t1 1
GF17974-PA GE10841-PA 1
GF17974-PA GE10840-PA 1
GF17974-PA GE10719-PA 2
GF17974-PA 4.g2115.t1 2
GF16561-PA GE25755-PA 1
GF16561-PA GE25755-PB 1
GF16561-PA GE19202-PA 2
GF16561-PA GE22993-PA 2
GF23867-PA GE21602-PA 1
GF23867-PA 0.g675.t1 1
GF16790-PA GE23638-PA 1
GF24244-PA GE20333-PC 1
GF24244-PA 0.g768.t2 1
GF24244-PA 0.g768.t5 1
GF16529-PA GE24211-PA 1
GF13194-PA GE19142-PA 1
10812.g13.t1 6080.g2073.t1 1
10812.g13.t1 962.g330.t1 1
10812.g13.t1 2476.g876.t1 1
10812.g13.t1 7478.g3412.t1 1
10812.g13.t1 7110.g3030.t1 1
10812.g13.t1 7450.g3388.t1 1
10812.g13.t1 735.g250.t1 3
10812.g13.t1 4651.g1518.t1 4
10812.g13.t1 6018.g1991.t1 16
GF17530-PA GE24691-PA 1
GF14030-PA 1.g501.t1 1
10790.g307.t1 GE26168-PA 1
GF13692-PA GE12542-PA 1
GF13692-PA GE23554-PA 13
GF13692-PA GE13675-PA 18
GF13692-PA 6540.g2804.t1 27
GF22897-PA GE10459-PA 1
GF22897-PA GE10462-PA 1
GF22897-PA 4.g1792.t1 1
GF22897-PA GE10463-PA 1
GF22897-PA GE10460-PA 1
GF22897-PA GE10461-PA 1
GF22897-PA 4.g1811.t1 1
GF22897-PA GE23837-PD 1
GF22897-PA 4.g1811.t2 1
GF22897-PA GE11579-PA 1
GF22897-PA GE15382-PA 3
GF16374-PA GE10185-PA 1
GF16374-PA 4.g1465.t1 1
GF16374-PA GE10205-PA 2
GF16127-PA 1.g13.t2 3
10151.g1.t1 2.g1052.t1 1
10151.g1.t1 2.g355.t1 1
10151.g1.t1 6116.g2158.t1 1
10151.g1.t1 7733.g3590.t1 1
10151.g1.t1 4831.g1563.t1 1
10151.g1.t1 7187.g3154.t1 1
10151.g1.t1 30.g12.t1 1
10151.g1.t1 7187.g3155.t1 1
10151.g1.t1 4716.g1538.t1 1
10151.g1.t1 7647.g3529.t1 1
10151.g1.t1 1.g1823.t1 1
10151.g1.t1 6311.g2566.t1 1
10151.g1.t1 997.g345.t1 1
10151.g1.t1 1921.g660.t1 1
10151.g1.t1 1952.g674.t1 1
10151.g1.t1 251.g98.t1 1
10151.g1.t1 5974.g1927.t1 1
10151.g1.t1 7172.g3096.t1 1
10151.g1.t1 7548.g3465.t1 2
10151.g1.t1 2821.g967.t1 38
GF21712-PA GE17905-PA 1
GF16855-PA GE26088-PA 1
GF16855-PA GE17165-PA 2
GF10555-PA GE21415-PA 1
GF13753-PA GE13883-PA 1
GF13753-PA 2.g1180.t1 2
GF13753-PA GE13881-PA 2
GF13753-PA GE14237-PA 5
GF13753-PA GE14234-PA 5
GF13753-PA GE14236-PA 5
GF20813-PA 1.g1002.t1 4
GF20813-PA GE10129-PA 7
GF20813-PA GE17604-PA 10
GF10147-PA GE21283-PA 1
5129.g1.t1 1445.g501.t1 3
5129.g1.t1 306.g120.t1 6
GF10532-PA GE21358-PA 1
GF10532-PA GE13862-PA 2
GF22396-PA GE17299-PA 1
GF22625-PA GE15616-PA 1
GF22625-PA 0.g536.t1 2
GF22625-PA GE18502-PA 4
10792.g3.t1 4031.g1339.t1 31
GF18567-PA GE10615-PA 1
GF18567-PA 4.g1999.t1 2
10792.g1569.t1 GE11749-PA 1
GF18429-PA GE24799-PA 1
GF13201-PA GE19148-PA 1
GF12082-PB 2.g806.t2 1
GF12082-PB 2.g806.t3 1
GF12082-PB GE12277-PA 1
GF12082-PB 2.g806.t1 1
10790.g879.t1 4.g474.t2 1
10790.g879.t1 4.g474.t1 1
10790.g879.t1 4.g474.t3 1
10790.g879.t1 GE24823-PA 2
285.g1.t1 461.g165.t1 11
GF18268-PA GE24874-PA 1
GF18268-PA GE24653-PA 2
GF18268-PA GE14359-PA 3
GF11145-PA GE21764-PA 1
GF21907-PA GE10457-PA 1
GF21907-PA 1.g1050.t1 1
9824.g1.t1 5951.g1904.t1 1
9824.g1.t1 1463.g505.t1 4
9824.g1.t1 5261.g1682.t1 7
9824.g1.t1 2953.g1009.t1 28
GF13366-PA GE14126-PA 1
GF13366-PA GE19132-PA 1
GF13366-PA GE18674-PA 2
10684.g1.t1 4112.g1362.t1 10
10684.g1.t1 2.g7.t1 10
10684.g1.t1 1192.g401.t1 10
10684.g1.t1 1622.g586.t1 11
10684.g1.t1 81.g34.t1 11
GF11312-PA GE11618-PA 1
GF11312-PA GE11617-PA 2
GF13326-PA GE14105-PA 1
GF10681-PA GE20821-PA 1
GF10681-PA GE20819-PA 3
GF10681-PA 4.g777.t1 7
GF24153-PA GE13004-PA 1
GF24153-PA 2.g36.t1 1
GF24153-PA 2.g36.t2 1
10793.g171.t2 GE13188-PA 1
10793.g171.t2 GE13188-PB 1
10793.g171.t2 GE13188-PC 1
10793.g171.t1 GE13188-PC 1
10793.g171.t1 GE13188-PA 1
10793.g171.t1 GE13188-PB 1
GF18421-PA GE24790-PA 1
GF23310-PA GE23357-PA 1
GF18801-PA GE23896-PA 1
GF18801-PA 4.g1742.t1 1
GF18801-PA 4.g1742.t2 1
GF25036-PA 0.g120.t1 1
GF25036-PA GE14220-PA 2
10823.g23.t1 3.g452.t1 1
10808.g56.t1 3.g776.t1 1
10808.g56.t1 GE15814-PA 1
10808.g56.t1 GE18131-PA 1
GF10593-PA GE21740-PA 1
GF10593-PA GE15551-PA 1
10790.g1147.t1 6530.g2796.t1 1
10790.g1147.t1 GE10832-PA 1
10790.g1147.t1 GE26242-PA 1
10790.g1147.t1 GE24282-PA 1
10790.g1147.t1 GE21989-PC 1
10790.g1147.t1 7681.g3549.t1 1
10790.g1147.t1 GE21989-PB 1
10790.g1147.t1 GE17597-PA 1
10790.g1147.t1 2778.g957.t1 1
10790.g1147.t1 GE12323-PA 2
9967.g2.t1 6046.g2032.t1 1
GF10832-PA GE22444-PA 1
GF10832-PA 6395.g2656.t1 2
6384.g3.t1 63.g27.t1 1
6384.g3.t1 7166.g3089.t1 1
6384.g3.t1 7163.g3084.t1 1
6384.g3.t1 989.g340.t1 1
6384.g3.t1 5710.g1813.t1 1
6384.g3.t1 6028.g2009.t1 1
6384.g3.t1 3727.g1260.t1 2
6384.g3.t1 7195.g3162.t1 10
6384.g3.t1 6066.g2059.t1 11
6384.g3.t1 4031.g1339.t1 21
6384.g3.t1 5820.g1860.t1 35
6384.g3.t1 1469.g508.t1 40
10793.g497.t1 GE21229-PA 1
GF21808-PA GE17094-PA 1
GF21808-PA 3.g423.t1 1
GF21808-PA GE17095-PA 1
GF12674-PA GE13810-PA 1
GF12714-PA GE22620-PA 1
10793.g38.t1 GE19394-PA 1
10793.g38.t1 GE12562-PC 1
10793.g38.t1 2.g406.t4 1
10793.g38.t1 2.g406.t1 1
GF16764-PA GE23659-PA 1
GF18733-PA GE23916-PA 1
GF17908-PA GE26055-PA 1
13398.g1.t1 3722.g1257.t1 4
10797.g114.t2 1.g734.t1 1
10797.g114.t2 GE12687-PA 1
10797.g114.t2 4.g75.t3 18
10803.g93.t1 GE16354-PA 1
GF14054-PA GE13197-PA 1
GF18632-PA GE24119-PA 1
GF18632-PA GE20923-PA 2
10792.g1696.t1 1.g1460.t1 1
10792.g1696.t1 GE23860-PA 1
10792.g1696.t1 GE19183-PA 1
10792.g1696.t1 GE19182-PA 1
10790.g1923.t1 4.g23.t2 1
10790.g1923.t1 4.g23.t3 1
10790.g1923.t1 GE25434-PA 1
10791.g1656.t2 6222.g2387.t1 1
10791.g1656.t2 0.g1665.t1 1
10791.g1656.t1 6222.g2387.t1 1
10791.g1656.t1 0.g1665.t1 2
10808.g119.t1 GE20050-PA 1
10808.g119.t1 GE22477-PA 4
GF21930-PA GE16934-PA 1
10792.g148.t1 GE12043-PA 1
10792.g148.t1 2.g573.t1 1
10792.g148.t1 GE12045-PA 1
10792.g148.t1 GE12046-PA 1
10792.g148.t1 GE12439-PA 1
10792.g148.t1 GE12041-PA 1
10792.g148.t1 GE12041-PB 1
10792.g148.t1 GE12441-PA 1
10792.g148.t1 GE13851-PA 1
10792.g148.t1 GE12444-PA 1
10792.g148.t1 GE12440-PA 1
10792.g148.t1 GE12443-PA 1
10792.g148.t1 GE12442-PA 1
10792.g148.t1 GE12042-PA 1
10792.g148.t1 2.g575.t1 1
10792.g148.t1 GE12440-PB 1
10790.g227.t1 GE25786-PA 1
10790.g227.t1 GE24932-PA 1
10790.g227.t1 4.g349.t1 1
10790.g227.t1 2740.g945.t1 1
10790.g227.t1 GE25790-PA 1
10790.g227.t1 GE25784-PA 1
10790.g227.t1 6637.g2871.t1 2
2540.g1.t1 1.g1815.t1 1
GF15376-PA GE12598-PA 1
GF15376-PA GE17783-PA 2
GF14376-PA GE11338-PA 1
GF13774-PB 2.g99.t2 1
GF13774-PB GE12835-PA 2
GF23697-PA GE22238-PA 1
GF12441-PA GE13056-PA 1
GF12441-PA GE25583-PA 2
GF12441-PA GE21497-PA 9
GF12441-PA GE21497-PB 9
GF10830-PA GE22089-PA 1
GF19083-PA GE17746-PA 1
10790.g948.t1 GE10662-PA 1
10790.g948.t1 GE19883-PA 7
10790.g948.t1 0.g1308.t1 8
10790.g948.t1 4.g2113.t3 9
10790.g948.t1 GE13825-PA 10
10790.g948.t1 1.g1099.t1 12
GF23379-PA GE10305-PA 1
GF23379-PA 1.g782.t1 6
GF12020-PA GE19339-PB 1
GF12020-PA GE19339-PA 1
GF14839-PA GE10092-PA 2
GF11841-PA GE11560-PA 1
GF11841-PA 1.g328.t2 13
GF11841-PA 1.g328.t3 13
9588.g3.t1 5591.g1770.t1 3
9588.g3.t1 6104.g2134.t1 17
10792.g1327.t1 GE14219-PA 1
GF20921-PA GE17924-PA 1
GF19189-PA GE15815-PA 1
GF19189-PA 3.g772.t1 2
GF24795-PA GE16128-PA 1
GF23328-PA GE23380-PA 1
GF23328-PA GE23382-PB 3
GF23328-PA 4.g2356.t1 4
GF23328-PA 4.g2356.t2 4
GF23328-PA GE19958-PC 13
GF14474-PA GE18397-PA 1
10792.g1455.t2 2.g747.t1 1
10792.g1455.t2 GE13573-PA 1
10792.g1455.t2 2.g748.t2 2
10792.g1455.t2 2.g748.t1 2
6081.g3.t1 2706.g931.t1 6
6081.g3.t1 2042.g720.t1 19
GF17966-PA GE10833-PA 1
GF15457-PA GE12609-PA 1
GF22580-PA GE17449-PA 1
GF22580-PA GE17450-PA 2
5495.g1.t1 1245.g426.t1 11
GF11926-PA GE12159-PA 1
GF24904-PA GE16238-PA 1
GF21367-PB GE16417-PA 1
GF21367-PB GE21403-PA 2
GF21367-PB GE21397-PA 3
GF21367-PB GE21399-PA 4
GF16497-PA 4.g275.t1 1
GF16497-PA GE25707-PA 1
GF16497-PA GE16798-PA 10
GF16497-PA 3.g250.t1 12
GF16497-PA GE13254-PA 15
10792.g1486.t1 2.g787.t1 1
GF13343-PA GE14447-PA 1
GF13343-PA GE17664-PA 5
GF23229-PA GE18654-PA 1
GF13511-PA GE13595-PA 1
GF13511-PA 2.g768.t2 2
GF13511-PA 2.g768.t1 2
GF17711-PA GE24384-PD 11
10791.g350.t1 0.g245.t1 1
10793.g550.t1 2.g1006.t1 4
10793.g550.t1 GE26416-PB 8
10793.g550.t1 GE24096-PB 9
10793.g550.t1 GE24096-PC 10
GF21180-PA GE16311-PE 1
GF21180-PA GE16317-PA 1
GF21180-PA GE16311-PD 1
GF21180-PA GE16884-PA 1
GF21180-PA GE24750-PA 3
GF13809-PA GE12275-PA 14
GF13809-PA 4.g873.t1 16
GF13809-PA GE11847-PB 22
GF13809-PA GE16243-PA 29
GF13809-PA GE10910-PA 30
GF13809-PA GE14582-PA 31
10790.g1174.t1 GE23339-PA 1
GF17441-PA 4.g688.t1 1
GF17441-PA 4.g1732.t1 2
GF17441-PA GE20556-PA 3
GF17441-PA GE23708-PA 6
GF17441-PA GE23708-PB 6
GF17441-PA GE24503-PA 10
GF15889-PA 2028.g711.t1 1
GF15889-PA 3463.g1189.t1 1
GF15889-PA GE23696-PA 4
GF16776-PA GE23623-PA 1
GF11455-PB GE12379-PB 1
GF11455-PB 0.g1755.t1 3
GF22475-PA GE16915-PA 1
GF20760-PA 4.g2213.t1 1
GF20760-PA 4.g2213.t2 1
GF20760-PA GE23499-PA 1
GF13706-PA GE12556-PA 1
10795.g310.t1 3.g382.t1 1
10795.g310.t1 GE16203-PA 1
GF11698-PA GE23706-PD 1
GF11698-PA GE23706-PE 1
GF11698-PA GE23706-PA 1
GF11698-PA 1.g1480.t2 1
GF11698-PA 1.g1480.t3 2
GF10254-PA GE20668-PA 1
GF10254-PA GE18016-PA 1
GF10254-PA 7121.g3048.t1 1
GF25278-PA GE21832-PA 1
GF25278-PA GE24662-PA 2
10777.g2.t1 7183.g3140.t1 19
10777.g2.t1 7450.g3388.t1 21
10777.g2.t1 2389.g852.t1 22
10777.g2.t1 7180.g3123.t1 29
GF23991-PA GE21506-PD 1
GF23991-PA 0.g573.t2 2
10806.g18.t1 6071.g2062.t1 14
GF18843-PA GE11648-PA 1
GF18843-PA 2.g1593.t1 1
GF18843-PA GE14213-PA 1
GF10404-PA GE20044-PA 1
GF17091-PA GE24668-PA 1
GF12897-PA GE12328-PA 1
GF19671-PA GE13384-PA 1
GF19671-PA 0.g901.t1 4
GF19671-PA GE21813-PA 5
GF15236-PA GE18236-PA 1
GF21466-PA GE16790-PA 1
GF17251-PA GE25467-PA 1
5676.g1.t1 7217.g3186.t1 1
5676.g1.t1 5974.g1924.t1 1
5676.g1.t1 7679.g3548.t1 2
5676.g1.t1 6121.g2190.t1 15
5676.g1.t1 7426.g3377.t1 37
GF16482-PA GE26365-PA 1
GF16482-PA GE26366-PA 1
GF16482-PA GE26368-PA 1
GF16482-PA GE26367-PA 1
GF11790-PA GE13510-PA 1
10790.g1251.t1 4.g173.t1 1
10790.g1251.t1 GE25128-PA 1
10790.g1251.t1 6881.g2952.t1 2
10790.g1251.t1 GE12485-PA 7
GF16323-PA GE10422-PA 1
GF16323-PA GE15982-PA 5
GF16323-PA GE18763-PA 5
10792.g720.t1 GE13991-PA 1
GF14126-PA GE26274-PA 1
GF14126-PA GE21651-PA 3
GF14126-PA GE13292-PA 11
GF14126-PA 3.g1048.t1 12
GF14126-PA GE17378-PA 16
GF14126-PA GE11499-PC 19
GF14126-PA GE22105-PA 19
GF14126-PA 1.g1674.t1 19
GF14126-PA GE17041-PA 19
GF14126-PA GE12755-PA 19
GF14126-PA 3.g394.t1 20
10791.g1502.t1 GE21617-PA 1
10791.g1502.t1 0.g695.t2 2
10790.g1917.t1 4.g438.t1 1
GF23062-PA GE10079-PA 1
GF23062-PA GE17134-PA 2
GF21995-PA GE14062-PA 1
GF23979-PB GE14708-PA 1
GF23979-PB GE14709-PA 2
GF23979-PB GE14056-PA 4
GF23979-PB 2.g1753.t1 6
GF23979-PB GE14601-PA 7
GF16710-PA GE11133-PA 3
GF23979-PA GE14708-PA 1
GF23979-PA GE14554-PC 5
GF23979-PA GE14554-PB 5
GF23979-PA GE14327-PA 6
13405.g3.t1 1880.g647.t1 8
13405.g3.t1 4048.g1346.t1 9
10791.g497.t1 GE21796-PA 1
10791.g497.t1 0.g877.t1 1
GF16682-PA GE25672-PA 1
GF15129-PA GE12954-PB 1
GF15129-PA GE12954-PA 1
GF16477-PA 4.g1113.t1 1
10796.g54.t1 GE24381-PA 1
10796.g54.t1 4.g1073.t1 1
GF14627-PA GE11117-PA 1
GF22058-PA 106.g42.t1 1
10793.g1175.t2 GE11300-PA 1
10793.g1175.t2 1.g906.t1 1
10793.g1175.t2 GE18704-PA 1
10793.g1175.t1 GE11300-PA 1
10793.g1175.t1 1.g906.t1 1
10793.g1175.t1 GE18704-PA 1
10793.g1175.t1 GE11313-PA 2
GF17639-PA 6549.g2815.t1 1
GF11088-PB GE13076-PA 1
10280.g1.t1 4474.g1469.t1 4
GF23914-PA GE19858-PA 1
GF23914-PA GE16918-PA 2
GF23914-PA 1.g328.t1 9
GF23914-PA GE13408-PA 14
GF23914-PA GE26354-PA 14
GF23914-PA GE20489-PA 14
GF11088-PA GE13076-PA 1
GF20265-PA GE15371-PA 1
GF20265-PA GE20124-PC 3
GF20265-PA GE25066-PA 4
GF20265-PA GE10632-PA 4
GF19997-PA GE24867-PA 1
GF19997-PA GE24866-PA 2
GF19035-PB 7122.g3049.t1 1
GF19035-PB GE11572-PB 3
GF19035-PB GE11572-PA 3
GF16762-PA GE23657-PA 1
GF16762-PA GE16091-PA 1
GF16762-PA GE16081-PA 1
GF16762-PA GE16089-PA 1
GF16762-PA GE16090-PA 2
GF16762-PA 3.g472.t1 2
GF16762-PA 4.g362.t1 8
GF21527-PA GE13879-PA 1
GF21527-PA 1.g1703.t2 3
GF19035-PA 7122.g3049.t1 1
GF19035-PA GE11572-PB 3
GF19035-PA GE11572-PA 3
GF23507-PA GE18311-PA 1
GF25289-PA GE21847-PA 1
GF11605-PB GE10136-PA 1
GF11357-PA GE12320-PA 1
GF11357-PA GE16819-PA 2
GF14957-PA GE14328-PA 1
GF14957-PA GE14328-PB 1
GF14957-PA GE14328-PC 1
GF14957-PA GE20955-PB 2
GF14957-PA GE20955-PA 2
GF14957-PA GE25546-PA 3
GF17115-PA GE26214-PA 1
10791.g495.t1 GE21792-PA 1
GF16398-PA GE24413-PA 1
GF16398-PA GE24413-PB 1
GF16398-PA GE17054-PA 1
GF16398-PA GE24412-PA 2
10790.g729.t2 GE10266-PA 1
10790.g729.t2 4.g1540.t1 2
10790.g729.t1 GE10266-PA 1
GF19853-PA GE24413-PB 14
GF19853-PA GE24413-PA 14
3015.g1.t1 7816.g3643.t1 15
3015.g1.t1 786.g268.t1 16
GF20903-PA GE16210-PA 1
GF20903-PA GE16210-PB 1
10790.g1569.t1 GE23768-PA 1
10790.g1569.t1 GE23770-PE 1
10790.g1232.t1 GE23869-PA 2
10791.g610.t1 0.g1600.t1 1
10791.g610.t1 6144.g2215.t1 1
GF14896-PA 1.g1337.t1 1
GF14896-PA GE12844-PA 13
GF14896-PA GE22001-PA 14
GF11362-PA GE14365-PA 1
GF11362-PA GE17158-PD 2
GF11362-PA GE17158-PB 2
GF11362-PA GE17158-PC 3
GF11362-PA 2.g1435.t1 6
GF11362-PA GE16049-PB 7
GF11362-PA GE16049-PA 7
GF11362-PA GE11836-PB 9
GF18590-PA 4.g1845.t1 1
GF18590-PA GE23803-PA 1
GF10360-PA GE19703-PA 1
GF14863-PC GE16582-PA 1
GF14863-PC 1.g13.t1 1
GF14863-PC 1.g13.t2 1
GF14863-PD 1.g13.t2 2
7142.g1.t1 4821.g1558.t1 7
10793.g375.t1 GE12653-PA 1
10793.g375.t1 GE12653-PC 1
10793.g375.t1 GE12653-PB 1
10793.g375.t1 0.g1305.t2 5
10793.g375.t1 GE19108-PA 6
10793.g375.t1 GE16209-PA 10
10793.g375.t1 GE12672-PA 10
10793.g375.t1 GE17432-PC 10
GF24456-PA GE21147-PA 1
GF23855-PA GE20291-PA 1
GF23855-PA GE20290-PC 2
10803.g12.t1 GE15570-PA 1
10803.g12.t1 GE19179-PA 2
GF15306-PA GE15225-PA 1
GF16619-PA GE10089-PA 1
GF12275-PA GE11770-PA 1
10806.g8.t1 GE14523-PA 1
2756.g1.t1 7181.g3131.t1 12
2756.g1.t1 7784.g3618.t1 30
2756.g1.t1 8054.g3776.t1 30
2756.g1.t1 7523.g3444.t1 35
2756.g1.t1 1310.g452.t1 45
7967.g1.t1 7278.g3256.t1 1
GF10311-PA GE22578-PA 1
5619.g4.t1 4779.g1555.t1 2
5619.g4.t1 3145.g1084.t1 6
GF21163-PA GE15579-PA 1
GF21163-PA GE15579-PB 1
GF21163-PA 0.g528.t1 2
GF21163-PA GE24399-PB 9
GF17658-PA GE24909-PA 1
GF17658-PA 4.g370.t1 1
GF13218-PA GE13956-PA 1
10793.g222.t1 2.g117.t2 1
10793.g222.t1 2.g117.t1 1
10793.g222.t1 4.g264.t2 4
10793.g222.t1 4.g264.t1 4
10793.g222.t1 4.g1925.t5 11
10792.g1919.t1 GE19442-PA 1
10792.g1919.t1 GE20561-PA 1
10792.g1919.t1 GE24278-PA 2
10792.g1919.t1 GE15728-PA 5
GF19116-PA GE17421-PA 1
GF15671-PA GE12272-PA 1
GF15671-PA GE11687-PC 2
GF10246-PA GE21697-PA 1
10972.g1.t1 5330.g1703.t1 9
9361.g1.t1 2516.g883.t1 1
9361.g1.t1 504.g181.t1 8
9361.g1.t1 2944.g1006.t1 12
9361.g1.t1 6169.g2244.t1 14
GF18380-PA GE24183-PA 1
GF13341-PA GE14443-PA 1
10790.g1915.t1 GE24407-PA 1
10790.g1915.t1 GE26304-PA 2
10790.g1915.t1 4.g1781.t1 4
GF13810-PA GE13466-PA 3
GF13810-PA GE12276-PA 9
GF13810-PA GE12275-PA 12
GF13810-PA GE16069-PA 25
GF13810-PA GE11739-PA 26
GF13810-PA GE11739-PB 26
GF13810-PA GE11739-PC 26
GF13810-PA 1.g1291.t3 27
GF13810-PA GE25361-PA 27
10796.g78.t1 GE24730-PA 1
10790.g915.t1 GE10642-PA 1
10790.g915.t1 GE24782-PA 2
GF11547-PA GE11737-PB 1
GF17488-PA 4.g1272.t1 1
GF17488-PA GE26457-PA 1
GF17488-PA 4.g1272.t2 2
GF17488-PB 4.g1272.t2 1
GF17488-PB GE26457-PA 2
GF14555-PC GE13552-PD 1
GF22960-PA GE10596-PA 1
GF22960-PA 4.g1970.t1 1
GF22960-PA GE10597-PA 1
GF22960-PA GE10598-PA 2
GF22960-PA GE15114-PB 12
GF10721-PA GE22481-PA 1
GF15822-PA GE18484-PA 1
GF15822-PA GE25932-PA 2
12179.g4.t1 393.g142.t1 15
GF25174-PA GE20080-PB 1
GF25174-PA GE20080-PA 1
GF25174-PA GE26161-PA 2
GF25174-PA GE24147-PA 3
GF13789-PA GE24498-PC 1
GF13789-PA 1.g1389.t2 1
GF13789-PA 1.g1389.t1 1
GF13789-PA 1.g1389.t6 1
GF13789-PA GE24465-PE 1
GF13789-PA 6463.g2748.t1 5
GF13789-PA GE22636-PA 5
10793.g1219.t1 GE26252-PB 1
10793.g1219.t1 GE26252-PA 1
10793.g1219.t1 GE26274-PA 1
10793.g1219.t1 GE26263-PA 3
10793.g1219.t1 GE21651-PB 6
10793.g1219.t1 0.g802.t1 14
10793.g1219.t1 6428.g2706.t1 15
10793.g1219.t1 3.g860.t2 20
10793.g1219.t1 GE11466-PC 21
10793.g1219.t1 2.g1487.t2 21
10793.g1219.t1 2.g1487.t1 21
GF10063-PA GE20967-PA 1
GF14691-PA GE13223-PA 1
GF14691-PA 6209.g2346.t1 2
GF14691-PA 6287.g2535.t1 3
GF11682-PA GE11907-PA 1
10792.g1367.t1 GE11818-PA 1
GF12447-PA GE13442-PA 1
GF12447-PA 4.g674.t2 2
GF12447-PA 4.g674.t1 2
GF12447-PA GE24684-PA 2
GF15700-PA GE18433-PA 1
10792.g1367.t2 2.g1373.t1 2
GF15648-PA GE11950-PA 1
GF15648-PA GE18617-PA 2
GF15648-PB GE11950-PA 1
GF15648-PB GE18617-PA 2
9090.g1.t1 5847.g1869.t1 2
10793.g647.t1 GE12593-PA 1
GF15596-PA GE25800-PA 1
GF17832-PA GE24272-PA 1
GF21408-PA GE17053-PA 1
10797.g192.t1 GE14704-PC 1
10797.g192.t1 GE14704-PD 1
10797.g192.t1 GE14704-PB 1
10797.g192.t1 GE14704-PF 1
10797.g192.t1 GE14704-PG 1
10797.g192.t1 GE14704-PH 1
10797.g192.t1 GE14704-PA 1
10797.g192.t1 GE14704-PE 1
10797.g192.t1 GE14706-PA 1
10797.g192.t1 GE14704-PI 1
10797.g192.t1 GE25135-PC 14
10797.g192.t1 GE25135-PA 14
10797.g192.t2 GE14704-PC 1
10797.g192.t2 GE14704-PD 1
10797.g192.t2 GE14704-PB 1
10797.g192.t2 GE14704-PF 1
10797.g192.t2 GE14704-PG 1
10797.g192.t2 GE14704-PH 1
10797.g192.t2 GE14704-PA 1
10797.g192.t2 GE14704-PE 1
10797.g192.t2 GE14706-PA 1
10797.g192.t2 GE14704-PI 1
10797.g192.t2 GE25135-PC 14
10797.g192.t2 GE25135-PA 14
10035.g1.t1 2948.g1008.t1 5
GF14322-PA GE12910-PA 1
GF14322-PA 2.g24.t2 1
GF14322-PA 2.g24.t1 1
GF17080-PA GE24604-PA 1
GF17080-PA GE17245-PB 3
10805.g3.t1 GE16076-PA 1
GF15787-PA GE18942-PA 1
GF15787-PA GE18941-PA 1
GF15787-PA 1.g1174.t1 2
GF15787-PA GE15569-PA 3
10792.g695.t1 2.g1908.t1 1
10792.g695.t1 GE14434-PA 2
GF17729-PA GE24533-PA 1
GF19227-PA GE18218-PA 2
GF18072-PA GE10276-PA 1
GF18072-PA GE15676-PA 2
GF14676-PA GE10988-PA 1
GF23644-PA 6235.g2423.t1 1
GF23644-PA GE19570-PA 1
GF23644-PA 0.g1701.t1 2
GF23644-PA 0.g1701.t2 2
GF18252-PA GE24635-PA 1
GF22621-PA GE15607-PA 1
GF22621-PA 3.g1009.t1 1
GF22621-PA GE16964-PA 9
GF24199-PB GE22340-PB 1
GF24199-PB GE22340-PA 1
GF24199-PB 0.g1481.t1 1
GF24199-PB GE22339-PA 2
GF24199-PB GE10157-PA 6
GF24199-PA GE22340-PB 1
GF24199-PA GE22340-PA 1
GF24199-PA 0.g1481.t1 1
GF24199-PA GE24277-PA 2
GF24199-PA GE24183-PA 3
11673.g1.t1 7110.g3034.t1 5
GF15152-PA GE12995-PA 1
GF12942-PA GE13904-PA 1
GF12762-PA GE14090-PB 1
GF12762-PA GE14090-PA 1
GF12762-PA GE12201-PA 3
GF12762-PA GE12517-PA 10
GF12762-PA 1.g966.t4 11
GF12762-PA 1.g966.t1 11
GF12762-PA 1.g966.t5 11
GF12762-PA 1.g966.t3 11
GF12762-PA GE22325-PA 20
GF12762-PA GE17378-PA 20
GF12762-PA 3.g734.t2 21
GF12762-PA 3.g734.t1 21
10792.g1257.t1 GE12020-PA 1
10792.g1257.t3 GE12020-PA 1
10790.g894.t1 GE15392-PA 3
GF23798-PA GE22042-PA 1
GF23798-PA GE16434-PA 2
10792.g1257.t4 GE12020-PA 1
GF11893-PA GE14185-PA 1
GF11893-PA 2.g1563.t1 1
GF11226-PA GE23454-PA 1
GF11226-PA GE25056-PA 1
GF11226-PA GE15652-PA 4
GF11226-PA 3.g954.t1 4
10794.g149.t1 4436.g1455.t1 1
10794.g149.t1 2456.g868.t1 1
10794.g149.t1 5974.g1924.t1 1
10794.g149.t1 7248.g3227.t1 1
10794.g149.t1 6117.g2175.t1 1
10794.g149.t1 7210.g3180.t1 1
10794.g149.t1 7679.g3548.t1 1
10794.g149.t1 7733.g3588.t1 1
10794.g149.t1 1521.g536.t1 1
10794.g149.t1 6132.g2202.t1 1
10794.g149.t1 6097.g2120.t1 1
10794.g149.t1 5105.g1635.t1 1
10794.g149.t1 637.g216.t1 1
10794.g149.t1 7182.g3133.t1 1
10794.g149.t1 7217.g3186.t1 1
10794.g149.t1 6117.g2174.t1 1
10794.g149.t1 7110.g3029.t1 1
10794.g149.t1 2228.g776.t1 1
10794.g149.t1 2439.g864.t1 1
10794.g149.t1 1484.g514.t1 1
10794.g149.t1 2147.g750.t1 1
10794.g149.t1 2494.g879.t1 1
10794.g149.t1 5361.g1712.t1 1
10794.g149.t1 7180.g3119.t1 1
10794.g149.t1 7833.g3655.t1 1
10794.g149.t1 1936.g665.t1 1
10794.g149.t1 3405.g1167.t1 1
10794.g149.t1 7186.g3150.t1 1
10794.g149.t1 2036.g714.t1 1
10794.g149.t1 2249.g786.t1 2
10794.g149.t1 3046.g1047.t1 3
10794.g149.t1 7268.g3241.t1 7
10794.g149.t1 1277.g436.t1 10
10794.g149.t1 7713.g3581.t1 28
10794.g149.t1 1677.g602.t1 32
10794.g149.t1 5501.g1752.t1 36
10794.g149.t1 1220.g420.t1 38
10794.g149.t1 4831.g1563.t1 47
GF17416-PA GE16014-PA 1
GF23366-PA GE23875-PA 1
GF14946-PA GE18382-PA 1
GF14946-PA GE18382-PB 1
GF19375-PA GE15969-PA 1
GF19375-PA 3.g610.t1 1
5150.g1.t1 6092.g2109.t1 25
GF19301-PA GE26227-PA 1
GF21188-PA GE15743-PA 1
GF19024-PA GE17252-PA 1
GF19024-PA 4.g1902.t1 4
GF19024-PA 4.g2115.t1 5
GF16589-PA GE23327-PA 1
10629.g1.t1 4538.g1481.t1 1
10629.g1.t1 7227.g3199.t1 5
10629.g1.t1 3500.g1198.t1 13
GF18847-PA GE25853-PA 1
GF18847-PA 4.g409.t1 1
GF17536-PA GE24700-PA 1
GF17536-PA GE13276-PA 2
GF17536-PA GE12664-PA 2
GF17536-PA GE15765-PA 6
GF17536-PA GE13170-PA 7
GF17536-PA GE15291-PA 7
GF17536-PA GE15947-PA 9
GF17536-PA GE15767-PA 9
GF17536-PA GE14106-PA 9
GF17536-PA GE26438-PA 10
GF17536-PA 6199.g2303.t1 10
GF17536-PA GE25205-PA 10
GF17536-PA GE26458-PA 11
GF17536-PA GE26458-PB 11
GF17536-PA GE14841-PB 11
GF17536-PA GE18258-PA 11
GF17536-PA GE16037-PA 12
GF22401-PA GE15504-PA 1
GF22401-PA GE15504-PB 1
10790.g1182.t1 GE23330-PA 1
10790.g1182.t1 GE23329-PA 1
10790.g1182.t1 GE19414-PA 2
10790.g1182.t1 4.g1730.t1 3
10790.g1182.t1 4.g1730.t2 3
10790.g1182.t1 GE23905-PA 3
10790.g1182.t1 3.g1283.t1 4
10790.g1182.t1 2.g1093.t1 8
GF12042-PA GE11498-PA 1
GF12042-PA GE20335-PA 7
GF25230-PA GE22107-PA 1
GF25230-PA GE22647-PA 1
GF25230-PA 0.g1765.t1 1
GF25230-PA GE22234-PA 2
GF25230-PA GE22406-PA 3
GF25230-PA GE10940-PA 6
GF10082-PA GE20987-PA 1
GF10082-PA GE20987-PC 1
GF10082-PA GE20987-PB 1
GF10082-PA GE20988-PA 1
GF10082-PA GE21634-PC 2
GF10082-PA GE21634-PA 2
GF10082-PA GE21634-PD 2
GF10082-PA GE21634-PB 2
GF11148-PA GE13323-PA 1
GF22724-PA GE20901-PC 5
GF22724-PA GE12810-PA 7
GF22724-PA 2.g114.t1 7
GF18030-PA GE23982-PA 1
GF18030-PA 4.g1640.t1 2
GF12370-PA GE19214-PD 1
GF12370-PA 1.g1570.t3 2
10796.g274.t1 4.g1792.t1 1
10796.g274.t1 GE10459-PA 1
10796.g274.t1 GE10462-PA 1
10796.g274.t1 GE10460-PA 1
10796.g274.t1 GE10463-PA 1
10796.g274.t1 GE10461-PA 1
10796.g274.t1 4.g1811.t1 1
10796.g274.t1 GE23837-PD 1
10796.g274.t1 4.g1811.t2 1
10796.g274.t1 3.g1188.t3 7
10796.g274.t1 4.g972.t1 7
10791.g655.t2 GE21113-PA 1
10791.g655.t2 0.g73.t1 1
10791.g655.t2 0.g73.t2 1
10791.g655.t2 0.g73.t4 1
10791.g655.t2 GE19174-PA 6
10791.g655.t2 GE10173-PA 10
10791.g655.t2 4.g1446.t1 10
10791.g655.t2 GE18219-PA 14
GF19571-PA GE15973-PA 1
10791.g655.t1 GE21113-PA 1
10791.g655.t1 0.g73.t1 1
10791.g655.t1 0.g73.t2 1
10791.g655.t1 0.g73.t4 1
10791.g655.t1 GE19174-PA 6
10791.g655.t1 GE18219-PA 14
10791.g655.t1 GE18222-PE 16
1967.g1.t1 2004.g695.t1 6
GF17782-PA GE10939-PA 1
GF17782-PA GE16268-PA 2
GF17782-PA GE26287-PA 14
GF17782-PA 4.g1013.t1 14
GF17782-PA GE12755-PB 17
GF17782-PA GE25348-PB 18
GF17782-PA GE25348-PA 18
10544.g2.t1 GE12956-PA 1
10544.g2.t1 7444.g3385.t1 1
10544.g2.t1 1.g1825.t1 13
10544.g2.t1 4651.g1518.t1 21
7565.g1.t1 3789.g1276.t1 14
GF17280-PA GE25370-PA 1
GF11303-PA GE11609-PA 1
GF11303-PA 2.g1660.t1 1
GF16419-PA GE25155-PA 1
11746.g1.t1 5863.g1880.t1 19
GF16493-PA GE15364-PA 2
GF17695-PA GE23604-PA 1
GF16930-PA GE26236-PA 1
GF16930-PA GE26368-PA 2
GF24142-PB GE13003-PA 1
GF24142-PB GE11419-PA 2
GF24142-PB GE11419-PB 2
GF24142-PB GE10904-PA 3
GF24142-PA GE13003-PA 1
GF24142-PA GE11419-PA 2
GF24142-PA GE11419-PB 2
GF24142-PA GE10904-PA 3
GF22182-PA GE11715-PA 4
GF14917-PA 1.g273.t1 1
GF14917-PA GE15013-PA 1
GF14113-PA GE26107-PA 1
GF24923-PA 0.g12.t1 1
GF24923-PA GE21042-PA 1
GF24923-PA 1.g1432.t1 2
GF24923-PA GE24125-PA 2
GF24923-PA 4.g379.t5 3
GF24923-PA 4.g379.t3 3
GF24923-PA 4.g379.t1 3
GF24923-PA 4.g379.t4 3
GF11009-PA GE22652-PA 1
GF23007-PA GE25157-PA 1
GF17855-PA GE24707-PA 3
GF13501-PA GE13581-PA 1
GF22886-PA GE23846-PA 1
GF18766-PA GE23958-PA 1
10461.g2.t1 7227.g3199.t1 10
GF15490-PA GE18307-PA 1
GF15490-PA GE13009-PA 2
GF15490-PA GE17487-PA 4
4399.g1.t1 6047.g2035.t1 15
GF15603-PA GE25170-PA 1
GF15603-PA GE12808-PB 6
GF15603-PA 0.g546.t3 8
GF15603-PA GE20587-PA 8
GF16391-PA GE10206-PA 1
GF11922-PA GE19237-PA 1
GF23638-PA GE19971-PA 1
GF23638-PA 0.g1205.t1 1
GF23256-PA GE23306-PA 1
GF23256-PA GE12842-PA 2
GF24309-PA GE22150-PA 1
GF24309-PA 0.g1278.t1 2
GF14174-PA 1.g326.t1 1
GF14174-PA 1.g326.t2 1
GF14174-PA GE18220-PA 1
GF14174-PA GE23684-PA 3
GF14174-PA GE23684-PB 3
GF14174-PA 1.g966.t2 4
10808.g103.t3 GE15932-PA 1
10808.g103.t3 3.g646.t1 1
10808.g103.t3 3.g646.t2 1
10808.g103.t3 GE23677-PD 2
10808.g103.t3 GE23677-PB 2
10808.g103.t3 GE23677-PA 2
10808.g103.t3 GE23677-PF 2
10808.g103.t3 GE23677-PC 2
10808.g103.t3 GE10745-PA 3
10808.g103.t3 4.g480.t4 4
10808.g103.t3 GE24813-PA 4
GF17678-PA 6637.g2871.t1 1
GF17678-PA 6637.g2872.t1 1
GF17678-PA 6646.g2877.t1 1
GF17678-PA GE24932-PA 1
GF17678-PA 4.g349.t1 1
GF17678-PA GE25790-PA 1
GF17678-PA GE25786-PA 1
GF17678-PA GE25791-PA 1
GF17678-PA 4.g350.t1 4
GF12015-PA GE19334-PA 1
GF21215-PA GE17556-PA 1
10809.g19.t1 7183.g3145.t1 1
10809.g19.t1 6117.g2168.t1 1
10809.g19.t1 7156.g3073.t1 1
10809.g19.t1 7527.g3448.t1 1
10809.g19.t1 6053.g2045.t1 33
10809.g19.t1 1702.g613.t1 37
10809.g19.t1 7163.g3086.t1 38
10809.g19.t1 3213.g1107.t1 39
GF20279-PA GE17372-PA 1
GF11319-PA GE11622-PA 1
GF15229-PA GE18769-PA 1
GF15229-PA 1.g990.t1 2
10792.g1187.t2 GE14122-PA 1
10792.g1187.t2 GE14122-PB 1
10792.g1187.t2 GE14123-PA 1
10792.g1187.t2 GE14122-PC 1
10792.g1187.t2 GE22235-PA 4
10792.g1187.t2 GE10581-PA 8
10792.g1187.t2 GE25192-PC 9
GF16263-PA GE10396-PA 1
GF16263-PA 4.g1711.t1 1
GF16263-PA 4.g1710.t1 1
GF16263-PA GE23804-PA 1
GF16263-PA 4.g1840.t1 1
9591.g1.t1 5916.g1894.t1 2
9591.g1.t1 274.g107.t1 2
9591.g1.t1 927.g319.t1 2
9591.g1.t1 6140.g2213.t1 2
GF22534-PA GE17731-PA 1
11693.g1.t1 30.g12.t1 1
11693.g1.t1 7172.g3097.t1 1
11693.g1.t1 1.g1823.t1 1
11693.g1.t1 2.g1052.t1 1
11693.g1.t1 2.g355.t1 1
11693.g1.t1 7176.g3105.t1 1
11693.g1.t1 6116.g2158.t1 1
11693.g1.t1 7457.g3391.t1 1
11693.g1.t1 7478.g3413.t1 1
11693.g1.t1 997.g345.t1 1
11693.g1.t1 6048.g2036.t1 1
11693.g1.t1 5501.g1752.t1 1
11693.g1.t1 7187.g3155.t1 1
11693.g1.t1 7733.g3590.t1 1
11693.g1.t1 5710.g1812.t1 32
11693.g1.t1 1902.g656.t1 37
11693.g1.t1 4436.g1454.t1 45
GF18634-PA 4.g1452.t1 1
GF18634-PA GE24123-PA 1
GF18634-PA GE20460-PA 1
GF18634-PA GE17497-PA 1
GF18634-PA GE17497-PB 1
GF18634-PA GE20257-PB 5
GF13601-PA 2.g566.t1 1
GF13601-PA 1.g1333.t1 2
GF13601-PA GE12451-PA 4
10792.g819.t2 1.g1639.t1 1
10792.g819.t2 1.g1639.t2 1
10792.g819.t2 1.g1639.t3 1
10792.g819.t2 GE22423-PA 1
10792.g819.t2 1.g1053.t1 11
10792.g819.t2 GE16985-PA 23
10792.g819.t1 1.g1639.t2 1
10792.g819.t1 1.g1639.t1 1
10792.g819.t1 1.g1639.t3 1
10792.g819.t1 GE22423-PA 1
10792.g819.t1 GE12057-PC 23
10792.g819.t1 GE12057-PB 23
GF14261-PA GE18687-PA 1
GF21217-PA GE17162-PA 1
GF21217-PA GE20001-PA 2
GF21217-PA GE20001-PB 2
GF18285-PA GE24001-PB 1
GF18285-PA GE24005-PA 1
GF18285-PA GE24004-PA 2
GF18285-PA GE25338-PA 10
11400.g2.t1 4569.g1492.t1 21
11400.g2.t1 4905.g1581.t1 27
11762.g1.t1 4205.g1381.t1 1
11762.g1.t1 7169.g3091.t1 9
13131.g1.t1 231.g86.t1 1
13131.g1.t1 39.g17.t1 6
GF11762-PA GE24378-PA 1
10812.g3.t2 5.g14.t2 2
GF14164-PA GE18710-PA 1
GF14164-PA 1.g912.t1 2
GF14124-PA GE26252-PA 1
GF14124-PA GE26252-PB 1
10795.g218.t1 GE15757-PA 1
10795.g218.t1 GE12889-PA 2
GF11828-PA GE11544-PA 1
GF11828-PA GE11544-PB 1
GF11828-PA GE19135-PA 2
GF19432-PA 3.g472.t1 1
GF19432-PA GE16091-PA 1
GF19432-PA GE16081-PA 1
GF19432-PA 3.g475.t1 1
GF19432-PA 3.g475.t2 1
GF19432-PA GE16090-PA 1
GF19432-PA GE16089-PA 1
GF19432-PA GE23657-PA 2
GF24453-PA GE21143-PB 1
GF24453-PA GE21143-PA 1
GF24453-PA GE20227-PA 2
GF24453-PA GE14390-PA 6
GF24453-PA GE20798-PA 7
10791.g912.t2 GE21389-PA 1
10791.g912.t2 GE21388-PA 1
10791.g912.t2 GE21385-PA 2
5253.g1.t1 3244.g1120.t1 3
5253.g1.t1 5301.g1696.t1 11
10791.g912.t1 GE21389-PA 1
10791.g912.t1 GE21388-PA 1
GF12506-PA GE14325-PA 1
10793.g957.t1 1.g1229.t1 1
GF12082-PA GE12277-PA 1
GF12082-PA 2.g806.t3 1
GF12082-PA 2.g806.t2 1
GF12082-PA 2.g806.t1 1
GF19533-PA GE16462-PA 1
GF11538-PA GE11410-PA 1
GF18208-PA GE25411-PA 1
GF18208-PA GE19584-PA 2
GF18208-PA 6314.g2573.t1 3
GF23778-PA GE20400-PA 1
GF23778-PA GE17380-PC 2
10808.g33.t1 3.g1093.t2 1
10808.g33.t1 3.g1093.t1 1
10808.g33.t1 GE17748-PA 2
13321.g2.t1 33.g15.t1 4
13321.g2.t1 7881.g3687.t1 7
GF19147-PA GE16311-PA 1
GF21014-PA 3.g66.t1 1
GF23080-PA 4.g309.t2 2
GF23080-PA 7086.g3016.t1 4
GF10617-PA 0.g616.t1 9
GF17595-PA GE26266-PA 1
GF17595-PA GE25074-PA 2
GF17595-PA GE23410-PA 3
GF17595-PA GE20592-PA 7
GF14287-PA GE18960-PC 1
GF14287-PA GE18960-PB 1
GF18221-PA GE10647-PA 1
GF25062-PA GE21438-PA 1
GF25062-PA GE21252-PA 2
GF10390-PA GE19829-PA 1
GF10390-PA GE22253-PA 1
GF10390-PA 0.g1380.t1 2
GF22125-PA GE16657-PA 1
GF10708-PB GE22326-PA 1
GF10708-PB 0.g1463.t1 1
GF10708-PB 6460.g2744.t1 1
10790.g1353.t1 4.g1102.t1 1
10790.g1353.t1 4.g1102.t2 1
10790.g1353.t1 4.g1102.t3 1
10793.g220.t2 2.g117.t2 1
10793.g220.t2 2.g117.t1 1
10793.g220.t2 4.g1925.t1 3
10793.g220.t2 4.g1925.t3 3
10793.g220.t2 4.g1925.t4 3
10793.g220.t2 GE17705-PA 4
10793.g220.t2 GE24752-PA 6
10793.g220.t2 GE12798-PA 6
10793.g220.t2 6254.g2468.t1 8
GF10708-PA GE22326-PA 1
GF10708-PA 0.g1463.t1 1
GF10708-PA 6460.g2744.t1 1
GF10708-PD GE22326-PA 2
GF19486-PA GE17157-PA 1
GF19486-PA 3.g476.t1 1
GF19486-PA GE14146-PB 2
GF10657-PA GE19796-PA 1
GF10657-PA GE19795-PA 1
GF10941-PA 6196.g2281.t1 1
GF10941-PA 4.g71.t4 3
10550.g1.t1 1622.g586.t1 10
GF13180-PA GE13842-PA 1
GF13630-PA GE14421-PA 1
GF12199-PA GE12139-PA 1
GF14592-PA GE17823-PA 1
GF13833-PA GE11565-PA 1
GF13833-PA GE11564-PB 1
GF13833-PA GE11564-PC 2
GF13833-PA GE11564-PA 3
5136.g1.t1 7212.g3182.t1 2
5136.g1.t1 786.g268.t1 18
GF17824-PA GE25491-PA 1
10792.g400.t1 GE12178-PA 1
GF15360-PA GE12765-PA 1
GF15360-PA 2.g158.t7 1
GF15360-PA 2.g158.t6 1
GF15360-PA 2.g158.t10 1
GF15360-PA 2.g158.t2 1
GF15360-PA 2.g158.t5 1
GF15360-PA 2.g158.t3 1
GF15360-PA 2.g158.t4 1
GF15360-PA GE11388-PA 1
GF15360-PA 2.g158.t9 1
GF15360-PA 2.g158.t1 1
GF15360-PA 2.g158.t8 1
10790.g1310.t1 6748.g2921.t1 1
GF11725-PA GE26392-PA 1
GF17933-PA GE26139-PB 1
GF17933-PA 4.g825.t3 1
GF17933-PA GE20901-PC 4
10791.g1247.t1 0.g553.t2 1
10791.g1247.t1 0.g553.t1 1
10791.g1247.t1 GE20568-PA 1
10798.g138.t1 3.g1003.t1 1
10798.g138.t1 GE17652-PA 1
10798.g138.t1 3.g1003.t2 2
10798.g138.t1 GE15420-PA 6
10798.g138.t1 GE13160-PA 10
10798.g138.t1 GE15105-PA 11
10798.g138.t1 4.g1972.t1 12
10798.g138.t1 GE10597-PA 13
GF18469-PB GE25141-PA 1
GF18469-PB GE25141-PB 1
GF10616-PA GE13041-PA 8
10791.g1858.t1 GE21563-PA 1
GF24018-PA GE20940-PB 1
GF24018-PA GE20940-PA 1
GF24018-PA GE11892-PA 2
GF17253-PA GE25469-PA 1
GF14370-PA GE10938-PA 1
GF25006-PA GE21591-PA 1
GF25006-PA GE20445-PA 2
GF17765-PA GE24779-PA 1
GF17765-PA GE13844-PA 1
GF17765-PA GE14397-PA 1
GF17765-PA 2.g1861.t1 1
GF17765-PA GE10520-PA 1
GF17765-PA 4.g1881.t1 1
10795.g149.t1 GE16049-PB 1
10795.g149.t1 GE16049-PA 1
10795.g149.t1 GE14082-PA 4
10795.g149.t1 GE14365-PA 8
10795.g149.t1 2.g748.t2 8
10795.g149.t1 GE17158-PC 9
GF24842-PA GE21194-PA 1
7992.g1.t1 1261.g429.t1 6
7992.g1.t1 7227.g3199.t1 8
GF10458-PA GE20552-PA 1
GF10458-PA 0.g561.t1 1
GF10458-PA GE25915-PA 2
GF17568-PA GE23595-PA 1
GF17568-PA GE23589-PA 2
10792.g772.t1 GE11564-PB 1
10792.g772.t1 GE11565-PA 1
10792.g772.t1 GE11564-PC 1
10792.g772.t1 GE11564-PA 1
10792.g772.t1 GE17626-PA 2
10792.g772.t1 GE23541-PA 4
10790.g1517.t1 4.g1429.t1 1
10790.g1517.t1 GE21821-PA 2
GF14276-PA GE19019-PA 1
GF14276-PA 1.g1310.t1 1
GF14276-PA GE19020-PA 1
GF14276-PA GE19217-PA 3
GF14276-PA 1.g1573.t1 3
GF14276-PA GE19001-PA 4
GF20737-PA GE23469-PA 1
GF16300-PA GE23756-PA 1
GF12521-PA GE12851-PA 1
1481.g1.t1 261.g101.t1 31
10795.g118.t1 GE17557-PA 1
10795.g118.t1 GE17162-PA 2
10795.g118.t1 GE20001-PA 3
10795.g118.t1 GE20001-PB 3
GF23265-PA GE23705-PA 1
GF23265-PA GE18328-PA 3
GF23330-PA GE23382-PA 1
GF23330-PA GE23382-PB 1
GF23330-PA 4.g2358.t1 2
GF23330-PA GE19958-PC 13
10810.g10.t1 2.g185.t1 1
10810.g10.t1 4.g1068.t1 1
10810.g10.t1 5902.g1890.t1 2
10810.g10.t1 7155.g3072.t1 19
10810.g10.t1 7162.g3081.t1 20
4612.g1.t1 3331.g1151.t1 1
4612.g1.t1 3500.g1198.t1 9
GF21991-PA GE16574-PA 1
GF11096-PA GE13086-PA 1
GF11096-PA 2.g106.t1 1
GF11096-PA 4.g2452.t1 3
GF11096-PA GE10957-PA 4
GF11096-PA GE20360-PA 5
GF11096-PA 1.g712.t1 7
GF11096-PA 1.g712.t2 7
GF15240-PA GE18240-PA 1
GF15240-PA GE18240-PB 1
GF23503-PA GE19517-PA 1
GF23503-PA 0.g1729.t1 1
GF23503-PA 6479.g2762.t1 1
GF23503-PA GE10250-PA 1
GF23503-PA 4.g1526.t1 1
GF23503-PA GE21997-PA 2
GF23503-PA GE12917-PA 6
GF23503-PA GE22513-PA 7
GF23503-PA 6228.g2399.t1 7
GF10837-PA GE22453-PA 1
GF21576-PA GE15674-PA 1
GF15643-PA GE18515-PA 1
GF25133-PA GE20840-PA 1
GF25133-PA GE20840-PB 1
GF25133-PA GE21501-PA 7
GF25133-PA 4.g361.t1 7
GF25133-PA GE21501-PB 7
GF25133-PA GE14934-PA 8
GF25133-PA 4.g105.t1 8
GF25133-PA GE19212-PB 9
GF25133-PA GE12664-PA 9
GF25133-PA GE25986-PA 9
GF25133-PA GE19490-PB 10
GF25133-PA GE14516-PA 10
GF25133-PA GE25878-PA 10
GF25133-PA GE20482-PA 11
GF25133-PA GE20497-PA 11
GF25133-PA GE20660-PA 11
GF25133-PA 1.g402.t1 11
GF25133-PA GE16084-PA 12
GF25133-PA GE25901-PA 13
GF25133-PA GE26084-PC 13
GF25133-PA 4.g757.t2 13
GF25133-PA GE25244-PA 13
GF25133-PA GE21392-PA 13
10792.g1778.t1 GE14148-PA 1
10791.g727.t1 GE20791-PA 1
10791.g727.t1 GE20790-PA 2
10791.g278.t1 GE20598-PA 1
GF21731-PA GE17443-PA 1
GF21731-PA 4.g950.t2 3
GF21731-PA 4.g952.t1 4
GF21731-PA GE14247-PA 7
GF21731-PA GE11804-PA 7
GF21731-PA 4.g1683.t1 12
GF21731-PA GE22656-PA 13
GF21731-PA GE14116-PA 14
GF21731-PA GE17565-PA 14
GF21731-PA GE24826-PA 14
GF21731-PA GE11731-PA 15
GF21731-PA GE18073-PA 19
GF17132-PA GE10112-PA 1
GF17132-PA GE26104-PA 4
GF17132-PA GE24614-PA 5
GF17132-PA GE26106-PA 5
GF17132-PA GE10113-PA 7
GF17132-PA GE12880-PA 14
GF17132-PA GE15156-PA 17
GF17132-PA GE15166-PA 17
GF17132-PA 3.g900.t2 17
GF17132-PA 3.g900.t1 17
GF17132-PA GE19558-PA 18
GF17132-PA GE22684-PA 18
GF17132-PA GE19921-PA 18
GF17132-PA 4.g2342.t3 19
GF17132-PA GE22141-PA 20
GF17132-PA GE23721-PA 22
GF17132-PA 0.g647.t1 23
10795.g139.t1 GE17178-PC 1
10795.g139.t1 GE17178-PB 1
10795.g139.t1 GE17178-PA 1
GF17420-PA GE10711-PA 1
GF17420-PA 4.g2100.t4 1
GF17420-PA GE10710-PA 2
GF17420-PA GE23587-PA 18
GF21587-PA GE17585-PA 1
GF21587-PA GE20371-PA 2
GF14982-PA 1.g271.t1 1
GF14982-PA GE18182-PA 1
GF14982-PA GE10289-PA 2
10793.g1267.t1 GE18470-PA 1
10793.g1267.t1 GE13439-PA 6
GF14336-PA GE14966-PA 1
GF14336-PA GE11484-PA 8
13249.g2.t1 7124.g3057.t1 12
10809.g4.t1 5710.g1813.t1 1
10809.g4.t1 7166.g3089.t1 1
10809.g4.t1 7163.g3084.t1 1
10809.g4.t1 63.g27.t1 1
10809.g4.t1 989.g340.t1 1
10809.g4.t1 3727.g1260.t1 1
10809.g4.t1 3337.g1154.t1 1
10809.g4.t1 6028.g2009.t1 1
10809.g4.t1 7159.g3080.t1 2
10809.g4.t1 4357.g1436.t1 2
10809.g4.t1 7195.g3162.t1 7
10809.g4.t1 6162.g2241.t1 13
10809.g4.t1 4031.g1339.t1 14
GF24506-PA GE20167-PA 1
GF11635-PA GE14008-PA 1
GF11635-PA GE14009-PA 2
GF11635-PA GE14003-PA 3
GF19982-PA GE17223-PA 1
GF25094-PA GE21470-PA 1
GF25094-PA 0.g544.t1 1
GF25094-PA GE12798-PA 1
GF25094-PA GE20918-PA 1
GF25094-PA GE17705-PA 1
GF25094-PA 3.g1055.t1 1
GF25094-PA GE24752-PA 1
GF25094-PA GE23789-PA 1
GF25094-PA GE23789-PB 1
GF25094-PA 4.g264.t2 1
GF25094-PA 4.g264.t1 1
GF25094-PA 4.g1925.t2 1
GF25094-PA 4.g1925.t5 2
GF25094-PA 6089.g2099.t1 3
5736.g3.t1 2587.g899.t1 3
GF12052-PA GE11510-PA 1
GF12052-PA 2.g1784.t1 1
GF24755-PA 0.g25.t1 1
GF24755-PA GE21036-PA 1
GF24755-PA GE20112-PA 2
GF24755-PA GE10967-PA 3
GF24755-PA GE13512-PA 4
GF24755-PA 2.g667.t2 4
GF24755-PA 2.g667.t1 4
GF24755-PA 2.g667.t3 4
GF21096-PA GE15810-PA 1
10791.g1611.t1 GE22482-PA 1
GF10710-PA GE22327-PA 1
GF10710-PA 6203.g2326.t1 1
GF10710-PA GE19737-PA 4
GF10710-PA GE19426-PA 4
GF10710-PA 2.g844.t1 6
GF10710-PA GE22055-PA 6
GF10710-PA GE12908-PC 7
GF10710-PA 2.g25.t4 8
GF25211-PA 6367.g2636.t1 1
GF25211-PA GE22435-PA 1
GF22406-PA 3.g1085.t1 1
GF22946-PA GE10583-PA 1
GF22946-PA 1.g258.t1 2
GF22946-PA GE10578-PA 4
GF22946-PA GE10578-PC 4
GF23288-PA GE23834-PA 1
GF20874-PA GE16181-PA 1
GF20874-PA GE16181-PB 1
GF20874-PA GE16180-PA 1
GF20874-PA GE17784-PA 4
GF20874-PA GE17742-PA 12
GF20874-PA GE17502-PA 12
GF20874-PA GE22480-PA 13
GF20874-PA GE22480-PC 13
GF20874-PA GE10088-PA 14
GF20874-PA GE10088-PB 14
GF20874-PA GE25543-PA 15
GF20874-PA GE20096-PA 15
GF22351-PA GE16146-PA 1
13242.g2.t1 7731.g3587.t1 1
13242.g2.t1 7461.g3393.t1 1
13242.g2.t1 6207.g2342.t1 1
13242.g2.t1 2.g1052.t1 1
13242.g2.t1 7187.g3154.t1 1
13242.g2.t1 7187.g3155.t1 1
13242.g2.t1 6116.g2158.t1 1
13242.g2.t1 2.g355.t1 1
13242.g2.t1 7733.g3590.t1 1
13242.g2.t1 3521.g1205.t1 1
13242.g2.t1 6311.g2566.t1 1
13242.g2.t1 7713.g3581.t1 1
13242.g2.t1 5974.g1927.t1 1
13242.g2.t1 1.g1823.t1 2
13242.g2.t1 3271.g1126.t1 3
13242.g2.t1 2757.g951.t1 11
13242.g2.t1 6086.g2090.t1 45
2902.g1.t1 5712.g1818.t1 12
2902.g1.t1 4993.g1601.t1 27
2902.g1.t1 3271.g1126.t1 27
2902.g1.t1 3329.g1150.t1 40
GF11644-PA GE11876-PA 1
GF11644-PA GE14698-PA 3
10792.g1424.t1 GE11483-PA 3
GF17323-PA GE25818-PA 1
GF17323-PA 4.g380.t1 1
GF17323-PA 4.g379.t5 1
GF17323-PA 4.g379.t1 1
GF17323-PA GE25817-PA 1
GF17323-PA 4.g379.t3 1
GF17323-PA 4.g379.t4 1
GF17323-PA 2.g1826.t1 1
GF17323-PA GE14375-PA 2
GF17323-PA GE24125-PA 4
GF17323-PA 1.g1432.t1 4
GF17170-PA GE26420-PA 1
10790.g1466.t1 GE26302-PA 1
GF17651-PA GE24903-PA 1
GF17500-PA GE25305-PA 1
GF17500-PA GE26188-PA 1
10792.g1301.t1 GE14200-PA 1
10792.g1301.t1 2.g1577.t1 1
GF16106-PA GE23449-PA 1
GF21106-PA GE17689-PA 1
10805.g9.t1 GE16076-PB 1
10805.g9.t1 GE16076-PA 1
10819.g2.t1 3329.g1150.t1 1
10819.g2.t1 5720.g1820.t1 1
10819.g2.t1 5797.g1852.t1 25
10819.g2.t1 7713.g3578.t1 30
10819.g2.t1 3213.g1107.t1 31
6051.g1.t1 7696.g3564.t1 3
GF24264-PA GE20354-PA 1
GF13881-PA 1.g250.t1 1
GF13881-PA 2.g165.t1 3
10793.g849.t1 GE14950-PA 1
GF16923-PA GE26227-PA 1
12060.g2.t1 6086.g2089.t1 2
12060.g2.t1 5739.g1830.t1 2
GF25271-PA GE21821-PA 1
GF25271-PA 4.g1429.t1 2
10792.g1647.t1 2.g1885.t1 1
GF23685-PA GE22051-PA 1
10790.g266.t1 GE25002-PA 2
10790.g266.t1 GE17866-PA 4
GF15154-PA GE12998-PA 1
GF15154-PA 2.g33.t1 1
GF15154-PA 2.g33.t2 1
GF20638-PA GE16736-PA 1
10792.g1561.t1 GE11752-PA 1
10792.g1561.t1 GE11752-PB 1
10792.g789.t1 2.g1723.t1 1
GF23640-PA GE19973-PB 1
GF23640-PA GE19973-PA 1
GF22185-PA GE16629-PA 1
10791.g225.t1 GE21150-PA 1
10791.g225.t1 0.g117.t1 2
10791.g225.t1 GE20958-PA 4
10793.g1088.t1 GE18605-PA 1
10793.g1088.t1 GE18608-PD 1
10793.g1088.t1 GE18608-PE 1
10793.g1088.t1 GE18606-PA 1
10793.g1088.t1 GE18607-PA 1
10793.g1088.t1 GE18608-PC 1
10793.g1088.t1 GE18608-PB 1
10793.g1088.t1 GE18608-PA 1
10793.g1088.t1 GE21209-PA 1
10793.g1088.t1 GE21213-PA 2
10793.g1088.t1 GE22359-PA 8
10793.g1088.t1 6444.g2727.t1 8
10793.g1088.t1 6444.g2727.t2 8
GF11058-PA GE19063-PA 1
GF11058-PA GE25334-PA 3
GF11058-PA GE25986-PA 8
GF11058-PA GE20038-PA 9
GF11058-PA GE12664-PA 9
GF11058-PA GE26084-PC 10
GF11058-PA GE20968-PA 10
GF11058-PA GE21016-PA 10
GF11058-PA 4.g361.t1 11
GF11058-PA GE25244-PA 13
GF11058-PA GE10702-PA 13
GF11058-PA GE20482-PA 13
GF11058-PA GE25247-PA 13
GF17991-PA GE23808-PA 1
10813.g44.t1 GE15792-PA 1
10813.g44.t1 GE23533-PA 2
GF16599-PA 4.g2412.t1 1
GF16599-PA GE23337-PA 1
10812.g5.t1 7607.g3504.t1 1
10812.g5.t1 7788.g3621.t1 1
10812.g5.t1 5976.g1941.t1 1
10812.g5.t1 1607.g576.t1 1
10812.g5.t1 7225.g3195.t1 1
10812.g5.t1 7182.g3134.t1 2
10812.g5.t1 7489.g3419.t1 21
GF15591-PA GE25756-PA 1
GF15591-PA GE11602-PA 2
GF19836-PA GE14123-PA 1
GF12030-PA GE13558-PA 1
GF12030-PA GE25767-PA 6
GF11824-PA GE26402-PA 1
10794.g181.t1 7156.g3073.t1 1
10794.g181.t1 7183.g3145.t1 1
10794.g181.t1 6117.g2168.t1 1
10794.g181.t1 7507.g3432.t1 1
10794.g181.t1 2035.g713.t1 1
10794.g181.t1 7889.g3694.t1 1
10794.g181.t1 4280.g1412.t1 1
10794.g181.t1 7999.g3747.t1 1
10794.g181.t1 7187.g3153.t1 1
10794.g181.t1 6022.g2001.t1 1
10794.g181.t1 7527.g3448.t1 1
10794.g181.t1 4569.g1493.t1 1
10794.g181.t1 1479.g511.t1 1
10794.g181.t1 2652.g915.t1 1
10794.g181.t1 7252.g3234.t1 1
10794.g181.t1 7182.g3136.t1 8
10794.g181.t1 6117.g2166.t1 28
10794.g181.t1 715.g246.t1 30
10794.g181.t1 485.g174.t1 37
10794.g181.t1 7279.g3259.t1 39
10794.g181.t1 7377.g3346.t1 40
GF12906-PA GE12339-PA 1
GF12906-PA GE12339-PD 1
GF12906-PA GE12339-PB 1
GF12906-PA GE12339-PC 2
GF12881-PA 2.g1792.t2 1
GF12881-PA 2.g1792.t3 1
GF12881-PA GE19475-PA 3
GF12881-PA GE19476-PA 3
GF12881-PA GE19476-PB 3
10825.g1.t1 GE15064-PA 1
GF11526-PC 2.g1931.t3 1
GF11526-PC 2.g1931.t2 1
GF11526-PC GE21940-PA 4
GF11526-PC GE14051-PA 5
GF11526-PC GE17559-PA 5
GF18638-PA 4.g1451.t2 2
GF18638-PA 4.g1451.t1 2
GF18638-PA 1.g1347.t1 8
GF18638-PA GE18270-PA 11
3143.g1.t1 5972.g1916.t1 3
10797.g65.t1 1.g854.t2 1
10797.g65.t1 1.g854.t1 1
10797.g65.t1 1.g1434.t4 18
GF17325-PA GE25820-PA 1
GF17325-PA GE25820-PB 1
GF17325-PA GE21309-PA 3
GF21932-PA GE16176-PA 1
GF12993-PA 3.g567.t1 1
GF12993-PA 4.g1251.t1 3
GF10379-PA 6261.g2501.t1 1
GF10379-PA 6261.g2500.t1 5
GF16547-PA GE25600-PA 1
GF16547-PA GE25602-PA 1
GF16547-PA GE25602-PB 1
GF16547-PA GE25599-PA 1
GF16547-PA GE25604-PA 2
GF16547-PA GE25601-PA 2
GF16547-PA GE21585-PA 3
GF16547-PA GE21588-PC 4
GF17345-PA 4.g203.t1 1
GF17345-PA GE25099-PA 1
GF17345-PA GE25336-PA 2
GF17345-PA GE25101-PA 4
GF17345-PA 4.g201.t1 4
10792.g326.t1 GE13785-PA 1
10792.g326.t1 2.g1024.t1 1
10043.g1.t1 2652.g915.t1 1
10043.g1.t1 2035.g713.t1 1
10043.g1.t1 6090.g2102.t1 1
10043.g1.t1 7156.g3073.t1 1
10043.g1.t1 7183.g3145.t1 1
10043.g1.t1 810.g276.t1 19
10043.g1.t1 5618.g1785.t1 25
GF21953-PA GE16948-PA 1
GF21953-PA 3.g312.t1 2
GF21550-PA GE14655-PA 1
GF21550-PA 1.g439.t1 1
GF21550-PA GE25586-PA 6
GF21550-PA GE14531-PA 7
GF21550-PA GE23983-PA 7
GF21550-PA 5.g10.t4 8
GF22290-PA GE15647-PA 1
GF22290-PA GE12993-PA 2
GF22290-PA 2.g1506.t1 5
GF22290-PA GE14134-PA 5
GF17572-PB GE26242-PA 1
GF17572-PB GE10832-PA 1
GF17572-PB 6530.g2796.t1 1
GF17572-PB GE24282-PA 1
GF17572-PB GE21989-PC 1
GF17572-PB GE21989-PB 1
GF17572-PB GE17597-PA 1
GF17572-PB 7681.g3549.t1 1
GF17572-PB 2778.g957.t1 1
GF17572-PB GE12323-PA 3
GF17572-PB GE26149-PA 6
GF17572-PB GE21528-PA 29
GF17572-PB GE21526-PA 31
GF17572-PB GE13534-PA 31
GF17572-PA GE26242-PA 1
GF17572-PA GE10832-PA 1
GF17572-PA 6530.g2796.t1 1
GF17572-PA GE24282-PA 1
GF17572-PA GE21989-PC 1
GF17572-PA GE21989-PB 1
GF17572-PA GE17597-PA 1
GF17572-PA 7681.g3549.t1 1
GF17572-PA 2778.g957.t1 1
GF17572-PA GE26149-PA 6
GF17572-PA GE21528-PA 29
GF17572-PA GE21526-PA 31
GF17572-PA GE13534-PA 31
GF15355-PA GE12346-PA 1
GF15355-PA GE26123-PB 4
GF15355-PA GE14447-PA 4
GF18076-PA GE10280-PA 1
GF11622-PA GE13680-PA 1
GF11622-PA GE12217-PA 2
GF22841-PA GE18333-PA 1
GF24974-PA 0.g158.t1 1
GF24974-PA GE24146-PA 9
GF24974-PA GE22467-PA 9
GF24974-PA GE24773-PA 11
GF24099-PA GE22284-PA 1
GF24099-PA GE22283-PA 1
GF21376-PA GE18303-PA 1
GF14611-PA GE18051-PA 1
10797.g236.t1 GE18270-PA 1
10797.g236.t1 GE18270-PB 1
10797.g236.t1 1.g373.t1 1
10797.g236.t1 GE14776-PA 1
10797.g236.t1 GE16910-PA 4
10797.g236.t1 4.g57.t3 8
10797.g236.t1 GE20439-PD 10
10797.g236.t1 GE10338-PA 11
10797.g236.t1 GE10339-PB 11
10797.g236.t1 GE20439-PB 11
10797.g236.t1 GE20439-PC 11
10797.g236.t1 GE12474-PB 11
10797.g236.t1 GE12466-PA 11
10794.g60.t1 3.g682.t1 1
10794.g60.t1 GE19418-PA 2
10794.g60.t1 GE13561-PA 4
10794.g60.t1 GE19129-PA 5
10794.g60.t1 GE10813-PA 6
GF21984-PA GE16986-PA 1
GF21984-PA GE16986-PC 1
GF21984-PA GE16986-PB 1
10792.g1930.t1 7733.g3590.t1 1
10792.g1930.t1 2.g1052.t1 1
10792.g1930.t1 2.g355.t1 1
10792.g1930.t1 6116.g2158.t1 1
10792.g1930.t1 7187.g3154.t1 1
10792.g1930.t1 7187.g3155.t1 1
10792.g1930.t1 4831.g1563.t1 1
10792.g1930.t1 30.g12.t1 1
10792.g1930.t1 1.g1823.t1 1
10792.g1930.t1 6311.g2566.t1 1
10792.g1930.t1 1952.g674.t1 1
10792.g1930.t1 5974.g1927.t1 1
10792.g1930.t1 4716.g1538.t1 1
10792.g1930.t1 7647.g3529.t1 1
10792.g1930.t1 251.g98.t1 1
10792.g1930.t1 997.g345.t1 1
10792.g1930.t1 7176.g3105.t1 1
10792.g1930.t1 7731.g3587.t1 1
10792.g1930.t1 7461.g3393.t1 1
10792.g1930.t1 6207.g2342.t1 1
10792.g1930.t1 1921.g660.t1 1
10792.g1930.t1 5501.g1752.t1 1
10792.g1930.t1 7478.g3413.t1 1
10792.g1930.t1 997.g344.t1 1
10792.g1930.t1 7457.g3391.t1 1
10792.g1930.t1 7172.g3096.t1 1
10792.g1930.t1 7172.g3097.t1 1
10792.g1930.t1 982.g335.t1 1
10792.g1930.t1 6048.g2037.t1 1
10792.g1930.t1 3235.g1116.t1 1
10792.g1930.t1 3985.g1325.t1 1
10792.g1930.t1 6048.g2036.t1 2
10792.g1930.t1 7458.g3392.t1 3
10792.g1930.t1 7548.g3465.t1 5
10792.g1930.t1 4.g20.t1 13
10792.g1930.t1 4057.g1347.t1 42
GF18919-PA GE25443-PA 1
GF18919-PA GE25440-PC 1
GF18919-PA GE25440-PE 1
GF18919-PA GE25440-PB 1
GF18919-PA GE25440-PD 1
10793.g544.t1 GE17954-PA 1
10793.g544.t1 GE17954-PB 1
11620.g1.t1 7226.g3198.t1 3
11620.g1.t1 1192.g401.t1 9
11620.g1.t1 1163.g391.t1 10
11620.g1.t1 2.g7.t1 10
GF23950-PA GE19894-PA 1
GF23950-PA GE19748-PA 2
GF23950-PA GE19745-PA 2
GF14581-PA GE21464-PA 1
GF11263-PA GE14059-PA 1
GF11263-PA GE23720-PB 3
GF11263-PA GE23720-PA 3
GF22868-PA GE10432-PA 1
GF22868-PA GE17703-PA 2
GF22868-PA GE13158-PA 6
GF22868-PA GE13009-PA 7
GF19296-PA 2.g221.t1 1
GF10216-PA GE20711-PA 1
GF10216-PA GE20711-PB 1
GF10216-PA 0.g207.t2 8
10791.g856.t1 GE20361-PA 1
10791.g856.t1 GE20360-PA 1
GF24146-PA 6056.g2048.t1 1
GF24146-PA GE22414-PA 1
GF11205-PA GE23242-PA 1
10824.g1.t1 7713.g3580.t1 1
10824.g1.t1 7933.g3709.t1 2
10824.g1.t1 1469.g508.t1 3
10824.g1.t1 7343.g3311.t1 4
GF17413-PA GE10705-PA 1
GF17413-PA GE10704-PA 1
GF17413-PA GE10707-PA 2
GF17413-PA GE10706-PA 2
GF17413-PA 4.g2099.t1 5
GF21520-PA 2028.g711.t1 1
GF21520-PA 3463.g1189.t1 1
GF21520-PA GE23696-PA 4
GF16583-PA GE25931-PA 1
GF10988-PA GE22628-PA 1
10791.g1937.t1 GE22610-PB 1
10791.g1937.t1 GE22610-PA 1
10791.g1937.t1 GE11700-PA 2
10791.g1937.t1 3.g525.t1 3
GF14359-PC 1.g1012.t3 1
GF14359-PC 1.g1012.t2 1
GF14359-PC 1.g1012.t1 1
GF14359-PC GE10817-PA 1
GF14359-PC GE26169-PA 2
10793.g1128.t1 GE14879-PA 1
GF17484-PA 4.g1267.t3 1
GF17484-PA 4.g1267.t1 1
GF17484-PA GE26449-PF 1
GF17484-PA 4.g1267.t4 1
GF17484-PA GE26452-PA 1
GF17484-PA GE26453-PA 2
GF17484-PB 4.g1267.t3 1
GF17484-PB 4.g1267.t1 1
GF17484-PB 4.g1267.t4 1
GF17484-PB GE26453-PA 1
GF17484-PB 4.g1267.t5 1
GF17484-PB GE26449-PF 1
GF17484-PB GE26452-PA 1
GF17484-PC 4.g1267.t1 1
GF17484-PC 4.g1267.t3 1
GF17484-PC 4.g1267.t4 1
GF17484-PC GE26453-PA 1
GF17484-PC 4.g1267.t5 1
GF15654-PA GE12044-PA 1
GF15654-PA GE18978-PA 2
GF19684-PA GE13221-PA 1
11030.g1.t1 7467.g3399.t1 1
11030.g1.t1 367.g132.t1 1
10056.g2.t1 2982.g1024.t1 17
10811.g10.t1 804.g274.t1 1
10811.g10.t1 173.g66.t1 1
9143.g1.t1 1635.g589.t1 1
GF21235-PA GE16055-PA 1
7371.g1.t1 4200.g1380.t1 8
7371.g1.t1 6104.g2134.t1 15
GF21339-PA GE16399-PA 1
GF18465-PA 4.g171.t1 1
GF18465-PA GE25130-PA 1
GF18465-PA 4.g169.t1 2
GF18903-PA GE24409-PA 1
GF15533-PA GE18783-PA 1
GF15533-PA 1.g1006.t1 1
GF22367-PA GE15783-PA 1
10796.g147.t1 GE23300-PA 1
10796.g147.t1 GE23302-PA 1
10796.g147.t1 GE23303-PA 1
10796.g147.t1 GE23303-PB 1
10796.g147.t1 GE20899-PA 5
10796.g147.t1 3.g1201.t1 8
10796.g147.t1 GE25172-PA 11
GF13653-PA GE19167-PA 1
GF13653-PA GE10367-PA 2
GF16725-PA GE25850-PA 1
GF16725-PA GE24123-PA 2
GF16725-PA GE20258-PA 7
GF16725-PA 0.g1250.t3 15
GF12844-PA GE12438-PA 1
GF20387-PA GE16740-PA 1
GF20387-PA GE24021-PA 2
GF15276-PA GE11133-PA 1
GF15276-PA GE15815-PA 2
GF24437-PA GE21126-PA 1
GF24437-PA 0.g87.t1 2
GF16992-PA GE10366-PA 1
GF16992-PA GE10367-PA 1
GF23476-PA GE12468-PA 1
GF22348-PA GE16143-PA 1
GF22348-PA 3.g431.t1 1
GF22348-PA 3.g432.t1 1
GF10074-PA 0.g85.t1 1
GF10074-PA GE20978-PA 1
GF10074-PA GE20980-PA 1
GF12653-PA GE11926-PA 1
GF12653-PA GE21184-PA 2
1584.g1.t1 GE20668-PA 1
1584.g1.t1 7121.g3048.t1 1
1584.g1.t1 GE18016-PA 1
1584.g1.t1 GE16472-PA 2
1584.g1.t1 GE16472-PB 2
1584.g1.t1 GE16472-PC 2
1584.g1.t1 GE18276-PA 3
1584.g1.t1 6091.g2108.t1 3
1584.g1.t1 GE18939-PA 3
GF18137-PA GE10116-PA 1
GF18137-PA GE24690-PB 3
GF18137-PA GE24690-PA 3
GF10152-PA 0.g336.t1 1
GF10152-PA GE21289-PA 1
GF22840-PA GE14555-PA 1
GF22840-PA GE14554-PB 1
GF22840-PA GE14554-PD 1
GF22840-PA GE14554-PC 1
GF22840-PA GE18911-PA 3
GF22840-PA GE24970-PA 8
GF22840-PA GE12994-PA 9
GF22840-PA GE14049-PA 9
GF22840-PA GE25239-PA 11
GF22840-PA 3.g212.t1 21
GF22840-PA GE11466-PC 21
GF22840-PA GE11466-PA 21
GF22840-PA GE14115-PA 21
GF22840-PA GE15660-PA 22
10793.g58.t1 GE18192-PA 1
10793.g58.t1 GE18192-PB 1
10792.g208.t1 GE13794-PA 2
10792.g208.t1 GE18073-PA 10
10792.g208.t1 1.g818.t1 11
10792.g208.t1 GE25620-PA 14
10792.g208.t1 GE21894-PA 15
10792.g208.t1 1.g762.t1 16
10792.g208.t1 GE11804-PA 18
10792.g208.t1 GE14247-PA 18
10792.g208.t1 4.g474.t3 19
10792.g208.t1 GE26106-PA 19
GF18670-PA 4.g1751.t1 1
GF15715-PA GE18706-PA 1
GF25135-PA GE20842-PA 1
GF10933-PA GE22592-PD 1
GF10933-PA GE22592-PC 1
GF10933-PA GE22592-PE 1
GF10933-PA GE22592-PA 1
GF10933-PA GE22592-PB 1
10790.g400.t1 1.g1329.t2 11
GF20791-PA 1589.g566.t1 1
GF17435-PA GE10724-PA 1
GF13436-PA 2.g1615.t1 1
GF13436-PA GE14226-PA 2
GF13436-PA GE14225-PA 3
GF22414-PA GE15524-PA 1
GF22414-PA 3.g1077.t3 1
10805.g37.t1 GE16553-PA 1
10805.g37.t1 GE16556-PA 1
10805.g37.t1 GE10146-PA 5
10805.g37.t1 GE24152-PA 6
10805.g37.t1 4.g2123.t3 8
10797.g190.t1 GE14684-PB 1
10797.g190.t1 GE14684-PA 1
10797.g190.t1 GE15268-PA 2
GF12018-PA GE19337-PA 1
GF16484-PA GE26367-PA 1
GF16484-PA GE26366-PA 1
GF16484-PA GE26365-PA 1
GF16484-PA GE26368-PA 1
GF13152-PB GE19088-PA 1
GF24927-PA GE21046-PA 1
10793.g268.t1 GE13309-PA 1
10793.g268.t1 2.g373.t1 2
GF12193-PA 2.g1014.t1 1
GF10297-PA 6309.g2559.t1 1
GF10297-PA 6238.g2434.t1 3
GF10297-PA 6309.g2561.t1 3
GF10297-PA 6309.g2557.t1 3
GF10297-PA 6238.g2437.t1 3
GF10297-PA 6309.g2558.t1 3
GF10297-PA 6238.g2432.t1 3
GF10297-PA 6309.g2555.t1 4
GF18184-PA GE25900-PA 1
GF18184-PA 4.g466.t3 2
GF11636-PA GE14009-PA 1
GF11636-PA GE14008-PA 2
GF11636-PA GE14003-PA 3
GF23843-PA GE20283-PA 1
GF11951-PB GE24014-PB 1
GF11951-PA GE24014-PA 1
6288.g2.t1 2302.g810.t1 4
GF14466-PA GE18389-PA 1
8578.g1.t1 2321.g818.t1 5
GF12709-PA GE22565-PA 1
GF12709-PA GE12285-PA 1
13193.g2.t1 1306.g445.t1 24
6104.g2.t1 5038.g1619.t1 2
GF22574-PA GE17085-PA 1
12367.g1.t1 2.g735.t1 1
12367.g1.t1 GE13563-PA 1
10791.g1844.t1 7471.g3403.t1 3
10791.g1844.t1 8004.g3750.t1 5
10791.g1844.t1 661.g227.t1 7
GF14671-PA GE14860-PA 1
10796.g173.t1 GE10947-PA 1
10796.g173.t1 GE10951-PA 1
GF15861-PA GE14561-PA 1
GF15861-PA GE12652-PA 2
GF14767-PA GE12936-PB 1
GF14767-PA GE18520-PB 1
GF14767-PA 1.g714.t4 1
GF14767-PA GE12936-PA 1
GF14767-PA GE21428-PA 9
GF14767-PA GE13965-PA 10
GF22253-PA GE16041-PA 1
GF22253-PA GE16036-PC 2
10791.g416.t1 0.g1166.t1 1
GF25218-PA GE22090-PA 1
GF24260-PA GE20351-PA 1
GF24260-PA GE20351-PB 1
GF24260-PA GE20351-PC 1
GF10737-PA GE19856-PA 1
GF10737-PA GE19033-PA 2
11536.g1.t1 8034.g3759.t1 15
11536.g1.t1 4229.g1387.t1 16
GF12816-PA GE12195-PA 1
GF12816-PA GE12194-PA 1
GF12816-PA GE11899-PA 1
GF15162-PA GE17319-PA 1
GF12739-PA GE13765-PA 1
GF12739-PA GE13766-PA 1
GF12739-PA GE25114-PA 9
GF12739-PA 513.g184.t1 11
GF19414-PA 3.g1213.t1 1
GF19414-PA GE17875-PA 1
GF19414-PA GE17876-PA 1
4860.g1.t1 715.g246.t1 16
4860.g1.t1 6117.g2166.t1 19
4860.g1.t1 5711.g1816.t1 23
GF23750-PA GE21939-PA 1
GF23750-PA 0.g1058.t1 1
GF23750-PA 1.g929.t1 2
GF23750-PA 1.g929.t2 2
GF23750-PA GE18721-PA 2
GF22884-PA GE10451-PB 1
GF22884-PA GE10451-PA 1
GF22884-PA GE10965-PA 2
GF24729-PA GE16073-PA 1
GF24729-PA GE15576-PA 7
GF24729-PA 1.g399.t1 8
GF24729-PA GE14733-PA 8
GF24729-PA GE17485-PA 9
10793.g191.t1 2.g207.t1 1
GF12510-PA GE14330-PB 1
10793.g191.t2 2.g207.t1 1
GF10652-PB GE21628-PA 1
GF10652-PB GE10298-PA 2
GF24648-PA GE21217-PA 1
GF13261-PA GE12213-PA 1
GF10652-PA GE21628-PA 1
GF10652-PA GE10298-PA 2
GF14530-PA GE19409-PA 1
GF21010-PA GE16680-PA 1
GF21010-PA 3.g62.t1 1
GF14618-PA GE18117-PA 1
GF14618-PA 1.g218.t1 4
GF14618-PA GE10229-PA 5
GF14578-PA GE21431-PA 1
GF14578-PA 4.g1349.t1 6
GF14578-PA 5.g10.t3 7
GF14578-PA GE25243-PA 7
GF14578-PA GE18775-PA 7
GF14578-PA GE10222-PA 7
GF14578-PA GE19063-PA 9
GF14578-PA GE14830-PA 9
GF14578-PA GE14791-PA 9
GF14578-PA GE15763-PA 10
GF14578-PA GE10816-PA 11
GF14578-PA 2.g1651.t1 11
GF17947-PA GE26181-PA 1
GF17947-PA GE26173-PA 2
GF17947-PA GE26180-PA 6
GF17947-PA GE13914-PA 10
GF17947-PA GE11420-PA 12
GF11246-PA GE11446-PA 1
GF11246-PA GE17253-PA 2
GF11246-PA GE26194-PA 3
10792.g222.t1 2.g1059.t1 1
1503.g1.t1 6104.g2134.t1 3
GF24055-PA GE14727-PB 1
GF24055-PA GE14727-PA 1
10791.g755.t1 GE20763-PA 1
10792.g281.t1 GE19250-PA 1
10792.g281.t1 GE12898-PA 2
10792.g281.t1 GE19181-PA 3
10792.g281.t1 GE22119-PA 12
GF13214-PA GE13949-PA 1
GF13214-PA GE24518-PA 2
GF13214-PA 6089.g2100.t1 7
GF13214-PA GE15348-PA 10
GF18583-PA GE23792-PA 1
GF17428-PA GE10716-PA 1
GF17428-PA 4.g2108.t1 1
10790.g489.t1 GE10741-PB 1
10790.g489.t1 GE10741-PA 1
10791.g1029.t1 GE19664-PA 1
10791.g1029.t1 GE19661-PA 1
10791.g1029.t1 GE19660-PB 1
10791.g1029.t1 0.g1592.t2 1
10791.g1029.t1 0.g1592.t1 1
10791.g1029.t1 GE18418-PB 9
10791.g1029.t1 GE18418-PA 9
GF21371-PA GE16930-PA 1
11444.g1.t1 7353.g3321.t1 10
11444.g1.t1 7708.g3572.t1 10
13235.g2.t1 7843.g3660.t1 7
GF19818-PA GE12437-PA 1
GF21412-PA GE17555-PA 1
GF16444-PA GE23679-PA 1
GF16444-PA GE10623-PA 2
GF16444-PA GE23681-PA 4
GF16444-PA GE23680-PA 5
GF16444-PA 4.g2003.t2 9
GF14209-PA GE18601-PA 1
GF14209-PA 1.g785.t4 1
GF14209-PA 1.g785.t3 1
GF14209-PA 1.g785.t1 1
GF14209-PA 1.g785.t2 1
GF14209-PA GE13218-PA 3
GF14209-PA GE25109-PA 3
GF14209-PA GE25109-PB 3
GF14209-PA GE11040-PC 3
GF14209-PA GE11040-PB 3
GF14209-PA GE11040-PA 3
GF14209-PA 1.g975.t2 9
10793.g193.t1 GE12717-PA 1
GF15332-PA GE11235-PB 1
GF15332-PA GE11237-PA 1
GF15332-PA 1.g934.t3 2
GF24187-PA 6238.g2439.t1 1
GF24187-PA GE19556-PA 1
10791.g270.t1 GE20610-PA 1
GF22302-PA GE15796-PA 1
3816.g1.t1 7217.g3186.t1 1
3816.g1.t1 7679.g3548.t1 1
3816.g1.t1 2494.g879.t1 1
3816.g1.t1 6097.g2120.t1 1
3816.g1.t1 7110.g3029.t1 1
3816.g1.t1 5974.g1924.t1 1
3816.g1.t1 5361.g1712.t1 1
3816.g1.t1 4436.g1455.t1 1
3816.g1.t1 7833.g3655.t1 1
3816.g1.t1 3405.g1167.t1 1
3816.g1.t1 2456.g868.t1 4
3816.g1.t1 2621.g912.t1 9
3816.g1.t1 7686.g3553.t1 11
3816.g1.t1 7172.g3097.t1 31
3816.g1.t1 7647.g3529.t1 42
3816.g1.t1 7443.g3384.t1 44
3816.g1.t1 7180.g3115.t1 46
3816.g1.t1 1484.g514.t1 53
GF10773-PA GE22513-PA 1
GF10773-PA 6228.g2399.t1 1
GF10773-PA GE23970-PA 6
GF10773-PA 0.g1729.t1 7
GF18168-PA GE24186-PA 6
GF18168-PA 4.g2447.t1 7
GF18168-PA GE24185-PA 9
GF18168-PA GE25095-PA 10
GF18168-PA 4.g209.t1 11
GF18168-PA GE16036-PC 12
GF18168-PA GE16280-PA 13
GF18168-PA GE17862-PA 14
GF18168-PA GE13562-PB 14
GF18168-PA GE13562-PA 14
GF18168-PA GE13562-PC 14
GF18168-PA GE23597-PA 15
11653.g1.t1 261.g101.t1 17
11653.g1.t1 7495.g3424.t1 28
GF11392-PA GE14398-PA 1
GF11392-PA 2.g1863.t1 1
10791.g757.t1 GE20760-PA 1
10791.g757.t1 GE20759-PA 1
10791.g757.t1 GE20757-PA 1
10791.g757.t1 GE11799-PA 3
10791.g757.t1 GE12557-PA 3
10791.g757.t1 GE21746-PA 4
GF24372-PA GE20798-PA 1
GF24372-PA GE14390-PA 2
GF24372-PA GE20227-PA 8
GF15458-PA GE21152-PA 1
GF15458-PA 0.g117.t1 1
GF15458-PA GE23795-PA 2
GF15458-PA GE25691-PA 7
GF16038-PA GE10635-PB 1
GF16038-PA GE10635-PA 1
GF16038-PA GE10635-PC 1
GF16038-PA GE23665-PA 1
10872.g4.t1 4610.g1504.t1 3
GF10276-PA 6204.g2330.t1 1
GF20844-PA GE16451-PA 1
GF20844-PA GE16452-PA 2
GF22942-PA GE10476-PA 1
GF11947-PA GE12525-PA 1
GF20289-PA GE15903-PA 1
10805.g104.t2 GE16948-PA 2
10805.g104.t2 3.g312.t1 3
GF15683-PA GE14886-PA 1
GF13824-PA GE19431-PA 1
10791.g680.t1 0.g1299.t3 1
10791.g680.t1 GE22172-PB 1
10791.g680.t2 0.g1299.t3 1
10791.g680.t2 GE22172-PB 1
GF13082-PA GE22324-PA 1
GF13082-PA 1.g1648.t1 1
GF19447-PA GE16024-PA 1
GF19447-PA GE19212-PB 2
10790.g80.t2 4.g2113.t2 1
10790.g80.t2 4.g2113.t1 1
10790.g80.t2 4.g2110.t1 1
10790.g80.t2 4.g2113.t3 1
10790.g80.t2 4.g2109.t3 1
10790.g80.t2 GE23582-PA 1
10790.g80.t2 4.g2111.t1 1
10790.g80.t2 GE23589-PA 1
10790.g80.t2 GE23586-PA 1
10790.g80.t2 GE23590-PA 1
10790.g80.t2 GE23592-PB 1
10790.g80.t2 GE23588-PA 1
10790.g80.t2 GE10718-PB 1
10790.g80.t2 GE23583-PA 1
10790.g80.t2 GE23584-PA 2
10790.g80.t2 GE23587-PA 2
10790.g80.t2 GE23595-PA 4
10790.g80.t2 GE23593-PA 5
10790.g80.t2 GE10706-PA 19
GF18131-PA GE26430-PA 1
GF18131-PA GE13339-PA 2
GF18131-PB 1.g155.t1 7
10790.g80.t1 4.g2113.t2 1
10790.g80.t1 4.g2113.t1 1
10790.g80.t1 4.g2110.t1 1
10790.g80.t1 4.g2113.t3 1
10790.g80.t1 4.g2109.t3 1
10790.g80.t1 GE23582-PA 1
10790.g80.t1 4.g2111.t1 1
10790.g80.t1 GE23589-PA 1
10790.g80.t1 GE23586-PA 1
10790.g80.t1 GE23590-PA 1
10790.g80.t1 GE23592-PB 1
10790.g80.t1 GE23588-PA 1
10790.g80.t1 GE10718-PB 1
10790.g80.t1 GE23583-PA 1
10790.g80.t1 GE23584-PA 2
10790.g80.t1 GE23587-PA 2
10790.g80.t1 GE23593-PA 4
10790.g80.t1 4.g2098.t1 12
10790.g80.t1 GE10704-PA 17
10790.g80.t1 GE10715-PA 18
GF18474-PA GE25146-PA 1
GF11478-PA GE22061-PA 1
12907.g1.t1 7731.g3587.t1 1
12907.g1.t1 7461.g3393.t1 1
12907.g1.t1 6207.g2342.t1 1
12907.g1.t1 2714.g934.t1 16
12907.g1.t1 852.g294.t1 21
12907.g1.t1 6162.g2239.t1 34
12907.g1.t1 7181.g3128.t1 40
GF15148-PA GE25482-PA 1
GF20435-PB GE15667-PB 1
GF20435-PB GE15667-PC 2
GF17845-PA GE25993-PA 1
GF17845-PA GE16877-PA 1
GF17845-PA 3.g244.t3 1
GF16306-PA GE23767-PA 1
GF16306-PA GE23770-PE 2
GF16306-PA GE11512-PA 3
GF11432-PA 2.g1606.t1 1
GF11432-PA GE11640-PA 2
GF11432-PA GE18493-PA 3
GF11432-PA GE15465-PA 8
GF17024-PA GE23909-PA 1
10793.g473.t1 GE12688-PA 1
10790.g1332.t1 4.g264.t1 1
10790.g1332.t1 4.g264.t2 1
10790.g1332.t1 4.g1925.t2 1
10790.g1332.t1 GE24752-PA 1
10790.g1332.t1 GE12798-PA 1
10790.g1332.t1 4.g1925.t1 1
10790.g1332.t1 4.g1925.t3 1
10790.g1332.t1 4.g1925.t4 1
10790.g1332.t1 GE21470-PA 1
10790.g1332.t1 GE20918-PA 1
10790.g1332.t1 0.g544.t1 1
10790.g1332.t1 4.g1925.t5 1
10790.g1332.t1 6089.g2099.t1 1
10790.g1332.t1 GE20585-PB 1
10790.g1332.t1 GE20585-PA 1
10790.g1332.t1 GE23789-PA 1
10790.g1332.t1 GE23789-PB 1
10790.g1332.t1 6254.g2467.t1 1
10790.g1332.t1 GE17705-PA 1
10790.g1332.t1 6254.g2468.t1 1
10790.g1332.t1 3.g1055.t1 1
10790.g1332.t1 7045.g3001.t1 1
10790.g1332.t1 7041.g2999.t1 1
10790.g1332.t1 GE10564-PA 1
10790.g1332.t1 GE25022-PA 2
10790.g1332.t1 2.g117.t1 5
10790.g1332.t1 GE23575-PA 8
GF15285-PA GE18847-PA 1
GF15285-PA GE18448-PA 3
10791.g644.t1 0.g85.t1 1
10791.g644.t1 GE20978-PA 1
10796.g25.t1 1487.g518.t1 30
10798.g70.t1 GE17299-PA 1
10798.g70.t1 1.g187.t1 3
10791.g740.t1 GE20779-PA 1
GF20435-PA GE15667-PA 1
GF20435-PA GE15667-PB 2
GF20435-PA GE15667-PC 2
10795.g64.t1 GE16311-PE 1
10795.g64.t1 GE16311-PD 1
10795.g64.t1 GE16317-PA 1
10795.g64.t1 GE16884-PA 1
10795.g64.t1 GE16318-PA 2
10795.g64.t1 GE24750-PA 3
5936.g1.t1 7888.g3693.t1 11
5936.g1.t1 6023.g2002.t1 13
GF12849-PA GE12443-PA 1
GF12849-PA 2.g573.t1 1
GF12849-PA GE12444-PA 1
GF12849-PA GE12439-PA 1
GF12849-PA GE12441-PA 1
GF12849-PA GE12440-PA 1
GF12849-PA GE12442-PA 1
GF12849-PA GE12045-PA 1
GF12849-PA GE12043-PA 1
GF12849-PA GE12041-PA 1
GF12849-PA GE12041-PB 1
GF12849-PA GE12046-PA 1
GF12849-PA GE13851-PA 1
GF12849-PA GE12440-PB 1
GF12849-PA GE12042-PA 1
GF24113-PA GE22383-PA 1
GF24113-PA 6427.g2702.t1 1
GF24102-PA 6209.g2353.t1 1
GF24102-PA 6209.g2352.t1 1
10815.g12.t2 5.g10.t1 1
10815.g12.t2 5.g10.t2 1
10815.g12.t2 GE14517-PA 1
GF22712-PB GE18829-PA 1
GF22712-PB 1.g1030.t1 1
GF22712-PB 1.g1030.t2 1
GF22712-PB 1.g1030.t3 1
GF11793-PA GE14426-PA 1
10912.g2.t1 2932.g1001.t1 2
GF17136-PA GE24707-PA 1
10759.g1.t1 3233.g1114.t1 7
10759.g1.t1 7847.g3664.t1 8
10792.g158.t1 GE14170-PA 1
10792.g158.t1 GE14170-PB 1
GF24627-PA GE21941-PA 1
GF17401-PD GE24462-PA 1
13214.g1.t1 63.g27.t1 1
13214.g1.t1 7166.g3089.t1 1
13214.g1.t1 7163.g3084.t1 1
13214.g1.t1 6087.g2095.t1 24
GF17638-PA GE25650-PA 1
GF14134-PA GE26384-PA 1
GF15869-PA GE18323-PA 7
GF17638-PB GE25650-PA 1
GF22067-PA GE15682-PA 1
GF22067-PA GE15680-PA 1
GF23782-PA GE20405-PA 1
GF11522-PA GE11397-PA 1
GF23869-PA GE21062-PA 1
10793.g1035.t1 GE13265-PC 1
10793.g1035.t1 GE13265-PA 1
10793.g1035.t1 GE13265-PB 1
GF22312-PA GE15346-PA 1
GF11863-PA GE11761-PA 1
GF11863-PA GE20306-PA 3
GF11863-PA 0.g769.t2 4
GF11863-PA 0.g769.t1 4
GF11863-PA GE21958-PA 5
GF11863-PA 0.g546.t3 8
GF11863-PA GE23377-PB 9
GF11863-PA GE23377-PA 9
GF11863-PA GE23377-PC 9
GF11863-PA GE24170-PA 9
10409.g1.t1 4436.g1455.t1 1
10409.g1.t1 2456.g868.t1 1
10409.g1.t1 7210.g3180.t1 1
10409.g1.t1 7248.g3227.t1 1
10409.g1.t1 7733.g3588.t1 1
10409.g1.t1 5974.g1924.t1 1
10409.g1.t1 7679.g3548.t1 1
10409.g1.t1 6117.g2175.t1 1
10409.g1.t1 1521.g536.t1 1
10409.g1.t1 6132.g2202.t1 1
10409.g1.t1 5105.g1635.t1 1
10409.g1.t1 6117.g2174.t1 1
10409.g1.t1 637.g216.t1 1
10409.g1.t1 6097.g2120.t1 1
10409.g1.t1 2439.g864.t1 1
10409.g1.t1 1484.g514.t1 1
10409.g1.t1 2147.g750.t1 1
10409.g1.t1 7217.g3186.t1 2
10409.g1.t1 7641.g3523.t1 3
10409.g1.t1 7180.g3119.t1 4
10409.g1.t1 2228.g776.t1 5
10409.g1.t1 6086.g2090.t1 26
10409.g1.t1 5060.g1627.t1 38
GF11863-PB GE11761-PA 1
GF11863-PB GE20306-PA 3
GF11863-PB 0.g769.t1 4
GF11863-PB 0.g769.t2 4
GF11863-PB 0.g546.t3 8
GF11863-PB GE23377-PC 9
GF11863-PB GE23377-PA 9
GF11863-PB GE24170-PA 9
GF16844-PA GE24835-PA 1
GF13871-PA GE15027-PB 1
GF13871-PA GE15027-PC 1
GF13871-PA GE15027-PA 1
GF13871-PA GE19992-PA 2
GF13871-PA GE15374-PC 3
GF19674-PA GE18405-PA 1
GF19674-PA 1.g537.t3 2
GF19674-PA 1.g537.t1 2
GF19674-PA 1.g537.t2 2
GF19674-PA 1.g537.t4 2
GF23481-PA GE13681-PA 1
10792.g505.t1 GE11499-PA 1
10792.g505.t1 GE11499-PB 1
10792.g505.t1 GE11499-PC 1
10792.g505.t1 GE11498-PA 1
10792.g505.t1 2.g1487.t2 7
10792.g505.t1 2.g1487.t1 7
10792.g505.t1 GE14115-PA 8
10792.g505.t1 GE20723-PA 10
10792.g505.t1 GE20439-PF 13
10792.g505.t1 GE22325-PA 14
10792.g505.t1 GE13292-PA 15
10792.g505.t1 GE13670-PA 19
10792.g505.t1 2.g330.t4 20
GF13105-PA GE12389-PA 1
GF13105-PA GE10959-PA 1
GF13105-PA GE20906-PA 3
GF13105-PA GE23915-PA 5
GF13105-PA GE13715-PA 6
10790.g1074.t1 GE25680-PA 1
GF10459-PA GE20553-PA 1
GF10459-PA 0.g561.t1 2
GF20477-PA GE15899-PA 1
GF20477-PA 3.g683.t1 1
10790.g1914.t1 GE26304-PA 1
10790.g1914.t1 GE24407-PA 2
10790.g1914.t1 GE12123-PA 3
10790.g1914.t1 GE14447-PA 4
GF12470-PA 5698.g1803.t1 1
GF23581-PA GE23718-PA 3
GF16184-PA GE23392-PA 1
GF22361-PA 3.g659.t1 1
GF22361-PA GE20052-PB 6
GF24411-PA GE20655-PA 1
GF24411-PA GE21888-PA 2
GF14653-PA GE14811-PA 1
GF10342-PA GE19682-PB 1
GF10342-PA GE19681-PA 2
GF13917-PA GE17632-PB 1
GF13917-PA GE17632-PA 1
GF20208-PA GE17336-PA 1
GF20208-PA GE17337-PA 1
GF20208-PA GE17338-PA 1
GF19959-PA GE24983-PA 1
5727.g2.t1 5330.g1703.t1 4
10794.g90.t1 GE20624-PA 1
10794.g90.t1 GE15664-PA 2
GF25139-PA GE20846-PA 1
10812.g16.t2 GE14497-PC 1
10812.g16.t2 GE14497-PB 1
10812.g16.t2 GE14497-PA 1
10812.g16.t2 GE23919-PA 2
GF18626-PA 3.g255.t4 3
GF15242-PA GE18243-PA 1
GF24321-PA GE22163-PA 1
GF16628-PA 4.g1346.t2 1
GF16628-PA GE10101-PA 1
GF16628-PA GE11074-PA 5
GF16628-PA 4.g526.t1 6
GF16628-PA GE12994-PA 10
GF16628-PA 6209.g2359.t2 19
GF16628-PA GE11992-PA 20
GF16628-PA GE13841-PA 22
GF16628-PA GE25346-PD 25
GF16628-PA GE16821-PA 25
4406.g1.t1 7607.g3504.t1 1
4406.g1.t1 5976.g1941.t1 4
GF11465-PA GE13432-PA 1
GF11465-PA GE13337-PA 2
GF11465-PA GE15891-PA 3
GF11465-PA GE18880-PA 4
10795.g112.t1 GE16434-PA 1
10795.g112.t1 GE22042-PA 2
GF15921-PA 2028.g711.t1 1
GF15921-PA 3463.g1189.t1 1
GF15921-PA GE23696-PA 4
GF15363-PA 2.g155.t1 1
GF15363-PA GE12768-PA 1
GF15363-PA GE12767-PA 1
GF15363-PA GE23319-PB 13
GF15363-PA GE24978-PA 14
GF17607-PA GE26283-PA 1
GF12102-PA GE11935-PA 1
10791.g414.t1 GE22026-PA 1
10791.g414.t1 0.g1167.t1 1
10791.g414.t1 GE25657-PA 3
10791.g414.t1 1.g229.t2 4
10802.g84.t1 2.g185.t1 1
10802.g84.t1 4.g1068.t1 1
10802.g84.t1 1968.g679.t1 1
10802.g84.t1 6103.g2131.t1 1
10802.g84.t1 7166.g3089.t1 1
10802.g84.t1 7163.g3084.t1 1
10802.g84.t1 5820.g1860.t1 15
10802.g84.t1 770.g261.t1 22
GF15119-PA GE13309-PA 1
GF17854-PA GE26005-PA 1
GF17854-PA GE24707-PA 3
GF24338-PA GE20759-PA 1
GF24338-PA GE20760-PA 1
GF24338-PA GE13342-PA 2
GF24338-PA GE11799-PA 2
GF10552-PA GE20242-PB 1
GF10552-PA GE20242-PC 1
GF10552-PA GE17944-PA 2
GF10552-PA GE20533-PA 4
GF10552-PA GE23365-PA 10
GF10552-PA GE16684-PA 19
GF10552-PA 2.g1193.t1 21
GF10552-PA GE20600-PA 28
GF17077-PA GE26113-PB 2
GF24609-PB GE22019-PA 1
GF24609-PB GE22019-PB 1
10790.g133.t1 4.g188.t1 1
10790.g133.t1 GE25620-PA 1
10790.g133.t1 GE25619-PA 1
10790.g133.t1 6912.g2959.t1 2
10790.g133.t1 GE22674-PA 13
10790.g133.t1 GE25404-PA 17
10790.g133.t1 GE12601-PA 17
10790.g133.t1 GE10382-PA 18
10790.g133.t1 GE10383-PA 19
10790.g133.t1 GE12542-PA 21
10790.g133.t1 GE12353-PA 23
10790.g133.t1 GE13535-PA 24
7826.g1.t1 1656.g596.t1 19
7826.g1.t1 3352.g1159.t1 19
GF20705-PA GE10789-PA 1
GF17995-PA GE25693-PA 1
10834.g24.t1 GE10796-PA 1
10834.g24.t1 3.g818.t4 1
10834.g24.t1 3.g818.t1 2
10834.g24.t1 GE21448-PA 4
10834.g24.t1 GE17393-PA 6
GF19521-PA GE15553-PB 1
GF19521-PA GE15552-PA 1
GF19521-PA GE15553-PD 2
GF19521-PA GE15553-PC 2
GF14760-PA GE18735-PA 1
GF14760-PA GE21457-PA 3
GF20987-PA GE17487-PA 1
GF20987-PA GE12446-PA 2
GF20987-PA GE13009-PA 3
GF11280-PA GE14083-PA 1
11562.g1.t1 231.g86.t1 1
11562.g1.t1 2909.g995.t1 1
10790.g505.t1 4.g793.t1 1
GF12571-PA GE22840-PA 1
GF18291-PA 4.g51.t1 9
GF18291-PA GE22317-PA 9
GF18291-PA 0.g1451.t1 9
GF18865-PA GE10317-PA 1
GF18865-PA GE18370-PA 2
GF18865-PA GE12982-PA 4
GF13184-PA GE19133-PA 1
GF13184-PA GE19133-PB 1
GF13184-PA GE22661-PA 6
GF13184-PA GE22656-PA 8
GF13184-PA GE21100-PA 10
GF13184-PA 6357.g2624.t1 11
GF13184-PA GE20402-PA 13
GF13184-PA 4.g1821.t1 13
GF13184-PA GE16515-PA 13
GF13184-PA GE23722-PA 14
GF13184-PA GE17565-PA 14
GF13184-PA GE19184-PA 17
GF13184-PA GE21527-PA 17
GF13184-PA GE15325-PA 18
GF13491-PA GE13571-PA 1
GF13491-PA GE22397-PA 3
GF16897-PA GE24262-PA 1
GF20219-PA GE15877-PA 1
GF20219-PA GE14525-PA 2
GF24493-PA GE16338-PA 1
GF18213-PA GE25415-PA 1
GF18213-PA GE25416-PB 2
GF15098-PA GE13128-PA 1
GF15098-PA GE13128-PB 1
GF15098-PA GE25398-PA 2
GF12376-PA GE19219-PA 1
GF12376-PA GE22829-PA 2
GF12376-PA GE26141-PA 3
GF12376-PA GE12225-PA 17
GF12376-PA GE14855-PA 17
GF12376-PA 0.g1165.t1 18
GF12376-PA GE18301-PA 19
GF12376-PA GE24296-PA 22
GF12376-PA GE20514-PA 24
10805.g31.t1 GE16561-PA 1
10805.g31.t1 GE16562-PB 2
10805.g31.t1 GE16562-PD 2
10805.g31.t1 GE16562-PC 2
GF13509-PA GE13594-PA 1
GF13509-PA 2.g768.t2 1
GF13509-PA 2.g768.t1 1
GF22452-PA GE14916-PA 1
GF22452-PA GE14916-PB 1
GF22452-PA 3.g195.t2 3
GF22452-PA GE16804-PA 7
GF22452-PA GE16804-PB 7
10791.g1404.t1 GE21730-PA 1
10791.g1404.t1 GE21730-PE 1
10791.g1404.t1 GE21728-PA 2
GF13137-PA GE13613-PA 1
GF13265-PA GE12217-PA 1
GF13265-PA GE13680-PA 2
GF12544-PA GE12879-PA 1
GF12544-PA 2.g46.t1 1
GF12544-PA 2.g46.t2 1
GF12238-PA GE24147-PA 1
GF12238-PA GE20080-PA 3
GF23290-PA 4.g1811.t2 1
GF23290-PA GE23836-PC 1
GF23290-PA GE25199-PA 1
GF23290-PA GE25200-PB 1
GF23290-PA GE18538-PA 1
GF23290-PA GE25200-PA 1
10812.g6.t4 GE14498-PD 1
10812.g6.t4 GE14498-PA 1
10812.g6.t4 GE14498-PB 1
10812.g6.t4 GE14499-PA 1
10812.g6.t4 GE14498-PE 1
10812.g6.t4 GE14498-PF 1
10812.g6.t4 GE14498-PG 1
GF21202-PA 3.g96.t2 1
GF21202-PA GE16713-PC 1
GF17734-PA GE13056-PA 20
GF21091-PA GE17498-PA 1
GF22300-PA GE15795-PA 1
GF22300-PA GE21158-PA 3
GF21231-PA GE17175-PA 1
GF21231-PA GE15657-PA 2
GF21231-PA GE24803-PA 5
GF25306-PA GE21869-PA 1
GF13610-PA GE14401-PA 1
GF24646-PA 6468.g2751.t1 1
GF24646-PA GE22306-PA 1
GF24646-PA GE13038-PA 4
GF12363-PA 1.g1564.t1 1
GF12363-PA GE19204-PA 1
GF12363-PA 1.g1564.t2 1
GF12363-PA GE19205-PA 1
GF12363-PA GE22983-PC 1
GF12363-PA GE19202-PA 1
GF12363-PA GE22993-PA 1
GF12363-PA GE23004-PA 1
GF12363-PA GE19203-PA 1
GF12363-PA 1.g1564.t3 1
GF12363-PA GE18546-PA 1
GF12363-PA GE18547-PB 1
GF12363-PA GE18547-PC 1
GF12363-PA GE18547-PA 1
GF12363-PA GE19201-PA 2
GF12427-PA GE13041-PA 1
GF12427-PA GE20506-PA 3
GF12427-PA GE21543-PA 4
GF12427-PA GE12453-PA 4
GF12427-PA GE13038-PA 5
GF12427-PA GE20507-PA 5
GF12427-PA GE21545-PA 5
GF12427-PA GE19741-PA 6
GF12427-PA GE21591-PA 7
4689.g1.t1 293.g113.t1 15
4689.g1.t1 832.g281.t1 29
10792.g270.t4 1.g1434.t3 1
10792.g270.t4 1.g1434.t4 1
10792.g270.t4 1.g1434.t5 1
10792.g270.t4 1.g1434.t2 1
10792.g270.t4 1.g1434.t1 1
10792.g270.t4 GE20723-PA 1
10792.g270.t4 GE20723-PE 1
10792.g270.t4 GE20439-PF 1
10792.g270.t4 GE20723-PC 1
10792.g270.t4 GE20723-PB 1
10792.g270.t4 GE20723-PD 1
10792.g270.t4 4.g57.t4 1
10792.g270.t4 GE20439-PC 1
10792.g270.t4 GE20439-PB 1
10792.g270.t4 GE20439-PA 1
10792.g270.t4 4.g57.t5 1
10792.g270.t4 4.g57.t3 1
10792.g270.t4 5.g17.t2 16
10792.g270.t4 5.g17.t3 16
10795.g5.t1 GE15712-PA 1
10795.g5.t1 3.g871.t1 1
GF17388-PA GE24448-PB 1
GF17388-PA GE24448-PA 1
GF10957-PA GE24779-PA 2
GF10957-PA GE14397-PA 2
GF10957-PA GE25507-PA 9
10797.g187.t1 GE11783-PA 12
10797.g187.t1 GE14791-PA 12
GF14002-PA GE12750-PA 1
10793.g1351.t1 GE18346-PA 1
10793.g1351.t1 GE18347-PF 1
10793.g1351.t1 GE18347-PA 1
10793.g1351.t1 GE18347-PB 1
10793.g1351.t1 GE18347-PE 1
10793.g1351.t1 GE18347-PC 1
10793.g1351.t1 GE23432-PA 2
13374.g1.t1 2.g1052.t1 1
13374.g1.t1 2.g355.t1 1
13374.g1.t1 7733.g3590.t1 1
13374.g1.t1 30.g12.t1 1
13374.g1.t1 7187.g3154.t1 1
13374.g1.t1 4831.g1563.t1 1
13374.g1.t1 7172.g3097.t1 1
13374.g1.t1 7187.g3155.t1 1
13374.g1.t1 1.g1823.t1 1
13374.g1.t1 7457.g3391.t1 1
13374.g1.t1 7176.g3105.t1 1
13374.g1.t1 6116.g2158.t1 1
13374.g1.t1 7478.g3413.t1 1
13374.g1.t1 997.g345.t1 1
13374.g1.t1 6048.g2036.t1 1
13374.g1.t1 5501.g1752.t1 1
13374.g1.t1 5974.g1927.t1 1
13374.g1.t1 1969.g682.t1 24
13374.g1.t1 4873.g1572.t1 25
13374.g1.t1 5438.g1735.t1 30
13374.g1.t1 2516.g882.t1 32
13027.g1.t1 1121.g381.t1 23
13027.g1.t1 5951.g1904.t1 24
GF16505-PA GE25233-PA 1
10791.g882.t1 GE20345-PD 2
10893.g3.t1 GE24679-PA 2
10893.g3.t1 GE24680-PA 2
GF21299-PA GE25205-PA 2
GF21299-PA 4.g105.t1 3
GF21299-PA GE12313-PA 7
GF21299-PA 1.g179.t2 8
GF21299-PA 1.g179.t1 8
GF21299-PA 4.g1261.t1 8
GF21299-PA GE26438-PA 8
GF21299-PA GE14841-PA 8
GF21299-PA GE10494-PA 8
GF21299-PA GE25901-PA 9
GF21299-PA GE19212-PB 9
GF21299-PA 4.g757.t2 9
GF21299-PA GE14516-PA 10
GF21299-PA GE15767-PA 11
GF21299-PA GE15765-PA 11
GF21299-PA GE25966-PA 11
GF21299-PA GE21392-PA 11
GF21299-PA GE20482-PA 11
GF21299-PA GE24637-PA 14
GF12922-PA GE12498-PA 1
GF12922-PA 1.g1429.t1 2
GF16831-PA GE24821-PA 1
GF16831-PA 4.g474.t1 1
GF16831-PA 4.g474.t3 1
GF16831-PA 4.g474.t2 1
13236.g2.t1 5710.g1813.t1 1
13236.g2.t1 7166.g3089.t1 1
13236.g2.t1 7163.g3084.t1 1
13236.g2.t1 63.g27.t1 1
13236.g2.t1 989.g340.t1 1
13236.g2.t1 7159.g3080.t1 3
13236.g2.t1 4357.g1436.t1 3
13236.g2.t1 3727.g1260.t1 4
13236.g2.t1 3337.g1154.t1 4
13236.g2.t1 7185.g3148.t1 10
GF13543-PA GE14234-PA 1
GF13543-PA GE14237-PA 1
GF13543-PA GE14236-PA 1
GF13543-PA 2.g1622.t1 1
GF13543-PA GE14238-PA 1
GF13543-PA GE13883-PA 4
GF13543-PA GE13882-PA 5
GF13543-PA GE14046-PA 7
GF13543-PA GE17341-PA 14
GF16358-PA GE24095-PA 1
10584.g1.t1 4237.g1392.t1 18
10792.g1054.t1 GE11843-PA 1
10792.g1054.t1 GE20190-PA 2
10792.g1054.t1 GE24351-PA 3
6088.g2.t1 7110.g3029.t1 1
6088.g2.t1 5105.g1635.t1 1
6088.g2.t1 637.g216.t1 1
6088.g2.t1 6132.g2202.t1 1
6088.g2.t1 2456.g868.t1 1
6088.g2.t1 7833.g3655.t1 1
6088.g2.t1 7248.g3227.t1 1
6088.g2.t1 2439.g864.t1 1
6088.g2.t1 7210.g3180.t1 1
6088.g2.t1 4436.g1455.t1 1
6088.g2.t1 7733.g3588.t1 2
6088.g2.t1 1306.g441.t1 3
6088.g2.t1 1521.g536.t1 4
6088.g2.t1 7180.g3119.t1 7
6088.g2.t1 1484.g514.t1 9
6088.g2.t1 7143.g3063.t1 22
6088.g2.t1 5815.g1859.t1 23
6088.g2.t1 7180.g3113.t1 41
6088.g2.t1 4.g20.t1 50
GF14305-PA GE18980-PA 1
GF14305-PA GE23797-PA 1
GF14305-PA GE23797-PC 1
GF14305-PA GE23797-PB 1
GF18778-PA GE10050-PA 1
GF18778-PA GE15526-PA 11
GF18778-PA 0.g1016.t1 14
GF18778-PA GE23829-PA 15
GF18778-PA GE13702-PA 15
GF11995-PA GE13410-PA 1
GF11995-PA 6215.g2370.t1 3
GF12323-PA GE11691-PA 1
GF14626-PA GE11109-PB 1
GF14626-PA GE11109-PA 1
GF14626-PA GE18233-PA 2
GF18188-PA GE25905-PA 1
GF18188-PA GE25905-PB 1
GF11918-PA GE11431-PA 1
GF19159-PA GE17819-PA 1
GF19159-PA GE15425-PA 2
GF14947-PA GE18383-PE 1
GF14947-PA GE18383-PA 1
GF14947-PA GE18383-PD 1
GF14947-PA GE18383-PC 1
GF14947-PA GE18383-PB 1
GF14947-PA GE23470-PA 3
GF14947-PA GE10581-PA 4
12179.g2.t1 7268.g3241.t1 1
12179.g2.t1 7180.g3113.t1 2
12179.g2.t1 5348.g1708.t1 21
GF20753-PA GE23492-PA 1
GF20753-PA GE23493-PB 1
GF14947-PB GE18383-PE 1
GF14947-PB GE18383-PC 1
GF14947-PB GE18383-PA 1
GF14947-PB GE18383-PD 1
GF14947-PB GE18383-PB 1
GF14947-PB GE23470-PA 3
GF14947-PB GE10581-PA 4
GF18650-PA GE24142-PA 1
GF11501-PA GE11736-PA 1
GF13705-PA GE12554-PA 1
GF13705-PA GE20486-PA 2
10793.g881.t3 1.g1009.t6 1
10793.g881.t3 1.g1009.t3 1
10793.g881.t3 1.g1009.t4 1
10793.g881.t3 GE18789-PA 1
10793.g881.t3 1.g1009.t7 1
10793.g881.t3 1.g1009.t1 1
10793.g881.t3 GE18855-PA 15
10793.g881.t3 6637.g2870.t1 19
10793.g881.t2 1.g1009.t3 1
10793.g881.t2 1.g1009.t6 1
10793.g881.t2 1.g1009.t4 1
10793.g881.t2 1.g1009.t7 1
10793.g881.t2 1.g1009.t1 1
10793.g881.t2 GE13973-PA 2
GF17913-PA GE26113-PA 1
GF17913-PA GE26113-PB 1
GF16070-PB 4.g35.t1 1
GF16070-PB 4.g35.t2 1
GF16070-PB GE25307-PA 1
GF16070-PB GE25308-PA 1
GF16070-PB 0.g780.t1 2
GF16070-PB 0.g780.t3 2
GF16070-PB 0.g780.t2 2
GF16070-PB GE21702-PA 2
GF16070-PC 5453.g1737.t1 1
GF16070-PC 4.g35.t2 2
GF16070-PC 4.g35.t1 2
10793.g881.t5 1.g1009.t6 1
10793.g881.t5 1.g1009.t3 1
10793.g881.t5 1.g1009.t4 1
10793.g881.t5 1.g1009.t7 1
10793.g881.t5 1.g1009.t1 1
GF16070-PA 4.g35.t1 1
GF16070-PA 4.g35.t2 1
GF16070-PA GE25307-PA 1
GF16070-PA GE25308-PA 1
GF16070-PA 5453.g1737.t1 2
GF11955-PA GE19253-PA 1
GF23123-PA GE25383-PA 1
GF23123-PA GE26460-PA 3
GF23123-PA GE26459-PB 4
10795.g41.t1 GE26399-PA 3
GF24106-PA GE21319-PA 4
10790.g357.t1 GE25947-PA 1
10790.g357.t1 GE25946-PA 2
10790.g357.t1 GE12451-PA 3
10790.g357.t1 GE12451-PB 3
8954.g1.t1 5841.g1868.t1 16
GF10117-PA 6234.g2413.t1 1
GF17364-PA GE25119-PA 1
GF17688-PA GE25394-PA 1
GF17688-PA 4.g5.t1 1
GF17688-PA 4.g5.t2 1
GF18921-PA GE25446-PA 1
GF18921-PA GE25317-PA 3
GF18921-PA 2.g1959.t1 5
GF13178-PA GE13840-PA 1
GF18921-PB 638.g217.t1 2
GF20710-PA GE10794-PA 1
GF20710-PA GE10796-PA 1
GF20710-PA 3.g818.t1 3
GF25071-PA GE21447-PA 1
GF25071-PA GE15664-PA 3
GF15552-PA GE18805-PB 1
GF15552-PA GE18805-PA 1
GF14510-PA GE13703-PA 1
GF14510-PA GE13780-PA 2
GF14510-PA GE13747-PA 3
GF24223-PA GE21378-PA 1
GF24223-PA 0.g440.t1 1
GF20457-PA 3.g702.t1 1
GF17005-PA GE25027-PA 1
GF17005-PA GE21498-PA 1
GF17005-PA GE19286-PB 5
GF23324-PA GE23376-PA 1
GF23776-PA GE20399-PA 1
GF15838-PA GE18500-PB 1
GF15838-PA GE18500-PA 1
10791.g113.t1 0.g154.t2 1
10791.g113.t1 0.g154.t1 1
10791.g113.t1 0.g155.t1 2
10791.g113.t2 0.g154.t1 1
10791.g113.t2 0.g154.t2 1
10791.g113.t2 0.g155.t1 3
GF21792-PA GE16301-PA 1
10793.g522.t1 GE18847-PA 1
10793.g522.t1 GE18448-PA 3
10793.g522.t1 GE15153-PA 6
10793.g522.t1 GE15163-PA 6
10793.g522.t1 GE17612-PA 12
10793.g522.t1 GE22367-PA 13
10793.g522.t1 GE20804-PA 13
10793.g522.t1 6402.g2669.t1 14
10793.g522.t1 GE15650-PA 14
10793.g522.t1 GE13708-PA 15
10793.g522.t1 6324.g2584.t1 15
GF12312-PA GE13632-PA 1
GF25222-PA GE22097-PA 1
GF15990-PA GE16121-PA 1
GF15990-PA 3.g454.t1 1
GF10431-PA GE21908-PA 1
GF10431-PA GE21908-PB 1
GF14231-PA GE13032-PA 1
5398.g4.t1 4215.g1385.t1 1
10790.g817.t1 4.g1025.t1 1
10790.g817.t1 4.g1025.t2 1
10790.g817.t1 GE26293-PA 1
10790.g817.t1 GE26294-PA 1
10790.g817.t1 GE26292-PA 1
10790.g817.t1 GE24170-PA 1
10790.g817.t1 GE23677-PH 3
10790.g817.t1 GE23677-PG 4
10790.g817.t1 GE22231-PA 10
10790.g817.t1 GE22235-PA 10
10790.g817.t1 GE25192-PC 11
GF13073-PA 2.g1732.t1 1
GF16212-PA GE23428-PA 1
GF23825-PA GE20265-PA 1
GF23825-PA GE22490-PA 3
GF10173-PA GE22348-PA 1
GF19951-PA GE23945-PA 1
GF24570-PA 0.g868.t2 1
GF24570-PA GE20235-PA 1
GF24570-PA GE13524-PA 2
10793.g1335.t1 GE18362-PA 1
10793.g1335.t1 GE18361-PA 1
10793.g1335.t1 GE25299-PA 5
GF15020-PA GE18280-PA 1
GF15020-PA 1.g384.t1 1
GF15020-PA 1.g15.t1 1
GF15020-PA GE16449-PA 1
GF15020-PA GE17714-PA 3
GF15020-PA 0.g920.t1 4
GF15020-PA GE18174-PA 8
GF15020-PA GE14913-PA 9
GF15020-PA 2.g742.t1 21
GF18327-PA GE25053-PA 1
GF18327-PA 0.g941.t1 2
GF18327-PA GE16267-PA 4
GF21737-PA 3.g991.t1 1
GF22242-PA GE16030-PA 1
GF12684-PA GE19096-PA 1
GF12684-PA GE19095-PA 3
10791.g111.t1 GE20933-PA 1
GF19822-PA GE13387-PA 1
GF14857-PA GE14759-PA 1
GF14857-PA GE17049-PA 2
10805.g162.t1 GE16755-PA 1
10805.g162.t1 3.g148.t2 1
10805.g162.t1 3.g148.t1 1
10805.g162.t1 3.g148.t3 1
10805.g162.t1 GE16754-PA 1
GF22601-PA GE17105-PA 1
10792.g1078.t1 GE13682-PA 1
10792.g1078.t1 GE11836-PD 3
10792.g1078.t1 GE11836-PC 3
10792.g1078.t1 2.g748.t1 7
GF20011-PA GE17797-PA 2
GF10373-PA 6257.g2472.t1 1
201.g1.t1 5976.g1938.t1 2
201.g1.t1 3799.g1281.t1 7
10790.g1709.t1 GE23518-PA 1
GF22455-PA GE16281-PA 1
GF22455-PA 1.g528.t1 5
GF22455-PA GE13170-PA 5
GF22455-PA GE25205-PA 7
GF22455-PA GE26458-PB 7
GF22455-PA GE26458-PA 7
GF22455-PA GE10103-PA 9
GF22455-PA 3.g829.t1 9
GF22455-PA GE15765-PA 9
GF22455-PA GE16375-PA 9
GF22455-PA GE10099-PA 10
GF22455-PA GE14841-PB 10
GF22455-PA GE11555-PA 11
GF22455-PA GE19490-PA 11
GF22455-PA GE19490-PC 11
GF22455-PA 6199.g2303.t1 11
GF22455-PA GE24637-PA 11
GF22455-PA GE11994-PA 13
GF22455-PA GE14106-PA 13
10976.g1.t1 4578.g1494.t1 3
10880.g1.t2 2472.g874.t1 11
10880.g1.t2 3478.g1193.t1 11
GF17771-PA GE24785-PA 1
GF17771-PA GE20096-PA 2
GF17771-PA GE25210-PA 7
GF17771-PA GE19659-PA 7
GF17771-PA GE16180-PA 10
GF17771-PA GE17784-PA 11
GF17771-PA GE10939-PA 12
GF17771-PA GE19469-PB 13
GF17771-PA GE17748-PA 13
GF17771-PA GE15342-PA 13
GF17771-PA GE16268-PA 14
GF17771-PA GE24839-PA 14
GF17771-PA GE17301-PA 15
10880.g1.t1 6117.g2166.t1 33
GF15051-PA 1.g8.t1 1
GF15051-PA 1.g7.t1 2
GF15051-PA GE16549-PA 2
10527.g1.t1 7748.g3602.t1 21
GF20270-PA GE17362-PA 1
GF20270-PA 3.g721.t1 1
GF20398-PA GE17324-PA 1
GF24486-PA GE22430-PA 1
GF24486-PA GE21811-PA 3
GF10408-PA GE20048-PA 1
GF11967-PA GE11974-PA 1
GF11118-PA GE12669-PA 2
GF12819-PA GE12198-PA 1
GF12819-PA 2.g911.t3 1
GF12819-PA 2.g911.t4 1
GF12819-PA 2.g911.t1 1
GF12819-PA 2.g911.t2 1
GF12819-PA GE24139-PC 2
10803.g89.t1 3.g1055.t1 1
10803.g89.t1 GE17705-PA 1
10803.g89.t1 GE12798-PA 1
10803.g89.t1 GE21470-PA 1
10803.g89.t1 0.g544.t1 1
10803.g89.t1 GE20918-PA 1
10803.g89.t1 4.g264.t1 1
10803.g89.t1 4.g264.t2 1
10803.g89.t1 GE24752-PA 1
10803.g89.t1 4.g1925.t2 1
10803.g89.t1 GE20585-PB 1
10803.g89.t1 GE20585-PA 1
10803.g89.t1 4.g1925.t1 1
10803.g89.t1 4.g1925.t3 1
10803.g89.t1 GE23789-PA 1
10803.g89.t1 GE23789-PB 1
10803.g89.t1 4.g1925.t4 1
10803.g89.t1 2.g117.t1 6
10792.g818.t4 1.g1639.t2 1
10792.g818.t4 1.g1639.t3 1
10792.g818.t4 1.g1639.t1 1
10792.g818.t4 GE22423-PA 1
10792.g818.t5 1.g1639.t1 1
10792.g818.t5 1.g1639.t3 1
10792.g818.t5 1.g1639.t2 1
10792.g818.t5 GE22423-PA 1
10938.g1.t1 5637.g1789.t1 10
10792.g180.t1 2.g808.t1 1
10792.g180.t1 GE12411-PA 1
10792.g180.t1 GE13619-PA 1
10792.g180.t1 GE13621-PA 1
10792.g180.t1 1.g1568.t2 1
10792.g180.t1 1.g1568.t1 1
10792.g180.t1 GE13620-PA 1
10792.g180.t1 GE12276-PA 3
10792.g180.t1 GE12274-PA 3
10792.g180.t1 GE19208-PA 6
10792.g180.t1 GE12416-PA 13
GF21951-PA GE10479-PA 1
10853.g2.t3 2.g1052.t1 1
10853.g2.t3 2.g355.t1 1
10853.g2.t3 6116.g2158.t1 1
10853.g2.t3 7733.g3590.t1 1
10853.g2.t3 30.g12.t1 1
10853.g2.t3 4831.g1563.t1 1
10853.g2.t3 7187.g3155.t1 1
10853.g2.t3 7187.g3154.t1 1
10853.g2.t3 1.g1823.t1 1
10853.g2.t3 6311.g2566.t1 1
10853.g2.t3 7647.g3529.t1 1
10853.g2.t3 4716.g1538.t1 1
10853.g2.t3 5974.g1927.t1 1
10853.g2.t3 7176.g3105.t1 1
10853.g2.t3 1921.g660.t1 1
10853.g2.t3 997.g345.t1 1
10853.g2.t3 5501.g1752.t1 1
10853.g2.t3 7478.g3413.t1 1
10853.g2.t3 7172.g3096.t1 1
10853.g2.t3 7457.g3391.t1 1
10853.g2.t3 7172.g3097.t1 1
10853.g2.t3 7731.g3587.t1 1
10853.g2.t3 7461.g3393.t1 1
10853.g2.t3 6207.g2342.t1 1
10853.g2.t3 3235.g1116.t1 2
10853.g2.t3 1952.g674.t1 3
10853.g2.t3 4.g20.t1 14
10853.g2.t3 3271.g1126.t1 20
10853.g2.t3 7531.g3452.t1 38
GF18478-PA GE25962-PA 1
GF18478-PA GE15096-PA 2
GF18619-PA GE26300-PA 1
GF19093-PA GE12048-PA 2
GF18359-PA GE10218-PA 1
3798.g1.t1 1192.g401.t1 10
GF10204-PA GE22377-PA 1
GF14821-PA GE15887-PA 1
GF14821-PA 1.g101.t1 1
GF23187-PA GE24564-PB 1
GF16555-PA 4.g181.t2 1
GF16555-PA GE25610-PC 1
GF16555-PA GE25615-PA 1
GF16555-PA 4.g182.t2 1
GF16555-PA GE25612-PA 1
GF16555-PA GE25613-PA 1
GF16555-PA 4.g182.t1 1
GF16555-PA GE25121-PA 1
10793.g1107.t1 GE12239-PB 1
GF14042-PA GE13253-PA 1
13265.g1.t1 7713.g3580.t1 1
13265.g1.t1 5668.g1793.t1 9
13265.g1.t1 235.g90.t1 26
13265.g1.t1 2944.g1006.t1 27
10148.g1.t1 6104.g2134.t1 3
GF12212-PA GE12154-PA 1
GF12212-PA GE20187-PA 5
10795.g333.t1 3.g1048.t1 1
10795.g333.t1 GE15563-PA 1
10795.g333.t1 GE25082-PC 3
10795.g333.t1 GE14483-PA 4
10795.g333.t1 GE17742-PA 12
10795.g333.t1 GE16181-PB 14
10792.g1632.t1 2.g1871.t1 1
10792.g1632.t1 GE11462-PA 2
10792.g1632.t1 GE23981-PA 3
10792.g1632.t1 1.g1449.t3 6
10792.g1632.t1 GE18897-PB 12
GF11436-PA GE11643-PA 1
GF11436-PA GE13324-PA 2
GF16535-PA GE24764-PB 1
GF16535-PA GE24764-PA 1
10800.g33.t1 511.g183.t1 4
10800.g33.t1 GE14590-PA 10
10800.g33.t1 GE21145-PA 10
10800.g33.t1 GE19129-PA 11
10800.g33.t1 3.g682.t1 13
10799.g55.t1 3500.g1198.t1 13
GF20728-PA GE10631-PA 1
GF21850-PA 3.g1245.t1 1
GF24444-PA GE21134-PA 1
GF16342-PB GE10157-PA 1
GF16342-PB GE17295-PB 3
GF16342-PB GE17295-PA 3
GF16342-PB GE22340-PA 6
GF16342-PB GE22340-PB 6
GF11069-PA GE19074-PA 1
GF11069-PA 1.g1386.t1 1
GF16342-PA GE10157-PA 1
GF16342-PA GE17295-PA 3
GF16342-PA GE17295-PB 3
GF16342-PA GE22340-PA 6
GF16342-PA GE22340-PB 6
10790.g446.t1 4.g636.t1 1
10790.g446.t1 GE26006-PA 2
GF19114-PA 3.g774.t1 1
GF23668-PA GE18438-PA 1
GF12304-PA GE13622-PA 1
GF12304-PA GE24324-PA 10
GF12304-PA 1.g937.t1 12
GF12304-PA 1.g1296.t1 16
GF12304-PA GE24213-PA 19
GF12304-PA GE16724-PA 25
GF12304-PA GE24535-PA 25
10793.g830.t1 GE10311-PA 14
13225.g1.t1 2971.g1019.t1 1
13225.g1.t1 7148.g3067.t1 1
13225.g1.t1 484.g173.t1 1
13225.g1.t1 1523.g539.t1 1
13225.g1.t1 6088.g2098.t1 1
13225.g1.t1 5999.g1966.t1 1
13225.g1.t1 7268.g3241.t1 1
GF15831-PA GE18495-PA 1
10798.g49.t1 GE14352-PA 3
10798.g49.t1 GE14655-PA 7
10798.g49.t1 GE23994-PA 8
10798.g49.t1 GE12506-PA 9
GF15519-PA GE19007-PA 1
GF15519-PA 1.g1292.t2 1
GF15519-PA 1.g1292.t1 1
GF15519-PA GE19244-PA 2
GF15519-PA GE19150-PA 3
GF15519-PA GE20653-PA 5
GF18679-PA GE10758-PA 1
GF18679-PA GE10758-PC 1
GF18679-PA GE10758-PB 1
GF13647-PA GE18259-PA 1
GF13647-PA GE12425-PA 3
GF13647-PA GE25333-PB 7
GF13647-PA GE19899-PA 8
GF13647-PA 6096.g2114.t1 9
GF13647-PA 2.g184.t2 9
GF24527-PA GE20190-PA 1
GF24527-PA GE11843-PA 2
GF24527-PA GE24351-PA 4
GF23226-PC GE25571-PA 1
GF23226-PC GE25571-PB 1
GF23226-PC GE25571-PC 1
GF24757-PA GE21090-PA 1
GF24757-PA 0.g53.t1 1
GF24757-PA 0.g53.t2 1
GF24757-PA GE11805-PC 12
GF24757-PA GE17742-PA 14
GF14408-PA GE11169-PA 1
GF14408-PA GE21596-PA 2
11350.g2.t1 1487.g518.t1 21
11350.g2.t1 7154.g3070.t1 24
GF23545-PA GE21572-PA 1
GF23545-PA GE20813-PA 1
GF23545-PA GE12906-PA 4
GF23545-PA GE25051-PA 6
GF17351-PA GE25105-PB 1
GF17351-PA GE25105-PA 1
GF17351-PA GE25106-PA 1
GF17351-PA GE20032-PA 1
GF17351-PA 0.g1135.t1 2
GF12478-PA GE12034-PA 1
GF12478-PA 2.g1140.t1 1
GF19365-PA GE17704-PA 1
GF19365-PA GE17702-PB 1
GF19365-PA 0.g1516.t1 2
12235.g1.t1 7166.g3089.t1 2
12235.g1.t1 7163.g3084.t1 2
GF16591-PA GE23328-PA 1
GF16117-PA GE25639-PA 1
GF16117-PA 6947.g2971.t1 2
10791.g1464.t1 GE13041-PA 8
GF18489-PA GE24387-PA 1
GF24092-PA GE22271-PA 1
GF24092-PA 6261.g2502.t1 1
GF24092-PA GE18238-PA 2
GF24092-PA GE20340-PA 3
GF24092-PA GE15519-PA 8
GF24092-PA GE14879-PA 12
GF11472-PA GE19305-PA 1
10790.g1893.t1 4.g2258.t1 1
10799.g46.t1 6053.g2045.t1 39
GF15514-PA GE19002-PA 1
GF17241-PA GE26170-PA 1
GF17241-PA GE13258-PA 2
10795.g164.t1 GE15732-PA 1
10795.g164.t1 3.g863.t1 1
10795.g164.t1 GE20769-PA 3
10795.g164.t1 GE17504-PA 4
10797.g241.t1 GE18266-PA 1
GF11116-PA GE11998-PC 1
GF11116-PA GE11998-PB 1
GF21059-PA GE16074-PA 1
GF21059-PA GE10394-PA 2
GF21059-PA GE10394-PB 2
10791.g1236.t1 GE21493-PA 1
10791.g1236.t1 GE21868-PA 2
GF10804-PA GE22053-PB 1
GF10804-PA GE22053-PA 1
GF10804-PA 4.g214.t1 1
GF10804-PA 1.g674.t1 4
GF14059-PA GE13240-PA 1
GF14059-PA GE13251-PA 2
GF14059-PA GE13273-PA 4
GF14811-PA GE12808-PB 1
GF14811-PA GE23289-PA 2
GF10175-PA 0.g1488.t1 1
GF10175-PA GE22350-PA 1
GF10175-PA GE23473-PA 2
8287.g1.t1 2.g1586.t1 23
8287.g1.t1 7170.g3093.t1 32
8287.g1.t1 7343.g3311.t1 35
9651.g1.t1 4229.g1387.t1 13
GF18195-PB 4.g7.t1 1
GF18195-PB GE25398-PA 1
GF18195-PB GE13128-PB 2
GF18195-PB GE13128-PA 2
GF21567-PA GE18573-PA 1
GF21567-PA GE18574-PA 2
GF21567-PA GE16206-PA 6
GF21567-PA 0.g287.t1 12
GF21567-PA GE24786-PA 14
GF21567-PA GE20478-PA 15
GF21567-PA GE15651-PA 17
GF21567-PA 6357.g2624.t1 18
12099.g1.t1 231.g86.t1 1
12099.g1.t1 2909.g995.t1 1
GF17748-PA GE24553-PA 1
GF18195-PC 4.g7.t1 1
GF18195-PC GE25398-PA 1
GF18195-PC GE13128-PA 2
GF18195-PC GE13128-PB 2
9102.g1.t1 5841.g1868.t1 10
9102.g1.t1 7374.g3343.t1 28
GF25067-PA GE23308-PA 8
GF17702-PA GE25722-PA 1
GF24123-PA 6411.g2686.t1 1
GF24123-PA 0.g1555.t1 1
GF14829-PA GE12715-PA 1
GF14829-PA GE23675-PA 2
10790.g1538.t1 GE24837-PA 1
10790.g1538.t1 GE20836-PA 2
10790.g1538.t1 GE17497-PA 6
10790.g1538.t1 0.g1250.t1 12
10790.g1538.t1 0.g1250.t5 12
10790.g1538.t1 0.g1250.t4 12
10803.g56.t1 GE17008-PA 1
10803.g56.t1 3.g368.t2 1
10803.g56.t1 3.g368.t1 1
10803.g56.t1 3.g368.t3 1
GF12329-PC GE12040-PC 1
GF12329-PC GE12040-PB 2
GF12329-PB GE12040-PB 1
GF12329-PB GE12040-PA 1
GF12329-PB GE12040-PC 2
GF13498-PA GE13578-PA 1
GF13498-PA 2.g755.t1 1
GF23952-PA GE21652-PA 1
GF23952-PA GE21652-PB 1
10793.g588.t2 GE11246-PA 1
10793.g588.t2 1.g934.t5 1
10793.g588.t2 1.g934.t4 1
10793.g588.t2 GE12709-PA 1
10793.g588.t2 1.g734.t1 1
10793.g588.t1 1.g934.t4 1
10793.g588.t1 1.g934.t5 1
10793.g588.t1 1.g934.t3 1
10793.g588.t1 GE11241-PA 1
10793.g588.t1 GE11235-PB 2
10793.g588.t1 2.g183.t1 5
GF11962-PA GE19261-PA 1
GF11962-PA GE19262-PA 1
GF11962-PA 1.g1625.t2 1
GF11962-PA 1.g1625.t1 2
GF11962-PA 1.g1627.t1 3
GF11962-PB GE19261-PA 1
GF11962-PB GE19262-PA 1
GF11962-PB 1.g1625.t2 1
GF11962-PB 1.g1625.t1 3
GF11962-PB 1.g1627.t1 4
GF10864-PA GE20094-PA 1
GF10864-PA GE13983-PA 2
GF10864-PA GE21786-PA 3
10795.g340.t1 GE16451-PA 1
10795.g340.t1 GE16452-PA 2
2524.g1.t1 2921.g998.t1 9
5181.g1.t1 1445.g501.t1 3
11176.g1.t1 375.g136.t1 1
11176.g1.t1 7740.g3595.t1 1
GF15431-PA GE14154-PA 1
GF16192-PA GE23401-PB 1
GF16192-PA 4.g2341.t6 1
2124.g1.t1 7278.g3256.t1 3
GF15479-PA GE12635-PA 1
GF15479-PA GE18866-PA 2
GF15479-PA GE10678-PA 7
GF15479-PA GE25358-PA 7
GF15479-PA GE13591-PB 7
GF15479-PA GE13591-PA 7
GF15479-PA GE23983-PA 8
10799.g57.t1 6117.g2176.t1 1
GF14866-PA GE12694-PA 1
10799.g57.t3 3768.g1272.t1 9
10799.g57.t3 3750.g1267.t1 9
10799.g57.t2 6117.g2176.t1 1
10791.g587.t1 6336.g2597.t1 1
10791.g587.t1 GE19646-PA 2
GF21815-PA 3.g803.t1 1
GF21815-PA GE15791-PA 1
GF21815-PA GE17446-PB 1
GF21815-PA GE17446-PA 1
GF21815-PA 4.g16.t1 3
GF21815-PA GE16632-PA 4
GF21815-PA GE20723-PA 5
GF21815-PA 1.g1434.t4 5
GF24744-PA GE20630-PA 1
GF24744-PA GE20891-PA 2
GF24744-PA 1.g1783.t1 2
GF17432-PA GE10721-PA 1
GF17432-PA 4.g2115.t1 1
10885.g2.t1 1203.g409.t1 16
13744.g2.t1 2004.g695.t1 6
13744.g2.t1 5362.g1713.t1 13
10043.g2.t1 3160.g1088.t1 1
10043.g2.t1 7999.g3747.t1 1
10043.g2.t1 7507.g3432.t1 1
10043.g2.t1 6090.g2102.t1 1
GF22954-PA GE10590-PA 1
GF22954-PA GE10591-PA 2
GF24229-PA GE21385-PA 1
GF19796-PA GE19222-PA 2
GF19796-PA GE19221-PA 2
GF19796-PA GE20820-PA 8
GF19796-PA GE20820-PB 8
GF13724-PA GE12576-PA 1
7261.g1.t1 1299.g439.t1 2
7261.g1.t1 2450.g867.t1 3
GF11159-PA GE13335-PA 1
GF11159-PA 6552.g2818.t1 2
10790.g1768.t1 4.g2332.t1 1
10790.g1768.t1 GE10859-PA 2
12844.g1.t1 4538.g1481.t1 3
12844.g1.t1 7227.g3199.t1 4
12844.g1.t1 7230.g3205.t1 17
GF23463-PA GE19508-PA 1
10791.g46.t2 GE21703-PA 1
10791.g46.t2 GE21703-PB 1
10791.g46.t1 GE21703-PB 1
10791.g46.t1 GE21703-PA 1
GF18696-PA GE10547-PA 1
GF22927-PA GE10907-PA 1
GF22927-PA 2.g844.t1 2
GF22927-PA GE16988-PA 6
GF22927-PA GE19737-PA 6
GF22927-PA 2.g25.t2 7
GF22927-PA GE22055-PA 7
GF22927-PA GE19426-PA 8
10792.g412.t1 GE12189-PA 1
10792.g412.t1 2.g926.t1 1
10792.g412.t1 2.g926.t2 1
10792.g412.t1 GE14529-PB 6
10792.g412.t1 GE14529-PA 6
10792.g412.t1 GE22289-PA 12
GF15289-PA 1.g218.t1 1
GF15289-PA GE18117-PA 4
GF15289-PA 1.g223.t1 5
GF12229-PA GE19252-PA 1
10790.g107.t1 GE26262-PA 1
10790.g107.t1 4.g972.t1 1
10790.g107.t1 4.g972.t2 1
10790.g107.t1 GE26259-PA 1
10790.g107.t1 GE26259-PB 1
10790.g107.t1 GE26260-PA 1
10790.g107.t1 GE10463-PA 4
10790.g107.t1 GE10462-PA 6
10791.g1118.t1 0.g58.t3 1
10791.g1118.t1 0.g58.t4 1
10791.g1118.t1 GE21005-PA 1
10791.g1118.t1 GE21006-PA 1
10791.g1118.t1 GE21003-PA 1
10791.g1118.t1 1.g1762.t1 1
10791.g1118.t1 GE21007-PA 1
10791.g1118.t1 GE19378-PA 4
GF17755-PA 4.g839.t7 1
GF17755-PA 4.g839.t6 1
GF17755-PA 4.g839.t5 1
GF17755-PA 4.g839.t9 1
GF17755-PA 4.g839.t4 1
GF17755-PA GE24562-PA 1
GF17755-PA GE24563-PA 2
GF21856-PA GE15318-PA 1
GF14798-PA GE12794-PA 1
GF14798-PA GE14385-PA 3
GF14798-PA GE26312-PA 3
GF23045-PA GE23511-PA 1
GF12354-PA GE19194-PA 1
10791.g1899.t1 GE22596-PA 1
10791.g1899.t1 GE22593-PA 2
10791.g1899.t1 0.g1731.t1 3
10791.g1899.t1 0.g1731.t2 3
10791.g1899.t1 2.g713.t1 14
10791.g1899.t1 GE25612-PA 15
10791.g1899.t1 GE25121-PA 15
GF21673-PA GE11721-PA 1
GF21673-PA GE19350-PA 2
10457.g2.t1 1445.g501.t1 2
10457.g2.t1 7226.g3198.t1 3
10457.g2.t1 2004.g695.t1 3
10457.g2.t1 5362.g1713.t1 9
10457.g2.t1 7110.g3038.t1 12
10457.g2.t1 81.g34.t1 12
10457.g2.t1 2752.g948.t1 12
10790.g1986.t1 GE23943-PB 1
10790.g1986.t1 GE25719-PA 1
10790.g1986.t1 GE15851-PA 1
10790.g1986.t1 GE17376-PA 1
10790.g1986.t1 3.g733.t1 1
10790.g1986.t1 GE23942-PA 1
10790.g1986.t1 GE23944-PA 1
10790.g1986.t1 GE12514-PA 1
10790.g1986.t1 GE23941-PA 1
10790.g1986.t1 4.g1675.t3 1
10790.g1986.t1 GE23940-PA 1
10790.g1986.t1 1.g152.t1 2
10790.g1986.t1 GE15439-PA 3
10790.g1986.t1 GE17168-PA 5
10792.g965.t1 GE19137-PA 1
10792.g965.t1 GE19138-PA 2
10792.g965.t1 1.g1478.t1 6
10792.g965.t1 GE10147-PA 11
10791.g1071.t1 GE22383-PA 1
10791.g1071.t1 6427.g2702.t1 1
GF10327-PA GE21642-PA 1
GF10327-PA 0.g651.t1 3
GF10327-PA GE16544-PA 4
GF11169-PA GE13347-PA 1
GF11169-PA GE13347-PB 1
GF11169-PB GE13347-PA 1
GF11169-PB GE13347-PB 1
GF15724-PA GE18877-PA 1
GF15724-PA GE21141-PA 2
GF12930-PB GE12506-PA 1
GF12930-PB GE10678-PA 7
GF12930-PB GE25358-PA 8
GF12930-PB GE12710-PA 8
10795.g177.t1 GE16687-PA 1
GF22540-PA GE17741-PA 1
GF11295-PA GE11757-PA 1
GF11295-PA GE11757-PD 1
GF11295-PA GE11757-PC 1
GF11295-PA GE11757-PB 1
GF12257-PA GE12100-PA 1
GF22609-PA GE15586-PA 1
GF22609-PA 3.g1025.t1 1
GF22609-PA 3.g1025.t2 1
GF22609-PA GE15587-PA 1
GF22609-PA 2.g865.t1 4
GF22609-PA 1.g1329.t1 7
GF22609-PA GE25026-PA 8
GF17267-PA GE10686-PB 1
GF13360-PA GE14463-PB 1
GF13360-PA GE14463-PA 1
GF13133-PA GE11865-PA 1
GF13133-PA 1.g1389.t2 4
GF13133-PA GE24498-PC 4
GF13133-PA GE11819-PA 5
GF13328-PA GE14107-PA 1
GF18839-PA GE26059-PA 1
4572.g1.t1 7379.g3351.t1 1
4572.g1.t1 661.g227.t1 3
GF17321-PA GE25815-PA 1
GF15820-PA GE18481-PA 1
GF15820-PA GE17699-PA 8
GF23286-PB 4.g1947.t1 1
GF23286-PB GE23416-PA 2
GF23286-PB GE24233-PA 2
11794.g1.t1 883.g304.t1 1
11794.g1.t1 7180.g3124.t1 2
11794.g1.t1 6155.g2224.t1 11
GF20738-PA GE23470-PA 1
GF20738-PA GE18383-PB 3
GF20738-PA GE18383-PA 3
GF20738-PA GE18383-PD 3
GF20738-PA GE18383-PC 3
GF20738-PA GE14704-PG 8
GF20738-PA GE14704-PH 8
GF20738-PA GE14704-PF 8
GF20738-PA GE14706-PA 8
GF20738-PA GE14704-PE 8
GF20738-PA GE14704-PC 8
GF13679-PA 1.g1449.t3 1
GF13679-PA 1.g1449.t5 1
GF13679-PA GE23970-PA 1
GF13679-PA 1.g1449.t1 1
GF13679-PA 1.g1449.t4 1
GF20738-PB GE23470-PA 1
GF20738-PB GE16295-PA 2
GF20738-PB GE18383-PD 3
GF20738-PB GE18383-PC 3
GF20738-PB GE18383-PB 3
GF20738-PB GE18383-PA 3
GF20738-PB GE25135-PB 5
GF20738-PB GE25135-PC 5
GF20738-PB GE25135-PA 5
GF20738-PB GE14704-PG 8
GF20738-PB GE14704-PH 8
GF20738-PB GE14704-PF 8
GF20738-PB GE14706-PA 8
GF20307-PA GE16478-PA 1
GF20307-PA GE16479-PA 1
GF20307-PA 3.g116.t1 1
GF20307-PA GE16477-PA 3
GF22227-PA GE12673-PA 1
10808.g100.t1 GE17411-PA 1
10808.g100.t1 GE15488-PA 1
10808.g100.t1 GE17410-PA 2
10793.g448.t1 1.g356.t1 1
10793.g448.t1 GE16769-PA 2
10862.g2.t1 7183.g3145.t1 1
10862.g2.t1 7156.g3073.t1 1
10862.g2.t1 2035.g713.t1 1
10862.g2.t1 6117.g2168.t1 1
10862.g2.t1 2652.g915.t1 1
10862.g2.t1 7889.g3694.t1 1
10862.g2.t1 7187.g3153.t1 1
10862.g2.t1 1479.g511.t1 1
10862.g2.t1 7507.g3432.t1 1
10862.g2.t1 2842.g977.t1 2
10862.g2.t1 4643.g1515.t1 8
10862.g2.t1 3376.g1163.t1 13
10862.g2.t1 7163.g3086.t1 22
10862.g2.t1 3213.g1107.t1 26
10862.g2.t1 6092.g2109.t1 32
10862.g2.t1 5841.g1868.t1 39
6.g2.t1 5105.g1635.t1 1
6.g2.t1 637.g216.t1 1
6.g2.t1 6132.g2202.t1 1
6.g2.t1 2456.g868.t1 1
6.g2.t1 7210.g3180.t1 1
6.g2.t1 7248.g3227.t1 1
6.g2.t1 2439.g864.t1 1
6.g2.t1 4436.g1455.t1 1
6.g2.t1 7733.g3588.t1 2
6.g2.t1 1521.g536.t1 3
6.g2.t1 2147.g750.t1 4
6.g2.t1 6086.g2090.t1 10
6.g2.t1 5325.g1701.t1 34
GF12810-PA GE12189-PA 1
GF12810-PA 2.g926.t1 1
GF12810-PA 2.g926.t2 1
GF12810-PA GE14529-PA 6
GF12810-PA GE14529-PB 6
11000.g1.t1 5028.g1616.t1 2
GF24357-PA 0.g321.t1 1
GF13240-PA 2.g1312.t1 1
GF15482-PA GE12639-PA 1
GF25142-PA GE20853-PA 1
GF14008-PA GE17714-PA 1
GF14008-PA GE17714-PB 1
GF14008-PA 1.g384.t1 2
GF14008-PA GE18280-PA 2
GF14008-PA GE14909-PA 4
GF14008-PA 0.g920.t1 6
GF14008-PA GE10137-PA 8
10790.g1372.t2 4.g1983.t1 1
10790.g419.t1 GE26416-PA 1
10790.g419.t1 GE26416-PB 1
10790.g419.t1 GE17141-PA 2
10790.g419.t1 GE17141-PB 2
10790.g419.t1 GE20281-PB 3
10790.g419.t1 1.g854.t2 18
8704.g2.t1 7227.g3199.t1 2
8704.g2.t1 1445.g501.t1 3
8704.g2.t1 5974.g1921.t1 13
8704.g2.t1 413.g149.t1 13
GF13792-PA GE24543-PA 1
GF13792-PA GE24532-PA 1
GF13792-PA GE24543-PC 1
GF13792-PA GE24543-PB 1
GF13792-PA GE24543-PE 1
GF13792-PA GE24543-PF 1
GF13792-PA GE24543-PD 2
GF20135-PA 0.g280.t1 1
GF15577-PA GE25570-PA 1
GF15577-PA GE11856-PA 8
GF15577-PA GE11805-PA 11
GF15577-PA 4.g1483.t3 15
GF15577-PA GE17281-PA 16
GF15577-PA GE24610-PA 19
GF15577-PA 5.g17.t1 20
GF15577-PA 5.g17.t2 20
GF15577-PA 5.g17.t3 20
GF15577-PA GE14490-PA 20
GF15577-PA GE14489-PD 21
GF15577-PA GE14489-PB 21
GF15577-PA GE22255-PA 21
GF15577-PA GE11074-PA 22
GF15577-PA GE20659-PA 23
GF15577-PA GE22460-PA 24
GF15577-PA GE11485-PA 24
10790.g256.t1 GE17908-PA 1
10790.g256.t1 GE23606-PA 2
GF23772-PA GE20397-PA 1
GF23772-PA GE20398-PA 2
GF23600-PA GE19633-PA 1
10791.g1941.t1 GE19509-PA 1
10791.g1941.t1 0.g1743.t2 1
10791.g1941.t1 0.g1743.t3 1
GF17219-PA GE23504-PA 1
GF17219-PA 4.g2206.t1 1
GF17219-PA 4.g2206.t2 1
GF18897-PA GE10829-PA 1
GF20349-PA GE16374-PA 1
GF20349-PA GE16376-PB 1
GF20349-PA GE16376-PC 1
GF20349-PA GE16376-PD 1
GF20349-PA GE19913-PA 1
GF20349-PA 0.g1276.t2 1
GF20349-PA GE23321-PA 2
GF20349-PA GE13070-PA 9
GF20349-PA GE13070-PC 10
5994.g4.t1 7760.g3607.t1 10
GF22264-PA 3.g148.t2 2
GF22264-PA 3.g148.t3 2
GF22264-PA 3.g148.t1 2
GF18176-PA GE24946-PA 1
GF18176-PA GE24946-PC 1
GF18176-PA GE24946-PB 1
GF18176-PA GE24947-PA 1
10813.g12.t2 GE17792-PA 1
10792.g1498.t2 2.g1354.t3 1
10792.g1498.t2 GE14018-PA 1
10792.g1498.t2 GE14017-PA 1
10792.g1498.t2 GE14015-PB 2
GF12414-PA GE13028-PA 1
10792.g1498.t1 2.g1354.t3 1
10792.g1498.t1 GE14018-PA 1
10792.g1498.t1 GE14017-PA 1
10792.g1498.t1 GE14015-PB 2
GF15513-PA GE19001-PA 1
GF24847-PA GE21202-PA 1
GF10282-PA GE19753-PA 1
GF20008-PA GE17271-PA 1
GF20008-PA 3.g607.t1 1
GF20008-PA 3.g607.t2 1
GF20008-PA 3.g607.t3 1
GF24373-PA GE13172-PA 1
10798.g118.t2 GE16143-PA 1
10798.g118.t2 GE16142-PA 1
10798.g118.t2 3.g431.t1 1
10798.g118.t2 3.g432.t1 1
8300.g1.t1 7183.g3142.t1 10
10803.g63.t1 3.g99.t5 1
10803.g63.t1 3.g99.t6 1
10803.g63.t1 GE16501-PA 1
10803.g63.t1 3.g99.t2 1
10803.g63.t1 3.g99.t3 1
10803.g63.t1 3.g99.t1 1
10803.g63.t1 3.g99.t4 1
10803.g63.t1 GE19509-PA 2
10803.g63.t1 0.g1743.t2 2
10803.g63.t1 0.g1743.t3 2
10803.g63.t1 6480.g2763.t1 3
GF24793-PA GE20445-PA 1
GF24793-PA GE21591-PA 2
GF24793-PA GE20507-PA 6
GF16706-PA GE26381-PB 1
GF16706-PA GE26381-PA 1
GF24966-PA GE20919-PA 1
GF24966-PA GE13746-PA 4
GF24966-PA GE15426-PA 10
GF24966-PA GE13109-PA 10
10791.g1790.t3 0.g278.t1 1
10791.g1790.t3 GE17238-PA 2
10791.g1790.t3 GE25622-PB 4
10791.g1790.t1 0.g278.t1 1
10791.g1790.t1 GE17238-PA 2
10797.g27.t1 GE10457-PA 1
10797.g27.t1 1.g1050.t1 1
10797.g27.t1 GE25790-PA 11
10797.g27.t1 GE25779-PB 16
10803.g82.t1 GE15553-PB 1
10803.g82.t1 GE15552-PA 1
10803.g82.t1 GE15553-PD 2
10803.g82.t1 GE15553-PC 2
10803.g82.t2 GE15553-PB 1
10803.g82.t2 GE15552-PA 1
10803.g82.t2 GE15553-PD 2
10803.g82.t2 GE15553-PC 2
GF23620-PA GE22092-PA 2
GF16051-PA GE25584-PA 1
GF16051-PA GE25583-PA 1
GF16051-PA 4.g153.t1 1
GF16051-PA 0.g1207.t1 3
GF16051-PA GE13056-PA 3
GF16051-PA GE26037-PA 4
10796.g201.t1 GE10585-PA 1
GF20762-PA GE25884-PA 1
GF20762-PA 4.g450.t1 2
GF16884-PA GE24171-PA 1
GF18505-PA GE25346-PA 1
GF18505-PA GE25346-PD 1
GF18505-PA GE25348-PE 2
GF18505-PA 2.g1188.t1 14
GF23047-PA GE23515-PA 1
GF23047-PA GE21541-PC 3
GF23047-PA GE23966-PA 3
GF23047-PA 4.g1659.t2 3
GF23047-PA GE23965-PC 3
GF23047-PA GE16051-PA 4
GF24246-PA GE20334-PA 1
GF24246-PA 0.g768.t1 1
GF24246-PA 0.g768.t2 2
GF24246-PA 0.g768.t5 2
GF24246-PA 4.g2123.t3 4
GF24246-PA GE15663-PA 9
GF24246-PA GE16450-PA 12
GF18092-PA GE24478-PA 1
GF18092-PA GE24478-PB 1
GF15776-PA GE18933-PA 1
GF15776-PA 3.g169.t1 3
GF10200-PA 6418.g2696.t2 1
GF10200-PA 6418.g2696.t1 1
GF10200-PA 0.g1526.t3 1
GF10200-PA 0.g1526.t2 1
GF10200-PA 0.g1526.t1 1
GF10200-PA 6222.g2387.t1 2
GF10200-PC 0.g1526.t3 1
GF10200-PC 0.g1526.t2 1
GF10200-PC 0.g1526.t1 1
GF10200-PC 6418.g2696.t2 1
GF10200-PC 6418.g2696.t1 1
GF10200-PC 0.g1665.t1 3
GF10200-PB 0.g1526.t3 1
GF10200-PB 0.g1526.t2 1
GF10200-PB 0.g1526.t1 1
GF10200-PB 6418.g2696.t2 1
GF10200-PB 6418.g2696.t1 1
GF10200-PB 0.g1665.t1 3
GF10125-PA GE21344-PA 1
GF10200-PD 0.g1526.t1 1
GF10200-PD 0.g1526.t2 1
GF10200-PD 0.g1526.t3 1
GF10200-PD 6418.g2696.t2 1
GF10200-PD 6418.g2696.t1 1
GF20690-PA GE18270-PA 1
GF20690-PA GE18270-PB 1
GF20690-PA 1.g373.t1 1
GF20690-PA GE14776-PA 1
GF20690-PA GE16910-PA 4
GF20690-PA GE17528-PA 7
GF20690-PA 4.g57.t3 8
GF20690-PA GE20439-PD 10
GF20690-PA GE10338-PA 11
GF20690-PA GE10339-PB 11
GF20690-PA GE20439-PC 11
GF20690-PA GE20439-PB 11
GF20690-PA GE12474-PB 11
10822.g13.t1 7494.g3423.t1 24
10822.g13.t1 4716.g1538.t1 30
GF18269-PA GE23988-PA 1
GF18524-PA GE25022-PA 1
GF18524-PA GE25023-PA 2
GF18524-PA GE23576-PA 6
GF18524-PA GE25317-PA 7
GF13542-PA 2.g1361.t1 1
10273.g1.t1 4026.g1334.t1 14
10273.g1.t1 7180.g3117.t1 15
GF12297-PA GE12410-PA 1
GF21798-PA GE14626-PA 1
GF12340-PA GE12048-PA 1
GF12340-PA GE21727-PA 1
GF24034-PA GE21958-PA 1
GF24034-PA GE21954-PA 1
GF24034-PA 2.g867.t1 2
GF24034-PA 0.g546.t3 7
GF24034-PA GE20306-PA 8
GF24034-PA GE24170-PA 8
GF24034-PA GE23676-PA 9
GF24034-PA GE23677-PE 9
GF24034-PA 0.g769.t2 10
GF12132-PA GE21688-PA 1
GF12132-PA GE22273-PA 2
GF12132-PA 6261.g2507.t1 2
GF12132-PA GE13390-PB 3
GF12132-PA GE13390-PA 3
GF24034-PB GE21958-PA 1
GF24034-PB GE21954-PA 1
GF24034-PB 2.g867.t1 2
GF24034-PB GE20306-PA 8
GF24034-PB GE23676-PA 9
GF24034-PB GE23677-PE 9
GF24034-PB 0.g769.t2 10
GF24034-PB GE23693-PA 11
13079.g6.t1 4.g347.t1 2
13079.g6.t1 7634.g3519.t1 3
13079.g6.t1 7599.g3495.t1 12
10820.g16.t2 231.g86.t1 1
10820.g16.t2 6010.g1983.t1 1
10820.g16.t2 6085.g2076.t1 1
10820.g16.t2 2909.g995.t1 1
10820.g16.t2 7201.g3170.t1 1
10820.g16.t2 231.g87.t1 23
10820.g16.t1 231.g86.t1 1
10820.g16.t1 6085.g2076.t1 1
10820.g16.t1 6010.g1983.t1 1
10820.g16.t1 2909.g995.t1 1
10820.g16.t1 7201.g3170.t1 1
10820.g16.t1 231.g87.t1 23
GF25111-PA 6595.g2848.t1 1
GF25111-PA GE24898-PA 1
10790.g1305.t1 GE23656-PA 1
10790.g1305.t1 4.g2025.t1 2
GF11706-PA GE23783-PA 1
GF23097-PA GE18631-PA 1
GF23097-PA GE18633-PA 2
GF23097-PA GE18634-PA 3
GF13175-PA 2.g1101.t1 1
GF13175-PA GE13838-PA 2
GF12223-PA GE19245-PA 1
GF16657-PA GE24105-PA 1
GF16657-PA 4.g1484.t1 1
GF20517-PA GE11478-PA 1
10813.g37.t1 GE17643-PA 1
10813.g37.t1 GE17642-PA 2
8936.g1.t1 7252.g3234.t1 1
GF15736-PA GE18889-PA 1
GF15736-PA GE13884-PA 2
10793.g260.t1 GE13148-PA 2
GF10336-PA 0.g1577.t1 1
GF10336-PA GE19678-PA 1
GF10336-PA 0.g1578.t1 1
GF10336-PA 0.g1577.t2 1
10793.g990.t1 1.g1313.t2 1
10793.g990.t1 1.g1313.t3 2
10793.g990.t1 3.g818.t4 8
GF12471-PA GE19284-PA 1
GF12471-PA GE19283-PB 3
GF12842-PA GE12431-PA 1
GF12636-PA GE12275-PA 1
GF12636-PA GE12276-PA 1
GF12636-PA 2.g808.t1 1
GF12636-PA GE23738-PA 1
GF12636-PA GE24465-PE 1
GF12636-PA GE12274-PA 1
GF12636-PA GE19208-PA 3
GF12636-PA GE13620-PA 4
GF12636-PA GE16242-PA 31
10820.g14.t1 7228.g3201.t1 9
10820.g14.t1 5704.g1808.t1 16
10820.g14.t1 235.g90.t1 18
10820.g14.t1 2999.g1031.t1 18
10820.g14.t1 832.g281.t1 21
10820.g14.t1 4578.g1494.t1 27
6320.g3.t1 7348.g3317.t1 1
6320.g3.t1 6149.g2219.t1 1
6320.g3.t1 2516.g882.t1 1
6320.g3.t1 8054.g3776.t1 1
6320.g3.t1 6121.g2187.t1 3
6320.g3.t1 2012.g697.t1 14
6320.g3.t1 5348.g1708.t1 30
6320.g3.t1 2899.g991.t1 35
GF20808-PA GE16583-PA 1
GF20808-PA GE12917-PA 5
GF20808-PA 0.g1729.t1 7
GF20808-PA 1.g1449.t5 8
GF20808-PA 1.g1449.t3 9
GF17615-PA 513.g184.t1 1
GF17615-PA GE25624-PA 2
GF17615-PA 4.g192.t1 9
GF12953-PA GE22554-PA 1
10792.g930.t1 GE13829-PB 1
10792.g930.t1 GE13829-PA 1
GF16684-PA GE25675-PA 1
GF16684-PA 4.g238.t1 1
10792.g147.t1 GE12045-PA 1
10792.g147.t1 GE12046-PA 1
10792.g147.t1 GE12439-PA 1
10792.g147.t1 GE12444-PA 1
10792.g147.t1 GE12443-PA 1
10792.g147.t1 GE12441-PA 1
10792.g147.t1 2.g573.t1 1
10792.g147.t1 GE12442-PA 1
10792.g147.t1 2.g575.t1 1
10792.g147.t1 GE12440-PA 1
10792.g147.t1 GE12041-PA 1
10792.g147.t1 GE12041-PB 1
10792.g147.t1 GE12043-PA 1
10792.g147.t1 GE13851-PA 2
GF18751-PA GE23938-PA 1
GF18751-PA GE23938-PB 1
GF18751-PA 7945.g3718.t1 1
GF18751-PA 6090.g2105.t1 8
GF18751-PA 3496.g1195.t1 10
GF18751-PA 6009.g1982.t1 11
GF18751-PA 6117.g2172.t1 12
GF18751-PA 7559.g3470.t1 15
GF18751-PA 7888.g3690.t1 18
GF18751-PA 1386.g472.t1 21
GF18751-PA 6160.g2236.t1 34
GF18751-PA 5975.g1930.t1 51
GF18751-PB GE23938-PB 1
GF18751-PB GE23938-PA 1
GF18751-PB 7945.g3718.t1 1
GF18751-PB 6090.g2105.t1 8
GF18751-PB 3496.g1195.t1 10
GF18751-PB 6009.g1982.t1 11
GF18751-PB 6160.g2236.t1 34
GF18751-PB 5975.g1930.t1 51
GF14432-PA GE13280-PA 1
10918.g1.t1 7187.g3153.t1 1
GF10566-PA GE21427-PA 1
GF24162-PA 6237.g2430.t1 1
GF24162-PA 0.g1721.t1 1
GF24162-PA GE19533-PA 1
7877.g1.t1 7183.g3145.t1 1
7877.g1.t1 6117.g2168.t1 1
7877.g1.t1 7156.g3073.t1 1
7877.g1.t1 7187.g3153.t1 1
7877.g1.t1 7507.g3432.t1 2
7877.g1.t1 6042.g2028.t1 27
7877.g1.t1 2026.g706.t1 27
GF19145-PA GE17293-PA 1
10802.g64.t1 5793.g1850.t1 2
GF16111-PA GE23455-PA 1
GF16111-PA GE10491-PA 1
GF21373-PA GE16931-PA 1
GF16414-PA GE24972-PA 1
GF16414-PA GE12123-PA 2
GF13208-PA GE13940-PA 1
GF13208-PA GE13943-PA 3
GF13208-PA 2.g1263.t1 4
GF24751-PA GE16084-PA 1
GF24751-PA GE20069-PA 10
GF24751-PA GE14791-PA 11
GF14531-PA GE19410-PC 1
GF14531-PA GE19410-PB 1
GF14531-PA GE19410-PA 1
GF14531-PA GE23323-PA 2
GF14531-PA GE19156-PA 4
GF14815-PA GE12813-PA 1
GF22731-PA GE16789-PA 13
GF22731-PA GE15944-PB 17
GF22731-PA GE12755-PB 17
GF21820-PA GE14637-PB 1
GF21820-PA GE14637-PA 1
10332.g1.t1 7230.g3205.t1 12
10332.g1.t1 4538.g1481.t1 12
10791.g1055.t1 GE19693-PA 1
10791.g1055.t1 6416.g2691.t1 1
10791.g1055.t1 GE19689-PA 1
10791.g1055.t1 GE19692-PA 1
10791.g1055.t1 GE21668-PA 2
GF22935-PA GE10917-PA 1
GF22935-PA GE13250-PA 4
GF22935-PA 0.g564.t1 9
11443.g1.t1 GE25425-PA 6
11443.g1.t1 GE13865-PB 8
GF15283-PA GE15136-PA 1
GF15283-PA GE11664-PA 2
GF14246-PA GE13267-PA 1
GF16802-PA GE23650-PA 1
GF24571-PA GE20236-PA 1
GF24571-PA 0.g868.t2 2
GF23882-PA GE20642-PA 1
GF23882-PA GE20640-PA 2
10790.g81.t1 GE10716-PA 1
10790.g81.t1 GE10715-PA 1
10790.g81.t1 4.g2108.t1 1
10790.g81.t1 GE10707-PA 14
GF11459-PA GE12382-PA 1
12275.g2.t1 34.g16.t1 27
GF20945-PA GE16816-PA 1
GF20945-PA GE19301-PB 1
GF20945-PA GE19301-PA 1
GF20945-PA GE20810-PA 1
GF20945-PA GE24820-PA 1
GF20945-PA GE13460-PB 1
GF20945-PA GE13460-PA 1
GF20945-PA GE13889-PA 1
GF17808-PA GE24967-PA 1
GF17808-PA 6209.g2350.t1 3
GF13629-PA GE14420-PA 1
GF13016-PA GE11860-PA 1
GF13016-PA GE11860-PB 1
GF14601-PA GE17935-PA 1
GF14601-PA GE17935-PB 1
10792.g1118.t1 2.g849.t1 1
10792.g1118.t1 GE12242-PA 2
10792.g1118.t1 GE11822-PA 5
10792.g1118.t1 GE11822-PB 5
10792.g1118.t1 GE17696-PA 6
10796.g19.t2 6071.g2062.t1 15
10798.g131.t1 GE17664-PA 1
10798.g131.t1 GE25478-PA 3
10798.g131.t1 GE24972-PA 3
10798.g131.t1 GE14447-PA 3
10798.g131.t1 7079.g3014.t1 4
10798.g131.t1 GE24976-PA 5
10798.g131.t1 GE25524-PA 6
GF17863-PA GE26106-PA 1
GF17863-PA GE26104-PA 5
GF17863-PA 1.g346.t1 10
GF17863-PA GE22684-PA 16
GF17863-PA 4.g2386.t1 17
GF17863-PA GE18636-PA 17
GF17863-PA GE22829-PA 17
GF17863-PA GE15159-PA 18
GF17863-PA 0.g597.t1 18
GF17863-PA GE23396-PB 19
GF17863-PA 4.g2342.t3 19
GF17863-PA 1.g762.t4 20
GF17863-PA 0.g482.t1 20
GF17863-PA GE21416-PA 20
GF17863-PA GE19558-PA 21
10834.g32.t1 GE23499-PA 1
10834.g32.t1 4.g2213.t2 1
10834.g32.t1 4.g2213.t1 1
GF20603-PA GE15089-PA 1
GF20603-PA GE18991-PA 3
GF20603-PA GE26250-PA 4
GF11291-PA GE11752-PB 1
GF11291-PA GE11752-PA 1
GF16066-PA GE25301-PA 1
10798.g144.t1 GE15405-PA 1
10798.g144.t1 GE15405-PB 1
10798.g144.t1 GE10478-PA 2
10798.g144.t1 4.g1737.t1 2
10798.g144.t1 3.g365.t1 3
10798.g144.t1 GE16995-PA 3
GF17984-PA 4.g1839.t1 1
10792.g1877.t1 GE24465-PE 1
10792.g1877.t1 GE24498-PC 1
10792.g1877.t1 1.g1389.t6 1
10792.g1877.t1 1.g1389.t2 1
10792.g1877.t1 GE24510-PA 1
10792.g1877.t1 GE23738-PA 1
10792.g1877.t1 GE12274-PA 1
10792.g1877.t1 1.g937.t1 1
10792.g1877.t1 GE12276-PA 1
10792.g1877.t1 1.g1389.t1 1
10792.g1877.t1 2.g808.t1 2
10792.g1877.t1 GE13619-PA 3
10792.g1877.t1 GE13621-PA 4
10792.g1877.t1 GE13620-PA 5
10792.g1877.t1 GE22940-PA 5
10792.g1877.t1 GE19209-PA 6
10792.g1877.t1 1.g1568.t2 7
10792.g1877.t1 1.g1568.t1 8
10791.g183.t1 GE20439-PB 1
10791.g183.t1 GE20439-PA 1
10791.g183.t1 GE20439-PF 1
10791.g183.t1 GE20439-PC 1
10791.g183.t1 GE20723-PD 1
10791.g183.t1 GE20723-PA 1
10791.g183.t1 GE20723-PB 1
10791.g183.t1 GE20723-PE 1
10791.g183.t1 GE20723-PC 1
10791.g183.t1 1.g1434.t1 1
10791.g183.t1 1.g1434.t2 1
10791.g183.t1 1.g1434.t4 1
10791.g183.t1 1.g1434.t3 1
10791.g183.t1 1.g1434.t5 1
10791.g183.t1 4.g57.t3 1
10791.g183.t1 4.g57.t4 2
10791.g183.t1 4.g57.t5 2
10791.g183.t1 GE15791-PA 14
10791.g183.t1 1.g854.t2 18
10791.g183.t1 0.g204.t1 19
10791.g183.t2 GE20439-PB 1
10791.g183.t2 GE20439-PA 1
10791.g183.t2 GE20439-PF 1
10791.g183.t2 GE20439-PC 1
10791.g183.t2 GE20723-PA 1
10791.g183.t2 GE20723-PB 1
10791.g183.t2 GE20723-PD 1
10791.g183.t2 GE20723-PE 1
10791.g183.t2 GE20723-PC 1
10791.g183.t2 1.g1434.t1 1
10791.g183.t2 1.g1434.t2 1
10791.g183.t2 1.g1434.t4 1
10791.g183.t2 1.g1434.t5 1
10791.g183.t2 1.g1434.t3 1
10791.g183.t2 4.g57.t3 1
10791.g183.t2 4.g57.t5 2
10791.g183.t2 GE15791-PA 14
10791.g183.t2 1.g854.t2 18
10791.g183.t2 0.g204.t1 19
10791.g183.t3 GE20439-PA 1
10791.g183.t3 GE20439-PF 1
10791.g183.t3 GE20439-PB 1
10791.g183.t3 GE20439-PC 1
10791.g183.t3 GE20723-PA 1
10791.g183.t3 GE20723-PC 1
10791.g183.t3 GE20723-PB 1
10791.g183.t3 GE20723-PD 1
10791.g183.t3 GE20723-PE 1
10791.g183.t3 1.g1434.t1 1
10791.g183.t3 1.g1434.t2 1
10791.g183.t3 1.g1434.t4 1
10791.g183.t3 1.g1434.t3 1
10791.g183.t3 1.g1434.t5 1
10791.g183.t3 4.g57.t3 2
10791.g183.t3 4.g57.t5 3
10791.g183.t3 1.g854.t2 18
GF13432-PA GE14223-PC 1
GF13432-PA GE14223-PA 1
GF13432-PA GE14223-PD 1
GF13432-PA GE14223-PB 1
10790.g1716.t1 GE13702-PA 12
GF13432-PB GE14223-PC 1
GF13432-PB GE14223-PA 1
GF13432-PB GE14223-PD 1
GF13432-PB GE14223-PB 1
11241.g1.t1 7713.g3580.t1 1
11241.g1.t1 7401.g3365.t1 25
10790.g1406.t1 4847.g1567.t1 16
GF19277-PA 6140.g2212.t1 1
GF19277-PA GE12987-PA 1
GF19277-PA 3463.g1188.t1 1
10834.g32.t2 GE23499-PA 1
10834.g32.t2 4.g2213.t2 1
10834.g32.t2 4.g2213.t1 1
GF24823-PA GE21175-PA 1
GF17254-PA GE25470-PA 1
GF21754-PA GE16681-PA 1
6186.g3.t1 2389.g854.t1 11
6186.g3.t1 1058.g364.t1 14
6186.g3.t1 7733.g3591.t1 15
6186.g3.t1 5146.g1653.t1 15
6186.g3.t1 2925.g1000.t1 22
GF12545-PA GE12880-PA 1
GF12545-PA 2.g46.t1 2
GF12545-PA GE13538-PA 5
GF12545-PA GE13536-PA 8
GF12545-PA GE24370-PA 8
GF12545-PA GE15156-PA 9
GF12545-PA GE15166-PA 9
GF12545-PA 3.g900.t1 10
GF12545-PA 3.g900.t2 10
GF12545-PA GE20012-PA 10
GF12545-PA GE22664-PA 12
GF12545-PA 6298.g2545.t1 15
GF12545-PA GE22138-PA 19
6726.g1.t1 1429.g494.t1 1
GF23193-PA GE24736-PA 1
GF23193-PA GE24735-PA 1
GF23193-PA GE15910-PA 1
13366.g2.t1 7159.g3078.t1 1
GF11575-PA GE12021-PA 1
GF20507-PA GE15998-PA 1
GF12969-PA GE17270-PA 1
GF12969-PA 3.g606.t1 1
GF12969-PA GE26399-PA 2
GF12969-PA GE18613-PA 3
GF19361-PA GE17698-PA 1
GF19361-PA 3.g1049.t1 1
GF19361-PA GE10164-PA 3
GF19361-PA GE10164-PC 3
GF19361-PA GE10164-PD 3
GF19361-PA GE10164-PB 3
GF19361-PA GE23439-PA 5
GF19361-PA GE12844-PA 12
GF12331-PA GE12042-PA 1
GF12331-PA GE13851-PA 1
GF12331-PA GE12043-PA 1
GF12331-PA GE12041-PA 1
GF12331-PA GE12041-PB 1
GF12331-PA GE12444-PA 1
GF12331-PA GE12443-PA 1
GF12331-PA GE12441-PA 1
GF12331-PA GE12442-PA 1
GF12331-PA GE12439-PA 1
GF12331-PA 2.g573.t1 1
GF12331-PA GE12440-PA 1
GF12331-PA GE12046-PA 3
GF18906-PA GE25430-PA 1
GF18906-PA 4.g22.t1 1
GF16196-PA GE23405-PA 1
GF16196-PA GE16476-PA 4
10791.g271.t1 0.g526.t1 1
10791.g271.t1 GE20603-PA 1
10791.g271.t1 GE20606-PA 1
10791.g271.t1 GE20604-PA 1
10791.g271.t1 0.g777.t1 13
GF10541-PA GE19922-PB 1
GF10541-PA GE19922-PA 1
GF23199-PA GE24297-PA 1
11083.g2.t1 8004.g3750.t1 2
11083.g2.t1 661.g227.t1 3
10793.g1275.t1 GE18478-PA 1
10793.g1275.t1 GE18477-PA 2
10793.g1275.t1 GE18469-PA 3
10793.g1275.t1 GE13495-PA 5
10793.g1275.t1 GE18232-PA 11
GF21467-PA GE16792-PA 1
5931.g1.t1 7110.g3029.t1 1
5931.g1.t1 5974.g1924.t1 1
5931.g1.t1 7217.g3186.t1 1
5931.g1.t1 7186.g3150.t1 1
5931.g1.t1 7833.g3655.t1 1
5931.g1.t1 7679.g3548.t1 1
5931.g1.t1 6117.g2175.t1 1
5931.g1.t1 1521.g536.t1 1
5931.g1.t1 2494.g879.t1 1
5931.g1.t1 1306.g441.t1 1
5931.g1.t1 6097.g2120.t1 1
5931.g1.t1 4436.g1455.t1 1
5931.g1.t1 2228.g776.t1 1
5931.g1.t1 5807.g1856.t1 1
5931.g1.t1 1277.g436.t1 1
5931.g1.t1 2621.g912.t1 1
5931.g1.t1 2456.g868.t1 1
5931.g1.t1 5361.g1712.t1 1
5931.g1.t1 7248.g3227.t1 1
5931.g1.t1 3405.g1167.t1 1
5931.g1.t1 7210.g3180.t1 2
5931.g1.t1 2036.g714.t1 2
5931.g1.t1 7686.g3553.t1 3
5931.g1.t1 3098.g1069.t1 3
5931.g1.t1 4210.g1382.t1 5
5931.g1.t1 7713.g3581.t1 18
5931.g1.t1 5329.g1702.t1 22
5931.g1.t1 7187.g3154.t1 26
5931.g1.t1 1220.g420.t1 29
5931.g1.t1 5501.g1752.t1 35
5931.g1.t1 4831.g1563.t1 39
GF13533-PA GE14017-PA 1
GF13533-PA GE14018-PA 1
GF13533-PA 2.g1354.t3 1
11825.g3.t1 1968.g679.t1 1
11825.g3.t1 2.g185.t1 1
11825.g3.t1 4.g1068.t1 1
11825.g3.t1 6474.g2756.t1 15
GF21563-PA GE18571-PA 1
GF21563-PA 1.g762.t4 1
GF21563-PA 1.g762.t1 1
GF23434-PA GE12424-PA 1
GF23434-PA GE23555-PA 2
GF25042-PA GE20973-PA 1
10795.g205.t2 GE16805-PA 1
10795.g205.t2 GE16804-PA 1
10795.g205.t1 GE16805-PA 1
10795.g205.t1 GE16804-PA 1
10795.g205.t1 GE16803-PA 4
10791.g699.t1 GE20710-PA 1
GF21030-PA GE19017-PA 1
GF21030-PA GE25322-PA 2
GF21030-PA GE25311-PA 3
GF21030-PA GE19199-PB 23
GF21030-PA GE23014-PA 24
GF21030-PA 1.g1564.t3 26
GF21030-PA GE24496-PA 27
10797.g264.t2 GE16139-PA 1
10797.g264.t2 GE16151-PA 1
10797.g264.t2 GE16128-PA 1
10797.g264.t2 GE16143-PA 3
10795.g205.t4 GE16808-PA 1
10795.g205.t4 GE16805-PA 1
10795.g205.t4 GE16804-PA 2
10795.g205.t4 GE16804-PB 4
10795.g205.t4 1.g364.t1 17
GF12770-PA GE13918-PA 1
6209.g2.t1 4882.g1575.t1 4
GF15335-PA GE12709-PA 1
GF15335-PA 1.g734.t1 1
GF11453-PA GE24289-PA 1
GF11453-PA 4.g1178.t1 2
GF11453-PA 4.g1178.t2 2
GF11453-PA 4.g1177.t2 3
GF20041-PA GE14503-PA 1
GF20041-PA GE10918-PA 4
10800.g37.t1 5974.g1924.t1 1
10800.g37.t1 7110.g3029.t1 1
10800.g37.t1 7679.g3548.t1 1
10800.g37.t1 7217.g3186.t1 1
10800.g37.t1 6117.g2175.t1 1
10800.g37.t1 7186.g3150.t1 1
10800.g37.t1 7833.g3655.t1 1
10800.g37.t1 6097.g2120.t1 1
10800.g37.t1 1521.g536.t1 1
10800.g37.t1 4436.g1455.t1 1
10800.g37.t1 2494.g879.t1 1
10800.g37.t1 1306.g441.t1 1
10800.g37.t1 2228.g776.t1 1
10800.g37.t1 2456.g868.t1 1
10800.g37.t1 7248.g3227.t1 1
10800.g37.t1 7210.g3180.t1 1
10800.g37.t1 5807.g1856.t1 1
10800.g37.t1 1277.g436.t1 1
10800.g37.t1 2621.g912.t1 1
10800.g37.t1 5361.g1712.t1 1
10800.g37.t1 7733.g3588.t1 1
10800.g37.t1 7182.g3133.t1 1
10800.g37.t1 3405.g1167.t1 1
10800.g37.t1 2036.g714.t1 1
10800.g37.t1 7686.g3553.t1 2
10800.g37.t1 4210.g1382.t1 3
10800.g37.t1 7172.g3096.t1 37
GF24445-PA 0.g96.t1 1
GF10858-PA GE20808-PA 1
GF10858-PA GE20808-PB 1
GF15809-PA 1.g642.t1 1
GF15809-PA 1.g642.t2 1
GF10228-PB GE21674-PA 1
GF10228-PB GE20277-PA 2
GF17742-PA GE24545-PA 1
GF17742-PA GE10378-PA 1
GF22352-PA GE17303-PA 1
GF14863-PB 1.g13.t1 1
GF14863-PB 1.g13.t2 1
GF14863-PB GE16582-PA 1
GF16514-PA GE26311-PA 1
GF16514-PA 4.g1049.t1 1
GF16514-PA 4.g1483.t1 2
GF16514-PA GE10214-PA 2
GF16514-PA 4.g1483.t2 2
GF16514-PA GE17281-PA 4
GF16514-PA GE11466-PC 6
GF16514-PA GE11466-PA 6
GF16514-PA 2.g1487.t2 14
GF16514-PA 2.g1487.t1 14
GF16514-PA 3.g860.t1 16
GF16514-PA GE15957-PA 17
GF16514-PA GE24784-PA 18
GF16514-PA GE12994-PA 21
GF16514-PA GE18911-PA 21
GF16787-PA GE23634-PA 1
GF16787-PA GE23635-PB 1
GF16787-PA GE23635-PA 1
GF16787-PA GE23636-PA 2
GF16787-PA GE24625-PA 4
GF16787-PA GE23302-PA 7
GF16787-PA GE23300-PA 9
GF16787-PA 3.g1201.t1 12
GF19108-PA GE15414-PA 1
GF19108-PA GE16160-PA 2
GF17519-PA GE24683-PA 1
GF17519-PA GE24682-PA 1
GF17519-PA GE10351-PA 1
GF17519-PA GE10353-PA 3
10793.g955.t1 1.g1232.t2 1
10793.g955.t1 1.g1232.t1 1
10793.g955.t1 GE19956-PA 9
10793.g955.t1 GE26264-PA 10
GF13681-PA GE23981-PA 1
GF16367-PA GE10176-PA 1
GF20934-PA GE17936-PA 1
GF20126-PA 0.g698.t1 1
10793.g1115.t3 1.g765.t2 2
10793.g1115.t3 GE18193-PA 9
10793.g1115.t3 GE17545-PA 10
10793.g1115.t3 GE17545-PC 10
10793.g1115.t3 GE17545-PB 10
10793.g1115.t3 GE17544-PA 10
10793.g1115.t3 GE17545-PD 10
10793.g1115.t3 GE23609-PA 12
GF12908-PA GE21775-PA 1
GF16152-PA GE24032-PA 1
GF16152-PA GE25909-PA 2
GF16152-PA GE15818-PA 2
GF16152-PA GE12411-PA 4
GF16152-PA GE17214-PA 6
GF12630-PA GE12268-PA 1
GF24693-PA GE21917-PC 1
GF24693-PA 0.g1033.t2 1
GF24693-PA 2.g184.t1 6
GF23244-PA GE24866-PA 1
GF23244-PA GE24867-PA 2
GF16341-PA GE10154-PA 1
GF11274-PA GE14076-PA 1
GF11274-PA GE14404-PA 6
GF17036-PA GE23441-PA 1
GF15579-PA GE25614-PB 1
GF15579-PA GE25614-PA 1
9977.g2.t1 7169.g3091.t1 19
GF20358-PA GE15695-PA 1
10790.g204.t1 GE24912-PA 1
10790.g1703.t1 GE10370-PA 1
10793.g273.t1 GE12872-PA 1
10793.g273.t1 GE12872-PB 1
10793.g273.t1 GE18524-PA 2
10793.g273.t2 GE12872-PA 1
10793.g273.t2 GE12872-PB 1
10793.g273.t2 GE18524-PA 2
GF11363-PA GE14367-PA 1
GF15721-PC GE11331-PA 1
GF15721-PC GE11331-PB 1
GF15721-PC GE11322-PA 1
10796.g215.t1 4.g1943.t1 1
10796.g215.t1 4.g1944.t1 3
GF15212-PB GE12672-PA 1
GF15212-PB GE17432-PC 2
GF15212-PB GE17432-PB 2
GF15212-PB GE17432-PA 2
GF15212-PB GE20130-PA 2
GF15212-PB GE12696-PA 3
GF15212-PB GE17735-PA 4
10797.g2.t1 7183.g3145.t1 1
10797.g2.t1 6117.g2168.t1 1
10797.g2.t1 7156.g3073.t1 1
10797.g2.t1 7527.g3448.t1 1
10797.g2.t1 7999.g3747.t1 1
10797.g2.t1 7889.g3694.t1 1
10797.g2.t1 7507.g3432.t1 1
10797.g2.t1 7252.g3234.t1 1
10797.g2.t1 7182.g3136.t1 7
10790.g287.t1 7148.g3067.t1 1
10790.g287.t1 7268.g3241.t1 1
10790.g287.t1 7691.g3559.t1 1
10790.g287.t1 5999.g1966.t1 1
10790.g287.t1 1523.g539.t1 1
10790.g287.t1 0.g1664.t1 1
10790.g287.t1 3533.g1210.t1 1
10790.g287.t1 2.g3.t1 1
10790.g287.t1 6088.g2098.t1 1
10790.g287.t1 6065.g2058.t1 1
10790.g287.t1 6117.g2178.t1 1
10790.g287.t1 2971.g1019.t1 1
10790.g287.t1 7180.g3113.t1 1
10790.g287.t1 5060.g1627.t1 1
10790.g287.t1 484.g173.t1 1
10790.g287.t1 6117.g2163.t1 1
10790.g287.t1 7557.g3469.t1 1
10790.g287.t1 5329.g1702.t1 1
10790.g287.t1 6018.g1990.t1 1
10790.g287.t1 5974.g1924.t1 4
10790.g287.t1 7687.g3556.t1 6
10790.g287.t1 2621.g912.t1 24
10790.g287.t1 7143.g3063.t1 32
10790.g287.t1 7641.g3523.t1 35
10790.g287.t1 3098.g1069.t1 40
10790.g287.t1 456.g159.t1 41
10790.g287.t1 3235.g1116.t1 48
GF19563-PA GE15399-PA 1
10793.g876.t1 1.g995.t1 1
10793.g876.t1 GE18773-PA 1
10793.g876.t1 GE14031-PA 3
GF24240-PA 0.g768.t5 1
GF24240-PA GE20330-PD 1
GF24240-PB 0.g768.t5 1
GF24240-PB GE20330-PD 1
GF22392-PA GE17674-PA 1
GF22392-PA 3.g1030.t1 2
GF23282-PA GE23722-PA 1
GF23282-PA GE17443-PA 10
GF23282-PA GE23828-PA 12
GF23282-PA 4.g1821.t1 13
GF23282-PA GE21527-PA 13
GF23282-PA GE23826-PA 13
GF23282-PA GE19133-PA 14
GF23282-PA GE19133-PB 14
GF23282-PA GE19219-PA 15
GF23282-PA GE15326-PA 16
GF23282-PA GE21411-PA 17
GF23282-PA GE15651-PA 17
GF23282-PA GE20402-PA 17
GF23282-PA GE16525-PA 17
GF14834-PA GE12721-PA 1
GF14143-PA GE10082-PA 1
GF20720-PA GE10804-PA 1
GF11822-PC GE19277-PB 2
GF11822-PC GE19277-PC 3
10791.g16.t2 GE21027-PB 1
10791.g16.t2 GE21027-PA 1
10791.g16.t2 GE14191-PA 2
10791.g16.t2 GE14193-PA 3
10791.g16.t3 GE21027-PB 1
10791.g16.t3 GE21027-PA 1
10791.g16.t3 GE14191-PA 2
10791.g16.t3 GE14193-PA 3
GF24070-PA GE21000-PA 1
GF24070-PA 0.g58.t1 1
GF24070-PA 0.g58.t2 1
GF24070-PA 0.g58.t3 1
GF24070-PA GE21007-PA 2
GF13246-PA GE13984-PA 1
GF13246-PA GE13984-PB 1
GF13246-PA GE24009-PB 2
GF21677-PA GE11754-PA 1
GF11180-PA GE13357-PA 1
GF11180-PA GE14540-PA 3
GF13063-PA GE14301-PA 1
GF16228-PA 4.g1043.t1 1
GF16228-PA GE26306-PA 1
10829.g5.t1 6117.g2182.t1 1
10829.g5.t1 6117.g2182.t4 1
10829.g5.t1 6117.g2182.t2 1
10790.g1080.t1 4.g241.t2 1
10790.g1080.t1 GE25052-PE 1
10790.g1080.t1 4.g241.t4 1
10790.g1080.t1 GE25052-PC 1
10790.g1080.t1 GE25051-PA 1
10790.g1080.t1 4.g241.t1 1
10790.g1080.t1 GE25050-PF 1
10790.g1080.t1 GE25697-PB 1
10790.g1080.t1 GE25697-PA 1
10790.g1080.t1 GE12906-PA 4
GF15221-PA GE18761-PA 1
GF15221-PA GE18761-PB 1
10792.g885.t1 GE12281-PA 1
10792.g885.t1 2.g804.t2 1
10792.g885.t1 GE23444-PA 3
GF21220-PC 3.g488.t1 1
GF21220-PC 3.g489.t1 1
GF21220-PC 3.g489.t2 1
GF21220-PC 3.g488.t3 1
GF21220-PC 3.g488.t2 1
GF21220-PC GE17165-PA 1
GF21220-PC GE15795-PA 3
GF18895-PA GE10826-PA 1
GF21220-PA 3.g489.t2 1
GF21220-PA 3.g489.t1 1
GF15300-PA GE15205-PA 1
GF21220-PE 3.g488.t1 1
GF21220-PE 3.g488.t3 1
GF21220-PE 3.g489.t1 1
GF21220-PE 3.g489.t2 1
GF21220-PE 3.g488.t2 1
GF21220-PE GE17165-PA 1
GF21220-PE GE15795-PA 3
GF21220-PD 3.g488.t1 1
GF21220-PD 3.g488.t3 1
GF21220-PD 3.g489.t1 1
GF21220-PD 3.g488.t2 1
GF21220-PD GE17165-PA 1
GF21220-PD 3.g489.t2 1
GF21220-PD GE15795-PA 3
GF24455-PD GE21146-PA 1
10793.g653.t1 GE13303-PA 1
GF17849-PA GE26000-PA 1
GF14238-PA GE13258-PA 1
GF14238-PA GE26170-PA 2
10790.g716.t3 GE10258-PB 1
10790.g716.t3 GE10258-PA 2
10790.g1878.t1 4.g2009.t1 1
GF22289-PA GE15646-PA 1
GF22289-PA 2.g643.t1 3
GF20888-PB GE16198-PA 1
GF20888-PB 3.g387.t1 1
GF20888-PB 3.g387.t2 1
GF20888-PB GE12727-PA 3
GF20888-PB 4.g1266.t1 4
GF20888-PB GE12665-PA 7
GF20888-PC GE16198-PA 1
GF20888-PC 3.g387.t1 1
GF20888-PC 3.g387.t2 1
GF20888-PC GE12727-PA 3
GF20888-PC 4.g1266.t1 4
GF20888-PC GE12665-PA 7
GF20888-PA GE16198-PA 1
GF20888-PA 3.g387.t1 1
GF20888-PA 3.g387.t2 1
GF20888-PA GE12665-PA 7
10812.g11.t1 4779.g1555.t1 4
GF21307-PA GE17478-PA 1
GF23150-PA 4.g95.t1 1
GF23150-PA GE25222-PA 1
GF13697-PA GE12546-PA 1
10792.g1838.t1 GE13096-PA 2
GF21637-PA GE11569-PA 1
GF21637-PA GE15908-PA 2
GF18795-PA GE10068-PA 1
10802.g70.t1 5974.g1924.t1 1
10802.g70.t1 6117.g2175.t1 1
10802.g70.t1 7679.g3548.t1 1
10802.g70.t1 4436.g1455.t1 1
10802.g70.t1 7110.g3029.t1 1
10802.g70.t1 2456.g868.t1 1
10802.g70.t1 7248.g3227.t1 1
10802.g70.t1 7210.g3180.t1 1
10802.g70.t1 7733.g3588.t1 1
10802.g70.t1 7217.g3186.t1 1
10802.g70.t1 7186.g3150.t1 1
10802.g70.t1 1521.g536.t1 1
10802.g70.t1 6097.g2120.t1 1
10802.g70.t1 6132.g2202.t1 1
10802.g70.t1 7833.g3655.t1 1
10802.g70.t1 2228.g776.t1 1
10802.g70.t1 6117.g2174.t1 1
10802.g70.t1 5105.g1635.t1 1
10802.g70.t1 2494.g879.t1 1
10802.g70.t1 637.g216.t1 1
10802.g70.t1 1306.g441.t1 1
10802.g70.t1 7182.g3133.t1 1
10802.g70.t1 5807.g1856.t1 1
10802.g70.t1 1277.g436.t1 2
10802.g70.t1 2621.g912.t1 3
10802.g70.t1 2147.g750.t1 8
10802.g70.t1 7686.g3553.t1 12
10802.g70.t1 2.g3.t1 20
10802.g70.t1 6117.g2178.t1 24
10802.g70.t1 484.g173.t1 29
10802.g70.t1 30.g12.t1 34
10802.g70.t1 7187.g3154.t1 35
10802.g70.t1 1220.g420.t1 38
10802.g70.t1 6027.g2007.t1 38
10802.g70.t1 7731.g3587.t1 38
10802.g70.t1 7461.g3393.t1 38
10802.g70.t1 6207.g2342.t1 38
10802.g70.t1 5501.g1752.t1 45
10802.g70.t1 4831.g1563.t1 45
GF18356-PA GE10214-PA 1
GF18356-PA 4.g1483.t1 1
GF18356-PA 4.g1483.t2 1
GF18356-PA 4.g1483.t3 1
GF18356-PA GE26311-PA 2
GF18356-PA 4.g1049.t1 2
GF18356-PA GE26150-PA 13
GF18356-PA GE14115-PA 15
GF18356-PA GE13219-PA 15
GF18356-PA GE24784-PA 17
GF18356-PA GE21651-PA 17
GF18356-PA 6428.g2706.t1 19
GF18356-PA GE14090-PB 22
GF21734-PA GE21136-PA 2
GF21734-PA 1.g397.t1 3
GF21734-PA GE13247-PA 4
GF21734-PA GE10673-PA 5
GF18641-PA GE24131-PA 1
GF18641-PA GE13929-PA 2
10792.g866.t1 2.g1567.t1 1
10792.g866.t1 GE11667-PA 1
10792.g866.t1 GE11680-PA 2
10792.g595.t1 GE13905-PA 1
GF22451-PA GE16277-PA 1
GF22451-PA GE16277-PB 1
10791.g1678.t1 6316.g2577.t1 1
10791.g1678.t1 GE22531-PA 1
10791.g1678.t1 GE22531-PB 1
10791.g1678.t1 GE22530-PA 1
10791.g1678.t1 GE13567-PC 3
GF18217-PA GE25419-PA 1
GF10439-PA GE20528-PA 1
10792.g1262.t1 6066.g2059.t1 5
10792.g1262.t1 6164.g2242.t1 9
10792.g1262.t1 502.g178.t1 13
10792.g1262.t1 7162.g3081.t1 36
10792.g1262.t1 7933.g3709.t1 37
10792.g1262.t1 5820.g1860.t1 40
GF19331-PA GE14532-PA 1
GF19331-PA GE14494-PB 1
GF19331-PA GE14494-PA 1
GF19331-PA GE14494-PC 1
10792.g1262.t2 2.g8.t1 2
10792.g1262.t2 4225.g1386.t1 13
10792.g1262.t2 7155.g3072.t1 37
GF20258-PA GE15365-PA 1
GF20258-PA GE15366-PA 1
GF20258-PA 3.g1203.t1 1
12689.g1.t1 2321.g818.t1 13
GF14257-PA GE18682-PA 1
GF14257-PA GE10767-PB 5
GF14257-PA GE26013-PA 8
11092.g1.t1 GE24169-PA 8
GF23988-PE GE21503-PD 1
GF23988-PE GE21503-PE 1
GF23988-PE GE21503-PF 1
GF23988-PE GE21503-PG 1
GF23988-PE GE21504-PA 1
GF23988-PE GE21503-PB 1
10801.g8.t1 6086.g2087.t1 1
10801.g8.t1 GE12482-PA 5
10801.g8.t1 GE12482-PC 6
GF23235-PA GE26385-PB 1
GF23235-PA GE26385-PA 1
GF23235-PA GE17286-PA 2
GF16235-PA GE24217-PA 1
GF16235-PA GE17856-PA 2
10795.g144.t1 GE17181-PA 1
10795.g144.t1 GE20258-PA 2
10795.g144.t1 GE20257-PB 2
10795.g144.t1 GE24123-PA 3
10795.g144.t1 GE24837-PA 8
GF24129-PA GE22397-PA 1
GF24129-PA 3.g1283.t1 3
GF24129-PA GE23905-PA 4
GF24129-PA GE23330-PA 5
GF13038-PA GE11704-PA 1
GF13038-PA GE11703-PA 1
GF13038-PA GE11703-PC 1
GF13038-PA GE11703-PD 1
10794.g190.t1 5460.g1741.t1 32
10794.g190.t1 5059.g1625.t1 34
GF11025-PA 5974.g1926.t1 1
GF19164-PA GE15429-PA 1
GF18155-PA GE24963-PA 1
GF21643-PA GE19221-PA 1
GF21643-PA GE19222-PA 1
GF21643-PA GE24618-PA 4
GF21643-PA 4.g777.t1 4
GF21643-PA GE20819-PA 5
GF21643-PA GE20816-PA 6
GF23701-PA 6258.g2478.t1 1
GF23701-PA GE22241-PA 1
10804.g5.t1 6195.g2279.t1 1
10804.g5.t1 1365.g468.t1 3
10804.g5.t1 7448.g3387.t1 3
10804.g5.t1 2719.g936.t1 4
GF17302-PB GE25789-PA 1
GF17302-PB GE25790-PA 1
GF17302-PB GE25786-PA 1
GF17302-PB GE25791-PA 1
GF17302-PB 6637.g2871.t1 1
GF17302-PB 6637.g2872.t1 1
GF17302-PB GE24932-PA 2
GF17302-PB 4.g349.t1 2
GF17302-PA GE25789-PA 1
GF17302-PA GE25790-PA 1
GF17302-PA GE25786-PA 1
GF17302-PA GE25791-PA 1
GF17302-PA 6637.g2871.t1 1
GF17302-PA 6637.g2872.t1 1
GF17302-PA GE24932-PA 2
GF17302-PA 4.g349.t1 2
GF17302-PA 4.g350.t1 8
GF21935-PA GE16980-PA 1
GF24568-PA GE20233-PA 1
6004.g2.t1 4086.g1356.t1 10
6004.g2.t1 5814.g1858.t1 13
GF11446-PA GE11652-PA 1
GF15035-PA GE17067-PA 1
GF15035-PA GE24596-PA 2
GF12681-PA GE24279-PA 1
GF12681-PA GE19090-PA 2
GF12681-PA 1.g1408.t2 3
GF12681-PA GE19091-PD 5
7776.g1.t1 1307.g450.t1 2
10804.g19.t1 2794.g963.t1 1
10804.g19.t1 GE12956-PA 1
10804.g19.t1 4880.g1573.t1 1
10804.g19.t1 7444.g3385.t1 1
10804.g19.t1 7945.g3718.t1 1
10804.g19.t1 6117.g2168.t1 29
GF14614-PA GE18084-PA 1
GF14614-PA GE18117-PA 2
GF14614-PA GE10229-PA 4
GF11165-PA GE13342-PA 1
GF11165-PA GE21747-PA 1
GF11165-PA GE21746-PA 1
GF11165-PA GE12557-PA 1
GF11165-PA GE11799-PA 1
GF11165-PA GE11801-PA 1
GF11165-PA GE20760-PA 2
GF11165-PA 4.g933.t1 4
GF11165-PA GE24479-PA 4
GF18545-PA GE24341-PA 1
GF18545-PA 4.g1115.t1 1
GF18545-PA GE24342-PA 1
GF18545-PA GE25950-PA 3
GF24945-PA 0.g196.t1 1
GF24945-PA GE20897-PA 1
GF24945-PA GE16387-PC 5
GF24945-PA GE16387-PB 5
4649.g1.t1 335.g127.t1 1
GF10417-PA 0.g1072.t1 1
GF10417-PA GE24064-PA 2
GF10417-PA GE25709-PA 3
GF10639-PA 0.g691.t2 1
GF10639-PA 0.g691.t1 1
GF10639-PA GE21612-PA 1
GF10639-PA GE12088-PA 4
GF10639-PA GE23375-PA 8
GF10639-PA GE24735-PA 9
GF10639-PA GE16469-PA 11
GF10639-PA GE22168-PB 12
GF13673-PA GE23904-PA 1
GF13673-PA GE23882-PA 2
GF13673-PA GE23893-PA 3
GF13673-PA GE18775-PA 9
GF13673-PA GE14791-PA 10
GF13673-PA GE14841-PC 10
GF13673-PA 4.g1164.t1 10
GF13673-PA GE20038-PA 11
GF13673-PA 5.g10.t3 11
GF13673-PA GE11783-PA 12
10842.g4.t1 178.g67.t1 13
10842.g4.t1 2020.g703.t1 17
10842.g4.t1 7501.g3430.t1 33
GF10058-PA GE21011-PA 1
8519.g1.t1 6023.g2002.t1 10
8519.g1.t1 4303.g1421.t1 39
8519.g1.t1 7527.g3448.t1 44
GF18025-PA GE23976-PA 1
GF18025-PA 4.g1647.t1 1
GF18025-PA 4.g1649.t1 1
GF18025-PA 4.g1649.t2 2
GF12292-PA GE12406-PA 1
GF12292-PA GE12361-PA 2
GF12292-PA GE22225-PA 3
10791.g7.t1 GE21047-PA 1
GF13593-PA GE11785-PA 1
GF11224-PA GE23432-PA 1
13032.g1.t1 6071.g2062.t1 14
13032.g1.t1 2459.g870.t1 15
GF18260-PA GE24644-PA 1
GF18260-PA GE24650-PA 1
GF18260-PA GE24645-PA 2
GF18260-PA GE23318-PA 3
GF18260-PA GE26071-PA 6
GF15653-PA GE20587-PA 10
GF10604-PA GE21757-PA 1
GF21338-PA GE16396-PA 1
GF21338-PA 3.g210.t1 1
10799.g17.t1 5038.g1619.t1 2
10799.g17.t1 7379.g3351.t1 4
GF10913-PA GE20498-PA 1
GF10913-PA GE20496-PA 1
GF10913-PA GE20497-PA 1
GF10913-PA GE21551-PA 1
GF10913-PA GE17548-PA 6
GF10913-PA GE11783-PA 10
GF10913-PA GE23423-PA 10
GF10913-PA GE21431-PA 10
GF10913-PA GE20069-PA 11
GF10913-PA GE23904-PA 11
GF10913-PA GE14841-PC 11
GF10913-PA 6203.g2322.t1 11
13452.g1.t1 199.g72.t1 18
GF24526-PA GE16360-PB 1
GF24526-PA GE16360-PA 1
GF16047-PA GE25580-PA 1
GF18034-PA GE23987-PA 1
10808.g104.t2 GE15930-PB 1
10808.g104.t2 GE15930-PA 1
10808.g104.t2 GE15930-PC 1
10800.g22.t1 1656.g596.t1 19
GF12032-PB GE13560-PC 1
GF12032-PB GE13560-PB 2
GF12825-PA GE12412-PA 1
11583.g1.t1 3980.g1323.t1 2
GF13375-PA GE14138-PA 1
GF12216-PA GE19239-PA 1
GF10137-PA GE21271-PA 1
10792.g1057.t1 GE14006-PA 1
10792.g1057.t1 GE14007-PA 4
GF11141-PA GE11716-PA 1
GF16418-PA GE25154-PA 1
GF16418-PA 4.g150.t4 1
GF16418-PA 4.g150.t3 1
GF16418-PA 4.g150.t2 1
GF16418-PA 4.g150.t1 1
GF16418-PA GE16209-PA 2
GF16418-PA 0.g575.t1 9
GF16418-PA 4.g51.t1 9
10873.g1.t1 5974.g1924.t1 1
10873.g1.t1 6117.g2175.t1 1
GF19158-PA GE15797-PA 1
GF19158-PA GE10767-PB 6
GF15687-PA GE14901-PA 1
GF15687-PA 1.g328.t1 1
GF15687-PA 1.g328.t2 1
GF15687-PA 1.g328.t3 1
GF10584-PA GE21731-PA 1
GF10584-PA GE26146-PA 4
10792.g864.t1 GE11665-PA 1
GF15687-PB GE14901-PA 1
GF15687-PB 1.g328.t1 1
GF15687-PB 1.g328.t2 1
GF15687-PB 1.g328.t3 1
GF16062-PA GE25295-PA 1
GF16062-PA 4.g39.t1 1
GF16062-PA 4.g39.t2 1
GF17138-PA GE24710-PA 1
GF16062-PC GE25295-PA 1
GF16062-PC 4.g39.t1 1
GF16062-PC 4.g39.t2 1
GF16062-PB GE25295-PA 1
GF16062-PB 4.g39.t1 1
GF16062-PB 4.g39.t2 2
GF16062-PE 4.g39.t1 1
GF16062-PE 4.g39.t2 1
GF16062-PE GE25299-PA 2
GF16062-PD 4.g39.t1 1
GF16062-PD 4.g39.t2 1
GF16062-PD GE25295-PA 1
GF16062-PD GE13017-PC 4
GF16062-PD GE13017-PB 4
GF16062-PD GE13017-PD 4
GF17198-PA GE23319-PA 1
GF17198-PA GE23319-PB 1
10795.g24.t1 3.g865.t1 1
10795.g24.t1 GE15727-PA 1
10792.g746.t4 GE11703-PC 1
10792.g746.t4 GE11704-PA 1
10792.g746.t4 GE11703-PA 1
GF11466-PA GE13433-PA 1
GF11466-PA GE13433-PB 1
GF11466-PA GE21231-PA 5
GF11466-PA GE21205-PA 6
GF11466-PA 0.g855.t1 9
10792.g746.t2 GE11703-PC 1
10792.g746.t2 GE11704-PA 1
10792.g746.t2 GE11703-PA 1
10792.g746.t2 GE11703-PD 2
10792.g746.t3 GE11704-PA 1
10792.g746.t3 GE11703-PA 1
10792.g746.t3 GE11703-PC 1
GF15983-PA GE15341-PA 1
GF18587-PA GE23800-PA 1
GF13444-PA GE14031-PA 1
GF13444-PA 0.g552.t1 2
GF13444-PA 0.g552.t2 2
GF13444-PA 1.g995.t1 3
10807.g7.t1 30.g12.t1 1
10807.g7.t1 1.g1823.t1 1
10807.g7.t1 2.g1052.t1 1
10807.g7.t1 2.g355.t1 1
10807.g7.t1 6116.g2158.t1 1
10807.g7.t1 7176.g3105.t1 1
10807.g7.t1 7733.g3590.t1 1
10807.g7.t1 7172.g3096.t1 1
10807.g7.t1 5501.g1752.t1 1
10807.g7.t1 7478.g3413.t1 1
10807.g7.t1 4831.g1563.t1 1
10807.g7.t1 7187.g3155.t1 1
10807.g7.t1 7187.g3154.t1 1
10807.g7.t1 7172.g3097.t1 1
10807.g7.t1 3235.g1116.t1 1
10807.g7.t1 852.g294.t1 7
10807.g7.t1 3329.g1150.t1 37
GF17697-PA GE23609-PA 1
GF17697-PA GE14209-PA 3
GF17697-PA GE22168-PA 4
GF20582-PA GE14940-PA 1
GF20582-PA GE14943-PA 1
GF20582-PA GE14943-PB 1
GF20582-PA GE14943-PC 1
GF14418-PA GE14677-PA 1
GF14418-PA GE13554-PA 2
GF14418-PA GE18905-PA 6
GF11051-PA GE20781-PA 1
GF11051-PA 1.g1790.t2 1
GF11051-PA 1.g1790.t3 1
GF11051-PA 1.g1790.t1 1
10806.g15.t1 2.g185.t1 1
10806.g15.t1 4.g1068.t1 1
10806.g15.t1 6021.g1999.t1 5
10806.g15.t1 3343.g1155.t1 23
10806.g15.t1 5711.g1816.t1 27
GF23717-PA 6203.g2325.t1 1
GF23717-PA GE19760-PA 1
GF20756-PA GE23494-PA 1
GF20756-PA GE26341-PA 3
GF20756-PA GE24362-PA 6
GF22155-PA 3.g1284.t1 1
GF22155-PA GE15258-PA 1
GF22155-PA 3.g1284.t2 1
10824.g6.t1 2035.g713.t1 1
10824.g6.t1 7156.g3073.t1 1
10824.g6.t1 2652.g915.t1 1
10824.g6.t1 7999.g3747.t1 5
10824.g6.t1 2020.g703.t1 31
GF15013-PA GE25004-PA 1
GF20354-PA GE20086-PA 1
GF20354-PA GE16300-PA 6
GF15269-PA 1.g970.t1 1
10805.g55.t2 3.g80.t1 1
GF15174-PA GE17440-PA 1
GF15174-PA 1.g146.t1 1
GF15174-PA GE21237-PA 2
GF15269-PB GE11082-PA 1
GF15269-PB 1.g971.t1 1
GF15269-PB GE23935-PA 2
GF15269-PD GE11082-PA 1
GF15269-PD 1.g971.t1 1
GF15269-PD GE23935-PA 3
GF15269-PF GE11082-PA 2
GF18757-PA GE23946-PA 1
GF18757-PA GE23947-PA 1
GF18757-PA GE23949-PA 1
GF18757-PA GE23950-PA 1
GF18757-PA 4.g1670.t1 1
GF18757-PA GE24646-PA 9
GF13230-PA GE13968-PA 1
GF21543-PA GE18719-PA 1
GF20984-PA GE17485-PA 1
GF20984-PA GE24553-PA 2
GF20984-PA GE20867-PA 8
GF20984-PA GE15576-PA 9
GF18348-PA GE25874-PA 1
GF12422-PA GE13036-PA 1
10791.g1781.t1 0.g287.t1 1
10791.g1781.t1 GE20804-PA 1
10791.g1781.t1 GE20802-PA 2
10791.g1781.t1 0.g484.t1 7
10791.g1781.t1 GE16525-PA 8
10791.g1781.t1 GE19567-PA 10
10791.g1781.t1 GE23931-PA 11
10791.g1781.t1 GE18574-PA 11
10791.g1781.t1 GE15163-PA 12
10791.g1781.t1 GE16217-PA 12
10791.g1781.t1 GE10111-PA 13
10791.g1781.t1 4.g952.t1 13
10791.g1781.t1 GE24788-PA 13
10791.g1781.t1 4.g588.t1 13
10791.g1781.t1 GE14999-PA 14
10791.g1781.t1 GE22367-PB 14
10791.g1781.t1 GE17443-PA 14
10791.g1781.t1 GE22370-PA 14
10791.g1781.t1 6402.g2669.t1 14
10791.g1781.t1 GE24786-PA 15
10791.g1781.t2 0.g287.t1 1
10791.g1781.t2 GE20804-PA 1
10791.g1781.t2 GE20802-PA 2
10791.g1781.t2 0.g484.t1 7
10791.g1781.t2 GE20643-PA 7
10791.g1781.t2 GE16525-PA 8
10791.g1781.t2 GE23826-PA 11
10791.g1781.t2 GE20512-PA 12
10791.g1781.t2 GE23828-PA 12
10791.g1781.t2 3.g1077.t3 13
10791.g1781.t2 GE10111-PA 13
10791.g1781.t2 GE14999-PA 14
10791.g1781.t2 GE22367-PB 14
10791.g1781.t2 GE22370-PA 14
10791.g1781.t2 GE17443-PA 14
10791.g1781.t2 GE24786-PA 15
5139.g1.t1 1215.g418.t1 17
GF21271-PA GE15269-PA 1
10837.g4.t1 7268.g3241.t1 1
10837.g4.t1 7148.g3067.t1 1
10837.g4.t1 7691.g3559.t1 1
10837.g4.t1 5999.g1966.t1 1
10837.g4.t1 1523.g539.t1 1
10837.g4.t1 7687.g3556.t1 1
10837.g4.t1 0.g1664.t1 1
10837.g4.t1 3533.g1210.t1 1
10837.g4.t1 6117.g2178.t1 1
10837.g4.t1 6088.g2098.t1 1
10837.g4.t1 484.g173.t1 1
10837.g4.t1 2971.g1019.t1 1
10837.g4.t1 6065.g2058.t1 1
10837.g4.t1 7180.g3113.t1 1
10837.g4.t1 5060.g1627.t1 1
10837.g4.t1 7557.g3469.t1 1
10837.g4.t1 6117.g2163.t1 1
10837.g4.t1 2.g3.t1 1
10837.g4.t1 5329.g1702.t1 2
10837.g4.t1 2621.g912.t1 27
10837.g4.t1 5815.g1859.t1 35
10837.g4.t1 7641.g3523.t1 37
10837.g4.t1 7457.g3391.t1 40
10837.g4.t1 7733.g3590.t1 43
10837.g4.t1 3235.g1116.t1 48
4143.g1.t1 6139.g2210.t1 1
4143.g1.t1 GE24247-PA 1
10795.g267.t1 3.g207.t1 1
10795.g267.t1 GE16400-PA 1
GF21829-PB 3.g995.t2 1
GF21829-PB 3.g995.t1 1
GF21829-PB GE15624-PA 1
GF24724-PA GE20600-PB 1
GF24724-PA GE20600-PA 1
GF24724-PA GE20659-PA 2
GF24724-PA GE22200-PA 4
GF24724-PA GE22200-PB 4
GF24724-PA GE14554-PD 12
GF24724-PA GE14825-PA 27
GF24724-PA 1.g354.t1 27
GF24724-PA GE15942-PA 28
GF21829-PA 3.g995.t2 1
GF21829-PA 3.g995.t1 1
GF21829-PA GE15624-PA 1
10798.g47.t1 GE15438-PB 1
10798.g47.t1 GE15438-PA 1
11773.g1.t1 5793.g1850.t1 2
GF16296-PA GE23752-PA 1
GF16296-PA 4.g1902.t1 1
GF22701-PA GE18822-PA 1
GF22701-PA GE18821-PA 2
GF11975-PA GE11984-PA 1
GF11975-PA GE11983-PA 2
10790.g1388.t2 4.g1997.t1 1
GF11935-PA GE12169-PA 1
GF22823-PA GE18322-PA 1
GF22823-PA 1.g443.t1 1
GF23599-PA GE19632-PA 1
GF23599-PA GE19632-PC 1
GF23599-PA GE19632-PB 1
GF23599-PA GE14437-PA 2
GF23599-PA 2.g1910.t1 2
GF23599-PB GE19632-PB 1
GF23599-PB GE19632-PA 1
GF23599-PB GE19632-PC 1
GF23599-PB GE14437-PA 2
GF23599-PB 2.g1910.t1 2
GF21063-PA GE12891-PA 1
GF21063-PA 2.g36.t1 4
GF19516-PB GE17273-PB 1
GF19516-PB GE17273-PC 1
GF19516-PB GE17273-PA 1
GF19516-PB GE17273-PD 1
GF21137-PA GE18283-PA 1
GF18288-PA GE24007-PA 1
GF18288-PA GE24009-PA 2
10798.g11.t1 GE16278-PA 1
10798.g11.t1 GE16280-PA 1
10798.g11.t1 GE16277-PA 2
10798.g11.t1 GE16277-PB 2
10798.g11.t1 GE13637-PA 6
10798.g11.t1 GE17862-PA 7
10798.g11.t1 1.g364.t1 11
GF15343-PA GE13313-PA 1
6643.g1.t1 3500.g1198.t1 7
GF20741-PA GE23473-PA 1
GF20741-PA GE23472-PA 1
GF20741-PA GE22350-PA 2
GF20741-PA 0.g1488.t1 2
GF20809-PA GE14428-PA 1
GF20809-PA GE14428-PB 1
GF20809-PA GE23999-PA 2
GF25167-PA 6199.g2311.t1 1
GF25167-PA GE19789-PA 1
GF18744-PA GE23929-PA 1
GF14772-PA GE18524-PA 1
GF14772-PA GE12872-PB 2
GF14772-PA GE12872-PA 2
GF14772-PA GE16131-PA 4
GF22792-PA GE14512-PA 1
GF13750-PA 2.g1178.t3 1
GF13750-PA 2.g1178.t2 1
GF13750-PA GE22281-PA 2
GF13750-PA 0.g1404.t2 3
GF13750-PA GE24559-PA 4
GF13750-PA 2.g181.t2 4
GF13750-PA GE17785-PA 5
GF13750-PA GE26109-PB 6
GF13750-PA GE26109-PA 6
GF13438-PA 3.g559.t1 2
GF21044-PB GE17180-PA 1
GF21044-PB GE17180-PB 1
GF21044-PB GE16165-PA 2
GF21044-PB GE16165-PB 2
GF21044-PB GE16165-PC 2
GF21044-PB GE16165-PD 2
GF24656-PA GE21230-PA 1
GF15713-PA GE11313-PA 1
GF15713-PA GE13381-PA 2
GF12581-PA GE11648-PA 1
GF12581-PA GE14213-PA 1
GF12581-PA 2.g1593.t1 1
10793.g280.t1 GE12936-PA 3
GF20122-PA GE21784-PA 1
GF20122-PA GE21783-PB 2
GF24015-PA GE20117-PA 1
GF24015-PA GE20536-PA 2
GF24015-PA GE16743-PA 8
GF24015-PA GE16743-PB 8
GF24015-PA GE16961-PA 11
GF13223-PA GE13961-PA 1
GF14365-PA GE10883-PA 1
GF19201-PA GE17837-PB 1
GF19201-PA GE17837-PA 1
GF20604-PA GE15096-PA 1
GF20604-PA GE20645-PA 3
GF16631-PA 6530.g2796.t1 1
GF16631-PA GE10832-PA 1
GF16631-PA GE26242-PA 1
GF16631-PA GE24282-PA 1
GF16631-PA GE21989-PC 1
GF16631-PA 7681.g3549.t1 1
GF16631-PA GE21989-PB 1
GF16631-PA GE17597-PA 1
GF16631-PA 2778.g957.t1 1
GF16631-PA GE26203-PA 1
GF16631-PA GE12323-PA 1
GF16631-PA 5840.g1867.t1 1
GF18645-PA GE24135-PA 1
GF25256-PA 0.g887.t1 1
GF15377-PA GE20913-PA 1
GF20793-PA GE17277-PA 1
GF24805-PA GE21890-PA 1
GF24805-PA GE26013-PA 5
11279.g1.t1 8074.g3786.t1 1
11279.g1.t1 4956.g1591.t1 1
11279.g1.t1 2047.g723.t1 1
GF23957-PA GE21657-PB 1
GF23957-PA GE21657-PA 1
GF17216-PA GE25953-PA 1
GF17216-PA 6203.g2320.t1 2
GF17216-PA GE22333-PA 2
GF17216-PA GE19286-PA 3
10791.g737.t1 GE20784-PA 2
10791.g737.t1 GE20785-PA 3
GF10446-PA 0.g575.t1 1
GF10446-PA GE20537-PA 1
GF10446-PA GE18396-PA 2
GF10446-PA 4.g196.t2 8
GF21458-PA GE16234-PA 1
GF21458-PA GE16236-PA 1
GF21458-PA GE15821-PB 6
GF21458-PA GE15821-PA 6
GF21458-PA GE12739-PA 8
GF25143-PA 0.g240.t1 1
10843.g2.t1 7713.g3580.t1 1
GF24781-PA GE20660-PA 1
GF24781-PA GE14791-PA 8
GF24781-PA GE25334-PA 9
GF24781-PA 4.g1164.t1 10
GF24781-PA GE10816-PA 10
GF24781-PA GE10222-PA 11
GF24781-PA GE18775-PA 11
GF24781-PA GE14830-PA 11
GF24781-PA GE21551-PA 11
GF24781-PA 5.g10.t3 12
GF17465-PA GE24089-PA 1
10790.g199.t1 GE24909-PA 1
10790.g199.t1 4.g370.t1 1
GF16691-PA GE25683-PB 1
GF16691-PA GE25683-PA 1
GF16691-PB GE25683-PB 1
GF16691-PB GE25683-PA 1
7594.g1.t1 3221.g1110.t1 2
10792.g1346.t1 GE13384-PA 4
10792.g1346.t1 GE26419-PA 5
10792.g1346.t1 GE26421-PA 5
GF16903-PA GE25539-PA 1
GF20210-PA GE17338-PA 1
GF20210-PA GE17336-PA 1
GF20210-PA GE17337-PA 1
GF23502-PA GE17089-PA 1
GF23502-PA GE13811-PA 11
GF15474-PA GE12627-PA 1
GF15474-PA GE16808-PA 2
GF15474-PA GE16023-PB 3
GF15474-PA GE16023-PA 3
GF15474-PA GE15343-PA 4
GF15474-PA GE15343-PB 4
GF15474-PA GE10970-PA 5
GF15474-PA GE10970-PB 5
GF12811-PB GE12190-PA 1
GF12811-PA GE12190-PA 1
10791.g622.t1 0.g1377.t1 1
10791.g622.t1 GO2-PA 1
10791.g622.t1 6263.g2510.t1 1
10791.g622.t1 2.g399.t1 3
10791.g622.t1 GE13110-PA 4
10791.g622.t1 1.g682.t1 4
GF15999-PA GE15466-PA 1
GF14546-PA GE13166-PA 1
GF19179-PA GE15806-PA 1
GF22862-PA GE24034-PA 1
GF12157-PA GE11952-PA 1
10254.g3.t1 6090.g2105.t1 1
10254.g3.t1 6117.g2162.t1 1
10254.g3.t1 7444.g3385.t1 1
10254.g3.t1 4880.g1573.t1 1
10254.g3.t1 684.g230.t1 1
10254.g3.t1 2228.g778.t1 1
10254.g3.t1 3496.g1195.t1 1
10254.g3.t1 1.g1825.t1 2
10254.g3.t1 7607.g3503.t1 4
10254.g3.t1 6009.g1982.t1 16
GF16576-PA GE25923-PA 1
GF17811-PA GE24970-PA 1
GF17811-PA GE24266-PA 2
GF17811-PA GE18911-PA 3
GF17811-PA GE14555-PA 6
GF17811-PA 4.g1346.t2 12
GF10091-PA GE17234-PA 1
GF10849-PA 0.g1645.t1 1
10794.g22.t1 GE17549-PA 1
10794.g22.t1 GE17471-PA 1
10794.g22.t1 7136.g3061.t1 1
10794.g22.t1 GE17548-PA 1
10794.g22.t1 GE17470-PA 2
10794.g22.t1 GE24784-PA 14
10794.g22.t1 GE14090-PB 16
10794.g22.t1 GE26193-PA 18
10794.g22.t1 GE13219-PA 19
10794.g22.t1 GE11466-PC 19
10794.g22.t1 GE11466-PA 19
10794.g22.t1 GE26150-PA 19
10794.g22.t1 GE11466-PB 20
10794.g22.t1 3.g860.t1 20
10794.g22.t1 GE15660-PA 20
10794.g22.t1 2.g1487.t2 20
10794.g22.t1 2.g1487.t1 20
GF22546-PA GE15935-PB 1
GF22546-PA GE15935-PA 1
GF22546-PA GE16593-PA 2
GF16845-PA GE25761-PA 1
GF14750-PA GE18996-PA 1
GF21244-PA GE18292-PA 1
13745.g1.t1 2004.g695.t1 2
13716.g1.t1 7733.g3590.t1 1
13716.g1.t1 2.g1052.t1 1
13716.g1.t1 2.g355.t1 1
13716.g1.t1 1952.g674.t1 1
13716.g1.t1 4716.g1538.t1 1
13716.g1.t1 251.g98.t1 1
13716.g1.t1 997.g345.t1 1
13716.g1.t1 6116.g2158.t1 1
13716.g1.t1 4831.g1563.t1 1
13716.g1.t1 7187.g3154.t1 1
13716.g1.t1 1.g1823.t1 1
13716.g1.t1 1921.g660.t1 1
GF11590-PA GM130-PA 1
10790.g438.t1 GE24714-PA 1
10790.g438.t1 6258.g2476.t1 2
10790.g438.t1 0.g1361.t1 2
10791.g296.t1 GE20577-PA 1
GF11949-PA 1.g1449.t2 1
GF11949-PA GE23992-PA 1
GF11949-PA 1.g1449.t3 1
GF12838-PB GE12426-PA 1
GF12838-PB GE12426-PB 1
GF12838-PB GE12427-PA 1
GF12838-PA GE12427-PA 1
GF12838-PA GE12426-PB 1
GF12838-PA GE12426-PA 1
GF23999-PA GE21519-PA 1
GF23999-PA 0.g584.t1 1
GF23999-PA GE20524-PA 3
GF23999-PA GE25612-PA 7
10821.g4.t1 7186.g3150.t1 1
10821.g4.t1 7110.g3029.t1 1
10821.g4.t1 5974.g1924.t1 1
10821.g4.t1 7833.g3655.t1 1
10821.g4.t1 7217.g3186.t1 1
10821.g4.t1 2494.g879.t1 1
10821.g4.t1 1521.g536.t1 1
10821.g4.t1 7679.g3548.t1 1
10821.g4.t1 1306.g441.t1 1
10821.g4.t1 6117.g2175.t1 1
10821.g4.t1 5807.g1856.t1 1
10821.g4.t1 1277.g436.t1 1
10821.g4.t1 2621.g912.t1 1
10821.g4.t1 5361.g1712.t1 1
10821.g4.t1 2228.g776.t1 1
10821.g4.t1 6097.g2120.t1 1
10821.g4.t1 3405.g1167.t1 1
10821.g4.t1 4436.g1455.t1 1
10821.g4.t1 5815.g1859.t1 4
10821.g4.t1 1484.g514.t1 18
10821.g4.t1 1210.g413.t1 25
10821.g4.t1 7731.g3587.t1 27
10821.g4.t1 7461.g3393.t1 27
10821.g4.t1 6207.g2342.t1 27
10821.g4.t1 7457.g3391.t1 30
10821.g4.t1 7733.g3590.t1 34
10821.g4.t1 7687.g3556.t1 36
10821.g4.t1 2.g3.t1 37
10821.g4.t1 3235.g1116.t1 43
GF17165-PA GE26414-PA 1
GF17165-PA GE13777-PA 2
GF17165-PA GE13777-PB 2
GF17165-PA GE24177-PA 3
GF17165-PA 2.g926.t1 8
GF17165-PA 0.g968.t1 9
GF17165-PA GE23531-PA 9
GF18334-PA GE25064-PA 1
GF18334-PA 6984.g2979.t1 1
GF18334-PA GE13545-PA 2
10908.g1.t1 1261.g429.t1 6
10808.g7.t1 7607.g3504.t1 1
10808.g7.t1 7788.g3621.t1 1
10808.g7.t1 5976.g1941.t1 1
10808.g7.t1 7225.g3195.t1 1
10808.g7.t1 7376.g3345.t1 1
10808.g7.t1 7489.g3419.t1 1
10808.g7.t1 7247.g3225.t1 1
10808.g7.t1 6077.g2069.t1 1
10808.g7.t1 1014.g356.t1 1
10808.g7.t1 1607.g576.t1 1
10808.g7.t1 5291.g1691.t1 1
10808.g7.t1 3238.g1117.t1 2
GF24911-PA GE20312-PA 1
GF24911-PA 0.g793.t1 1
GF24911-PA GE21714-PA 2
GF15962-PA GE17885-PA 1
GF15962-PA GE17884-PA 1
GF19616-PA GE16905-PA 1
GF11317-PA GE11621-PA 1
GF11317-PA GE10606-PB 2
2219.g1.t1 1.g1344.t1 14
GF17904-PA GE26050-PA 1
8020.g1.t1 7228.g3201.t1 1
8020.g1.t1 2150.g754.t1 2
8020.g1.t1 7531.g3452.t1 3
GF11726-PA GE10574-PA 1
GF11726-PA GE14099-PA 7
GF10887-PB GE20468-PA 1
GF10887-PB 0.g655.t2 1
GF10887-PB 0.g655.t3 1
GF10887-PB 0.g655.t1 1
10812.g14.t1 2932.g1001.t1 3
10812.g14.t1 6104.g2134.t1 16
GF16351-PA GE10164-PA 1
GF16351-PA GE10164-PC 1
GF16351-PA GE10164-PD 1
GF16351-PA GE10164-PB 1
GF16351-PA GE25304-PA 2
GF16351-PA 2.g86.t1 11
GF16351-PA GE22001-PA 14
GF21653-PA GE11613-PA 1
GF21653-PA GE15758-PA 1
GF21653-PA GE20187-PA 2
GF17501-PA GE23289-PA 1
GF17501-PA 0.g336.t1 3
GF17174-PA GE25255-PA 1
GF11206-PA GE23259-PA 1
10790.g594.t1 GE23437-PB 1
GF14351-PA GE10752-PA 1
GF14351-PA 1.g1012.t4 1
GF14351-PA 1.g1012.t3 1
GF14351-PA GE10763-PA 1
GF14351-PA GE10784-PA 1
GF14351-PA GE10773-PA 1
GF14351-PA GE13604-PA 1
GF14351-PA 1.g626.t1 1
GF14351-PA 1.g626.t2 1
GF14351-PA 1.g626.t3 1
GF14351-PA GE18464-PA 1
GF14490-PA GE13182-PA 1
GF14490-PA GE13183-PA 4
GF14490-PA 1.g934.t5 6
10790.g1197.t2 4.g508.t2 2
GF16645-PA GE24619-PA 1
GF16645-PA GE25842-PA 1
GF16645-PB GE24619-PB 1
GF16645-PB GE24619-PA 1
GF16645-PC GE25842-PA 1
GF16645-PC GE24619-PA 2
10792.g563.t1 GE13412-PA 1
10792.g563.t1 GE13413-PA 3
10792.g563.t2 GE13413-PA 3
GF21367-PA GE16417-PA 1
GF21367-PA GE21397-PA 4
GF21367-PA 0.g463.t1 5
GF21367-PA GE21401-PA 7
10133.g1.t1 1261.g429.t1 6
GF16173-PA GE24657-PA 1
10790.g1454.t1 GE10134-PA 1
10791.g593.t1 GE22428-PA 1
GF25312-PA GE19648-PA 1
GF25312-PA 6220.g2382.t1 1
GF25312-PA 0.g1605.t1 2
GF25312-PA GE21870-PA 7
12034.g1.t1 7523.g3444.t1 2
12034.g1.t1 1871.g643.t1 12
GF22001-PA GE16677-PA 1
10513.g1.t1 2566.g895.t1 4
GF17890-PA GE23560-PA 1
GF17890-PA GE19416-PA 2
GF15864-PA GE18355-PA 1
GF15864-PA 1.g482.t3 2
GF15105-PA GE13138-PA 1
10820.g10.t1 5.g17.t2 1
10820.g10.t1 5.g17.t1 1
10820.g10.t1 5.g17.t3 1
10820.g10.t1 2.g1487.t1 2
10820.g10.t1 4.g657.t1 14
10820.g10.t1 6209.g2359.t2 15
10820.g10.t1 GE25348-PD 20
10820.g10.t1 GE22460-PA 20
10820.g10.t1 GE22460-PB 20
10820.g10.t1 0.g1383.t1 22
10820.g10.t1 GE19764-PA 22
10820.g10.t1 GE10824-PA 23
10820.g10.t1 1.g1102.t1 23
10820.g10.t1 GE22200-PA 24
10836.g2.t1 5038.g1619.t1 2
10836.g2.t1 7471.g3403.t1 3
10836.g2.t1 6117.g2167.t1 4
GF25026-PA GE20949-PB 1
GF25026-PA GE20949-PA 1
GF20669-PA GE24675-PA 1
GF20669-PA GE24680-PA 1
GF20669-PA GE24679-PA 1
GF17718-PA GE25291-PA 1
GF10284-PA GE21501-PB 5
GF10284-PA GE21501-PA 5
GF10284-PA GE25986-PA 7
GF10284-PA GE25334-PA 7
GF10284-PA 4.g361.t1 7
GF10284-PA GE12313-PA 7
GF10284-PA GE25878-PA 9
GF10284-PA GE23882-PA 9
GF10284-PA GE25969-PA 9
GF10284-PA GE20968-PA 10
GF10284-PA GE19212-PB 10
GF10284-PA GE26084-PC 10
GF10284-PA GE10222-PA 10
GF10284-PA GE20660-PA 11
GF10284-PA GE16084-PA 11
GF10284-PA GE25243-PA 11
GF10284-PA GE21392-PA 12
GF10284-PA GE13276-PA 12
GF10284-PA GE21016-PA 12
GF10284-PA GE10816-PA 12
GF10284-PA GE25244-PA 13
GF10284-PA GE20497-PA 13
GF10284-PA GE10702-PA 13
GF10284-PA GE25247-PA 13
10793.g553.t1 GE15249-PA 1
GF24367-PA GE20793-PA 1
GF11999-PC GE13414-PA 1
GF11999-PC 2.g713.t1 2
GF11999-PC GE22593-PA 9
GF11999-PC 0.g1731.t1 10
GF11999-PC 0.g1731.t2 10
GF11999-PC GE22596-PA 12
GF11999-PC 4.g181.t2 15
GF11999-PC GE25121-PA 15
GF11999-PC GE25612-PA 16
GF11999-PC GE24254-PA 19
10791.g147.t1 GE21892-PA 1
10791.g147.t1 0.g993.t1 2
10791.g147.t1 1.g1012.t2 14
10791.g147.t1 1.g1012.t1 15
10791.g147.t1 4.g346.t3 18
10791.g147.t1 2740.g945.t1 18
GF11999-PA GE13413-PA 1
GF11999-PA 1.g179.t1 7
GF11999-PA 1.g179.t2 7
10792.g387.t2 GE19353-PA 1
10792.g387.t2 1.g1733.t2 1
10792.g387.t2 1.g1733.t1 1
10792.g387.t2 1.g1733.t3 1
10792.g387.t2 GE11877-PA 2
GF19443-PA GE15658-PA 1
GF19443-PA GE16377-PA 1
GF19443-PA GE21917-PC 5
GF19443-PA 0.g1033.t2 5
GF10792-PA GE22536-PA 1
GF10792-PA GE22534-PA 1
GF12780-PC GE19341-PB 1
GF12780-PC GE19341-PA 1
GF20658-PA GE16825-PA 1
10354.g2.t1 6139.g2210.t1 1
10354.g2.t1 GE24247-PA 1
4289.g1.t1 7226.g3198.t1 3
4289.g1.t1 5362.g1713.t1 11
4289.g1.t1 2752.g948.t1 12
4289.g1.t1 2249.g788.t1 13
GF12460-PA GE11532-PA 1
GF12460-PA GE13680-PA 3
10794.g108.t1 GE15878-PC 1
10794.g108.t1 5859.g1878.t1 1
GF18941-PA 6854.g2949.t1 1
GF18941-PA GE25150-PA 2
10794.g121.t1 GE17336-PA 1
10794.g121.t1 GE17338-PA 1
10794.g121.t1 GE17337-PA 1
GF12902-PA 2.g726.t1 1
GF12902-PA GE11760-PA 2
GF23353-PB 4.g1780.t1 1
GF23353-PB GE23859-PA 1
GF23353-PC GE23859-PA 1
GF23353-PC 4.g1780.t1 1
GF11139-PA GE11715-PA 1
GF11139-PA 0.g528.t1 1
GF11139-PA GE15579-PB 2
GF11139-PA GE15579-PA 2
GF11139-PA GE17376-PA 7
GF11139-PA GE17506-PA 9
10863.g3.t1 7713.g3580.t1 1
10863.g3.t1 7933.g3709.t1 1
10863.g3.t1 1469.g508.t1 2
10863.g3.t1 7343.g3311.t1 3
10863.g3.t1 5668.g1793.t1 6
10863.g3.t1 4536.g1480.t1 31
GF12781-PA 4.g1858.t1 2
GF12781-PA GE19581-PA 6
GF12781-PA GE22538-PA 6
GF23726-PA GE19772-PA 1
GF23726-PA 6457.g2738.t1 1
GF23726-PA GE19772-PB 1
GF23726-PA GE13833-PA 1
GF23726-PA GE24930-PA 2
GF14746-PA GE18992-PA 1
GF11345-PA GE24277-PA 1
GF11345-PA 0.g1481.t1 2
GF11345-PA GE22340-PB 2
GF11345-PA GE22340-PA 2
GF11345-PA GE24371-PA 3
GF11345-PA GE13322-PB 8
10792.g58.t1 GE13441-PA 1
10792.g58.t1 GE13062-PA 2
GF22522-PA GE15549-PA 1
4011.g1.t1 1999.g691.t1 4
GF20861-PA GE16778-PA 1
GF20861-PA 3.g171.t1 1
GF15952-PA GE17401-PA 1
GF13053-PA GE14287-PA 1
GF13053-PA GE10409-PA 2
GF12662-PA GE13793-PA 1
GF12662-PA GE13804-PA 2
GF12662-PA GE18636-PA 9
GF12662-PA GE15159-PA 10
GF12662-PA GE12355-PA 10
GF12662-PA 3.g1233.t1 11
GF12662-PA GE10113-PA 12
GF12662-PA 0.g482.t1 13
GF12662-PA GE25620-PA 13
GF12662-PA 4.g2386.t1 14
GF12662-PA GE26105-PA 15
GF12662-PA GE22829-PA 15
GF12662-PA 4.g474.t3 17
GF12662-PA 1.g762.t4 18
GF12662-PA 4.g9.t1 20
GF17208-PA GE25945-PB 1
GF17208-PA GE25945-PA 1
GF12741-PA 2.g997.t1 1
GF12741-PA GE13767-PA 1
GF12741-PA 2.g1630.t2 1
GF12741-PA 2.g1630.t1 1
10790.g1244.t2 4.g179.t1 1
10790.g1244.t2 4.g179.t2 1
10790.g1244.t2 GE25609-PA 1
10790.g1244.t1 4.g179.t1 1
10790.g1244.t1 4.g179.t2 1
10790.g1244.t1 GE25609-PA 1
GF11715-PA GE12053-PA 1
GF13674-PA GE23915-PA 1
GF13674-PA GE12547-PA 2
GF13674-PA GE26397-PA 7
GF12977-PA GE13742-PA 1
GF12977-PA GE24303-PA 2
GF12977-PA 1.g254.t1 3
10791.g472.t1 0.g1616.t1 1
10791.g472.t1 GE19644-PA 1
10791.g472.t1 0.g1616.t2 1
10791.g472.t1 6391.g2653.t1 1
10791.g472.t1 GE14764-PA 1
10791.g472.t1 6383.g2647.t1 1
10791.g472.t1 GE15963-PA 1
10791.g472.t1 2.g121.t1 3
10791.g472.t1 2.g121.t3 5
10791.g472.t1 GE16295-PA 14
GF10705-PA GE22322-PA 1
10793.g386.t1 GE13236-PA 1
10793.g386.t1 GE15827-PB 2
10793.g386.t1 GE15827-PA 2
10793.g386.t1 2.g1160.t2 3
10793.g386.t1 2.g1160.t1 3
GF17455-PA GE26017-PA 1
GF23079-PA GE25531-PA 1
GF18151-PA GE24958-PA 1
GF11213-PA GE23323-PA 1
GF11213-PA GE23323-PB 1
GF11213-PA GE23323-PC 1
GF11213-PA GE19410-PA 2
GF18413-PA GE10918-PA 1
GF18413-PA GE20029-PA 5
GF24721-PA GE20595-PA 1
GF24721-PA GE20596-PE 1
GF24721-PA GE20596-PB 1
GF24721-PA GE20596-PA 1
GF24721-PA GE20596-PF 1
GF24721-PA GE20596-PC 1
GF13456-PA GE14046-PA 1
GF13456-PA GE16365-PA 1
GF13456-PA GE17047-PA 2
GF13456-PA GE14234-PA 8
GF24817-PA GE21899-PA 1
GF13769-PA GE12827-PA 1
GF13769-PA GE12827-PB 1
GF10783-PA 6330.g2587.t1 1
GF10783-PA GE22523-PA 1
GF21465-PA GE16789-PA 1
GF21465-PA GE24085-PA 6
GF21465-PA GE22105-PA 8
GF21465-PA GE15944-PA 12
GF21465-PA GE11499-PA 12
GF21465-PA GE11499-PB 12
GF21465-PA GE12755-PA 14
GF21465-PA GE14483-PA 17
GF21465-PA GE15459-PA 17
GF21465-PA GE25082-PC 18
GF21465-PA GE25082-PA 18
GF21465-PA GE25082-PB 18
5612.g1.t1 4031.g1339.t1 7
GF20774-PA GE16326-PA 1
GF20774-PA 3.g242.t1 2
GF20774-PA 3.g242.t2 2
GF18159-PB GE24625-PA 1
GF18159-PB GE23303-PA 12
GF18159-PB GE23303-PB 12
GF18159-PC GE24625-PA 1
GF13597-PA GE11791-PA 1
GF18159-PA GE24625-PA 1
GF18159-PA GE15721-PA 1
GF18159-PA GE23635-PB 3
GF18159-PA GE23634-PA 5
GF15224-PA GE18764-PA 1
GF15224-PA GE18762-PB 2
GF11620-PA GE13678-PA 1
10790.g612.t2 GE23811-PB 1
10790.g612.t2 GE23811-PA 1
10816.g11.t1 5038.g1619.t1 3
10790.g612.t1 GE23811-PA 1
10790.g612.t1 GE23811-PB 1
10790.g612.t1 GE23810-PA 2
GF10663-PA GE20515-PA 12
10804.g14.t1 7507.g3432.t1 1
10804.g14.t1 7999.g3747.t1 1
10804.g14.t1 3160.g1088.t1 1
10804.g14.t1 7183.g3145.t1 1
10804.g14.t1 7889.g3694.t1 1
10804.g14.t1 6090.g2102.t1 1
10804.g14.t1 1683.g604.t1 1
10804.g14.t1 7527.g3448.t1 1
10804.g14.t1 5975.g1930.t1 2
10804.g14.t1 804.g274.t1 8
10804.g14.t1 7458.g3392.t1 42
10799.g51.t2 1261.g429.t1 7
10799.g51.t2 429.g155.t1 7
GF22488-PA 3.g288.t1 1
GF22488-PA GE16928-PA 1
GF22488-PA GE11322-PA 2
13311.g1.t1 1306.g448.t1 5
GF10330-PA GE19668-PA 1
GF10330-PA 6180.g2261.t1 1
GF10330-PA GE20651-PB 3
GF24998-PA GE20144-PA 1
GF20810-PA GE16584-PA 1
GF17800-PA GE25836-PA 1
GF17800-PA GE24880-PA 3
GF17800-PA GE24878-PA 4
GF17800-PA 0.g182.t1 5
GF17800-PA GE20910-PA 5
GF17800-PA 0.g491.t1 6
GF17800-PA GE20909-PA 6
GF17800-PA GE20730-PA 7
GF17800-PA 1.g1329.t2 10
GF20858-PA GE16846-PA 1
GF20858-PA GE16840-PB 1
10820.g10.t4 5.g17.t1 1
10820.g10.t4 5.g17.t2 1
10820.g10.t4 5.g17.t3 1
10820.g10.t4 2.g1487.t1 2
10820.g10.t4 4.g657.t1 14
10820.g10.t4 6209.g2359.t2 15
10820.g10.t4 GE25348-PD 20
10820.g10.t4 GE22460-PA 20
10820.g10.t4 GE22460-PB 20
10820.g10.t4 0.g1383.t1 22
10820.g10.t4 GE19764-PA 22
10820.g10.t4 GE10824-PA 23
10820.g10.t4 1.g1102.t1 23
10820.g10.t4 GE22200-PA 24
6794.g1.t1 3833.g1292.t1 18
6794.g1.t1 5355.g1710.t1 24
GF22605-PA GE17107-PA 1
GF22605-PA GE17827-PB 3
GF22605-PA GE15420-PA 3
10793.g27.t1 GE19380-PA 1
10793.g27.t1 GE19380-PB 1
10793.g27.t1 GE19380-PC 1
10793.g27.t1 GE18343-PA 1
10793.g27.t1 2.g320.t1 1
10793.g27.t1 GE13270-PA 1
10793.g27.t1 GE14597-PA 1
GF12147-PA GE11939-PA 1
10792.g1894.t1 1.g1360.t1 1
10438.g1.t1 7370.g3338.t1 9
GF14339-PA 1.g1784.t1 1
GF14339-PA 1.g1784.t2 1
GF14339-PA GE15653-PA 2
GF14339-PA GE17587-PA 4
GF17875-PA GE24495-PA 1
GF20700-PA GE16626-PA 1
GF20700-PA GE20071-PA 3
GF20700-PA GE17230-PA 8
GF20700-PA GE25013-PA 9
GF23891-PA GE22123-PA 1
GF23891-PA 0.g1252.t1 1
GF16329-PA GE24837-PA 1
GF16329-PA GE20836-PA 2
GF16329-PA GE17497-PA 6
GF16329-PA 0.g1250.t1 12
GF16329-PA 0.g1250.t5 12
GF16329-PA 0.g1250.t4 12
GF15136-PA GE18558-PA 1
GF22683-PA GE18817-PA 1
GF22683-PA 1.g1021.t1 2
GF22683-PA GE24809-PA 4
GF16948-PA GE24061-PA 1
GF16948-PA GE18651-PA 7
GF23201-PA GE25066-PA 1
GF23201-PA GE20124-PC 2
GF23201-PA GE15372-PA 4
GF23201-PA GE15489-PD 9
GF16626-PA GE10098-PA 1
GF11564-PA GE14267-PA 1
GF11564-PA GE21142-PA 2
11058.g1.t1 GE25284-PA 1
11058.g1.t1 GE25284-PB 1
GF10855-PA GE20805-PA 1
GF24029-PA GE21950-PA 1
GF11085-PA GE13074-PA 1
GF15235-PA GE10281-PA 1
GF18560-PA GE14961-PA 1
GF18560-PA GE11621-PA 3
GF20674-PA GE24686-PA 1
GF20674-PA GE24011-PA 1
GF17486-PA GE26455-PA 1
GF20239-PA GE17864-PA 1
GF20239-PA GE18893-PA 2
GF16314-PA GE23533-PA 1
GF16314-PA GE15792-PA 2
GF17686-PA GE24942-PC 1
GF17686-PA 4.g343.t2 1
GF18004-PA GE10761-PA 1
GF18004-PA 6126.g2194.t1 2
GF18004-PA GE11834-PA 2
GF18004-PA GE19392-PD 4
GF22861-PA 2028.g711.t1 1
GF22861-PA 3463.g1189.t1 1
GF22861-PA GE23696-PA 4
GF24824-PA GE21178-PA 1
GF21427-PA GE16448-PA 1
GF23595-PA GE19626-PA 1
GF23846-PA GE20285-PA 1
GF23846-PA GE20283-PA 3
GF23846-PA GE24387-PA 4
GF23846-PA GE24390-PA 5
13659.g1.t1 3.g458.t1 1
GF14104-PA GE26020-PA 1
GF24930-PA GE20878-PA 1
GF24930-PA 0.g214.t1 1
GF24930-PA GE20883-PA 3
GF24930-PA GE20881-PA 3
GF10070-PA GE20976-PA 1
GF10070-PA GE21126-PA 2
GF10070-PA GE21125-PA 3
GF10070-PA GE21123-PA 3
GF10070-PA GE20977-PA 3
GF10070-PA GE21124-PA 3
GF21316-PA GE17547-PA 1
GF23018-PB GE25172-PA 1
GF22313-PA GE15827-PA 1
GF22313-PA GE15827-PB 1
GF22313-PA GE13236-PA 2
GF22313-PA GE23959-PA 4
GF13512-PA GE13987-PA 1
GF18713-PA GE10567-PA 1
GF18713-PA GE23689-PA 2
GF25290-PA GE21848-PA 1
GF25290-PA GE19364-PA 3
GF25290-PA GE14421-PA 4
10791.g70.t1 GE20898-PA 2
GF13041-PC GE11706-PA 1
GF13041-PC 2.g1531.t1 1
GF12351-PA GE19191-PA 1
10793.g682.t1 GE18453-PA 1
10793.g682.t1 GE17710-PA 1
10793.g682.t1 GE17708-PB 1
10793.g682.t1 1.g603.t1 1
10793.g682.t1 GE10712-PB 20
10793.g682.t1 GE10708-PA 21
10793.g682.t1 GE10703-PA 22
10793.g682.t1 GE10715-PA 23
10422.g2.t1 5974.g1924.t1 3
10422.g2.t1 2494.g879.t1 4
10422.g2.t1 5361.g1712.t1 7
10422.g2.t1 2456.g868.t1 8
10791.g1928.t1 GE21977-PA 1
GF18899-PA GE24405-PA 1
GF18899-PA GE14754-PA 3
GF13071-PA GE25933-PA 2
10792.g1651.t1 GE11442-PA 1
10792.g643.t1 GE13899-PA 1
10791.g1954.t1 GE19488-PB 1
GF15206-PA GE12667-PA 1
GF15206-PA GE12500-PA 2
11057.g1.t1 7816.g3643.t1 15
GF12360-PA 1.g1564.t1 1
GF12360-PA 1.g1564.t3 1
GF12360-PA 1.g1564.t2 1
GF12360-PA GE19201-PA 1
GF12360-PA GE19202-PA 1
GF12360-PA GE22993-PA 1
GF12360-PA GE19204-PA 2
GF12360-PA GE18546-PA 5
10791.g1254.t1 0.g549.t1 1
10791.g1254.t1 GE21482-PA 1
10791.g1254.t1 GE21481-PA 1
GF16274-PA GE23829-PA 3
GF16274-PA GE25620-PA 11
GF16274-PA 4.g2386.t1 12
GF16274-PA 0.g482.t1 14
GF16274-PA GE22829-PA 15
GF16274-PA GE11731-PA 15
GF16274-PA GE13804-PA 16
GF16274-PA GE14116-PA 16
GF16274-PA 4.g474.t3 17
GF16274-PA GE21894-PA 17
GF16274-PA 2.g46.t2 18
GF16274-PA 3.g1233.t1 18
GF22028-PA GE16541-PA 1
GF22028-PA 3.g51.t1 2
GF22028-PA GE20498-PA 9
GF22028-PA GE21551-PA 9
GF22028-PA GE19389-PA 10
GF22028-PA GE20758-PA 10
GF22028-PA GE17548-PA 11
GF22028-PA GE20069-PA 11
10801.g46.t1 231.g86.t1 1
10801.g46.t1 6010.g1983.t1 1
10801.g46.t1 6085.g2076.t1 1
10801.g46.t1 2909.g995.t1 1
10801.g46.t1 7118.g3043.t1 4
10801.g46.t1 7232.g3208.t1 5
GF24057-PA GE21994-PA 1
GF23943-PA GE19888-PA 1
GF23943-PA 0.g1305.t2 1
GF23943-PA 0.g1305.t5 3
GF23943-PA 0.g1305.t4 3
GF23943-PA GE15647-PA 5
GF23943-PA GE19108-PA 7
GF14924-PA GE21166-PA 1
GF14924-PA 1.g1764.t1 1
GF14924-PA GE15287-PA 2
GF14924-PA GE14259-PA 3
10799.g41.t1 7523.g3444.t1 1
10799.g41.t1 3593.g1229.t1 1
10799.g41.t1 7327.g3303.t1 3
10799.g41.t1 7531.g3452.t1 4
10799.g41.t1 8054.g3776.t1 10
10799.g41.t1 1318.g454.t1 19
10799.g41.t1 1310.g452.t1 39
10854.g2.t1 7348.g3317.t1 1
10854.g2.t1 2821.g967.t1 3
10854.g2.t1 8054.g3776.t1 4
10854.g2.t1 6121.g2187.t1 5
10854.g2.t1 2516.g882.t1 5
10854.g2.t1 4569.g1492.t1 23
10854.g2.t1 836.g288.t1 27
10790.g847.t3 GE15398-PA 8
10790.g847.t3 GE24830-PA 10
10790.g847.t3 2.g169.t1 17
10790.g847.t3 GE18486-PA 19
10790.g847.t3 1.g366.t1 19
GF19046-PA GE14531-PA 1
GF19046-PA GE23994-PA 2
GF19046-PA GE21239-PA 5
GF19046-PA 0.g258.t1 5
GF19046-PA GE20250-PA 6
GF13648-PA GE20994-PA 1
GF13648-PA 6086.g2085.t1 6
GF13648-PA GE25333-PB 9
GF23802-PA GE21647-PA 1
GF23802-PA 4.g1781.t1 2
GF23802-PA GE19264-PA 2
GF23802-PA GE24972-PA 3
GF23802-PA GE14447-PA 3
GF23802-PA GE24976-PA 4
GF23802-PA GE26304-PA 4
GF23802-PA GE26123-PA 4
GF23802-PA GE26123-PB 4
GF23802-PA 3.g24.t1 5
10792.g162.t1 GE13638-PA 1
GF11290-PA GE11751-PA 1
GF11290-PA GE10138-PA 12
GF11256-PA 0.g1592.t2 10
GF11256-PA 0.g1592.t1 10
GF11256-PA GE14212-PA 12
GF11256-PA 2.g1593.t1 12
10790.g555.t1 4.g867.t1 1
10790.g555.t1 4.g866.t1 2
10790.g555.t1 2.g1228.t1 8
10790.g555.t1 GE24527-PA 9
10790.g555.t1 2.g1229.t1 10
10790.g555.t1 GE11962-PA 17
GF22105-PA 3.g878.t1 1
GF22105-PA GE17542-PA 1
GF20431-PA GE15664-PA 1
GF20431-PA GE20624-PA 2
GF20431-PA GE21447-PA 3
GF13154-PA GE19090-PA 1
GF13154-PA 1.g1408.t2 1
10792.g1726.t1 6716.g2915.t1 3
10818.g20.t1 GE24196-PA 2
GF15569-PA GE12992-PA 1
GF17274-PA GE24810-PA 1
GF17274-PA GE23242-PA 2
10793.g299.t2 1.g745.t1 1
10793.g299.t2 GE18559-PA 1
10793.g299.t2 GE18560-PA 1
GF17494-PA GE25894-PA 1
GF20292-PA GE15907-PA 1
GF22576-PA GE17090-PA 1
GF22576-PA GE17090-PD 1
GF22576-PA GE17090-PB 1
GF10398-PC GE20153-PB 1
GF10398-PC GE20153-PC 1
GF10398-PC GE20153-PA 1
GF10398-PB GE20153-PA 1
GF10398-PB GE20153-PC 1
GF10398-PB GE20153-PB 1
GF10398-PA GE20153-PB 1
GF10398-PA GE20153-PA 1
GF10398-PA GE20153-PC 1
10831.g2.t1 7507.g3432.t1 1
10831.g2.t1 2035.g713.t1 1
10831.g2.t1 7999.g3747.t1 1
10831.g2.t1 3160.g1088.t1 1
10831.g2.t1 7183.g3145.t1 1
10831.g2.t1 1683.g604.t1 1
10831.g2.t1 7156.g3073.t1 1
10831.g2.t1 2652.g915.t1 4
10831.g2.t1 4241.g1394.t1 30
10831.g2.t1 3833.g1292.t1 30
4822.g1.t1 2945.g1007.t1 1
4822.g1.t1 134.g51.t1 2
4822.g1.t1 39.g17.t1 4
GF15067-PA GE13200-PA 1
GF12494-PA GE22214-PA 1
GF11176-PA GE13352-PA 1
GF11176-PA 2.g423.t1 1
GF11176-PA GE13354-PA 1
10793.g1274.t1 GE18475-PA 1
GF21874-PA GE14494-PB 1
GF21874-PA GE14494-PA 1
GF21874-PA GE14494-PC 1
GF21874-PA GE14532-PA 1
GF21874-PA GE12521-PA 2
GF14239-PA 2.g305.t1 1
GF17597-PB 1.g1515.t1 4
GF17597-PB GE20592-PA 6
GF17597-PB GE25767-PA 11
GF24952-PA GE20905-PA 1
GF24952-PA 6247.g2458.t1 1
GF14804-PA GE15027-PA 3
GF14804-PA GE15027-PC 3
GF19426-PA GE16086-PA 1
GF19426-PA 3.g475.t1 1
GF19426-PA 3.g475.t2 1
GF19426-PA GE16087-PA 2
GF19426-PA GE16081-PA 8
10790.g260.t1 GE23609-PA 1
10790.g260.t1 GE14209-PA 3
10790.g260.t1 GE22168-PA 4
GF21208-PA GE16431-PA 1
GF21208-PA 3.g175.t1 2
GF21208-PA GE20596-PA 5
10790.g1504.t1 GE10168-PA 1
GF16205-PA GE23416-PA 1
GF13627-PA GE14416-PA 1
11799.g1.t1 3113.g1075.t1 23
GF24772-PA GE21159-PB 1
GF24772-PA GE21159-PA 1
GF24772-PA GE21160-PA 1
GF24772-PA GE18624-PA 2
GF24772-PA GE18624-PB 2
GF17819-PA GE25488-PA 1
GF16537-PA GE24767-PA 1
10822.g12.t1 6079.g2071.t1 33
10822.g12.t1 4285.g1414.t1 34
10822.g12.t1 7163.g3086.t1 39
GF14467-PA GE18390-PA 1
GF14467-PA 3.g309.t1 1
GF14467-PA 3.g309.t2 1
GF14467-PA GE16943-PA 1
10793.g1225.t1 GE26085-PA 1
10793.g1225.t1 GE26075-PA 1
GF21207-PA GE16430-PA 1
GF21207-PA 3.g175.t1 1
GF18394-PA GE24197-PA 1
10462.g1.t1 3182.g1094.t1 2
GF24594-PA GE22001-PA 1
GF24594-PA GE25239-PA 1
GF24594-PA GE14049-PA 8
GF24594-PA 4.g1346.t2 9
GF24594-PA GE12088-PA 10
GF24594-PA GE23375-PA 11
GF24594-PA GE11074-PA 11
GF24594-PA 1.g1472.t1 13
GF24594-PA GE16469-PA 13
GF24594-PA GE21865-PA 13
GF24594-PA GE16684-PA 25
GF24594-PA GE26024-PA 26
GF20151-PA GE12336-PA 1
GF20151-PA GE12336-PC 1
GF20151-PA GE12336-PB 1
GF20151-PA 1.g1027.t1 1
GF20151-PA 1.g1012.t3 1
GF20151-PA 1.g1012.t1 1
GF16572-PA GE25917-PA 1
GF24699-PA GE21327-PA 1
GF12231-PA GE24081-PA 1
GF19898-PA GE24076-PA 1
12204.g1.t1 889.g306.t1 17
12204.g1.t1 6087.g2096.t1 18
12204.g1.t1 5974.g1928.t1 18
10790.g1413.t1 GE23791-PA 1
10790.g1413.t2 GE23791-PA 1
GF13552-PA GE14245-PA 1
GF24703-PA GE20367-PA 1
GF24703-PA GE20370-PB 1
10815.g10.t1 6117.g2180.t1 1
10815.g10.t1 7183.g3145.t1 1
10815.g10.t1 4569.g1493.t1 1
10815.g10.t1 6022.g2001.t1 2
10815.g10.t1 2617.g909.t1 27
10815.g10.t1 3213.g1107.t1 27
10815.g10.t1 5841.g1868.t1 35
10815.g10.t1 2355.g839.t1 36
10815.g10.t1 7190.g3159.t1 37
GF15669-PA GE12250-PA 1
GF15995-PA GE17395-PA 1
GF15995-PA GE12384-PA 9
GF16864-PA GE26094-PA 1
GF16864-PA GE26095-PB 1
GF25047-PA GE21076-PA 1
GF18330-PA GE25056-PA 1
GF18330-PA GE23454-PA 1
GF18330-PA GE15652-PA 4
GF18330-PA 3.g954.t1 4
GF11882-PA GE14173-PA 1
GF16456-PA GE23693-PA 1
GF16456-PA GE18657-PA 2
GF16456-PA GE12336-PA 3
GF16456-PA GE12336-PC 3
GF16456-PA GE12336-PB 3
GF16456-PA 1.g1012.t1 5
GF16456-PA GE23905-PA 10
GF19214-PA GE17112-PA 1
GF19214-PA GE26422-PA 1
GF23558-PA GE18317-PB 1
GF23558-PA GE18317-PA 1
GF23558-PA GE17341-PA 8
GF23558-PA GE18563-PB 9
GF23558-PA GE14236-PA 16
GF13415-PA GE21452-PA 3
9302.g1.t1 6032.g2012.t1 2
9302.g1.t1 7607.g3501.t1 4
GF18202-PA GE25404-PA 1
GF18202-PA 4.g9.t1 1
GF18202-PA GE24296-PA 2
GF18202-PA GE10382-PA 3
GF18202-PA GE10383-PA 3
GF18202-PA GE13675-PA 16
GF18202-PA GE12542-PA 25
GF13107-PA GE12392-PA 1
GF13107-PA GE13489-PA 2
GF14871-PA GE16560-PA 1
GF19942-PA GE24190-PA 1
GF20590-PA GE18162-PA 1
GF20590-PA GE15077-PA 2
GF19203-PA GE17838-PA 1
10804.g25.t1 5974.g1924.t1 1
10804.g25.t1 6117.g2175.t1 1
10804.g25.t1 4436.g1455.t1 1
10804.g25.t1 7110.g3029.t1 1
10804.g25.t1 7679.g3548.t1 1
10804.g25.t1 2456.g868.t1 1
10804.g25.t1 7248.g3227.t1 1
10804.g25.t1 7210.g3180.t1 1
10804.g25.t1 7733.g3588.t1 1
10804.g25.t1 6132.g2202.t1 1
10804.g25.t1 1521.g536.t1 1
10804.g25.t1 7217.g3186.t1 1
10804.g25.t1 7186.g3150.t1 1
10804.g25.t1 7833.g3655.t1 1
10804.g25.t1 6097.g2120.t1 1
10804.g25.t1 5105.g1635.t1 1
10804.g25.t1 637.g216.t1 1
10804.g25.t1 2228.g776.t1 1
10804.g25.t1 1306.g441.t1 1
10804.g25.t1 6117.g2174.t1 1
10804.g25.t1 7182.g3133.t1 1
10804.g25.t1 2494.g879.t1 1
10804.g25.t1 2439.g864.t1 1
10804.g25.t1 1484.g514.t1 1
10804.g25.t1 1277.g436.t1 1
10804.g25.t1 5807.g1856.t1 1
10804.g25.t1 2147.g750.t1 1
10804.g25.t1 2621.g912.t1 1
10804.g25.t1 5361.g1712.t1 1
10804.g25.t1 7180.g3119.t1 1
10804.g25.t1 7268.g3241.t1 1
10804.g25.t1 1936.g665.t1 1
10804.g25.t1 7148.g3067.t1 1
10804.g25.t1 7691.g3559.t1 2
10804.g25.t1 3405.g1167.t1 4
10804.g25.t1 7641.g3523.t1 5
10804.g25.t1 7187.g3155.t1 35
10804.g25.t1 2.g1052.t1 35
10804.g25.t1 5974.g1927.t1 36
10804.g25.t1 6116.g2158.t1 37
GF23887-PA GE20647-PA 1
GF23887-PA 0.g478.t2 1
GF23887-PA 0.g478.t1 1
GF23887-PA 0.g478.t3 2
GF23237-PA GE26387-PA 1
GF17415-PA GE10707-PA 1
GF17415-PA 4.g2098.t1 1
GF17415-PA GE10706-PA 1
GF17415-PA GE10705-PA 3
GF17415-PA GE10096-PA 7
GF17415-PA GE10712-PB 8
GF17415-PA GE10710-PA 9
GF17415-PA 4.g2105.t1 14
GF17415-PA 4.g2113.t2 16
GF17415-PA 4.g2113.t1 18
10906.g1.t1 8054.g3776.t1 28
10906.g1.t1 1310.g452.t1 45
GF22002-PC GE16707-PB 1
GF22002-PC GE16707-PD 1
GF22002-PC GE16707-PA 1
GF22002-PC GE16707-PC 1
GF22002-PC GE11448-PA 2
10740.g1.t1 5975.g1931.t1 4
GF21936-PA GE16232-PA 1
12847.g1.t1 5972.g1918.t1 1
GF15870-PA GE15334-PB 1
GF15870-PA GE15334-PD 1
GF25209-PA 0.g1135.t1 1
GF25209-PA GE20033-PA 1
10792.g1698.t1 GE23904-PA 1
10792.g1698.t1 GE23882-PA 1
10792.g1698.t1 GE23893-PA 1
10792.g1698.t1 GE17548-PA 9
10792.g1698.t1 GE21551-PA 10
10792.g1698.t1 GE14841-PC 10
10792.g1698.t1 4.g1164.t1 10
10792.g1698.t1 5.g10.t3 11
11861.g1.t1 5460.g1740.t1 1
13679.g1.t1 6092.g2109.t1 25
GF24511-PA 0.g941.t5 1
GF24511-PA GE20178-PD 1
GF24511-PA GE14349-PA 2
GF24511-PA GE21012-PA 3
GF11626-PA GE24162-PA 1
13553.g1.t1 7219.g3190.t1 8
13553.g1.t1 7183.g3140.t1 16
13553.g1.t1 2389.g852.t1 20
13553.g1.t1 2652.g915.t1 21
10834.g13.t1 GE23472-PA 1
10790.g1673.t1 GE10386-PA 1
10790.g1673.t1 GE10386-PB 1
10790.g1673.t1 GE10384-PB 3
GF13197-PA GE19144-PA 1
GF13197-PA GE19144-PB 1
GF13197-PA GE19145-PA 1
GF13197-PA GE19146-PA 2
10790.g1383.t1 GE23694-PA 1
GF15868-PA 1.g477.t1 1
GF15868-PA GE14590-PA 1
GF15868-PA 1.g477.t2 1
GF15868-PA GE19418-PA 1
GF15588-PA 1.g1222.t1 1
GF15588-PA 2.g844.t1 3
GF16841-PA GE24830-PA 1
GF16841-PA GE25903-PA 3
GF16841-PA GE24186-PA 5
GF16841-PA 4.g2447.t1 10
GF16841-PA 2.g169.t1 12
GF17019-PA GE23813-PA 1
GF14405-PA 1.g956.t1 1
GF14405-PA GE11152-PA 1
GF14405-PA 1.g956.t2 1
GF14405-PA GE17417-PB 2
GF17508-PA GE24232-PA 1
10792.g160.t1 GE12254-PA 1
GF16708-PA GE10329-PA 1
GF16708-PB GE10329-PA 1
GF14762-PA GE18516-PA 1
GF11588-PA GE13983-PA 1
GF11588-PA GE20094-PA 2
GF11588-PA GE18226-PA 11
GF16215-PA GE10406-PA 1
GF16215-PA GE22497-PA 4
GF16215-PA 4.g1526.t1 7
GF22002-PA GE16707-PB 1
GF22002-PA GE16707-PD 1
GF22002-PA GE16707-PC 3
GF16981-PA GE10356-PA 1
GF16981-PA GE23312-PA 2
GF23443-PA GE19488-PB 1
10792.g934.t1 GE13836-PA 1
GF18835-PA GE10876-PA 1
GF18835-PA 4.g2351.t1 1
GF18835-PA GE10877-PA 1
GF18835-PA GE21719-PA 3
GF10766-PA GE12651-PA 4
10791.g1779.t1 GE21881-PA 2
10791.g1779.t1 GE21880-PA 3
10790.g1381.t1 GE23696-PA 1
10790.g1381.t1 6140.g2211.t1 4
10794.g180.t1 6311.g2567.t1 2
GF13389-PA GE13063-PA 1
GF17952-PA GE26188-PA 1
GF17952-PA GE25305-PA 1
GF15118-PA GE13307-PA 1
GF15118-PA GE13307-PB 1
GF23666-PA GE19596-PA 1
GF11185-PA GE13363-PA 1
GF11185-PA 2.g439.t1 1
GF11185-PA 2.g438.t1 2
GF20147-PA 5.g24.t2 1
GF20147-PA 5.g24.t1 1
GF20147-PA 1.g271.t1 5
GF13781-PA GE12844-PA 1
GF13781-PA 2.g86.t1 1
GF13781-PA GE21362-PA 5
GF13781-PA GE14905-PA 14
GF21164-PA GE15580-PA 1
GF21911-PA GE12031-PA 3
10794.g19.t1 GE16381-PA 1
13228.g1.t1 2248.g785.t1 27
13228.g1.t1 7224.g3194.t1 27
13228.g1.t1 5184.g1664.t1 27
13228.g1.t1 5308.g1698.t1 28
GF14720-PA GE15577-PA 1
GF17144-PA GE24716-PA 1
GF17144-PA 2443.g865.t1 7
GF16175-PA GE24658-PA 1
GF13344-PA GE14448-PA 1
GF13344-PA GE22367-PA 4
GF13344-PA 6402.g2669.t1 4
GF13344-PA GE22370-PA 4
GF13344-PA 4.g2020.t1 9
GF13344-PA GE15651-PA 11
GF13344-PA GE17566-PA 12
GF13344-PA GE16515-PA 15
GF13344-PA GE20512-PA 15
GF13344-PA GE19219-PA 15
GF13344-PA GE19133-PB 16
GF13344-PA GE19133-PA 16
GF13344-PA GE10111-PA 16
GF21532-PA GE11271-PA 1
GF21532-PA GE18688-PA 2
GF24608-PA GE22018-PA 1
GF24608-PA GE21407-PA 4
GF11003-PA GE22644-PA 1
GF14263-PA GE18689-PA 1
GF17976-PB GE10843-PB 1
GF17976-PB GE10843-PA 1
GF17976-PB GE23967-PA 2
GF17976-PA GE10843-PA 1
GF17976-PA GE10843-PB 1
GF17976-PA GE23967-PA 2
GF21938-PA GE16618-PB 1
GF21938-PA GE16618-PA 1
GF21938-PA GE17613-PB 2
GF21938-PA GE17613-PA 2
GF23049-PA GE18677-PA 1
GF23049-PA GE13546-PA 2
GF14505-PA GE13648-PA 1
GF14505-PA 1.g618.t1 2
GF14505-PA 1.g618.t2 2
GF17664-PA GE24914-PA 1
GF17664-PA 4.g365.t1 2
GF17664-PA 6793.g2932.t1 3
10791.g445.t1 0.g1143.t5 1
10791.g445.t1 0.g1143.t4 1
10791.g445.t1 0.g1143.t1 1
10791.g445.t1 0.g1143.t3 1
10791.g445.t1 GE22009-PA 1
10791.g445.t1 0.g1143.t2 1
6082.g1.t1 8086.g3790.t1 3
GF11321-PA GE11626-PA 1
10793.g62.t1 1.g286.t1 1
GF12008-PA GE22467-PA 1
GF24982-PA GE20124-PB 1
GF24982-PA GE20124-PC 1
GF24982-PA 1.g1630.t1 4
GF24982-PA GE14328-PC 6
GF24982-PA GE18921-PA 8
GF24982-PA GE16633-PA 11
GF24982-PA GE26153-PA 11
GF23971-PA GE21485-PA 1
GF23971-PA GE11031-PA 2
GF17672-PA 6558.g2826.t1 1
GF22537-PA GE17735-PA 1
GF12315-PA 2.g825.t1 1
GF12315-PA GE13839-PA 2
GF12315-PA 0.g128.t1 2
GF12315-PA 2.g1880.t1 6
GF12315-PA GE11709-PA 8
GF12315-PA 4.g1668.t1 8
GF12315-PA GE11713-PA 9
10790.g411.t1 GE25490-PA 1
10790.g411.t1 4.g64.t1 2
GF18123-PA GE25212-PA 1
GF11115-PA GE11998-PC 1
9403.g1.t1 2042.g720.t1 26
GF22298-PA GE17285-PA 1
10790.g1336.t1 GE24333-PA 1
10790.g1336.t1 GE24330-PA 1
GF15597-PA GE25811-PA 1
GF15597-PA GE22102-PA 6
10795.g60.t1 GE16632-PA 1
10795.g60.t1 3.g35.t3 1
10795.g60.t1 3.g35.t2 1
10795.g60.t1 3.g35.t1 1
10795.g60.t1 3.g34.t1 1
10795.g60.t1 3.g34.t2 1
10795.g60.t1 4.g57.t4 6
10795.g60.t1 GE14115-PA 21
GF20063-PA 0.g1305.t2 1
GF20063-PA 0.g1305.t3 1
GF20063-PA 0.g1305.t5 1
GF20063-PA 0.g1305.t4 1
GF20063-PA GE19887-PA 1
GF20063-PA GE19886-PA 1
GF20063-PA 0.g1305.t1 2
GF20063-PA GE19108-PA 5
GF20063-PA GE12653-PC 6
GF20063-PA GE12653-PA 6
GF12098-PA GE13717-PA 1
GF12098-PA GE21983-PA 2
GF20063-PC 0.g1305.t3 1
GF20063-PC 0.g1305.t2 1
GF20063-PC GE19108-PA 4
GF20063-PB 0.g1305.t1 1
GF20063-PB GE19888-PA 2
GF20063-PB 0.g1305.t2 2
GF20063-PB 0.g1305.t3 3
GF20063-PB GE15647-PA 7
GF20063-PB 2.g1506.t1 7
GF20063-PB 2.g1506.t2 7
GF20063-PB 2.g1506.t3 7
GF20063-PB GE14134-PA 7
GF23747-PA GE21936-PA 1
GF23747-PA 0.g1052.t1 1
GF23747-PA GE10502-PA 5
230.g1.t1 6117.g2162.t1 1
230.g1.t1 684.g230.t1 1
230.g1.t1 7444.g3385.t1 1
230.g1.t1 4880.g1573.t1 1
230.g1.t1 2760.g953.t1 1
230.g1.t1 2228.g778.t1 1
230.g1.t1 7568.g3480.t1 1
230.g1.t1 3496.g1195.t1 1
230.g1.t1 7607.g3503.t1 1
230.g1.t1 6023.g2002.t1 1
230.g1.t1 6009.g1982.t1 1
230.g1.t1 5023.g1614.t1 1
230.g1.t1 1.g1825.t1 1
230.g1.t1 7888.g3693.t1 1
230.g1.t1 1.g1818.t1 1
230.g1.t1 6090.g2105.t1 1
230.g1.t1 4651.g1518.t1 29
230.g1.t1 7888.g3690.t1 38
GF13264-PA GE12216-PA 1
GF14491-PA GE13184-PA 3
GF14491-PA GE13182-PA 4
GF14491-PA GE11230-PA 7
10791.g1541.t1 0.g597.t1 1
10791.g1541.t1 GE18636-PA 16
10791.g1541.t1 0.g482.t1 17
10791.g1541.t1 GE14247-PA 17
10791.g1541.t1 GE13804-PA 17
10791.g1541.t1 GE24614-PA 18
10791.g1541.t1 GE25620-PA 18
10791.g1541.t1 GE10113-PA 18
10791.g1541.t1 GE11804-PA 18
10791.g1541.t1 4.g9.t1 19
10791.g1541.t1 4.g2386.t1 19
10791.g1541.t1 GE22829-PA 19
10791.g1541.t1 GE26106-PA 19
10791.g1541.t1 4.g474.t3 20
GF13522-PA GE12298-PA 1
GF13522-PA GE23091-PA 3
GF12207-PA GE12148-PA 1
GF12207-PA GE16769-PA 2
GF12207-PA GE11387-PA 6
GF12207-PA GE14464-PA 6
GF23624-PA GE18712-PA 1
GF22570-PA GE17081-PA 1
GF10862-PA GE20092-PA 1
GF21025-PA GE15730-PA 1
GF21025-PA GE15124-PA 8
GF21025-PA GE15254-PA 10
GF21025-PA GE13080-PC 11
GF21025-PA GE16885-PA 14
GF11031-PB GE20583-PA 1
GF11031-PB GE20583-PB 1
GF11031-PB GE20583-PC 1
GF11031-PA GE20583-PA 1
GF11031-PA GE20583-PB 1
GF11031-PA GE20583-PC 1
GF10851-PA 5415.g1728.t1 1
GF13207-PA GE13939-PA 1
GF21423-PA GE16765-PA 1
GF21423-PA 3.g157.t3 1
GF21423-PA 3.g157.t1 1
GF21423-PA 3.g157.t2 1
GF21423-PA GE16764-PA 1
GF21423-PA GE20216-PA 1
GF21423-PA 1.g1103.t2 1
GF21423-PA 1.g1103.t1 1
10792.g10.t1 GE22170-PA 1
GF11780-PA GE26398-PA 1
GF17829-PA GE24267-PA 1
GF17829-PA GE12688-PA 2
GF22626-PA GE14145-PA 1
GF22626-PA GE20600-PA 25
GF22626-PA GE14825-PA 27
GF22626-PA 1.g354.t1 27
GF14147-PA GE10137-PA 1
GF14147-PA GE16460-PA 2
GF14147-PA GE18174-PA 3
GF24991-PA GE20132-PA 1
GF24991-PA GE20132-PC 1
10791.g975.t1 6238.g2434.t1 1
10791.g975.t1 6238.g2435.t1 2
GF10775-PA 6228.g2397.t1 1
GF10775-PA GE22515-PA 1
GF10775-PA GE21852-PA 2
10791.g741.t1 GE21282-PA 1
10794.g33.t1 3.g116.t1 1
10794.g33.t1 GE16478-PA 1
10794.g33.t1 GE16479-PA 1
10794.g33.t1 GE16480-PA 1
10794.g33.t1 GE16477-PA 1
GF22793-PA GE18863-PA 1
GF22793-PA GE18863-PB 1
GF19212-PA GE17111-PA 1
GF19212-PA GE17110-PC 2
GF19212-PA GE17110-PB 2
GF14268-PA GE18694-PA 1
GF14268-PA GE18785-PA 1
GF14268-PA 1.g1298.t1 2
GF12967-PA 2.g468.t1 1
GF12967-PA GE13392-PA 1
GF12967-PA GE23530-PA 1
GF12967-PA GE18962-PA 2
GF16511-PA GE26309-PA 1
GF12066-PA GE13451-PA 1
GF12066-PA 2.g556.t1 1
GF12066-PA GE13453-PA 1
GF12066-PA GE24544-PC 1
GF12066-PA 4.g850.t2 1
GF12066-PA GE25626-PA 4
GF12066-PA GE25114-PA 5
GF12066-PA GE25624-PA 6
10790.g1976.t1 GE25730-PA 1
10798.g121.t2 GE17672-PB 1
10798.g121.t2 GE17672-PA 1
GF11306-PA GE11612-PA 1
GF10319-PA GE22584-PA 1
GF10667-PA GE21525-PC 4
GF10667-PA GE18716-PA 12
GF10667-PA GE22674-PA 23
GF10667-PA GE13535-PA 26
GF17963-PA GE26201-PA 1
GF12271-PA GE12120-PA 1
GF11300-PA GE21918-PA 1
GF13390-PA GE13064-PA 1
GF20420-PA GE15863-PA 1
GF20420-PA GE15863-PB 2
GF12712-PA GE22598-PA 1
10790.g520.t1 GE26122-PA 1
GF21240-PA GE17501-PA 1
GF22817-PB GE18318-PA 1
GF20466-PA GE17355-PA 1
11178.g1.t1 7607.g3502.t1 6
11178.g1.t1 7212.g3182.t1 8
GF10059-PA GE21014-PA 1
GF10059-PA 0.g55.t1 2
GF15507-PA GE18153-PA 1
GF15507-PA 1.g229.t2 1
GF15507-PA GE20920-PA 2
10790.g983.t1 GE24633-PA 1
GF18737-PA GE23922-PA 1
9920.g2.t1 2906.g994.t1 3
GF10628-PA GE21782-PA 1
GF13640-PA GE19155-PA 1
GF17830-PA GE24270-PA 1
GF16373-PA GE10184-PA 1
GF16373-PA GE22441-PA 2
GF16373-PA GE19956-PA 9
GF16373-PA GE26264-PA 10
GF16373-PA GE24316-PA 10
GF11425-PA GE11631-PF 1
GF11425-PA GE11631-PE 1
GF12272-PA GE12121-PA 1
GF23552-PA GE21580-PA 1
GF23552-PA GE12495-PA 4
GF23552-PA GE23962-PA 7
GF24107-PA 6209.g2349.t1 1
GF24107-PA 6283.g2532.t1 1
GF23290-PB 4.g1811.t2 1
GF23290-PB GE23836-PC 1
GF23290-PB GE25200-PB 1
GF23290-PB GE25199-PA 1
GF23290-PB GE18538-PA 1
GF23290-PB GE25200-PA 1
GF11916-PA GE11430-PA 1
10790.g522.t1 GE26123-PA 1
10790.g522.t1 GE26123-PB 1
GF17419-PA GE10710-PA 1
GF17419-PA 4.g2099.t1 1
GF17419-PA GE10711-PA 2
GF17419-PA 4.g2111.t1 16
GF17419-PA 4.g2113.t1 16
GF17419-PA 4.g2113.t2 16
GF24867-PA GE21709-PA 1
10792.g1328.t1 GE11641-PA 1
10792.g1328.t1 GE11640-PA 1
GF24043-PA 6086.g2083.t1 1
GF24166-PA GE15173-PA 4
3128.g1.t1 5704.g1808.t1 7
GF14119-PA GE26174-PA 1
GF10272-PA GE19974-PA 1
GF17261-PA GE25001-PA 1
GF17261-PA GE19085-PA 2
GF12357-PA GE19199-PA 2
GF12357-PA GE17892-PA 29
GF12357-PA GE15290-PA 30
GF17270-PA GE18062-PA 4
GF17270-PA GE15108-PA 6
GF17270-PA GE17652-PA 11
10801.g14.t1 231.g86.t1 1
10801.g14.t1 6010.g1983.t1 1
10801.g14.t1 6085.g2076.t1 1
10801.g14.t1 2909.g995.t1 1
10801.g14.t1 5581.g1768.t1 5
10790.g981.t1 4.g77.t1 1
10790.g981.t1 4.g77.t3 1
10790.g981.t1 4.g77.t4 1
10790.g981.t1 4.g77.t2 1
GF22985-PA GE10964-PA 1
GF24612-PA GE22021-PA 1
GF18198-PA GE15392-PA 3
9954.g2.t1 461.g165.t1 10
GF17474-PA GE26441-PA 1
GF17474-PA GE26440-PA 2
GF16979-PA GE10354-PA 1
GF16979-PA 4.g1637.t1 1
GF16979-PA GE10353-PA 1
GF16979-PA GE10351-PA 1
GF16979-PA GE24682-PA 3
GF12880-PA GE14346-PA 1
10803.g103.t1 GE15581-PA 1
10803.g103.t1 3.g1031.t1 1
GF17627-PA GE25634-PA 1
GF17627-PA GE21888-PA 3
GF17970-PA GE10836-PA 1
GF17970-PA GE10836-PD 1
GF17970-PA GE10836-PB 1
GF17970-PA GE10836-PC 1
10796.g7.t1 4274.g1408.t1 7
10796.g7.t1 6104.g2134.t1 17
GF21157-PA GE15728-PA 1
GF21157-PA GE21486-PA 2
GF21157-PA GE20561-PA 4
GF18059-PA GE10258-PA 1
GF18059-PA GE10258-PC 1
GF18059-PA GE10258-PB 2
10791.g1015.t1 GE19522-PA 1
GF12701-PA GE19115-PA 1
GF12701-PA 1.g1428.t1 1
GF12701-PA 1.g1428.t2 1
GF12701-PA GE19113-PA 2
GF12701-PA GE19112-PA 3
GF24389-PA 6234.g2410.t1 1
GF24389-PA 6234.g2415.t1 2
GF24389-PA GE19037-PA 6
GF24389-PA GE10285-PA 9
GF24389-PA GE15485-PA 10
GF10516-PA GE22206-PA 1
10791.g1880.t1 GE20501-PA 1
GF23253-PA GE23304-PA 1
GF18093-PA 4.g935.t1 1
GF13356-PA GE14459-PA 1
10792.g219.t1 GE13806-PA 1
GF16331-PA GE24838-PA 1
GF16216-PA 4.g1732.t1 1
GF16216-PA 4.g688.t1 2
GF16216-PA GE13975-PA 5
GF16216-PA GE22441-PA 5
GF16216-PA GE25498-PC 10
GF16216-PA 3.g702.t1 11
GF16216-PA 4.g1777.t1 13
GF21419-PA GE16357-PA 1
GF21419-PA GE25733-PA 2
GF10256-PA GE20671-PA 1
GF10256-PA GE17056-PA 2
GF12932-PA GE12508-PA 1
GF12932-PA GE13405-PA 2
GF12932-PA 3.g416.t2 4
GF12932-PA 3.g416.t1 4
GF19550-PA GE15386-PA 1
GF16189-PA GE23397-PA 1
GF16189-PA 4.g2342.t3 1
GF16189-PA 4.g2386.t1 6
GF16189-PA 4.g188.t1 10
GF16189-PA GE18636-PA 13
GF16189-PA GE21416-PA 15
GF16189-PA 0.g597.t1 15
GF16189-PA GE22684-PA 15
GF16189-PA GE26105-PA 16
GF16189-PA 1.g346.t1 19
GF16189-PA GE24614-PA 19
GF16189-PA GE10112-PA 20
GF19129-PA GE15800-PA 1
GF19129-PA 0.g506.t1 2
GF19129-PA GE21437-PA 2
GF11838-PA GE11556-PA 1
GF11838-PA GE19297-PA 2
GF11838-PA GE13908-PC 5
GF11838-PA GE13908-PA 5
GF11838-PA GE13908-PB 5
GF11838-PA GE25160-PA 6
GF11838-PA GE20939-PA 6
GF11838-PA GE24061-PA 8
GF11814-PA GE19265-PA 1
GF11814-PA GE12261-PA 2
10792.g289.t1 GE19244-PA 1
10792.g289.t1 GE19150-PA 2
10792.g289.t1 GE26437-PA 3
6178.g3.t1 GE17843-PA 4
6178.g3.t1 3.g506.t1 5
6178.g3.t1 2001.g693.t1 7
6178.g3.t1 GE13949-PA 8
6178.g3.t1 GE14639-PA 9
6178.g3.t1 GE16465-PA 10
GF15095-PA GE13124-PA 1
GF15095-PA 2.g123.t1 1
GF20195-PA GE15847-PB 1
GF20195-PA GE15847-PA 1
GF19288-PA GE16728-PA 1
GF19288-PA GE17630-PA 2
GF19288-PA 3.g973.t1 2
GF19288-PA 3.g973.t2 2
GF19288-PA GE15517-PA 3
GF23309-PA GE23356-PA 1
GF23309-PA 4.g2395.t1 2
GF10484-PA GE20375-PA 1
GF10484-PA 6484.g2769.t1 9
10791.g354.t2 0.g234.t2 1
10791.g354.t2 0.g234.t1 1
10791.g354.t2 0.g234.t3 1
10791.g354.t2 GE21219-PA 1
10791.g354.t2 6540.g2804.t1 9
10791.g354.t2 GE21525-PC 16
10791.g354.t2 0.g1165.t1 22
10791.g354.t3 0.g234.t2 1
10791.g354.t3 0.g234.t1 1
10791.g354.t3 GE21219-PA 1
10791.g354.t3 0.g234.t3 1
10791.g354.t3 GE20862-PA 2
10791.g822.t1 0.g1516.t1 1
10791.g822.t1 6402.g2675.t1 1
10791.g822.t1 0.g1517.t4 1
10791.g822.t1 6402.g2674.t1 1
10791.g822.t1 0.g1517.t1 2
GF14755-PA GE12577-PA 1
10791.g354.t4 0.g234.t2 1
10791.g354.t4 0.g234.t1 1
10791.g354.t4 0.g234.t3 1
10791.g354.t4 GE21219-PA 1
10791.g354.t4 0.g235.t2 1
10791.g354.t4 0.g235.t1 1
10791.g354.t5 GE21219-PA 1
10791.g354.t5 0.g235.t2 1
10791.g354.t5 0.g235.t1 1
10791.g354.t5 0.g234.t1 1
10791.g354.t5 0.g234.t2 1
10791.g354.t5 0.g234.t3 1
10791.g354.t5 1929.g663.t1 16
10790.g1868.t3 GE10834-PA 3
GF18508-PA 4.g2025.t1 1
GF18508-PA GE23656-PA 2
10790.g1868.t1 GE23778-PA 2
10790.g1868.t1 GE10834-PA 3
7189.g1.t1 8063.g3781.t1 12
10790.g1129.t1 GE24096-PB 1
10790.g1129.t1 GE24096-PA 1
10790.g1129.t1 GE24096-PC 1
10790.g1129.t1 0.g556.t1 17
GF23823-PA GE20263-PA 1
10792.g97.t1 GE13511-PA 1
8859.g1.t1 6047.g2035.t1 20
GF15824-PA GE18486-PA 1
GF15824-PA GE16376-PD 7
GF15824-PA GE25092-PA 11
GF15824-PA 1.g366.t1 12
GF15824-PA GE25903-PA 14
GF15824-PA 4.g75.t2 16
GF15824-PA 4.g2447.t1 17
7694.g1.t1 148.g54.t1 1
6178.g1.t1 948.g326.t1 12
GF15659-PA GE12108-PA 1
GF15659-PA GE18165-PA 3
GF18644-PA 4.g1443.t1 1
GF18644-PA GE24134-PA 1
GF10346-PA GE19685-PA 1
GF10346-PA GE19685-PB 1
GF10346-PA 6412.g2688.t1 1
GF18684-PA GE10536-PA 1
GF16473-PA GE26354-PA 1
GF16473-PA GE21170-PA 2
GF16473-PA GE19273-PA 8
GF16473-PA GE25109-PA 8
GF16473-PA GE25109-PB 8
GF16473-PA GE13220-PA 8
GF16473-PA GE23842-PA 9
GF16473-PA 1.g1103.t2 10
GF16473-PA GE17714-PB 14
GF13359-PC 4569.g1493.t1 1
GF13359-PC 6022.g2001.t1 1
GF13359-PC 7156.g3073.t1 1
GF13359-PC 6117.g2180.t1 1
GF13359-PC GE14462-PA 1
GF13359-PC 7183.g3145.t1 1
GF13359-PC GE14463-PA 1
GF13359-PC 7377.g3346.t1 36
5943.g1.t1 7990.g3744.t1 6
10529.g1.t1 5793.g1850.t1 2
GF18776-PA 4.g1281.t1 3
GF18776-PA GE15649-PA 12
GF18776-PA 2.g1510.t1 12
GF18066-PA GE10266-PA 1
GF16179-PA GE24661-PA 1
GF13160-PA GE13826-PA 1
GF22997-PA GE24300-PA 1
GF24439-PA 0.g87.t1 1
GF24439-PA GE21127-PA 1
10796.g228.t1 GE23340-PA 1
10796.g228.t1 GE17024-PA 2
10796.g228.t1 2.g122.t1 4
11762.g2.t1 7679.g3548.t1 1
11762.g2.t1 6117.g2175.t1 1
11762.g2.t1 5974.g1924.t1 1
11762.g2.t1 4436.g1455.t1 1
11762.g2.t1 2456.g868.t1 1
11762.g2.t1 7248.g3227.t1 1
11762.g2.t1 7210.g3180.t1 1
11762.g2.t1 7733.g3588.t1 1
11762.g2.t1 7217.g3186.t1 1
11762.g2.t1 7110.g3029.t1 1
11762.g2.t1 6097.g2120.t1 1
11762.g2.t1 6132.g2202.t1 1
11762.g2.t1 1521.g536.t1 1
11762.g2.t1 2228.g776.t1 1
11762.g2.t1 7182.g3133.t1 1
11762.g2.t1 2494.g879.t1 1
11762.g2.t1 7833.g3655.t1 1
11762.g2.t1 7186.g3150.t1 1
11762.g2.t1 5105.g1635.t1 1
11762.g2.t1 637.g216.t1 1
11762.g2.t1 6117.g2174.t1 1
11762.g2.t1 5361.g1712.t1 1
11762.g2.t1 5807.g1856.t1 1
11762.g2.t1 2621.g912.t1 1
11762.g2.t1 1277.g436.t1 1
11762.g2.t1 1306.g441.t1 1
11762.g2.t1 3405.g1167.t1 1
11762.g2.t1 1936.g665.t1 1
11762.g2.t1 2036.g714.t1 1
11762.g2.t1 2439.g864.t1 1
11762.g2.t1 7148.g3067.t1 1
11762.g2.t1 7691.g3559.t1 2
11762.g2.t1 7268.g3241.t1 2
11762.g2.t1 1484.g514.t1 3
11762.g2.t1 0.g1664.t1 11
11762.g2.t1 6311.g2566.t1 32
11762.g2.t1 2.g355.t1 32
11762.g2.t1 1.g1823.t1 32
GF16136-PA GE10527-PA 1
GF16136-PA GE10527-PB 1
GF21783-PA GE17798-PA 1
GF23291-PA 4.g1811.t1 1
GF23291-PA 4.g1811.t2 1
GF23291-PA GE23837-PD 1
GF23291-PA GE10462-PA 1
GF23291-PA GE10459-PA 1
GF23291-PA GE10460-PA 1
GF23291-PA GE10463-PA 1
GF23291-PA 4.g1792.t1 1
GF23291-PA GE10461-PA 1
GF23291-PA GE26259-PA 2
GF23291-PA GE17851-PA 9
1439.g1.t1 7172.g3097.t1 1
1439.g1.t1 1.g1823.t1 1
1439.g1.t1 7733.g3590.t1 1
1439.g1.t1 2.g1052.t1 1
1439.g1.t1 6048.g2036.t1 1
1439.g1.t1 6116.g2158.t1 1
1439.g1.t1 7176.g3105.t1 1
1439.g1.t1 7457.g3391.t1 1
1439.g1.t1 7426.g3377.t1 1
1439.g1.t1 2.g355.t1 1
1439.g1.t1 7181.g3128.t1 1
10790.g727.t1 GE24061-PA 1
10790.g727.t1 GE18651-PA 7
GF10362-PA GE19708-PA 1
GF11819-PA GE19270-PB 1
GF11819-PA GE19270-PA 1
GF21920-PA GE17206-PA 1
GF24307-PA GE13542-PA 1
GF19100-PA GE15465-PA 1
GF19133-PA GE17749-PA 1
GF16557-PA 4.g182.t1 1
GF16557-PA 4.g182.t2 1
GF16557-PA GE25612-PA 1
GF16557-PA GE25613-PA 1
GF16557-PA GE25611-PA 1
GF16557-PA 4.g181.t2 1
GF16557-PA GE25610-PC 1
GF16557-PA GE25615-PA 1
GF16557-PA GE24256-PA 5
GF16557-PA GE21534-PA 8
GF10189-PA 6446.g2731.t1 1
GF10189-PA GE22361-PA 1
GF10791-PA GE22533-PB 1
GF10791-PA GE22533-PA 1
GF10791-PA GE22535-PA 1
GF10791-PA GE12167-PA 2
GF10791-PA 1.g359.t4 4
GF10791-PA 1.g359.t3 4
GF22951-PA GE18671-PA 1
GF11958-PA GE19257-PA 1
GF10625-PA 0.g856.t1 1
GF10625-PA GE12849-PA 2
GF10625-PA 0.g855.t1 5
GF10625-PA 0.g857.t1 6
GF10625-PA GE20249-PA 6
GF10625-PA GE17643-PA 10
GF10625-PA GE17642-PA 10
11688.g1.t1 7495.g3424.t1 32
10791.g1882.t1 0.g615.t1 1
GF13741-PA GE13871-PA 1
GF13741-PA GE13872-PA 3
GF21494-PA GE16873-PA 1
GF12857-PA GE12453-PA 1
GF12857-PA GE19741-PA 3
GF12857-PA GE21591-PA 6
GF12857-PA 0.g612.t1 7
GF12857-PA 0.g611.t1 8
GF14892-PA GE19043-PA 1
GF14892-PA 3.g267.t1 3
GF23333-PA GE19218-PA 5
GF23333-PA 1.g922.t1 9
GF23333-PA GE21529-PA 12
10795.g250.t1 GE16168-PA 1
10795.g250.t1 GE16174-PA 1
10795.g250.t1 GE16168-PC 1
10795.g250.t1 GE16168-PD 1
10795.g250.t1 GE16172-PA 1
10795.g250.t1 GE25192-PC 5
GF20280-PA GE17373-PA 1
GF18303-PA GE24317-PA 1
GF18303-PA 4.g1140.t1 1
GF18303-PA GE19803-PA 1
GF18303-PA 2780.g959.t1 2
GF18303-PA GE21122-PA 3
GF18303-PA GE24491-PA 3
GF18303-PA GE21661-PA 3
GF16538-PA GE25586-PA 1
GF16538-PA GE20069-PA 7
GF16538-PA 6203.g2322.t1 8
GF16538-PA GE14841-PC 8
GF16538-PA 2.g79.t1 9
GF16538-PA 4.g1164.t1 10
GF16538-PA GE23904-PA 11
GF16538-PA GE21551-PA 11
GF23858-PA GE20425-PA 1
GF14488-PB GE12705-PA 1
GF14488-PB GE12705-PB 1
GF14488-PB GE12710-PA 2
GF14488-PB GE20250-PA 6
GF14488-PB GE12156-PA 7
GF14488-PB GE23983-PA 8
GF14488-PA GE12705-PA 1
GF14488-PA GE12705-PB 1
GF14488-PA GE12710-PA 2
GF14488-PA GE20250-PA 6
GF14488-PA GE12156-PA 7
GF14488-PA GE23983-PA 8
9956.g1.t1 3329.g1150.t1 1
9956.g1.t1 5720.g1820.t1 2
9956.g1.t1 7358.g3327.t1 14
9956.g1.t1 6102.g2130.t1 17
9956.g1.t1 2985.g1026.t1 17
9956.g1.t1 3113.g1075.t1 29
9956.g1.t1 1306.g442.t1 34
9956.g1.t1 5059.g1625.t1 36
GF12407-PA GE13020-PA 1
GF12407-PA GE25620-PA 12
GF12407-PA 1.g818.t1 14
GF12407-PA GE14247-PA 18
GF12407-PA GE11804-PA 20
GF12871-PA GE14336-PA 1
GF12871-PA GE24522-PA 2
GF16439-PA GE10510-PA 1
GF16439-PA 4.g1867.t1 1
GF16439-PA GE20685-PA 2
GF23314-PA GE23365-PA 1
GF23314-PA GE23367-PA 2
GF23314-PA GE10413-PA 4
GF23314-PA GE20242-PB 10
GF23314-PA 2.g813.t2 12
GF23314-PA 1.g1639.t2 13
GF23314-PA 1.g1639.t1 13
GF23314-PA GE16985-PA 19
GF23314-PA GE12057-PC 19
GF23314-PA GE12057-PB 19
GF23314-PA GE12057-PA 19
GF22089-PA GE17573-PA 1
GF10599-PA GE21752-PA 1
GF12498-PA 1.g1657.t2 1
GF12498-PA GE22247-PA 1
GF12498-PA 1.g1657.t1 1
GF11704-PA GE23750-PA 1
GF19963-PA GE24991-PA 1
GF19963-PA 4.g301.t1 1
GF11258-PA GE14054-PA 1
GF10315-PA GE22581-PA 1
GF15318-PA GE14601-PA 1
GF15318-PA GE14554-PB 7
GF15318-PA GE14554-PC 7
6335.g3.t1 7300.g3275.t1 4
GF24544-PA GE20211-PA 1
GF24544-PA 0.g905.t1 1
GF23369-PA GE23878-PA 1
GF23369-PA 4.g1766.t4 2
GF23369-PA 4.g1766.t3 3
10846.g8.t1 5976.g1938.t1 2
10846.g8.t1 1015.g357.t1 6
6834.g1.t1 GE24348-PA 3
6834.g1.t1 5352.g1709.t1 5
GF10250-PA GE20663-PA 1
GF10250-PA GE20664-PA 2
GF10250-PA GE20116-PA 3
GF10250-PA GE24510-PA 4
GF20766-PA GE14373-PA 1
GF24401-PA GE22169-PA 1
GF24401-PA GE22168-PA 2
GF17989-PA GE25689-PA 1
GF17989-PA GE25689-PB 1
GF12737-PA 2.g991.t1 1
GF12737-PA GE12148-PA 5
GF12737-PA GE20122-PA 7
GF12737-PA GE11387-PA 7
GF12737-PA GE20121-PA 8
GF12737-PA GE16810-PA 8
GF11677-PA GE11903-PA 1
GF11531-PA 2.g1929.t1 1
GF11531-PA GE24656-PA 2
GF11531-PA GE25066-PA 3
12328.g1.t1 7497.g3426.t1 10
12328.g1.t1 1.g1344.t1 13
12328.g1.t1 7932.g3708.t1 15
10792.g261.t1 1.g1428.t1 1
10792.g261.t1 1.g1428.t2 1
10792.g261.t1 GE19116-PA 1
10792.g261.t1 GE19108-PA 2
10792.g261.t1 1.g1425.t2 3
10792.g261.t1 0.g1305.t4 5
10792.g261.t1 0.g1305.t5 5
10792.g261.t1 GE19888-PA 8
GF25162-PA GE19784-PA 1
GF25162-PA 6199.g2297.t1 1
GF21031-PA GE15736-PA 1
10802.g88.t1 7156.g3073.t1 1
10802.g88.t1 7183.g3145.t1 1
10802.g88.t1 6117.g2168.t1 1
10802.g88.t1 2035.g713.t1 1
10802.g88.t1 4280.g1412.t1 1
10802.g88.t1 2652.g915.t1 1
10802.g88.t1 7187.g3153.t1 1
10802.g88.t1 4569.g1493.t1 1
10802.g88.t1 6117.g2180.t1 4
10802.g88.t1 7999.g3747.t1 15
10802.g88.t1 4303.g1421.t1 21
10790.g1109.t1 1212.g416.t1 1
GF19150-PA GE17827-PB 1
GF19150-PA GE26461-PD 4
GF19150-PA GE26461-PA 4
10803.g10.t1 3.g1039.t1 1
10803.g10.t1 GE17682-PA 1
10803.g10.t1 GE17680-PA 1
10803.g10.t1 GE15997-PA 2
10803.g10.t1 GE20296-PA 3
6076.g2.t1 5293.g1694.t1 3
GF20468-PA GE17357-PA 1
10793.g445.t1 1.g354.t1 1
10793.g445.t1 GE14825-PA 1
10793.g445.t1 GE15942-PA 1
10793.g445.t1 GE12057-PD 17
10793.g445.t1 GE12057-PE 17
GF12445-PA GE13062-PA 1
GF20869-PA GE17055-PA 1
GF20869-PA 3.g403.t1 1
GF20869-PA GE23887-PA 2
10791.g1170.t1 GE21170-PA 1
10791.g1170.t1 GE26354-PA 2
GF14666-PA GE14847-PA 1
GF22372-PB GE15789-PA 1
GF22372-PB GE16152-PA 1
GF11449-PA 2.g1579.t4 2
GF11449-PA 2.g1579.t1 3
GF11449-PA 2.g1579.t3 3
GF11581-PA GE12029-PA 1
GF11581-PA 2.g1143.t1 1
GF11581-PA GE23913-PA 3
GF24336-PA GE20756-PA 1
GF18624-PA GE24110-PA 1
GF18624-PA GE10198-PA 4
GF19633-PA GE11098-PA 1
GF19633-PA GE11095-PA 2
GF19633-PA GE24388-PA 8
10791.g1405.t1 GE21730-PC 1
10791.g1405.t1 GE21730-PD 1
10791.g1405.t1 GE21730-PB 1
10791.g1405.t1 GE21730-PA 1
10791.g1405.t1 GE21729-PA 1
10791.g1405.t1 GE23820-PA 2
10791.g1405.t1 GE23880-PA 3
GF18822-PA GE10858-PA 1
10793.g1103.t1 GE18594-PA 1
10790.g671.t1 GE23979-PA 1
10790.g671.t1 GE23979-PB 1
10790.g671.t1 GE23978-PA 2
10790.g671.t1 GE16319-PA 3
GF15160-PA GE17297-PA 1
GF15160-PA GE12752-PA 2
GF15160-PA GE12752-PB 2
GF24601-PA GE22012-PA 1
GF24601-PA 0.g1147.t2 1
GF24601-PA 0.g1147.t1 1
GF24601-PA 0.g1149.t1 2
10797.g194.t5 GE14723-PA 1
10797.g194.t5 GE14727-PB 1
10797.g194.t5 1.g403.t1 1
10797.g194.t5 GE14727-PA 1
10797.g194.t5 GE14719-PA 1
10797.g194.t5 GE14727-PC 2
10808.g34.t1 GE15824-PA 1
10808.g34.t1 3.g767.t1 1
GF14769-PA GE18522-PA 1
10790.g137.t1 GE25624-PA 1
10790.g137.t1 GE25114-PA 1
10790.g137.t1 GE21515-PA 1
10790.g137.t1 GE21516-PA 1
10790.g137.t1 513.g184.t1 2
GF17946-PA GE26180-PA 1
GF17946-PA GE26173-PA 3
GF17946-PA 4.g865.t1 10
GF17946-PA GE11960-PA 17
GF20450-PA GE17340-PA 1
GF20450-PA GE25954-PA 2
GF11401-PA 7100.g3020.t1 2
6652.g1.t1 231.g86.t1 1
6652.g1.t1 2909.g995.t1 1
6652.g1.t1 2459.g870.t1 14
5960.g1.t1 6042.g2028.t1 1
5960.g1.t1 7888.g3692.t1 5
5960.g1.t1 810.g276.t1 20
GF24618-PA GE22029-PA 1
GF11158-PA GE13334-PA 1
10791.g471.t1 GE22443-PA 1
10791.g471.t1 6223.g2388.t1 1
10791.g471.t1 GE22442-PA 2
GF16612-PA GE10080-PA 1
GF19282-PA 3.g608.t1 1
GF19282-PA GE15970-PA 1
GF19282-PA GE17269-PA 2
GF19282-PA 3.g606.t1 3
GF18416-PA 4.g2414.t1 1
GF18416-PA GE23868-PA 3
GF18416-PA 6371.g2639.t1 8
GF18416-PA GE22469-PA 8
GF18416-PA GE22470-PA 8
GF18416-PA GE16042-PA 10
GF18416-PA GE21213-PA 12
GF18416-PA GE18608-PA 12
GF18416-PA GE18608-PB 12
GF18416-PA GE18608-PE 12
GF21320-PA 3.g398.t1 1
GF21320-PA GE17047-PA 1
GF21320-PA GE14046-PA 2
GF21320-PA GE16365-PA 3
GF21320-PA GE18563-PB 3
GF16879-PA GE26294-PA 1
GF16879-PA 4.g1025.t1 1
GF16879-PA 4.g1025.t2 1
GF12524-PA 2.g77.t1 1
10849.g5.t1 3063.g1055.t1 1
10849.g5.t1 6114.g2150.t1 15
GF22598-PA GE17102-PA 1
GF22598-PA GE17102-PC 1
GF22598-PA GE17102-PB 1
10792.g615.t1 1.g1442.t1 1
10792.g615.t1 6432.g2709.t1 2
10792.g615.t1 GE22381-PB 2
10792.g615.t1 GE22381-PA 2
GF18319-PA 7017.g2992.t1 1
11335.g1.t1 7226.g3198.t1 3
11335.g1.t1 1622.g586.t1 11
11335.g1.t1 81.g34.t1 12
11335.g1.t1 2752.g948.t1 12
GF11729-PA GE12069-PA 1
GF14799-PA GE12795-PA 1
10812.g15.t1 7478.g3412.t1 1
10812.g15.t1 962.g330.t1 11
10812.g15.t1 7888.g3693.t1 24
10105.g1.t1 2617.g911.t1 11
GF12127-PA 1.g1734.t3 1
GF12127-PA 1.g1734.t2 1
GF12127-PA 1.g1734.t4 1
GF24874-PA GE21717-PA 1
GF24874-PA GE13431-PB 2
GF10364-PA 6209.g2348.t1 1
GF23647-PA GE19572-PA 1
GF23647-PA GE19572-PB 1
GF23647-PA 6311.g2564.t1 1
GF23562-PB 0.g378.t4 2
GF23562-PB 0.g378.t3 2
GF23562-PB 0.g378.t2 3
9342.g1.t1 306.g120.t1 1
GF21710-PA GE11525-PA 1
GF21710-PA GE18563-PA 1
GF21710-PA GE18563-PB 1
GF21710-PA 3.g398.t1 4
GF21710-PA GE16365-PA 5
GF21710-PA GE25070-PB 9
GF21710-PA 6118.g2184.t1 13
GF23562-PA GE21316-PA 1
GF23562-PA 0.g378.t4 2
GF23562-PA 0.g378.t3 2
GF23562-PA 0.g378.t2 3
GF23562-PA 3.g674.t1 4
GF17119-PA GE26219-PA 1
GF11316-PA GE11620-PA 1
GF10468-PA GE20566-PA 1
GF18981-PA 2028.g711.t1 1
GF18981-PA 3463.g1189.t1 1
GF18981-PA GE23696-PA 4
GF23058-PA GE10076-PA 1
GF15621-PA GE11809-PA 1
GF15621-PA 6182.g2264.t1 2
GF15621-PA GE22455-PA 2
GF20323-PA GE15551-PA 1
GF20323-PA GE21740-PA 1
GF20323-PA GE14168-PA 2
GF13649-PA GE20666-PA 6
GF13649-PA GE20665-PC 7
GF12364-PA GE19205-PA 1
GF12364-PA GE22983-PC 1
GF12364-PA GE19204-PA 1
GF12364-PA 1.g1564.t1 1
GF12364-PA 1.g1564.t2 1
GF12364-PA GE23004-PA 1
GF12364-PA GE22993-PA 1
GF12364-PA GE19202-PA 1
GF12364-PA GE19203-PA 1
GF12364-PA GE18546-PA 1
GF12364-PA 1.g1564.t3 1
GF12364-PA GE19201-PA 1
GF12364-PA GE18547-PA 1
GF12364-PA GE18547-PC 1
GF12364-PA GE18547-PB 1
10790.g344.t1 GE23504-PA 1
10790.g344.t1 4.g2206.t1 1
10790.g344.t1 4.g2206.t2 1
10796.g272.t1 GE23389-PA 1
10796.g272.t1 GE23387-PA 2
GF15178-PA GE17517-PA 1
10792.g1214.t1 GE11397-PA 1
10792.g1214.t1 GE11399-PA 2
10792.g1214.t1 GE22607-PA 7
10792.g1214.t1 6196.g2284.t1 7
10792.g1214.t1 GE11908-PA 8
10790.g1194.t1 GE25931-PA 1
10790.g1194.t1 GE25933-PA 1
GF19928-PA GE26199-PA 1
10790.g856.t1 GE24946-PB 1
10790.g856.t1 GE24946-PC 1
10790.g856.t1 GE24946-PA 1
10790.g856.t1 GE24947-PA 1
12406.g1.t1 7156.g3076.t1 27
12406.g1.t1 6117.g2166.t1 31
GF12925-PA GE12500-PA 1
GF12925-PA GE12772-PB 3
10812.g7.t4 GE14498-PD 1
10812.g7.t4 GE14498-PA 1
10812.g7.t4 GE14498-PG 1
10812.g7.t4 GE14499-PA 1
10812.g7.t4 GE14498-PE 1
10812.g7.t4 GE14498-PF 1
10812.g7.t4 GE14498-PB 1
10790.g301.t1 GE12956-PA 1
10790.g301.t1 1077.g371.t1 1
10790.g301.t1 4778.g1551.t1 1
10790.g301.t1 4880.g1573.t1 1
10790.g301.t1 2794.g963.t1 1
10790.g301.t1 6018.g1991.t1 1
10790.g301.t1 7559.g3470.t1 1
10790.g301.t1 7585.g3487.t1 2
10790.g301.t1 2228.g778.t1 13
10790.g301.t1 6022.g2001.t1 17
10791.g820.t1 0.g1512.t1 1
10791.g820.t1 GE22364-PA 1
10790.g1828.t2 GE26338-PC 1
10790.g1828.t2 GE26338-PB 1
10790.g1828.t2 GE26337-PA 1
10790.g1828.t1 GE26338-PC 1
10790.g1828.t1 GE26338-PB 1
10790.g1828.t1 GE26337-PA 1
GF17623-PA GE25631-PA 1
GF17623-PA GE24541-PA 1
GF17623-PA GE22549-PA 2
GF17623-PA GE22545-PA 2
10792.g656.t1 GE13741-PA 1
10792.g656.t1 GE26432-PA 2
GF10844-PA GE22460-PA 1
GF10844-PA GE22460-PB 1
GF10844-PA GE23359-PA 2
GF10844-PA GE11485-PA 3
GF10844-PA GE20113-PA 4
GF10844-PA 1.g354.t1 9
GF10844-PA GE14825-PA 9
GF10844-PA GE15942-PA 10
GF10844-PA GE18902-PA 12
GF10844-PA 1.g1102.t1 14
GF10844-PA GE26024-PA 18
10792.g1791.t1 7148.g3067.t1 1
10792.g1791.t1 7268.g3241.t1 1
10792.g1791.t1 1523.g539.t1 1
10792.g1791.t1 0.g1664.t1 1
10792.g1791.t1 5999.g1966.t1 1
10792.g1791.t1 3533.g1210.t1 1
10792.g1791.t1 6117.g2178.t1 1
10792.g1791.t1 7691.g3559.t1 1
10792.g1791.t1 484.g173.t1 1
10792.g1791.t1 6065.g2058.t1 1
10792.g1791.t1 2971.g1019.t1 1
10792.g1791.t1 5060.g1627.t1 1
10792.g1791.t1 7557.g3469.t1 1
10792.g1791.t1 2.g3.t1 1
10792.g1791.t1 6018.g1990.t1 1
10792.g1791.t1 6088.g2098.t1 1
10792.g1791.t1 7180.g3115.t1 1
10792.g1791.t1 7327.g3303.t1 24
10792.g1791.t1 5712.g1818.t1 28
10792.g1791.t1 5108.g1636.t1 36
GF11421-PA GE24286-PA 1
10981.g1.t1 6086.g2089.t1 2
10981.g1.t1 3096.g1068.t1 4
GF15583-PA GE25657-PA 1
GF15583-PA 0.g1167.t1 2
GF15583-PA GE18428-PB 5
GF15583-PA GE18428-PA 5
10793.g1368.t1 GE12814-PB 1
10793.g1368.t1 GE12814-PA 1
GF23048-PA GE23514-PA 1
GF23048-PA GE13192-PA 3
GF23048-PA GE25495-PE 4
GF24274-PB GE13017-PA 1
GF24274-PB GE13017-PD 1
GF24274-PB GE13017-PB 1
GF24274-PB GE13017-PC 1
GF24274-PB GE13017-PE 1
GF24274-PB 4.g39.t1 3
GF24274-PA GE13017-PA 1
GF24274-PA GE13017-PD 1
GF24274-PA GE13017-PC 1
GF24274-PA GE13017-PB 1
GF24274-PA GE13017-PE 1
GF13503-PA GE13585-PA 1
GF13503-PA GE12470-PA 2
13177.g1.t1 4538.g1481.t1 14
GF24274-PD GE13017-PA 1
GF24274-PD GE13017-PD 1
GF24274-PD GE13017-PB 1
GF24274-PD GE13017-PC 1
GF24274-PD GE13017-PE 1
10790.g1255.t1 GE12590-PA 6
GF18049-PA GE10246-PA 1
GF18049-PA 4.g1526.t1 1
10790.g1255.t2 GE12590-PA 6
GF14639-PA GE18758-PA 1
3362.g1.t1 4026.g1336.t1 22
3362.g1.t1 4.g389.t1 23
3362.g1.t1 5720.g1820.t1 35
10804.g13.t1 6065.g2058.t1 1
10804.g13.t1 5060.g1627.t1 1
10804.g13.t1 7148.g3067.t1 1
10804.g13.t1 7557.g3469.t1 1
10804.g13.t1 7268.g3241.t1 1
10804.g13.t1 4850.g1568.t1 2
10804.g13.t1 3289.g1133.t1 17
10804.g13.t1 1487.g518.t1 33
GF23457-PA 0.g1755.t1 1
GF23457-PA GE22625-PA 2
10790.g303.t1 GE26170-PA 1
10790.g303.t1 GE13258-PA 2
GF18244-PA 1060.g366.t1 1
GF18244-PA GE25235-PA 1
GF23151-PA GE25224-PA 1
GF23151-PA 4.g95.t1 1
10791.g1957.t1 4510.g1474.t1 1
10791.g1957.t3 4510.g1474.t1 1
10791.g1957.t3 GE14776-PA 3
10791.g1957.t3 1.g373.t1 3
10791.g1957.t3 GE18270-PA 3
10791.g1957.t2 4510.g1474.t1 1
10791.g1957.t2 GE14776-PA 3
10791.g1957.t2 1.g373.t1 3
10791.g1957.t2 GE18270-PA 3
GF21078-PA GE16509-PA 1
GF15692-PA GE13249-PA 3
GF15692-PA GE21136-PA 3
GF15692-PA GE13248-PA 4
GF24141-PA GE22408-PA 1
GF11778-PA 2.g799.t2 1
GF11778-PA 2.g799.t1 1
GF25261-PA GE21809-PA 1
GF18097-PA GE24485-PA 1
GF18097-PA 4.g929.t1 2
GF18097-PA 4.g929.t2 2
GF18097-PA GE24482-PA 2
GF24702-PA GE20365-PA 1
GF24702-PA 2.g25.t2 4
GF24702-PA GE21721-PA 5
GF24702-PA 2.g844.t1 6
GF24702-PA GE22327-PA 6
GF12840-PA 2.g586.t1 1
GF12840-PA GE12429-PA 1
GF12840-PA GE12430-PA 1
GF12840-PA GE12428-PA 1
10545.g2.t1 742.g253.t1 1
GF22679-PA GE18810-PA 3
GF22679-PA GE18809-PA 4
GF20505-PA GE17230-PA 1
GF20505-PA 3.g559.t1 1
GF20505-PA GE19620-PA 2
GF20505-PA GE26002-PA 6
GF20505-PA GE20275-PA 7
GF20505-PA GE16018-PA 7
GF20505-PA GE16491-PA 8
GF20505-PA GE23971-PA 9
GF14881-PA GE16029-PA 1
GF14881-PA GE12499-PA 2
GF22287-PG GE15645-PA 1
GF22287-PG 3.g963.t1 1
GF22287-PG GE16168-PB 4
GF22287-PG GE16168-PD 4
GF22287-PG GE13641-PA 5
GF22287-PG GE13641-PB 5
GF22287-PG 2.g1721.t1 8
5898.g2.t1 421.g154.t1 5
GF17182-PA GE24876-PB 1
GF17182-PA GE24876-PA 1
10795.g160.t1 GE17509-PA 1
10795.g160.t1 3.g860.t1 1
10795.g160.t1 3.g860.t2 1
GF17182-PB GE24876-PB 1
GF17182-PB GE24876-PA 1
GF24863-PA GE21705-PA 1
GF24863-PA GE14582-PA 1
GF24863-PA 1.g480.t1 1
GF24863-PA GE16972-PA 2
GF24863-PA GE10910-PA 5
GF24863-PA GE18985-PA 30
GF24863-PA GE13620-PA 33
GF24598-PA GE22011-PA 1
GF13185-PB GE19134-PA 1
GF13185-PB GE21922-PA 2
GF10116-PA 6234.g2412.t1 1
10790.g135.t1 GE25622-PA 1
10790.g135.t1 GE25622-PB 1
10790.g135.t1 GE25622-PC 1
10790.g135.t1 GE24203-PC 3
GF22215-PA GE16259-PA 1
GF22215-PA GE16259-PB 1
GF22215-PA GE13585-PA 3
GF22215-PA 2.g445.t3 5
GF19894-PA GE24051-PA 1
12569.g1.t1 7348.g3317.t1 1
12569.g1.t1 8054.g3776.t1 1
12569.g1.t1 2516.g882.t1 1
12569.g1.t1 7531.g3452.t1 7
12569.g1.t1 5438.g1735.t1 30
12569.g1.t1 12.g3.t1 40
10790.g424.t1 GE26410-PA 1
GF12588-PA GE23014-PA 1
GF12588-PA GE19200-PA 4
GF12588-PA GE16587-PA 13
GF12588-PA GE24213-PA 27
GF12588-PA GE14432-PA 28
GF23765-PA 6292.g2538.t1 1
GF23765-PA GE22292-PB 1
GF11912-PA GE11426-PA 1
GF16949-PA GE24062-PA 1
10794.g134.t2 GE17227-PA 1
10794.g134.t2 GE17226-PB 2
10794.g134.t2 GE17226-PA 2
10794.g134.t1 GE17227-PA 1
10794.g134.t1 GE17226-PA 2
10794.g134.t1 GE17226-PB 2
GF24637-PA 6199.g2310.t1 1
GF13227-PA GE13965-PA 1
GF13227-PA GE21428-PA 2
GF16486-PA GE26366-PA 1
GF16486-PA GE26365-PA 1
GF16486-PA GE26367-PA 1
GF16486-PA GE26368-PA 1
GF15651-PA GE11978-PA 1
GF15651-PA GE18610-PA 1
GF15651-PA GE18611-PA 1
GF15651-PA 6292.g2540.t1 2
GF15651-PA GE22293-PA 2
GF15651-PA GE24501-PA 4
GF10266-PA GE20684-PA 1
GF17715-PA GE25287-PA 1
GF17715-PA 4.g43.t1 2
GF11382-PA GE14388-PA 1
GF15978-PA GE15338-PA 1
10792.g1727.t1 GE13363-PA 1
10792.g1727.t1 2.g439.t1 1
10792.g1727.t1 2.g438.t1 1
10792.g1727.t2 GE13363-PA 1
10792.g1727.t2 2.g439.t1 1
10792.g1727.t2 2.g438.t1 1
GF24530-PB GE20194-PA 1
10795.g32.t1 3.g619.t2 1
10795.g32.t1 3.g361.t1 5
GF24530-PA GE20194-PA 1
GF24530-PA GE20195-PA 2
GF12118-PA GE13734-PA 1
GF12118-PA GE13732-PA 1
GF12118-PA GE13734-PB 1
GF12118-PA GE24978-PA 1
GF11971-PA GE11980-PA 1
GF11971-PA GE11979-PA 1
GF18053-PA GE10252-PA 1
GF11798-PA GE13488-PA 1
GF23947-PA GE19892-PA 1
GF23947-PA 0.g1301.t2 1
GF23947-PA 0.g1301.t1 1
GF14346-PA GE10720-PA 1
GF11671-PA GE11896-PA 1
GF11671-PA 4.g2312.t1 1
GF11671-PA GE10890-PA 3
9960.g1.t1 44.g19.t1 4
9981.g1.t1 2.g355.t1 1
9981.g1.t1 2.g1052.t1 1
9981.g1.t1 6116.g2158.t1 1
9981.g1.t1 1.g1823.t1 1
9981.g1.t1 7733.g3590.t1 1
9981.g1.t1 4831.g1563.t1 1
9981.g1.t1 7187.g3155.t1 1
9981.g1.t1 7187.g3154.t1 1
9981.g1.t1 30.g12.t1 1
9981.g1.t1 7176.g3105.t1 1
9981.g1.t1 7457.g3391.t1 1
9981.g1.t1 7172.g3097.t1 1
9981.g1.t1 6311.g2566.t1 1
9981.g1.t1 6048.g2036.t1 1
9981.g1.t1 5974.g1927.t1 1
9981.g1.t1 7478.g3413.t1 1
9981.g1.t1 1952.g674.t1 1
9981.g1.t1 7647.g3529.t1 1
9981.g1.t1 7731.g3587.t1 1
9981.g1.t1 7461.g3393.t1 1
9981.g1.t1 6207.g2342.t1 1
9981.g1.t1 4716.g1538.t1 1
9981.g1.t1 251.g98.t1 1
9981.g1.t1 997.g345.t1 1
9981.g1.t1 1921.g660.t1 1
9981.g1.t1 5501.g1752.t1 1
9981.g1.t1 456.g159.t1 1
9981.g1.t1 7426.g3377.t1 1
9981.g1.t1 1220.g420.t1 1
9981.g1.t1 7172.g3096.t1 1
9981.g1.t1 2757.g951.t1 1
9981.g1.t1 3235.g1116.t1 1
9981.g1.t1 4837.g1564.t1 6
9981.g1.t1 852.g294.t1 6
9981.g1.t1 208.g75.t1 8
9981.g1.t1 1677.g602.t1 9
9981.g1.t1 6117.g2163.t1 35
9981.g1.t1 2971.g1019.t1 46
GF14689-PA GE13220-PA 1
GF14689-PA 2.g40.t2 1
GF14689-PA GE13012-PC 1
GF14689-PA GE25109-PB 1
GF14689-PA GE24181-PA 1
GF14689-PA GE25109-PA 1
GF14689-PA GE11040-PC 1
GF14689-PA GE11040-PB 1
GF14689-PA GE11040-PA 1
GF14689-PA GE19273-PA 1
GF14689-PA GE13218-PA 1
GF14689-PA GE23841-PA 1
GF14689-PA GE10791-PA 1
GF14689-PA GE13726-PA 1
GF14689-PA GE13726-PB 1
GF14689-PA GE23842-PA 1
GF14689-PA 1.g785.t1 1
GF14689-PA 1.g785.t2 1
GF14689-PA GE13568-PB 5
GF22287-PD GE15645-PA 1
GF22287-PD 3.g963.t1 1
GF22287-PD 3.g964.t1 2
GF22287-PD GE16168-PD 3
GF22287-PD 2.g1722.t1 4
GF22287-PD 2.g1722.t2 4
GF20600-PA GE15086-PA 1
GF20600-PA GE15083-PA 2
GF20600-PA GE25322-PA 5
GF20600-PA GE24535-PA 25
GF22584-PA GE17455-PA 1
GF22584-PA 3.g815.t1 1
GF22584-PA GE25417-PA 2
GF22584-PA GE20800-PA 4
GF15551-PC GE18805-PA 1
GF15551-PC GE18805-PB 1
GF14753-PA GE14957-PA 1
GF14753-PA GE23622-PA 2
GF11585-PA GE12036-PA 1
GF16950-PA GE24063-PA 1
GF15093-PA GE13124-PA 1
GF15093-PA 2.g123.t1 1
10792.g1712.t1 GE12532-PA 1
GF20544-PA 6140.g2212.t1 1
GF20544-PA GE12987-PA 1
GF20544-PA 3463.g1188.t1 1
GF10453-PA 0.g564.t1 1
GF10453-PA GE20545-PA 1
GF24132-PA 1119.g380.t1 1
GF14115-PA GE26130-PA 1
10796.g187.t1 GE23708-PA 1
10796.g187.t1 GE23708-PB 1
8301.g1.t1 2706.g931.t1 31
GF15783-PA 6091.g2108.t1 1
GF15783-PA GE18939-PA 1
GF15783-PA GE18276-PA 2
GF15783-PA GE18016-PA 2
GF15783-PA 7121.g3048.t1 2
GF25086-PA 0.g536.t1 1
GF25086-PA GE15616-PA 2
GF25086-PA GE18502-PA 4
GF25086-PA GE18264-PA 5
10792.g181.t1 GE12410-PA 1
GF15480-PA GE12637-PA 1
GF15480-PA GE13815-PA 2
10795.g222.t1 GE15951-PA 1
10795.g222.t1 GE21150-PA 4
10800.g13.t1 GE21658-PB 2
GF24424-PA GE21113-PA 1
GF24424-PA 0.g73.t1 1
GF24424-PA 0.g73.t2 1
GF24424-PA 0.g73.t4 1
GF24424-PA GE15702-PA 11
GF24424-PA GE18223-PA 14
GF16789-PA GE23636-PA 1
GF16789-PA GE20899-PA 12
GF16789-PA 3.g1201.t2 13
GF22037-PA GE16547-PA 1
GF13905-PA 5109.g1637.t1 3
10793.g599.t1 GE12807-PA 1
GF14180-PA GE18226-PA 1
GF14180-PA GE18222-PB 1
GF14180-PA GE18222-PE 1
GF14180-PA GE18225-PA 2
GF14180-PA GE18222-PD 3
GF14180-PA GE25804-PC 7
GF25000-PA GE20146-PA 1
GF20991-PA GE17492-PB 1
GF20991-PA GE17492-PA 1
GF24027-PA GE21948-PA 1
GF10978-PA 6189.g2271.t1 1
GF10978-PA GE22302-PB 4
6927.g1.t1 1693.g607.t1 13
GF10505-PA GE22191-PA 1
GF10505-PA GE13811-PA 12
GF22993-PA GE10853-PA 1
GF22993-PA 1.g1570.t3 9
GF19468-PA 3.g1039.t1 1
GF19468-PA GE17682-PA 1
10790.g913.t1 GE25348-PG 1
10790.g913.t1 GE25348-PD 1
10790.g913.t1 GE25350-PA 1
10793.g290.t1 GE18516-PA 1
10793.g290.t1 GE11446-PA 6
10793.g290.t1 GE26194-PA 6
10793.g290.t1 GE12155-PA 7
GF13723-PA GE12575-PA 1
GF24672-PA GE20873-PA 1
GF24672-PB GE20873-PA 1
GF24672-PB GE20875-PA 2
GF24672-PB GE20874-PA 3
GF19534-PA GE16463-PB 1
GF10352-PA GE19693-PA 1
GF24050-PA GE21987-PA 1
GF22485-PA GE16925-PA 1
GF20117-PA 6428.g2704.t1 1
GF20117-PA GE19701-PA 1
GF18307-PA GE10326-PA 1
GF18307-PA GE24214-PA 1
GF18307-PA GE24214-PB 2
GF18307-PA GE12276-PA 9
GF18307-PA GE12275-PA 12
GF18307-PA GE13466-PA 13
GF18289-PA GE24008-PA 1
GF13713-PA GE12564-PB 1
GF13713-PA 2.g406.t4 2
10208.g2.t1 2.g185.t1 1
10208.g2.t1 4.g1068.t1 1
10208.g2.t1 6103.g2131.t1 1
GF18008-PA GE10767-PA 1
GF18008-PA GE10928-PA 4
GF18008-PA 4.g2426.t1 5
GF11325-PA GE11629-PA 1
GF23564-PA GE21318-PA 1
GF21055-PA GE16069-PA 1
GF21055-PA 3.g15.t1 9
GF21055-PA GE19199-PB 10
GF21055-PA GE24213-PA 28
GF10461-PA GE20554-PC 1
GF10461-PA GE20554-PB 2
GF17259-PA 4.g296.t1 1
GF17259-PA GE20556-PA 3
GF17259-PA GE23708-PA 4
GF17259-PA GE23708-PB 4
GF17259-PA 4.g688.t1 4
GF17259-PA 4.g71.t4 12
GF12992-PA GE14427-PA 1
11392.g1.t1 409.g147.t1 7
10795.g338.t1 3.g157.t2 1
10795.g338.t1 3.g157.t1 1
10795.g338.t1 3.g157.t3 1
10795.g338.t1 GE16766-PA 1
10795.g338.t1 GE16764-PA 1
10795.g338.t1 GE16765-PA 1
10795.g338.t1 GE20216-PA 1
GF22878-PA 4.g1777.t1 1
GF22878-PA GE24505-PA 4
GF22878-PA GE24505-PC 4
GF22878-PA 4.g71.t4 6
GF21199-PA GE16711-PA 1
GF21199-PA GE16711-PB 1
GF21199-PA GE23757-PA 2
GF21199-PA GE21570-PA 3
GF21199-PA 0.g648.t1 3
GF21199-PA 0.g1136.t2 5
5736.g5.t1 1306.g448.t1 9
10795.g344.t1 GE16771-PA 1
GF21084-PA GE16407-PB 1
GF15024-PA GE16924-PA 1
GF23063-PA GE25973-PA 1
GF24554-PA GE20220-PA 1
GF24554-PA GE19685-PB 5
GF23240-PA GE18655-PA 1
GF23240-PA GE16191-PA 2
GF23240-PA 3.g389.t1 3
GF23598-PA GE19629-PA 1
GF23598-PA GE19630-PA 1
5967.g4.t1 30.g12.t1 1
5967.g4.t1 7172.g3097.t1 1
5967.g4.t1 1.g1823.t1 2
5967.g4.t1 7478.g3413.t1 3
5967.g4.t1 6311.g2566.t1 17
5967.g4.t1 1677.g602.t1 21
GF21035-PA GE16047-PA 1
5121.g2.t1 6117.g2169.t1 11
5121.g2.t1 5468.g1742.t1 11
GF19922-PA GE26008-PA 1
GF12206-PA 2.g990.t1 1
GF12206-PA GE15736-PA 6
GF16104-PA 4.g2276.t2 1
GF16104-PA 4.g2276.t3 1
GF16104-PA 4.g2276.t1 1
GF11805-PA GE19433-PB 2
10848.g3.t1 3012.g1036.t1 5
10793.g479.t1 GE18758-PA 1
GF11416-PA GE11826-PA 1
GF11416-PA GE18908-PA 2
GF17245-PA GE25882-PA 1
GF17245-PA GE25881-PA 1
GF17245-PA GE25880-PA 2
GF22898-PA GE10459-PA 1
GF22898-PA GE10462-PA 1
GF22898-PA GE10460-PA 1
GF22898-PA GE10463-PA 1
GF22898-PA 4.g1792.t1 1
GF22898-PA GE10461-PA 1
GF22898-PA 4.g1811.t1 1
GF22898-PA GE23837-PD 1
GF22898-PA 4.g1811.t2 1
GF22898-PA GE11579-PA 1
GF22898-PA 4.g972.t1 5
GF22898-PA GE21157-PC 8
GF22898-PA GE21157-PA 8
GF22898-PA GE21157-PB 8
GF20465-PA GE17354-PA 1
10792.g942.t1 GE12062-PA 1
10792.g942.t1 2.g825.t1 4
10792.g942.t1 GE13839-PA 5
10792.g942.t1 GE13503-PA 6
10792.g942.t1 2.g657.t1 6
GF12875-PA GE14341-PA 1
GF12875-PA 2.g1781.t1 1
GF12875-PA GE20127-PA 3
GF12875-PC 2.g1781.t1 1
GF12875-PC GE14341-PA 1
GF12875-PC GE20127-PA 2
GF12875-PC GE12725-PB 3
GF12875-PB 2.g1781.t1 1
GF12875-PB GE14341-PA 1
GF12875-PB GE20127-PA 2
GF23419-PB GE14571-PB 2
GF12875-PD GE14341-PA 2
GF10130-PA GE21264-PA 1
GF10130-PA GE16347-PA 4
GF10130-PA GE17455-PA 5
GF21342-PA GE16576-PA 1
GF11490-PA GE12019-PA 1
GF11490-PA 2.g773.t1 3
GF20417-PA GE17367-PA 1
GF20417-PA 3.g724.t1 1
10823.g40.t1 GE15469-PA 1
10823.g40.t1 GE15469-PB 1
10791.g675.t1 GE20650-PA 1
GF14084-PA GE13495-PA 1
GF14084-PA GE19683-PA 10
GF12850-PA GE12444-PA 1
GF12850-PA 2.g573.t1 1
GF12850-PA GE12443-PA 1
GF12850-PA GE12439-PA 1
GF12850-PA GE12441-PA 1
GF12850-PA GE12442-PA 1
GF12850-PA GE12440-PA 1
GF12850-PA GE12045-PA 1
GF12850-PA GE12046-PA 1
GF12850-PA GE12043-PA 1
GF12850-PA GE12440-PB 1
GF12850-PA GE12041-PA 1
GF12850-PA GE12041-PB 1
GF12850-PA GE13851-PA 1
GF12850-PA 2.g575.t1 1
GF12850-PA GE12042-PA 2
GF12333-PA GE12043-PA 1
GF12333-PA GE12041-PA 1
GF12333-PA GE12041-PB 1
GF12333-PA GE13851-PA 1
GF12333-PA GE12439-PA 1
GF12333-PA GE12443-PA 1
GF12333-PA GE12441-PA 1
GF12333-PA GE12444-PA 1
GF12333-PA GE12042-PA 1
GF12333-PA 2.g573.t1 1
GF12333-PA GE12442-PA 1
GF12333-PA GE12440-PA 1
GF12333-PA 2.g575.t1 1
GF12333-PA GE12045-PA 1
GF12333-PA GE12046-PA 1
GF12333-PA GE12440-PB 1
10790.g1228.t1 GE25892-PA 1
10790.g1228.t1 0.g1223.t1 1
10790.g1228.t1 GE22080-PA 1
GF18956-PA 6140.g2212.t1 1
GF18956-PA GE12987-PA 1
GF18956-PA 3463.g1188.t1 1
GF11244-PA GE11444-PA 1
GF11244-PA GE11925-PA 2
GF11244-PA GE25686-PA 4
GF11244-PA GE20955-PA 4
GF11244-PA GE20955-PB 4
GF11244-PA 4.g248.t1 5
10792.g1557.t1 GE11757-PB 1
10792.g1557.t1 GE11757-PA 1
10792.g1557.t1 GE11757-PD 1
10792.g1557.t1 GE11757-PC 1
13514.g1.t1 2138.g744.t1 10
GF12455-PA GE11526-PA 1
GF12455-PA GE24734-PA 3
GF11516-PA GE11392-PA 1
GF11516-PA GE14360-PA 2
GF24120-PA GE14748-PA 1
GF20303-PA GE16475-PA 1
GF20303-PA 3.g124.t1 1
GF20303-PA 3.g123.t1 1
GF20303-PA GE16474-PA 1
4604.g1.t1 7636.g3520.t1 3
10791.g1626.t1 7945.g3718.t1 1
10791.g1626.t1 7444.g3385.t1 1
10791.g1626.t1 1.g1825.t1 9
GF11005-PA GE22646-PA 1
GF11005-PA 0.g1765.t1 1
GF23781-PA GE19567-PA 8
GF23781-PA GE22367-PB 9
GF23781-PA GE15326-PA 11
GF23781-PA GE16525-PA 11
GF23781-PA GE19219-PA 11
GF23781-PA GE20512-PA 11
GF23781-PA GE24786-PA 12
GF23781-PA GE20643-PA 13
GF23781-PA 0.g484.t1 13
GF23781-PA GE23828-PA 13
GF23781-PA GE15163-PA 13
GF23781-PA GE17443-PA 13
GF23781-PA GE16515-PA 14
GF23781-PA 4.g1821.t1 14
GF23781-PA GE16022-PA 14
GF23781-PA GE15526-PA 14
GF23781-PA GE14999-PA 15
GF23781-PA GE23826-PA 16
GF23781-PA GE10111-PA 16
GF10090-PA GE21403-PA 1
GF10090-PA GE16417-PA 2
GF10090-PA 0.g463.t1 3
GF16049-PB GE25583-PA 1
GF16049-PB GE25584-PA 1
GF16049-PB 4.g153.t1 1
GF16049-PB GE22060-PA 2
GF16049-PB GE13056-PA 4
GF16049-PC 4.g153.t1 1
GF16049-PC GE25582-PA 1
GF16049-PC GE25584-PA 1
GF16049-PC GE25583-PA 1
GF16049-PC GE11997-PB 5
GF16049-PA GE25582-PA 1
GF16049-PA 4.g153.t1 1
13397.g1.t1 4112.g1362.t1 1
13397.g1.t1 4591.g1501.t1 2
13397.g1.t1 3853.g1297.t1 2
GF25316-PA GE19652-PA 1
GF25316-PA 0.g1605.t1 1
GF25316-PA 8067.g3782.t1 1
GF25316-PA 4.g92.t1 5
GF25316-PA 4.g92.t2 5
GF17109-PA GE26205-PA 1
GF12221-PA GE19244-PA 1
GF12221-PA 1.g1292.t1 2
GF12221-PA 1.g1292.t2 2
GF12221-PA GE19007-PA 2
GF12221-PA GE26437-PA 4
GF24935-PA GE20886-PA 1
GF24935-PA 0.g207.t3 1
GF24935-PA 0.g207.t2 1
GF24935-PA 0.g207.t1 1
GF24935-PA GE16632-PA 11
GF24935-PA 2.g330.t1 12
GF24935-PA GE15600-PA 12
GF24935-PA GE10541-PA 13
GF16269-PA GE26465-PA 1
GF16269-PA GE25184-PA 3
GF24975-PA 0.g155.t1 1
GF20795-PA 3067.g1059.t1 1
GF20795-PA 6716.g2915.t1 4
GF18094-PA 4.g933.t1 1
GF18094-PA GE24479-PA 1
GF18094-PA GE13342-PA 4
GF18094-PA GE11799-PA 4
10792.g1602.t1 2.g1421.t1 1
GF10098-PA GE21412-PA 1
GF10098-PA GE19895-PA 1
GF17384-PA GE24445-PA 1
10801.g25.t1 7110.g3031.t1 1
10801.g25.t1 5028.g1615.t1 19
10801.g25.t1 5385.g1720.t1 25
GF17384-PC GE24445-PA 1
GF17384-PB GE24445-PA 1
GF14912-PA GE14991-PA 1
GF14912-PA GE14991-PB 1
GF14912-PA GE23531-PA 5
GF14912-PA GE23960-PA 5
GF14912-PA 0.g968.t1 7
GF14912-PA GE23735-PA 7
GF14912-PA 6209.g2346.t1 8
GF12011-PA GE19330-PA 1
GF11606-PA GE13664-PA 1
GF11606-PA 2.g863.t1 2
GF16677-PA GE24863-PA 1
6314.g1.t1 1921.g660.t1 1
6314.g1.t1 30.g12.t1 1
6314.g1.t1 251.g98.t1 6
6314.g1.t1 7733.g3590.t1 7
6314.g1.t1 7548.g3465.t1 9
6314.g1.t1 4.g20.t1 12
6314.g1.t1 7278.g3257.t1 32
6314.g1.t1 6048.g2037.t1 33
10792.g1699.t1 GE23915-PA 1
10792.g1699.t1 GE20906-PA 6
10792.g1699.t1 GE26397-PA 7
13339.g1.t1 7170.g3093.t1 9
GF13123-PA GE11665-PA 1
GF18890-PA GE10821-PA 1
GF18890-PA GE20751-PA 2
GF11151-PA GE13326-PA 1
GF11151-PA GE14313-PA 4
GF22156-PA GE15260-PA 1
GF22156-PA GE17313-PA 2
GF22156-PA GE23991-PA 11
GF17421-PA GE10712-PC 1
GF17421-PA GE10712-PB 1
GF17421-PA 4.g2100.t4 1
GF17421-PA GE10715-PA 2
GF17421-PA GE10708-PA 9
GF13423-PA GE14215-PA 1
10795.g408.t1 GE16330-PA 1
10795.g408.t1 GE13486-PA 6
10790.g1862.t1 GE25972-PA 1
10790.g1862.t1 GE24002-PA 9
GF22128-PA GE16660-PA 1
GF15213-PC GE12675-PA 1
GF15213-PC GE12672-PA 1
GF15213-PC GE17432-PA 2
GF15213-PC GE12696-PA 3
GF15213-PC GE10046-PA 12
GF15213-PC GE10050-PA 12
GF15213-PC GE15649-PA 13
GF11367-PA GE14370-PC 1
GF11367-PA GE14370-PA 1
GF11367-PA GE14370-PB 2
GF11367-PA GE15443-PA 3
GF11367-PA GE15443-PB 3
GF20412-PA GE15858-PA 1
GF20412-PA 0.g1100.t1 2
GF20412-PA 0.g1100.t3 2
10795.g64.t2 GE16311-PD 1
10795.g64.t2 GE16311-PE 1
10795.g64.t2 GE16317-PA 1
10795.g64.t2 GE16884-PA 1
10795.g64.t2 GE16318-PA 2
10795.g64.t2 GE24750-PA 3
GF17443-PA GE24677-PA 1
GF25098-PA GE21662-PA 1
10790.g1951.t1 GE25302-PA 1
10790.g1951.t1 GE25303-PA 1
10790.g1951.t1 2.g406.t4 6
10790.g1951.t1 GE24121-PA 7
GF23169-PA GE24207-PA 1
GF23169-PA 4.g1311.t1 1
GF23169-PA 4.g1313.t1 1
GF23169-PA GE23459-PA 3
GF14608-PA GE18029-PA 1
10790.g223.t1 GE24930-PA 1
10790.g223.t1 GE24930-PB 1
10790.g223.t1 GE19772-PB 3
10790.g223.t1 GE15592-PA 4
GF14913-PA GE23251-PA 1
GF14913-PA GE10709-PA 2
GF14913-PA GE18184-PA 4
GF14913-PA GE21108-PA 6
GF14277-PA 1.g1310.t1 1
GF14277-PA GE19020-PA 1
GF14277-PA GE19019-PA 1
10805.g108.t1 GE16259-PA 1
10805.g108.t1 GE16259-PB 1
10805.g108.t1 GE13585-PA 3
10805.g108.t1 2.g445.t3 5
10791.g1889.t1 GE21262-PA 1
10791.g1889.t1 0.g1064.t1 2
GF10885-PA GE20462-PA 1
GF10885-PA GE25762-PA 1
GF14504-PB GE13637-PA 1
GF14504-PB GE12967-PA 3
GF14504-PB GE22262-PA 3
GF14504-PB GE23597-PA 6
GF14504-PB GE13562-PB 6
GF14504-PB GE13562-PC 6
GF14504-PB GE13562-PA 6
GF14504-PB 1.g179.t1 6
GF14504-PB 1.g179.t2 6
GF14504-PB 1.g1783.t1 6
GF14504-PB GE17862-PA 7
GF14504-PB GE22301-PA 8
GF14504-PB GE24700-PA 10
GF14504-PB GE24186-PA 13
GF12659-PA GE14086-PA 1
GF12659-PA GE21838-PA 2
GF13780-PA GE12843-PA 1
GF13505-PA GE13587-PA 1
GF21714-PA GE17908-PA 1
GF16829-PA GE24817-PA 1
10800.g35.t1 7183.g3145.t1 1
10800.g35.t1 7156.g3073.t1 1
10800.g35.t1 6117.g2168.t1 1
10800.g35.t1 7507.g3432.t1 1
10800.g35.t1 2035.g713.t1 1
10800.g35.t1 7999.g3747.t1 1
10800.g35.t1 7889.g3694.t1 1
10800.g35.t1 4280.g1412.t1 1
10800.g35.t1 7187.g3153.t1 1
10800.g35.t1 7527.g3448.t1 1
10800.g35.t1 3160.g1088.t1 1
10800.g35.t1 6022.g2001.t1 1
10800.g35.t1 4569.g1493.t1 1
10800.g35.t1 2652.g915.t1 1
10800.g35.t1 1479.g511.t1 1
10800.g35.t1 7252.g3234.t1 1
10800.g35.t1 4643.g1515.t1 8
10800.g35.t1 3.g1267.t1 24
10800.g35.t1 4541.g1484.t1 31
10800.g35.t1 7568.g3480.t1 38
GF17563-PA 4.g2111.t1 1
GF17563-PA GE10717-PA 2
GF17563-PA GE10712-PB 16
GF17563-PA GE10705-PA 17
GF17563-PA GE10095-PA 19
GF25285-PA GE21842-PA 1
GF16662-PA 4.g21.t3 1
GF16662-PA GE10051-PB 6
GF16662-PA GE24505-PC 8
GF16662-PA GE16306-PB 13
GF16662-PA GE23708-PB 13
GF16662-PA GE10050-PD 14
GF16662-PA GE13975-PA 14
GF16662-PA GE20556-PA 15
GF17059-PA GE24581-PA 1
GF17059-PA 4.g823.t1 1
GF17059-PA GE24583-PA 1
GF17059-PA GE24582-PA 1
GF17059-PA GE24525-PA 1
GF17059-PA GE18784-PA 1
GF17059-PA 1.g1006.t1 2
GF17059-PA GE24524-PA 3
GF17059-PA GE21940-PA 8
GF15268-PA GE11074-PA 1
GF15268-PA 1.g972.t1 1
GF15268-PA GE22200-PA 4
GF15268-PA GE22200-PB 4
GF15268-PA GE20600-PB 5
GF15268-PA GE16684-PA 22
GF15268-PA GE26024-PA 23
GF15268-PA 4.g657.t1 23
GF15268-PA 2.g1193.t1 24
GF20901-PA GE16209-PA 1
GF20901-PA GE25154-PA 2
GF20901-PA GE10771-PA 10
GF20968-PA GE17545-PC 1
GF20968-PA GE17544-PA 1
GF20968-PA GE17545-PB 1
GF20968-PA GE17545-PA 1
GF20968-PA GE17545-PD 1
GF20968-PA GE16683-PA 3
GF20968-PA GE17033-PA 4
GF20968-PA GE16581-PA 5
GF20968-PA 1.g765.t1 9
GF10840-PA GE22455-PA 1
GF10840-PA 6182.g2264.t1 1
GF10840-PA GE11809-PA 2
GF17848-PA GE25999-PA 1
GF13492-PA GE13573-PA 1
GF13492-PA 2.g748.t2 1
GF13492-PA 2.g748.t1 1
GF13492-PA 2.g747.t1 1
GF12444-PA GE13059-PA 1
GF12444-PA GE19080-PB 2
GF12444-PA GE19110-PA 4
GF14028-PA GE18362-PA 1
GF12077-PA GE13464-PA 1
GF17113-PA GE26212-PA 1
GF17113-PA GE13150-PA 2
10790.g1838.t1 GE24027-PA 1
10790.g1838.t1 GE24027-PC 1
10790.g1838.t1 GE24027-PB 1
10790.g1838.t1 GE26431-PA 2
10790.g1838.t1 GE26431-PB 2
10795.g216.t1 GE17490-PA 1
10812.g18.t1 GE14496-PA 2
2670.g1.t1 393.g142.t1 16
2670.g1.t1 3593.g1229.t1 41
GF14447-PA 2.g356.t1 1
GF14447-PA GE10559-PA 4
GF14447-PA GE14036-PB 4
GF14447-PA GE14036-PC 4
GF14447-PA GE14036-PD 4
GF14447-PA GE21253-PA 11
GF20734-PA GE23667-PB 1
GF20734-PA GE23667-PA 1
10790.g457.t1 GE24611-PA 1
GF24171-PA GE19543-PA 1
GF16198-PA GE23407-PA 1
GF16198-PA 4.g2341.t6 1
7278.g1.t1 6132.g2202.t1 1
7278.g1.t1 2456.g868.t1 1
7278.g1.t1 7248.g3227.t1 1
7278.g1.t1 637.g216.t1 1
7278.g1.t1 5105.g1635.t1 1
7278.g1.t1 4436.g1455.t1 1
7278.g1.t1 7210.g3180.t1 1
7278.g1.t1 1521.g536.t1 1
7278.g1.t1 6117.g2175.t1 1
7278.g1.t1 7733.g3588.t1 1
7278.g1.t1 2439.g864.t1 1
7278.g1.t1 7679.g3548.t1 1
7278.g1.t1 1484.g514.t1 1
7278.g1.t1 6117.g2174.t1 1
7278.g1.t1 5974.g1924.t1 1
7278.g1.t1 2147.g750.t1 1
7278.g1.t1 1936.g665.t1 1
7278.g1.t1 7182.g3133.t1 1
7278.g1.t1 7180.g3119.t1 1
13613.g1.t1 3593.g1229.t1 1
13613.g1.t1 7523.g3444.t1 1
13613.g1.t1 7708.g3573.t1 11
13613.g1.t1 1215.g418.t1 11
13613.g1.t1 4281.g1413.t1 13
13613.g1.t1 7746.g3600.t1 16
GF16102-PA GE25876-PA 1
11576.g1.t1 6092.g2109.t1 11
11576.g1.t1 6114.g2152.t1 11
11576.g1.t1 2355.g839.t1 14
11576.g1.t1 7374.g3343.t1 23
GF16461-PA GE23698-PA 1
GF25069-PA GE21445-PA 1
GF11065-PA GE19070-PA 1
GF14529-PA 1.g1775.t1 1
10790.g1150.t1 GE10096-PA 1
10790.g1150.t1 GE10097-PA 1
10790.g1150.t1 GE10095-PA 1
10790.g1150.t1 4.g2099.t1 3
10790.g1150.t1 GE10705-PA 6
GF18473-PA GE25145-PB 1
GF18473-PA GE25145-PA 1
10790.g589.t1 GE10834-PA 1
GF18473-PB GE25145-PB 1
GF18473-PB GE25145-PA 1
GF15658-PA 1.g783.t1 1
GF15658-PA GE24661-PA 3
10794.g30.t1 3.g112.t2 1
10794.g30.t1 GE16486-PC 1
10794.g30.t1 GE16484-PA 1
10794.g30.t1 GE22212-PA 2
GF10197-PA GE22367-PA 2
GF10197-PA 4.g2020.t1 8
GF10197-PA GE15141-PA 9
GF10197-PA GE17566-PA 11
GF10197-PA GE16206-PA 13
GF10197-PA GE15822-PA 13
GF10197-PA GE19133-PB 14
GF10197-PA GE19133-PA 14
GF10197-PA GE15326-PA 15
GF10197-PA GE15325-PA 16
GF10197-PA GE15651-PA 17
GF10197-PA GE20512-PA 17
GF10197-PA GE21411-PA 17
GF10197-PA 4.g1821.t1 17
GF10197-PA GE21527-PA 18
GF11090-PA GE13078-PA 1
GF11090-PA GE13078-PB 1
GF25137-PA GE20844-PA 1
GF25137-PA 0.g257.t1 1
GF25137-PA 0.g257.t2 1
GF25137-PA GE20845-PA 2
GF10048-PA 6215.g2370.t1 1
13079.g5.t1 1969.g682.t1 28
13079.g5.t1 8054.g3776.t1 30
13079.g5.t1 8063.g3781.t1 45
GF23367-PA GE23876-PB 1
GF23367-PA 4.g1766.t3 1
GF23367-PA 1.g850.t1 2
GF23367-PA GE18670-PA 2
GF23367-PA GE26433-PA 4
11708.g2.t1 7607.g3504.t1 1
11708.g2.t1 1607.g576.t1 2
11708.g2.t1 7788.g3621.t1 2
11708.g2.t1 7225.g3195.t1 2
GF23272-PB GE12588-PA 1
GF23272-PB GE12588-PB 1
GF23272-PB GE18661-PA 1
GF23272-PB GE18660-PA 2
GF15719-PA GE11322-PA 1
GF15719-PA GE16928-PA 2
GF23761-PA GE22289-PA 1
GF23761-PA 6282.g2530.t1 1
GF23761-PA 6282.g2530.t2 1
GF23761-PA 0.g1414.t1 1
GF23761-PA 1.g1280.t1 12
GF23761-PA 2.g926.t2 12
10793.g881.t4 1.g1009.t6 1
10793.g881.t4 1.g1009.t3 1
10793.g881.t4 1.g1009.t4 1
10793.g881.t4 GE18789-PA 1
10793.g881.t4 1.g1009.t7 1
10793.g881.t4 1.g1009.t1 1
10793.g881.t4 GE18855-PA 15
10793.g881.t4 6637.g2870.t1 19
GF14759-PA GE18735-PA 2
GF14759-PA GE21457-PA 3
GF14759-PA GE13487-PA 4
GF14759-PA GE16330-PA 5
GF22198-PA GE16244-PA 1
GF13039-PA GE11703-PA 2
GF13039-PA GE11703-PB 2
GF13256-PA GE12209-PA 1
10793.g741.t1 1.g520.t1 1
10793.g741.t1 GE16161-PA 2
10793.g741.t1 3.g412.t1 2
10790.g1758.t1 GE23425-PA 1
GF24536-PA GE20200-PA 1
GF24536-PA 0.g910.t1 1
GF24536-PA GE16638-PA 2
GF11751-PA GE12096-PA 1
GF18665-PA GE25890-PA 1
GF11192-PA GE13368-PA 1
GF24328-PA GE20746-PA 1
10820.g10.t2 5.g17.t3 1
10820.g10.t2 5.g17.t1 1
10820.g10.t2 5.g17.t2 1
10820.g10.t2 2.g1487.t1 2
10820.g10.t2 4.g657.t1 14
10820.g10.t2 6209.g2359.t2 15
10820.g10.t2 GE25348-PD 20
10820.g10.t2 GE22460-PA 20
10820.g10.t2 GE22460-PB 20
10820.g10.t2 0.g1383.t1 22
10820.g10.t2 GE19764-PA 22
10820.g10.t2 GE10824-PA 23
10820.g10.t2 1.g1102.t1 23
10820.g10.t2 GE22200-PA 24
10790.g980.t1 GE21693-PB 2
10790.g980.t1 GE21693-PA 2
GF14974-PA GE19388-PA 1
10299.g2.t1 2794.g963.t1 1
10299.g2.t1 4541.g1484.t1 28
GF18931-PA GE25457-PA 1
GF21245-PA GE17504-PA 1
GF21245-PA 3.g860.t1 1
GF21245-PA 3.g860.t2 1
GF21245-PA GE17505-PA 1
GF21245-PA GE17509-PA 2
GF21245-PA GE15732-PA 3
GF21245-PA 3.g863.t1 3
10810.g3.t1 7183.g3145.t1 1
10810.g3.t1 7507.g3432.t1 1
10810.g3.t1 6117.g2168.t1 1
10810.g3.t1 7156.g3073.t1 1
10810.g3.t1 7999.g3747.t1 1
10810.g3.t1 7889.g3694.t1 1
10810.g3.t1 7527.g3448.t1 1
10810.g3.t1 3160.g1088.t1 1
10810.g3.t1 4280.g1412.t1 1
10810.g3.t1 7252.g3234.t1 1
10810.g3.t1 1479.g511.t1 1
10810.g3.t1 7859.g3674.t1 29
10810.g3.t1 261.g101.t1 29
10799.g39.t1 1404.g482.t1 1
GF15426-PA GE14121-PA 1
GF20650-PA 2028.g711.t1 1
GF20650-PA 3463.g1189.t1 1
GF20650-PA GE23696-PA 4
10820.g10.t7 5.g17.t1 1
10820.g10.t7 5.g17.t2 1
10820.g10.t7 5.g17.t3 1
10820.g10.t7 2.g1487.t1 2
10820.g10.t7 4.g657.t1 14
10820.g10.t7 6209.g2359.t2 15
10820.g10.t7 GE25348-PD 20
10820.g10.t7 GE22460-PA 20
10820.g10.t7 GE22460-PB 20
10820.g10.t7 0.g1383.t1 22
10820.g10.t7 GE19764-PA 22
10820.g10.t7 GE10824-PA 23
10820.g10.t7 1.g1102.t1 23
10820.g10.t7 GE22200-PA 24
GF17148-PA GE24722-PA 1
GF17148-PA GE24026-PA 10
GF17148-PA GE25348-PE 11
GF17148-PA GE10311-PA 12
GF17148-PA GE10310-PA 13
GF10708-PC GE22326-PA 1
GF10708-PC 0.g1463.t1 1
GF10708-PC 6460.g2744.t1 1
GF11548-PA GE11738-PA 1
GF13657-PA GE19171-PE 1
GF13657-PA GE19171-PD 1
GF13657-PA GE19171-PA 2
GF22376-PA GE17086-PA 1
10792.g172.t1 GE13631-PA 1
10792.g172.t1 GE13631-PB 1
10795.g49.t1 3.g1048.t1 1
10795.g49.t1 GE15565-PA 1
10795.g49.t1 GE18838-PA 4
GF19005-PA GE14573-PA 1
GF19005-PA 5.g30.t1 2
GF10534-PA GE19914-PC 1
GF17341-PA GE25096-PA 1
10018.g1.t1 2925.g1000.t1 21
10018.g1.t1 3041.g1046.t1 22
GF14128-PA GE26296-PA 1
GF14128-PA GE14193-PA 4
GF14128-PA GE14192-PA 5
10808.g108.t1 GE15458-PA 1
10808.g108.t1 GE18218-PA 2
GF18120-PA GE11246-PA 5
GF18120-PA GE10432-PA 6
10790.g56.t1 GE26022-PA 1
10790.g56.t1 GE10973-PA 2
GF20520-PA GE19480-PB 1
GF20520-PA GE19480-PA 1
GF11952-PA GE24025-PA 1
GF25051-PA GE21030-PA 1
GF25051-PA GE17675-PA 8
10790.g849.t1 GE25248-PA 1
10790.g849.t1 GE11644-PA 2
10790.g849.t1 GE15505-PA 3
10790.g849.t1 GE15504-PB 4
13276.g1.t1 231.g86.t1 1
13276.g1.t1 6010.g1983.t1 1
13276.g1.t1 6085.g2076.t1 1
13276.g1.t1 2909.g995.t1 1
13276.g1.t1 7118.g3043.t1 6
13276.g1.t1 461.g165.t1 21
10812.g10.t1 25.g9.t1 11
GF15501-PA GE18198-PB 1
GF15501-PA GE18198-PA 1
GF10217-PA GE20712-PA 1
GF10217-PA GE20711-PB 2
GF10217-PA GE21109-PA 3
GF10741-PB GE19978-PA 1
GF10741-PB GE19979-PA 1
GF10741-PB GE19977-PA 1
GF10741-PB GE19976-PA 2
GF10741-PB GE13492-PA 3
GF10741-PB GE12817-PA 4
833.g1.t1 3331.g1151.t1 2
833.g1.t1 3500.g1198.t1 6
833.g1.t1 4538.g1481.t1 11
GF12210-PA GE12151-PA 1
GF10581-PA GE21728-PA 1
GF10581-PA GE21730-PE 2
GF18519-PB 4.g270.t1 1
GF18519-PA 4.g270.t1 1
10790.g792.t1 GE25210-PA 1
10790.g792.t1 GE26423-PA 1
10790.g792.t1 GE25212-PA 1
10790.g792.t1 4272.g1407.t1 2
10790.g792.t1 GE15943-PA 5
10790.g792.t1 GE15944-PB 5
10790.g792.t1 GE16789-PA 8
10790.g792.t1 GE12755-PB 12
10790.g792.t1 GE26287-PA 14
10790.g792.t1 4.g1013.t1 14
10790.g792.t1 GE25348-PB 14
10790.g792.t1 GE25348-PA 14
10790.g792.t1 GE13398-PA 18
GF18398-PA 4.g1328.t1 1
GF18398-PA GE24200-PA 1
GF24074-PA GE21005-PA 1
GF24074-PA 0.g58.t4 1
GF24074-PA 0.g58.t3 1
GF24074-PA GE21006-PA 1
GF24074-PA GE19379-PA 2
GF13296-PA GE19314-PA 1
GF24176-PA 6309.g2554.t1 1
GF24023-PA GE20944-PA 1
GF14986-PA GE18186-PA 1
GF14484-PC GE18409-PA 1
GF14484-PB GE18409-PA 1
GF14484-PA GE18409-PA 1
GF14484-PA GE14099-PA 2
GF19113-PA GE17419-PA 1
GF25106-PA GE20721-PA 1
GF25106-PA GE16544-PA 5
GF25106-PA GE10831-PA 6
GF18816-PA GE10848-PA 1
GF18816-PA GE23428-PA 2
6436.g3.t1 1968.g679.t1 1
6436.g3.t1 2.g185.t1 1
6436.g3.t1 4.g1068.t1 1
6436.g3.t1 6066.g2059.t1 18
GF19210-PA GE17883-PA 1
GF10643-PA GE21616-PA 1
GF10643-PA 0.g691.t2 1
GF10643-PA 6402.g2676.t1 5
GF10643-PA GE19721-PA 5
GF10643-PA GE23465-PA 12
GF13658-PD GE19173-PA 1
GF13658-PD GE19174-PA 1
GF13658-PD 0.g73.t4 5
GF13658-PD 0.g73.t2 5
GF17549-PA GE26046-PB 1
GF17549-PA GE26046-PA 1
GF13539-PA GE14025-PA 1
GF18032-PA GE23984-PA 1
13412.g1.t1 231.g86.t1 1
13412.g1.t1 2909.g995.t1 1
13412.g1.t1 4972.g1594.t1 17
13412.g1.t1 461.g165.t1 19
13412.g1.t1 1387.g473.t1 21
GF22481-PA GE16922-PA 1
GF24379-PA GE20698-PA 1
GF20910-PA GE16799-PA 1
GF20596-PA GE15071-PA 1
GF10500-PA GE22186-PA 1
10792.g1565.t1 GE14100-PA 1
GF13732-PA GE13862-PA 1
GF11908-PA GE11422-PA 1
GF11774-PA GE13694-PA 1
5780.g1.t1 3436.g1184.t1 8
GF23472-PA GE21978-PA 1
GF23472-PA GE14088-PC 3
GF23472-PA GE14088-PD 3
GF23472-PA GE14088-PA 3
GF23472-PA GE14088-PB 3
10793.g625.t1 GE12761-PA 1
GF16408-PA 4.g56.t1 1
GF16408-PA GE13192-PA 2
GF16408-PA GE10324-PA 2
GF16408-PA GE25495-PE 3
10790.g1937.t1 GE25440-PB 1
10790.g1937.t1 GE25440-PE 1
10790.g1937.t1 GE25441-PA 1
10790.g1937.t1 GE25440-PD 1
10790.g1937.t1 GE25440-PC 1
10790.g1937.t1 GE25443-PA 1
10790.g1937.t1 GE12026-PB 2
10790.g1937.t1 GE12026-PA 2
10790.g1937.t1 GE21082-PA 3
10790.g1937.t1 4.g2432.t1 5
10790.g1937.t1 4.g2432.t4 6
10790.g1937.t1 4.g2432.t2 6
GF20277-PA GE17370-PA 1
GF11197-PA GE13376-PA 1
GF11197-PA GE13375-PA 2
GF20732-PA GE23665-PA 1
GF20732-PA GE10635-PA 1
GF20732-PA GE10635-PB 1
GF20732-PA GE10635-PC 1
GF16729-PA GE24650-PA 1
GF16729-PA GE24644-PA 1
GF16729-PA GE24645-PA 1
GF16729-PA GE23318-PA 2
GF16729-PA GE26074-PA 8
GF16729-PA GE13731-PA 10
GF12165-PA GE11966-PA 9
GF12165-PA GE26176-PA 13
GF12165-PA GE24528-PA 14
GF17495-PA GE23288-PA 1
10861.g1.t1 3331.g1151.t1 7
10861.g1.t1 3966.g1321.t1 7
10861.g1.t1 4215.g1385.t1 7
10861.g1.t1 7526.g3446.t1 22
10790.g43.t1 GE26037-PA 1
10790.g43.t1 4.g153.t1 4
10790.g43.t1 GE22060-PA 5
10790.g43.t1 0.g1207.t1 6
10790.g43.t1 GE11997-PB 7
10791.g109.t1 GE21180-PA 1
GF13555-PA GE14248-PA 1
GF13555-PA 2.g1637.t1 1
GF16275-PA GE23831-PA 1
GF16275-PA GE24693-PA 2
GF10950-PA GE20060-PA 1
GF21113-PA GE16440-PA 1
10791.g1562.t1 GE20831-PA 1
10791.g1562.t1 GE20830-PA 2
10791.g1562.t1 GE21249-PA 6
10791.g1562.t1 GE21251-PA 6
GF16815-PA GE25359-PA 1
10790.g1115.t1 4.g1484.t1 1
10790.g1115.t1 GE24104-PA 1
10790.g1115.t1 GE24105-PA 1
10790.g1115.t1 GE25424-PA 2
10790.g1115.t1 GE25423-PA 2
10810.g9.t1 GE12956-PA 1
10810.g9.t1 7444.g3385.t1 1
10810.g9.t1 4880.g1573.t1 1
10810.g9.t1 2794.g963.t1 1
10810.g9.t1 962.g330.t1 1
10810.g9.t1 7559.g3470.t1 1
10810.g9.t1 7478.g3412.t1 1
10810.g9.t1 7226.g3197.t1 1
10791.g1446.t1 0.g832.t1 1
10791.g1446.t1 GE20268-PA 2
GF15281-PA GE15129-PA 1
10792.g446.t1 GE12422-PA 1
10792.g446.t1 GE12423-PA 2
10792.g446.t1 GE24096-PA 3
10792.g446.t1 GE24096-PC 3
10792.g446.t1 GE11717-PA 4
GF15626-PA GE12644-PA 1
GF15626-PA GE11069-PA 2
GF10811-PA GE22064-PA 1
GF10811-PA GE19965-PA 2
GF10811-PA 0.g1209.t2 3
GF16539-PA GE25587-PA 1
GF15452-PA GE12605-PA 1
GF17020-PA 4.g1832.t1 1
GF17020-PA 4.g1831.t2 1
GF17020-PA 4.g1831.t1 1
GF17020-PA GE23814-PA 1
GF11896-PA GE13992-PA 1
10793.g1102.t1 GE24001-PB 9
6130.g2.t1 2155.g756.t1 14
6130.g2.t1 2037.g715.t1 15
GF22972-PA GE10951-PB 1
GF22972-PA GE10951-PA 1
GF22972-PA GE10948-PA 2
GF11758-PA GE26396-PA 1
GF20591-PA GE18163-PA 1
10754.g1.t1 5793.g1850.t1 2
10754.g1.t1 6104.g2134.t1 16
GF16673-PA GE24860-PA 1
GF16673-PA 4.g422.t1 2
GF21968-PA GE16962-PA 1
GF21968-PA GE16743-PA 2
GF21968-PA GE16743-PB 2
GF21968-PA GE16961-PA 3
GF23574-PA 0.g1043.t1 2
GF16778-PA GE23625-PA 1
GF16778-PA GE23625-PB 1
GF16778-PA GE16062-PA 2
GF18345-PA GE25871-PA 1
GF18345-PA GE24074-PA 2
GF18345-PA GE21319-PA 6
GF18345-PA 0.g378.t1 7
GF18345-PA GE10286-PB 11
10792.g270.t1 1.g1434.t3 1
10792.g270.t1 1.g1434.t4 1
10792.g270.t1 1.g1434.t5 1
10792.g270.t1 1.g1434.t2 1
10792.g270.t1 1.g1434.t1 1
10792.g270.t1 GE20723-PA 1
10792.g270.t1 GE20723-PE 1
10792.g270.t1 GE20439-PF 1
10792.g270.t1 GE20723-PC 1
10792.g270.t1 GE20723-PB 1
10792.g270.t1 GE20723-PD 1
10792.g270.t1 4.g57.t4 1
10792.g270.t1 GE20439-PB 1
10792.g270.t1 GE20439-PC 1
10792.g270.t1 GE20439-PA 1
10792.g270.t1 4.g57.t5 1
10792.g270.t1 4.g57.t3 1
10792.g270.t1 GE13277-PA 10
10792.g270.t2 1.g1434.t4 1
10792.g270.t2 1.g1434.t5 1
10792.g270.t2 1.g1434.t3 1
10792.g270.t2 1.g1434.t2 1
10792.g270.t2 1.g1434.t1 1
10792.g270.t2 GE20723-PA 1
10792.g270.t2 GE20723-PE 1
10792.g270.t2 GE20439-PF 1
10792.g270.t2 GE20723-PC 1
10792.g270.t2 GE20723-PB 1
10792.g270.t2 GE20723-PD 1
10792.g270.t2 4.g57.t4 1
10792.g270.t2 GE20439-PB 1
10792.g270.t2 GE20439-PC 1
10792.g270.t2 GE20439-PA 1
10792.g270.t2 4.g57.t5 1
10792.g270.t2 4.g57.t3 1
10792.g270.t3 1.g1434.t5 1
10792.g270.t3 1.g1434.t3 1
10792.g270.t3 1.g1434.t4 1
10792.g270.t3 1.g1434.t2 1
10792.g270.t3 1.g1434.t1 1
10792.g270.t3 GE20723-PA 1
10792.g270.t3 GE20723-PE 1
10792.g270.t3 GE20439-PF 1
10792.g270.t3 GE20723-PC 1
10792.g270.t3 GE20723-PD 1
10792.g270.t3 GE20723-PB 1
10792.g270.t3 4.g57.t4 1
10792.g270.t3 GE20439-PB 1
10792.g270.t3 GE20439-PC 1
10792.g270.t3 4.g57.t5 1
10792.g270.t3 GE20439-PA 1
10792.g270.t3 4.g57.t3 1
10792.g270.t3 5.g17.t3 16
10792.g270.t3 5.g17.t2 16
10792.g270.t3 5.g17.t1 16
GF15782-PA GE18938-PA 1
GF12665-PA GE13798-PB 1
10792.g94.t1 2.g672.t1 1
10792.g94.t1 GE14447-PA 5
GF14953-PA GE18414-PA 1
10793.g986.t1 GE19026-PA 1
10790.g1155.t1 GE10090-PA 1
10790.g1155.t1 0.g1163.t1 2
10790.g1155.t1 GE20014-PA 2
10790.g1155.t1 GE20370-PA 3
10790.g1155.t1 GE20370-PB 3
GF21450-PA GE16610-PA 1
10793.g205.t1 GE17232-PA 1
10793.g205.t1 1.g116.t1 1
10793.g205.t1 GE25515-PA 1
10793.g205.t1 GE25526-PA 1
10793.g205.t1 GE12906-PA 1
10793.g205.t1 GE21572-PA 12
GF20583-PA GE14943-PB 1
GF20583-PA GE14943-PC 1
GF20583-PA GE14943-PA 1
GF20583-PB GE14943-PB 1
GF20583-PB GE14943-PC 1
GF20583-PB GE14943-PA 1
GF20583-PB GE18155-PA 1
GF12504-PA GE14323-PA 1
GF13658-PC GE19172-PA 1
GF13658-PC GE19173-PA 1
GF13658-PC GE19174-PA 1
GF13658-PC GE20648-PA 2
GF13658-PC GE21113-PA 3
GF13658-PC GE11530-PA 11
GF13658-PC GE14127-PA 12
GF13658-PB GE19172-PA 1
GF13658-PB GE20648-PA 1
GF13658-PB GE14127-PA 12
GF13658-PB GE11530-PA 14
GF13658-PA GE19172-PA 1
GF13658-PA GE20648-PA 1
GF13658-PA GE19174-PA 3
GF13658-PA GE11530-PA 14
10799.g18.t1 7183.g3145.t1 1
10799.g18.t1 7156.g3073.t1 1
10799.g18.t1 7507.g3432.t1 1
10799.g18.t1 6117.g2168.t1 1
10799.g18.t1 7999.g3747.t1 1
10799.g18.t1 7889.g3694.t1 1
10799.g18.t1 4280.g1412.t1 1
10799.g18.t1 7527.g3448.t1 1
10799.g18.t1 3160.g1088.t1 1
10799.g18.t1 1479.g511.t1 1
10799.g18.t1 7187.g3153.t1 1
10799.g18.t1 2035.g713.t1 1
10799.g18.t1 7182.g3136.t1 9
10799.g18.t1 178.g67.t1 19
10799.g18.t1 6114.g2152.t1 34
10795.g121.t1 GE16072-PA 1
GF16672-PA 4.g423.t1 1
GF19683-PA GE14820-PA 1
GF24727-PA GE20606-PA 1
GF24727-PA 0.g526.t1 1
10791.g1613.t1 GE22490-PA 1
10791.g1613.t1 GE22490-PC 1
10791.g1613.t1 GE22484-PA 1
10791.g1613.t1 6354.g2620.t1 1
10791.g1613.t1 6356.g2623.t1 1
10791.g1613.t1 GE22485-PA 1
10791.g1613.t1 GE20265-PA 4
10791.g1613.t1 GE16600-PA 4
13144.g1.t1 2012.g697.t1 34
GF12833-PA GE12422-PA 1
10792.g54.t1 GE13443-PA 1
10884.g5.t1 3722.g1257.t1 4
GF16191-PA GE23400-PE 1
GF22565-PA GE15642-PA 1
GF22565-PA GE11745-PA 2
10797.g155.t1 GE11263-PA 1
GF24540-PA 0.g910.t1 4
GF10548-PB 0.g1251.t1 1
GF10548-PB GE19927-PA 2
GF11440-PA GE14212-PA 1
GF11440-PA 2.g1593.t1 2
GF21077-PA GE16508-PA 1
10955.g1.t1 6096.g2116.t1 1
10955.g1.t1 3222.g1111.t1 5
7555.g1.t1 4462.g1463.t1 1
10793.g207.t1 GE15931-PA 1
10793.g207.t1 GE15909-PA 2
10791.g948.t1 GE22336-PA 1
10791.g948.t1 GE22336-PB 1
632.g1.t1 4274.g1408.t1 5
GF14199-PA GE18590-PA 1
GF14199-PA GE18088-PA 6
GF18455-PA 4.g186.t1 1
GF18455-PA GE25120-PA 1
GF18455-PA GE17587-PA 1
GF18455-PA GE21872-PA 1
GF18455-PA GE15653-PA 3
GF17283-PA GE25771-PC 1
GF17283-PA GE25771-PB 1
GF24340-PA GE13168-PA 1
GF15059-PA GE13192-PA 1
GF15059-PA 4.g56.t1 2
GF15059-PA GE23514-PA 3
12609.g1.t1 2.g185.t1 1
12609.g1.t1 4.g1068.t1 1
12609.g1.t1 1968.g679.t1 1
12609.g1.t1 6103.g2131.t1 1
12609.g1.t1 7166.g3089.t1 1
12609.g1.t1 7163.g3084.t1 1
12609.g1.t1 6066.g2059.t1 9
12609.g1.t1 7195.g3162.t1 10
GF11512-PA GE11387-PA 1
GF23955-PA GE21653-PA 1
GF23955-PA GE21652-PA 2
GF23955-PA GE21652-PB 2
GF22308-PA GE16887-PA 1
GF17852-PA GE26003-PA 1
GF24804-PA GE21889-PA 1
GF24804-PA GE20595-PA 2
GF24804-PA GE20596-PF 2
GF24804-PA GE20596-PA 2
GF24804-PA GE20596-PE 2
GF24804-PA GE20596-PB 2
GF16825-PA GE17443-PA 2
GF16825-PA GE24470-PA 3
GF16825-PA 4.g950.t2 4
GF16825-PA GE23826-PA 6
GF16825-PA GE16525-PA 10
GF16825-PA GE16022-PA 12
GF16825-PA 0.g484.t1 13
GF16825-PA GE20643-PA 13
GF16825-PA GE19219-PA 13
GF16825-PA GE21527-PA 13
GF16825-PA GE17566-PA 14
GF16825-PA GE16515-PA 15
GF16825-PA GE15163-PA 15
GF16825-PA GE24786-PA 15
GF16825-PA GE15326-PA 16
GF16825-PA GE20512-PA 16
GF16825-PA GE21411-PA 16
GF16825-PA GE22367-PB 17
GF16825-PA GE22369-PA 17
GF20909-PA GE16798-PA 1
GF20909-PA 0.g1483.t1 9
GF20909-PA 3.g250.t1 13
GF14136-PA GE26406-PA 1
GF14136-PA GE26406-PB 1
GF14136-PA GE26406-PC 1
GF10094-PA GE21406-PA 1
GF15319-PA GE14603-PA 1
GF15319-PA GE13121-PA 2
GF17192-PA GE26061-PA 1
GF17192-PA GE24888-PA 1
GF17192-PA GE24888-PB 1
GF17192-PA 7650.g3532.t1 2
GF19765-PA 2.g1883.t1 1
GF19765-PA GE20273-PA 2
GF19765-PA GE13503-PA 3
GF19765-PA GE13502-PA 4
GF14139-PD GE26450-PA 1
GF14139-PD GE26406-PE 1
GF11475-PA GE24292-PA 1
GF11645-PA GE11877-PA 1
GF11645-PA 1.g1733.t2 2
GF11645-PA 1.g1733.t1 2
GF11645-PA GE19353-PA 2
GF11267-PA GE14067-PA 1
GF10982-PA 6518.g2788.t1 1
GF10982-PA 6516.g2785.t1 1
GF17406-PB GE24151-PB 1
GF17406-PB GE24151-PA 1
GF17406-PB GE20743-PA 2
GF10669-PA GE21530-PA 1
GF10669-PA GE10882-PA 5
GF10669-PA 4.g2357.t1 6
GF17406-PA GE24151-PA 1
GF17406-PA GE24151-PB 1
GF17406-PA GE20743-PA 2
GF22448-PA GE16274-PA 1
10171.g1.t1 4467.g1467.t1 1
10796.g312.t1 GE23884-PB 1
10796.g312.t1 GE23884-PA 1
GF16980-PA GE10353-PA 4
GF16980-PA 4.g676.t1 8
10805.g77.t1 GE16574-PA 1
GF24200-PA 6204.g2329.t1 1
10792.g532.t1 2.g388.t1 1
10792.g532.t1 2.g388.t2 1
10792.g1217.t1 GE11736-PA 2
GF11161-PA GE13337-PA 1
GF11161-PA GE13432-PA 2
GF14422-PA GE12982-PA 1
GF14422-PA GE23775-PA 1
GF14422-PA GE19857-PA 2
GF14422-PA GE17924-PA 3
13272.g1.t1 7110.g3034.t1 5
GF24396-PA GE20739-PA 1
GF24396-PA 4.g252.t1 3
GF24396-PB GE20739-PA 1
GF24396-PB 4.g252.t1 3
GF24553-PA GE20218-PA 1
GF24553-PA 1.g39.t1 3
GF12339-PA GE12047-PA 1
GF12339-PA GE20176-PA 2
GF17060-PA GE24583-PA 1
GF17060-PA GE24582-PA 1
GF17060-PA 4.g823.t1 1
GF17060-PA GE24581-PA 1
GF17060-PA GE18784-PA 4
GF17060-PA 1.g1006.t1 5
GF17060-PA GE21940-PA 9
GF17060-PA GE14051-PA 9
GF18451-PA GE25891-PA 1
GF18451-PA 0.g1253.t1 4
11315.g1.t1 2272.g798.t1 2
11315.g1.t1 4847.g1567.t1 8
11315.g1.t1 1261.g429.t1 10
11315.g1.t1 7961.g3730.t1 13
10793.g444.t1 GE14841-PC 1
10793.g444.t1 GE14841-PB 2
10793.g444.t1 3.g834.t1 6
10793.g444.t1 GE21431-PA 7
10793.g444.t1 GE16826-PA 7
10793.g444.t1 1.g1570.t3 8
10793.g444.t1 GE19389-PA 8
10793.g444.t1 GE23904-PA 9
10793.g444.t1 GE23423-PA 9
10793.g444.t1 GE20758-PA 10
10793.g444.t1 4.g1164.t1 11
10793.g444.t1 2.g79.t1 11
10793.g444.t1 GE17548-PA 11
GF16569-PA GE24042-PA 1
10794.g187.t1 7507.g3432.t1 1
10794.g187.t1 7999.g3747.t1 1
10794.g187.t1 3160.g1088.t1 1
10794.g187.t1 7183.g3145.t1 1
10794.g187.t1 7889.g3694.t1 1
10794.g187.t1 5975.g1930.t1 1
10794.g187.t1 6117.g2168.t1 1
10794.g187.t1 1683.g604.t1 1
10794.g187.t1 7527.g3448.t1 1
10794.g187.t1 1479.g511.t1 4
10794.g187.t1 7252.g3234.t1 8
10794.g187.t1 4280.g1412.t1 9
10794.g187.t1 3296.g1136.t1 26
10794.g187.t1 7110.g3036.t1 32
GF11794-PA GE23618-PA 1
GF15144-PA GE25439-PA 1
GF15144-PA 1.g1271.t1 1
GF15144-PA GE16296-PA 2
GF23285-PA GE11460-PA 3
GF23285-PA 1.g869.t1 9
GF17841-PA 4.g603.t1 1
GF15940-PA GE17775-PA 1
GF15940-PA GE17776-PA 2
GF15940-PA GE17776-PB 2
GF15940-PA GE21459-PC 3
GF15940-PA GE21459-PA 4
GF15940-PA GE26157-PA 5
GF15940-PA GE26157-PB 5
GF15940-PA GE14345-PA 6
GF11335-PA GE13599-PA 1
GF17195-PA GE23316-PC 1
GF17195-PA 4.g2439.t2 1
GF18669-PA GE10945-PA 1
GF18669-PA GE10944-PA 1
GF18669-PA 4.g1754.t1 1
GF18669-PA GE16599-PA 2
GF18669-PA 2.g47.t1 3
GF18669-PA 2.g47.t2 3
GF18669-PA GE13023-PA 3
GF18669-PA GE20624-PA 5
GF14649-PA GE14801-PA 1
GF14649-PA 1.g358.t1 1
GF14649-PA GE14808-PA 2
GF24002-PA GE21519-PA 1
GF24002-PA GE20524-PA 4
GF24002-PA 4.g182.t1 8
GF24002-PA 4.g182.t2 8
GF24002-PA 4.g181.t2 9
GF13548-PA GE14240-PA 1
10795.g329.t2 GE15689-PA 1
10795.g329.t2 3.g891.t1 1
GF17505-PA GE23294-PA 1
GF17505-PA GE23294-PB 1
GF17505-PA GE21184-PA 2
GF13305-PA GE11589-PA 1
10790.g617.t1 GE23804-PA 1
10790.g617.t1 4.g1840.t1 1
10790.g617.t1 GE10396-PA 1
10790.g617.t1 4.g1711.t1 2
10790.g617.t1 4.g1710.t1 3
10790.g617.t1 1.g482.t2 4
10790.g617.t1 1.g482.t1 4
10790.g617.t1 1.g482.t3 4
GF12685-PA GE19097-PA 1
GF16924-PA GE26228-PB 1
GF16924-PA GE26228-PA 1
13246.g1.t1 3500.g1198.t1 13
13321.g1.t1 2383.g848.t1 4
13321.g1.t1 5841.g1868.t1 19
13321.g1.t1 7190.g3159.t1 29
10790.g300.t1 GE24535-PA 1
10790.g300.t1 GE24239-PA 2
10790.g300.t1 GE15669-PA 24
GF13882-PA GE18169-PA 1
GF23482-PA GE21969-PA 1
GF22122-PA GE16654-PA 1
10041.g2.t1 2945.g1007.t1 1
GF15656-PA GE12066-PA 1
GF15656-PA GE15132-PA 3
GF20489-PA GE17386-PA 1
GF15420-PA GE13209-PA 1
GF15420-PA GE13210-PC 1
GF15420-PA GE13210-PB 1
GF15420-PA GE13210-PA 1
GF15420-PA GE13207-PA 2
GF15420-PA GE24978-PA 9
GF15420-PA GE13734-PA 9
GF15420-PA GE23319-PB 13
GF23011-PA GE25162-PA 1
10791.g1669.t1 6230.g2404.t1 1
10791.g1669.t1 GE22518-PB 1
10791.g1669.t1 GE22519-PA 1
10791.g1669.t1 6232.g2406.t1 2
10791.g1669.t1 GE17980-PA 15
10791.g1669.t1 1.g443.t1 15
GF24956-PA GE20909-PA 1
GF24956-PA GE19605-PA 4
GF24956-PA 6349.g2614.t1 4
GF24956-PA 1.g1329.t2 10
10793.g578.t1 1.g462.t1 1
GF14335-PA GE11864-PA 1
10790.g1399.t1 GE10622-PA 1
10795.g359.t1 GE16591-PA 1
10790.g302.t1 GE26171-PA 1
10790.g302.t2 GE26171-PA 1
GF17172-PA GE26421-PA 1
GF17172-PA GE26419-PA 2
GF21049-PA GE16061-PA 1
10796.g182.t1 4.g1972.t1 1
10796.g182.t1 GE10601-PA 1
10796.g182.t1 GE10597-PA 4
10796.g182.t1 GE10594-PA 5
10796.g182.t1 GE10595-PA 5
10793.g1087.t1 GE18608-PE 1
10793.g1087.t1 GE18605-PA 1
10793.g1087.t1 GE18608-PD 1
10793.g1087.t1 GE18607-PA 1
10793.g1087.t1 GE18606-PA 1
10793.g1087.t1 GE18608-PC 1
10793.g1087.t1 GE18608-PB 1
10793.g1087.t1 GE18608-PA 1
10793.g1087.t1 GE21209-PA 1
10793.g1087.t1 GE22216-PB 5
10793.g1087.t1 GE22216-PC 5
10793.g1087.t1 6396.g2661.t1 7
10793.g1087.t1 GE22470-PA 13
10793.g1087.t1 GE22469-PA 13
10791.g571.t1 0.g951.t1 1
11394.g1.t1 6046.g2032.t1 1
11394.g1.t1 2301.g809.t1 14
GF10115-PA 6234.g2409.t1 1
GF10115-PA 3.g718.t1 2
GF12154-PA GE11944-PA 1
7379.g1.t1 154.g57.t1 2
7379.g1.t1 1565.g560.t1 2
7379.g1.t1 2986.g1027.t1 6
GF24766-PA GE21154-PA 1
GF24766-PA GE21150-PA 2
GF24766-PA GE20958-PA 3
GF15006-PA 1.g1333.t1 1
GF15006-PA 2.g566.t1 2
GF23326-PA GE23378-PA 2
GF23326-PA GE10893-PA 12
GF23326-PA GE25857-PA 12
GF23326-PA GE25858-PB 13
GF19823-PA GE13394-PA 1
GF25183-PA GE20005-PA 1
GF12106-PA GE13722-PA 1
GF12106-PB GE13722-PA 1
GF24467-PA 6346.g2609.t1 1
12264.g1.t1 30.g12.t1 1
12264.g1.t1 7172.g3097.t1 1
12264.g1.t1 1.g1823.t1 1
12264.g1.t1 2.g1052.t1 1
12264.g1.t1 2.g355.t1 1
12264.g1.t1 7176.g3105.t1 1
12264.g1.t1 997.g345.t1 1
12264.g1.t1 6116.g2158.t1 1
12264.g1.t1 6048.g2036.t1 1
12264.g1.t1 7457.g3391.t1 1
12264.g1.t1 7187.g3155.t1 1
12264.g1.t1 7478.g3413.t1 1
12264.g1.t1 7733.g3590.t1 1
12264.g1.t1 5501.g1752.t1 1
12264.g1.t1 7187.g3154.t1 2
12264.g1.t1 4831.g1563.t1 4
12264.g1.t1 1220.g420.t1 4
12264.g1.t1 1310.g452.t1 21
12264.g1.t1 5710.g1812.t1 34
12264.g1.t1 7531.g3452.t1 35
12264.g1.t1 1902.g656.t1 37
12264.g1.t1 7713.g3579.t1 39
12264.g1.t1 4436.g1454.t1 44
GF17806-PA GE24964-PA 1
GF17806-PA GE12522-PA 2
GF17806-PA GE26312-PA 2
GF11940-PA GE12176-PA 1
GF12780-PA GE19341-PB 1
GF12780-PA GE19341-PA 1
GF12780-PA GE11905-PA 2
GF12780-PB GE19341-PA 1
GF12780-PB GE19341-PB 1
GF12780-PB GE11905-PA 2
10792.g45.t1 2.g1759.t1 1
GF14883-PA GE19031-PA 1
GF14883-PA GE19072-PA 2
GF14883-PA GE25003-PA 7
10924.g1.t1 4591.g1501.t1 2
10924.g1.t1 3853.g1297.t1 3
10924.g1.t1 2958.g1013.t1 6
13117.g2.t1 231.g86.t1 1
GF14695-PA GE13227-PA 1
10792.g559.t1 GE13416-PA 2
GF19191-PC GE15817-PA 1
GF15593-PA GE25767-PA 1
GF14909-PA GE14979-PA 1
GF14909-PA GE14979-PB 1
GF17603-PA 4.g996.t1 1
GF17603-PA GE24740-PA 2
GF17603-PA 1.g1434.t2 17
GF21928-PA 3.g296.t1 1
GF21928-PA 6224.g2392.t1 2
GF24492-PA 0.g959.t1 1
GF24492-PA GE20156-PA 2
GF20490-PA GE17387-PA 1
GF20490-PA 3.g743.t1 1
GF20490-PA 3.g743.t2 1
GF20490-PA GE14198-PA 2
7559.g1.t1 7124.g3057.t1 12
10802.g85.t1 5793.g1850.t1 2
GF21087-PA GE16409-PA 1
4425.g1.t1 7607.g3502.t1 4
10793.g786.t1 2.g343.t1 1
10793.g786.t1 2.g343.t2 1
10793.g786.t1 2.g343.t4 1
10793.g786.t1 2.g343.t3 1
10790.g1103.t1 GE25875-PA 1
10790.g1103.t1 GE25341-PA 2
5823.g1.t1 6149.g2219.t1 1
5823.g1.t1 7348.g3317.t1 2
10790.g819.t1 GE24418-PA 2
10790.g819.t1 0.g1384.t1 5
10790.g819.t1 0.g1382.t1 5
10790.g819.t1 4.g135.t1 7
10790.g819.t1 GE13957-PA 9
GF10187-PA GE22359-PA 1
GF10187-PA 6444.g2727.t1 1
GF10187-PA 6444.g2727.t2 1
GF10187-PA 0.g1625.t1 5
GF10187-PA 0.g1625.t2 5
GF12692-PA GE19104-PA 1
GF11296-PA GE19311-PA 1
GF15859-PA GE14543-PA 1
GF15859-PA GE16871-PA 2
GF15859-PA GE15686-PA 3
GF20654-PA 6089.g2099.t1 1
GF20654-PA 4.g264.t2 1
GF20654-PA 4.g264.t1 1
GF20654-PA 4.g1925.t5 1
GF20654-PA 4.g1925.t2 1
GF20654-PA GE24752-PA 4
GF20654-PA GE17705-PA 4
GF20654-PA 2.g117.t1 9
GF24215-PB GE21371-PA 1
GF24215-PB 0.g435.t1 1
GF24215-PB 0.g435.t2 1
GF24215-PB GE17819-PA 5
GF24215-PB GE14792-PA 8
GF18530-PA GE24325-PA 1
GF24404-PA GE22173-PA 1
GF24404-PA 0.g1299.t3 2
GF13143-PA GE22006-PA 1
6384.g1.t1 7166.g3089.t1 1
6384.g1.t1 63.g27.t1 1
6384.g1.t1 7163.g3084.t1 1
6384.g1.t1 989.g340.t1 1
6384.g1.t1 770.g261.t1 3
6384.g1.t1 7646.g3528.t1 31
6384.g1.t1 4.g298.t1 34
10194.g1.t1 7156.g3073.t1 1
10194.g1.t1 6117.g2168.t1 1
10194.g1.t1 7187.g3153.t1 1
10194.g1.t1 2035.g713.t1 1
10194.g1.t1 5355.g1710.t1 32
10194.g1.t1 3833.g1292.t1 35
5024.g1.t1 231.g86.t1 1
5024.g1.t1 6010.g1983.t1 1
5024.g1.t1 6085.g2076.t1 1
5024.g1.t1 7201.g3170.t1 2
GF25091-PA GE21468-PA 1
GF25091-PA 0.g540.t1 1
GF25091-PA 0.g539.t1 1
GF23239-PA GE23418-PA 1
GF14582-PA GE21475-PA 1
GF24743-PA GE20629-PA 1
GF20787-PA GE14406-PA 1
GF20787-PA 6090.g2104.t6 13
GF20787-PA 2.g370.t1 16
GF20787-PA GE13207-PA 17
GF20787-PA 0.g1682.t1 18
GF20787-PA 6314.g2572.t1 18
GF20787-PA GE11852-PB 21
10805.g42.t1 GE16657-PA 1
10805.g42.t1 GE13368-PA 4
GF11211-PA GE23301-PA 1
GF20716-PA GE10799-PA 1
GF18273-PA GE23993-PA 1
10793.g976.t1 GE18960-PC 1
10793.g976.t1 GE18960-PB 1
10793.g976.t1 GE18957-PA 2
GF18559-PB GE10606-PA 1
GF18559-PB GE10606-PB 1
GF18559-PB GE11621-PA 2
GF21492-PA GE16871-PA 1
GF21492-PA GE15686-PA 2
GF21492-PA GE14543-PA 2
GF18559-PA GE10606-PB 1
GF18559-PA GE10606-PA 1
GF18559-PA GE11621-PA 2
GF20920-PA GE17923-PA 1
GF20920-PA 3.g1252.t1 1
GF20920-PA GE16748-PA 1
GF20920-PA 3.g954.t1 2
GF20920-PA GE15652-PA 2
GF20920-PA GE19138-PA 8
GF17205-PA GE25941-PA 1
GF10910-PA GE20495-PA 1
GF10455-PA GE20547-PA 1
GF10455-PA 0.g564.t1 1
GF10455-PA GE19286-PA 1
GF10455-PA GE19286-PB 1
GF10455-PA 2.g1543.t1 6
GF11802-PA GE26400-PA 1
GF11802-PA GE24405-PA 4
GF11802-PA GE13077-PA 6
GF11802-PA GE22583-PA 7
GF25136-PA GE20843-PA 1
GF25136-PA 0.g257.t2 2
10791.g445.t3 GE22009-PA 1
10791.g445.t3 0.g1143.t2 1
10791.g445.t3 0.g1143.t3 1
10791.g445.t3 0.g1143.t4 1
10791.g445.t3 0.g1143.t1 1
10791.g445.t3 0.g1143.t5 1
10791.g445.t2 GE22009-PA 1
10791.g445.t2 0.g1143.t1 1
10791.g445.t2 0.g1143.t3 1
10791.g445.t2 0.g1143.t4 1
10791.g445.t2 0.g1143.t5 1
10791.g445.t2 0.g1143.t2 1
GF17458-PA GE26022-PA 1
GF16739-PA GE26078-PA 1
GF19484-PA GE17154-PA 1
GF15830-PA GE18494-PA 1
GF15830-PA GE20841-PA 2
GF16936-PA GE23602-PA 1
GF12765-PA GE13913-PA 1
GF15055-PA GE25960-PA 2
GF17936-PA GE26143-PA 1
GF11461-PC GE13429-PA 1
GF11461-PC GE12384-PA 1
GF11461-PC GE24576-PA 3
GF11461-PC 1337.g457.t1 5
GF11461-PC GE17398-PA 8
GF23537-PA GE21564-PA 1
GF11461-PA GE13430-PC 1
GF11461-PA GE13430-PD 1
GF11461-PA GE13430-PB 1
GF11461-PA GE13430-PA 1
GF10164-PA 0.g357.t2 1
GF10164-PA 0.g357.t1 1
GF10164-PA GE23746-PA 2
GF23102-PA GE18634-PA 1
GF23102-PA 1.g818.t1 2
GF23102-PA GE18633-PA 3
GF16837-PA GE24827-PA 1
GF19806-PA GE22957-PA 1
10792.g41.t1 2.g1089.t3 1
10792.g41.t1 2.g1089.t1 1
GF17877-PA GE24497-PA 1
GF17877-PA 4.g912.t1 1
GF22769-PA GE18852-PA 1
GF24271-PA GE20362-PA 1
GF24271-PA 0.g741.t1 1
GF22205-PA GE16251-PA 1
GF22205-PA GE16252-PA 1
GF16271-PA GE23825-PA 1
GF16271-PA 4.g1821.t1 1
GF18937-PA GE25958-PA 1
GF18937-PA GE25958-PC 1
GF18937-PA GE25958-PB 1
GF24853-PA GE21206-PA 1
10792.g1824.t1 GE13885-PA 1
10792.g1824.t1 GE13886-PA 2
GF10157-PA GE21294-PA 1
GF23177-PA GE26459-PC 1
GF23177-PA GE26459-PA 1
GF23177-PA GE26459-PB 1
GF23177-PA GE26460-PA 1
GF23177-PA 3.g366.t2 2
GF23177-PA GE16999-PA 2
GF23177-PA GE17076-PA 5
7077.g1.t1 7526.g3446.t1 16
7077.g1.t1 3326.g1147.t1 19
GF18861-PA GE10313-PA 1
GF13431-PA GE14222-PB 1
GF13431-PA GE14222-PA 1
GF17684-PA GE24942-PC 1
GF17684-PA 4.g343.t2 1
GF11042-PA GE26231-PA 1
GF23708-PA GE19612-PA 1
GF23708-PA 4.g1390.t1 2
GF13607-PA GE11803-PB 1
GF13607-PA GE11803-PA 1
GF13607-PA GE14110-PA 2
GF24239-PC GE20329-PA 1
10795.g347.t1 GE16444-PA 1
10795.g347.t1 GE18685-PA 2
10795.g347.t1 GE13791-PA 3
10795.g347.t1 GE24498-PC 3
10795.g347.t1 1.g1389.t2 3
10795.g347.t1 GE22636-PA 5
GF23929-PA GE19872-PA 1
GF16353-PA GE10166-PA 1
10792.g1747.t1 2.g412.t1 1
GF22238-PA GE16213-PA 1
GF11731-PA GE12072-PA 1
13217.g1.t1 6148.g2218.t1 7
13217.g1.t1 1961.g676.t1 11
GF10076-PA 0.g87.t1 4
GF18819-PA GE10855-PA 1
GF15273-PA GE18745-PA 1
GF15273-PA GE18747-PA 3
10802.g47.t1 GE24357-PA 1
10802.g47.t1 GE24357-PB 2
10802.g47.t1 GE24357-PC 3
10802.g47.t3 GE24357-PC 1
10802.g47.t3 GE24358-PA 5
10802.g47.t2 GE24357-PC 1
10802.g47.t2 GE24358-PA 5
GF17101-PA 4.g2134.t1 1
10790.g135.t2 GE25622-PA 1
10790.g135.t2 GE25622-PB 1
10790.g135.t2 GE25622-PC 1
10790.g135.t2 GE24203-PC 3
GF14994-PA GE18196-PA 1
GF19705-PA GE15193-PA 1
GF12527-PA GE12858-PA 1
GF16723-PA GE25848-PA 1
GF16723-PA GE25847-PA 2
GF16723-PA GE25669-PA 3
GF16723-PA GE13457-PA 4
GF24054-PA GE21992-PA 1
GF24054-PA 2.g406.t4 6
GF24054-PA GE11675-PA 6
10805.g43.t1 GE16546-PC 1
10805.g43.t1 GE16546-PA 1
GF13820-PA GE19429-PA 1
GF22876-PA GE10441-PA 1
GF22876-PA GE11590-PA 3
10805.g66.t1 GE16602-PA 1
10805.g66.t1 GE16601-PA 2
GF13077-PA GE14318-PB 1
GF13077-PA GE14318-PA 1
GF13077-PA 0.g392.t1 2
GF13077-PA GE26270-PA 5
GF13077-PA GE16847-PA 6
GF13077-PA 6196.g2284.t1 6
GF11320-PA GE11625-PA 1
6828.g1.t1 1445.g501.t1 3
6828.g1.t1 216.g78.t1 13
GF21199-PB GE16711-PA 1
GF21199-PB GE16711-PB 1
GF21199-PB GE23757-PA 2
GF21199-PB GE21570-PA 3
GF21199-PB 0.g648.t1 3
GF21199-PB 0.g1136.t2 5
GF23259-PA GE23311-PD 1
GF23259-PA GE23311-PB 1
GF23259-PA 4.g2446.t3 1
GF12957-PA GE19126-PA 1
GF12957-PA GE24036-PA 2
GF12957-PA 1.g1445.t1 3
GF15986-PA GE15343-PB 1
GF15986-PA GE15343-PA 1
GF11073-PA GE19078-PA 1
GF11073-PA GE19078-PC 1
GF11073-PA GE19078-PD 1
GF11073-PA GE19077-PB 1
GF11073-PB GE19078-PC 1
GF11073-PB GE19078-PA 1
GF11073-PB GE19078-PD 1
GF11073-PB GE19077-PB 1
GF14919-PA GE15864-PA 1
GF17887-PA GE23557-PA 1
GF17887-PA GE23556-PA 2
GF12754-PA GE13784-PA 1
GF15753-PA GE18908-PA 1
GF15753-PA GE11826-PA 2
GF17887-PB GE23556-PA 1
GF17887-PB GE23557-PA 2
GF17887-PB GE18263-PA 5
GF17887-PB GE18262-PA 6
10791.g447.t1 GE22005-PA 1
GF13161-PA GE13826-PA 1
GF16145-PA GE24024-PA 1
GF13761-PA GE13891-PA 1
GF23616-PA GE19950-PB 1
10790.g1132.t1 GE24093-PA 2
10790.g1132.t1 GE14426-PA 5
10793.g1317.t1 GE18499-PA 1
GF14805-PA GE12801-PA 1
GF19282-PB 3.g608.t1 1
GF19282-PB GE15970-PA 1
10863.g4.t1 7279.g3259.t1 4
10863.g4.t1 7224.g3194.t1 5
10863.g4.t1 15.g4.t1 11
10863.g4.t1 3213.g1107.t1 14
10863.g4.t1 3343.g1155.t1 25
GF11078-PA GE13065-PA 1
GF11078-PA GE20275-PA 2
GF11078-PA GE11762-PA 5
GF11078-PA GE11762-PB 5
GF11078-PA GE11895-PA 6
GF11078-PA 0.g1086.t1 8
9995.g1.t1 4704.g1533.t1 5
10183.g1.t1 1968.g679.t1 1
10183.g1.t1 2.g185.t1 1
10183.g1.t1 4.g1068.t1 1
GF14941-PA GE21365-PA 1
GF14941-PA GE21365-PC 1
GF14941-PA GE21365-PB 1
GF14941-PA GE12562-PC 1
GF14941-PA 2.g406.t4 1
GF22015-PA 3.g1283.t1 1
GF22015-PA GE17951-PA 1
13162.g1.t1 7110.g3029.t1 1
13162.g1.t1 5974.g1924.t1 1
13162.g1.t1 7217.g3186.t1 1
13162.g1.t1 7833.g3655.t1 1
13162.g1.t1 7186.g3150.t1 1
13162.g1.t1 7679.g3548.t1 1
13162.g1.t1 1306.g441.t1 1
13162.g1.t1 6117.g2175.t1 1
13162.g1.t1 1521.g536.t1 1
13162.g1.t1 2494.g879.t1 1
13162.g1.t1 6097.g2120.t1 1
13162.g1.t1 4436.g1455.t1 1
13162.g1.t1 2228.g776.t1 1
13162.g1.t1 5807.g1856.t1 1
13162.g1.t1 1277.g436.t1 1
13162.g1.t1 2621.g912.t1 1
13162.g1.t1 5361.g1712.t1 1
13162.g1.t1 2456.g868.t1 1
13162.g1.t1 7248.g3227.t1 1
13162.g1.t1 3405.g1167.t1 1
13162.g1.t1 7210.g3180.t1 1
13162.g1.t1 2036.g714.t1 2
13162.g1.t1 3098.g1069.t1 3
13162.g1.t1 6088.g2098.t1 13
13162.g1.t1 1817.g627.t1 28
13162.g1.t1 6117.g2178.t1 29
13162.g1.t1 7733.g3590.t1 32
13162.g1.t1 456.g159.t1 34
13162.g1.t1 2.g3.t1 42
13162.g1.t1 3235.g1116.t1 42
GF10868-PA GE20099-PA 1
GF10868-PA GE20752-PF 2
GF10868-PA GE20752-PE 2
GF10868-PA GE20752-PD 2
10790.g640.t1 GE25700-PA 1
10790.g1441.t1 4.g308.t1 1
10790.g1441.t1 GE24978-PA 1
10790.g1441.t1 GE24975-PA 1
10790.g1441.t1 GE13734-PA 1
10790.g1441.t1 GE13734-PB 1
10790.g1441.t1 GE13732-PA 1
10790.g1441.t1 7063.g3007.t1 7
10790.g1441.t1 2.g156.t1 15
10790.g1441.t1 GE12768-PA 20
GF24006-PA GE20109-PA 1
GF24006-PA GE20110-PB 1
GF24006-PA GE20110-PC 1
GF12904-PA GE12335-PA 1
10791.g1931.t1 GE21975-PB 1
10791.g1931.t1 GE21975-PA 1
10792.g990.t1 2.g1268.t2 1
10792.g990.t1 2.g1268.t3 1
10792.g990.t1 2.g1268.t1 1
GF24655-PA GE21228-PA 1
GF24207-PA GE21362-PA 1
GF24207-PA GE17698-PA 12
GF14265-PA GE18691-PA 1
GF14265-PA 1.g878.t1 2
GF14265-PA GE18690-PA 3
GF10561-PA GE21421-PA 1
GF10561-PA GE20641-PB 2
GF10561-PA GE20641-PA 2
GF20981-PA GE17481-PA 1
GF20981-PA 3.g836.t1 1
GF25118-PA GE20108-PA 1
GF25118-PA GE20110-PB 1
GF25118-PA GE20110-PC 1
GF25118-PA GE11768-PB 3
GF25118-PA GE11768-PA 3
9090.g4.t1 4.g1748.t2 4
9090.g4.t1 4.g1748.t1 4
5832.g1.t1 306.g120.t1 1
5832.g1.t1 5362.g1713.t1 2
GF13044-PA GE14093-PA 1
GF13044-PA GE20964-PA 6
10803.g17.t1 6085.g2077.t1 1
GF12136-PA GE21743-PB 1
GF13129-PA GE11671-PA 1
GF13129-PA 2.g1565.t1 1
GF13129-PA GE11669-PA 2
10806.g12.t3 GE14529-PA 1
10806.g12.t3 GE14529-PB 1
10806.g12.t3 GE20395-PC 1
10806.g12.t3 0.g714.t2 1
10806.g12.t3 GE20394-PA 1
10790.g1443.t1 4.g309.t3 1
10790.g1443.t1 4.g309.t2 1
10790.g1443.t1 GE25741-PA 1
10790.g1443.t1 7086.g3016.t1 1
10790.g1443.t1 GE18296-PA 4
10790.g1443.t2 4.g309.t3 1
10790.g1443.t2 4.g309.t2 1
10790.g1443.t2 GE25741-PA 1
10790.g1443.t2 7086.g3016.t1 1
10790.g1443.t2 GE21131-PA 2
10790.g1443.t2 2.g853.t1 3
10790.g1443.t3 4.g309.t3 1
10790.g1443.t3 4.g309.t2 1
10790.g1443.t3 GE25741-PA 1
10790.g1443.t3 7086.g3016.t1 1
10790.g1443.t3 2.g853.t1 3
10792.g1220.t1 GE11392-PA 1
10792.g1220.t1 GE14360-PA 2
GF14076-PA GE13439-PA 1
GF14076-PA GE26210-PA 9
10791.g551.t1 0.g941.t3 1
10791.g551.t1 GE20178-PD 1
10791.g551.t1 GE15444-PA 1
10791.g551.t1 GE23510-PA 3
10791.g551.t1 1.g225.t1 9
10791.g551.t1 1.g225.t3 9
GF10738-PA GE19976-PA 1
GF15684-PA GE14892-PA 1
GF22154-PA GE15256-PA 1
GF22154-PA 3.g1284.t2 1
GF22154-PA 3.g1284.t1 1
GF14031-PA GE18367-PA 1
GF21433-PA GE17851-PA 1
GF21433-PA GE10459-PA 3
GF21433-PA GE15382-PA 7
GF21433-PA 4.g1811.t1 10
GF21433-PA GE23837-PD 10
GF21433-PA 4.g1811.t2 11
GF21433-PA GE10238-PA 18
GF18146-PA GE24417-PA 1
GF18146-PA GE24419-PA 3
GF22968-PA GE10946-PA 1
GF24804-PB GE21889-PA 1
GF24804-PB GE20595-PA 2
GF24804-PB GE20596-PF 2
GF24804-PB GE20596-PE 2
GF24804-PB GE20596-PA 2
GF24804-PC GE21889-PA 1
GF24804-PC GE20595-PA 2
GF24804-PC GE20596-PF 2
GF24804-PC GE20596-PE 2
GF24804-PC GE20596-PB 2
GF24804-PC GE20596-PA 2
GF18455-PC GE25120-PA 1
GF18455-PC 4.g186.t1 1
GF18455-PC GE17587-PA 1
GF18455-PC GE21872-PA 1
GF18455-PC GE15653-PA 3
GF16531-PA GE24760-PA 1
GF16531-PA GE19625-PB 2
GF16531-PA GE19625-PC 2
GF19171-PA GE17412-PA 1
GF19171-PA GE11328-PA 1
GF19171-PA 6134.g2208.t1 2
10791.g152.t1 GE20143-PA 1
10791.g152.t1 GE20144-PA 2
GF22757-PA GE12955-PA 1
GF14014-PA GE18344-PA 1
GF14014-PA GE18345-PA 2
GF14014-PA GE18869-PA 4
GF14014-PA GE23962-PA 6
GF18028-PA GE23979-PA 1
GF18028-PA GE23979-PB 1
GF15708-PA GE11284-PA 1
GF15708-PA GE11284-PB 1
GF22461-PA GE12641-PA 2
10792.g659.t1 GE12168-PA 1
10792.g659.t1 GE23747-PA 2
10823.g59.t1 GE17768-PA 1
GF24400-PA GE22168-PB 1
GF24400-PA GE11626-PA 2
GF24400-PA 3.g131.t1 8
GF24400-PA GE21612-PA 10
GF24400-PA 3.g1049.t1 12
GF24400-PA GE10164-PB 14
GF24400-PA GE23439-PA 15
8859.g2.t1 7478.g3414.t1 8
GF20449-PA 3.g696.t1 1
GF20449-PA GE24520-PA 2
GF20838-PA GE16446-PB 1
GF20838-PA GE16446-PC 1
GF20838-PA GE16446-PA 2
GF12267-PA GE12116-PA 1
GF12267-PA GE12115-PA 1
GF20838-PC GE16446-PC 1
GF20838-PC GE16446-PB 1
GF17770-PA GE24784-PA 1
GF17770-PA 4.g527.t1 1
GF17770-PA 4.g526.t1 1
GF17770-PA GE11074-PA 6
GF17770-PA GE10101-PA 6
GF17770-PA 4.g1346.t2 6
GF17770-PA 1.g326.t2 15
GF17770-PA GE24610-PA 19
GF17770-PA GE11992-PA 23
GF17770-PA GE10824-PA 24
GF17770-PA GE21370-PA 24
GF17770-PA GE21808-PA 24
GF17770-PA GE14489-PA 24
GF17770-PA GE22255-PA 24
GF17770-PA GE11485-PA 24
GF17770-PA GE14489-PD 25
GF17770-PA GE14489-PB 25
GF24114-PA GE22384-PA 1
10792.g559.t2 GE13416-PA 2
10791.g189.t1 GE21701-PA 1
10791.g189.t1 0.g778.t5 1
10791.g189.t1 0.g778.t3 1
10791.g189.t1 0.g778.t4 1
10791.g189.t1 0.g778.t1 1
10791.g189.t1 GE24610-PA 3
10791.g189.t1 4.g1483.t2 8
10791.g189.t1 4.g1483.t3 8
10791.g189.t1 3.g860.t1 13
10791.g189.t1 GE13219-PA 18
10791.g189.t1 2.g1487.t2 19
10791.g189.t1 2.g1487.t1 19
10791.g189.t1 GE12994-PA 20
10791.g189.t1 1.g1806.t2 21
10791.g189.t1 GE17323-PA 21
10791.g189.t1 GE20297-PA 22
GF12805-PA 2.g933.t1 1
10792.g1135.t1 GE21962-PA 1
10792.g1135.t1 GE14441-PA 2
10792.g1135.t1 GE15184-PA 3
10791.g412.t1 0.g1169.t2 1
10791.g412.t1 GE20006-PA 1
10791.g412.t1 0.g1169.t1 1
10791.g412.t1 GE24980-PB 6
10791.g412.t1 2.g1143.t1 6
GF14389-PA 1.g1279.t1 1
GF14389-PA 1.g1280.t1 1
GF14389-PA GE20395-PC 3
GF14389-PA GE10505-PA 6
GF14389-PA 4.g2077.t1 6
GF14389-PA 4.g2253.t1 7
GF14389-PA GE23462-PA 7
GF14389-PA GE22289-PA 13
GF15987-PA 3.g454.t1 1
GF15987-PA GE16121-PA 1
GF15987-PA GE16120-PA 2
10790.g261.t1 4.g2079.t2 2
10790.g261.t1 4.g2079.t1 2
GF17402-PA GE10872-PA 4
GF21602-PA GE16108-PB 1
GF21602-PA GE16108-PA 1
GF21602-PA 3.g468.t1 2
GF15587-PA GE25712-PA 1
GF15587-PA 0.g491.t1 3
GF15587-PA GE16387-PB 4
GF15587-PA GE16387-PC 4
GF22836-PA GE18329-PA 1
10063.g1.t1 6117.g2181.t1 5
GF22064-PA GE16017-PA 2
GF16984-PB 4.g1646.t3 1
GF16984-PB 4.g1646.t2 1
GF16984-PB 4.g1646.t1 1
GF16984-PB GE10360-PA 1
GF16984-PB 4.g1669.t1 2
GF16984-PB 4.g1669.t2 2
GF14864-PA GE16593-PA 1
GF14864-PA GE15935-PB 1
GF14864-PA GE15935-PA 1
GF16984-PA 4.g1646.t1 1
GF16984-PA 4.g1646.t3 1
GF16984-PA GE10360-PA 1
GF16984-PA 4.g1646.t2 1
GF16984-PA 4.g1669.t1 2
GF16984-PA 4.g1669.t2 2
GF11779-PC GE13989-PA 1
GF11779-PC GE13989-PC 1
GF11779-PC GE13989-PB 1
GF21288-PA GE20038-PA 3
GF21288-PA GE19490-PB 7
GF21288-PA 5.g10.t3 7
GF21288-PA GE19063-PA 8
GF21288-PA GE25243-PA 8
GF21288-PA GE25878-PA 9
GF21288-PA 4.g26.t1 9
GF21288-PA GE14791-PA 9
GF21288-PA GE20968-PA 10
GF21288-PA GE14830-PA 10
GF21288-PA GE20660-PA 11
GF21288-PA GE10222-PA 11
GF21288-PA GE10816-PA 11
GF21288-PA GE12664-PA 12
GF21288-PA GE10702-PA 12
GF21288-PA GE21016-PA 12
GF21288-PA GE25966-PA 13
GF20395-PA GE17321-PA 1
GF20395-PA GE21487-PA 2
GF20707-PA GE10791-PA 1
GF20707-PA GE11040-PC 1
GF20707-PA GE11040-PB 1
GF20707-PA GE11040-PA 1
GF20707-PA GE24181-PA 1
GF20707-PA GE25109-PA 1
GF20707-PA GE25109-PB 1
GF20707-PA GE13012-PC 1
GF20707-PA 2.g40.t2 1
GF20707-PA GE13220-PA 1
GF20707-PA GE13218-PA 1
GF20707-PA GE19273-PA 1
GF20707-PA GE23841-PA 1
GF20707-PA GE23842-PA 1
GF20707-PA GE13726-PA 1
GF20707-PA GE13726-PB 1
GF20707-PA 1.g785.t2 1
GF20707-PA 1.g785.t1 1
GF20707-PA 0.g631.t4 7
GF20707-PA 0.g631.t3 7
GF18240-PA 4.g2077.t1 1
GF18240-PA GE10679-PA 1
GF17917-PA GE26119-PA 1
GF17917-PA GE26117-PA 1
11558.g1.t1 7600.g3496.t1 4
11558.g1.t1 7641.g3525.t1 6
10792.g127.t1 GE19193-PA 1
10792.g127.t1 GE19193-PB 1
GF18017-PA GE23968-PA 1
GF18017-PA 4.g1658.t1 1
10790.g775.t1 GE25185-PA 1
10790.g775.t1 GE20419-PA 7
10790.g775.t1 GE11555-PA 8
10790.g775.t1 GE20880-PA 8
10790.g775.t1 GE13562-PA 9
10790.g775.t1 1.g528.t1 11
10790.g775.t1 GE17460-PA 12
10790.g775.t1 GE24700-PA 12
10790.g775.t1 GE24568-PA 13
10790.g775.t1 GE10103-PA 13
10790.g775.t1 GE14841-PA 13
10790.g775.t1 GE11994-PA 14
10790.g775.t1 GE24184-PA 15
10793.g82.t1 1.g1337.t1 1
10793.g82.t1 GE17698-PA 7
GF23586-PA GE21880-PA 1
GF24916-PA GE20318-PA 1
10792.g1691.t2 GE23267-PB 1
10792.g1691.t2 GE23267-PA 1
10792.g1691.t2 GE23275-PA 2
10792.g1691.t2 GE23865-PA 3
GF25149-PA GE20862-PA 1
GF25149-PA 6540.g2804.t1 10
GF25149-PA GE14855-PA 19
GF25149-PA 0.g1165.t1 22
GF25149-PA 1.g1595.t1 22
GF25149-PA GE22664-PA 22
GF25149-PA GE18301-PA 24
GF14198-PA GE18589-PA 1
GF14198-PA GE20906-PA 2
GF14198-PA GE10959-PA 2
GF23274-PA GE23713-PA 1
GF23274-PA GE23715-PA 3
GF11779-PB GE13989-PA 1
GF11779-PB GE13989-PC 1
GF11779-PB GE13989-PB 1
GF16258-PB GE10390-PB 1
GF16258-PB GE10390-PA 1
GF16258-PA GE10390-PA 1
GF16258-PA GE10390-PB 1
GF17871-PA GE24491-PA 1
GF17871-PA GE21661-PA 2
GF17871-PA 4.g1140.t1 3
GF17871-PA GE24317-PA 3
GF17871-PA GE21122-PA 4
GF14063-PA GE13273-PA 1
GF14063-PA 1.g665.t1 2
GF14063-PA GE13240-PA 3
10791.g1864.t3 GE20489-PA 1
10791.g1864.t3 GE20488-PA 1
10791.g1864.t3 GE20490-PA 1
10791.g1864.t3 0.g631.t4 1
10791.g1864.t3 0.g631.t3 1
10791.g1864.t3 GE13408-PA 1
10791.g1864.t3 GE13568-PB 1
10791.g1864.t3 2.g742.t1 1
10791.g1864.t3 GE20488-PC 1
10791.g1864.t3 GE20488-PB 1
10791.g1864.t3 GE16208-PA 5
10791.g1864.t3 3.g18.t1 5
10791.g1864.t3 GE24181-PA 10
10791.g1864.t3 GE11040-PC 11
10791.g1864.t3 GE11040-PB 11
10791.g1864.t3 GE11040-PA 11
10791.g1864.t3 GE18280-PA 15
10791.g1864.t3 GE19858-PA 15
10791.g1864.t3 0.g920.t1 15
10790.g740.t1 GE24052-PA 1
GF16523-PA GE26321-PA 1
10187.g1.t1 7733.g3590.t1 1
10187.g1.t1 2.g1052.t1 1
10187.g1.t1 2.g355.t1 1
10187.g1.t1 6116.g2158.t1 1
10187.g1.t1 7187.g3154.t1 1
10187.g1.t1 7187.g3155.t1 1
10187.g1.t1 4831.g1563.t1 1
10187.g1.t1 30.g12.t1 1
10187.g1.t1 1.g1823.t1 1
10187.g1.t1 6311.g2566.t1 1
10187.g1.t1 5974.g1927.t1 1
10187.g1.t1 7176.g3105.t1 1
10187.g1.t1 7172.g3097.t1 1
10187.g1.t1 7457.g3391.t1 1
10187.g1.t1 6048.g2036.t1 1
10187.g1.t1 7731.g3587.t1 1
10187.g1.t1 7461.g3393.t1 1
10187.g1.t1 6207.g2342.t1 1
10187.g1.t1 1952.g674.t1 1
10187.g1.t1 7647.g3529.t1 1
10187.g1.t1 997.g345.t1 1
10187.g1.t1 4716.g1538.t1 1
10187.g1.t1 251.g98.t1 1
10187.g1.t1 5501.g1752.t1 1
10187.g1.t1 7478.g3413.t1 1
10187.g1.t1 997.g344.t1 1
10187.g1.t1 7172.g3096.t1 1
10187.g1.t1 982.g335.t1 1
10187.g1.t1 1220.g420.t1 1
10187.g1.t1 1921.g660.t1 1
10187.g1.t1 6048.g2037.t1 1
10187.g1.t1 3235.g1116.t1 1
10187.g1.t1 456.g159.t1 2
10187.g1.t1 3985.g1325.t1 2
10187.g1.t1 1868.g642.t1 4
10187.g1.t1 208.g75.t1 8
10187.g1.t1 6086.g2090.t1 44
GF16370-PA GE10181-PA 1
GF16370-PA 4.g1463.t1 1
GF24857-PB GE21213-PA 1
GF24857-PB GE21209-PA 2
GF24857-PB GE18605-PA 4
GF24857-PB 0.g1625.t2 11
GF24857-PB GE19638-PA 11
GF24857-PB GE22216-PD 12
GF24857-PB GE22216-PE 12
GF24857-PB GE22216-PA 12
GF24857-PB GE25346-PC 16
10797.g81.t1 GE18636-PA 1
10797.g81.t1 1.g818.t1 1
10797.g81.t1 GE20012-PA 5
10797.g81.t1 GE22664-PA 9
10797.g81.t1 1.g1595.t1 9
10797.g81.t1 GE12225-PA 9
10797.g81.t1 GE24370-PA 10
10797.g81.t1 6298.g2545.t1 10
10797.g81.t1 GE14855-PA 12
10797.g81.t1 GE13536-PA 15
GF24857-PA GE21213-PA 1
GF24857-PA 0.g219.t1 2
GF24857-PA GE18608-PE 4
GF24857-PA GE16101-PA 10
GF24857-PA GE19639-PA 11
GF24857-PA GE19639-PB 12
GF24857-PA GE21974-PA 15
GF24857-PA GE26352-PA 16
GF24857-PA 4.g1106.t4 16
10790.g101.t1 GE26257-PA 1
10790.g101.t1 GE23401-PB 4
10790.g101.t1 GE23403-PC 5
GF10403-PA GE20043-PA 1
GF10403-PA 2.g169.t1 2
GF10403-PA GE26193-PA 2
GF11468-PA GE13436-PA 1
GF21319-PA GE17046-PA 1
GF17644-PD GE25659-PA 1
GF17644-PD 4.g221.t1 1
GF17644-PD 4.g221.t4 1
GF17644-PD 4.g221.t3 1
GF17644-PD 4.g221.t2 1
GF17644-PD GE25658-PA 1
GF17644-PD GE17925-PA 2
GF17644-PE GE25658-PA 1
GF17644-PE 4.g221.t1 1
GF17644-PE 4.g221.t3 1
GF17644-PE 4.g221.t2 1
GF17644-PE 4.g221.t4 1
GF17644-PB 4.g221.t2 1
GF17644-PB 4.g221.t3 1
GF17644-PB 4.g221.t1 1
GF17644-PB 4.g221.t4 1
GF17644-PB GE25659-PA 1
GF17644-PB GE17925-PA 2
GF17644-PC GE25659-PA 1
GF17644-PC 4.g221.t1 1
GF17644-PC 4.g221.t3 1
GF17644-PC 4.g221.t4 1
GF17644-PC 4.g221.t2 1
GF17644-PC GE25658-PA 1
GF17644-PC GE17925-PA 2
GF11692-PA GE25978-PA 1
GF17644-PA 4.g221.t2 1
GF17644-PA 4.g221.t1 1
GF17644-PA 4.g221.t3 1
GF17644-PA 4.g221.t4 1
GF17644-PA GE25659-PA 1
GF17644-PA GE17925-PA 2
GF22355-PA 3.g656.t2 1
GF22355-PA 3.g656.t1 1
GF22355-PA GE17306-PA 1
GF23698-PA 6258.g2476.t1 1
GF23698-PA 0.g1361.t1 1
GF23698-PA GE24714-PA 2
10793.g864.t1 GE25372-PA 1
10793.g864.t1 GE19436-PA 2
12936.g1.t1 7709.g3574.t1 16
12936.g1.t1 889.g306.t1 19
12936.g1.t1 6087.g2096.t1 21
10793.g77.t1 1.g1347.t2 1
10793.g77.t1 1.g1347.t1 1
GF12418-PA GE13031-PA 1
10791.g735.t1 GE20786-PA 1
GF19996-PA GE23420-PA 1
GF19996-PA GE23419-PA 2
GF18740-PA GE23925-PA 1
GF18740-PA 4.g299.t2 2
GF18740-PA GE24998-PA 2
GF18740-PA 4.g299.t1 2
GF23414-PA GE14872-PA 1
GF11144-PA 2.g1519.t1 1
GF15727-PA GE18880-PA 1
GF15727-PA GE18878-PA 3
3576.g1.t1 7686.g3555.t1 6
3576.g1.t1 7816.g3643.t1 8
GF15628-PA GE12646-PA 1
GF15297-PA GE15187-PA 1
GF24375-PA GE20800-PA 1
GF24375-PA GE20799-PA 3
11686.g1.t1 2004.g695.t1 5
11686.g1.t1 7226.g3198.t1 15
13484.g1.t1 2396.g856.t1 9
GF23742-PA GE21253-PA 1
GF23742-PA 0.g269.t1 1
GF23742-PA 4.g1294.t1 2
GF23742-PA GE16938-PA 9
10790.g532.t1 GE26135-PA 1
GF19195-PA GE17415-PA 1
GF18748-PA GE23934-PA 1
10791.g692.t1 GE20737-PA 1
10791.g692.t1 0.g593.t1 12
10791.g692.t1 0.g593.t2 12
10791.g692.t1 GE13534-PA 26
10824.g5.t1 5308.g1698.t1 23
10824.g5.t1 5184.g1664.t1 23
GF11969-PA GE11976-PA 1
GF11969-PA GE11976-PB 1
GF11969-PA GE16892-PA 1
GF11969-PA 3.g255.t1 1
GF11969-PA 3.g255.t4 1
GF11969-PA GE16816-PA 10
GF11969-PA GE20810-PA 11
5323.g2.t1 7227.g3199.t1 7
5323.g2.t1 7230.g3205.t1 10
5323.g2.t1 3500.g1198.t1 12
GF15467-PA GE12617-PA 1
GF15467-PA 2.g349.t1 2
GF11027-PA 6090.g2104.t1 1
GF11027-PA 6090.g2104.t2 1
GF11027-PA 6090.g2104.t4 1
GF11027-PA 6090.g2104.t5 1
GF11027-PA 6090.g2104.t3 1
GF11027-PA 6090.g2104.t6 1
GF11027-PA GE26221-PA 14
10791.g601.t1 0.g1605.t1 1
10791.g601.t1 GE19650-PA 2
10791.g601.t1 GE19648-PA 4
10791.g601.t1 6220.g2382.t1 4
10791.g601.t1 6220.g2381.t1 5
GF24219-PA GE13012-PC 1
GF24219-PA 2.g40.t2 1
GF24219-PA GE13220-PA 1
GF24219-PA GE24181-PA 1
GF24219-PA GE25109-PA 1
GF24219-PA GE25109-PB 1
GF24219-PA GE11040-PC 1
GF24219-PA GE11040-PB 1
GF24219-PA GE11040-PA 1
GF24219-PA GE13218-PA 1
GF24219-PA GE19273-PA 1
GF24219-PA GE23841-PA 1
GF24219-PA GE10791-PA 1
GF24219-PA GE13726-PA 1
GF24219-PA GE13726-PB 1
GF24219-PA GE23842-PA 1
GF24219-PA 1.g785.t2 1
GF24219-PA 1.g785.t1 1
GF24219-PA GE18752-PA 2
GF24219-PA GE13568-PB 5
GF23152-PA GE25226-PA 1
GF12282-PA GE13935-PB 1
GF12282-PA GE13935-PA 1
GF13523-PA GE12299-PA 1
GF13523-PA GE22125-PA 1
GF13523-PA 0.g1252.t1 1
GF13523-PA GE22124-PA 2
GF13523-PA GE22123-PA 5
GF13861-PB GE12967-PA 1
GF13861-PB GE22262-PA 3
GF13861-PB GE13562-PA 4
GF13861-PB GE20880-PA 5
GF13861-PB GE25644-PA 6
GF13861-PB GE25642-PA 6
GF13861-PB GE25095-PA 8
GF13861-PB GE24184-PA 9
GF13861-PB GE22301-PA 9
GF13861-PB GE25185-PA 9
GF13861-PB GE24700-PA 10
10567.g1.t1 7733.g3590.t1 1
10567.g1.t1 2.g1052.t1 1
10567.g1.t1 2.g355.t1 1
10567.g1.t1 6116.g2158.t1 1
10567.g1.t1 4831.g1563.t1 1
10567.g1.t1 7187.g3155.t1 1
10567.g1.t1 1.g1823.t1 1
10567.g1.t1 7187.g3154.t1 1
10567.g1.t1 30.g12.t1 1
10567.g1.t1 7176.g3105.t1 1
10567.g1.t1 7172.g3097.t1 1
10567.g1.t1 7457.g3391.t1 1
10567.g1.t1 6311.g2566.t1 1
10567.g1.t1 5974.g1927.t1 1
10567.g1.t1 6048.g2036.t1 1
10567.g1.t1 1952.g674.t1 1
10567.g1.t1 7647.g3529.t1 1
10567.g1.t1 4716.g1538.t1 1
10567.g1.t1 7731.g3587.t1 1
10567.g1.t1 7461.g3393.t1 1
10567.g1.t1 6207.g2342.t1 1
10567.g1.t1 251.g98.t1 1
10567.g1.t1 997.g345.t1 1
10567.g1.t1 1921.g660.t1 1
10567.g1.t1 5501.g1752.t1 1
10567.g1.t1 456.g159.t1 1
10567.g1.t1 7478.g3413.t1 1
10567.g1.t1 1220.g420.t1 1
10567.g1.t1 7426.g3377.t1 1
10567.g1.t1 7172.g3096.t1 1
10567.g1.t1 2757.g951.t1 1
10567.g1.t1 3235.g1116.t1 1
10567.g1.t1 7181.g3128.t1 1
10567.g1.t1 4837.g1564.t1 5
10567.g1.t1 208.g75.t1 6
10567.g1.t1 4.g20.t1 10
10567.g1.t1 7327.g3303.t1 25
10567.g1.t1 4993.g1601.t1 41
GF20389-PA GE17316-PA 1
6335.g4.t1 7110.g3034.t1 2
GF12342-PA GE12050-PA 1
10777.g1.t1 2355.g839.t1 1
10777.g1.t1 4057.g1350.t1 27
12639.g1.t1 7110.g3034.t1 5
GF14660-PA GE14827-PA 1
GF14433-PA GE13281-PA 1
GF14433-PA GE25546-PA 2
GF11754-PA GE24313-PA 1
GF11754-PA 1.g1405.t1 2
GF10972-PA GE22607-PA 1
GF10972-PA GE11908-PA 5
GF17350-PA GE25105-PC 1
GF17350-PA GE25105-PB 2
GF13544-PA GE14236-PA 1
GF13544-PA GE14237-PA 1
GF13544-PA 2.g1622.t1 1
GF13544-PA GE14238-PA 1
GF13544-PA GE14234-PA 1
GF13544-PA GE13882-PB 6
GF13544-PA GE25070-PB 9
GF13544-PA GE18563-PA 13
GF13544-PA GE18563-PB 13
GF13544-PA GE11525-PA 14
13243.g2.t1 5261.g1682.t1 23
13243.g2.t1 2971.g1018.t1 25
GF10800-PA GE22548-PA 1
GF10800-PA GE22544-PA 1
11487.g1.t1 2941.g1005.t1 7
11487.g1.t1 4057.g1350.t1 24
11487.g1.t1 1341.g461.t1 27
11487.g1.t1 6707.g2903.t1 29
10686.g2.t1 6029.g2010.t1 4
10686.g2.t1 4610.g1504.t1 8
GF17305-PA 6558.g2827.t1 1
GF24654-PA GE13212-PA 1
GF23579-PA 0.g1048.t1 1
GF23579-PA GE16173-PA 3
GF23046-PA GE23512-PA 1
10801.g33.t1 7788.g3621.t1 1
10801.g33.t1 7489.g3419.t1 1
10801.g33.t1 5976.g1941.t1 1
10801.g33.t1 7225.g3195.t1 1
10801.g33.t1 7607.g3504.t1 1
10801.g33.t1 7247.g3225.t1 1
10801.g33.t1 6077.g2069.t1 2
10801.g33.t1 5754.g1836.t1 6
10801.g33.t1 1208.g410.t1 8
9893.g1.t1 7123.g3054.t1 13
7493.g1.t1 7733.g3591.t1 16
GF24694-PA 0.g1033.t2 1
GF24694-PA GE21919-PA 1
10791.g604.t1 0.g1604.t1 1
10791.g604.t1 GE22424-PA 1
10793.g749.t1 GE18383-PE 1
10793.g749.t1 GE18386-PA 1
GF13494-PA GE13575-PB 1
GF13494-PA GE13575-PF 1
GF13494-PA GE13575-PC 1
GF13494-PA GE13575-PG 1
GF13494-PA GE13575-PE 1
GF13494-PA GE13575-PD 1
GF20555-PA GE14558-PA 1
10799.g34.t1 5800.g1853.t1 13
10799.g34.t1 1445.g501.t1 13
10799.g34.t1 3478.g1193.t1 14
GF10332-PA 3.g1003.t2 3
GF10332-PA 3.g1003.t1 3
GF10332-PA GE17827-PB 6
GF10332-PA GE15108-PA 9
GF10332-PA GE18062-PA 12
GF17617-PA 4.g192.t1 1
GF17617-PA GE25626-PA 1
GF17617-PA GE13451-PA 1
GF17617-PA 2.g556.t1 2
GF17617-PA GE24544-PC 3
GF17617-PA GE11456-PA 6
GF23410-PA GE14867-PA 1
10790.g811.t1 GE24173-PA 1
GF24600-PA 1.g373.t1 1
GF24600-PA GE14776-PA 1
GF24600-PA GE18270-PA 1
GF24600-PA GE18270-PB 1
GF12172-PA GE11962-PA 2
GF12172-PA GE11965-PA 4
GF12172-PA GE11958-PA 7
GF12172-PA 4.g865.t1 17
12341.g1.t1 1635.g589.t1 2
12341.g1.t1 5945.g1902.t1 6
10793.g950.t2 GE18978-PA 1
10793.g950.t2 GE18979-PA 1
10793.g950.t2 GE18982-PA 3
10793.g950.t2 GE18893-PA 5
10793.g950.t2 GE24117-PA 6
GF18642-PA GE24132-PA 1
10793.g950.t1 GE18978-PA 1
10793.g950.t1 GE18979-PA 1
10793.g950.t1 GE18982-PA 3
10793.g950.t1 GE18893-PA 5
10793.g950.t1 GE24117-PA 6
GF22083-PA GE17565-PA 1
GF22083-PA 1.g762.t1 13
GF22083-PA 0.g482.t1 14
GF22083-PA GE18073-PA 14
GF22083-PA GE11804-PA 14
GF22083-PA GE24615-PA 18
GF17866-PA GE25175-PA 1
GF17866-PA GE25175-PB 1
GF17866-PA GE25632-PA 2
GF17866-PA GE16257-PA 8
GF15270-PE 1.g966.t4 1
GF15270-PE 1.g966.t1 1
GF15270-PE 1.g966.t5 1
GF15270-PE 1.g966.t2 1
GF15270-PE 1.g966.t3 1
GF15270-PE GE11101-PA 1
GF15270-PE GE23684-PB 2
GF15270-PE GE23684-PA 2
GF15270-PE GE13398-PA 11
GF15270-PD 1.g966.t4 1
GF15270-PD GE11101-PA 1
GF15270-PD 1.g966.t1 1
GF15270-PD 1.g966.t5 1
GF15270-PD 1.g966.t2 1
GF15270-PD 1.g966.t3 1
GF15270-PD GE23684-PB 2
GF15270-PD GE23684-PA 2
GF15270-PD GE13398-PA 11
GF15270-PC 1.g966.t2 1
GF15270-PC 1.g966.t4 1
GF15270-PC 1.g966.t5 1
GF15270-PC 1.g966.t1 1
GF15270-PC GE11101-PA 1
GF15270-PC 1.g966.t3 1
GF15270-PC GE23684-PA 2
GF15270-PC GE23684-PB 2
GF15270-PC 1.g326.t1 3
GF15270-PC GE11841-PA 17
GF15270-PB 1.g966.t3 1
GF15270-PB 1.g966.t4 1
GF15270-PB 1.g966.t5 1
GF15270-PB 1.g966.t1 1
GF15270-PB GE11101-PA 1
GF15270-PB 1.g966.t2 1
GF15270-PB GE23684-PB 2
GF15270-PB GE23684-PA 2
GF15270-PB GE13398-PA 11
GF15270-PA GE11101-PA 1
GF15270-PA 1.g966.t2 1
GF15270-PA 1.g966.t4 1
GF15270-PA 1.g966.t1 1
GF15270-PA 1.g966.t5 1
GF15270-PA 1.g966.t3 1
GF15270-PA GE23684-PB 2
GF15270-PA GE23684-PA 2
GF15270-PA 1.g326.t1 3
GF15270-PA GE11841-PA 17
10793.g677.t1 GE13857-PA 1
10299.g3.t1 296.g118.t1 6
10299.g3.t1 3352.g1159.t1 19
GF12477-PA GE19289-PA 1
10792.g1735.t1 GE12548-PA 1
10792.g1735.t1 GE12547-PA 1
10792.g1735.t1 GE18589-PA 5
12823.g1.t1 6255.g2470.t1 1
GF19657-PA GE26339-PA 1
GF15218-PA GE12680-PA 1
GF20348-PA GE16376-PC 1
GF20348-PA GE16376-PD 1
GF20348-PA GE16370-PA 1
GF20348-PA GE16376-PB 1
GF20348-PA 6775.g2928.t1 8
GF20956-PA GE22616-PA 1
GF14129-PA GE26318-PA 1
GF14129-PA GE12696-PA 5
GF14129-PA GE20130-PA 6
GF11810-PA GE12493-PA 1
GF18555-PA GE10944-PA 1
GF18555-PA GE10945-PA 1
GF18555-PA GE16599-PA 3
GF17961-PA GE26198-PA 1
GF17961-PA GE26197-PA 1
GF17961-PA 4.g2341.t6 5
GF10237-PA GE15967-PA 1
GF10237-PA 3.g610.t1 2
3181.g1.t1 2468.g873.t1 8
8698.g1.t1 7750.g3603.t1 12
8698.g1.t1 2037.g715.t1 21
8698.g1.t1 5499.g1750.t1 22
GF16056-PA GE24770-PA 1
10790.g813.t2 GE10124-PA 1
10790.g813.t2 4.g1375.t1 1
10790.g813.t2 GE10123-PA 2
10790.g813.t1 4.g1375.t1 1
10790.g813.t1 GE10124-PA 1
10790.g813.t1 GE10123-PA 2
GF15765-PA GE18921-PA 1
GF15765-PA GE14328-PC 3
GF15765-PA GE23386-PA 6
GF15765-PA 6555.g2821.t1 11
GF23531-PA GE21549-PA 1
10790.g1606.t1 GE23735-PA 1
10790.g1606.t1 6209.g2346.t1 7
10790.g1606.t1 GE24952-PA 9
10790.g1606.t1 GE24952-PB 9
10790.g1606.t1 GE23960-PA 9
10790.g1606.t1 GE19964-PA 9
10790.g1606.t1 GE19964-PB 9
10790.g1606.t1 0.g968.t1 10
GF24042-PA GE21967-PA 1
GF11383-PA GE14389-PA 1
GF16268-PA GE23820-PA 1
GF16268-PA GE21730-PC 2
GF16268-PA GE21730-PB 3
GF16268-PA GE21730-PD 3
GF22232-PA GE16575-PA 1
10805.g72.t2 GE16598-PA 1
10805.g72.t2 GE10970-PA 2
10805.g72.t2 GE10970-PB 2
10805.g72.t2 GE16808-PA 3
10805.g72.t2 3.g198.t1 4
10805.g72.t2 4.g73.t2 5
GF24063-PA GE20993-PB 1
GF24063-PA GE20993-PA 1
GF24063-PA GE26244-PA 2
GF22176-PB 3.g56.t1 1
GF22176-PB GE16535-PA 1
GF22176-PB 0.g1136.t1 2
GF22176-PB GE22000-PA 2
GF22176-PB 0.g670.t2 4
GF22176-PB 0.g670.t1 4
GF14722-PA GE15600-PA 1
GF14722-PA GE17528-PA 1
GF14722-PA 2.g1485.t2 7
GF14722-PA GE13482-PB 11
GF14722-PA GE20439-PA 12
GF14722-PA 4.g57.t2 12
GF14722-PA GE14114-PA 13
GF14722-PA GE10541-PE 14
GF14722-PA GE10541-PF 14
GF14722-PA GE10541-PA 14
GF11106-PA GE13102-PA 1
GF11106-PA GE25557-PA 5
10790.g273.t1 GE25277-PA 1
10790.g273.t1 GE21462-PA 1
10790.g273.t1 GE25279-PA 2
10790.g273.t1 GE16165-PA 4
10790.g273.t1 GE16165-PB 4
10790.g273.t1 GE16165-PC 4
10790.g273.t1 GE16165-PD 4
GF17554-PA GE23577-PA 1
GF17554-PA GE23494-PA 4
GF20831-PA GE17681-PA 1
GF22176-PA 3.g56.t1 1
GF22176-PA GE16535-PA 1
GF22176-PA 0.g1136.t1 2
GF22176-PA GE22000-PA 2
GF22176-PA 0.g670.t2 4
GF22176-PA 0.g670.t1 4
GF22920-PA GE10899-PA 1
GF17751-PA GE24558-PA 1
GF12311-PA GE13631-PA 1
GF12311-PA GE13631-PB 1
10792.g1903.t1 GE19426-PA 1
10792.g1903.t1 GE22327-PA 4
10792.g1903.t1 GE22055-PA 5
10792.g1903.t1 GE19737-PA 7
10792.g1903.t1 2.g25.t4 8
10792.g1903.t1 GE10907-PA 9
12974.g1.t1 3063.g1055.t1 20
GF12801-PA GE12178-PA 1
GF19605-PA GE16298-PA 1
GF19605-PA GE16299-PA 1
GF19605-PA GE16299-PB 1
GF19605-PA 3.g258.t2 1
GF19605-PA 3.g258.t1 1
GF14416-PA GE14671-PA 1
GF14416-PA GE12906-PA 6
10793.g860.t1 GE19004-PA 1
10793.g860.t1 1.g1286.t1 1
GF14846-PA GE12730-PA 1
GF11936-PA GE12172-PA 1
GF11936-PA GE12171-PA 2
GF14130-PC GE26328-PA 1
GF14130-PC GE26328-PB 1
GF14130-PC GE17898-PA 1
GF14130-PC GE19216-PA 2
GF14130-PC GE19423-PB 3
GF14130-PC GE19423-PA 3
GF14130-PB GE26328-PB 1
GF14130-PB GE26328-PA 1
GF14130-PB GE17898-PA 1
GF14130-PB GE19216-PA 2
GF14130-PB GE19423-PB 3
GF14130-PB GE19423-PA 3
GF10105-PA GE19901-PA 1
GF13873-PA GE15038-PA 1
GF14130-PD GE26328-PB 1
GF14130-PD GE26328-PA 1
GF14130-PD GE17898-PA 1
GF14130-PD GE19216-PA 2
GF14130-PD GE19423-PB 3
GF14130-PD GE19423-PA 3
GF13700-PA GE12549-PA 1
GF19937-PA GE19883-PA 1
GF19937-PA GE13229-PA 7
GF19937-PA GE14111-PA 8
GF22256-PA GE16043-PA 1
GF22256-PA GE17186-PA 1
GF22256-PA 3.g511.t2 1
GF16335-PA GE10142-PA 1
GF22432-PB 3.g1068.t1 2
GF22432-PB 3.g1068.t2 3
GF24822-PA GE21174-PA 1
GF23167-PA GE24204-PA 1
GF20641-PA GE15908-PA 1
GF12459-PA GE11531-PA 1
GF23866-PA GE20433-PA 1
GF23866-PA 0.g677.t1 1
GF23866-PA GE13310-PA 2
GF15374-PA GE12595-PA 1
10801.g31.t1 7478.g3412.t1 1
10801.g31.t1 962.g330.t1 5
10801.g31.t1 5750.g1834.t1 18
10801.g31.t1 6023.g2002.t1 18
GF14340-PA GE20880-PA 1
GF14340-PA 1.g1783.t1 1
GF14340-PA GE22262-PA 4
GF14340-PA GE16280-PA 6
GF14340-PA GE22301-PA 7
GF14340-PA GE13562-PB 8
GF14340-PA GE13562-PC 8
GF14340-PA GE13562-PA 8
GF14340-PA GE16036-PC 9
GF14340-PA GE25095-PA 9
GF14340-PA GE23597-PA 10
GF14340-PA GE13753-PA 12
GF14340-PA GE24186-PA 12
GF14340-PA GE24184-PA 12
GF14990-PA GE18191-PA 1
GF14990-PA GE11266-PB 2
GF14990-PA GE11266-PA 2
GF14990-PA GE11266-PC 2
GF22444-PA GE17463-PA 1
GF19596-PA GE15975-PA 1
GF19596-PA GE11595-PA 2
GF20722-PA GE16648-PA 1
GF20072-PA GE21330-PA 1
GF20072-PA 0.g393.t1 1
11393.g1.t1 776.g264.t1 7
GF12543-PA GE12877-PA 1
26.g2.t1 8017.g3754.t1 1
26.g2.t1 6048.g2037.t1 7
GF20297-PA GE15912-PB 1
GF20297-PA GE15912-PA 1
GF20297-PA GE17317-PA 2
10791.g814.t1 6445.g2730.t1 1
10791.g814.t1 GE19726-PD 1
10791.g814.t1 GE19726-PE 1
10791.g814.t1 GE19727-PC 1
10791.g814.t1 GE19727-PA 1
10791.g814.t1 GE19726-PB 1
10791.g814.t1 GE19725-PA 1
10791.g814.t1 GE12980-PD 3
10791.g814.t1 GE18681-PA 4
10798.g73.t1 GE15936-PA 1
10798.g73.t1 GE20351-PE 3
GF20621-PA GE12820-PA 1
GF20621-PA 2.g109.t4 2
GF20621-PA 2.g109.t2 2
GF20621-PA 2.g109.t1 2
GF20621-PA 2.g109.t3 2
GF20621-PA 2.g109.t5 2
10790.g1814.t1 4.g408.t1 1
10790.g1814.t1 GE24361-PA 3
10790.g1814.t1 4.g1090.t1 4
10790.g1814.t1 GE24357-PB 6
10790.g1814.t1 GE24357-PC 6
GF21859-PA GE15321-PA 1
GF14070-PA GE13372-PA 1
GF20461-PA GE17351-PB 1
GF20461-PA GE17351-PA 1
GF14225-PA GE12972-PA 1
GF22503-PA GE15526-PA 1
GF22503-PA GE15525-PA 2
GF22503-PA 3.g1077.t3 3
GF22503-PA GE24470-PA 8
GF22503-PA GE23826-PA 9
GF22503-PA GE19567-PA 10
GF22503-PA GE16525-PA 12
GF22503-PA 0.g287.t1 12
GF22503-PA GE20643-PA 14
GF22503-PA 6402.g2669.t1 15
GF22503-PA GE22370-PA 15
GF22503-PA GE21411-PA 16
GF22503-PA 1.g1672.t1 16
GF22503-PA GE22367-PA 16
GF22503-PA GE15822-PA 17
GF22503-PA GE22367-PB 17
GF22503-PA GE10111-PA 17
GF17380-PA GE24438-PA 1
GF17380-PA GE24439-PA 7
GF12213-PA GE12155-PA 1
GF12213-PA 4.g2412.t1 3
GF12213-PA GE17253-PA 6
GF17157-PA GE26407-PA 1
GF17157-PA GE18897-PB 12
GF14102-PA GE25998-PA 1
GF14102-PA 1.g1166.t1 1
GF16210-PA GE23426-PA 1
GF16210-PA GE23426-PB 1
GF11022-PA GE17369-PA 2
GF11022-PA GE14338-PA 3
GF20116-PA GE19692-PA 1
GF20116-PA GE19690-PA 3
GF20116-PA GE19689-PA 4
GF18860-PA GE10312-PA 1
GF24208-PA GE13011-PA 1
GF17648-PA GE24899-PA 1
GF17648-PA GE20540-PA 2
GF16699-PA GE26372-PA 1
GF16699-PA 4.g1867.t1 2
GF16699-PA GE10512-PA 2
GF16699-PA GE14024-PA 3
10827.g4.t1 6071.g2062.t1 15
GF25224-PA GE22100-PA 1
10793.g565.t1 GE15302-PA 2
10793.g565.t1 GE13413-PC 5
GF10405-PA GE20045-PA 1
GF17184-PA GE24878-PA 1
GF17184-PA 1.g741.t1 4
GF17184-PA 0.g182.t1 4
GF17184-PA GE19605-PA 6
GF17184-PA 6349.g2614.t1 6
GF17184-PA GE20730-PA 7
GF20994-PA GE17496-PA 1
GF16510-PA GE26308-PA 1
GF16510-PA GE17801-PA 2
10795.g39.t1 GE15580-PA 1
10795.g39.t1 GE16775-PA 1
10795.g39.t1 3.g169.t1 1
GF19670-PA GE18970-PA 1
10792.g1340.t1 2.g1615.t1 1
GF25037-PA GE21015-PA 1
GF25037-PA 0.g55.t1 1
GF25037-PA GE18443-PA 2
6677.g1.t1 3436.g1184.t1 9
GF24443-PA GE21131-PA 1
GF24443-PA 7086.g3016.t1 2
GF18893-PA GE10824-PA 1
GF18893-PA GE18678-PA 1
GF18893-PA GE26274-PA 2
GF18893-PA GE20297-PA 10
GF18893-PA 4.g1514.t1 10
GF18893-PA GE19764-PA 12
GF18893-PA GE10214-PA 18
GF18893-PA GE15660-PA 18
GF18893-PA GE24784-PA 20
GF18893-PA 1.g1806.t1 21
GF18893-PA GE11466-PB 22
GF18893-PA GE11466-PA 22
GF18893-PA GE11466-PC 22
GF23184-PA GE10779-PA 1
10791.g1179.t1 GE20116-PA 1
10791.g1179.t1 GE20196-PA 8
GF17611-PA GE25619-PA 1
GF17611-PA 4.g188.t1 1
10790.g1604.t1 4.g1922.t1 1
10790.g1604.t1 4.g1922.t2 1
10790.g1604.t1 GE11597-PA 6
10790.g1604.t1 1.g1347.t2 7
10790.g1604.t1 4.g16.t1 13
GF25214-PA 6223.g2390.t1 1
GF25214-PA 0.g1612.t1 1
GF17314-PA GE25804-PC 2
GF17314-PA 4.g366.t2 3
GF17314-PA GE18222-PD 7
GF17314-PA GE21786-PA 12
GF18361-PA GE10220-PA 1
GF18361-PA GE10220-PB 1
GF12572-PA GE22859-PA 1
10050.g1.t2 7733.g3590.t1 1
10050.g1.t2 2.g1052.t1 1
10050.g1.t2 2.g355.t1 1
10050.g1.t2 6116.g2158.t1 1
10050.g1.t2 4831.g1563.t1 1
10050.g1.t2 7187.g3154.t1 1
10050.g1.t2 1952.g674.t1 1
10050.g1.t2 4716.g1538.t1 1
10050.g1.t2 251.g98.t1 1
10050.g1.t2 7187.g3155.t1 1
10050.g1.t2 997.g345.t1 1
10050.g1.t2 30.g12.t1 1
10050.g1.t2 1921.g660.t1 1
10050.g1.t2 7647.g3529.t1 1
10050.g1.t2 6311.g2566.t1 1
10050.g1.t2 1.g1823.t1 1
10050.g1.t2 208.g75.t1 3
GF21840-PA GE17459-PA 1
GF24000-PA GE14710-PA 1
GF19240-PA 3.g449.t2 1
828.g1.t1 7227.g3199.t1 2
828.g1.t1 1445.g501.t1 3
6.g4.t1 900.g310.t1 13
6.g4.t1 4538.g1482.t1 14
GF12294-PA GE14508-PA 1
GF12294-PA GE18157-PA 3
GF12294-PA GE14505-PA 3
GF16120-PA 4.g2250.t1 1
GF16120-PA GE23464-PA 1
GF16120-PA GE23463-PA 1
GF16120-PA GE26331-PA 2
GF16120-PA 0.g586.t3 14
GF10114-PA GE19560-PA 1
GF18949-PA GE25718-PA 1
GF18238-PA GE10677-PA 1
GF15043-PA GE16416-PA 1
GF15043-PA GE16427-PA 2
GF15043-PA GE25520-PA 8
GF24242-PA GE20331-PA 1
GF24242-PA 0.g768.t6 2
10792.g1704.t2 1.g1449.t1 3
10792.g1704.t2 1.g1449.t5 3
10899.g6.t1 7165.g3088.t1 3
GF18187-PA GE25904-PA 1
GF18187-PA GE25905-PB 1
GF21589-PA GE18235-PA 1
GF17004-PA GE10324-PA 1
GF17004-PA 0.g770.t1 4
GF17004-PA GE25495-PF 5
GF17004-PA 4.g71.t2 5
GF17004-PA GE26114-PA 7
GF16877-PA GE26291-PA 1
GF16877-PA GE22125-PA 3
GF16877-PA GE12299-PA 5
GF25054-PA 0.g21.t1 1
GF25054-PA GE24952-PA 2
GF25054-PA GE24952-PB 2
GF25054-PA GE10679-PA 9
GF22434-PA GE17724-PA 1
6589.g1.t1 173.g65.t1 18
6589.g1.t1 4627.g1512.t1 18
6589.g1.t1 3331.g1151.t1 18
GF20739-PA GE23471-PA 1
8412.g1.t1 7166.g3089.t1 1
8412.g1.t1 63.g27.t1 1
8412.g1.t1 7163.g3084.t1 1
8412.g1.t1 989.g340.t1 1
8412.g1.t1 4467.g1468.t1 19
8412.g1.t1 5293.g1694.t1 23
10790.g1949.t1 GE25455-PA 1
GF24808-PA GE21891-PA 1
GF24808-PA GE21891-PB 1
13170.g3.t1 7278.g3256.t1 1
10792.g1691.t1 GE23267-PB 1
10792.g1691.t1 GE23267-PA 1
6387.g1.t1 7180.g3113.t1 1
6387.g1.t1 7148.g3067.t1 1
6387.g1.t1 7268.g3241.t1 1
6387.g1.t1 6108.g2140.t1 32
GF12930-PA GE12506-PA 1
GF12930-PA GE10678-PA 7
GF12930-PA GE25358-PA 8
GF12930-PA GE12710-PA 8
GF10241-PA GE21693-PB 1
GF10241-PA GE21693-PA 1
13740.g1.t1 4467.g1467.t1 1
13740.g1.t1 8091.g3793.t1 24
GF19449-PA GE16221-PA 1
GF23611-PA 6397.g2663.t1 1
GF23611-PA GE19642-PA 1
GF23611-PA 3.g657.t2 5
GF23611-PA 3.g657.t1 5
GF15763-PA GE18919-PA 1
GF18440-PA GE10291-PA 1
GF18440-PA 4.g1557.t1 1
10791.g344.t1 GE21235-PA 1
10791.g344.t1 GE21232-PA 2
10791.g344.t1 GE20370-PA 8
GF15695-PA GE18428-PA 1
GF15695-PA GE18428-PB 1
GF15695-PA GE15628-PA 2
GF15695-PA GE15628-PB 2
GF15695-PA 0.g1167.t1 3
GF15695-PA GE22026-PA 3
GF15695-PA GE25657-PA 4
GF13890-PA GE18177-PA 1
GF14697-PA GE13230-PA 1
GF14697-PA GE13280-PA 4
GF21369-PA GE16419-PA 1
GF21369-PA GE17577-PA 2
GF21369-PA GE17578-PB 3
GF12912-PA GE21819-PA 1
GF12912-PA GE24013-PA 2
GF12176-PA GE11968-PA 1
GF12748-PA GE13776-PA 1
GF16008-PA GE15477-PA 1
GF16008-PA GE23251-PA 4
GF16008-PA GE21107-PA 7
GF16008-PA GE21110-PA 7
GF16008-PA GE14991-PB 8
GF11378-PA GE14385-PA 1
GF11378-PA GE23702-PA 3
GF22195-PA GE16241-PA 1
GF22195-PA GE22618-PA 2
5642.g1.t1 1871.g643.t1 2
5642.g1.t1 3155.g1086.t1 5
12883.g1.t1 6086.g2089.t1 2
12883.g1.t1 5739.g1830.t1 2
GF11865-PB GE14150-PB 1
GF11865-PB GE14150-PA 1
GF11865-PB GE14150-PC 1
GF11865-PB GE14150-PD 1
GF11865-PB GE14036-PA 2
GF11865-PA GE14150-PA 1
GF11865-PA GE14150-PC 1
GF11865-PA GE14150-PD 1
GF11865-PA GE14150-PB 1
GF11865-PA GE14036-PA 2
GF11865-PA GE14036-PE 3
GF11135-PA GE19324-PA 1
GF11135-PA 1.g1698.t1 1
GF11135-PA GE12088-PA 2
10793.g252.t3 2.g137.t1 1
10793.g252.t3 2.g137.t2 1
10793.g252.t3 2.g137.t3 1
10793.g252.t3 GE12790-PA 1
10793.g252.t3 2.g137.t4 1
GF19783-PA GE13508-PA 1
10793.g252.t5 GE12790-PA 1
10793.g252.t5 2.g137.t2 1
10793.g252.t5 2.g137.t3 2
10793.g252.t5 2.g137.t4 3
10793.g252.t5 6219.g2374.t1 4
10793.g252.t4 2.g137.t4 1
10793.g252.t4 2.g137.t1 1
10793.g252.t4 2.g137.t2 1
10793.g252.t4 2.g137.t3 1
10793.g252.t4 GE12790-PA 1
10793.g252.t7 GE12790-PA 1
10793.g252.t7 2.g137.t3 2
10793.g252.t7 GE21986-PA 3
10793.g252.t6 GE12790-PA 3
GF24290-PA GE19719-PA 1
GF23034-PA GE25980-PA 1
GF23034-PA GE10915-PB 5
GF23034-PA 3.g614.t1 6
GF15088-PA 2.g119.t2 1
GF15088-PA 2.g119.t3 1
GF15088-PA 2.g119.t1 1
GF15088-PA 2.g121.t4 1
GF15088-PA 2.g121.t5 1
GF15088-PA 2.g121.t7 1
GF15088-PA 2.g121.t6 1
GF15088-PA 2.g121.t1 1
GF15088-PA 2.g121.t3 1
GF15088-PA 2.g121.t2 1
GF15088-PA 4.g829.t1 10
GF15088-PA 6383.g2647.t1 10
GF24342-PA GE20762-PD 2
GF18720-PA GE10574-PA 1
GF18720-PA GE18502-PA 3
GF18720-PA GE15616-PA 5
GF24342-PB GE20762-PC 1
GF24342-PB GE20762-PA 1
GF24342-PB GE20762-PD 1
GF24342-PB GE20762-PB 1
GF10809-PA GE22062-PA 1
GF10809-PA GE23653-PA 3
GF12313-PA GE13633-PA 1
10790.g1343.t1 4.g1114.t1 1
GF23919-PA GE19861-PA 1
GF23919-PA GE19991-PA 2
GF23919-PA 0.g1189.t1 3
10792.g364.t1 GE13919-PB 1
10792.g364.t1 2.g1238.t3 1
10792.g364.t1 GE13919-PA 1
10794.g184.t1 8004.g3750.t1 2
GF24312-PA 0.g1279.t2 1
GF24312-PA GE22153-PA 1
GF24312-PA 0.g1279.t1 1
GF11965-PA GE11972-PA 1
GF11696-PA GE23684-PB 1
GF11696-PA GE23684-PA 1
GF11696-PA GE11101-PA 2
GF11696-PA GE13398-PA 12
GF16795-PA GE23650-PA 4
GF16795-PA 4.g2037.t1 5
GF19169-PA GE17813-PA 1
GF19169-PA GE24249-PA 8
GF19169-PA GE21417-PA 15
GF19169-PA GE19614-PA 16
GF19169-PA GE26141-PA 17
GF19169-PA GE15156-PA 18
GF19169-PA GE15166-PA 18
GF19169-PA GE19921-PA 18
GF19169-PA 3.g900.t1 21
GF19169-PA 3.g900.t2 21
GF19169-PA GE24613-PA 21
GF19169-PA GE14991-PB 22
10828.g4.t1 4436.g1455.t1 1
10828.g4.t1 2456.g868.t1 1
10828.g4.t1 5974.g1924.t1 1
10828.g4.t1 6117.g2175.t1 1
10828.g4.t1 7679.g3548.t1 1
10828.g4.t1 7248.g3227.t1 1
10828.g4.t1 7210.g3180.t1 1
10828.g4.t1 7733.g3588.t1 1
10828.g4.t1 1521.g536.t1 1
10828.g4.t1 6132.g2202.t1 1
10828.g4.t1 6097.g2120.t1 1
10828.g4.t1 5105.g1635.t1 1
10828.g4.t1 7217.g3186.t1 1
10828.g4.t1 637.g216.t1 1
10828.g4.t1 7110.g3029.t1 1
10828.g4.t1 6117.g2174.t1 1
10828.g4.t1 7182.g3133.t1 1
10828.g4.t1 2228.g776.t1 1
10828.g4.t1 2439.g864.t1 1
10828.g4.t1 2494.g879.t1 1
10828.g4.t1 1484.g514.t1 1
10828.g4.t1 7833.g3655.t1 1
10828.g4.t1 2147.g750.t1 1
10828.g4.t1 5361.g1712.t1 1
10828.g4.t1 7186.g3150.t1 1
10828.g4.t1 7180.g3119.t1 1
10828.g4.t1 1936.g665.t1 1
10828.g4.t1 3405.g1167.t1 1
10828.g4.t1 2036.g714.t1 1
10828.g4.t1 2249.g786.t1 2
10828.g4.t1 3046.g1047.t1 3
10828.g4.t1 7691.g3559.t1 5
10828.g4.t1 1306.g441.t1 6
10828.g4.t1 6116.g2158.t1 37
10828.g4.t1 5974.g1927.t1 37
10792.g183.t1 GE12409-PA 1
10791.g1574.t1 0.g1443.t1 1
10791.g1574.t1 GE19778-PA 1
10791.g1574.t1 6198.g2292.t1 1
GF12563-PA GE22753-PA 1
GF22854-PA GE16305-PA 1
GF14571-PA GE18724-PA 1
GF19044-PA GE14528-PA 1
GF17967-PA GE10834-PA 1
GF22052-PA GE16559-PA 1
GF22052-PA GE16562-PB 1
GF22052-PA GE15794-PA 2
GF22052-PA GE14548-PA 3
GF10412-PA GE20071-PA 1
GF10412-PA 0.g1086.t1 1
GF10412-PA GE17230-PA 5
GF10412-PA 3.g559.t1 6
GF10412-PA GE22143-PA 8
GF23671-PA 6218.g2372.t1 1
GF22311-PA GE16889-PC 1
GF22311-PA 3.g255.t4 1
10790.g68.t1 GE26433-PA 1
10790.g68.t1 4.g1251.t1 2
GF15779-PA GE18936-PA 1
GF20796-PA GE15960-PA 1
GF20796-PA 3.g614.t1 1
GF20796-PA GE10915-PB 1
GF20796-PA GE10915-PA 1
GF20796-PA GE15961-PA 1
GF24211-PA GE21367-PA 1
GF24211-PA 0.g433.t1 1
GF24211-PA GE13324-PA 3
10791.g1016.t1 GE16404-PA 3
10799.g47.t1 6080.g2073.t1 1
10799.g47.t1 962.g330.t1 1
10799.g47.t1 2476.g876.t1 1
10799.g47.t1 7478.g3412.t1 1
10799.g47.t1 7110.g3030.t1 1
GF23057-PA GE18678-PA 1
GF23057-PA GE10824-PA 1
GF23057-PA GE26274-PA 2
GF23057-PA GE20297-PA 11
GF23057-PA GE19764-PA 12
GF23057-PA GE21808-PA 12
GF23057-PA GE10214-PA 18
GF23057-PA GE15660-PA 18
GF23057-PA GE24784-PA 20
GF23057-PA 1.g1806.t1 21
GF23057-PA GE13219-PA 21
GF23057-PA GE26150-PA 22
GF23057-PA GE11466-PB 22
GF23057-PA GE12994-PA 22
GF23057-PA GE14115-PA 22
GF23057-PA GE11466-PA 22
GF14089-PA GE13561-PA 1
GF14089-PA GE21145-PA 1
GF14089-PA GE19129-PA 4
GF14089-PA 3.g682.t1 5
GF14089-PA 2.g158.t6 9
GF18927-PA GE25453-PA 1
GF12618-PA GE14168-PA 1
GF12618-PA GE15551-PA 2
6805.g1.t1 7227.g3199.t1 3
6805.g1.t1 1445.g501.t1 4
GF10053-PA GE19607-PA 1
GF10053-PA 0.g1661.t1 1
GF10053-PA 6349.g2616.t1 1
GF10053-PA GE25123-PA 7
GF23658-PA GE19584-PA 1
GF23658-PA 6314.g2573.t1 1
3983.g1.t1 1622.g586.t1 10
2588.g1.t1 GE20668-PA 1
2588.g1.t1 GE18016-PA 1
2588.g1.t1 7121.g3048.t1 1
2588.g1.t1 GE16472-PA 2
2588.g1.t1 GE16472-PB 2
2588.g1.t1 GE16472-PC 2
2588.g1.t1 GE18276-PA 3
2588.g1.t1 6091.g2108.t1 3
2588.g1.t1 GE18939-PA 3
GF25196-PA GE12225-PA 4
GF25196-PA GE23554-PA 7
GF25196-PA GE22674-PA 8
GF25196-PA GE12353-PA 18
GF12092-PA GE13710-PA 1
GF12092-PA GE13710-PB 1
10792.g1333.t1 GE14222-PB 1
10792.g1333.t1 GE14222-PA 1
GF23357-PA 4.g1773.t1 1
GF23357-PA GE10347-PA 10
GF23357-PA GE10325-PA 10
10792.g1266.t1 1.g1674.t1 1
10792.g1266.t1 GE22105-PA 1
10792.g1266.t1 GE22115-PA 2
10792.g1266.t1 GE14115-PA 4
10792.g1266.t1 GE11499-PA 7
10792.g1266.t1 GE11499-PB 7
10792.g1266.t1 GE26150-PA 10
10792.g1266.t1 GE13219-PA 13
10792.g1266.t1 GE11466-PC 15
10792.g1266.t1 GE11466-PB 16
10792.g1266.t1 3.g212.t1 17
10792.g1266.t1 3.g860.t1 17
10792.g1266.t1 GE24784-PA 19
10792.g1266.t1 2.g475.t1 20
10792.g1266.t1 6428.g2706.t1 20
10792.g1266.t1 GE26274-PA 21
10792.g1266.t1 GE20297-PA 22
GF16731-PA GE26072-PA 1
GF16731-PA GE26071-PA 1
GF16731-PA GE24648-PA 1
GF16731-PA GE24650-PA 3
GF16731-PA GE24644-PA 4
10904.g2.t1 8034.g3759.t1 16
10904.g2.t1 4229.g1387.t1 20
10904.g2.t1 235.g91.t1 21
GF23071-PA GE25523-PA 1
GF23071-PA 4.g93.t1 1
GF23071-PA GE21938-PA 2
GF18535-PA GE24330-PA 1
10793.g883.t1 1.g1012.t3 1
10793.g883.t1 1.g1012.t1 1
10793.g883.t1 1.g1012.t2 1
10793.g883.t1 GE10839-PA 1
10793.g883.t1 GE10861-PA 1
10793.g883.t1 GE19762-PA 4
10793.g883.t1 GE24935-PE 12
10793.g883.t1 6549.g2816.t1 12
10793.g883.t1 GE19390-PC 13
10793.g883.t1 GE19390-PB 13
10793.g883.t1 GE19390-PA 13
GF20724-PA GE10809-PA 1
10792.g1384.t1 GE14046-PA 1
10792.g1384.t1 GE16365-PA 1
10792.g1384.t1 GE17047-PA 2
10792.g1384.t1 GE14234-PA 8
10792.g1384.t1 GE10972-PA 13
GF14882-PA GE14754-PA 1
GF14882-PA GE24666-PA 2
GF14882-PA GE24716-PA 4
GF13729-PA GE21875-PB 1
GF13729-PA GE21875-PA 1
GF13729-PA GE21875-PC 1
GF13729-PA GE19713-PA 3
GF13729-PB GE21875-PC 1
GF13729-PB GE21875-PB 1
GF13729-PB GE21875-PA 1
GF13729-PB 0.g1532.t1 2
GF12469-PA GE19281-PA 1
GF12469-PA 1.g499.t1 2
GF12469-PA GE14461-PA 2
GF12469-PA 1.g499.t3 2
10792.g736.t1 GE12252-PA 1
10792.g736.t1 GE12253-PB 1
10792.g736.t3 GE12252-PA 1
10792.g736.t3 GE12253-PB 1
10790.g1269.t1 GE24767-PA 1
10790.g85.t1 4.g2099.t1 1
10790.g85.t1 4.g2098.t1 1
10790.g85.t1 4.g2100.t4 1
10790.g85.t1 GE10712-PC 1
10790.g85.t1 GE10712-PB 1
10790.g85.t1 GE10710-PA 1
10790.g85.t1 GE10708-PA 1
10790.g85.t1 GE10705-PA 1
10790.g85.t1 GE10704-PA 1
10790.g85.t1 GE10707-PA 1
10790.g85.t1 GE10706-PA 1
10790.g85.t1 GE10711-PA 1
10790.g85.t1 GE10097-PA 2
10790.g85.t1 GE10713-PA 6
10790.g85.t1 GE13825-PA 15
GF19948-PA 4.g1107.t1 1
GF21430-PA GE16771-PA 1
13701.g1.t1 2932.g1001.t1 3
13701.g1.t1 6104.g2134.t1 15
GF23400-PA 1.g734.t1 1
GF23400-PA GE12687-PA 1
GF23400-PA GE20043-PA 3
10796.g148.t1 GE23300-PA 1
10796.g148.t1 GE23302-PA 1
10796.g148.t1 GE23303-PA 1
10796.g148.t1 GE23303-PB 1
10796.g148.t1 GE20899-PA 7
10796.g148.t1 3.g1201.t2 10
GF10423-PA 0.g140.t1 1
GF10423-PA GE19891-PA 1
GF10423-PA GE19891-PB 1
GF20577-PA GE14935-PA 1
GF20577-PA 1.g316.t1 1
GF20577-PA GE17479-PA 2
GF20577-PA GE10952-PA 3
GF23702-PA 6258.g2481.t1 1
GF23702-PA GE22242-PA 1
GF15203-PA 2.g281.t1 1
GF15203-PA GE16195-PA 3
GF14563-PA GE18528-PA 1
GF23889-PA GE21785-PA 1
GF17528-PA GE26032-PA 1
GF17528-PA GE17515-PA 2
GF20759-PC GE23497-PA 1
GF20759-PC GE23497-PB 1
GF13838-PA GE19442-PA 1
GF13838-PA GE23534-PA 2
GF19592-PA GE15527-PA 1
GF16579-PA GE25926-PA 1
GF14046-PA GE13099-PA 1
GF14046-PA GE13110-PA 1
GF14046-PA 1.g682.t1 1
GF14046-PA 6263.g2510.t1 4
10798.g37.t1 GE15534-PA 1
10798.g37.t1 GE15535-PA 1
GF17562-PA 4.g2113.t1 1
GF17562-PA 4.g2113.t2 1
GF17562-PA GE23588-PA 1
GF17562-PA GE23586-PA 1
GF17562-PA GE23583-PA 1
GF17562-PA 4.g2113.t3 1
GF17562-PA GE23587-PA 1
GF17562-PA GE23584-PA 1
GF17562-PA 4.g2111.t1 5
GF15562-PA GE18197-PA 1
GF15562-PA GE23558-PA 2
GF11526-PB 2.g1931.t3 1
GF11526-PB 2.g1931.t2 1
GF11526-PB GE10842-PA 2
GF11526-PB GE11808-PA 3
GF11526-PB GE24524-PA 9
GF12549-PA GE12356-PA 1
GF13927-PA 6096.g2114.t1 1
GF13927-PA GE25333-PB 3
GF13927-PA GE18259-PA 7
10806.g12.t2 GE14529-PA 1
10806.g12.t2 GE14529-PB 1
10806.g12.t2 GE20395-PC 1
10806.g12.t2 0.g714.t2 1
10806.g12.t2 GE20394-PA 1
GF13535-PA GE12738-PA 7
GF13535-PA GE20994-PA 7
GF13535-PA 2.g184.t3 7
10790.g407.t1 GE24967-PA 1
10790.g407.t1 GE24964-PA 1
10790.g407.t1 GE24966-PA 1
10790.g407.t1 4.g318.t1 2
10790.g407.t1 GE25980-PA 10
10790.g1402.t1 GE23678-PA 1
10790.g1402.t1 GE23681-PA 5
10790.g1402.t1 GE23679-PA 5
10790.g1402.t1 GE23685-PA 6
10805.g51.t1 3.g1283.t1 1
10805.g51.t1 GE17951-PA 1
10805.g51.t1 GE21698-PA 18
10792.g777.t1 GE11560-PA 1
10792.g777.t1 GE23866-PA 8
4810.g1.t1 5591.g1770.t1 3
10806.g12.t1 GE14529-PA 1
10806.g12.t1 GE14529-PB 1
10806.g12.t1 GE20395-PC 1
10806.g12.t1 0.g714.t2 1
10806.g12.t1 GE20394-PA 1
10794.g23.t1 3.g825.t1 1
10794.g23.t1 3.g825.t2 1
10794.g23.t1 3.g825.t3 1
GF12287-PA GE12399-PA 1
GF12287-PA GE24221-PA 1
7525.g1.t1 4292.g1415.t1 9
10790.g442.t1 GE26004-PA 1
10796.g115.t1 GE25160-PA 1
10796.g115.t1 GE19308-PA 6
10796.g115.t1 GE10153-PA 6
GF23031-PA GE25667-PA 1
4567.g1.t1 2840.g976.t1 1
GF14819-PA GE15865-PA 1
GF14819-PA GE24599-PA 2
10791.g1576.t1 6198.g2290.t1 1
10791.g1576.t1 0.g1445.t1 1
10791.g1576.t1 GE19778-PA 2
GF24472-PA 6219.g2374.t1 1
GF24472-PA GE21986-PA 2
GF24472-PA GE22490-PB 3
GF24472-PA GE22490-PC 4
GF24472-PA GE12790-PA 5
GF19495-PA GE17591-PA 1
GF10901-PA GE20484-PA 1
GF10901-PA GE21563-PA 2
GF17457-PA GE26019-PA 1
GF17457-PA GE26021-PA 1
GF19056-PA 3.g1099.t1 1
GF19056-PA GE17756-PA 1
GF15194-PA GE17604-PA 1
GF15194-PA GE10127-PA 10
GF22745-PA GE18844-PA 1
GF12610-PA GE13849-PA 1
GF24449-PA GE18376-PA 1
GF24449-PA GE18377-PA 2
GF24449-PA GE18377-PC 2
GF20958-PA GE16169-PA 1
GF20958-PA GE16168-PC 1
GF20958-PA GE16168-PA 1
GF20958-PA GE16168-PD 1
GF20958-PA GE19053-PA 1
GF18857-PA GE10309-PA 1
GF18857-PA GE24503-PA 2
GF18857-PA GE10050-PD 6
GF24860-PA GE16195-PA 1
10656.g1.t1 4.g1330.t1 3
10656.g1.t1 6956.g2972.t1 3
GF13446-PA GE14035-PA 1
681.g1.t1 2963.g1015.t1 3
681.g1.t1 2906.g994.t1 3
GF15433-PA GE14187-PA 1
GF15433-PA 4.g346.t3 5
GF15433-PA GE10839-PA 14
GF15433-PA 1.g1012.t1 16
GF11339-PA GE13607-PA 1
13137.g1.t1 6002.g1971.t1 12
GF24471-PA GE18377-PA 1
GF24471-PA GE18376-PA 3
10790.g787.t1 GE25200-PB 1
10790.g787.t1 GE25200-PA 1
10790.g787.t1 GE25201-PA 1
10790.g787.t1 GE25199-PA 1
10790.g787.t1 GE18538-PA 1
10790.g787.t1 GE23836-PC 1
10790.g787.t1 4.g1811.t2 1
GF23758-PA 6209.g2345.t2 1
GF23758-PA 6209.g2345.t1 1
GF14607-PA GE18018-PA 1
GF18381-PA GE24184-PA 1
GF18381-PA GE25095-PA 2
GF18381-PA GE25091-PA 3
GF18381-PA GE25642-PA 4
GF18381-PA GE10103-PA 4
GF18381-PA GE24186-PA 6
GF18381-PA 1.g179.t1 8
GF18381-PA 1.g179.t2 8
GF18381-PA GE23597-PA 10
GF18381-PA GE17862-PA 12
GF18381-PA GE13562-PB 13
GF18381-PA GE13562-PA 13
GF18381-PA GE13562-PC 13
GF18164-PA GE24630-PA 1
GF17535-PC GE24699-PA 1
GF17535-PC GE19853-PA 1
GF17535-PC GE22233-PA 2
GF17535-PB GE24699-PA 1
GF17535-PB GE19853-PA 1
GF17535-PB GE22233-PA 2
GF17535-PA GE24699-PA 1
GF17535-PA GE19853-PA 1
GF17535-PA GE22233-PA 2
GF19776-PA GE11892-PA 1
GF19776-PA GE20940-PB 2
GF19776-PA GE20940-PA 2
9020.g1.t1 5261.g1684.t1 13
GF14538-PA GE13157-PA 2
GF14538-PA GE15745-PC 4
GF20703-PA GE25292-PA 1
GF23215-PA GE25560-PA 1
GF23215-PA GE22251-PA 2
GF23215-PA GE17742-PA 14
GF23215-PA GE13122-PA 14
GF23215-PA 2.g122.t1 14
GF17221-PA GE23506-PA 1
GF17221-PA 4.g2203.t1 1
GF17221-PA 4.g2205.t1 1
GF17221-PA 1.g1734.t2 4
GF17221-PA 1.g1734.t4 4
10792.g1195.t1 GE11411-PA 1
GF12046-PA GE11502-PA 1
GF25050-PA GE21029-PA 1
10792.g465.t1 GE13451-PA 1
10792.g465.t1 2.g556.t1 1
10792.g465.t1 GE13453-PA 1
10792.g465.t1 GE24544-PC 1
10792.g465.t1 GE25626-PA 5
10792.g465.t1 GE25114-PA 6
10792.g465.t1 GE21515-PA 8
7645.g1.t1 7764.g3610.t1 6
7645.g1.t1 696.g240.t1 7
7645.g1.t1 461.g165.t1 13
GF11657-PA GE11881-PA 1
GF11657-PA GE18950-PA 1
GF11657-PA 0.g1271.t5 5
GF11657-PA GE19920-PA 5
GF11657-PA 0.g1271.t3 5
GF12401-PA GE13532-PA 1
GF20360-PA GE15696-PA 1
GF20686-PA GE18267-PA 1
GF24076-PA GE21007-PA 1
GF24076-PA 0.g58.t4 1
GF24076-PA 0.g58.t3 1
GF24076-PA GE21000-PA 2
GF10247-PA GE21698-PA 1
GF10247-PA 0.g770.t1 1
GF10247-PA 0.g769.t1 1
GF10247-PA 0.g769.t2 1
GF10247-PA 3.g803.t1 11
GF10247-PA GE11499-PA 15
GF10247-PA GE11499-PB 15
GF10247-PA 3.g1283.t1 18
GF10247-PA GE18986-PA 19
GF10247-PB GE21698-PA 1
GF10247-PB 0.g770.t1 1
GF10247-PB 0.g769.t1 1
GF10247-PB 0.g769.t2 1
GF10247-PB GE26113-PB 8
GF10247-PB 1.g273.t1 10
GF10247-PB 0.g204.t1 14
GF10247-PB GE20888-PA 14
GF10247-PB GE20723-PA 16
GF10247-PB GE11499-PC 16
GF10247-PB 1.g1434.t1 17
GF10247-PB 1.g1434.t5 17
GF10247-PB 1.g1434.t3 17
GF10247-PB 2.g330.t4 20
10792.g968.t4 GE23706-PD 1
10792.g968.t4 GE23706-PE 1
10792.g968.t4 GE23706-PA 1
10792.g968.t4 1.g1480.t2 1
10792.g968.t4 1.g1480.t6 2
10792.g968.t4 GE23717-PG 3
11218.g1.t1 5038.g1619.t1 2
10790.g1767.t2 GE10859-PA 1
10790.g1767.t2 4.g2331.t1 1
10790.g1767.t2 4.g2331.t2 1
10790.g1767.t2 4.g2331.t3 2
10790.g1767.t2 GE21022-PA 3
10790.g1767.t2 GE21022-PC 3
10790.g1767.t1 GE10859-PA 1
10790.g1767.t1 4.g2331.t1 1
10790.g1767.t1 4.g2331.t2 1
10790.g1767.t1 GE21022-PA 3
10790.g1767.t1 GE21022-PB 3
10790.g1767.t1 GE21022-PC 3
10792.g968.t3 GE23706-PD 1
10792.g968.t3 GE23706-PE 1
10792.g968.t3 GE23706-PA 1
10792.g968.t3 1.g1480.t2 1
10792.g968.t3 1.g1480.t6 2
10792.g968.t3 GE23717-PG 3
GF14894-PA GE19047-PA 1
GF14894-PA 2.g785.t1 5
GF14894-PA 4.g2232.t1 5
GF23466-PA 6495.g2778.t1 1
GF23466-PA 6491.g2774.t1 1
11492.g1.t1 2786.g961.t1 8
GF16218-PA GE10410-PA 1
10827.g10.t4 GE15676-PA 1
GF14826-PA GE15843-PA 1
GF11387-PA GE14393-PA 1
GF11387-PA GE10877-PA 2
GF13187-PA GE19136-PA 1
GF13187-PA 1.g1471.t1 1
GF13187-PA 1.g1471.t4 1
GF13187-PA 1.g1471.t3 1
GF13187-PA 1.g1471.t5 1
GF14848-PA GE12733-PA 1
GF22909-PA GE10887-PA 1
GF22909-PA 4.g2356.t1 3
GF22909-PA 4.g2356.t2 3
GF22909-PA GE23380-PA 5
GF22909-PA GE23382-PA 6
GF22909-PA 4.g2358.t1 7
GF16095-PA GE25339-PA 1
GF16095-PA 4.g24.t2 1
GF16095-PA GE14400-PA 2
10797.g257.t1 GE16869-PA 1
GF12152-PA GE11948-PA 1
GF12152-PA 2.g1233.t1 3
GF25157-PA 6198.g2295.t1 1
GF25157-PA GE19780-PA 1
GF21044-PA GE17180-PA 1
GF21044-PA GE17180-PB 1
GF21044-PA GE16165-PA 2
GF21044-PA GE16165-PB 2
GF21044-PA GE16165-PD 2
GF21044-PA GE16165-PC 2
GF22619-PA GE15603-PA 1
GF22619-PA 3.g1014.t1 2
GF22619-PA GE23606-PA 3
10795.g203.t1 GE16528-PA 1
10795.g203.t1 GE21682-PA 2
10795.g203.t1 GE16530-PA 3
10795.g203.t1 GE11436-PA 7
10795.g203.t1 GE22796-PA 10
GF20809-PB GE14428-PB 1
GF20809-PB GE14428-PA 1
GF14862-PA GE16571-PA 1
10827.g10.t1 GE15676-PA 1
10827.g10.t1 GE10276-PA 2
GF13752-PA GE13882-PA 1
GF13752-PA GE13882-PB 1
GF13752-PA GE13883-PA 3
GF13752-PA 2.g1622.t1 6
GF13752-PA GE14234-PA 7
GF11892-PA 2.g1563.t1 1
GF11892-PA GE14184-PA 1
GF18170-PA GE25248-PA 1
GF18170-PA GE11644-PA 2
GF18170-PA GE15505-PA 3
GF18170-PA GE15504-PB 4
10791.g1053.t1 GE19683-PA 1
10791.g1053.t1 GE19685-PA 1
10791.g1053.t1 6412.g2688.t1 1
10791.g1053.t1 GE19685-PB 1
10791.g1053.t1 GE23632-PA 3
10858.g1.t1 5847.g1869.t1 2
10793.g878.t1 GE10905-PA 1
10793.g878.t1 1.g1002.t1 1
10793.g878.t1 GE10927-PA 1
10793.g878.t1 GE10916-PA 2
10793.g878.t1 GE18491-PA 3
10793.g878.t1 3.g15.t1 6
GF13453-PA GE14042-PA 1
10793.g480.t1 GE18757-PA 1
10794.g26.t1 GE15947-PA 1
10794.g26.t1 GE15948-PA 1
10794.g26.t1 GE15946-PA 2
10794.g26.t1 GE11783-PA 5
10794.g26.t1 GE13276-PA 6
10794.g26.t1 GE19212-PB 10
10794.g26.t1 GE25969-PA 11
10794.g26.t1 GE25878-PA 11
10794.g26.t1 GE23882-PA 12
10794.g26.t1 4.g26.t1 12
10794.g26.t1 GE19490-PB 13
10794.g26.t1 4.g105.t1 13
10794.g26.t1 GE25334-PA 13
10794.g26.t1 GE25986-PA 13
10794.g26.t1 GE25247-PA 13
10794.g26.t1 GE20840-PA 13
10794.g26.t1 GE20038-PA 13
GF13689-PA GE12538-PA 1
GF13689-PA GE13607-PA 2
GF10917-PA GE21545-PA 4
GF10917-PA 0.g611.t1 5
GF10917-PA 2.g572.t1 8
GF17318-PA GE25808-PA 1
GF21921-PA GE17207-PA 1
GF19620-PA 3.g597.t1 1
GF12007-PA GE22456-PA 1
GF12007-PA 1.g1630.t1 1
GF12007-PA GE21440-PA 3
GF12007-PA GE21440-PB 3
GF12007-PA GE24656-PA 4
GF12007-PA GE20124-PC 4
GF12007-PA GE20124-PB 5
GF12007-PA GE14328-PC 6
GF12007-PA GE10110-PA 6
10793.g172.t1 GE13188-PD 1
10793.g172.t1 GE13188-PB 2
GF10608-PA GE21760-PA 1
GF24213-PA GE21369-PA 1
GF24213-PA 0.g433.t1 1
GF14101-PA GE25987-PA 1
GF16614-PC GE10083-PA 1
GF16614-PC 4.g1320.t2 1
GF16614-PC 4.g1320.t1 1
GF16614-PC 6292.g2538.t1 2
GF16614-PC GE12477-PA 3
GF10642-PA GE21615-PA 1
GF10642-PA 0.g691.t2 1
GF10642-PA GE20414-PA 2
GF10642-PA GE21580-PA 10
GF25265-PA GE21812-PA 1
3078.g1.t1 7184.g3147.t1 7
13103.g1.t1 5976.g1938.t1 1
13103.g1.t1 1015.g357.t1 5
13103.g1.t1 6160.g2232.t1 7
GF10570-PA GE21041-PA 1
GF10570-PA 0.g14.t1 1
GF10570-PA GE21182-PA 2
GF15223-PA GE18763-PA 1
GF15223-PA GE18762-PB 1
GF15647-PA GE11908-PA 1
GF15647-PA GE26270-PA 2
GF15647-PA GE22607-PC 5
GF15647-PA GE22607-PA 5
GF19063-PA GE16124-PA 1
6689.g1.t1 7172.g3097.t1 1
6689.g1.t1 6116.g2158.t1 1
6689.g1.t1 1.g1823.t1 1
6689.g1.t1 2.g1052.t1 1
6689.g1.t1 6048.g2036.t1 1
6689.g1.t1 2.g355.t1 1
6689.g1.t1 7733.g3590.t1 1
6689.g1.t1 30.g12.t1 1
6689.g1.t1 7176.g3105.t1 1
6689.g1.t1 997.g345.t1 1
6689.g1.t1 7457.g3391.t1 1
6689.g1.t1 7187.g3154.t1 6
6689.g1.t1 5710.g1812.t1 36
6689.g1.t1 7713.g3579.t1 37
6689.g1.t1 7531.g3452.t1 38
6689.g1.t1 1318.g454.t1 39
GF15138-PA GE18560-PA 1
GF15138-PA 1.g745.t1 1
GF15399-PA GE13670-PA 1
GF15399-PA GE25543-PA 2
GF15399-PA GE22325-PA 14
GF15399-PA GE13292-PA 14
GF15399-PA 4.g1049.t1 16
GF15399-PA GE21651-PB 18
GF15399-PA GE17378-PA 18
GF15399-PA GE15957-PB 18
GF15399-PA 3.g734.t2 19
GF15399-PA 3.g734.t1 19
GF15399-PA GE11499-PC 19
10811.g4.t1 7182.g3134.t1 1
10811.g4.t1 2272.g798.t1 4
10811.g4.t1 7894.g3698.t1 10
10811.g4.t1 7495.g3424.t1 32
GF24933-PA 0.g208.t2 1
GF24933-PA 0.g208.t1 1
GF24933-PA GE20884-PA 2
GF22831-PA GE18327-PA 1
GF22831-PA GE18327-PB 1
GF11669-PA GE11895-PA 1
GF11669-PA GE11762-PA 3
GF11669-PA GE11762-PB 3
GF11669-PA GE16626-PA 3
GF11669-PA GE13065-PA 6
GF11669-PA 0.g1086.t1 7
GF11669-PA GE18762-PB 13
4869.g1.t1 834.g282.t1 3
GF11594-PA GE10135-PA 1
GF10959-PA GE16515-PA 1
GF10959-PA GE20812-PA 4
GF10959-PA GE20804-PA 9
GF10959-PA GE20478-PA 11
GF10959-PA GE23163-PA 13
GF10959-PA 4.g854.t1 13
GF10959-PA 1.g1552.t1 13
GF10959-PA GE17612-PA 13
GF10959-PA GE18573-PA 14
GF10959-PA GE25219-PA 14
GF25145-PA GE20859-PA 1
GF25145-PA GE11851-PA 5
GF25145-PA GE21017-PA 10
GF16441-PA GE10513-PA 1
GF13797-PA GE24565-PA 1
10793.g211.t1 GE15865-PA 1
10793.g211.t1 GE12712-PA 1
10793.g211.t1 GE12711-PB 1
10793.g211.t1 GE12711-PA 1
10793.g211.t1 GE12713-PA 2
10793.g211.t1 4.g1669.t1 4
10793.g211.t1 4.g1669.t2 4
GF16231-PA GE24214-PA 1
GF16231-PA GE24214-PB 1
GF16231-PA GE10326-PA 1
GF16231-PA GE17892-PA 12
GF16231-PA 1.g937.t1 14
GF16231-PA GE25353-PB 27
GF16231-PA GE19268-PA 27
10790.g1160.t1 GE10080-PA 1
10791.g1306.t1 GE22200-PA 1
10791.g1306.t1 GE22200-PB 1
10791.g1306.t1 1.g1806.t1 3
10791.g1306.t1 1.g1806.t2 3
10791.g1306.t1 GE12057-PE 24
10791.g1306.t1 GE12057-PD 24
10791.g1306.t1 GE19804-PA 27
10791.g1306.t1 6209.g2358.t3 27
10791.g1306.t1 GE26009-PA 28
10791.g1306.t1 GE23367-PA 28
10791.g1306.t3 GE22200-PB 1
10791.g1306.t3 GE22200-PA 1
10791.g1306.t3 1.g1806.t1 3
10791.g1306.t3 1.g1806.t2 3
10791.g1306.t3 1.g972.t1 3
10791.g1306.t3 GE20600-PA 4
10791.g1306.t3 GE20600-PB 4
10791.g1306.t3 2.g1193.t1 23
10791.g1306.t3 0.g435.t2 25
10791.g1306.t3 0.g435.t1 25
10791.g1306.t3 GE25682-PA 26
10791.g1306.t2 GE22200-PA 1
10791.g1306.t2 GE22200-PB 1
10791.g1306.t2 1.g1806.t1 3
10791.g1306.t2 1.g1806.t2 3
10791.g1306.t2 1.g972.t1 3
10791.g1306.t2 GE20600-PA 4
10791.g1306.t2 GE20600-PB 4
10791.g1306.t2 6209.g2359.t1 22
10791.g1306.t2 0.g435.t1 24
10791.g1306.t2 0.g435.t2 24
10791.g1306.t2 GE16684-PA 24
10791.g1306.t2 GE14825-PA 26
10791.g1306.t2 1.g354.t1 26
10791.g1306.t4 GE22200-PB 1
10791.g1306.t4 GE22200-PA 1
10791.g1306.t4 1.g1806.t1 3
10791.g1306.t4 1.g1806.t2 3
10791.g1306.t4 4.g657.t1 21
10791.g1306.t4 GE26024-PA 21
10791.g1306.t4 6209.g2359.t1 22
10791.g1306.t4 GE19764-PA 23
10791.g1306.t4 GE14145-PA 23
10791.g1306.t4 0.g435.t1 24
10791.g1306.t4 0.g435.t2 24
10791.g1306.t4 GE16684-PA 24
GF18365-PA GE10223-PA 1
GF24785-PA GE10802-PA 2
GF24426-PA GE21115-PA 1
GF24426-PA 0.g75.t1 1
GF24557-PA GE20221-PA 1
GF24557-PA GE19685-PB 3
GF24557-PA GE20526-PA 4
GF16129-PA GE10516-PA 1
GF16129-PA GE10516-PB 1
GF10060-PA GE20964-PA 1
GF10060-PA 4.g1344.t1 8
GF10060-PB GE20964-PA 1
GF10060-PB GE14093-PA 7
GF10060-PB GE21082-PA 8
GF14730-PA GE15711-PA 1
GF23214-PA GE24608-PA 1
10793.g423.t1 GE11020-PA 1
10793.g423.t1 2.g1689.t1 5
GF20271-PA GE17364-PA 1
GF20271-PA 3.g721.t1 2
GF15614-PA GE11373-PA 1
GF18444-PA GE10295-PA 1
GF18444-PA GE23839-PA 4
GF22851-PA GE16294-PA 1
GF22851-PA GE16294-PB 1
GF22851-PA GE16305-PA 2
10794.g153.t1 8004.g3750.t1 6
GF21607-PA GE18547-PA 1
GF21607-PA GE18547-PC 1
GF21607-PA GE18547-PB 1
GF21607-PA GE18546-PA 1
GF21607-PA GE23004-PA 1
GF21607-PA GE19202-PA 1
GF21607-PA GE19204-PA 1
GF21607-PA GE19205-PA 1
GF21607-PA GE22993-PA 1
GF21607-PA 1.g1564.t3 2
GF21607-PA 1.g1564.t1 3
GF21607-PA GE22983-PC 3
GF12396-PA GE13524-PA 1
GF12396-PA GE20235-PA 2
GF12396-PA GE21764-PA 3
GF11592-PA GE13650-PA 1
GF11592-PA GE13650-PB 1
GF21692-PA GE14517-PA 1
GF21692-PA 5.g10.t1 1
GF21692-PA 5.g10.t2 1
GF21692-PA GE17271-PA 8
GF12520-PA GE12849-PA 1
GF13290-PA GE12244-PA 1
GF13290-PA GE12244-PB 1
GF13003-PA GE11851-PA 1
GF13003-PA GE11852-PB 2
GF13003-PA GE11871-PA 4
GF24294-PA 6445.g2730.t1 1
GF24294-PA GE19726-PD 1
GF24294-PA GE19726-PE 1
GF24294-PA GE19727-PC 1
GF24294-PA GE19727-PA 1
GF24294-PA GE19725-PA 1
GF24294-PA GE19726-PB 1
GF24294-PA 6201.g2316.t1 2
GF24294-PA 0.g1507.t1 2
GF24294-PA GE18681-PA 4
GF23032-PA GE26389-PA 1
GF23032-PA GE24193-PA 4
GF22859-PA 6140.g2212.t1 1
GF22859-PA GE12987-PA 1
GF22859-PA 3463.g1188.t1 1
GF22509-PA GE15534-PA 1
GF25201-PA GE20023-PA 1
10446.g1.t1 20.g6.t1 1
10446.g1.t1 7531.g3452.t1 1
10446.g1.t1 2040.g717.t1 1
10446.g1.t1 1.g1822.t1 5
10446.g1.t1 7784.g3618.t1 6
10446.g1.t1 4026.g1336.t1 24
10446.g1.t1 7235.g3210.t1 37
GF10615-PA GE20446-PA 6
GF10615-PA GE20447-PA 6
10797.g28.t1 GE18858-PA 1
10797.g28.t1 1.g1051.t1 1
10797.g28.t1 0.g878.t1 2
10797.g28.t1 GE20229-PA 3
10797.g28.t1 GE16333-PC 5
10797.g28.t1 GE16333-PB 5
10797.g28.t1 GE16333-PA 5
GF16575-PA GE25922-PA 1
GF20478-PA GE17376-PA 1
GF20478-PA 3.g733.t1 1
GF20478-PA GE15851-PA 1
GF20478-PA GE23942-PA 1
GF20478-PA GE23944-PA 1
GF20478-PA GE12514-PA 1
GF20478-PA GE23940-PA 1
GF20478-PA GE25719-PA 1
GF20478-PA 4.g1675.t3 1
GF20478-PA GE23941-PA 1
GF20478-PA GE23943-PB 1
GF20478-PA GE17506-PA 4
10834.g40.t1 GE24161-PA 1
GF22956-PA GE10592-PC 1
GF22956-PA GE10592-PD 1
GF22956-PA GE10592-PB 1
GF22956-PB GE10592-PC 2
GF22956-PB GE10592-PB 2
GF20943-PA GE16625-PA 1
GF11572-PA GE24748-PA 1
GF11572-PB GE24748-PA 1
10794.g81.t1 GE15370-PA 1
GF21725-PA GE17917-PA 1
GF21725-PA 3.g1249.t1 1
GF21725-PA GE23375-PA 1
GF21725-PA GE19324-PA 9
GF21725-PA 1.g783.t1 10
GF12611-PA GE13850-PA 1
GF12611-PA GE20163-PA 1
GF16647-PA GE10232-PA 3
GF11298-PA GE21886-PA 1
13747.g1.t1 1077.g371.t1 1
13747.g1.t1 15.g4.t1 27
GF14574-PA GE18729-PA 1
GF14574-PA GE18729-PB 1
10799.g59.t1 5793.g1850.t1 2
GF14670-PA GE14857-PA 1
GF14670-PA 1.g345.t1 1
GF14670-PA 1.g345.t2 1
10800.g12.t1 7182.g3134.t1 1
10800.g12.t1 2272.g798.t1 4
4293.g1.t1 7886.g3689.t1 4
GF23458-PA 6188.g2269.t1 1
GF12916-PA GE21852-PA 1
GF12916-PA 1.g1703.t1 1
GF12916-PA 1.g1703.t2 1
GF12916-PA 6228.g2397.t1 2
GF12916-PA GE22515-PA 2
GF12916-PB GE21852-PA 1
GF12916-PB 1.g1703.t1 1
GF12916-PB 1.g1703.t2 1
GF12916-PB 6116.g2157.t1 3
GF16084-PA GE25327-PA 1
GF24382-PA GE20707-PA 1
GF14085-PA GE13517-PA 1
9053.g1.t1 4779.g1555.t1 2
GF21178-PA GE18286-PA 1
GF21967-PA GE16961-PA 1
3026.g1.t1 1806.g623.t1 3
10907.g4.t1 1581.g563.t1 3
GF12724-PA GE22684-PA 1
GF12724-PA 1.g1595.t1 1
GF12724-PA 6298.g2545.t1 7
GF12724-PA GE20012-PA 8
GF12724-PA GE12225-PA 10
GF12724-PA GE13538-PA 13
GF12724-PA GE24613-PA 18
GF12724-PA GE22138-PA 22
GF24463-PA GE19839-PA 1
GF19160-PA GE17821-PA 1
10792.g62.t1 7945.g3718.t1 1
10792.g62.t1 7444.g3385.t1 1
10792.g62.t1 GE12956-PA 1
10792.g62.t1 7859.g3673.t1 10
10792.g62.t1 6117.g2172.t1 11
10792.g62.t1 1386.g472.t1 20
10792.g62.t1 5975.g1930.t1 51
GF23236-PA GE26386-PA 1
10794.g125.t1 GE15896-PA 1
10794.g125.t1 3.g685.t2 1
10794.g125.t1 GE15895-PC 1
10794.g125.t1 GE15899-PA 1
10794.g125.t1 3.g683.t1 1
10794.g125.t1 GE15897-PA 1
10794.g125.t1 6117.g2178.t1 1
10794.g125.t1 7691.g3559.t1 2
10794.g125.t1 2.g3.t1 3
10794.g125.t1 6707.g2907.t1 23
10794.g125.t1 0.g1778.t1 36
GF22771-PA GE18853-PA 1
GF22199-PA GE16245-PA 1
GF24243-PA GE20332-PA 1
GF24243-PA 0.g768.t6 1
GF24243-PA 0.g768.t5 1
GF12163-PA GE11958-PA 1
GF12163-PA GE26181-PA 11
GF12163-PA GE26178-PA 13
GF12163-PA GE24529-PA 13
GF24711-PB GE20585-PA 1
GF24711-PB GE20585-PB 1
GF24711-PB 4.g264.t2 1
GF24711-PB 4.g264.t1 1
GF24711-PB GE24752-PA 1
GF24711-PB GE12798-PA 1
GF24711-PB GE20918-PA 1
GF24711-PB 3.g1055.t1 1
GF24711-PB GE17705-PA 1
GF24711-PB GE23789-PB 2
GF24711-PB GE23789-PA 2
11676.g1.t1 7878.g3681.t1 23
10104.g3.t1 8098.g3799.t1 8
13286.g2.t1 4996.g1603.t1 18
GF24856-PA GE21209-PA 1
GF24856-PA GE18605-PA 1
GF24856-PA GE18608-PC 1
GF24856-PA GE18608-PD 1
GF24856-PA GE18608-PE 1
GF24856-PA GE18607-PA 1
GF24856-PA GE18608-PB 1
GF24856-PA GE18606-PA 1
GF24856-PA GE18608-PA 1
GF24856-PA GE21213-PA 1
GF24856-PA 0.g219.t1 3
GF24856-PA GE22216-PB 6
GF24856-PA GE24273-PA 13
GF24856-PA GE25346-PC 14
GF24856-PA 6371.g2639.t1 15
11388.g2.t1 6087.g2097.t1 11
11388.g2.t1 3789.g1276.t1 12
GF24816-PA GE16151-PA 1
GF12040-PA GE11496-PA 1
GF15260-PA GE13216-PA 1
GF17797-PA GE21647-PA 3
GF17797-PA GE26456-PA 6
GF17797-PA GE12346-PA 6
GF10799-PA GE22542-PA 1
GF10799-PA 0.g1694.t1 1
GF10799-PA GE22547-PA 1
GF10799-PA 0.g1696.t1 1
GF10740-PA GE19979-PA 1
GF10740-PA GE19978-PA 1
GF13807-PA GE24676-PA 1
GF13807-PA GE23773-PA 2
GF13462-PA GE14052-PA 1
10798.g135.t1 3.g1012.t1 1
10798.g135.t1 GE17657-PA 1
GF16206-PA GE23417-PA 1
GF16206-PA 6314.g2574.t1 2
GF16206-PA GE22525-PA 2
GF16206-PA GE22524-PA 2
GF16206-PA GE17764-PB 4
GF16206-PA 0.g1100.t3 5
GF11659-PA GE25006-PA 1
10794.g82.t1 3.g1201.t2 1
10794.g82.t1 3.g1201.t1 1
10794.g82.t1 GE15368-PA 1
10794.g82.t1 GE13812-PA 1
10794.g82.t1 3.g1201.t3 2
10794.g82.t1 GE23633-PA 11
10790.g334.t2 4.g839.t3 2
10791.g941.t1 0.g1483.t1 1
10791.g941.t1 GE19744-PA 1
10791.g941.t1 6443.g2724.t1 2
10791.g941.t1 GE25003-PA 8
GF17762-PA GE24775-PA 1
GF17762-PA GE24777-PA 2
12106.g1.t1 3521.g1205.t1 32
10790.g1589.t1 GE10550-PA 1
GF22618-PB GE15602-PA 1
GF22618-PB 3.g1014.t1 1
GF17566-PA GE23589-PA 1
GF17566-PA GE23592-PB 1
GF17566-PA 4.g2110.t1 1
GF17566-PA GE23590-PA 1
GF17566-PA 4.g2109.t3 1
GF17566-PA GE23591-PA 1
GF17566-PA GE23595-PA 2
GF17566-PA GE10716-PA 9
10790.g1589.t2 GE10550-PA 1
10790.g1589.t2 4.g1905.t1 2
GF19481-PA GE21883-PA 1
10805.g4.t1 7268.g3241.t1 1
10805.g4.t1 5999.g1966.t1 1
10805.g4.t1 7148.g3067.t1 1
10805.g4.t1 7691.g3559.t1 1
10805.g4.t1 484.g173.t1 1
10805.g4.t1 1523.g539.t1 1
10805.g4.t1 6088.g2098.t1 1
10805.g4.t1 3533.g1210.t1 1
10805.g4.t1 6117.g2178.t1 2
10805.g4.t1 6018.g1990.t1 7
10805.g4.t1 6162.g2239.t1 8
10805.g4.t1 852.g294.t1 40
GF15217-PA GE18190-PA 1
GF15661-PA GE12130-PA 1
GF15661-PA GE12411-PA 2
GF15661-PA GE15818-PA 3
GF15661-PA GE24032-PA 4
9418.g1.t1 2035.g713.t1 1
9418.g1.t1 7156.g3073.t1 2
10790.g1534.t1 4.g452.t1 1
GF12394-PA GE13520-PA 1
GF12394-PA GE12363-PA 2
GF21573-PA GE15671-PA 1
10792.g869.t1 2.g1565.t1 1
10792.g869.t1 GE11670-PA 1
10792.g869.t1 GE11669-PA 1
GF13181-PA GE13843-PA 1
GF23518-PA GE18312-PA 1
10793.g142.t1 GE17218-PA 1
10793.g142.t1 GE17292-PA 1
10793.g142.t1 GE12306-PA 2
GF12883-PA GE14349-PA 1
GF12883-PA GE12518-PA 4
GF12883-PA GE12518-PC 4
GF17882-PA GE23548-PA 1
10407.g1.t1 7843.g3660.t1 4
10407.g1.t1 6087.g2097.t1 12
GF22817-PA GE18318-PA 1
GF10321-PA GE22586-PA 1
10806.g22.t1 GE14515-PC 1
10806.g22.t1 GE14515-PB 1
10806.g22.t1 GE14515-PA 1
GF11713-PA GE23849-PA 1
GF14588-PA GE18342-PA 1
GF14588-PA 1.g470.t1 1
GF14588-PA GE18340-PA 2
GF23459-PB 6516.g2786.t1 1
GF23459-PB GE15773-PA 1
GF23459-PB 6516.g2784.t1 2
GF23459-PA 6516.g2786.t1 1
GF23459-PA GE15773-PA 1
GF23459-PA 6516.g2784.t1 1
GF23459-PA GE19931-PA 3
10855.g2.t1 889.g306.t1 19
10874.g1.t1 231.g86.t1 1
10874.g1.t1 6010.g1983.t1 1
10874.g1.t1 6085.g2076.t1 1
10874.g1.t1 2909.g995.t1 1
10874.g1.t1 7118.g3043.t1 5
10063.g2.t1 6117.g2175.t1 1
10063.g2.t1 4436.g1455.t1 1
10063.g2.t1 2456.g868.t1 1
10063.g2.t1 5974.g1924.t1 1
10063.g2.t1 7679.g3548.t1 1
10063.g2.t1 7248.g3227.t1 1
10063.g2.t1 7210.g3180.t1 1
10063.g2.t1 7110.g3029.t1 1
10063.g2.t1 7733.g3588.t1 1
10063.g2.t1 6132.g2202.t1 1
10063.g2.t1 1521.g536.t1 1
10063.g2.t1 7217.g3186.t1 1
10063.g2.t1 6097.g2120.t1 1
10063.g2.t1 5105.g1635.t1 1
10063.g2.t1 637.g216.t1 1
10063.g2.t1 2494.g879.t1 1
10063.g2.t1 6117.g2174.t1 1
10063.g2.t1 7182.g3133.t1 1
10063.g2.t1 2228.g776.t1 1
10063.g2.t1 7833.g3655.t1 1
10063.g2.t1 7186.g3150.t1 1
10063.g2.t1 5361.g1712.t1 1
10063.g2.t1 2439.g864.t1 1
10063.g2.t1 1484.g514.t1 2
10063.g2.t1 1306.g441.t1 7
10063.g2.t1 7691.g3559.t1 11
10063.g2.t1 7148.g3067.t1 11
10063.g2.t1 7686.g3553.t1 13
10063.g2.t1 0.g1664.t1 16
10063.g2.t1 6088.g2098.t1 18
10063.g2.t1 7713.g3581.t1 26
10063.g2.t1 7731.g3587.t1 32
10063.g2.t1 7461.g3393.t1 32
10063.g2.t1 6207.g2342.t1 32
10063.g2.t1 7187.g3154.t1 33
10063.g2.t1 6027.g2007.t1 34
10063.g2.t1 4831.g1563.t1 46
10358.g4.t1 6140.g2213.t1 3
GF13440-PA GE14232-PA 1
GF13440-PA 2.g1619.t1 1
GF21303-PA GE15760-PA 1
GF21303-PA GE20114-PA 6
GF23654-PA GE19581-PA 1
GF23654-PA GE22538-PA 2
GF12973-PA GE13739-PA 1
GF12761-PA GE14089-PA 1
GF12761-PA GE14090-PC 2
GF12761-PA GE14090-PB 3
GF12761-PA GE14318-PA 6
5973.g2.t1 4591.g1501.t1 1
5973.g2.t1 1129.g382.t1 2
GF12761-PB GE14090-PC 1
GF12761-PB GE14090-PB 2
10793.g1115.t2 GE18585-PA 1
10793.g1115.t2 1.g765.t2 2
GF16767-PA GE23615-PA 1
GF15080-PA GE17155-PA 1
6065.g1.t1 2.g185.t1 1
6065.g1.t1 4.g1068.t1 1
6065.g1.t1 5293.g1694.t1 4
GF11361-PA GE14364-PA 1
GF10905-PA GE20489-PA 1
GF10905-PA GE20490-PA 1
GF10905-PA 0.g631.t4 1
GF10905-PA 0.g631.t3 1
GF10905-PA GE13408-PA 1
GF10905-PA GE13568-PB 1
GF10905-PA 2.g742.t1 1
GF20805-PA GE16975-PA 1
10793.g140.t1 GE18263-PA 1
10793.g140.t1 1.g369.t1 2
10793.g140.t1 6203.g2321.t1 4
10793.g140.t1 GE14241-PA 4
GF21890-PA GE10402-PA 1
GF16618-PB GE10088-PA 1
GF16618-PB GE10088-PB 1
GF16618-PB GE10087-PA 1
GF16618-PB GE21828-PA 2
GF16618-PB GE25210-PA 8
GF16618-PB GE15943-PA 8
GF16618-PB GE24785-PA 10
GF16618-PB GE17748-PA 13
GF16618-PB GE19659-PA 13
GF16618-PB 1.g179.t1 14
GF16618-PB 1.g179.t2 14
GF16618-PB GE22262-PA 14
GF16618-PB GE17784-PA 14
GF16618-PB GE11555-PA 15
GF16618-PB GE20880-PA 16
GF16618-PB GE24568-PA 16
GF16618-PB GE25644-PA 16
GF16618-PB GE24700-PA 16
5972.g4.t1 7873.g3678.t1 9
5972.g4.t1 391.g141.t1 12
5972.g4.t1 2251.g792.t1 12
5972.g4.t1 3176.g1091.t1 14
GF17662-PA GE24912-PA 1
10793.g1097.t1 GE18598-PA 1
10793.g1097.t1 1.g782.t1 1
10791.g1946.t1 3750.g1267.t1 1
10791.g1946.t1 6716.g2915.t1 2
10791.g1946.t1 3768.g1272.t1 2
10791.g1946.t1 928.g320.t1 11
10819.g9.t1 2794.g963.t1 1
10819.g9.t1 4880.g1573.t1 1
10819.g9.t1 GE12956-PA 1
10819.g9.t1 7945.g3718.t1 1
10819.g9.t1 3496.g1195.t1 11
10819.g9.t1 6117.g2172.t1 17
10819.g9.t1 962.g330.t1 19
10819.g9.t1 6080.g2073.t1 29
GF25095-PA GE21471-PA 1
GF25095-PA 0.g524.t1 3
GF17030-PA GE23435-PA 1
10796.g197.t1 4.g1960.t1 1
10796.g197.t1 GE19018-PA 2
10796.g197.t1 GE25236-PA 6
GF23923-PA GE19866-PA 1
GF11183-PB 2.g436.t1 1
GF11183-PB GE13360-PA 1
GF11183-PB GE17236-PA 1
GF11183-PB 3.g565.t1 1
GF11183-PB GE19184-PA 2
GF10883-PA GE20459-PA 1
10791.g1093.t6 GE19806-PA 1
10791.g1093.t6 6275.g2522.t1 1
10791.g1093.t6 0.g1407.t1 1
10791.g1093.t6 0.g1407.t3 1
10791.g1093.t6 0.g1407.t2 1
10791.g1093.t6 GE16374-PA 7
10791.g1093.t6 GE24203-PB 9
10791.g1093.t7 GE19806-PA 1
10791.g1093.t7 0.g1407.t3 1
10791.g1093.t7 0.g1407.t1 1
10791.g1093.t7 6275.g2522.t1 1
10791.g1093.t7 0.g1407.t2 1
10791.g1093.t7 GE25619-PA 4
10791.g1093.t7 GE17237-PA 6
10791.g1093.t4 0.g1407.t3 1
10791.g1093.t4 6275.g2522.t1 1
10791.g1093.t4 0.g1407.t1 1
10791.g1093.t4 GE19806-PA 1
10791.g1093.t4 0.g1407.t2 1
10791.g1093.t4 0.g278.t1 8
10791.g1093.t5 0.g1407.t3 1
10791.g1093.t5 6275.g2522.t1 1
10791.g1093.t5 0.g1407.t1 1
10791.g1093.t5 GE19806-PA 1
10791.g1093.t5 0.g1407.t2 1
10791.g1093.t5 0.g1406.t1 2
10791.g1093.t5 0.g1406.t2 2
10791.g1093.t5 GE19913-PA 11
10791.g1093.t2 GE19806-PA 1
10791.g1093.t2 0.g1407.t2 1
10791.g1093.t2 0.g1407.t3 1
10791.g1093.t2 6275.g2522.t1 1
10791.g1093.t2 0.g1407.t1 1
10791.g1093.t2 GE24203-PC 5
10791.g1093.t2 GE23321-PA 8
10791.g1093.t2 GE13070-PA 9
10791.g1093.t2 GE13070-PC 10
10791.g1093.t3 0.g1406.t1 1
GF16635-PA GE10105-PA 1
10791.g1093.t1 GE19806-PA 1
10791.g1093.t1 0.g1407.t3 1
10791.g1093.t1 6275.g2522.t1 1
10791.g1093.t1 0.g1407.t1 1
10791.g1093.t1 0.g1407.t2 1
10791.g1093.t1 GE25619-PA 4
10791.g1093.t1 GE13070-PB 8
10791.g1093.t1 0.g1276.t2 9
GF13915-PA GE16626-PA 4
GF13915-PA GE22143-PA 5
GF12890-PA GE14358-PA 1
GF24873-PA GE21716-PA 1
7301.g1.t1 5296.g1695.t1 1
7301.g1.t1 4.g347.t1 6
7301.g1.t1 3866.g1298.t1 8
8329.g1.t1 7181.g3129.t1 12
8329.g1.t1 4292.g1415.t1 18
GF24661-PA GE21236-PA 1
GF24661-PA GE14091-PA 2
GF11722-PA GE12063-PA 1
GF17656-PA GE24908-PA 1
GF21218-PA GE17163-PA 1
10793.g299.t1 1.g745.t1 1
10793.g299.t1 GE18559-PA 1
10793.g299.t1 GE18560-PA 1
GF15589-PA GE25734-PB 1
GF15589-PA GE25734-PA 1
GF15589-PA GE11600-PA 2
GF18660-PA GE24156-PB 1
GF18660-PA GE24156-PA 1
GF18660-PA GE20957-PB 2
GF18660-PA GE20957-PA 2
10791.g1442.t1 0.g830.t3 2
10791.g1442.t1 GE21749-PA 2
10791.g1442.t1 0.g830.t4 2
10792.g649.t2 GE13738-PA 1
10790.g1669.t1 6203.g2327.t1 1
10790.g1669.t1 3067.g1059.t1 7
GF12514-PA GE12466-PA 1
GF12514-PA GE10541-PE 6
GF12514-PA GE10541-PF 6
GF12514-PA GE10541-PA 6
GF12514-PA GE10541-PD 6
GF12514-PA 6198.g2291.t1 7
GF12514-PA GE22308-PA 7
GF12514-PA GE10339-PB 8
GF12514-PA GE10338-PA 8
GF12514-PA GE14776-PA 10
GF12514-PA 1.g373.t1 10
GF12514-PA GE19229-PA 11
GF12514-PA 3.g308.t2 11
GF12514-PA 3.g308.t4 11
GF12514-PA 3.g308.t3 11
GF12514-PA 4.g57.t1 12
GF12514-PA 4.g57.t2 12
GF12514-PA GE20439-PA 13
GF12514-PA GE12474-PA 13
GF25292-PA GE20178-PD 1
GF25292-PA 0.g941.t3 1
GF25292-PA GE15444-PA 2
GF25292-PA GE23510-PA 6
GF25292-PA GE14704-PI 9
GF25292-PA GE17758-PA 9
GF25292-PA GE17758-PB 9
GF25292-PA 1.g225.t3 10
GF25292-PA 1.g225.t1 10
GF25292-PA 1.g225.t4 10
GF14250-PA GE13272-PA 1
GF18480-PA GE25964-PA 1
10793.g800.t1 GE12986-PB 1
10793.g800.t1 GE12986-PA 1
10793.g800.t1 GE12986-PC 1
10508.g1.t1 7278.g3256.t1 24
9762.g1.t1 4274.g1408.t1 12
GF11906-PA GE14002-PA 1
23.g1.t1 7672.g3542.t2 1
23.g1.t1 7672.g3542.t1 1
23.g1.t1 GE18209-PC 2
6325.g3.t1 7784.g3618.t1 1
6325.g3.t1 7327.g3303.t1 1
6325.g3.t1 4.g389.t1 1
6325.g3.t1 2012.g697.t1 1
6325.g3.t1 3409.g1171.t1 32
GF14723-PA GE15611-PA 1
GF14723-PA 2.g470.t1 2
GF14723-PA GE13396-PA 2
GF21312-PA GE15768-PA 1
GF21312-PA GE24036-PA 4
GF21312-PA GE19126-PA 5
GF23871-PA GE20631-PA 1
GF23871-PA GE25013-PA 2
GF23871-PA GE11762-PB 4
GF23871-PA GE11762-PA 4
GF23871-PA GE16626-PA 5
GF23871-PA GE20071-PA 9
10795.g209.t1 3.g851.t3 1
10795.g209.t1 3.g851.t1 1
10795.g209.t1 GE15750-PA 1
GF21085-PA GE12897-PA 1
GF21085-PA 2.g35.t4 1
GF21085-PA 2.g35.t1 1
GF21085-PA 2.g35.t3 1
GF21085-PA 2.g35.t2 1
GF13754-PA GE13884-PA 1
GF13754-PA GE18889-PA 2
GF17225-PA GE26154-PA 1
GF17225-PA GE26154-PB 1
GF17225-PA GE26154-PC 1
GF17225-PA GE18961-PA 1
GF24156-PA 0.g1728.t2 1
GF24156-PA 0.g1728.t1 1
GF24156-PA GE19522-PA 1
10490.g3.t1 7227.g3199.t1 2
10490.g3.t1 1445.g501.t1 3
10804.g31.t1 804.g274.t1 21
GF20010-PA GE17797-PA 1
GF16669-PA GE24856-PA 1
GF14553-PA 2.g716.t1 1
GF20953-PA GE16822-PA 1
10793.g1101.t1 GE18596-PA 1
10793.g1101.t1 1.g780.t1 1
10793.g1101.t1 GE18594-PA 2
10793.g1101.t1 GE19193-PA 4
GF17149-PA GE24725-PA 1
GF13315-PA GE11600-PA 1
GF13315-PA GE25734-PB 2
GF13315-PA GE25734-PA 2
GF13315-PA GE10294-PA 3
GF14956-PA GE14308-PA 1
GF14956-PA GE14328-PC 2
GF14956-PA GE23386-PA 7
GF23996-PA GE21512-PA 1
GF11830-PA GE11546-PA 1
GF11830-PA GE11549-PA 3
GF11830-PA 1.g1092.t1 7
GF10148-PA GE21285-PA 1
GF10148-PA 0.g328.t1 1
GF10148-PA 0.g328.t2 1
GF10148-PA 0.g329.t1 1
GF10148-PA 2.g158.t2 2
GF12800-PA GE13898-PA 1
GF23898-PA GE22131-PA 1
GF23898-PA GE22132-PA 2
10790.g502.t1 GE26054-PA 1
10790.g502.t1 GE26052-PA 1
10799.g42.t1 4436.g1455.t1 1
10799.g42.t1 2456.g868.t1 1
10799.g42.t1 5974.g1924.t1 1
10799.g42.t1 7248.g3227.t1 1
10799.g42.t1 6117.g2175.t1 1
10799.g42.t1 7210.g3180.t1 1
10799.g42.t1 7679.g3548.t1 1
10799.g42.t1 7733.g3588.t1 1
10799.g42.t1 1521.g536.t1 1
10799.g42.t1 6132.g2202.t1 1
10799.g42.t1 6097.g2120.t1 1
10799.g42.t1 5105.g1635.t1 1
10799.g42.t1 637.g216.t1 1
10799.g42.t1 7217.g3186.t1 1
10799.g42.t1 7182.g3133.t1 1
10799.g42.t1 6117.g2174.t1 1
10799.g42.t1 7110.g3029.t1 1
10799.g42.t1 2228.g776.t1 1
10799.g42.t1 2439.g864.t1 1
10799.g42.t1 1484.g514.t1 1
10799.g42.t1 2147.g750.t1 1
10799.g42.t1 2494.g879.t1 1
10799.g42.t1 5361.g1712.t1 1
10799.g42.t1 7180.g3119.t1 1
10799.g42.t1 7833.g3655.t1 1
10799.g42.t1 2036.g714.t1 3
10799.g42.t1 7186.g3150.t1 3
10799.g42.t1 5999.g1966.t1 8
10799.g42.t1 7686.g3553.t1 10
10799.g42.t1 5815.g1859.t1 24
10799.g42.t1 7143.g3063.t1 25
10799.g42.t1 1210.g413.t1 33
GF10123-PA GE21342-PA 1
GF11483-PA GE22105-PA 1
GF11483-PA 1.g1674.t1 1
GF11483-PA GE14115-PA 3
GF11483-PA GE26150-PA 10
GF11483-PA GE15660-PA 10
GF11483-PA GE13219-PA 12
GF11483-PA GE11466-PA 15
GF11483-PA GE11466-PC 15
GF11483-PA 3.g860.t1 17
GF11483-PA 2.g475.t1 20
GF11483-PA GE21651-PA 20
GF11483-PA GE26274-PA 21
GF11483-PA GE18911-PA 21
GF11483-PA GE15957-PA 21
GF21557-PA GE18566-PA 1
GF21557-PA GE18904-PA 2
GF21927-PA GE17015-PA 1
GF21927-PA 3.g371.t1 1
GF25240-PA GE22120-PA 1
GF25240-PA 0.g1250.t1 1
GF25240-PA 0.g1250.t4 1
GF25240-PA 0.g1250.t5 1
GF25240-PA 0.g1250.t3 1
GF13403-PA GE13498-PA 1
GF14097-PA GE25932-PA 1
10793.g283.t2 1.g712.t2 1
10793.g283.t2 1.g712.t1 1
10793.g283.t2 GE13931-PA 2
10793.g283.t2 GE13086-PA 6
10793.g283.t1 1.g712.t2 1
10793.g283.t1 1.g712.t1 1
10793.g283.t1 GE13931-PA 2
10793.g283.t1 GE13086-PA 6
10793.g283.t1 4.g112.t1 8
10792.g997.t1 GE11903-PA 1
10792.g997.t1 GE11904-PA 2
GF15937-PA GE17767-PA 1
10790.g810.t1 4.g1370.t1 1
10790.g810.t1 GE10120-PA 1
GF24779-PA GE21102-PA 1
GF24779-PA GE21102-PB 2
8196.g1.t1 5975.g1937.t1 1
10794.g141.t1 7226.g3198.t1 12
GF12607-PA 2.g1123.t1 1
GF12607-PA GE13847-PA 1
GF12607-PA GE18911-PA 8
GF12607-PA 1.g966.t2 12
GF12607-PA GE17378-PA 19
GF12607-PA GE26311-PA 19
GF12516-PA GE12469-PA 1
GF12516-PA GE16812-PA 2
10793.g1364.t1 2.g173.t2 5
GF18399-PA GE24201-PA 1
GF18399-PA GE10493-PA 2
GF24514-PA GE20181-PA 1
10793.g947.t1 GE25592-PA 1
10793.g947.t1 GE18980-PA 1
10793.g947.t1 GE23797-PC 1
10793.g947.t1 GE23797-PA 1
10793.g947.t1 GE23797-PB 1
10793.g947.t1 GE23664-PA 2
10790.g1888.t1 GE25639-PA 1
GF21997-PA GE16599-PA 1
GF21997-PA GE10944-PA 2
10973.g1.t1 6121.g2190.t1 32
GF21848-PA GE11654-PA 1
GF12090-PA GE13699-PA 1
GF12090-PA GE25029-PA 2
GF12033-PA GE13562-PB 1
GF12033-PA GE13562-PC 1
GF12033-PA GE13562-PA 1
GF12033-PA GE13562-PD 2
GF12033-PA GE12967-PA 5
GF12033-PA GE13637-PA 6
GF12033-PA GE16280-PA 7
GF12033-PA GE25095-PA 9
GF12033-PA GE23597-PA 13
GF12033-PA GE24186-PA 13
GF12033-PA GE13753-PA 13
10791.g1802.t1 0.g1043.t1 1
10791.g1802.t1 GE21927-PA 1
10791.g1802.t1 GE21926-PA 2
GF11415-PA GE11825-PA 1
9922.g1.t1 457.g161.t1 2
9922.g1.t1 7354.g3323.t1 2
GF20241-PA GE17866-PA 1
GF20241-PA GE22459-PA 2
GF20241-PA GE25003-PA 3
10790.g812.t1 4.g1374.t2 1
10790.g812.t1 GE24172-PA 1
10790.g812.t1 4.g1374.t1 1
10793.g232.t1 GE13124-PA 1
10793.g232.t1 2.g123.t1 1
GF21693-PA GE11470-PA 1
GF21693-PA GE11470-PB 1
GF22699-PA GE17629-PA 1
GF22699-PA GE14185-PA 2
GF22699-PA 2.g1563.t1 2
GF14549-PA GE13545-PA 1
GF14549-PA 6984.g2979.t1 2
GF14549-PA GE25064-PA 2
GF20704-PA GE10788-PA 1
GF19034-PA 3.g590.t1 1
GF19034-PA GE24196-PA 2
GF18935-PA GE25956-PA 1
GF15721-PA GE11331-PA 1
GF15721-PA GE11331-PB 1
GF12366-PA GE19209-PA 1
GF12366-PA 1.g1568.t2 1
GF12366-PA 1.g1568.t1 1
GF12366-PA GE22940-PA 1
GF12366-PA GE19208-PA 1
GF12366-PA GE12274-PA 7
GF12366-PA GE12275-PA 7
GF12366-PA 4.g873.t2 18
GF12366-PA GE10910-PA 25
GF12366-PA GE25361-PA 25
GF15799-PA GE18467-PA 1
GF19175-PA GE15801-PA 1
10790.g1626.t1 GE10578-PC 2
GF11228-PA GE23476-PA 1
10790.g49.t1 4.g665.t1 1
10790.g49.t1 GE24099-PA 2
GF23941-PA GE19884-PA 1
GF23313-PA GE23364-PA 1
GF20268-PA GE17359-PA 1
10791.g1220.t2 GE21503-PC 1
10791.g1220.t2 GE21503-PB 2
GF15402-PA GE18459-PA 1
GF15402-PA GE26464-PB 1
10791.g1220.t1 GE21503-PC 1
10791.g1220.t1 GE21503-PB 2
GF18580-PA GE23789-PA 1
GF18580-PA GE23789-PB 1
GF18580-PA GE24752-PA 1
GF18580-PA 4.g264.t1 1
GF18580-PA 4.g264.t2 1
GF18580-PA GE12798-PA 1
GF18580-PA GE21470-PA 1
GF18580-PA 0.g544.t1 1
GF18580-PA GE20918-PA 1
GF18580-PA 4.g1925.t2 1
GF18580-PA GE17705-PA 1
GF18580-PA 3.g1055.t1 1
GF18580-PA 4.g1925.t1 1
GF18580-PA 4.g1925.t3 1
GF18580-PA 4.g1925.t4 1
GF18580-PA GE20585-PB 1
GF18580-PA GE20585-PA 1
GF18580-PA 4.g1925.t5 1
GF18580-PA 6089.g2099.t1 1
GF18580-PA 2.g117.t1 3
10793.g777.t1 2.g349.t1 1
10793.g777.t1 GE12615-PA 1
10793.g777.t1 GE12617-PA 2
5876.g1.t1 1.g1830.t1 2
GF24256-PA GE20347-PA 1
GF18818-PA GE10854-PA 1
GF11370-PA GE14377-PA 1
GF11370-PA GE14377-PB 1
6186.g4.t1 2794.g963.t1 1
6186.g4.t1 7576.g3483.t1 9
6186.g4.t1 7219.g3190.t1 18
6186.g4.t1 2845.g978.t1 29
6186.g4.t1 7450.g3388.t1 34
GF16872-PA GE25752-PA 1
GF16872-PA GE25752-PB 1
GF16872-PA 3820.g1287.t1 7
GF16872-PA GE20196-PB 7
GF16872-PA GE20196-PA 8
GF10602-PA GE21756-PA 1
GF10602-PA GE21755-PA 2
GF20464-PA GE13456-PA 1
3529.g1.t1 2665.g921.t1 6
3529.g1.t1 7733.g3591.t1 14
3529.g1.t1 2389.g854.t1 15
GF18325-PB 4.g241.t2 1
GF18325-PB GE25051-PA 1
GF18325-PB GE25050-PF 1
GF18325-PB 4.g241.t1 1
GF18325-PB 4.g241.t4 1
GF18325-PB GE25052-PC 1
GF18325-PB GE25052-PE 1
GF18325-PB GE25697-PB 1
GF18325-PB GE25697-PA 1
GF18325-PB GE25031-PA 1
GF18325-PB 4.g254.t1 2
GF18325-PB GE25515-PA 4
GF18325-PB GE21572-PA 6
GF18325-PA 4.g241.t2 1
GF18325-PA GE25051-PA 1
GF18325-PA GE25050-PF 1
GF18325-PA 4.g241.t1 1
GF18325-PA GE25052-PE 1
GF18325-PA 4.g241.t4 1
GF18325-PA GE25052-PC 1
GF18325-PA GE25697-PB 1
GF18325-PA GE25697-PA 1
GF18325-PA GE25031-PA 1
GF18325-PA 4.g254.t1 2
GF18325-PA GE25515-PA 4
GF18325-PA GE14671-PA 7
GF22929-PA GE17696-PA 1
GF23591-PA GE11266-PB 1
GF23591-PA GE11266-PA 1
GF23591-PA GE11266-PC 1
GF23591-PA GE18191-PA 2
GF23591-PA GE24394-PA 3
GF21826-PA GE15640-PC 1
GF18810-PA GE23903-PA 1
GF24590-PA GE21997-PA 1
GF24590-PA 0.g1133.t1 1
GF24590-PA GE19517-PA 2
GF24590-PA 0.g1729.t1 3
GF24590-PA GE10603-PA 9
10790.g1276.t1 GE24761-PA 1
10790.g1276.t1 GE24762-PA 2
10823.g35.t3 GE15834-PA 1
10823.g35.t3 GE15835-PA 2
10823.g35.t2 GE15835-PA 1
10823.g35.t2 3.g761.t2 1
10823.g35.t2 3.g761.t1 1
GF12065-PA GE13451-PA 1
GF12065-PA 2.g556.t1 1
GF12065-PA GE13453-PA 1
GF12065-PA GE24544-PC 2
GF12065-PA GE25624-PA 5
GF12065-PA GE25626-PA 6
GF13516-PA GE12292-PA 1
GF15652-PA GE11989-PA 1
GF14392-PA GE25417-PA 1
GF14392-PA GE25406-PA 1
GF14392-PA GE17455-PA 2
GF14392-PA GE21264-PA 5
GF12869-PA GE14334-PA 1
GF13333-PA GE14113-PC 1
GF13333-PA GE14113-PA 1
GF13333-PA GE14113-PB 1
GF13333-PA GE20886-PA 6
GF13333-PA GE17528-PA 7
GF17006-PA GE25027-PA 1
GF17006-PA GE21498-PA 2
GF17006-PA 0.g564.t1 7
GF16318-PA GE23539-PA 1
GF16318-PA GE23539-PB 1
GF16318-PA GE18575-PA 2
GF14058-PA GE13229-PA 1
GF14058-PA GE14111-PA 2
GF14058-PA GE26189-PA 3
GF14058-PA GE15451-PA 5
GF14058-PA 2.g1588.t1 7
GF14058-PA 0.g998.t1 7
GF18000-PA 7033.g2997.t1 1
GF18000-PA GE25702-PA 1
GF16318-PB GE23539-PA 1
GF16318-PB GE23539-PB 1
GF16318-PB GE18575-PA 2
GF22237-PA GE16268-PA 1
GF22237-PA GE10939-PA 1
GF22237-PA 3.g1048.t1 10
GF22237-PA GE25082-PC 10
GF22237-PA GE26311-PA 17
GF22237-PA GE16789-PA 18
GF22237-PA GE19805-PA 18
GF22237-PA GE22105-PA 18
GF16352-PA GE10165-PA 1
GF11719-PA GE12060-PA 1
GF16280-PA GE23727-PA 1
GF16280-PA 4.g1934.t1 2
5572.g2.t1 3432.g1180.t1 15
5572.g2.t1 76.g32.t1 19
5572.g2.t1 5710.g1814.t1 19
5572.g2.t1 1640.g591.t1 27
GF10932-PA GE22590-PA 1
GF15691-PA 1.g80.t1 1
GF15691-PA GE14642-PA 1
GF15691-PA GE21136-PA 3
GF15839-PA GE18501-PA 1
GF13115-PA GE12373-PA 1
GF13115-PA GE18222-PB 12
GF13115-PA GE18225-PA 13
GF13115-PA GE25805-PA 13
GF19453-PA GE15570-PA 1
GF19453-PA GE19179-PA 2
GF21364-PA GE16414-PA 1
GF14739-PA GE12898-PA 1
GF14739-PA GE19250-PA 2
GF14739-PA GE25867-PA 6
GF14739-PA 4.g1452.t1 10
GF14739-PA GE20836-PA 11
GF24418-PA GE21107-PA 1
GF24418-PA GE21110-PA 2
GF24418-PA GE21110-PC 3
GF24418-PA GE10709-PA 5
GF24418-PA 1.g1017.t1 6
10792.g1456.t1 2.g748.t2 1
10792.g1456.t1 GE13573-PA 1
10792.g1456.t1 2.g748.t1 1
10801.g18.t1 4215.g1385.t1 7
10801.g18.t1 1656.g596.t1 19
10793.g1134.t1 GE14894-PA 1
10793.g1134.t1 1.g329.t1 1
10814.g2.t1 7212.g3182.t1 3
10814.g2.t1 7533.g3453.t1 15
10814.g2.t1 4274.g1408.t1 24
GF18340-PA GE25865-PA 1
10826.g10.t1 5974.g1924.t1 1
10826.g10.t1 7679.g3548.t1 1
10826.g10.t1 6117.g2175.t1 1
10826.g10.t1 7110.g3029.t1 1
10826.g10.t1 7217.g3186.t1 1
10826.g10.t1 4436.g1455.t1 1
10826.g10.t1 6097.g2120.t1 1
10826.g10.t1 2456.g868.t1 1
10826.g10.t1 2228.g776.t1 1
10826.g10.t1 7833.g3655.t1 1
10826.g10.t1 7186.g3150.t1 1
10826.g10.t1 7248.g3227.t1 1
10826.g10.t1 7210.g3180.t1 1
10826.g10.t1 1521.g536.t1 1
10826.g10.t1 2494.g879.t1 1
10826.g10.t1 7733.g3588.t1 1
10826.g10.t1 7182.g3133.t1 1
10826.g10.t1 1306.g441.t1 1
10826.g10.t1 5807.g1856.t1 1
10826.g10.t1 1277.g436.t1 1
10826.g10.t1 2621.g912.t1 1
10826.g10.t1 5361.g1712.t1 1
10826.g10.t1 3405.g1167.t1 1
10826.g10.t1 2036.g714.t1 1
10826.g10.t1 4210.g1382.t1 3
10826.g10.t1 6117.g2178.t1 20
10826.g10.t1 7731.g3587.t1 26
10826.g10.t1 7461.g3393.t1 26
10826.g10.t1 6207.g2342.t1 26
10826.g10.t1 7687.g3556.t1 36
GF12159-PA GE16005-PB 1
GF12159-PA GE16006-PA 1
GF19708-PA GE18540-PB 1
GF25022-PA GE18262-PA 3
GF25022-PA GE17512-PD 6
GF16202-PA GE23413-PA 1
GF16202-PA GE23414-PA 2
10448.g1.t1 7444.g3385.t1 1
10448.g1.t1 7945.g3718.t1 2
10448.g1.t1 5023.g1614.t1 19
10448.g1.t1 7859.g3673.t1 21
10448.g1.t1 7888.g3693.t1 22
10448.g1.t1 7187.g3156.t1 27
10448.g1.t1 1386.g472.t1 28
10448.g1.t1 7219.g3190.t1 32
GF12538-PA GE12870-PA 1
GF12538-PA GE22811-PA 4
GF12538-PA GE22802-PA 5
GF18845-PA GE25851-PA 1
GF18845-PA GE15819-PE 9
GF18406-PA GE23845-PA 1
GF19364-PA GE17702-PB 1
GF19364-PA GE17702-PA 1
GF19364-PA GE10541-PB 7
10805.g115.t1 GE16581-PA 1
10805.g115.t1 1.g283.t1 4
10805.g115.t1 GE16683-PA 6
10805.g115.t1 GE11925-PA 8
10805.g115.t1 GE18580-PA 9
GF12984-PA GE13748-PA 1
GF12984-PA GE13746-PA 2
GF12984-PA GE26297-PA 6
GF10109-PA GE21307-PA 1
GF10109-PA 0.g162.t1 2
GF17482-PA GE26452-PA 1
GF17482-PA 4.g1267.t4 1
GF17482-PA 4.g1267.t1 1
GF17482-PA 4.g1267.t3 1
GF17482-PA GE26449-PF 2
GF22832-PA GE14552-PA 1
GF12647-PA GE13480-PA 1
GF12647-PA GE13480-PB 1
GF12239-PA 1.g1429.t1 1
GF12239-PA GE12498-PA 2
GF15780-PC GE18937-PB 1
GF15780-PC GE18937-PC 1
GF15780-PC GE18937-PA 1
GF20190-PA 3.g743.t1 1
GF20190-PA 3.g743.t2 1
GF20190-PA GE17390-PA 1
GF20190-PA GE15841-PA 1
GF20190-PA GE15607-PA 7
GF20190-PA GE22397-PA 18
GF20190-PB GE15841-PA 1
GF20190-PB GE21056-PA 3
10440.g1.t1 3820.g1288.t1 7
GF15328-PA GE19370-PA 1
10791.g1222.t1 GE21503-PA 1
GF16305-PA GE11564-PB 2
GF16305-PA GE17626-PA 4
GF16305-PA GE25869-PA 5
GF14151-PA GE10182-PA 1
GF14151-PA GE10125-PA 2
GF14151-PA GE17937-PA 2
GF13368-PA GE14127-PA 1
GF13368-PA GE15702-PA 2
GF13368-PA GE19172-PA 13
GF11988-PA GE13401-PA 1
GF11988-PA GE13238-PA 2
GF11988-PA GE12658-PA 2
10799.g52.t1 7527.g3447.t1 1
GF20853-PA GE12757-PA 1
GF20853-PA GE12756-PA 2
GF20579-PB 7148.g3067.t1 1
GF20579-PB 6088.g2098.t1 1
GF20579-PB GE14924-PA 1
GF20579-PB 7268.g3241.t1 1
GF20579-PB 5999.g1966.t1 1
GF20579-PB 6117.g2163.t1 1
GF20579-PB 2971.g1019.t1 1
GF20579-PB 7691.g3559.t1 1
GF20579-PB 1523.g539.t1 3
GF20579-PB 5329.g1702.t1 4
GF20579-PB 2.g3.t1 12
GF20579-PB 7180.g3113.t1 13
GF20579-PB 4210.g1382.t1 33
GF20579-PB 1817.g627.t1 37
GF20579-PB 6048.g2036.t1 37
GF20579-PB 997.g345.t1 38
GF23818-PA GE20257-PB 1
GF23818-PA GE20258-PA 1
GF23818-PA GE17181-PA 2
GF22460-PA GE16287-PA 1
GF22460-PA 3.g266.t1 1
GF18148-PA GE24419-PA 1
GF13762-PA 1.g1737.t1 1
GF13762-PA 1.g1737.t2 1
GF13762-PA GE19361-PA 1
GF13762-PA GE19362-PA 2
GF10139-PA GE21273-PA 1
GF10139-PA GE12521-PA 1
GF10139-PA 6488.g2772.t1 3
10297.g2.t1 7212.g3182.t1 4
10297.g2.t1 7646.g3528.t1 7
10297.g2.t1 2155.g756.t1 13
GF17462-PA GE26026-PA 1
10799.g4.t1 20.g6.t1 1
10799.g4.t1 7531.g3452.t1 1
10799.g4.t1 2040.g717.t1 1
10799.g4.t1 1.g1822.t1 6
10799.g4.t1 690.g235.t1 17
10799.g4.t1 7358.g3327.t1 22
10799.g4.t1 4026.g1336.t1 24
GF12281-PA GE13934-PA 1
GF12009-PB GE21863-PA 1
GF12009-PB 1.g1701.t1 1
GF12009-PB 1.g1701.t2 1
GF12009-PB 2.g1588.t1 3
GF12009-PB 4.g1955.t1 5
GF12009-PB GE15451-PA 6
GF15072-PA GE17221-PA 1
GF16588-PA GE25939-PB 1
GF16588-PA GE25939-PA 1
10793.g1062.t1 GE12999-PA 1
10793.g1062.t1 GE12988-PA 1
10793.g1062.t1 GE12981-PA 2
GF22048-PA GE16556-PA 1
GF18087-PA GE10702-PA 1
GF18087-PA GE17548-PA 10
GF18087-PA GE21431-PA 10
GF18087-PA GE20758-PA 10
GF18087-PA GE20069-PA 11
GF16417-PA GE24978-PA 1
GF16417-PA GE13734-PB 1
GF16417-PA GE13734-PA 1
GF16417-PA GE13732-PA 1
GF16417-PA GE26220-PA 16
GF16417-PA GE12768-PA 19
10790.g1425.t1 GE23800-PB 2
10792.g176.t1 2.g813.t1 1
10792.g176.t1 2.g813.t2 1
10792.g176.t1 GE12269-PA 1
GF19668-PA GE25751-PA 2
7770.g1.t1 5739.g1830.t1 1
7770.g1.t1 6086.g2089.t1 1
7770.g1.t1 2456.g869.t1 2
7770.g1.t1 7938.g3713.t1 2
7770.g1.t1 1578.g561.t1 2
7770.g1.t1 3096.g1068.t1 3
GF19499-PA GE16160-PA 1
GF19499-PA GE15414-PA 2
10818.g11.t1 GE17271-PA 1
10818.g11.t1 3.g607.t2 1
10818.g11.t1 3.g607.t1 1
10818.g11.t1 3.g607.t3 1
10818.g11.t1 GE18846-PC 2
10818.g11.t1 GE18642-PA 5
10818.g11.t1 GE24551-PA 6
GF14398-PA GE18207-PA 1
GF14139-PA GE26406-PE 3
GF17429-PA GE10717-PA 1
GF17429-PA GE10718-PB 1
GF17429-PA 4.g2111.t1 2
GF17429-PA GE23588-PA 4
GF17429-PA GE10707-PA 17
GF17429-PA GE10712-PB 18
GF14334-PA GE11853-PA 1
GF20096-PA GE20892-PA 1
GF20096-PA GE20892-PB 1
GF14139-PB GE26406-PE 1
GF14139-PB GE26450-PA 1
GF14139-PB GE26406-PC 1
GF23019-PA GE25173-PA 1
GF11369-PA GE14371-PA 1
GF11369-PA 2.g1826.t1 2
GF20850-PC GE16840-PB 1
GF20850-PC GE16840-PA 1
GF20850-PC GE16846-PA 1
GF20850-PC GE16842-PA 1
GF20850-PC GE16843-PA 2
GF20850-PC GE14345-PA 4
GF14551-PA 2.g713.t1 1
GF14551-PA GE13414-PA 2
GF14551-PA 4.g2250.t1 5
GF14551-PA GE20524-PA 6
GF19660-PA 1.g767.t1 2
GF19660-PA 1.g765.t2 4
10793.g686.t1 GE13780-PA 1
10793.g686.t1 GE13703-PA 1
10793.g686.t1 GE13747-PA 2
10793.g686.t1 GE13398-PA 11
GF14191-PA GE18579-PA 1
GF14191-PA GE12564-PB 2
GF23739-PA GE21250-PA 1
GF23739-PA GE20830-PA 5
GF11124-PA 2.g1168.t1 1
GF11124-PA GE12008-PA 2
GF22345-PC GE16141-PA 1
GF18553-PA GE24354-PA 1
GF18553-PA GE16567-PA 2
10793.g145.t1 GE16405-PA 1
10793.g1171.t1 GE11284-PA 1
10793.g1171.t1 GE11284-PB 1
10793.g1171.t1 GE11293-PA 1
10792.g398.t1 GE13896-PA 1
10792.g398.t1 GE13895-PA 2
GF23817-PA GE20257-PA 1
10793.g1116.t2 1.g765.t2 1
10793.g1116.t2 1.g765.t1 1
10793.g1116.t2 1.g766.t1 4
10793.g1116.t2 0.g1108.t3 7
10793.g1116.t2 1.g283.t1 10
10795.g6.t1 0.g1247.t1 8
GF14130-PA GE26328-PA 1
GF14130-PA GE26328-PB 1
GF14130-PA GE17898-PA 1
GF14130-PA GE19423-PB 3
GF14130-PA GE19423-PA 3
10813.g18.t3 GE16148-PA 1
10813.g18.t3 GE15922-PA 1
13237.g1.t1 7935.g3711.t1 5
10791.g311.t1 GE20723-PF 1
10791.g311.t1 GE20723-PA 1
10791.g311.t1 GE20723-PD 1
10791.g311.t1 GE20723-PC 1
10791.g311.t1 GE20723-PB 1
10791.g311.t1 GE20723-PE 1
10791.g311.t1 3.g308.t1 14
10791.g311.t1 3.g308.t5 14
10791.g311.t1 3.g308.t6 14
10791.g311.t1 GE25412-PA 14
GF22572-PA GE17077-PA 1
GF22572-PA GE17081-PA 3
10790.g1726.t1 GE18847-PA 3
10790.g1726.t1 GE18699-PA 4
GF13258-PA GE12211-PA 1
10797.g88.t1 GE18642-PA 1
10797.g88.t1 4.g844.t1 7
10797.g88.t1 GE24551-PA 7
10797.g88.t1 4.g844.t2 7
10797.g88.t1 4.g844.t3 7
10797.g88.t1 4.g844.t4 7
GF10866-PB GE20096-PA 1
GF10866-PB 0.g1041.t1 1
GF23052-PA GE24376-PA 1
GF20342-PA GE16365-PA 1
GF20342-PA GE14046-PA 1
GF20342-PA GE17047-PA 5
GF20342-PA GE14237-PA 8
10796.g97.t1 6971.g2978.t1 1
GF13152-PA GE19088-PA 1
GF14497-PA GE25855-PA 1
GF14497-PA GE17875-PA 5
GF17907-PC GE26054-PA 1
GF24914-PA GE20317-PA 1
GF24914-PA GE16531-PA 2
GF24914-PA 3.g65.t1 2
GF21645-PA GE17696-PA 1
GF21645-PA GE17819-PA 9
10790.g1981.t1 4.g1390.t1 1
10790.g1981.t1 GE19612-PA 2
10793.g69.t1 1.g1355.t2 1
10793.g69.t1 1.g1355.t1 1
10793.g69.t1 GE24090-PA 2
GF15705-PA GE18436-PA 1
10791.g1252.t1 GE20571-PA 1
10791.g1252.t1 GE16292-PA 4
10791.g1252.t1 GE15485-PA 4
10791.g1252.t1 GE20052-PB 8
GF13748-PA GE13878-PA 1
GF15245-PA GE18247-PA 1
GF15245-PA GE13210-PC 3
GF15245-PA 6090.g2104.t5 17
GF24311-PA GE22152-PA 1
GF24311-PA 0.g1279.t1 2
10792.g75.t1 2.g69.t1 1
10792.g75.t1 GE13041-PA 2
10792.g75.t1 0.g616.t1 6
10792.g75.t1 0.g612.t1 6
10792.g75.t1 0.g611.t1 6
GF14705-PA GE13235-PB 1
10792.g1307.t1 GE14206-PA 1
GF13485-PA GE13566-PA 1
13481.g1.t1 2794.g963.t1 1
13481.g1.t1 4880.g1573.t1 1
13481.g1.t1 GE12956-PA 1
13481.g1.t1 7163.g3082.t1 36
13481.g1.t1 2760.g953.t1 41
GF18433-PA GE24803-PA 1
GF18433-PA GE22462-PA 2
10809.g2.t1 4200.g1380.t1 3
GF11675-PA 2.g1278.t2 1
GF11675-PA GE11901-PA 1
GF17137-PA GE24708-PA 1
10790.g553.t1 GE11966-PA 17
GF12790-PA GE19353-PA 1
GF12790-PA 1.g1733.t1 1
GF12790-PA 1.g1733.t2 1
GF12790-PA 1.g1733.t3 1
GF12790-PA GE19352-PA 1
GF12790-PA GE11877-PA 2
GF19843-PA GE14408-PA 1
GF19843-PA 2.g1874.t1 2
GF19843-PA 2.g1874.t3 2
10791.g68.t1 0.g196.t1 1
10791.g68.t1 GE20897-PA 1
10791.g68.t1 GE20896-PA 1
10791.g68.t1 GE16387-PB 5
10791.g68.t1 GE16387-PC 5
GF15084-PA 2.g181.t2 1
GF15084-PA GE12744-PA 1
GF15084-PA 2.g181.t1 1
GF15084-PA 2.g1178.t3 4
10898.g2.t1 5986.g1951.t1 7
10898.g2.t1 1174.g396.t1 9
10898.g2.t1 3659.g1243.t1 9
10813.g33.t1 GE17629-PA 1
10813.g33.t1 GE14185-PA 2
10813.g33.t1 2.g1563.t1 2
GF12308-PA GE13627-PA 1
10842.g1.t1 5362.g1713.t1 11
GF10771-PA 0.g1667.t1 1
GF10771-PA 6218.g2373.t1 1
10792.g1500.t1 GE11836-PD 1
10792.g1500.t1 GE11836-PC 1
10792.g1500.t1 GE11836-PB 1
10792.g1500.t1 GE11836-PE 1
10792.g1500.t1 GE14082-PA 2
10792.g1500.t1 2.g1435.t1 2
10805.g153.t1 GE17192-PA 1
GF22256-PB GE16043-PA 1
GF22256-PB GE17186-PA 1
GF22256-PB 3.g511.t2 1
GF14235-PA GE13255-PA 1
GF11515-PA GE11391-PA 1
10791.g370.t1 6199.g2300.t1 1
GF21182-PA GE16319-PA 1
GF21182-PA GE16311-PE 1
GF21182-PA GE16311-PD 1
10813.g44.t2 GE15792-PA 1
10813.g44.t2 GE23533-PA 2
GF11941-PB GE12177-PB 1
GF11941-PB GE12177-PA 2
GF18887-PA GE10816-PA 1
GF18887-PA GE16084-PA 2
GF18887-PA 2.g79.t1 4
GF18887-PA GE14531-PA 7
GF18887-PA GE21431-PA 10
GF18887-PA GE12506-PA 10
GF13560-PA GE14256-PB 1
GF13560-PA GE14256-PA 1
GF13560-PA GE13539-PA 1
GF13560-PA 1.g634.t2 1
GF13560-PA GE14396-PA 1
GF13560-PA 2.g1861.t1 1
GF23932-PA GE19875-PA 1
GF17503-PA GE23292-PA 1
GF17503-PA 4.g2473.t1 1
GF11667-PA GE11891-PA 1
10796.g140.t1 GE25858-PA 1
10796.g140.t1 GE25858-PB 1
10796.g140.t1 GE10758-PC 4
GF23153-PA GE18652-PA 1
GF23153-PA GE18652-PB 1
GF21426-PA GE16768-PA 1
10842.g3.t1 7278.g3257.t1 9
10842.g3.t1 2617.g909.t1 9
10842.g3.t1 6121.g2188.t1 11
10842.g3.t1 7786.g3619.t1 17
10842.g3.t1 7548.g3465.t1 19
10842.g3.t1 3521.g1205.t1 24
GF10824-PA 0.g1223.t1 1
GF10824-PA GE22080-PA 1
GF10824-PA GE25892-PA 1
GF11770-PA GE11758-PA 1
GF11770-PA GE15280-PB 2
10837.g2.t1 5902.g1890.t1 2
10837.g2.t1 7170.g3093.t1 26
9957.g1.t1 2587.g899.t1 2
GF17265-PA GE10681-PA 1
GF17265-PA 4.g2079.t2 1
GF17265-PA 4.g2079.t1 1
GF17265-PA GE18837-PA 3
GF17265-PA GE12917-PA 4
10799.g5.t4 GE15518-PA 1
10790.g98.t3 GE24462-PA 1
10790.g98.t2 GE24460-PA 1
10790.g98.t2 GE24462-PA 1
10790.g98.t2 GE24461-PA 2
GF24896-PA GE21018-PA 1
GF24896-PA GE21018-PB 1
GF24896-PA GE21018-PD 1
GF24896-PA GE21018-PC 1
10799.g5.t3 GE15518-PA 1
10799.g5.t3 3.g1079.t1 1
GF11885-PA GE14177-PA 1
GF11885-PA GE16284-PA 2
10804.g33.t1 GE14512-PA 1
10804.g33.t2 GE14512-PA 1
GF15555-PA GE13999-PA 1
GF15555-PA 1.g568.t1 1
GF18194-PA GE25912-PA 1
GF12784-PA GE19346-PA 1
GF12784-PA GE24598-PA 2
10797.g253.t1 GE16051-PA 1
GF11426-PA GE11633-PA 1
GF11426-PA 2.g1618.t1 1
13179.g1.t1 7201.g3171.t1 7
GF23766-PA GE22294-PA 1
GF23766-PA GE22294-PB 1
GF23766-PA 6292.g2541.t1 1
GF23766-PA GE22293-PA 1
GF23766-PA 6292.g2540.t1 1
GF23766-PA GE14564-PA 1
GF23766-PA GE22611-PA 2
GF20422-PA GE15866-PA 1
GF15151-PA GE12994-PA 1
GF15151-PA GE10728-PA 3
GF15151-PA GE25239-PA 4
GF15151-PA GE24970-PA 6
GF15151-PA GE11074-PA 10
GF15151-PA GE14049-PA 10
GF15151-PA GE11466-PB 20
GF15151-PA GE21701-PA 21
GF15151-PA GE10214-PA 22
GF15151-PA 3.g944.t1 23
GF12181-PA GE11767-PA 1
10792.g1059.t1 GE12204-PA 1
GF10702-PA 6194.g2277.t1 1
6026.g1.t1 7799.g3627.t1 8
GF11442-PA GE24288-PA 1
GF11221-PA GE23399-PA 1
GF11221-PA 1.g1515.t1 1
GF11221-PA GE26033-PA 2
GF11221-PA 4.g666.t2 2
10793.g157.t2 1.g5.t4 1
10793.g157.t2 1.g5.t2 1
10793.g157.t2 GE16505-PA 1
10793.g157.t2 1.g5.t1 1
10793.g157.t1 1.g5.t4 1
10793.g157.t1 1.g5.t2 1
10793.g157.t1 GE16505-PA 1
10793.g157.t1 1.g5.t1 1
10790.g1431.t1 GE10491-PA 1
10790.g1431.t1 GE23455-PA 1
GF22009-PA GE16519-PA 1
10791.g1426.t1 GE20277-PA 1
10802.g60.t1 5715.g1819.t1 12
10763.g1.t1 7227.g3199.t1 2
10763.g1.t1 1445.g501.t1 3
10763.g1.t1 2004.g695.t1 4
10763.g1.t1 306.g120.t1 7
10763.g1.t1 5974.g1921.t1 11
GF21029-PA GE15735-PA 1
10896.g1.t1 5038.g1619.t1 2
GF15395-PA GE17710-PA 1
GF15395-PA GE17708-PB 1
GF15395-PA 4.g2110.t1 8
GF15395-PA GE23583-PA 10
GF15361-PA GE12766-PA 1
GF15361-PA 2.g156.t1 1
GF15361-PA GE13163-PA 1
GF24835-PA GE21186-PA 1
GF19030-PA GE17256-PA 1
GF15164-PA GE17341-PA 1
6415.g1.t1 7268.g3241.t1 1
6415.g1.t1 7148.g3067.t1 1
6415.g1.t1 7691.g3559.t1 1
6415.g1.t1 5999.g1966.t1 1
6415.g1.t1 1523.g539.t1 1
6415.g1.t1 0.g1664.t1 1
6415.g1.t1 3533.g1210.t1 1
6415.g1.t1 6117.g2178.t1 1
6415.g1.t1 484.g173.t1 1
6415.g1.t1 6088.g2098.t1 1
6415.g1.t1 2.g3.t1 1
6415.g1.t1 6018.g1990.t1 1
6415.g1.t1 2971.g1019.t1 7
6415.g1.t1 7248.g3227.t1 13
6415.g1.t1 6097.g2120.t1 17
6415.g1.t1 6048.g2036.t1 41
6415.g1.t1 456.g159.t1 45
8751.g1.t1 5038.g1619.t1 3
8751.g1.t1 2301.g809.t1 14
10790.g1368.t1 GE10605-PA 1
10790.g1368.t1 GE10605-PB 2
10799.g15.t1 6212.g2366.t1 7
10799.g15.t1 7186.g3151.t1 7
GF18115-PA GE13807-PA 8
GF17200-PA GE23322-PA 1
GF11927-PA GE12160-PA 1
GF17582-PA GE26249-PA 1
GF17582-PA 4.g959.t1 1
GF17582-PA 4.g959.t2 1
GF17582-PA 4.g959.t3 1
GF20384-PA GE16737-PB 1
GF20384-PA GE16737-PA 1
GF25033-PA GE20956-PA 1
GF25033-PA GE20956-PB 1
GF18390-PA GE24194-PA 1
GF14032-PA GE18369-PA 1
GF14032-PA GE18369-PB 1
GF14032-PA GE18368-PA 1
GF14032-PA 0.g797.t1 1
GF14032-PA 0.g797.t2 1
GF14032-PA GE21718-PA 2
GF24081-PA 6245.g2452.t1 1
GF24081-PA 6243.g2449.t1 1
GF24081-PA GE24313-PA 2
10869.g2.t1 7426.g3377.t1 31
10869.g2.t1 6108.g2140.t1 34
GF17578-PA GE10152-PA 1
GF13698-PA GE12547-PA 1
GF13698-PA GE23915-PA 2
GF13698-PA GE12389-PA 4
GF13698-PA GE18589-PA 5
10803.g77.t1 GE15966-PA 1
10803.g77.t1 3.g612.t4 1
10803.g77.t1 3.g612.t5 1
10803.g77.t1 3.g612.t2 1
10803.g77.t1 3.g612.t1 1
10803.g77.t1 3.g612.t7 1
10803.g77.t1 3.g612.t3 1
10803.g77.t1 3.g911.t3 7
GF17286-PA GE25774-PA 1
GF17286-PA GE25771-PA 1
GF17286-PA GE25771-PB 1
GF17286-PA GE25771-PC 4
GF17286-PB GE25774-PA 1
GF17286-PB GE25771-PA 1
GF17286-PB GE25771-PB 1
GF20565-PA 7110.g3037.t1 1
10791.g88.t1 GE21192-PA 1
10791.g88.t1 GE21191-PA 2
GF15168-PA GE17374-PA 1
0.g2.t1 2971.g1019.t1 1
0.g2.t1 7148.g3067.t1 1
0.g2.t1 484.g173.t1 1
0.g2.t1 1523.g539.t1 1
0.g2.t1 5999.g1966.t1 1
0.g2.t1 7268.g3241.t1 1
0.g2.t1 6088.g2098.t1 1
0.g2.t1 3533.g1210.t1 2
0.g2.t1 4057.g1347.t1 7
0.g2.t1 6065.g2058.t1 15
0.g2.t1 5712.g1818.t1 27
0.g2.t1 3271.g1126.t1 41
0.g2.t1 5108.g1636.t1 42
GF17735-PA GE24535-PA 1
GF21490-PA GE16870-PA 1
GF21490-PA 3.g239.t3 1
GF21490-PA 3.g239.t1 1
GF21490-PA GE17528-PA 6
GF21490-PA GE20439-PD 8
GF21490-PA 4.g57.t3 8
GF21490-PA 3.g308.t7 8
GF21490-PA 0.g207.t3 9
GF21490-PA 2.g330.t3 9
GF21490-PA GE18278-PA 10
GF20855-PA GE16843-PA 1
GF20855-PA GE16840-PB 2
GF11567-PA GE14276-PA 1
GF11567-PA GE11584-PA 3
12755.g1.t1 7497.g3425.t1 1
12755.g1.t1 1975.g684.t1 1
12755.g1.t1 3875.g1302.t1 2
GF22167-PA GE16702-PA 1
GF22167-PA GE13972-PA 2
8126.g3.t1 2.g1052.t1 1
8126.g3.t1 2.g355.t1 1
8126.g3.t1 7733.g3590.t1 1
8126.g3.t1 6116.g2158.t1 1
8126.g3.t1 4831.g1563.t1 1
8126.g3.t1 4716.g1538.t1 1
8126.g3.t1 7187.g3154.t1 1
8126.g3.t1 997.g345.t1 1
8126.g3.t1 7187.g3155.t1 1
8126.g3.t1 30.g12.t1 1
8126.g3.t1 1921.g660.t1 1
8126.g3.t1 7647.g3529.t1 1
8126.g3.t1 1952.g674.t1 1
8126.g3.t1 251.g98.t1 1
8126.g3.t1 6311.g2566.t1 1
8126.g3.t1 1.g1823.t1 1
8126.g3.t1 4.g20.t1 4
8126.g3.t1 12.g3.t1 15
8126.g3.t1 2821.g967.t1 37
8126.g3.t1 2899.g991.t1 38
GF12600-PA GE23172-PA 1
5979.g3.t1 4847.g1567.t1 5
5979.g3.t1 7961.g3730.t1 12
8477.g1.t1 1.g1773.t1 2
8477.g1.t1 1.g1773.t2 2
8477.g1.t1 GE14349-PA 5
GF12661-PA GE13792-PA 1
GF16836-PA GE24826-PA 1
GF16836-PA 4.g474.t3 1
GF16836-PA 6298.g2545.t1 2
GF16836-PA GE22829-PA 5
GF16836-PA 1.g1595.t1 9
GF16836-PA GE24370-PA 10
GF16836-PA GE14991-PB 11
GF16836-PA GE20012-PA 15
GF16836-PA GE23721-PA 16
GF16836-PA GE13793-PA 20
GF16836-PA GE15156-PA 20
GF16836-PA GE15166-PA 20
GF16836-PA GE13538-PA 21
GF16836-PA 4.g1363.t1 21
GF16836-PA GE22138-PA 24
GF10227-PA 0.g802.t1 1
GF10227-PA GE20297-PA 1
GF10227-PA GE25570-PA 10
GF10227-PA GE26287-PA 15
GF10227-PA 4.g1013.t1 15
GF10227-PA 0.g53.t2 16
GF10227-PA 0.g53.t1 16
GF10227-PA GE21090-PA 16
GF10227-PA GE12755-PB 18
10791.g222.t1 GE20961-PA 1
10791.g222.t1 GE21153-PA 2
10791.g222.t1 GE13826-PA 3
10792.g971.t1 GE20655-PA 2
GF11580-PC GE12026-PB 1
GF11580-PC GE12026-PA 1
GF11580-PC GE12027-PA 2
GF12961-PA GE13382-PA 1
GF15324-PB GE19366-PA 1
11808.g1.t1 2971.g1020.t1 4
GF14157-PA GE18700-PA 1
GF24024-PA GE20945-PA 1
GF22142-PA GE16671-PA 1
GF22142-PA 3.g50.t1 2
GF17008-PA GE25029-PA 1
GF17008-PA GE13699-PA 2
GF22959-PA GE10594-PA 1
GF22959-PA GE10595-PA 1
GF22959-PA 4.g1969.t1 1
GF22959-PA GE10596-PA 2
GF18047-PA GE10244-PA 1
5979.g1.t1 8034.g3759.t1 1
5979.g1.t1 5985.g1949.t1 1
11305.g1.t1 6009.g1982.t1 4
GF18851-PA GE26332-PA 1
GF17632-PA GE25641-PA 1
GF17632-PA GE25641-PC 1
GF14631-PA GE18750-PC 1
10790.g1120.t1 GE10218-PA 1
GF19360-PB GE17699-PA 1
GF19360-PB GE17698-PA 1
GF19360-PB 3.g1049.t1 1
GF19360-PB 2.g86.t1 12
GF19360-PB GE22001-PA 12
GF19360-PB GE10595-PA 13
GF17118-PB GE26217-PB 1
GF17118-PB GE26217-PA 1
GF17118-PB GE26298-PA 2
GF22966-PA GE10603-PA 1
GF22966-PA GE18837-PA 1
GF22966-PA 4.g1526.t1 10
GF12485-PA GE19295-PA 1
GF23447-PA GE19491-PA 1
GF23447-PA 6494.g2777.t1 1
GF23447-PA 0.g1759.t2 1
GF13236-PA GE13974-PA 1
10723.g1.t1 5591.g1770.t1 13
704.g1.t1 1174.g396.t1 10
704.g1.t1 7607.g3501.t1 12
GF12389-PB GE19236-PA 1
GF12389-PB GE19235-PA 2
GF12389-PA GE19236-PA 1
GF21407-PA GE15692-PA 1
GF21407-PA 3.g889.t1 1
GF21407-PA GE11899-PA 1
GF21407-PA GE12195-PA 1
GF21407-PA GE12194-PA 2
GF21407-PA GE18444-PA 3
GF21407-PA GE12655-PA 4
GF13337-PA GE14118-PA 1
GF13337-PA GE22287-PA 2
GF20264-PA GE15370-PA 1
GF19629-PA 6595.g2848.t1 1
GF19629-PA GE24898-PA 1
GF11040-PA GE20670-PA 1
GF11131-PA GE12017-PA 1
GF17958-PA GE26195-PA 1
GF11616-PA GE13675-PA 1
GF11616-PA 2.g873.t1 1
GF11616-PA GE13676-PA 2
GF11616-PA GE12225-PA 3
GF11616-PA GE12542-PA 16
GF11616-PA GE13533-PA 17
GF11616-PA GE12354-PA 17
GF11616-PA GE21525-PC 27
GF11616-PA GE18717-PA 27
GF11616-PA GE21525-PB 27
GF10483-PA GE20374-PA 1
10794.g114.t1 GE15869-PA 1
10794.g114.t1 6409.g2683.t1 4
10794.g114.t1 GE22107-PA 5
10799.g58.t1 5975.g1930.t1 1
10799.g58.t1 7889.g3694.t1 1
10799.g58.t1 7999.g3747.t1 1
10799.g58.t1 7507.g3432.t1 1
10799.g58.t1 3160.g1088.t1 1
10799.g58.t1 7182.g3136.t1 2
10799.g58.t1 2845.g978.t1 12
10799.g58.t1 7180.g3123.t1 24
10799.g58.t1 3.g1267.t1 26
10799.g58.t1 485.g174.t1 43
GF10151-PA GE21287-PA 1
GF17516-PA 4.g1260.t1 1
GF17516-PA GE24244-PA 1
GF22890-PA GE10454-PA 1
GF22890-PA GE10453-PA 2
GF19640-PA GE15982-PA 1
GF19640-PA GE15983-PB 1
GF19640-PA GE15983-PA 1
GF19640-PA GE19620-PA 6
GF19640-PA GE18331-PA 7
GF19640-PA GE24061-PA 7
GF19640-PA GE13910-PA 7
GF19640-PA GE12280-PA 8
GF16312-PA GE23531-PA 1
GF16312-PA 4.g2169.t1 1
GF16312-PA GE23960-PA 2
GF16312-PA GE14991-PA 6
GF16312-PA 2.g926.t1 8
GF16312-PA 6209.g2346.t1 9
GF16312-PA GE23735-PA 11
GF17689-PB GE25394-PA 1
GF17689-PB 4.g5.t1 1
GF17689-PB 4.g5.t2 1
10792.g1343.t1 GE11633-PA 1
10792.g1343.t1 2.g1618.t1 1
10791.g1907.t1 6189.g2271.t1 5
10792.g565.t1 GE12502-PA 1
GF13352-PA GE14456-PA 1
GF13352-PA GE14456-PB 1
GF22423-PA GE16159-PA 1
GF22423-PA GE17097-PA 2
GF16742-PA GE26081-PA 1
GF16742-PA 4.g753.t1 1
GF11784-PB GE14194-PA 1
GF11784-PB GE14194-PB 1
GF11784-PA GE14194-PA 1
GF11784-PA GE14194-PB 1
GF21964-PA GE16958-PA 1
GF24289-PA GE19716-PA 1
GF24289-PA GE21085-PA 2
GF14458-PA GE18418-PA 1
GF14458-PA GE18418-PB 1
GF14458-PA GE26405-PA 6
GF14458-PA GE26407-PA 8
GF15455-PA GE12607-PA 1
GF23796-PA GE22041-PA 1
GF23796-PA 0.g1185.t1 1
GF23796-PA GE20750-PA 2
GF23796-PA GE10416-PA 3
GF18300-PA GE24312-PA 1
GF18300-PA GE26273-PA 1
GF18300-PA GE12149-PA 1
GF18300-PA GE17558-PA 1
GF18300-PA GE19434-PA 1
GF18300-PA 3.g897.t1 1
GF18300-PA 6483.g2768.t1 1
GF18300-PA GE11816-PA 1
GF18300-PA 6484.g2769.t1 2
GF15670-PA GE12261-PA 1
10791.g1528.t1 GE19799-PA 1
10791.g1528.t1 6274.g2518.t1 1
GF10512-PA GE22200-PA 1
GF10512-PA GE22200-PB 1
GF10512-PA 1.g1806.t1 3
GF10512-PA 1.g1806.t2 3
GF10512-PA GE10413-PA 29
GF10512-PA GE20533-PA 29
GF10512-PA 1.g1639.t3 30
GF10512-PA 1.g1639.t2 30
GF10512-PA GE23365-PA 31
GF16606-PA GE23844-PA 1
GF18614-PA GE24167-PA 1
10796.g246.t1 GE23359-PA 1
10796.g246.t1 GE22460-PB 2
10796.g246.t1 GE22460-PA 2
10796.g246.t1 GE18902-PA 11
10796.g246.t1 GE24610-PA 19
10796.g246.t1 GE11992-PA 20
10796.g246.t1 6209.g2359.t2 21
GF14100-PA GE25976-PA 1
10791.g1932.t1 0.g1100.t3 1
10791.g1932.t1 GE25849-PA 4
GF23735-PA GE21246-PA 1
GF17990-PA GE10593-PA 11
5422.g1.t1 5847.g1869.t1 2
GF21957-PA GE16952-PA 1
4160.g1.t1 5941.g1899.t1 21
GF14022-PA 1.g484.t1 1
GF14022-PA GE18357-PA 1
GF22370-PA GE15786-PA 1
GF22370-PA GE15787-PA 2
GF13620-PA 6402.g2669.t1 7
GF13620-PA 0.g1016.t1 9
GF13620-PA 0.g287.t1 10
GF13620-PA GE24788-PA 11
GF13620-PA GE15153-PA 11
GF13620-PA 2.g1702.t1 12
GF13620-PA 4.g588.t1 12
GF13620-PA GE13134-PA 12
GF13620-PA GE22367-PA 12
GF13620-PA GE13708-PA 13
GF13620-PA GE17567-PA 14
GF13620-PA GE24786-PA 14
GF13620-PA GE24470-PA 14
GF13620-PA 4.g854.t1 14
GF13620-PA GE15525-PA 14
GF13620-PA GE16217-PA 15
GF25070-PA GE21446-PA 1
GF25070-PA GE21446-PB 2
GF25070-PB GE21446-PB 1
GF25070-PB GE21446-PA 2
GF20842-PA GE12756-PA 1
GF20842-PA GE12757-PA 2
GF10084-PA GE20991-PA 1
GF10084-PA GE17248-PA 2
GF12341-PA GE12049-PA 1
GF13573-PA GE14103-PA 1
GF13573-PA GE14103-PB 1
GF13573-PA GE12712-PA 2
GF24260-PB GE20351-PA 1
GF24260-PB GE20351-PB 1
GF24260-PB GE20351-PC 1
10792.g635.t1 GE13390-PB 2
10792.g635.t1 GE22273-PA 4
10792.g635.t1 6261.g2507.t1 4
10792.g635.t1 GE20448-PA 6
GF24538-PA GE20201-PA 1
GF24538-PA 0.g910.t1 2
GF24260-PC GE20351-PA 1
GF24260-PC GE20351-PB 1
GF24260-PC GE20351-PC 1
GF18639-PA 4.g1450.t1 1
GF24684-PA GE21608-PB 1
GF24684-PA GE21608-PA 1
GF24684-PA GE21608-PC 1
GF25200-PA GE20022-PA 1
10793.g307.t1 1.g1267.t1 1
10793.g307.t1 GE25461-PA 1
GF14187-PA 1.g762.t4 1
GF14187-PA GE18575-PA 1
GF14187-PA 1.g762.t1 1
GF14187-PA GE23539-PA 2
GF14187-PA GE23539-PB 2
10808.g77.t1 GE15465-PA 1
9588.g2.t1 5203.g1669.t1 14
GF16182-PA GE23390-PA 1
GF22663-PA GE17623-PA 1
13216.g1.t1 997.g344.t1 1
13216.g1.t1 982.g335.t1 1
13216.g1.t1 3985.g1325.t1 1
13216.g1.t1 1.g1823.t1 1
13216.g1.t1 2.g355.t1 1
13216.g1.t1 6048.g2037.t1 1
13216.g1.t1 7458.g3392.t1 1
13216.g1.t1 1868.g642.t1 1
13216.g1.t1 6116.g2158.t1 1
GF20483-PA GE19694-PA 1
GF13303-PA GE11586-PA 1
GF13303-PA GE12841-PA 2
GF10658-PA GE19796-PA 1
GF10658-PB GE19796-PA 1
GF14043-PA GE13254-PA 1
GF14043-PA GE16214-PA 12
GF16779-PA GE23626-PA 1
GF16779-PA GE23626-PB 1
GF16779-PB GE23626-PB 1
GF16779-PB GE23626-PA 1
GF11625-PA GE13683-PA 1
GF22286-PA GE15643-PA 1
GF23392-PA GE14529-PA 1
GF23392-PA GE14529-PB 1
GF23392-PA GE20395-PC 1
GF23392-PA 0.g714.t2 1
GF23392-PA GE20394-PA 1
GF23392-PA GE10679-PA 3
GF23392-PA GE10505-PA 4
1225.g1.t1 4294.g1418.t1 6
1225.g1.t1 3853.g1297.t1 7
1225.g1.t1 4591.g1501.t1 8
GF24142-PC GE13003-PA 1
GF24142-PC GE11419-PA 2
GF24142-PC GE11419-PB 2
GF24142-PC GE10904-PA 3
GF15690-PA GE14913-PA 1
GF15690-PA GE18280-PA 8
GF15690-PA GE14909-PA 10
GF12397-PA GE13526-PA 1
GF12397-PA GE18806-PA 2
GF12397-PA GE12914-PA 3
GF12397-PA GE19090-PA 6
GF12397-PA 1.g1408.t2 7
GF12397-PA GE24279-PA 8
10793.g587.t1 1.g935.t1 1
10793.g587.t1 GE18728-PA 2
GF20683-PA GE18265-PA 1
GF20683-PA GE10125-PA 2
12083.g1.t1 2012.g697.t1 35
GF11289-PA GE11750-PA 1
GF18201-PA GE25403-PA 1
9167.g1.t1 6034.g2014.t1 1
GF12188-PA GE12129-PA 1
GF12188-PA GE16031-PA 2
10808.g116.t1 GE17116-PA 2
10808.g116.t1 GE21371-PA 11
GF19092-PA 3.g1216.t1 1
GF15709-PA GE11293-PA 1
13492.g1.t1 2706.g931.t1 13
13492.g1.t1 3930.g1315.t1 14
13492.g1.t1 5668.g1793.t1 29
GF22630-PA GE15443-PA 1
GF22630-PA GE15443-PB 1
GF22630-PB GE15443-PA 1
GF22630-PB GE15443-PB 1
GF22630-PB GE17406-PA 2
GF22630-PB GE14370-PA 6
10812.g6.t6 GE14498-PD 1
10812.g6.t6 GE14498-PA 1
10812.g6.t6 GE14498-PB 1
10812.g6.t6 GE14499-PA 1
10812.g6.t6 GE14498-PE 1
10812.g6.t6 GE14498-PF 1
10812.g6.t6 GE14498-PG 1
GF20873-PA GE16179-PA 1
GF20873-PA GE16036-PB 3
GF15333-PA GE11241-PA 1
GF15333-PA 1.g934.t5 1
GF15333-PA 1.g934.t4 1
10794.g96.t2 3.g1208.t1 1
10794.g96.t2 GE15362-PA 1
10794.g96.t2 GE15361-PA 1
GF21787-PA GE14624-PA 1
GF19089-PA GE16135-PB 1
GF19089-PA GE16135-PA 1
GF19089-PA 0.g1305.t1 7
GF19089-PA GE17432-PB 9
10792.g1670.t1 GE23530-PA 1
10792.g1670.t1 GE23541-PA 1
10792.g1670.t1 2.g468.t1 3
10792.g1670.t1 GE11564-PA 7
GF15795-PA 1.g626.t2 1
GF15795-PA 1.g626.t3 1
GF15795-PA 1.g626.t1 1
GF15795-PA GE18464-PA 1
GF15795-PA GE13604-PA 1
GF15795-PA GE10773-PA 1
GF15795-PA GE10763-PA 1
GF15795-PA GE10752-PA 1
GF15795-PA GE10784-PA 1
GF15795-PA 1.g1012.t4 1
GF15795-PA 1.g1012.t3 1
GF16397-PA GE10212-PA 1
GF16397-PA 4.g1482.t1 1
10791.g1397.t1 GE21724-PA 1
GF19249-PC 0.g1100.t1 3
GF19249-PC 0.g1100.t3 3
GF19249-PC 6314.g2574.t1 3
GF19249-PC GE22525-PA 3
GF19249-PC GE25849-PA 5
GF19249-PB GE17764-PA 1
GF19249-PB 0.g1100.t1 3
GF19249-PB 0.g1100.t3 3
GF19249-PB 6314.g2574.t1 3
GF19249-PB GE22525-PA 3
GF19249-PB GE25849-PA 5
GF17786-PA GE10943-PA 1
10796.g238.t1 GE23354-PA 1
GF21883-PA GE10347-PC 1
GF21883-PA GE10347-PB 1
GF12940-PA 2.g1205.t1 1
11692.g1.t1 6117.g2175.t1 1
11692.g1.t1 2456.g868.t1 1
11692.g1.t1 5974.g1924.t1 1
11692.g1.t1 7248.g3227.t1 1
11692.g1.t1 4436.g1455.t1 1
11692.g1.t1 7679.g3548.t1 1
11692.g1.t1 7210.g3180.t1 1
11692.g1.t1 1521.g536.t1 1
11692.g1.t1 7733.g3588.t1 1
11692.g1.t1 6132.g2202.t1 1
11692.g1.t1 5105.g1635.t1 1
11692.g1.t1 637.g216.t1 1
11692.g1.t1 6117.g2174.t1 1
11692.g1.t1 7110.g3029.t1 1
11692.g1.t1 2439.g864.t1 1
11692.g1.t1 1484.g514.t1 1
11692.g1.t1 6097.g2120.t1 1
11692.g1.t1 7217.g3186.t1 1
11692.g1.t1 1936.g665.t1 1
11692.g1.t1 7186.g3150.t1 1
11692.g1.t1 2147.g750.t1 1
11692.g1.t1 2228.g776.t1 2
11692.g1.t1 7182.g3133.t1 2
11692.g1.t1 7833.g3655.t1 3
11692.g1.t1 7180.g3119.t1 3
11692.g1.t1 7180.g3115.t1 19
11692.g1.t1 4993.g1601.t1 26
11692.g1.t1 4057.g1347.t1 30
11692.g1.t1 7327.g3303.t1 37
11692.g1.t1 7181.g3131.t1 41
12138.g1.t1 4882.g1575.t1 2
12138.g1.t1 4779.g1555.t1 3
GF13386-PA GE19301-PA 1
GF13386-PA GE19301-PB 1
GF13386-PA GE20810-PA 1
GF13386-PA GE13460-PA 1
GF13386-PA GE13460-PB 1
GF13386-PA GE24820-PA 1
GF13386-PA GE13889-PA 1
GF13386-PA GE16816-PA 1
GF13386-PA GE11976-PB 10
GF19420-PB GE16079-PA 1
GF21211-PB GE18291-PA 1
GF21747-PA GE15029-PA 1
10791.g896.t1 GE20333-PC 1
10791.g896.t1 0.g768.t2 1
10791.g896.t1 0.g768.t5 1
GF24484-PA GE22428-PA 1
GF17055-PB GE24571-PA 1
GF17055-PA GE24571-PA 1
GF18464-PA GE25133-PA 1
GF18464-PA GE25131-PA 3
GF16797-PA GE10649-PA 1
10791.g570.t1 GE21864-PA 1
10791.g570.t1 GE25406-PA 5
10791.g570.t1 GE16347-PB 6
GF15951-PA GE17400-PA 1
GF14375-PA GE10983-PA 1
13371.g1.t1 7172.g3097.t1 1
13371.g1.t1 30.g12.t1 1
13371.g1.t1 997.g345.t1 1
13371.g1.t1 1.g1823.t1 1
13371.g1.t1 2.g1052.t1 1
13371.g1.t1 6048.g2036.t1 1
13371.g1.t1 2.g355.t1 1
13371.g1.t1 7176.g3105.t1 1
13371.g1.t1 6116.g2158.t1 1
13371.g1.t1 7457.g3391.t1 2
13371.g1.t1 5501.g1752.t1 4
13371.g1.t1 852.g294.t1 12
13371.g1.t1 1817.g627.t1 15
13371.g1.t1 7181.g3128.t1 16
10610.g1.t1 661.g227.t1 1
10610.g1.t1 44.g19.t1 2
GF10278-PA GE19745-PA 1
GF10278-PA GE19748-PA 1
GF10278-PA GE19894-PA 2
GF18134-PA GE24701-PA 1
GF21238-PA GE17184-PA 1
GF21238-PA GE21691-PA 2
GF24262-PA GE20351-PC 1
GF24262-PA GE20353-PA 1
GF24262-PA GE20351-PD 1
GF24262-PA GE20351-PE 1
GF24262-PA GE15936-PA 2
GF23936-PA GE19881-PA 1
GF23936-PA 0.g1308.t1 3
2565.g1.t1 4.g389.t1 2
2565.g1.t1 4467.g1467.t1 28
GF25286-PA GE21844-PA 1
GF25286-PA GE15374-PB 2
GF25286-PA GE15374-PA 2
GF21807-PA GE17093-PA 1
GF10140-PA GE21274-PA 1
GF10140-PA GE21274-PC 1
10791.g322.t2 GE20106-PA 1
GF10652-PC GE21628-PA 1
GF10652-PC GE10298-PA 2
GF15389-PA GE18444-PA 1
GF15389-PA GE12655-PA 2
GF15389-PA GE15692-PA 4
GF15389-PA 2.g1138.t1 6
GF19205-PA 3.g1125.t1 1
GF18838-PA GE24756-PA 1
GF18838-PA GE10455-PA 2
GF18181-PA GE25896-PA 1
GF10135-PA GE21269-PA 1
GF10135-PA GE21269-PB 1
5870.g1.t1 2958.g1013.t1 4
GF18190-PA GE25907-PA 1
GF17452-PA GE10953-PA 2
GF17452-PA GE25903-PA 4
GF17452-PA GE25242-PA 7
GF17452-PA GE24185-PA 7
GF17452-PA 4.g209.t1 9
GF17452-PA GE18295-PA 13
GF17452-PA GE26404-PA 14
GF17452-PA GE16376-PB 15
GF17452-PA GE13637-PA 15
GF17452-PA 3.g1202.t1 15
GF18062-PA GE10261-PA 1
10123.g1.t1 7536.g3455.t1 3
10123.g1.t1 5340.g1706.t1 5
GF19524-PA GE15556-PB 1
GF19524-PA GE15556-PA 1
GF19524-PA GE20523-PB 1
GF19524-PA 0.g586.t3 1
GF19524-PA GE16314-PA 2
GF19524-PA GE16311-PC 3
GF19524-PA GE16311-PB 4
GF10847-PA 6369.g2638.t1 1
GF10847-PA GE22463-PA 1
GF10847-PA 0.g1643.t1 1
GF10847-PA GE21420-PA 2
GF10847-PA GE15501-PA 3
GF20418-PA GE15862-PA 1
GF20418-PA GE15863-PB 1
GF12481-PA GE19291-PA 1
GF19745-PA GE16019-PA 1
GF15850-PA GE17659-PA 1
GF17107-PA GE10746-PA 1
10790.g420.t1 4.g1213.t2 1
10790.g420.t1 4.g1213.t1 1
10790.g420.t1 GE26413-PA 1
10790.g420.t1 GE26412-PA 2
10796.g75.t1 GE26151-PA 1
10796.g75.t1 GE26153-PA 2
10796.g75.t1 GE23386-PA 3
10796.g75.t1 GE14328-PC 8
10796.g75.t1 GE20124-PC 9
10812.g6.t3 GE14498-PD 1
10812.g6.t3 GE14498-PA 1
10812.g6.t3 GE14498-PB 1
10812.g6.t3 GE14499-PA 1
10812.g6.t3 GE14498-PE 1
10812.g6.t3 GE14498-PF 1
10812.g6.t3 GE14498-PG 1
10790.g420.t2 4.g1213.t2 1
10790.g420.t2 4.g1213.t1 1
10790.g420.t2 GE26413-PA 1
10790.g420.t2 GE26414-PA 1
10790.g420.t2 GE26415-PA 2
10790.g420.t2 GE13777-PA 3
10790.g420.t2 GE13777-PB 3
10790.g420.t2 GE23462-PA 9
10790.g420.t2 GE19397-PA 9
10790.g420.t2 4.g2253.t1 9
GF23005-PA 4.g2280.t1 1
GF23005-PA GE14546-PA 2
GF23618-PA GE19948-PA 1
GF24771-PA GE24280-PA 1
4835.g1.t1 6117.g2163.t1 29
4835.g1.t1 7443.g3384.t1 37
4835.g1.t1 2971.g1019.t1 47
4835.g1.t1 7647.g3529.t1 51
GF19816-PA 2.g582.t1 1
GF19816-PA GE12434-PA 1
GF11046-PA GE20714-PA 1
GF11046-PA GE17850-PA 1
GF17671-PA 6558.g2825.t1 1
GF17671-PA GE24922-PA 1
GF13569-PA GE14438-PA 1
GF13569-PA 2.g1910.t1 1
10793.g1023.t1 GE18626-PA 1
10828.g3.t1 1014.g356.t1 5
4800.g1.t1 7395.g3359.t1 7
131.g2.t1 705.g244.t1 1
131.g2.t1 7110.g3028.t1 2
GF16041-PA GE24165-PA 1
GF19194-PA GE15820-PA 1
GF19194-PA GE15819-PE 1
GF19194-PA GE15819-PA 1
GF19194-PA GE15819-PD 1
GF19194-PA GE15819-PB 2
GF19194-PA GE16139-PA 3
10791.g287.t1 GE20584-PA 1
10796.g167.t1 6116.g2157.t1 8
GF11942-PA GE13899-PA 1
GF23157-PA GE25713-PA 1
GF23157-PA GE25483-PA 2
GF23157-PA 4.g62.t1 3
10793.g1096.t1 1.g783.t1 1
10793.g1096.t1 GE12088-PA 1
10793.g1096.t1 GE10392-PA 7
10793.g1096.t1 GE16469-PA 7
10793.g1096.t1 GE21865-PA 8
GF17679-PA 4.g346.t3 1
GF17679-PA GE24935-PE 1
GF17679-PA 4.g346.t4 1
GF17679-PA GE24935-PB 1
GF18538-PA GE24334-PA 1
GF22007-PA GE16517-PA 1
GF17636-PA GE25648-PA 1
GF14517-PA GE13824-PA 1
GF15320-PA GE14606-PA 1
GF16168-PA GE24869-PA 1
GF16168-PA GE25222-PA 2
GF16168-PA 4.g95.t1 2
GF11768-PA GE19308-PA 1
13270.g1.t1 1968.g679.t1 1
13270.g1.t1 2.g185.t1 1
13270.g1.t1 4.g1068.t1 1
13270.g1.t1 4225.g1386.t1 6
10812.g6.t1 GE14499-PA 1
10812.g6.t1 GE14498-PF 1
10812.g6.t1 GE14498-PE 1
10812.g6.t1 GE14498-PB 1
10812.g6.t1 GE14498-PA 1
10812.g6.t1 GE14498-PD 1
10812.g6.t1 GE14498-PG 1
10798.g88.t1 GE16112-PA 1
10792.g792.t1 GE11548-PA 1
GF15237-PA GE18237-PA 1
GF15237-PA GE18238-PA 1
GF15237-PA 1.g341.t1 2
GF15237-PA 6261.g2502.t1 4
GF15237-PA GE22271-PA 4
GF15350-PA GE12341-PA 1
GF11107-PA GE21486-PA 1
GF11107-PA GE15728-PA 2
GF19057-PA GE17757-PA 1
GF19057-PA 3.g1099.t1 2
GF18695-PA GE10546-PA 1
GF18695-PA GE20003-PA 2
GF12733-PA GE13757-PA 1
GF12615-PA GE13853-PB 1
GF12615-PA GE13854-PC 1
GF12615-PA GE11981-PA 2
GF12615-PA GE16882-PA 3
GF12615-PA 3.g247.t1 3
10810.g5.t1 GE12956-PA 1
10810.g5.t1 4880.g1573.t1 1
10810.g5.t1 7444.g3385.t1 1
10810.g5.t1 2794.g963.t1 1
10810.g5.t1 4778.g1551.t1 8
10810.g5.t1 7859.g3673.t1 16
10791.g391.t1 2.g1270.t1 1
3344.g1.t1 7356.g3325.t1 25
GF21263-PA GE16531-PA 1
GF21263-PA GE20317-PA 3
GF14272-PA 1.g1300.t1 1
GF14272-PA GE19014-PA 1
GF14272-PA GE20925-PA 5
GF11853-PA GE11572-PB 1
GF11853-PA GE11572-PA 1
GF11853-PA GE18955-PA 2
10791.g1045.t1 0.g1572.t1 1
10791.g1045.t1 GE22406-PA 1
10791.g1045.t1 6409.g2683.t1 1
10791.g1045.t1 GE22402-PA 1
10791.g1045.t1 GE22404-PA 1
10791.g1045.t1 6404.g2678.t1 1
10791.g1045.t1 GE22400-PA 1
10791.g1045.t1 GE22403-PA 1
10791.g1045.t1 6404.g2677.t1 1
10791.g1045.t1 GE22234-PA 4
10791.g1045.t1 GE15869-PA 5
10791.g1045.t1 0.g945.t1 8
10791.g1045.t1 0.g945.t2 8
GF20327-PA GE17548-PA 1
GF20327-PA GE20498-PA 5
GF20327-PA GE23904-PA 9
GF20327-PA GE23423-PA 10
GF20327-PA GE14841-PC 11
GF20327-PA GE20069-PA 11
GF13489-PA GE13569-PA 1
GF13489-PA 2.g744.t1 1
GF24642-PA GE22301-PA 1
GF24642-PA 6199.g2303.t1 1
GF24642-PA GE18486-PA 5
GF24642-PA GE26404-PA 9
GF24642-PA GE18295-PA 11
GF24642-PA GE24185-PA 13
GF24642-PA GE25091-PA 15
GF24642-PA GE25903-PA 16
GF24642-PA 4.g75.t1 17
GF24642-PA GE10953-PA 18
10792.g112.t1 GE19215-PA 1
GF24992-PA GE20136-PC 1
GF24992-PA GE20137-PB 3
GF24992-PA 2.g1588.t1 7
10813.g63.t1 GE15319-PA 1
10813.g63.t1 3.g1242.t1 1
10813.g63.t1 GE10744-PA 1
10813.g63.t1 GE15321-PA 2
10813.g63.t1 GE26404-PA 18
10813.g63.t1 GE25091-PA 19
10813.g63.t1 GE18295-PA 19
10790.g737.t1 4.g1550.t1 1
10790.g737.t1 4.g1546.t1 3
10790.g737.t1 GE10275-PA 3
GF17716-PA GE25288-PA 1
GF17716-PA 4.g43.t1 1
GF17716-PA GE22597-PA 1
GF17716-PA 0.g1733.t6 1
GF17716-PA GE22600-PE 1
GF17716-PA 0.g1733.t7 1
GF17716-PA 6483.g2765.t1 2
GF10554-PA GE21414-PA 1
GF10554-PA GE16591-PA 6
GF10554-PA GE24773-PA 9
GF10554-PA GE22467-PA 11
10817.g6.t1 6203.g2327.t1 1
10817.g6.t1 3067.g1059.t1 7
10790.g863.t1 GE25762-PA 1
10790.g863.t1 GE20462-PA 1
10793.g233.t1 GE13124-PA 1
10793.g233.t1 2.g123.t1 1
GF13124-PA 2.g1567.t1 1
GF13124-PA GE11667-PA 1
GF13124-PA GE11680-PA 2
GF12061-PA GE11520-PA 1
10820.g15.t1 7447.g3386.t1 7
GF15788-PA GE18943-PA 1
GF17483-PA GE26453-PA 1
GF17483-PA 4.g1267.t1 1
GF17483-PA 4.g1267.t3 1
GF17483-PA 4.g1267.t4 1
GF17483-PA 4.g1267.t5 1
GF10457-PB GE20550-PA 1
GF10457-PB 0.g562.t2 1
GF10457-PB 0.g562.t3 1
GF10457-PA 0.g562.t1 2
GF12566-PA GE22778-PB 1
GF12566-PA GE22778-PA 1
10790.g932.t1 GE23635-PA 1
10790.g932.t1 GE23635-PB 1
10790.g932.t1 GE23634-PA 1
10790.g932.t1 GE15721-PA 2
10790.g932.t1 4.g1368.t1 8
GF15867-PA GE14586-PA 1
10793.g873.t1 GE25322-PA 1
10793.g873.t1 1.g1296.t1 1
10793.g873.t1 GE25311-PA 2
10793.g873.t1 GE11357-PA 3
GF18849-PA GE20621-PA 1
GF24088-PA GE23436-PB 8
GF24241-PA GE13014-PA 1
GF16079-PA GE25318-PA 1
GF16079-PA GE26341-PA 2
GF16079-PA 638.g217.t1 4
GF16079-PA GE25317-PA 6
GF15046-PA GE16449-PA 1
GF15046-PA 1.g15.t1 1
GF15046-PA 1.g384.t1 1
GF15046-PA GE18280-PA 1
GF15046-PA GE14909-PA 2
GF21909-PA GE17192-PA 1
GF10925-PA 0.g609.t1 1
GF10925-PA 0.g611.t1 3
GF10925-PA 0.g616.t1 4
GF11811-PA GE12494-PA 1
GF18620-PA GE26301-PA 1
GF10159-PA GE21296-PA 1
GF10159-PA GE20748-PA 3
GF10965-PA 0.g1108.t1 1
GF10965-PA 0.g1108.t2 1
GF10965-PA 0.g1108.t3 1
GF10965-PA 1.g765.t2 5
GF10965-PC 0.g1108.t1 1
GF10965-PC 0.g1108.t2 1
GF10965-PC 0.g1108.t3 1
GF10965-PB 0.g1108.t1 1
GF10965-PB 0.g1108.t2 1
GF10965-PB 0.g1108.t3 1
11602.g1.t1 3.g411.t1 1
11602.g1.t1 GE17071-PA 1
GF10965-PD 0.g1108.t1 1
GF10965-PD 0.g1108.t2 1
GF10965-PD 0.g1108.t3 1
10790.g422.t1 GE26411-PA 2
GF17864-PB GE26108-PB 1
GF17864-PB GE26108-PC 1
GF17864-PB GE26108-PD 1
GF17864-PB GE26108-PA 1
GF17864-PB GE26108-PE 1
GF17864-PB GE11836-PA 2
GF17864-PB 1.g884.t2 6
GF17864-PB GE21360-PC 7
GF17864-PB GE21360-PA 7
GF17864-PB GE21360-PB 7
GF17864-PC GE26108-PB 1
GF17864-PC GE26108-PC 1
GF17864-PC GE26108-PD 1
GF17864-PC GE26108-PA 1
GF17864-PC GE26108-PE 1
GF17864-PC GE11836-PA 2
GF17864-PC 1.g884.t2 6
GF17864-PC GE21360-PC 7
GF17864-PC GE21360-PA 7
GF17864-PC GE21360-PB 7
GF17864-PA GE26108-PB 1
GF17864-PA GE26108-PC 1
GF17864-PA GE26108-PD 1
GF17864-PA GE26108-PA 1
GF17864-PA GE26108-PE 1
GF17864-PA GE11836-PA 2
GF17864-PA 1.g884.t2 6
GF17864-PA GE21360-PC 7
GF17864-PA GE21360-PA 7
GF17864-PA GE21360-PB 7
GF20169-PA GE17246-PA 1
GF17864-PD GE26108-PB 1
GF17864-PD GE26108-PC 1
GF17864-PD GE26108-PD 1
GF17864-PD GE26108-PA 1
GF17864-PD GE26108-PE 1
GF17864-PD GE11836-PA 2
GF17864-PD GE21360-PB 7
GF17864-PD 1.g884.t1 7
GF17864-PD GE13332-PA 7
GF17864-PE GE26108-PB 1
GF17864-PE GE26108-PC 1
GF17864-PE GE26108-PD 1
GF17864-PE GE26108-PA 1
GF17864-PE GE26108-PE 1
GF17864-PE GE11836-PA 2
GF17864-PE GE21360-PB 7
GF17864-PE 1.g884.t1 7
GF17864-PE GE13332-PA 7
GF20827-PA GE15376-PB 1
GF20827-PA GE15376-PA 2
GF12278-PA GE13930-PA 1
10793.g709.t1 1.g1323.t1 1
10793.g709.t1 GE19029-PA 1
10793.g709.t1 GE24805-PA 3
GF24161-PA GE19532-PA 1
GF24161-PA 6237.g2428.t1 1
GF19397-PA GE17010-PA 1
GF19397-PA GE17011-PA 2
GF16830-PA GE24818-PA 1
GF16286-PA GE23735-PA 1
GF16286-PA 6209.g2346.t1 7
GF16286-PA GE23960-PA 9
GF16286-PA GE19964-PA 9
GF16286-PA GE19964-PB 9
GF16286-PA GE26414-PA 9
GF22557-PA 3.g457.t2 1
GF22557-PA GE17135-PC 1
GF22557-PA GE21343-PD 7
GF19994-PA GE24738-PA 1
GF19994-PA 4.g588.t1 2
GF23566-PA GE21320-PA 1
GF23566-PA 0.g378.t1 1
GF23566-PA 0.g378.t2 2
GF13793-PA GE14557-PA 1
GF22334-PA GE17660-PA 1
GF22334-PA GE19264-PA 4
GF22334-PA GE26456-PA 5
GF22334-PA GE21647-PA 5
GF22334-PA GE19990-PA 7
GF22334-PA GE10911-PA 7
GF22334-PA 4.g2401.t1 7
GF19849-PA GE15994-PA 1
GF19849-PA GE15994-PB 1
GF10754-PA GE22497-PA 1
GF10754-PA 6350.g2618.t1 1
GF10754-PA GE22490-PC 1
GF10754-PA GE22499-PA 2
GF17477-PA GE26444-PA 1
10792.g185.t1 GE13474-PA 1
10792.g185.t1 GE10612-PA 2
7846.g1.t1 6087.g2096.t1 16
GF13377-PA GE14141-PA 1
GF13377-PA 2.g1511.t1 1
GF13377-PA GE25436-PA 2
10790.g1474.t1 4.g1465.t1 1
10790.g1474.t1 GE10185-PA 1
10790.g1474.t1 GE10184-PA 1
GF21172-PA GE15567-PA 1
GF23035-PA GE25981-PA 1
GF22825-PA GE14490-PA 1
GF22825-PA GE14489-PA 1
GF22825-PA GE14489-PD 1
GF22825-PA GE14489-PB 1
GF22825-PA 3.g944.t1 3
GF22825-PA GE12324-PA 10
GF22825-PA GE17281-PA 12
GF22825-PA 2.g1148.t1 18
GF22825-PA GE12024-PA 18
GF22825-PA GE24610-PA 19
GF22825-PA 6461.g2745.t1 20
GF22825-PA GE21370-PA 21
GF22825-PA GE16821-PA 21
GF22825-PA 1.g972.t1 23
GF22825-PA GE19702-PA 23
GF22825-PA 4.g526.t1 24
GF22825-PA GE21808-PA 24
GF21000-PA GE17937-PA 1
GF16081-PA GE17210-PA 1
GF16081-PA GE17014-PA 1
GF16081-PA 3.g371.t1 1
GF16081-PA GE21052-PA 1
GF16081-PA GE22642-PA 3
GF16081-PA GE14257-PA 4
10792.g1846.t1 GE12825-PC 1
10792.g1846.t1 GE12825-PA 1
10792.g1846.t1 GE12825-PD 1
10792.g1846.t1 GE12825-PB 1
GF12944-PA GE13907-PA 1
GF12944-PA GE13907-PB 1
GF12944-PA GE13907-PC 1
GF14535-PA 2.g369.t1 1
GF14535-PA 2.g369.t2 1
GF14535-PA 2.g369.t3 1
GF14535-PA GE13305-PA 1
GF21923-PA GE17209-PA 1
GF21923-PA 3.g532.t1 1
GF21923-PA GE17803-PA 5
GF20080-PA GE20704-PA 1
10792.g1703.t1 GE23970-PA 1
10792.g1703.t1 1.g1449.t3 1
10792.g1703.t1 1.g1449.t5 1
10792.g1703.t1 1.g1449.t1 1
10792.g1703.t1 1.g1449.t4 1
GF17665-PA 6615.g2861.t1 1
GF17665-PA GE24915-PA 1
GF25121-PA GE20421-PA 1
GF16466-PA GE26343-PA 1
10790.g881.t1 GE25909-PA 1
10790.g881.t1 GE12411-PA 5
10801.g19.t1 7507.g3432.t1 1
10801.g19.t1 2652.g915.t1 1
10801.g19.t1 7889.g3694.t1 1
10801.g19.t1 2035.g713.t1 1
10801.g19.t1 7999.g3747.t1 1
10801.g19.t1 7156.g3073.t1 1
10801.g19.t1 7183.g3145.t1 1
10801.g19.t1 6090.g2102.t1 1
10801.g19.t1 7163.g3086.t1 22
10801.g19.t1 6092.g2109.t1 29
10801.g19.t1 4241.g1394.t1 29
13646.g2.t1 4778.g1552.t1 19
GF16707-PA GE26382-PA 1
GF23972-PA GE21487-PA 1
GF23972-PA GE17321-PA 2
8197.g1.t1 7170.g3093.t1 7
8197.g1.t1 5668.g1793.t1 32
GF22193-PB GE16228-PB 1
GF22193-PB GE16228-PA 1
GF22193-PB GE16228-PC 1
GF22193-PA GE16228-PA 1
GF22193-PA GE16228-PB 1
GF22193-PA GE16228-PC 1
10793.g7.t1 1.g546.t1 1
10793.g7.t1 GE18413-PA 1
GF22894-PA GE10458-PA 1
GF22894-PA 4.g1792.t1 1
GF22035-PA 0.g445.t1 2
GF13600-PA GE11793-PA 1
10785.g1.t1 7226.g3198.t1 3
10785.g1.t1 4294.g1418.t1 8
10785.g1.t1 1192.g401.t1 8
10785.g1.t1 1163.g391.t1 8
10785.g1.t1 2.g7.t1 9
10785.g1.t1 4112.g1362.t1 10
GF15061-PA 6130.g2201.t1 1
GF15061-PA GE13194-PA 1
GF13819-PC GE19427-PA 1
GF13819-PC GE19427-PB 1
10790.g340.t2 GE23506-PA 1
10790.g340.t2 4.g2203.t1 1
10790.g203.t5 GE24911-PA 1
10790.g203.t5 4.g368.t3 1
10790.g203.t5 4.g368.t1 1
10790.g203.t5 4.g368.t4 1
10790.g203.t5 4.g368.t2 1
10790.g203.t6 GE24911-PA 3
10790.g340.t1 4.g2203.t1 1
10790.g340.t1 GE23506-PA 1
10790.g203.t1 4.g368.t3 1
10790.g203.t1 4.g368.t1 1
10790.g203.t1 4.g368.t4 1
10790.g203.t1 4.g368.t2 1
10790.g203.t1 GE24911-PA 1
10790.g203.t2 4.g368.t3 1
10790.g203.t2 4.g368.t1 1
10790.g203.t2 GE24911-PA 1
10790.g203.t2 4.g368.t4 1
10790.g203.t2 4.g368.t2 1
10790.g203.t3 GE24911-PA 1
10790.g203.t3 4.g368.t1 1
10790.g203.t3 4.g368.t3 1
10790.g203.t3 4.g368.t4 1
10790.g203.t3 4.g368.t2 1
10790.g203.t3 6599.g2850.t1 2
GF10507-PA GE22194-PA 1
GF25303-PA GE21866-PA 1
GF10375-PA GE19812-PB 1
GF14684-PA GE11031-PA 1
GF14684-PA GE11031-PB 1
GF14684-PA GE21485-PA 2
GF17827-PA GE24265-PA 1
GF23962-PA GE21661-PA 1
GF23962-PA GE24491-PA 2
GF23962-PA 4.g1140.t1 3
GF23962-PA GE24317-PA 3
GF13725-PA GE19340-PA 1
GF13725-PA GE19340-PB 1
GF13725-PA GE21235-PA 2
GF20467-PA GE17356-PA 1
10795.g329.t1 GE15689-PA 1
10795.g329.t1 3.g891.t1 1
GF22446-PA GE16795-PA 1
GF17793-PA GE25828-PB 1
GF17793-PA GE25828-PA 1
GF14949-PB GE14088-PB 1
GF14949-PB GE14088-PA 1
GF14949-PB GE14088-PD 1
GF14949-PB GE14088-PC 1
GF14949-PB GE14088-PE 1
GF14949-PB 2.g1552.t1 2
GF14949-PB GE21978-PA 3
GF14949-PA GE14088-PA 1
GF14949-PA GE14088-PB 1
GF14949-PA GE14088-PD 1
GF14949-PA GE14088-PC 1
GF14949-PA GE14088-PE 1
GF14949-PA 2.g1552.t1 2
GF14949-PA GE21978-PA 3
GF24581-PA 0.g1616.t1 1
GF24581-PA GE19644-PA 1
GF24581-PA 0.g1616.t2 1
GF24581-PA GE12832-PA 2
GF18129-PA 4.g1243.t1 1
GF23652-PA GE12038-PA 1
GF23652-PA 2.g1138.t1 1
GF23652-PA GE18444-PA 6
GF17074-PA GE24596-PA 1
GF17074-PA GE17067-PA 1
GF16625-PA GE10097-PA 1
GF16625-PA GE10096-PA 1
GF16625-PA 4.g2100.t4 4
GF16625-PA GE10707-PA 7
10792.g383.t1 GE21677-PA 1
10792.g383.t1 0.g146.t1 3
10792.g383.t1 GE20941-PA 3
10792.g1153.t1 2.g1676.t1 1
10792.g1153.t1 GE11597-PA 1
10792.g1153.t1 1.g1347.t1 6
10792.g1153.t1 1.g1347.t2 6
10792.g1153.t1 GE26067-PA 9
10792.g383.t3 1.g1731.t2 1
10792.g383.t3 1.g1731.t1 1
10792.g383.t2 1.g1731.t1 2
10792.g383.t2 0.g146.t1 3
10792.g383.t2 GE20941-PA 3
GF23044-PA GE23510-PA 1
GF23044-PA GE23509-PA 1
GF11601-PA GE13658-PA 1
GF11601-PA GE23493-PB 4
GF19828-PA GE14294-PA 1
GF24775-PA GE21161-PA 1
10791.g401.t1 GE22033-PA 1
10791.g401.t1 GE22032-PA 2
10791.g649.t1 883.g304.t1 4
10791.g649.t1 3866.g1298.t1 5
10790.g35.t1 GE26442-PA 1
GF22587-PB GE15915-PA 1
GF22587-PB 3.g660.t1 1
GF10540-PA GE12880-PA 17
GF10540-PA GE21417-PA 17
GF10540-PA GE22684-PA 17
GF10540-PA GE26141-PA 18
GF10540-PA GE10112-PA 18
GF10540-PA 2.g46.t1 18
GF10540-PA GE19558-PA 19
GF10540-PA GE21416-PA 19
GF10540-PA GE23397-PA 19
GF10540-PA GE26104-PA 20
GF10540-PA GE13537-PA 20
GF10540-PA 4.g2342.t3 20
GF10540-PA GE23396-PB 20
GF10540-PA GE13020-PA 21
GF10540-PA GE15159-PA 21
GF10540-PA GE17813-PA 22
GF10540-PB GE19921-PA 1
GF10540-PB GE12601-PA 20
GF18775-PA GE10045-PA 1
GF18775-PA GE13708-PA 15
GF18775-PA 4.g588.t1 16
GF18775-PA 0.g287.t1 16
GF18775-PA GE24786-PA 16
GF18775-PA GE23828-PA 17
GF18775-PA GE16022-PA 17
GF18775-PA GE19567-PA 17
GF22634-PA GE15406-PA 1
GF24300-PA 6205.g2333.t1 1
GF24300-PA GE19733-PA 1
GF24300-PA 6205.g2333.t2 1
GF24300-PA GE19733-PB 1
GF24300-PA 6966.g2974.t1 2
GF11144-PB 2.g1519.t1 1
GF11144-PB GE11720-PA 1
10790.g394.t1 GE25828-PB 1
10790.g394.t1 GE25828-PA 2
10790.g394.t1 GE24329-PA 3
10790.g394.t1 4.g812.t1 7
GF16135-PA 4.g1882.t1 1
GF23633-PA GE19964-PB 1
GF23633-PA GE19964-PC 1
GF23633-PA GE19964-PA 1
GF23633-PA 6282.g2530.t2 2
GF23633-PA 6282.g2530.t1 2
10790.g253.t1 GE25915-PA 1
10790.g253.t1 GE25914-PA 1
GF23001-PA GE24501-PA 1
GF23001-PA GE14023-PA 2
GF23001-PA 6292.g2540.t1 3
GF23001-PA GE22293-PA 3
GF23001-PA GE11978-PA 4
GF23001-PA GE18610-PA 4
GF18426-PA GE24796-PA 1
GF18426-PA 4.g508.t1 2
10791.g1275.t1 0.g1301.t2 1
10791.g1275.t1 GE19893-PA 1
10791.g1275.t1 0.g1301.t1 1
10791.g1275.t1 GE19892-PA 1
GF16770-PA 4.g2062.t1 2
GF16770-PA GE20994-PA 6
GF16770-PA GE12738-PA 8
GF10376-PA GE19813-PA 1
GF21999-PA GE16601-PA 1
GF19515-PA GE16727-PA 1
GF13136-PA GE13612-PA 1
GF24250-PA GE20340-PA 1
GF24250-PA GE18238-PA 1
GF24250-PA 1.g341.t1 1
GF24250-PA 6261.g2502.t1 3
GF24250-PA GE22271-PA 3
GF24250-PA GE18697-PA 6
GF24250-PA GE14045-PA 7
GF24250-PA GE14879-PA 9
GF16883-PA GE24170-PA 1
GF16883-PA GE23677-PH 3
GF16883-PA GE23677-PG 3
GF16883-PA GE17919-PA 4
GF16883-PA GE23377-PB 9
GF16883-PA GE23377-PA 9
GF16883-PA GE23377-PC 9
GF16883-PA GE21954-PA 11
10792.g1682.t1 GE23355-PA 2
GF17422-PA GE10712-PC 1
GF17422-PA GE10712-PB 1
GF17422-PA 4.g2100.t4 1
GF17422-PA 4.g2111.t1 14
GF17422-PA 4.g2113.t1 17
GF17422-PA GE10717-PA 17
GF17422-PA 0.g1231.t1 23
GF10271-PA GE20687-PA 1
GF10271-PA GE10748-PA 2
GF10271-PA GE10748-PB 2
GF14003-PA GE12751-PA 1
GF14038-PA GE15544-PA 1
GF14615-PA GE13804-PA 1
GF14615-PA GE18073-PA 6
GF14615-PA 2.g46.t2 8
GF14615-PA 3.g1233.t1 13
GF14615-PA GE21894-PA 14
GF14615-PA GE21416-PA 16
GF14615-PA 4.g188.t1 16
GF14615-PA 0.g482.t1 16
GF14615-PA GE25620-PA 16
GF14615-PA GE22829-PA 16
GF14615-PA 4.g474.t3 17
GF24633-PA GE21945-PA 1
GF12843-PA 2.g583.t1 1
GF12843-PA 2.g583.t2 1
GF12843-PA GE12432-PA 1
GF12843-PA GE18681-PA 3
GF15147-PA GE25472-PA 1
GF15147-PA GE12307-PA 1
GF15539-PA GE18790-PA 1
GF21097-PA GE16881-PA 1
GF14884-PA GE19032-PA 1
GF14884-PA GE11714-PA 5
GF16994-PA GE23520-PA 1
GF10793-PA GE22535-PA 1
GF10793-PA 6315.g2576.t1 1
GF10793-PA GE22533-PA 2
GF10793-PA GE22533-PB 2
GF18460-PA GE19896-PA 2
GF14264-PA GE18690-PA 1
GF14264-PA 1.g878.t1 2
GF14264-PA GE11373-PA 6
GF17523-PA GE24686-PA 1
GF17523-PA GE24011-PA 1
10791.g925.t1 GE21370-PA 1
10791.g925.t1 0.g435.t2 1
10791.g925.t1 0.g435.t1 1
10791.g925.t1 GE25682-PA 4
10791.g925.t1 GE16821-PA 5
10791.g925.t1 3.g212.t1 6
10791.g925.t1 GE19702-PA 7
10791.g925.t1 3.g860.t1 17
10791.g925.t1 GE26150-PA 19
10791.g925.t1 GE11466-PA 19
10791.g925.t1 GE11466-PC 19
10791.g925.t1 4.g1049.t1 19
10791.g925.t1 GE18911-PA 20
10791.g925.t1 GE17323-PA 21
10791.g925.t1 2.g1487.t2 21
10791.g925.t1 2.g1487.t1 21
GF18990-PA 0.g204.t1 1
GF18990-PA 5575.g1767.t1 4
GF18990-PA 4660.g1522.t1 5
GF14778-PA 2.g147.t1 1
GF14778-PA 2.g147.t2 1
GF14778-PA GE12778-PA 1
GF22665-PA GE15641-PA 1
GF14243-PA GE13264-PA 1
10791.g181.t1 GE20441-PA 1
2775.g1.t1 7623.g3514.t1 2
2775.g1.t1 3155.g1086.t1 4
10793.g768.t1 1.g566.t1 1
10793.g768.t1 1.g566.t2 1
10793.g768.t1 GE25857-PA 7
10793.g768.t1 GE25858-PB 8
10793.g768.t1 4.g2356.t1 10
10793.g768.t1 4.g2356.t2 10
10793.g768.t1 GE23379-PA 11
10793.g768.t1 GE23382-PB 12
10795.g57.t1 GE16631-PA 1
GF24150-PA GE20386-PA 1
6210.g1.t1 7679.g3548.t1 1
6210.g1.t1 7248.g3227.t1 1
6210.g1.t1 2456.g868.t1 1
6210.g1.t1 4436.g1455.t1 1
6210.g1.t1 7210.g3180.t1 1
6210.g1.t1 5974.g1924.t1 1
6210.g1.t1 6097.g2120.t1 2
6210.g1.t1 7641.g3523.t1 3
6210.g1.t1 215.g76.t1 36
6210.g1.t1 393.g142.t1 45
GF17760-PA GE10787-PA 1
GF19643-PA 6128.g2196.t1 3
GF16348-PA GE10162-PA 1
GF20335-PA GE16827-PA 1
GF14267-PA 1.g878.t1 1
GF14267-PA GE18693-PA 1
GF14267-PA GE10356-PA 2
GF14267-PA GE23312-PA 3
GF13483-PA GE11490-PA 1
GF12177-PA GE11969-PA 1
GF12177-PA GE11969-PB 1
GF10981-PA GE19507-PA 1
GF10981-PA 6189.g2274.t1 1
GF10981-PA GE19508-PA 6
GF21665-PA GE11655-PA 1
GF21665-PA GE15661-PA 2
GF22371-PA GE15787-PA 1
GF14318-PA GE12908-PC 1
GF14318-PA 2.g25.t2 1
GF14318-PA 2.g25.t4 1
GF14318-PA 6448.g2733.t1 5
GF14318-PA GE22327-PA 7
GF18145-PA GE21906-PA 5
10798.g116.t2 GE17303-PA 1
10798.g116.t2 GE16145-PA 1
10798.g116.t2 GE16146-PA 2
GF12991-PA GE22711-PA 1
GF12116-PA GE13734-PB 1
GF12116-PA GE13734-PA 1
GF12116-PA GE13732-PA 1
GF12116-PA GE24978-PA 1
GF12116-PA GE13731-PA 1
GF15208-PA GE12668-PA 1
GF15208-PA GE13554-PA 1
GF15208-PA GE13555-PB 1
GF15208-PA GE19122-PA 1
GF15208-PA GE14677-PA 2
13100.g1.t1 7467.g3399.t1 1
13100.g1.t1 367.g132.t1 1
GF18655-PA GE24148-PA 1
GF10717-PA 0.g1652.t2 1
GF10717-PA GE22473-PA 1
GF10717-PA GE22475-PD 1
GF10717-PA 0.g1651.t1 1
GF10717-PA 0.g1652.t3 1
GF16693-PC GE25686-PA 1
GF16693-PC 4.g248.t2 1
GF16693-PC 4.g248.t3 1
GF16693-PC 4.g248.t1 1
GF16693-PB GE25686-PA 1
GF16693-PB 4.g248.t2 1
GF16693-PB 4.g248.t3 1
GF16693-PB 4.g248.t1 1
GF16693-PA GE25686-PA 2
GF16693-PF GE25686-PA 1
GF16693-PF 4.g248.t1 1
GF16693-PF 4.g248.t2 1
GF16693-PF 4.g248.t3 1
GF16693-PF GE11444-PA 4
GF16693-PE GE25686-PA 1
GF16693-PE 4.g248.t3 3
GF16693-PE GE11444-PA 4
GF16693-PD GE25686-PA 1
GF16693-PD 4.g248.t2 1
GF16693-PD 4.g248.t3 1
GF16693-PD 4.g248.t1 1
11428.g2.t1 4779.g1555.t1 3
GF20662-PA GE16847-PA 1
GF20662-PA GE11908-PA 3
GF20662-PA GE14318-PB 6
10796.g22.t1 7348.g3317.t1 1
10796.g22.t1 2821.g967.t1 1
10796.g22.t1 1443.g499.t1 1
10796.g22.t1 4685.g1527.t1 3
10796.g22.t1 690.g235.t1 3
10796.g22.t1 3271.g1126.t1 38
10796.g22.t1 5710.g1812.t1 38
10796.g22.t1 1902.g656.t1 41
10796.g22.t1 6065.g2058.t1 42
10792.g381.t1 GE21688-PA 1
10792.g381.t1 GE22273-PA 2
10792.g381.t1 6261.g2507.t1 2
10792.g381.t1 GE13390-PB 3
10792.g381.t1 GE13390-PA 3
GF10169-PA GE19908-PA 1
GF11803-PA GE13492-PA 1
GF11803-PA GE19977-PA 2
GF11803-PA GE15661-PA 4
GF17660-PA 4.g368.t2 1
GF17660-PA GE24911-PA 1
GF17660-PA 4.g368.t3 1
GF17660-PA 4.g368.t1 1
GF17660-PA 4.g368.t4 1
GF14573-PA GE18728-PA 1
GF19615-PA GE15976-PA 1
GF14114-PA GE26118-PA 1
10790.g870.t1 4.g466.t3 1
10790.g870.t1 GE25903-PA 2
10790.g870.t1 GE25092-PA 9
10790.g870.t1 4.g75.t2 11
10790.g870.t1 4.g75.t1 11
10790.g870.t1 GE18486-PA 15
10790.g870.t1 GE16376-PD 16
10790.g870.t1 1.g366.t1 16
10790.g870.t1 GE16376-PB 16
10792.g1721.t1 GE13366-PA 1
10792.g1721.t1 GE13365-PC 2
GF21487-PA GE16867-PA 1
13159.g1.t1 6104.g2134.t1 16
GF10345-PA GE19683-PA 1
GF10345-PA GE18232-PA 2
10794.g142.t1 GE15997-PA 1
10794.g142.t1 GE20296-PA 2
GF15558-PA GE19414-PA 1
GF15558-PA GE23330-PA 2
GF15558-PA GE13571-PA 5
GF15558-PA GE12089-PA 7
GF15558-PA GE12083-PA 9
GF19360-PA 3.g1049.t1 1
GF19360-PA GE17697-PA 1
GF15159-PA GE17286-PA 1
GF15159-PA GE26385-PA 2
GF15159-PA GE26385-PB 2
GF16265-PA GE19584-PA 2
8344.g1.t1 3061.g1054.t1 5
GF17862-PA GE26105-PA 1
GF17862-PA GE26106-PA 4
GF17862-PA GE26104-PA 7
GF17862-PA 1.g346.t1 10
GF17862-PA 2.g46.t1 12
GF17862-PA GE13020-PA 14
GF17862-PA GE15159-PA 15
GF17862-PA GE23397-PA 15
GF17862-PA 0.g597.t1 17
GF17862-PA GE18636-PA 17
GF17862-PA GE24249-PA 18
GF17862-PA 4.g188.t1 19
GF17862-PA 4.g9.t1 19
GF17862-PA 0.g482.t1 19
GF17862-PA GE21416-PA 19
GF17862-PA 1.g762.t4 20
10792.g1252.t2 GE14142-PA 1
10792.g1252.t2 2.g1512.t1 1
10792.g1252.t2 2.g1512.t2 1
10792.g1252.t2 GE10080-PA 2
10676.g1.t1 2.g1052.t1 1
10676.g1.t1 7733.g3590.t1 1
10676.g1.t1 6116.g2158.t1 1
10676.g1.t1 2.g355.t1 1
10676.g1.t1 4831.g1563.t1 1
10676.g1.t1 1.g1823.t1 1
10676.g1.t1 7187.g3155.t1 1
10676.g1.t1 7187.g3154.t1 1
10676.g1.t1 30.g12.t1 1
10676.g1.t1 7172.g3097.t1 1
10676.g1.t1 7176.g3105.t1 1
10676.g1.t1 7457.g3391.t1 1
10676.g1.t1 6311.g2566.t1 1
10676.g1.t1 5974.g1927.t1 1
10676.g1.t1 6048.g2036.t1 1
10676.g1.t1 4716.g1538.t1 1
10676.g1.t1 4.g20.t1 1
10676.g1.t1 997.g345.t1 1
10676.g1.t1 1952.g674.t1 1
10676.g1.t1 7647.g3529.t1 1
10676.g1.t1 7426.g3377.t1 1
10676.g1.t1 1921.g660.t1 1
10676.g1.t1 7731.g3587.t1 1
10676.g1.t1 7461.g3393.t1 1
10676.g1.t1 6207.g2342.t1 1
10676.g1.t1 251.g98.t1 1
10676.g1.t1 7181.g3128.t1 1
10676.g1.t1 4837.g1564.t1 6
10676.g1.t1 2757.g951.t1 6
10676.g1.t1 4873.g1572.t1 22
10676.g1.t1 7713.g3579.t1 39
10792.g1252.t1 GE14142-PA 1
10792.g1252.t1 2.g1512.t1 1
10792.g1252.t1 2.g1512.t2 1
10792.g1252.t1 GE10080-PA 2
GF12651-PA GE11924-PA 1
GF13327-PA GE14106-PA 1
GF13327-PA GE11994-PA 2
GF13327-PA GE20880-PA 11
GF13327-PA 1.g1783.t1 11
GF13327-PA GE17862-PA 14
GF13327-PA GE22301-PA 14
GF13327-PA GE16280-PA 15
GF13327-PA GE24568-PA 16
GF13327-PA GE23597-PA 17
GF13327-PA GE25095-PA 17
GF13327-PA GE13562-PA 17
GF13327-PA GE13562-PC 17
GF20814-PA GE10927-PA 3
GF20814-PA GE18490-PA 7
5292.g1.t1 5228.g1678.t1 4
GF11559-PA GE14263-PA 1
GF11273-PA GE14075-PA 1
GF19527-PA GE15561-PA 1
GF21234-PA GE17179-PA 1
GF10193-PA 0.g1516.t1 1
GF10193-PA 6402.g2675.t1 2
GF10410-PA GE20064-PA 1
GF12085-PA GE12280-PA 1
GF12085-PA 2.g804.t2 2
GF12085-PA GE15982-PA 7
GF14943-PA GE19374-PA 1
GF10170-PA GE19909-PA 1
GF19228-PA GE15459-PA 1
GF19228-PA GE20297-PA 10
GF19228-PA GE11856-PA 12
GF19228-PA GE26150-PA 15
GF19228-PA 3.g860.t1 16
GF19228-PA GE15660-PA 16
GF19228-PA GE13219-PA 17
GF19228-PA GE11466-PC 18
GF19228-PA GE11466-PA 18
GF19228-PA GE14115-PA 19
GF19228-PA 2.g475.t1 20
GF19228-PA GE11466-PB 20
GF19228-PA GE18911-PA 21
GF16798-PA GE23646-PA 1
10808.g75.t1 GE15444-PA 1
10808.g75.t1 0.g941.t3 1
10808.g75.t1 GE20178-PD 1
10808.g75.t1 GE14704-PC 12
GF21281-PA GE16800-PA 1
GF16326-PA GE10426-PA 1
GF16326-PA GE14266-PA 9
10793.g790.t2 GE12626-PA 1
GF14943-PB GE19374-PB 2
GF12200-PA GE12140-PA 1
GF23976-PA GE21490-PA 1
10792.g1825.t1 2.g1187.t3 1
10792.g1825.t1 GE11997-PB 1
10792.g1825.t1 GE11996-PA 1
10792.g1825.t1 4.g153.t1 4
10792.g1825.t1 GE22060-PA 7
10792.g1825.t1 0.g1207.t1 8
GF12283-PA GE12395-PA 1
GF12283-PA GE21182-PA 3
GF12283-PA 0.g14.t1 4
GF12283-PA GE20355-PA 5
GF25128-PB 0.g796.t1 1
GF25128-PB 0.g796.t3 1
GF25128-PB 0.g796.t4 1
GF25128-PB GE20304-PA 1
GF25128-PB 0.g796.t2 1
GF25128-PB 0.g796.t5 1
GF12918-PA GE12495-PA 1
GF12918-PA GE16785-PA 7
GF21256-PA GE16741-PA 1
GF25128-PF 0.g796.t1 1
GF25128-PF GE20304-PA 1
GF25128-PF 0.g796.t4 1
GF25128-PF 0.g796.t3 1
GF25128-PF 0.g796.t2 1
GF25128-PF 0.g796.t5 1
GF18593-PA GE25575-PA 1
GF25128-PD 0.g796.t1 1
GF25128-PD 0.g796.t4 1
GF25128-PD 0.g796.t3 1
GF25128-PD GE20304-PA 1
GF25128-PD 0.g796.t2 1
GF25128-PD 0.g796.t5 1
GF25128-PE 0.g796.t1 1
GF25128-PE 0.g796.t4 1
GF25128-PE 0.g796.t3 1
GF25128-PE GE20304-PA 1
GF25128-PE 0.g796.t2 1
GF25128-PE 0.g796.t5 1
GF12048-PA 2.g1793.t1 1
GF12909-PA GE21786-PA 1
GF12909-PA GE20094-PA 3
GF12909-PA GE10173-PA 4
GF12909-PA GE25805-PA 14
GF12909-PA GE18224-PA 14
GF12909-PA GE18225-PA 15
GF12909-PA 1.g326.t2 20
GF22316-PA GE15829-PA 1
GF22316-PA GE17408-PA 3
10796.g295.t1 GE23868-PA 1
10796.g295.t1 GE23869-PA 1
10796.g295.t1 4.g2414.t1 4
10796.g295.t1 GE18606-PA 12
10796.g295.t1 GE18605-PA 12
10809.g1.t1 2167.g761.t1 2
10809.g1.t1 7935.g3711.t1 2
10809.g1.t1 4061.g1353.t1 3
10809.g1.t1 2.g1963.t1 10
10820.g4.t1 4779.g1555.t1 2
GF13068-PA GE14309-PA 1
GF21864-PA 3.g1233.t1 1
GF21864-PA GE15141-PA 13
GF21864-PA GE20402-PA 13
GF21864-PA GE17566-PA 16
GF21864-PA GE16206-PA 16
GF21864-PA GE16515-PA 16
GF21864-PA GE21527-PA 16
GF21864-PA 3.g1077.t3 17
GF21864-PA 4.g1821.t1 17
GF21864-PA GE22369-PA 17
GF21864-PA GE19133-PB 18
GF21864-PA GE19133-PA 18
GF14005-PA GE12755-PB 1
GF14005-PA GE12755-PA 1
GF14005-PA GE26287-PA 9
GF14005-PA GE19659-PA 10
GF14005-PA GE25210-PA 11
GF14005-PA GE24785-PA 11
GF14005-PA GE15943-PA 13
GF14005-PA GE19469-PB 13
GF14005-PA GE17748-PA 14
GF14005-PA GE17301-PA 16
GF14005-PA 0.g1380.t1 16
10790.g398.t1 GE24880-PA 1
10790.g398.t1 4.g395.t1 2
10790.g398.t1 GE25836-PA 3
10790.g398.t1 0.g182.t1 5
10790.g398.t1 GE20909-PA 6
10790.g398.t1 6349.g2614.t1 7
10790.g398.t1 GE20730-PA 8
10790.g398.t1 1.g1329.t2 10
GF24392-PA GE20737-PA 1
GF22093-PA GE10632-PA 1
GF22093-PA GE16633-PA 2
GF22093-PA GE26153-PA 6
GF22093-PA GE15855-PA 6
GF22093-PA GE15856-PA 6
GF22093-PA GE15855-PB 6
GF22093-PA GE15478-PA 8
GF22093-PA 1.g168.t6 8
GF22093-PA GE15371-PA 9
GF22093-PA GE15372-PA 9
GF14620-PA GE18137-PA 1
GF16904-PA GE25540-PA 1
GF16904-PA GE13131-PC 2
GF21009-PA GE16679-PA 1
GF13427-PA GE14218-PA 1
GF15446-PA 1.g565.t1 1
GF15446-PA GE18849-PA 2
GF15446-PA GE11690-PA 5
GF20900-PA GE16208-PA 1
GF20900-PA 3.g18.t1 2
GF20900-PA 2.g742.t1 4
GF20900-PA GE19858-PA 14
GF20900-PA GE16918-PA 15
10793.g967.t1 GE25756-PA 1
10793.g967.t1 GE11602-PA 2
GF20743-PA GE23475-PA 1
10804.g20.t1 2824.g969.t1 5
10804.g20.t1 511.g183.t1 9
10791.g652.t3 GE20987-PC 1
10791.g652.t3 GE20987-PA 1
10791.g652.t3 GE20987-PB 1
10791.g652.t3 GE20988-PA 1
10791.g652.t3 7945.g3718.t1 1
10791.g652.t3 4778.g1551.t1 12
10791.g652.t2 GE20987-PC 1
10791.g652.t2 GE20987-PA 1
10791.g652.t2 GE20987-PB 1
10791.g652.t2 GE20988-PA 1
10791.g652.t2 7945.g3718.t1 1
10791.g652.t2 4778.g1551.t1 12
10791.g652.t2 4651.g1518.t1 33
10791.g652.t1 GE20987-PC 1
10791.g652.t1 GE20987-PB 1
10791.g652.t1 GE20987-PA 1
10791.g652.t1 GE20988-PA 1
10791.g652.t1 GE21634-PA 2
10791.g652.t1 GE21634-PD 2
10791.g652.t1 GE21634-PC 2
10791.g652.t1 GE21634-PB 2
10791.g652.t1 GE11646-PA 5
10791.g652.t1 2.g1595.t1 5
10791.g652.t1 0.g568.t4 5
10791.g652.t1 0.g568.t3 5
10791.g652.t1 0.g568.t2 5
10791.g652.t1 0.g568.t1 5
10791.g652.t1 GE20915-PA 5
10791.g652.t1 GE21504-PA 5
10791.g742.t2 0.g326.t1 1
10791.g742.t2 0.g326.t4 1
10791.g742.t2 0.g326.t2 1
10791.g742.t2 0.g326.t3 1
10791.g742.t2 GE20778-PA 1
10791.g742.t2 GE20777-PA 1
10791.g742.t2 GE22000-PA 4
10791.g742.t2 0.g1136.t1 4
10820.g6.t1 7156.g3073.t1 1
10820.g6.t1 6117.g2168.t1 1
10820.g6.t1 7183.g3145.t1 1
10820.g6.t1 4280.g1412.t1 1
10820.g6.t1 7507.g3432.t1 1
10820.g6.t1 7889.g3694.t1 1
10820.g6.t1 7187.g3153.t1 1
10820.g6.t1 7999.g3747.t1 1
10820.g6.t1 7527.g3448.t1 1
10820.g6.t1 7252.g3234.t1 1
10820.g6.t1 5355.g1710.t1 34
10791.g1603.t1 GE19620-PB 1
10791.g1603.t1 GE19620-PA 1
10791.g1603.t1 GE15982-PA 6
10791.g1603.t1 GE18331-PA 7
5746.g1.t1 5710.g1813.t1 1
5746.g1.t1 7166.g3089.t1 1
5746.g1.t1 7163.g3084.t1 1
5746.g1.t1 63.g27.t1 1
5746.g1.t1 989.g340.t1 1
5746.g1.t1 3727.g1260.t1 1
5746.g1.t1 3337.g1154.t1 1
5746.g1.t1 6028.g2009.t1 1
5746.g1.t1 231.g86.t1 37
GF12337-PA GE12046-PA 1
GF12337-PA GE12045-PA 1
GF12337-PA GE12439-PA 1
GF12337-PA GE12441-PA 1
GF12337-PA GE12443-PA 1
GF12337-PA GE12442-PA 1
GF12337-PA GE12440-PA 1
GF12337-PA GE12444-PA 1
GF12337-PA 2.g575.t1 1
GF12337-PA 2.g573.t1 1
GF12337-PA GE12041-PA 1
GF12337-PA GE12041-PB 1
GF12337-PA GE12043-PA 1
GF12337-PA GE13851-PA 1
GF12337-PA GE12440-PB 1
GF14406-PA GE11161-PA 1
10793.g395.t1 GE12675-PA 1
10793.g395.t1 GE26269-PA 9
10793.g395.t1 GE10048-PA 9
10793.g395.t1 2.g907.t1 10
10793.g395.t1 GE19186-PA 10
10793.g395.t1 GE24540-PA 11
10793.g395.t1 4.g1281.t1 11
10793.g395.t1 1.g869.t1 12
10793.g395.t1 GE11699-PA 12
10793.g395.t1 1.g826.t1 12
GF20992-PB 3.g850.t1 1
12394.g1.t1 7227.g3199.t1 3
12394.g1.t1 1445.g501.t1 4
12394.g1.t1 1428.g493.t1 12
12394.g1.t1 216.g78.t1 13
10798.g14.t1 GE16926-PA 1
GF21482-PA GE16339-PA 1
GF15366-PA GE12769-PA 1
GF15366-PA 2.g155.t1 1
GF15366-PA GE12767-PA 1
GF15366-PA GE26221-PA 1
GF15366-PA GE13736-PA 1
GF15366-PA 2.g156.t1 1
GF15366-PA GE24489-PA 1
GF15366-PA GE26220-PA 2
GF15366-PA GE12768-PA 3
GF15366-PA GE23949-PA 11
GF15366-PA GE23950-PA 11
GF15366-PA GE13734-PB 14
GF15366-PA GE13210-PA 17
13665.g2.t1 4821.g1558.t1 5
5782.g2.t1 4880.g1573.t1 1
5782.g2.t1 6117.g2162.t1 1
5782.g2.t1 7444.g3385.t1 1
5782.g2.t1 684.g230.t1 1
5782.g2.t1 2228.g778.t1 1
5782.g2.t1 1.g1825.t1 1
5782.g2.t1 3496.g1195.t1 1
5782.g2.t1 2760.g953.t1 1
5782.g2.t1 6090.g2105.t1 1
5782.g2.t1 7568.g3480.t1 1
5782.g2.t1 7607.g3503.t1 1
5782.g2.t1 6023.g2002.t1 1
5782.g2.t1 6009.g1982.t1 1
5782.g2.t1 5023.g1614.t1 1
5782.g2.t1 1.g1818.t1 1
5782.g2.t1 7888.g3693.t1 1
5782.g2.t1 7110.g3036.t1 1
5782.g2.t1 4303.g1421.t1 3
5782.g2.t1 1386.g472.t1 3
5782.g2.t1 6117.g2168.t1 22
10792.g1910.t1 1.g1806.t2 1
10792.g1910.t1 1.g1806.t1 1
10792.g1910.t1 GE20659-PA 1
10792.g1910.t1 GE22200-PA 3
10792.g1910.t1 GE22200-PB 3
10792.g1910.t1 1.g972.t1 4
10792.g1910.t1 GE25682-PA 28
10793.g252.t1 GE12790-PA 1
GF20022-PA GE18294-PA 1
GF20022-PA GE18295-PA 1
GF20022-PA GE12967-PA 5
GF20022-PA GE13562-PB 6
GF20022-PA GE16280-PA 6
GF20022-PA GE23597-PA 7
GF20022-PA GE17862-PA 7
GF20022-PA 4.g209.t1 10
GF20022-PA GE25091-PA 11
GF20022-PA GE10953-PA 14
GF20022-PA GE13753-PA 16
GF18682-PA GE10532-PA 1
10805.g55.t3 3.g80.t1 1
GF14873-PA GE15942-PA 1
GF14873-PA GE14825-PA 1
GF14873-PA 1.g354.t1 1
GF14873-PA GE18902-PA 2
GF14873-PA GE19804-PB 6
GF14873-PA 6209.g2358.t2 6
GF14873-PA GE25682-PA 28
GF14873-PA GE20600-PB 28
GF21853-PA 3.g1242.t1 1
GF11135-PB 1.g1698.t1 1
GF11135-PB GE19324-PA 1
GF11135-PB GE12088-PA 2
10792.g450.t1 GE12428-PA 1
10792.g450.t1 2.g586.t1 1
10792.g450.t1 GE12430-PA 1
10792.g450.t1 GE12429-PA 1
11138.g1.t1 5244.g1681.t1 1
11138.g1.t1 3866.g1298.t1 4
11138.g1.t1 7566.g3479.t1 8
10790.g651.t1 GE10767-PB 2
10790.g651.t1 GE10928-PA 5
10790.g651.t1 4.g2426.t1 6
10790.g651.t1 0.g695.t1 13
GF12751-PA GE13779-PA 1
GF12751-PA GE16404-PA 2
GF12751-PA 3.g204.t1 3
GF22963-PA GE10600-PA 1
GF22963-PA GE10595-PA 3
GF15249-PA GE18251-PB 1
GF15249-PA 1.g359.t3 1
GF15249-PA 1.g359.t4 1
GF15249-PA GE26167-PA 2
10806.g9.t1 3521.g1205.t1 29
GF18243-PA GE25234-PA 1
GF18243-PA GE18178-PA 2
10791.g555.t1 GE21368-PA 4
GF11239-PA GE11436-PA 1
GF11239-PA GE17529-PA 3
10792.g527.t4 GE12338-PA 1
10792.g527.t4 2.g723.t1 1
10792.g527.t4 2.g723.t2 1
GF17587-PA GE26256-PA 1
10792.g527.t1 GE12338-PA 1
10792.g527.t1 2.g723.t2 1
10792.g527.t1 2.g723.t1 1
10792.g527.t3 GE12338-PA 1
10792.g527.t3 2.g723.t1 1
10792.g527.t3 2.g723.t2 1
10792.g527.t2 GE12338-PA 1
10792.g527.t2 2.g723.t1 1
10792.g527.t2 2.g723.t2 1
GF19423-PA GE16082-PA 1
GF19423-PA 3.g475.t1 1
GF19423-PA 3.g475.t2 1
GF22730-PA GE18838-PA 1
GF22730-PA 6117.g2182.t4 2
GF22730-PA 6117.g2182.t2 2
GF13825-PA GE19432-PA 1
GF13825-PA GE19433-PA 1
GF13825-PA GE19433-PB 1
GF13825-PA GE17898-PA 3
GF14539-PA GE13156-PA 1
GF14539-PA GE15485-PA 9
GF16096-PA 7299.g3272.t1 1
GF16096-PA GE11820-PA 8
GF16096-PA 5028.g1616.t1 9
GF23245-PA GE25857-PA 1
GF23245-PA GE25858-PB 2
GF23245-PA 1.g566.t1 7
GF23245-PA 1.g566.t2 7
GF23245-PA GE10895-PA 9
GF16404-PA GE10127-PA 1
GF14674-PA GE18874-PA 1
6076.g1.t1 2556.g894.t1 4
10793.g428.t1 GE13346-PA 2
GF12251-PA GE24235-PA 1
GF12251-PA GE19102-PA 4
GF12251-PA GE19100-PA 4
GF23336-PB GE23386-PA 1
GF23336-PB GE26153-PA 3
GF23336-PB 6555.g2821.t1 6
GF25173-PA GE20079-PA 1
GF25173-PA GE20080-PB 1
GF22319-PA GE19490-PB 3
GF22319-PA GE17460-PA 6
GF22319-PA GE26458-PA 8
GF22319-PA GE26458-PB 8
GF22319-PA 6199.g2303.t1 9
GF22319-PA GE15765-PA 9
GF22319-PA 4.g1261.t1 9
GF22319-PA GE13170-PA 10
GF22319-PA 3.g829.t1 10
GF22319-PA GE16281-PA 10
GF22319-PA GE10099-PA 11
GF22319-PA GE15291-PA 11
GF22319-PA GE15767-PA 11
GF22319-PA GE14467-PA 11
GF22319-PA GE25205-PA 12
GF22319-PA GE18258-PA 13
GF22319-PA GE14841-PB 14
GF22319-PA GE14106-PA 14
GF22319-PA GE17846-PA 15
GF22319-PA GE15948-PA 15
GF15383-PA GE20990-PA 1
GF15383-PA 1.g1773.t1 1
GF15383-PA 1.g1773.t2 1
GF15383-PA GE13654-PA 3
GF14217-PA GE18614-PA 1
GF15279-PA GE15120-PA 1
GF15279-PA 1.g228.t1 1
GF15279-PA GE15118-PA 2
10790.g677.t1 4.g1637.t1 1
10790.g677.t1 GE10354-PA 1
10790.g677.t1 GE10353-PA 1
10790.g677.t1 GE10351-PA 1
10790.g677.t1 GE10352-PA 2
10790.g677.t1 GE24683-PA 4
10790.g179.t1 GE25654-PC 1
10796.g163.t1 7148.g3067.t1 1
10796.g163.t1 7268.g3241.t1 1
10796.g163.t1 7691.g3559.t1 1
10796.g163.t1 5999.g1966.t1 1
10796.g163.t1 1523.g539.t1 1
10796.g163.t1 0.g1664.t1 1
10796.g163.t1 3533.g1210.t1 1
10796.g163.t1 2.g3.t1 1
10796.g163.t1 6088.g2098.t1 1
10796.g163.t1 6065.g2058.t1 1
10796.g163.t1 6117.g2178.t1 1
10796.g163.t1 7180.g3113.t1 1
10796.g163.t1 2971.g1019.t1 1
10796.g163.t1 5060.g1627.t1 1
10796.g163.t1 484.g173.t1 1
10796.g163.t1 7557.g3469.t1 1
10796.g163.t1 6117.g2163.t1 1
10796.g163.t1 5329.g1702.t1 1
10796.g163.t1 6018.g1990.t1 1
10796.g163.t1 4210.g1382.t1 33
10796.g163.t1 997.g345.t1 35
10796.g163.t1 1936.g665.t1 41
10791.g238.t1 GE24123-PA 1
10791.g238.t1 4.g1452.t1 1
10791.g238.t1 GE20460-PA 1
10791.g238.t1 GE17497-PA 1
10791.g238.t1 GE17497-PB 1
10791.g238.t1 GE25850-PA 2
10791.g238.t1 GE20257-PB 4
10791.g238.t1 GE12898-PA 8
10791.g238.t1 0.g1250.t5 12
10791.g238.t1 0.g1250.t4 12
GF19471-PC GE16999-PA 1
GF19471-PC 3.g366.t2 1
GF19471-PC 3.g366.t1 1
GF19471-PC GE16995-PA 1
GF19471-PC 3.g365.t1 1
GF19471-PC GE16998-PA 1
GF19471-PC GE10478-PA 5
GF11390-PA GE14396-PA 1
GF11390-PA 2.g1861.t1 1
GF11390-PA GE13539-PA 1
GF11390-PA GE14256-PA 1
GF11390-PA GE14256-PB 1
GF11390-PA 1.g634.t2 1
GF24830-PA GE21182-PA 1
GF24830-PA GE12395-PA 3
GF16811-PA GE25354-PA 1
GF11670-PA GE25975-PA 1
GF13786-PA GE24443-PA 1
GF20302-PA GE16475-PA 1
GF20302-PA 3.g124.t1 1
GF20302-PA 3.g123.t1 1
GF20302-PA GE16474-PA 1
10805.g72.t4 GE16598-PA 1
10805.g72.t4 GE10970-PA 2
10805.g72.t4 GE10970-PB 2
10805.g72.t4 GE16808-PA 3
10805.g72.t4 3.g198.t1 4
10805.g72.t4 4.g73.t2 5
GF23332-PA GE23384-PA 1
GF23332-PA GE21311-PA 6
GF23332-PA GE18715-PA 7
GF23332-PA GE21529-PA 12
GF23411-PA GE14522-PA 1
GF23411-PA 0.g716.t1 3
10811.g13.t1 2.g185.t1 1
10811.g13.t1 4.g1068.t1 1
10811.g13.t1 1968.g679.t1 1
10811.g13.t1 7166.g3089.t1 1
10811.g13.t1 6103.g2131.t1 1
10811.g13.t1 63.g27.t1 1
10811.g13.t1 7163.g3084.t1 1
10811.g13.t1 5974.g1922.t1 1
10811.g13.t1 7195.g3162.t1 11
10811.g13.t1 7265.g3239.t1 35
10790.g1846.t2 4.g1591.t1 1
10790.g1846.t2 GE10315-PA 1
10790.g1846.t2 GE18681-PA 5
10790.g1846.t2 2.g583.t2 5
10790.g1846.t2 2.g583.t1 5
10790.g1846.t2 GE12432-PA 5
10790.g1846.t1 4.g1591.t1 1
10790.g1846.t1 GE10315-PA 1
10790.g1846.t1 GE18681-PA 5
10790.g1846.t1 2.g583.t2 5
10790.g1846.t1 2.g583.t1 5
GF10182-PA 6205.g2332.t1 1
GF10182-PA GE22354-PA 2
GF23390-PA GE12665-PA 1
GF23390-PA GE12654-PA 1
GF23390-PA GE18559-PA 2
GF23390-PA GE16298-PA 4
GF23390-PA GE16299-PB 5
GF23390-PA GE16299-PA 5
10790.g777.t1 6793.g2932.t1 1
10790.g777.t1 GE20370-PA 6
10790.g777.t1 GE20370-PB 6
GF23384-PA GE14518-PA 1
GF16485-PA GE26367-PA 1
GF16485-PA GE26366-PA 1
GF16485-PA GE26365-PA 1
GF16485-PA GE26368-PA 1
GF15947-PA GE17397-PB 1
GF15947-PA GE17397-PA 1
GF15947-PA GE17398-PA 1
GF15947-PA GE17399-PA 2
GF15947-PA GE17395-PA 4
GF22922-PA GE10902-PA 1
GF22922-PA GE10901-PA 1
GF22922-PA GE10900-PA 2
GF22922-PA GE13173-PA 6
GF22922-PA GE10087-PA 6
10792.g217.t1 GE12105-PA 1
10792.g217.t1 GE12105-PB 1
10792.g217.t1 GE12104-PA 1
10792.g348.t1 2.g1229.t1 2
10792.g348.t1 GE11964-PA 6
10792.g348.t1 GE11962-PA 8
10792.g348.t1 4.g866.t1 11
10790.g1286.t1 GE15064-PA 8
GF17228-PA GE26157-PA 1
GF17228-PA GE26157-PB 1
GF17228-PA GE18891-PA 2
GF17228-PA GE11020-PA 3
GF17228-PA GE10913-PA 4
12910.g1.t1 3155.g1086.t1 7
GF12451-PA GE13447-PA 1
GF12451-PA GE11522-PA 1
10846.g1.t1 2004.g695.t1 4
10792.g364.t2 2.g1238.t3 1
10792.g364.t2 GE13919-PA 1
10792.g364.t2 GE13919-PB 1
GF17437-PA GE24669-PA 1
GF11976-PA GE11985-PA 1
GF11681-PA GE25977-PA 1
GF12448-PA GE13443-PA 1
GF12280-PA GE13932-PA 1
GF12280-PA 2.g1153.t1 2
GF12280-PA GE13859-PA 2
GF12280-PA 2.g1153.t2 2
GF24946-PA GE20898-PB 1
GF13635-PA GE19150-PA 1
GF13635-PA GE19244-PA 2
GF10081-PA GE20985-PA 1
GF10081-PA GE20983-PA 2
GF14459-PA GE18419-PA 1
10792.g417.t1 GE11935-PA 3
10792.g417.t1 GE15398-PA 5
10792.g417.t1 GE16102-PA 6
GF15634-PA GE18506-PA 1
GF22217-PA GE16263-PA 1
GF22217-PA GE11895-PA 2
GF22217-PA 1.g1672.t1 15
10791.g1886.t1 GE21537-PA 1
10791.g1886.t1 GE21538-PA 1
GF18024-PA GE23975-PA 1
GF18782-PA GE10053-PA 1
GF18782-PA GE10052-PA 1
GF15784-PA GE18940-PA 1
GF15784-PA GE16938-PA 2
GF15784-PA GE14079-PA 5
GF15784-PA 0.g269.t1 7
GF15784-PA GE14036-PD 8
GF15784-PA GE14036-PC 8
10793.g294.t1 GE18733-PA 1
GF13451-PA GE14040-PA 1
GF13451-PA GE14038-PA 2
10792.g1462.t1 2.g753.t1 1
10792.g1462.t1 2.g754.t1 2
312.g1.t1 3463.g1190.t1 1
GF18033-PA GE23986-PA 1
GF18033-PA 4.g1634.t1 2
10792.g274.t1 1.g1439.t1 2
9604.g1.t1 504.g181.t1 18
GF16737-PB 4.g744.t1 1
GF16737-PC 4.g744.t1 1
GF23390-PB GE12665-PA 1
GF23390-PB GE12654-PA 1
GF23390-PB GE18559-PA 2
GF23390-PB GE16298-PA 4
GF23390-PB GE16299-PA 5
GF23390-PB GE16299-PB 5
GF16737-PA 4.g744.t1 1
GF25081-PA GE21457-PA 1
GF25081-PA GE16596-PA 2
GF15126-PA GE12936-PB 1
GF15126-PA GE12936-PA 1
GF15126-PA GE18520-PB 1
GF15126-PA 1.g714.t4 1
GF15126-PA GE16938-PA 9
GF14192-PA 1.g765.t1 1
GF14192-PA 1.g765.t2 1
GF14192-PA 0.g1108.t1 3
GF14192-PA 0.g1108.t2 3
GF14192-PA 0.g1108.t3 3
GF18958-PA GE19269-PA 1
GF23185-PB GE24563-PA 1
GF23185-PB 4.g839.t6 1
GF23185-PB 4.g839.t5 1
GF23185-PB 4.g839.t9 1
GF23185-PB 4.g839.t4 1
GF23185-PB 4.g839.t7 1
GF23185-PB GE24564-PB 2
GF19724-PA GE11930-PA 1
GF15509-PA GE14946-PA 1
GF25237-PA 0.g1250.t1 1
GF25237-PA 0.g1250.t3 1
GF25237-PA 0.g1250.t5 1
GF25237-PA 0.g1250.t4 1
GF25237-PA GE22117-PA 1
GF25237-PA GE19934-PB 2
11046.g2.t1 2729.g943.t1 10
GF18734-PA GE23919-PA 1
GF24850-PA GE21204-PA 1
10790.g77.t1 GE24671-PA 1
10790.g77.t1 4.g688.t1 1
10790.g77.t1 GE24672-PA 1
10790.g77.t1 GE24679-PA 1
10790.g77.t1 GE24680-PA 1
10790.g77.t1 GE24675-PA 1
GF22478-PA GE16918-PA 1
GF22478-PA GE19858-PA 2
GF22478-PA GE17910-PA 13
GF22478-PA GE26354-PA 14
GF21195-PA GE16812-PA 1
GF18364-PA GE10222-PA 1
GF18364-PA GE25878-PA 5
GF18364-PA 4.g105.t1 8
GF18364-PA GE25334-PA 8
GF18364-PA GE21501-PB 9
GF18364-PA GE21501-PA 10
GF18364-PA GE25244-PA 10
GF18364-PA GE19212-PB 10
GF18364-PA 4.g361.t1 10
GF18364-PA GE19063-PA 10
GF18364-PA GE20660-PA 12
GF18364-PA GE20840-PA 12
GF18364-PA GE19490-PB 12
GF18364-PA GE12664-PA 12
GF18364-PA GE23882-PA 12
GF18364-PA GE20497-PA 13
GF18364-PA GE16084-PA 13
GF24489-PA GE20034-PA 1
9595.g1.t1 7763.g3609.t1 18
10827.g1.t1 6023.g2002.t1 12
10827.g1.t1 5750.g1834.t1 16
GF18422-PA GE24791-PA 1
GF20421-PB GE15862-PA 1
GF20421-PB GE15863-PB 1
GF20421-PB GE15864-PA 1
GF20421-PB GE15863-PA 2
11899.g1.t1 7789.g3623.t1 5
GF24369-PA GE20795-PA 1
GF16666-PA GE24852-PA 1
GF14110-PA GE26075-PA 1
10790.g1490.t1 GE24126-PA 1
10808.g74.t1 GE17839-PB 1
10808.g74.t1 GE17839-PA 1
10793.g250.t1 GE12791-PA 1
GF17522-PA GE24686-PA 1
GF17522-PA GE24011-PA 1
GF17522-PA GE12902-PA 2
GF17522-PA GE26070-PA 2
GF15571-PA GE25504-PA 1
GF18589-PB GE23802-PA 1
GF18589-PB 4.g1847.t1 1
GF18589-PA 4.g1847.t1 1
GF18589-PA GE23802-PA 1
10800.g33.t3 2.g158.t8 17
GF21366-PA GE16415-PA 1
2658.g1.t1 3221.g1110.t1 1
10790.g75.t1 GE26436-PA 1
10790.g75.t1 GE26436-PB 1
10790.g75.t1 GE26437-PA 1
GF14396-PA GE18204-PA 1
GF14396-PA 1.g303.t1 1
GF14396-PA 1.g303.t2 1
1082.g1.t1 2971.g1018.t1 19
GF14438-PA GE13287-PB 1
GF14438-PA GE13287-PA 1
GF11163-PA GE13341-PA 1
GF11163-PA GE13340-PA 1
GF22288-PA GE15646-PA 1
8357.g1.t1 7226.g3198.t1 3
8357.g1.t1 2249.g788.t1 13
GF21941-PA GE16634-PA 1
GF21941-PA GE12807-PA 2
10791.g1953.t1 GE19490-PA 1
10791.g1953.t1 GE19490-PB 1
10791.g1953.t1 GE25586-PA 5
10791.g1953.t1 GE20069-PA 6
10791.g1953.t1 GE17548-PA 7
10791.g1953.t1 GE18775-PA 9
10791.g1953.t1 GE15763-PA 10
10791.g1953.t1 GE16826-PA 10
10791.g1953.t1 4.g1164.t1 10
10791.g1953.t1 6203.g2322.t1 10
10791.g1953.t1 GE23904-PA 11
10791.g1953.t1 GE21551-PA 11
GF13602-PA GE11799-PA 1
GF13602-PA GE12557-PA 1
GF13602-PA GE11801-PA 1
GF13602-PA GE13342-PA 1
GF13602-PA GE21746-PA 1
GF13602-PA GE21747-PA 1
GF14182-PA GE18228-PA 1
GF21117-PA GE15821-PB 1
GF21117-PA GE15821-PA 1
4931.g1.t1 6060.g2054.t1 1
GF20697-PA GE10139-PB 1
GF20697-PA GE10139-PA 1
5898.g4.t1 7110.g3030.t1 1
5898.g4.t1 7187.g3156.t1 5
5898.g4.t1 735.g250.t1 18
GF15027-PA GE16968-PA 1
GF18728-PA GE10482-PA 1
GF18728-PA GE23732-PA 2
GF21317-PA GE15702-PA 1
GF21317-PA GE14127-PA 2
GF21317-PA GE11530-PA 3
GF21317-PA 6610.g2859.t1 15
GF21317-PA 0.g73.t1 16
GF15726-PA GE18879-PA 1
GF15726-PA 1.g1079.t1 2
GF15726-PA GE13432-PA 5
GF12131-PA 1.g1731.t1 2
GF12131-PA 0.g146.t1 3
GF12131-PA GE20941-PA 3
GF13469-PA GE11473-PA 1
10790.g701.t1 4.g1519.t1 1
10790.g1161.t2 GE24752-PA 1
10790.g1161.t2 GE23789-PB 1
10790.g1161.t2 GE23789-PA 1
10790.g1161.t2 4.g264.t1 1
10790.g1161.t2 4.g264.t2 1
10790.g1161.t2 GE12798-PA 1
10790.g1161.t2 0.g544.t1 1
10790.g1161.t2 GE21470-PA 1
10790.g1161.t2 GE20918-PA 1
10790.g1161.t2 GE24755-PA 1
10790.g1161.t2 4.g1925.t2 1
10790.g1161.t2 GE20585-PB 1
10790.g1161.t2 GE20585-PA 1
10790.g1161.t2 3.g1055.t1 1
10790.g1161.t2 GE17705-PA 1
10790.g1161.t2 4.g1925.t1 1
10790.g1161.t2 4.g1925.t3 1
10790.g1161.t2 4.g1925.t4 1
10790.g1161.t2 2.g117.t1 5
10790.g1161.t1 GE24752-PA 1
10790.g1161.t1 GE23789-PB 1
10790.g1161.t1 GE23789-PA 1
10790.g1161.t1 4.g264.t1 1
10790.g1161.t1 4.g264.t2 1
10790.g1161.t1 GE12798-PA 1
10790.g1161.t1 0.g544.t1 1
10790.g1161.t1 GE21470-PA 1
10790.g1161.t1 GE20918-PA 1
10790.g1161.t1 GE24755-PA 1
10790.g1161.t1 4.g1925.t2 1
10790.g1161.t1 GE20585-PA 1
10790.g1161.t1 GE20585-PB 1
10790.g1161.t1 3.g1055.t1 1
10790.g1161.t1 GE17705-PA 1
10790.g1161.t1 4.g1925.t1 1
10790.g1161.t1 4.g1925.t3 1
10790.g1161.t1 4.g1925.t4 1
10790.g1161.t1 GE25972-PA 1
10790.g1161.t1 2.g117.t1 5
10790.g1161.t1 GE25050-PG 9
10790.g1161.t1 GE23808-PA 13
GF11989-PA GE13403-PA 1
GF11989-PA GE13402-PA 1
GF11989-PA 6130.g2201.t1 2
GF11989-PA GE13194-PA 2
GF14296-PA GE18972-PA 1
GF16114-PA GE22655-PA 1
GF18873-PA GE23775-PA 1
GF18873-PA GE12982-PA 1
GF19557-PA GE16488-PB 1
GF20730-PA GE23859-PA 2
GF20730-PA GE21091-PA 3
GF19557-PC GE16488-PB 1
GF19557-PB GE16488-PB 1
10792.g1306.t1 GE14203-PA 1
GF14206-PA GE18599-PA 1
GF14206-PA 1.g782.t1 1
GF12732-PA GE13756-PA 1
GF12732-PA GE26352-PA 1
GF12732-PA 4.g1106.t4 1
GF12732-PA GE21974-PA 2
GF12732-PA GE11074-PA 22
GF12732-PA GE10728-PA 22
GF12732-PA GE25239-PA 23
10791.g487.t2 0.g1250.t3 1
10791.g487.t2 0.g1250.t2 1
10791.g487.t2 0.g1250.t6 1
10791.g487.t2 GE22109-PA 1
10791.g487.t2 GE21678-PA 5
10791.g487.t1 0.g1250.t3 1
10791.g487.t1 0.g1250.t2 1
10791.g487.t1 0.g1250.t6 1
10791.g487.t1 GE22109-PA 1
10791.g487.t1 0.g750.t1 2
10791.g487.t1 GE21679-PA 4
GF16926-PA GE26232-PB 1
GF16926-PA GE26232-PA 1
10792.g1488.t1 GE12299-PA 1
10792.g1488.t1 GE22125-PA 1
10792.g1488.t1 0.g1252.t1 1
10792.g505.t2 GE11499-PC 1
10792.g505.t2 GE11499-PA 1
10792.g505.t2 GE11499-PB 1
10792.g505.t2 GE11498-PA 1
10792.g505.t2 2.g1487.t2 7
10792.g505.t2 2.g1487.t1 7
10792.g505.t2 GE14115-PA 8
10792.g505.t2 1.g1434.t2 9
10792.g505.t2 GE20723-PA 10
10792.g505.t2 1.g1434.t1 12
10792.g505.t2 1.g1434.t4 12
10792.g505.t2 GE20439-PF 13
10792.g505.t2 GE22325-PA 14
10792.g505.t2 GE13292-PA 15
10792.g505.t2 GE13670-PA 19
10792.g505.t2 3.g860.t2 19
10792.g505.t2 2.g330.t4 20
11844.g1.t1 1192.g401.t1 8
11844.g1.t1 1163.g391.t1 8
11844.g1.t1 2.g7.t1 10
GF21159-PA GE17278-PA 1
10790.g96.t1 4.g959.t1 1
10790.g96.t1 4.g959.t2 1
10790.g96.t1 4.g959.t3 1
10790.g96.t1 GE26249-PA 1
GF10445-PA GE20536-PA 1
GF10445-PA GE20117-PA 2
GF10445-PA GE18359-PA 5
GF10445-PA GE14561-PA 5
GF10445-PA GE12652-PA 6
GF10445-PA GE13256-PA 9
GF11108-PB GE21497-PA 1
GF11108-PB GE21497-PB 1
GF11108-PB GE12475-PA 2
GF11108-PB 4.g153.t1 5
GF11108-PB 2.g1187.t3 7
GF11108-PB GE26037-PA 9
GF24287-PA GE19714-PA 1
10808.g11.t1 GE15943-PA 1
10808.g11.t1 GE15944-PA 1
10808.g11.t1 GE15944-PB 1
10808.g11.t1 GE19805-PB 12
10808.g11.t1 GE19805-PA 12
10808.g11.t1 GE17748-PA 13
10808.g11.t1 GE19469-PB 15
10808.g11.t1 GE25348-PA 17
10797.g126.t1 GE18608-PE 2
10797.g126.t1 GE16101-PA 12
10797.g126.t1 1.g706.t1 17
10797.g126.t1 GE22470-PC 17
10797.g126.t1 4.g1106.t1 19
GF23679-PA 6349.g2614.t1 1
GF23679-PA GE19605-PA 1
GF23679-PA 0.g1661.t1 2
GF23679-PA GE20909-PA 4
GF23679-PA 1.g741.t1 6
GF12467-PA GE19280-PA 1
GF12467-PA 1.g1652.t2 1
GF12467-PA 1.g1652.t1 1
GF24324-PA 0.g1291.t1 1
GF24324-PA GE17674-PA 2
GF14310-PA 1.g1251.t1 1
4799.g1.t1 231.g86.t1 1
4799.g1.t1 5468.g1742.t1 15
4799.g1.t1 2459.g870.t1 15
GF21860-PA GE15322-PA 1
GF11921-PA GE11434-PA 1
GF11921-PA GE11783-PA 1
GF11921-PA GE15948-PA 7
GF11921-PA GE13276-PA 8
GF11921-PA GE25878-PA 8
GF11921-PA GE12664-PA 8
GF11921-PA GE25969-PA 11
GF11921-PA GE19212-PB 12
GF11921-PA GE14934-PA 13
GF11921-PA GE19490-PB 13
GF11921-PA 4.g757.t2 13
GF21293-PA GE15751-PA 1
GF21293-PA 3.g851.t1 1
GF21293-PA 3.g851.t2 1
GF11648-PA GE24164-PA 1
GF11648-PA 4.g1393.t1 1
GF11648-PA 4.g1393.t2 1
GF18677-PA GE10756-PA 1
GF18677-PA GE11500-PA 2
GF18677-PA GE21951-PD 4
GF20377-PA GE18742-PA 1
GF25311-PA GE19647-PA 1
GF25311-PA 6220.g2378.t1 1
GF20664-PA GE16869-PA 1
GF15004-PF GE24798-PA 1
GF23543-PB GE21570-PA 1
GF23543-PB 0.g648.t1 1
GF23543-PB GE16711-PA 3
GF23543-PB GE16711-PB 3
GF23543-PA GE21570-PA 1
GF23543-PA 0.g648.t1 1
GF23543-PA GE16711-PB 3
GF23543-PA GE16711-PA 3
GF15004-PB GE24820-PA 1
GF15004-PB GE19301-PA 1
GF15004-PB GE19301-PB 1
GF15004-PB GE13460-PA 2
GF15004-PB GE13460-PB 2
GF15004-PB GE20810-PA 3
GF15004-PB GE14554-PD 22
GF15004-PC GE24820-PA 1
GF15004-PC GE19301-PA 1
GF15004-PC GE19301-PB 1
GF15004-PC GE13460-PB 1
GF15004-PC GE13460-PA 1
GF15004-PC GE20810-PA 1
GF15004-PC GE16816-PA 1
GF15004-PC GE13889-PA 1
GF15004-PC GE16892-PA 7
GF11057-PA GE19062-PA 1
GF11057-PA 2.g660.t1 2
GF17383-PA GE24442-PA 1
GF17383-PA GE24757-PB 2
GF17383-PA GE24757-PA 2
GF17383-PA GE10377-PA 3
GF24747-PA GE21068-PA 1
GF12012-PA 1.g1706.t1 1
GF16705-PA GE26379-PA 1
10790.g1786.t1 GE10869-PA 1
GF12034-PA 2.g735.t1 1
GF12034-PA GE13563-PA 1
10798.g4.t1 3.g266.t2 1
10798.g4.t1 GE16287-PA 1
10798.g4.t1 3.g266.t1 1
10798.g4.t1 GE16289-PA 1
10798.g4.t1 GE16292-PA 2
10798.g4.t1 3.g1055.t1 8
10798.g4.t1 GE17599-PA 13
10798.g4.t1 GE19141-PA 13
2644.g1.t1 1635.g589.t1 1
GF11152-PA GE13327-PA 1
GF13767-PA GE12824-PA 1
GF14831-PA GE12717-PA 1
GF23856-PA GE20292-PA 1
10790.g451.t1 4.g1363.t1 1
10790.g451.t1 GE10113-PA 2
10790.g451.t1 GE26105-PA 7
10790.g451.t1 0.g1165.t1 21
10790.g451.t1 GE20514-PA 22
GF13365-PA GE14124-PA 1
GF13365-PA 2.g1496.t1 1
13419.g1.t1 883.g304.t1 1
4719.g1.t1 7833.g3655.t1 1
4719.g1.t1 2621.g912.t1 1
4719.g1.t1 5807.g1856.t1 1
4719.g1.t1 7217.g3186.t1 1
4719.g1.t1 2494.g879.t1 1
4719.g1.t1 7110.g3029.t1 1
4719.g1.t1 5974.g1924.t1 1
4719.g1.t1 1521.g536.t1 1
4719.g1.t1 1277.g436.t1 1
4719.g1.t1 7679.g3548.t1 1
4719.g1.t1 2324.g822.t1 8
4719.g1.t1 7172.g3097.t1 25
4719.g1.t1 4.g20.t1 47
GF23738-PA GE21249-PA 1
GF23738-PA GE20831-PA 5
GF20428-PA GE17862-PA 1
GF20428-PA 3.g1202.t1 1
GF20428-PA GE23597-PA 3
GF20428-PA GE22301-PA 5
GF20428-PA GE13637-PA 7
GF20428-PA GE16376-PC 10
GF20428-PA 4.g209.t1 10
GF20428-PA 1.g364.t1 12
GF20428-PA GE10953-PA 15
10313.g2.t1 1429.g494.t1 1
GF23567-PA GE21920-PA 1
6147.g1.t1 7110.g3031.t1 29
10813.g12.t1 GE17792-PA 1
GF15512-PA GE18998-PA 1
10804.g16.t1 231.g86.t1 1
10804.g16.t1 6010.g1983.t1 1
10804.g16.t1 6085.g2076.t1 1
10804.g16.t1 2909.g995.t1 1
10804.g16.t1 3074.g1061.t1 13
10804.g16.t1 1137.g385.t1 24
10804.g16.t1 3331.g1151.t1 26
GF14089-PB GE13561-PA 1
GF14089-PB GE21145-PA 1
GF14089-PB 3.g682.t1 6
GF14089-PB 2.g158.t7 9
GF14089-PB GE12765-PA 11
GF16859-PA GE26092-PA 1
GF16859-PA GE26092-PB 1
10804.g16.t2 231.g86.t1 1
10804.g16.t2 6010.g1983.t1 1
10804.g16.t2 6085.g2076.t1 1
10804.g16.t2 2909.g995.t1 1
10804.g16.t2 7118.g3043.t1 4
[truncated: 912,991 more chars]
