# Supplementary material for: Revised Annotations, Sex-Biased Expression, and Lineage-Specific Genes in the Drosophila melanogaster Group
Source: G3 (Bethesda). 2014 Oct 1;4(12):2345–51. doi: 10.1534/g3.114.013532 (PMC4267930; doi:10.1534/g3.114.013532)
Supplement: Supporting Information [file supp_g3.114.013532_FileS1.zip › GFF/Orthologs/DsimVsDmel.orthos]

CG12630-PA CG12630-PA 1
CG12630-PA CG1374-PA 2
6.g309.t1 CG4944-PD 1
6.g309.t1 CG4944-PB 1
6.g309.t1 CG4944-PA 1
3.g295.t1 CG42277-PC 1
3.g295.t1 CG17385-PA 6
3.g295.t1 CG7672-PB 6
3.g295.t1 CG11924-PA 6
3.g295.t1 CG5683-PD 7
3.g295.t1 CG5249-PE 7
3.g295.t1 CG5249-PD 7
3.g295.t1 CG5249-PA 7
3.g295.t1 CG5249-PC 7
3.g295.t1 CG5249-PB 7
3.g295.t1 CG3340-PA 7
3.g295.t1 CG17359-PA 7
3.g295.t1 CG1602-PA 8
3.g295.t1 CG2712-PA 9
3.g295.t1 CG3941-PB 10
3.g295.t1 CG10021-PH 10
3.g295.t1 CG10021-PG 10
3.g295.t1 CG10021-PF 10
3.g295.t1 CG10021-PE 10
3.g295.t1 CG10021-PA 10
3.g295.t1 CG10021-PD 10
3.g295.t1 CG10021-PC 10
3.g295.t1 CG10021-PB 10
3.g295.t1 CG3956-PA 10
3.g295.t1 CG6808-PB 10
3.g295.t1 CG6808-PA 10
3.g295.t1 CG8643-PA 10
3.g295.t1 CG4360-PB 10
3.g295.t1 CG3758-PA 10
3.g295.t1 CG8643-PB 10
3.g295.t1 CG8484-PA 10
3.g295.t1 CG3242-PA 11
3.g295.t1 CG12605-PA 11
3.g295.t1 CG12605-PB 11
3.g295.t1 CG12605-PC 11
3.g295.t1 CG9233-PB 11
3.g295.t1 CG9233-PA 11
3.g295.t1 CG34346-PF 13
3.g295.t1 CG34346-PG 13
3.g295.t1 CG17806-PA 13
CG5773-PA CG5773-PA 1
CG2708-PA CG2708-PA 1
CG2708-PA CG6756-PC 2
CG2708-PA CG6756-PB 2
CG2708-PA CG6756-PA 2
3.g46.t1 CG34306-PA 1
3.g46.t1 CG31536-PE 1
3.g46.t1 CG31536-PC 1
3.g46.t1 CG11949-PC 2
3.g46.t1 CG11949-PE 2
3.g46.t1 CG9764-PA 6
3.g46.t1 CG9764-PD 6
3.g46.t1 CG9764-PC 6
3.g46.t1 CG9764-PB 6
CG17471-PB CG17471-PB 1
CG17471-PB CG17471-PA 1
CG17471-PB CG6355-PA 3
CG17471-PB CG6355-PB 3
3.g308.t1 CG40045-PC 7
3.g308.t1 CG40045-PA 8
3.g308.t1 CG40045-PD 8
3.g308.t1 CG10682-PA 8
3.g308.t1 CG8188-PB 8
3.g308.t1 CG8188-PA 8
3.g308.t1 CG8284-PA 8
3.g308.t1 CG2257-PB 9
3.g308.t1 CG2257-PC 9
3.g308.t1 CG2257-PA 9
3.g308.t1 CG7656-PE 9
3.g308.t1 CG7656-PD 9
CG11139-PA CG11139-PA 1
CG11139-PA CG42383-PA 2
CG6833-PA CG6833-PB 1
CG6833-PA CG6833-PA 1
CG11414-PA CG11414-PA 1
CG16959-PA CG16959-PC 1
CG16959-PA CG16959-PB 1
CG16959-PA CG16959-PA 1
CG6697-PA CG6697-PA 1
CG2155-PA CG2155-PA 1
CG6549-PA CG6549-PD 1
CG6549-PA CG6549-PA 1
CG6549-PA CG6549-PC 1
CG8580-PA CG8580-PF 1
CG8580-PA CG8580-PE 1
CG8580-PA CG8580-PD 1
CG8580-PA CG8580-PC 1
CG8580-PA CG8580-PB 1
CG8580-PA CG8580-PA 1
CG8580-PA CG42830-PA 2
CG34349-PC CG34349-PD 1
CG34349-PC CG34349-PC 1
CG5805-PA CG5805-PA 1
CG2822-PA CG2822-PD 1
CG2822-PA CG2822-PC 1
CG2822-PA CG2822-PB 1
CG2822-PA CG2822-PE 1
CG2822-PA CG2822-PA 1
CG2822-PA CG34366-PD 2
CG2822-PA CG34366-PC 2
CG2822-PA CG1066-PA 3
CG2822-PA CG43128-PL 3
CG2822-PA CG1066-PB 3
CG2822-PB CG2822-PE 1
CG2822-PB CG2822-PC 1
CG2822-PB CG2822-PB 1
CG2822-PB CG2822-PA 1
CG2822-PB CG2822-PD 1
CG2822-PB CG34366-PD 2
CG2822-PB CG34366-PC 2
CG2822-PC CG2822-PC 1
CG2822-PC CG2822-PB 1
CG2822-PC CG2822-PE 1
CG2822-PC CG2822-PD 1
CG2822-PC CG2822-PA 1
CG2822-PC CG34366-PD 2
CG2822-PC CG34366-PC 2
CG2822-PC CG12348-PL 5
CG12155-PA CG12155-PA 1
0.g1479.t2 CG7147-PD 1
0.g1479.t2 CG7147-PB 1
0.g1479.t2 CG7147-PA 1
0.g1479.t2 CG7147-PF 1
0.g1479.t2 CG7147-PC 1
0.g1479.t2 CG1964-PA 2
0.g1479.t2 CG7908-PA 3
0.g1479.t2 CG7649-PC 4
0.g1479.t2 CG7649-PD 4
0.g1479.t2 CG9163-PB 5
CG31641-PA CG31641-PD 1
CG31641-PB CG31641-PD 1
0.g1479.t1 CG7147-PB 1
0.g1479.t1 CG7147-PA 1
0.g1479.t1 CG7147-PD 1
0.g1479.t1 CG7147-PF 1
0.g1479.t1 CG7147-PC 1
0.g1479.t1 CG1964-PA 2
0.g1479.t1 CG7908-PA 3
0.g1479.t1 CG7649-PC 4
0.g1479.t1 CG7649-PD 4
0.g1479.t1 CG9163-PB 5
0.g1028.t1 CG4438-PB 1
0.g1028.t1 CG4438-PA 1
0.g1028.t1 CG11444-PA 2
CG14132-PA CG14132-PB 1
6.g202.t1 CG3299-PA 1
6.g202.t1 CG17947-PA 2
2.g275.t1 CG33232-PD 2
2.g275.t1 CG33232-PB 2
2.g275.t1 CG33232-PC 2
CG31053-PA CG31053-PA 1
CG5409-PA CG5409-PA 1
CG5409-PA CG4027-PD 1
CG5409-PA CG4027-PC 1
CG5409-PA CG4027-PA 1
CG5409-PA CG4027-PB 1
CG5409-PA CG12051-PA 1
CG5409-PA CG18290-PB 1
CG5409-PA CG18290-PA 1
CG5409-PA CG5178-PA 1
CG5409-PA CG10067-PA 1
CG5409-PA CG7478-PA 1
CG5409-PA CG10067-PC 2
CG5409-PA CG9901-PB 4
CG5409-PA CG9901-PA 4
CG34298-PA CG34298-PA 1
CG13949-PA CG13949-PA 1
1.g1112.t1 CG30082-PB 1
CG13576-PA CG13576-PA 1
CG3016-PA CG3016-PA 1
CG7035-PA CG7035-PB 1
CG7035-PA CG7035-PA 1
CG7035-PA CG7907-PC 2
CG7035-PA CG7907-PB 2
0.g998.t1 CG32985-PA 1
0.g998.t1 CG32984-PA 1
0.g998.t1 CG18088-PC 1
0.g998.t1 CG18088-PB 1
0.g998.t1 CG18088-PA 1
0.g998.t1 CG9988-PA 1
0.g998.t1 CG9168-PA 3
0.g998.t1 CG15695-PA 4
0.g998.t1 CG7120-PF 5
0.g998.t1 CG3123-PA 10
2.g1937.t1 CG32209-PB 1
2.g1937.t1 CG8756-PB 1
2.g1937.t1 CG8756-PG 1
2.g1937.t1 CG8756-PD 1
2.g1937.t1 CG8756-PE 1
2.g1937.t1 CG8756-PC 1
2.g1937.t1 CG31973-PB 4
2.g1937.t1 CG31973-PI 4
2.g1937.t1 CG31973-PG 4
2.g1937.t1 CG31973-PJ 4
2.g1937.t1 CG31973-PF 4
CG14788-PA CG14788-PA 1
CG14788-PA CG14789-PA 1
CG14788-PA CG9320-PA 2
CG14788-PA CG6501-PA 3
CG10834-PA CG10834-PA 1
CG10834-PA CG10838-PB 2
CG10834-PA CG10838-PA 2
CG10834-PA CG10751-PA 3
CG12857-PA CG12857-PA 1
1.g2304.t1 CG43106-PA 1
CG7206-PB CG7206-PB 1
CG9463-PA CG9463-PA 1
CG9463-PA CG9468-PA 1
CG9463-PA CG9465-PB 1
CG9463-PA CG9466-PA 1
CG9463-PA CG5322-PB 1
CG9463-PA CG5322-PA 1
CG9463-PA CG6206-PA 1
CG9463-PA CG6206-PB 1
CG12298-PA CG12298-PA 1
CG12298-PA CG1258-PA 2
3.g741.t2 CG7644-PB 3
3.g741.t2 CG7644-PA 3
3.g741.t2 CG4838-PA 5
3.g741.t2 CG31298-PA 8
CG14041-PA SP555-PA 1
CG14041-PA SP555-PB 1
CG14041-PA CG10516-PA 2
CG16852-PA CG16852-PA 1
2.g622.t1 CG12755-PB 1
3.g32.t1 CG43427-PG 1
3.g32.t1 CG43427-PF 1
3.g32.t1 CG43427-PE 1
3.g32.t1 CG43427-PM 1
3.g32.t1 CG43427-PO 1
3.g32.t1 CG43427-PI 1
3.g32.t1 CG43427-PP 1
3.g32.t1 CG43427-PH 1
3.g32.t1 CG43427-PJ 1
3.g32.t1 CG43427-PN 1
3.g741.t1 CG14334-PA 1
3.g741.t1 CG4135-PA 2
3.g741.t1 CG15138-PB 7
3.g741.t1 CG15138-PA 8
3.g741.t1 CG33179-PC 8
3.g741.t1 CG10152-PA 10
3.g741.t1 CG10152-PB 10
3.g32.t3 CG43427-PM 1
3.g32.t3 CG43427-PO 1
3.g32.t3 CG43427-PI 1
3.g32.t3 CG43427-PP 1
3.g32.t3 CG43427-PH 1
3.g32.t3 CG43427-PJ 1
3.g32.t3 CG43427-PG 1
3.g32.t3 CG43427-PF 1
3.g32.t3 CG43427-PE 1
3.g32.t3 CG43427-PN 1
3.g32.t2 CG43427-PM 1
3.g32.t2 CG43427-PO 1
3.g32.t2 CG43427-PI 1
3.g32.t2 CG43427-PP 1
3.g32.t2 CG43427-PH 1
3.g32.t2 CG43427-PJ 1
3.g32.t2 CG43427-PG 1
3.g32.t2 CG43427-PF 1
3.g32.t2 CG43427-PE 1
3.g32.t2 CG43427-PN 1
CG4593-PA CG4593-PA 1
1.g1958.t1 CG32834-PB 1
1.g1958.t1 CG17404-PB 13
2.g558.t1 CG5146-PA 1
CG2246-PA CG2246-PH 1
CG2246-PA CG2246-PA 1
CG2246-PA CG2246-PI 1
CG2246-PA CG2246-PC 1
CG2246-PA CG2246-PE 1
CG2246-PA CG2246-PG 1
CG2246-PA CG2246-PB 1
CG2246-PA CG2246-PJ 1
CG2246-PA CG2246-PM 1
CG2246-PA CG2246-PL 1
CG2246-PA CG2246-PK 1
CG2246-PA CG2246-PF 1
CG2246-PA CG2246-PD 1
CG3511-PA CG3511-PA 1
CG3511-PA CG8336-PC 10
CG3511-PA CG8336-PA 10
CG3511-PA CG8336-PB 10
CG14691-PA CG14691-PA 1
CG14691-PA CG14691-PB 1
CG14691-PA CG31272-PA 3
CG14691-PA CG3168-PB 4
CG14691-PA CG3168-PA 4
CG14691-PA CG3168-PC 4
CG14691-PA CG31103-PB 7
6.g834.t2 CG32654-PG 1
6.g834.t2 CG32654-PF 1
6.g834.t2 CG32654-PD 1
6.g834.t2 CG32654-PE 1
CG7970-PA CG7970-PB 1
CG7970-PA CG7970-PA 1
CG4279-PA CG4279-PA 1
CG11621-PA CG11621-PD 1
CG11621-PA CG11621-PA 1
CG11621-PA CG11621-PC 1
CG11621-PA CG11621-PE 1
CG11621-PA CG11621-PB 1
CG11621-PA CG4141-PB 2
CG11621-PA CG4141-PA 2
CG11621-PA CG10260-PC 3
CG11621-PA CG10260-PD 3
CG11621-PB CG11621-PD 1
CG11621-PB CG11621-PA 1
CG11621-PB CG11621-PC 1
CG11621-PB CG11621-PE 1
CG11621-PB CG11621-PB 1
CG11621-PB CG4141-PB 2
CG11621-PB CG4141-PA 2
CG11621-PB CG10260-PD 3
CG11621-PB CG10260-PC 3
3.g607.t1 CG5835-PA 1
CG18449-PA CG18449-PA 1
CG12400-PA CG12400-PB 1
CG12400-PA CG12400-PA 1
CG32707-PA PC4-PA 1
CG32707-PA PC4-PC 1
CG16740-PA CG16740-PA 1
CG16740-PA CG4550-PA 2
CG16740-PA CG16766-PC 12
CG16740-PA CG16766-PB 12
CG16740-PA CG16766-PA 12
CG16740-PA CG16720-PB 12
CG16740-PA CG16720-PA 12
CG16740-PA CG42244-PF 12
CG16740-PA CG42244-PG 12
CG12372-PA CG12372-PA 1
CG10215-PA CG10215-PA 1
CG7655-PA CG7655-PA 1
CG33544-PA CG15920-PA 1
CG4703-PA CG4703-PA 1
CG4703-PA CG4860-PA 1
CG4703-PA CG3902-PA 2
CG3820-PA CG3820-PA 1
CG3093-PB CG3093-PA 1
CG5272-PA CG5272-PA 1
CG9565-PB CG9565-PC 1
CG9565-PB CG9565-PB 1
CG9565-PB CG9565-PA 1
CG9565-PB CG5905-PA 2
CG9565-PB CG5905-PB 2
CG9565-PB CG9761-PA 4
CG10090-PA CG10090-PA 1
CG9177-PC IF5-PF 1
CG9177-PC IF5-PG 1
CG9177-PC IF5-PB 1
CG9177-PC IF5-PE 1
CG9177-PC IF5-PA 1
CG9177-PC IF5-PC 1
CG9177-PC IF5-PD 1
CG6734-PA CG6734-PA 1
CG5934-PA CG5934-PA 1
0.g792.t1 CG13779-PA 1
CG11192-PA CG11192-PB 1
CG11192-PA CG13430-PB 2
CG11192-PA CG13430-PA 2
CG11192-PA CG9564-PC 4
CG11192-PA CG12350-PA 4
CG11192-PA CG12386-PA 9
CG11192-PA CG31728-PC 12
CG11192-PA CG1299-PB 14
CG11192-PA CG31269-PB 15
CG11192-PA CG8586-PA 15
CG11192-PA CG18478-PA 17
CG11192-PA CG31827-PA 17
CG11192-PA CG9733-PA 17
CG11192-PA CG6592-PA 17
CG11192-PA CG11313-PB 18
CG11192-PA CG5896-PA 18
CG11192-PA CG5896-PB 18
CG11192-PA CG3117-PB 18
CG11192-PA CG30090-PA 19
CG11192-PA CG2045-PA 20
CG11192-PA CG3066-PB 20
CG11192-PA CG43336-PA 20
CG11192-PA CG30286-PB 21
CG9765-PA CG9765-PK 1
CG9765-PA CG9765-PM 1
CG9765-PA CG9765-PC 1
CG9765-PA CG9765-PD 1
CG9765-PA CG9765-PN 1
CG9765-PA CG9765-PL 1
CG9765-PA CG9765-PI 1
CG9765-PA CG9765-PA 1
CG9765-PA CG9765-PJ 1
CG18676-PA CG18676-PA 1
CG18676-PA CG15003-PB 2
CG17982-PA CG17982-PA 1
CG14991-PA CG14991-PB 1
CG14991-PA CG14991-PA 1
CG14991-PA CG7729-PA 1
3.g1984.t1 CG5212-PC 1
3.g1984.t1 CG5212-PB 1
3.g1984.t1 CG5212-PA 1
4.g45.t1 CG32017-PC 1
4.g45.t1 CG32017-PB 1
CG7394-PA CG7394-PC 1
CG7394-PA CG7394-PA 1
CG7394-PA CG7394-PB 1
6.g1333.t1 CG14208-PB 1
6.g1333.t1 CG2616-PA 3
3.g2740.t2 NE2-PA 1
3.g2740.t2 CG31524-PB 1
3.g2740.t2 CG31524-PA 1
3.g2740.t2 NE3-PA 8
CG13321-PA CG13321-PA 1
CG13321-PA CG3884-PC 2
CG13321-PA CG3884-PB 2
CG13321-PA CG31086-PB 4
CG13321-PA CG31086-PA 4
CG8402-PA CG8402-PC 1
CG8402-PA CG8402-PA 1
CG8402-PA CG8402-PB 1
CG8402-PB CG8402-PC 1
CG8402-PB CG8402-PA 1
CG8402-PB CG8402-PB 1
CG7766-PE CG7766-PB 1
CG7766-PE CG7766-PA 1
CG7766-PE CG7766-PC 1
CG7766-PE CG7766-PD 1
CG7766-PE CG7766-PH 1
CG7766-PE CG7766-PG 1
CG7766-PE CG8475-PA 2
CG7766-PE CG8475-PB 3
CG9451-PA CG9451-PA 1
CG9451-PA CG9452-PA 3
CG2267-PA CG2267-PA 1
6.g62.t2 CG43867-PA 1
6.g62.t2 CG43867-PB 1
6.g62.t2 CG43867-PC 1
6.g62.t2 CG43867-PD 1
6.g62.t2 CG43867-PG 1
6.g62.t2 CG43867-PF 1
6.g62.t2 CG43867-PE 1
6.g62.t2 CG43867-PI 1
6.g62.t2 CG43867-PH 1
CG8431-PA CG8431-PA 1
CG8431-PA CG8257-PA 2
CG34349-PB CG34349-PD 1
CG34349-PB CG34349-PC 1
CG6013-PA CG6013-PA 1
6.g46.t1 CG16982-PA 1
CG34134-PA CG34134-PA 1
CG31543-PB CG31543-PA 1
CG31543-PB CG31543-PC 1
CG31543-PB CG31543-PB 1
CG31543-PA CG31543-PC 1
CG31543-PA CG31543-PA 1
CG31543-PA CG31543-PB 1
CG4466-PA CG4466-PA 1
0.g1294.t1 CG33695-PE 1
0.g1294.t1 CG33695-PA 1
3.g1113.t1 CG33748-PB 1
3.g1113.t1 CG33748-PA 1
3.g1113.t1 CG33747-PC 2
3.g1113.t1 CG14297-PA 4
CG6694-PA CG6694-PA 1
0.g1294.t2 CG33695-PC 1
0.g1294.t2 CG33695-PE 2
0.g1294.t2 CG33695-PA 2
CG30152-PA CG30152-PA 1
CG30152-PA CG7949-PA 2
CG4612-PA CG4612-PC 1
CG4612-PA CG4612-PB 1
CG4612-PA CG4612-PA 1
CG4612-PA CG5119-PA 2
CG4612-PA CG5119-PB 2
CG4612-PA CG5119-PC 2
CG4612-PA CG17838-PC 4
CG6899-PC CG6899-PF 1
CG6899-PC CG6899-PD 1
CG6899-PC CG6899-PC 1
CG6899-PC CG6899-PA 1
CG6899-PC CG6899-PE 1
CG6899-PC CG6899-PB 1
CG6899-PC CG1817-PG 1
CG6899-PC CG1817-PF 1
CG6899-PC CG1817-PB 1
CG6899-PC CG1817-PI 1
CG6899-PC CG1817-PE 1
CG6899-PC CG1817-PH 1
CG6899-PC CG1228-PK 9
CG6899-PC CG1228-PJ 9
CG6899-PC CG1228-PI 9
CG6899-PC CG1228-PH 9
CG6899-PC CG1228-PG 9
CG30259-PA CG30259-PA 1
CG5569-PA CG5569-PA 1
CG7338-PA CG7338-PA 1
CG7338-PA CG7728-PA 2
CG17523-PA CG17523-PA 1
CG17523-PA CG17525-PA 5
CG17523-PA CG17530-PA 5
CG17523-PA CG17533-PA 7
CG17523-PA CG4371-PA 12
CG17523-PA CG4421-PA 12
CG17523-PA CG4181-PA 14
6.g1431.t1 CG12473-PF 1
6.g1431.t1 CG12473-PE 1
6.g1431.t1 CG12500-PD 1
6.g1431.t1 CG12500-PC 1
CG6656-PA CG6656-PA 1
CG6656-PA CG6656-PB 1
CG30085-PA CG30085-PA 1
0.g1811.t1 CG12750-PA 1
6.g122.t1 CG32810-PB 1
6.g122.t1 CG14647-PB 2
CG3436-PA CG3436-PA 1
CG3436-PA CG10191-PB 4
CG3436-PA CG10191-PA 4
CG3436-PA CG8440-PG 5
CG3436-PA CG8440-PF 5
CG3436-PA CG8440-PB 5
CG3436-PA CG8440-PE 5
CG3436-PA CG8440-PD 5
CG3436-PA CG8440-PC 5
CG3436-PA CG8440-PA 5
CG3436-PA CG15010-PA 5
CG3436-PA CG15010-PB 5
CG3436-PA CG15010-PC 5
3.g2522.t1 CG31048-PD 1
3.g2522.t1 CG31048-PE 1
3.g2522.t1 CG31048-PF 1
3.g2522.t1 CG10379-PA 1
3.g2522.t1 CG10379-PB 1
CG14379-PA CG14379-PA 1
CG42810-PA CG42810-PA 1
1.g1373.t1 CG6355-PA 1
1.g1373.t1 CG6355-PB 1
1.g1373.t1 CG17471-PB 3
1.g1373.t1 CG17471-PA 3
CG9360-PA CG9360-PA 1
CG9360-PA CG8757-PB 3
CG9360-PA CG9150-PB 3
CG9233-PA CG9233-PB 1
CG9233-PA CG9233-PA 1
CG9233-PA CG7672-PC 7
CG9233-PA CG2712-PA 7
CG9233-PA CG1602-PA 8
CG9233-PA CG17359-PA 8
CG9233-PA CG4360-PB 8
CG9233-PA CG7672-PB 8
CG9233-PA CG5683-PB 8
CG9233-PA CG5683-PC 8
CG9233-PA CG5683-PA 8
CG9233-PA CG8643-PB 9
CG9233-PA CG8643-PA 9
CG9233-PA CG5249-PE 9
CG9233-PA CG5249-PD 9
CG9233-PA CG5249-PA 9
CG9233-PA CG5249-PC 9
CG9233-PA CG5249-PB 9
CG9233-PA CG10270-PA 9
CG9233-PA CG1454-PA 10
CG9233-PA CG10366-PA 10
CG9233-PA CG17568-PA 11
CG9233-PA CG17801-PB 11
CG9233-PA CG34346-PF 12
CG9233-PA CG34346-PG 12
CG9233-PA CG2129-PA 12
CG9233-PA CG3956-PA 12
CG9233-PA CG4148-PB 12
CG9233-PA CG4148-PA 12
CG9233-PA CG12605-PC 12
CG9233-PA CG1130-PA 12
CG9233-PA CG10147-PA 12
CG9233-PA CG17181-PA 13
CG9233-PA CG17612-PA 13
CG9233-PA CG17612-PB 13
CG3359-PJ CG3359-PJ 1
CG3359-PJ CG3359-PK 1
CG3359-PJ CG3359-PI 1
CG3359-PJ CG3359-PC 1
CG3359-PJ CG3359-PQ 1
CG3359-PJ CG3359-PN 1
CG3359-PJ CG3359-PH 1
CG3359-PJ CG3359-PL 1
CG3359-PJ CG3359-PD 1
CG3359-PJ CG3359-PP 1
CG3359-PJ CG3359-PB 1
CG3359-PJ CG3359-PM 1
CG3359-PJ CG3359-PG 1
CG3359-PJ CG3359-PF 1
CG3359-PJ CG3359-PO 1
CG3359-PJ CG3359-PE 1
CG3359-PJ CG43333-PA 2
CG4673-PA CG4673-PA 1
CG4673-PA CG4673-PD 1
CG4673-PA CG4673-PB 1
CG4673-PA CG4673-PC 1
CG9081-PA CG9081-PA 1
CG9081-PA CG16761-PA 5
CG9081-PA CG6730-PA 9
CG9081-PA CG2060-PA 9
CG9081-PA CG12800-PA 26
CG9081-PB CG9081-PA 1
CG9081-PB CG2062-PA 7
CG9081-PB CG14031-PA 13
CG9081-PB CG10842-PA 14
CG9081-PB CG3616-PA 26
CG9081-PB CG8864-PA 29
CG9081-PB CG3567-PA 30
0.g1479.t3 CG7147-PB 1
0.g1479.t3 CG7147-PA 1
0.g1479.t3 CG7147-PD 1
0.g1479.t3 CG7147-PF 1
0.g1479.t3 CG7147-PC 1
0.g1479.t3 CG1964-PA 2
0.g1479.t3 CG7908-PA 3
0.g1479.t3 CG7649-PC 4
0.g1479.t3 CG7649-PD 4
0.g1479.t3 CG9163-PB 5
CG42684-PA CG42684-PA 1
CG42684-PA CG42684-PD 1
CG42684-PA CG42684-PE 1
CG42684-PA CG42684-PC 1
CG42684-PA CG42684-PB 1
CG42684-PA CG6721-PB 3
CG42684-PA CG6721-PA 3
CG42684-PA CG6721-PC 3
CG42684-PA CG8318-PB 4
CG42684-PA CG8318-PF 4
CG42684-PA CG8318-PC 4
CG42684-PA CG8318-PD 4
CG42684-PA CG8318-PE 4
CG14183-PA CG14183-PA 1
CG14183-PA CG16789-PB 2
CG14183-PA CG16789-PA 2
CG3781-PA CG3781-PA 1
CG42684-PB CG42684-PA 1
CG42684-PB CG42684-PD 1
CG42684-PB CG42684-PE 1
CG42684-PB CG42684-PC 1
CG42684-PB CG42684-PB 1
CG42684-PB CG6721-PB 3
CG42684-PB CG6721-PA 3
CG42684-PB CG6721-PC 3
CG42684-PB CG8318-PB 4
CG42684-PB CG8318-PF 4
CG42684-PB CG8318-PD 4
CG42684-PB CG8318-PC 4
CG42684-PB CG8318-PE 4
CG31317-PB CG31317-PA 2
CG10866-PA CG10866-PA 1
1.g1758.t1 FS16-PB 1
1.g1758.t1 FS16-PC 1
1.g1758.t1 FS16-PA 1
CG14160-PA CG14160-PA 1
CG18783-PA CG18783-PC 1
CG18783-PA CG18783-PB 1
CG18783-PA CG18783-PA 1
CG18783-PA CG3743-PA 3
CG18783-PA CG7372-PA 3
CG18783-PA CG1832-PB 4
CG18783-PA CG8367-PJ 5
CG18783-PA CG8367-PG 5
CG18783-PA CG8367-PF 5
CG18783-PA CG8367-PA 6
CG18783-PA CG8367-PD 6
CG18783-PA CG8367-PC 6
CG18783-PA CG9215-PA 6
CG18783-PA CG2202-PA 6
CG18783-PA CG7204-PA 7
CG18783-PA CG11247-PC 7
CG18783-PA CG11247-PA 7
CG18783-PA CG11247-PB 7
CG18783-PA CG4854-PA 8
CG18783-PA CG14710-PB 10
CG18783-PA CG31441-PA 13
CG13693-PA CG13693-PA 1
CG12918-PA CG12918-PA 1
0.g85.t1 CG3022-PC 1
0.g85.t1 CG3022-PD 1
0.g85.t1 CG3022-PA 1
CG7540-PA CG7540-PB 1
CG7540-PA CG7540-PC 1
CG7540-PA CG7540-PF 1
CG7540-PA CG7540-PE 1
CG7540-PA CG7540-PD 1
CG13340-PA CG13340-PB 1
CG13340-PA CG13340-PA 1
CG13340-PA CG32064-PA 1
CG13340-PA CG32063-PB 1
CG13340-PA CG18369-PA 1
CG13340-PA CG4439-PA 1
CG13340-PA CG4750-PC 1
CG13340-PA CG4750-PA 1
CG13340-PA CG6372-PA 3
CG2004-PA CG2004-PA 1
CG2004-PA CG14314-PA 2
CG2004-PA CG1561-PB 4
CG31628-PA CG31628-PA 1
CG31628-PA CG31628-PB 1
CG13977-PA CG13977-PA 1
CG13977-PA CG10248-PA 1
CG13977-PA CG9438-PA 1
CG13977-PA CG10246-PB 1
CG13977-PA CG10247-PA 1
CG13977-PA CG10245-PB 4
CG13977-PA CG2397-PA 6
CG13977-PA CG8345-PA 7
CG13977-PA CG8859-PA 8
CG13977-PA CG3972-PA 23
CG13977-PA CG2060-PA 23
CG13977-PA CG14032-PA 23
CG13977-PA CG1438-PA 24
CG13977-PA CG10755-PA 26
CG3430-PA CG3430-PA 1
1.g315.t1 CG8705-PA 1
1.g315.t1 CG8705-PB 1
CG3907-PB CG3907-PA 1
CG3907-PB CG3907-PB 1
CG3907-PA CG3907-PA 1
CG3907-PA CG3907-PB 1
CG5494-PA CG5494-PA 1
CG5494-PA CG4784-PA 2
CG4082-PA CG4082-PA 1
CG4082-PA CG7538-PA 2
1.g1986.t1 CG9899-PA 1
1.g1986.t1 CG2469-PA 2
1.g1986.t1 CG2469-PB 2
CG3647-PB CG3647-PB 1
CG3647-PB CG3647-PD 1
CG3647-PB CG3647-PA 1
CG3647-PB CG3647-PC 1
CG3647-PB CG15011-PA 2
2.g1501.t1 CG7815-PA 1
2.g658.t1 CG42747-PC 1
2.g658.t1 CG13300-PA 2
CG5483-PB CG5483-PB 1
CG42650-PA CG42650-PA 1
CG42650-PA CG10919-PA 2
6.g263.t1 CG4015-PA 1
CG5483-PA CG5483-PB 1
CG11148-PG CG11148-PH 1
CG11148-PG CG11148-PG 1
CG11148-PG CG11148-PF 1
CG11148-PG CG11148-PE 1
CG11148-PG CG11148-PD 1
CG33052-PA CG33052-PA 1
CG1106-PB CG1106-PJ 1
CG1106-PB CG1106-PF 1
CG1106-PB CG1106-PD 1
CG1106-PB CG1106-PB 1
CG1106-PB CG1106-PK 1
CG1106-PB CG1106-PA 1
CG1106-PB CG6433-PB 2
CG1106-PB CG6433-PA 2
CG1106-PB CG6433-PC 2
CG17294-PA CG17294-PA 1
CG33286-PA CG33286-PB 1
CG33286-PA CG33287-PB 1
CG33286-PA CG12983-PD 1
CG7271-PA CG4216-PA 1
CG7271-PA CG7271-PA 1
CG7271-PA CG6885-PA 2
1.g925.t1 CG6191-PB 1
1.g925.t1 CG6191-PA 1
1.g925.t1 CG6191-PC 1
2.g783.t1 CG33275-PA 1
2.g783.t1 CG33275-PB 1
2.g783.t1 CG33275-PC 1
2.g783.t1 CG18214-PF 3
2.g783.t1 CG18214-PB 3
2.g783.t1 CG30440-PA 3
1.g925.t3 CG6191-PC 1
1.g925.t3 CG6191-PA 1
1.g925.t3 CG6191-PB 1
1.g925.t2 CG6191-PB 1
1.g925.t2 CG6191-PA 1
1.g925.t2 CG6191-PC 1
CG12581-PA CG12581-PA 1
CG12581-PA CG12581-PB 1
CG9004-PA CG9004-PA 1
CG34286-PA CG34286-PA 1
3.g2658.t1 CG15522-PB 1
3.g2658.t1 CG15522-PA 1
CG32068-PA CG32068-PB 1
CG1977-PA CG1977-PA 1
CG1977-PA CG12008-PE 2
CG1977-PA CG12008-PB 2
CG1977-PA CG12008-PH 2
CG1977-PA CG12008-PC 2
CG1977-PA CG12008-PG 2
CG1977-PA CG12008-PF 2
CG1977-PA CG12008-PA 2
CG9254-PA CG9254-PA 1
CG9254-PA CG5304-PA 1
CG9254-PA CG4288-PA 7
CG9254-PA CG4288-PB 7
CG9254-PA CG7881-PA 9
CG9254-PA CG30265-PA 14
CG9254-PA CG3649-PB 18
CG6567-PB CG6567-PB 1
CG6567-PB CG18815-PC 2
CG6567-PB CG18815-PB 2
CG6567-PB CG18815-PA 2
CG15180-PA CG15180-PB 1
3.g812.t1 CG14900-PB 1
3.g812.t1 CG42601-PD 11
3.g812.t1 CG42601-PC 11
3.g812.t1 CG42601-PF 11
CG8864-PA CG8864-PA 1
CG8864-PA CG10833-PA 2
CG8864-PA CG17577-PA 16
CG8864-PA CG3567-PA 17
CG8864-PA CG8457-PA 17
CG8864-PA CG5137-PA 22
CG17219-PA CG17219-PA 1
1.g1763.t3 CG42672-PH 1
1.g1763.t3 CG42672-PJ 1
1.g1763.t3 CG42672-PD 1
1.g1763.t3 CG42672-PM 1
1.g1763.t3 CG42672-PN 1
1.g1763.t3 CG42672-PG 1
1.g1763.t3 CG42672-PF 1
1.g1763.t3 CG42672-PL 1
1.g1763.t3 CG11020-PA 8
1.g1763.t3 CG42534-PC 8
1.g1763.t3 CG5751-PK 11
1.g1763.t3 CG5751-PI 11
1.g1763.t3 CG5751-PJ 11
1.g1763.t2 CG42672-PM 1
1.g1763.t2 CG42672-PH 1
1.g1763.t2 CG42672-PJ 1
1.g1763.t2 CG42672-PD 1
1.g1763.t2 CG42672-PF 1
1.g1763.t2 CG42672-PN 1
1.g1763.t2 CG42672-PG 1
1.g1763.t2 CG42672-PL 1
1.g1763.t2 CG11020-PB 8
1.g1763.t2 CG11020-PD 8
1.g1763.t2 CG11020-PA 8
1.g1763.t2 CG11020-PE 8
1.g1763.t1 CG42672-PM 1
1.g1763.t1 CG42672-PH 1
1.g1763.t1 CG42672-PJ 1
1.g1763.t1 CG42672-PD 1
1.g1763.t1 CG42672-PF 1
1.g1763.t1 CG42672-PG 1
1.g1763.t1 CG42672-PN 1
1.g1763.t1 CG42672-PL 1
1.g1763.t1 CG11020-PB 8
1.g1763.t1 CG11020-PD 8
1.g1763.t1 CG11020-PA 8
1.g1763.t1 CG11020-PE 8
CG1762-PA CG1762-PA 1
CG1762-PA CG1560-PA 2
CG15626-PA CG15627-PC 1
CG15626-PA CG15627-PB 1
CG15626-PA CG15626-PA 1
CG15626-PA CG15626-PB 1
CG15626-PA CG32704-PA 2
CG15626-PA CG9935-PA 11
2.g1756.t1 CG17077-PC 5
2.g1756.t1 CG2914-PB 5
2.g1756.t1 CG17077-PD 5
CG5501-PB CG5501-PE 1
CG5501-PB CG5501-PJ 1
CG5501-PB CG5501-PB 1
CG5501-PB CG5501-PD 1
CG5501-PB CG5501-PG 1
CG5501-PB CG5501-PF 1
CG5501-PB CG42840-PE 12
CG5501-PB CG42840-PD 12
CG5501-PA CG5501-PE 1
CG5501-PA CG5501-PD 1
CG5501-PA CG5501-PJ 1
CG5501-PA CG5501-PB 1
CG5501-PA CG5501-PG 1
CG5501-PA CG5501-PF 1
CG3313-PA CG3313-PA 1
CG3652-PA CG3652-PA 1
1.g108.t3 CG3265-PE 2
1.g108.t3 CG3265-PF 3
1.g108.t4 CG3265-PE 2
1.g108.t4 CG32371-PA 4
1.g431.t2 CG18659-PD 1
1.g431.t2 CG18659-PF 1
1.g431.t2 CG18659-PC 1
1.g431.t2 CG18659-PA 1
1.g431.t2 CG18659-PG 1
1.g431.t2 CG18659-PE 1
1.g431.t1 CG18659-PD 1
1.g431.t1 CG18659-PA 1
1.g431.t1 CG18659-PF 1
1.g431.t1 CG18659-PC 1
1.g431.t1 CG18659-PE 1
1.g431.t1 CG18659-PG 1
CG1105-PA CG1105-PA 1
CG2052-PA CG2052-PA 1
CG2052-PA CG2052-PF 1
CG2052-PA CG2052-PE 1
CG2052-PA CG2052-PC 1
CG2052-PA CG2052-PB 1
CG2052-PA CG2052-PD 1
CG2052-PA CG42277-PC 2
CG2052-PA CG5557-PA 3
CG2052-PA CG17328-PA 6
CG2052-PA CG32120-PA 6
CG2052-PA CG30431-PA 7
CG2052-PA CG3851-PA 8
CG2052-PA CG11247-PD 9
CG2052-PA CG32767-PH 10
CG2052-PA CG32767-PF 10
CG2052-PA CG32767-PE 10
CG2052-PA CG32767-PD 10
CG2052-PA CG32767-PC 10
CG2052-PA CG32767-PG 10
CG2052-PA CG1343-PB 11
CG2052-PA CG1343-PD 11
CG2052-PA CG1343-PF 11
CG2052-PA CG1343-PE 11
CG9870-PA CG9870-PA 1
CG9870-PA CG18173-PA 2
6.g1381.t1 CG34145-PB 1
6.g1381.t1 CG34145-PC 1
6.g1381.t1 CG34145-PD 1
CG16940-PC CG16940-PC 1
CG16940-PC CG16940-PA 1
CG16940-PC CG6413-PA 2
3.g2157.t1 CG13650-PB 1
CG42288-PA CG42288-PA 1
CG8309-PA CG8309-PA 1
CG16908-PA CG16908-PA 1
CG31357-PA CG31357-PA 1
CG31609-PB CG31609-PB 1
CG31609-PB CG17380-PB 2
CG18069-PB CG11081-PF 1
CG18069-PB CG11081-PA 1
CG18069-PB CG11081-PD 1
CG18069-PB CG11081-PC 1
CG18069-PB CG11081-PB 1
CG18069-PB CG18069-PH 1
CG18069-PB CG18069-PC 1
CG18069-PB CG18069-PA 1
CG18069-PB CG18069-PE 1
CG18069-PB CG18069-PB 1
CG18069-PB CG18069-PG 1
CG18069-PB CG18069-PI 1
CG18069-PB CG18069-PD 1
CG18069-PB CG18069-PJ 1
CG18069-PB CG11081-PE 1
CG18069-PB CG6703-PB 6
CG18069-PB CG6703-PH 6
CG18069-PB CG6297-PC 22
CG18069-PB CG6297-PA 22
CG18069-PB CG6297-PB 22
CG18069-PB CG5363-PA 23
CG31288-PA CG31288-PA 1
CG31288-PA CG31097-PB 2
CG31288-PA CG31102-PA 3
CG31288-PA CG10550-PD 3
CG31288-PA CG10550-PC 3
CG31288-PA CG10550-PB 3
CG31288-PA CG31099-PA 9
CG31288-PA CG9498-PA 14
CG31288-PA CG31436-PA 16
CG32473-PA CG32473-PC 1
CG32473-PA CG32473-PE 1
CG32473-PA CG32473-PD 1
CG32473-PA CG32473-PB 1
CG32473-PA CG32473-PA 1
CG32473-PA CG8773-PB 1
CG32473-PA CG8774-PB 1
CG32473-PA CG8774-PA 1
CG32473-PA CG5518-PA 6
CG32473-PA CG5518-PC 6
CG32473-PA CG5518-PB 6
CG32473-PA CG31343-PA 8
CG9990-PA CG9990-PA 1
CG9990-PA CG9990-PB 1
CG9990-PA CG9990-PF 1
CG9990-PA CG9990-PE 1
CG9990-PA CG9990-PD 1
CG9990-PA CG33970-PA 1
CG9990-PA CG11147-PB 1
CG9990-PA CG11147-PA 1
CG13689-PA CG13689-PA 1
3.g1795.t1 CG31163-PH 1
3.g1795.t1 CG31163-PB 2
3.g1795.t1 CG31163-PI 2
3.g1795.t1 CG31163-PG 2
3.g1795.t1 CG31163-PF 2
3.g1795.t1 CG31163-PE 2
1.g1216.t1 CG8303-PB 1
1.g1216.t1 CG10097-PA 15
CG3752-PA CG3752-PB 1
CG3752-PA CG3752-PA 1
CG3752-PA CG31075-PA 1
CG3752-PA CG31075-PB 1
CG3752-PA CG8665-PA 2
CG3752-PA CG4685-PE 3
CG3752-PA CG4685-PD 3
CG3752-PA CG4685-PC 3
CG3752-PA CG4685-PB 3
CG3752-PA CG4685-PA 3
CG3752-PA CG17896-PA 4
CG3752-PA CG17896-PB 4
0.g484.t1 CG34177-PA 1
CG4371-PA CG4371-PA 1
CG4371-PA CG4423-PA 2
CG4371-PA CG10091-PA 8
CG4371-PA CG17524-PA 11
CG4371-PA CG17523-PA 12
CG7974-PA CG7974-PA 1
CG7076-PA CG7076-PA 1
CG7076-PA CG34461-PA 2
CG7076-PA CG13935-PB 3
CG7076-PA CG13935-PA 3
CG7076-PA CG9290-PA 4
CG7076-PA CG1259-PB 5
0.g1168.t1 CG5102-PC 1
0.g1168.t1 CG5102-PB 1
0.g1168.t1 CG5102-PA 1
3.g1786.t1 BG4-PA 1
CG12362-PA CG12362-PA 1
CG12362-PA CG12362-PB 1
CG12362-PA CG5659-PD 1
CG12362-PA CG5659-PC 1
CG12362-PA CG5659-PB 1
CG12362-PA CG5659-PA 1
CG14684-PA CG14684-PA 1
CG6207-PA CG6207-PD 1
CG6207-PA CG6207-PA 1
CG6207-PA CG6207-PE 1
CG6207-PA CG6207-PB 1
CG6207-PA CG6207-PC 1
CG6207-PA CG3881-PA 2
CG6207-PA CG3881-PB 2
0.g1829.t1 CG43339-PB 1
3.g786.t1 CG8956-PC 1
3.g786.t1 CG8956-PD 1
3.g786.t1 CG9977-PA 1
3.g786.t1 CG11654-PB 3
0.g2118.t3 CG31619-PD 1
0.g2118.t3 CG31619-PE 1
0.g2118.t3 CG31619-PC 1
0.g2118.t3 CG31619-PA 1
0.g2118.t3 CG31619-PB 1
0.g2118.t2 CG31619-PE 1
0.g2118.t2 CG31619-PC 1
0.g2118.t2 CG31619-PD 1
0.g2118.t2 CG31619-PA 1
0.g2118.t2 CG31619-PB 1
0.g2118.t1 CG31619-PE 1
0.g2118.t1 CG31619-PC 1
0.g2118.t1 CG31619-PD 1
0.g2118.t1 CG31619-PA 1
0.g2118.t1 CG31619-PB 1
3.g207.t1 CG42537-PA 1
3.g207.t1 CG42713-PA 2
2.g2198.t1 CG7485-PB 1
2.g2198.t1 CG7485-PA 1
2.g2198.t1 CG16766-PC 4
2.g2198.t1 CG16766-PB 4
2.g2198.t1 CG16766-PA 4
2.g2198.t1 CG15113-PE 5
2.g2198.t1 CG15113-PA 5
2.g2198.t1 CG33517-PA 6
2.g2198.t1 CG33517-PD 6
CG6884-PA ED11-PA 1
CG7697-PA CG7697-PA 1
CG7697-PA CG10466-PB 2
CG7697-PA CG10466-PA 2
2.g637.t1 CG12330-PA 1
2.g637.t1 CG30045-PB 2
2.g637.t1 CG8515-PA 3
2.g637.t1 CG32405-PA 7
2.g637.t1 CG7287-PA 7
2.g637.t1 CG18779-PA 8
2.g637.t1 CG7941-PA 9
2.g637.t1 CG32404-PA 9
CG8985-PA CG8985-PB 1
CG8985-PA CG8985-PA 1
CG8985-PA CG43745-PB 1
CG8985-PA CG43745-PA 1
CG8985-PA CG43745-PC 1
CG8985-PA CG13229-PC 2
CG8985-PA CG13229-PB 2
CG8985-PA CG13229-PA 2
CG8985-PA CG16752-PA 3
0.g145.t2 CG5423-PA 1
0.g145.t2 CG5481-PA 1
0.g145.t2 CG5481-PB 1
0.g145.t2 CG13521-PA 1
0.g145.t2 CG13521-PB 1
0.g145.t2 CG42256-PF 8
0.g145.t2 CG33950-PS 11
CG7061-PA CG7061-PA 1
3.g561.t1 CG7432-PB 1
3.g561.t1 CG11836-PF 7
3.g561.t1 CG11836-PE 7
3.g561.t1 CG11836-PG 7
3.g561.t1 CG11836-PC 7
3.g561.t1 CG11836-PA 7
3.g561.t1 CG11836-PB 7
3.g561.t1 CG8170-PB 7
3.g561.t1 CG9737-PA 9
3.g561.t1 CG30083-PB 12
3.g561.t1 CG30087-PA 12
3.g561.t1 CG6639-PA 13
3.g561.t1 CG40160-PG 14
3.g561.t1 CG40160-PF 14
3.g561.t1 CG40160-PE 14
3.g561.t1 CG40160-PD 14
3.g561.t1 CG40160-PA 14
3.g561.t1 CG11529-PA 15
3.g561.t1 CG30414-PB 17
3.g561.t1 CG33225-PB 18
3.g561.t1 CG9676-PA 18
0.g145.t1 CG5423-PA 1
0.g145.t1 CG5481-PA 1
0.g145.t1 CG5481-PB 1
0.g145.t1 CG13521-PA 1
0.g145.t1 CG13521-PB 1
0.g145.t1 CG42256-PF 7
0.g145.t1 CG31190-PD 7
0.g145.t1 CG8581-PB 8
0.g145.t1 CG1915-PY 9
0.g145.t1 CG1915-PV 10
0.g145.t1 CG1915-PQ 10
0.g145.t1 CG1915-PX 10
0.g145.t1 CG1915-PT 10
0.g145.t1 CG33950-PX 12
0.g145.t1 CG7166-PB 15
CG11147-PA CG11147-PB 1
CG11147-PA CG11147-PA 1
CG11147-PA CG9990-PD 1
CG11147-PA CG9990-PF 1
CG11147-PA CG9990-PE 1
CG11147-PA CG9990-PB 1
CG11147-PA CG9990-PA 1
CG11147-PA CG33970-PA 2
CG11147-PA CG11069-PA 8
CG9078-PA CG9078-PA 1
CG6569-PA CG6569-PA 1
CG6569-PA CG6569-PB 1
CG30345-PB CG30345-PB 1
CG30345-PB CG30344-PA 1
CG30345-PB CG8046-PB 4
CG30345-PB CG8008-PA 4
CG9504-PA CG9504-PA 1
CG9504-PA CG12398-PA 8
CG9504-PA CG9519-PA 10
CG9504-PA CG9521-PA 10
CG2929-PB CG2929-PC 1
CG2929-PB CG2929-PA 1
CG2929-PB CG2929-PD 1
CG2929-PB CG2929-PB 1
CG14517-PA CG14517-PA 1
CG14517-PA CG8536-PA 2
CG14517-PA CG11780-PA 3
0.g1524.t1 CG33119-PB 1
0.g1524.t1 CG16873-PB 3
0.g1524.t1 CG16873-PA 3
CG4552-PA CG4552-PA 1
CG31258-PB CG42796-PD 1
CG31258-PB CG42796-PE 1
CG31258-PB HT2-PD 2
CG31258-PB HT2-PC 2
CG31258-PB HT2-PB 2
CG31258-PB HT2-PE 2
CG31258-PB HT2-PA 2
CG31258-PB CG42244-PF 7
CG31258-PB CG42244-PK 8
CG31258-PA CG31258-PA 1
CG31258-PA CG42796-PE 1
CG31258-PA CG42796-PD 1
CG31258-PA HT2-PD 2
CG31258-PA HT2-PC 2
CG31258-PA HT2-PB 2
CG31258-PA HT2-PE 2
CG31258-PA HT2-PA 2
CG31258-PA CG42244-PF 7
CG31258-PA CG42244-PG 7
CG31258-PA CG6515-PA 10
CG31258-PA CG6515-PB 10
3.g2549.t1 CG11873-PB 1
3.g2549.t1 CG11873-PD 1
3.g2549.t1 CG11873-PA 1
3.g2549.t1 CG11873-PC 1
0.g2130.t1 CG17023-PB 1
0.g2130.t1 CG17023-PH 1
0.g2130.t1 CG17023-PE 1
0.g2130.t1 CG17023-PG 1
0.g2130.t1 CG17023-PD 1
0.g2130.t1 CG17023-PF 1
0.g2130.t1 CG17023-PC 2
0.g2130.t1 CG7483-PA 3
0.g2130.t1 CG9075-PF 4
0.g2130.t1 CG9075-PE 4
0.g2130.t1 CG9075-PD 4
0.g2130.t1 CG9075-PB 4
0.g2130.t1 CG9075-PC 4
0.g2130.t1 CG9075-PA 4
0.g2130.t1 CG5800-PA 15
0.g2130.t1 CG14443-PB 17
CG1451-PA CG1451-PA 1
CG1451-PA CG6193-PA 1
0.g2130.t3 CG7269-PD 11
0.g2130.t2 CG7269-PD 11
0.g2130.t4 CG17023-PB 2
0.g2130.t4 CG17023-PH 2
0.g2130.t4 CG17023-PE 2
CG30428-PB CG30428-PA 1
1.g1003.t1 CG30077-PB 1
1.g1113.t1 CG33139-PA 1
0.g1104.t1 CG34109-PC 1
0.g1104.t1 CG12446-PA 3
2.g677.t1 CG10107-PC 1
2.g677.t1 CG10107-PA 1
2.g677.t1 CG10107-PB 1
2.g677.t2 CG10107-PC 1
2.g677.t2 CG10107-PA 1
CG18178-PA CG18178-PB 1
CG18178-PA CG18178-PA 1
CG10234-PC CG10234-PA 1
CG10234-PC CG9614-PL 3
CG10234-PC CG9614-PC 3
CG8944-PB CG8944-PB 1
CG8944-PB CG8944-PA 1
CG5287-PA CG5287-PA 1
CG6412-PA CG6412-PA 1
CG6412-PA CG15142-PA 2
3.g1525.t1 CG12806-PA 1
3.g1525.t1 CG12806-PB 1
3.g1525.t1 CG15004-PA 2
3.g1525.t1 CG15004-PB 2
3.g1525.t1 CG1232-PB 3
3.g1525.t1 CG1232-PA 3
3.g1479.t3 CG43143-PB 1
3.g1479.t3 CG43143-PC 1
3.g1479.t3 CG43143-PA 1
3.g1479.t3 CG43143-PF 1
3.g1479.t3 CG43143-PE 1
3.g1479.t3 CG43143-PG 1
3.g1479.t3 CG43143-PD 1
3.g1479.t3 CG10033-PK 17
3.g1479.t3 CG10033-PF 17
3.g1479.t3 CG10033-PG 17
3.g1479.t3 CG10033-PD 17
3.g1479.t3 CG10033-PC 17
3.g1479.t3 CG10033-PB 18
3.g1479.t3 CG6297-PC 19
3.g1479.t3 CG6297-PA 19
3.g1479.t3 CG6297-PB 19
3.g1479.t3 CG8637-PA 19
3.g1479.t3 CG3324-PA 19
CG8055-PA CG8055-PA 1
CG8055-PA CG6259-PA 2
3.g1479.t1 CG43143-PF 1
3.g1479.t1 CG43143-PB 1
3.g1479.t1 CG43143-PC 1
3.g1479.t1 CG43143-PA 1
3.g1479.t1 CG43143-PE 1
3.g1479.t1 CG43143-PG 1
3.g1479.t1 CG43143-PD 1
3.g1479.t1 CG10033-PK 17
3.g1479.t1 CG10033-PF 17
3.g1479.t1 CG10033-PG 17
3.g1479.t1 CG10033-PD 17
3.g1479.t1 CG10033-PC 17
3.g1479.t1 CG10033-PB 18
3.g1479.t1 CG6297-PC 19
3.g1479.t1 CG6297-PA 19
3.g1479.t1 CG6297-PB 19
3.g1479.t1 CG12072-PA 21
CG1427-PA CG1427-PC 1
CG18536-PA CG18536-PA 1
CG18536-PA CG18537-PA 2
2.g2099.t1 CG18023-PB 1
2.g2099.t1 CG18023-PE 1
2.g2099.t1 CG18023-PD 1
2.g2099.t1 CG18023-PA 1
2.g2099.t1 CG8127-PD 2
2.g2099.t1 CG33183-PG 2
3.g2122.t1 CG11120-PA 1
CG9448-PC CG9448-PA 1
0.g1199.t1 CG7400-PC 1
0.g1199.t1 CG7400-PB 1
0.g1199.t1 CG7400-PA 1
0.g1199.t1 CG30194-PD 1
0.g1199.t1 CG30194-PB 1
0.g1199.t1 CG3394-PB 1
0.g1199.t1 CG3394-PA 1
CG5977-PA CG5977-PB 1
CG5977-PA CG5977-PA 1
CG5977-PA CG5977-PC 1
CG5977-PA CG3326-PB 2
CG5977-PA CG3326-PA 2
CG5977-PA CG6842-PA 4
CG8939-PA CG8939-PA 1
CG8939-PA CG7009-PA 2
3.g2719.t1 CG2217-PB 1
3.g2719.t1 CG2217-PA 1
CG10281-PA CG10281-PA 1
CG9448-PB CG9448-PA 1
CG32023-PA CG32023-PA 1
CG32023-PA CG13311-PA 2
CG11475-PA CG11475-PA 1
CG11475-PA CG2921-PA 3
CG34051-PA CG34051-PA 1
CG34051-PA CG34051-PB 2
CG5451-PA CG5451-PC 1
CG5451-PA CG5451-PB 1
CG5451-PA CG5451-PA 1
CG5451-PA CG7611-PJ 3
CG5451-PA CG7611-PI 3
CG5451-PA CG7611-PA 3
CG5451-PA CG7611-PD 3
CG5451-PA CG7611-PC 3
CG5451-PA CG7611-PH 3
CG5451-PA CG7611-PB 3
CG5451-PA CG7611-PG 3
CG5451-PA CG7611-PE 3
CG9016-PA CG9016-PB 1
CG9016-PA CG9016-PA 1
CG9038-PA BL3-PC 1
CG9038-PA BL3-PB 1
CG9038-PA BL3-PA 1
1664.g156.t1 CG2970-PB 5
1664.g156.t1 CG2970-PA 5
CG10041-PA CG10041-PA 1
CG34131-PA CG34131-PA 1
CG4105-PA CG4105-PA 1
CG4105-PA CG2060-PA 1
CG4105-PA CG2062-PA 1
CG4105-PA CG6730-PA 7
CG4105-PA CG9081-PA 8
CG4105-PA CG10842-PA 10
CG4105-PA CG17577-PA 22
CG4105-PA CG1829-PA 26
CG4105-PA CG4373-PA 26
CG13024-PA CG13024-PB 1
CG13024-PA CG13024-PC 1
6.g247.t2 CG2694-PA 1
6.g247.t2 CG2694-PD 1
6.g247.t2 CG2694-PB 1
6.g247.t2 CG11322-PB 1
6.g247.t2 CG14814-PA 2
6.g247.t2 CG14814-PB 2
CG14239-PA CG14239-PB 1
CG14239-PA CG33508-PA 2
CG14239-PA CG31065-PB 3
CG14239-PA CG34369-PA 6
CG18314-PA CG18314-PC 1
CG18314-PA CG18314-PB 1
CG18314-PA CG18314-PA 1
CG11130-PA CG11130-PA 1
CG11130-PA CG4061-PA 2
CG4406-PA CG4406-PA 1
CG2140-PA CG2140-PB 1
CG7460-PD CG7460-PB 1
CG7460-PD CG6034-PA 2
CG2652-PA CG2652-PA 1
CG9553-PA CG9553-PF 1
CG9553-PA CG9553-PE 1
CG9553-PA CG9553-PD 1
CG9553-PA CG9553-PB 1
CG9553-PA CG9553-PC 1
CG9553-PA CG9553-PA 1
CG32379-PA CG32379-PB 1
CG32379-PA CG18417-PA 4
CG32379-PA CG3108-PA 8
CG32379-PA CG3097-PA 10
3.g726.t1 CG42834-PA 1
3.g726.t1 CG14332-PA 2
CG5123-PA CG5123-PA 1
CG11342-PA CG11342-PA 1
CG12182-PA CG12182-PA 1
CG12182-PA CG12182-PB 1
CG6497-PA CG6497-PB 1
CG6497-PA CG6497-PA 1
6.g738.t1 CG2186-PA 1
CG13044-PA CG13044-PA 1
CG13044-PA CG13063-PA 2
CG4705-PA CG4705-PB 1
CG30045-PA CG30045-PB 1
CG30045-PA CG8505-PA 2
CG30045-PA CG12330-PA 2
CG30045-PA CG6955-PA 7
CG30045-PA CG32405-PA 7
CG30045-PA CG10534-PA 9
CG30045-PA CG10530-PA 9
CG4447-PA CG4447-PA 1
CG32090-PA CG32090-PB 1
CG32090-PA CG32090-PA 1
CG32090-PA CG32089-PA 1
CG32090-PA CG3161-PB 2
CG32090-PA CG3161-PA 2
CG32090-PA CG3161-PD 2
CG32090-PA CG3161-PC 2
CG32090-PA CG6737-PA 3
CG32090-PA CG9013-PA 3
CG32090-PA CG7026-PB 4
CG32090-PA CG7007-PB 4
CG32090-PA CG7007-PA 4
1.g480.t1 CG1809-PA 1
1.g480.t1 CG12931-PA 1
1.g480.t1 CG10592-PA 1
1.g480.t1 CG3292-PA 8
1.g480.t1 CG8105-PA 11
CG6932-PA SN6-PA 1
CG31717-PA CG31717-PA 1
3.g1347.t1 CG17358-PD 1
CG3314-PA CG3314-PD 1
CG3314-PA CG3314-PA 1
CG42239-PA CG42239-PA 1
CG42239-PA CG42239-PB 1
0.g2106.t1 CG1421-PA 1
CG10638-PA CG10638-PA 1
CG10638-PA CG10863-PA 2
11308.g1097.t1 CG2893-PE 1
11308.g1097.t1 CG2893-PF 1
11308.g1097.t1 CG2893-PA 1
11308.g1097.t1 CG2893-PD 1
11308.g1097.t1 CG1090-PF 2
11308.g1097.t1 CG1090-PD 2
11308.g1097.t1 CG1090-PC 2
11308.g1097.t3 CG2893-PF 1
11308.g1097.t3 CG2893-PE 1
11308.g1097.t3 CG2893-PA 1
11308.g1097.t3 CG2893-PD 1
11308.g1097.t3 CG1090-PF 2
11308.g1097.t3 CG1090-PD 2
11308.g1097.t3 CG1090-PC 2
11308.g1097.t3 CG17167-PC 4
11308.g1097.t2 CG2893-PD 1
11308.g1097.t2 CG2893-PA 1
11308.g1097.t2 CG2893-PE 1
11308.g1097.t2 CG2893-PF 1
11308.g1097.t2 CG1090-PF 2
11308.g1097.t2 CG1090-PD 2
11308.g1097.t2 CG1090-PC 2
11308.g1097.t2 CG18660-PE 7
6.g767.t1 CG1737-PA 1
6.g767.t1 CG18361-PA 1
6.g767.t1 CG11750-PA 2
CG14764-PA CG14764-PA 1
CG11975-PA CG11975-PA 1
CG11975-PA CG8678-PB 3
CG11975-PA CG8678-PA 3
6.g532.t1 CG1999-PA 1
CG3612-PA CG3612-PA 1
CG3612-PA CG17369-PC 2
CG3612-PA CG17369-PA 2
CG3612-PA CG17369-PB 2
6.g641.t1 CG9022-PA 1
6.g641.t1 CG9034-PA 2
CG3947-PA CG3947-PA 1
2.g1682.t1 CG9710-PB 1
2.g1682.t1 CG9710-PA 1
2.g1682.t1 CG31251-PA 2
CG11779-PA CG11779-PA 1
CG11779-PA CG11779-PB 1
CG1681-PA CG1681-PA 1
CG1681-PA CG30005-PA 4
CG6919-PA CG6919-PE 1
CG6919-PA CG6919-PA 1
CG6919-PA CG6919-PB 1
CG6919-PA CG6919-PC 1
CG6919-PA CG33976-PE 2
CG6919-PA CG33976-PD 2
CG6919-PA CG33976-PC 2
CG6919-PA CG33976-PA 2
CG6919-PA CG33976-PF 2
CG6919-PA CG42244-PJ 2
CG6919-PA HT7-PA 7
CG6919-PA CG33517-PC 8
CG6919-PA CG33517-PE 8
CG12993-PA CG12993-PA 1
CG12993-PA CG10113-PB 5
6.g1136.t1 CG4872-PA 1
3.g2738.t1 CG34041-PD 1
CG6216-PA CG6216-PB 1
CG3478-PC CG3478-PA 1
CG3478-PC CG1058-PB 3
CG3478-PC CG8546-PC 3
CG3478-PA CG3478-PA 1
CG3478-PA CG8546-PC 4
CG3478-PA CG32792-PG 5
CG3478-PA CG33289-PC 9
CG3478-PA CG34059-PA 10
CG10805-PA CG10805-PA 1
CG12991-PB CG12991-PB 1
CG12991-PB CG12991-PA 1
CG12991-PB CG12992-PB 1
3.g1676.t1 CG9801-PC 1
3.g1676.t1 CG9801-PB 1
3.g1676.t1 CG9801-PA 1
2.g427.t1 CG10776-PA 1
2.g427.t1 CG10776-PB 1
2.g427.t1 CG7904-PA 2
2.g427.t1 CG7904-PB 2
2.g427.t1 CG8224-PC 4
2.g427.t1 CG8224-PA 4
CG7530-PA CG7530-PC 1
CG7530-PA CG7530-PB 1
CG7530-PA CG7530-PA 1
CG7530-PA CG5315-PB 2
CG7530-PA CG5315-PD 2
CG7530-PA CG5315-PA 2
CG7530-PA CG5315-PC 2
CG8073-PA CG8073-PA 1
CG8073-PA CG10202-PA 1
0.g1623.t1 CG15260-PB 1
CG7530-PB CG7530-PC 1
CG7530-PB CG7530-PB 1
CG7530-PB CG7530-PA 1
CG7530-PB CG5315-PD 2
CG7530-PB CG5315-PA 2
CG7530-PB CG5315-PC 2
CG7530-PB CG5315-PB 2
CG15531-PA CG15531-PA 1
CG15531-PA CG9747-PA 6
CG11218-PA CG11218-PA 1
CG11218-PA CG8462-PA 2
6.g1327.t1 CG14204-PA 1
6.g1327.t1 CG13325-PA 1
6.g1327.t1 CG33337-PB 1
6.g1327.t1 CG10182-PA 1
6.g1327.t1 CG14205-PA 1
6.g1327.t1 CG14219-PA 1
6.g1327.t1 CG5892-PA 1
6.g1327.t1 CG16723-PB 1
6.g1327.t1 CG10183-PB 1
6.g1327.t1 CG11353-PB 6
6.g1327.t1 CG11353-PA 6
CG4213-PA CG4213-PB 1
CG4213-PA CG4213-PA 1
CG8224-PA CG8224-PA 1
CG8224-PA CG8224-PC 1
CG8224-PA CG8224-PB 1
CG8224-PA CG14026-PB 2
CG8224-PA CG14026-PD 2
CG8224-PA CG1891-PB 2
CG8224-PA CG14026-PC 2
CG8224-PA CG1891-PA 2
CG8224-PA CG14026-PA 2
CG8224-PA CG1891-PC 2
CG8224-PA CG7904-PA 3
CG8224-PA CG7904-PB 3
CG8224-PA CG10776-PB 4
CG8224-PA CG10776-PA 4
CG8224-PA CG6027-PB 8
CG33172-PA CG33172-PB 1
CG33689-PA CG33689-PA 1
CG33689-PA CG33928-PA 5
CG33689-PA CG33923-PA 5
CG33689-PA CG33632-PA 7
6.g320.t1 CG3697-PA 1
2.g1178.t1 CG6004-PB 1
2.g1178.t1 CG9781-PA 3
CG15101-PA CG15101-PA 1
CG15101-PA CG15102-PA 2
6.g1073.t1 CG18734-PI 1
6.g1073.t1 CG18734-PF 1
6.g1073.t1 CG18734-PD 1
6.g1073.t1 CG18734-PG 1
6.g1073.t1 CG18734-PE 1
6.g1073.t1 CG18734-PC 1
6.g1073.t1 CG18734-PA 1
6.g1073.t1 CG18734-PB 1
6.g1073.t1 CG18734-PH 1
6.g1073.t1 CG10772-PC 1
6.g1073.t1 CG10772-PD 1
6.g1073.t1 CG10772-PF 1
6.g1073.t1 CG10772-PE 1
6.g1073.t1 CG10772-PA 1
6.g1073.t1 CG10772-PB 1
6.g1073.t1 CG6438-PA 2
CG33061-PA CG33061-PB 1
CG9821-PB CG9821-PA 1
CG9821-PB CG9821-PB 1
CG34404-PA CG34404-PC 1
CG34404-PA CG34404-PD 1
CG34404-PA CG34404-PE 1
CG4367-PA CG4367-PA 1
CG4367-PA CG12526-PA 2
CG4367-PA CG11742-PA 5
CG4367-PA CG17911-PA 6
2.g1639.t1 CG33158-PB 1
2.g1639.t1 CG2238-PA 2
2.g1639.t1 CG2238-PB 2
2.g1639.t1 CG2238-PC 2
2.g1639.t1 CG4567-PA 5
CG6638-PA CG6638-PA 1
CG6638-PA CG12262-PA 4
CG6638-PA CG3902-PA 5
3.g674.t1 CG7125-PG 1
3.g674.t1 CG7125-PF 1
3.g674.t1 CG7125-PE 1
3.g674.t1 CG7125-PD 1
3.g674.t1 CG7125-PC 1
3.g674.t1 CG7125-PB 1
3.g674.t1 CG7125-PA 1
3.g674.t1 CG32666-PD 4
3.g674.t1 CG32666-PC 4
3.g674.t1 CG32666-PA 4
3.g674.t1 CG32666-PB 4
3.g674.t1 CG3086-PF 7
3.g674.t1 CG3086-PE 7
3.g674.t1 CG3086-PD 7
3.g674.t1 CG3086-PC 7
3.g674.t1 CG3086-PB 7
3.g674.t1 CG14305-PD 10
3.g674.t1 CG14305-PC 10
3.g674.t1 CG14305-PA 10
3.g674.t1 CG9222-PA 12
CG43054-PA CG43054-PA 1
6.g207.t2 CG32825-PA 5
6.g207.t2 CG18859-PB 5
0.g1319.t1 CG42472-PA 1
2.g299.t1 CG32296-PE 1
2.g299.t1 CG32296-PD 1
2.g299.t1 CG32296-PB 1
2.g299.t1 CG32296-PA 1
3.g1138.t1 CG17044-PB 1
3.g1138.t1 CG9891-PA 2
3.g1138.t1 CG17045-PA 4
3.g1138.t1 CG8063-PA 8
CG12910-PA CG12910-PB 1
CG12910-PA CG12910-PC 1
CG12910-PA CG12910-PA 1
CG12910-PA CG18408-PI 2
3.g2331.t1 CG14240-PA 1
3.g2331.t1 CG14250-PA 6
3.g2331.t1 CG14639-PA 9
CG18539-PA CG18539-PB 1
CG18539-PA CG14502-PC 2
CG18539-PA CG14502-PB 2
CG18539-PA CG14502-PA 2
CG18539-PA CG18536-PA 3
6.g1299.t1 CG12359-PA 1
CG31547-PA CG31547-PB 1
CG31547-PA CG31547-PA 1
CG31547-PA CG4357-PB 1
CG31547-PA CG4357-PA 1
CG31547-PA CG12773-PB 3
CG31547-PA CG12773-PA 3
0.g1724.t1 CG2711-PA 4
0.g1724.t1 CG1832-PA 7
0.g1724.t1 CG1832-PB 7
0.g1724.t1 CG34406-PA 8
0.g1724.t1 CG8319-PA 9
0.g1724.t1 CG4936-PA 10
0.g1724.t1 CG3941-PA 10
0.g1724.t1 CG11352-PD 10
0.g1724.t1 CG11352-PC 10
0.g1724.t1 CG11352-PF 10
0.g1724.t1 CG11352-PE 11
0.g1724.t1 CG31224-PA 12
0.g1724.t1 CG1792-PA 15
6.g776.t1 CG43155-PC 1
0.g1896.t2 CG10719-PD 1
0.g1896.t2 CG10719-PC 1
0.g1896.t2 CG10719-PB 1
0.g1896.t2 CG10719-PA 1
0.g1896.t2 CG12218-PA 2
0.g1896.t2 CG42396-PE 4
0.g1896.t2 CG42396-PD 4
0.g1896.t2 CG42396-PC 4
0.g1896.t2 CG42396-PB 4
0.g1896.t2 CG42396-PA 4
CG3224-PA CG3224-PA 1
CG8424-PA CG8421-PA 1
CG8424-PA CG8421-PH 1
CG8424-PA CG8421-PI 1
CG8424-PA CG8421-PK 1
CG8424-PA CG8421-PG 1
CG8424-PA CG8421-PB 3
CG8424-PB CG8421-PI 1
CG8424-PB CG8421-PK 1
CG8424-PB CG8421-PG 1
CG8424-PB CG8421-PJ 2
CG8424-PC CG8424-PA 1
CG8424-PC CG8421-PH 1
CG8424-PC CG8421-PA 1
CG8424-PC CG8421-PI 1
CG8424-PC CG8421-PG 1
CG8424-PC CG8421-PK 1
CG8424-PC CG8425-PB 2
CG8424-PC CG8425-PA 2
CG8424-PC CG8421-PB 4
CG8424-PC CG3841-PB 8
CG8424-PC CG3841-PA 8
CG12093-PA CG12093-PA 1
CG31910-PA CG31910-PA 1
CG31910-PA CG30391-PA 3
CG6711-PA CG6711-PB 1
CG6711-PA CG6711-PA 1
2.g387.t1 CG12029-PB 1
2.g387.t1 CG33473-PB 2
2.g387.t1 CG4677-PB 10
CG17593-PA CG17593-PA 1
2.g2227.t2 CG11352-PE 1
2.g2227.t2 CG11352-PF 1
2.g2227.t2 CG11352-PD 1
2.g2227.t2 CG11352-PC 1
2.g2227.t2 CG15269-PA 9
2.g2227.t2 CG8573-PC 9
2.g2227.t2 CG8573-PB 9
2.g2227.t2 CG8573-PA 9
2.g2227.t2 CG2711-PA 9
2.g2227.t2 CG31632-PA 9
2.g2227.t2 CG1832-PA 10
2.g2227.t2 CG8367-PJ 10
2.g2227.t2 CG8367-PF 10
2.g2227.t2 CG8367-PG 10
2.g2227.t2 CG8367-PB 10
2.g2227.t2 CG8367-PI 10
2.g2227.t2 CG1832-PB 10
2.g2227.t2 CG11902-PB 12
2.g2227.t2 CG8591-PA 13
2.g2227.t2 CG3281-PA 13
2.g2227.t2 CG9215-PA 13
2.g2227.t2 CG4936-PA 14
0.g303.t1 CG9960-PA 1
CG11099-PA CG11099-PA 1
CG11099-PA CG3040-PA 5
CG1307-PA CG1307-PC 1
CG1307-PA CG17327-PA 2
CG9920-PA CG14358-PB 1
CG9920-PA CG11267-PA 3
CG8538-PA CG8538-PB 1
CG8538-PA CG8538-PD 1
CG8538-PA CG8538-PC 1
CG8359-PA CG8359-PA 1
6.g1250.t1 CG15046-PA 1
0.g224.t1 CG43751-PA 1
CG1743-PB CG1743-PB 1
CG1743-PB CG1743-PC 1
CG1743-PB CG1743-PA 1
CG1743-PB CG2718-PD 2
CG1743-PB CG2718-PB 2
CG1743-PB CG2718-PC 2
CG4523-PA CG4523-PH 1
CG4523-PA CG4523-PG 1
CG4523-PA CG4523-PF 1
CG4523-PA CG4523-PE 1
CG4523-PA CG4523-PD 1
CG4523-PA CG4523-PC 1
CG4523-PA CG4523-PA 1
CG4523-PA CG4523-PB 1
1.g1417.t1 CG33958-PA 1
1.g1417.t1 CG33958-PB 1
1.g1417.t1 CG31183-PA 3
1.g1417.t1 CG3216-PD 5
1.g1417.t1 CG3216-PC 5
1.g1417.t1 CG17178-PB 13
1.g1417.t1 CG17176-PE 14
1.g1417.t1 CG5983-PA 14
1.g1417.t1 CG32301-PD 15
CG4950-PA CG4950-PB 1
CG4950-PA CG18095-PA 5
CG4950-PA CG18095-PB 5
CG4950-PA CG15151-PA 5
CG4950-PA CG5820-PD 6
CG4950-PA CG5820-PC 6
CG4950-PA CG5820-PB 6
CG4950-PA CG5820-PA 6
CG4950-PA CG12199-PD 7
CG4950-PA CG12199-PC 7
CG4950-PA CG12199-PA 7
CG4950-PA CG12199-PB 7
3.g1724.t1 CG9610-PC 1
3.g1724.t1 CG11049-PI 2
3.g1724.t1 CG11049-PC 2
3.g1724.t1 CG11049-PG 2
3.g1724.t1 CG11049-PD 2
CG17841-PA CG17841-PA 1
CG3774-PB CG3774-PB 1
CG3774-PB CG3774-PA 1
CG3774-PB CG14511-PA 2
2.g1509.t1 CG33756-PA 1
CG15572-PA CG15572-PA 1
CG14817-PA CG14817-PA 1
3.g112.t1 CG2161-PA 1
3.g112.t1 CG2161-PB 1
3.g112.t1 CG15262-PA 2
3.g112.t1 CG6576-PA 3
CG30420-PA CG30420-PA 1
CG30420-PA CG30420-PB 1
CG30420-PA CG30420-PC 1
CG13216-PA CG13216-PA 1
2.g1870.t1 CG34256-PB 1
CG5780-PA CG5780-PB 1
3.g2871.t1 CG31000-PY 1
3.g2871.t1 CG31000-PW 1
3.g2871.t1 CG31000-PU 1
3.g2871.t1 CG31000-PT 1
3.g2871.t1 CG31000-PS 1
3.g2871.t1 CG31000-PC 1
3.g2871.t1 CG31000-PR 1
3.g2871.t1 CG31000-PO 1
3.g2871.t1 CG31000-PH 1
3.g2871.t1 CG31000-PG 1
3.g2871.t1 CG31000-PV 1
3.g2871.t1 CG31000-PP 1
3.g2871.t1 CG31000-PN 1
3.g2871.t1 CG31000-PL 1
3.g2871.t1 CG31000-PB 1
3.g2871.t1 CG31000-PK 1
3.g2871.t1 CG31000-PJ 1
3.g2871.t1 CG31000-PI 1
3.g2871.t1 CG31000-PE 1
3.g2871.t1 CG31000-PD 1
3.g2871.t1 CG31000-PA 1
3.g2871.t1 CG31000-PF 1
3.g2871.t1 CG31000-PM 1
3.g2871.t1 CG31000-PQ 1
3.g2871.t1 CG9218-PO 2
3.g2871.t1 CG9218-PM 2
3.g2871.t1 CG9218-PL 2
3.g2871.t1 CG9218-PZ 2
CG14512-PA CG14512-PA 1
CG6957-PB CG6957-PG 1
CG6957-PB CG6957-PD 1
CG6957-PB CG6957-PE 1
CG6957-PB CG6957-PH 1
CG6957-PB CG6957-PF 1
CG6957-PB CG6957-PC 1
CG6957-PB CG6957-PB 1
CG6957-PB CG6957-PA 1
CG6957-PA CG6957-PH 1
CG6957-PA CG6957-PF 1
CG6957-PA CG6957-PC 1
CG6957-PA CG6957-PB 1
CG6957-PA CG6957-PA 1
CG6957-PA CG6957-PG 1
CG6957-PA CG6957-PD 1
CG6957-PA CG6957-PE 1
6.g407.t1 CG15764-PA 1
CG1621-PA CG1621-PB 1
CG1621-PA CG1621-PA 1
CG15099-PA CG15099-PB 1
CG15099-PA CG15099-PA 1
6.g1232.t1 CG5993-PB 1
6.g1232.t1 CG5993-PA 1
6.g1232.t1 CG5988-PB 1
6.g1325.t2 CG14217-PF 1
6.g1325.t2 CG14217-PD 1
6.g1325.t2 CG14217-PE 1
6.g1325.t2 CG14217-PH 1
6.g1325.t2 CG14217-PG 1
6.g1325.t2 CG14217-PA 1
6.g1325.t2 CG14217-PB 1
6.g1325.t2 CG15793-PA 8
6.g1325.t2 CG10967-PB 11
6.g1325.t2 CG10967-PA 11
6.g1325.t2 CG8866-PB 11
6.g1325.t2 CG32944-PE 13
6.g1325.t2 CG31003-PA 14
6.g1325.t2 CG32944-PF 14
3.g2325.t1 CG14237-PB 1
CG17122-PA CG17122-PA 1
CG12203-PA CG12203-PA 1
3.g270.t1 CG14612-PA 1
3.g270.t1 CG15191-PA 2
CG10229-PA CG10229-PA 1
CG10229-PA CG1193-PF 2
CG10229-PA CG1193-PA 2
CG10229-PA CG1193-PH 2
CG10229-PA CG1193-PD 2
CG10229-PA CG1193-PG 2
CG10229-PA CG1193-PE 2
CG10229-PA CG1193-PC 2
CG10229-PA CG1193-PB 2
CG10229-PA CG3326-PB 4
CG10229-PA CG3326-PA 4
CG10229-PA CG7257-PA 10
CG10229-PA CG9475-PD 13
CG10229-PA CG9475-PC 13
CG10229-PA CG6512-PA 14
CG15335-PA CG15335-PB 1
CG15335-PA CG3541-PD 2
CG15335-PA CG3541-PB 2
CG5976-PB CG5976-PB 1
CG5976-PB CG5976-PA 1
3.g971.t1 CG6384-PB 1
3.g971.t1 CG6384-PA 1
3.g2517.t1 CG1520-PB 1
3.g2517.t1 CG1520-PA 1
3.g2517.t1 CG1520-PC 1
CG3446-PA CG3446-PA 1
CG42303-PA CG42303-PA 1
CG14400-PA CG14400-PA 1
CG4399-PA CG4399-PF 1
CG4399-PA CG4399-PE 1
CG4399-PA CG4399-PD 1
CG4399-PA CG4399-PB 1
CG4399-PA CG4399-PC 1
CG8519-PA CG8519-PA 1
CG8519-PA CG5160-PB 2
CG8519-PA CG5160-PA 2
CG8519-PA CG34397-PC 6
CG8519-PA CG34397-PD 6
CG6025-PA CG6025-PA 1
CG6025-PA CG8156-PE 4
CG6025-PA CG8156-PA 4
CG6025-PA CG8156-PC 4
CG6025-PA CG8156-PB 4
CG6025-PA CG8156-PD 4
CG6025-PA CG7197-PA 5
CG1319-PA CG1319-PB 1
CG1319-PA CG4205-PB 2
CG1319-PA CG4205-PA 2
CG17867-PA CG17867-PA 1
CG17867-PA CG32664-PA 1
CG15544-PA CG15544-PA 1
CG10475-PA CG10475-PA 1
CG10475-PA CG6298-PA 17
CG10475-PA CG17239-PA 24
CG10475-PA CG9372-PA 24
6.g1364.t1 CG12655-PA 1
CG1572-PA CG1572-PB 1
CG1572-PA CG1572-PA 1
CG5618-PB CG5618-PA 1
CG5618-PB RF1-PH 1
CG5618-PB RF1-PG 1
CG5618-PB RF1-PA 1
CG5618-PB RF1-PF 1
CG5618-PB RF1-PE 1
CG5618-PB RF1-PB 1
CG5618-PB RF1-PC 1
CG5618-PB RF1-PI 1
CG5618-PB CG5618-PE 1
CG5618-PB CG5618-PD 1
CG5618-PB CG14994-PC 3
CG5618-PB CG14994-PA 3
CG5618-PB CG14994-PB 3
CG8458-PA CG8458-PA 1
CG14408-PA CG14408-PE 1
CG14408-PA CG14408-PA 1
CG14408-PA CG14408-PD 1
8328.g791.t1 CG33235-PA 1
CG42575-PA CG42575-PB 1
CG42575-PA CG42575-PA 1
6.g501.t1 CG43736-PD 1
6.g501.t1 CG43736-PF 1
6.g501.t1 CG43736-PI 1
6.g501.t1 CG43736-PB 1
6.g501.t1 CG43736-PE 1
CG5590-PA CG5590-PA 1
CG17190-PA CG17190-PB 1
CG14818-PA CG14818-PB 1
CG14818-PA CG14818-PA 1
6.g18.t1 CG3796-PA 1
6.g18.t1 CG3827-PA 2
6.g18.t1 CG3839-PA 3
CG7808-PA CG7808-PE 1
CG7808-PA CG7808-PC 1
2.g2225.t1 CG32451-PF 1
2.g2225.t1 CG32451-PE 1
2.g2225.t1 CG32451-PD 1
2.g2225.t1 CG32451-PB 1
2.g2225.t1 CG32451-PC 1
2.g2225.t1 CG32451-PA 1
2.g2225.t1 CG32451-PG 1
2.g2225.t1 CG3725-PA 2
2.g2225.t1 CG3725-PF 2
2.g2225.t1 CG3725-PH 2
2.g2225.t1 CG3725-PC 2
2.g2225.t1 CG3725-PD 2
2.g2225.t1 CG3725-PG 2
2.g2225.t1 CG3725-PB 2
2.g2225.t1 CG3725-PE 2
2.g2225.t1 CG40625-PB 3
2.g2225.t1 CG5670-PE 5
2.g2225.t1 CG5670-PC 5
2.g2225.t1 CG5670-PB 5
2.g2225.t1 CG5670-PA 5
CG2816-PA CG2816-PB 1
CG2816-PA CG3604-PA 2
CG7654-PA CG7654-PB 1
CG7654-PA CG7654-PA 1
CG7654-PA CG14690-PA 2
CG6753-PA CG6753-PB 1
CG6753-PA CG3635-PB 4
CG8988-PA CG8988-PA 1
CG15080-PA CG15080-PA 1
CG13855-PA CG13855-PA 1
CG8925-PA CG8925-PB 1
CG8925-PA CG8925-PA 1
CG8925-PA CG6006-PC 2
CG8925-PA CG6231-PA 15
CG8925-PA CG6231-PB 15
CG8925-PA CG6231-PD 15
CG8925-PA CG6231-PC 15
CG8925-PB CG8925-PA 1
CG8925-PB CG8925-PB 1
CG8925-PB CG6356-PA 9
CG8925-PC CG8925-PB 1
CG8925-PC CG8925-PA 1
CG13407-PA CG13407-PA 1
CG34351-PA CG34351-PD 1
CG34351-PA CG34351-PC 1
CG9066-PA CG9066-PB 1
CG9066-PA CG9066-PA 1
CG9066-PA CG16957-PA 2
3.g331.t1 CG2641-PA 1
3.g331.t1 CG3014-PA 2
3.g331.t1 CG10086-PA 8
3.g331.t1 CG18748-PB 8
2.g1968.t1 CG34258-PA 1
2.g1968.t1 CG33710-PA 2
CG18336-PA CG18336-PA 1
CG4717-PA CG4717-PA 1
CG4717-PA CG4761-PA 2
CG4717-PA CG7383-PC 3
3.g1449.t1 CG14690-PA 1
3.g1449.t1 CG7654-PB 2
3.g1449.t1 CG7654-PA 2
2.g234.t1 CG34259-PB 1
CG3330-PA CG3330-PA 1
CG2174-PD CG43657-PD 1
CG2174-PD CG43657-PC 1
CG2174-PD CG7595-PB 2
CG2174-PD CG7595-PA 2
CG2174-PD CG15792-PD 8
CG2174-PD CG15792-PG 8
CG2174-PD CG15792-PE 8
CG2174-PD CG15792-PC 8
CG2174-PD CG15792-PI 8
CG2174-PD CG15792-PF 8
3.g55.t1 CG42312-PD 1
3.g55.t1 CG42312-PE 1
3.g55.t1 CG2534-PB 1
3.g55.t1 CG16757-PD 2
3.g55.t1 CG16757-PF 2
3.g55.t1 CG16757-PE 2
3.g55.t1 CG16757-PG 2
3.g55.t1 CG16757-PJ 2
3.g55.t1 CG16757-PI 2
3.g55.t1 CG16757-PH 2
3.g55.t1 CG16757-PC 2
3.g55.t1 CG16757-PB 2
3.g55.t1 CG16757-PK 2
3.g55.t1 CG12021-PB 3
3.g55.t1 CG12021-PA 3
3.g55.t1 CG12021-PC 3
6.g726.t1 CG32677-PB 1
6.g726.t1 CG32677-PA 1
6.g726.t1 CG5675-PA 1
6.g726.t1 CG5675-PB 1
CG30364-PA CG30364-PA 1
CG30364-PA CG33340-PA 3
6.g859.t1 CG12096-PA 1
CG6764-PA CG6764-PA 1
CG6764-PA CG9282-PA 2
CG7795-PA CG7795-PD 1
CG7795-PA CG7795-PC 1
CG2934-PA CG2934-PA 1
CG2934-PA CG4624-PA 2
CG10068-PA CG10068-PA 1
CG8831-PA CG8831-PA 1
1.g1346.t2 CG10936-PA 1
1.g1346.t2 CG10936-PB 1
1.g1346.t1 CG10936-PA 1
1.g1346.t1 CG10936-PB 1
0.g291.t1 CG9962-PA 1
CG4221-PA CG4221-PA 1
CG4221-PA CG9003-PB 2
CG4221-PA CG9003-PG 2
CG4221-PA CG9003-PD 2
CG4221-PA CG9003-PA 2
CG4221-PA CG9003-PE 2
CG4221-PA CG9003-PC 2
CG4221-PA CG9003-PF 2
CG4221-PA CG9952-PA 4
CG4221-PA CG9952-PB 4
CG6492-PA CG6492-PB 1
CG6492-PA CG6492-PA 1
CG6492-PA CG18340-PA 2
CG6492-PA CG9064-PA 3
CG6492-PA CG18324-PB 7
CG6492-PA CG18418-PA 9
CG15555-PA CG15555-PA 1
CG15555-PA CG31105-PB 2
CG15555-PA CG11209-PA 8
1.g824.t1 CG12442-PB 1
1.g824.t1 CG12442-PA 1
2.g236.t1 CG42355-PC 1
6.g1396.t1 CG1740-PB 1
6.g163.t1 CG43692-PF 1
6.g163.t1 CG43692-PE 1
6.g163.t1 CG43692-PC 1
6.g163.t1 CG43692-PG 1
6.g163.t1 CG43692-PD 1
6.g163.t1 CG4059-PB 3
6.g163.t1 CG1864-PD 5
6.g163.t1 CG1864-PC 5
6.g163.t1 CG8127-PF 6
6.g163.t1 CG8127-PE 6
6.g163.t1 CG8127-PB 6
6.g163.t1 CG8127-PC 6
6.g163.t1 CG9310-PA 7
6.g163.t1 CG9310-PB 7
6.g163.t1 CG33183-PC 7
6.g163.t1 CG9310-PC 7
2.g44.t1 CG1231-PA 1
2.g44.t1 CG17098-PA 2
CG18417-PA CG18417-PA 1
CG18417-PA CG8560-PB 3
CG18417-PA CG8560-PA 3
CG18417-PA CG32379-PB 4
CG18417-PA CG4408-PA 12
CG8881-PA CG8881-PA 1
CG8881-PA CG16983-PH 2
CG8881-PA CG16983-PA 2
CG8881-PA CG16983-PD 2
CG8881-PA CG16983-PG 2
CG8881-PA CG16983-PB 2
CG8881-PA CG16983-PC 2
CG8881-PA CG16983-PF 2
CG8881-PA CG16983-PE 2
CG8881-PA CG12227-PA 3
CG14502-PB CG14502-PC 1
CG14502-PB CG14502-PB 1
CG14502-PB CG14502-PA 1
CG14502-PB CG18537-PA 4
6.g724.t1 CG2111-PA 1
6.g724.t1 CG31198-PA 12
CG32176-PA CG32176-PA 1
CG1372-PA CG1372-PB 1
CG1372-PA CG1372-PA 1
CG1372-PA CG42611-PA 2
CG1372-PA CG31094-PD 5
CG1372-PA CG31094-PI 5
CG1372-PA CG31092-PG 6
CG1372-PA CG31094-PK 6
CG1372-PA CG31092-PC 6
CG1372-PA CG31092-PE 6
CG14235-PA CG14235-PA 1
0.g450.t1 CG3980-PB 1
0.g450.t1 CG3980-PC 1
0.g450.t1 CG3980-PD 1
0.g450.t1 CG5851-PA 2
CG8910-PA CG8910-PA 1
CG18269-PA CG18269-PA 1
3.g2139.t1 CG11786-PB 1
CG32576-PB CG32576-PA 1
CG5794-PD CG5794-PD 1
CG5794-PD CG5794-PH 1
CG5794-PD CG5794-PF 1
CG5794-PD CG5794-PG 1
CG5794-PD CG5794-PE 1
CG5794-PD CG1945-PG 2
CG5794-PD CG1945-PD 2
CG5794-PD CG1945-PA 2
CG5794-PD CG1945-PF 2
CG5794-PD CG1945-PE 2
CG5794-PD CG1945-PC 2
CG5794-PD CG1490-PB 3
CG7816-PB CG7816-PJ 1
CG7816-PB CG7816-PI 1
CG7816-PB CG7816-PH 1
CG7816-PB CG7816-PC 1
CG7816-PB CG7816-PE 1
CG7816-PB CG7816-PA 1
CG7816-PB CG7816-PD 1
CG7816-PB CG7816-PF 1
CG7816-PB CG7816-PG 1
CG7816-PB CG10449-PA 2
CG7816-PB CG6817-PC 4
CG7816-PB CG6817-PB 4
CG7816-PB CG6817-PA 4
CG14868-PA CG14868-PA 1
CG7816-PA CG7816-PJ 1
CG7816-PA CG7816-PI 1
CG7816-PA CG7816-PH 1
CG7816-PA CG7816-PC 1
CG7816-PA CG7816-PE 1
CG7816-PA CG7816-PA 1
CG7816-PA CG7816-PD 1
CG7816-PA CG7816-PF 1
CG7816-PA CG7816-PG 1
CG7816-PA CG10449-PA 2
CG7816-PA CG6817-PC 4
CG7816-PA CG6817-PB 4
CG7816-PA CG6817-PA 4
CG13419-PA CG13419-PA 1
CG1912-PA CG1912-PA 1
CG1912-PA CG1470-PA 3
CG1912-PA CG31183-PA 5
CG1912-PA CG17174-PA 12
3.g1461.t2 CG17117-PC 1
3.g1461.t2 CG17117-PH 1
3.g1461.t2 CG17117-PD 1
3.g1461.t2 CG17117-PA 1
6.g697.t1 CG32693-PA 1
CG42688-PA CG42688-PB 1
CG42688-PA CG42688-PA 1
6.g12.t1 CG3114-PB 1
6.g12.t1 CG3114-PK 1
6.g12.t1 CG3114-PC 1
6.g12.t1 CG3114-PA 1
6.g12.t1 CG3114-PE 1
6.g12.t1 CG3114-PD 1
6.g12.t1 CG3114-PH 1
6.g12.t1 CG3114-PF 1
6.g12.t1 CG3114-PG 1
6.g12.t1 CG3114-PJ 1
6.g12.t2 CG3114-PJ 1
6.g12.t2 CG3114-PF 1
6.g12.t2 CG3114-PG 1
6.g12.t2 CG3114-PH 1
6.g12.t2 CG3114-PD 1
6.g12.t2 CG3114-PC 1
6.g12.t2 CG3114-PA 1
6.g12.t2 CG3114-PB 1
6.g12.t2 CG3114-PE 1
6.g12.t2 CG3114-PK 1
6.g1100.t2 CG4453-PC 1
6.g1100.t2 CG4453-PA 1
6.g1100.t2 CG4453-PB 1
CG6108-PC CG6108-PA 1
CG6108-PC CG6043-PD 1
CG6108-PC CG6043-PF 1
CG6108-PC CG6043-PL 1
CG6108-PC CG6043-PI 1
CG6108-PB CG6108-PA 1
CG6108-PB CG6043-PD 1
CG6108-PB CG6043-PF 1
CG6108-PB CG6043-PK 1
CG6108-PB CG6043-PJ 1
CG6108-PA CG6108-PA 1
CG6108-PA CG6043-PM 1
CG6108-PA CG6043-PF 1
CG6108-PA CG6043-PK 1
CG6108-PA CG6043-PJ 1
CG6108-PA CG6043-PD 1
CG11961-PA CG11961-PC 1
CG11961-PA CG11961-PA 1
CG11961-PA CG11961-PB 1
CG11961-PA CG10062-PA 1
CG11961-PA CG9416-PA 1
CG11961-PA CG10062-PB 1
CG11961-PA CG30047-PA 1
CG11961-PA CG33012-PC 1
CG11961-PA CG10051-PA 1
CG11961-PA CG30043-PA 1
CG11961-PA CG10073-PA 1
CG11961-PA CG10073-PC 1
CG11961-PA CG13160-PB 1
CG11961-PA CG30049-PA 1
CG11961-PA CG13160-PA 1
CG11961-PA CG10081-PA 1
CG11961-PA CG33013-PD 2
6.g1100.t1 CG4453-PB 1
6.g1100.t1 CG4453-PC 1
6.g1100.t1 CG4453-PA 1
CG3552-PD CG3552-PD 1
CG3552-PD CG3552-PA 1
CG7044-PA CG7044-PA 1
1.g1161.t1 CG8434-PB 1
1.g1161.t1 CG11282-PD 3
1.g1161.t1 CG11136-PB 4
1.g1161.t1 CG32055-PA 8
CG7395-PA CG7395-PB 1
CG7395-PA CG7395-PA 1
CG7395-PA FR1-PD 2
CG7395-PA FR1-PA 2
CG7395-PA CG5811-PA 4
CG7395-PA CG8784-PA 9
CG7395-PA CG6919-PE 13
CG7395-PA CG6919-PA 13
CG7395-PA CG9652-PE 13
CG7395-PA CG18741-PC 14
CG7395-PA CG33517-PC 15
CG7395-PA CG2872-PB 15
CG7395-PA CG33976-PE 15
CG7395-PA CG33976-PD 15
CG7395-PA CG33976-PC 15
CG7395-PA CG33976-PA 15
3.g2429.t1 CG3339-PC 1
3.g2429.t1 CG3339-PD 1
CG14367-PA CG14367-PA 1
CG33725-PA CG33725-PA 1
CG33725-PA CG14518-PA 2
CG33725-PA CG13589-PA 3
CG33725-PA CG33922-PA 9
CG33725-PA CG33920-PA 11
CG33725-PA CG33775-PA 11
CG5828-PA CG5828-PB 1
CG5828-PA CG5828-PA 1
3.g310.t1 CG1082-PA 1
3.g310.t1 CG1121-PA 5
3.g310.t1 CG1128-PD 6
3.g310.t1 CG10175-PA 11
3.g310.t1 CG10175-PC 11
3.g310.t1 CG10175-PB 12
3.g310.t1 CG6414-PA 14
CG13653-PA CG13653-PA 1
6.g1260.t1 CG15042-PA 1
6.g1260.t1 CG15707-PA 2
CG11061-PA GM130-PA 1
CG11061-PA GM130-PB 1
CG15203-PA CG15203-PA 1
2.g2203.t1 CG7130-PA 1
2.g2203.t1 CG9828-PC 8
2.g2203.t1 CG9828-PA 8
2.g2203.t1 CG9828-PB 8
CG13833-PA CG13833-PA 1
CG13833-PA CG17121-PA 2
0.g933.t1 SN8-PB 1
CG18223-PA CG18223-PA 1
CG18223-PA CG13527-PA 2
CG18223-PA CG9675-PA 11
CG18223-PA CG12256-PA 13
CG18223-PA CG6865-PB 13
CG18223-PA CG30371-PA 13
CG18223-PA CG16997-PB 13
CG18223-PA CG6367-PA 14
6.g305.t1 CG43689-PG 1
6.g305.t1 CG43689-PE 1
6.g305.t1 CG43689-PF 1
6.g305.t1 CG43689-PD 1
6.g305.t1 CG43689-PC 1
CG32859-PA CG32859-PA 1
CG32859-PA CG8277-PA 4
1.g619.t1 CG13217-PA 1
CG1064-PA CG1064-PA 1
3.g1113.t2 CG31469-PA 3
3.g1113.t2 CG14297-PA 4
0.g866.t1 CG31902-PB 1
0.g866.t1 CG6717-PA 5
0.g866.t1 CG1865-PB 13
0.g866.t1 CG1865-PA 13
1.g124.t1 CG9454-PC 1
1.g124.t1 CG9453-PG 4
1.g124.t1 CG9453-PD 4
1.g124.t1 CG6717-PA 13
CG7091-PA CG7091-PB 1
CG11784-PB CG11784-PB 1
CG11784-PB CG11784-PA 1
CG11784-PB CG17639-PB 11
CG8630-PA CG8630-PA 1
CG8630-PA CG9743-PA 4
3.g1832.t1 CG7046-PA 1
3.g1832.t1 CG7046-PB 1
3.g2459.t1 CG12877-PC 1
3.g2459.t1 CG12877-PE 1
3.g2459.t1 CG42666-PJ 2
3.g2459.t1 CG42666-PE 2
CG5376-PA CG5376-PA 1
CG13728-PA CG13728-PA 1
CG2945-PD CG2995-PA 1
CG2945-PD CG17131-PB 1
CG2945-PD CG17131-PA 1
CG2945-PD CG2945-PA 1
CG2945-PD CG2945-PB 1
CG2945-PD CG12063-PA 2
CG13397-PA CG13397-PB 1
CG13397-PA CG13397-PA 1
CG8386-PA CG8386-PA 1
CG7713-PA CG7713-PB 1
CG7713-PA CG7713-PA 1
CG9465-PA CG9465-PB 1
CG9465-PA CG9463-PA 1
CG9465-PA CG9466-PA 1
CG9465-PA CG9468-PA 1
CG9465-PA CG5322-PB 1
CG9465-PA CG5322-PA 1
CG9465-PA CG6206-PA 1
CG9465-PA CG6206-PB 1
CG10562-PA CG10562-PA 1
CG10562-PA CG10618-PE 1
6.g443.t2 CG3585-PB 1
2.g1804.t1 CG8127-PA 1
CG14021-PA CG14021-PE 1
CG14021-PA CG14021-PD 1
CG14021-PA CG14021-PC 1
CG14021-PA CG14021-PA 1
CG14021-PA CG14021-PB 1
CG6524-PA CG6524-PA 1
CG7329-PA CG7329-PB 1
CG7329-PA CG7329-PA 1
CG7329-PA CG8093-PA 8
CG7329-PA CG3635-PB 10
CG7329-PA CG31089-PA 12
CG3249-PA CG1698-PA 1
CG3249-PA CG15279-PD 1
CG3249-PA CG15279-PA 1
CG3249-PA CG15279-PB 1
CG3249-PA CG4476-PB 1
CG3249-PA CG8850-PB 1
CG3249-PA CG8850-PA 1
CG3249-PA CG15088-PD 1
CG3249-PA CG10804-PB 8
CG3249-PA CG10804-PC 8
CG3249-PA CG1732-PB 9
CG1158-PA CG1158-PA 1
CG1158-PA CG1724-PA 3
CG1744-PB CG1744-PB 1
CG1744-PB CG1744-PA 1
CG1744-PB CG1744-PD 1
CG1744-PB CG1744-PC 1
CG1744-PB CG4168-PB 2
CG1744-PB CG7896-PA 3
CG1744-PB CG42346-PB 4
CG1744-PB CG11282-PB 11
CG1744-PB CG11282-PA 11
CG4969-PA CG4969-PB 1
CG4969-PA CG1916-PA 2
CG4969-PA CG4889-PA 5
CG14298-PA CG14298-PA 1
CG6888-PA CG6888-PA 1
CG6888-PA CG1633-PA 2
CG6888-PA CG1633-PB 2
CG6888-PA CG5826-PA 4
CG7565-PA CG7565-PA 1
6.g217.t1 CG14050-PB 1
6.g217.t1 CG14050-PA 1
0.g1243.t1 CG17139-PA 1
0.g1243.t1 CG17140-PB 2
0.g1243.t1 CG17140-PA 2
CG10693-PI CG10693-PI 1
CG10693-PI CG10693-PN 1
CG10693-PI CG10693-PJ 1
CG10693-PI CG10693-PB 1
CG10693-PI CG10693-PR 1
CG10693-PI CG10693-PC 1
CG10693-PI CG10693-PS 1
CG10693-PI CG10693-PL 1
CG10693-PI CG10693-PU 1
CG10693-PI CG10693-PA 1
CG10693-PI CG10693-PF 1
CG10693-PI CG10693-PM 1
CG10693-PI CG10693-PH 1
CG10693-PI CG10693-PE 1
CG10693-PI CG10693-PK 1
CG10693-PI CG10693-PD 1
CG10693-PI CG10693-PQ 1
CG10693-PI CG10693-PO 1
CG10693-PI CG10693-PT 1
CG10693-PI CG10693-PP 1
CG12499-PA CG12499-PA 1
CG11450-PB CG11450-PC 1
CG11450-PB CG11450-PB 1
CG18330-PA CG18330-PA 1
CG18330-PA CG1049-PC 1
CG18330-PA CG1049-PB 1
CG18330-PA CG1049-PD 1
CG18330-PA CG1049-PA 1
CG18330-PA CG5547-PB 2
CG18330-PA CG5547-PC 2
CG18330-PA CG5547-PD 2
CG11450-PA CG11450-PC 1
CG11450-PA CG11450-PB 1
CG4208-PA CC1-PA 1
3.g1668.t2 CG42599-PG 1
3.g1668.t2 CG42599-PH 1
CG5604-PA CG5604-PA 1
CG12256-PA CG12256-PA 1
CG12256-PA CG17404-PB 2
CG12256-PA CG11912-PA 10
CG12256-PA CG9673-PA 11
CG12256-PA CG4821-PB 12
CG12256-PA CG30375-PA 12
CG12256-PA CG16996-PA 13
CG12256-PA CG15002-PB 13
CG12256-PA CG6865-PA 13
CG12256-PA CG3795-PA 14
CG12256-PA CG6361-PB 14
CG12256-PA CG10663-PB 15
CG12256-PA CG4653-PA 15
3.g352.t3 CG11094-PC 1
3.g352.t3 CG11094-PB 1
3.g352.t3 CG11094-PE 1
3.g352.t3 CG11094-PD 1
3.g352.t3 CG11094-PA 1
3.g352.t3 CG15504-PA 2
CG34398-PA CG34398-PJ 1
CG34398-PA CG34398-PH 1
CG34398-PA CG34398-PA 1
CG34398-PA CG34398-PF 1
CG34398-PA CG34398-PE 1
CG34398-PA CG34398-PC 1
CG34398-PA CG34398-PG 1
CG34398-PA CG34398-PI 1
CG34398-PB CG34398-PJ 1
CG34398-PB CG34398-PH 1
CG34398-PB CG34398-PA 1
CG34398-PB CG34398-PF 1
CG34398-PB CG34398-PE 1
CG34398-PB CG34398-PC 1
CG34398-PB CG34398-PG 1
CG34398-PB CG34398-PI 1
0.g698.t1 CG9498-PA 1
0.g698.t1 CG9497-PB 1
0.g698.t1 CG9497-PA 1
0.g698.t1 CG10675-PA 16
0.g698.t1 CG31288-PA 16
CG3241-PA CG3241-PA 1
CG3241-PA CG3241-PB 1
CG31728-PC CG31728-PC 1
CG31728-PC CG4613-PA 6
CG31728-PC CG6639-PA 8
CG31728-PC CG4316-PA 9
CG31728-PC CG4998-PA 10
CG31728-PC CG5390-PA 12
CG31728-PC CG17240-PA 12
CG31728-PC CG18478-PA 12
CG31728-PC CG31827-PA 12
CG31728-PC CG9733-PA 13
CG31728-PC CG12385-PA 15
CG31728-PC CG7542-PA 16
CG31728-PC CG30289-PA 17
CG12743-PB CG12743-PA 1
CG12743-PB CG12743-PC 1
CG12743-PB CG12743-PB 1
CG12743-PB CG3251-PA 2
CG31457-PB CG31457-PB 1
CG9655-PA CG9655-PC 1
CG9655-PA CG9655-PB 1
CG9655-PA CG9655-PA 1
CG9655-PA CG18445-PA 2
CG14893-PA CG14893-PB 1
CG14893-PA CG17562-PA 1
CG14893-PA CG17560-PA 1
CG14893-PA CG10096-PB 1
CG14893-PA CG13091-PA 1
CG14893-PA CG10096-PA 2
CG14893-PA CG10097-PB 3
CG14893-PA CG34342-PB 7
CG14893-PA CG1441-PB 9
CG14893-PA CG1441-PA 9
0.g1241.t1 CG6700-PB 1
0.g1241.t1 CG6700-PA 1
CG9498-PA CG9498-PA 1
CG9498-PA CG13360-PA 2
CG9498-PA CG9497-PB 3
CG9498-PA CG9497-PA 3
CG9498-PA CG7135-PA 4
CG9498-PA CG31098-PA 9
CG9498-PA CG32195-PA 10
CG9498-PA CG31370-PB 12
CG30494-PA CG43340-PO 1
CG30494-PA CG43340-PM 1
CG30494-PA CG43340-PN 1
CG30494-PA CG43340-PQ 1
CG30494-PA CG43340-PG 2
CG33310-PA CG33310-PA 1
CG33310-PA CG5250-PA 2
CG33217-PA CG33217-PA 1
CG12386-PA CG12386-PA 1
CG12386-PA CG6041-PA 4
CG12386-PA CG12350-PA 4
CG12386-PA CG31954-PA 4
CG12386-PA CG9564-PC 7
CG12386-PA CG13430-PB 8
CG12386-PA CG13430-PA 8
CG12386-PA CG4613-PA 10
CG12386-PA CG17240-PA 13
CG12386-PA CG9372-PA 13
CG12386-PA CG31265-PA 16
CG12386-PA CG4998-PA 18
CG12386-PA CG2045-PA 18
CG12386-PA CG7542-PA 20
CG12386-PA CG9733-PA 20
CG3691-PA CG3691-PC 1
CG3691-PA CG3691-PA 1
CG3691-PA CG3691-PB 1
CG1505-PA CG1505-PC 1
CG1505-PA CG1505-PD 1
CG1505-PA CG1505-PB 1
CG1505-PA CG33329-PC 4
CG1505-PA CG31326-PA 4
CG1505-PA CG9631-PA 5
CG1666-PA CG1666-PA 1
CG1666-PA CG8611-PA 13
CG4201-PB CG4201-PB 1
CG4201-PB CG2615-PA 2
CG4201-PB CG2615-PB 2
CG32694-PB CG32694-PG 2
2.g877.t2 CG6964-PC 2
2.g877.t1 CG6964-PG 3
2.g877.t1 CG6964-PF 3
0.g1778.t1 CG42829-PD 1
0.g1778.t1 CG42829-PC 1
0.g1778.t1 CG7100-PD 1
0.g1778.t1 CG7100-PE 1
0.g1778.t1 CG7100-PL 1
0.g1778.t1 CG7100-PB 1
0.g1778.t1 CG7100-PA 1
0.g1778.t1 CG7100-PI 1
0.g1778.t1 CG7100-PF 1
0.g1778.t1 CG7100-PG 1
0.g1778.t1 CG7100-PK 1
0.g1778.t1 CG7100-PH 1
0.g1778.t1 CG7100-PJ 1
0.g1778.t1 CG7100-PC 1
3.g418.t1 CG17299-PF 1
3.g418.t1 CG17299-PS 1
3.g418.t1 CG17299-PR 1
3.g418.t1 CG17299-PA 2
3.g418.t1 CG17299-PB 2
2.g1213.t1 CG5688-PA 1
CG10850-PA CG10850-PA 1
CG10850-PA CG10850-PB 1
2.g121.t1 CG9129-PA 1
2.g121.t1 CG9130-PB 2
2.g121.t1 CG9130-PA 2
6.g1274.t1 CG7332-PA 1
CG9590-PA CG9590-PA 1
CG34219-PA CG34219-PA 1
3.g2411.t1 CG17991-PA 1
3.g2411.t1 CG9855-PA 2
3.g2411.t1 CG16781-PA 3
3.g2411.t1 CG16781-PB 3
CG9046-PA CG9046-PA 1
CG9046-PA CG9271-PA 2
CG9046-PA CG9048-PA 3
14528.g1417.t1 CG6606-PA 1
14528.g1417.t1 CG6606-PB 1
14528.g1417.t2 CG6606-PA 1
14528.g1417.t2 CG6606-PB 1
CG8420-PA CG8420-PA 1
6.g1058.t1 CG3606-PB 1
6.g1058.t1 CG14718-PA 2
CG14118-PA CG14120-PA 1
CG14118-PA CG11010-PA 1
CG14118-PA CG11010-PB 1
CG14118-PA CG14118-PA 1
CG14118-PA CG6839-PA 3
CG14118-PA CG12917-PB 6
6.g1074.t1 CG9992-PC 1
6.g1074.t1 CG9992-PE 1
6.g1074.t1 CG9992-PD 1
6.g1074.t1 CG9992-PA 1
CG3059-PB CG3059-PF 1
CG3059-PB CG3059-PE 1
CG3059-PB CG3059-PA 1
CG3059-PB CG3059-PC 1
CG3059-PB CG3059-PD 1
CG10143-PA CG10143-PA 1
CG10143-PA CG5998-PA 1
CG10143-PA CG5992-PB 1
CG10143-PA CG5992-PA 1
0.g1325.t1 CG42325-PH 1
0.g1325.t1 CG14940-PA 1
0.g1325.t1 CG42325-PI 1
0.g1325.t1 CG42325-PD 1
0.g1325.t1 CG42325-PE 1
0.g1325.t1 CG42325-PF 1
0.g1325.t1 CG42325-PG 1
0.g1325.t1 CG31757-PA 1
0.g1325.t1 CG32498-PL 2
0.g1325.t1 CG32498-PE 2
0.g1325.t1 CG32498-PF 2
0.g1325.t1 CG32498-PA 2
0.g1325.t1 CG32498-PM 2
0.g1325.t1 CG32498-PB 2
0.g1325.t1 CG5411-PC 3
0.g1325.t1 CG42276-PD 5
CG2677-PA CG2677-PA 1
CG6409-PA CG6409-PA 1
CG13850-PA CG13850-PA 1
CG31851-PA CG31851-PA 1
CG31851-PA CG14222-PD 2
CG31851-PA CG14222-PC 2
CG31851-PA CG14222-PA 2
CG31851-PA CG14222-PB 2
CG31851-PA CG31730-PA 3
CG8012-PA CG8012-PB 1
CG8012-PA CG8012-PA 1
6.g1276.t1 CG7349-PA 1
6.g1276.t1 CG3283-PA 2
CG10851-PA CG10851-PN 1
CG10851-PA CG10851-PC 1
CG10851-PA CG10851-PA 1
CG3039-PA CG3039-PE 1
CG3039-PA CG3039-PD 1
CG3039-PA CG3039-PC 1
CG3039-PA CG3039-PB 1
CG3039-PA CG3039-PA 1
CG3039-PA CG4590-PD 2
CG3039-PA CG4590-PC 2
CG3039-PA CG4590-PB 2
CG3039-PA CG4590-PA 2
CG17744-PA CG17744-PA 1
CG4788-PA CG4788-PA 1
CG6036-PA CG6036-PA 1
CG6036-PA CG1906-PB 2
CG30488-PA CG30488-PA 1
CG30488-PA CG30488-PB 1
3.g513.t1 CG17199-PA 1
3.g513.t1 CG18808-PA 3
CG8365-PA CG8365-PA 1
CG8365-PA CG8361-PA 4
CG8365-PA CG8328-PA 5
CG1962-PA CG1962-PB 1
CG1962-PA CG1962-PA 1
CG7514-PA CG7514-PA 1
CG7514-PA CG18418-PA 2
CG7514-PA CG1907-PA 3
CG7514-PA CG18363-PA 7
CG7514-PA CG6492-PB 8
CG7514-PA CG6492-PA 8
CG18102-PC CG18102-PL 1
CG18102-PC CG18102-PM 1
CG18102-PC CG18102-PK 1
CG18102-PC CG18102-PJ 1
CG18102-PC CG18102-PG 1
CG18102-PC CG18102-PF 1
CG18102-PC CG18102-PE 1
CG18102-PC CG18102-PA 1
CG18102-PC CG18102-PC 1
CG18102-PC CG18102-PB 1
CG18102-PC CG18102-PI 1
CG18102-PC CG18102-PH 1
CG18102-PC CG3210-PA 2
CG18102-PC CG8479-PB 3
CG18102-PC CG8479-PA 3
CG1103-PA CG1103-PB 1
CG1103-PA CG1103-PA 1
1.g2279.t2 CG34405-PI 1
1.g2279.t2 CG34405-PJ 1
1.g2279.t2 CG34405-PH 1
1.g2279.t2 CG34405-PG 1
1.g2279.t2 CG34405-PL 1
1.g2279.t2 CG34405-PM 1
1.g2279.t2 CG34405-PK 1
1.g2279.t2 CG9907-PA 5
1.g2279.t2 CG43368-PP 8
CG3715-PA CG3715-PA 1
CG10119-PA CG10119-PA 1
CG10119-PA CG6944-PC 1
CG10119-PA CG6944-PB 1
CG10119-PA CG6944-PA 1
CG3962-PA CG3962-PB 1
CG3962-PA CG3962-PC 1
CG3962-PA CG3962-PA 1
CG3962-PA CG15097-PC 7
CG3962-PA CG15097-PE 7
1.g1736.t1 CG30388-PA 1
1.g1736.t1 CG33967-PA 2
CG32137-PB CG32137-PB 1
CG32137-PB CG32137-PA 1
CG6315-PA CG6315-PA 1
CG6315-PA CG6315-PD 1
CG6315-PA CG6315-PC 1
CG6315-PA CG6315-PB 1
CG6272-PA CG6272-PB 1
CG6272-PA CG6272-PA 1
CG11836-PA CG11836-PI 1
CG11836-PA CG18735-PA 4
CG11836-PA CG9294-PB 5
CG11836-PA CG3355-PA 5
CG11836-PA CG34350-PB 9
CG11836-PA CG34350-PA 9
CG11836-PA CG7754-PA 15
CG11836-PA CG18444-PA 16
CG11836-PA CG10472-PA 16
CG11836-PA CG6298-PA 21
6.g1383.t1 CG1338-PI 1
6.g1383.t1 CG1338-PH 1
6.g1383.t1 CG1338-PG 1
6.g1383.t1 CG1338-PD 1
6.g1383.t1 CG1338-PB 1
6.g1383.t1 CG1338-PF 1
6.g1383.t1 CG1338-PA 1
CG1489-PA CG1489-PA 1
CG1489-PA CG2241-PA 1
CG1489-PA CG1341-PA 2
CG1703-PA CG1703-PA 1
CG1703-PA CG9330-PA 2
CG1703-PA CG9281-PC 3
CG1703-PA CG9281-PB 3
CG9903-PA CG9903-PA 1
CG9903-PA CG11655-PA 2
6.g992.t2 CG6324-PA 1
6.g992.t2 CG6340-PB 2
CG12175-PB CG12175-PB 1
6.g626.t2 CG42667-PG 1
6.g626.t2 CG34344-PA 1
6.g626.t2 CG34344-PC 1
6.g626.t2 CG42667-PE 1
6.g626.t2 CG34344-PB 1
6.g626.t2 CG42667-PD 1
6.g626.t2 CG31140-PD 3
6.g626.t2 CG31140-PH 3
CG18593-PA CG18593-PA 1
CG8062-PA CG8062-PA 1
CG8062-PA CG14196-PA 1
CG8062-PA CG3409-PB 7
CG8062-PA CG3409-PA 7
CG8062-PA CG8271-PA 8
CG8062-PA CG8468-PB 10
CG8062-PA CG8468-PA 10
CG8062-PA CG8468-PC 10
CG9858-PA CG9858-PA 1
CG9858-PA CG6414-PA 6
CG9858-PA CG4757-PA 14
3.g1597.t1 DM2-PA 1
CG1982-PA CG1982-PA 1
CG1982-PA CG4649-PA 1
CG11594-PA CG11594-PE 1
CG11594-PA CG11594-PD 1
CG11594-PA CG11594-PC 1
CG11594-PA CG11594-PA 1
2.g1000.t1 CG3654-PD 1
2.g1000.t1 CG33182-PD 3
2.g1000.t1 CG33182-PC 3
2.g1000.t1 CG33182-PB 3
2.g1000.t1 CG33182-PA 3
CG2272-PA CG2272-PD 1
CG2272-PA CG2272-PC 1
CG2272-PA CG2272-PA 1
CG2272-PA CG2272-PB 1
CG2272-PA CG8789-PC 2
CG2272-PA CG8789-PB 2
CG2272-PA CG8789-PA 2
CG2272-PA CG8789-PD 2
CG2272-PA CG4720-PC 11
CG2272-PA CG4720-PB 11
CG2272-PA CG17256-PA 12
6.g143.t2 CG14803-PA 1
3.g797.t1 CG10324-PA 1
CG42573-PA CG42573-PB 1
CG42573-PA CG17319-PA 1
CG2867-PA CG2867-PB 1
CG2867-PA CG2867-PA 1
CG2867-PA CG10078-PB 1
CG2867-PA CG10078-PA 1
3.g3.t2 CG12582-PD 1
3.g3.t2 CG12582-PA 1
3.g3.t2 CG12582-PC 1
1.g321.t1 CG42698-PC 2
3.g3.t1 CG12582-PD 1
3.g3.t1 CG12582-PA 1
3.g3.t1 CG12582-PC 1
CG8043-PA CG8043-PA 1
1.g1777.t2 CG10497-PD 1
1.g1777.t3 CG10497-PD 1
1.g1777.t1 CG10497-PD 1
1.g1777.t1 CG10497-PF 1
1.g1777.t1 CG10497-PA 1
1.g2016.t1 CG33225-PB 1
1.g2016.t1 CG30283-PB 5
1.g2016.t1 CG30082-PB 9
1.g2016.t1 CG32260-PC 11
1.g2016.t1 CG1299-PA 11
1.g2016.t1 CG11836-PF 12
1.g2016.t1 CG11836-PE 12
1.g2016.t1 CG11836-PG 12
1.g2016.t1 CG11836-PC 12
1.g2016.t1 CG11836-PA 12
1.g2016.t1 CG11836-PB 12
1.g2016.t1 CG33462-PA 14
1.g2016.t1 CG9737-PA 15
1.g2016.t1 CG8213-PC 15
1.g2016.t1 CG11529-PA 16
1.g2016.t1 CG7432-PB 16
1.g2016.t1 CG17234-PA 20
2.g443.t1 CG32260-PC 1
2.g443.t1 CG32260-PA 1
2.g443.t1 CG1299-PB 2
2.g443.t1 CG1299-PA 2
2.g443.t1 CG11836-PF 6
2.g443.t1 CG11836-PE 6
2.g443.t1 CG11836-PG 6
2.g443.t1 CG11836-PC 6
2.g443.t1 CG11836-PA 6
2.g443.t1 CG11836-PB 6
2.g443.t1 CG9294-PB 8
2.g443.t1 CG9564-PC 10
2.g443.t1 CG6639-PA 11
2.g443.t1 CG12386-PA 12
2.g443.t1 CG13318-PA 12
2.g443.t1 CG30082-PB 13
2.g443.t1 CG11192-PB 13
2.g443.t1 CG13430-PB 14
2.g443.t1 CG13430-PA 14
2.g443.t1 CG7829-PA 15
2.g443.t1 CG3117-PB 17
2.g443.t1 CG30414-PB 17
2.g443.t1 CG43336-PA 18
2.g443.t1 CG5255-PA 20
3.g2445.t1 CG5611-PB 1
3.g2445.t1 CG5611-PA 1
3.g2445.t1 CG5844-PA 2
CG33060-PB CG33060-PB 1
CG3654-PD CG3654-PD 1
CG3654-PD CG33182-PD 3
CG3654-PD CG33182-PC 3
CG3654-PD CG33182-PB 3
CG3654-PD CG33182-PA 3
CG10165-PA CG10165-PD 1
CG10165-PA CG10165-PC 1
CG10165-PA CG10165-PB 1
CG10165-PA CG10165-PA 1
CG10165-PA CG13077-PA 3
CG10155-PC CG10151-PC 1
CG10155-PC CG10151-PB 1
CG10155-PC CG10151-PA 1
CG10155-PC CG10151-PD 1
CG10155-PC CG10155-PA 1
CG10155-PC CG10155-PC 1
CG10155-PC CG12857-PA 1
CG10155-PC CG10155-PB 1
CG10155-PC CG12857-PB 2
CG10155-PB CG10155-PC 1
CG10155-PB CG10155-PA 1
CG10155-PB CG10155-PB 1
CG10155-PB CG15112-PB 2
CG10155-PB CG15112-PD 2
CG10155-PB CG15112-PF 2
CG10155-PB CG15112-PE 2
CG10155-PB CG15112-PC 2
CG10155-PB CG15112-PA 2
CG10155-PA CG10155-PB 1
CG10155-PA CG10155-PA 1
CG10155-PA CG10155-PC 1
3.g2282.t3 CG42235-PA 1
3.g2282.t3 CG42235-PB 1
3.g2282.t3 CG42235-PC 1
3.g2282.t3 CG42235-PE 1
3.g2282.t3 CG42235-PD 1
3.g2282.t3 CG8451-PA 4
4.g8.t2 CG34403-PI 1
4.g8.t2 CG34403-PR 2
4.g8.t2 CG34403-PG 2
4.g8.t2 CG34403-PA 2
4.g8.t2 CG34403-PF 2
4.g8.t2 CG34403-PC 2
4.g8.t2 CG34403-PB 2
4.g8.t2 CG34403-PD 2
4.g8.t2 CG34403-PE 2
3.g1256.t1 CG10096-PB 1
3.g1256.t1 CG10096-PA 1
3.g1256.t1 CG17562-PA 1
3.g1256.t1 CG17560-PA 1
3.g1256.t1 CG14893-PB 1
3.g1256.t1 CG13091-PA 1
3.g1256.t1 CG10097-PB 1
3.g1256.t1 CG1443-PA 3
3.g1256.t1 CG34342-PB 4
3.g1256.t1 CG8306-PA 6
3.g1256.t1 CG30427-PF 7
3.g1256.t1 CG30427-PE 7
3.g1256.t1 CG30427-PB 7
CG4001-PA CG4001-PD 1
CG4001-PA CG4001-PA 1
CG4001-PA CG4001-PC 1
CG4001-PA CG4001-PB 1
CG8994-PA CG8994-PD 1
CG8994-PA CG8994-PC 1
CG8994-PA CG8994-PB 1
CG8994-PA CG8994-PA 1
CG10324-PA CG10324-PA 1
CG17906-PA CG17906-PA 1
CG17906-PA CG9555-PA 2
CG17906-PA CG4480-PC 3
CG17906-PA CG4480-PB 3
CG17906-PA CG13101-PB 3
CG17906-PA CG13101-PA 3
CG17906-PA CG9552-PC 4
CG17906-PA CG9552-PB 4
CG17906-PA CG9552-PA 4
CG17906-PA CG43778-PD 5
CG3609-PA CG3609-PC 1
CG3609-PA CG3609-PB 1
CG3609-PA CG3609-PA 1
CG3609-PA CG3597-PA 2
CG4421-PA CG4421-PA 1
CG4421-PA CG4371-PA 6
CG4421-PA CG4423-PA 7
CG4421-PA CG17522-PA 11
CG42710-PA CG42710-PA 1
1.g176.t1 CG11112-PC 1
CG2938-PA CG2938-PC 1
CG2938-PA CG2938-PB 1
CG42593-PD CG42593-PA 1
CG42593-PD CG42593-PC 1
CG42593-PD CG42593-PB 1
CG42593-PE CG42593-PB 1
CG42593-PE CG42593-PC 1
CG42593-PE CG42593-PA 1
CG42593-PA CG42593-PB 1
CG42593-PA CG42593-PC 1
CG42593-PA CG42593-PA 1
CG42593-PB CG42593-PC 1
CG42593-PB CG42593-PB 1
CG42593-PB CG42593-PA 1
CG42593-PC CG42593-PC 1
CG42593-PC CG42593-PB 1
CG42593-PC CG42593-PA 1
CG10333-PA CG10333-PA 1
CG10333-PA CG14637-PA 3
CG10333-PA CG3506-PA 4
CG10333-PA CG43081-PC 4
CG10333-PA CG10077-PC 6
CG10333-PA CG10279-PK 7
CG10333-PA CG10279-PJ 7
CG10333-PA CG17023-PF 18
CG6030-PA CG6030-PA 1
CG6030-PA CG6030-PB 1
CG6030-PA CG7813-PA 2
CG5860-PA CG5860-PA 1
CG5860-PA CG31661-PA 10
1.g2083.t2 CG5549-PB 1
1.g2083.t2 CG8380-PA 2
1.g2083.t2 CG8380-PB 2
1.g2083.t2 CG1732-PA 3
1.g2083.t2 CG4545-PA 4
1.g2083.t1 CG5549-PB 1
1.g2083.t1 CG8380-PA 2
1.g2083.t1 CG8380-PB 2
1.g2083.t1 CG1732-PA 3
1.g2083.t1 CG4545-PA 4
3.g2103.t1 CG33658-PA 1
3.g2103.t1 CG33764-PA 4
3.g2103.t1 CG33923-PA 4
CG15651-PA CG15651-PA 1
CG14997-PB CG14997-PA 1
CG14997-PB CG14997-PB 1
CG30053-PA CG30053-PA 1
CG4713-PA CG4713-PA 1
CG4713-PA CG4713-PB 1
CG31371-PA NE1-PA 1
CG31371-PA CG31371-PB 1
CG31371-PA CG31371-PC 1
CG31371-PA CG9726-PA 2
CG31371-PA SG2-PA 5
CG31371-PA NE2-PA 9
CG31371-PA CG18234-PC 15
CG1715-PA CG1715-PA 1
6.g1360.t1 CG11943-PB 1
6.g1360.t1 CG11943-PA 1
CG5972-PA CG5972-PA 1
CG32392-PA CG32392-PB 1
CG32392-PA CG32392-PA 1
CG7834-PA CG7834-PB 1
CG7834-PA CG7834-PA 1
CG7837-PA CG7837-PA 1
2.g1718.t1 CG32169-PA 1
2.g1718.t1 CG16901-PC 7
2.g1718.t1 CG16901-PE 7
CG42463-PB CG42463-PB 1
CG42463-PB CG42461-PA 2
6.g380.t1 CG34435-PA 1
CG10064-PA CG10064-PA 1
CG7066-PA CG7066-PA 1
CG3680-PA CG3680-PA 1
CG3680-PA CG3680-PC 1
CG3680-PA CG3680-PB 1
CG3680-PA CG3680-PD 1
CG12951-PA CG12951-PA 1
CG12951-PA CG32808-PA 3
CG12951-PA CG8299-PA 7
CG12951-PA CG1304-PA 8
CG12951-PA CG5246-PA 10
CG12951-PA CG34458-PA 11
CG12951-PA CG31220-PB 13
CG12951-PA CG8952-PA 13
CG12951-PA CG33159-PA 13
CG12951-PA CG8170-PA 14
CG12951-PA CG2056-PD 14
CG12951-PA CG2056-PC 14
CG12951-PA CG2056-PA 14
CG12951-PA CG2056-PB 14
CG12951-PA CG32523-PA 15
CG12951-PA CG4927-PC 16
CG12951-PA CG13744-PA 16
CG12951-PA CG3505-PA 17
CG12951-PA CG43335-PA 18
CG10722-PA CG10722-PA 1
CG10722-PA CG10722-PB 1
CG12895-PA CG12895-PB 1
CG12895-PA CG12895-PA 1
CG12895-PA CG14757-PA 2
CG42830-PA CG42830-PA 1
CG42830-PA CG8580-PF 2
CG42830-PA CG8580-PE 2
CG42830-PA CG8580-PD 2
CG42830-PA CG8580-PC 2
CG42830-PA CG8580-PB 2
CG42830-PA CG8580-PA 2
CG10802-PA CG10802-PA 1
CG10802-PA CG10802-PB 1
CG3129-PA RP4-PA 1
CG3129-PA CG2885-PA 9
CG3129-PA CG2849-PB 14
CG3764-PA CG3764-PB 1
CG3764-PA CG3764-PC 1
CG3764-PA CG3764-PA 1
CG15554-PA CG15554-PA 1
0.g2012.t1 CG15130-PB 1
2.g712.t1 CG33556-PB 1
2.g712.t1 CG33556-PA 1
2.g712.t1 CG1768-PB 4
2.g712.t1 CG1768-PA 4
2.g712.t1 CG1768-PD 4
2.g712.t1 CG3399-PE 4
2.g712.t1 CG3399-PF 4
2.g712.t1 CG3399-PH 4
2.g712.t1 CG3399-PB 4
2.g712.t1 CG3399-PA 4
2.g712.t1 CG3399-PG 4
6.g382.t3 CG42492-PE 1
6.g382.t3 CG42492-PD 1
6.g382.t3 CG42492-PC 1
6.g382.t3 CG42492-PA 1
6.g382.t2 CG42492-PE 1
6.g382.t2 CG42492-PC 1
6.g382.t2 CG42492-PD 1
6.g382.t2 CG42492-PA 1
6.g382.t2 CG3332-PA 3
6.g382.t2 CG3332-PB 3
6.g382.t1 CG42492-PE 1
6.g382.t1 CG42492-PC 1
6.g382.t1 CG42492-PD 1
6.g382.t1 CG42492-PA 1
6.g382.t1 CG3332-PA 3
6.g382.t1 CG3332-PB 3
6.g914.t1 CG32604-PA 1
6.g914.t1 CG32604-PB 1
6.g914.t1 CG11107-PA 4
6.g914.t1 CG4901-PA 6
6.g914.t1 CG3158-PA 10
6.g914.t1 CG8915-PA 11
CG5685-PB CG5685-PF 1
CG5685-PB CG5685-PE 1
CG5685-PB CG5685-PC 1
CG5685-PB CG5685-PB 1
CG5685-PB CG5685-PA 1
CG5685-PB CG5685-PD 1
CG5685-PB CG5685-PG 1
3.g2428.t1 CG3339-PC 1
3.g2428.t1 CG3339-PD 1
3.g2428.t1 CG3723-PB 1
3.g2428.t1 CG1842-PB 1
3.g2428.t1 CG1842-PC 1
3.g2428.t1 CG9492-PF 1
3.g2428.t1 CG9492-PE 1
3.g2428.t1 CG9492-PD 1
3.g2428.t1 CG7092-PA 1
3.g2428.t1 CG5526-PB 1
3.g2428.t1 CG17150-PD 1
3.g2428.t1 CG15804-PC 1
3.g2428.t1 CG17866-PB 1
3.g2428.t1 CG17629-PA 1
3.g2428.t1 CG7507-PD 1
3.g2428.t1 CG7507-PC 1
3.g2428.t1 CG7507-PF 1
3.g2428.t1 CG7507-PA 1
3.g2428.t1 CG7507-PH 1
3.g2428.t1 CG7507-PG 1
3.g2428.t1 CG7507-PI 1
3.g2428.t1 CG7507-PE 1
3.g2428.t1 CG40444-PA 1
6.g382.t5 CG42492-PE 1
6.g382.t5 CG42492-PC 1
6.g382.t5 CG42492-PD 1
6.g382.t5 CG42492-PA 1
6.g382.t5 CG3332-PA 3
6.g382.t5 CG3332-PB 3
CG5685-PA CG5685-PC 1
CG5685-PA CG5685-PB 1
CG5685-PA CG5685-PA 1
CG5685-PA CG5685-PD 1
CG5685-PA CG5685-PF 1
CG5685-PA CG5685-PE 1
CG5685-PA CG5685-PG 1
CG3268-PA CG3268-PA 1
CG14931-PB CG14931-PB 1
CG15623-PA CG15623-PA 1
CG7128-PA CG7128-PA 1
CG4774-PA CG4774-PD 1
CG4774-PA CG4774-PC 1
CG4774-PA CG4774-PA 1
CG4774-PA CG4774-PB 1
CG14205-PA CG14205-PA 1
CG14205-PA CG14219-PA 1
CG14205-PA CG5892-PA 1
CG14205-PA CG14204-PA 1
CG14205-PA CG13325-PA 1
CG14205-PA CG10182-PA 1
CG14205-PA CG16723-PB 1
CG14205-PA CG33337-PB 1
CG14205-PA CG10183-PB 1
CG14205-PA CG42329-PA 2
CG14205-PA CG3106-PA 3
CG14205-PA CG32645-PB 5
3.g1006.t2 CG33485-PA 1
3.g1006.t2 CG14162-PE 2
3.g1006.t2 CG14162-PD 2
3.g1006.t2 CG33512-PB 6
3.g1006.t2 CG31814-PA 21
CG43134-PA CG43134-PA 1
CG43134-PA CG43134-PB 1
CG10428-PA CG10428-PA 1
2.g841.t1 CG42330-PE 1
2.g841.t1 CG42330-PD 1
2.g841.t1 CG42330-PH 1
2.g841.t1 CG42256-PK 4
CG9917-PC CG9917-PB 1
CG9917-PC CG9917-PA 1
CG9917-PC CG9916-PA 2
CG9917-PC CG4886-PA 4
CG9954-PA CG9954-PA 1
CG9954-PA CG10034-PB 2
CG9954-PA CG10034-PC 2
CG17999-PA CG17999-PA 1
CG17999-PA CG9993-PA 1
CG17999-PA CG18586-PB 8
CG17999-PA CG6300-PA 8
CG17999-PA CG18586-PC 8
CG9121-PA CG9121-PA 1
CG9121-PA CG9121-PB 1
3.g363.t1 CG3223-PA 1
1.g1525.t2 CG15112-PD 1
1.g1525.t2 CG15112-PE 1
1.g1525.t2 CG15112-PC 1
1.g1525.t2 CG15112-PA 1
1.g1525.t2 CG15112-PF 1
1.g1525.t2 CG15112-PB 1
1.g1525.t2 CG10155-PA 2
1.g1525.t2 CG10155-PC 2
1.g1525.t1 CG15112-PD 1
1.g1525.t1 CG15112-PB 1
1.g1525.t1 CG15112-PF 1
1.g1525.t1 CG15112-PE 1
1.g1525.t1 CG15112-PC 1
1.g1525.t1 CG15112-PA 1
1.g1525.t1 CG10155-PC 2
1.g1525.t1 CG10155-PA 2
CG2789-PA CG2789-PA 1
CG12948-PA CG12948-PA 1
CG7335-PA CG7335-PA 1
0.g1323.t1 CG14938-PE 1
0.g1323.t1 CG14938-PA 1
0.g1323.t1 CG14938-PB 1
0.g1323.t1 CG14938-PD 1
0.g1323.t1 CG14938-PC 1
0.g1323.t1 CG5245-PA 2
0.g1323.t1 CG15436-PA 6
0.g1323.t1 CG9793-PA 17
CG13057-PA CG13057-PA 1
CG14570-PA CG14570-PA 1
0.g1323.t2 CG14938-PE 1
0.g1323.t2 CG14938-PA 1
0.g1323.t2 CG14938-PD 1
0.g1323.t2 CG14938-PB 1
0.g1323.t2 CG14938-PC 1
0.g1323.t2 CG8474-PA 3
0.g1323.t2 CG15436-PA 6
0.g1323.t2 CG9793-PA 17
CG15765-PA CG15765-PA 1
CG34255-PA CG34255-PA 1
1.g1975.t1 CG13538-PA 1
1.g111.t2 CG34392-PG 1
1.g111.t2 CG34392-PD 1
1.g111.t2 CG34392-PF 1
1.g111.t2 CG34392-PE 1
1.g111.t2 CG9491-PC 2
1.g111.t2 CG9491-PB 2
1.g111.t2 CG9491-PA 2
1.g111.t2 CG5522-PB 4
1.g111.t2 CG5522-PE 4
1.g111.t2 CG5522-PA 4
1.g111.t2 CG5522-PF 4
1.g111.t2 CG5522-PC 4
1.g111.t2 CG5522-PD 4
6.g703.t1 CG43388-PJ 1
6.g703.t1 CG43388-PG 1
6.g703.t1 CG43388-PD 1
6.g703.t1 CG43388-PF 1
6.g703.t1 CG43388-PH 1
6.g703.t1 CG43388-PK 1
6.g703.t1 CG43388-PE 1
6.g703.t1 CG43388-PI 1
6.g703.t1 CG43388-PL 1
6.g703.t1 CG43388-PM 1
CG5231-PC CG5282-PA 1
CG5231-PC CG5231-PC 1
CG5231-PC CG5262-PB 1
CG5231-PC CG5262-PA 1
CG5231-PC CG5274-PA 1
CG5231-PC CG5274-PB 1
1.g111.t1 CG34392-PF 1
1.g111.t1 CG34392-PG 1
1.g111.t1 CG34392-PD 1
1.g111.t1 CG34392-PE 1
1.g111.t1 CG9491-PC 2
1.g111.t1 CG9491-PA 2
1.g111.t1 CG9491-PB 2
1.g111.t1 CG7369-PA 4
1.g111.t1 CG4853-PB 4
1.g111.t1 CG4853-PA 4
CG14257-PA CG14257-PB 1
CG14257-PA CG14257-PC 1
0.g694.t1 CG33531-PA 1
0.g694.t1 CG34380-PE 1
0.g694.t1 CG34380-PC 1
0.g694.t1 CG34380-PD 1
0.g694.t1 CG33531-PB 1
0.g694.t1 CG17559-PA 12
0.g694.t1 CG8222-PI 13
0.g694.t1 CG8222-PN 13
0.g694.t1 CG8222-PK 13
0.g694.t1 CG8222-PL 13
0.g694.t1 CG8222-PD 13
0.g694.t1 CG8222-PB 13
0.g694.t1 CG8222-PE 13
0.g694.t1 CG8222-PO 13
0.g694.t1 CG8222-PA 13
0.g694.t1 CG7525-PA 14
CG9018-PA CG9018-PA 1
CG9018-PA CG9018-PB 1
CG9018-PA CG15160-PA 2
6.g847.t1 CG32642-PB 1
CG32576-PA CG32576-PB 1
CG32576-PA CG32576-PA 2
6.g962.t1 CG9065-PA 1
CG13393-PA CG13393-PA 1
CG4463-PA CG4463-PB 1
CG4463-PA CG4463-PA 1
CG4463-PA CG4183-PA 2
CG11979-PA CG11979-PB 1
CG11979-PA CG11979-PA 1
CG42610-PA CG42610-PC 1
CG42610-PA CG42610-PH 1
CG42610-PA CG42610-PA 1
CG42610-PA CG42610-PD 1
CG42610-PA CG42610-PE 1
CG42610-PA CG42610-PB 1
CG42610-PA CG42610-PF 1
CG42610-PA CG42610-PG 1
CG42610-PA CG6576-PA 2
CG42610-PA CG3399-PI 3
CG42610-PB CG42610-PC 1
CG42610-PB CG42610-PH 1
CG42610-PB CG42610-PE 1
CG42610-PB CG42610-PD 1
CG42610-PB CG42610-PB 1
CG42610-PB CG42610-PA 1
CG42610-PB CG42610-PF 1
CG42610-PB CG42610-PG 1
CG42610-PB CG6576-PA 2
CG42610-PB CG3399-PI 3
6.g601.t3 CG15350-PA 1
6.g601.t3 CG33962-PA 1
6.g601.t3 CG33962-PC 2
CG3480-PA CG3480-PA 1
CG3480-PA CG2075-PB 2
CG3480-PA CG2075-PA 2
CG15117-PA CG15117-PA 1
CG15117-PA CG15117-PC 1
CG15117-PA CG15117-PB 1
CG15117-PA CG2135-PA 1
CG15441-PB CG15441-PA 1
CG15441-PB CG31924-PB 3
CG15441-PC CG15441-PA 2
CG15441-PC CG5565-PA 4
CG15661-PA CG15661-PB 1
CG15661-PA CG15661-PA 1
CG15661-PA CG4302-PA 1
CG15661-PA CG6475-PC 2
CG15661-PA CG18578-PA 8
CG11750-PA CG11750-PA 1
CG13720-PA CG13720-PA 1
0.g349.t1 CG17264-PB 1
0.g349.t1 CG17264-PA 1
CG15534-PA CG15534-PA 1
CG15534-PA CG15533-PA 1
CG15534-PA CG3376-PB 2
CG15534-PA CG3376-PA 2
CG15534-PA CG3376-PC 2
CG31347-PA CG31347-PA 1
CG31347-PA CG13110-PA 2
CG31347-PA CG14391-PA 2
CG33127-PA CG33127-PA 1
CG11858-PA CG11858-PA 1
0.g1154.t1 CG5025-PC 1
0.g1154.t1 CG5025-PA 1
CG3095-PA CG3095-PA 1
CG3095-PA CG14485-PA 2
CG2121-PA CG2121-PB 1
CG2121-PA CG2121-PA 1
CG2121-PA CG4928-PB 2
CG2121-PA CG4928-PA 2
1.g1804.t1 CG9865-PB 1
1.g1804.t1 CG9865-PA 1
CG17257-PA CG17257-PA 1
CG17257-PA CG17257-PB 1
CG34446-PA CG34446-PA 1
CG1637-PB CG1637-PB 1
CG1637-PB CG1637-PA 1
CG1637-PB CG1637-PC 1
CG14607-PA CG14607-PB 1
CG14607-PA CG14608-PC 2
CG14607-PA CG13675-PD 4
CG14607-PA CG13675-PC 4
9523.g914.t1 CG11231-PA 1
CG13022-PA CG13022-PB 1
CG3773-PA CG3773-PA 1
3.g1798.t1 CG7080-PA 1
3.g1798.t1 CG13862-PA 2
1.g499.t1 CG1652-PB 1
1.g499.t1 CG1652-PA 1
1.g499.t1 CG1656-PA 2
CG15199-PA CG15199-PB 1
CG15199-PA CG15199-PA 1
CG31898-PA CG31898-PA 1
CG2191-PA CG2191-PA 1
CG2191-PA CG2187-PB 1
CG2191-PA CG2187-PA 1
CG2191-PA CG2196-PB 1
2.g114.t1 CG43772-PA 1
2.g114.t1 CG43772-PB 1
4.g11.t3 CG32000-PH 1
4.g11.t3 CG32000-PG 1
4.g11.t3 CG32000-PB 1
4.g11.t3 CG32000-PA 1
4.g11.t3 CG32000-PD 1
4.g11.t3 CG32000-PE 1
4.g11.t3 CG32000-PF 1
4.g11.t3 CG32000-PC 1
4.g11.t1 CG32006-PA 1
4.g11.t1 CG32000-PB 2
4.g11.t1 CG32000-PA 2
4.g11.t1 CG32000-PG 2
4.g11.t1 CG32000-PH 2
6.g835.t4 CG17762-PG 2
6.g835.t4 CG17762-PD 2
CG4979-PA CG4979-PA 1
CG4979-PA CG4267-PA 2
CG4979-PA CG6675-PB 3
CG4979-PA CG18641-PC 7
CG4979-PA CG7367-PD 9
CG4979-PA CG7367-PB 9
CG4979-PA CG34448-PA 11
CG4979-PA CG17292-PB 12
CG4979-PA CG17292-PA 12
CG4979-PA CG5665-PB 14
0.g1652.t1 CG4793-PD 1
0.g1652.t1 CG18478-PA 3
0.g1652.t1 CG31827-PA 3
0.g1652.t1 CG6639-PA 4
0.g1652.t1 CG3117-PB 4
0.g1652.t1 CG40160-PG 4
0.g1652.t1 CG40160-PF 4
0.g1652.t1 CG40160-PE 4
0.g1652.t1 CG40160-PD 4
0.g1652.t1 CG40160-PA 4
0.g1652.t1 CG18557-PA 5
0.g1652.t1 CG4998-PA 9
0.g1652.t1 CG1299-PA 12
0.g1652.t1 CG7432-PB 13
0.g1652.t1 CG11836-PF 13
0.g1652.t1 CG11836-PE 13
0.g1652.t1 CG11836-PG 13
0.g1652.t1 CG11836-PC 13
0.g1652.t1 CG11836-PA 13
0.g1652.t1 CG11836-PB 13
0.g1652.t1 CG8213-PC 16
0.g1652.t1 CG8170-PB 16
0.g1652.t1 CG32271-PA 18
0.g1652.t1 CG31681-PA 19
0.g1652.t1 CG30087-PA 19
0.g1652.t1 CG3650-PA 20
0.g1652.t1 CG33225-PB 21
6.g835.t1 CG17762-PI 1
6.g835.t1 CG17762-PF 1
6.g835.t1 CG17762-PC 1
6.g835.t1 CG17762-PG 1
6.g835.t1 CG17762-PD 1
6.g835.t1 CG17762-PJ 1
6.g835.t1 CG17762-PH 1
6.g835.t1 CG2671-PK 2
6.g835.t1 CG2671-PJ 2
6.g835.t1 CG2671-PI 2
6.g835.t1 CG2671-PH 2
6.g835.t1 CG2671-PG 2
6.g835.t1 CG2671-PA 2
6.g835.t1 CG2671-PC 2
6.g835.t2 CG17762-PI 1
6.g835.t2 CG17762-PF 1
6.g835.t2 CG17762-PC 1
6.g835.t2 CG17762-PJ 1
6.g835.t2 CG17762-PH 1
6.g835.t2 CG17762-PG 1
6.g835.t2 CG17762-PD 1
6.g835.t2 CG2671-PK 2
6.g835.t2 CG2671-PJ 2
6.g835.t2 CG2671-PI 2
6.g835.t2 CG2671-PH 2
6.g835.t2 CG2671-PG 2
6.g835.t2 CG2671-PA 2
6.g835.t2 CG2671-PC 2
2.g961.t1 CG43743-PB 1
2.g961.t1 CG43743-PA 1
2.g961.t1 CG8442-PA 1
2.g961.t1 CG32704-PA 11
2.g961.t1 CG2902-PA 13
CG7300-PA CG7300-PC 1
CG7300-PA CG7300-PB 1
CG3078-PA CG3078-PA 1
CG3078-PA CG4928-PB 3
CG3078-PA CG4928-PA 3
1.g1877.t1 CG11206-PC 1
1.g1877.t1 CG11206-PB 1
1.g1877.t1 CG11206-PA 1
1.g1877.t1 CG11206-PD 1
1.g1877.t1 CG11199-PC 2
1.g1877.t1 CG11199-PE 2
1.g1877.t1 CG11199-PD 2
1.g1877.t1 CG11199-PA 2
1.g1877.t1 CG11199-PB 2
6.g972.t1 CG43075-PA 1
CG5313-PA CG5313-PA 1
CG5313-PA CG8142-PA 2
CG34005-PA CG34005-PB 1
CG3972-PA CG3972-PA 1
CG3972-PA CG11715-PA 1
CG3972-PA CG11715-PB 2
0.g2092.t1 CG8676-PD 1
0.g2092.t1 CG8676-PA 1
0.g2092.t1 CG8676-PB 1
0.g2092.t1 CG8676-PC 1
0.g2092.t1 CG4059-PC 2
0.g2092.t1 CG4059-PA 2
0.g2092.t1 CG43692-PC 3
0.g2092.t1 CG43692-PD 3
0.g2092.t1 CG43692-PF 3
0.g2092.t1 CG7404-PA 4
0.g2092.t1 CG7404-PB 4
0.g2092.t1 CG11502-PC 6
0.g2092.t1 CG1765-PE 7
0.g2092.t1 CG1765-PD 7
0.g2092.t1 CG1765-PA 7
0.g2092.t1 CG7199-PF 7
0.g2092.t1 CG7199-PE 7
0.g2092.t1 CG7199-PB 7
0.g2092.t1 CG7199-PD 7
0.g2092.t1 CG7199-PC 7
0.g2092.t1 CG1765-PC 7
0.g2092.t1 CG1765-PG 7
0.g2092.t1 CG1765-PB 7
0.g2092.t1 CG10296-PA 7
CG4723-PA CG4723-PA 1
CG4723-PA CG4725-PA 2
CG4723-PA CG8358-PA 10
2.g2159.t1 CG33291-PA 1
CG8258-PA CG8258-PA 1
CG9579-PB CG18000-PK 1
CG9579-PB CG18000-PJ 1
CG9579-PB CG18000-PF 1
CG9579-PB CG18000-PD 1
CG9579-PB CG18000-PL 1
CG9579-PB CG18000-PM 1
CG9579-PB CG18000-PE 1
CG9579-PB CG18000-PG 1
CG9579-PB CG18000-PH 1
CG9579-PB CG18000-PA 1
CG9579-PB CG18000-PI 1
CG9579-PB CG18000-PB 1
CG9579-PB CG18000-PC 1
CG9579-PB CG9581-PA 1
CG9579-PB CG33497-PA 1
CG9579-PB CG33499-PA 1
CG9579-PB CG32823-PB 1
CG9579-PB CG9580-PA 1
CG9579-PB CG9580-PC 1
CG9579-PB CG9579-PA 1
CG9579-PB CG9579-PB 1
CG9579-PB CG5730-PC 4
CG9579-PB CG5730-PA 4
CG9579-PB CG5730-PB 4
CG9579-PB CG5730-PD 4
2.g963.t4 CG4432-PE 1
2.g963.t4 CG4432-PH 3
2.g963.t4 CG4432-PB 3
2.g963.t4 CG4432-PD 3
2.g963.t4 CG4432-PA 3
2.g963.t4 CG4432-PC 3
2.g963.t4 SB2-PA 8
2.g963.t4 CG11709-PA 8
CG5162-PA CG5162-PA 1
CG5162-PA CG11129-PA 5
CG5162-PA CG6675-PB 13
CG5162-PA CG13282-PB 14
CG5162-PA CG13282-PA 14
CG10626-PA CG10626-PA 1
CG10626-PA CG5811-PA 2
CG10626-PA CG10823-PC 3
CG10626-PA CG10823-PA 3
CG10626-PA CG6515-PA 4
CG10626-PA CG9652-PE 12
CG10626-PA CG9652-PC 12
CG10626-PA CG9652-PB 12
CG10626-PA CG33517-PC 15
CG10626-PB CG10626-PA 1
CG10626-PB CG30106-PA 6
CG10626-PB CG10001-PB 8
2.g963.t3 CG4432-PE 1
2.g963.t3 CG4432-PH 3
2.g963.t3 CG4432-PB 3
2.g963.t3 CG4432-PD 3
2.g963.t3 CG4432-PA 3
2.g963.t3 CG4432-PC 3
2.g963.t3 CG8995-PB 5
2.g963.t3 CG8995-PA 5
CG5640-PA CG5640-PD 1
CG5640-PA CG5640-PA 1
CG5640-PA CG5640-PC 1
CG5640-PA CG5640-PB 1
CG5640-PB CG5640-PA 1
CG5640-PB CG5640-PD 1
CG5640-PB CG5640-PC 1
CG5640-PB CG5640-PB 1
0.g1855.t1 CG10600-PA 1
0.g1855.t1 CG10600-PC 1
0.g1855.t1 CG10600-PB 1
6.g474.t1 CG32742-PA 1
6.g474.t1 CG5790-PA 2
CG31823-PA CG31823-PA 1
CG31823-PA CG32483-PA 2
CG31938-PA CG31938-PA 1
11828.g1159.t1 CG42351-PG 2
11828.g1159.t1 CG42351-PE 2
6.g1010.t2 CG8184-PB 1
6.g1010.t2 CG42797-PE 6
6.g1010.t2 CG42797-PD 6
CG10749-PA CG10749-PA 1
CG10749-PA CG7998-PA 2
CG10749-PA CG10748-PA 3
1.g453.t3 CG1944-PA 1
1.g453.t3 CG10842-PA 1
1.g453.t3 CG10843-PA 1
1.g453.t3 CG3360-PA 13
1.g453.t3 CG9716-PA 15
1.g453.t2 CG10843-PA 1
1.g453.t2 CG10842-PA 1
1.g453.t2 CG1944-PA 1
1.g453.t2 CG8302-PB 12
1.g453.t2 CG10833-PA 24
1.g453.t2 CG17453-PA 27
1.g453.t1 CG10843-PA 1
1.g453.t1 CG10842-PA 1
1.g453.t1 CG1944-PA 1
1.g453.t1 CG14031-PA 3
1.g453.t1 CG8457-PA 24
1.g453.t1 CG10833-PA 24
CG5919-PA CG5919-PB 1
CG5919-PA CG5919-PA 1
3.g343.t1 CG2957-PA 1
CG9295-PA CG9295-PD 1
CG9295-PA CG9295-PC 1
CG9295-PA CG13935-PB 6
CG9295-PA CG13935-PA 6
CG9295-PA CG1331-PA 8
CG7896-PA CG7896-PA 1
CG7896-PA CG1744-PD 3
CG7896-PA CG1744-PC 3
CG7896-PA CG1744-PB 3
CG7896-PA CG1744-PA 3
CG15071-PA CG15071-PA 1
CG5983-PA CG5983-PA 1
CG5983-PA CG17174-PA 1
CG5983-PA CG17176-PA 1
CG5983-PA CG17176-PC 1
CG5983-PA CG17176-PF 1
CG5983-PA CG17178-PB 1
CG5983-PA CG17176-PE 1
CG5983-PA CG5983-PB 1
CG5983-PA CG5712-PA 1
CG5983-PA CG17176-PB 3
CG5983-PA CG43373-PB 11
CG5983-PA CG9533-PA 12
CG5983-PA CG4154-PE 15
CG5983-PA CG4154-PD 15
3.g1705.t1 CG11742-PA 1
3.g1705.t1 CG17911-PA 3
CG8522-PB LH106-PC 1
CG8522-PB LH106-PB 1
CG8522-PB LH106-PA 1
CG11279-PA CG11279-PB 1
CG11279-PA CG11279-PA 1
CG12950-PA CG12950-PB 1
CG12950-PA CG12950-PA 1
CG12950-PA CG34114-PC 2
CG12950-PA CG14372-PC 2
CG12950-PA CG14372-PD 2
CG12950-PA CG17800-PG 17
CG12950-PA CG17800-PB 17
CG12950-PA CG17800-PT 17
2.g1344.t1 CG11282-PD 1
2.g1344.t1 CG11282-PB 1
2.g1344.t1 CG11282-PA 1
2.g1344.t1 CG11280-PA 1
2.g1344.t1 CG11280-PB 1
2.g1344.t1 CG34368-PD 2
2.g1344.t1 CG34368-PC 2
2.g1344.t1 CG16974-PB 3
2.g1344.t1 CG16974-PA 3
2.g1344.t1 CG14351-PA 5
2.g1344.t1 CG14351-PE 5
2.g1344.t1 CG14351-PC 5
2.g1344.t1 CG14351-PD 5
2.g1344.t1 CG14351-PB 5
2.g1344.t1 CG32055-PA 9
2.g1344.t1 CG1744-PB 10
2.g1344.t1 CG1744-PA 10
2.g1344.t1 CG43398-PI 10
2.g1344.t1 CG43398-PP 10
2.g1344.t1 CG43398-PC 10
2.g1344.t1 CG43398-PD 10
2.g1344.t1 CG43398-PB 10
2.g1344.t1 CG43398-PA 10
2.g1344.t1 CG43398-PO 11
2.g1344.t1 CG43398-PQ 11
2.g1344.t1 CG43398-PK 11
CG1725-PM CG1725-PM 1
CG1725-PM CG1725-PL 1
CG1725-PM CG1725-PH 1
CG1725-PM CG1725-PB 1
CG1725-PM CG1725-PF 1
CG1725-PM CG1725-PK 1
CG1725-PM CG1725-PP 1
CG1725-PM CG1725-PQ 1
CG1725-PM CG1725-PG 1
CG1725-PM CG1725-PA 1
CG1725-PM CG1725-PN 1
CG1725-PM CG1725-PD 1
CG1725-PM CG1725-PE 1
CG1725-PM CG1725-PR 1
CG1793-PA ED26-PB 1
CG1793-PA ED26-PA 1
CG4875-PB CG4875-PB 1
CG33505-PA CG33505-PA 1
CG3395-PA CG3395-PD 1
CG3395-PA CG3395-PA 1
CG31256-PA CG31256-PB 1
CG31256-PA CG31256-PA 1
3.g341.t1 CG10092-PA 1
3.g341.t1 CG9020-PA 2
2.g1404.t1 CG32138-PB 1
2.g1404.t1 CG32138-PC 1
2.g1404.t1 CG32138-PA 1
2.g1404.t1 CG14622-PD 2
2.g1404.t1 CG14622-PF 2
2.g1404.t1 CG14622-PE 2
2.g1404.t1 CG14622-PB 2
2.g1404.t1 CG14622-PA 2
2.g1404.t1 CG3399-PF 4
2.g1404.t1 CG3399-PA 4
2.g1404.t1 CG3399-PH 4
2.g1404.t1 CG3399-PE 4
2.g1404.t1 CG3399-PG 4
2.g1404.t1 CG3399-PB 4
CG6474-PA CG6474-PA 1
CG9667-PA CG9667-PA 1
6.g105.t1 CG32813-PK 1
6.g105.t1 CG32813-PJ 1
6.g105.t1 CG32813-PI 1
6.g105.t1 CG32813-PB 1
6.g105.t1 CG32813-PD 1
6.g105.t1 CG32813-PH 1
CG12314-PA CG12314-PA 1
CG32136-PA CG7002-PA 1
CG32136-PA CG15671-PA 2
CG7695-PA CG7695-PA 1
CG1140-PA CG1140-PA 1
CG1140-PA CG1140-PB 1
CG4365-PA CG4365-PC 1
CG4365-PA CG4365-PA 1
CG4365-PA CG4365-PB 1
CG5841-PA CG5841-PA 1
CG5841-PA CG17492-PA 2
CG5841-PA CG42534-PD 7
CG5841-PA CG4393-PB 8
CG5841-PA CG5751-PH 10
CG5841-PA CG5751-PG 10
CG6727-PA CG6727-PA 1
CG32487-PA CG32487-PA 1
CG32487-PA CG5567-PA 2
CG32487-PA CG11291-PA 4
3.g2532.t1 CG33553-PI 1
3.g2532.t1 CG42320-PM 1
3.g2532.t1 CG42320-PV 1
3.g2532.t1 CG42320-PS 1
3.g2532.t1 CG42320-PU 1
3.g2532.t1 CG42320-PT 1
3.g2532.t1 CG33553-PF 1
3.g2532.t1 CG33553-PA 1
3.g2532.t1 CG42320-PZ 1
3.g2532.t1 CG42320-PX 1
3.g2532.t1 CG33553-PE 1
3.g2532.t1 CG42320-PW 1
3.g2532.t1 CG33553-PC 1
3.g2532.t1 CG42320-PR 1
3.g2532.t1 CG42320-PY 1
3.g2532.t1 CG42320-PP 1
3.g2532.t1 CG5182-PA 10
3.g2532.t1 CG17520-PA 12
3.g2532.t1 CG17520-PC 12
3.g2532.t1 CG17520-PB 12
CG18525-PA CG18525-PB 1
CG18525-PA CG18525-PA 1
CG18525-PA CG6687-PA 2
CG18525-PA CG9454-PD 13
CG13948-PA CG13948-PB 1
CG13948-PA CG13948-PA 1
CG8816-PA CG8816-PA 1
CG6196-PA CG6196-PA 1
CG10804-PA CG10804-PC 1
CG10804-PA CG10804-PB 1
CG10804-PA CG10804-PA 1
CG10804-PA CG43066-PA 1
CG10804-PA CG43066-PC 1
CG4696-PA CG4696-PA 1
CG4696-PA CG5023-PA 2
CG4696-PA CG14996-PC 3
CG4696-PA CG14996-PB 3
CG10465-PA CG10465-PA 1
CG10465-PA CG10830-PA 2
CG4166-PA CG4166-PB 1
CG4166-PA CG5798-PA 3
CG4166-PA CG14619-PB 3
0.g1446.t1 CG31728-PC 1
0.g1446.t1 CG16820-PA 1
0.g1446.t1 CG4613-PA 6
0.g1446.t1 CG8213-PC 6
0.g1446.t1 CG8172-PE 7
0.g1446.t1 CG8172-PF 7
0.g1446.t1 CG31954-PA 10
0.g1446.t1 CG13318-PA 10
0.g1446.t1 CG13430-PB 11
0.g1446.t1 CG13430-PA 11
0.g1446.t1 CG14990-PA 11
0.g1446.t1 CG3066-PB 12
0.g1446.t1 CG5896-PA 12
0.g1446.t1 CG8586-PA 12
0.g1446.t1 CG5896-PB 12
0.g1446.t1 CG7829-PA 12
0.g1446.t1 CG11313-PB 13
0.g1446.t1 CG12386-PA 13
0.g1446.t1 CG12350-PA 13
0.g1446.t1 CG30090-PA 15
0.g1446.t1 CG43336-PA 15
0.g1446.t1 CG31219-PA 15
0.g1446.t1 CG31219-PB 16
0.g1446.t1 CG6592-PA 16
0.g1446.t1 CG6298-PB 18
0.g1446.t1 CG30288-PC 18
0.g1446.t1 CG18636-PA 18
0.g1446.t1 CG31265-PA 18
0.g1446.t1 CG31269-PB 19
0.g1446.t1 CG18179-PA 20
CG32201-PB CG32201-PB 1
CG32201-PB CG18233-PB 2
CG32201-PB CG34345-PA 4
CG32201-PB CG31015-PA 5
CG3165-PA CG3165-PA 1
3.g1981.t1 CG10379-PB 1
3.g1981.t1 CG10379-PA 1
3.g1981.t1 CG31048-PD 1
3.g1981.t1 CG31048-PE 1
3.g1981.t1 CG31048-PF 1
CG8449-PA CG8449-PA 1
CG8449-PA CG5978-PA 2
CG8449-PA CG5745-PA 3
CG3902-PA CG3902-PA 1
CG3902-PA CG4703-PA 2
CG3902-PA CG12262-PA 4
CG3368-PA CG3368-PA 1
CG9594-PA CG9594-PA 1
CG9594-PA CG8103-PC 1
CG9594-PA CG8103-PB 1
CG9594-PA CG8103-PA 1
CG9594-PA CG8103-PD 1
CG9594-PA CG3733-PC 2
CG9594-PA CG3733-PA 2
CG9594-PA CG3733-PB 2
CG9594-PA CG8625-PC 4
CG9594-PA CG8625-PB 4
CG9594-PA CG8625-PA 4
CG7954-PB CG7954-PC 1
CG7954-PB CG7954-PB 1
CG7954-PB CG7954-PD 1
CG7954-PB CG7954-PA 1
CG7954-PB CG43722-PC 8
3.g2808.t1 CG1746-PF 1
CG7420-PA CG7420-PA 1
2.g167.t1 CG12004-PB 1
2.g167.t1 CG12004-PA 1
2.g167.t1 CG12004-PC 1
2.g167.t1 CG5850-PE 2
2.g167.t1 CG5850-PF 2
2.g167.t1 CG5850-PC 2
2.g167.t1 CG5850-PD 2
2.g167.t1 CG5850-PA 2
2.g167.t1 CG5850-PG 2
2.g804.t1 HP4-PA 1
CG17612-PB CG17612-PA 1
CG17612-PB CG17612-PB 1
CG17612-PB CG11924-PA 9
CG17612-PB CG10366-PA 9
CG17612-PB CG17359-PA 10
CG17612-PB CG7963-PB 10
CG17612-PB CG17328-PA 11
CG17612-PB CG3340-PA 12
CG17612-PB CG4282-PA 12
CG17612-PB CG6689-PA 12
CG17612-PB CG3407-PA 12
CG17612-PB CG10269-PA 12
CG17612-PB CG30443-PA 12
2.g1929.t1 CG9392-PA 1
2.g1929.t1 CG4669-PA 2
1.g207.t1 CG2105-PB 1
1.g207.t1 CG4821-PA 10
1.g207.t1 CG4793-PD 10
1.g207.t1 CG32755-PA 11
1.g207.t1 CG14642-PC 13
1.g207.t1 CG14642-PB 13
1.g207.t1 CG32269-PA 13
1.g207.t1 CG10469-PA 13
1.g207.t1 CG11670-PD 13
1.g207.t1 CG32374-PA 13
1.g207.t1 CG14780-PA 13
1.g207.t1 CG10764-PA 14
1.g207.t1 CG5246-PA 14
1.g207.t1 CG10405-PB 14
1.g207.t1 CG6361-PA 14
1.g207.t1 CG30187-PD 15
1.g207.t1 CG30187-PC 15
1.g207.t1 CG32270-PA 16
1.g207.t1 CG33461-PB 16
1.g207.t1 CG18563-PB 17
CG5821-PA CG5821-PA 1
CG5821-PA CG3613-PA 6
3.g265.t1 CG17031-PC 2
3.g265.t1 CG17031-PB 2
3.g265.t1 CG17031-PA 2
CG9220-PA CG9220-PC 1
CG9220-PA CG12913-PA 2
CG9220-PA CG43313-PA 3
0.g2090.t1 CG8677-PB 1
0.g2090.t2 CG8677-PB 1
CG9296-PA CG9296-PA 1
CG11438-PA CG11438-PA 1
CG11438-PA CG11426-PA 4
CG8833-PA CG8833-PA 1
CG3732-PA CG3732-PA 1
CG34244-PA CG34244-PA 1
CG4900-PA CG4900-PA 1
CG4900-PA CG6342-PA 1
CG4900-PA CG4706-PA 2
CG10514-PA CG10514-PA 1
CG10514-PA CG11892-PA 2
CG10514-PA CG11892-PB 2
CG10514-PA CG10553-PA 13
CG8174-PA CG8174-PD 1
CG8174-PA CG8174-PB 1
CG8174-PA CG8174-PA 1
CG8174-PA CG8174-PC 1
CG8174-PA CG11489-PE 2
CG8174-PA CG11489-PB 2
CG8174-PA CG11489-PI 2
2.g797.t1 CG8277-PA 1
2.g797.t1 CG8023-PA 3
CG12131-PA CG12131-PA 1
CG14575-PA CG14575-PB 1
CG14575-PA CG8795-PB 4
CG14575-PA CG8795-PA 4
CG14575-PA CG6515-PB 5
CG14575-PA CG6515-PA 5
CG14575-PA CG2872-PB 8
CG14575-PA CG9652-PE 9
CG14575-PA CG9652-PB 9
CG14575-PA CG9652-PC 10
6.g543.t1 CG12689-PB 1
6.g543.t1 CG12689-PA 1
CG33970-PB CG33970-PA 1
CG33970-PB CG33970-PB 1
CG33970-PB CG9990-PD 1
CG33970-PB CG9990-PF 1
CG33970-PB CG9990-PB 1
CG33970-PB CG9990-PE 1
CG33970-PB CG9990-PA 1
CG33970-PB CG11147-PB 2
CG33970-PB CG11147-PA 2
CG33970-PA CG33970-PA 1
CG33970-PA CG33970-PB 1
CG33970-PA CG9990-PD 1
CG33970-PA CG9990-PB 1
CG33970-PA CG9990-PF 1
CG33970-PA CG9990-PE 1
CG33970-PA CG9990-PA 1
CG33970-PA CG11147-PB 2
CG33970-PA CG11147-PA 2
0.g237.t1 CG32463-PA 1
0.g237.t1 CG31682-PA 1
0.g237.t1 CG4683-PA 3
CG34426-PA CG34426-PA 1
0.g2059.t1 PA2-PA 1
CG34394-PC CG34394-PC 1
CG34394-PC CG34394-PA 1
CG34394-PC CG34394-PE 1
CG34394-PC CG34394-PD 1
CG34394-PC CG34394-PH 1
CG34394-PC CG34394-PG 1
CG34394-PC CG30284-PB 2
CG34394-PC CG30284-PA 2
CG2902-PA CG2902-PA 1
CG2902-PA CG33513-PC 2
CG2902-PA CG33513-PF 2
CG2902-PA CG33513-PE 2
CG2902-PA CG33513-PD 2
CG2902-PA CG33513-PB 2
CG2902-PA CG33513-PA 2
CG2902-PA CG11155-PB 12
CG2902-PA CG43743-PA 13
CG12974-PA CG12974-PB 1
CG12974-PA CG12974-PA 1
3.g1843.t1 SN6-PA 1
CG7443-PA CG7443-PA 1
CG11606-PA CG11606-PA 1
CG1943-PA CG1943-PC 1
CG1943-PA CG1943-PB 1
CG1943-PA CG1943-PA 1
CG15122-PA CG15122-PA 1
CG15122-PA CG15904-PA 3
CG15122-PA CG33971-PA 4
CG15122-PA CG15121-PA 4
CG15122-PA CG12444-PB 6
CG15673-PB CG15673-PB 1
CG18281-PA CG18281-PA 1
CG18281-PA CG17637-PA 1
CG18281-PA CG11537-PC 3
CG18281-PA CG11537-PA 3
CG18281-PA CG11537-PB 3
CG18281-PA CG11537-PF 3
CG18281-PA CG11537-PE 3
CG18281-PA CG11537-PD 3
CG31874-PA CG5772-PB 1
CG31874-PA CG31874-PA 1
CG31874-PA CG6140-PB 1
CG31874-PA CG6140-PA 1
CG31874-PA CG4094-PA 1
CG31874-PA CG4094-PB 1
CG31874-PA CG4095-PA 1
CG31874-PA CG6214-PH 2
CG31874-PA CG6214-PC 2
CG31874-PA CG6214-PG 2
CG31874-PA CG6214-PB 2
CG31874-PA CG6214-PE 2
CG31874-PA CG6214-PP 2
CG31874-PA CG6214-PO 2
CG31874-PA CG6214-PA 2
CG31874-PA CG6214-PM 2
CG31874-PA CG6214-PF 2
CG31874-PA CG6214-PL 2
CG31874-PA CG6214-PD 2
CG31874-PA CG6214-PK 2
CG31874-PA CG6214-PI 2
CG31874-PA CG6214-PN 2
CG31874-PA CG6214-PJ 2
CG31874-PA CG6214-PQ 2
CG31874-PA CG7627-PB 3
CG31874-PA CG7627-PA 3
CG31874-PA CG31792-PC 4
CG31874-PA CG31792-PB 4
CG31874-PA CG11898-PB 4
CG31874-PA CG31793-PA 5
CG31874-PA CG3879-PB 11
CG31874-PA CG10226-PB 11
1.g918.t1 CG6033-PD 1
1.g918.t1 CG6033-PF 1
1.g918.t1 CG6033-PA 1
1.g918.t1 CG6033-PB 1
1.g918.t1 CG6033-PC 1
1.g918.t1 CG6033-PE 1
0.g568.t2 CG42768-PL 1
0.g568.t2 CG42768-PD 1
0.g568.t2 CG42768-PB 1
0.g568.t2 CG42768-PH 1
0.g568.t2 CG42768-PI 1
0.g568.t2 CG42768-PK 1
0.g568.t2 CG42768-PG 1
0.g568.t2 CG42768-PE 1
0.g568.t2 CG42768-PM 1
0.g568.t2 CG42768-PJ 1
0.g568.t2 CG42768-PF 1
0.g568.t2 CG34157-PC 8
0.g568.t1 CG42768-PD 1
0.g568.t1 CG42768-PL 1
0.g568.t1 CG42768-PB 1
0.g568.t1 CG42768-PH 1
0.g568.t1 CG42768-PI 1
0.g568.t1 CG42768-PK 1
0.g568.t1 CG42768-PG 1
0.g568.t1 CG42768-PE 1
0.g568.t1 CG42768-PM 1
0.g568.t1 CG42768-PJ 1
0.g568.t1 CG42768-PF 1
0.g568.t1 CG34157-PC 8
CG34033-PA CG34033-PA 1
CG3663-PA CG3663-PA 1
CG3663-PA CG11333-PA 2
CG9261-PA CG9261-PG 1
CG9261-PA CG9261-PF 1
CG9261-PA CG9261-PC 1
CG9261-PA CG9261-PE 1
CG9261-PA CG9261-PA 1
CG9261-PA CG9261-PD 1
CG9261-PA CG8663-PB 2
CG9261-PA CG8663-PD 2
CG9261-PA CG8663-PC 2
CG9261-PA CG8663-PA 2
CG9261-PB CG9261-PE 1
CG9261-PB CG9261-PA 1
CG9261-PB CG9261-PD 1
CG9261-PB CG9261-PG 1
CG9261-PB CG9261-PF 1
CG9261-PB CG9261-PC 1
CG9261-PB CG8663-PB 2
CG9261-PB CG8663-PD 2
CG9261-PB CG8663-PC 2
CG9261-PB CG8663-PA 2
CG9261-PB CG9258-PB 3
CG9261-PB CG9258-PA 3
CG10590-PA CG10590-PA 1
CG16888-PA CG16888-PA 1
CG9143-PA CG9143-PA 1
CG12520-PA CG12520-PB 1
CG3051-PA CG3051-PC 1
CG3051-PA CG3051-PB 1
CG3051-PA CG3051-PA 1
CG3051-PA CG10033-PK 17
CG3051-PA CG10033-PF 17
CG3051-PA CG10033-PG 17
CG3051-PA CG10033-PD 17
CG3051-PA CG10033-PC 17
CG3051-PA CG12072-PA 22
CG3051-PA CG5363-PA 22
CG3051-PA CG2049-PB 23
CG3051-PA CG2049-PL 23
CG3051-PA CG2049-PJ 23
CG3051-PA CG2049-PF 23
CG3051-PA CG7524-PD 23
CG3051-PA CG7524-PC 23
CG3051-PA CG7524-PI 23
CG3051-PA CG7524-PH 23
CG3051-PA CG7524-PG 23
CG3051-PA CG7524-PF 23
CG3051-PA CG7524-PJ 23
CG3051-PA CG7524-PB 23
CG3051-PA CG7524-PE 23
CG9344-PA CG9344-PA 1
CG9344-PA CG16792-PA 2
CG13645-PB CG13645-PB 1
CG13645-PB CG13645-PA 1
CG32391-PA CG32391-PA 1
3.g1062.t2 CG34389-PD 1
3.g1062.t2 CG34389-PC 1
3.g1062.t2 CG34389-PA 1
3.g1062.t2 CG42316-PD 2
3.g1062.t2 CG42316-PE 2
3.g1062.t2 CG42316-PC 2
CG10263-PA CG10263-PE 1
CG10263-PA CG10263-PF 1
CG12799-PA CG12799-PA 1
CG12799-PA CG10682-PA 7
CG12799-PA CG40045-PA 8
CG12799-PA CG2013-PD 8
CG12799-PA CG2013-PB 8
CG12799-PA CG40045-PD 8
CG12799-PA CG8284-PA 8
CG12799-PA CG8188-PB 8
CG12799-PA CG8188-PA 8
CG12799-PA CG7656-PE 9
CG12799-PA CG7656-PD 9
CG1108-PA CG1108-PA 1
CG1108-PA CG1082-PA 8
CG31418-PA CG31418-PA 1
CG31418-PA CG31419-PB 2
1.g1262.t2 CG6702-PA 1
1.g1262.t1 CG6702-PA 1
CG6019-PA CG6019-PA 1
CG6019-PA CG7972-PA 2
CG8268-PA CG8268-PA 1
2.g1902.t2 CG32206-PB 1
2.g1902.t2 CG32206-PE 1
2.g1902.t2 CG32432-PA 2
2.g783.t2 CG33275-PA 1
2.g783.t2 CG33275-PB 1
2.g783.t2 CG33275-PC 1
2.g783.t2 CG18214-PF 3
2.g783.t2 CG18214-PB 3
2.g783.t2 CG30440-PA 3
CG4756-PA CG4756-PA 1
CG13251-PA CG13251-PA 1
3.g1950.t1 CG31145-PB 1
3.g1950.t1 CG31145-PA 1
3.g1950.t1 CG31145-PC 1
CG17136-PB CG17136-PA 1
CG17136-PB CG17136-PD 2
CG17136-PA CG17136-PD 1
CG17136-PA CG17136-PA 2
6.g1390.t1 CG1314-PA 1
CG31223-PA CG31223-PA 1
1.g2156.t1 CG11290-PA 1
CG15845-PA CG15845-PC 1
CG15845-PA CG15845-PB 1
CG15845-PA CG15845-PA 1
CG15845-PA CG15845-PE 1
CG15845-PA CG10949-PA 3
CG13701-PA CG13701-PA 1
2.g1045.t1 CG34356-PE 1
2.g1045.t1 CG34356-PD 1
2.g1045.t1 CG34356-PF 1
2.g1045.t1 CG1951-PA 2
2.g1045.t1 CG1973-PA 3
CG10178-PA CG10178-PB 1
CG10178-PA CG10178-PA 1
CG10178-PA CG15661-PB 2
CG10178-PA CG15661-PA 2
CG10178-PA CG6658-PA 9
CG10178-PA CG6653-PA 10
CG4427-PA CG4427-PA 1
CG4427-PA CG4427-PC 1
CG4427-PA CG4427-PB 1
CG4427-PA CG33473-PB 3
CG4427-PA CG17328-PA 10
CG4427-PA CG32120-PA 10
CG4427-PA CG2052-PA 11
CG4427-PA CG2052-PF 11
CG4427-PA CG2052-PE 11
CG4427-PA CG2052-PC 11
CG4427-PA CG42277-PC 11
CG14039-PB CG14039-PE 1
CG14039-PB CG14039-PF 1
CG14039-PB CG14039-PA 1
CG14039-PB CG14039-PL 1
CG14039-PB CG14039-PG 1
CG14039-PB CG14039-PJ 1
CG14039-PB CG14039-PK 1
CG14039-PB CG14039-PI 1
CG14039-PB CG14039-PB 1
CG14039-PB CG14039-PH 1
CG14039-PB CG14040-PA 1
CG14039-PB CG33812-PA 3
CG14039-PB CG33842-PA 3
CG14039-PB CG33860-PA 3
CG14039-PB CG33848-PA 3
CG14039-PB CG33857-PA 3
CG14039-PB CG33845-PA 3
CG14039-PB CG33821-PA 3
CG14039-PB CG33809-PA 3
CG14039-PB CG33851-PA 3
CG14039-PB CG33803-PA 3
CG14039-PB CG33836-PA 3
CG14039-PB CG33866-PA 3
CG14039-PB CG33815-PA 3
CG14039-PB CG33863-PA 3
CG14039-PB CG31613-PA 3
CG14039-PB CG33830-PA 3
CG14039-PB CG33818-PA 3
CG14039-PB CG33824-PA 3
CG14039-PB CG33854-PA 3
CG14039-PB CG33827-PA 3
CG14039-PB CG33839-PA 3
CG14039-PB CG33806-PA 3
CG14039-PB CG33833-PA 3
CG4427-PB CG4427-PA 1
CG4427-PB CG4427-PC 1
CG4427-PB CG4427-PB 1
CG4427-PB CG17359-PA 10
CG4427-PB CG8484-PA 10
CG4427-PB CG10669-PB 11
CG4427-PB CG10669-PA 11
CG4427-PB CG3407-PA 11
CG4427-PB CG5557-PA 12
CG31126-PA CG31126-PA 1
CG6523-PA CG6523-PA 1
CG31195-PA CG31195-PB 1
CG1638-PA CG1638-PB 1
CG1638-PA CG1635-PA 1
CG9258-PA CG9258-PB 1
CG9258-PA CG9258-PA 1
3.g1111.t4 CG34383-PI 1
3.g1111.t4 CG34383-PH 1
3.g1111.t4 CG34383-PB 1
3.g1111.t4 CG34383-PE 1
3.g1111.t4 CG34383-PF 1
3.g1111.t4 CG34383-PD 1
3.g1111.t4 CG34383-PG 1
CG14441-PA CG14441-PA 1
3.g2786.t1 HT7-PA 1
3.g2786.t1 CG9652-PC 4
3.g2786.t1 CG9652-PB 4
3.g2786.t1 CG9652-PD 4
3.g2786.t1 CG9652-PE 4
3.g2786.t1 CG15113-PD 5
CG4746-PA CG4746-PA 1
CG4746-PA CG4766-PA 1
6.g1181.t1 CG8316-PA 1
CG18111-PA CG18111-PA 1
CG18111-PA CG7592-PA 2
CG18111-PA CG2297-PA 2
6.g1095.t1 CG9819-PC 2
6.g1095.t1 CG9819-PB 2
6.g1095.t1 CG9819-PA 2
6.g1095.t1 CG1455-PC 3
6.g1095.t1 CG1455-PB 3
6.g1095.t1 CG1455-PA 3
CG43093-PA CG43093-PA 1
CG33109-PA CG33109-PA 1
CG33109-PA CG16826-PA 2
3.g1178.t1 CG31157-PB 1
CG10130-PA CG10130-PA 1
CG31950-PA CG31950-PB 1
CG31950-PA CG31950-PA 1
1.g2215.t1 CG30169-PA 1
0.g1827.t1 CG42490-PB 1
2.g795.t1 CG17888-PL 1
2.g795.t1 CG17888-PC 1
2.g795.t1 CG17888-PN 1
2.g795.t1 CG17888-PG 1
2.g795.t1 CG17888-PO 1
2.g795.t1 CG17888-PD 1
CG13075-PB CG13075-PB 1
CG13075-PB CG33258-PB 2
CG6672-PC CG6672-PA 1
CG9054-PA CG9054-PA 1
CG31039-PA CG31039-PA 1
CG31039-PA CG4914-PA 19
CG31039-PA CG18735-PA 21
CG31039-PA CG4386-PA 22
CG31039-PA CG4316-PA 22
CG31039-PA CG4998-PB 24
CG12117-PB CG12117-PA 1
CG12117-PA CG12116-PA 1
CG12117-PA CG12117-PA 1
CG12117-PA CG15347-PA 2
CG14127-PA CG14127-PA 1
6.g51.t1 CG13362-PA 1
3.g2369.t2 CG6330-PB 1
3.g2369.t2 CG6330-PA 1
3.g2369.t2 CG3788-PB 2
3.g2369.t2 CG3788-PA 2
CG4654-PA CG4654-PA 1
CG4654-PA CG4654-PB 1
6.g1422.t1 CG14620-PA 1
6.g1422.t1 CG14621-PA 1
CG3257-PA CG3257-PA 1
CG18377-PE CG18377-PE 1
CG18377-PE CG18377-PD 1
CG18377-PE CG18377-PA 1
CG18377-PE CG18377-PC 1
CG18377-PE CG8587-PA 2
CG4265-PA CG4265-PB 1
CG4265-PA CG4265-PA 1
CG4265-PA CG1950-PA 4
CG2211-PA CG2211-PB 1
CG2211-PA CG2211-PA 1
CG2747-PB CG2747-PA 1
CG2747-PB CG2747-PC 1
CG2747-PB CG2747-PB 1
CG2747-PB CG2747-PD 1
CG13933-PA CG13933-PA 1
CG10079-PA CG10079-PB 1
CG10079-PA CG10079-PA 1
CG10079-PA CG18247-PA 2
CG10079-PA PR2-PC 5
CG10079-PA PR2-PE 5
CG10079-PA PR2-PD 5
CG10079-PA PR2-PA 5
0.g834.t1 CG43235-PA 1
1.g584.t1 CG11883-PA 1
1.g584.t1 CG11883-PC 1
1.g584.t1 CG11883-PB 1
CG34162-PA CG34162-PB 1
3.g2279.t1 CO3-PA 1
3.g2279.t1 CG32557-PA 2
3.g2279.t1 CG42345-PF 4
3.g2279.t1 CG30437-PA 4
3.g2279.t1 CG42345-PD 4
3.g2279.t1 CG32838-PA 4
CG2261-PA CG2261-PA 1
CG2261-PA CG12325-PA 3
CG4892-PA CG4892-PA 1
1.g1927.t3 CG42260-PD 1
1.g1927.t3 CG42260-PA 1
1.g1927.t3 CG42260-PB 1
1.g1927.t3 CG42701-PB 2
1.g1927.t3 CG7779-PA 2
1.g1927.t2 CG42260-PD 1
1.g1927.t2 CG42260-PA 1
1.g1927.t2 CG42260-PB 1
1.g1927.t2 CG7779-PA 2
CG31708-PA CG31708-PC 1
CG31708-PA CG31708-PB 1
CG31708-PA CG31708-PA 1
CG31708-PA CG14162-PA 16
CG31708-PA CG14162-PD 16
CG31708-PA CG32600-PA 16
CG31708-PA CG1634-PF 17
CG31708-PA CG1634-PD 17
CG31708-PA CG1634-PC 17
CG31708-PA CG1634-PA 17
CG31708-PA CG1634-PE 17
CG31708-PA CG1634-PB 17
CG31708-PA CG1634-PG 17
CG31708-PA CG42330-PE 18
CG31708-PA CG42330-PD 18
CG31708-PB CG31708-PC 1
CG31708-PB CG31708-PB 1
CG31708-PB CG31708-PA 1
CG31708-PB CG14162-PA 16
CG31708-PB CG14162-PD 16
CG31708-PB CG32600-PA 16
CG31708-PB CG1634-PF 17
CG31708-PB CG1634-PD 17
CG31708-PB CG1634-PC 17
CG31708-PB CG1634-PA 17
CG31708-PB CG1634-PG 17
CG31708-PB CG1634-PE 17
CG31708-PB CG1634-PB 17
CG31708-PB CG42330-PE 18
CG31708-PB CG42330-PD 18
CG31708-PB CG33950-PA 18
CG31708-PB CG33950-PK 18
3.g1052.t1 CG8087-PA 1
3.g1052.t1 CG14851-PA 2
3.g1052.t1 CG14850-PA 3
CG9422-PA CG9422-PD 1
CG9422-PA CG9422-PC 1
CG9422-PA CG9422-PA 1
CG6755-PA CG6755-PA 1
CG6755-PA CG6755-PB 1
CG9575-PA CG9575-PB 1
CG9575-PA CG9575-PA 1
CG9575-PA CG5771-PA 8
CG9575-PA CG5771-PB 8
CG4536-PA CG4536-PA 1
CG4536-PA CG4532-PD 1
CG4536-PA CG4532-PC 1
CG4536-PA CG4532-PB 1
CG4536-PA CG4532-PA 1
CG4536-PA CG4532-PE 1
CG4536-PA CG4532-PG 1
CG4536-PA CG4532-PF 1
CG4536-PA CG5842-PA 2
CG4536-PA CG5842-PB 2
CG4536-PB CG4536-PA 1
CG4536-PB CG4532-PD 1
CG4536-PB CG4532-PC 1
CG4536-PB CG4532-PB 1
CG4536-PB CG4532-PA 1
CG4536-PB CG4532-PE 1
CG4536-PB CG4532-PF 1
CG4536-PB CG4532-PG 1
CG4536-PB CG5842-PB 2
CG4536-PB CG5842-PA 2
CG2241-PA CG2241-PA 1
CG2241-PA CG1489-PA 1
CG2241-PA CG3455-PB 3
0.g1546.t1 CG43333-PA 1
0.g1546.t1 CG3359-PJ 2
0.g1546.t1 CG3359-PK 2
0.g1546.t1 CG3359-PI 2
0.g1546.t1 CG3359-PC 2
0.g1546.t1 CG3359-PM 2
0.g1546.t1 CG3359-PG 2
0.g1546.t1 CG3359-PF 2
0.g1546.t1 CG3359-PO 2
0.g1546.t1 CG3359-PE 2
0.g1546.t1 CG3359-PQ 2
0.g1546.t1 CG3359-PN 2
0.g1546.t1 CG3359-PH 2
0.g1546.t1 CG3359-PL 2
0.g1546.t1 CG3359-PD 2
0.g1546.t1 CG3359-PP 2
0.g1546.t1 CG3359-PB 2
CG10824-PA CG10824-PA 1
CG10824-PA CG11910-PA 2
CG10286-PA CG10286-PA 1
13781.g1345.t1 CG11111-PJ 1
13781.g1345.t1 CG11111-PI 1
13781.g1345.t1 CG11111-PH 1
13781.g1345.t1 CG11111-PF 1
13781.g1345.t1 CG11111-PE 1
13781.g1345.t1 CG11111-PB 1
13781.g1345.t1 CG11111-PA 1
13781.g1345.t1 CG11111-PD 1
13781.g1345.t1 CG11111-PC 1
13781.g1345.t1 CG11111-PG 1
0.g1931.t1 CG10123-PA 1
0.g1931.t1 CG3458-PA 2
2.g1403.t1 CG13484-PA 1
CG12156-PA CG12156-PB 1
CG12156-PA CG12156-PA 1
CG12156-PA CG34410-PE 6
CG12156-PA CG34410-PD 6
CG12156-PA CG34410-PC 6
CG12156-PA CG2885-PA 7
CG12156-PA CG14791-PC 7
CG12156-PA CG2849-PC 14
CG12156-PA CG2849-PA 14
CG32202-PA CG32202-PA 1
1.g1925.t3 CG13519-PA 1
CG9063-PA CG9063-PA 1
CG1455-PA CG1455-PA 1
CG1455-PA CG1455-PB 1
CG1455-PA CG1455-PC 1
CG1455-PA CG9842-PB 1
CG1455-PA CG9842-PC 1
CG1455-PA CG9842-PA 1
CG1455-PA CG9819-PC 1
CG1455-PA CG9819-PB 1
CG1455-PA CG9819-PA 1
CG11921-PA CG11921-PA 1
CG11921-PA CG11922-PA 2
4.g13.t1 CG2316-PH 1
4.g13.t1 CG2316-PC 1
4.g13.t1 CG2316-PD 1
4.g13.t1 CG2316-PE 1
4.g13.t1 CG2316-PA 1
4.g13.t1 CG2316-PG 1
4.g13.t1 CG2316-PB 1
4.g13.t1 CG2316-PF 1
CG15368-PA CG15368-PA 1
6.g906.t1 CG6386-PB 1
6.g906.t1 CG6386-PA 1
6.g906.t1 CG11584-PB 1
6.g906.t1 CG11584-PC 1
6.g906.t1 CG8878-PB 3
6.g906.t1 CG8878-PA 3
CG3213-PA CG3213-PA 1
CG3213-PA CG8851-PA 2
CG42390-PA CG42390-PB 1
CG42390-PA CG42390-PD 1
CG42390-PA CG42390-PC 1
CG42708-PB CG42708-PF 1
CG42708-PB CG42708-PD 1
CG42708-PB CG42708-PB 1
CG42708-PB CG42708-PA 1
CG42708-PB CG42708-PC 1
CG42708-PB CG42708-PE 1
CG42708-PB CG42708-PI 1
CG42708-PB CG42708-PH 1
CG42708-PC CG42708-PB 1
CG42708-PC CG42708-PD 1
CG42708-PC CG42708-PC 1
CG42708-PC CG42708-PF 1
CG42708-PC CG42708-PA 1
CG42708-PC CG42708-PE 1
CG42708-PC CG42708-PI 1
CG42708-PC CG42708-PH 1
CG42708-PA CG42708-PF 1
CG42708-PA CG42708-PB 1
CG42708-PA CG42708-PA 1
CG42708-PA CG42708-PD 1
CG42708-PA CG42708-PC 1
CG42708-PA CG42708-PE 1
CG42708-PA CG42708-PI 1
CG42708-PA CG42708-PH 1
2.g1148.t1 CG11711-PB 1
2.g1148.t1 CG11711-PC 1
2.g1148.t1 CG11711-PD 1
2.g1148.t1 CG11711-PA 1
2.g1148.t1 CG4946-PA 3
CG8788-PA CG8788-PA 1
CG42708-PE CG42708-PI 2
CG42708-PE CG42708-PE 2
CG42708-PE CG42708-PC 2
CG14948-PA CG14948-PA 1
CG14948-PA CG12191-PA 3
CG10539-PA CG10539-PA 1
CG10539-PA CG17596-PA 2
CG10539-PA CG42783-PH 9
CG10539-PA CG2049-PG 9
CG10539-PA CG2049-PK 9
CG10539-PA CG42349-PD 10
CG10539-PA CG10524-PA 10
CG3284-PA II15-PB 1
CG3284-PA II15-PA 1
1.g1580.t1 CG43111-PA 1
CG11655-PA CG11655-PA 1
CG11655-PA CG9903-PA 2
CG6149-PB CG6149-PB 1
CG6149-PB CG3625-PC 4
CG7109-PA CG7109-PA 1
CG7109-PA CG32505-PE 2
CG7109-PA CG32505-PA 2
CG7109-PA CG12217-PD 3
CG7109-PA CG12217-PC 3
CG7109-PA CG12217-PB 3
CG7109-PA CG12217-PA 3
CG7109-PA CG11597-PC 4
CG7109-PA CG11597-PB 4
CG7109-PA CG11597-PA 4
CG7109-PA CG6593-PA 5
CG7109-PA CG5650-PA 5
CG7109-PA CG2096-PA 6
CG7109-PA CG10138-PA 7
CG7109-PA CG8822-PA 7
CG7109-PA CG40448-PB 8
CG32087-PA CG32087-PA 1
CG32087-PA CG32675-PB 2
CG32087-PA CG32675-PD 2
CG32087-PA CG32675-PC 2
CG32087-PA CG32675-PA 2
CG4162-PA CG4162-PA 1
3.g1415.t1 CG6621-PB 1
3.g1415.t1 CG6621-PA 1
6.g43.t1 CG7486-PE 1
6.g43.t1 CG7486-PD 1
6.g43.t1 CG14902-PA 4
CG9413-PA CG9413-PB 1
CG9413-PA CG9413-PA 1
CG3831-PA CG3831-PA 1
CG3831-PA CG3831-PC 1
CG3831-PA CG3831-PB 1
CG31515-PB CG31515-PB 1
CG1548-PA CG1548-PA 1
CG1548-PA CG10104-PA 2
CG1548-PA CG6508-PA 5
CG5848-PA CG5848-PD 1
CG5848-PA CG5848-PB 1
CG5848-PA CG5848-PA 1
CG5848-PA CG5848-PC 1
1.g1515.t4 CG12218-PA 4
CG2525-PA CG2525-PA 1
1.g1515.t1 CG15105-PC 1
1.g1515.t1 CG15105-PB 1
1.g1515.t1 CG15105-PA 1
1.g1515.t2 CG15105-PC 1
1.g1515.t2 CG15105-PB 1
1.g1515.t2 CG15105-PA 1
1.g1515.t2 CG42396-PE 2
1.g1515.t2 CG42396-PD 2
1.g1515.t2 CG42396-PC 2
1.g1515.t2 CG42396-PB 2
1.g1515.t2 CG42396-PA 2
1.g1515.t2 CG10719-PD 3
1.g1515.t2 CG10719-PC 3
1.g1515.t2 CG10719-PB 3
1.g1515.t2 CG10719-PA 3
1.g1515.t3 CG15105-PC 1
1.g1515.t3 CG15105-PB 1
1.g1515.t3 CG15105-PA 1
CG30329-PA CG30329-PA 1
CG30329-PA CG18617-PA 2
CG30329-PA CG18617-PB 2
3.g768.t1 CG5201-PC 1
3.g768.t1 CG5201-PB 1
3.g768.t1 CG5201-PA 1
1.g618.t1 CG13227-PA 1
CG1602-PA CG1602-PA 1
CG1602-PA CG1605-PA 2
CG1602-PA CG18262-PA 5
CG1602-PA CG2129-PA 7
CG1602-PA CG7672-PC 8
CG1602-PA CG7672-PA 8
CG1602-PA CG17385-PA 10
CG1602-PA CG5683-PD 10
CG1602-PA CG17359-PA 10
CG1602-PA CG5249-PE 10
CG1602-PA CG5249-PD 10
CG1602-PA CG5249-PA 10
CG1602-PA CG5249-PC 10
CG1602-PA CG5249-PB 10
CG1602-PA CG7386-PA 11
CG1602-PA CG3743-PC 12
CG1602-PA CG12605-PC 12
CG1602-PA CG12605-PA 12
CG1602-PA CG12605-PB 12
CG1602-PA CG10021-PH 12
CG1602-PA CG10021-PG 12
CG1602-PA CG10021-PF 12
CG1602-PA CG10021-PE 12
CG1602-PA CG10021-PA 12
CG1602-PA CG10021-PD 12
CG1602-PA CG10021-PC 12
CG1602-PA CG10021-PB 12
CG1602-PA CG11696-PA 13
CG1602-PA CG4360-PB 13
CG1602-PA CG17181-PA 13
CG1602-PA CG17802-PA 13
CG1602-PA CG17806-PA 13
CG1602-PA CG4707-PA 13
CG1602-PA CG17568-PA 13
CG1602-PA CG34346-PF 14
CG1602-PA CG34346-PG 14
CG1602-PA CG4158-PA 14
CG1602-PA CG2889-PB 14
CG1602-PA CG2889-PA 14
6.g828.t5 CG11245-PA 1
6.g828.t5 CG42349-PD 1
6.g828.t5 CG10524-PA 1
6.g828.t5 CG10261-PB 7
6.g828.t5 CG10261-PD 7
CG7331-PA CG7331-PA 1
CG8733-PA CG8733-PA 1
CG8733-PA CG4163-PA 2
CG16790-PA CG16790-PA 1
CG34194-PA CG34194-PA 1
CG8408-PA CG8408-PA 1
CG5168-PA CG5168-PB 1
CG5168-PA CG5168-PA 1
CG17970-PA CG17970-PB 1
CG17970-PA CG14032-PA 1
CG17970-PA CG14031-PA 1
CG17970-PA CG2062-PA 9
CG17970-PA CG16761-PA 10
CG17970-PA CG3972-PA 14
CG17970-PA CG8864-PA 24
CG17970-PA CG17577-PA 27
CG17158-PA CG17158-PB 1
CG17158-PA CG17158-PA 1
CG17970-PB CG17970-PB 1
CG17970-PB CG14031-PA 1
CG17970-PB CG14032-PA 1
CG17970-PB CG1944-PA 4
CG17970-PB CG11715-PA 11
CG17970-PB CG8864-PA 24
CG17970-PB CG3567-PA 28
CG14856-PA CG14856-PA 1
CG14856-PA CG14855-PA 1
CG14856-PA CG6231-PA 1
CG14856-PA CG6231-PB 1
CG14856-PA CG6231-PD 1
CG14856-PA CG6231-PC 1
CG14856-PA CG14857-PA 1
CG14856-PA CG4630-PA 12
0.g333.t1 CG8817-PH 1
0.g333.t1 CG8817-PG 1
0.g333.t1 CG8817-PF 1
0.g333.t1 CG8817-PE 1
0.g333.t1 CG8817-PD 1
0.g333.t1 CG8817-PB 1
0.g333.t1 CG8817-PA 1
0.g333.t1 CG8817-PC 1
CG13905-PA CG13905-PB 1
CG13905-PA CG14963-PA 2
3.g1049.t1 CG8050-PA 1
3.g1049.t1 CG8066-PA 2
0.g628.t1 CG43307-PA 1
9260.g883.t1 CG2885-PA 1
9260.g883.t1 CG32670-PA 1
9260.g883.t1 CG17515-PC 8
9260.g883.t1 RP4-PA 8
9260.g883.t1 CG3664-PI 9
9260.g883.t1 CG3664-PH 9
9260.g883.t1 CG3664-PG 9
9260.g883.t1 CG3664-PE 9
9260.g883.t1 CG3664-PC 9
9260.g883.t1 CG3664-PD 9
9260.g883.t1 CG3664-PF 9
9260.g883.t1 CG3664-PB 9
9260.g883.t1 CG3664-PA 9
9260.g883.t1 CG14791-PB 9
9260.g883.t1 CG3870-PA 9
3.g1054.t1 CG14850-PA 1
3.g1054.t1 CG14851-PA 2
CG16964-PA CG16964-PA 1
6.g1147.t2 CG9059-PE 1
6.g1147.t2 CG9059-PH 1
6.g1147.t2 CG9059-PD 1
6.g1147.t2 CG9059-PG 1
6.g1147.t2 CG9059-PF 1
6.g1147.t2 CG11319-PA 2
6.g1147.t2 CG32145-PA 4
6.g1147.t2 CG42280-PE 4
6.g1147.t2 CG32145-PB 4
CG5660-PA CG5660-PA 1
CG5660-PA CG4062-PA 1
CG5660-PA CG4062-PB 1
CG31759-PA CG31759-PD 1
CG31759-PA CG31759-PC 1
CG31759-PA CG31137-PF 2
CG31759-PA CG31137-PE 2
CG31759-PA CG31137-PA 2
CG31759-PA CG31137-PB 2
CG31759-PA CG31137-PC 2
CG31759-PA CG31137-PD 2
CG7187-PB CG7187-PD 1
CG7187-PB CG7187-PC 1
CG7187-PB CG7187-PB 1
CG7187-PB CG7187-PA 1
CG31087-PA CG31087-PA 1
CG31087-PA CG31099-PA 2
CG31087-PA CG6830-PA 5
CG31087-PA CG10560-PA 8
CG8298-PA CG8298-PC 1
CG8298-PA CG8298-PA 1
CG8298-PA CG7995-PA 3
CG8298-PA CG7995-PB 3
CG8298-PA CG7995-PD 3
CG8298-PA CG7995-PE 3
CG8298-PA CG7995-PC 3
CG8298-PA CG1271-PD 5
CG8298-PA CG1271-PA 5
CG30284-PA CG30284-PA 1
CG30284-PA CG30284-PB 1
CG30284-PA CG34394-PG 2
CG30284-PA CG34394-PD 2
CG30284-PA CG34394-PE 2
CG30284-PA CG34394-PH 2
CG30284-PA CG34394-PA 2
CG30284-PA CG34394-PC 2
CG33770-PA CG14457-PB 1
CG33770-PA CG14457-PC 1
CG33770-PA CG14456-PA 2
CG6834-PA CG6834-PA 1
CG6834-PA CG6830-PA 1
CG6834-PA CG6908-PA 1
CG6834-PA CG10550-PD 5
CG6834-PA CG10550-PC 5
CG6834-PA CG10550-PB 5
CG6834-PA CG10675-PA 8
CG32654-PC CG32654-PD 1
CG32654-PC CG32654-PE 1
CG32654-PC CG32654-PG 1
CG32654-PC CG32654-PF 1
CG12279-PA CG12279-PA 1
CG12279-PA CG4456-PD 2
CG12279-PA CG4456-PC 2
CG12279-PA CG4456-PB 2
CG12279-PA CG4456-PA 2
CG12279-PA CG6000-PA 3
2.g1657.t1 CG32164-PA 1
2.g1657.t1 CG32164-PB 1
2.g1657.t1 CG32165-PA 1
2.g1657.t1 CG32165-PB 1
CG10267-PA CG10267-PC 1
CG10267-PA CG10267-PB 1
CG10267-PA CG10267-PA 1
CG10267-PA CG7672-PA 8
CG10267-PA CG3941-PB 9
CG10267-PA CG31670-PD 9
CG10267-PA CG31670-PB 9
CG10267-PA CG31670-PA 9
CG10267-PA CG31670-PC 9
CG10267-PA CG8145-PA 9
CG10267-PA CG1454-PA 9
CG10267-PA CG17385-PA 9
CG10267-PA CG3242-PA 10
CG10267-PA CG5249-PC 10
CG10267-PA CG5249-PB 10
CG10267-PA CG5249-PE 10
CG10267-PA CG5249-PD 10
CG10267-PA CG5249-PA 10
CG10267-PA CG42277-PF 11
CG10267-PA CG42277-PE 11
CG10267-PA CG42277-PG 11
CG10267-PA CG3956-PA 12
CG10267-PA CG4360-PB 12
CG10267-PA CG12605-PA 12
CG10267-PA CG12605-PB 12
CG10267-PA CG17181-PA 12
CG10267-PA CG3743-PC 12
CG10267-PA CG3743-PA 12
CG10267-PA CG11352-PF 13
CG10267-PA CG7987-PB 13
CG10267-PA CG7987-PA 13
CG10267-PA CG17568-PA 13
CG10267-PA CG15073-PA 14
CG10267-PA CG8301-PA 14
3.g1056.t1 CG8279-PB 1
3.g1056.t1 CG8279-PC 1
0.g429.t1 CG43165-PA 1
CG31007-PA CG31007-PA 1
CG31007-PA CG31008-PA 2
CG17184-PB CG17184-PA 1
CG17184-PB CG17184-PB 1
CG13829-PA CG13829-PA 1
CG1979-PA CG1979-PA 1
CG31100-PA CG31100-PA 1
3.g1396.t1 CG5106-PA 1
3.g1396.t1 CG17210-PA 1
3.g1396.t1 CG5207-PA 1
3.g1396.t1 CG6628-PA 3
3.g1396.t1 CG32679-PA 4
3.g1396.t1 CG9538-PB 5
3.g1396.t1 CG9538-PA 5
CG6580-PA CG6580-PA 1
CG6580-PA CG6467-PA 13
CG6580-PA CG10472-PA 18
CG6580-PA CG11836-PI 23
0.g1817.t1 CG10211-PA 1
0.g1817.t1 CG8913-PA 6
CG14180-PA CG14180-PB 1
CG7851-PC CG7851-PA 1
CG7851-PC CG7851-PC 1
CG7851-PC CG7851-PB 1
CG7851-PB CG7851-PB 1
CG7851-PB CG7851-PA 1
CG7851-PB CG7851-PC 1
CG7851-PA CG7851-PA 1
CG7851-PA CG7851-PC 1
CG7851-PA CG7851-PB 1
CG6965-PA CG6965-PA 1
1.g2162.t1 CG43775-PA 1
1.g2162.t1 CG43776-PA 2
CG31370-PA CG31370-PB 1
CG31370-PA CG13659-PA 1
CG31370-PA CG31104-PA 4
CG18558-PA CG18558-PB 1
CG18558-PA CG2983-PA 8
CG5711-PA CG5711-PB 1
CG5711-PA CG5711-PA 1
CG5711-PA CG1487-PB 2
CG5711-PA CG1487-PA 2
CG12699-PB CG12699-PB 1
CG3809-PA CG3809-PA 1
CG3809-PA CG11255-PA 2
CG3809-PA CG11255-PB 2
CG4495-PB CG4495-PA 1
CG4495-PB CG4495-PB 1
CG4495-PB CG4704-PA 2
2.g328.t3 CG14955-PD 1
2.g328.t3 CG7740-PD 2
2.g328.t3 CG7740-PA 2
2.g328.t3 CG7740-PC 2
2.g328.t3 CG7740-PB 2
2.g328.t1 CG14955-PD 1
0.g1286.t1 CG4751-PA 1
2.g623.t1 CG10534-PA 1
2.g623.t1 CG10530-PA 1
2.g623.t1 CG18779-PA 1
2.g623.t1 CG10529-PA 3
2.g623.t1 CG6955-PA 5
6.g126.t2 CG11491-PQ 2
6.g126.t2 CG11491-PM 2
6.g126.t2 CG11491-PL 2
6.g126.t2 CG11491-PB 2
6.g126.t2 CG11491-PC 2
6.g126.t2 CG11491-PP 3
6.g126.t1 CG11491-PO 1
6.g126.t1 CG11491-PG 1
6.g126.t1 CG11491-PQ 2
6.g126.t1 CG11491-PM 2
6.g126.t1 CG11491-PL 2
6.g126.t1 CG11491-PB 2
6.g126.t1 CG11491-PC 2
3.g2256.t1 CG31092-PE 2
3.g2256.t1 CG31092-PG 2
CG1994-PA CG1994-PA 1
CG15881-PA CG15881-PA 1
3.g9.t2 CG32490-PY 1
3.g9.t2 CG32490-PU 1
3.g9.t2 CG32490-PA 3
CG10480-PA CG10480-PC 1
CG10480-PA CG10480-PB 1
CG10480-PA CG10480-PA 1
3.g9.t4 CG32490-PL 2
3.g9.t4 CG32490-PR 2
3.g9.t4 CG32490-PA 2
3.g9.t4 CG32490-PA 3
6.g138.t1 CG42666-PI 1
6.g138.t1 CG42666-PH 1
6.g138.t1 CG42666-PG 1
6.g138.t1 CG42666-PD 1
6.g138.t1 CG42666-PF 1
6.g138.t1 CG42666-PA 1
6.g138.t1 CG42666-PC 1
6.g138.t1 CG42666-PB 1
6.g138.t1 CG42666-PJ 1
6.g138.t1 CG42666-PE 1
6.g138.t1 CG12877-PE 2
6.g138.t1 CG12877-PC 2
6.g138.t1 CG8368-PA 3
6.g138.t1 CG8368-PB 3
0.g1165.t1 CG5096-PA 1
0.g1165.t1 CG7702-PB 3
0.g1165.t1 CG7702-PA 3
CG8852-PA CG8852-PA 1
CG4043-PA CG4043-PA 1
0.g1205.t1 CG7363-PA 1
0.g1205.t1 CG7363-PB 1
CG5537-PA CG5537-PC 1
CG5537-PA CG5537-PA 1
CG5537-PA CG4798-PA 3
CG5537-PA CG4798-PD 3
CG5537-PA CG4798-PC 3
CG5537-PA CG4798-PB 3
1.g148.t1 CG4471-PA 1
CG9473-PD ED6-PD 1
CG9473-PD ED6-PC 1
CG9473-PD ED6-PA 1
CG9473-PD ED6-PB 1
3.g825.t1 CG6993-PD 1
3.g825.t1 CG6993-PC 1
3.g825.t1 CG6993-PA 1
3.g825.t1 CG7391-PA 3
3.g825.t1 CG7391-PD 3
3.g825.t1 CG7951-PA 4
CG17100-PA CG17100-PA 1
CG17100-PA CG17100-PC 1
CG17100-PA CG17100-PB 1
CG17100-PA CG11194-PA 2
CG4908-PA CG4908-PA 1
CG4908-PA CG4908-PB 1
3.g616.t1 CG6026-PB 1
3.g2397.t1 CG6051-PC 1
3.g2397.t1 CG6051-PB 1
3.g2397.t1 CG2903-PE 2
3.g2397.t1 CG2903-PA 2
3.g2397.t1 CG2903-PC 2
3.g2397.t1 CG2903-PB 2
3.g2397.t1 CG31064-PB 3
3.g2397.t1 CG14782-PA 3
CG13761-PA CG13761-PB 1
CG11512-PA CG11512-PA 1
6.g742.t2 CG11203-PB 1
6.g742.t2 CG11203-PA 1
6.g742.t2 CG15207-PA 1
6.g742.t2 CG14995-PA 3
6.g742.t2 CG14995-PC 3
6.g742.t2 CG14995-PI 3
6.g742.t2 CG14995-PF 3
6.g742.t2 CG14995-PH 4
0.g706.t1 CG16947-PB 1
0.g706.t1 CG16947-PA 1
CG1129-PB CG1129-PA 1
CG1129-PB CG1129-PB 1
CG32454-PA CG32454-PA 1
CG32454-PA CG11367-PA 2
CG6977-PA CG6977-PA 1
CG12304-PA CG12304-PB 1
CG12304-PA CG12304-PA 1
CG12304-PB CG12304-PA 1
CG12304-PB CG12304-PB 1
CG15172-PA CG15172-PD 1
CG15172-PA CG15172-PC 1
CG15172-PA CG15172-PB 1
CG15172-PA CG15172-PA 1
7470.g722.t1 CG40042-PA 1
CG6977-PC CG6977-PA 1
3.g154.t1 CG3301-PB 2
3.g154.t1 CG3301-PA 2
CG11537-PA CG11537-PA 1
CG11537-PA CG11537-PB 1
CG11537-PA CG11537-PF 1
CG11537-PA CG11537-PE 1
CG11537-PA CG11537-PD 1
CG11537-PA CG11537-PC 1
1.g90.t1 CG15908-PA 1
CG6977-PB CG6977-PA 1
CG6977-PB CG6445-PC 3
CG6977-PB CG6445-PA 3
CG6977-PB CG6445-PB 3
CG6977-PB CG7749-PC 5
CG6977-PB CG7749-PD 5
CG6977-PB CG7100-PE 8
CG6977-PB CG7100-PL 8
CG6977-PB CG7100-PA 8
CG6977-PB CG7100-PC 8
CG6977-PB CG7100-PI 9
CG6977-PB CG7100-PJ 9
0.g200.t1 CG33673-PB 1
0.g200.t1 CG30379-PB 5
3.g2827.t1 CG17998-PA 1
3.g2827.t1 CG40129-PA 2
3.g2827.t1 CG40129-PB 2
3.g2827.t1 CG10522-PA 15
3.g2827.t1 CG10522-PB 15
3.g2827.t1 CG17528-PA 16
3.g2827.t1 CG17528-PB 16
3.g2827.t1 CG1830-PE 18
3.g2827.t1 CG1830-PD 18
3.g2827.t1 CG6703-PF 20
3.g2827.t1 CG6703-PB 20
3.g2827.t1 CG10295-PB 20
3.g2827.t1 CG10295-PA 20
3.g2827.t1 CG10295-PC 20
3.g2827.t1 CG5072-PB 21
3.g2827.t1 CG5072-PA 21
3.g2827.t1 CG5072-PC 21
3.g2827.t1 CG7393-PA 22
3.g2827.t1 CG5680-PE 22
3.g2827.t1 CG5680-PF 22
3.g2827.t1 CG5680-PB 22
3.g2827.t1 CG33338-PA 22
CG18617-PA CG18617-PA 1
CG18617-PA CG18617-PB 1
CG18617-PA CG7678-PA 1
CG18617-PA CG12602-PA 1
CG18617-PA CG1709-PA 1
CG18617-PA CG1709-PF 1
CG18617-PA CG1709-PD 1
CG18617-PA CG1709-PB 1
CG18617-PA CG1709-PJ 1
CG18617-PA CG1709-PI 1
CG18617-PA CG1709-PE 1
CG18617-PA CG1709-PC 1
CG18617-PA CG1709-PG 1
CG18617-PA CG1709-PH 1
CG18617-PA CG30329-PA 1
CG2238-PA CG2238-PA 1
CG2238-PA CG2238-PB 1
CG2238-PA CG2238-PC 1
CG2238-PA CG2225-PB 1
CG2238-PA CG2225-PG 1
CG2238-PA CG2225-PA 1
CG2238-PA CG2225-PE 1
CG2238-PA CG2225-PF 1
CG2238-PA CG2225-PC 1
CG2238-PA CG4849-PA 1
CG2238-PA CG1410-PA 3
CG2238-PA CG4567-PA 4
CG2238-PC CG2238-PA 1
CG2238-PC CG2238-PB 1
CG2238-PC CG2238-PC 1
CG2238-PC CG2225-PB 1
CG2238-PC CG2225-PG 1
CG2238-PC CG2225-PA 1
CG2238-PC CG2225-PE 1
CG2238-PC CG2225-PF 1
CG2238-PC CG4849-PA 1
CG2238-PC CG1410-PA 3
CG2238-PC CG4567-PA 4
CG2238-PB CG2238-PA 1
CG2238-PB CG2238-PB 1
CG2238-PB CG2238-PC 1
CG2238-PB CG2225-PB 1
CG2238-PB CG2225-PG 1
CG2238-PB CG2225-PA 1
CG2238-PB CG2225-PE 1
CG2238-PB CG2225-PF 1
CG2238-PB CG2225-PC 1
CG2238-PB CG4849-PA 1
CG2238-PB CG1410-PA 3
CG2238-PB CG4567-PA 4
CG13140-PB CG13140-PC 1
CG13140-PB CG13140-PB 1
CG13140-PB CG13140-PA 1
CG13140-PB CG10946-PB 11
CG13140-PB CG10946-PA 11
CG14121-PA CG14121-PA 1
CG14121-PA CG14121-PB 1
CG13140-PA CG13140-PC 1
CG13140-PA CG13140-PB 1
CG13140-PA CG13140-PA 1
CG13140-PA CG12191-PA 10
CG13140-PA CG10946-PB 11
CG13140-PA CG10946-PA 11
CG8398-PB CG8398-PE 1
CG8398-PB CG8398-PD 1
CG8398-PB CG8398-PC 1
CG8398-PB CG8398-PA 1
CG8398-PC CG8398-PE 1
CG8398-PC CG8398-PD 1
CG8398-PC CG8398-PC 1
CG8398-PC CG8398-PA 1
CG16901-PB CG16901-PB 1
CG16901-PB CG16901-PA 2
CG16901-PB CG32169-PB 5
CG16901-PB CG9983-PE 6
CG8398-PA CG8398-PA 1
CG8398-PA CG8398-PE 1
CG8398-PA CG8398-PD 1
CG8398-PA CG8398-PC 1
CG5989-PA CG5989-PA 1
CG5989-PA CG5989-PB 1
0.g517.t1 CG15630-PA 1
CG5629-PA CG5629-PA 1
CG5629-PA CG5629-PC 1
CG5408-PA CG5408-PA 1
6.g391.t2 CG6677-PB 1
6.g391.t2 CG6677-PC 1
6.g391.t2 CG6695-PB 1
6.g391.t2 CG6695-PA 1
6.g541.t1 CG32719-PA 1
6.g541.t1 CG32720-PB 1
CG7978-PB CG7978-PB 1
CG7978-PB CG7978-PA 1
6.g1151.t2 CG8949-PF 1
6.g1151.t2 CG8949-PG 1
6.g1151.t2 CG8949-PE 1
6.g1151.t2 CG8949-PD 1
6.g1151.t2 CG8949-PA 1
6.g1151.t2 CG8949-PC 1
CG4658-PA CG4658-PA 1
CG4658-PA CG4658-PC 1
CG4658-PA CG4658-PB 1
CG30118-PC CG30118-PB 1
CG30118-PC CG30118-PC 1
CG30118-PC CG30118-PA 1
1.g462.t1 CG13739-PA 1
CG13155-PA CG13155-PA 1
14528.g1414.t1 CG15040-PA 1
CG13778-PA CG13778-PA 1
CG13778-PA CG13778-PC 1
CG13778-PA CG13778-PB 1
CG6105-PA CG6105-PD 1
CG6105-PA CG6105-PB 1
CG6105-PA CG6105-PA 1
CG6105-PA CG7211-PA 2
2.g1733.t1 CG13731-PB 1
CG11943-PB CG11943-PB 1
CG11943-PB CG11943-PA 1
CG17347-PA CG17347-PA 1
CG3880-PA CG3880-PA 1
1.g847.t1 AT1-PC 1
1.g847.t1 AT1-PA 1
1.g847.t1 AT1-PB 1
1.g847.t1 CG10811-PB 2
1.g847.t1 CG10811-PC 2
1.g847.t1 CG10811-PA 2
3.g2185.t1 CG11889-PA 1
3.g2185.t1 CG11878-PA 1
3.g2185.t1 CG11891-PE 1
3.g2185.t1 CG11891-PD 1
3.g2185.t1 CG9498-PA 8
3.g2185.t1 CG13360-PA 9
CG17224-PA CG17224-PD 1
CG17224-PA CG17224-PC 1
CG17224-PA CG17224-PB 1
CG17224-PA CG17224-PA 1
CG17224-PA CG3788-PB 3
CG17224-PA CG3788-PA 3
CG15536-PA CG15536-PA 1
CG3736-PA CG3736-PA 1
CG3736-PA CG4261-PB 7
CG7813-PA CG7813-PA 1
CG7813-PA CG6030-PA 2
CG7813-PA CG6030-PB 2
CG13255-PA CG13255-PB 1
CG13255-PA CG13255-PA 1
14528.g1416.t1 CG6531-PA 1
2.g621.t1 CG7018-PB 1
2.g621.t1 CG6338-PA 2
2.g621.t1 CG6338-PB 2
2.g621.t1 CG32180-PD 4
2.g621.t1 CG32180-PB 4
2.g621.t1 CG5583-PA 4
CG4921-PA CG4921-PA 1
CG4921-PA CG4921-PB 1
CG4921-PA CG3269-PA 3
CG4921-PA RP3-PB 4
CG4921-PA RP3-PA 4
CG4921-PA CG32670-PA 6
CG4921-PA CG31118-PA 8
CG5649-PA CG5649-PA 1
CG4579-PA CG4579-PA 1
CG4579-PA CG4579-PB 1
13781.g1339.t1 CG11095-PA 1
CG32834-PB CG32834-PB 1
CG32834-PB CG32833-PA 3
CG32834-PB CG17404-PB 13
CG3038-PA CG3038-PA 1
CG3038-PA CG3038-PB 1
CG3038-PA CG11357-PD 2
CG3038-PA CG11357-PC 2
CG3038-PA CG11357-PB 2
CG3038-PA CG11357-PA 2
CG3038-PA CG30036-PA 5
CG3038-PA CG30037-PA 6
6.g516.t1 CG4617-PC 1
6.g516.t1 CG4617-PB 1
6.g516.t1 CG4617-PA 1
CG4799-PA CG4799-PA 1
CG4799-PA CG8548-PA 3
0.g1933.t2 CG10186-PA 1
0.g1933.t2 CG10186-PH 1
0.g1933.t2 CG10186-PG 1
0.g1933.t2 CG10186-PE 1
0.g1933.t2 CG2040-PA 2
0.g1933.t1 CG10186-PH 1
0.g1933.t1 CG10186-PG 1
0.g1933.t1 CG10186-PA 1
0.g1933.t1 CG10186-PE 1
0.g1933.t1 CG10186-PC 1
0.g1933.t1 CG2040-PB 2
CG6051-PC CG6051-PC 1
CG6051-PC CG6051-PB 1
CG31103-PA CG31103-PB 1
CG31103-PA CG31106-PB 2
CG31103-PA CG33233-PC 3
CG31103-PA CG3690-PA 6
CG31103-PA CG3168-PB 6
CG31103-PA CG3168-PA 6
CG31103-PA CG3168-PC 6
CG9050-PA CG9050-PA 1
CG8177-PA CG8177-PH 1
CG8177-PA CG8177-PB 1
CG8177-PA CG8177-PF 1
CG8177-PA CG8177-PC 1
CG8177-PA CG8177-PI 1
CG8177-PA CG8177-PM 1
CG8177-PA CG8177-PD 1
CG8177-PA CG8177-PJ 1
CG8177-PA CG8177-PE 1
CG8177-PA CG8177-PA 1
CG8177-PA CG8177-PG 1
CG8177-PA CG8177-PK 1
CG8177-PA CG8177-PL 1
CG8177-PA CG42253-PF 1
CG8177-PA CG42253-PI 1
CG8177-PA CG42253-PH 1
CG8177-PA CG42253-PD 1
CG8177-PA CG4675-PA 1
CG8177-PA CG4675-PB 1
CG8177-PA CG42253-PE 1
CG8177-PA CG31906-PA 1
CG8177-PA CG42253-PG 1
CG8177-PA CG42253-PJ 1
CG9115-PA CG9115-PA 1
CG9115-PA CG3530-PC 2
CG9115-PA CG3530-PB 2
CG9115-PA CG3530-PA 2
CG15657-PA CG15657-PA 1
3.g2503.t1 CG9990-PD 1
3.g2503.t1 CG9990-PF 1
3.g2503.t1 CG9990-PB 1
3.g2503.t1 CG9990-PA 1
3.g2503.t1 CG9990-PE 1
3.g2503.t1 CG33970-PA 1
3.g2503.t1 CG11147-PB 1
3.g2503.t1 CG11147-PA 1
3.g2503.t1 CG33970-PB 2
CG16793-PA CG16793-PA 1
CG16793-PA CG16793-PB 1
CG16793-PA CG13762-PB 1
CG8625-PA CG8625-PC 1
CG8625-PA CG8625-PB 1
CG8625-PA CG8625-PA 1
CG8625-PA CG5942-PD 2
CG8625-PA CG5942-PC 2
CG8625-PA CG5942-PB 2
CG8625-PA CG5942-PA 2
CG8625-PA CG5942-PE 2
CG8625-PA CG3696-PE 4
CG8625-PA CG9594-PA 4
CG8625-PA CG3696-PC 4
CG8625-PA CG3696-PF 4
CG8625-PA CG3696-PD 4
CG8625-PA CG3696-PA 4
CG4825-PB CG4825-PA 1
CG4825-PB CG4825-PB 1
CG4825-PA CG4825-PA 1
CG4825-PA CG4825-PB 1
1.g17.t1 CG40351-PI 1
1.g17.t1 CG40351-PH 1
1.g17.t1 CG40351-PG 1
1.g17.t1 CG40351-PF 1
1.g17.t1 CG40351-PE 1
1.g17.t1 CG40351-PD 1
1.g17.t1 CG40351-PB 1
1.g17.t1 CG40351-PC 1
1.g17.t1 CG40351-PA 1
1.g17.t1 CG4976-PA 4
1.g17.t1 CG8887-PC 5
1.g17.t1 CG8887-PB 5
6.g788.t1 CG1703-PA 1
6.g788.t1 CG9330-PA 2
6.g788.t1 CG9281-PC 3
6.g788.t1 CG9281-PB 3
1.g2138.t1 AN1-PB 1
1.g2138.t1 AN1-PA 1
2.g190.t1 CG2086-PB 1
2.g190.t1 CG18171-PA 1
2.g190.t1 CG2086-PA 1
2.g190.t1 CG2086-PC 1
2.g190.t1 CG42677-PF 7
2.g190.t1 CG42677-PE 7
2.g190.t1 CG42677-PD 7
2.g190.t1 CG42677-PC 7
2.g190.t1 CG31665-PA 9
CG8460-PA CG8460-PA 1
2.g1103.t2 CG43693-PB 1
2.g1103.t2 CG43693-PA 1
2.g1103.t2 CG43693-PE 1
2.g1103.t2 CG43693-PG 1
2.g1103.t2 CG43693-PD 1
2.g1103.t2 CG43693-PC 1
2.g1103.t2 CG43693-PF 1
2.g1103.t2 CG13384-PI 2
2.g1103.t2 CG13384-PH 2
2.g1103.t2 CG13384-PF 2
2.g1103.t2 CG13384-PE 2
2.g1103.t2 CG13384-PD 2
2.g1103.t2 CG13384-PL 2
2.g1103.t2 CG13384-PK 2
2.g1103.t2 CG13384-PG 2
2.g1103.t2 CG13384-PJ 2
2.g1103.t2 CG13384-PB 2
2.g1103.t2 CG13384-PC 2
2.g1103.t2 CG7888-PA 4
2.g1103.t2 CG7888-PC 4
CG6130-PA CG6130-PA 1
CG6130-PA CG10158-PB 2
CG6130-PA CG10158-PA 2
2.g1103.t1 CG43693-PB 1
2.g1103.t1 CG43693-PA 1
2.g1103.t1 CG43693-PG 1
2.g1103.t1 CG43693-PE 1
2.g1103.t1 CG43693-PD 1
2.g1103.t1 CG43693-PC 1
2.g1103.t1 CG43693-PF 1
2.g1103.t1 CG13384-PI 2
2.g1103.t1 CG13384-PH 2
2.g1103.t1 CG13384-PF 2
2.g1103.t1 CG13384-PE 2
2.g1103.t1 CG13384-PD 2
2.g1103.t1 CG13384-PJ 2
2.g1103.t1 CG13384-PB 2
2.g1103.t1 CG13384-PL 2
2.g1103.t1 CG13384-PK 2
2.g1103.t1 CG13384-PG 2
2.g1103.t1 CG13384-PC 2
1.g2171.t1 CG3333-PF 1
1.g2171.t1 CG3333-PE 1
1.g2171.t1 CG3333-PD 1
1.g2171.t1 CG3333-PC 1
1.g2171.t1 CG3333-PB 1
1.g2171.t1 CG3333-PA 1
3.g1313.t1 CG31211-PC 1
3.g1313.t1 CG31211-PA 1
3.g1313.t1 CG31211-PB 1
CG2519-PA CG2519-PB 1
CG2519-PA CG2519-PA 1
CG31200-PA CG31200-PA 1
CG31200-PA CG31199-PA 2
CG4563-PA CG4563-PA 1
CG4563-PA CG8834-PA 2
CG4563-PA CG11453-PA 5
CG4563-PA CG11407-PA 6
CG4563-PA CG11659-PA 6
CG4563-PA CG6300-PA 6
CG4563-PA CG5568-PA 7
CG3520-PA CG3520-PA 1
3.g1030.t1 CG3563-PC 1
3.g1030.t1 CG43162-PE 1
3.g1030.t1 CG43162-PG 1
3.g1030.t1 CG3563-PB 1
3.g1030.t1 CG3563-PA 1
3.g1030.t1 CG43162-PF 1
3.g1030.t1 CG43162-PD 1
CG32407-PA CG32407-PB 1
CG32407-PA CG32407-PA 1
CG32407-PA CG33523-PE 2
CG32407-PA CG33523-PD 3
CG32407-PA CG33523-PF 3
CG10202-PB CG10197-PB 1
CG10202-PB CG10197-PD 1
CG10202-PB CG10197-PA 1
CG10202-PB CG10197-PC 1
CG10202-PB CG10197-PE 1
CG12346-PA CG12346-PB 1
CG12346-PA CG12346-PA 1
CG10202-PA CG10202-PA 1
CG10202-PA CG10197-PC 1
CG10202-PA CG10197-PB 1
CG10202-PA CG10197-PD 1
CG10202-PA CG10197-PA 1
CG10202-PA CG10197-PE 1
CG10202-PA CG8073-PA 1
3.g123.t1 CG1250-PF 1
3.g123.t1 CG1250-PD 1
3.g123.t1 CG1250-PE 1
3.g123.t1 CG1250-PG 1
3.g123.t1 CG1250-PA 1
3.g123.t1 CG1250-PB 1
3.g123.t2 CG1250-PG 1
3.g123.t2 CG1250-PA 1
3.g123.t2 CG1250-PB 1
3.g123.t2 CG1250-PF 1
3.g123.t2 CG1250-PD 1
3.g123.t2 CG1250-PE 1
1.g1664.t1 CG13424-PA 1
1.g1664.t1 CG43748-PC 2
1.g1664.t1 CG43748-PD 2
1.g1664.t1 CG5488-PA 3
1.g1664.t1 CG7902-PA 3
1.g1664.t1 CG8254-PA 4
1.g1664.t1 CG17835-PB 5
1.g1664.t1 CG17835-PA 5
1.g1664.t1 CG17835-PC 5
1.g1664.t1 CG17835-PD 5
1.g1664.t1 CG1046-PA 5
1.g1664.t1 CG11551-PA 5
CG6439-PA CG6439-PB 1
CG6439-PA CG6439-PA 1
CG6439-PA CG5028-PC 2
CG6439-PA CG5028-PD 2
CG6439-PA CG5028-PB 2
CG6439-PA CG5028-PA 2
CG6439-PA CG12233-PC 3
CG6439-PA CG12233-PA 3
6.g669.t2 CG42611-PA 1
6.g669.t2 RP1-PE 1
6.g669.t2 RP1-PD 1
6.g669.t2 CG8909-PC 1
6.g669.t2 CG8909-PB 1
6.g669.t2 CG1372-PA 2
6.g669.t2 CG1372-PB 2
CG3853-PA CG3853-PA 1
CG10535-PA CG10535-PA 1
CG4805-PC CG4805-PA 1
CG15415-PA CG15415-PB 1
CG4805-PD CG4805-PA 1
CG4805-PD CG13005-PA 1
CG4805-PD CG32792-PH 3
CG4805-PD CG33289-PB 4
CG4610-PA CG4610-PA 1
CG5656-PA CG5656-PA 1
CG5656-PA CG5656-PB 1
CG5656-PA CG8147-PA 2
3.g2661.t1 CG42557-PA 1
CG8823-PA CG8823-PA 1
CG8823-PA CG8093-PA 2
CG8823-PA CG2772-PA 6
CG8823-PA CG31091-PB 8
CG8823-PA CG31091-PA 8
CG2574-PA CG2574-PA 1
CG2574-PA CG7425-PB 3
CG2574-PA CG7425-PA 3
CG2574-PA CG5440-PB 3
CG2574-PA CG2013-PC 6
CG2574-PA CG2013-PA 6
CG2574-PA CG5788-PA 8
6.g862.t1 AC4-PD 1
6.g862.t1 AC4-PF 1
6.g862.t1 AC4-PE 1
6.g862.t1 AC4-PB 1
6.g862.t1 AC6-PD 2
6.g862.t1 AC6-PF 2
6.g862.t1 AC6-PA 2
6.g862.t1 AC6-PE 2
6.g862.t1 AC6-PC 2
6.g862.t1 AC6-PB 2
3.g2546.t1 CG11843-PA 1
3.g2546.t1 CG7996-PB 5
3.g2546.t1 CG7996-PA 5
3.g2546.t1 CG10764-PA 13
3.g2546.t1 CG10469-PA 13
3.g2546.t1 CG30088-PB 14
3.g2546.t1 CG1773-PA 14
3.g2546.t1 CG3505-PA 15
3.g2546.t1 CG18557-PA 15
3.g2546.t1 CG5246-PA 15
3.g2546.t1 CG33461-PB 15
3.g2546.t1 CG2105-PB 15
3.g2546.t1 CG33458-PA 16
3.g2546.t1 CG30091-PA 16
3.g2546.t1 CG32269-PA 18
3.g2546.t1 CG1304-PA 18
3.g2546.t1 CG32270-PA 18
CG32191-PA CG32191-PB 1
CG32191-PA CG7402-PA 2
CG32191-PA CG8646-PB 4
CG14445-PB CG14445-PB 1
CG14445-PB CG14445-PA 1
CG11579-PB CG11579-PF 1
CG11579-PB CG11579-PE 1
CG11579-PB CG11579-PB 1
CG11579-PB CG11579-PD 1
CG11579-PB CG11579-PA 1
CG11579-PB CG11579-PC 1
CG8948-PD CG8948-PC 1
CG8948-PD CG8948-PB 1
CG8948-PD CG8948-PA 1
CG8948-PD CG8948-PF 1
CG8948-PD CG8948-PE 1
CG8948-PD CG8948-PD 1
CG8948-PD CG1412-PC 2
CG8948-PD CG1412-PB 2
CG8948-PD CG1412-PA 2
CG8948-PD CG4755-PA 3
CG8948-PD CG6811-PA 4
CG8948-PD CG42274-PD 5
CG9556-PA CG9556-PC 1
CG9556-PA CG9556-PB 1
CG9556-PA CG9556-PA 1
CG9556-PA CG10149-PC 2
CG9556-PA CG10149-PB 2
CG9556-PA CG10149-PA 2
CG18212-PG CG18212-PG 1
CG18212-PG CG18212-PB 1
CG18212-PG CG18212-PD 1
CG18212-PG CG18212-PA 1
CG18212-PG CG18212-PE 1
CG18212-PG CG18212-PF 1
CG12505-PA CG12505-PA 1
CG12505-PA CG13941-PA 2
CG9080-PA CG9080-PA 1
CG8440-PA CG8440-PG 1
CG8440-PA CG8440-PF 1
CG8440-PA CG8440-PB 1
CG8440-PA CG8440-PE 1
CG8440-PA CG8440-PD 1
CG8440-PA CG8440-PC 1
CG8440-PA CG8440-PA 1
CG8440-PA CG10931-PA 3
CG8440-PA CG7704-PA 4
1.g845.t1 CG3830-PA 1
CG12241-PA CG12241-PA 1
CG12241-PA CG7324-PB 2
CG12241-PA CG7324-PA 2
CG12241-PA CG42612-PD 6
CG12241-PA CG42612-PA 6
CG12113-PA CG12113-PA 1
CG13879-PB CG13879-PD 1
CG13879-PB CG13879-PB 1
0.g943.t1 CG17814-PA 1
0.g943.t1 CG31893-PC 2
0.g943.t1 CG31893-PA 2
CG4761-PA CG4761-PA 1
CG4761-PA CG7383-PA 2
CG4761-PA CG7383-PB 2
CG4761-PA CG33183-PH 5
CG4761-PA CG7404-PA 6
CG4761-PA CG7404-PB 6
CG4761-PA CG1765-PE 7
CG4761-PA CG1765-PD 7
CG4761-PA CG1765-PA 7
CG4761-PA CG43692-PD 8
CG4761-PA CG8676-PD 8
CG4761-PA CG8676-PA 8
CG4761-PA CG8676-PB 8
CG7895-PA CG7895-PA 1
CG7895-PA CG8524-PC 3
CG7895-PA CG8524-PB 3
CG7895-PA CG8524-PA 3
CG7895-PA CG2988-PA 3
CG7895-PA CG6545-PA 4
CG7895-PA CG6570-PC 4
CG7895-PA CG6570-PA 4
CG7895-PA CG11085-PA 4
CG10039-PA CG43774-PA 1
2.g393.t1 CG10855-PA 1
CG33513-PA CG33513-PC 1
CG33513-PA CG33513-PF 1
CG33513-PA CG33513-PE 1
CG33513-PA CG33513-PD 1
CG33513-PA CG33513-PB 1
CG33513-PA CG33513-PA 1
CG33513-PA CG2902-PA 2
CG33513-PB CG33513-PC 1
CG33513-PB CG33513-PF 1
CG33513-PB CG33513-PE 1
CG33513-PB CG33513-PD 1
CG33513-PB CG33513-PB 1
CG33513-PB CG33513-PA 1
CG33513-PB CG2902-PA 2
3.g1670.t1 CG33720-PD 1
3.g1670.t1 CG33720-PC 1
3.g1670.t1 CG33720-PB 1
3.g1670.t1 CG33720-PA 1
3.g1670.t1 CG33191-PA 2
CG10419-PA CG10419-PB 1
CG10419-PA CG10419-PA 1
CG32397-PB CG32397-PB 1
CG32397-PB CG32397-PC 1
CG32397-PB CG32397-PD 1
3.g1847.t1 CG31158-PG 1
3.g1847.t1 CG31158-PC 1
3.g1847.t1 CG31158-PD 1
3.g1847.t1 CG8487-PB 4
3.g1847.t1 CG8487-PA 4
3.g1847.t1 CG8487-PC 4
3.g713.t1 CG14322-PA 1
3.g713.t1 CG14322-PB 1
3.g713.t1 CG14322-PD 1
2.g840.t1 CG42330-PE 1
2.g840.t1 CG42330-PD 1
2.g840.t1 CG42330-PH 1
2.g840.t1 CG17800-PM 1
2.g840.t1 CG17800-PB 1
2.g840.t1 CG17800-PZ 1
2.g840.t1 CG17800-PA 1
2.g840.t1 CG17800-PD 1
2.g840.t1 CG17800-PC 1
2.g840.t1 CG17800-PT 1
2.g840.t1 CG17800-PH 1
2.g840.t1 CG17800-PL 1
2.g840.t1 CG17800-PN 1
2.g840.t1 CG17800-PG 1
2.g840.t1 CG17800-PR 1
2.g840.t1 CG17800-PK 1
2.g840.t1 CG17800-PW 1
2.g840.t1 CG17800-PQ 1
2.g840.t1 CG17800-PU 1
2.g840.t1 CG17800-PY 1
2.g840.t1 CG17800-PO 1
2.g840.t1 CG17800-PS 1
2.g840.t1 CG17800-PX 1
2.g840.t1 CG17800-PF 1
2.g840.t1 CG17800-PP 1
2.g840.t1 CG17800-PI 1
2.g840.t1 CG17800-PJ 1
2.g840.t1 CG17800-PV 1
2.g840.t1 CG17800-PE 1
2.g840.t1 CG42256-PI 1
2.g840.t1 CG42256-PL 1
2.g840.t1 CG42256-PP 1
2.g840.t1 CG42256-PN 1
2.g840.t1 CG42256-PG 1
2.g840.t1 CG42256-PM 1
2.g840.t1 CG42256-PK 1
2.g840.t1 CG42256-PH 1
2.g840.t1 CG42256-PJ 1
2.g840.t1 CG42256-PO 1
2.g840.t1 CG31190-PE 1
2.g840.t1 CG31190-PF 1
2.g840.t1 CG31190-PC 1
2.g840.t1 CG31190-PD 1
2.g840.t1 CG42256-PF 2
2.g840.t1 CG5227-PF 4
2.g840.t1 CG5227-PE 4
2.g840.t1 CG5227-PD 4
2.g840.t1 CG5227-PB 4
2.g840.t1 CG5227-PA 4
2.g840.t1 CG5227-PC 4
2.g840.t1 CG11516-PF 7
2.g840.t1 CG18255-PQ 14
2.g840.t1 CG18255-PL 14
2.g840.t1 CG18255-PK 14
2.g840.t2 CG42330-PE 1
2.g840.t2 CG42330-PD 1
2.g840.t2 CG42330-PH 1
2.g840.t2 CG17800-PM 1
2.g840.t2 CG17800-PB 1
2.g840.t2 CG17800-PA 1
2.g840.t2 CG17800-PZ 1
2.g840.t2 CG17800-PC 1
2.g840.t2 CG17800-PD 1
2.g840.t2 CG17800-PT 1
2.g840.t2 CG17800-PH 1
2.g840.t2 CG17800-PL 1
2.g840.t2 CG17800-PN 1
2.g840.t2 CG17800-PR 1
2.g840.t2 CG17800-PG 1
2.g840.t2 CG17800-PK 1
2.g840.t2 CG17800-PW 1
2.g840.t2 CG17800-PQ 1
2.g840.t2 CG17800-PU 1
2.g840.t2 CG17800-PY 1
2.g840.t2 CG17800-PO 1
2.g840.t2 CG17800-PS 1
2.g840.t2 CG17800-PF 1
2.g840.t2 CG17800-PX 1
2.g840.t2 CG17800-PP 1
2.g840.t2 CG17800-PI 1
2.g840.t2 CG17800-PJ 1
2.g840.t2 CG17800-PV 1
2.g840.t2 CG17800-PE 1
2.g840.t2 CG42256-PI 1
2.g840.t2 CG42256-PL 1
2.g840.t2 CG42256-PN 1
2.g840.t2 CG42256-PP 1
2.g840.t2 CG42256-PG 1
2.g840.t2 CG42256-PK 1
2.g840.t2 CG42256-PM 1
2.g840.t2 CG42256-PH 1
2.g840.t2 CG42256-PJ 1
2.g840.t2 CG42256-PO 1
2.g840.t2 CG31190-PF 1
2.g840.t2 CG31190-PE 1
2.g840.t2 CG31190-PC 1
2.g840.t2 CG31190-PD 1
2.g840.t2 CG42256-PF 2
2.g840.t2 CG1084-PA 6
2.g840.t2 CG11516-PF 8
2.g840.t2 CG1915-PS 9
2.g840.t2 CG1915-PX 9
2.g840.t2 CG1915-PV 9
2.g840.t2 CG1915-PQ 9
2.g840.t2 CG1915-PT 9
2.g840.t2 CG1915-PP 10
2.g840.t2 CG33950-PA 10
2.g840.t2 CG33950-PW 10
2.g840.t2 CG33950-PY 11
2.g840.t2 CG12002-PE 14
2.g840.t2 CG12002-PD 14
2.g840.t2 CG12002-PC 14
2.g840.t2 CG12002-PA 14
2.g840.t2 CG14010-PB 18
2.g840.t2 CG42313-PA 18
2.g840.t2 CG31708-PB 18
2.g840.t2 CG31708-PA 18
2.g840.t2 CG31708-PC 18
6.g1259.t1 CG6481-PA 1
6.g279.t1 CG14271-PB 1
6.g1100.t3 CG4453-PB 1
6.g1100.t3 CG4453-PC 1
6.g1100.t3 CG4453-PA 1
CG13011-PA CG13011-PA 1
CG4848-PA CG4848-PA 1
CG1577-PA CG1577-PA 1
3.g2501.t1 CG33346-PB 1
3.g2643.t1 CG7824-PA 1
CG4916-PA CG4916-PA 1
CG4916-PA CG4916-PB 1
CG4916-PA CG7483-PA 2
CG8025-PA CG8025-PA 1
CG8025-PA CG15481-PA 2
CG15361-PA CG15361-PA 1
CG7769-PA CG7769-PA 1
CG7769-PA CG13900-PA 2
CG5034-PA CG5034-PA 1
CG5504-PB CG5504-PB 1
CG5504-PB CG5504-PD 1
CG5504-PB CG5504-PA 1
CG5504-PB CG5504-PC 1
CG5504-PB CG7387-PA 2
CG5504-PB CG8863-PE 4
CG5504-PB CG8863-PD 4
CG5504-PB CG8863-PC 4
CG5504-PB CG8863-PB 4
CG5504-PB CG8863-PA 4
CG5504-PB CG4164-PA 5
CG5504-PB CG6395-PC 6
CG5504-PB CG7130-PA 7
1.g514.t1 CG10536-PB 1
CG7275-PA CG7275-PA 1
0.g687.t1 CG42730-PA 1
6.g1418.t1 CG32819-PB 1
6.g1418.t1 CG32820-PB 1
6.g1418.t1 CG17450-PA 1
6.g1418.t1 CG17450-PB 1
6.g1418.t1 CG32819-PA 1
6.g1418.t1 CG32820-PA 1
6.g1418.t1 CG4767-PB 2
6.g1418.t1 CG4767-PA 2
CG2158-PA CG2158-PA 1
CG12018-PA CG12018-PA 1
CG4832-PC CG4832-PJ 1
CG4832-PC CG4832-PL 1
CG4832-PC CG4832-PA 1
CG4832-PC CG4832-PN 1
CG4832-PC CG4832-PM 1
CG4832-PC CG4832-PB 1
CG4832-PC CG4832-PD 1
CG4832-PC CG4832-PE 1
CG4832-PC CG4832-PG 1
CG4832-PC CG4832-PI 1
CG4832-PC CG4832-PH 1
CG4832-PC CG4832-PK 1
CG1850-PA CG1850-PA 1
CG14812-PA CG14812-PA 1
CG6070-PA CG6070-PA 1
CG6070-PA CG1607-PB 4
CG6070-PA CG1607-PA 4
CG11050-PA CG11050-PC 1
CG11050-PA CG11050-PB 1
CG11050-PA CG11050-PA 1
CG8961-PA CG8961-PA 1
CG16984-PA CG16984-PA 1
6.g383.t1 CG42265-PD 1
6.g383.t1 CG42265-PE 1
6.g383.t1 CG3332-PA 2
CG1271-PA CG1271-PA 1
CG1271-PA CG1271-PD 1
CG1271-PA CG1271-PB 1
CG1271-PA CG1271-PC 1
CG1271-PA CG18374-PB 4
CG9896-PA CG9896-PA 1
CG9896-PA CG13408-PA 2
CG9896-PB CG9896-PA 1
CG9896-PB CG9897-PA 2
CG9896-PB CG32834-PB 3
3.g1962.t4 CG31413-PA 1
3.g1962.t4 CG31148-PA 1
3.g1962.t4 CG31414-PB 2
3.g1962.t4 CG6690-PA 4
CG9459-PA CG9459-PA 1
CG9459-PA CG9458-PA 2
CG9459-PA CG16904-PA 5
CG9459-PA CG18609-PA 6
CG9459-PA CG31141-PA 6
CG9459-PA CG17821-PA 7
CG9459-PA CG31522-PE 13
CG9459-PA CG32072-PA 13
CG9459-PA CG11801-PB 14
CG42665-PA CG42665-PA 1
CG42665-PA CG42665-PC 1
CG42665-PA CG42665-PB 1
CG42665-PA CG42665-PE 1
CG42665-PA CG42665-PD 1
0.g145.t3 CG5423-PA 1
0.g145.t3 CG5481-PA 1
0.g145.t3 CG5481-PB 1
0.g145.t3 CG13521-PA 1
0.g145.t3 CG13521-PB 1
0.g145.t3 CG42256-PF 8
0.g145.t3 CG33950-PS 11
3.g431.t1 CG3637-PD 1
3.g431.t1 CG3637-PC 1
3.g431.t1 CG3637-PB 1
3.g431.t1 CG3637-PA 1
3.g431.t1 CG10083-PA 2
CG4297-PB CG4297-PD 1
CG4297-PB CG4297-PC 1
CG12840-PA CG12840-PA 1
CG12840-PA CG2374-PA 3
CG12840-PA CG12844-PB 5
CG12840-PB CG12832-PA 4
CG12448-PC CG12448-PC 1
CG12448-PC CG18063-PD 3
CG12448-PC CG18063-PE 3
CG12448-PC CG18063-PC 3
CG11622-PB CG11622-PA 1
CG14074-PA CG14074-PB 1
CG14074-PA CG14074-PA 1
0.g957.t1 CG17608-PC 1
0.g957.t1 CG17608-PB 1
0.g957.t1 CG17608-PA 1
0.g957.t1 CG3812-PB 2
0.g957.t1 CG3812-PA 2
3.g2005.t2 CG5405-PA 1
3.g2005.t2 CG5405-PB 1
3.g2005.t2 CG5405-PE 1
3.g2005.t2 CG5405-PD 1
3.g2005.t2 CG5405-PC 1
CG13476-PB CG13476-PB 1
CG4244-PA CG4244-PA 1
CG4244-PA CG4244-PB 1
CG4244-PA CG4244-PC 1
CG4244-PA CG42279-PK 2
CG4244-PA CG7555-PD 2
CG4617-PA CG4617-PC 1
CG4617-PA CG4617-PB 1
CG4617-PA CG4617-PA 1
CG15539-PA CG15539-PB 1
CG15539-PA CG15539-PA 1
CG15539-PA NE2-PA 3
CG15539-PA CG9698-PA 6
CG13791-PA CG13791-PA 1
CG11994-PA CG11994-PA 1
CG13744-PA CG13744-PA 1
CG13744-PA CG8170-PA 2
CG13744-PA CG4316-PA 5
CG13744-PA CG11836-PF 8
CG13744-PA CG11836-PE 8
CG13744-PA CG11836-PG 8
CG13744-PA CG11836-PC 8
CG13744-PA CG11836-PA 8
CG13744-PA CG11836-PB 8
CG13744-PA CG7432-PB 10
CG13744-PA CG1299-PA 11
CG13744-PA CG13318-PA 12
CG13744-PA CG40160-PG 12
CG13744-PA CG40160-PF 12
CG13744-PA CG40160-PE 12
CG13744-PA CG40160-PD 12
CG13744-PA CG40160-PA 12
CG13744-PA CG32260-PC 13
CG13744-PA CG30082-PB 15
CG13744-PA CG30083-PB 15
CG13744-PA CG14990-PA 16
CG13744-PA CG32271-PA 16
CG13744-PA CG33225-PB 17
CG13744-PA CG18420-PA 18
CG13744-PA CG17234-PA 19
CG13744-PA CG11529-PA 19
CG13744-PA CG17475-PA 20
CG13744-PA CG33462-PA 20
CG3605-PA CG3605-PA 1
CG11698-PA CG11698-PA 1
CG42872-PA CG42872-PA 1
CG3671-PC CG3671-PE 1
CG3671-PC CG3671-PD 1
CG3671-PC CG3671-PB 1
CG3671-PC CG3671-PH 1
CG3671-PC CG3671-PG 1
CG3671-PC CG3671-PF 1
CG3671-PC CG2650-PA 5
2.g2036.t2 CG4786-PA 1
CG3671-PA CG3671-PG 1
CG3671-PA CG3671-PE 1
CG3671-PA CG3671-PD 1
CG3671-PA CG3671-PB 1
CG3671-PA CG3671-PH 1
CG3671-PA CG3671-PF 1
CG3371-PA CG3371-PA 1
CG3371-PA CG13895-PA 2
CG3371-PA CG13895-PB 2
CG4089-PA CG4089-PA 1
CG42250-PA CG42250-PD 1
CG42250-PA CG42250-PC 1
CG42250-PA CG8532-PF 2
CG42250-PA CG8532-PL 2
CG42250-PA CG8532-PG 2
CG42250-PA CG8532-PI 2
CG42250-PA CG8532-PD 2
CG42250-PA CG8532-PB 2
CG42250-PA CG8532-PK 2
CG42250-PA CG8532-PH 2
CG42250-PA CG8532-PC 2
CG42250-PA CG8532-PA 2
CG42250-PA CG8532-PE 2
CG42250-PA CG8532-PJ 2
2.g924.t1 CG5751-PK 2
2.g924.t1 CG5751-PH 2
2.g924.t1 CG5751-PG 2
CG8183-PA CG8183-PA 1
CG8183-PA CG8183-PE 1
CG8183-PA CG8183-PC 1
CG8183-PA CG8183-PD 1
CG8183-PA CG8566-PC 1
CG8183-PA CG8566-PB 1
CG8183-PA CG8566-PH 1
CG8183-PA CG8566-PG 1
CG8183-PA CG8566-PF 1
CG8183-PA CG8566-PE 1
CG8183-PA CG8566-PD 2
CG8183-PB CG8183-PA 1
CG8183-PB CG8183-PE 1
CG8183-PB CG8183-PC 1
CG8183-PB CG8183-PD 1
CG8183-PB CG8566-PC 1
CG8183-PB CG8566-PB 1
CG8183-PB CG8566-PH 1
CG8183-PB CG8566-PF 1
CG8183-PB CG8566-PG 1
CG8183-PB CG8566-PE 1
CG8183-PC CG8183-PA 1
CG8183-PC CG8183-PC 1
CG8183-PC CG8183-PE 1
CG8183-PC CG8183-PD 1
CG8183-PC CG8566-PH 1
CG8183-PC CG8566-PC 1
CG8183-PC CG8566-PB 1
CG8183-PC CG8566-PF 1
CG8183-PC CG8566-PE 1
CG8183-PC CG8566-PG 1
CG8183-PD CG8183-PD 1
CG8183-PD CG8183-PC 1
CG8183-PD CG8183-PA 1
CG8183-PD CG8183-PE 1
CG34232-PA CG34232-PA 1
CG34232-PA CG34232-PB 1
6.g989.t1 CG6294-PB 1
6.g989.t1 CG6294-PA 1
CG11323-PA CG11323-PA 1
CG11323-PA CG11201-PB 2
CG12983-PA CG12983-PD 1
CG12983-PA CG33286-PB 1
CG12983-PA CG33287-PB 1
CG12983-PA CG12983-PC 2
CG12983-PA CG12983-PB 2
CG12983-PA CG12983-PE 2
CG12983-PA CG15373-PA 3
CG12983-PA CG15373-PB 3
CG2540-PA CG2540-PA 1
CG2540-PA CG10365-PD 2
CG2540-PA CG10365-PA 2
CG2540-PA CG10365-PB 2
CG2540-PA CG10365-PC 2
CG16825-PA CG16825-PB 1
CG16825-PA CG16825-PA 1
3.g2362.t1 CG6348-PB 1
3.g2362.t1 CG6348-PA 1
CG7161-PA CG7161-PA 1
CG2929-PA CG2929-PB 1
CG2929-PA CG2929-PC 1
CG2929-PA CG2929-PA 1
CG2929-PA CG2929-PD 1
CG17660-PA CG17660-PA 1
CG11200-PA CG11200-PA 1
CG11200-PA CG11200-PB 1
CG9277-PA CG9277-PB 1
CG9277-PA CG9277-PA 1
CG9277-PA CG9359-PA 1
CG9277-PA CG3401-PA 1
CG9277-PA CG4869-PB 1
CG9277-PA CG4869-PA 1
CG9277-PA CG32396-PA 2
CG9277-PA CG8308-PA 4
CG18578-PA CG18578-PA 1
CG18578-PA CG4739-PA 1
CG18578-PA CG6658-PA 1
CG5003-PA CG5003-PA 1
0.g211.t2 CG4238-PG 1
0.g211.t2 CG4238-PE 1
0.g211.t2 CG4238-PF 1
0.g211.t2 CG4238-PD 1
0.g211.t2 CG4238-PH 1
0.g211.t2 CG9153-PA 9
0.g211.t2 CG9153-PB 9
CG15707-PA CG15707-PA 1
CG15707-PA CG15042-PA 2
CG33779-PA CG33779-PA 1
CG1429-PB CG1429-PC 1
CG1429-PB CG1429-PD 1
CG1429-PB CG1429-PA 1
CG1429-PB CG1429-PB 1
CG1429-PB CG1429-PH 1
CG1429-PB CG1429-PF 1
CG1429-PB CG1429-PG 1
CG1429-PC CG1429-PA 1
CG1429-PC CG1429-PB 1
CG1429-PC CG1429-PH 1
CG1429-PC CG1429-PC 1
CG1429-PC CG1429-PD 1
CG1429-PC CG1429-PF 1
CG1429-PC CG1429-PG 1
3.g1941.t1 CG10170-PA 1
3.g1941.t1 CG16732-PA 1
3.g1941.t1 CG16732-PB 1
3.g1941.t1 CG10168-PA 1
3.g1941.t1 CG13271-PA 13
3.g1941.t1 CG17323-PD 13
3.g1941.t1 CG17323-PC 13
3.g1941.t1 CG17323-PA 13
3.g1941.t1 CG17323-PB 13
CG1429-PA CG1429-PD 1
CG1429-PA CG1429-PC 1
CG1429-PA CG1429-PF 1
CG1429-PA CG1429-PG 1
CG1429-PA CG1429-PA 1
CG1429-PA CG1429-PB 1
CG1429-PA CG1429-PH 1
CG1836-PA CG1836-PA 1
CG1836-PA CG1836-PB 1
CG9774-PA CG9774-PA 1
CG9774-PA CG4012-PA 2
CG9774-PA CG12072-PA 5
CG9774-PA CG10033-PJ 11
CG9774-PA CG10033-PE 11
CG9774-PA CG3324-PA 11
CG9774-PA CG4839-PA 13
CG9774-PA CG4839-PB 13
CG9774-PA CG40129-PA 15
CG9774-PA CG40129-PB 15
CG9774-PA CG43143-PE 20
CG9774-PA CG18069-PJ 20
CG9774-PA CG18069-PI 20
CG9774-PA CG18069-PD 20
CG9774-PA CG18069-PE 20
CG9774-PA CG18069-PB 20
CG9774-PA CG43143-PB 20
CG9774-PA CG43143-PC 20
CG9774-PA CG43143-PA 20
CG9774-PA CG43143-PF 20
1.g1390.t1 CG10910-PB 1
3.g2765.t1 CG11313-PB 1
3.g2765.t1 CG10232-PB 7
3.g2765.t1 CG16710-PB 8
3.g2765.t1 CG9737-PA 9
3.g2765.t1 CG30287-PA 9
3.g2765.t1 CG31220-PB 9
3.g2765.t1 CG8870-PA 10
3.g2765.t1 CG11836-PF 13
3.g2765.t1 CG11836-PE 13
3.g2765.t1 CG11836-PG 13
3.g2765.t1 CG11836-PC 13
3.g2765.t1 CG11836-PA 13
3.g2765.t1 CG11836-PB 13
3.g2765.t1 CG30083-PB 14
3.g2765.t1 CG8170-PB 14
3.g2765.t1 CG33225-PB 15
3.g2765.t1 CG30087-PA 15
3.g2765.t1 CG2071-PA 15
3.g2765.t1 CG40160-PG 16
3.g2765.t1 CG40160-PF 16
3.g2765.t1 CG40160-PE 16
3.g2765.t1 CG40160-PD 16
3.g2765.t1 CG40160-PA 16
3.g2765.t1 CG3650-PA 16
3.g2765.t1 CG8299-PA 16
3.g2765.t1 CG30414-PA 17
3.g2765.t1 CG3700-PB 17
3.g2765.t1 CG3700-PA 17
3.g2765.t1 CG17012-PA 18
3.g2765.t1 CG18477-PA 18
3.g2765.t1 CG31780-PB 18
3.g2765.t1 CG33462-PA 19
3.g2765.t1 CG17477-PA 19
3.g2765.t1 CG4053-PB 19
3.g2765.t1 CG9676-PA 20
0.g211.t1 CG4238-PH 1
0.g211.t1 CG4238-PF 1
0.g211.t1 CG4238-PG 1
0.g211.t1 CG4238-PE 1
0.g211.t1 CG4238-PD 1
0.g211.t1 CG9153-PA 9
0.g211.t1 CG9153-PB 9
CG18001-PA CG18001-PA 1
1.g1740.t1 CG30389-PD 1
1.g1740.t1 CG30389-PC 1
1.g1740.t1 CG30389-PA 1
1.g1740.t1 CG30389-PF 1
1.g1740.t1 CG30389-PE 1
CG1871-PA CG1871-PC 1
CG1871-PA CG1871-PB 1
CG1871-PA CG1871-PA 1
0.g423.t1 CG10033-PK 1
0.g423.t1 CG10033-PF 1
0.g423.t1 CG10033-PG 1
0.g423.t1 CG10033-PD 1
0.g423.t1 CG10033-PC 1
0.g423.t1 CG10033-PJ 1
0.g423.t1 CG10033-PE 1
0.g423.t1 CG10033-PA 1
0.g423.t1 CG10033-PI 1
0.g423.t1 CG10033-PH 1
0.g423.t1 CG10033-PB 1
0.g423.t1 CG3324-PA 1
0.g423.t1 CG8637-PB 9
0.g423.t1 CG4012-PA 15
0.g423.t1 CG3051-PC 16
0.g423.t1 CG3051-PB 16
0.g423.t1 CG3051-PA 16
0.g423.t1 CG43143-PD 16
0.g423.t1 CG8485-PC 18
0.g423.t1 CG8485-PB 18
0.g423.t1 CG8485-PD 18
0.g423.t1 CG8485-PA 18
0.g423.t1 CG15072-PA 20
0.g423.t1 CG18604-PA 20
0.g423.t1 CG15072-PB 20
CG18030-PA CG2229-PA 1
CG18030-PA CG18030-PA 1
CG18030-PA CG7118-PA 6
CG18030-PA CG6483-PA 8
CG18030-PA CG18681-PA 23
CG18030-PA CG30031-PA 27
CG18030-PA CG30028-PA 27
CG18030-PA CG12351-PA 27
CG2471-PA CG2471-PA 1
CG2471-PA CG2471-PC 1
2.g1267.t1 CG10704-PA 1
2.g1267.t1 CG10704-PB 1
2.g1267.t1 CG10488-PB 2
2.g1267.t1 CG10488-PA 2
2.g1267.t1 CG3388-PA 7
2.g1267.t1 CG2692-PA 8
CG33087-PC RP1-PE 1
CG33087-PC RP1-PD 1
CG33087-PC CG42611-PA 1
CG33087-PC CG5912-PA 3
CG33087-PC CG31092-PE 4
CG33087-PC CG31094-PH 5
CG33087-PC CG33950-PA 16
CG1559-PA CG1559-PA 1
CG1559-PA CG7504-PC 2
CG1559-PA CG7504-PB 2
CG1559-PA CG6967-PD 4
CG1559-PA CG6967-PC 4
CG1559-PA CG11513-PC 5
CG1559-PA CG11513-PD 5
CG1559-PA CG11513-PB 5
CG9880-PA CG9880-PA 1
CG9880-PA CG9820-PA 2
CG9880-PA CG16960-PA 3
CG9880-PA CG17853-PA 11
CG11388-PA CG11388-PA 1
CG7857-PA CG7857-PA 1
6.g1310.t1 CG32537-PB 1
6.g1310.t1 CG32537-PA 1
CG5734-PA CG5734-PA 1
CG5734-PA CG32758-PA 2
CG5734-PA CG32758-PB 2
CG8132-PA CG8132-PA 1
CG8132-PA CG7067-PA 2
2.g1109.t1 CG6310-PA 1
CG42459-PA CG42459-PA 1
CG34331-PB CG34331-PB 1
CG15011-PA CG15011-PA 1
CG15011-PA CG3647-PC 2
CG15011-PA CG3647-PA 2
CG15011-PA CG3647-PD 2
CG15011-PA CG3647-PB 2
CG9148-PA CG9148-PA 1
CG7996-PA CG7996-PB 1
CG7996-PA CG7996-PA 1
CG7996-PA CG2056-PD 2
CG7996-PA CG2056-PC 2
CG7996-PA CG2056-PA 2
CG7996-PA CG2056-PB 2
CG7996-PA CG4927-PC 5
CG7996-PA CG11841-PA 6
CG7996-PA CG11842-PA 6
CG7996-PA CG1299-PA 7
CG7996-PA CG32260-PC 9
CG7996-PA CG7432-PB 10
CG7996-PA CG11836-PF 12
CG7996-PA CG11836-PE 12
CG7996-PA CG11836-PG 12
CG7996-PA CG11836-PC 12
CG7996-PA CG11836-PA 12
CG7996-PA CG11836-PB 12
CG7996-PA CG30083-PB 14
CG7996-PA CG8213-PC 14
CG7996-PA CG33225-PB 15
CG7996-PA CG5909-PA 15
CG7996-PA CG18420-PA 15
CG7996-PA CG11529-PA 16
CG7996-PA CG13318-PA 17
CG7996-PA CG30087-PA 17
CG7996-PA CG32271-PA 17
CG7996-PA CG40160-PG 18
CG7996-PA CG40160-PF 18
CG7996-PA CG40160-PE 18
CG7996-PA CG40160-PD 18
CG7996-PA CG40160-PA 18
CG7996-PA CG17012-PA 18
CG7996-PA CG30287-PA 18
CG7996-PA CG3650-PA 19
CG7996-PA CG17477-PA 20
CG7996-PA CG4053-PB 20
CG7996-PA CG6639-PA 21
CG9318-PA CG9318-PA 1
CG9318-PA SF4-PA 2
CG9318-PA CG10590-PA 3
1.g1597.t1 CG13873-PB 1
0.g1588.t1 CG42682-PA 1
CG42825-PA CG42825-PA 1
CG42825-PA CG32054-PA 1
CG42825-PA CG42826-PA 3
CG42825-PA CG17930-PA 5
6.g828.t2 CG11245-PA 1
6.g828.t2 CG42349-PD 1
6.g828.t2 CG10524-PA 1
6.g828.t2 CG42783-PM 6
6.g828.t2 CG42783-PL 6
6.g828.t2 CG10261-PE 6
6.g828.t2 CG10261-PA 6
6.g828.t2 CG10261-PC 6
6.g828.t2 CG42783-PG 6
6.g828.t3 CG11245-PA 1
6.g828.t3 CG42349-PD 1
6.g828.t3 CG10524-PA 1
6.g828.t3 CG42783-PM 7
6.g828.t3 CG42783-PL 7
6.g828.t3 CG10261-PA 7
6.g828.t3 CG10261-PC 7
6.g828.t3 CG42783-PG 7
6.g828.t3 CG42783-PJ 7
6.g828.t1 CG42349-PD 1
6.g828.t1 CG10524-PA 1
6.g828.t1 CG11245-PA 1
6.g828.t1 CG42783-PH 10
6.g828.t1 CG42783-PI 10
6.g828.t1 CG6117-PA 15
6.g828.t1 CG8201-PP 22
6.g828.t1 CG8201-PX 22
0.g768.t1 CG1987-PA 2
0.g768.t1 CG1987-PB 2
0.g768.t1 CG5655-PA 3
CG9373-PA CG9373-PA 1
6.g828.t4 CG11245-PA 1
6.g828.t4 CG42349-PD 1
6.g828.t4 CG10524-PA 1
6.g828.t4 CG42783-PM 6
6.g828.t4 CG42783-PL 6
6.g828.t4 CG10261-PE 6
6.g828.t4 CG10261-PA 6
6.g828.t4 CG10261-PC 6
CG32491-PA CG32491-PC 2
CG32491-PA CG32491-PZ 2
CG32491-PA CG32491-PB 2
CG32491-PA CG32491-PF 2
CG32491-PA CG32491-PO 2
CG32491-PA CG32491-PM 2
CG32491-PA CG32491-PA 2
CG32491-PA CG32491-PK 2
CG32491-PA CG32491-PN 2
CG32491-PA CG32491-PS 2
CG32491-PA CG32491-PH 2
CG32491-PA CG32491-PE 2
CG32491-PA CG32491-PU 2
CG32491-PA CG32491-PW 2
CG32491-PA CG32491-PY 2
CG32491-PA CG32491-PV 3
CG32491-PA CG14307-PN 5
CG32491-PA CG14307-PG 5
CG32491-PA CG12052-PR 7
CG32491-PA CG12052-PG 7
CG13611-PA CG13611-PA 1
CG8274-PA CG8274-PB 1
CG8274-PA CG8274-PA 1
CG30106-PA CG30106-PA 1
CG30106-PA CG14593-PB 2
CG30106-PA CG14593-PA 2
CG30106-PA CG6515-PA 3
CG30106-PA CG6515-PB 4
CG30106-PA CG10626-PA 5
CG30106-PA CG7887-PC 5
CG30106-PA CG7887-PA 5
CG30106-PA CG2872-PB 6
CG30106-PA CG6919-PE 13
CG30106-PA CG6919-PA 13
CG30106-PA CG9652-PE 14
CG30106-PA CG9652-PB 14
CG30106-PA CG33976-PE 14
CG30106-PA CG33976-PD 14
CG30106-PA CG33976-PC 14
CG30106-PA CG33976-PA 14
CG30106-PA CG9652-PD 14
CG32380-PA CG32380-PA 1
CG32380-PA CG32380-PB 1
CG4646-PA CG4646-PA 1
CG6763-PA CG6763-PA 1
CG6763-PA CG15254-PA 5
CG3568-PA CG3568-PA 1
CG3568-PA CG2909-PA 2
3.g2483.t2 CG42551-PE 1
3.g2483.t2 CG42551-PA 1
3.g2483.t2 CG42551-PB 1
3.g2483.t2 CG42551-PH 1
3.g2483.t2 CG42551-PG 1
3.g2483.t2 CG42551-PD 1
6.g1135.t3 SG7-PB 1
6.g1135.t3 SG7-PA 1
6.g1135.t3 CG13003-PA 1
6.g1135.t3 CG13003-PC 1
6.g1135.t3 CG13003-PB 1
6.g1135.t3 CG5248-PC 3
6.g1135.t3 CG5248-PG 3
6.g1135.t3 CG5248-PB 3
6.g1135.t3 CG5248-PF 3
6.g1135.t3 CG5248-PA 3
6.g1135.t3 CG5248-PH 3
6.g1135.t3 CG5248-PD 3
0.g955.t1 CG10890-PC 1
0.g955.t1 CG10890-PB 1
0.g955.t1 CG10890-PA 1
CG15605-PA CG15605-PA 1
CG15605-PA CG5515-PB 2
CG15605-PA CG5515-PA 2
CG6465-PD CG6465-PA 1
CG6465-PD CG6726-PA 1
CG6465-PD CG6726-PB 1
CG6465-PD CG17109-PA 2
CG7327-PA CG7327-PB 1
CG7327-PA CG7327-PA 1
CG7327-PA CG7336-PA 2
CG2207-PF CG2207-PB 1
CG2207-PF CG2207-PA 1
CG2207-PF CG2207-PF 1
CG9636-PB CG9636-PC 1
CG9636-PB CG9636-PD 1
0.g1875.t1 CG10653-PA 1
0.g1875.t1 CG31800-PA 2
CG11268-PA CG11268-PB 1
CG11268-PA CG11268-PA 1
CG11268-PA CG11267-PA 2
CG11268-PA CG9920-PA 3
CG18145-PA CG18145-PA 1
2.g995.t1 CG3552-PD 1
2.g995.t1 CG3552-PA 1
CG7802-PA CG7802-PB 1
CG7802-PA CG7802-PA 1
CG7802-PA CG1499-PD 1
CG7802-PA CG1499-PC 1
CG7802-PA CG12063-PA 1
CG7802-PA CG17131-PB 2
CG7802-PA CG17131-PA 2
CG7802-PA CG17111-PB 4
CG15547-PA CG15547-PA 1
CG31300-PA CG31300-PA 1
CG31300-PA CG31104-PA 1
CG31300-PA CG11893-PA 1
CG31300-PA CG13658-PB 1
CG31300-PA CG31436-PA 2
CG31300-PA CG31370-PB 4
CG14615-PA CG14615-PA 1
CG10243-PA CG10243-PA 1
CG10243-PA CG10245-PB 1
CG10243-PA CG10242-PA 1
CG10243-PA CG10241-PA 1
CG10243-PA CG8687-PD 4
CG10243-PA CG9438-PA 4
CG10243-PA CG10247-PA 7
CG10243-PA CG8453-PA 11
CG10243-PA CG3540-PA 30
CG31472-PA CG31472-PA 1
CG31472-PA CG31472-PB 1
CG31472-PA CG31473-PA 2
CG30023-PA CG30023-PA 1
2.g1502.t1 CG12355-PB 1
3.g340.t1 CG17816-PF 1
3.g340.t1 CG17816-PG 2
CG11533-PA CG11533-PD 1
CG11533-PA CG11533-PE 1
CG11533-PA CG11533-PF 1
CG11533-PA CG2009-PA 1
CG4122-PA CG4122-PG 1
CG4122-PA CG4122-PB 1
CG4122-PA CG4122-PH 1
CG4122-PA CG4122-PD 1
CG4122-PA CG4122-PI 1
CG4122-PA CG4122-PC 1
CG4122-PA CG4122-PF 1
CG4122-PA CG4122-PE 1
CG4122-PA CG4678-PF 2
CG4122-PA CG4678-PG 2
CG4122-PA CG4678-PI 2
CG4122-PA CG4678-PD 2
CG4122-PA CG4678-PE 2
3.g129.t2 CG42612-PD 1
3.g129.t2 CG42612-PA 1
3.g129.t2 CG42612-PC 1
3.g129.t2 CG11727-PA 3
3.g129.t2 CG11727-PD 3
3.g129.t2 CG11727-PC 3
3.g129.t2 CG11727-PE 3
3.g129.t2 CG11727-PB 3
3.g129.t2 CG7324-PA 6
3.g129.t2 CG7324-PB 6
3.g129.t2 CG12241-PA 6
2.g1632.t1 AF2-PA 1
2.g1632.t1 AF2-PB 1
CG4445-PA CG4445-PA 1
CG4445-PA CG8182-PB 5
CG4445-PA CG8182-PA 5
CG4445-PA CG7480-PA 7
CG4445-PA CG31776-PA 10
0.g2043.t1 CG9328-PA 1
1.g726.t1 CG16747-PC 1
1.g726.t1 CG16747-PA 1
1.g726.t1 CG16747-PB 1
1.g1317.t1 CG6520-PA 1
CG13295-PA CG13295-PA 1
CG13295-PA CG2854-PA 2
2.g425.t1 CG18869-PA 1
3.g1391.t1 CG17734-PB 1
3.g1391.t1 CG11825-PD 3
0.g26.t2 CG18497-PH 1
0.g26.t2 CG18497-PG 1
0.g26.t2 CG18497-PC 1
0.g26.t2 CG18497-PB 1
0.g26.t2 CG18497-PA 1
0.g26.t2 CG18497-PE 1
0.g26.t2 CG18497-PD 1
0.g26.t2 CG18497-PF 1
0.g26.t2 CG2910-PA 2
0.g26.t2 CG2910-PB 2
CG7593-PA CG7593-PA 1
0.g1701.t1 CG6988-PA 3
0.g1701.t1 CG8983-PA 4
CG11703-PA CG11703-PA 1
CG11703-PA CG8663-PB 4
CG11703-PA CG8663-PD 4
CG11703-PA CG8663-PC 4
CG11703-PA CG8663-PA 4
CG7765-PA CG7765-PA 1
CG7765-PA CG17461-PA 4
CG7765-PA CG5658-PB 10
CG7765-PA CG5658-PA 10
CG2791-PB CG2791-PB 1
CG2791-PB CG2791-PF 1
CG2791-PB CG2791-PA 1
CG2791-PB CG2791-PD 1
CG2791-PB CG2791-PE 1
CG7363-PA CG7363-PA 1
CG7363-PA CG7363-PB 1
CG11590-PA CG11590-PA 1
CG9672-PA CG9672-PA 1
6.g727.t1 CG32676-PA 1
CG1942-PB CG1942-PA 1
CG1942-PB CG1946-PA 1
CG1942-PB CG1941-PA 2
3.g1570.t1 CG8348-PA 1
3.g1570.t1 CG8348-PB 1
CG1942-PA CG1942-PA 1
CG1942-PA CG1941-PA 1
CG1942-PA CG1946-PA 2
CG14556-PB CG14556-PB 1
CG14556-PB IP3-PA 2
CG18024-PA CG18024-PA 1
CG18024-PA CG18024-PB 1
CG18024-PA CG5893-PA 3
CG15598-PA CG15598-PA 1
CG15598-PA CG15589-PA 2
CG9247-PA CG9247-PA 1
CG6815-PA CG6815-PC 1
CG6815-PA CG6815-PB 1
CG6815-PA CG6815-PA 1
CG6379-PA CG6379-PA 1
CG6379-PA CG5032-PA 2
CG8877-PA CG8877-PA 1
CG1838-PC CG1838-PD 1
CG1838-PC CG1838-PC 1
CG1838-PC CG1838-PB 1
CG1838-PC CG1838-PA 1
CG1838-PC CG11062-PA 3
1.g161.t1 CG11084-PC 1
1.g161.t1 CG11084-PA 1
1.g161.t1 CG11084-PB 1
1.g161.t1 CG43722-PA 2
1.g161.t1 CG43722-PB 2
1.g161.t1 CG43722-PD 2
CG8604-PA CG8604-PA 1
CG5690-PA CG5690-PA 1
2.g764.t1 CG16991-PC 1
2.g764.t1 CG16991-PD 1
CG8110-PA CG8110-PC 1
CG8110-PA CG8110-PG 1
CG8110-PA CG8110-PJ 1
CG8110-PA CG8110-PE 1
CG8110-PA CG8110-PH 1
CG8110-PA CG8110-PA 1
CG8110-PA CG8110-PF 1
CG8110-PA CG8110-PI 1
CG8110-PA CG8110-PD 1
CG8110-PA CG8110-PB 1
CG8110-PA CG43658-PC 2
CG8110-PA CG43658-PD 2
CG8110-PA CG43658-PE 2
CG8110-PA CG43658-PB 2
CG8110-PA CG43658-PA 2
CG8110-PA CG43658-PF 2
CG8110-PB CG8110-PG 1
CG8110-PB CG8110-PJ 1
CG8110-PB CG8110-PE 1
CG8110-PB CG8110-PH 1
CG8110-PB CG8110-PC 1
CG8110-PB CG8110-PF 1
CG8110-PB CG8110-PI 1
CG8110-PB CG8110-PA 1
CG8110-PB CG8110-PD 1
CG8110-PB CG8110-PB 1
CG8110-PB CG43658-PC 2
CG8110-PB CG43658-PD 2
CG8110-PB CG43658-PE 2
CG8110-PB CG43658-PB 2
CG8110-PB CG43658-PA 2
CG8110-PB CG43658-PF 2
CG8110-PC CG8110-PA 1
CG8110-PC CG8110-PF 1
CG8110-PC CG8110-PI 1
CG8110-PC CG8110-PD 1
CG8110-PC CG8110-PC 1
CG8110-PC CG8110-PB 1
CG8110-PC CG8110-PE 1
CG8110-PC CG8110-PG 1
CG8110-PC CG8110-PJ 1
CG8110-PC CG8110-PH 1
CG8110-PC CG43658-PC 2
CG8110-PC CG43658-PE 2
CG8110-PC CG43658-PB 2
CG8110-PC CG43658-PA 2
CG8110-PC CG43658-PD 2
CG8110-PC CG43658-PF 2
3.g173.t1 CG31557-PA 1
3.g173.t1 CG15582-PA 2
CG34381-PB CG34381-PC 1
CG34381-PB CG34381-PB 1
CG34381-PB CG34381-PD 1
CG34381-PB CG5911-PA 7
CG34381-PB CG33344-PC 7
CG34381-PB CG4356-PA 8
CG34381-PB CG4356-PB 8
CG16784-PA CG16784-PC 1
CG3450-PA CG3450-PA 1
CG7899-PB CG7899-PB 1
CG7899-PB CG7899-PA 1
CG7899-PB CG9451-PA 4
CG33503-PA CG30489-PA 1
CG33503-PA CG33503-PA 1
CG33503-PA CG4120-PA 4
CG33503-PA CG18377-PC 9
CG14472-PA CG14472-PA 1
3.g1479.t2 CG43143-PB 1
3.g1479.t2 CG43143-PC 1
3.g1479.t2 CG43143-PA 1
3.g1479.t2 CG43143-PF 1
3.g1479.t2 CG43143-PE 1
3.g1479.t2 CG43143-PG 1
3.g1479.t2 CG43143-PD 1
3.g1479.t2 CG10033-PK 17
3.g1479.t2 CG10033-PF 17
3.g1479.t2 CG10033-PG 17
3.g1479.t2 CG10033-PD 17
3.g1479.t2 CG10033-PC 17
3.g1479.t2 CG10033-PB 18
3.g1479.t2 CG6297-PC 19
3.g1479.t2 CG6297-PA 19
3.g1479.t2 CG6297-PB 19
3.g1479.t2 CG8637-PA 19
3.g1479.t2 CG3324-PA 19
1.g1829.t1 CG34370-PH 1
1.g1829.t1 CG34370-PG 1
CG15570-PA CG15570-PA 1
2.g504.t1 CG13721-PA 1
CG4200-PA CG4200-PA 1
CG33199-PA CG33199-PB 1
CG33199-PA CG33199-PA 1
CG10809-PA CG10809-PB 1
CG10809-PA CG10809-PA 1
CG17572-PA CG17572-PA 1
CG17572-PA CG34409-PB 5
CG17572-PA CG31326-PA 10
CG17572-PA CG14760-PA 11
CG17572-PA CG17404-PB 12
CG17572-PA CG10129-PA 13
CG17572-PA CG16997-PB 13
CG4758-PB CG4758-PA 1
CG4758-PB CG4758-PB 1
CG4758-PB CG4758-PC 1
CG34171-PA CG34171-PB 1
CG34171-PA CG15873-PA 2
CG4758-PA CG4758-PB 1
CG4758-PA CG4758-PA 1
CG4758-PA CG4758-PC 1
CG5961-PA CG5961-PB 1
CG5961-PA CG5961-PA 1
CG14734-PA CG14734-PA 1
CG14734-PB CG14734-PA 1
2.g796.t1 CG32365-PA 1
CG1818-PB CG1818-PB 1
CG1818-PB CG1818-PA 1
CG31546-PA CG31546-PA 1
CG31546-PA CG3699-PA 5
CG31546-PA CG10672-PA 6
CG31546-PA CG7322-PB 6
CG31546-PA CG7322-PA 6
CG31546-PA CG3603-PB 7
CG31546-PA CG3603-PA 7
0.g685.t1 DR79-PA 1
CG13624-PA CG13624-PF 1
CG13624-PA CG13624-PE 1
CG13624-PA CG13624-PC 1
CG13624-PA CG13624-PA 1
CG13624-PA CG13624-PD 1
CG13624-PA CG13624-PB 1
2.g279.t2 CG16757-PJ 1
2.g279.t2 CG16757-PH 1
2.g279.t2 CG16757-PC 1
2.g279.t2 CG16757-PB 1
2.g279.t2 CG16757-PD 1
2.g279.t2 CG16757-PK 1
2.g279.t2 CG16757-PG 1
2.g279.t2 CG16757-PI 1
2.g279.t2 CG16757-PF 1
2.g279.t2 CG16757-PE 1
2.g279.t2 CG42312-PD 2
2.g279.t2 CG42312-PE 2
2.g279.t2 CG2534-PB 2
2.g279.t3 CG16757-PJ 1
2.g279.t3 CG16757-PG 1
2.g279.t3 CG16757-PH 1
2.g279.t3 CG16757-PC 1
2.g279.t3 CG16757-PB 1
2.g279.t3 CG16757-PD 1
2.g279.t3 CG16757-PK 1
2.g279.t3 CG16757-PI 1
2.g279.t3 CG16757-PF 1
2.g279.t3 CG16757-PE 1
2.g279.t3 CG42312-PD 2
2.g279.t3 CG42312-PE 2
2.g279.t3 CG2534-PB 2
CG31204-PA CG31204-PA 1
CG17178-PA CG17178-PB 1
CG17178-PA CG5983-PA 1
CG17178-PA CG17174-PA 1
CG17178-PA CG17176-PA 1
CG17178-PA CG17176-PC 1
CG17178-PA CG17176-PF 1
CG17178-PA CG5712-PA 1
CG17178-PA CG17176-PE 1
CG17178-PA CG32301-PB 3
CG17178-PA CG43373-PB 10
CG17178-PA CG9533-PA 11
CG4630-PB CG4630-PA 1
CG4630-PB CG13610-PA 4
CG4630-PB CG17751-PB 15
CG4630-PA CG4630-PA 1
CG4630-PA CG10486-PB 11
CG13316-PD CG13316-PH 1
CG13316-PD CG13316-PD 1
CG13316-PD CG13316-PF 1
CG13316-PD CG13316-PI 1
CG13316-PD CG13316-PE 1
CG13316-PD CG13316-PA 1
CG13316-PD CG13316-PC 1
CG13316-PD CG13316-PG 1
CG13316-PD CG13316-PJ 1
CG14929-PA CG14929-PB 1
CG14929-PA CG14929-PA 1
3.g449.t1 CG17274-PA 1
3.g449.t1 CG42315-PC 1
3.g449.t1 CG17274-PB 1
CG4912-PB CG4912-PA 1
CG4912-PB CG4912-PB 2
CG1768-PA CG1768-PB 1
CG1768-PA CG1768-PA 1
CG1768-PA CG1768-PD 1
CG1768-PA CG1768-PC 2
CG1768-PA CG14622-PD 3
CG1768-PA CG14622-PF 3
CG1768-PA CG14622-PE 3
CG1768-PA CG14622-PB 3
CG1768-PA CG14622-PA 3
CG1768-PA CG32138-PA 4
CG1768-PA CG32138-PC 4
CG1768-PA CG33556-PB 5
CG4912-PA CG4912-PB 1
CG4912-PA CG4912-PA 2
1.g2045.t1 CG5370-PA 1
1.g2045.t1 CG7788-PA 2
3.g1836.t1 CG33093-PA 1
3.g1836.t1 CG5346-PA 3
1.g2214.t1 CG4612-PC 1
1.g2214.t1 CG4612-PB 1
1.g2214.t1 CG4612-PA 1
1.g2214.t1 CG5119-PA 2
1.g2214.t1 CG5119-PB 2
1.g2214.t1 CG5119-PC 2
1.g2214.t1 CG17838-PC 4
0.g2069.t1 CG33509-PA 1
0.g2069.t1 CG33510-PB 2
CG4857-PJ CG4857-PJ 1
CG4857-PJ CG4857-PI 1
CG4857-PJ CG4857-PC 1
CG4857-PJ CG4857-PB 1
CG4857-PJ CG4857-PM 1
CG4857-PJ CG4857-PL 1
CG4857-PJ CG4857-PK 1
CG4857-PJ CG4857-PH 1
CG4857-PJ CG4857-PG 1
CG4857-PJ CG4857-PF 1
CG13890-PA CG13890-PA 1
3.g1105.t1 CG33101-PA 1
3.g1105.t1 CG1618-PA 1
3.g1105.t1 CG31495-PA 1
CG7629-PA CG7629-PA 1
CG15596-PA CG15596-PA 1
CG15596-PA CG31561-PA 2
CG11237-PA CG11237-PA 1
0.g246.t1 CG34049-PB 1
0.g246.t1 CG4270-PA 2
0.g246.t1 CG16995-PA 3
CG30492-PF CG43340-PD 1
CG30492-PF CG43340-PH 1
CG30492-PF CG43340-PF 1
CG30492-PF CG43340-PA 1
CG30492-PF CG43340-PC 1
CG30492-PF CG43340-PP 1
CG30492-PF CG43340-PJ 1
CG30492-PF CG43340-PN 1
CG30492-PF CG43340-PO 1
CG30492-PF CG43340-PM 1
CG30492-PF CG43340-PL 1
CG30492-PF CG43340-PK 1
CG30492-PF CG43340-PE 1
CG30492-PF CG43340-PQ 1
CG30492-PF CG43340-PG 1
CG8201-PD CG8201-PX 1
CG8201-PD CG8201-PA 1
CG8201-PD CG8201-PV 1
CG8201-PD CG8201-PP 1
CG8201-PD CG8201-PW 1
CG8201-PD CG8201-PH 1
CG8201-PD CG8201-PS 1
CG8201-PD CG8201-PL 1
CG8201-PD CG8201-PT 1
CG8201-PD CG8201-PR 1
CG8201-PD CG15072-PA 5
CG8201-PD CG6114-PA 7
CG8201-PD CG10033-PJ 16
CG8201-PD CG10033-PE 16
CG8201-PD CG10498-PC 21
CG8201-PD CG10498-PB 21
CG8201-PD CG10498-PA 21
CG8201-PD CG4012-PA 22
CG4349-PA CG4353-PD 1
CG4349-PA CG4353-PA 1
CG4349-PA CG4353-PE 1
CG4349-PA CG4353-PC 1
CG4349-PA CG12244-PA 3
CG4349-PA CG15793-PA 4
CG4349-PA CG7693-PF 10
CG4349-PA CG7693-PE 10
CG4349-PA CG7693-PC 10
CG4349-PA CG7693-PB 10
CG4349-PA CG7693-PA 10
CG4349-PA CG6551-PA 12
2.g237.t1 CG1915-PX 1
2.g237.t1 CG1915-PQ 1
2.g237.t1 CG1915-PT 1
2.g237.t1 CG1915-PP 1
2.g237.t1 CG1915-PW 1
2.g237.t1 CG1915-PV 1
2.g237.t1 CG1915-PU 1
2.g237.t1 CG1915-PR 1
2.g237.t1 CG1915-PZ 1
2.g237.t1 CG1915-PS 1
2.g237.t1 CG1915-PY 1
2.g237.t1 CG1915-PD 4
2.g237.t1 CG1915-PA 4
2.g237.t1 CG33484-PJ 5
2.g237.t1 CG33484-PI 5
2.g237.t1 CG33484-PK 5
2.g237.t1 CG8581-PB 16
CG4984-PA CG4984-PB 1
CG4984-PA CG4984-PA 1
CG4984-PA CG4984-PD 1
CG4984-PA CG4984-PC 1
CG7752-PA CG7752-PB 1
CG7752-PA CG7752-PA 1
CG8778-PA CG8778-PA 1
CG8778-PA CG6543-PA 2
CG8778-PA CG6543-PB 2
CG8778-PA CG5611-PA 4
CG8778-PA CG5844-PA 5
CG8029-PA AC45-PA 1
CG8029-PA AC45-PB 1
CG8029-PA CG5421-PA 2
CG8678-PA CG8679-PA 1
CG8678-PA CG8678-PB 1
CG8678-PA CG8678-PA 1
CG8678-PA CG7986-PF 2
CG8678-PA CG7986-PD 2
3.g2655.t1 CG8579-PA 4
6.g985.t1 CG43395-PB 1
6.g985.t1 CG43395-PD 1
6.g985.t1 CG43395-PE 1
6.g985.t1 CG42260-PA 3
6.g985.t1 CG42701-PB 4
CG6890-PA CG6890-PA 1
CG6890-PA CG7250-PC 1
CG6890-PA CG7250-PB 1
CG6890-PA CG7250-PA 1
CG6890-PA CG8595-PA 1
CG6890-PA CG8896-PA 1
CG6890-PA CG8561-PA 6
CG6890-PA CG43758-PD 6
CG6890-PA CG43758-PA 6
CG6890-PA CG43758-PB 6
2.g777.t1 CG16998-PA 1
2.g777.t1 CG32374-PA 2
2.g777.t1 CG3355-PB 9
1.g912.t1 CG5912-PA 1
1.g912.t1 CG8909-PC 1
1.g912.t1 CG8909-PB 1
6.g349.t1 CG42594-PB 1
6.g349.t1 CG42594-PA 1
6.g349.t1 CG8713-PA 2
6.g349.t1 CG34396-PC 4
6.g349.t1 CG9194-PA 5
6.g349.t1 CG1688-PA 5
6.g349.t1 CG10864-PA 6
CG11993-PA CG11993-PA 1
CG7939-PA CG7939-PC 1
CG7939-PA CG7939-PE 1
CG7939-PA CG7939-PD 1
CG7939-PA CG7939-PA 1
CG7939-PA CG7939-PB 1
CG1401-PA CG1401-PA 1
CG32413-PA CG32413-PC 1
CG32639-PA CG32639-PA 1
CG31281-PA CG31281-PA 1
CG9128-PA CG9128-PB 1
CG9128-PA CG9128-PA 1
CG9128-PA CG7956-PE 2
CG9128-PA CG7956-PA 2
CG9128-PA CG7956-PD 2
CG2835-PB CG2835-PD 1
CG2835-PB CG2835-PB 1
CG2835-PB CG2835-PA 1
CG2835-PB CG2835-PC 1
CG2835-PB CG30054-PE 6
CG2835-PB CG30054-PF 7
CG6097-PA CG6097-PA 1
CG6097-PA CG12311-PA 2
6.g1135.t1 SG7-PB 1
6.g1135.t1 SG7-PA 1
6.g1135.t1 CG42450-PA 2
6.g1135.t1 CG42450-PB 2
6.g1135.t1 CG5248-PG 3
6.g1135.t1 CG5248-PC 3
6.g1135.t1 CG5248-PH 3
6.g1135.t1 CG5248-PF 3
6.g1135.t1 CG5248-PA 3
6.g1135.t1 CG5248-PB 3
6.g1135.t1 CG5248-PD 3
6.g65.t1 ED22-PA 1
6.g65.t1 CG32971-PC 2
6.g65.t1 CG32971-PB 2
6.g65.t1 CG32971-PA 2
CG2082-PA CG2095-PA 1
CG2082-PA CG2082-PJ 1
CG2082-PA CG2082-PC 1
CG2082-PA CG2082-PK 1
CG2082-PA CG2082-PB 1
CG2082-PA CG2082-PL 1
CG2082-PA CG2082-PH 1
CG2082-PA CG2082-PA 1
CG2082-PA CG2082-PG 1
CG2082-PA CG2082-PO 1
CG2082-PA CG2082-PN 2
CG11920-PA CG11920-PA 1
CG11920-PA CG6712-PA 2
CG2278-PA CG2278-PB 1
CG2278-PA CG2278-PA 1
CG18088-PA CG18088-PC 1
CG18088-PA CG18088-PB 1
CG18088-PA CG18088-PA 1
CG18088-PA CG9988-PA 1
CG18088-PA CG32985-PA 1
CG18088-PA CG32984-PA 1
CG18088-PA CG9168-PA 3
CG1810-PA CG1810-PA 1
CG1810-PA CG13197-PA 2
1.g658.t1 CG9023-PF 2
1.g658.t1 CG7777-PC 3
1.g658.t1 CG4019-PB 6
1.g658.t1 CG4019-PD 6
1.g658.t1 CG4019-PA 6
1.g658.t2 CG9023-PB 1
1.g658.t2 CG9023-PA 1
1.g658.t2 CG9023-PC 1
1.g658.t2 CG9023-PE 1
1.g658.t2 CG9023-PD 1
1.g658.t2 CG17664-PA 4
1.g658.t2 CG17662-PB 4
CG10035-PA CG10035-PA 1
1.g931.t1 CG6315-PD 1
1.g931.t1 CG6315-PC 1
1.g931.t1 CG6315-PB 1
1.g931.t1 CG6315-PA 1
CG11902-PA CG11902-PB 1
CG11902-PA CG18476-PA 1
CG11902-PA CG4424-PA 10
CG11902-PA CG7204-PA 11
CG11902-PA CG8367-PC 13
CG5390-PA CG5390-PA 1
CG5390-PA CG14990-PA 4
CG5390-PA CG11836-PI 13
CG5390-PA CG10472-PA 24
CG5390-PA CG6298-PA 25
3.g1986.t1 CG13597-PA 1
3.g1986.t1 CG2252-PB 2
3.g1986.t1 CG2252-PF 2
3.g1986.t1 CG2252-PE 2
3.g1986.t1 CG2252-PD 2
3.g1986.t1 CG2252-PC 2
3.g1986.t1 CG2252-PA 2
CG32344-PA CG32344-PA 1
CG32628-PD CG32627-PD 1
CG32628-PD CG32627-PE 1
CG32628-PD CG32627-PA 1
CG32628-PD CG32627-PB 1
CG32628-PD CG32627-PF 2
CG32628-PD CG32627-PC 2
2.g628.t1 CG32404-PA 1
2.g628.t1 CG30045-PB 7
2.g628.t1 CG10534-PA 8
2.g628.t1 CG10530-PA 8
2.g628.t1 CG8505-PA 8
2.g628.t1 CG7673-PA 9
CG9072-PA CG9072-PA 1
3.g1380.t1 CG5270-PB 1
3.g1380.t1 CG18643-PB 2
CG12191-PA CG12191-PA 1
CG12191-PA CG13140-PC 10
CG12191-PA CG13140-PB 10
CG12191-PA CG13140-PA 10
CG7614-PA CG7614-PA 1
CG15351-PA CG15351-PA 1
CG4163-PA CG4163-PA 1
CG4163-PA CG8733-PA 2
CG9856-PA CG9856-PA 1
6.g1423.t1 CG14619-PA 1
6.g1423.t1 CG14619-PD 1
6.g1423.t1 CG14619-PE 1
6.g1423.t1 CG14619-PG 1
6.g1423.t1 CG14619-PF 1
6.g1423.t1 CG14619-PC 1
6.g1423.t1 CG14619-PB 1
6.g1423.t1 CG5798-PB 2
CG13018-PA CG13018-PA 1
CG14839-PA CG14839-PA 1
CG14839-PA CG11694-PA 4
CG14839-PA CG14841-PA 5
CG6435-PA CG6435-PA 1
CG6435-PA CG6429-PA 2
3.g1960.t1 CG10251-PB 1
3.g1960.t1 CG10252-PA 2
3.g1960.t1 CG33528-PD 3
CG4679-PA CG4679-PA 1
CG4058-PA CG4058-PB 1
CG4058-PA CG4058-PA 1
CG4058-PA CG5905-PA 1
CG4058-PA CG5905-PB 1
CG4058-PA CG9761-PB 3
CG11301-PA CG11301-PB 1
CG11301-PA CG11301-PA 1
CG3061-PA CG3061-PA 1
CG3061-PA CG30156-PA 2
CG3061-PA CG8448-PG 5
CG3061-PA CG8448-PE 5
CG3419-PA CG3419-PA 1
CG3419-PA CG3419-PB 1
CG13565-PB CG13565-PB 1
CG13565-PB CG13565-PA 2
CG13565-PA CG13565-PA 1
CG13565-PA CG13565-PB 2
CG5023-PA CG5023-PA 1
CG5023-PA CG4696-PA 2
CG15922-PA CG15922-PA 1
6.g1007.t1 CG8134-PA 1
1.g1087.t1 CG43729-PE 1
1.g1087.t1 CG43729-PH 2
1.g1087.t1 CG43729-PK 2
1.g1087.t1 CG43729-PI 2
1.g1087.t2 CG43729-PI 1
1.g1087.t2 CG43729-PJ 1
1.g1087.t2 CG43729-PE 2
1.g1087.t2 CG43729-PH 3
1.g1087.t2 CG43729-PK 3
CG12309-PA CG12309-PA 1
CG12309-PA CG9235-PA 2
CG12309-PA CG32698-PB 8
CG12309-PA CG32698-PA 8
CG11199-PB CG11199-PE 1
CG11199-PB CG11199-PA 1
CG11199-PB CG11199-PB 1
CG11199-PB CG11199-PD 1
CG11199-PB CG11199-PC 1
CG11199-PB CG10743-PC 3
CG11199-PB CG10743-PA 3
CG11199-PB CG10743-PB 3
1.g946.t1 CG6692-PA 1
1.g946.t1 CG6692-PB 1
1.g946.t1 CG6692-PC 1
1.g946.t1 CG6692-PD 1
0.g852.t1 CG7138-PB 1
0.g852.t1 CG7138-PA 1
CG42831-PA CG42831-PA 1
CG34236-PB CG34236-PB 1
CG1560-PA CG1560-PA 1
CG1560-PA CG1762-PA 2
CG5671-PA CG5671-PA 1
CG5671-PA CG5671-PE 1
CG5671-PA CG5671-PH 1
CG5671-PA CG5671-PG 1
CG5671-PA CG5671-PB 1
CG5671-PA CG5671-PD 1
CG5671-PA CG5671-PC 1
CG16953-PB CG16953-PB 1
3.g509.t3 CG5067-PB 1
3.g509.t3 CG43122-PD 1
3.g509.t3 CG43122-PC 1
3.g509.t3 CG43122-PE 1
3.g509.t3 CG5067-PA 1
3.g509.t3 CG43122-PF 1
3.g509.t3 CG1414-PE 2
3.g509.t3 CG1414-PD 2
3.g509.t3 CG1414-PC 2
3.g509.t3 CG1414-PB 2
CG6525-PA CG6525-PB 1
CG6525-PA CG6525-PA 1
19303.g1905.t1 CG33905-PA 1
19303.g1905.t1 CG33897-PA 1
19303.g1905.t1 CG33903-PA 1
19303.g1905.t1 CG33907-PA 1
19303.g1905.t1 CG33899-PA 1
19303.g1905.t1 CG33901-PA 1
19303.g1905.t1 CG33871-PA 1
19303.g1905.t1 CG33893-PA 1
19303.g1905.t1 CG33875-PA 1
19303.g1905.t1 CG3379-PC 1
19303.g1905.t1 CG3379-PB 1
19303.g1905.t1 CG3379-PA 1
19303.g1905.t1 CG33889-PA 1
19303.g1905.t1 CG33891-PA 1
19303.g1905.t1 CG33873-PA 1
19303.g1905.t1 CG33895-PA 1
19303.g1905.t1 CG31611-PA 1
19303.g1905.t1 CG33885-PA 1
19303.g1905.t1 CG33887-PA 1
19303.g1905.t1 CG33883-PA 1
19303.g1905.t1 CG33909-PA 1
19303.g1905.t1 CG33879-PA 1
19303.g1905.t1 CG33877-PA 1
19303.g1905.t1 CG33869-PA 1
19303.g1905.t1 CG33881-PA 1
CG17723-PA CG17723-PF 1
CG17723-PA CG17723-PG 1
CG17723-PA CG17723-PE 1
CG17723-PA CG17723-PD 1
CG17723-PA CG17723-PC 1
CG17723-PA CG17723-PB 1
CG17723-PA CG17723-PA 1
CG17723-PA CG5130-PB 2
CG17723-PA CG5130-PA 2
CG3540-PA CG3540-PA 1
CG3540-PA CG3540-PB 1
CG3540-PA CG3466-PA 1
CG3540-PA CG16761-PA 2
CG3540-PA CG4321-PA 3
CG3540-PA CG13977-PA 25
CG3540-PA CG8345-PA 26
2.g1147.t2 CG6128-PB 1
3.g1186.t2 CG7583-PE 1
3.g1186.t2 CG7583-PA 1
3.g1186.t2 CG7583-PB 1
3.g1186.t2 CG7583-PD 1
3.g1186.t2 CG7583-PC 1
3.g1186.t2 CG6287-PA 2
CG43069-PA CG43069-PA 1
2.g583.t1 CG42272-PE 1
2.g583.t1 CG42272-PC 1
CG7026-PA CG7026-PB 1
CG7026-PA CG7007-PB 2
CG7026-PA CG7007-PA 2
CG30383-PA CG30383-PA 1
CG4443-PA CG4443-PA 1
CG4443-PA CG40045-PA 2
CG4443-PA CG5440-PB 7
CG4443-PA CG18319-PB 8
CG4443-PA CG18319-PC 8
CG4443-PA CG18319-PA 8
CG4443-PA CG5788-PA 12
3.g2743.t1 CG1539-PG 1
3.g2743.t1 CG1539-PN 1
3.g2743.t1 CG1539-PM 1
3.g2743.t1 CG1539-PI 1
3.g2743.t1 CG1539-PL 1
3.g2743.t1 CG1539-PE 1
3.g2743.t1 CG1539-PF 1
3.g2743.t1 CG1539-PD 1
3.g2743.t1 CG1539-PA 1
3.g2743.t1 CG1539-PJ 1
3.g2743.t1 CG1539-PC 1
3.g2743.t1 CG1539-PB 1
3.g2743.t1 CG1539-PH 1
3.g2743.t1 CG1539-PO 1
3.g2743.t1 CG1539-PK 1
CG34432-PA CG34432-PA 1
CG34432-PA CG34433-PA 2
CG2930-PA CG2930-PB 1
CG2930-PA CG2930-PA 1
CG2930-PA CG2930-PD 1
CG2930-PA CG2913-PA 1
CG2930-PA CG2913-PC 1
CG2930-PA CG2913-PB 1
CG2930-PA CG9444-PA 2
CG8328-PA CG8328-PA 1
CG8328-PA CG8704-PA 6
CG13581-PA CG13581-PA 1
CG31998-PB CG31998-PA 1
CG31998-PB CG31998-PB 1
CG31998-PA CG31998-PB 1
CG31998-PA CG31998-PA 1
8752.g835.t1 CG41520-PC 1
8752.g835.t1 CG41520-PB 1
8752.g835.t1 CG41520-PA 1
8752.g835.t1 CG41520-PD 1
CG7371-PA CG7371-PA 1
CG30159-PC CG30159-PC 1
CG30159-PC CG30159-PA 1
CG30159-PC CG30159-PB 1
CG4619-PA CG4619-PB 1
CG4619-PA CG4619-PA 1
6.g339.t1 CG12212-PB 1
6.g339.t1 CG12212-PA 1
CG4386-PA CG4386-PA 1
CG4386-PA CG18735-PA 2
CG4386-PA CG9294-PB 3
CG4386-PA CG6467-PA 23
CG7108-PB CG7108-PA 1
CG10208-PA CG10208-PA 1
CG7108-PA CG7108-PA 1
CG9437-PA CG9437-PA 1
CG30467-PA CG30467-PA 1
CG7949-PA CG7949-PA 1
CG7949-PA CG30152-PA 2
CG7069-PA CG7069-PA 1
CG7069-PA CG7070-PB 3
CG7069-PA CG7070-PA 3
3.g2042.t1 CG6219-PE 1
3.g2042.t1 CG6219-PA 1
3.g2042.t1 CG6219-PB 1
3.g2042.t1 CG6219-PD 1
1.g1748.t1 CG9480-PD 1
1.g1748.t1 CG9480-PE 1
1.g1748.t1 CG9480-PB 1
1.g1748.t1 CG9480-PC 1
1.g1748.t2 CG9480-PD 1
1.g1748.t2 CG9480-PE 1
1.g1748.t2 CG9480-PB 2
1.g1748.t2 CG9480-PC 2
CG11634-PA CG11634-PA 1
CG11634-PA CG12516-PB 4
CG8233-PB CG8233-PA 1
CG8233-PB CG8233-PF 1
CG8233-PB CG8233-PB 1
CG8233-PB CG8233-PG 1
CG8233-PB CG8233-PC 1
CG8233-PB CG8233-PD 1
CG8233-PB CG8233-PE 1
CG8233-PA CG8233-PD 1
CG8233-PA CG8233-PF 1
CG8233-PA CG8233-PE 1
CG8233-PA CG8233-PG 1
CG8233-PA CG8233-PA 1
CG8233-PA CG8233-PB 1
CG8233-PA CG8233-PC 1
CG12341-PA CG12341-PA 1
CG7460-PA CG7460-PB 1
CG7460-PA CG32183-PB 1
CG7460-PA CG32183-PA 1
CG7460-PA CG5653-PA 3
CG7460-PA CG8032-PA 5
3.g1456.t1 CG4067-PE 1
3.g1456.t1 CG4067-PC 1
3.g1456.t1 CG4067-PA 1
3.g1456.t1 CG4067-PD 1
3.g1456.t1 CG4067-PB 1
3.g1456.t1 CG18466-PB 2
3.g1456.t1 CG18466-PA 2
1.g921.t1 CG13330-PA 1
CG8320-PA CG8320-PA 1
CG5755-PA CG5755-PA 1
CG16961-PA CG16961-PA 1
CG16961-PA CG5006-PA 1
CG16961-PA CG4052-PA 7
CG16961-PA CG1327-PA 9
CG33990-PA IM14-PA 1
1.g493.t1 CG33800-PA 1
1.g493.t1 CG33194-PA 2
CG33276-PA CG33276-PB 1
CG11956-PB SP1029-PA 1
CG11956-PB SP1029-PB 1
CG11956-PB SP1029-PC 1
CG11956-PB CG31445-PB 1
CG11956-PB CG31445-PA 1
CG11956-PB CG11951-PB 1
CG11956-PB CG11951-PA 1
CG11956-PB CG14516-PA 1
CG11956-PB CG14516-PB 1
CG11956-PB CG3502-PB 1
CG11956-PB CG2111-PA 1
CG11956-PB CG9806-PA 2
CG11956-PB CG5518-PA 4
CG11956-PB CG8773-PB 4
CG11956-PB CG5518-PC 4
CG11956-PB CG5518-PB 4
CG14622-PA CG14622-PD 1
CG14622-PA CG14622-PF 1
CG14622-PA CG14622-PE 1
CG14622-PA CG14622-PB 1
CG14622-PA CG14622-PA 1
CG14622-PA CG32138-PA 2
CG14622-PA CG32138-PC 2
CG14622-PA CG32138-PB 2
CG17213-PA CG17213-PA 1
CG6338-PA CG6338-PA 1
CG6338-PA CG6338-PB 1
CG6338-PA CG2914-PB 3
CG7029-PA CG7029-PA 1
CG7029-PA CG7029-PF 1
CG7029-PA CG7029-PD 1
CG7029-PA CG7029-PC 1
CG7029-PA CG7029-PH 1
CG7029-PA CG7029-PG 1
CG7029-PA CG7029-PE 1
CG7029-PA CG7029-PB 1
CG3361-PA CG3361-PG 1
CG3361-PA CG3361-PF 1
CG3361-PA CG3361-PE 1
CG3361-PA CG3361-PD 1
CG3361-PA CG3361-PC 1
CG3361-PA CG3361-PB 1
CG3361-PA CG3361-PA 1
CG1523-PA CG1523-PA 1
CG1523-PA CG14722-PA 2
CG7137-PA CG7137-PA 1
1.g2203.t1 CG3494-PB 1
1.g2203.t1 CG3494-PA 1
1.g2203.t1 CG9611-PE 2
1.g2203.t1 CG9611-PB 2
2.g736.t1 CG8601-PA 1
2.g736.t1 CG8601-PD 1
CG31803-PA CG31803-PA 1
CG1009-PC CG1009-PC 1
CG1009-PC CG1009-PE 1
CG1009-PC CG1009-PH 1
CG1009-PC CG1009-PF 1
CG1009-PC CG1009-PA 1
CG1009-PC CG1009-PB 1
CG1009-PC CG1009-PD 1
CG1009-PC CG8774-PB 4
CG1009-PC CG8774-PA 4
CG1009-PC CG31198-PA 7
1.g691.t1 CG13185-PD 1
CG4349-PC CG43313-PA 1
CG12797-PA CG12797-PA 1
CG12797-PA CG1109-PB 6
CG12797-PA CG1109-PA 6
CG12797-PA CG6577-PA 7
CG14262-PA CG14262-PA 1
CG14262-PA CG14260-PA 2
CG31682-PA CG31682-PA 1
CG31682-PA CG31679-PA 4
CG32016-PA CG32016-PG 1
CG32016-PA CG32016-PC 1
CG32016-PA CG32016-PB 1
CG32016-PA CG32016-PF 1
CG15538-PA CG15538-PB 1
CG3939-PA CG3939-PA 1
CG3939-PA CG11024-PC 2
CG3939-PA CG11024-PB 2
CG3939-PA CG11024-PA 2
CG18594-PA CG18594-PA 1
CG13950-PB CG13950-PA 1
CG13950-PB CG5335-PA 2
CG13950-PA CG13950-PA 1
CG8542-PA CG8542-PA 1
CG8542-PA CG4147-PC 1
CG8542-PA CG4147-PD 1
CG8542-PA CG4147-PA 1
CG8542-PA CG4147-PB 1
CG8542-PA CG5834-PA 1
CG8542-PA CG31449-PA 1
CG8542-PA CG8937-PA 1
CG8542-PA CG6489-PA 1
CG8542-PA CG31359-PA 1
CG8542-PA CG5436-PA 1
CG8542-PA CG4264-PB 1
CG8542-PA CG4264-PD 1
CG8542-PA CG4264-PC 1
CG8542-PA CG4264-PA 1
CG8542-PA CG4264-PF 1
CG8542-PA CG4264-PE 1
CG8542-PA CG18743-PA 1
CG8542-PA CG31366-PA 1
CG8542-PA CG7756-PA 1
CG8542-PA CG8937-PD 2
CG8542-PA CG8937-PC 2
CG8542-PA CG7182-PA 5
CG8362-PA CG8362-PA 1
6.g285.t1 CG13316-PH 1
6.g285.t1 CG13316-PD 1
6.g285.t1 CG13316-PF 1
6.g285.t1 CG13316-PI 1
6.g285.t1 CG13316-PE 1
6.g285.t1 CG13316-PA 1
6.g285.t1 CG13316-PC 1
6.g285.t1 CG13316-PG 1
6.g285.t1 CG13316-PJ 1
CG4107-PA CG4107-PA 1
CG4107-PA CG32346-PI 2
CG4107-PA CG32346-PJ 2
CG4107-PA CG32346-PE 2
CG4107-PA CG32346-PA 2
CG4107-PA CG32346-PB 2
CG4107-PA CG32346-PH 2
CG4107-PA CG1966-PA 3
CG4107-PA CG10897-PA 4
CG4107-PA CG10897-PE 4
1.g776.t1 CG8834-PA 1
1.g776.t1 CG8834-PB 1
1.g776.t1 CG4830-PA 1
1.g776.t1 CG11453-PA 1
1.g776.t1 CG4563-PA 2
CG9715-PA CG9715-PA 1
2.g1943.t2 CG42584-PA 1
2.g1943.t2 CG8533-PB 1
2.g1943.t2 CG42584-PC 1
2.g1943.t2 CG42584-PE 1
2.g1943.t2 CG33492-PB 2
CG13891-PA CG13891-PA 1
2.g1943.t1 CG42584-PA 1
2.g1943.t1 CG8533-PB 1
2.g1943.t1 CG42584-PE 1
2.g1943.t1 CG42584-PC 1
0.g1634.t1 CG4162-PA 1
CG18321-PA CG18321-PG 1
CG18321-PA CG18321-PF 1
CG18321-PA CG18321-PA 1
CG18321-PA CG18321-PE 1
CG18321-PA CG18321-PD 1
CG11123-PA CG11123-PA 1
CG11847-PA CG11847-PC 1
CG11847-PA CG11847-PB 1
CG18155-PB CG18155-PB 1
CG1775-PA CG1775-PA 1
CG1775-PA CG1775-PB 1
CG1775-PA CG12399-PA 3
CG1775-PA CG12399-PB 3
3.g632.t1 CG17836-PA 1
3.g632.t1 CG17836-PB 1
3.g632.t1 CG17836-PE 1
3.g632.t1 CG17836-PD 1
3.g632.t1 CG17836-PC 1
CG32281-PA CG32281-PA 1
CG1287-PA CG1128-PC 1
CG1287-PA CG1128-PD 1
CG1287-PA CG1121-PA 1
CG1287-PA CG1131-PD 1
CG1287-PA CG1131-PB 1
CG1287-PA CG1131-PC 1
CG1287-PA CG1112-PA 1
CG1287-PA CG2505-PB 1
CG1287-PA CG2505-PA 1
CG1287-PA CG6018-PA 1
CG1287-PA CG1031-PA 1
CG1287-PA CG1089-PB 2
CG1287-PA CG4757-PA 11
0.g516.t1 CG15631-PA 1
0.g516.t1 CG11929-PA 2
CG1792-PA CG1792-PA 1
CG1792-PA CG18764-PA 2
CG1792-PA CG31441-PA 7
CG1792-PA CG14710-PB 13
CG1792-PA CG4413-PA 15
CG1792-PA CG6654-PA 15
CG1792-PA CG11902-PB 15
CG1792-PA CG7372-PA 16
CG42253-PC CG31906-PA 1
CG42253-PC CG42253-PD 1
CG42253-PC CG4675-PB 1
CG42253-PC CG42253-PE 1
CG42253-PC CG42253-PI 1
CG42253-PC CG42253-PJ 1
CG42253-PC CG4675-PA 1
CG42253-PC CG42253-PH 1
CG42253-PC CG42253-PF 1
CG42253-PC CG42253-PG 1
CG42253-PC CG8177-PD 1
CG42253-PC CG8177-PJ 1
CG42253-PC CG8177-PM 1
CG42253-PC CG8177-PH 1
CG42253-PC CG8177-PB 1
CG42253-PC CG8177-PF 1
CG42253-PC CG8177-PC 1
CG42253-PC CG8177-PI 1
CG42253-PC CG8177-PK 2
CG42253-PC CG8177-PE 2
CG42253-PC CG8177-PA 2
CG42253-PC CG8177-PG 2
CG7678-PA CG7678-PA 1
CG7678-PA CG18617-PA 1
CG7678-PA CG18617-PB 1
CG7678-PA CG12602-PA 1
CG7678-PA CG1709-PA 1
CG7678-PA CG1709-PF 1
CG7678-PA CG1709-PD 1
CG7678-PA CG1709-PB 1
CG7678-PA CG1709-PE 1
CG7678-PA CG1709-PC 1
CG7678-PA CG1709-PJ 1
CG7678-PA CG1709-PI 1
CG7678-PA CG1709-PG 1
CG7678-PA CG1709-PH 1
CG10501-PA CG10501-PA 1
CG10501-PA CG10501-PB 1
CG10501-PA CG3454-PC 3
CG9514-PA CG9514-PA 1
CG9514-PA CG9503-PA 1
CG9514-PA CG9518-PA 1
CG9514-PA CG9517-PB 1
CG9514-PA CG9517-PA 1
CG9514-PA CG6142-PA 2
CG5059-PA CG5059-PA 1
2.g1941.t1 LH106-PC 1
2.g1941.t1 LH106-PB 1
2.g1941.t1 LH106-PA 1
CG5825-PA CG5825-PA 1
CG5825-PA CG8989-PB 1
CG5825-PA CG8989-PC 1
CG5825-PA CG8989-PA 1
CG5825-PA CG33812-PA 2
CG5825-PA CG33842-PA 2
CG5825-PA CG33860-PA 2
CG5825-PA CG33848-PA 2
CG5825-PA CG33857-PA 2
CG5825-PA CG33845-PA 2
CG5825-PA CG33821-PA 2
CG5825-PA CG33809-PA 2
CG5825-PA CG33851-PA 2
CG5825-PA CG33803-PA 2
CG5825-PA CG33836-PA 2
CG5825-PA CG33866-PA 2
CG5825-PA CG33815-PA 2
CG5825-PA CG33863-PA 2
CG5825-PA CG31613-PA 2
CG5825-PA CG33830-PA 2
CG5825-PA CG33818-PA 2
CG5825-PA CG33824-PA 2
CG5825-PA CG33854-PA 2
CG5825-PA CG33827-PA 2
CG5825-PA CG33839-PA 2
CG5825-PA CG33806-PA 2
CG5825-PA CG33833-PA 2
CG7224-PA CG7224-PA 1
CG7224-PA CG15283-PB 2
0.g244.t1 CG17012-PA 1
0.g244.t1 CG8299-PA 9
0.g244.t1 CG34458-PA 10
0.g244.t1 CG43335-PA 11
0.g244.t1 CG3650-PA 13
0.g244.t1 CG17477-PA 14
0.g244.t1 CG12388-PC 15
0.g244.t1 CG31220-PB 15
0.g244.t1 CG30414-PA 16
0.g244.t1 CG6041-PA 16
0.g244.t1 CG7996-PB 18
0.g244.t1 CG7996-PA 18
0.g244.t1 CG3700-PB 18
0.g244.t1 CG3700-PA 18
0.g244.t1 CG11843-PA 19
1.g1487.t1 CG33147-PA 1
1.g1487.t1 CG7890-PB 2
1.g1487.t1 CG7890-PA 2
1.g1487.t1 CG8339-PB 3
1.g1487.t1 CG8339-PA 3
1.g1487.t2 CG33147-PA 1
1.g1487.t2 CG7890-PB 2
1.g1487.t2 CG7890-PA 2
1.g1487.t2 CG8339-PB 3
1.g1487.t2 CG8339-PA 3
3.g2436.t1 CG5402-PA 1
6.g287.t2 CG34412-PG 1
6.g287.t2 CG32782-PC 1
6.g287.t2 CG34412-PE 1
6.g287.t2 CG34412-PB 1
6.g287.t2 CG34412-PJ 1
6.g287.t2 CG34412-PI 1
6.g287.t2 CG34412-PH 1
6.g287.t2 CG34412-PF 1
6.g287.t1 CG34412-PG 1
6.g287.t1 CG32782-PC 1
6.g287.t1 CG34412-PB 1
6.g287.t1 CG34412-PJ 1
6.g287.t1 CG34412-PH 1
6.g287.t1 CG34412-PF 1
6.g287.t1 CG34412-PE 1
6.g287.t1 CG34412-PI 1
1.g1201.t1 CG33960-PD 1
1.g1201.t1 CG33960-PB 1
1.g1201.t1 CG33960-PA 1
1.g1201.t1 CG33960-PC 1
1.g1201.t1 CG4700-PC 1
1.g1201.t1 CG4700-PA 1
1.g1201.t1 CG4700-PB 1
1.g1201.t1 CG4700-PD 1
CG13423-PA CG13423-PA 1
CG13423-PA CG1440-PA 2
CG13423-PA CG1440-PC 2
CG4589-PA CG4589-PC 1
CG4589-PA CG4589-PB 1
CG4589-PA CG4589-PA 1
CG9091-PA CG9091-PB 1
CG9091-PA CG9091-PA 1
CG9091-PA CG9873-PA 2
3.g557.t2 CG33989-PG 7
3.g557.t2 CG7589-PA 7
CG5232-PA CG5232-PA 1
6.g1227.t1 CG7178-PH 1
6.g1227.t1 CG7178-PG 2
6.g1227.t2 CG7178-PG 1
6.g1227.t2 CG7178-PF 1
6.g1227.t2 CG7178-PC 1
6.g1227.t2 CG7178-PH 2
2.g1316.t1 CG11009-PE 1
2.g1316.t1 CG11009-PG 1
2.g1316.t1 CG11009-PC 1
2.g1316.t1 CG11009-PB 1
2.g1316.t1 CG11009-PF 2
2.g1316.t1 CG11009-PD 2
CG32796-PA CG32796-PF 1
CG32796-PA CG32796-PE 1
CG32796-PA CG32796-PB 1
CG32796-PA CG32796-PA 1
CG32796-PA CG32796-PD 1
CG5147-PA CG5147-PA 1
6.g514.t1 CG43770-PT 1
6.g514.t1 CG43770-PD 1
6.g514.t1 CG43770-PL 1
6.g514.t1 CG43770-PY 1
6.g514.t1 CG43770-PP 1
6.g514.t1 CG43770-PI 1
6.g514.t1 CG43770-PS 1
6.g514.t1 CG43770-PV 1
6.g514.t1 CG43770-PJ 1
6.g514.t1 CG43770-PG 1
6.g514.t1 CG43770-PC 1
6.g514.t1 CG43770-PN 1
6.g514.t1 CG43770-PU 1
6.g514.t1 CG43770-PE 1
6.g514.t1 CG43770-PA 1
6.g514.t1 CG43770-PW 1
6.g514.t1 CG43770-PH 1
6.g514.t1 CG3151-PJ 5
CG9015-PA CG9015-PA 1
CG9015-PA CG9015-PB 1
CG9015-PA CG1897-PA 5
CG30324-PA CG30324-PA 1
CG14925-PA CG14925-PA 1
CG11807-PA CG11807-PC 1
CG11807-PA CG11807-PB 1
CG11807-PA CG11807-PA 1
CG6906-PA AH2-PA 1
CG6906-PA CG3940-PA 4
1.g1472.t1 CG33724-PA 1
CG13544-PA CG13544-PA 1
CG13544-PA CG31735-PC 2
CG13544-PA CG31735-PA 2
2.g1322.t1 CG33264-PA 1
0.g1304.t1 CG6488-PA 1
2.g538.t1 CG32423-PE 1
2.g538.t1 CG32423-PB 1
2.g538.t1 CG32423-PD 1
2.g538.t1 CG32423-PC 1
2.g538.t1 CG32423-PA 1
2.g538.t1 CG32423-PF 1
CG11263-PA CG11263-PB 1
CG11263-PA CG11263-PA 1
6.g328.t2 CG7260-PB 5
CG14660-PA CG14660-PA 1
CG6375-PA CG6375-PB 1
CG6375-PA CG6375-PA 1
CG6375-PA CG5800-PA 2
CG6375-PA CG10279-PJ 15
CG6375-PA CG4916-PB 15
CG6375-PA CG4916-PA 15
CG5602-PA CG5602-PA 1
CG5602-PA CG17227-PA 2
CG5602-PA CG12176-PA 3
3.g12.t1 CG9776-PA 1
3.g12.t1 CG9776-PB 1
CG8114-PA CG8114-PB 1
CG8114-PA CG8114-PD 1
CG8114-PA CG8114-PE 1
CG8114-PA CG8114-PA 1
CG8114-PA CG8114-PC 1
CG8114-PA CG8114-PF 1
CG8114-PA CG11156-PA 2
CG8114-PA CG43102-PD 3
CG8114-PA CG43102-PC 3
CG8114-PA CG43102-PB 3
CG8114-PA CG43102-PA 3
CG8114-PA CG43102-PE 3
CG1333-PA CG1333-PB 1
2.g1745.t1 CG13732-PB 1
2.g1745.t1 CG13732-PA 1
2.g1745.t1 CG15645-PA 2
CG2291-PA CG2291-PA 1
CG15093-PA CG15093-PE 1
CG15093-PA CG15093-PA 1
CG15093-PA CG15093-PB 1
CG15093-PA CG4747-PA 2
CG15093-PA CG4747-PB 2
1.g1148.t1 CG8405-PA 2
CG14110-PA CG14110-PA 1
CG9205-PA CG9205-PB 1
CG9205-PA CG9205-PA 1
CG31793-PA CG31793-PA 1
CG31793-PA CG9270-PC 1
CG31793-PA CG14709-PB 1
CG31793-PA CG4562-PE 1
CG31793-PA CG4562-PC 1
CG31793-PA CG4562-PA 1
CG31793-PA CG7627-PB 1
CG31793-PA CG7627-PA 1
CG31793-PA CG31792-PC 1
CG31793-PA CG31792-PB 1
CG31793-PA CG8799-PB 1
CG31793-PA CG4562-PD 1
CG31793-PA CG4562-PB 1
CG31793-PA CG11897-PA 1
CG31793-PA CG11897-PB 1
CG31793-PA CG5789-PB 1
CG31793-PA CG5789-PA 1
CG31793-PA CG10505-PA 1
CG31793-PA CG11898-PB 1
CG31793-PA CG6214-PM 1
CG31793-PA CG6214-PH 1
CG31793-PA CG6214-PN 1
CG31793-PA CG6214-PE 1
CG31793-PA CG6214-PL 1
CG31793-PA CG6214-PG 1
CG31793-PA CG6214-PB 1
CG31793-PA CG6214-PI 1
CG31793-PA CG6214-PC 1
CG31793-PA CG6214-PK 1
CG31793-PA CG6214-PO 1
CG31793-PA CG6214-PA 1
CG31793-PA CG6214-PF 1
CG31793-PA CG6214-PJ 1
CG31793-PA CG6214-PD 1
CG31793-PA CG6214-PQ 1
CG31793-PA CG6214-PP 1
CG31793-PA CG8523-PA 3
CG31793-PA CG10181-PA 8
CG8175-PA CG8175-PA 1
CG5909-PA CG5909-PA 1
CG5909-PA CG3505-PA 8
CG5909-PA CG33458-PA 9
CG5909-PA CG30087-PA 10
CG5909-PA CG30414-PA 12
CG5909-PA CG8870-PA 12
CG5909-PA CG18420-PA 13
CG5909-PA CG8170-PB 15
CG5909-PA CG11836-PF 15
CG5909-PA CG11836-PE 15
CG5909-PA CG11836-PG 15
CG5909-PA CG11836-PC 15
CG5909-PA CG11836-PA 15
CG5909-PA CG11836-PB 15
CG5909-PA CG40160-PG 16
CG5909-PA CG40160-PF 16
CG5909-PA CG40160-PE 16
CG5909-PA CG40160-PD 16
CG5909-PA CG40160-PA 16
CG5909-PA CG6639-PA 16
CG5909-PA CG13318-PA 18
CG5909-PA CG8213-PC 18
CG5909-PA CG18477-PA 18
CG5909-PA CG31780-PB 18
CG5909-PA CG34458-PA 18
2.g1467.t1 CG3020-PA 1
CG4666-PA CG4666-PA 1
CG18144-PA CG18144-PA 1
CG7181-PA CG7181-PA 1
CG17639-PA CG17639-PB 1
CG17639-PA CG17527-PA 10
1.g2008.t1 CG9875-PB 1
1.g2008.t1 CG9875-PA 1
CG13957-PA CG13957-PA 1
CG10055-PA CG10055-PA 1
CG32364-PA CG32364-PA 1
0.g1066.t1 CG13120-PA 1
CG15693-PA CG15693-PA 1
CG2714-PB CG2714-PA 1
CG2714-PB CG2714-PB 1
CG15385-PA CG15385-PB 1
CG15385-PA CG15385-PA 1
0.g561.t1 CG31918-PA 1
0.g561.t1 CG9124-PB 1
0.g561.t1 CG9124-PA 1
0.g561.t1 CG18174-PA 1
0.g561.t1 CG4580-PA 3
CG31936-PA CG31936-PA 1
CG31936-PA CG31930-PB 2
1.g1224.t1 CG30463-PD 1
1.g1224.t1 CG30463-PA 1
1.g1224.t1 CG30463-PC 1
1.g1224.t1 CG30463-PB 1
1.g1224.t1 CG3254-PB 4
1.g1224.t1 CG3254-PA 4
CG3319-PA CG3323-PA 1
CG3319-PA CG3319-PA 1
CG3319-PA CG10579-PH 5
CG3319-PA CG10579-PE 5
CG3319-PA CG10579-PD 5
CG3319-PA CG10579-PM 5
CG3319-PA CG10579-PF 5
CG3319-PA CG10579-PL 5
CG3319-PA CG10579-PK 5
CG3319-PA CG10579-PI 5
CG3319-PA CG10579-PG 5
CG3319-PA CG10579-PC 5
CG3319-PA CG10579-PB 5
CG3319-PA CG10579-PA 5
CG3319-PA CG10579-PJ 5
CG3319-PA CG10579-PN 5
CG3319-PA CG1362-PA 6
CG3319-PA CG12559-PC 7
CG3319-PA CG12559-PD 7
CG3319-PA CG12559-PE 7
CG3319-PA CG7597-PC 10
CG3319-PA CG7597-PA 10
CG3319-PA CG7597-PB 10
CG3319-PA CG18069-PI 22
CG3319-PA CG18069-PD 22
CG3319-PA CG18069-PJ 22
CG3319-PA CG18069-PG 22
CG3319-PA CG18069-PH 22
CG3319-PA CG18069-PC 22
CG3319-PA CG18069-PA 22
CG7447-PB CG7447-PB 1
CG7447-PB CG7447-PA 1
CG7447-PC CG7447-PB 1
CG7447-PC CG7447-PA 1
0.g514.t1 CG15632-PA 1
CG5675-PC CG5675-PA 1
CG5675-PC CG5675-PB 1
CG5675-PC CG32677-PB 1
CG5675-PC CG32677-PA 1
3.g2578.t1 SP1029-PA 1
3.g2578.t1 SP1029-PB 1
3.g2578.t1 SP1029-PC 1
3.g2578.t1 CG31445-PB 1
3.g2578.t1 CG31445-PA 1
3.g2578.t1 CG11951-PB 1
3.g2578.t1 CG11951-PA 1
3.g2578.t1 CG14516-PA 1
3.g2578.t1 CG14516-PB 1
3.g2578.t1 CG3502-PB 1
3.g2578.t1 CG2111-PA 1
3.g2578.t1 CG9806-PA 2
3.g2578.t1 CG5518-PA 4
3.g2578.t1 CG8773-PB 4
3.g2578.t1 CG5518-PC 4
3.g2578.t1 CG5518-PB 4
CG4099-PA CG4099-PA 1
CG4099-PA CG3212-PA 2
CG11693-PA CG11693-PB 1
CG11693-PA CG11693-PA 1
CG11693-PA CG33257-PA 2
CG6768-PA CG6768-PA 1
0.g1381.t2 CG43065-PK 2
0.g1381.t2 CG31761-PD 2
0.g1381.t2 CG31762-PK 3
0.g1381.t2 CG31762-PJ 3
0.g1381.t2 CG31762-PI 3
0.g1381.t2 CG31762-PH 3
CG3324-PA CG3324-PA 1
CG3324-PA CG10033-PB 1
CG3324-PA CG10033-PA 1
CG3324-PA CG10033-PI 1
CG3324-PA CG10033-PH 1
CG3324-PA CG10033-PK 1
CG3324-PA CG10033-PF 1
CG3324-PA CG10033-PG 1
CG3324-PA CG10033-PD 1
CG3324-PA CG10033-PC 1
CG3324-PA CG10033-PJ 1
CG3324-PA CG10033-PE 1
CG3324-PA CG4839-PA 2
CG3324-PA CG4839-PB 2
CG3324-PA CG8637-PA 11
CG3324-PA CG8637-PB 11
CG3324-PA CG3051-PC 17
CG3324-PA CG3051-PB 17
CG3324-PA CG3051-PA 17
CG3324-PA CG43143-PG 20
CG4204-PA CG4204-PA 1
CG31224-PA CG31224-PA 1
1.g1068.t2 CG33466-PA 1
CG42282-PA CG42282-PE 1
CG42282-PA CG42282-PD 1
0.g1972.t1 CG43720-PE 1
0.g1972.t1 CG43720-PG 1
0.g1972.t1 CG43720-PJ 1
0.g1972.t1 CG43720-PI 1
0.g1972.t1 CG43720-PK 1
0.g1972.t1 CG43720-PH 1
0.g1972.t1 CG43720-PD 1
0.g1972.t1 CG43720-PF 1
0.g1972.t1 CG43720-PB 1
0.g1972.t1 CG43720-PL 1
CG6311-PA CG6311-PB 1
CG17580-PA CG17580-PA 1
CG6040-PA CG6040-PB 1
CG6040-PA CG6040-PA 1
CG1646-PB CG1646-PB 1
CG1646-PB CG1646-PE 1
CG1646-PB CG1646-PC 1
CG1646-PB CG1646-PA 1
CG1646-PB CG1646-PD 1
CG1646-PB CG1646-PH 1
CG13868-PA CG13868-PB 1
CG13868-PA CG13868-PA 1
6.g1151.t1 CG8949-PF 1
6.g1151.t1 CG8949-PE 1
6.g1151.t1 CG8949-PD 1
6.g1151.t1 CG8949-PA 1
6.g1151.t1 CG8949-PC 1
6.g1151.t1 CG8949-PG 1
CG2304-PA CG2304-PA 1
CG2304-PA CG2304-PB 1
CG2304-PA CG2304-PD 1
CG2304-PA CG2304-PC 1
CG2304-PA CG1937-PB 2
CG2304-PA CG1937-PA 2
6.g1399.t1 CG17030-PA 3
6.g1399.t1 CG40045-PA 6
6.g1399.t1 CG4443-PA 9
CG14314-PA CG14314-PA 1
CG14314-PA CG2004-PA 2
CG4845-PA CG4845-PA 1
6.g930.t2 CG32600-PA 1
6.g930.t2 CG14162-PA 4
6.g930.t2 CG33512-PB 8
CG8291-PA CG8291-PC 1
CG8291-PA CG8291-PB 1
CG8291-PA CG8291-PA 1
CG8916-PB CG8916-PB 1
CG8916-PB CG8916-PC 1
CG8916-PB CG7535-PD 5
CG8916-PB CG7535-PB 5
CG8916-PB CG7535-PC 6
CG8916-PB CG4128-PE 17
CG8916-PB CG32538-PE 17
CG8916-PB CG32538-PD 17
CG8916-PB CG32538-PA 17
CG8916-PB CG4128-PD 17
CG8916-PB CG5610-PB 18
CG8916-PB CG5610-PA 18
0.g1569.t1 CG33648-PA 1
0.g1569.t1 CG33922-PA 3
0.g1569.t1 CG33920-PA 4
0.g1569.t1 CG33483-PA 4
0.g1569.t1 CG33483-PB 4
0.g1569.t1 CG33928-PA 7
CG2304-PB CG2304-PA 1
CG2304-PB CG2304-PB 1
CG2304-PB CG2304-PD 1
CG2304-PB CG2304-PC 1
CG2304-PB CG1937-PB 2
CG2304-PB CG1937-PA 2
CG4568-PA CG4568-PA 1
CG4568-PA CG3869-PC 2
CG4568-PA CG3869-PB 2
CG9633-PA CG9633-PA 1
CG6332-PA CG6332-PA 1
CG9380-PB CG9380-PB 1
CG9380-PB CG9380-PC 1
CG9380-PC CG9380-PB 1
CG9380-PC CG9380-PC 1
CG9380-PA CG9380-PC 1
CG9380-PA CG9380-PB 2
CG2028-PB CG4070-PA 1
CG2028-PB CG4070-PB 1
CG2028-PC CG2028-PD 1
CG2028-PC CG2028-PA 1
CG2028-PC CG2028-PC 1
CG2028-PC CG2028-PB 1
CG2028-PC CG4070-PA 1
CG2028-PC CG4070-PB 1
CG2028-PC CG2577-PA 3
CG2028-PC CG6963-PF 6
CG2028-PC CG6963-PI 6
CG2028-PC CG6963-PH 6
CG2028-PC CG6963-PD 6
CG2028-PC CG6963-PB 6
CG2028-PC CG6963-PL 6
CG2028-PC CG6963-PG 6
CG2028-PC CG6963-PC 6
CG2028-PA CG2028-PD 1
CG2028-PA CG2028-PA 1
CG2028-PA CG2028-PC 1
CG2028-PA CG2028-PB 1
CG2028-PA CG2048-PC 2
CG2028-PA CG2048-PB 2
CG2028-PA CG2048-PA 2
CG2028-PA CG7094-PA 2
CG2028-PA CG6963-PA 5
CG2028-PA CG6963-PF 5
CG42752-PA CG42752-PA 1
CG42697-PA CG42697-PA 1
0.g648.t1 CG9050-PA 1
CG31361-PA CG31361-PC 1
CG31361-PA CG31361-PB 1
CG31361-PA CG31361-PA 1
CG31361-PA CG12591-PB 2
CG31361-PA CG13439-PA 9
CG31361-PA CG33481-PC 10
CG31361-PA CG33512-PC 11
CG31361-PA CG14010-PB 16
CG7188-PB CG7188-PB 1
CG7188-PB CG7188-PA 2
CG9628-PA CG9628-PC 1
CG9628-PA CG9628-PB 1
CG31361-PB CG31361-PA 1
CG31361-PB CG31361-PC 1
CG31361-PB CG31361-PB 1
CG31361-PB CG12591-PA 3
CG31361-PB CG5308-PA 9
CG31361-PB CG33481-PC 10
CG31361-PB CG33512-PC 11
CG31361-PB CG11320-PB 16
CG4289-PA CG4289-PA 1
CG7960-PA CG7960-PA 1
CG7960-PA CG7959-PA 2
CG7960-PA CG7959-PB 2
CG7407-PA CG7407-PA 1
CG31974-PA CG31974-PC 1
CG31974-PA CG31974-PB 1
CG31974-PA CG31974-PD 1
CG31974-PA CG31975-PC 2
CG31974-PA CG31975-PB 2
CG31974-PA CG14314-PA 6
CG31974-PA CG9259-PC 8
CG31974-PA CG9259-PB 8
CG31974-PA CG9259-PA 8
1.g2276.t1 CG34413-PJ 1
3.g2761.t1 CG12066-PB 1
3.g2761.t1 CG40129-PA 12
3.g2761.t1 CG40129-PB 12
3.g2761.t1 CG1495-PC 14
3.g2761.t1 CG1495-PA 14
3.g2761.t1 CG1495-PE 14
3.g2761.t1 CG1495-PG 14
3.g2761.t1 CG1495-PB 14
3.g2761.t1 CG18069-PI 16
3.g2761.t1 CG18069-PD 16
3.g2761.t1 CG18069-PE 16
3.g2761.t1 CG18069-PB 16
3.g2761.t1 CG18069-PJ 16
3.g2761.t1 CG43143-PF 17
3.g2761.t1 CG43143-PB 17
3.g2761.t1 CG43143-PC 17
3.g2761.t1 CG43143-PA 17
3.g2761.t1 CG43143-PE 17
CG7188-PA CG7188-PA 1
CG7188-PA CG7188-PB 2
6.g885.t3 CG7107-PN 1
6.g885.t3 CG7107-PK 1
6.g885.t3 CG7107-PG 1
6.g885.t3 CG7107-PP 1
6.g885.t3 CG7107-PO 1
6.g885.t3 CG7107-PA 1
6.g885.t3 CG7107-PL 1
6.g885.t3 CG7107-PE 1
6.g885.t3 CG7107-PQ 1
6.g885.t3 CG7107-PB 1
6.g885.t3 CG7107-PI 1
6.g885.t3 CG7107-PM 1
6.g885.t3 CG7107-PH 1
6.g885.t2 CG7107-PN 1
6.g885.t2 CG7107-PK 1
6.g885.t2 CG7107-PG 1
6.g885.t2 CG7107-PP 1
6.g885.t2 CG7107-PA 1
6.g885.t2 CG7107-PO 1
6.g885.t2 CG7107-PE 1
6.g885.t2 CG7107-PL 1
6.g885.t2 CG7107-PQ 1
6.g885.t2 CG7107-PB 1
6.g885.t2 CG7107-PI 1
6.g885.t2 CG7107-PM 1
6.g885.t2 CG7107-PH 1
6.g885.t1 CG7107-PN 1
6.g885.t1 CG7107-PE 1
6.g885.t1 CG7107-PL 1
6.g885.t1 CG7107-PK 1
6.g885.t1 CG7107-PG 1
6.g885.t1 CG7107-PP 1
6.g885.t1 CG7107-PA 1
6.g885.t1 CG7107-PO 1
6.g885.t1 CG7107-PQ 1
6.g885.t1 CG7107-PB 1
6.g885.t1 CG7107-PM 1
6.g885.t1 CG7107-PH 1
6.g885.t1 CG7107-PI 1
CG33002-PA CG33002-PA 1
CG11305-PA CG11305-PA 1
6.g1401.t2 CG15445-PH 1
6.g1401.t2 CG15445-PG 1
6.g1401.t2 CG15445-PF 1
6.g1401.t2 CG15445-PE 1
6.g1401.t2 CG15445-PA 1
6.g1401.t2 CG5111-PA 1
CG16834-PA CG16834-PB 1
CG10617-PA CG10617-PA 1
CG10617-PA CG10617-PB 1
CG10221-PA CG10221-PB 1
CG10221-PA CG10221-PA 1
CG1213-PB CG1213-PD 1
CG1213-PB CG1213-PB 1
CG1213-PB CG1213-PC 1
CG1213-PB CG1213-PA 1
CG1213-PB CG8234-PB 5
CG1213-PB CG30035-PB 6
6.g800.t3 CG15224-PE 1
6.g800.t3 CG15224-PH 2
6.g800.t3 CG15224-PG 2
6.g800.t3 CG15224-PD 2
6.g800.t3 CG15224-PC 2
6.g800.t3 CG15224-PF 2
6.g800.t3 CG15224-PB 2
6.g800.t3 CG13591-PA 4
CG14655-PA CG14655-PA 1
CG14655-PA CG3407-PA 5
CG14655-PA CG11924-PA 6
CG14655-PA CG17359-PA 8
CG14655-PA CG7963-PB 9
CG14655-PA CG6689-PA 10
CG14655-PA CG10270-PA 10
CG14655-PA CG10274-PA 10
CG14655-PA CG17801-PB 12
CG14655-PA CG17803-PA 12
CG5524-PA CG5524-PA 1
CG7082-PA CG7082-PD 1
CG7082-PA CG7082-PB 1
CG7082-PA CG7082-PC 1
CG7082-PA CG7082-PA 1
CG7082-PA CG3249-PA 2
CG7082-PA CG3249-PE 2
CG7082-PA CG3249-PD 2
CG7082-PA CG3249-PC 2
1.g1935.t1 CG9826-PA 1
1.g1935.t1 CG9826-PB 1
1.g1935.t1 CG30265-PA 1
1.g1935.t1 CG9825-PA 1
1.g1935.t1 CG12490-PB 1
1.g1935.t1 CG7881-PA 1
1.g1935.t1 CG30272-PA 1
1.g1935.t1 FS15-PA 4
2.g254.t1 CG32301-PB 1
2.g254.t1 CG32301-PC 1
2.g254.t1 CG32301-PD 1
2.g254.t1 CG32305-PB 1
2.g254.t1 CG5712-PA 2
2.g254.t1 CG17176-PF 3
2.g254.t1 CG5983-PB 6
2.g254.t1 CG17176-PB 9
2.g254.t1 CG17176-PD 9
2.g254.t1 CG1470-PA 11
2.g254.t1 CG31183-PA 13
CG9947-PA CG9947-PA 1
CG7381-PA CG7381-PA 1
CG7381-PA CG7381-PF 1
CG7381-PA CG7381-PE 1
CG7381-PA CG7381-PD 1
CG7381-PA CG7381-PB 1
CG14435-PA CG14435-PA 1
CG7940-PA CG7940-PA 1
CG13329-PA CG13329-PA 1
CG15870-PA CG15870-PA 1
6.g683.t2 CG1402-PB 2
6.g174.t1 CG4061-PA 1
6.g174.t1 CG11130-PA 2
CG13557-PA CG13557-PA 1
CG18635-PA CG18635-PA 1
CG6668-PA CG6668-PB 1
CG6668-PA CG6668-PA 1
3.g2736.t1 SG1-PA 1
3.g2736.t1 CG9698-PA 5
3.g2736.t1 NE3-PA 12
3.g2736.t1 CG18234-PC 14
3.g1017.t1 CG14860-PB 1
CG4771-PA CG4771-PA 1
CG42566-PA CG42566-PA 1
CG9797-PA CG9797-PA 1
CG9797-PA CG9793-PA 2
CG9797-PA CG8159-PB 3
CG9797-PA CG14938-PC 17
CG9483-PA CG9483-PA 1
CG10723-PA CG10723-PC 1
CG10723-PA CG10723-PD 1
CG10723-PA CG10723-PB 1
CG10723-PA CG10723-PA 1
CG10723-PB CG10723-PC 1
CG10723-PB CG10723-PD 1
CG10723-PB CG10723-PB 1
CG10723-PB CG10723-PA 1
CG4267-PA CG4267-PA 1
CG4267-PA CG18641-PC 11
1.g825.t1 CG42663-PB 1
1.g825.t1 CG42663-PD 1
1.g825.t1 CG42663-PC 1
CG6034-PA CG6034-PA 1
CG6034-PA CG7460-PB 1
CG6034-PA CG8032-PA 4
6.g1354.t1 CG12532-PA 1
6.g1354.t1 CG32528-PA 1
6.g1354.t1 CG14234-PA 1
3.g2790.t1 CG1455-PA 1
3.g2790.t1 CG1455-PB 1
3.g2790.t1 CG1455-PC 1
3.g2790.t1 CG9842-PB 1
3.g2790.t1 CG9842-PC 1
3.g2790.t1 CG9842-PA 1
3.g2790.t1 CG9819-PC 1
3.g2790.t1 CG9819-PB 1
3.g2790.t1 CG9819-PA 1
CG11984-PI CG11984-PI 1
CG11984-PI CG11984-PH 1
CG11984-PI CG11984-PG 1
CG11984-PI CG11984-PF 1
CG11984-PI CG11984-PE 1
CG11984-PI CG11984-PD 1
CG11984-PI CG15286-PA 2
1.g2075.t2 CG9850-PC 1
1.g2075.t2 CG9850-PE 1
1.g2075.t2 CG9850-PD 1
1.g2075.t2 CG9850-PA 1
1.g2075.t2 CG9850-PF 1
CG11110-PA CG11110-PA 1
CG11110-PA CG9240-PA 2
CG5892-PA CG5892-PA 1
CG5892-PA CG14205-PA 1
CG5892-PA CG14219-PA 1
CG5892-PA CG14204-PA 1
CG5892-PA CG10182-PA 1
CG5892-PA CG33337-PB 1
CG5892-PA CG13325-PA 1
CG5892-PA CG16723-PB 1
CG5892-PA CG10183-PB 1
CG5892-PA CG30471-PB 8
CG5892-PA CG30471-PA 8
1.g2075.t3 CG9850-PE 2
1.g2075.t3 CG9850-PF 3
3.g1428.t1 CG42394-PC 1
3.g1428.t1 CG42394-PB 1
3.g1428.t1 CG42394-PA 1
2.g2059.t1 SN3-PA 1
CG6801-PA CG6801-PA 1
CG6801-PA CG17153-PA 2
6.g684.t1 CG32698-PB 1
6.g684.t1 CG32698-PA 1
CG9020-PA CG9020-PA 1
CG9020-PA CG10092-PA 2
1.g1544.t2 CG9811-PB 1
1.g1544.t2 CG42541-PF 3
1.g1544.t2 CG42541-PE 3
1.g1544.t2 CG42541-PC 3
1.g1544.t2 CG42541-PD 3
CG3502-PA CG3502-PB 1
CG3502-PA SP1029-PA 1
CG3502-PA SP1029-PB 1
CG3502-PA SP1029-PC 1
CG3502-PA CG31445-PB 1
CG3502-PA CG31445-PA 1
1.g1544.t1 CG9811-PB 1
1.g1544.t1 CG34390-PA 2
1.g1544.t1 CG42541-PE 3
1.g1544.t1 CG42541-PD 3
1.g1544.t1 CG42541-PC 3
1.g1544.t1 CG42541-PF 3
CG10642-PA CG10642-PA 1
CG10642-PA CG7293-PB 2
CG10642-PA CG7293-PA 2
CG10642-PA CG8183-PD 5
CG10642-PA CG5658-PA 6
CG10642-PA CG5658-PB 6
CG10642-PA CG8566-PD 6
CG6227-PA CG6227-PA 1
CG6227-PA CG6418-PB 2
CG6227-PA CG10279-PI 3
CG6227-PA CG10279-PE 3
CG6227-PA CG10279-PH 3
CG6227-PA CG10279-PD 3
CG6227-PA CG10279-PF 3
CG6227-PA CG10279-PB 3
CG6227-PA CG10279-PC 3
CG6227-PA CG10777-PB 5
CG6227-PA CG17023-PB 19
CG6227-PA CG17023-PH 19
CG6227-PA CG17023-PE 19
CG9310-PB CG9310-PB 1
CG9310-PB CG9310-PD 1
CG9310-PB CG9310-PA 1
CG9310-PB CG9310-PC 1
CG9310-PB CG11502-PB 2
CG9310-PB CG11502-PE 2
CG9310-PA CG9310-PA 1
CG9310-PA CG9310-PB 1
CG9310-PA CG9310-PD 1
CG9310-PA CG9310-PC 1
CG9310-PA CG11502-PB 2
CG9310-PA CG11502-PE 2
CG3810-PA CG3810-PD 1
CG3810-PA CG3810-PA 1
CG3810-PA CG3810-PB 1
CG3810-PA CG3810-PC 1
CG3810-PA CG3810-PE 1
CG3810-PA CG5682-PA 2
CG3810-PA CG31202-PA 5
3.g116.t1 CG31551-PA 1
CG7842-PA CG7842-PA 1
CG7464-PA CG7464-PC 1
CG7464-PA CG2666-PC 1
CG7464-PA CG2666-PA 1
CG7464-PA CG2666-PD 1
CG6950-PA CG6950-PD 1
CG6950-PA CG6950-PB 1
CG6950-PA CG6950-PA 1
CG6950-PA CG6950-PC 1
CG6950-PA CG1461-PA 2
CG33303-PA CG33303-PB 1
CG33303-PA CG33303-PA 1
CG2859-PA CG2859-PA 1
CG2859-PA CG3069-PA 2
CG12170-PA CG12170-PA 1
CG12170-PA CG3523-PB 2
CG12170-PA CG3523-PA 2
CG6219-PA CG6219-PA 1
CG6219-PA CG6219-PE 1
CG6219-PA CG6219-PB 1
CG6219-PA CG6219-PD 1
CG14084-PA CG14084-PB 1
CG14084-PA CG14084-PA 1
4.g25.t1 CG1862-PD 1
4.g25.t1 CG1862-PC 1
4.g25.t1 CG1862-PB 1
4.g25.t1 CG1862-PA 1
4.g25.t1 CG1909-PB 1
4.g25.t1 CG1909-PA 1
0.g906.t1 CG8372-PA 1
CG8839-PA CG8839-PE 1
CG8839-PA CG8839-PA 1
CG8839-PA CG8839-PC 1
CG8839-PA CG8839-PD 1
CG8839-PA CG5112-PA 2
CG8839-PA CG7900-PB 3
CG8839-PA CG7910-PA 4
4.g25.t4 CG1909-PB 1
4.g25.t4 CG1909-PA 1
4.g25.t4 CG1862-PD 1
4.g25.t4 CG1862-PC 1
4.g25.t4 CG1862-PB 1
4.g25.t4 CG1862-PA 1
3.g2174.t1 CG10420-PA 1
CG4182-PA CG4182-PA 1
CG4182-PA CG17914-PA 2
CG4182-PA CG17044-PB 6
CG4182-PA CG9891-PA 7
CG4182-PA CG9889-PA 7
6.g312.t1 CG4857-PJ 1
6.g312.t1 CG4857-PI 1
6.g312.t1 CG4857-PC 1
6.g312.t1 CG4857-PB 1
6.g312.t1 CG4857-PM 1
6.g312.t1 CG4857-PL 1
6.g312.t1 CG4857-PK 1
6.g312.t1 CG4857-PH 1
6.g312.t1 CG4857-PG 1
6.g312.t1 CG4857-PF 1
CG31783-PA CG31783-PA 1
CG31783-PA CG31783-PB 1
CG31783-PA CG31741-PA 2
CG31783-PA CG7227-PB 5
CG31783-PA CG7227-PA 5
CG31783-PA CG2727-PA 6
CG31783-PA CG2727-PC 6
CG31783-PA CG2727-PB 6
CG31783-PA CG1887-PD 9
CG42493-PB CG12443-PC 1
CG42493-PB CG12443-PB 1
CG42493-PB CG12443-PA 1
CG42493-PB CG42493-PA 2
CG42493-PA CG12443-PC 1
CG42493-PA CG12443-PA 1
CG42493-PA CG12443-PB 1
CG12395-PA CG12395-PA 1
2.g1815.t1 CG42853-PA 1
CG9024-PA CG9024-PB 1
CG9024-PA CG9024-PA 1
CG11184-PA CG11184-PB 1
CG10843-PA CG10843-PA 1
CG10843-PA CG10842-PA 1
CG10843-PA CG1944-PA 1
CG10843-PA CG11715-PA 13
CG10843-PA CG12800-PA 27
CG9796-PB CG9427-PA 3
CG3121-PA CG3121-PA 1
CG8804-PB CG8804-PB 1
CG8804-PB CG8804-PC 1
CG8804-PB CG8804-PA 1
CG8804-PB CG8805-PA 2
CG12124-PA CG12124-PA 1
CG6283-PA CG6283-PA 1
CG6283-PA CG17191-PA 1
CG6283-PA CG6271-PA 2
CG6283-PA CG6277-PA 3
CG6283-PA CG6472-PA 7
CG6283-PA CG13282-PB 8
CG6283-PA CG13282-PA 8
3.g2464.t1 CG5003-PA 1
CG17174-PA CG17174-PA 1
CG17174-PA CG17176-PA 1
CG17174-PA CG17176-PC 1
CG17174-PA CG5983-PA 1
CG17174-PA CG17176-PF 1
CG17174-PA CG17176-PE 1
CG17174-PA CG17178-PB 1
CG17174-PA CG5712-PA 1
CG17174-PA CG5983-PB 1
CG17174-PA CG17176-PB 1
CG17174-PA CG17176-PD 1
CG17174-PA CG32305-PB 2
CG17174-PA CG5712-PB 5
CG17174-PA CG14885-PC 13
CG17174-PA CG14885-PB 13
CG15879-PA CG15879-PA 1
CG15879-PA CG5704-PA 2
CG17611-PA IF6-PA 1
CG8713-PA CG8713-PA 1
CG8713-PA CG10864-PA 2
CG8713-PA CG42594-PA 3
CG8713-PA CG42594-PB 3
0.g829.t1 CG43756-PI 1
0.g829.t1 CG43756-PJ 1
6.g1163.t1 CG18258-PA 1
6.g1163.t1 CG5162-PA 1
6.g1163.t1 CG5665-PB 2
6.g1163.t1 CG7367-PC 4
6.g1163.t1 CG17292-PB 4
6.g1163.t1 CG17292-PA 4
6.g1163.t1 CG2979-PA 5
CG12320-PA CG12320-PA 1
CG3909-PA CG3909-PA 1
CG3909-PA CG10545-PG 5
CG3909-PA CG10545-PF 5
CG3909-PA CG10545-PE 5
CG3909-PA CG10545-PC 5
CG3909-PA CG10545-PA 5
CG3909-PA CG10545-PB 5
CG3909-PA CG3412-PB 6
CG3909-PA CG7568-PD 6
CG3909-PA CG7568-PE 6
2.g1549.t1 CG6215-PA 1
CG31332-PC CG31352-PB 1
CG31332-PC CG31352-PC 1
CG31332-PC CG31352-PA 1
CG31332-PC CG31332-PC 1
CG31332-PC CG31352-PD 1
CG31332-PC CG31332-PE 1
CG31332-PC CG31332-PA 1
CG31332-PC CG31332-PD 1
CG31332-PC CG31332-PB 1
CG34375-PA CG34375-PB 1
CG34375-PA CG34375-PA 1
CG34375-PA CG6688-PA 2
CG14028-PA CG14028-PC 1
CG14028-PA CG14028-PB 1
CG14028-PA CG14028-PA 1
0.g422.t1 CG15418-PA 1
6.g527.t1 CG18155-PB 1
CG11630-PA CG11630-PA 1
CG11630-PA CG31933-PA 5
CG11630-PA CG6236-PA 9
CG11630-PA CG6236-PB 9
CG5463-PA CG5463-PA 1
2.g1780.t2 CG42816-PB 1
2.g1780.t2 CG31731-PA 5
2.g1780.t2 CG34120-PC 7
2.g1780.t2 CG34120-PD 7
2.g1780.t2 CG43672-PA 11
CG9354-PA CG9354-PA 1
CG9354-PA CG9354-PB 1
CG9354-PA CG6090-PC 2
CG9354-PA CG6090-PB 2
CG9354-PA CG6090-PA 2
CG32533-PA CG32533-PA 1
CG32533-PA CG4901-PA 7
CG7988-PA CG7988-PA 1
6.g551.t1 CG10920-PA 1
6.g551.t1 CG6851-PG 2
6.g551.t1 CG6851-PF 2
6.g551.t1 CG6851-PE 2
6.g551.t1 CG6851-PC 2
6.g551.t1 CG6851-PA 2
6.g551.t1 CG6851-PB 2
2.g2074.t1 CG9936-PE 1
2.g2074.t1 CG9936-PD 1
2.g2074.t1 CG9936-PC 1
CG1980-PA CG1980-PA 1
CG11638-PA CG11638-PA 1
CG11638-PA CG3201-PA 9
1.g381.t1 CG10844-PE 1
1.g381.t1 CG10844-PI 1
1.g381.t1 CG10844-PC 1
1.g381.t1 CG10844-PD 1
1.g381.t1 CG10844-PH 1
1.g381.t1 CG10844-PJ 1
1.g381.t1 CG10844-PF 1
1.g381.t1 CG10844-PB 1
1.g381.t1 CG10844-PG 1
1.g381.t1 CG10844-PA 1
CG1927-PA CG1927-PA 1
1.g381.t2 CG10844-PH 1
1.g381.t2 CG10844-PG 1
1.g381.t2 CG10844-PA 1
1.g381.t2 CG10844-PF 1
1.g381.t2 CG10844-PB 1
1.g381.t2 CG10844-PJ 1
1.g381.t2 CG10844-PE 1
1.g381.t2 CG10844-PC 1
1.g381.t2 CG10844-PI 1
1.g381.t2 CG10844-PD 1
0.g845.t1 CG7179-PB 1
0.g420.t1 CG2120-PB 6
0.g420.t1 CG3850-PA 8
0.g420.t1 CG3850-PB 8
0.g420.t1 CG7928-PA 8
0.g420.t1 CG10348-PB 8
0.g420.t1 CG10543-PD 9
0.g420.t1 CG10543-PF 9
0.g420.t1 CG10543-PE 9
0.g420.t1 CG10543-PA 9
CG3738-PA CG3738-PA 1
CG3738-PA CG9790-PB 2
CG3738-PA CG9790-PA 2
CG7342-PA CG7342-PB 1
CG7342-PA CG7342-PA 1
CG7342-PA CG6231-PA 1
CG7342-PA CG6231-PB 1
CG7342-PA CG6231-PD 1
CG7342-PA CG6231-PC 1
CG7342-PA CG17751-PB 3
CG7342-PA CG6006-PC 18
CG2187-PB CG2187-PB 1
CG2187-PB CG2187-PA 1
CG2187-PB CG2196-PB 1
CG2187-PB CG2191-PA 1
CG2187-PB CG32669-PA 8
CG14059-PA CG14059-PB 1
CG10414-PA CG10414-PA 1
CG34253-PA CG34253-PA 1
CG3971-PA CG3971-PB 1
CG3971-PA CG3971-PA 1
CG3798-PD CG3798-PE 1
CG3798-PD CG3798-PC 1
CG3798-PD CG3798-PD 1
CG3798-PD CG3798-PH 1
CG3798-PD CG3798-PG 1
CG3798-PD CG3798-PA 1
CG3798-PD CG3798-PB 1
CG3798-PD CG3798-PF 1
CG3798-PD CG3814-PA 3
0.g6.t1 CG11372-PE 2
CG6679-PB CG6679-PA 1
CG6679-PB CG17241-PA 1
CG5310-PA CG5310-PA 1
CG5310-PA CG2210-PA 2
CG6679-PA CG6679-PA 1
CG6679-PA CG17241-PA 1
6.g322.t1 CG12693-PB 1
CG17494-PA CG17494-PD 1
CG17494-PA CG17494-PA 1
CG17494-PA CG17494-PC 1
3.g1611.t1 CG8135-PA 1
CG14151-PA CG14151-PA 1
CG14151-PA CG34238-PA 2
CG14151-PA CG42535-PA 3
CG4973-PA CG4973-PA 1
CG6562-PA CG6562-PC 1
CG6562-PA CG6562-PA 1
CG6562-PA CG6562-PB 1
CG6562-PA CG3573-PB 2
CG6562-PA CG3573-PA 2
CG6562-PA CG7956-PD 3
CG6562-PA CG7956-PE 3
CG6562-PA CG7956-PA 3
CG6562-PA CG7956-PC 3
CG6562-PA CG7956-PB 3
CG18004-PA CG11919-PB 1
CG18004-PA CG11919-PA 1
CG18004-PA CG18003-PB 1
CG18004-PA CG18003-PC 1
CG18004-PA CG18003-PA 1
CG18004-PA CG18004-PA 1
CG18004-PA CG18004-PB 1
CG18004-PA ER94-PB 4
CG18004-PA CG6842-PA 11
CG18004-PA CG5395-PA 12
CG8338-PA CG8338-PC 1
CG8338-PA CG8338-PB 1
CG8338-PA CG8338-PA 1
0.g1771.t1 CG15145-PA 1
0.g1771.t1 CG15144-PB 1
0.g1771.t1 CG15143-PA 1
CG11583-PA CG11583-PA 1
CG3193-PA CG3193-PA 1
CG3193-PA CG6197-PA 2
2.g864.t1 CG18180-PA 9
2.g864.t1 CG8329-PA 9
2.g864.t1 CG7542-PA 14
CG14585-PA CG14586-PA 1
CG14585-PA CG14585-PB 1
CG14585-PA CG42643-PA 1
CG14585-PA CG31718-PB 2
CG5770-PA CG5770-PA 1
CG5770-PA CG5767-PA 2
CG5770-PA CG10911-PA 3
CG5770-PA CG11470-PA 4
CG5770-PA CG16762-PA 4
CG5770-PA CG7567-PA 5
1.g2076.t1 CG30177-PA 1
0.g615.t1 CG18266-PA 1
0.g615.t1 CG14011-PC 2
0.g615.t1 CG14011-PB 2
0.g615.t1 CG14011-PA 2
CG3808-PA CG3808-PA 1
CG8568-PA CG8568-PA 1
CG8568-PA CG31516-PA 2
CG5044-PB CG5044-PA 1
CG5044-PB CG5044-PB 1
CG5044-PA CG5044-PB 1
CG5044-PA CG5044-PA 1
CG14871-PA CG14871-PB 1
1.g666.t1 CG10897-PA 1
1.g666.t1 CG10897-PE 1
1.g666.t1 CG2252-PF 4
1.g666.t1 CG2252-PE 4
1.g666.t1 CG2252-PD 4
1.g666.t1 CG2252-PC 4
1.g666.t1 CG2252-PA 4
1.g666.t1 CG9088-PE 5
1.g666.t1 CG9088-PD 5
1.g666.t1 CG9088-PC 5
1.g666.t1 CG9088-PB 5
1.g666.t1 CG9088-PA 5
CG16848-PA CG16848-PA 1
CG16848-PA CG4407-PA 2
1.g666.t2 CG10897-PE 1
1.g666.t2 CG10897-PA 1
1.g666.t2 CG2252-PF 4
1.g666.t2 CG2252-PE 4
1.g666.t2 CG2252-PD 4
1.g666.t2 CG2252-PC 4
1.g666.t2 CG2252-PA 4
CG15862-PC CG15862-PD 1
CG15862-PC CG15862-PC 1
CG15862-PC CG15862-PB 1
CG15862-PC CG15862-PA 1
CG15862-PC CG15862-PE 1
CG15862-PC CG42341-PA 2
CG15862-PC CG42341-PU 2
CG15862-PC CG42341-PT 2
CG15862-PC CG42341-PP 2
CG15862-PC CG42341-PM 2
CG15862-PC CG3263-PJ 2
CG15862-PC CG3263-PI 2
CG15862-PB CG15862-PD 1
CG15862-PB CG15862-PC 1
CG15862-PB CG15862-PB 1
CG15862-PB CG15862-PA 1
CG15862-PB CG15862-PE 1
CG15862-PB CG42341-PA 2
CG15862-PB CG42341-PU 2
CG15862-PB CG42341-PT 2
CG15862-PB CG42341-PP 2
CG15862-PB CG42341-PM 2
CG15862-PB CG3263-PJ 2
CG15862-PB CG3263-PI 2
CG15862-PA CG15862-PD 1
CG15862-PA CG15862-PC 1
CG15862-PA CG15862-PB 1
CG15862-PA CG15862-PA 1
CG15862-PA CG15862-PE 1
CG15862-PA CG42341-PA 2
CG15862-PA CG42341-PU 2
CG15862-PA CG42341-PT 2
CG15862-PA CG42341-PP 2
CG15862-PA CG42341-PM 2
CG15862-PA CG3263-PJ 2
CG15862-PA CG3263-PI 2
CG7726-PA CG7726-PA 1
1.g1530.t1 CG7097-PA 1
1.g1530.t1 CG7097-PB 1
CG6022-PA CG6022-PA 1
CG14258-PA CG14258-PA 1
CG14258-PA CG14259-PA 4
CG14258-PA CG10264-PA 7
CG14258-PA CG11853-PA 9
CG5103-PA CG5103-PA 1
CG5103-PA CG8036-PC 1
CG5103-PA CG8036-PB 1
CG5103-PA CG8036-PD 1
0.g1310.t1 CG31705-PD 1
0.g1310.t1 CG31705-PC 1
0.g1310.t1 CG31705-PB 1
0.g1310.t1 CG31705-PA 1
0.g1310.t1 CG5273-PB 2
0.g1310.t1 CG5273-PC 2
0.g1310.t1 CG5273-PA 2
1.g2302.t1 CG2679-PE 1
1.g2302.t1 CG2679-PC 1
1.g2302.t1 CG2679-PB 1
1.g2302.t1 CG2679-PD 1
1.g2302.t1 CG10277-PD 2
1.g2302.t1 CG10277-PC 2
1.g2302.t1 CG10277-PB 2
1.g2302.t1 CG10277-PA 2
1.g2302.t3 CG2679-PD 2
6.g1133.t1 CG4829-PB 1
6.g1133.t1 CG4829-PC 1
6.g1133.t1 CG4829-PA 1
6.g1133.t1 CG4829-PE 1
6.g1133.t1 CG4829-PD 1
6.g1133.t1 CG1492-PA 2
0.g617.t1 CG10247-PA 8
0.g617.t1 CG8345-PA 10
0.g617.t1 CG3466-PA 24
0.g617.t1 CG4321-PA 28
1.g1049.t1 CG10265-PA 1
CG14511-PA CG14511-PA 1
CG14511-PA CG3774-PB 2
CG14511-PA CG3774-PA 2
3.g1077.t1 CG9649-PA 1
3.g1077.t1 CG31326-PA 2
3.g1077.t1 CG9631-PA 3
3.g1077.t1 CG14760-PA 11
3.g1077.t1 CG9672-PA 11
3.g1077.t1 CG17572-PA 12
CG6168-PB CG6168-PB 1
CG6168-PB CG5976-PA 2
CG6168-PB CG5976-PB 2
CG6168-PB CG32412-PA 3
CG6168-PB CG32413-PC 4
CG1796-PA CG1796-PA 1
CG1796-PA CG2863-PA 5
CG1796-PA CG3412-PB 7
CG1796-PA CG3412-PA 7
CG1796-PA CG3909-PA 7
CG1796-PA CG10545-PG 8
CG1796-PA CG10545-PF 8
CG1796-PA CG10545-PE 8
CG1796-PA CG10545-PC 8
CG1796-PA CG10545-PA 8
CG1796-PA CG10545-PB 8
CG1796-PA CG7568-PE 9
CG1796-PA CG7568-PD 9
CG4394-PB CG4394-PA 1
CG4394-PB CG4394-PC 1
CG4394-PB CG4394-PE 1
CG4394-PB CG4394-PD 1
CG4394-PB CG4394-PB 1
CG4394-PB CG3048-PD 2
CG4394-PB CG3048-PC 2
CG4394-PB CG3048-PA 2
CG5069-PA CG5069-PA 1
CG5069-PA CG7204-PB 1
CG5069-PA CG7204-PA 1
CG5069-PA CG10002-PC 4
CG5069-PA CG8367-PA 9
CG5069-PA CG8367-PD 9
CG5069-PA CG15269-PA 10
CG5069-PA CG2202-PA 10
CG5069-PA CG9215-PA 10
CG5069-PA CG7372-PA 11
CG5069-PA CG11902-PB 11
CG5069-PA CG11247-PC 11
CG5069-PA CG11247-PA 11
CG5069-PA CG11247-PB 11
CG5069-PA CG1832-PA 11
CG5069-PA CG1832-PB 11
CG5069-PA CG14710-PB 13
CG5069-PA CG31441-PA 16
CG15400-PA CG15400-PB 1
CG33350-PA CG33350-PA 1
CG33350-PA CG33351-PA 2
CG33350-PA CG14405-PA 3
CG33350-PA CG33320-PA 4
CG14721-PA CG14721-PA 1
CG42633-PA CG42633-PA 1
2.g72.t1 CG3217-PA 1
2.g72.t1 CG3217-PB 1
CG34228-PA CG34228-PA 1
CG4381-PA CG4381-PA 1
2.g1628.t1 CG18814-PB 1
2.g1628.t1 CG4842-PA 2
2.g1628.t1 CG3763-PA 3
CG15173-PA CG15173-PA 1
2.g681.t1 CG10037-PC 1
2.g681.t1 CG10037-PA 1
2.g681.t1 CG12287-PB 4
CG17577-PA CG17577-PA 1
CG17577-PA CG3616-PA 1
CG17577-PA CG9964-PA 20
CG32079-PA CG32079-PB 1
CG5907-PA CG5907-PC 1
CG5907-PA CG5907-PB 1
CG5907-PA CG5907-PA 1
CG5907-PA CG42683-PA 5
CG5907-PA CG5890-PB 7
CG3709-PA CG3709-PA 1
CG4965-PA CG4965-PD 1
CG4965-PA CG4965-PC 1
CG4965-PA CG4965-PB 1
CG4965-PA CG4965-PA 1
CG4965-PA CG1395-PA 2
6.g1247.t1 CG32547-PD 1
6.g1247.t1 CG32547-PC 1
2.g1949.t1 CG8660-PF 1
2.g1949.t1 CG8660-PE 1
2.g1949.t1 CG8660-PC 1
2.g1949.t1 CG8660-PB 1
1.g1693.t1 CG43668-PA 1
CG12398-PA CG12398-PA 1
0.g1428.t1 CG5216-PA 1
0.g1428.t1 CG5085-PA 2
0.g1397.t1 CG34395-PD 1
0.g1397.t1 CG34395-PB 1
0.g1397.t1 CG12287-PA 2
CG1857-PA CG1857-PA 1
CG1857-PA CG33121-PA 13
3.g957.t1 CG6218-PA 1
1.g1994.t1 CG3134-PA 1
CG16705-PA CG16705-PA 1
CG16705-PA MP1-PA 3
3.g89.t2 CG14670-PA 1
3.g89.t1 CG14670-PA 1
CG5288-PA CG5288-PD 1
CG5288-PA CG5288-PB 1
CG5288-PA CG5288-PA 1
CG5288-PA CG5288-PC 1
0.g1761.t2 CG5050-PB 1
0.g1761.t2 CG5050-PA 1
0.g796.t1 CG34378-PE 1
0.g796.t1 CG34378-PA 1
0.g1761.t1 CG5050-PB 1
0.g1761.t1 CG5050-PA 1
0.g1761.t1 CG5043-PA 2
3.g348.t1 CG2678-PA 1
3.g348.t1 CG2678-PB 1
1.g1849.t1 CG34205-PA 1
CG4621-PA CG4621-PA 1
6.g966.t2 CG5627-PD 1
6.g966.t2 CG5627-PE 1
6.g966.t2 CG5627-PC 1
6.g966.t2 CG5627-PH 1
6.g966.t2 CG5627-PG 1
6.g966.t2 CG5627-PF 1
6.g966.t1 CG5627-PE 1
6.g966.t1 CG5627-PD 1
6.g966.t1 CG5627-PC 1
6.g966.t1 CG5627-PH 1
6.g966.t1 CG5627-PG 1
6.g966.t1 CG5627-PF 1
CG30161-PA CG30161-PA 1
CG31453-PA CG31453-PA 1
CG1288-PA CG1288-PA 1
CG13284-PA CG13284-PC 1
CG13284-PA CG13284-PD 1
CG13284-PA CG13284-PB 1
CG13284-PA CG13284-PA 1
CG13284-PA CG31810-PA 1
CG13284-PA CG31809-PB 1
CG13284-PA CG7601-PA 6
CG3922-PA CG3922-PB 1
CG34345-PB CG34345-PA 1
CG34345-PB CG15864-PB 5
CG34345-PB NE3-PA 9
CG34345-PA CG34345-PA 1
CG34345-PA CG32199-PB 2
CG34345-PA CG18749-PB 4
CG34345-PA CG31524-PB 10
CG34345-PA CG9698-PA 13
CG34345-PA CG9726-PA 13
CG6744-PA CG6744-PB 1
CG6744-PA CG6744-PA 1
0.g869.t1 CG34421-PE 1
0.g869.t1 CG34421-PD 1
0.g869.t1 CG34421-PC 1
0.g869.t1 CG34421-PB 1
CG7833-PA CG7833-PA 1
CG4168-PA CG4168-PB 1
CG4168-PA CG1744-PC 2
CG4168-PA CG1744-PD 2
CG4168-PA CG1744-PB 2
CG4168-PA CG1744-PA 2
CG4168-PA CG7896-PA 2
CG4168-PA CG7250-PC 6
CG4168-PA CG7250-PB 6
CG4168-PA CG7250-PA 6
CG4168-PA CG5407-PB 7
CG4168-PA CG5407-PA 7
CG4168-PA CG5407-PC 7
CG4168-PA CG43758-PD 12
CG4168-PA CG43758-PA 12
3.g1239.t1 CG17207-PA 1
3.g1360.t1 CG31363-PB 1
3.g1360.t1 CG31363-PH 2
CG7551-PB CG7551-PB 1
CG7551-PB CG7328-PA 2
CG7551-PB CG12289-PA 3
3.g1360.t3 CG31363-PB 1
3.g1360.t3 CG31363-PE 2
3.g1360.t3 CG31363-PD 4
1.g664.t1 CG9015-PA 2
1.g664.t1 CG9015-PB 2
CG10343-PA CG10343-PA 1
3.g130.t1 CG2102-PA 1
3.g130.t1 CG7512-PB 2
CG6141-PA CG6141-PB 1
CG6141-PA CG6141-PA 1
CG8171-PA CG8171-PA 1
CG7354-PA CG7354-PA 1
3.g360.t1 CG2698-PD 1
3.g360.t1 CG2698-PA 2
CG11258-PA CG11258-PA 1
2.g422.t1 CG11593-PB 1
2.g422.t1 CG18812-PE 3
CG2025-PA CG2025-PA 1
CG2025-PA CG10588-PA 1
CG2025-PA CG5517-PB 2
CG2025-PA CG3731-PB 3
CG2025-PA CG3731-PA 3
CG2957-PA CG2957-PA 1
CG5883-PA CG5883-PA 1
CG3615-PA CG3615-PB 1
CG3615-PA CG3615-PA 1
3.g2141.t1 CG11791-PC 1
3.g2141.t1 CG11791-PB 1
CG1965-PA CG1965-PA 1
CG1965-PA CG1965-PB 1
CG8649-PB CG8649-PD 1
CG8649-PB CG8649-PA 1
CG8649-PB CG8649-PC 1
CG4115-PA CG4115-PA 1
CG4115-PA CG6055-PB 2
CG4115-PA CG6055-PA 2
CG3434-PA CG3434-PA 1
CG3434-PA CG4947-PA 2
CG42563-PB CG2457-PB 1
0.g859.t1 CG14534-PA 1
0.g859.t1 CG8986-PA 2
0.g859.t1 CG14254-PA 3
0.g859.t1 CG14643-PA 4
CG2013-PA CG2013-PC 1
CG2013-PA CG2013-PA 1
CG2013-PA CG3473-PA 3
CG2013-PA CG18319-PB 3
CG2013-PA CG18319-PC 3
CG2013-PA CG18319-PA 3
CG2013-PA CG4443-PA 4
CG2013-PA CG9602-PA 4
CG2013-PA CG2574-PA 6
CG2013-PA CG5788-PA 10
CG17244-PA CG17244-PA 1
CG15155-PA CG15155-PA 1
CG15155-PA CG15155-PB 1
CG15155-PA CG12560-PB 4
CG8444-PA CG8444-PA 1
2.g1122.t1 CG7636-PA 1
CG31410-PA CG31410-PB 1
CG31410-PA CG3934-PA 2
CG31410-PA CG12813-PA 2
1.g1507.t1 CG43070-PA 1
CG5520-PA CG5520-PA 1
CG5520-PA CG1242-PA 1
CG5520-PA CG3152-PA 2
CG42639-PA CG42639-PA 1
CG42639-PA CG8193-PA 1
CG42639-PA CG42640-PA 1
2.g780.t2 CG7526-PC 1
2.g780.t2 CG7526-PE 1
2.g780.t2 CG7526-PD 1
2.g780.t2 CG7526-PG 1
2.g780.t2 CG7526-PF 1
2.g780.t2 CG32373-PB 2
2.g780.t2 CG32373-PA 2
2.g780.t2 CG33196-PW 5
2.g780.t2 CG33196-PA 5
2.g2252.t1 CG40050-PA 1
6.g626.t3 CG42667-PG 1
6.g626.t3 CG34344-PA 1
6.g626.t3 CG34344-PC 1
6.g626.t3 CG42667-PE 1
6.g626.t3 CG34344-PB 1
6.g626.t3 CG42667-PD 1
6.g626.t3 CG31140-PF 2
0.g584.t1 CG14029-PD 1
0.g584.t1 CG14029-PA 1
0.g584.t1 CG14029-PC 1
CG13690-PA CG13690-PA 1
3.g550.t1 CG11447-PA 1
CG11291-PA CG11291-PA 1
CG11291-PA CG5567-PA 3
CG11291-PA CG32487-PA 4
CG11291-PA CG5577-PA 5
CG11291-PA CG15739-PB 7
CG11291-PA CG15739-PA 7
CG34396-PA CG34396-PD 1
CG34396-PA CG34396-PC 1
CG34396-PA CG1688-PA 5
CG4562-PA CG4562-PC 1
CG4562-PA CG4562-PA 1
CG4562-PA CG4562-PE 1
CG4562-PA CG4562-PD 1
CG4562-PA CG4562-PB 1
CG4562-PA CG14709-PB 1
CG4562-PA CG7627-PB 1
CG4562-PA CG7627-PA 1
CG4562-PA CG31793-PA 1
CG4562-PA CG9270-PC 1
CG4562-PA CG31792-PC 1
CG4562-PA CG31792-PB 1
CG4562-PA CG8799-PB 1
CG4562-PA CG11897-PA 1
CG4562-PA CG11897-PB 1
CG4562-PA CG10505-PA 1
CG4562-PA CG11898-PB 1
CG4562-PA CG5789-PB 1
CG4562-PA CG5789-PA 1
CG4562-PA CG6214-PK 1
CG4562-PA CG6214-PM 1
CG4562-PA CG6214-PN 1
CG4562-PA CG6214-PJ 1
CG4562-PA CG6214-PF 1
CG4562-PA CG6214-PI 1
CG4562-PA CG6214-PB 1
CG4562-PA CG6214-PH 1
CG4562-PA CG6214-PE 1
CG4562-PA CG6214-PL 1
CG4562-PA CG6214-PO 1
CG4562-PA CG6214-PA 1
CG4562-PA CG6214-PD 1
CG4562-PA CG6214-PC 1
CG4562-PA CG6214-PQ 1
CG4562-PA CG6214-PG 1
CG4562-PA CG6214-PP 1
CG4562-PA CG8523-PA 3
CG4280-PA CG4280-PC 1
CG4280-PA CG4280-PE 1
CG4280-PA CG4280-PD 1
CG4280-PA CG4280-PB 1
CG4280-PA CG4280-PA 1
CG4280-PA CG31783-PA 2
CG6347-PA CG6347-PA 1
CG6347-PA CG6357-PA 1
CG6347-PA CG4847-PE 2
CG6347-PA CG4847-PB 2
CG6347-PA CG4847-PC 2
CG6347-PA CG4847-PA 2
CG6347-PA CG4847-PD 2
CG6347-PA CG6692-PA 3
CG6347-PA CG6692-PB 3
CG6347-PA CG6692-PC 3
3.g1318.t1 CG31368-PD 1
3.g1318.t1 CG31368-PC 1
1.g1985.t1 CG13545-PB 1
0.g1475.t1 CG42810-PA 1
CG10370-PA CG10370-PA 1
CG10370-PA CG2241-PA 4
CG10370-PA CG1341-PA 6
2.g125.t1 CG32333-PA 1
2.g125.t1 CG32333-PC 1
6.g206.t1 CG3218-PA 1
2.g271.t1 CG9004-PA 1
CG9006-PA CG9006-PA 1
CG11168-PC CG11168-PA 2
CG11168-PC CG4393-PB 3
2.g1428.t1 CG42230-PK 1
2.g1428.t1 CG42230-PC 1
2.g1428.t1 CG42230-PJ 1
3.g1603.t1 CG16779-PC 1
3.g1603.t1 CG16779-PB 1
3.g1603.t1 CG16779-PA 1
3.g1603.t1 CG16779-PD 1
CG10120-PA CG10120-PB 1
CG10120-PA CG10120-PA 1
CG10120-PA CG10120-PC 1
CG10120-PA CG5889-PB 1
CG10120-PA CG5889-PA 1
CG10120-PA CG5889-PC 1
CG10120-PA CG7969-PE 2
CG10120-PA CG7969-PA 2
CG6394-PA CG6394-PB 1
CG6394-PA CG6394-PA 1
CG6394-PA CG2103-PB 4
CG6394-PA CG2103-PA 4
3.g1006.t1 CG33485-PA 1
3.g1006.t1 CG14162-PC 2
3.g1006.t1 CG32600-PA 2
3.g1006.t1 CG14162-PA 3
3.g1006.t1 CG32057-PD 5
CG14414-PB CG14414-PA 2
CG14414-PB CG14414-PC 2
CG14946-PA CG14946-PC 1
CG14946-PA CG14946-PD 1
CG14946-PA CG2254-PA 2
CG14946-PA CG15629-PA 3
CG14946-PA CG7322-PB 9
CG14946-PA CG7322-PA 9
CG14946-PA CG31548-PA 10
2.g1495.t1 CG6890-PA 1
2.g1495.t1 CG7259-PB 1
2.g1495.t1 CG7250-PC 1
2.g1495.t1 CG7250-PB 1
2.g1495.t1 CG7250-PA 1
2.g1495.t1 CG8595-PA 1
2.g1495.t1 CG8896-PA 1
2.g1495.t1 CG12327-PA 3
2.g1495.t1 CG12002-PE 18
2.g1495.t1 CG12002-PD 18
2.g1495.t1 CG12002-PC 18
2.g1495.t1 CG12002-PA 18
6.g223.t1 CG7803-PB 1
6.g223.t1 CG7803-PA 1
6.g223.t1 CG7803-PC 1
CG17712-PA CG17712-PA 1
CG17137-PA CG17137-PB 1
CG17137-PA CG17137-PA 1
CG17137-PA CG6647-PE 2
CG17137-PA CG6647-PD 2
CG17137-PA CG6647-PC 2
CG17137-PA CG6647-PB 2
CG17137-PA CG6647-PA 2
2.g1900.t1 CG9614-PA 1
2.g1900.t1 CG9614-PD 2
CG30093-PA CG30093-PA 1
CG30093-PA CG17280-PA 2
CG30093-PA CG14077-PB 3
CG30093-PA CG14077-PC 3
CG7886-PA CG7886-PA 1
CG6553-PA CG6553-PA 1
CG2922-PA CG2922-PE 1
CG2922-PA CG2922-PB 1
CG2922-PA CG2922-PD 1
CG2922-PA CG2922-PF 1
CG2922-PA CG2922-PC 1
CG2922-PA CG2922-PG 1
CG2922-PA CG2922-PA 1
CG10362-PA CG10362-PA 1
CG10362-PA CG2471-PA 2
CG10362-PA CG2471-PC 2
17761.g1745.t1 CG41520-PB 2
CG8292-PA CG8292-PA 1
2.g356.t1 CG14959-PE 1
2.g356.t1 CG14959-PD 1
2.g356.t1 CG14959-PC 1
CG3057-PA CG3057-PD 1
CG3057-PA CG3057-PC 1
CG3057-PA CG3057-PB 1
CG3057-PA CG3057-PA 1
CG3057-PA CG3476-PA 2
CG3057-PA CG2139-PD 6
CG3057-PA CG2139-PA 6
CG3057-PA CG2139-PF 6
CG3057-PA CG2139-PC 6
CG3057-PA CG2139-PE 6
CG3057-PA CG2139-PB 6
CG3057-PA CG8026-PB 9
CG3057-PA CG18327-PA 11
CG3057-PA CG7314-PB 12
CG3057-PA CG7314-PA 12
CG3057-PA CG8790-PA 12
CG3057-PA CG8790-PB 12
CG10688-PA CG10688-PA 1
CG12910-PB CG12910-PC 1
CG12910-PB CG12910-PA 1
CG12910-PB CG12910-PB 1
CG12910-PB CG18408-PI 2
CG6660-PA CG6660-PA 1
CG6660-PA CG31522-PE 8
CG6660-PA CG6669-PA 13
CG8332-PA CG8332-PA 1
CG6628-PA CG6628-PA 1
CG6628-PA CG17974-PA 4
CG6628-PA CG42564-PA 6
CG3221-PA CG3221-PB 1
CG14302-PA CG14302-PA 1
3.g181.t1 FR1-PD 1
3.g181.t1 FR1-PA 1
3.g181.t1 FR1-PB 1
3.g181.t1 FR1-PC 1
3.g181.t1 CG7395-PB 2
3.g181.t1 CG7395-PA 2
3.g181.t1 CG10001-PB 6
3.g181.t1 CG30106-PA 7
3.g181.t1 CG5192-PB 10
3.g181.t1 CG8795-PB 12
3.g181.t1 CG8795-PA 12
2.g1069.t1 CG6527-PA 1
CG30349-PA CG30349-PA 1
6.g1233.t1 CG6023-PA 1
6.g1233.t1 CG6023-PB 1
3.g1504.t1 CG33630-PA 1
CG4147-PA CG4147-PC 1
CG4147-PA CG4147-PD 1
CG4147-PA CG4147-PA 1
CG4147-PA CG4147-PB 1
CG4147-PA CG4264-PB 1
CG4147-PA CG4264-PD 1
CG4147-PA CG4264-PC 1
CG4147-PA CG4264-PA 1
CG4147-PA CG4264-PF 1
CG4147-PA CG4264-PE 1
CG4147-PA CG8937-PA 1
CG4147-PA CG5436-PA 1
CG4147-PA CG31449-PA 1
CG4147-PA CG6489-PA 1
CG4147-PA CG31359-PA 1
CG4147-PA CG18743-PA 1
CG4147-PA CG31366-PA 1
CG4147-PA CG5834-PA 1
CG4147-PA CG7756-PA 1
CG4147-PA CG8937-PD 1
CG4147-PA CG8937-PC 1
CG4147-PA CG8542-PA 1
CG31259-PA CG31259-PA 1
CG31259-PA CG31454-PA 1
CG31259-PA CG11737-PD 2
CG31259-PA CG11737-PC 2
CG31259-PA CG11737-PB 2
CG31259-PA CG11737-PA 2
CG31787-PA CG31787-PA 1
CG31787-PA CG9053-PB 2
CG31787-PA CG9053-PA 2
CG12902-PA CG12902-PC 1
CG12902-PA CG12902-PB 1
CG12902-PA CG12902-PA 1
CG11188-PA CG11188-PA 1
CG10303-PA CG10303-PA 1
CG13116-PA CG13116-PA 1
CG2932-PA CG2932-PA 1
CG2932-PA CG33473-PB 3
CG2932-PA CG42741-PA 3
CG2932-PA CG1343-PB 6
CG2932-PA CG1343-PF 6
CG2932-PA CG1343-PD 6
CG2932-PA CG1343-PE 6
CG2932-PA CG42277-PC 10
CG2932-PA CG4677-PB 10
CG2932-PA CG3850-PB 10
CG6176-PB CG6176-PA 1
CG15004-PA CG15004-PB 1
CG15004-PA CG15004-PA 1
CG15004-PA CG12806-PA 2
CG15004-PA CG12806-PB 2
CG6176-PA CG6176-PA 1
CG11650-PA CG11650-PA 1
CG12034-PA CG12034-PA 1
6.g133.t1 CG32806-PA 1
CG12919-PA CG12919-PA 1
CG12919-PA CG12919-PB 1
CG5183-PA CG5183-PA 1
CG5183-PA CG5183-PC 1
CG5183-PA CG5183-PB 1
CG18250-PC CG18250-PC 1
CG18250-PC CG18250-PD 1
CG18250-PC CG18250-PA 1
CG18250-PC CG18250-PB 1
CG30037-PA CG30037-PA 1
CG30037-PA CG30036-PA 2
CG3408-PA CG3408-PA 1
CG7216-PA CG7216-PA 1
CG7216-PA CG31904-PB 2
CG7216-PA CG31904-PD 2
CG11674-PA CG11674-PA 1
3.g1951.t1 CG31145-PC 2
0.g1896.t1 CG10719-PC 1
0.g1896.t1 CG10719-PB 1
0.g1896.t1 CG10719-PA 1
0.g1896.t1 CG10719-PD 1
0.g1896.t1 CG12218-PA 2
0.g1896.t1 CG42396-PE 4
0.g1896.t1 CG42396-PD 4
0.g1896.t1 CG42396-PC 4
0.g1896.t1 CG42396-PB 4
0.g1896.t1 CG42396-PA 4
CG13937-PB CG13937-PI 1
CG13937-PB CG13937-PE 1
CG13937-PB CG13937-PD 1
CG13937-PB CG13937-PH 1
CG13937-PB CG13937-PG 1
CG13937-PB CG13937-PF 1
CG13937-PB CG14024-PB 2
CG13937-PB CG14024-PA 2
6.g998.t1 CG9215-PA 1
6.g998.t1 CG1832-PA 5
6.g998.t1 CG1832-PB 5
6.g998.t1 CG3281-PA 9
6.g998.t1 CG32772-PC 9
6.g998.t1 CG11352-PF 11
6.g998.t1 CG18262-PA 11
6.g998.t1 CG6254-PA 12
6.g998.t1 CG8591-PA 12
6.g998.t1 CG11352-PE 12
6.g998.t1 CG8319-PA 12
CG4975-PA CG4975-PC 1
CG4975-PA CG4975-PB 1
CG4975-PA CG4975-PA 1
CG8905-PA CG8905-PA 1
CG32645-PA CG32645-PB 1
CG32645-PA CG17707-PB 2
CG32645-PA CG14205-PA 5
0.g404.t1 CG31776-PA 1
0.g404.t1 CG31956-PB 2
0.g404.t1 CG31956-PA 2
0.g404.t1 CG7297-PA 4
0.g404.t1 CG7480-PA 10
CG42263-PF CG42655-PB 2
CG9013-PA CG9013-PA 1
CG9013-PA CG6737-PA 5
CG10488-PA CG10488-PB 1
CG10488-PA CG10488-PA 1
CG10488-PA CG10704-PB 2
CG10488-PA CG10704-PA 2
CG10488-PA CG9610-PC 5
CG10488-PA CG3388-PA 7
CG10488-PA CG2692-PA 8
CG33937-PB CG33937-PB 1
CG33937-PB CG33937-PA 1
CG17486-PB CG17486-PB 1
CG8983-PA CG8983-PA 1
CG8983-PA CG6988-PA 2
CG8983-PA CG9302-PA 4
CG2128-PA CG2128-PA 1
CG2128-PA CG7471-PA 1
0.g1312.t1 CG6541-PB 1
0.g1312.t1 CG6541-PA 1
CG13794-PA CG13794-PA 1
CG13794-PA CG13795-PB 1
CG13794-PA CG13793-PB 1
CG13794-PA CG33296-PB 1
CG13794-PA CG13796-PD 2
CG13794-PA CG13796-PC 2
CG13794-PA CG13796-PA 2
CG13794-PA CG13796-PB 2
CG13794-PA CG8850-PA 9
CG13794-PA CG15279-PA 9
CG13794-PA CG15279-PB 9
CG10847-PE CG10847-PA 1
CG10847-PE CG10847-PD 1
CG10847-PE CG10847-PB 1
CG10646-PA CG10646-PA 1
2.g273.t1 CG42669-PF 1
2.g273.t1 CG42669-PR 1
2.g273.t1 CG42669-PE 1
2.g273.t1 CG42669-PT 1
2.g273.t1 CG42669-PQ 1
2.g273.t1 CG42669-PM 1
2.g273.t1 CG42669-PL 1
2.g273.t1 CG42669-PK 1
2.g273.t1 CG42669-PU 1
2.g273.t1 CG42669-PN 1
2.g273.t1 CG42669-PS 1
2.g273.t1 CG42669-PG 1
2.g273.t1 CG42669-PH 1
2.g273.t1 CG42669-PP 1
2.g273.t1 CG42669-PA 1
2.g273.t1 CG42669-PC 1
2.g273.t2 CG42669-PT 1
2.g273.t2 CG42669-PQ 1
2.g273.t2 CG42669-PM 1
2.g273.t2 CG42669-PL 1
2.g273.t2 CG42669-PK 1
2.g273.t2 CG42669-PF 1
2.g273.t2 CG42669-PR 1
2.g273.t2 CG42669-PE 1
2.g273.t2 CG42669-PU 1
2.g273.t2 CG42669-PH 1
2.g273.t2 CG42669-PS 1
2.g273.t2 CG42669-PG 1
2.g273.t2 CG42669-PN 1
2.g273.t2 CG42669-PP 1
2.g273.t2 CG42669-PA 1
2.g273.t2 CG42669-PC 1
2.g273.t3 CG42669-PT 1
2.g273.t3 CG42669-PQ 1
2.g273.t3 CG42669-PM 1
2.g273.t3 CG42669-PL 1
2.g273.t3 CG42669-PK 1
2.g273.t3 CG42669-PF 1
2.g273.t3 CG42669-PR 1
2.g273.t3 CG42669-PE 1
2.g273.t3 CG42669-PU 1
2.g273.t3 CG42669-PS 1
2.g273.t3 CG42669-PH 1
2.g273.t3 CG42669-PG 1
2.g273.t3 CG42669-PN 1
2.g273.t3 CG42669-PP 1
2.g273.t3 CG42669-PA 1
2.g273.t3 CG42669-PC 1
CG5378-PA CG5378-PA 1
CG17207-PA CG17207-PA 1
3.g1387.t1 CG17228-PM 2
CG9320-PA CG9320-PA 1
CG9320-PA CG14788-PA 2
CG9320-PA CG3983-PA 3
CG9320-PA CG6501-PA 4
CG8863-PB CG8863-PE 1
CG8863-PB CG8863-PD 1
CG8863-PB CG8863-PC 1
CG8863-PB CG8863-PB 1
CG8863-PB CG8863-PA 1
CG8863-PB CG9828-PA 2
CG8863-PB CG9828-PB 2
CG8863-PB CG9828-PC 2
CG8863-PB CG5001-PA 3
CG8863-PB CG5001-PB 3
CG8863-PB CG2887-PA 4
CG8863-PB CG12020-PA 6
CG8863-PB CG8448-PA 6
CG8863-PB CG8448-PC 6
CG8863-PB CG8448-PB 6
CG8863-PB CG8448-PD 6
CG8863-PB CG7130-PA 6
2.g1214.t2 CG5684-PB 1
2.g1214.t2 CG5684-PC 1
2.g1214.t2 CG5684-PA 1
2.g1214.t2 CG5684-PD 1
2.g1214.t1 CG5684-PA 1
2.g1214.t1 CG5684-PB 1
2.g1214.t1 CG5684-PC 1
2.g1214.t1 CG5684-PD 1
CG13856-PA CG13856-PA 1
3.g995.t1 CG42542-PD 1
3.g995.t1 CG42542-PE 1
3.g995.t2 CG42542-PD 1
3.g995.t2 CG42542-PE 1
1.g692.t1 CG13190-PA 1
1.g692.t1 CG9125-PA 2
0.g1745.t1 CG31744-PA 1
CG9709-PA CG9709-PA 1
CG9709-PA CG9707-PA 1
CG9709-PA CG5009-PA 1
CG9709-PA CG4586-PA 1
CG3176-PA CG13373-PB 2
CG3176-PA CG13373-PA 2
1.g1478.t1 CG15086-PF 1
CG7252-PA CG7252-PA 1
2.g2053.t1 CG3634-PC 1
2.g2053.t1 CG3634-PB 1
2.g2053.t1 CG3634-PA 1
3.g1914.t1 CG4467-PB 1
3.g1914.t1 CG4467-PA 1
3.g1914.t1 CG3502-PB 14
3.g1914.t1 CG11951-PA 16
3.g1914.t1 CG5849-PB 17
3.g1914.t1 CG5849-PA 17
3.g1914.t1 CG42335-PD 17
CG2129-PA CG2129-PA 1
CG2129-PA CG10959-PB 2
CG2129-PA CG10959-PA 2
CG2129-PA CG18262-PA 3
CG2129-PA CG7987-PB 9
CG2129-PA CG7987-PA 9
CG2129-PA CG17385-PA 10
CG2129-PA CG1454-PA 10
CG2129-PA CG17181-PA 10
CG2129-PA CG3743-PA 11
CG2129-PA CG10021-PH 11
CG2129-PA CG10021-PG 11
CG2129-PA CG10021-PF 11
CG2129-PA CG10021-PE 11
CG2129-PA CG10021-PA 11
CG2129-PA CG10021-PD 11
CG2129-PA CG10021-PC 11
CG2129-PA CG10021-PB 11
CG2129-PA CG10267-PC 12
CG2129-PA CG10267-PB 12
CG2129-PA CG10267-PA 12
CG2129-PA CG8301-PA 12
CG2129-PA CG15073-PA 12
CG2129-PA CG4158-PA 13
CG2129-PA CG4360-PB 13
CG2129-PA CG1130-PA 13
CG2129-PA CG2889-PB 14
CG2129-PA CG2889-PA 14
1.g1193.t1 CG6251-PA 1
CG10822-PA CG10822-PA 1
CG10822-PA CG10834-PA 4
6.g1175.t1 CG43658-PE 1
6.g1175.t1 CG43658-PB 1
6.g1175.t1 CG43658-PA 1
6.g1175.t1 CG43658-PD 1
6.g1175.t1 CG43658-PC 1
6.g1175.t1 CG43658-PF 1
6.g1175.t1 CG8110-PE 2
6.g1175.t1 CG8110-PJ 2
6.g1175.t1 CG8110-PH 2
6.g1175.t1 CG8110-PF 2
6.g1175.t1 CG8110-PG 2
6.g1175.t1 CG8110-PI 2
6.g1175.t1 CG8110-PC 2
6.g1175.t1 CG8110-PB 2
6.g1175.t1 CG8110-PD 2
6.g1175.t1 CG8110-PA 2
6.g1175.t1 CG43102-PF 3
6.g1175.t1 CG8114-PA 4
6.g1175.t1 CG8114-PE 4
1.g775.t1 CG8834-PB 1
1.g775.t1 CG8834-PA 1
1.g775.t1 CG4830-PA 1
1.g775.t1 CG11453-PA 2
1.g775.t1 CG4563-PA 3
1.g775.t1 CG11407-PA 5
1.g775.t1 CG6300-PA 6
1.g775.t1 CG11659-PA 6
CG1208-PA CG1208-PB 1
CG1208-PA CG1208-PC 1
CG1208-PA CG8234-PB 4
CG1208-PA CG1213-PD 5
CG1208-PA CG1213-PB 5
CG1208-PA CG1213-PC 5
CG1208-PA CG1213-PA 5
CG6017-PA CG6017-PB 1
CG6017-PA CG6017-PA 1
CG6017-PA CG6618-PA 2
CG6017-PA CG5880-PA 3
CG6416-PE CG6416-PE 1
CG6416-PE CG6416-PN 1
CG6416-PE CG6416-PF 1
CG6416-PE CG6416-PK 1
CG6416-PE CG6416-PO 1
CG6416-PE CG6416-PM 1
CG1208-PB CG1208-PC 1
CG1208-PB CG1208-PB 1
CG1208-PB CG8234-PB 4
CG1208-PB CG1213-PD 5
CG1208-PB CG1213-PB 5
CG1208-PB CG1213-PC 5
CG1208-PB CG1213-PA 5
CG1208-PB CG33281-PA 12
CG4625-PA CG4625-PC 1
CG4625-PA CG4625-PB 1
CG4625-PA CG4625-PA 1
CG4625-PA CG5508-PA 2
CG4625-PA CG5508-PD 2
CG4625-PA CG5508-PB 2
CG4625-PA CG5508-PC 2
2.g166.t1 CG12003-PA 1
CG4109-PA CG4109-PA 1
CG5284-PA CG5284-PC 1
CG5284-PA CG5284-PB 1
CG5284-PA CG8594-PA 2
CG5284-PA CG31116-PH 3
CG5284-PA CG31116-PG 3
CG5284-PA CG31116-PA 3
CG5284-PA CG31116-PD 3
CG5284-PA CG31116-PC 3
CG5284-PA CG31116-PF 3
2.g1953.t1 CG8491-PA 1
CG9000-PA CG9000-PA 1
CG9000-PA CG9001-PA 2
CG9000-PA CG7573-PB 4
CG6262-PA CG6262-PA 1
CG6262-PA CG6262-PB 1
CG6262-PA CG6262-PC 1
CG6262-PA CG9364-PG 1
CG6262-PA CG9364-PA 1
CG6262-PA CG9364-PD 1
CG6262-PA CG9364-PE 1
CG6262-PA CG9364-PF 1
CG6262-PA CG9364-PC 1
CG6262-PA CG9364-PB 1
CG14526-PA CG14526-PB 1
CG14526-PA CG14527-PA 1
CG14526-PA CG14529-PA 3
0.g1848.t1 CG10570-PA 1
CG16935-PA CG16935-PA 1
1.g2033.t1 CG13558-PA 1
CG2114-PA CG2114-PB 1
CG2114-PA CG2114-PA 1
CG2114-PA CG16752-PA 2
CG12159-PA CG12159-PB 1
3.g2769.t1 CG12072-PA 1
3.g2769.t1 CG8637-PB 2
3.g2769.t1 CG8637-PA 2
3.g2769.t1 CG10522-PA 5
3.g2769.t1 CG10033-PB 11
3.g2769.t1 CG43143-PG 21
3.g2769.t1 CG18604-PA 22
3.g2769.t1 CG15072-PB 22
3.g2769.t1 CG15072-PA 22
6.g581.t1 CG10961-PA 1
CG7182-PA CG7182-PA 1
CG14220-PA CG14220-PB 1
CG14220-PA CG14220-PA 1
CG42446-PA CG42446-PA 1
CG42446-PA CG34301-PA 2
CG8821-PB CG8821-PB 1
CG8821-PB CG8819-PC 1
CG8821-PB CG8819-PA 2
CG1552-PA CG1552-PB 1
CG14605-PB CG14606-PB 1
CG14605-PB CG14606-PA 1
CG14605-PB CG14605-PD 1
CG14605-PB CG14605-PB 1
CG14605-PB CG3285-PA 6
CG14605-PB CG1086-PE 18
CG14605-PB CG1086-PJ 18
CG14605-PB CG1086-PD 18
CG1233-PA CG1233-PB 1
CG1233-PA CG1233-PA 1
CG1233-PA CG11456-PA 2
CG1233-PA CG34100-PE 6
CG3291-PB CG3291-PB 1
CG3291-PB CG3291-PA 1
CG3291-PB CG10354-PB 2
CG3291-PB CG10354-PA 2
0.g579.t1 CG14032-PA 1
0.g579.t1 CG17970-PB 1
0.g579.t1 CG14031-PA 1
0.g579.t1 CG8302-PB 11
0.g579.t1 CG5137-PA 12
0.g579.t1 CG2110-PA 14
0.g579.t1 CG1829-PA 28
2.g307.t1 CG43444-PA 1
2.g307.t1 CG43444-PB 1
3.g2678.t1 CG7926-PB 1
3.g2678.t1 CG7926-PA 1
3.g2678.t1 CG7926-PC 1
3.g2678.t1 CG7926-PD 1
3.g2678.t3 CG7926-PC 1
3.g2678.t3 CG7926-PB 1
3.g2678.t3 CG7926-PA 1
3.g2678.t3 CG7926-PD 1
3.g2678.t2 CG7926-PC 1
3.g2678.t2 CG7926-PB 1
3.g2678.t2 CG7926-PA 1
3.g2678.t2 CG7926-PD 1
CG14245-PA CG14245-PA 1
CG14245-PA CG14645-PA 2
CG14245-PA CG14300-PA 3
CG1157-PA CG1157-PA 1
CG8396-PA CG8396-PA 1
1.g1749.t1 CG9480-PA 1
CG33289-PB CG33289-PB 1
CG33289-PB CG33289-PC 1
CG33289-PB CG10972-PA 2
CG33289-PB CG32792-PH 3
CG33289-PB CG1058-PB 8
2.g439.t1 CG15811-PB 1
2.g439.t1 CG15811-PA 1
2.g1451.t5 CG17839-PB 1
2.g1451.t5 CG17839-PC 1
3.g1414.t1 CG4674-PA 1
3.g1225.t1 CG18530-PA 1
3.g1225.t1 CG11598-PB 1
3.g1225.t1 CG11608-PB 2
3.g1225.t1 CG11600-PB 3
3.g1225.t1 CG3635-PB 6
3.g1225.t1 CG7279-PA 10
3.g1225.t1 CG18302-PA 14
CG4527-PA CG4527-PF 1
CG4527-PA CG4527-PB 1
CG4527-PA CG4527-PD 1
CG4527-PA CG4527-PC 1
CG4527-PA CG4527-PA 1
CG4527-PA CG4527-PE 1
CG4527-PA CG14217-PH 5
CG4527-PA CG18582-PA 6
CG4527-PA CG5125-PB 7
CG4527-PA CG6620-PA 13
CG4527-PA CG17528-PD 15
CG4527-PA CG17528-PC 15
CG4527-PA CG18255-PG 16
CG4527-PA CG18255-PN 16
CG4527-PA CG18255-PM 16
CG4527-PA CG18255-PO 16
CG4527-PA CG18255-PL 16
CG4527-PA CG18255-PQ 16
1.g68.t1 CG30431-PA 1
1.g68.t1 CG8335-PA 1
1.g68.t1 CG11924-PA 7
1.g68.t1 CG7672-PB 7
1.g68.t1 CG3340-PA 7
1.g68.t1 CG5249-PE 8
1.g68.t1 CG5249-PD 8
1.g68.t1 CG5249-PA 8
1.g68.t1 CG5249-PC 8
1.g68.t1 CG5249-PB 8
1.g68.t1 CG8301-PA 10
1.g68.t1 CG17359-PA 10
1.g68.t1 CG8643-PA 10
1.g68.t1 CG9233-PB 10
1.g68.t1 CG9233-PA 10
1.g68.t1 CG2712-PA 10
1.g68.t1 CG17806-PA 11
1.g68.t1 CG17801-PB 11
1.g68.t1 CG10267-PC 12
1.g68.t1 CG10267-PB 12
1.g68.t1 CG10267-PA 12
1.g68.t1 CG1130-PA 12
1.g68.t1 CG17612-PA 13
1.g68.t1 CG17612-PB 13
CG6500-PB CG6500-PB 1
CG6500-PB CG10699-PE 5
CG6500-PB CG10699-PF 5
CG6500-PB CG10699-PD 5
CG6500-PB CG10699-PC 5
CG6500-PB CG10699-PB 5
CG6500-PB CG10699-PA 5
CG6500-PB CG10699-PG 5
CG6500-PB CG1072-PA 7
1.g1459.t1 CG30115-PE 1
1.g1459.t1 CG30115-PF 1
1.g1459.t1 CG34418-PJ 3
1.g1459.t1 CG34418-PF 3
1.g1459.t1 CG34418-PM 3
1.g1459.t1 CG34418-PI 3
1.g1459.t1 CG34418-PB 3
1.g1459.t1 CG18214-PD 4
1.g1459.t1 CG18214-PE 6
6.g1010.t1 CG8184-PB 1
6.g1010.t1 CG42797-PD 6
6.g1010.t1 CG42797-PE 6
CG6738-PA CG6738-PA 1
CG6738-PA CG6733-PA 1
CG6738-PA CG17109-PA 1
CG6738-PA CG6726-PA 1
CG6738-PA CG6726-PB 1
CG6738-PA CG17110-PA 1
CG6738-PA CG6465-PA 2
CG16738-PA CG16738-PA 1
CG16738-PA CG2939-PA 2
CG16738-PA CG11921-PA 6
CG14213-PA CG14213-PA 1
CG14213-PA CG14213-PB 1
CG14213-PA CG9573-PA 2
2.g2227.t1 CG11352-PF 1
2.g2227.t1 CG11352-PE 1
2.g2227.t1 CG11352-PD 1
2.g2227.t1 CG11352-PC 1
2.g2227.t1 CG8573-PC 9
2.g2227.t1 CG8573-PB 9
2.g2227.t1 CG8573-PA 9
2.g2227.t1 CG15269-PA 9
2.g2227.t1 CG18783-PC 10
2.g2227.t1 CG18783-PA 10
2.g2227.t1 CG18783-PB 10
2.g2227.t1 CG11247-PC 10
2.g2227.t1 CG11247-PA 10
2.g2227.t1 CG11247-PB 10
2.g2227.t1 CG1832-PA 10
2.g2227.t1 CG2202-PA 11
2.g2227.t1 CG8367-PA 11
2.g2227.t1 CG8367-PD 11
2.g2227.t1 CG8367-PG 11
2.g2227.t1 CG8367-PB 11
2.g2227.t1 CG8367-PF 11
2.g2227.t1 CG8591-PA 13
2.g2227.t1 CG3281-PA 13
2.g2227.t1 CG9215-PA 13
2.g2227.t1 CG7204-PA 14
2.g2227.t1 CG11902-PB 14
2.g2227.t1 CG4936-PA 14
6.g1328.t1 CG14219-PA 1
6.g1328.t1 CG14205-PA 1
6.g1328.t1 CG5892-PA 1
6.g1328.t1 CG14204-PA 1
6.g1328.t1 CG13325-PA 1
6.g1328.t1 CG10182-PA 1
6.g1328.t1 CG16723-PB 1
6.g1328.t1 CG33337-PB 1
6.g1328.t1 CG10183-PB 2
6.g1328.t1 CG33968-PA 5
6.g1328.t1 CG17707-PA 7
6.g1328.t1 CG30471-PA 9
CG4293-PA CG4293-PD 1
CG4293-PA CG4293-PC 1
CG4293-PA CG4293-PA 1
CG4293-PA CG4293-PB 1
CG4293-PA CG7011-PA 2
CG33478-PA CG33478-PB 1
CG33478-PA CG33478-PA 1
CG33478-PA CG1854-PA 5
CG10124-PA CG10124-PA 1
CG10124-PA CG4035-PC 2
CG10124-PA CG4035-PD 2
CG10124-PA CG4035-PB 2
CG10124-PA CG4035-PF 2
CG10124-PA CG4035-PE 2
CG10124-PA CG4035-PG 2
CG10124-PA CG4035-PA 2
2.g481.t2 CG15015-PB 1
2.g481.t2 CG15015-PA 1
2.g481.t2 CG15015-PF 1
2.g481.t2 CG15015-PH 1
2.g481.t2 CG15015-PD 1
2.g481.t2 CG15015-PC 1
2.g481.t2 CG15015-PG 1
2.g481.t2 CG15015-PE 1
2.g481.t2 CG15015-PI 1
CG10247-PA CG10247-PA 1
CG10247-PA CG10246-PB 1
CG10247-PA CG9438-PA 1
CG10247-PA CG10248-PA 1
CG10247-PA CG11466-PA 12
CG10247-PA CG1829-PA 13
CG10247-PA CG17577-PA 18
CG10247-PA CG14031-PA 27
CG10247-PA CG3656-PA 28
CG10247-PA CG10843-PA 29
3.g1083.t1 II140-PA 1
3.g1083.t1 II128-PA 1
CG5385-PA CG5385-PA 1
CG34390-PA CG34390-PA 1
CG34390-PA CG9811-PB 2
CG34390-PB CG34390-PA 1
CG34390-PB CG9811-PB 2
CG9090-PA CG9090-PA 1
CG9090-PA CG4994-PC 2
CG9090-PA CG4994-PB 2
CG9090-PA CG4994-PA 2
0.g216.t1 CG12674-PA 1
1.g991.t1 CG8151-PD 1
1.g991.t1 CG8151-PA 1
1.g991.t1 CG8151-PC 1
1.g991.t1 CG8151-PB 1
CG11271-PA CG11271-PB 1
CG11971-PA CG11971-PA 1
2.g238.t1 CG1915-PQ 1
2.g238.t1 CG1915-PR 1
2.g238.t1 CG1915-PP 1
2.g238.t1 CG1915-PS 1
2.g238.t1 CG1915-PU 1
2.g238.t1 CG1915-PT 1
2.g238.t1 CG1915-PV 1
2.g238.t1 CG1915-PY 1
2.g238.t1 CG1915-PX 1
2.g238.t1 CG1915-PD 1
2.g238.t1 CG1915-PA 1
2.g238.t1 CG1915-PZ 1
2.g238.t1 CG1915-PW 1
2.g238.t1 CG18255-PD 3
2.g238.t1 CG33484-PI 4
2.g238.t1 CG33484-PJ 4
2.g238.t1 CG33950-PS 13
2.g901.t1 CG6494-PB 1
2.g901.t1 CG6494-PA 1
2.g901.t1 CG8704-PA 2
1.g690.t1 CG18188-PA 1
1.g690.t1 CG7863-PA 2
1.g690.t1 CG7486-PD 4
1.g690.t1 CG7486-PE 4
CG4314-PA CG4314-PA 1
CG4314-PA CG2759-PA 2
CG4314-PA CG9664-PC 9
CG4314-PA CG31731-PB 13
CG4314-PA CG1824-PA 14
CG4314-PA CG3879-PB 15
3.g2593.t1 CG1897-PA 1
3.g2593.t1 CG3629-PA 2
3.g2593.t1 CG3629-PB 2
3.g2593.t1 CG3629-PC 2
3.g2593.t1 CG10604-PA 3
3.g2593.t1 CG10604-PB 3
3.g2593.t1 CG6348-PB 3
3.g2593.t1 CG6348-PA 3
3.g2593.t1 CG6534-PA 3
3.g2593.t1 CG6534-PB 3
3.g2593.t1 CG11085-PA 3
3.g2593.t1 CG8524-PC 4
3.g2593.t1 CG8524-PB 4
3.g2593.t1 CG8524-PA 4
3.g2593.t1 CG6172-PB 4
3.g2593.t1 CG7937-PA 4
3.g2593.t1 CG6172-PA 4
3.g2593.t1 CG2988-PA 4
3.g2593.t1 CG6545-PA 4
3.g2593.t1 CG9930-PA 4
3.g2593.t1 CG6570-PA 5
3.g2593.t1 CG9015-PA 5
3.g2593.t1 CG9015-PB 5
CG5931-PA CG5931-PA 1
CG5931-PA CG5205-PA 1
CG5931-PA CG7972-PA 4
CG3801-PA CG3801-PA 1
CG3801-PA CG3801-PB 1
CG3801-PA CG32203-PB 2
6.g1010.t3 CG8184-PB 1
6.g1010.t3 CG42797-PD 6
6.g1010.t3 CG42797-PE 6
6.g1107.t1 CG18572-PA 1
6.g1107.t1 CG18572-PB 1
CG13585-PA CG13585-PD 1
CG13585-PA CG13585-PC 1
CG13585-PA CG13585-PB 1
CG13585-PA CG13585-PA 1
CG32448-PA CG32448-PC 1
CG32448-PA CG32448-PB 1
CG34126-PC CG34126-PD 1
CG34126-PC CG34126-PB 1
CG34126-PC CG34126-PE 1
CG34126-PC CG34126-PG 1
CG34126-PC CG34126-PF 1
CG34126-PB CG34126-PB 1
CG34126-PB CG34126-PE 1
CG34126-PB CG34126-PG 1
CG34126-PB CG34126-PF 1
CG34126-PB CG34126-PD 1
CG34126-PA CG34126-PB 1
CG34126-PA CG34126-PE 1
CG34126-PA CG34126-PF 1
CG34126-PA CG34126-PG 1
CG34126-PA CG34126-PD 1
CG3513-PA CG3513-PA 1
CG18767-PA CG18767-PA 1
1.g1060.t1 CG18285-PC 1
1.g1060.t1 CG18285-PB 1
1.g1060.t1 CG18285-PA 1
CG14031-PA CG14031-PA 1
CG14031-PA CG14032-PA 1
CG14031-PA CG17970-PB 1
CG14031-PA CG10843-PA 3
CG14031-PA CG12800-PA 24
CG14031-PA CG17577-PA 24
CG14031-PA CG4373-PA 25
CG14031-PA CG1829-PA 29
CG14031-PA CG3567-PA 29
CG15828-PA CG15828-PC 1
CG15828-PA CG11064-PA 2
0.g1822.t1 CG31789-PA 1
CG13425-PA CG13425-PC 1
CG13425-PA CG13425-PA 1
CG13425-PA CG13425-PE 1
CG13425-PA CG13425-PB 1
CG13425-PA CG13425-PD 1
CG13425-PA CG7437-PD 2
CG13425-PA CG7437-PK 2
CG13425-PA CG7437-PI 2
CG13425-PA CG7437-PE 2
CG13425-PA CG7437-PF 2
CG5859-PA CG5859-PA 1
CG4877-PA AF2-PA 1
CG4877-PA AF2-PB 1
CG4404-PA CG4404-PA 1
CG4404-PA CG3919-PB 2
CG4404-PA CG3838-PB 2
CG4404-PA CG3838-PA 2
CG1764-PA CG1764-PA 1
CG13425-PC CG13425-PE 2
CG13425-PC CG13425-PA 2
CG40494-PA CG00000-PB 1
CG40494-PA CG00000-PA 1
CG1368-PA CG1368-PA 1
CG1368-PA CG32603-PA 2
CG1368-PA CG32564-PA 3
CG8526-PA CG8526-PA 1
CG8526-PA CG6428-PA 1
CG33232-PA CG33232-PA 1
CG33232-PA CG33232-PD 1
CG33232-PA CG33232-PB 1
CG33232-PA CG33232-PC 1
CG33232-PA CG33232-PE 1
CG10869-PA CG10869-PA 1
1.g634.t1 CG42336-PF 1
1.g634.t1 CG42336-PE 1
CG4395-PA CG4395-PA 1
CG4395-PA CG32843-PB 2
CG4395-PA CG32843-PA 2
CG4395-PA CG32843-PC 2
CG4395-PA CG8422-PA 3
CG4395-PA CG13758-PA 4
CG4395-PA CG13758-PB 4
CG13385-PA CG13385-PA 1
CG6206-PA CG6206-PA 1
CG6206-PA CG6206-PB 1
CG6206-PA CG5322-PB 1
CG6206-PA CG5322-PA 1
CG6206-PA CG9465-PB 1
CG6206-PA CG9466-PA 1
CG6206-PA CG9468-PA 1
CG6206-PA CG9463-PA 1
CG15177-PA CG15177-PA 1
CG15177-PA CG15178-PA 2
CG15177-PA CG15179-PA 3
CG13422-PA CG13422-PA 1
CG13422-PA CG12780-PA 2
CG13500-PA CG13500-PA 1
CG5270-PB CG5270-PB 1
CG5718-PA CG5718-PA 1
CG5718-PA CG17246-PA 1
CG5718-PA CG17246-PC 1
CG5718-PA CG17246-PB 1
CG4661-PA CG4661-PA 1
CG10033-PA CG10033-PA 1
CG10033-PA CG10033-PI 1
CG10033-PA CG10033-PH 1
CG10033-PA CG10033-PB 1
CG10033-PA CG10033-PK 1
CG10033-PA CG10033-PF 1
CG10033-PA CG10033-PG 1
CG10033-PA CG10033-PD 1
CG10033-PA CG10033-PC 1
CG10033-PA CG10033-PJ 1
CG10033-PA CG10033-PE 1
CG10033-PA CG3324-PA 1
CG10033-PA CG9774-PA 11
CG10033-PA CG43143-PF 15
CG10033-PA CG43143-PB 15
CG10033-PA CG43143-PC 15
CG10033-PA CG43143-PA 15
CG10033-PA CG43143-PE 15
CG10033-PA CG40129-PA 15
CG10033-PA CG40129-PB 15
CG10033-PA CG1495-PC 16
CG10033-PA CG1495-PA 16
CG10033-PA CG1495-PE 16
CG10033-PA CG1495-PG 16
CG10033-PA CG1495-PB 16
2.g1746.t1 CG32185-PA 1
14079.g1374.t2 CG17374-PC 1
14079.g1374.t2 CG3523-PB 1
14079.g1374.t2 CG3523-PA 1
14079.g1374.t2 CG3524-PA 1
14079.g1374.t1 CG17374-PC 1
14079.g1374.t1 CG3523-PA 1
14079.g1374.t1 CG3523-PB 1
14079.g1374.t1 CG3524-PA 1
CG15887-PA CG15887-PA 1
0.g1971.t1 CG43720-PD 1
0.g1971.t1 CG43720-PF 1
0.g1971.t1 CG43720-PJ 1
0.g1971.t1 CG43720-PI 1
0.g1971.t1 CG43720-PB 1
0.g1971.t1 CG43720-PH 1
0.g1971.t1 CG43720-PL 1
0.g1971.t1 CG43720-PC 1
0.g1971.t1 CG43720-PK 1
CG2772-PA CG2772-PA 1
CG2772-PA CG31091-PB 4
CG2772-PA CG31091-PA 4
0.g1971.t3 CG43720-PD 1
0.g1971.t3 CG43720-PF 1
0.g1971.t3 CG43720-PJ 1
0.g1971.t3 CG43720-PI 1
0.g1971.t3 CG43720-PL 1
0.g1971.t3 CG43720-PB 1
0.g1971.t3 CG43720-PH 1
0.g1971.t3 CG43720-PC 1
0.g1971.t2 CG43720-PJ 1
0.g1971.t2 CG43720-PI 1
0.g1971.t2 CG43720-PD 1
0.g1971.t2 CG43720-PF 1
0.g1971.t2 CG43720-PH 1
0.g1971.t2 CG43720-PB 1
0.g1971.t2 CG43720-PL 1
0.g1971.t2 CG43720-PC 1
0.g1971.t2 CG43720-PK 1
0.g1971.t5 CG43720-PL 1
0.g1971.t5 CG43720-PJ 1
0.g1971.t5 CG43720-PI 1
0.g1971.t5 CG43720-PH 1
0.g1971.t5 CG43720-PD 1
0.g1971.t5 CG43720-PB 1
0.g1971.t5 CG43720-PF 1
0.g1971.t5 CG43720-PC 1
0.g1971.t5 CG43720-PK 1
0.g1971.t4 CG43720-PJ 1
0.g1971.t4 CG43720-PI 1
0.g1971.t4 CG43720-PC 1
0.g1971.t4 CG43720-PB 1
0.g1971.t4 CG43720-PH 1
0.g1971.t4 CG43720-PD 1
0.g1971.t4 CG43720-PF 1
0.g1971.t4 CG43720-PL 1
0.g1971.t4 CG43720-PK 1
CG7781-PA CG7781-PA 1
CG1657-PA CG1657-PA 1
CG1657-PA CG9139-PA 2
CG31679-PA CG31679-PA 1
CG1657-PB CG1657-PA 1
CG1657-PB CG9139-PA 2
3.g2698.t1 CG31028-PC 1
3.g2698.t1 CG31028-PD 1
1.g1449.t1 CG30120-PB 1
CG15482-PA CG15482-PA 1
CG5674-PA CG5674-PA 1
1.g1347.t1 CG42578-PA 1
1.g1347.t1 CG42577-PA 1
CG16844-PA IM3-PA 1
CG6028-PA CG6028-PA 1
CG6028-PA CG11251-PA 2
CG3610-PA CG3610-PA 1
CG2656-PA CG2656-PA 1
CG2656-PA CG10222-PA 2
0.g40.t1 CG3582-PA 1
0.g40.t1 CG3294-PA 2
CG1828-PA CG1828-PB 1
CG1828-PA CG1828-PA 1
3.g969.t1 RG15-PA 1
CG4607-PA CG4607-PB 1
CG4607-PA CG4607-PA 1
CG4607-PA CG8249-PC 2
CG4607-PA CG8249-PB 2
CG4607-PA CG8249-PA 2
CG4607-PA CG15408-PB 15
3.g814.t1 CG14885-PC 1
3.g814.t1 CG14885-PB 1
3.g814.t1 CG14886-PA 1
3.g814.t1 CG10738-PE 6
3.g814.t1 CG10738-PF 6
3.g814.t1 CG10738-PD 6
3.g814.t1 CG10738-PC 6
CG5166-PB CG5166-PB 1
CG5166-PB CG5166-PC 1
CG5166-PB CG5166-PA 1
CG3533-PA CG3533-PA 1
1.g1904.t1 CG4294-PB 1
1.g1904.t1 CG4294-PC 1
CG8427-PA CG8427-PA 1
CG8302-PA CG8302-PB 1
CG8302-PA CG5137-PA 13
CG8302-PA CG12800-PA 21
CG8302-PA CG17577-PA 23
CG8302-PA CG3616-PA 23
CG8302-PA CG3567-PA 24
CG8302-PA CG4373-PA 24
CG8302-PA CG1829-PA 26
1.g2145.t1 CG13568-PF 1
1.g2145.t1 CG13568-PE 1
1.g2145.t1 CG13568-PG 1
1.g2145.t1 CG13568-PD 1
CG15634-PA CG15634-PA 1
CG4935-PA CG4935-PA 1
2.g1056.t1 CG32057-PC 1
2.g1056.t1 CG32057-PB 1
2.g1056.t1 CG32057-PA 1
2.g1056.t1 CG31361-PC 11
2.g1056.t1 CG31361-PB 11
2.g1056.t1 CG31361-PA 11
2.g1056.t1 CG33481-PD 14
CG6061-PA CG6061-PB 1
CG6061-PA CG6061-PA 1
CG42588-PA CG42588-PA 1
CG42588-PA CG42588-PB 1
1.g902.t1 CG4744-PA 1
CG8989-PB CG5825-PA 1
CG8989-PB CG8989-PB 1
CG8989-PB CG8989-PC 1
CG8989-PB CG8989-PA 1
CG8989-PB CG33812-PA 2
CG8989-PB CG33842-PA 2
CG8989-PB CG33860-PA 2
CG8989-PB CG33848-PA 2
CG8989-PB CG33857-PA 2
CG8989-PB CG33845-PA 2
CG8989-PB CG33821-PA 2
CG8989-PB CG33809-PA 2
CG8989-PB CG33851-PA 2
CG8989-PB CG33803-PA 2
CG8989-PB CG33836-PA 2
CG8989-PB CG33866-PA 2
CG8989-PB CG33815-PA 2
CG8989-PB CG33863-PA 2
CG8989-PB CG31613-PA 2
CG8989-PB CG33830-PA 2
CG8989-PB CG33818-PA 2
CG8989-PB CG33824-PA 2
CG8989-PB CG33854-PA 2
CG8989-PB CG33827-PA 2
CG8989-PB CG33839-PA 2
CG8989-PB CG33806-PA 2
CG8989-PB CG33833-PA 2
3.g1867.t1 CG4803-PB 1
3.g1867.t1 CG18492-PA 2
3.g1867.t1 CG31421-PA 3
3.g1867.t1 CG2899-PA 9
CG34115-PA CG34115-PA 1
0.g1568.t1 CG4491-PA 1
0.g1568.t1 CG4220-PC 2
CG32210-PA CG32210-PA 1
CG32210-PB CG32210-PA 1
CG17321-PA CG17321-PA 1
CG12813-PA CG12813-PA 1
CG12813-PA CG31410-PB 2
CG12813-PA CG3934-PA 3
CG3611-PA CG3611-PA 1
CG9426-PA CG9426-PA 1
CG9426-PA CG15097-PA 7
CG9126-PA CG9126-PD 1
CG9126-PA CG9126-PA 1
CG9126-PA CG9126-PE 1
CG4033-PA CG4033-PA 1
CG4033-PA II128-PA 2
CG6980-PA CG6980-PA 1
CG1632-PA CG1632-PB 1
CG1632-PA CG1632-PA 1
3.g2725.t1 CG15537-PB 1
3.g2725.t1 CG15538-PB 2
CG33526-PD CG33526-PE 1
CG33526-PD CG33526-PD 1
CG33526-PD CG33526-PA 1
CG33526-PD CG33526-PB 1
CG42783-PB CG42783-PJ 1
CG42783-PB CG42783-PG 1
CG42783-PB CG42783-PL 1
CG42783-PB CG42783-PM 1
CG42783-PB CG10261-PE 1
CG42783-PB CG42783-PK 1
CG42783-PB CG10261-PF 1
CG42783-PB CG10261-PA 1
CG42783-PB CG10261-PC 1
CG42783-PB CG10261-PD 1
CG42783-PB CG10261-PB 1
CG42783-PB CG42783-PI 1
CG42783-PB CG42783-PH 1
CG42783-PB CG6117-PA 14
CG42783-PA CG42783-PJ 1
CG42783-PA CG42783-PG 1
CG42783-PA CG42783-PI 1
CG42783-PA CG42783-PH 1
CG42783-PA CG10261-PB 1
CG42783-PA CG10261-PD 1
CG42783-PA CG10261-PA 1
CG42783-PA CG10261-PC 1
CG42783-PA CG10261-PE 1
CG42783-PA CG42783-PK 1
CG42783-PA CG10261-PF 1
CG42783-PA CG42783-PL 1
CG42783-PA CG42783-PM 1
CG42783-PA CG4379-PC 13
CG42783-PA CG4379-PB 13
1.g1300.t1 CG33197-PK 1
1.g1300.t1 CG33197-PJ 1
1.g1300.t1 CG33197-PM 1
1.g1300.t1 CG33197-PH 1
1.g1300.t1 CG33197-PN 3
1.g1300.t1 CG33197-PO 3
1.g1300.t2 CG33197-PM 1
1.g1300.t2 CG33197-PH 1
1.g1300.t2 CG33197-PK 1
1.g1300.t2 CG33197-PJ 1
1.g1300.t2 CG33197-PP 2
CG1380-PA CG1380-PA 1
CG1380-PA CG6484-PA 2
CG3619-PA CG3619-PC 1
CG3619-PA CG3619-PB 1
CG3619-PA CG3619-PA 1
CG3619-PA CG6127-PA 2
CG3619-PA CG6383-PC 5
CG3619-PA CG6383-PB 5
CG3619-PA CG33196-PS 12
CG3619-PA CG33196-PY 12
CG3619-PA CG33196-PZ 12
CG33116-PA CG33116-PA 1
CG33116-PA CG7149-PA 2
CG33116-PA CG6016-PB 3
CG3832-PA CG3832-PA 1
CG3832-PA CG3832-PB 1
3.g845.t1 CG6889-PA 1
3.g845.t1 CG6889-PB 1
0.g1520.t2 CG16886-PB 1
0.g1520.t2 CG16886-PA 1
0.g1520.t1 CG16886-PA 1
CG13602-PB CG13602-PB 1
CG13602-PB CG13601-PA 3
CG2508-PA CG2508-PA 1
CG2508-PA CG31687-PB 1
CG2508-PA CG8610-PA 2
CG9036-PA CG9036-PA 1
CG9036-PA CG15920-PA 2
1.g961.t1 CG13016-PA 1
3.g1594.t1 CG34334-PA 2
3.g2088.t1 CG13634-PA 1
CG7088-PB CG7088-PD 1
CG7088-PB CG7088-PA 1
CG7088-PB CG7088-PC 1
CG7088-PB CG7088-PB 1
2.g1443.t1 CG33261-PH 1
2.g1443.t1 CG33261-PE 1
2.g1443.t1 CG33261-PB 1
2.g1443.t1 CG33261-PC 1
2.g1443.t1 CG33261-PD 1
2.g1443.t1 CG33261-PG 1
2.g1443.t1 CG33261-PF 1
2.g1443.t1 CG33261-PA 1
2.g1443.t1 CG33261-PI 1
2.g1443.t1 CG6118-PB 7
2.g1443.t1 CG6118-PC 7
2.g1443.t1 CG32491-PQ 7
2.g1443.t1 CG32491-PF 8
2.g1443.t1 CG32491-PK 8
2.g1443.t1 CG32491-PA 8
2.g1443.t1 CG32491-PP 8
2.g1443.t1 CG32491-PY 8
2.g1443.t1 CG32491-PT 8
2.g1443.t1 CG32491-PS 8
2.g1443.t1 CG32491-PH 8
2.g1443.t1 CG32121-PB 8
3.g201.t1 CG10296-PA 1
3.g201.t1 CG4059-PB 5
3.g201.t1 CG43692-PF 6
3.g201.t1 CG43692-PC 6
3.g201.t1 CG7199-PA 6
3.g201.t1 CG8676-PD 6
3.g201.t1 CG8676-PA 6
3.g201.t1 CG8676-PB 6
3.g201.t1 CG7404-PA 7
3.g201.t1 CG7404-PB 7
3.g201.t1 CG1765-PG 8
3.g201.t1 CG1765-PB 8
1.g579.t1 CG17765-PA 1
CG34309-PA CG34309-PA 1
CG4928-PA CG4928-PB 1
CG4928-PA CG4928-PA 1
CG4928-PA CG2121-PA 2
CG4928-PA CG2121-PB 2
CG42813-PA CG42813-PA 1
CG42813-PA CG42814-PA 2
CG9989-PA CG9989-PA 1
CG18642-PA CG18642-PA 1
CG18642-PA CG33096-PE 2
CG18642-PA CG33096-PD 2
CG18642-PA CG33096-PC 2
1.g1934.t1 CG30272-PA 1
1.g1934.t1 CG9825-PA 1
1.g1934.t1 CG30265-PA 1
1.g1934.t1 CG12490-PB 1
1.g1934.t1 CG9826-PA 1
1.g1934.t1 CG9826-PB 1
1.g1934.t1 CG7881-PA 1
1.g1934.t1 CG8791-PB 8
1.g1934.t1 CG8791-PC 8
1.g1934.t1 FS3-PA 13
CG14482-PA CG14482-PB 1
CG14482-PA CG14482-PA 1
CG12402-PB CG12402-PB 1
CG12402-PB CG12402-PA 1
CG12402-PB CG8272-PB 2
CG12402-PB CG8272-PA 2
CG12402-PB CG4221-PA 4
CG8034-PA CG8034-PA 1
CG8034-PA CG8034-PB 1
CG8034-PA CG8062-PA 4
CG8034-PA CG8028-PC 5
CG8034-PA CG3409-PB 8
CG8034-PA CG3409-PA 8
CG1332-PA CG43367-PF 1
CG1332-PA CG43367-PE 1
CG1332-PA CG43367-PD 1
CG1332-PA CG43367-PC 1
CG1332-PA CG6775-PE 2
CG1332-PA CG6775-PF 2
CG1332-PA CG6775-PD 2
CG1332-PA CG6775-PC 2
CG1332-PA CG6775-PB 2
CG8149-PA CG8149-PA 1
CG11466-PA CG11466-PA 1
CG11466-PA CG4486-PA 2
CG11466-PA CG3466-PA 28
CG33133-PA CG33133-PA 1
CG33133-PA CG7987-PB 12
CG33133-PA CG7987-PA 12
CG33133-PA CG3941-PB 12
CG33133-PA CG10959-PB 13
CG33133-PA CG10959-PA 13
CG33133-PA CG7672-PA 14
CG6129-PA CG6129-PD 1
CG42855-PA CG42855-PB 1
CG5771-PA CG5771-PA 1
CG5771-PA CG5771-PB 1
CG5771-PA CG7576-PA 8
CG42271-PA CG42271-PC 1
0.g2136.t2 CG17678-PA 1
0.g2136.t2 CG40005-PC 1
0.g2136.t2 CG2835-PD 6
0.g2136.t2 CG2835-PB 6
0.g2136.t1 CG17678-PA 1
0.g2136.t1 CG40005-PC 1
0.g2136.t1 CG12232-PA 7
CG34400-PC CG43749-PG 1
CG34400-PC CG43749-PC 1
CG34400-PC CG43749-PE 1
CG34400-PC CG43749-PD 1
CG34400-PC CG43749-PH 1
CG34400-PC CG43749-PI 1
CG34400-PC CG43749-PF 1
CG4698-PA CG4698-PA 1
CG4698-PA CG4889-PA 3
CG8318-PC CG8318-PF 1
CG8318-PC CG8318-PC 1
CG8318-PC CG8318-PE 1
CG8318-PC CG8318-PD 1
CG8318-PC CG8318-PB 1
CG31345-PA CG10134-PA 1
CG31345-PA CG10134-PB 1
CG31345-PA CG10152-PA 9
CG31345-PA CG10152-PB 9
CG8318-PA CG8318-PD 1
CG8318-PA CG8318-PE 1
CG8318-PA CG8318-PB 1
CG8318-PA CG8318-PF 1
CG8318-PA CG8318-PC 1
6.g121.t1 CG14795-PB 1
CG8318-PD CG8318-PE 1
CG8318-PD CG8318-PD 1
CG8318-PD CG8318-PB 1
CG8318-PD CG8318-PC 1
CG8318-PD CG8318-PF 1
CG4576-PA CG4576-PA 1
CG30354-PA CG30354-PA 1
CG4494-PA CG4494-PA 1
3.g2246.t1 CG31096-PA 1
3.g2246.t1 CG34411-PB 2
3.g2246.t1 CG7665-PB 3
3.g2246.t1 CG7665-PA 3
CG14928-PA CG14928-PB 1
CG14928-PA CG7104-PA 2
3.g552.t1 CG4662-PB 1
3.g552.t1 CG4662-PC 1
3.g552.t1 CG4662-PA 1
3.g552.t1 CG4704-PA 3
CG7890-PA CG7890-PB 1
CG7890-PA CG7890-PA 1
CG7890-PA CG33147-PA 2
CG32433-PA CG32433-PA 1
CG7266-PA CG7266-PF 1
CG7266-PA CG7266-PA 2
CG7266-PA CG7266-PG 2
CG14777-PB CG14777-PC 1
CG14777-PB CG14777-PB 1
CG14777-PB CG5906-PA 5
CG4786-PA CG4786-PA 1
6.g364.t1 CG4198-PA 1
1977.g182.t1 CG42854-PA 1
CG4733-PA CG4733-PD 1
CG4733-PA CG4733-PC 1
CG4733-PA CG4733-PB 1
3.g1326.t3 CG31116-PA 1
3.g1326.t3 CG31116-PH 1
3.g1326.t3 CG31116-PD 1
3.g1326.t3 CG31116-PG 1
3.g1326.t3 CG31116-PC 1
3.g1326.t3 CG31116-PF 1
3.g1326.t1 CG31116-PC 1
3.g1326.t1 CG31116-PG 1
3.g1326.t1 CG31116-PF 1
3.g1326.t1 CG31116-PA 1
3.g1326.t1 CG31116-PH 1
3.g1326.t1 CG31116-PD 1
3.g1326.t1 CG8594-PA 3
2.g2109.t1 CG7658-PA 1
2.g2109.t1 CG7673-PA 2
2.g2109.t1 CG18348-PA 3
2.g2109.t1 CG8697-PA 5
2.g2109.t1 CG6956-PA 10
2.g2109.t1 CG10533-PA 10
CG14507-PA CG14507-PC 1
CG7930-PA CG7930-PA 1
CG7930-PA CG9073-PA 2
CG7930-PA CG17769-PB 6
CG7930-PA CG17769-PA 6
CG7930-PA CG17493-PD 8
CG7930-PA CG17493-PC 8
CG7930-PA CG17493-PB 8
CG15452-PA CG15452-PA 1
CG5373-PA CG5373-PA 1
CG18177-PA CG18177-PA 1
CG18177-PA CG18177-PB 1
CG18177-PA CG18177-PC 2
0.g1572.t1 CG3481-PE 1
0.g1572.t1 CG3481-PF 1
0.g1572.t1 CG3481-PH 1
0.g1572.t1 CG3481-PI 1
0.g1572.t1 CG3481-PC 1
0.g1572.t1 CG3484-PB 2
0.g1572.t1 CG3484-PA 2
0.g1572.t1 CG4842-PA 5
0.g1572.t1 CG4899-PC 6
0.g1572.t1 CG4899-PA 6
1.g900.t1 CG43691-PC 1
3.g26.t1 HT2-PD 1
3.g26.t1 HT2-PC 1
3.g26.t1 HT2-PE 1
3.g26.t1 HT2-PA 1
3.g26.t1 HT2-PB 1
CG12030-PA CG12030-PB 1
CG12030-PA CG12030-PA 1
CG14967-PA CG14967-PB 1
CG1801-PB CG1801-PC 1
CG1801-PB CG8908-PC 5
CG1801-PB CG31731-PB 7
CG15556-PA CG15556-PC 1
CG15556-PA CG15556-PB 1
CG15556-PA CG15556-PA 1
CG15556-PA CG11318-PA 2
CG10230-PA CG10230-PA 1
CG10230-PA CG10230-PB 1
3.g1932.t1 CG17379-PB 1
3.g1932.t1 CG12960-PB 3
3.g1932.t1 CG17382-PB 6
2.g338.t1 CG32281-PA 1
2.g338.t1 CG32278-PA 2
CG6451-PA CG6451-PA 1
CG1628-PA CG1619-PB 1
CG1628-PA CG43347-PD 1
CG1628-PA CG43347-PC 1
CG1628-PA CG43347-PB 1
CG1628-PA CG1628-PB 1
CG1628-PA CG1628-PC 1
CG1628-PA CG2857-PB 6
CG1628-PA CG34100-PE 7
CG1628-PA CG34100-PD 7
CG10603-PA CG10603-PA 1
CG5466-PA CG5466-PA 1
1.g1888.t1 CG5821-PA 1
1.g1888.t1 CG3613-PA 6
CG5493-PA CG5493-PD 1
CG5493-PA CG5493-PC 1
CG5493-PA CG5493-PB 1
CG5493-PA CG5493-PA 1
0.g1379.t3 CG31762-PE 1
0.g1379.t3 CG31762-PA 1
0.g1379.t3 CG31762-PF 1
0.g1379.t3 CG31762-PG 1
0.g1379.t3 CG31762-PB 1
0.g1379.t3 CG31762-PK 1
0.g1379.t3 CG31762-PJ 1
0.g1379.t3 CG31762-PI 1
0.g1379.t3 CG31762-PH 1
0.g1379.t3 CG31762-PD 1
0.g1379.t3 CG3151-PH 9
0.g1379.t3 CG3151-PG 9
0.g1379.t3 CG3151-PF 9
0.g1379.t3 CG3151-PE 9
0.g1379.t2 CG31762-PE 1
0.g1379.t2 CG31762-PA 1
0.g1379.t2 CG31762-PF 1
0.g1379.t2 CG31762-PG 1
0.g1379.t2 CG31762-PB 1
0.g1379.t2 CG31762-PK 1
0.g1379.t2 CG31762-PJ 1
0.g1379.t2 CG31762-PI 1
0.g1379.t2 CG31762-PH 1
0.g1379.t2 CG31762-PD 1
0.g1379.t2 CG3151-PI 8
0.g1379.t2 CG3151-PB 8
0.g1379.t2 CG3151-PC 8
0.g1379.t2 CG43770-PS 9
0.g1379.t2 CG43770-PV 9
0.g1379.t2 CG43770-PU 9
0.g1379.t2 CG43770-PE 9
0.g1379.t2 CG43770-PA 9
0.g1379.t2 CG43770-PI 9
0.g1379.t2 CG43770-PY 9
0.g1379.t2 CG16901-PB 10
0.g124.t1 CG34351-PC 2
0.g124.t1 CG34351-PD 2
CG12000-PA CG12000-PB 1
CG12000-PA CG12000-PA 1
CG9231-PA CG9231-PA 1
1.g2194.t1 CG42310-PD 1
1.g2194.t1 CG42310-PB 1
1.g2194.t1 CG42310-PC 1
CG17271-PA CG17271-PA 1
CG8651-PA CG8651-PA 1
CG8651-PA CG8651-PD 1
CG8651-PA CG8651-PE 1
CG8651-PA CG8651-PB 1
CG8651-PA CG8651-PC 1
CG8651-PA CG3848-PC 2
CG8651-PA CG3848-PD 2
CG8651-PA CG43664-PA 5
CG32774-PA CG32774-PB 1
CG15267-PA CG15267-PA 1
CG15267-PA CG1868-PA 2
CG15267-PA CG1868-PB 2
0.g1752.t4 CG5020-PQ 1
0.g1752.t4 CG5020-PC 1
0.g1752.t4 CG5020-PI 2
0.g1752.t4 CG5020-PJ 2
0.g1752.t4 CG5020-PT 2
0.g1752.t5 CG5020-PQ 1
0.g1752.t5 CG5020-PC 1
0.g1752.t5 CG5020-PI 2
0.g1752.t5 CG5020-PT 2
0.g1752.t5 CG5020-PJ 2
0.g1752.t6 CG5020-PT 3
0.g1752.t6 CG5020-PJ 3
CG5937-PA CG5937-PD 1
CG5937-PA CG5937-PC 1
CG5937-PA CG5921-PD 1
CG5937-PA CG5921-PC 1
0.g1752.t1 CG5020-PO 1
0.g1752.t1 CG5020-PI 1
0.g1752.t1 CG5020-PT 1
0.g1752.t1 CG5020-PJ 1
0.g1752.t1 CG5020-PR 1
0.g1752.t1 CG5020-PP 1
0.g1752.t1 CG5020-PQ 2
0.g1752.t1 CG5020-PB 3
0.g1752.t1 CG5020-PU 3
0.g1752.t1 CG5020-PA 3
0.g1752.t2 CG5020-PO 1
0.g1752.t2 CG5020-PJ 1
0.g1752.t2 CG5020-PQ 1
0.g1752.t2 CG5020-PC 1
0.g1752.t2 CG5020-PI 1
0.g1752.t2 CG5020-PT 1
0.g1752.t2 CG5020-PP 2
0.g1752.t3 CG5020-PO 1
0.g1752.t3 CG5020-PI 1
0.g1752.t3 CG5020-PC 1
0.g1752.t3 CG5020-PQ 1
0.g1752.t3 CG5020-PJ 1
0.g1752.t3 CG5020-PN 1
0.g1752.t3 CG5020-PT 1
0.g1752.t3 CG5020-PP 1
0.g1752.t3 CG5020-PB 1
0.g1752.t3 CG5020-PU 1
0.g1752.t3 CG5020-PA 1
0.g1752.t3 CG5020-PM 1
0.g1752.t3 CG5020-PR 2
0.g1752.t3 CG9206-PA 4
CG4686-PA CG4686-PA 1
CG4686-PA CG42395-PA 2
6.g609.t1 CG11265-PJ 1
6.g609.t1 CG11265-PI 1
6.g609.t1 CG11265-PH 1
6.g609.t1 CG11265-PE 1
6.g609.t1 CG11265-PC 1
6.g609.t1 CG11265-PG 1
6.g609.t1 CG11265-PF 1
6.g609.t1 CG17462-PA 2
CG31198-PC CG42335-PC 1
CG31198-PC CG42335-PD 1
CG31198-PC CG31198-PA 2
CG31198-PC CG11951-PA 13
CG13965-PA CG13965-PA 1
CG8400-PA CG8400-PB 1
CG8400-PA CG8400-PA 1
CG8400-PA CG10372-PA 2
0.g1496.t1 AH1-PA 1
0.g1496.t1 CG10899-PC 6
0.g1496.t1 CG18672-PB 9
CG5391-PA CG5391-PA 1
CG8180-PA CG8180-PA 1
CG10863-PA CG10863-PA 1
CG10863-PA CG12766-PA 1
CG10863-PA CG10638-PA 2
CG10863-PA CG9436-PA 3
CG31198-PA CG31198-PA 1
CG31198-PA CG42335-PC 2
CG31198-PA CG1009-PE 8
CG31198-PA CG1009-PC 8
CG31198-PA CG8774-PA 9
CG31198-PA CG5518-PA 10
CG31198-PA CG5518-PC 10
CG18608-PA CG18608-PA 1
CG18608-PA CG15107-PA 2
CG42383-PA CG42383-PA 1
CG42383-PA CG11139-PA 2
CG5687-PA CG5687-PA 1
CG5687-PA CG10444-PA 2
CG5687-PA CG31262-PB 5
CG5687-PA CG31262-PE 5
2.g1078.t1 CG32066-PB 1
2.g1078.t1 CG32066-PC 1
CG15919-PA CG15919-PA 1
CG8867-PA CG8867-PB 1
CG8867-PA CG7118-PA 3
CG8867-PA CG18030-PA 4
CG8867-PA CG2229-PA 4
CG8867-PA CG31034-PA 5
CG8867-PA CG31362-PA 5
CG8867-PA CG10475-PA 6
CG8867-PA MP1-PA 25
CG8867-PA CG3066-PC 26
CG8867-PA CG3066-PA 26
6.g354.t1 CG4068-PG 1
6.g354.t1 CG4068-PF 1
6.g354.t1 CG4068-PB 1
6.g354.t1 CG4068-PA 1
6.g354.t1 CG4068-PE 1
6.g354.t1 CG4068-PD 1
6.g354.t1 CG4068-PC 1
CG1514-PB CG1514-PA 1
2.g593.t1 CG13288-PC 1
CG11696-PA CG11696-PA 1
CG11696-PA CG11695-PA 2
CG11696-PA CG8367-PJ 13
CG11696-PA CG8367-PB 13
CG11696-PA CG8367-PA 13
CG11696-PA CG8367-PD 13
CG11696-PA CG8367-PG 13
CG11696-PA CG8367-PI 13
CG11696-PA CG8367-PF 13
CG11696-PA CG3941-PB 14
CG11696-PA CG31670-PC 15
CG11696-PA CG31670-PD 15
CG11696-PA CG31670-PB 15
CG11696-PA CG18262-PA 15
CG9100-PA CG9100-PD 1
CG9100-PA CG9100-PC 1
CG9100-PA CG9100-PB 1
CG9100-PA CG9100-PA 1
CG9100-PA CG34410-PE 4
CG9100-PA CG34410-PD 4
CG9100-PA CG34410-PC 4
CG9100-PA CG32670-PA 7
CG12283-PA CG12283-PB 1
CG12283-PA CG4192-PB 2
CG12283-PA CG4192-PA 2
CG12283-PA CG12199-PD 3
CG12283-PA CG12199-PC 3
CG12283-PA CG12199-PA 3
CG12283-PA CG12199-PB 3
CG12283-PA CG1804-PB 5
CG12283-PA CG1804-PA 5
CG12283-PA CG7509-PA 9
CG9386-PA CG9386-PA 1
CG33486-PA CG33486-PA 1
CG7393-PA CG7393-PA 1
CG7393-PA CG5475-PC 1
CG7393-PA CG5475-PB 1
CG7393-PA CG5475-PA 1
CG7393-PA CG4268-PG 17
CG7393-PA CG4268-PF 17
CG7393-PA CG4268-PE 17
CG7393-PA CG10033-PK 24
CG7393-PA CG10033-PF 24
CG7393-PA CG10033-PG 24
CG7393-PA CG10033-PD 24
CG7393-PA CG10033-PC 24
CG33178-PA CG33178-PA 1
CG33178-PA CG33177-PA 3
0.g34.t1 CG11604-PA 1
3.g661.t1 CG31232-PD 1
3.g661.t1 CG31232-PC 1
3.g661.t1 CG31232-PB 1
3.g661.t1 CG31232-PE 1
3.g661.t1 CG31232-PA 1
CG9897-PA CG9897-PA 1
CG9897-PA CG32834-PB 2
CG9265-PA CG9265-PD 1
CG9265-PA CG9265-PC 1
CG9265-PA CG9265-PB 1
CG9265-PA CG9265-PA 1
CG9265-PA CG15629-PA 2
CG9265-PA CG2254-PA 4
CG9265-PA CG17121-PA 5
CG9265-PA CG10962-PB 8
CG9265-PA CG9150-PB 8
1.g1699.t1 CG10036-PC 1
1.g1699.t1 CG10036-PE 1
1.g1699.t1 CG2851-PA 5
1.g1699.t1 CG1447-PE 5
1.g1699.t1 CG1447-PA 5
1.g1699.t1 CG1447-PD 6
CG5939-PA CG5939-PA 1
CG5939-PA CG5939-PB 1
CG5939-PA CG5939-PD 4
CG5939-PA CG5939-PC 4
3.g2297.t1 CG8365-PA 3
3.g2297.t1 CG8328-PA 6
3.g2297.t1 CG8346-PA 7
CG5923-PA CG5923-PC 1
CG1216-PA CG1216-PA 1
CG1216-PA CG1216-PB 1
CG32368-PA CG32368-PA 1
CG9986-PA CG9986-PA 1
CG8828-PA CG8828-PA 1
1.g609.t1 CG33473-PB 1
1.g609.t1 CG12029-PB 2
1.g609.t1 CG42741-PA 2
1.g609.t1 CG10348-PB 7
1.g609.t1 CG11924-PE 7
1.g609.t1 CG11924-PB 7
1.g609.t1 CG11924-PC 7
1.g609.t1 CG2125-PB 8
1.g609.t1 CG2125-PA 8
1.g609.t1 CG3850-PA 9
CG2173-PA CG2173-PA 1
CG2173-PA CG12759-PA 3
CG2173-PA CG10279-PJ 11
CG2173-PA CG4916-PA 11
CG2173-PA CG9075-PF 12
CG2173-PA CG9075-PE 12
CG2173-PA CG9075-PD 12
CG2173-PA CG9075-PB 12
CG2173-PA CG9075-PC 12
CG2173-PA CG9075-PA 12
1.g382.t1 CG10844-PD 1
1.g382.t1 CG10844-PE 1
1.g382.t1 CG10844-PB 1
1.g382.t1 CG10844-PF 1
1.g382.t1 CG10844-PA 1
1.g382.t1 CG10844-PC 1
1.g382.t1 CG10844-PG 1
1.g382.t1 CG10844-PH 1
1.g382.t1 CG10844-PI 1
1.g382.t1 CG10844-PJ 1
1.g382.t1 CG1063-PA 2
1.g382.t1 CG1063-PB 2
1.g382.t2 CG10844-PA 1
1.g382.t2 CG10844-PC 1
1.g382.t2 CG10844-PG 1
1.g382.t2 CG10844-PF 1
1.g382.t2 CG10844-PB 1
1.g382.t2 CG10844-PE 1
1.g382.t2 CG10844-PD 1
1.g382.t2 CG10844-PH 1
1.g382.t2 CG10844-PI 1
1.g382.t2 CG10844-PJ 1
1.g382.t2 CG1063-PB 2
1.g382.t2 CG1063-PA 2
1.g382.t3 CG10844-PE 1
1.g382.t3 CG10844-PD 1
1.g382.t3 CG10844-PB 1
1.g382.t3 CG10844-PG 1
1.g382.t3 CG10844-PF 1
1.g382.t3 CG10844-PC 1
1.g382.t3 CG10844-PA 1
1.g382.t3 CG10844-PJ 1
1.g382.t3 CG10844-PH 1
1.g382.t3 CG10844-PI 1
1.g382.t3 CG1063-PB 2
1.g382.t3 CG1063-PA 2
1.g382.t4 CG10844-PE 1
1.g382.t4 CG10844-PD 1
1.g382.t4 CG10844-PB 1
1.g382.t4 CG10844-PF 1
1.g382.t4 CG10844-PC 1
1.g382.t4 CG10844-PA 1
1.g382.t4 CG10844-PG 1
1.g382.t4 CG10844-PH 1
1.g382.t4 CG10844-PJ 1
1.g382.t4 CG10844-PI 1
1.g382.t4 CG1063-PB 2
1.g382.t4 CG1063-PA 2
CG15191-PA CG15191-PA 1
CG15191-PA CG14612-PA 2
CG7720-PD CG7720-PE 1
CG7720-PD CG7720-PD 1
CG7720-PD CG7720-PC 1
CG7720-PD CG7720-PA 1
CG7720-PD CG7720-PB 1
CG17404-PB CG17404-PB 1
CG17404-PB CG12256-PA 2
CG17404-PB CG16997-PB 10
CG17404-PB CG34409-PB 11
CG17404-PB CG9675-PA 12
CG33131-PA CG33131-PA 1
CG3219-PA CG3219-PA 1
0.g830.t1 CG43756-PE 2
0.g830.t1 CG43756-PD 2
0.g830.t1 CG43756-PA 2
0.g830.t1 CG43756-PC 2
CG31483-PA CG31483-PA 1
0.g830.t3 CG43756-PF 1
0.g830.t3 CG43756-PJ 1
0.g830.t3 CG43756-PB 1
0.g830.t3 CG43756-PH 1
0.g830.t3 CG43756-PG 1
0.g830.t3 CG43756-PE 1
0.g830.t3 CG43756-PD 1
0.g830.t3 CG43756-PA 1
0.g830.t3 CG43756-PC 1
0.g830.t3 CG43756-PI 1
0.g830.t3 CG8726-PC 2
0.g830.t3 CG8726-PA 2
0.g830.t3 CG8726-PB 2
0.g830.t2 CG43756-PE 1
0.g830.t2 CG43756-PD 1
0.g830.t2 CG43756-PH 1
0.g830.t2 CG43756-PF 1
0.g830.t2 CG43756-PA 1
0.g830.t2 CG43756-PC 1
0.g830.t2 CG43756-PB 1
0.g830.t2 CG43756-PG 1
0.g830.t2 CG43756-PJ 1
0.g830.t2 CG43756-PI 1
0.g830.t2 CG8726-PC 2
0.g830.t2 CG8726-PA 2
0.g830.t2 CG8726-PB 2
CG5485-PA CG5485-PA 1
3.g2140.t1 CG11790-PB 1
CG5065-PA CG5065-PE 1
CG5065-PA CG5065-PD 1
CG5065-PA CG5065-PC 1
CG5065-PA CG5065-PB 1
CG5065-PA CG5065-PA 1
CG5065-PA CG30427-PD 3
CG5065-PA CG30427-PA 3
CG5065-PA CG30427-PG 4
CG5065-PA CG30427-PC 4
CG16905-PA CG16905-PA 1
CG16905-PA CG8534-PA 2
CG16905-PA CG16904-PA 3
CG16905-PA CG9458-PA 4
CG16905-PA CG9459-PA 5
CG16905-PA CG5326-PA 10
CG16905-PA CG6921-PC 11
CG16905-PA CG6921-PA 11
CG16905-PA CG6921-PB 11
CG16905-PA CG31523-PD 13
CG16905-PA CG31523-PA 13
CG16905-PA CG31523-PB 13
CG16905-PA CG31523-PC 13
CG4301-PB CG4301-PA 1
CG4301-PB CG4301-PB 1
CG4301-PB CG4301-PC 1
CG4301-PB CG9981-PA 1
CG4301-PB CG33298-PB 2
CG4301-PB CG33298-PD 2
CG4301-PB CG33298-PC 2
CG4301-PB CG33298-PA 2
CG4301-PB CG31729-PB 4
CG2505-PA CG2505-PB 1
CG2505-PA CG2505-PA 1
CG2505-PA CG1031-PA 1
CG2505-PA CG6018-PA 1
CG2505-PA CG1121-PA 1
CG2505-PA CG1089-PB 1
CG2505-PA CG1128-PC 1
CG2505-PA CG1089-PA 1
CG2505-PA CG1128-PD 1
CG2505-PA CG1131-PB 1
CG2505-PA CG1131-PC 1
CG2505-PA CG1131-PD 1
CG2505-PA CG1112-PA 2
CG2505-PA CG4757-PA 9
CG2505-PA CG8424-PA 10
CG14544-PA CG14544-PA 1
CG3690-PA CG3690-PA 1
CG3690-PA CG31272-PA 2
CG3690-PA CG31106-PB 7
CG13403-PA CG13403-PA 1
CG6841-PA CG6841-PA 1
CG6841-PA CG3193-PA 2
2.g760.t1 CG33278-PA 1
2.g760.t1 CG42458-PA 1
3.g1667.t1 CG8351-PA 1
3.g1667.t1 CG8439-PB 5
3.g1667.t1 CG8439-PA 5
3.g1667.t1 CG8231-PA 6
CG7075-PA CG7075-PA 1
CG7075-PA CG7075-PB 1
CG7075-PA CG15444-PA 6
CG4954-PA CG4954-PA 1
CG7639-PB CG7639-PB 1
CG12343-PA CG12343-PA 1
CG9214-PA CG9214-PF 1
CG9214-PA CG9214-PA 1
CG9214-PA CG9214-PC 1
CG9214-PA CG9214-PE 1
CG9743-PA CG9743-PA 1
CG9743-PA CG8630-PA 4
CG9743-PA CG7923-PA 5
CG3027-PB CG3027-PA 1
3.g2337.t1 CG5476-PA 1
CG3027-PA CG3027-PA 1
CG3955-PA CG3955-PA 1
CG15084-PA CG15084-PA 1
CG15084-PA CG8435-PA 2
6.g1325.t1 CG14217-PF 1
6.g1325.t1 CG14217-PD 1
6.g1325.t1 CG14217-PE 1
6.g1325.t1 CG14217-PH 1
6.g1325.t1 CG14217-PB 1
6.g1325.t1 CG14217-PG 1
6.g1325.t1 CG14217-PA 1
6.g1325.t1 CG15793-PA 8
6.g1325.t1 CG10967-PB 11
6.g1325.t1 CG10967-PA 11
6.g1325.t1 CG8866-PB 11
6.g1325.t1 CG32944-PE 13
6.g1325.t1 CG31003-PA 14
6.g1325.t1 CG32944-PF 14
CG4898-PC CG4898-PE 1
CG4898-PC CG4898-PH 1
CG4898-PC CG4898-PC 1
CG4898-PC CG4898-PI 1
CG32633-PA CG32633-PB 1
CG32633-PA CG32633-PA 1
CG32633-PA CG13321-PA 2
CG32633-PA CG3884-PB 3
CG32633-PA CG3884-PC 3
CG11140-PA CG11140-PO 1
CG11140-PA CG11140-PQ 1
CG11140-PA CG11140-PN 1
CG11140-PA CG11140-PP 1
CG11140-PA CG11140-PS 1
CG11140-PA CG11140-PE 1
CG11140-PA CG11140-PM 1
CG11140-PA CG11140-PL 1
CG11140-PA CG11140-PK 1
CG11140-PA CG11140-PI 1
CG11140-PA CG11140-PT 1
CG11140-PA CG11140-PR 1
CG11140-PB CG11140-PO 1
CG11140-PB CG11140-PQ 1
CG11140-PB CG11140-PN 1
CG11140-PB CG11140-PP 1
CG11140-PB CG11140-PS 1
CG11140-PB CG11140-PE 1
CG11140-PB CG11140-PM 1
CG11140-PB CG11140-PL 1
CG11140-PB CG11140-PK 1
CG11140-PB CG11140-PI 1
CG11140-PB CG11140-PT 1
CG11140-PB CG11140-PR 1
CG11140-PC CG11140-PN 1
CG11140-PC CG11140-PP 1
CG11140-PC CG11140-PO 1
CG11140-PC CG11140-PQ 1
CG11140-PC CG11140-PT 1
CG11140-PC CG11140-PR 1
CG11140-PC CG11140-PM 1
CG11140-PC CG11140-PL 1
CG11140-PC CG11140-PK 1
CG11140-PC CG11140-PI 1
CG11140-PC CG11140-PS 1
CG11140-PC CG11140-PE 1
CG11140-PD CG11140-PN 1
CG11140-PD CG11140-PP 1
CG11140-PD CG11140-PO 1
CG11140-PD CG11140-PQ 1
CG11140-PD CG11140-PM 1
CG11140-PD CG11140-PL 1
CG11140-PD CG11140-PK 1
CG11140-PD CG11140-PI 1
CG11140-PD CG11140-PT 1
CG11140-PD CG11140-PR 1
CG11140-PD CG11140-PS 1
CG11140-PD CG11140-PE 1
CG2016-PA CG2016-PD 1
CG2016-PA CG2016-PB 1
CG2016-PA CG10407-PA 5
CG2016-PA CG14457-PB 9
0.g321.t1 CG3117-PB 1
0.g321.t1 CG8586-PA 8
0.g321.t1 CG4316-PA 16
0.g321.t1 CG34350-PB 17
0.g321.t1 CG34350-PA 17
0.g321.t1 CG18735-PA 17
0.g321.t1 CG4386-PA 18
0.g321.t1 CG4914-PA 19
0.g321.t1 CG12387-PA 22
CG17765-PA CG17765-PA 1
2.g676.t1 CG42799-PE 1
2.g676.t1 CG32393-PB 1
2.g676.t1 CG42799-PD 2
2.g676.t1 CG42799-PF 2
2.g676.t1 CG42799-PC 2
1.g1868.t1 CG3382-PA 1
1.g1868.t1 CG30277-PA 1
1.g1868.t1 CG3380-PC 1
1.g1868.t1 CG3380-PB 1
1.g1868.t1 CG3380-PA 1
1.g1868.t1 CG3811-PD 4
1.g1868.t1 CG3811-PC 4
1.g1868.t1 CG3811-PB 4
1.g1868.t1 CG3811-PA 4
1.g1868.t1 CG31634-PA 6
CG4553-PA CG4553-PA 1
CG6607-PA CG6607-PA 1
0.g571.t1 CG6081-PA 1
0.g571.t1 CG10833-PA 1
0.g571.t1 CG4120-PA 17
0.g571.t1 CG2110-PB 18
0.g571.t1 CG10391-PA 18
5432.g526.t1 CG33870-PA 1
5432.g526.t1 CG33886-PA 1
5432.g526.t1 CG33890-PA 1
5432.g526.t1 CG33896-PA 1
5432.g526.t1 CG33898-PA 1
5432.g526.t1 CG33894-PA 1
5432.g526.t1 CG33874-PA 1
5432.g526.t1 CG33888-PA 1
5432.g526.t1 CG17949-PA 1
5432.g526.t1 CG33902-PA 1
5432.g526.t1 CG33868-PA 1
5432.g526.t1 CG33892-PA 1
5432.g526.t1 CG33908-PA 1
5432.g526.t1 CG33904-PA 1
5432.g526.t1 CG33910-PA 1
5432.g526.t1 CG33900-PA 1
5432.g526.t1 CG33878-PA 1
5432.g526.t1 CG33884-PA 1
5432.g526.t1 CG33872-PA 1
5432.g526.t1 CG33906-PA 1
5432.g526.t1 CG33876-PA 1
5432.g526.t1 CG33880-PA 1
5432.g526.t1 CG33882-PA 1
CG31788-PA CG31788-PA 1
CG30498-PA CG30498-PA 1
CG15044-PA CG15044-PA 1
3.g2271.t1 CG14545-PA 1
CG1245-PA ED27-PA 1
CG6867-PA CG6867-PA 1
CG31036-PA CG31036-PA 1
CG31036-PA CG31036-PB 1
CG31036-PA CG31036-PC 1
3.g438.t1 CG5670-PE 2
3.g438.t1 CG5670-PC 2
3.g438.t1 CG5670-PB 2
3.g438.t1 CG5670-PA 2
3.g438.t1 CG5670-PG 2
3.g438.t1 CG5670-PI 2
3.g438.t1 CG3701-PB 5
CG5714-PA CG5714-PA 1
6.g552.t1 CG1409-PB 1
6.g552.t1 CG5268-PA 2
CG7903-PA CG7903-PA 1
4.g30.t1 CG1838-PD 1
4.g30.t1 CG1838-PC 1
4.g30.t1 CG1838-PB 1
4.g30.t1 CG1838-PA 1
4.g30.t1 CG11062-PA 3
CG6967-PD CG6967-PD 1
CG6967-PD CG6967-PC 1
CG6967-PD CG6701-PD 2
CG6967-PD CG6701-PC 2
CG6967-PD CG6701-PB 2
3.g2375.t1 CG31076-PB 1
CG16734-PA CG16734-PD 1
CG16734-PA CG16733-PA 1
CG16734-PA CG5428-PB 3
CG16734-PA CG4259-PA 9
CG15110-PA CG15110-PA 1
CG15110-PA CG8433-PB 2
CG15110-PA CG8433-PA 2
CG15110-PA CG10117-PA 3
CG8697-PA CG8697-PA 1
CG8697-PA CG11650-PA 2
CG8697-PA CG18348-PA 5
11928.g1169.t1 CG32744-PA 2
11928.g1169.t1 CG11624-PB 2
11928.g1169.t1 CG11624-PC 2
11928.g1169.t1 CG11624-PA 2
11928.g1169.t1 CG10679-PA 3
14528.g1429.t1 CG6873-PA 1
14528.g1429.t1 CG4254-PA 2
CG5358-PA CG5358-PA 1
CG5358-PA CG6563-PB 6
CG5358-PA CG6563-PA 6
CG5358-PA CG32152-PA 7
2.g1362.t1 CG10713-PA 1
CG3032-PA CG3032-PA 1
CG3032-PA CG30431-PA 6
CG3032-PA CG1603-PA 7
CG3032-PA CG1605-PA 9
CG3032-PA CG10543-PD 9
CG3032-PA CG10543-PE 9
CG3032-PA CG10543-PA 9
CG3032-PA CG10543-PF 9
CG3032-PA CG3851-PA 11
CG31404-PA CG31404-PA 1
CG31404-PA CG3581-PA 2
CG12883-PA CG12883-PA 1
CG12883-PA CG14610-PB 2
CG7208-PA CG7208-PA 1
CG7208-PA CG7208-PB 1
CG7208-PA CG31948-PA 2
CG7208-PA CG31948-PB 2
CG17141-PA CG17141-PA 1
CG12945-PA CG12945-PB 1
0.g16.t1 CG3164-PD 1
0.g16.t1 CG3164-PB 1
0.g16.t1 CG3164-PC 1
0.g16.t1 CG3164-PA 1
0.g16.t1 CG2969-PC 1
0.g16.t1 CG2969-PD 1
0.g16.t1 CG2969-PB 1
0.g16.t1 CG2969-PA 1
0.g16.t1 CG9663-PA 2
CG8569-PA CG8569-PA 1
CG8569-PA CG1815-PC 2
CG8569-PA CG1815-PB 2
CG18476-PA CG18476-PA 1
CG18476-PA CG11902-PB 1
CG18476-PA CG10669-PB 2
CG18476-PA CG10669-PA 2
CG18476-PA CG3281-PA 3
CG18476-PA CG32772-PC 10
CG18476-PA CG7204-PB 10
CG18476-PA CG8319-PA 12
CG18476-PA CG11352-PE 12
CG12960-PA CG12960-PB 1
CG12960-PA CG30469-PB 1
CG12960-PA CG30468-PA 3
CG12960-PA CG17379-PB 4
CG12960-PA CG31225-PB 7
CG12960-PB CG12960-PB 1
CG12960-PB CG30469-PB 1
CG12960-PB CG30464-PB 2
CG12960-PB CG17379-PB 4
CG12960-PB CG14584-PA 8
CG14430-PA CG14430-PA 1
6.g721.t2 CG34414-PO 1
6.g721.t2 CG34414-PF 1
6.g721.t2 CG34414-PE 1
6.g721.t2 CG34414-PG 1
6.g721.t2 CG34414-PN 1
6.g721.t2 CG34414-PM 1
6.g721.t2 CG34414-PL 1
6.g721.t2 CG34414-PA 1
6.g721.t2 CG34414-PJ 1
6.g721.t2 CG34414-PH 1
6.g721.t2 CG34414-PI 1
6.g721.t2 CG15296-PB 2
6.g721.t2 CG15296-PA 2
CG10361-PA CG10361-PA 1
CG10361-PA CG3017-PA 2
CG32669-PA CG32669-PA 1
CG32669-PA CG10444-PA 1
CG32669-PA CG5687-PA 2
CG32669-PA CG31262-PB 10
CG32669-PA CG31262-PE 10
1.g62.t1 CG1765-PG 1
1.g62.t1 CG1765-PB 1
1.g62.t1 CG1765-PE 1
1.g62.t1 CG1765-PD 1
1.g62.t1 CG1765-PA 1
1.g62.t1 CG1765-PC 1
1.g62.t1 CG33183-PE 3
1.g62.t1 CG33183-PF 3
1.g62.t1 CG33183-PA 3
1.g62.t1 CG33183-PD 3
1.g62.t1 CG7199-PF 4
1.g62.t1 CG7199-PE 4
1.g62.t1 CG7199-PB 4
1.g62.t1 CG7199-PD 4
1.g62.t1 CG7199-PC 4
1.g62.t1 CG4059-PB 5
1.g62.t1 CG1864-PD 7
1.g62.t1 CG8676-PD 7
1.g62.t1 CG8676-PA 7
1.g62.t1 CG8676-PB 7
CG10016-PA CG10016-PA 1
CG10016-PA CG10016-PB 1
CG12045-PA CG12045-PA 1
2.g654.t1 CG16996-PA 11
2.g654.t1 CG15002-PB 12
2.g654.t1 CG4821-PB 12
2.g654.t1 CG30002-PB 12
2.g654.t1 CG43110-PA 13
2.g654.t1 CG33160-PA 13
2.g654.t1 CG6361-PB 14
2.g654.t1 CG31266-PB 15
CG12516-PA CG12516-PB 1
CG12516-PA CG2336-PA 2
CG12516-PA CG15717-PA 3
CG17834-PA CG17834-PC 1
CG17834-PA CG17834-PA 1
CG17026-PA CG17026-PA 1
CG17026-PA CG17027-PA 2
CG17026-PA CG17029-PA 3
CG17026-PA CG9391-PC 5
CG17026-PA CG9391-PA 5
CG12126-PA CG12126-PA 1
0.g624.t1 CG7238-PA 1
0.g624.t1 CG7236-PA 1
0.g624.t1 CG7236-PB 1
0.g624.t1 CG34011-PB 1
0.g624.t1 CG2621-PC 7
0.g624.t1 CG2621-PF 7
0.g624.t1 CG2621-PE 7
0.g624.t1 CG2621-PB 7
0.g624.t1 CG2621-PI 7
0.g624.t1 CG2621-PH 7
0.g624.t1 CG32703-PC 8
0.g624.t1 CG12559-PH 12
0.g624.t1 CG10295-PB 13
0.g624.t1 CG10295-PA 13
0.g624.t1 CG10295-PC 13
CG1698-PA CG1698-PA 1
CG1698-PA CG4476-PB 1
CG1698-PA CG15279-PA 1
CG1698-PA CG15279-PB 1
CG1698-PA CG15279-PD 1
CG1698-PA CG8850-PB 1
CG1698-PA CG8850-PA 1
CG1698-PA CG15088-PD 1
CG2336-PA CG2336-PA 1
CG2336-PA CG15717-PA 2
CG2336-PA CG12516-PB 2
CG13029-PC CG13029-PC 1
CG13029-PC CG17196-PA 3
CG17258-PA CG17258-PB 1
3.g1740.t2 CG7549-PD 1
3.g1740.t2 CG7549-PE 1
3.g1740.t2 CG15864-PB 1
3.g1740.t2 CG18749-PB 1
3.g1740.t2 CG7549-PF 1
3.g1740.t2 CG31524-PB 9
3.g1740.t2 SG1-PA 12
3.g1740.t2 CG9726-PA 14
3.g1740.t1 CG7549-PD 1
3.g1740.t1 CG7549-PE 1
3.g1740.t1 CG15864-PB 1
3.g1740.t1 CG33722-PB 1
3.g1740.t1 CG33722-PC 1
3.g1740.t1 CG18749-PB 1
3.g1740.t1 CG7549-PF 1
3.g1740.t1 NE3-PA 8
3.g1740.t1 CG31524-PB 9
3.g1740.t1 CG31524-PA 9
CG11269-PA CG11269-PA 1
CG11269-PA CG40127-PA 2
CG1701-PA CG1701-PB 1
CG1701-PA CG11113-PB 2
CG17807-PA CG17807-PA 1
CG17471-PA CG17471-PB 1
CG17471-PA CG17471-PA 1
CG17471-PA CG9985-PA 2
CG17471-PA CG3682-PH 3
CG17471-PA CG3682-PF 3
CG17471-PA CG3682-PA 3
CG17471-PA CG3682-PE 3
CG7793-PA CG7793-PA 1
CG7793-PA CG34392-PG 5
CG7793-PA CG34392-PD 5
CG7793-PA CG34392-PF 5
CG7793-PA CG34392-PE 5
2.g1328.t1 CG11261-PA 1
CG33545-PB CG33545-PC 1
CG33545-PB CG33545-PD 1
CG33545-PB CG33545-PB 1
1.g22.t2 CG17023-PB 1
1.g22.t2 CG17023-PH 1
1.g22.t2 CG17023-PE 1
1.g22.t2 CG17023-PG 1
1.g22.t2 CG17023-PD 1
1.g22.t2 CG17023-PF 1
1.g22.t2 CG17023-PC 2
1.g22.t2 CG7483-PA 3
1.g22.t2 CG9075-PF 4
1.g22.t2 CG9075-PE 4
1.g22.t2 CG9075-PD 4
1.g22.t2 CG9075-PB 4
1.g22.t2 CG9075-PC 4
1.g22.t2 CG9075-PA 4
1.g22.t2 CG14443-PB 17
1.g22.t3 CG17023-PB 1
1.g22.t3 CG17023-PH 1
1.g22.t3 CG17023-PE 1
0.g1689.t1 CG4249-PA 1
1.g22.t1 CG17023-PB 1
1.g22.t1 CG17023-PH 1
1.g22.t1 CG17023-PE 1
1.g22.t1 CG17023-PF 1
CG4313-PA CG4313-PA 1
CG4313-PA CG4322-PD 2
CG4313-PA CG4322-PC 2
CG4313-PA CG4322-PF 2
CG4313-PA CG4322-PE 2
CG4313-PA CG4322-PB 2
CG4313-PA CG4322-PA 2
CG4313-PA CG3171-PB 3
CG4313-PA CG3171-PA 3
CG15909-PA CG15909-PA 1
2.g945.t1 CG5194-PA 1
3.g816.t1 CG42232-PB 1
CG3288-PA CG3288-PA 1
1.g1206.t1 CG4700-PA 1
1.g1206.t1 CG4700-PB 1
1.g1206.t1 CG4700-PD 1
1.g1206.t1 CG4700-PC 1
1.g1206.t1 CG33960-PD 1
1.g1206.t1 CG33960-PB 1
1.g1206.t1 CG33960-PA 1
1.g1206.t1 CG33960-PC 1
1.g1206.t1 CG6446-PC 4
1.g1206.t1 CG6446-PB 4
1.g1206.t1 CG6446-PA 4
3.g2603.t1 CG7577-PB 1
3.g2603.t1 CG7577-PC 1
3.g2603.t1 CG7577-PA 1
3.g2603.t1 CG3478-PA 11
CG5641-PA CG5641-PA 1
CG5641-PA CG5215-PD 2
CG5641-PA CG5215-PC 2
CG5641-PA CG5215-PB 2
CG10104-PA CG10104-PA 1
CG10104-PA CG1548-PA 2
CG10104-PA CG33128-PA 6
CG10104-PA CG31926-PA 7
CG10104-PA CG17283-PA 9
CG30360-PA CG30360-PC 1
CG30360-PA CG11669-PA 1
CG30360-PA CG8690-PA 1
CG30360-PA CG30359-PA 1
CG30360-PA CG8695-PA 1
CG30360-PA CG8693-PA 1
CG30360-PA CG8696-PA 1
CG30360-PA CG14934-PA 1
CG30360-PA CG14935-PD 1
CG30360-PA CG14935-PC 1
CG30360-PA CG14935-PA 1
CG30360-PA CG30359-PB 1
CG30360-PA CG8694-PA 1
CG3821-PA CG3821-PA 1
CG3821-PA CG6796-PA 3
CG10198-PA CG10198-PA 1
CG10198-PA CG10198-PC 1
0.g1708.t1 CG4952-PA 1
0.g1708.t1 CG4952-PG 1
0.g1708.t1 CG4952-PC 1
0.g1708.t1 CG4952-PF 1
0.g1708.t1 CG4952-PB 1
0.g1708.t1 CG4952-PE 1
0.g1708.t1 CG4952-PD 1
1.g1511.t1 CG12758-PE 1
1.g1511.t1 CG12758-PD 1
1.g1511.t1 CG12758-PC 1
1.g1511.t1 CG12758-PA 1
1.g1511.t1 CG12758-PB 1
1.g357.t1 CG14749-PA 1
CG10225-PA BP3-PA 1
CG13873-PB CG13873-PB 1
CG16801-PA CG16801-PC 1
CG16801-PA CG9019-PA 2
CG16801-PA CG11502-PC 3
CG16801-PA CG1378-PA 4
CG16801-PA CG33183-PE 5
CG16801-PA CG33183-PC 5
CG16801-PA CG4380-PA 7
CG16801-PA CG9310-PA 7
CG16801-PA CG9310-PC 7
CG16801-PA CG9310-PB 7
CG1722-PA CG1722-PA 1
CG5027-PA CG5027-PA 1
CG6224-PA CG6224-PA 1
CG6224-PA CG6224-PB 1
CG6224-PA CG15097-PC 2
CG6224-PA CG15097-PD 2
CG6224-PA CG15097-PE 2
CG5517-PA CG5517-PB 1
CG5517-PA CG2025-PA 2
CG7266-PB CG7266-PA 1
CG7266-PB CG7266-PG 1
CG7266-PB CG7266-PB 1
CG7266-PB CG7266-PF 2
CG8979-PC PI31-PF 1
CG8979-PC PI31-PE 1
CG8979-PC PI31-PD 1
CG8979-PC PI31-PB 1
CG8979-PC PI31-PC 1
CG8979-PC PI31-PA 1
CG14411-PA CG14411-PD 1
CG14411-PA CG14411-PC 1
CG14411-PA CG14411-PB 1
CG14411-PA CG14411-PA 1
CG8198-PA CG8198-PA 1
0.g1339.t1 CG34163-PA 1
0.g1339.t1 CG34163-PB 1
CG12891-PA CG12891-PA 1
CG12891-PA CG12891-PB 1
CG12891-PA CG12891-PC 1
CG12891-PA CG12891-PD 1
CG12891-PA CG5265-PA 3
CG12891-PA CG12345-PB 5
CG12891-PA CG12345-PA 5
6.g398.t1 CG15929-PA 1
CG1847-PA CG1847-PA 1
CG1847-PA CG1847-PC 1
CG42851-PA CG42851-PA 1
CG6637-PA CG6637-PA 1
2.g631.t1 CG18773-PA 1
2.g631.t1 CG32400-PA 1
2.g631.t1 CG10533-PA 2
2.g631.t1 CG6955-PA 5
2.g1209.t1 CG43896-PC 1
2.g1209.t1 CG31077-PB 4
CG1532-PA CG1532-PA 1
CG6059-PA CG6059-PA 1
CG17988-PB CG17988-PB 1
CG17988-PB CG8827-PB 2
CG17988-PB CG8827-PA 2
CG17988-PB CG10142-PA 4
CG8914-PA CG8914-PA 1
CG8914-PA CG33238-PB 4
CG8914-PA CG33246-PB 5
CG8914-PA CG33243-PB 5
CG8914-PA CG33241-PB 5
CG8914-PA CG33239-PB 5
CG8914-PA CG33237-PB 5
CG8914-PA CG33245-PB 5
CG8914-PA CG33244-PB 5
CG8914-PA CG33240-PB 5
CG8914-PA CG33236-PB 5
CG8914-PA CG33247-PB 5
CG8914-PA CG32616-PB 5
CG16997-PA CG16997-PB 1
CG16997-PA CG16996-PA 2
CG16997-PA CG14780-PA 11
CG16997-PA CG4821-PB 12
CG16997-PA CG4821-PA 13
CG16997-PA CG31267-PA 13
CG16997-PA CG30375-PA 14
CG16997-PA CG10586-PA 14
CG16997-PA CG11670-PE 15
1.g222.t1 CG12042-PA 1
CG34180-PB CG34180-PB 1
1.g1819.t2 CG30395-PB 1
1.g1819.t2 CG4021-PA 2
1.g1819.t2 CG3875-PA 4
1.g1819.t2 CG4816-PD 6
1.g1819.t2 CG4816-PB 6
1.g1819.t2 CG4816-PA 6
1.g1819.t2 CG4816-PE 6
1.g1819.t2 CG3613-PA 7
CG18180-PA CG18180-PA 1
CG18180-PA CG18179-PA 2
CG18180-PA CG10472-PA 16
CG18180-PA CG6298-PA 17
CG18180-PA CG4914-PA 22
CG18180-PA CG8172-PD 25
0.g580.t1 CG14032-PA 1
0.g580.t1 CG17970-PB 1
0.g580.t1 CG14031-PA 1
0.g580.t1 CG10843-PA 3
0.g580.t1 CG1944-PA 4
0.g580.t1 CG2062-PA 9
0.g580.t1 CG8345-PA 27
CG13082-PA CG13082-PA 1
2.g1209.t2 CG43896-PC 1
CG1503-PA CG1503-PA 1
CG1503-PA CG8493-PC 2
1.g1115.t1 CG33460-PA 1
1.g1115.t1 CG3066-PB 11
1.g1115.t1 CG30090-PA 11
1.g1115.t1 CG30289-PA 12
1.g1115.t1 CG11313-PB 12
1.g1115.t1 CG9733-PA 12
1.g1115.t1 CG31219-PA 12
1.g1115.t1 CG31219-PB 12
1.g1115.t1 CG18636-PA 13
1.g1115.t1 CG18735-PA 17
1.g1115.t1 CG8172-PF 17
1.g1115.t1 CG8172-PE 17
1.g1115.t1 CG4613-PA 17
1.g1115.t1 CG8738-PA 20
1.g1115.t1 CG4998-PA 21
1.g1115.t1 CG6298-PB 22
1.g1115.t1 CG17239-PA 23
CG6064-PA CG6064-PB 1
CG6064-PA CG6064-PA 1
CG8952-PA CG8952-PA 1
CG8952-PA CG6462-PA 6
CG8952-PA CG10469-PA 9
CG8952-PA CG30088-PB 13
CG8952-PA CG32270-PA 14
CG8952-PA CG6361-PA 14
CG8952-PA CG33226-PC 15
CG8952-PA CG6048-PA 15
CG8952-PA CG4821-PD 15
CG8952-PA CG4821-PA 15
CG8952-PA CG30091-PA 16
CG8952-PA CG32755-PA 16
CG8952-PA CG10587-PA 17
CG8952-PA CG11911-PA 17
CG8952-PA CG11037-PA 17
CG8952-PA CG1773-PA 18
0.g717.t1 CG31637-PA 1
CG7399-PA CG7399-PA 1
CG7399-PA CG7399-PB 1
CG7399-PA CG9122-PA 2
3.g2274.t1 CG6120-PC 1
3.g2274.t1 CG6120-PA 1
3.g2274.t1 CG6120-PB 1
3.g2274.t1 CG9093-PB 4
3.g2274.t1 CG18816-PC 7
3.g2274.t1 CG18816-PB 7
3.g2274.t1 CG30160-PA 7
CG42319-PE CG42319-PE 1
CG42319-PE CG42319-PF 1
CG42319-PE CG14168-PD 3
CG42319-PE CG14168-PE 3
CG42319-PE CG14168-PG 3
CG10523-PA CG10523-PC 1
CG10523-PA CG10523-PB 1
CG9781-PA CG9781-PA 1
0.g272.t1 CG7815-PA 2
CG31752-PA CG31752-PB 1
CG33489-PA CG33489-PA 1
CG33489-PA CG33490-PA 1
CG33489-PA CG32086-PA 2
3.g1042.t1 CG3389-PA 1
3.g1042.t1 CG6445-PC 2
3.g1042.t1 CG6445-PA 2
3.g1042.t1 CG6445-PB 2
3.g1042.t1 CG7749-PD 4
3.g1042.t1 CG7749-PC 4
3.g1042.t1 CG7100-PE 7
3.g1042.t1 CG7100-PL 7
3.g1042.t1 CG7100-PI 8
3.g1042.t1 CG7100-PJ 8
CG32638-PA CG32638-PB 1
CG11958-PA CG11958-PD 1
CG11958-PA CG11958-PB 1
CG11958-PA CG11958-PA 1
CG11958-PA CG11958-PC 1
CG11958-PA CG9906-PA 1
CG11958-PA CG1924-PA 1
CG11958-PA CG9429-PA 2
CG14902-PA CG14902-PA 1
CG9362-PA CG9362-PA 1
CG9362-PA CG9363-PB 2
CG9362-PA CG9363-PA 2
CG9362-PA CG9363-PC 2
CG32579-PA CG32579-PA 1
CG32579-PA CG32579-PB 1
CG12333-PA CG12333-PA 1
CG12333-PA CG6724-PA 5
2.g1999.t1 CG6597-PD 1
2.g1999.t1 CG6597-PB 2
2.g1999.t1 CG6597-PA 2
6.g667.t1 CG34449-PB 1
6.g667.t1 CG34449-PC 1
6.g667.t1 CG34449-PD 1
6.g667.t1 CG34449-PA 1
6.g667.t1 CG34449-PE 1
6.g667.t1 CG42318-PI 2
6.g667.t1 CG42318-PH 2
6.g667.t1 CG42318-PO 2
6.g667.t1 CG42318-PK 2
6.g667.t1 CG42318-PJ 2
6.g667.t1 CG42318-PP 3
6.g667.t1 CG42318-PQ 3
6.g667.t1 CG6627-PA 4
6.g667.t1 CG1407-PB 5
6.g667.t1 CG1407-PD 5
6.g667.t1 CG5196-PB 6
6.g667.t1 CG5196-PA 6
6.g667.t1 CG17287-PA 6
CG32199-PA CG32199-PB 1
CG32199-PA CG34345-PA 2
CG32199-PA CG18233-PB 3
CG32199-PA CG32201-PB 4
CG32199-PA CG18749-PB 9
CG32199-PA NE1-PA 13
CG9493-PA CG9493-PB 1
CG9493-PA CG9493-PA 1
CG9868-PA CG9868-PA 1
CG9868-PA CG31742-PA 2
CG9868-PA CG8392-PA 4
CG6386-PA CG6386-PB 1
CG6386-PA CG6386-PA 1
CG6386-PA CG8878-PB 2
CG6386-PA CG8878-PA 2
CG3298-PA CG3298-PB 1
1.g1289.t1 CG15918-PA 1
1.g1289.t1 CG18730-PA 2
1.g1289.t1 CG17876-PA 2
1.g1820.t1 CG4402-PA 1
1.g1820.t1 CG4386-PA 1
1.g1820.t1 CG18735-PA 1
1.g1820.t1 CG3355-PA 4
1.g1820.t1 CG8172-PD 10
1.g1820.t1 CG10472-PA 15
1.g1820.t1 CG7754-PA 16
1.g1820.t1 CG16705-PA 17
1.g1820.t1 CG18211-PA 21
CG6986-PB CG6986-PD 1
CG6986-PB CG6986-PC 1
CG6986-PB CG6986-PB 1
CG6986-PB CG6986-PA 1
CG6986-PB CG33696-PA 2
CG11236-PA CG11236-PA 1
CG11236-PA CG11236-PB 1
CG11236-PA CG12338-PA 2
CG9358-PA CG9358-PA 1
CG9358-PA CG11390-PA 2
CG31360-PA CG31360-PA 1
CG7172-PA CG7172-PA 1
CG4434-PA CG4434-PA 1
CG4434-PA CG5320-PF 2
CG11217-PA CG11217-PB 1
CG11217-PA CG11217-PA 1
CG11217-PA CG4209-PB 2
CG11217-PA CG4209-PA 2
CG2984-PA CG2984-PA 1
CG14325-PB CG14325-PB 1
CG9996-PA CG9996-PB 1
CG7671-PA CG7671-PA 1
2.g25.t1 CG32346-PH 1
2.g25.t1 CG32346-PF 1
2.g25.t1 CG32346-PC 1
2.g25.t1 CG32346-PG 1
2.g25.t1 CG32346-PB 1
2.g25.t1 CG32346-PJ 1
2.g25.t1 CG32346-PE 1
2.g25.t1 CG32346-PA 1
2.g25.t1 CG32346-PI 1
2.g25.t1 CG4107-PA 2
2.g25.t1 CG42799-PF 3
2.g25.t1 CG42799-PC 3
2.g25.t1 CG42799-PD 3
2.g25.t1 CG10897-PE 3
2.g25.t1 CG10897-PA 3
6.g1138.t1 CG4875-PB 1
CG10694-PA CG10694-PA 1
CG10694-PA CG1836-PA 2
2.g25.t4 CG32346-PF 1
2.g25.t4 CG32346-PC 1
2.g25.t4 CG32346-PB 1
2.g25.t4 CG32346-PG 1
2.g25.t4 CG32346-PH 1
2.g25.t4 CG32346-PJ 1
2.g25.t4 CG32346-PE 1
2.g25.t4 CG32346-PA 1
2.g25.t4 CG32346-PI 1
CG1707-PA CG1707-PA 1
2.g1156.t1 CG6083-PA 1
2.g1156.t1 CG6084-PA 2
2.g1156.t1 CG12766-PA 5
CG1862-PA CG1862-PD 1
CG1862-PA CG1862-PC 1
CG1862-PA CG1862-PB 1
CG1862-PA CG1862-PA 1
6.g992.t3 CG6324-PA 1
3.g1274.t1 CG11502-PA 1
3.g1274.t1 CG11502-PE 1
3.g1274.t1 CG11502-PB 1
3.g1274.t1 CG4066-PA 1
2.g1783.t1 CG5589-PA 1
CG31441-PA CG31441-PA 1
CG31441-PA CG1792-PA 7
CG31441-PA CG4413-PA 11
CG31441-PA CG6654-PA 13
CG31441-PA CG7204-PA 17
CG12729-PA CG12729-PA 1
CG12729-PA PI31-PF 2
CG12729-PA PI31-PE 2
CG12729-PA PI31-PD 2
CG12729-PA PI31-PB 2
CG12729-PA PI31-PC 2
CG12729-PA PI31-PA 2
1.g501.t1 CG34033-PA 1
CG8484-PA CG8484-PA 1
CG8484-PA CG7672-PB 5
CG8484-PA CG10366-PA 7
CG8484-PA CG8643-PA 8
CG8484-PA CG11924-PA 8
CG8484-PA CG4148-PB 9
CG8484-PA CG4148-PA 9
CG8484-PA CG17801-PB 9
CG8484-PA CG17328-PA 9
CG8484-PA CG11247-PD 9
CG8484-PA CG10270-PA 10
CG8484-PA CG7963-PB 10
CG8484-PA CG10147-PA 11
CG8484-PA CG17803-PA 11
CG8484-PA CG3758-PA 12
CG5395-PA CG5395-PA 1
CG5395-PA CG4701-PA 2
CG5787-PA CG5787-PB 1
CG5787-PA CG5787-PA 1
CG5787-PA CG5792-PD 2
CG7487-PA CG7487-PA 1
CG7487-PA CG4879-PB 3
CG7487-PA CG4879-PC 3
CG7487-PA CG4879-PA 3
2.g1718.t2 CG6354-PI 8
2.g1718.t2 CG6354-PF 8
2.g1718.t2 CG6354-PB 8
2.g1718.t2 CG6354-PH 8
2.g1718.t2 CG6354-PG 8
2.g1718.t2 CG6354-PC 8
2.g1718.t2 CG6354-PA 8
2.g1718.t2 CG6354-PE 8
2.g1718.t2 CG6354-PD 8
2.g1718.t2 CG16901-PA 8
2.g1718.t3 CG16901-PC 7
2.g1718.t3 CG16901-PE 7
CG31437-PA CG31437-PA 1
3.g2187.t1 CG11891-PE 1
3.g2187.t1 CG11891-PD 1
3.g2187.t1 CG11889-PA 1
3.g2187.t1 CG11878-PA 1
3.g2187.t1 CG33301-PA 2
3.g2187.t1 CG16898-PA 3
3.g2187.t1 CG11892-PA 5
3.g2187.t1 CG11892-PB 5
3.g2187.t1 CG31288-PA 14
3.g2187.t1 CG31097-PB 15
CG16894-PA CG16894-PA 1
CG16894-PA CG10536-PB 2
3.g2016.t1 MC1-PA 1
3.g2016.t1 CG11397-PA 2
3.g2016.t1 MC2-PA 3
CG32750-PA CG32750-PA 1
CG32750-PA CG32754-PA 2
CG32750-PA CG3599-PA 4
CG10726-PA CG10726-PB 1
CG10726-PA CG10726-PA 1
3.g233.t1 CG1303-PA 1
0.g166.t1 CG10869-PA 1
1.g1204.t1 CG4439-PA 1
1.g1204.t1 CG18369-PA 1
1.g1204.t1 CG15925-PA 1
1.g1204.t1 CG4750-PC 1
1.g1204.t1 CG4750-PA 1
1.g1204.t1 CG13340-PB 1
1.g1204.t1 CG13340-PA 1
1.g1204.t1 CG32063-PB 1
1.g1204.t1 CG32064-PA 1
1.g1204.t1 CG4409-PB 2
1.g1204.t1 CG32351-PA 5
1.g1204.t1 CG6372-PA 5
1.g1204.t1 CG43336-PA 10
1.g1204.t1 CG30082-PB 12
1.g1204.t1 CG30286-PB 12
1.g1204.t1 CG5896-PA 14
1.g1204.t1 CG5896-PB 14
1.g1204.t1 CG31219-PA 18
1.g1204.t1 CG3066-PB 18
1.g1204.t1 CG9294-PB 19
1.g1204.t1 CG31728-PC 20
1.g1204.t1 CG12350-PA 21
1.g1204.t1 CG6592-PA 22
1.g1204.t1 CG8213-PB 22
0.g694.t2 CG33531-PA 1
0.g694.t2 CG33531-PB 1
0.g694.t2 CG34380-PE 1
0.g694.t2 CG34380-PC 1
0.g694.t2 CG34380-PD 1
CG4865-PA CG4865-PA 1
6.g915.t1 CG11674-PA 1
CG18412-PA CG18412-PA 1
CG18412-PA CG3895-PA 1
CG18412-PA CG3895-PB 2
CG42484-PA CG42484-PA 1
3.g712.t2 CG18212-PB 1
3.g712.t2 CG18212-PD 1
3.g712.t2 CG18212-PA 1
3.g712.t2 CG18212-PE 1
3.g712.t2 CG18212-PF 1
3.g712.t2 CG18212-PG 1
3.g712.t2 CG7523-PA 1
CG1575-PA CG1575-PA 1
0.g956.t1 CG13401-PA 1
CG10750-PA CG10750-PA 1
CG10750-PA CG17564-PB 2
3.g2519.t1 CG10379-PB 2
3.g2519.t1 CG10379-PA 2
CG14992-PA CG14992-PA 1
CG14992-PA PR2-PD 2
CG14992-PA PR2-PA 2
CG14992-PA PR2-PC 2
CG14992-PA PR2-PE 2
CG14992-PA CG10079-PB 5
CG14992-PA CG10079-PA 5
CG14992-PA CG10023-PD 5
CG14992-PA CG10023-PF 5
CG14992-PA CG4527-PB 18
CG14992-PA CG4527-PD 18
CG14992-PA CG4527-PC 18
4.g18.t3 CG1674-PK 1
4.g18.t3 CG1674-PL 1
4.g18.t3 CG1674-PH 1
4.g18.t3 CG1674-PF 1
4.g18.t3 CG1674-PE 1
4.g18.t3 CG1674-PJ 1
4.g18.t3 CG1674-PI 3
6.g1162.t1 CG5055-PA 1
6.g1162.t1 CG5055-PB 1
6.g1419.t1 IP1-PB 1
6.g1419.t1 IP1-PD 1
6.g1419.t1 IP1-PF 1
6.g1419.t1 IP1-PI 1
6.g1419.t1 IP1-PG 1
6.g1419.t1 IP1-PE 1
6.g1419.t1 IP1-PC 1
6.g1419.t1 IP1-PH 1
CG4118-PA CG4118-PB 1
CG4118-PA CG4118-PA 1
CG4118-PA CG4118-PC 1
3.g244.t1 CG31481-PC 1
3.g244.t1 CG31481-PD 1
3.g244.t1 CG31481-PB 1
3.g244.t1 CG31481-PA 1
CG9621-PA CG9621-PA 1
CG9621-PA CG9345-PA 2
CG9621-PA CG5992-PB 3
CG9621-PA CG5992-PA 3
CG9621-PA CG32178-PC 6
CG9621-PA CG32178-PB 6
CG9621-PA CG32178-PA 6
2.g1360.t1 CG14106-PA 1
CG31005-PA CG31005-PA 1
3.g1981.t3 CG10379-PA 1
3.g1981.t3 CG10379-PB 1
3.g1981.t3 CG31048-PD 1
3.g1981.t3 CG31048-PE 1
3.g1981.t3 CG31048-PF 1
CG8281-PA CG8281-PA 1
CG8281-PA CG4004-PA 2
2.g719.t1 CG32386-PA 1
2.g719.t1 CG42278-PC 1
2.g1285.t1 CG10620-PA 1
CG11034-PA CG11034-PB 1
CG11034-PA CG32145-PA 2
CG11034-PA CG42280-PE 2
CG11034-PA CG17684-PC 5
6.g840.t1 CG12717-PA 1
6.g840.t1 CG41423-PA 2
6.g840.t1 CG10107-PC 2
6.g840.t1 CG10107-PA 2
1.g2075.t5 CG9850-PC 1
1.g2075.t5 CG9850-PD 1
1.g2075.t5 CG9850-PF 2
1.g2075.t5 CG9850-PE 2
3.g895.t1 ND23-PA 1
CG6189-PA CG6189-PA 1
CG1167-PA CG1167-PA 1
CG1167-PA CG1081-PB 6
CG1167-PA CG1081-PA 6
CG1167-PA CG9366-PB 9
CG1167-PA CG2108-PA 11
CG1167-PA CG8024-PD 11
CG1167-PA CG8024-PC 12
CG1167-PA CG8024-PE 12
0.g2003.t1 CG10076-PH 1
0.g2003.t1 CG10076-PB 2
0.g2003.t1 CG10076-PE 2
0.g2003.t1 CG10076-PF 2
0.g2003.t1 CG10076-PA 2
CG15817-PA CG15817-PD 1
CG15817-PA CG15817-PC 1
CG4624-PA CG4624-PA 1
CG4624-PA CG2934-PA 2
CG10988-PA CG10988-PA 1
4.g16.t2 CG31999-PA 1
4.g16.t2 CG33196-PM 5
CG10910-PB CG10910-PB 1
CG9748-PA CG9748-PA 1
CG9748-PA CG3506-PA 2
CG9748-PA CG43081-PC 2
CG9748-PA CG10333-PA 7
CG13177-PA CG13177-PA 1
CG7609-PA CG7609-PB 1
CG7609-PA CG7609-PC 1
3.g1226.t1 CG18616-PA 1
CG14648-PA CG14648-PA 1
CG14648-PA CG14648-PB 1
6.g1349.t1 CG14230-PA 1
CG13564-PA CG13564-PA 1
CG13564-PA CG12479-PA 2
CG30016-PA CG30016-PA 1
0.g2040.t1 CG1759-PB 1
0.g2040.t1 CG1759-PA 1
0.g2040.t1 CG11648-PF 5
0.g2040.t1 CG11648-PE 5
0.g2040.t1 CG11648-PD 5
0.g2040.t1 CG11648-PA 5
0.g2040.t1 CG11648-PC 5
0.g2040.t1 CG1264-PB 5
0.g2040.t1 CG11551-PA 6
CG3726-PA CG3726-PA 1
CG3726-PA CG32491-PD 7
CG3726-PA CG32491-PI 7
CG3726-PA CG16778-PE 8
CG3726-PA CG16778-PD 8
CG3726-PA CG16778-PC 8
CG3726-PA CG16778-PB 8
CG3726-PA CG12236-PA 9
4.g16.t1 CG31999-PA 1
4.g16.t1 CG7526-PG 3
4.g16.t1 CG7526-PF 3
4.g16.t1 CG33196-PM 5
CG10574-PB CG10574-PB 1
4.g18.t5 CG1674-PH 1
4.g18.t5 CG1674-PF 1
4.g18.t5 CG1674-PE 1
4.g18.t5 CG1674-PJ 1
4.g18.t5 CG1674-PK 1
4.g18.t5 CG1674-PL 1
4.g18.t5 CG1674-PI 1
4.g18.t5 CG1674-PB 1
4.g18.t5 CG1674-PD 2
0.g456.t1 CG12676-PA 1
0.g456.t1 CG31774-PH 1
0.g456.t1 CG31774-PF 1
0.g456.t1 CG31774-PG 1
0.g456.t1 CG5481-PB 8
0.g456.t1 CG5481-PA 8
CG2245-PA CG2245-PA 1
6.g621.t1 CG10648-PA 1
CG9578-PA CG9578-PA 1
CG5403-PB CG5403-PB 1
CG5403-PB CG5403-PA 1
1.g891.t1 CG10799-PA 1
CG16870-PA CG16870-PA 1
CG16870-PA CG11052-PC 2
CG16870-PA CG11052-PB 2
CG16870-PA CG11052-PA 2
CG16870-PA CG18505-PA 3
CG6666-PA CG6666-PA 1
CG6666-PA CG6629-PA 2
CG14993-PA CG14993-PA 1
4.g33.t8 CG11148-PH 1
4.g33.t8 CG11148-PG 1
4.g33.t8 CG11148-PF 1
4.g33.t8 CG11148-PE 1
4.g33.t8 CG11148-PD 1
CG31739-PA CG31739-PC 1
CG31739-PA CG31739-PB 1
CG31739-PA CG31739-PA 1
CG31739-PA CG12141-PA 2
CG31739-PA CG12141-PC 2
CG31739-PA CG12141-PB 2
CG31739-PB CG31739-PC 1
CG31739-PB CG31739-PB 1
CG31739-PB CG31739-PA 1
CG31739-PB CG12141-PA 2
CG31739-PB CG12141-PC 2
CG31739-PB CG12141-PB 2
CG4169-PA CG4169-PB 1
CG4169-PA CG4169-PA 1
CG4907-PA CG4907-PA 1
CG4907-PA CG13978-PA 1
CG13443-PA CG13443-PA 1
1.g1874.t1 CG3413-PB 1
1.g1874.t1 CG3413-PA 1
1.g1874.t1 CG3413-PC 1
1.g1874.t1 CG3413-PD 1
CG7457-PA CG7457-PA 1
CG3782-PA CG3782-PB 1
CG3782-PA CG3782-PA 1
CG12734-PA CG12734-PC 1
CG12734-PA CG12734-PA 1
CG12734-PA CG12734-PE 1
CG12734-PA CG12734-PB 1
CG12734-PA CG12734-PD 1
CG12734-PA CG42494-PB 2
CG12734-PA CG42494-PA 2
CG13139-PB CG13139-PB 1
CG13139-PB CG13139-PA 1
CG34288-PB CG34288-PB 1
2.g381.t1 CG1934-PA 1
CG11678-PA CG11678-PA 1
CG11678-PA CG9901-PC 8
3.g839.t1 CG6963-PF 2
3.g839.t1 CG12147-PA 8
CG13636-PA CG13636-PA 1
6.g71.t1 CG3703-PA 1
6.g71.t1 CG3699-PA 2
CG10147-PA CG10147-PA 1
CG10147-PA CG7386-PA 2
CG10147-PA CG8301-PA 10
CG10147-PA CG17385-PA 11
CG10147-PA CG1454-PA 11
CG10147-PA CG7987-PB 12
CG10147-PA CG7987-PA 12
CG10147-PA CG2889-PB 12
CG10147-PA CG2889-PA 12
CG10147-PA CG7672-PA 12
CG10147-PA CG7672-PC 12
CG10147-PA CG5249-PE 12
CG10147-PA CG5249-PD 12
CG10147-PA CG5249-PA 12
CG10147-PA CG5249-PC 12
CG10147-PA CG5249-PB 12
CG10147-PA CG15073-PA 13
CG10147-PA CG31670-PD 13
CG10147-PA CG31670-PB 13
CG10147-PA CG31670-PC 13
CG10147-PA CG31670-PA 13
CG10147-PA CG8145-PA 13
CG10147-PA CG10267-PC 13
CG10147-PA CG10267-PB 13
CG10147-PA CG10267-PA 13
CG10147-PA CG3743-PA 13
CG10147-PA CG17568-PA 13
CG10147-PA CG3956-PA 14
CG10622-PA CG10622-PA 1
CG10622-PA CG11963-PF 2
CG10622-PA CG11963-PE 2
CG10622-PA CG11963-PB 2
CG10622-PA CG11963-PA 2
CG10622-PA CG11963-PD 2
CG10622-PA CG11963-PC 2
1.g189.t1 CG11127-PA 1
CG6403-PA CG6403-PA 1
CG6403-PA CG14247-PA 2
3.g2116.t1 CG11089-PE 1
3.g2116.t1 CG11089-PD 1
3.g2116.t1 CG11089-PC 1
3.g2116.t1 CG11089-PB 1
3.g2116.t1 CG11089-PA 1
CG5655-PA CG5655-PA 1
CG5655-PA CG1987-PA 3
CG5655-PA CG1987-PB 3
0.g1979.t1 CG43861-PA 1
0.g1979.t1 CG43861-PC 1
0.g1979.t1 CG43861-PB 1
CG9917-PD CG1866-PA 5
CG9917-PD CG13892-PA 7
CG1469-PA CG1469-PD 1
CG1469-PA CG1469-PC 1
CG1469-PA CG1469-PB 1
CG1469-PA CG1469-PA 1
2.g190.t2 CG2086-PB 1
2.g190.t2 CG18171-PA 1
2.g190.t2 CG2086-PA 1
2.g190.t2 CG2086-PC 1
2.g190.t2 CG42677-PF 7
2.g190.t2 CG42677-PE 7
2.g190.t2 CG42677-PD 7
2.g190.t2 CG42677-PC 7
2.g190.t3 CG18171-PA 1
2.g190.t3 CG2086-PB 1
2.g190.t3 CG15580-PA 2
2.g190.t3 CG42677-PF 7
2.g190.t3 CG42677-PE 7
2.g190.t3 CG42677-PD 7
2.g190.t3 CG42677-PC 7
2.g190.t3 CG31665-PA 9
1.g2209.t1 CG1519-PA 6
CG8314-PA CG8314-PA 1
CG8314-PA CG6627-PA 2
CG8314-PA CG1407-PB 3
CG8314-PA CG1407-PD 3
CG8314-PA CG1407-PA 3
CG8314-PA CG1407-PC 4
CG8314-PA CG17198-PA 7
CG8314-PA CG6618-PA 8
CG12201-PA CG12201-PB 1
CG12201-PA CG18347-PA 2
CG12201-PA CG2139-PB 3
CG12201-PA CG2139-PE 3
CG12201-PA CG2139-PD 3
CG12201-PA CG2139-PA 3
CG12201-PA CG2139-PF 3
CG12201-PA CG2139-PC 3
CG12201-PA CG3057-PD 7
CG12201-PA CG3057-PC 7
CG12201-PA CG3057-PB 7
CG12201-PA CG3057-PA 7
CG12201-PA CG8026-PD 9
CG12201-PA CG7314-PB 12
CG12201-PA CG7314-PA 12
CG10094-PA CG10094-PB 1
CG10094-PA CG10093-PA 1
CG10094-PA CG3360-PA 1
CG10094-PA CG11715-PB 14
CG10094-PA CG1488-PA 15
CG10094-PA CG11821-PA 22
4.g33.t6 CG2999-PD 1
4.g33.t6 CG2999-PA 1
4.g33.t6 CG2999-PE 1
4.g33.t6 CG2999-PB 1
4.g33.t6 CG2999-PC 1
4.g33.t6 CG11148-PH 1
4.g33.t6 CG11148-PG 1
4.g33.t6 CG11148-PF 1
4.g33.t6 CG11148-PE 1
4.g33.t6 CG11148-PD 1
1.g1968.t1 CG3082-PC 1
1.g1968.t1 CG3082-PA 1
1.g1968.t1 CG3082-PB 1
1.g1968.t1 CG3082-PD 1
1.g1968.t2 CG3082-PC 1
1.g1968.t2 CG3082-PA 1
1.g1968.t2 CG3082-PB 1
1.g1968.t2 CG3082-PD 1
CG12316-PA CG12316-PA 1
CG12316-PA CG12316-PB 1
CG6685-PA CG6685-PB 1
CG6685-PA CG6685-PA 1
1.g485.t1 CG42600-PD 1
1.g485.t1 CG30340-PA 1
1.g485.t1 CG30339-PA 1
1.g485.t1 CG2663-PB 8
1.g485.t1 CG2663-PA 8
1.g485.t1 CG33976-PF 13
1.g485.t1 CG6919-PB 15
1.g485.t1 CG6919-PC 15
1.g485.t1 CG10823-PB 15
CG9702-PA CG9702-PA 1
CG9702-PA CG7005-PB 1
CG9702-PA CG7005-PA 1
CG9702-PA CG9717-PA 1
CG9702-PA CG7912-PA 3
4.g33.t4 CG2999-PC 1
4.g33.t4 CG2999-PD 1
4.g33.t4 CG2999-PA 1
4.g33.t4 CG2999-PB 1
4.g33.t4 CG2999-PE 1
4.g33.t4 CG11148-PH 1
4.g33.t4 CG11148-PG 1
4.g33.t4 CG11148-PF 1
4.g33.t4 CG11148-PE 1
4.g33.t4 CG11148-PD 1
2.g1202.t1 CG17826-PA 1
2.g1202.t1 CG31077-PB 2
2.g1202.t1 CG7248-PA 6
2.g1202.t1 CG10725-PB 6
CG17282-PA CG17282-PA 1
1.g2032.t1 CG13557-PA 1
CG31482-PA CG31482-PA 1
CG31482-PA CG4270-PA 3
CG31482-PA CG4270-PB 4
6.g667.t3 CG34449-PC 1
6.g667.t3 CG34449-PB 1
6.g667.t3 CG34449-PD 1
6.g667.t3 CG34449-PA 1
6.g667.t3 CG34449-PE 1
6.g667.t3 CG1407-PB 5
6.g667.t3 CG1407-PD 5
CG8638-PA CG8638-PA 1
CG8638-PA CG8634-PA 2
CG8638-PA CG8697-PA 7
CG8638-PA CG7663-PA 7
CG34458-PA CG34458-PA 1
CG34458-PA CG31681-PA 9
CG34458-PA CG17012-PA 11
CG34458-PA CG8170-PB 12
CG34458-PA CG4053-PB 13
CG34458-PA CG17477-PA 13
CG34458-PA CG3650-PA 13
CG34458-PA CG18125-PA 15
CG34458-PA CG3700-PB 16
CG34458-PA CG3700-PA 16
CG34458-PA CG40160-PG 17
CG34458-PA CG40160-PF 17
CG34458-PA CG40160-PE 17
CG34458-PA CG40160-PD 17
CG34458-PA CG40160-PA 17
CG34458-PA CG30087-PA 17
CG34458-PA CG5909-PA 17
CG34458-PA CG6639-PA 18
CG34458-PA CG13318-PA 20
CG14561-PA CG14561-PA 1
CG17330-PA CG17330-PA 1
CG14194-PA CG14194-PA 1
CG12983-PB CG12983-PD 1
CG12983-PB CG33287-PB 3
CG12983-PC CG12983-PD 1
CG31217-PA CG31217-PA 1
CG31217-PA CG14906-PB 1
0.g23.t1 CG3436-PA 1
0.g23.t1 CG10191-PB 4
0.g23.t1 CG10191-PA 4
0.g23.t1 CG8440-PG 5
0.g23.t1 CG8440-PF 5
0.g23.t1 CG8440-PB 5
0.g23.t1 CG8440-PE 5
0.g23.t1 CG8440-PD 5
0.g23.t1 CG8440-PC 5
0.g23.t1 CG8440-PA 5
0.g23.t1 CG15010-PA 5
0.g23.t1 CG15010-PB 5
0.g23.t1 CG15010-PC 5
CG1528-PA CG1528-PD 1
CG1528-PA CG1528-PC 1
CG1528-PA CG1528-PA 1
CG1528-PA CG1528-PB 1
CG10186-PE CG10186-PE 1
CG10186-PE CG10186-PA 1
CG10186-PE CG10186-PH 1
CG10186-PE CG10186-PG 1
CG10186-PE CG10186-PC 1
CG10186-PE CG10186-PD 1
CG10186-PE CG2040-PA 3
6.g1368.t2 CG33517-PD 2
6.g1368.t2 CG33517-PA 2
6.g1368.t2 CG33517-PC 2
CG34447-PA CG34447-PA 1
CG34447-PA CG34447-PB 1
CG34447-PA CG34448-PA 2
CG34447-PA CG6472-PA 6
CG34447-PA CG6295-PA 7
CG34447-PA CG6283-PA 10
CG7506-PA CG7506-PA 1
CG12091-PA CG12091-PA 1
CG12091-PA CG15035-PA 2
CG13667-PA CG13667-PB 1
CG13667-PA CG13667-PA 1
CG13667-PA CG11567-PD 2
CG13667-PA CG11567-PC 2
CG13667-PA CG11567-PA 2
CG13667-PA CG6713-PA 4
CG13667-PA CG6713-PC 4
CG13667-PA CG6713-PE 4
CG5709-PA CG5709-PA 1
CG5709-PA CG5659-PD 2
CG5709-PA CG5659-PC 2
CG5709-PA CG5659-PB 2
CG5709-PA CG5659-PA 2
CG15231-PA IM4-PA 1
CG33720-PA CG33720-PD 1
CG33720-PA CG33720-PC 1
CG33720-PA CG33720-PB 1
CG33720-PA CG33720-PA 1
CG18643-PB CG18643-PB 1
CG12366-PA CG12366-PA 1
CG5588-PA CG5588-PD 1
CG5588-PA CG5588-PC 1
CG5588-PA CG5588-PA 1
CG5588-PA CG5588-PB 1
CG5588-PA CG1167-PA 12
CG13455-PA CG13455-PA 1
2.g1334.t1 CG11274-PA 1
CG15695-PA CG15695-PA 1
CG15695-PA CG32984-PA 5
CG15695-PA CG16854-PC 7
CG15695-PA CG16854-PB 7
CG3836-PA CG3836-PA 1
CG15136-PA CG6304-PA 1
CG34381-PC CG34381-PB 1
CG34381-PC CG34381-PC 1
CG34381-PC CG34381-PD 1
CG34381-PC CG5911-PA 7
CG34381-PC CG33344-PC 7
CG34381-PC CG4356-PB 8
CG34381-PC CG4356-PA 8
CG34381-PA CG34381-PB 1
CG34381-PA CG34381-PC 1
CG34381-PA CG34381-PD 1
CG34381-PA CG5911-PA 7
CG34381-PA CG33344-PC 7
CG34381-PA CG4356-PA 8
CG34381-PA CG4356-PB 8
CG14792-PA CG14792-PD 1
CG14792-PA CG14792-PB 1
CG14792-PA CG14792-PA 1
CG2098-PA CG2098-PA 1
CG2098-PA CG2098-PC 1
CG13306-PA CG13306-PA 1
CG8201-PC CG8201-PT 1
CG8201-PC CG8201-PR 1
CG8201-PC CG8201-PP 1
CG8201-PC CG8201-PL 1
CG8201-PC CG8201-PX 1
CG8201-PC CG8201-PA 1
CG8201-PC CG8201-PW 1
CG8201-PC CG8201-PS 1
CG8201-PC CG8201-PH 1
CG8201-PC CG8201-PV 1
CG8201-PC CG8201-PQ 1
CG8201-PC CG6715-PB 2
CG8201-PC CG4290-PA 4
CG8201-PC CG12066-PB 23
CG8201-PB CG8201-PT 1
CG8201-PB CG8201-PR 1
CG8201-PB CG8201-PP 1
CG8201-PB CG8201-PW 1
CG8201-PB CG8201-PS 1
CG8201-PB CG8201-PL 1
CG8201-PB CG8201-PX 1
CG8201-PB CG8201-PA 1
CG8201-PB CG8201-PH 1
CG8201-PB CG8201-PV 1
CG8201-PB CG8201-PQ 1
CG8201-PB CG6715-PB 2
CG8201-PB CG4290-PA 4
CG8201-PA CG8201-PT 1
CG8201-PA CG8201-PR 1
CG8201-PA CG8201-PP 1
CG8201-PA CG8201-PL 1
CG8201-PA CG8201-PX 1
CG8201-PA CG8201-PA 1
CG8201-PA CG8201-PS 1
CG8201-PA CG8201-PW 1
CG8201-PA CG8201-PH 1
CG8201-PA CG8201-PV 1
CG8201-PA CG8201-PQ 1
CG8201-PA CG6715-PB 2
CG8201-PA CG4290-PA 4
CG8201-PA CG12066-PB 23
CG10470-PA CG10470-PA 1
CG8201-PF CG8201-PP 1
CG8201-PF CG8201-PT 1
CG8201-PF CG8201-PR 1
CG8201-PF CG8201-PX 1
CG8201-PF CG8201-PA 1
CG8201-PF CG8201-PV 1
CG8201-PF CG8201-PW 1
CG8201-PF CG8201-PS 1
CG8201-PF CG8201-PL 1
CG8201-PF CG8201-PH 1
CG8201-PF CG8201-PQ 1
CG8201-PF CG17216-PB 3
CG8201-PF CG17216-PA 3
CG8201-PF CG4290-PA 4
CG8201-PE CG8201-PP 1
CG8201-PE CG8201-PT 1
CG8201-PE CG8201-PR 1
CG8201-PE CG8201-PX 1
CG8201-PE CG8201-PA 1
CG8201-PE CG8201-PV 1
CG8201-PE CG8201-PS 1
CG8201-PE CG8201-PW 1
CG8201-PE CG8201-PL 1
CG8201-PE CG8201-PH 1
CG8201-PE CG8201-PQ 1
CG8201-PE CG17216-PB 3
CG8201-PE CG17216-PA 3
CG8201-PE CG4290-PA 4
CG8201-PE CG12066-PB 23
CG11025-PA CG11025-PC 1
CG11025-PA CG11025-PA 1
CG11025-PA CG11025-PB 1
CG4644-PA CG4644-PA 1
CG4644-PA CG4644-PB 1
1.g893.t1 CG42319-PE 2
3.g1126.t1 CG12749-PB 1
3.g1126.t1 CG12749-PD 1
3.g1126.t1 CG12749-PC 1
3.g1126.t1 CG12749-PA 1
3.g1126.t1 CG9983-PF 2
3.g1126.t1 CG9983-PD 2
3.g1126.t1 CG9983-PE 2
3.g1126.t1 CG9983-PA 2
3.g1126.t1 CG9983-PC 2
3.g1126.t1 CG9983-PB 2
3.g1126.t1 CG6354-PG 3
3.g1126.t1 CG6354-PC 3
3.g1126.t1 CG6354-PA 3
3.g1126.t1 CG6354-PI 3
3.g1126.t1 CG6354-PF 3
3.g1126.t1 CG6354-PB 3
3.g1126.t1 CG6354-PH 3
3.g1126.t1 CG6354-PE 3
3.g1126.t1 CG6354-PD 3
0.g1528.t1 CG31770-PB 1
CG4402-PA CG4402-PA 1
CG4402-PA CG11335-PA 2
CG18596-PA CG18596-PA 1
CG2048-PA CG2048-PC 1
CG2048-PA CG2048-PB 1
CG2048-PA CG2048-PA 1
CG2048-PA CG2028-PD 2
CG2048-PA CG2028-PA 2
CG2048-PA CG2028-PC 2
CG2048-PA CG2028-PB 2
CG2048-PA CG2577-PA 4
2.g802.t1 CG8254-PA 1
2.g802.t1 CG8194-PA 1
2.g802.t1 CG11551-PA 3
2.g802.t1 CG13424-PA 4
2.g802.t1 CG17594-PA 4
2.g802.t1 CG11085-PA 4
2.g802.t1 CG2047-PA 5
2.g802.t1 CG5529-PA 5
2.g802.t1 CG5488-PA 5
2.g802.t1 CG11648-PF 6
2.g802.t1 CG11648-PE 6
2.g802.t1 CG11648-PD 6
2.g802.t1 CG11648-PA 6
2.g802.t1 CG11648-PC 6
CG1616-PA CG1616-PA 1
CG1616-PA CG4039-PA 3
CG8080-PA CG8080-PA 1
CG8080-PA CG8080-PE 1
CG8080-PA CG8080-PC 1
CG8080-PA CG8080-PB 1
CG8080-PA CG8080-PD 1
1.g698.t1 CG8290-PC 1
1.g698.t1 CG8290-PB 1
1.g698.t1 CG8290-PA 1
CG12142-PA CG12142-PA 1
CG7454-PA CG7454-PA 1
CG7454-PA CG17250-PA 6
CG7454-PA CG9880-PA 9
1.g684.t1 CG43190-PA 1
0.g913.t1 CG8137-PA 1
0.g913.t1 CG9334-PA 1
0.g913.t1 CG9456-PB 2
0.g913.t1 CG31902-PB 4
0.g913.t1 CG9453-PL 7
0.g913.t1 CG9453-PK 7
0.g913.t1 CG9453-PH 7
0.g913.t1 CG9453-PF 7
0.g913.t1 CG9453-PE 7
0.g913.t1 CG9453-PB 7
0.g913.t1 CG9453-PJ 8
0.g913.t1 CG9453-PI 8
0.g913.t1 CG9460-PB 9
0.g913.t1 CG9460-PA 9
CG7756-PA CG7756-PA 1
CG7756-PA CG18743-PA 1
CG7756-PA CG31366-PA 1
CG7756-PA CG31449-PA 1
CG7756-PA CG6489-PA 1
CG7756-PA CG31359-PA 1
CG7756-PA CG5436-PA 1
CG7756-PA CG5834-PA 1
CG7756-PA CG8937-PA 1
CG7756-PA CG4264-PB 1
CG7756-PA CG4264-PD 1
CG7756-PA CG4264-PC 1
CG7756-PA CG4264-PA 1
CG7756-PA CG4264-PF 1
CG7756-PA CG4264-PE 1
CG7756-PA CG8937-PD 1
CG7756-PA CG8937-PC 1
CG7756-PA CG4147-PC 1
CG7756-PA CG4147-PD 1
CG7756-PA CG4147-PA 1
CG7756-PA CG4147-PB 1
CG7756-PA CG8542-PA 1
CG7756-PA CG6603-PH 3
CG7756-PA CG6603-PG 3
CG13163-PA CG13163-PA 1
2.g736.t2 CG8601-PA 1
CG4080-PA CG4080-PB 1
CG4080-PA CG4080-PA 1
CG4080-PA CG1317-PC 2
CG4080-PA CG1317-PB 2
CG4080-PA CG13442-PA 2
CG2913-PA CG2913-PA 1
CG2913-PA CG2913-PC 1
CG2913-PA CG2913-PB 1
CG2913-PA CG2930-PD 1
CG2913-PA CG2930-PB 1
CG2913-PA CG2930-PA 1
CG14762-PA CG14762-PA 1
CG14762-PA CG14762-PB 1
CG14762-PA CG11280-PB 3
CG14762-PA CG11280-PA 3
CG14762-PA CG6749-PA 8
CG14762-PA CG5407-PC 9
1.g1303.t1 CG6568-PA 1
1.g1303.t2 CG6568-PA 1
1.g585.t1 CG16728-PA 1
0.g146.t1 CG5430-PA 1
CG40127-PA CG40127-PA 1
CG40127-PA CG11269-PA 2
3.g1097.t1 CG9925-PA 1
CG32796-PB CG32796-PD 1
CG32796-PB CG32796-PA 1
CG32796-PB CG32796-PF 1
CG32796-PB CG32796-PE 1
CG32796-PB CG32796-PB 1
CG6259-PA CG6259-PA 1
1.g512.t3 CG1516-PM 1
1.g512.t3 CG1516-PL 1
1.g512.t3 CG1516-PK 1
1.g512.t3 CG1516-PJ 1
1.g512.t3 CG1516-PI 1
1.g512.t3 CG1516-PP 1
1.g512.t3 CG1516-PB 1
1.g512.t3 CG1516-PA 1
1.g512.t3 CG1516-PD 1
1.g512.t3 CG1516-PE 1
1.g512.t3 CG1516-PG 1
1.g512.t2 CG1516-PP 1
1.g512.t2 CG1516-PB 1
1.g512.t2 CG1516-PA 1
1.g512.t2 CG1516-PD 1
1.g512.t2 CG1516-PE 1
1.g512.t2 CG1516-PG 1
1.g512.t2 CG1516-PM 1
1.g512.t2 CG1516-PL 1
1.g512.t2 CG1516-PK 1
1.g512.t2 CG1516-PJ 1
1.g512.t2 CG1516-PI 1
1.g512.t2 CG2118-PC 2
1.g512.t2 CG2118-PA 2
1.g512.t1 CG1516-PM 1
1.g512.t1 CG1516-PL 1
1.g512.t1 CG1516-PK 1
1.g512.t1 CG1516-PJ 1
1.g512.t1 CG1516-PI 1
1.g512.t1 CG1516-PP 1
1.g512.t1 CG1516-PB 1
1.g512.t1 CG1516-PA 1
1.g512.t1 CG1516-PD 1
1.g512.t1 CG1516-PE 1
1.g512.t1 CG1516-PG 1
1.g512.t1 CG2118-PC 2
1.g512.t1 CG2118-PA 2
2.g538.t3 CG32423-PE 1
2.g538.t3 CG32423-PB 1
2.g538.t3 CG32423-PD 1
2.g538.t3 CG32423-PC 1
2.g538.t3 CG32423-PA 1
2.g538.t3 CG32423-PF 1
2.g538.t4 CG32423-PC 1
2.g538.t4 CG32423-PA 1
2.g538.t4 CG32423-PF 1
2.g538.t4 CG32423-PE 1
2.g538.t4 CG32423-PB 1
2.g538.t4 CG32423-PD 1
2.g538.t4 CG5213-PA 6
2.g538.t4 CG5119-PA 7
2.g538.t4 CG5119-PB 7
2.g538.t4 CG5119-PC 7
CG9198-PA CG9198-PA 1
CG9198-PA CG9198-PB 1
0.g1816.t1 CG10211-PA 1
0.g1816.t1 CG3131-PB 8
CG17855-PA CG17855-PA 1
1.g2052.t1 CG10332-PA 1
CG6179-PA CG6179-PA 1
CG3780-PA CG3780-PA 1
CG3780-PA CG34354-PD 6
CG3780-PA CG34354-PE 6
CG3780-PA CG34354-PA 6
0.g366.t3 CG9660-PA 1
0.g366.t3 CG9660-PD 2
0.g366.t2 CG9660-PA 1
0.g366.t1 CG9660-PA 1
CG11781-PA CG11781-PA 1
CG14182-PA CG14182-PB 1
CG14182-PA CG14182-PA 1
CG13207-PA CG13207-PB 1
CG13207-PA CG13207-PA 1
CG13207-PA CG13207-PD 1
CG13207-PA CG13207-PC 1
CG13207-PA CG13207-PE 1
CG13207-PA CG33196-PM 6
3.g1062.t1 CG34389-PD 1
3.g1062.t1 CG34389-PC 1
3.g1062.t1 CG34389-PA 1
3.g1062.t1 CG42316-PD 2
3.g1062.t1 CG42316-PE 2
3.g1062.t1 CG42316-PC 2
1.g1301.t1 CG33197-PO 1
1.g1301.t1 CG33197-PP 1
CG12252-PA CG12252-PA 1
CG6125-PB CG6125-PA 1
CG6125-PB CG6125-PB 1
CG6125-PB CG5404-PA 2
CG6125-PB CG9702-PA 4
CG6125-PB CG7912-PA 6
CG6125-PA CG6125-PB 1
CG6125-PA CG6125-PA 1
CG6125-PA CG5404-PA 2
CG6125-PA CG9702-PA 4
CG6125-PA CG7912-PA 6
CG1951-PA CG1951-PA 1
CG1951-PA CG34356-PE 2
CG1951-PA CG34356-PD 2
CG1951-PA CG34356-PF 2
CG8222-PD CG8222-PJ 1
CG8222-PD CG8222-PM 1
CG8222-PD CG8222-PI 1
CG8222-PD CG8222-PE 1
CG8222-PD CG8222-PA 1
CG8222-PD CG8222-PL 1
CG8222-PD CG8222-PD 1
CG8222-PD CG8222-PB 1
CG8222-PD CG8222-PK 1
CG8222-PD CG8222-PO 1
CG8222-PD CG8222-PN 1
CG8222-PD CG8222-PG 1
CG8222-PD CG8222-PH 1
CG8222-PD CG1389-PC 2
CG8222-PD CG1389-PA 2
CG8222-PD CG1389-PB 2
CG8222-PD CG3277-PC 3
CG8222-PD CG1594-PA 11
CG8222-PD CG33531-PA 14
CG8222-PE CG8222-PG 1
CG8222-PE CG8222-PH 1
CG8222-PE CG8222-PL 1
CG8222-PE CG8222-PD 1
CG8222-PE CG8222-PB 1
CG8222-PE CG8222-PA 1
CG8222-PE CG8222-PK 1
CG8222-PE CG8222-PE 1
CG8222-PE CG8222-PO 1
CG8222-PE CG8222-PN 1
CG8222-PE CG8222-PM 1
CG8222-PE CG8222-PJ 1
CG8222-PE CG8222-PI 1
CG8222-PE CG33531-PA 14
CG8222-PF CG8222-PI 1
CG8222-PF CG8222-PH 1
CG8222-PF CG8222-PG 1
CG8222-PF CG8222-PO 1
CG8222-PF CG8222-PA 1
CG8222-PF CG8222-PE 1
CG8222-PF CG8222-PN 1
CG8222-PF CG8222-PK 1
CG8222-PF CG8222-PL 1
CG8222-PF CG8222-PD 1
CG8222-PF CG8222-PB 1
CG8222-PF CG8222-PM 1
CG8222-PF CG8222-PJ 1
CG8222-PF CG33531-PA 14
CG8222-PG CG8222-PM 1
CG8222-PG CG8222-PJ 1
CG8222-PG CG8222-PI 1
CG8222-PG CG8222-PK 1
CG8222-PG CG8222-PO 1
CG8222-PG CG8222-PN 1
CG8222-PG CG8222-PA 1
CG8222-PG CG8222-PE 1
CG8222-PG CG8222-PL 1
CG8222-PG CG8222-PD 1
CG8222-PG CG8222-PB 1
CG8222-PG CG8222-PG 1
CG8222-PG CG8222-PH 1
CG8222-PG CG1389-PC 2
CG8222-PG CG1389-PA 2
CG8222-PG CG1389-PB 2
CG8222-PG CG3277-PC 3
CG8222-PG CG1594-PA 11
CG8222-PG CG33531-PA 14
CG8222-PA CG8222-PI 1
CG8222-PA CG8222-PG 1
CG8222-PA CG8222-PL 1
CG8222-PA CG8222-PJ 1
CG8222-PA CG8222-PH 1
CG8222-PA CG8222-PD 1
CG8222-PA CG8222-PB 1
CG8222-PA CG8222-PE 1
CG8222-PA CG8222-PA 1
CG8222-PA CG8222-PM 1
CG8222-PA CG8222-PK 1
CG8222-PA CG8222-PN 1
CG8222-PA CG8222-PO 1
CG8222-PB CG8222-PE 1
CG8222-PB CG8222-PA 1
CG8222-PB CG8222-PJ 1
CG8222-PB CG8222-PL 1
CG8222-PB CG8222-PD 1
CG8222-PB CG8222-PB 1
CG8222-PB CG8222-PM 1
CG8222-PB CG8222-PK 1
CG8222-PB CG8222-PN 1
CG8222-PB CG8222-PO 1
CG8222-PB CG8222-PG 1
CG8222-PB CG8222-PH 1
CG8222-PB CG8222-PI 1
CG8222-PB CG1389-PC 2
CG8222-PB CG1389-PA 2
CG8222-PB CG3277-PC 3
CG8222-PB CG1594-PA 11
CG8222-PC CG8222-PJ 1
CG8222-PC CG8222-PM 1
CG8222-PC CG8222-PI 1
CG8222-PC CG8222-PH 1
CG8222-PC CG8222-PG 1
CG8222-PC CG8222-PE 1
CG8222-PC CG8222-PA 1
CG8222-PC CG8222-PL 1
CG8222-PC CG8222-PD 1
CG8222-PC CG8222-PB 1
CG8222-PC CG8222-PK 1
CG8222-PC CG8222-PN 1
CG8222-PC CG8222-PO 1
CG8222-PC CG3277-PC 2
CG8222-PC CG1594-PA 11
CG8222-PC CG33531-PA 14
CG9342-PA CG9342-PA 1
CG8222-PH CG8222-PG 2
CG8222-PH CG8222-PI 2
CG8222-PH CG8222-PE 2
CG8222-PH CG8222-PM 2
CG8222-PH CG8222-PJ 2
4.g31.t2 CG32019-PF 1
4.g31.t2 CG32019-PC 1
4.g31.t2 CG32019-PG 1
4.g31.t2 CG18255-PN 2
4.g31.t2 CG18255-PM 2
4.g31.t2 CG18255-PB 2
4.g31.t2 CG18255-PK 3
4.g31.t2 CG18255-PO 3
4.g31.t2 CG18255-PL 3
4.g31.t2 CG43143-PG 15
4.g31.t2 CG17800-PB 17
4.g31.t2 CG15072-PA 19
4.g31.t2 CG3051-PC 19
4.g31.t2 CG3051-PB 19
4.g31.t2 CG3051-PA 19
CG17996-PA CG17996-PA 1
CG8503-PA CG8503-PA 1
CG8503-PA CG43129-PE 3
CG8503-PA CG43129-PD 3
CG13086-PA CG13086-PA 1
CG15153-PA CG15153-PA 1
CG15153-PA CG17047-PA 2
0.g1955.t1 CG10443-PD 1
0.g1955.t1 CG10443-PB 1
0.g1955.t1 CG10443-PI 1
0.g1955.t1 CG10443-PH 1
0.g1955.t1 CG10443-PF 1
0.g1955.t1 CG10443-PG 1
0.g1955.t1 CG10443-PA 1
0.g1955.t1 CG11516-PG 2
0.g1955.t1 CG42330-PE 15
0.g1955.t1 CG42330-PD 15
0.g1955.t1 CG5227-PC 17
0.g1955.t1 CG17800-PB 17
0.g1955.t1 CG17800-PO 17
0.g1955.t1 CG17800-PZ 17
0.g1955.t1 CG17800-PM 17
0.g1955.t1 CG17800-PW 17
0.g1955.t1 CG42256-PJ 18
CG12906-PA CG12906-PB 1
3.g935.t1 CG5166-PB 1
3.g935.t1 CG5166-PC 1
3.g935.t1 CG5166-PA 1
CG9716-PA CG9716-PA 1
CG9716-PA CG10093-PA 4
CG9716-PA CG11715-PB 17
CG9716-PA CG30489-PA 21
CG9716-PA CG18377-PC 22
CG9716-PA CG18377-PE 22
CG9716-PA CG18377-PD 22
CG9716-PA CG18377-PA 22
6.g942.t1 CG32595-PA 1
CG33340-PA CG33340-PA 1
CG33340-PA CG2127-PB 2
CG33340-PA CG2127-PA 2
CG4173-PA CG4173-PA 1
CG4173-PA CG2916-PB 1
CG4173-PA CG2916-PA 1
CG5196-PA CG5196-PA 1
CG5196-PA CG5196-PB 1
CG5196-PA CG6627-PA 3
CG5196-PA CG1407-PB 5
CG5196-PA CG1407-PD 5
CG5196-PA CG17287-PA 5
CG5196-PA CG1407-PC 6
CG5196-PA CG34449-PD 7
CG5196-PA CG34449-PC 7
CG5697-PA CG5697-PD 1
CG5697-PA CG5697-PC 1
CG5697-PA CG5697-PB 1
CG5697-PA CG5697-PA 1
CG6975-PA CG6975-PA 1
CG6975-PA CG6975-PB 1
CG5555-PA CG5555-PA 1
CG5555-PA CG5555-PB 1
CG6510-PA CG6510-PA 1
CG2249-PA CG2249-PB 1
CG2249-PA CG2249-PA 1
CG5945-PA CG5945-PA 1
1.g177.t1 CG43267-PA 1
0.g1696.t1 CG31817-PB 1
CG11115-PA CG11115-PB 1
CG11115-PA CG11115-PA 1
CG2069-PA CG2069-PA 1
CG2069-PA CG5586-PE 2
CG2069-PA CG5586-PD 2
CG2069-PA CG7161-PA 3
CG15456-PA CG15456-PA 1
2.g1239.t1 CG5638-PA 1
2.g1239.t1 CG4550-PA 6
2.g1239.t1 CG5192-PB 6
2.g1239.t1 CG7285-PA 9
CG4502-PA CG4502-PA 1
CG4502-PA CG4502-PB 1
CG4502-PA CG2924-PB 2
CG4502-PA CG2924-PA 2
CG3584-PA CG3584-PB 1
CG3584-PA CG3584-PC 1
CG3584-PA CG4021-PA 3
CG9406-PA CG9406-PA 1
CG9406-PA CG11041-PB 2
CG2224-PA CG2224-PB 1
CG2224-PA CG2224-PA 1
3.g92.t1 CG31550-PB 1
3.g92.t1 CG31550-PA 1
3.g92.t1 CG31550-PC 2
CG8288-PA CG8288-PA 1
CG1967-PA CG1967-PA 1
CG1967-PA CG9053-PB 3
CG1967-PA CG9053-PA 3
CG1967-PA CG33104-PA 4
CG9946-PA CG9946-PA 1
CG17195-PA CG17195-PA 1
CG17195-PA CG17196-PA 2
CG17195-PA CG13029-PC 4
CG10738-PA CG10738-PF 1
CG10738-PA CG10738-PE 1
CG10738-PA CG10738-PC 1
CG10738-PA CG10738-PD 1
CG10738-PA CG42637-PC 1
CG10738-PA CG42637-PB 1
CG10738-PA CG42637-PA 1
CG10738-PA CG42636-PC 1
CG10738-PA CG42636-PB 1
CG10738-PA CG42636-PA 1
CG10738-PA CG33114-PB 1
CG10738-PA CG31183-PA 1
CG10738-PA CG3216-PC 2
CG10738-PA CG10564-PC 15
CG10738-PA CG32301-PB 15
CG10738-PA CG1594-PA 18
CG6192-PA CG6192-PA 1
CG6192-PA CG6192-PB 1
CG9351-PB CG9351-PB 1
CG9351-PB CG9351-PD 1
CG4901-PA CG4901-PA 1
CG4901-PA CG11107-PA 3
CG4901-PA CG32604-PB 6
3.g532.t2 CG31213-PA 1
3.g532.t2 CG42816-PB 1
3.g532.t2 CG8908-PC 4
3.g532.t2 CG1801-PC 8
3.g532.t2 CG17632-PA 12
3.g532.t2 CG10181-PA 12
3.g532.t1 CG31213-PA 1
3.g532.t1 CG42816-PB 1
3.g532.t1 CG8908-PC 4
3.g532.t1 CG1801-PC 8
3.g532.t1 CG17632-PA 12
3.g532.t1 CG10181-PA 12
CG6041-PA CG6041-PA 1
CG6041-PA CG32755-PA 2
CG6041-PA CG8213-PB 13
CG6041-PA CG32271-PA 13
CG6041-PA CG17234-PA 14
CG6041-PA CG11836-PF 15
CG6041-PA CG11836-PE 15
CG6041-PA CG11836-PG 15
CG6041-PA CG11836-PC 15
CG6041-PA CG11836-PA 15
CG6041-PA CG11836-PB 15
CG6041-PA CG1299-PA 15
CG6041-PA CG17477-PA 15
CG6041-PA CG4053-PB 16
CG6041-PA CG11529-PA 18
CG6041-PA CG30087-PA 19
CG6041-PA CG13318-PA 19
CG6041-PA CG40160-PG 19
CG6041-PA CG40160-PF 19
CG6041-PA CG40160-PE 19
CG6041-PA CG40160-PD 19
CG6041-PA CG40160-PA 19
CG6041-PA CG6639-PA 19
CG6041-PA CG30414-PA 19
CG6041-PA CG9737-PA 21
CG6706-PA CG6706-PA 1
CG6706-PA CG6706-PB 1
CG6706-PA CG15274-PC 2
CG6706-PA CG15274-PB 2
CG5987-PA CG5987-PA 1
CG5987-PA CG16716-PC 1
CG5987-PA CG16716-PD 1
CG5987-PA CG16833-PF 3
CG5987-PA CG16833-PE 3
CG5987-PA CG16833-PM 3
CG5987-PA CG16833-PK 3
CG5987-PA CG16833-PH 3
CG5987-PA CG16833-PG 3
CG5987-PA CG16833-PD 3
CG5987-PA CG16833-PN 3
CG5987-PA CG16833-PL 3
CG5987-PA CG16833-PJ 3
CG5987-PA CG16833-PI 3
3.g1403.t2 CG31299-PE 1
3.g1403.t2 CG31299-PC 1
3.g1403.t2 CG31299-PD 1
CG5925-PA CG5925-PA 1
CG5925-PA CG5887-PD 1
CG5925-PA CG5887-PB 1
CG5925-PA CG5887-PE 1
CG5925-PA CG5887-PC 1
CG5925-PA CG5887-PA 1
CG31639-PB CG31639-PB 1
CG31639-PB CG31639-PA 1
CG8316-PA CG8316-PA 1
CG6560-PA CG6560-PA 1
CG6560-PA CG2219-PB 8
CG6560-PA CG2219-PA 8
CG1633-PA CG1633-PA 1
CG1633-PA CG1633-PB 1
CG1633-PA CG6888-PA 2
2.g36.t1 CG7004-PD 1
2.g36.t1 CG7004-PA 1
2.g36.t1 CG7004-PB 1
2.g36.t1 CG7004-PC 1
2.g36.t1 CG10260-PC 2
2.g36.t1 CG10260-PD 2
2.g36.t1 CG4141-PB 5
2.g36.t1 CG4141-PA 5
0.g209.t2 CG33543-PD 1
0.g209.t2 CG15630-PA 2
CG8235-PA CG8235-PA 1
CG8235-PA CG4561-PA 2
0.g1233.t1 CG6495-PA 1
CG12076-PA CG12076-PA 1
CG12076-PA CG12076-PB 1
CG12076-PA CG6422-PA 2
CG12076-PA CG6422-PC 2
CG12076-PA CG6422-PB 2
2.g2201.t3 CG7139-PA 1
2.g2201.t3 CG7139-PB 1
2.g2201.t1 CG7139-PA 1
2.g2201.t1 CG7139-PB 2
CG3363-PB CG3363-PB 1
CG3363-PB CG3363-PA 1
CG3363-PA CG3363-PB 1
CG3363-PA CG3363-PA 1
6.g224.t4 CG33950-PL 1
6.g224.t4 CG33950-PA 1
6.g224.t4 CG33950-PS 1
6.g224.t4 CG33950-PX 1
6.g224.t4 CG33950-PW 1
6.g224.t4 CG33950-PU 1
6.g224.t4 CG33950-PT 1
6.g224.t4 CG33950-PZ 1
6.g224.t4 CG33950-PK 1
6.g224.t4 CG33950-PY 1
6.g224.t4 CG33950-PI 1
6.g224.t4 CG33950-PO 1
6.g224.t4 CG33950-PM 1
6.g224.t4 CG33950-PD 1
CG42266-PA CG42266-PB 1
CG42266-PA CG42266-PA 1
6.g472.t1 CG3973-PB 1
6.g472.t1 CG3973-PA 1
6.g472.t1 CG14443-PB 1
CG13775-PA CG13775-PA 1
CG10494-PA CG10494-PA 1
CG10494-PA CG10494-PB 1
CG7865-PA CG7865-PB 1
CG7865-PA CG7865-PA 1
CG17958-PA CG17958-PA 1
CG17958-PA CG7938-PA 2
CG17958-PA CG42726-PA 6
6.g472.t3 CG14443-PB 1
6.g472.t3 CG3973-PB 2
6.g472.t3 CG3973-PA 2
6.g472.t3 CG5800-PA 16
0.g1945.t1 CG13079-PB 1
0.g1945.t1 CG10363-PA 1
0.g1945.t1 CG10363-PB 1
0.g1945.t1 CG10363-PC 1
0.g1945.t1 CG10363-PD 1
0.g1945.t1 CG7052-PE 1
0.g1945.t1 CG7052-PC 1
0.g1945.t1 CG7052-PB 1
0.g1945.t1 CG7052-PA 1
0.g1945.t1 CG7052-PD 1
0.g1945.t1 CG7068-PA 2
0.g1945.t1 CG18096-PA 3
6.g1089.t3 CG9907-PB 1
6.g1089.t3 CG9907-PR 1
6.g1089.t3 CG9907-PI 1
6.g1089.t3 CG9907-PA 1
6.g1089.t3 CG9907-PZ 1
6.g1089.t3 CG9907-PJ 1
6.g1089.t3 CG9907-PM 1
6.g1089.t3 CG9907-PO 1
6.g1089.t3 CG9907-PX 1
6.g1089.t3 CG9907-PQ 1
6.g1089.t3 CG9907-PK 1
6.g1089.t3 CG9907-PV 1
6.g1089.t3 CG9907-PT 1
6.g1089.t3 CG9907-PW 1
6.g1089.t3 CG9907-PL 1
6.g1089.t3 CG9907-PG 1
6.g1089.t3 CG9907-PF 1
6.g1089.t3 CG9907-PE 1
6.g1089.t3 CG9907-PY 1
6.g1089.t3 CG9907-PN 1
6.g1089.t3 CG9907-PS 1
6.g1089.t3 CG9907-PU 1
6.g1089.t3 CG9907-PH 1
6.g1089.t3 CG9907-PP 1
6.g1089.t3 CG9907-PC 1
6.g1089.t3 CG9907-PD 1
0.g369.t2 CG12399-PB 1
0.g369.t2 CG12399-PA 1
0.g369.t2 CG2262-PA 2
0.g369.t2 CG1775-PA 3
0.g369.t2 CG1775-PB 3
6.g1089.t1 CG9907-PB 1
6.g1089.t1 CG9907-PK 1
6.g1089.t1 CG9907-PA 1
6.g1089.t1 CG9907-PQ 1
6.g1089.t1 CG9907-PJ 1
6.g1089.t1 CG9907-PR 1
6.g1089.t1 CG9907-PM 1
6.g1089.t1 CG9907-PI 1
6.g1089.t1 CG9907-PG 1
6.g1089.t1 CG9907-PT 1
6.g1089.t1 CG9907-PX 1
6.g1089.t1 CG9907-PO 1
6.g1089.t1 CG9907-PW 1
6.g1089.t1 CG9907-PV 1
6.g1089.t1 CG9907-PL 1
6.g1089.t1 CG9907-PZ 1
6.g1089.t1 CG9907-PH 1
6.g1089.t1 CG9907-PE 1
6.g1089.t1 CG9907-PU 1
6.g1089.t1 CG9907-PF 1
6.g1089.t1 CG9907-PY 1
6.g1089.t1 CG9907-PD 1
6.g1089.t1 CG9907-PN 1
6.g1089.t1 CG9907-PS 1
6.g1089.t1 CG9907-PC 1
6.g1089.t1 CG9907-PP 1
6.g472.t2 CG3973-PB 1
6.g472.t2 CG3973-PA 1
CG33090-PB CG33090-PB 1
6.g224.t1 CG33950-PT 1
6.g224.t1 CG33950-PW 1
6.g224.t1 CG33950-PU 1
6.g224.t1 CG33950-PK 1
6.g224.t1 CG33950-PA 1
6.g224.t1 CG33950-PY 1
6.g224.t1 CG33950-PX 1
6.g224.t1 CG33950-PZ 1
6.g224.t1 CG33950-PS 1
6.g224.t1 CG33950-PI 1
6.g224.t1 CG33950-PD 1
6.g224.t1 CG33950-PO 1
6.g224.t1 CG33950-PM 1
6.g224.t1 CG33950-PJ 1
6.g224.t1 CG33950-PL 1
6.g224.t1 CG42256-PF 10
6.g224.t1 CG1084-PA 14
6.g224.t2 CG33950-PT 1
6.g224.t2 CG33950-PA 1
6.g224.t2 CG33950-PU 1
6.g224.t2 CG33950-PK 1
6.g224.t2 CG33950-PY 1
6.g224.t2 CG33950-PJ 1
6.g224.t2 CG33950-PW 1
6.g224.t2 CG33950-PX 1
6.g224.t2 CG33950-PL 1
6.g224.t2 CG33950-PS 1
6.g224.t2 CG33950-PZ 1
6.g224.t2 CG33950-PI 1
6.g224.t2 CG33950-PD 1
6.g224.t2 CG15288-PB 4
6.g224.t2 CG31092-PG 11
6.g224.t2 CG31092-PC 11
6.g224.t2 CG13521-PA 11
6.g224.t2 CG31094-PK 11
6.g224.t2 CG31094-PL 12
6.g224.t2 CG31094-PJ 12
6.g224.t2 CG31094-PG 12
6.g224.t2 CG31190-PD 13
6.g224.t2 CG8581-PB 13
6.g224.t2 CG1915-PY 14
CG14222-PA CG14222-PD 1
CG14222-PA CG14222-PC 1
CG14222-PA CG14222-PA 1
CG17124-PA CG17124-PB 1
CG17124-PA CG17124-PA 1
CG8357-PA CG8357-PA 1
CG8357-PA CG8357-PB 1
CG8357-PA CG8364-PA 2
CG8357-PA CG8364-PB 2
CG4132-PA CG4132-PA 1
CG5421-PA CG5421-PA 1
CG5421-PA AC45-PA 2
CG5421-PA AC45-PB 2
CG6249-PA CG6249-PA 1
CG7536-PA CG7536-PA 1
CG7536-PA CG7536-PB 1
CG7536-PA CG10483-PA 1
CG7536-PA CG2901-PA 1
CG7536-PA CG10481-PB 2
CG34385-PB CG34385-PC 1
CG34385-PB CG5308-PB 7
CG34385-PB CG5308-PA 7
CG34385-PB CG33481-PC 8
CG34385-PB CG13439-PA 9
CG34385-PB CG33516-PB 11
CG34385-PB CG42343-PF 15
CG34385-PB CG42343-PC 15
CG10459-PA CG10459-PA 1
CG10459-PA CG3957-PB 2
CG10459-PA CG3957-PA 2
CG10459-PA CG3004-PA 3
CG6206-PB CG6206-PB 1
CG6206-PB CG6206-PA 1
CG6206-PB CG5322-PB 1
CG6206-PB CG5322-PA 1
CG6206-PB CG9465-PB 1
CG6206-PB CG9466-PA 1
CG6206-PB CG9468-PA 1
CG6206-PB CG9463-PA 1
CG34385-PA CG34385-PC 1
CG34385-PA CG5308-PA 8
CG34385-PA CG33481-PC 9
CG34385-PA CG13439-PA 9
CG34385-PA CG33202-PB 10
CG34385-PA CG14521-PA 17
CG13220-PA CG13220-PB 1
CG13220-PA CG13220-PA 1
3.g566.t1 CG7360-PA 1
CG32591-PA CG32591-PA 1
CG5659-PA CG5659-PD 1
CG5659-PA CG5659-PC 1
CG5659-PA CG5659-PB 1
CG5659-PA CG5659-PA 1
CG5659-PA CG12362-PA 1
CG5659-PA CG12362-PB 1
CG5659-PA CG5709-PA 2
CG3225-PA CG3225-PA 1
CG3225-PA CG8241-PA 2
3.g714.t1 CG14325-PB 1
3.g714.t1 CG7629-PA 2
CG8249-PA CG8249-PC 1
CG8249-PA CG8249-PB 1
CG8249-PA CG8249-PA 1
CG8249-PA CG4607-PB 2
CG8249-PA CG4607-PA 2
CG8249-PA CG17975-PA 13
CG6115-PA CG6115-PA 1
6.g721.t1 CG34414-PO 1
6.g721.t1 CG34414-PF 1
6.g721.t1 CG34414-PE 1
6.g721.t1 CG34414-PG 1
6.g721.t1 CG34414-PN 1
6.g721.t1 CG34414-PM 1
6.g721.t1 CG34414-PL 1
6.g721.t1 CG34414-PA 1
6.g721.t1 CG34414-PJ 1
6.g721.t1 CG34414-PH 1
6.g721.t1 CG34414-PI 1
6.g721.t1 CG15296-PB 2
6.g721.t1 CG15296-PA 2
CG4898-PD CG4898-PE 1
CG4898-PD CG4898-PH 1
CG4898-PD CG4898-PC 1
CG4898-PD CG4898-PI 1
CG4898-PD CG4898-PQ 4
1.g183.t1 LA2-PC 1
1.g183.t1 LA2-PA 1
1.g183.t1 CG3009-PB 4
1.g183.t1 CG3009-PA 4
1.g183.t1 CG42237-PA 5
CG15614-PA CG15614-PA 1
CG7922-PA CG7922-PA 1
2.g1154.t2 CG18331-PA 1
CG32121-PA CG32121-PB 1
CG32121-PA CG3726-PA 4
CG32121-PA CG34376-PA 7
CG32121-PA CG31666-PG 7
CG32121-PA CG31666-PA 7
CG32121-PA CG31666-PD 7
CG32121-PA CG31666-PH 7
CG32121-PA CG33261-PH 8
CG32121-PA CG33261-PE 8
CG32121-PA CG33261-PB 8
CG32121-PA CG33261-PC 8
CG32121-PA CG33261-PD 8
CG8093-PA CG8093-PA 1
CG8093-PA CG8823-PA 2
CG8093-PA CG31089-PA 5
CG2507-PA CG2507-PB 1
CG2507-PA CG2507-PA 1
CG11334-PA CG11334-PB 1
CG11334-PA CG11334-PA 1
1.g436.t1 CG30342-PA 1
CG1822-PA CG1822-PC 1
CG1822-PA CG1822-PB 1
13781.g1338.t1 CG10997-PA 1
CG6644-PA CG6644-PA 1
CG6644-PA CG15902-PA 1
CG6644-PA CG6633-PB 1
CG6644-PA CG6649-PA 2
CG6644-PA CG18578-PA 5
CG11275-PA CG11275-PA 1
CG5154-PA CG5154-PA 1
CG5154-PA CG9307-PA 10
CG13506-PA CG13506-PA 1
CG6944-PA CG6944-PC 1
CG6944-PA CG6944-PB 1
CG6944-PA CG6944-PA 1
CG6944-PA CG10119-PA 1
2.g1828.t1 CG4345-PA 1
CG14936-PA CG14936-PA 1
2.g1635.t1 CG4609-PC 1
2.g1635.t1 CG4609-PA 1
2.g1635.t1 CG4609-PD 1
2.g1635.t1 CG4609-PE 1
2.g1635.t1 CG4609-PB 1
2.g1635.t1 CG4609-PF 1
CG4269-PA CG4269-PA 1
CG2746-PA CG2746-PB 1
CG2746-PA CG2746-PA 1
3.g2714.t2 CG15532-PC 2
CG12750-PA CG12750-PA 1
3.g501.t1 CG43224-PH 1
3.g501.t1 CG43224-PJ 1
3.g501.t1 CG43224-PG 1
3.g501.t1 CG43224-PL 1
3.g501.t1 CG43224-PI 1
3.g501.t1 CG43224-PE 1
CG4683-PA CG4683-PA 1
CG4683-PA CG31679-PA 5
CG3748-PB CG3748-PB 1
3.g501.t2 CG43224-PE 1
3.g501.t2 CG43224-PI 1
3.g501.t2 CG43224-PH 1
3.g501.t2 CG43224-PJ 1
3.g501.t2 CG43224-PG 1
3.g501.t2 CG43224-PL 1
3.g501.t2 CG43224-PK 2
3.g501.t2 CG43224-PF 3
CG6803-PA CG6803-PD 1
CG6803-PA CG6803-PJ 1
CG6803-PA CG6803-PF 1
CG6803-PA CG6803-PM 1
CG6803-PA CG6803-PL 1
CG6803-PA CG6803-PB 1
CG10335-PB CG10335-PA 1
CG10335-PA CG10335-PA 1
CG6803-PB CG6803-PJ 1
CG6803-PB CG6803-PF 1
CG6803-PB CG6803-PD 1
CG6803-PB CG6803-PB 1
CG6803-PB CG6803-PM 1
CG6803-PB CG6803-PL 1
CG41106-PA CG41106-PA 1
CG1315-PA CG1315-PA 1
CG12057-PA CG12057-PB 1
CG12057-PA CG12057-PA 1
4.g33.t9 CG11148-PH 1
4.g33.t9 CG11148-PG 1
4.g33.t9 CG11148-PF 1
4.g33.t9 CG11148-PE 1
4.g33.t9 CG11148-PD 1
CG42461-PA CG42461-PA 1
CG3541-PA CG3541-PD 1
CG3541-PA CG3541-PB 1
3.g1358.t1 CG6808-PB 1
3.g1358.t1 CG6808-PA 1
3.g1358.t1 CG4936-PA 5
3.g1358.t1 CG31670-PD 9
3.g1358.t1 CG31670-PC 9
3.g1358.t1 CG31670-PB 9
3.g1358.t1 CG31670-PA 9
3.g1358.t1 CG18476-PA 10
3.g1358.t1 CG17806-PA 10
3.g1358.t1 CG7204-PB 10
3.g1358.t1 CG18262-PA 10
3.g1358.t1 CG10959-PB 11
3.g1358.t1 CG10959-PA 11
3.g1358.t1 CG3242-PA 11
3.g1358.t1 CG32772-PC 12
3.g1358.t1 CG4158-PA 13
3.g1358.t1 CG31224-PA 14
CG3541-PB CG3541-PD 1
CG3541-PB CG3541-PB 1
4.g33.t3 CG2999-PC 1
4.g33.t3 CG2999-PD 1
4.g33.t3 CG2999-PA 1
4.g33.t2 CG2999-PE 1
4.g33.t2 CG2999-PB 1
4.g33.t2 CG2999-PC 1
4.g33.t2 CG2999-PD 1
4.g33.t2 CG2999-PA 1
4.g33.t2 CG11148-PH 1
4.g33.t2 CG11148-PG 1
4.g33.t2 CG11148-PF 1
4.g33.t2 CG11148-PE 1
4.g33.t2 CG11148-PD 1
4.g33.t1 CG2999-PC 1
4.g33.t1 CG2999-PB 1
4.g33.t1 CG2999-PE 1
4.g33.t1 CG2999-PD 1
4.g33.t1 CG2999-PA 1
CG4323-PA CG4323-PB 1
CG4323-PA CG4323-PA 1
CG4323-PA CG8790-PA 2
CG4323-PA CG8790-PB 2
CG4323-PA CG11196-PA 3
CG4323-PA CG1907-PA 5
CG4323-PA CG18340-PA 10
4.g33.t7 CG11148-PF 1
4.g33.t7 CG11148-PE 1
4.g33.t7 CG11148-PD 1
4.g33.t7 CG11148-PH 1
4.g33.t7 CG11148-PG 1
CG30181-PA CG17632-PA 1
CG30181-PA CG30181-PA 1
CG30181-PA CG33151-PA 1
CG30181-PA CG3327-PA 11
CG30181-PA CG3327-PC 11
4.g33.t5 CG2999-PD 2
4.g33.t5 CG2999-PA 2
3.g2497.t1 CG33752-PA 1
3.g2497.t1 CG33679-PA 2
3.g2497.t1 CG33784-PA 3
3.g2497.t1 CG33920-PA 9
3.g2497.t1 CG33454-PA 12
CG4186-PA CG4186-PA 1
CG6969-PA CG6969-PA 1
CG6969-PA CG6969-PB 1
CG6969-PA CG5873-PA 2
CG8107-PA CG8107-PB 1
CG8107-PA CG8107-PA 1
CG8107-PA CG7563-PC 1
CG8107-PA CG7563-PB 1
CG8107-PA CG7563-PA 1
CG8107-PA CG3692-PA 2
CG8107-PA CG1391-PD 3
CG8107-PA CG1391-PE 3
CG8107-PA CG1391-PC 3
CG8107-PA CG1391-PB 3
6.g1368.t1 CG33517-PD 2
6.g1368.t1 CG33517-PA 2
6.g1368.t1 CG33517-PC 2
CG15009-PA CG15009-PA 1
CG15009-PA CG15009-PC 1
CG15009-PA CG15009-PB 1
8736.g831.t1 CG33853-PA 1
8736.g831.t1 CG33859-PA 1
8736.g831.t1 CG33856-PA 1
8736.g831.t1 CG33817-PA 1
8736.g831.t1 CG33838-PA 1
8736.g831.t1 CG33814-PA 1
8736.g831.t1 CG33841-PA 1
8736.g831.t1 CG33835-PA 1
8736.g831.t1 CG33808-PA 1
8736.g831.t1 CG33820-PA 1
8736.g831.t1 CG33865-PA 1
8736.g831.t1 CG33823-PA 1
8736.g831.t1 CG33862-PA 1
8736.g831.t1 CG33829-PA 1
8736.g831.t1 CG33844-PA 1
8736.g831.t1 CG31618-PA 1
8736.g831.t1 CG33847-PA 1
8736.g831.t1 CG33850-PA 1
8736.g831.t1 CG33832-PA 1
8736.g831.t1 CG33826-PA 1
8736.g831.t1 CG5499-PA 2
CG12172-PA CG12172-PA 1
CG14527-PA CG14527-PA 1
CG14527-PA CG14526-PB 1
CG14527-PA CG14528-PA 2
CG6690-PA CG6690-PA 1
CG6690-PA CG17843-PA 2
CG6690-PA CG4670-PA 4
CG1454-PA CG1454-PA 1
CG1454-PA CG10021-PH 6
CG1454-PA CG10021-PG 6
CG1454-PA CG10021-PF 6
CG1454-PA CG10021-PE 6
CG1454-PA CG10021-PA 6
CG1454-PA CG10021-PD 6
CG1454-PA CG10021-PC 6
CG1454-PA CG10021-PB 6
CG1454-PA CG3242-PA 6
CG1454-PA CG17385-PA 7
CG1454-PA CG8643-PA 7
CG1454-PA CG8643-PB 7
CG1454-PA CG7672-PC 8
CG1454-PA CG7672-PB 8
CG1454-PA CG5249-PE 8
CG1454-PA CG5249-PD 8
CG1454-PA CG5249-PA 8
CG1454-PA CG5249-PC 8
CG1454-PA CG5249-PB 8
CG1454-PA CG10543-PE 8
CG1454-PA CG10543-PA 8
CG1454-PA CG10543-PF 8
CG1454-PA CG10543-PD 8
CG1454-PA CG12605-PC 9
CG1454-PA CG12605-PA 9
CG1454-PA CG12605-PB 9
CG1454-PA CG2129-PA 9
CG1454-PA CG2712-PA 9
CG1454-PA CG3956-PA 9
CG1454-PA CG5683-PB 10
CG1454-PA CG5683-PC 10
CG1454-PA CG5683-PA 10
CG1454-PA CG9233-PB 10
CG1454-PA CG9233-PA 10
CG1454-PA CG4360-PB 10
CG1454-PA CG1130-PA 10
CG1454-PA CG3758-PA 10
CG1454-PA CG8301-PA 11
CG1454-PA CG17802-PA 11
CG1454-PA CG6808-PB 11
CG1454-PA CG6808-PA 11
CG1454-PA CG2889-PB 11
CG1454-PA CG2889-PA 11
CG1454-PA CG1602-PA 11
CG1454-PA CG4707-PA 11
CG1454-PA CG17806-PA 12
CG1454-PA CG11696-PA 12
CG1454-PA CG33133-PA 12
CG10939-PA CG10939-PA 1
CG12680-PB CG12680-PB 1
CG1922-PA CG1922-PB 1
CG1922-PA CG1922-PA 1
CG8476-PA CG8476-PA 1
CG15309-PB CG15309-PB 1
CG15309-PB CG15309-PA 1
CG15309-PB CG1989-PA 2
CG9444-PA CG9444-PA 1
CG9444-PA CG2930-PD 2
CG9444-PA CG2930-PB 2
CG9444-PA CG2930-PA 2
CG15431-PA CG15431-PB 1
CG15431-PA CG15431-PA 1
4.g31.t1 CG32019-PF 1
4.g31.t1 CG32019-PG 1
4.g31.t1 CG32019-PC 1
4.g31.t1 CG18255-PN 2
4.g31.t1 CG18255-PM 2
4.g31.t1 CG18255-PB 2
4.g31.t1 CG18255-PO 3
4.g31.t1 CG18255-PK 3
4.g31.t1 CG18255-PL 3
4.g31.t1 CG18255-PQ 3
4.g31.t1 CG43143-PE 13
4.g31.t1 CG43143-PB 13
4.g31.t1 CG43143-PC 13
4.g31.t1 CG43143-PA 13
4.g31.t1 CG43143-PF 13
4.g31.t1 CG43143-PD 14
4.g31.t1 CG4012-PA 19
4.g31.t3 CG32019-PF 1
4.g31.t3 CG32019-PC 1
4.g31.t3 CG32019-PG 1
4.g31.t3 CG18255-PN 2
4.g31.t3 CG18255-PM 2
4.g31.t3 CG18255-PB 2
4.g31.t3 CG18255-PO 3
4.g31.t3 CG18255-PK 3
4.g31.t3 CG18255-PL 3
4.g31.t3 CG18255-PQ 3
4.g31.t3 CG43143-PE 13
4.g31.t3 CG43143-PB 13
4.g31.t3 CG43143-PC 13
4.g31.t3 CG43143-PA 13
4.g31.t3 CG43143-PF 13
4.g31.t3 CG43143-PD 14
4.g31.t3 CG4012-PA 19
3.g1528.t1 CG42857-PA 1
CG4173-PB CG4173-PA 1
CG4173-PB CG2916-PB 1
CG4173-PB CG2916-PA 1
0.g173.t1 CG7361-PB 1
1.g397.t1 CG8235-PA 1
1.g397.t1 CG4561-PA 2
CG6281-PA CG6281-PB 1
4.g31.t8 CG32019-PC 1
4.g31.t8 CG32019-PF 1
4.g31.t8 CG32019-PG 1
4.g31.t8 CG18255-PH 8
0.g231.t1 CG42371-PA 1
CG11753-PA CG11753-PA 1
CG5720-PA CG5720-PA 1
CG5062-PA CG5062-PA 1
CG5062-PA CG11449-PA 2
CG32450-PA CG32450-PA 1
CG13984-PA CG13984-PA 1
CG34290-PB CG34290-PB 1
1.g1349.t1 CG10683-PA 1
1.g1349.t1 CG10936-PA 2
1.g1349.t1 CG10936-PB 2
0.g1853.t1 CG17320-PA 1
0.g1853.t1 CG17597-PA 1
CG17230-PA CG17230-PB 1
CG17230-PA CG17230-PA 1
3.g716.t1 SF1-PA 1
3.g716.t1 CG10293-PC 4
3.g716.t1 CG10293-PB 4
3.g716.t1 CG10293-PE 4
3.g716.t1 CG10293-PD 4
3.g716.t1 CG10293-PA 4
CG8310-PA CG8310-PA 1
CG8310-PA CG8186-PA 2
0.g2109.t1 CG31601-PC 1
0.g2109.t1 CG31601-PB 1
CG12822-PA CG12822-PB 1
CG12822-PA CG12822-PA 1
CG10182-PA CG10182-PA 1
CG10182-PA CG13325-PA 1
CG10182-PA CG33337-PB 1
CG10182-PA CG16723-PB 1
CG10182-PA CG10183-PB 1
CG10182-PA CG14204-PA 1
CG10182-PA CG14219-PA 1
CG10182-PA CG5892-PA 1
CG10182-PA CG14205-PA 1
CG10182-PA CG33968-PA 4
CG10182-PA CG17707-PA 7
CG10182-PA CG11353-PB 8
CG10182-PA CG11353-PA 8
CG10182-PA CG30471-PB 8
6.g1234.t1 CG6123-PB 1
6.g1234.t1 CG6123-PA 1
6.g1234.t1 CG32700-PB 2
6.g1234.t1 CG32700-PA 2
CG14651-PB CG14651-PB 1
CG5367-PA CG5367-PA 1
CG5367-PA CG4847-PE 4
CG5367-PA CG4847-PB 4
CG5367-PA CG4847-PC 4
CG5367-PA CG4847-PA 4
CG5367-PA CG4847-PD 4
CG8843-PA CG8843-PA 1
2.g280.t1 CG16973-PA 1
2.g280.t1 CG16973-PE 1
2.g280.t1 CG16973-PC 1
2.g280.t1 CG16973-PD 1
2.g280.t1 CG16973-PB 1
2.g280.t1 CG7097-PB 3
2.g280.t1 CG7097-PA 3
2.g280.t1 CG11228-PB 4
2.g280.t1 CG11228-PA 4
2.g280.t1 CG10295-PB 7
2.g280.t1 CG10295-PA 7
2.g280.t1 CG10295-PC 7
2.g280.t1 CG17528-PD 18
2.g280.t1 CG17528-PC 18
2.g280.t1 CG2621-PC 18
2.g280.t1 CG2621-PF 18
2.g280.t1 CG2621-PE 18
2.g280.t1 CG2621-PB 18
2.g280.t1 CG2621-PI 18
2.g280.t1 CG2621-PH 18
2.g280.t1 CG2621-PA 18
2.g280.t1 CG2621-PJ 18
2.g280.t1 CG2621-PG 18
2.g280.t1 CG2621-PP 18
2.g280.t1 CG2621-PQ 18
2.g280.t1 CG2621-PR 18
2.g280.t1 CG6620-PA 18
2.g280.t1 CG42347-PD 18
2.g280.t1 CG42347-PC 18
3.g317.t2 CG34127-PB 1
3.g317.t2 CG34139-PD 1
3.g317.t2 CG34139-PC 1
3.g317.t2 CG34139-PB 1
3.g317.t2 CG3903-PB 4
3.g317.t2 CG12869-PA 10
CG34316-PA CG34316-PA 1
CG4336-PA CG4336-PB 1
CG4336-PA CG4336-PA 1
CG2917-PA CG2917-PB 1
CG2917-PA CG2917-PA 1
CG17051-PA CG17051-PA 1
1.g1949.t4 CG12781-PC 1
1.g1949.t4 CG12781-PB 1
1.g1949.t4 CG12781-PA 1
CG14567-PA CG14567-PA 1
CG14567-PA CG33290-PA 2
CG31233-PA CG31233-PA 1
CG31233-PA CG31343-PA 1
CG6302-PA CG6302-PB 1
CG6302-PA CG6302-PA 1
CG13969-PA CG13969-PB 1
CG13969-PA CG13969-PA 1
CG14686-PA CG14686-PA 1
CG15443-PA CG15443-PA 1
2.g282.t1 CG1044-PA 1
2.g282.t1 CG1044-PB 1
CG17278-PA CG17278-PA 1
CG13841-PA CG13841-PA 1
CG2608-PA CG2608-PA 1
CG31866-PA CG31866-PA 1
CG31866-PA CG31865-PA 1
0.g570.t2 CG42768-PG 1
0.g570.t2 CG42768-PM 1
0.g570.t2 CG42768-PD 1
0.g570.t2 CG42768-PL 1
0.g570.t2 CG42768-PH 1
0.g570.t2 CG42768-PK 1
0.g570.t2 CG42768-PJ 1
0.g570.t2 CG42768-PI 1
0.g570.t3 CG42768-PM 2
0.g570.t1 CG42768-PG 1
0.g570.t1 CG42768-PM 1
0.g570.t1 CG42768-PD 1
0.g570.t1 CG42768-PL 1
0.g570.t1 CG42768-PH 1
0.g570.t1 CG42768-PK 1
0.g570.t1 CG42768-PI 1
0.g570.t1 CG42768-PJ 1
CG3295-PA CG3295-PA 1
CG2194-PA CG2194-PC 1
CG2194-PA CG2194-PB 1
CG2194-PA CG9674-PC 2
CG3295-PB CG3295-PA 1
0.g786.t1 CG31908-PB 1
0.g786.t1 CG31908-PA 1
CG33710-PA CG33710-PA 1
CG33710-PA CG34258-PA 2
1.g1157.t1 CG8430-PA 1
1.g1157.t1 CG8430-PB 1
1.g1157.t1 CG4233-PA 2
1.g1157.t1 CG4233-PB 2
1.g1157.t1 CG4233-PC 2
CG2075-PA CG2075-PB 1
CG2075-PA CG2075-PA 1
CG2075-PA CG3480-PA 2
CG30277-PA CG30277-PA 1
CG30277-PA CG3382-PA 1
CG30277-PA CG3380-PC 1
CG30277-PA CG3380-PB 1
CG30277-PA CG3380-PA 1
CG17221-PA CG17221-PA 1
CG17221-PA CG17221-PB 1
CG2948-PA CG2948-PA 1
CG7623-PB CG7623-PB 1
CG7623-PB CG7623-PA 1
CG7623-PB CG5802-PB 2
CG7623-PB CG5802-PA 2
CG7623-PB CG7853-PA 3
CG12531-PC CG12531-PA 1
CG12531-PB CG12531-PA 1
CG12531-PB CG7255-PE 5
CG12531-PB CG7255-PG 5
CG12531-PB CG7255-PH 6
CG12531-PB CG7255-PF 6
CG12531-PA CG12531-PA 1
CG12531-PA CG7255-PE 5
CG12531-PA CG7255-PG 5
CG12531-PA CG7255-PH 6
CG12531-PA CG7255-PF 6
CG15115-PA CG15115-PA 1
CG5091-PA CG5091-PB 1
CG5091-PA CG5091-PA 1
CG5091-PA CG4542-PA 2
CG12531-PD CG12531-PA 1
CG12531-PD CG7255-PE 5
CG12531-PD CG7255-PG 5
CG12531-PD CG7255-PH 6
CG12531-PD CG7255-PF 6
CG13369-PA CG13369-PA 1
CG13369-PA CG17010-PA 2
CG3499-PA CG3499-PB 1
CG3499-PA CG3499-PC 1
CG3499-PA CG2658-PA 3
CG3499-PA CG4701-PA 9
CG3499-PA CG5977-PC 11
CG3499-PA CG5977-PB 11
CG3499-PA CG5977-PA 11
CG3499-PA CG10793-PA 12
0.g1075.t1 BP59-PA 1
0.g1075.t1 CG11001-PA 2
CG32148-PA CG32148-PA 1
0.g1912.t1 CG31794-PI 1
0.g1912.t1 CG31794-PA 1
0.g1912.t1 CG31794-PB 2
0.g1912.t1 CG31794-PH 2
CG8089-PA CG8089-PA 1
CG4683-PB CG4683-PA 1
CG4683-PB CG31679-PA 5
CG2818-PA CG2818-PA 1
CG2818-PA CG2818-PB 1
CG2818-PA CG3942-PA 2
3.g1571.t1 CG9434-PA 1
CG11799-PH CG11799-PN 1
CG11799-PH CG11799-PO 1
CG11799-PH CG3668-PA 4
CG1780-PA CG1780-PB 1
CG1780-PA CG1780-PA 1
CG1780-PA CG5210-PA 1
CG1780-PA CG4475-PA 2
CG1780-PA CG4472-PA 3
CG1780-PA CG4559-PA 4
CG1780-PA CG4559-PB 4
CG1780-PA CG4559-PC 4
CG1780-PA CG3986-PA 9
CG1780-PA CG43374-PF 10
0.g1967.t1 CG13962-PB 1
0.g1967.t1 CG13962-PA 1
CG11482-PA CG11482-PA 1
CG11482-PA CG11482-PB 1
CG11482-PA CG8169-PA 2
CG7199-PA CG7199-PF 1
CG7199-PA CG7199-PE 1
CG7199-PA CG7199-PB 1
CG7199-PA CG7199-PD 1
CG7199-PA CG7199-PC 1
CG7199-PA CG7199-PA 1
CG7199-PA CG33183-PD 5
CG7199-PA CG9019-PA 5
CG7199-PA CG33183-PE 5
CG7199-PA CG33183-PF 5
CG7199-PA CG33183-PA 5
CG7199-PA CG43692-PD 5
CG7199-PA CG43692-PC 5
CG7199-PA CG43692-PF 5
CG7199-PA CG1864-PC 6
CG11560-PA CG11560-PA 1
CG11560-PA CG17153-PA 2
2.g86.t1 CG13889-PB 1
2.g86.t1 CG13889-PA 1
CG12120-PA CG12120-PA 1
13062.g1276.t1 CG42854-PA 1
CG32694-PA CG32694-PB 1
CG7113-PA CG7113-PA 1
CG7113-PA CG3603-PB 3
CG7113-PA CG3603-PA 3
CG7742-PB CG7742-PA 1
CG7742-PA CG7742-PA 1
CG14981-PB CG14981-PA 1
CG14981-PB CG14981-PB 2
CG16743-PA CG16743-PB 1
6.g385.t1 CG4119-PA 1
CG14981-PA CG14981-PB 1
CG14981-PA CG14981-PA 2
CG9570-PA CG9570-PA 1
CG11154-PA CG11154-PA 1
CG11154-PA CG5389-PA 1
CG11154-PA CG5075-PA 3
CG11154-PA CG12403-PA 3
CG7957-PA ED17-PA 1
CG4827-PA CG4827-PA 1
CG4827-PA CG30104-PA 1
CG4827-PA CG30104-PB 1
CG4827-PA CG30103-PA 2
3.g2712.t1 CG9682-PA 1
CG7267-PA CG7267-PB 1
CG7267-PA CG15449-PA 2
1.g239.t1 CG12824-PB 1
1.g239.t1 CG12825-PA 2
CG5842-PA CG5842-PB 1
CG5842-PA CG5842-PA 1
CG5842-PA CG4536-PA 2
0.g109.t1 CG33526-PE 1
0.g109.t1 CG33526-PD 1
0.g109.t1 CG33526-PA 1
0.g109.t1 CG33526-PB 1
CG7611-PA CG7611-PJ 1
CG7611-PA CG7611-PI 1
CG7611-PA CG7611-PA 1
CG7611-PA CG7611-PD 1
CG7611-PA CG7611-PC 1
CG7611-PA CG7611-PH 1
CG7611-PA CG7611-PB 1
CG7611-PA CG7611-PG 1
CG7611-PA CG7611-PE 1
CG7611-PB CG7611-PJ 1
CG7611-PB CG7611-PI 1
CG7611-PB CG7611-PA 1
CG7611-PB CG7611-PD 1
CG7611-PB CG7611-PC 1
CG7611-PB CG7611-PH 1
CG7611-PB CG7611-PB 1
CG7611-PB CG7611-PG 1
CG7611-PB CG7611-PE 1
CG7611-PB CG33289-PB 1
CG7611-PB CG33289-PC 1
CG7611-PB CG7619-PA 1
CG7611-PB CG4805-PA 4
CG17047-PA CG17047-PA 1
CG17047-PA CG15153-PA 2
CG8129-PA CG8129-PB 1
CG8129-PA CG8129-PA 1
1.g1799.t1 CG10320-PE 1
1.g1799.t1 CG10320-PD 1
1.g1799.t1 CG10320-PC 1
1.g1799.t1 CG10320-PB 1
1.g1799.t1 CG10320-PA 1
CG7986-PA CG7986-PD 1
CG7986-PA CG7986-PE 1
CG7986-PA CG7986-PF 1
CG7986-PA CG7986-PC 1
CG7986-PA CG7986-PB 1
CG7986-PA CG7986-PA 1
CG7986-PA CG8678-PB 2
CG7986-PA CG8678-PA 2
CG14112-PA CG14112-PA 1
CG2040-PA CG2040-PA 1
CG2040-PA CG2040-PB 1
CG2040-PA CG2040-PD 1
CG2040-PA CG2040-PC 1
CG2040-PA CG10186-PE 3
CG2040-PA CG1500-PA 4
CG14354-PA CG14354-PA 1
CG14354-PA CG14839-PA 3
CG14354-PA CG14840-PA 4
CG12861-PA CG12861-PA 1
2.g570.t1 CG34418-PI 1
2.g570.t1 CG34418-PB 1
2.g570.t1 CG34418-PF 1
2.g570.t1 CG34418-PM 1
2.g570.t1 CG34418-PJ 1
CG10612-PA CG10612-PA 1
CG10612-PA CG9700-PB 2
3.g890.t1 CG31150-PA 1
CG4157-PA CG4157-PA 1
CG4157-PA CG11552-PA 2
CG34188-PA CG34188-PA 1
CG34188-PA CG30472-PB 2
3.g1375.t2 CG31374-PF 1
3.g1375.t2 CG31374-PG 1
3.g1375.t2 CG31374-PD 1
3.g1375.t2 CG31374-PB 1
3.g1375.t2 CG31374-PC 1
3.g1375.t2 CG31374-PE 1
3.g1375.t2 CG31374-PA 1
3.g2688.t1 CG7951-PA 1
CG9640-PA CG9640-PB 1
CG9640-PA CG9640-PA 1
CG9640-PA CG9642-PA 2
CG4143-PA CG4143-PC 1
CG4143-PA CG4143-PB 1
CG4143-PA CG4143-PA 1
CG4143-PA CG4143-PD 1
CG4143-PA CG4143-PE 1
CG4053-PA CG4053-PB 1
CG4053-PA CG5246-PA 3
CG4053-PA CG17477-PA 4
CG4053-PA CG31266-PB 6
CG4053-PA CG31681-PA 12
CG4053-PA CG9676-PA 13
CG4053-PA CG8213-PC 16
CG4053-PA CG17234-PA 16
CG4053-PA CG11836-PF 16
CG4053-PA CG11836-PE 16
CG4053-PA CG11836-PG 16
CG4053-PA CG11836-PC 16
CG4053-PA CG11836-PA 16
CG4053-PA CG11836-PB 16
CG4053-PA CG1299-PA 20
CG4053-PA CG40160-PG 21
CG4053-PA CG40160-PF 21
CG4053-PA CG40160-PE 21
CG4053-PA CG40160-PD 21
CG4053-PA CG40160-PA 21
CG4053-PA CG30083-PB 21
1.g2166.t1 CG3318-PA 1
1.g2166.t1 CG13759-PD 2
1.g2166.t1 CG13759-PC 2
1.g2166.t1 CG13759-PB 2
1.g2166.t1 CG13759-PA 2
CG13285-PA CG13285-PB 1
CG13285-PA CG13285-PA 2
CG10924-PA CG10924-PA 1
CG10924-PA CG10924-PB 1
CG10924-PA CG17725-PA 1
CG10924-PA CG17725-PB 1
CG9253-PA CG9253-PA 1
CG9253-PA CG12759-PA 2
CG9253-PA CG10279-PH 10
CG9253-PA CG10279-PD 10
CG9253-PA CG10279-PI 10
CG9253-PA CG10279-PE 10
CG9253-PA CG10279-PF 10
CG9253-PA CG10279-PB 10
CG9253-PA CG10279-PC 10
CG9253-PA CG10279-PA 10
CG9253-PA CG10077-PA 11
CG9253-PA CG17023-PB 17
CG3483-PA CG3483-PA 1
CG3483-PA CG32026-PA 3
CG3483-PA CG5028-PC 5
CG3483-PA CG5028-PD 5
CG3483-PA CG5028-PB 5
CG3483-PA CG5028-PA 5
CG3483-PA CG7755-PA 6
CG34208-PA CG34208-PA 1
CG9712-PA SG101-PA 1
CG7092-PA CG7092-PA 1
CG7092-PA CG5526-PB 1
CG7092-PA CG17150-PD 1
CG7092-PA CG15804-PC 1
CG7092-PA CG3723-PB 1
CG7092-PA CG3339-PD 1
CG7092-PA CG3339-PC 1
CG7092-PA CG9492-PE 1
CG7092-PA CG9492-PF 1
CG7092-PA CG17866-PB 1
CG7092-PA CG17629-PA 1
CG7092-PA CG7507-PA 1
CG7092-PA CG7507-PF 1
CG7092-PA CG7507-PG 1
CG7092-PA CG7507-PI 1
CG7092-PA CG7507-PD 1
CG7092-PA CG7507-PC 1
CG7092-PA CG7507-PH 1
CG7092-PA CG7507-PE 1
CG7092-PA CG9492-PD 1
CG7092-PA CG1842-PB 1
CG7092-PA CG1842-PC 1
CG7092-PA CG15148-PD 1
CG7092-PA CG41497-PA 3
6.g1322.t1 CG42687-PI 1
6.g1322.t1 CG42687-PH 1
6.g1322.t1 CG42687-PG 1
6.g1322.t1 CG33525-PE 1
6.g1322.t1 CG42687-PJ 2
2.g1858.t1 CG6846-PA 1
CG31921-PA CG31921-PA 1
CG31921-PA CG43755-PD 2
0.g2009.t1 CG10947-PC 1
0.g2009.t1 CG10947-PB 1
6.g1322.t4 CG42687-PI 1
6.g1322.t4 CG42687-PH 1
6.g1322.t4 CG42687-PG 1
6.g1322.t4 CG42687-PF 3
CG17009-PA CG17009-PA 1
CG17009-PA CG4454-PA 2
CG17009-PA CG4454-PB 2
CG30398-PA CG30398-PA 1
CG30398-PA CG14985-PB 2
1.g761.t1 CG13160-PB 1
1.g761.t1 CG13160-PA 1
1.g761.t1 CG33012-PC 1
1.g761.t1 CG30047-PA 1
1.g761.t1 CG30049-PA 1
1.g761.t1 CG30043-PA 1
1.g761.t1 CG10073-PC 1
1.g761.t1 CG10073-PA 1
1.g761.t1 CG10081-PA 1
1.g761.t1 CG10062-PB 1
1.g761.t1 CG10062-PA 1
1.g761.t1 CG11961-PB 1
1.g761.t1 CG11961-PC 1
1.g761.t1 CG11961-PA 1
1.g761.t1 CG9416-PA 1
1.g761.t1 CG33013-PD 1
CG10206-PA CG10206-PA 1
CG10206-PA CG13849-PA 2
3.g523.t1 CG33933-PB 1
3.g523.t1 CG33933-PA 1
3.g523.t1 CG33934-PE 1
3.g523.t1 CG33934-PD 1
3.g523.t1 CG33934-PC 1
1.g264.t1 CG30380-PA 1
CG14994-PB CG14994-PC 1
CG14994-PB CG14994-PA 1
CG14994-PB CG14994-PB 1
CG14994-PB CG7811-PB 2
CG14994-PB CG7811-PA 2
CG14994-PB CG5618-PA 3
CG14994-PB CG10501-PA 5
CG14994-PB CG30445-PA 6
CG30456-PA CG30456-PB 1
CG30456-PA CG30456-PC 1
CG30456-PA CG15611-PB 2
CG30456-PA CG15611-PA 2
6.g898.t1 CG10988-PA 1
6.g1132.t1 CG9125-PA 1
6.g1132.t1 CG13190-PA 2
2.g1778.t1 CG32181-PB 1
CG8782-PA CG8782-PA 1
CG8782-PA CG11241-PB 3
CG8782-PA CG8745-PA 4
CG9067-PA CG9067-PA 1
CG4605-PA CG4605-PA 1
CG14437-PA OQ7-PA 1
CG4926-PA CG4926-PA 1
CG4926-PA CG4007-PA 2
CG4926-PA CG8250-PB 3
CG4926-PA CG8250-PA 3
CG4926-PA CG8874-PD 9
CG4926-PA CG42317-PH 10
CG4926-PA CG42317-PG 10
CG4926-PA CG3319-PA 20
CG4926-PA CG42366-PA 21
CG4926-PA CG5169-PA 22
CG4926-PA CG7393-PA 22
CG4926-PA CG10579-PM 22
CG4926-PA CG10579-PF 22
CG4926-PA CG10579-PC 22
CG4926-PA CG10579-PB 22
CG4926-PA CG10579-PA 22
CG4926-PA CG10579-PJ 22
CG4926-PA CG10579-PL 23
CG4926-PA CG10579-PK 23
CG4926-PA CG10579-PI 23
CG4926-PA CG10579-PG 23
CG4926-PA CG32019-PF 23
CG5246-PA CG5246-PA 1
CG5246-PA CG8299-PA 8
CG5246-PA CG2071-PA 10
CG5246-PA CG12951-PA 10
CG5246-PA CG1304-PA 10
CG5246-PA CG32808-PA 12
CG5246-PA CG31681-PA 13
CG5246-PA CG34458-PA 13
CG5246-PA CG32376-PA 13
CG5246-PA CG6041-PA 14
CG5246-PA CG18125-PA 15
CG5246-PA CG30283-PB 15
CG5246-PA CG11843-PA 16
CG5246-PA CG31220-PB 16
CG5246-PA CG16998-PA 16
CG5246-PA CG33459-PA 16
CG5246-PA CG3700-PB 17
CG5246-PA CG3700-PA 17
CG5246-PA CG11841-PA 18
CG5246-PA CG43335-PA 18
CG5246-PA CG10232-PB 19
CG8869-PA CG8869-PA 1
CG8869-PA CG10475-PA 4
CG31908-PA CG31908-PB 1
CG31908-PA CG31908-PA 1
2.g1472.t1 CG12310-PA 1
2.g1472.t1 CG13461-PA 2
1.g1379.t1 CG30323-PB 1
1.g1379.t1 CG11430-PA 2
1.g1379.t1 CG11430-PB 2
1.g1639.t1 CG13868-PB 1
1.g1639.t1 CG13868-PA 1
CG3582-PA CG3582-PA 1
CG3582-PA CG3294-PA 2
CG1868-PA CG1868-PB 1
CG1868-PA CG1868-PA 1
CG1868-PA CG15267-PA 2
CG1387-PA CG1387-PA 1
3.g521.t1 CG4390-PB 1
3.g521.t1 CG4390-PA 1
CG9156-PA CG9156-PA 1
CG9156-PA CG5650-PA 1
CG9156-PA CG6593-PA 1
CG9156-PA CG2096-PB 1
CG9156-PA CG2096-PA 1
6.g391.t1 CG6695-PB 1
6.g391.t1 CG6695-PA 1
CG2277-PA CG2277-PB 1
CG2277-PA CG2277-PA 1
CG2277-PA CG32549-PA 3
CG2277-PA CG32549-PD 3
CG2277-PA CG32549-PF 3
CG2277-PA CG32549-PB 3
CG2277-PA CG32549-PE 3
CG8581-PB CG8581-PA 1
CG8581-PB CG8581-PB 1
CG8581-PB CG33950-PS 12
CG8581-PB CG1084-PA 13
CG8581-PB CG42256-PF 13
2.g953.t2 CG4760-PD 1
2.g953.t2 CG4760-PB 1
2.g953.t2 CG4760-PF 2
2.g953.t1 CG4760-PF 1
2.g953.t1 CG4760-PD 2
2.g953.t1 CG4760-PB 2
CG8581-PA CG8581-PA 1
CG8581-PA CG8581-PB 1
CG8581-PA CG33950-PS 12
CG8581-PA CG1084-PA 13
CG8581-PA CG42256-PF 13
CG10930-PB CG33996-PB 1
CG10930-PB CG10930-PA 1
CG10930-PB CG2096-PA 3
CG10930-PB CG10138-PA 4
CG10930-PB CG8822-PA 6
1.g1114.t1 CG30090-PA 1
1.g1114.t1 CG30088-PB 1
1.g1114.t1 CG30288-PC 6
1.g1114.t1 CG4914-PA 17
1.g1114.t1 CG16705-PA 19
1.g1114.t1 CG8172-PD 19
1.g1114.t1 CG7754-PA 22
1.g1114.t1 CG6298-PA 25
CG10930-PA CG33996-PB 1
CG10930-PA CG10930-PA 1
CG10930-PA CG2096-PB 3
CG10930-PA CG2096-PA 3
CG10930-PA CG8822-PA 6
CG30473-PA CG30473-PA 1
CG13478-PA CG13478-PB 1
CG13478-PA CG13478-PC 1
CG13478-PA CG6816-PB 9
CG13478-PA CG6816-PA 9
CG4816-PA CG4816-PE 1
CG4816-PA CG4816-PD 1
CG4816-PA CG4816-PB 1
CG4816-PA CG4816-PA 1
CG4816-PA CG3613-PA 2
CG4816-PA CG3927-PA 4
CG4816-PA CG3875-PA 5
CG4816-PB CG4816-PE 1
CG4816-PB CG4816-PD 1
CG4816-PB CG4816-PB 1
CG4816-PB CG4816-PA 1
CG4816-PB CG3875-PA 6
CG5279-PA CG5279-PA 1
CG5279-PA CG4550-PA 4
CG5279-PA CG30340-PA 7
CG5327-PA CG5327-PA 1
CG18284-PB CG18284-PB 1
CG18284-PB CG31872-PA 1
CG18284-PB CG17097-PC 1
CG18284-PB CG7279-PA 7
CG18284-PB CG6753-PB 11
CG18284-PB CG11598-PB 13
CG10435-PA CG10435-PA 1
CG12938-PA CG12938-PA 1
CG32590-PA CG32590-PA 1
CG11376-PA CG11376-PA 1
CG11376-PA CG42533-PG 2
CG11376-PA CG42533-PJ 2
CG11376-PA CG42533-PB 2
CG11376-PA CG42533-PI 2
CG11376-PA CG42533-PC 2
CG11376-PA CG42533-PD 2
CG11376-PA CG42533-PE 2
CG11376-PA CG42533-PH 2
CG11376-PA CG42533-PK 2
CG8319-PA CG8319-PA 1
CG8319-PA CG1832-PB 8
CG8319-PA CG1832-PA 8
CG8319-PA CG3281-PA 8
CG8319-PA CG8591-PA 9
CG8319-PA CG31224-PA 9
CG8319-PA CG32772-PC 10
CG8319-PA CG8573-PC 10
CG8319-PA CG8573-PB 10
CG8319-PA CG8573-PA 10
CG8319-PA CG11352-PD 10
CG8319-PA CG11352-PC 10
CG8319-PA CG11352-PF 10
CG8319-PA CG11352-PE 11
CG8319-PA CG8367-PJ 11
CG8319-PA CG8367-PA 11
CG8319-PA CG8367-PD 11
CG8319-PA CG8367-PI 11
CG8319-PA CG8367-PG 11
CG8319-PA CG8367-PB 11
CG8319-PA CG8367-PF 11
CG8319-PA CG4936-PA 13
CG8319-PA CG1792-PA 16
CG1635-PA CG1635-PA 1
CG1635-PA CG1638-PB 1
CG1635-PA CG1774-PA 2
CG1635-PA CG13771-PA 3
CG9135-PA CG9135-PB 1
CG9135-PA CG9135-PA 1
3.g1277.t1 CG10093-PA 1
3.g1277.t1 CG3360-PA 3
3.g1277.t1 CG8587-PA 19
CG8750-PA CG8750-PA 1
6.g955.t1 CG32592-PA 1
CG14629-PA CG14629-PA 1
CG14629-PA CG11378-PB 2
CG14629-PA CG11378-PA 2
CG10257-PA CG10257-PA 1
2.g1806.t1 CG8127-PF 1
2.g1806.t1 CG8127-PE 1
2.g1806.t1 CG8127-PB 1
6.g545.t1 CG12690-PB 1
6.g545.t1 CG12690-PA 1
6.g545.t1 CG12690-PC 1
6.g545.t1 CG4029-PA 2
6.g545.t1 CG18647-PA 7
CG10898-PA CG10898-PA 1
CG12317-PA CG12317-PC 1
CG12317-PA CG12317-PB 1
CG12317-PA CG12317-PA 1
CG12317-PA CG1607-PB 2
CG12317-PA CG1607-PA 2
CG12317-PA CG6070-PA 3
CG3305-PA CG3305-PA 1
3.g105.t1 CG2926-PA 1
CG8629-PA CG8629-PA 1
CG8629-PA CG8628-PA 2
CG8629-PA CG8628-PB 2
CG8629-PA CG8627-PA 3
CG8629-PA CG8627-PB 3
CG10964-PA CG10964-PA 1
CG12014-PA CG12014-PA 1
2.g1208.t1 CG43896-PB 1
2.g1208.t1 CG43896-PC 1
2.g1208.t1 CG31077-PB 3
CG11330-PA CG11330-PA 1
CG10214-PA CG10214-PA 1
CG2059-PA CG2059-PB 1
CG2059-PA CG2059-PA 1
CG2059-PA CG14717-PA 2
CG17652-PA CG17652-PA 1
3.g2065.t1 CG6607-PA 1
3.g2065.t1 CG13618-PA 1
3.g2065.t1 CG2016-PD 6
3.g2065.t1 CG2016-PB 6
3.g2065.t1 CG2650-PA 7
3.g2065.t1 CG14259-PA 8
3.g2065.t1 CG17279-PB 8
3.g2065.t1 CG5867-PA 8
3.g2065.t1 CG14457-PB 9
6.g293.t1 CG2904-PC 1
6.g293.t1 CG2904-PA 1
6.g293.t1 CG2904-PB 1
3.g383.t1 CG31438-PA 1
3.g383.t1 CG15503-PA 2
3.g383.t1 CG14531-PA 4
3.g383.t1 CG33550-PA 5
3.g383.t1 CG33321-PA 7
CG11298-PA CG11298-PA 1
CG7972-PA CG7972-PA 1
CG7972-PA CG6019-PA 2
3.g1389.t2 CG17216-PB 1
3.g1389.t2 CG17216-PA 1
3.g1389.t2 CG6715-PB 1
3.g1389.t2 CG8201-PA 3
3.g1389.t2 CG8201-PH 3
3.g1389.t2 CG8201-PR 3
3.g1389.t2 CG12066-PB 22
3.g1389.t2 CG2049-PD 24
3.g1389.t2 CG2049-PK 24
CG16732-PA CG16732-PA 1
CG16732-PA CG16732-PB 1
CG16732-PA CG10170-PA 1
CG16732-PA CG10168-PA 1
CG16732-PA CG15902-PA 5
CG16732-PA CG17323-PD 8
CG16732-PA CG17323-PC 8
CG16732-PA CG17323-PA 8
CG16732-PA CG13271-PA 16
1.g561.t1 CG42732-PF 1
1.g561.t1 CG42732-PE 1
1.g561.t1 CG42732-PI 1
1.g561.t1 CG42732-PG 1
1.g561.t1 CG42732-PO 1
1.g561.t1 CG42732-PN 1
1.g561.t1 CG42732-PL 1
1.g561.t1 CG42732-PD 1
1.g561.t1 CG42732-PH 1
1.g561.t2 CG42732-PF 1
1.g561.t2 CG42732-PE 1
1.g561.t2 CG42732-PI 1
1.g561.t2 CG42732-PO 1
1.g561.t2 CG42732-PG 1
1.g561.t2 CG42732-PN 1
1.g561.t2 CG42732-PL 1
1.g561.t2 CG42732-PD 1
1.g561.t2 CG42732-PH 1
CG11990-PA CG11990-PB 1
CG11990-PA CG11990-PA 1
CG16876-PA CG16876-PA 1
CG16876-PA CG16880-PB 2
CG6754-PA CG6754-PD 1
CG6754-PA CG6754-PE 1
CG6754-PA CG6754-PF 1
CG6754-PA CG18178-PB 1
CG6754-PA CG18178-PA 1
CG9452-PA CG9452-PA 1
CG9452-PA CG9449-PF 2
CG9452-PA CG9451-PA 3
CG5986-PA CG5986-PB 1
CG5986-PA CG5986-PA 1
CG14715-PA CG14715-PA 1
CG14715-PA CG9847-PC 2
CG14715-PA CG9847-PA 2
CG14715-PA CG9847-PD 2
CG14715-PA CG11001-PA 3
CG14715-PA BP59-PA 4
CG8290-PA CG8290-PA 1
CG8290-PA CG8290-PB 1
CG8290-PA CG8290-PC 1
CG33784-PA CG33784-PA 1
CG33784-PA CG33783-PA 2
CG33784-PA CG33752-PA 3
CG33784-PA CG33654-PA 7
CG33784-PA CG33658-PA 9
CG33784-PA CG33928-PA 11
3.g2304.t1 CG6090-PC 1
3.g2304.t1 CG6090-PB 1
3.g2304.t1 CG6090-PA 1
3.g2304.t1 CG9354-PA 2
3.g2304.t1 CG9354-PB 2
0.g757.t1 CG31632-PA 1
3.g1492.t1 CG6241-PA 1
CG31670-PA CG31670-PD 1
CG31670-PA CG31670-PC 1
CG31670-PA CG31670-PA 1
CG31670-PA CG31670-PB 1
CG31670-PA CG1832-PA 2
CG31670-PA CG1832-PB 2
CG31670-PA CG3242-PA 4
CG31670-PA CG18262-PA 7
CG31670-PA CG10959-PB 7
CG31670-PA CG10959-PA 7
CG31670-PA CG7204-PB 8
CG31670-PA CG3941-PB 8
CG31670-PA CG10267-PC 9
CG31670-PA CG10267-PB 9
CG31670-PA CG10267-PA 9
CG31670-PA CG3743-PA 10
CG31670-PA CG4158-PA 11
CG31670-PA CG8145-PA 11
CG31670-PA CG8388-PA 13
2.g1782.t1 CB1-PA 1
CG8611-PA CG8611-PB 1
CG8611-PA CG8611-PA 1
4.g25.t3 CG1862-PD 1
4.g25.t3 CG1862-PC 1
4.g25.t3 CG1862-PB 1
4.g25.t3 CG1862-PA 1
4.g25.t3 CG1909-PB 1
4.g25.t3 CG1909-PA 1
CG15552-PA CG15552-PA 1
CG30095-PA CG30095-PA 1
CG14072-PA CG14072-PC 1
CG14072-PA CG14072-PB 1
CG14072-PA CG14072-PA 1
CG16718-PB CG16718-PD 1
CG16718-PB CG16718-PA 1
CG16718-PB CG16718-PB 1
CG16718-PB CG10353-PI 1
CG16718-PB CG10353-PC 1
CG16718-PB CG10353-PE 1
CG16718-PB CG10353-PG 1
CG16718-PB CG10353-PF 1
CG16718-PB CG10353-PD 1
CG16718-PB CG10353-PJ 1
CG16718-PB CG10353-PH 1
CG16718-PB CG6938-PB 1
CG16718-PB CG6938-PC 1
CG16718-PB CG15270-PD 3
CG16718-PB CG15270-PC 3
6.g982.t1 CG9151-PH 1
6.g982.t1 CG9151-PE 1
6.g982.t1 CG9151-PF 1
6.g982.t1 CG9151-PL 1
6.g982.t1 CG9151-PC 1
6.g982.t1 CG9151-PG 1
6.g982.t1 CG9151-PM 1
6.g982.t1 CG9151-PD 1
6.g982.t1 CG9151-PJ 1
6.g982.t1 CG9151-PI 1
6.g982.t1 CG9151-PN 1
6.g982.t1 CG9151-PK 1
6.g982.t1 CG9151-PA 1
6.g982.t1 CG42698-PC 4
CG16753-PA CG16753-PA 1
2.g1719.t2 CG9654-PA 5
2.g1719.t1 CG9654-PA 5
CG16718-PC CG16718-PA 1
CG16718-PC CG16718-PD 1
CG16718-PC CG16718-PB 1
CG16718-PC CG10353-PI 1
CG16718-PC CG10353-PC 1
CG16718-PC CG10353-PE 1
CG16718-PC CG10353-PG 1
CG16718-PC CG10353-PF 1
CG16718-PC CG10353-PD 1
CG16718-PC CG10353-PJ 1
CG16718-PC CG10353-PH 1
CG16718-PC CG6938-PB 1
CG16718-PC CG6938-PC 1
CG16718-PC CG15270-PD 3
CG16718-PC CG15270-PC 3
CG15141-PA CG15141-PA 1
CG1759-PA CG1759-PB 1
CG1759-PA CG1759-PA 1
CG1759-PA CG11648-PF 5
CG1759-PA CG11648-PE 5
CG1759-PA CG11648-PD 5
CG1759-PA CG11648-PA 5
CG1759-PA CG11648-PC 5
CG1759-PA CG1264-PB 5
CG1759-PA CG11551-PA 6
CG11737-PA CG11737-PD 1
CG11737-PA CG11737-PC 1
CG11737-PA CG11737-PB 1
CG11737-PA CG11737-PA 1
CG11737-PA CG31259-PA 2
CG11737-PB CG11737-PD 1
CG11737-PB CG11737-PC 1
CG11737-PB CG11737-PB 1
CG11737-PB CG11737-PA 1
CG11737-PB CG31259-PA 2
CG6460-PA CG6460-PA 1
CG6460-PA CG5471-PB 2
CG6460-PA CG31080-PA 3
CG6460-PA CG5468-PA 4
0.g455.t1 CG31774-PG 2
0.g455.t1 CG31774-PF 2
0.g455.t1 CG31774-PH 2
CG6812-PA CG6812-PA 1
CG6812-PA CG11739-PB 2
CG6812-PA CG11739-PD 2
CG6812-PA CG11739-PA 2
CG6812-PA CG11739-PC 2
1.g1422.t1 CG5580-PG 1
1.g1422.t1 CG5580-PH 1
1.g1422.t1 CG5580-PD 1
1.g1422.t1 CG5580-PJ 1
1.g1422.t1 CG5580-PI 1
1.g1422.t1 CG5580-PE 1
1.g1422.t1 CG5580-PC 1
1.g1422.t1 CG5580-PF 1
CG10637-PB CG10637-PA 1
CG10637-PB CG10637-PC 1
CG10637-PB CG10637-PB 2
CG10637-PC CG10637-PA 1
CG10637-PC CG10637-PB 1
CG10637-PC CG10637-PC 1
CG10637-PC CG10623-PA 1
CG10637-PA CG10637-PA 1
CG10637-PA CG10637-PB 1
CG10637-PA CG10637-PC 1
CG10637-PA CG1227-PA 2
CG10637-PA CG1107-PB 2
CG10637-PA CG1107-PA 2
CG6542-PA CG6542-PA 1
CG6542-PA CG6542-PB 1
CG4849-PA CG4849-PA 1
CG4849-PA CG2238-PA 1
CG4849-PA CG2238-PB 1
CG4849-PA CG2238-PC 1
CG9436-PA CG9436-PA 1
CG9436-PA CG12766-PA 4
CG5319-PA CG43226-PC 1
CG5319-PA CG43226-PB 1
CG5319-PA CG5319-PA 1
CG5319-PA CG43226-PD 1
CG5319-PA CG17068-PA 2
CG5319-PA CG1826-PA 3
CG9615-PA CG9615-PA 1
CG4423-PA CG4423-PA 1
CG4423-PA CG4371-PA 2
CG4423-PA CG18548-PA 6
CG4423-PA CG17530-PA 11
CG5150-PA CG5150-PA 1
CG5150-PA CG10827-PA 1
CG11375-PA CG11375-PA 1
CG6985-PA CG6985-PA 1
0.g347.t1 CG17265-PA 1
CG3192-PA CG3192-PB 1
CG3192-PA CG3192-PA 1
CG9376-PA CG9376-PA 1
0.g1514.t1 CG31811-PA 1
0.g1514.t1 CG31811-PB 1
0.g1514.t1 CG31811-PC 1
0.g1514.t1 CG6742-PB 2
0.g1514.t1 CG6742-PA 2
0.g1514.t1 CG6742-PC 2
0.g1514.t1 CG30372-PB 3
0.g1514.t1 CG30372-PC 3
CG2983-PA CG2983-PA 1
CG18746-PA CG18746-PA 1
CG18746-PA CG18745-PA 2
CG18746-PA CG2993-PA 7
CG18746-PA CG2993-PC 7
CG18746-PA CG2993-PB 7
CG10846-PA CG10846-PA 1
6.g749.t2 CG2061-PD 1
6.g749.t2 CG2061-PB 1
6.g749.t2 CG2061-PC 1
6.g749.t2 CG2061-PA 1
6.g749.t2 CG2076-PA 1
CG14390-PA CG14390-PA 1
CG14390-PA CG31298-PA 3
CG14390-PA CG14334-PA 10
CG14390-PA CG4135-PB 10
CG9864-PA CG9864-PA 1
CG9864-PA CG10207-PB 2
CG9864-PA CG10207-PA 2
CG9864-PA CG9826-PB 15
CG9864-PB CG9864-PA 1
CG9864-PB CG10207-PB 2
CG9864-PB CG10207-PA 2
CG9864-PB CG9825-PA 13
CG9864-PB CG9826-PB 15
CG12783-PA CG12783-PC 1
CG12783-PA CG12783-PB 1
CG12783-PA CG33233-PC 5
CG12783-PA CG3168-PB 7
CG12783-PA CG3168-PA 7
CG12783-PA CG3168-PC 7
CG12783-PA CG14691-PA 9
CG6090-PB CG6090-PC 1
CG6090-PB CG6090-PB 1
CG6090-PB CG6090-PA 1
CG6090-PB CG9354-PA 2
CG6090-PB CG9354-PB 2
CG1433-PA CG1433-PA 1
CG1433-PA CG10887-PA 2
6.g838.t1 CG4004-PB 1
CG16983-PA CG16983-PH 1
CG16983-PA CG16983-PA 1
CG16983-PA CG16983-PD 1
CG16983-PA CG16983-PG 1
CG16983-PA CG16983-PB 1
CG16983-PA CG16983-PC 1
CG16983-PA CG16983-PF 1
CG16983-PA CG16983-PE 1
CG16983-PA CG8881-PA 2
1.g675.t1 CG13197-PA 1
1.g675.t1 CG1810-PA 2
CG10318-PA CG10318-PA 1
CG10318-PA CG10318-PB 1
1.g1948.t1 CG3700-PB 1
1.g1948.t1 CG3700-PA 1
1.g1948.t1 CG1299-PA 8
1.g1948.t1 CG8213-PC 13
1.g1948.t1 CG9737-PA 13
1.g1948.t1 CG32260-PC 13
1.g1948.t1 CG33225-PB 14
1.g1948.t1 CG11836-PF 14
1.g1948.t1 CG11836-PE 14
1.g1948.t1 CG11836-PG 14
1.g1948.t1 CG11836-PC 14
1.g1948.t1 CG11836-PA 14
1.g1948.t1 CG11836-PB 14
1.g1948.t1 CG40160-PG 14
1.g1948.t1 CG40160-PF 14
1.g1948.t1 CG40160-PE 14
1.g1948.t1 CG40160-PD 14
1.g1948.t1 CG40160-PA 14
1.g1948.t1 CG6639-PA 15
1.g1948.t1 CG8170-PB 15
1.g1948.t1 CG5909-PA 15
1.g1948.t1 CG30087-PA 15
1.g1948.t1 CG18477-PA 15
1.g1948.t1 CG31780-PB 15
1.g1948.t1 CG13318-PA 16
1.g1948.t1 CG30287-PA 17
1.g1948.t1 CG17477-PA 17
1.g1948.t1 CG9676-PA 18
1.g1948.t1 CG18420-PA 18
1.g1948.t1 CG14990-PA 19
1.g1948.t1 CG4053-PB 19
1.g1948.t1 CG17012-PA 20
1.g841.t1 CG3790-PA 1
1.g841.t1 CG9317-PA 2
1.g841.t1 CG9317-PB 2
1.g841.t1 CG6331-PA 3
1.g841.t1 CG13610-PA 4
1.g841.t1 CG4630-PA 8
CG1340-PA CG1340-PA 1
CG1340-PA CG4429-PC 2
CG1340-PA CG4429-PB 3
CG6159-PA CG6159-PA 1
2.g1757.t1 CG32180-PA 1
2.g1757.t1 CG32180-PE 1
2.g1757.t1 CG32180-PC 1
3.g975.t1 CG4299-PA 1
CG3931-PA CG3931-PA 1
CG18371-PA CG18371-PA 1
CG18371-PA CG34161-PC 2
CG18371-PA CG34161-PA 2
CG18371-PA CG16870-PA 4
CG4978-PA CG4978-PA 1
CG4978-PA CG4039-PA 5
CG6779-PA CG6779-PA 1
2.g1804.t2 CG8127-PA 1
2.g1804.t2 CG8127-PD 1
CG4073-PA CG4073-PA 1
1.g1074.t1 CG8153-PA 1
1.g1074.t1 CG8153-PC 1
1.g1074.t1 CG8153-PD 1
CG7524-PA CG7524-PD 1
CG7524-PA CG7524-PC 1
CG7524-PA CG7524-PI 1
CG7524-PA CG7524-PH 1
CG7524-PA CG7524-PG 1
CG7524-PA CG7524-PF 1
CG7524-PA CG7524-PJ 1
CG7524-PA CG7524-PB 1
CG7524-PA CG7524-PE 1
CG7524-PA CG7873-PA 2
CG7524-PA CG7873-PB 2
CG7524-PA CG8049-PH 3
CG7524-PA CG8049-PG 3
CG7524-PA CG8049-PF 3
CG7524-PA CG8049-PA 3
CG7524-PA CG8049-PC 3
CG7524-PA CG4032-PB 4
CG7524-PA CG4032-PE 4
CG7524-PA CG4032-PA 4
CG7524-PA CG4032-PD 4
CG7524-PA CG4032-PF 4
CG7524-PA CG4032-PI 4
CG7524-PA CG4032-PC 4
CG7524-PA CG8049-PE 4
CG7524-PA CG8049-PD 4
CG7524-PA CG8049-PB 4
CG7524-PA CG8201-PH 25
CG7524-PA CG8201-PW 25
CG7524-PA CG8201-PT 25
CG7524-PA CG17216-PB 25
CG7524-PA CG17216-PA 25
CG7524-PA CG6715-PB 25
CG7524-PA CG6114-PA 26
CG7524-PA CG6518-PA 27
CG33522-PA CG33522-PA 1
CG33522-PA CG33522-PD 1
CG6535-PA CG6535-PB 1
CG6535-PA CG4252-PA 2
CG6535-PA CG5092-PA 3
CG6535-PA CG32743-PA 4
1.g890.t1 CG4716-PA 1
CG1895-PA CG43154-PD 1
CG1895-PA CG43154-PB 1
CG1895-PA CG43154-PE 1
CG1895-PA CG43154-PC 1
CG6134-PA CG6134-PA 1
CG6134-PA CG6134-PB 1
CG6134-PB CG6134-PA 1
CG6134-PB CG6134-PB 1
CG1895-PB CG43154-PE 1
CG1895-PB CG43154-PC 1
CG1895-PB CG43154-PD 1
CG1895-PB CG43154-PB 1
CG1895-PB CG1895-PA 1
CG1895-PB CG9964-PA 5
CG1895-PB CG1488-PA 19
CG1895-PB CG11715-PB 21
CG8776-PB CG8776-PA 1
CG8776-PB CG8776-PF 1
CG8776-PB CG8776-PB 1
CG8776-PB CG8776-PG 1
CG8776-PB CG8776-PE 1
CG8776-PB CG1275-PA 3
CG8776-PB CG1275-PB 3
CG8776-PA CG8776-PA 1
CG8776-PA CG8776-PB 1
CG8776-PA CG8776-PG 1
CG8776-PA CG8776-PE 1
CG8776-PA CG8776-PF 1
CG6367-PB CG6367-PA 1
CG6367-PB CG6361-PA 2
CG6367-PB CG11843-PA 10
CG6367-PB CG3700-PB 11
CG6367-PB CG3700-PA 11
CG6367-PB CG5909-PA 12
CG6367-PB CG8299-PA 13
CG6367-PB CG33159-PA 13
CG6367-PB CG31220-PB 16
CG6367-PB CG43335-PA 16
CG6367-PB CG3505-PA 16
CG6367-PB CG32808-PA 16
CG6367-PB CG33459-PA 16
CG6367-PB CG33458-PA 17
CG6367-PB CG2071-PA 18
CG6367-PB CG8870-PA 18
CG6367-PB CG6041-PA 18
CG6367-PB CG32376-PA 18
CG6367-PA CG6367-PA 1
CG6367-PA CG6361-PA 2
CG6367-PA CG11843-PA 10
CG6367-PA CG3700-PB 11
CG6367-PA CG3700-PA 11
CG6367-PA CG5909-PA 12
CG6367-PA CG8299-PA 13
CG6367-PA CG33159-PA 13
CG6367-PA CG5246-PA 15
CG6367-PA CG31220-PB 16
CG6367-PA CG43335-PA 16
CG6367-PA CG3505-PA 16
CG6367-PA CG32808-PA 16
CG6367-PA CG33459-PA 16
CG6367-PA CG33458-PA 17
CG6367-PA CG2071-PA 18
CG6367-PA CG8870-PA 18
CG6367-PA CG6041-PA 18
CG6367-PA CG32376-PA 18
CG12225-PA CG12225-PA 1
CG12225-PA CG31156-PA 2
CG7646-PA CG7646-PA 1
3.g2831.t1 CG12063-PA 1
3.g2831.t1 CG1499-PD 1
3.g2831.t1 CG1499-PC 1
3.g2831.t1 CG7802-PB 1
3.g2831.t1 CG7802-PA 1
3.g2831.t1 CG17131-PB 2
3.g2831.t1 CG17131-PA 2
3.g2831.t1 CG13207-PD 3
3.g2831.t1 CG13207-PC 3
3.g2831.t1 CG13207-PB 3
3.g2831.t1 CG13207-PA 3
CG16812-PA CG16812-PA 1
CG7351-PA ID2-PA 1
1.g792.t1 CG8821-PB 2
1.g862.t2 PR2-PC 1
1.g862.t2 PR2-PE 1
1.g862.t2 PR2-PD 1
1.g862.t2 PR2-PA 1
1.g862.t2 CG14992-PA 2
1.g862.t2 CG10079-PB 6
1.g862.t2 CG10079-PA 6
1.g862.t2 CG10023-PD 7
1.g862.t2 CG4527-PF 18
1.g862.t2 CG10895-PA 20
1.g862.t2 CG10895-PC 20
1.g862.t2 CG10895-PB 20
1.g862.t2 CG12559-PG 21
1.g862.t1 PR2-PE 1
1.g862.t1 PR2-PC 1
1.g862.t1 PR2-PD 1
1.g862.t1 PR2-PA 1
1.g862.t1 CG14992-PA 2
1.g862.t1 CG10079-PB 6
1.g862.t1 CG10079-PA 6
1.g862.t1 CG4527-PB 17
1.g862.t1 CG4527-PD 17
1.g862.t1 CG4527-PC 17
1.g862.t1 CG4527-PF 18
1.g862.t1 CG4527-PE 18
1.g862.t1 CG4527-PA 18
1.g862.t1 CG18255-PG 19
1.g862.t1 CG10895-PA 19
1.g862.t1 CG18255-PF 20
1.g862.t1 CG18255-PL 20
1.g862.t1 CG18255-PO 20
1.g862.t1 CG18255-PQ 20
1.g862.t1 CG4629-PF 20
1.g862.t1 CG4629-PE 20
CG1968-PA CG1968-PA 1
6.g182.t2 CG18412-PB 1
6.g182.t2 CG18412-PA 1
6.g182.t2 CG3895-PB 1
6.g182.t2 CG3895-PA 1
6.g182.t2 CG31868-PB 2
6.g182.t2 CG31868-PA 2
CG1471-PA CG1471-PF 1
CG1471-PA CG1471-PE 1
CG1471-PA CG1471-PD 1
CG1471-PA CG1471-PC 1
CG1471-PA CG1471-PA 1
CG1471-PA CG1471-PB 1
CG14887-PB CG14887-PB 1
CG14887-PB CG14887-PA 1
1.g892.t1 CG42319-PD 1
CG17509-PA CG17509-PB 1
CG17509-PA CG17509-PA 1
CG9242-PA CG9242-PB 1
CG15515-PA CG15515-PB 1
6.g1320.t3 CG3400-PB 1
6.g1320.t3 CG3400-PG 1
6.g1320.t3 CG3400-PL 1
6.g1320.t3 CG3400-PK 1
6.g1320.t3 CG3400-PJ 1
6.g1320.t3 CG3400-PI 1
6.g1320.t3 CG3400-PA 1
6.g1320.t3 CG3400-PF 1
6.g1320.t3 CG3400-PE 1
6.g1320.t3 CG3400-PD 1
6.g1320.t3 CG3400-PH 1
6.g1320.t2 CG14200-PA 1
6.g1320.t2 CG14200-PB 1
6.g1320.t2 CG14200-PC 1
6.g1320.t2 CG3400-PB 1
6.g1320.t2 CG3400-PG 1
6.g1320.t2 CG3400-PL 1
6.g1320.t2 CG3400-PK 1
6.g1320.t2 CG3400-PJ 1
6.g1320.t2 CG3400-PI 1
6.g1320.t2 CG3400-PA 1
6.g1320.t2 CG3400-PF 1
6.g1320.t2 CG3400-PE 1
6.g1320.t2 CG3400-PD 1
6.g1320.t2 CG3400-PH 1
6.g1320.t1 CG14200-PA 1
6.g1320.t1 CG14200-PC 1
6.g1320.t1 CG14200-PB 1
0.g1270.t1 CG31868-PB 1
0.g1270.t1 CG31868-PA 1
CG9601-PA CG9601-PA 1
CG31010-PA CG31010-PA 1
3.g1371.t1 CG33512-PC 1
3.g1371.t1 CG33512-PB 1
CG5745-PA CG5745-PA 1
CG5745-PA CG5978-PA 2
CG5745-PA CG8449-PA 3
CG9623-PA CG9623-PF 1
CG9623-PA CG9623-PD 1
CG9623-PA CG9623-PB 1
CG9623-PA CG9623-PC 1
CG9623-PA CG1771-PB 2
CG9623-PA CG1771-PC 2
CG9623-PA CG8095-PB 4
3.g2542.t1 CG1954-PA 1
3.g2542.t1 CG1954-PB 1
3.g2542.t1 CG6622-PD 2
1.g324.t1 CG30363-PA 1
1.g324.t1 CG34218-PA 2
3.g2328.t1 CG6490-PD 1
3.g2328.t1 CG6490-PC 1
3.g2328.t1 CG6490-PB 1
CG9531-PA CG9531-PB 1
CG9531-PA CG9531-PA 1
CG9531-PB CG9531-PB 1
CG9531-PB CG9531-PA 1
CG13760-PA CG13760-PD 1
3.g1606.t1 CG16765-PL 1
3.g1606.t1 CG16765-PM 1
3.g1606.t1 CG16765-PP 1
3.g1606.t1 CG16765-PK 1
3.g1606.t1 CG8144-PC 1
3.g1606.t1 CG8144-PB 1
3.g1606.t1 CG16765-PJ 1
3.g1606.t1 CG16765-PI 1
3.g1606.t1 CG16765-PO 1
3.g1606.t1 CG16765-PN 1
3.g1606.t1 CG16765-PH 1
3.g1606.t1 CG16765-PG 1
3.g1606.t1 CG8144-PA 1
3.g1606.t1 CG8144-PD 1
3.g1606.t1 CG7437-PH 2
CG17380-PB CG17380-PB 1
CG17380-PB CG31609-PB 2
CG17380-PB CG31779-PC 3
CG17380-PB CG31779-PB 3
CG3613-PA CG3613-PA 1
CG3613-PA CG4816-PD 2
CG3613-PA CG4816-PB 2
CG3613-PA CG4816-PA 2
CG3613-PA CG4816-PE 2
CG3613-PA CG5821-PA 5
CG10023-PA CG10023-PD 1
CG10023-PA CG10023-PF 1
CG10023-PA CG10023-PG 1
CG10023-PA CG10023-PA 1
CG10023-PA CG10023-PC 1
CG10023-PA CG10023-PB 1
CG10023-PA CG18085-PA 8
CG10023-PA CG14396-PD 9
CG10023-PA CG4527-PA 19
CG10023-PA CG4527-PF 19
CG10023-PA CG4527-PE 19
CG10023-PA CG10295-PD 19
CG10023-PA CG6620-PA 19
CG10023-PA CG17528-PD 20
CG10023-PA CG17528-PC 20
CG10023-PA CG14895-PC 20
CG10023-PA CG14895-PA 20
CG10023-PA CG14895-PD 20
CG17245-PA CG17245-PB 1
CG17245-PA CG17245-PA 1
CG17245-PA CG11081-PA 2
CG17245-PA CG11081-PD 2
CG17245-PA CG11081-PF 2
CG10023-PB CG10023-PG 1
CG10023-PB CG10023-PA 1
CG10023-PB CG10023-PC 1
CG10023-PB CG10023-PB 1
CG10023-PB CG10023-PF 1
CG10023-PB CG10023-PD 1
CG10023-PB CG14992-PA 6
CG10023-PB CG18085-PA 8
CG10023-PB CG32134-PB 9
CG10023-PB CG32134-PA 9
CG10023-PB CG14396-PD 9
CG10023-PB CG4527-PF 19
CG10023-PB CG4527-PE 19
CG10023-PB CG4527-PA 19
CG10023-PB CG6620-PA 19
CG10023-PB CG17528-PD 20
CG10023-PB CG17528-PC 20
CG10023-PB CG14895-PC 20
CG10023-PB CG14895-PA 20
CG10023-PB CG14895-PD 20
CG10023-PB CG14217-PH 20
CG10125-PA CG10125-PB 1
CG10125-PA CG10125-PA 1
CG10125-PA CG17063-PA 3
CG10125-PA CG1448-PB 5
CG10125-PA CG1448-PA 5
CG10125-PA CG3039-PE 5
CG10125-PA CG3039-PD 5
CG10125-PA CG3039-PC 5
CG10125-PA CG3039-PB 5
CG10125-PA CG3039-PA 5
CG10125-PA CG34358-PC 6
6.g971.t1 CG43737-PC 1
6.g971.t1 CG43737-PB 1
3.g1773.t1 CG17819-PA 2
3.g1773.t1 CG2219-PB 8
3.g1773.t1 CG2219-PA 8
0.g2126.t1 CG40006-PA 1
CG13992-PA CG13992-PB 1
CG13992-PA CG13992-PC 1
CG13992-PA CG13992-PA 1
CG17818-PA CG17818-PA 1
CG17818-PA CG11111-PH 2
CG17818-PA CG11111-PG 2
CG17818-PA CG11111-PI 2
CG17818-PA CG11111-PJ 2
CG17818-PA CG11111-PA 2
CG17818-PA CG11111-PD 2
CG17818-PA CG11111-PC 2
CG17818-PA CG11111-PE 2
CG17818-PA CG11111-PF 2
CG17818-PA CG11111-PB 2
CG17818-PA CG5269-PA 3
CG11113-PB CG11113-PB 1
CG11113-PB CG1701-PB 2
6.g645.t1 CG12118-PC 1
6.g645.t1 CG12118-PB 1
6.g645.t1 CG12118-PA 1
3.g400.t1 CG10823-PC 1
3.g400.t1 CG10823-PA 1
CG43161-PA CG43161-PE 1
CG43161-PA CG14681-PB 1
CG43161-PA CG43161-PD 1
CG43161-PA CG14681-PA 1
CG43161-PA CG34355-PE 2
CG43161-PA CG34355-PB 2
CG43161-PA CG34355-PC 4
CG43161-PA CG34355-PD 4
CG43161-PB CG43161-PE 1
CG43161-PB CG14681-PB 1
CG43161-PB CG43161-PD 1
CG43161-PB CG14681-PA 1
CG43161-PB CG34355-PE 2
CG43161-PB CG34355-PB 2
CG43161-PB CG34355-PC 4
CG43161-PB CG34355-PD 4
3.g400.t2 CG10823-PC 1
3.g400.t2 CG10823-PA 1
3.g400.t2 CG10823-PB 2
CG1168-PA CG1168-PA 1
CG1168-PA CG1168-PB 1
2.g1046.t1 CG8091-PA 1
2.g1046.t1 CG7486-PD 4
2.g1046.t1 CG7486-PE 4
1.g582.t2 CG8924-PB 5
1.g582.t2 CG16778-PD 6
1.g582.t2 CG16778-PC 6
1.g582.t2 CG16778-PB 6
1.g582.t2 CG16778-PE 6
1.g582.t2 CG12236-PA 7
1.g582.t2 CG32491-PR 11
1.g582.t2 CG32491-PA 11
1.g582.t2 CG32491-PC 11
1.g582.t2 CG32491-PO 11
1.g582.t2 CG32491-PV 11
1.g582.t1 CG34376-PB 6
1.g582.t1 CG34376-PA 6
1.g582.t1 CG12236-PB 7
1.g582.t1 CG12236-PA 7
1.g582.t1 CG6118-PC 8
1.g582.t1 CG6118-PB 8
1.g582.t1 CG32121-PB 9
1.g582.t1 CG32491-PA 10
1.g582.t1 CG32491-PJ 10
1.g582.t1 CG32491-PL 10
1.g582.t1 CG32491-PM 10
1.g582.t1 CG32491-PP 10
1.g582.t1 CG32491-PS 10
1.g582.t1 CG32491-PK 10
1.g582.t1 CG32491-PU 10
1.g582.t1 CG32491-PG 10
1.g582.t1 CG32491-PB 10
1.g582.t1 CG32491-PF 10
1.g582.t1 CG32491-PY 10
1.g582.t1 CG32491-PX 10
1.g582.t1 CG32491-PZ 10
1.g582.t1 CG32491-PH 10
1.g582.t1 CG32491-PW 10
CG2990-PA CG2990-PB 1
CG2990-PA CG2990-PC 1
1.g130.t1 CG33349-PA 1
CG4071-PA CG4071-PC 1
CG4071-PA CG4071-PA 1
CG1639-PA CG34143-PC 1
CG9273-PA PA2-PA 1
CG14885-PC CG14885-PC 1
CG14885-PC CG14885-PB 1
CG14885-PC CG14886-PA 1
CG14885-PC CG17174-PA 13
CG8743-PA CG8743-PA 1
CG8743-PA CG42638-PA 1
CG8187-PA CG8187-PA 1
CG15210-PA CG15210-PA 1
CG4229-PA CG4229-PA 1
CG6098-PA CG6098-PB 1
CG6098-PA CG6098-PA 1
CG31015-PA CG31015-PA 1
CG31015-PA CG31013-PA 2
CG31015-PA CG31016-PB 3
CG31015-PA CG18233-PB 4
CG31015-PA CG32201-PB 6
CG2345-PA CG2345-PA 1
CG2345-PA CG15007-PA 4
CG2345-PA CG1331-PA 5
CG18662-PA CG18662-PA 1
CG18662-PA CG7929-PA 3
CG11611-PA CG11611-PA 1
CG11611-PA CG34132-PA 2
CG15925-PA CG15925-PA 1
CG4609-PA CG4609-PA 1
CG4609-PA CG4609-PC 1
CG4609-PA CG4609-PB 1
CG4609-PA CG4609-PF 1
CG4609-PA CG4609-PD 1
CG4609-PA CG4609-PE 1
CG7405-PA CG7405-PA 1
CG15160-PA CG15160-PA 1
CG15160-PA CG9018-PA 2
CG15160-PA CG9018-PB 2
CG4994-PA CG4994-PC 1
CG4994-PA CG4994-PB 1
CG4994-PA CG4994-PA 1
CG4994-PA CG9090-PA 2
CG14476-PA CG14476-PC 1
CG14476-PA CG14476-PE 1
CG14476-PA CG14476-PD 1
CG14476-PA CG14476-PA 1
CG14476-PA CG14476-PB 1
CG17568-PA CG17568-PA 1
CG17568-PA CG4148-PB 2
CG17568-PA CG4148-PA 2
CG17568-PA CG1454-PA 6
CG17568-PA CG17385-PA 6
CG17568-PA CG18262-PA 7
CG17568-PA CG3242-PA 8
CG17568-PA CG4707-PA 8
CG17568-PA CG15073-PA 8
CG17568-PA CG2889-PB 9
CG17568-PA CG2889-PA 9
CG17568-PA CG3743-PC 9
CG17568-PA CG3743-PA 9
CG17568-PA CG7386-PA 10
CG17568-PA CG8145-PA 11
CG17568-PA CG7987-PB 11
CG17568-PA CG7987-PA 11
CG17568-PA CG9233-PB 11
CG17568-PA CG9233-PA 11
CG17568-PA CG8301-PA 12
CG17568-PA CG5683-PB 12
CG17568-PA CG5683-PC 12
CG17568-PA CG5683-PA 12
CG17568-PA CG12605-PA 12
CG17568-PA CG12605-PB 12
CG17568-PA CG3956-PA 13
CG30344-PA CG30344-PA 1
CG30344-PA CG30345-PB 1
CG30344-PA CG15553-PC 2
CG30344-PA CG8046-PA 3
CG15855-PA CG15855-PA 1
CG15855-PA CG11165-PA 6
CG15855-PA CG31960-PA 7
CG15855-PA CG30378-PA 8
CG4484-PA CG4484-PD 1
CG4484-PA CG4484-PC 1
CG4484-PA CG4484-PB 1
CG4484-PA CG4484-PA 1
CG4484-PA CG40467-PB 2
1.g2050.t2 CG5393-PB 1
1.g2050.t2 CG5393-PA 1
1.g2050.t2 CG5393-PC 1
1.g2050.t2 CG5393-PD 1
1.g2050.t2 CG5393-PE 1
CG31006-PB CG31006-PC 1
CG31006-PB CG31006-PB 1
CG31006-PB CG31006-PA 1
CG8411-PA CG8411-PA 1
CG8668-PA CG8668-PA 1
CG8668-PA CG8673-PA 2
CG8668-PA CG11357-PD 3
CG8668-PA CG11357-PC 3
CG8668-PA CG11357-PB 3
CG8668-PA CG11357-PA 3
CG8668-PA CG30036-PA 3
6.g166.t1 CG4376-PH 1
6.g166.t1 CG4376-PG 1
6.g166.t1 CG4376-PC 1
6.g166.t1 CG4376-PD 1
6.g166.t1 CG4376-PB 1
6.g166.t1 CG4376-PA 1
6.g166.t1 CG4376-PF 1
6.g166.t1 CG1977-PA 4
CG10981-PA CG10981-PA 1
CG10498-PA CG10498-PC 1
CG10498-PA CG10498-PB 1
CG10498-PA CG10498-PA 1
CG10498-PA CG5363-PA 2
CG10498-PA CG10579-PM 4
CG10498-PA CG10579-PF 4
CG10498-PA CG10579-PC 4
CG10498-PA CG10579-PB 4
CG10498-PA CG10579-PA 4
CG10498-PA CG10579-PJ 4
CG10498-PA CG10579-PH 4
CG10498-PA CG10579-PE 4
CG10498-PA CG10579-PD 4
CG10498-PA CG10579-PN 4
CG10498-PA CG10579-PL 4
CG10498-PA CG10579-PK 4
CG10498-PA CG10579-PI 4
CG10498-PA CG10579-PG 4
CG10498-PA CG4268-PG 5
CG10498-PA CG4268-PF 5
CG10498-PA CG4268-PE 5
CG10498-PA CG8201-PA 23
CG10498-PA CG8201-PV 23
CG10498-PA CG8201-PL 23
CG10498-PA CG8201-PP 23
CG10498-PA CG8201-PS 23
CG10498-PA CG8201-PX 23
CG10498-PA CG8201-PR 23
CG10498-PA CG4006-PC 26
CG10498-PA CG6117-PB 27
CG30357-PB CG30357-PA 1
CG30357-PB CG14767-PA 1
CG30357-PB CG14767-PB 1
CG30357-PB CG14767-PC 1
CG30357-PB CG12857-PA 2
CG30357-PB CG12857-PB 3
2.g1839.t1 BP2-PA 1
2.g1839.t1 BP2-PB 1
2.g1839.t1 BP2-PD 1
2.g1839.t1 BP1-PA 3
CG13243-PA CG13243-PB 1
CG13243-PA CG13243-PA 1
CG13314-PA CG13314-PB 1
CG13314-PA CG13314-PA 1
0.g498.t1 CG15443-PA 1
CG8545-PA CG8545-PA 1
CG8545-PA CG11109-PA 2
CG8545-PA CG11109-PB 2
6.g739.t1 CG1637-PC 1
6.g739.t1 CG1637-PA 1
6.g739.t1 CG1637-PB 1
2.g607.t1 CG12350-PA 21
4.g10.t3 CG1651-PF 1
4.g10.t3 CG1651-PE 1
4.g10.t3 CG1651-PD 1
4.g10.t3 CG1651-PC 1
4.g10.t3 CG1651-PA 1
4.g10.t3 CG1651-PB 1
4.g10.t3 CG34416-PP 1
4.g10.t3 CG34416-PL 1
4.g10.t3 CG34416-PJ 1
4.g10.t3 CG34416-PT 1
4.g10.t3 CG34416-PS 1
4.g10.t3 CG34416-PG 1
4.g10.t3 CG34416-PM 1
4.g10.t3 CG34416-PQ 1
4.g10.t3 CG34416-PF 1
4.g10.t3 CG34416-PR 1
4.g10.t3 CG34416-PK 1
4.g10.t3 CG42734-PU 1
4.g10.t3 CG34416-PN 1
4.g10.t3 CG34416-PE 1
4.g10.t3 CG10011-PA 4
1.g712.t1 II128-PA 1
1.g712.t1 II140-PA 1
1.g712.t1 CG4033-PA 2
CG10756-PA CG10756-PA 1
CG7887-PA CG7887-PA 1
CG7887-PA CG7887-PC 1
CG7887-PA CG7887-PB 1
CG7887-PA CG6515-PA 2
CG7887-PA CG6515-PB 2
CG7887-PA CG10823-PC 5
CG7887-PA CG10823-PA 5
CG7887-PA CG42244-PJ 6
CG7887-PA CG9652-PE 10
CG7887-PA CG9652-PB 10
CG7887-PA CG9652-PD 10
CG7887-PA CG33517-PC 13
CG7887-PA CG18741-PB 14
CG7201-PA CG7201-PB 1
CG7201-PA CG7201-PA 1
CG10732-PA CG10732-PA 1
CG10732-PA CG10732-PD 1
CG10732-PA CG10732-PC 1
CG10732-PA CG10732-PB 1
1.g1394.t1 CG5767-PA 1
1.g1394.t1 CG5770-PA 2
1.g1394.t1 CG10911-PA 3
1.g1394.t1 CG34005-PB 3
0.g2057.t2 CG9339-PC 1
0.g2057.t2 CG9339-PA 1
0.g2057.t2 CG9339-PH 1
0.g2057.t2 CG9339-PB 1
0.g2057.t2 CG9339-PI 1
0.g2057.t2 CG9339-PF 1
0.g2057.t2 CG9339-PK 1
0.g2057.t2 CG9339-PG 1
0.g2057.t2 CG9339-PD 1
0.g2057.t2 CG9339-PE 1
0.g2057.t2 CG9339-PL 1
0.g2057.t2 CG9339-PJ 1
0.g2057.t2 CG32464-PI 2
0.g2057.t2 CG32464-PQ 2
0.g2057.t2 CG32464-PH 2
0.g2057.t2 CG32464-PA 2
0.g2057.t2 CG32464-PC 2
0.g2057.t2 CG32464-PF 3
0.g2057.t2 CG32464-PR 3
0.g2057.t2 CG32464-PT 3
0.g2057.t2 CG32464-PS 3
0.g2057.t2 CG32464-PM 3
0.g2057.t2 CG32464-PX 3
0.g2057.t2 CG32464-PW 3
CG13920-PA CG13920-PA 1
CG6893-PB CG6893-PB 1
CG6893-PB CG18363-PA 4
2.g1437.t1 CG4879-PB 1
CG7058-PA CG7058-PB 1
CG7058-PA CG7058-PC 1
CG8938-PB CG8938-PC 1
CG8938-PB CG8938-PB 1
CG8938-PB CG8938-PA 1
3.g1636.t1 CG9755-PE 1
3.g1636.t1 CG9755-PF 1
3.g1636.t1 CG9755-PB 1
3.g1636.t1 CG9755-PC 1
3.g1636.t1 CG9755-PD 1
3.g1636.t1 CG9755-PA 1
0.g689.t1 CG13990-PA 1
0.g689.t1 CG31439-PA 2
CG10031-PA CG10031-PA 1
2.g1177.t1 CG7303-PA 1
2.g1177.t1 CG14916-PA 2
CG11403-PA CG11403-PA 1
3.g352.t2 CG11094-PC 1
3.g352.t2 CG11094-PB 1
3.g352.t2 CG11094-PE 1
3.g352.t2 CG11094-PD 1
3.g352.t2 CG11094-PA 1
3.g352.t2 CG15504-PA 2
CG13955-PA CG13955-PA 1
CG30496-PA CG30496-PA 1
6.g256.t1 CG32793-PA 1
6.g256.t1 CG3588-PE 1
6.g256.t1 CG3588-PH 1
6.g256.t1 CG3588-PG 1
6.g256.t1 CG3588-PI 1
0.g591.t1 CG6604-PA 1
0.g591.t1 CG11202-PA 3
CG14228-PA CG14228-PA 1
CG14228-PA CG10701-PL 2
CG14228-PA CG10701-PJ 2
CG14228-PA CG10701-PD 2
CG14228-PA CG10701-PI 2
CG14228-PA CG10701-PH 2
CG14228-PA CG10701-PG 2
CG14228-PA CG10701-PF 2
CG14228-PA CG10701-PE 2
CG14228-PA CG11949-PC 7
CG14228-PA CG11949-PE 7
CG14228-PA CG11949-PB 7
CG6838-PA AP3-PC 1
CG6838-PA AP3-PB 1
CG6838-PA AP3-PA 1
CG6838-PA AP3-PH 1
CG6838-PA AP3-PG 1
CG6838-PA AP3-PF 1
CG6838-PA AP3-PE 1
CG6838-PA CG4237-PB 2
CG6838-PA CG4237-PA 2
CG8176-PA CG8176-PC 1
CG8176-PA CG8176-PD 1
CG8176-PA CG8176-PA 1
CG8176-PA CG8176-PB 1
3.g1987.t1 CG6367-PA 10
3.g1987.t1 CG43742-PA 11
3.g1987.t1 CG43110-PA 11
3.g1987.t1 CG30002-PB 13
3.g1987.t1 CG4821-PB 13
3.g1987.t1 CG3795-PA 14
3.g1987.t1 CG30375-PA 15
CG10633-PA CG10633-PA 1
CG10633-PA CG10101-PA 2
CG10633-PA CG14076-PC 3
CG10633-PA CG42643-PA 4
CG7954-PA CG7954-PB 1
CG7954-PA CG7954-PC 1
CG7954-PA CG7954-PD 1
CG7954-PA CG7954-PA 1
CG7954-PA CG43722-PC 8
CG7954-PA CG11063-PC 8
CG7954-PA CG11063-PB 8
CG13067-PA CG13067-PA 1
CG12439-PA CG18241-PA 1
CG12439-PA CG1149-PA 1
CG12439-PA CG7121-PA 3
CG12439-PA CG6890-PA 5
CG11822-PA CG11822-PA 1
CG31327-PB CG9652-PC 1
CG31327-PB CG9652-PB 1
CG31327-PB CG9652-PE 1
CG31327-PB CG9652-PD 1
CG31327-PB CG33517-PA 5
CG31327-PB CG15113-PA 8
CG31327-PB CG15113-PE 8
CG31327-PB CG2872-PB 14
CG30007-PE CG30007-PE 1
CG30007-PE CG30007-PC 1
CG30007-PE CG30007-PB 1
CG30007-PE CG30007-PD 1
CG1916-PA CG1916-PA 1
CG4382-PA CG4382-PB 1
CG4382-PA CG4757-PA 2
0.g2020.t1 CG17472-PA 1
CG4382-PB CG5397-PA 12
CG4382-PB CG10339-PA 14
CG1972-PA CG1972-PA 1
CG1972-PA CG7698-PA 2
CG17223-PA GT1-PA 1
CG17223-PA GT2-PB 2
CG12001-PA CG12001-PB 1
CG12001-PA CG12001-PA 1
CG12743-PA CG12743-PC 1
CG12743-PA CG12743-PB 1
CG12743-PA CG12743-PA 1
CG31004-PA CG31004-PB 1
CG31004-PA CG31004-PA 1
CG31004-PA CG31004-PD 1
CG31004-PA CG31004-PC 1
CG5359-PA CG5359-PC 1
CG5359-PA CG5359-PB 1
CG5359-PA CG5359-PA 1
CG5359-PA CG7276-PB 2
CG31004-PC CG31004-PB 1
CG31004-PC CG31004-PA 1
CG31004-PC CG31004-PD 1
CG31004-PC CG31004-PC 1
CG31004-PB CG31004-PB 1
CG31004-PB CG31004-PA 1
CG31004-PB CG31004-PD 1
CG31004-PB CG31004-PC 1
CG31004-PD CG31004-PC 1
CG31004-PD CG31004-PB 1
CG31004-PD CG31004-PA 1
CG31004-PD CG31004-PD 1
CG12743-PC CG12743-PC 1
CG12743-PC CG12743-PB 1
CG12743-PC CG12743-PA 1
CG6905-PA CG6905-PB 1
CG6905-PA CG6905-PA 1
CG6096-PA CG6096-PA 1
CG6096-PA CG8365-PA 2
CG6096-PA CG8328-PA 4
6.g1046.t1 CG8958-PA 1
6.g1046.t1 CG12698-PA 2
2.g1658.t1 CG4098-PA 1
CG12844-PA CG12844-PB 1
CG12844-PA CG12843-PA 2
CG12844-PA CG12845-PA 3
CG12844-PA CG2374-PA 6
CG12929-PA CG12929-PA 1
CG6866-PA CG6866-PB 1
CG6866-PA CG6866-PA 1
CG6866-PA CG6866-PC 1
CG6866-PA CG6866-PD 1
CG42542-PD CG42542-PD 1
CG42542-PD CG42542-PE 1
CG42542-PD CG42542-PG 1
CG42542-PD CG42542-PF 2
CG42542-PD CG42542-PC 2
CG42542-PD CG42542-PB 2
CG13472-PA CG13472-PA 1
CG11372-PA CG11372-PA 1
CG11372-PA CG11372-PE 1
CG11372-PA CG11372-PD 1
CG11372-PA CG11372-PB 1
CG11372-PA CG11372-PF 1
CG14741-PA CG14741-PD 1
CG14741-PA CG14741-PE 1
CG14741-PA CG14741-PC 1
CG14741-PA CG14741-PB 1
CG14741-PA CG42321-PL 2
CG14741-PA CG42321-PJ 2
CG14741-PA CG42321-PR 2
CG14741-PA CG42321-PI 2
CG14741-PA CG42321-PK 2
CG14741-PA CG42321-PS 2
CG14741-PA CG42321-PM 2
CG14741-PA CG42321-PE 2
CG14741-PA CG42321-PQ 2
CG14741-PA CG33298-PD 5
CG14741-PA CG33298-PC 5
CG14741-PA CG33298-PA 5
CG14741-PA CG33298-PB 5
CG14741-PA CG31729-PA 6
CG34411-PB CG34411-PB 1
CG34411-PB CG31096-PA 2
CG34411-PB CG16974-PB 8
CG34411-PB CG16974-PA 8
CG34411-PB CG18095-PB 8
CG34411-PB CG18095-PA 8
CG34411-PB CG34368-PD 9
CG34411-PB CG34368-PC 9
CG7764-PA CG7764-PA 1
CG14741-PB CG14741-PD 1
CG14741-PB CG14741-PC 1
CG14741-PB CG14741-PB 1
CG14741-PB CG14741-PE 1
CG14741-PB CG42321-PR 2
CG14741-PB CG42321-PL 2
CG14741-PB CG42321-PJ 2
CG14741-PB CG42321-PK 2
CG14741-PB CG42321-PM 2
CG14741-PB CG42321-PE 2
CG14741-PB CG42321-PI 2
CG14741-PB CG42321-PS 2
CG14741-PB CG42321-PQ 2
CG14741-PB CG42321-PP 2
CG14741-PB CG42321-PO 2
CG14741-PB CG42321-PN 2
CG14741-PB CG42321-PG 2
CG14741-PB CG42321-PH 2
CG14741-PB CG31729-PB 5
1.g998.t1 CG10117-PA 1
CG2179-PA CG2179-PA 1
CG2179-PA CG2179-PC 1
CG13608-PA CG13608-PA 1
CG11981-PA CG11981-PA 1
CG11981-PA CG4097-PA 2
3.g2159.t1 CG10238-PA 1
CG4599-PA CG4599-PA 1
CG4599-PA CG4599-PB 1
CG4599-PA CG8286-PA 2
CG4400-PA CG4400-PA 1
CG32351-PA CG32351-PA 1
CG32351-PA CG6372-PA 1
CG32351-PA CG32064-PA 2
CG32351-PA CG4439-PA 2
CG32351-PA CG18369-PA 2
CG32351-PA CG13340-PB 2
CG32351-PA CG13340-PA 2
CG18085-PA CG18085-PA 1
CG18085-PA CG8250-PB 2
CG18085-PA CG8250-PA 2
CG18085-PA CG14396-PD 6
CG18085-PA CG14396-PE 6
CG18085-PA CG14396-PA 6
CG18085-PA CG14396-PB 6
CG18085-PA CG14396-PC 6
CG18085-PA CG8874-PB 7
CG18085-PA CG4007-PA 8
CG18085-PA CG1511-PD 9
CG18085-PA CG42317-PK 10
CG18085-PA CG42317-PI 10
CG18085-PA CG42317-PJ 10
CG18085-PA CG17309-PE 10
CG18085-PA CG32134-PB 10
CG18085-PA CG32134-PA 10
3.g666.t1 CG7676-PA 1
2.g1130.t1 CG7616-PB 1
2.g1130.t1 CG7616-PA 1
2.g1130.t1 CG14142-PB 1
2.g1130.t1 CG14142-PD 2
CG14670-PA CG14670-PA 1
CG18233-PE CG18233-PB 1
CG18233-PE CG18234-PC 1
CG18233-PE CG18231-PB 1
CG18233-PE NE3-PA 7
CG18233-PE CG15539-PA 10
CG18233-PE NE2-PA 11
0.g460.t1 CG2958-PA 1
0.g460.t1 CG7106-PB 5
0.g460.t1 CG2826-PA 7
CG15353-PA CG15353-PA 1
3.g2050.t1 CG6364-PC 1
3.g2050.t1 CG6364-PE 1
3.g2050.t1 CG6364-PD 1
3.g2050.t1 CG6364-PA 1
3.g2050.t1 CG6364-PB 2
2.g1263.t1 CG32104-PB 1
CG3530-PA CG3530-PA 1
CG3530-PA CG3530-PB 1
CG3530-PA CG3530-PC 1
CG3530-PA CG9115-PA 2
CG3530-PA CG3632-PE 3
CG3530-PA CG3632-PH 3
CG3530-PA CG3632-PG 3
CG3530-PA CG3632-PF 3
2.g1263.t2 CG32104-PB 1
CG8560-PA CG8560-PB 1
CG8560-PA CG8560-PA 1
CG8560-PA CG8562-PA 2
CG8560-PA CG18417-PA 3
CG8560-PA CG14820-PA 10
2.g2155.t1 CG14577-PA 1
3.g977.t1 CG43665-PB 1
3.g977.t1 CG43665-PC 1
CG7036-PA CG7036-PD 1
CG7036-PA CG7036-PC 1
CG7036-PA CG7036-PB 1
CG7036-PA CG1845-PA 2
CG7036-PA CG1070-PA 3
CG7036-PA CG1070-PD 3
3.g76.t1 CG14667-PB 1
3.g76.t1 CG7357-PA 9
6.g1122.t1 CG32572-PA 1
CG10152-PA CG10152-PB 1
CG10152-PA CG10152-PA 1
CG10152-PA CG7644-PB 8
CG10152-PA CG7644-PA 8
CG10152-PA CG4135-PB 9
CG10391-PA CG10391-PA 1
CG10391-PA CG15077-PA 18
CG11658-PA CG11658-PE 1
CG11658-PA CG11658-PD 1
CG11658-PA CG11658-PC 1
CG11658-PA CG11658-PB 1
CG11658-PA CG11658-PA 1
2.g446.t1 CG15002-PB 1
2.g446.t1 CG15002-PC 1
2.g446.t1 CG4821-PB 5
2.g446.t1 CG4821-PE 6
2.g446.t1 CG4793-PD 11
2.g446.t1 CG14642-PC 11
2.g446.t1 CG14642-PB 11
2.g446.t1 CG6361-PA 12
2.g446.t1 CG31266-PB 12
2.g446.t1 CG10469-PA 14
2.g446.t1 CG14780-PA 14
2.g446.t1 CG32374-PA 15
2.g446.t1 CG11911-PA 16
2.g446.t1 CG30088-PB 17
1.g710.t1 CG43191-PA 1
3.g2581.t1 CG14506-PA 1
CG14153-PA CG14153-PA 1
CG5130-PA CG5130-PB 1
CG5130-PA CG5130-PA 1
CG5130-PA CG17723-PG 2
CG5130-PA CG17723-PE 2
CG5130-PA CG17723-PD 2
CG5130-PA CG17723-PC 2
CG5130-PA CG17723-PB 2
CG5130-PA CG17723-PA 2
CG5130-PA CG17723-PF 2
CG16854-PB CG16854-PB 1
CG16854-PB CG16854-PC 1
CG16854-PB CG1428-PA 5
CG16854-PB CG9988-PA 8
CG6751-PA CG6751-PA 1
CG7686-PA CG7686-PA 1
CG3825-PA CG3825-PA 1
CG3044-PA CG3044-PA 1
CG6765-PA CG6765-PA 1
2.g1261.t1 CG32104-PB 1
CG4557-PA CG4557-PA 1
CG6673-PA CG6673-PA 1
CG6673-PA CG6673-PB 2
CG10345-PA CG10345-PA 1
CG10345-PA CG40006-PA 2
CG10345-PA CG1887-PF 4
CG10345-PA CG3829-PA 4
CG14122-PA CG14122-PA 1
CG14122-PA CG7759-PB 2
CG14122-PA CG7759-PA 2
CG14122-PA CG8378-PA 3
CG8330-PA CG8330-PA 1
CG8330-PA CG12157-PB 2
CG8330-PA CG12157-PA 2
CG8330-PA CG4520-PA 3
CG16957-PA CG16957-PA 1
CG16957-PA CG9066-PB 2
CG16957-PA CG9066-PA 2
CG42625-PC CG43224-PI 1
CG42625-PC CG43224-PH 1
CG42625-PC CG43224-PF 1
CG42625-PC CG43224-PE 1
CG42625-PC CG43224-PL 1
CG42625-PC CG43224-PJ 1
CG42625-PC CG43224-PG 1
CG30381-PA CG30381-PB 1
CG4496-PA CG4496-PA 1
0.g212.t1 CG42295-PB 1
0.g212.t1 CG7106-PB 2
0.g212.t1 CG15358-PA 3
0.g212.t1 CG15818-PA 4
CG30356-PA CG30356-PA 1
CG14711-PA CG14711-PA 1
CG14711-PA CG4424-PA 2
CG14098-PA CG14098-PB 1
CG14098-PA CG14098-PA 1
CG9969-PA CG9969-PA 1
CG6877-PA CG6877-PA 1
CG18258-PA CG18258-PA 1
CG18258-PA CG5162-PA 2
CG18258-PA CG5665-PC 3
CG18258-PA CG4582-PA 11
CG1494-PB CG1494-PC 1
CG1494-PB CG1494-PB 1
CG12031-PA ED14-PA 1
CG12031-PA ED14-PB 1
CG11262-PA CG11262-PA 1
CG11262-PA CG31693-PA 1
CG11262-PA CG31693-PB 1
CG11262-PA CG15624-PC 2
CG11262-PA CG15624-PA 2
CG30099-PA CG30099-PA 1
CG5346-PA CG5346-PA 1
CG5346-PA CG33099-PA 2
CG5346-PA CG33093-PA 3
CG14505-PB CG14505-PB 1
CG14505-PB CG14505-PC 1
CG5337-PA CG5337-PA 1
CG5337-PA CG11490-PC 2
CG5337-PA CG11490-PB 2
CG5337-PA CG11490-PA 2
CG5337-PA CG8155-PA 3
CG14057-PA CG14057-PA 1
3.g859.t1 CG4006-PC 1
3.g859.t1 CG4006-PA 1
3.g859.t1 CG4006-PB 1
CG11155-PB CG11155-PB 1
CG11155-PB CG11155-PA 1
CG11155-PB CG11155-PC 1
CG11155-PB CG9935-PA 1
CG11155-PB CG9935-PC 1
CG11155-PB CG9935-PB 1
CG11155-PB CG6992-PI 9
CG11155-PB CG4226-PC 10
CG11155-PB CG15627-PC 12
CG11155-PB CG15627-PB 12
2.g2152.t1 CG7166-PB 1
2.g2152.t1 CG6669-PA 2
2.g2152.t1 CG34353-PB 3
2.g2152.t1 CG34353-PA 3
2.g2152.t1 CG40378-PB 14
2.g2152.t1 CG8581-PB 16
CG6363-PA RG15-PA 1
CG18778-PA CG18778-PA 1
CG32556-PA CG32556-PA 1
CG32556-PA CG32556-PB 1
CG7598-PA CG7598-PA 1
CG4439-PA CG4439-PA 1
CG4439-PA CG18369-PA 1
CG4439-PA CG4750-PC 1
CG4439-PA CG4750-PA 1
CG4439-PA CG13340-PB 1
CG4439-PA CG13340-PA 1
CG4439-PA CG32063-PB 1
CG4439-PA CG32064-PA 1
CG4439-PA CG32351-PA 2
CG4439-PA CG6372-PA 2
CG15437-PA CG15437-PA 1
CG15437-PA CG10682-PA 7
CG15437-PA CG8188-PB 7
CG15437-PA CG8188-PA 7
CG15437-PA CG8284-PA 7
CG15437-PA CG7656-PE 8
CG15437-PA CG7656-PD 8
CG15437-PA CG3018-PD 8
CG15437-PA CG3018-PC 8
CG15437-PA CG3018-PB 8
CG15437-PA CG3018-PA 8
CG15437-PA CG40045-PC 9
CG15437-PA CG2257-PB 10
CG15437-PA CG2257-PC 10
CG15437-PA CG2257-PA 10
1.g768.t1 CG13158-PA 1
1.g768.t1 CG16755-PA 2
CG14814-PA CG14814-PA 1
CG14814-PA CG14814-PB 1
CG14814-PA CG11322-PB 2
CG14814-PA CG2694-PA 2
CG14814-PA CG2694-PD 2
CG14814-PA CG2694-PB 2
CG11155-PA CG11155-PB 1
CG11155-PA CG11155-PA 1
CG11155-PA CG11155-PC 1
CG11155-PA CG9935-PA 1
CG11155-PA CG9935-PC 1
CG11155-PA CG9935-PB 1
CG11155-PA CG6992-PI 8
CG11155-PA CG15627-PC 12
CG11155-PA CG15627-PB 12
CG5725-PB CG5725-PE 1
CG5725-PB CG5725-PB 1
CG5725-PB CG5725-PA 1
CG5725-PB CG5725-PG 1
CG5725-PB CG5725-PC 1
CG5725-PB CG5725-PD 1
CG5725-PB CG5725-PF 1
2.g13.t1 CG6851-PG 1
2.g13.t1 CG6851-PF 1
2.g13.t1 CG6851-PE 1
2.g13.t1 CG6851-PC 1
2.g13.t1 CG6851-PA 1
2.g13.t1 CG6851-PB 1
CG9316-PA CG9316-PA 1
CG5880-PA CG5880-PA 1
CG13202-PA CG13202-PA 1
CG6641-PA CG6641-PA 1
CG33985-PA CG33986-PB 1
0.g1399.t1 CG12287-PB 1
0.g1399.t1 CG12287-PA 1
0.g1399.t1 CG34395-PD 2
0.g1399.t1 CG10037-PC 5
CG6522-PA CG6522-PA 1
CG6522-PA CG11084-PC 2
CG6522-PA CG11084-PA 2
CG6522-PA CG11084-PB 2
CG5916-PA CG5916-PA 1
CG5916-PA CG42612-PC 6
CG5916-PA CG8085-PE 6
CG5916-PA CG8085-PB 6
CG5916-PA CG8085-PC 6
CG5916-PA CG8085-PF 6
CG5916-PA CG8085-PA 6
CG33322-PA CG33322-PA 1
CG33322-PA CG31801-PC 3
CG10063-PA CG10063-PA 1
3.g715.t1 CG7623-PB 1
3.g715.t1 CG7623-PA 1
3.g715.t1 CG43748-PC 1
3.g715.t1 CG43748-PD 1
3.g715.t1 CG14329-PA 2
3.g429.t1 CG3421-PA 1
3.g429.t2 CG3593-PA 1
CG15362-PA CG15362-PA 1
CG15362-PA CG34015-PA 2
CG6750-PA CG6750-PA 1
CG4321-PA CG4321-PA 1
CG4321-PA CG3466-PA 2
CG4321-PA CG3540-PA 3
CG4321-PA CG3050-PA 25
CG4321-PA CG11466-PA 26
CG4321-PA CG9438-PA 27
CG4321-PA CG10245-PB 28
CG13431-PA CG13431-PA 1
2.g1504.t1 CG7276-PB 1
2.g1504.t1 CG5359-PC 2
2.g1504.t1 CG5359-PB 2
2.g1504.t1 CG5359-PA 2
CG8959-PA CG8959-PA 1
CG8959-PA CG11048-PA 1
CG1749-PA CG1749-PA 1
CG9195-PA CG9195-PC 1
CG9195-PA CG9195-PA 1
1.g720.t1 CG8878-PB 1
1.g720.t1 CG8878-PA 1
1.g720.t1 CG13178-PA 1
1.g550.t1 CG33183-PE 1
1.g550.t1 CG33183-PC 2
CG31659-PA CG31659-PA 1
3.g418.t2 CG17299-PF 1
3.g418.t2 CG17299-PS 1
3.g418.t2 CG17299-PR 1
3.g418.t2 CG17299-PA 2
3.g418.t2 CG17299-PB 2
CG7860-PA CG7860-PA 1
CG7860-PA CG5241-PA 2
CG7860-PA CG10474-PA 3
CG7860-PA CG1827-PB 3
CG7860-PA CG1827-PC 3
CG5838-PA CG5838-PB 1
CG5838-PA CG5838-PA 1
CG10492-PA CG10492-PB 1
CG10492-PA CG10492-PA 1
CG42382-PA CG42382-PA 1
1.g1004.t2 CG10128-PF 1
1.g1004.t2 CG10128-PA 1
1.g1004.t2 CG10128-PG 1
CG3017-PA CG3017-PA 1
CG3017-PA CG10361-PA 2
CG3017-PA CG4016-PC 4
CG3017-PA CG4016-PA 4
CG3017-PA CG4016-PB 4
CG18279-PB IM10-PB 1
CG15727-PA CG15727-PA 1
CG11416-PA CG11416-PA 1
0.g334.t1 CG3151-PI 1
0.g334.t1 CG3151-PB 1
0.g334.t1 CG3151-PC 1
0.g334.t1 CG3151-PH 1
0.g334.t1 CG3151-PG 1
0.g334.t1 CG3151-PF 1
0.g334.t1 CG3151-PE 1
0.g334.t1 CG3151-PJ 1
0.g334.t1 CG43770-PU 4
0.g334.t1 CG43770-PE 4
0.g334.t1 CG43770-PA 4
0.g334.t1 CG43770-PS 4
0.g334.t1 CG43770-PV 4
0.g334.t1 CG43770-PI 4
0.g334.t1 CG43770-PC 4
0.g334.t1 CG43770-PN 4
0.g334.t1 CG43770-PR 4
0.g334.t1 CG43770-PH 4
0.g334.t1 CG43770-PO 4
CG6803-PC CG6803-PB 1
CG6803-PC CG6803-PM 1
CG6803-PC CG6803-PL 1
CG6803-PC CG6803-PJ 1
CG6803-PC CG6803-PF 1
CG6803-PC CG6803-PD 1
2.g708.t1 CG8640-PA 1
2.g708.t1 CG18348-PA 3
2.g708.t1 CG11650-PA 5
2.g708.t1 CG7663-PA 6
CG10582-PA CG10582-PA 1
CG10582-PA CG10582-PC 1
CG12119-PA CG12119-PA 1
CG12119-PA CG33548-PA 2
CG12119-PA CG9640-PB 7
CG12119-PA CG9640-PA 7
CG12119-PA CG11160-PC 7
CG16987-PA CG16987-PA 1
CG16987-PA CG16987-PB 1
CG16987-PA CG11062-PA 2
CG16987-PA CG9885-PF 3
CG16987-PA CG9885-PA 3
CG16987-PA CG9885-PE 3
CG16987-PA CG9885-PD 3
CG16987-PA CG9885-PC 3
CG16987-PA CG9885-PB 3
1.g180.t1 CG11121-PA 1
1.g180.t1 CG3871-PB 2
1.g180.t1 CG3871-PA 2
CG32667-PA CG32667-PA 1
CG3935-PA CG3935-PA 1
CG3935-PA CG2819-PA 2
CG3935-PA CG34340-PE 3
CG3935-PA CG10704-PA 7
CG11319-PA CG11319-PA 1
CG11319-PA CG9059-PF 2
CG11319-PA CG9059-PH 2
CG11319-PA CG9059-PD 2
CG11319-PA CG9059-PG 2
CG11319-PA CG9059-PE 2
CG18110-PA CG18110-PB 1
CG18110-PA CG18110-PA 1
CG18110-PA CG8527-PD 5
CG18110-PA CG8527-PA 5
3.g901.t1 CG4606-PA 1
3.g901.t1 CG18802-PA 2
3.g901.t1 CG9468-PA 3
CG7828-PA BP1-PA 1
CG7828-PA BP1-PB 1
CG7828-PA CG12276-PA 2
CG8620-PB CG8620-PB 1
2.g912.t1 CG13310-PA 1
2.g912.t1 CG13313-PA 2
CG42704-PA CG42704-PA 1
CG6157-PA CG6157-PA 1
CG6157-PA CG6157-PB 1
CG42561-PA CG42561-PA 1
CG42561-PA CG42562-PA 2
CG4286-PA CG4286-PA 1
CG13299-PA CG13299-PA 1
1.g2288.t1 CG2790-PA 1
CG7376-PA CG7376-PB 1
CG7376-PA CG7376-PA 1
CG13428-PA CG13428-PA 1
CG7376-PB CG7376-PB 1
CG7376-PB CG7376-PA 1
0.g1831.t1 CG31801-PC 1
0.g1831.t1 CG42626-PB 2
CG9183-PA CG9183-PA 1
CG33966-PA CG33966-PA 1
CG33966-PA CG33514-PA 2
CG33966-PA CG12926-PA 3
CG7625-PA CG7625-PA 1
CG10474-PA CG10474-PA 1
CG10474-PA CG1827-PC 2
CG5874-PA CG5874-PB 1
CG5874-PA CG5874-PA 1
CG16840-PA CG16840-PA 1
CG16840-PA CG9929-PA 6
CG17342-PB CG17342-PB 1
CG17342-PB CG17342-PA 1
CG17342-PB CG3086-PF 2
CG17342-PB CG3086-PE 2
CG17342-PB CG3086-PD 2
CG17342-PB CG3086-PC 2
CG17342-PB CG3086-PB 2
CG10609-PA CG10609-PB 1
CG10609-PA CG10609-PA 1
1.g218.t1 CG1339-PA 1
CG4086-PA CG4086-PA 1
CG18290-PA CG18290-PB 1
CG18290-PA CG18290-PA 1
CG18290-PA CG10067-PA 1
CG18290-PA CG5178-PA 1
CG18290-PA CG12051-PA 1
CG18290-PA CG4027-PD 1
CG18290-PA CG4027-PC 1
CG18290-PA CG4027-PA 1
CG18290-PA CG4027-PB 1
CG18290-PA CG7478-PA 1
CG18290-PA CG10067-PC 1
CG18290-PA CG5409-PA 1
CG18290-PA CG6174-PA 2
CG5591-PA CG5591-PA 1
CG5591-PA CG2682-PB 2
3.g2667.t1 CG7899-PB 1
3.g2667.t1 CG7899-PA 1
3.g2667.t1 CG9451-PA 4
CG4585-PA CG4585-PA 1
CG6539-PA CG6539-PA 1
CG6539-PA CG5800-PA 9
CG6539-PA CG32344-PA 10
CG6539-PA CG17023-PD 13
CG32282-PA CG32282-PA 1
CG32282-PA CG10810-PA 3
0.g636.t1 CG8982-PA 1
CG13317-PA CG13317-PA 1
CG32885-PA CG32885-PA 1
CG32885-PA CG32885-PC 1
14528.g1423.t1 CG6578-PA 1
14528.g1423.t1 CG7241-PA 3
14528.g1423.t1 CG8733-PA 4
CG8097-PA CG8097-PA 1
CG8333-PA CG8333-PA 1
CG8333-PA CG14548-PA 2
CG8333-PA CG8361-PA 3
0.g1966.t1 PP43-PA 1
CG11207-PA CG1655-PA 2
CG7085-PA CG7085-PE 1
CG7085-PA CG7085-PA 1
CG7085-PA CG7085-PD 1
6.g1322.t3 CG33525-PC 1
6.g1322.t3 CG33525-PA 1
6.g1322.t3 CG33525-PD 1
6.g1322.t3 CG42687-PF 1
6.g1322.t3 CG33525-PE 1
6.g1322.t3 CG42687-PI 1
6.g1322.t3 CG42687-PH 1
6.g1322.t3 CG42687-PG 1
1.g2212.t1 CG42289-PA 1
1.g2212.t1 CG42291-PB 1
1.g2212.t1 CG12525-PA 6
0.g1709.t1 CG4952-PB 1
0.g1709.t1 CG4952-PE 1
0.g1709.t1 CG4952-PD 1
0.g1709.t1 CG4952-PF 1
0.g1709.t1 CG4952-PA 1
0.g1709.t1 CG4952-PC 1
0.g1709.t1 CG4952-PG 1
CG10140-PA CG10140-PA 1
CG10140-PA CG10154-PB 3
CG10140-PA CG10154-PA 3
CG10140-PA CG33986-PB 5
CG7415-PA CG7415-PC 1
CG7415-PA CG7415-PB 1
6.g1322.t2 CG42687-PF 1
6.g1322.t2 CG33525-PE 1
6.g1322.t2 CG33525-PC 1
6.g1322.t2 CG33525-PA 1
6.g1322.t2 CG33525-PD 1
6.g1322.t2 CG42687-PI 1
6.g1322.t2 CG42687-PH 1
6.g1322.t2 CG42687-PG 1
CG5786-PA CG5786-PA 1
CG1801-PD CG1801-PC 1
CG1801-PD CG31731-PB 7
CG1801-PD CG31731-PA 8
CG1801-PD CG43672-PA 9
CG1801-PD CG31213-PA 10
CG5701-PA CG5701-PA 1
CG5701-PA CG5701-PB 1
CG5701-PA CG5701-PC 1
2.g1061.t1 CG14156-PA 1
2.g1061.t1 CG12526-PA 6
CG6391-PA CG6391-PC 1
CG6391-PA CG6391-PB 1
CG6391-PA CG6391-PA 1
CG6984-PA CG6984-PA 1
CG32808-PA CG32808-PA 1
CG32808-PA CG11911-PA 7
CG32808-PA CG31266-PB 7
CG32808-PA CG10469-PA 7
CG32808-PA CG32270-PA 10
CG32808-PA CG16998-PA 11
CG32808-PA CG6048-PA 11
CG32808-PA CG14642-PC 11
CG32808-PA CG14642-PB 11
CG32808-PA CG6361-PA 11
CG32808-PA CG8952-PA 12
CG32808-PA CG15002-PC 12
CG32808-PA CG11670-PD 12
CG32808-PA CG10764-PA 12
CG32808-PA CG30088-PB 13
CG32808-PA CG33461-PB 13
CG32808-PA CG32755-PA 14
CG32808-PA CG30091-PA 15
1.g873.t1 CG34315-PB 1
1.g873.t1 CG42571-PB 4
CG1849-PA CG1849-PA 1
CG1849-PA CG1849-PB 1
CG1849-PA CG1689-PA 3
CG4871-PA CG4871-PA 1
CG4871-PA CG4871-PB 1
CG6444-PA CG6444-PA 1
CG6444-PA CG11591-PA 2
CG8200-PA CG8200-PB 1
CG8200-PA CG8200-PA 1
CG8200-PA CG32593-PA 3
CG8200-PA CG32593-PK 3
CG8200-PA CG32593-PE 3
CG8200-PA CG32593-PJ 3
CG33103-PE CG33103-PE 1
CG33103-PE CG33103-PG 1
CG33103-PE CG33103-PF 1
CG33103-PE CG33103-PC 1
CG33103-PE CG6232-PA 2
CG33103-PE CG6232-PB 2
CG33103-PE CG14869-PB 4
CG5701-PB CG5701-PB 1
CG5701-PB CG5701-PC 1
CG5701-PB CG5701-PA 1
CG3131-PB CG3131-PB 1
CG3131-PB CG34399-PC 2
CG8200-PB CG8200-PA 1
CG8200-PB CG8200-PB 1
CG8200-PB CG32593-PB 2
CG8200-PB CG32593-PF 2
CG8200-PB CG32593-PL 2
CG8200-PB CG32593-PI 2
CG8200-PB CG32593-PA 2
CG8200-PB CG32593-PK 2
CG8200-PB CG32593-PE 2
CG11629-PA CG11629-PA 1
1.g1448.t1 CG5189-PB 1
1.g1448.t1 CG5189-PA 1
CG7846-PA CG7846-PA 1
3.g2752.t1 CG2267-PA 1
1.g1006.t1 HP2-PA 1
1.g1006.t1 HP2-PB 1
6.g484.t1 CG14442-PA 1
6.g484.t1 CG14442-PB 1
6.g484.t1 CG14440-PB 2
6.g484.t1 CG14440-PA 2
CG12703-PA CG12703-PA 1
CG12703-PA CG2316-PH 2
CG12703-PA CG2316-PC 2
CG12703-PA CG2316-PD 2
CG12703-PA CG2316-PE 2
CG12703-PA CG2316-PA 2
CG12703-PA CG2316-PG 2
CG12703-PA CG2316-PB 2
CG9259-PA CG9259-PC 1
CG9259-PA CG9259-PB 1
CG9259-PA CG9259-PA 1
CG9259-PA CG33509-PA 4
CG9259-PA CG31974-PD 7
CG9259-PA CG1561-PB 8
CG9259-PA CG5644-PA 8
3.g651.t1 CG14301-PB 1
3.g651.t1 CG14304-PC 2
0.g490.t1 FS18-PA 1
CG7062-PA RP3-PB 1
CG7062-PA RP3-PA 1
CG7062-PA CG4921-PA 4
CG7062-PA CG4921-PB 4
CG7062-PA CG7576-PA 5
CG7062-PA CG9575-PB 7
CG7062-PA CG9575-PA 7
1.g804.t2 CG8815-PD 1
1.g804.t2 CG8815-PE 1
1.g804.t2 CG8815-PB 1
1.g804.t2 CG8815-PC 1
1.g804.t2 CG8815-PG 1
1.g804.t2 CG8815-PF 1
1.g804.t2 CG8815-PA 1
1.g376.t1 CG30356-PA 1
1.g2235.t1 CG4741-PB 1
1.g2235.t1 CG4741-PA 2
CG10922-PA CG10922-PA 1
CG10922-PA CG10922-PB 1
CG10922-PA CG42569-PA 2
CG12800-PA CG12800-PA 1
CG12800-PA CG4373-PA 1
CG12800-PA CG3050-PA 1
CG12800-PA CG1829-PA 7
CG12800-PA CG3656-PA 23
CG12800-PA CG3540-PB 23
CG12800-PA CG14031-PA 24
CG12800-PA CG1438-PA 24
CG12800-PA CG10843-PA 26
CG12800-PA CG10842-PA 27
CG9589-PA CG9589-PA 1
CG8882-PA CG8882-PA 1
CG10084-PA CG10084-PB 1
CG10084-PA CG10084-PA 1
CG10084-PA CG10084-PD 1
CG10084-PA CG10084-PC 1
CG15525-PA CG15525-PA 1
CG5321-PA CG5321-PB 1
CG5321-PA CG10814-PA 2
CG31924-PB CG31924-PB 1
CG31924-PB CG15441-PB 4
CG31924-PB CG5561-PA 7
CG1304-PA CG1304-PA 1
CG1304-PA CG2071-PA 2
CG1304-PA CG10405-PB 10
CG1304-PA CG5246-PA 11
CG1304-PA CG10469-PA 14
CG1304-PA CG11911-PA 15
CG1304-PA CG6048-PA 16
CG1304-PA CG32270-PA 16
CG1304-PA CG4927-PC 17
CG1304-PA CG32755-PA 17
CG1304-PA CG2056-PD 18
CG1304-PA CG2056-PC 18
CG1304-PA CG2056-PA 18
CG1304-PA CG2056-PB 18
CG1304-PA CG30283-PB 18
CG14823-PA CG14823-PA 1
CG14823-PA CG14823-PD 2
CG14823-PA CG6421-PA 4
CG14823-PA CG6426-PA 4
CG32383-PA CG32383-PB 1
CG32383-PA CG32382-PB 2
CG14315-PA CG14315-PA 1
CG14315-PA CG34433-PB 3
CG32240-PA CG32240-PA 1
1.g1911.t1 CG42565-PA 1
2.g171.t1 CG33791-PC 1
2.g171.t1 CG33791-PA 1
2.g171.t1 CG33791-PF 1
2.g171.t1 CG33791-PE 1
2.g171.t1 CG33791-PB 1
2.g171.t1 CG33791-PD 1
2.g171.t1 CG11661-PF 1
2.g171.t1 CG11661-PH 1
2.g171.t1 CG11661-PI 1
2.g171.t1 CG11661-PA 1
2.g171.t1 CG11661-PB 1
2.g171.t1 CG11661-PC 1
2.g171.t1 CG11661-PG 1
CG7823-PA CG7823-PB 1
CG7823-PA CG7823-PA 1
CG3065-PA CG3065-PA 1
CG3065-PA CG3065-PB 1
CG3065-PA CG3065-PC 1
CG3065-PA CG12653-PA 4
CG3065-PA CG4677-PB 10
CG12512-PA CG12512-PA 1
CG12512-PA CG4501-PA 4
CG4615-PA CG4615-PA 1
CG3011-PB CG3011-PA 1
CG3011-PB CG3011-PB 1
CG12023-PA GV1-PA 1
CG42403-PG CG42403-PG 1
CG42403-PG CG42403-PL 1
CG42403-PG CG42403-PI 1
CG42403-PG CG42403-PM 1
CG42403-PG CG42403-PE 1
CG42403-PG CG42403-PJ 1
CG42403-PG CG42403-PN 1
CG42403-PG CG42403-PF 1
CG42403-PG CG42403-PK 1
CG15894-PB CG15894-PA 2
CG11183-PA CG11183-PB 1
CG11183-PA CG11183-PA 1
3.g522.t1 CG33934-PE 1
3.g522.t1 CG33934-PD 1
3.g522.t1 CG33934-PC 1
3.g522.t1 CG3979-PD 1
3.g522.t1 CG3979-PA 1
3.g522.t1 CG3979-PC 1
3.g522.t1 CG3979-PB 1
3.g522.t1 CG33933-PB 1
3.g522.t1 CG33933-PA 1
CG4049-PA CG4049-PA 1
CG4049-PA CG4548-PB 2
CG4049-PA CG4548-PA 2
CG31507-PA CG31507-PA 1
CG8193-PA CG8193-PA 1
CG8193-PA CG42640-PA 1
CG8193-PA CG42639-PA 1
CG8193-PA CG4178-PA 3
CG42286-PA CG43462-PC 1
3.g486.t1 CG16953-PB 1
CG11060-PA CG11060-PA 1
CG11060-PA CG30384-PA 3
CG7228-PB CG7228-PF 1
CG7228-PB CG7228-PD 1
CG7228-PB CG7228-PC 1
CG8378-PA CG8378-PA 1
CG8378-PA CG14122-PA 3
CG8378-PA CG1868-PA 4
CG8378-PA CG1868-PB 4
CG5663-PA CG5663-PA 1
6.g375.t1 CG16752-PA 1
6.g375.t1 CG2114-PB 2
6.g375.t1 CG2114-PA 2
6.g375.t1 CG43745-PC 3
6.g375.t1 CG8985-PB 3
6.g375.t1 CG8985-PA 3
6.g375.t1 CG43745-PB 3
6.g375.t1 CG43745-PA 3
0.g1911.t2 CG31794-PH 1
0.g1911.t2 CG31794-PB 1
0.g1911.t2 CG31794-PG 1
0.g1911.t2 CG31794-PF 1
0.g1911.t2 CG31794-PC 1
0.g1911.t2 CG31794-PI 1
0.g1911.t2 CG31794-PA 1
0.g1911.t2 CG34325-PA 4
0.g1911.t2 CG42679-PC 6
0.g1911.t1 CG31794-PB 1
0.g1911.t1 CG31794-PH 1
0.g1911.t1 CG31794-PC 1
0.g1911.t1 CG31794-PI 1
0.g1911.t1 CG31794-PA 1
0.g1911.t1 CG31794-PG 1
0.g1911.t1 CG31794-PF 1
0.g1911.t1 CG31794-PD 2
0.g1911.t1 MK1-PC 11
0.g1911.t1 MK1-PE 11
0.g1911.t1 MK1-PA 11
6.g898.t2 CG10988-PA 1
CG31849-PB CG31849-PA 1
CG31849-PA CG31849-PA 1
CG6475-PA CG6475-PC 1
CG6475-PA CG4302-PA 1
CG6475-PA CG15661-PB 1
CG6475-PA CG15661-PA 1
CG6048-PA CG6048-PA 1
CG6048-PA CG14780-PA 2
CG6048-PA CG32755-PA 4
CG6048-PA CG10405-PB 9
CG6048-PA CG32270-PA 10
CG6048-PA CG10587-PA 12
CG6048-PA CG33159-PA 13
CG6048-PA CG10469-PA 13
CG6048-PA CG1304-PA 14
CG6048-PA CG32374-PA 15
CG6048-PA CG18563-PB 16
CG6048-PA CG18557-PA 17
CG6048-PA CG2056-PD 17
CG6048-PA CG2056-PC 17
CG6048-PA CG2056-PA 17
CG6048-PA CG2056-PB 17
CG6048-PA CG6361-PA 17
CG6048-PA CG30091-PA 17
CG6048-PA CG33226-PC 18
2.g1788.t1 CG7446-PA 1
CG7000-PA CG7000-PA 1
CG7000-PA CG7422-PB 2
CG5479-PA CG5479-PA 1
CG4768-PA CG4768-PB 1
CG4768-PA CG4768-PA 1
CG5575-PA CG5575-PA 1
0.g2103.t1 CG31619-PA 1
0.g2103.t1 CG31619-PE 1
0.g2103.t1 CG31619-PC 1
0.g2103.t1 CG31619-PD 1
1.g1254.t1 CG43789-PA 1
CG15609-PB CG15609-PB 1
CG15609-PB CG15609-PG 1
CG15609-PB CG15609-PH 1
CG15609-PB CG15609-PF 1
CG15609-PB CG11259-PA 2
CG15609-PB CG13366-PB 4
CG15609-PB CG13366-PA 4
CG15609-PB CG34417-PI 5
CG15609-PB CG34417-PD 5
CG15609-PB CG34417-PK 5
CG31689-PA CG31689-PB 1
CG31689-PA CG31689-PA 1
CG31689-PA CG31689-PC 1
CG31689-PA CG31689-PD 1
CG31689-PA CG6052-PA 19
CG15609-PA CG15609-PG 1
CG15609-PA CG15609-PB 1
CG15609-PA CG15609-PH 1
CG15609-PA CG15609-PF 1
CG15609-PA CG11259-PA 2
CG15609-PA CG13366-PB 4
CG15609-PA CG13366-PA 4
CG15609-PA CG34417-PI 5
CG15609-PA CG34417-PD 5
CG15609-PA CG34417-PK 5
2.g506.t1 NT1-PF 1
2.g506.t1 NT1-PD 1
2.g506.t1 NT1-PE 1
2.g506.t1 NT1-PB 1
2.g506.t1 NT1-PC 1
2.g506.t1 CG6134-PE 2
2.g506.t1 CG6134-PB 2
6.g499.t1 CG3044-PA 1
CG11597-PA CG32095-PA 1
CG11597-PA CG5946-PA 1
CG11597-PA CG5946-PF 1
CG11597-PA CG5946-PB 1
CG11597-PA CG11597-PC 1
CG11597-PA CG11597-PB 1
CG11597-PA CG11597-PA 1
CG11597-PA CG5946-PC 1
CG11597-PA CG5946-PD 1
CG11597-PA CG5946-PE 2
CG11597-PA CG12217-PD 4
CG11597-PA CG12217-PC 4
CG11597-PA CG12217-PB 4
CG11597-PA CG12217-PA 4
CG11597-PA CG3245-PA 9
CG11985-PA CG11985-PA 1
CG5554-PA CG5554-PA 1
CG1113-PA CG1113-PB 1
CG1113-PA CG1113-PA 1
CG12101-PA CG12101-PB 1
CG12101-PA CG12101-PA 1
CG12101-PA CG7235-PB 1
CG12101-PA CG7235-PC 1
CG12101-PA CG7235-PA 1
CG12101-PA CG2830-PA 1
CG12101-PA CG16954-PB 2
CG12101-PA CG16954-PA 2
CG18367-PA CG18367-PA 1
CG2216-PB CG2216-PD 1
CG2216-PB CG2216-PC 1
CG2216-PB CG2216-PB 1
CG2216-PB CG2216-PA 1
CG2216-PB CG2216-PI 2
CG2216-PB CG2216-PG 2
CG2216-PB CG2216-PF 2
CG1582-PA CG1582-PA 1
CG1582-PA CG9323-PA 2
CG1582-PA CG32604-PA 10
CG8596-PA CG8596-PC 1
CG8596-PA CG8596-PB 1
CG8596-PA CG8596-PA 1
2.g11.t1 CG13875-PA 1
CG14375-PA CG14375-PC 1
CG14375-PA CG14375-PB 1
CG14375-PA CG14375-PA 1
CG8874-PB CG8874-PA 1
CG8874-PB CG8874-PD 1
CG8874-PB CG8874-PC 1
CG8874-PB CG8874-PB 1
CG8874-PB CG1511-PF 3
CG8874-PB CG1511-PE 3
CG8874-PB CG1511-PA 3
CG8874-PB CG1511-PB 3
CG8874-PB CG1511-PD 3
CG8874-PB CG1511-PC 3
CG8874-PB PR2-PC 8
CG8874-PB PR2-PE 8
CG8874-PB CG10295-PB 17
CG8874-PB CG10295-PA 17
CG8874-PB CG10295-PC 17
CG8874-PB CG5169-PA 18
CG8874-PB CG18582-PA 19
CG8874-PB CG7236-PA 19
CG8874-PB CG3068-PA 20
CG8874-PB CG1776-PA 20
CG8874-PB CG18255-PB 20
CG8874-PB CG7393-PA 21
CG31650-PA CG31650-PF 1
CG31650-PA CG31650-PE 1
CG31650-PA CG31650-PD 1
CG31650-PA CG31650-PC 1
CG31650-PA CG31650-PB 1
CG31650-PA CG31650-PA 1
CG31650-PA CG9148-PA 2
CG14921-PA CG14921-PA 1
CG9441-PB CG9441-PB 1
CG9441-PB CG9441-PA 2
CG4752-PA CG4752-PA 1
CG12498-PA CG12498-PA 1
CG12498-PA CG31702-PA 3
CG12498-PA CG31703-PA 3
CG1365-PA CG1367-PA 1
CG1365-PA CG1365-PA 1
CG9335-PA CG9335-PA 1
CG5012-PA CG5012-PB 1
CG5012-PA CG5012-PA 1
CG13127-PA CG13127-PA 1
CG13127-PA CG9861-PA 4
CG5695-PA CG5695-PK 1
CG5695-PA CG5695-PJ 1
CG5695-PA CG5695-PG 1
CG5695-PA CG5695-PB 1
CG5695-PA CG5695-PH 1
CG5695-PA CG5695-PI 1
CG5695-PA CG17927-PH 7
CG5695-PA CG17927-PU 7
CG5695-PA CG17927-PD 7
CG5695-PA CG17927-PK 7
CG5695-PA CG15792-PB 8
CG5695-PA CG17927-PS 8
CG5695-PA CG17927-PR 8
CG5695-PA CG17927-PQ 8
CG5695-PA CG2146-PB 9
3.g1595.t1 CG9381-PC 1
3.g1595.t1 CG9381-PB 1
3.g1595.t1 CG9381-PA 1
CG13810-PA CG13810-PB 1
CG8609-PA ED4-PA 1
1.g2185.t1 CG3411-PB 1
1.g2185.t1 CG3411-PA 1
3.g1489.t2 CG6264-PA 1
3.g1489.t2 CG6264-PB 1
3.g1489.t2 CG6264-PC 1
3.g1489.t2 CG12327-PA 1
3.g1489.t2 CG7259-PB 2
CG7587-PA CG7587-PA 1
CG7587-PA CG7596-PA 2
CG9300-PA CG9300-PA 1
CG6927-PA CG6927-PA 1
CG6927-PA CG7589-PA 1
CG6927-PA CG11340-PA 2
CG6927-PA CG7446-PA 12
1.g1319.t1 CG43110-PA 1
CG2595-PA CG2595-PA 1
CG2595-PA CG2595-PB 1
CG2595-PA CG13345-PA 2
CG9496-PA CG9496-PC 1
CG9496-PA CG9496-PA 1
CG9496-PA CG9496-PB 1
CG9496-PA CG9494-PB 4
CG9496-PA CG9494-PA 4
CG9496-PA CG10742-PB 5
CG9496-PA CG10742-PA 5
CG9496-PA CG9093-PB 6
CG2595-PB CG2595-PA 1
CG2595-PB CG2595-PB 1
CG33257-PA CG33257-PA 1
CG33257-PA CG11693-PA 2
CG33257-PA CG11693-PB 2
0.g634.t1 CG9029-PA 1
CG33128-PA CG33128-PA 1
CG33128-PA CG5863-PA 4
CG33128-PA CG31926-PA 8
6.g890.t1 CG11172-PA 1
6.g890.t1 CG11172-PB 1
6.g890.t1 CG11172-PD 1
6.g890.t1 CG11172-PC 1
6.g890.t1 CG11172-PF 1
6.g890.t1 CG11172-PE 1
1.g1047.t1 CG7639-PB 1
6.g890.t2 CG11172-PA 1
6.g890.t2 CG11172-PB 1
6.g890.t2 CG11172-PF 1
6.g890.t2 CG11172-PE 1
6.g890.t2 CG11172-PD 1
6.g890.t2 CG11172-PC 1
0.g894.t1 CG43394-PC 1
0.g894.t1 CG43394-PB 1
0.g894.t1 CG43394-PA 1
CG4622-PA CG4622-PC 1
CG4622-PA CG4622-PA 1
0.g137.t1 CG5118-PA 1
6.g1126.t2 CG9634-PA 1
CG9392-PA CG9392-PA 1
CG9392-PA CG4669-PA 2
1.g2187.t1 CG13578-PA 1
CG10986-PA CG10986-PB 1
CG10986-PA CG10986-PD 1
CG10986-PA CG10986-PC 1
CG10986-PA CG10986-PF 1
CG10986-PA CG4260-PA 3
CG10986-PA CG4260-PB 3
CG32365-PA CG32365-PA 1
CG13101-PA CG13101-PB 1
CG13101-PA CG13101-PA 1
CG13101-PA CG17906-PA 4
CG13379-PB CG13379-PB 1
CG8282-PA CG8282-PB 1
CG8282-PA CG8282-PA 1
CG8282-PA CG2774-PA 2
CG31560-PA CG31561-PA 1
CG4103-PA CG4103-PB 1
CG4103-PA CG4103-PA 1
CG6718-PA CG6718-PD 1
CG6718-PA CG6718-PC 1
CG6718-PA CG6718-PB 1
CG6718-PA CG6718-PA 1
CG11353-PA CG11353-PB 1
CG11353-PA CG11353-PA 1
CG11353-PA CG30471-PB 1
CG11353-PA CG30471-PA 1
CG11353-PA CG14205-PA 6
CG11353-PA CG14204-PA 6
CG11353-PA CG33968-PA 7
CG11353-PA CG14219-PA 7
CG31730-PA CG31730-PA 1
CG31730-PA CG14222-PD 2
CG31730-PA CG14222-PC 2
CG31730-PA CG14222-PA 2
CG31730-PA CG14222-PB 2
CG31730-PA CG31851-PA 3
0.g669.t1 CG12393-PA 1
0.g669.t1 CG12393-PB 1
0.g669.t1 CG12393-PC 1
CG15874-PA CG15874-PA 1
CG15874-PA CG14816-PA 2
0.g669.t2 CG12393-PA 1
0.g669.t2 CG12393-PB 1
0.g669.t2 CG12393-PC 1
CG1970-PA CG1970-PA 1
CG1970-PA CG11913-PB 1
CG7012-PA CG7012-PC 1
CG7012-PA CG7012-PA 1
CG7012-PA CG7012-PD 1
CG10006-PA CG10006-PB 1
CG10006-PA CG6817-PC 2
CG10006-PA CG6817-PB 2
CG10006-PA CG6817-PA 2
CG10006-PA CG10449-PA 3
CG10006-PA CG7816-PJ 4
CG10006-PA CG7816-PI 4
CG10006-PA CG7816-PH 4
CG10006-PA CG7816-PC 4
CG10006-PA CG7816-PE 4
CG10006-PA CG7816-PA 4
CG10006-PA CG7816-PD 4
CG10006-PA CG7816-PF 4
CG10006-PA CG7816-PG 4
CG6136-PA CG6136-PD 1
CG6136-PA CG6136-PC 1
CG6136-PA CG6136-PB 1
4.g21.t1 CG2381-PJ 1
4.g21.t1 CG2381-PG 1
4.g21.t1 CG2381-PE 1
4.g21.t1 CG2381-PA 1
4.g21.t1 CG2381-PH 1
4.g21.t1 CG2381-PB 1
4.g21.t1 CG2381-PK 1
4.g21.t1 CG2381-PI 1
4.g21.t1 CG2381-PF 1
4.g21.t1 CG3139-PA 2
4.g21.t1 CG3139-PC 2
4.g21.t1 CG3139-PB 2
4.g21.t1 CG3139-PE 2
4.g21.t2 CG2381-PJ 1
4.g21.t2 CG2381-PG 1
4.g21.t2 CG2381-PE 1
4.g21.t2 CG2381-PA 1
4.g21.t2 CG2381-PH 1
4.g21.t2 CG2381-PB 1
4.g21.t2 CG2381-PK 1
4.g21.t2 CG2381-PI 1
4.g21.t2 CG2381-PF 1
4.g21.t2 CG3139-PA 2
4.g21.t2 CG3139-PC 2
4.g21.t2 CG3139-PB 2
4.g21.t2 CG3139-PE 2
1.g1880.t1 CG10955-PA 1
1.g1880.t1 CG31702-PA 2
1.g1880.t1 CG31703-PA 2
1.g1880.t1 CG12498-PA 2
CG1275-PA CG1275-PA 1
CG1275-PA CG1275-PB 1
CG1275-PA CG1275-PC 1
CG7011-PA CG7011-PA 1
CG7011-PA CG4293-PD 2
CG7011-PA CG4293-PC 2
CG7011-PA CG4293-PA 2
CG7011-PA CG4293-PB 2
3.g1244.t1 CG5245-PA 1
3.g1244.t1 CG14938-PE 2
3.g1244.t1 CG14938-PA 2
6.g196.t1 CG17777-PB 1
CG13880-PA CG13880-PB 1
CG13880-PA CG13880-PA 1
1.g1645.t1 CG8929-PA 1
1.g1645.t1 CG8929-PB 1
1.g1645.t1 CG8929-PC 1
1.g1645.t2 CG8929-PA 1
1.g1645.t2 CG8929-PB 1
1.g1645.t2 CG8929-PC 1
CG33307-PA CG33307-PA 1
CG14736-PA CG14736-PE 1
CG14736-PA CG14736-PD 1
CG14736-PA CG14736-PF 1
CG14736-PA CG31358-PA 2
CG14736-PA CG42540-PB 5
CG14736-PA CG42540-PC 5
CG14736-PA CG42540-PF 5
CG14736-PA CG42540-PG 5
CG14736-PA CG42540-PD 5
CG1513-PA CG1513-PA 1
CG1513-PA CG1513-PC 1
CG1513-PA CG1513-PB 1
CG1513-PA CG42668-PD 2
CG1513-PA CG42668-PL 2
CG1513-PA CG42668-PK 2
CG1513-PA CG42668-PM 2
CG1513-PA CG42668-PH 2
CG1513-PA CG42668-PN 2
CG1513-PA CG42668-PE 2
CG1513-PA CG42668-PG 2
CG1513-PA CG3860-PA 4
CG30169-PA CG30169-PA 1
CG6988-PA CG6988-PA 1
CG9289-PA CG9289-PA 1
CG9289-PA CG9287-PA 2
CG9289-PA CG9280-PD 3
CG9289-PA CG9280-PA 3
CG9289-PA CG9280-PB 3
CG9289-PA CG9280-PC 3
CG9289-PA CG31146-PE 13
CG9289-PA CG31146-PD 13
CG9361-PA CG9361-PA 1
CG9361-PA CG9637-PC 2
CG8195-PA CG8195-PA 1
CG15107-PA CG15107-PA 1
CG15279-PA CG15279-PA 1
CG15279-PA CG15279-PB 1
CG15279-PA CG15279-PD 1
CG15279-PA CG1698-PA 1
CG15279-PA CG8850-PB 1
CG15279-PA CG8850-PA 1
CG15279-PA CG4476-PB 1
CG15279-PA CG15088-PD 1
3.g1852.t1 CG5248-PB 1
3.g1852.t1 CG5248-PH 1
3.g1852.t1 CG5248-PC 1
3.g1852.t1 CG5248-PA 1
3.g1852.t1 CG5248-PD 1
3.g1852.t1 CG5248-PF 1
3.g1852.t1 CG5248-PG 1
CG3158-PA CG3158-PA 1
CG3328-PA CG3328-PA 1
CG3342-PA CG3342-PA 1
CG4882-PA CG4882-PA 1
CG8549-PA CG8549-PB 1
CG8549-PA CG8549-PA 1
CG6292-PA CG6292-PB 1
CG6292-PA CG6292-PA 1
CG6292-PA CG15218-PB 2
CG6292-PA CG15218-PA 2
CG6292-PA CG16903-PA 3
CG42258-PC CG42258-PC 1
6.g1269.t1 CG34422-PD 1
6.g1269.t1 CG34422-PC 1
CG17610-PA CG17610-PA 1
CG32137-PA CG32137-PA 1
CG32137-PA CG32137-PB 1
6.g856.t1 CG4318-PB 1
3.g2240.t1 CG4673-PA 1
3.g2240.t1 CG4673-PD 1
3.g2240.t1 CG4673-PB 1
3.g2240.t1 CG4673-PC 1
CG42709-PA CG42709-PC 1
CG42709-PA CG42709-PA 1
CG42709-PA CG42709-PB 1
1.g549.t1 CG33183-PF 1
1.g549.t1 CG33183-PA 1
1.g549.t1 CG33183-PH 1
1.g549.t1 CG33183-PE 1
1.g549.t1 CG33183-PC 1
1.g549.t1 CG33183-PD 1
1.g549.t1 CG33183-PG 1
1.g549.t1 CG16801-PC 4
1.g549.t1 CG1378-PA 6
1.g549.t1 CG1864-PD 6
CG1014-PA CG1014-PB 1
CG1014-PA CG1014-PA 1
CG1014-PA CG31275-PA 2
CG1014-PA CG31275-PB 2
CG14242-PA CG14242-PA 1
1.g1356.t2 PS4-PA 1
1.g1356.t2 PS4-PB 1
1.g1356.t2 PS4-PC 1
1.g1356.t1 PS4-PB 1
1.g1356.t1 PS4-PA 1
1.g1356.t1 PS4-PC 1
3.g298.t1 CG10029-PA 1
3.g298.t1 CG9911-PA 2
3.g298.t1 CG9911-PB 2
3.g298.t1 CG9911-PD 2
CG11168-PB CG11168-PA 1
CG31858-PA CG31858-PA 1
0.g831.t1 CG6976-PA 1
0.g831.t1 CG6976-PB 1
0.g831.t1 CG6976-PE 1
0.g831.t1 CG6976-PD 1
0.g831.t1 CG6976-PC 1
0.g831.t1 CG7595-PB 1
0.g831.t1 CG7595-PA 1
0.g831.t1 CG17927-PT 4
0.g831.t1 CG17927-PK 4
CG18528-PA CG18528-PA 1
0.g1607.t1 CG3710-PB 1
0.g1607.t1 CG3710-PA 1
3.g629.t5 CG42613-PG 2
3.g629.t5 CG42613-PH 2
3.g629.t2 CG42613-PE 1
3.g629.t2 CG42613-PH 1
3.g629.t2 CG42613-PG 1
3.g629.t2 CG42613-PF 1
3.g629.t2 CG34402-PD 3
3.g629.t3 CG42613-PE 1
3.g629.t3 CG42613-PH 1
3.g629.t3 CG42613-PG 1
3.g629.t3 CG42613-PF 1
3.g629.t3 CG34402-PD 3
CG13898-PA CG13898-PA 1
CG13898-PA CG30378-PA 3
CG13898-PA CG17770-PA 4
CG13898-PA CG13526-PA 5
CG13898-PA CG3201-PB 6
CG1900-PA CG1900-PA 1
CG1900-PA CG1900-PB 1
CG1900-PA CG5915-PC 10
CG1900-PA CG5915-PB 10
CG1900-PA CG5915-PA 10
CG1900-PA CG32678-PA 10
CG1900-PA CG9994-PA 12
CG8701-PA CG8701-PA 1
3.g1384.t1 CG5247-PA 1
CG33464-PA CG43758-PF 1
CG12196-PA CG12196-PA 1
CG31815-PA CG31815-PA 1
CG31815-PA CG4631-PA 2
CG10089-PB CG10089-PE 1
CG10089-PB CG10089-PD 1
CG10089-PB CG7850-PA 4
CG9139-PA CG9139-PA 1
CG9139-PA CG1657-PA 2
1.g1807.t1 CG15676-PA 1
1.g1807.t1 CG6719-PA 2
CG12151-PA CG12151-PB 1
CG12151-PA CG12151-PA 1
CG17717-PA CG17717-PA 1
CG16772-PA CG16772-PA 1
CG4581-PA CG4581-PA 1
CG4581-PA CG4600-PA 4
3.g2550.t1 CG11874-PA 1
CG10113-PA CG10113-PB 1
CG10113-PA CG7634-PA 2
CG10113-PA CG15128-PA 3
CG10113-PA CG10998-PA 4
CG10113-PA CG12993-PA 5
CG13223-PA CG13223-PA 1
CG13223-PA CG14743-PB 5
CG13223-PA CG5348-PC 6
CG30373-PA CG30373-PA 1
2.g1499.t1 CG33259-PA 1
4.g23.t2 CG1449-PA 1
4.g23.t2 CG1449-PB 1
CG3335-PA CG3335-PA 1
4.g23.t1 CG1449-PA 1
4.g23.t1 CG1449-PB 1
CG17377-PC CG17377-PB 1
2.g2220.t1 CG11254-PB 1
2.g2220.t1 CG11254-PA 1
2.g2220.t1 CG11254-PC 1
CG10417-PA CG10417-PB 1
CG10417-PA CG10417-PA 1
CG3421-PA CG3421-PA 1
CG10912-PA CG10912-PA 1
CG10912-PA CG31041-PA 2
CG10210-PA CG10210-PA 1
CG10210-PA CG4152-PA 2
3.g2435.t1 CG12885-PB 1
3.g2435.t1 CG12885-PA 1
2.g1426.t1 CG3919-PB 1
2.g1426.t1 CG10949-PA 2
2.g1426.t1 CG3838-PB 3
2.g1426.t1 CG3838-PA 3
6.g1350.t1 CG14233-PB 1
6.g1350.t1 CG14233-PA 1
CG7260-PA CG7260-PB 1
CG7260-PA CG7260-PC 1
CG7260-PA CG6604-PA 4
CG15186-PC CG15186-PE 1
CG15186-PC CG15186-PG 1
CG15186-PC CG15186-PD 1
CG15186-PC CG15186-PC 1
CG15186-PC CG15186-PF 1
CG15186-PC CG15186-PB 1
CG15186-PC CG15186-PA 1
CG9109-PA CG9109-PA 1
CG15186-PA CG15186-PF 1
CG15186-PA CG15186-PB 1
CG15186-PA CG15186-PA 1
CG15186-PA CG15186-PE 1
CG15186-PA CG15186-PD 1
CG15186-PA CG15186-PG 1
CG15186-PA CG15186-PC 1
CG5650-PA CG5650-PA 1
CG5650-PA CG6593-PA 1
CG5650-PA CG9156-PA 1
CG5650-PA CG2096-PB 1
CG5650-PA CG2096-PA 1
CG5650-PA CG40448-PB 2
CG11168-PA CG11168-PA 1
CG11168-PA CG11168-PC 1
CG11168-PA CG4393-PB 2
CG11168-PA CG5841-PA 8
CG11168-PA CG6966-PB 8
CG11168-PA CG32156-PG 9
CG11168-PA CG32156-PK 9
3.g12.t2 CG9776-PA 1
3.g12.t2 CG9776-PB 1
CG7722-PA CG7722-PB 1
CG7722-PA CG7722-PA 1
CG7722-PA CG9455-PB 2
CG7722-PA CG9455-PA 2
CG30269-PA CG30269-PA 1
CG30269-PA CG30273-PA 2
CG30269-PA CG4250-PA 4
CG30269-PA CG4250-PB 4
6.g626.t1 CG34344-PA 1
6.g626.t1 CG42667-PG 1
6.g626.t1 CG34344-PC 1
6.g626.t1 CG42667-PE 1
6.g626.t1 CG34344-PB 1
6.g626.t1 CG42667-PD 1
6.g626.t1 CG34361-PI 6
CG32267-PA CG32267-PA 1
CG6913-PA CG6913-PA 1
CG6913-PA CG33323-PA 2
CG6913-PA CG5952-PB 3
CG5962-PA CG5962-PA 1
CG5962-PA CG1487-PB 3
CG5962-PA CG1487-PA 3
CG5973-PA CG5973-PF 1
CG5973-PA CG5973-PE 1
CG5973-PA CG5973-PD 1
CG5973-PA CG5973-PC 1
CG5973-PA CG5973-PB 1
CG5973-PA CG5973-PA 1
CG5973-PA CG10237-PD 2
CG5973-PA CG10237-PA 2
CG5973-PA CG10237-PC 2
CG5973-PA CG10237-PB 2
CG5973-PA CG5958-PA 3
CG5973-PA CG10546-PA 6
CG5973-PA CG3191-PB 10
CG14593-PA CG14593-PB 1
CG14593-PA CG14593-PA 1
CG14593-PA CG30106-PA 2
CG14593-PA CG8784-PA 7
CG14593-PA CG7395-PB 7
CG14593-PA CG7395-PA 7
CG14593-PA CG9918-PE 8
CG14593-PA CG9918-PD 8
CG16916-PA CG16916-PA 1
CG16916-PA CG9475-PD 1
CG16916-PA CG9475-PC 1
CG16916-PA CG5289-PA 2
CG16916-PA CG2241-PA 4
CG16916-PA CG3455-PB 5
CG16916-PA ER94-PD 8
CG16916-PA ER94-PA 8
CG16916-PA ER94-PC 8
CG10717-PA CG10717-PB 1
CG10717-PA CG10717-PC 1
CG10717-PA CG10717-PA 1
6.g239.t1 CG10260-PC 1
6.g239.t1 CG10260-PD 1
6.g239.t1 CG7004-PC 2
6.g239.t1 CG7004-PD 2
6.g239.t1 CG7004-PA 2
6.g239.t1 CG7004-PB 2
6.g239.t1 CG4141-PB 4
6.g239.t1 CG4141-PA 4
0.g371.t1 CG34393-PA 1
0.g371.t1 CG34406-PA 1
0.g371.t1 CG14938-PE 4
0.g371.t1 CG14938-PA 4
0.g371.t1 CG14938-PB 5
0.g371.t1 CG14711-PA 13
0.g371.t1 CG11762-PA 16
1.g75.t1 CG17167-PC 1
1.g75.t1 CG17167-PD 1
1.g75.t1 CG1090-PF 6
1.g75.t1 CG1090-PD 6
1.g75.t1 CG1090-PC 6
3.g1103.t1 CG9930-PA 1
3.g1103.t1 CG2988-PA 2
3.g1103.t1 CG6534-PB 4
3.g1103.t1 CG6534-PA 4
3.g1103.t1 CG11085-PA 4
3.g1103.t1 CG11551-PA 5
3.g1103.t1 CG7902-PA 5
3.g1103.t1 CG7937-PA 5
3.g1103.t1 CG13475-PA 5
3.g1103.t1 CG13475-PB 5
CG31797-PA CG31797-PA 1
6.g1195.t1 CG6352-PA 1
6.g1195.t1 CG6269-PA 2
6.g1195.t1 CG34367-PB 4
6.g1195.t1 CG34367-PC 4
6.g1195.t1 CG9876-PA 5
6.g1195.t1 CG1447-PC 6
6.g1195.t1 CG1447-PB 6
6.g1195.t1 CG1464-PB 6
CG10018-PA CG10018-PA 1
CG10082-PD CG10082-PA 1
CG10082-PD CG10082-PB 1
CG10082-PD CG13688-PA 2
2.g2135.t1 CG33214-PA 1
2.g2135.t1 CG33214-PB 1
2.g2135.t2 CG33214-PB 1
2.g2135.t2 CG33214-PA 1
2.g2135.t3 CG33214-PA 1
2.g2135.t3 CG33214-PB 1
CG10295-PB CG10295-PB 1
CG10295-PB CG10295-PA 1
CG10295-PB CG10295-PC 1
CG10295-PB CG10295-PD 1
CG10295-PB CG14895-PC 2
CG10295-PB CG14895-PA 2
CG10295-PB CG14895-PD 2
CG10295-PB CG11228-PB 5
CG10295-PB CG11228-PA 5
CG10295-PB CG16973-PA 6
CG10295-PB CG5125-PA 10
CG10295-PB CG7236-PA 13
CG10295-PB CG3068-PA 14
CG10295-PB CG17528-PA 14
CG10295-PB CG17528-PB 14
CG10295-PB CG7186-PA 14
CG10295-PB CG6703-PF 17
CG10295-PB CG6703-PB 17
CG10295-PB CG5072-PB 17
CG10295-PB CG5072-PA 17
CG10295-PB CG5072-PC 17
CG10082-PA CG10082-PA 1
CG10082-PA CG10082-PB 1
CG10082-PA CG13688-PA 2
CG10082-PB CG10082-PA 1
CG10082-PB CG10082-PB 1
CG10082-PB CG13688-PA 2
0.g971.t1 CG34441-PB 1
0.g971.t1 CG34441-PA 1
0.g825.t1 CG34374-PD 1
0.g825.t1 CG34374-PF 1
0.g825.t1 CG34374-PG 1
0.g825.t1 CG34374-PE 1
0.g825.t1 CG42629-PB 2
CG42241-PA CG42241-PA 1
3.g1905.t1 CG4637-PB 1
CG5170-PA CG5170-PB 1
CG5170-PA CG5170-PA 1
CG5170-PA CG5170-PE 1
CG5170-PA CG5170-PF 1
CG5170-PA CG5170-PD 1
CG5170-PA CG5170-PC 1
CG6009-PA CG6009-PA 1
CG6009-PA CG5840-PA 2
CG16858-PA CG16858-PA 1
CG16858-PA CG4145-PA 1
CG16858-PA CG4145-PB 1
CG16858-PA CG4145-PC 1
CG4060-PA CG4060-PA 1
CG4060-PA CG5476-PA 9
CG4060-PA CG6452-PA 10
CG4060-PA CG5471-PB 11
1.g1089.t1 CG12964-PB 1
CG9813-PA CG9813-PD 1
CG9813-PA CG9813-PA 1
CG9813-PA CG9813-PB 1
CG9813-PA CG9813-PE 1
CG9813-PA CG9813-PC 1
CG9813-PA CG9813-PF 1
3.g1936.t1 CG34289-PB 1
3.g1936.t1 CG34289-PD 2
CG3893-PA CG3893-PA 1
CG32072-PA CG32072-PA 1
CG32072-PA CG6660-PA 9
CG8414-PA CG8414-PA 1
CG17210-PA CG5106-PA 1
CG17210-PA CG17210-PA 1
CG17210-PA CG5207-PA 1
CG17210-PA CG6628-PA 3
CG17210-PA CG32679-PA 4
CG17210-PA CG9538-PB 5
CG17210-PA CG9538-PA 5
1.g2151.t1 CG42309-PB 1
1.g2151.t1 CG1019-PB 2
1.g2151.t1 CG1019-PA 2
CG1919-PA CG1919-PB 1
CG1919-PA CG1919-PA 1
CG1919-PA CG34461-PA 2
CG1919-PA CG13935-PB 3
CG1919-PA CG13935-PA 3
CG1919-PA CG15007-PA 4
CG1919-PA CG4052-PA 7
6.g1029.t1 CG8909-PC 1
6.g1029.t1 CG8909-PB 1
6.g1029.t1 CG8916-PB 1
6.g1029.t1 CG8916-PC 1
6.g1029.t1 CG42611-PA 1
6.g1029.t1 CG5912-PA 1
6.g1029.t1 CG31094-PI 3
6.g1029.t1 CG31094-PH 4
CG8717-PA CG8717-PB 1
CG8717-PA CG8717-PA 1
CG8717-PA CG7272-PA 2
CG5851-PA CG5851-PA 1
CG5851-PA CG3980-PB 3
CG5851-PA CG3980-PC 3
3.g2659.t1 CG31202-PA 1
3.g2659.t1 CG42275-PI 2
3.g2659.t1 CG42275-PO 2
3.g2659.t1 CG42275-PN 2
3.g2659.t1 CG42275-PM 2
3.g2659.t1 CG42275-PL 2
3.g2659.t1 CG32684-PG 2
3.g2659.t1 CG42275-PJ 2
3.g2659.t1 CG11874-PA 4
3.g2659.t1 CG3810-PD 5
3.g2659.t1 CG3810-PA 5
3.g2659.t1 CG3810-PB 5
3.g2659.t1 CG3810-PC 5
3.g2659.t1 CG3810-PE 5
CG4238-PD CG4238-PD 1
CG4238-PD CG4238-PG 1
CG4238-PD CG4238-PE 1
CG4238-PD CG4238-PF 1
CG4238-PD CG4238-PH 1
CG4238-PD CG9153-PA 9
CG4238-PD CG9153-PB 9
2.g1959.t1 CG8103-PB 1
2.g1959.t1 CG8103-PD 1
2.g1959.t1 CG8103-PC 1
2.g1959.t1 CG8103-PA 1
2.g1959.t1 CG9594-PA 1
2.g1959.t1 CG3696-PC 3
2.g1959.t1 CG3696-PF 3
2.g1959.t1 CG3696-PD 3
2.g1959.t1 CG3696-PE 3
2.g1959.t1 CG3696-PA 3
2.g1959.t1 CG5942-PE 4
2.g1959.t1 CG31212-PA 9
CG31216-PA CG31216-PA 1
3.g2504.t1 CG9995-PA 1
3.g1659.t1 CG43140-PK 1
3.g1659.t1 CG31349-PH 1
3.g1659.t1 CG43140-PO 2
3.g1659.t1 CG31349-PJ 3
CG32396-PA CG8339-PB 1
CG32396-PA CG8339-PA 1
CG32396-PA CG32396-PA 1
CG32396-PA CG9277-PB 2
CG32396-PA CG2512-PA 6
CG32396-PA CG8308-PA 6
CG32396-PA CG1913-PA 6
CG32396-PA CG9476-PA 6
CG32396-PA CG7794-PA 7
CG10908-PA CG10908-PA 1
CG30040-PA CG30040-PA 1
CG32164-PA CG32164-PA 1
CG32164-PA CG32164-PB 1
CG32164-PA CG32165-PA 1
CG32164-PA CG32165-PB 1
CG8808-PB CG8808-PB 1
CG8808-PB CG8808-PC 1
CG8808-PB CG8808-PA 1
6.g341.t1 CG3346-PA 1
CG2987-PA CG2987-PC 1
CG2987-PA CG2987-PA 1
CG10348-PB CG10348-PB 1
CG3795-PA CG3795-PA 1
CG3795-PA CG4653-PA 11
CG3795-PA CG10129-PA 11
CG3795-PA CG6865-PA 12
CG3795-PA CG6865-PB 12
CG3795-PA CG17242-PA 12
CG3795-PA CG6361-PB 13
CG3795-PA CG12256-PA 13
CG3795-PA CG32834-PB 14
4.g29.t1 CG31992-PA 1
4.g29.t1 CG31992-PC 1
4.g29.t1 CG31992-PF 1
4.g29.t1 CG31992-PB 1
4.g29.t1 CG31992-PE 1
4.g29.t1 CG31992-PH 1
4.g29.t1 CG31992-PG 1
4.g29.t1 CG31992-PD 1
4.g29.t1 CG31992-PI 1
4.g29.t1 CG31992-PJ 1
6.g540.t1 CG43278-PA 1
1.g1961.t1 CG42741-PA 1
1.g1961.t1 CG33473-PB 2
1.g1961.t1 CG1343-PF 4
1.g1961.t1 CG1343-PD 4
1.g1961.t1 CG1343-PE 4
1.g1961.t1 CG1343-PB 4
1.g1961.t1 CG5557-PA 10
1.g1961.t1 CG2052-PA 10
1.g1961.t1 CG2052-PF 10
1.g1961.t1 CG2052-PE 10
1.g1961.t1 CG2052-PC 10
1.g1961.t1 CG2052-PB 10
1.g1961.t1 CG3407-PA 11
CG17143-PA CG17143-PA 1
CG17143-PA CG17143-PB 1
3.g2524.t1 CG14529-PA 1
3.g2524.t1 CG14523-PA 5
3.g2524.t1 CG6265-PD 13
CG6418-PA CG6418-PB 1
CG6418-PA CG6227-PA 2
CG31528-PA CG31528-PA 1
CG31528-PA CG14224-PA 2
6.g738.t2 CG2186-PA 1
6.g738.t3 CG2157-PA 1
2.g1727.t1 CG13727-PA 1
2.g1727.t1 CG13386-PA 2
1.g1474.t1 CG5469-PC 1
1.g1474.t1 CG5469-PB 1
1.g1474.t1 CG5469-PD 1
CG15293-PA CG15293-PA 1
CG15293-PA CG31769-PA 2
CG8759-PA CG8759-PA 1
CG8759-PA CG8759-PC 1
CG8759-PA CG8759-PB 1
CG9701-PA CG9701-PA 1
CG8344-PA II128-PA 1
CG8344-PA II140-PA 1
CG8344-PA CG4033-PA 2
CG15645-PA CG15645-PA 1
CG15645-PA CG13732-PB 2
CG15645-PA CG13732-PA 2
CG2031-PA CG2031-PA 1
3.g1669.t1 CG33719-PA 1
3.g1669.t1 CG42599-PH 1
3.g1669.t1 CG42599-PG 1
3.g1669.t1 CG42599-PI 1
CG10970-PA CG10970-PA 1
1.g129.t4 CG33558-PC 1
1.g129.t4 CG33558-PG 1
1.g129.t4 CG33558-PF 1
1.g129.t4 CG33558-PI 1
1.g129.t4 CG33558-PB 1
1.g129.t4 CG33558-PJ 1
1.g129.t4 CG33558-PH 1
1.g129.t4 CG33558-PE 1
1.g129.t4 CG33558-PD 1
1.g129.t4 CG31438-PA 9
CG5325-PA CG5325-PA 1
1.g129.t1 CG33558-PI 1
1.g129.t1 CG33558-PJ 1
1.g129.t1 CG33558-PB 1
1.g129.t1 CG33558-PF 1
1.g129.t1 CG33558-PC 1
1.g129.t1 CG33558-PG 1
1.g129.t1 CG33558-PE 1
1.g129.t1 CG33558-PH 1
1.g129.t1 CG33558-PD 1
CG1939-PA CG1939-PA 1
CG1939-PA CG10575-PA 2
1.g129.t3 CG33558-PF 1
1.g129.t3 CG33558-PC 1
1.g129.t3 CG33558-PG 1
1.g129.t3 CG33558-PI 1
1.g129.t3 CG33558-PB 1
1.g129.t3 CG33558-PJ 1
1.g129.t3 CG33558-PH 1
1.g129.t3 CG33558-PE 1
1.g129.t3 CG33558-PD 1
1.g129.t3 CG31438-PA 9
1.g129.t2 CG33558-PF 1
1.g129.t2 CG33558-PG 1
1.g129.t2 CG33558-PC 1
1.g129.t2 CG33558-PI 2
6.g52.t1 CG13361-PA 1
CG4547-PB CG4547-PB 1
3.g401.t1 CG3301-PB 1
3.g401.t1 CG3301-PA 1
3.g401.t1 CG8757-PB 4
CG8599-PA CG8599-PA 1
CG8599-PA CG8599-PB 1
1.g1476.t1 CG15085-PA 1
CG1322-PB CG1322-PE 2
CG1322-PC CG1322-PA 1
CG1322-PC CG1322-PB 1
CG1322-PC CG1322-PE 1
CG8493-PA CG8493-PC 1
0.g1519.t3 CG17988-PB 1
0.g1519.t3 CG10593-PA 3
0.g1519.t3 CG10142-PA 6
CG5790-PA CG5790-PA 1
CG5790-PA CG32742-PA 2
CG7849-PA CG7849-PB 1
CG12007-PA CG12007-PA 1
0.g280.t1 CG9964-PA 1
0.g280.t1 CG18559-PA 1
0.g280.t1 CG33503-PA 19
0.g280.t1 CG9716-PA 19
0.g280.t1 CG30489-PA 19
0.g280.t1 CG11715-PB 22
CG5603-PA CG5603-PE 1
CG5603-PA CG5603-PD 1
CG5603-PA CG5603-PA 1
CG5603-PA CG5603-PC 1
CG5603-PA CG5603-PB 1
1.g297.t1 CG8710-PD 1
1.g297.t1 CG8710-PC 1
CG5603-PB CG5603-PE 1
CG5603-PB CG5603-PD 1
CG5603-PB CG5603-PA 1
CG5603-PB CG5603-PC 1
CG5603-PB CG5603-PB 1
6.g680.t2 CG15319-PC 1
6.g680.t2 CG15319-PB 1
6.g680.t2 CG15319-PD 1
CG7675-PA CG7675-PB 1
CG7675-PA CG7675-PC 1
CG7675-PA CG7675-PA 1
6.g680.t1 CG15319-PB 1
6.g680.t1 CG15319-PD 1
6.g680.t1 CG15319-PC 1
CG5535-PA CG5535-PB 1
CG5535-PA CG5535-PC 1
CG5535-PA CG11128-PB 1
CG5535-PA CG11128-PC 1
CG5535-PA CG11128-PA 1
CG5535-PA CG1607-PB 6
CG5535-PA CG1607-PA 6
6.g536.t1 CG42246-PA 1
6.g1258.t2 CG6335-PA 1
6.g1258.t2 CG6335-PB 1
6.g409.t1 CG3025-PA 1
6.g409.t1 CG3016-PA 1
6.g409.t1 CG1894-PA 2
6.g409.t1 CG11290-PA 4
1.g1176.t1 CG15707-PA 1
1.g1176.t1 CG15042-PA 2
CG6296-PA CG6296-PA 1
CG6296-PA CG34447-PA 11
CG6296-PA CG34447-PB 11
CG1500-PA CG1500-PA 1
CG1500-PA CG1500-PB 1
CG1500-PA CG9095-PA 2
CG1500-PA CG9095-PC 2
CG1500-PA CG9095-PB 2
CG1500-PA CG10186-PC 3
CG1500-PA CG2040-PA 4
CG1500-PA CG2040-PB 4
CG1500-PB CG1500-PA 1
CG1500-PB CG1500-PB 1
CG1500-PB CG1492-PA 1
CG1500-PB CG18130-PA 1
CG1500-PB CG18130-PB 1
CG1500-PB CG1502-PA 2
CG1500-PB CG14221-PC 3
CG8815-PG CG8815-PG 1
CG8815-PG CG8815-PE 1
CG8815-PG CG8815-PB 1
[truncated: 1,180,727 more chars]
