# Supplementary material for: Revised Annotations, Sex-Biased Expression, and Lineage-Specific Genes in the Drosophila melanogaster Group
Source: G3 (Bethesda). 2014 Oct 1;4(12):2345–51. doi: 10.1534/g3.114.013532 (PMC4267930; doi:10.1534/g3.114.013532)
Supplement: Supporting Information [file supp_g3.114.013532_FileS1.zip › GFF/Orthologs/DyakVsDmel.orthos]

GE22643-PA CG33169-PC 1
GE22643-PA CG33169-PA 1
GE21427-PA CG14997-PA 1
GE21427-PA CG14997-PB 1
GE14059-PA CG7848-PA 1
GE14059-PA CG5889-PA 4
GE14059-PA CG5889-PB 4
GE14059-PA CG5889-PC 4
GE20052-PB CG40486-PB 5
GE16166-PA CG15742-PA 1
GE20052-PA CG8757-PB 1
GE20052-PA CG9150-PB 2
GE20052-PA CG9360-PA 3
GE20052-PA CG40485-PB 4
1.g30.t1 CG3696-PC 1
1.g30.t1 CG3696-PF 1
1.g30.t1 CG3696-PA 1
1.g30.t1 CG3696-PD 1
1.g30.t1 CG3696-PE 1
1.g30.t1 CG3696-PB 1
GE19651-PA CG17149-PB 1
GE19651-PA CG17149-PA 1
GE19651-PA CG17149-PC 1
GE24147-PA CG1851-PA 1
GE24147-PA CG11255-PA 3
GE24147-PA CG11255-PB 3
6416.g2690.t2 CG5130-PB 1
6416.g2690.t2 CG5130-PA 1
6416.g2690.t2 CG17723-PG 2
6416.g2690.t2 CG17723-PE 2
6416.g2690.t2 CG17723-PD 2
6416.g2690.t2 CG17723-PC 2
6416.g2690.t2 CG17723-PB 2
6416.g2690.t2 CG17723-PA 2
6416.g2690.t2 CG17723-PF 2
6416.g2690.t3 CG5130-PB 1
6416.g2690.t3 CG5130-PA 1
6416.g2690.t3 CG17723-PG 2
6416.g2690.t3 CG17723-PE 2
6416.g2690.t3 CG17723-PD 2
6416.g2690.t3 CG17723-PC 2
6416.g2690.t3 CG17723-PB 2
6416.g2690.t3 CG17723-PA 2
6416.g2690.t3 CG17723-PF 2
GE16871-PA CG6121-PA 1
GE16871-PA CG3025-PA 2
GE18888-PA CG4722-PA 1
GE18888-PA CG4722-PB 1
GE18888-PA CG7777-PA 5
GE18888-PA CG7777-PC 5
GE18888-PA CG7777-PB 5
GE24175-PA CG31262-PB 1
GE24175-PA CG31262-PE 1
GE24175-PA CG8451-PA 1
GE24175-PA CG33124-PD 1
GE24175-PA CG31668-PC 1
GE24194-PA CG14716-PA 1
GE20600-PB CG7524-PD 1
GE20600-PB CG7524-PC 1
GE20600-PB CG7524-PI 1
GE20600-PB CG7524-PH 1
GE20600-PB CG7524-PG 1
GE20600-PB CG7524-PF 1
GE20600-PB CG7524-PJ 1
GE20600-PB CG7524-PB 1
GE20600-PB CG7524-PE 1
GE20600-PB CG7873-PA 2
GE20600-PB CG7873-PB 2
GE20600-PB CG8049-PH 3
GE20600-PB CG8049-PG 3
GE20600-PB CG8049-PF 3
GE20600-PB CG8049-PA 3
GE20600-PB CG8049-PC 3
GE20600-PB CG8049-PE 4
GE20600-PB CG8049-PD 4
GE20600-PB CG8049-PB 4
GE20600-PB CG8201-PW 24
GE20600-PB CG8201-PS 24
GE20600-PB CG8201-PL 24
GE20600-PB CG8201-PT 24
GE20600-PB CG8201-PR 24
GE20600-PB CG8201-PP 24
GE20600-PB CG17216-PB 24
GE20600-PB CG17216-PA 24
GE20600-PB CG8203-PA 26
GE20600-PA CG7524-PD 1
GE20600-PA CG7524-PC 1
GE20600-PA CG7524-PI 1
GE20600-PA CG7524-PH 1
GE20600-PA CG7524-PG 1
GE20600-PA CG7524-PF 1
GE20600-PA CG7524-PJ 1
GE20600-PA CG7524-PB 1
GE20600-PA CG7524-PE 1
GE20600-PA CG7873-PA 2
GE20600-PA CG7873-PB 2
GE20600-PA CG8049-PH 3
GE20600-PA CG8049-PG 3
GE20600-PA CG4032-PH 4
GE20600-PA CG4032-PG 4
GE20600-PA CG4032-PE 4
GE20600-PA CG4032-PB 4
GE20600-PA CG4032-PI 4
GE20600-PA CG4032-PD 4
GE20600-PA CG4032-PF 4
GE20600-PA CG4032-PA 4
GE20600-PA CG4032-PC 4
GE20600-PA CG8201-PW 24
GE20600-PA CG8201-PS 24
GE20600-PA CG8201-PT 24
GE20600-PA CG8201-PL 24
GE20600-PA CG8201-PR 24
GE20600-PA CG8201-PP 24
GE20600-PA CG17216-PB 24
GE20600-PA CG17216-PA 24
GE20600-PA CG8203-PA 26
GE23707-PA CG31077-PB 1
GE23707-PA CG17826-PA 2
GE23707-PA CG43896-PB 3
GE23707-PA CG43896-PC 3
GE25999-PA CG34360-PF 1
GE25999-PA CG34360-PB 1
GE25999-PA CG34360-PA 1
GE25999-PA CG34360-PE 2
GE25999-PA CG34360-PC 4
GE17507-PA CG2175-PF 1
GE17507-PA CG2175-PC 1
GE17507-PA CG2175-PG 1
GE17507-PA CG2175-PA 1
GE17861-PA CG17333-PA 1
GE13918-PA CG14505-PB 1
GE13918-PA CG14505-PC 1
GE17057-PA CG15744-PA 1
GE19104-PA CG12838-PA 1
GE19916-PA CG34250-PA 1
GE25557-PA CG12345-PA 1
GE25557-PA CG12345-PB 1
GE25557-PA CG32848-PA 1
GE25557-PA CG1041-PB 2
GE25557-PA CG1041-PA 2
GE25557-PA CG12891-PA 6
GE25557-PA CG12891-PB 6
GE25557-PA CG12891-PC 6
GE25557-PA CG12891-PD 6
GE21501-PA CG5249-PE 1
GE21501-PA CG5249-PD 1
GE21501-PA CG5249-PA 1
GE21501-PA CG5249-PC 1
GE21501-PA CG5249-PB 1
GE21501-PA CG5683-PB 5
GE21501-PA CG5683-PC 5
GE21501-PA CG5683-PA 5
GE21501-PA CG17359-PA 6
GE21501-PA CG11924-PA 6
GE21501-PA CG3407-PA 7
GE21501-PA CG42277-PC 8
GE21501-PA CG1602-PA 10
GE21501-PA CG7987-PB 10
GE21501-PA CG7987-PA 10
GE21501-PA CG17806-PA 11
GE21501-PA CG17801-PB 11
GE21501-PB CG5249-PE 1
GE21501-PB CG5249-PD 1
GE21501-PB CG5249-PA 1
GE21501-PB CG5249-PC 1
GE21501-PB CG5249-PB 1
GE21501-PB CG5683-PB 5
GE21501-PB CG5683-PC 5
GE21501-PB CG5683-PA 5
GE21501-PB CG2712-PA 6
GE21501-PB CG17359-PA 6
GE21501-PB CG11924-PA 6
GE21501-PB CG3407-PA 7
GE21501-PB CG42277-PC 8
GE21501-PB CG1602-PA 10
GE21501-PB CG7987-PB 10
GE21501-PB CG7987-PA 10
GE21501-PB CG17806-PA 11
GE21501-PB CG17801-PB 11
GE24344-PA CG3158-PA 1
GE24344-PA CG32604-PA 7
GE24344-PA CG1582-PA 10
GE24344-PA CG32604-PB 12
GE10530-PA CG4980-PA 1
GE20323-PA CG33232-PA 1
GE20323-PA CG33232-PD 1
GE20323-PA CG33232-PB 1
GE20323-PA CG33232-PC 1
GE20323-PA CG33232-PE 1
GE16562-PD CG43867-PC 1
GE16562-PD CG43867-PG 1
GE16562-PD CG43867-PD 1
GE16562-PD CG43867-PF 1
GE16562-PD CG43867-PB 1
GE16562-PD CG43867-PA 1
GE16562-PD CG43867-PH 1
GE16562-PD CG43867-PE 1
GE16562-PD CG43867-PI 1
0.g998.t1 CG42318-PK 2
0.g998.t1 CG42318-PJ 2
0.g998.t1 CG42318-PP 3
0.g998.t1 CG42318-PQ 3
0.g998.t1 CG1407-PC 7
GE13365-PD CG42321-PK 1
GE13365-PD CG42321-PH 1
GE13365-PD CG42321-PP 1
GE13365-PD CG42321-PS 1
GE13365-PD CG42321-PR 1
GE13365-PD CG42321-PO 1
GE13365-PD CG42321-PN 1
GE13365-PD CG42321-PM 1
GE13365-PD CG42321-PE 1
GE13365-PD CG42321-PJ 1
GE13365-PD CG42321-PL 1
GE13365-PD CG42321-PQ 1
GE13365-PD CG42321-PI 1
GE13365-PD CG42321-PG 1
GE13365-PD CG18278-PA 1
GE13365-PD CG30059-PA 1
GE13365-PD CG31729-PB 4
GE13365-PC CG4744-PA 1
GE13365-PC CG18278-PA 1
GE13365-PC CG30059-PA 1
GE13365-PC CG6725-PA 2
GE13365-PB CG42321-PK 1
GE13365-PB CG42321-PH 1
GE13365-PB CG42321-PP 1
GE13365-PB CG42321-PS 1
GE13365-PB CG42321-PR 1
GE13365-PB CG42321-PM 1
GE13365-PB CG42321-PJ 1
GE13365-PB CG42321-PE 1
GE13365-PB CG42321-PL 1
GE13365-PB CG42321-PG 1
GE13365-PB CG42321-PO 1
GE13365-PB CG42321-PN 1
GE13365-PB CG42321-PI 1
GE13365-PB CG42321-PQ 1
GE13813-PA CG9501-PA 1
GE13813-PA CG9499-PA 2
1.g784.t2 CG5792-PD 1
1.g784.t2 CG5792-PA 2
GE19303-PA CG1656-PA 1
1.g784.t1 CG5792-PD 1
1.g784.t1 CG5787-PB 3
1.g784.t1 CG5787-PA 3
GE20230-PA CG6210-PA 1
GE20230-PA CG6210-PB 1
GE20230-PB CG6210-PB 1
GE20230-PB CG6210-PA 1
GE17634-PA CG13002-PA 1
GE17634-PA CG4880-PA 2
GE19137-PA CG30491-PA 1
GE22543-PA CG18659-PA 1
GE22543-PA CG18659-PC 1
GE22543-PA CG18659-PD 1
GE22543-PA CG18659-PF 1
GE22543-PA CG18659-PG 1
GE22543-PA CG18659-PE 1
GE22543-PB CG18659-PA 1
GE22543-PB CG18659-PC 1
GE22543-PB CG18659-PD 1
GE22543-PB CG18659-PF 1
GE22543-PB CG18659-PG 1
GE22543-PB CG18659-PE 1
GE15689-PA CG43736-PB 1
GE15689-PA CG43736-PE 1
GE15689-PA CG43736-PD 1
GE15689-PA CG43736-PF 1
GE15689-PA CG43736-PI 1
GE15689-PA CG43736-PC 2
GE15689-PA CG43736-PA 2
GE25533-PA CG7669-PA 1
6254.g2468.t1 CG3723-PB 1
6254.g2468.t1 CG3339-PC 1
6254.g2468.t1 CG3339-PD 1
6254.g2468.t1 CG5526-PB 5
6254.g2468.t1 CG9492-PD 6
6254.g2468.t1 CG17150-PD 8
GE18745-PA CG8360-PC 1
GE18745-PA CG8360-PA 1
GE18745-PA CG8349-PA 3
3.g607.t2 CG4301-PB 1
3.g607.t2 CG4301-PA 1
3.g607.t2 CG4301-PC 1
3.g607.t2 CG4394-PA 1
3.g607.t2 CG4394-PC 1
3.g607.t2 CG4394-PE 1
3.g607.t2 CG4394-PD 1
3.g607.t2 CG4394-PB 1
3.g607.t2 CG9981-PA 2
3.g607.t2 CG33298-PB 4
3.g607.t2 CG31729-PA 5
3.g607.t2 CG14741-PD 6
3.g607.t3 CG4301-PA 1
3.g607.t3 CG4301-PC 1
3.g607.t3 CG4301-PB 1
3.g607.t3 CG4394-PA 1
3.g607.t3 CG4394-PC 1
3.g607.t3 CG4394-PE 1
3.g607.t3 CG4394-PD 1
3.g607.t3 CG4394-PB 1
3.g607.t3 CG9981-PA 2
3.g607.t3 CG33298-PB 4
3.g607.t3 CG31729-PA 5
3.g607.t3 CG14741-PD 6
GE14385-PA CG13570-PA 1
GE14385-PA CG2720-PA 3
GE14385-PA CG18472-PA 3
4.g1867.t1 CG33103-PE 1
4.g1867.t1 CG33103-PG 1
4.g1867.t1 CG33103-PF 1
4.g1867.t1 CG33103-PC 1
4.g1867.t1 CG12413-PA 1
GE20942-PA CG13928-PA 1
GE24078-PA CG31174-PA 1
GE25045-PA CG31199-PA 1
GE25045-PA CG31200-PA 2
GE10737-PA CG10238-PA 1
GE11867-PA CG4878-PA 1
GE11867-PA CG4878-PB 1
GE16935-PA CG2813-PB 1
GE16935-PA CG2813-PA 1
GE22177-PA CG3764-PC 1
GE22177-PA CG3764-PA 1
GE22177-PA CG3764-PB 1
GE13172-PA CG31808-PD 1
GE13172-PA CG31808-PC 1
GE26001-PA CG12807-PA 1
0.g1599.t1 CG32227-PA 1
GE19056-PA CG3688-PA 1
0.g792.t1 CG13801-PA 1
0.g792.t1 CG8985-PA 1
0.g792.t1 CG8985-PB 1
0.g792.t1 CG43745-PB 1
0.g792.t1 CG43745-PA 1
0.g792.t1 CG43745-PC 1
0.g792.t1 CG15624-PC 5
4.g1451.t2 CG34113-PP 1
4.g1451.t2 CG34113-PO 1
GE10339-PB CG6669-PA 1
GE10339-PB CG7166-PB 2
GE13602-PA CG10139-PA 1
GE25295-PA CG32464-PV 1
GE25295-PA CG32464-PJ 1
GE25295-PA CG32464-PB 1
GE25295-PA CG32464-PN 1
GE25295-PA CG32464-PP 1
GE25295-PA CG32464-PU 1
GE25295-PA CG32464-PK 1
GE25295-PA CG32464-PG 1
GE25295-PA CG32464-PO 1
GE25295-PA CG32464-PX 1
GE25295-PA CG32464-PW 1
GE25295-PA CG32464-PT 1
GE25295-PA CG32464-PS 1
GE25295-PA CG32464-PM 1
GE25295-PA CG32464-PY 1
GE25295-PA CG32464-PF 1
GE25295-PA CG32464-PR 1
GE11442-PA CG4634-PA 1
GE11442-PA CG4634-PB 1
GE11442-PA CG4634-PC 1
GE10325-PA CG34059-PA 1
GE10325-PA CG34058-PA 2
GE10325-PA CG33289-PC 8
3.g881.t2 CG12541-PC 2
GE24117-PA CG10287-PA 1
GE11645-PA CG6984-PA 1
4.g1802.t1 CG14509-PC 1
4.g1802.t1 CG14509-PB 1
6448.g2733.t1 CG33183-PD 3
6448.g2733.t1 CG33183-PF 3
6448.g2733.t1 CG33183-PA 3
6448.g2733.t1 CG33183-PH 3
6448.g2733.t1 CG43692-PC 4
6448.g2733.t1 CG43692-PD 4
6448.g2733.t1 CG43692-PF 4
6448.g2733.t1 CG7199-PF 4
6448.g2733.t1 CG7199-PE 4
6448.g2733.t1 CG7199-PB 4
6448.g2733.t1 CG7199-PD 4
6448.g2733.t1 CG7199-PC 4
6448.g2733.t1 CG1864-PD 5
6448.g2733.t1 CG4059-PB 5
6448.g2733.t1 CG8676-PD 5
6448.g2733.t1 CG8676-PA 5
6448.g2733.t1 CG8676-PB 5
6448.g2733.t1 CG8676-PC 5
6448.g2733.t1 CG1765-PG 6
6448.g2733.t1 CG1765-PB 6
6448.g2733.t1 CG1765-PC 6
6448.g2733.t1 CG7404-PA 6
6448.g2733.t1 CG1378-PA 7
6448.g2733.t1 CG4761-PA 7
6448.g2733.t1 CG10296-PA 8
GE13241-PA CG10750-PA 1
GE13241-PA CG17564-PB 2
GE25669-PA CG5191-PB 1
GE25669-PA CG5191-PC 1
GE25669-PA CG5191-PE 1
GE25669-PA CG5191-PD 1
GE25669-PA CG5191-PA 1
GE25669-PA CG8839-PE 3
GE25669-PA CG8839-PA 3
GE25669-PA CG8839-PC 3
GE25669-PA CG8839-PD 3
GE12145-PB CG30295-PA 1
GE12145-PB CG30295-PB 1
GE12145-PB CG30295-PC 1
4111.g1361.t1 CG11703-PA 1
GE10279-PA CG7084-PE 1
GE10279-PA CG7084-PC 1
GE10279-PA CG7084-PB 1
GE10279-PA CG7084-PD 1
GE23896-PA CG31038-PE 1
GE23896-PA CG31038-PA 1
GE23896-PA CG31038-PF 1
GE23896-PA CG31038-PD 1
GE23896-PA CG31038-PB 1
GE23896-PA CG31038-PC 2
GE26079-PA CG4863-PA 1
0.g1294.t1 CG32169-PF 2
0.g1294.t1 CG32169-PC 2
0.g1294.t1 CG32169-PE 2
0.g1294.t2 CG32169-PE 3
6091.g2107.t1 CG2528-PC 2
6091.g2107.t1 CG2528-PB 2
GE20434-PA CG8612-PA 1
4.g92.t2 CG7985-PA 1
4.g92.t2 CG14314-PA 1
4.g92.t2 CG7993-PA 1
4.g92.t2 CG7988-PA 2
4.g92.t2 CG2004-PA 3
4.g92.t2 CG1561-PB 4
GE18220-PA CG3277-PC 1
GE15807-PA CG10648-PA 1
GE15743-PA CG1430-PA 1
GE26431-PB CG7530-PC 1
GE26431-PB CG7530-PB 1
GE26431-PB CG7530-PA 1
GE26431-PB CG5315-PB 2
GE26431-PB CG5315-PD 2
GE26431-PB CG5315-PA 2
GE26431-PB CG5315-PC 2
GE18153-PA CG9870-PA 1
GE18153-PA CG18173-PA 2
1.g1761.t1 CG18063-PE 1
1.g1761.t1 CG18063-PC 1
1.g1761.t1 CG18063-PD 1
1.g1761.t1 CG12448-PC 1
1.g1761.t1 CG13544-PA 2
1.g1761.t1 CG31735-PC 3
1.g1761.t1 CG31735-PA 3
GE11426-PA CG4806-PA 1
GE14215-PA CG8946-PA 1
GE14215-PA CG8946-PB 1
GE19392-PD CG3938-PD 1
GE19392-PD CG3938-PE 1
GE19392-PD CG3938-PA 1
GE19392-PD CG3938-PC 1
GE19392-PD CG3938-PF 1
GE19392-PD CG3938-PB 1
GE19392-PD CG5814-PA 4
GE12980-PA CG11628-PE 1
GE12980-PA CG11628-PD 1
GE12980-PA CG11628-PC 1
GE12980-PA CG11628-PA 1
1.g64.t1 CG4297-PD 1
1.g64.t1 CG4297-PC 1
GE12980-PC CG11628-PA 1
GE12980-PC CG11628-PE 1
GE12980-PC CG11628-PD 1
GE12980-PC CG11628-PC 1
GE12980-PB CG11628-PA 1
GE12980-PB CG11628-PE 1
GE12980-PB CG11628-PD 1
GE12980-PB CG11628-PC 1
GE12980-PB CG7578-PA 2
GE12980-PB CG7578-PB 2
GE12980-PB CG32434-PD 3
GE12980-PB CG32434-PC 3
GE12980-PB CG32434-PA 3
GE12980-PB CG8487-PB 4
GE13842-PA CG11237-PA 1
GE12980-PD CG11628-PA 1
GE12980-PD CG11628-PE 1
GE12980-PD CG11628-PD 1
GE12980-PD CG11628-PC 1
GE21232-PA CG32037-PA 1
GE19848-PA CG13454-PA 1
GE21908-PB CG10686-PG 1
GE21908-PB CG10686-PE 1
GE21908-PB CG10686-PF 2
GE21908-PB CG10686-PB 2
GE21908-PB CG10686-PA 2
GE21908-PA CG10686-PB 1
GE21908-PA CG10686-PA 1
GE21908-PA CG10686-PF 1
GE23720-PA CG5889-PA 1
GE23720-PA CG5889-PC 1
GE23720-PA CG5889-PB 1
GE23720-PA CG10120-PC 1
GE23720-PA CG10120-PB 1
GE23720-PA CG10120-PA 1
0.g87.t1 CG43772-PB 1
0.g87.t1 CG43772-PA 1
0.g87.t1 CG9118-PA 2
0.g87.t1 CG9116-PA 4
0.g1296.t1 CG7725-PA 1
0.g1296.t1 CG7725-PB 1
GE23720-PB CG5889-PC 1
GE23720-PB CG5889-PB 1
GE23720-PB CG5889-PA 1
GE23720-PB CG10120-PC 1
GE23720-PB CG10120-PB 1
GE23720-PB CG10120-PA 1
GE18268-PA CG15423-PA 1
2.g907.t1 CG30287-PA 2
2.g907.t1 CG30090-PA 3
2.g907.t1 CG30288-PC 5
2.g907.t1 CG30289-PA 5
2.g907.t1 CG32260-PA 17
2.g907.t1 CG31681-PA 17
2.g907.t1 CG17477-PA 17
2.g907.t1 CG11843-PA 19
2.g907.t1 CG17234-PA 19
2.g907.t1 CG8170-PA 19
2.g907.t1 CG7996-PB 20
2.g907.t1 CG7996-PA 20
GE25220-PA CG7146-PA 1
GE24568-PA CG3281-PA 1
GE24568-PA CG8573-PC 6
GE24568-PA CG8573-PB 6
GE24568-PA CG8573-PA 6
GE24568-PA CG18783-PA 7
GE24568-PA CG1832-PA 9
GE24568-PA CG4936-PA 9
GE24568-PA CG18764-PA 11
GE24568-PA CG31441-PA 11
GE24568-PA CG7204-PB 12
GE24568-PA CG32772-PC 12
GE24568-PA CG11352-PE 13
GE24568-PA CG8591-PA 14
GE19765-PA CG7611-PJ 1
GE19765-PA CG7611-PI 1
GE19765-PA CG7611-PA 1
GE19765-PA CG7611-PD 1
GE19765-PA CG7611-PC 1
GE19765-PA CG7611-PH 1
GE19765-PA CG7611-PB 1
GE19765-PA CG7611-PG 1
GE19765-PA CG7611-PE 1
GE19765-PA CG5451-PC 3
GE19765-PA CG5451-PB 3
GE19765-PA CG5451-PA 3
4.g1943.t1 CG42814-PA 1
GE16748-PA CG3842-PD 1
GE16748-PA CG3842-PC 1
GE16748-PA CG3842-PB 1
GE16748-PA CG3842-PA 1
GE16748-PA CG30495-PA 6
GE16005-PB CG33180-PB 1
GE16005-PB CG33180-PE 1
GE16005-PB CG33180-PC 1
GE16005-PB CG33180-PF 1
GE16005-PB CG33180-PG 1
GE16005-PB CG9126-PA 1
GE16005-PB CG9126-PD 1
GE16005-PB CG9126-PE 1
GE16005-PB CG9126-PF 2
GE22480-PC CG8789-PC 1
GE22480-PC CG8789-PB 1
GE22480-PC CG8789-PA 1
GE22480-PC CG8789-PD 1
GE22480-PC CG31421-PA 3
GE22480-PC CG4720-PB 6
GE22480-PC CG4720-PC 6
GE22480-PC CG10967-PB 10
GE22480-PC CG10967-PA 10
GE22480-PC CG31183-PA 12
GE22480-PB CG8789-PC 1
GE22480-PB CG8789-PB 1
GE22480-PB CG8789-PA 1
GE22480-PB CG8789-PD 1
GE22480-PB CG31421-PA 3
GE22480-PB CG4720-PC 6
GE22480-PB CG4720-PB 6
GE22480-PB CG10967-PB 10
GE22480-PB CG10967-PA 10
GE22480-PB CG31183-PA 12
GE22480-PA CG8789-PD 1
GE22480-PA CG8789-PC 1
GE22480-PA CG8789-PB 1
GE22480-PA CG8789-PA 1
GE22480-PA CG31421-PA 3
GE22480-PA CG4720-PB 6
GE22480-PA CG4720-PC 6
GE22480-PA CG10967-PA 10
GE22480-PA CG10967-PB 10
GE22480-PA CG31183-PA 12
1.g1066.t1 CG4128-PG 1
1.g1066.t1 CG4128-PB 1
1.g1066.t1 CG4128-PH 1
1.g1066.t1 CG4128-PA 1
1.g1066.t1 CG4128-PD 1
1.g1066.t1 CG4128-PC 1
1.g1066.t1 CG4128-PE 1
1.g1066.t1 CG12414-PE 9
1.g1066.t2 CG4128-PH 1
1.g1066.t2 CG4128-PG 1
1.g1066.t2 CG4128-PB 1
1.g1066.t2 CG4128-PA 1
1.g1066.t2 CG4128-PD 1
1.g1066.t2 CG4128-PC 1
1.g1066.t2 CG4128-PE 1
1.g1066.t2 CG12414-PF 10
1.g1066.t2 CG12414-PD 10
GE17085-PA CG32631-PA 1
GE17446-PA CG12113-PA 1
GE17058-PA CG1622-PA 1
0.g85.t1 CG9119-PA 1
0.g85.t1 CG32335-PB 1
GE12225-PA CG9294-PB 1
GE12225-PA CG4386-PA 3
GE12225-PA CG3355-PA 4
GE12225-PA CG4914-PA 4
GE12225-PA CG11836-PI 6
GE12225-PA CG9372-PA 7
GE12225-PA CG8172-PF 9
GE12225-PA CG8172-PE 9
GE12225-PA CG31728-PC 10
GE12225-PA CG4998-PB 14
GE12225-PA CG17571-PA 15
GE12225-PA CG3066-PB 17
GE12225-PA CG8738-PA 18
GE20021-PA CG42230-PE 1
GE20021-PA CG42230-PJ 1
GE20021-PA CG42230-PK 1
GE20021-PA CG42230-PC 1
GE20021-PA CG42230-PI 1
GE20021-PA CG42230-PH 1
GE20021-PA CG42230-PG 1
GE20021-PA CG42230-PF 1
GE24270-PA CG3843-PA 1
GE24270-PA CG7283-PA 2
4.g474.t2 CG42599-PH 1
4.g474.t2 CG42599-PG 1
4.g474.t2 CG33720-PD 1
4.g474.t2 CG33720-PC 1
4.g474.t2 CG33720-PB 1
4.g474.t2 CG33720-PA 1
4.g474.t2 CG33719-PA 1
4.g474.t2 CG42599-PI 1
4.g474.t2 CG33191-PA 1
4.g474.t2 CG33189-PA 2
GE11856-PA CG5179-PA 1
GE11856-PA CG7597-PC 2
GE11856-PA CG7597-PA 2
GE11856-PA CG7597-PB 2
GE11856-PA CG4268-PG 5
GE11856-PA CG4268-PF 5
GE11856-PA CG4268-PE 5
GE11856-PA CG3319-PA 6
GE11856-PA CG10579-PH 8
GE11856-PA CG10579-PC 8
GE11856-PA CG10579-PB 8
GE11856-PA CG10579-PA 8
GE11856-PA CG10579-PJ 8
GE11856-PA CG10579-PE 8
GE11856-PA CG10579-PD 8
GE11856-PA CG10579-PN 8
GE11856-PA CG4527-PE 17
GE11856-PA CG4527-PA 17
GE11856-PA CG4527-PB 17
GE11856-PA CG4527-PD 17
GE11856-PA CG4527-PC 17
GE11856-PA CG4527-PF 17
GE11856-PA CG1830-PB 19
GE11856-PA CG3068-PA 21
GE16236-PA CG3954-PB 1
GE16236-PA CG3954-PA 1
GE16236-PA CG3954-PC 1
GE22101-PA CG5485-PA 1
GE15964-PB CG9901-PB 1
GE15964-PB CG9901-PA 1
GE15964-PB CG9901-PC 1
564.g196.t1 CG13478-PC 9
GE10191-PA CG15591-PA 1
GE17033-PA CG4396-PD 1
GE17033-PA CG4396-PF 1
GE17033-PA CG4396-PE 1
GE17033-PA CG4396-PB 1
GE17033-PA CG4396-PA 1
GE17033-PA CG4396-PC 1
GE17033-PA CG3151-PH 2
GE17033-PA CG3151-PG 2
GE17033-PA CG3151-PF 2
GE17033-PA CG3151-PE 2
GE17033-PA CG3151-PJ 2
GE17033-PA CG43770-PU 5
GE17033-PA CG43770-PE 5
GE17033-PA CG43770-PA 5
GE17033-PA CG43770-PY 6
2.g781.t1 CG10131-PA 1
2.g781.t1 CG33137-PB 5
GE16584-PA CG18273-PA 1
GE11271-PA CG3756-PA 1
1.g1630.t1 CG8026-PD 1
1.g1630.t1 CG8026-PB 1
1.g1630.t1 CG8026-PC 2
1.g1630.t1 CG2139-PC 7
1.g1630.t1 CG2139-PD 7
1.g1630.t1 CG2139-PA 7
1.g1630.t1 CG3476-PA 7
1.g1630.t1 CG5646-PA 12
GE11985-PA CG5335-PA 1
GE11985-PA CG13950-PA 2
GE23768-PA CG12261-PA 1
GE14528-PA CG31997-PA 1
GE19782-PA CG32446-PA 1
GE19782-PA CG32446-PB 1
0.g575.t1 CG32417-PA 1
0.g575.t1 CG32418-PA 2
0.g575.t1 CG6027-PB 9
0.g575.t1 CG6027-PA 9
0.g575.t1 CG33553-PE 9
0.g575.t1 CG42320-PR 10
0.g575.t1 CG42320-PZ 10
GE23327-PA CG1746-PG 1
GE23327-PA CG1746-PE 1
GE23327-PA CG1746-PD 1
GE23327-PA CG1746-PB 1
GE23327-PA CG1746-PC 1
GE23327-PA CG1746-PA 1
GE16278-PA CG2707-PA 1
GE17831-PA CG34104-PB 1
GE24753-PA CG9434-PA 1
GE23303-PA CG2196-PB 1
GE23303-PA CG2187-PB 1
GE23303-PA CG2187-PA 1
GE23303-PA CG2191-PA 1
GE23303-PA CG31262-PB 9
GE23303-PA CG31262-PE 9
GE13627-PA CG12424-PB 1
GE13627-PA CG12424-PA 1
GE13627-PA CG12424-PC 1
GE20669-PA CG14980-PB 1
GE12485-PA CG8625-PC 1
GE12485-PA CG8625-PB 1
GE12485-PA CG8625-PA 1
GE12485-PA CG5942-PB 2
GE12485-PA CG5942-PA 2
GE12485-PA CG5942-PD 2
GE12485-PA CG5942-PC 2
GE12485-PA CG5942-PE 2
GE12485-PA CG3696-PC 5
GE12485-PA CG3696-PF 5
GE12485-PA CG3696-PD 5
GE12485-PA CG3696-PE 5
GE12485-PA CG3696-PA 5
GE12485-PA CG8103-PC 5
GE12485-PA CG8103-PA 5
GE12485-PA CG8103-PB 5
GE12485-PA CG8103-PD 5
GE16022-PA CG8952-PA 1
GE16022-PA CG34458-PA 12
GE16022-PA CG2105-PB 13
GE16022-PA CG31681-PA 14
GE16022-PA CG5909-PA 14
GE26421-PA CG7026-PB 1
GE26421-PA CG7007-PB 2
GE26421-PA CG7007-PA 2
GE24460-PA CG17907-PB 1
GE24460-PA CG17907-PA 1
GE24460-PA CG31146-PE 7
GE24460-PA CG31146-PD 7
GE24460-PA CG34139-PD 10
GE24460-PA CG34139-PC 10
GE24460-PA CG34139-PB 10
GE24460-PA CG9280-PD 14
GE24460-PA CG9280-PA 14
GE24460-PA CG9280-PB 14
GE24460-PA CG9280-PC 14
GE12015-PA CG18605-PB 1
GE12015-PA CG15104-PB 2
GE12015-PA CG15104-PA 2
3.g1170.t1 CG43740-PA 1
GE15584-PA CG8326-PA 1
GE10233-PA CG31286-PB 1
1.g993.t2 CG13388-PD 1
1.g993.t2 CG13388-PB 2
1.g993.t2 CG13388-PC 2
1.g993.t2 CG13388-PA 3
GE19862-PA CG4169-PB 1
GE19862-PA CG4169-PA 1
4.g2459.t1 CG5310-PA 2
GE22289-PA CG32156-PI 1
GE22289-PA CG32156-PJ 1
GE22289-PA CG32156-PO 1
GE22289-PA CG32156-PG 1
GE22289-PA CG32156-PN 1
GE22289-PA CG32156-PM 1
GE22289-PA CG32156-PL 1
GE22289-PA CG32156-PH 1
GE22289-PA CG32156-PP 1
GE22289-PA CG32156-PK 1
GE22289-PA CG32156-PE 4
GE22289-PA CG3104-PB 8
GE22289-PA CG3104-PA 8
GE22289-PA CG5841-PA 9
GE16628-PA CG6222-PA 1
GE16517-PA CG3771-PB 1
GE16517-PA CG3771-PA 1
GE11652-PA CG11395-PA 1
GE23855-PA CG2010-PB 1
GE23855-PA CG2010-PA 1
GE18914-PA CG4953-PA 1
GE13044-PA CG13215-PA 1
GE13948-PA CG33996-PB 1
GE13948-PA CG33512-PC 7
GE13948-PA CG32057-PC 9
GE13948-PA CG32057-PB 9
GE13948-PA CG32057-PA 9
GE13948-PA CG31361-PC 9
GE13948-PA CG31361-PB 9
GE13948-PA CG31361-PA 9
1.g1013.t1 CG32987-PA 2
GE24874-PA CG9667-PA 1
GE13744-PA CG4030-PA 1
2.g1956.t1 CG9380-PC 1
2.g1956.t1 CG9380-PB 2
GE21982-PA CG32136-PA 1
GE17513-PA CG32721-PA 1
GE11741-PA CG8320-PA 1
GE24707-PA CG12813-PA 1
GE24707-PA CG31410-PB 2
GE24707-PA CG3934-PA 3
4.g270.t1 CG3421-PA 1
GE26184-PA CG33098-PF 1
GE26184-PA CG33098-PE 1
GE26184-PA CG33098-PB 1
GE26184-PA CG2184-PA 5
GE24930-PA CG10113-PB 1
GE24930-PA CG7634-PA 2
GE24930-PA CG15128-PA 3
GE24930-PA CG10998-PA 4
GE12188-PA CG10071-PD 1
GE12188-PA CG10071-PB 1
GE12188-PA CG10071-PA 1
GE16448-PA CG3203-PA 1
GE16448-PA CG3203-PD 1
GE16448-PA CG3203-PC 1
GE16448-PA CG3203-PB 1
GE23550-PA CG34349-PD 1
GE23550-PA CG34349-PC 1
GE23550-PA CG32381-PB 2
GE23550-PB CG34349-PC 1
GE23550-PB CG34349-PD 1
GE23550-PB CG32381-PB 2
GE17920-PA CG17051-PA 1
GE23534-PA CG11771-PA 1
GE23534-PA CG7791-PA 2
GE10892-PA CG31021-PB 1
GE24946-PC CG34384-PC 1
GE24946-PC CG34384-PA 1
GE24946-PC CG34384-PE 1
GE24946-PC CG34384-PB 1
GE24946-PC CG34384-PD 1
GE24946-PC CG34361-PG 3
GE24946-PC CG34361-PI 4
GE24946-PC CG8657-PA 5
GE24946-PC CG31140-PA 5
GE24946-PC CG31140-PG 5
GE24946-PC CG42667-PG 6
GE24946-PC CG34344-PA 6
GE24946-PC CG34344-PC 6
GE24946-PC CG34344-PB 6
GE19683-PA CG5932-PA 1
GE19683-PA CG2772-PA 2
GE19683-PA CG31091-PB 3
GE19683-PA CG31091-PA 3
GE19683-PA CG31089-PA 4
GE19683-PA CG8823-PA 5
GE24831-PA CG18636-PA 1
GE24831-PA CG30283-PB 7
GE24831-PA CG30088-PB 8
GE24831-PA CG30083-PB 8
GE24831-PA CG33465-PC 8
GE24831-PA CG33459-PA 8
GE24831-PA CG43742-PA 10
GE24831-PA CG33225-PB 11
GE24831-PA CG30187-PD 11
GE24831-PA CG30002-PB 14
GE24831-PA CG10663-PB 16
GE16020-PA CG8962-PB 1
GE16020-PA CG8962-PA 1
GE24474-PA CG8063-PA 1
GE24474-PA CG18550-PA 1
GE24474-PA CG18550-PB 1
GE24474-PA CG18550-PC 1
GE24474-PA CG1629-PA 5
GE24474-PA CG17044-PB 6
GE24474-PA CG9889-PA 7
GE13365-PA CG42321-PK 1
GE13365-PA CG42321-PP 1
GE13365-PA CG42321-PH 1
GE13365-PA CG42321-PS 1
GE13365-PA CG42321-PR 1
GE13365-PA CG42321-PM 1
GE13365-PA CG42321-PL 1
GE13365-PA CG42321-PE 1
GE13365-PA CG42321-PQ 1
GE13365-PA CG42321-PJ 1
GE13365-PA CG42321-PO 1
GE13365-PA CG42321-PN 1
GE13365-PA CG42321-PI 1
GE13365-PA CG42321-PG 1
GE18617-PA CG5204-PA 1
GE18617-PA CG9932-PA 2
GE18617-PA CG9932-PC 2
2.g109.t4 CG5813-PD 1
2.g109.t4 CG5813-PB 1
2.g109.t4 CG5813-PA 1
2.g109.t4 CG42266-PB 2
2.g109.t4 CG42266-PA 2
2.g109.t5 CG5813-PD 1
2.g109.t5 CG5813-PB 1
2.g109.t5 CG5813-PA 1
2.g109.t5 CG42266-PB 2
2.g109.t5 CG42266-PA 2
2.g109.t1 CG5813-PD 1
2.g109.t1 CG5813-PB 1
2.g109.t1 CG5813-PA 1
2.g109.t2 CG5813-PD 1
2.g109.t2 CG5813-PB 1
2.g109.t2 CG5813-PA 1
2.g109.t3 CG5813-PD 1
2.g109.t3 CG5813-PB 1
2.g109.t3 CG5813-PA 1
2.g109.t3 CG42266-PB 2
2.g109.t3 CG42266-PA 2
GE17532-PA CG1677-PB 1
GE17532-PA CG1677-PA 1
GE24525-PA CG10096-PB 1
GE24525-PA CG10096-PA 1
GE24525-PA CG17562-PA 1
GE24525-PA CG14893-PB 1
GE24525-PA CG17560-PA 1
GE24525-PA CG13091-PA 1
GE24525-PA CG10097-PB 2
GE24525-PA CG30427-PF 7
GE24525-PA CG30427-PE 7
GE24525-PA CG30427-PB 7
GE17630-PA CG4829-PE 1
GE17630-PA CG4829-PD 1
GE17630-PA CG4829-PB 1
GE17630-PA CG4829-PC 1
GE17630-PA CG4829-PA 1
GE17630-PA CG1492-PA 2
GE17937-PA CG14620-PA 1
0.g484.t1 CG15002-PB 1
0.g484.t1 CG15002-PC 1
0.g484.t1 CG33545-PC 1
0.g484.t1 CG33545-PD 1
0.g484.t1 CG33545-PB 1
0.g484.t1 CG10663-PB 4
0.g484.t1 CG6048-PA 12
0.g484.t1 CG6865-PA 12
0.g484.t1 CG6865-PB 12
0.g484.t1 CG10405-PB 13
0.g484.t1 CG43335-PA 13
0.g484.t1 CG12951-PA 13
0.g484.t1 CG30371-PA 13
0.g484.t1 CG30375-PA 15
0.g484.t1 CG30083-PB 15
0.g1526.t1 CG32432-PA 1
GE23518-PA CG6995-PA 1
GE21131-PA CG9128-PB 1
GE21131-PA CG9128-PA 1
GE21131-PA CG7956-PE 2
GE21131-PA CG7956-PA 2
GE21131-PA CG7956-PD 2
0.g1526.t2 CG32432-PA 1
GE12533-PA CG6734-PA 1
GE18741-PA CG8460-PA 1
GE25500-PA CG31247-PB 1
GE25500-PA CG31247-PE 1
GE25500-PA CG31247-PA 1
3.g207.t1 CG10706-PL 1
3.g207.t1 CG10706-PP 1
3.g207.t1 CG10706-PI 1
3.g207.t1 CG10706-PN 1
3.g207.t1 CG10706-PK 1
3.g207.t1 CG10706-PH 1
3.g207.t1 CG10706-PM 1
3.g207.t1 CG10706-PQ 1
3.g207.t1 CG10706-PO 1
GE12392-PA CG13188-PB 1
GE12392-PA CG13188-PA 1
GE12392-PA CG13183-PA 2
GE26132-PA CG31217-PA 1
4.g1539.t1 CG6375-PB 1
4.g1539.t1 CG6375-PA 1
4.g1539.t1 BG4-PA 2
4.g1539.t1 CG5800-PA 3
4.g1539.t1 CG9253-PA 6
4.g1539.t1 CG7483-PA 11
4.g1539.t1 CG4916-PB 15
GE13273-PA CG17140-PB 1
GE13273-PA CG17140-PA 1
GE13273-PA CG17139-PA 2
GE17161-PA CG5548-PA 1
GE16452-PA CG14442-PA 1
GE16452-PA CG14442-PB 1
GE24184-PA CG14710-PB 1
GE24184-PA CG1832-PA 9
GE24184-PA CG34406-PA 10
GE24184-PA CG31441-PA 10
GE24184-PA CG2711-PA 11
GE24184-PA CG32772-PC 11
GE24184-PA CG15269-PA 12
GE24184-PA CG7204-PB 12
GE24184-PA CG11352-PD 12
GE24184-PA CG11352-PC 12
GE24184-PA CG11352-PF 12
GE24184-PA CG7204-PA 12
GE24184-PA CG11352-PE 12
GE24184-PA CG8319-PA 13
GE24184-PA CG8367-PJ 13
GE24184-PA CG8367-PA 13
GE24184-PA CG8367-PD 13
GE24184-PA CG8367-PG 13
GE24184-PA CG8367-PI 13
GE24184-PA CG8367-PB 13
GE24184-PA CG8367-PC 13
GE24184-PA CG42277-PF 13
GE24184-PA CG42277-PG 13
GE24184-PA CG42277-PE 13
GE10263-PA ND42-PB 1
GE10263-PA ND42-PA 1
GE14240-PA CG3661-PA 1
6566.g2834.t1 CG11077-PA 3
GE25280-PA CG2099-PA 1
GE18876-PA CG4602-PA 1
GE24616-PA CG33512-PB 1
GE24616-PA CG13439-PA 4
GE24616-PA CG31646-PA 22
GE26235-PA CG7620-PA 1
6310.g2562.t1 CG43049-PA 1
GE10079-PA CG6950-PD 1
GE10079-PA CG6950-PB 1
GE10079-PA CG6950-PA 1
GE10079-PA CG6950-PC 1
GE10079-PA CG1461-PA 2
GE23591-PA CG13658-PB 1
GE23591-PA CG11893-PA 1
GE23591-PA CG31300-PA 1
GE23591-PA CG31104-PA 1
GE16877-PA CG6428-PA 1
GE16877-PA CG8526-PA 1
GE15910-PA CG16916-PA 1
GE15910-PA CG9475-PD 1
GE15910-PA CG9475-PC 1
GE15910-PA CG5289-PA 2
GE15910-PA CG10370-PA 4
GE15910-PA CG2241-PA 4
GE15910-PA CG7257-PA 5
GE15910-PA CG3455-PB 5
GE14248-PA CG12781-PB 1
GE14248-PA CG12781-PA 1
GE14248-PA CG12781-PC 1
1.g537.t2 CG11321-PE 1
1.g537.t2 CG11321-PI 1
1.g537.t2 CG11321-PG 1
1.g537.t2 CG11321-PJ 1
1.g537.t2 CG11321-PH 1
1.g537.t2 CG11321-PF 1
1.g537.t2 CG11321-PC 1
1.g537.t3 CG11321-PI 1
1.g537.t3 CG11321-PE 1
1.g537.t3 CG11321-PJ 1
1.g537.t3 CG11321-PG 1
6258.g2475.t1 CG13455-PA 1
GE20493-PB CG13299-PA 1
1.g1094.t1 CG31755-PC 1
1.g1094.t1 CG31755-PB 1
1.g1094.t1 CG11133-PA 2
1.g537.t4 CG11321-PE 1
1.g537.t4 CG11321-PI 1
1.g537.t4 CG11321-PG 1
1.g537.t4 CG11321-PJ 1
1.g537.t4 CG11321-PH 1
1.g537.t4 CG11321-PF 1
1.g537.t4 CG11321-PC 1
1.g537.t5 CG11321-PK 1
1.g537.t5 CG11321-PD 1
1.g537.t5 CG11321-PF 2
1.g537.t5 CG11321-PC 2
1.g537.t5 CG11321-PH 2
1.g537.t5 CG11321-PJ 3
1.g537.t5 CG11321-PI 3
1.g537.t5 CG11321-PE 3
1.g537.t5 CG11321-PG 3
GE17047-PA FS10-PA 1
GE17047-PA CG8098-PA 2
GE17047-PA CG8098-PB 2
GE17047-PA CG5304-PA 3
GE21070-PB CG32476-PA 1
GE21070-PA CG32476-PA 1
GE18709-PA CG8892-PD 1
GE18709-PA CG8892-PE 1
GE18709-PA CG8892-PB 1
GE18709-PA CG8892-PC 1
GE25836-PA CG1327-PA 1
GE25836-PA CG2341-PA 3
GE14387-PA CG3333-PF 1
GE14387-PA CG3333-PE 1
GE14387-PA CG3333-PD 1
GE14387-PA CG3333-PC 1
GE14387-PA CG3333-PB 1
GE14387-PA CG3333-PA 1
GE25101-PA CG4465-PA 1
GE25101-PA CG4462-PA 2
GE25101-PA CG4459-PA 4
GE16277-PA CG2706-PA 1
GE16277-PA CG11133-PA 3
GE15697-PA CG4593-PA 1
GE15993-PA CG9214-PF 1
GE15993-PA CG9214-PA 1
GE15993-PA CG9214-PC 1
GE15993-PA CG9214-PE 1
GE12728-PA CG10275-PD 1
GE12728-PA CG10275-PC 1
GE12728-PA CG10275-PB 1
GE23903-PA CG15523-PA 1
GE23903-PA CG15523-PB 1
GE23903-PA CG32113-PB 3
GE10678-PA CG4730-PB 1
GE10678-PA CG4730-PC 1
GE10678-PA CG4730-PA 1
GE10678-PA CG6792-PA 6
GE13258-PA CG13084-PA 1
GE13258-PA CG4066-PA 2
GE16492-PA CG1786-PA 1
GE11896-PA CG5002-PA 1
GE11896-PA CG7912-PA 1
GE11896-PA CG6928-PA 5
GE11896-PA CG6928-PB 5
GE11896-PA CG6125-PA 6
GE19912-PA CG7603-PA 1
GE10719-PA CG10506-PA 1
GE10719-PA CG5394-PA 2
GE25572-PB CG5452-PB 1
GE25572-PB CG5452-PA 1
GE23064-PA CG2127-PA 1
GE21628-PA CG8532-PK 1
GE21628-PA CG8532-PJ 1
GE21628-PA CG8532-PH 1
GE21628-PA CG8532-PC 1
GE21628-PA CG8532-PD 1
GE21628-PA CG8532-PB 1
GE21628-PA CG8532-PA 1
GE21628-PA CG8532-PE 1
GE21628-PA CG8532-PI 1
GE21628-PA CG8532-PL 1
GE21628-PA CG8532-PG 1
GE21628-PA CG8532-PF 1
GE21628-PA CG42250-PC 2
GE16340-PA CG2982-PB 1
GE25183-PA CG7705-PA 1
GE22396-PA CG32428-PB 1
GE22396-PA CG32428-PA 1
GE10295-PA CG7059-PD 1
GE10295-PA CG7059-PA 1
GE10295-PA CG7059-PC 1
1.g482.t3 CG42533-PJ 1
1.g482.t3 CG42533-PB 1
1.g482.t3 CG42533-PE 1
1.g482.t3 CG42533-PH 1
1.g482.t3 CG42533-PK 1
1.g482.t3 CG42533-PI 1
1.g482.t3 CG42533-PG 1
1.g482.t3 CG42533-PC 1
1.g482.t3 CG42533-PD 1
1.g482.t3 CG11376-PA 2
1.g482.t2 CG42533-PI 1
1.g482.t2 CG42533-PG 1
1.g482.t2 CG42533-PC 1
1.g482.t2 CG42533-PJ 1
1.g482.t2 CG42533-PD 1
1.g482.t2 CG42533-PK 1
1.g482.t2 CG42533-PB 1
1.g482.t2 CG42533-PE 1
1.g482.t2 CG42533-PH 1
1.g482.t2 CG11376-PA 2
GE21866-PA CG7252-PA 1
GE16111-PA CG14413-PA 1
GE13561-PA CG7438-PC 1
GE13561-PA CG7438-PB 1
GE13561-PA CG7438-PA 1
GE13561-PA CG9155-PA 1
GE13561-PA CG9155-PB 1
GE13561-PA CG9155-PC 1
GE13561-PA CG9155-PD 1
GE13561-PA CG43657-PD 4
GE13561-PA CG43657-PC 4
GE13561-PA CG2146-PA 5
GE13561-PA CG2146-PC 5
GE13561-PA CG15792-PI 6
GE13561-PA CG15792-PH 6
GE13561-PA CG15792-PF 6
GE13561-PA CG15792-PA 7
GE13561-PA CG15792-PB 7
GE12187-PA FS16-PC 1
GE12187-PA FS16-PA 1
GE12187-PA FS16-PB 1
GE12187-PB FS16-PB 1
GE12187-PB FS16-PC 1
GE12187-PB FS16-PA 1
GE23421-PC CG11198-PD 1
GE23421-PC CG11198-PA 1
GE23421-PC CG11198-PC 1
GE23421-PC CG11198-PB 1
GE23421-PC CG2118-PD 3
GE23421-PC CG2118-PB 3
GE10817-PA CG9310-PA 1
GE10817-PA CG9310-PD 1
GE10817-PA CG9310-PB 1
GE10817-PA CG9310-PC 1
GE10817-PA CG11502-PB 2
GE10817-PA CG11502-PE 2
GE10817-PA CG11502-PC 5
GE23421-PA CG11198-PA 1
GE23421-PA CG11198-PC 1
GE23421-PA CG11198-PB 1
GE23421-PA CG11198-PD 1
GE23421-PA CG2118-PD 3
GE23421-PA CG2118-PB 3
GE20364-PA CG32280-PC 1
GE20364-PA CG32280-PB 1
GE20364-PA CG32280-PA 1
GE19250-PA CG12759-PA 1
GE19250-PA CG9253-PA 2
GE19250-PA CG2173-PA 3
GE19250-PA CG5800-PA 12
GE19250-PA CG10279-PK 13
GE19250-PA CG10279-PJ 14
GE13817-PB CG9864-PA 1
GE13817-PB CG10207-PB 2
GE13817-PB CG10207-PA 2
GE13817-PB CG12490-PB 13
GE13817-PB CG7881-PA 13
GE13817-PB CG9826-PA 14
GE13817-PB CG30272-PA 15
GE23959-PA CG42396-PE 1
GE23959-PA CG42396-PD 1
GE23959-PA CG42396-PC 1
GE23959-PA CG42396-PB 1
GE23959-PA CG42396-PA 1
GE23959-PA CG15105-PC 2
GE23959-PA CG15105-PB 2
GE23959-PA CG15105-PA 2
GE23959-PA CG12218-PA 4
GE17348-PA CG12655-PA 1
GE15593-PA CG12994-PA 1
GE15628-PB CG9059-PE 1
GE15628-PB CG9059-PG 1
GE15628-PB CG9059-PH 1
GE15628-PB CG9059-PD 1
GE15628-PB CG9059-PF 1
GE15628-PB CG11319-PA 2
GE15628-PB CG17684-PC 3
GE15628-PB CG32145-PA 4
GE15628-PB CG42280-PE 4
GE20801-PA CG5144-PA 1
GE20801-PA CG32031-PG 2
GE20801-PA CG32031-PD 2
GE20801-PA CG32031-PE 2
GE20801-PA CG32031-PB 2
GE20801-PA CG32031-PC 2
GE19638-PA CG7978-PA 1
GE19638-PA CG7978-PB 1
GE19638-PA CG10564-PC 4
GE19638-PA CG1506-PA 4
GE19638-PA CG5983-PB 10
GE19638-PA CG10738-PD 13
GE19638-PA CG10738-PC 13
GE19638-PA CG10738-PE 13
GE19638-PA CG33958-PA 14
GE14342-PA CG2812-PA 1
3.g376.t1 CG32654-PD 1
3.g376.t1 CG32654-PE 1
3.g376.t1 CG32654-PG 1
3.g376.t1 CG32654-PF 1
1.g480.t1 CG6730-PA 1
1.g480.t1 CG16761-PA 1
1.g480.t1 CG1438-PA 8
1.g480.t1 CG2062-PA 9
1.g480.t1 CG10843-PA 15
1.g480.t1 CG11466-PA 26
1.g480.t1 CG4373-PA 27
1.g480.t1 CG3616-PA 28
GE18386-PA CG9188-PB 1
GE18386-PA CG9188-PC 1
GE18386-PA CG9188-PE 1
GE18386-PA CG9188-PD 1
GE18386-PA CG9188-PA 1
3.g607.t1 CG4301-PA 1
3.g607.t1 CG4301-PC 1
3.g607.t1 CG4301-PB 1
3.g607.t1 CG4394-PA 1
3.g607.t1 CG4394-PC 1
3.g607.t1 CG4394-PE 1
3.g607.t1 CG4394-PD 1
3.g607.t1 CG4394-PB 1
3.g607.t1 CG9981-PA 2
GE16360-PA CG11617-PB 1
GE16360-PA CG11617-PA 1
GE16360-PB CG11617-PB 1
GE16360-PB CG11617-PA 1
GE22514-PA CG9648-PC 1
GE22514-PA CG9648-PA 1
3.g376.t2 CG32654-PG 1
3.g376.t2 CG32654-PF 1
3.g376.t2 CG32654-PD 1
3.g376.t2 CG32654-PE 1
GE14191-PA CG6530-PA 1
GE14191-PA CG6536-PB 1
GE14191-PA CG6936-PD 1
GE14191-PA CG6936-PC 1
GE14191-PA CG6936-PE 1
GE14191-PA CG6936-PA 1
GE14191-PA CG6936-PB 1
GE14055-PA CG11181-PB 1
2.g1337.t2 CG4444-PB 1
2.g1337.t2 CG4444-PA 1
2.g1337.t2 CG4444-PE 1
GE13423-PA CG8766-PA 1
GE13423-PA CG8766-PC 1
GE13423-PA CG8766-PD 1
GE13423-PA CG8766-PB 1
GE20239-PA CG11801-PB 1
GE17212-PA CG8198-PA 1
GE11398-PA CG15861-PA 1
GE15372-PA CG1683-PB 1
GE15372-PA CG1683-PA 1
GE15372-PA CG16944-PD 2
GE15372-PA CG16944-PC 2
GE15372-PA CG16944-PB 2
GE15372-PA CG16944-PA 2
GE15372-PA CG32103-PC 3
GE15372-PA CG4241-PB 4
GE15372-PA CG4241-PC 4
GE15372-PA CG4241-PA 4
GE21496-PA CG5146-PA 1
GE12411-PA CG8439-PA 1
GE12411-PA CG8439-PB 1
GE12411-PA CG5525-PA 2
GE12411-PA CG7033-PA 3
GE12411-PA CG8977-PD 4
GE12411-PA CG8977-PC 4
GE12411-PA CG8977-PB 4
GE12411-PA CG8977-PA 4
GE12411-PA CG8351-PA 5
GE25736-PA CG7907-PC 1
GE25736-PA CG7907-PB 1
GE11410-PA CG2917-PB 1
GE11410-PA CG2917-PA 1
6230.g2404.t1 CG9739-PF 1
6230.g2404.t1 CG9739-PG 1
6230.g2404.t1 CG9739-PE 1
6230.g2404.t1 CG9739-PD 1
6230.g2404.t1 CG9739-PC 1
6230.g2404.t1 CG9739-PA 1
6230.g2404.t1 CG9739-PB 1
GE23915-PA CG12736-PA 1
GE23915-PA CG6050-PB 2
GE23915-PA CG6050-PA 2
GE16661-PA CG14629-PA 1
GE16661-PA CG11378-PB 2
GE16661-PA CG11378-PA 2
GE11266-PA CG3469-PA 1
GE11266-PA CG3469-PB 1
GE11266-PA CG18627-PA 2
GE11266-PA CG17565-PA 3
GE20968-PA CG3758-PA 1
GE20968-PA CG17181-PA 4
GE20968-PA CG12605-PC 4
GE20968-PA CG42277-PC 10
GE20968-PA CG3407-PA 10
GE20968-PA CG5249-PE 10
GE20968-PA CG5249-PD 10
GE20968-PA CG5249-PA 10
GE20968-PA CG5249-PC 10
GE20968-PA CG5249-PB 10
GE20968-PA CG7987-PB 11
GE20968-PA CG7987-PA 11
GE20968-PA CG1454-PA 11
GE20968-PA CG17359-PA 11
GE20968-PA CG7963-PB 11
GE20968-PA CG8643-PA 12
GE20968-PA CG8643-PB 12
GE20968-PA CG1602-PA 12
GE20968-PA CG4148-PB 12
GE20968-PA CG4148-PA 12
GE20968-PA CG32772-PC 13
GE20968-PA CG17612-PA 13
GE20968-PA CG17612-PB 13
GE17031-PA CG4647-PA 1
GE26288-PB CG9351-PD 1
GE26288-PB CG9351-PB 1
4.g770.t1 CG6728-PA 1
4.g770.t1 CG6728-PB 1
GE21084-PA CG16988-PA 1
GE21084-PA CG16982-PA 2
GE25329-PA CG42574-PH 2
GE25329-PA CG42574-PC 2
GE25329-PA CG42574-PE 2
GE13023-PA CG13207-PD 1
GE13023-PA CG13207-PC 1
GE13023-PA CG13207-PB 1
GE13023-PA CG13207-PA 1
GE13023-PA CG13207-PE 1
4.g1839.t2 CG33203-PD 2
4.g1839.t2 CG33203-PB 2
GE18972-PA CG9021-PA 1
3.g345.t1 CG3895-PB 1
3.g345.t1 CG3895-PA 1
3.g345.t1 CG18412-PB 1
3.g345.t1 CG18412-PA 1
GE11882-PA CG4954-PA 1
GE10426-PA CG7831-PA 1
GE10426-PA CG12192-PA 10
GE15761-PA CG10958-PA 1
GE20665-PB CG10866-PA 1
GE20665-PC CG15855-PD 1
GE20665-PC CG15855-PA 2
GE20665-PC CG15855-PC 2
GE12273-PB CG10249-PD 1
GE12273-PB CG10249-PG 1
GE12273-PB CG10249-PC 1
GE12273-PB CG10249-PA 1
GE12273-PB CG10249-PB 1
GE12273-PB CG10249-PF 1
GE12273-PB CG10249-PE 1
GE12273-PB CG10249-PJ 1
GE16477-PA CG3599-PA 1
GE16477-PA CG32751-PA 3
GE16477-PA CG32750-PA 4
GE12273-PA CG10249-PD 1
GE12273-PA CG10249-PG 1
GE12273-PA CG10249-PC 1
GE12273-PA CG10249-PA 1
GE12273-PA CG10249-PB 1
GE12273-PA CG10249-PF 1
GE12273-PA CG10249-PE 1
GE12273-PA CG10249-PJ 1
4.g1882.t1 CG4951-PB 1
4.g1882.t1 CG4951-PA 2
GE13675-PA CG4386-PA 1
GE13675-PA CG18735-PA 2
GE13675-PA CG4998-PA 12
GE13675-PA CG17239-PA 14
GE13675-PA CG30031-PA 15
GE13675-PA CG30028-PA 15
GE13675-PA CG12351-PA 15
GE13675-PA CG3066-PC 16
GE13675-PA CG3066-PA 16
GE13675-PA CG4920-PA 17
GE13675-PA CG6298-PB 20
GE13675-PA CG7542-PA 22
GE20511-PA CG10467-PA 1
GE20511-PA CG32445-PA 2
3.g559.t1 CG10545-PG 1
3.g559.t1 CG10545-PF 1
3.g559.t1 CG10545-PE 1
3.g559.t1 CG10545-PC 1
3.g559.t1 CG10545-PA 1
3.g559.t1 CG10545-PB 1
3.g559.t1 CG8893-PC 1
3.g559.t1 CG8893-PB 1
3.g559.t1 CG8893-PA 1
3.g559.t1 CG12055-PB 1
3.g559.t1 CG12055-PA 1
3.g559.t1 CG9010-PA 2
3.g559.t1 CG6322-PA 6
3.g559.t1 CG3436-PA 8
3.g559.t1 CG3412-PA 9
GE11482-PA CG43776-PA 1
GE11482-PA CG43777-PA 2
GE15897-PA CG2155-PA 1
GE15519-PA CG6394-PB 1
GE15519-PA CG6394-PA 1
GE17091-PA CG11178-PB 1
GE17091-PA CG11178-PA 1
GE25981-PA CG8412-PA 1
GE16024-PA CG8944-PB 1
GE16024-PA CG8944-PA 1
2.g1178.t2 CG15097-PD 1
2.g1178.t2 CG15097-PE 1
2.g1178.t2 CG15097-PC 1
2.g1178.t2 CG15097-PA 1
GE20337-PA CG1240-PA 1
GE20470-PA CG42799-PE 1
GE20470-PA CG32393-PB 1
GE20470-PA CG42799-PC 2
GE20470-PA CG42799-PF 2
GE20470-PA CG42799-PD 2
GE23474-PA CG6440-PA 1
GE22173-PA CG14059-PB 1
3.g674.t1 CG2061-PD 1
3.g674.t1 CG2061-PB 1
3.g674.t1 CG2061-PC 1
3.g674.t1 CG2061-PA 1
3.g674.t1 CG2076-PA 1
GE25848-PA CG7900-PB 1
GE25848-PA CG7910-PA 2
GE25848-PA CG8839-PE 4
GE25848-PA CG8839-PA 4
GE25848-PA CG8839-PC 4
GE25848-PA CG8839-PD 4
4.g1557.t1 CG18596-PA 1
4.g1557.t1 CG7069-PA 1
GE10698-PA CG31886-PB 1
GE10698-PA CG31886-PC 1
GE10698-PA CG31886-PA 1
GE25060-PA CG18124-PA 1
GE20384-PA CG8114-PB 1
GE20384-PA CG8114-PD 1
GE20384-PA CG8114-PE 1
GE20384-PA CG8114-PA 1
GE20384-PA CG8114-PC 1
GE20384-PA CG8114-PF 1
GE20384-PA CG11156-PA 2
GE22628-PA CG14456-PA 1
GE18374-PA CG4496-PA 1
GE11637-PA CG6829-PB 1
GE11637-PA CG6829-PA 1
GE25765-PA CG17816-PG 1
GE25765-PA CG17816-PE 1
GE25765-PA CG17816-PH 1
GE25765-PA CG17816-PD 1
0.g436.t3 CG32264-PD 1
0.g436.t3 CG32264-PI 1
0.g436.t3 CG32264-PG 1
0.g436.t3 CG32264-PJ 1
0.g436.t3 CG32264-PK 1
0.g436.t3 CG32264-PB 1
0.g436.t3 CG32264-PE 1
0.g436.t2 CG32264-PG 1
0.g436.t2 CG32264-PJ 1
0.g436.t2 CG32264-PK 1
0.g436.t2 CG32264-PB 1
0.g436.t2 CG32264-PE 1
0.g436.t2 CG32264-PD 1
0.g436.t2 CG32264-PI 1
0.g436.t1 CG32264-PD 1
0.g436.t1 CG32264-PI 1
0.g436.t1 CG32264-PG 1
0.g436.t1 CG32264-PJ 1
0.g436.t1 CG32264-PK 1
0.g436.t1 CG32264-PB 1
0.g436.t1 CG32264-PE 1
GE11478-PA CG4065-PA 1
GE11478-PA CG4065-PB 1
GE26385-PA CG6194-PA 1
GE26385-PA CG4428-PA 2
GE26385-PA CG4428-PB 2
GE24907-PA CG33323-PA 1
GE24907-PA CG5952-PB 2
GE20487-PA CG10163-PA 1
GE11840-PA CG30259-PA 1
4.g1555.t1 CG5382-PB 1
4.g1555.t1 CG5380-PB 1
4.g1555.t1 CG5380-PA 1
GE16600-PA CG2995-PA 1
GE16600-PA CG43664-PA 2
GE16600-PA CG4565-PB 2
GE16600-PA CG8887-PC 4
GE16600-PA CG8887-PB 4
GE16600-PA CG6502-PB 4
GE16600-PA CG6502-PA 4
GE13888-PA CG18609-PA 1
GE13888-PA CG31141-PA 8
GE13888-PA CG31522-PF 13
GE13888-PA CG31522-PB 13
GE13888-PA CG31522-PD 13
GE13888-PA CG31523-PD 13
GE13888-PA CG31523-PA 13
GE13888-PA CG31523-PB 13
GE13888-PA CG31523-PC 13
5.g24.t1 CG11062-PA 1
5.g24.t1 CG16987-PA 2
5.g24.t1 CG16987-PB 2
5.g24.t1 CG9885-PF 3
5.g24.t1 CG9885-PA 3
5.g24.t1 CG9885-PE 3
5.g24.t1 CG9885-PD 3
5.g24.t1 CG9885-PC 3
5.g24.t1 CG9885-PB 3
5.g24.t1 CG5562-PA 3
5.g24.t2 CG11062-PA 1
5.g24.t2 CG16987-PA 2
5.g24.t2 CG16987-PB 2
5.g24.t2 CG9885-PF 3
5.g24.t2 CG9885-PA 3
5.g24.t2 CG9885-PE 3
5.g24.t2 CG9885-PD 3
5.g24.t2 CG9885-PC 3
5.g24.t2 CG9885-PB 3
5.g24.t2 CG5562-PA 3
GE11724-PA CG33139-PA 1
GE11981-PA CG34390-PA 1
GE11981-PA CG9811-PB 2
GE11981-PA CG42541-PF 3
GE11981-PA CG42541-PD 3
GE11981-PA CG42541-PE 3
GE11981-PA CG42541-PC 3
GE11981-PA CG34397-PC 4
GE25694-PA CG31509-PA 1
GE24387-PA CG6901-PA 1
GE24387-PA CG17929-PB 2
GE24387-PA CG17930-PA 3
GE18416-PA CG11329-PA 1
GE23468-PA CG6364-PC 1
GE23468-PA CG6364-PE 1
GE23468-PA CG6364-PD 1
GE23468-PA CG6364-PA 1
GE23468-PA CG6364-PB 2
GE23468-PB CG6364-PB 1
GE23468-PB CG6364-PC 2
GE23468-PB CG6364-PE 2
GE23468-PB CG6364-PD 2
GE23468-PB CG6364-PA 2
GE23468-PC CG6364-PB 1
GE23468-PC CG6364-PC 1
GE23468-PC CG6364-PE 1
GE23468-PC CG6364-PD 1
GE23468-PC CG6364-PA 1
GE20048-PA CG43749-PD 2
GE20048-PA CG43749-PE 2
GE20048-PA CG43749-PH 2
GE17812-PA CG15362-PA 1
6942.g2970.t1 CG4783-PA 1
GE16648-PA CG11488-PA 1
GE26310-PA CG42232-PB 1
6364.g2633.t1 CG8780-PA 2
6364.g2633.t1 CG8780-PB 2
GE21214-PA CG6754-PD 1
GE21214-PA CG6754-PE 1
GE21214-PA CG6754-PF 2
GE19327-PA CG12129-PA 1
GE24576-PA CG3409-PB 1
GE24576-PA CG3409-PA 1
GE24576-PA CG8271-PA 3
GE24576-PA CG8062-PA 7
GE19174-PA CG17976-PA 1
GE19174-PA CG17976-PB 1
GE19174-PA CG17975-PA 2
GE19174-PA CG8714-PA 3
GE19174-PA CG7882-PA 4
GE19174-PA CG1086-PM 5
GE19174-PA CG1086-PB 5
GE19174-PA CG1086-PC 5
GE19174-PA CG1086-PJ 5
GE19174-PA CG1086-PE 5
GE19174-PA CG1086-PL 5
4.g1548.t5 CG31163-PG 1
4.g1548.t5 CG31163-PB 2
4.g1548.t5 CG31163-PF 2
4.g1548.t5 CG31163-PE 2
4.g1548.t5 CG31163-PI 2
GE12322-PA CG8547-PD 1
GE12322-PA CG8547-PC 1
GE14738-PA CG15431-PB 1
GE14738-PA CG15431-PA 1
4.g1548.t4 CG31163-PB 1
4.g1548.t4 CG31163-PI 1
4.g1548.t4 CG31163-PF 1
4.g1548.t4 CG31163-PE 1
4.g1548.t4 CG31163-PG 2
GE26378-PA CG6136-PD 1
GE26378-PA CG6136-PC 1
GE26378-PA CG6136-PB 1
GE25064-PA CG10877-PA 1
GE25064-PA CG9319-PA 2
GE12772-PB CG31739-PC 1
GE12772-PB CG31739-PB 1
GE12772-PB CG31739-PA 1
GE12772-PB CG12141-PA 2
GE12772-PB CG12141-PC 2
GE12772-PB CG12141-PB 2
GE12772-PC CG31991-PD 1
GE12772-PC CG31991-PC 1
GE12772-PC CG31991-PB 1
GE12772-PC CG31991-PA 1
GE12772-PC CG8112-PB 2
GE12772-PC CG8112-PA 2
GE12772-PA CG31739-PC 1
GE12772-PA CG31739-PB 1
GE12772-PA CG31739-PA 1
GE12772-PA CG31991-PC 1
GE12772-PA CG31991-PB 1
GE12772-PA CG31991-PA 1
GE12772-PA CG31991-PD 1
GE12772-PA CG8112-PB 2
GE12772-PA CG8112-PA 2
GE12772-PA CG3821-PA 3
0.g234.t3 CG32045-PF 1
0.g234.t3 CG32045-PB 1
0.g234.t3 CG32045-PD 1
0.g234.t3 CG32045-PC 1
0.g234.t3 CG32045-PG 1
0.g234.t3 CG32045-PE 1
0.g234.t2 CG32045-PG 1
0.g234.t2 CG32045-PC 1
0.g234.t2 CG32045-PE 1
0.g234.t2 CG32045-PD 1
0.g234.t2 CG32045-PB 1
0.g234.t2 CG32045-PF 1
0.g234.t1 CG32045-PE 1
0.g234.t1 CG32045-PG 1
0.g234.t1 CG32045-PC 1
0.g234.t1 CG32045-PD 1
0.g234.t1 CG32045-PB 1
0.g234.t1 CG32045-PF 1
0.g1693.t1 CG14076-PC 1
0.g1693.t1 CG3819-PA 1
GE20783-PA CG32024-PA 1
GE20783-PA CG13309-PA 3
GE20783-PA CG13075-PB 3
GE15664-PA CG9369-PA 1
GE15664-PA CG9355-PA 2
GE15664-PA CG15013-PC 2
GE15664-PA CG15013-PA 2
GE15664-PA CG15013-PB 2
GE15664-PA CG15020-PA 3
GE24382-PA CG6814-PA 1
1.g364.t1 CG10021-PH 1
1.g364.t1 CG10021-PG 1
1.g364.t1 CG10021-PF 1
1.g364.t1 CG10021-PE 1
1.g364.t1 CG10021-PA 1
1.g364.t1 CG10021-PD 1
1.g364.t1 CG10021-PC 1
1.g364.t1 CG10021-PB 1
1.g364.t1 CG3851-PA 4
1.g364.t1 CG18783-PB 9
1.g364.t1 CG18783-PA 9
1.g364.t1 CG18783-PC 9
1.g364.t1 CG1832-PA 9
1.g364.t1 CG15269-PA 11
1.g364.t1 CG18476-PA 11
1.g364.t1 CG2711-PA 12
1.g364.t1 CG34406-PA 12
1.g364.t1 CG8367-PJ 12
1.g364.t1 CG8367-PG 12
1.g364.t1 CG8367-PF 12
1.g364.t1 CG8367-PI 12
1.g364.t1 CG8367-PB 12
1.g364.t1 CG8367-PA 12
1.g364.t1 CG8367-PD 12
1.g364.t1 CG8367-PC 12
1.g364.t1 CG8591-PA 13
1.g364.t1 CG42277-PF 14
1.g364.t1 CG42277-PG 14
1.g364.t1 CG42277-PE 14
1.g364.t1 CG8319-PA 15
1.g329.t1 CG34394-PD 1
1.g329.t1 CG34394-PE 1
1.g329.t1 CG34394-PC 1
1.g329.t1 CG34394-PA 1
1.g329.t1 CG34394-PH 1
1.g329.t1 CG34394-PG 1
GE15827-PB CG12218-PA 1
GE15827-PB CG10719-PD 2
GE15827-PB CG10719-PC 2
GE15827-PB CG10719-PB 2
GE15827-PB CG10719-PA 2
GE10570-PA CG5954-PA 1
GE10570-PA CG5954-PB 1
GE10570-PA CG16975-PC 2
GE10570-PA CG16975-PB 2
GE10570-PA CG16975-PA 2
GE15827-PA CG12218-PA 1
GE15827-PA CG10719-PD 2
GE15827-PA CG10719-PC 2
GE15827-PA CG10719-PB 2
GE15827-PA CG10719-PA 2
GE20077-PA CG17300-PA 1
6290.g2537.t1 CG5474-PA 1
GE14140-PA CG8210-PA 1
GE14140-PA CG1076-PC 2
GE14140-PA CG1076-PB 2
GE26450-PA CG31714-PB 1
GE18589-PA CG6382-PA 1
GE18589-PA CG8280-PC 2
GE18589-PA CG8280-PA 2
GE18589-PA CG1873-PD 2
GE18589-PA CG1873-PC 2
GE18589-PA CG1873-PB 2
GE18589-PA CG1873-PA 2
GE18589-PA BS1-PA 2
GE18589-PA CG12736-PA 4
GE13469-PA CG8862-PA 1
GE13469-PA CG32463-PA 2
GE19572-PB CG6850-PA 1
GE19572-PA CG6850-PA 1
4.g2341.t4 CG31028-PD 1
4.g2341.t4 CG31028-PC 1
4.g2341.t4 CG1983-PA 2
GE12885-PA CG9336-PA 1
6258.g2479.t1 CG7857-PA 1
GE15338-PA CG1324-PA 1
GE16262-PA CG13759-PD 1
GE16262-PA CG13759-PC 1
GE16262-PA CG13759-PB 1
GE16262-PA CG13759-PA 1
GE16262-PA CG3318-PA 2
GE16262-PA CG3318-PB 2
GE16582-PA CG2674-PE 1
GE16582-PA CG2674-PA 1
GE16582-PA CG2674-PI 1
GE16582-PA CG2674-PF 1
GE16582-PA CG2674-PH 1
GE16582-PA CG2674-PD 1
GE16582-PA CG2674-PJ 1
GE16582-PA CG2674-PC 1
GE16582-PA CG2674-PG 1
GE24532-PA CG9432-PF 1
GE24532-PA CG9432-PB 1
GE24532-PA CG9432-PK 1
GE24532-PA CG9432-PM 1
GE24532-PA CG9432-PG 1
GE24532-PA CG9432-PL 1
GE24532-PA CG9432-PA 1
GE24532-PA CG9432-PJ 1
GE24532-PA CG9432-PH 1
GE13348-PA CG42808-PA 2
GE13855-PA CG15119-PA 1
GE18672-PC CG18507-PA 1
GE18672-PC CG18507-PE 1
GE18672-PC CG18507-PB 1
GE18672-PC CG18507-PC 1
GE18672-PC CG18507-PD 1
GE18672-PB CG18507-PA 1
GE18672-PB CG18507-PE 1
GE18672-PB CG18507-PC 1
GE18672-PB CG18507-PB 1
GE18672-PB CG18507-PD 1
GE18672-PA CG18507-PC 1
GE18672-PA CG18507-PE 1
GE18672-PA CG18507-PB 1
GE18672-PA CG18507-PD 1
GE18672-PA CG18507-PA 1
GE17824-PA CG2990-PB 1
GE17824-PA CG2990-PC 1
GE16852-PA CG17592-PC 1
GE16852-PA CG17592-PB 1
GE20345-PF CG1066-PG 1
GE20345-PF CG1066-PB 1
GE20345-PF CG1066-PI 1
GE20345-PF CG43128-PJ 1
GE20345-PF CG43128-PL 1
GE20345-PF CG1066-PH 1
GE20345-PF CG1066-PC 1
GE20345-PF CG1066-PA 1
GE20345-PF CG43128-PK 1
GE20345-PF CG12348-PD 3
GE20345-PF CG12348-PJ 3
GE20345-PF CG12348-PI 3
GE20345-PF CG12348-PC 3
GE20345-PF CG12348-PE 3
GE20345-PF CG12348-PL 3
GE20345-PF CG12348-PB 3
GE20345-PE CG1066-PH 1
GE20345-PE CG1066-PC 1
GE20345-PE CG1066-PA 1
GE20345-PE CG1066-PI 1
GE20345-PE CG1066-PG 1
GE20345-PE CG43128-PL 1
GE20345-PE CG43128-PJ 1
GE20345-PE CG1066-PB 1
GE20345-PE CG43128-PK 1
GE20345-PE CG12348-PD 3
GE20345-PE CG12348-PJ 3
GE20345-PE CG12348-PI 3
GE20345-PE CG12348-PC 3
GE20345-PE CG12348-PL 3
GE20345-PE CG12348-PE 3
GE20345-PE CG12348-PB 3
GE20345-PD CG1066-PG 1
GE20345-PD CG1066-PB 1
GE20345-PD CG1066-PI 1
GE20345-PD CG43128-PL 1
GE20345-PD CG43128-PJ 1
GE20345-PD CG1066-PH 1
GE20345-PD CG1066-PC 1
GE20345-PD CG1066-PA 1
GE20345-PD CG43128-PK 1
GE20345-PD CG12348-PB 3
GE20345-PC CG1066-PH 1
GE20345-PC CG1066-PI 1
GE20345-PC CG1066-PG 1
GE20345-PB CG1066-PI 1
GE20345-PB CG1066-PG 1
GE20345-PB CG1066-PH 1
GE20345-PA CG1066-PH 1
GE20345-PA CG1066-PI 1
GE20345-PA CG1066-PG 1
GE14785-PB CG3399-PI 1
GE14785-PB CG3399-PF 1
GE14785-PB CG3399-PA 1
GE14785-PB CG3399-PJ 1
GE14785-PB CG3399-PB 1
GE14785-PB CG3399-PH 1
GE14785-PB CG3399-PG 1
GE14785-PB CG3399-PE 1
GE14785-PB CG3399-PD 1
GE21247-PA CG4035-PD 1
GE21247-PA CG4035-PB 1
GE21247-PA CG4035-PF 1
GE21247-PA CG4035-PE 1
GE21247-PA CG4035-PG 1
GE21247-PA CG4035-PA 1
GE21247-PA CG10124-PA 3
GE12808-PB CG15151-PA 1
GE12808-PB CG5711-PB 1
GE12808-PB CG5711-PA 1
GE12808-PB CG5962-PA 3
GE12808-PB CG7509-PA 6
GE12808-PB CG5820-PD 6
GE12808-PB CG5820-PC 6
GE12808-PB CG5820-PB 6
GE12808-PB CG5820-PA 6
GE12808-PB CG11910-PA 9
GE20331-PA CG1143-PA 1
GE22124-PA CG5992-PB 1
GE22124-PA CG5992-PA 1
GE22124-PA CG5998-PA 1
GE22124-PA CG9345-PA 3
GE20674-PA CG32262-PA 1
GE20674-PA CG32263-PA 2
GE20674-PA CG5906-PA 4
GE23435-PA CG5902-PC 1
GE23435-PA CG5902-PA 1
GE23435-PA CG5902-PB 1
GE19829-PA CG7650-PA 1
GE24794-PA CG9746-PA 1
GE24794-PA CG9746-PB 1
GE12574-PA CG6692-PC 1
GE12574-PA CG6692-PA 1
GE12574-PA CG6692-PB 1
GE12574-PA CG6692-PD 1
GE18547-PB CG14935-PD 1
GE18547-PB CG14935-PC 1
GE18547-PB CG14935-PA 1
GE18547-PB CG14934-PA 1
GE18547-PB CG8696-PA 1
GE18547-PB CG30359-PA 1
GE18547-PB CG11669-PA 1
GE18547-PB CG8693-PA 1
GE18547-PB CG8695-PA 1
GE18547-PB CG8690-PA 1
GE18547-PC CG14935-PD 1
GE18547-PC CG14935-PC 1
GE18547-PC CG14935-PA 1
GE18547-PC CG14934-PA 1
GE18547-PC CG8696-PA 1
GE18547-PC CG30359-PA 1
GE18547-PC CG11669-PA 1
GE18547-PC CG8693-PA 1
GE18547-PC CG8695-PA 1
GE18547-PC CG8690-PA 1
GE18547-PA CG14935-PD 1
GE18547-PA CG14935-PC 1
GE18547-PA CG14935-PA 1
GE18547-PA CG14934-PA 1
GE18547-PA CG8696-PA 1
GE18547-PA CG30359-PA 1
GE18547-PA CG11669-PA 1
GE18547-PA CG8693-PA 1
GE18547-PA CG8695-PA 1
GE18547-PA CG8690-PA 1
GE25869-PA CG7454-PA 1
GE25869-PA CG12193-PA 6
GE25869-PA CG9880-PA 11
GE10189-PA CG1151-PA 1
4.g2086.t1 CG4548-PB 1
4.g2086.t1 CG4548-PA 1
4.g2086.t1 CG4553-PA 1
4.g2086.t1 CG4049-PA 2
GE26193-PA CG5245-PA 1
GE26193-PA CG14938-PE 2
GE26193-PA CG14938-PA 2
GE11913-PA CG5084-PA 1
GE25313-PA CG2530-PD 1
GE25313-PA CG2530-PC 1
GE25313-PA CG2530-PB 1
GE25313-PA CG2530-PA 1
1.g1009.t6 CG18405-PA 1
1.g1009.t6 CG18405-PG 1
1.g1009.t6 CG18405-PI 1
1.g1009.t6 CG18405-PH 1
1.g1009.t6 CG18405-PE 1
1.g1009.t6 CG18405-PD 1
1.g1009.t6 CG18405-PF 1
1.g1009.t6 CG6446-PC 2
1.g1009.t6 CG6446-PB 2
1.g1009.t6 CG6446-PA 2
1.g1009.t6 CG33960-PA 3
1.g1009.t6 CG33960-PC 3
1.g1009.t6 CG33960-PB 3
1.g1009.t6 CG33960-PD 3
1.g1009.t7 CG18405-PH 1
1.g1009.t7 CG18405-PI 1
1.g1009.t7 CG18405-PF 1
1.g1009.t7 CG18405-PA 1
1.g1009.t7 CG18405-PE 1
1.g1009.t7 CG18405-PD 1
1.g1009.t7 CG18405-PG 1
1.g1009.t4 CG18405-PA 1
1.g1009.t4 CG18405-PI 1
1.g1009.t4 CG18405-PH 1
1.g1009.t4 CG18405-PG 1
1.g1009.t4 CG18405-PE 1
1.g1009.t4 CG18405-PD 1
1.g1009.t4 CG18405-PF 1
GE21223-PA CG3088-PA 1
GE21223-PA CG9676-PA 20
1.g1009.t3 CG18405-PH 1
1.g1009.t3 CG18405-PA 1
1.g1009.t3 CG18405-PF 1
1.g1009.t3 CG18405-PI 1
1.g1009.t3 CG18405-PG 1
1.g1009.t3 CG18405-PE 1
1.g1009.t3 CG18405-PD 1
1.g1009.t3 CG6446-PC 2
1.g1009.t3 CG6446-PB 2
1.g1009.t3 CG6446-PA 2
1.g1009.t3 CG33960-PA 3
1.g1009.t3 CG33960-PC 3
1.g1009.t3 CG33960-PB 3
1.g1009.t3 CG33960-PD 3
1.g1009.t1 CG18405-PF 1
1.g1009.t1 CG18405-PH 1
1.g1009.t1 CG18405-PI 1
1.g1009.t1 CG18405-PE 1
1.g1009.t1 CG18405-PD 1
1.g1009.t1 CG18405-PA 1
1.g1009.t1 CG18405-PG 1
6472.g2753.t1 CG7143-PA 1
6472.g2753.t1 CG7602-PA 2
6472.g2753.t1 CG7602-PB 2
6358.g2626.t1 CG9368-PA 1
GE10953-PA CG1792-PA 1
GE10953-PA CG18764-PA 2
GE10953-PA CG17802-PA 5
GE10953-PA CG17806-PA 6
GE10953-PA CG10267-PC 10
GE10953-PA CG10267-PB 10
GE10953-PA CG10267-PA 10
GE10953-PA CG2712-PA 11
GE10953-PA CG31670-PD 11
GE10953-PA CG31670-PC 11
GE10953-PA CG31670-PB 11
GE10953-PA CG31670-PA 11
GE10953-PA CG1454-PA 12
GE10953-PA CG3242-PA 12
GE10953-PA CG8643-PA 12
GE10953-PA CG8643-PB 12
GE10953-PA CG17568-PA 13
GE10953-PA CG2129-PA 13
GE10953-PA CG5683-PD 14
GE10953-PA CG31224-PA 14
GE10953-PA CG7963-PB 14
GE23866-PA CG18287-PA 1
GE23866-PA CG7577-PB 2
GE23866-PA CG9499-PA 5
GE21039-PA CG17143-PA 1
1.g585.t1 CG9537-PA 1
GE22597-PA CG7464-PC 1
GE22597-PA CG2666-PC 1
GE22597-PA CG2666-PA 1
GE22597-PA CG2666-PD 1
GE16214-PA CG1900-PB 1
GE16214-PA CG1900-PA 1
GE11947-PA CG14502-PC 2
GE11947-PA CG14502-PB 2
GE11947-PA CG14502-PA 2
GE11947-PA CG18538-PA 4
GE10616-PA CG6420-PA 1
GE16136-PA CG10997-PA 1
GE19073-PA CG3268-PA 1
GE18209-PA CG3524-PA 1
GE18209-PA CG3523-PA 1
GE18209-PA CG3523-PB 1
GE18209-PA CG17374-PC 1
GE10390-PA CG10367-PA 1
GE10390-PA CG10367-PB 1
GE10390-PA CG10367-PC 1
GE21074-PA CG18321-PG 1
GE21074-PA CG18321-PF 1
GE21074-PA CG18321-PA 1
GE21074-PA CG18321-PE 1
GE18209-PB CG3524-PA 1
GE18209-PB CG3523-PB 1
GE18209-PB CG3523-PA 1
GE18209-PB CG17374-PC 1
GE21439-PA CG32251-PA 1
GE21114-PA CG13908-PA 1
GE21114-PA CG13908-PB 1
GE14035-PA CG8905-PA 1
GE13487-PA CG30037-PA 1
GE13487-PA CG30036-PA 2
GE12275-PA CG10247-PA 1
GE12275-PA CG10246-PB 1
GE12275-PA CG9438-PA 1
GE12275-PA CG13977-PA 2
GE12275-PA CG8687-PD 3
GE12275-PA CG10243-PA 6
GE12275-PA CG4486-PA 13
GE12275-PA CG4485-PA 14
GE12275-PA CG17577-PA 17
GE22065-PA CG18811-PA 1
GE10135-PA CG10018-PA 1
GE22392-PA CG4786-PA 1
GE22392-PA CG7383-PA 3
GE22392-PA CG7383-PB 3
GE22392-PA CG33183-PD 6
GE22392-PA CG7404-PA 7
GE22392-PA CG1765-PC 8
GE22392-PA CG1765-PE 9
GE22392-PA CG1765-PD 9
GE22392-PA CG1765-PA 9
GE22392-PA CG43692-PG 9
GE22392-PA CG7199-PF 9
GE22392-PA CG7199-PE 9
GE22392-PA CG7199-PB 9
GE22392-PA CG7199-PD 9
GE22392-PA CG7199-PC 9
GE19735-PA CG10504-PA 1
GE24104-PA CG42724-PI 1
GE24104-PA CG42724-PE 1
GE24104-PA CG42724-PC 1
GE24104-PA CG42724-PG 1
GE20426-PA CG43781-PB 1
GE20426-PA CG43781-PA 1
3.g836.t1 CG2260-PA 1
3.g836.t1 CG15335-PB 1
GE22556-PA CG4729-PE 1
GE22556-PA CG4729-PB 1
GE22556-PA CG4729-PC 1
GE22556-PA CG4729-PA 1
GE22556-PA CG4753-PC 2
GE22556-PA CG4753-PA 2
GE22556-PA CG4753-PB 2
GE17696-PA CG6788-PA 1
GE17696-PA CG5550-PA 6
GE16572-PA CG13362-PA 1
GE10962-PA CG1890-PA 1
GE15461-PA CG12124-PA 1
2.g46.t1 CG13209-PA 1
2.g46.t1 CG13209-PB 1
2.g46.t1 CG13209-PC 1
2.g46.t1 CG12350-PA 2
2.g46.t1 CG1299-PB 13
2.g46.t1 CG1299-PA 13
2.g46.t1 CG8213-PC 13
2.g46.t1 CG5255-PA 14
2.g46.t1 CG7432-PB 15
2.g46.t1 CG4053-PB 15
2.g46.t1 CG2045-PA 20
2.g46.t1 CG6639-PA 21
2.g46.t1 CG3505-PA 22
2.g46.t2 CG13209-PA 1
2.g46.t2 CG13209-PB 1
2.g46.t2 CG13209-PC 1
2.g46.t2 CG31681-PA 8
2.g46.t2 CG17234-PA 11
2.g46.t2 CG2071-PA 11
2.g46.t2 CG1304-PA 12
2.g46.t2 CG8170-PB 12
2.g46.t2 CG8170-PA 12
2.g46.t2 CG13744-PA 15
2.g46.t2 CG32260-PA 15
2.g46.t2 CG17477-PA 16
2.g46.t2 CG6462-PA 17
2.g46.t2 CG30414-PB 17
2.g46.t2 CG30289-PA 18
2.g46.t2 CG30414-PA 18
2.g46.t2 CG11529-PA 18
GE15953-PB CG3159-PC 1
GE15953-PB CG3159-PD 1
GE15953-PB CG3159-PA 1
GE15953-PB CG3747-PD 2
GE15953-PB CG3747-PC 2
GE15953-PB CG3747-PA 2
GE15953-PB CG3747-PB 2
GE15953-PC CG3159-PD 1
GE15953-PC CG3159-PA 1
GE15953-PC CG3159-PC 1
GE15953-PC CG3747-PD 2
GE15953-PC CG3747-PC 2
GE15953-PC CG3747-PA 2
GE15953-PC CG3747-PB 2
GE23425-PA CG7921-PA 1
GE23425-PA CG7921-PB 1
GE15953-PA CG3159-PD 1
GE15953-PA CG3159-PA 1
GE15953-PA CG3159-PC 1
GE23837-PD CG14516-PB 1
GE23837-PD CG14516-PA 1
GE23837-PD SP1029-PA 1
GE23837-PD SP1029-PB 1
GE23837-PD SP1029-PC 1
GE23837-PD CG31445-PB 1
GE23837-PD CG31445-PA 1
GE23837-PD CG8773-PB 2
6558.g2827.t1 CG17944-PB 1
GE25917-PA CG11970-PA 1
GE12527-PA CG12765-PA 1
GM130-PA GM130-PA 1
GM130-PA GM130-PB 1
4.g182.t2 CG16727-PA 1
4.g182.t2 CG17752-PA 1
4.g182.t2 CG17751-PB 1
4.g182.t2 CG7333-PB 1
4.g182.t1 CG17752-PA 1
4.g182.t1 CG17751-PB 1
4.g182.t1 CG16727-PA 1
4.g182.t1 CG7333-PB 1
4.g182.t1 CG7458-PA 12
GE12840-PA CG14930-PA 1
GE20923-PA CG18171-PA 1
GE20923-PA CG15580-PA 2
GE22510-PA CG8008-PB 1
GE22510-PA CG8008-PA 1
GE22510-PA CG15553-PC 1
GE22510-PA CG8046-PB 4
GE12253-PA CG34123-PE 1
GE12253-PA CG34123-PG 1
GE12253-PA CG34123-PD 1
GE12253-PA CG34123-PF 1
GE12253-PA CG34123-PB 1
GE12253-PA CG34123-PC 1
3.g1040.t2 CG33152-PA 4
3.g1040.t2 CG34367-PB 4
3.g1040.t2 CG34367-PC 4
3.g1040.t2 CG11182-PA 5
3.g1040.t2 CG33980-PA 5
3.g1040.t2 CG10036-PC 5
3.g1040.t2 CG4136-PA 6
3.g1040.t2 CG1447-PB 6
3.g1040.t2 CG1447-PD 6
GE23874-PA CG1963-PA 1
GE23172-PA CG30376-PA 1
GE22280-PA CG11804-PD 1
GE22280-PA CG11804-PE 1
GE22280-PA CG11804-PA 1
GE22280-PA CG11804-PC 1
GE22280-PA CG11804-PB 1
GE20543-PA CG10583-PA 1
GE18932-PA CG13140-PC 1
GE18932-PA CG13140-PB 1
GE18932-PA CG13140-PA 1
GE19334-PA CG12920-PA 1
GE10150-PA CG12170-PA 1
GE10150-PA CG3523-PA 2
GE10150-PA CG3523-PB 2
GE10150-PA CG17374-PC 3
GE14996-PA CG3117-PB 1
GE14996-PA CG14990-PA 2
GE14996-PA CG8738-PA 7
GE14996-PA CG4316-PA 17
GE14996-PA CG34350-PB 18
GE14996-PA CG34350-PA 18
GE14996-PA CG31954-PA 20
GE14996-PA CG12387-PA 21
GE14996-PA CG5896-PB 21
GE14996-PA CG12350-PA 22
0.g866.t1 CG6279-PA 1
GE12783-PB CG12621-PD 1
GE12783-PB CG33179-PD 3
GE12783-PB CG33179-PC 5
GE22478-PA CG8014-PA 1
GE17578-PA CG1505-PC 1
GE17578-PA CG1505-PD 1
GE17578-PA CG1505-PB 1
GE17578-PA CG9631-PA 4
GE17578-PA CG9649-PA 5
GE12783-PA CG12621-PD 1
GE12783-PA CG33179-PD 2
GE12244-PA CG6698-PA 1
GE12244-PA CG6698-PB 1
4.g883.t1 CG5641-PA 1
GE13546-PA CG9318-PA 1
GE13546-PA SF4-PA 2
GE13546-PA CG10590-PA 3
GE13985-PA CG14482-PB 1
GE13985-PA CG14482-PA 1
GE23726-PA CG5930-PA 1
GE23726-PA CG5930-PC 1
GE16241-PA CG3621-PA 1
GE16241-PA CG6914-PA 2
3.g99.t6 CG42338-PE 1
3.g99.t6 CG42338-PK 1
3.g99.t6 CG42338-PF 1
3.g99.t6 CG32659-PA 1
3.g99.t6 CG42338-PN 1
3.g99.t6 CG42338-PJ 1
3.g99.t6 CG42338-PI 1
3.g99.t6 CG42338-PH 1
3.g99.t6 CG42338-PM 1
3.g99.t6 CG42338-PL 1
3.g99.t6 CG42338-PG 1
3.g99.t6 CG5723-PB 1
3.g99.t6 CG5723-PD 1
3.g99.t6 CG5723-PE 1
3.g99.t7 CG42338-PE 1
3.g99.t7 CG42338-PH 1
3.g99.t7 CG42338-PM 1
3.g99.t7 CG42338-PL 1
3.g99.t7 CG42338-PK 1
3.g99.t7 CG42338-PF 1
3.g99.t7 CG32659-PA 1
3.g99.t7 CG42338-PN 1
3.g99.t7 CG42338-PJ 1
3.g99.t7 CG42338-PI 1
3.g99.t7 CG42338-PG 1
3.g99.t7 CG5723-PB 1
3.g99.t7 CG5723-PD 1
3.g99.t7 CG5723-PE 1
3.g99.t4 CG42338-PE 1
3.g99.t4 CG42338-PH 1
3.g99.t4 CG42338-PK 1
3.g99.t4 CG42338-PF 1
3.g99.t4 CG32659-PA 1
3.g99.t4 CG42338-PN 1
3.g99.t4 CG42338-PJ 1
3.g99.t4 CG42338-PI 1
3.g99.t4 CG42338-PM 1
3.g99.t4 CG42338-PL 1
3.g99.t4 CG42338-PG 1
3.g99.t5 CG42338-PE 1
3.g99.t5 CG42338-PK 1
3.g99.t5 CG42338-PF 1
3.g99.t5 CG32659-PA 1
3.g99.t5 CG42338-PN 1
3.g99.t5 CG42338-PJ 1
3.g99.t5 CG42338-PI 1
3.g99.t5 CG42338-PH 1
3.g99.t5 CG42338-PM 1
3.g99.t5 CG42338-PL 1
3.g99.t5 CG42338-PG 1
3.g99.t5 CG5723-PB 1
3.g99.t5 CG5723-PE 1
3.g99.t5 CG5723-PD 1
GE13275-PA CG10364-PA 1
3.g99.t3 CG42338-PE 1
3.g99.t3 CG42338-PH 1
3.g99.t3 CG42338-PK 1
3.g99.t3 CG42338-PF 1
3.g99.t3 CG32659-PA 1
3.g99.t3 CG42338-PN 1
3.g99.t3 CG42338-PJ 1
3.g99.t3 CG42338-PI 1
3.g99.t3 CG42338-PM 1
3.g99.t3 CG42338-PL 1
3.g99.t3 CG42338-PG 1
3.g99.t3 CG5723-PB 1
3.g99.t3 CG5723-PE 1
3.g99.t3 CG5723-PD 1
GE11877-PA CG4909-PA 1
GE11877-PA CG18408-PL 2
GE11877-PA CG18408-PB 2
GE11877-PA CG18408-PR 2
GE11877-PA CG18408-PT 2
GE11877-PA CG18408-PQ 2
GE11877-PA CG18408-PA 2
GE11877-PA CG18408-PV 2
GE11877-PA CG18408-PN 2
GE11877-PA CG18408-PE 2
GE11877-PA CG18408-PS 2
GE11877-PA CG18408-PI 2
GE11877-PA CG18408-PJ 2
GE11877-PA CG18408-PU 2
GE11877-PA CG18408-PD 2
GE11877-PA CG18408-PG 2
GE11877-PA CG18408-PH 2
GE11877-PA CG18408-PC 2
GE11877-PA CG18408-PF 2
GE11877-PA CG18408-PO 2
GE11877-PA CG18408-PK 2
3.g99.t1 CG42338-PE 1
3.g99.t1 CG42338-PH 1
3.g99.t1 CG42338-PK 1
3.g99.t1 CG42338-PF 1
3.g99.t1 CG32659-PA 1
3.g99.t1 CG42338-PN 1
3.g99.t1 CG42338-PJ 1
3.g99.t1 CG42338-PI 1
3.g99.t1 CG42338-PM 1
3.g99.t1 CG42338-PL 1
3.g99.t1 CG42338-PG 1
3.g99.t1 CG5723-PB 1
3.g99.t1 CG5723-PE 1
3.g99.t1 CG5723-PD 1
GE14437-PA CG30421-PA 1
GE14437-PA CG8334-PC 2
GE14437-PA CG8334-PA 2
GE14437-PA CG8334-PD 2
GE14437-PA CG8334-PB 2
GE14437-PA CG8334-PE 2
GE26463-PA CG34140-PA 1
GE10553-PA CG5612-PA 1
GE10239-PA CG42335-PC 1
GE10239-PA CG42335-PD 1
GE10239-PA CG31198-PA 2
GE12044-PA CG15483-PA 1
GE12044-PA CG9171-PG 2
GE12044-PA CG9171-PF 2
GE12044-PA CG9171-PE 2
GE12044-PA CG9171-PD 2
GE12044-PA CG9171-PC 2
GE12044-PA CG11149-PE 3
GE12044-PA CG11149-PD 3
GE12044-PA CG11149-PC 3
6258.g2486.t1 CG7463-PA 1
GE15651-PA CG9676-PA 1
GE15651-PA CG1304-PA 4
GE15651-PA CG17012-PA 9
GE15651-PA CG17477-PA 9
GE15651-PA CG32271-PA 10
GE15651-PA CG17234-PA 12
GE15651-PA CG5246-PA 15
GE15651-PA CG6462-PA 16
GE15651-PA CG7996-PB 17
GE15651-PA CG7996-PA 17
GE15651-PA CG8170-PB 17
GE15651-PA CG7432-PB 18
GE15765-PA CG10959-PA 1
GE15765-PA CG10959-PB 1
GE15765-PA CG2129-PA 2
GE15765-PA CG1832-PB 6
GE15765-PA CG6254-PA 7
GE15765-PA CG17385-PA 8
GE15765-PA CG7672-PC 8
GE15765-PA CG6808-PB 11
GE15765-PA CG6808-PA 11
GE15765-PA CG3340-PA 11
GE15765-PA CG8145-PA 13
GE15765-PA CG15073-PA 13
GE15765-PA CG2889-PB 14
GE15765-PA CG2889-PA 14
GE15765-PA CG1792-PA 15
4.g92.t1 CG7985-PA 1
4.g92.t1 CG14314-PA 1
4.g92.t1 CG7988-PA 1
4.g92.t1 CG31974-PC 7
4.g92.t1 CG31974-PB 7
GE14209-PA CG10377-PE 1
GE14209-PA CG10377-PD 1
GE14209-PA CG10377-PH 1
GE14209-PA CG10377-PG 1
GE14209-PA CG10377-PF 1
GE14209-PA CG10377-PB 1
GE14209-PA CG10377-PC 1
GE14209-PA CG10377-PA 1
GE14209-PA CG5099-PA 3
GE14209-PA CG5099-PD 3
GE14209-PA CG5099-PC 3
GE14209-PA CG5099-PB 3
GE14209-PA CG16901-PC 5
GE14209-PA CG16901-PE 5
GE14209-PA CG16901-PB 5
GE14209-PA CG6354-PE 6
GE14209-PA CG6354-PD 6
GE14209-PA CG6354-PI 6
GE14209-PA CG6354-PF 6
GE14209-PA CG6354-PB 6
GE14209-PA CG6354-PH 6
GE14209-PA CG6354-PG 6
GE14209-PA CG6354-PC 6
GE14209-PA CG6354-PA 6
GE14209-PA CG3151-PJ 9
GE12641-PA CG10337-PA 1
GE18459-PA DR79-PA 1
GE15318-PA CG32512-PA 1
GE22117-PA CG32191-PB 1
GE22117-PA CG7402-PA 2
GE22117-PA CG7408-PD 2
GE22117-PA CG7408-PC 2
GE22117-PA CG7408-PB 2
GE22117-PA CG30059-PA 4
1.g826.t1 CG12396-PA 1
1.g826.t1 CG9377-PA 1
1.g826.t1 CG16998-PA 11
GE20110-PC CG10620-PA 1
GE20110-PC CG10627-PA 1
GE20110-PC CG4153-PA 2
GE20110-PC CG6186-PA 3
GE20110-PB CG10620-PA 1
GE20110-PB CG10627-PA 1
GE20110-PA CG4153-PA 1
GE25895-PA CG11755-PA 1
0.g698.t1 CG16991-PC 1
0.g698.t1 CG16991-PD 1
6457.g2739.t1 CG7172-PA 1
GE11486-PA CG10339-PA 1
GE25771-PA CG18745-PA 1
GE25771-PA CG18747-PB 1
GE25771-PA CG18748-PC 3
GE25771-PA CG18748-PB 4
GE25771-PC CG18746-PA 1
GE25771-PC CG18745-PA 2
GE25771-PC CG18748-PB 4
GE25771-PC CG10086-PA 6
GE25771-PB CG18745-PA 1
GE25771-PB CG18747-PB 1
GE25771-PB CG18746-PA 1
GE25771-PB CG18748-PC 1
GE25771-PB CG18748-PB 2
GE25771-PB CG2993-PC 5
GE25771-PB CG2993-PB 5
GE13445-PA CG8828-PA 1
GE13288-PA CG10664-PD 1
GE13288-PA CG10664-PC 1
GE13288-PA CG10664-PB 1
GE13288-PA CG10664-PA 1
GE13288-PA CG10396-PA 2
GE12143-PA CG15227-PA 1
GE12143-PA CG9235-PA 2
GE17678-PA CG42684-PE 2
GE17089-PA KH1-PA 1
GE25153-PA CG14283-PA 1
GE24816-PA CG9837-PE 1
GE20578-PA CG32232-PA 1
GE14399-PA CG13578-PA 1
3.g458.t1 CG32602-PA 1
GE19092-PA CG12847-PA 1
GE12993-PA CG31988-PA 1
GE12993-PA CG31624-PB 1
GE12993-PA CG31624-PA 1
GE12993-PA CG34325-PA 2
GE12993-PA CG11084-PC 10
GE12993-PA MK1-PC 12
GE12613-PA CG10726-PB 1
GE12613-PA CG10726-PA 1
4.g695.t1 CG6544-PB 1
6300.g2547.t1 CG16838-PE 1
6300.g2547.t1 CG16838-PD 1
6300.g2547.t1 CG16838-PC 1
GE15256-PA CG12500-PD 1
GE15256-PA CG12500-PC 1
GE11665-PA CG14478-PB 1
GE11665-PA CG14478-PA 1
GE17860-PA CG15209-PA 1
GE16780-PA CG4033-PA 1
GE16780-PA II128-PA 2
GE17670-PA CG17158-PB 1
GE17670-PA CG17158-PA 1
2.g121.t2 CG7100-PB 1
2.g121.t2 CG7100-PH 1
2.g121.t2 CG7100-PF 1
2.g121.t2 CG7100-PD 1
2.g121.t2 CG7100-PA 1
2.g121.t2 CG7100-PC 1
2.g121.t2 CG7100-PJ 1
2.g121.t2 CG7100-PI 1
2.g121.t2 CG7100-PG 1
2.g121.t2 CG7100-PE 1
2.g121.t2 CG7100-PK 1
2.g121.t2 CG7100-PL 1
2.g121.t2 CG42829-PD 1
2.g121.t2 CG42829-PC 1
2.g121.t2 CG3352-PA 5
GE20906-PA BS1-PA 1
GE20906-PA CG6382-PA 2
GE20906-PA CG1873-PD 3
GE20906-PA CG1873-PC 3
GE20906-PA CG1873-PB 3
GE20906-PA CG1873-PA 3
GE20906-PA CG8280-PC 3
GE20906-PA CG8280-PA 3
GE20906-PA CG12736-PA 5
GE22354-PA CG10523-PC 1
GE22354-PA CG10523-PB 1
GE22354-PA CG33056-PE 1
GE22354-PA CG33056-PD 1
GE22354-PA CG33056-PB 1
GE22354-PA CG33056-PA 1
GE22354-PA CG33056-PC 2
GE16062-PA CG11840-PA 1
GE16062-PA CG17370-PC 2
GE16062-PA CG17370-PB 2
GE16062-PA CG17370-PA 2
GE16062-PA CG17370-PE 2
GE16062-PA CG17370-PD 2
2.g121.t6 CG7100-PE 1
2.g121.t6 CG7100-PA 1
2.g121.t6 CG7100-PL 1
2.g121.t6 CG7100-PI 1
2.g121.t6 CG7100-PD 1
2.g121.t6 CG7100-PB 1
2.g121.t6 CG7100-PH 1
2.g121.t6 CG7100-PC 1
2.g121.t6 CG7100-PJ 1
2.g121.t6 CG7100-PG 1
2.g121.t6 CG7100-PF 1
2.g121.t6 CG7100-PK 1
2.g121.t6 CG42829-PD 1
2.g121.t6 CG42829-PC 1
2.g121.t7 CG7100-PA 1
2.g121.t7 CG7100-PB 1
2.g121.t7 CG7100-PL 1
2.g121.t7 CG7100-PI 1
2.g121.t7 CG7100-PD 1
2.g121.t7 CG7100-PE 1
2.g121.t7 CG7100-PC 1
2.g121.t7 CG7100-PF 1
2.g121.t7 CG7100-PG 1
2.g121.t7 CG7100-PH 1
2.g121.t7 CG7100-PJ 1
2.g121.t7 CG7100-PK 1
2.g121.t7 CG42829-PD 1
2.g121.t7 CG42829-PC 1
2.g121.t4 CG7100-PD 1
2.g121.t4 CG7100-PL 1
2.g121.t4 CG7100-PE 1
2.g121.t4 CG7100-PB 1
2.g121.t4 CG7100-PA 1
2.g121.t4 CG7100-PI 1
2.g121.t4 CG7100-PK 1
2.g121.t4 CG7100-PG 1
2.g121.t4 CG7100-PF 1
2.g121.t4 CG7100-PH 1
2.g121.t4 CG7100-PC 1
2.g121.t4 CG7100-PJ 1
2.g121.t4 CG42829-PD 1
2.g121.t4 CG42829-PC 1
2.g121.t4 CG3722-PA 2
2.g121.t5 CG7100-PG 1
2.g121.t5 CG7100-PK 1
2.g121.t5 CG7100-PF 1
2.g121.t5 CG7100-PH 1
2.g121.t5 CG7100-PC 1
2.g121.t5 CG7100-PJ 1
2.g121.t5 CG7100-PE 1
2.g121.t5 CG7100-PD 1
2.g121.t5 CG7100-PL 1
2.g121.t5 CG7100-PA 1
2.g121.t5 CG7100-PI 1
2.g121.t5 CG7100-PB 1
2.g121.t5 CG42829-PD 1
2.g121.t5 CG42829-PC 1
2.g121.t5 CG3722-PA 2
GE23938-PB CG31145-PC 1
GE23938-PB CG31145-PD 1
GE23938-PB CG31145-PB 1
GE23938-PB CG31145-PA 1
GE23938-PB CG3631-PD 2
GE23938-PB CG3631-PC 2
GE23938-PA CG31145-PC 1
GE23938-PA CG31145-PD 1
GE23938-PA CG31145-PB 1
GE23938-PA CG31145-PA 1
GE23938-PA CG3631-PD 2
GE23938-PA CG3631-PC 2
GE25590-PA CG3772-PA 1
GE25590-PA CG2488-PB 2
GE25590-PA CG2488-PA 2
GE13992-PA CG4752-PA 1
GE20800-PA CG5133-PB 1
GE20800-PA CG5133-PA 1
GE20800-PA CG5187-PA 2
GE20800-PA CG5093-PA 2
GE20800-PA CG3578-PE 3
GE20800-PA CG3578-PC 3
GE20800-PA CG3578-PB 3
GE20800-PA CG3578-PA 3
GE26084-PC CG31441-PA 1
GE26084-PC CG17802-PA 7
GE26084-PC CG17806-PA 8
GE26084-PC CG31670-PD 8
GE26084-PC CG31670-PA 8
GE26084-PC CG31670-PB 8
GE26084-PC CG31670-PC 8
GE26084-PC CG2712-PA 9
GE26084-PC CG7672-PA 10
GE26084-PC CG7672-PC 10
GE26084-PC CG17385-PA 10
GE26084-PC CG5683-PD 11
GE26084-PC CG3242-PA 11
GE26084-PC CG3941-PA 12
GE26084-PC CG3941-PB 12
GE26084-PC CG6254-PA 14
GE13789-PA CG43308-PA 1
GE24132-PA CG2019-PA 1
7122.g3050.t1 CG9914-PA 1
7122.g3050.t1 CG10131-PA 2
2.g1570.t1 CG6530-PA 1
2.g1570.t1 CG6536-PB 1
2.g1570.t1 CG6936-PB 2
2.g1570.t1 CG6936-PD 2
2.g1570.t1 CG6936-PC 2
2.g1570.t1 CG6936-PE 2
2.g1570.t1 CG6936-PA 2
2.g1570.t1 CG17061-PA 5
2.g1570.t1 CG31147-PC 6
GE23620-PA CG17769-PB 1
GE23620-PA CG17769-PA 1
GE23620-PA CG8472-PD 2
GE23620-PA CG8472-PC 2
GE23620-PA CG8472-PB 2
GE23620-PA CG8472-PA 2
GE23620-PA CG17770-PA 4
GE23620-PA CG31960-PA 4
GE23620-PA CG2981-PB 5
GE23620-PA CG2981-PA 5
GE23620-PA CG7930-PA 6
GE11514-PA CG9031-PA 1
GE12494-PA CG8657-PA 1
GE12494-PA CG34344-PC 4
GE12494-PA CG31140-PG 4
GE12494-PA CG31140-PA 4
GE12494-PA CG34361-PH 6
GE12494-PA CG34361-PF 6
GE12494-PA CG34361-PE 7
GE26052-PA CG42601-PG 1
GE26052-PA CG42601-PD 1
GE26052-PA CG42601-PC 1
GE26052-PA CG42601-PF 1
GE26052-PA CG42601-PE 1
1.g1321.t1 CG15288-PB 1
1.g1321.t1 CG42677-PG 1
1.g1321.t1 CG3322-PA 2
1.g1321.t1 CG10236-PA 3
1.g1321.t1 CG33950-PY 6
1.g1321.t1 CG33950-PK 6
1.g1321.t1 CG33950-PJ 6
1.g1321.t1 CG33950-PS 6
GE19977-PA CG6988-PA 1
GE11699-PA CG9377-PA 1
GE11699-PA CG18563-PB 10
GE11699-PA CG43110-PA 14
GE11699-PA CG6361-PB 15
GE23970-PA CG11140-PN 1
GE23970-PA CG11140-PP 1
GE23970-PA CG11140-PM 1
GE23970-PA CG11140-PL 1
GE23970-PA CG11140-PK 1
GE23970-PA CG11140-PI 1
GE23970-PA CG11140-PO 1
GE23970-PA CG11140-PQ 1
GE23970-PA CG11140-PT 1
GE23970-PA CG11140-PR 1
GE23970-PA CG11140-PS 1
GE23970-PA CG11140-PE 1
GE12555-PA CG6746-PA 1
GE12555-PA CG9267-PA 2
GE10362-PA CG6755-PB 1
GE10362-PA CG6755-PA 1
0.g107.t1 CG9184-PB 1
0.g107.t1 CG9184-PA 1
GE14337-PA CG17658-PA 1
GE25020-PB CG3671-PG 1
GE25020-PB CG3671-PF 1
GE25020-PB CG3671-PE 1
GE25020-PB CG3671-PD 1
GE25020-PB CG3671-PB 1
GE25020-PB CG3671-PH 1
GE21940-PA CG1441-PB 1
GE21940-PA CG1441-PA 1
GE21940-PA CG30427-PD 4
GE21940-PA CG30427-PA 4
GE21940-PA CG5065-PE 6
GE21940-PA CG5065-PD 6
GE21940-PA CG5065-PC 6
GE21940-PA CG5065-PB 6
GE21940-PA CG5065-PA 6
GE21940-PA CG13091-PA 12
GE12253-PB CG34123-PE 1
GE12253-PB CG34123-PG 1
GE12253-PB CG34123-PD 1
GE12253-PB CG34123-PF 1
GE12253-PB CG34123-PB 1
GE12253-PB CG34123-PC 1
GE17014-PA CG2559-PA 1
GE17014-PA CG4178-PA 1
GE17014-PA CG6821-PA 1
GE17014-PA CG8193-PA 4
GE17014-PA CG42639-PA 4
1.g187.t1 CG15377-PA 1
1.g187.t1 CG17867-PA 2
GE15124-PA CG3664-PI 1
GE15124-PA CG3664-PH 1
GE15124-PA CG3664-PG 1
GE15124-PA CG3664-PE 1
GE15124-PA CG3664-PC 1
GE15124-PA CG3664-PD 1
GE15124-PA CG3664-PF 1
GE15124-PA CG3664-PB 1
GE15124-PA CG3664-PA 1
GE15124-PA CG6601-PA 2
GE15124-PA CG17515-PC 3
GE15124-PA CG9100-PD 8
GE15124-PA CG9100-PC 8
GE15124-PA CG9100-PB 8
GE15124-PA CG9100-PA 8
GE13215-PA CG10431-PA 1
GE25574-PA CG14286-PA 1
GE10305-PA CG18594-PA 1
GE10305-PA CG10298-PA 2
GE10305-PA CG7054-PA 3
GE10305-PA CG17919-PA 4
GE10305-PA CG5430-PA 5
GE21808-PA CG1362-PA 1
GE21808-PA CG4268-PG 2
GE21808-PA CG4268-PF 2
GE21808-PA CG4268-PE 2
GE21808-PA CG5179-PA 4
GE21808-PA CG10579-PH 9
GE21808-PA CG10579-PC 9
GE21808-PA CG10579-PB 9
GE21808-PA CG10579-PA 9
GE21808-PA CG10579-PJ 9
GE21808-PA CG10579-PE 9
GE21808-PA CG10579-PD 9
GE21808-PA CG10579-PL 9
GE21808-PA CG10579-PK 9
GE21808-PA CG10579-PI 9
GE21808-PA CG10579-PG 9
GE21808-PA CG10579-PN 9
GE21808-PA CG43143-PG 22
GE21808-PA CG15072-PA 24
GE21808-PA CG4032-PH 25
GE21808-PA CG4032-PG 25
GE21808-PA CG4032-PA 25
GE16042-PA CG9210-PC 1
GE16042-PA CG9210-PB 1
GE16042-PA CG9210-PA 1
GE16042-PA CG17176-PF 7
GE16042-PA CG17178-PB 8
GE16042-PA CG32301-PD 9
GE16042-PA CG4154-PC 10
GE16042-PA CG4154-PA 10
GE16042-PA CG33958-PA 12
GE16042-PA CG33114-PB 13
GE10959-PA CG1873-PD 1
GE10959-PA CG1873-PC 1
GE10959-PA CG1873-PB 1
GE10959-PA CG1873-PA 1
GE10959-PA CG8280-PC 1
GE10959-PA CG8280-PA 1
GE10959-PA CG6382-PA 2
GE10959-PA BS1-PA 3
GE19367-PA CG5855-PB 1
GE19367-PA CG5855-PA 1
GE19774-PA CG32441-PD 2
GE14223-PA CG15609-PH 1
GE14223-PA CG15609-PF 1
GE14223-PA CG15609-PG 1
GE14223-PA CG15609-PB 1
GE14223-PA CG11259-PA 2
GE20698-PA CG12740-PG 1
GE20698-PA CG12740-PF 1
GE20698-PA CG12740-PE 1
GE20698-PA CG12740-PD 1
GE20698-PA CG12740-PA 1
GE20698-PA CG12740-PB 1
GE10864-PA CG1359-PA 1
5916.g1894.t1 CG33855-PA 1
5916.g1894.t1 CG33861-PA 1
5916.g1894.t1 CG33858-PA 1
5916.g1894.t1 CG33843-PA 1
5916.g1894.t1 CG33840-PA 1
5916.g1894.t1 CG31617-PA 1
5916.g1894.t1 CG33822-PA 1
5916.g1894.t1 CG33816-PA 1
5916.g1894.t1 CG33828-PA 1
5916.g1894.t1 CG33804-PA 1
5916.g1894.t1 CG33846-PA 1
5916.g1894.t1 CG33831-PA 1
5916.g1894.t1 CG33852-PA 1
5916.g1894.t1 CG33813-PA 1
5916.g1894.t1 CG33819-PA 1
5916.g1894.t1 CG33837-PA 1
5916.g1894.t1 CG33810-PA 1
5916.g1894.t1 CG33849-PA 1
5916.g1894.t1 CG33825-PA 1
5916.g1894.t1 CG33864-PA 1
5916.g1894.t1 CG33807-PA 1
GE25253-PA CG7467-PC 1
GE25253-PA CG7467-PB 1
GE25253-PA CG7467-PA 1
GE25253-PA CG7467-PD 1
GE25253-PA CG5403-PB 2
GE25253-PA CG5403-PA 2
GE20127-PA CG4357-PB 1
GE20127-PA CG4357-PA 1
GE20127-PA CG31547-PB 1
GE20127-PA CG31547-PA 1
GE19681-PA CG18803-PB 1
GE19681-PA CG18803-PA 1
GE19681-PA CG18803-PC 1
GE19681-PA CG5910-PB 2
GE19681-PA CG5910-PA 2
GE25399-PA CG14639-PA 1
GE25399-PA CG4060-PA 2
GE23839-PA CG1721-PC 1
GE23839-PA CG1721-PB 1
GE23839-PA CG1721-PA 1
GE23839-PA CG17645-PA 2
4.g266.t1 CG31189-PB 1
4.g266.t1 CG7079-PA 3
4.g266.t1 CG17279-PB 4
GE16916-PA CG14416-PA 1
GE26458-PB CG8573-PC 1
GE26458-PB CG8573-PB 1
GE26458-PB CG8573-PA 1
GE26458-PB CG10959-PA 7
GE26458-PB CG10959-PB 7
GE26458-PB CG32772-PC 8
GE26458-PB CG18262-PA 8
GE26458-PB CG9215-PA 8
GE26458-PB CG3340-PA 8
GE26458-PB CG4360-PB 10
GE26458-PB CG34346-PF 14
GE26458-PB CG34346-PG 14
2.g1000.t1 CG43667-PA 1
4.g2356.t1 CG31022-PA 1
4.g2356.t1 CG31020-PA 1
4.g2356.t1 SG1-PA 3
4.g2356.t1 SG2-PA 7
4.g2356.t1 CG31524-PA 8
4.g2356.t1 CG31524-PB 8
4.g2356.t1 NE3-PA 12
GE12723-PA CG15161-PA 1
GE25559-PA CG12511-PB 1
GE11747-PA CG8401-PB 1
GE16850-PA CG11444-PA 1
GE18378-PA CG8902-PA 1
GE13381-PA CG4643-PA 1
GE13381-PA CG4643-PB 1
GE16142-PA CG10988-PA 1
GE16112-PA CG9411-PA 1
GE24890-PA CG1980-PA 1
2.g35.t4 CG9256-PH 1
2.g35.t4 CG9256-PI 1
2.g35.t4 CG9256-PB 1
2.g35.t4 CG9256-PA 1
2.g35.t4 CG9256-PG 1
2.g35.t4 CG9256-PE 1
2.g35.t4 CG9256-PC 1
2.g35.t4 CG9256-PF 1
2.g35.t4 CG9256-PD 1
GE19673-PA CG5701-PC 1
GE19673-PA CG5701-PB 1
GE19673-PA CG5701-PA 1
4.g76.t1 CG31247-PE 1
4.g76.t1 CG31247-PA 1
4.g76.t1 CG31247-PB 1
GE11994-PA CG15073-PA 1
GE11994-PA CG33133-PA 2
GE11994-PA CG8388-PA 2
GE11994-PA CG11696-PA 3
GE11994-PA CG4282-PA 5
GE11994-PA CG17568-PA 7
GE11994-PA CG4148-PB 9
GE11994-PA CG4148-PA 9
GE11994-PA CG31224-PA 12
GE11994-PA CG1454-PA 12
GE11994-PA CG8301-PA 13
GE16153-PB CG7107-PP 1
GE16153-PB CG7107-PO 1
GE16153-PB CG7107-PA 1
GE23603-PA CG42488-PB 1
GE18859-PB CG15828-PC 1
GE11316-PA CG33995-PC 1
GE11316-PA CG33995-PB 1
GE11316-PA CG33995-PA 1
GE11316-PA CG31919-PG 1
GE14509-PA CG1922-PB 1
GE14509-PA CG1922-PA 1
GE13333-PC CG18076-PH 1
GE13333-PC CG18076-PA 1
GE13333-PC CG18076-PP 1
GE13333-PC CG18076-PN 1
GE13333-PC CG18076-PZ 1
GE13333-PC CG18076-PO 1
GE13333-PC CG18076-PM 1
GE13333-PC CG18076-PJ 1
GE13333-PC CG18076-PY 1
GE13333-PC CG18076-PX 1
GE13333-PC CG18076-PB 1
GE13333-PC CG18076-PC 1
GE13333-PC CG18076-PE 1
GE13333-PC CG18076-PG 1
GE13333-PC CG18076-PQ 1
GE13333-PC CG18076-PI 1
GE13333-PC CG18076-PL 1
GE13333-PC CG18076-PK 1
3.g361.t1 CG3573-PB 1
3.g361.t1 CG3573-PA 1
GE23681-PA CG31080-PA 1
GE23681-PA CG6452-PA 5
GE23681-PA CG14243-PA 6
GE24654-PA CG3183-PA 1
4.g702.t1 CG14692-PC 1
4.g702.t2 CG14692-PC 1
GE17735-PA CG6500-PB 1
GE17735-PA CG10619-PA 5
GE17735-PA CG10619-PB 5
GE17735-PA CG1072-PD 5
GE17735-PA CG1072-PB 5
GE17735-PA CG1072-PC 5
GE17735-PA CG32105-PB 5
GE17735-PA CG11354-PA 6
GE17735-PA CG4328-PB 6
GE19760-PA CG7519-PA 1
GE11969-PB CG5174-PB 1
GE11969-PB CG5174-PO 1
GE11969-PA CG5174-PB 1
GE11969-PA CG5174-PO 1
3.g387.t1 CG42276-PB 1
3.g387.t1 CG42276-PD 1
GE21693-PB CG43375-PC 1
GE21693-PB CG43375-PA 1
GE20678-PA CG32264-PB 1
GE20678-PA CG32264-PD 1
GE20678-PA CG32264-PI 1
GE20678-PA CG32264-PJ 1
GE20678-PA CG32264-PK 1
GE20678-PA CG32264-PE 1
GE20678-PA CG32264-PG 1
GE20419-PA CG8591-PA 1
GE20419-PA CG8573-PC 7
GE20419-PA CG8573-PB 7
GE20419-PA CG8573-PA 7
GE20419-PA CG3941-PA 8
GE20419-PA CG3941-PB 8
GE20419-PA CG1832-PB 8
GE20419-PA CG4936-PA 10
GE20419-PA CG3281-PA 11
GE20419-PA CG7204-PB 12
GE20419-PA CG9215-PA 12
GE20419-PA CG31441-PA 13
GE20419-PA CG8388-PA 13
GE20419-PA CG11695-PA 13
GE20419-PA CG42277-PE 14
GE20419-PA CG42277-PG 14
GE20419-PA CG14710-PB 14
GE21693-PA CG43375-PC 1
GE21693-PA CG43375-PA 1
GE10924-PA CG12054-PA 1
GE17466-PA ND75-PB 1
GE17466-PA ND75-PA 1
GE10924-PB CG12054-PA 1
2.g1826.t1 CG42309-PB 1
2.g1826.t1 CG1019-PB 1
2.g1826.t1 CG1019-PA 1
2.g1826.t1 CG33149-PA 2
GE13805-PA ED8-PA 1
4.g1674.t1 CG10152-PB 1
4.g1674.t1 CG10152-PA 1
4.g1674.t1 CG4135-PB 9
4.g1674.t1 CG4135-PA 9
GE10701-PA CG11909-PA 1
GE10701-PA CG33080-PB 2
GE10701-PA CG33080-PA 2
GE11447-PA CG13591-PA 1
GE11447-PA CG15224-PI 2
GE11447-PA CG8914-PA 3
GE22071-PA CR2-PD 1
GE22071-PA CR2-PB 1
GE22071-PA CG7285-PA 2
GE22071-PA CG6515-PA 5
GE22071-PA CG30106-PA 7
GE22071-PA CG34381-PD 8
GE22071-PA CG34381-PB 8
GE22071-PA CG34381-PC 8
GE22071-PA CG14593-PB 8
GE13865-PB CG15113-PD 2
GE13865-PB CG33517-PB 8
GE13865-PC CG15113-PA 1
GE13865-PC CG15113-PE 1
GE13865-PC CG15113-PD 1
GE13865-PC CG18208-PC 5
GE13865-PC CG18208-PA 5
GE13865-PC CG16766-PC 6
GE13865-PC CG16766-PB 6
GE13865-PC CG16766-PA 6
GE13865-PC CG18741-PC 6
GE13865-PC CG18741-PB 6
GE13865-PC CG42244-PF 9
GE13865-PC CG42244-PG 9
GE13865-PA CG42796-PD 7
GE13865-PA CG16766-PC 7
GE13865-PA CG16766-PB 7
GE13865-PA CG16766-PA 7
GE19921-PA CG7542-PA 1
GE19921-PA CG32260-PC 14
GE19921-PA CG1299-PA 15
GE19921-PA CG11192-PB 16
GE19921-PA CG13430-PB 16
GE19921-PA CG13430-PA 16
GE19921-PA CG7829-PA 17
GE19921-PA CG31219-PA 17
GE19921-PA CG4053-PB 17
GE19921-PA CG31219-PB 17
GE19921-PA CG17475-PA 18
GE19921-PA CG8213-PC 18
GE19921-PA CG12386-PA 19
GE19921-PA CG6639-PA 21
GE19921-PA CG18477-PA 21
GE19921-PA CG31780-PB 21
GE13865-PE CG15113-PA 1
GE13865-PE CG15113-PE 1
GE13865-PE CG15113-PD 1
GE13865-PE CG18208-PC 5
GE13865-PE CG18208-PA 5
GE13865-PE CG16766-PC 6
GE13865-PE CG16766-PB 6
GE13865-PE CG16766-PA 6
GE13865-PE CG33517-PC 8
GE13865-PE CG42244-PF 9
GE13865-PE CG42244-PG 9
GE13865-PE CG3856-PB 11
GE13865-PE CG3856-PE 11
GE15992-PA CG42353-PB 1
GE15992-PA CG42353-PA 1
GE15992-PA CG42354-PE 1
GE15992-PA CG42354-PD 1
GE15992-PA CG42354-PC 1
GE15992-PA CG42354-PB 1
GE15992-PA CG42354-PA 1
GE15992-PA CG42354-PF 1
GE16005-PA CG9126-PD 1
GE16005-PA CG9126-PA 1
GE16005-PA CG9126-PE 1
GE18633-PA CG5945-PA 1
GE18633-PA CG5867-PA 2
GE18633-PA CG16820-PA 3
GE21447-PA CG15020-PA 1
GE21447-PA CG9355-PA 3
7131.g3059.t1 CG14049-PC 1
7131.g3059.t1 CG14049-PB 1
7131.g3059.t1 CG14049-PA 1
GE13292-PA CG10895-PC 1
GE13292-PA CG10895-PB 1
GE13292-PA CG10895-PA 1
GE13292-PA CG10895-PD 1
GE13292-PA CG17528-PD 4
GE13292-PA CG17528-PC 4
GE13292-PA CG1495-PD 7
GE13292-PA CG1495-PH 7
GE13292-PA CG1776-PA 10
GE13292-PA CG14895-PC 10
GE13292-PA CG14895-PA 10
GE13292-PA CG14895-PD 10
GE13292-PA CG4629-PF 13
GE13292-PA CG4629-PE 13
GE13292-PA CG7892-PC 13
GE13292-PA CG7892-PB 13
GE13292-PA CG7892-PA 13
GE13292-PA CG33338-PA 14
GE13292-PA CG32703-PB 14
GE13292-PA CG32703-PA 14
GE13292-PA CG33519-PB 16
GE13292-PA CG33519-PC 16
GE18720-PA CG15624-PA 1
GE18720-PA CG15624-PC 1
GE21318-PA CG7194-PA 1
GE12881-PA CG31676-PA 1
2.g806.t3 CG10228-PD 1
2.g806.t3 CG10228-PE 1
GE18768-PA CG13386-PA 1
GE18768-PA CG13727-PA 2
GE12881-PB CG9335-PA 2
GE19306-PA CG1665-PA 1
GE12164-PB CG9364-PG 1
GE12164-PB CG9364-PA 1
GE12164-PB CG9364-PD 1
GE12164-PB CG9364-PE 1
GE12164-PB CG9364-PF 1
GE12164-PB CG9364-PC 1
GE12164-PB CG9364-PB 1
GE12164-PB CG6262-PA 1
GE12164-PB CG6262-PB 2
GE19982-PA CG33957-PF 1
GE19982-PA CG33957-PE 1
GE19982-PA CG33957-PD 1
GE19982-PA CG33957-PC 1
GE19982-PA CG17871-PD 2
GE24433-PA CG14369-PA 1
GE25384-PA CG41623-PD 1
GE25384-PA CG41623-PC 1
GE25384-PA CG41623-PB 1
GE19722-PA CG12984-PA 1
1.g317.t3 CG8825-PA 1
1.g317.t3 CG3488-PB 1
1.g317.t3 CG3488-PA 1
1.g317.t3 CG3488-PC 1
1.g317.t3 CG8058-PB 2
1.g317.t3 CG8058-PC 2
1.g317.t3 CG8058-PA 2
GE25344-PA CG34425-PA 1
GE24619-PB CG31374-PF 1
GE24619-PB CG31374-PG 1
GE24619-PB CG31374-PD 1
GE24619-PB CG31374-PB 1
GE24619-PB CG31374-PC 1
GE24619-PB CG31374-PE 1
GE24619-PB CG31374-PA 1
4.g584.t1 CG43067-PD 1
4.g584.t1 CG43067-PC 1
GE15515-PB CG6481-PA 1
GE25950-PA CG18802-PA 1
GE25950-PA CG4606-PA 2
GE10180-PA CG1076-PC 1
GE10180-PA CG1076-PB 1
GE10662-PA CG31380-PA 1
GE10662-PA CG11889-PA 7
GE23576-PA CG11853-PA 1
GE23576-PA CG11854-PA 3
GE23576-PA CG10264-PA 7
GE23576-PA CG14661-PB 9
GE23576-PA CG14661-PA 9
GE24064-PA CG6028-PA 1
GE24064-PA CG11251-PA 2
GE24513-PA CG5961-PB 1
GE24513-PA CG5961-PA 1
GE11082-PA CG8086-PL 1
GE11082-PA CG8086-PG 1
GE11082-PA CG8086-PH 1
GE11082-PA CG8086-PM 1
GE11082-PA CG8086-PI 1
GE11082-PA CG8086-PP 1
GE11082-PA CG8086-PJ 1
GE11082-PA CG8086-PN 1
GE11082-PA CG8086-PO 1
GE23512-PA CG13631-PA 1
GE24948-PA CG10092-PA 1
GE24948-PA CG9020-PA 2
GE24712-PF CG33208-PF 1
GE24712-PF CG33208-PD 1
GE24712-PF CG33208-PG 1
GE24712-PF CG33208-PH 1
GE24712-PF CG33208-PC 1
GE24712-PF CG33208-PB 1
GE24712-PF CG33208-PM 1
GE24712-PF CG33208-PK 1
GE24712-PF CG33208-PL 1
GE24712-PF CG33208-PE 1
GE24712-PF CG33208-PA 1
GE24712-PF CG33208-PI 1
GE13333-PA CG18076-PH 1
GE13333-PA CG18076-PA 1
GE13333-PA CG18076-PP 1
GE13333-PA CG18076-PN 1
GE13333-PA CG18076-PZ 1
GE13333-PA CG18076-PO 1
GE13333-PA CG18076-PJ 1
GE13333-PA CG18076-PY 1
GE13333-PA CG18076-PM 1
GE13333-PA CG18076-PX 1
GE13333-PA CG18076-PC 1
GE13333-PA CG18076-PB 1
GE13333-PA CG18076-PE 1
GE13333-PA CG18076-PL 1
GE13333-PA CG18076-PI 1
GE13333-PA CG18076-PQ 1
GE13333-PA CG18076-PG 1
GE13333-PA CG18076-PK 1
GE13333-PB CG18076-PH 1
GE13333-PB CG18076-PA 1
GE13333-PB CG18076-PX 1
GE13333-PB CG18076-PP 1
GE13333-PB CG18076-PY 1
GE13333-PB CG18076-PQ 1
GE13333-PB CG18076-PC 1
GE13333-PB CG18076-PO 1
GE13333-PB CG18076-PN 1
GE13333-PB CG18076-PM 1
GE13333-PB CG18076-PL 1
GE13333-PB CG18076-PJ 1
GE13333-PB CG18076-PE 1
GE13333-PB CG18076-PZ 1
GE13333-PB CG18076-PI 1
GE13333-PB CG18076-PB 1
GE13333-PB CG18076-PK 1
GE13333-PB CG18076-PG 1
GE13333-PB CG34417-PN 6
GE18680-PA CG16863-PB 1
GE18680-PA CG16863-PA 1
GE13333-PD CG18076-PH 1
GE13333-PD CG18076-PA 1
GE13333-PD CG18076-PP 1
GE13333-PD CG18076-PO 1
GE13333-PD CG18076-PN 1
GE13333-PD CG18076-PZ 1
GE13333-PD CG18076-PM 1
GE13333-PD CG18076-PY 1
GE13333-PD CG18076-PJ 1
GE13333-PD CG18076-PX 1
GE13333-PD CG18076-PC 1
GE13333-PD CG18076-PB 1
GE13333-PD CG18076-PQ 1
GE13333-PD CG18076-PE 1
GE13333-PD CG18076-PG 1
GE13333-PD CG18076-PL 1
GE13333-PD CG18076-PI 1
GE13333-PD CG18076-PK 1
GE13333-PD CG1977-PA 5
GE13333-PE CG18076-PH 1
GE13333-PE CG18076-PA 1
GE13333-PE CG18076-PM 1
GE13333-PE CG18076-PJ 1
GE13333-PE CG18076-PP 1
GE13333-PE CG18076-PO 1
GE13333-PE CG18076-PC 1
GE13333-PE CG18076-PN 1
GE13333-PE CG18076-PZ 1
GE13333-PE CG18076-PQ 1
GE13333-PE CG18076-PB 1
GE13333-PE CG18076-PE 1
GE13333-PE CG18076-PG 1
GE13333-PE CG18076-PL 1
GE13333-PE CG18076-PI 1
GE13333-PE CG18076-PK 1
GE13333-PE CG18076-PY 1
GE13333-PE CG18076-PX 1
GE13333-PF CG18076-PH 1
GE13333-PF CG18076-PA 1
GE13333-PF CG18076-PP 1
GE13333-PF CG18076-PN 1
GE13333-PF CG18076-PZ 1
GE13333-PF CG18076-PO 1
GE13333-PF CG18076-PY 1
GE13333-PF CG18076-PJ 1
GE13333-PF CG18076-PM 1
GE13333-PF CG18076-PX 1
GE13333-PF CG18076-PB 1
GE13333-PF CG18076-PC 1
GE13333-PF CG18076-PE 1
GE13333-PF CG18076-PQ 1
GE13333-PF CG18076-PG 1
GE13333-PF CG18076-PI 1
GE13333-PF CG18076-PL 1
GE13333-PF CG18076-PK 1
GE13333-PF CG42768-PL 4
GE13333-PF CG42768-PD 4
GE13333-PF CG42768-PB 5
3.g977.t1 CG13003-PC 1
3.g977.t1 CG13003-PB 1
3.g977.t1 CG13003-PA 1
6209.g2353.t1 CG17027-PA 1
6209.g2353.t1 CG17026-PA 1
6209.g2353.t1 CG17029-PA 1
GE13076-PA CG12340-PA 1
GE17631-PA CG4872-PA 1
GE25718-PA CG5874-PA 1
GE25718-PA CG5874-PB 1
GE15475-PA CG42274-PG 1
GE15475-PA CG42274-PF 1
GE15475-PA CG7481-PA 1
GE15475-PA CG42274-PD 1
GE15475-PA CG42274-PC 1
GE21175-PA CG7970-PB 1
GE21175-PA CG7970-PA 1
GE21154-PA CG1004-PA 1
GE24940-PA CG3066-PC 1
GE24940-PA CG3066-PA 1
GE24940-PA MP1-PA 5
GE24940-PA CG16705-PA 8
GE24940-PA CG8172-PD 14
GE24940-PA CG18735-PA 15
GE24940-PA CG11836-PI 16
GE24940-PA CG3355-PA 17
GE24940-PA CG10472-PA 21
GE24940-PA CG5390-PA 22
GE15912-PB CG15202-PB 1
GE15912-PB CG15202-PA 1
GE15912-PB CG15199-PB 2
GE15912-PB CG15199-PA 2
GE16686-PA CG11448-PC 1
GE16686-PA CG11448-PA 1
GE16686-PA CG11448-PB 1
2.g1711.t1 CG43795-PA 1
2.g1711.t1 CG31760-PD 2
2.g1711.t1 CG31760-PB 2
2.g1711.t1 CG31760-PC 2
2.g1711.t1 CG31660-PE 3
2.g1711.t1 CG31660-PC 3
2.g1711.t1 CG31660-PD 3
2.g1711.t1 CG31660-PB 3
GE10811-PA CG5715-PA 1
GE10811-PA CG6763-PA 2
GE10811-PA CG15253-PA 4
GE10811-PA CG15255-PA 4
GE10811-PA CG15254-PA 6
GE10811-PA CG7631-PA 7
GE17027-PA CG4004-PB 1
GE17027-PA CG3386-PA 3
GE22202-PA CG4083-PB 1
GE22202-PA CG4083-PA 1
GE13223-PA CG17492-PA 1
GE13223-PA CG5841-PA 2
GE12038-PA CG7461-PB 1
GE16086-PA CG9509-PA 1
GE16086-PA CG9512-PA 2
GE21430-PA CG1309-PA 1
GE24812-PA CG11964-PA 1
GE26141-PA CG5390-PA 1
GE26141-PA CG8172-PD 12
GE26141-PA CG11836-PI 14
GE26141-PA CG3066-PC 21
GE26141-PA CG3066-PA 21
GE26141-PA CG7542-PA 22
GE26141-PA CG6298-PA 26
GE23527-PA CG11089-PE 1
GE23527-PA CG11089-PD 1
GE23527-PA CG11089-PC 1
GE23527-PA CG11089-PB 1
GE23527-PA CG11089-PA 1
GE12072-PA CG11025-PA 1
GE12072-PA CG11025-PC 1
GE12072-PA CG11025-PB 1
GE24722-PA CG9458-PA 1
GE24722-PA CG8534-PA 3
GE24722-PA CG6660-PA 8
GE10717-PA CG10514-PA 1
GE10717-PA CG11892-PA 2
GE10717-PA CG11892-PB 2
GE10717-PA CG16898-PA 9
GE16527-PB CG2671-PJ 1
GE16527-PB CG2671-PI 1
GE16527-PB CG2671-PH 1
GE16527-PB CG2671-PG 1
GE16527-PB CG2671-PA 1
GE16527-PB CG2671-PC 1
GE16527-PB CG2671-PB 1
GE16527-PB CG2671-PF 1
GE16527-PB CG2671-PE 1
GE16527-PB CG2671-PD 1
GE16527-PB CG2671-PK 1
GE12160-PA CG10540-PA 1
GE16527-PA CG2671-PJ 1
GE16527-PA CG2671-PI 1
GE16527-PA CG2671-PH 1
GE16527-PA CG2671-PG 1
GE16527-PA CG2671-PA 1
GE16527-PA CG2671-PC 1
GE16527-PA CG2671-PK 1
GE16527-PA CG2671-PB 1
GE16527-PA CG2671-PF 1
GE16527-PA CG2671-PE 1
GE16527-PA CG2671-PD 1
1712.g614.t1 CG6178-PA 11
1.g1603.t1 CG8084-PA 1
GE23654-PA CG14543-PA 1
GE16789-PA CG3086-PF 1
GE16789-PA CG3086-PE 1
GE16789-PA CG3086-PD 1
GE16789-PA CG3086-PC 1
GE16789-PA CG3086-PB 1
GE16789-PA CG17528-PD 5
GE16789-PA CG17528-PC 5
GE16789-PA CG17161-PA 14
GE16789-PA CG17161-PB 14
GE16789-PA CG17161-PC 14
GE16789-PA CG40478-PE 16
GE16789-PA CG40478-PD 16
GE16789-PA CG40478-PC 16
GE16789-PA CG40478-PB 16
GE16789-PA CG40478-PA 16
GE12841-PA CG12323-PA 1
GE12841-PA CG12323-PB 1
GE12841-PA CG9868-PA 2
GE12841-PA CG3329-PA 4
GE12841-PA CG18341-PA 4
GE10789-PA CG13625-PA 1
GE17335-PA CG1615-PA 1
GE17335-PA CG1615-PB 1
GE14723-PA CG15439-PA 1
GE19255-PA CG8068-PD 1
GE19255-PA CG8068-PC 1
GE19255-PA CG8068-PM 1
GE19255-PA CG8068-PI 1
GE19255-PA CG8068-PH 1
GE19255-PA CG8068-PA 1
GE19255-PA CG8068-PL 1
GE19255-PA CG8068-PG 1
GE19255-PA CG8068-PF 1
GE19255-PA CG8068-PK 1
GE19255-PA CG8068-PB 1
GE19255-PA CG8068-PE 1
GE19255-PA CG8068-PJ 1
GE19255-PA CG7958-PC 2
GE19255-PA CG7958-PD 2
GE19255-PA CG7958-PA 2
GE19255-PA CG7958-PB 2
GE22474-PA CG8756-PG 1
GE22474-PA CG8756-PD 1
GE22474-PA CG8756-PB 1
GE22474-PA CG8756-PC 1
GE22474-PA CG8756-PE 1
GE22474-PA CG32209-PB 1
GE22474-PA CG32499-PA 3
GE22474-PA CG31973-PH 5
GE22474-PA CG31973-PA 5
GE22474-PA CG31973-PI 5
GE22474-PA CG31973-PB 5
GE22474-PA CG31973-PG 5
GE22474-PA CG31973-PJ 5
GE26423-PA CG7265-PA 1
GE21110-PB CG13906-PA 1
GE21110-PB CG12809-PA 2
GE21110-PB CG12809-PB 2
GE21383-PA CG1072-PD 1
GE21383-PA CG1072-PC 1
GE21383-PA CG1072-PB 1
GE21383-PA CG1072-PA 2
GE21383-PB CG1072-PC 1
GE21383-PB CG1072-PB 1
GE21383-PB CG1072-PD 1
GE21110-PA CG34056-PA 1
GE21110-PA CG34057-PA 1
GE21110-PA CG34057-PB 1
GE21110-PA CG18558-PB 7
2.g1638.t1 CG30187-PD 1
2.g1638.t1 CG43110-PA 5
GE19554-PA CG33061-PB 1
GE19554-PA CG4239-PB 3
GE19554-PA CG4239-PC 3
GE19554-PA CG4239-PA 3
GE24592-PA CG3853-PA 1
GE24592-PA CG4797-PA 15
GE17224-PA CG8497-PA 1
GE17224-PA CG8497-PB 1
GE23316-PC CG11335-PA 1
GE23316-PC CG11334-PB 1
GE23316-PC CG11334-PA 1
GE23316-PC CG4402-PA 2
2.g96.t1 CG30018-PD 1
2.g96.t1 CG7476-PB 2
2.g96.t1 CG32853-PA 2
2.g96.t1 CG17061-PD 11
GE11682-PA CG3624-PA 1
GE24915-PA CG10053-PA 1
GE21036-PA CG32346-PB 1
GE21036-PA CG32346-PF 1
GE21036-PA CG32346-PC 1
GE21036-PA CG32346-PG 1
GE21036-PA CG32346-PJ 1
GE21036-PA CG32346-PE 1
GE21036-PA CG32346-PA 1
GE21036-PA CG32346-PI 1
GE21036-PA CG32346-PH 1
GE21036-PA CG4107-PA 2
GE21036-PA CG10897-PA 3
GE21036-PA CG42799-PF 3
GE21036-PA CG42799-PD 3
GE21036-PA CG42799-PC 3
GE21036-PA CG2252-PB 4
GE21036-PA CG2252-PF 4
GE21036-PA CG2252-PE 4
GE21036-PA CG2252-PD 4
GE21036-PA CG2252-PC 4
GE21036-PA CG2252-PA 4
GE26119-PA CG3678-PA 1
GE26119-PA CG17556-PA 1
GE19965-PA BP1-PA 1
GE19965-PA BP2-PB 2
2.g1543.t1 CG3290-PA 1
2.g1543.t1 CG3292-PA 1
2.g1543.t1 CG3264-PA 1
GE21196-PA CG13924-PB 1
GE21196-PA CG13924-PC 1
GE19535-PA CG32154-PA 1
GE19535-PA CG32155-PA 2
GE18270-PA CG12676-PA 1
GE18270-PA CG31774-PH 1
GE18270-PA CG31774-PG 1
GE18270-PA CG31774-PF 1
GE18270-PA CG33141-PA 5
GE18270-PA CG7449-PB 7
GE18270-PA CG7449-PA 7
GE18270-PA CG15427-PC 8
GE18270-PA CG5423-PA 8
GE18270-PA CG15427-PE 8
GE18270-PA CG15427-PF 8
GE18270-PA CG15427-PG 8
GE18270-PA CG15427-PD 8
GE18270-PA CG3665-PA 9
GE18270-PA CG42256-PE 12
GE18270-PA CG12369-PA 12
GE18270-PA CG12484-PD 13
GE18270-PA CG12484-PB 13
GE18270-PC CG4099-PA 1
GE18270-PC CG8856-PB 2
GE18270-PC CG8856-PA 2
GE18270-PB CG12676-PA 1
GE18270-PB CG31774-PH 1
GE18270-PB CG31774-PF 1
GE18270-PB CG31774-PG 1
GE18270-PB CG33950-PJ 13
GE18270-PB CG33950-PS 13
GE18270-PB CG33950-PA 13
1.g499.t1 CG4969-PB 1
1.g499.t1 CG1916-PA 2
1.g499.t1 CG6407-PA 3
1.g499.t1 CG4889-PA 4
GE17997-PA CG32350-PA 1
1.g499.t3 CG4969-PB 1
1.g499.t3 CG1916-PA 2
1.g499.t3 CG4971-PB 3
6245.g2452.t1 CG16979-PA 1
GE20496-PA CG10269-PA 1
GE20496-PA CG10270-PA 1
GE20496-PA CG10274-PB 1
GE20496-PA CG10274-PA 1
GE20496-PA CG7386-PA 2
GE20496-PA CG10147-PA 3
GE20496-PA CG7963-PB 8
GE20496-PA CG4148-PB 9
GE20496-PA CG4148-PA 9
4.g1514.t1 CG6800-PA 1
4.g1514.t1 CG7236-PA 7
4.g1514.t1 CG12559-PH 9
4.g1514.t1 CG7393-PA 10
4.g1514.t1 CG1776-PA 17
4.g1514.t1 CG17528-PD 19
4.g1514.t1 CG17528-PC 19
4.g1514.t1 CG3068-PA 19
4.g1514.t1 CG18255-PG 19
4.g1514.t1 CG1495-PD 19
4.g1514.t1 CG1495-PH 19
4.g1514.t1 CG10895-PA 19
4.g1514.t1 CG10895-PC 19
4.g1514.t1 CG10895-PB 19
4.g1514.t1 CG18255-PQ 20
2.g768.t2 CG8787-PB 1
2.g768.t2 CG8787-PA 1
2.g768.t2 CG30197-PA 2
0.g1652.t3 CG8765-PA 1
0.g1652.t3 CG8765-PC 1
0.g1652.t3 CG8780-PC 1
0.g1652.t3 CG8780-PB 1
0.g1652.t3 CG8780-PD 1
0.g1652.t3 CG8782-PA 1
0.g1652.t3 CG8780-PA 1
0.g1652.t3 CG8765-PB 1
0.g1652.t3 CG8786-PF 2
0.g1652.t2 CG8765-PA 1
0.g1652.t2 CG8765-PC 1
0.g1652.t2 CG8765-PB 1
GE26433-PA CG7649-PD 1
GE26433-PA CG7649-PC 1
GE26433-PA CG42252-PF 2
GE26433-PA CG42252-PH 2
GE26433-PA CG42252-PD 2
GE26433-PA CG42252-PE 2
GE26433-PA CG9163-PB 2
GE26433-PA CG42252-PG 2
GE26433-PA CG42252-PI 2
2.g768.t1 CG8787-PB 1
2.g768.t1 CG8787-PA 1
2.g768.t1 CG30197-PA 2
GE18283-PA CG3048-PA 1
GE18283-PA CG3048-PC 1
GE18283-PA CG3048-PD 1
GE18283-PA CG4394-PE 2
GE18283-PA CG4394-PD 2
GE18283-PA CG4394-PB 2
GE18283-PA CG4394-PA 2
GE18283-PA CG4394-PC 2
GE22038-PA CG5114-PA 1
GE22038-PA CG5114-PB 1
GE12025-PA CG7137-PA 1
GE16530-PA CG14786-PA 1
GE26446-PA CG8461-PA 1
GE24274-PA CG42542-PD 1
GE24274-PA CG42542-PE 1
GE24274-PA CG42542-PG 1
3.g1194.t1 CG1799-PD 1
3.g1194.t1 CG1799-PA 1
3.g1194.t1 CG1799-PC 1
3.g1194.t1 CG1799-PB 1
GE21718-PA CG8177-PA 1
GE21718-PA CG8177-PG 1
GE21718-PA CG8177-PE 1
GE21718-PA CG8177-PK 1
GE21718-PA CG8177-PH 1
GE21718-PA CG8177-PB 1
GE21718-PA CG8177-PF 1
GE21718-PA CG8177-PC 1
GE21718-PA CG8177-PI 1
GE21718-PA CG8177-PM 1
GE21718-PA CG8177-PJ 1
GE21718-PA CG8177-PD 1
GE21718-PA CG8177-PL 1
GE21718-PA CG42253-PJ 2
GE21718-PA CG4675-PA 2
GE21718-PA CG42253-PH 2
GE21718-PA CG42253-PE 2
GE21718-PA CG42253-PF 2
GE21718-PA CG42253-PD 2
GE21718-PA CG42253-PG 2
GE21718-PA CG4675-PB 2
GE21718-PA CG42253-PI 2
GE21718-PA CG31906-PA 2
GE10461-PA CG31445-PB 1
GE10461-PA CG31445-PA 1
GE10461-PA SP1029-PA 1
GE10461-PA SP1029-PB 1
GE10461-PA SP1029-PC 1
GE10461-PA CG11951-PB 1
GE10461-PA CG14516-PB 1
GE10461-PA CG14516-PA 1
GE10461-PA CG8774-PB 8
GE10461-PA CG8774-PA 8
GE21327-PA CG7366-PA 1
GE21327-PA CG8006-PA 2
GE23467-PA CG6356-PA 1
GE14710-PA CG33002-PA 1
GE20114-PA CG10654-PA 1
GE20114-PA CG10654-PB 1
GE23429-PA CG13599-PA 1
GE15819-PC CG7039-PA 1
GE15819-PC CG7735-PA 7
GE15819-PC CG17819-PA 7
GE18539-PA CG14931-PB 1
5.g17.t1 CG32019-PF 1
5.g17.t1 CG32019-PC 1
5.g17.t1 CG32019-PG 1
5.g17.t1 CG18255-PN 2
5.g17.t1 CG18255-PM 2
5.g17.t1 CG18255-PB 2
5.g17.t1 CG6703-PF 13
5.g17.t1 CG43143-PG 15
5.g17.t1 CG17800-PB 16
5.g17.t1 CG17800-PS 16
5.g17.t1 CG17800-PH 16
5.g17.t1 CG17800-PD 16
5.g17.t1 CG17800-PY 17
5.g17.t1 CG17800-PP 17
5.g17.t1 CG15072-PA 19
5.g17.t1 CG3051-PC 19
5.g17.t1 CG3051-PB 19
5.g17.t1 CG3051-PA 19
GE15819-PE CG9113-PB 1
GE15819-PE CG9113-PD 1
GE15819-PE CG9113-PF 1
GE15819-PE CG9113-PG 1
GE15819-PE CG9113-PE 1
GE15819-PE CG9113-PA 1
GE15819-PE CG9113-PH 1
GE15819-PE CG9113-PC 1
GE15819-PE CG7039-PA 2
GE15819-PE CG6560-PA 8
GE15819-PD CG10986-PF 5
4.g846.t1 CG10095-PA 1
4.g846.t1 CG4702-PC 1
4.g846.t1 CG4702-PA 1
4.g846.t1 CG4702-PD 1
4.g846.t1 CG4702-PB 1
4.g846.t1 CG12591-PA 7
4.g846.t1 CG10946-PB 11
4.g846.t1 CG10946-PA 11
4.g846.t1 CG33507-PD 11
GE11352-PA CG42768-PM 1
GE11352-PA CG42768-PG 1
GE11352-PA CG42768-PE 1
GE24485-PA CG31345-PA 1
GE24485-PA CG10126-PA 2
GE19219-PA CG8738-PA 1
GE19219-PA CG8586-PA 2
GE19219-PA CG14990-PA 6
GE19219-PA CG8172-PE 11
GE19219-PA CG8172-PF 11
GE19219-PA CG31954-PA 16
GE19219-PA CG11313-PB 17
GE19219-PA CG3505-PA 18
GE19219-PA CG5896-PB 18
GE19219-PA CG12387-PA 19
GE19219-PA CG7754-PA 19
GE19219-PA CG12350-PA 20
GE19219-PA CG31265-PA 20
GE19219-PA CG31220-PB 20
GE22448-PA CG7570-PA 1
GE24422-PC CG9611-PE 1
GE24422-PC CG9611-PB 1
GE24422-PC CG9611-PA 1
GE24422-PC CG9611-PC 1
GE24422-PC CG9611-PD 1
GE24422-PC CG5820-PC 7
GE24422-PC CG5820-PB 7
GE24422-PC CG5820-PA 7
GE24422-PC CG5820-PD 7
GE13542-PA CG33322-PA 1
GE13542-PA CG31801-PC 3
GE25292-PA CG12000-PB 1
GE25292-PA CG12000-PA 1
6241.g2447.t1 CG42630-PA 1
6367.g2636.t1 CG14187-PA 1
GE25540-PA CG7685-PA 1
GE25540-PA CG6453-PB 2
GE25540-PA CG6453-PA 2
GE23930-PA CG10230-PA 1
GE23930-PA CG10230-PB 1
6234.g2413.t1 CG12255-PA 1
6234.g2413.t1 CG4818-PA 2
4.g1781.t1 CG1897-PA 1
4.g1781.t1 CG1650-PA 3
4.g1781.t1 CG6534-PA 3
4.g1781.t1 CG6534-PB 3
4.g1781.t1 CG34031-PC 4
GE17923-PA CG1403-PA 1
GE17923-PA CG9699-PG 2
GE17923-PA CG9699-PC 2
GE17923-PA CG9699-PE 2
GE17923-PA CG9699-PD 2
GE17923-PA CG9699-PB 2
GE17923-PA CG9699-PF 2
GE17923-PA CG9699-PA 2
GE16893-PA CG12206-PC 1
GE16893-PA CG12206-PB 1
GE16893-PA CG12206-PA 1
6281.g2527.t1 CG15715-PB 1
6281.g2527.t1 CG15715-PA 1
6281.g2527.t1 CG18081-PC 1
6281.g2527.t1 CG18081-PB 1
6281.g2527.t1 CG18081-PA 1
1.g546.t1 CG11326-PE 1
1.g546.t1 CG11326-PC 1
1.g546.t1 CG11326-PD 1
1.g546.t1 CG11326-PF 1
1.g546.t1 CG11326-PA 1
GE25440-PD CG34306-PA 1
GE25440-PD CG31536-PE 1
GE25440-PD CG31536-PC 1
GE25440-PD CG11949-PA 3
GE25440-PD CG1228-PK 4
GE25440-PD CG1228-PJ 4
GE25440-PD CG1228-PI 4
GE25440-PD CG1228-PH 4
GE25440-PD CG1228-PG 4
GE17886-PA CG1702-PB 1
GE17886-PA CG30000-PA 3
GE13585-PA CG8422-PA 1
GE13585-PA CG12370-PA 2
GE23389-PA CG15537-PB 1
6418.g2696.t1 CG32432-PA 1
6418.g2696.t2 CG32432-PA 1
GE16311-PA CG2947-PB 1
GE16311-PA CG2947-PA 1
GE16311-PA CG32789-PA 1
2.g1344.t1 CG3732-PA 1
2.g1344.t1 CG3751-PA 2
GE26189-PA CG5196-PA 1
GE26189-PA CG5196-PB 1
GE26189-PA CG17287-PA 4
GE26189-PA CG17198-PA 6
GE26189-PA CG34449-PD 6
GE26189-PA CG34449-PC 6
GE26189-PA CG34449-PA 6
GE26189-PA CG34449-PE 6
GE16733-PA CG3774-PB 1
GE16733-PA CG3774-PA 1
GE16733-PA CG14511-PA 2
2.g594.t1 CG43316-PA 1
GE11736-PA CG12970-PC 1
GE11736-PA CG30424-PD 2
GE16815-PA CG3249-PA 1
GE16815-PA CG3249-PE 1
GE16815-PA CG3249-PD 1
GE16815-PA CG3249-PC 1
GE21754-PA CG33135-PF 1
GE21754-PA CG33135-PI 1
GE21754-PA CG33135-PC 1
GE21754-PA CG33135-PJ 1
GE21754-PA CG33135-PE 1
GE21754-PA CG33135-PK 1
GE21754-PA CG33135-PH 1
GE21754-PA CG33135-PG 1
GE21754-PA CG33135-PD 1
3.g341.t1 CG3656-PA 1
3.g341.t1 CG3656-PB 1
3.g341.t1 CG1438-PA 2
3.g341.t1 CG8687-PD 27
3.g341.t1 CG3050-PA 27
3.g341.t1 CG2397-PA 29
3.g341.t1 CG13977-PA 30
3.g341.t1 CG10247-PA 30
3.g341.t1 CG10240-PA 32
GE26181-PA CG4421-PA 1
GE26181-PA CG4371-PA 7
1.g727.t1 CG34162-PB 1
GE18188-PA CG8813-PA 1
GE16015-PA CG9020-PA 1
GE16015-PA CG10092-PA 2
4.g422.t1 CG9620-PA 1
4.g422.t1 CG9617-PA 2
5.g25.t4 CG11049-PA 1
5.g25.t4 CG11049-PH 1
5.g25.t4 CG11049-PF 1
5.g25.t4 CG11049-PE 1
5.g25.t4 CG10488-PB 5
5.g25.t4 CG10488-PA 5
GE10366-PA CG6768-PA 1
GE19143-PA CG30493-PB 1
GE17482-PA CG2259-PB 1
GE17482-PA CG2259-PA 1
2.g1487.t1 CG18255-PO 1
2.g1487.t1 CG18255-PK 1
2.g1487.t1 CG18255-PL 1
2.g1487.t1 CG18255-PB 1
2.g1487.t1 CG18255-PF 1
2.g1487.t1 CG18255-PN 1
2.g1487.t1 CG18255-PM 1
2.g1487.t1 CG18255-PG 1
2.g1487.t1 CG18255-PQ 1
2.g1487.t1 CG32019-PF 2
2.g1487.t1 CG32019-PC 2
2.g1487.t1 CG32019-PG 2
2.g1487.t1 CG3068-PA 11
2.g1487.t1 CG8485-PC 14
2.g1487.t1 CG8485-PB 14
2.g1487.t1 CG8485-PD 14
2.g1487.t1 CG8485-PA 14
2.g1487.t1 CG10295-PB 16
2.g1487.t1 CG10295-PA 16
2.g1487.t1 CG10295-PC 16
2.g1487.t1 CG10295-PD 16
2.g1487.t1 CG4527-PF 18
2.g1487.t1 CG4527-PB 18
2.g1487.t1 CG4527-PD 18
2.g1487.t1 CG4527-PC 18
2.g1487.t1 CG4527-PE 18
2.g1487.t1 CG4527-PA 18
2.g1487.t1 CG7236-PA 19
2.g1487.t1 CG10522-PB 19
GE17482-PB CG2259-PB 1
GE17482-PB CG2259-PA 1
GE19326-PA CG12128-PA 1
3.g834.t1 CG10958-PA 1
3.g834.t1 CG2120-PB 1
3.g834.t1 CG11924-PE 7
3.g834.t1 CG11924-PB 7
3.g834.t1 CG11924-PC 7
3.g834.t1 CG3850-PB 8
3.g834.t1 CG3850-PA 8
3.g834.t1 CG31388-PA 9
3.g834.t1 CG4677-PB 9
3.g834.t1 CG3998-PA 9
GE10696-PA CG10772-PG 1
2.g748.t1 CG8585-PB 1
2.g748.t1 CG8585-PF 1
2.g748.t1 CG8585-PL 1
2.g748.t1 CG8585-PJ 1
2.g748.t1 CG8585-PK 1
2.g748.t1 CG8585-PC 1
2.g748.t1 CG8585-PG 1
2.g748.t1 CG8585-PE 1
2.g748.t1 CG8585-PI 1
1.g366.t1 CG3407-PA 1
1.g366.t1 CG1889-PC 3
1.g366.t1 CG1889-PA 3
1.g366.t1 CG1832-PA 6
1.g366.t1 CG6788-PA 7
1.g366.t1 CG31832-PA 8
1.g366.t1 CG14710-PB 10
1.g366.t1 CG8573-PC 11
1.g366.t1 CG8573-PB 11
1.g366.t1 CG8573-PA 11
1.g366.t1 CG31441-PA 11
1.g366.t1 CG32772-PC 12
1.g366.t1 CG18764-PA 12
1.g366.t1 CG7204-PA 13
1.g366.t1 CG4936-PA 13
1.g366.t1 CG11352-PE 13
1.g366.t1 CG42277-PG 14
1.g366.t1 CG42277-PE 14
GE16076-PB CG32592-PA 1
GE19716-PA CG11456-PA 1
GE18310-PA CG12194-PC 1
GE18310-PA CG12194-PA 1
GE18310-PA CG12194-PB 1
GE18310-PA CG8602-PB 1
GE18310-PA CG8602-PA 1
2.g320.t1 CG10363-PA 1
2.g320.t1 CG10363-PB 1
2.g320.t1 CG10363-PC 1
2.g320.t1 CG10363-PD 1
2.g320.t1 CG7052-PB 1
2.g320.t1 CG7052-PC 1
2.g320.t1 CG7052-PD 1
2.g320.t1 CG7052-PA 1
2.g320.t1 CG7052-PE 1
2.g320.t1 CG18096-PA 1
2.g320.t1 CG7068-PA 1
2.g320.t1 CG13079-PB 2
2.g320.t1 CG7586-PA 3
GE20410-PA CG32383-PB 1
GE16311-PC CG2904-PC 1
GE16311-PC CG2904-PA 1
GE16311-PC CG2904-PB 1
GE16311-PC CG2901-PA 1
GE16311-PC CG2901-PB 1
GE16311-PC CG10481-PB 1
GE16311-PC CG10483-PA 3
GE20376-PA CG7565-PA 1
GE10428-PA CG7837-PA 1
GE13800-PA CG30151-PA 1
GE13704-PA CG30283-PB 1
GE13704-PA CG10764-PA 4
GE13704-PA CG30289-PA 5
GE13704-PA CG30288-PC 6
GE13704-PA CG30414-PA 6
GE13704-PA CG16710-PB 11
GE13704-PA CG5896-PA 12
GE13704-PA CG31219-PA 13
GE13704-PA CG10232-PB 13
GE13704-PA CG32260-PC 17
GE13704-PA CG1299-PA 17
GE13704-PA CG9737-PA 18
GE13704-PA CG31954-PA 20
GE13704-PA CG17475-PA 20
GE13704-PA CG8213-PC 20
GE13704-PA CG2056-PD 21
GE13704-PA CG2056-PC 21
GE13704-PA CG2056-PA 21
GE13704-PA CG2056-PB 21
GE13704-PA CG32755-PA 21
GE24817-PA CG9839-PA 1
GE24439-PA CG17044-PB 1
GE24439-PA CG4182-PA 6
GE24439-PA CG3757-PA 7
GE23824-PD CG1954-PB 1
GE23824-PD CG1954-PA 1
GE23824-PD CG6622-PD 2
4.g1999.t1 CG14247-PA 1
4.g1999.t1 CG6403-PA 2
4.g1730.t1 CG7896-PA 1
4.g1730.t1 CG1744-PD 3
4.g1730.t1 CG1744-PC 3
4.g1730.t1 CG1744-PB 3
4.g1730.t1 CG1744-PA 3
4.g1730.t2 CG7896-PA 1
4.g1730.t2 CG1744-PC 3
4.g1730.t2 CG1744-PD 3
4.g1730.t2 CG1744-PB 3
4.g1730.t2 CG1744-PA 3
6207.g2340.t1 CG9391-PC 1
6207.g2340.t1 CG9391-PA 1
6207.g2340.t1 CG9389-PA 2
GE21003-PA CG13894-PA 1
GE22636-PA CG7369-PA 1
GE25956-PA CG8161-PA 1
GE13656-PA CG13501-PA 1
4.g281.t3 CG17299-PE 1
4.g281.t3 CG17299-PC 1
4.g281.t3 CG17299-PJ 1
4.g281.t3 CG17299-PQ 1
4.g281.t3 CG17299-PP 1
4.g281.t3 CG17299-PK 1
4.g281.t3 CG17299-PF 1
4.g281.t3 CG17299-PS 1
4.g281.t3 CG17299-PR 1
4.g281.t3 CG17299-PM 1
4.g281.t3 CG17299-PN 1
4.g281.t3 CG17299-PO 1
4.g281.t3 CG17299-PA 1
4.g281.t3 CG17299-PB 1
4.g281.t3 CG17299-PG 1
4.g281.t3 CG17299-PI 1
4.g281.t3 CG5810-PA 2
4.g281.t2 CG17299-PE 1
4.g281.t2 CG17299-PC 1
4.g281.t2 CG17299-PJ 1
4.g281.t2 CG17299-PQ 1
4.g281.t2 CG17299-PP 1
4.g281.t2 CG17299-PK 1
4.g281.t2 CG17299-PF 1
4.g281.t2 CG17299-PS 1
4.g281.t2 CG17299-PR 1
4.g281.t2 CG17299-PM 1
4.g281.t2 CG17299-PN 1
4.g281.t2 CG17299-PO 1
4.g281.t2 CG17299-PA 1
4.g281.t2 CG17299-PB 1
4.g281.t2 CG17299-PG 1
4.g281.t2 CG17299-PI 1
4.g281.t2 CG5810-PA 2
4.g1370.t1 CG31418-PA 1
GE12331-PA CG8394-PA 1
2.g804.t1 CG33505-PA 1
2.g804.t1 CG33506-PA 1
2.g804.t2 MC2-PA 1
2.g804.t2 CG10207-PB 1
2.g804.t2 CG10207-PA 1
2.g804.t2 CG33505-PA 1
2.g804.t2 CG10209-PA 1
2.g804.t2 CG10209-PB 1
2.g804.t2 CG33506-PA 1
2.g804.t2 CG12797-PA 2
2.g804.t2 CG3036-PA 3
2.g804.t2 CG3649-PB 16
2.g804.t2 CG2003-PB 17
2.g804.t2 CG2003-PA 17
GE12849-PA CG12943-PA 1
GE12849-PA CG12943-PB 1
GE12849-PA CG32081-PA 2
GE12849-PA CG4991-PC 9
GE10837-PA CG13604-PA 1
GE10837-PA CG13604-PE 1
GE10837-PA CG13604-PD 1
GE10837-PA CG13604-PC 1
GE10837-PA CG13604-PB 1
GE24405-PA CG9927-PA 1
GE18973-PA CG8982-PA 1
GE14827-PA CG15418-PA 1
GE25277-PA CG2128-PA 1
GE18557-PA CG34163-PB 1
GE18557-PA CG34163-PA 1
GE10195-PA CG1154-PA 1
GE20292-PA CG6711-PB 1
GE20292-PA CG6711-PA 1
GE13619-PA CG10242-PA 1
GE13619-PA CG10241-PA 1
GE13619-PA CG10245-PB 1
GE13619-PA CG10243-PA 1
GE13619-PA CG8345-PA 8
GE13619-PA CG3050-PA 10
GE13619-PA CG4321-PA 24
GE16626-PA CG3436-PA 1
GE16626-PA CG17437-PB 3
GE16626-PA CG17437-PA 3
GE16626-PA CG15010-PA 5
GE16626-PA CG15010-PB 5
GE16626-PA CG15010-PC 5
GE16626-PA CG7704-PA 6
GE10856-PA CG15526-PA 1
GE10856-PA CG34317-PA 2
GE25818-PA CG1019-PB 1
GE25818-PA CG1019-PA 1
GE25818-PA CG42309-PB 1
GE14080-PA CG7773-PA 1
2.g748.t2 CG8585-PG 1
2.g748.t2 CG8585-PE 1
2.g748.t2 CG8585-PB 1
2.g748.t2 CG8585-PF 1
2.g748.t2 CG8585-PL 1
2.g748.t2 CG8585-PJ 1
2.g748.t2 CG8585-PK 1
2.g748.t2 CG8585-PC 1
2.g748.t2 CG8585-PI 1
2.g748.t2 CG3182-PB 8
2.g748.t2 CG3182-PA 8
GE20069-PA CG32120-PA 1
GE20069-PA CG31632-PA 2
GE20069-PA CG14655-PA 6
GE20069-PA CG2052-PB 6
GE20069-PA CG7847-PD 6
GE20069-PA CG2052-PD 6
GE20069-PA CG2052-PA 6
GE20069-PA CG2052-PF 6
GE20069-PA CG2052-PE 6
GE20069-PA CG2052-PC 6
GE20069-PA CG12605-PA 8
GE20069-PA CG12605-PB 8
GE20069-PA CG12605-PC 8
GE20069-PA CG8484-PA 8
GE20069-PA CG42741-PA 9
GE20069-PA CG17803-PA 9
GE20069-PA CG3758-PA 9
1.g475.t1 CG43235-PA 1
GE20724-PA RP3-PB 1
GE20724-PA RP3-PA 1
GE20724-PA CG4921-PA 4
GE20724-PA CG4921-PB 4
GE20724-PA CG31118-PA 8
GE20724-PA CG34410-PB 9
GE16259-PB CG13758-PB 1
GE16259-PB CG13758-PA 1
GE16259-PB CG32843-PB 5
GE16259-PB CG32843-PA 5
GE16259-PB CG32843-PC 5
GE24540-PA CG17404-PB 1
GE24540-PA CG12256-PA 2
GE24540-PA CG3916-PA 3
GE24540-PA CG11912-PA 9
GE24540-PA CG9675-PA 13
0.g237.t1 CG14176-PB 1
0.g237.t1 CG9969-PA 2
GE13225-PA CG10473-PB 1
GE13225-PA CG10473-PA 1
GE25455-PA CG12005-PB 1
GE25722-PA CG5919-PB 1
GE25722-PA CG5919-PA 1
1.g518.t6 CG18304-PC 1
1.g518.t6 CG18304-PB 1
1.g518.t6 CG18304-PD 1
1.g518.t6 CG18304-PA 1
GE11830-PB CG6435-PA 1
GE11830-PB CG6429-PA 2
GE11830-PB CG6426-PA 3
GE11830-PB CG6421-PA 4
GE15784-PA CG15350-PA 1
GE14842-PA CG15415-PB 1
1.g518.t1 CG18304-PC 1
1.g518.t1 CG18304-PB 1
1.g518.t1 CG18304-PA 1
1.g518.t1 CG18304-PD 1
GE19298-PA CG1772-PA 1
GE21218-PA CG6767-PB 1
GE21218-PA CG6767-PD 1
GE21218-PA CG6767-PC 1
GE21218-PA CG6767-PA 1
GE21218-PA CG2246-PM 2
GE21218-PA CG2246-PL 2
GE21218-PA CG2246-PK 2
GE21218-PA CG2246-PF 2
GE21218-PA CG2246-PD 2
GE21218-PA CG2246-PJ 2
GE21218-PA CG2246-PG 2
GE21218-PA CG2246-PB 2
2.g1196.t1 CG15086-PF 1
GE17714-PB CG17646-PA 1
GE17714-PB CG17646-PB 1
GE17714-PB CG9664-PC 6
GE17714-PB CG4314-PA 7
GE17714-PB CG10181-PA 12
GE17714-PA CG17646-PA 1
GE17714-PA CG17646-PB 1
GE17714-PA CG31689-PB 5
GE17714-PA CG31689-PA 5
GE17714-PA CG31689-PC 5
GE17714-PA CG31689-PD 5
GE17714-PA CG4822-PF 8
GE17714-PA CG4822-PE 8
GE17714-PA CG4822-PB 8
GE17714-PA CG4822-PD 8
GE17714-PA CG4822-PC 8
GE17714-PA CG4822-PA 8
GE17714-PA CG3879-PB 16
GE16523-PA CG14792-PB 1
GE16523-PA CG14792-PA 1
GE16523-PA CG14792-PD 1
GE23703-PB CG5521-PA 1
GE23703-PB CG5521-PB 1
GE23703-PB CG6975-PA 3
GE23703-PB CG6975-PB 3
GE14232-PA CG34415-PD 1
GE14232-PA CG34415-PC 1
GE23703-PA CG5521-PB 1
GE23703-PA CG5521-PA 1
GE23703-PA CG6975-PA 3
GE23703-PA CG6975-PB 3
0.g568.t3 CG34418-PF 1
0.g568.t3 CG34418-PJ 1
0.g568.t3 CG34418-PK 1
0.g568.t3 CG34418-PI 1
0.g568.t3 CG34418-PA 1
0.g568.t3 CG34418-PB 1
0.g568.t3 CG34418-PL 1
0.g568.t3 CG34418-PC 1
0.g568.t3 CG34418-PG 1
0.g568.t3 CG34418-PM 1
0.g568.t2 CG34418-PF 1
0.g568.t2 CG34418-PJ 1
0.g568.t2 CG34418-PK 1
0.g568.t2 CG34418-PI 1
0.g568.t2 CG34418-PB 1
0.g568.t2 CG34418-PA 1
0.g568.t2 CG34418-PG 1
0.g568.t2 CG34418-PC 1
0.g568.t2 CG34418-PM 1
0.g568.t2 CG34418-PL 1
0.g568.t1 CG34418-PK 1
0.g568.t1 CG34418-PF 1
0.g568.t1 CG34418-PJ 1
0.g568.t1 CG34418-PC 1
0.g568.t1 CG34418-PM 1
0.g568.t1 CG34418-PG 1
0.g568.t1 CG34418-PL 1
0.g568.t1 CG34418-PA 1
0.g568.t1 CG34418-PI 1
0.g568.t1 CG34418-PB 1
GE10396-PA CG10379-PA 1
GE10396-PA CG10379-PB 1
GE10396-PA CG31048-PD 1
GE10396-PA CG31048-PE 1
GE10396-PA CG31048-PF 1
GE14500-PC CG11148-PH 1
GE14500-PC CG11148-PG 1
GE14500-PC CG11148-PF 1
GE14500-PC CG11148-PE 1
GE14500-PC CG11148-PD 1
GE11752-PB CG8421-PA 1
GE11752-PB CG8421-PH 1
GE11020-PA CG42820-PA 1
0.g568.t4 CG34418-PK 1
0.g568.t4 CG34418-PF 1
0.g568.t4 CG34418-PJ 1
0.g568.t4 CG34418-PL 1
0.g568.t4 CG34418-PC 1
0.g568.t4 CG34418-PM 1
0.g568.t4 CG34418-PG 1
0.g568.t4 CG34418-PI 1
0.g568.t4 CG34418-PB 1
0.g568.t4 CG34418-PA 1
0.g235.t1 CG32045-PF 1
0.g235.t1 CG32045-PE 1
0.g235.t1 CG32045-PC 1
0.g235.t1 CG32045-PB 1
0.g235.t1 CG32045-PG 1
0.g235.t2 CG32045-PC 1
0.g235.t2 CG32045-PB 1
0.g235.t2 CG32045-PF 1
0.g235.t2 CG32045-PE 1
0.g235.t2 CG32045-PG 1
GE26037-PA CG14680-PC 1
GE26037-PA CG15077-PA 6
GE26037-PA CG18377-PC 8
GE26037-PA CG2110-PB 19
GE21964-PA CG14111-PB 1
2.g114.t1 CG31783-PA 1
2.g114.t1 CG31741-PA 1
2.g114.t1 CG31783-PB 1
2.g114.t1 CG5755-PA 1
2.g114.t1 CG8931-PA 2
2.g114.t1 CG4280-PC 3
2.g114.t1 CG4280-PE 3
2.g114.t1 CG4280-PD 3
2.g114.t1 CG4280-PB 3
2.g114.t1 CG4280-PA 3
2.g114.t1 CG1887-PD 9
2.g114.t1 CG10345-PA 10
GE11681-PA CG3584-PB 1
GE11681-PA CG3584-PC 1
GE13486-PA CG33145-PB 1
GE13757-PA CG15651-PA 1
GE16764-PA CG4094-PA 1
GE16764-PA CG4094-PB 1
GE16764-PA CG4095-PA 1
GE16764-PA CG6140-PB 1
GE16764-PA CG6140-PA 1
GE16764-PA CG31874-PA 1
GE19952-PA CG7320-PB 1
4.g51.t1 CG2899-PA 1
4.g51.t1 CG2845-PA 2
4.g51.t1 CG2845-PB 2
4.g51.t1 CG7177-PD 9
4.g51.t1 CG7177-PC 9
4.g51.t1 CG7177-PB 9
4.g51.t1 CG7177-PA 9
GE17774-PA CG7453-PA 1
3.g525.t1 CG8565-PA 1
3.g525.t1 CG11489-PB 3
3.g525.t1 CG11489-PE 3
3.g525.t1 CG11489-PL 3
3.g525.t1 CG11489-PI 3
GE10473-PA CG14511-PA 1
GE10473-PA CG3774-PB 2
GE10473-PA CG3774-PA 2
GE19184-PA RP1-PE 1
GE19184-PA RP1-PD 1
GE19184-PA CG42611-PA 1
GE19184-PA CG8909-PC 2
GE19184-PA CG8909-PB 2
GE19184-PA CG1372-PA 4
GE19184-PA CG1372-PB 4
GE19184-PA CG31094-PL 5
GE19184-PA CG31094-PD 5
GE19184-PA CG31094-PH 5
GE19184-PA CG33950-PZ 9
GE19184-PA CG33950-PU 9
GE19184-PA CG2105-PB 17
GE22302-PA CG8804-PB 1
GE22302-PA CG8804-PC 1
GE22302-PA CG8804-PA 1
GE22302-PA CG8805-PA 2
GE22302-PB CG8804-PC 1
GE22302-PB CG8804-PB 1
GE22302-PB CG8804-PA 1
GE22302-PB CG8805-PA 2
GE22302-PB CG11426-PA 3
GE22302-PB CG11438-PA 4
GE24247-PA CG33905-PA 1
GE24247-PA CG33897-PA 1
GE24247-PA CG33903-PA 1
GE24247-PA CG33907-PA 1
GE24247-PA CG33899-PA 1
GE24247-PA CG33901-PA 1
GE24247-PA CG33871-PA 1
GE24247-PA CG33893-PA 1
GE24247-PA CG33875-PA 1
GE24247-PA CG3379-PC 1
GE24247-PA CG3379-PB 1
GE24247-PA CG3379-PA 1
GE24247-PA CG33889-PA 1
GE24247-PA CG33891-PA 1
GE24247-PA CG33873-PA 1
GE24247-PA CG33895-PA 1
GE24247-PA CG31611-PA 1
GE24247-PA CG33885-PA 1
GE24247-PA CG33887-PA 1
GE24247-PA CG33883-PA 1
GE24247-PA CG33909-PA 1
GE24247-PA CG33879-PA 1
GE24247-PA CG33877-PA 1
GE24247-PA CG33869-PA 1
GE24247-PA CG33881-PA 1
GE24757-PA CG9796-PA 2
GE21745-PA CG32061-PA 1
0.g1733.t4 CG7470-PB 1
0.g1733.t4 CG7470-PA 1
0.g1733.t7 CG7464-PC 1
0.g1733.t7 CG2666-PC 1
0.g1733.t7 CG2666-PA 1
0.g1733.t7 CG2666-PD 1
0.g1733.t6 CG7464-PC 1
0.g1733.t6 CG2666-PC 1
0.g1733.t6 CG2666-PA 1
0.g1733.t6 CG2666-PD 1
GE18686-PA CG7811-PB 1
GE18686-PA CG7811-PA 1
GE18686-PA CG14994-PC 2
GE18686-PA CG14994-PA 2
GE18686-PA CG14994-PB 2
0.g1733.t3 CG7470-PB 1
0.g1733.t3 CG7470-PA 1
GE11462-PA CG42383-PA 1
GE11462-PA CG11139-PA 2
GE24702-PB CG6235-PH 1
GE24702-PB CG6235-PG 1
GE24702-PB CG6235-PC 1
GE24702-PB CG6235-PE 1
GE24702-PB CG6235-PD 1
GE24702-PB CG6235-PB 1
GE24702-PB CG6235-PF 1
GE24702-PB CG6235-PA 1
GE25048-PB CG7532-PA 1
6285.g2534.t1 CG5949-PA 1
6285.g2534.t1 CG1925-PA 2
6285.g2534.t1 CG6349-PA 3
GE18276-PA CG2960-PA 1
GE18276-PA CG5271-PA 2
GE18276-PA CG32744-PA 3
GE18276-PA CG11624-PB 3
GE18276-PA CG11624-PC 3
GE18276-PA CG11624-PA 3
GE15659-PA CG1822-PC 1
GE15659-PA CG1822-PB 1
4.g824.t1 CG12783-PC 1
4.g824.t1 CG12783-PB 1
4.g824.t1 CG10340-PA 2
4.g824.t1 CG33234-PB 6
GE25876-PA CG7954-PB 1
GE25876-PA CG7954-PC 1
GE25876-PA CG7954-PD 1
GE25876-PA CG7954-PA 1
GE25876-PA CG11063-PC 8
GE25876-PA CG11063-PB 8
GE10388-PA CG10300-PA 1
GE10388-PA CG2663-PA 7
GE10388-PA CG2663-PB 7
GE10388-PA CG11550-PA 9
GE10388-PA CG3091-PA 11
GE11865-PA CG4853-PB 1
GE11865-PA CG4853-PA 1
GE11865-PA CG7369-PA 2
GE11865-PA CG5522-PF 5
GE11865-PA CG5522-PC 5
GE11865-PA CG5522-PD 5
GE11865-PA CG5522-PB 5
GE11865-PA CG5522-PE 5
GE11865-PA CG5522-PA 5
GE17291-PA CG1558-PA 1
6258.g2476.t1 CG7276-PB 1
6258.g2476.t1 CG5359-PC 2
6258.g2476.t1 CG5359-PB 2
6258.g2476.t1 CG5359-PA 2
GE14106-PA CG8388-PA 1
GE14106-PA CG15073-PA 2
GE14106-PA CG4707-PA 3
GE14106-PA CG31224-PA 10
GE14106-PA CG31670-PA 13
GE14106-PA CG31670-PB 13
GE14106-PA CG31670-PC 13
GE14106-PA CG31670-PD 13
GE14106-PA CG17806-PA 14
GE14106-PA CG8301-PA 15
GE22684-PA CG8213-PB 1
GE22684-PA CG8213-PC 1
GE22684-PA CG8170-PA 5
GE22684-PA CG7432-PB 6
GE22684-PA CG1299-PB 6
GE22684-PA CG1299-PA 6
GE22684-PA CG13318-PA 12
GE22684-PA CG12386-PA 12
GE22684-PA CG5896-PA 14
GE22684-PA CG11192-PB 14
GE22684-PA CG13430-PB 15
GE22684-PA CG13430-PA 15
GE22684-PA CG31219-PB 15
GE22684-PA CG10232-PB 16
GE22684-PA CG17475-PA 17
GE22684-PA CG4053-PB 18
6349.g2616.t1 CG9299-PD 1
6349.g2616.t1 CG9299-PB 1
6349.g2616.t1 CG9299-PC 1
6349.g2616.t1 CG31876-PA 6
GE23612-PA CG17383-PF 1
GE23612-PA CG17383-PE 1
GE23612-PA CG17383-PC 1
GE23612-PA CG17383-PD 1
GE23612-PA CG17383-PB 1
GE23612-PA CG17383-PA 1
GE18247-PA CG2788-PA 1
GE18247-PA CG17322-PB 3
GE18247-PA CG17322-PA 3
GE18247-PA CG17322-PD 3
GE18247-PA CG17322-PC 3
GE17447-PA IP82-PA 1
GE19169-PA CG8719-PA 1
GE19169-PA CG8721-PA 1
GE23953-PA CG4370-PB 1
GE23953-PA CG4370-PC 1
GE23953-PA CG4370-PA 1
GE23953-PA CG10369-PA 4
GE23953-PA CG10369-PB 5
GE16179-PA CG43313-PA 1
GE14309-PA CG5398-PA 1
4.g1102.t3 CG31291-PC 1
4.g1102.t3 CG31291-PB 1
4.g1102.t3 CG31291-PA 1
4.g1102.t3 CG34275-PA 2
GE25535-PA CG7676-PA 1
GE22315-PA CG14575-PB 1
GE22315-PA CG9918-PE 4
GE22315-PA CG9918-PD 4
GE22315-PA CG6515-PA 5
GE22315-PA CG7285-PA 9
GE12687-PA CG14938-PE 1
GE12687-PA CG14938-PA 1
GE12687-PA CG14938-PD 1
GE12687-PA CG14938-PC 1
GE12687-PA CG14938-PB 1
GE12687-PA CG15436-PA 6
GE12687-PA CG4424-PA 13
GE12687-PA CG9797-PA 17
GE18431-PA CG9595-PA 1
GE19778-PA CG11306-PA 1
GE19778-PA CG11307-PC 2
GE19778-PA CG11307-PB 2
GE19778-PA CG11307-PA 2
GE18339-PA CG7216-PA 1
GE25236-PA CG33115-PA 1
GE25236-PA CG33119-PA 2
GE25236-PA CG33119-PB 2
GE25236-PA CG31839-PA 3
GE25236-PA CG8942-PB 4
GE25236-PA CG8942-PA 4
GE25236-PA CG18146-PB 5
GE25236-PA CG18146-PA 5
GE17768-PA CG14190-PA 1
GE17839-PA CG34408-PB 1
GE17839-PA CG34408-PA 1
GE17839-PA CG34408-PC 1
GE17839-PA CG34408-PD 1
GE14422-PB CG3522-PC 1
GE14422-PB CG3522-PA 1
GE14422-PB CG3522-PB 1
GE23947-PA CG16732-PA 1
GE23947-PA CG16732-PB 1
GE23947-PA CG10170-PA 1
GE23947-PA CG10168-PA 1
GE23947-PA CG17323-PB 10
GE23947-PA CG9481-PA 15
GE16387-PB CG6775-PD 1
GE16387-PB CG6775-PC 1
GE16387-PB CG6775-PE 1
GE16387-PB CG6775-PB 1
GE16387-PB CG6775-PF 1
GE16387-PB CG43367-PF 2
GE16387-PB CG43367-PE 2
GE16387-PB CG43367-PD 2
GE16387-PB CG43367-PC 2
GE16387-PB CG42863-PB 4
GE12672-PA CG10699-PA 1
GE12672-PA CG10699-PE 1
GE12672-PA CG10699-PF 1
GE12672-PA CG10699-PD 1
GE12672-PA CG10699-PC 1
GE12672-PA CG10699-PB 1
GE12672-PA CG10699-PG 1
GE12672-PA CG32105-PB 2
GE12672-PA CG1072-PD 2
GE12672-PA CG1072-PB 2
GE12672-PA CG1072-PC 2
GE12672-PA CG10619-PB 4
GE12672-PA CG10619-PA 4
GE12672-PA CG8376-PC 5
GE12672-PA CG8376-PA 5
GE14448-PA CG3650-PA 1
GE14448-PA CG10587-PA 5
GE14448-PA CG13430-PB 11
GE14448-PA CG13430-PA 11
GE14448-PA CG12386-PA 11
GE14448-PA CG17012-PA 14
GE14448-PA CG9564-PC 15
GE14448-PA CG32755-PA 15
GE14448-PA CG32260-PA 16
GE14448-PA CG8213-PC 17
GE14448-PA CG2071-PA 17
GE14448-PA CG17477-PA 17
GE16798-PA RP4-PA 1
GE16798-PA CG14791-PB 7
GE16798-PA CG34410-PF 10
GE16798-PA CG5915-PC 10
GE16798-PA CG5915-PB 10
GE16798-PA CG5915-PA 10
1.g972.t1 CG8049-PG 1
1.g972.t1 CG8049-PF 1
1.g972.t1 CG8049-PA 1
1.g972.t1 CG8049-PC 1
1.g972.t1 CG8049-PE 1
1.g972.t1 CG8049-PD 1
1.g972.t1 CG8049-PB 1
1.g972.t1 CG8049-PH 1
1.g972.t1 CG4032-PG 3
1.g972.t1 CG4032-PH 3
1.g972.t1 CG4032-PA 3
1.g972.t1 CG4032-PE 3
1.g972.t1 CG4032-PB 3
1.g972.t1 CG4032-PI 3
1.g972.t1 CG4032-PD 3
1.g972.t1 CG4032-PC 3
1.g972.t1 CG4032-PF 3
1.g972.t1 CG7524-PD 4
1.g972.t1 CG7524-PC 4
1.g972.t1 CG7524-PI 4
1.g972.t1 CG7524-PH 4
1.g972.t1 CG7524-PG 4
1.g972.t1 CG7524-PF 4
1.g972.t1 CG7524-PJ 4
1.g972.t1 CG7524-PB 4
1.g972.t1 CG7524-PE 4
1.g972.t1 CG42317-PK 5
1.g972.t1 CG42317-PI 5
1.g972.t1 CG42317-PJ 5
1.g972.t1 CG17309-PE 5
1.g972.t1 CG42317-PH 5
1.g972.t1 CG42317-PG 6
1.g972.t1 CG11228-PB 22
1.g972.t1 CG11228-PA 22
1.g972.t1 CG43143-PG 22
1.g972.t1 CG43143-PE 22
1.g972.t1 CG15072-PA 23
GE24901-PA CG14612-PA 1
GE24901-PA CG15191-PA 2
GE17180-PB AC6-PC 1
GE17180-PB AC6-PB 1
GE17180-PB AC6-PA 1
GE17180-PB AC6-PE 1
GE17180-PB AC6-PG 1
GE17180-PB AC6-PF 1
GE17180-PB AC6-PD 1
GE17180-PB AC4-PE 2
GE17180-PB AC4-PF 2
GE17180-PB AC4-PB 2
GE17180-PB AC4-PD 2
GE17180-PB CG7471-PA 3
0.g556.t1 CG34391-PC 1
0.g556.t1 CG32791-PA 2
0.g556.t1 CG42368-PA 4
0.g556.t1 CG42343-PF 5
0.g556.t1 CG42343-PC 5
0.g556.t1 CG5308-PB 14
0.g556.t1 CG5308-PA 14
0.g556.t1 CG33507-PD 15
0.g556.t1 CG33481-PC 16
0.g834.t1 CG42536-PA 1
0.g834.t1 CG42535-PA 2
GE10595-PA CG6277-PA 1
GE10595-PA CG6271-PA 1
GE10595-PA CG6295-PA 2
GE10595-PA CG17192-PA 4
4.g1675.t3 CG33337-PB 1
4.g1675.t3 CG10182-PA 1
4.g1675.t3 CG13325-PA 1
4.g1675.t3 CG16723-PB 1
4.g1675.t3 CG10183-PB 1
4.g1675.t3 CG14204-PA 1
4.g1675.t3 CG14219-PA 1
4.g1675.t3 CG5892-PA 1
4.g1675.t3 CG14205-PA 1
4.g1675.t3 CG32645-PB 5
4.g1675.t3 CG30471-PA 8
GE26409-PD CG6803-PG 1
GE26409-PD CG6803-PA 1
GE26409-PD CG6803-PE 2
GE26409-PD CG6803-PJ 3
GE26409-PD CG6803-PF 3
GE26409-PD CG6803-PD 3
GE26409-PD CG6803-PB 3
GE26409-PD CG6803-PM 3
GE26409-PD CG6803-PL 3
GE16387-PC CG6775-PC 1
GE16387-PC CG6775-PD 1
GE16387-PC CG6775-PE 1
GE16387-PC CG6775-PB 1
GE16387-PC CG6775-PF 1
GE16387-PC CG43367-PF 2
GE16387-PC CG43367-PE 2
GE16387-PC CG43367-PD 2
GE16387-PC CG43367-PC 2
GE16387-PC CG42863-PB 4
GE24041-PA CG13849-PA 1
GE24041-PA CG10206-PA 2
GE24041-PA CG6876-PA 3
GE23054-PB CG2121-PB 1
GE23054-PB CG2121-PA 1
GE23054-PB CG4928-PB 2
GE23054-PB CG4928-PA 2
GE22325-PA CG7186-PA 1
GE22325-PA CG12306-PB 2
GE22325-PA CG12306-PA 2
GE22325-PA CG3068-PA 3
GE22325-PA CG6620-PA 3
GE22325-PA CG4629-PF 9
GE22325-PA CG4629-PE 9
GE22325-PA CG18255-PG 11
GE22325-PA CG14895-PC 12
GE22325-PA CG14895-PA 12
GE22325-PA CG14895-PD 12
GE22325-PA CG40129-PA 13
GE22325-PA CG40129-PB 13
GE22325-PA CG9222-PA 14
GE22325-PA CG33519-PB 15
GE22325-PA CG33519-PC 15
GE20683-PA CG32267-PA 1
GE23621-PA CG14354-PA 1
GE23621-PA CG11694-PA 2
6198.g2288.t1 CG7807-PA 1
6198.g2288.t1 CG7807-PB 1
GE19485-PA CG10712-PD 1
GE19485-PA CG10712-PA 1
GE19485-PA CG10712-PC 1
GE19485-PA CG10712-PB 1
6610.g2859.t1 CG14605-PD 1
6610.g2859.t1 CG14605-PB 1
GE22206-PA CG4098-PA 1
GE21569-PA CG18769-PD 1
GE21569-PA CG18769-PB 1
GE21569-PA CG18769-PC 1
GE21569-PA CG18769-PA 1
GE21569-PA CG18769-PG 1
GE21569-PA CG18769-PH 1
GE21569-PA CG18769-PE 1
GE10598-PA CG17192-PA 1
GE10598-PA CG6283-PA 2
GE10598-PA CG34447-PA 10
GE10598-PA CG34447-PB 10
GE21526-PA CG6457-PA 1
GE21526-PA CG10477-PA 2
GE21526-PA CG6483-PA 3
GE21526-PA CG18180-PA 12
GE21526-PA CG3066-PC 19
GE21526-PA CG3066-PA 19
GE21526-PA CG4812-PA 19
GE21526-PA CG31728-PC 21
GE21526-PA CG9372-PA 21
GE21526-PA CG34350-PB 22
GE21526-PA CG34350-PA 22
GE21526-PA CG9294-PB 22
GE21526-PA CG4920-PA 23
GE21284-PA CG13306-PA 1
GE26442-PA CG31313-PA 1
GE14053-PA CG8317-PA 1
GE14053-PA CG8317-PC 1
GE14053-PA CG8317-PB 1
0.g1600.t1 CG32227-PA 1
0.g1600.t1 CG17122-PA 1
3.g567.t1 CG42252-PF 1
3.g567.t1 CG42252-PH 1
3.g567.t1 CG42252-PD 1
3.g567.t1 CG42252-PI 1
3.g567.t1 CG42252-PE 1
3.g567.t1 CG42252-PG 1
3.g567.t1 CG9163-PB 1
3.g567.t1 CG7649-PD 2
3.g567.t1 CG7649-PC 2
3.g567.t1 CG7908-PA 4
GE14404-PA CG3483-PA 1
GE14404-PA CG6439-PB 4
GE14404-PA CG6439-PA 4
GE14404-PA CG5028-PC 5
GE14404-PA CG5028-PD 5
GE14404-PA CG5028-PB 5
GE14404-PA CG5028-PA 5
GE13708-PA CG30289-PA 1
GE13708-PA CG30414-PB 2
GE13708-PA CG33226-PC 6
GE13708-PA CG5896-PB 8
GE13708-PA CG11313-PB 13
GE13708-PA CG3505-PA 15
GE13708-PA CG11836-PF 17
GE13708-PA CG11836-PE 17
GE13708-PA CG11836-PG 17
GE13708-PA CG11836-PC 17
GE13708-PA CG11836-PA 17
GE13708-PA CG11836-PB 17
GE13708-PA CG11192-PB 18
GE13708-PA CG17571-PA 19
GE13708-PA CG6592-PA 19
GE13708-PA CG12350-PA 19
GE13708-PA CG12387-PA 20
GE13708-PA CG31265-PA 21
GE13708-PA CG34350-PB 22
GE13708-PA CG34350-PA 22
GE13708-PA CG14990-PA 22
GE13708-PA CG18478-PA 23
GE13708-PA CG31827-PA 23
4.g1158.t1 CG5063-PA 2
GE12032-PA CG10476-PA 1
GE12032-PA CG18607-PA 4
GE12032-PA CG9486-PA 5
GE13697-PA CG10433-PA 1
GE24450-PA CG9829-PB 1
GE24450-PA CG9829-PA 1
GE13844-PA CG9277-PB 1
GE13844-PA CG9359-PA 1
GE13844-PA CG9277-PA 1
GE13844-PA CG3401-PA 1
GE13844-PA CG4869-PB 1
GE13844-PA CG4869-PA 1
GE13844-PA CG1913-PA 3
GE13844-PA CG9476-PA 3
GE13844-PA CG2512-PA 3
GE19846-PA CG7945-PA 1
GE22159-PA CG30339-PA 1
GE22159-PA CG12926-PA 2
GE22159-PA CG33514-PA 4
GE17287-PA CG18572-PA 1
GE17287-PA CG18572-PB 1
GE22223-PA CG32159-PB 1
GE17614-PA CG13008-PA 1
6203.g2319.t1 CG5664-PA 1
6203.g2319.t1 CG5664-PB 1
GE13203-PA CG10346-PA 1
GE21150-PA CG1214-PA 1
GE21150-PA CG1004-PA 2
GE21150-PA CG33166-PA 3
GE21150-PA CG1697-PA 4
3.g14.t1 CG3827-PA 1
3.g14.t1 CG3839-PA 2
GE11706-PA CG43729-PI 1
GE11706-PA CG43729-PJ 1
6549.g2816.t1 CG34139-PC 1
6549.g2816.t1 CG34139-PB 1
6549.g2816.t1 CG34139-PD 1
GE12566-PA CG18787-PB 1
GE12566-PA CG18789-PA 1
GE21264-PA CG5187-PA 1
GE21264-PA CG5133-PA 2
GE21264-PA CG5093-PA 3
GE21264-PA CG3578-PE 4
GE21264-PA CG3578-PC 4
GE21264-PA CG3578-PB 4
GE21264-PA CG3578-PA 4
GE21264-PA CG11202-PA 5
GE21264-PA CG6604-PA 6
GE21264-PA CG6634-PA 6
GE21264-PA CG6634-PB 6
GE24666-PA CG6554-PA 1
GE24666-PA CG3675-PA 2
1.g1515.t1 CG11196-PA 2
1.g1515.t1 CG4323-PB 4
1.g1515.t1 CG4323-PA 4
1.g1515.t1 CG18363-PA 5
1.g1515.t1 CG18324-PB 12
GE21976-PB CG10741-PA 1
GE21976-PB CG10741-PB 2
GE15822-PA CG10586-PA 10
GE15822-PA CG12951-PA 14
GE15822-PA CG4821-PE 14
GE15822-PA CG30286-PB 15
GE21976-PA CG10741-PB 1
GE21976-PA CG10741-PA 2
GE19574-PA CG6846-PA 1
GE26026-PA CG43143-PE 1
GE22469-PA CG42637-PC 1
GE22469-PA CG42637-PB 1
GE22469-PA CG42637-PA 1
GE22469-PA CG42636-PC 1
GE22469-PA CG42636-PB 1
GE22469-PA CG42636-PA 1
GE22469-PA CG10738-PF 1
GE22469-PA CG10738-PE 1
GE22469-PA CG10738-PD 1
GE22469-PA CG10738-PC 1
GE22469-PA CG33114-PB 1
GE22469-PA CG31183-PA 1
GE22469-PA CG34357-PA 4
GE22469-PA CG34357-PC 4
GE22469-PA CG4154-PC 6
GE22469-PA CG4154-PA 6
GE22469-PA CG9210-PC 13
GE22469-PA CG10564-PC 15
GE22469-PA CG14217-PH 16
GE22469-PA CG14217-PF 17
GE22469-PA CG14217-PD 17
GE22469-PA CG14217-PE 17
1.g618.t1 CG31641-PD 1
1.g618.t1 CG31642-PA 1
1.g618.t1 CG31641-PC 2
1.g618.t2 CG31641-PD 1
1.g618.t2 CG31642-PA 1
1.g618.t2 CG31641-PC 2
GE17566-PA CG32755-PA 1
GE17566-PA CG14780-PA 4
GE17566-PA CG17234-PA 12
GE17566-PA CG3650-PA 12
GE17566-PA CG3700-PB 13
GE17566-PA CG3700-PA 13
GE17566-PA CG11037-PA 13
GE17566-PA CG30082-PB 15
GE17566-PA CG17477-PA 15
GE17566-PA CG8170-PA 16
GE17566-PA CG30414-PB 17
GE17566-PA CG8952-PA 17
GE17566-PA CG30287-PA 18
GE17566-PA CG4927-PC 18
GE19229-PA CG33141-PB 1
GE19229-PA CG33141-PA 1
GE19229-PA CG30350-PA 1
GE19229-PA CG7449-PA 1
GE19229-PA CG7449-PB 1
GE19229-PA CG15427-PG 8
GE19229-PA CG15427-PD 8
GE19229-PA CG15427-PC 8
GE19229-PA CG15427-PE 8
GE19229-PA CG15427-PF 8
GE19229-PA CG3665-PC 8
GE19229-PA CG5481-PB 9
GE19229-PA CG5481-PA 9
GE19229-PA CG5423-PA 9
GE19229-PA CG12369-PA 11
GE21363-PA CG12012-PA 1
GE18735-PA CG8668-PA 1
GE18735-PA CG8673-PA 2
GE17409-PA CG9060-PA 1
GE14535-PF CG34403-PR 1
GE14535-PF CG34403-PG 1
GE14535-PF CG34403-PA 1
GE14535-PF CG34403-PF 1
GE14535-PF CG34403-PC 1
GE14535-PF CG34403-PB 1
GE14535-PF CG34403-PD 1
GE14535-PF CG34403-PE 1
GE14535-PF CG34403-PH 1
GE14535-PF CG34403-PJ 1
GE14535-PF CG34403-PI 1
GE14535-PF CG34403-PQ 1
2.g330.t1 CG10443-PF 1
2.g330.t1 CG10443-PA 1
2.g330.t1 CG10443-PB 1
2.g330.t1 CG10443-PG 1
2.g330.t1 CG10443-PI 1
2.g330.t1 CG10443-PD 1
2.g330.t1 CG10443-PH 1
2.g330.t1 CG1084-PA 6
2.g330.t1 CG1915-PY 12
2.g330.t1 CG1915-PV 13
2.g330.t1 CG1915-PQ 13
2.g330.t1 CG1915-PW 13
2.g330.t1 CG1915-PR 13
2.g330.t1 CG1915-PX 13
2.g330.t1 CG42256-PF 16
GE25007-PA CG3353-PA 1
GE21249-PA CG4167-PA 1
GE22573-PA CG4950-PB 1
GE22573-PA CG10824-PA 3
GE10097-PA CG6830-PA 1
GE10097-PA CG6834-PA 1
GE10097-PA CG10550-PD 7
GE10097-PA CG10550-PC 7
GE10097-PA CG10550-PB 7
GE15635-PA CG9099-PB 1
GE15635-PA CG9099-PA 1
4.g63.t1 CG14325-PB 1
4.g63.t1 CG7629-PA 2
1.g1790.t3 CG8276-PA 1
1.g1790.t3 CG8276-PB 1
1.g1790.t3 CG1239-PA 2
1.g1790.t2 CG8276-PA 1
1.g1790.t2 CG8276-PB 1
1.g1790.t2 CG1239-PA 2
GE16989-PA CG4376-PA 1
GE16989-PA CG4376-PF 1
GE16989-PA CG4376-PD 1
GE16989-PA CG4376-PB 1
GE16989-PA CG4376-PH 1
GE16989-PA CG4376-PG 1
GE16989-PA CG4376-PC 1
GE16989-PA CG12008-PE 3
GE16989-PA CG12008-PB 3
GE16989-PA CG12008-PG 3
GE16989-PA CG12008-PF 3
GE16989-PA CG12008-PA 3
GE16989-PA CG12008-PH 3
GE16989-PA CG12008-PC 3
GE16989-PA CG18076-PA 7
GE16989-PA CG42768-PK 8
GE16989-PA CG42768-PH 8
GE16989-PA CG42768-PI 8
GE16989-PA CG42768-PJ 9
GE17323-PA CG18085-PA 1
GE17323-PA CG8250-PB 2
GE17323-PA CG8250-PA 2
GE17323-PA CG14396-PE 6
GE17323-PA CG14396-PA 6
GE17323-PA CG14396-PB 6
GE17323-PA CG14396-PC 6
GE17323-PA CG14396-PD 6
GE17323-PA CG8874-PA 7
GE17323-PA PR2-PA 10
GE17323-PA PR2-PD 10
GE17323-PA CG3068-PA 21
GE17323-PA CG4527-PF 21
GE17323-PA CG4527-PB 21
GE17323-PA CG4527-PD 21
GE17323-PA CG4527-PC 21
GE17323-PA CG4527-PA 21
GE17323-PA CG4527-PE 21
GE17323-PA CG10579-PH 22
GE17323-PA CG3216-PD 22
GE17323-PA CG10579-PL 22
GE17323-PA CG10579-PK 22
GE17323-PA CG10579-PI 22
GE17323-PA CG10579-PG 22
GE17323-PA CG10579-PC 22
GE17323-PA CG10579-PB 22
GE17323-PA CG10579-PA 22
GE17323-PA CG10579-PJ 22
GE17323-PA CG10579-PN 22
GE22210-PA CG16725-PB 1
GE22210-PA CG16725-PA 1
GE24083-PA CG31173-PA 1
GE24083-PA CG31336-PB 2
GE19927-PA CG32182-PA 1
GE15774-PB CG1632-PB 1
GE15774-PB CG1632-PA 1
GE22743-PA CG8258-PA 1
GE19251-PB CG8777-PA 1
GE25614-PB CG11030-PB 1
GE25614-PB CG11030-PA 1
GE25614-PA CG11030-PB 1
GE25614-PA CG11030-PA 1
GE25156-PA CG6007-PA 1
1.g1698.t1 ER94-PC 1
1.g1698.t1 ER94-PA 1
1.g1698.t1 ER94-PD 1
1.g1698.t1 CG12134-PA 1
1.g1698.t1 CG12134-PB 1
1.g1698.t1 ER94-PB 2
1.g1698.t1 CG1489-PA 7
1.g1698.t1 CG3455-PB 8
1.g1698.t1 CG9475-PD 8
1.g1698.t1 CG9475-PC 8
1.g1698.t1 CG2241-PA 8
GE19804-PA CG6117-PA 1
GE19804-PA CG6117-PB 1
GE19804-PA CG4379-PC 2
GE19804-PA CG4379-PB 2
GE19804-PA CG12066-PB 4
GE19804-PA CG10539-PA 5
GE19804-PA CG6297-PC 9
GE19804-PA CG6297-PA 9
GE19804-PA CG6297-PB 9
GE19804-PA CG2049-PH 11
GE19804-PA CG2049-PB 11
GE19804-PA CG2049-PF 11
GE19804-PA CG2049-PG 11
GE19804-PB CG6117-PB 1
GE19804-PB CG6117-PA 1
GE19804-PB CG12066-PB 4
GE19804-PB CG10539-PA 5
GE19804-PB CG6297-PC 9
GE19804-PB CG6297-PA 9
GE19804-PB CG6297-PB 9
GE19804-PB CG2049-PB 11
GE19804-PB CG2049-PF 11
GE19804-PB CG2049-PH 11
GE19804-PB CG2049-PG 11
GE24207-PA CG31368-PD 1
GE24207-PA CG31368-PC 1
GE16519-PA CG3740-PA 1
GE16519-PA CG11671-PA 2
2.g1312.t1 CG10936-PA 1
2.g1312.t1 CG10936-PB 1
GE10692-PA CG4625-PB 1
GE10692-PA CG4625-PA 1
GE10692-PA CG4625-PC 1
GE10692-PA CG5508-PA 2
GE10692-PA CG5508-PD 2
GE10692-PA CG5508-PB 2
GE10692-PA CG5508-PC 2
GE18579-PA CG17218-PA 1
GE12462-PA CG8520-PB 1
GE12462-PA CG8520-PA 1
6314.g2574.t1 CG14080-PC 1
6314.g2574.t1 CG14080-PB 2
6314.g2574.t1 CG14080-PA 3
6314.g2574.t1 CG7850-PA 4
6314.g2574.t1 CG10089-PE 7
6314.g2574.t1 CG10089-PD 7
GE15814-PA CG42388-PC 1
GE15814-PA CG42388-PD 1
GE15814-PA CG42388-PF 1
GE15814-PA CG42388-PG 1
GE15814-PA CG42388-PE 1
GE14494-PA CG11081-PA 1
GE14494-PA CG11081-PD 1
GE14494-PA CG11081-PF 1
GE14494-PA CG11081-PC 1
GE14494-PA CG11081-PB 1
GE14494-PA CG11081-PE 1
GE14494-PA CG17245-PB 1
GE14494-PA CG17245-PA 1
GE14494-PC CG11081-PA 1
GE14494-PC CG11081-PD 1
GE14494-PC CG11081-PF 1
GE14494-PC CG11081-PC 1
GE14494-PC CG11081-PB 1
GE14494-PC CG11081-PE 1
GE14494-PC CG17245-PB 1
GE14494-PC CG17245-PA 1
GE24851-PA CG9684-PA 1
4.g1969.t1 CG6277-PA 1
4.g1969.t1 CG6271-PA 1
4.g1969.t1 CG6296-PA 5
GE11714-PA CG8182-PB 1
GE11714-PA CG8182-PA 1
GE11714-PA CG6394-PB 7
GE11714-PA CG6394-PA 7
GE11714-PA CG31956-PA 8
GE11714-PA CG31776-PA 10
GE23831-PA CG11305-PA 1
GE23831-PA CG6284-PB 2
GE20595-PA CG43225-PC 1
GE20595-PA CG42664-PB 1
GE20595-PA CG43225-PD 1
GE20595-PA CG43225-PE 1
GE20595-PA CG6827-PB 2
GE20595-PA CG6827-PA 2
GE20595-PA CG7050-PB 3
GE20595-PA CG7050-PA 3
GE25441-PA CG34306-PA 1
GE25441-PA CG31536-PE 1
GE25441-PA CG31536-PC 1
GE25441-PA CG11949-PC 2
GE25441-PA CG11949-PE 2
GE25441-PA CG11949-PB 2
GE25441-PA CG34347-PB 6
GE25441-PA CG34347-PD 6
GE11373-PA CG33306-PA 1
GE11373-PA CG7968-PA 4
GE20156-PA CG33265-PA 1
GE20156-PA CG42397-PA 2
GE19410-PB CG42615-PF 1
GE19410-PB CG11861-PB 1
GE19410-PB CG11861-PA 1
GE19410-PB CG11861-PC 1
GE19410-PB CG1401-PA 5
GE20441-PA CG42278-PC 1
GE20441-PA CG32386-PA 1
GE16140-PA CG34283-PA 1
GE16140-PA CG3893-PA 3
GE10902-PA CG1322-PE 1
GE10902-PA CG1322-PB 1
GE10902-PA CG1322-PA 1
GE11617-PA CG9897-PA 1
GE11617-PA CG32834-PB 2
GE11617-PA CG17242-PA 13
3.g80.t1 CG11491-PQ 1
3.g80.t1 CG11491-PM 1
3.g80.t1 CG11491-PL 1
3.g80.t1 CG11491-PB 1
3.g80.t1 CG11491-PC 1
3.g80.t1 CG11491-PP 1
GE16807-PA CG3201-PA 1
GE16807-PA CG17770-PA 6
GE16807-PA CG13898-PA 7
GE16807-PA CG12408-PB 9
GE16807-PA CG12408-PA 9
GE17448-PB CG12743-PA 1
GE17448-PB CG12743-PC 1
GE17448-PB CG12743-PB 1
GE20017-PA CG13480-PA 1
GE17585-PA CG1559-PA 1
GE17585-PA CG7504-PC 2
GE17585-PA CG7504-PB 2
GE17585-PA CG6967-PD 4
GE17585-PA CG6967-PC 4
GE17585-PA CG9425-PB 6
GE14356-PA CG3105-PA 1
GE14356-PA CG8789-PC 11
GE14356-PA CG8789-PB 11
GE14356-PA CG8789-PA 11
GE14356-PA CG8789-PD 11
GE14356-PA CG7717-PB 12
GE14356-PA CG7717-PD 12
0.g1205.t1 CG6885-PA 1
0.g1205.t1 ED11-PA 2
0.g1205.t1 CG7271-PA 3
0.g1205.t1 CG4216-PA 3
GE24421-PA CG9445-PA 1
GE10420-PA CG18041-PA 1
GE15421-PA CG15252-PC 1
GE15421-PA CG15252-PB 1
GE26251-PA CG14380-PB 1
GE17272-PA CG4394-PA 1
GE17272-PA CG4394-PC 1
GE17272-PA CG4394-PE 1
GE17272-PA CG4394-PD 1
GE17272-PA CG4394-PB 1
GE17272-PA CG3048-PD 2
GE17272-PA CG3048-PC 2
GE17272-PA CG3048-PA 2
4.g1234.t1 CG17304-PA 1
GE13264-PA CG10132-PA 1
0.g202.t1 CG34259-PB 1
0.g202.t1 CG42356-PA 2
GE21054-PA CG6845-PC 1
GE21054-PA CG6845-PE 1
GE16149-PA CG12175-PB 1
GE13185-PA CG5790-PA 1
GE13185-PA CG32742-PA 2
GE24930-PB CG10113-PB 1
GE24930-PB CG7634-PA 2
GE24930-PB CG15128-PA 3
GE24930-PB CG10998-PA 4
0.g706.t1 CG14837-PC 1
GE13871-PA CG15106-PA 1
GE13871-PA CG15102-PA 3
GE24760-PA CG9423-PD 1
GE24760-PA CG9423-PC 1
GE24760-PA CG9423-PB 1
GE24760-PA CG9423-PA 1
GE24760-PA CG8548-PA 2
0.g1731.t2 CG14562-PA 1
0.g1731.t2 CG7442-PA 1
0.g1731.t2 CG7458-PA 1
0.g1731.t1 CG14562-PA 1
0.g1731.t1 CG7442-PA 1
0.g1731.t1 CG7458-PA 1
0.g1731.t1 CG14856-PA 19
0.g1731.t1 CG14855-PA 20
GE21764-PA CG17753-PB 1
GE20355-PA CG1271-PD 1
GE20355-PA CG1271-PA 1
GE20355-PA CG1271-PB 1
GE20355-PA CG1271-PC 1
GE20355-PA CG18374-PB 4
GE20355-PA CG8298-PC 5
GE20355-PA CG8298-PA 5
GE13359-PA CG5970-PA 1
GE15392-PA CG15302-PA 1
GE15392-PA CG13225-PA 2
GE15392-PA CG1867-PA 3
GE19320-PA CG12131-PA 1
GE19772-PA CG7634-PA 1
GE19772-PA CG15128-PA 1
GE19772-PA CG10113-PB 2
GE26080-PA CG5106-PA 1
GE26080-PA CG32679-PA 5
GE20878-PA CG5707-PA 1
GE20878-PA CG5707-PC 1
GE20878-PA CG5707-PB 1
GE23412-PA CG2171-PA 1
GE23412-PA CG2171-PC 1
GE23412-PA CG2171-PB 1
GE16794-PA CG33080-PA 1
GE16794-PA CG33080-PB 1
GE16794-PA CG11909-PA 2
GE18878-PA CG4598-PB 1
GE18878-PA CG4598-PA 1
GE24968-PA CG6353-PA 1
GE20745-PA CG6745-PA 1
6234.g2419.t1 CG4753-PC 1
6234.g2419.t1 CG4753-PA 1
6234.g2419.t1 CG4753-PB 1
6234.g2419.t1 CG4729-PB 2
6234.g2419.t1 CG4729-PC 2
6234.g2419.t1 CG4729-PA 2
6234.g2419.t1 CG4729-PE 2
6234.g2419.t1 CG4729-PD 3
GE23712-PA CG14257-PB 1
GE21452-PA CG32248-PB 1
GE18912-PA CG18619-PB 1
GE16193-PA CG32650-PA 1
GE25474-PB CG1063-PA 1
GE25474-PB CG1063-PB 1
GE25474-PA CG1063-PB 1
GE25474-PA CG1063-PA 1
GE21828-PA CG7368-PB 1
GE21828-PA CG7368-PC 1
GE21828-PA CG6930-PJ 2
GE21828-PA CG6930-PG 2
GE21828-PA CG6930-PA 2
GE21828-PA CG6930-PI 2
GE21828-PA CG6930-PH 2
GE21828-PA CG6930-PF 2
GE21828-PA CG6930-PE 2
GE21828-PA CG6930-PD 2
GE21828-PA CG7847-PA 5
GE21828-PA CG5669-PA 6
1.g462.t1 CG7179-PB 1
4.g1608.t1 CG13842-PA 1
1.g1657.t2 CG34407-PG 1
1.g1657.t2 CG34407-PC 1
1.g1657.t2 CG34407-PD 1
1.g1657.t2 CG34407-PF 1
1.g1657.t2 CG34407-PE 1
1.g1657.t1 CG34407-PF 1
1.g1657.t1 CG34407-PG 1
1.g1657.t1 CG34407-PC 1
1.g1657.t1 CG34407-PD 1
1.g1657.t1 CG34407-PE 1
GE13468-PA CG8860-PA 1
GE13468-PA CG14214-PA 1
GE13468-PA CG13426-PA 2
GE25034-PA CG17273-PB 1
GE25034-PA CG17273-PA 1
GE20060-PA CG10133-PA 1
GE20060-PA CG13902-PC 2
GE20060-PA CG13902-PB 2
GE23471-PA WD3-PA 1
GE21843-PA CG32088-PB 1
GE15936-PA CG1747-PA 1
GE15936-PA CG1747-PB 1
GE15936-PA CG32484-PA 2
GE13422-PA CG8764-PA 1
GE14547-PA CG32850-PA 1
GE22153-PA CG3885-PA 1
GE22520-PA CG10419-PB 1
GE22520-PA CG10419-PA 1
GE11871-PA CG4886-PA 1
GE11871-PA CG2852-PA 4
GE13390-PA CG34315-PB 1
GE13390-PA CG12209-PA 2
2.g314.t1 CG10165-PD 1
2.g314.t1 CG10165-PC 1
2.g314.t1 CG10165-PB 1
2.g314.t1 CG10165-PA 1
GE20234-PA CG11799-PP 1
GE20234-PA CG11799-PJ 1
GE20234-PA CG11799-PI 1
GE20234-PA CG11799-PH 1
GE20234-PA CG11799-PG 1
GE20234-PA CG11799-PN 1
GE20234-PA CG11799-PO 1
GE20234-PA CG11799-PK 1
GE20234-PA CG1132-PB 4
GE20234-PA CG1132-PA 4
4.g873.t2 CG17227-PA 1
4.g873.t2 CG11466-PA 1
4.g873.t2 CG10096-PB 1
4.g873.t2 CG10096-PA 1
4.g873.t2 CG10097-PB 1
4.g873.t2 CG10097-PA 1
4.g873.t2 CG17562-PA 3
4.g873.t2 CG14893-PB 4
4.g873.t2 CG3616-PA 6
4.g873.t2 CG17577-PA 6
4.g873.t2 CG1443-PA 7
4.g873.t2 CG34342-PB 8
4.g873.t2 CG30427-PD 14
4.g873.t2 CG30427-PA 14
4.g873.t2 CG16761-PA 30
4.g873.t2 CG17970-PB 32
GE17320-PA CG1453-PC 1
GE17320-PA CG1453-PB 1
GE17320-PA CG1453-PD 1
GE17320-PA CG1453-PE 1
GE17320-PA CG1453-PA 1
GE17320-PA CG3219-PA 2
GE19202-PA CG8693-PA 1
GE19202-PA CG8695-PA 1
GE19202-PA CG30359-PA 1
GE19202-PA CG30359-PB 1
GE19202-PA CG30360-PC 1
GE19202-PA CG8696-PA 1
GE19202-PA CG8690-PA 1
GE19202-PA CG11669-PA 1
GE19202-PA CG8694-PA 1
GE19202-PA CG14935-PD 1
GE19202-PA CG14935-PC 1
GE19202-PA CG14935-PA 1
GE19202-PA CG14934-PA 1
GE26157-PA CG14735-PA 1
GE26157-PA CG14736-PE 1
GE26157-PA CG33253-PA 5
GE26157-PB CG14735-PA 1
GE26157-PB CG3169-PA 1
GE26157-PB CG14736-PE 1
GE26157-PB CG33253-PA 5
GE25414-PA CG14646-PB 1
GE25414-PA CG14646-PA 1
GE23537-PA CG13646-PA 1
GE12770-PA CG13272-PB 1
GE12770-PA CG13272-PA 1
GE25811-PA CG9093-PC 1
GE25811-PA CG9093-PB 1
GE25811-PA CG9093-PD 1
GE25811-PA CG5492-PB 7
GE25811-PA CG5492-PA 7
GE12761-PA CG17912-PA 1
GE25044-PA CG31200-PA 1
GE25044-PA CG31199-PA 2
GE25044-PA CG31205-PB 3
GE23638-PA CG14540-PA 1
GE16711-PB CG42666-PJ 1
GE16711-PB CG42666-PE 1
GE16711-PB CG42666-PB 1
GE16711-PB CG42666-PI 1
GE16711-PB CG42666-PH 1
GE16711-PB CG42666-PG 1
GE16711-PB CG42666-PF 1
GE16711-PB CG42666-PA 1
GE16711-PB CG42666-PC 1
GE16711-PB CG42666-PD 1
GE16711-PB CG12877-PE 2
GE16711-PB CG12877-PC 2
GE16711-PB CG8368-PA 3
GE16711-PB CG8368-PB 3
GE23971-PA CG4448-PA 1
GE23971-PA CG6577-PA 3
GE23971-PA CG3909-PA 6
GE23971-PA CG1796-PA 8
GE23971-PA CG7568-PD 8
GE23971-PA CG4063-PA 8
GE12115-PA CG30142-PA 1
GE12115-PA CG30141-PA 2
GE25302-PA CG12163-PA 1
GE25302-PA CG12163-PB 1
GE25302-PA CG5367-PA 6
4.g1482.t1 CG18048-PA 1
4.g1482.t1 CG10296-PA 2
4.g1482.t1 CG8676-PD 7
4.g1482.t1 CG8676-PA 7
4.g1482.t1 CG8676-PB 7
4.g1482.t1 CG8676-PC 7
GE10654-PA CG9552-PC 1
GE10654-PA CG9552-PB 1
GE10654-PA CG9552-PA 1
GE10654-PA CG13101-PB 2
GE10654-PA CG13101-PA 2
GE11688-PA CG12396-PA 1
GE18303-PA CG15634-PA 1
GE13257-PA CG10034-PB 1
GE13257-PA CG10034-PC 1
GE13257-PA CG9954-PA 2
GE19131-PA CG2140-PB 1
GE19131-PA CG3566-PD 3
GE19131-PA CG3566-PC 3
GE16132-PA CG34346-PC 1
GE17295-PA CG11727-PA 1
GE17295-PA CG11727-PD 1
GE17295-PA CG11727-PB 1
GE17295-PA CG11727-PC 1
GE17295-PA CG11727-PE 1
GE17295-PA CG7112-PB 2
GE17295-PA CG7112-PA 2
GE17295-PA CG42612-PD 3
GE17295-PA CG42612-PA 3
GE17295-PA CG5344-PB 4
GE17295-PA CG5344-PA 4
GE25327-PA CG14657-PB 1
3.g36.t1 CG13361-PA 1
3.g36.t1 CG13362-PA 2
5.g5.t1 CG2316-PH 1
5.g5.t1 CG2316-PC 1
5.g5.t1 CG2316-PD 1
5.g5.t1 CG2316-PE 1
5.g5.t1 CG2316-PA 1
5.g5.t1 CG2316-PG 1
5.g5.t1 CG2316-PB 1
5.g5.t1 CG2316-PF 1
GE20787-PA CG4978-PA 1
GE20787-PA CG4206-PA 3
GE11700-PA CG8174-PD 1
GE11700-PA CG8174-PB 1
GE11700-PA CG8174-PA 1
GE11700-PA CG8174-PC 1
GE11700-PA CG11489-PB 2
GE11700-PA CG11489-PE 2
GE11700-PA CG11489-PI 2
GE11700-PA CG11489-PL 2
GE16160-PA CG1989-PA 1
GE13384-PA CG6737-PA 1
GE13384-PA CG9013-PA 5
0.g1139.t1 CG17285-PA 1
0.g1139.t1 CG17285-PB 1
0.g1139.t1 CG7345-PB 2
0.g1139.t1 CG7345-PA 2
0.g1139.t1 CG5893-PA 3
GE10383-PA CG16705-PA 1
GE10383-PA CG6457-PA 26
GE20944-PA CG13926-PA 1
GE14218-PA CG8950-PB 1
GE14218-PA CG8950-PA 1
2.g1103.t2 CG9218-PJ 1
2.g1103.t2 CG9218-PB 1
2.g1103.t2 CG9218-PI 1
2.g1103.t2 CG9218-PP 1
2.g1103.t2 CG9218-PA 1
2.g1103.t2 CG9218-PZ 1
2.g1103.t2 CG9218-PE 1
2.g1103.t2 CG9218-PK 1
2.g1103.t2 CG9218-PH 1
2.g1103.t2 CG9218-PL 1
2.g1103.t2 CG9218-PV 1
2.g1103.t2 CG9218-PT 1
2.g1103.t2 CG9218-PM 1
2.g1103.t2 CG9218-PU 1
2.g1103.t2 CG9218-PO 1
2.g1103.t2 CG9218-PY 1
2.g1103.t2 CG9218-PW 1
2.g1103.t2 CG9218-PG 1
2.g1103.t3 CG9218-PY 1
2.g1103.t3 CG9218-PW 1
2.g1103.t3 CG9218-PG 1
2.g1103.t3 CG9218-PJ 1
2.g1103.t3 CG9218-PI 1
2.g1103.t3 CG9218-PB 1
2.g1103.t3 CG9218-PP 1
2.g1103.t3 CG9218-PK 1
2.g1103.t3 CG9218-PE 1
2.g1103.t3 CG9218-PA 1
2.g1103.t3 CG9218-PV 1
2.g1103.t3 CG9218-PZ 1
2.g1103.t3 CG9218-PH 1
2.g1103.t3 CG9218-PT 1
2.g1103.t3 CG9218-PL 1
2.g1103.t3 CG9218-PM 1
2.g1103.t3 CG9218-PU 1
2.g1103.t3 CG9218-PO 1
2.g1103.t1 CG9218-PB 1
2.g1103.t1 CG9218-PI 1
2.g1103.t1 CG9218-PJ 1
2.g1103.t1 CG9218-PP 1
2.g1103.t1 CG9218-PE 1
2.g1103.t1 CG9218-PA 1
2.g1103.t1 CG9218-PZ 1
2.g1103.t1 CG9218-PL 1
2.g1103.t1 CG9218-PH 1
2.g1103.t1 CG9218-PM 1
2.g1103.t1 CG9218-PK 1
2.g1103.t1 CG9218-PU 1
2.g1103.t1 CG9218-PV 1
2.g1103.t1 CG9218-PT 1
2.g1103.t1 CG9218-PO 1
2.g1103.t1 CG9218-PY 1
2.g1103.t1 CG9218-PW 1
2.g1103.t1 CG9218-PG 1
2.g1103.t4 CG9218-PJ 1
2.g1103.t4 CG9218-PB 1
2.g1103.t4 CG9218-PI 1
2.g1103.t4 CG9218-PP 1
2.g1103.t4 CG9218-PA 1
2.g1103.t4 CG9218-PE 1
2.g1103.t4 CG9218-PZ 1
2.g1103.t4 CG9218-PH 1
2.g1103.t4 CG9218-PL 1
2.g1103.t4 CG9218-PK 1
2.g1103.t4 CG9218-PV 1
2.g1103.t4 CG9218-PT 1
2.g1103.t4 CG9218-PM 1
2.g1103.t4 CG9218-PU 1
2.g1103.t4 CG9218-PO 1
2.g1103.t4 CG9218-PY 1
2.g1103.t4 CG9218-PW 1
2.g1103.t4 CG9218-PG 1
GE24255-PA CG14856-PA 1
GE24255-PA CG14855-PA 1
GE24255-PA CG17752-PA 6
GE24139-PC CG2095-PA 1
GE24139-PC CG2082-PJ 1
GE24139-PC CG2082-PC 1
GE24139-PC CG2082-PK 1
GE24139-PC CG2082-PB 1
GE24139-PC CG2082-PL 1
GE24139-PC CG2082-PH 1
GE24139-PC CG2082-PA 1
GE24139-PC CG2082-PG 1
GE24139-PC CG2082-PO 1
4.g303.t1 CG42776-PA 1
3.g1030.t1 CG5800-PA 1
3.g1030.t1 CG5703-PA 2
3.g1030.t1 CG6375-PB 3
3.g1030.t1 CG6375-PA 3
3.g1030.t1 CG9630-PA 5
3.g1030.t1 CG32344-PA 10
3.g1030.t1 CG4916-PB 13
3.g1030.t1 CG10333-PA 13
3.g1030.t1 CG4916-PA 13
3.g1030.t1 CG7483-PA 14
3.g1030.t1 CG10279-PM 16
3.g1030.t1 CG10279-PL 16
3.g1030.t1 CG10279-PJ 16
GE19064-PA CG3273-PA 1
GE15308-PA CG1718-PD 1
GE15308-PA CG1718-PC 1
GE15308-PA CG1718-PB 1
GE15308-PA CG6052-PA 1
GE15308-PA CG8908-PC 1
GE15308-PA CG1494-PC 2
GE15308-PA CG1494-PB 2
GE15308-PA CG31731-PB 3
2296.g807.t1 CG33969-PA 1
2296.g807.t1 CG33969-PC 2
GE25753-PA CG42550-PC 1
GE25753-PA CG42550-PA 1
3.g123.t1 CG3585-PB 1
GE12712-PA CG10372-PA 1
3.g565.t1 CG8909-PC 1
3.g565.t1 CG8909-PB 1
3.g565.t1 CG8916-PB 1
3.g565.t1 CG17336-PC 1
3.g565.t1 CG8916-PC 1
3.g565.t1 CG42611-PA 1
3.g565.t1 CG5912-PA 1
3.g565.t1 CG1372-PA 6
3.g565.t1 CG33950-PA 18
GE20148-PA CG5645-PA 1
GE25605-PA CG5316-PB 1
GE25605-PA CG5316-PC 1
GE26149-PA CG7756-PA 3
GE26149-PA CG8937-PA 5
GE26149-PA CG8542-PA 7
GE26149-PA CG8937-PD 8
GE26149-PA CG8937-PC 8
GE26149-PA CG6603-PF 9
GE26149-PA CG6603-PE 9
GE26149-PA CG6603-PC 9
GE26149-PA CG6603-PB 9
GE26149-PA CG6603-PA 9
GE13907-PA CG30115-PE 1
GE13907-PA CG30115-PF 1
GE13907-PA CG34418-PJ 3
GE13907-PA CG34418-PF 3
GE13907-PA CG34418-PI 3
GE13907-PA CG34418-PB 3
GE13907-PA CG34418-PM 3
GE13907-PA CG18214-PD 4
GE13907-PA CG18214-PF 4
GE13907-PA CG18214-PB 4
0.g1526.t3 CG32432-PA 1
GE13907-PC CG30115-PE 1
GE13907-PB CG30115-PF 1
GE13907-PB CG30115-PE 1
6516.g2785.t1 CG11404-PA 1
GE23625-PA CG17370-PC 1
GE23625-PA CG17370-PB 1
GE23625-PA CG17370-PA 1
GE23625-PA CG17370-PE 1
GE23625-PA CG17370-PD 1
GE23625-PA CG11840-PA 2
2.g1101.t1 CG9218-PP 2
2.g1101.t1 CG9218-PH 2
2.g1101.t1 CG9218-PO 2
2.g1101.t1 CG9218-PM 2
2.g1101.t1 CG9218-PA 2
2.g1101.t1 CG9218-PU 2
2.g1101.t1 CG9218-PV 2
2.g1101.t1 CG9218-PZ 2
2.g1101.t1 CG9218-PA 3
2.g1101.t1 CG31000-PR 4
2.g1101.t1 CG31000-PO 4
2.g1101.t1 CG31000-PH 4
2.g1101.t1 CG31000-PW 4
2.g1101.t1 CG31000-PY 4
GE18190-PA CG31950-PB 1
GE18190-PA CG31950-PA 1
GE12759-PA CG17904-PA 1
GE12759-PA CG4858-PA 2
GE12759-PA CG3262-PD 3
GE13126-PA CG6412-PA 1
GE10851-PA CG7938-PA 1
GE10851-PA CG17958-PA 2
GE21250-PA CG4183-PA 1
GE24699-PA CG6264-PB 1
GE24699-PA CG6264-PC 1
GE24699-PA CG6264-PA 1
GE24699-PA CG12327-PA 1
GE24699-PA CG7259-PB 2
GE17443-PA CG2056-PD 1
GE17443-PA CG2056-PC 1
GE17443-PA CG2056-PA 1
GE17443-PA CG2056-PB 1
GE17443-PA CG32755-PA 13
GE17443-PA CG7432-PB 14
GE17443-PA CG8170-PB 14
GE17443-PA CG11529-PA 14
GE17443-PA CG9676-PA 15
GE17443-PA CG31269-PB 16
GE17443-PA CG6462-PA 16
GE17443-PA CG13318-PA 17
GE17443-PA CG5246-PA 17
GE17443-PA CG32271-PA 18
GE17443-PA CG30090-PA 18
GE17443-PA CG18557-PA 18
GE17443-PA CG1304-PA 19
GE17443-PA CG17012-PA 19
GE19426-PA CG1765-PG 1
GE19426-PA CG1765-PB 1
GE19426-PA CG1765-PE 1
GE19426-PA CG1765-PD 1
GE19426-PA CG1765-PA 1
GE19426-PA CG1765-PC 1
GE19426-PA CG1378-PA 9
GE19426-PA CG16801-PC 9
GE19426-PA CG9019-PA 10
GE21786-PA CG1380-PA 1
GE21786-PA CG10960-PA 3
GE21786-PA CG10960-PC 3
GE21786-PA CG10960-PB 3
GE21786-PA CG1208-PB 4
GE21786-PA CG1208-PC 4
GE21786-PA CG15408-PB 13
GE19426-PB CG1765-PC 1
GE19426-PB CG1765-PE 1
GE19426-PB CG1765-PD 1
GE19426-PB CG1765-PA 1
GE19426-PB CG1765-PG 1
GE19426-PB CG1765-PB 1
GE18721-PA CG12787-PC 1
GE18721-PA CG12787-PE 1
GE18721-PA CG12787-PD 1
GE18721-PA CG12787-PF 1
GE18721-PA CG12787-PB 1
GE18721-PA CG12787-PA 1
GE18721-PA CG15624-PA 1
GE18721-PA CG15624-PC 2
GE20999-PA CG3217-PA 1
GE25517-PA CG7940-PA 1
GE20088-PA CG32117-PA 1
GE11508-PB CG3803-PA 1
GE12166-PA CG34396-PD 1
GE12166-PA CG34396-PC 1
GE12166-PA CG42340-PB 5
GE12166-PA CG10864-PA 5
GE10764-PA CG13640-PA 1
4.g1665.t1 CG4393-PB 1
4.g1665.t1 CG11168-PA 3
4.g1665.t1 CG3104-PB 8
4.g1665.t1 CG3104-PA 8
4.g1665.t1 CG5841-PA 8
GE23340-PA CG2048-PC 1
GE23340-PA CG2048-PB 1
GE23340-PA CG2048-PA 1
GE23340-PA CG2028-PD 2
GE23340-PA CG2028-PA 2
GE23340-PA CG2028-PC 2
GE23340-PA CG2028-PB 2
GE23340-PA CG7094-PA 3
GE17581-PA CG10362-PA 1
GE12354-PA CG30031-PA 1
GE12354-PA CG30028-PA 1
GE12354-PA CG12351-PA 1
GE12354-PA CG30025-PA 1
GE12354-PA CG18444-PA 2
GE12354-PA CG4386-PA 15
GE12354-PA CG4613-PA 15
GE12354-PA CG6592-PA 19
GE11508-PA CG3803-PA 1
GE23472-PA CG6413-PA 1
GE23472-PA CG16940-PA 2
GE23472-PA CG16940-PC 2
GE16409-PA CG4151-PA 1
GE14076-PA CG7755-PA 1
GE14076-PA CG32026-PA 5
GE26167-PA CG3942-PA 1
GE26167-PA CG2818-PA 2
GE26309-PA CG14898-PA 1
GE15193-PA CG15386-PA 1
0.g732.t2 CG34373-PF 1
0.g732.t2 CG34373-PD 1
0.g732.t2 CG34373-PG 1
0.g732.t2 CG34373-PH 1
0.g732.t2 CG43119-PI 1
0.g732.t2 CG43119-PJ 1
0.g732.t2 CG34373-PE 1
GE20445-PA CG8638-PA 1
GE20445-PA CG8634-PA 2
GE20445-PA CG8505-PA 6
6675.g2890.t1 CG2781-PA 1
6675.g2890.t1 CG31522-PE 4
6675.g2890.t1 CG5326-PA 5
6675.g2890.t1 CG31141-PA 12
6625.g2867.t1 CG10029-PA 1
6428.g2706.t1 CG4268-PC 1
6428.g2706.t1 CG4268-PA 1
6428.g2706.t1 CG4268-PG 1
6428.g2706.t1 CG4268-PF 1
6428.g2706.t1 CG4268-PE 1
6428.g2706.t1 CG6800-PA 11
6428.g2706.t1 CG7892-PG 13
6428.g2706.t1 CG7892-PF 13
6428.g2706.t1 CG7892-PE 13
6428.g2706.t1 CG4551-PF 17
6428.g2706.t1 CG16973-PA 18
6428.g2706.t1 CG16973-PB 18
6428.g2706.t1 CG16973-PC 18
6428.g2706.t1 CG16973-PD 18
6428.g2706.t1 CG16973-PE 18
6428.g2706.t1 CG18255-PG 20
GE26334-PA CG5903-PA 1
GE25579-PA CG6026-PB 1
GE15973-PA CG9992-PC 1
GE15973-PA CG9992-PE 1
GE15973-PA CG9992-PD 1
GE15973-PA CG9992-PA 1
GE22262-PA CG7372-PA 1
GE22262-PA CG18783-PB 4
GE22262-PA CG18783-PA 4
GE22262-PA CG18783-PC 4
GE22262-PA CG15269-PA 5
GE22262-PA CG8367-PJ 6
GE22262-PA CG8367-PG 6
GE22262-PA CG8367-PA 6
GE22262-PA CG8367-PD 6
GE22262-PA CG8367-PF 6
GE22262-PA CG8367-PC 6
GE22262-PA CG8367-PI 6
GE22262-PA CG8367-PB 6
GE22262-PA CG2711-PA 6
GE22262-PA CG8591-PA 10
GE22262-PA CG8319-PA 10
GE22262-PA CG34406-PA 10
GE22262-PA CG18476-PA 10
GE22262-PA CG42277-PF 10
GE22262-PA CG11352-PE 12
GE22262-PA CG7204-PA 12
GE22262-PA CG7204-PB 13
GE22262-PA CG14710-PB 13
GE22262-PA CG18764-PA 13
1.g1570.t3 CG8639-PI 1
1.g1570.t3 CG8639-PG 1
1.g1570.t3 CG8639-PE 1
1.g1570.t3 CG8639-PH 1
1.g1570.t3 CG8639-PB 1
1.g1570.t3 CG8639-PJ 1
1.g1570.t3 CG8643-PA 1
1.g1570.t3 CG8639-PF 1
1.g1570.t3 CG8639-PK 1
1.g1570.t3 CG8643-PB 1
1.g1570.t3 CG14750-PA 2
1.g1570.t3 CG1605-PA 7
1.g1570.t3 CG2052-PB 8
1.g1570.t3 CG32120-PA 9
1.g1570.t3 CG3758-PA 10
1.g1570.t3 CG10270-PA 10
GE12871-PA CG13222-PA 1
GE23308-PA CG3191-PB 5
GE17787-PA CG16892-PA 1
GE17787-PA CG13137-PB 2
GE12427-PA CG42700-PD 1
GE12427-PA CG42700-PC 1
6446.g2732.t1 CG33285-PA 1
GE11402-PA CG15860-PA 1
GE11771-PA CG3730-PB 1
GE11771-PA CG3730-PA 1
4.g2439.t2 CG11335-PA 1
4.g2439.t2 CG11334-PB 1
4.g2439.t2 CG11334-PA 1
4.g2439.t2 CG4402-PA 2
GE25369-PA CG14641-PA 1
GE13101-PA CG11761-PA 1
GE20987-PC CG18214-PC 1
GE20987-PC CG18214-PA 1
GE20987-PC CG18214-PD 2
GE20987-PB CG18214-PC 1
GE20987-PB CG18214-PA 1
GE20987-PB CG18214-PF 1
GE20987-PB CG18214-PB 1
GE20987-PB CG18214-PD 1
GE20987-PB CG18214-PE 1
GE20987-PB CG33275-PC 2
GE20987-PB CG33275-PB 2
GE20987-PB CG33275-PA 2
GE20987-PB CG30456-PC 4
GE20987-PA CG18214-PC 1
GE20987-PA CG18214-PA 1
GE20987-PA CG18214-PD 1
GE20987-PA CG18214-PF 1
GE20987-PA CG18214-PB 1
GE20987-PA CG18214-PE 1
GE20987-PA CG33275-PC 2
GE20987-PA CG30456-PB 5
0.g287.t1 CG4821-PA 1
0.g287.t1 CG4821-PB 1
0.g287.t1 CG4821-PD 1
0.g287.t1 CG4821-PE 1
0.g287.t1 CG4821-PC 1
0.g287.t1 CG4942-PA 1
0.g287.t1 CG6865-PB 11
0.g287.t1 CG11842-PA 11
0.g287.t1 CG32374-PA 11
0.g287.t1 CG6361-PC 12
0.g287.t1 CG12951-PA 12
0.g287.t1 CG10586-PA 13
0.g287.t1 CG18754-PB 14
0.g287.t1 CG32523-PA 14
0.g287.t1 CG43742-PA 15
0.g287.t1 CG18636-PA 15
0.g287.t1 CG43336-PA 16
GE16419-PA CG12410-PA 1
GE15865-PA CG4276-PC 1
GE15865-PA CG4276-PD 1
GE15865-PA CG4276-PA 1
GE15865-PA CG8907-PA 2
GE15865-PA CG8907-PB 2
GE16687-PA CG34387-PF 1
GE16687-PA CG34387-PE 1
GE16687-PA CG34387-PC 1
GE17140-PB CG18313-PA 1
GE17140-PB CG32598-PA 1
GE17140-PB CG32601-PA 1
GE11779-PA CG3615-PA 1
GE11779-PA CG3615-PB 1
GE21347-PA CG12017-PA 1
GE11650-PA CG11400-PA 1
GE14685-PA CG15631-PA 1
GE14685-PA CG11929-PA 2
GE26294-PA CG34383-PF 1
GE26294-PA CG34383-PD 1
GE26294-PA CG34383-PG 1
GE26294-PA CG34383-PE 1
GE26294-PA CG34383-PH 1
GE26294-PA CG34383-PB 1
GE26294-PA CG34383-PI 1
GE22087-PA CG13699-PA 1
GE21779-PA CG7888-PA 1
GE21779-PA CG7888-PC 1
GE21779-PA CG7888-PB 1
GE21779-PA CG1139-PA 2
GE21779-PA CG13384-PL 3
GE21779-PA CG13384-PK 3
GE21779-PA CG13384-PG 3
GE21779-PA CG13384-PI 3
GE21779-PA CG13384-PH 3
GE21779-PA CG13384-PF 3
GE21779-PA CG13384-PE 3
GE21779-PA CG13384-PD 3
GE21779-PA CG13384-PC 3
GE17900-PA CG4244-PA 1
GE17900-PA CG4244-PB 1
GE17900-PA CG4244-PC 1
GE17900-PA CG42279-PK 2
GE17900-PA CG7555-PD 2
GE14434-PA CG3663-PA 1
GE14434-PA CG11333-PA 2
GE21779-PB CG7888-PB 1
GE21779-PB CG7888-PA 1
GE21779-PB CG7888-PC 1
GE21779-PB CG1139-PA 2
GE21779-PB CG13384-PL 3
GE21779-PB CG13384-PK 3
GE21779-PB CG13384-PG 3
GE21779-PB CG13384-PI 3
GE21779-PB CG13384-PH 3
GE21779-PB CG13384-PF 3
GE21779-PB CG13384-PE 3
GE21779-PB CG13384-PD 3
GE21779-PB CG13384-PC 3
GE24448-PA CG9813-PD 1
GE24448-PA CG9813-PA 1
GE24448-PA CG9813-PB 1
GE24448-PA CG9813-PE 1
GE23911-PA CG13601-PB 1
GE23911-PA CG13601-PA 1
GE13826-PA CG13872-PA 1
GE12013-PA CG12758-PE 1
GE12013-PA CG12758-PD 1
GE12013-PA CG12758-PC 1
GE12013-PA CG12758-PA 1
GE12013-PA CG12758-PB 1
GE22009-PA CG33991-PF 1
GE22009-PA CG33991-PE 1
GE22009-PA CG33991-PK 1
GE22009-PA CG33991-PJ 1
GE22009-PA CG33991-PD 2
GE18580-PA CG31762-PG 1
GE18580-PA CG31762-PB 1
GE18580-PA CG31762-PK 1
GE18580-PA CG31762-PJ 1
GE18580-PA CG31762-PI 1
GE18580-PA CG31762-PH 1
GE18580-PA CG31762-PF 1
GE18580-PA CG31762-PE 1
GE18580-PA CG31762-PA 1
GE18580-PA CG31762-PD 2
GE18580-PA CG31761-PA 3
GE18580-PA CG43065-PK 3
GE18580-PA CG31761-PD 3
GE18580-PA CG43065-PL 4
GE18580-PA CG31761-PE 4
GE18580-PA CG3151-PJ 8
GE18580-PA CG43770-PX 10
GE17612-PA CG4653-PA 1
GE17612-PA CG32523-PA 4
GE17612-PA CG9673-PA 6
GE17612-PA CG30187-PC 15
2.g181.t1 CG7210-PB 1
2.g181.t2 CG7210-PB 1
2.g181.t2 CG7210-PA 1
2.g181.t2 CG15097-PA 4
2.g181.t2 CG12423-PB 8
2.g181.t2 CG12423-PA 8
GE18208-PA CG17261-PA 1
GE19120-PA CG12164-PA 1
GE11799-PA CG4439-PA 1
GE11799-PA CG18369-PA 1
GE11799-PA CG4750-PC 1
GE11799-PA CG4750-PA 1
GE11799-PA CG32063-PB 1
GE11799-PA CG13340-PB 1
GE11799-PA CG13340-PA 1
GE11799-PA CG32064-PA 1
GE11799-PA CG32351-PA 2
GE11799-PA CG6372-PA 2
GE11799-PA CG7340-PE 3
GE11799-PA CG7340-PD 3
GE11799-PA CG7340-PB 3
GE25847-PA CG7910-PA 1
GE25847-PA CG7900-PB 2
GE25847-PA CG5191-PB 3
GE25847-PA CG5112-PA 5
GE22284-PA CG17033-PA 1
GE22284-PA CG9014-PA 2
GE16300-PA CG10801-PA 1
GE16300-PA CG10801-PB 1
GE16300-PA CG10752-PA 5
GE11818-PA CG15920-PA 1
GE11818-PA CG9036-PA 2
GE24952-PA CG31284-PC 1
GE24952-PA CG31284-PB 1
GE24952-PA CG31284-PA 1
GE24952-PA CG17142-PA 2
GE24952-PA CG5751-PI 4
GE24952-PA CG5751-PG 4
GE24952-PA CG4719-PA 8
GE24952-PA CG11020-PD 10
GE24952-PA CG42672-PM 11
GE24952-PA CG42672-PJ 11
GE24952-PA CG42672-PD 11
GE19155-PA CG30377-PA 1
GE12955-PA CG12775-PB 1
GE12955-PA CG12775-PA 1
GE24952-PB CG31284-PC 1
GE24952-PB CG31284-PB 1
GE24952-PB CG31284-PA 1
GE24952-PB CG17142-PA 2
GE24952-PB CG5751-PI 4
GE24952-PB CG5751-PG 4
GE24952-PB CG4719-PA 8
GE24952-PB CG11020-PD 10
GE24952-PB CG42672-PM 11
GE24952-PB CG42672-PJ 11
GE24952-PB CG42672-PD 11
GE14490-PA CG18069-PH 1
GE14490-PA CG18069-PC 1
GE14490-PA CG18069-PA 1
GE14490-PA CG18069-PE 1
GE14490-PA CG18069-PB 1
GE14490-PA CG18069-PG 1
GE14490-PA CG18069-PI 1
GE14490-PA CG18069-PD 1
GE14490-PA CG18069-PJ 1
GE14490-PA CG32019-PC 9
GE14490-PA CG17216-PB 11
GE14490-PA CG17216-PA 11
GE14490-PA CG8201-PT 13
GE14490-PA CG8201-PR 13
GE14490-PA CG10033-PK 20
GE14490-PA CG10033-PF 20
GE14490-PA CG10033-PG 20
GE14490-PA CG10033-PD 20
GE14490-PA CG10033-PC 20
GE14490-PA CG10033-PJ 20
GE14490-PA CG10033-PE 20
GE14490-PA CG10033-PA 20
GE14490-PA CG10033-PI 20
GE14490-PA CG10033-PH 20
GE14490-PA CG3324-PA 22
GE10592-PA CG6134-PK 1
2.g423.t1 CG6145-PC 1
2.g423.t1 CG6145-PF 1
2.g423.t1 CG6145-PA 1
2.g423.t1 CG6145-PE 1
2.g423.t1 CG6145-PB 1
2.g423.t1 CG33156-PE 1
2.g423.t1 CG33156-PF 1
2.g423.t1 CG33156-PA 1
2.g423.t1 CG33156-PB 1
2.g423.t1 CG33156-PC 1
GE10592-PC CG6134-PB 3
GE16823-PA CG3323-PA 1
GE15326-PA CG2071-PA 1
GE15326-PA CG1304-PA 2
GE15326-PA CG5246-PA 11
GE15326-PA CG8952-PA 12
GE15326-PA CG31681-PA 14
GE15326-PA CG32260-PA 14
GE15326-PA CG31267-PA 14
GE15326-PA CG10587-PA 17
GE15326-PA CG30287-PA 17
GE15326-PA CG11843-PA 18
GE15326-PA CG30288-PC 18
GE10544-PC CG34366-PC 1
GE10544-PC CG34366-PD 1
GE10544-PC CG2822-PA 2
GE10544-PC CG2822-PD 2
GE10544-PC CG2822-PE 2
GE10544-PC CG2822-PB 2
GE10544-PC CG2822-PC 2
GE10544-PC CG33135-PC 6
GE10544-PB CG34366-PC 1
GE10544-PB CG34366-PD 1
GE10544-PB CG2822-PA 2
GE10544-PB CG2822-PD 2
GE10544-PB CG2822-PB 2
GE10544-PB CG2822-PE 2
GE10544-PB CG2822-PC 2
GE10544-PB CG33135-PC 6
GE10544-PA CG34366-PC 1
GE10544-PA CG34366-PD 1
GE10544-PA CG33135-PC 6
GE24032-PA CG5374-PA 1
GE24032-PA CG5374-PB 1
GE24032-PA CG7033-PA 2
GE24032-PA CG8351-PA 2
GE24032-PA CG5525-PA 3
GE24032-PA CG8439-PB 4
GE24032-PA CG8439-PA 4
GE22533-PB CG18135-PA 1
GE22533-PB CG18135-PD 1
GE22533-PB CG18135-PE 1
GE22533-PB CG18135-PB 1
GE22533-PB CG18135-PC 1
GE22533-PB CG11619-PA 2
GE19867-PA CG13032-PA 1
GE21016-PA CG17181-PA 1
GE21016-PA CG1130-PA 3
GE21016-PA CG7987-PB 10
GE21016-PA CG7987-PA 10
GE21016-PA CG42277-PC 10
GE21016-PA CG4148-PB 11
GE21016-PA CG4148-PA 11
GE21016-PA CG30443-PA 11
GE21016-PA CG10267-PC 12
GE21016-PA CG10267-PB 12
GE21016-PA CG10267-PA 12
GE21016-PA CG5683-PB 12
GE21016-PA CG5683-PC 12
GE21016-PA CG5683-PA 12
GE21016-PA CG9233-PB 12
GE21016-PA CG9233-PA 12
GE21016-PA CG4360-PA 12
GE19034-PA CG4491-PA 1
GE12450-PA CG8502-PC 1
GE25815-PA CG10068-PA 1
GE10991-PA CG13397-PB 1
GE10991-PA CG13397-PA 1
GE15844-PA CG12202-PA 1
GE16692-PA CG11555-PA 1
4.g1049.t1 CG14895-PC 1
4.g1049.t1 CG14895-PA 1
4.g1049.t1 CG14895-PD 1
4.g1049.t1 CG10295-PD 2
4.g1049.t1 CG15793-PA 13
4.g1049.t1 CG3086-PF 14
4.g1049.t1 CG3086-PE 14
4.g1049.t1 CG3086-PD 14
4.g1049.t1 CG3086-PC 14
4.g1049.t1 CG3086-PB 14
6552.g2818.t1 CG2595-PA 1
6552.g2818.t1 CG2595-PB 1
6552.g2818.t1 CG13345-PA 2
GE17063-PA CG15747-PA 1
GE15773-PA CG2151-PB 1
GE15773-PA CG2151-PC 1
GE15773-PA CG2151-PA 1
GE15773-PA CG11401-PA 1
GE15773-PA CG7430-PB 2
GE15773-PA CG7430-PA 2
2.g1630.t1 CG3682-PG 1
2.g1630.t1 CG3682-PE 1
2.g1630.t1 CG3682-PF 1
2.g1630.t1 CG3682-PH 1
2.g1630.t1 CG3682-PA 1
2.g1630.t1 CG9985-PA 1
2.g1630.t2 CG3682-PG 1
2.g1630.t2 CG3682-PF 1
2.g1630.t2 CG3682-PE 1
2.g1630.t2 CG3682-PA 1
2.g1630.t2 CG3682-PH 1
2.g1630.t2 CG9985-PA 1
GE12396-PA CG17509-PB 1
GE12396-PA CG17509-PA 1
GE16240-PA CG3630-PD 1
GE16240-PA CG3630-PC 1
GE16240-PA CG3630-PA 1
GE17554-PA CG3040-PA 1
GE17446-PB CG12113-PA 1
GE18952-PA CG9131-PD 1
GE18952-PA CG9131-PC 1
GE18952-PA CG9131-PB 1
GE18952-PA CG9131-PA 1
4.g2003.t2 CG6438-PA 1
4.g2003.t2 CG42242-PD 1
4.g2003.t2 CG14250-PA 2
4.g2003.t2 CG10772-PC 3
4.g2003.t2 CG10772-PD 3
4.g2003.t2 CG10772-PF 3
4.g2003.t2 CG10772-PE 3
4.g2003.t2 CG18734-PI 3
4.g2003.t2 CG10772-PA 3
4.g2003.t2 CG18734-PC 4
4.g2003.t2 CG18734-PA 4
4.g2003.t2 CG18734-PB 4
4.g2003.t2 CG18734-PF 4
4.g2003.t2 CG18734-PD 4
4.g2003.t2 CG18734-PG 4
4.g2003.t2 CG18734-PE 4
4.g2003.t2 CG31080-PA 7
4.g2003.t2 CG15138-PB 12
4.g2003.t2 CG4846-PA 13
4.g2003.t2 CG4838-PA 13
GE25350-PA CG9805-PA 1
GE16124-PA CG13403-PA 1
GE16667-PA CG14626-PA 1
6775.g2928.t1 CG10864-PA 1
6775.g2928.t1 CG8713-PA 2
6775.g2928.t1 CG9194-PA 3
6775.g2928.t1 CG42340-PB 4
6775.g2928.t1 CG9361-PA 5
6775.g2928.t1 CG34396-PD 5
6775.g2928.t1 CG9637-PC 6
GE16254-PA CG3071-PA 1
0.g1155.t2 CG42230-PK 1
0.g1155.t2 CG42230-PC 1
0.g1155.t2 CG42230-PJ 1
0.g1155.t2 CG42230-PE 1
0.g1155.t2 CG42230-PI 1
0.g1155.t2 CG42230-PH 1
0.g1155.t2 CG42230-PG 1
0.g1155.t2 CG42230-PF 1
0.g1155.t1 CG42230-PK 1
0.g1155.t1 CG42230-PC 1
0.g1155.t1 CG42230-PJ 1
0.g1155.t1 CG42230-PE 1
0.g1155.t1 CG42230-PI 1
0.g1155.t1 CG42230-PH 1
0.g1155.t1 CG42230-PG 1
0.g1155.t1 CG42230-PF 1
GE13315-PA CG2608-PA 1
GE10174-PA CG1213-PD 1
GE10174-PA CG1213-PB 1
GE10174-PA CG1213-PC 1
GE10174-PA CG1213-PA 1
GE10174-PA CG1086-PK 13
GE15951-PA CG1697-PA 1
GE15610-PA CG10597-PA 1
GE16792-PA CG3125-PE 1
GE16792-PA CG3125-PD 1
GE16792-PA CG3125-PC 1
GE16792-PA CG3125-PB 1
GE16792-PA CG3125-PA 1
GE10052-PA CG31327-PA 1
GE10052-PA CG31533-PA 1
GE16985-PA CG4290-PA 1
GE16985-PA CG15072-PA 2
GE16985-PA CG6117-PB 17
GE16985-PA CG10033-PB 21
GE16985-PA CG12066-PB 22
GE16985-PA CG2049-PC 24
GE16985-PA CG2049-PK 24
GE16985-PA CG2049-PL 24
GE16985-PA CG2049-PJ 24
GE16985-PA CG2049-PE 25
GE24560-PH CG14734-PA 1
GE21138-PA CG32333-PA 1
GE21138-PA CG32333-PC 1
GE14038-PA CG8622-PA 1
GE16133-PA CG11071-PA 1
GE16133-PA CG9768-PA 2
GE16133-PA CG31753-PD 5
GE16133-PA CG31753-PC 5
GE16133-PA CG31753-PB 5
GE16133-PA CG31753-PF 5
GE16133-PA CG7847-PC 5
GE16133-PA CG7847-PB 5
GE16133-PA CG2932-PA 5
GE16133-PA CG10309-PB 5
GE16133-PA CG12296-PA 6
GE16133-PA CG12296-PB 6
6397.g2663.t1 CG7641-PB 1
6397.g2663.t1 CG7641-PA 1
6397.g2663.t1 CG42683-PA 6
2.g1595.t1 CG30456-PB 1
2.g1595.t1 CG30456-PC 1
2.g1595.t1 CG15611-PB 2
2.g1595.t1 CG15611-PA 2
0.g616.t1 CG10297-PA 1
0.g616.t1 CG10533-PA 3
0.g616.t1 CG32405-PA 3
0.g616.t1 CG6955-PA 3
0.g616.t1 CG10534-PA 4
0.g616.t1 CG10530-PA 4
0.g616.t1 CG18779-PA 4
0.g616.t1 CG10529-PA 5
1.g682.t1 CG6122-PA 1
1.g682.t1 CG6137-PC 1
1.g682.t1 CG6137-PA 1
1.g682.t1 GO3-PF 2
1.g682.t1 GO3-PE 2
1.g682.t1 GO3-PD 2
1.g682.t1 GO2-PE 5
1.g682.t1 GO2-PC 5
1.g682.t1 GO2-PB 5
GE15736-PA CG1402-PB 1
GE15736-PA CG9235-PA 6
GE25476-PA CG5840-PA 1
GE15736-PB CG32698-PB 2
GE15736-PB CG32698-PA 2
GE15696-PA CG42308-PB 1
GE15696-PA CG42308-PA 1
4.g1443.t1 CG2031-PA 1
4.g1443.t1 CG2023-PA 2
GE10077-PA CG6962-PA 1
GE11435-PA CG4692-PA 1
GE11435-PA CG4692-PB 1
GE23895-PA CG34133-PC 1
GE23895-PA CG34133-PB 1
GE23895-PB CG34133-PB 1
GE23895-PB CG34133-PC 1
GE25947-PA CG8132-PA 1
GE25947-PA CG7067-PA 2
GE15579-PB CG12990-PA 1
GE15579-PB CG30471-PB 2
GE15579-PB CG11353-PB 2
GE15579-PB CG11353-PA 2
GE15579-PB CG9447-PB 6
GE23846-PA CG14514-PA 1
GE16400-PA CG10706-PL 1
GE16400-PA CG10706-PP 1
GE16400-PA CG10706-PK 1
GE16400-PA CG10706-PN 1
GE16400-PA CG10706-PI 1
GE16400-PA CG10706-PQ 1
GE16400-PA CG10706-PM 1
GE16400-PA CG10706-PO 1
GE16400-PA CG10706-PH 1
GE16400-PA CG10706-PJ 1
GE19509-PA CG5723-PE 1
GE19509-PA CG5723-PD 1
GE19509-PA CG5723-PB 1
GE19509-PA CG42338-PE 1
GE19509-PA CG42338-PH 1
GE19509-PA CG42338-PK 1
GE19509-PA CG42338-PF 1
GE19509-PA CG32659-PA 1
GE19509-PA CG42338-PN 1
GE19509-PA CG42338-PJ 1
GE19509-PA CG42338-PI 1
GE19509-PA CG42338-PG 1
GE19509-PA CG42338-PM 1
GE19509-PA CG42338-PL 1
GE25436-PA CG1129-PA 1
GE25436-PA CG1129-PB 1
GE25436-PA CG1129-PC 2
GE20891-PA CG3647-PA 1
GE20891-PA CG3647-PB 1
GE20891-PA CG3647-PC 1
GE20891-PA CG3647-PD 1
GE20891-PA CG15011-PA 2
0.g768.t6 CG1246-PC 1
0.g768.t6 CG1246-PB 1
0.g768.t6 CG1143-PA 2
0.g768.t1 CG33233-PC 1
0.g768.t1 CG33234-PD 1
0.g768.t1 CG33234-PB 2
0.g1645.t1 CG34116-PA 1
0.g768.t2 CG42304-PA 1
0.g768.t2 CG33233-PC 1
0.g768.t2 CG33234-PD 1
0.g768.t2 CG42303-PA 1
0.g768.t2 CG12783-PC 6
0.g768.t2 CG12783-PB 6
GE14388-PA CG3363-PB 1
GE14388-PA CG3363-PA 1
1.g1625.t2 CG30345-PB 1
1.g1625.t2 CG30344-PA 1
1.g1625.t2 CG8046-PB 3
1.g1625.t2 CG8008-PB 4
GE12630-PA CG31692-PB 1
GE12630-PA CG31692-PA 1
GE21306-PA CG32354-PA 1
1.g1625.t1 CG30345-PB 1
1.g1625.t1 CG30344-PA 2
1.g1625.t1 CG8008-PB 3
GE17699-PA CG6847-PA 1
GE17699-PA CG5966-PA 2
GE17699-PA CG17292-PB 9
GE17699-PA CG17292-PA 9
GE17699-PA CG18258-PA 11
GE17699-PA CG5665-PC 12
0.g721.t1 CG32365-PA 1
GE16038-PA CG15645-PA 1
GE16038-PA CG13732-PB 1
GE16038-PA CG13732-PA 1
6096.g2119.t2 CG12559-PG 1
6096.g2119.t2 CG12559-PH 1
6096.g2119.t2 CG12559-PC 1
6096.g2119.t2 CG12559-PD 1
6096.g2119.t2 CG12559-PE 1
GE10141-PA CG1088-PB 1
GE10141-PA CG1088-PA 1
GE17497-PB CG10777-PB 1
GE17497-PB CG10077-PA 1
GE17497-PB CG10279-PI 1
GE17497-PB CG10279-PE 1
GE17497-PB CG10279-PF 1
GE17497-PB CG10279-PB 1
GE17497-PB CG10279-PC 1
GE17497-PB CG10279-PH 1
GE17497-PB CG10279-PD 1
GE17497-PB CG10279-PA 1
GE17497-PB CG10279-PK 3
GE17497-PB CG10279-PJ 3
GE17497-PB CG10279-PL 3
GE17497-PB CG10279-PM 3
1.g1692.t1 CG2346-PA 1
GE15427-PA CG1986-PA 1
GE15427-PA CG6431-PC 9
GE15427-PA CG10116-PA 9
GE20027-PA CG5893-PA 1
GE17767-PA CG34329-PA 1
GE17767-PA CG11501-PA 2
GE13426-PA CG30052-PA 1
4.g1710.t1 CG10379-PB 1
4.g1710.t1 CG10379-PA 1
GE20831-PA CG4461-PA 1
GE25566-PB CG17836-PA 1
GE25566-PB CG17836-PB 1
GE25566-PB CG17836-PE 2
GE25566-PB CG17836-PD 2
GE25566-PB CG17836-PC 2
1.g1627.t1 CG8046-PA 1
1.g1627.t1 CG8046-PB 1
1.g1627.t1 CG30344-PA 3
1.g1627.t1 CG8008-PA 5
GE16173-PA CG11907-PC 1
GE16173-PA CG11907-PB 1
GE16173-PA CG11907-PA 1
GE16173-PA CG31911-PA 2
0.g1703.t1 CG4573-PA 1
0.g1703.t1 CG4561-PA 1
0.g1703.t1 CG4609-PA 1
0.g1703.t1 CG4609-PC 1
0.g1703.t1 CG4609-PB 2
GE22370-PA CG10586-PA 1
GE22370-PA CG10587-PB 3
GE22370-PA CG8299-PA 11
GE22370-PA CG32260-PA 14
GE22370-PA CG7996-PB 16
GE22370-PA CG7996-PA 16
GE22370-PA CG8170-PB 17
GE22370-PA CG13744-PA 17
GE22370-PA CG1304-PA 17
GE22370-PA CG17012-PA 18
GE22370-PA CG17477-PA 19
GE16532-PA CG11420-PA 1
GE16532-PA CG7693-PF 8
GE16532-PA CG7693-PE 8
GE16532-PA CG7693-PC 8
GE16532-PA CG7693-PB 8
GE16532-PA CG7693-PA 8
GE16532-PA CG5182-PA 9
0.g1291.t1 CG6485-PA 1
GE18966-PA CG9048-PA 1
GE20351-PB CG2162-PC 1
GE20351-PB CG2162-PA 1
GE20351-PB CG2162-PB 1
GE20351-PB CG1274-PC 2
GE20351-PB CG1274-PB 2
GE20351-PB CG1274-PA 2
GE20351-PC CG32484-PA 1
GE20351-PC CG1271-PA 1
GE20351-PC CG1271-PD 1
GE20351-PC CG2162-PB 1
GE20351-PC CG1271-PB 1
GE20351-PC CG2162-PC 1
GE20351-PC CG2162-PA 1
GE20351-PC CG1271-PC 1
GE17497-PA CG10777-PB 1
GE17497-PA CG10077-PA 1
GE17497-PA CG10279-PI 1
GE17497-PA CG10279-PE 1
GE17497-PA CG10279-PF 1
GE17497-PA CG10279-PB 1
GE17497-PA CG10279-PC 1
GE17497-PA CG10279-PH 1
GE17497-PA CG10279-PD 1
GE17497-PA CG10279-PA 1
GE17497-PA CG10279-PK 3
GE17497-PA CG10279-PJ 3
GE17497-PA CG10279-PL 3
GE17497-PA CG10279-PM 3
GE20351-PA CG2162-PC 1
GE20351-PA CG2162-PA 1
GE20351-PA CG2162-PB 1
GE11869-PA CG43370-PD 1
GE24517-PA CG5641-PA 1
1.g1445.t1 LA2-PC 3
1.g1445.t1 LA2-PA 3
GE16715-PA CG14804-PA 1
GE14320-PA CG11299-PC 1
GE14320-PA CG11299-PB 1
GE14320-PA CG11299-PA 1
GE19139-PA CG2070-PA 1
GE19139-PA CG2065-PA 3
GE16225-PA CG3587-PA 1
3.g817.t1 CG1387-PA 1
3.g817.t1 CG18009-PE 1
3.g817.t1 CG18009-PF 1
3.g817.t1 CG18009-PG 1
3.g817.t1 CG18009-PH 1
2.g1622.t1 CG9825-PA 1
2.g1622.t1 CG12490-PB 1
2.g1622.t1 CG30265-PA 1
2.g1622.t1 CG9826-PA 1
2.g1622.t1 CG9826-PB 1
2.g1622.t1 CG30272-PA 1
2.g1622.t1 CG7881-PA 1
2.g1622.t1 FS15-PB 6
2.g1622.t1 CG15095-PA 6
2.g1622.t1 CG15095-PB 6
GE17048-PA CG32645-PB 1
GE17048-PA CG14219-PA 6
GE17048-PA CG14204-PA 6
2.g926.t2 CG42672-PG 1
2.g926.t2 CG42672-PN 1
2.g926.t2 CG42672-PL 1
2.g926.t2 CG42672-PF 1
2.g926.t2 CG42672-PD 1
2.g926.t2 CG42672-PJ 1
2.g926.t2 CG42672-PM 1
2.g926.t2 CG42672-PH 1
2.g926.t2 CG33106-PC 2
2.g926.t2 CG4719-PB 8
2.g926.t2 CG11020-PA 8
2.g926.t2 CG11020-PB 8
2.g926.t2 CG11020-PE 8
2.g926.t2 CG17142-PA 8
2.g926.t1 CG42672-PG 1
2.g926.t1 CG42672-PF 1
2.g926.t1 CG42672-PN 1
2.g926.t1 CG42672-PL 1
2.g926.t1 CG42672-PH 1
2.g926.t1 CG42672-PJ 1
2.g926.t1 CG42672-PM 1
2.g926.t1 CG42672-PD 1
2.g926.t1 CG33106-PC 2
2.g926.t1 CG32096-PG 6
2.g926.t1 CG32096-PB 6
2.g926.t1 CG4719-PA 7
2.g926.t1 CG11020-PD 7
2.g926.t1 CG11168-PA 9
2.g926.t1 CG32156-PO 10
2.g926.t1 CG32156-PL 10
2.g926.t1 CG32156-PJ 10
2.g926.t1 CG32156-PI 10
2.g926.t1 CG32156-PG 10
GE20359-PA CG1291-PA 1
GE25173-PA CG14299-PC 1
GE25173-PA CG14299-PD 1
GE14288-PA CG30411-PA 1
GE20316-PA CG13801-PA 1
GE20316-PA CG31693-PA 3
GE23886-PA CG7788-PA 1
GE23886-PA CG5370-PA 2
GE23886-PA CG7863-PA 4
0.g1058.t1 CG11262-PA 1
0.g1058.t1 CG10749-PA 1
0.g1058.t1 CG31693-PA 2
0.g1058.t1 CG31693-PB 2
0.g1058.t1 CG13801-PA 3
GE24531-PA CG10042-PB 1
GE24531-PA CG10042-PA 1
GE16089-PA CG9514-PA 1
GE16089-PA CG9503-PA 1
GE16089-PA CG9518-PA 1
GE16089-PA CG9517-PB 1
GE16089-PA CG9517-PA 1
GE16089-PA CG6142-PA 2
GE16089-PA CG9521-PA 3
GE16089-PA CG1152-PA 4
GE16089-PA CG12539-PA 7
GE15322-PA CG1532-PA 1
GE12006-PA CG43069-PA 1
6196.g2282.t1 CG14561-PA 1
GE10229-PA CG31482-PA 1
GE10229-PA CG4270-PB 5
GE12110-PA CG16741-PA 1
GE24619-PA CG31374-PB 1
GE24619-PA CG31374-PC 1
GE24619-PA CG31374-PF 1
GE24619-PA CG31374-PG 1
GE24619-PA CG31374-PD 1
GE24619-PA CG31374-PE 1
GE24619-PA CG31374-PA 1
GE10848-PA CG7917-PA 1
GE10848-PA CG7911-PA 2
GE13462-PA CG8854-PC 1
GE13462-PA CG8854-PB 1
GE24661-PA CG14694-PA 1
GE24661-PA CG6574-PA 2
GE24661-PA CG17036-PA 3
GE16522-PA CG33513-PC 1
GE16522-PA CG33513-PF 1
GE16522-PA CG33513-PE 1
GE16522-PA CG33513-PD 1
GE16522-PA CG33513-PB 1
GE16522-PA CG33513-PA 1
4.g1667.t1 CG4374-PB 1
4.g1667.t1 CG4374-PC 1
4.g1667.t1 CG11966-PA 2
GE18624-PA CG5547-PD 1
GE18624-PA CG5547-PB 1
GE18624-PA CG5547-PC 1
7102.g3022.t1 CG15497-PA 1
GE17116-PA CG12480-PB 1
GE17116-PA CG12480-PA 1
GE10432-PA CG7601-PA 1
GE10432-PA CG31937-PA 2
GE10432-PA CG9265-PD 7
GE10432-PA CG9265-PC 7
GE10432-PA CG9265-PB 7
GE10432-PA CG9265-PA 7
GE18624-PB CG5547-PC 1
GE18624-PB CG5547-PD 1
GE18624-PB CG5547-PB 1
GE18624-PB CG5547-PA 2
4.g2134.t1 CG13650-PB 1
GE23381-PA CG31371-PB 1
GE23381-PA CG31371-PC 1
GE18855-PA CG3841-PB 1
GE18855-PA CG3841-PA 1
GE18855-PA CG4382-PB 2
GE18855-PA CG8425-PB 4
GE18855-PA CG8425-PA 4
3.g10.t1 CG32816-PA 1
3.g10.t1 CG32816-PB 1
GE25976-PA CG33677-PC 1
GE25976-PA CG33677-PB 1
GE22015-PA CG4994-PC 1
GE22015-PA CG4994-PB 1
GE22015-PA CG4994-PA 1
GE22015-PA CG9090-PA 2
GE25506-PB CG7780-PA 1
GE23991-PA CG17121-PA 1
GE23991-PA CG13833-PA 2
GE23991-PA CG2254-PA 5
GE23991-PA CG9265-PD 5
GE23991-PA CG9265-PC 5
GE23991-PA CG9265-PB 5
GE23991-PA CG9265-PA 5
GE23991-PA CG13284-PA 6
GE23991-PA CG13284-PD 6
GE23991-PA CG13284-PB 6
GE23991-PA CG13284-PC 6
GE23991-PA CG31810-PA 7
GE21489-PA CG4769-PB 1
GE21489-PA CG4769-PA 1
GE21489-PA CG14508-PA 2
GE20760-PA CG32351-PA 1
GE20760-PA CG6372-PA 1
GE20760-PA CG18369-PA 2
GE20760-PA CG4439-PA 2
GE12156-PA CG10543-PE 1
GE12156-PA CG10543-PA 1
GE12156-PA CG10543-PF 1
GE12156-PA CG10543-PD 1
GE12156-PA CG11398-PA 8
GE13716-PA CG10795-PA 1
GE13716-PA CG12127-PB 2
GE13716-PA CG12127-PA 2
6677.g2891.t1 CG11094-PC 1
6677.g2891.t1 CG11094-PB 1
6677.g2891.t1 CG11094-PD 1
6677.g2891.t1 CG11094-PA 1
6677.g2891.t1 CG11094-PE 1
GE18193-PA CG3151-PI 1
GE18193-PA CG3151-PB 1
GE18193-PA CG3151-PC 1
GE18193-PA CG3151-PH 1
GE18193-PA CG3151-PG 1
GE18193-PA CG3151-PF 1
GE18193-PA CG3151-PE 1
GE18193-PA CG3151-PJ 1
GE18193-PA CG4396-PD 2
GE18193-PA CG4396-PF 2
GE18193-PA CG4396-PE 2
GE18193-PA CG4396-PB 2
GE18193-PA CG4396-PA 2
GE18193-PA CG4396-PC 2
GE18193-PA CG4262-PC 3
GE18193-PA CG4262-PB 3
GE18193-PA CG4262-PA 3
GE18193-PA CG4262-PD 3
GE18193-PA CG3056-PB 4
GE18193-PA CG43770-PX 5
GE18193-PA CG43065-PM 9
GE18193-PA CG43065-PG 9
GE18490-PA CG6508-PA 1
GE18490-PA CG17134-PA 2
GE12139-PA CG34202-PA 1
4.g224.t1 CG43224-PF 1
GE15703-PA CG8300-PA 1
GE24292-PA CG4843-PC 1
1.g399.t1 CG15437-PA 1
1.g399.t1 CG4443-PA 7
1.g399.t1 CG7656-PE 8
1.g399.t1 CG7656-PD 8
1.g399.t1 CG3018-PD 8
1.g399.t1 CG3018-PC 8
1.g399.t1 CG3018-PB 8
1.g399.t1 CG3018-PA 8
1.g399.t1 CG2257-PB 10
1.g399.t1 CG2257-PC 10
1.g399.t1 CG2257-PA 10
GE20513-PA CG13295-PA 1
GE11656-PA CG33197-PD 1
5.g7.t2 CG1674-PJ 1
5.g7.t2 CG1674-PK 1
5.g7.t2 CG1674-PH 1
5.g7.t2 CG1674-PF 1
5.g7.t2 CG1674-PE 1
5.g7.t2 CG1674-PL 1
5.g7.t2 CG1674-PB 2
GE19257-PA CG11784-PB 1
GE19257-PA CG11784-PA 1
3.g753.t1 CG7893-PC 1
3.g753.t1 CG7893-PB 1
3.g753.t1 CG7893-PA 1
3.g753.t1 EF3-PF 2
3.g753.t1 EF3-PA 2
3.g753.t1 EF3-PG 2
3.g753.t1 EF3-PK 2
3.g753.t1 EF3-PJ 2
3.g753.t1 EF3-PC 2
3.g753.t1 EF3-PE 2
3.g753.t1 EF3-PB 2
3.g753.t1 EF4-PA 3
GE13249-PA CG33533-PB 1
GE13249-PA CG33533-PA 1
GE13249-PA CG2839-PA 4
2.g817.t1 CG30473-PA 1
1.g163.t1 CG14351-PE 1
1.g163.t1 CG14351-PC 1
1.g163.t1 CG14351-PD 1
1.g163.t1 CG14351-PB 1
1.g163.t1 CG14351-PA 1
4.g1272.t1 CG8538-PB 1
4.g1272.t1 CG8538-PD 1
4.g1272.t1 CG8538-PC 1
4.g1272.t2 CG8538-PB 1
4.g1272.t2 CG8538-PD 1
4.g1272.t2 CG8538-PC 1
GE20948-PA CG12104-PA 1
GE21343-PF CG4894-PC 1
GE21343-PF CG4894-PA 1
GE21343-PF CG4894-PJ 1
GE21343-PF CG4894-PH 1
GE21343-PF CG4894-PF 1
GE21343-PF CG4894-PD 1
GE21343-PF CG4894-PG 1
GE21343-PF CG4894-PE 1
GE21343-PF CG4894-PB 1
GE21343-PF CG4894-PI 1
GE10645-PA CG14549-PA 1
3.g449.t2 CG32603-PA 2
4.g2025.t1 CG31324-PA 1
GE14429-PA CG42361-PA 1
GE12026-PB CG11949-PA 1
GE12026-PB CG11949-PC 1
GE12026-PB CG11949-PE 1
GE12026-PB CG11949-PB 1
GE12026-PB CG31536-PC 2
GE11718-PA CG8190-PA 1
GE11718-PB CG8190-PA 1
GE13889-PA CG15088-PD 1
GE13889-PA CG15088-PC 1
GE13889-PA CG8850-PA 1
GE13889-PA CG8850-PB 1
GE13889-PA CG1698-PA 1
GE13889-PA CG15279-PD 1
GE13889-PA CG4476-PB 1
GE13889-PA CG15279-PA 1
GE13889-PA CG15279-PB 1
GE13889-PA CG7075-PB 8
GE13987-PA CG6510-PA 1
GE23602-PA ED28-PA 1
1.g910.t1 CG34126-PF 2
GE23303-PB CG2196-PB 1
GE23303-PB CG2187-PB 1
GE23303-PB CG2187-PA 1
GE23303-PB CG2191-PA 1
GE23303-PB CG31262-PB 9
GE23303-PB CG31262-PE 9
GE13068-PB CG30015-PB 1
GE13068-PB CG30015-PA 1
GE13068-PB CG30015-PF 1
GE13068-PB CG30015-PG 1
GE13068-PB CG30015-PE 1
GE13068-PB CG30015-PC 1
GE13068-PB CG30015-PD 1
GE21646-PA CG8268-PA 1
GE12240-PA CG6613-PA 1
GE12240-PA CG11534-PA 2
GE25380-PA CG14029-PD 1
GE25380-PA CG14029-PA 1
GE25380-PA CG14029-PC 1
GE10390-PB CG10367-PA 1
GE10390-PB CG10367-PB 1
GE10390-PB CG10367-PC 1
1.g1043.t1 CG3811-PC 1
1.g1043.t1 CG3811-PB 1
1.g1043.t1 CG3811-PA 1
1.g1043.t1 CG3811-PD 1
1.g1043.t1 CG3811-PE 1
1.g1043.t1 CG17855-PA 2
1.g1043.t1 CG31634-PA 3
1.g1043.t1 CG3382-PA 5
GE11822-PA CG5550-PB 2
GE11822-PA CG30280-PC 5
GE11822-PA CG1791-PA 6
GE11822-PA CG1791-PB 6
GE25958-PA CG8176-PA 1
GE25958-PA CG8176-PB 1
GE25958-PA CG8176-PC 1
GE25958-PA CG8176-PD 1
GE11822-PB CG5550-PA 1
GE11822-PB CG9500-PA 4
GE11822-PB CG8642-PB 5
GE13505-PA CG8996-PB 1
GE13505-PA CG8996-PA 1
GE17103-PA CG11156-PA 1
GE17103-PA CG8114-PA 2
GE17103-PA CG8114-PE 2
GE17103-PA CG8114-PB 2
GE17403-PB CG7992-PA 1
GE16868-PA CG15571-PA 1
GE17403-PA CG7992-PA 1
GE20970-PA CG9186-PA 1
GE20970-PA CG9186-PB 1
GE14126-PA CG8256-PD 1
GE14126-PA CG8256-PA 1
GE14126-PA CG8256-PB 1
GE14126-PA CG8256-PC 1
GE14126-PA CG2137-PA 1
GE14126-PA CG7311-PD 2
2.g754.t1 CG13941-PA 1
2.g754.t1 CG12505-PA 2
GE13742-PA CG4050-PB 1
GE13742-PA CG4050-PA 1
GE13742-PA CG4341-PA 4
GE13742-PA CG4341-PC 4
GE19280-PA CG42332-PF 1
GE19280-PA CG42332-PD 1
GE19280-PA CG42332-PB 1
GE19280-PA CG42332-PG 1
GE19280-PA CG42332-PE 1
6203.g2322.t1 CG7204-PA 1
6203.g2322.t1 CG34406-PA 4
6203.g2322.t1 CG3941-PA 11
6203.g2322.t1 CG17385-PA 11
6203.g2322.t1 CG31670-PD 11
6203.g2322.t1 CG31670-PB 11
6203.g2322.t1 CG31670-PC 11
6203.g2322.t1 CG31670-PA 11
6203.g2322.t1 CG6808-PB 13
6203.g2322.t1 CG6808-PA 13
6203.g2322.t1 CG3242-PA 13
6203.g2322.t1 CG31224-PA 14
6203.g2322.t1 CG8643-PB 14
6203.g2322.t1 CG8301-PA 14
6203.g2322.t1 CG8643-PA 14
6203.g2322.t1 CG18262-PA 15
GE26043-PA CG4067-PD 1
GE26043-PA CG4067-PB 1
GE26043-PA CG4067-PE 1
GE26043-PA CG4067-PC 1
GE26043-PA CG4067-PA 1
GE26043-PA CG18466-PB 2
GE26043-PA CG18466-PA 2
GE21795-PA CG32076-PA 1
1.g912.t1 CG8892-PD 1
1.g912.t1 CG8892-PE 1
1.g912.t1 CG8892-PB 1
1.g912.t1 CG8892-PC 1
1.g912.t1 CG8891-PA 2
GE23294-PB CG42233-PB 1
GE18704-PA CG16858-PA 1
GE18704-PA CG4145-PA 2
GE18704-PA CG4145-PB 2
GE18704-PA CG4145-PC 2
GE26298-PA CG9297-PB 1
GE26298-PA CG9297-PA 1
GE26298-PA CG6148-PA 2
GE26298-PA CG6148-PB 2
GE10575-PA CG5984-PA 1
GE17797-PA CG34026-PA 1
GE17797-PA CG30413-PA 2
GE24029-PA CG33093-PA 1
GE24029-PA CG33099-PA 2
GE24029-PA CG5346-PA 3
GE19016-PB CG16873-PB 1
GE19016-PB CG16873-PA 1
GE12227-PA CG34368-PD 1
GE12227-PA CG34368-PC 1
GE19016-PA CG16873-PB 1
GE19016-PA CG16873-PA 1
GE19016-PA CG33115-PA 3
GE19016-PA CG8942-PA 6
GE19016-PA CG18146-PA 6
GE26415-PA CG6974-PA 1
GE16232-PA CG4025-PA 1
4.g2094.t1 CG11908-PA 1
GE19444-PA CG11066-PA 1
GE19444-PA CG11066-PB 1
GE19444-PB CG11066-PA 1
GE19444-PB CG11066-PB 1
GE14160-PA CG6741-PA 1
GE14160-PA CG6741-PC 1
GE14160-PA CG6741-PB 1
GE10293-PA CG43342-PA 1
3.g411.t1 CG1640-PB 1
3.g411.t1 CG1640-PF 1
3.g411.t1 CG1640-PA 1
3.g411.t1 CG1640-PE 1
3.g411.t1 CG1640-PD 1
3.g411.t1 CG1640-PC 1
GE10602-PA CG31076-PB 1
GE10602-PA CG31274-PA 2
GE10602-PA CG31274-PB 2
GE10602-PA SK4-PA 2
6309.g2560.t1 CG13061-PA 1
GE13867-PA CG18608-PA 1
GE13867-PA CG15107-PB 2
GE13867-PA CG15107-PA 2
GE16586-PA CG3923-PA 1
1.g658.t1 CG31869-PC 1
1.g658.t1 CG31869-PA 1
1.g658.t1 CG31869-PB 1
GE24289-PA CG4898-PE 1
GE24289-PA CG4898-PH 1
GE22248-PA CG7450-PB 1
GE22248-PA CG7450-PA 1
1.g931.t1 CG7231-PF 1
1.g931.t1 CG7231-PD 1
1.g931.t1 CG7231-PC 1
1.g931.t1 CG7231-PE 1
GE22248-PC CG7450-PB 1
GE22248-PC CG7450-PA 1
GE22248-PB CG7450-PB 1
GE22248-PB CG7450-PA 1
6261.g2507.t1 CG42570-PB 1
6261.g2507.t1 CG42570-PA 1
6261.g2507.t1 CG12209-PA 2
GE12692-PA CG10621-PA 1
GE12692-PA CG10623-PA 2
GE18442-PA CG16947-PB 1
GE18442-PA CG16947-PA 1
GE20194-PA CG6083-PA 1
GE20194-PA CG6084-PC 3
GE20194-PA CG6084-PD 3
GE20194-PA CG12766-PA 5
GE20194-PA CG10863-PA 6
2.g992.t1 CG9236-PB 1
GE23454-PA CG2916-PB 1
GE23454-PA CG2916-PA 1
GE23454-PA CG4173-PA 1
2.g1228.t1 CG17530-PA 2
2.g1228.t1 CG17533-PA 2
2.g1228.t1 CG17525-PA 5
6198.g2296.t1 CG32445-PA 1
6198.g2296.t1 CG10467-PA 2
6198.g2296.t1 CG32444-PA 3
GE26020-PA CG33303-PB 1
GE26020-PA CG33303-PA 1
GE16289-PB CG14422-PA 1
GE16289-PA CG10672-PA 3
GE16289-PA CG7113-PA 4
GE16289-PA CG31546-PA 8
GE16289-PA CG13833-PA 8
GE25547-PA CG7700-PA 1
GE18186-PA CG2986-PB 1
GE18186-PA CG2986-PA 1
GE18962-PA CG9088-PE 1
GE18962-PA CG9088-PD 1
GE18962-PA CG9088-PC 1
GE18962-PA CG9088-PB 1
GE18962-PA CG9088-PA 1
GE18962-PA CG33182-PD 2
GE18962-PA CG33182-PC 2
GE18962-PA CG33182-PB 2
GE18962-PA CG33182-PA 2
GE18962-PA CG33182-PE 2
GE19233-PA CG8266-PA 1
GE19233-PA CG8266-PB 1
GE16936-PA CG8636-PA 1
GE20121-PA CG10488-PB 1
GE20121-PA CG10488-PA 1
GE20121-PA CG10704-PB 2
GE20121-PA CG10704-PA 2
2.g1620.t1 CG6622-PD 1
2.g1620.t1 CG6622-PB 1
2.g1620.t1 CG6622-PE 1
2.g1620.t1 CG6622-PC 1
2.g1620.t1 CG6622-PF 1
2.g1620.t1 CG6622-PA 1
2.g1620.t1 CG6518-PA 1
2.g1620.t1 CG1954-PB 2
2.g1620.t1 CG1954-PA 3
1.g482.t1 CG42533-PJ 1
1.g482.t1 CG42533-PB 1
1.g482.t1 CG42533-PE 1
1.g482.t1 CG42533-PH 1
1.g482.t1 CG42533-PI 1
1.g482.t1 CG42533-PG 1
1.g482.t1 CG42533-PC 1
1.g482.t1 CG42533-PD 1
1.g482.t1 CG42533-PK 1
1.g482.t1 CG11376-PA 2
GE18997-PA CG7371-PA 1
GE20130-PA CG4328-PB 1
GE20130-PA CG10699-PE 3
GE20130-PA CG10699-PA 3
GE20130-PA CG10699-PF 3
GE20130-PA CG10699-PD 3
GE20130-PA CG10699-PC 3
GE20130-PA CG10699-PB 3
GE20130-PA CG10699-PG 3
GE20130-PA CG1072-PC 4
GE20130-PA CG1072-PB 4
GE20130-PA CG1072-PD 4
GE20130-PA CG10619-PB 5
GE20130-PA CG10619-PA 5
GE20130-PA CG11354-PA 5
GE24644-PA CG6644-PA 1
GE24644-PA CG6633-PB 1
GE24644-PA CG8652-PA 14
GE21414-PA CG1167-PA 1
GE21414-PA CG9375-PA 2
GE21414-PA CG8418-PB 5
GE21414-PA CG8418-PA 5
GE21414-PA CG8500-PA 8
GE21414-PA CG3870-PA 11
GE21414-PA CG12530-PE 12
GE21414-PA CG12530-PD 12
GE21414-PA CG12530-PC 12
GE21414-PA CG12530-PB 12
GE21414-PA CG12530-PA 12
GE21800-PA CG14141-PA 1
GE21800-PA CG7607-PA 2
GE18391-PA CG10158-PB 1
GE18391-PA CG10158-PA 1
2.g1620.t3 CG6622-PB 1
2.g1620.t3 CG6622-PF 1
2.g1620.t3 CG6622-PA 1
2.g1620.t3 CG6622-PE 1
2.g1620.t3 CG6622-PC 1
2.g1620.t3 CG6622-PD 1
2.g1620.t3 CG6518-PA 1
2.g1620.t3 CG10261-PF 5
2.g1620.t3 CG42783-PK 5
2.g1620.t3 CG10261-PE 5
2.g1620.t3 CG42783-PM 5
2.g1620.t3 CG10261-PA 5
2.g1620.t3 CG10261-PC 5
2.g1620.t3 CG42783-PL 5
GE22811-PA CG14744-PC 1
GE22811-PA CG12376-PA 3
GE22811-PA CG5348-PB 4
GE22811-PB CG14744-PC 1
GE22811-PB CG14743-PB 2
GE23510-PA CG6863-PA 1
GE23510-PA CG6863-PB 1
GE23510-PA CG6868-PA 1
GE23510-PA CG32702-PB 2
GE23510-PA CG11864-PA 9
GE11293-PA CG34126-PD 1
GE11293-PA CG34126-PB 1
GE11293-PA CG34126-PE 1
GE11293-PA CG34126-PG 1
GE11293-PA CG34126-PF 1
GE10827-PA CG5463-PA 1
GE15727-PA CG11387-PD 1
GE15727-PA CG11387-PA 1
GE15727-PA CG11387-PE 1
GE15727-PA CG11387-PC 1
GE14875-PA CG3248-PA 1
GE21614-PA CG32379-PB 1
GE21614-PA CG8562-PA 3
GE21614-PA CG18417-PA 4
GE21403-PA CG32255-PA 1
GE21403-PA CG32258-PA 2
GE21403-PA CG32258-PB 2
GE21403-PA CG32261-PA 4
4.g1533.t2 CG6455-PC 1
4.g1533.t2 CG6439-PB 1
4.g1533.t2 CG6439-PA 1
4.g1533.t2 CG32026-PA 4
GE12417-PA CG8457-PA 1
GE12417-PA CG10833-PA 18
GE12417-PA CG9964-PA 19
GE12417-PA CG11715-PA 22
GE12417-PA CG10842-PA 23
1.g774.t5 CG42281-PM 1
1.g774.t5 CG42281-PK 1
1.g774.t5 CG42281-PJ 1
1.g774.t4 CG42281-PM 1
1.g774.t4 CG42281-PK 1
1.g774.t4 CG42281-PJ 1
1.g774.t4 CG42281-PN 2
1.g774.t4 CG5461-PD 2
GE13006-PA CG33509-PA 1
GE13006-PA CG33510-PB 2
GE26311-PA CG14895-PC 1
GE26311-PA CG14895-PA 1
GE26311-PA CG14895-PD 1
GE26311-PA CG10295-PB 2
GE26311-PA CG10295-PA 2
GE26311-PA CG10295-PC 2
GE26311-PA CG10295-PD 2
GE26311-PA CG5680-PE 12
GE26311-PA CG5680-PF 12
GE26311-PA CG5680-PB 12
GE26311-PA CG15793-PA 13
1.g774.t3 CG42281-PM 1
1.g774.t3 CG42281-PK 1
1.g774.t3 CG42281-PJ 1
GE17489-PA CG2252-PB 1
4.g1054.t1 CG14881-PB 1
5.g8.t2 CG5308-PB 9
5.g8.t2 CG5308-PA 9
GE23525-PA CG7021-PA 1
2.g583.t2 CG8487-PB 1
2.g583.t2 CG8487-PA 1
2.g583.t2 CG8487-PC 1
2.g583.t2 CG31158-PD 5
2.g583.t1 CG8487-PB 1
2.g583.t1 CG8487-PC 1
2.g583.t1 CG8487-PA 1
2.g583.t1 CG31158-PD 5
GE21876-PA CG6928-PA 1
GE21876-PA CG6928-PB 1
GE21876-PA CG6928-PD 1
GE21876-PA CG6928-PC 1
GE21876-PA CG7005-PB 2
GE21876-PA CG7005-PA 2
GE21876-PA CG6125-PB 3
GE21876-PA CG6125-PA 3
GE23387-PA CG15538-PB 1
GE19349-PA CG12911-PB 1
GE12541-PA CG30065-PA 1
GE19003-PA CG14022-PA 1
GE24441-PA CG33977-PA 1
3.g198.t1 CG3208-PA 1
3.g198.t1 CG3208-PB 1
3.g198.t1 CG34435-PA 2
GE10870-PA CG18404-PA 1
GE13551-PA CG1962-PB 1
GE13551-PA CG1962-PA 1
GE21134-PA CG9130-PB 1
GE21134-PA CG9130-PA 1
GE21134-PA CG9129-PA 2
GE17837-PA CG15311-PA 1
GE17837-PB CG15311-PA 1
GE21012-PA CG4162-PA 1
GE12549-PA CG13330-PA 1
GE17486-PA CG2256-PC 1
GE12506-PA CG3850-PA 1
GE12506-PA CG3850-PB 1
GE12506-PA CG4677-PB 3
GE12506-PA CG2052-PA 8
GE12506-PA CG2052-PF 8
GE12506-PA CG2052-PE 8
GE12506-PA CG2052-PC 8
GE12506-PA CG2052-PD 8
GE12506-PA CG3758-PA 9
GE12506-PA CG2120-PB 9
GE12506-PA CG4427-PC 10
GE12506-PA CG4427-PB 10
GE12506-PA CG4427-PA 10
GE12506-PA CG5669-PB 10
GE18756-PA CG14274-PA 1
GE13658-PA CG10138-PA 1
GE13658-PA CG9156-PA 3
GE13658-PA CG2096-PA 4
GE19110-PA CG12172-PA 1
GE19110-PA CG10913-PA 4
GE19110-PA CG9334-PA 7
GE19110-PA CG8137-PA 7
GE19110-PA CG6717-PA 10
GE11495-PA CG30172-PA 1
GE26195-PA CG5844-PA 1
GE26195-PA CG5611-PA 2
GE26195-PA CG6543-PA 4
GE26195-PA CG6543-PB 4
GE18894-PA CG33301-PA 1
GE18894-PA CG16898-PA 1
GE18894-PA CG11889-PA 2
GE18894-PA CG31380-PA 7
GE18894-PA CG9497-PB 14
GE18894-PA CG9497-PA 14
GE18894-PA CG31099-PA 16
GE11931-PA CG42518-PB 1
GE11931-PA CG42518-PA 1
6416.g2690.t1 CG5130-PB 1
6416.g2690.t1 CG5130-PA 1
6416.g2690.t1 CG17723-PG 2
6416.g2690.t1 CG17723-PE 2
6416.g2690.t1 CG17723-PD 2
6416.g2690.t1 CG17723-PC 2
6416.g2690.t1 CG17723-PB 2
6416.g2690.t1 CG17723-PA 2
6416.g2690.t1 CG17723-PF 2
GE21037-PA CG42846-PA 2
GE12804-PA CG42635-PA 1
GE15648-PA CG9672-PA 1
GE15648-PA CG9649-PA 11
GE22160-PA CG6456-PA 1
GE14093-PA CG18243-PC 1
GE14093-PA CG18243-PB 1
6189.g2274.t1 CG11425-PA 1
6189.g2274.t1 CG8805-PA 4
GE24978-PA CG6475-PC 1
GE24978-PA CG4302-PA 1
GE24683-PA CG6465-PA 1
GE24683-PA CG6726-PA 1
GE24683-PA CG6726-PB 1
GE24683-PA CG17109-PA 2
GE24683-PA CG6738-PA 3
0.g375.t1 CG7108-PA 1
0.g375.t1 CG7083-PA 1
GE25111-PA CG4583-PC 1
GE25111-PA CG4583-PB 1
GE25658-PA CG43122-PD 1
GE23775-PA CG4849-PA 1
GE23775-PA CG2238-PA 1
GE23775-PA CG2238-PB 1
GE23775-PA CG2238-PC 1
GE12606-PA CG10756-PA 1
GE19275-PA CG8805-PA 1
GE19275-PA CG8804-PA 2
GE19275-PA CG8804-PB 2
GE19275-PA CG8804-PC 2
GE19275-PA CG11440-PA 5
GE23581-PA CG11858-PA 1
GE13361-PA CG17124-PB 1
GE13361-PA CG17124-PA 1
GE26088-PA CG5214-PA 1
GE26088-PA CG5599-PA 2
GE26088-PA CG5261-PE 3
GE26088-PA CG5261-PC 3
GE26088-PA CG5261-PA 3
GE26088-PA CG5261-PD 3
GE26088-PA CG5261-PF 3
GE26088-PA CG5261-PB 3
GE15564-PA CG7846-PA 1
GE12366-PA CG7776-PE 1
GE12366-PA CG7776-PD 1
GE12366-PA CG7776-PB 1
GE12366-PA CG7776-PA 1
GE12366-PA CG7776-PC 1
GE13909-PA CG17669-PA 1
GE13909-PA CG5519-PA 1
GE13909-PA CG2261-PA 5
GE13909-PA CG1109-PB 6
GE13909-PA CG1109-PA 6
GE25407-PA CG9795-PD 1
GE25407-PA CG9795-PC 1
GE25407-PA CG9795-PB 1
GE25407-PA CG9795-PA 1
GE26015-PA CG3953-PA 1
GE18716-PA CG8869-PA 1
GE18716-PA CG6580-PA 5
GE18716-PA CG4914-PA 22
GE18716-PA CG17571-PA 23
GE10169-PA CG42675-PF 1
GE10169-PA CG42675-PC 1
GE10169-PA CG42675-PB 1
GE10169-PA CG42675-PE 1
1.g691.t2 CG31868-PC 2
1.g691.t1 CG31868-PC 1
GE10323-PA CG6958-PA 1
GE26093-PA CG5252-PA 1
GE15980-PA CG9915-PB 1
GE25564-PA CG14296-PB 1
GE25564-PA CG14296-PA 1
GE25564-PA CG9834-PD 2
GE25564-PA CG9834-PB 2
GE25564-PA CG9834-PC 2
GE25564-PA CG9834-PA 2
GE19243-PA CG8226-PA 1
GE20405-PA CG7548-PA 1
GE19901-PA CG7724-PA 1
GE24353-PA CG8884-PE 1
GE24353-PA CG8884-PD 1
GE24353-PA CG8884-PC 1
GE24353-PA CG8884-PA 1
GE24353-PA CG8884-PG 1
GE13569-PA CG8531-PA 1
GE10948-PA CG1635-PA 1
GE10948-PA CG1638-PB 1
GE10948-PA CG1774-PA 2
GE22385-PA CG4042-PB 1
GE22385-PA CG4042-PA 1
GE10286-PA CG7073-PE 1
GE10286-PA CG7073-PC 1
GE10286-PA CG7073-PD 1
GE10286-PA CG7073-PA 1
GE10286-PA CG7735-PA 7
4.g1970.t1 CG17192-PA 1
4.g1970.t1 CG6283-PA 1
4.g1970.t1 CG17191-PA 1
4.g1970.t1 CG6675-PB 6
4.g1970.t1 CG18641-PC 9
2.g412.t1 CG34236-PB 1
GE26114-PA CG4009-PB 1
GE26114-PA CG12002-PE 7
GE26114-PA CG12002-PD 7
GE26114-PA CG12002-PC 7
GE26114-PA CG12002-PA 7
GE20176-PB CG5946-PA 1
GE20176-PB CG5946-PF 1
GE20176-PB CG5946-PB 1
GE20176-PB CG5946-PC 1
GE20176-PB CG5946-PD 1
GE20176-PB CG5946-PE 2
GE20176-PB CG10930-PA 13
GE20176-PA CG5946-PA 1
GE20176-PA CG5946-PF 1
GE20176-PA CG5946-PB 1
GE20176-PA CG5946-PC 1
GE20176-PA CG5946-PD 1
GE24019-PA CG5248-PD 1
GE24019-PA CG5248-PA 2
GE13451-PA CG8834-PA 1
GE13451-PA CG8834-PB 1
GE13451-PA CG4830-PA 1
GE13451-PA CG11453-PA 1
GE13451-PA CG4563-PA 2
GE10463-PA SP1029-PA 1
GE10463-PA SP1029-PB 1
GE10463-PA SP1029-PC 1
GE10463-PA CG31445-PB 1
GE10463-PA CG31445-PA 1
GE10463-PA CG11951-PB 1
GE10463-PA CG11951-PA 1
GE10463-PA CG14516-PA 1
GE10463-PA CG14516-PB 1
GE10463-PA CG3502-PB 1
GE10463-PA CG32473-PC 5
GE10463-PA CG5518-PC 7
GE10710-PA CG31087-PA 1
GE10710-PA CG31099-PA 2
GE10710-PA CG10550-PD 6
GE10710-PA CG10550-PC 6
GE10710-PA CG10550-PB 6
GE10710-PA CG10675-PA 11
3.g86.t3 CG32809-PG 2
3.g86.t3 CG32809-PH 2
3.g86.t3 CG32809-PD 2
3.g86.t3 CG32809-PI 2
GE10353-PA CG17109-PA 1
GE10353-PA CG6733-PA 1
GE10353-PA CG6738-PA 1
GE10353-PA CG6726-PA 1
GE10353-PA CG6726-PB 1
GE10353-PA CG6465-PA 1
GE24561-PA CG3359-PM 1
GE24561-PA CG3359-PG 1
GE24561-PA CG3359-PF 1
GE24561-PA CG3359-PO 1
GE24561-PA CG3359-PE 1
GE24561-PA CG3359-PL 1
GE24561-PA CG3359-PD 1
GE24561-PA CG3359-PP 1
GE24561-PA CG3359-PB 1
GE24561-PA CG3359-PN 1
GE24561-PA CG3359-PH 1
GE24561-PA CG3359-PQ 1
GE24561-PA CG3359-PJ 1
GE24561-PA CG3359-PK 1
GE24561-PA CG3359-PI 1
GE24561-PA CG3359-PC 1
GE26128-PA CG31275-PA 1
GE26128-PA CG31275-PB 1
GE13396-PA CG4604-PF 1
GE13396-PA CG4604-PE 1
GE13396-PA CG4604-PD 1
GE13396-PA CG4604-PC 1
GE13396-PA CG4604-PB 1
GE13396-PA CG4604-PA 1
GE11914-PA CG10910-PB 1
GE16732-PA CG5905-PA 1
GE16732-PA CG5905-PB 1
GE16732-PA CG4058-PB 1
GE16732-PA CG4058-PA 1
GE16732-PA CG9761-PA 2
0.g146.t1 CG17248-PG 1
0.g146.t1 CG17248-PE 1
0.g146.t1 CG17248-PF 1
0.g146.t1 CG17248-PA 1
0.g146.t1 CG12210-PC 3
0.g146.t1 CG12210-PB 3
GE13164-PA CG13278-PA 1
2.g1855.t1 CG13576-PA 1
GE19080-PA CG9455-PB 1
GE19080-PA CG9455-PA 1
GE19080-PA CG12172-PA 5
GE19080-PB CG9455-PB 1
GE19080-PB CG9455-PA 1
GE19080-PB CG7722-PB 2
GE19080-PB CG7722-PA 2
GE19080-PB CG9460-PB 4
GE19080-PB CG9453-PA 5
GE19080-PB CG31902-PB 10
GE19080-PB CG33121-PA 11
GE22011-PA CG7906-PA 1
GE22011-PA CG7906-PB 1
GE11390-PA CG2727-PB 1
GE11390-PA CG2727-PA 1
GE11390-PA CG2727-PC 1
GE11390-PA CG1887-PF 2
GE11390-PA CG1887-PD 2
GE11390-PA CG4280-PC 6
GE11390-PA CG4280-PE 6
GE11390-PA CG4280-PD 6
GE11390-PA CG4280-PB 6
GE11390-PA CG4280-PA 6
GE11390-PA CG31783-PB 6
GE11390-PA CG7227-PB 8
GE11390-PA CG7227-PA 8
GE25746-PA CG11035-PA 1
GE13591-PB CG42702-PC 1
GE13591-PB CG17390-PB 1
GE13591-PB CG10348-PB 6
GE13591-PB CG9768-PA 6
GE13591-PB CG1322-PE 6
GE13591-PB CG1322-PB 6
GE13591-PC CG42702-PC 1
GE13591-PC CG17390-PB 1
GE13591-PC CG9768-PA 6
GE13591-PC CG1322-PE 6
GE13591-PC CG1322-PB 6
GE13591-PA CG42702-PC 1
GE13591-PA CG17390-PB 1
GE13591-PA CG10348-PB 6
GE13591-PA CG9768-PA 6
GE13591-PA CG1322-PE 6
GE13591-PA CG1322-PB 6
7274.g3250.t1 CG42734-PU 1
GE21710-PA CG33183-PC 2
4.g2100.t4 CG10550-PD 1
4.g2100.t4 CG10550-PC 1
4.g2100.t4 CG10550-PB 1
4.g2100.t4 CG31099-PA 1
4.g2100.t4 CG31102-PA 4
4.g2100.t4 CG10559-PB 12
4.g2100.t4 CG10513-PB 13
3.g1132.t1 CG34449-PD 1
3.g1132.t1 CG34449-PA 1
3.g1132.t1 CG34449-PE 1
3.g1132.t1 CG34449-PC 1
3.g1132.t1 CG34449-PB 1
3.g1132.t1 CG1407-PC 6
3.g1132.t1 CG8314-PA 8
3.g86.t1 CG32809-PD 1
3.g86.t1 CG32809-PI 1
3.g86.t1 CG32809-PE 1
3.g86.t1 CG32809-PB 1
3.g86.t1 CG32809-PH 1
3.g86.t1 CG32809-PG 1
3.g86.t1 CG32809-PF 1
3.g175.t1 CG42699-PC 1
3.g175.t1 CG15767-PA 1
3.g175.t1 CG3492-PA 4
GE19596-PA CG9666-PA 1
GE24638-PA CG6684-PB 1
GE24638-PA CG6684-PA 1
GE14261-PA CG30189-PA 1
GE13034-PA CG9062-PC 1
GE13034-PA CG9062-PB 1
GE13034-PA CG3909-PA 5
GE13034-PA CG7111-PC 5
GE13034-PA CG7111-PA 5
GE13034-PA CG30116-PD 7
GE13034-PA CG30116-PB 7
GE13034-PA CG30116-PC 7
GE13034-PA CG30116-PA 7
GE14719-PA CG15440-PA 1
GE25612-PA CG17751-PB 1
GE25612-PA CG17752-PA 1
GE25612-PA CG16727-PA 1
GE25612-PA CG7333-PB 1
GE25612-PA CG7342-PB 3
GE25612-PA CG7342-PA 3
GE18923-PB CG5034-PA 1
GE12355-PA CG7754-PA 1
GE12355-PA CG17240-PA 6
GE12355-PA CG13430-PB 9
GE12355-PA CG13430-PA 9
GE12355-PA CG12387-PA 11
GE12355-PA CG12350-PA 11
GE13588-PA CG17386-PA 1
6206.g2338.t1 CG7752-PB 1
6206.g2338.t1 CG7752-PA 1
GE13345-PA CG12464-PA 1
GE23960-PA CG4393-PB 1
GE12005-PA CG15084-PA 1
GE25882-PA CG31259-PA 1
GE25882-PA CG31454-PA 1
GE25882-PA CG11737-PD 2
GE25882-PA CG11737-PC 2
GE25882-PA CG11737-PB 2
GE25882-PA CG11737-PA 2
GE12121-PA CG13423-PA 1
GE12121-PA CG1440-PA 2
GE12121-PA CG1440-PC 2
GE24364-PB CG5000-PE 1
GE24364-PB CG5000-PD 1
GE24364-PB CG5000-PC 1
GE24364-PB CG5000-PB 1
GE24364-PB CG5000-PF 1
GE24364-PC CG5000-PD 1
GE24364-PC CG5000-PE 1
GE24364-PC CG5000-PB 1
GE24364-PC CG5000-PF 1
GE24364-PC CG5000-PC 1
GE10768-PA CG31119-PB 1
GE10768-PA CG31119-PA 1
GE24364-PA CG5000-PE 1
GE24364-PA CG5000-PD 1
GE24364-PA CG5000-PC 1
GE24364-PA CG5000-PB 1
GE24364-PA CG5000-PF 1
GE15794-PA CG12081-PB 1
GE15794-PA CG12081-PA 1
GE15794-PA CG1710-PE 2
GE15794-PA CG1710-PD 2
GE15794-PA CG1710-PA 2
GE15794-PA CG1710-PB 2
GE15794-PA CG1710-PC 2
GE15794-PA CG3711-PC 2
GE15794-PA CG3711-PA 2
GE15794-PA CG3711-PD 2
GE26112-PA CG3995-PA 1
GE24364-PD CG5000-PE 1
GE24364-PD CG5000-PD 1
GE24364-PD CG5000-PC 1
GE24364-PD CG5000-PB 1
GE24364-PD CG5000-PF 1
GE15754-PA CG1543-PB 1
GE11569-PA CG16954-PB 1
GE11569-PA CG16954-PA 1
GE11569-PA CG7235-PB 2
GE11569-PA CG7235-PC 2
GE11569-PA CG7235-PA 2
GE11569-PA CG12101-PB 2
GE11569-PA CG12101-PA 2
GE20537-PA CG32417-PA 1
GE20537-PA CG4488-PB 2
GE20537-PA CG4488-PA 2
GE20537-PA CG33553-PE 9
GE12260-PA CG8089-PA 1
GE25863-PA CG31463-PA 1
3.g852.t1 CG2206-PA 1
3.g852.t1 CG2206-PB 1
3.g852.t1 CG31664-PB 1
3.g852.t1 CG30409-PB 2
3.g852.t1 CG30409-PA 2
GE20189-PA CG14133-PB 1
GE15064-PA CG9962-PA 1
GE15064-PA CG6963-PC 6
GE15064-PA CG6963-PL 6
GE15064-PA CG6963-PK 7
GE15064-PA CG6963-PJ 7
GE13443-PA CG8824-PB 1
GE13443-PA CG8824-PC 1
GE13443-PA CG1787-PA 3
GE25439-PA CG11024-PC 1
GE25439-PA CG11024-PB 1
GE25439-PA CG11024-PA 1
GE25439-PA CG3939-PA 2
GE26121-PA CG8956-PC 1
GE26121-PA CG8956-PD 1
GE26121-PA CG9977-PA 1
GE26121-PA CG11654-PB 3
GE24343-PA CG4560-PC 1
GE17652-PA CG5162-PA 1
GE17652-PA CG11129-PA 5
GE17652-PA CG6472-PA 8
GE17652-PA CG34447-PA 11
GE17652-PA CG34447-PB 11
GE17652-PA CG17191-PA 12
GE17652-PA CG6675-PB 13
GE17652-PA CG6296-PA 14
GE21848-PA CG10907-PA 1
GE21848-PA CG11777-PA 3
0.g779.t1 CG16757-PK 2
0.g779.t1 CG16757-PG 2
0.g779.t1 CG16757-PH 2
0.g779.t1 CG16757-PC 2
0.g779.t1 CG16757-PB 2
0.g779.t1 CG16757-PI 2
0.g779.t1 CG16757-PD 2
0.g779.t1 CG16757-PJ 2
GE11507-PA CG16787-PA 1
GE22802-PB CG14743-PB 1
GE22802-PB CG14744-PC 2
GE22802-PB CG12376-PA 3
GE22802-PB CG13223-PA 5
GE18228-PA CG3289-PA 1
GE20862-PA CG18180-PA 1
GE20862-PA CG6298-PA 18
GE20862-PA CG31728-PC 22
0.g561.t1 CG10622-PA 1
0.g561.t1 CG10624-PA 2
GE19692-PA CG5078-PA 1
GE19692-PA CG11537-PC 2
GE19692-PA CG18281-PA 4
GE19692-PA CG17637-PA 4
6330.g2589.t1 CG14079-PA 1
GE14524-PA CG5177-PB 1
GE14524-PA CG5177-PA 1
GE14282-PA CG34424-PA 1
4.g1140.t1 CG5205-PA 1
4.g1140.t1 CG5931-PA 1
4.g1140.t1 CG6019-PA 3
4.g1140.t1 CG10210-PA 4
GE20398-PA CG7506-PA 1
GE16503-PA CG14816-PA 1
GE12432-PA CG8487-PA 1
GE12432-PA CG8487-PC 1
GE12432-PA CG8487-PB 1
GE12432-PA CG31158-PD 5
4.g725.t1 CG4683-PA 1
GE18608-PB CG17178-PB 1
GE18608-PB CG5983-PA 1
GE18608-PB CG17174-PA 1
GE18608-PB CG17176-PA 1
GE18608-PB CG17176-PC 1
GE18608-PB CG17176-PF 1
GE18608-PB CG5712-PA 1
GE18608-PB CG17176-PE 1
GE18608-PB CG32301-PB 3
GE18608-PB CG5712-PB 5
GE18608-PB CG43373-PC 9
GE18608-PB CG33958-PA 16
GE18608-PC CG17178-PB 1
GE18608-PC CG5983-PA 1
GE18608-PC CG17174-PA 1
GE18608-PC CG17176-PA 1
GE18608-PC CG17176-PC 1
GE18608-PC CG17176-PF 1
GE18608-PC CG5712-PA 1
GE18608-PC CG17176-PE 1
GE18608-PC CG32301-PB 3
GE18608-PC CG5983-PB 4
GE18608-PC CG43373-PC 9
GE18608-PC CG33958-PA 16
GE18608-PA CG17178-PB 1
GE18608-PA CG5983-PA 1
GE18608-PA CG17174-PA 1
GE18608-PA CG17176-PA 1
GE18608-PA CG17176-PC 1
GE18608-PA CG17176-PF 1
GE18608-PA CG5712-PA 1
GE18608-PA CG17176-PE 1
GE18608-PA CG32301-PB 3
GE18608-PA CG17176-PB 6
GE18608-PA CG17176-PD 6
GE18608-PA CG43373-PC 9
GE18608-PA CG33958-PA 16
GE18608-PD CG5983-PA 1
GE18608-PD CG17174-PA 1
GE18608-PD CG17176-PA 1
GE18608-PD CG17176-PC 1
GE18608-PD CG17176-PF 1
GE18608-PD CG17176-PE 1
GE18608-PD CG17178-PB 1
GE18608-PD CG5983-PB 1
GE18608-PD CG5712-PA 1
GE18608-PD CG17176-PB 1
GE18608-PD CG17176-PD 1
GE18608-PD CG5712-PB 4
GE18608-PD CG10564-PC 8
GE18608-PE CG5983-PA 1
GE18608-PE CG17178-PB 1
GE18608-PE CG17174-PA 1
GE18608-PE CG17176-PA 1
GE18608-PE CG17176-PC 1
GE18608-PE CG17176-PF 1
GE18608-PE CG17176-PE 1
GE18608-PE CG5983-PB 1
GE18608-PE CG5712-PA 1
GE18608-PE CG17176-PB 1
GE18608-PE CG17176-PD 1
GE18608-PE CG5712-PB 4
GE18608-PE CG10564-PC 8
GE11972-PA CG5189-PB 1
GE11972-PA CG5189-PA 1
GE26050-PA CG14687-PA 1
GE24445-PA CG14375-PC 1
GE24445-PA CG14375-PB 1
GE24445-PA CG14375-PA 1
GE14533-PA CG15818-PA 1
GE14533-PA CG7106-PB 2
0.g1381.t1 CG32149-PD 1
0.g1381.t1 CG32149-PC 1
0.g1381.t1 CG32149-PA 1
0.g1381.t1 CG32149-PE 1
0.g1381.t1 CG32149-PB 1
0.g1381.t1 CG32149-PF 1
0.g1381.t1 CG32149-PG 1
GE15937-PA HP5-PB 1
GE10453-PA CG11500-PA 1
GE17505-PA CG42294-PA 1
GE17505-PA CG42293-PA 3
GE13614-PA CG10215-PA 1
GE26387-PA CG6202-PB 1
GE26387-PA CG6202-PA 1
GE10304-PA CG7054-PA 1
GE10304-PA CG10298-PA 4
GE10304-PA CG30060-PA 7
GE16675-PA CG32812-PA 1
GE21729-PA CG34356-PE 1
GE21729-PA CG34356-PD 1
GE21729-PA CG34356-PF 1
GE25576-PA CG6008-PA 1
GE14946-PA CG17262-PA 1
GE18293-PA CG15435-PA 1
GE15888-PA CG34331-PB 1
GE26121-PB CG8956-PC 1
GE26121-PB CG8956-PD 1
GE26121-PB CG9977-PA 1
GE26121-PB CG11654-PB 3
GE24070-PA CG11166-PH 1
GE24070-PA CG11166-PG 1
GE24070-PA CG11166-PF 1
GE24070-PA CG11166-PE 1
GE24070-PA CG11166-PA 1
GE24070-PA CG11166-PD 1
GE24070-PA CG11166-PC 1
4.g250.t1 CG17273-PA 1
4.g250.t1 CG17273-PB 1
GE14664-PA CG2950-PG 1
GE14664-PA CG2950-PE 1
GE14664-PA CG2950-PC 1
GE14664-PA CG2950-PA 1
GE14664-PA CG2950-PB 1
GE14664-PA CG2950-PD 1
GE14664-PA CG2950-PF 1
GE14664-PB CG2950-PG 1
GE14664-PB CG2950-PE 1
GE14664-PB CG2950-PC 1
GE14664-PB CG2950-PA 1
GE14664-PB CG2950-PB 1
GE14664-PB CG2950-PD 1
GE14664-PB CG2950-PF 1
GE16316-PA CG17075-PB 1
GE16316-PA CG17075-PA 1
GE23495-PA CG6607-PA 1
GE23495-PB CG6607-PA 1
GE23606-PA CG5107-PA 1
GE23606-PA CG8664-PA 2
GE23606-PA CG8661-PA 3
GE14122-PC CG43758-PE 1
GE14122-PC CG43758-PC 1
GE14122-PC CG43758-PF 1
GE14122-PC CG43758-PD 1
GE14122-PC CG43758-PA 1
GE14122-PC CG43758-PB 1
GE13423-PB CG8766-PC 1
GE13423-PB CG8766-PA 1
GE13423-PB CG8766-PD 1
GE13423-PB CG8766-PB 1
GE14122-PA CG43758-PF 1
GE14122-PA CG43758-PE 1
GE14122-PA CG43758-PC 1
GE14122-PA CG43758-PB 1
GE14122-PA CG43758-PD 1
GE14122-PA CG43758-PA 1
GE23570-PA CG13654-PA 1
GE20708-PA CG14966-PA 1
4.g1777.t1 CG18741-PC 1
4.g1777.t1 CG18741-PA 1
4.g1777.t1 CG18741-PB 1
4.g1777.t1 CG18208-PC 3
4.g1777.t1 CG18208-PA 3
4.g1777.t1 CG42244-PK 4
4.g1777.t1 CG42244-PF 5
4.g1777.t1 CG7431-PA 7
4.g1777.t1 CG33976-PE 7
4.g1777.t1 CG33976-PD 7
4.g1777.t1 CG33976-PC 7
4.g1777.t1 CG33976-PA 7
4.g1777.t1 CG33976-PF 7
4.g1777.t1 CG33517-PA 8
4.g1777.t1 CG33517-PD 8
4.g1777.t1 CG33517-PE 8
4.g1777.t1 CG16720-PB 9
4.g1777.t1 CG16720-PA 9
4.g1777.t1 CG7887-PC 12
4.g1777.t1 CG7887-PB 12
4.g1777.t1 CG7887-PA 12
GE19026-PA CG17341-PB 1
0.g648.t1 CG8368-PA 1
0.g648.t1 CG8368-PB 1
0.g648.t1 CG42666-PF 3
0.g648.t1 CG42666-PA 3
0.g648.t1 CG42666-PC 3
0.g648.t1 CG42666-PB 3
0.g648.t1 CG42666-PI 3
0.g648.t1 CG42666-PH 3
0.g648.t1 CG42666-PG 3
0.g648.t1 CG42666-PD 3
0.g648.t1 CG42666-PJ 3
0.g648.t1 CG42666-PE 3
6488.g2772.t1 CG11471-PD 1
6488.g2772.t1 CG11471-PC 1
6488.g2772.t1 CG11471-PA 1
4.g2163.t1 CG13645-PA 1
4.g2163.t1 CG13645-PB 1
GE13438-PA CG8816-PA 1
GE14089-PA CG8448-PG 1
GE14089-PA CG8448-PE 1
GE14089-PA CG8448-PA 3
GE14089-PA CG8448-PC 3
GE14089-PA CG8448-PB 3
GE14089-PA CG8448-PD 3
GE14089-PA CG32641-PA 5
GE14089-PA CG32640-PA 5
GE14089-PA CG5504-PA 6
GE14089-PA CG5504-PB 6
GE14089-PA CG5504-PD 6
GE14089-PA CG5504-PC 6
GE14089-PA CG4164-PA 6
GE23680-PA CG5476-PA 1
GE23680-PA CG5468-PA 2
GE23680-PA CG31080-PA 5
GE22361-PA CG10573-PA 1
GE14107-PA CG8386-PA 1
6404.g2678.t1 CG5231-PC 1
7071.g3011.t1 CG7902-PA 1
GE22445-PA CG8027-PA 1
GE22445-PB CG8027-PA 1
GE24777-PA CG9362-PA 1
GE24777-PA CG9363-PB 2
GE24777-PA CG9363-PA 2
GE24777-PA CG9363-PC 2
4.g1751.t1 CG15510-PB 1
GE10550-PA CG31057-PB 1
GE10550-PA CG31057-PA 1
GE20444-PA CG8631-PA 1
GE20444-PA CG8631-PB 1
GE23865-PA CG18111-PA 1
GE23865-PA CG2297-PA 2
GE17050-PA CG12096-PA 1
GE20484-PA CG13300-PA 1
GE15268-PA CG33543-PD 1
GE15268-PA CG15630-PA 2
GE13783-PA CG30149-PB 1
GE20956-PB CG12084-PB 1
GE20956-PB CG12084-PA 1
GE25135-PB CG3619-PC 1
GE25135-PB CG3619-PB 1
GE25135-PB CG3619-PA 1
GE25135-PB CG6127-PA 2
GE25135-PB CG6383-PC 5
GE25135-PB RP1-PD 11
GE25135-PB RP1-PE 11
GE25135-PB CG33196-PJ 13
GE25135-PB CG33196-PW 14
GE25135-PB CG33196-PU 14
GE24214-PB CG3050-PA 1
GE24214-PB CG12800-PA 2
GE24214-PB CG4373-PA 3
GE24214-PB CG4485-PA 15
GE24214-PB CG10842-PA 23
GE24214-PB CG11715-PA 25
GE14879-PA CG3254-PB 1
GE14879-PA CG3254-PA 1
GE14879-PA CG31956-PA 8
GE14879-PA CG2103-PB 8
GE14879-PA CG2103-PA 8
GE14879-PA CG7297-PA 10
GE11740-PA CG8366-PA 1
GE14228-PA CG30461-PD 1
1.g765.t2 CG31762-PE 1
1.g765.t2 CG31762-PA 1
1.g765.t2 CG31762-PF 1
1.g765.t2 CG31762-PK 1
1.g765.t2 CG31762-PJ 1
1.g765.t2 CG31762-PI 1
1.g765.t2 CG31762-PH 1
1.g765.t2 CG31762-PG 1
1.g765.t2 CG31762-PB 1
1.g765.t2 CG3151-PJ 8
1.g765.t2 CG43770-PX 10
GE10821-PA CG5510-PA 1
GE10821-PA CG6822-PB 2
GE10821-PA CG6822-PA 2
2.g1882.t1 CG30169-PA 1
GE23931-PA CG10232-PB 1
GE23931-PA CG9733-PA 10
GE23931-PA CG11313-PB 12
GE23931-PA CG3066-PB 13
GE23931-PA CG4613-PA 17
GE23931-PA CG9372-PA 17
GE23931-PA CG31728-PC 18
GE23931-PA CG9294-PB 19
GE23931-PA CG40160-PG 22
GE23931-PA CG40160-PF 22
GE23931-PA CG40160-PE 22
GE23931-PA CG40160-PD 22
GE23931-PA CG40160-PA 22
GE23931-PA CG17240-PA 22
GE11853-PA CG15482-PA 1
GE16037-PA CG9215-PA 1
GE16037-PA CG6808-PB 4
GE16037-PA CG6808-PA 4
GE16037-PA CG1832-PB 5
GE16037-PA CG3281-PA 8
GE16037-PA CG34346-PF 15
GE16037-PA CG34346-PG 15
GE26465-PA CG1957-PA 1
GE26465-PA CG1957-PB 1
GE26465-PA CG7698-PA 3
GE13968-PA CG6406-PA 1
GE13968-PA CG6406-PB 1
GE17101-PA CG32627-PB 1
GE17101-PA CG32627-PA 1
GE17101-PA CG32627-PF 1
GE17101-PA CG32627-PC 1
GE17101-PA CG32627-PE 1
GE17101-PA CG32627-PD 1
GE17101-PA CG32627-PG 1
GE19565-PA AF2-PA 1
GE19565-PA AF2-PB 1
GE25946-PA CG16755-PA 1
GE25946-PA CG13158-PA 2
GE25946-PA CG12526-PA 5
GE13271-PA CG13079-PB 1
GE13271-PA CG10363-PA 1
GE13271-PA CG10363-PC 1
GE13271-PA CG10363-PB 1
GE13271-PA CG10363-PD 1
GE13271-PA CG7052-PC 1
GE13271-PA CG7052-PE 1
GE13271-PA CG7052-PB 1
GE13271-PA CG7052-PA 1
GE13271-PA CG7052-PD 1
GE13271-PA CG7068-PA 2
GE17303-PA CG11759-PG 1
GE17303-PA CG11759-PJ 1
GE17303-PA CG11759-PI 1
GE17303-PA CG11759-PH 1
GE17303-PA CG11759-PL 1
GE17303-PA CG11759-PF 1
GE17303-PA CG11759-PK 1
GE16131-PA CG34346-PF 1
GE16131-PA CG34346-PG 1
GE16131-PA CG9768-PA 4
GE16131-PA CG11071-PA 4
GE16131-PA CG1322-PB 4
GE16131-PA CG1322-PE 4
GE16131-PA CG17390-PB 5
GE16131-PA CG42702-PC 5
GE16131-PA CG12296-PA 6
GE16131-PA CG12296-PB 6
0.g362.t1 CG7127-PA 1
GE17632-PA CG4875-PB 1
3.g1240.t1 CG15446-PC 1
3.g1240.t1 CG15446-PB 1
GE21733-PA CG42455-PC 1
GE21733-PA CG42455-PB 1
GE21733-PA CG42455-PA 1
GE13375-PA CG4714-PA 1
GE13375-PA CG4712-PB 2
GE13375-PA CG4712-PA 2
GE26009-PA CG5363-PA 1
GE26009-PA CG10498-PC 2
GE26009-PA CG10498-PB 2
GE26009-PA CG10498-PA 2
GE26009-PA CG6715-PB 22
GE26009-PA CG17216-PB 23
GE26009-PA CG17216-PA 23
GE12835-PA CG7220-PC 1
GE12835-PA CG7220-PA 1
GE12835-PA CG7220-PD 1
GE12835-PA CG7220-PE 2
GE12835-PA CG7220-PB 2
GE18182-PA CG2964-PA 1
GE18182-PA CG7070-PB 2
GE18182-PA CG7070-PA 2
GE18182-PA CG7362-PB 4
GE18259-PA CG31960-PA 1
GE18259-PA CG8472-PD 4
GE18259-PA CG8472-PC 4
GE18259-PA CG8472-PB 4
GE18259-PA CG8472-PA 4
GE18259-PA CG31802-PA 7
GE18259-PA CG6514-PA 7
GE18259-PA CG7930-PA 9
GE23198-PA CG8704-PA 1
GE23198-PA CG6494-PB 2
GE23198-PA CG6494-PA 2
GE23198-PA CG10446-PA 3
GE23198-PA CG8328-PA 6
GE15371-PA CG16944-PD 1
GE15371-PA CG16944-PC 1
GE15371-PA CG16944-PB 1
GE15371-PA CG16944-PA 1
GE15371-PA CG1683-PB 2
GE15371-PA CG1683-PA 2
GE15371-PA CG32103-PD 3
GE15371-PA CG32103-PC 3
GE15371-PA CG4241-PB 4
GE15371-PA CG4241-PC 4
GE15371-PA CG4241-PA 4
1.g1170.t1 CG31718-PB 1
1.g1170.t1 CG14585-PB 3
GE19641-PA CG7646-PA 1
GE19641-PA CG5907-PC 4
GE19641-PA CG5907-PB 4
GE19641-PA CG5907-PA 4
GE15621-PA CG8936-PA 1
6534.g2798.t1 CG18746-PA 1
GE15550-PA CG12611-PA 1
GE12288-PA CG10155-PA 1
GE12288-PA CG10155-PC 1
GE12288-PA CG10155-PB 1
7086.g3016.t1 CG7956-PC 1
7086.g3016.t1 CG7956-PB 1
7086.g3016.t1 CG7956-PE 1
7086.g3016.t1 CG7956-PD 1
7086.g3016.t1 CG7956-PA 1
7086.g3016.t1 CG9128-PB 2
7086.g3016.t1 CG9128-PA 2
7086.g3016.t1 CG6562-PC 3
7086.g3016.t1 CG6562-PA 3
7086.g3016.t1 CG6562-PB 3
GE16458-PA CG3226-PA 1
GE13373-PB CG32843-PB 1
GE13373-PB CG32843-PC 1
GE13373-PB CG32843-PA 1
GE13373-PB CG12370-PA 4
GE13373-PB CG13758-PA 5
GE13373-PB CG13758-PB 5
GE23392-PA CG15535-PA 1
GE18919-PA CG4968-PA 1
GE15086-PA CG9964-PA 1
GE15086-PA CG18559-PA 2
GE15086-PA CG6081-PA 4
GE15086-PA CG1488-PA 20
GE15086-PA CG3360-PA 21
GE15086-PA CG10094-PB 22
GE16446-PC CG3135-PA 1
GE26318-PA CG5708-PB 1
GE26318-PA CG5708-PA 1
GE26318-PA CG6500-PB 2
GE26318-PA CG6500-PC 2
GE26318-PA CG6500-PA 2
GE26318-PA CG6500-PD 2
GE26318-PA CG32105-PB 5
GE26318-PA CG10619-PA 5
GE26318-PA CG10619-PB 5
GE26318-PA CG4328-PB 6
GE26318-PA CG1072-PD 6
GE26318-PA CG1072-PB 6
GE26318-PA CG1072-PC 6
3.g1242.t1 CG1501-PA 1
GE14377-PB CG16786-PA 1
GE14377-PB CG16786-PB 1
GE14377-PA CG16786-PA 1
GE14377-PA CG16786-PB 1
GE21688-PA CG12209-PA 1
GE21688-PA CG42570-PA 2
GE21688-PA CG42570-PB 2
GE21688-PA CG34315-PB 3
GE13868-PA CG9523-PA 1
GE11491-PA CG4254-PA 1
GE13456-PA CG12702-PA 1
GE13984-PB CG6493-PA 1
GE13984-PB CG4792-PA 2
GE18943-PA CG5183-PA 1
GE18943-PA CG5183-PC 1
GE18943-PA CG5183-PB 1
3.g116.t1 CG32750-PA 1
3.g116.t1 CG32751-PA 1
3.g116.t1 CG32754-PA 1
GE13434-PA CG33672-PA 1
GE24431-PA CG9759-PA 1
GE23574-PA CG18495-PB 1
GE23574-PA CG18495-PA 1
GE23574-PA CG30382-PB 1
GE23574-PA CG30382-PA 1
GE23574-PA CG4904-PA 5
GE11562-PA CG3906-PA 1
GE17741-PA CG6540-PA 1
GE10756-PA CG6708-PA 1
GE10756-PA CG3860-PA 2
GE10496-PA CG14061-PA 1
GE21510-PA CG33717-PC 1
GE21510-PA CG33717-PA 1
GE21510-PA CG33717-PB 1
GE25425-PA HT2-PB 1
GE25425-PA HT2-PE 1
GE25425-PA HT2-PA 1
GE25425-PA HT2-PD 2
6435.g2714.t1 CG32440-PA 1
GE10418-PA CG7824-PA 1
GE25709-PA CG5793-PC 1
GE25709-PA CG5793-PA 1
GE25709-PA CG5793-PB 1
GE25709-PA CG11251-PA 3
274.g107.t1 CG33843-PA 1
274.g107.t1 CG33840-PA 1
274.g107.t1 CG31617-PA 1
274.g107.t1 CG33822-PA 1
274.g107.t1 CG33816-PA 1
274.g107.t1 CG33828-PA 1
274.g107.t1 CG33804-PA 1
274.g107.t1 CG33846-PA 1
274.g107.t1 CG33831-PA 1
274.g107.t1 CG33852-PA 1
274.g107.t1 CG33813-PA 1
274.g107.t1 CG33819-PA 1
274.g107.t1 CG33837-PA 1
274.g107.t1 CG33810-PA 1
274.g107.t1 CG33849-PA 1
274.g107.t1 CG33825-PA 1
274.g107.t1 CG33864-PA 1
274.g107.t1 CG33855-PA 1
274.g107.t1 CG33861-PA 1
274.g107.t1 CG33858-PA 1
274.g107.t1 CG33807-PA 1
274.g107.t1 CG33801-PA 1
274.g107.t1 CG33834-PA 1
GE24261-PA CG33331-PA 1
GE20933-PA CG7977-PA 1
GE24027-PA CG5315-PB 1
GE24027-PA CG5315-PD 1
GE24027-PA CG5315-PA 1
GE24027-PA CG5315-PC 1
GE24027-PA CG7530-PC 2
GE24027-PA CG7530-PB 2
GE24027-PA CG7530-PA 2
GE26206-PA CG18616-PA 1
GE26270-PA CG8863-PE 1
GE26270-PA CG8863-PD 1
GE26270-PA CG8863-PC 1
GE26270-PA CG8863-PB 1
GE26270-PA CG8863-PA 1
GE26270-PA CG9828-PA 2
GE26270-PA CG9828-PB 2
GE26270-PA CG9828-PC 2
GE26427-PA CG33555-PC 1
GE26427-PA CG33555-PI 1
GE26427-PA CG33555-PD 1
GE26427-PA CG33555-PB 1
GE26427-PA CG33555-PH 1
GE26427-PA CG33555-PF 1
GE26427-PA CG33555-PE 1
GE26427-PA CG2381-PK 4
GE26427-PA CG2381-PI 4
GE26427-PA CG3139-PG 5
GE26427-PA CG42333-PC 7
GE12154-PA CG9313-PA 1
GE12154-PA CG13930-PA 3
GE12154-PA CG6053-PC 5
GE12154-PA CG6053-PB 5
GE10572-PA CG5965-PA 1
GE10572-PA CG5965-PB 1
GE10572-PA CG5965-PC 1
GE25005-PA CG3331-PA 1
GE10727-PA CG13663-PA 1
GE21129-PA CG33966-PA 1
GE21129-PA CG33514-PA 2
GE21129-PA CG12926-PA 3
1212.g416.t1 CG34357-PB 1
GE23539-PA CG13648-PD 1
GE23539-PA CG13648-PC 1
GE23539-PA CG17211-PA 2
GE14287-PA CG10315-PA 1
GE14287-PA CG10315-PD 1
GE14287-PA CG10315-PB 1
GE14287-PA CG10315-PC 1
GE14287-PA CG7883-PA 2
GE14287-PA CG2677-PA 3
1.g274.t1 CG2975-PA 1
1.g274.t1 CG7440-PC 6
1.g274.t1 CG18558-PB 9
4.g1368.t1 CG31262-PB 1
4.g1368.t1 CG31262-PE 1
4.g1368.t1 CG8451-PA 1
4.g1368.t1 CG33124-PD 1
4.g1368.t1 CG31668-PC 1
4.g1368.t1 CG9657-PA 5
0.g422.t1 CG11526-PC 1
0.g422.t1 CG11526-PA 1
0.g422.t1 CG11526-PB 1
GE10394-PA CG10374-PA 1
GE10394-PA CG10374-PC 1
GE10394-PA CG10374-PB 1
GE10140-PA CG2948-PA 1
GE22381-PA CG3871-PB 1
GE22381-PA CG3871-PA 1
GE22381-PA CG11121-PA 2
GE22381-PA CG18455-PA 3
GE22381-PA CG18455-PC 3
GE14149-PA CG8187-PA 1
GE19662-PA CG6289-PB 1
GE19662-PA CG6289-PA 1
GE22381-PB CG3871-PB 1
GE22381-PB CG3871-PA 1
GE22381-PB CG11121-PA 2
GE22381-PB CG18455-PA 3
GE22381-PB CG18455-PC 3
GE25730-PA CG32491-PU 4
GE19887-PA CG42679-PK 1
GE14515-PB CG2041-PA 1
GE14515-PB CG2009-PA 1
GE21974-PA CG10738-PE 1
GE21974-PA CG10738-PF 1
GE21974-PA CG10738-PD 1
GE21974-PA CG10738-PC 1
GE21974-PA CG33114-PB 1
GE21974-PA CG42637-PC 1
GE21974-PA CG42637-PB 1
GE21974-PA CG42637-PA 1
GE21974-PA CG42636-PC 1
GE21974-PA CG42636-PB 1
GE21974-PA CG42636-PA 1
GE21974-PA CG31183-PA 2
GE21974-PA CG4154-PE 7
GE21974-PA CG4154-PD 7
GE20424-PA CG8598-PB 1
GE20424-PA CG8598-PA 1
GE21033-PA CG7008-PB 1
GE21033-PA CG7008-PA 1
GE18167-PA CG9880-PA 1
GE18167-PA CG16961-PA 4
GE18167-PA CG3569-PA 6
GE18167-PA CG12754-PA 7
GE18167-PA CG10759-PA 7
GE18167-PA CG17853-PA 9
GE18167-PA CG12193-PA 10
GE18167-PA CG4231-PA 10
2.g1006.t1 CG13439-PA 1
2.g1006.t1 CG33507-PD 2
2.g1006.t1 CG33481-PD 4
2.g1006.t1 CG33516-PB 4
2.g1006.t1 CG5308-PB 6
2.g1006.t1 CG5308-PA 6
2.g1006.t1 CG31361-PC 11
2.g1006.t1 CG31361-PB 11
2.g1006.t1 CG31361-PA 11
1.g381.t1 CG15427-PG 1
1.g381.t1 CG15427-PD 1
1.g381.t1 CG15427-PF 1
1.g381.t1 CG15427-PC 1
1.g381.t1 CG15427-PE 1
GE16547-PA CG3658-PA 1
GE10975-PA CG2050-PC 1
GE10975-PA CG2050-PA 1
GE10587-PA CG6074-PA 1
GE10587-PA CG10899-PC 6
GE15079-PA CG34314-PA 1
1.g1435.t1 CG17800-PH 7
1.g1435.t1 CG17800-PB 9
1.g1435.t1 CG17800-PR 9
1.g1435.t1 CG17800-PW 10
1.g1435.t1 CG17800-PC 10
1.g1435.t1 CG17800-PD 11
1.g1435.t1 CG17800-PE 11
GE14361-PA CG13777-PB 1
GE14361-PA CG13777-PC 1
GE14361-PA CG13777-PA 1
GE14361-PA CG43227-PF 1
GE14361-PA CG43227-PD 1
GE14361-PA CG43227-PE 1
GE21203-PA CG5690-PA 1
4.g867.t1 CG12242-PA 2
4.g867.t1 CG11512-PA 5
4.g867.t1 CG10045-PB 6
4.g867.t1 CG10045-PA 6
1.g1568.t1 CG2397-PA 1
1.g1568.t1 CG8687-PD 1
1.g1568.t1 CG12800-PA 8
1.g1568.t1 CG3050-PA 10
1.g1568.t1 CG9081-PA 24
1.g1568.t1 CG4321-PA 25
1.g1568.t1 CG3656-PB 27
1.g1568.t2 CG2397-PA 1
1.g1568.t2 CG8687-PD 1
1.g1568.t2 CG10247-PA 7
1.g1568.t2 CG1438-PA 24
1.g1568.t2 CG10843-PA 25
1.g1568.t2 CG3656-PB 27
GE16206-PA CG11911-PA 1
GE16206-PA CG11912-PA 2
GE16206-PA CG16997-PB 6
GE16206-PA CG32808-PA 7
GE16206-PA CG12951-PA 11
GE16206-PA CG32269-PA 11
GE16206-PA CG2105-PB 13
GE16206-PA CG6048-PA 13
GE16206-PA CG14642-PC 13
GE16206-PA CG14642-PB 13
GE16206-PA CG30283-PB 14
GE16206-PA CG10405-PB 14
GE16206-PA CG30083-PB 14
GE16206-PA CG6361-PC 14
GE16206-PA CG33225-PB 15
GE16206-PA CG30002-PB 16
GE16206-PA CG33459-PA 16
GE16206-PA CG30375-PA 16
GE16206-PA CG30187-PD 17
6708.g2910.t1 CG14323-PA 1
GE17128-PA CG32604-PA 1
GE17128-PA CG32604-PB 1
GE17128-PA CG15871-PA 1
GE17128-PA CG11107-PA 4
GE17128-PA CG4901-PA 6
GE17128-PA CG1582-PA 7
GE17128-PA CG11680-PC 9
GE21819-PA CG2292-PA 1
GE21819-PA CG13978-PA 3
GE21090-PA CG17090-PA 1
GE21090-PA CG17090-PB 1
GE21090-PA CG17090-PC 1
GE21090-PA CG42320-PP 5
GE21090-PA CG42320-PU 5
GE21090-PA CG42320-PT 5
GE21090-PA CG33553-PF 5
GE21090-PA CG33553-PA 5
GE21090-PA CG2621-PP 9
GE21090-PA CG2621-PM 12
GE21090-PA CG10572-PA 15
GE21090-PA CG6551-PA 15
GE26056-PA CG4565-PB 1
GE16301-PA CG10802-PA 1
GE16301-PA CG10802-PB 1
GE18345-PA CG18585-PA 1
GE18345-PA CG14820-PA 2
GE18345-PA CG12374-PA 3
GE18345-PA CG2915-PA 4
GE18345-PA CG2915-PB 4
GE18345-PA CG18417-PA 9
GE12097-PB CG8908-PC 1
GE12097-PB CG1718-PB 1
GE12097-PB CG1718-PD 1
GE12097-PB CG1718-PC 1
GE12097-PB CG31731-PB 5
GE12097-PB CG31213-PA 7
GE13041-PA CG9079-PA 1
GE13041-PA CG10534-PA 7
GE13041-PA CG10530-PA 7
GE12097-PA CG8900-PA 1
GE12097-PA CG8900-PB 1
GE20119-PA CG10663-PB 1
GE12097-PD CG8908-PC 1
GE21385-PA CG1079-PA 1
GE16963-PA CG3193-PA 1
GE16963-PA CG6197-PA 2
GE12588-PA CG6686-PB 1
GE12588-PA CG6686-PA 1
GE23414-PA CG31025-PA 1
GE23414-PA CG31025-PB 1
GE23414-PA CG31029-PA 2
GE12588-PB CG6686-PB 1
GE12588-PB CG6686-PA 1
GE13914-PA CG17522-PA 1
GE13914-PA CG10091-PA 10
GE13914-PA CG4181-PA 11
GE13914-PA CG18548-PA 14
GE23750-PA CG12042-PA 1
2.g230.t1 CG33120-PA 1
3.g114.t1 CG15899-PC 1
3.g114.t1 CG15899-PE 1
3.g114.t1 CG15899-PB 1
3.g114.t1 CG15899-PD 1
0.g615.t1 CG10533-PA 4
0.g615.t1 CG18779-PA 4
0.g615.t1 CG10534-PA 4
0.g615.t1 CG10530-PA 4
0.g615.t1 CG10529-PA 5
GE11715-PA CG30471-PB 1
GE11715-PA CG30471-PA 1
GE11715-PA CG11353-PB 1
GE11715-PA CG11353-PA 1
GE11715-PA CG12990-PA 2
GE11715-PA CG14219-PA 7
GE20175-PA CG32095-PA 1
GE22244-PA CG33756-PA 1
GE14265-PA CG30192-PA 1
2.g1880.t1 CG42289-PA 1
2.g1880.t1 CG42291-PB 1
GE16884-PA CG2913-PA 1
GE16884-PA CG2913-PC 1
GE16884-PA CG2913-PB 1
GE16884-PA CG2930-PD 1
GE16884-PA CG2930-PB 1
GE16884-PA CG2930-PA 1
GE16884-PA CG9444-PA 2
GE12659-PB CG17564-PB 1
GE12659-PB CG10750-PA 2
GE13277-PA CG10443-PA 1
GE13277-PA CG10443-PF 1
GE13277-PA CG10443-PB 1
GE13277-PA CG10443-PD 1
GE13277-PA CG10443-PI 1
GE13277-PA CG10443-PH 1
GE13277-PA CG10443-PG 1
GE13277-PA CG11516-PA 3
GE13277-PA CG11516-PC 3
GE13277-PA CG11516-PB 3
GE13277-PA CG17800-PB 11
GE13277-PA CG42330-PH 12
GE13277-PA CG17800-PW 12
GE13277-PA CG17800-PA 13
GE13277-PA CG17800-PT 13
GE13277-PA CG17800-PE 13
GE13277-PA CG17800-PY 13
GE13277-PA CG17800-PZ 13
GE13277-PA CG17800-PK 14
GE13277-PA CG17800-PU 14
GE13277-PA CG17800-PQ 14
GE12659-PA CG17564-PB 1
GE10226-PB CG13124-PH 1
GE10226-PB CG13124-PG 1
GE10226-PB CG13124-PF 1
GE10226-PB CG13124-PE 1
GE10226-PB CG13124-PB 1
GE10226-PB CG13124-PA 1
GE10226-PB CG13124-PJ 1
GE10226-PB CG13124-PI 1
GE10226-PB CG13124-PD 1
GE10226-PC CG13124-PH 1
GE10226-PC CG13124-PG 1
GE10226-PC CG13124-PF 1
GE10226-PC CG13124-PE 1
GE10226-PC CG13124-PB 1
GE10226-PC CG13124-PA 1
GE10226-PC CG13124-PJ 1
GE10226-PC CG13124-PI 1
GE10226-PC CG13124-PD 1
0.g1310.t1 CG9715-PA 1
GE19628-PA CG8491-PA 1
GE16108-PB CG10521-PF 1
GE16108-PB CG10521-PE 1
GE16108-PB CG10521-PD 1
GE16108-PB CG10521-PC 1
GE16108-PB CG10521-PB 1
GE16108-PB CG10521-PA 1
GE16108-PB CG10521-PG 1
GE16108-PB CG18657-PA 2
GE16108-PB CG15288-PB 7
GE16108-PB CG42677-PG 7
GE12352-PA CG31674-PA 1
GE12352-PA CG9331-PE 1
GE12352-PA CG9331-PG 1
GE12352-PA CG9331-PF 1
GE12352-PA CG9331-PB 1
GE12352-PA CG9331-PD 1
GE12352-PA CG9331-PA 1
GE12352-PA CG9331-PI 1
GE12352-PA CG9331-PH 1
GE12352-PA CG9331-PC 1
GE12352-PA CG1236-PA 3
GE12352-PA CG6287-PA 4
GE15750-PA CG42593-PA 1
GE15750-PA CG42593-PC 1
GE15750-PA CG42593-PB 1
GE18767-PA CG13385-PA 1
3.g1077.t3 CG15046-PA 1
3.g1077.t3 CG6367-PA 1
3.g1077.t3 CG6361-PC 3
3.g1077.t3 CG3700-PB 11
3.g1077.t3 CG3700-PA 11
3.g1077.t3 CG8170-PA 12
3.g1077.t3 CG4927-PC 12
3.g1077.t3 CG30287-PA 15
3.g1077.t3 CG15002-PB 15
3.g1077.t3 CG15002-PC 15
3.g1077.t3 CG30087-PA 16
3.g1077.t3 CG10469-PA 16
3.g1077.t3 CG8870-PA 17
GE26188-PA CG5167-PA 1
GE26188-PA CG2604-PB 1
GE26188-PA CG2604-PC 1
GE26188-PA CG2604-PA 1
GE16736-PA CG2699-PE 1
GE16736-PA CG2699-PB 1
GE24611-PA CG5148-PA 1
GE12918-PA CG8663-PB 1
GE12918-PA CG8663-PD 1
GE12918-PA CG8663-PC 1
GE12918-PA CG8663-PA 1
GE12918-PA CG9261-PG 2
GE12918-PA CG9261-PF 2
GE12918-PA CG9261-PC 2
GE12918-PA CG9261-PE 2
GE12918-PA CG9261-PA 2
GE12918-PA CG9261-PD 2
GE12918-PB CG8663-PB 1
GE12918-PB CG8663-PD 1
GE12918-PB CG8663-PC 1
GE12918-PB CG8663-PA 1
GE12918-PC CG8663-PB 1
GE12918-PC CG8663-PD 1
GE12918-PC CG8663-PC 1
GE12918-PC CG8663-PA 1
GE16122-PA CG11674-PA 1
4.g241.t4 CG31201-PB 1
4.g241.t4 CG18039-PA 1
4.g241.t4 CG5621-PB 1
4.g241.t4 CG5621-PA 1
4.g241.t4 CG4226-PC 7
4.g241.t4 CG9935-PA 8
4.g241.t4 CG11155-PB 9
GE11458-PA CG15874-PA 1
GE11458-PA CG14816-PA 2
GE10289-PA CG7070-PA 1
GE10289-PA CG7070-PB 1
GE10289-PA CG2964-PA 2
GE16950-PA CG14047-PH 1
GE16950-PA CG14047-PG 1
4.g380.t1 CG1019-PB 1
4.g380.t1 CG1019-PA 1
4.g380.t1 CG42309-PB 1
GE26086-PA CG31388-PA 1
GE26086-PA CG3998-PA 8
GE26086-PA CG6689-PA 8
GE26086-PA CG2125-PA 8
GE26086-PA CG2125-PB 8
GE26086-PA CG17803-PA 8
GE15981-PA CG32576-PB 1
GE15981-PA CG32576-PA 2
GE24245-PA CG14853-PA 1
GE24245-PA CG14853-PB 1
GE17259-PA CG13957-PA 1
GE15981-PB CG32576-PA 1
GE11647-PA CG15611-PA 1
GE11647-PA CG15611-PB 1
GE11647-PA CG30456-PC 2
GE11647-PA CG30456-PB 3
GE20249-PA CG43693-PG 1
GE20249-PA CG43693-PD 1
GE20249-PA CG43693-PB 1
GE20249-PA CG43693-PA 1
GE20249-PA CG43693-PE 1
GE20249-PA CG43693-PC 1
GE20249-PA CG43693-PF 1
GE20249-PA CG13384-PI 2
GE20249-PA CG13384-PH 2
GE20249-PA CG13384-PF 2
GE20249-PA CG13384-PE 2
GE20249-PA CG13384-PD 2
GE20249-PA CG13384-PL 2
GE20249-PA CG13384-PK 2
GE20249-PA CG13384-PG 2
GE20249-PA CG13384-PC 2
GE18285-PB CG3054-PA 1
GE18285-PB CG3054-PD 1
GE18285-PB CG3054-PC 1
GE18285-PB CG3054-PE 1
1.g356.t1 CG34340-PE 1
1.g356.t1 CG12154-PF 4
1.g356.t1 CG12154-PD 4
1.g356.t1 CG12154-PG 4
1.g356.t1 CG12154-PC 4
1.g356.t1 CG12154-PE 4
GE18733-PA CG31605-PG 1
4.g507.t1 CG9755-PB 1
4.g507.t1 CG9755-PF 1
4.g507.t1 CG9755-PE 1
4.g507.t1 CG9755-PC 1
4.g507.t1 CG9755-PD 1
4.g507.t1 CG9755-PA 1
GE20044-PA CG8833-PA 1
GE26005-PA CG31410-PB 1
GE26005-PA CG3934-PA 2
GE25393-PA CG12581-PA 1
GE25393-PA CG12581-PB 1
6261.g2506.t1 CG42571-PB 1
GE15406-PA CG12643-PA 1
4.g865.t1 CG10091-PA 2
4.g865.t1 CG10045-PB 3
4.g865.t1 CG10045-PA 3
4.g865.t1 CG4421-PA 7
4.g865.t1 CG4371-PA 10
4.g865.t1 CG17527-PA 16
GE17560-PA CG5450-PC 1
GE17560-PA CG5450-PB 1
GE17560-PA CG5450-PA 1
GE17560-PA CG6998-PE 1
GE17560-PA CG6998-PC 1
GE17560-PA CG6998-PA 1
GE17560-PA CG6998-PD 1
GE17560-PA CG6998-PB 1
GE25697-PB CG5621-PB 1
GE25697-PB CG5621-PA 1
GE25697-PB CG31201-PB 1
GE25697-PB CG18039-PA 1
GE25697-PB CG3822-PA 1
GE25697-PB CG11155-PA 1
GE25697-PB CG8681-PB 2
GE25697-PA CG5621-PB 1
GE25697-PA CG5621-PA 1
GE25697-PA CG31201-PB 1
GE25697-PA CG18039-PA 1
GE25697-PA CG3822-PA 1
GE25697-PA CG11155-PA 1
GE25697-PA CG8681-PA 4
GE25697-PA CG4226-PC 5
GE18985-PA CG10243-PA 7
GE18985-PA CG14032-PA 24
GE25090-PA CG10889-PA 1
GE25090-PA CG42360-PA 2
0.g796.t4 CG42268-PF 1
0.g796.t4 CG42268-PL 1
0.g796.t4 CG42268-PI 1
0.g796.t4 CG42268-PD 1
0.g796.t4 CG42268-PH 1
0.g796.t4 CG42268-PM 1
0.g796.t5 CG42268-PF 1
0.g796.t5 CG42268-PL 1
0.g796.t5 CG42268-PD 1
0.g796.t5 CG42268-PI 1
0.g796.t5 CG42268-PH 1
0.g796.t5 CG42268-PM 1
0.g796.t5 CG6749-PA 1
0.g796.t5 CG32055-PA 3
GE16395-PA CG4206-PA 1
GE16395-PA CG1616-PA 4
0.g1761.t2 CG32451-PC 1
0.g1761.t2 CG32451-PF 1
0.g1761.t2 CG32451-PE 1
0.g1761.t2 CG32451-PA 1
0.g1761.t2 CG32451-PD 1
0.g1761.t2 CG32451-PB 1
0.g1761.t2 CG32451-PG 1
0.g1761.t2 CG3725-PA 2
0.g1761.t2 CG3725-PF 2
0.g1761.t2 CG3725-PH 2
0.g1761.t2 CG3725-PC 2
0.g1761.t2 CG3725-PD 2
0.g1761.t2 CG3725-PG 2
0.g1761.t2 CG3725-PB 2
0.g1761.t2 CG3725-PE 2
0.g1761.t2 CG40625-PB 3
0.g1761.t2 CG5670-PH 4
0.g1761.t2 CG5670-PF 4
0.g1761.t2 CG5670-PI 4
0.g1761.t2 CG5670-PG 4
0.g1761.t2 CG5670-PE 4
0.g1761.t2 CG5670-PC 4
0.g1761.t2 CG5670-PB 4
0.g796.t1 CG42268-PI 1
0.g796.t1 CG42268-PD 1
0.g796.t1 CG42268-PF 1
0.g796.t1 CG42268-PL 1
0.g796.t1 CG42268-PH 1
0.g796.t1 CG42268-PM 1
0.g796.t2 CG42268-PF 1
0.g796.t2 CG42268-PL 1
0.g796.t2 CG42268-PI 1
0.g796.t2 CG42268-PD 1
0.g796.t2 CG42268-PH 1
0.g796.t2 CG42268-PM 1
0.g796.t2 CG6749-PA 1
0.g796.t2 CG42268-PK 2
0.g796.t2 CG42268-PJ 2
0.g796.t2 CG32055-PA 3
0.g1761.t1 CG32451-PF 1
0.g1761.t1 CG32451-PE 1
0.g1761.t1 CG32451-PC 1
0.g1761.t1 CG32451-PD 1
0.g1761.t1 CG32451-PA 1
0.g1761.t1 CG32451-PB 1
0.g1761.t1 CG32451-PG 1
0.g1761.t1 CG3725-PA 2
0.g1761.t1 CG3725-PF 2
0.g1761.t1 CG3725-PH 2
0.g1761.t1 CG3725-PC 2
0.g1761.t1 CG3725-PD 2
0.g1761.t1 CG3725-PG 2
0.g1761.t1 CG3725-PB 2
0.g1761.t1 CG3725-PE 2
0.g1761.t1 CG40625-PB 3
0.g1761.t1 CG5670-PH 4
0.g1761.t1 CG5670-PF 4
0.g1761.t1 CG5670-PI 4
0.g1761.t1 CG5670-PG 4
0.g1761.t1 CG5670-PE 4
0.g1761.t1 CG5670-PC 4
0.g1761.t1 CG5670-PB 4
GE20297-PA CG10572-PA 1
GE20297-PA CG7892-PC 8
GE20297-PA CG7892-PB 8
GE20297-PA CG7892-PA 8
GE20297-PA CG33338-PA 10
GE20297-PA CG40478-PE 17
GE20297-PA CG40478-PD 17
GE20297-PA CG40478-PC 17
GE20297-PA CG40478-PB 17
GE20297-PA CG40478-PA 17
GE20297-PA CG4551-PF 18
GE20297-PA CG4551-PE 18
GE20297-PA CG4551-PD 18
GE20297-PA CG4551-PA 18
GE20297-PA CG4551-PB 18
GE20297-PA CG4551-PC 18
GE20297-PA CG40129-PA 18
GE20297-PA CG40129-PB 18
GE25531-PA CG8064-PA 1
GE16592-PA CG3114-PC 1
GE16592-PA CG3114-PA 1
GE16592-PA CG3114-PB 1
GE16592-PA CG3114-PE 1
GE16592-PA CG3114-PK 1
GE16592-PA CG3114-PD 1
GE24106-PA CG1249-PA 1
4.g480.t5 CG31349-PA 1
4.g480.t5 CG43140-PO 1
4.g480.t5 CG31349-PF 2
0.g1041.t1 CG10967-PA 1
0.g1041.t1 CG10967-PB 1
GE24287-PA CG4334-PB 1
GE14450-PA CG4889-PA 1
GE14450-PA CG4698-PA 3
GE12733-PA CG10305-PD 1
GE12733-PA CG10305-PA 1
GE12733-PA CG10305-PC 1
GE12733-PA CG10305-PB 1
GE19288-PA CG1818-PA 1
GE19288-PA CG1818-PB 1
GE16528-PA CG14788-PA 1
GE16528-PA CG9320-PA 2
GE16528-PA CG6501-PA 3
4.g241.t1 CG18039-PA 1
4.g241.t1 CG31201-PB 1
4.g241.t1 CG5621-PA 1
4.g241.t1 CG5621-PB 1
4.g241.t1 CG9935-PC 4
4.g241.t1 CG9935-PB 4
4.g241.t1 CG8681-PA 5
GE13731-PA CG15661-PB 1
GE13731-PA CG15661-PA 1
GE13731-PA CG4302-PA 1
GE13731-PA CG6475-PC 2
GE13731-PA CG18578-PA 8
GE13731-PA CG31002-PA 11
GE13731-PA CG4772-PA 15
4.g1669.t1 CG4370-PA 1
4.g1669.t1 CG4370-PB 1
4.g1669.t1 CG4370-PC 1
4.g1669.t1 CG6747-PD 2
4.g1669.t1 CG6747-PC 2
4.g1669.t1 CG6747-PB 2
4.g1669.t1 CG6747-PE 2
4.g1669.t1 CG10369-PA 3
4.g1669.t1 CG10369-PB 4
GE23735-PA CG42534-PC 1
GE23735-PA CG42534-PD 1
GE23735-PA CG5751-PG 7
GE23735-PA CG5751-PI 7
GE26223-PA CG31298-PA 1
GE26223-PA CG10134-PA 2
GE26223-PA CG10134-PB 2
GE26223-PA CG14390-PA 3
GE19968-PA CG34254-PA 1
2.g1903.t1 CG42360-PA 1
2.g1903.t1 CG42361-PA 2
GE11420-PA CG16936-PC 1
GE11420-PA CG16936-PB 1
GE11420-PA CG16936-PA 1
GE11420-PA CG5224-PA 2
GE11420-PA CG33546-PB 10
4.g480.t1 CG43140-PK 1
4.g480.t1 CG31349-PH 1
4.g480.t1 CG31349-PJ 1
4.g480.t1 CG43140-PL 1
4.g480.t1 CG31349-PA 1
4.g480.t1 CG31349-PC 1
4.g480.t1 CG43140-PO 1
4.g480.t1 CG31349-PB 1
4.g480.t1 CG31349-PF 1
4.g480.t1 CG43140-PM 1
4.g480.t1 CG31349-PG 1
4.g480.t1 CG31349-PI 1
4.g480.t1 CG6509-PA 2
4.g480.t1 CG6509-PB 2
GE20704-PA CG32277-PA 1
GE20704-PA CG33160-PA 4
GE20704-PA CG12256-PA 9
GE20704-PA CG17404-PB 12
GE20704-PA CG17242-PA 14
GE20704-PA CG3795-PA 14
1.g127.t1 CG14340-PA 1
GE10371-PA CG17379-PB 1
GE10371-PA CG14487-PA 2
GE10371-PA CG30464-PB 5
2.g1178.t3 CG15097-PD 1
2.g1178.t3 CG15097-PE 1
2.g1178.t3 CG15097-PC 1
2.g1178.t3 CG15097-PA 1
2.g1178.t3 CG6224-PA 2
2.g1178.t3 CG6224-PB 2
GE18854-PA CG3838-PB 1
GE18854-PA CG3838-PA 1
GE11976-PB CG43066-PC 1
GE11976-PB CG43066-PA 1
GE11976-PB CG10804-PB 1
GE11976-PB CG10804-PC 1
GE11976-PB CG15279-PA 10
GE11976-PB CG15279-PB 10
GE11976-PB CG7075-PB 14
GE11976-PA CG43066-PA 1
GE11976-PA CG43066-PC 1
GE11976-PA CG10804-PB 1
GE11976-PA CG10804-PC 1
GE11976-PA CG15279-PD 10
GE25015-PA CG4220-PC 1
GE25015-PA CG4491-PA 2
GE25865-PA CG11698-PA 1
GE10943-PA CG11333-PA 1
GE19671-PA CG16993-PA 1
GE13776-PA CG8994-PD 1
GE13776-PA CG8994-PC 1
GE13776-PA CG8994-PB 1
GE13776-PA CG8994-PA 1
2.g1273.t1 CG11430-PA 2
2.g1273.t1 CG11430-PB 2
2.g1273.t1 CG15873-PA 6
GE16565-PA CG13902-PB 1
GE16565-PA CG13902-PC 1
GE11786-PA CG6251-PA 1
GE16505-PA CG31973-PA 1
GE16505-PA CG31973-PE 1
GE16505-PA CG31973-PJ 1
GE16505-PA CG31973-PG 1
GE16505-PA CG31973-PB 1
GE16505-PA CG31973-PI 1
GE16505-PA CG31973-PF 1
GE16505-PA CG31973-PH 1
GE16505-PA CG32209-PB 4
6234.g2418.t1 CG16807-PB 1
6234.g2418.t1 CG16807-PA 1
GO2-PA GO2-PB 1
GO2-PA GO2-PC 1
GO2-PA GO2-PE 1
GO2-PA GO1-PB 2
GO2-PA GO1-PD 2
GO2-PA GO1-PA 2
GO2-PA GO1-PC 2
GO2-PA CG6122-PA 3
6558.g2825.t1 CG31496-PA 1
GE16624-PB CG17828-PC 2
GE16624-PB CG17828-PA 2
GE20253-PA CG6391-PC 1
GE20253-PA CG6391-PB 1
GE20253-PA CG6391-PA 1
GE13216-PA CG15168-PA 1
GE10739-PA CG31108-PA 1
GE10739-PA CG16833-PF 2
GE10739-PA CG16833-PE 2
GE10739-PA CG16833-PM 2
GE10739-PA CG16833-PK 2
GE10739-PA CG16833-PN 2
GE10739-PA CG16833-PL 2
GE10739-PA CG16833-PJ 2
GE10739-PA CG16833-PI 2
GE10739-PA CG16833-PH 2
GE10739-PA CG16833-PG 2
GE10739-PA CG16833-PD 2
GE11935-PA CG14499-PB 1
GE11935-PA CG14500-PA 2
GE17159-PA CG32594-PF 1
GE17159-PA CG32594-PC 1
GE17159-PA CG32594-PB 1
6528.g2793.t1 CG1129-PC 1
6528.g2793.t1 CG1129-PA 2
6528.g2793.t1 CG1129-PB 2
GE11953-PA CG15065-PA 1
GE19048-PA CG4697-PA 1
GE19048-PA CG3889-PA 2
GE17081-PA CG15754-PA 1
GE12177-PA CG9441-PB 1
GE12177-PA CG9441-PC 2
GE10881-PA CG31022-PA 1
GE10881-PA CG18234-PC 14
GE11676-PA CG4866-PA 1
0.g584.t1 CG5592-PA 1
0.g584.t1 CG32409-PA 1
0.g584.t1 CG9317-PB 11
0.g584.t1 CG14857-PA 14
0.g584.t1 CG7442-PA 16
0.g584.t1 CG4630-PA 17
GE24196-PA CG14718-PA 1
GE24196-PA CG3606-PB 2
GE18335-PB CG7149-PA 1
GE18335-PB CG33116-PA 2
GE18335-PB CG6016-PC 3
GE18335-PB CG6016-PB 4
GE26074-PA CG4772-PA 1
GE26074-PA CG10168-PA 2
GE26074-PA CG6653-PA 6
GE26074-PA CG4739-PA 10
GE26074-PA CG6475-PC 12
GE26074-PA CG15661-PB 13
GE26074-PA CG15661-PA 13
GE22545-PA CG3902-PA 1
GE22545-PA CG4860-PA 3
GE22545-PA CG12262-PA 4
GE24581-PA CG17562-PA 1
GE24581-PA CG17560-PA 1
GE24581-PA CG14893-PB 1
GE24581-PA CG10096-PB 1
GE24581-PA CG10097-PB 4
GE24581-PA CG1443-PA 6
GE24581-PA CG5065-PE 7
GE24581-PA CG5065-PD 7
GE24581-PA CG5065-PC 7
GE24581-PA CG5065-PB 7
GE24581-PA CG5065-PA 7
GE24581-PA CG12268-PC 10
GE24581-PA CG12268-PB 10
GE24581-PA CG12268-PA 10
GE24581-PA CG30427-PD 13
GE24581-PA CG30427-PA 13
GE17126-PA CG11590-PA 1
2.g683.t1 CG13203-PD 1
4.g1949.t1 CG31065-PB 1
4.g1949.t1 CG14239-PB 3
GE23689-PA CG14245-PA 1
GE13584-PA CG30075-PA 1
GE13584-PA CG4735-PA 2
GE15202-PA CG4265-PB 1
GE15202-PA CG4265-PA 1
GE15202-PA CG3431-PA 3
GE18863-PA CG3959-PA 1
GE21499-PA CG17795-PB 1
GE21499-PA CG6936-PD 1
GE21499-PA CG6936-PC 1
GE21499-PA CG6936-PE 1
GE21499-PA CG6936-PA 1
GE21499-PA CG6936-PB 1
GE20813-PA CG43743-PB 1
GE20813-PA CG43743-PA 1
GE20813-PA CG8442-PA 1
GE21861-PA CG14127-PA 1
GE25100-PA CG4462-PA 1
GE25100-PA CG4465-PA 2
GE25100-PA CG31530-PA 3
GE20791-PA CG13313-PA 1
GE20791-PA CG13310-PA 2
GE20791-PA CG17264-PB 3
GE20791-PA CG17264-PA 3
GE16669-PA CG14625-PB 1
GE12159-PA CG9350-PA 1
GE14438-PA CG9196-PA 1
GE21274-PA CG43783-PG 1
GE21274-PA CG43783-PF 1
GE21274-PA CG43783-PE 1
GE21274-PA CG43783-PB 1
GE21274-PA CG43783-PA 1
GE21274-PA CG43782-PB 1
GE21274-PA CG43782-PH 1
GE21274-PA CG43782-PC 1
GE21274-PA CG43782-PD 1
GE21274-PA CG43782-PA 1
GE21274-PA CG10868-PE 2
GE21274-PA CG10868-PC 2
GE21274-PA CG10868-PF 2
4.g764.t1 CG17228-PI 1
4.g764.t1 CG17228-PK 1
4.g764.t1 CG17228-PL 1
4.g764.t1 CG17228-PJ 1
4.g764.t1 CG17228-PH 1
4.g764.t1 CG17228-PM 1
GE21274-PC CG43783-PG 1
GE21274-PC CG43783-PF 1
GE21274-PC CG43783-PE 1
GE21274-PC CG43783-PB 1
GE21274-PC CG43783-PA 1
GE21274-PC CG43782-PA 1
GE21274-PC CG43782-PB 1
GE21274-PC CG43782-PH 1
GE21274-PC CG43782-PC 1
GE21274-PC CG43782-PD 1
GE21274-PC CG10868-PF 2
GE21274-PC CG10868-PE 2
GE21274-PC CG10868-PC 2
GE12626-PA PP43-PA 1
4.g1311.t1 CG31368-PD 1
4.g1311.t1 CG31368-PC 1
6637.g2871.t1 CG2505-PB 1
6637.g2871.t1 CG2505-PA 1
6637.g2871.t1 CG1031-PA 1
6637.g2871.t1 CG6018-PA 1
6637.g2871.t1 CG1089-PB 1
6637.g2871.t1 CG1121-PA 1
6637.g2871.t1 CG1089-PA 1
6637.g2871.t1 CG1128-PC 1
6637.g2871.t1 CG1128-PD 1
6637.g2871.t1 CG1131-PB 1
6637.g2871.t1 CG1131-PC 1
6637.g2871.t1 CG1131-PD 2
0.g586.t3 CG10483-PA 1
0.g586.t3 CG10486-PB 1
0.g586.t3 CG7536-PA 1
0.g586.t3 CG7536-PB 1
0.g586.t3 CG42269-PE 3
0.g586.t3 CG6331-PA 16
GE24154-PA CG2911-PB 1
GE24154-PA CG2911-PA 1
GE17463-PA CG15343-PA 1
GE24618-PA CG14704-PC 1
GE14103-PB CG8400-PB 1
GE14103-PB CG8400-PA 1
GE12814-PB CG4952-PB 1
GE12814-PB CG4952-PE 1
GE12814-PB CG4952-PD 1
GE12814-PB CG4952-PF 1
GE12814-PB CG4952-PA 1
GE12814-PB CG4952-PC 1
GE12814-PB CG4952-PG 1
GE22138-PA CG6298-PB 1
GE22138-PA CG18180-PA 15
GE22138-PA CG8329-PA 16
GE22138-PA CG6580-PA 18
GE22138-PA CG9294-PB 19
GE22138-PA CG11836-PF 19
GE22138-PA CG11836-PE 19
GE22138-PA CG11836-PG 19
GE22138-PA CG11836-PC 19
GE22138-PA CG11836-PA 19
GE22138-PA CG11836-PB 19
GE22138-PA CG2045-PA 19
GE22138-PA CG34350-PB 19
GE22138-PA CG34350-PA 19
GE22138-PA CG9733-PA 20
GE22138-PA CG17240-PA 20
GE14103-PA CG8400-PB 1
GE14103-PA CG8400-PA 1
GE18945-PA CG5193-PA 1
GE18760-PA SN8-PB 1
4.g972.t1 CG32473-PC 1
4.g972.t1 CG32473-PE 1
4.g972.t1 CG32473-PD 1
4.g972.t1 CG32473-PB 1
4.g972.t1 CG32473-PA 1
4.g972.t1 CG8773-PB 1
4.g972.t1 CG8774-PB 1
4.g972.t1 CG8774-PA 1
4.g972.t1 CG1009-PH 3
4.g972.t1 CG1009-PF 3
4.g972.t1 CG1009-PA 3
4.g972.t1 CG1009-PB 3
4.g972.t1 CG1009-PD 3
4.g972.t1 CG1009-PC 3
4.g972.t1 CG1009-PE 3
4.g972.t1 CG31343-PA 8
GE21334-PA CG12734-PB 1
GE21334-PA CG12734-PD 1
GE21334-PA CG12734-PC 1
GE21334-PA CG12734-PA 1
GE21334-PA CG12734-PE 1
GE11960-PA CG17523-PA 1
GE11960-PA CG17524-PA 6
GE11960-PA CG4421-PA 10
GE11960-PA CG10091-PA 12
2.g1188.t1 CG17821-PA 2
2.g1188.t1 CG31522-PE 13
GE17938-PB CG14619-PG 1
GE17938-PB CG14619-PF 1
GE17938-PB CG14619-PC 1
GE17938-PB CG14619-PA 1
GE17938-PB CG14619-PD 1
GE17938-PB CG14619-PE 1
GE17938-PB CG14619-PB 1
GE17938-PB CG5798-PB 2
GE14373-PA CG13778-PA 1
GE14373-PA CG13778-PC 1
GE14373-PA CG13778-PB 1
GE11357-PA CG6081-PA 1
GE11357-PA CG10833-PA 1
GE11357-PA CG9964-PA 4
GE11357-PA CG1944-PA 20
GE11357-PA CG10094-PB 23
GE18504-PA CG4579-PA 1
GE18504-PA CG4579-PB 1
GE17502-PA CG17256-PA 1
GE17502-PA CG10951-PA 2
GE17502-PA CG7717-PB 7
GE17502-PA CG7717-PD 7
4.g1922.t1 CG31062-PC 1
4.g1922.t1 CG31062-PB 1
4.g1922.t1 CG31062-PA 1
4.g1922.t1 CG31062-PD 1
4.g1922.t1 CG34114-PC 5
4.g1922.t1 CG3665-PA 12
GE25412-PA CG1084-PA 1
GE25412-PA CG1634-PF 2
GE25412-PA CG1634-PD 2
GE25412-PA CG1634-PC 2
GE25412-PA CG1634-PA 2
GE25412-PA CG1634-PE 2
GE25412-PA CG1634-PB 2
GE25412-PA CG1634-PG 2
GE25412-PA CG33950-PA 16
GE25412-PA CG33950-PS 16
GE25412-PA CG33950-PI 16
GE25412-PA CG33950-PJ 16
GE13537-PA CG12386-PA 1
GE13537-PA CG12387-PA 2
GE13537-PA CG12350-PA 4
GE13537-PA CG31954-PA 6
GE13537-PA CG31265-PA 16
GE13537-PA CG5896-PB 19
GE13537-PA CG18478-PA 20
GE13537-PA CG31827-PA 20
GE13537-PA CG3117-PB 20
GE13537-PA CG14990-PA 23
GE13537-PA CG31220-PB 23
GE25281-PA CG2087-PA 1
GE25281-PA CG2087-PB 1
GE25281-PA CG2087-PC 1
GE25281-PA CG1609-PA 2
GE25281-PB CG2087-PB 1
GE25281-PB CG2087-PA 1
GE25281-PB CG2087-PC 1
GE25281-PB CG1609-PA 2
GE23677-PH CG43398-PQ 1
GE23677-PH CG43398-PO 1
GE23677-PH CG43398-PN 1
GE23677-PH CG43398-PP 1
GE23677-PH CG43398-PL 1
GE23677-PH CG43398-PM 1
GE23677-PH CG43398-PK 1
GE23677-PH CG43398-PJ 1
GE23677-PH CG43398-PR 1
GE23677-PH CG43398-PD 1
GE23677-PH CG43398-PB 1
GE23677-PH CG43398-PA 1
GE23677-PH CG43398-PI 1
GE23677-PH CG43398-PH 1
GE23677-PH CG43398-PC 1
GE23677-PH CG10255-PB 2
GE23677-PH CG10255-PA 2
GE23677-PH CG5407-PB 3
GE23677-PH CG5407-PA 3
GE23677-PH CG1484-PA 4
GE20081-PA CG11258-PA 1
GE24936-PA CG2616-PA 1
GE24936-PA CG32103-PE 6
GE24936-PA CG32103-PB 6
GE24936-PA CG32103-PC 6
GE26148-PA CG14900-PB 1
GE24936-PF CG2616-PA 1
GE24936-PF CG32103-PE 6
GE24936-PF CG32103-PB 6
GE24936-PF CG32103-PC 6
GE10382-PA CG16705-PA 1
GE10382-PA MP1-PA 3
GE10382-PA CG3355-PA 17
GE10382-PA CG8172-PD 18
GE10382-PA CG18735-PA 19
GE10382-PA CG5390-PA 22
GE10382-PA CG10472-PA 23
GE16880-PA CG2762-PA 1
GE16880-PA CG2762-PB 1
GE16880-PA CG2762-PC 1
2.g35.t3 CG9256-PH 1
2.g35.t3 CG9256-PB 1
2.g35.t3 CG9256-PA 1
2.g35.t3 CG9256-PG 1
2.g35.t3 CG9256-PI 1
2.g35.t3 CG9256-PE 1
2.g35.t3 CG9256-PC 1
2.g35.t3 CG9256-PF 1
2.g35.t3 CG9256-PD 1
6529.g2795.t1 CG31191-PA 1
2.g1409.t1 CG33960-PD 1
2.g1409.t1 CG33960-PB 1
2.g1409.t1 CG33960-PA 1
2.g1409.t1 CG33960-PC 1
2.g1409.t1 CG4700-PC 1
2.g1409.t1 CG4700-PA 1
2.g1409.t1 CG4700-PB 1
2.g1409.t1 CG4700-PD 1
GE17427-PA CG1871-PC 1
GE17427-PA CG1871-PB 1
GE17427-PA CG1871-PA 1
GE23543-PA CG11783-PA 1
GE23543-PB CG11783-PA 1
GE23677-PE CG43398-PN 1
GE23677-PE CG43398-PH 1
GE23677-PE CG43398-PQ 1
GE23677-PE CG43398-PM 1
GE23677-PE CG43398-PO 1
GE23677-PE CG43398-PK 1
GE23677-PE CG43398-PR 1
GE23677-PE CG43398-PB 1
GE23677-PE CG43398-PA 1
GE23677-PE CG43398-PP 1
GE23677-PE CG43398-PC 1
GE23677-PE CG43398-PI 1
GE23677-PE CG43398-PD 1
GE23677-PE CG43398-PJ 1
GE23677-PE CG43398-PL 1
GE23677-PE CG1484-PA 4
GE23677-PE CG9611-PB 5
GE23677-PE CG9611-PE 5
GE17194-PA CG33206-PA 1
GE17194-PA CG33206-PB 1
GE17194-PC CG33206-PA 1
GE17194-PC CG33206-PB 1
GE21752-PA CG8009-PA 1
GE16470-PA CG3458-PA 1
GE16470-PA CG10123-PA 2
GE25591-PA CG3773-PA 1
GE19496-PA AP3-PC 1
GE19496-PA AP3-PB 1
GE19496-PA AP3-PA 1
GE19496-PA AP3-PH 1
GE19496-PA AP3-PG 1
GE19496-PA AP3-PF 1
GE19496-PA AP3-PE 1
GE19496-PA CG4237-PB 2
GE19496-PA CG4237-PA 2
GE25489-PA CG14325-PB 1
GE13198-PA CG31751-PB 1
GE13198-PA CG31751-PA 1
GE10354-PA CG6733-PA 1
GE10354-PA CG6738-PA 1
GE10354-PA CG17109-PA 1
GE10354-PA CG6726-PA 1
GE10354-PA CG6726-PB 1
GE10354-PA CG17110-PA 1
GE10354-PA CG6465-PA 1
GE15471-PA CG7556-PA 1
GE23677-PA CG43398-PO 1
GE23677-PA CG43398-PQ 1
GE23677-PA CG43398-PM 1
GE23677-PA CG43398-PK 1
GE23677-PA CG43398-PR 1
GE23677-PA CG43398-PB 1
GE23677-PA CG43398-PA 1
GE23677-PA CG43398-PN 1
GE23677-PA CG43398-PP 1
GE23677-PA CG43398-PL 1
GE23677-PA CG43398-PJ 1
GE23677-PA CG43398-PD 1
GE23677-PA CG43398-PI 1
GE23677-PA CG43398-PC 1
GE23677-PA CG43398-PH 1
GE10954-PB CG1800-PA 1
0.g404.t1 CG14967-PB 1
GE21100-PA CG18477-PA 1
GE21100-PA CG31780-PB 1
GE21100-PA CG18478-PA 3
GE21100-PA CG31827-PA 3
GE21100-PA CG8586-PA 6
GE21100-PA CG6639-PA 6
GE21100-PA CG40160-PG 7
GE21100-PA CG40160-PF 7
GE21100-PA CG40160-PE 7
GE21100-PA CG40160-PD 7
GE21100-PA CG40160-PA 7
GE21100-PA CG11836-PF 18
GE21100-PA CG11836-PE 18
GE21100-PA CG11836-PG 18
GE21100-PA CG11836-PC 18
GE21100-PA CG11836-PA 18
GE21100-PA CG11836-PB 18
GE21100-PA CG11313-PB 19
GE21100-PA CG9733-PA 20
GE21100-PA CG6592-PA 22
GE21100-PA CG12350-PA 23
GE21100-PA CG17240-PA 24
GE24500-PA CG6753-PB 1
GE24500-PA CG2772-PA 5
GE24500-PA CG31871-PA 7
GE11918-PA CG34386-PC 1
GE22207-PA CG17286-PA 1
GE16923-PA CG2713-PA 1
GE16923-PA CG12313-PA 2
GE23562-PA CG11848-PG 1
GE23562-PA CG11848-PF 1
GE23562-PA CG11848-PE 1
GE23562-PA CG11848-PD 1
GE23562-PA CG11848-PC 1
GE23562-PA CG11848-PB 1
GE12739-PA CG7180-PA 1
GE12739-PA CG3954-PC 8
GE23562-PB CG11848-PG 1
GE23562-PB CG11848-PF 1
GE23562-PB CG11848-PE 1
GE23562-PB CG11848-PD 1
GE23562-PB CG11848-PC 1
GE23562-PB CG11848-PB 1
GE10748-PA CG6422-PA 1
GE10748-PA CG6422-PC 1
GE10748-PA CG6422-PB 1
GE13230-PA CG10495-PA 1
GE13230-PA CG3645-PB 2
GE13230-PA CG3645-PA 2
GE17893-PA CG1835-PA 1
GE17893-PA CG1835-PB 1
GE21811-PA CG7551-PB 1
GE21811-PA CG12289-PA 3
GE21811-PA CG7335-PA 4
4.g1294.t1 CG9913-PB 1
4.g1294.t1 CG14357-PB 2
4.g1294.t1 CG6392-PC 7
4.g1294.t1 CG6392-PE 7
4.g1294.t1 CG6392-PD 7
4.g1294.t1 CG6392-PF 7
4.g1294.t1 CG43323-PA 10
GE17754-PA CG34422-PD 1
3.g995.t1 CG8945-PC 1
3.g995.t2 CG8945-PC 1
1.g782.t1 CK1-PC 1
1.g782.t1 CK1-PA 1
1.g782.t1 CK1-PB 1
1.g782.t1 CG12292-PA 1
1.g782.t1 CG12292-PB 1
GE15998-PA IF5-PF 1
GE15998-PA IF5-PG 1
GE15998-PA IF5-PB 1
GE15998-PA IF5-PE 1
GE15998-PA IF5-PA 1
GE15998-PA IF5-PC 1
GE15998-PA IF5-PD 1
GE19340-PA CG11866-PB 1
GE19340-PA CG11866-PA 1
GE19340-PA CG3428-PA 2
GE21989-PB CG8937-PD 1
GE21989-PB CG8937-PC 1
GE21989-PB CG8937-PA 1
GE21989-PB CG4264-PB 1
GE21989-PB CG4264-PD 1
GE21989-PB CG4264-PC 1
GE21989-PB CG4264-PA 1
GE21989-PB CG4264-PF 1
GE21989-PB CG4264-PE 1
GE21989-PB CG5436-PA 1
GE21989-PB CG6489-PA 1
GE21989-PB CG31359-PA 1
GE21989-PB CG5834-PA 1
GE21989-PB CG31449-PA 1
GE21989-PB CG18743-PA 1
GE21989-PB CG31366-PA 1
GE21989-PB CG7756-PA 1
GE21989-PB CG4147-PC 1
GE21989-PB CG4147-PD 1
GE21989-PB CG4147-PA 1
GE21989-PB CG4147-PB 1
GE13339-PA CG6720-PB 1
GE13339-PA CG6720-PA 1
GE13339-PA CG5440-PB 2
GE16132-PB CG34346-PC 1
GE14467-PA CG3340-PA 1
GE14467-PA CG5683-PD 6
GE14467-PA CG6808-PB 6
GE14467-PA CG6808-PA 6
GE14467-PA CG10021-PH 6
GE14467-PA CG10021-PG 6
GE14467-PA CG10021-PF 6
GE14467-PA CG10021-PE 6
GE14467-PA CG10021-PA 6
GE14467-PA CG10021-PD 6
GE14467-PA CG10021-PC 6
GE14467-PA CG10021-PB 6
GE14467-PA CG3242-PA 7
GE14467-PA CG17385-PA 7
GE14467-PA CG2712-PA 8
GE14467-PA CG8145-PA 10
GE14467-PA CG1792-PA 10
GE14467-PA CG3941-PA 10
GE14467-PA CG3941-PB 10
GE14467-PA CG6254-PA 10
GE14467-PA CG31224-PA 10
GE14467-PA CG18262-PA 11
GE14467-PA CG8643-PA 12
GE14467-PA CG8643-PB 12
GE14467-PA CG8301-PA 14
GE12757-PA CG17903-PA 1
GE12757-PA CG13263-PA 2
GE14051-PA CG8306-PA 1
GE14051-PA CG30427-PF 6
GE14051-PA CG30427-PE 6
GE14051-PA CG30427-PB 6
GE14051-PA CG14893-PB 8
6484.g2769.t1 CG5178-PA 2
6484.g2769.t1 CG18290-PB 2
6484.g2769.t1 CG18290-PA 2
6484.g2769.t1 CG10067-PA 2
GE13901-PA CG9543-PA 1
GE13910-PA CG5519-PA 1
GE13910-PA CG6577-PA 5
GE13910-PA CG4448-PA 6
GE13910-PA CG3957-PB 6
GE13910-PA CG3957-PA 6
GE13910-PA CG13956-PA 7
GE13910-PA CG13956-PB 7
GE13910-PA CG4063-PA 7
GE13910-PA CG6699-PA 8
GE13910-PA CG7111-PC 8
GE13910-PA CG7111-PA 8
GE12344-PA CG9320-PA 1
GE12344-PA CG14788-PA 2
GE12344-PA CG3983-PA 3
GE19201-PA CG8694-PA 1
GE19201-PA CG8695-PA 1
GE19201-PA CG8693-PA 1
GE19201-PA CG30359-PA 1
GE19201-PA CG8690-PA 2
GE19201-PA CG11669-PA 3
GE19201-PA CG14935-PD 5
GE19201-PA CG14935-PC 5
GE19201-PA CG14935-PA 5
GE12474-PA CG8581-PA 1
GE12474-PA CG8581-PB 1
GE12474-PA CG2198-PB 8
GE12474-PA CG2198-PC 8
GE12474-PA CG2198-PA 8
GE12474-PA CG10382-PA 10
GE18620-PA CG5287-PA 1
GE19569-PA CG6856-PA 1
GE12474-PB CG8581-PA 1
GE12474-PB CG8581-PB 1
GE12474-PB CG3665-PC 10
GE12474-PB CG3665-PB 10
GE12474-PB CG3665-PA 11
GE13354-PA CG6145-PA 1
GE13354-PA CG6145-PF 1
GE13354-PA CG6145-PC 1
GE13354-PA CG6145-PE 1
GE13354-PA CG6145-PB 1
GE13354-PA CG33156-PA 1
GE13354-PA CG33156-PF 1
GE13354-PA CG33156-PE 1
GE13354-PA CG33156-PB 1
GE13354-PA CG33156-PC 1
GE23306-PA CG2261-PA 1
GE17610-PA CG2247-PC 1
GE17610-PA CG2247-PB 1
GE17610-PA CG2247-PA 1
GE17610-PA CG2247-PD 1
GE17610-PB CG2247-PC 1
GE17610-PB CG2247-PB 1
GE17610-PB CG2247-PA 1
GE17610-PB CG2247-PD 1
GE20522-PA CG10480-PC 1
GE20522-PA CG10480-PB 1
GE20522-PA CG10480-PA 1
GE20522-PA CG3862-PA 4
4.g1955.t1 CG5882-PA 1
4.g1955.t1 CG5880-PA 1
4.g1955.t1 CG40446-PB 3
4.g1955.t1 CG1407-PC 4
4.g1955.t1 CG1407-PB 4
4.g1955.t1 CG1407-PD 4
4.g1955.t1 CG8314-PA 4
4.g1955.t1 CG13029-PC 7
GE21073-PA CG1221-PC 1
GE21073-PA CG1221-PB 1
GE21073-PA CG1221-PA 1
GE21073-PA CG18321-PE 2
GE21073-PA CG18321-PG 2
GE21073-PA CG18321-PF 2
GE21073-PA CG18321-PA 2
GE11516-PA CG11183-PB 1
GE11516-PA CG11183-PA 1
GE18562-PA CG5279-PA 1
GE16941-PA CG33950-PS 1
GE16941-PA CG33950-PX 1
GE16941-PA CG33950-PT 1
GE16941-PA CG33950-PW 1
GE16941-PA CG33950-PU 1
GE16941-PA CG33950-PY 1
GE16941-PA CG33950-PZ 1
GE16941-PA CG33950-PK 1
GE16941-PA CG33950-PI 1
GE16941-PA CG33950-PL 1
GE16941-PA CG33950-PA 2
GE16941-PA CG33950-PJ 2
GE12463-PA CG8525-PA 1
GE16050-PA CG9164-PB 1
GE16050-PA CG9164-PC 1
GE26295-PA CG9312-PA 1
2.g1168.t1 CG12763-PA 1
2.g1168.t1 CG10794-PA 2
GE20797-PA CG5068-PA 1
GE24827-PA CG11768-PC 1
GE24827-PA CG11768-PB 1
GE24827-PA CG11768-PA 1
GE26123-PB CG11648-PB 1
GE26123-PB CG31481-PD 4
GE26123-PA CG11648-PB 1
GE26123-PA CG31481-PD 4
6126.g2194.t1 CG3510-PC 1
6126.g2194.t1 CG3510-PB 1
6126.g2194.t1 CG3510-PE 1
6126.g2194.t1 CG3510-PA 1
6126.g2194.t1 CG5814-PA 2
GE17625-PA CG4768-PB 1
GE17625-PA CG4768-PA 1
2.g66.t1 CG13225-PA 1
2.g66.t1 CG1867-PA 2
2.g66.t1 CG15302-PA 3
1.g1484.t1 CG30497-PD 1
1.g1484.t1 CG30497-PC 1
1.g1484.t1 CG30497-PB 1
1.g1484.t1 CG30497-PA 1
GE17980-PA CG31902-PB 1
GE17980-PA CG7722-PB 9
GE17980-PA CG7722-PA 9
GE26385-PB CG6194-PA 1
GE26385-PB CG4428-PA 2
GE26385-PB CG4428-PB 2
GE18656-PA CG43850-PA 1
GE10945-PA CG1499-PD 1
GE10945-PA CG1499-PC 1
GE10945-PA CG12063-PA 1
GE10945-PA CG7802-PB 1
GE10945-PA CG7802-PA 1
GE10945-PA CG13207-PD 3
GE10945-PA CG13207-PC 3
GE10945-PA CG13207-PB 3
GE10945-PA CG13207-PA 3
2.g439.t1 CG4832-PD 1
2.g439.t1 CG4832-PN 1
2.g439.t1 CG4832-PM 1
2.g439.t1 CG4832-PA 1
2.g439.t1 CG4832-PB 1
2.g439.t1 CG4832-PE 1
2.g439.t1 CG4832-PL 1
2.g439.t1 CG4832-PJ 1
GE20360-PB CG43365-PG 1
GE20360-PB CG43365-PE 1
GE20360-PB CG43365-PD 1
GE20360-PB CG11494-PB 1
GE20360-PB CG11494-PA 1
GE20360-PB CG43365-PI 1
GE20360-PB CG43365-PH 1
GE20360-PB CG43365-PF 2
GE20360-PB CG12052-PM 4
GE20360-PB CG9097-PB 4
GE20360-PB CG12052-PH 4
GE20360-PB CG12052-PQ 4
GE20360-PB CG12052-PV 4
GE20360-PB CG12052-PR 4
GE20360-PB CG12052-PG 4
GE20360-PB CG12052-PW 5
GE20360-PB CG12052-PP 5
GE20360-PB CG12052-PI 5
GE20360-PB CG12052-PN 5
GE20360-PB CG14307-PD 6
GE20360-PB CG14307-PF 6
GE20360-PB CG11491-PN 6
GE20360-PB CG11491-PE 7
GE20360-PA CG43365-PF 1
GE20360-PA CG9097-PA 4
GE20360-PA CG12052-PX 5
GE20360-PA CG9102-PA 5
GE20360-PA CG12052-PK 5
GE20360-PA CG12052-PY 5
GE20360-PA CG12052-PJ 6
GE20360-PA CG12052-PE 6
GE20360-PA CG12052-PD 6
GE20360-PA CG12052-PS 6
GE23944-PA CG10182-PA 1
GE23944-PA CG13325-PA 1
GE23944-PA CG33337-PB 1
GE23944-PA CG10183-PB 1
GE23944-PA CG16723-PB 1
GE23944-PA CG14204-PA 1
GE23944-PA CG14219-PA 1
GE23944-PA CG14205-PA 1
GE23944-PA CG5892-PA 1
GE23944-PA CG32645-PB 5
GE23944-PA CG30471-PA 8
GE12914-PA CG8666-PB 1
GE12914-PA CG9494-PB 3
GE12914-PA CG9494-PA 3
GE12914-PA CG5492-PB 4
GE12914-PA CG5492-PA 4
GE12914-PA CG9093-PC 6
GE12914-PA CG9093-PD 6
GE10368-PA CG6779-PA 1
0.g214.t1 CG5707-PA 1
0.g214.t1 CG5707-PC 1
0.g214.t1 CG5707-PB 1
0.g214.t1 CG15878-PA 1
0.g214.t1 CG3943-PA 7
4.g1132.t1 CG43335-PA 1
4.g1132.t1 CG30286-PB 3
4.g1132.t1 CG43336-PA 3
4.g1132.t1 CG30083-PB 4
4.g1132.t1 CG30087-PA 5
4.g1132.t1 CG33462-PA 6
4.g1132.t1 CG30187-PD 8
4.g1132.t1 CG30002-PB 8
4.g1132.t1 CG10405-PB 17
GE21389-PA CG10850-PA 1
GE21389-PA CG10850-PB 1
GE15712-PA CG18155-PB 1
GE10125-PA CG5851-PA 1
2.g445.t3 CG32843-PC 1
2.g445.t3 CG32843-PA 1
2.g445.t3 CG32843-PB 1
2.g445.t3 CG4734-PA 1
2.g445.t3 CG4395-PA 2
2.g445.t3 CG12370-PA 4
2.g445.t1 CG32843-PC 1
2.g445.t1 CG32843-PA 1
2.g445.t1 CG32843-PB 1
2.g445.t1 CG12370-PA 4
2.g445.t1 CG13758-PB 5
2.g445.t1 CG13758-PA 5
1.g565.t1 CG31634-PA 1
1.g565.t1 CG3811-PD 2
1.g565.t1 CG3811-PC 2
1.g565.t1 CG3811-PB 2
1.g565.t1 CG3811-PA 2
1.g565.t1 CG6417-PA 6
GE18979-PA CG11142-PA 1
GE18979-PA CG10287-PB 4
GE18979-PA CG10725-PB 6
GE26042-PA CG5366-PB 1
GE26042-PA CG5366-PA 1
GE15306-PA CG33713-PB 1
GE15306-PA CG33713-PA 1
GE19372-PA CG7664-PA 1
GE12041-PA CG11961-PB 1
GE12041-PA CG11961-PC 1
GE12041-PA CG11961-PA 1
GE12041-PA CG10062-PA 1
GE12041-PA CG10062-PB 1
GE12041-PA CG9416-PA 1
GE12041-PA CG30047-PA 1
GE12041-PA CG33012-PC 1
GE12041-PA CG10051-PA 1
GE12041-PA CG30043-PA 1
GE12041-PA CG13160-PB 1
GE12041-PA CG13160-PA 1
GE12041-PA CG10073-PA 1
GE12041-PA CG10073-PC 1
GE12041-PA CG30049-PA 1
GE12041-PA CG10081-PA 1
GE22000-PA CG32138-PA 1
GE22000-PA CG32138-PC 1
GE22000-PA CG32138-PB 1
GE22000-PA CG14622-PF 2
GE22000-PA CG14622-PE 2
GE22000-PA CG14622-PB 2
GE22000-PA CG14622-PA 2
GE22000-PA CG14622-PD 2
GE22000-PA CG33556-PB 3
GE22000-PA CG33556-PA 3
1.g1017.t1 CG9520-PA 1
1.g1017.t1 CG9520-PC 1
1.g1017.t1 CG9520-PB 1
0.g1451.t1 CG7177-PD 1
0.g1451.t1 CG7177-PC 1
0.g1451.t1 CG7177-PB 1
0.g1451.t1 CG7177-PA 1
0.g1451.t1 CG1098-PA 2
0.g1451.t1 CG34412-PG 9
GE26343-PA CG32856-PB 1
GE26343-PA CG32856-PA 1
GE13495-PA CG7329-PB 1
GE13495-PA CG7329-PA 1
GE13495-PA CG18301-PA 3
GE13495-PA CG31089-PA 13
GE24712-PB CG33208-PF 1
GE24712-PB CG33208-PD 1
GE24712-PB CG33208-PG 1
GE24712-PB CG33208-PH 1
GE24712-PB CG33208-PC 1
GE24712-PB CG33208-PB 1
GE24712-PB CG33208-PM 1
GE24712-PB CG33208-PK 1
GE24712-PB CG33208-PL 1
GE24712-PB CG33208-PE 1
GE24712-PB CG33208-PA 1
GE24712-PB CG33208-PI 1
GE24712-PA CG33208-PL 1
GE24712-PA CG33208-PF 1
GE24712-PA CG33208-PD 1
GE24712-PA CG33208-PG 1
GE24712-PA CG33208-PH 1
GE24712-PA CG33208-PC 1
GE24712-PA CG33208-PE 1
GE24712-PA CG33208-PB 1
GE24712-PA CG33208-PK 1
4.g680.t1 CG4067-PC 1
4.g680.t1 CG4067-PA 1
4.g680.t1 CG4067-PD 1
4.g680.t1 CG4067-PB 1
4.g680.t1 CG4067-PE 1
4.g680.t1 CG18466-PA 2
4.g680.t1 CG18466-PB 2
GE16773-PA CG4532-PF 1
GE16773-PA CG4532-PG 1
GE16773-PA CG4532-PD 1
GE16773-PA CG4532-PC 1
GE16773-PA CG4532-PB 1
GE16773-PA CG4532-PA 1
GE16773-PA CG4532-PE 1
GE16773-PA CG9446-PC 2
GE16773-PA CG9446-PB 2
GE16773-PA CG9446-PA 2
GE24125-PA CG1845-PA 1
GE24125-PA CG7036-PD 2
GE24125-PA CG7036-PC 2
GE24125-PA CG7036-PB 2
GE24712-PE CG33208-PK 1
GE24712-PE CG33208-PL 1
GE24712-PE CG33208-PF 1
GE24712-PE CG33208-PD 1
GE24712-PE CG33208-PG 1
GE24712-PE CG33208-PH 1
GE24712-PE CG33208-PC 1
GE24712-PE CG33208-PE 1
GE24712-PE CG33208-PB 1
GE24712-PE CG33208-PM 1
GE24712-PE CG33208-PA 1
GE24712-PE CG33208-PI 1
GE16773-PB CG4532-PG 1
GE16773-PB CG4532-PF 1
GE16773-PB CG4532-PD 1
GE16773-PB CG4532-PC 1
GE16773-PB CG4532-PB 1
GE16773-PB CG4532-PA 1
GE16773-PB CG4532-PE 1
GE16773-PB CG9446-PC 2
GE16773-PB CG9446-PB 2
GE16773-PB CG9446-PA 2
3.g239.t3 CG3665-PA 1
3.g239.t3 CG3665-PC 1
3.g239.t3 CG3665-PB 1
3.g239.t1 CG3665-PC 1
3.g239.t1 CG3665-PA 1
3.g239.t1 CG3665-PB 1
GE15586-PA CG8465-PE 1
GE15586-PA CG8465-PD 1
GE15586-PA CG8465-PF 1
GE24312-PA CG5178-PA 1
GE24312-PA CG18290-PB 1
GE24312-PA CG18290-PA 1
GE24312-PA CG10067-PA 1
GE24312-PA CG7478-PA 1
GE24312-PA CG4027-PD 1
GE24312-PA CG4027-PC 1
GE24312-PA CG4027-PA 1
GE24312-PA CG4027-PB 1
GE24312-PA CG12051-PA 1
GE24312-PA CG10067-PC 1
GE24312-PA CG5409-PA 1
GE24312-PA CG6174-PA 2
GE18989-PA CG7251-PA 1
GE11567-PA CG9820-PA 1
GE11567-PA CG9880-PA 2
GE11567-PA CG17226-PA 9
1.g690.t1 CG14913-PB 1
6237.g2430.t1 ED10-PB 1
GE21495-PA CG4867-PA 1
GE21393-PA CG14985-PB 1
GE13791-PA CG9491-PB 1
GE13791-PA CG9491-PA 1
GE13791-PA CG9491-PC 1
GE19759-PB CG5081-PB 1
GE19759-PB CG5081-PA 1
GE19759-PA CG5081-PB 1
GE19759-PA CG5081-PA 1
2.g737.t1 CG8404-PA 1
2.g737.t1 CG18024-PA 3
2.g737.t1 CG18024-PB 3
GE18915-PA CG4957-PA 1
GE18915-PA CG31244-PA 2
GE24151-PB CG2244-PB 1
GE24151-PB CG2244-PD 1
GE24151-PB CG2244-PC 1
GE24151-PB CG2244-PA 1
GE24151-PB CG6964-PE 2
GE24151-PB CG6964-PD 2
GE24151-PB CG6964-PC 2
GE24151-PB CG6964-PH 2
GE24151-PB CG6964-PF 2
GE24151-PB CG6964-PG 2
GE24151-PB CG6964-PA 2
GE25906-PA CG8236-PA 1
4.g1013.t1 CG9374-PJ 1
4.g1013.t1 CG9374-PD 1
4.g1013.t1 CG9374-PC 1
4.g1013.t1 CG9374-PB 1
4.g1013.t1 CG9374-PA 1
4.g1013.t1 CG9374-PI 1
4.g1013.t1 CG9374-PH 1
4.g1013.t1 CG9374-PF 1
4.g1013.t1 CG9374-PE 1
4.g1013.t1 CG17161-PA 10
4.g1013.t1 CG17161-PB 10
4.g1013.t1 CG17161-PC 10
4.g1013.t1 CG14217-PH 14
GE16753-PA CG3926-PA 1
GE12175-PA CG9437-PA 1
5.g24.t3 CG11062-PA 1
6258.g2488.t1 CG33985-PA 1
6258.g2488.t1 CG33983-PA 2
GE10400-PA CG31141-PA 1
3.g50.t1 CG14625-PB 1
3.g50.t1 CG11380-PA 1
3.g50.t1 CG14626-PA 2
3.g50.t1 CG14627-PB 2
3.g50.t1 CG14627-PA 2
GE10458-PA CG1395-PA 1
GE10458-PA CG4965-PD 2
GE10458-PA CG4965-PC 2
GE10458-PA CG4965-PB 2
GE10458-PA CG4965-PA 2
GE18176-PA CG2843-PA 1
GE12675-PA CG17572-PA 1
GE12675-PA CG31326-PA 11
GE12675-PA CG7142-PA 12
GE12675-PA CG17404-PB 12
GE12675-PA CG17242-PA 14
3.g1049.t1 CG32495-PH 1
3.g1049.t1 CG32495-PD 1
3.g1049.t1 CG6835-PI 1
3.g1049.t1 CG6835-PH 1
3.g1049.t1 CG6842-PA 1
3.g1049.t1 CG32495-PG 1
3.g1049.t1 CG32495-PB 1
3.g1049.t1 CG6835-PJ 1
3.g1049.t1 CG6835-PE 1
3.g1049.t1 CG9475-PD 12
3.g1049.t1 CG9475-PC 12
3.g1049.t1 CG16916-PA 14
4.g1313.t1 CG31368-PD 1
4.g1313.t1 CG31368-PC 1
GE17008-PA CG42349-PD 1
GE17008-PA CG10524-PA 1
GE17008-PA CG11245-PA 1
GE17008-PA CG1954-PA 2
GE17008-PA CG6622-PD 4
GE17008-PA CG42783-PL 7
GE17008-PA CG10261-PB 8
0.g536.t1 CG32238-PA 1
0.g536.t1 CG8918-PA 2
0.g536.t1 CG3964-PB 4
0.g536.t1 CG3964-PA 4
GE13956-PA CG5785-PB 1
3.g1090.t1 CG42301-PA 1
3.g1090.t1 CG6873-PA 2
3.g1090.t1 CG34381-PD 5
3.g1090.t1 CG34381-PB 5
3.g1090.t1 CG34381-PC 5
3.g1090.t1 CG7395-PB 6
3.g1090.t1 CG7395-PA 6
GE19252-PA CG8075-PB 1
GE19252-PA CG8075-PA 1
GE16091-PA CG9518-PA 1
GE16091-PA CG9503-PA 1
GE16091-PA CG9517-PB 1
GE16091-PA CG9517-PA 1
GE16091-PA CG9514-PA 1
GE15507-PA CG6606-PA 1
4.g694.t1 CG6544-PG 1
4.g694.t1 CG6544-PA 1
6207.g2341.t1 CG9389-PA 1
6207.g2341.t1 CG17029-PA 3
6207.g2341.t1 CG17028-PB 3
6207.g2341.t1 CG17028-PA 3
GE12061-PA CG11007-PA 1
GE23719-PA CG5882-PA 1
GE23719-PA CG40446-PB 3
1.g1449.t4 CG11140-PS 1
1.g1449.t4 CG11140-PO 1
1.g1449.t4 CG11140-PQ 1
1.g1449.t4 CG11140-PE 1
1.g1449.t4 CG11140-PM 1
1.g1449.t4 CG11140-PL 1
1.g1449.t4 CG11140-PK 1
1.g1449.t4 CG11140-PI 1
1.g1449.t4 CG11140-PN 1
1.g1449.t4 CG11140-PT 1
1.g1449.t4 CG11140-PR 1
1.g1449.t4 CG11140-PP 1
1.g1449.t5 CG11140-PT 1
1.g1449.t5 CG11140-PR 1
1.g1449.t5 CG11140-PP 1
1.g1449.t5 CG11140-PM 1
1.g1449.t5 CG11140-PL 1
1.g1449.t5 CG11140-PK 1
1.g1449.t5 CG11140-PI 1
1.g1449.t5 CG11140-PN 1
1.g1449.t5 CG11140-PE 1
1.g1449.t5 CG11140-PS 1
1.g1449.t5 CG11140-PO 1
1.g1449.t5 CG11140-PQ 1
1.g1449.t2 CG11141-PA 1
1.g1449.t2 CG11141-PB 1
1.g1449.t2 CG11139-PA 1
1.g1449.t3 CG11141-PA 1
1.g1449.t3 CG11141-PB 1
1.g1449.t3 CG11140-PO 1
1.g1449.t3 CG11140-PQ 1
1.g1449.t3 CG11140-PS 1
1.g1449.t3 CG11140-PN 1
1.g1449.t3 CG11140-PE 1
1.g1449.t3 CG11140-PP 1
1.g1449.t3 CG11140-PM 1
1.g1449.t3 CG11140-PL 1
1.g1449.t3 CG11140-PK 1
1.g1449.t3 CG11140-PI 1
1.g1449.t3 CG11140-PT 1
1.g1449.t3 CG11140-PR 1
1.g1449.t3 CG11139-PA 1
1.g1449.t1 CG11140-PE 1
1.g1449.t1 CG11140-PS 1
1.g1449.t1 CG11140-PQ 1
1.g1449.t1 CG11140-PO 1
1.g1449.t1 CG11140-PT 1
1.g1449.t1 CG11140-PR 1
1.g1449.t1 CG11140-PP 1
1.g1449.t1 CG11140-PM 1
1.g1449.t1 CG11140-PL 1
1.g1449.t1 CG11140-PK 1
1.g1449.t1 CG11140-PI 1
1.g1449.t1 CG11140-PN 1
2.g1588.t1 CG17287-PA 1
2.g1588.t1 CG1407-PD 3
2.g1588.t1 CG34449-PE 6
2.g1588.t1 CG34449-PA 6
GE14540-PA CG1587-PA 1
GE14540-PA CG1587-PC 1
GE14540-PA CG1587-PE 1
GE14540-PA CG1587-PB 1
GE10522-PA CG4435-PA 1
GE21576-PA CG10037-PA 1
GE21576-PA CG10037-PC 1
GE21576-PA CG12287-PA 3
1.g1347.t1 CG42313-PA 1
1.g1347.t1 CG31062-PB 7
1.g1347.t1 CG31062-PD 7
1.g1347.t1 CG43079-PF 8
1.g1347.t1 CG43079-PE 8
1.g1347.t2 CG42313-PA 1
1.g1347.t2 CG43079-PF 8
1.g1347.t2 CG43079-PE 8
GE21605-PA CG8605-PA 1
4.g1281.t1 CG33329-PC 1
4.g1281.t1 CG33109-PA 1
0.g182.t1 CG13935-PB 1
0.g182.t1 CG13935-PA 1
0.g182.t1 CG34461-PA 2
0.g182.t1 CG7076-PA 3
0.g182.t1 CG1919-PB 3
0.g182.t1 CG1919-PA 3
0.g182.t1 CG15007-PA 4
0.g182.t1 CG1252-PA 6
0.g182.t1 CG2360-PA 6
0.g182.t1 CG2341-PA 7
0.g182.t1 CG1331-PA 7
GE14535-PC CG34403-PH 1
GE14535-PC CG34403-PR 1
GE14535-PC CG34403-PG 1
GE14535-PC CG34403-PA 1
GE14535-PC CG34403-PF 1
GE14535-PC CG34403-PC 1
GE14535-PC CG34403-PB 1
GE14535-PC CG34403-PD 1
GE14535-PC CG34403-PE 1
GE14535-PC CG34403-PI 1
GE14535-PC CG34403-PQ 1
GE14535-PC CG34403-PJ 1
GE25336-PA CG31530-PA 1
GE25336-PA CG4459-PA 2
GE25336-PA CG4465-PA 3
GE25761-PA CG2846-PA 1
GE20690-PA CG14969-PA 1
GE20690-PA CG10812-PA 4
GE20690-PA CG32279-PA 5
GE16306-PA CG2872-PB 1
GE16306-PA CG10626-PA 6
GE16306-PA CG7887-PC 8
GE16306-PA CG7887-PB 8
GE16306-PA CG7887-PA 8
GE16306-PA CG3856-PF 12
GE16306-PA CG3856-PC 12
GE12891-PA CG9259-PC 1
GE12891-PA CG9259-PB 1
GE12891-PA CG9259-PA 1
GE12891-PA CG13813-PA 3
GE12891-PA CG33509-PA 4
GE24521-PA CG3420-PA 1
GE20320-PA CG42669-PK 1
GE20320-PA CG42669-PT 1
GE20320-PA CG42669-PQ 1
GE20320-PA CG42669-PM 1
GE20320-PA CG42669-PL 1
GE20320-PA CG42669-PG 1
GE20320-PA CG42669-PH 1
GE20320-PA CG42669-PF 1
GE20320-PA CG42669-PR 1
GE20320-PA CG42669-PE 1
GE20320-PA CG42669-PS 1
GE20320-PA CG42669-PU 1
GE20320-PA CG42669-PN 1
GE20320-PA CG42669-PP 1
GE19492-PA CG11241-PA 1
GE19492-PA CG11241-PB 1
GE19492-PA CG8745-PA 2
GE19492-PA CG8782-PA 3
GE24686-PA CG6342-PA 1
GE24686-PA CG4900-PA 1
GE24686-PA CG4706-PA 3
1.g567.t1 CG11320-PB 1
1.g567.t1 CG14010-PB 2
1.g567.t1 CG14521-PA 5
1.g567.t1 CG42343-PF 8
1.g567.t1 CG42343-PC 8
1.g567.t1 CG10946-PB 14
1.g567.t1 CG10946-PA 14
1.g567.t1 CG31361-PC 15
1.g567.t1 CG31361-PB 15
1.g567.t1 CG31361-PA 15
GE25118-PA CG6195-PA 1
GE25118-PA CG8340-PA 2
4.g979.t1 CG34309-PA 1
GE16613-PA CG13373-PB 1
GE12338-PA CG8233-PE 1
GE12338-PA CG8233-PB 1
GE12338-PA CG8233-PG 1
GE12338-PA CG8233-PD 1
GE12338-PA CG8233-PA 1
GE12338-PA CG8233-PC 1
GE12338-PA CG8233-PF 1
GE11432-PA CG13594-PA 1
1.g902.t1 CG31650-PF 1
1.g902.t1 CG31650-PE 1
1.g902.t1 CG31650-PD 1
1.g902.t1 CG31650-PC 1
1.g902.t1 CG31650-PB 1
1.g902.t1 CG31650-PA 1
1.g902.t1 CG9148-PA 2
GE19332-PA CG2264-PD 1
GE19332-PA CG2264-PB 1
GE19332-PA CG2264-PC 1
GE19332-PA CG2264-PA 1
GE19332-PA CG2264-PF 1
GE20719-PA CG8012-PB 1
GE20719-PA CG8012-PA 1
GE12345-PA CG1768-PB 1
GE12345-PA CG1768-PA 1
GE12345-PA CG1768-PD 1
GE12345-PA CG1768-PC 2
GE12345-PA CG32138-PA 4
GE12345-PA CG32138-PC 4
GE12345-PA CG32138-PB 4
GE19615-PA CG9376-PA 1
GE16135-PB CG11063-PC 1
GE16135-PB CG11063-PD 1
GE16135-PB CG11063-PB 1
GE16135-PB CG30084-PE 5
GE16135-PB CG1072-PC 7
GE16135-PB CG1072-PD 7
GE16135-PB CG7954-PB 8
GE16135-PB CG7954-PC 8
GE16135-PB CG7954-PD 8
GE16135-PB CG7954-PA 8
GE13236-PA CG10719-PC 1
GE13236-PA CG10719-PB 1
GE13236-PA CG10719-PA 1
GE13236-PA CG10719-PD 1
GE13236-PA CG12218-PA 2
GE13236-PA CG15105-PB 3
GE13236-PA CG15105-PA 3
GE13236-PA CG15105-PC 3
GE13236-PA CG42396-PE 4
GE13236-PA CG42396-PD 4
GE13236-PA CG42396-PC 4
GE13236-PA CG42396-PB 4
GE13236-PA CG42396-PA 4
GE13470-PA CG16747-PC 1
4.g1997.t1 CG42789-PC 1
4.g1997.t1 CG42789-PB 1
GE26180-PA CG4371-PA 1
GE26180-PA CG4423-PA 2
GE26180-PA CG10091-PA 8
GE19172-PA CG8714-PA 1
GE19172-PA CG17976-PA 3
GE12664-PA CG17568-PA 1
GE12664-PA CG4148-PB 2
GE12664-PA CG4148-PA 2
GE12664-PA CG10366-PA 3
GE12664-PA CG14655-PA 8
GE12664-PA CG8484-PA 8
GE12664-PA CG30431-PA 8
GE12664-PA CG30443-PA 9
GE12664-PA CG3851-PA 9
GE12664-PA CG9233-PB 10
GE12664-PA CG9233-PA 10
GE12664-PA CG1130-PA 10
GE12664-PA CG5557-PA 11
GE12664-PA CG6689-PA 11
GE12664-PA CG2052-PB 11
GE12664-PA CG4158-PA 11
GE12664-PA CG10147-PA 11
GE24541-PA CG4860-PA 1
GE24541-PA CG4703-PA 2
GE24541-PA CG3902-PA 3
GE25303-PA CG12163-PB 1
GE25303-PA CG12163-PA 1
GE23595-PA CG31436-PA 1
GE23595-PA CG31300-PA 2
GE16632-PA CG5227-PC 1
GE16632-PA CG5227-PF 1
GE16632-PA CG5227-PE 1
GE16632-PA CG5227-PD 1
GE16632-PA CG5227-PB 1
GE16632-PA CG5227-PA 1
GE16632-PA CG17800-PB 6
GE16632-PA CG33519-PB 15
GE16632-PA CG33519-PC 15
GE16632-PA CG11516-PF 15
GE16632-PA CG33950-PU 19
GE16632-PA CG33950-PW 19
GE16632-PA CG33950-PY 19
1.g1300.t1 CG42282-PE 1
1.g1300.t1 CG42282-PD 1
1.g1300.t1 CG2086-PB 3
GE10915-PA CG1455-PA 1
GE10915-PA CG1455-PB 1
GE10915-PA CG1455-PC 1
GE10915-PA CG9842-PB 1
GE10915-PA CG9842-PC 1
GE10915-PA CG9842-PA 1
GE10915-PA CG9819-PC 1
GE10915-PA CG9819-PB 1
GE10915-PA CG9819-PA 1
GE10915-PA CG6571-PE 8
GE10915-PA CG6571-PA 8
GE10915-PA CG6571-PB 8
GE17233-PA CG16952-PD 1
GE17233-PA CG16952-PC 1
GE17233-PA CG16952-PB 1
GE17233-PA CG16952-PA 1
3.g761.t2 CG7884-PB 1
3.g761.t2 CG7884-PA 1
3.g761.t2 CG7876-PA 2
GE16394-PA CG42399-PC 1
GE16394-PA CG42399-PB 1
GE21410-PA CG14989-PE 1
GE21410-PA CG14989-PD 1
GE21410-PA CG14989-PC 1
0.g1520.t1 CG10588-PA 1
0.g1520.t1 CG2025-PA 1
GE22423-PA CG2049-PC 1
GE22423-PA CG2049-PD 1
GE22423-PA CG2049-PG 1
GE22423-PA CG2049-PM 1
GE22423-PA CG2049-PI 1
GE22423-PA CG2049-PB 1
GE22423-PA CG2049-PL 1
GE22423-PA CG2049-PJ 1
GE22423-PA CG2049-PF 1
GE22423-PA CG2049-PK 1
GE22423-PA CG2049-PH 1
GE22423-PA CG2049-PE 1
GE22423-PA CG12066-PB 13
GE22423-PA CG8201-PV 21
GE22423-PA CG8201-PX 21
GE22423-PA CG6715-PB 22
GE22423-PA CG17216-PB 22
GE22423-PA CG17216-PA 22
GE24671-PA CG31272-PA 1
GE24671-PA CG3690-PA 2
GE24671-PA CG14691-PA 3
GE24671-PA CG31106-PB 7
GE24671-PA CG33234-PD 11
GE14639-PA CG7109-PA 1
GE14639-PA CG32505-PE 2
GE14639-PA CG32505-PA 2
GE14639-PA CG12217-PD 3
GE14639-PA CG12217-PC 3
GE14639-PA CG12217-PB 3
GE14639-PA CG12217-PA 3
GE14639-PA CG11597-PC 4
GE14639-PA CG11597-PB 4
GE14639-PA CG11597-PA 4
GE14639-PA CG2096-PA 6
GE14639-PA CG10138-PA 7
GE14639-PA CG8822-PA 7
GE14219-PA CG8961-PA 1
GE16391-PA CG4193-PA 1
GE20623-PA CG15014-PA 1
GE24286-PA CG4307-PA 1
GE12106-PA CG8929-PC 1
GE12106-PA CG8929-PA 1
GE12106-PA CG8929-PB 1
GE25395-PA CG1107-PB 1
GE25395-PA CG1107-PA 1
GE25395-PA CG1227-PA 3
0.g1380.t1 CG6498-PB 1
0.g1380.t1 CG6498-PA 1
0.g1380.t1 CG7650-PA 2
0.g1380.t1 CG7001-PC 11
0.g1380.t1 CG7001-PA 11
0.g1380.t1 CG32944-PE 13
0.g1380.t1 CG32944-PF 13
0.g1380.t1 CG8866-PB 15
6632.g2869.t1 CG10101-PA 1
6346.g2610.t1 CG9300-PA 1
GE15319-PA CG1518-PA 1
GE15319-PA CG7748-PA 1
GE22402-PA CG5262-PB 1
GE22402-PA CG5262-PA 1
GE17398-PA CG8028-PC 1
GE17398-PA CG8028-PD 1
GE17398-PA CG8389-PA 5
GE17398-PA CG8389-PB 5
GE17398-PA CG8034-PB 6
GE22560-PA CG4925-PA 1
GE10088-PA CG17342-PA 1
GE10088-PA CG17342-PB 1
GE10088-PA CG32666-PD 9
GE10088-PA CG32666-PC 9
GE10088-PA CG7001-PC 14
GE10088-PA CG6551-PA 14
GE10088-PA CG7001-PA 14
GE10088-PA CG4353-PA 15
GE10088-PB CG17342-PB 1
GE10088-PB CG17342-PA 1
GE10088-PB CG32666-PD 9
GE10088-PB CG32666-PC 9
GE10088-PB CG6551-PA 14
GE10088-PB CG7001-PC 14
GE10088-PB CG7001-PA 14
GE10088-PB CG4353-PA 15
3.g269.t1 CG14416-PA 2
GE26431-PA CG7530-PC 1
GE26431-PA CG7530-PB 1
GE26431-PA CG7530-PA 1
GE26431-PA CG5315-PB 2
GE26431-PA CG5315-PD 2
GE26431-PA CG5315-PA 2
GE26431-PA CG5315-PC 2
GE21484-PA CG4623-PA 1
GE21484-PA CG4623-PB 1
1.g1406.t1 CG3572-PB 1
1.g1406.t1 CG3572-PC 1
1.g1406.t1 CG30156-PA 1
1.g1406.t1 CG3061-PA 2
GE12145-PE CG30295-PB 2
GE13679-PA CG30403-PB 1
GE12145-PC CG30295-PC 1
GE12145-PC CG30295-PB 1
GE12145-PC CG30295-PA 1
GE20971-PA CG2277-PB 1
GE20971-PA CG2277-PA 1
GE20971-PA CG1814-PB 3
GE25634-PA CG4755-PA 1
GE25634-PA CG1412-PC 2
GE25634-PA CG1412-PB 3
GE25634-PA CG8948-PC 3
GE25634-PA CG8948-PB 3
GE25634-PA CG8948-PA 3
GE25634-PA CG8948-PF 3
GE25634-PA CG8948-PE 3
GE25634-PA CG8948-PD 3
GE11833-PA CG6518-PA 1
GE11833-PA CG6622-PF 1
GE11833-PA CG6622-PA 1
GE11833-PA CG6622-PB 1
GE11833-PA CG6622-PE 1
GE11833-PA CG6622-PC 1
GE11833-PA CG6622-PD 1
GE11833-PA CG42783-PI 7
GE11833-PA CG42783-PH 7
GE11762-PA CG8440-PG 1
GE11762-PA CG8440-PF 1
GE11762-PA CG8440-PB 1
GE11762-PA CG8440-PE 1
GE11762-PA CG8440-PD 1
GE11762-PA CG8440-PC 1
GE11762-PA CG8440-PA 1
GE11762-PA CG10931-PA 3
GE11762-PA CG15010-PA 4
GE11762-PA CG15010-PB 4
GE11762-PA CG15010-PC 4
GE22110-PA CG5577-PA 1
GE12987-PA CG33870-PA 1
GE12987-PA CG33886-PA 1
GE12987-PA CG33890-PA 1
GE12987-PA CG33896-PA 1
GE12987-PA CG33898-PA 1
GE12987-PA CG33894-PA 1
GE12987-PA CG33874-PA 1
GE12987-PA CG33888-PA 1
GE12987-PA CG17949-PA 1
GE12987-PA CG33902-PA 1
GE12987-PA CG33868-PA 1
GE12987-PA CG33892-PA 1
GE12987-PA CG33908-PA 1
GE12987-PA CG33904-PA 1
GE12987-PA CG33910-PA 1
GE12987-PA CG33900-PA 1
GE12987-PA CG33878-PA 1
GE12987-PA CG33884-PA 1
GE12987-PA CG33872-PA 1
GE12987-PA CG33906-PA 1
GE12987-PA CG33876-PA 1
GE12987-PA CG33880-PA 1
GE12987-PA CG33882-PA 1
GE18355-PA CG42533-PK 2
GE14969-PA CG9643-PA 1
GE11762-PB CG8440-PG 1
GE11762-PB CG8440-PF 1
GE11762-PB CG8440-PB 1
GE11762-PB CG8440-PE 1
GE11762-PB CG8440-PD 1
GE11762-PB CG8440-PC 1
GE11762-PB CG8440-PA 1
GE11762-PB CG10931-PA 3
GE11762-PB CG15010-PA 4
GE11762-PB CG15010-PB 4
GE11762-PB CG15010-PC 4
GE18908-PA CG4912-PB 1
GE19397-PA CG15254-PA 1
3.g288.t1 CG2675-PA 1
3.g288.t1 CG2675-PB 1
GE14197-PA CG6556-PA 1
GE22051-PA CG13458-PA 1
GE15029-PA CG15399-PA 1
4.g1106.t1 CG31183-PA 1
4.g1106.t1 CG43373-PB 14
4.g1106.t1 CG9210-PC 14
GE14316-PA CG5479-PA 1
GE17378-PA CG14217-PF 1
GE17378-PA CG14217-PD 1
GE17378-PA CG14217-PE 1
GE17378-PA CG14217-PH 1
GE17378-PA CG12244-PA 9
GE17378-PA CG15793-PA 9
GE17378-PA CG2621-PG 15
GE17378-PA CG2621-PQ 15
GE17378-PA CG2621-PC 15
GE17378-PA CG2621-PF 15
GE17378-PA CG2621-PE 15
GE17378-PA CG2621-PB 15
GE17378-PA CG2621-PI 15
GE17378-PA CG2621-PH 15
GE17378-PA CG2621-PA 15
GE17378-PA CG2621-PJ 15
4.g1106.t6 CG31183-PA 1
4.g1106.t6 CG14877-PA 2
4.g1106.t5 CG31183-PA 1
4.g1106.t5 CG10738-PD 7
GE21330-PA CG32281-PA 1
2.g197.t3 CG34341-PB 1
2.g197.t3 CG34341-PC 1
2.g197.t3 CG34341-PD 1
2.g197.t3 CG34341-PE 1
2.g197.t3 CG8279-PB 1
2.g197.t3 CG8279-PC 1
GE18422-PA CG31636-PA 1
GE18422-PA CG33965-PA 2
GE18422-PA CG33514-PA 5
GE18422-PA CG1902-PC 7
GE18422-PA CG1902-PA 7
GE13265-PB CG10137-PA 1
GE13265-PC CG10137-PA 1
GE11929-PA ED9-PC 1
GE26326-PA CG12785-PA 1
GE17506-PA CG42329-PA 1
GE17506-PA CG5892-PA 4
GE17506-PA CG33968-PA 8
GE17506-PA CG32645-PB 9
GE23907-PA CG15524-PA 1
GE24835-PA CG9773-PA 1
6281.g2525.t1 CG12713-PA 1
GE25434-PA CG43427-PM 1
GE25434-PA CG43427-PO 1
GE25434-PA CG43427-PI 1
GE25434-PA CG43427-PP 1
GE25434-PA CG43427-PH 1
GE25434-PA CG43427-PJ 1
GE25434-PA CG43427-PG 1
GE25434-PA CG43427-PF 1
GE25434-PA CG43427-PE 1
GE25434-PA CG43427-PN 1
4.g471.t1 CG34135-PD 1
GE17190-PA CG6308-PA 1
GE17750-PA CG42450-PA 1
GE17750-PA CG42450-PB 1
GE17750-PA SG7-PB 2
GE17750-PA SG7-PA 2
GE17750-PA CG5036-PB 3
GE17750-PA CG5248-PC 4
GE17750-PA CG5248-PG 4
GE17750-PA CG5248-PH 4
GE17750-PA CG5248-PF 4
GE17750-PA CG5248-PD 4
GE20939-PA CG7961-PA 1
GE20939-PA CG7961-PB 1
GE20939-PA CG6699-PA 2
GE20939-PA CG3957-PB 6
GE20939-PA CG3957-PA 6
GE17580-PA CG1522-PL 1
GE17580-PA CG43368-PN 1
GE17580-PA CG43368-PP 1
GE17580-PA CG1522-PM 1
GE17580-PA CG43368-PO 1
GE17580-PA CG1522-PE 1
GE17580-PA CG1522-PA 1
GE17580-PA CG1522-PI 1
GE17580-PA CG1522-PH 1
GE17580-PA CG1522-PB 1
GE17580-PA CG1522-PC 1
GE17580-PA CG1522-PD 1
GE17580-PA CG1522-PJ 1
GE17580-PA CG1522-PG 1
GE17580-PA CG1522-PF 1
GE17580-PA CG1517-PE 8
GE17580-PA CG1517-PD 8
1.g1092.t1 CG4722-PA 1
1.g1092.t1 CG4722-PB 1
1.g1092.t1 CG4651-PC 2
1.g1092.t1 CG4651-PB 2
1.g1092.t1 CG4651-PA 2
GE11622-PA CG3820-PA 1
GE15342-PA CG18492-PA 1
GE15342-PA CG2272-PD 4
GE15342-PA CG2272-PC 4
GE15342-PA CG2272-PA 4
GE15342-PA CG2272-PB 4
GE15342-PA CG2845-PA 7
GE15342-PA CG2845-PB 7
GE15342-PA CG7717-PB 10
GE15342-PA CG7717-PD 10
GE15342-PA CG10967-PB 11
GE10145-PA CG31551-PA 1
GE12277-PA CG10228-PD 1
GE12277-PA CG10228-PE 1
GE12277-PA CG10228-PB 2
3.g24.t1 CG6172-PB 1
GE25708-PA CG5786-PA 1
1060.g366.t1 CG7215-PB 1
1060.g366.t1 CG7215-PA 1
0.g1379.t1 CG7427-PD 1
0.g1379.t1 CG7427-PB 1
0.g1379.t1 CG7427-PE 1
0.g1379.t1 CG7427-PA 1
0.g1379.t1 CG7427-PC 1
GE13021-PA CG6192-PA 1
GE13021-PA CG6192-PB 1
GE23302-PA CG2187-PB 1
GE23302-PA CG2187-PA 1
GE23302-PA CG2196-PB 1
GE23302-PA CG2191-PA 1
GE23302-PA CG31668-PC 7
6339.g2601.t1 CG14087-PC 1
GE18884-PA CG4709-PA 1
GE14487-PA CG11059-PB 1
GE14487-PA CG11059-PA 1
1589.g566.t1 CG15579-PA 1
GE21083-PA CG1231-PA 1
GE21083-PA CG17098-PA 2
GE15468-PA CG12359-PA 1
GE15468-PA CG11023-PC 1
GE23410-PA CG11196-PA 1
GE23410-PA CG4323-PB 3
GE23410-PA CG4323-PA 3
GE23410-PA CG1907-PA 5
GE23410-PA CG9064-PA 9
GE23410-PA CG32103-PC 11
GE23410-PA CG3057-PD 11
GE23410-PA CG3057-PC 11
GE23410-PA CG3057-PB 11
GE23410-PA CG3057-PA 11
GE23410-PA CG32103-PE 12
GE23410-PA CG32103-PB 12
GE23410-PA CG8323-PA 12
GE23410-PA CG8026-PB 12
4.g2233.t1 CG33339-PB 1
GE13646-PA CG34205-PA 1
0.g1496.t1 CG10508-PN 1
0.g1496.t1 CG10508-PM 1
0.g1496.t1 CG10508-PK 1
0.g1496.t1 CG10508-PJ 1
GE25927-PA CG11033-PB 1
0.g1496.t2 CG10508-PN 1
0.g1496.t2 CG10508-PM 1
0.g1496.t2 CG10508-PK 1
0.g1496.t2 CG10508-PJ 1
0.g1496.t2 CG10508-PL 2
GE10606-PB CG6330-PB 1
GE10606-PB CG6330-PA 1
GE10606-PB CG3788-PB 2
GE10606-PB CG3788-PA 2
GE26291-PA CG9345-PA 1
GE26291-PA CG9621-PA 2
GE26291-PA CG5992-PB 3
GE26291-PA CG5992-PA 3
GE22367-PA CG10586-PA 3
GE22367-PA CG13430-PB 10
GE22367-PA CG13430-PA 10
GE22367-PA CG9564-PC 14
GE22367-PA CG11192-PB 15
GE22367-PA CG32755-PA 16
GE22367-PA CG32260-PC 17
GE22367-PA CG8586-PA 18
GE22367-PA CG8213-PC 19
GE22367-PA CG13318-PA 19
GE22367-PA CG2056-PD 20
GE22367-PA CG2056-PC 20
GE22367-PA CG2056-PA 20
GE22367-PA CG2056-PB 20
GE22367-PA CG18557-PA 21
GE11646-PA CG30456-PB 1
GE11646-PA CG30456-PC 1
GE11646-PA CG15611-PB 2
GE11646-PA CG15611-PA 2
GE17359-PA CG14229-PA 1
GE23891-PA CG31009-PB 1
GE23891-PA CG31009-PA 1
GE23891-PA CG6977-PA 8
1.g380.t2 CG15427-PA 1
1.g380.t2 CG15427-PC 1
1.g380.t2 CG15427-PE 1
1.g380.t2 CG15427-PF 1
1.g380.t2 CG15427-PG 1
1.g380.t2 CG15427-PD 1
GE14860-PA CG15414-PA 1
GE19851-PB CG12355-PB 1
GE19507-PA CG11425-PA 1
GE19507-PA CG8805-PA 4
GE23980-PA CG4637-PB 1
4.g929.t1 CG10126-PA 1
4.g929.t1 CG31345-PA 2
GE23430-PA CG5854-PA 1
GE23430-PA CG5854-PB 1
GE20268-PA CG14151-PA 1
GE20268-PA CG34238-PA 2
GE18488-PA CG17127-PB 1
GE18488-PA CG17127-PA 1
GE10799-PA CG17782-PA 1
GE18566-PA CG5317-PA 1
GE18566-PA CG4897-PA 2
GE19237-PA CG11770-PA 1
6402.g2675.t1 CG33286-PB 1
6402.g2675.t1 CG33287-PB 1
6402.g2675.t1 CG12983-PD 2
6402.g2675.t1 CG12983-PC 3
6402.g2675.t1 CG12983-PE 3
6402.g2675.t1 CG12983-PB 3
GE11394-PA CG33649-PA 1
GE26373-PA CG34159-PA 1
GE13435-PA CG33671-PA 1
GE16244-PA CG3461-PA 1
4.g2169.t1 CG11168-PA 1
4.g2169.t1 CG11168-PC 2
GE18895-PA CG33302-PA 1
0.g830.t5 CG32062-PI 1
0.g830.t5 CG32062-PF 3
0.g830.t5 CG32062-PL 3
0.g830.t5 CG32062-PE 3
0.g830.t5 CG32062-PJ 3
0.g830.t1 CG32062-PJ 4
GE25729-PA CG42775-PA 1
0.g830.t3 CG32062-PF 2
0.g830.t3 CG32062-PL 2
0.g830.t3 CG32062-PE 2
0.g830.t3 CG32062-PJ 2
0.g830.t3 CG32062-PK 3
0.g830.t3 CG32062-PH 3
0.g830.t2 CG32062-PF 1
0.g830.t2 CG32062-PL 1
0.g830.t2 CG32062-PE 1
4.g2475.t1 CG31000-PU 1
4.g2475.t1 CG31000-PT 1
4.g2475.t1 CG31000-PS 1
4.g2475.t1 CG31000-PC 1
4.g2475.t1 CG31000-PR 1
4.g2475.t1 CG31000-PO 1
4.g2475.t1 CG31000-PH 1
4.g2475.t1 CG31000-PL 1
4.g2475.t1 CG31000-PM 1
4.g2475.t1 CG31000-PG 1
4.g2475.t1 CG31000-PV 1
4.g2475.t1 CG31000-PP 1
4.g2475.t1 CG31000-PN 1
4.g2475.t1 CG31000-PB 1
4.g2475.t1 CG31000-PK 1
4.g2475.t1 CG31000-PJ 1
4.g2475.t1 CG31000-PI 1
4.g2475.t1 CG31000-PE 1
4.g2475.t1 CG31000-PD 1
4.g2475.t1 CG31000-PA 1
4.g2475.t1 CG31000-PF 1
4.g2475.t1 CG31000-PY 1
4.g2475.t1 CG31000-PW 1
4.g2475.t1 CG31000-PQ 1
4.g2475.t1 CG9218-PA 3
4.g2475.t1 CG9218-PP 4
GE13222-PA CG10446-PA 1
GE13222-PA CG8704-PA 3
GE11661-PA CG18468-PA 1
GE23751-PA CG18437-PF 1
GE23751-PA CG18437-PE 1
GE23751-PA CG18437-PC 1
GE23751-PA CG18437-PG 1
GE23751-PA CG18437-PD 1
GE26131-PA CG10388-PE 1
4.g77.t3 CG33547-PO 1
4.g77.t3 CG33547-PN 1
4.g77.t3 CG33547-PK 1
4.g77.t3 CG33547-PF 1
4.g77.t3 CG33547-PB 1
4.g77.t3 CG33547-PG 1
4.g77.t3 CG33547-PC 1
4.g77.t3 CG33547-PI 1
4.g77.t3 CG33547-PP 1
4.g77.t3 CG33547-PJ 1
4.g77.t3 CG33547-PD 1
4.g77.t3 CG33547-PH 1
4.g77.t3 CG33547-PL 1
GE21612-PA CG8571-PC 1
GE21612-PA CG8571-PA 1
GE21612-PA CG8571-PH 1
GE21612-PA CG8571-PG 1
4.g77.t1 CG33547-PO 1
4.g77.t1 CG33547-PK 1
4.g77.t1 CG33547-PF 1
4.g77.t1 CG33547-PD 1
4.g77.t1 CG33547-PB 1
4.g77.t1 CG33547-PJ 1
4.g77.t1 CG33547-PI 1
4.g77.t1 CG33547-PC 1
4.g77.t1 CG33547-PG 1
4.g77.t1 CG33547-PH 1
4.g77.t1 CG33547-PP 1
4.g77.t1 CG33547-PN 1
4.g77.t1 CG33547-PL 1
4.g77.t1 CG33547-PM 2
GE15863-PB CG14215-PA 1
GE15863-PB CG14216-PA 2
GE15863-PA CG14216-PA 1
GE10847-PA CG7908-PA 1
GE10847-PA CG7908-PB 1
GE10847-PA CG9163-PB 4
GE10847-PA CG42252-PG 4
GE10847-PA CG42252-PE 4
GE10847-PA CG42252-PI 4
GE10847-PA CG42252-PH 4
GE10847-PA CG42252-PF 4
4.g1551.t1 CG13862-PA 2
4.g1551.t1 CG33483-PA 4
4.g1551.t1 CG33920-PA 5
4.g1551.t1 CG33723-PA 5
4.g1551.t1 CG33922-PA 6
4.g1551.t1 CG33923-PA 6
4.g1551.t1 CG33798-PA 6
GE15210-PA CG33124-PD 1
GE15210-PA CG31668-PC 1
GE15210-PA CG8451-PA 1
GE15210-PA CG31262-PB 1
GE15210-PA CG31262-PE 1
GE15210-PA CG42235-PB 6
GE20651-PA CG14994-PC 1
GE20651-PA CG14994-PA 1
GE20651-PA CG14994-PB 1
GE20651-PA CG10697-PC 6
GE20651-PB CG14994-PC 1
GE20651-PB CG14994-PA 1
GE20651-PB CG14994-PB 1
GE20651-PB CG7811-PB 2
GE20651-PB CG7811-PA 2
GE20651-PB CG5618-PA 3
GE19962-PB CG32199-PB 1
GE19962-PB CG32201-PB 1
GE19962-PB CG18231-PB 1
GE19962-PB CG18233-PB 2
GE16707-PD CG12598-PI 1
GE16707-PD CG12598-PA 1
GE16707-PD CG12598-PB 1
GE16707-PD CG12598-PE 1
GE16707-PD CG12598-PF 1
GE16707-PD CG12598-PH 1
GE16707-PD CG12598-PL 1
GE16707-PD CG12598-PD 1
GE16707-PD CG12598-PK 1
GE16707-PD CG12598-PJ 1
GE13839-PA CG15904-PA 1
GE13839-PA CG30081-PA 2
GE19962-PA CG32199-PB 1
GE19962-PA CG32201-PB 1
GE19962-PA CG18231-PB 2
GE19962-PA CG34345-PA 4
GE19962-PA CG15539-PA 11
GE19962-PA CG31524-PA 12
GE19962-PA CG31524-PB 12
0.g715.t1 CG7422-PC 1
0.g715.t1 CG7422-PB 1
0.g715.t1 CG7000-PA 2
GE10647-PA CG6095-PA 1
GE10647-PA CG6095-PB 1
GE25473-PA CG31550-PB 1
GE25473-PA CG31550-PA 1
GE25473-PA CG31550-PC 2
GE24798-PA CG15278-PA 1
GE24528-PA CG10091-PA 1
GE21580-PA CG14820-PA 1
GE21580-PA CG8539-PB 13
GE21580-PA CG8539-PA 13
GE20469-PA CG10107-PC 1
GE20469-PA CG10107-PA 1
GE20469-PA CG10107-PB 1
GE20469-PA CG12717-PA 2
GE19178-PA CG2158-PA 1
GE25607-PA CG31221-PB 1
GE25607-PA CG31221-PA 1
GE25607-PA CG31221-PC 1
GE12909-PA CG8674-PB 1
GE12909-PA CG8674-PA 1
0.g321.t1 CG34427-PB 1
GE19222-PA CG8577-PA 1
GE19222-PA CG14746-PA 1
GE19222-PA SC2-PA 2
GE19222-PA CG14704-PC 5
GE19222-PA CG14704-PD 5
GE19222-PA CG8995-PB 7
GE19222-PA CG8995-PA 7
4.g308.t1 CG6545-PA 1
4.g308.t1 CG6570-PC 1
4.g308.t1 CG6570-PA 2
4.g308.t1 CG6570-PB 3
4.g308.t1 CG7937-PA 4
4.g308.t1 CG5488-PA 4
4.g308.t1 CG7902-PA 5
4.g308.t1 CG31481-PD 5
GE25803-PA CG1234-PA 1
0.g1670.t1 CG14085-PA 1
GE10824-PA CG5475-PC 1
GE10824-PA CG5475-PB 1
GE10824-PA CG5475-PA 1
GE10824-PA CG7393-PA 1
GE10824-PA CG3319-PA 10
GE10824-PA CG5072-PB 12
GE10824-PA CG5072-PA 12
GE10824-PA CG5072-PC 12
GE10824-PA CG10579-PH 13
GE10824-PA CG10579-PE 13
GE10824-PA CG10579-PD 13
GE10824-PA CG5179-PA 15
GE10824-PA CG11228-PB 24
GE10824-PA CG11228-PA 24
GE10824-PA CG43143-PG 24
GE10681-PA CG4685-PE 1
GE10681-PA CG4685-PD 1
GE10681-PA CG4685-PC 1
GE10681-PA CG4685-PB 1
GE10681-PA CG4685-PA 1
GE10681-PA CG3752-PB 3
GE10681-PA CG3752-PA 3
GE10681-PA CG8665-PA 4
6330.g2587.t1 CG11577-PA 1
GE18688-PA II33-PA 1
GE18688-PA CG3756-PA 2
GE14443-PA CG3589-PA 1
GE21290-PA CG13305-PB 1
GE18714-PA CG8882-PA 1
GE15733-PA CG5080-PC 1
GE15733-PA CG5080-PA 1
GE15733-PA CG5080-PB 1
GE16962-PA CG3191-PA 1
GE21758-PA CG32068-PB 1
5859.g1878.t1 CG11943-PB 1
5859.g1878.t1 CG11943-PA 1
GE14520-PA CG2380-PB 1
GE13080-PB CG8287-PB 7
GE13080-PB CG34410-PB 11
GE24682-PA CG6465-PA 1
GE24682-PA CG6726-PA 1
GE24682-PA CG6726-PB 1
GE24682-PA CG17109-PA 1
GE24682-PA CG6733-PA 1
GE24682-PA CG6738-PA 2
0.g573.t2 CG5505-PD 1
0.g573.t2 CG5505-PH 1
0.g573.t2 CG5505-PG 1
0.g573.t2 CG5505-PC 1
0.g573.t2 CG5505-PB 1
0.g573.t2 CG5505-PI 1
0.g573.t2 CG5505-PJ 1
0.g573.t2 CG5495-PA 2
GE10338-PC CG6669-PA 1
GE10338-PC CG6660-PA 2
GE10338-PC CG7166-PB 3
GE10338-PC CG31522-PE 11
GE10338-PC CG32072-PA 12
GE10338-PC CG42256-PJ 19
GE10338-PC CG42256-PM 19
GE10338-PC CG42256-PG 19
GE10338-PC CG42256-PH 19
GE10338-PC CG42256-PO 19
GE10338-PC CG42256-PL 19
GE10338-PC CG42256-PP 19
GE10338-PC CG42256-PN 19
GE20544-PA CG12756-PA 1
GE18570-PA CG10692-PC 1
GE18570-PA CG10692-PA 1
GE12390-PA CG13189-PA 1
GE10352-PA CG17110-PA 1
GE10352-PA CG6726-PA 1
GE10352-PA CG6726-PB 1
GE10352-PA CG6733-PA 1
GE10352-PA CG6738-PA 1
GE23730-PA CG5938-PC 1
GE23730-PA CG5938-PA 1
GE23730-PA CG5938-PD 1
GE23730-PA CG5938-PB 1
GE18639-PA CG6116-PA 1
GE26147-PA CG14901-PA 1
GE21870-PA CG43896-PB 1
GE21870-PA CG43896-PC 1
GE21870-PA CG31077-PB 3
GE21870-PA CG5883-PA 6
GE19823-PA CG7604-PA 1
GE16280-PA CG2711-PA 1
GE16280-PA CG18783-PA 5
GE16280-PA CG18783-PB 5
GE16280-PA CG18783-PC 5
GE16280-PA CG8367-PC 7
GE16280-PA CG8367-PJ 7
GE16280-PA CG8367-PG 7
GE16280-PA CG8367-PA 7
GE16280-PA CG8367-PD 7
GE16280-PA CG8367-PB 7
GE16280-PA CG8367-PI 7
GE16280-PA CG8367-PF 7
GE16280-PA CG11352-PE 8
GE16280-PA CG8591-PA 8
GE16280-PA CG8319-PA 9
GE16280-PA CG4413-PA 10
GE16280-PA CG34406-PA 10
GE16280-PA CG18476-PA 11
GE16280-PA CG4854-PA 12
GE16280-PA CG18764-PA 13
GE16280-PA CG42277-PE 13
GE16280-PA CG42277-PG 13
GE12490-PA CG6770-PA 1
GE19863-PA CG32163-PA 1
GE19798-PA CG5235-PA 1
GE19798-PA CG12673-PB 2
GE19798-PA CG3832-PA 4
GE19798-PA CG3832-PB 4
GE13939-PA CG10912-PA 1
GE13939-PA CG31041-PA 2
GE13939-PA CG7567-PA 2
GE13939-PB CG10912-PA 2
2.g785.t1 CG12861-PA 2
GE10357-PA CG13836-PA 1
GE20806-PA CG13315-PA 1
2.g370.t1 CG16798-PA 1
2.g370.t1 CG11012-PA 1
2.g370.t1 CG30438-PA 20
2.g370.t1 CG4414-PA 21
2.g1193.t1 CG18604-PA 1
2.g1193.t1 CG15072-PB 1
2.g1193.t1 CG15072-PA 1
2.g1193.t1 CG6715-PB 3
2.g1193.t1 CG8201-PV 4
2.g1193.t1 CG8201-PA 4
2.g1193.t1 CG8201-PR 4
2.g1193.t1 CG8201-PT 4
2.g1193.t1 CG8201-PX 4
2.g1193.t1 CG6114-PA 6
2.g1193.t1 CG32019-PF 18
2.g1193.t1 CG32019-PG 18
2.g1193.t1 CG5363-PA 21
2.g1193.t1 CG4032-PI 22
2.g1193.t1 CG4032-PB 22
GE21243-PA CG3922-PB 1
GE24785-PA CG8866-PA 1
GE24785-PA CG8866-PB 1
GE24785-PA CG10967-PB 2
GE24785-PA CG10967-PA 2
GE24785-PA CG6551-PA 3
GE24785-PA CG12306-PB 7
GE24785-PA CG12306-PA 7
GE24785-PA CG7125-PF 7
GE24785-PA CG7125-PE 7
GE24785-PA CG7125-PD 7
GE24785-PA CG7125-PC 7
GE24785-PA CG7125-PB 7
GE24785-PA CG7125-PA 7
GE24785-PA CG7125-PG 7
GE24785-PA CG14217-PH 11
GE24785-PA CG32944-PE 11
GE24785-PA CG32944-PF 11
GE17450-PA CG12117-PA 1
GE17450-PA CG12116-PA 2
GE23639-PA CG8285-PA 1
GE19435-PA CG11680-PA 1
GE19435-PA CG11680-PC 1
GE19435-PA CG9323-PA 3
GE19435-PA CG32533-PA 9
GE19435-PA CG32604-PB 11
GE23778-PA CG34354-PD 1
GE23778-PA CG34354-PE 1
GE23778-PA CG34354-PA 1
GE21791-PA CG7636-PA 1
GE12709-PA CG14936-PA 1
GE10744-PA CG7748-PA 1
GE10744-PA CG1518-PA 1
GE17301-PA CG1594-PA 1
GE17301-PA CG8222-PO 9
GE17301-PA CG17348-PB 10
GE17301-PA CG1389-PC 11
GE17301-PA CG1389-PA 11
GE17301-PA CG1389-PB 11
GE17301-PA CG8967-PA 12
GE17301-PA CG8866-PB 15
GE17301-PA CG8866-PA 15
GE17301-PA CG7097-PA 16
GE17301-PA CG7125-PG 17
6117.g2176.t1 CG10392-PB 1
6117.g2176.t1 CG10392-PA 1
6117.g2176.t1 CG10392-PC 1
GE19770-PA CG33289-PB 1
GE19770-PA CG33289-PC 1
GE19770-PA CG7619-PA 1
GE19770-PA CG32792-PG 4
GE21468-PA CG32239-PB 1
GE21468-PA CG32239-PA 1
GE11473-PA CG30419-PA 1
GE12048-PA CG7563-PC 1
GE12048-PA CG7563-PB 1
GE12048-PA CG7563-PA 1
GE12048-PA CG8107-PB 1
GE12048-PA CG8107-PA 1
GE25328-PA CG2525-PA 1
4.g1250.t1 CG33967-PA 1
GE20730-PA CG7076-PA 1
GE20730-PA CG1919-PB 2
GE20730-PA CG1919-PA 2
GE20730-PA CG13935-PB 3
GE20730-PA CG13935-PA 3
GE20730-PA CG6240-PA 4
GE20730-PA CG15007-PA 4
GE20730-PA CG1259-PB 5
GE20730-PA CG1252-PA 6
GE20730-PA CG4052-PA 7
GE20730-PA CG2342-PA 7
GE20730-PA CG1330-PA 7
6442.g2720.t1 CG11310-PA 1
GE14213-PA CG18730-PA 1
GE14213-PA CG17876-PA 1
GE14213-PA CG8221-PA 1
GE18696-PA CG8680-PA 1
GE18508-PA CG18666-PA 1
GE19686-PA CG5969-PA 1
GE25677-PA CG5483-PB 1
GE10220-PA CG10272-PB 1
GE10220-PA CG10272-PA 1
GE10220-PA CG42803-PE 1
GE10220-PA CG42803-PD 1
GE13509-PB CG9003-PB 1
GE13509-PB CG9003-PA 1
GE13509-PB CG9003-PC 1
GE13509-PB CG9003-PE 1
GE13509-PB CG9003-PG 1
GE13509-PB CG9003-PD 1
GE13509-PB CG9003-PF 1
GE13509-PB CG4221-PA 2
GE13509-PB CG9952-PA 2
GE13509-PB CG9952-PB 2
GE13509-PB CG32085-PA 3
GE13509-PA CG9003-PA 1
GE13509-PA CG9003-PB 1
GE13509-PA CG9003-PC 1
GE13509-PA CG9003-PG 1
GE13509-PA CG9003-PD 1
GE13509-PA CG9003-PE 1
GE13509-PA CG9003-PF 1
GE13509-PA CG4221-PA 2
GE13509-PA CG9952-PA 2
GE13509-PA CG9952-PB 2
GE13509-PA CG32085-PA 3
GE25348-PA CG32944-PE 1
GE25348-PA CG32944-PF 1
GE25348-PA CG8866-PB 11
GE25348-PA CG7125-PG 14
GE25348-PA CG7097-PB 14
GE25348-PA CG7097-PA 14
GE25348-PA CG12244-PA 15
GE16752-PA CG3918-PA 1
0.g1416.t1 CG13075-PB 1
1.g1234.t1 CG43307-PA 1
GE20073-PA CG14107-PA 1
GE20759-PA CG6372-PA 1
GE20759-PA CG32351-PA 1
GE20759-PA CG4439-PA 2
GE20759-PA CG18369-PA 3
GE15964-PA CG9901-PC 1
GE15964-PA CG9901-PB 1
GE15964-PA CG9901-PA 1
GE21610-PA CG8580-PF 1
GE21610-PA CG8580-PE 1
GE21610-PA CG8580-PD 1
GE21610-PA CG8580-PC 1
GE21610-PA CG8580-PB 1
GE21610-PA CG8580-PA 1
GE12897-PA CG9256-PB 1
GE12897-PA CG9256-PA 1
GE12897-PA CG9256-PG 1
GE12897-PA CG9256-PH 1
GE12897-PA CG9256-PI 1
GE12897-PA CG9256-PC 1
GE12897-PA CG9256-PE 1
GE12897-PA CG9256-PF 1
GE12897-PA CG9256-PD 1
GE22271-PA CG7297-PA 1
GE22271-PA CG2103-PB 3
GE22271-PA CG2103-PA 3
GE22271-PA CG31776-PA 4
GE22271-PA CG8182-PB 10
GE22271-PA CG8182-PA 10
GE19390-PC CG3903-PE 1
GE19390-PC CG3903-PD 1
GE19390-PC CG3903-PC 1
GE19390-PC CG3903-PA 1
GE19390-PC CG3903-PB 1
GE19390-PC CG9280-PD 14
GE19390-PC CG9280-PA 14
GE19390-PC CG9280-PB 14
GE19390-PC CG9280-PC 14
3.g493.t1 CG9095-PC 1
3.g493.t1 CG9095-PA 1
3.g493.t1 CG9095-PB 1
3.g493.t1 CG1500-PA 2
3.g493.t1 CG10186-PC 4
GE13567-PC CG8503-PA 1
GE13567-PC CG43129-PC 3
GE13567-PC CG11160-PA 5
GE13669-PA CG4372-PA 1
GE13669-PA CG10474-PA 4
GE10183-PA CG15585-PA 1
GE16578-PA CG13365-PA 1
6183.g2265.t1 CG4680-PA 1
4.g665.t1 CG6312-PA 1
4.g665.t1 CG6312-PC 1
4.g665.t1 CG6312-PB 1
4.g665.t1 CG6312-PD 1
4.g665.t1 CG6312-PE 1
GE22406-PA CG13248-PA 1
GE22406-PA CG5535-PB 3
GE22406-PA CG5535-PC 3
GE22406-PA CG12531-PA 5
GE22406-PA CG7255-PH 5
GE22406-PA CG7255-PF 5
0.g1414.t1 CG12284-PC 1
0.g1414.t1 CG12284-PA 1
0.g1414.t1 CG12284-PB 1
0.g1414.t1 CG32156-PP 1
0.g1414.t1 CG32156-PK 1
0.g1414.t1 CG32156-PG 1
0.g1414.t1 CG32156-PJ 1
0.g1414.t1 CG32156-PI 1
0.g1414.t1 CG32156-PH 1
0.g1414.t1 CG32156-PM 1
0.g1414.t1 CG32156-PO 1
0.g1414.t1 CG32156-PL 1
0.g1414.t1 CG32156-PN 1
0.g1414.t1 CG5830-PA 2
0.g1414.t1 CG6896-PB 3
2.g631.t1 CG34231-PB 1
GE23922-PA CG10208-PA 1
GE10394-PB CG10374-PA 1
GE10394-PB CG10374-PC 1
GE10394-PB CG10374-PB 1
GE25851-PA CG7891-PA 1
GE25851-PA CG7073-PE 4
GE25851-PA CG7073-PC 4
GE25851-PA CG7073-PD 4
GE25851-PA CG7073-PA 4
GE25851-PA CG7735-PA 6
GE22136-PA CG6292-PB 1
GE22136-PA CG6292-PA 1
GE22136-PA CG15218-PB 2
GE22136-PA CG15218-PA 2
GE22136-PA CG16903-PA 3
GE21942-PA CG14117-PE 1
GE22136-PC CG6292-PB 1
GE22136-PC CG6292-PA 1
GE11997-PB CG15077-PA 1
GE11997-PB CG18377-PE 6
GE11997-PB CG18377-PD 6
GE11997-PB CG18377-PA 6
2.g1863.t1 CG3411-PA 1
GE16415-PA CG4111-PA 1
GE16415-PA CG4111-PB 1
GE11802-PA CG4905-PF 1
GE11802-PA CG4905-PB 1
GE11802-PA CG4905-PA 1
GE11802-PA CG4905-PE 1
GE11802-PA CG4905-PD 1
GE11802-PA CG4905-PC 1
GE21350-PA CG17723-PG 1
GE21350-PA CG17723-PE 1
GE21350-PA CG17723-PD 1
GE21350-PA CG17723-PC 1
GE21350-PA CG17723-PB 1
GE21350-PA CG17723-PA 1
GE21350-PA CG17723-PF 1
GE21350-PA CG5130-PB 2
GE21350-PA CG5130-PA 2
GE23054-PA CG2121-PA 1
GE23054-PA CG2121-PB 1
GE23054-PA CG4928-PB 2
GE23054-PA CG4928-PA 2
GE13266-PA CG33116-PA 1
GE13266-PA CG6016-PB 4
GE23419-PA CG7933-PB 1
GE23419-PA CG7933-PA 1
GE23419-PA CG7933-PC 1
GE23419-PA CG18662-PA 2
GE23939-PA CG10184-PA 1
GE23939-PB CG10184-PA 1
4.g299.t2 CG16791-PA 1
GE19126-PA LA2-PC 1
GE19126-PA LA2-PA 1
GE19126-PA CG3009-PB 4
GE19126-PA CG3009-PA 4
GE19126-PA CG3009-PD 4
GE17217-PA CG8288-PA 1
GE15300-PA CG1666-PA 1
GE15300-PA CG5589-PA 11
GE13121-PA CG6105-PD 1
GE13121-PA CG6105-PB 1
GE13121-PA CG6105-PA 1
GE13121-PA CG7211-PA 2
GE19898-PA CG7853-PA 1
GE11775-PB CG3767-PA 1
GE11775-PC CG3767-PA 1
GE17435-PA CG11294-PB 1
GE17435-PA CG11294-PA 1
GE17435-PA CG33152-PA 4
GE17435-PA CG34367-PB 4
GE17435-PA CG34367-PC 4
GE17435-PA CG9876-PA 4
GE17435-PA CG31240-PA 4
GE17435-PA CG10036-PC 5
GE16174-PA CG4303-PA 1
GE15994-PB CG9212-PC 1
GE15994-PB CG9212-PA 1
GE15994-PB CG9212-PB 1
GE15994-PA CG9212-PC 1
GE15994-PA CG9212-PA 1
GE15994-PA CG9212-PB 1
GE10099-PA CG18476-PA 1
GE10099-PA CG11902-PB 2
GE10099-PA CG1832-PA 8
GE10099-PA CG18783-PB 9
GE10099-PA CG8591-PA 10
GE10099-PA CG4936-PA 11
GE10099-PA CG31632-PA 11
GE10099-PA CG7204-PA 12
GE10099-PA CG8319-PA 13
GE10099-PA CG8367-PC 13
GE10099-PA CG8367-PA 13
GE10099-PA CG8367-PD 13
GE10099-PA CG31441-PA 13
GE10099-PA CG8388-PA 13
GE10099-PA CG8367-PB 13
GE10099-PA CG8367-PJ 13
GE10099-PA CG11352-PE 13
GE10099-PA CG8367-PI 13
GE10099-PA CG14710-PB 13
GE10099-PA CG18764-PA 14
GE10099-PA CG42277-PF 14
GE10099-PA CG42277-PG 14
GE10099-PA CG42277-PE 14
4.g2171.t2 CG31120-PB 1
GE14078-PA CG7760-PA 1
4.g2171.t1 CG31120-PB 1
4.g945.t1 CG7583-PA 1
4.g945.t1 CG7583-PB 1
4.g945.t1 CG7583-PD 1
4.g945.t1 CG7583-PC 1
4.g945.t1 CG7583-PE 1
4.g945.t1 CG6287-PA 2
GE10791-PA CG5789-PB 1
GE10791-PA CG5789-PA 1
GE10791-PA CG7627-PB 1
GE10791-PA CG7627-PA 1
GE10791-PA CG14709-PB 1
GE10791-PA CG4562-PC 1
GE10791-PA CG4562-PA 1
GE10791-PA CG4562-PE 1
GE10791-PA CG9270-PC 1
GE10791-PA CG31793-PA 1
GE10791-PA CG31792-PC 1
GE10791-PA CG31792-PB 1
GE10791-PA CG8799-PB 1
GE10791-PA CG11897-PA 1
GE10791-PA CG11897-PB 1
GE10791-PA CG11898-PB 1
GE10791-PA CG10505-PA 1
GE10791-PA CG6214-PM 1
GE10791-PA CG6214-PH 1
GE10791-PA CG6214-PK 1
GE10791-PA CG6214-PI 1
GE10791-PA CG6214-PF 1
GE10791-PA CG6214-PO 1
GE10791-PA CG6214-PA 1
GE10791-PA CG6214-PD 1
GE10791-PA CG6214-PJ 1
GE10791-PA CG6214-PL 1
GE10791-PA CG6214-PG 1
GE10791-PA CG6214-PN 1
GE10791-PA CG6214-PE 1
GE10791-PA CG6214-PB 1
GE10791-PA CG6214-PC 1
GE10791-PA CG6214-PQ 1
GE10791-PA CG6214-PP 1
GE10791-PA CG4562-PD 2
GE10791-PA CG4562-PB 2
GE10791-PA CG5772-PB 4
GE10791-PA CB7-PB 7
GE19634-PA CG7762-PA 1
2.g1651.t1 CG42741-PA 1
2.g1651.t1 CG33473-PB 2
2.g1651.t1 CG4427-PA 4
2.g1651.t1 CG4427-PC 4
2.g1651.t1 CG4427-PB 4
2.g1651.t1 CG5669-PA 4
2.g1651.t1 CG11247-PD 11
2.g1651.t1 CG5557-PA 11
2.g1651.t1 CG17328-PA 11
GE24837-PA CG9748-PA 1
GE24837-PA CG3506-PA 2
GE24837-PA CG43081-PC 2
GE24837-PA CG6227-PA 9
GE19077-PB CG3287-PC 1
GE19077-PB CG3287-PB 1
GE25983-PB CG8478-PE 1
GE25983-PB CG8478-PB 1
GE25983-PB CG8478-PC 1
GE25983-PB CG8478-PD 1
GE25983-PB CG6470-PA 2
6402.g2669.t1 CG10586-PA 1
6402.g2669.t1 CG10587-PB 3
6402.g2669.t1 CG8299-PA 11
6402.g2669.t1 CG31681-PA 13
6402.g2669.t1 CG32260-PA 14
6402.g2669.t1 CG7996-PB 16
6402.g2669.t1 CG7996-PA 16
6402.g2669.t1 CG2071-PA 16
6402.g2669.t1 CG1304-PA 17
6402.g2669.t1 CG8170-PB 17
6402.g2669.t1 CG13744-PA 17
6402.g2669.t1 CG17012-PA 18
6402.g2669.t1 CG17477-PA 19
6402.g2669.t1 CG6462-PA 20
GE25430-PA CG1059-PA 1
GE25430-PA CG32164-PA 2
GE25430-PA CG32164-PB 2
GE10395-PB CG10375-PA 1
4.g122.t1 CG31229-PA 1
2.g25.t2 CG8676-PD 1
2.g25.t2 CG8676-PA 1
2.g25.t2 CG8676-PB 1
2.g25.t2 CG8676-PC 1
2.g25.t2 CG8674-PB 1
2.g25.t2 CG8674-PA 1
2.g25.t2 CG4059-PC 2
2.g25.t2 CG4059-PA 2
2.g25.t2 CG4059-PB 2
2.g25.t2 CG43692-PC 3
2.g25.t2 CG43692-PD 3
2.g25.t2 CG43692-PG 3
2.g25.t2 CG43692-PF 3
2.g25.t2 CG43692-PE 3
2.g25.t2 CG33183-PD 6
2.g25.t2 CG7199-PF 7
2.g25.t2 CG7199-PE 7
2.g25.t2 CG7199-PB 7
2.g25.t2 CG7199-PD 7
2.g25.t2 CG7199-PC 7
2.g25.t2 CG1765-PE 7
2.g25.t2 CG1765-PD 7
2.g25.t2 CG1765-PA 7
2.g25.t2 CG10296-PA 7
2.g25.t2 CG7199-PA 7
2.g25.t2 CG4761-PA 8
3.g1040.t1 CG6269-PA 1
3.g1040.t1 CG6352-PA 2
3.g1040.t1 CG33152-PA 4
3.g1040.t1 CG34367-PB 4
3.g1040.t1 CG34367-PC 4
3.g1040.t1 CG1447-PB 6
3.g1040.t1 CG1447-PE 7
3.g1040.t1 CG1447-PC 7
3.g1040.t1 CG1447-PA 7
3.g1040.t1 CG11294-PB 7
3.g1040.t1 CG11294-PA 7
3.g1040.t1 CG1464-PB 7
4.g122.t2 CG31229-PA 1
4.g122.t2 CG31231-PA 2
GE21105-PA CG12502-PC 1
GE21105-PA CG12502-PB 1
GE13673-PA CG34040-PA 1
GE16881-PA CG42541-PF 2
GE19151-PA CG1882-PA 1
GE19151-PA CG1882-PB 1
GE19151-PA CG1882-PD 1
GE19151-PA CG1882-PC 1
GE14214-PA CG8938-PC 1
GE14214-PA CG8938-PB 1
GE14214-PA CG8938-PA 1
GE10578-PB CG31064-PA 1
GE10578-PB CG31064-PE 1
GE10578-PB CG31064-PB 1
GE10578-PC CG31064-PE 1
GE10578-PC CG31064-PA 1
GE10578-PC CG31064-PB 1
GE10567-PA CG3348-PA 1
GE19247-PA CG8084-PA 1
GE19247-PA CG8084-PB 1
GE10045-PA CG9631-PA 1
GE10045-PA CG33329-PC 2
GE12081-PA CG13874-PB 1
GE12081-PA CG13874-PA 1
GE23622-PA GT2-PB 1
GE23622-PA GT1-PA 2
GE17589-PA CG11802-PA 1
4.g1141.t1 CG14871-PB 1
1.g258.t1 CG2903-PA 1
1.g258.t1 CG2903-PE 1
1.g258.t1 CG2903-PC 1
1.g258.t1 CG2903-PB 1
1.g258.t1 CG6051-PC 2
1.g258.t1 CG6051-PB 2
GE15399-PA CG2221-PA 1
1.g501.t1 CG4698-PA 1
GE18317-PA CG3036-PA 1
GE12859-PA CG7737-PA 1
GE12859-PA CG6034-PA 4
GE24338-PA CG18505-PA 1
GE24338-PA CG34161-PC 2
GE24338-PA CG34161-PA 2
GE18317-PB CG3036-PA 1
GE10777-PA CG13634-PA 1
GE21367-PA CG11513-PD 1
GE21367-PA CG11513-PB 1
GE21367-PA CG11513-PC 1
GE21367-PA CG6701-PD 3
GE21367-PA CG6701-PC 3
GE21367-PA CG6701-PB 3
GE12164-PA CG9364-PF 1
GE12164-PA CG9364-PC 1
GE12164-PA CG9364-PG 1
GE12164-PA CG9364-PA 1
GE12164-PA CG9364-PD 1
GE12164-PA CG9364-PE 1
GE12164-PA CG9364-PB 1
GE12164-PA CG6262-PA 1
GE12164-PA CG6262-PB 2
GE16170-PA CG2453-PA 1
GE17866-PA CG17060-PA 1
GE17866-PA CG8287-PC 2
GE17866-PA CG8287-PA 2
GE14220-PA CG3423-PA 1
GE14220-PA CG13916-PC 2
GE13420-PA CG17577-PA 1
GE13420-PA CG4485-PA 4
GE13420-PA CG1644-PA 13
GE13420-PA CG6730-PA 24
3.g897.t1 CG4020-PA 1
3.g897.t1 CG4027-PD 1
3.g897.t1 CG4027-PC 1
3.g897.t1 CG4027-PA 1
3.g897.t1 CG4027-PB 1
3.g897.t1 CG12051-PA 1
3.g897.t1 CG18290-PB 1
3.g897.t1 CG18290-PA 1
3.g897.t1 CG10067-PA 1
3.g897.t1 CG5178-PA 1
3.g897.t1 CG7478-PA 1
3.g897.t1 CG10067-PC 1
3.g897.t1 CG5409-PA 2
3.g897.t1 CG6174-PA 3
3.g897.t1 CG12268-PC 10
3.g897.t1 CG12268-PB 10
3.g897.t1 CG12268-PA 10
0.g694.t1 CG32383-PB 1
GE10307-PA CG7048-PB 1
GE10307-PA CG7048-PA 1
2.g165.t1 CG17996-PA 2
2.g165.t1 CG17301-PA 3
1.g906.t1 CG16858-PA 1
1.g906.t1 CG4145-PA 2
1.g906.t1 CG4145-PB 2
1.g906.t1 CG4145-PC 2
GE16349-PA CG3696-PA 1
GE16349-PA CG3696-PD 1
GE16349-PA CG3696-PF 1
GE16349-PA CG3696-PC 1
GE16349-PA CG3696-PE 1
GE16349-PA CG3696-PB 1
GE13575-PC CG34379-PD 1
GE15520-PA CG15043-PA 1
GE14408-PA CG16837-PA 1
GE22305-PA CG7158-PA 1
GE16494-PA CG11450-PC 1
GE16494-PA CG11450-PB 1
GE10819-PA CG5515-PB 1
GE10819-PA CG5515-PA 1
0.g21.t1 CG17142-PA 1
0.g21.t1 CG17142-PB 1
0.g21.t1 CG11020-PD 10
0.g21.t1 CG3104-PB 10
0.g21.t1 CG3104-PA 10
0.g21.t1 CG32156-PG 11
0.g21.t1 CG32156-PL 11
0.g21.t1 CG32156-PI 11
0.g21.t1 CG32156-PJ 11
0.g21.t1 CG32156-PO 11
GE15434-PA CG31932-PA 1
GE15434-PA CG31930-PB 4
3.g244.t3 CG6450-PC 1
3.g244.t3 CG6428-PA 1
3.g244.t3 CG8526-PA 1
GE25585-PA CG5637-PA 1
GE25146-PA CG5555-PB 1
GE25146-PA CG5555-PA 1
GE13431-PB CG8776-PF 1
GE13431-PB CG8776-PB 1
GE13431-PB CG8776-PG 1
GE13431-PB CG8776-PE 1
0.g696.t1 CG42660-PA 1
GE11404-PA CG10142-PA 1
GE11404-PA CG17988-PB 4
GE18963-PA CG9553-PF 1
GE18963-PA CG9553-PE 1
GE18963-PA CG9553-PD 1
GE18963-PA CG9553-PB 1
GE18963-PA CG9553-PC 1
GE18963-PA CG9553-PA 1
GE21287-PA CG33162-PA 1
GE13869-PA CG30329-PA 1
GE13869-PA CG18617-PA 2
GE13869-PA CG18617-PB 2
4.g1269.t1 CG8524-PC 1
4.g1269.t1 CG8524-PB 1
4.g1269.t1 CG8524-PA 1
GE13628-PA CG7761-PB 1
GE13628-PA CG14408-PA 2
GE13628-PA CG14408-PD 3
GE13070-PA CG12344-PA 1
GE13070-PA CG8916-PC 7
GE13070-PA CG8916-PB 7
GE13070-PA CG33989-PD 10
GE17380-PB CG3917-PA 1
GE17380-PB CG3917-PB 1
GE17380-PB CG3917-PE 1
GE17380-PB CG3917-PC 1
GE17380-PB CG3917-PD 1
GE17380-PB CG7716-PA 2
GE17380-PC CG3917-PE 1
GE17380-PC CG3917-PA 1
GE17380-PC CG3917-PC 1
GE17380-PC CG3917-PB 1
GE17380-PC CG3917-PD 1
GE17380-PC CG7716-PA 2
GE17380-PA CG3917-PA 1
GE17380-PA CG3917-PE 1
GE17380-PA CG3917-PB 1
GE17380-PA CG3917-PC 1
GE17380-PA CG3917-PD 1
GE17380-PA CG7716-PA 2
GE13070-PB CG7686-PA 1
GE13070-PB CG12344-PA 1
GE13070-PB CG8916-PB 7
GE13070-PB CG33989-PD 10
GE13070-PB CG33989-PE 10
GE14940-PA CG9660-PA 1
GE14940-PA CG9660-PD 2
GE20346-PA CG9969-PA 1
GE13070-PC CG12344-PA 1
GE13070-PC CG7589-PA 8
GE13070-PC CG6927-PA 10
GE13070-PC CG33989-PE 11
GE20655-PA CG11593-PB 1
GE16943-PA CG32796-PD 1
GE16943-PA CG32796-PF 1
GE16943-PA CG32796-PE 1
GE16943-PA CG32796-PB 1
GE16943-PA CG32796-PA 1
GE16943-PA CG9211-PA 2
GE24701-PA CG6241-PA 1
GE18904-PA CG4897-PA 1
GE18904-PA CG5317-PA 2
GE15254-PA CG17515-PC 1
GE15254-PA CG3664-PI 3
GE15254-PA CG3664-PH 3
GE15254-PA CG3664-PG 3
GE15254-PA CG3664-PE 3
GE15254-PA CG3664-PC 3
GE15254-PA CG3664-PD 3
GE15254-PA CG3664-PF 3
GE15254-PA CG3664-PB 3
GE15254-PA CG3664-PA 3
GE15254-PA CG6601-PA 4
GE15254-PA CG2885-PA 8
GE15254-PA CG14791-PC 10
GE15254-PA CG1956-PC 12
GE15254-PA CG1956-PB 12
GE15254-PA CG1956-PA 12
GE21379-PA CG12006-PB 1
GE21379-PA CG12006-PA 1
GE14333-PA CG5575-PA 1
GE20849-PA CG12526-PA 1
GE20849-PA CG11735-PA 3
GE20849-PA CG17916-PA 5
GE20228-PA CG6199-PB 1
GE20228-PA CG6199-PA 1
GE20228-PC CG6199-PB 1
GE20228-PC CG6199-PA 1
GE20228-PB CG6199-PB 1
GE20228-PB CG6199-PA 1
GE10482-PA CG11833-PA 1
GE10482-PA CG3373-PA 2
GE15847-PA CG14200-PB 1
GE15847-PA CG14200-PC 1
GE15847-PA CG14200-PA 1
GE24512-PA CG5608-PA 1
GE17643-PA CG4991-PC 1
GE17643-PA CG4991-PA 1
GE17643-PA CG4991-PB 1
GE17643-PA CG16700-PA 2
GE17643-PA CG3424-PC 7
GE17643-PA CG32079-PB 9
GE17643-PA CG12943-PA 10
GE15867-PA CG12530-PE 1
GE15867-PA CG12530-PD 1
GE15867-PA CG12530-PC 1
GE15867-PA CG12530-PB 1
GE15867-PA CG12530-PA 1
GE15867-PA CG8556-PB 3
GE15867-PA CG8556-PA 3
GE15867-PA CG9994-PA 12
GE13108-PA CG4475-PA 1
GE13108-PA CG4475-PB 1
GE13108-PA CG4475-PC 1
GE13108-PA CG4559-PA 1
GE13108-PA CG4559-PB 1
GE13108-PA CG4559-PC 1
GE13108-PA CG4472-PA 1
GE13108-PA CG5210-PA 2
GE13108-PA CG1780-PB 2
GE13108-PA CG1780-PA 2
6199.g2309.t1 CG33290-PA 2
GE21584-PA CG9943-PA 1
3.g798.t1 CG12065-PB 1
3.g798.t1 CG12065-PA 1
3.g798.t1 CG12065-PF 1
3.g798.t1 CG12065-PE 1
3.g798.t1 CG12065-PD 1
3.g798.t1 CG12065-PC 1
GE18502-PA CG16833-PH 1
GE18502-PA CG16833-PG 1
GE18502-PA CG16833-PD 1
GE18502-PA CG16833-PN 1
GE18502-PA CG16833-PL 1
GE18502-PA CG16833-PJ 1
GE18502-PA CG16833-PI 1
GE18502-PA CG16833-PF 1
GE18502-PA CG16833-PE 1
GE18502-PA CG16833-PM 1
GE18502-PA CG16833-PK 1
GE18502-PA CG3964-PB 1
GE18502-PA CG3964-PA 1
GE18502-PA CG31108-PA 2
GE18502-PA CG5987-PA 3
GE18502-PA CG8918-PA 4
GE14558-PA CG11360-PE 1
GE14558-PA CG11360-PD 1
GE14558-PA CG11360-PC 1
GE14558-PA CG11360-PB 1
GE14558-PA CG11360-PA 1
GE15851-PA CG14205-PA 1
GE15851-PA CG14219-PA 1
GE15851-PA CG5892-PA 1
GE15851-PA CG14204-PA 1
GE15851-PA CG10182-PA 1
GE15851-PA CG13325-PA 1
GE15851-PA CG33337-PB 1
GE15851-PA CG16723-PB 1
GE15851-PA CG10183-PB 1
GE15851-PA CG42329-PA 2
GE15851-PA CG3106-PA 3
GE25036-PA CG17271-PA 1
GE15925-PA CG11752-PA 1
GE19738-PA CG7752-PB 1
GE19738-PA CG7752-PA 1
GE22528-PA CG3801-PA 1
GE22528-PA CG3801-PB 1
GE19215-PA CG14749-PA 1
GE19146-PA CG1946-PA 1
GE19146-PA CG1941-PA 2
GE15600-PA CG5481-PA 1
GE15600-PA CG5481-PB 1
GE15600-PA CG5423-PA 1
GE15600-PA CG13521-PA 2
GE15600-PA CG13521-PB 2
GE15600-PA CG42256-PE 9
GE15600-PA CG8967-PA 14
GE19410-PC CG42615-PF 1
GE19410-PC CG11861-PB 1
GE19410-PC CG11861-PA 1
GE19410-PC CG11861-PC 1
GE19410-PC CG1401-PA 5
GE25931-PA CG8420-PA 1
GE23583-PA CG11878-PA 1
GE23583-PA CG11889-PA 1
GE23583-PA CG31300-PA 14
0.g1033.t2 CG10975-PB 1
0.g1033.t2 CG10975-PA 1
0.g1033.t2 CG32112-PE 1
0.g1033.t2 CG32112-PB 1
0.g1033.t2 CG32112-PD 1
0.g1033.t2 CG32112-PC 1
0.g1033.t2 CG11516-PC 4
0.g1033.t2 CG11516-PB 4
GE10707-PA CG10553-PA 1
GE10707-PA CG10560-PA 1
GE10707-PA CG10562-PA 2
GE10707-PA CG10550-PD 7
GE10707-PA CG10550-PC 7
GE10707-PA CG10550-PB 7
GE10707-PA CG31087-PA 8
GE10707-PA CG31288-PA 11
GE10707-PA CG10513-PB 13
GE12398-PA CG8340-PA 1
GE12398-PA CG6195-PA 2
GE17910-PA CG34120-PD 1
GE17910-PA CG34120-PC 1
GE17910-PA CG11147-PB 5
GE17910-PA CG11147-PA 5
GE16821-PA CG3319-PA 1
GE16821-PA CG5072-PB 8
GE16821-PA CG5072-PA 8
GE16821-PA CG5072-PC 8
GE16821-PA CG43143-PB 21
GE16821-PA CG43143-PC 21
GE16821-PA CG43143-PA 21
GE16821-PA CG43143-PF 21
GE16821-PA CG43143-PD 21
GE16821-PA CG18069-PE 21
GE16821-PA CG18069-PB 21
GE16821-PA CG18069-PH 21
GE16821-PA CG18069-PC 21
GE16821-PA CG18069-PA 21
GE16821-PA CG18069-PI 21
GE16821-PA CG18069-PD 21
GE16821-PA CG18069-PG 21
GE16821-PA CG18069-PJ 21
GE16821-PA CG32019-PG 21
GE16821-PA CG32019-PF 21
GE16821-PA CG32019-PC 21
GE16821-PA CG18582-PA 21
GE16821-PA CG43143-PE 22
GE18891-PA CG13127-PA 1
GE18891-PA CG42820-PA 4
GE10643-PA CG9556-PC 1
GE10643-PA CG9556-PB 1
GE10643-PA CG9556-PA 1
GE10643-PA CG10149-PC 2
GE10643-PA CG10149-PB 2
GE10643-PA CG10149-PA 2
GE19874-PA CG9705-PA 1
GE19874-PA CG9705-PB 1
4.g43.t1 CG2666-PC 1
4.g43.t1 CG2666-PA 1
4.g43.t1 CG2666-PD 1
4.g43.t1 CG7464-PC 1
4.g43.t1 CG14668-PA 2
GE19001-PA CG12512-PA 1
GE19001-PA CG4501-PA 4
GE20040-PA CG17364-PB 1
GE20040-PA CG17364-PA 1
GE12443-PA CG33012-PC 1
GE12443-PA CG13160-PB 1
GE12443-PA CG13160-PA 1
GE12443-PA CG30047-PA 1
GE12443-PA CG30049-PA 1
GE12443-PA CG30043-PA 1
GE12443-PA CG10073-PA 1
GE12443-PA CG10073-PC 1
GE12443-PA CG10062-PA 1
GE12443-PA CG10081-PA 1
GE12443-PA CG10062-PB 1
GE12443-PA CG11961-PB 1
GE12443-PA CG11961-PC 1
GE12443-PA CG11961-PA 1
GE12443-PA CG9416-PA 1
GE12443-PA CG33013-PD 1
GE12443-PA CG10051-PA 1
GE18631-PA CG5867-PA 1
GE18631-PA CG5945-PA 2
1.g1685.t1 CG1584-PA 2
GE20217-PA CG12289-PA 1
GE20217-PA CG7551-PB 3
GE15669-PA CG1895-PA 1
GE15669-PA CG6081-PA 3
GE15669-PA CG9964-PA 6
GE15669-PA CG8457-PA 16
GE15669-PA CG1488-PB 20
GE11572-PB CG3530-PA 1
GE11572-PB CG3530-PB 1
GE11572-PB CG3530-PC 1
GE11572-PB CG9115-PA 2
GE11572-PB CG3632-PE 3
GE11572-PB CG3632-PH 3
GE11572-PB CG3632-PG 3
GE11572-PB CG3632-PF 3
GE11572-PA CG3530-PA 1
GE11572-PA CG3530-PB 1
GE11572-PA CG3530-PC 1
GE11572-PA CG9115-PA 2
GE11572-PA CG3632-PE 3
GE11572-PA CG3632-PH 3
GE11572-PA CG3632-PG 3
GE11572-PA CG3632-PF 3
GE18487-PA CG6495-PA 1
GE18329-PA CG14535-PA 1
GE18903-PA CG13137-PB 1
GE18903-PA CG16892-PA 2
GE24791-PA CG12952-PA 1
3.g1014.t1 CG8649-PA 1
3.g1014.t1 CG8649-PD 1
3.g1014.t1 CG8649-PC 1
3.g1014.t1 CG8661-PA 2
3.g1014.t1 CG5107-PA 3
4.g153.t1 CG6040-PB 1
4.g153.t1 CG6040-PA 1
4.g153.t1 CG11821-PA 1
4.g153.t1 CG6042-PA 1
4.g153.t1 CG14680-PC 4
GE23693-PA CG5490-PD 1
GE23693-PA CG5490-PB 1
GE23693-PA CG5490-PC 1
GE23693-PA CG7121-PA 2
GE23693-PA CG18241-PA 3
GE23693-PA CG1149-PA 6
GE16079-PA CG9009-PC 1
GE16079-PA CG9009-PB 1
GE16079-PA CG9009-PA 1
GE16079-PA CG6178-PA 2
GE24792-PA CG9740-PA 1
GE24401-PA CG14885-PC 1
GE24401-PA CG14885-PB 1
GE24401-PA CG14886-PA 1
GE13131-PA CG6582-PA 1
GE15932-PA CG1725-PL 1
GE15932-PA CG1725-PB 1
GE15932-PA CG1725-PH 1
GE15932-PA CG1725-PK 1
GE15932-PA CG1725-PP 1
GE15932-PA CG1725-PQ 1
GE15932-PA CG1725-PG 1
GE15932-PA CG1725-PA 1
GE15932-PA CG1725-PN 1
GE15932-PA CG1725-PD 1
GE15932-PA CG1725-PE 1
GE15932-PA CG1725-PR 1
GE15932-PA CG1725-PM 1
GE15932-PA CG1725-PF 2
2.g1002.t1 CG43711-PA 1
GE23367-PA CG12069-PA 1
GE23367-PA CG12066-PB 2
GE23367-PA CG4379-PC 4
GE23367-PA CG4379-PB 4
GE23367-PA CG10033-PB 7
GE23367-PA CG8201-PA 19
GE23367-PA CG8201-PV 19
GE23367-PA CG8201-PX 19
GE10329-PA CG6982-PC 1
GE10329-PA CG6982-PB 1
GE19894-PA CG7728-PA 1
GE19894-PA CG7338-PA 2
GE11098-PA CG8137-PA 1
GE11098-PA CG9334-PA 1
GE11098-PA CG6717-PA 3
GE11098-PA CG10913-PA 5
GE11098-PA CG9460-PB 7
GE11098-PA CG9460-PA 7
GE11098-PA CG9453-PG 7
GE11098-PA CG9453-PD 7
GE11098-PA CG9453-PA 8
GE11098-PA CG9453-PJ 8
GE11098-PA CG9453-PF 9
GE11098-PA CG9453-PE 9
2.g1577.t1 CG6568-PA 1
2.g1577.t1 CG30101-PA 2
GE23652-PA CG8384-PF 1
GE23652-PA CG8384-PC 1
GE23652-PA CG8384-PD 1
GE23652-PA CG8384-PA 1
GE23652-PA CG8384-PB 1
GE23652-PA CG8384-PE 1
GE23652-PA CG8384-PG 1
GE23652-PA CG8384-PH 1
0.g23.t1 CG42846-PA 1
GE21913-PA CG10605-PA 1
GE21913-PA CG10571-PB 2
GE14982-PA CG3083-PA 1
GE21057-PA CG1212-PG 1
GE21057-PA CG1212-PD 1
GE21057-PA CG1212-PF 1
GE21057-PA CG1212-PB 1
GE21057-PA CG1212-PE 1
GE25763-PC CG2957-PA 1
2.g99.t2 CG7220-PE 1
2.g99.t2 CG7220-PB 1
2.g99.t2 CG7220-PC 2
2.g99.t2 CG7220-PA 2
2.g99.t2 CG7220-PD 2
6400.g2666.t1 CG32451-PF 1
6400.g2666.t1 CG32451-PE 1
6400.g2666.t1 CG32451-PA 1
6400.g2666.t1 CG32451-PC 1
6400.g2666.t1 CG32451-PD 1
6400.g2666.t1 CG32451-PB 1
6400.g2666.t1 CG32451-PG 1
6400.g2666.t1 CG42314-PM 5
6400.g2666.t1 CG42314-PJ 5
6400.g2666.t1 CG42314-PS 5
6400.g2666.t1 CG42314-PN 5
GE16546-PC CG3655-PC 1
GE16546-PC CG3655-PD 1
GE16546-PC CG3655-PB 1
GE16546-PC CG3655-PA 1
GE24393-PB CG31279-PB 1
GE24393-PB CG31279-PD 1
GE24393-PB CG31279-PE 1
GE24393-PB CG31279-PC 1
GE16546-PA CG3655-PC 1
GE16546-PA CG3655-PD 1
GE16546-PA CG3655-PB 1
GE16546-PA CG3655-PA 1
1.g1734.t3 CG42732-PN 1
1.g1734.t3 CG42732-PE 1
1.g1734.t3 CG42732-PF 1
1.g1734.t3 CG42732-PD 1
1.g1734.t3 CG42732-PG 1
1.g1734.t3 CG42732-PO 1
1.g1734.t3 CG42732-PL 1
1.g1734.t3 CG42732-PI 1
1.g1734.t3 CG42732-PH 1
1.g1734.t3 CG12900-PA 1
1.g1734.t3 CG31424-PA 4
1.g1734.t3 CG30081-PA 7
1.g1734.t2 CG42732-PN 1
1.g1734.t2 CG42732-PE 1
1.g1734.t2 CG42732-PD 1
1.g1734.t2 CG42732-PF 1
1.g1734.t2 CG42732-PI 1
1.g1734.t2 CG42732-PG 1
1.g1734.t2 CG42732-PL 1
1.g1734.t2 CG42732-PO 1
1.g1734.t2 CG42732-PH 1
1.g1734.t2 CG12900-PA 1
1.g1734.t2 CG31164-PA 4
1.g1734.t2 CG31423-PA 5
1.g1734.t1 CG42732-PN 1
1.g1734.t1 CG42732-PE 1
1.g1734.t1 CG42732-PO 1
1.g1734.t1 CG42732-PG 1
1.g1734.t1 CG42732-PI 1
1.g1734.t1 CG42732-PF 1
1.g1734.t1 CG42732-PD 1
1.g1734.t1 CG42732-PH 1
1.g1734.t1 CG42732-PL 2
GE18679-PA CG31731-PB 1
GE18679-PA CG31731-PA 1
GE18679-PA CG31731-PC 1
GE18679-PA CG34120-PC 6
GE18679-PA CG34120-PD 6
GE18679-PA CG1801-PC 8
GE18679-PA CG4314-PA 13
GE18679-PA CG4562-PD 13
GE18679-PA CG4562-PB 13
GE18679-PA CG4562-PE 13
GE18679-PA CG32091-PB 14
6444.g2726.t1 CG10566-PB 1
6444.g2726.t1 CG10566-PA 1
GE26092-PA CG5247-PA 1
GE26092-PB CG5247-PA 1
1.g1734.t4 CG42732-PN 1
1.g1734.t4 CG42732-PE 1
1.g1734.t4 CG42732-PF 1
1.g1734.t4 CG42732-PL 1
1.g1734.t4 CG42732-PG 1
1.g1734.t4 CG42732-PI 1
1.g1734.t4 CG42732-PO 1
1.g1734.t4 CG42732-PD 1
1.g1734.t4 CG42732-PH 1
1.g1734.t4 CG12900-PA 1
1.g1734.t4 CG31164-PA 4
1.g1734.t4 CG31423-PA 5
GE16677-PA CG11411-PA 1
GE16677-PA CG11411-PB 1
2.g1874.t3 CG3492-PA 1
2.g1874.t3 CG3494-PB 2
2.g1874.t3 CG3494-PA 2
2.g1874.t2 CG13579-PA 1
2.g1874.t2 CG13579-PB 1
2.g1874.t1 CG13579-PA 1
2.g1874.t1 CG13579-PB 1
2.g1874.t1 CG3494-PB 2
2.g1874.t1 CG3494-PA 2
2.g1874.t1 CG9611-PA 4
GE25954-PA CG5354-PA 1
GE25954-PA CG9576-PA 2
GE25461-PA CG31989-PB 1
GE25461-PA CG31989-PA 1
GE25461-PA CG31989-PC 1
GE10431-PA CG7609-PB 1
GE10431-PA CG7609-PC 1
GE10431-PA CG6486-PB 2
GE10431-PA CG6486-PA 2
2.g1334.t1 CG3701-PB 1
2.g1334.t1 CG3701-PA 1
2.g1334.t1 CG5670-PI 2
2.g1334.t1 CG5670-PE 2
2.g1334.t1 CG5670-PC 2
2.g1334.t1 CG5670-PB 2
2.g1334.t1 CG5670-PH 2
2.g1334.t1 CG5670-PF 2
2.g1334.t1 CG5670-PG 2
2.g1334.t1 CG5670-PA 2
2.g1334.t1 CG5670-PD 4
4.g1670.t1 CG10175-PA 1
4.g1670.t1 CG10175-PC 1
4.g1670.t1 CG10175-PB 1
4.g1670.t1 CG10170-PA 1
4.g1670.t1 CG16732-PA 1
4.g1670.t1 CG16732-PB 1
4.g1670.t1 CG10168-PA 1
4.g1670.t1 CG4302-PA 15
4.g1670.t1 CG17932-PB 17
4.g1670.t1 CG17932-PA 17
4.g1670.t1 CG13270-PB 19
4.g1670.t1 CG13270-PA 19
4.g1670.t1 CG13271-PA 19
GE20540-PA CG10575-PA 1
GE20540-PA CG1939-PA 2
4.g2203.t1 CG10693-PJ 1
4.g2203.t1 CG10693-PF 1
4.g2203.t1 CG10693-PL 1
4.g2203.t1 CG10693-PD 1
4.g2203.t1 CG10693-PQ 1
4.g2203.t1 CG10693-PH 1
4.g2203.t1 CG10693-PA 1
4.g2203.t1 CG10693-PU 1
4.g2203.t1 CG10693-PB 1
4.g2203.t1 CG10693-PE 1
4.g2203.t1 CG10693-PN 1
4.g2203.t1 CG10693-PI 1
4.g2203.t1 CG10693-PC 1
4.g2203.t1 CG10693-PM 1
4.g2203.t1 CG10693-PS 1
4.g2203.t1 CG10693-PR 1
4.g2203.t1 CG10693-PT 1
4.g2203.t1 CG10693-PK 1
4.g2203.t1 CG10693-PP 1
4.g2203.t1 CG10693-PO 1
GE24373-PA CG6006-PC 1
GE24373-PA CG6006-PF 1
GE24373-PA CG6006-PE 1
GE24373-PA CG6006-PD 1
GE24373-PA CG6006-PB 1
GE24373-PA CG8925-PB 2
GE13022-PA CG13206-PA 1
GE15489-PB CG17657-PA 1
GE21659-PA CG7942-PB 1
4.g1722.t1 CG13602-PA 1
GE10356-PA CG6742-PA 1
GE10356-PA CG6742-PC 1
GE10356-PA CG6742-PB 1
GE10356-PA CG30372-PC 2
GE10356-PA CG30372-PB 2
GE10356-PA CG31811-PA 2
GE10356-PA CG31811-PC 2
GE10356-PA CG8948-PC 5
GE10356-PA CG8948-PB 5
GE10356-PA CG8948-PA 5
GE10356-PA CG8948-PF 5
GE10356-PA CG8948-PE 5
GE10356-PA CG8948-PD 5
GE15489-PD CG17657-PA 1
GE15489-PD CG18317-PC 1
GE15489-PD CG18317-PA 1
GE15489-PD CG18317-PD 1
GE15489-PD CG8026-PB 3
GE20548-PA CG10594-PA 1
GE20548-PA CG41624-PB 1
GE22632-PA CG11370-PA 1
GE15831-PA CG12106-PA 1
GE19293-PA CG1902-PC 1
GE19293-PA CG1902-PA 1
GE19293-PA CG10657-PA 13
GE12479-PA CG6792-PA 1
GE12479-PA CG11398-PA 7
GE12479-PA CG4730-PC 7
GE12479-PA CG4730-PA 7
GE12479-PA CG4730-PB 7
GE10500-PA CG4422-PB 1
GE10500-PA CG4422-PA 1
GE10500-PA CG8432-PA 2
GE25864-PA CG7494-PA 1
GE10288-PA CG7071-PB 1
GE10288-PA CG7071-PA 1
GE12212-PA CG30263-PB 1
GE12212-PA CG30263-PC 1
GE12646-PA CG10188-PC 1
GE12646-PA CG10188-PA 1
GE12646-PA CG10188-PB 1
GE14655-PA CG11924-PE 1
GE14655-PA CG11924-PB 1
GE14655-PA CG11924-PC 1
GE14655-PA CG3758-PA 6
GE14655-PA CG7847-PD 6
GE14655-PA CG3956-PA 6
GE14655-PA CG7928-PA 8
GE14655-PA CG5669-PB 8
GE14655-PA CG3850-PA 8
GE14655-PA CG32767-PH 8
GE14655-PA CG32767-PF 8
GE14655-PA CG32767-PE 8
GE14655-PA CG32767-PD 8
GE14655-PA CG32767-PC 8
GE14655-PA CG32767-PG 8
GE14655-PA CG10270-PA 9
GE14655-PA CG10269-PA 9
GE14655-PA CG42741-PA 9
GE13227-PA CG10484-PA 1
GE19493-PA CG14450-PA 1
GE19185-PA CG8705-PA 1
GE19185-PA CG8705-PB 1
GE22132-PA CG32177-PA 1
GE22132-PA CG32179-PA 2
GE22132-PA CG10334-PF 3
GE22132-PA CG10334-PG 3
GE22132-PA CG10334-PA 3
GE22132-PA CG10334-PB 3
GE22132-PA CG10334-PE 3
GE14714-PA CG15442-PA 1
GE10280-PA CG7080-PA 1
GE21353-PA CG32282-PA 1
GE21353-PA CG10810-PA 4
GE21353-PA CG10812-PA 4
GE21353-PA CG32268-PA 4
0.g1049.t1 CG32115-PA 2
GE22040-PA CG3297-PD 1
GE22040-PA CG3297-PA 1
GE22040-PA CG3297-PC 1
GE22040-PA CG6070-PA 2
GE22040-PA CG1607-PB 3
GE22040-PA CG1607-PA 3
GE16591-PA CG13375-PB 1
GE16591-PA CG13375-PA 1
GE16591-PA CG30158-PA 2
GE16591-PA CG8500-PA 4
GE16591-PA CG1167-PA 7
GE16591-PA CG8556-PB 10
GE16591-PA CG8556-PA 10
GE16591-PA CG5588-PD 10
GE16591-PA CG5588-PC 10
GE16591-PA CG5588-PA 10
GE16591-PA CG5588-PB 10
GE16591-PA CG3870-PA 12
GE11939-PA CG10917-PA 1
GE21948-PA CG11276-PB 1
GE21948-PA CG11276-PA 1
GE15395-PA CG2222-PA 1
GE15493-PA CG12609-PB 1
GE16365-PA CG6978-PA 1
GE16365-PA CG8098-PB 1
GE16365-PA CG8098-PA 1
GE16365-PA CG5304-PA 4
GE16365-PA CG9826-PA 7
GE16365-PA CG30272-PA 10
GE16365-PA CG30265-PA 10
4.g1328.t1 CG14721-PA 1
GE16712-PA ED18-PA 1
GE26287-PA CG9374-PJ 1
GE26287-PA CG9374-PD 1
GE26287-PA CG9374-PC 1
GE26287-PA CG9374-PB 1
GE26287-PA CG9374-PA 1
GE26287-PA CG9374-PI 1
GE26287-PA CG9374-PH 1
GE26287-PA CG9374-PF 1
GE26287-PA CG9374-PE 1
GE26287-PA CG12306-PB 9
GE26287-PA CG12306-PA 9
GE26287-PA CG17161-PA 10
GE26287-PA CG17161-PB 10
GE26287-PA CG17161-PC 10
GE26287-PA CG14217-PH 14
GE20497-PA CG10270-PA 1
GE20497-PA CG10269-PA 1
GE20497-PA CG10274-PB 1
GE20497-PA CG7386-PA 1
GE20497-PA CG10274-PA 2
GE20497-PA CG30443-PA 8
GE20497-PA CG9233-PB 10
GE20497-PA CG9233-PA 10
GE20497-PA CG4148-PB 10
GE20497-PA CG4148-PA 10
GE20497-PA CG3407-PA 11
GE20497-PA CG10959-PB 11
GE20497-PA CG10959-PA 11
GE20497-PA CG1603-PA 11
GE20497-PA CG3743-PC 11
GE20497-PA CG4282-PA 11
GE20497-PA CG3743-PA 11
GE20497-PA CG10366-PA 11
GE20497-PA CG12605-PC 12
GE20497-PA CG17328-PA 12
2.g1162.t1 CG15104-PB 1
2.g1162.t1 CG15104-PA 1
2.g1162.t1 CG18605-PB 2
GE11504-PA CG10904-PA 1
GE25648-PA CG4973-PA 1
GE12276-PA CG10246-PB 1
GE12276-PA CG10247-PA 1
GE12276-PA CG9438-PA 1
GE12276-PA CG10248-PA 1
GE12276-PA CG10241-PA 4
GE12276-PA CG12800-PA 11
GE12276-PA CG1438-PA 27
GE12276-PA CG3656-PB 29
GE12276-PA CG4321-PA 29
GE16332-PA CG4865-PA 1
1.g1301.t1 CG33119-PA 1
1.g1301.t1 CG33119-PB 1
1.g1301.t1 CG33115-PA 2
1.g1301.t1 CG16873-PB 3
1.g1301.t1 CG16873-PA 3
GE18450-PA CG9500-PA 1
GE18450-PA CG5550-PA 4
GE22551-PA CG3945-PA 1
GE22551-PA CG3945-PB 1
GE13406-PA CG6750-PA 1
GE15583-PA CG8316-PA 1
GE26103-PA CG14708-PA 1
GE15745-PC CG1444-PA 1
GE15745-PC CG31809-PB 3
GE16531-PA CG3719-PA 1
GE16531-PA CG8517-PA 2
2778.g957.t1 CG6489-PA 1
2778.g957.t1 CG31359-PA 1
2778.g957.t1 CG31449-PA 1
2778.g957.t1 CG5834-PA 1
2778.g957.t1 CG18743-PA 1
2778.g957.t1 CG31366-PA 1
2778.g957.t1 CG5436-PA 1
GE20910-PA CG34461-PA 2
GE20910-PA CG7076-PA 3
GE20910-PA CG1919-PB 3
GE20910-PA CG1919-PA 3
GE20910-PA CG15007-PA 4
GE20910-PA CG6240-PA 5
GE20910-PA CG1252-PA 6
GE20910-PA CG2360-PA 6
GE20910-PA CG1330-PA 6
GE20910-PA CG1331-PA 7
GE17778-PA CG12665-PA 1
GE20958-PA CG33166-PB 1
GE20958-PA CG33166-PA 1
GE13480-PB CG8889-PA 1
GE13480-PB CG8889-PB 1
GE13480-PA CG8889-PA 1
GE13480-PA CG8889-PB 1
GE22060-PA CG4120-PA 1
GE22060-PA CG6042-PA 2
GE22060-PA CG11821-PA 2
GE22060-PA CG33503-PA 3
GE22060-PA CG15077-PA 5
GE22060-PA CG18377-PE 6
GE22060-PA CG18377-PD 6
GE22060-PA CG18377-PA 6
GE22060-PA CG2110-PB 19
GE16025-PA CG11679-PA 1
GE20691-PA CG11526-PB 1
GE20691-PA CG11526-PC 1
GE20691-PA CG11526-PA 1
GE20755-PA CG43078-PG 1
GE20755-PA CG43078-PI 1
GE20755-PA CG43078-PH 1
GE20755-PA CG43078-PJ 1
GE20755-PA CG43078-PE 1
GE20755-PA CG43078-PB 1
GE20755-PA CG43078-PA 1
GE20755-PA CG43078-PC 1
GE22796-PA CG30357-PA 1
GE22796-PA CG14767-PB 1
GE22796-PA CG14767-PC 1
GE22796-PA CG14767-PA 1
GE22796-PA CG10801-PA 4
GE12123-PA CG13424-PA 1
GE12123-PA CG5529-PA 3
GE12123-PA CG5488-PA 3
GE12123-PA CG7902-PA 4
GE12123-PA CG7937-PA 4
GE12123-PA CG11551-PA 6
GE25712-PA CG14001-PA 1
GE25712-PA CG2903-PC 5
GE25712-PA CG2903-PB 5
GE20617-PA CG15019-PB 1
GE20617-PA CG15019-PA 1
GE13326-PA CG6704-PA 1
GE13326-PA CG16733-PA 2
GE16421-PA CG4096-PC 1
GE16421-PA CG4096-PB 1
2.g347.t3 CG16772-PA 2
GE16959-PA CG3073-PA 1
GE13015-PA CG9342-PA 1
GE21269-PB CG5288-PD 1
GE21269-PB CG5288-PB 1
GE21269-PB CG5288-PA 1
GE21269-PB CG5288-PC 1
1.g177.t1 CG2958-PA 4
1.g177.t1 CG7106-PB 4
GE24959-PA CG2698-PD 1
GE24959-PA CG2698-PA 1
GE24959-PA CG2698-PB 1
GE24959-PA CG2698-PC 1
0.g1696.t1 CG3889-PA 1
0.g1696.t1 CG3893-PA 2
0.g1696.t1 CG4697-PA 3
GE12556-PA CG6197-PA 1
GE12556-PA CG3193-PA 2
GE11631-PF CG15614-PA 1
GE11631-PE CG6622-PF 1
GE11631-PE CG6622-PA 1
GE11631-PE CG6622-PB 1
GE11631-PE CG6622-PE 1
GE11631-PE CG6622-PC 1
GE11631-PE CG6622-PD 1
GE11631-PE CG15614-PA 1
GE11631-PE CG6518-PA 1
GE11631-PE CG42783-PH 6
GE11631-PE CG10261-PD 7
GE11631-PE CG8201-PA 19
GE11631-PE CG8201-PV 19
GE11631-PE CG8201-PX 19
GE15105-PA CG34447-PA 1
GE15105-PA CG34447-PB 1
GE15105-PA CG6283-PA 12
GE24898-PA CG1943-PC 1
GE24898-PA CG1943-PB 1
GE24898-PA CG1943-PA 1
GE21109-PA CG13905-PB 1
GE14421-PA CG3511-PA 1
GE14421-PA CG13892-PA 2
GE11861-PA CG4444-PA 1
GE11861-PA CG4444-PE 1
GE11861-PA CG4444-PB 1
GE11861-PA CG4444-PD 2
GE17802-PA CG42797-PD 1
GE17802-PA CG42797-PE 1
GE17813-PA CG2045-PA 1
GE17813-PA CG5896-PA 6
GE17813-PA CG31219-PA 7
GE17813-PA CG16710-PB 8
GE17813-PA CG31220-PB 11
GE17813-PA CG1299-PB 12
GE17813-PA CG10232-PB 12
GE17813-PA CG1299-PA 12
GE17813-PA CG8213-PB 14
GE17813-PA CG8586-PA 16
GE17813-PA CG31265-PA 19
GE17813-PA CG12350-PA 20
GE17813-PA CG11192-PB 20
GE17813-PA CG17475-PA 21
GE12021-PA CG15112-PB 1
GE12872-PB CG6464-PA 1
GE12872-PB CG4881-PC 2
GE12872-PB CG4881-PB 2
GE12872-PB CG4881-PA 2
GE18335-PA CG7149-PA 1
GE18335-PA CG33116-PA 2
GE18335-PA CG6016-PC 3
GE18335-PA CG6016-PB 4
GE16507-PA CG14814-PB 1
GE16507-PA CG14814-PA 1
GE16507-PA CG11322-PB 2
GE16507-PA CG2694-PD 2
GE16507-PA CG2694-PA 2
GE16507-PA CG2694-PB 2
4.g95.t1 CG43663-PG 1
4.g95.t1 CG43663-PC 1
4.g95.t1 CG43663-PE 1
4.g95.t1 CG43663-PA 1
4.g95.t1 CG43663-PB 1
4.g95.t1 CG12320-PA 1
4.g95.t1 CG43662-PF 2
GE18239-PA CG8846-PA 1
GE12386-PA CG34230-PA 1
GE21005-PA CG32483-PA 1
GE21005-PA CG3344-PA 1
GE21005-PA CG31823-PA 2
GE17292-PA II215-PA 1
GE17292-PA CG17209-PC 2
GE17292-PA CG10122-PA 3
GE26173-PA CG4181-PA 1
GE18209-PC CG3524-PA 1
GE18209-PC CG3523-PA 1
GE18209-PC CG3523-PB 1
GE18209-PC CG17374-PC 2
GE18209-PC CG12170-PA 3
GE10392-PA CG10370-PA 1
GE10392-PA CG2241-PA 4
GE10392-PA CG7257-PA 7
3.g532.t1 CG8184-PB 1
3.g532.t1 CG42797-PC 5
3.g532.t1 CG42797-PE 6
GE23677-PF CG43398-PN 1
GE23677-PF CG43398-PO 1
GE23677-PF CG43398-PM 1
GE23677-PF CG43398-PQ 1
GE23677-PF CG43398-PK 1
GE23677-PF CG43398-PR 1
GE23677-PF CG43398-PB 1
GE23677-PF CG43398-PA 1
GE23677-PF CG43398-PH 1
GE23677-PF CG43398-PI 1
GE23677-PF CG43398-PP 1
GE23677-PF CG43398-PD 1
GE23677-PF CG43398-PJ 1
GE23677-PF CG43398-PL 1
GE23677-PF CG43398-PC 1
GE23677-PG CG43398-PC 1
GE23677-PG CG43398-PP 1
GE23677-PG CG43398-PI 1
GE23677-PG CG43398-PB 1
GE23677-PG CG43398-PA 1
GE23677-PG CG43398-PD 1
GE23677-PG CG43398-PR 1
GE23677-PG CG43398-PH 1
GE23677-PG CG43398-PK 1
GE23677-PG CG43398-PJ 1
GE23677-PG CG43398-PM 1
GE23677-PG CG43398-PO 1
GE23677-PG CG43398-PL 1
GE23677-PG CG43398-PQ 1
GE23677-PG CG43398-PN 1
GE23677-PG CG10255-PB 2
GE23677-PG CG10255-PA 2
GE23677-PG CG5407-PB 3
GE23677-PG CG5407-PA 3
GE23677-PG CG5407-PC 3
GE23677-PG CG1484-PA 4
GE23677-PG CG9611-PB 5
GE23677-PD CG43398-PN 1
GE23677-PD CG43398-PQ 1
GE23677-PD CG43398-PO 1
GE23677-PD CG43398-PM 1
GE23677-PD CG43398-PK 1
GE23677-PD CG43398-PR 1
GE23677-PD CG43398-PB 1
GE23677-PD CG43398-PA 1
GE23677-PD CG43398-PH 1
GE23677-PD CG43398-PP 1
GE23677-PD CG43398-PI 1
GE23677-PD CG43398-PD 1
GE23677-PD CG43398-PJ 1
GE23677-PD CG43398-PL 1
GE23677-PD CG43398-PC 1
GE13685-PA CG9874-PA 1
GE13685-PA CG7562-PA 2
3.g251.t1 CG13316-PF 1
GE23677-PC CG43398-PN 1
GE23677-PC CG43398-PM 1
GE23677-PC CG43398-PQ 1
GE23677-PC CG43398-PO 1
GE23677-PC CG43398-PK 1
GE23677-PC CG43398-PR 1
GE23677-PC CG43398-PB 1
GE23677-PC CG43398-PA 1
GE23677-PC CG43398-PH 1
GE23677-PC CG43398-PP 1
GE23677-PC CG43398-PI 1
GE23677-PC CG43398-PD 1
GE23677-PC CG43398-PJ 1
GE23677-PC CG43398-PL 1
GE23677-PC CG43398-PC 1
GE24159-PA CG2922-PE 1
GE24159-PA CG2922-PB 1
GE24159-PA CG2922-PD 1
GE24159-PA CG2922-PF 1
GE24159-PA CG2922-PC 1
GE24159-PA CG2922-PG 1
GE24159-PA CG2922-PA 1
GE14453-PA CG34413-PJ 1
GE16550-PA CG11638-PA 1
GE16550-PA CG9073-PA 7
GE26168-PA CG17738-PA 1
GE25459-PA CG1158-PA 1
GE25459-PA CG15257-PA 3
4.g2116.t1 CG11856-PB 1
4.g2116.t1 CG11856-PA 1
4.g2116.t1 CG11875-PB 2
4.g2116.t1 CG11875-PA 2
GE19007-PA CG14026-PA 1
GE19007-PA CG14026-PC 1
GE19007-PA CG14026-PB 1
GE19007-PA CG14026-PD 1
GE19007-PA CG8224-PA 2
GE19007-PA CG8224-PC 2
GE17418-PA CG4887-PB 1
GE17418-PA CG4887-PA 1
GE17418-PA CG4896-PC 1
GE17418-PA CG4896-PD 1
GE17547-PA CG12541-PD 1
GE21396-PA CG1134-PA 1
2.g36.t2 CG12050-PB 1
2.g36.t2 CG33510-PB 1
2.g36.t2 CG33511-PA 1
2.g36.t2 CG33509-PA 1
GE21868-PA CG7248-PA 1
GE21868-PA CG4835-PA 2
GE21473-PA CG7499-PB 1
GE21473-PA CG7499-PA 1
GE15013-PA CG3131-PB 1
GE14123-PA CG43758-PF 1
0.g209.t1 CG15822-PB 2
GE12041-PB CG11961-PC 1
GE12041-PB CG11961-PA 1
GE12041-PB CG11961-PB 1
GE12041-PB CG10062-PA 1
GE12041-PB CG10062-PB 1
GE12041-PB CG9416-PA 1
GE12041-PB CG30047-PA 1
GE12041-PB CG33012-PC 1
GE12041-PB CG10051-PA 1
GE12041-PB CG30043-PA 1
GE12041-PB CG13160-PA 1
GE12041-PB CG13160-PB 1
GE12041-PB CG10073-PC 1
GE12041-PB CG10073-PA 1
GE12041-PB CG30049-PA 1
GE12041-PB CG10081-PA 1
GE23338-PA CG15553-PC 1
GE23338-PA CG8008-PB 1
GE23338-PA CG8008-PA 2
GE23338-PA CG30344-PA 4
GE23338-PA CG8046-PB 5
GE24998-PA CG16791-PA 1
GE24998-PA CG10217-PB 2
GE24998-PA CG10217-PA 2
GE17410-PA CG9034-PA 1
4.g1566.t1 CG12499-PA 1
4.g1566.t1 CG13847-PB 1
3.g511.t1 CG6294-PB 1
3.g511.t1 CG6294-PA 1
3.g511.t1 CG6299-PA 2
3.g511.t1 CG6299-PB 2
3.g511.t2 CG6294-PB 1
3.g511.t2 CG6294-PA 1
3.g511.t2 CG6299-PA 2
3.g511.t2 CG6299-PB 2
GE12470-PA CG12370-PA 1
GE12470-PA CG12370-PB 1
GE12470-PA CG8422-PA 2
4.g1572.t2 CG7050-PB 1
4.g1572.t2 CG7050-PA 1
4.g1572.t2 SP2353-PA 5
GE12470-PB CG12370-PA 1
GE12470-PB CG12370-PB 1
GE12470-PB CG13758-PA 4
GE12470-PB CG13758-PB 4
GE12371-PA CG34228-PA 1
3.g1192.t2 CG32677-PB 1
3.g1192.t2 CG32677-PA 1
3.g1192.t2 CG5675-PA 1
3.g1192.t2 CG5675-PB 1
3.g1192.t1 CG32677-PB 1
3.g1192.t1 CG32677-PA 1
3.g1192.t1 CG5675-PB 1
3.g1192.t1 CG5675-PA 1
GE12727-PA CG34341-PB 1
GE12727-PA CG34341-PC 1
GE12727-PA CG34341-PE 1
GE12727-PA CG34341-PD 1
GE12727-PA CG8279-PB 2
GE12727-PA CG8279-PC 2
GE12727-PA CG32498-PL 5
GE12727-PA CG5411-PB 6
GE12727-PA CG5411-PD 6
GE12727-PA CG5411-PC 6
6315.g2576.t1 CG11619-PA 1
GE24911-PA CG2520-PC 1
GE24911-PA CG2520-PD 1
GE24911-PA CG2520-PE 1
GE24911-PA CG2520-PA 1
GE24911-PA CG2520-PF 1
GE24911-PA CG2520-PG 1
GE23375-PA CG2241-PA 1
GE23375-PA CG1489-PA 1
GE12178-PA CG9450-PA 1
GE14042-PA CG42477-PA 1
GE15544-PA CG10869-PA 1
GE15544-PA CG31935-PA 1
GE16334-PA CG32775-PA 1
0.g1231.t1 CG14527-PA 1
0.g1231.t1 CG14526-PB 1
0.g1231.t1 CG32195-PA 1
0.g1231.t1 CG7341-PB 1
0.g1231.t1 CG7341-PA 1
0.g1231.t1 CG11892-PA 16
0.g1231.t1 CG11892-PB 16
0.g1231.t1 CG10675-PA 24
GE17173-PA CG5877-PA 1
GE17173-PA CG5877-PC 1
GE17173-PA CG5877-PB 1
GE13840-PA CG16926-PA 1
4.g825.t3 CG10345-PA 1
4.g825.t3 CG14904-PA 2
4.g825.t3 CG3829-PA 4
4.g825.t3 CG4280-PC 9
4.g825.t3 CG4280-PE 9
4.g825.t3 CG4280-PD 9
4.g825.t3 CG4280-PB 9
4.g825.t3 CG4280-PA 9
GE16437-PA CG14434-PA 1
GE23493-PA CG6593-PA 1
GE23493-PA CG5650-PA 1
GE23493-PA CG9156-PA 1
GE23493-PA CG2096-PB 1
GE23493-PA CG2096-PA 1
GE10060-PA CG31875-PD 1
GE10060-PA CG31875-PC 1
GE10060-PA CG31875-PB 1
GE10060-PA CG31875-PA 1
GE16762-PA CG3977-PB 1
GE16762-PA CG3977-PA 1
6560.g2831.t1 CG12591-PB 1
6560.g2831.t1 CG12591-PA 2
6560.g2831.t1 CG31361-PC 3
6560.g2831.t1 CG31361-PB 3
GE22548-PA CG3893-PA 1
GE17628-PA CG13005-PA 1
6560.g2831.t2 CG12591-PB 1
6560.g2831.t2 CG12591-PA 2
6560.g2831.t2 CG31361-PC 3
6560.g2831.t2 CG31361-PB 3
GE13075-PA CG7637-PA 1
GE13539-PA CG7400-PC 1
GE13539-PA CG7400-PB 1
GE13539-PA CG7400-PA 1
GE13539-PA CG30194-PD 1
GE13539-PA CG30194-PB 1
GE13539-PA CG3394-PB 1
GE13539-PA CG3394-PA 1
3.g489.t1 CG5627-PD 1
3.g489.t1 CG5627-PE 1
3.g489.t1 CG5627-PC 1
3.g489.t1 CG5627-PH 1
3.g489.t1 CG5627-PG 1
3.g489.t1 CG5627-PF 1
GE10410-PA CG31040-PA 1
GE21440-PA CG32250-PB 1
GE21440-PA CG32250-PA 1
GE21440-PA CG18317-PD 4
GE21440-PA CG18317-PA 4
GE21440-PA CG18317-PC 4
GE21440-PA CG8026-PC 4
GE21440-PB CG32251-PA 1
GE21440-PB CG32250-PB 1
GE21440-PB CG32250-PA 1
GE21440-PB CG18317-PD 4
GE15665-PA CG4139-PB 1
GE15665-PA CG4139-PA 1
GE19994-PA CG17166-PA 1
GE19994-PA CG5353-PA 2
GE19994-PA CG5353-PC 2
GE19994-PA CG5353-PB 2
GE18638-PA CG6108-PA 1
GE18638-PC CG6108-PA 1
GE20038-PA CG17359-PA 1
GE20038-PA CG17328-PA 3
GE20038-PA CG9233-PB 7
GE20038-PA CG9233-PA 7
GE20038-PA CG3851-PA 7
GE20038-PA CG5557-PA 7
GE20038-PA CG30443-PA 8
GE20038-PA CG30431-PA 8
GE20038-PA CG11247-PD 9
GE20038-PA CG1603-PA 10
GE20038-PA CG4158-PA 10
GE20038-PA CG10669-PB 10
GE20038-PA CG10669-PA 10
GE20038-PA CG6689-PA 10
GE20038-PA CG12605-PA 11
GE20038-PA CG12605-PB 11
GE20038-PA CG12605-PC 11
GE20038-PA CG17801-PB 12
GE20038-PA CG4148-PB 12
GE20038-PA CG4148-PA 12
GE20038-PA CG10147-PA 12
GE13080-PC CG12338-PA 1
GE13080-PC CG7576-PA 2
GE13080-PC CG8287-PB 6
GE13080-PC CG4212-PA 11
GE13080-PC CG4212-PC 11
GE13080-PC CG12156-PB 14
GE13080-PC CG12156-PA 14
GE18638-PD CG6108-PA 1
GE18638-PD CG6043-PG 1
GE18638-PD CG6043-PN 1
GE18638-PD CG6043-PD 2
GE18638-PD CG6043-PM 3
GE18638-PD CG6043-PF 3
GE18975-PA CG8965-PA 1
GE24273-PA CG4154-PE 1
GE24273-PA CG4154-PD 1
GE24273-PA CG4154-PC 1
GE24273-PA CG4154-PA 1
GE24273-PA CG14886-PA 2
GE24273-PA CG9210-PC 11
GE24262-PA CG33332-PA 1
GE24838-PA CG9741-PD 1
GE24838-PA CG9741-PA 1
GE20387-PA CG32369-PC 1
GE20387-PA CG32369-PA 1
GE15430-PA CG32695-PA 1
GE18739-PA CG8506-PA 1
GE16479-PA CG32751-PA 1
GE16479-PA CG32754-PA 1
GE16479-PA CG3599-PA 3
GE19704-PA CG4365-PC 1
GE19704-PA CG4365-PA 1
GE19704-PA CG4365-PB 1
GE19704-PB CG4365-PA 1
GE19704-PB CG4365-PC 1
GE19704-PB CG4365-PB 1
GE17746-PA CG6891-PA 1
GE17396-PA CG14341-PB 1
1.g920.t1 CG34124-PA 1
GE15438-PB CG15319-PC 1
GE15438-PB CG15319-PB 1
GE15438-PB CG15319-PD 1
GE14759-PA CG3702-PA 1
GE14759-PA CG4332-PA 2
GE15438-PA CG15319-PB 1
GE15438-PA CG15319-PD 1
GE15438-PA CG15319-PC 1
GE18528-PA CG4970-PB 1
GE18528-PA CG4712-PA 4
GE18528-PA CG4712-PB 4
GE12310-PA CG10110-PA 1
GE12310-PA CG10110-PB 1
GE19959-PA CG18233-PB 1
GE19959-PA CG32199-PB 3
GE19959-PA CG31022-PA 9
GE19959-PA NE2-PA 14
GE24399-PB CG9447-PB 1
GE20640-PA CG18676-PA 1
GE20640-PA CG15003-PB 2
GE24399-PA CG9447-PB 1
GE24399-PA CG4576-PA 2
GE13965-PA CG12298-PA 1
GE13965-PA CG1258-PA 2
6258.g2477.t1 CG7275-PA 1
GE11576-PA CG3493-PA 1
4.g84.t1 CG7847-PA 1
4.g84.t1 CG7847-PD 1
GE11184-PA CG12375-PA 1
GE14375-PA CG1019-PB 2
GE14375-PA CG1019-PA 2
GE13575-PB CG34379-PD 1
GE18806-PA CG9494-PB 1
GE18806-PA CG9494-PA 1
GE18806-PA CG9033-PB 2
GE18806-PA CG9093-PD 5
GE13575-PD CG34379-PD 1
GE13575-PD CG34379-PG 1
GE13575-PD CG34379-PF 1
GE13575-PE CG34379-PD 1
GE13575-PF CG34379-PD 1
GE13575-PG CG34379-PD 1
GE13378-PA CG4679-PA 1
GE11808-PA CG5065-PE 1
GE11808-PA CG5065-PD 1
GE11808-PA CG5065-PC 1
GE11808-PA CG5065-PB 1
GE11808-PA CG5065-PA 1
GE11808-PA CG30427-PD 3
GE11808-PA CG30427-PA 3
4.g996.t1 CG14372-PC 1
4.g996.t1 CG14372-PD 1
4.g996.t1 CG34113-PP 2
4.g996.t1 CG34114-PC 3
4.g996.t1 CG7449-PA 10
4.g996.t1 CG7449-PB 10
GE19232-PA CG8269-PA 1
GE17002-PA CG14817-PA 1
GE22214-PA CG12929-PA 1
4.g33.t1 CG11077-PA 3
GE21183-PA CG13921-PB 1
GE21183-PA CG13921-PD 1
GE21183-PA CG13921-PC 1
GE21183-PA CG13921-PE 1
GE15783-PA CG33962-PA 1
GE17710-PA CG7135-PA 1
GE17710-PA CG32195-PA 8
GE17710-PA CG31300-PA 8
GE17710-PA CG13658-PB 10
GE17710-PA CG10618-PD 14
GE21433-PA CG1273-PB 1
GE10430-PA CG7610-PC 1
GE10430-PA CG7610-PB 1
GE10430-PA CG7610-PA 1
1.g769.t2 CG6388-PA 1
1.g769.t2 CG6405-PA 1
1.g769.t1 CG6388-PA 1
1.g769.t1 CG6405-PA 1
GE17950-PA CG34334-PA 1
GE17950-PA CG16788-PA 2
GE18587-PA CG6405-PA 1
GE24172-PA CG31256-PB 1
GE24172-PA CG31256-PA 1
GE22049-PA CG6854-PC 1
GE22049-PA CG6854-PB 1
GE25518-PA ED17-PA 1
GE11627-PA CG3501-PA 1
6434.g2711.t1 CG10585-PA 1
6228.g2397.t1 CG9655-PC 1
6228.g2397.t1 CG9655-PB 1
6228.g2397.t1 CG9655-PA 1
6228.g2397.t1 CG18445-PA 2
GE10869-PA CG9682-PA 1
1.g116.t1 CG4341-PC 1
1.g116.t1 CG4341-PA 1
GE21024-PA CG13884-PA 1
GE24418-PA CG33748-PB 1
GE24418-PA CG33748-PA 1
GE24418-PA CG33747-PC 2
GE24418-PA CG14297-PA 4
GE11825-PA CG5935-PD 1
GE11825-PA CG5935-PA 1
GE11825-PA CG5935-PB 1
GE11825-PA CG5935-PC 1
1.g397.t1 CG42468-PA 1
1.g397.t1 CG42468-PB 1
1.g397.t1 CG9976-PB 3
1.g397.t1 CG9976-PA 3
GE16915-PA CG14417-PA 1
2.g572.t1 CG30045-PB 1
2.g572.t1 CG12330-PA 2
2.g572.t1 CG18777-PA 5
2.g572.t1 CG34270-PA 5
GE19882-PA CG13030-PC 1
GE19882-PA CG9949-PB 2
GE19882-PA CG9949-PA 2
GE12872-PA CG6464-PA 1
GE12872-PA CG4881-PC 2
GE12872-PA CG4881-PB 2
GE12872-PA CG4881-PA 2
GE11898-PA CG5005-PA 1
GE15968-PA CG9946-PA 1
GE14084-PA CG15707-PA 1
GE24653-PA CG6612-PA 1
GE24653-PA CG6612-PB 1
GE24653-PA CG3140-PA 2
3.g870.t1 CG42704-PA 1
GE17730-PA CG6318-PA 1
GE19270-PA CG1975-PC 1
GE19270-PA CG1975-PA 1
GE19270-PA CG1975-PB 1
GE19270-PB CG1975-PB 1
GE19270-PB CG1975-PC 1
GE19270-PB CG1975-PA 1
GE13648-PA CG31641-PB 1
5975.g1936.t1 CG17704-PI 1
5975.g1936.t1 CG17704-PH 1
5975.g1936.t1 CG17704-PG 1
5975.g1936.t1 CG17704-PF 1
5975.g1936.t1 CG17704-PE 1
GE21917-PC CG10975-PB 1
GE21917-PC CG10975-PA 1
GE21917-PC CG11516-PA 4
GE21917-PC CG11516-PC 4
GE21917-PC CG11516-PB 4
GE14409-PA CG13579-PB 1
GE14409-PA CG13579-PA 1
GE16120-PA CG42271-PB 1
GE16120-PA CG42271-PC 2
GE12945-PA CG42748-PH 1
GE12945-PA CG42748-PG 1
GE23800-PA CG12558-PA 1
GE11829-PA CG6429-PA 1
GE23716-PA CG5815-PA 1
GE25966-PA CG8301-PA 1
GE25966-PA CG4707-PA 11
GE25966-PA CG3407-PA 11
GE25966-PA CG18262-PA 12
GE25966-PA CG8643-PA 12
GE25966-PA CG8643-PB 12
GE25966-PA CG2129-PA 12
GE25966-PA CG17568-PA 12
GE25966-PA CG8145-PA 13
GE25966-PA CG4360-PB 13
GE25966-PA CG10021-PH 13
GE25966-PA CG10021-PG 13
GE25966-PA CG10021-PF 13
GE25966-PA CG10021-PE 13
GE25966-PA CG10021-PA 13
GE25966-PA CG10021-PD 13
GE25966-PA CG10021-PC 13
GE25966-PA CG10021-PB 13
GE25966-PA CG15073-PA 14
GE25966-PA CG6808-PB 14
GE25966-PA CG6808-PA 14
GE25966-PA CG2889-PB 14
GE25966-PA CG2889-PA 14
GE25966-PA CG3340-PA 14
GE25966-PA CG5683-PD 14
GE23312-PA CG30372-PB 1
GE23312-PA CG30372-PC 1
GE23312-PA CG6742-PA 2
GE23312-PA CG6742-PC 2
GE23312-PA CG6742-PB 3
GE23312-PA CG31811-PB 4
GE16180-PA CG4353-PE 1
GE16180-PA CG4353-PC 1
GE16180-PA CG4353-PD 1
GE16180-PA CG4353-PA 1
GE16180-PA CG12244-PA 3
GE16180-PA CG7717-PB 9
GE16180-PA CG4720-PB 11
GE16180-PA CG4720-PC 11
GE16180-PA CG17256-PA 12
GE16180-PA CG8789-PD 14
GE16180-PA CG8789-PC 14
GE16180-PA CG8789-PB 14
GE16180-PA CG8789-PA 14
GE23772-PA CG17985-PA 1
GE16711-PA CG42666-PB 1
GE16711-PA CG42666-PJ 1
GE16711-PA CG42666-PE 1
GE16711-PA CG42666-PF 1
GE16711-PA CG42666-PA 1
GE16711-PA CG42666-PC 1
GE16711-PA CG42666-PI 1
GE16711-PA CG42666-PH 1
GE16711-PA CG42666-PG 1
GE16711-PA CG42666-PD 1
GE16711-PA CG12877-PC 2
GE16711-PA CG12877-PE 2
GE16711-PA CG8368-PA 3
GE16711-PA CG8368-PB 3
6203.g2321.t1 CG5069-PA 1
6203.g2321.t1 CG3668-PA 2
6203.g2321.t1 CG16738-PA 4
GE19373-PA CG4965-PD 1
GE19373-PA CG4965-PC 1
GE19373-PA CG4965-PB 1
GE19373-PA CG4965-PA 1
GE19373-PA CG1395-PA 2
GE13193-PA CG15160-PA 1
GE13193-PA CG9018-PA 2
GE13193-PA CG9018-PB 2
GE13193-PB CG15160-PA 1
GE13193-PB CG9018-PA 2
GE13193-PB CG9018-PB 2
GE12595-PA CG10947-PC 1
GE12595-PA CG10947-PB 1
GE10313-PA CG6937-PA 1
GE14857-PA CG3234-PG 1
GE14857-PA CG3234-PK 1
GE14857-PA CG3234-PJ 1
GE14857-PA CG3234-PD 1
GE14857-PA CG3234-PB 1
GE14857-PA CG3234-PE 1
GE14857-PA CG3234-PC 1
GE14857-PA CG3234-PI 1
GE16009-PA CG9066-PB 1
GE16009-PA CG9066-PA 1
GE17451-PA CG5001-PC 1
GE17451-PA CG5001-PA 1
GE17451-PA CG5001-PB 1
GE17451-PA CG10578-PA 2
GE17451-PA CG10578-PB 2
GE17451-PB CG5001-PA 1
GE17451-PB CG5001-PB 1
GE17451-PB CG5001-PC 1
GE17451-PB CG10578-PA 2
GE17451-PB CG10578-PB 2
GE17451-PB CG2887-PA 3
GE18813-PA CG32984-PA 1
GE18813-PA CG32985-PA 1
GE18813-PA CG18088-PC 1
GE18813-PA CG18088-PB 1
GE18813-PA CG18088-PA 1
GE18813-PA CG9988-PA 1
GE10261-PA CG13410-PA 1
2.g420.t1 CG13333-PA 1
GE21972-PA CG10732-PA 1
GE21972-PA CG10732-PD 1
GE21972-PA CG10732-PC 1
GE21972-PA CG10732-PB 1
GE16866-PA CG32774-PB 1
GE16068-PA CG9091-PB 1
GE16068-PA CG9091-PA 1
GE16068-PA CG9873-PA 2
GE13507-PA CG13196-PA 1
GE23673-PA CG18812-PC 1
GE23673-PA CG18812-PF 1
GE17597-PA CG4147-PC 1
GE17597-PA CG4147-PD 1
GE17597-PA CG4147-PA 1
GE17597-PA CG4147-PB 1
GE17597-PA CG4264-PB 1
GE17597-PA CG4264-PD 1
GE17597-PA CG4264-PC 1
GE17597-PA CG4264-PA 1
GE17597-PA CG4264-PF 1
GE17597-PA CG4264-PE 1
GE17597-PA CG8937-PA 1
GE17597-PA CG5436-PA 1
GE17597-PA CG31449-PA 1
GE17597-PA CG6489-PA 1
GE17597-PA CG31359-PA 1
GE17597-PA CG18743-PA 1
GE17597-PA CG31366-PA 1
GE17597-PA CG5834-PA 1
GE17597-PA CG7756-PA 1
GE17597-PA CG8937-PD 1
GE17597-PA CG8937-PC 1
GE17597-PA CG8542-PA 1
3.g1280.t1 CG17596-PA 1
3.g1280.t1 CG10539-PA 3
3.g1280.t1 CG2049-PE 13
3.g1280.t1 CG2049-PM 14
3.g1280.t1 CG2049-PI 14
GE18280-PA CG2969-PD 1
GE18280-PA CG2969-PB 1
GE18280-PA CG2969-PA 1
GE18280-PA CG2969-PC 1
GE18280-PA CG3164-PD 1
GE18280-PA CG3164-PB 1
GE18280-PA CG3164-PC 1
GE18280-PA CG3164-PA 1
GE18280-PA CG1718-PB 14
GE11470-PB CG9008-PA 1
GE19906-PA CG13724-PA 1
GE24662-PA CG6567-PB 1
GE24662-PA CG18815-PC 2
GE24662-PA CG18815-PB 2
GE24662-PA CG18815-PA 2
GE24662-PA CG18815-PD 2
GE24662-PA CG18815-PE 2
GE21392-PA CG7987-PB 10
GE21392-PA CG7987-PA 10
GE21392-PA CG1454-PA 11
GE21392-PA CG3407-PA 11
GE21392-PA CG17359-PA 12
GE21392-PA CG10021-PH 12
GE21392-PA CG10021-PG 12
GE21392-PA CG10021-PF 12
GE21392-PA CG10021-PE 12
GE21392-PA CG10021-PA 12
GE21392-PA CG10021-PD 12
GE21392-PA CG10021-PC 12
GE21392-PA CG10021-PB 12
GE21392-PA CG42277-PC 12
GE21392-PA CG5683-PB 12
GE21392-PA CG5683-PC 12
GE21392-PA CG5683-PA 12
GE21392-PA CG1602-PA 13
GE21392-PA CG17612-PA 13
GE21392-PA CG17612-PB 13
GE13829-PB CG12501-PA 1
GE13829-PB CG13873-PB 2
GE13829-PA CG12501-PA 1
GE22309-PA CG7169-PA 1
GE15280-PB CG4233-PA 1
GE15280-PB CG4233-PB 1
GE15280-PB CG4233-PC 1
GE15280-PB CG8430-PA 2
GE15280-PB CG8430-PB 2
GE13104-PA CG4455-PA 1
6144.g2215.t1 CG32227-PA 1
GE12300-PA HP2-PA 1
GE12300-PA HP2-PB 1
GE16747-PA CG4574-PD 1
GE16747-PA CG4574-PB 1
GE16747-PA CG4574-PA 1
GE16747-PA CG4574-PC 1
GE16747-PA CG4574-PH 1
GE16747-PA CG4574-PG 1
GE16747-PA CG3620-PC 2
GE16747-PA CG3620-PD 2
GE13394-PA CG17724-PB 1
GE13394-PA CG17724-PA 1
GE13394-PA CG17724-PC 1
GE26155-PA CG3532-PB 1
GE16778-PA CG4557-PA 1
GE21992-PA CG8947-PA 1
GE21992-PA CG12163-PB 4
GE21992-PA CG12163-PA 4
GE10569-PA CG3361-PG 1
GE10569-PA CG3361-PF 1
GE10569-PA CG3361-PE 1
GE10569-PA CG3361-PD 1
GE10569-PA CG3361-PC 1
GE10569-PA CG3361-PB 1
GE10569-PA CG3361-PA 1
GE24313-PA CG30157-PA 1
GE24313-PA CG16979-PA 2
GE10769-PA CG31357-PA 1
GE11387-PA CG2692-PA 1
GE11387-PA CG3388-PA 2
GE22367-PB CG10587-PA 1
GE22367-PB CG11037-PA 2
GE22367-PB CG13430-PB 9
GE22367-PB CG13430-PA 9
GE22367-PB CG7829-PA 13
GE22367-PB CG9564-PC 13
GE22367-PB CG12386-PA 13
GE22367-PB CG32260-PC 17
GE22367-PB CG1299-PA 19
GE22367-PB CG31269-PB 19
GE22367-PB CG17475-PA 20
GE22367-PB CG18557-PA 20
GE22367-PB CG4053-PB 22
GE14543-PA CG5229-PC 1
GE14543-PA CG5229-PA 1
GE14543-PA CG5229-PB 1
GE14543-PA CG6121-PA 2
GE14543-PA CG3025-PA 4
GE25246-PA CG34003-PA 1
GE14000-PA CG4071-PC 1
GE14000-PA CG4071-PA 1
GE16468-PA CG12219-PA 1
GE24285-PA CG4299-PA 1
GE12255-PA CG8094-PA 1
6471.g2752.t1 CG7383-PA 1
6471.g2752.t1 CG7383-PB 1
6471.g2752.t1 CG7383-PC 1
6471.g2752.t1 CG7404-PB 5
6471.g2752.t1 CG1765-PC 7
6471.g2752.t1 CG1765-PG 7
6471.g2752.t1 CG1765-PB 7
6471.g2752.t1 CG8676-PD 8
6471.g2752.t1 CG8676-PA 8
6471.g2752.t1 CG8676-PB 8
6471.g2752.t1 CG8676-PC 8
6471.g2752.t1 CG7199-PA 8
GE15058-PA CG33125-PB 1
GE15058-PA CG33125-PC 1
GE24732-PA CG4103-PB 1
GE24732-PA CG4103-PA 1
GE15548-PA CG5988-PB 1
GE15548-PA CG5993-PB 2
GE15548-PA CG5993-PA 2
GE25078-PA CG43224-PK 2
2740.g945.t1 CG1112-PA 1
2740.g945.t1 CG10175-PB 11
2740.g945.t1 CG34139-PC 19
2740.g945.t1 CG34139-PB 19
2740.g945.t1 CG34139-PD 19
GE12382-PA CG34229-PA 1
GE25688-PA CG31223-PA 1
GE21295-PA CG6638-PA 1
GE21295-PA CG3902-PA 5
GE22141-PA CG6462-PA 15
GE22141-PA CG32271-PA 17
GE22141-PA CG31269-PB 18
GE22141-PA CG5255-PA 18
GE22141-PA CG5246-PA 18
GE22141-PA CG1304-PA 18
GE22141-PA CG2056-PD 19
GE22141-PA CG2056-PC 19
GE22141-PA CG2056-PA 19
GE22141-PA CG2056-PB 19
GE22141-PA CG17012-PA 19
GE22141-PA CG13744-PA 20
GE22141-PA CG7996-PB 20
GE22141-PA CG7996-PA 20
GE23442-PA CG6000-PA 1
GE23442-PA CG4456-PD 2
GE23442-PA CG4456-PC 2
GE23442-PA CG4456-PB 2
GE23442-PA CG4456-PA 2
GE16425-PA CG4078-PB 1
GE16425-PA CG4078-PA 1
GE16425-PA CG9433-PA 2
GE16425-PA CG9433-PC 2
GE16425-PA CG9433-PB 2
GE16425-PA CG11403-PA 3
1.g1189.t2 CG9144-PA 1
GE25955-PA CG8149-PA 1
GE24388-PA CG9453-PA 1
GE24388-PA CG9453-PB 1
GE24388-PA CG9453-PG 1
GE24388-PA CG9453-PL 1
GE24388-PA CG9453-PK 1
GE24388-PA CG9453-PH 1
GE24388-PA CG9453-PD 1
GE24388-PA CG9453-PF 1
GE24388-PA CG9453-PE 1
GE24388-PA CG9453-PJ 1
GE24388-PA CG9453-PI 1
GE24388-PA CG10913-PA 2
GE24388-PA CG31902-PB 12
GE10917-PA CG1462-PA 1
GE10917-PA CG1462-PB 1
GE10917-PA CG3292-PA 7
5975.g1935.t1 CG42595-PF 1
5975.g1935.t1 CG42595-PE 1
GE24266-PA CG3837-PA 1
GE24266-PA CG18402-PD 2
GE24266-PA CG18402-PC 2
GE24266-PA CG18402-PB 2
GE24266-PA CG18402-PA 2
GE24266-PA CG10702-PD 3
GE24266-PA CG10702-PC 3
GE24266-PA CG10702-PA 3
GE24266-PA CG10702-PB 3
GE11702-PA CG8175-PA 1
GE21717-PA CG1275-PC 1
GE17485-PA CG2257-PB 1
GE17485-PA CG2257-PC 1
GE17485-PA CG2257-PA 1
GE17485-PA CG8284-PA 7
GE17485-PA CG12799-PA 7
GE17485-PA CG7656-PF 8
GE17485-PA CG7656-PA 8
GE17485-PA CG3018-PD 9
GE17485-PA CG3018-PC 9
GE17485-PA CG3018-PB 9
GE17485-PA CG3018-PA 9
GE23685-PA CG14243-PA 1
GE23685-PA CG6478-PA 6
GE23685-PA CG6452-PA 6
GE18650-PA CG6565-PA 1
GE26344-PA CG4287-PB 1
GE26344-PA CG4287-PA 1
GE18191-PA CG18627-PA 1
GE18191-PA CG17565-PA 2
GE18191-PA CG3469-PA 2
GE18191-PA CG3469-PB 2
GE24473-PA CG17327-PA 1
GE24473-PA CG1307-PC 2
GE26362-PA CG5734-PA 1
GE26362-PA CG32758-PB 2
GE26362-PA CG32758-PA 2
GE18331-PA CG7111-PC 1
GE18331-PA CG7111-PA 1
GE18331-PA CG3909-PA 4
GE18331-PA CG2863-PA 5
GE18331-PA CG6577-PA 7
GE18331-PA CG8770-PA 7
2.g1485.t1 CG18255-PJ 1
2.g1485.t1 CG18255-PF 1
2.g1485.t1 CG18255-PQ 1
2.g1485.t1 CG18255-PK 1
2.g1485.t1 CG18255-PL 1
2.g1485.t1 CG18255-PO 1
GE20181-PA CG11611-PA 1
GE20821-PA CG4437-PA 1
GE20821-PA CG4432-PD 3
GE20821-PA CG4432-PA 3
GE20821-PA CG7496-PA 5
GE20821-PA CG8577-PA 6
GE20821-PA CG14746-PA 6
GE20509-PA CG18778-PA 1
4.g1178.t2 CG4898-PE 1
4.g1178.t2 CG4898-PH 2
GE16073-PA CG3018-PD 1
GE16073-PA CG3018-PC 1
GE16073-PA CG3018-PB 1
GE16073-PA CG3018-PA 1
GE16073-PA CG2013-PD 3
GE16073-PA CG2013-PB 3
GE16073-PA CG7656-PF 5
GE16073-PA CG7656-PA 5
GE16073-PA CG7656-PE 5
GE16073-PA CG7656-PD 5
GE16073-PA CG40045-PD 8
GE12285-PA CG10202-PA 1
GE12285-PA CG8073-PA 1
4.g1178.t1 CG4898-PE 1
4.g1178.t1 CG4898-PH 2
4.g1178.t1 CG4898-PN 4
4.g1178.t1 CG4898-PL 4
4.g1178.t1 CG4898-PK 5
4.g1178.t1 CG4898-PF 5
4.g1178.t1 CG4843-PB 6
4.g1178.t1 CG4843-PA 6
3.g234.t1 CG3620-PE 1
3.g234.t1 CG3620-PB 1
3.g234.t1 CG3620-PA 1
3.g234.t1 CG3620-PC 1
3.g234.t1 CG3620-PD 1
3.g234.t1 CG4574-PG 2
3.g234.t1 CG4574-PH 2
3.g234.t1 CG4574-PC 2
3.g234.t1 CG4574-PB 2
3.g234.t1 CG4574-PA 2
GE17478-PA CG17982-PA 1
3.g234.t2 CG3620-PE 1
3.g234.t2 CG3620-PB 1
3.g234.t2 CG3620-PA 1
3.g234.t2 CG3620-PC 1
3.g234.t2 CG3620-PD 1
3.g234.t2 CG4574-PG 2
3.g234.t2 CG4574-PH 2
GE17849-PA CG2124-PA 1
0.g769.t2 CG12002-PE 1
0.g769.t2 CG12002-PD 1
0.g769.t2 CG12002-PC 1
0.g769.t2 CG12002-PA 1
0.g769.t2 CG12002-PB 1
0.g769.t2 CG12199-PD 6
0.g769.t2 CG12199-PC 6
0.g769.t2 CG12199-PA 6
0.g769.t2 CG12199-PB 6
0.g769.t2 CG33103-PE 10
0.g769.t2 CG33103-PG 10
0.g769.t2 CG33103-PF 10
GE17118-PA CG11581-PA 1
0.g769.t1 CG12002-PE 1
0.g769.t1 CG12002-PD 1
0.g769.t1 CG12002-PC 1
0.g769.t1 CG12002-PA 1
0.g769.t1 CG12002-PB 1
0.g769.t1 CG12199-PD 6
0.g769.t1 CG12199-PC 6
0.g769.t1 CG12199-PA 6
0.g769.t1 CG12199-PB 6
0.g769.t1 CG33103-PG 10
0.g769.t1 CG33103-PE 10
0.g769.t1 CG33103-PF 10
GE12026-PA CG11949-PA 1
GE12026-PA CG11949-PC 1
GE12026-PA CG11949-PE 1
GE12026-PA CG11949-PB 1
GE12026-PA CG31536-PC 2
GE13982-PA CG14483-PB 1
GE13982-PA CG14483-PA 1
4.g2170.t1 CG31120-PA 1
GE23382-PA NE1-PA 1
GE23382-PA CG9726-PA 2
GE23382-PA SG1-PA 4
GE23382-PA CG31015-PA 5
GE23382-PA CG31016-PB 8
GE23382-PA CG31524-PA 10
GE23382-PA CG31524-PB 10
GE23382-PA CG18233-PB 11
GE23382-PA CG34345-PA 15
0.g1694.t1 CG3889-PA 1
0.g1694.t1 CG3893-PA 2
GE18399-PA CG17375-PB 1
GE12408-PA CG8407-PB 1
GE12408-PA CG8407-PA 1
GE11523-PA CG30170-PA 1
GE11532-PA CG4817-PA 1
GE11532-PA CG17950-PC 3
GE11532-PA CG17950-PB 3
GE11532-PA CG17950-PA 3
GE12597-PA CG11012-PA 1
GE12597-PA CG5724-PA 1
GE12597-PA CG4414-PA 19
GE13322-PA CG8085-PA 1
GE13322-PA CG8085-PF 1
GE13322-PA CG8085-PC 1
GE13322-PA CG8085-PB 1
GE13322-PA CG8085-PE 1
GE13322-PA CG5344-PB 2
GE13322-PA CG5344-PA 2
GE13322-PA CG42612-PA 4
GE13322-PA CG42612-PD 4
GE13322-PA CG5916-PA 5
GE13322-PA CG7324-PA 6
GE13322-PA CG7324-PB 6
GE20499-PA CG10289-PC 1
GE20499-PA CG10289-PA 1
GE20499-PA CG10289-PD 1
GE20499-PA CG10289-PB 1
GE11418-PA CG12196-PA 1
GE12298-PA CG12861-PA 1
GE21939-PA CG11262-PA 1
3.g523.t1 CG15599-PB 1
7005.g2985.t1 CG4000-PA 1
6641.g2875.t1 CG1082-PA 1
GE12117-PA CG13422-PA 1
GE12117-PA CG12780-PA 2
1.g326.t2 CG3277-PC 1
1.g326.t2 CG15406-PA 1
1.g326.t2 CG14992-PA 13
1.g326.t2 PR2-PA 13
1.g326.t2 PR2-PD 13
1.g326.t2 CG1511-PF 14
1.g326.t2 CG1511-PC 14
1.g326.t2 CG1511-PB 14
1.g326.t2 CG8874-PA 14
1.g326.t2 CG10960-PB 16
1.g326.t2 CG30035-PB 17
1.g326.t2 CG6484-PA 18
1.g1155.t1 CG5366-PB 1
1.g1155.t1 CG5366-PA 1
1.g326.t1 CG3277-PC 1
GE11470-PA CG9008-PA 1
GE11470-PA CG9008-PB 2
GE13893-PA CG15085-PA 1
GE21163-PA CG12004-PC 1
GE21163-PA CG12004-PB 1
GE21163-PA CG12004-PA 1
GE21163-PA CG5850-PE 2
GE21163-PA CG5850-PF 2
GE21163-PA CG5850-PD 2
GE21163-PA CG5850-PA 2
GE21163-PA CG5850-PC 2
GE21163-PA CG5850-PG 2
GE21163-PB CG12004-PB 1
GE21163-PB CG12004-PA 1
GE21163-PB CG12004-PC 1
GE21163-PB CG5850-PE 2
GE21163-PB CG5850-PF 2
GE21163-PB CG5850-PC 2
GE21163-PB CG5850-PD 2
GE21163-PB CG5850-PA 2
GE21163-PB CG5850-PG 2
1.g1639.t3 CG34141-PD 1
1.g1639.t3 CG34141-PC 1
1.g1639.t3 CG34141-PB 1
1.g1639.t3 CG2049-PD 1
1.g1639.t3 CG2049-PC 1
1.g1639.t3 CG2049-PG 1
1.g1639.t3 CG2049-PE 1
1.g1639.t3 CG2049-PM 1
1.g1639.t3 CG2049-PI 1
1.g1639.t3 CG2049-PL 1
1.g1639.t3 CG2049-PJ 1
1.g1639.t3 CG2049-PK 1
1.g1639.t3 CG2049-PB 1
1.g1639.t3 CG2049-PF 1
1.g1639.t3 CG2049-PH 1
1.g1639.t3 CG12066-PB 13
1.g1639.t3 CG8201-PW 21
1.g1639.t3 CG8201-PL 21
1.g1639.t3 CG8201-PV 21
1.g1639.t3 CG8201-PX 21
1.g1639.t3 CG8201-PA 21
1.g1639.t3 CG17216-PB 22
1.g1639.t3 CG17216-PA 22
1.g1639.t2 CG34141-PD 1
1.g1639.t2 CG34141-PC 1
1.g1639.t2 CG34141-PB 1
1.g1639.t2 CG2049-PD 1
1.g1639.t2 CG2049-PC 1
1.g1639.t2 CG2049-PG 1
1.g1639.t2 CG2049-PE 1
1.g1639.t2 CG2049-PM 1
1.g1639.t2 CG2049-PI 1
1.g1639.t2 CG2049-PL 1
1.g1639.t2 CG2049-PJ 1
1.g1639.t2 CG2049-PK 1
1.g1639.t2 CG2049-PB 1
1.g1639.t2 CG2049-PF 1
1.g1639.t2 CG2049-PH 1
1.g1639.t2 CG12066-PB 13
1.g1639.t2 CG8201-PL 21
1.g1639.t2 CG8201-PV 21
1.g1639.t2 CG8201-PX 21
1.g1639.t2 CG8201-PA 21
1.g1639.t2 CG17216-PB 22
1.g1639.t2 CG17216-PA 22
1.g1639.t1 CG34141-PD 1
1.g1639.t1 CG34141-PC 1
1.g1639.t1 CG34141-PB 1
1.g1639.t1 CG2049-PC 1
1.g1639.t1 CG2049-PG 1
1.g1639.t1 CG2049-PD 1
1.g1639.t1 CG2049-PE 1
1.g1639.t1 CG2049-PM 1
1.g1639.t1 CG2049-PI 1
1.g1639.t1 CG2049-PL 1
1.g1639.t1 CG2049-PJ 1
1.g1639.t1 CG2049-PK 1
1.g1639.t1 CG2049-PF 1
1.g1639.t1 CG2049-PB 1
1.g1639.t1 CG2049-PH 1
1.g1639.t1 CG12066-PB 13
1.g1639.t1 CG8201-PW 21
1.g1639.t1 CG8201-PL 21
1.g1639.t1 CG8201-PV 21
1.g1639.t1 CG8201-PX 21
1.g1639.t1 CG8201-PA 21
1.g1639.t1 CG17216-PB 22
1.g1639.t1 CG17216-PA 22
GE16993-PA CG3857-PA 1
GE10771-PA CG10951-PA 1
GE10771-PA CG17256-PA 2
GE10771-PA CG7693-PF 9
GE10771-PA CG7693-PE 9
GE10771-PA CG7693-PC 9
GE10771-PA CG7693-PB 9
GE10771-PA CG7693-PA 9
GE10771-PA CG4720-PB 9
GE10771-PA CG4720-PC 9
GE10771-PA CG7717-PD 9
GE10771-PA CG7717-PB 9
GE10771-PA CG8789-PD 10
GE10771-PA CG8789-PC 10
GE10771-PA CG8789-PB 10
GE10771-PA CG8789-PA 10
GE10771-PA CG10967-PA 10
GE10771-PA CG10967-PB 10
GE10771-PA CG3105-PA 10
GE10771-PA CG2845-PA 11
GE10771-PA CG2845-PB 11
GE14427-PA CG3570-PA 1
GE21534-PA CG42269-PE 1
GE21534-PA CG14856-PA 9
GE21534-PA CG4630-PA 15
GE15272-PA CG14615-PA 1
GE23504-PA CG6695-PB 1
GE16446-PA CG3135-PA 1
GE20370-PC CG13676-PA 1
GE20370-PC CG13676-PB 1
GE20370-PB CG7487-PA 1
GE20370-PB CG13676-PA 1
GE20370-PB CG7436-PA 1
GE20370-PB CG13676-PB 1
GE20370-PA CG7487-PA 1
GE20370-PA CG13676-PA 1
GE20370-PA CG13676-PB 1
GE22280-PB CG11804-PD 1
GE22280-PB CG11804-PE 1
GE22280-PB CG11804-PA 1
GE22280-PB CG11804-PC 1
GE22280-PB CG11804-PB 1
1.g1442.t1 CG11121-PA 1
1.g1442.t1 CG3871-PB 2
1.g1442.t1 CG3871-PA 2
4.g1934.t1 CG14262-PA 1
4.g1934.t1 CG14260-PA 2
GE10106-PA CG6791-PB 1
GE10106-PA CG6791-PA 1
GE22157-PA CG13728-PA 1
GE19105-PA CG12837-PA 1
GE19105-PA CG12832-PA 2
GE12129-PA CG11110-PA 1
GE12129-PA CG9240-PA 2
GE21895-PA CG32100-PA 1
GE16358-PA CG6998-PE 1
GE16358-PA CG6998-PC 1
GE16358-PA CG6998-PA 1
GE16358-PA CG6998-PD 1
GE16358-PA CG6998-PB 1
GE16358-PA CG5450-PC 1
GE16358-PA CG5450-PB 1
GE16358-PA CG5450-PA 1
GE22544-PA CG3893-PA 1
6117.g2182.t4 CG30437-PA 1
6117.g2182.t4 CG42345-PF 1
6117.g2182.t4 CG32838-PA 1
6117.g2182.t4 CG42345-PD 1
6117.g2182.t4 CG3759-PC 2
6117.g2182.t4 CG3759-PB 2
6117.g2182.t4 CG3759-PA 2
6117.g2182.t4 CG32557-PA 3
6117.g2182.t4 CO3-PA 4
GE11751-PA CG8416-PA 1
GE11751-PA CG8416-PG 1
GE11751-PA CG8416-PF 1
GE11751-PA CG8416-PE 1
GE11751-PA CG8416-PD 1
GE11751-PA CG8416-PC 1
GE11751-PA CG8416-PB 1
GE11751-PA CG34104-PB 6
GE11751-PA CG9375-PA 11
GE11751-PA CG17515-PA 11
GE11751-PA CG1081-PB 11
GE11751-PA CG1081-PA 11
GE21142-PA CG2469-PA 1
GE21142-PA CG2469-PB 1
GE21142-PA CG9899-PA 2
GE16446-PB CG3135-PA 1
GE26153-PA CG12201-PB 1
GE26153-PA CG18347-PA 2
GE26153-PA CG2139-PD 3
GE26153-PA CG2139-PA 3
GE26153-PA CG2139-PF 3
GE26153-PA CG2139-PB 3
GE26153-PA CG2139-PE 3
GE26153-PA CG2139-PC 3
GE22602-PA LP0-PA 1
GE25514-PA CG12357-PA 1
GE16243-PA CG10755-PA 1
GE16243-PA CG3050-PA 28
GE16243-PA CG2397-PA 28
GE16243-PA CG8687-PD 30
GE16243-PA CG13977-PA 30
GE16243-PA CG10240-PA 31
GE16243-PA CG10247-PA 32
GE17354-PA CG18809-PD 1
GE17354-PA CG18809-PC 1
GE17354-PA CG18809-PB 1
GE17354-PA CG18809-PA 1
GE24636-PA CG6693-PA 1
GE18692-PA CG7968-PA 1
GE18692-PA CG33306-PA 3
GE18692-PA CG7916-PA 4
GE15653-PA CG9703-PA 1
GE15653-PA CG9703-PB 1
GE15653-PA CG15270-PB 2
GE15653-PA CG15270-PA 2
GE15653-PA CG15270-PD 2
GE15653-PA CG15270-PC 2
4.g1491.t1 CG1021-PH 1
4.g1491.t1 CG1021-PE 1
4.g1491.t1 CG1021-PD 1
4.g1491.t1 CG1021-PF 1
4.g1491.t1 CG1021-PG 1
GE19130-PA CG2144-PA 1
GE19130-PA CG12263-PA 2
GE10248-PA CG5920-PB 1
GE10248-PA CG5920-PA 1
0.g1516.t1 CG33286-PB 1
0.g1516.t1 CG12983-PD 1
0.g1516.t1 CG33287-PB 1
2.g1738.t1 CG4084-PA 1
GE22314-PA CG7172-PA 1
GE14114-PA CG18255-PP 1
GE14114-PA CG18255-PQ 1
GE14114-PA CG18255-PL 1
GE14114-PA CG18255-PD 1
GE14114-PA CG18255-PK 1
GE14114-PA CG18255-PH 1
GE14114-PA CG18255-PO 1
GE14114-PA CG33484-PE 6
GE14114-PA CG33484-PH 6
GE14114-PA CG33484-PG 6
GE14114-PA CG33484-PF 6
GE11748-PA SP2353-PA 1
GE11748-PA CG7050-PA 5
GE11748-PA CG7050-PB 5
GE21663-PA CG7986-PD 1
GE21663-PA CG7986-PE 1
GE21663-PA CG7986-PF 1
GE21663-PA CG7986-PC 1
GE21663-PA CG7986-PB 1
GE21663-PA CG7986-PA 1
GE21663-PA CG8678-PB 2
GE21663-PA CG8678-PA 2
GE22456-PA CG8026-PD 1
GE22456-PA CG8026-PB 1
GE22456-PA CG18317-PD 3
GE22456-PA CG18317-PC 3
GE22456-PA CG18317-PA 3
GE22456-PA CG3476-PA 7
GE17578-PB CG1505-PC 1
GE17578-PB CG1505-PD 1
GE17578-PB CG1505-PB 1
GE17578-PB CG1502-PA 2
GE13815-PA CG9193-PA 1
GE13815-PA CG9193-PB 1
GE13815-PA CG10262-PA 2
GE20905-PA CG1828-PA 1
GE20905-PA CG1828-PB 1
4.g26.t1 CG17387-PA 1
4.g26.t1 CG14655-PA 1
4.g26.t1 CG30443-PA 5
4.g26.t1 CG5249-PE 5
4.g26.t1 CG5249-PD 5
4.g26.t1 CG5249-PA 5
4.g26.t1 CG5249-PC 5
4.g26.t1 CG5249-PB 5
4.g26.t1 CG11924-PA 6
4.g26.t1 CG7672-PB 7
4.g26.t1 CG10267-PC 7
4.g26.t1 CG10267-PB 7
4.g26.t1 CG10267-PA 7
4.g26.t1 CG5557-PA 7
4.g26.t1 CG4148-PB 8
4.g26.t1 CG4148-PA 8
4.g26.t1 CG11247-PD 9
4.g26.t1 CG6689-PA 9
4.g26.t1 CG4158-PA 10
4.g26.t1 CG10366-PA 10
4.g26.t1 CG10274-PA 10
4.g26.t1 CG7386-PA 11
4.g26.t1 CG10669-PB 12
4.g26.t1 CG10669-PA 12
GE19430-PA CG7856-PA 1
GE22119-PA CG5589-PA 1
GE22119-PA CG17023-PB 12
4.g79.t4 CG43738-PO 2
4.g79.t4 CG43738-PQ 2
4.g79.t4 CG43738-PP 2
GE13181-PA CG5758-PC 1
GE13181-PA CG5758-PB 1
GE13181-PA CG5758-PA 1
GE12531-PA CG4716-PA 1
GE14046-PA CG8098-PA 1
GE14046-PA CG8098-PB 1
GE14046-PA CG6978-PA 1
GE14046-PA FS10-PA 2
GE14046-PA CG15095-PA 5
GE14046-PA CG15095-PB 5
GE14046-PA FS15-PB 7
GE18800-PA CG9483-PA 1
GE20165-PA CG5906-PA 1
GE20165-PA CG1662-PA 2
GE20165-PA CG32263-PA 4
GE18747-PA CG8349-PA 1
GE18747-PA CG8353-PB 2
GE18747-PA CG8353-PA 2
GE18747-PA CG8360-PC 3
GE18747-PA CG8360-PA 3
3.g383.t1 CG4013-PC 1
3.g383.t1 CG4013-PA 1
3.g383.t1 CG4013-PB 1
GE10843-PA CG5320-PA 1
GE10843-PA CG5320-PF 1
GE10843-PA CG5320-PB 1
GE10843-PB CG5320-PF 1
GE10843-PB CG5320-PA 1
GE10843-PB CG5320-PB 1
GE10843-PB CG4434-PA 2
GE17954-PA CG7263-PB 1
GE17954-PA CG7263-PC 1
GE17954-PA CG7263-PA 1
GE17954-PB CG7263-PA 1
GE17954-PB CG7263-PB 1
GE17954-PB CG7263-PC 1
GE22253-PA CG7650-PA 1
GE23337-PA CG11318-PA 1
GE23337-PA CG15556-PC 2
GE23337-PA CG15556-PB 2
GE23337-PA CG15556-PA 2
GE20644-PA CG33545-PC 1
GE20644-PA CG33545-PD 1
GE20644-PA CG33545-PB 1
GE20209-PA CG11711-PB 1
GE20209-PA CG11711-PC 1
GE20209-PA CG11711-PD 1
GE20209-PA CG11711-PA 1
GE20209-PA CG4946-PA 3
GE20144-PA CG9760-PD 1
GE20144-PA CG9760-PC 1
GE18409-PA CG11323-PA 1
GE18409-PA CG11201-PB 2
GE19971-PA CG6885-PA 1
GE19971-PA CG7271-PA 2
GE19971-PA CG4216-PA 2
GE24150-PA CG2185-PA 1
GE24150-PA CG9236-PB 4
GE12925-PA CG31619-PD 1
GE12925-PA CG31619-PE 1
GE12925-PA CG31619-PC 1
GE12925-PA CG31619-PA 1
GE12925-PA CG31619-PB 1
GE12925-PA CG6232-PA 5
GE12925-PA CG6232-PB 5
GE12925-PB CG31619-PE 1
GE12925-PB CG31619-PC 1
GE12925-PB CG31619-PD 1
GE12925-PB CG31619-PA 1
GE12925-PB CG31619-PB 1
GE12925-PB CG6232-PA 5
GE12925-PB CG6232-PB 5
GE10256-PA CG17843-PA 1
GE10256-PA CG6690-PA 2
GE10256-PA CG31413-PA 2
GE12680-PA CG31800-PA 1
0.g457.t1 CG14982-PB 1
GE13045-PA CG13216-PA 1
GE25235-PA CG7215-PB 1
GE25235-PA CG7215-PA 1
GE14485-PA CG17743-PB 1
GE14485-PA CG17743-PA 1
GE14485-PA CG3445-PA 2
GE14485-PA CG6792-PA 5
GE14485-PA CG7847-PC 6
GE14485-PA CG31753-PE 6
GE14485-PA CG7847-PB 6
GE14485-PA CG10348-PB 6
GE14485-PA CG12653-PA 6
GE14485-PA CG31753-PD 6
GE14485-PA CG31753-PC 6
GE14485-PA CG31753-PB 6
GE14485-PA CG31753-PF 6
GE14485-PA CG11071-PA 6
GE14485-PA CG10462-PA 7
GE14485-PA CG10462-PE 7
GE14485-PA CG10462-PD 7
GE14485-PA CG10462-PF 7
GE14485-PA CG10462-PC 7
GE14485-PA CG10462-PB 7
GE22300-PA CG14569-PA 1
GE12716-PA CG10385-PA 1
GE26199-PA CG5538-PA 1
513.g184.t1 CG11391-PA 1
3.g630.t1 CG13012-PB 1
GE10080-PB CG8205-PG 3
GE10080-PB CG8205-PC 3
GE10080-PB CG8205-PD 3
GE10080-PB CG8205-PF 3
GE10080-PB CG8205-PE 3
4.g1472.t1 CG15593-PA 1
GE25470-PA CG1064-PA 1
GE16743-PB CG3823-PA 1
GE16743-PB CG3191-PA 2
GE16743-PB CG10657-PA 8
GE10076-PA CG6965-PA 1
GE16743-PA CG3823-PA 1
GE16743-PA CG3191-PA 2
GE16743-PA CG10657-PA 8
GE15450-PA CG42611-PA 1
GE15450-PA RP1-PE 1
GE15450-PA RP1-PD 1
GE15450-PA CG31094-PI 3
GE15450-PA CG31094-PL 4
GE15450-PA CG31094-PH 4
GE15450-PA CG31092-PA 5
GE15450-PA CG33950-PW 12
GE13825-PA CG16898-PA 1
GE13825-PA CG33301-PA 1
GE13825-PA CG11889-PA 2
GE13825-PA CG31436-PA 14
GE25543-PA CG14305-PD 1
GE25543-PA CG14305-PC 1
GE25543-PA CG14305-PA 1
GE25543-PA CG9222-PA 2
GE25543-PA CG9374-PJ 11
GE25543-PA CG9374-PD 11
GE25543-PA CG9374-PC 11
GE25543-PA CG9374-PB 11
GE25543-PA CG9374-PA 11
GE25543-PA CG9374-PI 11
GE25543-PA CG9374-PH 11
GE25543-PA CG9374-PF 11
GE25543-PA CG9374-PE 11
GE25543-PA CG17342-PA 11
GE25543-PA CG17342-PB 11
GE25543-PA CG17698-PA 12
GE25543-PA CG32666-PA 13
GE25543-PA CG32666-PB 13
GE23587-PA CG11891-PE 1
GE23587-PA CG11891-PD 1
GE23587-PA CG11889-PA 1
GE23587-PA CG11878-PA 1
GE23587-PA CG13360-PA 7
6223.g2388.t1 CG14183-PA 1
GE24941-PA CG10086-PA 1
GE17279-PA CG4453-PC 1
GE17279-PA CG4453-PA 1
GE17279-PA CG4453-PB 1
GE17279-PC CG4453-PC 2
GE17279-PC CG4453-PA 2
GE17279-PB CG4453-PC 1
GE17279-PB CG4453-PA 1
GE17279-PB CG4453-PB 1
3.g99.t2 CG42338-PE 1
3.g99.t2 CG42338-PH 1
3.g99.t2 CG42338-PK 1
3.g99.t2 CG42338-PF 1
3.g99.t2 CG32659-PA 1
3.g99.t2 CG42338-PN 1
3.g99.t2 CG42338-PJ 1
3.g99.t2 CG42338-PI 1
3.g99.t2 CG42338-PM 1
3.g99.t2 CG42338-PL 1
3.g99.t2 CG42338-PG 1
3.g99.t2 CG5723-PB 1
3.g99.t2 CG5723-PD 1
3.g99.t2 CG5723-PE 1
GE12638-PA CG10263-PE 1
GE11535-PB CG9850-PC 1
GE11535-PB CG9850-PD 1
GE11535-PB CG9850-PA 1
GE11535-PB CG9850-PE 1
GE11535-PB CG9850-PF 1
GE13226-PA CG10470-PA 1
GE18950-PA CG9140-PA 1
GE18950-PA CG11423-PA 1
GE18950-PA CG8102-PA 2
GE23977-PA CG13829-PA 1
GE19245-PA CG13747-PA 1
GE10244-PA CG6637-PA 1
GE23541-PA CG17853-PA 1
GE10213-PA CG10296-PA 1
GE10213-PA CG1864-PB 5
GE10213-PA CG4059-PC 5
GE10213-PA CG4059-PA 5
GE10213-PA CG7199-PF 6
GE10213-PA CG7199-PE 6
GE10213-PA CG7199-PB 6
GE10213-PA CG7199-PD 6
GE10213-PA CG7199-PC 6
GE10213-PA CG33183-PD 7
GE10213-PA CG33183-PF 7
GE10213-PA CG33183-PA 7
GE10213-PA CG33183-PH 7
GE10213-PA CG7404-PA 7
GE10213-PA CG1765-PE 9
GE10213-PA CG1765-PD 9
GE10213-PA CG1765-PA 9
GE10213-PA CG4761-PA 9
GE24690-PB CG6303-PD 1
GE24690-PB CG6303-PA 1
GE24690-PB CG6303-PE 1
GE24690-PB CG6303-PC 1
GE24690-PB CG6303-PB 1
GE24690-PB CG10254-PA 2
GE24690-PB CG10254-PB 2
3.g416.t1 CG32631-PA 2
3.g416.t1 CG13321-PA 4
GE25120-PA CG16718-PA 1
GE25120-PA CG16718-PD 1
GE25120-PA CG16718-PB 1
GE25120-PA CG10353-PI 1
GE25120-PA CG10353-PC 1
GE25120-PA CG10353-PE 1
GE25120-PA CG10353-PG 1
GE25120-PA CG10353-PF 1
GE25120-PA CG10353-PD 1
GE25120-PA CG10353-PJ 1
GE25120-PA CG10353-PH 1
GE25120-PA CG6938-PB 2
GE25120-PA CG6938-PC 2
GE19324-PA ER94-PA 1
GE19324-PA ER94-PC 1
GE19324-PA ER94-PD 1
GE19324-PA CG2241-PA 8
GE11268-PA CG3753-PA 1
5779.g1847.t1 CG43692-PG 1
5779.g1847.t1 CG43692-PE 1
GE25450-PA CG6907-PA 1
GE21525-PC CG17571-PA 18
GE21525-PC CG31728-PC 20
GE21525-PC CG3066-PB 20
GE21525-PC CG4998-PB 23
GE21525-PC CG8738-PA 24
GE22126-PA CG1782-PA 1
GE22126-PA CG1782-PB 1
GE22126-PA CG13343-PA 3
5.g4.t2 CG33978-PD 1
5.g4.t2 CG33978-PF 1
5.g4.t2 CG11101-PC 2
5.g4.t2 CG11101-PB 2
GE10605-PA CG6323-PD 1
GE10605-PA CG6323-PA 2
GE19606-PA CG9295-PD 1
GE19606-PA CG9295-PC 1
GE19606-PA CG9283-PA 3
GE19606-PA CG31876-PA 5
GE10605-PB CG6323-PA 1
GE10605-PB CG6323-PD 2
GE21760-PA CG11811-PA 1
GE10631-PA CG6503-PB 1
GE10631-PA CG6503-PC 1
GE10631-PA CG6503-PA 1
GE11063-PA CG7830-PA 1
1.g675.t1 CG33507-PD 1
1.g675.t1 CG33507-PE 1
1.g675.t1 CG33516-PB 2
1.g675.t1 CG33481-PD 7
1.g675.t1 CG33485-PA 9
1.g675.t1 CG33202-PB 11
1.g675.t3 CG33507-PD 1
1.g675.t3 CG33507-PE 1
1.g675.t3 CG13439-PA 3
1.g675.t3 CG33485-PA 10
1.g675.t3 CG31814-PA 19
1.g675.t2 CG33507-PD 1
1.g675.t2 CG33507-PE 1
1.g675.t2 CG13439-PA 3
1.g675.t2 CG33481-PD 7
1.g675.t2 CG32057-PC 7
1.g675.t2 CG32057-PB 7
1.g675.t2 CG32057-PA 7
1.g675.t2 CG5308-PB 8
4.g370.t1 CG10061-PA 1
GE15587-PA CG8527-PD 1
GE15587-PA CG8527-PC 1
GE15587-PA CG8527-PA 1
GE15587-PA CG8527-PB 1
GE15587-PA CG8178-PA 4
GE15587-PA CG8178-PB 4
6309.g2561.t1 CG13041-PA 1
6309.g2561.t1 CG13060-PA 1
6707.g2906.t1 CG40467-PB 1
GE23844-PA CG11899-PA 1
GE10967-PA CG1966-PA 1
GE10967-PA CG10897-PA 2
GE10967-PA CG4107-PA 3
GE10967-PA CG32346-PH 3
GE10967-PA CG32346-PB 3
GE10967-PA CG32346-PI 3
GE10967-PA CG32346-PJ 3
GE10967-PA CG32346-PE 3
GE10967-PA CG32346-PA 3
GE10967-PA CG2252-PF 5
GE10967-PA CG2252-PE 5
GE10967-PA CG2252-PD 5
GE10967-PA CG2252-PC 5
GE10967-PA CG2252-PA 5
GE10967-PA CG2252-PB 5
GE14447-PA CG3629-PA 1
GE14447-PA CG43748-PC 4
GE12674-PA CG15172-PD 1
GE12674-PA CG15172-PC 1
GE12674-PA CG15172-PB 1
GE12674-PA CG15172-PA 1
GE13586-PA CG10104-PA 1
GE13586-PA CG1548-PA 2
GE13586-PA CG31926-PA 7
GE13586-PA CG13374-PA 8
GE13726-PB CG10505-PA 1
GE13726-PB CG11898-PB 1
GE13726-PB CG11897-PA 1
GE13726-PB CG11897-PB 1
GE13726-PB CG7627-PB 1
GE13726-PB CG7627-PA 1
GE13726-PB CG4562-PE 1
GE13726-PB CG4562-PC 1
GE13726-PB CG4562-PA 1
GE13726-PB CG31792-PC 1
GE13726-PB CG31792-PB 1
GE13726-PB CG8799-PB 1
GE13726-PB CG9270-PC 1
GE13726-PB CG14709-PB 1
GE13726-PB CG31793-PA 1
GE13726-PB CG5789-PB 1
GE13726-PB CG5789-PA 1
GE13726-PB CG6214-PM 1
GE13726-PB CG6214-PN 1
GE13726-PB CG6214-PJ 1
GE13726-PB CG6214-PK 1
GE13726-PB CG6214-PI 1
GE13726-PB CG6214-PH 1
GE13726-PB CG6214-PE 1
GE13726-PB CG6214-PB 1
GE13726-PB CG6214-PL 1
GE13726-PB CG6214-PF 1
GE13726-PB CG6214-PD 1
GE13726-PB CG6214-PO 1
GE13726-PB CG6214-PA 1
GE13726-PB CG6214-PQ 1
GE13726-PB CG6214-PC 1
GE13726-PB CG6214-PG 1
GE13726-PB CG6214-PP 1
GE13726-PB CG4225-PA 7
GE13726-PB CB7-PA 9
4.g1497.t1 CG15186-PG 1
4.g1497.t1 CG15186-PD 1
4.g1497.t1 CG15186-PE 1
4.g1497.t1 CG15186-PC 1
4.g1497.t1 CG15186-PA 1
4.g1497.t1 CG15186-PB 1
4.g1497.t1 CG15186-PF 1
GE13726-PA CG10505-PA 1
GE13726-PA CG11898-PB 1
GE13726-PA CG11897-PA 1
GE13726-PA CG11897-PB 1
GE13726-PA CG7627-PB 1
GE13726-PA CG7627-PA 1
GE13726-PA CG4562-PE 1
GE13726-PA CG4562-PC 1
GE13726-PA CG4562-PA 1
GE13726-PA CG31792-PC 1
GE13726-PA CG31792-PB 1
GE13726-PA CG8799-PB 1
GE13726-PA CG9270-PC 1
GE13726-PA CG14709-PB 1
GE13726-PA CG31793-PA 1
GE13726-PA CG5789-PB 1
GE13726-PA CG5789-PA 1
GE13726-PA CG6214-PM 1
GE13726-PA CG6214-PN 1
GE13726-PA CG6214-PJ 1
GE13726-PA CG6214-PK 1
GE13726-PA CG6214-PI 1
GE13726-PA CG6214-PH 1
GE13726-PA CG6214-PE 1
GE13726-PA CG6214-PB 1
GE13726-PA CG6214-PL 1
GE13726-PA CG6214-PF 1
GE13726-PA CG6214-PD 1
GE13726-PA CG6214-PO 1
GE13726-PA CG6214-PA 1
GE13726-PA CG6214-PQ 1
GE13726-PA CG6214-PC 1
GE13726-PA CG6214-PG 1
GE13726-PA CG6214-PP 1
GE13726-PA CG4562-PD 1
GE13726-PA CG4562-PB 1
GE13726-PA CB7-PA 9
1.g1074.t1 CG5899-PA 1
1.g1074.t1 CG31212-PA 9
GE13503-PA CG13195-PA 1
GE13503-PA CG13592-PB 3
GE13503-PA CG15904-PA 6
GE12201-PA CG10079-PB 1
GE12201-PA CG10079-PA 1
GE12201-PA CG18247-PA 2
GE12201-PA CG10023-PD 5
GE12201-PA CG10023-PG 5
GE12201-PA CG10023-PA 5
GE12201-PA CG10023-PC 5
GE12201-PA CG10023-PB 5
GE12201-PA CG10023-PF 5
GE12201-PA CG33531-PA 14
GE15071-PA CG3214-PB 1
GE15071-PA CG3214-PA 1
GE18251-PB CG2818-PA 1
GE18251-PB CG2818-PB 1
GE18251-PB CG3942-PA 2
GE18251-PB CG9394-PA 3
GE18251-PB CG18135-PB 3
GE18251-PB CG18135-PE 3
GE18251-PB CG18135-PA 3
GE18251-PB CG18135-PD 3
GE18251-PB CG18135-PC 3
GE22586-PA CG5165-PA 1
3.g1064.t1 CG33542-PB 1
GE10557-PA CG5643-PE 1
GE10557-PA CG5643-PC 1
GE10557-PA CG5643-PA 1
GE10557-PA CG5643-PD 1
GE10557-PA CG5643-PB 1
GE10557-PA CG7913-PC 1
GE10557-PA CG7913-PO 1
GE10557-PA CG7913-PK 1
GE10557-PA CG7913-PN 1
GE10557-PA CG7913-PM 1
GE10557-PA CG7913-PL 1
GE10557-PA CG7913-PD 1
GE10557-PA CG7913-PE 1
GE10557-PA CG7913-PJ 1
GE13471-PA CG34232-PA 1
GE13471-PA CG34232-PB 1
3.g1064.t2 CG33542-PB 1
GE13608-PA CG30476-PA 1
GE18467-PA CG6094-PA 1
GE26338-PA CG10185-PA 1
GE26338-PA CG31045-PD 1
GE26338-PA CG31045-PI 1
GE26338-PA CG31045-PC 1
GE26338-PA CG31045-PF 1
GE26338-PA CG31045-PB 1
GE26338-PA CG31045-PG 1
GE26338-PA CG31045-PA 1
GE26338-PA CG31045-PH 1
GE22386-PA CG4074-PA 1
GE22386-PB CG4074-PA 1
GE26338-PB CG31045-PF 1
GE26338-PB CG31045-PA 1
GE26338-PB CG31045-PG 1
GE26338-PB CG31045-PB 1
GE26338-PB CG32855-PA 1
GE26338-PB CG31045-PC 2
GE14082-PA CG7779-PA 1
GE14082-PA CG42701-PB 1
GE14082-PA CG42260-PB 2
GE14082-PA CG42260-PD 2
GE14082-PA CG43395-PC 4
GE14082-PA CG43395-PB 4
GE14082-PA CG43395-PD 4
GE14082-PA CG43395-PE 4
3.g646.t1 CG1725-PP 1
3.g646.t1 CG1725-PQ 1
3.g646.t1 CG1725-PG 1
3.g646.t1 CG1725-PL 1
3.g646.t1 CG1725-PA 1
3.g646.t1 CG1725-PN 1
3.g646.t1 CG1725-PD 1
3.g646.t1 CG1725-PE 1
3.g646.t1 CG1725-PR 1
3.g646.t1 CG1725-PB 1
3.g646.t1 CG1725-PH 1
3.g646.t1 CG1725-PK 1
3.g646.t1 CG1725-PM 1
3.g646.t1 CG1725-PF 2
GE26372-PA CG14869-PB 1
GE26372-PA CG14869-PA 1
GE26372-PA CG4096-PB 2
GE26372-PA CG4096-PC 3
GE16938-PA CG8590-PA 1
GE16938-PA CG8566-PH 5
GE16938-PA CG8566-PC 5
GE16938-PA CG8566-PB 5
GE16938-PA CG7765-PA 6
GE16938-PA CG9191-PA 7
GE16938-PA CG10923-PA 9
GE16508-PA CG14813-PB 1
GE16508-PA CG14813-PA 1
GE21307-PA CG7161-PA 1
GE21933-PA CG14120-PA 1
4.g1242.t2 CG7362-PB 1
GE13376-PA CG4712-PB 1
GE13376-PA CG4712-PA 1
GE13376-PA CG4714-PA 2
GE13376-PA CG4970-PB 4
GE19265-PA AC45-PA 1
GE19265-PA AC45-PB 1
2.g86.t1 CG11919-PB 1
2.g86.t1 CG11919-PA 1
2.g86.t1 CG18003-PB 1
2.g86.t1 CG18003-PC 1
2.g86.t1 CG18003-PA 1
2.g86.t1 CG10229-PA 10
2.g86.t1 CG6512-PA 11
2.g86.t1 CG1193-PF 12
2.g86.t1 CG1193-PA 12
2.g86.t1 CG1193-PC 12
2.g86.t1 CG1193-PB 12
2.g86.t1 CG1193-PG 12
2.g86.t1 CG1193-PE 12
2.g86.t1 CG5395-PA 13
GE16336-PA CG43134-PA 1
GE16336-PA CG43134-PB 1
4.g1375.t1 CG43226-PC 1
4.g1375.t1 CG43226-PB 1
4.g1375.t1 CG5319-PA 1
4.g1375.t1 CG43226-PD 1
4.g1375.t1 CG17068-PA 2
GE16629-PA CG13367-PA 1
GE24889-PA CG1979-PA 1
GE10317-PA CG31159-PA 1
GE10317-PA CG4567-PA 2
GE19865-PA CG32164-PA 1
GE19865-PA CG32164-PB 1
GE19865-PA CG32165-PA 1
GE19865-PA CG32165-PB 1
GE24183-PA CG5344-PB 1
GE24183-PA CG5344-PA 1
GE24183-PA CG8085-PE 2
GE24183-PA CG8085-PC 2
GE24183-PA CG8085-PB 2
GE24183-PA CG8085-PF 2
GE24183-PA CG7324-PA 3
GE24183-PA CG7324-PB 3
GE24183-PA CG11727-PA 4
GE24183-PA CG11727-PD 4
GE24183-PA CG11727-PC 4
GE24183-PA CG11727-PE 4
GE24183-PA CG11727-PB 4
GE24183-PA CG42612-PC 7
GE17935-PA CG7254-PB 1
GE17935-PA CG7254-PA 1
GE17935-PB CG7254-PB 1
GE17935-PB CG7254-PA 1
GE20023-PA CG3868-PA 1
GE13411-PA CG17019-PA 1
GE15713-PA CG1435-PA 1
GE15713-PA CG1435-PC 1
GE22108-PA ED19-PA 1
2.g680.t1 CG30023-PA 1
GE19411-PB CG31732-PB 1
GE19411-PB CG31732-PJ 1
GE19411-PB CG31732-PF 1
GE19411-PB CG31732-PC 1
GE19411-PB CG31732-PL 1
GE19411-PB CG31732-PM 1
GE19411-PB CG31732-PD 1
GE19411-PB CG31732-PH 2
GE15459-PA CG32703-PB 1
GE15459-PA CG32703-PA 1
GE15459-PA CG32703-PC 1
GE15459-PA CG33338-PA 5
GE15459-PA CG12559-PH 6
GE15459-PA CG7236-PB 8
GE15459-PA CG1830-PB 17
GE15459-PA CG8485-PC 19
GE15459-PA CG8485-PB 19
GE15459-PA CG8485-PD 19
GE15459-PA CG8485-PA 19
GE15459-PA CG18255-PK 19
GE15459-PA CG18255-PO 19
GE15459-PA CG18255-PL 19
GE15459-PA CG18255-PF 19
GE15459-PA CG4527-PE 19
GE15459-PA CG4527-PA 19
GE15459-PA CG4527-PB 19
GE15459-PA CG4527-PD 19
GE15459-PA CG4527-PC 19
GE15459-PA CG4527-PF 19
6209.g2356.t1 CG17032-PA 1
GE23926-PA CG1616-PA 1
GE23926-PA CG4039-PA 3
GE23926-PA CG4206-PA 4
3.g1013.t1 CG8664-PA 1
3.g1013.t1 CG5107-PA 2
GE13637-PA CG18783-PB 1
GE13637-PA CG18783-PC 1
GE13637-PA CG18783-PA 1
GE13637-PA CG1832-PA 3
GE13637-PA CG2711-PA 5
GE13637-PA CG15269-PA 5
GE13637-PA CG8367-PF 6
GE13637-PA CG8367-PG 6
GE13637-PA CG8367-PI 6
GE13637-PA CG8367-PB 6
GE13637-PA CG8367-PA 6
GE13637-PA CG8367-PD 6
GE13637-PA CG8367-PC 6
GE13637-PA CG32772-PC 7
GE13637-PA CG8319-PA 8
GE13637-PA CG4413-PA 9
GE13637-PA CG34406-PA 9
GE13637-PA CG4936-PA 9
GE13637-PA CG11352-PF 10
GE13637-PA CG11352-PD 10
GE13637-PA CG11352-PC 10
GE13637-PA CG14710-PB 10
GE13637-PA CG31441-PA 12
GE13637-PA CG18764-PA 13
GE26107-PA CG5384-PB 1
GE26107-PA CG5384-PA 1
0.g1754.t1 CG33770-PB 1
0.g1754.t1 CG33769-PA 2
0.g1754.t1 CG33767-PA 3
GE19803-PA CG5931-PA 1
GE19803-PA CG5205-PA 1
6086.g2085.t1 CG17770-PA 6
6086.g2085.t1 CG3201-PA 7
6086.g2085.t1 CG13898-PA 7
GE16654-PA CG14631-PA 1
GE16302-PA CG10803-PE 1
GE16302-PA CG10803-PA 1
GE16302-PA CG10803-PD 1
GE16302-PA CG10803-PC 1
GE16302-PA CG10803-PB 1
GE24025-PA CG1669-PB 1
GE24025-PA CG1669-PA 1
GE12292-PA CG10151-PD 1
GE12292-PA CG10151-PC 1
GE12292-PA CG10151-PB 1
GE12292-PA CG10151-PA 1
GE19682-PB CG5910-PB 1
GE19682-PB CG5910-PA 1
1.g1725.t1 CG33135-PI 1
1.g1725.t1 CG33135-PD 1
1.g1725.t1 CG33135-PG 1
1.g1725.t1 CG33135-PE 1
1.g1725.t1 CG33135-PH 1
1.g1725.t1 CG33135-PJ 1
1.g1725.t1 CG33135-PF 1
1.g1725.t1 CG33135-PK 1
1.g1725.t1 CG33135-PC 2
GE24630-PA CG17734-PA 1
1.g1725.t3 CG33135-PD 1
1.g1725.t3 CG33135-PE 1
1.g1725.t3 CG33135-PG 1
1.g1725.t3 CG33135-PI 1
1.g1725.t3 CG33135-PJ 1
1.g1725.t3 CG33135-PH 1
1.g1725.t3 CG33135-PF 1
1.g1725.t3 CG33135-PK 1
1.g1725.t3 CG33135-PC 2
1.g1725.t2 CG33135-PF 1
1.g1725.t2 CG33135-PD 1
1.g1725.t2 CG33135-PE 1
1.g1725.t2 CG33135-PG 1
1.g1725.t2 CG33135-PH 1
1.g1725.t2 CG33135-PJ 1
1.g1725.t2 CG33135-PI 1
1.g1725.t2 CG33135-PK 1
GE26274-PA CG5680-PE 1
GE26274-PA CG5680-PF 1
GE26274-PA CG5680-PB 1
GE26274-PA CG5475-PC 2
GE26274-PA CG5475-PB 2
GE26274-PA CG5475-PA 2
GE26274-PA CG12559-PC 4
GE26274-PA CG12559-PD 4
GE26274-PA CG12559-PE 4
GE26274-PA CG10579-PL 11
GE26274-PA CG10579-PK 11
GE26274-PA CG10579-PI 11
GE26274-PA CG10579-PG 11
GE26274-PA CG10579-PC 11
GE26274-PA CG10579-PB 11
GE26274-PA CG10579-PA 11
GE26274-PA CG10579-PJ 11
GE26274-PA CG5072-PB 13
GE26274-PA CG5072-PA 13
GE26274-PA CG5072-PC 13
GE26274-PA CG4268-PC 14
GE26274-PA CG4268-PA 14
GE26274-PA CG1362-PA 16
GE26274-PA CG6498-PB 23
GE26274-PA CG6498-PA 23
GE26274-PA CG18069-PG 23
GE26274-PA CG18069-PH 23
GE26274-PA CG18069-PC 23
GE26274-PA CG18069-PA 23
GE26274-PA CG18069-PJ 23
GE26274-PA CG18069-PI 23
GE26274-PA CG18069-PD 23
GE26274-PA CG43143-PB 23
GE26274-PA CG43143-PC 23
GE26274-PA CG43143-PA 23
GE26274-PA CG43143-PD 23
GE26274-PA CG43143-PF 23
GE26274-PA CG9774-PA 23
GE26274-PA CG11228-PB 24
GE26274-PA CG11228-PA 24
GE26274-PA CG43143-PE 24
GE17067-PA CG3544-PB 1
GE17067-PA CG3544-PA 1
GE17067-PA CG3534-PA 2
2.g844.t1 CG16801-PC 1
2.g844.t1 CG11502-PA 5
2.g844.t1 CG33183-PC 7
2.g844.t1 CG43692-PE 7
2.g844.t1 CG4059-PB 8
GE14110-PB CG11221-PA 1
GE12807-PA CG31705-PD 1
GE12807-PA CG31705-PC 1
GE12807-PA CG31705-PB 1
GE12807-PA CG31705-PA 1
GE14110-PA CG11221-PA 1
GE14110-PA CG4945-PA 2
GE14110-PA CG4945-PC 2
GE14110-PA CG4945-PB 2
GE18956-PA CG9109-PA 1
GE17838-PA CG2968-PA 1
GE11592-PA CG9871-PA 1
GE11592-PA CG7434-PA 2
GE13834-PA CG15127-PA 1
GE18773-PA CG10890-PC 1
GE18773-PA CG10890-PB 1
GE18773-PA CG10890-PA 1
2.g1229.t1 CG17527-PA 2
2.g1229.t1 CG17531-PA 5
2.g1229.t1 CG4421-PA 11
GE16696-PA CG11491-PE 1
GE19434-PA CG12051-PA 1
GE19434-PA CG4027-PD 1
GE19434-PA CG4027-PC 1
GE19434-PA CG4027-PA 1
GE19434-PA CG4027-PB 1
GE19434-PA CG18290-PB 1
GE19434-PA CG18290-PA 1
GE19434-PA CG10067-PA 1
GE19434-PA CG5178-PA 1
GE19434-PA CG7478-PA 1
GE19434-PA CG10067-PC 1
GE19434-PA CG5409-PA 1
GE19434-PA CG6174-PA 2
GE18524-PA CG4881-PC 1
GE18524-PA CG4881-PB 1
GE18524-PA CG4881-PA 1
GE18524-PA CG6464-PA 2
1.g1727.t1 CG33183-PE 1
1.g1727.t1 CG33183-PC 1
1.g1727.t1 CG33183-PF 1
1.g1727.t1 CG33183-PA 1
1.g1727.t1 CG33183-PD 1
1.g1727.t1 CG33183-PH 1
1.g1727.t1 CG33183-PG 1
1.g1727.t1 CG7199-PF 5
1.g1727.t1 CG7199-PE 5
1.g1727.t1 CG7199-PB 5
1.g1727.t1 CG7199-PD 5
1.g1727.t1 CG7199-PC 5
1.g1727.t1 CG1378-PA 5
1.g1727.t1 CG4059-PB 5
1.g1727.t1 CG4059-PC 5
1.g1727.t1 CG4059-PA 5
1.g1727.t1 CG43692-PD 6
1.g1727.t1 CG43692-PC 6
1.g1727.t1 CG43692-PF 6
1.g1727.t1 CG43692-PG 6
1.g1727.t1 CG43692-PE 6
1.g1727.t1 CG4761-PA 6
1.g1727.t1 CG7404-PA 6
1.g1727.t1 CG10296-PA 7
GE14872-PA CG3246-PA 1
GE20460-PA CG10077-PA 1
GE20460-PA CG10077-PC 1
GE20460-PA CG10279-PF 1
GE20460-PA CG10279-PB 1
GE20460-PA CG10279-PC 1
GE20460-PA CG10279-PH 1
GE20460-PA CG10279-PD 1
GE20460-PA CG10279-PI 1
GE20460-PA CG10279-PE 1
GE20460-PA CG10279-PA 1
GE20460-PA CG10777-PB 1
GE20460-PA CG10279-PL 2
GE20460-PA CG10279-PK 2
GE20460-PA CG10279-PJ 2
2.g473.t1 CG34439-PB 1
GE17264-PA CG4200-PA 1
GE17264-PA CG4574-PH 3
4.g1683.t1 CG16710-PB 1
4.g1683.t1 CG11313-PB 10
4.g1683.t1 CG2045-PA 10
4.g1683.t1 CG5896-PB 11
4.g1683.t1 CG3117-PB 23
4.g1683.t1 CG8329-PA 23
GE16802-PA LP1-PB 1
GE16802-PA LP1-PA 1
GE10716-PA CG31098-PA 1
GE10716-PA CG7135-PA 7
GE10716-PA CG11893-PA 8
GE10716-PA CG13658-PB 8
GE10716-PA CG31300-PA 10
GE10716-PA CG32195-PA 13
GE11460-PA CG15873-PA 1
GE11460-PA CG34171-PB 2
GE11460-PA CG3795-PA 3
GE11460-PA CG4477-PB 5
GE11460-PA CG13527-PA 5
GE16681-PA CG3345-PA 1
GE11654-PA CG10950-PA 1
GE11654-PA CG2848-PA 2
2.g1233.t1 CG18539-PB 1
2.g1233.t1 CG14502-PC 2
2.g1233.t1 CG14502-PB 2
2.g1233.t1 CG14502-PA 2
2.g1233.t1 CG18537-PA 4
GE13620-PA CG10243-PA 1
GE13620-PA CG10245-PB 1
GE13620-PA CG10242-PA 1
GE13620-PA CG10241-PA 1
GE13620-PA CG10247-PA 6
GE13620-PA CG4105-PA 25
GE13620-PA CG14032-PA 27
GE13620-PA CG2062-PA 27
GE13620-PA CG10755-PA 30
GE16201-PA CG3989-PA 1
GE17029-PA CG3775-PB 1
GE17029-PA CG3775-PA 1
GE17029-PA CG9505-PA 4
GE26416-PB CG33485-PA 1
GE26416-PB CG42596-PB 2
GE26416-PB CG42596-PA 2
GE26416-PB CG32057-PC 4
GE26416-PB CG32057-PB 4
GE26416-PB CG32057-PA 4
GE26416-PB CG13439-PA 6
GE26016-PA CG3985-PE 1
GE26016-PA CG3985-PD 1
GE26016-PA CG3985-PA 1
GE26016-PA CG3985-PF 1
4.g1113.t1 CG43317-PA 1
0.g593.t1 CG6483-PA 2
0.g593.t1 CG31034-PA 10
0.g593.t1 CG31362-PA 10
GE15159-PA CG17240-PA 1
GE15159-PA CG17239-PA 2
GE15159-PA CG13430-PB 10
GE15159-PA CG13430-PA 10
GE15159-PA CG9564-PC 11
GE15159-PA CG8213-PC 14
GE15159-PA CG32260-PC 14
GE15159-PA CG5255-PA 15
GE15159-PA CG17475-PA 16
GE15159-PA CG1299-PA 17
GE15159-PA CG4053-PB 18
GE15159-PA CG2045-PA 19
GE15159-PA CG9737-PA 19
GE15159-PA CG18477-PA 21
GE15159-PA CG31780-PB 21
GE15159-PA CG10232-PB 21
0.g593.t2 CG6483-PA 2
0.g593.t2 CG31034-PA 10
0.g593.t2 CG31362-PA 10
GE24149-PA CG2182-PA 1
GE24149-PA CG2182-PB 1
3.g755.t1 CG7893-PC 1
3.g755.t1 CG7893-PB 2
3.g755.t1 CG7893-PA 2
GE10332-PA CG4166-PB 3
GE10332-PA CG5486-PB 5
GE10332-PA CG5486-PA 5
GE10332-PA CG5486-PD 5
4.g73.t1 CG43102-PB 1
4.g73.t1 CG43102-PA 1
4.g73.t1 CG43102-PF 1
4.g73.t1 CG43102-PC 1
4.g73.t1 CG43102-PE 1
4.g73.t1 CG43102-PD 1
4.g73.t1 CG43658-PC 3
4.g73.t1 CG43658-PD 3
4.g73.t1 CG43658-PE 3
4.g73.t1 CG43658-PB 3
4.g73.t1 CG43658-PA 3
4.g73.t1 CG43658-PF 3
GE24403-PA CG14887-PB 1
GE24403-PA CG14887-PA 1
1.g712.t1 CG43860-PE 1
1.g712.t1 CG43860-PA 1
1.g712.t1 CG43860-PF 1
1.g712.t1 CG43860-PD 1
1.g712.t1 CG43860-PB 1
1.g712.t1 CG5738-PG 2
1.g712.t1 CG5738-PF 2
1.g712.t1 CG5738-PE 2
1.g712.t1 CG5738-PD 2
1.g712.t1 CG5738-PC 2
1.g712.t1 CG5738-PA 2
1.g712.t1 CG5738-PB 2
1.g712.t1 CG11491-PL 3
1.g712.t1 CG11491-PA 3
1.g712.t1 CG11491-PM 3
1.g712.t1 CG11491-PP 3
1.g712.t1 CG11491-PQ 3
1.g712.t1 CG11491-PB 3
1.g712.t1 CG11491-PC 3
1.g712.t1 CG43365-PG 5
1.g712.t1 CG43365-PE 5
1.g712.t1 CG43365-PD 5
1.g712.t1 CG11494-PB 5
1.g712.t1 CG11494-PA 5
1.g712.t1 CG43365-PI 5
1.g712.t1 CG43365-PH 5
1.g712.t1 CG1856-PG 7
1.g712.t1 CG1856-PA 7
1.g712.t1 CG1856-PB 7
1.g712.t1 CG1856-PE 7
1.g712.t1 CG34346-PE 8
1.g712.t1 CG34346-PD 8
1.g712.t1 CG34346-PF 8
1.g712.t1 CG34346-PG 8
1.g712.t1 CG12052-PX 8
1.g712.t1 CG12052-PB 8
1.g712.t1 CG12052-PC 8
1.g712.t1 CG12052-PU 8
1.g712.t1 CG12052-PT 8
1.g712.t1 CG12052-PF 8
1.g712.t1 CG12052-PY 8
1.g712.t1 CG12052-PZ 8
1.g712.t1 CG12052-PS 8
1.g712.t1 CG12052-PE 8
1.g712.t1 CG12052-PD 8
1.g712.t1 CG12052-PO 8
1.g712.t1 CG12052-PJ 8
1.g712.t1 CG14307-PD 9
1.g712.t1 CG32491-PF 11
1.g712.t1 CG32491-PB 11
1.g712.t1 CG32491-PV 11
1.g712.t2 CG43860-PE 1
1.g712.t2 CG43860-PC 1
1.g712.t2 CG43860-PA 1
1.g712.t2 CG43860-PF 1
1.g712.t2 CG43860-PD 1
1.g712.t2 CG43860-PB 1
1.g712.t2 CG5738-PG 2
1.g712.t2 CG5738-PF 2
1.g712.t2 CG5738-PE 2
1.g712.t2 CG5738-PD 2
1.g712.t2 CG5738-PC 2
1.g712.t2 CG5738-PA 2
1.g712.t2 CG5738-PB 2
1.g712.t2 CG11491-PL 3
1.g712.t2 CG11491-PA 3
1.g712.t2 CG11491-PM 3
1.g712.t2 CG11491-PQ 3
1.g712.t2 CG11491-PB 3
1.g712.t2 CG11491-PC 3
1.g712.t2 CG11491-PP 3
1.g712.t2 CG1856-PG 7
1.g712.t2 CG1856-PA 7
1.g712.t2 CG1856-PB 7
1.g712.t2 CG1856-PE 7
1.g712.t2 CG2368-PM 7
1.g712.t2 CG2368-PB 7
1.g712.t2 CG2368-PC 7
1.g712.t2 CG2368-PA 7
1.g712.t2 CG12052-PH 7
1.g712.t2 CG34346-PE 8
1.g712.t2 CG34346-PD 8
1.g712.t2 CG34346-PF 8
1.g712.t2 CG34346-PG 8
1.g712.t2 CG12052-PU 8
1.g712.t2 CG12052-PT 8
1.g712.t2 CG12052-PB 8
1.g712.t2 CG12052-PC 8
1.g712.t2 CG12052-PF 8
1.g712.t2 CG12052-PY 8
1.g712.t2 CG12052-PZ 8
1.g712.t2 CG12052-PS 8
1.g712.t2 CG12052-PO 8
1.g712.t2 CG12052-PE 8
1.g712.t2 CG12052-PD 8
1.g712.t2 CG12052-PJ 8
1.g712.t2 CG14307-PA 8
1.g712.t2 CG14307-PD 9
1.g712.t2 CG32491-PE 11
1.g712.t2 CG32491-PF 11
1.g712.t2 CG32491-PB 11
1.g712.t2 CG32491-PV 11
GE24605-PA CG5208-PA 1
GE15114-PC CG18641-PC 1
GE15114-PC CG6296-PA 9
GE15114-PB CG34447-PA 1
GE15114-PB CG34447-PB 1
GE15114-PB CG31948-PB 1
GE15114-PB CG34448-PA 1
GE15114-PB CG31948-PA 2
GE15114-PB CG13282-PB 4
GE15114-PB CG13282-PA 4
GE15114-PB CG18641-PC 5
GE15114-PB CG6295-PA 8
GE15114-PB CG6675-PB 10
GE15114-PB CG17191-PA 11
GE15114-PA CG18641-PC 1
GE15114-PA CG34447-PA 1
GE15114-PA CG34447-PB 1
GE15114-PA CG34448-PA 2
GE15114-PA CG31948-PA 3
2.g1565.t1 CG30104-PA 1
2.g1565.t1 CG30104-PB 1
2.g1565.t1 CG30103-PA 1
2.g1565.t1 CG4827-PA 1
GE14488-PA CG11062-PA 1
GE14488-PA CG16987-PA 2
GE14488-PA CG16987-PB 2
GE14488-PA CG9885-PF 3
GE14488-PA CG9885-PA 3
GE14488-PA CG9885-PE 3
GE14488-PA CG9885-PD 3
GE14488-PA CG9885-PC 3
GE14488-PA CG9885-PB 3
GE14488-PA CG5562-PA 3
GE24545-PA CG4810-PA 1
GE24545-PA CG10161-PB 1
GE15692-PA CG4586-PA 1
GE15692-PA CG5009-PA 1
GE15692-PA CG9709-PA 2
GE15692-PA CG9527-PB 4
3.g1202.t1 CG2202-PA 1
3.g1202.t1 CG17333-PA 2
3.g1202.t1 CG6654-PA 5
3.g1202.t1 CG11902-PB 5
3.g1202.t1 CG11247-PC 6
3.g1202.t1 CG11247-PA 6
3.g1202.t1 CG11247-PB 6
3.g1202.t1 CG11762-PA 12
GE25119-PA CG6213-PA 1
GE16093-PA CG9521-PA 1
GE16093-PA CG9519-PA 1
GE16093-PA CG9518-PA 2
GE16093-PA CG9503-PA 4
GE16093-PA CG9522-PA 4
GE18238-PA CG31956-PA 1
GE18238-PA CG31956-PB 1
GE18238-PA CG2103-PB 1
GE18238-PA CG2103-PA 1
GE18238-PA CG31776-PA 2
GE18238-PA CG8182-PB 8
GE18238-PA CG8182-PA 8
5.g10.t1 CG42314-PR 1
5.g10.t1 CG42314-PM 1
5.g10.t1 CG42314-PJ 1
5.g10.t1 CG42314-PS 1
5.g10.t1 CG42314-PL 1
5.g10.t1 CG42314-PK 1
5.g10.t1 CG42314-PI 1
5.g10.t1 CG42314-PQ 1
5.g10.t1 CG42314-PO 1
5.g10.t1 CG42314-PN 1
5.g10.t1 CG42314-PP 1
5.g10.t1 CG40625-PB 5
5.g10.t1 CG5670-PD 5
5.g10.t1 CG17923-PB 7
GE24131-PA CG2017-PE 1
GE24131-PA CG2017-PB 1
GE24131-PA CG2017-PC 1
GE24131-PA CG2017-PD 1
GE24131-PA CG2017-PA 1
GE24131-PA CG5729-PB 2
GE24131-PA CG5729-PA 2
6271.g2514.t1 CG17149-PC 1
6271.g2514.t1 CG17149-PB 1
6271.g2514.t1 CG17149-PA 1
GE16779-PA CG4558-PB 1
GE16779-PA CG4558-PA 1
GE17270-PA CG4252-PA 1
GE17270-PA CG6535-PB 2
GE21146-PA CG9160-PA 1
GE21146-PA CG9160-PC 2
GE14364-PA CG3173-PA 1
1.g1132.t1 CG5604-PA 1
1.g1132.t1 CG34043-PB 1
GE21146-PB CG9160-PC 1
GE21146-PB CG9160-PA 2
GE26437-PA CG7904-PA 1
GE26437-PA CG7904-PB 1
GE26437-PA CG10776-PA 2
GE26437-PA CG10776-PB 2
GE26437-PA CG8224-PB 4
1.g11.t1 CG11377-PB 1
GE20063-PA CG10713-PA 1
GE22468-PA CG14102-PA 1
GE19517-PA CG7145-PE 1
GE19517-PA CG7145-PF 1
GE19517-PA CG7145-PD 1
GE19517-PA CG7145-PB 1
GE19517-PA CG7145-PA 1
GE19517-PA CG33092-PG 1
GE19517-PA CG33092-PE 1
GE19517-PA CG33092-PD 1
GE19517-PA CG33092-PC 1
GE19517-PA CG33092-PB 1
GE19517-PA CG33092-PA 1
GE19517-PA CG6661-PA 2
GE19517-PA CG11140-PS 7
GE19517-PA CG11140-PE 7
GE19517-PA CG11140-PO 7
GE19517-PA CG11140-PQ 7
GE18728-PA CG7380-PA 1
2.g343.t1 CG43720-PD 1
2.g343.t1 CG43720-PF 1
2.g343.t1 CG43720-PJ 1
2.g343.t1 CG43720-PI 1
2.g343.t1 CG43720-PB 1
2.g343.t1 CG43720-PH 1
2.g343.t1 CG43720-PL 1
2.g343.t1 CG43720-PC 1
2.g343.t1 CG43720-PK 1
GE16181-PB CG4353-PA 1
GE16181-PB CG4353-PD 1
GE16181-PB CG4353-PE 1
GE16181-PB CG4353-PC 1
GE16181-PB CG4720-PB 12
GE16181-PB CG4720-PC 12
GE16181-PB CG17342-PB 14
GE16181-PB CG17342-PA 14
GE16181-PB CG17698-PA 15
GE22802-PA CG14743-PB 1
GE22802-PA CG12376-PA 3
GE21208-PA CG13809-PB 1
GE12217-PA CG17950-PC 1
GE12217-PA CG17950-PB 1
GE12217-PA CG17950-PA 1
GE12217-PA CG17921-PA 2
GE12217-PA CG17921-PB 2
GE25221-PA CG7146-PA 1
GE11513-PA CG5339-PA 1
GE10956-PB CG1815-PC 1
GE10956-PB CG1815-PB 1
GE10956-PB CG8569-PA 2
4.g1944.t1 CG42813-PA 1
GE11948-PA CG18540-PB 1
1.g13.t2 CG2674-PJ 1
1.g13.t2 CG2674-PC 1
1.g13.t2 CG2674-PE 1
1.g13.t2 CG2674-PA 1
1.g13.t2 CG2674-PI 1
1.g13.t2 CG2674-PF 1
1.g13.t2 CG2674-PH 1
1.g13.t2 CG2674-PD 1
1.g13.t2 CG2674-PG 1
1.g13.t1 CG2674-PE 1
1.g13.t1 CG2674-PA 1
1.g13.t1 CG2674-PI 1
1.g13.t1 CG2674-PF 1
1.g13.t1 CG2674-PH 1
1.g13.t1 CG2674-PD 1
1.g13.t1 CG2674-PJ 1
1.g13.t1 CG2674-PC 1
1.g13.t1 CG2674-PG 1
1.g13.t1 CG2674-PB 2
GE19088-PA CG17002-PB 1
GE19088-PA CG17002-PD 1
6258.g2484.t1 CG13454-PA 1
GE20277-PA CG32056-PA 1
GE20277-PA CG32056-PB 1
GE20277-PA CG32056-PC 1
GE20277-PA CG1893-PA 2
GE20277-PB CG6577-PA 1
GE20277-PB CG14156-PA 1
GE20277-PB CG32056-PA 2
GE10718-PA CG10513-PB 1
GE10718-PA CG16898-PA 8
GE10718-PB CG10513-PB 1
GE10718-PB CG10514-PA 1
GE10718-PB CG31380-PA 3
GE10718-PB CG33301-PA 7
GE10718-PB CG10675-PA 17
GE26031-PA CG33304-PA 1
GE17616-PA CG32572-PA 1
GE17092-PA CG11177-PA 1
GE22088-PA CG5137-PA 1
GE22088-PA CG3972-PA 11
GE22088-PA CG17577-PA 25
GE22088-PA CG8453-PA 27
GE22088-PA CG10243-PA 27
GE22088-PA CG4486-PA 29
GE17232-PA CG4226-PC 1
GE17232-PA CG6992-PI 1
GE17232-PA CG7234-PI 1
GE17232-PA CG8681-PA 3
GE17232-PA CG8442-PA 10
GE21634-PA CG33275-PA 1
GE21634-PA CG33275-PB 1
GE21634-PA CG33275-PC 1
GE21634-PA CG18214-PC 2
GE21634-PA CG18214-PA 2
GE21634-PA CG18214-PD 3
GE21634-PA CG30456-PB 4
GE21634-PC CG33275-PA 1
GE21634-PC CG33275-PB 1
GE21634-PC CG33275-PC 1
GE21634-PC CG18214-PC 2
GE21634-PC CG18214-PA 2
GE21634-PC CG18214-PD 3
GE21634-PC CG30456-PB 4
GE21634-PB CG33275-PA 1
GE21634-PB CG33275-PB 1
GE21634-PB CG33275-PC 1
GE21634-PB CG18214-PD 3
GE21634-PB CG30456-PB 4
GE21634-PD CG33275-PA 1
GE21634-PD CG33275-PB 1
GE21634-PD CG33275-PC 1
GE21634-PD CG18214-PC 2
GE21634-PD CG18214-PA 2
GE21634-PD CG18214-PD 3
GE21634-PD CG30456-PB 4
GE10236-PA CG31233-PA 1
GE10236-PA CG31343-PA 1
6530.g2796.t1 CG6489-PA 1
6530.g2796.t1 CG31359-PA 1
6530.g2796.t1 CG18743-PA 1
6530.g2796.t1 CG31366-PA 1
6530.g2796.t1 CG5834-PA 1
6530.g2796.t1 CG31449-PA 1
6530.g2796.t1 CG5436-PA 1
6530.g2796.t1 CG7756-PA 1
6530.g2796.t1 CG4264-PB 1
6530.g2796.t1 CG4264-PD 1
6530.g2796.t1 CG4264-PC 1
6530.g2796.t1 CG4264-PA 1
6530.g2796.t1 CG4264-PF 1
6530.g2796.t1 CG4264-PE 1
6530.g2796.t1 CG8937-PA 1
6530.g2796.t1 CG8937-PD 1
6530.g2796.t1 CG8937-PC 1
6530.g2796.t1 CG4147-PC 1
6530.g2796.t1 CG4147-PD 1
6530.g2796.t1 CG4147-PA 1
6530.g2796.t1 CG4147-PB 1
GE21775-PA CG1381-PA 1
GE14430-PA CG42360-PA 1
GE14430-PA CG10889-PA 2
GE11812-PA CG10916-PA 1
GE13598-PA CG30077-PB 1
GE19872-PA CG9701-PA 1
GE21504-PA CG34418-PG 1
GE21504-PA CG34418-PA 1
GE21504-PA CG34418-PC 1
GE21504-PA CG34418-PK 1
GE21504-PA CG34418-PI 1
GE21504-PA CG34418-PB 1
GE21504-PA CG34418-PM 1
GE21504-PA CG34418-PL 1
GE21504-PA CG34418-PF 1
GE21504-PA CG34418-PJ 1
4.g113.t1 CG14305-PD 1
4.g113.t1 CG14305-PC 1
4.g113.t1 CG14305-PA 1
4.g113.t1 CG3105-PA 9
4.g113.t1 CG8789-PC 10
4.g113.t1 CG8789-PB 10
4.g113.t1 CG8789-PA 10
4.g113.t1 CG8789-PD 10
4.g113.t1 CG17256-PA 11
4.g113.t1 CG2845-PB 12
7100.g3020.t1 CG15498-PA 1
7100.g3020.t1 CG34457-PA 2
GE10422-PA CG31033-PC 1
GE10422-PA CG31033-PB 1
GE10422-PA CG31033-PA 1
GE10422-PA CG31033-PE 1
GE10422-PA CG31033-PD 1
GE22542-PA CG3889-PA 1
GE22542-PA CG4697-PA 2
GE19992-PA CG3020-PA 1
GE19992-PA CG42333-PC 1
GE19992-PA CG3139-PE 2
GE19992-PA CG3139-PA 2
GE19992-PA CG3139-PC 2
GE19992-PA CG3139-PB 2
GE19992-PA CG2381-PF 3
GE19992-PA CG2381-PJ 3
GE19992-PA CG2381-PG 3
GE19992-PA CG2381-PE 3
GE19992-PA CG2381-PA 3
GE19992-PA CG10047-PA 4
2.g1506.t3 CG30084-PF 1
2.g1506.t3 CG30084-PQ 1
2.g1506.t3 CG30084-PI 1
2.g1506.t3 CG30084-PM 1
2.g1506.t3 CG30084-PT 3
2.g1506.t3 CG30084-PU 3
2.g1506.t3 CG30084-PR 3
2.g1506.t2 CG30084-PF 1
2.g1506.t2 CG30084-PQ 1
2.g1506.t2 CG30084-PI 1
2.g1506.t2 CG30084-PM 1
2.g1506.t2 CG30084-PG 2
2.g1506.t2 CG30084-PV 2
2.g1506.t2 CG30084-PT 3
2.g1506.t2 CG30084-PR 3
2.g1506.t2 CG30084-PU 3
GE16934-PA CG10742-PB 1
GE16934-PA CG10742-PA 1
GE16934-PA CG4591-PB 2
GE16934-PA CG4591-PA 2
GE16934-PA CG4591-PC 2
GE14003-PA CG13510-PB 1
GE14003-PA CG13510-PA 1
GE14003-PA CG30269-PA 3
GE18219-PA CG15406-PA 1
GE18219-PA CG10960-PA 9
GE18219-PA CG10960-PC 9
GE18219-PA CG30035-PB 13
GE18698-PA CG18174-PA 1
GE18698-PA SN5-PA 2
GE20125-PA CG14122-PA 1
GE20125-PA CG7759-PB 2
GE20125-PA CG7759-PA 2
GE20125-PA CG8378-PA 3
GE24080-PA CG6575-PA 1
GE18358-PA CG12789-PA 1
GE18358-PA CG7228-PF 2
GE18358-PA CG7228-PD 2
GE18358-PA CG7228-PC 2
GE18358-PA CG4280-PC 4
GE18358-PA CG4280-PE 4
GE18358-PA CG4280-PD 4
GE18358-PA CG4280-PB 4
GE18358-PA CG4280-PA 4
GE18358-PA CG31741-PA 5
GE18358-PA CG31783-PA 5
GE19713-PA CG42341-PQ 1
GE19713-PA CG42341-PW 1
GE19713-PA CG42341-PR 1
GE19713-PA CG42341-PO 1
GE19713-PA CG42341-PU 1
GE19713-PA CG42341-PT 1
GE19713-PA CG42341-PP 1
GE19713-PA CG42341-PM 1
GE19713-PA CG3263-PJ 1
GE19713-PA CG3263-PI 1
GE19713-PA CG42341-PZ 1
GE19713-PA CG42341-PA 1
GE19713-PA CG42341-PV 1
GE19713-PA CG42341-PS 1
GE19713-PA CG42341-PN 1
GE19713-PA CG42341-PX 1
GE19713-PA CG15862-PD 3
4.g890.t1 CG18549-PA 1
0.g777.t1 CG17256-PA 11
0.g777.t1 MK1-PC 11
0.g777.t1 CG7717-PD 12
0.g777.t1 CG7717-PB 12
0.g777.t1 CG8789-PD 13
0.g777.t1 CG8789-PC 13
0.g777.t1 CG8789-PB 13
0.g777.t1 CG8789-PA 13
7106.g3025.t1 CG6353-PA 1
GE19067-PA CG9410-PA 1
GE19813-PA CG17943-PA 1
2.g330.t3 CG10443-PI 1
2.g330.t3 CG10443-PF 1
2.g330.t3 CG10443-PG 1
2.g330.t3 CG10443-PA 1
2.g330.t3 CG10443-PD 1
2.g330.t3 CG10443-PB 1
2.g330.t3 CG10443-PH 1
2.g330.t3 CG33484-PJ 13
2.g330.t3 CG33484-PI 13
GE22623-PA CG33768-PA 1
GE22623-PA CG33771-PC 2
GE22623-PA CG33770-PB 3
GE22623-PA CG33767-PA 4
2.g330.t6 CG10443-PF 1
2.g330.t6 CG10443-PA 1
2.g330.t6 CG10443-PB 1
2.g330.t6 CG10443-PI 1
2.g330.t6 CG10443-PG 1
2.g330.t6 CG10443-PD 1
2.g330.t6 CG10443-PH 1
2.g330.t6 CG13521-PA 9
2.g330.t6 CG13521-PB 9
2.g330.t6 CG1915-PS 14
2.g330.t6 CG1915-PT 14
2.g330.t7 CG10443-PG 1
2.g330.t7 CG10443-PD 1
2.g330.t7 CG10443-PF 1
2.g330.t7 CG10443-PA 1
2.g330.t7 CG10443-PI 1
2.g330.t7 CG10443-PB 1
2.g330.t7 CG10443-PH 1
2.g330.t7 CG11516-PG 2
2.g330.t7 CG11516-PF 3
2.g330.t7 CG42256-PH 18
2.g330.t7 CG42256-PG 18
2.g330.t7 CG42256-PO 18
2.g330.t7 CG42256-PL 18
2.g330.t7 CG42256-PM 18
2.g330.t4 CG10443-PF 1
2.g330.t4 CG10443-PB 1
2.g330.t4 CG10443-PA 1
2.g330.t4 CG10443-PH 1
2.g330.t4 CG10443-PI 1
2.g330.t4 CG10443-PD 1
2.g330.t4 CG10443-PG 1
2.g330.t4 CG11516-PA 3
2.g330.t4 CG11516-PC 3
2.g330.t4 CG11516-PB 3
2.g330.t4 CG17800-PP 11
2.g330.t4 CG17800-PO 11
2.g330.t4 CG17800-PH 11
2.g330.t4 CG17800-PS 11
2.g330.t4 CG17800-PV 11
2.g330.t4 CG17800-PR 11
2.g330.t4 CG17800-PX 11
2.g330.t4 CG17800-PC 11
2.g330.t4 CG31190-PC 14
2.g330.t5 CG10443-PF 1
2.g330.t5 CG10443-PA 1
2.g330.t5 CG10443-PB 1
2.g330.t5 CG10443-PI 1
2.g330.t5 CG10443-PG 1
2.g330.t5 CG10443-PD 1
2.g330.t5 CG10443-PH 1
2.g330.t5 CG1084-PA 7
2.g330.t5 CG13521-PA 9
2.g330.t5 CG13521-PB 9
2.g330.t5 CG1915-PW 13
2.g330.t5 CG1915-PQ 13
2.g330.t5 CG1915-PX 13
2.g330.t5 CG1915-PR 13
2.g330.t5 CG42256-PF 16
GE23152-PA CG30371-PA 1
GE23152-PA CG30375-PA 2
GE23152-PA CG10129-PA 8
GE23152-PA CG7142-PA 11
GE23152-PA CG31326-PA 13
GE23152-PA CG30187-PC 14
GE23152-PA CG18223-PA 14
GE13478-PA CG8888-PA 1
GE13478-PA CG12068-PA 2
GE20200-PA CG6097-PA 1
GE20200-PA CG12311-PA 2
GE12105-PB CG8920-PB 1
GE12105-PB CG8920-PF 1
GE12105-PB CG8920-PD 1
GE12105-PB CG8920-PA 1
2.g1593.t1 CG18730-PA 1
2.g1593.t1 CG17876-PA 1
2.g1593.t1 CG10956-PB 1
2.g1593.t1 CG8221-PA 1
2.g1593.t1 CG6687-PA 13
GE12262-PA CG34186-PA 1
3.g986.t1 CG13001-PA 1
GE14196-PA CG6550-PA 1
GE14196-PA CG6345-PA 2
GE18517-PA CG4779-PA 1
GE17577-PA CG1502-PA 1
GE17577-PA CG12410-PA 2
GE21951-PD CG1513-PA 1
GE21951-PD CG1513-PC 1
GE21951-PD CG1513-PB 1
GE10389-PA CG10365-PD 1
GE10389-PA CG10365-PA 1
GE10389-PA CG10365-PB 1
GE10389-PA CG10365-PC 1
GE25274-PD CG2902-PA 1
GE25274-PD CG31547-PB 2
GE25274-PD CG18039-PA 9
GE25274-PD CG15627-PC 9
GE25274-PD CG15627-PB 9
GE25274-PD CG31201-PB 10
GE25274-PD CG4226-PC 14
GE25274-PD CG11155-PB 15
0.g212.t1 CG15820-PA 1
GE22172-PB CG33522-PA 1
GE22172-PB CG33522-PD 1
GE25274-PC CG2902-PA 1
GE25274-PC CG33513-PD 3
GE25274-PC CG33513-PB 3
GE25274-PC CG33513-PA 3
GE25274-PC CG43743-PB 10
GE25274-PC CG43743-PA 10
GE21253-PA CG10923-PA 1
GE21253-PA CG9913-PB 2
GE21253-PA CG8566-PH 6
GE21253-PA CG8566-PC 6
GE21253-PA CG8566-PB 6
GE21253-PA CG10718-PA 11
GE13552-PC CG31678-PC 1
GE13552-PC CG31678-PB 1
GE17898-PA CG12092-PA 1
GE17898-PA CG5722-PD 1
GE17898-PA CG5722-PC 1
GE17898-PA CG5722-PB 1
GE17898-PA CG5722-PA 1
GE17898-PA CG11212-PC 2
GE17898-PA CG11212-PB 2
GE17898-PA CG11212-PA 2
GE25867-PA CG7483-PA 1
GE25867-PA CG9075-PF 1
GE25867-PA CG9075-PE 1
GE25867-PA CG9075-PD 1
GE25867-PA CG9075-PB 1
GE25867-PA CG9075-PC 1
GE25867-PA CG9075-PA 1
GE25867-PA CG4916-PB 2
GE25867-PA CG4916-PA 2
GE25867-PA CG6418-PB 12
GE18648-PA CG31852-PA 1
GE15373-PB CG12334-PA 2
GE15373-PA CG32672-PA 1
GE20140-PA CG5632-PA 1
GE13988-PA CG31911-PA 1
GE13988-PA CG11907-PC 2
GE13988-PA CG11907-PB 2
GE13988-PA CG11907-PA 2
GE16273-PA CG2662-PA 1
GE23521-PA CG7005-PB 1
GE23521-PA CG7005-PA 1
GE23521-PA CG9702-PA 1
GE23521-PA CG9717-PA 1
GE23521-PA CG6928-PD 2
GE23521-PA CG6928-PC 2
GE23521-PA CG6928-PA 2
GE23521-PA CG6928-PB 2
GE21108-PA CG34057-PA 1
GE21108-PA CG34057-PB 1
GE21108-PA CG34056-PA 2
GE21108-PA CG2983-PA 7
GE21108-PA CG18558-PB 8
2.g137.t3 CG5020-PB 1
2.g137.t3 CG5020-PU 1
2.g137.t3 CG5020-PA 1
2.g137.t3 CG5020-PS 1
2.g137.t3 CG5020-PM 1
2.g137.t3 CG5020-PP 1
2.g137.t3 CG5020-PN 1
2.g137.t3 CG5020-PC 1
2.g137.t3 CG5020-PR 1
2.g137.t3 CG5020-PO 1
2.g137.t3 CG5020-PI 1
2.g137.t3 CG5020-PJ 1
2.g137.t3 CG5020-PT 1
2.g137.t3 CG5020-PQ 2
0.g1501.t1 CG32435-PC 1
0.g1501.t1 CG32435-PA 1
0.g1501.t1 CG32435-PB 1
GE18920-PA CG4972-PA 1
GE25791-PA CG1131-PB 1
GE25791-PA CG1131-PC 1
GE25791-PA CG1131-PD 1
GE25791-PA CG1128-PC 1
GE25791-PA CG1128-PD 1
GE25791-PA CG1121-PA 1
GE25791-PA CG2505-PB 1
GE25791-PA CG2505-PA 1
GE25791-PA CG6018-PA 2
GE19391-PA CG13240-PA 1
GE20606-PA NT1-PF 1
GE20606-PA NT1-PD 2
GE17075-PA CG1681-PA 1
GE17075-PA CG30005-PA 4
GE15955-PA CG9723-PA 1
6315.g2575.t1 CG14075-PA 1
GE20684-PA CG14971-PA 1
3.g75.t1 CG14782-PA 1
3.g75.t1 CG14781-PA 2
3.g75.t1 CG6048-PA 6
3.g75.t1 CG4821-PB 13
3.g75.t1 CG4821-PD 13
3.g75.t1 CG4821-PA 13
3.g75.t1 CG4821-PE 13
3.g75.t1 CG11668-PA 15
GE13001-PA CG1071-PA 1
GE13001-PA CG6376-PA 2
GE13001-PA CG6376-PC 2
GE13001-PA CG6376-PB 2
GE13124-PA CG15144-PB 1
GE13124-PA CG15143-PA 1
GE13124-PA CG15145-PA 1
GE24018-PA CG4919-PA 1
GE17793-PA CG17252-PA 1
3.g660.t1 CG1938-PC 1
3.g660.t1 CG1938-PA 1
3.g660.t1 CG1938-PD 1
3.g660.t1 CG1938-PB 1
GE22318-PA CG7177-PD 1
GE22318-PA CG7177-PC 1
GE22318-PA CG7177-PB 1
GE22318-PA CG7177-PA 1
6238.g2439.t1 CG13057-PA 1
GE25268-PA CG14330-PA 1
3820.g1287.t1 CG40064-PD 1
3820.g1287.t1 CG40064-PC 1
3820.g1287.t1 CG12766-PA 4
3820.g1287.t1 CG10863-PA 4
3820.g1287.t1 CG2767-PB 8
GE11496-PA PC300-PA 1
1.g182.t3 CG33543-PD 1
GE20786-PA CG4974-PB 1
GE20786-PA CG4974-PA 1
GE20786-PA CG32026-PA 1
GE20786-PA CG6439-PB 3
GE20786-PA CG6439-PA 3
GE20481-PA CG10144-PA 1
1.g182.t4 CG4233-PA 1
1.g182.t4 CG4233-PB 1
1.g182.t4 CG4233-PC 1
1.g182.t4 CG33543-PD 1
1.g550.t1 CG11328-PH 3
GE20348-PA CG2113-PB 1
1.g550.t2 CG11328-PD 3
1.g550.t2 CG11328-PH 4
GE25822-PA CG13996-PA 1
GE25822-PA CG15625-PA 2
GE22498-PA CG9451-PA 1
GE22498-PA CG7899-PA 4
GE22498-PA CG7899-PB 4
6355.g2622.t1 CG9330-PA 1
6355.g2622.t1 CG9281-PC 3
6355.g2622.t1 CG9281-PB 3
GE12420-PA CG13170-PA 1
GE12850-PA CG6509-PA 1
GE12850-PA CG6509-PB 1
GE12850-PA CG31349-PA 2
GE12850-PA CG43140-PO 2
GE12850-PA CG1725-PP 4
GE12850-PA CG1725-PQ 4
GE12850-PA CG1725-PG 4
GE24496-PA CG6802-PA 1
GE24496-PA CG10094-PB 3
GE24496-PA CG9964-PA 24
6390.g2651.t1 CG7809-PA 1
GE11703-PA CG43729-PB 1
GE11703-PA CG43729-PA 1
GE11703-PA CG43729-PL 1
GE11703-PA CG43729-PK 1
GE11703-PA CG43729-PH 1
GE11703-PA CG43729-PI 1
GE11703-PA CG43729-PJ 1
GE11703-PC CG43729-PA 1
GE11703-PC CG43729-PL 1
GE11703-PC CG43729-PB 1
GE11703-PC CG43729-PH 1
GE11703-PC CG43729-PK 1
GE11703-PC CG43729-PI 1
GE11703-PC CG43729-PJ 1
GE11703-PB CG43729-PA 1
GE11703-PB CG43729-PB 1
GE11703-PB CG43729-PL 1
GE11703-PB CG43729-PH 1
GE11703-PB CG43729-PK 1
6199.g2299.t1 CG11248-PA 1
6199.g2299.t1 CG11248-PB 1
GE11703-PD CG43729-PA 1
GE11703-PD CG43729-PB 1
GE11703-PD CG43729-PL 1
GE11703-PD CG43729-PH 1
GE11703-PD CG43729-PK 1
GE11703-PD CG43729-PI 2
GE11703-PD CG43729-PJ 2
2.g121.t3 CG7100-PF 1
2.g121.t3 CG7100-PD 1
2.g121.t3 CG7100-PH 1
2.g121.t3 CG7100-PB 1
2.g121.t3 CG7100-PE 1
2.g121.t3 CG7100-PG 1
2.g121.t3 CG7100-PL 1
2.g121.t3 CG7100-PK 1
2.g121.t3 CG7100-PA 1
2.g121.t3 CG7100-PC 1
2.g121.t3 CG7100-PI 1
2.g121.t3 CG7100-PJ 1
2.g121.t3 CG42829-PD 1
2.g121.t3 CG42829-PC 1
2.g121.t3 CG3352-PA 3
2.g121.t3 CG7749-PC 4
2.g121.t3 CG7749-PD 4
2.g121.t3 CG6977-PA 7
GE20287-PA CG6674-PA 1
GE21068-PA CG33229-PA 1
2.g1545.t1 CG30277-PA 1
2.g1545.t1 CG3382-PA 1
2.g1545.t1 CG3380-PC 1
2.g1545.t1 CG3380-PB 1
2.g1545.t1 CG3380-PA 1
2.g1545.t1 CG30278-PA 2
GE21299-PA CG4824-PA 1
GE21299-PA CG4824-PB 1
GE21299-PA CG4824-PD 1
GE19936-PA CG14353-PA 1
GE21299-PC CG4824-PA 1
GE21299-PC CG4824-PB 1
GE21299-PC CG4824-PD 1
GE23355-PA CG12770-PB 1
GE23355-PA CG12770-PA 1
2.g912.t1 CG9847-PC 1
2.g912.t1 CG9847-PA 1
GE15847-PB CG14200-PB 1
GE15847-PB CG14200-PC 1
GE15847-PB CG14200-PA 1
GE15667-PA CG15224-PE 1
GE15667-PA CG15224-PJ 2
GE23315-PA CG11334-PB 1
GE23315-PA CG11334-PA 1
GE18463-PD CG6232-PA 1
GE18463-PD CG6232-PB 1
GE18463-PD CG6232-PC 1
GE18463-PD CG33103-PF 2
GE18463-PD CG33103-PG 2
GE18463-PD CG33103-PE 2
GE18463-PD CG33103-PC 2
GE18463-PC CG6232-PB 2
GE18463-PB CG6232-PB 1
GE18463-PB CG6232-PA 1
GE18463-PB CG6232-PC 1
GE18463-PB CG31619-PD 4
GE18463-PB CG31619-PE 4
GE18463-PB CG31619-PC 4
GE18463-PB CG31619-PA 4
GE18463-PA CG6232-PB 1
GE18463-PA CG6232-PA 1
GE18463-PA CG6232-PC 1
GE21060-PA CG6851-PG 1
GE21060-PA CG6851-PF 1
GE21060-PA CG6851-PE 1
GE21060-PA CG6851-PC 1
GE21060-PA CG6851-PA 1
GE21060-PA CG6851-PB 1
GE19646-PA CG6975-PA 1
GE19646-PA CG6975-PB 1
GE11456-PA CG4563-PA 1
GE11456-PA CG8834-PA 2
GE11456-PA CG11407-PA 6
3.g1241.t1 CG11566-PA 1
GE25534-PA CG7671-PA 1
2.g173.t1 CG42389-PE 1
2.g173.t1 CG42389-PG 1
2.g173.t1 CG42389-PF 1
GE13512-PA CG10897-PE 1
GE13512-PA CG10897-PA 1
GE13512-PA CG32346-PI 3
GE13512-PA CG32346-PJ 3
GE13512-PA CG32346-PE 3
GE13512-PA CG32346-PA 3
GE13512-PA CG32346-PB 3
GE13512-PA CG32346-PH 3
GE13512-PA CG2252-PB 4
GE13512-PA CG2252-PF 4
GE13512-PA CG2252-PE 4
GE13512-PA CG2252-PD 4
GE13512-PA CG2252-PC 4
GE13512-PA CG2252-PA 4
GE13512-PA CG4107-PA 4
2.g173.t2 CG42389-PE 1
2.g173.t2 CG42389-PG 1
2.g173.t2 CG42389-PF 1
GE22283-PA CG17033-PA 1
GE22283-PA LA2-PC 3
GE12306-PA CG10122-PA 1
GE12306-PA II215-PA 3
GE10584-PA CG6059-PA 1
GE10584-PA CG40446-PB 2
GE18486-PA CG12299-PA 1
GE20304-PA CG42268-PH 1
GE20304-PA CG42268-PF 1
GE20304-PA CG42268-PL 1
GE20304-PA CG42268-PM 1
GE20304-PA CG42268-PD 1
GE20304-PA CG42268-PI 1
4.g2109.t3 CG11893-PA 1
4.g2109.t3 CG13658-PB 1
4.g2109.t3 CG31300-PA 1
4.g2109.t3 CG31104-PA 1
4.g2109.t3 CG31098-PA 7
4.g2109.t3 CG7135-PA 9
4.g2109.t3 CG32195-PA 12
GE21983-PA CG7002-PA 1
GE21983-PA CG15671-PA 2
GE19620-PA CG8770-PA 1
GE19620-PA CG10545-PG 2
GE19620-PA CG10545-PF 2
GE19620-PA CG10545-PE 2
GE19620-PA CG10545-PC 2
GE19620-PA CG10545-PA 2
GE19620-PA CG10545-PB 2
GE19620-PA CG10763-PA 3
GE19620-PA CG7111-PC 7
GE19620-PA CG7111-PA 7
GE19620-PA CG6577-PA 8
GE19620-PA CG6699-PA 8
4.g744.t1 CG31299-PE 1
4.g744.t1 CG31299-PC 1
4.g744.t1 CG31299-PD 1
4.g744.t1 CG31759-PD 2
4.g744.t1 CG31759-PC 2
GE19620-PB CG8770-PA 1
GE19620-PB CG7568-PD 5
GE19620-PB CG7568-PE 5
GE19620-PB CG7111-PC 7
GE19620-PB CG7111-PA 7
GE19620-PB CG6577-PA 8
GE19620-PB CG6699-PA 8
GE26332-PA CG6046-PA 1
5.g1.t1 CG40625-PB 1
5.g1.t1 CG5670-PH 1
5.g1.t1 CG5670-PG 1
5.g1.t1 CG5670-PF 1
5.g1.t1 CG5670-PA 1
5.g1.t1 CG5670-PE 1
5.g1.t1 CG5670-PC 1
5.g1.t1 CG5670-PB 1
5.g1.t1 CG5670-PI 1
5.g1.t1 CG17923-PB 1
5.g1.t1 CG5670-PD 1
5.g1.t1 CG32451-PC 4
5.g1.t1 CG32451-PF 4
5.g1.t1 CG32451-PE 4
5.g1.t1 CG32451-PA 4
5.g1.t1 CG32451-PD 4
GE14561-PA CG5973-PF 1
GE14561-PA CG5973-PE 1
GE14561-PA CG5973-PD 1
GE14561-PA CG5973-PC 1
GE14561-PA CG5973-PB 1
GE14561-PA CG5973-PA 1
GE14561-PA CG10237-PD 2
GE14561-PA CG10237-PA 2
GE14561-PA CG10237-PC 2
GE14561-PA CG10237-PB 2
GE14561-PA CG5958-PA 3
GE22026-PA CG32145-PB 1
GE22026-PA CG42280-PE 1
GE22026-PA CG32145-PA 1
GE22026-PA CG11319-PA 4
0.g905.t1 CG6128-PB 1
0.g905.t1 CG11714-PA 1
0.g905.t1 CG11714-PB 1
1.g218.t1 CG34049-PB 1
1.g218.t1 CG16995-PA 4
GE13322-PB CG8085-PF 1
GE13322-PB CG8085-PC 1
GE13322-PB CG8085-PE 1
GE13322-PB CG8085-PA 1
GE13322-PB CG8085-PB 1
GE13322-PB CG5344-PB 2
GE13322-PB CG5344-PA 2
GE13322-PB CG42612-PD 4
GE13322-PB CG42612-PA 4
GE13322-PB CG5916-PA 5
GE13322-PB CG7324-PA 6
GE13322-PB CG7324-PB 6
GE12651-PA CG10234-PA 1
GE12651-PA CG9614-PK 5
GE12651-PA CG9614-PJ 6
GE13838-PA CG9218-PZ 1
GE13838-PA CG9218-PO 1
GE13838-PA CG9218-PA 1
GE13838-PA CG9218-PU 1
GE13838-PA CG9218-PH 1
GE13838-PA CG9218-PE 1
GE13838-PA CG9218-PM 1
GE13838-PA CG9218-PL 1
GE13838-PA CG9218-PP 1
GE13838-PA CG9218-PI 1
GE13838-PA CG9218-PB 1
GE13838-PA CG9218-PJ 1
GE13838-PA CG9218-PK 1
GE13838-PA CG9218-PV 1
GE13838-PA CG9218-PT 1
GE13838-PA CG9218-PY 1
GE13838-PA CG9218-PW 1
GE13838-PA CG9218-PG 1
GE13838-PA CG31000-PQ 2
GE13838-PA CG31000-PU 2
GE13838-PA CG31000-PT 2
GE13838-PA CG31000-PS 2
GE13838-PA CG31000-PC 2
GE13838-PA CG31000-PG 2
GE13838-PA CG31000-PM 2
GE13838-PA CG31000-PV 2
GE13838-PA CG31000-PP 2
GE13838-PA CG31000-PN 2
GE13838-PA CG31000-PB 2
GE13838-PA CG31000-PK 2
GE13838-PA CG31000-PJ 2
GE13838-PA CG31000-PI 2
GE13838-PA CG31000-PE 2
GE13838-PA CG31000-PD 2
GE13838-PA CG31000-PA 2
GE13838-PA CG31000-PF 2
GE13838-PA CG31000-PL 2
GE13838-PA CG31000-PY 2
GE13838-PA CG31000-PR 2
GE13838-PA CG31000-PO 2
GE13838-PA CG31000-PH 2
GE13838-PA CG31000-PW 2
GE12453-PA CG8505-PA 1
GE12453-PA CG12330-PA 3
GE12453-PA CG9079-PA 5
GE12453-PA CG13214-PD 5
GE12453-PA CG13214-PC 5
GE12453-PA CG8638-PA 5
GE12453-PA CG18777-PA 7
GE12453-PA CG34270-PA 7
GE20772-PA CG6517-PA 1
GE13799-PA CG13427-PA 1
GE17206-PA CG8128-PA 1
GE21204-PA CG1140-PA 1
GE21204-PA CG1140-PB 1
0.g636.t1 CG7142-PA 12
0.g636.t1 CG31326-PA 12
GE10549-PA CG5596-PB 1
GE14256-PB CG30194-PB 1
GE14256-PB CG30194-PD 1
GE14256-PB CG7400-PC 1
GE14256-PB CG7400-PB 1
GE14256-PB CG7400-PA 1
GE14256-PB CG3394-PB 1
GE14256-PB CG3394-PA 1
GE26194-PA CG5266-PA 1
GE26194-PA CG4569-PA 3
GE26194-PA CG9327-PA 4
GE14378-PA CG3231-PA 1
GE14378-PA CG3231-PB 1
GE16019-PA CG8974-PE 1
GE16019-PA CG8974-PD 1
GE16019-PA CG8974-PB 1
GE16019-PA CG8974-PA 1
GE16019-PA CG8974-PC 1
GE20880-PA CG15269-PA 1
GE20880-PA CG32772-PC 4
GE20880-PA CG1832-PB 4
GE20880-PA CG7672-PA 5
GE20880-PA CG7672-PC 5
GE20880-PA CG8573-PC 6
GE20880-PA CG8573-PB 6
GE20880-PA CG8573-PA 6
GE20880-PA CG3281-PA 7
GE20880-PA CG9215-PA 7
GE20880-PA CG15073-PA 10
GE20880-PA CG7204-PA 11
GE20880-PA CG8388-PA 11
GE20880-PA CG31441-PA 14
GE16839-PA CG2984-PA 1
GE22957-PA CG12780-PA 1
GE22957-PA CG13422-PA 2
GE22957-PA CG30148-PA 4
4.g337.t1 CG17816-PG 1
4.g337.t1 CG17816-PH 1
4.g337.t1 CG17816-PD 1
4.g337.t1 CG17816-PE 1
4.g337.t1 CG17816-PF 2
GE12118-PA CG30154-PA 1
GE25066-PA CG4241-PC 1
GE25066-PA CG4241-PA 1
GE25066-PA CG4241-PB 1
GE25066-PA CG32103-PD 2
GE25066-PA CG32103-PC 2
GE25066-PA CG32103-PE 3
GE25066-PA CG32103-PB 3
GE25066-PA CG16944-PD 4
GE25066-PA CG16944-PC 4
GE25066-PA CG16944-PB 4
GE25066-PA CG16944-PA 4
GE25066-PA CG1683-PB 4
GE25066-PA CG1683-PA 4
GE25066-PA CG18317-PC 7
GE25066-PA CG18317-PD 8
GE25093-PA CG43333-PA 1
GE25093-PA CG3359-PJ 2
GE25093-PA CG3359-PK 2
GE25093-PA CG3359-PI 2
GE25093-PA CG3359-PC 2
GE15526-PA CG6361-PB 1
GE15526-PA CG6361-PA 1
GE15526-PA CG6361-PC 1
GE15526-PA CG6367-PA 2
GE15526-PA CG30083-PB 9
GE15526-PA CG5909-PA 11
GE15526-PA CG33225-PB 13
GE15526-PA CG2105-PB 14
GE15526-PA CG30187-PD 14
GE15526-PA CG30371-PA 14
GE15526-PA CG30088-PB 15
GE15526-PA CG33459-PA 15
GE15526-PA CG6048-PA 16
GE15526-PA CG16996-PA 17
GE15526-PA CG16997-PB 17
1.g179.t1 CG15356-PA 1
1.g179.t1 CG31670-PA 1
1.g179.t1 CG31670-PC 1
1.g179.t1 CG31670-PD 1
1.g179.t1 CG31670-PB 1
1.g179.t1 CG31632-PA 3
1.g179.t1 CG1832-PA 3
1.g179.t1 CG2711-PA 5
1.g179.t1 CG3340-PA 8
1.g179.t1 CG9215-PA 9
1.g179.t1 CG31441-PA 9
1.g179.t1 CG3941-PA 9
1.g179.t1 CG3941-PB 9
1.g179.t1 CG8573-PC 10
1.g179.t1 CG8573-PB 10
1.g179.t1 CG8573-PA 10
1.g179.t1 CG1792-PA 12
1.g179.t1 CG34346-PF 15
1.g179.t2 CG15356-PA 1
1.g179.t2 CG31670-PA 1
1.g179.t2 CG31670-PC 1
1.g179.t2 CG31670-PD 1
1.g179.t2 CG31670-PB 1
1.g179.t2 CG31632-PA 3
1.g179.t2 CG1832-PA 3
1.g179.t2 CG2711-PA 5
1.g179.t2 CG3340-PA 8
1.g179.t2 CG9215-PA 9
1.g179.t2 CG31441-PA 9
1.g179.t2 CG3941-PA 9
1.g179.t2 CG3941-PB 9
1.g179.t2 CG8573-PC 10
1.g179.t2 CG8573-PB 10
1.g179.t2 CG8573-PA 10
1.g179.t2 CG1792-PA 12
GE16650-PA CG11642-PE 1
GE16650-PA CG11642-PD 1
GE16650-PA CG11642-PC 1
GE16650-PA CG11642-PA 1
GE16650-PA CG11642-PB 1
GE14704-PI CG33196-PJ 1
GE14704-PI CG33196-PX 1
GE14704-PI CG33196-PI 1
GE14704-PI CG33196-PP 1
GE14704-PI CG33196-PW 1
GE14704-PI CG33196-PA 1
GE14704-PI CG33196-PU 1
GE14704-PI CG33196-PT 1
GE14704-PI CG33196-PQ 1
GE14704-PI CG33196-PO 1
GE14704-PI CG33196-PY 1
GE14704-PI CG33196-PS 1
GE14704-PI CG33196-PZ 1
GE14704-PI CG33196-PR 1
GE14704-PI CG33196-PV 1
GE14704-PI CG33196-PM 1
GE14704-PI CG7526-PG 6
GE14704-PI CG7526-PF 6
GE14704-PI CG31665-PA 10
GE14704-PH CG33196-PJ 1
GE14704-PH CG33196-PX 1
GE14704-PH CG33196-PI 1
GE14704-PH CG33196-PW 1
GE14704-PH CG33196-PU 1
GE14704-PH CG33196-PP 1
GE14704-PH CG33196-PT 1
GE14704-PH CG33196-PA 1
GE14704-PH CG33196-PQ 1
GE14704-PH CG33196-PO 1
GE14704-PH CG33196-PS 1
GE14704-PH CG33196-PR 1
GE14704-PH CG33196-PY 1
GE14704-PH CG33196-PZ 1
GE14704-PH CG33196-PV 1
GE14704-PH CG33196-PM 1
GE14704-PH CG9572-PC 3
GE14704-PH CG9572-PA 3
GE14704-PH CG9572-PB 3
GE14704-PH CG7526-PC 4
GE14704-PH CG7526-PE 4
GE14704-PH CG7526-PD 4
GE14704-PH CG6383-PC 8
GE14704-PH CG33955-PD 11
GE14704-PH CG33955-PC 11
GE14704-PH CG32702-PB 13
GE25109-PB CG4562-PE 1
GE25109-PB CG4562-PC 1
GE25109-PB CG4562-PA 1
GE25109-PB CG4562-PD 1
GE25109-PB CG4562-PB 1
GE25109-PB CG14709-PB 1
GE25109-PB CG7627-PB 1
GE25109-PB CG7627-PA 1
GE25109-PB CG31793-PA 1
GE25109-PB CG9270-PC 1
GE25109-PB CG31792-PC 1
GE25109-PB CG31792-PB 1
GE25109-PB CG8799-PB 1
GE25109-PB CG11897-PA 1
GE25109-PB CG11897-PB 1
GE25109-PB CG10505-PA 1
GE25109-PB CG11898-PB 1
GE25109-PB CG5789-PB 1
GE25109-PB CG5789-PA 1
GE25109-PB CG6214-PK 1
GE25109-PB CG6214-PM 1
GE25109-PB CG6214-PN 1
GE25109-PB CG6214-PF 1
GE25109-PB CG6214-PJ 1
GE25109-PB CG6214-PI 1
GE25109-PB CG6214-PH 1
GE25109-PB CG6214-PE 1
GE25109-PB CG6214-PB 1
GE25109-PB CG6214-PO 1
GE25109-PB CG6214-PA 1
GE25109-PB CG6214-PD 1
GE25109-PB CG6214-PC 1
GE25109-PB CG6214-PL 1
GE25109-PB CG6214-PG 1
GE25109-PB CG6214-PQ 1
GE25109-PB CG6214-PP 1
GE14704-PE CG33196-PJ 1
GE14704-PE CG33196-PX 1
GE14704-PE CG33196-PI 1
GE14704-PE CG33196-PP 1
GE14704-PE CG33196-PA 1
GE14704-PE CG33196-PW 1
GE14704-PE CG33196-PU 1
GE14704-PE CG33196-PT 1
GE14704-PE CG33196-PQ 1
GE14704-PE CG33196-PO 1
GE14704-PE CG33196-PR 1
GE14704-PE CG33196-PS 1
GE14704-PE CG33196-PY 1
GE14704-PE CG33196-PZ 1
GE14704-PE CG33196-PV 1
GE14704-PE CG33196-PM 1
GE14704-PE CG9572-PC 3
GE14704-PE CG9572-PA 3
GE14704-PE CG9572-PB 3
GE14704-PE CG31665-PA 9
GE14704-PD CG33196-PW 1
GE14704-PD CG33196-PV 1
GE14704-PD CG33196-PR 1
GE14704-PD CG33196-PQ 1
GE14704-PD CG33196-PS 1
GE14704-PD CG33196-PO 1
GE14704-PD CG33196-PY 1
GE14704-PD CG33196-PP 1
GE14704-PD CG33196-PZ 1
GE14704-PD CG33196-PA 1
GE14704-PD CG33196-PI 1
GE14704-PD CG33196-PT 1
GE14704-PD CG33196-PJ 1
GE14704-PD CG33196-PM 1
GE14704-PD CG33196-PU 1
GE14704-PD CG33196-PX 1
GE14704-PD CG9572-PC 2
GE14704-PD CG9572-PB 2
GE14704-PD CG9572-PA 2
GE14704-PD CG12063-PA 5
GE14704-PD CG1499-PD 5
GE14704-PD CG1499-PC 5
GE14704-PD CG13207-PB 5
GE14704-PD CG13207-PA 5
GE14704-PD CG13207-PD 5
GE14704-PD CG13207-PC 5
GE14704-PG CG33196-PJ 1
GE14704-PG CG33196-PX 1
GE14704-PG CG33196-PI 1
GE14704-PG CG33196-PW 1
GE14704-PG CG33196-PP 1
GE14704-PG CG33196-PA 1
GE14704-PG CG33196-PU 1
GE14704-PG CG33196-PT 1
GE14704-PG CG33196-PQ 1
GE14704-PG CG33196-PO 1
GE14704-PG CG33196-PS 1
GE14704-PG CG33196-PR 1
GE14704-PG CG33196-PY 1
GE14704-PG CG33196-PZ 1
GE14704-PG CG33196-PV 1
GE14704-PG CG33196-PM 1
GE14704-PG CG9572-PC 3
GE14704-PG CG9572-PA 3
GE14704-PG CG9572-PB 3
GE14704-PG CG7526-PC 4
GE14704-PG CG7526-PE 4
GE14704-PG CG7526-PD 4
GE14704-PG CG6383-PC 8
GE14704-PG CG31665-PC 12
GE14704-PF CG33196-PJ 1
GE14704-PF CG33196-PX 1
GE14704-PF CG33196-PI 1
GE14704-PF CG33196-PP 1
GE14704-PF CG33196-PW 1
GE14704-PF CG33196-PA 1
GE14704-PF CG33196-PU 1
GE14704-PF CG33196-PT 1
GE14704-PF CG33196-PQ 1
GE14704-PF CG33196-PO 1
GE14704-PF CG33196-PS 1
GE14704-PF CG33196-PR 1
GE14704-PF CG33196-PY 1
GE14704-PF CG33196-PZ 1
GE14704-PF CG33196-PV 1
GE14704-PF CG33196-PM 1
GE14704-PF CG9572-PC 3
GE14704-PF CG9572-PB 3
GE14704-PF CG9572-PA 3
GE14704-PF CG7526-PC 4
GE14704-PF CG7526-PE 4
GE14704-PF CG7526-PD 4
GE14704-PF CG31665-PB 10
GE14704-PA CG33196-PA 1
GE14704-PA CG33196-PZ 1
GE14704-PA CG33196-PW 1
GE14704-PA CG33196-PI 1
GE14704-PA CG33196-PM 1
GE14704-PA CG33196-PX 1
GE14704-PA CG33196-PJ 1
GE14704-PA CG33196-PV 1
GE14704-PA CG33196-PT 1
GE14704-PA CG33196-PO 1
GE14704-PA CG33196-PQ 1
GE14704-PA CG33196-PR 1
GE14704-PA CG33196-PU 1
GE14704-PA CG33196-PS 1
GE14704-PA CG33196-PY 1
GE14704-PA CG33196-PP 1
GE14704-PA CG9572-PC 2
GE14704-PA CG9572-PB 2
GE14704-PA CG9572-PA 2
GE14704-PA CG7802-PB 4
GE14704-PA CG7802-PA 4
GE14704-PA CG13207-PB 5
GE14704-PA CG13207-PA 5
GE14704-PA CG13207-PD 5
GE14704-PA CG13207-PC 5
GE14704-PC CG33196-PW 1
GE14704-PC CG33196-PV 1
GE14704-PC CG33196-PR 1
GE14704-PC CG33196-PQ 1
GE14704-PC CG33196-PS 1
GE14704-PC CG33196-PO 1
GE14704-PC CG33196-PY 1
GE14704-PC CG33196-PZ 1
GE14704-PC CG33196-PP 1
GE14704-PC CG33196-PA 1
GE14704-PC CG33196-PI 1
GE14704-PC CG33196-PJ 1
GE14704-PC CG33196-PT 1
GE14704-PC CG33196-PU 1
GE14704-PC CG33196-PM 1
GE14704-PC CG33196-PX 1
GE14704-PC CG7526-PG 5
GE14704-PC CG7526-PF 5
GE14704-PC CG31665-PA 9
GE14704-PB CG33196-PW 1
GE14704-PB CG33196-PA 1
GE14704-PB CG33196-PZ 1
GE14704-PB CG33196-PM 1
GE14704-PB CG33196-PI 1
GE14704-PB CG33196-PV 1
GE14704-PB CG33196-PT 1
GE14704-PB CG33196-PQ 1
GE14704-PB CG33196-PR 1
GE14704-PB CG33196-PO 1
GE14704-PB CG33196-PJ 1
GE14704-PB CG33196-PX 1
GE14704-PB CG33196-PS 1
GE14704-PB CG33196-PY 1
GE14704-PB CG33196-PU 1
GE14704-PB CG33196-PP 1
GE14704-PB CG9572-PC 2
GE14704-PB CG9572-PA 2
GE14704-PB CG9572-PB 2
GE14704-PB CG7802-PB 4
GE14704-PB CG7802-PA 4
GE14704-PB CG13207-PB 5
GE14704-PB CG13207-PA 5
GE14704-PB CG13207-PD 5
GE14704-PB CG13207-PC 5
GE15258-PA CG12473-PF 1
GE15258-PA CG12473-PE 1
GE16867-PA CG15573-PB 1
GE24249-PA CG3505-PA 1
GE24249-PA CG11313-PB 8
GE24249-PA CG31219-PB 11
GE24249-PA CG8213-PC 18
GE24249-PA CG13430-PB 18
GE24249-PA CG13430-PA 18
GE24249-PA CG8586-PA 19
GE24249-PA CG18477-PA 20
GE24249-PA CG31780-PB 20
GE24249-PA CG12386-PA 20
GE24249-PA CG9564-PC 21
1.g1006.t1 CG13091-PA 1
1.g1006.t1 CG13090-PA 1
1.g1006.t1 CG10097-PB 1
1.g1006.t1 CG17562-PA 2
1.g1006.t1 CG17560-PA 5
1.g1006.t1 CG1443-PA 8
GE16703-PA CG11561-PA 1
GE19654-PA CG6951-PA 1
GE19654-PA CG6951-PB 1
GE14425-PA CG3548-PA 1
GE25264-PA CG5824-PA 1
GE21519-PA CG5592-PA 1
GE21519-PA CG14856-PA 11
GE21519-PA CG9317-PB 11
GE21519-PA CG14857-PA 13
GE21519-PA CG7442-PA 15
GE21519-PA CG6126-PA 18
GE17416-PA CG8264-PA 1
GE11666-PA CG9305-PA 1
4.g675.t1 CG17117-PA 1
4.g675.t1 CG17117-PC 1
4.g675.t1 CG17117-PB 1
4.g675.t1 CG17117-PH 1
4.g675.t1 CG17117-PD 1
GE13686-PA CG42379-PB 1
GE13686-PA CG42379-PA 1
GE13686-PA CG42381-PA 1
GE22107-PA CG5535-PC 1
GE22107-PA CG5535-PB 1
GE22107-PA CG11128-PB 1
GE22107-PA CG11128-PC 1
GE22107-PA CG11128-PA 1
GE22107-PA CG7255-PH 3
GE22107-PA CG7255-PF 3
GE12990-PA CG18362-PM 1
GE12990-PA CG18362-PL 1
GE12990-PA CG18362-PK 1
GE12990-PA CG18362-PJ 1
GE12990-PA CG18362-PI 1
GE12990-PA CG18362-PH 1
GE12990-PA CG18362-PG 1
GE12990-PA CG18362-PF 1
GE12990-PA CG18362-PA 1
GE12990-PA CG18362-PB 1
GE12990-PA CG18362-PC 1
GE12990-PA CG18362-PE 1
GE12990-PA CG18362-PD 1
GE12990-PA CG3350-PA 2
2.g474.t1 CG3991-PD 1
2.g474.t1 CG3991-PA 1
GE17944-PA CG17596-PA 1
GE17944-PA CG10539-PA 2
GE17944-PA CG2049-PE 13
GE17944-PA CG2049-PM 14
GE17944-PA CG2049-PI 14
GE19950-PB CG13695-PB 1
GE19380-PA CG18096-PA 1
GE19380-PA CG7052-PC 1
GE19380-PA CG7052-PB 1
GE19380-PA CG7052-PA 1
GE19380-PA CG7052-PD 1
GE19380-PA CG7052-PE 1
GE19380-PA CG7653-PB 1
GE19380-PA CG10363-PA 1
GE19380-PA CG10363-PC 1
GE19380-PA CG10363-PB 1
GE19380-PA CG10363-PD 1
GE19380-PA CG7068-PA 1
GE19380-PB CG18096-PA 1
GE19380-PB CG7052-PC 1
GE19380-PB CG7052-PB 1
GE19380-PB CG7052-PA 1
GE19380-PB CG7052-PD 1
GE19380-PB CG7052-PE 1
GE19380-PB CG7653-PB 1
GE19380-PB CG10363-PA 1
GE19380-PB CG10363-PC 1
GE19380-PB CG10363-PB 1
GE19380-PB CG10363-PD 1
GE19380-PB CG7068-PA 1
GE19380-PC CG18096-PA 1
GE19380-PC CG7052-PC 1
GE19380-PC CG7052-PB 1
GE19380-PC CG7052-PA 1
GE19380-PC CG7052-PD 1
GE19380-PC CG7052-PE 1
GE19380-PC CG7653-PB 1
GE19380-PC CG10363-PA 1
GE19380-PC CG10363-PC 1
GE19380-PC CG10363-PB 1
GE19380-PC CG10363-PD 1
GE19380-PC CG7068-PA 1
GE22064-PA BP2-PA 1
GE22064-PA BP2-PB 1
GE22064-PA BP2-PD 1
GE22064-PA BP3-PA 4
GE25861-PA CG11671-PA 1
GE25861-PA CG3740-PA 2
GE14398-PA CG3411-PA 1
GE21305-PA CG7015-PB 1
GE21305-PA CG7015-PA 1
GE21305-PA CG7015-PC 1
GE19667-PA RF1-PG 1
GE19667-PA RF1-PA 1
GE19667-PA RF1-PF 1
GE19667-PA RF1-PE 1
GE19667-PA RF1-PB 1
GE19667-PA RF1-PC 1
GE19667-PA RF1-PH 1
GE19667-PA RF1-PI 1
GE24737-PA CG12948-PA 1
GE13526-PA CG9033-PB 1
GE13526-PA CG8666-PB 2
GE13526-PA CG9494-PB 2
GE13526-PA CG9494-PA 2
GE13526-PA CG10106-PA 6
GE18712-PA CG8886-PB 1
1.g1309.t1 CG42692-PB 1
GE11763-PA CG8443-PA 1
GE25800-PA CG9078-PA 1
GE20394-PA CG34416-PK 1
GE20394-PA CG34416-PR 1
GE20394-PA CG34416-PN 1
GE20394-PA CG34416-PJ 1
GE20394-PA CG34416-PP 1
GE20394-PA CG34416-PS 1
GE20394-PA CG34416-PL 1
GE20394-PA CG34416-PT 1
GE20394-PA CG34416-PG 1
GE20394-PA CG34416-PM 1
GE20394-PA CG34416-PQ 1
GE20394-PA CG34416-PF 1
GE20394-PA CG42734-PU 1
GE20394-PA CG1651-PF 1
GE20394-PA CG1651-PE 1
GE20394-PA CG1651-PD 1
GE20394-PA CG1651-PC 1
GE20394-PA CG1651-PA 1
GE20394-PA CG1651-PB 1
GE20394-PA CG34416-PE 1
GE20394-PA CG11020-PD 2
GE20394-PA CG4719-PA 3
GE20394-PA CG4719-PB 3
1.g1313.t2 CG32975-PH 1
1.g1313.t2 CG32975-PD 1
1.g1313.t2 CG32975-PB 1
1.g1313.t2 CG32538-PE 2
1.g1313.t2 CG32538-PD 2
1.g1313.t2 CG32538-PA 2
1.g1313.t2 CG6798-PA 10
1.g1313.t3 CG32975-PH 1
1.g1313.t3 CG32975-PD 1
1.g1313.t3 CG32975-PB 1
1.g1313.t3 CG32538-PE 1
1.g1313.t3 CG32538-PD 1
1.g1313.t3 CG32538-PA 1
1.g1313.t3 CG4128-PG 1
1.g1313.t3 CG4128-PB 1
1.g1313.t3 CG4128-PC 1
1.g1313.t3 CG4128-PH 1
1.g1313.t3 CG4128-PA 1
1.g1313.t3 CG4128-PD 1
1.g1313.t3 CG4128-PE 1
1.g1313.t3 CG6798-PB 8
6404.g2679.t2 CG18803-PB 1
6404.g2679.t2 CG18803-PA 1
6404.g2679.t2 CG18803-PC 1
GE16012-PA CG9045-PE 1
GE16012-PA CG9045-PC 1
GE16012-PA CG9045-PD 1
GE16012-PA CG9045-PB 1
GE16012-PA CG9045-PA 1
GE10372-PA CG31225-PB 1
GE13931-PA CG5738-PG 1
GE13931-PA CG5738-PF 1
GE13931-PA CG5738-PE 1
GE13931-PA CG5738-PD 1
GE13931-PA CG5738-PC 1
GE13931-PA CG5738-PA 1
GE13931-PA CG5738-PB 1
GE13931-PA CG11491-PL 2
GE13931-PA CG11491-PN 2
GE13931-PA CG43860-PF 2
GE13931-PA CG43860-PD 2
GE13931-PA CG43860-PB 2
GE13931-PA CG43860-PA 2
GE13931-PA CG11491-PM 2
GE13931-PA CG9097-PB 3
GE13931-PA CG1856-PG 4
GE13931-PA CG1856-PA 4
GE13931-PA CG1856-PB 4
GE13931-PA CG1856-PE 4
GE13931-PA CG12052-PM 4
GE13931-PA CG43365-PH 4
GE13931-PA CG43365-PE 4
GE13931-PA CG43365-PD 4
GE13931-PA CG11494-PB 4
GE13931-PA CG11494-PA 4
GE13931-PA CG43365-PI 4
GE13931-PA CG43365-PG 4
GE13931-PA CG12052-PV 4
GE13931-PA CG12052-PQ 4
GE13931-PA CG12052-PR 4
GE13931-PA CG12052-PG 4
GE13931-PA CG14307-PD 5
GE16082-PA CG9504-PA 1
GE16082-PA CG6728-PA 11
GE16872-PA CG6133-PA 1
GE10609-PA CG6354-PI 1
GE10609-PA CG6354-PF 1
GE10609-PA CG6354-PB 1
GE10609-PA CG6354-PH 1
GE10609-PA CG6354-PE 1
GE10609-PA CG6354-PD 1
GE10609-PA CG6354-PG 1
GE10609-PA CG6354-PC 1
GE10609-PA CG6354-PA 1
GE10609-PA CG10377-PE 6
GE10609-PA CG10377-PD 6
GE10609-PA CG10377-PH 6
GE10609-PA CG10377-PG 6
GE10609-PA CG10377-PF 6
GE10609-PA CG10377-PB 6
GE10609-PA CG10377-PC 6
GE10609-PA CG10377-PA 6
GE10609-PA CG16901-PC 7
GE10609-PA CG16901-PE 7
GE10609-PA CG32169-PE 8
GE10609-PA CG32169-PC 8
GE10609-PB CG6354-PG 1
GE10609-PB CG6354-PC 1
GE10609-PB CG6354-PA 1
GE10609-PB CG6354-PI 1
GE10609-PB CG6354-PF 1
GE10609-PB CG6354-PB 1
GE10609-PB CG6354-PH 1
GE10609-PB CG6354-PE 1
GE10609-PB CG6354-PD 1
GE10609-PB CG16901-PC 7
GE10609-PB CG16901-PE 7
GE10609-PB CG32169-PC 8
GE10609-PB CG32169-PE 8
GE20934-PA CG7971-PF 2
GE25370-PA CG18143-PA 1
4.g419.t1 CG31463-PA 1
4.g419.t1 CG31464-PB 2
GE24539-PA CG12256-PA 1
GE24539-PA CG17404-PB 2
GE24539-PA CG7142-PA 9
GE24539-PA CG32523-PA 10
GE24539-PA CG33160-PA 11
GE24539-PA CG4821-PB 11
GE24539-PA CG4821-PE 11
GE24539-PA CG4821-PD 11
GE24539-PA CG30098-PA 12
GE24539-PA CG31326-PA 13
GE24539-PA CG4653-PA 14
2.g1759.t1 IF6-PA 1
GE17042-PA CG2200-PA 1
GE10611-PA CG6378-PA 1
GE16887-PA CG2875-PA 1
GE16887-PA CG2875-PB 1
GE14323-PA CG5532-PA 1
GE14238-PA CG9826-PA 1
GE14238-PA CG9826-PB 1
GE14238-PA CG30265-PA 1
GE14238-PA CG9825-PA 1
GE14238-PA CG12490-PB 1
GE14238-PA CG7881-PA 1
GE14238-PA CG30272-PA 1
GE14238-PA CG2003-PB 2
GE14238-PA CG2003-PA 2
GE14238-PA CG15096-PB 3
GE14238-PA CG15096-PA 3
GE14238-PA CG8791-PA 5
GE14238-PA FS10-PA 10
GE14238-PA CG5304-PA 11
GE14238-PA FS3-PA 12
GE14238-PA CG9864-PA 13
GE16324-PA CG43689-PG 2
GE16324-PA CG43689-PE 2
0.g1443.t1 CG11306-PA 1
GE21630-PA CG7526-PC 1
GE21630-PA CG7526-PE 1
GE21630-PA CG7526-PD 1
GE21630-PA CG7526-PG 1
GE21630-PA CG7526-PF 1
GE21630-PA CG33196-PM 8
GE24598-PA CG30446-PA 1
GE24598-PA CG30445-PA 1
GE24598-PA CG3454-PC 1
GE24598-PA CG3454-PB 1
GE24598-PA CG3454-PA 1
GE24598-PA CG10697-PD 2
GE24598-PA CG10697-PB 2
GE24598-PA CG10697-PC 2
GE24598-PA CG10501-PA 3
GE24598-PA CG14994-PC 6
GE24598-PA CG14994-PA 6
GE24598-PA CG14994-PB 6
GE18933-PA CG5091-PB 1
GE18933-PA CG5091-PA 1
GE18933-PA CG4542-PA 2
GE25772-PA CG18748-PC 1
GE25772-PA CG18748-PB 1
GE25772-PA CG1105-PA 6
GE25772-PA CG2641-PA 8
GE24880-PA CG2341-PA 1
GE24880-PA CG9290-PA 10
GE12142-PA CG15225-PA 1
GE20315-PA CG8985-PB 1
GE20315-PA CG8985-PA 1
GE20315-PA CG43745-PB 1
GE20315-PA CG43745-PA 1
GE20315-PA CG43745-PC 1
GE20315-PA CG13229-PC 2
GE20315-PA CG13229-PB 2
GE20315-PA CG13229-PA 2
GE19113-PA CG33140-PA 1
GE19113-PA CG30384-PA 2
GE16932-PA CG2655-PA 1
GE12232-PA CG9304-PA 1
GE16671-PA CG11381-PA 1
4.g233.t1 CG5412-PA 1
4.g233.t1 CG5417-PB 2
0.g1579.t1 CG5498-PB 1
GE20190-PA CG32085-PA 1
GE20190-PA CG9003-PE 3
GE20190-PA CG9003-PG 3
GE20190-PA CG9003-PD 3
GE20190-PA CG9003-PA 3
GE20190-PA CG9003-PB 3
GE20190-PA CG9003-PC 3
GE20190-PA CG9003-PF 3
GE20190-PA CG4221-PA 4
GE20852-PA CG14177-PA 1
GE19301-PA CG1698-PA 1
GE19301-PA CG4476-PB 1
GE19301-PA CG15279-PA 1
GE19301-PA CG15279-PB 1
GE19301-PA CG15279-PD 1
GE19301-PA CG8850-PA 1
GE19301-PA CG8850-PB 1
GE19301-PA CG15088-PD 1
GE19301-PA CG15444-PF 6
GE19301-PA CG15444-PE 6
GE19301-PA CG15444-PB 6
GE19301-PA CG15444-PC 6
GE19301-PA CG7075-PB 7
GE19301-PA CG10804-PB 8
GE19301-PA CG10804-PC 8
GE12291-PA CG10153-PA 1
GE18743-PA CG8419-PA 1
GE10441-PA CG7581-PA 1
GE10441-PA CG12782-PA 3
GE15156-PA CG17239-PA 1
GE15156-PA CG17240-PA 2
GE15156-PA CG31954-PA 9
GE15156-PA CG4914-PA 14
GE15156-PA CG34350-PB 17
GE15156-PA CG34350-PA 17
GE15156-PA CG9733-PA 17
GE15156-PA CG18478-PA 21
GE15156-PA CG31827-PA 21
GE15156-PA CG3505-PA 22
GE15156-PA CG6592-PA 23
GE26211-PA CG6234-PA 1
GE11655-PA CG9302-PA 1
GE11655-PA CG1837-PC 2
GE11655-PA CG1837-PB 2
GE11655-PA CG1837-PA 2
GE12688-PA CG10641-PA 1
GE12688-PA CG14861-PA 2
5.g10.t4 CG2052-PA 1
5.g10.t4 CG2052-PF 1
5.g10.t4 CG2052-PE 1
5.g10.t4 CG2052-PC 1
5.g10.t4 CG2052-PD 1
5.g10.t4 CG2052-PB 1
GE15275-PA CG31941-PB 1
GE12766-PA CG17928-PB 1
GE12766-PA CG17928-PA 1
GE12766-PA CG13279-PB 2
GE12766-PA CG13279-PA 2
GE12045-PA CG10073-PA 1
GE12045-PA CG10073-PC 1
GE12045-PA CG10081-PA 1
GE12045-PA CG30047-PA 1
GE12045-PA CG30049-PA 1
GE12045-PA CG30043-PA 1
GE12045-PA CG33012-PC 1
GE12045-PA CG13160-PA 1
GE12045-PA CG13160-PB 1
GE12045-PA CG11961-PB 1
GE12045-PA CG11961-PC 1
GE12045-PA CG11961-PA 1
GE12045-PA CG10062-PB 1
GE12045-PA CG10062-PA 1
GE12045-PA CG9416-PA 1
GE12045-PA CG33013-PD 2
GE12839-PA CG7222-PA 1
GE12839-PA CG12231-PA 2
4.g408.t1 CG9656-PA 1
4.g408.t1 CG9656-PB 2
4.g408.t1 CG9656-PC 2
4.g408.t1 CG3992-PB 4
4.g408.t1 CG3992-PE 4
0.g681.t1 CG8601-PA 1
0.g681.t1 CG8605-PA 1
0.g681.t1 CG8601-PD 1
0.g681.t1 CG42307-PC 2
0.g681.t1 CG42307-PB 2
0.g681.t1 CG42307-PA 2
GE25107-PA CG4550-PA 1
GE25107-PA CG16740-PA 1
GE25107-PA CG5192-PB 2
GE25107-PA CG6515-PA 11
GE19817-PA CG7579-PA 1
4.g1646.t3 CG6747-PB 1
4.g1646.t3 CG6747-PD 1
4.g1646.t3 CG6747-PE 1
4.g1646.t3 CG6747-PC 1
4.g1646.t3 CG4370-PA 2
4.g1646.t3 CG4370-PC 2
GE13251-PA CG17137-PB 1
GE13251-PA CG17137-PA 1
GE13251-PA CG6647-PE 2
GE13251-PA CG6647-PD 2
GE13251-PA CG6647-PC 2
GE13251-PA CG6647-PB 2
GE13251-PA CG6647-PA 2
4.g1646.t1 CG6747-PB 1
4.g1646.t1 CG6747-PD 1
4.g1646.t1 CG6747-PE 1
4.g1646.t1 CG6747-PC 1
4.g1646.t1 CG4370-PB 2
4.g1646.t1 CG4370-PA 2
4.g1646.t1 CG4370-PC 2
GE17268-PA CG18734-PI 1
GE17268-PA CG18734-PF 1
GE17268-PA CG18734-PD 1
GE17268-PA CG18734-PG 1
GE17268-PA CG18734-PE 1
GE17268-PA CG18734-PC 1
GE17268-PA CG18734-PA 1
GE17268-PA CG18734-PB 1
GE17268-PA CG18734-PH 1
GE17268-PA CG10772-PC 1
GE17268-PA CG10772-PD 1
GE17268-PA CG10772-PF 1
GE17268-PA CG10772-PE 1
GE17268-PA CG10772-PA 1
GE17268-PA CG10772-PB 1
GE17268-PA CG6438-PA 2
GE14094-PA CG8435-PA 1
GE14094-PA CG15084-PA 2
GE25020-PD CG3671-PF 1
GE25020-PD CG3671-PG 1
GE25020-PD CG3671-PE 1
GE25020-PD CG3671-PD 1
GE25020-PD CG3671-PB 1
GE25020-PD CG3671-PH 1
GE22293-PA CG5389-PA 1
GE22293-PA CG11154-PA 1
GE22293-PA CG11154-PB 2
GE10139-PB CG1411-PE 1
GE10139-PB CG1411-PA 1
GE10139-PB CG1411-PB 1
GE10139-PB CG1411-PC 1
3.g35.t1 CG5227-PC 1
3.g35.t1 CG5227-PF 1
3.g35.t1 CG5227-PE 1
3.g35.t1 CG5227-PD 1
3.g35.t1 CG5227-PB 1
3.g35.t1 CG5227-PA 1
3.g35.t2 CG5227-PC 1
3.g35.t2 CG5227-PF 1
3.g35.t2 CG5227-PE 1
3.g35.t2 CG5227-PD 1
3.g35.t2 CG5227-PB 1
3.g35.t2 CG5227-PA 1
3.g35.t3 CG5227-PF 1
3.g35.t3 CG5227-PE 1
3.g35.t3 CG5227-PD 1
3.g35.t3 CG5227-PB 1
3.g35.t3 CG5227-PA 1
3.g35.t3 CG5227-PC 1
GE16298-PA CG32498-PB 1
GE16298-PA CG32498-PJ 1
GE16298-PA CG32498-PI 1
GE16298-PA CG32498-PD 1
GE16298-PA CG32498-PM 1
GE16298-PA CG32498-PA 1
GE16298-PA CG32498-PC 1
GE16298-PA CG32498-PG 1
GE16298-PA CG32498-PN 1
GE16298-PA CG32498-PE 1
GE16298-PA CG32498-PF 1
GE16298-PA CG32498-PL 1
GE16298-PA CG14940-PA 2
GE16298-PA CG42325-PI 2
GE21945-PA CG11271-PB 1
GE11383-PA CG31842-PA 1
GE12521-PA CG4062-PA 1
GE12521-PA CG4062-PB 1
GE12521-PA CG5660-PA 1
GE13442-PA CG8819-PC 1
GE13442-PA CG8821-PB 1
GE13442-PA CG17117-PG 4
GE25158-PA CG5454-PA 1
GE16502-PA CG14817-PA 1
GE22319-PA CG7181-PA 1
GE25020-PA CG3671-PE 1
GE25020-PA CG3671-PD 1
GE25020-PA CG3671-PB 1
GE25020-PA CG3671-PH 1
GE25020-PA CG3671-PG 1
GE25020-PA CG3671-PF 1
GE10901-PA CG1322-PA 1
GE10901-PA CG1322-PB 1
GE10901-PA CG1322-PE 1
1.g1047.t1 CG4405-PE 1
1.g1047.t1 CG4405-PD 1
1.g1047.t1 CG4405-PA 1
1.g1047.t1 CG4405-PB 1
1.g1047.t1 CG4405-PC 2
GE16393-PA CG4202-PA 1
0.g1163.t1 CG4879-PB 1
0.g1163.t1 CG4879-PA 1
0.g1163.t1 CG4879-PC 1
0.g1163.t1 CG6920-PA 2
0.g1163.t1 CG7487-PA 3
GE11755-PA CG8425-PB 1
GE11755-PA CG8425-PA 1
GE11755-PA CG8424-PA 2
GE14007-PA CG4250-PA 1
GE24969-PA CG6376-PA 1
GE24969-PA CG6376-PC 1
GE24969-PA CG6376-PB 1
GE24969-PA CG1071-PA 2
GE25755-PA CG2791-PB 1
GE25755-PA CG2791-PF 1
GE25755-PA CG2791-PA 1
GE25755-PA CG2791-PD 1
GE25755-PA CG2791-PE 1
GE24014-PA CG30502-PB 1
GE18759-PC CG31901-PA 1
GE26461-PC CG1869-PA 1
GE26461-PC CG14955-PD 1
GE26461-PC CG43374-PI 4
GE26461-PC CG43374-PH 4
GE26461-PA CG1869-PA 1
GE26461-PA CG18140-PA 2
GE26461-PA CG18140-PC 2
GE26461-PA CG18140-PB 2
GE26461-PA CG43374-PF 4
GE26461-PA CG43374-PG 4
GE26461-PA CG43374-PK 4
GE26461-PA CG43374-PC 4
GE16405-PA CG42399-PB 1
GE16405-PA CG42399-PC 1
GE26461-PD CG1869-PA 1
GE26461-PD CG18140-PA 2
GE26461-PD CG18140-PC 2
GE26461-PD CG18140-PB 2
GE26461-PD CG9357-PA 3
GE26461-PD CG43374-PF 4
GE26461-PD CG43374-PG 4
GE26461-PD CG43374-PK 4
GE26461-PD CG43374-PC 4
GE19399-PA CG15255-PA 1
GE19399-PA CG15253-PA 3
GE22411-PA CG5517-PB 1
GE22411-PA CG2025-PA 2
GE14150-PD CG8183-PA 1
GE14150-PD CG8183-PC 1
GE14150-PD CG8183-PE 1
GE14150-PD CG8183-PD 1
GE14150-PD CG8566-PH 1
GE14150-PD CG8566-PC 1
GE14150-PD CG8566-PB 1
GE14150-PD CG8566-PD 2
GE19412-PA CG3975-PB 1
GE21894-PA CG11529-PA 1
GE21894-PA CG8952-PA 6
GE21894-PA CG11911-PA 13
GE21894-PA CG31681-PA 15
GE21894-PA CG17234-PA 16
GE21894-PA CG4927-PC 17
GE21894-PA CG30289-PA 17
GE21894-PA CG12388-PC 18
GE21894-PA CG30287-PA 19
GE21894-PA CG31267-PA 19
GE13743-PA CG4038-PA 1
GE14150-PA CG8183-PA 1
GE14150-PA CG8183-PE 1
GE14150-PA CG8183-PC 1
GE14150-PA CG8183-PD 1
GE14150-PA CG8566-PH 1
GE14150-PA CG8566-PC 1
GE14150-PA CG8566-PB 1
GE14150-PA CG8566-PD 2
6595.g2848.t1 CG1943-PC 1
6595.g2848.t1 CG1943-PB 1
6595.g2848.t1 CG1943-PA 1
GE24954-PA CG2678-PA 1
GE24954-PA CG42726-PA 9
GE19114-PA CG30385-PA 1
GE19114-PA CG30384-PA 4
GE20966-PA CG2211-PB 1
GE20966-PA CG2211-PA 1
GE15663-PA CG15221-PB 1
GE15663-PA CG3690-PA 5
GE15663-PA CG33234-PD 8
GE15663-PA CG33234-PB 9
0.g1238.t1 CG42393-PA 1
3.g210.t1 CG4206-PA 1
3.g210.t1 CC1-PA 1
3.g210.t1 CG4039-PA 5
GE25795-PA CG10029-PA 1
GE25795-PA CG9911-PA 2
GE25795-PA CG9911-PB 2
GE25795-PA CG9911-PD 2
4.g21.t1 HT2-PB 1
4.g21.t1 HT2-PC 1
4.g21.t2 HT2-PC 1
4.g21.t3 HT2-PC 1
GE12514-PA CG13325-PA 1
GE12514-PA CG10182-PA 1
GE12514-PA CG33337-PB 1
GE12514-PA CG16723-PB 1
GE12514-PA CG10183-PB 1
GE12514-PA CG14204-PA 1
GE12514-PA CG14219-PA 1
GE12514-PA CG5892-PA 1
GE12514-PA CG14205-PA 1
GE12514-PA CG11353-PB 6
GE12514-PA CG11353-PA 6
GE17604-PA CG31926-PA 1
GE17604-PA CG31928-PA 2
GE17604-PA CG17283-PA 9
GE21040-PA CG7028-PA 1
GE21040-PA CG7028-PB 1
GE21040-PA CG33553-PI 5
GE21040-PA CG42320-PW 5
GE21040-PA CG42320-PV 5
GE21040-PA CG42320-PS 5
GE21040-PA CG42320-PM 5
GE21040-PA CG42320-PR 5
GE21040-PA CG42320-PY 6
GE21040-PA CG33553-PC 6
GE19388-PA CG18801-PA 1
6198.g2290.t1 CG11307-PC 1
6198.g2290.t1 CG11307-PB 1
6198.g2290.t1 CG11307-PA 1
GE13710-PB CG10494-PA 1
GE13710-PB CG10494-PB 1
GE13710-PA CG10494-PA 1
GE13710-PA CG10494-PB 1
6199.g2311.t1 CG14572-PA 1
GE16742-PA CG3815-PA 1
GE16537-PA CG11405-PA 1
GE16537-PA CG11405-PB 1
GE17776-PB CG7635-PA 1
GE17776-PB CG33253-PA 2
GE17776-PB CG33253-PB 2
GE17776-PB CG42540-PF 4
GE17776-PA CG7635-PA 1
GE17776-PA CG33253-PA 2
GE17776-PA CG33253-PB 2
GE17776-PA CG42540-PD 3
GE17776-PA CG42540-PG 3
GE16567-PA CG7413-PA 1
GE16567-PA CG5083-PA 2
GE10457-PA CG12245-PA 1
GE10457-PA CG3858-PA 2
GE10457-PA CG3858-PB 2
GE13940-PA CG10911-PA 1
GE13940-PA CG5770-PA 3
GE13099-PA CG6137-PA 1
GE13099-PA CG6137-PC 1
GE13099-PA CG6122-PA 1
GE13099-PA GO1-PD 4
GE13099-PA GO1-PA 4
GE13099-PA GO1-PC 4
GE13099-PA GO1-PB 4
GE10044-PA CG9624-PA 1
GE16638-PA CG12311-PA 1
GE16638-PA CG16785-PA 1
GE16638-PA CG16785-PB 1
GE16638-PA CG6097-PA 2
GE15642-PA CG9606-PA 1
GE16971-PA CG3460-PA 1
GE10505-PA CG10011-PA 1
GE10505-PA CG34416-PE 2
GE10505-PA CG34416-PS 3
GE10505-PA CG34416-PJ 3
GE10505-PA CG1651-PF 4
GE10505-PA CG1651-PE 4
GE10505-PA CG1651-PD 4
GE10505-PA CG1651-PC 4
GE10505-PA CG1651-PA 4
GE10505-PA CG1651-PB 4
GE10505-PA CG42672-PH 5
GE10505-PA CG33106-PB 5
GE10505-PA CG33106-PA 5
GE16971-PC CG3460-PA 1
GE20100-PA CG10973-PB 1
GE12336-PB CG18241-PA 1
GE12336-PB CG1149-PA 1
GE12336-PB CG5490-PD 3
GE12336-PB CG5490-PB 3
GE12336-PB CG5490-PC 3
GE12336-PC CG18241-PA 1
GE12336-PC CG1149-PA 1
GE12336-PC CG5490-PD 3
GE12336-PC CG5490-PB 3
GE12336-PC CG5490-PC 3
GE12336-PA CG18241-PA 1
GE12336-PA CG1149-PA 1
GE12336-PA CG5490-PD 3
GE12336-PA CG5490-PB 3
GE12336-PA CG5490-PC 3
GE23561-PA CG11847-PC 1
GE23561-PA CG11847-PB 1
GE20414-PA CG8560-PB 1
GE20414-PA CG8560-PA 1
GE20414-PA CG8562-PA 2
GE20414-PA CG18417-PA 3
GE20414-PA CG18585-PA 6
GE19096-PA CG12142-PA 1
GE24291-PA CG30156-PA 1
GE24291-PA CG3061-PA 2
GE18982-PA CG11149-PE 1
GE18982-PA CG11149-PD 1
GE18982-PA CG11149-PC 1
GE18982-PA CG11149-PA 1
GE18982-PA CG11149-PB 1
GE18982-PA CG15483-PA 3
GE18782-PA CG13089-PA 1
GE23476-PA CG14764-PA 1
GE13610-PA CG10159-PC 1
GE13610-PA CG10159-PB 1
GE13610-PA CG10159-PA 2
6209.g2354.t1 CG5942-PD 1
6209.g2354.t1 CG5942-PC 1
6209.g2354.t1 CG5942-PB 1
6209.g2354.t1 CG5942-PA 1
6209.g2354.t1 CG5942-PE 1
GE15163-PA CG18125-PA 2
GE15163-PA CG8299-PA 9
GE15163-PA CG34458-PA 12
GE15163-PA CG43335-PA 12
GE15163-PA CG32270-PA 12
GE15163-PA CG30283-PB 12
GE15163-PA CG33226-PC 12
GE15163-PA CG16997-PB 13
GE15163-PA CG3650-PA 14
GE15163-PA CG30088-PB 14
GE15163-PA CG33459-PA 14
GE15163-PA CG32269-PA 14
GE15163-PA CG10764-PA 15
GE15163-PA CG30083-PB 15
GE15163-PA CG10405-PB 15
GE15163-PA CG2105-PB 16
GE13610-PB CG10159-PA 1
GE13610-PB CG10159-PC 2
GE13610-PB CG10159-PB 2
GE10152-PA ED27-PA 1
GE18371-PA CG13784-PF 1
GE18371-PA CG13784-PE 1
GE18371-PA CG13784-PC 2
GE22466-PA CG14103-PA 1
GE23311-PD CG11525-PC 1
GE23311-PD CG11525-PB 1
GE23311-PD CG11525-PA 1
GE23311-PD CG11525-PD 1
GE23311-PD CG11525-PE 1
4.g64.t1 CG14322-PB 1
4.g64.t1 CG14322-PA 1
4.g64.t1 CG14322-PD 1
GE18929-PA CG5052-PB 1
GE18929-PA CG5052-PA 1
GE15374-PC CG11556-PA 1
GE15374-PC CG11556-PD 1
GE15374-PC CG11556-PB 1
GE15374-PC CG32675-PD 1
GE15374-PC CG32675-PC 1
GE15374-PC CG32675-PA 1
GE15374-PC CG32675-PB 1
GE15374-PC CG11556-PC 2
GE15374-PC CG32087-PA 3
GE15374-PC CG2381-PF 5
GE15374-PC CG2381-PJ 5
GE15374-PC CG2381-PG 5
GE15374-PC CG2381-PE 5
GE15374-PC CG2381-PA 5
GE26459-PA CG8651-PA 1
GE26459-PA CG8651-PD 1
GE26459-PA CG8651-PE 1
GE26459-PA CG8651-PB 1
GE26459-PA CG8651-PC 1
GE26459-PC CG8651-PA 1
GE26459-PC CG8651-PD 1
GE26459-PC CG8651-PE 1
GE26459-PC CG8651-PB 1
GE26459-PC CG8651-PC 1
GE26459-PC CG31322-PA 1
GE26459-PC CG14841-PA 3
3.g298.t1 CG13761-PB 1
3.g298.t1 CG8636-PA 1
3.g298.t1 CG10742-PB 2
3.g298.t1 CG10742-PA 2
3.g298.t1 CG4591-PB 3
3.g298.t1 CG4591-PA 3
GE16618-PA CG4122-PG 1
GE16618-PA CG4122-PH 1
GE16618-PA CG4122-PI 1
GE16618-PA CG4122-PB 1
GE16618-PA CG4122-PD 1
GE16618-PA CG4122-PC 1
GE16618-PA CG4122-PF 1
GE16618-PA CG4122-PE 1
GE26242-PA CG7756-PA 1
GE26242-PA CG31449-PA 1
GE26242-PA CG6489-PA 1
GE26242-PA CG18743-PA 1
GE26242-PA CG31359-PA 1
GE26242-PA CG31366-PA 1
GE26242-PA CG5436-PA 1
GE26242-PA CG5834-PA 1
GE26242-PA CG8937-PA 1
GE26242-PA CG4264-PB 1
GE26242-PA CG4264-PD 1
GE26242-PA CG4264-PC 1
GE26242-PA CG4264-PA 1
GE26242-PA CG4264-PF 1
GE26242-PA CG4264-PE 1
GE26242-PA CG8937-PD 1
GE26242-PA CG8937-PC 1
GE26242-PA CG4147-PC 1
GE26242-PA CG4147-PD 1
GE26242-PA CG4147-PA 1
GE26242-PA CG4147-PB 1
GE26242-PA CG6603-PH 3
GE26242-PA CG6603-PG 3
GE12691-PA CG10623-PA 1
GE12691-PA CG10621-PA 2
GE20439-PA CG42256-PO 1
GE20439-PA CG42256-PH 1
GE20439-PA CG42256-PJ 1
GE20439-PA CG42256-PN 1
GE20439-PA CG42256-PP 1
GE20439-PA CG42256-PG 1
GE20439-PA CG42256-PK 1
GE20439-PA CG42256-PM 1
GE20439-PA CG42256-PI 1
GE20439-PA CG42256-PL 1
GE20439-PA CG42330-PH 1
GE20439-PA CG42330-PE 1
GE20439-PA CG42330-PD 1
GE20439-PA CG17800-PB 1
GE20439-PA CG17800-PA 1
GE20439-PA CG17800-PW 1
GE20439-PA CG17800-PC 1
GE20439-PA CG17800-PD 1
GE20439-PA CG17800-PY 1
GE20439-PA CG17800-PX 1
GE20439-PA CG17800-PT 1
GE20439-PA CG17800-PJ 1
GE20439-PA CG17800-PF 1
GE20439-PA CG17800-PV 1
GE20439-PA CG17800-PI 1
GE20439-PA CG17800-PE 1
GE20439-PA CG17800-PH 1
GE20439-PA CG17800-PL 1
GE20439-PA CG17800-PO 1
GE20439-PA CG17800-PK 1
GE20439-PA CG17800-PM 1
GE20439-PA CG17800-PR 1
GE20439-PA CG17800-PP 1
GE20439-PA CG17800-PU 1
GE20439-PA CG17800-PZ 1
GE20439-PA CG17800-PQ 1
GE20439-PA CG17800-PS 1
GE20439-PA CG17800-PN 1
GE20439-PA CG17800-PG 1
GE20439-PA CG40378-PB 15
GE20439-PA CG34353-PB 15
GE20439-PA CG34353-PA 15
GE20439-PC CG42256-PK 1
GE20439-PC CG42256-PJ 1
GE20439-PC CG42256-PH 1
GE20439-PC CG42256-PO 1
GE20439-PC CG42256-PG 1
GE20439-PC CG42256-PM 1
GE20439-PC CG42256-PI 1
GE20439-PC CG42256-PN 1
GE20439-PC CG42256-PP 1
GE20439-PC CG42256-PL 1
GE20439-PC CG42330-PH 1
GE20439-PC CG42330-PE 1
GE20439-PC CG42330-PD 1
GE20439-PC CG17800-PA 1
GE20439-PC CG17800-PB 1
GE20439-PC CG17800-PW 1
GE20439-PC CG17800-PC 1
GE20439-PC CG17800-PD 1
GE20439-PC CG17800-PX 1
GE20439-PC CG17800-PY 1
GE20439-PC CG17800-PT 1
GE20439-PC CG17800-PI 1
GE20439-PC CG17800-PV 1
GE20439-PC CG17800-PJ 1
GE20439-PC CG17800-PF 1
GE20439-PC CG17800-PH 1
GE20439-PC CG17800-PP 1
GE20439-PC CG17800-PR 1
GE20439-PC CG17800-PO 1
GE20439-PC CG17800-PE 1
GE20439-PC CG17800-PQ 1
GE20439-PC CG17800-PL 1
GE20439-PC CG17800-PU 1
GE20439-PC CG17800-PK 1
GE20439-PC CG17800-PM 1
GE20439-PC CG17800-PZ 1
GE20439-PC CG17800-PN 1
GE20439-PC CG17800-PG 1
GE20439-PC CG17800-PS 1
GE20439-PC CG31190-PF 2
GE20439-PC CG31190-PE 2
0.g831.t1 CG43127-PD 1
GE20439-PE CG42256-PH 1
GE20439-PE CG42256-PN 1
GE20439-PE CG42256-PO 1
GE20439-PE CG42256-PJ 1
GE20439-PE CG42256-PP 1
GE20439-PE CG42256-PI 1
GE20439-PE CG42256-PL 1
GE20439-PE CG42256-PK 1
GE20439-PE CG42256-PG 1
GE20439-PE CG42256-PM 1
GE20439-PE CG42256-PF 1
GE20439-PE CG42256-PE 1
GE20439-PE CG17800-PB 3
GE20439-PE CG17800-PK 4
GE20439-PE CG17800-PU 4
GE20439-PE CG17800-PF 4
GE20439-PE CG17800-PL 4
GE20439-PE CG17800-PI 4
GE20439-PE CG17800-PR 4
GE20439-PE CG17800-PT 4
GE20439-PE CG17800-PA 5
GE20439-PE CG33950-PL 13
GE20439-PE CG33950-PK 13
GE20439-PE CG1915-PV 13
GE20439-PE CG1915-PT 13
GE20439-PE CG1915-PS 13
GE20439-PE CG1915-PW 14
GE20439-PE CG8581-PB 15
GE21985-PA CG13737-PB 1
GE21985-PA CG13737-PA 1
GE13945-PA CG5770-PA 1
GE13945-PA CG34005-PB 3
GE20439-PF CG42256-PH 1
GE20439-PF CG42256-PO 1
GE20439-PF CG42256-PJ 1
GE20439-PF CG42256-PP 1
GE20439-PF CG42256-PN 1
GE20439-PF CG42256-PG 1
GE20439-PF CG42256-PM 1
GE20439-PF CG42256-PK 1
GE20439-PF CG42256-PI 1
GE20439-PF CG42256-PL 1
GE20439-PF CG42256-PF 1
GE20439-PF CG42256-PE 1
GE20439-PF CG42330-PH 1
GE20439-PF CG42330-PE 1
GE20439-PF CG42330-PD 1
GE20439-PF CG17800-PA 1
GE20439-PF CG17800-PB 1
GE20439-PF CG17800-PW 1
GE20439-PF CG17800-PD 1
GE20439-PF CG17800-PC 1
GE20439-PF CG17800-PT 1
GE20439-PF CG17800-PH 1
GE20439-PF CG17800-PL 1
GE20439-PF CG17800-PY 1
GE20439-PF CG17800-PQ 1
GE20439-PF CG17800-PO 1
GE20439-PF CG17800-PV 1
GE20439-PF CG17800-PI 1
GE20439-PF CG17800-PU 1
GE20439-PF CG17800-PK 1
GE20439-PF CG17800-PX 1
GE20439-PF CG17800-PP 1
GE20439-PF CG17800-PJ 1
GE20439-PF CG17800-PR 1
GE20439-PF CG17800-PZ 1
GE20439-PF CG17800-PM 1
GE20439-PF CG17800-PG 1
GE20439-PF CG17800-PF 1
GE20439-PF CG17800-PS 1
GE20439-PF CG17800-PN 1
GE20439-PF CG17800-PE 1
GE20439-PF CG31190-PF 1
GE20439-PF CG31190-PE 1
GE20439-PF CG33950-PK 12
GE20439-PF CG33950-PA 12
GE20439-PF CG33950-PO 12
GE20439-PF CG33950-PM 12
GE20439-PF CG33950-PD 12
GE20439-PF CG33950-PL 13
GE20439-PF CG11516-PF 14
GE20439-PF CG12002-PE 15
GE20439-PF CG12002-PD 15
GE20439-PF CG12002-PC 15
GE20439-PF CG12002-PA 15
GE19859-PA CG4229-PA 1
GE23805-PA CG1363-PB 1
GE23805-PA CG1363-PD 1
GE23805-PA CG1363-PA 1
GE23805-PA CG1363-PC 1
GE16968-PA CG13689-PA 1
GE23805-PB CG1363-PD 1
GE23805-PB CG1363-PA 1
GE23805-PB CG1363-PB 1
GE23805-PB CG1363-PC 1
3.g389.t2 CG32649-PA 1
3.g389.t2 CG4407-PB 3
3.g389.t1 CG32649-PA 1
3.g389.t1 CG4407-PB 2
3.g389.t1 CG4407-PA 2
3.g389.t1 CG16848-PA 3
GE25003-PA CG3320-PA 1
GE25003-PA CG7576-PA 5
GE25003-PA CG5771-PA 5
GE25003-PA CG5771-PB 5
GE13516-PA CG9015-PA 1
GE13516-PA CG9015-PB 1
GE13516-PA CG34031-PC 4
GE13516-PA CG1264-PB 5
GE13516-PA CG1264-PA 5
GE26266-PA CG8790-PA 1
GE26266-PA CG8790-PB 1
GE26266-PA CG4323-PB 2
GE26266-PA CG4323-PA 2
GE26266-PA CG11196-PA 3
GE26266-PA CG18327-PA 11
GE21812-PA CG32090-PB 1
GE21812-PA CG32090-PA 1
GE21812-PA CG3161-PB 2
GE21812-PA CG3161-PA 2
GE21812-PA CG3161-PD 2
[truncated: 1,217,871 more chars]
