# Supplementary material for: Revised Annotations, Sex-Biased Expression, and Lineage-Specific Genes in the Drosophila melanogaster Group
Source: G3 (Bethesda). 2014 Oct 1;4(12):2345–51. doi: 10.1534/g3.114.013532 (PMC4267930; doi:10.1534/g3.114.013532)
Supplement: Supporting Information [file supp_g3.114.013532_FileS1.zip › GFF/Orthologs/DyakVsDsim.orthos]

GE22643-PA CG33169-PA 1
GE21427-PA CG14997-PB 1
GE21427-PA 2.g460.t1 1
GE14059-PA CG7848-PA 1
GE14059-PA 1.g1200.t1 4
GE20052-PB 3.g401.t1 4
GE20052-PB 6.g71.t1 8
GE16166-PA 6.g861.t3 1
GE20052-PA CG9360-PA 3
GE20052-PA 6.g71.t1 8
1.g30.t1 0.g30.t1 1
1.g30.t1 2.g1959.t1 3
1.g30.t1 CG8103-PB 3
1.g30.t1 CG5899-PA 5
1.g30.t1 CG4261-PA 6
1.g30.t1 CG31244-PA 7
GE19651-PA CG17149-PA 1
GE24147-PA CG1851-PA 1
GE24147-PA CG11255-PA 3
6416.g2690.t2 CG5130-PA 1
6416.g2690.t3 CG5130-PA 1
4972.g1594.t1 9523.g914.t1 11
GE16871-PA CG6121-PA 1
GE16871-PA CG3025-PA 2
GE24175-PA 3.g744.t1 1
GE24175-PA CG8451-PA 1
GE24175-PA CG33124-PA 1
GE24175-PA CG2187-PA 6
GE24194-PA CG14716-PA 1
GE20600-PB CG7524-PA 1
GE20600-PB CG14471-PB 2
GE20600-PB CG14471-PA 2
GE20600-PB 3.g1389.t2 23
GE20600-PB CG3051-PA 23
GE20600-PB 2.g1559.t1 24
GE20600-PB CG4290-PA 25
GE20600-PB 0.g423.t1 28
GE20600-PB CG3324-PA 28
GE20600-PA CG7524-PA 1
GE20600-PA CG14471-PB 2
GE20600-PA CG14471-PA 2
GE20600-PA 2.g1664.t2 3
GE20600-PA 2.g1664.t1 3
GE20600-PA CG8201-PA 24
GE20600-PA CG8201-PC 24
GE20600-PA CG8201-PB 24
GE20600-PA CG8201-PE 24
GE20600-PA CG8203-PA 26
GE23707-PA CG31077-PA 1
GE23707-PA 2.g1202.t1 2
GE23707-PA 2.g1208.t1 3
GE17507-PA CG2175-PA 1
GE17507-PA 6.g554.t1 1
GE13918-PA CG14505-PB 1
GE17057-PA CG15744-PA 1
GE19104-PA CG12838-PA 1
GE19916-PA CG34250-PA 1
GE25557-PA 3.g643.t1 1
GE25557-PA 3.g643.t2 1
GE25557-PA CG32848-PA 1
GE25557-PA CG33528-PA 2
GE25557-PA CG33528-PB 2
GE21501-PA CG5249-PB 1
GE21501-PA CG5249-PA 1
GE21501-PA CG1832-PB 5
GE21501-PA CG3407-PA 7
GE21501-PA CG3743-PB 7
GE21501-PA CG1454-PA 8
GE21501-PA CG4148-PA 10
GE21501-PA CG10366-PA 11
GE21501-PA CG6689-PA 12
GE21501-PA CG6813-PA 12
GE21501-PA 0.g474.t1 13
GE21501-PA CG17612-PB 13
GE21501-PA 3.g1399.t1 13
GE21501-PB CG5249-PB 1
GE21501-PB CG5249-PA 1
GE21501-PB CG1832-PB 5
GE21501-PB CG17359-PA 6
GE21501-PB CG3407-PA 7
GE21501-PB CG3743-PB 7
GE21501-PB CG1454-PA 8
GE21501-PB CG10267-PA 10
GE21501-PB CG10366-PA 11
GE21501-PB CG6689-PA 12
GE21501-PB CG6813-PA 12
GE21501-PB CG17612-PB 13
GE24344-PA CG3158-PA 1
GE24344-PA 3.g893.t1 1
GE10530-PA CG4980-PA 1
GE20323-PA CG33232-PA 1
GE20323-PA 2.g277.t1 1
GE20323-PA 2.g275.t1 2
GE16562-PD 6.g62.t1 1
GE16562-PD 6.g62.t2 1
GE16562-PD 6.g62.t4 1
GE16562-PD 6.g62.t3 1
GE16562-PD 6.g63.t1 2
GE16448-PB CG3203-PA 1
0.g998.t1 2.g1250.t2 2
0.g998.t1 2.g1250.t3 2
0.g998.t1 6.g667.t4 4
0.g998.t1 CG1407-PA 8
GE13365-PD CG42321-PH 1
GE13365-PD 1.g905.t4 1
GE13365-PD 1.g905.t3 1
GE13365-PD 1.g905.t2 1
GE13365-PD 1.g905.t1 1
GE13365-PD 1.g904.t1 1
GE13365-PD CG18278-PA 1
GE13365-PD CG30059-PA 1
GE13365-PD CG31729-PB 4
GE13365-PD CG33298-PA 5
GE13365-PC 1.g902.t1 1
GE13365-PC CG4744-PA 1
GE13365-PC 1.g904.t1 1
GE13365-PC CG18278-PA 1
GE13365-PC CG30059-PA 1
GE13365-PC 3.g837.t1 2
GE13365-PB 1.g905.t4 1
GE13365-PB CG42321-PH 1
GE13365-PB 1.g905.t3 1
GE13365-PB 1.g905.t2 1
GE13365-PB 1.g905.t1 1
GE13365-PB 6.g1078.t1 3
GE13813-PA CG18110-PA 4
GE13813-PA CG11209-PA 7
1.g784.t2 0.g1408.t3 1
1.g784.t2 CG5792-PD 1
1.g784.t2 0.g1408.t2 1
1.g784.t2 0.g1408.t4 1
GE19303-PA CG1656-PA 1
GE19303-PA 1.g500.t1 1
1.g784.t1 0.g1408.t3 1
1.g784.t1 CG5792-PD 1
1.g784.t1 0.g1408.t2 1
1.g784.t1 0.g1408.t4 1
1.g784.t1 CG5787-PA 3
GE20230-PA CG6210-PA 1
GE20230-PB CG6210-PA 1
GE17634-PA CG4880-PA 2
GE17634-PA CG7557-PA 3
GE19137-PA CG30491-PA 1
GE19137-PA 1.g217.t1 1
GE19137-PA CG2065-PA 3
GE17048-PA CG32645-PA 1
GE17048-PA CG11353-PA 3
GE17048-PA CG14205-PA 6
GE17048-PA CG33968-PA 12
GE22543-PA CG18659-PA 1
GE22543-PA 1.g431.t1 1
GE22543-PA 1.g431.t2 1
GE22543-PB CG18659-PA 1
GE22543-PB 1.g431.t1 1
GE22543-PB 1.g431.t2 1
206.g74.t1 2.g2263.t1 1
GE25533-PA 3.g672.t1 1
GE25533-PA CG7669-PA 1
6254.g2468.t1 CG3723-PA 1
6254.g2468.t1 CG3723-PB 1
6254.g2468.t1 CG3723-PC 1
6254.g2468.t1 CG3723-PE 1
6254.g2468.t1 3.g2428.t1 1
6254.g2468.t1 CG9492-PA 4
6254.g2468.t1 CG17150-PA 5
6254.g2468.t1 CG7507-PB 6
6254.g2468.t1 CG7507-PA 6
GE18745-PA CG8360-PA 1
GE18745-PA CG8349-PA 3
3.g607.t2 CG4301-PB 1
3.g607.t2 CG4301-PA 1
3.g607.t2 CG4301-PC 1
3.g607.t2 CG4394-PB 1
3.g607.t2 CG4394-PA 1
3.g607.t2 CG4394-PC 1
3.g607.t2 6.g1078.t1 2
3.g607.t2 CG33298-PA 3
3.g607.t3 CG4301-PC 1
3.g607.t3 CG4301-PA 1
3.g607.t3 CG4301-PB 1
3.g607.t3 CG4394-PB 1
3.g607.t3 CG4394-PA 1
3.g607.t3 CG4394-PC 1
3.g607.t3 6.g1078.t1 2
3.g607.t3 CG33298-PA 3
3.g607.t3 CG14741-PB 7
7437.g3381.t1 11423.g1110.t1 1
7437.g3381.t1 1.g104.t1 1
4.g1867.t1 CG12413-PB 1
4.g1867.t1 CG33103-PE 1
4.g1867.t1 CG12413-PA 1
4.g1867.t1 CG12413-PC 1
GE20942-PA CG13928-PA 1
GE25045-PA CG31199-PA 1
GE25045-PA 3.g469.t1 3
7552.g3467.t1 15901.g1585.t1 2
GE10737-PA 3.g2159.t1 1
GE11867-PA CG4878-PA 1
GE16935-PA CG2813-PA 1
GE22177-PA CG3764-PA 1
GE26001-PA 3.g1518.t1 1
0.g1599.t1 2.g1997.t1 1
GE19056-PA CG3688-PA 1
0.g792.t1 CG13801-PA 1
0.g792.t1 CG8985-PA 1
0.g792.t1 2.g265.t1 1
4.g1451.t2 3.g159.t1 1
4.g1451.t2 1.g1987.t4 6
4.g1451.t2 1.g1987.t3 7
GE10339-PB 3.g1882.t1 1
GE10339-PB 3.g1882.t2 1
GE10339-PB 2.g2152.t1 2
GE10339-PB 6.g1412.t1 10
GE10339-PB 0.g619.t1 11
GE10339-PB 2.g721.t1 14
GE25295-PA 3.g68.t1 1
GE25295-PA 3.g68.t2 1
GE25295-PA 3.g68.t3 1
GE25295-PA 3.g68.t5 1
GE11442-PA CG4634-PA 1
GE10325-PA CG34059-PA 1
GE10325-PA 3.g2603.t1 7
5413.g1727.t1 3644.g359.t1 2
3.g881.t2 6.g511.t4 2
3.g881.t2 6.g511.t1 2
3.g881.t2 6.g511.t2 2
GE24117-PA CG10287-PA 1
GE24117-PA 0.g1097.t1 3
GE24117-PA 0.g1097.t2 3
GE11645-PA CG6984-PA 1
4.g1802.t1 3.g2566.t1 1
4.g1802.t1 3.g2566.t2 2
6448.g2733.t1 2.g2096.t1 1
6448.g2733.t1 0.g2092.t1 5
GE13241-PA CG10750-PA 1
GE13241-PA CG17564-PA 2
GE25669-PA CG5191-PB 1
GE25669-PA 3.g492.t1 1
GE25669-PA CG7910-PA 3
GE25669-PA 3.g1752.t1 3
GE12145-PB 1.g1697.t1 1
6108.g2140.t1 9559.g920.t1 5
6108.g2140.t1 9036.g860.t1 13
4111.g1361.t1 CG11703-PA 1
GE10279-PA CG7084-PA 1
GE10279-PA 3.g853.t2 13
GE10279-PA CG8925-PB 14
GE23896-PA CG31038-PA 1
GE23896-PA 3.g2649.t1 1
0.g1294.t4 2.g1718.t4 2
GE26079-PA CG4863-PA 1
0.g1294.t2 2.g1718.t3 2
0.g1294.t2 2.g1718.t2 2
GE20434-PA CG8612-PA 1
4.g92.t2 3.g686.t1 1
4.g92.t2 3.g688.t1 1
4.g92.t2 CG7985-PA 1
4.g92.t2 CG14314-PA 1
4.g92.t2 CG7993-PA 1
4.g92.t2 CG7988-PA 2
4.g92.t2 CG2004-PA 3
4.g92.t2 CG31974-PA 8
4.g92.t2 CG9259-PA 8
GE18220-PA 0.g377.t1 1
GE15807-PA CG10648-PA 1
GE15807-PA 6.g621.t1 1
GE15743-PA CG1430-PA 1
GE15743-PA 6.g557.t1 1
GE26431-PB CG7530-PA 1
GE26431-PB CG7530-PB 1
GE26431-PB 3.g1838.t1 2
GE18153-PA CG9870-PA 1
GE18153-PA CG18173-PA 2
1.g1761.t1 0.g1661.t1 1
1.g1761.t1 CG18063-PC 1
1.g1761.t1 CG12448-PC 1
GE25534-PA CG7671-PA 1
GE11426-PA CG4806-PA 1
GE14215-PA CG8946-PA 1
GE19392-PD CG3938-PA 1
GE19392-PD CG5814-PA 4
1.g64.t1 CG4297-PB 1
1.g64.t1 0.g60.t1 1
GE12980-PC 0.g2000.t1 1
GE12980-PB 0.g2000.t1 1
GE12980-PB CG7578-PA 2
GE12980-PB CG8487-PA 4
GE13842-PA CG11237-PA 1
GE12980-PD 0.g2000.t1 1
GE12980-PD 2.g2079.t1 3
GE21232-PA CG32037-PB 1
GE19848-PA CG13454-PA 1
GE21908-PB 2.g1280.t3 1
GE21908-PB 2.g1280.t2 1
GE21908-PB 2.g1280.t1 1
GE21908-PA 2.g1280.t1 1
GE21908-PA 2.g1280.t3 1
GE21908-PA 2.g1280.t2 1
GE23720-PA CG5889-PB 1
GE23720-PA CG5889-PA 1
GE23720-PA CG10120-PA 1
GE23720-PA 1.g1200.t1 2
GE23720-PA CG7848-PA 3
0.g87.t1 2.g114.t1 1
0.g87.t1 CG1165-PA 2
0.g1296.t1 CG7725-PA 1
GE23720-PB CG5889-PA 1
GE23720-PB CG5889-PB 1
GE23720-PB CG10120-PA 1
GE23720-PB 1.g1200.t1 2
GE23720-PB CG7848-PA 3
GE18268-PA CG15423-PA 1
2.g907.t1 CG30287-PA 1
2.g907.t1 1.g1114.t1 2
2.g907.t1 1.g1110.t1 3
2.g907.t1 1.g1782.t3 5
2.g907.t1 3.g564.t1 8
2.g907.t1 1.g1115.t1 8
2.g907.t1 CG17477-PA 18
2.g907.t1 CG31681-PA 18
2.g907.t1 CG3505-PA 19
2.g907.t1 CG18125-PA 19
2.g907.t1 0.g243.t1 19
2.g907.t1 CG8299-PA 20
448.g157.t1 10199.g996.t1 1
GE25220-PA CG7146-PA 1
GE24568-PA CG3281-PA 1
GE24568-PA CG18476-PA 3
GE24568-PA CG4936-PA 9
GE24568-PA CG3941-PA 11
GE24568-PA 1.g2044.t1 11
GE24568-PA 3.g649.t1 11
GE24568-PA 6.g351.t2 13
GE24568-PA 2.g2227.t1 13
GE24568-PA CG17806-PB 14
GE24568-PA CG4360-PA 14
GE24568-PA CG8388-PA 16
GE19765-PA CG7611-PA 1
GE19765-PA CG7611-PB 1
GE19765-PA CG5451-PA 3
4.g1943.t1 3.g2407.t1 1
GE16748-PA CG3842-PB 1
GE16748-PA 6.g455.t1 1
GE16005-PB CG33180-PA 1
GE16005-PB CG9126-PA 1
GE22480-PC CG8789-PA 1
GE22480-PC CG8789-PB 1
GE22480-PC CG2272-PA 2
GE22480-PC CG4720-PA 5
GE22480-PC CG10967-PB 10
GE22480-PC 3.g654.t1 10
GE22480-PC CG7717-PB 10
GE22480-PC CG4353-PA 13
GE22480-PC CG13323-PA 14
GE22480-PB CG8789-PA 1
GE22480-PB CG8789-PB 1
GE22480-PB CG2272-PA 2
GE22480-PB CG4720-PA 5
GE22480-PB CG10967-PB 10
GE22480-PB 3.g654.t1 10
GE22480-PB 0.g1905.t1 13
GE22480-PB CG4353-PA 13
GE22480-PB CG17256-PA 13
GE22480-PB CG13323-PA 14
GE22480-PA CG8789-PB 1
GE22480-PA CG8789-PA 1
GE22480-PA CG2272-PA 2
GE22480-PA CG4720-PA 5
GE22480-PA CG10967-PB 10
GE22480-PA 3.g654.t1 10
GE22480-PA CG4353-PA 13
GE22480-PA CG17256-PA 13
GE22480-PA CG13323-PA 14
1.g1066.t1 0.g1073.t1 1
1.g1066.t1 6.g1315.t4 7
1.g1066.t2 0.g1073.t1 1
1.g1066.t2 6.g1315.t4 7
1.g1066.t2 6.g1315.t2 8
1.g1066.t2 3.g2062.t1 11
GE12145-PA 1.g1697.t1 1
GE17446-PA CG12113-PA 1
GE17058-PA CG1622-PA 1
0.g85.t1 CG9119-PA 1
0.g85.t1 CG32335-PA 1
GE12225-PA 1.g1820.t1 2
GE12225-PA CG4386-PA 3
GE12225-PA CG3355-PA 4
GE12225-PA CG11836-PA 5
GE12225-PA CG1299-PB 10
GE12225-PA CG1299-PA 10
GE12225-PA CG11192-PA 11
GE12225-PA 1.g1663.t1 11
GE12225-PA CG2045-PA 12
GE12225-PA CG13318-PA 12
GE12225-PA 2.g1618.t1 15
GE12225-PA 0.g1652.t1 16
GE12225-PA CG17240-PA 16
GE12225-PA 0.g240.t1 16
GE12225-PA CG9737-PA 16
GE12225-PA CG7754-PA 16
GE12225-PA CG10161-PA 17
GE12225-PA CG31265-PA 17
GE12225-PA CG18211-PA 18
GE12225-PA 1.g526.t1 19
GE12225-PA CG4053-PA 21
GE20021-PA 2.g1427.t2 1
GE20021-PA 2.g1427.t1 1
GE24270-PA CG3843-PA 1
GE24270-PA CG7283-PA 2
4.g474.t2 CG42599-PF 1
4.g474.t2 3.g1669.t1 1
4.g474.t2 3.g1670.t1 1
4.g474.t2 CG33720-PA 1
4.g474.t2 CG33191-PA 1
4.g474.t2 3.g1668.t1 1
4.g474.t2 3.g1668.t2 2
GE11856-PA CG5179-PA 1
GE11856-PA 1.g1905.t1 1
GE11856-PA CG7597-PA 2
GE11856-PA 2.g382.t2 8
GE11856-PA CG5072-PA 10
GE11856-PA 6.g792.t2 20
GE11856-PA 6.g792.t3 20
GE11856-PA 6.g792.t1 21
GE11856-PA CG8485-PA 22
GE11856-PA CG3068-PA 22
GE11856-PA CG8250-PA 23
GE11856-PA CG11228-PA 23
GE11856-PA CG8874-PB 24
6102.g2130.t1 18696.g1846.t1 14
GE16236-PA CG3954-PA 1
GE16236-PA 0.g116.t1 4
GE22101-PA CG5485-PA 1
GE22101-PA CG9702-PA 5
GE15964-PB CG9901-PB 1
GE15964-PB CG9901-PC 1
GE15964-PB CG9901-PA 1
GE15964-PB CG6174-PA 5
GE15964-PB 3.g1212.t1 6
GE15964-PB CG7558-PA 7
GE10191-PA CG15591-PA 1
GE10191-PA CG1155-PA 3
GE17033-PA CG4396-PA 1
GE17033-PA CG3151-PI 2
2.g781.t1 3.g2536.t1 5
2.g781.t1 CG33725-PA 6
GE16584-PA CG18273-PB 1
GE16584-PA CG18273-PA 1
GE11271-PA CG3756-PA 1
GE11271-PA 0.g547.t1 1
1.g1630.t1 CG8026-PA 1
1.g1630.t1 CG18317-PA 2
1.g1630.t1 CG3476-PA 6
1.g1630.t1 CG5254-PA 8
1.g1630.t1 CG12201-PA 9
GE11985-PA CG5335-PA 1
GE11985-PA CG13950-PB 2
GE19782-PA CG32446-PA 1
0.g575.t1 CG32417-PA 1
0.g575.t1 CG32418-PA 2
0.g575.t1 3.g615.t1 9
GE23327-PA CG1746-PC 1
GE16278-PA CG2707-PA 1
GE17831-PA 6.g699.t1 1
GE17831-PA CG5701-PA 7
GE24753-PA CG9434-PA 1
GE24753-PA 3.g1571.t1 1
GE23303-PA CG2196-PA 1
GE23303-PA CG2187-PA 1
GE23303-PA CG2187-PB 1
GE23303-PA CG2191-PA 1
GE23303-PA CG32669-PA 8
GE23303-PA 3.g2283.t1 9
GE13627-PA 1.g1046.t1 1
GE20669-PA CG14980-PA 1
GE12485-PA CG8625-PA 1
GE12485-PA CG5942-PA 2
GE12485-PA CG8103-PB 6
GE16022-PA CG8952-PA 1
GE16022-PA CG10663-PA 13
GE16022-PA CG6048-PA 14
GE16022-PA 6.g419.t1 14
GE16022-PA CG31266-PA 15
GE16022-PA CG30375-PA 15
GE16022-PA 0.g242.t1 15
GE16022-PA 3.g2657.t1 17
GE16022-PA CG30371-PA 17
GE26421-PA CG7026-PA 1
GE26421-PA CG7007-PA 2
GE24460-PA 3.g1164.t1 1
GE12015-PA 1.g1514.t1 1
GE12015-PA CG15104-PA 2
3.g1170.t1 6.g709.t1 1
GE10233-PA CG31286-PA 1
GE19862-PA CG4169-PA 1
4.g2459.t1 CG5310-PA 2
GE22289-PA CG32156-PI 1
GE22289-PA 2.g1579.t2 1
GE22289-PA 2.g1579.t3 1
GE22289-PA 2.g1579.t4 1
GE22289-PA 2.g1579.t1 1
GE22289-PA 2.g1579.t5 1
GE22289-PA 2.g1580.t2 4
GE16628-PA CG6222-PA 1
GE11652-PA 1.g1292.t1 1
GE11652-PA CG11395-PA 1
GE23855-PA CG2010-PA 1
GE18914-PA CG4953-PA 1
GE13044-PA CG13215-PA 1
2.g8.t1 18574.g1829.t1 6
2.g8.t1 1990.g183.t1 9
2.g8.t1 2201.g207.t1 14
2.g8.t1 14411.g1403.t1 15
GE13948-PA CG10930-PA 1
GE13948-PA CG10930-PB 1
GE13948-PA CG5308-PA 5
GE13948-PA 0.g1253.t1 8
GE13948-PA CG1137-PA 9
GE13948-PA 0.g215.t1 10
1.g1013.t1 CG9483-PA 1
1.g1013.t1 CG32987-PA 2
GE24874-PA CG9667-PA 1
GE13744-PA CG4030-PA 1
2.g1956.t1 CG9380-PC 1
2.g1956.t1 CG9380-PA 1
2.g1956.t1 CG9380-PB 2
7964.g3732.t1 4928.g479.t1 1
GE21982-PA CG32136-PB 1
1166.g393.t1 8836.g843.t1 1
GE17513-PA CG32721-PA 1
GE11741-PA CG8320-PA 1
GE17925-PA 6.g1409.t5 1
GE17925-PA CG1403-PD 1
GE17925-PA 6.g1409.t8 1
4.g270.t1 CG3421-PA 1
4.g270.t1 3.g429.t3 1
4.g270.t1 3.g429.t1 1
GE24930-PA CG10113-PA 1
GE24930-PA CG7634-PA 2
GE24930-PA CG10998-PA 4
GE24930-PA CG12993-PA 5
GE12188-PA CG10071-PB 1
GE16448-PA CG3203-PB 1
GE23550-PA CG34349-PB 1
GE23550-PA CG34349-PC 1
GE23550-PA CG34349-PA 1
GE23550-PA 2.g730.t1 2
GE23550-PB CG34349-PA 1
GE23550-PB CG34349-PB 1
GE23550-PB CG34349-PC 1
GE23550-PB 2.g730.t1 2
GE17920-PA CG17051-PA 1
GE17920-PA 6.g1409.t3 2
GE23534-PA CG11771-PA 1
GE23534-PA CG7791-PA 2
GE10892-PA CG31021-PA 1
7888.g3691.t1 2476.g228.t1 1
GE24946-PC 3.g338.t1 1
GE19683-PA CG5932-PA 1
GE19683-PA CG5955-PB 1
GE19683-PA CG8093-PA 6
GE19683-PA CG31871-PA 8
GE24831-PA 0.g1585.t1 1
GE24831-PA 1.g1114.t1 3
GE24831-PA 1.g1782.t2 11
GE24831-PA 1.g2016.t1 14
GE24831-PA 1.g1204.t1 14
GE24831-PA CG7996-PA 15
GE24831-PA 1.g1948.t1 16
GE24831-PA 3.g1965.t1 19
GE16020-PA CG8962-PA 1
GE24474-PA CG8063-PA 1
GE24474-PA CG1629-PA 5
GE24474-PA CG9889-PA 7
GE13365-PA 1.g905.t4 1
GE13365-PA CG42321-PH 1
GE13365-PA 1.g905.t3 1
GE13365-PA 1.g905.t2 1
GE13365-PA 1.g905.t1 1
GE13365-PA 6.g1078.t1 3
GE18617-PA CG5204-PA 1
GE18617-PA CG9932-PB 2
GE18617-PA CG9932-PA 2
2.g109.t4 0.g1699.t1 1
2.g109.t4 CG5813-PA 1
2.g109.t5 0.g1699.t1 1
2.g109.t5 CG5813-PA 1
2.g109.t5 CG5809-PA 1
2.g109.t5 0.g1701.t1 1
2.g109.t5 CG42266-PA 2
2.g109.t5 0.g1698.t1 2
2.g109.t1 0.g1699.t1 1
2.g109.t1 CG5813-PA 1
2.g109.t3 0.g1699.t1 1
2.g109.t3 CG5813-PA 1
2.g109.t3 CG42266-PA 2
2.g109.t3 0.g1698.t1 2
GE17532-PA 6.g521.t1 1
GE24525-PA 3.g1256.t1 1
GE24525-PA CG14893-PA 1
GE24525-PA CG17562-PA 1
GE24525-PA CG17560-PA 1
GE24525-PA 3.g803.t1 1
GE24525-PA CG13091-PA 1
GE24525-PA 3.g1255.t1 1
GE24525-PA CG1443-PA 3
GE24525-PA CG8306-PA 6
GE24525-PA 1.g2282.t1 8
GE17630-PA CG4829-PB 1
GE17630-PA 6.g1133.t1 1
GE17630-PA 6.g1133.t2 1
GE17630-PA CG1492-PA 2
GE17937-PA 6.g1422.t1 1
0.g484.t1 2.g446.t1 1
0.g484.t1 CG33545-PA 1
0.g484.t1 CG33545-PB 1
0.g484.t1 CG6361-PA 10
0.g484.t1 3.g920.t1 11
0.g484.t1 3.g7.t1 11
0.g484.t1 CG8952-PA 13
0.g484.t1 2.g778.t1 14
0.g484.t1 CG16749-PA 15
0.g1526.t1 2.g2061.t1 1
0.g1526.t1 2.g2061.t2 1
0.g1526.t1 2.g2061.t3 1
0.g1526.t1 2.g1902.t2 3
GE23518-PA CG6995-PB 1
GE23518-PA 3.g2097.t1 1
GE23518-PA 3.g2097.t3 1
GE21131-PA CG9128-PA 1
GE21131-PA CG7956-PA 2
0.g1526.t2 2.g2061.t1 1
0.g1526.t2 2.g2061.t2 1
0.g1526.t2 2.g2061.t3 1
0.g1526.t2 2.g1902.t2 3
GE12533-PA CG6734-PA 1
GE18741-PA CG8460-PA 1
GE25500-PA 3.g700.t2 1
GE25500-PA 3.g700.t1 1
3.g207.t1 6.g371.t3 1
3.g207.t1 6.g371.t4 2
GE12392-PA 1.g696.t1 1
GE12392-PA 1.g695.t1 2
GE16974-PA 6.g186.t1 1
GE26132-PA CG31217-PA 1
4.g1539.t1 CG6375-PA 1
4.g1539.t1 3.g1786.t1 2
4.g1539.t1 CG9630-PA 3
GE13273-PA 0.g1242.t1 1
GE13273-PA 0.g1243.t1 2
GE17161-PA CG5548-PA 1
GE16452-PA 6.g484.t1 1
GE16452-PA CG14440-PA 2
GE24184-PA CG14710-PA 1
GE24184-PA CG14711-PA 2
GE24184-PA CG4413-PA 3
GE24184-PA 3.g1680.t1 7
GE24184-PA CG18783-PA 10
GE24184-PA CG11902-PA 11
GE24184-PA CG8573-PA 11
GE24184-PA CG32772-PC 12
GE24184-PA CG15269-PA 12
GE24184-PA 0.g1611.t1 12
GE24184-PA 0.g1611.t2 12
GE24184-PA 2.g2227.t2 13
GE24184-PA CG8319-PA 13
GE24184-PA 1.g970.t1 13
GE24184-PA 2.g744.t1 14
GE24184-PA CG11247-PA 15
GE10263-PA CG6343-PB 1
GE10263-PA 3.g1783.t1 1
GE14240-PA CG3661-PA 1
6566.g2834.t1 CG2022-PB 2
6566.g2834.t1 6.g113.t1 3
GE13174-PA 6.g856.t1 3
GE13174-PA 0.g499.t1 6
GE25280-PA 3.g86.t1 1
GE25280-PA CG2099-PA 1
GE18876-PA CG4602-PA 1
GE18876-PA CG4600-PB 1
GE24616-PA 3.g1371.t1 1
GE24616-PA CG5308-PA 2
GE24616-PA 3.g1006.t1 5
GE24616-PA 3.g1006.t2 6
2456.g869.t1 11298.g1094.t1 2
GE26235-PA CG7620-PA 1
6310.g2562.t1 CG43049-PA 1
GE10079-PA CG6950-PA 1
GE10079-PA 6.g921.t1 2
GE23591-PA 3.g2194.t1 1
GE23591-PA CG13658-PA 1
GE23591-PA CG31300-PA 1
GE23591-PA CG11893-PA 1
GE23591-PA 3.g2195.t1 1
GE23591-PA CG31104-PA 1
GE16877-PA CG6428-PA 1
GE16877-PA 6.g304.t2 1
GE16877-PA 6.g304.t1 1
GE16877-PA CG8526-PA 1
GE15910-PA CG16916-PA 1
GE15910-PA CG9475-PA 1
GE15910-PA CG5289-PA 2
GE15910-PA CG2241-PA 3
GE15910-PA CG3455-PA 5
GE15910-PA CG5776-PA 7
GE15910-PA 0.g1404.t1 8
GE11635-PB 1.g1262.t2 1
GE11635-PB 1.g1262.t1 1
1.g537.t2 0.g750.t1 1
1.g537.t2 0.g750.t2 1
1.g537.t3 0.g750.t2 1
1.g537.t3 0.g750.t1 1
6258.g2475.t1 CG13455-PA 1
GE20493-PB CG13299-PA 1
1.g1094.t1 CG31755-PB 1
1.g1094.t1 0.g1091.t1 1
1.g1094.t1 CG11133-PA 2
1.g537.t4 0.g750.t1 1
1.g537.t4 0.g750.t2 1
GE17047-PA CG15717-PA 1
GE17047-PA CG8098-PA 2
GE17047-PA CG8098-PB 2
GE17047-PA CG5304-PA 3
GE17047-PA CG8791-PA 10
GE21070-PB CG32476-PA 1
GE21070-PA CG32476-PA 1
GE18709-PA CG8892-PA 1
GE25836-PA CG1327-PA 1
GE25836-PA CG1331-PA 3
GE14387-PA 1.g2171.t1 1
GE25101-PA CG4465-PA 1
GE25101-PA CG4462-PA 2
GE25101-PA CG4459-PA 4
GE16277-PA CG2706-PA 1
GE16277-PA CG2707-PA 1
GE16277-PA CG11133-PA 3
GE15697-PA CG4593-PA 1
GE15993-PA CG9214-PA 1
GE15993-PA CG9212-PB 1
GE12728-PA 0.g1814.t1 1
GE23903-PA CG15523-PA 1
GE23903-PA CG32113-PA 3
GE10678-PA 3.g2247.t1 1
GE10678-PA CG6792-PA 6
GE13258-PA CG13084-PA 1
GE13258-PA CG4066-PA 2
GE11896-PA CG5002-PA 1
GE11896-PA CG7912-PB 1
GE11896-PA CG7912-PA 1
GE19912-PA CG7603-PA 1
GE19912-PA CG15296-PA 2
GE10719-PA CG10506-PA 1
GE10719-PA CG5394-PA 2
GE25572-PB CG5452-PA 1
GE23064-PA CG2127-PA 1
GE23064-PA CG33340-PA 2
GE23064-PA CG12861-PA 4
GE23064-PA CG4691-PA 4
GE21628-PA CG8532-PA 1
GE21628-PA CG8532-PB 1
GE21628-PA CG8532-PE 1
GE21628-PA CG8532-PD 1
GE21628-PA CG8532-PC 1
GE21628-PA CG42250-PA 2
GE16340-PA 6.g321.t1 1
GE25183-PA CG7705-PA 1
GE22396-PA CG32428-PC 1
GE10295-PA CG7059-PA 1
1.g482.t3 CG42533-PA 1
1.g482.t3 CG42533-PB 1
1.g482.t3 CG11376-PA 2
1.g482.t3 0.g9.t1 2
1.g482.t3 CG31048-PB 5
1.g482.t2 CG42533-PA 1
1.g482.t2 CG42533-PB 1
1.g482.t2 CG11376-PA 2
1.g482.t2 0.g9.t1 2
1.g482.t2 3.g2522.t1 4
GE21866-PA CG7252-PA 1
GE16111-PA CG14413-PA 1
3.g380.t1 6.g835.t4 1
3.g380.t1 6.g835.t3 2
3.g380.t1 6.g835.t2 2
6444.g2725.t1 2.g2080.t2 2
GE13561-PA 0.g1196.t1 1
GE13561-PA CG9155-PB 1
GE13561-PA CG9155-PA 1
GE13561-PA CG2174-PD 5
GE13561-PA CG5695-PA 5
GE12187-PA CG10069-PB 1
GE12187-PA 1.g1758.t1 1
GE12187-PB CG10069-PB 1
GE12187-PB 1.g1758.t1 1
0.g123.t1 2.g150.t1 1
0.g123.t1 CG33166-PB 2
GE23421-PC CG11198-PC 1
GE23421-PC CG11198-PD 1
GE23421-PC CG11198-PB 1
GE23421-PC CG11198-PA 1
GE23421-PC CG2118-PA 3
GE10817-PA CG9310-PA 1
GE10817-PA CG9310-PB 1
GE10817-PA CG1378-PA 6
GE10817-PA CG16801-PA 8
GE23421-PA CG11198-PA 1
GE23421-PA CG11198-PB 1
GE23421-PA CG11198-PD 1
GE23421-PA CG11198-PC 1
GE20364-PA CG32280-PA 1
GE19250-PA CG12759-PA 1
GE19250-PA CG9253-PA 2
GE19250-PA CG2173-PA 3
GE19250-PA CG9075-PA 11
GE13817-PB CG9864-PB 1
GE13817-PB CG9864-PA 1
GE13817-PB 1.g1022.t1 2
GE23959-PA CG42396-PA 1
GE23959-PA 1.g1515.t2 2
GE23959-PA 1.g1515.t4 3
GE23959-PA 0.g1896.t2 4
GE17348-PA 6.g1364.t1 1
GE15628-PB 6.g1147.t3 1
GE15628-PB 6.g1147.t2 1
GE15628-PB 6.g1147.t1 1
GE15628-PB CG11319-PA 2
GE20801-PA CG5144-PA 1
GE20801-PA CG32031-PA 2
GE20801-PA 2.g948.t1 2
GE19638-PA CG7978-PB 1
GE19638-PA 2.g1971.t4 1
GE19638-PA 2.g1971.t1 1
GE19638-PA 2.g1971.t3 1
GE19638-PA 2.g1971.t2 2
GE19638-PA CG9533-PA 4
GE19638-PA 2.g1644.t1 5
GE14342-PA CG2812-PA 1
3.g376.t1 CG32654-PC 1
3.g376.t1 6.g834.t2 1
3.g376.t1 6.g834.t1 1
3.g376.t1 CG15728-PD 1
1.g480.t1 CG6730-PA 1
1.g480.t1 CG16761-PA 1
1.g480.t1 CG6717-PA 1
1.g480.t1 0.g826.t1 1
1.g480.t1 CG10755-PA 5
1.g480.t1 CG9081-PA 10
1.g480.t1 CG9081-PB 12
1.g480.t1 0.g580.t1 15
1.g480.t1 CG12800-PA 25
1.g480.t1 CG4373-PA 28
1.g480.t1 CG1644-PA 29
GE18386-PA CG9188-PB 1
GE18386-PA CG9188-PA 1
3.g607.t1 CG4301-PA 1
3.g607.t1 CG4301-PB 1
3.g607.t1 CG4301-PC 1
3.g607.t1 CG4394-PB 1
3.g607.t1 CG4394-PA 1
3.g607.t1 CG4394-PC 1
3.g607.t1 6.g1078.t1 2
3.g607.t1 CG33298-PA 3
GE16360-PA CG11617-PA 1
GE16360-PB CG11617-PA 1
GE22514-PA 2.g1890.t1 1
GE22514-PA CG9648-PA 1
3.g376.t2 6.g834.t2 1
3.g376.t2 CG15728-PD 1
3.g376.t2 6.g834.t1 1
3.g376.t2 CG32654-PC 1
GE14191-PA CG6530-PA 1
GE14191-PA CG6936-PA 1
GE14191-PA 2.g564.t1 1
GE22686-PA 1.g405.t1 1
GE14055-PA 0.g735.t1 1
GE14055-PA CG11181-PB 1
GE14055-PA 0.g735.t2 1
2.g1337.t2 1.g1900.t1 1
2.g1337.t2 1.g1900.t2 1
GE13423-PA CG8766-PA 1
GE20239-PA CG11801-PB 1
GE20239-PA CG9804-PE 7
GE20239-PA CG6921-PA 8
GE20239-PA CG31141-PA 14
GE17212-PA CG8198-PA 1
GE11398-PA CG15861-PA 1
4.g811.t1 3.g790.t1 1
GE15372-PA CG1683-PA 1
GE15372-PA CG16944-PA 2
GE15372-PA CG32103-PA 3
GE15372-PA 3.g1367.t1 5
GE15372-PA CG9582-PA 6
GE15372-PA CG2857-PB 7
7155.g3072.t1 2201.g207.t1 5
GE21496-PA CG5146-PA 1
GE21496-PA 2.g558.t1 1
GE12411-PA CG8439-PB 1
GE12411-PA CG8439-PA 1
GE12411-PA CG5525-PA 2
GE12411-PA CG7033-PA 3
GE12411-PA CG8977-PA 4
GE12411-PA CG8351-PA 5
GE12411-PA 3.g1667.t1 5
6039.g2022.t1 4197.g411.t1 1
GE25736-PA CG7907-PB 1
GE25736-PA 3.g385.t1 1
GE11410-PA CG2917-PA 1
6230.g2404.t1 2.g1884.t1 1
GE23915-PA CG12736-PA 1
GE23915-PA CG6050-PB 2
GE23915-PA CG6382-PA 5
GE23915-PA CG1898-PA 6
GE23915-PA 2.g216.t1 6
GE16661-PA CG14629-PA 1
GE16661-PA CG11378-PA 2
GE11266-PA CG3469-PA 1
GE11266-PA CG18627-PA 2
GE11266-PA CG17565-PA 3
GE20968-PA CG3758-PA 1
GE20968-PA CG3407-PA 9
GE20968-PA CG5249-PB 10
GE20968-PA CG5249-PA 10
GE20968-PA CG30431-PA 11
GE20968-PA CG1832-PB 11
GE20968-PA CG4148-PA 12
GE20968-PA 1.g68.t1 12
GE20968-PA CG10366-PA 12
GE26288-PB CG9351-PB 1
GE26288-PB 3.g1120.t1 1
4.g770.t1 CG6728-PA 1
GE21084-PA CG16988-PA 1
GE21084-PA 6.g46.t1 2
GE25329-PA CG42574-PB 1
GE25329-PA 3.g39.t1 1
GE25329-PA 3.g39.t2 1
GE13023-PA CG13207-PA 1
GE13023-PA CG7802-PA 4
4.g1839.t2 3.g2523.t1 1
4.g1839.t2 CG33203-PC 2
3.g345.t1 6.g182.t2 1
3.g345.t1 6.g182.t1 1
3.g345.t1 6.g181.t1 2
GE11882-PA CG4954-PA 1
GE10426-PA CG7831-PA 1
GE10426-PA CG12192-PA 10
GE10426-PA 0.g1988.t1 10
GE10426-PA CG3219-PA 10
GE10426-PA 1.g1980.t1 10
GE15761-PA CG10958-PA 1
GE15761-PA 6.g578.t1 1
GE20665-PB CG10866-PA 1
GE20665-PC CG11638-PA 7
GE12273-PB CG10249-PD 1
GE12273-PB 1.g1039.t1 1
GE16477-PA 6.g439.t1 1
GE16477-PA CG32754-PA 2
GE16477-PA CG32751-PA 3
GE16477-PA CG32750-PA 4
GE12273-PA CG10249-PD 1
GE12273-PA 1.g1039.t1 1
4.g1882.t1 3.g2470.t1 1
GE13675-PA CG4386-PA 1
GE13675-PA 1.g1820.t1 1
GE13675-PA CG18735-PA 2
GE13675-PA CG3355-PA 3
GE13675-PA CG17571-PA 13
GE13675-PA CG12385-PA 14
GE13675-PA 3.g1958.t1 16
GE13675-PA 2.g609.t1 18
GE13675-PA CG18180-PA 25
GE20511-PA CG10467-PA 1
GE20511-PA CG32444-PA 2
3.g559.t1 CG10545-PE 1
3.g559.t1 CG8893-PA 1
3.g559.t1 CG12055-PA 1
3.g559.t1 CG9010-PA 2
3.g559.t1 2.g1935.t1 3
3.g559.t1 CG3909-PA 6
3.g559.t1 CG7568-PA 7
GE11482-PA 1.g2161.t1 1
GE11482-PA 1.g2162.t1 2
GE11482-PA 1.g2160.t1 2
GE15897-PA CG2155-PA 1
GE15897-PA 6.g743.t1 1
GE15519-PA CG6394-PA 1
GE15519-PA CG4445-PA 7
GE17091-PA CG11178-PA 1
GE25981-PA CG8412-PA 1
81.g34.t1 1.g16.t1 8
GE16024-PA 6.g1017.t2 1
GE16024-PA CG8944-PB 1
GE16024-PA 0.g1956.t1 7
GE16024-PA 0.g1956.t2 7
2.g1178.t2 CG15097-PA 1
GE20337-PA CG1240-PA 1
GE20470-PA 2.g676.t1 1
GE23474-PA CG6440-PA 1
GE22173-PA CG14059-PA 1
4.g1102.t4 3.g884.t1 1
3.g674.t1 6.g749.t2 1
3.g674.t1 6.g749.t1 1
3.g674.t1 CG2061-PC 1
3.g674.t1 CG2076-PA 1
GE25848-PA 3.g1752.t1 1
GE25848-PA CG7910-PA 2
GE25848-PA CG5191-PB 3
4.g1557.t1 CG18596-PA 1
4.g1557.t1 3.g1806.t1 1
4.g1557.t1 CG7069-PA 1
GE10698-PA CG31886-PA 1
GE10698-PA CG31886-PB 1
GE25060-PA CG18124-PA 1
GE20384-PA CG8114-PA 1
GE20384-PA CG32628-PC 2
GE20384-PA 3.g703.t1 3
GE22628-PA CG14456-PB 1
GE22628-PA CG33770-PA 2
GE18374-PA CG4496-PA 1
GE11637-PA CG6829-PA 1
GE25765-PA 3.g339.t1 1
GE25765-PA 3.g340.t1 2
0.g436.t3 2.g390.t1 1
0.g436.t2 2.g390.t1 1
0.g436.t1 2.g390.t1 1
GE11478-PA CG4065-PA 1
GE26385-PA CG6194-PA 1
GE26385-PA CG4428-PA 2
GE24907-PA CG6913-PA 2
GE20487-PA CG10163-PA 1
GE11840-PA CG30259-PA 1
2.g387.t1 1.g954.t1 1
4.g1555.t1 CG5382-PA 1
4.g1555.t1 CG5380-PB 1
GE16600-PA CG2995-PA 1
GE16600-PA CG17131-PB 1
GE16600-PA CG17131-PC 1
GE16600-PA CG2945-PD 1
GE16600-PA 3.g976.t1 2
GE16600-PA CG6476-PA 2
GE16600-PA CG6502-PA 4
GE13888-PA 3.g22.t1 12
GE13888-PA 3.g22.t2 12
GE13888-PA CG9804-PF 13
5.g24.t1 4.g40.t1 1
5.g24.t1 CG16987-PA 2
5.g24.t1 0.g274.t1 3
5.g24.t1 CG9885-PC 3
GE10605-PA CG6323-PB 1
GE10605-PA CG6323-PA 2
GE11724-PA CG33139-PA 1
GE11724-PA 1.g1111.t1 1
GE11724-PA 1.g1113.t1 1
GE11981-PA CG34390-PB 1
GE11981-PA CG34390-PA 1
GE11981-PA 1.g1544.t1 2
GE11981-PA CG8418-PA 7
GE25694-PA CG31509-PA 1
GE24387-PA CG6901-PA 1
GE24387-PA CG17929-PA 2
GE24387-PA CG17930-PA 3
GE18416-PA CG11329-PA 1
GE10520-PA CG9277-PA 1
GE10520-PA CG9359-PA 1
GE10520-PA CG3401-PA 1
GE10520-PA CG9476-PA 7
GE10520-PA CG2512-PA 8
GE23468-PB CG6364-PB 1
GE23468-PB 3.g2050.t1 2
GE23468-PC CG6364-PB 1
GE23468-PC 3.g2050.t1 1
GE20048-PA 2.g1382.t1 1
GE17812-PA CG15362-PA 1
6942.g2970.t1 CG4783-PA 1
GE16648-PA CG11488-PA 1
1.g1683.t1 1.g507.t1 1
8068.g3783.t1 6547.g636.t1 1
3427.g1178.t1 12088.g1188.t1 1
GE26310-PA CG42232-PB 1
GE26310-PA 3.g816.t1 1
GE21214-PA CG6754-PA 1
GE19327-PA CG12129-PA 1
GE24576-PA CG3409-PA 1
GE24576-PA 6.g199.t3 2
GE24576-PA CG8034-PA 7
GE24576-PA CG8051-PA 9
GE24576-PA CG14196-PA 9
GE19174-PA CG17976-PA 1
GE19174-PA CG17975-PA 2
GE19174-PA CG8714-PA 3
4.g1548.t5 CG5732-PA 1
GE12322-PA CG8547-PA 1
GE14738-PA CG15431-PA 1
GE16446-PA CG3135-PA 1
GE16446-PA 6.g491.t3 2
4.g1548.t4 CG5732-PA 1
GE26378-PA CG6136-PA 1
GE25064-PA CG10877-PA 1
GE25064-PA CG9319-PA 2
GE12772-PB CG31739-PA 1
GE12772-PB CG31739-PB 1
GE12772-PB CG12141-PC 2
GE12772-PB CG3821-PA 3
GE12772-PC CG13270-PA 1
GE12772-PC CG13270-PC 1
GE12772-PC CG13270-PD 2
GE12772-PA CG31739-PB 1
GE12772-PA CG31739-PA 1
GE12772-PA CG13270-PA 1
GE12772-PA CG13270-PC 1
0.g234.t3 2.g1017.t3 1
0.g234.t3 2.g1017.t1 1
0.g234.t3 2.g1017.t2 1
0.g234.t2 2.g1017.t3 1
0.g234.t2 2.g1017.t1 1
0.g234.t2 2.g1017.t2 1
0.g234.t1 2.g1017.t3 1
0.g234.t1 2.g1017.t1 1
0.g234.t1 2.g1017.t2 1
0.g1693.t1 2.g1861.t1 1
0.g1693.t1 CG3819-PA 1
GE20783-PA CG32024-PA 1
GE20783-PA CG13309-PA 3
GE20783-PA 2.g917.t1 4
7148.g3067.t1 14060.g1369.t1 1
7148.g3067.t1 16606.g1651.t1 12
7148.g3067.t1 10008.g965.t1 14
GE15664-PA 6.g798.t1 1
GE15664-PA 2.g477.t1 2
GE15664-PA 6.g799.t1 2
GE15664-PA CG15020-PA 3
GE24382-PA CG6814-PA 1
1.g364.t1 CG10021-PD 1
1.g364.t1 0.g442.t1 1
1.g364.t1 0.g419.t1 2
1.g364.t1 0.g420.t1 4
1.g364.t1 CG3851-PA 4
1.g364.t1 CG8472-PA 5
1.g364.t1 3.g2266.t1 6
1.g364.t1 0.g758.t1 8
1.g364.t1 2.g2227.t1 10
1.g364.t1 CG8573-PA 11
1.g364.t1 CG4413-PA 11
1.g364.t1 CG4936-PA 12
1.g364.t1 CG3281-PA 12
1.g364.t1 CG9215-PA 12
1.g364.t1 6.g998.t1 12
1.g364.t1 1.g2044.t1 12
1.g364.t1 CG3941-PA 13
1.g364.t1 CG9233-PA 13
1.g364.t1 CG10959-PA 13
1.g329.t1 CG34394-PC 1
1.g329.t1 0.g386.t1 1
1.g329.t1 0.g386.t2 1
GE22098-PA 2.g1804.t1 1
GE22098-PA 2.g1804.t2 1
GE15827-PB 6.g643.t2 1
GE15827-PB 6.g643.t1 1
GE15827-PB CG10719-PD 2
GE15827-PB 0.g1896.t2 2
GE15827-PB 0.g1896.t1 2
GE10570-PA CG5954-PA 1
GE15827-PA 6.g643.t2 1
GE15827-PA 6.g643.t1 1
GE15827-PA CG10719-PD 2
GE15827-PA 0.g1896.t2 2
GE15827-PA 0.g1896.t1 2
GE20077-PA CG17300-PA 1
6290.g2537.t1 2.g1595.t1 1
GE14140-PA CG8210-PA 1
GE14140-PA 3.g175.t1 2
GE26450-PA 0.g1102.t1 1
GE18589-PA CG6382-PA 1
GE18589-PA CG1898-PA 2
GE18589-PA 2.g216.t1 2
GE18589-PA CG12736-PA 5
6026.g2006.t1 5816.g569.t1 1
GE13469-PA CG8862-PA 1
GE13469-PA CG32463-PA 2
GE13469-PA CG4683-PB 4
GE13469-PA CG4683-PA 4
GE13469-PA CG31682-PA 5
GE19572-PB CG6850-PA 1
GE19572-PA CG6850-PA 1
4.g2341.t4 3.g2698.t1 1
4.g2341.t4 CG1983-PA 2
GE12885-PA 0.g2054.t1 1
GE12885-PA CG9338-PA 2
6258.g2479.t1 CG7857-PA 1
GE16262-PA CG13759-PA 1
GE16262-PA 1.g2166.t1 2
GE16262-PA CG3318-PB 2
GE16582-PA CG2674-PC 1
GE16582-PA CG2674-PA 1
GE24532-PA 1.g106.t3 1
GE24532-PA CG9432-PF 1
GE24532-PA 1.g106.t4 1
GE24532-PA 1.g106.t2 1
GE24532-PA 1.g106.t5 1
GE24532-PA 1.g106.t1 1
GE24532-PA 1.g106.t7 2
GE13348-PA 1.g924.t1 1
GE13348-PA CG42807-PA 2
GE13855-PA CG15119-PA 1
GE18672-PC 0.g1483.t4 1
GE18672-PC 0.g1483.t2 1
GE18672-PC 0.g1483.t3 1
GE18672-PC 0.g1483.t1 2
GE18672-PB 0.g1483.t4 1
GE18672-PB 0.g1483.t2 1
GE18672-PB 0.g1483.t3 1
GE18672-PB 0.g1483.t1 2
GE18672-PA 0.g1483.t1 1
GE18672-PA 0.g1483.t2 1
GE18672-PA 0.g1483.t3 1
GE18672-PA 0.g1483.t4 2
GE17824-PA CG2990-PA 1
GE16852-PA CG17592-PA 1
GE20345-PF 2.g310.t6 1
GE20345-PF 2.g310.t3 1
GE20345-PE 2.g310.t6 1
GE20345-PE 2.g310.t3 1
GE20345-PD 2.g310.t6 1
GE20345-PD 2.g310.t1 1
GE20345-PD 2.g310.t5 1
GE20345-PD 2.g310.t3 1
GE20345-PD 2.g310.t2 1
GE20345-PC 2.g310.t1 1
GE20345-PC 2.g310.t2 1
GE20345-PC 2.g310.t5 1
GE20345-PB 2.g310.t2 1
GE20345-PB 2.g310.t5 1
GE20345-PB 2.g310.t1 1
GE20345-PA 2.g310.t1 1
GE20345-PA 2.g310.t5 1
GE20345-PA 2.g310.t2 1
GE14785-PB 0.g452.t1 1
GE14785-PB 0.g452.t2 1
GE14785-PB 0.g452.t3 1
GE14785-PB 2.g1404.t1 4
GE14785-PB 2.g1404.t2 4
GE14785-PB CG32138-PA 4
GE21247-PA CG4035-PA 1
GE12808-PB 0.g1787.t2 1
GE12808-PB 0.g1787.t1 1
GE12808-PB CG5711-PA 1
GE12808-PB CG5962-PA 3
GE12808-PB 6.g714.t1 5
GE12808-PB CG7509-PA 6
GE12808-PB CG13488-PA 7
GE12808-PB CG11910-PA 9
GE12808-PB 6.g860.t2 10
GE12808-PB 6.g860.t5 10
GE12808-PB 6.g860.t3 10
GE20331-PA CG1143-PA 1
GE22124-PA CG5992-PA 1
GE22124-PA CG5998-PA 1
GE22124-PA CG10143-PA 2
GE20674-PA CG32262-PA 1
GE20674-PA CG32263-PA 2
GE23435-PA CG5902-PA 1
GE19829-PA CG7650-PA 1
GE19829-PA CG18593-PA 2
GE24794-PA CG9746-PA 1
GE12574-PA 1.g946.t1 1
GE12574-PA 3.g168.t1 4
GE18547-PB CG14935-PA 1
GE18547-PB CG14934-PA 1
GE18547-PB CG8696-PA 1
GE18547-PB CG30359-PA 1
GE18547-PB CG30360-PA 1
GE18547-PB CG8693-PA 1
GE18547-PB CG11669-PA 1
GE18547-PB CG8695-PA 1
GE18547-PB 1.g338.t1 1
GE18547-PB CG8690-PA 1
GE18547-PC CG14935-PA 1
GE18547-PC CG14934-PA 1
GE18547-PC CG8696-PA 1
GE18547-PC CG30359-PA 1
GE18547-PC CG30360-PA 1
GE18547-PC CG11669-PA 1
GE18547-PC CG8693-PA 1
GE18547-PC CG8695-PA 1
GE18547-PC 1.g338.t1 1
GE18547-PC CG8690-PA 1
GE18547-PA CG14935-PA 1
GE18547-PA CG14934-PA 1
GE18547-PA CG30359-PA 1
GE18547-PA CG8696-PA 1
GE18547-PA CG11669-PA 1
GE18547-PA CG8693-PA 1
GE18547-PA CG30360-PA 1
GE18547-PA CG8695-PA 1
GE18547-PA 1.g338.t1 1
GE18547-PA CG8690-PA 1
GE25869-PA CG7454-PA 1
GE25869-PA CG17250-PB 6
GE10189-PA 3.g187.t1 1
4.g2086.t1 CG4548-PA 1
4.g2086.t1 CG4553-PA 1
4.g2086.t1 3.g2225.t1 1
4.g2086.t1 CG4049-PA 2
GE26193-PA 3.g1244.t1 1
GE26193-PA CG14938-PA 2
GE26193-PA 0.g1323.t2 2
GE26193-PA 0.g1323.t1 2
GE11913-PA CG5084-PA 1
1.g1009.t6 0.g973.t1 1
1.g1009.t6 CG6446-PA 2
1.g1009.t6 0.g974.t1 3
1.g1009.t7 0.g974.t1 1
1.g1009.t4 0.g973.t1 1
1.g1009.t4 0.g974.t1 2
GE21223-PA 3.g561.t1 22
GE21223-PA CG4053-PA 22
1.g1009.t3 0.g973.t1 1
1.g1009.t3 CG6446-PA 2
1.g1009.t1 0.g973.t1 1
6472.g2753.t1 CG7143-PA 1
6472.g2753.t1 CG7602-PA 2
6358.g2626.t1 CG9368-PA 1
GE10953-PA CG1792-PA 1
GE10953-PA CG8145-PA 7
GE10953-PA CG9215-PA 10
GE10953-PA 6.g998.t1 10
GE10953-PA CG3281-PA 11
GE10953-PA CG15269-PA 12
GE10953-PA CG4936-PA 12
GE10953-PA CG8573-PA 13
GE10953-PA CG3941-PA 14
GE10953-PA 0.g758.t1 14
GE10953-PA CG18476-PA 14
GE10953-PA 2.g744.t1 15
GE23866-PA 3.g2606.t1 1
GE23866-PA 3.g2603.t1 2
GE23866-PA CG31105-PA 5
GE23866-PA 6.g1177.t1 7
GE10918-PA CG15552-PA 1
GE21039-PA CG17143-PA 1
1.g585.t1 0.g711.t1 1
4905.g1581.t1 9996.g963.t1 11
GE22597-PA CG7464-PA 1
GE22597-PA CG2666-PA 1
GE16214-PA CG1900-PB 1
GE16214-PA CG1900-PA 1
GE16214-PA CG1900-PC 1
GE16214-PA 9260.g883.t1 8
GE16214-PA CG2108-PA 10
GE16214-PA CG9994-PA 12
GE10616-PA CG6420-PA 1
GE16136-PA 13781.g1338.t1 1
GE19073-PA CG3268-PA 1
GE18209-PA CG3524-PA 1
GE18209-PA CG3523-PA 1
GE18209-PA 14079.g1374.t2 1
GE18209-PA 14079.g1374.t1 1
GE10390-PA 3.g1968.t1 1
GE21074-PA CG18321-PA 1
GE21074-PA CG1221-PA 2
GE21074-PA CG1221-PB 2
GE18209-PB CG3524-PA 1
GE18209-PB CG3523-PA 1
GE18209-PB 14079.g1374.t1 1
GE18209-PB 14079.g1374.t2 1
GE21439-PA CG32251-PA 1
GE21114-PA CG13908-PB 1
GE21114-PA 2.g98.t1 1
GE16945-PA CG12496-PA 1
GE16945-PA CG7786-PA 2
GE14035-PA CG8905-PA 1
GE13487-PA CG30037-PA 1
GE13487-PA CG33145-PA 2
GE13487-PA CG4934-PA 4
GE12275-PA CG10247-PA 1
GE12275-PA CG10246-PA 1
GE12275-PA CG10248-PA 1
GE12275-PA CG12780-PA 7
GE12275-PA 19430.g1918.t1 8
GE12275-PA CG4373-PA 10
GE12275-PA CG3050-PA 11
GE12275-PA CG8345-PA 14
GE12275-PA CG1438-PA 27
GE12275-PA CG14031-PA 28
GE12275-PA 0.g579.t1 28
GE12275-PA CG16761-PA 29
GE12275-PA 0.g580.t1 29
GE12275-PA CG3656-PA 30
GE22065-PA CG18811-PA 1
GE22065-PA 2.g1838.t1 1
GE10135-PA CG10018-PA 1
GE22392-PA CG4786-PA 1
GE22392-PA 2.g2036.t2 1
GE22392-PA 2.g2036.t1 3
GE22392-PA 1.g62.t1 7
GE22392-PA 0.g2092.t1 8
GE22392-PA CG8676-PB 8
GE22392-PA CG7199-PA 8
GE19735-PA CG10504-PA 1
GE16751-PA CG3869-PA 1
GE25983-PA CG8478-PA 1
6258.g2477.t1 CG7275-PA 1
GE13696-PC 1.g1790.t1 1
GE13696-PC CG15673-PB 2
3.g836.t1 CG2260-PA 1
3.g836.t1 CG15335-PA 1
3.g836.t1 CG3541-PA 2
3.g836.t1 CG3541-PB 2
GE22556-PA CG4729-PA 1
GE22556-PA CG4753-PA 2
GE17696-PA 6.g1209.t1 1
GE17696-PA CG1791-PA 5
GE10962-PA CG1890-PA 1
GE15461-PA CG12124-PA 1
2.g46.t1 CG13209-PA 1
2.g46.t1 CG12350-PA 2
2.g46.t1 CG9564-PA 4
2.g46.t1 CG11192-PA 5
2.g46.t1 CG31954-PA 5
2.g46.t1 CG31681-PA 7
2.g46.t1 CG17475-PA 12
2.g46.t1 CG31269-PA 15
2.g46.t1 2.g443.t1 15
2.g46.t1 CG11529-PA 19
2.g46.t1 1.g1115.t1 19
2.g46.t1 3.g2765.t1 20
2.g46.t1 3.g564.t1 21
2.g46.t1 0.g321.t1 21
2.g46.t2 CG13209-PA 1
2.g46.t2 CG8299-PA 5
2.g46.t2 1.g643.t1 8
2.g46.t2 CG32755-PA 8
2.g46.t2 CG31681-PA 9
2.g46.t2 3.g1623.t1 11
2.g46.t2 CG17475-PA 12
2.g46.t2 CG5255-PA 12
2.g46.t2 CG8170-PA 12
2.g46.t2 CG13744-PA 15
2.g46.t2 1.g1115.t1 19
2.g46.t2 CG5909-PA 19
2.g46.t2 1.g2018.t1 19
GE15953-PB CG3159-PA 1
GE15953-PB CG3159-PB 1
GE15953-PB CG3747-PA 2
GE15953-PC CG3159-PA 1
GE15953-PC CG3159-PB 1
GE15953-PC CG3747-PA 2
GE23425-PA CG7921-PA 1
GE23425-PA CG7921-PB 1
GE15953-PA CG3159-PA 1
GE15953-PA CG3159-PB 1
GE23837-PD CG14516-PB 1
GE23837-PD CG14516-PA 1
GE23837-PD CG11956-PB 1
GE23837-PD 3.g2578.t1 1
GE23837-PD 3.g2576.t1 1
GE23837-PD CG31445-PC 1
GE23837-PD CG31445-PA 1
GE23837-PD CG31445-PB 1
GE23837-PD CG8773-PA 2
GE23837-PD 2.g155.t1 7
1465.g506.t1 17667.g1736.t1 2
6558.g2827.t1 CG17944-PB 1
GE13011-PA 0.g2062.t1 1
GE25917-PA CG11970-PA 1
GE12527-PA CG12765-PA 1
GM130-PA 1.g1847.t1 1
GM130-PA CG11061-PA 1
4.g182.t2 CG17752-PA 1
4.g182.t2 CG16727-PA 1
4.g182.t2 CG7333-PA 1
4.g182.t2 CG32409-PA 7
4.g182.t2 CG10486-PA 8
4.g182.t2 2.g2190.t1 12
4.g182.t2 CG4630-PB 14
4.g182.t2 3.g853.t1 16
4.g182.t1 CG17752-PA 1
4.g182.t1 CG16727-PA 1
4.g182.t1 CG7333-PA 1
4.g182.t1 CG14857-PA 6
4.g182.t1 3.g853.t2 15
4.g182.t1 CG6356-PA 15
GE12840-PA 0.g1309.t1 1
GE12840-PA CG14930-PA 1
GE20923-PA 2.g190.t2 1
GE20923-PA 2.g190.t3 1
GE20923-PA 2.g190.t1 1
GE20923-PA CG15580-PA 2
GE22510-PA CG8008-PA 1
GE22510-PA CG15553-PA 1
GE22510-PA 1.g439.t1 3
GE22510-PA 2.g1642.t1 5
GE12253-PA CG34123-PE 1
GE12253-PA 1.g1071.t3 1
GE12253-PA 1.g1071.t7 1
GE12253-PA 1.g1071.t1 1
GE12253-PA 1.g1071.t2 1
GE12253-PA 1.g1071.t4 1
GE12253-PA 1.g1071.t5 1
3.g1040.t2 CG6269-PA 1
3.g1040.t2 CG33152-PA 4
3.g1040.t2 CG10052-PA 4
3.g1040.t2 0.g75.t1 5
3.g1040.t2 3.g2781.t1 6
GE23874-PA CG1963-PA 1
GE23172-PA CG30376-PA 1
GE22280-PA CG11804-PA 1
GE20543-PA CG10583-PA 1
GE18932-PA CG13140-PB 1
GE18932-PA CG13140-PA 1
GE18932-PA 3.g1287.t3 9
GE19334-PA 7148.g689.t1 1
GE10150-PA CG12170-PA 1
GE10150-PA CG3523-PA 2
GE10150-PA 14079.g1374.t2 3
GE10150-PA 14079.g1374.t1 3
GE14996-PA 0.g321.t1 1
GE14996-PA CG14990-PA 2
GE14996-PA 1.g303.t1 2
GE14996-PA 0.g1652.t1 4
GE14996-PA CG8299-PA 14
GE14996-PA CG32755-PA 18
GE14996-PA CG5909-PA 20
GE14996-PA CG3505-PA 20
0.g866.t1 CG6279-PA 1
0.g866.t1 2.g1113.t1 1
GE12783-PB 0.g1744.t1 1
GE12783-PB 0.g1746.t1 3
GE22478-PA CG8014-PA 1
GE17578-PA CG1505-PA 1
GE12783-PA 0.g1744.t1 1
GE12783-PA CG33179-PB 2
GE12244-PA CG6698-PA 1
4.g883.t1 CG5641-PA 1
GE13546-PA CG9318-PA 1
GE13546-PA CG7364-PA 2
GE13546-PA 0.g1489.t1 2
GE13546-PA CG10590-PA 3
GE13985-PA CG14482-PA 1
GE23726-PA CG5930-PB 1
GE16241-PA CG3621-PA 1
GE16241-PA CG6914-PA 2
3.g99.t6 6.g825.t1 1
3.g99.t6 6.g825.t2 1
3.g99.t6 2.g2211.t2 1
3.g99.t6 2.g2211.t1 1
3.g99.t7 6.g825.t1 1
3.g99.t7 6.g825.t2 1
3.g99.t7 2.g2211.t2 1
3.g99.t7 2.g2211.t1 1
3.g99.t4 6.g825.t1 1
3.g99.t4 6.g825.t2 1
3.g99.t4 2.g2211.t2 3
3.g99.t4 2.g2211.t1 3
3.g99.t5 6.g825.t1 1
3.g99.t5 6.g825.t2 1
3.g99.t5 2.g2211.t2 1
3.g99.t5 2.g2211.t1 1
GE13275-PA CG10364-PA 1
3.g99.t3 6.g825.t1 1
3.g99.t3 6.g825.t2 1
3.g99.t3 2.g2211.t2 1
3.g99.t3 2.g2211.t1 1
3.g99.t3 CG2086-PB 7
GE11877-PA CG4909-PA 1
GE11877-PA CG18408-PQ 2
GE11877-PA 1.g558.t3 2
GE11877-PA 1.g558.t2 2
GE11877-PA 1.g558.t1 2
GE11877-PA CG7129-PA 3
3.g99.t1 6.g825.t1 1
3.g99.t1 6.g825.t2 1
3.g99.t1 2.g2211.t1 1
3.g99.t1 2.g2211.t2 1
3.g99.t1 6.g825.t3 3
3.g99.t1 CG2086-PB 7
GE14437-PA CG30421-PA 1
GE14437-PA 1.g2254.t1 1
GE14437-PA 2.g1958.t2 2
GE14437-PA 2.g1958.t1 2
GE26463-PA 2.g12.t1 1
GE10553-PA CG5612-PA 1
3919.g1311.t1 8944.g852.t1 2
GE10239-PA CG31198-PB 1
GE10239-PA CG31198-PC 1
GE10239-PA CG31198-PA 2
5991.g1955.t1 18774.g1857.t1 1
GE12044-PA CG15483-PA 1
GE12044-PA CG9171-PA 2
6258.g2486.t1 CG7463-PA 1
GE15651-PA CG9676-PA 1
GE15651-PA CG1304-PA 4
GE15651-PA CG17477-PA 8
GE15651-PA 0.g243.t1 13
GE15651-PA CG31681-PA 14
GE15651-PA CG14780-PA 15
GE15651-PA CG11911-PA 15
GE15651-PA CG7996-PA 16
GE15651-PA CG8170-PA 16
GE15651-PA 3.g1965.t1 18
GE15651-PA 1.g2018.t1 19
GE15651-PA 1.g1782.t2 19
GE15651-PA 1.g2016.t1 19
GE15765-PA CG10959-PA 1
GE15765-PA CG2129-PA 2
GE15765-PA CG31670-PA 7
GE15765-PA CG6254-PA 7
GE15765-PA 3.g669.t1 7
GE15765-PA CG1602-PA 8
GE15765-PA CG8643-PA 8
GE15765-PA CG1454-PA 9
GE15765-PA 0.g419.t1 10
GE15765-PA CG8301-PA 10
GE15765-PA 3.g1358.t1 11
GE15765-PA CG9233-PA 11
GE15765-PA CG10021-PD 11
GE15765-PA 0.g442.t1 11
GE15765-PA 2.g1393.t1 11
GE15765-PA CG17806-PA 13
GE15765-PA CG33133-PA 13
GE15765-PA CG11695-PA 13
GE15765-PA CG2889-PA 13
4.g92.t1 3.g686.t1 1
4.g92.t1 3.g688.t1 1
4.g92.t1 CG7985-PA 1
4.g92.t1 CG14314-PA 1
4.g92.t1 CG7988-PA 1
GE14209-PA CG10377-PA 1
GE14209-PA 0.g334.t1 10
GE12641-PA CG10337-PA 1
GE12641-PA CG3592-PA 3
GE18459-PA 0.g685.t1 1
GE15318-PA CG32512-PA 1
GE22117-PA CG32191-PA 1
GE22117-PA CG7408-PB 2
GE22117-PA CG7408-PA 2
GE22117-PA CG7402-PA 2
GE22117-PA 1.g904.t1 4
GE22117-PA CG18278-PA 4
GE22117-PA CG30059-PA 4
1.g826.t1 CG12396-PA 1
1.g826.t1 CG9377-PA 1
GE26431-PA CG7530-PB 1
GE26431-PA CG7530-PA 1
GE26431-PA CG5315-PA 2
GE26431-PA 3.g1838.t1 2
GE20110-PC CG10620-PA 1
GE20110-PC 2.g1285.t1 1
GE20110-PC CG10627-PA 1
GE20110-PC CG4153-PA 2
GE20110-PC CG6186-PA 3
GE20110-PB CG10620-PA 1
GE20110-PB 2.g1285.t1 1
GE20110-PB CG10627-PA 1
GE20110-PB CG3666-PA 3
GE20110-PA CG4153-PA 1
GE25895-PA CG11755-PA 1
GE25895-PA 3.g1688.t1 2
0.g698.t1 2.g764.t1 1
GE11486-PA CG10339-PA 1
GE11486-PA 3.g317.t1 12
GE11486-PA 3.g317.t2 12
GE25771-PA CG18745-PA 1
GE25771-PA CG18747-PA 1
GE25771-PA CG18748-PA 3
GE25771-PA CG10086-PA 4
GE25771-PC CG18746-PA 1
GE25771-PC CG18745-PA 2
GE25771-PC CG18747-PA 4
GE13445-PA CG8828-PA 1
GE13288-PA CG10664-PA 1
GE13288-PA CG10396-PA 2
GE17678-PA 6.g1192.t1 1
GE17089-PA CG3561-PA 1
GE17089-PA 0.g93.t1 1
GE17089-PA 1.g22.t1 11
GE25153-PA CG14283-PA 1
GE24816-PA CG9837-PA 1
GE24816-PA CG9821-PB 2
GE24816-PA 3.g1664.t1 2
GE20578-PA CG32232-PA 1
GE20578-PA CG7503-PB 1
GE14399-PA 1.g2187.t1 1
GE19092-PA CG12847-PA 1
GE19092-PA CG12832-PA 6
GE19092-PA CG2374-PA 6
GE12993-PA CG31988-PA 1
GE12993-PA CG31624-PB 1
GE12993-PA CG14396-PA 2
GE12993-PA CG32170-PD 7
GE12613-PA CG10726-PA 1
0.g1778.t1 9559.g920.t1 3
GE15256-PA 6.g1431.t1 1
GE11665-PA CG14478-PA 1
GE17860-PA CG15209-PA 1
GE16780-PA CG4033-PA 1
GE16780-PA 1.g712.t1 2
GE16780-PA CG8344-PA 2
GE17670-PA CG17158-PA 1
2.g121.t2 0.g1777.t3 1
2.g121.t2 0.g1777.t7 1
2.g121.t2 0.g1777.t4 1
2.g121.t2 0.g1777.t2 1
2.g121.t2 0.g1777.t1 1
2.g121.t2 0.g1777.t8 1
2.g121.t2 0.g1777.t6 1
2.g121.t2 0.g1777.t5 1
2.g121.t2 0.g1778.t1 1
2.g121.t2 0.g81.t1 2
2.g121.t2 0.g81.t2 2
2.g121.t2 2.g1978.t1 3
GE20906-PA CG1898-PA 1
GE20906-PA 2.g216.t1 1
GE20906-PA CG6382-PA 2
GE20906-PA CG1873-PA 3
GE20906-PA CG12736-PA 6
GE22354-PA CG10523-PA 1
GE22354-PA CG33056-PA 1
GE22354-PA CG33054-PB 2
GE16062-PA CG11840-PA 1
GE16062-PA CG17370-PB 2
GE16062-PA CG17370-PA 2
2.g121.t6 0.g1777.t3 1
2.g121.t6 0.g1777.t7 1
2.g121.t6 0.g1777.t8 1
2.g121.t6 0.g1777.t6 1
2.g121.t6 0.g1777.t5 1
2.g121.t6 0.g1778.t1 1
2.g121.t6 1.g1147.t1 4
2.g121.t7 0.g1777.t3 1
2.g121.t7 0.g1777.t7 1
2.g121.t7 0.g1777.t8 1
2.g121.t7 0.g1777.t6 1
2.g121.t7 0.g1777.t5 1
2.g121.t7 0.g1778.t1 1
2.g121.t7 1.g1147.t1 4
2.g121.t4 0.g1777.t6 1
2.g121.t4 0.g1777.t5 1
2.g121.t4 0.g1777.t3 1
2.g121.t4 0.g1777.t8 1
2.g121.t4 0.g1777.t7 1
2.g121.t4 0.g1778.t1 1
2.g121.t4 CG3722-PA 2
2.g121.t4 0.g1777.t2 10
2.g121.t4 0.g1777.t1 10
2.g121.t4 CG31009-PA 12
2.g121.t5 0.g1777.t5 1
2.g121.t5 0.g1777.t6 1
2.g121.t5 0.g1777.t3 1
2.g121.t5 0.g1777.t8 1
2.g121.t5 0.g1777.t7 1
2.g121.t5 0.g1778.t1 1
2.g121.t5 CG3722-PA 2
2.g121.t5 0.g1777.t2 10
2.g121.t5 0.g1777.t1 10
2.g121.t5 CG31009-PA 12
GE23938-PB 3.g1950.t1 1
7647.g3529.t1 8356.g794.t1 1
7647.g3529.t1 14389.g1399.t1 5
7647.g3529.t1 16617.g1652.t1 8
7647.g3529.t1 18769.g1855.t1 17
502.g178.t1 17092.g1689.t1 1
502.g178.t1 2764.g267.t1 2
GE10365-PA CG6763-PA 1
GE10365-PA 14528.g1422.t1 2
GE10365-PA 0.g1638.t1 3
GE10365-PA CG15253-PA 4
GE25590-PA CG3772-PA 1
GE25590-PA CG2488-PB 2
GE13992-PA CG4752-PA 1
GE20800-PA CG5133-PA 1
GE26084-PC CG31441-PA 1
GE26084-PC CG17802-PA 7
GE26084-PC CG10267-PA 7
GE26084-PC CG17806-PB 8
GE26084-PC CG31670-PA 9
GE26084-PC CG18262-PA 9
GE26084-PC 3.g1358.t1 10
GE26084-PC CG18476-PA 12
GE26084-PC 1.g2044.t1 13
GE26084-PC 6.g351.t2 15
GE24132-PA CG2019-PA 1
GE24132-PA 3.g155.t1 1
GE24132-PA 3.g156.t1 1
7122.g3050.t1 CG9914-PA 1
2.g1570.t1 CG6530-PA 1
2.g1570.t1 CG17061-PA 5
GE23620-PA CG8472-PA 2
GE23620-PA CG31960-PA 4
GE23620-PA CG31958-PA 4
GE11514-PA CG9031-PA 1
GE12494-PA CG8657-PA 1
GE12494-PA 3.g1999.t1 3
GE12494-PA 6.g626.t3 4
GE12494-PA 6.g626.t2 4
GE12494-PA 1.g251.t1 7
GE26052-PA CG42601-PA 1
1.g1321.t1 0.g1550.t1 1
1.g1321.t1 0.g1550.t2 1
1.g1321.t1 CG10236-PA 3
1.g1321.t1 CG7123-PA 4
GE19977-PA CG6988-PA 1
GE19977-PA CG8983-PA 2
GE19977-PA CG9302-PA 5
GE11699-PA CG9377-PA 1
GE11699-PA CG10663-PA 16
GE11699-PA 3.g918.t1 17
GE23970-PA CG11140-PD 1
GE23970-PA CG11140-PA 1
GE23970-PA CG11140-PB 1
GE23970-PA CG11140-PC 1
GE23970-PA CG9629-PA 6
GE12555-PA CG6746-PA 1
GE12555-PA CG9267-PA 2
GE10362-PA CG6755-PA 1
GE14337-PA 1.g2101.t1 1
GE25020-PB CG3671-PA 1
GE25020-PB CG3671-PB 1
GE25020-PB CG3671-PC 1
GE21940-PA CG1441-PA 1
GE21940-PA 1.g2282.t1 4
GE21940-PA 1.g2282.t2 4
GE21940-PA CG14893-PA 8
GE12253-PB CG34123-PE 1
GE12253-PB 1.g1071.t3 1
GE12253-PB 1.g1071.t7 1
GE12253-PB 1.g1071.t1 1
GE12253-PB 1.g1071.t5 1
GE12253-PB 1.g1071.t2 1
GE12253-PB 1.g1071.t4 1
GE12253-PB 1.g1071.t6 2
GE17014-PA CG2559-PA 1
GE17014-PA 6.g831.t1 1
GE17014-PA CG4178-PA 1
GE17014-PA CG6821-PA 1
GE17014-PA CG42640-PA 4
1.g187.t1 CG31672-PA 1
GE15124-PA CG3664-PA 1
GE15124-PA CG6601-PA 2
GE15124-PA CG17515-PA 3
GE15124-PA CG9100-PA 8
GE15124-PA CG1956-PA 11
GE15124-PA CG2849-PA 11
GE13215-PA CG10431-PA 1
GE25574-PA CG14286-PA 1
GE10305-PA CG18594-PA 1
GE10305-PA CG10298-PA 2
GE10305-PA 0.g1406.t1 4
GE21808-PA CG1362-PA 1
GE21808-PA 1.g534.t1 1
GE21808-PA CG4268-PA 2
GE21808-PA CG5072-PA 6
GE21808-PA 0.g1547.t2 18
GE21808-PA CG11228-PA 19
GE21808-PA CG4527-PA 19
GE21808-PA CG3068-PA 21
GE21808-PA 1.g1131.t1 23
GE21808-PA 6.g792.t2 23
GE21808-PA CG8874-PB 23
GE21808-PA CG5125-PA 23
GE21808-PA CG18069-PA 24
GE16042-PA 6.g994.t1 1
GE16042-PA CG10564-PD 7
GE16042-PA CG5983-PA 7
GE16042-PA CG17176-PA 9
GE16042-PA CG17178-PA 10
GE16042-PA CG10738-PA 14
GE16042-PA 0.g2099.t1 15
GE10959-PA CG1873-PA 1
GE10959-PA CG8280-PA 1
GE10959-PA CG1898-PA 3
GE10959-PA 2.g216.t1 3
GE19367-PA CG5855-PA 1
GE14223-PA CG15609-PA 1
GE14223-PA CG15609-PB 1
GE14223-PA CG11259-PA 2
GE14223-PA 6.g467.t1 4
GE20698-PA 2.g352.t2 1
GE20698-PA 2.g352.t1 1
GE10864-PA CG1359-PA 1
GE25253-PA CG31249-PD 1
GE25253-PA CG31249-PE 1
GE25253-PA CG31249-PC 1
GE25253-PA CG31249-PB 1
GE20127-PA CG4357-PA 1
GE20127-PA CG31547-PA 1
GE20127-PA CG5594-PA 2
GE20127-PA CG5594-PC 2
GE20127-PA CG5594-PB 2
GE21287-PA CG33162-PA 1
GE19681-PA CG18803-PA 1
GE19681-PA CG5910-PA 2
GE23839-PA CG1721-PA 1
GE23839-PA CG17645-PA 2
GE23839-PA 3.g1278.t1 3
4.g266.t1 CG31189-PB 1
4.g266.t1 CG3723-PF 2
4.g266.t1 CG3723-PC 3
4.g266.t1 CG13618-PA 8
4.g266.t1 3.g2065.t1 9
GE26458-PB CG8573-PA 1
GE26458-PB 1.g2044.t1 6
GE26458-PB CG18476-PA 7
GE26458-PB 2.g2227.t1 8
GE26458-PB CG4936-PA 8
GE26458-PB CG10959-PA 8
GE26458-PB 6.g351.t2 8
GE26458-PB CG18262-PA 8
GE26458-PB 3.g649.t1 9
GE26458-PB CG4413-PA 9
GE26458-PB CG31670-PA 9
GE26458-PB CG4360-PA 10
GE26458-PB CG8145-PA 12
GE26458-PB CG1792-PA 13
GE26458-PB CG15073-PA 13
GE26458-PB CG17802-PA 14
4.g2356.t1 CG31020-PA 1
4.g2356.t1 CG31022-PA 1
4.g2356.t1 3.g2730.t1 1
4.g2356.t1 CG9698-PA 3
4.g2356.t1 CG31371-PA 4
4.g2356.t1 CG31016-PA 7
4.g2356.t1 CG15539-PA 9
4.g2356.t1 3.g2740.t2 11
4.g2356.t1 2.g1835.t6 11
4.g2356.t1 CG34345-PB 12
4.g2356.t1 2.g1835.t3 16
GE12723-PA CG15161-PA 1
GE25559-PA CG12511-PA 1
GE11747-PA CG8401-PA 1
GE16850-PA CG11444-PA 1
GE18378-PA CG8902-PA 1
GE13381-PA CG4643-PA 1
GE13381-PA CG14041-PA 2
GE16142-PA 6.g898.t1 1
GE16142-PA CG10988-PA 1
GE16142-PA 6.g898.t2 1
GE16112-PA 6.g931.t1 1
GE24890-PA CG1980-PA 1
GE24890-PA 3.g258.t1 1
GE24890-PA CG1984-PA 2
GE24890-PA 3.g259.t1 2
2.g35.t4 CG9256-PG 1
2.g35.t4 0.g2074.t1 1
2.g35.t4 0.g2074.t2 1
GE19673-PA CG5701-PA 1
GE19673-PA CG5701-PB 1
4.g76.t1 3.g700.t1 1
4.g76.t1 3.g700.t2 1
GE11994-PA CG15073-PA 1
GE11994-PA CG8388-PA 2
GE11994-PA CG6254-PA 10
GE11994-PA CG18262-PA 12
GE11994-PA 3.g649.t1 13
GE11994-PA CG8643-PA 14
GE11994-PA CG31670-PA 15
GE11994-PA CG17806-PA 15
GE16153-PB 6.g885.t2 1
GE16153-PB CG7107-PA 1
GE16153-PB 6.g885.t3 1
GE16153-PB 6.g885.t1 1
GE16153-PB 6.g885.t4 1
GE23603-PA CG42488-PB 1
GE18859-PB CG15828-PA 1
GE11316-PA 0.g557.t1 1
GE14509-PA CG1922-PA 1
GE13333-PC 1.g942.t4 1
GE13333-PC 1.g942.t6 1
GE13333-PC 1.g942.t3 1
GE13333-PC 1.g942.t2 1
GE13333-PC 1.g942.t1 1
GE13333-PC 1.g942.t5 1
GE13333-PC 1.g942.t8 1
3.g361.t1 CG3573-PA 1
3.g361.t1 CG6562-PA 2
GE23681-PA CG31080-PA 1
GE23681-PA 3.g2338.t1 2
GE23681-PA CG5471-PA 4
GE23681-PA 3.g2330.t1 5
GE24654-PA CG3183-PA 1
4.g702.t1 3.g1433.t1 1
4.g702.t2 3.g1433.t1 1
GE17735-PA CG6500-PB 1
GE17735-PA 6.g1261.t1 1
GE17735-PA CG5708-PA 2
GE17735-PA 6.g618.t2 5
GE19760-PA CG7519-PA 1
GE11969-PB 1.g1444.t2 1
GE11969-PB 1.g1444.t1 1
GE11969-PA 1.g1444.t1 1
GE11969-PA 1.g1444.t2 1
3.g387.t1 6.g843.t1 1
3.g387.t1 6.g843.t3 1
GE21693-PB 2.g297.t1 1
GE21693-PB 2.g295.t1 1
GE21693-PB 2.g297.t2 2
GE20678-PA 2.g390.t1 1
GE20419-PA CG8591-PA 1
GE20419-PA 2.g744.t1 1
GE20419-PA CG8573-PA 7
GE20419-PA CG3941-PA 8
GE20419-PA CG11247-PA 9
GE20419-PA CG8319-PA 10
GE20419-PA CG15269-PA 10
GE20419-PA CG4936-PA 10
GE20419-PA 6.g351.t2 10
GE20419-PA CG10959-PA 11
GE20419-PA 0.g758.t1 12
GE20419-PA CG4360-PA 12
GE20419-PA 2.g2227.t2 13
GE20419-PA CG3281-PA 13
GE20419-PA CG8388-PA 13
GE20419-PA CG17806-PB 15
GE20419-PA CG1792-PA 15
GE21693-PA 2.g297.t1 1
GE21693-PA 2.g295.t1 1
GE18317-PA CG3036-PA 1
GE18317-PA CG4749-PA 8
GE18317-PA CG30272-PA 14
GE18317-PA CG2003-PA 17
GE18317-PA CG9825-PA 18
GE18317-PA CG7838-PB 20
GE24539-PA CG12256-PA 1
GE24539-PA 3.g1280.t1 1
GE24539-PA CG17404-PB 2
GE24539-PA CG3795-PA 12
GE24539-PA CG18223-PA 13
GE24539-PA CG31326-PA 13
GE24539-PA CG33329-PA 13
GE10924-PA 3.g2809.t1 1
GE10924-PA CG12054-PA 1
GE17466-PA CG2286-PB 1
GE17466-PA 6.g588.t1 1
GE10924-PB 3.g2809.t1 1
GE10924-PB CG12054-PA 1
2.g1826.t1 CG42309-PB 1
2.g1826.t1 1.g2151.t1 1
2.g1826.t1 CG1019-PB 1
2.g1826.t1 CG1019-PA 1
GE13805-PA 1.g1644.t1 1
GE13805-PA CG13867-PA 1
4.g1674.t1 CG10152-PA 1
4.g1674.t1 0.g1746.t2 4
4.g1674.t1 CG31345-PA 9
GE10701-PA CG11909-PA 1
GE10701-PA CG33080-PC 2
GE10701-PA CG33080-PB 2
GE11447-PA 1.g2208.t1 1
GE11447-PA 6.g800.t2 4
GE22071-PA 2.g1832.t1 1
GE22071-PA 2.g1833.t1 2
GE22071-PA CG34381-PC 8
GE22071-PA CG34381-PA 8
GE22071-PA CG34381-PB 8
GE22071-PA 2.g1239.t1 10
GE22071-PA CG14575-PA 10
GE22071-PA CG31258-PB 11
GE22071-PA CG31258-PA 11
GE22071-PA CG4550-PA 12
GE13865-PC 1.g1516.t1 1
GE13865-PC 1.g1520.t1 2
GE13865-PC 1.g1520.t2 2
GE13865-PC 3.g2786.t1 4
GE13865-PC CG31327-PA 8
GE13865-PA 3.g1754.t1 10
GE19921-PA 2.g609.t1 6
GE19921-PA 2.g1754.t1 6
GE19921-PA 0.g1446.t1 15
GE19921-PA CG31728-PC 15
GE19921-PA CG8172-PA 18
GE19921-PA CG5896-PA 18
GE19921-PA CG12385-PA 21
GE19921-PA CG8586-PA 21
GE19921-PA CG10161-PA 22
GE19921-PA CG12387-PA 24
GE13865-PE 1.g1520.t1 2
GE13865-PE 1.g1520.t2 2
GE13865-PE 3.g2786.t1 4
GE13865-PE CG33976-PA 11
GE15992-PA CG42353-PA 1
GE15992-PA CG42354-PA 1
GE16005-PA CG9126-PA 1
2.g582.t1 10649.g1037.t1 2
GE18633-PA CG5945-PA 1
GE18633-PA CG5867-PA 2
GE21447-PA CG15020-PA 1
GE21447-PA 6.g799.t1 3
7131.g3059.t1 CG14049-PB 1
7131.g3059.t1 CG14049-PA 1
GE13292-PA CG10895-PA 1
GE13292-PA 5383.g521.t1 4
GE13292-PA 6.g792.t3 6
GE13292-PA 3.g1623.t1 11
GE13292-PA 3.g1623.t2 11
GE13292-PA CG5680-PA 11
GE13292-PA 2.g807.t3 13
GE13292-PA CG7186-PA 13
GE13292-PA CG32703-PA 14
GE13292-PA CG9222-PA 14
GE13292-PA CG33519-PB 15
GE13292-PA CG3319-PA 17
GE13292-PA CG10023-PB 19
GE18720-PA CG15624-PA 1
GE18720-PA 0.g538.t2 1
GE18720-PA 0.g538.t3 1
GE18720-PA 0.g538.t1 1
GE18720-PA CG12787-PC 1
GE12881-PA CG31676-PA 1
GE12881-PA 0.g2051.t1 2
GE12881-PA CG9335-PA 3
2.g806.t3 1.g1030.t2 1
2.g806.t3 1.g1030.t5 1
2.g806.t3 1.g1030.t3 1
GE18768-PA CG13386-PA 1
GE18768-PA 2.g1727.t1 2
GE12881-PB 0.g2051.t1 1
GE12881-PB CG14402-PA 2
GE19306-PA CG1665-PA 1
GE12164-PB CG9364-PA 1
GE12164-PB CG9364-PB 1
GE12164-PB CG6262-PA 1
GE19982-PA CG33957-PB 1
GE19982-PA 2.g1477.t2 1
GE19982-PA 2.g1477.t3 1
GE19982-PA 2.g1477.t1 1
GE19982-PA 2.g1477.t4 1
GE19982-PA CG6679-PB 4
GE19982-PA CG6679-PA 4
GE25384-PA CG30354-PA 1
GE19722-PA 2.g2073.t1 1
1.g317.t3 CG8825-PA 1
1.g317.t3 CG3488-PA 1
1.g317.t3 CG8058-PA 2
GE25344-PA CG34425-PA 1
GE24619-PB 3.g1375.t2 1
GE24619-PB 3.g1375.t1 1
4.g584.t1 3.g1558.t1 1
GE25950-PA CG18802-PA 1
GE25950-PA 3.g901.t1 2
GE10180-PA 3.g175.t1 1
GE10662-PA CG31380-PA 1
GE10662-PA 3.g2184.t1 8
GE10662-PA CG9498-PA 12
GE23576-PA CG11853-PA 1
GE23576-PA CG13618-PA 4
GE23576-PA CG14661-PA 9
GE23576-PA CG17189-PA 9
GE24064-PA CG6028-PA 1
GE24064-PA CG11251-PA 2
GE24513-PA CG5961-PA 1
GE11082-PA CG8086-PB 1
GE11082-PA CG8086-PA 1
GE11082-PA CG8086-PC 1
GE11082-PA CG8086-PD 1
GE23512-PA CG13631-PA 1
GE24948-PA 3.g341.t1 1
GE24948-PA CG9020-PA 2
GE24712-PF 3.g1516.t3 1
GE24712-PF 3.g1516.t2 1
GE24712-PF 3.g1516.t1 1
GE24712-PF CG33208-PF 1
GE24712-PF 3.g1515.t1 1
GE13333-PA 1.g942.t3 1
GE13333-PA 1.g942.t2 1
GE13333-PA 1.g942.t4 1
GE13333-PA 1.g942.t1 1
GE13333-PA 1.g942.t6 1
GE13333-PA 1.g942.t5 1
GE13333-PA 1.g942.t8 1
GE13333-PB 1.g942.t1 1
GE13333-PB 1.g942.t8 1
GE13333-PB 1.g942.t7 1
GE13333-PB 1.g942.t9 1
GE18680-PA CG16863-PA 1
GE13333-PD 1.g942.t4 1
GE13333-PD 1.g942.t6 1
GE13333-PD 1.g942.t3 1
GE13333-PD 1.g942.t2 1
GE13333-PD 1.g942.t1 1
GE13333-PD 1.g942.t5 1
GE13333-PD 1.g942.t8 1
GE13333-PD 2.g203.t1 6
GE13333-PE 1.g942.t4 1
GE13333-PE 1.g942.t6 1
GE13333-PE 1.g942.t3 1
GE13333-PE 1.g942.t2 1
GE13333-PE 1.g942.t1 1
GE13333-PE 1.g942.t5 1
GE13333-PE 1.g942.t8 1
GE13333-PF 1.g942.t4 1
GE13333-PF 1.g942.t6 1
GE13333-PF 1.g942.t3 1
GE13333-PF 1.g942.t2 1
GE13333-PF 1.g942.t1 1
GE13333-PF 1.g942.t5 1
GE13333-PF 1.g942.t8 1
GE13333-PF 1.g942.t9 1
GE13333-PF 1.g942.t7 1
6209.g2353.t1 CG17027-PA 1
6209.g2353.t1 CG17029-PA 1
6209.g2353.t1 CG17026-PA 1
6209.g2353.t1 2.g2101.t1 3
GE13076-PA CG12340-PA 1
GE13076-PA 1.g595.t1 1
GE17631-PA 6.g1136.t1 1
GE25718-PA 3.g409.t1 1
GE25718-PA CG5874-PA 1
GE17085-PA CG32631-PA 1
GE17085-PA 6.g883.t1 2
GE21175-PA CG7970-PA 1
GE21154-PA CG1004-PA 1
GE21154-PA CG1214-PA 2
GE21154-PA CG33166-PB 3
4610.g1506.t1 4197.g411.t1 1
GE24940-PA CG3066-PA 1
GE24940-PA CG9733-PA 2
GE24940-PA 3.g1958.t1 5
GE24940-PA CG9372-PA 11
GE24940-PA 3.g858.t1 14
GE24940-PA CG4998-PB 15
GE24940-PA 2.g609.t1 18
GE24940-PA CG12385-PA 24
GE15912-PB CG15202-PB 1
GE22092-PA 2.g1808.t1 1
GE24422-PE CG9611-PC 1
GE24422-PE CG9611-PA 2
GE16686-PA CG11448-PA 1
GE24033-PA CG5376-PA 1
2.g1711.t1 1.g2031.t2 1
2.g1711.t1 1.g2031.t1 1
2.g1711.t1 0.g531.t1 3
2.g1711.t1 0.g531.t3 3
2.g1711.t1 0.g531.t2 3
2150.g754.t1 16055.g1600.t1 1
GE17027-PA 6.g838.t1 1
GE22202-PA CG4083-PA 1
GE13223-PA CG17492-PA 1
GE13223-PA CG5841-PA 2
GE13223-PA 2.g923.t1 7
GE13223-PA CG6618-PA 8
GE12038-PA 1.g1542.t1 1
GE12038-PA CG7461-PB 1
GE12038-PA CG4860-PA 5
GE16086-PA CG9509-PA 1
GE16086-PA 6.g949.t1 1
GE16086-PA CG9512-PA 2
GE16086-PA CG6728-PA 9
GE21430-PA CG1309-PA 1
GE21430-PA 2.g465.t1 1
GE24812-PA 3.g1656.t1 1
GE24812-PA CG11964-PA 1
GE26141-PA CG5390-PA 1
GE26141-PA CG8586-PA 3
GE26141-PA CG14990-PA 4
GE26141-PA 1.g303.t1 4
GE26141-PA CG9372-PA 11
GE26141-PA CG17571-PA 17
GE26141-PA CG12386-PA 17
GE26141-PA CG12350-PA 19
GE26141-PA CG18211-PA 21
GE26141-PA 2.g609.t1 23
GE23527-PA 3.g2116.t1 1
GE12072-PA CG11025-PA 1
GE24722-PA CG9458-PA 1
GE24722-PA CG33110-PA 13
GE24722-PA CG9804-PF 14
GE10717-PA CG10514-PA 1
GE10717-PA CG11892-PA 2
GE10717-PA 3.g180.t1 8
GE16527-PB CG2671-PA 1
GE12160-PA CG10540-PA 1
GE16527-PA CG2671-PA 1
1.g1603.t1 1.g415.t1 1
GE23654-PA CG14543-PA 1
GE16789-PA 6.g400.t1 1
GE16789-PA 3.g674.t1 7
GE16789-PA CG11709-PA 8
GE16789-PA CG14305-PC 13
GE16789-PA 6.g240.t2 16
GE16789-PA 6.g240.t1 16
GE12841-PA CG12323-PA 1
GE12841-PA CG9868-PA 2
GE10789-PA CG13625-PA 1
6159.g2231.t1 4197.g411.t1 1
GE17335-PA CG1615-PA 1
GE14723-PA CG15439-PA 1
GE19255-PA 1.g429.t2 1
GE19255-PA 1.g429.t3 1
GE19255-PA 1.g429.t1 1
GE19255-PA 2.g1088.t1 2
GE19255-PA CG7958-PC 2
GE22474-PA CG8756-PA 1
GE22474-PA CG8756-PB 1
GE22474-PA CG8756-PD 1
GE22474-PA CG8756-PC 1
GE22474-PA 2.g1937.t1 1
GE22474-PA 0.g3.t4 4
GE26423-PA CG7265-PA 1
GE26423-PA CG11652-PA 2
GE21110-PB CG13906-PA 1
GE21383-PA CG10699-PB 2
GE21383-PB 2.g402.t1 1
GE21383-PB CG10699-PB 2
GE21110-PA 2.g92.t1 1
GE21110-PA 2.g93.t1 1
GE21110-PA CG18558-PA 7
2.g1638.t1 1.g1950.t1 1
2.g1638.t1 1.g1314.t1 4
GE19554-PA CG33061-PA 1
GE25285-PA CG2663-PA 1
GE17224-PA CG8497-PB 1
GE17224-PA CG8544-PA 1
GE17224-PA CG8544-PE 1
GE17224-PA CG12876-PA 3
GE23316-PC CG11335-PA 1
GE23316-PC CG11334-PA 1
GE23316-PC CG4402-PA 2
GE23316-PC 1.g1820.t1 3
GE11682-PA 1.g1883.t1 1
1.g1552.t1 CG30375-PA 1
1.g1552.t1 CG30376-PA 2
1.g1552.t1 CG30371-PA 3
1.g1552.t1 3.g7.t1 11
1.g1552.t1 CG4821-PA 11
1.g1552.t1 3.g1280.t1 14
1.g1552.t1 0.g1612.t1 15
1.g1552.t1 CG11912-PA 15
1.g1552.t1 CG9673-PA 15
GE21036-PA 2.g25.t2 1
GE21036-PA 2.g25.t1 1
GE21036-PA 2.g25.t4 1
GE21036-PA 2.g25.t3 1
GE21036-PA CG4107-PA 2
GE21036-PA CG1966-PA 3
GE26119-PA 3.g783.t1 1
GE26119-PA 977.g98.t1 1
GE19965-PA 2.g1840.t1 1
GE19965-PA CG6895-PA 1
GE19965-PA CG4144-PB 2
2.g1543.t1 CG3290-PA 1
2.g1543.t1 CG3292-PA 1
2.g1543.t1 CG3264-PA 1
2.g1543.t1 CG8105-PA 3
GE21196-PA CG13924-PA 1
GE19535-PA 2.g1609.t1 1
GE19535-PA CG32155-PA 2
GE18270-PA 0.g456.t1 1
GE18270-PA CG31773-PA 1
GE18270-PA 6.g260.t1 4
GE18270-PA 0.g145.t3 9
GE18270-PA 3.g1410.t1 9
GE18270-PC CG31962-PB 1
GE18270-PC CG31962-PA 1
GE18270-PC CG3212-PA 3
GE18270-PC CG32371-PA 5
GE18270-PC 1.g108.t4 5
GE18270-PC CG3265-PB 5
GE18270-PB 0.g456.t1 1
GE18270-PB CG31773-PA 1
GE18270-PB 0.g455.t1 2
GE18270-PB CG3212-PA 4
GE18270-PB 3.g1882.t1 15
GE18270-PB 1.g1651.t1 15
1277.g436.t1 16606.g1651.t1 14
1277.g436.t1 10008.g965.t1 14
1.g499.t1 CG4969-PA 1
1.g499.t1 CG1916-PA 2
1.g499.t1 6.g1255.t1 3
1.g499.t1 CG4889-PA 4
1.g499.t3 CG4969-PA 1
1.g499.t3 CG1916-PA 2
6245.g2452.t1 2.g1522.t1 1
6245.g2452.t1 CG30157-PA 3
GE20496-PA CG10269-PA 1
GE20496-PA CG10274-PA 1
GE20496-PA CG10270-PA 1
GE20496-PA 2.g644.t1 1
GE20496-PA CG7386-PA 1
GE20496-PA 7652.g747.t1 3
GE20496-PA CG8484-PA 10
GE20496-PA CG4282-PA 10
GE20496-PA 3.g38.t3 10
GE20496-PA CG5683-PA 11
GE20496-PA 2.g1822.t5 11
GE20496-PA CG32120-PA 11
GE20496-PA CG4707-PA 12
GE20496-PA CG12605-PA 12
4.g1514.t1 CG6800-PA 1
4.g1514.t1 6.g661.t1 8
4.g1514.t1 CG5475-PA 9
4.g1514.t1 CG32703-PA 9
4.g1514.t1 CG7393-PA 9
4.g1514.t1 CG10295-PB 16
4.g1514.t1 CG10295-PA 16
4.g1514.t1 6.g792.t1 18
4.g1514.t1 1.g1528.t1 19
4.g1514.t1 1.g1528.t2 19
4.g1514.t1 CG10522-PA 22
4.g1514.t1 3.g2827.t1 22
2.g768.t2 1.g997.t1 1
2.g768.t2 CG8787-PA 1
2.g768.t2 CG30197-PA 2
0.g1652.t3 2.g1934.t1 1
0.g1652.t3 2.g1933.t1 1
0.g1652.t3 CG8782-PA 1
0.g1652.t3 CG8786-PE 1
0.g1652.t3 2.g1931.t2 1
0.g1652.t3 2.g1931.t1 2
0.g1652.t2 2.g1934.t1 1
GE26433-PA 3.g1036.t1 1
GE26433-PA 3.g1036.t2 1
GE26433-PA 3.g1035.t1 1
GE26433-PA CG42252-PB 2
GE26433-PA CG42252-PA 2
2.g768.t1 1.g997.t1 1
2.g768.t1 CG8787-PA 1
2.g768.t1 CG30197-PA 2
GE18283-PA 0.g473.t1 1
GE18283-PA CG4394-PB 2
GE18283-PA CG4394-PA 2
GE18283-PA CG4394-PC 2
GE22038-PA CG5114-PA 1
GE12025-PA 1.g1531.t1 1
GE12025-PA CG7137-PA 1
GE16530-PA 6.g110.t1 1
GE26446-PA CG8461-PA 1
6311.g2567.t1 7518.g730.t1 1
GE24274-PA CG42542-PD 1
GE24274-PA 3.g995.t1 1
GE24274-PA 3.g995.t2 1
3.g1194.t1 CG1799-PA 1
GE21718-PA CG8177-PA 1
GE21718-PA CG42253-PA 2
GE21718-PA CG42253-PB 2
GE21718-PA CG42253-PC 2
GE10461-PA CG31445-PA 1
GE10461-PA CG31445-PB 1
GE10461-PA CG11956-PB 1
GE10461-PA 3.g2578.t1 1
GE10461-PA 3.g2576.t1 1
GE10461-PA CG31445-PC 1
GE10461-PA CG14516-PB 1
GE10461-PA CG14516-PA 1
GE10461-PA CG3502-PA 2
GE21327-PA CG7366-PA 1
GE21327-PA CG8006-PA 2
GE23467-PA CG6356-PA 1
GE23467-PA CG8925-PC 10
GE14710-PA CG33002-PA 1
GE20114-PA CG10654-PA 1
GE23429-PA CG13599-PA 1
6368.g2637.t1 2.g1960.t1 1
GE15819-PC CG7039-PA 1
GE15819-PB CG9113-PB 2
GE18539-PA CG14931-PB 1
GE18539-PA 0.g1320.t1 2
5.g17.t1 4.g31.t4 1
5.g17.t1 4.g31.t2 1
5.g17.t1 4.g31.t6 1
5.g17.t1 4.g31.t3 1
5.g17.t1 4.g31.t5 1
5.g17.t1 4.g31.t1 1
5.g17.t1 4.g31.t7 1
5.g17.t1 4.g31.t8 1
5.g17.t1 1.g1131.t1 2
5.g17.t1 CG8485-PA 14
5.g17.t1 3.g2761.t1 17
5.g17.t1 CG9774-PA 20
5.g17.t1 CG11228-PA 21
5.g17.t1 CG5072-PA 21
5.g17.t1 0.g916.t3 23
GE15819-PE CG9113-PA 1
GE15819-PE CG9113-PB 1
GE15819-PE CG7039-PA 2
GE15819-PD CG9113-PB 1
4.g846.t1 3.g1287.t2 1
4.g846.t1 3.g1288.t1 1
4.g846.t1 3.g1287.t3 2
4.g846.t1 CG12591-PA 6
4.g846.t1 CG34385-PB 11
4.g846.t1 0.g1253.t1 12
GE11352-PA 0.g568.t2 1
GE11352-PA 0.g568.t1 1
GE19219-PA CG8738-PA 1
GE19219-PA CG8586-PA 2
GE19219-PA 0.g321.t1 6
GE19219-PA CG31728-PC 14
GE19219-PA 0.g1446.t1 14
GE19219-PA CG11192-PA 16
GE19219-PA CG5896-PA 18
GE19219-PA CG2045-PA 18
GE19219-PA CG17240-PA 20
GE19219-PA 0.g240.t1 20
GE19219-PA CG31265-PA 20
GE19219-PA CG10161-PA 20
GE19219-PA 1.g1114.t1 20
GE19219-PA 1.g526.t1 22
GE22448-PA CG7570-PA 1
GE13542-PA CG33322-PA 1
GE13542-PA CG42626-PA 2
GE13542-PA CG31801-PC 3
GE13542-PA 0.g1831.t1 3
GE25292-PA CG12000-PA 1
GE13085-PA CG16728-PA 1
GE13085-PA 1.g585.t1 1
GE21995-PA CG1519-PA 1
GE21995-PA CG18495-PB 2
GE21995-PA CG30382-PA 2
GE21995-PA CG5648-PA 5
GE21995-PA 0.g1443.t1 5
GE21995-PA 1.g2209.t1 6
484.g173.t1 9036.g860.t1 11
6367.g2636.t1 CG14187-PA 1
GE25540-PA CG7685-PA 1
GE25540-PA CG6453-PA 2
GE23930-PA CG10230-PA 1
6234.g2413.t1 2.g1625.t1 1
6234.g2413.t1 2.g1624.t1 2
4.g1781.t1 3.g2593.t1 1
4.g1781.t1 CG1897-PA 1
4.g1781.t1 2.g802.t1 2
4.g1781.t1 CG1650-PA 3
4.g1781.t1 CG6172-PA 4
4.g1781.t1 3.g1103.t1 4
GE17923-PA CG1403-PB 1
GE17923-PA CG1403-PD 1
GE17923-PA 6.g1409.t8 1
GE17923-PA CG9699-PA 2
GE16893-PA CG12206-PB 1
GE16893-PA 6.g274.t1 1
6281.g2527.t1 CG15715-PB 1
6281.g2527.t1 2.g1554.t1 1
1.g546.t1 0.g743.t1 1
1.g546.t1 0.g743.t2 1
1.g546.t1 CG11326-PA 1
GE25440-PD 3.g46.t1 1
GE25440-PD 3.g46.t2 1
GE25440-PD CG31536-PE 1
GE25440-PD CG5022-PA 7
GE17886-PA 6.g1377.t1 1
GE17886-PA CG30005-PA 3
GE13585-PA CG8422-PA 1
GE13585-PA 1.g992.t1 1
GE13585-PA 1.g789.t2 2
GE13585-PA 1.g789.t1 2
GE13585-PA CG4395-PA 3
GE23389-PA CG15537-PB 1
GE23389-PA 3.g2725.t1 1
6418.g2696.t1 2.g2061.t1 1
6418.g2696.t1 2.g2061.t2 1
6418.g2696.t1 2.g2061.t3 1
6418.g2696.t1 2.g1902.t2 3
6418.g2696.t2 2.g2061.t1 1
6418.g2696.t2 2.g2061.t2 1
6418.g2696.t2 2.g2061.t3 1
GE16311-PA 6.g288.t1 1
GE16311-PA CG32789-PA 1
GE16311-PA CG2947-PA 1
2.g1344.t1 1.g1905.t1 1
GE26189-PA CG5196-PA 1
GE26189-PA CG4956-PA 6
GE16733-PA CG3774-PB 1
GE16733-PA CG14511-PA 2
GE11736-PA 1.g1121.t1 1
GE11736-PA 1.g2291.t1 2
GE21754-PA CG12214-PA 1
GE21754-PA CG12214-PB 1
3.g341.t1 CG3656-PA 1
3.g341.t1 CG4321-PA 8
3.g341.t1 CG8864-PA 25
3.g341.t1 CG4486-PA 28
3.g341.t1 1.g732.t1 28
GE26181-PA CG4421-PA 1
GE26181-PA CG18548-PA 6
GE26181-PA CG4423-PA 8
GE26181-PA CG17524-PA 11
3.g244.t3 CG6450-PA 1
3.g244.t3 6.g304.t2 1
3.g244.t3 6.g304.t1 1
3.g244.t3 CG6428-PA 1
3.g244.t3 CG8526-PA 1
1.g727.t1 CG34162-PA 1
GE18188-PA CG8813-PA 1
GE16015-PA CG9020-PA 1
GE16015-PA CG9012-PB 1
GE16015-PA 3.g341.t1 2
4.g422.t1 CG9620-PA 1
4.g422.t1 CG9617-PA 2
4.g422.t1 3.g1729.t1 3
2040.g717.t1 18769.g1855.t1 1
2040.g717.t1 10008.g965.t1 13
5.g25.t4 4.g41.t3 1
5.g25.t4 4.g41.t4 1
5.g25.t4 4.g41.t1 1
5.g25.t4 4.g41.t2 1
GE10366-PA CG6768-PA 1
GE19143-PA CG30493-PB 1
GE19143-PA 1.g228.t1 1
GE17482-PA CG2259-PA 1
2.g1487.t1 1.g1131.t1 1
2.g1487.t1 1.g1131.t2 1
2.g1487.t1 4.g31.t1 2
2.g1487.t1 4.g31.t2 2
2.g1487.t1 4.g31.t3 2
2.g1487.t1 4.g31.t4 2
2.g1487.t1 4.g31.t6 2
2.g1487.t1 4.g31.t5 2
2.g1487.t1 CG33519-PA 8
2.g1487.t1 6.g1101.t1 14
2.g1487.t1 3.g1764.t3 17
2.g1487.t1 CG42366-PC 17
2.g1487.t1 CG4527-PA 18
2.g1487.t1 CG10522-PB 19
2.g1487.t1 CG8874-PA 21
2.g1487.t1 3.g2029.t1 22
2.g1487.t1 4.g26.t3 22
2.g1487.t1 2.g382.t1 23
GE17482-PB CG2259-PA 1
GE19326-PA CG12128-PA 1
3.g834.t1 6.g578.t1 1
3.g834.t1 CG10958-PA 1
3.g834.t1 CG2120-PB 1
3.g834.t1 6.g358.t1 8
3.g834.t1 CG3850-PA 8
3.g834.t1 CG31388-PA 9
3.g834.t1 3.g952.t1 9
3.g834.t1 1.g1961.t1 9
3.g834.t1 CG7357-PA 9
3.g834.t1 CG3998-PA 9
2.g748.t1 1.g985.t4 1
2.g748.t1 1.g985.t2 1
2.g748.t1 1.g985.t3 1
2.g748.t1 1.g985.t1 1
1.g366.t1 CG3407-PA 1
1.g366.t1 CG10359-PA 6
1.g366.t1 1.g354.t1 6
1.g366.t1 CG15269-PA 10
1.g366.t1 0.g758.t1 10
1.g366.t1 0.g1611.t2 11
1.g366.t1 0.g1611.t1 11
1.g366.t1 CG14710-PA 11
1.g366.t1 CG8573-PA 11
1.g366.t1 CG4413-PA 12
1.g366.t1 2.g2227.t1 13
1.g366.t1 CG4360-PA 14
1.g366.t1 CG1792-PA 15
GE16076-PB 6.g958.t1 1
GE19716-PA CG11456-PA 1
GE19716-PA CG1233-PA 2
GE18310-PA CG12194-PA 1
GE18310-PA CG8602-PA 1
2.g320.t1 CG10363-PA 1
2.g320.t1 CG7052-PB 1
2.g320.t1 0.g1945.t1 1
2.g320.t1 CG7052-PC 1
2.g320.t1 0.g1655.t1 1
2.g320.t1 CG7068-PA 1
2.g320.t1 CG7586-PA 3
GE20410-PA CG32383-PA 1
GE16311-PC 6.g293.t1 1
GE16311-PC CG2901-PA 1
GE16311-PC CG10481-PA 1
GE16311-PC CG7536-PA 2
GE16311-PC CG10483-PA 3
GE20376-PA CG7565-PA 1
GE10428-PA CG7837-PA 1
0.g1664.t1 816.g87.t1 8
0.g1664.t1 5181.g506.t1 10
0.g1664.t1 9559.g920.t1 13
GE24439-PA 3.g1138.t1 1
GE24439-PA 4.g17.t1 6
GE23824-PD CG1954-PA 1
GE23824-PD 3.g2542.t1 1
GE23824-PD 1.g1255.t1 2
4.g1999.t1 3.g2349.t1 1
4.g1999.t1 CG6403-PA 2
4.g1730.t1 CG7896-PA 1
4.g1730.t1 CG1744-PB 3
4.g1730.t1 CG1744-PA 3
4.g1730.t1 CG5195-PA 4
4.g1730.t1 2.g1495.t1 7
4.g1730.t2 CG7896-PA 1
4.g1730.t2 CG1744-PB 3
4.g1730.t2 CG1744-PA 3
4.g1730.t2 CG5195-PA 4
4.g1730.t2 2.g1495.t1 7
6207.g2340.t1 CG9391-PA 1
6207.g2340.t1 2.g2101.t1 2
GE21003-PA CG13894-PA 1
GE22636-PA CG7369-PA 1
GE22636-PA 0.g695.t1 3
GE22636-PA 0.g695.t3 3
GE22636-PA 0.g695.t2 3
GE22636-PA 1.g111.t1 4
GE22636-PA 6.g491.t1 6
GE25956-PA CG8161-PA 1
GE13656-PA CG13501-PA 1
4.g281.t3 3.g418.t1 1
4.g281.t3 3.g418.t2 1
4.g281.t3 3.g416.t1 1
4.g281.t3 3.g417.t1 1
4.g281.t3 CG5810-PA 2
4.g281.t2 3.g418.t1 1
4.g281.t2 3.g418.t2 1
4.g281.t2 3.g416.t1 1
4.g281.t2 3.g417.t1 1
4.g281.t2 CG5810-PA 2
4.g1370.t1 CG31418-PA 1
4.g1370.t1 3.g742.t1 1
GE12331-PA CG8394-PA 1
2.g804.t1 CG33505-PA 1
2.g804.t1 CG33506-PA 1
2.g804.t2 CG10212-PA 1
2.g804.t2 1.g1024.t1 1
2.g804.t2 1.g1022.t1 1
2.g804.t2 CG33505-PA 1
2.g804.t2 CG10209-PA 1
2.g804.t2 CG33506-PA 1
2.g804.t2 CG12797-PA 2
GE23824-PE 3.g2541.t1 1
GE12849-PA CG12943-PA 1
GE12849-PA CG32081-PA 2
GE12849-PA 6.g1156.t1 8
GE10837-PA CG13604-PA 1
GE10837-PA CG13604-PB 1
GE24405-PA CG9927-PA 1
GE24405-PA CG6554-PA 2
GE18973-PA 0.g636.t1 1
GE14827-PA 0.g422.t1 1
GE14827-PA CG15418-PA 1
GE25277-PA CG2128-PA 1
GE25277-PA CG7471-PA 1
GE18557-PA CG34163-PA 1
GE18557-PA 0.g1339.t1 1
GE10195-PA CG1154-PA 1
GE10195-PA CG15591-PA 5
GE20292-PA CG6711-PA 1
GE13619-PA 1.g1032.t1 1
GE13619-PA 19430.g1918.t1 1
GE13619-PA CG10243-PA 1
GE13619-PA 1.g1035.t1 1
GE13619-PA CG10248-PA 2
GE13619-PA CG8453-PA 10
GE13619-PA CG3540-PA 29
GE16626-PA CG3436-PA 1
GE16626-PA 0.g23.t1 1
GE16626-PA CG10191-PA 3
GE16626-PA CG2863-PA 4
GE16626-PA CG4063-PA 5
GE16626-PA CG10545-PE 7
GE16626-PA CG3412-PA 8
GE16626-PA CG3009-PA 10
GE25818-PA CG1019-PB 1
GE25818-PA CG1019-PA 1
GE25818-PA CG42309-PB 1
GE25818-PA 1.g2151.t1 2
GE14080-PA CG7773-PA 1
2.g748.t2 1.g985.t3 1
2.g748.t2 1.g985.t2 1
2.g748.t2 1.g985.t1 1
2.g748.t2 1.g985.t4 1
GE20069-PA CG32120-PA 1
GE20069-PA 0.g758.t1 2
GE20069-PA CG17328-PA 9
GE20069-PA 2.g55.t1 9
GE20069-PA CG1603-PA 9
GE20069-PA CG1130-PA 9
GE20069-PA 2.g414.t1 9
GE20069-PA CG3758-PA 9
GE20069-PA CG3956-PA 9
GE20069-PA CG4427-PB 10
GE20069-PA CG4427-PA 10
GE20069-PA CG10274-PA 11
GE20069-PA CG10269-PA 11
1.g475.t1 0.g834.t1 1
GE20724-PA CG7062-PA 1
GE20724-PA 2.g845.t1 1
GE20724-PA CG4921-PA 4
GE20724-PA CG31118-PA 8
GE16259-PB CG13758-PA 1
GE16259-PB CG4395-PA 4
GE24540-PA CG17404-PB 1
GE24540-PA 3.g1280.t1 1
GE24540-PA CG12256-PA 2
GE24540-PA CG3916-PA 3
GE24540-PA CG17572-PA 11
0.g237.t1 2.g1015.t1 1
0.g237.t1 CG9969-PA 2
GE13225-PA CG10473-PA 1
GE25455-PA CG12005-PA 1
GE25722-PA CG5919-PA 1
1.g518.t6 CG18304-PA 1
GE11830-PB CG6435-PA 1
GE11830-PB CG6429-PA 2
GE11830-PB CG6426-PA 3
GE15784-PA 6.g601.t3 1
GE15784-PA CG15350-PB 1
GE15784-PA CG11213-PD 1
GE14842-PA CG15415-PA 1
GE21218-PA 2.g1020.t2 1
GE21218-PA CG6767-PB 1
2.g1196.t1 1.g1477.t1 1
2.g1196.t1 CG15086-PF 1
GE17714-PB 0.g183.t1 1
GE17714-PB 0.g183.t2 1
GE17714-PB CG4314-PA 8
GE17714-PA 0.g183.t1 1
GE17714-PA 0.g183.t2 1
GE17714-PA CG2969-PA 3
GE17714-PA CG4822-PA 9
GE17714-PA CG9664-PA 11
GE16523-PA CG14792-PA 1
GE23703-PB CG5521-PB 1
GE23703-PB CG5521-PA 1
GE23703-PB CG6975-PA 3
GE14232-PA CG34415-PA 1
GE23703-PA CG5521-PA 1
GE23703-PA CG5521-PB 1
GE23703-PA CG6975-PA 3
0.g568.t3 2.g571.t3 1
0.g568.t3 2.g571.t4 1
0.g568.t2 2.g571.t3 1
0.g568.t2 2.g571.t4 1
0.g568.t1 2.g571.t3 1
0.g568.t1 2.g571.t4 1
GE10396-PA 3.g1981.t2 1
GE10396-PA 3.g1981.t3 1
GE10396-PA 3.g1981.t1 1
GE10396-PA CG31048-PB 1
GE10396-PA 3.g2522.t1 1
GE14500-PC CG11148-PG 1
GE14500-PC 4.g33.t4 1
GE14500-PC 4.g33.t6 1
GE14500-PC 4.g33.t2 1
GE14500-PC 4.g33.t9 1
GE14500-PC 4.g33.t8 1
GE14500-PC 4.g33.t7 1
GE11752-PB CG8424-PA 1
GE11752-PB CG8424-PC 1
GE11752-PB CG8421-PH 1
GE11020-PA 0.g941.t1 1
0.g568.t4 2.g571.t3 1
0.g568.t4 2.g571.t4 1
0.g235.t1 2.g1017.t2 1
0.g235.t1 2.g1017.t1 1
0.g235.t1 2.g1017.t3 1
0.g235.t2 2.g1017.t3 1
0.g235.t2 2.g1017.t2 1
0.g235.t2 2.g1017.t1 1
GE26037-PA CG14680-PA 1
GE26037-PA 2.g1842.t1 6
GE26037-PA CG18377-PE 9
GE21964-PA CG14112-PA 1
7377.g3346.t1 18047.g1772.t1 1
7377.g3346.t1 18065.g1774.t1 2
2.g114.t1 CG31783-PA 1
2.g114.t1 CG5755-PA 1
2.g114.t1 0.g1792.t1 2
2.g114.t1 CG1887-PA 9
GE11681-PA CG3584-PA 1
GE13486-PA CG33145-PA 1
GE13486-PA CG30037-PA 2
GE13486-PA CG8673-PA 3
GE13486-PA CG8668-PA 4
GE13486-PA 2.g510.t1 5
GE24727-PA CG12945-PA 1
GE13757-PA CG15651-PA 1
GE16764-PA CG4094-PA 1
GE16764-PA 6.g480.t1 1
GE16764-PA CG4095-PA 1
GE16764-PA CG6140-PA 1
GE16764-PA CG31874-PA 1
4.g51.t1 CG2899-PA 1
4.g51.t1 6.g219.t1 2
4.g51.t1 2.g2142.t2 9
4.g51.t1 3.g460.t1 10
GE17774-PA CG7453-PA 1
3.g525.t1 6.g1003.t1 1
3.g525.t1 CG11471-PB 3
3.g525.t1 CG11471-PA 3
GE10473-PA CG14511-PA 1
GE10473-PA CG3774-PB 2
GE19184-PA 1.g312.t3 1
GE19184-PA 1.g312.t1 1
GE19184-PA 1.g312.t4 1
GE19184-PA CG33087-PC 1
GE19184-PA 1.g312.t2 1
GE19184-PA 6.g669.t2 1
GE19184-PA 6.g669.t1 1
GE22302-PA CG8804-PB 1
GE22302-PA 1.g468.t1 1
GE22302-PA CG8805-PA 2
GE22302-PB CG8804-PB 1
GE22302-PB 1.g468.t1 1
GE22302-PB CG8805-PA 2
GE22302-PB CG11426-PA 3
GE22302-PB CG11438-PA 4
GE24247-PA 3.g1044.t1 1
GE24247-PA CG3379-PB 1
GE24247-PA 19303.g1905.t1 1
GE21745-PA CG32061-PA 1
0.g1733.t4 CG7470-PB 1
0.g1733.t4 CG7470-PA 1
0.g1733.t7 CG7464-PA 1
0.g1733.t7 CG2666-PA 1
0.g1733.t6 CG7464-PA 1
0.g1733.t6 CG2666-PA 1
GE18686-PA CG7811-PA 1
GE18686-PA CG14994-PA 2
GE18686-PA CG14994-PB 2
GE18686-PA CG10501-PA 6
0.g1733.t3 CG7470-PB 1
0.g1733.t3 CG7470-PA 1
0.g1733.t2 CG7464-PA 1
GE11462-PA CG42383-PA 1
GE11462-PA 1.g190.t1 2
GE11462-PA CG11139-PA 2
GE24702-PB CG6235-PB 1
GE24702-PB CG6235-PA 1
GE25048-PB CG7532-PA 1
6285.g2534.t1 CG5949-PA 1
6285.g2534.t1 CG1925-PA 2
GE18276-PA CG2960-PA 1
GE18276-PA CG5271-PA 2
GE24392-PA CG7013-PA 1
4.g824.t1 CG12783-PA 1
4.g824.t1 CG10340-PA 2
4.g824.t1 CG3690-PA 7
3233.g1114.t1 11563.g1127.t1 2
GE25876-PA CG7954-PA 1
GE25876-PA CG7954-PB 1
GE25876-PA 1.g1118.t1 6
GE10388-PA CG10300-PA 1
GE10388-PA CG2663-PA 7
GE10388-PA CG11550-PA 10
GE10388-PA CG10237-PD 12
GE11865-PA CG4853-PA 1
GE11865-PA CG7369-PA 2
GE11865-PA 1.g111.t2 4
GE11865-PA 1.g111.t1 4
GE17291-PA CG1558-PA 1
6258.g2476.t1 2.g1504.t1 1
6258.g2476.t1 CG5359-PA 2
GE14106-PA CG8388-PA 1
GE14106-PA CG15073-PA 2
GE14106-PA CG18476-PA 12
GE14106-PA CG3281-PA 14
GE14106-PA CG10959-PA 14
GE14106-PA 1.g2044.t1 15
GE14106-PA CG17806-PB 16
GE14106-PA CG4413-PA 16
GE22684-PA 1.g406.t1 1
GE22684-PA 3.g561.t1 4
GE22684-PA 2.g443.t1 7
GE22684-PA CG7829-PA 14
GE22684-PA 3.g564.t1 15
GE22684-PA 0.g321.t1 16
GE22684-PA 1.g1115.t1 16
GE22684-PA 3.g2765.t1 16
GE22684-PA CG31269-PA 17
GE22684-PA CG3505-PA 17
GE22684-PA 1.g1114.t1 18
GE22684-PA CG11529-PA 19
6349.g2616.t1 CG9299-PA 1
GE23612-PA CG17383-PA 1
GE18247-PA CG2788-PA 1
GE18247-PA CG17322-PA 3
GE18247-PA CG11289-PA 19
GE17447-PA 6.g604.t1 1
GE13048-PA 1.g616.t1 1
GE19169-PA CG8719-PA 1
GE19169-PA 1.g279.t1 1
GE23953-PA CG4370-PB 1
GE23953-PA CG4370-PA 1
GE23953-PA CG6747-PB 3
GE23953-PA CG10369-PA 5
134.g51.t1 17795.g1748.t1 2
1952.g674.t1 8356.g794.t1 1
1952.g674.t1 12209.g1201.t1 2
4.g1102.t3 3.g883.t1 1
4.g1102.t3 3.g884.t1 2
GE25535-PA 3.g666.t1 1
GE22315-PA CG14575-PA 1
GE22315-PA CG8784-PA 3
GE22315-PA CG7395-PA 8
GE22315-PA CG31327-PB 9
GE12687-PA CG14938-PA 1
GE12687-PA 0.g1323.t1 1
GE12687-PA 0.g1323.t2 1
GE12687-PA CG8474-PA 3
GE12687-PA CG12299-PA 5
GE12687-PA 0.g1230.t1 5
GE12687-PA CG6654-PA 5
GE12687-PA 0.g371.t1 11
GE12687-PA CG14711-PA 12
GE12687-PA CG4424-PA 13
GE12687-PA CG4854-PA 14
GE12687-PA CG9793-PA 17
GE18431-PA CG9595-PA 1
GE19778-PA CG11306-PA 1
GE19778-PA CG11307-PA 2
GE18339-PA CG7216-PA 1
GE18339-PA CG7214-PA 2
GE25236-PA CG33115-PA 1
GE25236-PA 0.g1524.t1 2
GE25236-PA CG16873-PA 2
GE17768-PA 6.g1281.t1 1
GE17839-PA CG34408-PA 1
GE17839-PA CG34408-PB 1
GE23947-PA CG16732-PA 1
GE23947-PA 3.g1942.t1 1
GE23947-PA 3.g1941.t1 1
GE23947-PA 3.g1940.t1 1
GE23947-PA CG10168-PA 1
GE23947-PA CG10170-PA 1
GE23947-PA CG11012-PA 15
GE16387-PB 6.g359.t5 1
GE16387-PB 6.g359.t3 1
GE16387-PB 6.g359.t4 1
GE16387-PB 6.g359.t1 1
GE16387-PB 6.g359.t2 1
GE16387-PB 6.g359.t6 1
GE16387-PB 6.g359.t8 1
GE16387-PB 6.g359.t7 1
GE16387-PB CG1332-PA 2
GE16387-PB 2.g457.t1 2
GE16387-PB CG42863-PA 4
GE12672-PA CG10699-PB 1
GE12672-PA CG10700-PA 1
GE12672-PA 2.g1257.t1 2
GE12672-PA 2.g402.t1 3
GE14448-PA CG3650-PA 1
GE14448-PA CG34458-PA 11
GE14448-PA CG12951-PA 12
GE14448-PA CG16997-PA 13
GE14448-PA CG16996-PA 13
GE14448-PA 0.g243.t1 14
GE14448-PA 1.g1782.t1 16
GE14448-PA 1.g1948.t1 17
GE14448-PA CG11911-PA 18
GE14448-PA CG31267-PA 18
GE14448-PA CG10469-PA 18
7472.g3406.t1 1399.g136.t1 9
GE16798-PA 6.g386.t1 1
GE16798-PA CG3129-PA 1
GE16798-PA CG1956-PA 10
GE16798-PA CG2849-PB 14
GE16798-PA CG2849-PC 14
1.g972.t1 0.g916.t1 1
1.g972.t1 0.g916.t2 1
1.g972.t1 0.g916.t3 1
1.g972.t1 CG14471-PA 4
1.g972.t1 CG14471-PB 4
1.g972.t1 CG42317-PG 5
1.g972.t1 CG11228-PA 20
1.g972.t1 CG8485-PA 21
1.g972.t1 3.g2761.t1 24
GE24901-PA 3.g270.t1 1
GE24901-PA CG15191-PA 2
GE17180-PB CG6170-PC 1
GE17180-PB 6.g979.t1 1
GE17180-PB 6.g979.t3 1
GE17180-PB 6.g979.t2 1
GE17180-PB 6.g862.t1 2
0.g556.t1 CG34391-PA 1
0.g556.t1 CG31708-PA 4
0.g556.t1 CG31708-PB 4
0.g556.t1 0.g619.t1 9
0.g834.t1 CG42536-PA 1
0.g834.t1 2.g1074.t1 2
GE10595-PA CG6277-PA 1
GE10595-PA CG6271-PA 1
GE10595-PA 3.g2378.t1 1
GE10595-PA CG6295-PA 2
GE10595-PA CG6283-PA 3
GE10595-PA CG6296-PA 6
4.g1675.t3 CG33337-PB 1
4.g1675.t3 CG33337-PA 1
4.g1675.t3 CG10182-PA 1
4.g1675.t3 CG13325-PA 1
4.g1675.t3 1.g2198.t1 1
4.g1675.t3 CG16723-PA 1
4.g1675.t3 CG14204-PA 1
4.g1675.t3 6.g1327.t1 1
4.g1675.t3 CG5892-PA 1
4.g1675.t3 CG14205-PA 1
4.g1675.t3 CG14205-PB 1
4.g1675.t3 6.g1328.t1 1
4.g1675.t3 CG11353-PA 7
GE16387-PC 6.g359.t5 1
GE16387-PC 6.g359.t3 1
GE16387-PC 6.g359.t4 1
GE16387-PC 6.g359.t1 1
GE16387-PC 6.g359.t2 1
GE16387-PC 6.g359.t6 1
GE16387-PC 6.g359.t8 1
GE16387-PC 6.g359.t7 1
GE16387-PC CG1332-PA 2
GE16387-PC 2.g457.t1 2
GE16387-PC CG42863-PA 4
GE24041-PA CG13849-PA 1
GE24041-PA 3.g1817.t1 1
GE24041-PA CG10206-PA 2
GE24041-PA CG6876-PA 3
GE23054-PB CG2121-PA 1
GE23054-PB CG4928-PA 2
GE22325-PA CG7186-PA 1
GE22325-PA CG12306-PA 2
GE22325-PA CG3068-PA 3
GE22325-PA CG6620-PA 3
GE22325-PA 5383.g521.t1 7
GE22325-PA CG4629-PA 9
GE22325-PA CG14895-PA 12
GE22325-PA 1.g492.t2 13
GE22325-PA CG10895-PA 13
GE22325-PA CG9222-PA 14
GE22325-PA 1.g1528.t1 14
GE22325-PA 1.g1528.t2 14
GE22325-PA CG33519-PB 15
GE22325-PA CG3319-PA 16
GE22325-PA CG32703-PA 17
GE22325-PA CG10023-PB 20
GE20683-PA CG32267-PA 1
GE23621-PA CG14354-PA 1
GE23621-PA 3.g2267.t1 1
6198.g2288.t1 CG7807-PB 1
6198.g2288.t1 CG7807-PA 1
GE19485-PA CG10712-PB 1
6610.g2859.t1 CG14605-PB 1
6610.g2859.t1 CG14606-PA 2
6610.g2859.t1 CG33281-PA 7
GE22206-PA CG4098-PA 1
GE22206-PA 2.g1658.t1 1
GE21569-PA 2.g665.t2 1
GE21569-PA 2.g665.t1 1
GE10598-PA CG17192-PA 1
GE10598-PA 3.g2378.t1 1
GE10598-PA CG17191-PA 1
GE10598-PA CG6283-PA 2
GE10598-PA CG6295-PA 4
GE21526-PA CG6457-PA 1
GE21526-PA CG6467-PB 5
GE21526-PA CG7118-PA 12
GE21284-PA CG13306-PA 1
GE21284-PA 2.g910.t1 1
GE26442-PA CG31313-PA 1
GE14053-PA CG8317-PA 1
0.g1600.t1 2.g1995.t1 1
0.g1600.t1 CG17122-PA 1
3.g567.t1 CG42252-PB 1
3.g567.t1 CG42252-PA 1
3.g567.t1 3.g1036.t1 2
3.g567.t1 CG7908-PA 4
GE14404-PA CG3483-PA 1
GE14404-PA CG6439-PA 4
GE14404-PA CG5028-PB 5
GE14404-PA CG5028-PA 5
GE14404-PA CG7755-PA 6
GE13708-PA 1.g1782.t2 1
GE13708-PA 1.g2018.t1 2
GE13708-PA 1.g1782.t3 2
GE13708-PA CG14228-PC 3
GE13708-PA 1.g1114.t1 7
GE13708-PA CG5896-PA 8
GE13708-PA 1.g526.t1 13
GE13708-PA CG2045-PA 13
GE13708-PA CG9737-PA 13
GE13708-PA 1.g1663.t1 16
GE13708-PA CG11192-PA 17
GE13708-PA CG4053-PA 21
GE12032-PA CG10476-PA 1
GE13697-PA CG10433-PB 1
GE24450-PA CG9829-PA 1
GE13844-PA CG9277-PA 1
GE13844-PA CG9359-PA 1
GE13844-PA CG3401-PA 1
GE13844-PA CG32396-PA 2
GE13844-PA CG9476-PA 3
GE13844-PA CG1913-PA 3
6646.g2876.t1 CG2505-PB 1
6646.g2876.t1 CG2505-PA 1
GE19846-PA 2.g1513.t1 1
GE19846-PA CG7945-PA 1
GE22159-PA CG30339-PA 1
GE22159-PA 1.g485.t1 1
GE22159-PA CG12926-PA 2
GE22159-PA CG33514-PA 4
GE22159-PA CG33965-PA 5
GE26227-PA CG7091-PA 1
GE22223-PA 2.g1640.t1 1
GE17614-PA CG13008-PA 1
6203.g2319.t1 2.g2127.t1 1
GE13203-PA CG10346-PA 1
GE21150-PA CG1214-PA 1
GE21150-PA CG1004-PA 2
GE21150-PA 2.g149.t1 3
GE21150-PA CG1697-PA 4
3.g14.t1 CG3827-PA 1
3.g14.t1 CG3839-PA 2
GE11706-PA 1.g1087.t2 1
GE11706-PA 1.g1087.t3 1
GE12566-PA 0.g1342.t1 1
GE21264-PA CG7260-PA 3
GE24666-PA CG6554-PA 1
GE24666-PA CG3675-PA 2
1.g1515.t1 1.g277.t1 2
1.g1515.t1 CG4323-PA 4
1.g1515.t1 CG18363-PA 5
1.g1515.t1 CG6492-PA 12
GE21976-PB CG10741-PA 1
GE21976-PB 2.g1373.t3 1
GE21976-PB 2.g1373.t2 1
GE21976-PB 2.g1373.t1 2
GE15822-PA 2.g778.t1 7
GE15822-PA CG10586-PA 11
GE15822-PA CG6041-PA 13
GE15822-PA CG32523-PA 13
GE15822-PA CG8952-PA 14
GE15822-PA CG32808-PA 16
GE15822-PA 2.g654.t1 16
GE15822-PA 3.g920.t1 16
GE15822-PA CG30286-PB 17
GE15822-PA 3.g7.t1 17
GE21976-PA 2.g1373.t1 1
GE21976-PA CG10741-PA 2
GE21976-PA 2.g1373.t3 2
GE21976-PA 2.g1373.t2 2
GE19574-PA 2.g1858.t1 1
GE26026-PA 3.g1478.t1 1
GE26026-PA CG43143-PE 1
GE22469-PA CG42636-PA 1
GE22469-PA CG42636-PB 1
GE22469-PA CG10738-PA 1
GE22469-PA CG31183-PA 1
GE22469-PA CG34425-PA 3
GE22469-PA CG8789-PB 11
GE22469-PA CG8789-PA 11
GE22469-PA 6.g219.t1 11
GE22469-PA CG17176-PD 12
GE22469-PA CG2272-PA 13
GE22469-PA CG17178-PA 14
1.g618.t1 CG31641-PB 1
1.g618.t1 CG31641-PA 1
1.g618.t1 0.g682.t1 1
1.g618.t2 CG31641-PB 1
1.g618.t2 CG31641-PA 1
1.g618.t2 0.g682.t1 1
GE17566-PA CG32755-PA 1
GE17566-PA CG6041-PA 2
GE17566-PA 1.g643.t1 5
GE17566-PA CG5255-PA 10
GE17566-PA 1.g207.t1 11
GE17566-PA CG9676-PA 12
GE17566-PA CG3650-PA 12
GE17566-PA CG12951-PA 12
GE17566-PA CG18125-PA 13
GE17566-PA 0.g243.t1 13
GE17566-PA CG16997-PA 13
GE17566-PA 1.g1948.t1 13
GE17566-PA CG11911-PA 14
GE17566-PA 3.g1623.t2 16
GE17566-PA CG10469-PA 16
GE17566-PA CG2071-PA 17
GE17566-PA 1.g1782.t2 17
GE17566-PA 1.g2016.t1 18
GE17566-PA CG1304-PA 18
GE17566-PA 3.g1965.t1 19
GE19229-PA 1.g380.t1 1
GE19229-PA 1.g1052.t1 1
GE19229-PA CG30350-PA 1
GE19229-PA 3.g2461.t1 10
GE19229-PA 0.g155.t1 10
GE19229-PA 3.g159.t1 13
GE19229-PA 2.g721.t1 13
GE19229-PA 0.g1954.t1 13
6209.g2360.t1 2.g1558.t3 1
4.g2329.t1 10749.g1048.t1 1
GE21363-PA CG12012-PA 1
GE18735-PA CG8668-PA 1
GE18735-PA CG8673-PA 2
GE18735-PA 2.g510.t1 3
GE18735-PA CG30037-PA 3
GE18735-PA CG33145-PA 4
GE24013-PA CG4907-PD 1
GE24013-PA CG4907-PA 1
GE24013-PA CG13978-PA 1
GE24013-PA 3.g2434.t1 1
GE24013-PA 3.g1364.t1 1
GE24013-PA CG6790-PA 1
GE24013-PA CG2292-PA 2
GE24013-PA CG5342-PA 3
GE23535-PA CG13645-PB 1
GE23535-PA CG13645-PA 1
GE15523-PB 6.g1250.t1 1
GE17409-PA CG9060-PA 1
GE14535-PF 4.g8.t2 2
GE14535-PF 4.g8.t1 4
2.g330.t1 0.g1954.t1 1
2.g330.t1 0.g1954.t4 1
2.g330.t1 0.g1954.t3 1
2.g330.t1 0.g1954.t5 1
2.g330.t1 0.g1954.t2 2
2.g330.t1 0.g155.t1 8
2.g330.t1 6.g314.t3 9
2.g330.t1 6.g314.t2 9
2.g330.t1 6.g314.t1 9
2.g330.t1 1.g1131.t3 10
GE25007-PA CG3353-PA 1
GE21249-PA 2.g975.t1 1
GE21249-PA CG4533-PA 5
GE22573-PA CG4950-PA 1
GE22573-PA CG18095-PA 5
GE22573-PA 0.g1439.t1 8
GE10097-PA CG6830-PA 1
GE10097-PA CG6834-PA 1
GE10097-PA CG10675-PA 8
GE10097-PA 0.g698.t1 11
GE15635-PA CG9099-PA 1
4.g63.t1 3.g714.t1 1
4.g63.t1 CG14325-PB 1
4.g63.t1 CG7629-PA 2
1.g1790.t4 CG8276-PA 1
1.g1790.t1 CG8276-PA 1
1.g1790.t3 CG8276-PA 1
1.g1790.t3 CG1239-PA 2
1.g1790.t2 CG8276-PA 1
1.g1790.t2 CG1239-PA 2
GE16989-PA CG4376-PC 1
GE16989-PA 6.g166.t2 1
GE16989-PA 6.g166.t1 1
GE16989-PA 1.g942.t7 5
GE16989-PA 3.g577.t2 7
GE16989-PA 3.g577.t4 7
GE16989-PA 3.g577.t1 7
GE16989-PA 3.g760.t1 8
GE17323-PA CG18085-PA 1
GE17323-PA CG8250-PA 2
GE17323-PA CG4007-PA 8
GE17323-PA CG10023-PB 9
GE17323-PA CG7223-PA 9
GE17323-PA CG4527-PA 22
GE17323-PA 2.g280.t1 22
GE17323-PA 2.g382.t1 22
GE17323-PA 2.g382.t2 22
GE22210-PA CG16725-PA 1
GE16828-PA 6.g354.t1 1
GE19927-PA CG32182-PA 1
GE15774-PB CG1632-PA 1
GE22743-PA CG8258-PA 1
GE22743-PA CG8231-PA 7
GE19251-PB CG8777-PA 1
GE25614-PB CG11030-PA 1
GE25614-PA CG11030-PA 1
GE25156-PA 3.g620.t1 1
1.g1698.t1 CG12134-PB 1
1.g1698.t1 CG12134-PA 1
1.g1698.t1 CG2331-PC 1
1.g1698.t1 0.g1404.t1 3
1.g1698.t1 CG9475-PA 9
1.g1698.t1 CG1341-PA 11
GE19804-PA 2.g1560.t1 1
GE19804-PA 0.g1057.t1 2
GE19804-PA CG12066-PB 4
GE19804-PA CG17596-PJ 9
GE19804-PA 1.g455.t3 12
GE19804-PA 1.g455.t2 12
GE19804-PB 2.g1560.t1 1
GE19804-PB 0.g1057.t1 2
GE19804-PB CG12066-PB 4
GE19804-PB CG6297-PA 9
GE19804-PB 3.g1389.t1 17
GE19804-PB 2.g1664.t1 28
4.g1561.t1 CG13855-PA 1
4.g1561.t1 CG13856-PA 2
GE24207-PA CG31368-PD 1
GE24207-PA 3.g1318.t1 1
GE24207-PA 3.g1320.t1 1
GE16519-PA CG3740-PA 1
2.g1312.t1 1.g1346.t1 1
2.g1312.t1 1.g1346.t2 1
2.g1312.t1 1.g1349.t1 1
GE10692-PA CG4625-PA 1
GE10692-PA CG5508-PB 2
GE10692-PA CG5508-PD 2
GE10692-PA CG5508-PA 2
GE10692-PA CG5508-PC 2
GE18579-PA CG17218-PA 1
GE12462-PA CG8520-PA 1
6314.g2574.t1 CG15528-PA 2
6314.g2574.t1 6.g1277.t1 3
6314.g2574.t1 6.g1277.t3 3
6314.g2574.t1 6.g1277.t2 3
GE15814-PA CG42388-PA 1
GE15814-PA CG42388-PB 1
GE14494-PC CG18069-PB 1
GE24851-PA 3.g1715.t1 1
4.g171.t1 3.g587.t1 1
GE26184-PA CG33098-PA 1
GE11714-PA CG8182-PA 1
GE11714-PA CG4445-PA 5
GE11714-PA CG31956-PA 8
5.g24.t2 4.g40.t1 1
5.g24.t2 CG16987-PA 2
5.g24.t2 0.g274.t1 3
5.g24.t2 CG9885-PC 3
GE23831-PA CG11305-PA 1
6739.g2918.t1 3.g700.t2 2
GE20595-PA 2.g515.t2 1
GE20595-PA 2.g515.t1 1
GE20595-PA 2.g515.t3 1
GE20595-PA 2.g515.t4 1
GE20595-PA CG6827-PB 2
GE20595-PA 2.g1237.t1 2
GE20595-PA 3.g1828.t1 3
GE25441-PA 3.g46.t2 1
GE25441-PA 3.g46.t1 1
GE25441-PA CG31536-PE 1
GE25441-PA CG11949-PA 2
GE25441-PA CG1228-PA 3
GE25441-PA 3.g2820.t5 5
GE25441-PA 3.g2820.t1 5
GE25441-PA 3.g2820.t3 6
GE25441-PA 3.g2820.t4 6
GE11373-PA CG33306-PA 1
GE20156-PA CG42397-PA 2
GE19410-PB 0.g1620.t2 1
GE19410-PB 0.g1620.t1 1
GE19410-PB 0.g2100.t2 4
GE20441-PA 2.g719.t1 1
GE10902-PA CG1322-PA 1
GE10902-PA CG1322-PC 1
GE11617-PA CG9896-PB 1
GE11617-PA CG17242-PA 12
GE11617-PA CG3916-PA 14
3.g80.t1 6.g126.t1 1
3.g80.t1 6.g126.t2 1
3.g80.t1 6.g126.t3 1
GE16807-PA CG3595-PA 7
GE16807-PA CG13898-PA 7
GE17448-PB CG12743-PB 1
GE17448-PB CG12743-PC 1
GE17448-PB CG12743-PA 1
GE20017-PA CG13480-PA 1
GE17585-PA CG1559-PA 1
GE17585-PA 1.g949.t1 4
GE17585-PA CG6967-PD 5
GE17585-PA 1.g1280.t1 5
GE14356-PA CG3105-PA 1
GE14356-PA CG10967-PB 10
GE14356-PA CG8789-PB 12
GE14356-PA CG8789-PA 12
GE14356-PA CG17342-PA 14
GE14356-PA CG17342-PB 15
GE14356-PA 3.g654.t1 15
GE14356-PA CG9738-PA 15
0.g1205.t1 CG6885-PA 1
0.g1205.t1 CG6884-PA 2
0.g1205.t1 CG4216-PA 3
0.g1205.t1 CG7271-PA 3
0.g1205.t1 2.g1834.t1 3
GE24421-PA 1.g120.t1 1
GE24421-PA CG9445-PA 1
GE10420-PA 3.g2642.t1 1
GE26251-PA CG14380-PB 1
GE26251-PA 3.g1168.t1 1
GE17272-PA CG4394-PB 1
GE17272-PA CG4394-PA 1
GE17272-PA CG4394-PC 1
GE17272-PA 0.g473.t1 2
4.g1234.t1 3.g1023.t1 1
GE13264-PA CG10132-PA 1
0.g202.t1 2.g234.t1 1
GE21054-PA 2.g5.t1 1
GE21054-PA 2.g6.t1 1
GE16149-PA CG12175-PB 1
GE16149-PA CG9938-PA 2
GE13185-PA CG5790-PA 1
GE13185-PA 6.g474.t1 2
GE24930-PB CG10113-PA 1
GE24930-PB CG7634-PA 2
GE24930-PB CG10998-PA 4
GE24930-PB CG12993-PA 5
962.g330.t1 18065.g1774.t1 1
962.g330.t1 18047.g1772.t1 1
962.g330.t1 1826.g169.t1 1
962.g330.t1 15073.g1485.t1 2
962.g330.t1 5460.g528.t1 16
0.g706.t1 2.g779.t1 1
0.g706.t1 2.g779.t2 1
GE10178-PA 3.g168.t1 1
GE10178-PA CG12163-PA 7
GE10178-PA 3.g63.t1 7
GE13871-PA CG15106-PA 1
GE13871-PA CG15102-PA 3
0.g1731.t2 CG14562-PC 1
0.g1731.t2 CG14562-PB 1
0.g1731.t2 2.g2190.t1 1
0.g1731.t2 CG7458-PA 1
0.g1731.t2 1.g1609.t1 9
0.g1731.t1 CG14562-PC 1
0.g1731.t1 CG14562-PB 1
0.g1731.t1 2.g2190.t1 1
0.g1731.t1 CG7458-PA 1
0.g1731.t1 1.g1609.t1 9
GE21764-PA CG17753-PA 1
GE20355-PA CG1271-PA 1
GE20355-PA CG18374-PB 4
GE20355-PA CG8298-PA 5
GE13359-PA CG5970-PA 1
GE15392-PA CG15302-PA 1
GE19320-PA CG12131-PA 1
GE19772-PA CG7634-PA 1
GE19772-PA CG15128-PA 1
GE19772-PA CG10113-PA 2
GE26080-PA CG17210-PA 1
GE26080-PA CG5106-PA 1
GE26080-PA 3.g1396.t1 1
GE26080-PA CG9822-PA 8
GE20878-PA CG5707-PA 1
GE23412-PA CG2171-PA 1
GE16794-PA CG33080-PB 1
GE16794-PA CG33080-PC 1
GE16794-PA CG11909-PA 2
GE14892-PA 0.g387.t1 1
2.g106.t1 1.g581.t2 1
2.g106.t1 1.g581.t3 1
2.g106.t1 1.g580.t1 1
2.g106.t1 3.g657.t2 3
2.g106.t1 CG3726-PA 6
2.g106.t1 1.g582.t1 6
2.g106.t1 1.g582.t2 6
2.g106.t1 CG12236-PA 6
GE18878-PA CG4598-PA 1
GE18878-PA CG4598-PB 2
GE24968-PA 3.g372.t1 1
GE20745-PA CG6745-PA 1
6234.g2419.t1 CG4753-PA 1
6234.g2419.t1 CG4729-PA 2
GE23712-PA CG14257-PA 1
GE21452-PA 2.g500.t1 1
GE18912-PA CG18619-PB 1
GE16193-PA CG32650-PA 1
GE25474-PB CG1063-PA 1
GE25474-PB 1.g382.t1 2
GE25474-PB 1.g382.t4 2
GE25474-PB 1.g382.t3 2
GE25474-PB 1.g382.t2 2
GE25474-PA CG1063-PA 1
GE21828-PA CG1322-PA 6
1.g462.t1 0.g845.t1 1
4.g1608.t1 CG13842-PA 1
1.g1657.t2 CG34407-PC 1
1.g1657.t2 CG34407-PA 1
1.g1657.t2 CG34407-PB 1
1.g1657.t1 CG34407-PA 1
1.g1657.t1 CG34407-PB 1
1.g1657.t1 CG34407-PC 1
GE13468-PA CG8860-PA 1
GE13468-PA CG14214-PA 1
GE13468-PA CG13426-PA 2
GE13468-PA 1.g1654.t1 2
GE20060-PA CG10133-PA 1
GE23471-PA CG31132-PA 1
GE23471-PA 3.g2054.t1 1
GE21843-PA 2.g1174.t1 1
GE15936-PA 6.g774.t1 1
GE15936-PA CG32484-PA 2
GE15936-PA CG16708-PA 3
GE13422-PA CG8764-PA 1
GE22153-PA CG3885-PA 1
GE22520-PA CG10419-PA 1
GE11871-PA CG4886-PA 1
GE11871-PA 1.g1332.t1 1
GE13390-PB 1.g873.t1 1
GE13390-PA 1.g873.t1 1
GE13390-PA CG42571-PA 4
2.g314.t1 CG10165-PA 1
GE20234-PA CG11799-PH 1
GE20234-PA 2.g1121.t1 1
4.g873.t2 CG17227-PA 1
4.g873.t2 3.g803.t1 1
4.g873.t2 CG11466-PA 1
4.g873.t2 3.g1256.t1 1
4.g873.t2 3.g1255.t1 1
4.g873.t2 3.g1255.t2 1
4.g873.t2 CG17562-PA 2
4.g873.t2 CG17560-PA 3
4.g873.t2 CG3616-PA 5
4.g873.t2 CG12780-PA 13
4.g873.t2 CG1441-PA 15
4.g873.t2 CG4373-PA 17
4.g873.t2 CG1829-PA 19
4.g873.t2 19430.g1918.t1 19
4.g873.t2 CG14031-PA 29
4.g873.t2 CG1438-PA 31
4.g873.t2 CG10755-PA 32
GE17320-PA CG1453-PA 1
GE17320-PA CG1453-PB 1
GE17320-PA CG12192-PA 1
GE17320-PA CG3219-PA 2
GE17320-PA 1.g1980.t1 2
GE17320-PA 0.g1988.t1 11
GE19202-PA CG8693-PA 1
GE19202-PA 1.g338.t1 1
GE19202-PA CG8695-PA 1
GE19202-PA CG30359-PA 1
GE19202-PA CG30360-PA 1
GE19202-PA CG8696-PA 1
GE19202-PA CG8690-PA 1
GE19202-PA CG11669-PA 1
GE19202-PA CG8694-PA 1
GE19202-PA CG14934-PA 1
GE19202-PA CG14935-PA 1
GE26157-PA CG14735-PA 1
GE26157-PA CG14736-PA 1
GE26157-PA CG14644-PA 4
GE26157-PB CG14735-PA 1
GE26157-PB CG14736-PA 1
GE26157-PB CG3169-PA 1
GE26157-PB 3.g1296.t1 2
GE26157-PB CG14644-PA 4
GE25414-PA CG14646-PA 1
GE23537-PA CG13646-PA 1
GE23537-PA CG13646-PB 1
GE12770-PA CG13270-PC 1
GE12770-PA CG13270-PA 1
GE12770-PA CG13270-PD 1
GE25811-PA CG9093-PA 1
GE25811-PA CG9093-PB 1
GE25811-PA CG4999-PA 5
GE25811-PA CG9496-PA 5
GE25811-PA CG5492-PA 7
GE12761-PA 0.g1728.t1 1
GE25044-PA CG31200-PA 1
GE25044-PA CG31199-PA 2
GE25044-PA 3.g469.t1 2
GE23638-PA CG14540-PA 1
GE16711-PB 6.g138.t1 1
GE23971-PA CG4448-PA 1
GE23971-PA 2.g1062.t1 3
GE23971-PA CG5519-PA 5
GE23971-PA CG1109-PA 7
GE23971-PA CG7111-PA 8
GE23971-PA CG30116-PB 9
GE23971-PA CG30116-PA 9
GE12115-PA CG30142-PA 1
GE12115-PA CG30141-PA 2
GE12115-PA 1.g1653.t1 2
GE25302-PA CG12163-PA 1
GE25302-PA 3.g63.t1 1
4.g1482.t1 3.g200.t1 1
4.g1482.t1 3.g201.t1 2
4.g1482.t1 CG7199-PA 7
4.g1482.t1 1.g549.t1 8
4.g1482.t1 CG7404-PA 9
4.g1482.t1 2.g2096.t1 9
GE10654-PA CG9552-PA 1
GE11688-PA CG12396-PA 1
GE18303-PA CG15634-PA 1
GE13257-PA 0.g1924.t1 1
GE13257-PA CG9954-PA 2
GE19131-PA CG2140-PA 1
GE19131-PA CG6870-PA 3
GE16132-PA 6.g901.t1 1
GE17295-PA 6.g773.t2 1
GE17295-PA 6.g773.t3 1
GE17295-PA 6.g773.t1 1
GE17295-PA 2.g859.t1 2
GE17295-PA CG7112-PB 2
GE17295-PA 3.g129.t1 3
GE17295-PA 3.g129.t2 3
GE17295-PA CG42795-PA 7
3727.g1260.t1 2753.g266.t1 17
2042.g721.t1 17667.g1736.t1 2
GE25327-PA CG14657-PA 1
3.g36.t1 6.g52.t1 1
2.g109.t2 0.g1699.t1 1
2.g109.t2 CG5813-PA 1
6076.g2068.t1 16052.g1599.t1 1
6076.g2068.t1 3640.g358.t1 3
5.g5.t1 CG2316-PB 1
5.g5.t1 4.g13.t1 1
GE20787-PA CG4978-PA 1
GE20787-PA CG4039-PA 6
6121.g2189.t1 7445.g718.t1 1
6121.g2189.t1 3128.g302.t1 2
6121.g2189.t1 12806.g1254.t1 3
6121.g2189.t1 18584.g1831.t1 19
GE11700-PA 1.g1083.t1 1
GE11700-PA CG8174-PA 1
GE11700-PA CG11471-PB 2
GE11700-PA CG11471-PA 2
GE11700-PA CG11471-PC 3
GE11700-PA 3.g2532.t2 7
GE11700-PA 3.g2532.t1 7
GE16160-PA CG1989-PA 1
GE16160-PA CG15309-PB 2
GE13384-PA CG6737-PA 1
GE13384-PA CG9013-PA 5
0.g1139.t1 CG17285-PA 1
0.g1139.t1 CG7345-PA 2
0.g1139.t1 CG5893-PA 3
0.g1139.t1 CG6821-PA 4
GE10383-PA 3.g1958.t1 1
GE10383-PA CG16705-PA 1
GE10383-PA 1.g407.t1 15
GE10383-PA CG8738-PA 20
GE10383-PA CG6467-PA 23
GE10383-PA CG12385-PA 23
GE10383-PA 0.g241.t1 24
GE10383-PA CG17571-PA 24
GE10383-PA CG31039-PA 25
GE10383-PA CG18444-PA 26
GE20944-PA CG13926-PA 1
GE14218-PA CG8950-PA 1
2.g1103.t2 1.g1579.t2 1
2.g1103.t2 1.g1579.t1 1
2.g1103.t3 1.g1579.t2 1
2.g1103.t3 1.g1579.t1 1
2.g1103.t1 1.g1579.t1 1
2.g1103.t1 1.g1579.t2 1
2.g1103.t4 1.g1579.t1 1
2.g1103.t4 1.g1579.t2 1
GE24255-PA CG14856-PA 1
GE24255-PA CG14855-PA 1
GE24255-PA CG6231-PA 1
GE24255-PA CG14857-PA 1
GE24139-PC CG2082-PA 1
GE24139-PC CG2095-PB 1
GE24139-PC CG15669-PI 3
4.g303.t1 CG42776-PA 1
3.g1030.t1 CG5800-PA 1
3.g1030.t1 CG5703-PA 2
3.g1030.t1 CG6375-PA 3
3.g1030.t1 CG9630-PA 5
3.g1030.t1 CG2173-PA 8
GE19064-PA CG3273-PA 1
GE15308-PA 6.g1404.t2 1
GE15308-PA 6.g1404.t1 1
GE15308-PA CG6052-PA 1
GE15308-PA 2.g1771.t1 1
GE15308-PA 1.g1630.t1 1
GE15308-PA CG1494-PA 2
GE15308-PA CG31731-PA 3
GE25753-PA CG42550-PA 1
3.g123.t1 6.g443.t2 1
3.g123.t1 6.g443.t1 1
GE12712-PA CG10372-PA 1
GE12712-PA CG8400-PA 2
3.g565.t1 6.g1029.t1 1
3.g565.t1 CG8909-PB 1
3.g565.t1 CG8916-PB 1
3.g565.t1 6.g669.t1 1
3.g565.t1 6.g669.t2 1
3.g565.t1 1.g912.t1 1
3.g565.t1 6.g1031.t1 1
GE20148-PA CG5645-PA 1
GE20148-PA CG5645-PB 1
7180.g3115.t1 7562.g737.t1 6
GE26149-PA CG4264-PA 4
GE26149-PA CG8937-PA 4
GE26149-PA 3.g1232.t1 7
GE13907-PA 1.g1459.t1 1
GE13907-PA 1.g1459.t2 2
GE13907-PA CG18214-PC 3
0.g1526.t3 2.g2061.t1 1
0.g1526.t3 2.g2061.t2 1
0.g1526.t3 2.g2061.t3 1
GE13907-PC 1.g1459.t1 1
GE13907-PB 1.g1459.t1 1
GE13907-PB 1.g33.t2 4
6516.g2785.t1 CG11404-PA 1
GE23625-PA CG17370-PB 1
GE23625-PA CG17370-PA 1
GE23625-PA CG11840-PA 2
GE18190-PA CG31950-PA 1
GE12759-PA CG17904-PA 1
GE12759-PA CG4858-PA 2
GE13126-PA CG6412-PA 1
GE10851-PA CG7938-PA 1
GE10851-PA CG17958-PA 2
GE10851-PA CG31365-PA 6
GE21250-PA CG4183-PA 1
GE24699-PA 3.g1489.t3 1
GE24699-PA 3.g1489.t2 1
GE24699-PA 3.g1489.t1 1
GE24699-PA CG12327-PA 1
GE24699-PA CG12327-PB 2
GE17443-PA CG7996-PA 2
GE17443-PA CG6361-PA 4
GE17443-PA 3.g2546.t1 8
GE17443-PA CG11842-PA 9
GE17443-PA CG32808-PA 10
GE17443-PA CG10663-PB 11
GE17443-PA 1.g1110.t1 12
GE17443-PA CG34458-PA 13
GE17443-PA CG30375-PA 13
GE17443-PA CG6041-PA 14
GE17443-PA CG10469-PA 15
GE17443-PA 2.g654.t1 15
GE17443-PA CG30286-PB 15
GE17443-PA CG31266-PA 15
GE17443-PA CG16749-PA 15
GE17443-PA 3.g918.t1 16
GE17443-PA CG11037-PA 17
GE17443-PA CG6048-PA 17
GE17443-PA 6.g419.t1 17
GE17443-PA 3.g2657.t1 17
GE12245-PA 1.g1078.t1 1
GE15689-PA 6.g501.t1 1
GE15689-PA 6.g501.t3 1
GE19426-PA 1.g62.t1 1
GE19426-PA 2.g1804.t2 4
GE21786-PA CG1380-PA 1
GE21786-PA CG6484-PA 2
GE21786-PA 1.g1341.t1 3
GE19426-PB 1.g62.t1 1
GE14416-PA 1.g2220.t2 1
GE14416-PA 1.g2220.t1 1
GE18721-PA CG12787-PC 1
GE18721-PA 0.g538.t1 1
GE18721-PA 0.g538.t3 1
GE18721-PA 0.g538.t2 1
GE18721-PA CG15624-PA 1
6675.g2890.t1 CG2781-PA 1
6675.g2890.t1 CG9804-PF 3
6675.g2890.t1 CG9804-PG 3
6675.g2890.t1 3.g22.t1 5
6675.g2890.t1 3.g22.t2 5
6675.g2890.t1 CG5326-PC 6
6675.g2890.t1 CG5326-PA 6
6675.g2890.t1 CG5326-PB 6
6675.g2890.t1 CG17821-PA 13
6675.g2890.t1 3.g1532.t1 15
6675.g2890.t1 CG18609-PA 16
GE20999-PA 2.g72.t1 1
GE25517-PA CG7940-PA 1
GE25517-PA 3.g688.t1 1
GE20088-PA CG32117-PA 1
GE11508-PB CG3803-PA 1
GE12166-PA CG34396-PA 1
GE12166-PA CG1688-PA 4
4.g1665.t1 CG4393-PA 1
4.g1665.t1 CG5841-PA 8
GE23340-PA CG2048-PA 1
GE23340-PA CG2028-PA 2
GE17581-PA CG10362-PA 1
GE12354-PA CG12351-PA 1
GE12354-PA 1.g1820.t1 20
GE12354-PA CG6457-PA 22
GE12354-PA 2.g602.t1 24
GE12354-PA CG18030-PA 28
GE12354-PA CG2229-PA 28
GE12354-PA CG8579-PA 29
GE12354-PA CG8871-PA 30
GE11508-PA CG3803-PA 1
GE24060-PA CG5778-PA 1
GE23472-PA CG6413-PA 1
GE23472-PA CG6432-PB 1
GE23472-PA 2.g20.t1 2
GE23472-PA CG16940-PC 2
GE14076-PA CG7755-PA 1
GE14076-PA CG32026-PA 5
GE14076-PA CG3483-PA 6
6364.g2632.t1 2.g1933.t1 1
GE26309-PA CG14898-PA 1
GE25034-PA CG17273-PA 1
0.g732.t2 2.g810.t1 1
0.g732.t2 CG43119-PI 1
GE20445-PA CG8638-PA 1
GE20445-PA CG8634-PA 2
GE20445-PA CG9073-PA 6
GE20445-PA CG32405-PA 9
4700.g1531.t1 14863.g1466.t1 10
6625.g2867.t1 3.g298.t1 1
6344.g2606.t1 2.g1906.t1 1
GE26334-PA CG5903-PA 1
GE25579-PA 3.g616.t1 1
GE15973-PA 6.g1074.t1 1
4660.g1522.t1 4326.g420.t1 1
GE22262-PA CG7372-PA 1
GE22262-PA CG18783-PA 3
GE22262-PA 1.g970.t1 6
GE22262-PA 0.g1611.t2 6
GE22262-PA 0.g1611.t1 6
GE22262-PA CG8573-PA 8
GE22262-PA CG8591-PA 10
GE22262-PA CG8319-PA 11
GE22262-PA 2.g2227.t2 12
GE22262-PA CG14710-PA 13
1.g1570.t3 1.g355.t3 1
1.g1570.t3 1.g355.t1 1
1.g1570.t3 1.g355.t2 1
1.g1570.t3 CG8643-PA 1
1.g1570.t3 CG14750-PA 2
1.g1570.t3 2.g1822.t5 7
1.g1570.t3 2.g1822.t4 7
1.g1570.t3 6.g358.t1 8
1.g1570.t3 6.g578.t1 8
1.g1570.t3 CG5557-PA 9
1.g1570.t3 CG17958-PA 9
1.g1570.t3 CG31388-PA 9
1.g1570.t3 1.g1712.t1 9
1.g1570.t3 CG3758-PA 10
1.g1570.t3 CG10269-PA 10
GE12871-PA 1.g626.t1 1
6090.g2101.t1 11148.g1079.t1 1
GE23308-PA CG3191-PA 6
7327.g3303.t1 16606.g1651.t1 11
7327.g3303.t1 10008.g965.t1 14
GE17787-PA CG16892-PA 1
GE12427-PA CG42700-PB 1
GE12427-PA CG42700-PA 1
6446.g2732.t1 CG33285-PA 1
GE11402-PA CG15860-PA 1
GE11771-PA CG3730-PA 1
4.g2439.t2 CG11334-PA 1
4.g2439.t2 CG11335-PA 1
4.g2439.t2 CG4402-PA 2
4.g2439.t2 1.g1820.t1 3
GE25369-PA CG14641-PA 1
GE13101-PA CG11761-PA 1
GE20987-PC CG18214-PC 1
GE20987-PC 2.g101.t1 1
GE20987-PB CG18214-PC 1
GE20987-PB 2.g101.t1 1
GE20987-PB 2.g100.t3 1
GE20987-PB 2.g100.t1 1
GE20987-PB CG1977-PA 6
GE20987-PB 2.g203.t1 7
GE20987-PA CG18214-PC 1
GE20987-PA 2.g101.t1 1
GE20987-PA 2.g100.t3 1
GE20987-PA 2.g100.t1 1
GE20987-PA 2.g100.t4 2
GE20987-PA 2.g100.t2 2
GE20987-PA CG1977-PA 6
GE20987-PA 2.g203.t1 7
0.g287.t1 CG4821-PA 1
0.g287.t1 CG4942-PA 1
0.g287.t1 CG10663-PA 3
0.g287.t1 2.g446.t1 6
0.g287.t1 CG31266-PA 10
0.g287.t1 CG6361-PA 10
0.g287.t1 CG11842-PA 12
0.g287.t1 3.g920.t1 12
0.g287.t1 CG30371-PA 13
0.g287.t1 3.g7.t1 14
0.g287.t1 CG16749-PA 16
GE16419-PA CG12410-PA 1
GE15865-PA CG4276-PA 1
GE15865-PA CG8907-PA 2
GE16687-PA 6.g107.t1 1
GE17140-PB 6.g928.t1 1
GE11779-PA CG3615-PA 1
GE21347-PA 2.g357.t1 1
GE11650-PA 1.g1290.t1 1
GE14685-PA CG15631-PA 1
GE14685-PA 0.g516.t1 1
GE14685-PA 0.g512.t1 2
GE14685-PA CG11929-PA 2
GE26294-PA 3.g1111.t1 1
GE26294-PA 3.g1111.t2 1
GE26294-PA 3.g1111.t3 1
GE26294-PA 3.g1111.t4 1
GE22087-PA 2.g1818.t1 1
GE21779-PA CG7888-PA 1
GE21779-PA CG1139-PA 2
GE21779-PA CG13384-PC 3
GE21779-PA 0.g940.t1 3
GE21779-PA 2.g1103.t1 4
GE21779-PA CG6327-PA 4
GE21779-PA 2.g1103.t2 4
GE21779-PA CG8785-PA 5
GE17900-PA CG4244-PA 1
GE17900-PA 2.g1752.t2 2
GE17900-PA 2.g1752.t1 2
GE17900-PA 6.g1377.t1 12
GE14434-PA CG3663-PA 1
GE14434-PA CG11333-PA 2
GE21779-PB CG7888-PA 1
GE21779-PB CG1139-PA 2
GE21779-PB CG13384-PC 3
GE21779-PB 0.g940.t1 3
GE21779-PB 2.g1103.t1 4
GE21779-PB CG6327-PA 4
GE21779-PB 2.g1103.t2 4
GE21779-PB CG8785-PA 5
GE24448-PA CG9813-PA 1
GE23911-PA CG13601-PB 1
GE23911-PA CG13601-PA 3
GE23911-PA CG13602-PB 4
GE13826-PA CG13872-PA 1
GE13826-PA CG9173-PA 3
GE12013-PA 1.g1511.t1 1
GE22009-PA CG33991-PB 1
GE22009-PA CG33991-PA 1
GE18580-PA 0.g1379.t1 1
GE18580-PA 0.g1379.t3 1
GE18580-PA 0.g1379.t2 1
GE17612-PA CG4653-PA 1
GE17612-PA CG32523-PA 4
GE17612-PA CG9675-PA 8
GE17612-PA CG18223-PA 10
GE17612-PA CG3916-PA 11
2.g181.t1 0.g1798.t1 1
2.g181.t2 0.g1798.t1 1
2.g181.t2 3.g1300.t1 5
2.g181.t2 CG17754-PA 6
2.g181.t2 CG3962-PA 7
GE18208-PA 0.g360.t1 1
GE19120-PA 1.g168.t1 1
GE19120-PA CG15615-PA 2
GE11799-PA 1.g1204.t1 1
GE11799-PA CG4439-PA 1
GE11799-PA CG18369-PA 1
GE11799-PA CG4750-PA 1
GE11799-PA CG32063-PA 1
GE11799-PA CG13340-PA 1
GE11799-PA CG32064-PA 1
GE11799-PA CG6372-PA 2
GE11799-PA CG32351-PA 2
GE11799-PA CG7340-PA 3
GE25847-PA CG7910-PA 1
GE25847-PA 3.g1752.t1 2
GE25847-PA 3.g492.t1 3
GE22284-PA CG17033-PA 1
GE22284-PA CG9014-PA 2
GE16300-PA 6.g273.t1 1
GE11818-PA CG33544-PA 1
GE11818-PA 1.g1636.t1 2
GE11818-PA CG9036-PA 2
GE24952-PA CG31284-PA 1
GE24952-PA CG17142-PA 2
GE24952-PA CG4719-PA 8
GE24952-PA CG4393-PA 10
GE19155-PA 1.g254.t1 1
GE12955-PA CG12775-PA 1
GE24952-PB CG31284-PA 1
GE24952-PB CG17142-PA 2
GE24952-PB CG4719-PA 8
GE24952-PB CG4393-PA 10
GE14490-PA CG18069-PA 1
GE14490-PA CG18069-PB 1
GE14490-PA 6.g792.t2 3
GE14490-PA 3.g1764.t1 5
GE14490-PA 1.g1131.t1 8
GE14490-PA 3.g1479.t3 9
GE14490-PA 3.g1479.t2 9
GE14490-PA 3.g1479.t1 9
GE14490-PA 1.g1481.t1 11
GE14490-PA CG42856-PC 12
GE14490-PA 2.g1521.t1 17
GE14490-PA 2.g1521.t2 17
GE14490-PA CG4598-PB 18
GE14490-PA CG4012-PA 19
GE14490-PA 0.g916.t2 24
GE14490-PA CG1362-PA 25
2.g423.t1 CG6145-PA 1
2.g423.t1 1.g924.t1 1
2.g423.t1 CG33156-PE 2
GE10592-PC CG6134-PB 2
GE16823-PA CG3319-PA 1
GE15326-PA CG2071-PA 1
GE15326-PA CG1304-PA 2
GE15326-PA 3.g1623.t1 13
GE15326-PA CG8299-PA 13
GE15326-PA CG11911-PA 14
GE15326-PA CG31681-PA 15
GE15326-PA CG14780-PA 15
GE15326-PA 3.g1965.t1 16
GE15326-PA CG7996-PA 17
GE15326-PA CG13744-PA 19
GE15326-PA CG8170-PA 20
GE10544-PC CG34366-PB 1
GE10544-PC CG34366-PA 1
GE10544-PC CG2822-PA 2
GE10544-PC CG2822-PB 2
GE10544-PC CG2822-PC 2
GE10544-PB CG34366-PB 1
GE10544-PB CG34366-PA 1
GE10544-PB CG2822-PA 2
GE10544-PB CG2822-PC 2
GE10544-PB CG2822-PB 2
GE10544-PB 6.g1214.t4 6
GE10544-PA CG34366-PA 1
GE10544-PA CG34366-PB 1
GE10544-PA 6.g1214.t4 6
GE24032-PA CG5374-PA 1
GE24032-PA CG7033-PA 2
GE24032-PA CG8351-PA 2
GE24032-PA CG5525-PA 3
GE24032-PA CG8439-PB 4
GE24032-PA CG8439-PA 4
GE19867-PA CG13032-PA 1
GE21016-PA 2.g55.t1 1
GE21016-PA CG1130-PA 3
GE21016-PA 2.g414.t1 3
GE21016-PA 3.g295.t1 11
GE21016-PA CG3407-PA 11
GE21016-PA CG3743-PB 11
GE21016-PA CG1832-PB 11
GE21016-PA CG5249-PB 12
GE21016-PA CG5249-PA 12
GE21016-PA 1.g68.t1 13
GE21016-PA CG17359-PA 14
GE21016-PA CG17568-PA 14
GE19742-PA CG7632-PA 1
GE12450-PA CG8502-PA 1
GE12450-PA 1.g764.t1 2
GE25815-PA CG10068-PA 1
GE10991-PA CG13397-PA 1
GE15844-PA CG12202-PA 1
7382.g3354.t1 13743.g1328.t1 2
7382.g3354.t1 14748.g1454.t1 4
4.g1049.t1 CG14895-PA 1
4.g1049.t1 CG10295-PB 2
4.g1049.t1 CG10295-PA 2
4.g1049.t1 6.g792.t3 11
4.g1049.t1 CG7186-PA 12
4.g1049.t1 CG32703-PA 15
4.g1049.t1 CG4629-PA 15
4.g1049.t1 CG9222-PA 17
4.g1049.t1 2.g807.t3 17
4.g1049.t1 0.g1547.t2 17
4.g1049.t1 CG10023-PB 20
6552.g2818.t1 CG2595-PA 1
6552.g2818.t1 CG2595-PB 1
6552.g2818.t1 CG13345-PA 2
6552.g2818.t1 6.g1288.t1 4
GE17063-PA CG15747-PA 1
2.g1630.t1 CG3682-PB 1
2.g1630.t1 CG3682-PA 1
2.g1630.t1 CG9985-PB 1
2.g1630.t1 CG9985-PA 1
2017.g700.t1 1.g27.t1 1
2017.g700.t1 3644.g359.t1 1
2.g1630.t2 CG3682-PB 1
2.g1630.t2 CG3682-PA 1
2.g1630.t2 CG9985-PB 1
2.g1630.t2 CG9985-PA 1
2.g1630.t2 CG3682-PC 2
GE12396-PA CG17509-PA 1
GE16240-PA CG3630-PA 1
GE16240-PA 6.g188.t1 1
GE16240-PA 2.g314.t1 2
GE17554-PA CG3040-PA 1
GE17554-PA CG32687-PA 5
GE17446-PB CG12113-PA 1
GE18952-PA CG9131-PA 1
4.g2003.t2 CG6438-PA 1
4.g2003.t2 CG42242-PA 1
4.g2003.t2 3.g2343.t1 1
4.g2003.t2 3.g2342.t1 2
4.g2003.t2 6.g1073.t1 3
4.g2003.t2 3.g2217.t1 4
4.g2003.t2 CG14243-PA 5
4.g2003.t2 CG5471-PA 8
4.g2003.t2 CG4846-PA 12
GE25350-PA CG9804-PG 1
GE25350-PA CG9805-PA 1
GE25350-PA CG9804-PH 1
GE16124-PA CG13403-PA 1
GE16124-PA 6.g909.t1 1
6775.g2928.t1 3.g659.t1 1
6775.g2928.t1 CG9194-PA 3
GE16254-PA CG3071-PA 1
0.g1155.t2 2.g1428.t2 1
0.g1155.t2 2.g1428.t1 1
0.g1155.t2 2.g1427.t2 1
0.g1155.t2 2.g1427.t1 1
0.g1155.t1 2.g1428.t1 1
0.g1155.t1 2.g1428.t2 1
0.g1155.t1 2.g1427.t2 1
0.g1155.t1 2.g1427.t1 1
GE13315-PA CG2608-PA 1
GE10174-PA CG1213-PB 1
GE10174-PA CG1213-PA 1
GE10174-PA CG1208-PA 5
GE10174-PA CG1208-PB 5
GE10174-PA CG8234-PA 7
GE10174-PA CG30035-PA 8
GE15951-PA CG1697-PA 1
GE16792-PA 6.g396.t1 1
GE10052-PA CG31327-PA 1
GE10052-PA CG31533-PA 1
GE10052-PA CG14355-PA 2
GE10052-PA 3.g1081.t1 2
GE16985-PA CG4290-PA 1
GE16985-PA 1.g1481.t1 2
GE16985-PA CG12069-PA 18
GE16985-PA 0.g423.t1 19
GE16985-PA CG6297-PA 23
GE16985-PA CG8203-PA 24
GE24560-PH CG14734-PB 1
GE24560-PH CG14734-PA 1
GE21138-PA 2.g125.t1 1
GE14038-PA CG8622-PA 1
GE16133-PA CG11071-PA 1
GE16133-PA 6.g900.t1 1
GE16133-PA CG6930-PA 5
GE16133-PA CG10309-PA 5
6397.g2663.t1 CG7641-PA 1
6397.g2663.t1 CG5744-PA 3
6397.g2663.t1 CG5744-PB 3
2.g1595.t1 CG30456-PA 1
2.g1595.t1 CG15611-PA 2
2.g1595.t1 2.g100.t3 4
2.g1595.t1 CG18214-PC 4
2.g1595.t1 2.g100.t1 4
0.g616.t1 2.g632.t1 3
0.g616.t1 3284.g320.t1 3
0.g616.t1 2.g631.t1 3
0.g616.t1 CG32405-PA 3
0.g616.t1 2.g626.t1 5
GE18255-PA CG31959-PB 1
GE18255-PA CG10019-PG 1
GE18255-PA CG10019-PF 2
1.g682.t1 CG6122-PA 1
1.g682.t1 0.g1264.t1 1
GE15736-PA 6.g684.t1 1
GE15736-PA 6.g684.t2 1
GE15736-PA CG12309-PA 6
GE25476-PA CG5840-PA 1
GE25476-PA CG6009-PA 2
GE15736-PB 6.g683.t1 1
GE15736-PB 6.g683.t2 1
GE15736-PB 6.g684.t1 2
GE15736-PB 6.g684.t2 2
GE26081-PA CG17726-PA 1
4.g1443.t1 CG2031-PA 1
4.g1443.t1 CG2023-PA 2
GE10077-PA CG6962-PA 1
GE11435-PA CG4692-PA 1
GE23895-PA CG34133-PA 1
GE23895-PA CG34133-PB 1
GE23895-PB CG34133-PB 1
GE23895-PB CG34133-PA 1
GE25947-PA CG8132-PA 1
GE25947-PA CG7067-PA 2
GE15579-PB CG12990-PA 1
GE15579-PB CG30471-PA 2
GE15579-PB CG11353-PA 2
GE23846-PA CG14514-PA 1
GE16400-PA 6.g371.t3 1
GE19509-PA 2.g2211.t1 1
GE19509-PA 2.g2211.t2 1
GE19509-PA 6.g825.t1 1
GE19509-PA 6.g825.t2 1
GE25436-PA CG1129-PB 1
GE25436-PA 3.g40.t1 1
GE25436-PA CG8207-PA 2
GE20891-PA 0.g1611.t1 1
GE20891-PA 0.g1611.t2 1
GE20891-PA CG3647-PB 1
GE20891-PA CG15011-PA 2
0.g768.t6 CG1246-PA 1
0.g768.t6 CG1143-PA 2
0.g768.t1 CG33233-PA 1
0.g768.t1 CG33234-PA 1
0.g1645.t1 CG34116-PA 1
0.g768.t2 2.g291.t1 1
0.g768.t2 CG33233-PA 1
0.g768.t2 CG33234-PA 1
0.g768.t2 CG42303-PA 1
770.g261.t1 18574.g1829.t1 7
1787.g621.t1 2773.g269.t1 1
1.g1625.t2 1.g439.t1 1
1.g1625.t2 CG30345-PB 1
1.g1625.t2 CG30344-PA 1
1.g1625.t2 CG15890-PA 5
1.g1625.t2 CG15890-PB 5
GE12630-PA CG31692-PA 1
GE21306-PA CG32354-PA 1
1.g1625.t1 1.g439.t1 1
1.g1625.t1 CG30345-PB 1
1.g1625.t1 CG30344-PA 2
1.g1625.t1 CG8008-PA 3
GE17699-PA CG6847-PA 1
GE17699-PA CG5966-PA 2
GE17699-PA CG6431-PA 8
0.g721.t1 CG32365-PA 1
0.g721.t1 2.g796.t1 1
GE16038-PA 2.g1745.t1 1
6096.g2119.t2 2.g2240.t1 12
GE10141-PA CG1088-PA 1
GE17497-PB CG10777-PB 1
GE17497-PB CG10077-PA 1
1.g1692.t1 CG2346-PA 1
1.g1692.t1 CG12140-PB 1
GE15427-PA 6.g687.t1 1
GE15427-PA CG6431-PA 10
GE20027-PA CG5893-PA 1
GE13426-PA CG30052-PA 1
GE14248-PA 1.g1949.t2 1
GE14248-PA CG12781-PA 1
GE14248-PA 1.g1949.t3 1
GE14248-PA 1.g1949.t4 1
GE14248-PA 1.g1949.t1 1
GE20831-PA CG4461-PA 1
GE20831-PA 2.g975.t1 5
GE20831-PA CG4533-PA 5
GE25566-PB CG17836-PB 1
GE25566-PB 3.g632.t1 1
1.g1627.t1 CG8046-PA 1
1.g1627.t1 CG30344-PA 3
1.g1627.t1 CG15890-PB 7
1.g1627.t1 CG15890-PA 7
GE16173-PA CG11907-PA 1
GE16173-PA CG31911-PA 2
0.g1703.t1 CG4561-PA 1
0.g1703.t1 CG4573-PA 1
0.g1703.t1 CG4609-PA 1
0.g1703.t1 2.g1635.t1 1
GE22370-PA CG10586-PA 1
GE22370-PA CG3650-PA 3
GE22370-PA 3.g920.t1 13
GE22370-PA 3.g1280.t1 14
GE22370-PA CG11912-PA 15
GE22370-PA CG32523-PA 15
GE22370-PA CG8952-PA 16
GE22370-PA CG6361-PA 16
0.g1291.t1 CG6485-PA 1
0.g1291.t1 2.g1725.t1 2
0.g1291.t1 CG5703-PA 3
GE18966-PA CG9048-PA 1
GE18966-PA CG9046-PA 3
GE18966-PA 0.g645.t1 3
GE20351-PE CG32484-PA 1
GE20351-PE 6.g774.t1 2
GE20351-PB CG2162-PB 1
GE20351-PB 2.g319.t1 1
GE20351-PB CG1274-PB 2
GE20351-PB CG1633-PA 4
GE20351-PC CG32484-PA 1
GE20351-PC CG1271-PA 1
GE20351-PC CG2162-PB 1
GE20351-PC 2.g319.t1 1
GE17497-PA CG10777-PB 1
GE17497-PA CG10077-PA 1
GE20351-PA CG2162-PB 1
GE20351-PA 2.g319.t1 1
GE11869-PA 1.g1330.t1 1
GE24517-PA CG5641-PA 1
1.g1445.t1 1.g184.t1 1
1.g1445.t1 1.g183.t1 2
1.g1445.t1 CG11124-PC 2
1.g1445.t1 6.g582.t1 4
GE16715-PA CG14804-PA 1
GE14320-PA CG11299-PA 1
GE19139-PA CG2070-PA 1
GE16225-PA CG3587-PA 1
3.g817.t1 6.g596.t2 1
3.g817.t1 6.g596.t1 1
3.g817.t1 CG7562-PA 3
2.g1622.t1 1.g1934.t1 1
2.g1622.t1 CG9825-PA 1
2.g1622.t1 CG12490-PB 1
2.g1622.t1 1.g1935.t1 1
2.g1622.t1 CG30272-PA 1
2.g1622.t1 CG7838-PA 2
2.g1622.t1 CG2003-PA 4
2.g1622.t1 CG4288-PA 10
2.g1622.t1 CG9254-PA 13
1210.g413.t1 2102.g195.t1 8
2.g926.t2 1.g1763.t3 1
2.g926.t2 1.g1763.t2 1
2.g926.t2 1.g1763.t1 1
2.g926.t2 CG4719-PA 7
2.g926.t2 CG17492-PA 8
2.g926.t2 CG11168-PA 9
2.g926.t2 3.g1004.t2 9
2.g926.t2 2.g1579.t3 10
2.g926.t2 2.g1579.t2 10
2.g926.t1 1.g1763.t3 1
2.g926.t1 1.g1763.t2 1
2.g926.t1 1.g1763.t1 1
2.g926.t1 CG4719-PA 7
2.g926.t1 CG17492-PA 8
2.g926.t1 CG11168-PA 9
2.g926.t1 3.g1004.t2 9
2.g926.t1 2.g1579.t3 10
2.g926.t1 2.g1579.t2 10
GE20359-PA CG1291-PA 1
GE25173-PA CG14299-PA 1
GE14288-PA CG30411-PA 1
GE20316-PA CG13801-PA 1
GE20316-PA CG11262-PA 2
GE20316-PA CG15624-PA 4
GE23886-PA CG7788-PA 1
GE23886-PA 1.g2045.t1 2
GE23886-PA CG7863-PA 4
GE23886-PA 1.g53.t1 4
0.g1058.t1 CG11262-PA 1
0.g1058.t1 CG10749-PA 1
0.g1058.t1 0.g538.t3 3
0.g1058.t1 0.g538.t2 3
0.g1058.t1 0.g538.t1 3
0.g1058.t1 CG12787-PC 3
GE24531-PA CG10042-PA 1
0.g1701.t1 2.g1853.t1 1
0.g1701.t1 2.g1854.t1 2
0.g1701.t1 CG7975-PA 3
0.g1701.t2 2.g1853.t1 1
0.g1701.t2 2.g1854.t1 2
GE16089-PA CG9514-PA 1
GE16089-PA CG9503-PA 1
GE16089-PA CG6142-PA 1
GE16089-PA CG1152-PA 3
GE16089-PA CG1152-PB 3
GE16089-PA 6.g949.t1 4
GE16089-PA CG9519-PA 4
GE16089-PA CG9512-PA 6
GE15322-PA CG1532-PA 1
7698.g3566.t1 10591.g1033.t1 1
GE12006-PA CG43069-PA 1
6196.g2282.t1 CG14561-PA 1
GE10229-PA CG31482-PA 1
GE26211-PA CG6234-PA 1
GE12110-PA CG16741-PA 1
GE24619-PA 3.g1375.t1 1
GE24619-PA 3.g1375.t2 1
GE10848-PA CG7917-PA 1
GE13462-PA CG8854-PA 1
GE24661-PA CG14694-PA 1
GE24661-PA CG6574-PA 2
GE24661-PA CG17036-PA 3
2742.g946.t1 5747.g558.t1 1
2742.g946.t1 15499.g1533.t1 2
4.g1667.t1 3.g1933.t1 1
4.g1667.t1 CG11966-PA 2
GE18624-PA CG5547-PB 1
GE18624-PA CG5547-PC 1
GE18624-PA CG5547-PA 1
GE18624-PA CG18330-PA 2
GE18624-PA CG1049-PA 2
7102.g3022.t1 CG15497-PA 1
GE17116-PA 6.g904.t1 1
GE10432-PA CG7601-PA 1
GE10432-PA CG7601-PB 1
GE10432-PA CG31937-PA 2
GE10432-PA CG17121-PA 6
GE10432-PA CG9265-PA 7
GE18624-PB CG5547-PA 1
GE18624-PB CG5547-PB 1
GE18624-PB CG5547-PC 1
GE18624-PB CG18330-PA 2
GE18624-PB CG1049-PA 2
4.g2134.t1 CG13650-PB 1
4.g2134.t1 3.g2157.t1 1
GE23381-PA CG31371-PA 1
GE18855-PA CG3841-PA 1
GE18855-PA CG4757-PA 2
GE18855-PA CG4382-PA 2
3.g10.t1 6.g15.t1 1
GE12247-PA CG8155-PA 1
GE12247-PA CG5337-PA 3
GE22015-PA CG4994-PA 1
GE22015-PA CG9090-PA 2
GE25506-PB CG7780-PA 1
GE25506-PB 3.g696.t1 1
GE21489-PA CG4769-PA 1
GE21489-PA CG14508-PA 2
GE20760-PA CG32351-PA 1
GE20760-PA CG6372-PA 1
GE20760-PA CG18369-PA 2
GE20760-PA CG32064-PA 2
GE20760-PA CG13340-PA 2
GE24028-PA CG5326-PC 1
GE24028-PA CG5326-PA 1
GE24028-PA CG5326-PB 1
GE24028-PA CG5278-PA 2
GE24028-PA CG33110-PA 4
GE24028-PA CG8534-PA 10
GE12156-PA 1.g1712.t1 1
GE12156-PA 3.g952.t1 7
GE12156-PA 3.g2070.t3 8
GE12156-PA CG34100-PD 8
GE12156-PA CG3032-PA 9
GE12156-PA 2.g1822.t4 9
GE13716-PA CG10795-PA 1
GE13716-PA CG12127-PA 2
6677.g2891.t1 3.g352.t2 1
6677.g2891.t1 3.g352.t1 1
6677.g2891.t1 3.g352.t3 1
GE18193-PA CG3151-PI 1
GE18193-PA 0.g334.t1 1
GE18193-PA CG4396-PA 2
GE18193-PA 6.g32.t1 3
GE18193-PA CG4262-PA 3
GE18193-PA CG3056-PB 4
GE18193-PA 0.g1379.t1 8
GE18193-PA 0.g1379.t3 8
GE18193-PA 0.g1379.t2 8
GE18490-PA CG6508-PA 1
GE18490-PA CG17134-PA 2
GE18490-PA CG33128-PA 5
GE18490-PA CG13374-PA 6
GE18490-PA 1.g992.t1 8
GE15703-PA CG8300-PA 1
GE24292-PA CG4843-PA 1
GE24292-PA CG4843-PB 1
GE24292-PA CG4898-PB 2
GE24292-PA CG4898-PH 4
4.g619.t2 3.g1522.t2 1
1.g399.t1 CG15437-PA 1
1.g399.t1 CG8188-PA 6
1.g399.t1 CG8188-PB 6
GE20513-PA CG13295-PA 1
GE11656-PA 1.g1300.t3 2
5.g7.t2 CG1674-PH 1
5.g7.t2 4.g18.t5 1
5.g7.t2 4.g18.t2 1
5.g7.t2 4.g18.t1 1
5.g7.t2 4.g18.t3 1
5.g7.t2 4.g18.t4 1
5.g7.t2 4.g18.t6 1
GE19257-PA CG11784-PB 1
GE25979-PA CG31415-PA 1
3.g753.t1 6.g1309.t1 1
3.g753.t1 CG7893-PC 1
3.g753.t1 2.g733.t1 3
3.g753.t1 CG8606-PA 3
GE13249-PA CG33533-PA 1
GE13249-PA CG2839-PA 4
2.g817.t1 CG30473-PA 1
1.g163.t1 0.g169.t1 1
1.g163.t1 2.g1344.t1 6
4.g1272.t1 CG8538-PA 1
4.g1272.t2 CG8538-PA 1
GE20948-PA CG12104-PA 1
GE21343-PF CG4894-PC 1
GE21343-PF CG4894-PD 1
GE21343-PF CG4894-PB 1
GE21343-PF 6.g1088.t2 8
GE21343-PF 1.g2279.t4 9
GE21343-PF 6.g1087.t1 9
GE10645-PA CG14549-PA 1
GE10645-PA CG6092-PA 2
3.g449.t2 6.g906.t1 1
3.g449.t2 CG9299-PA 5
4.g2025.t1 3.g2308.t1 1
4.g2025.t1 3.g2308.t2 2
3.g449.t1 CG12481-PA 2
GE14429-PA CG42361-PA 1
GE12026-PB CG11949-PA 1
GE12026-PB CG11949-PB 1
GE12026-PB 3.g46.t1 2
GE12026-PB CG1228-PA 2
GE12026-PB CG31536-PE 2
GE12026-PB 3.g2820.t1 3
GE12026-PB 3.g2820.t5 3
GE12026-PB 3.g2820.t4 3
GE12026-PB 3.g2820.t3 3
GE12026-PB CG9764-PA 4
GE12026-PB CG5022-PA 5
GE12026-PB CG10701-PB 6
GE11718-PA CG8190-PA 1
GE11718-PB CG8190-PA 1
GE13889-PA CG15088-PA 1
GE13889-PA CG8850-PA 1
GE13889-PA CG1698-PA 1
GE13889-PA CG4476-PA 1
GE13889-PA CG15279-PA 1
GE13889-PA CG3252-PA 1
GE13889-PA CG3249-PA 1
GE13987-PA CG6510-PA 1
GE23303-PB CG2196-PA 1
GE23303-PB CG2187-PA 1
GE23303-PB CG2187-PB 1
GE23303-PB CG2191-PA 1
GE23303-PB 3.g2283.t1 9
GE13068-PB CG30015-PB 1
GE13068-PB CG30015-PA 1
GE21646-PA CG8268-PA 1
GE12240-PA CG6613-PA 1
GE12240-PA CG11534-PA 2
GE12240-PA CG12772-PB 3
GE25380-PA 0.g584.t1 1
GE10390-PB 3.g1968.t1 1
1.g1043.t1 CG3811-PA 1
1.g1043.t1 CG17855-PA 2
1.g1043.t1 CG31634-PA 3
1.g1043.t1 1.g1868.t1 5
1.g1043.t1 CG3382-PA 5
1.g1043.t1 CG3380-PA 6
GE11822-PA 1.g1610.t1 3
GE11822-PA CG1889-PA 8
GE25958-PA CG8176-PB 1
GE25958-PA CG8176-PA 1
GE11822-PB CG5550-PA 1
GE11822-PB 1.g1610.t1 3
GE13505-PA CG8996-PA 1
6255.g2471.t1 1317.g126.t1 1
2621.g912.t1 11120.g1077.t1 2
GE14494-PA CG18069-PB 1
GE14494-PA CG17245-PA 2
GE17403-PB CG7992-PA 1
GE16868-PA CG15571-PA 1
GE17403-PA CG7992-PA 1
GE20970-PA CG9186-PA 1
GE14126-PA CG8256-PA 1
GE14126-PA CG2137-PA 1
GE14126-PA CG7311-PA 2
2.g754.t1 CG13941-PA 1
2.g754.t1 CG12505-PA 2
GE13742-PA CG4050-PA 1
GE19280-PA 1.g474.t2 1
GE19280-PA 1.g474.t4 1
GE19280-PA 1.g474.t1 1
GE19280-PA 1.g474.t3 1
6203.g2322.t1 CG1454-PA 11
6203.g2322.t1 CG6689-PA 12
6203.g2322.t1 3.g1399.t1 12
6203.g2322.t1 CG10366-PA 12
6203.g2322.t1 1.g68.t1 13
6203.g2322.t1 CG10267-PA 13
6203.g2322.t1 CG3407-PA 13
6203.g2322.t1 CG17568-PA 14
GE26043-PA CG4067-PB 1
GE26043-PA 3.g1456.t1 1
GE26043-PA CG18466-PB 2
GE21795-PA CG32076-PA 1
1.g912.t1 CG8892-PA 1
1.g912.t1 CG8891-PA 2
GE23294-PB 3.g2866.t1 1
GE23294-PB CG42233-PB 1
GE18704-PA CG16858-PA 1
GE18704-PA CG4145-PA 1
GE18704-PA 3.g811.t2 2
GE26298-PA 3.g1108.t1 1
GE26298-PA CG9297-PB 1
GE26298-PA 3.g1210.t2 2
GE26298-PA 3.g1210.t1 2
GE10575-PA CG5984-PA 1
GE17797-PA CG34026-PA 1
GE17797-PA CG30413-PA 2
GE24029-PA 3.g1836.t1 1
GE24029-PA CG33099-PA 2
GE24029-PA CG5346-PA 3
GE19016-PB CG16873-PA 1
GE19016-PB 0.g1524.t1 3
GE19016-PB 3.g2388.t1 5
GE19016-PB CG18146-PB 6
GE19016-PB CG8942-PA 6
GE19016-PB 0.g1529.t1 6
GE26271-PA 3.g1143.t1 1
GE26271-PA 3.g1142.t1 1
GE12227-PA CG13488-PA 1
GE19016-PA CG16873-PA 1
GE19016-PA 0.g1524.t1 3
GE19016-PA 3.g2388.t1 5
GE19016-PA CG8942-PA 6
GE19016-PA 0.g1529.t1 6
GE19016-PA CG18146-PB 6
2834.g974.t1 16301.g1631.t1 1
GE26415-PA CG6974-PB 1
GE26415-PA CG6863-PA 7
4569.g1493.t1 0.g2133.t1 1
4569.g1493.t1 0.g2133.t2 1
4.g2094.t1 3.g2215.t1 1
4.g2094.t1 CG11908-PA 1
GE19444-PA CG11066-PA 1
GE19444-PB CG11066-PA 1
GE14160-PA CG6741-PA 1
GE10134-PA 3.g725.t1 1
GE10134-PA 3.g727.t1 2
3.g411.t1 6.g868.t1 1
3.g411.t1 CG1640-PB 1
3.g411.t1 6.g921.t1 3
GE10602-PA 3.g2375.t1 1
GE10602-PA 977.g99.t1 2
6309.g2560.t1 CG13061-PA 1
GE13867-PA CG18608-PA 1
GE13867-PA CG15107-PA 2
GE16586-PA 6.g23.t1 1
1.g658.t1 CG31869-PA 1
1.g658.t1 0.g1236.t2 1
1.g658.t1 0.g1236.t1 1
GE24289-PA CG4898-PD 1
GE24289-PA CG4898-PC 1
GE24289-PA CG4898-PE 1
GE24289-PA CG4898-PB 1
GE24289-PA CG4898-PF 1
GE24289-PA CG4898-PG 1
GE22248-PA 2.g1517.t1 1
1.g931.t1 CG7231-PA 1
GE22248-PC 2.g1517.t1 1
GE22248-PB 2.g1517.t1 1
GE12692-PA CG10621-PA 1
GE12692-PA CG10623-PA 2
GE18442-PA CG16947-PA 1
GE18442-PA 0.g706.t1 1
GE20194-PA 2.g1156.t1 1
GE20194-PA CG6084-PA 2
GE20194-PA CG12766-PA 5
GE20194-PA CG9436-PA 6
GE20194-PA CG10638-PA 6
GE20194-PA 2.g1274.t1 7
2.g992.t1 CG9236-PA 1
GE23454-PA CG2916-PA 1
GE23454-PA CG2916-PB 1
GE23454-PA CG4173-PA 1
GE23454-PA CG4173-PB 1
GE23454-PA CG4173-PC 1
2.g1228.t1 CG17525-PA 1
2.g1228.t1 1.g1437.t1 2
2.g1228.t1 CG17524-PA 6
GE26020-PA CG33303-PA 1
GE16289-PA 6.g257.t1 2
GE16289-PA CG2064-PA 10
GE18186-PA CG2986-PA 1
GE18962-PA CG9088-PA 1
GE18962-PA CG33182-PB 3
GE18962-PA 1.g666.t1 5
GE19233-PA CG8266-PA 1
GE16936-PA CG8636-PA 1
GE20121-PA CG10488-PA 1
GE20121-PA CG10704-PA 2
GE20121-PA 2.g1267.t1 2
GE20121-PA CG11294-PA 5
GE20121-PA 0.g75.t1 7
GE20121-PA 1.g1699.t1 9
2.g1620.t1 1.g1255.t1 1
2.g1620.t1 CG6518-PA 1
2.g1620.t1 3.g2542.t1 2
2.g1620.t1 CG1954-PA 3
2.g1620.t1 2.g1664.t2 28
1.g482.t1 CG42533-PB 1
1.g482.t1 CG42533-PA 1
1.g482.t1 CG11376-PA 2
1.g482.t1 0.g9.t1 2
1.g482.t1 3.g2522.t1 4
GE18997-PA CG7371-PA 1
GE20130-PA 2.g1256.t1 1
GE20130-PA CG10699-PB 3
GE20130-PA 2.g402.t1 5
GE24644-PA CG6644-PA 1
GE24644-PA CG4772-PA 7
GE21414-PA CG1167-PA 1
GE21414-PA CG8418-PA 5
GE21414-PA CG8556-PA 11
GE21414-PA CG3870-PA 11
GE18391-PA CG10158-PA 1
2.g1620.t3 1.g1255.t1 1
2.g1620.t3 CG6518-PA 1
GE22811-PA CG14744-PA 1
GE22811-PA CG14744-PB 1
GE22811-PA CG5348-PA 5
GE22811-PB CG14744-PA 1
GE22811-PB CG14744-PB 1
GE22811-PB CG14743-PB 1
GE22811-PB CG14743-PA 2
GE23510-PA CG6863-PA 1
GE23510-PA 3.g2083.t1 1
GE23510-PA CG32702-PA 2
GE23510-PA 14528.g1422.t1 9
GE11293-PA CG34126-PA 1
GE11293-PA CG34126-PC 1
GE11293-PA CG34126-PB 1
GE10827-PA CG5463-PA 1
GE15727-PA 6.g544.t1 1
GE14875-PA CG3248-PA 1
GE21614-PA CG32379-PA 1
GE21614-PA CG18417-PA 4
GE21614-PA 2.g772.t1 6
GE21614-PA CG3097-PA 10
GE21614-PA CG12374-PA 11
GE21403-PA 2.g421.t1 1
4.g1533.t2 CG6455-PA 1
4.g1533.t2 CG6439-PA 1
4.g1533.t2 CG32026-PA 4
GE12417-PA CG8457-PA 1
GE12417-PA CG17970-PB 24
1.g774.t5 0.g1393.t1 1
1.g774.t4 0.g1393.t1 1
GE13006-PA 0.g2069.t1 1
GE13006-PA CG33510-PA 2
GE26311-PA CG14895-PA 1
GE26311-PA CG10295-PB 2
GE26311-PA 6.g1101.t1 4
GE26311-PA CG10895-PA 9
GE26311-PA 6.g792.t3 11
GE26311-PA 3.g1623.t2 11
GE26311-PA 3.g1623.t1 11
GE26311-PA CG7186-PA 12
GE26311-PA CG33519-PB 14
GE26311-PA CG9222-PA 16
GE26311-PA CG3319-PA 17
GE26311-PA 0.g1547.t2 17
GE26311-PA CG10023-PB 20
1.g774.t3 0.g1393.t1 1
GE17489-PA 6.g568.t3 1
4.g1054.t1 CG14881-PA 1
4.g1054.t1 3.g823.t1 2
5.g8.t2 CG1137-PA 10
GE23525-PA 3.g2112.t1 1
2.g583.t2 CG8487-PA 1
2.g583.t2 3.g1847.t2 4
2.g583.t2 3.g1847.t1 4
2.g583.t1 CG8487-PA 1
2.g583.t1 3.g1847.t2 4
GE21876-PA CG6928-PB 1
GE21876-PA CG6928-PA 1
GE21876-PA 3.g2104.t1 2
GE23387-PA CG15538-PA 1
GE23387-PA 3.g2725.t1 2
GE19349-PA 1.g556.t1 1
GE12541-PA CG30065-PA 1
GE19003-PA CG14022-PA 1
GE24441-PA CG33977-PA 1
3235.g1116.t1 8356.g794.t1 1
3.g198.t1 CG3208-PA 1
3.g198.t1 CG3201-PA 1
3.g198.t1 6.g380.t1 2
GE10870-PA CG18404-PA 1
GE13551-PA CG1962-PA 1
GE21134-PA 2.g122.t1 1
GE21134-PA 2.g122.t2 1
GE21134-PA CG9129-PA 2
GE21134-PA 2.g121.t1 2
GE21012-PA CG4162-PA 1
GE21012-PA 0.g1634.t1 1
GE12549-PA CG13330-PA 1
GE12549-PA 1.g921.t1 1
GE17486-PA 6.g571.t1 1
GE12506-PA CG3850-PA 1
GE12506-PA CG5557-PA 7
GE12506-PA 2.g1822.t4 8
GE12506-PA CG3758-PA 9
GE12506-PA 6.g681.t2 9
GE12506-PA 6.g681.t1 9
GE12506-PA CG2120-PB 9
GE15584-PA CG8326-PA 1
GE13658-PA CG10138-PA 1
GE13658-PA CG9156-PA 3
GE13658-PA CG8822-PA 4
GE13658-PA CG10930-PB 5
GE13658-PA CG10930-PA 5
GE13658-PA CG3245-PA 6
GE13658-PA CG7109-PA 7
GE19110-PA CG12172-PA 1
GE19110-PA 0.g866.t1 10
8063.g3781.t1 12209.g1201.t1 15
8063.g3781.t1 6.g1.t1 18
GE11495-PA CG30172-PA 1
GE26195-PA CG5844-PA 1
GE26195-PA 3.g2445.t1 2
GE26195-PA CG5611-PA 3
GE26195-PA CG6543-PA 4
GE18894-PA 0.g1098.t1 1
GE18894-PA CG16898-PA 1
GE18894-PA 3.g180.t1 1
GE18894-PA 3.g2187.t1 2
GE18894-PA 3.g2186.t1 3
GE18894-PA 3.g2184.t1 4
GE18894-PA 3.g2185.t1 7
GE18894-PA CG31099-PA 16
GE11931-PA CG42518-PA 1
6416.g2690.t1 CG5130-PA 1
6416.g2690.t1 CG17723-PA 2
6416.g2690.t1 CG17723-PB 2
GE12804-PA 0.g1785.t1 1
GE15648-PA CG9672-PA 1
GE15648-PA 1.g1958.t1 11
GE15648-PA CG17404-PB 12
GE15648-PA 3.g1077.t1 13
GE22160-PA CG6456-PA 1
GE14093-PA CG18243-PA 1
GE14093-PA 2.g141.t1 6
GE14093-PA 0.g116.t1 7
6189.g2274.t1 CG11437-PA 7
GE24978-PA CG6475-PA 1
GE24978-PA CG4302-PA 1
GE24978-PA CG15661-PA 1
GE24978-PA CG17322-PA 3
GE24683-PA CG6465-PD 1
GE24683-PA CG6465-PA 1
GE24683-PA CG6726-PA 1
GE24683-PA CG17109-PA 2
GE24683-PA CG6738-PA 3
0.g375.t1 CG7108-PA 1
0.g375.t1 CG7083-PA 1
0.g375.t1 CG7108-PB 1
GE25111-PA CG4583-PA 1
GE25658-PA 3.g509.t3 1
GE25658-PA 3.g509.t2 2
GE23775-PA CG4849-PA 1
GE23775-PA CG2238-PB 1
GE23775-PA CG2238-PC 1
GE23775-PA CG2238-PA 1
GE12606-PA CG10756-PA 1
GE19275-PA CG8805-PA 1
GE19275-PA CG8804-PB 2
GE19275-PA CG11426-PA 4
GE19275-PA 2.g2212.t1 5
GE13361-PA CG17124-PA 1
GE26088-PA CG5214-PA 1
GE26088-PA 3.g1390.t1 1
GE26088-PA CG5599-PA 2
GE26088-PA CG5261-PA 3
GE15564-PA CG7846-PA 1
GE12366-PA CG7776-PA 1
GE13909-PA CG17669-PA 1
GE13909-PA 1.g1450.t1 1
GE13909-PA CG5519-PA 1
GE13909-PA CG2261-PA 5
5918.g1895.t1 13754.g1329.t1 3
GE25407-PA 3.g11.t1 1
GE25407-PA 3.g11.t2 1
GE13522-PA CG30026-PB 1
GE18716-PA CG8869-PA 1
GE18716-PA CG8873-PA 2
GE10169-PA CG42675-PA 1
1.g691.t1 0.g1270.t1 1
GE10323-PA CG6958-PA 1
GE26093-PA CG5252-PA 1
GE15980-PA 6.g1063.t1 1
GE25564-PA CG14296-PA 1
GE25564-PA CG9834-PA 2
GE19243-PA CG8226-PA 1
GE20405-PA 2.g773.t1 1
GE19901-PA CG7724-PA 1
GE24353-PA CG8884-PB 1
GE24353-PA CG8884-PA 1
GE24353-PA CG8884-PC 1
GE13569-PA CG8531-PA 1
GE13569-PA 1.g981.t1 1
4.g1492.t1 3.g212.t1 1
4.g1492.t1 CG1021-PH 2
GE10948-PA CG1635-PA 1
GE10948-PA CG1638-PA 1
GE10948-PA CG1774-PA 2
GE26167-PA CG3942-PA 1
GE26167-PA CG2818-PA 2
GE22385-PA 2.g2044.t2 1
GE22385-PA 2.g2044.t1 1
GE10286-PA 3.g1802.t1 1
GE10286-PA CG7735-PA 7
GE10286-PB 4.g12.t2 11
4.g1970.t1 3.g2378.t1 1
4.g1970.t1 CG17192-PA 1
4.g1970.t1 CG17191-PA 1
4.g1970.t1 CG6283-PA 1
4.g1970.t1 CG6295-PA 4
4.g1970.t1 CG18641-PA 9
4.g1970.t1 CG34447-PA 10
2.g412.t1 CG34236-PB 1
GE26114-PA CG4009-PA 1
GE26114-PA CG12002-PA 6
GE26114-PA CG12002-PB 6
GE20176-PB CG11597-PA 1
GE20176-PB CG5946-PF 1
GE20176-PA CG5946-PF 1
GE20176-PA CG11597-PA 1
GE20176-PA CG11257-PA 2
GE24019-PA 3.g1852.t1 1
1.g1485.t2 1.g235.t2 1
1.g1485.t2 CG30497-PA 2
1.g1485.t1 1.g235.t2 1
1.g1485.t1 CG30497-PA 2
GE13451-PA 1.g776.t1 1
GE13451-PA 1.g775.t1 1
GE13451-PA CG4830-PA 1
GE13451-PA CG11453-PA 1
GE13451-PA 3.g555.t1 2
GE13451-PA CG4563-PA 2
GE10463-PA 3.g2576.t1 1
GE10463-PA CG31445-PC 1
GE10463-PA CG11956-PB 1
GE10463-PA 3.g2578.t1 1
GE10463-PA CG31445-PB 1
GE10463-PA CG31445-PA 1
GE10463-PA CG14516-PB 1
GE10463-PA CG14516-PA 1
GE10463-PA CG3502-PA 1
GE10463-PA CG32473-PA 4
GE10463-PA CG8773-PA 5
GE10463-PA CG1009-PC 9
GE10710-PA CG31087-PA 1
GE10710-PA CG31099-PA 2
GE10710-PA CG31102-PA 8
3.g86.t3 CG32809-PC 1
3.g86.t3 CG32809-PD 1
3.g86.t3 CG32809-PE 1
3.g86.t3 CG32809-PF 1
GE10353-PA CG17109-PA 1
GE10353-PA 3.g1900.t1 1
GE10353-PA CG6733-PA 1
GE10353-PA 3.g1901.t1 1
GE10353-PA CG6738-PA 1
GE10353-PA CG6726-PA 1
GE10353-PA CG6465-PA 1
GE10353-PA CG17110-PA 1
GE10353-PA CG6465-PC 4
GE24561-PA CG18547-PF 1
GE24561-PA CG18547-PE 1
GE24561-PA CG18547-PB 1
GE24561-PA CG18547-PC 1
GE24561-PA CG3359-PJ 1
GE24561-PA CG18547-PD 1
GE24561-PA 0.g1546.t1 2
GE26128-PA CG31275-PB 1
GE13396-PA CG4604-PA 1
GE11914-PA CG10910-PB 1
GE11914-PA 1.g1390.t1 1
GE16732-PA CG5905-PA 1
GE16732-PA CG4058-PB 1
GE16732-PA CG4058-PA 1
GE16732-PA CG9761-PB 2
GE16732-PA CG14527-PA 5
0.g146.t1 CG17248-PG 1
0.g146.t1 2.g175.t1 2
0.g146.t1 1.g555.t2 3
0.g146.t1 CG12210-PC 3
GE13164-PA CG13278-PB 1
GE13164-PA CG13278-PA 1
2.g1855.t1 CG13576-PA 1
GE19080-PA CG9455-PA 1
GE19080-PA CG9456-PB 1
GE19080-PA CG12172-PA 4
GE19080-PB CG9455-PA 1
GE19080-PB CG9456-PB 1
GE19080-PB CG7722-PA 2
GE19080-PB CG9460-PA 3
GE19080-PB CG6717-PA 11
GE19080-PB 0.g826.t1 11
1868.g642.t1 1359.g132.t1 9
1868.g642.t1 2586.g246.t1 9
GE22011-PA CG7906-PA 1
4280.g1412.t1 212.g29.t1 1
4280.g1412.t1 0.g2133.t2 2
4280.g1412.t1 0.g2133.t1 2
4280.g1412.t1 0.g2128.t2 6
4280.g1412.t1 18803.g1858.t1 7
GE11390-PA CG2727-PB 1
GE11390-PA 1.g2294.t1 1
GE11390-PA CG1887-PA 2
GE11390-PA CG7228-PA 6
GE11390-PA CG31783-PA 6
6048.g2037.t1 11177.g1084.t1 5
GE25746-PA CG11035-PA 1
GE13591-PB CG42702-PC 1
GE13591-PB 1.g995.t1 1
GE13591-PB CG10309-PA 6
GE13591-PC CG42702-PC 1
GE13591-PC 1.g995.t1 1
GE13591-PC 0.g1846.t1 7
GE13591-PA CG42702-PC 1
GE13591-PA 1.g995.t1 1
GE13591-PA 3.g348.t1 6
GE21710-PA 1.g550.t1 1
4.g2100.t4 CG10550-PA 1
4.g2100.t4 CG31099-PA 1
4.g2100.t4 CG10560-PA 8
4.g2100.t4 0.g698.t1 12
4.g2100.t4 3.g180.t1 14
3.g1132.t1 CG34450-PA 1
3.g1132.t1 6.g667.t4 2
3.g1132.t1 6.g667.t1 2
3.g1132.t1 6.g667.t2 2
3.g1132.t1 6.g667.t3 2
3.g1132.t1 2.g1250.t2 4
3.g1132.t1 CG6627-PA 5
3.g86.t1 CG32809-PF 1
3.g86.t1 CG32809-PE 1
3.g86.t1 CG32809-PD 1
3.g86.t1 CG32809-PC 1
3.g86.t1 CG32809-PA 1
3.g86.t1 CG32809-PG 1
3.g86.t1 CG32809-PB 2
3.g175.t1 CG15767-PA 1
GE19596-PA 2.g1891.t1 1
GE24638-PA CG6684-PA 1
GE24638-PA CG6684-PB 2
GE14261-PA CG30189-PA 1
GE13034-PA CG9062-PA 1
GE13034-PA CG3909-PA 5
GE13034-PA CG7961-PA 5
GE13034-PA CG30116-PB 8
GE13034-PA CG30116-PA 8
GE13034-PA CG12797-PA 9
GE14719-PA CG15440-PA 1
GE25612-PA CG17752-PA 1
GE25612-PA CG16727-PA 1
GE25612-PA CG7333-PA 1
GE25612-PA CG14857-PA 5
GE25612-PA CG14856-PA 6
GE25612-PA 2.g2190.t1 13
GE25612-PA CG4630-PB 15
1.g1472.t1 CG1341-PA 1
1.g1472.t1 CG17985-PA 2
1.g1472.t1 CG2241-PA 4
1.g1472.t1 CG7257-PA 6
1.g1472.t1 CG16916-PA 8
1.g1472.t1 0.g1404.t1 9
5146.g1653.t1 7470.g721.t1 8
GE12355-PA CG7754-PA 1
GE12355-PA CG12386-PA 9
GE12355-PA CG11192-PA 13
GE12355-PA 0.g1446.t1 17
GE12355-PA CG31728-PC 17
GE12355-PA 1.g406.t1 18
GE12355-PA CG5896-PA 19
GE12355-PA 3.g561.t1 19
GE12355-PA CG14990-PA 21
GE12355-PA 2.g1618.t1 22
GE12355-PA CG10161-PA 23
GE12355-PA CG2045-PA 23
GE12355-PA 2.g1754.t1 24
GE13588-PA CG17386-PA 1
6206.g2338.t1 CG7752-PA 1
GE23960-PA CG4393-PA 1
GE23960-PA CG11168-PA 2
GE23960-PA CG6896-PA 9
GE12005-PA CG15084-PA 1
GE25882-PA CG31259-PA 1
GE25882-PA 3.g1708.t1 2
GE12121-PA CG13423-PA 1
GE12121-PA CG1440-PA 2
GE24631-PA CG17210-PA 1
GE24631-PA CG5106-PA 1
GE24631-PA 3.g1396.t1 1
GE24631-PA CG9822-PA 7
GE24364-PB 3.g865.t1 1
GE24364-PB 3.g865.t2 1
GE24364-PC 3.g865.t1 1
GE24364-PC 3.g865.t2 1
GE10768-PA CG31119-PA 1
GE24364-PA 3.g865.t1 1
GE24364-PA 3.g865.t2 1
GE15794-PA CG12081-PB 1
GE15794-PA CG12081-PA 1
GE26112-PA CG3995-PA 1
GE24364-PD 3.g865.t1 1
GE24364-PD 3.g865.t2 1
GE15754-PA 6.g566.t1 1
GE15754-PA 6.g566.t2 1
GE11569-PA CG16954-PA 1
GE11569-PA CG7235-PA 2
GE20537-PA CG32417-PA 1
GE20537-PA CG4488-PA 2
GE20537-PA 2.g2142.t1 8
GE20537-PA CG7177-PB 8
GE12260-PA CG8089-PA 1
GE25863-PA CG31463-PA 1
3.g852.t1 CG2206-PA 1
3.g852.t1 0.g191.t1 2
GE20189-PA CG14133-PB 1
GE15064-PA CG9962-PA 1
GE15064-PA 0.g291.t1 1
GE15064-PA CG6963-PJ 6
GE15064-PA 3.g839.t1 7
GE13443-PA CG8824-PA 1
GE13443-PA CG1787-PA 3
GE25439-PA CG11024-PA 1
GE25439-PA CG3939-PA 2
GE26121-PA 3.g786.t1 1
GE26121-PA CG9977-PA 1
GE17652-PA CG5162-PA 1
GE17652-PA 6.g1163.t1 1
GE17652-PA CG18258-PA 2
GE17652-PA CG13282-PA 12
GE17652-PA CG4267-PA 13
GE17652-PA CG4979-PA 15
GE21848-PA CG10907-PA 1
GE21848-PA CG13892-PA 3
0.g779.t1 2.g279.t1 1
0.g779.t1 2.g279.t2 1
0.g779.t1 2.g279.t4 1
0.g779.t1 2.g279.t3 1
GE11507-PA CG16787-PA 1
GE22802-PB CG14743-PB 1
GE22802-PB CG14743-PA 1
GE22802-PB CG14744-PB 2
GE22802-PB CG12376-PA 3
GE22802-PB CG13223-PA 5
GE18228-PA CG3289-PA 1
GE20862-PA CG18180-PA 1
GE20862-PA 2.g864.t1 11
GE20862-PA 0.g241.t1 24
0.g561.t1 CG10622-PA 1
0.g561.t1 2.g554.t1 2
0.g561.t1 CG11963-PA 3
6330.g2589.t1 CG14079-PA 1
GE14524-PA CG5177-PA 1
GE14282-PA CG34424-PA 1
4.g1140.t1 CG5205-PB 1
4.g1140.t1 CG5205-PA 1
4.g1140.t1 CG5931-PA 1
4.g1140.t1 CG6019-PA 3
4.g1140.t1 CG10210-PA 4
GE20398-PA CG7506-PA 1
GE16503-PA CG14816-PA 1
GE12432-PA CG8487-PA 1
4.g725.t1 CG4683-PA 1
4.g725.t1 CG4683-PB 1
4.g725.t1 0.g237.t1 3
4.g725.t1 CG8862-PA 4
GE18608-PB CG17178-PA 1
GE18608-PB CG17176-PB 1
GE18608-PB CG17176-PC 1
GE18608-PB CG5983-PA 1
GE18608-PB CG17176-PD 1
GE18608-PB CG17174-PA 1
GE18608-PB CG17176-PA 1
GE18608-PB CG5712-PA 1
GE18608-PB CG7978-PB 6
GE18608-PB 2.g1971.t4 6
GE18608-PB CG9538-PA 7
GE18608-PB CG10564-PA 9
GE18608-PB CG10564-PC 9
GE18608-PB 1.g1417.t1 15
GE18608-PC CG17178-PA 1
GE18608-PC CG17176-PC 1
GE18608-PC CG17176-PB 1
GE18608-PC CG17176-PD 1
GE18608-PC CG5983-PA 1
GE18608-PC CG17174-PA 1
GE18608-PC CG17176-PA 1
GE18608-PC CG5712-PA 1
GE18608-PC 2.g1971.t4 6
GE18608-PC CG9538-PA 7
GE18608-PC CG10564-PC 9
GE18608-PC CG10564-PA 9
GE18608-PC 1.g1417.t1 15
GE18608-PA CG17178-PA 1
GE18608-PA CG17176-PC 1
GE18608-PA CG17176-PB 1
GE18608-PA CG5983-PA 1
GE18608-PA CG17176-PD 1
GE18608-PA CG17174-PA 1
GE18608-PA CG17176-PA 1
GE18608-PA CG5712-PA 1
GE18608-PA CG9538-PC 12
7063.g3007.t1 CG4414-PA 11
7063.g3007.t1 CG11289-PA 15
GE18608-PD CG17176-PC 1
GE18608-PD CG17176-PD 1
GE18608-PD CG17176-PB 1
GE18608-PD CG5983-PA 1
GE18608-PD CG17174-PA 1
GE18608-PD CG17176-PA 1
GE18608-PD CG17178-PA 1
GE18608-PD CG5712-PA 1
GE18608-PD 2.g1644.t1 7
GE18608-PD 6.g994.t1 8
GE18608-PD CG10564-PD 8
GE18608-PD 1.g1417.t1 14
GE18608-PE CG17176-PC 1
GE18608-PE CG17176-PD 1
GE18608-PE CG17176-PB 1
GE18608-PE CG5983-PA 1
GE18608-PE CG17178-PA 1
GE18608-PE CG17174-PA 1
GE18608-PE CG17176-PA 1
GE18608-PE CG5712-PA 1
GE18608-PE 2.g1644.t1 4
GE11972-PA 1.g1448.t1 1
GE26050-PA CG14687-PA 1
GE24445-PA CG14375-PA 1
GE14533-PA CG15818-PA 1
GE14533-PA 0.g196.t1 2
GE14533-PA 0.g438.t1 2
0.g1381.t1 CG32149-PD 1
GE15937-PA CG1745-PB 1
GE15937-PA 6.g775.t1 1
GE10453-PA 3.g2587.t1 1
GE10453-PA CG11500-PA 1
GE13614-PA CG10215-PA 1
GE26387-PA CG6202-PB 1
GE10304-PA CG7054-PA 1
GE10304-PA CG10298-PA 4
GE10304-PA CG30060-PA 7
GE16675-PA 6.g93.t1 1
GE16675-PA CG32812-PA 1
GE21729-PA 2.g1045.t1 1
GE25576-PA CG6008-PA 1
GE14946-PA CG17262-PA 1
GE18293-PA CG15435-PA 1
GE15888-PA CG34331-PB 1
7748.g3602.t1 15173.g1492.t1 2
GE26121-PB 3.g786.t1 1
GE26121-PB CG9977-PA 1
GE24070-PA CG11166-PC 1
4.g250.t1 CG17273-PA 1
GE14664-PA 0.g527.t1 1
GE14664-PB 0.g527.t1 1
GE16316-PA 0.g33.t1 1
GE23495-PA CG6607-PA 1
GE23495-PA 3.g2065.t1 1
GE23495-PB CG6607-PA 1
GE23495-PB 3.g2065.t1 1
GE23606-PA CG5107-PA 1
GE23606-PA CG5111-PB 2
GE23606-PA CG8661-PA 3
GE14122-PC 1.g1124.t1 1
GE14122-PC CG7503-PA 5
GE13423-PB CG8766-PA 1
GE14122-PA 1.g1124.t1 1
GE14122-PA CG8595-PA 5
GE14122-PA 6.g1430.t1 7
GE14122-PA CG8930-PA 7
GE14122-PA 3.g2404.t1 9
GE23570-PA 3.g2167.t1 1
GE20708-PA CG14966-PA 1
4.g1777.t1 3.g1231.t1 4
4.g1777.t1 CG16766-PA 5
4.g1777.t1 3.g470.t1 6
4.g1777.t1 CG16766-PB 8
4.g1777.t1 1.g1516.t1 11
GE19026-PA 0.g1544.t1 1
0.g648.t1 CG8368-PA 1
0.g648.t1 6.g138.t1 3
6488.g2772.t1 CG11471-PC 1
4.g2163.t1 CG13645-PA 1
4.g2163.t1 CG13645-PB 1
4.g2163.t1 CG13645-PC 2
GE13438-PA CG8816-PA 1
GE14089-PA CG8448-PA 1
GE14089-PA 6.g718.t1 4
GE23680-PA 3.g2337.t1 1
GE23680-PA 3.g2330.t1 2
GE23680-PA CG6460-PA 5
GE23680-PA CG31080-PA 5
GE22361-PA 2.g2080.t1 1
GE22361-PA 2.g2080.t2 1
GE14107-PA CG8386-PA 1
6404.g2678.t1 CG5231-PA 1
6404.g2678.t1 CG5231-PC 1
7071.g3011.t1 CG7902-PA 1
GE22329-PA CG5069-PA 1
6970.g2977.t1 CG42625-PC 2
GE22445-PA CG8027-PA 1
GE22445-PB CG8027-PA 1
GE24777-PA CG9362-PA 1
GE24777-PA CG9363-PA 2
GE10550-PA CG31057-PA 1
GE10550-PA 3.g2448.t2 2
GE20444-PA CG8631-PA 1
GE23865-PA CG18111-PA 1
GE23865-PA CG2297-PA 2
GE17050-PA CG12096-PA 1
GE17050-PA 6.g859.t1 1
GE20484-PA 2.g657.t1 1
GE15268-PA 0.g209.t2 1
GE13783-PA 1.g1675.t1 1
GE20956-PB CG12084-PB 1
GE20956-PB CG12084-PA 1
7187.g3155.t1 8356.g794.t1 1
7187.g3155.t1 16219.g1622.t1 1
7187.g3155.t1 6.g1421.t1 1
GE25135-PB CG3619-PA 1
GE25135-PB 0.g193.t1 5
GE25135-PB 0.g256.t1 6
GE24214-PB CG3050-PA 1
GE24214-PB CG12800-PA 2
GE24214-PB CG4373-PA 3
GE24214-PB CG4486-PA 16
GE24214-PB CG6730-PA 25
GE24214-PB 1.g334.t1 26
GE14879-PA 0.g393.t1 1
GE14879-PA 1.g1224.t1 3
GE14879-PA CG31956-PA 8
GE14879-PA CG7297-PA 10
GE14879-PA 2.g1538.t1 12
GE11740-PA CG8366-PA 1
GE24083-PA CG31173-PA 1
1.g765.t2 0.g1379.t3 1
1.g765.t2 0.g1379.t2 1
1.g765.t2 0.g1379.t1 1
GE10821-PA CG5510-PA 1
GE10821-PA CG6822-PA 2
2.g1882.t1 1.g2215.t1 1
2.g1882.t1 CG30169-PA 1
GE23931-PA 3.g1965.t1 1
GE23931-PA CG9737-PA 8
GE23931-PA 1.g1114.t1 10
GE23931-PA 3.g2765.t1 11
GE23931-PA CG1299-PB 13
GE23931-PA CG1299-PA 13
GE23931-PA 2.g443.t1 14
GE23931-PA 3.g561.t1 16
GE23931-PA 0.g321.t1 20
GE23931-PA CG11529-PA 20
GE23931-PA CG31269-PA 21
GE11853-PA CG15482-PA 1
GE26465-PA CG1957-PA 1
GE26465-PA CG7698-PA 3
GE13968-PA CG6406-PB 1
GE13968-PA 1.g1365.t1 1
GE17101-PA CG32628-PB 1
GE17101-PA CG32628-PA 1
GE17101-PA CG32628-PC 1
GE17101-PA CG32628-PD 2
GE19565-PA CG4877-PA 1
GE19565-PA 2.g1632.t1 1
GE25946-PA 3.g1616.t1 1
GE25946-PA 1.g768.t1 2
GE25946-PA 2.g1007.t1 4
GE13271-PA 0.g1945.t1 1
GE13271-PA CG10363-PA 1
GE13271-PA CG7052-PB 1
GE13271-PA CG7068-PA 2
GE13271-PA CG7052-PC 2
GE13271-PA CG7586-PA 5
GE17303-PA CG11759-PA 1
GE16131-PA CG1322-PA 4
GE16131-PA 0.g533.t4 4
0.g362.t1 CG7127-PA 1
0.g362.t1 CG18543-PA 1
GE17632-PA CG4875-PB 1
GE17632-PA 6.g1138.t1 1
GE10234-PA CG5849-PA 1
GE13375-PA CG4714-PA 1
GE13375-PA CG4712-PB 2
7548.g3465.t1 1088.g109.t1 3
7548.g3465.t1 5193.g508.t1 6
GE26009-PA CG5363-PA 1
GE26009-PA CG10498-PA 2
GE26009-PA CG4290-PA 20
GE26009-PA CG8201-PA 21
GE26009-PA CG8201-PE 21
GE26009-PA CG3051-PA 22
GE26009-PA 2.g1559.t1 22
GE26009-PA 3.g1389.t2 23
GE26009-PA CG7524-PA 26
GE26009-PA 0.g423.t1 27
GE26009-PA CG14471-PA 28
GE12835-PA CG7220-PB 1
GE12835-PA CG7220-PA 2
GE18182-PA CG2964-PA 1
GE18182-PA CG7070-PA 2
GE18182-PA CG7070-PB 2
GE18259-PA CG31960-PA 1
GE18259-PA CG31958-PA 1
GE18259-PA CG30378-PA 6
GE18259-PA 1.g34.t1 7
GE18259-PA CG7930-PA 8
GE23198-PA 1.g314.t1 1
GE23198-PA 2.g901.t1 2
GE23198-PA CG8346-PA 5
GE23198-PA CG8328-PA 6
GE15371-PA CG16944-PA 1
GE15371-PA CG1683-PA 2
GE15371-PA CG32103-PA 3
GE15371-PA CG4241-PA 4
GE15371-PA CG9582-PA 5
GE15371-PA CG2857-PB 7
1.g1170.t1 0.g1171.t1 1
GE19641-PA CG7646-PA 1
GE19641-PA CG5890-PA 5
GE19641-PA CG5890-PB 5
GE15621-PA CG8936-PA 1
GE15621-PA CG4560-PA 2
GE12288-PA CG10155-PB 1
GE12288-PA CG10155-PC 1
GE12288-PA CG10155-PA 1
7086.g3016.t1 CG7956-PA 1
7086.g3016.t1 CG9128-PA 2
7086.g3016.t1 CG6562-PA 3
GE16458-PA CG3226-PA 1
GE13373-PB CG32843-PA 1
GE13373-PB CG32843-PB 1
GE13373-PB CG8422-PA 4
GE13373-PB CG13758-PA 5
GE23392-PA CG15535-PA 1
GE18919-PA CG4968-PA 1
GE15086-PA CG9964-PA 1
GE15086-PA 0.g280.t1 1
GE15086-PA 0.g281.t1 1
GE15086-PA CG1895-PB 5
GE15086-PA CG3360-PA 21
GE15086-PA CG13229-PA 22
GE15086-PA CG10094-PA 22
GE15086-PA CG9716-PA 22
GE16446-PC CG3135-PA 1
GE16446-PC 6.g491.t3 1
GE16446-PC 6.g491.t2 1
GE26318-PA CG5708-PA 1
GE26318-PA CG6500-PB 2
GE26318-PA 6.g1261.t1 2
GE26318-PA CG10619-PB 5
GE26318-PA CG10619-PA 5
GE26318-PA 6.g618.t1 6
GE26318-PA 6.g618.t2 6
GE14377-PB CG16786-PA 1
GE14377-PA CG16786-PA 1
GE21688-PA CG12209-PA 1
GE21688-PA 2.g1545.t1 2
GE21688-PA CG42570-PA 2
GE13868-PA CG9523-PA 1
GE11491-PA CG4254-PA 1
GE13456-PA 6.g1356.t1 1
GE13984-PB 1.g1340.t1 1
GE13984-PB CG4792-PA 2
GE18943-PA CG5183-PA 1
3.g116.t1 CG32750-PA 1
3.g116.t1 CG32751-PA 1
3.g116.t1 CG32754-PA 1
3.g116.t1 3596.g355.t1 3
GE23964-PA 3.g1924.t1 1
GE23964-PA 3.g1924.t3 1
GE23964-PA 3.g1924.t2 2
GE23964-PA CG2914-PA 6
GE23574-PA CG18495-PB 1
GE23574-PA CG30382-PA 1
GE23574-PA 0.g1443.t1 5
2611.g907.t1 11538.g1124.t1 1
GE11562-PA CG3906-PA 1
GE17741-PA 14528.g1418.t1 1
GE10756-PA CG6708-PA 1
GE10756-PA CG3860-PA 2
GE10496-PA CG14061-PA 1
GE21510-PA CG33717-PA 1
GE25425-PA 3.g27.t1 1
GE25425-PA 3.g27.t3 1
GE25425-PA 3.g27.t2 1
GE25425-PA 2.g2199.t1 5
6435.g2714.t1 CG32440-PA 1
GE25709-PA CG5793-PA 1
GE25709-PA CG11251-PA 3
GE24261-PA CG33331-PA 1
GE20933-PA CG7977-PA 1
GE24027-PA 3.g1838.t1 1
GE24027-PA CG5315-PA 1
GE24027-PA CG7530-PA 2
GE26206-PA 3.g1226.t1 1
GE26270-PA CG8863-PB 1
GE26270-PA CG9828-PA 2
GE26270-PA CG5001-PA 3
GE26270-PA CG5504-PB 4
GE26270-PA 2.g2203.t1 5
GE26270-PA CG6395-PB 7
GE26270-PA CG6395-PA 7
7248.g3227.t1 1844.g175.t1 1
GE26427-PA 3.g1025.t1 1
GE26427-PA 3.g1025.t2 1
GE26427-PA 0.g310.t1 4
GE26427-PA 0.g1775.t1 5
GE12154-PA CG9313-PA 1
GE17031-PA CG4647-PA 1
GE10727-PA CG13663-PA 1
GE21129-PA CG33966-PA 1
GE21129-PA CG33514-PA 2
GE21129-PA CG12926-PA 3
GE21129-PA 1.g485.t1 6
1212.g416.t1 3.g25.t1 1
GE23539-PA CG13648-PA 1
GE23539-PA 0.g1369.t1 2
GE14287-PA CG10315-PA 1
GE14287-PA 1.g2020.t1 1
GE14287-PA CG7883-PA 2
1.g274.t1 CG2975-PA 1
1.g274.t1 0.g317.t1 2
1.g274.t1 2.g92.t1 5
1.g274.t1 2.g93.t1 6
1.g274.t1 CG18558-PA 9
4.g1368.t1 3.g744.t1 1
4.g1368.t1 3.g745.t1 1
4.g1368.t1 CG8451-PA 1
4.g1368.t1 CG33124-PA 1
0.g422.t1 2.g363.t1 1
0.g422.t1 CG11526-PB 1
GE10394-PA CG10374-PA 1
GE10394-PA CG10374-PB 1
GE10394-PA 6.g960.t1 2
GE10140-PA CG2948-PA 1
GE22381-PA CG3871-PA 1
GE22381-PA 1.g180.t1 2
GE22381-PA 1.g282.t1 3
GE14149-PA CG8187-PA 1
GE19662-PA 2.g2002.t1 1
GE19662-PA CG6680-PA 2
GE22381-PB CG3871-PA 1
GE22381-PB 1.g180.t1 2
GE22381-PB 1.g282.t1 3
GE19887-PA CG32170-PB 1
GE19887-PA CG32170-PC 1
GE19887-PA CG32170-PF 1
GE19887-PA CG32170-PE 1
GE14515-PB CG2041-PA 1
GE14515-PB CG2009-PA 1
GE14515-PB CG11533-PA 1
GE21974-PA CG10738-PA 1
GE21974-PA CG42636-PA 1
GE21974-PA CG42636-PB 1
GE21974-PA CG31183-PA 1
GE21974-PA CG3216-PA 2
GE21974-PA CG34425-PA 3
GE21974-PA CG5712-PA 14
GE20424-PA CG8598-PA 1
GE21033-PA CG7008-PA 1
GE18167-PA CG9880-PA 1
GE18167-PA CG9820-PA 2
GE18167-PA CG17250-PA 8
2.g1006.t1 3.g1287.t2 10
1.g381.t1 0.g469.t1 1
1.g381.t1 CG15427-PD 1
GE16547-PA CG3658-PA 1
GE10975-PA CG2050-PA 1
GE10587-PA CG6074-PA 1
GE10129-PA CG5863-PA 1
GE14361-PA CG13777-PA 1
GE21203-PA CG5690-PA 1
GE21203-PA 2.g228.t1 1
4.g867.t1 3.g1264.t1 1
4.g867.t1 CG4371-PA 2
4.g867.t1 CG17530-PA 15
1.g1568.t1 CG2397-PA 1
1.g1568.t1 CG12780-PA 1
1.g1568.t1 CG10247-PA 8
1.g1568.t2 CG2397-PA 1
1.g1568.t2 CG12780-PA 1
1.g1568.t2 CG10247-PA 7
1.g1568.t2 CG3466-PA 27
GE16206-PA CG11911-PA 1
GE16206-PA CG11912-PA 2
GE16206-PA 3.g1180.t1 11
GE16206-PA 2.g778.t1 12
GE16206-PA CG6361-PA 13
GE16206-PA CG10663-PA 13
GE16206-PA CG16749-PA 13
GE16206-PA 3.g920.t1 14
GE16206-PA CG10586-PA 14
GE16206-PA CG8952-PA 15
GE16206-PA CG30375-PA 16
GE17128-PA 6.g914.t1 1
GE17128-PA CG15871-PA 1
GE17128-PA 1.g959.t1 2
GE17128-PA CG11107-PA 4
GE17128-PA CG4901-PA 6
GE21819-PA CG2292-PA 1
GE21819-PA CG4907-PA 2
GE21819-PA CG4907-PD 3
GE21090-PA 2.g53.t1 1
GE21090-PA 2.g53.t2 1
GE21090-PA 6.g240.t2 9
GE21090-PA 6.g240.t1 9
GE21090-PA CG31003-PA 10
GE16301-PA CG10802-PA 1
GE18345-PA CG18585-PA 1
GE18345-PA CG7025-PA 1
GE18345-PA CG14820-PA 2
GE18345-PA CG12374-PA 3
GE18345-PA CG2915-PA 4
GE18345-PA 2.g772.t1 10
GE12097-PB 1.g1630.t1 1
GE12097-PB 6.g1404.t1 1
GE12097-PB 6.g1404.t2 1
GE12097-PB CG31213-PA 7
GE12097-PB CG8544-PE 11
GE13041-PA 1.g626.t1 2
GE13041-PA CG3440-PA 5
GE12097-PA CG8900-PA 1
GE20119-PA CG10663-PA 1
GE20119-PA CG10663-PB 2
GE12097-PD 1.g1630.t1 1
GE12097-PD CG1494-PA 7
GE21385-PA CG1079-PA 1
GE16963-PA CG3193-PA 1
GE16963-PA CG6841-PA 2
GE12588-PA 0.g1338.t1 1
GE23414-PA CG31025-PA 1
GE23414-PA CG31029-PA 2
GE12588-PB 0.g1338.t1 1
GE13914-PA CG17522-PA 1
GE13914-PA CG10091-PA 12
GE13914-PA CG4181-PA 13
GE23750-PA CG12042-PA 1
GE23750-PA 1.g222.t1 1
2.g230.t1 CG33120-PA 1
2.g230.t1 CG33120-PB 1
3.g114.t1 6.g433.t1 1
3.g114.t1 6.g434.t1 1
3.g114.t1 6.g434.t2 1
3.g114.t1 6.g816.t1 6
3.g114.t1 1.g2279.t2 7
3.g114.t1 6.g922.t1 8
3.g114.t1 6.g922.t2 8
0.g615.t1 2.g630.t1 1
0.g615.t1 CG6955-PA 2
2228.g778.t1 16181.g1618.t1 1
2228.g778.t1 7436.g716.t1 1
2228.g778.t1 7375.g714.t1 4
GE11715-PA CG30471-PA 1
GE11715-PA CG11353-PA 1
GE11715-PA CG12990-PA 2
GE11715-PA CG17707-PA 4
GE11715-PA CG16723-PA 7
GE11715-PA CG13325-PA 10
GE20175-PA CG32095-PA 1
GE20175-PA CG11597-PA 1
GE22244-PA 2.g1509.t1 1
GE13015-PA CG9342-PA 1
GE14265-PA CG30192-PA 1
7163.g3084.t1 17092.g1689.t1 10
2.g1880.t1 1.g2213.t1 1
2.g1880.t1 1.g2212.t1 1
2.g1880.t1 3.g1932.t1 2
2.g1880.t1 CG17381-PB 6
2.g1880.t1 1.g1367.t2 7
GE16884-PA CG2913-PA 1
GE16884-PA CG2930-PA 1
GE16884-PA CG9444-PA 2
GE12659-PB CG17564-PA 1
GE12659-PB CG10750-PA 2
GE13277-PA 0.g1955.t1 1
GE13277-PA 0.g1954.t1 1
GE13277-PA 0.g1954.t3 1
GE13277-PA 0.g1954.t4 1
GE13277-PA 0.g1954.t5 1
GE13277-PA CG10975-PA 3
GE13277-PA 0.g1803.t2 5
GE13277-PA 3.g720.t2 11
GE13277-PA 4.g31.t5 22
GE13277-PA 4.g31.t6 22
GE13277-PA 4.g31.t3 22
GE13277-PA 1.g1131.t1 22
GE12659-PA CG17564-PA 1
GE10226-PB CG13124-PA 1
GE10226-PB CG13124-PB 1
GE10226-PB CG13124-PC 1
GE10226-PC CG13124-PA 1
GE10226-PC CG13124-PB 1
GE10226-PC CG13124-PC 1
0.g1310.t1 2.g1687.t1 1
0.g1310.t1 CG9715-PA 1
GE19628-PA CG8491-PA 1
GE19628-PA 2.g1953.t1 1
GE16108-PB 6.g943.t1 1
GE16108-PB 6.g940.t2 1
GE16108-PB 6.g940.t1 1
GE16108-PB 6.g938.t1 2
GE16108-PB CG10236-PA 7
GE16108-PB 0.g1550.t2 8
GE12352-PA CG31674-PA 1
GE12352-PA CG9331-PE 1
GE12352-PA CG1236-PA 3
GE12352-PA CG6287-PA 4
GE12352-PA 3.g1186.t2 5
GE15750-PA CG42593-PA 1
GE15750-PA CG42593-PE 1
GE15750-PA CG42593-PD 1
GE18767-PA CG13385-PA 1
GE18767-PA 0.g944.t1 1
3.g1077.t3 6.g1250.t1 1
3.g1077.t3 CG6367-PB 1
3.g1077.t3 CG6367-PA 1
3.g1077.t3 CG15046-PA 2
3.g1077.t3 CG6361-PA 3
3.g1077.t3 3.g1180.t1 4
3.g1077.t3 CG18223-PA 14
3.g1077.t3 CG31326-PA 14
GE26188-PA CG5167-PA 1
GE26188-PA CG2604-PA 1
GE16736-PA CG2699-PA 1
6653.g2881.t1 3.g703.t1 1
GE24611-PA CG5148-PA 1
GE12918-PA CG8663-PA 1
GE12918-PA CG8663-PC 1
GE12918-PA CG9261-PA 2
GE12918-PA CG9261-PB 2
GE12918-PB CG8663-PA 1
GE12918-PB CG8663-PC 1
GE12918-PC CG8663-PA 1
GE12918-PC CG8663-PC 2
GE12918-PC CG9261-PA 3
GE12918-PC CG9261-PB 3
GE16122-PA CG11674-PA 1
GE16122-PA 6.g915.t1 1
4.g241.t4 CG31201-PA 1
4.g241.t4 CG18039-PA 1
4.g241.t4 CG5621-PA 1
4.g241.t4 CG5621-PB 1
GE11458-PA CG15874-PA 1
GE11458-PA CG14816-PA 2
3376.g1163.t1 7470.g721.t1 5
GE10289-PA CG7070-PB 1
GE10289-PA CG7070-PA 1
GE10289-PA CG2964-PA 2
GE16950-PA CG12496-PA 1
4.g380.t1 CG1019-PA 1
4.g380.t1 CG1019-PB 1
4.g380.t1 CG42309-PB 1
4.g380.t1 1.g2151.t1 2
GE26086-PA CG31388-PA 1
GE26086-PA CG3998-PA 8
GE15981-PA CG32576-PA 1
GE24245-PA CG14853-PB 1
GE24245-PA 3.g1046.t1 1
GE24245-PA 3.g1046.t2 1
GE17259-PA CG13957-PA 1
GE15981-PB CG32576-PB 1
GE11647-PA CG15611-PA 1
GE20249-PA 2.g1103.t1 1
GE20249-PA CG6327-PA 1
GE20249-PA 2.g1103.t2 1
GE20249-PA 0.g940.t1 2
GE20249-PA CG13384-PC 2
GE20249-PA CG8785-PA 3
GE18285-PB CG3054-PA 1
GE18285-PB CG3054-PB 1
1.g356.t1 0.g425.t1 1
GE18733-PA CG31605-PA 1
GE18733-PA CG31605-PC 1
GE18733-PA CG31605-PB 1
4.g507.t1 3.g1636.t1 1
GE20044-PA CG8833-PA 1
GE26005-PA CG31410-PA 1
GE26005-PA CG3934-PA 2
GE26005-PA CG12813-PA 2
GE25393-PA CG12581-PA 1
6261.g2506.t1 CG42571-PA 1
GE15406-PA CG12643-PA 1
4.g865.t1 CG18548-PA 2
4.g865.t1 CG4421-PA 6
4.g865.t1 CG4371-PA 9
GE17560-PA CG5450-PA 1
GE17560-PA CG8407-PA 2
GE25697-PB CG5621-PB 1
GE25697-PB CG5621-PA 1
GE25697-PB CG31201-PA 1
GE25697-PB CG18039-PA 1
GE25697-PB 3.g448.t1 1
GE25697-PB CG8681-PA 1
GE25697-PB 0.g114.t1 3
GE25697-PB CG8442-PA 4
GE25697-PA CG5621-PA 1
GE25697-PA CG5621-PB 1
GE25697-PA CG31201-PA 1
GE25697-PA CG18039-PA 1
GE25697-PA 3.g448.t1 1
GE25697-PA CG11155-PA 4
GE25697-PA CG7234-PA 6
GE18985-PA 0.g617.t1 1
GE18985-PA 19430.g1918.t1 10
GE18985-PA CG1438-PA 26
GE18985-PA 0.g579.t1 27
GE18985-PA 0.g580.t1 27
GE18985-PA CG14031-PA 27
GE18985-PA CG3656-PA 29
7859.g3673.t1 7445.g718.t1 1
7859.g3673.t1 12806.g1254.t1 4
0.g796.t4 CG6749-PG 1
0.g796.t4 CG6749-PB 1
0.g796.t4 CG6749-PF 1
0.g796.t4 CG6749-PE 1
0.g796.t4 CG6749-PD 3
0.g796.t5 CG6749-PG 1
0.g796.t5 CG6749-PB 1
0.g796.t5 CG6749-PF 1
0.g796.t5 CG6749-PD 1
0.g796.t5 CG6749-PC 1
0.g796.t5 CG6749-PE 2
0.g796.t5 CG6749-PA 3
0.g796.t5 6.g1430.t1 9
GE16395-PA CG4206-PA 1
GE16395-PA CG1616-PA 4
0.g1761.t2 2.g2225.t1 1
0.g1761.t2 2.g2225.t2 1
0.g1761.t2 CG3725-PB 2
0.g1761.t2 CG3725-PA 2
0.g796.t1 CG6749-PG 1
0.g796.t1 CG6749-PB 1
0.g796.t1 CG6749-PF 1
0.g796.t1 CG6749-PE 1
0.g796.t2 CG6749-PG 1
0.g796.t2 CG6749-PB 1
0.g796.t2 CG6749-PF 1
0.g796.t2 CG6749-PD 1
0.g796.t2 CG6749-PC 1
0.g796.t2 CG6749-PE 1
0.g796.t2 CG6749-PA 2
0.g796.t2 CG32055-PA 3
0.g796.t2 CG6890-PA 7
0.g796.t2 CG11280-PA 8
0.g796.t2 CG1744-PA 10
0.g796.t2 CG1744-PB 10
0.g1761.t1 2.g2225.t1 1
0.g1761.t1 2.g2225.t2 1
0.g1761.t1 CG3725-PA 2
0.g1761.t1 CG3725-PB 2
GE20297-PA CG10572-PA 1
GE20297-PA 2.g1035.t1 1
GE20297-PA 2.g807.t3 8
GE20297-PA CG5680-PA 11
GE20297-PA 14528.g1421.t1 13
GE20297-PA 3.g674.t1 13
GE20297-PA 2.g53.t1 15
GE20297-PA 2.g53.t2 15
GE20297-PA CG12306-PA 16
GE20297-PA CG14305-PC 16
GE20297-PA CG1594-PA 17
GE25531-PA CG8064-PA 1
GE16592-PA CG3114-PB 1
GE16592-PA 6.g12.t1 1
GE16592-PA 6.g12.t2 1
GE24106-PA CG1249-PA 1
4.g480.t5 3.g1660.t2 1
4.g480.t5 3.g1660.t1 1
0.g1041.t1 2.g1308.t1 1
0.g1041.t1 CG10967-PB 1
GE24287-PA CG4334-PA 1
GE24287-PA 1.g103.t1 4
GE14450-PA CG4889-PA 1
GE12733-PA CG10305-PB 1
GE12733-PA 0.g1810.t1 1
GE19288-PA CG1818-PB 1
GE16528-PA CG14788-PA 1
GE16528-PA CG9320-PA 2
GE16528-PA CG6501-PA 3
GE13731-PA CG15661-PA 1
GE13731-PA CG4302-PA 1
GE13731-PA CG6475-PA 1
GE13731-PA CG10178-PA 2
GE13731-PA CG18578-PA 7
GE13731-PA CG13270-PC 14
GE13731-PA CG5999-PA 14
4.g1669.t1 CG4370-PA 1
4.g1669.t1 CG4370-PB 1
4.g1669.t1 CG6747-PA 2
4.g1669.t1 CG6747-PC 2
4.g1669.t1 CG10369-PA 4
GE23735-PA 3.g2432.t1 1
GE26223-PA CG31298-PA 1
GE26223-PA CG14390-PA 3
GE19968-PA 2.g1840.t1 1
7694.g3563.t1 10087.g981.t1 8
GE11420-PA CG16936-PA 1
GE11420-PA CG5224-PA 2
4.g480.t1 3.g1660.t2 1
4.g480.t1 3.g1660.t1 1
4.g480.t1 3.g1659.t1 1
GE20704-PA 3.g818.t1 6
GE20704-PA CG34290-PB 8
GE10371-PA 3.g1932.t1 1
GE10371-PA CG12960-PB 5
GE10371-PA CG14584-PA 6
2.g1178.t3 CG15097-PA 1
2.g1178.t3 CG6224-PA 2
2.g1178.t3 0.g1798.t1 3
2.g1178.t3 3.g1300.t1 4
2.g1178.t3 CG17754-PA 5
2.g1178.t3 CG3962-PA 6
GE18854-PA CG3838-PA 1
GE18854-PA CG3838-PB 1
GE18854-PA 2.g1426.t1 3
GE18854-PA CG3919-PB 3
GE11976-PB CG43066-PA 1
GE11976-PB CG43066-PB 1
GE11976-PB CG10804-PA 1
GE11976-PA CG43066-PA 1
GE11976-PA CG43066-PB 1
GE11976-PA CG10804-PA 1
GE11976-PA CG1698-PA 9
GE11976-PA 0.g837.t1 11
GE11976-PA CG15279-PB 12
GE25015-PA CG4220-PC 1
GE25015-PA 0.g1563.t1 1
GE25015-PA CG4491-PA 2
GE25015-PA 0.g1568.t1 2
GE25865-PA 3.g1727.t1 1
GE25865-PA CG11698-PA 1
GE10943-PA CG11333-PA 1
GE26330-PA CG4337-PA 1
GE13776-PA CG8994-PA 1
2.g1273.t1 CG11430-PA 1
2.g1273.t1 1.g1379.t1 1
GE16565-PA CG13902-PB 1
GE16565-PA CG13902-PA 1
GE11786-PA 1.g1193.t1 1
GE11786-PA CG6251-PA 1
GE16505-PA CG31973-PB 1
GE16505-PA 0.g3.t2 1
GE16505-PA 0.g3.t4 1
GE16505-PA 0.g3.t1 2
GE16505-PA 2.g1937.t1 5
6234.g2418.t1 CG16807-PA 1
GO2-PA 2.g1518.t1 1
GO2-PA 1.g944.t1 2
GO2-PA CG6122-PA 3
6558.g2825.t1 CG31496-PA 2
GE16624-PB CG13369-PA 1
GE16624-PB CG17828-PA 2
GE16624-PB CG17010-PA 3
GE20253-PA CG6391-PA 1
GE13216-PA CG15168-PA 1
GE10739-PA CG31108-PA 1
GE10739-PA CG16833-PA 2
GE11935-PA 6779.g657.t1 2
GE17159-PA CG32594-PC 1
GE17159-PA 6.g956.t1 1
6528.g2793.t1 3.g40.t1 2
GE19048-PA CG4697-PA 1
GE19048-PA CG3889-PA 2
GE17081-PA 6.g879.t1 1
GE12177-PA CG9441-PB 1
GE12177-PA CG9441-PA 2
GE10881-PA CG31022-PA 1
GE10881-PA 3.g2730.t1 1
GE10881-PA CG31016-PB 6
GE10881-PA CG34345-PA 13
0.g584.t1 CG32409-PA 1
0.g584.t1 3.g853.t3 13
0.g584.t1 2.g2190.t1 13
0.g584.t1 CG14562-PC 14
GE24196-PA CG14718-PA 1
GE24196-PA 6.g1058.t1 2
GE18335-PB CG7149-PA 1
GE26074-PA CG4772-PA 1
GE26074-PA CG10168-PA 2
GE26074-PA 3.g1408.t1 11
GE26074-PA CG10178-PA 11
GE26074-PA CG17932-PB 14
GE26074-PA CG13270-PB 15
GE26074-PA CG11012-PA 17
GE26074-PA CG2788-PA 19
GE22545-PA CG3902-PA 1
GE22545-PA CG4703-PA 2
GE22545-PA CG12262-PA 4
GE25122-PB CG6231-PA 1
GE24581-PA CG17562-PA 1
GE24581-PA 3.g803.t1 1
GE24581-PA CG17560-PA 1
GE24581-PA CG14893-PA 1
GE24581-PA 3.g1256.t1 1
GE24581-PA CG13091-PA 2
GE24581-PA 3.g1255.t2 4
GE24581-PA CG1443-PA 5
GE24581-PA CG1441-PA 8
GE24581-PA CG4020-PA 10
GE17126-PA CG11590-PA 1
GE17126-PA 6.g911.t1 1
2.g683.t1 1.g654.t1 1
4.g1949.t1 3.g2401.t1 1
4.g1949.t1 CG14239-PA 3
GE23689-PA CG14245-PA 1
GE23689-PA CG14645-PA 2
GE15202-PA CG4265-PA 1
GE15202-PA CG8445-PB 3
GE18863-PA CG3959-PA 1
GE21499-PA 2.g564.t1 1
GE21499-PA CG6936-PA 1
GE20813-PA 2.g961.t1 1
GE20813-PA CG8442-PA 1
7450.g3388.t1 1826.g169.t1 1
7450.g3388.t1 18047.g1772.t1 3
7450.g3388.t1 14921.g1472.t1 17
GE21861-PA CG14127-PA 1
GE25100-PA CG4462-PA 1
GE25100-PA CG4465-PA 2
GE25100-PA CG31530-PB 3
GE20791-PA CG13313-PA 1
GE20791-PA 2.g912.t1 2
GE16669-PA CG14627-PA 1
GE12159-PA CG9350-PA 1
GE14438-PA CG9196-PA 1
GE14438-PA 1.g2254.t1 1
GE21274-PA 2.g927.t1 1
GE21274-PA CG43113-PE 1
GE21274-PA CG10868-PA 2
GE21274-PA 2.g928.t1 2
4.g764.t1 3.g1388.t2 1
4.g764.t1 3.g1388.t1 1
4.g764.t1 3.g1387.t1 2
GE21274-PC 2.g927.t1 1
GE21274-PC CG43113-PE 1
GE21274-PC CG10868-PA 2
GE21274-PB 2.g928.t1 1
GE21274-PB CG43113-PE 2
GE12626-PA CG10528-PA 1
GE12626-PA 0.g1966.t1 1
4.g1311.t1 CG31368-PD 1
4.g1311.t1 3.g1318.t1 1
6637.g2871.t1 CG2505-PA 1
6637.g2871.t1 CG2505-PB 1
6637.g2871.t1 CG1031-PA 1
6637.g2871.t1 CG6018-PA 1
6637.g2871.t1 CG1031-PB 1
6637.g2871.t1 CG1089-PA 1
6637.g2871.t1 CG1121-PA 1
6637.g2871.t1 CG1287-PA 1
6637.g2871.t1 CG1287-PB 1
6637.g2871.t1 3.g305.t1 2
6637.g2871.t1 3.g305.t2 2
6637.g2871.t1 CG1257-PB 7
0.g586.t3 CG10483-PA 1
0.g586.t3 CG10483-PB 1
0.g586.t3 CG10486-PA 1
0.g586.t3 CG7536-PA 1
0.g586.t3 CG9317-PA 6
0.g586.t3 CG14857-PA 11
6098.g2122.t1 18955.g1873.t1 1
GE24154-PA CG2911-PA 1
1970.g683.t1 12741.g1246.t1 6
GE24618-PA CG14704-PB 1
GE24618-PA CG14745-PA 4
GE24618-PA 1.g373.t1 4
GE14103-PB CG8400-PA 1
GE14103-PB CG10372-PA 2
GE12814-PB 0.g1709.t1 1
GE12814-PB 0.g1708.t1 2
GE22138-PA 2.g1754.t1 1
GE22138-PA CG10475-PA 17
GE22138-PA CG11192-PA 17
GE22138-PA 0.g1446.t1 17
GE22138-PA 2.g864.t1 18
GE22138-PA CG17240-PA 20
GE22138-PA 0.g240.t1 20
GE22138-PA CG5896-PA 21
GE22138-PA 1.g406.t1 21
GE22138-PA CG18211-PA 21
GE22138-PA CG10161-PA 22
GE22138-PA CG8586-PA 23
GE22138-PA CG7754-PA 23
GE14103-PA CG8400-PA 1
GE14103-PA CG10372-PA 2
GE18945-PA CG5193-PA 1
GE18945-PA CG31256-PA 3
GE18760-PA 0.g933.t1 1
GE18760-PA CG42522-PB 1
4.g972.t1 CG32473-PA 1
4.g972.t1 CG8773-PA 1
4.g972.t1 CG8774-PA 1
4.g972.t1 CG11956-PB 5
4.g972.t1 3.g2578.t1 5
4.g972.t1 CG31445-PC 6
GE21334-PA CG12734-PA 1
GE11960-PA CG17534-PA 5
GE11960-PA CG4421-PA 10
GE11960-PA 6.g1377.t1 16
2.g1188.t1 CG18609-PA 1
2.g1188.t1 CG17821-PA 2
2.g1188.t1 3.g1532.t1 3
2.g1188.t1 CG5326-PB 10
2.g1188.t1 CG5326-PA 10
2.g1188.t1 CG5278-PA 11
GE17938-PB CG14619-PC 1
GE17938-PB 6.g1423.t1 1
GE17938-PB CG5798-PA 2
GE17938-PB CG4166-PA 3
GE17938-PB 2.g1958.t2 4
GE17938-PB 2.g1958.t1 4
GE14373-PA CG13778-PA 1
GE19168-PA 1.g279.t1 1
GE19168-PA CG8719-PA 1
GE18504-PA CG4579-PA 1
GE17502-PA CG17256-PA 1
GE17502-PA CG10951-PA 2
GE17502-PA 3.g654.t1 10
GE17502-PA CG4720-PA 10
GE17502-PA CG10572-PA 11
GE17502-PA CG4353-PA 12
GE17502-PA CG3105-PA 13
GE17502-PA CG8789-PB 14
GE17502-PA CG8789-PA 14
GE20208-PA CG11711-PA 1
4.g1922.t1 CG31062-PA 1
GE25412-PA CG1084-PA 1
GE25412-PA CG10520-PB 1
GE25412-PA 6.g605.t1 2
GE25412-PA CG1634-PB 2
GE25412-PA 6.g314.t2 11
GE25412-PA 6.g314.t3 11
GE25412-PA 6.g314.t1 11
GE25412-PA 1.g1131.t4 14
GE13537-PA CG12386-PA 1
GE13537-PA 1.g643.t1 2
GE13537-PA CG11192-PA 8
GE13537-PA CG1299-PB 14
GE13537-PA 1.g406.t1 14
GE13537-PA CG1299-PA 14
GE13537-PA CG4053-PA 14
GE13537-PA 0.g244.t1 16
GE13537-PA CG31269-PA 17
GE13537-PA CG13318-PA 17
GE13537-PA 0.g1652.t1 21
GE13537-PA CG9737-PA 22
GE13537-PA 1.g1114.t1 22
GE25281-PA CG2087-PB 1
GE25281-PA CG2087-PA 1
GE25281-PA CG1609-PA 2
GE25281-PB CG2087-PA 1
GE25281-PB CG2087-PB 1
GE25281-PB CG1609-PA 2
GE23677-PH 3.g2329.t1 1
GE23677-PH 3.g2329.t3 1
GE23677-PH 3.g2329.t4 2
GE23677-PH 3.g2329.t2 2
GE23677-PH CG5407-PA 4
GE23677-PH 6.g1409.t3 5
GE23677-PH CG9611-PA 6
GE23677-PH 2.g1344.t1 10
GE23677-PH CG6749-PC 10
GE20081-PA CG11258-PA 1
GE24936-PA CG2616-PA 1
GE24936-PA CG9582-PA 5
GE24936-PA CG18317-PA 6
GE24936-PA CG6608-PB 7
GE24936-PA CG18317-PB 8
GE24936-PA CG4241-PA 9
GE26148-PA 3.g812.t1 1
GE24936-PF CG2616-PA 1
GE24936-PF 3.g319.t2 4
GE24936-PF CG32103-PA 5
GE24936-PF 3.g1367.t1 9
GE24936-PF CG2857-PB 10
GE10382-PA CG16705-PA 1
GE10382-PA 3.g1958.t1 1
GE10382-PA CG1102-PC 3
GE10382-PA CG9733-PA 4
GE10382-PA CG17571-PA 23
GE10382-PA CG12385-PA 25
GE16880-PA 0.g64.t1 1
GE16880-PA 0.g64.t2 1
2.g35.t3 CG9256-PG 1
2.g35.t3 0.g2074.t1 1
2.g35.t3 0.g2074.t2 1
6529.g2795.t1 3.g441.t2 1
2.g1409.t1 1.g1201.t1 1
2.g1409.t1 1.g1206.t1 1
2.g1409.t1 CG6446-PA 3
GE17427-PA CG1871-PA 1
GE23543-PA CG11783-PA 1
GE23543-PA 1.g62.t1 3
GE23543-PB CG11783-PA 1
GE23543-PB 3.g2133.t1 2
GE23543-PB CG8676-PB 7
GE23543-PB 0.g2092.t1 7
GE23677-PE 3.g2329.t4 1
GE23677-PE 3.g2329.t2 1
GE23677-PE 3.g2329.t1 1
GE23677-PE CG31082-PA 1
GE23677-PE 3.g2329.t3 1
GE23677-PE CG5407-PA 3
GE23677-PE CG9611-PA 6
GE23677-PE CG32055-PA 9
GE23677-PE 6.g769.t1 9
GE17194-PA 6.g993.t2 1
GE17194-PA 6.g993.t1 1
GE17194-PA 6.g993.t3 1
GE17194-PC 6.g993.t2 1
GE17194-PC 6.g993.t1 1
GE17194-PC 6.g993.t3 1
GE21752-PA CG18628-PA 1
GE16470-PA CG3458-PA 1
GE16470-PA 0.g1931.t1 2
GE16470-PA CG10123-PA 2
GE25591-PA CG3773-PA 1
GE19496-PA CG6838-PA 1
GE19496-PA 2.g2218.t1 1
GE19496-PA CG4237-PA 2
GE25489-PA CG14325-PB 1
GE25489-PA 3.g714.t1 1
GE13198-PA CG31751-PA 1
GE10354-PA CG6733-PA 1
GE10354-PA 3.g1901.t1 1
GE10354-PA CG6738-PA 1
GE10354-PA CG17109-PA 1
GE10354-PA 3.g1900.t1 1
GE10354-PA CG6726-PA 1
GE10354-PA CG17110-PA 1
GE10354-PA CG6465-PA 1
GE10354-PA CG6465-PD 2
GE15471-PA CG7556-PA 1
GE23677-PA 3.g2329.t4 1
GE23677-PA 3.g2329.t2 1
GE23677-PA 3.g2329.t1 1
GE23677-PA CG31082-PA 1
GE23677-PA CG1725-PM 2
GE23677-PA 1.g1736.t1 3
0.g404.t1 CG14967-PA 1
GE21100-PA 0.g1652.t1 1
GE21100-PA 0.g320.t1 5
GE21100-PA CG8586-PA 6
GE21100-PA CG13318-PA 8
GE21100-PA CG1299-PB 12
GE21100-PA CG31728-PC 13
GE21100-PA 0.g1446.t1 13
GE21100-PA CG11192-PA 18
GE21100-PA CG9737-PA 18
GE21100-PA 1.g1663.t1 20
GE21100-PA CG10161-PA 21
GE21100-PA CG7829-PA 21
GE21100-PA 3.g564.t1 21
GE21100-PA CG31265-PA 22
GE23990-PA 3.g1893.t1 1
GE23990-PA CG33336-PB 1
GE23990-PA 3.g1893.t2 1
GE24500-PA CG6753-PA 1
GE24500-PA CG2772-PA 7
GE24500-PA CG31091-PA 8
GE24500-PA 0.g1202.t1 9
GE24500-PA CG11608-PA 9
GE11918-PA 1.g1400.t1 1
GE22207-PA CG17286-PA 1
GE16923-PA CG2713-PA 1
GE16923-PA CG12313-PA 2
GE23562-PA 3.g2161.t1 1
GE12739-PA CG7180-PA 1
GE12739-PA 0.g1803.t2 1
GE23562-PB 3.g2161.t1 1
GE10748-PA CG6422-PA 1
GE10748-PA CG6422-PB 1
GE13230-PA CG10495-PA 1
GE13230-PA CG3645-PA 2
GE13230-PA CG10463-PA 3
GE24763-PA CG16790-PA 1
GE21423-PA CG1295-PA 1
GE21811-PA CG7551-PB 1
GE21811-PA 2.g1143.t1 1
1.g778.t1 0.g1396.t1 1
GE17754-PA 6.g1269.t1 1
3.g995.t1 6.g1154.t1 1
3.g995.t2 6.g1154.t1 1
GE23916-PA 3.g1984.t1 1
1.g782.t1 CG6167-PC 1
1.g782.t1 0.g1403.t1 1
1.g782.t1 CG12292-PA 1
1.g782.t1 CG18594-PA 6
GE15998-PA CG9177-PC 1
GE15998-PA 6.g1038.t1 1
GE19340-PA CG11866-PA 1
GE19340-PA CG3428-PA 2
GE21989-PB CG8937-PA 1
GE21989-PB CG4264-PA 1
GE21989-PB 3.g1311.t1 1
GE21989-PB CG5436-PA 1
GE21989-PB CG7756-PA 1
GE21989-PB CG4147-PA 1
GE21989-PB 3.g1232.t1 1
GE21989-PB CG8542-PA 2
GE13339-PA CG6720-PA 1
GE13339-PA CG5440-PB 2
GE13339-PA 0.g147.t1 2
GE16132-PB 6.g901.t1 1
GE14467-PA CG5249-PB 4
GE14467-PA CG5249-PA 4
GE14467-PA CG11924-PA 5
GE14467-PA 0.g533.t2 5
GE14467-PA CG17359-PA 6
GE14467-PA CG3743-PB 6
GE14467-PA CG3407-PA 7
GE14467-PA 1.g68.t1 8
GE14467-PA CG4148-PA 10
GE14467-PA CG10366-PA 11
GE14467-PA CG6689-PA 11
GE14467-PA CG6813-PA 12
GE14467-PA 3.g1399.t1 13
GE12757-PA CG17903-PA 1
GE12757-PA CG13263-PA 2
GE14051-PA CG8306-PA 1
GE14051-PA 1.g2282.t1 5
GE14051-PA 1.g2282.t2 5
6484.g2769.t1 CG18290-PA 2
6484.g2769.t1 CG5178-PA 2
6484.g2769.t1 CG9901-PA 6
GE13901-PA CG9543-PA 1
4569.g1492.t1 5181.g506.t1 13
GE13910-PA CG5519-PA 1
GE13910-PA 1.g1450.t1 1
GE13910-PA CG4448-PA 6
GE13910-PA CG13956-PA 7
GE13910-PA CG7111-PA 8
GE12344-PA CG9320-PA 1
GE12344-PA CG14788-PA 2
GE12344-PA CG3983-PA 3
GE19201-PA CG8694-PA 1
GE19201-PA CG8693-PA 1
GE19201-PA CG8695-PA 1
GE19201-PA CG30359-PA 1
GE19201-PA CG30360-PA 2
GE12474-PA CG8581-PB 1
GE12474-PA CG8581-PA 1
GE12474-PA 0.g145.t3 7
GE12474-PA 3.g250.t1 10
GE12474-PA CG15427-PD 11
GE18620-PA CG5287-PA 1
GE18620-PA 0.g1431.t1 2
GE19569-PA 2.g1853.t1 1
GE12474-PB CG8581-PB 1
GE12474-PB CG8581-PA 1
GE12474-PB 0.g145.t3 7
GE12474-PB 3.g250.t1 10
GE12474-PB CG15427-PD 11
GE13354-PA CG6145-PA 1
GE13354-PA 1.g924.t1 1
GE23306-PA CG2261-PA 1
GE23306-PA CG12325-PA 3
GE17610-PA 6.g787.t1 1
GE17610-PB 6.g787.t1 1
GE20522-PA CG10480-PA 1
GE20522-PA CG3862-PA 4
4.g1955.t1 CG5882-PA 1
4.g1955.t1 CG5882-PB 1
4.g1955.t1 CG5880-PA 1
4.g1955.t1 CG6627-PA 3
4.g1955.t1 CG5196-PA 3
4.g1955.t1 CG10344-PA 6
4.g1955.t1 CG17196-PA 7
4.g1955.t1 6.g667.t2 7
4.g1955.t1 6.g667.t3 7
4.g1955.t1 CG6618-PA 7
4.g1955.t1 6.g667.t4 7
GE21073-PA CG1221-PA 1
GE11516-PA CG11183-PA 1
GE18562-PA CG5279-PA 1
GE18562-PA 3.g518.t1 2
GE16941-PA 6.g225.t1 1
2.g1052.t1 8356.g794.t1 1
2.g1052.t1 1781.g165.t1 1
2.g1052.t1 16219.g1622.t1 1
2.g1052.t1 6.g1421.t1 1
2.g1052.t1 11578.g1129.t1 3
2.g1052.t1 19578.g1931.t1 5
GE12463-PA CG8525-PA 1
2652.g915.t1 0.g2133.t1 1
2652.g915.t1 0.g2133.t2 1
2652.g915.t1 10279.g1003.t1 3
2652.g915.t1 17814.g1754.t1 4
GE16050-PA CG9164-PA 1
GE26295-PA 3.g1110.t1 1
GE26295-PA CG9312-PA 1
2.g1168.t1 1.g1508.t1 1
2.g1168.t1 CG10794-PA 2
GE20797-PA CG5068-PA 1
GE24827-PA CG11768-PB 1
GE24827-PA CG11768-PA 1
GE26123-PB 3.g789.t2 1
GE26123-PB 3.g789.t1 1
GE26123-PB CG1048-PA 4
GE26123-PB CG8254-PA 4
GE26123-PB 2.g1470.t1 4
GE26123-PB 0.g2040.t1 4
GE26123-PB CG1759-PA 4
GE26123-PB 2.g802.t1 5
GE26123-PA 3.g789.t2 1
GE26123-PA 3.g789.t1 1
GE26123-PA CG1046-PA 3
GE26123-PA 2.g1470.t1 4
GE26123-PA 0.g2040.t1 4
GE26123-PA CG1759-PA 4
6126.g2194.t1 CG3510-PA 1
6126.g2194.t1 CG3510-PB 1
6126.g2194.t1 CG5814-PA 2
GE17625-PA CG4768-PA 1
2.g66.t1 1.g624.t1 1
2.g66.t1 CG15302-PA 2
1.g1484.t1 CG30497-PA 1
1.g1484.t1 1.g234.t1 1
GE17980-PA 0.g866.t1 1
GE26385-PB CG6194-PA 1
GE26385-PB CG4428-PA 2
GE10945-PA 3.g2831.t1 1
GE10945-PA CG7802-PA 1
GE10945-PA CG13207-PA 3
2.g439.t1 1.g909.t1 1
2.g439.t1 CG4832-PC 1
GE20360-PB CG11494-PC 1
GE20360-PB 2.g333.t2 1
GE20360-PB 3.g2847.t1 3
GE20360-PB 3.g657.t1 5
GE20360-PB 3.g657.t3 5
GE20360-PA CG11494-PC 1
GE20360-PA CG14956-PA 1
GE20360-PA 3.g2847.t1 3
GE20360-PA 3.g657.t1 5
GE20360-PA 3.g657.t3 5
GE23944-PA CG10182-PA 1
GE23944-PA CG13325-PA 1
GE23944-PA 1.g2198.t1 1
GE23944-PA CG33337-PA 1
GE23944-PA CG33337-PB 1
GE23944-PA CG16723-PA 1
GE23944-PA CG14204-PA 1
GE23944-PA 6.g1327.t1 1
GE23944-PA CG5892-PA 1
GE23944-PA CG14205-PA 1
GE23944-PA CG14205-PB 1
GE23944-PA 6.g1328.t1 1
GE23944-PA CG32645-PA 5
GE23944-PA CG11353-PA 7
GE12914-PA CG9093-PA 5
GE12914-PA CG9093-PB 6
GE10368-PA CG6779-PA 1
0.g214.t1 CG15878-PA 1
0.g214.t1 CG5707-PA 1
4.g1132.t1 3.g920.t1 1
4.g1132.t1 3.g918.t1 3
4.g1132.t1 0.g1612.t1 5
4.g1132.t1 CG14228-PC 13
4.g1132.t1 CG14228-PB 13
4.g1132.t1 CG30375-PA 16
4.g1132.t1 3.g7.t1 16
4.g1132.t1 CG8952-PA 17
GE21389-PA CG10850-PA 1
GE21389-PA 2.g405.t1 1
GE15712-PA CG18155-PB 1
GE15712-PA 6.g527.t1 1
GE10125-PA CG5851-PA 1
GE10125-PA 0.g450.t1 2
2.g445.t3 CG32843-PB 1
2.g445.t3 CG32843-PA 1
2.g445.t3 CG4734-PA 1
2.g445.t3 CG4395-PA 2
2.g445.t3 CG13758-PA 5
2.g445.t1 CG32843-PB 1
2.g445.t1 CG32843-PA 1
2.g445.t1 CG13758-PA 5
1.g565.t1 CG31634-PA 1
1.g565.t1 CG3811-PA 2
GE18979-PA 388.g47.t1 1
GE26042-PA CG5366-PA 1
GE19372-PA CG7664-PA 1
GE12041-PA CG11961-PA 1
GE12041-PA CG10062-PA 1
GE12041-PA CG9416-PA 1
GE12041-PA CG30047-PA 1
GE12041-PA CG10051-PA 1
GE12041-PA 1.g759.t2 1
GE12041-PA CG30043-PA 1
GE12041-PA CG30043-PB 1
GE12041-PA CG10073-PA 1
GE12041-PA 1.g761.t1 1
GE12041-PA 1.g759.t1 1
GE22000-PA CG32138-PA 1
GE22000-PA 2.g1404.t2 1
GE22000-PA 2.g1404.t1 1
GE22000-PA CG14622-PA 2
GE22000-PA CG14622-PB 2
1.g1017.t1 CG9520-PA 1
1.g1017.t1 CG9520-PB 1
1.g1017.t1 CG2975-PA 3
1.g1017.t1 CG7440-PA 3
1.g1017.t1 2.g93.t1 4
0.g1451.t1 CG7177-PB 1
0.g1451.t1 2.g2142.t2 1
0.g1451.t1 2.g2142.t1 1
0.g1451.t1 CG1098-PA 2
0.g1451.t1 6.g287.t1 9
0.g1451.t1 6.g287.t2 9
GE13495-PA CG7329-PA 1
GE13495-PA 0.g1202.t1 3
GE13495-PA CG31871-PA 4
GE13495-PA CG8823-PA 8
GE13495-PA CG8093-PA 8
GE13495-PA CG31089-PA 13
GE24712-PB 3.g1516.t2 1
GE24712-PB 3.g1516.t3 1
GE24712-PB 3.g1516.t1 1
GE24712-PB CG33208-PF 1
GE24712-PB 3.g1515.t1 1
GE24712-PA 3.g1516.t2 1
GE24712-PA 3.g1516.t1 1
GE24712-PA CG33208-PF 1
GE24712-PA 3.g1516.t3 1
4.g680.t1 3.g1456.t1 1
4.g680.t1 CG4067-PB 1
4.g680.t1 CG18466-PB 2
GE16773-PA CG4532-PF 1
GE16773-PA CG4536-PB 1
GE16773-PA CG4536-PA 1
GE16773-PA CG9446-PA 2
GE16773-PA CG9446-PB 2
GE24125-PA 1.g165.t1 1
GE24125-PA CG7036-PA 2
GE24125-PA 3.g274.t1 3
GE24712-PE 3.g1516.t2 1
GE24712-PE 3.g1516.t1 1
GE24712-PE CG33208-PF 1
GE24712-PE 3.g1516.t3 1
GE24712-PE 3.g1515.t1 1
GE16773-PB CG4532-PF 1
GE16773-PB CG4536-PA 1
GE16773-PB CG4536-PB 1
GE16773-PB CG9446-PA 2
GE16773-PB CG9446-PB 2
3.g239.t3 6.g314.t1 1
3.g239.t3 6.g314.t2 1
3.g239.t3 6.g314.t3 1
3.g239.t1 6.g314.t3 1
3.g239.t1 6.g314.t2 1
3.g239.t1 6.g314.t1 1
2848.g979.t1 10087.g981.t1 14
2848.g979.t1 5941.g576.t1 16
GE24312-PA CG5178-PA 1
GE24312-PA CG18290-PA 1
GE24312-PA CG7478-PA 1
GE24312-PA CG4027-PA 1
GE24312-PA CG12051-PA 1
GE24312-PA CG10067-PA 1
GE24312-PA CG5409-PA 1
GE24312-PA CG6174-PA 2
GE18989-PA CG7251-PA 1
GE11567-PA CG9820-PA 1
GE11567-PA CG9880-PA 2
GE11567-PA CG16961-PA 3
GE11567-PA 6.g207.t1 4
GE11567-PA CG17853-PA 10
1.g690.t1 0.g1269.t1 1
6237.g2430.t1 CG5057-PB 1
6237.g2430.t1 2.g1606.t1 1
GE21495-PA CG4867-PA 1
GE21393-PA CG14985-PA 1
GE13791-PA 0.g695.t3 1
GE13791-PA 0.g695.t2 1
GE13791-PA 0.g695.t1 1
GE13791-PA 1.g111.t2 2
GE13791-PA 1.g111.t1 2
GE13791-PA CG5522-PA 4
GE13791-PA CG4853-PA 4
GE19759-PB CG5081-PA 1
GE19759-PB CG11278-PA 2
GE19759-PA CG5081-PA 1
GE19759-PA CG11278-PA 2
2.g737.t1 CG8404-PA 1
2.g737.t1 CG18024-PA 3
2.g737.t1 3.g509.t1 5
2.g737.t1 3.g509.t2 5
GE18915-PA CG4957-PA 1
GE24151-PB CG2244-PB 1
GE24151-PB CG2244-PA 1
GE24151-PB 2.g876.t1 2
1307.g450.t1 9939.g955.t1 1
GE25906-PA CG8236-PA 1
GE16949-PA CG12496-PA 1
GE16753-PA CG3926-PA 1
GE12175-PA CG9437-PA 1
5009.g1606.t1 4197.g411.t1 1
5.g24.t3 4.g40.t1 1
6258.g2488.t1 2.g1516.t1 2
6751.g2922.t1 3.g696.t1 2
GE10400-PA CG31141-PA 1
GE10400-PA CG32072-PA 17
3.g50.t1 CG14627-PA 1
3.g50.t1 CG11382-PA 1
3.g50.t1 CG11381-PA 2
GE10458-PA CG1395-PA 1
GE10458-PA CG4965-PA 2
GE18176-PA 0.g300.t1 1
GE18176-PA CG2843-PA 1
7441.g3383.t1 18149.g1784.t1 1
3.g1049.t1 CG6842-PA 1
3.g1049.t1 6.g1210.t1 1
3.g1049.t1 6.g1210.t2 1
3.g1049.t1 6.g1210.t3 1
3.g1049.t1 6.g1209.t1 1
3.g1049.t1 CG3326-PB 3
3.g1049.t1 CG5550-PA 9
4.g1313.t1 3.g1320.t1 1
4.g1313.t1 CG31368-PD 1
852.g294.t1 8235.g785.t1 14
GE17008-PA 6.g828.t2 1
GE17008-PA 6.g828.t4 1
GE17008-PA 6.g828.t3 1
GE17008-PA 6.g828.t5 1
GE17008-PA 6.g828.t1 1
GE17008-PA CG1954-PA 2
GE17008-PA CG42783-PB 6
GE17008-PA CG10539-PA 10
0.g536.t1 CG32238-PA 1
GE13956-PA CG5785-PA 1
3.g1090.t1 CG10626-PA 8
3.g1090.t1 CG14575-PA 9
3.g1090.t1 3.g406.t1 9
GE19252-PA CG8075-PA 1
GE16091-PA CG9503-PA 1
GE16091-PA CG9514-PA 1
GE16091-PA CG6142-PA 1
GE16091-PA CG12398-PA 2
6023.g2002.t1 16181.g1618.t1 1
6023.g2002.t1 7436.g716.t1 1
6023.g2002.t1 13513.g1315.t1 1
GE15507-PA 14528.g1417.t1 1
GE15507-PA 14528.g1417.t2 1
4.g694.t1 CG6544-PA 1
6207.g2341.t1 2.g2101.t1 1
6207.g2341.t1 CG17029-PA 3
6207.g2341.t1 CG17027-PA 3
GE12061-PA CG11007-PA 1
GE16071-PA CG15027-PA 1
GE23719-PA CG5882-PA 1
GE23719-PA CG5882-PB 1
1.g1449.t4 CG11140-PA 1
1.g1449.t4 CG11140-PB 1
1.g1449.t4 CG11140-PD 1
1.g1449.t4 CG11140-PC 1
1.g1449.t5 CG11140-PD 1
1.g1449.t5 CG11140-PA 1
1.g1449.t5 CG11140-PB 1
1.g1449.t5 CG11140-PC 1
1.g1449.t2 CG11141-PA 1
1.g1449.t2 CG11139-PA 1
1.g1449.t2 1.g190.t1 1
1.g1449.t3 CG11141-PA 1
1.g1449.t3 CG11140-PA 1
1.g1449.t3 CG11140-PB 1
1.g1449.t3 CG11140-PD 1
1.g1449.t3 CG11140-PC 1
1.g1449.t3 CG11139-PA 1
1.g1449.t3 1.g190.t1 1
1.g1449.t1 CG11140-PA 1
1.g1449.t1 CG11140-PB 1
1.g1449.t1 CG11140-PD 1
1.g1449.t1 CG11140-PC 1
2.g1588.t1 CG17287-PA 1
2.g1588.t1 CG1407-PA 3
GE14540-PA CG1587-PA 1
GE10522-PA CG4435-PA 1
GE21576-PA 2.g681.t1 1
GE21576-PA CG34395-PB 4
1.g1347.t1 0.g1594.t2 1
1.g1347.t1 0.g1594.t1 1
1.g1347.t1 1.g1987.t3 6
1.g1347.t2 0.g1594.t2 1
1.g1347.t2 0.g1594.t1 1
1.g1347.t2 1.g1987.t3 6
GE21605-PA CG8605-PA 1
4.g1281.t1 CG33329-PA 1
4.g1281.t1 CG33109-PA 1
4.g1281.t1 CG17572-PA 12
4.g1281.t1 3.g919.t1 12
0.g182.t1 2.g211.t1 1
0.g182.t1 2.g852.t1 2
0.g182.t1 CG7076-PA 3
0.g182.t1 CG2345-PA 4
0.g182.t1 CG15007-PA 6
0.g182.t1 CG16961-PA 7
0.g182.t1 CG1331-PA 8
GE23468-PA 3.g2050.t1 1
GE23468-PA CG6364-PB 2
GE25336-PA CG31530-PB 1
GE25336-PA CG31530-PA 1
GE25336-PA CG4459-PA 2
GE25761-PA CG2846-PA 1
GE20690-PA CG14969-PA 1
GE20690-PA CG10812-PA 4
GE20690-PA CG32282-PA 5
GE16306-PA CG10001-PA 1
GE16306-PA 2.g1832.t1 3
GE16306-PA CG6515-PA 5
GE16306-PA CG16740-PA 13
GE16306-PA CG7431-PA 14
GE12891-PA CG9259-PA 1
GE24521-PA CG3420-PA 1
GE20320-PA 2.g273.t4 1
GE20320-PA 2.g273.t3 1
GE20320-PA 2.g273.t2 1
GE20320-PA 2.g273.t1 1
GE19492-PA 2.g2223.t1 1
GE19492-PA CG11241-PB 1
GE19492-PA CG8745-PA 2
GE19492-PA CG8782-PA 3
GE19492-PA CG7433-PA 4
GE24686-PA CG6342-PA 1
GE24686-PA CG4900-PA 1
GE24686-PA CG4706-PA 3
1.g567.t1 CG11320-PA 1
1.g567.t1 CG14010-PA 2
1.g567.t1 3.g2534.t1 4
1.g567.t1 CG42369-PC 6
1.g567.t1 CG31361-PB 16
GE25118-PA CG6195-PA 1
GE25118-PA CG8340-PA 2
4.g979.t1 CG34309-PA 1
GE16613-PA 6.g24.t1 1
GE12338-PA CG8233-PA 1
GE12338-PA CG8233-PB 1
1.g902.t1 CG31650-PA 1
1.g902.t1 CG9148-PA 2
GE19332-PA CG2264-PA 1
GE20719-PA CG8012-PA 1
7733.g3590.t1 8356.g794.t1 1
7733.g3590.t1 16219.g1622.t1 1
7733.g3590.t1 1781.g165.t1 1
7733.g3590.t1 6.g1421.t1 1
7733.g3590.t1 19578.g1931.t1 4
7733.g3590.t1 4474.g436.t1 9
7733.g3590.t1 7923.g766.t1 10
GE12345-PA 0.g2039.t2 1
GE12345-PA CG1768-PA 1
GE12345-PA 0.g2039.t1 1
GE19615-PA CG9376-PA 1
GE16135-PB 13781.g1336.t1 1
GE16135-PB 1.g1118.t2 4
GE16135-PB CG7954-PA 8
GE16135-PB CG7954-PB 8
GE13236-PA 0.g1896.t2 1
GE13236-PA CG10719-PD 1
GE13236-PA 0.g1896.t1 1
GE13236-PA 6.g643.t2 2
GE13236-PA 6.g643.t1 2
GE13236-PA 1.g1515.t2 3
GE13236-PA 1.g1515.t4 4
1880.g647.t1 1844.g174.t1 3
1880.g647.t1 12263.g1206.t1 9
GE13470-PA 1.g726.t1 1
4.g1997.t1 3.g2351.t1 1
GE26180-PA CG4371-PA 1
GE26180-PA CG4423-PA 2
GE26180-PA CG17524-PA 12
GE18499-PA CG16743-PA 1
GE18499-PA 0.g1257.t1 1
GE19172-PA CG8714-PA 1
GE19172-PA CG7882-PA 1
GE19172-PA CG17976-PA 3
GE19172-PA 2.g97.t2 4
GE19172-PA 2.g97.t3 4
GE19172-PA 2.g97.t4 4
GE12664-PA CG17568-PA 1
GE12664-PA CG4148-PA 2
GE12664-PA CG1454-PA 6
GE12664-PA 1.g68.t1 9
GE12664-PA CG11696-PA 10
GE12664-PA CG33133-PA 10
GE12664-PA CG5249-PB 11
GE12664-PA CG5249-PA 11
GE12664-PA CG10267-PA 13
GE12664-PA CG17359-PA 13
GE12664-PA 3.g295.t1 14
GE24541-PA CG4860-PA 1
GE24541-PA CG4703-PA 1
GE24541-PA CG12262-PA 3
GE24541-PA 1.g1542.t1 5
GE25303-PA CG12163-PA 1
GE25303-PA 3.g63.t1 1
GE25303-PA CG8947-PA 5
GE23595-PA CG31436-PA 1
GE23595-PA CG31300-PA 2
GE23595-PA CG13360-PA 13
GE16632-PA 6.g50.t2 1
GE16632-PA 6.g50.t1 1
GE16632-PA 6.g50.t3 1
GE16632-PA 2.g721.t3 4
GE16632-PA CG13521-PA 8
GE16632-PA 6.g224.t1 16
1.g1300.t1 CG42282-PA 1
GE10915-PA CG1455-PA 1
GE10915-PA 3.g2790.t1 1
GE10915-PA 7316.g713.t1 1
GE17233-PA CG16952-PA 1
3.g761.t2 6.g1303.t1 1
3.g761.t2 6.g1302.t1 2
GE16394-PA CG42399-PC 1
GE16394-PA CG42399-PA 1
GE21410-PA 2.g431.t1 1
GE21410-PA CG14989-PB 1
0.g1520.t1 CG10588-PA 1
0.g1520.t1 CG2025-PA 1
0.g1520.t1 6.g804.t1 1
GE22423-PA 1.g455.t4 1
GE22423-PA 1.g455.t1 1
GE22423-PA 1.g455.t3 1
GE22423-PA 1.g455.t2 1
GE22423-PA 0.g1057.t1 10
GE22423-PA CG8201-PF 21
GE22423-PA 3.g1389.t2 22
GE22423-PA 3.g1389.t1 23
GE22423-PA CG3051-PA 23
GE22423-PA 2.g1664.t1 31
GE24671-PA CG31272-PA 1
GE24671-PA CG3690-PA 2
GE14639-PA CG7109-PA 1
GE14639-PA CG32505-PE 2
GE14639-PA 6.g459.t1 3
GE14639-PA CG11597-PA 4
GE14639-PA CG10930-PB 8
GE14639-PA CG10930-PA 8
7187.g3154.t1 8356.g794.t1 1
7187.g3154.t1 16219.g1622.t1 1
7187.g3154.t1 6.g1421.t1 1
7187.g3154.t1 18111.g1777.t1 6
7187.g3154.t1 7923.g766.t1 16
GE14219-PA 1.g1278.t1 1
GE14219-PA CG8961-PA 1
GE14219-PA 1.g1278.t2 1
GE16391-PA CG4193-PA 1
GE20623-PA CG15014-PA 1
GE24286-PA CG4307-PA 1
GE12106-PA CG8929-PA 1
GE12106-PA 1.g1645.t1 1
GE12106-PA 1.g1645.t2 1
GE25395-PA CG1107-PA 1
6077.g2069.t1 8094.g775.t1 1
6077.g2069.t1 5645.g548.t1 2
GE14292-PA CG31195-PA 2
3875.g1302.t1 3796.g367.t1 1
0.g1380.t1 2.g1521.t2 1
0.g1380.t1 2.g1521.t1 1
0.g1380.t1 2.g1521.t3 1
0.g1380.t1 CG7650-PA 1
0.g1380.t1 CG7001-PA 10
0.g1380.t1 14528.g1421.t1 15
0.g1380.t1 6.g1325.t2 16
0.g1380.t1 6.g1325.t1 16
0.g1380.t1 CG14217-PF 16
6002.g1972.t1 14479.g1409.t1 2
6346.g2610.t1 CG9300-PA 1
3.g1171.t1 6.g710.t1 1
GE22402-PA CG5262-PA 1
GE22402-PA CG5231-PB 1
GE22402-PA CG5231-PC 1
GE17398-PA 6.g1311.t1 1
GE17398-PA CG8389-PA 3
GE17398-PA CG8034-PA 4
GE17398-PA CG8062-PA 4
GE22560-PA CG4925-PA 1
GE10088-PA CG17342-PA 1
GE10088-PA CG17342-PB 1
GE10088-PA CG11709-PA 10
GE10088-PA CG8866-PA 11
GE10088-PA CG14305-PC 12
GE10088-PA CG9374-PA 12
GE10088-PA CG12306-PA 13
GE10088-PA 14528.g1421.t1 14
GE10088-PA CG7001-PA 14
GE10088-PA CG4349-PA 16
GE10088-PB CG17342-PB 1
GE10088-PB CG17342-PA 1
GE10088-PB 3.g674.t1 8
GE10088-PB CG8866-PA 11
GE10088-PB CG14305-PC 12
GE10088-PB CG9374-PA 12
GE10088-PB CG12306-PA 13
GE10088-PB CG6625-PB 14
GE10088-PB 14528.g1421.t1 14
3.g269.t1 6.g255.t1 1
7859.g3672.t1 6419.g628.t1 2
7859.g3672.t1 16593.g1650.t1 3
GE21484-PA CG4623-PA 1
1.g1406.t1 CG30156-PA 1
1.g1406.t1 CG3572-PC 1
GE12145-PE 1.g1697.t1 1
GE13679-PA 1.g1814.t1 1
GE12145-PC 1.g1697.t1 1
GE20971-PA CG2277-PA 1
GE25634-PA CG4755-PA 1
GE25634-PA 6.g1017.t1 3
GE25634-PA CG8948-PD 3
GE25634-PA CG1976-PA 5
GE11833-PA CG6518-PA 1
GE11833-PA 1.g1255.t1 1
GE11833-PA CG17596-PG 10
GE11833-PA 3.g1389.t1 22
GE11833-PA 2.g1664.t1 29
GE11762-PA CG8440-PA 1
GE11762-PA CG10931-PA 3
GE11762-PA 1.g1367.t1 4
GE11762-PA CG15010-PA 4
GE22110-PA CG5577-PA 1
GE22110-PA CG32487-PA 4
GE22110-PA CG2680-PB 6
GE12987-PA 5432.g526.t1 1
GE14969-PA CG9643-PA 1
GE18908-PA CG4912-PA 1
GE19397-PA CG15254-PA 1
3.g288.t1 CG2675-PA 1
3.g288.t1 CG14040-PA 2
GE14197-PA CG6556-PA 1
GE22051-PA CG13458-PA 1
GE15029-PA 0.g309.t1 1
GE15029-PA CG15399-PA 1
4.g1106.t1 CG31183-PA 1
4.g1106.t1 CG10564-PD 14
4.g1106.t1 CG17176-PB 16
GE14316-PA CG5479-PA 1
GE17378-PA 6.g1325.t1 1
GE17378-PA CG14217-PF 1
GE17378-PA 6.g1325.t2 1
GE17378-PA CG15793-PA 10
GE17378-PA CG3319-PA 14
GE17378-PA 5383.g521.t1 16
GE17378-PA CG5680-PA 16
GE17378-PA 2.g807.t3 17
GE17378-PA CG10895-PA 18
GE17378-PA CG18247-PA 19
GE17378-PA CG10023-PB 19
4.g1106.t6 CG31183-PA 1
4.g1106.t5 CG31183-PA 1
GE21330-PA 2.g338.t1 1
GE21330-PA CG32281-PA 1
2.g197.t3 0.g1818.t2 1
2.g197.t3 0.g1818.t1 1
2.g197.t3 CG8279-PB 1
2.g197.t3 6.g843.t3 5
2.g197.t3 0.g1325.t1 6
2.g197.t3 CG5411-PA 7
7859.g3670.t1 13842.g1355.t1 6
GE18422-PA CG31636-PA 1
GE18422-PA CG33965-PA 2
GE18422-PA CG33514-PA 5
GE13265-PB 0.g1937.t3 1
GE13265-PB 0.g1937.t1 1
GE13265-PB 0.g1937.t2 1
GE13265-PC 0.g1937.t3 1
GE13265-PC 0.g1937.t1 1
GE13265-PC 0.g1937.t2 1
GE11929-PA CG42517-PC 1
GE11929-PA 1.g1412.t1 1
GE25149-PA CG11779-PA 1
GE25149-PA 3.g606.t1 1
GE26326-PA CG12785-PA 1
GE17506-PA 0.g144.t1 1
GE17506-PA CG10182-PA 3
GE17506-PA CG16723-PA 4
GE17506-PA CG14204-PA 4
GE17506-PA 6.g1327.t1 4
GE23907-PA CG15524-PA 1
6281.g2525.t1 2.g1553.t1 1
GE25434-PA 3.g32.t3 1
GE25434-PA 3.g32.t2 1
GE25434-PA 3.g32.t1 1
GE25434-PA CG31534-PD 1
GE17750-PA 6.g1267.t1 1
GE17750-PA 6.g1135.t1 2
GE20939-PA CG7961-PA 1
GE20939-PA CG6699-PA 2
GE20939-PA CG10191-PA 3
GE20939-PA CG3436-PA 8
GE20939-PA 0.g23.t1 8
GE20939-PA CG4063-PA 10
GE20939-PA CG7568-PA 10
GE17580-PA 6.g817.t2 1
GE17580-PA 6.g817.t1 1
GE17580-PA CG4894-PB 1
GE17580-PA CG4894-PC 1
GE17580-PA CG4894-PD 1
GE17580-PA 6.g815.t1 2
GE11622-PA CG3820-PA 1
GE11622-PA 1.g1951.t1 1
GE10145-PA 3.g116.t1 1
GE12277-PA 1.g1030.t2 1
GE12277-PA 1.g1030.t5 1
GE12277-PA 1.g1030.t3 1
GE12277-PA 1.g1030.t1 1
GE12277-PA 1.g1030.t4 2
3.g24.t1 CG6172-PA 1
3.g24.t1 CG7902-PA 2
3.g24.t1 CG1897-PA 4
3.g24.t1 3.g2593.t1 4
3.g24.t1 2.g802.t1 5
GE25708-PA CG5786-PA 1
GE25708-PA CG5771-PB 1
0.g1379.t1 CG7427-PA 1
7781.g3615.t1 2102.g195.t1 7
GE18925-PA CG31715-PA 1
GE13021-PA CG6192-PA 1
GE23302-PA CG2187-PA 1
GE23302-PA CG2187-PB 1
GE23302-PA CG2196-PA 1
GE23302-PA CG2191-PA 1
6339.g2601.t1 2.g1903.t1 1
GE18884-PA CG4709-PA 1
GE14487-PA CG11059-PA 1
1589.g566.t1 CG15579-PA 1
GE21083-PA 2.g44.t1 1
GE21083-PA CG17098-PA 2
GE21083-PA 0.g1213.t1 2
GE15468-PA 6.g1299.t1 1
GE23410-PA CG11196-PA 1
GE23410-PA CG4323-PA 3
GE23410-PA CG2139-PA 13
GE13646-PA 1.g1849.t1 1
GE20285-PA CG32053-PA 1
GE20285-PA CG32054-PA 2
0.g1496.t1 CG10508-PA 1
0.g1496.t1 CG10508-PB 1
GE25927-PA CG11033-PA 1
0.g1496.t2 CG10508-PA 1
0.g1496.t2 CG10508-PB 1
GE10606-PB 3.g2369.t2 1
GE10606-PB 3.g2369.t1 1
GE10606-PB CG3788-PA 2
GE26291-PA CG9345-PA 1
GE26291-PA CG9621-PA 2
GE26291-PA CG5992-PA 3
GE26291-PA CG5998-PA 3
GE26291-PA CG10143-PA 4
GE22367-PA CG10586-PA 3
GE22367-PA 2.g349.t1 5
GE22367-PA CG6367-PA 14
GE22367-PA CG6367-PB 14
GE22367-PA 3.g1182.t1 16
4536.g1480.t1 10463.g1024.t1 14
GE11646-PA CG30456-PA 1
GE11646-PA CG15611-PA 2
GE11646-PA 2.g100.t3 4
GE11646-PA CG18214-PC 4
GE11646-PA 2.g100.t1 4
4.g1925.t3 3.g2428.t1 1
4.g1925.t3 CG3723-PA 1
4.g1925.t3 CG3723-PB 1
4.g1925.t3 CG3723-PC 1
4.g1925.t3 CG3723-PE 1
4.g1925.t3 CG7092-PA 1
4.g1925.t3 CG1842-PB 1
4.g1925.t3 3.g2487.t1 1
4.g1925.t3 CG5526-PA 1
4.g1925.t3 CG5526-PB 1
4.g1925.t3 CG9492-PB 1
4.g1925.t3 CG17150-PA 1
4.g1925.t3 2.g198.t1 1
4.g1925.t3 CG9492-PA 1
GE17359-PA CG14229-PA 1
GE23891-PA CG31009-PA 1
GE23891-PA CG31009-PB 1
GE23891-PA CG6977-PC 9
GE23891-PA 0.g1777.t6 10
1.g380.t2 0.g468.t1 1
1.g380.t2 CG15427-PD 1
1.g380.t1 0.g468.t1 1
1.g380.t1 CG15427-PD 1
4538.g1482.t1 18806.g1859.t1 5
6087.g2097.t1 13837.g1353.t1 2
GE19851-PB 2.g1502.t1 1
GE23980-PA 3.g1905.t1 1
4026.g1336.t1 18111.g1778.t1 7
4026.g1336.t1 18696.g1846.t1 15
GE23430-PA CG5854-PA 1
GE20268-PA CG14151-PA 1
GE20268-PA CG34238-PA 2
GE20268-PA 2.g1072.t1 2
GE10799-PA 3.g2058.t1 1
GE10799-PA CG17782-PA 1
GE18566-PA 0.g1356.t1 1
GE18566-PA CG4897-PA 2
GE19237-PA CG11770-PA 1
6402.g2675.t1 CG33286-PA 1
6402.g2675.t1 CG33287-PA 1
6402.g2675.t1 CG12983-PA 2
GE26373-PA CG34159-PA 1
1.g1822.t1 5767.g561.t1 1
1.g1822.t1 2102.g195.t1 7
1.g1822.t1 9996.g963.t1 11
GE13435-PA 1.g811.t1 1
GE16244-PA CG3461-PA 1
4.g2169.t1 CG11168-PB 1
4.g2169.t1 CG11168-PA 1
6087.g2095.t1 4993.g486.t1 1
6087.g2095.t1 2764.g267.t1 10
GE18895-PA CG33302-PA 1
GE18895-PA 3.g243.t1 4
GE18895-PA 2.g1912.t1 7
0.g830.t5 2.g1070.t5 2
0.g830.t5 2.g1070.t2 3
0.g830.t4 2.g1070.t4 1
0.g830.t4 2.g1070.t2 3
4163.g1374.t1 17297.g1707.t1 2
0.g830.t3 2.g1070.t5 2
4.g2475.t1 3.g2871.t1 1
4.g2475.t1 1.g1579.t1 2
4.g2475.t1 1.g1579.t2 2
GE11661-PA CG18468-PA 1
GE23751-PA 3.g2451.t1 1
GE23751-PA 3.g2450.t1 1
GE26131-PA 3.g793.t1 1
4.g77.t3 3.g699.t2 1
4.g77.t3 3.g699.t3 1
4.g77.t3 3.g699.t4 1
GE21612-PA CG8571-PA 1
GE21612-PA CG2241-PA 7
GE21612-PA CG3455-PA 10
4.g77.t1 3.g699.t3 1
4.g77.t1 3.g699.t2 1
4.g77.t1 3.g699.t4 1
4.g77.t1 3.g699.t1 2
GE15863-PB CG14216-PA 1
GE10847-PA CG7908-PA 1
GE10847-PA CG42252-PA 4
GE10847-PA CG42252-PB 4
4.g1551.t1 CG13862-PA 2
4.g1551.t1 0.g277.t1 4
4.g1551.t1 CG33689-PA 5
4.g1551.t1 CG33784-PA 8
GE15210-PA CG33124-PA 1
GE15210-PA CG8451-PA 1
GE15210-PA 3.g744.t1 1
GE15210-PA CG10444-PA 8
GE20651-PA CG14994-PB 1
GE20651-PA CG14994-PA 1
GE20651-PA CG10697-PA 5
GE20651-PA CG10697-PB 5
GE20651-PB CG14994-PB 1
GE20651-PB CG14994-PA 1
GE20651-PB CG7811-PA 2
GE20651-PB CG5618-PB 3
GE20651-PB CG10697-PA 4
GE20651-PB CG10697-PB 4
GE20651-PB CG30445-PA 5
GE19962-PB 2.g1835.t6 1
GE19962-PB CG32199-PA 1
GE19962-PB CG32201-PB 1
GE19962-PB 2.g1835.t3 1
GE19962-PB CG18233-PE 1
GE19962-PB CG34345-PA 4
GE19962-PB CG31524-PA 11
GE19962-PB 3.g2740.t1 12
GE19962-PB CG9726-PA 13
GE16707-PD CG12598-PB 1
GE16707-PD CG12598-PC 1
GE16707-PD CG12598-PA 1
GE16707-PD CG16889-PA 2
GE13839-PA CG15904-PA 1
GE13839-PA CG15122-PA 2
GE13839-PA 1.g1063.t1 2
GE13839-PA CG33971-PA 3
GE13839-PA 2.g157.t1 4
GE13839-PA 1.g2212.t1 9
GE19962-PA 2.g1835.t6 1
GE19962-PA CG32199-PA 1
GE19962-PA CG32201-PB 1
GE19962-PA 2.g1835.t3 2
GE19962-PA CG15539-PA 10
GE19962-PA CG31016-PB 11
GE19962-PA 3.g2730.t1 11
0.g715.t1 CG7422-PA 1
0.g715.t1 CG7000-PA 2
0.g715.t1 CG10345-PA 10
GE10647-PA CG6095-PA 1
GE25473-PA 3.g92.t1 1
GE24798-PA CG15278-PA 1
GE24528-PA CG10091-PA 1
GE24528-PA CG17523-PA 11
GE24528-PA CG17522-PA 11
GE24528-PA CG5224-PA 12
6132.g2202.t1 1844.g175.t1 1
6132.g2202.t1 17885.g1761.t1 3
5293.g1694.t1 17142.g1694.t1 1
GE21580-PA CG14820-PA 1
GE21580-PA CG17633-PA 6
GE20469-PA 2.g677.t1 1
GE20469-PA 2.g677.t2 1
GE20469-PA 6.g840.t1 2
GE20469-PA 18906.g1869.t1 2
GE19178-PA CG2158-PA 1
GE19178-PA 1.g296.t1 1
GE15730-PA CG12156-PA 1
GE15730-PA CG3664-PA 7
GE15730-PA CG17515-PA 9
GE15730-PA CG34410-PA 11
GE25607-PA 3.g578.t1 1
GE12909-PA CG8674-PB 1
GE12909-PA CG8674-PA 1
0.g321.t1 CG34427-PA 1
GE19222-PA CG8577-PA 1
6201.g2315.t1 CG10582-PA 1
4.g2205.t1 CG10693-PI 1
4.g308.t1 CG6545-PA 1
4.g308.t1 CG6570-PA 1
4.g308.t1 CG10604-PA 3
GE25803-PA CG1234-PA 1
0.g1670.t1 2.g1894.t1 1
GE10824-PA CG5475-PA 1
GE10824-PA CG7393-PA 1
GE10824-PA CG42366-PC 7
GE10824-PA CG10295-PB 17
GE10824-PA CG10295-PA 17
GE10824-PA 6.g792.t1 18
GE10824-PA 1.g492.t2 20
GE10824-PA 1.g1528.t1 20
GE10824-PA 1.g1528.t2 20
GE10824-PA CG42636-PA 21
GE10824-PA CG10244-PA 21
GE10824-PA CG6620-PA 21
GE10824-PA CG4629-PA 21
GE10681-PA CG4685-PA 1
GE10681-PA CG3752-PA 3
GE10681-PA CG8665-PB 4
6330.g2587.t1 CG11577-PA 1
GE18688-PA CG7885-PA 1
GE14443-PA CG3589-PA 1
GE26022-PA CG3999-PA 1
GE18714-PA CG8882-PA 1
GE15733-PA CG5080-PA 1
GE15733-PA CG5080-PC 1
GE15733-PA CG5080-PB 1
GE16962-PA CG3191-PA 1
GE16962-PA CG3823-PA 2
GE16962-PA CG10237-PB 10
GE16962-PA CG10237-PA 10
GE16962-PA CG5973-PA 11
GE21758-PA CG32068-PA 1
5859.g1878.t1 6.g1360.t1 1
5859.g1878.t1 CG11943-PB 1
GE14520-PA CG2380-PB 1
GE14520-PA 4.g20.t1 1
GE14520-PA 4.g20.t2 1
GE13080-PB CG3664-PA 7
GE26015-PA CG3953-PA 1
0.g573.t2 CG5505-PA 1
0.g573.t2 CG5495-PA 2
0.g573.t2 CG14619-PC 6
GE10338-PC 3.g1882.t1 1
GE10338-PC 3.g1882.t2 1
GE10338-PC CG6660-PA 1
GE10338-PC 3.g2461.t1 3
GE10338-PC CG31141-PA 11
GE10338-PC CG6921-PA 11
GE10338-PC CG32791-PA 13
GE10338-PC 0.g1485.t1 13
GE10338-PC CG42369-PC 14
GE10338-PC 1.g170.t1 20
GE20544-PA CG12756-PA 1
GE18570-PA CG10692-PA 1
GE12390-PA CG13189-PA 1
GE10352-PA CG17110-PA 1
GE10352-PA 3.g1900.t1 1
GE10352-PA CG6726-PA 1
GE10352-PA CG6733-PA 1
GE10352-PA 3.g1901.t1 1
GE10352-PA CG6738-PA 1
GE10352-PA CG17109-PA 1
GE10352-PA CG6465-PA 2
GE10352-PA CG6465-PC 5
GE23730-PA CG5938-PA 1
2439.g864.t1 1844.g175.t1 1
2439.g864.t1 5306.g514.t1 5
GE18639-PA CG6116-PA 1
GE18639-PA CG6116-PC 1
GE15790-PA 6.g606.t1 1
GE23785-PA CG1866-PA 1
GE23785-PA 3.g2485.t1 1
GE23785-PA CG13892-PA 8
GE21870-PA 2.g1208.t1 1
GE21870-PA CG31077-PA 3
GE19823-PA 2.g1535.t1 1
GE16280-PA CG2711-PA 1
GE16280-PA 6.g250.t1 1
GE16280-PA CG18783-PA 5
GE16280-PA CG15269-PA 6
GE16280-PA CG8573-PA 6
GE16280-PA 0.g1611.t2 7
GE16280-PA 0.g1611.t1 7
GE16280-PA 2.g2227.t1 7
GE16280-PA 2.g744.t1 8
GE16280-PA 2.g2227.t2 8
GE16280-PA CG32772-PC 9
GE16280-PA CG9215-PA 9
GE16280-PA 6.g998.t1 9
GE16280-PA CG4936-PA 10
GE16280-PA CG3281-PA 10
GE16280-PA CG14710-PA 11
GE16280-PA CG17806-PB 13
GE12490-PA CG6770-PA 1
GE12490-PA 0.g1352.t1 1
GE19863-PA CG32163-PA 1
GE19798-PA CG5235-PA 1
GE19798-PA CG3832-PA 4
GE13939-PA CG10912-PA 1
GE13939-PA 1.g1399.t1 1
GE13939-PA 3.g2594.t1 2
GE13939-PB 3.g2594.t1 2
2.g785.t1 1.g1010.t1 1
2.g785.t1 CG12860-PA 2
2.g785.t1 CG30362-PA 4
2.g785.t1 CG2127-PA 4
GE10357-PA CG13836-PA 1
GE20806-PA CG13315-PB 1
GE20806-PA CG13315-PC 2
2.g370.t1 CG11012-PA 1
2.g370.t1 CG5724-PA 1
2.g370.t1 CG11289-PA 13
2.g370.t1 CG4414-PA 17
2.g1193.t1 CG42856-PC 1
2.g1193.t1 1.g1481.t1 1
2.g1193.t1 1.g1482.t1 1
2.g1193.t1 3.g1389.t2 4
2.g1193.t1 2.g1559.t1 6
2.g1193.t1 CG10033-PA 21
2.g1193.t1 CG5363-PA 21
2.g1193.t1 CG10498-PA 21
2.g1193.t1 CG9804-PG 23
2.g1193.t1 CG14471-PA 25
GE21243-PA CG3922-PA 1
GE24785-PA 3.g1623.t1 1
GE24785-PA CG8866-PA 1
GE24785-PA 3.g1623.t2 1
GE24785-PA CG10967-PB 2
GE24785-PA 14528.g1421.t1 3
GE24785-PA CG6625-PB 7
GE24785-PA CG14305-PC 11
GE24785-PA 6.g240.t2 13
GE24785-PA 6.g240.t1 13
GE24785-PA CG12244-PA 14
GE17450-PA CG12117-PC 1
GE23639-PA CG8285-PB 1
GE23639-PA CG8285-PA 1
GE19435-PA CG11680-PA 1
GE19435-PA CG9323-PA 3
GE19435-PA CG11107-PA 11
GE23778-PA 3.g2478.t1 1
GE23778-PA 6.g444.t1 5
GE21791-PA 2.g1122.t1 1
5124.g1641.t1 18806.g1859.t1 6
GE12709-PA CG14936-PA 1
GE10744-PA CG7748-PA 1
GE10744-PA CG1518-PA 1
GE17301-PA CG1594-PA 1
GE17301-PA 0.g377.t1 10
GE17301-PA CG15793-PA 18
GE17301-PA CG17161-PA 18
3304.g1142.t1 10919.g1061.t1 2
3304.g1142.t1 15561.g1542.t1 6
6117.g2176.t1 2.g2261.t1 1
6117.g2176.t1 1.g31.t2 1
6117.g2176.t1 2.g2261.t3 1
6117.g2176.t1 1.g31.t1 1
6117.g2176.t1 CG5038-PA 3
GE19770-PA CG7611-PB 1
GE19770-PA CG7619-PA 1
GE19770-PA CG33289-PB 1
GE21468-PA 2.g521.t1 1
GE21468-PA 2.g519.t1 1
GE14174-PA CG34208-PA 1
GE11473-PA 1.g2174.t1 1
GE12048-PA CG7563-PA 1
GE12048-PA CG8107-PA 1
GE25328-PA CG2525-PA 1
4.g1250.t1 CG33967-PA 1
GE20730-PA CG7076-PA 1
GE20730-PA CG1919-PA 2
GE20730-PA 2.g852.t1 2
GE20730-PA 2.g211.t1 3
GE20730-PA CG6240-PA 4
GE20730-PA 3.g574.t1 4
GE20730-PA 2.g1912.t1 5
GE20730-PA CG2345-PA 6
GE20730-PA 3.g243.t1 6
GE20730-PA CG33302-PA 6
GE20730-PA 3.g238.t1 7
6442.g2720.t1 2.g2106.t1 1
6442.g2720.t1 CG3440-PA 5
GE14213-PA CG8221-PA 1
GE18696-PA CG8680-PA 1
GE19686-PA 2.g2025.t1 1
GE10220-PA 3.g214.t1 1
GE10220-PA CG42803-PD 1
6021.g1997.t1 10086.g980.t1 1
GE13509-PB 1.g669.t2 1
GE13509-PB 1.g669.t1 1
GE13509-PB CG4221-PA 2
GE13509-PA 1.g669.t1 1
GE13509-PA 1.g669.t2 1
GE13509-PA CG4221-PA 2
GE13509-PA CG9952-PA 3
GE25348-PA CG9804-PC 1
GE25348-PA CG9804-PG 1
GE25348-PA CG6625-PB 13
GE25348-PA CG12244-PA 15
GE25348-PA CG31003-PA 16
GE25348-PA CG14305-PC 16
GE25348-PA 6.g240.t1 17
GE25348-PA 6.g240.t2 17
GE16752-PA CG3918-PA 1
GE16752-PA 6.g462.t1 1
0.g1416.t1 CG13075-PB 1
0.g1416.t1 2.g1582.t1 1
0.g1416.t1 CG32024-PA 3
1.g1234.t1 0.g628.t1 1
GE20073-PA CG14107-PA 1
GE20759-PA CG6372-PA 1
GE20759-PA CG32351-PA 1
GE20759-PA CG4439-PA 2
GE20759-PA CG18369-PA 3
GE20759-PA CG13340-PA 3
GE15964-PA CG9901-PB 1
GE15964-PA CG9901-PC 1
GE15964-PA CG9901-PA 1
GE21610-PA CG8580-PA 1
GE12897-PA CG9256-PG 1
GE12897-PA 0.g2074.t2 1
GE12897-PA 0.g2074.t1 1
GE12897-PA CG12178-PB 3
GE22271-PA CG7297-PA 1
GE22271-PA CG2103-PA 3
GE22271-PA CG31776-PA 4
GE22271-PA 0.g404.t1 4
GE22271-PA CG7480-PA 10
GE22271-PA CG4445-PA 11
GE22271-PA 0.g564.t3 11
GE19390-PC CG3903-PA 1
GE19390-PC 3.g319.t4 5
2117.g740.t1 10606.g1034.t1 7
215.g76.t1 9036.g860.t1 11
3.g493.t1 6.g970.t1 1
3.g493.t1 CG1500-PA 2
3.g493.t1 CG2040-PA 4
GE13567-PC CG8503-PA 1
GE13567-PC CG43129-PA 3
GE13669-PA CG10474-PA 2
GE10183-PA CG15585-PA 1
GE16459-PA CG3314-PA 1
GE16578-PA CG13365-PA 1
GE16269-PA 6.g242.t2 1
GE16269-PA 6.g242.t1 1
4.g665.t1 CG6312-PC 1
4.g665.t1 CG6312-PB 1
4.g665.t1 CG6312-PA 1
4.g665.t1 CG9727-PA 2
GE22406-PA CG33969-PA 1
GE22406-PA CG33969-PB 1
GE22406-PA CG12531-PC 5
0.g1414.t1 CG12284-PA 1
0.g1414.t1 2.g1579.t2 1
0.g1414.t1 2.g1579.t3 1
0.g1414.t1 CG32156-PI 1
0.g1414.t1 2.g1579.t4 1
0.g1414.t1 2.g1579.t1 1
0.g1414.t1 2.g1579.t5 1
0.g1414.t1 CG5830-PA 2
0.g1414.t1 CG6896-PA 3
2.g631.t1 1.g702.t1 1
GE23922-PA CG10208-PA 1
GE10394-PB CG10374-PA 1
GE10394-PB CG10374-PB 1
GE10394-PB 6.g960.t1 2
GE13400-PA CG3955-PA 1
GE25851-PA CG7891-PA 1
GE25851-PA CG7039-PA 7
GE25851-PA CG17819-PA 8
GE22136-PA CG6292-PA 1
GE22136-PA CG15218-PA 2
GE22136-PA 6.g177.t1 3
GE22136-PA CG16903-PA 3
GE22136-PC CG6292-PA 1
GE11997-PB CG15077-PA 1
GE11997-PB CG13229-PA 7
GE11997-PB CG14680-PA 7
2.g1863.t1 1.g2185.t1 1
2.g1863.t1 1.g2186.t1 2
GE16415-PA CG4111-PA 1
GE11802-PA CG4905-PA 1
GE21350-PA CG17723-PB 1
GE21350-PA CG17723-PA 1
GE21350-PA CG5130-PA 2
GE21350-PA 1.g42.t1 5
GE23054-PA CG2121-PA 1
GE23054-PA CG4928-PA 2
GE13266-PA CG31697-PA 1
GE13266-PA CG33116-PA 1
GE13266-PA CG6016-PB 3
GE13266-PA CG6016-PC 3
GE23419-PA CG7933-PA 1
GE23419-PA CG18662-PA 2
GE23419-PA CG7931-PA 2
GE23939-PA CG10184-PA 1
GE23939-PB CG10184-PA 1
4.g299.t2 CG16791-PA 1
4.g299.t2 3.g397.t2 1
4.g299.t2 3.g397.t1 1
4.g299.t3 CG16791-PA 1
GE19126-PA 1.g183.t1 1
GE19126-PA CG11124-PC 1
GE19126-PA 1.g184.t1 2
6689.g2898.t1 16181.g1618.t1 1
6689.g2898.t1 7436.g716.t1 1
GE17217-PA CG8288-PA 1
GE17217-PA CG8544-PE 1
2042.g720.t1 13743.g1328.t1 2
GE13121-PA CG6105-PA 1
GE13121-PA CG7211-PA 2
3046.g1047.t1 1844.g175.t1 1
GE19898-PA CG7853-PA 1
GE19898-PA CG7623-PB 3
GE11775-PB CG3767-PA 1
GE11775-PB CG13813-PA 6
GE11775-PB 0.g2067.t1 8
GE11775-PC CG3767-PA 1
GE11775-PC CG13813-PA 6
GE11775-PC 0.g2067.t1 8
GE17435-PA CG11294-PA 1
GE17435-PA 0.g75.t1 3
GE17435-PA CG9876-PA 4
GE17435-PA CG33152-PA 4
GE17435-PA 1.g1699.t1 6
GE16174-PA CG4303-PA 1
GE16174-PA 6.g858.t1 1
GE23972-PA CG4449-PA 1
GE23972-PA 3.g1915.t1 1
GE15994-PB CG9212-PA 1
GE15994-PB CG9212-PB 1
GE15994-PA CG9212-PA 1
GE15994-PA CG9212-PB 1
GE10099-PA CG18476-PA 1
GE10099-PA CG11902-PA 1
GE10099-PA CG10669-PA 2
GE10099-PA CG3281-PA 3
GE10099-PA 0.g419.t1 8
GE10099-PA CG4360-PA 9
GE10099-PA CG4413-PA 10
GE10099-PA CG18262-PA 10
GE10099-PA CG6254-PA 10
GE10099-PA 3.g1358.t1 10
GE10099-PA 6.g351.t2 11
GE10099-PA CG9233-PA 11
GE10099-PA CG8388-PA 12
GE10099-PA CG17802-PA 15
GE10099-PA CG8145-PA 15
GE10099-PA CG15073-PA 15
4.g2171.t2 CG31120-PA 1
GE14078-PA CG10393-PA 1
4.g2171.t1 CG31120-PA 1
4.g945.t1 3.g1186.t1 1
4.g945.t1 3.g1186.t2 1
4.g945.t1 CG6287-PA 2
GE10791-PA CG5789-PA 1
GE10791-PA CG7627-PA 1
GE10791-PA CG14709-PA 1
GE10791-PA CG4562-PA 1
GE10791-PA CG9270-PA 1
GE10791-PA CG31793-PA 1
GE10791-PA CG11897-PA 1
GE10791-PA 0.g1872.t1 1
GE10791-PA CG11898-PA 1
GE10791-PA CG10505-PA 1
GE10791-PA CG6214-PA 1
GE10791-PA CG6214-PC 1
GE10791-PA CG33230-PA 7
GE10791-PA CG4225-PA 8
GE19634-PA CG7762-PA 1
2.g1651.t1 1.g1961.t1 1
2.g1651.t1 1.g609.t1 2
2.g1651.t1 6.g681.t2 4
2.g1651.t1 6.g681.t1 4
2.g1651.t1 CG3065-PA 5
2.g1651.t1 3.g692.t1 5
2.g1651.t1 CG3445-PA 7
2.g1651.t1 CG2125-PA 8
2.g1651.t1 0.g533.t1 9
GE24837-PA CG9748-PA 1
GE24837-PA 0.g1609.t1 2
GE24837-PA CG10333-PA 7
GE24837-PA CG6227-PA 8
GE24837-PA 6.g981.t1 8
GE19077-PB CG3287-PB 1
GE19077-PB CG18584-PA 1
GE23938-PA 3.g1950.t1 1
GE25983-PB CG8478-PA 1
GE25983-PB 6.g1257.t1 2
6402.g2669.t1 CG10586-PA 1
6402.g2669.t1 CG3650-PA 3
6402.g2669.t1 2.g778.t1 5
6402.g2669.t1 CG6041-PA 9
6402.g2669.t1 CG10663-PA 14
6402.g2669.t1 CG16749-PA 15
6402.g2669.t1 CG31266-PA 16
6402.g2669.t1 3.g7.t1 17
6402.g2669.t1 0.g242.t1 17
6402.g2669.t1 CG30371-PA 17
GE10395-PB CG10375-PA 1
4.g122.t1 CG7702-PA 1
4.g122.t1 CG7702-PB 1
2.g25.t2 CG8676-PB 1
2.g25.t2 0.g2092.t1 1
2.g25.t2 CG8674-PB 1
2.g25.t2 CG8674-PA 2
2.g25.t2 CG9019-PA 8
2.g25.t2 CG9310-PB 8
2.g25.t2 CG4761-PA 10
3.g1040.t1 CG6269-PA 1
3.g1040.t1 0.g75.t1 5
3.g1040.t1 3.g2781.t1 6
4.g122.t2 CG7702-PA 1
4.g122.t2 CG7702-PB 1
4.g122.t2 CG31231-PA 2
GE21105-PA 2.g89.t1 1
GE13673-PA CG34040-PA 1
GE19151-PA CG1882-PA 1
6018.g1991.t1 11154.g1081.t1 1
GE14214-PA CG8938-PB 1
GE14214-PA 1.g1284.t1 1
GE10578-PB 3.g2408.t1 1
GE10578-PB 3.g2397.t1 3
GE10578-PC 3.g2408.t1 1
GE10578-PC 3.g2397.t1 3
7182.g3133.t1 9559.g920.t1 11
GE10567-PA CG3348-PA 1
786.g265.t1 15806.g1574.t1 1
GE19247-PA 1.g415.t1 1
GE10045-PA 3.g1074.t2 1
GE10045-PA CG33329-PA 2
GE12081-PA CG13874-PA 1
GE23622-PA 3.g2270.t1 1
GE23622-PA 0.g350.t1 2
GE23622-PA CG17223-PA 2
GE17589-PA 6.g804.t1 1
4.g1141.t1 CG14871-PA 1
1.g258.t1 0.g298.t2 1
1.g258.t1 CG2903-PB 1
1.g258.t1 0.g298.t1 1
1.g258.t1 3.g2397.t1 2
GE15399-PA CG2221-PA 1
1.g501.t1 CG4698-PA 1
GE18641-PA CG13364-PA 1
GE12859-PA 1.g614.t1 1
GE12859-PA CG6034-PA 4
GE24338-PA 3.g903.t1 1
GE24338-PA CG34161-PC 2
GE24338-PA 0.g1206.t1 2
GE18317-PB CG3036-PA 1
GE18317-PB CG4749-PA 8
GE18317-PB CG30272-PA 14
GE18317-PB CG2003-PA 17
GE18317-PB CG9825-PA 18
GE18317-PB CG7838-PB 20
GE10777-PA 3.g2088.t1 1
GE21367-PA 2.g376.t1 1
GE21367-PA 1.g949.t1 3
GE12164-PA CG9364-PA 1
GE12164-PA CG9364-PB 1
GE12164-PA CG6262-PA 1
GE16170-PA CG2453-PA 1
GE16170-PA 6.g860.t3 1
GE16170-PA 6.g860.t2 1
GE16170-PA 6.g860.t5 1
GE16170-PA 6.g860.t4 1
GE17866-PA CG3320-PA 2
GE17866-PA 1.g100.t1 5
GE17866-PA CG5771-PA 7
GE17866-PA CG4212-PA 9
GE14220-PA CG3423-PA 1
GE14220-PA CG9173-PA 2
GE13420-PA CG17577-PA 1
GE13420-PA CG3616-PA 1
GE13420-PA 0.g1530.t1 18
GE13420-PA CG8302-PA 23
GE13420-PA 1.g334.t1 24
GE13420-PA CG14032-PA 27
GE13420-PA CG17970-PA 28
GE13420-PA CG3972-PA 28
3.g897.t1 CG4020-PA 1
3.g897.t1 CG4027-PA 1
3.g897.t1 CG12051-PA 1
3.g897.t1 CG18290-PA 1
3.g897.t1 CG5178-PA 1
3.g897.t1 CG7478-PA 1
3.g897.t1 CG10067-PA 1
3.g897.t1 CG5409-PA 2
3.g897.t1 CG6174-PA 3
3.g897.t1 CG1441-PA 7
3.g897.t1 CG12268-PA 10
3.g897.t1 CG13091-PA 11
GE10307-PA CG7048-PA 1
2.g165.t1 CG17996-PA 2
GE16203-PA 6.g837.t1 1
1.g906.t1 CG16858-PA 1
1.g906.t1 CG4145-PA 1
GE16349-PA 0.g30.t1 1
GE16349-PA CG8103-PB 3
GE16349-PA 2.g1959.t1 3
GE16349-PA 1.g1768.t1 8
GE16349-PA 1.g1768.t2 8
GE13575-PC 1.g987.t1 1
GE13575-PC CG34379-PD 1
GE13575-PC 1.g987.t2 1
GE13575-PC 1.g987.t3 1
GE15520-PA CG15043-PA 1
GE14408-PA CG16837-PA 1
GE22305-PA CG7158-PA 1
GE16494-PA CG11450-PA 1
GE10819-PA CG5515-PA 1
0.g21.t1 CG17142-PA 1
0.g21.t1 CG31284-PA 2
GE15434-PA 0.g189.t1 2
GE25585-PA 3.g605.t1 1
GE25585-PA CG5637-PA 1
GE25146-PA CG5555-PA 1
GE13431-PB CG8776-PB 1
GE13431-PB CG8776-PA 2
GE13431-PB CG1275-PA 3
GE11404-PA CG10142-PA 1
GE11404-PA CG17988-PB 4
GE18963-PA CG9553-PA 1
GE13869-PA CG30329-PA 1
GE13869-PA CG18617-PA 2
GE22419-PA CG6480-PE 2
4.g1269.t1 3.g1065.t1 1
GE13628-PA CG7761-PB 1
GE13628-PA 1.g1048.t1 1
GE13628-PA CG14408-PA 2
GE13070-PA 1.g601.t3 1
GE13070-PA 1.g601.t2 1
GE13070-PA 1.g601.t1 2
GE13070-PA 2.g1557.t1 9
GE17380-PB CG3917-PA 1
GE17380-PB 6.g1324.t1 1
GE17380-PC 6.g1324.t1 1
GE17380-PC CG3917-PA 1
GE17380-PC CG7716-PA 2
GE17380-PA CG3917-PA 1
GE17380-PA 6.g1324.t1 1
GE13070-PB CG7686-PA 1
GE13070-PB 1.g601.t3 1
GE13070-PB 1.g601.t2 1
GE13070-PB CG6927-PA 8
GE13070-PB 2.g1557.t1 8
GE14940-PA 0.g366.t1 1
GE14940-PA 0.g366.t2 1
GE14940-PA 0.g366.t3 1
GE14940-PA 0.g363.t3 2
GE20346-PA CG9969-PA 1
GE20346-PA 2.g1015.t1 2
GE20346-PA CG11767-PA 3
GE20346-PA CG12931-PA 3
GE13070-PC 1.g601.t3 1
GE13070-PC 1.g601.t2 1
GE13070-PC 1.g601.t1 2
GE20655-PA 2.g422.t1 1
GE20655-PA CG6811-PA 3
GE16943-PA CG32796-PC 1
GE16943-PA CG32796-PB 1
GE16943-PA CG32796-PD 1
GE16943-PA CG32796-PA 1
GE16943-PA CG9211-PA 1
GE24701-PA 3.g1492.t1 1
GE13070-PD 1.g601.t3 1
GE13070-PD 1.g601.t2 1
GE13070-PD 6.g1031.t1 5
GE13070-PD 3.g557.t1 6
GE13070-PD 2.g1788.t1 7
GE18904-PA CG4897-PA 1
GE18904-PA 0.g1356.t1 2
GE15254-PA CG17515-PA 1
GE15254-PA CG5915-PA 7
GE15254-PA 6.g117.t1 10
GE21379-PA CG12006-PA 1
GE14333-PA CG5575-PA 1
GE20849-PA 2.g1007.t1 1
GE20228-PA 2.g1134.t1 1
GE20228-PA CG6199-PA 1
GE20228-PC 2.g1134.t1 1
GE20228-PC CG6199-PA 1
GE20228-PB CG6199-PA 1
GE20228-PB 2.g1134.t1 1
GE20228-PB 2.g1132.t1 1
GE10482-PA CG11833-PA 1
GE10482-PA CG11833-PB 1
GE10482-PA 3.g2426.t1 2
GE10482-PA CG3373-PA 2
GE15847-PA 6.g1320.t1 1
GE15847-PA 6.g1320.t2 1
GE24512-PA CG5608-PA 1
GE17643-PA 6.g1156.t1 1
GE17643-PA CG16700-PA 2
GE17643-PA 2.g1003.t1 7
GE17643-PA CG32081-PA 9
GE13108-PA CG4475-PA 1
GE13108-PA CG4559-PA 1
GE13108-PA CG4472-PA 1
GE13108-PA CG1780-PA 2
GE13108-PA CG5210-PA 2
6199.g2309.t1 2.g2141.t1 2
4.g1969.t1 3.g2378.t1 1
4.g1969.t1 CG6277-PA 1
4.g1969.t1 CG6271-PA 1
4.g1969.t1 CG17192-PA 5
6549.g2816.t1 3.g512.t1 1
6549.g2816.t1 3.g317.t2 2
6549.g2816.t1 3.g317.t1 2
6549.g2816.t1 0.g977.t1 11
3.g798.t1 CG12065-PA 1
3.g798.t1 CG12081-PA 1
3.g798.t1 CG12081-PB 1
GE18502-PA CG16833-PA 1
GE18502-PA CG3964-PA 1
GE18502-PA CG31108-PA 2
GE18502-PA CG5987-PA 3
GE18502-PA CG32238-PA 4
GE18502-PA 0.g746.t2 6
GE18502-PA 0.g746.t1 6
4436.g1455.t1 1844.g175.t1 1
4436.g1455.t1 17885.g1761.t1 7
4436.g1455.t1 18769.g1855.t1 13
3810.g1285.t1 19369.g1910.t1 3
GE15851-PA CG14205-PA 1
GE15851-PA CG14205-PB 1
GE15851-PA 6.g1328.t1 1
GE15851-PA CG5892-PA 1
GE15851-PA CG14204-PA 1
GE15851-PA 6.g1327.t1 1
GE15851-PA CG10182-PA 1
GE15851-PA CG13325-PA 1
GE15851-PA CG16723-PA 1
GE15851-PA 1.g2198.t1 1
GE15851-PA CG33337-PA 1
GE15851-PA CG33337-PB 1
GE15851-PA 0.g144.t1 2
GE15851-PA 6.g678.t1 3
GE15925-PA CG11752-PA 1
GE19738-PA CG7752-PA 1
GE22528-PA CG3801-PA 1
GE22528-PA 2.g1883.t1 2
GE22528-PA CG32203-PB 2
GE19215-PA CG14749-PA 1
GE19215-PA 1.g357.t1 1
GE19146-PA CG1946-PC 1
GE19146-PA CG1942-PB 1
GE15600-PA 0.g155.t1 1
GE15600-PA 0.g145.t1 1
GE15600-PA 0.g145.t2 1
GE15600-PA 0.g145.t3 1
GE15600-PA CG13521-PA 2
GE15600-PA 6.g314.t3 9
GE15600-PA 6.g314.t2 9
GE15600-PA 6.g314.t1 9
GE15600-PA CG8581-PA 9
GE15600-PA CG8581-PB 9
GE15600-PA 0.g1954.t4 11
GE15600-PA 0.g1954.t3 11
GE15600-PA 0.g1954.t5 11
GE19410-PC 0.g1620.t2 1
GE19410-PC 0.g1620.t1 1
GE19410-PC 0.g2100.t2 4
GE25931-PA CG8420-PA 1
GE23583-PA 3.g2184.t1 1
GE23583-PA CG11878-PA 1
GE23583-PA 3.g2187.t1 1
GE23583-PA 3.g2186.t1 1
GE23583-PA 0.g1098.t1 5
0.g1033.t2 CG10975-PA 1
0.g1033.t2 CG32112-PA 1
0.g1033.t2 CG32112-PC 1
0.g1033.t2 CG32112-PB 1
GE10707-PA CG10553-PA 1
GE10707-PA CG10560-PA 1
GE10707-PA 3.g2211.t1 2
GE10707-PA CG10559-PA 4
GE10707-PA CG6834-PA 6
GE10707-PA CG10550-PA 8
GE10707-PA CG31288-PA 11
GE10707-PA 3.g2187.t1 14
GE12398-PA CG8340-PA 1
GE12398-PA CG6195-PA 2
GE17910-PA 0.g2140.t1 1
GE17910-PA 6.g1402.t2 1
GE17910-PA 6.g1402.t1 1
GE17910-PA 0.g2140.t3 1
GE17910-PA 6.g1402.t3 1
GE17910-PA 6.g1402.t4 1
GE17910-PA 0.g2140.t2 1
GE17910-PA 6.g1402.t5 1
GE17910-PA CG34120-PC 1
GE17910-PA 6.g1402.t6 1
GE17910-PA 2.g1780.t1 7
GE17910-PA 2.g1780.t2 7
GE17910-PA CG1801-PB 13
7163.g3085.t1 5941.g576.t1 1
GE16821-PA CG3319-PA 1
GE16821-PA 1.g534.t1 5
GE16821-PA CG4598-PB 6
GE16821-PA CG5072-PA 8
GE16821-PA CG10295-PA 17
GE16821-PA CG10295-PB 17
GE16821-PA CG6620-PA 18
GE16821-PA 6.g792.t1 18
GE16821-PA 4.g26.t4 20
GE16821-PA CG1511-PC 20
GE16821-PA 1.g1528.t1 20
GE16821-PA 1.g1528.t2 20
GE16821-PA CG7223-PA 21
GE18891-PA CG13127-PA 1
GE18891-PA 0.g941.t1 4
GE18891-PA CG9861-PA 4
4.g2315.t1 3.g2677.t1 1
GE10643-PA CG9556-PA 1
GE10643-PA CG10149-PB 2
GE10643-PA CG10149-PA 2
GE19874-PA CG9705-PA 1
4.g43.t1 CG2666-PA 1
4.g43.t1 CG7464-PA 1
4.g43.t1 CG14668-PA 2
4.g43.t1 3.g79.t1 2
GE19001-PA CG12512-PA 1
GE20040-PA 2.g1392.t1 1
4.g33.t1 CG2022-PB 2
4.g33.t1 6.g113.t1 3
GE12443-PA 1.g759.t2 1
GE12443-PA 1.g759.t1 1
GE12443-PA 1.g761.t1 1
GE12443-PA CG30047-PA 1
GE12443-PA CG30043-PA 1
GE12443-PA CG30043-PB 1
GE12443-PA CG10062-PA 1
GE12443-PA CG10073-PA 1
GE12443-PA CG11961-PA 1
GE12443-PA CG9416-PA 1
GE12443-PA CG10051-PA 1
GE12443-PA 1.g756.t1 1
GE18631-PA CG5867-PA 1
GE18631-PA CG14259-PA 8
1.g1685.t1 CG1584-PA 2
1.g1685.t1 CG18495-PB 3
1.g1685.t1 CG30382-PA 3
1.g1685.t1 CG17268-PA 4
1.g1685.t1 CG10938-PA 6
GE20217-PA CG12289-PA 1
GE15669-PA CG1895-PB 1
GE15669-PA CG1895-PC 1
GE15669-PA 0.g281.t1 6
GE15669-PA CG9964-PA 7
GE15669-PA CG1488-PA 21
GE15669-PA 2.g1842.t1 23
GE11572-PB CG3530-PA 1
GE11572-PB CG9115-PA 2
GE11572-PB CG3632-PA 3
GE11572-PA CG3530-PA 1
GE11572-PA CG9115-PA 2
GE11572-PA CG3632-PA 3
GE18487-PA CG6495-PA 1
GE18487-PA 0.g1233.t1 1
GE18329-PA CG14535-PA 1
GE18903-PA 0.g1107.t1 1
GE18903-PA CG16892-PA 2
GE24791-PA CG12952-PA 1
3.g1014.t1 CG8649-PA 1
3.g1014.t1 CG8649-PB 1
3.g1014.t1 CG8661-PA 2
3.g1014.t1 CG5107-PA 3
3.g1014.t1 CG5111-PB 4
4.g153.t1 CG6040-PA 1
4.g153.t1 3.g611.t1 1
4.g153.t1 CG11821-PA 1
4.g153.t1 CG6042-PA 1
4.g153.t1 CG10391-PA 17
GE23693-PA CG5490-PA 1
GE23693-PA 3.g2353.t1 1
GE23693-PA 0.g1473.t1 2
GE23693-PA 0.g1473.t2 2
GE23693-PA CG12439-PA 3
GE23693-PA CG7509-PA 8
GE23693-PA 1.g1161.t1 8
GE23693-PA CG14762-PA 10
GE23693-PA CG13488-PA 11
GE16079-PA 6.g953.t1 1
GE16079-PA CG6178-PA 2
GE24792-PA CG9740-PA 1
GE24401-PA CG14885-PC 1
GE24401-PA 3.g814.t1 1
GE24401-PA CG14886-PA 1
GE13131-PA CG6582-PA 1
GE15932-PA 6.g769.t3 1
GE15932-PA 6.g769.t1 1
GE15932-PA 6.g769.t2 1
GE15932-PA 6.g769.t4 1
GE15932-PA CG1725-PM 1
GE23367-PA CG12069-PA 1
GE23367-PA CG12066-PB 2
GE23367-PA CG8201-PF 19
GE23367-PA CG8203-PA 29
GE10329-PA 3.g1866.t2 1
GE10329-PA 3.g1866.t1 1
GE10329-PA 3.g1866.t3 1
GE19894-PA CG7728-PA 1
GE19894-PA CG7338-PA 2
GE11098-PA 0.g913.t1 1
GE11098-PA CG9456-PA 2
2.g1577.t1 CG6568-PA 1
2.g1577.t1 1.g1303.t1 1
2.g1577.t1 1.g1303.t2 1
2.g1577.t1 CG30101-PA 1
2.g1577.t1 0.g1520.t1 2
2.g1577.t1 0.g1520.t2 2
GE23652-PA CG8384-PA 1
GE23652-PA CG8384-PB 1
GE15773-PA CG2151-PB 1
GE15773-PA CG11401-PA 1
GE15773-PA CG7430-PA 2
GE21913-PA 2.g1291.t1 1
GE21913-PA CG10571-PA 2
GE21913-PA CG10601-PA 3
GE14982-PA CG3083-PA 1
GE21057-PA 2.g8.t1 1
GE21057-PA CG1212-PD 1
GE25763-PC 3.g343.t1 1
GE25763-PC CG2957-PA 1
2.g99.t2 CG7220-PA 1
2.g99.t2 CG7220-PB 2
6400.g2666.t1 2.g2225.t2 1
6400.g2666.t1 2.g2225.t1 1
GE16546-PC 6.g80.t1 1
GE24393-PB CG31279-PA 1
GE24393-PB CG31279-PB 1
GE24393-PB CG31279-PD 1
GE24393-PB CG31279-PC 1
GE16546-PA 6.g80.t1 1
1.g1734.t3 1.g561.t2 1
1.g1734.t3 1.g561.t1 1
1.g1734.t3 1.g564.t1 2
1.g1734.t2 1.g561.t1 1
1.g1734.t2 1.g561.t2 1
1.g1734.t1 1.g561.t2 1
1.g1734.t1 1.g561.t1 1
GE18679-PA CG31731-PA 1
GE18679-PA 1.g1630.t1 4
GE18679-PA CG1801-PB 10
GE18679-PA CG4314-PA 14
GE18679-PA CG9663-PA 15
GE18679-PA 0.g384.t1 16
6444.g2726.t1 CG10566-PA 1
GE26092-PA 3.g1384.t1 1
GE26092-PB 3.g1384.t1 1
1.g1734.t4 1.g561.t2 1
1.g1734.t4 1.g561.t1 1
1.g1734.t4 1.g564.t1 2
1.g1734.t4 3.g1792.t1 4
GE16677-PA 6.g95.t1 1
GE16677-PA CG11411-PA 1
2.g1874.t3 CG3492-PA 1
2.g1874.t3 1.g2203.t1 2
2.g1874.t2 1.g2205.t1 1
2.g1874.t1 1.g2205.t1 1
2.g1874.t1 1.g2203.t1 2
2.g1874.t1 CG9611-PA 4
GE25954-PA CG5354-PA 1
GE25954-PA 0.g1176.t1 1
GE25954-PA CG9576-PA 2
GE25954-PA 6.g1371.t1 2
GE25461-PA CG31989-PA 1
GE25461-PA 0.g602.t1 1
GE25461-PA 0.g602.t2 1
GE10431-PA CG7609-PA 1
GE10431-PA CG6486-PA 2
2.g1334.t1 1.g1895.t1 1
2.g1334.t1 CG5670-PA 2
2.g1334.t1 3.g438.t1 4
4.g1670.t1 CG10175-PB 1
4.g1670.t1 CG10175-PA 1
4.g1670.t1 3.g1941.t1 1
4.g1670.t1 CG10170-PA 1
4.g1670.t1 3.g1940.t1 1
4.g1670.t1 CG16732-PA 1
4.g1670.t1 CG10168-PA 1
4.g1670.t1 CG1108-PA 11
4.g1670.t1 3.g1406.t1 17
GE20540-PA CG10575-PA 1
GE20540-PA CG1939-PA 2
GE23581-PA 3.g2181.t1 1
GE23581-PA CG11858-PA 1
4.g2203.t1 CG10693-PI 1
4.g2203.t1 3.g2079.t1 1
GE24373-PA 3.g853.t1 1
GE24373-PA 3.g853.t3 1
GE24373-PA 3.g853.t2 1
GE24373-PA CG8925-PA 2
GE24373-PA CG4630-PB 12
GE13022-PA CG13206-PA 1
GE15489-PB CG17657-PA 1
GE21659-PA CG7942-PA 1
GE10356-PA CG6742-PA 1
GE10356-PA CG30372-PA 2
GE10356-PA 0.g1514.t1 2
GE10356-PA CG4237-PA 4
GE15489-PD CG17657-PA 1
GE15489-PD CG18317-PA 1
GE15489-PD CG8026-PA 2
GE15489-PD 3.g2468.t1 5
GE20548-PA CG10594-PA 1
GE20548-PA CG8733-PA 4
3.g746.t2 6.g1315.t1 1
3.g746.t2 0.g1538.t2 7
GE22632-PA 2.g2217.t1 1
4.g797.t1 3.g768.t1 1
3.g746.t1 6.g1315.t1 1
3.g746.t1 0.g1539.t1 3
GE10293-PA 3.g1809.t1 1
2167.g761.t1 2958.g287.t1 1
GE19293-PA CG1902-PA 1
GE19293-PA CG31636-PA 9
GE19293-PA CG2663-PA 10
GE15319-PA CG1518-PA 1
GE15319-PA CG7748-PA 1
5501.g1753.t1 2393.g220.t1 3
GE10500-PA CG4422-PA 1
GE10500-PA CG8432-PA 2
GE25864-PA CG7494-PA 1
GE12212-PA CG30263-PA 1
GE12646-PA CG10188-PA 1
GE12646-PA CG9635-PF 2
GE12646-PA 1.g1273.t1 2
GE12646-PA 6.g1309.t1 3
GE12646-PA CG7893-PC 3
GE14655-PA 0.g533.t1 1
GE14655-PA CG11924-PA 1
GE14655-PA 0.g533.t2 1
GE14655-PA 0.g533.t4 1
GE14655-PA 0.g533.t3 1
GE14655-PA CG3850-PA 7
GE14655-PA CG1133-PA 7
GE13227-PA CG42641-PA 1
GE19493-PA CG14450-PA 1
GE19185-PA 1.g315.t1 1
GE22132-PA 2.g1766.t1 1
GE22132-PA 0.g1948.t1 2
GE14714-PA CG15442-PA 1
GE10280-PA CG7080-PA 1
GE10280-PA 3.g1798.t1 1
GE21353-PA CG32282-PA 1
0.g1049.t1 CG32115-PA 2
GE22040-PA CG3297-PA 1
GE22040-PA 3.g2822.t2 3
7547.g3464.t1 8559.g811.t1 1
GE16591-PA CG13375-PA 1
GE16591-PA CG30158-PA 2
GE16591-PA CG8641-PA 3
GE16591-PA CG8500-PA 4
GE16591-PA 3.g1601.t1 8
GE11939-PA 1.g1420.t1 1
GE21948-PA CG11276-PA 1
GE21948-PA CG11278-PA 1
GE15395-PA CG2222-PA 1
GE15493-PA 14528.g1430.t1 1
GE16365-PA CG6978-PA 1
GE16365-PA CG8098-PB 1
GE16365-PA CG8098-PA 1
GE16365-PA CG4288-PA 8
GE16365-PA CG9825-PA 9
GE16365-PA CG7838-PB 10
GE16365-PA 1.g1934.t1 11
GE16365-PA CG3036-PA 14
GE16712-PA CG14802-PA 1
GE26287-PA CG9374-PA 1
GE26287-PA CG12306-PA 7
GE26287-PA 14528.g1421.t1 8
GE26287-PA 6.g1325.t2 13
GE26287-PA 6.g1325.t1 13
GE26287-PA CG14217-PF 13
GE26287-PA CG11709-PA 15
GE26287-PA CG7001-PA 16
GE20497-PA CG10270-PA 1
GE20497-PA CG10269-PA 1
GE20497-PA CG10274-PA 1
GE20497-PA CG7386-PA 1
GE20497-PA 2.g644.t1 1
GE20497-PA CG30443-PA 8
GE20497-PA CG10669-PA 9
GE20497-PA 3.g38.t3 10
GE20497-PA CG14655-PA 10
GE20497-PA CG7987-PA 10
GE20497-PA CG12605-PA 12
GE20497-PA CG17328-PA 12
GE20497-PA CG4707-PA 12
2.g1162.t1 CG15104-PA 1
2.g1162.t1 1.g1514.t1 2
GE11504-PA CG10904-PA 1
GE25648-PA CG4973-PA 1
GE12276-PA CG10246-PA 1
GE12276-PA CG10247-PA 1
GE12276-PA CG10248-PA 1
GE12276-PA CG9438-PA 1
GE12276-PA CG9438-PB 1
GE12276-PA CG13977-PA 1
GE12276-PA 3.g2434.t1 2
GE12276-PA 1.g1032.t1 4
GE12276-PA CG16761-PA 30
GE16332-PA CG4865-PA 1
1.g1301.t1 0.g1524.t1 1
1.g1301.t1 CG33115-PA 2
1.g1301.t1 CG16873-PA 3
GE13406-PA CG6750-PA 1
GE26103-PA 3.g1369.t1 1
GE15745-PC CG1444-PA 1
GE16531-PA CG3719-PA 1
GE16531-PA CG8517-PA 2
2778.g957.t1 3.g1311.t1 1
2778.g957.t1 CG5436-PA 1
2778.g957.t1 CG7756-PA 1
2778.g957.t1 CG4264-PA 1
2778.g957.t1 CG8937-PA 1
2778.g957.t1 CG4147-PA 2
GE20910-PA 2.g852.t1 2
GE20910-PA CG7076-PA 3
GE20910-PA CG2345-PA 4
GE20910-PA CG15006-PA 4
GE20910-PA CG1327-PA 5
GE20910-PA 2.g1912.t1 6
GE20910-PA 3.g238.t1 6
GE17778-PA CG12665-PA 1
GE20958-PA CG33166-PB 1
GE20958-PA 2.g149.t1 1
GE20958-PA 2.g150.t1 2
GE20958-PA CG1004-PA 3
6417.g2694.t1 CG5047-PA 1
GE13480-PB CG8889-PA 1
GE13480-PA CG8889-PA 1
GE22060-PA CG4120-PA 1
GE22060-PA 2.g1842.t1 1
GE22060-PA CG11821-PA 2
GE22060-PA CG33503-PA 4
GE22060-PA CG14680-PA 5
GE16025-PA CG11679-PA 1
GE20691-PA 2.g363.t1 1
GE20691-PA CG11526-PB 1
GE20755-PA CG43078-PA 1
GE20755-PA 2.g891.t3 1
GE22796-PA CG30357-PA 1
GE22796-PA CG30357-PB 1
GE22796-PA CG14767-PB 1
GE22796-PA CG12857-PA 2
GE22796-PA CG10155-PC 3
293.g115.t1 16052.g1599.t1 1
293.g115.t1 3640.g358.t1 3
GE12123-PA 1.g1664.t1 1
GE12123-PA 6.g1170.t1 3
GE12123-PA CG7902-PA 3
GE12123-PA 6.g1169.t1 3
GE12123-PA CG7937-PA 4
GE12123-PA 2.g1470.t1 5
GE25712-PA CG14001-PA 1
GE25712-PA 2.g457.t1 3
GE25712-PA 6.g359.t6 4
GE25712-PA 6.g359.t5 4
GE25712-PA CG3632-PA 7
GE20617-PA CG15019-PA 1
GE13326-PA 1.g2059.t1 2
GE16421-PA 6.g393.t1 2
GE16421-PA CG3622-PA 3
2.g347.t3 0.g1976.t1 2
2.g347.t3 CG16772-PA 2
GE16959-PA CG3073-PA 1
1936.g665.t1 5306.g514.t1 7
GE21269-PB CG5288-PA 1
1.g177.t1 0.g78.t2 5
GE24959-PA CG2698-PA 1
GE24959-PA 3.g359.t1 1
0.g1696.t1 CG3889-PA 1
0.g1696.t1 CG3893-PA 2
GE12556-PA CG6197-PA 1
GE12556-PA CG3193-PA 2
GE11631-PF CG15614-PA 1
GE11631-PE 1.g1255.t1 1
GE11631-PE CG15614-PA 1
GE11631-PE CG6518-PA 1
GE11631-PE 6.g828.t2 4
GE11631-PE CG42783-PA 6
GE11631-PE 6.g828.t1 7
GE11631-PE 2.g584.t1 9
GE11631-PE CG10539-PA 9
GE11631-PE 2.g1560.t1 11
GE11631-PE 3.g1389.t1 21
GE11631-PE CG8203-PA 29
GE15105-PA CG34447-PA 1
GE15105-PA CG6283-PA 12
GE15105-PA CG17192-PA 12
GE24898-PA CG1943-PA 1
GE21109-PA CG13905-PA 1
GE14421-PA CG3511-PA 1
GE14421-PA CG10907-PA 4
GE11861-PA 1.g1900.t1 1
GE11861-PA 1.g1900.t2 1
GE17802-PA CG42797-PA 1
GE17813-PA CG2045-PA 1
GE17813-PA 3.g1958.t1 5
GE17813-PA CG3505-PA 7
GE17813-PA CG9733-PA 10
GE17813-PA 1.g526.t1 11
GE17813-PA CG10161-PA 12
GE17813-PA CG9372-PA 16
GE17813-PA CG8586-PA 17
GE17813-PA CG30287-PA 18
GE17813-PA CG12386-PA 19
GE17813-PA CG12387-PA 21
GE12021-PA 1.g1525.t1 1
GE12021-PA CG15112-PF 1
GE12021-PA 1.g1525.t2 1
GE12021-PA CG10155-PB 2
GE12872-PB 0.g1301.t2 1
GE12872-PB 0.g1301.t1 1
GE12872-PB CG4881-PA 2
GE18335-PA CG7149-PA 1
GE18335-PA CG33116-PA 2
GE16507-PA CG14814-PB 1
GE16507-PA CG14814-PA 1
GE16507-PA 6.g247.t2 2
GE16507-PA CG2694-PA 2
GE16507-PA 6.g247.t1 2
4.g95.t1 3.g683.t1 1
4.g95.t1 CG33520-PB 1
4.g95.t1 CG12320-PA 1
4.g95.t1 CG9638-PA 2
GE18239-PA CG8846-PA 1
GE12386-PA CG34230-PA 1
GE21005-PA CG32483-PA 1
GE21005-PA CG3344-PA 1
GE21005-PA CG31823-PA 2
GE17292-PA 6.g782.t1 1
GE17292-PA CG1554-PA 1
GE17292-PA CG17209-PC 1
GE17292-PA CG8544-PE 2
GE17292-PA CG10122-PA 3
GE26173-PA CG4181-PA 1
GE26173-PA CG10045-PA 5
GE26173-PA 1.g1434.t1 13
GE26173-PA CG17525-PA 14
GE18209-PC CG3524-PA 1
GE18209-PC CG3523-PA 1
GE18209-PC 14079.g1374.t1 2
GE18209-PC CG12170-PA 4
GE10392-PA CG10370-PA 1
GE10392-PA CG2241-PA 4
GE10392-PA 0.g1404.t1 8
3.g532.t1 6.g1010.t3 1
3.g532.t1 6.g1010.t2 1
3.g532.t1 6.g1010.t1 1
3.g532.t1 6.g1010.t4 1
GE23677-PF 3.g2329.t4 1
GE23677-PF 3.g2329.t2 1
GE23677-PF 3.g2329.t1 1
GE23677-PF CG31082-PA 1
GE23677-PF CG1725-PM 2
GE23677-PG 3.g2329.t3 1
GE23677-PG 3.g2329.t1 1
GE23677-PG CG10255-PA 2
GE23677-PG CG1484-PA 4
GE23677-PG CG9611-PB 5
GE23677-PG CG7509-PA 10
GE23677-PD 3.g2329.t4 1
GE23677-PD 3.g2329.t2 1
GE23677-PD 3.g2329.t1 1
GE23677-PD CG31082-PA 1
GE23677-PD CG1725-PM 2
GE23677-PD 1.g1736.t1 3
GE13685-PA CG9874-PA 1
GE13685-PA CG7562-PA 2
3.g251.t1 CG13316-PD 1
3.g251.t1 6.g285.t1 1
GE23677-PC 3.g2329.t4 1
GE23677-PC 3.g2329.t2 1
GE23677-PC 3.g2329.t1 1
GE23677-PC CG31082-PA 1
GE23677-PC CG1725-PM 2
GE23677-PC 1.g1736.t1 3
GE24159-PA CG2922-PA 1
GE24159-PA CG2922-PB 1
GE14453-PA 1.g2276.t1 1
GE16550-PA CG11638-PA 1
GE16550-PA CG13898-PA 8
GE25459-PA CG1158-PA 1
GE25459-PA CG15257-PA 3
4.g2116.t1 CG11856-PA 1
4.g2116.t1 CG11875-PA 2
GE19007-PA 0.g576.t1 1
GE19007-PA CG8224-PA 2
GE19007-PA CG1891-PA 3
GE19007-PA CG1891-PB 3
GE19007-PA CG7904-PA 4
GE19007-PA 3.g1867.t1 7
GE17418-PA CG4887-PA 1
GE17418-PA CG4896-PB 1
GE17418-PA CG4896-PC 1
GE17547-PA 6.g511.t3 1
GE21396-PA CG1134-PA 1
2.g36.t2 CG12050-PA 1
2.g36.t2 CG33510-PA 1
2.g36.t2 0.g2067.t1 1
2.g36.t2 0.g2069.t1 2
786.g267.t1 15591.g1549.t1 6
GE21868-PA CG7248-PA 1
GE21868-PA 2.g549.t1 2
GE21473-PA CG7499-PA 1
GE15013-PA 0.g314.t1 1
GE15013-PA CG3131-PB 1
GE15013-PA 0.g1816.t1 9
GE14123-PA 1.g1124.t1 1
GE14123-PA CG33464-PA 1
GE12041-PB CG11961-PA 1
GE12041-PB CG10062-PA 1
GE12041-PB CG9416-PA 1
GE12041-PB CG30047-PA 1
GE12041-PB CG10051-PA 1
GE12041-PB 1.g759.t2 1
GE12041-PB CG30043-PA 1
GE12041-PB CG30043-PB 1
GE12041-PB CG10073-PA 1
GE12041-PB 1.g761.t1 1
GE12041-PB 1.g759.t1 1
GE23338-PA CG15553-PA 1
GE23338-PA CG8008-PA 1
GE23338-PA 2.g1642.t1 5
GE24998-PA CG16791-PA 1
GE24998-PA 3.g397.t1 1
GE24998-PA 3.g397.t2 1
GE24998-PA 3.g396.t1 2
GE17410-PA CG9034-PA 1
GE17410-PA 6.g641.t1 2
4.g1566.t1 CG12499-PA 1
4.g1566.t1 3.g1820.t1 1
3.g511.t1 6.g989.t1 1
3.g511.t1 6.g990.t1 2
3.g511.t2 6.g989.t1 1
3.g511.t2 6.g990.t1 2
GE12470-PA 1.g789.t1 1
GE12470-PA 1.g789.t2 1
GE12470-PA CG8422-PA 2
GE12470-PA 1.g992.t1 3
4.g1572.t2 3.g1828.t1 1
4.g1572.t2 5240.g513.t1 3
GE12470-PB 1.g789.t1 1
GE12470-PB 1.g789.t2 1
GE12470-PB CG4395-PA 4
GE16986-PC 6.g168.t2 1
GE16986-PC 6.g168.t1 1
GE16986-PC CG4322-PB 1
GE16986-PC CG4313-PA 2
GE16986-PC CG3171-PA 2
GE12371-PA CG34228-PA 1
6022.g2001.t1 0.g2133.t1 1
6022.g2001.t1 0.g2133.t2 1
3.g1192.t2 6.g726.t1 1
3.g1192.t2 CG5675-PC 1
3.g1192.t2 CG12991-PA 1
3.g1192.t1 6.g726.t1 1
3.g1192.t1 CG5675-PC 1
3.g1192.t1 CG12991-PA 1
GE12727-PA 0.g1818.t2 1
GE12727-PA 0.g1818.t1 1
GE12727-PA 6.g843.t1 4
GE12727-PA 0.g1325.t1 6
GE12727-PA CG5411-PA 7
GE24911-PA CG2520-PB 1
GE24911-PA CG2520-PA 1
GE23375-PA CG2241-PA 1
GE23375-PA CG1489-PA 1
GE23375-PA CG7257-PA 3
GE23375-PA CG10370-PA 4
GE23375-PA CG1341-PA 4
GE23375-PA CG5776-PA 8
GE12178-PA CG9450-PA 1
GE15544-PA CG10869-PA 1
GE15544-PA 0.g166.t1 1
GE15544-PA CG31935-PA 1
GE15544-PA 0.g167.t1 1
GE16334-PA CG32775-PA 1
GE16334-PA 0.g1054.t1 3
0.g1231.t1 CG7341-PA 1
0.g1231.t1 CG14527-PA 1
0.g1231.t1 CG14526-PA 1
0.g1231.t1 CG32195-PA 1
0.g1231.t1 CG10513-PA 14
0.g1231.t1 3.g180.t1 16
0.g1231.t1 CG31288-PA 19
GE17173-PA CG5877-PA 1
GE17173-PA 6.g974.t1 1
GE13840-PA CG16926-PA 1
4.g825.t3 CG10345-PA 1
4.g825.t3 CG14904-PB 2
4.g825.t3 CG14904-PA 2
4.g825.t3 CG3829-PA 4
4.g825.t3 CG7000-PA 8
GE16437-PA CG14434-PA 1
GE23493-PA CG6593-PA 1
GE23493-PA CG5650-PA 1
GE23493-PA CG9156-PA 1
GE23493-PA CG10138-PA 2
GE16762-PA CG3977-PA 1
GE16762-PA CG15551-PA 2
6560.g2831.t1 CG12591-PA 1
6560.g2831.t1 CG12591-PB 1
6560.g2831.t1 CG31361-PB 3
6560.g2831.t1 3.g1287.t2 5
GE22548-PA CG3893-PA 1
GE17628-PA CG4789-PE 1
GE17628-PA 6.g1131.t2 1
GE17628-PA CG4805-PD 1
6560.g2831.t2 CG12591-PA 1
6560.g2831.t2 CG12591-PB 1
6560.g2831.t2 CG31361-PB 3
6560.g2831.t2 3.g1287.t2 5
GE13075-PA CG7637-PA 1
4026.g1335.t1 15513.g1537.t1 3
GE13539-PA 0.g1199.t1 1
GE13539-PA CG30194-PB 1
GE13539-PA CG30194-PA 1
GE13539-PA CG3394-PA 1
3.g489.t1 6.g966.t1 1
3.g489.t1 6.g966.t2 1
3.g489.t1 6.g966.t3 1
GE11934-PA 6779.g657.t1 3
GE10410-PA CG31040-PA 1
GE21440-PA CG32250-PA 1
GE21440-PB CG32251-PA 1
GE21440-PB CG32250-PA 1
GE19994-PA CG17166-PA 1
GE19994-PA CG5353-PA 2
4026.g1337.t1 5747.g558.t1 3
GE18638-PA CG6108-PC 1
GE18638-PA CG6108-PB 1
GE18638-PA CG6108-PA 1
GE18638-PA CG6043-PN 2
GE18638-PC CG6108-PC 1
GE18638-PC CG6108-PB 1
GE18638-PC CG6108-PA 1
GE20038-PA 2.g1393.t1 1
GE20038-PA CG17359-PA 1
GE20038-PA CG5249-PB 6
GE20038-PA CG5249-PA 6
GE20038-PA CG8319-PA 7
GE20038-PA CG11924-PA 7
GE20038-PA 0.g533.t2 7
GE20038-PA 3.g295.t1 9
GE20038-PA 1.g68.t1 10
GE20038-PA CG3407-PA 10
GE20038-PA CG3743-PB 11
GE20038-PA CG6813-PA 11
GE20038-PA CG6689-PA 12
GE20038-PA 3.g1399.t1 12
GE20038-PA CG4148-PA 13
GE20038-PA CG11695-PA 14
GE20038-PA 6.g784.t1 14
GE13080-PC CG12338-PA 1
GE13080-PC 1.g590.t1 2
GE13080-PC CG4921-PA 9
GE18638-PD CG6108-PC 1
GE18638-PD CG6108-PB 1
GE18638-PD CG6108-PA 1
GE18975-PA CG8965-PA 1
GE18975-PA CG8965-PB 1
GE24273-PA CG4154-PA 1
GE24273-PA CG14886-PA 2
GE24273-PA CG5712-PA 12
GE24273-PA CG17176-PB 13
GE24273-PA CG17176-PC 13
GE24262-PA CG33332-PA 1
GE20387-PA CG32369-PA 1
GE15430-PA CG32695-PA 1
GE18739-PA CG8506-PA 1
GE16479-PA CG32751-PA 1
GE16479-PA CG32754-PA 1
GE16479-PA 6.g439.t1 3
GE19704-PA CG4365-PA 1
GE19704-PA 1.g656.t1 2
GE19704-PB CG4365-PA 1
GE19704-PB 1.g656.t1 2
GE25112-PA CG4583-PA 1
1.g920.t1 CG34124-PA 1
GE15438-PB 6.g680.t1 1
GE15438-PB 6.g680.t2 1
GE15438-PB 3.g1986.t1 4
GE14759-PA CG3702-PA 1
GE14759-PA CG4332-PA 2
GE15438-PA 6.g680.t2 1
GE15438-PA 6.g680.t1 1
GE15438-PA 3.g1986.t1 4
GE18528-PA 0.g1307.t1 1
GE12310-PA CG10110-PA 1
GE19959-PA 2.g1835.t4 1
GE19959-PA CG18233-PE 1
GE19959-PA 2.g1835.t6 1
GE19959-PA CG34345-PA 4
GE19959-PA CG9726-PA 13
GE19959-PA CG9720-PA 13
GE19959-PA 3.g2736.t1 15
GE24399-PB 1.g123.t1 1
GE20640-PA CG18676-PA 1
GE20640-PA CG15003-PA 2
GE24399-PA 1.g123.t1 1
GE24399-PA CG4576-PB 2
GE24399-PA CG33337-PB 7
GE24399-PA CG13325-PA 8
GE24399-PA 1.g2198.t1 8
GE24399-PA CG11353-PA 10
GE13965-PA CG12298-PA 1
GE13965-PA CG1258-PA 2
GE11576-PA CG3493-PA 1
4.g84.t1 3.g693.t1 1
GE11184-PA CG12375-PA 1
GE14375-PA CG42309-PB 2
GE13575-PB CG34379-PD 1
GE13575-PB 1.g987.t1 1
GE13575-PB 1.g987.t2 1
GE13575-PB 1.g987.t3 1
GE18806-PA CG9494-PA 1
GE18806-PA CG9033-PB 2
GE13575-PD CG34379-PD 1
GE13575-PD 1.g987.t1 1
GE13575-PD 1.g987.t2 1
GE13575-PD 1.g987.t3 1
GE13575-PE 1.g987.t3 1
GE13575-PE CG34379-PD 1
GE13575-PE 1.g987.t1 1
GE13575-PE 1.g987.t2 1
GE13575-PF 1.g987.t3 1
GE13575-PF CG34379-PD 1
GE13575-PF 1.g987.t2 1
GE13575-PF 1.g987.t1 1
GE13575-PG 1.g987.t3 1
GE13575-PG CG34379-PD 1
GE13575-PG 1.g987.t1 1
GE13575-PG 1.g987.t2 1
GE13378-PA CG4679-PA 1
GE11808-PA CG5065-PA 1
GE11808-PA 1.g2282.t1 3
GE11808-PA 1.g2282.t2 3
GE11808-PA CG13091-PA 8
4.g996.t1 3.g1134.t1 1
4.g996.t1 CG12950-PA 2
GE19232-PA CG8269-PA 1
GE17002-PA CG14817-PA 1
GE22214-PA CG12929-PA 1
3409.g1171.t1 7923.g766.t1 1
GE21183-PA CG13921-PA 1
GE15783-PA CG33962-PA 1
GE15783-PA 6.g601.t3 2
GE17710-PA CG7135-PA 1
GE17710-PA CG9498-PA 4
GE17710-PA CG31104-PA 8
GE17710-PA CG11893-PA 8
GE21433-PA 2.g469.t1 1
GE10430-PA CG7610-PA 1
1.g769.t2 CG6388-PA 1
1.g769.t2 CG6405-PA 1
1.g769.t1 CG6388-PA 1
1.g769.t1 CG6405-PA 1
GE17950-PA 6.g1429.t1 1
GE18587-PA CG6405-PA 1
GE24172-PA CG31256-PA 1
GE24172-PA 3.g740.t1 1
GE24172-PA 3.g738.t1 2
GE22049-PA 2.g1481.t2 1
GE22049-PA 2.g1481.t3 1
GE22049-PA CG6854-PC 1
GE22049-PA 2.g1481.t1 1
GE25518-PA CG7957-PA 1
GE25518-PA 3.g688.t1 1
GE11627-PA CG3501-PA 1
6434.g2711.t1 CG10585-PA 1
6228.g2397.t1 CG9655-PA 1
6228.g2397.t1 CG18445-PA 2
GE10869-PA 3.g2712.t1 1
1.g116.t1 0.g115.t1 1
1.g116.t1 0.g296.t1 2
GE21024-PA CG13884-PA 1
GE24418-PA 3.g1113.t1 1
GE11825-PA 1.g1243.t1 1
GE11825-PA CG5935-PB 1
1.g397.t1 0.g486.t1 1
1.g397.t1 CG9976-PA 3
1.g397.t1 0.g196.t1 7
2.g572.t1 CG30045-PA 1
2.g572.t1 CG8505-PA 2
2.g572.t1 CG18349-PA 6
2.g572.t1 CG32405-PA 8
2.g572.t1 2.g623.t1 9
2.g572.t1 3284.g320.t1 10
2.g572.t1 2.g631.t1 10
2.g572.t1 2.g625.t1 10
2.g572.t1 2.g626.t1 10
GE19882-PA CG13030-PA 1
GE19882-PA CG9949-PA 2
GE12872-PA 0.g1301.t1 1
GE12872-PA 0.g1301.t2 1
GE12872-PA CG4881-PA 2
GE15968-PA CG9946-PA 1
GE14084-PA 1.g1176.t1 1
GE14084-PA CG15707-PA 1
GE24653-PA CG6612-PA 1
GE24653-PA CG3140-PA 2
3.g870.t1 CG42704-PA 1
3.g870.t1 6.g537.t1 1
GE17730-PA 6.g1254.t1 1
GE19270-PA CG1975-PA 1
GE19270-PB CG1975-PA 1
GE13648-PA CG31641-PB 2
GE21917-PC CG10975-PA 1
GE14409-PA 1.g2205.t1 1
GE12945-PA 0.g2112.t1 1
GE23800-PA CG12558-PA 1
GE23800-PA CG14405-PA 7
GE11829-PA CG6429-PA 1
2248.g785.t1 1826.g169.t1 1
GE23716-PA CG5815-PA 1
GE25966-PA CG8301-PA 1
GE25966-PA CG31670-PA 10
GE25966-PA 3.g669.t1 12
GE25966-PA CG7987-PA 12
GE25966-PA CG8643-PA 12
GE25966-PA 6.g784.t1 12
GE25966-PA CG2129-PA 13
GE25966-PA CG1602-PA 13
GE25966-PA CG15073-PA 13
GE25966-PA CG10021-PD 14
GE25966-PA 0.g442.t1 14
GE25966-PA CG2889-PA 14
GE25966-PA CG11695-PA 14
GE25966-PA 3.g1358.t1 14
GE25966-PA 2.g1393.t1 14
GE23312-PA CG30372-PA 1
GE23312-PA CG6742-PA 2
GE23312-PA 0.g1514.t1 3
GE23312-PA CG8243-PA 4
GE16180-PA CG4349-PA 1
GE16180-PA CG4353-PA 1
GE16180-PA CG4349-PB 1
GE16180-PA CG12244-PA 3
GE16180-PA CG7717-PA 9
GE16180-PA CG7717-PB 9
GE23772-PA CG17985-PA 1
GE23772-PA CG1341-PA 2
GE16711-PA 6.g138.t1 1
GE19373-PA CG4965-PA 1
GE19373-PA CG1395-PA 2
GE13193-PA CG15160-PA 1
GE13193-PA 0.g1819.t2 1
GE13193-PA 0.g1819.t1 1
GE13193-PA CG9018-PA 2
GE13193-PB 0.g1819.t1 1
GE13193-PB CG15160-PA 1
GE13193-PB 0.g1819.t2 1
GE13193-PB CG9018-PA 2
GE12595-PA 0.g2009.t1 1
GE10313-PA CG6937-PA 1
GE10313-PA 3.g1846.t1 1
GE14857-PA 0.g407.t1 1
GE14857-PA 0.g407.t2 1
GE16009-PA CG9066-PA 1
GE17451-PA CG5001-PA 1
GE17451-PA CG10578-PA 2
GE17451-PA CG8863-PB 4
GE17451-PB CG5001-PA 1
GE17451-PB CG10578-PA 2
GE18813-PA 0.g999.t1 1
GE18813-PA 0.g998.t1 1
GE18813-PA CG18088-PA 1
GE18813-PA CG9988-PA 1
GE18813-PA CG15695-PA 5
GE18813-PA CG14731-PA 9
GE10261-PA CG13410-PA 1
GE12192-PA 1.g1768.t1 1
GE12192-PA 1.g1768.t2 1
GE12192-PA CG15666-PA 1
GE12192-PA CG31244-PA 2
GE21972-PA CG10732-PA 1
GE16866-PA CG32774-PA 1
GE16068-PA CG9091-PA 1
GE16068-PA CG9873-PA 2
GE13507-PA CG13196-PA 1
GE23673-PA 1.g232.t1 1
GE23673-PA 1.g232.t2 1
GE17597-PA CG4147-PA 1
GE17597-PA CG4264-PA 1
GE17597-PA CG8937-PA 1
GE17597-PA CG5436-PA 1
GE17597-PA 3.g1311.t1 1
GE17597-PA CG7756-PA 1
GE17597-PA CG8542-PA 1
GE17597-PA CG6603-PA 4
GE17597-PA CG7182-PA 6
3.g1280.t1 CG17596-PJ 1
3.g1280.t1 CG17596-PG 1
3.g1280.t1 CG6297-PA 3
3.g1280.t1 0.g1057.t1 10
3.g1280.t1 6.g828.t2 11
3.g1280.t1 1.g455.t1 14
3.g1280.t1 1.g455.t4 14
GE18280-PA CG2969-PA 1
GE18280-PA 0.g16.t1 1
GE18280-PA CG3164-PC 1
GE18280-PA CG31689-PA 8
GE11470-PB CG9008-PA 1
GE11470-PB CG9008-PB 1
GE11470-PB CG9008-PC 2
GE24662-PA CG6567-PB 1
GE24662-PA CG18815-PA 2
GE24662-PA CG18815-PB 2
GE21392-PA CG1130-PA 1
GE21392-PA 2.g414.t1 1
GE21392-PA CG14985-PA 2
GE21392-PA CG1454-PA 11
GE21392-PA CG3407-PA 11
GE21392-PA 3.g295.t1 13
GE21392-PA CG17568-PA 13
GE21392-PA 2.g1393.t1 13
GE21392-PA CG10267-PA 13
GE21392-PA 1.g68.t1 13
GE13829-PB 1.g1596.t1 1
GE13829-PB CG13873-PB 2
GE13829-PB 1.g1597.t1 2
4.g508.t1 3.g1634.t1 1
GE13829-PA 1.g1596.t1 1
GE22309-PA CG7169-PA 1
GE22309-PA CG3991-PD 2
GE22309-PA 1.g863.t1 2
GE15280-PB CG4233-PA 1
GE15280-PB 1.g1157.t1 2
GE15280-PB CG8430-PB 2
GE13104-PA CG4455-PA 1
6144.g2215.t1 2.g1995.t1 1
6144.g2215.t1 2.g1997.t1 1
GE12300-PA CG12864-PA 1
GE12300-PA 1.g1006.t1 1
GE16747-PA CG4574-PD 1
GE16747-PA 0.g45.t1 1
GE16747-PA 0.g45.t2 1
GE16747-PA 0.g45.t3 1
GE16747-PA 0.g45.t4 1
GE16747-PA 0.g45.t5 1
GE16747-PA 6.g323.t1 2
GE16747-PA 6.g323.t2 2
7599.g3495.t1 14695.g1449.t1 4
GE13394-PA CG17724-PA 1
GE13394-PA 1.g869.t1 1
GE26155-PA CG3532-PA 1
GE16778-PA CG4557-PA 1
GE21992-PA CG8947-PA 1
GE10569-PA CG3361-PA 1
GE24313-PA CG30157-PA 1
GE24313-PA 2.g1522.t1 2
GE10769-PA CG31357-PA 1
GE11387-PA 1.g2300.t1 1
GE11387-PA CG3388-PA 2
GE11387-PA 3.g1724.t1 4
GE11387-PA 4.g41.t2 5
GE11387-PA 3.g686.t1 11
GE22367-PB CG10587-PA 1
GE22367-PB CG11037-PA 2
GE22367-PB CG3650-PA 4
GE22367-PB 2.g778.t1 9
GE22367-PB CG6041-PA 10
GE22367-PB CG10663-PB 13
GE22367-PB CG10663-PA 13
GE22367-PB 3.g920.t1 14
GE22367-PB CG30371-PA 16
GE22367-PB 0.g242.t1 16
GE14543-PA CG5229-PA 1
GE14543-PA CG6121-PA 2
GE25246-PA CG34003-PA 1
GE14000-PA CG4071-PA 1
GE16468-PA CG12219-PA 1
GE24285-PA CG4299-PA 1
GE24285-PA 3.g975.t1 1
GE12255-PA CG8094-PA 1
GE15058-PA 0.g292.t1 1
GE24732-PA CG4103-PA 1
GE15548-PA CG5988-PB 1
GE15548-PA 6.g1232.t1 1
GE15548-PA CG5993-PB 2
2740.g945.t1 CG1112-PA 1
2740.g945.t1 CG1112-PB 1
2740.g945.t1 CG6917-PA 17
2740.g945.t1 CG17148-PA 18
2740.g945.t1 CG8424-PC 19
GE12382-PA CG34229-PA 1
GE25688-PA CG33094-PB 1
GE25688-PA CG31223-PA 1
GE25113-PC 3.g554.t1 1
GE21295-PA CG6638-PA 1
GE21295-PA 1.g1542.t1 5
GE22141-PA CG31954-PA 17
GE22141-PA CG9564-PA 17
GE22141-PA CG31265-PA 19
GE22141-PA 3.g561.t1 20
GE22141-PA CG31728-PC 21
GE22141-PA 1.g1663.t1 21
GE22141-PA CG4053-PA 21
GE22141-PA CG1299-PA 22
GE22141-PA CG1299-PB 22
GE23442-PA CG6000-PA 1
GE23442-PA CG4456-PA 2
GE16425-PA CG4078-PA 1
GE16425-PA CG4078-PB 1
GE16425-PA CG9433-PA 2
GE16425-PA CG11403-PA 2
1.g1189.t2 CG9144-PA 1
GE25955-PA CG8149-PA 1
GE24388-PA CG9453-PB 1
GE24388-PA 1.g123.t1 1
GE24388-PA CG10913-PA 2
GE24388-PA 0.g913.t1 8
GE10917-PA CG1462-PA 1
GE10917-PA CG16771-PA 3
GE10917-PA CG3292-PA 8
GE24266-PA CG3837-PA 1
GE24266-PA 3.g374.t1 2
GE24266-PA CG10702-PA 3
GE11702-PA CG8175-PA 1
GE21717-PA CG1275-PA 1
GE21717-PA CG8776-PB 2
GE17485-PA CG2257-PA 1
GE17485-PA 6.g1399.t1 7
GE17485-PA CG10682-PA 8
GE17485-PA CG9602-PA 8
GE17485-PA CG7656-PA 9
GE23685-PA CG14243-PA 1
GE23685-PA 3.g2330.t1 6
GE23685-PA 3.g2337.t1 6
GE18650-PA CG6565-PA 1
GE26344-PA CG4287-PA 1
GE18191-PA CG18627-PA 1
GE18191-PA CG3469-PA 2
GE18191-PA 3.g823.t1 3
637.g216.t1 1844.g175.t1 1
637.g216.t1 2596.g248.t1 2
GE24473-PA 3.g1190.t1 1
GE24473-PA CG1307-PA 2
GE26362-PA CG5734-PA 1
GE26362-PA CG32758-PB 2
GE26362-PA CG32758-PA 2
GE18331-PA CG7111-PA 1
GE18331-PA CG30116-PC 6
GE18331-PA 2.g1062.t1 6
GE18331-PA CG6699-PA 7
GE18331-PA CG13956-PA 7
GE18331-PA CG3957-PA 7
2.g1485.t1 1.g1131.t3 1
2.g1485.t1 1.g1131.t4 1
2.g1485.t1 1.g1131.t1 1
GE20181-PA CG11611-PA 1
GE20181-PA 14528.g1428.t1 3
GE20821-PA CG4437-PA 1
GE20821-PA 2.g963.t2 3
GE20821-PA 2.g963.t1 5
GE20821-PA CG8577-PA 6
GE20821-PA CG11709-PA 6
GE20821-PA 17774.g1747.t1 6
GE20821-PA CG14704-PB 7
GE20509-PA CG18778-PA 1
4.g1178.t2 CG4898-PG 1
4.g1178.t2 CG4898-PB 1
4.g1178.t2 CG4898-PC 1
4.g1178.t2 CG4898-PE 1
4.g1178.t2 CG4898-PD 1
4.g1178.t2 CG4898-PF 1
GE16073-PA CG3018-PA 1
GE16073-PA CG7656-PA 5
GE16073-PA 6.g1399.t1 8
GE16073-PA CG2257-PA 9
GE12285-PA CG10202-PA 1
GE12285-PA CG8073-PA 1
3.g1267.t1 1.g16.t1 1
3.g1267.t1 9523.g915.t1 2
3.g1267.t1 843.g90.t1 14
3.g234.t1 6.g323.t3 1
3.g234.t1 6.g323.t1 1
3.g234.t1 6.g323.t2 1
3.g234.t1 0.g45.t1 2
3.g234.t1 CG4574-PD 3
GE17478-PA CG17982-PA 1
3.g234.t2 6.g323.t3 1
3.g234.t2 6.g323.t1 1
3.g234.t2 6.g323.t2 1
3.g234.t2 0.g45.t1 2
3.g234.t2 CG4574-PD 3
7180.g3119.t1 1844.g175.t1 1
GE24007-PA CG17141-PA 1
0.g769.t2 CG12002-PA 1
0.g769.t2 CG12002-PB 1
0.g769.t2 4.g31.t7 9
0.g769.t2 CG12413-PA 9
0.g769.t2 CG33103-PE 9
0.g769.t2 4.g31.t8 9
0.g769.t1 CG12002-PA 1
0.g769.t1 CG12002-PB 1
0.g769.t1 4.g31.t7 9
0.g769.t1 CG12413-PA 9
0.g769.t1 CG33103-PE 9
0.g769.t1 4.g31.t8 9
GE23998-PC 3.g1886.t1 1
GE23998-PC 3.g1886.t2 1
GE12026-PA CG11949-PA 1
GE12026-PA CG11949-PB 1
GE12026-PA 3.g46.t1 2
GE12026-PA CG1228-PA 2
GE12026-PA CG31536-PE 2
GE12026-PA 3.g2820.t1 3
GE12026-PA 3.g2820.t5 3
GE12026-PA 3.g2820.t3 3
GE12026-PA 3.g2820.t4 3
GE12026-PA CG9764-PA 4
GE12026-PA CG5022-PA 5
GE12026-PA CG10701-PB 6
GE13982-PA CG14483-PA 1
4.g2170.t1 CG31120-PA 1
GE23382-PA CG31371-PA 1
GE23382-PA CG9726-PA 2
0.g1694.t1 CG3889-PA 1
0.g1694.t1 CG3893-PA 2
0.g1694.t1 CG4697-PA 3
GE18399-PA CG17375-PA 1
GE12408-PA CG8407-PA 1
GE11523-PA 12319.g1211.t1 1
3297.g1137.t1 16031.g1596.t1 4
3297.g1137.t1 6830.g663.t1 5
GE11532-PA CG4817-PA 1
GE12597-PA CG11012-PA 1
GE12597-PA CG5724-PA 1
GE12597-PA CG5999-PA 1
GE13322-PA CG8085-PA 1
GE13322-PA 1.g952.t2 1
GE13322-PA 1.g952.t1 1
GE13322-PA 3.g129.t3 5
GE13322-PA CG42612-PC 5
3.g1265.t1 18808.g1860.t1 1
GE20499-PA CG10289-PA 1
GE11418-PA CG12196-PA 1
GE12298-PA CG12861-PA 1
GE12298-PA CG2127-PA 4
GE21939-PA CG11262-PA 1
GE21939-PA 0.g538.t3 2
GE21939-PA 0.g538.t1 2
GE21939-PA 0.g538.t2 2
GE21939-PA CG12787-PC 2
3.g523.t1 6.g1002.t1 1
6641.g2875.t1 CG1082-PC 1
6641.g2875.t1 CG1257-PB 1
GE12117-PA CG13422-PA 1
GE12117-PA CG30148-PA 3
1.g326.t2 0.g377.t1 1
1.g326.t2 CG15406-PA 1
1.g326.t2 CG18247-PA 10
1.g326.t2 CG10079-PA 11
1.g326.t2 1.g862.t1 12
1.g326.t2 CG10023-PA 12
1.g326.t2 1.g862.t2 12
1.g326.t2 CG1511-PC 13
1.g326.t2 CG1208-PA 17
1.g326.t2 CG1208-PB 17
1.g1155.t1 CG5366-PA 1
1.g326.t1 0.g377.t1 1
1.g326.t1 CG8222-PC 2
1.g326.t1 CG8222-PB 3
1.g326.t1 CG8222-PD 3
1.g326.t1 CG8222-PG 3
1.g326.t1 CG8222-PF 7
1.g326.t1 CG8222-PE 7
GE11470-PA CG9008-PB 1
GE11470-PA CG9008-PA 1
GE13893-PA 1.g1476.t1 1
GE21163-PA CG12004-PC 1
GE21163-PA 2.g167.t1 1
GE21163-PA CG5850-PA 2
GE21163-PA CG5850-PB 2
GE21163-PB 2.g167.t1 1
GE21163-PB CG12004-PC 1
GE21163-PB CG5850-PA 2
GE21163-PB CG5850-PB 2
1.g1639.t3 1.g455.t4 1
1.g1639.t3 1.g455.t1 1
1.g1639.t3 1.g455.t3 1
1.g1639.t3 1.g455.t2 1
1.g1639.t3 CG10539-PA 9
1.g1639.t3 2.g584.t1 10
1.g1639.t3 CG17596-PJ 14
1.g1639.t2 1.g455.t4 1
1.g1639.t2 1.g455.t1 1
1.g1639.t2 1.g455.t3 1
1.g1639.t2 1.g455.t2 1
1.g1639.t2 2.g1560.t1 12
1.g1639.t2 CG17596-PG 14
1.g1639.t2 CG3051-PA 23
1.g1639.t2 2.g1664.t1 31
1.g1639.t1 1.g455.t4 1
1.g1639.t1 1.g455.t1 1
1.g1639.t1 1.g455.t3 1
1.g1639.t1 1.g455.t2 1
1.g1639.t1 0.g1057.t1 10
1.g1639.t1 CG3051-PA 23
1.g1639.t1 2.g1664.t1 31
GE16993-PA CG3857-PA 1
7789.g3624.t1 10557.g1029.t1 1
7789.g3624.t1 6425.g629.t1 3
7789.g3624.t1 2489.g231.t1 4
GE10771-PA CG10951-PA 1
GE10771-PA CG17256-PA 2
GE10771-PA CG1848-PC 10
GE14427-PA CG3570-PA 1
GE14427-PA CG3570-PB 1
GE21534-PA CG9317-PA 9
GE21534-PA CG6126-PA 12
GE21534-PA CG7458-PA 13
GE15272-PA CG14615-PA 1
GE23504-PA 6.g391.t1 1
GE23504-PA 6.g391.t2 1
GE20370-PC CG13676-PA 1
GE20370-PB CG7487-PA 1
GE20370-PB CG13676-PA 1
GE20370-PB CG7436-PA 1
GE20370-PB CG6920-PA 3
GE20370-PA CG7487-PA 1
GE20370-PA CG13676-PA 1
GE20370-PA CG6920-PA 3
GE22280-PB CG11804-PA 1
7816.g3643.t1 4731.g464.t1 3
7816.g3643.t1 12058.g1184.t1 6
7816.g3643.t1 6547.g636.t1 10
1.g1442.t1 1.g180.t1 1
1.g1442.t1 CG3871-PA 2
4.g1934.t1 CG14262-PA 1
GE10106-PA CG6791-PA 1
GE10106-PA CG1024-PA 2
GE22157-PA CG13728-PA 1
GE19105-PA CG12837-PA 1
GE19105-PA CG12832-PA 2
GE19105-PA CG2374-PA 2
GE19105-PA CG12843-PA 3
GE19105-PA CG12840-PA 6
GE19105-PA CG12845-PA 7
GE12129-PA CG11110-PA 1
GE12129-PA CG9240-PA 2
GE21895-PA CG32100-PA 1
GE16358-PA CG5450-PA 1
GE16358-PA CG8407-PA 2
GE22544-PA CG3893-PA 1
6117.g2182.t4 2.g2265.t1 1
6117.g2182.t4 1.g32.t3 1
6117.g2182.t4 2.g2265.t3 1
6117.g2182.t4 1.g32.t2 1
6117.g2182.t4 2.g2265.t2 1
6117.g2182.t4 1.g32.t1 1
6117.g2182.t4 CG3759-PA 2
6117.g2182.t4 CG32557-PA 3
6117.g2182.t4 3.g2279.t1 4
GE11751-PA CG8416-PB 1
GE11751-PA CG9375-PA 10
GE11751-PA CG1081-PA 11
GE11751-PA CG3870-PA 11
GE11751-PA CG2108-PA 12
GE11751-PA CG1167-PA 12
GE21142-PA CG2469-PA 1
GE21142-PA CG9899-PA 2
GE21142-PA 1.g1986.t1 2
GE16446-PB CG3135-PA 1
GE16446-PB 6.g491.t3 1
GE16446-PB 6.g491.t2 1
GE26153-PA CG12201-PA 1
GE26153-PA CG18347-PA 2
GE26153-PA CG2139-PB 3
GE26153-PA CG2139-PC 3
GE26153-PA CG2139-PA 3
GE26153-PA CG5254-PA 4
GE26153-PA CG3476-PB 8
GE26153-PA CG2616-PA 11
GE22602-PA 2.g2204.t1 1
GE25514-PA CG12357-PA 1
GE16243-PA CG10755-PA 1
GE16243-PA CG14032-PA 11
GE16243-PA 0.g580.t1 12
GE16243-PA CG9081-PB 12
GE16243-PA 0.g617.t1 26
GE16243-PA 1.g732.t1 28
GE16243-PA CG8864-PA 29
GE16243-PA CG10247-PA 31
GE16243-PA CG4373-PA 32
GE17354-PA CG18809-PA 1
GE24636-PA CG6693-PA 1
GE18692-PA CG7968-PA 1
GE18692-PA 0.g1513.t1 2
GE15653-PA CG9703-PA 1
GE15653-PA 0.g1610.t2 2
4.g1491.t1 CG1021-PH 1
4.g1491.t1 3.g211.t1 1
GE19130-PA CG2144-PA 1
GE19130-PA CG12263-PA 2
GE10248-PA CG5920-PA 1
0.g1516.t1 CG33286-PA 1
0.g1516.t1 CG33287-PA 1
0.g1516.t1 CG12983-PA 1
0.g1516.t1 CG12983-PC 2
GE16275-PA 6.g245.t1 2
GE10792-PA CG13623-PA 1
GE24659-PA CG6584-PC 1
GE22314-PA CG7172-PA 1
GE14114-PA 1.g1131.t1 1
GE14114-PA 1.g1131.t4 1
GE14114-PA 1.g1131.t3 1
GE14114-PA 2.g238.t1 2
GE11748-PA 1.g1147.t1 1
GE11748-PA CG10236-PA 8
GE21663-PA CG7986-PA 1
GE21663-PA CG8678-PA 2
GE22456-PA CG8026-PA 1
GE22456-PA CG3476-PB 7
GE22456-PA CG5254-PA 9
GE17578-PB CG1505-PA 1
GE17578-PB CG1502-PA 2
GE17578-PB CG1500-PB 3
GE17578-PB 3.g1077.t1 6
GE17578-PB CG31326-PA 6
GE13815-PA CG9193-PA 1
GE13815-PA CG10262-PA 2
GE20905-PA CG1828-PB 1
GE20905-PA CG1828-PA 1
4.g26.t1 3.g38.t3 1
4.g26.t1 CG17387-PB 1
4.g26.t1 CG14655-PA 1
4.g26.t1 CG30443-PA 4
4.g26.t1 CG1832-PB 5
4.g26.t1 CG3407-PA 6
4.g26.t1 CG11924-PA 6
4.g26.t1 0.g533.t2 6
4.g26.t1 CG8484-PA 6
4.g26.t1 CG5683-PA 6
4.g26.t1 CG30431-PA 9
4.g26.t1 3.g1399.t1 12
4.g26.t1 CG10669-PA 12
GE19430-PA CG7856-PA 1
GE22119-PA 2.g1783.t1 1
GE22119-PA 0.g2128.t2 14
4.g79.t4 3.g697.t2 1
4.g79.t4 3.g697.t1 2
6117.g2168.t1 0.g2133.t1 1
6117.g2168.t1 0.g2133.t2 1
6117.g2168.t1 212.g29.t1 1
6117.g2168.t1 11508.g1121.t1 2
6117.g2168.t1 5662.g552.t1 5
4.g79.t1 3.g697.t1 1
GE13181-PA CG5758-PB 1
GE13181-PA 0.g1797.t1 1
GE24391-PA CG10309-PA 1
GE24391-PA CG11071-PA 5
GE24391-PA 6.g900.t1 5
GE24391-PA CG2932-PA 5
GE24391-PA 2.g1098.t1 7
GE12531-PA CG4716-PA 1
GE12531-PA 1.g890.t1 1
GE12531-PA 1.g891.t1 2
GE14046-PA CG8098-PA 1
GE14046-PA CG8098-PB 1
GE14046-PA CG6978-PA 1
GE14046-PA 1.g1935.t1 7
GE20165-PA CG5906-PA 1
GE20165-PA CG1662-PA 2
GE20165-PA CG32263-PA 4
GE20165-PA 6.g113.t1 5
GE18747-PA CG8349-PA 1
GE18747-PA CG8353-PA 2
GE18747-PA CG8360-PA 3
3.g383.t1 6.g837.t1 1
GE10843-PA CG5320-PA 1
GE10843-PB CG5320-PA 1
GE10843-PB CG4434-PA 2
GE17954-PA CG7263-PA 1
6632.g2869.t1 CG14585-PA 3
GE17954-PB CG7263-PA 1
GE22253-PA CG7650-PA 1
GE22253-PA CG18593-PA 2
4880.g1573.t1 7436.g716.t1 1
4880.g1573.t1 16181.g1618.t1 1
4880.g1573.t1 4.g1.t1 9
GE23337-PA CG11318-PA 1
GE23337-PA CG15556-PA 2
GE20644-PA CG33545-PA 1
GE20644-PA CG33545-PB 1
GE20209-PA 2.g1148.t1 1
GE20209-PA CG4946-PA 3
GE20144-PA 2.g1238.t1 1
6117.g2183.t1 1317.g127.t1 1
GE18409-PA CG11323-PA 1
GE18409-PA CG11201-PB 2
GE18409-PA CG16716-PA 6
GE19971-PA CG6885-PA 1
GE19971-PA CG4216-PA 2
GE19971-PA CG7271-PA 2
GE19971-PA 2.g1834.t1 2
GE24150-PA CG2185-PA 1
GE24150-PA CG9236-PA 4
GE12925-PA 1.g26.t1 1
GE12925-PA 0.g2135.t1 1
GE12925-PA 1.g26.t3 1
GE12925-PA 1.g26.t2 1
GE12925-PA 1.g26.t4 1
GE12925-PA 0.g2118.t3 1
GE12925-PA 0.g2118.t2 1
GE12925-PA 0.g2118.t1 1
GE12925-PA 0.g2102.t1 1
GE12925-PA 0.g2102.t3 1
GE12925-PA 0.g2102.t2 1
GE12925-PA 0.g2103.t1 1
GE12925-PB 1.g26.t1 1
GE12925-PB 0.g2135.t1 1
GE12925-PB 1.g26.t2 1
GE12925-PB 1.g26.t3 1
GE12925-PB 1.g26.t4 1
GE12925-PB 0.g2118.t2 1
GE12925-PB 0.g2118.t3 1
GE12925-PB 0.g2118.t1 1
GE12925-PB 0.g2102.t1 1
GE12925-PB 0.g2102.t3 1
GE12925-PB 0.g2102.t2 1
GE12925-PB 0.g2103.t1 1
GE10256-PA 3.g1775.t1 1
GE10256-PA CG17843-PA 1
GE10256-PA CG6690-PA 2
GE12680-PA CG31800-PA 1
GE12680-PA 0.g1875.t1 2
0.g457.t1 CG14982-PA 1
GE13045-PA CG13216-PA 1
0.g1239.t1 2.g1804.t1 1
0.g1239.t1 2.g1804.t2 1
GE14485-PA 4.g46.t1 1
GE14485-PA CG3445-PA 2
GE14485-PA CG6792-PA 5
GE14485-PA CG31753-PC 6
GE14485-PA CG11071-PA 6
GE14485-PA 6.g900.t1 6
GE14485-PA 0.g1847.t1 6
GE14485-PA 0.g1847.t2 6
GE14485-PA CG10462-PA 7
GE14485-PA 0.g1956.t1 7
GE14485-PA 0.g1956.t2 7
GE14485-PA 2.g1098.t1 7
GE14485-PA CG2932-PA 7
GE22300-PA 2.g2170.t1 1
GE22300-PA CG14568-PA 2
GE12716-PA CG10385-PA 1
GE26199-PA CG5538-PA 1
GE26199-PA 3.g1237.t1 1
513.g184.t1 CG11391-PA 1
513.g184.t1 3.g555.t1 1
513.g184.t1 CG9993-PA 10
3.g630.t1 CG13012-PA 1
4.g1472.t1 CG15592-PA 1
GE25470-PA CG1064-PA 1
GE16743-PB CG3823-PA 1
GE16743-PB 6.g454.t1 1
GE16743-PB CG3191-PA 2
GE16743-PB CG3091-PA 3
GE16743-PB CG11550-PA 5
GE10076-PA CG6965-PA 1
GE16743-PA CG3823-PA 1
GE16743-PA 6.g454.t1 1
GE16743-PA CG3191-PA 2
GE16743-PA CG3091-PA 3
GE16743-PA CG11550-PA 5
GE15450-PA 6.g669.t2 1
GE15450-PA 6.g669.t1 1
GE15450-PA 1.g312.t1 1
GE15450-PA CG33087-PC 1
GE15450-PA 1.g312.t2 1
GE15450-PA 1.g312.t4 1
GE15450-PA 1.g312.t3 1
GE15450-PA 3.g2257.t2 3
GE15450-PA 3.g2257.t3 4
GE13825-PA CG16898-PA 1
GE13825-PA 0.g1098.t1 1
GE13825-PA 3.g2187.t1 3
GE13825-PA CG11878-PA 4
GE13825-PA CG10675-PA 17
GE13825-PA 3.g2199.t1 21
GE25543-PA CG14305-PC 1
GE25543-PA CG9222-PA 2
GE25543-PA CG12306-PA 11
GE25543-PA CG8866-PA 11
GE25543-PA CG9374-PA 12
GE25543-PA CG11709-PA 14
GE25543-PA CG1594-PA 16
GE25543-PA 6.g240.t1 17
GE25543-PA 6.g240.t2 17
GE25543-PA 6.g1325.t2 17
GE25543-PA 6.g1325.t1 17
GE25543-PA CG14217-PF 17
GE23587-PA 3.g2187.t1 1
GE23587-PA 3.g2186.t1 1
GE23587-PA CG11878-PA 1
GE23587-PA 3.g2184.t1 1
GE23587-PA 3.g2185.t1 2
GE23587-PA CG9497-PA 12
GE23587-PA CG31099-PA 17
6223.g2388.t1 CG14183-PA 1
6223.g2388.t1 CG14184-PB 1
GE24941-PA CG10086-PA 1
GE17279-PA 6.g1100.t2 1
GE17279-PA 6.g1100.t1 1
GE17279-PA 6.g1100.t4 1
GE17279-PA 6.g1100.t3 1
GE17279-PB 6.g1100.t1 1
GE17279-PB 6.g1100.t2 1
GE17279-PB 6.g1100.t3 1
GE17279-PB 6.g1100.t4 1
3.g99.t2 6.g825.t1 1
3.g99.t2 6.g825.t2 1
3.g99.t2 2.g2211.t1 1
3.g99.t2 2.g2211.t2 1
3.g99.t2 6.g825.t3 3
3.g99.t2 CG2086-PB 7
GE12638-PA CG10263-PA 1
GE11535-PB 1.g2075.t7 1
GE11535-PB 1.g2075.t8 1
GE11535-PB 1.g2075.t4 1
GE11535-PB 1.g2075.t5 1
GE11535-PB 1.g2075.t2 1
GE13226-PA CG10470-PA 1
GE18950-PA CG9140-PA 1
GE18950-PA CG11423-PA 1
GE18950-PA 1.g1345.t1 1
GE18950-PA CG8102-PB 2
GE23977-PA CG13829-PA 1
GE19245-PA CG13747-PA 1
GE10244-PA CG6637-PA 1
GE23541-PA CG17853-PA 1
GE23541-PA 1.g257.t1 1
GE23541-PA CG17226-PA 6
1.g43.t1 CG2699-PA 1
GE10213-PA 3.g201.t1 1
GE10213-PA CG7199-PA 6
GE10213-PA 1.g549.t1 7
GE10213-PA 2.g2096.t1 8
GE24690-PB CG6303-PD 1
GE24690-PB CG6303-PE 1
GE24690-PB CG6303-PA 1
GE24690-PB CG6303-PB 1
GE24690-PB CG6303-PC 1
GE24690-PB 3.g1959.t1 2
3.g416.t1 6.g883.t1 1
3.g416.t1 CG32633-PA 1
3.g416.t1 CG32631-PA 2
GE25120-PA CG16718-PA 1
GE25120-PA CG16718-PC 1
GE25120-PA CG16718-PB 1
GE25120-PA CG10353-PA 1
GE25120-PA CG10353-PB 1
GE25120-PA CG10353-PC 1
GE25120-PA CG6938-PA 1
GE25120-PA CG9703-PA 3
GE19324-PA CG2331-PC 1
GE19324-PA CG12134-PA 1
GE19324-PA CG12134-PB 1
GE19324-PA CG5776-PA 2
GE19324-PA CG9475-PA 9
GE19324-PA CG1341-PA 11
GE11268-PA CG3753-PA 1
GE11268-PA CG3753-PB 1
5779.g1847.t1 6.g163.t1 1
GE25450-PA CG6907-PA 1
GE21525-PC 17858.g1760.t1 1
GE21525-PC CG6467-PB 5
GE21525-PC CG31039-PA 9
GE21525-PC CG18681-PA 21
GE21525-PC CG12351-PA 23
GE21525-PC CG1102-PC 24
GE22126-PA CG1782-PA 1
GE22126-PA CG13343-PA 3
713.g245.t1 4818.g470.t1 1
5.g4.t2 4.g12.t1 1
5.g4.t2 4.g12.t2 2
1540.g545.t1 6279.g617.t1 1
GE11602-PA CG9271-PA 1
GE11602-PA 0.g1470.t1 1
GE11602-PA CG9046-PA 2
GE11602-PA 0.g645.t1 2
GE11602-PA CG9048-PA 2
GE19606-PA CG9295-PA 1
GE19606-PA CG9299-PA 5
GE19606-PA 0.g317.t1 6
GE10605-PB CG6323-PA 1
GE21760-PA CG11811-PA 1
2.g158.t3 CG17927-PE 1
2.g158.t3 CG17927-PB 1
2.g158.t3 CG17927-PA 1
2.g158.t3 CG17927-PF 1
2.g158.t3 CG15792-PA 1
2.g158.t3 CG17927-PD 2
2.g158.t3 CG17927-PG 2
GE10631-PA CG6503-PA 1
GE11063-PA CG7830-PA 1
1.g675.t1 0.g1253.t1 1
1.g675.t1 0.g215.t1 2
1.g675.t3 0.g1253.t1 1
1.g675.t2 0.g1253.t1 1
1.g675.t2 CG1137-PA 9
1.g675.t2 CG31361-PB 13
1.g675.t2 0.g1485.t1 20
4.g370.t1 CG10061-PA 1
GE15587-PA 6.g1177.t1 1
5974.g1927.t1 8356.g794.t1 1
5974.g1927.t1 16219.g1622.t1 1
5974.g1927.t1 6.g1421.t1 1
5974.g1927.t1 18111.g1777.t1 7
5974.g1927.t1 4474.g436.t1 8
5974.g1927.t1 7923.g766.t1 13
GE23844-PA CG11899-PA 1
GE23844-PA 3.g2568.t1 1
GE10967-PA CG1966-PA 1
GE10967-PA CG4107-PA 3
GE10967-PA 2.g25.t2 3
GE10967-PA 2.g25.t1 3
GE10967-PA 2.g25.t3 3
GE10967-PA 6.g568.t3 5
GE14447-PA 1.g2270.t1 1
GE14447-PA 3.g2593.t1 2
GE14447-PA CG1897-PA 2
GE14447-PA CG8254-PA 3
GE14447-PA 2.g802.t1 3
GE14447-PA CG13475-PA 4
GE14447-PA 3.g682.t1 4
GE14447-PA CG6172-PA 4
GE12674-PA CG15172-PA 1
GE13586-PA CG10104-PA 1
GE13586-PA 1.g992.t1 1
GE13586-PA CG1548-PA 2
GE13726-PB CG10505-PA 1
GE13726-PB CG11898-PA 1
GE13726-PB CG11897-PA 1
GE13726-PB CG7627-PA 1
GE13726-PB CG4562-PA 1
GE13726-PB CG14709-PA 1
GE13726-PB CG9270-PA 1
GE13726-PB CG31793-PA 1
GE13726-PB 0.g1872.t1 1
GE13726-PB CG5789-PA 1
GE13726-PB CG6214-PA 1
GE13726-PB CG6214-PC 1
GE13726-PB CG31874-PA 6
4.g1497.t1 CG15186-PC 1
4.g1497.t1 CG15186-PB 1
4.g1497.t1 CG15186-PA 1
GE13726-PA CG10505-PA 1
GE13726-PA CG11898-PA 1
GE13726-PA CG11897-PA 1
GE13726-PA CG7627-PA 1
GE13726-PA CG4562-PA 1
GE13726-PA CG14709-PA 1
GE13726-PA CG9270-PA 1
GE13726-PA CG31793-PA 1
GE13726-PA 0.g1872.t1 1
GE13726-PA CG5789-PA 1
GE13726-PA CG6214-PA 1
GE13726-PA CG6214-PC 1
1.g1074.t1 CG5899-PA 1
1.g1074.t1 2.g1959.t1 6
GE13503-PA 1.g676.t1 1
GE13503-PA CG13195-PA 1
GE13503-PA CG15122-PA 5
GE13503-PA CG15121-PA 6
GE12201-PA CG10079-PA 1
GE12201-PA CG14992-PA 5
GE12201-PA CG10023-PA 7
GE12201-PA CG4007-PA 12
GE12201-PA CG42636-PB 19
GE12201-PA CG42636-PA 20
GE12201-PA CG1824-PA 20
GE12201-PA CG7186-PA 20
GE15071-PA CG3214-PA 1
GE18251-PB CG2818-PA 1
GE18251-PB CG3942-PA 2
GE18251-PB CG9394-PA 3
GE22586-PA CG5165-PA 1
GE10557-PA 3.g2440.t1 1
GE10557-PA 3.g690.t2 1
GE10557-PA 3.g690.t1 1
GE13471-PA CG34232-PA 1
GE13608-PA CG30476-PA 1
GE18467-PA CG6094-PA 1
GE22386-PA CG4074-PA 1
GE22386-PB CG4074-PA 1
GE26338-PB 3.g860.t1 1
GE26338-PB CG32855-PA 1
GE26338-PB CG32855-PB 1
GE26338-PB CG5501-PB 14
GE14082-PA CG42701-PB 1
GE14082-PA CG42701-PA 1
GE14082-PA 1.g1927.t3 2
GE14082-PA 1.g1927.t1 2
GE14082-PA 6.g985.t1 4
GE14082-PA 1.g2143.t1 7
GE14082-PA 6.g954.t1 8
3.g646.t1 6.g769.t4 1
3.g646.t1 6.g769.t3 1
3.g646.t1 6.g769.t1 1
3.g646.t1 6.g769.t2 1
3.g646.t1 CG1725-PM 1
GE26372-PA 3.g932.t1 1
GE26372-PA CG6232-PA 6
GE16938-PA CG8590-PA 1
GE16938-PA CG5300-PA 2
GE16938-PA CG5658-PB 5
GE16938-PA CG8566-PB 5
GE16938-PA CG7765-PA 6
GE16938-PA 1.g1335.t1 8
GE16938-PA CG10923-PA 9
GE16508-PA CG14813-PA 1
GE21307-PA CG7161-PA 1
GE21307-PA 2.g869.t1 1
GE21307-PA CG2069-PA 3
GE21933-PA CG14120-PA 1
GE21933-PA CG14118-PA 1
GE21933-PA 1.g545.t1 5
4.g1242.t2 3.g1031.t1 1
GE13376-PA CG4712-PB 1
GE13376-PA CG4714-PA 2
GE19265-PA 1.g450.t1 1
GE19265-PA CG8029-PA 1
2.g86.t1 CG18004-PA 1
2.g86.t1 CG6512-PA 11
4.g1375.t1 CG5319-PA 1
4.g1375.t1 6.g1373.t1 2
GE16629-PA CG13367-PA 1
GE24889-PA CG1979-PA 1
GE10317-PA CG31159-PA 1
GE10317-PA CG4567-PA 2
GE10317-PA CG2238-PC 4
GE19865-PA 2.g1657.t1 1
GE19865-PA CG32165-PA 1
GE19865-PA CG32164-PA 1
GE24183-PA CG5344-PA 1
GE24183-PA CG7324-PA 3
GE24183-PA CG7324-PB 3
GE17935-PA CG7254-PA 1
GE17935-PB CG7254-PA 1
GE20023-PA CG3868-PA 1
GE13411-PA CG17019-PA 1
GE15713-PA CG1435-PA 1
GE22108-PA 2.g1791.t1 1
2.g680.t1 1.g656.t1 1
2.g680.t1 CG30023-PA 1
GE19411-PB CG31732-PA 1
GE15459-PA CG32703-PA 1
GE15459-PA 6.g661.t1 1
GE15459-PA 2.g807.t3 4
GE15459-PA CG40478-PA 13
GE15459-PA 0.g1547.t2 15
GE15459-PA CG7186-PA 16
GE15459-PA 0.g688.t1 19
6209.g2356.t1 2.g1563.t1 1
6209.g2356.t1 CG17032-PA 1
GE23926-PA CG1616-PA 1
GE23926-PA CG4039-PA 3
GE23926-PA CG4206-PA 4
GE13637-PA CG18783-PA 1
GE13637-PA CG8573-PA 4
GE13637-PA CG9215-PA 6
GE13637-PA 6.g998.t1 6
GE13637-PA 6.g351.t1 7
GE13637-PA CG32772-PC 7
GE13637-PA CG8319-PA 8
GE13637-PA CG8591-PA 9
GE13637-PA 2.g744.t1 9
GE26107-PA CG5384-PA 1
0.g1754.t1 CG33770-PA 1
GE19803-PA CG5931-PA 1
GE19803-PA CG5205-PB 1
GE19803-PA CG5205-PA 1
6086.g2085.t1 CG13898-PA 6
6086.g2085.t1 CG11638-PA 7
6086.g2085.t1 CG3595-PA 9
7180.g3113.t1 10515.g1028.t1 10
7180.g3113.t1 9559.g920.t1 13
7180.g3113.t1 9036.g860.t1 13
GE16654-PA CG14631-PA 1
GE16302-PA 6.g278.t1 1
GE24757-PA CG9427-PB 1
GE24757-PA CG9427-PA 2
GE12292-PA CG10155-PC 1
GE19682-PB CG5910-PA 1
1.g1725.t1 CG12214-PA 1
1.g1725.t1 CG12214-PB 1
GE24630-PA CG17734-PA 1
1.g1725.t3 CG12214-PA 1
1.g1725.t3 CG12214-PB 1
1.g1725.t2 CG12214-PA 1
1.g1725.t2 CG12214-PB 1
GE10620-PA CG42242-PA 1
GE26274-PA CG5680-PA 1
GE26274-PA CG5475-PA 2
GE26274-PA CG42366-PC 9
GE26274-PA 6.g1101.t1 17
GE26274-PA CG5179-PA 18
GE26274-PA 6.g792.t1 18
GE26274-PA CG16973-PA 21
GE26274-PA 1.g1528.t1 22
GE17067-PA CG3544-PA 1
GE17067-PA CG3534-PA 1
GE17067-PA CG3534-PB 2
2.g844.t1 CG16801-PA 1
2.g844.t1 CG9019-PA 3
2.g844.t1 6.g163.t1 7
2.g844.t1 2.g1846.t1 8
GE14110-PB CG11221-PA 1
GE12807-PA CG31705-PB 1
GE12807-PA 0.g1310.t1 1
GE12807-PA CG5273-PA 2
GE14110-PA CG11221-PA 1
GE14110-PA 1.g1210.t1 2
GE18956-PA CG9109-PA 1
GE17838-PA CG2968-PA 1
GE11592-PA 1.g1992.t1 1
GE11592-PA CG9871-PA 1
GE13834-PA CG15127-PA 1
GE18773-PA 0.g955.t1 1
2.g1229.t1 CG17525-PA 1
2.g1229.t1 CG17524-PA 5
2.g1229.t1 CG10091-PA 16
GE19434-PA CG12051-PA 1
GE19434-PA CG4027-PA 1
GE19434-PA CG18290-PA 1
GE19434-PA CG5178-PA 1
GE19434-PA CG7478-PA 1
GE19434-PA CG10067-PA 1
GE19434-PA CG5409-PA 1
GE19434-PA CG6174-PA 2
GE18524-PA CG4881-PA 1
GE18524-PA 0.g1301.t2 2
GE18524-PA 0.g1301.t1 2
1.g1727.t1 1.g549.t1 1
1.g1727.t1 2.g2096.t1 3
1.g1727.t1 CG4380-PA 6
1.g1727.t1 CG16801-PA 6
1.g1727.t1 CG9019-PA 7
1.g1727.t1 CG4761-PA 7
GE14872-PA CG3246-PA 1
GE20460-PA CG10077-PA 1
GE20460-PA CG7878-PA 4
2.g473.t1 CG34439-PB 1
2.g473.t1 1.g864.t1 1
7727.g3586.t1 12571.g1230.t1 9
GE17264-PA CG4200-PA 1
GE17264-PA 6.g1071.t1 1
GE17264-PA 0.g45.t1 4
4.g1683.t1 1.g1782.t2 10
4.g1683.t1 1.g1782.t3 11
4.g1683.t1 CG30286-PB 12
4.g1683.t1 CG11841-PA 14
4.g1683.t1 1.g1948.t1 15
4.g1683.t1 CG10469-PA 17
4.g1683.t1 CG6462-PA 18
GE16802-PA CG4087-PA 1
GE10716-PA CG31098-PA 1
GE10716-PA CG31300-PA 9
GE10716-PA CG13659-PA 12
GE11460-PA CG15873-PA 1
GE11460-PA CG34171-PA 2
GE11460-PA 2.g1864.t1 5
GE16681-PA CG3345-PA 1
GE11654-PA CG10950-PA 1
GE11654-PA 1.g1295.t1 1
GE11654-PA CG2848-PA 2
2.g1233.t1 CG18539-PA 1
GE13620-PA CG10243-PA 1
GE13620-PA 1.g1035.t1 1
GE13620-PA 1.g1032.t1 1
GE13620-PA CG3466-PA 30
GE16201-PA 6.g839.t1 1
GE16201-PA 0.g1391.t1 1
GE17029-PA CG3775-PA 1
4.g1113.t1 3.g897.t1 1
4.g1113.t1 CG14876-PB 1
0.g593.t1 CG6467-PB 1
0.g593.t1 CG6462-PA 1
GE15159-PA CG17240-PA 1
GE15159-PA 0.g240.t1 1
GE15159-PA 0.g241.t1 2
GE15159-PA 0.g244.t1 8
GE15159-PA CG7829-PA 9
GE15159-PA CG8299-PA 10
GE15159-PA CG5246-PA 13
GE15159-PA 3.g561.t1 15
GE15159-PA CG17475-PA 15
GE15159-PA 3.g1623.t1 17
GE15159-PA CG17477-PA 18
GE15159-PA CG5909-PA 20
0.g593.t2 CG6467-PB 1
0.g593.t2 CG6462-PA 1
GE24149-PA CG2182-PA 1
2037.g715.t1 12571.g1231.t1 1
4.g73.t1 3.g703.t1 1
4.g73.t1 CG43102-PC 1
4.g73.t1 6.g1175.t1 3
GE24253-PA 3.g1029.t1 1
GE24403-PA CG14887-PB 1
1.g712.t1 0.g1291.t1 1
1.g712.t1 CG5738-PA 2
1.g712.t1 3.g2847.t2 7
1.g712.t1 1.g581.t2 9
1.g712.t2 0.g1291.t1 1
1.g712.t2 CG5738-PA 2
1.g712.t2 CG1856-PE 6
1.g712.t2 3.g2847.t1 6
1.g712.t2 3.g657.t3 8
1.g712.t2 3.g657.t1 8
GE24605-PA CG5208-PA 1
GE24605-PA 3.g770.t1 1
GE15114-PC CG18641-PA 1
GE15114-PC CG7367-PA 8
GE15114-PC CG5162-PA 11
GE15114-PB 0.g268.t1 1
GE15114-PB CG34447-PA 1
GE15114-PB CG31948-PB 1
GE15114-PB CG34448-PA 1
GE15114-PB 3.g2378.t1 2
GE15114-PB CG13282-PA 4
GE15114-PB CG18641-PA 5
GE15114-PB CG6295-PA 7
GE15114-PB CG6283-PA 11
GE15114-PB CG17191-PA 11
GE15114-PA CG34447-PA 1
GE15114-PA CG18641-PA 1
GE15114-PA CG34448-PA 2
GE15114-PA 0.g268.t1 3
GE15114-PA CG17192-PA 10
GE15114-PA CG6283-PA 10
GE15114-PA CG6296-PA 12
2.g1565.t1 1.g1320.t1 1
2.g1565.t1 CG30103-PA 1
2.g1565.t1 CG4827-PA 1
GE14488-PA 4.g40.t1 1
GE14488-PA CG16987-PA 2
GE14488-PA 0.g274.t1 3
GE14488-PA CG9885-PC 3
GE14488-PA CG5562-PA 3
GE14488-PA CG1838-PC 3
GE14488-PA 4.g30.t1 3
GE24545-PA CG4810-PA 1
GE24545-PA CG10161-PA 1
GE15692-PA CG4586-PA 1
GE15692-PA CG5009-PA 1
GE15692-PA CG9709-PA 1
GE15692-PA CG9707-PA 2
3.g1202.t1 CG17333-PA 1
3.g1202.t1 CG7372-PA 5
3.g1202.t1 3.g1680.t1 12
3.g1202.t1 CG31441-PA 14
GE25119-PA CG6213-PA 1
GE16093-PA CG9519-PA 1
GE16093-PA CG9514-PA 2
GE16093-PA CG9503-PA 3
GE16093-PA CG9512-PA 8
GE16093-PA CG9504-PA 10
GE18238-PA CG31956-PA 1
GE18238-PA CG2103-PA 1
GE18238-PA CG31776-PA 2
GE18238-PA 0.g404.t1 2
5.g10.t1 2.g1824.t1 1
5.g10.t1 2.g2225.t2 5
GE24131-PA 3.g158.t2 1
GE24131-PA 3.g158.t3 1
GE24131-PA 3.g158.t1 1
GE24131-PA CG5729-PA 2
6271.g2514.t1 CG17149-PA 1
GE16779-PA CG4558-PA 1
GE17270-PA CG4252-PA 1
GE17270-PA CG6535-PA 2
GE21146-PA CG9160-PA 1
GE21146-PA CG9160-PC 2
GE14364-PA CG3173-PA 1
1.g1132.t1 0.g1137.t1 1
1.g1132.t1 CG5604-PA 1
1.g1132.t1 CG34043-PB 1
GE21146-PB CG9160-PC 1
GE21146-PB CG9160-PA 2
GE26437-PA CG7904-PA 1
GE26437-PA 2.g427.t1 2
GE26437-PA 0.g576.t1 4
1.g11.t1 CG11377-PA 1
GE20063-PA 2.g1362.t1 1
0.g1492.t1 2.g2097.t1 1
GE16325-PA 6.g305.t1 1
GE18728-PA CG7380-PA 1
2.g343.t1 0.g1971.t1 1
2.g343.t1 0.g1971.t2 1
2.g343.t1 0.g1971.t5 1
2.g343.t1 0.g1971.t3 1
2.g343.t1 0.g1971.t4 1
GE16181-PB CG4349-PB 1
GE16181-PB CG4353-PA 1
GE16181-PB CG4349-PA 1
GE16181-PB CG4720-PA 12
GE16181-PB CG10951-PA 12
GE16181-PB CG10967-PB 14
GE22802-PA CG14743-PB 1
GE22802-PA CG14743-PA 1
GE22802-PA CG14744-PB 3
GE22802-PA CG12376-PA 4
GE22802-PA CG13223-PA 6
GE21208-PA CG13809-PA 1
GE12217-PA 1.g1815.t1 1
GE12217-PA CG17950-PB 1
GE12217-PA CG17921-PA 2
GE12217-PA 1.g1813.t1 2
GE25221-PA CG7146-PA 1
GE11513-PA CG5339-PA 1
GE10956-PB CG1815-PA 1
GE10956-PB CG8569-PA 2
4.g1944.t1 CG42813-PA 1
7198.g3168.t1 6601.g642.t1 1
GE11948-PA 1.g1428.t1 1
1.g13.t2 CG2674-PA 1
1.g13.t2 CG2674-PC 1
1.g13.t2 CG2674-PB 2
1.g13.t1 CG2674-PA 1
1.g13.t1 CG2674-PC 1
GE19088-PA CG17002-PB 1
GE19088-PA CG17002-PA 1
GE19088-PA CG17002-PC 1
5329.g1702.t1 9036.g860.t1 9
GE20277-PA 2.g1060.t1 1
GE20277-PA CG32056-PA 1
GE20277-PA CG1893-PA 2
GE20277-PA CG9084-PA 3
GE20277-PB 2.g1062.t1 1
GE20277-PB 2.g1061.t1 1
GE20277-PB CG1893-PA 3
GE20277-PB CG10931-PA 8
GE20277-PB 1.g1367.t1 9
GE10718-PA CG10513-PA 1
GE10718-PA CG31102-PA 13
GE10718-PB CG10514-PA 1
GE10718-PB CG10513-PA 1
GE10718-PB CG31380-PA 3
GE10718-PB 3.g2187.t1 6
GE10718-PB 0.g698.t1 14
GE10718-PB CG31087-PA 16
7278.g3256.t1 3138.g304.t1 6
7219.g3190.t1 9523.g915.t1 4
7219.g3190.t1 3943.g387.t1 15
GE26031-PA CG33304-PA 1
GE17616-PA CG32572-PA 1
GE17616-PA 6.g1122.t1 1
GE22088-PA CG5137-PA 1
GE22088-PA CG8302-PA 13
GE22088-PA CG10843-PA 14
GE17232-PA 0.g114.t1 1
GE17232-PA CG6992-PA 1
GE17232-PA CG7234-PA 1
GE17232-PA CG8681-PA 1
GE17232-PA CG5621-PB 4
GE17232-PA CG31201-PA 5
GE17232-PA CG18039-PA 6
GE21634-PA 2.g783.t1 1
GE21634-PA 2.g783.t2 1
GE21634-PA CG18214-PC 2
GE21634-PA 2.g101.t1 2
GE21634-PA 2.g100.t3 3
GE21634-PA CG30456-PA 4
GE21634-PC 2.g783.t2 1
GE21634-PC 2.g783.t1 1
GE21634-PC CG18214-PC 2
GE21634-PC 2.g101.t1 2
GE21634-PC CG30456-PA 4
GE21634-PB 2.g783.t1 1
GE21634-PB 2.g783.t2 1
GE21634-PB CG18214-PC 2
GE21634-PB 2.g101.t1 2
GE21634-PB 2.g100.t3 3
GE21634-PB CG30456-PA 4
GE21634-PD 2.g783.t1 1
GE21634-PD 2.g783.t2 1
GE21634-PD CG18214-PC 2
GE21634-PD 2.g101.t1 2
GE21634-PD 2.g100.t3 3
GE21634-PD CG30456-PA 4
GE23633-PA 3.g2282.t3 1
GE23633-PA 3.g2282.t1 1
GE23633-PA 3.g2282.t2 2
GE10236-PA CG31233-PA 1
GE10236-PA CG31343-PA 1
6530.g2796.t1 3.g1311.t1 1
6530.g2796.t1 CG5436-PA 1
6530.g2796.t1 CG7756-PA 1
6530.g2796.t1 CG4264-PA 1
6530.g2796.t1 CG8937-PA 1
6530.g2796.t1 3.g1232.t1 1
6530.g2796.t1 CG4147-PA 1
6530.g2796.t1 CG8542-PA 1
6530.g2796.t1 CG2918-PA 4
GE21775-PA CG1381-PA 1
3.g911.t1 6.g817.t1 1
3.g911.t1 6.g817.t2 1
GE14430-PA 1.g2234.t1 1
GE11812-PA CG10916-PA 1
GE13598-PA CG30077-PB 1
GE13598-PA 1.g1003.t1 1
GE19872-PA CG9701-PA 1
GE21504-PA 2.g571.t3 1
GE21504-PA 2.g571.t2 1
GE21504-PA 2.g571.t1 1
GE21504-PA 2.g571.t4 1
4.g113.t1 CG14305-PC 1
4.g113.t1 0.g688.t1 3
4.g113.t1 CG10967-PB 10
4.g113.t1 CG7001-PA 11
4.g113.t1 CG17342-PB 12
4.g113.t1 CG17342-PA 12
4.g113.t1 CG2272-PA 15
4.g113.t1 CG4349-PA 16
7100.g3020.t1 CG15498-PA 1
7100.g3020.t1 CG34457-PA 2
GE10422-PA 3.g2639.t1 1
GE10422-PA 3.g2639.t2 1
GE10422-PA CG17293-PA 5
GE22542-PA CG3889-PA 1
GE22542-PA CG4697-PA 2
GE19992-PA 2.g1467.t1 1
GE19992-PA CG3139-PA 2
GE19992-PA 4.g21.t1 3
GE19992-PA 4.g21.t2 3
2.g1506.t3 1.g1118.t2 1
2.g1506.t3 1.g1118.t1 1
2.g1506.t3 1.g154.t1 7
2.g1506.t2 1.g1118.t2 1
2.g1506.t2 1.g1118.t1 1
2.g1506.t2 1.g154.t1 7
2.g1506.t2 13781.g1336.t1 7
GE16934-PA CG10742-PA 1
GE16934-PA CG4591-PA 2
GE14003-PA CG13510-PA 1
GE14003-PA CG30273-PA 3
GE18219-PA CG15406-PA 1
GE18219-PA CG14606-PA 4
GE18219-PA CG6484-PA 9
GE18219-PA 1.g1341.t1 11
GE18219-PA CG1380-PA 12
GE18698-PA CG18174-PA 1
GE18698-PA 0.g561.t1 1
GE18698-PA CG14884-PA 2
GE18698-PA 3.g815.t1 2
2.g1263.t1 CG5767-PA 2
2.g1263.t1 1.g1394.t1 2
GE20125-PA CG14122-PA 1
GE20125-PA CG7759-PA 2
GE20125-PA CG8378-PA 3
GE24080-PA CG6575-PA 1
GE24080-PA 3.g1766.t1 1
GE18358-PA CG12789-PA 1
GE18358-PA CG7228-PA 2
GE18358-PA CG4280-PA 5
GE19713-PA 2.g2056.t1 1
GE19713-PA CG42341-PV 1
4.g890.t1 CG18549-PA 1
0.g777.t1 CG7717-PA 12
0.g777.t1 CG7717-PB 12
0.g777.t1 6.g219.t1 13
7106.g3025.t1 3.g372.t1 1
GE19067-PA 1.g91.t1 1
GE19813-PA CG17943-PA 1
2.g330.t3 0.g1954.t1 1
2.g330.t3 0.g1954.t4 1
2.g330.t3 0.g1954.t3 1
2.g330.t3 0.g1954.t5 1
2.g330.t3 0.g1954.t2 2
2.g330.t3 0.g155.t1 7
2.g330.t3 6.g314.t3 8
2.g330.t3 6.g314.t2 8
2.g330.t3 CG15427-PD 8
2.g330.t3 CG8581-PB 9
2.g330.t3 CG8581-PA 9
2.g330.t3 1.g1131.t3 10
2.g330.t3 CG12413-PB 11
2.g330.t6 0.g1954.t1 1
2.g330.t6 0.g1954.t4 1
2.g330.t6 0.g1954.t3 1
2.g330.t6 0.g1954.t5 1
2.g330.t6 0.g1954.t2 2
2.g330.t6 0.g155.t1 8
2.g330.t6 6.g314.t3 9
2.g330.t6 6.g314.t2 9
2.g330.t6 6.g314.t1 9
2.g330.t6 1.g1131.t3 10
2.g330.t7 0.g1955.t1 1
2.g330.t7 3.g2584.t1 2
2.g330.t4 0.g1955.t1 1
2.g330.t4 0.g1954.t1 1
2.g330.t4 0.g1954.t4 1
2.g330.t4 0.g1954.t3 1
2.g330.t4 0.g1954.t5 1
2.g330.t4 3.g720.t1 12
2.g330.t4 CG33519-PA 21
2.g330.t5 0.g1954.t1 1
2.g330.t5 0.g1954.t4 1
2.g330.t5 0.g1954.t3 1
2.g330.t5 0.g1954.t5 1
2.g330.t5 0.g1954.t2 2
2.g330.t5 CG15427-PD 8
2.g330.t5 CG12413-PB 11
3.g911.t3 6.g817.t2 1
3.g911.t3 6.g817.t1 1
GE23152-PA CG30371-PA 1
GE23152-PA CG30375-PA 2
GE23152-PA CG14760-PA 3
GE23152-PA 3.g1182.t1 11
GE23152-PA CG6367-PB 11
GE23152-PA CG6367-PA 11
GE23152-PA CG4821-PA 12
GE23152-PA 3.g1554.t1 13
GE13478-PA 1.g715.t1 1
GE20200-PA CG6097-PA 1
GE20200-PA CG32086-PA 1
GE20200-PA CG12311-PA 2
GE12105-PB 1.g1643.t1 1
GE12105-PB CG8920-PC 1
2.g1593.t1 CG10956-PA 1
2.g1593.t1 CG8221-PA 1
GE12262-PA CG34186-PA 1
3.g986.t1 6.g1143.t1 1
GE14196-PA CG6550-PA 1
GE14196-PA 3.g1465.t1 2
GE18517-PA CG4779-PA 1
GE17577-PA CG1502-PA 1
GE17577-PA CG1500-PB 2
GE21951-PD CG1513-PA 1
GE21951-PD CG1513-PB 1
GE21951-PD CG3860-PA 3
GE21951-PD CG6708-PA 4
GE10389-PA CG10365-PA 1
GE25274-PD CG2902-PA 1
GE25274-PD CG31547-PA 2
GE25274-PD CG31201-PA 9
0.g212.t1 CG15820-PA 1
GE22172-PB CG33522-PD 1
GE22172-PB CG33522-PB 1
GE22172-PB CG33522-PA 1
GE25274-PC CG2902-PA 1
GE21253-PA CG10923-PA 1
GE21253-PA CG5658-PB 8
GE13552-PC CG31678-PA 1
GE13552-PC CG31678-PB 1
GE17898-PA CG12092-PA 1
GE17898-PA CG5722-PD 1
GE17898-PA CG5722-PC 1
GE17898-PA CG5722-PA 1
GE17898-PA CG5722-PB 1
GE17898-PA CG11212-PA 2
GE17898-PA CG11212-PB 2
GE17898-PA CG2411-PA 3
GE25867-PA CG7483-PA 1
GE25867-PA CG9075-PA 1
GE25867-PA CG9075-PB 1
GE25867-PA CG4916-PA 2
GE25867-PA CG10333-PA 11
GE18648-PA CG31852-PA 1
GE15373-PB CG12334-PA 2
GE15373-PA 6.g730.t1 1
3201.g1101.t1 19077.g1890.t1 2
GE20140-PA CG5632-PA 1
GE13988-PA CG31911-PA 1
GE13988-PA CG11907-PA 2
GE16273-PA CG2662-PA 1
GE23521-PA 3.g2104.t1 1
GE23521-PA CG9702-PA 1
GE23521-PA CG9717-PA 1
GE23521-PA CG6928-PA 2
GE23521-PA CG6928-PB 2
GE21108-PA 2.g93.t1 1
GE21108-PA 2.g92.t1 2
GE21108-PA CG7440-PA 6
GE21108-PA CG18558-PA 8
4972.g1595.t1 16918.g1680.t1 4
2.g137.t3 CG5020-PA 1
2.g137.t3 0.g1753.t1 1
2.g137.t3 0.g1752.t2 1
2.g137.t3 0.g1752.t3 1
GE25130-PA 3.g587.t1 1
GE18847-PA 0.g561.t1 2
4.g1427.t1 3.g129.t4 1
4.g1427.t1 CG42612-PC 2
0.g1501.t1 CG32435-PA 1
GE18920-PA CG4972-PA 1
854.g295.t1 1399.g136.t1 6
854.g295.t1 16031.g1596.t1 7
GE25791-PA 3.g305.t2 1
GE25791-PA 3.g305.t1 1
GE25791-PA CG1287-PA 1
GE25791-PA CG1287-PB 1
GE25791-PA CG1121-PA 1
GE25791-PA CG2505-PA 1
GE25791-PA CG2505-PB 1
GE25791-PA CG6018-PA 2
GE19391-PA CG13240-PA 1
GE20606-PA 2.g506.t1 1
GE17075-PA CG1681-PA 1
GE17075-PA CG30005-PA 4
GE15955-PA 6.g1106.t1 1
GE15955-PA CG9723-PA 1
6315.g2575.t1 2.g1869.t1 1
GE20684-PA 2.g378.t1 1
GE10516-PA 3.g2483.t3 1
GE10516-PA 3.g2483.t1 2
3.g75.t1 CG14781-PA 1
3.g75.t1 CG14779-PB 2
3.g75.t1 CG6048-PA 5
3.g75.t1 6.g419.t1 5
3.g75.t1 CG4821-PA 13
GE13001-PA CG1071-PA 1
GE13001-PA 3.g373.t1 2
GE13001-PA CG6376-PA 2
GE13001-PA 3.g373.t2 2
GE13124-PA CG15144-PA 1
GE13124-PA CG15143-PA 1
GE13124-PA 0.g1771.t1 1
GE13124-PA CG15145-PA 1
GE24018-PA CG4919-PA 1
GE17793-PA CG17252-PA 1
3.g660.t1 CG1938-PA 1
GE22318-PA CG7177-PB 1
GE22318-PA 2.g2142.t2 1
GE22318-PA 2.g2142.t1 1
6238.g2439.t1 CG13057-PA 1
GE25268-PA 3.g721.t1 1
GE11496-PA 1.g2136.t1 1
GE11496-PA CG30173-PA 1
1.g182.t3 0.g209.t2 1
1.g182.t3 0.g209.t1 2
1.g182.t3 0.g517.t1 3
GE20786-PA 2.g921.t1 1
GE20786-PA 2.g921.t3 1
GE20786-PA 2.g921.t2 1
GE20786-PA CG32026-PA 1
GE20786-PA CG6439-PA 3
GE20481-PA CG10144-PA 1
1.g182.t4 CG4233-PA 1
1.g182.t4 0.g209.t2 1
1.g182.t4 CG8430-PB 3
1.g182.t4 1.g1157.t1 3
1.g182.t4 0.g517.t1 4
1.g182.t4 CG8964-PA 7
1.g550.t1 CG11328-PC 3
1.g550.t1 0.g11.t1 4
GE20348-PA 2.g314.t1 1
GE20348-PA CG3630-PA 2
GE20348-PA 6.g188.t1 2
1.g550.t2 CG11328-PC 2
GE25822-PA CG13996-PA 1
GE25822-PA CG15625-PA 2
GE22498-PA CG9451-PA 1
GE22498-PA CG9452-PA 3
GE22498-PA CG7899-PB 4
6355.g2622.t1 CG9330-PA 1
6355.g2622.t1 CG9281-PA 3
GE26376-PB CG6125-PA 1
GE26376-PB CG6125-PB 1
GE26376-PB CG5404-PA 2
GE26376-PB CG6928-PA 4
GE12850-PA CG6509-PA 1
GE12850-PA 3.g1660.t2 2
GE12850-PA 3.g1660.t1 2
GE12850-PA 6.g769.t1 4
GE24496-PA 3.g1215.t2 1
GE24496-PA 3.g1215.t1 1
GE24496-PA CG10094-PA 2
GE24496-PA CG17577-PA 26
6390.g2651.t1 CG7809-PA 1
GE11703-PA 1.g1085.t1 1
GE11703-PA 1.g1085.t2 1
GE11703-PC 1.g1085.t2 1
GE11703-PC 1.g1085.t1 1
GE11703-PC 1.g1084.t1 1
GE11703-PB 1.g1085.t1 1
GE11703-PB 1.g1085.t2 1
6199.g2299.t1 CG11248-PA 1
GE11703-PD 1.g1085.t2 1
GE11703-PD 1.g1085.t1 1
2.g121.t3 0.g1777.t3 1
2.g121.t3 0.g1777.t7 1
2.g121.t3 0.g1777.t4 1
2.g121.t3 0.g1777.t2 1
2.g121.t3 0.g1777.t1 1
2.g121.t3 0.g1777.t8 1
2.g121.t3 0.g1777.t6 1
2.g121.t3 0.g1777.t5 1
2.g121.t3 0.g1778.t1 1
2.g121.t3 CG31009-PA 7
GE20287-PA CG6674-PA 1
GE21068-PA CG33229-PA 1
2.g1545.t1 CG30277-PA 1
2.g1545.t1 1.g1868.t1 1
2.g1545.t1 CG3382-PA 1
2.g1545.t1 CG3380-PA 1
2.g1545.t1 CG30278-PA 2
GE21299-PA CG4824-PA 1
GE19936-PA CG14353-PA 1
GE21299-PC CG4824-PA 1
GE23355-PA CG12770-PA 1
2.g912.t1 CG9847-PA 1
2.g912.t1 CG14715-PA 2
2.g912.t1 CG11001-PA 3
GE15847-PB 6.g1320.t1 1
GE15847-PB 6.g1320.t2 1
GE15667-PA 6.g800.t3 1
GE15667-PA 6.g800.t1 2
GE23315-PA CG11334-PA 1
GE18463-PD CG6232-PA 1
GE18463-PD CG12413-PB 2
GE18463-PD CG33103-PE 2
GE18463-PD CG12413-PA 2
GE18463-PB CG6232-PA 1
GE18463-PA CG6232-PA 1
GE18463-PA 0.g2102.t2 3
GE18463-PA 0.g2102.t1 3
GE21060-PA CG6851-PD 1
GE21060-PA 2.g13.t1 1
GE19646-PA CG6975-PA 1
GE19646-PA CG5521-PB 3
GE19646-PA CG5521-PA 3
GE11456-PA CG4563-PA 1
GE11456-PA 1.g776.t1 2
3.g1241.t1 6.g1400.t1 1
2.g173.t1 0.g1717.t1 1
GE13512-PA 1.g666.t2 1
GE13512-PA 1.g666.t1 1
GE13512-PA CG10897-PE 1
GE13512-PA 2.g25.t3 3
GE13512-PA 2.g25.t1 3
GE13512-PA 2.g25.t2 3
GE13512-PA 6.g568.t3 4
GE13512-PA CG4107-PA 4
2.g173.t2 0.g1717.t1 1
GE22283-PA CG17033-PA 1
GE12306-PA CG10122-PA 1
GE12306-PA CG17209-PC 2
GE12306-PA CG8544-PE 3
GE10584-PA CG6059-PA 1
GE10584-PA CG5882-PA 2
GE18486-PA CG12299-PA 1
GE18486-PA 0.g1230.t1 1
GE18486-PA CG4424-PA 12
GE18486-PA CG4854-PA 12
GE18486-PA CG14711-PA 12
GE20304-PA CG6749-PG 1
GE20304-PA CG6749-PB 1
GE20304-PA CG6749-PF 1
4.g2109.t3 CG13658-PA 1
4.g2109.t3 CG11893-PA 1
4.g2109.t3 3.g2194.t1 1
4.g2109.t3 3.g2195.t1 1
4.g2109.t3 CG31300-PA 1
4.g2109.t3 CG31104-PA 1
GE21983-PA CG32136-PA 1
GE21983-PA CG32136-PB 1
GE19620-PA 2.g1935.t1 1
GE19620-PA CG10545-PE 2
GE19620-PA CG13956-PA 6
GE19620-PA 2.g1062.t1 7
GE19620-PB 2.g1935.t1 1
GE19620-PB CG13956-PA 6
GE19620-PB 2.g1062.t1 7
GE26332-PA CG6046-PA 1
5.g1.t1 CG5670-PA 1
5.g1.t1 3.g439.t1 1
5.g1.t1 3.g438.t1 3
5.g1.t1 2.g1824.t1 5
GE23672-PA 3.g2325.t1 1
GE14561-PA CG5973-PA 1
GE14561-PA CG10237-PA 2
GE14561-PA CG10237-PB 2
GE14561-PA CG3191-PA 11
GE22026-PA 2.g1441.t1 1
GE22026-PA CG11319-PA 3
GE22026-PA 6.g1147.t2 4
0.g905.t1 2.g1147.t1 1
0.g905.t1 2.g1147.t2 1
0.g905.t1 CG11714-PA 1
0.g905.t1 2.g1424.t1 2
1.g218.t1 0.g246.t1 1
1.g218.t1 CG16995-PA 4
GE13322-PB 1.g952.t2 1
GE13322-PB CG8085-PA 1
GE13322-PB 1.g952.t1 1
GE13322-PB 3.g129.t3 5
GE13322-PB CG42612-PC 5
GE12651-PA CG10234-PC 1
GE12651-PA CG10237-PD 1
GE13838-PA 1.g1579.t2 1
GE13838-PA 1.g1579.t1 1
GE13838-PA 3.g2871.t1 2
GE12453-PA CG8505-PA 1
GE12453-PA CG30045-PA 2
GE12453-PA CG8638-PA 4
GE12453-PA CG8515-PA 4
GE12453-PA CG13214-PC 4
GE12453-PA 2.g633.t1 6
GE12453-PA 2.g708.t1 6
GE12453-PA CG10297-PA 8
GE20772-PA CG6517-PA 1
GE13799-PA CG13427-PA 1
GE23801-PA CG14405-PA 5
GE17206-PA CG8128-PA 1
GE21204-PA CG1140-PA 1
0.g636.t1 2.g654.t1 1
0.g636.t1 CG12256-PA 10
0.g636.t1 CG31326-PA 11
0.g636.t1 3.g1077.t1 12
GE10549-PA CG5596-PA 1
GE14256-PB CG30194-PB 1
GE14256-PB CG30194-PA 1
GE14256-PB 0.g1199.t1 1
GE14256-PB CG3394-PA 1
GE26194-PA CG5266-PA 1
GE14378-PA CG3231-PA 1
GE16019-PA CG32581-PA 1
GE20880-PA CG15269-PA 1
GE20880-PA 0.g1611.t2 1
GE20880-PA 0.g1611.t1 1
GE20880-PA CG8573-PA 7
GE20880-PA CG3281-PA 7
GE20880-PA CG9215-PA 8
GE20880-PA 6.g998.t1 8
GE20880-PA CG4413-PA 8
GE20880-PA CG8319-PA 9
GE20880-PA CG4936-PA 9
GE20880-PA 2.g2227.t1 9
GE20880-PA CG11902-PA 10
GE20880-PA 2.g744.t1 10
GE20880-PA CG8591-PA 10
GE20880-PA CG14710-PA 12
GE20880-PA CG17802-PA 12
GE20880-PA CG1792-PA 13
178.g67.t1 3943.g387.t1 15
GE22957-PA CG13422-PA 2
GE22957-PA CG30148-PA 4
4.g337.t1 3.g340.t1 1
GE12118-PA CG30154-PA 1
4.g337.t2 3.g339.t2 3
GE25066-PA CG4241-PA 1
GE25066-PA CG32103-PA 2
GE25066-PA CG16944-PA 4
GE25066-PA CG1683-PA 4
GE25066-PA CG18317-PA 8
GE25093-PA 0.g1546.t1 1
GE25093-PA CG3359-PJ 2
GE15526-PA CG6361-PA 1
GE15526-PA CG6367-PA 2
GE15526-PA CG6367-PB 2
GE15526-PA 3.g7.t1 3
GE15526-PA CG10663-PA 9
GE15526-PA CG4821-PA 10
GE15526-PA CG8952-PA 13
GE15526-PA CG14228-PC 13
GE15526-PA CG14228-PB 13
GE15526-PA 2.g778.t1 14
GE15526-PA CG30371-PA 14
GE15526-PA CG31266-PA 15
GE15526-PA 3.g920.t1 15
GE15526-PA CG11912-PA 16
1.g179.t1 CG15356-PA 1
1.g179.t1 CG31670-PA 1
1.g179.t1 CG4413-PA 6
1.g179.t1 CG15269-PA 7
1.g179.t1 CG10959-PA 7
1.g179.t1 CG3814-PB 7
1.g179.t1 CG3814-PA 7
1.g179.t1 CG4936-PA 8
1.g179.t1 CG18262-PA 8
1.g179.t1 CG14710-PA 9
1.g179.t1 CG9215-PA 9
1.g179.t1 6.g998.t1 9
1.g179.t1 CG18476-PA 9
1.g179.t1 CG3941-PA 10
1.g179.t1 1.g2044.t1 10
1.g179.t1 2.g2227.t1 10
1.g179.t1 CG3281-PA 11
1.g179.t1 CG1792-PA 13
1.g179.t1 CG17806-PB 13
1.g179.t2 CG15356-PA 1
1.g179.t2 CG31670-PA 1
1.g179.t2 CG4413-PA 6
1.g179.t2 CG15269-PA 7
1.g179.t2 CG10959-PA 7
1.g179.t2 CG3814-PB 7
1.g179.t2 CG3814-PA 7
1.g179.t2 CG4936-PA 8
1.g179.t2 CG18262-PA 8
1.g179.t2 CG14710-PA 9
1.g179.t2 CG9215-PA 9
1.g179.t2 6.g998.t1 9
1.g179.t2 CG18476-PA 9
1.g179.t2 CG3941-PA 10
1.g179.t2 1.g2044.t1 10
1.g179.t2 2.g2227.t1 10
1.g179.t2 CG3281-PA 11
1.g179.t2 CG1792-PA 13
1.g179.t2 CG17806-PB 13
GE16650-PA CG11642-PA 1
GE14704-PI 0.g503.t6 1
GE14704-PI 0.g503.t7 1
GE14704-PI 0.g503.t9 1
GE14704-PI 0.g503.t8 1
GE14704-PI 0.g503.t4 1
GE14704-PI 0.g503.t2 1
GE14704-PI 0.g503.t5 1
GE14704-PI 0.g503.t3 1
GE14704-PI CG31665-PB 11
GE14704-PI CG32702-PA 12
GE14704-PH 0.g503.t7 1
GE14704-PH 0.g503.t6 1
GE14704-PH 0.g503.t8 1
GE14704-PH 0.g503.t9 1
GE14704-PH 0.g503.t4 1
GE14704-PH 0.g503.t2 1
GE14704-PH 0.g503.t5 1
GE14704-PH 0.g503.t3 1
GE14704-PH CG6383-PB 8
GE14704-PH CG6383-PA 8
GE14704-PH 0.g193.t1 13
GE25109-PB CG4562-PA 1
GE25109-PB CG14709-PA 1
GE25109-PB CG7627-PA 1
GE25109-PB CG31793-PA 1
GE25109-PB CG9270-PA 1
GE25109-PB 0.g1872.t1 1
GE25109-PB CG11897-PA 1
GE25109-PB CG10505-PA 1
GE25109-PB CG11898-PA 1
GE25109-PB CG5789-PA 1
GE25109-PB CG6214-PA 1
GE25109-PB CG6214-PB 1
GE25109-PB CG6214-PC 1
GE25109-PB CG7955-PA 9
5108.g1636.t1 2596.g248.t1 1
GE14704-PE 0.g503.t7 1
GE14704-PE 0.g503.t8 1
GE14704-PE 0.g503.t6 1
GE14704-PE 0.g503.t9 1
GE14704-PE 0.g503.t4 1
GE14704-PE 0.g503.t2 1
GE14704-PE 0.g503.t3 1
GE14704-PE 0.g503.t5 1
GE14704-PE CG9572-PA 3
GE14704-PE 2.g780.t2 4
GE14704-PE 2.g780.t1 4
GE14704-PD 0.g503.t3 1
GE14704-PD 0.g503.t4 1
GE14704-PD 0.g503.t2 1
GE14704-PD 0.g503.t5 1
GE14704-PD 0.g503.t7 1
GE14704-PD 0.g503.t6 1
GE14704-PD 0.g503.t8 1
GE14704-PD 0.g503.t9 1
GE14704-PD CG9572-PA 2
GE14704-PG 0.g503.t7 1
GE14704-PG 0.g503.t6 1
GE14704-PG 0.g503.t8 1
GE14704-PG 0.g503.t9 1
GE14704-PG 0.g503.t4 1
GE14704-PG 0.g503.t2 1
GE14704-PG 0.g503.t5 1
GE14704-PG 0.g503.t3 1
GE14704-PG CG6383-PA 8
GE14704-PG CG6383-PB 8
GE14704-PG 0.g193.t1 13
GE14704-PF 0.g503.t7 1
GE14704-PF 0.g503.t6 1
GE14704-PF 0.g503.t8 1
GE14704-PF 0.g503.t9 1
GE14704-PF 0.g503.t5 1
GE14704-PF 0.g503.t3 1
GE14704-PF 0.g503.t2 1
GE14704-PF 0.g503.t4 1
GE14704-PF CG6383-PB 8
GE14704-PF CG6383-PA 8
GE14704-PF 0.g193.t1 13
GE14704-PA 0.g503.t4 1
GE14704-PA 0.g503.t3 1
GE14704-PA 0.g503.t5 1
GE14704-PA 0.g503.t2 1
GE14704-PA 0.g503.t7 1
GE14704-PA 0.g503.t6 1
GE14704-PA 0.g503.t9 1
GE14704-PA 0.g503.t8 1
GE14704-PA CG9572-PA 2
GE14704-PA CG7802-PA 4
GE14704-PA 3.g2831.t1 5
GE14704-PA CG13207-PA 5
GE14704-PC 0.g503.t7 1
GE14704-PC 0.g503.t2 1
GE14704-PC 0.g503.t3 1
GE14704-PC 0.g503.t5 1
GE14704-PC 0.g503.t4 1
GE14704-PC 0.g503.t8 1
GE14704-PC 0.g503.t6 1
GE14704-PC 0.g503.t9 1
GE14704-PC 2.g780.t1 4
GE14704-PC 2.g780.t2 4
GE14704-PC CG31665-PB 11
GE14704-PB 0.g503.t4 1
GE14704-PB 0.g503.t2 1
GE14704-PB 0.g503.t3 1
GE14704-PB 0.g503.t5 1
GE14704-PB 0.g503.t7 1
GE14704-PB 0.g503.t6 1
GE14704-PB 0.g503.t9 1
GE14704-PB 0.g503.t8 1
GE14704-PB CG9572-PA 2
GE14704-PB CG7802-PA 4
GE14704-PB 3.g2831.t1 5
GE14704-PB CG13207-PA 5
2805.g964.t1 19077.g1890.t1 1
GE15258-PA 6.g1431.t1 1
GE16867-PA CG15573-PB 1
GE24249-PA CG3505-PA 1
GE24249-PA CG5909-PA 8
GE24249-PA 1.g1115.t1 9
GE24249-PA 1.g207.t1 13
GE24249-PA 1.g1782.t2 15
GE24249-PA CG1772-PA 15
GE24249-PA CG7996-PA 15
GE24249-PA CG11911-PA 16
GE24249-PA CG8170-PA 16
GE24249-PA CG2071-PA 19
1.g1006.t1 CG13091-PA 1
1.g1006.t1 3.g1255.t1 1
1.g1006.t1 3.g1256.t1 1
1.g1006.t1 CG14893-PA 4
1.g1006.t1 CG5065-PA 7
1.g1006.t1 1.g2282.t1 11
GE16703-PA CG11561-PA 1
GE16703-PA 2.g1422.t1 4
GE19654-PA 2.g1991.t1 1
GE14425-PA CG3548-PA 1
GE25264-PA CG5824-PA 1
GE21519-PA CG32409-PA 1
GE17416-PA CG8264-PC 1
GE17416-PA CG8264-PF 1
GE11666-PA CG9305-PA 1
4.g675.t1 3.g1461.t1 1
4.g675.t1 3.g1461.t2 1
4.g675.t1 3.g1461.t3 2
GE13686-PA 1.g1805.t1 1
GE17074-PA CG1673-PA 1
GE22107-PA CG5535-PA 1
GE22107-PA 2.g2235.t1 1
GE22107-PA CG33969-PA 3
GE22107-PA CG12531-PC 4
GE22107-PA 3.g2822.t1 6
GE22107-PA 3.g2822.t2 6
GE12990-PA CG18362-PB 1
GE12990-PA CG18362-PA 1
GE12990-PA CG18362-PC 1
GE12990-PA CG3350-PA 2
2.g474.t1 CG3991-PD 1
2.g474.t1 1.g863.t1 1
2.g474.t1 CG7169-PA 2
GE17944-PA CG17596-PJ 1
GE17944-PA CG17596-PG 1
GE17944-PA CG10539-PA 2
GE17944-PA CG6297-PA 2
GE17944-PA 0.g1057.t1 9
GE17944-PA 1.g455.t2 13
GE17944-PA 1.g455.t3 13
GE19950-PB 2.g1817.t1 1
GE19380-PA 0.g1655.t1 1
GE19380-PA CG7052-PB 1
GE19380-PA CG7653-PA 1
GE19380-PA CG7052-PC 1
GE19380-PA CG10363-PA 1
GE19380-PA CG7068-PA 1
GE19380-PA CG7052-PA 2
GE19380-PA 0.g1945.t1 3
GE19380-PB 0.g1655.t1 1
GE19380-PB CG7052-PB 1
GE19380-PB CG7653-PA 1
GE19380-PB CG7052-PC 1
GE19380-PB CG10363-PA 1
GE19380-PB CG7068-PA 1
GE19380-PB CG7052-PA 2
GE19380-PB 0.g1945.t1 3
GE19380-PC 0.g1655.t1 1
GE19380-PC CG7052-PB 1
GE19380-PC CG7653-PA 1
GE19380-PC CG7052-PC 1
GE19380-PC CG10363-PA 1
GE19380-PC CG7068-PA 1
GE19380-PC CG7052-PA 2
GE19380-PC 0.g1945.t1 3
GE22064-PA 2.g1839.t1 1
GE22064-PA CG4144-PB 1
GE22064-PA CG6895-PA 2
GE22064-PA CG5008-PA 4
GE22064-PA 2.g929.t1 4
GE14398-PA 1.g2185.t1 1
GE21305-PA CG7015-PA 1
GE19667-PA CG5605-PA 1
GE19667-PA CG5618-PA 1
GE19667-PA CG5618-PB 1
GE24737-PA CG12948-PA 1
GE13526-PA CG9033-PB 1
GE18712-PA CG8886-PB 1
1.g1309.t1 0.g1532.t1 1
GE11763-PA CG8443-PA 1
GE25800-PA CG9078-PA 1
GE20394-PA 2.g788.t2 1
GE20394-PA 2.g788.t4 1
GE20394-PA 2.g788.t3 1
GE20394-PA 2.g788.t5 1
GE20394-PA 2.g788.t1 1
GE20394-PA 4.g10.t1 1
GE20394-PA 4.g10.t3 1
GE20394-PA 4.g10.t2 1
GE20394-PA 1.g1763.t3 6
1.g1313.t1 0.g1539.t1 1
1.g1313.t2 0.g1073.t1 8
1.g1313.t3 6.g1315.t3 1
1.g1313.t3 0.g1073.t1 2
1.g1313.t3 CG6844-PA 6
1.g1313.t4 0.g1539.t1 1
7733.g3591.t1 16593.g1650.t1 4
7733.g3591.t1 18584.g1831.t1 7
6404.g2679.t2 CG18803-PA 1
GE16012-PA CG9045-PE 1
GE16012-PA 6.g1023.t1 1
GE10372-PA CG31225-PB 1
GE10372-PA 3.g1934.t1 1
GE10372-PA 2.g1009.t1 9
GE13931-PA CG5738-PA 1
GE13931-PA 0.g1291.t1 2
GE13931-PA CG1856-PE 3
GE13931-PA 3.g2847.t1 3
GE13931-PA 3.g657.t3 5
GE13931-PA 3.g657.t1 5
GE16082-PA CG9504-PA 1
GE16872-PA CG6133-PA 1
GE16872-PA CG11109-PB 3
GE10609-PA 3.g2359.t1 1
GE10609-PA 2.g1718.t2 8
GE10609-PA 2.g1718.t3 8
GE10609-PA 2.g1718.t1 8
4.g1642.t1 3.g1906.t1 1
GE10609-PB 3.g2359.t1 1
GE10609-PB 2.g1718.t2 8
GE10609-PB 2.g1718.t3 8
GE10609-PB 2.g1718.t1 8
GE20934-PA CG7971-PF 1
GE25370-PA CG18143-PA 1
4.g419.t1 CG31463-PA 1
2.g1759.t1 CG17611-PA 1
GE17042-PA CG2200-PA 1
3588.g1227.t1 4197.g411.t1 1
GE10611-PA CG6378-PA 1
GE16887-PA CG2875-PA 1
GE16887-PA CG2875-PB 1
GE14323-PA CG5532-PA 1
GE14238-PA 1.g1935.t1 1
GE14238-PA CG9825-PA 1
GE14238-PA CG12490-PB 1
GE14238-PA 1.g1934.t1 1
GE14238-PA CG30272-PA 1
GE14238-PA CG7838-PA 1
GE14238-PA CG7838-PB 1
GE14238-PA CG15094-PA 4
GE14238-PA 1.g1493.t1 4
GE16324-PA 6.g305.t1 1
0.g1443.t1 CG11306-PA 1
GE21630-PA 2.g780.t2 1
GE21630-PA 2.g780.t1 1
6040.g2023.t1 4197.g411.t1 1
GE24598-PA CG30446-PA 1
GE24598-PA CG30445-PA 1
GE24598-PA 1.g551.t1 1
GE24598-PA CG10501-PA 3
GE18933-PA CG5091-PA 1
GE18933-PA CG4542-PA 2
GE25772-PA CG18748-PA 1
GE25772-PA CG1105-PA 6
GE25772-PA CG2993-PA 7
GE24880-PA 2.g852.t1 7
GE12142-PA 1.g1694.t1 1
GE20315-PA CG8985-PA 1
GE20315-PA 2.g265.t1 1
GE19113-PA CG33140-PA 1
GE19113-PA 1.g160.t1 1
GE19113-PA CG30384-PA 2
GE16932-PA CG2655-PA 1
GE12232-PA CG9304-PA 1
GE16671-PA CG11381-PA 1
4.g233.t1 CG5412-PA 1
4.g233.t1 CG5417-PA 2
0.g1579.t1 CG5498-PA 1
GE20190-PA CG32085-PA 1
GE20190-PA CG9952-PA 2
GE20190-PA CG4221-PA 4
GE20190-PA CG4221-PB 4
2.g1903.t1 1.g2234.t1 1
2.g1903.t1 CG42361-PA 2
GE19301-PA CG1698-PA 1
GE19301-PA CG4476-PA 1
GE19301-PA CG15279-PA 1
GE19301-PA CG8850-PA 1
GE19301-PA CG15088-PA 1
GE19301-PA CG3252-PA 1
GE19301-PA CG3249-PA 1
GE19301-PA CG3249-PB 1
GE19301-PA CG15279-PB 1
GE12291-PA CG10153-PA 1
GE12291-PA CG10155-PC 2
GE18743-PA CG8419-PA 1
GE18743-PA 3.g482.t4 3
GE18743-PA 3.g482.t5 3
GE10441-PA CG7581-PA 1
GE10441-PA 1.g1993.t1 3
GE15156-PA 0.g241.t1 1
GE15156-PA CG17240-PA 2
GE15156-PA 0.g240.t1 2
GE15156-PA CG7754-PA 7
GE15156-PA CG17571-PA 8
GE15156-PA CG12385-PA 9
GE15156-PA 3.g858.t1 16
GE15156-PA CG8172-PA 17
GE15156-PA CG9733-PA 19
GE15156-PA CG9372-PA 19
GE15156-PA CG8586-PA 20
GE15156-PA CG4998-PB 22
GE15156-PA CG18180-PA 22
231.g85.t1 18177.g1790.t1 6
231.g85.t1 5007.g490.t1 11
GE11655-PA CG9302-PA 1
GE11655-PA CG1837-PA 2
GE12688-PA CG10641-PA 1
GE12688-PA 3.g1008.t1 2
GE12688-PA CG14861-PA 2
5.g10.t4 2.g1822.t1 1
5.g10.t4 2.g1822.t4 1
5.g10.t4 CG2052-PA 1
5.g10.t4 2.g1822.t5 1
5.g10.t4 2.g1822.t2 1
5.g10.t4 2.g1822.t3 2
5.g10.t4 6.g358.t1 8
5.g10.t4 CG7928-PA 10
GE15275-PA 0.g208.t1 1
GE12766-PA CG17928-PA 1
GE12766-PA CG13270-PB 1
GE12766-PA CG13270-PC 1
GE12766-PA CG13279-PA 2
GE12045-PA CG10073-PA 1
GE12045-PA CG30047-PA 1
GE12045-PA CG30043-PB 1
GE12045-PA CG30043-PA 1
GE12045-PA 1.g759.t2 1
GE12045-PA 1.g761.t1 1
GE12045-PA CG11961-PA 1
GE12045-PA CG10062-PA 1
GE12045-PA CG9416-PA 1
GE12045-PA 1.g759.t1 1
GE12045-PA 1.g756.t1 2
GE12839-PA CG7222-PA 1
4.g408.t1 3.g1746.t1 1
4.g408.t1 3.g870.t1 2
4.g408.t1 3.g871.t1 3
4.g408.t1 CG10278-PA 3
4.g408.t1 3.g872.t2 4
4.g408.t1 3.g872.t1 4
0.g681.t1 2.g736.t1 1
0.g681.t1 CG8605-PA 1
0.g681.t1 2.g736.t2 1
GE25107-PA CG4550-PA 1
GE25107-PA CG16740-PA 2
GE25107-PA CG5279-PA 4
GE25107-PA 3.g518.t1 5
GE25107-PA 2.g1239.t1 6
GE25107-PA 3.g181.t1 10
GE25107-PA 2.g1832.t1 11
GE19817-PA 2.g1539.t1 1
GE13251-PA CG17137-PA 1
GE13251-PA CG6647-PA 2
4.g1646.t1 CG6747-PA 1
4.g1646.t1 CG6747-PC 1
4.g1646.t1 CG6747-PB 1
4.g1646.t1 CG4370-PA 2
4.g1646.t1 CG4370-PB 2
5203.g1669.t1 12775.g1249.t1 6
GE17268-PA 6.g1073.t1 1
GE17268-PA 3.g2217.t1 2
GE14094-PA CG8435-PA 1
GE14094-PA CG15084-PA 2
GE25020-PD CG3671-PB 1
GE25020-PD CG3671-PC 1
GE25020-PD CG3671-PA 1
GE22293-PA CG5389-PA 1
GE22293-PA CG11154-PA 1
GE22293-PA CG5075-PA 2
GE10139-PB CG1411-PA 1
2716.g935.t1 2.g1980.t1 1
3.g35.t2 6.g50.t2 1
3.g35.t2 6.g50.t3 1
3.g35.t2 6.g50.t1 1
3.g35.t3 6.g50.t3 1
3.g35.t3 6.g50.t1 1
3.g35.t3 6.g50.t2 1
GE16298-PA 6.g268.t1 1
GE16298-PA 6.g268.t2 1
GE16298-PA 6.g268.t3 1
GE16298-PA 0.g1325.t1 2
GE16298-PA CG5411-PA 3
GE16298-PA 6.g843.t3 5
GE16298-PA 3.g1058.t1 6
GE21945-PA CG11271-PA 1
7936.g3712.t1 1317.g126.t1 1
7936.g3712.t1 14079.g1375.t1 4
GE11383-PA CG31842-PA 1
1296.g438.t1 16301.g1631.t1 1
GE13442-PA 1.g793.t1 1
GE13442-PA CG8819-PC 1
GE13442-PA CG8821-PB 1
GE25158-PA CG5454-PA 1
GE16502-PA CG14817-PA 1
GE22319-PA CG7181-PA 1
6347.g2612.t1 7162.g693.t1 9
GE25020-PA CG3671-PC 1
GE25020-PA CG3671-PB 1
GE25020-PA CG3671-PA 1
1.g1047.t1 0.g1045.t1 1
1.g1047.t1 0.g1044.t1 2
GE16393-PA CG4202-PA 1
0.g1163.t1 CG4879-PB 1
0.g1163.t1 2.g1438.t1 1
0.g1163.t1 2.g1437.t1 1
0.g1163.t1 CG6920-PA 2
0.g1163.t1 CG7487-PA 3
GE11755-PA CG8425-PA 1
GE11755-PA CG8424-PC 2
GE14007-PA CG4250-PA 1
GE14007-PA CG4250-PB 1
GE14007-PA CG30269-PA 3
GE14007-PA CG13510-PB 4
GE24969-PA 3.g373.t2 1
GE24969-PA 3.g373.t1 1
GE24969-PA CG6376-PA 1
GE24969-PA CG1071-PA 2
GE25755-PA CG2791-PB 1
GE25755-PA CG2791-PA 1
GE24014-PA CG30502-PA 1
GE18759-PC CG31901-PA 1
GE26461-PC 2.g327.t1 1
GE26461-PC 2.g327.t2 1
GE26461-PC 2.g328.t3 1
GE26461-PC 2.g328.t1 1
GE26461-PA 2.g327.t1 1
GE26461-PA 2.g327.t2 1
GE26461-PA 0.g2137.t1 2
GE26461-PA 6.g693.t1 3
GE26461-PA 6.g693.t2 3
GE26461-PA CG9357-PA 4
GE16405-PA CG42399-PB 1
GE16405-PA CG42399-PC 1
GE26461-PD 2.g327.t1 1
GE26461-PD 2.g327.t2 1
GE26461-PD 0.g2137.t1 2
GE26461-PD 6.g693.t1 3
GE26461-PD 6.g693.t2 3
GE26461-PD CG9357-PA 4
GE19399-PA CG15255-PA 1
GE19399-PA CG15254-PA 3
GE22411-PA CG5517-PA 1
GE22411-PA CG2025-PA 2
GE22411-PA 6.g804.t1 3
GE14150-PD CG8183-PC 1
GE14150-PD CG8183-PB 1
GE14150-PD CG8183-PA 1
GE14150-PD CG8183-PD 1
GE14150-PD CG8566-PB 1
GE14150-PD CG8566-PA 1
GE14150-PD CG8566-PC 3
GE14150-PD CG5658-PC 4
GE14150-PD CG5658-PA 4
GE19412-PA CG3975-PA 1
GE21894-PA CG11529-PA 1
GE21894-PA CG8299-PA 13
GE21894-PA 3.g2657.t1 13
GE21894-PA CG17477-PA 16
GE21894-PA CG31681-PA 16
GE21894-PA CG3505-PA 16
GE21894-PA CG17475-PA 17
GE21894-PA 1.g2018.t1 17
GE21894-PA CG5909-PA 18
GE21894-PA 1.g643.t1 18
GE21894-PA CG13744-PA 18
GE21894-PA CG8170-PA 18
GE21894-PA CG14780-PA 19
GE21894-PA 0.g320.t1 20
GE13743-PA CG4038-PA 1
GE13743-PA 1.g1730.t1 1
GE14150-PA CG8183-PB 1
GE14150-PA CG8183-PC 1
GE14150-PA CG8183-PA 1
GE14150-PA CG8183-PD 1
GE14150-PA CG8566-PB 1
GE14150-PA CG8566-PA 1
GE14150-PA CG8566-PC 3
GE14150-PA CG5658-PC 4
GE14150-PA CG5658-PA 4
6595.g2848.t1 CG1943-PA 1
GE24954-PA CG2678-PA 1
GE24954-PA 3.g348.t1 1
GE24954-PA 3.g952.t1 9
GE19114-PA CG30385-PA 1
GE19114-PA 1.g160.t1 1
GE19114-PA CG30384-PA 4
GE20966-PA CG2211-PA 1
GE15663-PA CG3690-PA 5
GE15663-PA CG33233-PA 6
GE15663-PA CG33234-PA 8
0.g1238.t1 CG42393-PA 1
GE21593-PA 2.g713.t1 1
3.g210.t1 CG4206-PA 1
3.g210.t1 CG4208-PA 1
3.g210.t1 CG4039-PA 5
4.g389.t1 9036.g860.t1 9
4.g389.t1 10515.g1028.t1 12
GE25795-PA 3.g298.t1 1
GE25795-PA CG9911-PA 2
4.g21.t1 3.g27.t1 1
4.g21.t1 3.g27.t3 1
4.g21.t1 3.g27.t2 1
4.g21.t2 3.g27.t2 1
4.g21.t2 3.g27.t1 1
4.g21.t2 3.g27.t3 1
4.g21.t2 2.g2199.t1 5
4.g21.t3 3.g27.t2 1
4.g21.t3 3.g27.t1 1
4.g21.t3 3.g27.t3 1
4.g21.t3 2.g2199.t1 5
GE12514-PA CG13325-PA 1
GE12514-PA CG10182-PA 1
GE12514-PA 1.g2198.t1 1
GE12514-PA CG33337-PA 1
GE12514-PA CG33337-PB 1
GE12514-PA CG16723-PA 1
GE12514-PA CG14204-PA 1
GE12514-PA 6.g1327.t1 1
GE12514-PA CG5892-PA 1
GE12514-PA CG14205-PA 1
GE12514-PA CG14205-PB 1
GE12514-PA 6.g1328.t1 1
GE17604-PA 0.g159.t1 1
GE17604-PA CG31928-PA 2
GE21040-PA CG7028-PA 1
GE21040-PA CG42320-PP 5
GE21040-PA 3.g2532.t1 5
GE21040-PA 3.g2532.t2 5
GE19388-PA CG18801-PA 1
6198.g2290.t1 CG11307-PA 1
GE13710-PB CG10494-PA 1
GE13710-PA CG10494-PA 1
6199.g2311.t1 CG14572-PA 1
GE16742-PA 6.g452.t1 1
GE16537-PA 6.g91.t1 1
GE17776-PB CG7635-PA 1
GE17776-PB 6.g1293.t1 2
GE17776-PB 2.g511.t1 3
GE17776-PA CG7635-PA 1
GE17776-PA 6.g1293.t1 2
GE17776-PA 2.g511.t1 3
GE16567-PA CG7413-PA 1
GE16567-PA 3.g876.t1 2
GE16567-PA CG5083-PA 2
GE10457-PA CG12245-PA 1
GE10457-PA 0.g1052.t1 2
1183.g398.t1 13952.g1364.t1 2
GE13099-PA 0.g1264.t1 1
GE13099-PA CG6122-PA 1
GE10044-PA CG9624-PA 1
GE10044-PA 3.g1074.t2 2
GE16638-PA CG16785-PA 1
GE16638-PA CG12311-PA 1
GE16638-PA CG16785-PB 1
GE16638-PA CG6097-PA 2
GE16638-PA CG32086-PA 3
GE16638-PA 2.g1421.t1 5
GE15642-PA 6.g1130.t1 1
GE16971-PA CG3460-PA 1
GE12057-PE CG8201-PF 1
GE12057-PE CG8201-PE 1
GE12057-PE CG8201-PB 1
GE12057-PE CG8201-PC 1
GE12057-PE CG8201-PA 1
GE12057-PE CG8201-PD 1
GE12057-PE CG4290-PA 4
GE12057-PE 1.g455.t2 22
GE12057-PE 1.g455.t3 22
GE12057-PE 2.g1664.t1 26
GE16971-PC CG3460-PA 1
GE20100-PA CG10973-PA 1
GE12336-PB CG12439-PA 1
GE12336-PB 3.g2353.t1 3
GE12336-PB CG5490-PA 3
GE12336-PC CG12439-PA 1
GE12336-PC 3.g2353.t1 3
GE12336-PC CG5490-PA 3
GE12336-PA CG12439-PA 1
GE12336-PA 3.g2353.t1 3
GE12336-PA CG5490-PA 3
GE23561-PA CG11847-PA 1
GE20414-PA CG8560-PA 1
GE20414-PA CG18417-PA 3
GE20414-PA CG4017-PA 6
GE20414-PA CG18585-PA 7
GE20414-PA CG14820-PA 8
GE20414-PA CG2915-PA 10
GE19096-PA CG12142-PA 1
GE24291-PA CG30156-PA 1
GE24291-PA CG3061-PA 2
GE18782-PA CG13089-PA 1
GE23476-PA CG14764-PA 1
GE13610-PA CG10159-PA 1
6209.g2354.t1 CG5942-PA 1
6209.g2354.t1 0.g30.t1 5
GE15163-PA 0.g242.t1 1
GE15163-PA CG18125-PA 2
GE15163-PA 0.g243.t1 3
GE15163-PA 1.g1782.t2 11
GE15163-PA CG2071-PA 13
GE15163-PA CG34458-PA 13
GE15163-PA CG16997-PA 14
GE15163-PA CG12951-PA 15
GE15163-PA CG3650-PA 15
GE15163-PA 1.g2016.t1 15
GE15163-PA CG14780-PA 16
GE15163-PA 1.g207.t1 17
GE15163-PA CG31267-PA 17
GE15163-PA CG11911-PA 17
GE15163-PA 3.g1965.t1 19
GE10152-PA CG1245-PA 1
GE18371-PA 0.g801.t1 1
GE18371-PA CG13784-PA 2
GE22466-PA CG14103-PA 1
GE23311-PD CG11525-PB 1
GE23311-PD CG11525-PA 1
4.g64.t1 3.g713.t1 1
GE18929-PA CG5052-PA 1
GE15374-PC CG32675-PC 1
GE15374-PC 6.g729.t1 1
GE15374-PC CG3139-PA 3
GE26459-PA 3.g1073.t1 1
GE26459-PA CG8651-PA 1
GE26459-PC 3.g1073.t1 1
GE26459-PC CG8651-PA 1
GE26459-PC 3.g1074.t2 1
GE26459-PC 3.g1074.t1 1
GE26459-PC CG9624-PA 1
GE26459-PC CG14840-PA 2
GE26459-PC CG3848-PA 3
GE26459-PC 2.g2243.t2 4
GE26459-PC 1.g19.t2 4
GE26459-PC 1.g17.t1 4
GE26459-PC 0.g2127.t1 4
GE26459-PC 6.g876.t1 7
3.g298.t1 CG13761-PA 1
3.g298.t1 CG10742-PA 1
3.g298.t1 CG8636-PA 1
3.g298.t1 CG9496-PA 6
GE16618-PA CG4122-PA 1
GE26242-PA CG7756-PA 1
GE26242-PA 3.g1311.t1 1
GE26242-PA CG5436-PA 1
GE26242-PA CG8937-PA 1
GE26242-PA CG4264-PA 1
GE26242-PA CG4147-PA 1
GE26242-PA 3.g1232.t1 1
GE26242-PA CG8542-PA 1
GE26242-PA CG6603-PA 3
6092.g2109.t1 1826.g169.t1 1
GE12691-PA CG10623-PA 1
GE12691-PA CG10637-PC 1
GE12691-PA CG10621-PA 2
GE20439-PA 2.g721.t3 1
GE20439-PA 2.g721.t2 1
GE20439-PA 3.g720.t1 1
GE20439-PA 1.g705.t1 16
GE20439-PC 2.g721.t3 1
GE20439-PC 2.g721.t2 1
GE20439-PC 3.g720.t1 1
GE20439-PC 3.g720.t2 2
GE20439-PC CG13521-PA 8
GE20439-PC 1.g705.t1 16
0.g831.t1 CG43127-PA 1
GE20439-PE 2.g721.t2 1
GE20439-PE 2.g721.t1 1
GE20439-PE 0.g155.t1 9
GE20439-PE 1.g380.t1 13
GE20439-PE 0.g1954.t1 13
GE20439-PE 3.g2461.t1 13
GE21985-PA CG13737-PB 1
GE20439-PF 2.g721.t2 1
GE20439-PF 2.g721.t3 1
GE20439-PF 2.g721.t1 1
GE20439-PF 3.g720.t1 1
GE20439-PF 3.g720.t2 1
GE20439-PF 2.g840.t1 1
GE20439-PF 2.g840.t2 1
GE20439-PF CG1084-PA 8
GE20439-PF CG10520-PB 8
GE20439-PF CG32791-PA 18
GE20439-PF 2.g2152.t1 18
GE19859-PA CG4229-PA 1
GE23805-PA CG1363-PA 1
GE16968-PA CG13689-PA 1
GE23805-PB CG1363-PA 1
3.g389.t2 CG4407-PB 1
3.g389.t2 CG32649-PA 1
3.g389.t2 CG4407-PA 1
3.g389.t1 CG4407-PB 1
3.g389.t1 CG32649-PA 1
3.g389.t1 CG32650-PA 1
3.g389.t1 CG4407-PA 2
3.g389.t1 CG16848-PA 3
GE25003-PA CG3320-PA 1
GE25003-PA 1.g100.t1 4
GE25003-PA CG5771-PA 5
GE25003-PA 1.g590.t1 6
GE13516-PA CG9015-PA 1
GE13516-PA 1.g664.t1 2
GE13516-PA CG1048-PA 3
GE13516-PA 2.g1470.t1 4
GE13516-PA CG8254-PA 4
GE13516-PA 2.g802.t1 4
GE13516-PA CG1046-PA 4
GE13516-PA CG1650-PA 5
GE13516-PA CG1897-PA 5
GE13516-PA 3.g2593.t1 5
GE26266-PA CG8790-PA 1
GE26266-PA CG4323-PA 2
GE26266-PA CG11196-PA 3
GE26266-PA CG9064-PA 9
GE26266-PA CG18324-PA 9
GE21812-PA CG3161-PA 2
GE21812-PA CG32089-PA 3
GE21812-PA CG7007-PA 5
GE13964-PA CG6385-PA 1
GE13964-PA CG3626-PA 2
GE19763-PA CG7540-PA 1
GE26410-PA CG6904-PA 1
GE24186-PA CG18764-PA 1
GE24186-PA CG17802-PA 2
GE24186-PA CG31441-PA 6
GE24186-PA 3.g1680.t1 6
GE24186-PA CG14710-PA 10
GE24186-PA CG15269-PA 12
GE24186-PA 1.g970.t1 13
GE24186-PA CG11902-PA 13
GE24186-PA CG8573-PA 14
GE24186-PA CG11247-PA 15
GE24186-PA 6.g351.t1 16
GE24186-PA 2.g2227.t2 16
GE24186-PA CG32772-PC 16
GE24186-PA CG8591-PA 16
GE24186-PA 2.g744.t1 16
GE15846-PA 6.g1320.t3 1
GE15846-PA 6.g1320.t2 1
4.g1451.t1 3.g159.t1 1
4.g1451.t1 1.g1987.t4 6
4.g1451.t1 1.g1987.t3 7
GE21413-PA CG14992-PA 1
GE21413-PA 1.g862.t2 2
GE21413-PA CG3969-PA 2
GE21413-PA 1.g862.t1 2
GE21413-PA CG9222-PA 17
GE21413-PA 0.g688.t1 17
GE21413-PA 1.g492.t2 19
GE21413-PA CG42636-PB 20
0.g544.t1 CG17150-PA 1
0.g544.t1 CG5526-PA 1
0.g544.t1 CG5526-PB 1
0.g544.t1 2.g198.t1 1
0.g544.t1 CG7092-PA 1
0.g544.t1 CG9492-PB 1
0.g544.t1 CG1842-PB 1
0.g544.t1 CG3723-PB 1
0.g544.t1 CG3723-PA 1
0.g544.t1 CG3723-PE 1
0.g544.t1 CG3723-PC 1
0.g544.t1 3.g2428.t1 1
0.g544.t1 CG9492-PA 1
0.g544.t1 3.g2487.t1 1
0.g544.t1 CG7507-PA 1
0.g544.t1 CG7507-PB 1
0.g544.t1 3.g2488.t1 1
0.g544.t1 2.g530.t1 2
1.g1551.t1 CG14760-PA 1
1.g1551.t1 CG14759-PA 2
GE20001-PA CG5295-PA 1
GE20001-PA CG5560-PA 2
GE10606-PA 3.g2369.t1 1
GE10606-PA 3.g2369.t2 1
GE10606-PA CG3788-PA 2
GE24310-PA 3.g935.t1 1
GE24310-PA CG5166-PB 1
GE17549-PA CG3035-PA 1
GE17549-PA CG7057-PA 3
GE24122-PA CG6974-PA 6
GE20776-PA CG6576-PA 1
GE20776-PA CG42610-PB 2
GE20776-PA CG42610-PA 2
GE20776-PA CG2161-PA 3
GE20776-PA 3.g112.t1 3
GE21589-PA CG14823-PA 1
GE21692-PA 2.g299.t1 1
GE21692-PA CG32296-PC 1
GE14353-PA CG3060-PA 1
4.g39.t2 3.g68.t1 1
4.g39.t2 3.g68.t3 1
4.g39.t2 3.g68.t2 1
4.g39.t2 3.g67.t1 1
4.g39.t2 CG31538-PA 1
4.g39.t2 2.g1980.t1 4
4.g39.t2 0.g2057.t2 5
GE19695-PA CG4858-PA 1
GE19695-PA CG17904-PA 2
GE14250-PB 1.g1953.t2 1
GE14250-PB 1.g1953.t1 1
GE14250-PB CG42678-PI 1
GE14250-PA 1.g1953.t2 1
GE14250-PA 1.g1953.t1 1
GE14250-PA CG42678-PI 1
GE12584-PA CG17470-PA 1
4.g23.t3 3.g32.t3 1
4.g23.t3 3.g32.t1 1
4.g23.t3 3.g32.t2 1
4.g23.t3 CG31534-PD 1
GE17025-PA CG4070-PA 1
GE17025-PA CG2028-PB 1
GE17025-PA CG2028-PC 1
6457.g2739.t1 CG7172-PA 1
GE16163-PA CG12324-PA 1
GE16163-PA CG2033-PD 1
GE12324-PA CG8485-PA 1
GE12324-PA CG42856-PC 6
GE12324-PA CG3051-PA 8
GE12324-PA 2.g1559.t1 9
GE12324-PA CG5363-PA 19
GE12324-PA CG9804-PG 24
GE14542-PA CG1674-PH 1
GE14542-PA 4.g18.t5 1
GE14542-PA 4.g18.t6 1
GE14542-PA 4.g18.t1 1
GE14542-PA 4.g18.t3 1
GE14542-PA 4.g18.t4 1
GE14542-PA 4.g18.t2 1
GE18370-PA CG4567-PA 1
GE18370-PA CG31159-PA 2
GE18370-PA CG2238-PA 4
GE18370-PA CG2238-PB 4
GE18370-PA 2.g1639.t1 5
GE23987-PA CG17111-PA 1
GE21689-PA 2.g306.t1 1
GE19958-PD 2.g1835.t2 1
GE19958-PD CG18233-PE 1
GE19958-PD 2.g1835.t6 1
GE19958-PD 3.g1740.t1 10
GE19958-PC CG18233-PE 1
GE19958-PC 2.g1835.t6 1
GE19958-PC 2.g1835.t2 1
GE19958-PC 2.g1835.t4 1
GE19958-PC CG32201-PB 2
GE19958-PC CG31015-PA 7
GE19958-PB 2.g1835.t4 1
GE19958-PB CG18233-PE 1
GE19958-PB 2.g1835.t6 1
GE19958-PB 2.g1835.t3 7
GE21311-PA CG8867-PA 4
GE21311-PA CG18030-PA 6
GE21311-PA CG2229-PA 6
GE12743-PA 0.g1799.t1 1
4.g1463.t1 CG1077-PA 1
GE21449-PA 2.g493.t1 1
GE21449-PA CG15021-PA 1
GE23589-PA CG31300-PA 1
GE23589-PA CG31104-PA 1
GE23589-PA 3.g2195.t1 1
GE23589-PA CG11893-PA 1
GE23589-PA 3.g2194.t1 1
GE23589-PA CG13658-PA 1
GE23589-PA CG31436-PA 2
GE18447-PA CG42369-PC 1
GE18447-PA CG42369-PB 2
GE18447-PA CG11320-PA 6
GE18447-PA 3.g2534.t1 7
GE18447-PA 2.g2152.t1 11
GE18447-PA 3.g1006.t2 16
GE15878-PC 6.g1360.t1 1
GE15878-PC CG11943-PB 1
GE15878-PC 6.g1363.t1 1
GE15878-PC 6.g1362.t1 1
GE18558-PA CG16969-PA 1
GE19747-PA CG32436-PA 1
2292.g806.t1 CG31716-PB 2
GE24251-PA 3.g1037.t1 1
GE24251-PA CG3509-PA 1
GE19312-PA CG12744-PA 1
GE15906-PA 6.g750.t1 1
GE15906-PA 1.g1320.t1 3
GE15906-PA CG30103-PA 3
GE10502-PA CG14062-PA 1
GE10502-PA 3.g2499.t1 2
4.g1079.t1 CG8925-PA 1
4.g1079.t1 CG8925-PB 1
4.g1079.t1 CG8925-PC 1
4.g1079.t1 3.g853.t3 2
4.g1079.t1 3.g853.t1 2
GE11968-PA CG5170-PA 1
GE19624-PA CG15881-PA 1
6337.g2599.t1 CG42638-PA 1
6337.g2599.t1 CG8743-PA 1
6337.g2599.t1 2.g1938.t1 1
4.g2064.t1 CG17196-PA 4
4.g2064.t1 2.g1250.t1 10
4300.g1420.t1 16726.g1662.t1 2
GE14270-PA CG3092-PA 1
GE14270-PA 1.g1998.t1 2
2925.g1000.t1 11384.g1105.t1 13
GE19796-PA 2.g1590.t1 1
GE19796-PA CG5215-PA 1
GE15225-PA CG11723-PA 1
GE20664-PA CG12766-PA 1
GE20664-PA CG10863-PA 1
GE20664-PA 2.g1274.t1 3
GE20664-PA CG9436-PA 4
GE20664-PA 2.g1156.t1 5
GE23572-PA CG31103-PA 1
GE23572-PA CG31106-PA 2
GE24171-PA CG5413-PA 1
GE22587-PA 1.g421.t1 1
GE22587-PA CG13741-PA 1
0.g611.t1 2.g626.t1 1
0.g611.t1 2.g623.t1 1
0.g971.t1 2.g1220.t1 1
1.g283.t1 CG3151-PI 1
1.g283.t1 0.g334.t1 1
1.g283.t1 1.g1405.t1 7
1.g283.t1 CG5422-PB 8
1.g283.t1 CG5422-PA 8
0.g971.t2 2.g1220.t1 1
GE20185-PA CG6038-PA 1
GE18222-PC CG8837-PA 1
GE19144-PD CG1946-PC 1
GE19144-PD CG1942-PB 1
GE20334-PA CG33233-PA 1
GE26313-PA CG12753-PA 1
GE23988-PA 3.g1895.t1 1
GE13682-PA CG17922-PA 1
GE13682-PA 1.g985.t3 7
GE17262-PA CG3692-PA 1
GE17262-PA CG8107-PA 2
GE17262-PA 6.g1409.t1 4
GE17262-PA CG1391-PB 4
4.g350.t1 CG2512-PA 1
4.g350.t1 CG1913-PA 1
4.g350.t1 3.g310.t1 1
4.g350.t1 CG9476-PA 1
4.g350.t1 CG1082-PC 1
4.g350.t1 CG1257-PB 1
4.g350.t1 CG8308-PA 1
4.g350.t1 CG1112-PA 7
6056.g2048.t1 2.g2006.t1 1
GE25005-PA CG3331-PA 1
7172.g3096.t1 8356.g794.t1 1
7172.g3096.t1 8710.g828.t1 5
GE21405-PA 2.g424.t1 1
GE26458-PA CG8573-PA 1
GE26458-PA 1.g2044.t1 6
GE26458-PA CG4936-PA 8
GE26458-PA CG10959-PA 8
GE26458-PA 6.g351.t2 8
GE26458-PA CG18262-PA 8
GE26458-PA 3.g649.t1 9
GE26458-PA CG4413-PA 9
GE26458-PA CG31670-PA 9
GE26458-PA CG8145-PA 12
GE26458-PA CG1792-PA 13
GE26458-PA CG17806-PB 13
GE26458-PA CG15073-PA 13
GE26458-PA CG17802-PA 14
GE14111-PA CG8314-PA 1
GE14111-PA CG6627-PA 2
GE14111-PA CG10344-PA 6
GE14111-PA 6.g667.t1 7
GE14111-PA CG6618-PA 8
GE14111-PA 6.g667.t4 8
GE14111-PA 6.g667.t2 8
2.g1611.t1 CG6805-PA 1
2.g1611.t1 CG3573-PA 3
GE20381-PA CG8042-PA 1
GE20381-PA CG8209-PA 2
4.g844.t1 CG14741-PD 1
4.g844.t1 CG14741-PA 1
4.g844.t1 CG14741-PB 1
GE18737-PA CG31607-PA 1
GE18737-PA 0.g894.t1 1
GE16233-PA CG3981-PA 1
GE26071-PA CG4739-PA 1
GE26071-PA CG18578-PA 1
GE26071-PA 3.g1406.t1 1
GE26071-PA CG31002-PA 5
GE26071-PA CG4302-PA 8
GE14109-PA CG8315-PA 1
2.g1959.t1 1.g2309.t1 1
2.g1959.t1 CG14661-PA 2
GE23653-PA CG14542-PA 1
GE20262-PA CG6463-PA 1
GE23770-PA CG5508-PA 1
GE23770-PA CG5508-PB 1
GE23770-PA CG5508-PD 1
GE23770-PA CG5508-PC 1
GE23770-PA CG4625-PA 2
GE23770-PB CG5508-PA 1
GE23770-PB CG5508-PB 1
GE23770-PB CG5508-PD 1
GE23770-PB CG5508-PC 1
GE23770-PB CG5502-PA 1
GE23770-PB CG4625-PA 2
GE23770-PC CG5508-PD 1
GE23770-PC CG5508-PA 1
GE23770-PC CG5508-PB 1
GE23770-PC CG5508-PC 1
GE23770-PC CG4625-PA 2
GE20604-PA 2.g506.t1 1
GE21830-PA CG1385-PA 1
GE22322-PA CG7184-PA 1
GE10686-PA 3.g2235.t1 1
GE26202-PA CG12267-PA 1
GE22768-PA CG8272-PA 1
GE22768-PA CG12402-PB 2
GE22592-PC 2.g2189.t1 1
GE22592-PC CG13425-PA 2
GE22592-PC 3.g1606.t1 3
GE22592-PC CG42670-PL 3
GE22592-PB 2.g2189.t1 1
GE22592-PB CG13425-PA 2
GE22592-PB 3.g1606.t1 3
GE22592-PB CG42670-PL 3
GE22592-PA 2.g2189.t1 1
GE22592-PA CG13425-PA 2
GE22592-PA 3.g1606.t1 3
GE22592-PA CG42670-PL 3
GE13002-PA 0.g2079.t1 1
GE22592-PE 2.g2189.t1 1
GE22592-PE CG13425-PA 2
GE22592-PE 3.g1606.t1 3
GE22592-PE CG42670-PL 3
GE22592-PD 2.g2189.t1 1
GE22592-PD CG13425-PA 2
GE22592-PD 3.g1606.t1 3
GE22592-PD CG42670-PL 3
GE25563-PA CG16740-PA 1
GE25563-PA CG4550-PA 1
GE25563-PA 2.g1691.t1 5
GE18753-PA CG7787-PA 1
8067.g3782.t1 CG13813-PA 1
GE10327-PA CG6972-PA 1
GE26096-PA CG5381-PA 1
GE17090-PA 6.g884.t1 1
GE17090-PA CG32632-PB 1
GE17090-PA 6.g884.t2 1
GE17090-PA 6.g884.t3 1
4.g309.t2 CG7956-PA 1
4.g309.t2 CG7937-PA 1
4.g309.t2 CG6562-PA 3
4.g309.t2 CG17840-PA 4
GE25877-PA CG13994-PA 1
2301.g809.t1 10087.g981.t1 8
GE21344-PA 2.g356.t1 1
GE26197-PA CG5925-PA 1
GE26197-PA 3.g1238.t1 1
4.g7.t1 CG1106-PC 1
4.g7.t1 CG1106-PB 1
4.g7.t1 CG1106-PA 1
4.g7.t1 CG14639-PA 2
4.g7.t1 6.g1409.t8 6
4.g7.t1 3.g2338.t1 10
4.g7.t1 3.g2332.t1 12
4.g7.t1 CG6460-PA 12
4.g7.t1 CG5471-PA 12
2.g379.t1 CG42606-PA 1
2.g379.t1 0.g2020.t1 2
GE26416-PA 3.g1006.t1 1
GE26416-PA 3.g1006.t2 1
GE26416-PA CG1137-PA 5
GE26416-PA CG31361-PA 8
GE24621-PA CG17266-PA 1
GE19787-PA 2.g2168.t1 1
GE17090-PD 6.g884.t1 1
GE17090-PD CG32632-PB 1
GE17090-PD 6.g884.t2 1
GE17090-PD 6.g884.t3 1
GE23824-PB 3.g2541.t1 1
GE23824-PC CG1954-PA 1
GE23824-PC 3.g2542.t1 1
GE23824-PC 3.g2541.t1 3
GE23909-PB CG13602-PB 2
GE23909-PB CG13601-PC 3
GE23909-PA CG13601-PA 1
GE21794-PA CG32082-PA 1
GE22408-PA CG33969-PB 1
0.g1159.t1 CG42758-PA 1
GE26392-PA CG14865-PA 1
GE19353-PA 1.g558.t1 1
GE19353-PA 1.g558.t2 1
GE19353-PA 1.g558.t3 1
GE19353-PA CG18408-PQ 1
GE19353-PA CG4909-PA 2
GE19353-PA 0.g2077.t2 3
GE19353-PA 0.g2077.t1 3
GE19353-PA CG1099-PA 3
GE20738-PA CG7118-PA 1
GE20738-PA CG8871-PA 2
GE20738-PA CG8867-PA 3
GE20738-PA 3.g2655.t1 8
GE20738-PA CG6483-PA 11
GE19101-PA CG12840-PA 1
GE13035-PA CG9067-PA 1
4.g842.t1 CG14740-PA 1
4.g842.t1 CG14739-PA 2
4.g842.t1 CG2257-PA 3
GE13936-PA CG5753-PA 1
GE13845-PB CG9291-PA 1
GE18674-PA CG7311-PA 1
GE18674-PA CG8256-PA 2
GE26368-PA 3.g924.t1 1
GE26368-PA CG6045-PB 1
GE26368-PA CG6045-PA 1
GE26368-PA CG18516-PA 1
GE26368-PA CG18516-PB 1
GE26368-PA CG7642-PA 2
GE17894-PA CG1849-PA 1
GE17894-PA 6.g1381.t1 2
GE21657-PB CG7927-PA 1
0.g280.t1 2.g956.t1 1
GE21657-PA CG7927-PA 1
GE12177-PB CG9441-PA 1
GE12177-PB CG9441-PB 2
GE20495-PA CG13298-PA 1
GE15374-PA CG32675-PC 1
GE15374-PA 6.g729.t1 1
GE15374-PA CG32087-PA 2
15.g4.t1 15591.g1549.t1 11
15.g4.t1 843.g90.t1 12
GE14170-PA 1.g1871.t1 1
GE14170-PA 1.g1872.t1 1
GE10861-PA CG9287-PA 1
GE10861-PA 0.g977.t1 1
GE10861-PA CG9289-PA 2
GE10861-PA CG7529-PA 4
GE10861-PA 0.g762.t1 13
GE10861-PA 3.g319.t3 13
5184.g1664.t1 3351.g325.t1 1
GE26308-PA CG14899-PA 1
4.g1328.t1 3.g1336.t1 1
4.g1328.t1 CG14721-PA 1
3.g1246.t1 CG1494-PA 1
3.g1246.t1 CG1494-PB 1
3.g1246.t1 CG1494-PC 1
3.g1246.t1 2.g1771.t1 4
3.g1246.t1 CG6052-PA 4
3.g1246.t1 3.g532.t1 8
3.g1246.t1 3.g532.t2 8
GE25912-PA CG8369-PA 1
2.g991.t1 0.g76.t1 4
2.g991.t1 6.g379.t1 6
GE25209-PA 3.g673.t1 1
GE25209-PA CG12021-PA 2
2.g991.t2 1.g1699.t1 1
2.g991.t2 0.g76.t1 4
0.g261.t1 2.g989.t1 1
GE11205-PA CG14472-PA 1
4047.g1345.t1 12775.g1250.t1 1
GE21949-PA CG11278-PA 1
GE21949-PA CG5081-PA 2
6196.g2284.t1 2.g2203.t1 1
6196.g2284.t1 CG6395-PB 5
6196.g2284.t1 CG6395-PA 5
6196.g2284.t1 CG4164-PA 5
6196.g2284.t1 CG8863-PB 6
6196.g2284.t1 CG9828-PA 7
GE21358-PA CG12013-PA 1
GE21358-PA CG15116-PA 2
1.g823.t1 0.g1452.t1 1
1.g823.t2 0.g1452.t1 1
GE12066-PA CG5787-PA 1
GE12066-PA 0.g1408.t4 2
GE12066-PA CG5792-PD 2
GE12066-PA 0.g1408.t2 2
GE22338-PA 2.g2118.t1 1
GE14138-PA CG8214-PA 1
2.g1510.t1 CG33139-PA 1
2.g1510.t1 1.g1111.t1 1
2.g1510.t1 1.g1113.t1 1
2.g1510.t1 1.g1110.t1 1
2.g1510.t1 3.g920.t1 4
2.g1510.t1 1.g1950.t1 4
2.g1510.t1 0.g1585.t1 7
2.g1510.t1 CG6367-PB 12
2.g1510.t1 CG6367-PA 12
2.g1510.t1 3.g1554.t1 14
2.g1510.t1 CG4821-PA 15
GE14144-PA CG8204-PA 1
GE12250-PA 0.g1392.t1 1
GE24472-PA CG8031-PA 1
GE24472-PA CG8031-PB 1
GE24472-PB CG8031-PB 1
GE24472-PB CG8031-PA 1
1.g1818.t1 7436.g716.t1 1
1.g1818.t1 16181.g1618.t1 1
1.g1818.t1 13513.g1315.t1 1
1.g1818.t1 11819.g1157.t1 3
1.g1818.t1 6419.g628.t1 11
1.g1818.t1 5650.g549.t1 22
0.g263.t1 2.g984.t1 1
0.g263.t1 CG3967-PC 1
0.g263.t1 6.g1366.t1 2
GE22384-PA CG3947-PA 1
GE12153-PA CG9344-PA 1
GE12153-PA CG16792-PA 2
GE22273-PA 2.g1545.t1 1
GE22273-PA CG42570-PA 1
GE22273-PA CG12209-PA 2
GE22273-PA CG42571-PA 2
GE22273-PA 1.g873.t1 3
GE16102-PA CG9822-PA 3
GE16102-PA 6.g528.t1 3
GE16102-PA CG17575-PB 4
GE26285-PB CG5686-PA 1
GE13552-PB CG31678-PB 1
GE13552-PB CG31678-PA 1
GE13552-PA CG31678-PA 1
GE13552-PA CG31678-PB 1
GE26285-PA CG5686-PA 1
6183.g2266.t1 CG13035-PB 1
6183.g2266.t1 CG13035-PA 2
GE22415-PA CG5585-PA 1
GE13309-PA 0.g2015.t1 1
GE15976-PA CG9921-PA 1
2.g1709.t1 1.g2026.t1 1
2.g1709.t1 1.g2028.t1 2
GE22125-PA CG5998-PA 1
GE22125-PA CG10143-PA 1
GE22125-PA 1.g1010.t1 1
GE22125-PA CG5992-PA 1
GE19244-PA CG8224-PA 1
GE19244-PA 0.g576.t1 2
GE19244-PA 3.g615.t1 9
GE11984-PA CG5327-PA 1
GE11984-PA CG5323-PA 2
GE17316-PA CG7815-PA 1
GE17316-PA 2.g1501.t1 1
0.g1094.t1 CG10140-PA 1
2.g1143.t1 1.g1534.t1 1
2.g1143.t1 CG7229-PA 1
GE16975-PA CG3717-PA 1
2.g281.t1 CG31797-PA 1
2.g281.t1 0.g1901.t1 1
GE10133-PA 3.g726.t1 1
GE21597-PA CG8624-PA 1
GE18511-PA CG16854-PB 1
GE18511-PA 0.g1274.t1 1
GE18511-PA CG3123-PA 2
GE18511-PA CG15695-PA 7
GE18511-PA CG9168-PA 9
GE14294-PA 1.g2031.t1 1
GE14294-PA 1.g2031.t2 1
3.g255.t1 CG10804-PA 1
3.g255.t1 CG12206-PB 1
3.g255.t1 6.g274.t1 1
3.g255.t1 CG43066-PB 1
3.g255.t1 CG43066-PA 1
3.g255.t1 CG4476-PA 8
3.g255.t1 0.g837.t1 10
3.g255.t1 CG15279-PB 11
GE26306-PA CG3028-PA 1
GE17370-PA CG14222-PA 1
3.g255.t4 CG10804-PA 1
3.g255.t4 6.g279.t1 1
3.g255.t4 CG12206-PB 1
3.g255.t4 6.g274.t1 1
3.g255.t4 CG32791-PA 1
3.g255.t4 CG32791-PB 1
3.g255.t4 CG43066-PA 1
3.g255.t4 CG34391-PA 6
3.g255.t4 CG14010-PA 7
3.g255.t4 CG3252-PA 8
3.g255.t4 CG3249-PA 8
3.g255.t4 CG15088-PA 9
3.g255.t4 3.g720.t2 25
GE13746-PA CG10531-PA 1
GE13746-PA CG3986-PA 2
GE13746-PA CG9357-PA 3
GE13746-PA CG4559-PA 9
GE14523-PA CG31998-PA 1
GE14523-PA CG31998-PB 1
GE19099-PC CG12143-PC 2
GE19099-PB CG12143-PC 2
GE19099-PA CG12143-PA 1
GE12431-PA CG13163-PA 1
2.g1141.t1 CG10474-PA 1
2.g1141.t1 CG10476-PA 2
2.g1141.t1 CG1827-PC 3
2.g1141.t1 CG18607-PA 4
2.g1141.t1 CG10659-PA 5
2.g1141.t1 0.g1980.t1 5
2.g1141.t1 CG9486-PA 7
GE25416-PA CG14648-PA 1
GE13210-PC CG17322-PA 1
GE13210-PC CG17323-PA 1
GE13210-PC CG2788-PA 3
GE13210-PC 0.g692.t1 11
GE13210-PC 3.g1942.t1 12
GE13210-PC CG17932-PB 14
GE13210-PC CG11012-PA 14
GE13210-PC CG3797-PA 17
GE12614-PA CG10659-PA 1
GE12614-PA 0.g1980.t1 1
GE12614-PA CG10476-PA 3
GE11964-PA CG17531-PA 1
GE11964-PA CG17524-PA 4
GE11964-PA CG10045-PA 12
GE23699-PA 3.g2363.t1 1
5723.g1823.t1 1.g16.t1 1
GE21004-PA CG3279-PA 1
GE13883-PA CG15094-PA 1
GE13883-PA 1.g1493.t1 1
GE13883-PA 1.g1495.t1 2
GE13883-PA 1.g1495.t2 2
GE13883-PA 1.g1935.t1 4
2155.g756.t1 6425.g629.t1 1
7181.g3131.t1 7163.g695.t1 1
7181.g3131.t1 378.g45.t1 5
6245.g2451.t1 2.g1521.t2 1
6245.g2451.t1 2.g1521.t1 1
6245.g2451.t1 2.g1521.t3 1
GE20991-PA CG12191-PA 1
GE20991-PA CG13140-PB 10
GE20991-PA CG12591-PA 12
GE20991-PA 3.g1287.t2 13
GE17512-PB CG12151-PA 1
GE12040-PB CG9975-PA 1
GE12040-PB CG34045-PA 2
GE24148-PA 3.g126.t1 1
GE24148-PA CG2179-PA 1
GE24148-PA 3.g126.t2 1
1.g295.t1 0.g346.t1 1
1.g295.t1 CG14226-PA 2
GE26256-PA 3.g1162.t1 1
GE26256-PA CG8599-PA 1
GE14259-PA CG3085-PA 1
GE14259-PA CG10541-PB 3
GE25590-PB CG3772-PA 1
GE16772-PA CG14437-PA 1
GE25990-PB CG8500-PA 1
GE25990-PB CG13375-PA 4
GE25990-PB CG1081-PA 6
GE25990-PB 3.g1601.t1 11
GE25990-PA CG8500-PA 1
GE25990-PA CG13375-PA 4
GE25990-PA CG1081-PA 6
GE25990-PA 3.g1601.t1 11
GE15845-PA CG12203-PA 1
0.g1299.t3 CG33522-PD 1
0.g1299.t3 CG33522-PB 1
0.g1299.t3 CG33522-PA 1
0.g1299.t3 2.g1703.t1 1
0.g1299.t3 2.g1706.t1 1
0.g1299.t3 2.g1705.t1 2
GE23552-PA CG12159-PA 1
GE16000-PA CG9170-PA 1
GE18601-PA CG6214-PB 1
GE18601-PA CG6214-PC 1
GE18601-PA CG6214-PA 1
GE18601-PA CG11898-PA 5
GE18601-PA 6.g27.t1 9
GE18601-PA CG3156-PA 9
GE21116-PA CG9205-PA 1
GE16327-PA CG3645-PA 1
GE16327-PA CG10495-PA 2
GE17512-PD CG12690-PA 1
GE17512-PD 6.g545.t1 1
GE17512-PD CG32721-PA 1
GE17512-PD 6.g546.t1 2
GE19142-PA CG12107-PA 1
GE13654-PA CG11474-PA 1
GE13654-PA 0.g1630.t1 2
GE13654-PA CG2921-PA 2
GE12341-PA CG2617-PA 1
GE12341-PA 0.g2030.t1 1
GE11597-PA 1.g1987.t3 1
GE11597-PA 1.g1987.t4 1
GE11597-PA 1.g1987.t2 1
GE11597-PA CG31773-PA 12
2.g1153.t2 CG15118-PA 1
2.g1153.t2 CG5742-PA 2
4.g1487.t1 3.g206.t1 1
4.g1487.t1 CG17575-PA 3
4.g1487.t1 CG6628-PA 6
4.g1487.t1 2517.g235.t1 9
GE23747-PA CG5586-PA 1
GE23747-PA CG2069-PA 2
GE13163-PA CG13279-PA 1
GE13163-PA CG17928-PA 1
GE13163-PA CG13270-PB 2
GE21756-PA CG14153-PA 1
GE12702-PA CG10600-PB 1
GE12702-PA 0.g1855.t1 1
6330.g2590.t1 CG10419-PA 1
6261.g2507.t1 2.g1545.t1 1
6261.g2507.t1 CG42570-PA 1
6261.g2507.t1 CG12209-PA 2
6261.g2507.t1 CG42571-PA 2
6261.g2507.t1 1.g873.t1 3
GE17821-PA CG32694-PB 1
GE15735-PA CG32718-PB 1
GE20329-PA CG42245-PA 1
GE20329-PA CG1244-PA 1
GE20329-PA CG1244-PB 2
3.g829.t1 CG10959-PA 1
3.g829.t1 CG18262-PA 1
3.g829.t1 CG15337-PA 1
3.g829.t1 6.g582.t1 2
3.g829.t1 CG2129-PA 3
3.g829.t1 1.g2044.t1 8
3.g829.t1 CG4413-PA 9
3.g829.t1 CG18476-PA 11
3.g829.t1 2.g2227.t1 12
3.g829.t1 CG17802-PA 13
3.g829.t1 CG1792-PA 14
3.g829.t1 CG8388-PA 14
GE12524-PA 1.g879.t1 1
GE12524-PA CG4627-PA 1
GE11900-PA CG5032-PA 1
GE11900-PA 1.g1375.t2 1
GE11900-PA CG6379-PA 2
6971.g2978.t1 CG5085-PA 1
1.g1605.t1 CG11778-PB 1
1.g1605.t1 1.g417.t1 1
1.g1605.t2 CG11778-PB 1
1.g1605.t2 1.g417.t1 1
1.g1605.t2 CG8083-PA 2
GE10527-PB 3.g2468.t1 1
GE14535-PC 4.g9.t1 1
GE14535-PC 4.g8.t3 4
4.g1737.t1 3.g2659.t1 1
4.g1737.t1 CG31202-PA 1
4.g1737.t1 6.g706.t1 2
4.g1737.t1 6.g706.t2 2
GE14535-PA 4.g8.t2 1
GE22324-PA CG8801-PA 1
GE12591-PA CG31683-PA 1
GE12591-PA CG18858-PA 1
4.g250.t2 CG17273-PA 1
GE17337-PA 6.g739.t1 1
GE17337-PA CG1637-PB 1
GE13905-PA CG42697-PA 1
GE19832-PA CG12301-PA 1
GE15364-PA CG9579-PA 1
GE15364-PA CG9579-PB 1
GE15364-PA CG9968-PB 2
GE16763-PA CG4039-PA 1
GE16763-PA CG1616-PA 3
GE16763-PA CG4206-PA 5
GE16763-PA CG4978-PA 6
2.g999.t1 1.g1693.t1 1
GE15948-PA 6.g784.t1 1
GE15948-PA CG11695-PA 1
GE15948-PA CG11696-PA 2
GE15948-PA CG33133-PA 4
GE15948-PA CG2889-PA 5
GE15948-PA CG8388-PA 7
GE15948-PA CG7987-PA 14
GE15948-PA CG18476-PA 15
GE15948-PA CG9233-PA 15
GE15948-PA CG10959-PA 15
GE15948-PA CG18262-PA 15
GE15948-PA CG4360-PA 16
6089.g2099.t1 CG3723-PB 1
6089.g2099.t1 CG3723-PA 1
6089.g2099.t1 CG3723-PC 1
6089.g2099.t1 CG3723-PE 1
6089.g2099.t1 3.g2428.t1 1
6089.g2099.t1 3.g2488.t1 1
6089.g2099.t1 CG1842-PB 1
GE26244-PA CG7769-PA 1
GE26244-PA CG13900-PA 2
GE19209-PA CG2397-PA 1
GE19209-PA CG12780-PA 2
GE19209-PA CG10248-PA 7
GE17252-PA CG3415-PA 1
GE17252-PA 3.g2452.t1 3
GE14062-PA CG15711-PA 1
GE14062-PA 1.g1197.t1 1
GE18867-PA CG4008-PA 1
GE18867-PA 2.g574.t1 2
1351.g463.t1 CG14402-PA 3
1351.g463.t1 0.g2051.t1 3
7489.g3419.t1 13127.g1286.t1 8
GE18160-PB 0.g276.t2 1
GE24551-PA CG14741-PB 1
GE24551-PA CG14741-PC 1
GE24551-PA CG14741-PA 1
GE24551-PA CG14741-PD 1
GE21315-PA CG7185-PA 1
GE13081-PA 1.g590.t1 1
GE13081-PA CG7062-PA 5
GE13081-PA 2.g845.t1 5
GE13081-PA CG31118-PA 6
GE13081-PA CG5771-PB 9
GE13081-PA CG12156-PA 10
2.g1512.t2 1.g1107.t2 1
2.g1512.t2 1.g1107.t5 1
2.g1512.t2 1.g1107.t4 1
2.g1512.t2 1.g1107.t3 1
2.g1512.t2 1.g1107.t1 1
GE14545-PA 4.g19.t3 2
GE14545-PA 3.g1062.t1 3
GE14545-PA 3.g1062.t2 3
GE10164-PD CG1193-PB 1
GE10164-PD CG1193-PA 1
GE10164-PD 3.g60.t1 2
GE10164-PD CG10229-PA 2
GE10164-PD CG6512-PA 13
4.g549.t1 3.g1595.t1 1
GE10164-PA CG1193-PB 1
GE10164-PA CG1193-PA 1
GE10164-PA CG10229-PA 2
GE10164-PA 3.g60.t1 2
GE10164-PA CG6512-PA 13
GE18852-PA CG13113-PA 1
GE18852-PA 0.g1042.t1 1
GE10164-PB CG1193-PB 1
GE10164-PB CG1193-PA 1
GE10164-PB CG10229-PA 2
GE10164-PB 3.g60.t1 2
GE10164-PB CG3326-PA 4
GE24367-PC 1.g129.t1 1
GE24367-PC 1.g129.t3 1
GE24367-PC 1.g129.t4 1
GE21549-PA CG7376-PA 1
GE21549-PA CG7376-PB 1
GE24367-PA 1.g129.t1 1
GE24367-PA 1.g129.t4 1
GE24367-PA 1.g129.t3 1
GE24367-PG 1.g129.t3 1
GE24367-PG 1.g129.t4 1
GE24367-PG 1.g129.t1 1
GE24367-PG CG33351-PA 2
GE24367-PG CG33321-PA 4
GE24367-PG 3.g383.t1 8
GE24367-PF 1.g129.t4 1
GE24367-PF 1.g129.t3 1
GE24367-PF 1.g129.t1 1
GE24367-PF 1.g129.t2 1
GE24367-PF CG33351-PA 2
GE24367-PF CG33321-PA 4
GE24367-PF 3.g383.t1 8
GE24367-PE 1.g129.t1 1
GE24367-PE 1.g129.t4 1
GE24367-PE 1.g129.t3 1
GE24367-PD 1.g129.t2 2
GE18308-PA CG15628-PB 1
GE18308-PA CG15628-PA 1
GE15891-PA CG9577-PA 1
GE15891-PA 1.g814.t1 3
GE20660-PA CG12605-PA 1
GE20660-PA CG1130-PA 2
GE20660-PA 2.g414.t1 2
GE20660-PA CG1454-PA 9
GE20660-PA CG5249-PB 9
GE20660-PA CG5249-PA 9
GE20660-PA CG11924-PA 9
GE20660-PA 0.g533.t2 9
GE20660-PA CG3743-PB 11
GE20660-PA 1.g68.t1 12
GE20660-PA CG10366-PA 12
GE20660-PA 0.g474.t1 12
GE20660-PA CG17612-PB 12
GE20660-PA CG4148-PA 13
GE16954-PA 6.g216.t1 1
4016.g1328.t1 4818.g470.t1 1
5720.g1820.t1 14420.g1404.t1 3
2830.g970.t1 9036.g860.t1 9
7079.g3014.t1 CG1897-PA 4
7079.g3014.t1 3.g2593.t1 4
7079.g3014.t1 CG8254-PA 4
7079.g3014.t1 2.g802.t1 4
7079.g3014.t1 CG1650-PA 4
GE22686-PB 1.g405.t1 1
GE19972-PA CG6884-PA 1
GE19972-PA CG6885-PA 2
1.g511.t1 CG13777-PA 1
1.g511.t1 325.g41.t1 2
GE22397-PA CG5195-PA 1
GE22397-PA 6.g1430.t1 2
GE22397-PA CG8561-PB 3
GE22397-PA CG8561-PA 3
GE22397-PA CG4168-PA 6
GE20168-PA CG34420-PA 1
GE20168-PA CG6154-PA 2
GE12928-PA CG1374-PA 1
GE12928-PA CG12630-PA 2
GE19741-PA 2.g2109.t1 1
GE19741-PA CG8638-PA 3
GE25682-PA CG10498-PA 1
GE25682-PA CG5363-PA 2
GE25682-PA 2.g382.t1 4
GE25682-PA 2.g382.t2 4
GE25682-PA CG8201-PA 21
GE25682-PA CG8201-PB 21
GE25682-PA CG8201-PC 21
GE25682-PA CG8201-PE 21
GE25682-PA 0.g423.t1 28
GE25682-PA CG6297-PA 28
GE25682-PA CG7524-PA 28
GE25682-PA CG14471-PA 28
GE25682-PA CG12066-PB 29
GE17924-PA 6.g1409.t5 1
GE17924-PA CG1403-PD 1
GE17924-PA 6.g1409.t8 1
GE18598-PA CG6167-PC 1
GE18598-PA 0.g1403.t1 1
GE16294-PA CG17078-PA 1
GE24708-PA CG12812-PA 1
GE11891-PA CG4984-PA 1
GE16294-PB CG17078-PA 1
4.g1904.t1 3.g2448.t2 1
GE13298-PA CG10723-PB 1
GE13298-PA CG10723-PA 1
GE13128-PA CG6433-PA 1
GE13128-PA CG6433-PB 1
GE13128-PA CG1106-PA 2
GE13128-PA CG1106-PB 2
GE23860-PA CG10667-PA 1
GE23860-PA CG5971-PA 2
4.g2213.t1 CG34100-PD 1
4.g2213.t1 3.g2070.t2 1
4.g2213.t1 3.g2070.t1 1
4.g2213.t1 3.g2070.t3 2
GE26323-PA 3.g833.t1 1
GE26323-PA 3.g833.t2 1
GE22189-PA CG9677-PA 1
1.g1480.t2 CG1399-PA 1
GE13415-PA 1.g839.t1 1
GE13415-PA 1.g839.t3 2
GE13415-PB 1.g839.t3 1
GE13415-PB 1.g839.t1 2
GE20903-PA CG18315-PA 1
GE17315-PA CG1397-PA 1
GE24876-PB CG17603-PA 1
GE24876-PB CG17603-PB 1
GE19643-PA CG7654-PA 1
GE19643-PA 3.g1449.t1 2
GE19643-PA CG14690-PA 2
GE17147-PA CG14414-PA 1
4.g2276.t3 CG6129-PA 1
4.g2276.t1 CG6129-PA 1
4.g2446.t3 CG11525-PB 1
4.g2446.t3 CG11525-PA 1
4.g2446.t3 CG11522-PA 2
GE13493-PA 1.g691.t1 1
GE17644-PB CG5004-PA 1
3.g366.t1 CG3848-PA 1
3.g366.t1 6.g152.t1 1
3.g366.t1 CG11579-PB 1
3.g366.t1 CG14817-PA 2
3.g366.t2 CG3848-PA 1
3.g366.t2 6.g152.t1 1
3.g366.t2 CG11579-PB 1
3.g366.t2 CG8651-PA 2
GE16374-PA CG6927-PA 1
GE16374-PA CG7589-PA 1
GE16374-PA CG11340-PA 2
GE16374-PA 3.g558.t1 7
2.g1537.t1 CG8166-PA 1
GE16052-PA CG9151-PA 1
GE16052-PA CG9164-PA 2
6257.g2472.t1 CG6169-PE 1
6257.g2472.t1 2.g1551.t2 1
6257.g2472.t1 2.g1551.t1 1
GE11722-PA 1.g1104.t1 1
GE11722-PA CG30466-PA 1
2.g566.t1 CG30048-PA 1
2.g566.t1 0.g1577.t2 2
2.g566.t1 0.g1577.t1 2
2.g566.t1 CG42685-PA 2
GE10198-PA CG1155-PA 1
GE10198-PA 3.g195.t1 1
GE21483-PA CG4618-PA 1
GE13788-PA CG13432-PA 1
GE10639-PA 3.g2307.t2 1
GE10639-PA 3.g2307.t1 1
GE25907-PA CG34301-PA 1
GE25700-PA CG5685-PA 1
GE25700-PA CG5685-PB 1
GE21553-PA CG7398-PA 1
GE15768-PA 6.g582.t1 1
GE14570-PA CG33521-PA 1
GE14570-PA 4.g47.t3 1
GE14570-PA 4.g47.t2 1
GE23378-PA CG31524-PA 1
GE23378-PA 3.g2740.t2 1
GE23378-PA CG9720-PA 1
GE23378-PA 3.g2740.t1 1
GE23378-PA CG31371-PA 11
GE16501-PA 6.g825.t1 1
GE16501-PA 6.g825.t2 1
GE16501-PA 2.g2211.t2 1
GE16501-PA 2.g2211.t1 1
1.g1310.t1 CG4500-PA 1
1.g1310.t1 0.g1533.t1 1
GE21515-PA CG5568-PA 1
GE21515-PA CG13287-PA 1
GE21515-PA CG18586-PB 1
GE21515-PA CG11407-PA 1
GE21515-PA CG6300-PA 1
GE21515-PA 3.g555.t1 1
GE21515-PA CG9993-PA 8
GE21515-PA 1.g1696.t1 9
GE21515-PA CG6178-PA 10
GE16381-PB 6.g357.t1 1
GE16121-PA CG42271-PA 1
GE12810-PA CG31783-PA 1
GE12810-PA CG4280-PA 2
GE12810-PA 1.g2294.t1 6
GE12810-PA CG2727-PB 6
GE12810-PA CG1887-PA 9
GE12810-PA CG3829-PA 10
GE17904-PA CG1753-PB 1
GE17015-PA CG2556-PA 1
GE17015-PA 6.g831.t1 1
GE14484-PA CG17471-PA 1
GE14484-PA CG17471-PB 1
GE14484-PA CG9985-PB 2
GE14484-PA CG9985-PA 2
GE14484-PA 1.g1373.t1 4
GE12650-PA CG10223-PA 1
GE21834-PA CG7339-PA 1
GE15760-PA CG2116-PA 1
GE15760-PA CG10654-PA 6
GE20864-PA CG16717-PA 1
2.g169.t1 0.g1721.t1 1
2.g169.t1 CG15436-PA 8
3.g1002.t1 CG32561-PA 1
3.g1002.t2 CG32561-PA 1
3.g1002.t2 CG32562-PA 2
GE23635-PA 3.g2282.t1 1
GE23635-PA 3.g2282.t2 1
GE23635-PA 3.g2282.t3 1
GE23635-PB 3.g2282.t1 1
GE23635-PB 3.g2282.t2 1
GE23635-PB 3.g2282.t3 1
GE23635-PB CG9657-PA 2
GE23635-PB CG6723-PA 3
GE23635-PB CG8451-PA 5
GE21428-PA CG1258-PA 1
GE21428-PA CG12298-PA 2
GE21097-PA CG12015-PA 1
GE23655-PA CG14544-PA 1
GE24006-PA CG31152-PA 1
GE13764-PA CG15231-PA 1
7045.g3001.t1 CG3723-PA 1
7045.g3001.t1 CG3723-PB 1
7045.g3001.t1 CG3723-PC 1
7045.g3001.t1 CG3723-PE 1
7045.g3001.t1 3.g2428.t1 2
7045.g3001.t1 CG7507-PB 7
7045.g3001.t1 CG7507-PA 7
GE23802-PA CG1646-PA 1
GE23802-PA CG1646-PB 1
GE14194-PB CG6542-PA 1
GE23714-PA CG14259-PA 1
GE23714-PA CG17189-PA 2
GE23714-PA 3.g869.t1 6
GE23714-PA CG11854-PA 6
GE26250-PA CG8138-PA 1
GE26250-PA CG14013-PA 2
GE26250-PA CG3528-PA 4
GE18498-PA CG4621-PA 1
GE18400-PA CG17377-PC 1
GE20793-PA CG5021-PB 1
GE11887-PB 1.g1356.t1 1
GE11887-PB CG4966-PA 1
GE11887-PB 1.g1356.t2 1
GE24823-PA CG33191-PA 1
GE24823-PA 3.g1670.t1 2
GE19418-PA 0.g1605.t1 1
GE19418-PA CG6976-PB 1
GE19418-PA 0.g831.t1 1
GE19418-PA CG2174-PD 2
GE19418-PA CG9155-PB 3
GE19418-PA CG9155-PA 3
GE24100-PA CG1021-PH 1
GE24100-PA 3.g211.t1 1
GE24100-PA 3.g212.t1 2
GE21711-PA CG1320-PA 1
7120.g3047.t1 3512.g345.t1 1
GE25245-PA CG17806-PA 1
GE25245-PA CG17806-PB 1
GE25245-PA CG17802-PA 3
GE25245-PA CG1832-PB 8
GE25245-PA CG17328-PA 9
GE25245-PA CG30431-PA 10
GE25245-PA CG14655-PA 10
GE25245-PA 0.g420.t1 11
GE25245-PA CG3851-PA 11
GE25245-PA CG4158-PA 11
GE25245-PA CG5683-PA 11
GE25245-PA CG10147-PA 11
GE25245-PA CG30443-PA 12
GE25245-PA 2.g55.t1 12
GE25245-PA CG12605-PA 12
4.g2301.t1 3.g1999.t1 2
GE23556-PA CG11921-PA 1
GE23556-PA CG11922-PA 2
GE23556-PA CG16738-PA 6
GE15504-PB 14528.g1420.t1 1
GE15504-PB 14528.g1419.t1 1
GE15504-PB CG7379-PA 3
GE15532-PA 6.g1240.t1 1
GE15532-PA CG1814-PA 2
GE15532-PA CG2277-PA 3
GE14012-PA CG12190-PA 1
GE15504-PA 14528.g1420.t1 1
GE18811-PA CG18088-PA 1
GE18811-PA CG9988-PA 1
GE18811-PA 0.g998.t1 1
GE18811-PA 0.g999.t1 1
GE18811-PA CG7120-PA 6
7566.g3479.t1 14695.g1449.t1 4
2.g806.t2 1.g1030.t2 1
2.g806.t2 1.g1030.t5 1
2.g806.t2 1.g1030.t3 1
2.g806.t2 1.g1030.t1 1
2.g806.t2 1.g1030.t4 2
GE25440-PE 3.g46.t1 1
GE25440-PE 3.g46.t2 1
GE25440-PE 3.g45.t1 1
GE25440-PE CG31536-PE 1
GE25440-PE CG5022-PA 7
6957.g2973.t1 3.g517.t1 1
6412.g2687.t1 CG42764-PA 1
GE25871-PA CG7435-PA 1
GE25871-PA 3.g1773.t1 4
GE25871-PA CG8385-PA 6
GE25871-PA CG7197-PA 8
4.g279.t1 CG5798-PA 1
4.g279.t1 CG10825-PA 1
GE13689-PA 1.g1801.t1 1
6941.g2969.t1 3.g533.t2 1
6941.g2969.t1 3.g533.t1 1
GE13169-PA CG17996-PA 1
GE12274-PA CG10248-PA 1
GE12274-PA CG13977-PA 1
GE12274-PA 3.g2434.t1 1
GE12274-PA CG10246-PA 1
GE12274-PA CG9438-PB 1
GE12274-PA CG9438-PA 1
GE12274-PA CG10247-PA 1
GE12274-PA 1.g1032.t1 2
GE12274-PA CG10240-PA 2
GE12274-PA CG2397-PA 5
GE12274-PA 19430.g1918.t1 6
GE12274-PA CG12780-PA 7
GE12274-PA CG8453-PA 8
GE12274-PA 1.g732.t1 10
GE12274-PA CG4373-PA 11
GE12274-PA CG11466-PA 12
GE12274-PA CG1829-PA 12
GE12274-PA CG8864-PA 16
GE12274-PA CG11715-PA 24
GE12274-PA CG10842-PA 24
GE12274-PA 1.g453.t2 24
GE16100-PA CG14408-PA 1
GE16602-PA CG2945-PA 1
GE16602-PA CG2945-PD 1
7811.g3640.t1 9336.g891.t1 3
2.g806.t1 1.g1030.t2 1
2.g806.t1 1.g1030.t1 1
GE21508-PC CG5505-PA 1
GE21508-PC CG7023-PA 6
GE21508-PA CG5505-PA 1
GE21508-PA CG7023-PA 6
GE13234-PA CG10563-PA 1
GE17111-PA 13781.g1339.t1 1
GE13134-PA 2.g446.t1 10
GE13134-PA CG10663-PB 14
GE13134-PA CG11842-PA 15
GE13134-PA 2.g778.t1 16
GE13134-PA CG30286-PB 17
GE13134-PA CG10586-PA 17
GE13134-PA CG6048-PA 17
GE13134-PA 6.g419.t1 17
GE13134-PA CG30375-PA 17
4.g275.t2 CG5771-PA 1
4.g275.t2 CG5771-PB 2
4.g275.t2 CG7062-PA 5
4.g275.t2 2.g845.t1 5
0.g491.t1 2.g454.t2 1
0.g491.t1 CG1308-PB 1
0.g491.t1 2.g454.t4 1
0.g491.t1 2.g454.t1 1
0.g491.t1 2.g457.t1 1
0.g491.t1 CG1332-PA 1
0.g491.t1 6.g359.t6 3
0.g491.t1 CG4052-PA 9
1.g1174.t1 CG5313-PA 1
1.g1174.t1 CG14999-PA 3
1.g1174.t1 CG6258-PA 4
GE14406-PA CG11289-PA 1
GE17648-PA CG14352-PA 1
GE17648-PA 0.g172.t1 1
GE21592-PA 2.g712.t1 1
GE21592-PA 2.g711.t1 2
GE21592-PA 0.g452.t1 5
GE21592-PA 0.g452.t3 5
GE21592-PA 0.g452.t2 5
GE14498-PB 4.g33.t4 1
GE14498-PB 4.g33.t3 1
GE14498-PB 4.g33.t6 1
GE14498-PB 4.g33.t1 1
GE14498-PB 4.g33.t2 1
GE16483-PB CG12178-PB 1
GE16483-PB 0.g11.t1 1
GE16483-PA CG12178-PB 1
GE16483-PA 0.g11.t1 1
2056.g726.t1 8867.g845.t1 6
2056.g726.t1 16031.g1596.t1 7
GE20482-PA CG10147-PA 1
GE20482-PA CG7386-PA 2
GE20482-PA 2.g644.t1 2
GE20482-PA CG17328-PA 10
GE20482-PA CG4282-PA 10
GE20482-PA CG30443-PA 11
GE20482-PA CG1603-PA 11
GE16727-PA CG15736-PA 1
GE15219-PA CG10874-PA 1
5516.g1756.t1 6.g182.t2 3
GE12328-PA CG8415-PA 1
GE24810-PA CG11968-PA 1
GE24810-PA CG8707-PA 2
1.g58.t1 CG13692-PA 1
4.g705.t1 3.g1430.t1 1
GE21173-PA CG7960-PA 1
GE21173-PA CG7959-PA 2
GE10139-PA CG1411-PA 1
GE24267-PA 3.g1008.t1 1
GE24267-PA CG14861-PA 1
GE24267-PA CG10641-PA 2
GE19090-PA CG12846-PA 2
GE19090-PA CG9033-PB 5
GE19090-PA CG9494-PA 6
GE19090-PA 1.g655.t3 8
GE13100-PA 1.g580.t1 1
7467.g3399.t1 4197.g411.t1 1
4.g2020.t1 CG34129-PA 1
GE15686-PA 6.g409.t1 1
GE15686-PA CG3025-PA 1
GE15686-PA CG6121-PA 2
GE15686-PA CG5229-PA 4
GE16042-PB 6.g994.t1 1
GE16042-PB CG10564-PD 7
GE16042-PB CG5983-PA 7
GE16042-PB CG17176-PA 9
GE16042-PB CG17178-PA 10
GE16042-PB CG10738-PA 14
GE16042-PB 0.g2099.t1 15
GE20043-PA CG8474-PA 1
GE20043-PA 0.g1323.t2 3
GE20043-PA CG15436-PA 6
GE15405-PB 6.g706.t2 1
GE15405-PB 6.g706.t1 1
GE15405-PB 3.g2659.t1 2
GE15405-PB CG31202-PA 2
GE15405-PB CG5682-PA 4
GE25820-PA CG1091-PA 1
GE25820-PA 2.g867.t2 2
GE25820-PA 2.g867.t1 2
GE15405-PA 6.g706.t2 1
GE15405-PA 6.g706.t1 1
GE15405-PA CG5682-PA 4
GE25941-PA CG8121-PA 1
2.g657.t1 CG13195-PA 1
2.g657.t1 1.g676.t1 1
6275.g2522.t1 2.g1557.t1 1
6275.g2522.t1 2.g1557.t3 1
6275.g2522.t1 2.g1557.t4 1
GE24280-PA 3.g983.t1 1
GE24243-PA CG31317-PB 1
GE24243-PA CG31317-PA 2
GE18360-PA CG5181-PA 1
GE17218-PA CG17209-PC 1
GE17218-PA CG8544-PE 1
GE17218-PA 6.g782.t1 1
GE17218-PA CG1554-PA 1
GE17218-PA CG10122-PA 2
GE19476-PA 2.g2242.t3 1
GE19476-PA 0.g2120.t1 1
GE19476-PA 2.g2242.t1 1
GE19476-PA 2.g2242.t2 1
GE19476-PA 0.g2120.t2 1
GE19476-PA 6.g202.t1 2
GE19476-PA CG2987-PA 3
GE19476-PB 2.g2242.t3 1
GE19476-PB 0.g2120.t1 1
GE19476-PB 2.g2242.t1 1
GE19476-PB 2.g2242.t2 1
GE19476-PB 0.g2120.t2 1
GE19476-PB CG2987-PA 3
GE19476-PC 2.g2242.t3 1
GE19476-PC 2.g2242.t1 1
GE19476-PC 0.g2120.t1 1
GE19476-PC 2.g2242.t2 1
GE19476-PC 0.g2120.t2 1
GE19476-PC 6.g202.t1 2
0.g1246.t1 2.g1795.t1 1
GE18829-PA 0.g1017.t1 1
GE18829-PA 0.g1017.t2 1
GE18829-PA 0.g1017.t3 1
GE25440-PA 3.g45.t1 1
GE25440-PA CG33122-PA 2
2389.g852.t1 11154.g1081.t1 1
4.g1732.t1 CG7887-PA 1
4.g1732.t1 CG6515-PA 2
4.g1732.t1 CG30106-PA 5
4.g1732.t1 CG16766-PB 11
4.g1732.t1 3.g470.t1 12
GE20561-PA CG12792-PA 1
GE20561-PA 1.g41.t1 1
GE20561-PA CG4236-PA 2
GE13573-PA 1.g985.t2 1
GE13573-PA 1.g985.t3 1
GE13573-PA 1.g985.t1 1
GE13573-PA 1.g985.t4 1
GE14457-PA 1.g2287.t1 1
GE13017-PC 0.g2057.t1 1
GE13017-PC 0.g2057.t2 1
GE13017-PB 0.g2057.t1 1
GE13017-PB 0.g2057.t2 1
GE13017-PA 0.g2057.t2 1
GE13017-PA 0.g2057.t1 1
GE13017-PF 0.g2057.t1 2
GE13017-PE 0.g2057.t1 1
GE13017-PE 0.g2057.t2 1
GE13017-PD 0.g2057.t2 1
GE13017-PD 0.g2057.t1 1
GE25440-PB 3.g46.t2 1
GE25440-PB 3.g46.t1 1
GE25440-PB CG31536-PE 1
GE25440-PB CG11949-PA 2
GE25440-PB CG1228-PA 3
GE25440-PB 3.g2820.t5 5
GE25440-PB 3.g2820.t4 6
GE25440-PB 3.g2820.t3 6
GE19888-PA CG32170-PB 1
GE19888-PA CG32170-PA 2
GE19888-PA CG32170-PD 3
GE19888-PA 0.g1911.t1 5
GE15858-PA CG14211-PA 1
GE15858-PA CG6238-PA 3
GE15858-PA CG6238-PB 3
GE15418-PA 6.g696.t1 1
GE15418-PA CG15312-PC 2
GE17374-PA CG4775-PA 1
GE26221-PA CG5724-PA 1
GE26221-PA CG5999-PA 1
GE26221-PA CG11012-PA 1
GE26221-PA 0.g692.t1 1
GE26221-PA CG17932-PB 1
GE26221-PA CG13270-PB 4
GE13983-PA CG6484-PA 1
GE13983-PA 1.g1341.t1 1
GE13983-PA CG1380-PA 2
GE13983-PA CG3285-PA 10
GE13983-PA CG15408-PA 10
GE12098-PC 1.g1630.t1 1
GE12098-PC 6.g1404.t1 1
GE12098-PC 6.g1404.t2 1
GE12098-PC CG1801-PB 5
GE12098-PC CG1494-PA 7
GE12098-PC CG8544-PE 11
GE26416-PB 3.g1006.t2 1
GE26416-PB 3.g1006.t1 1
GE26416-PB 6.g930.t1 3
GE26416-PB 6.g930.t2 3
GE26416-PB CG5308-PA 5
GE26416-PB CG31361-PA 8
GE26416-PB 0.g215.t1 9
3915.g1310.t1 12397.g1219.t1 8
GE14414-PA CG13585-PA 1
GE11872-PA CG4903-PB 1
GE11872-PA 1.g1334.t1 1
GE17119-PA 6.g906.t1 1
GE18340-PA CG13796-PA 1
GE18340-PA CG13794-PA 2
GE25372-PA CG14030-PA 1
GE17800-PB 6.g673.t1 1
GE17800-PA 6.g673.t1 1
GE17800-PA CG3001-PA 1
GE17800-PA CG8094-PA 3
GE17800-PA CG33102-PA 4
GE13065-PA CG7704-PA 1
GE13065-PA 2.g1062.t1 2
GE13065-PA CG8440-PA 4
GE13065-PA CG10931-PA 5
GE13065-PA CG6322-PA 7
GE25440-PC 3.g46.t2 1
GE25440-PC 3.g46.t1 1
GE25440-PC CG31536-PE 1
GE25440-PC CG5022-PA 7
GE25498-PC CG16766-PA 1
GE25498-PC CG31327-PA 9
GE25498-PC 1.g1520.t3 10
GE25498-PC CG16740-PA 14
GE12170-PA CG9406-PA 1
GE12170-PA CG11041-PA 2
GE16310-PA 6.g287.t1 1
GE16310-PA 6.g287.t2 1
GE11638-PA CG9635-PF 1
GE11638-PA 1.g1273.t1 1
GE11638-PA CG10188-PA 2
GE15645-PA CG9623-PA 1
GE15645-PA 6.g861.t1 2
GE13499-PA 1.g681.t1 1
GE16910-PA 6.g258.t2 1
GE16910-PA 6.g258.t1 1
GE16910-PA 6.g260.t1 1
GE16910-PA 1.g1052.t1 3
GE23514-PA CG42331-PA 1
GE23514-PA CG7660-PA 3
GE23514-PA CG12002-PB 5
GE23514-PA CG12002-PA 5
GE14381-PA CG3257-PA 1
2.g598.t1 CG8857-PA 1
GE24077-PA CG34148-PA 1
GE21161-PA CG7864-PA 1
1.g640.t1 CG34160-PA 1
GE10882-PA CG18030-PA 1
GE10882-PA CG2229-PA 1
GE10882-PA 3.g2733.t1 2
GE10882-PA CG8867-PA 5
6117.g2178.t1 816.g87.t1 7
6117.g2178.t1 9036.g860.t1 10
GE12059-PA CG8432-PA 1
GE12059-PA CG8432-PB 1
GE12059-PA CG4422-PA 2
GE25348-PF CG9804-PF 1
GE25348-PF CG9804-PG 1
GE25348-PF CG9804-PE 1
GE25348-PF CG9804-PB 1
GE25348-PF CG5326-PC 4
GE25348-PF CG5326-PB 4
GE25348-PF CG5326-PA 4
GE25348-PF CG32072-PA 7
GE25348-PF CG11801-PB 7
GE25348-PF CG9458-PA 14
GE19020-PA CG4500-PA 1
GE19020-PA 0.g1533.t1 1
GE19205-PA CG8690-PA 1
GE19205-PA CG11669-PA 1
GE19205-PA CG30360-PA 1
GE19205-PA CG30359-PA 1
GE19205-PA 1.g338.t1 1
GE19205-PA CG8696-PA 1
GE19205-PA CG8695-PA 1
GE19205-PA CG8693-PA 1
GE19205-PA CG14935-PA 1
GE19205-PA CG14934-PA 1
GE20554-PC CG13285-PA 1
GE20554-PC CG13285-PB 2
GE20554-PB 2.g553.t1 1
3.g912.t1 6.g1089.t1 6
3.g912.t1 6.g1088.t5 8
3.g912.t1 6.g1088.t6 8
3.g912.t1 6.g1088.t4 8
GE19341-PB CG30011-PA 1
GE19341-PB CG30011-PB 1
GE19341-PB CG30011-PC 1
GE19341-PB CG30011-PD 1
GE19613-PA CG9368-PA 1
GE17175-PA CG42739-PA 1
GE17175-PA CG1705-PA 2
GE15537-PA 6.g1234.t1 1
GE15537-PA 6.g670.t1 2
GE24719-PA 3.g1526.t1 1
GE18937-PA CG31716-PB 1
GE18937-PA CG31716-PC 1
GE18937-PA CG31716-PA 1
2.g355.t1 8356.g794.t1 1
2.g355.t1 6.g1421.t1 1
2.g355.t1 1781.g165.t1 1
2.g355.t1 16219.g1622.t1 1
2.g355.t1 9909.g952.t1 5
2.g355.t1 3409.g329.t1 6
2.g355.t1 11120.g1077.t1 32
GE18937-PC CG31716-PC 1
GE18937-PC CG31716-PB 1
GE18937-PC CG31716-PA 1
GE18937-PB CG31716-PC 1
GE18937-PB CG31716-PB 1
GE18937-PB CG31716-PA 1
GE20233-PA CG6233-PA 1
GE10528-PA CG4976-PA 1
GE10528-PA 6.g876.t1 2
GE10528-PA CG6502-PA 4
GE10528-PA 3.g976.t1 6
GE10528-PA CG6476-PA 6
GE13195-PA CG10333-PA 1
GE13195-PA CG9748-PA 6
GE25717-PA CG5871-PA 1
GE21273-PA CG5660-PA 1
GE21273-PA CG4062-PA 1
6199.g2310.t1 2.g2172.t1 1
GE10781-PA CG13630-PA 1
GE10781-PA CG5188-PA 2
GE21124-PA CG9116-PA 3
GE24427-PA 3.g1127.t1 1
GE24427-PA CG9654-PA 1
4.g423.t1 CG9615-PA 1
4.g423.t1 3.g1729.t1 1
GE25411-PA CG11739-PA 1
GE25411-PA CG6812-PA 2
4.g39.t1 3.g68.t1 1
4.g39.t1 3.g68.t3 1
4.g39.t1 3.g68.t2 1
4.g39.t1 3.g67.t1 1
4.g39.t1 CG31538-PA 1
4.g39.t1 3.g68.t5 2
4.g39.t1 0.g2057.t1 4
GE19330-PA CG2249-PA 1
GE25337-PA CG9765-PA 1
GE25337-PA CG9765-PC 1
GE25337-PA CG9765-PB 1
GE25337-PA CG9765-PD 1
GE16561-PA 6.g63.t1 1
GE13853-PB 1.g1545.t1 1
GE13853-PB CG9811-PB 1
GE13853-PB 1.g1544.t2 1
GE13853-PB 1.g1544.t1 1
GE13853-PB CG34390-PA 2
GE13853-PB CG34390-PB 2
7418.g3374.t1 3187.g308.t1 2
GE15853-PB CG14207-PA 1
GE16428-PA CG15771-PA 1
GE11855-PA CG3732-PA 1
1.g84.t1 0.g86.t1 1
1.g84.t1 CG6706-PA 2
1.g84.t1 0.g1601.t1 3
GE11640-PA CG9642-PA 1
GE11640-PA CG9640-PA 2
GE25038-PA 3.g457.t1 1
GE10111-PA CG31267-PA 1
GE10111-PA CG31266-PA 2
GE10111-PA CG6048-PA 12
GE10111-PA 6.g419.t1 12
GE10111-PA CG30371-PA 13
GE10111-PA 2.g349.t1 13
GE10111-PA 2.g778.t1 14
GE10111-PA 0.g242.t1 14
GE10111-PA 3.g7.t1 14
GE10111-PA 3.g1180.t1 14
GE10111-PA CG8952-PA 16
GE10111-PA 3.g920.t1 16
GE10111-PA CG30375-PA 17
GE13631-PA 1.g1056.t1 1
7210.g3180.t1 1844.g175.t1 1
GE25899-PA CG13993-PA 1
GE20622-PB 2.g481.t1 1
GE20622-PB 2.g481.t2 1
GE20622-PB CG15014-PA 2
GE20622-PA 2.g481.t1 1
GE20622-PA 2.g481.t2 1
GE16135-PA 13781.g1336.t1 1
GE16135-PA 1.g1118.t2 4
GE16135-PA 6.g618.t1 7
GE16135-PA 6.g618.t2 7
GE18214-PA 3.g2254.t1 5
GE13088-PA CG6141-PA 1
6198.g2291.t1 2.g2152.t1 1
6198.g2291.t1 3.g1882.t1 2
6198.g2291.t1 3.g2461.t1 4
6198.g2291.t1 1.g380.t1 14
6198.g2291.t1 0.g1954.t1 14
GE25858-PA 3.g1740.t2 1
GE25858-PA 3.g1740.t1 1
GE25858-PB 3.g1740.t1 1
GE25858-PB 3.g1740.t2 1
GE25858-PB CG34345-PB 5
GE25858-PB CG15539-PA 8
GE25858-PB CG31524-PA 9
GE25858-PB CG32199-PA 10
GE25858-PB 3.g2736.t1 12
GE25858-PB CG9726-PA 14
GE22334-PA 2.g2127.t1 1
1.g1428.t2 1.g160.t1 1
1.g1428.t2 1.g161.t1 1
1.g1428.t2 CG11060-PA 1
1.g1428.t2 CG33140-PA 1
1.g1428.t2 CG30384-PA 1
1.g1428.t2 CG30385-PA 1
1.g1428.t2 1.g154.t1 2
1.g1428.t2 CG32170-PF 4
1.g1428.t2 CG32170-PC 4
1.g1428.t2 CG32170-PE 4
1.g1428.t2 CG32170-PB 4
0.g663.t1 CG8641-PA 1
GE11331-PA CG14039-PA 1
GE11331-PA CG14039-PB 1
GE20789-PA CG5008-PA 1
GE20789-PA 2.g929.t1 1
GE20789-PA 2.g1840.t1 3
GE20789-PA CG4144-PB 5
GE16765-PA CG4095-PA 1
GE16765-PA CG4094-PA 1
GE16765-PA 6.g480.t1 1
GE16765-PA CG6140-PA 1
GE16765-PA CG31874-PA 1
GE20607-PA CG13720-PA 1
4.g22.t1 CG1059-PA 1
6282.g2530.t2 2.g1579.t2 1
6282.g2530.t2 2.g1579.t3 1
6282.g2530.t2 CG32156-PI 1
6282.g2530.t2 2.g1579.t1 1
6282.g2530.t2 2.g1579.t5 1
6282.g2530.t2 2.g1579.t4 1
6282.g2530.t2 CG6896-PA 2
GE13387-PA 1.g876.t1 1
2.g1619.t1 CG34415-PA 1
4.g5.t1 3.g3.t2 1
4.g5.t1 3.g3.t1 1
4.g5.t1 3.g2.t1 1
4.g5.t1 3.g2.t2 1
1.g384.t1 CG2969-PA 1
1.g384.t1 CG3164-PC 1
1.g384.t1 0.g16.t1 1
1.g384.t1 CG31689-PA 8
GE26059-PA CG4591-PA 1
GE26059-PA CG10742-PA 2
GE26059-PA CG9093-PA 3
GE26059-PA CG9496-PA 5
GE26059-PA 6.g429.t1 6
0.g372.t1 2.g860.t1 1
0.g1743.t2 2.g2211.t1 1
0.g1743.t2 2.g2211.t2 1
0.g1743.t2 6.g825.t1 1
0.g1743.t2 6.g825.t2 1
0.g1743.t3 2.g2211.t2 1
0.g1743.t3 2.g2211.t1 1
0.g1743.t3 6.g825.t1 1
0.g1743.t3 6.g825.t2 1
0.g1743.t1 2.g2211.t2 1
0.g1743.t1 2.g2211.t1 1
0.g1743.t1 6.g825.t1 1
0.g1743.t1 6.g825.t2 1
4.g1842.t1 3.g2519.t1 1
4.g698.t1 CG42632-PA 1
GE12983-PA CG2238-PB 1
GE12983-PA CG2238-PA 1
GE12983-PA CG2238-PC 1
GE12983-PB CG2238-PA 1
GE12983-PB CG2238-PC 1
GE12983-PB CG2238-PB 1
6483.g2766.t1 CG7470-PB 1
6483.g2766.t1 CG7470-PA 1
7518.g3441.t1 2.g2235.t1 1
7518.g3441.t1 CG11133-PA 1
7518.g3441.t1 CG31755-PB 2
3.g857.t2 CG1514-PA 1
3.g857.t2 CG1514-PB 1
3.g857.t2 CG1444-PA 1
6336.g2596.t1 CG7335-PA 1
6336.g2596.t1 CG7551-PB 5
6336.g2596.t1 2.g1143.t1 6
GE24497-PA CG6819-PA 1
GE20528-PA CG10489-PA 1
GE13920-PD CG5581-PA 1
GE16606-PA 6.g16.t1 1
GE13436-PA CG8811-PA 1
GE15708-PA 6.g524.t1 1
GE17661-PA 6.g1169.t1 1
GE17661-PA 6.g1170.t1 2
GE17661-PA 1.g1664.t1 3
GE17661-PA CG6545-PA 4
GE17661-PA CG6534-PA 4
GE17661-PA CG6570-PA 5
GE23869-PA 3.g2612.t1 1
GE15800-PA CG1787-PA 1
GE15800-PA 2.g474.t1 2
GE15800-PA CG1318-PA 2
GE15800-PA CG8824-PA 3
GE18683-PA CG16865-PA 1
1.g1027.t1 CG12439-PA 1
1.g1027.t1 CG5490-PA 3
1.g1053.t1 0.g1057.t1 1
1.g1053.t1 2.g1560.t1 2
1.g1053.t1 CG12069-PA 3
1.g1053.t1 1.g455.t4 12
1.g1053.t1 1.g455.t1 12
1.g1053.t1 6.g828.t5 12
1.g1053.t1 6.g828.t4 12
1.g1053.t1 CG42783-PA 13
1.g1053.t1 6.g828.t1 15
GE25911-PA CG8359-PA 1
4.g657.t1 3.g1479.t3 1
4.g657.t1 3.g1479.t1 1
4.g657.t1 3.g1479.t2 1
4.g657.t1 CG43143-PE 1
4.g657.t1 CG8485-PA 7
4.g657.t1 CG18069-PB 11
4.g657.t1 4.g31.t6 13
4.g657.t1 4.g31.t3 13
4.g657.t1 4.g31.t5 13
4.g657.t1 2.g1521.t3 15
4.g657.t1 CG4839-PA 15
4.g657.t1 CG8637-PA 17
4.g657.t1 CG4598-PB 19
4.g657.t1 CG1362-PA 21
4.g657.t1 CG4926-PA 22
4.g657.t1 0.g916.t2 22
4.g657.t1 3.g1353.t1 22
3.g1171.t2 6.g710.t1 1
GE22097-PA 2.g1805.t1 1
GE18873-PA CG4535-PA 1
GE18873-PA 0.g1075.t1 1
GE18873-PA CG14715-PA 5
4.g1947.t1 3.g2403.t1 1
4.g1947.t1 CG7948-PA 2
GE16889-PC 6.g279.t1 1
3.g1141.t2 CG42797-PA 1
3.g1141.t2 6.g1010.t1 6
3.g1141.t1 CG42797-PA 1
3.g1141.t1 6.g1010.t1 6
GE16134-PA 13781.g1334.t1 1
GE16134-PA 13781.g1333.t1 2
GE24116-PA 3.g173.t1 1
GE24116-PA CG15582-PA 2
4.g1571.t1 3.g1828.t1 1
4.g1571.t1 2.g515.t3 3
4.g1571.t1 1.g1147.t1 5
GE16036-PB CG9220-PA 1
4.g1571.t2 3.g1828.t1 1
4.g1571.t2 2.g515.t3 3
4.g1571.t2 1.g1147.t1 5
GE17011-PA CG42258-PC 1
3.g124.t1 6.g443.t1 1
3.g124.t1 6.g443.t2 1
GE19715-PA CG13255-PA 1
GE12627-PA CG10538-PA 1
GE12627-PA CG3208-PA 2
GE12627-PA 6.g1017.t2 3
GE12627-PA 6.g7.t1 5
GE21420-PA CG4163-PA 1
GE21420-PA CG8733-PA 2
3.g871.t1 CG18155-PB 1
3.g871.t1 CG2079-PA 1
3.g871.t1 6.g527.t1 1
3.g871.t1 CG1435-PA 1
GE15781-PA CG1440-PA 1
GE15781-PA CG13423-PA 2
6132.g2206.t1 0.g2137.t1 1
6132.g2206.t1 3.g1109.t1 6
6132.g2206.t1 CG1780-PA 8
6132.g2206.t1 CG5210-PA 9
GE18594-PA 0.g1397.t1 1
GE18594-PA CG34395-PB 1
GE18594-PA 0.g1399.t1 2
GE25677-PA CG5483-PA 1
GE25677-PA CG5483-PB 1
2.g1579.t4 1.g1300.t2 2
2.g1579.t4 1.g1300.t1 3
2.g1579.t3 1.g1300.t3 1
2.g1579.t3 1.g1300.t1 1
2.g1579.t3 1.g1300.t2 1
2.g1579.t2 1.g1300.t3 1
2.g1579.t2 1.g1300.t1 1
2.g1579.t1 1.g1300.t3 1
2.g1579.t1 1.g1300.t1 1
2.g1579.t1 1.g1300.t2 1
GE16036-PA CG9220-PA 1
6258.g2481.t1 CG17962-PA 1
GE19019-PA 0.g1533.t1 1
GE19019-PA CG4500-PA 1
GE19019-PA CG8732-PA 3
GE19019-PA CG8732-PB 3
GE19019-PA CG12512-PA 4
GE20477-PA CG10125-PA 1
GE20477-PA 6.g1375.t1 3
GE20477-PA CG1448-PA 5
GE14454-PA 1.g2279.t3 1
GE14454-PA 1.g2279.t1 1
GE14454-PA CG34405-PC 1
GE14454-PA 1.g2279.t2 1
GE14454-PA 1.g2279.t4 1
GE14454-PA 6.g1088.t2 2
GE14454-PA 6.g1088.t3 3
GE14454-PA CG4894-PB 7
4.g1881.t1 CG9359-PA 1
4.g1881.t1 CG9277-PA 1
4.g1881.t1 CG3401-PA 2
4.g1881.t1 CG17566-PA 6
7641.g3521.t1 1919.g177.t1 1
7641.g3521.t1 13100.g1282.t1 2
7641.g3521.t1 1844.g174.t1 3
7641.g3521.t1 4576.g455.t1 4
7641.g3521.t1 12263.g1206.t1 8
GE13031-PA CG18335-PA 1
GE10946-PA CG1528-PA 1
GE24123-PA 3.g166.t1 1
GE24123-PA CG10077-PA 1
GE24123-PA CG10777-PB 1
GE24123-PA CG7878-PA 2
GE24123-PA CG6227-PA 3
GE24123-PA 6.g981.t1 3
GE24123-PA CG6418-PA 4
4.g1563.t1 CG42250-PA 1
GE12486-PA CG8632-PB 1
GE12486-PA CG8632-PA 1
GE12486-PB CG8632-PA 1
GE12486-PB CG8632-PB 1
GE11556-PA CG3957-PA 1
GE11556-PA CG10459-PA 2
GE11556-PA CG30116-PB 5
GE11556-PA CG30116-PA 5
GE11556-PA CG7961-PA 6
GE11556-PA CG7111-PA 8
GE11556-PA CG6015-PA 8
GE12473-PA CG8569-PA 1
GE12473-PA CG1815-PA 2
GE25272-PC CG2519-PA 1
GE25272-PB CG2519-PA 1
GE25272-PA CG2519-PA 1
GE13357-PA 1.g918.t1 1
GE13357-PA CG3727-PA 3
7507.g3432.t1 0.g2133.t1 1
7507.g3432.t1 0.g2133.t2 1
7507.g3432.t1 9117.g866.t1 1
7507.g3432.t1 5662.g552.t1 3
7507.g3432.t1 4485.g438.t1 7
GE15607-PA 6.g1165.t1 1
GE15607-PA 6.g1165.t2 1
GE25241-PA CG18012-PA 1
GE25241-PA CG17806-PB 1
GE17071-PA 6.g868.t1 1
GE17071-PA CG1640-PB 1
GE17071-PA 6.g921.t1 3
6117.g2181.t1 19223.g1896.t1 6
6117.g2181.t1 3138.g304.t1 7
GE18574-PA CG16997-PA 1
GE18574-PA CG11912-PA 3
GE18574-PA CG17404-PB 10
GE18574-PA CG18223-PA 13
7163.g3083.t1 CG11807-PA 1
GE15746-PA CG1514-PA 1
GE15746-PA CG1514-PB 1
GE18369-PA CG42253-PC 1
GE18369-PA CG42253-PA 1
GE18369-PA CG42253-PB 1
GE18369-PA CG8177-PA 1
GE18369-PB CG42253-PA 1
GE18369-PB CG42253-PC 1
GE18369-PB CG42253-PB 1
GE18369-PB CG8177-PA 1
GE24519-PA CG5657-PA 1
GE16006-PA CG33180-PA 1
3.g703.t3 2.g2199.t1 4
3.g703.t3 3.g27.t2 5
3.g703.t2 3.g471.t1 5
1.g837.t1 CG9282-PA 1
1.g837.t1 0.g1466.t1 1
1.g837.t1 0.g1467.t1 2
1.g837.t1 CG16957-PA 2
1.g837.t1 CG9066-PA 3
GE12429-PA CG30203-PA 1
GE12429-PA CG17739-PA 1
GE12429-PA CG30046-PA 1
GE12429-PA CG30480-PA 4
GE24862-PA CG9626-PA 1
GE24862-PA 3.g1732.t1 1
6161.g2238.t1 14411.g1403.t1 1
0.g979.t1 CG6806-PA 1
0.g979.t1 CG4178-PA 2
6446.g2731.t1 2.g2080.t2 1
6446.g2731.t1 2.g2080.t1 1
GE20726-PA CG13671-PA 1
4.g1692.t1 2.g1898.t1 1
3.g363.t1 CG3480-PA 1
3.g363.t1 6.g155.t1 1
3.g363.t1 CG2075-PA 2
4.g1669.t2 CG4370-PB 1
4.g1669.t2 CG4370-PA 1
4.g1669.t2 CG6747-PA 2
4.g1669.t2 CG6747-PC 2
4.g1669.t2 CG6747-PB 2
GE13171-PA CG17332-PA 1
GE13171-PB CG17332-PA 1
GE13171-PC CG17332-PA 1
GE20889-PB 2.g238.t1 1
GE20889-PB 0.g1954.t1 11
GE20889-PB 6.g314.t3 11
GE20889-PB 6.g314.t2 11
GE20889-PC 2.g238.t1 1
GE20889-PC CG15699-PA 4
GE20889-PC 4.g31.t8 4
GE22242-PA CG17962-PA 1
GE20889-PA 2.g238.t1 1
GE14515-PA CG2041-PA 1
GE14515-PA CG2009-PA 1
GE14515-PA CG11533-PA 1
GE14298-PA CG5360-PB 1
GE14298-PA CG5360-PA 1
GE13532-PA CG13202-PA 1
GE17109-PA 13781.g1342.t1 1
GE16049-PA 6.g985.t1 1
GE16049-PA 6.g954.t1 9
GE23702-PA CG18472-PA 1
GE12105-PA 1.g1643.t1 1
GE12105-PA CG8920-PC 1
GE10087-PA CG6930-PA 1
GE10087-PA CG1322-PA 6
GE24402-PA CG14886-PA 1
GE24402-PA 3.g814.t1 1
GE24402-PA CG14885-PC 1
GE24402-PA CG4154-PA 2
GE24402-PA CG10564-PB 8
GE25938-PA CG8444-PA 1
GE18501-PA CG12253-PA 1
2.g757.t1 1.g991.t1 1
2.g47.t2 CG13207-PA 1
2.g47.t2 CG13206-PA 1
2.g47.t2 2.g655.t1 2
2.g47.t2 3.g2831.t1 4
GE13050-PA CG9084-PA 1
GE13050-PA 2.g1060.t1 3
GE13050-PA CG32056-PA 3
GE22647-PA 2.g2235.t1 1
GE22647-PA CG5535-PA 1
GE24675-PA CG14689-PA 1
GE24675-PA CG31391-PA 1
GE24675-PA CG31467-PA 1
GE11445-PA CG4589-PA 1
GE11300-PA CG4145-PA 1
GE11300-PA CG16858-PA 1
GE13206-PA 0.g1849.t1 1
GE21369-PA CG42324-PA 1
GE14132-PA CG11236-PA 1
GE14132-PA CG12338-PA 2
1.g1386.t1 CG3268-PA 1
1.g1386.t1 CG3265-PB 1
1.g1386.t1 CG3267-PA 1
GE16539-PA CG11403-PA 1
GE16539-PA CG9433-PA 2
GE16539-PA CG4078-PA 3
GE12465-PA CG8529-PA 1
GE14631-PA CG7123-PA 1
GE14631-PA CG3322-PA 2
GE14631-PA 0.g1550.t1 4
GE14631-PA 0.g1550.t2 4
6495.g2778.t1 2846.g273.t1 1
GE15470-PA 6.g1295.t1 1
GE17162-PA CG5560-PA 1
GE17162-PA CG5295-PA 2
GE15960-PA CG1455-PA 1
GE15960-PA 7316.g713.t1 1
GE15960-PA 3.g2790.t1 1
GE17553-PA CG3039-PA 1
GE17553-PA CG4590-PA 2
GE17553-PA CG1448-PA 3
GE17553-PA CG10125-PA 5
GE13642-PA 1.g1070.t1 1
GE13642-PA CG8095-PB 1
GE13642-PA CG8095-PA 1
GE13642-PA 1.g2047.t1 1
1.g714.t4 0.g1293.t1 1
1.g714.t4 CG16928-PA 1
1.g714.t4 0.g1292.t1 1
1.g714.t4 0.g1294.t1 1
1.g714.t4 CG4851-PA 1
1.g714.t4 0.g1294.t2 2
1.g714.t4 CG3219-PA 10
1.g714.t4 1.g1980.t1 10
GE17470-PA CG2272-PA 1
4.g2386.t1 3.g2765.t1 1
4.g2386.t1 CG9737-PA 6
4.g2386.t1 1.g1115.t1 8
4.g2386.t1 3.g564.t1 10
4.g2386.t1 3.g561.t1 10
4.g2386.t1 1.g1114.t1 11
4.g2386.t1 2.g443.t1 12
4.g2386.t1 CG8299-PA 15
4.g2386.t1 CG5246-PA 17
4.g2386.t1 CG17475-PA 18
4.g2386.t1 CG5255-PA 18
GE18875-PA CG4539-PA 1
6209.g2358.t3 2.g1560.t1 1
6209.g2358.t3 0.g1057.t1 2
6209.g2358.t3 CG12066-PB 4
6209.g2358.t3 CG17596-PJ 9
6209.g2358.t3 1.g455.t3 12
6209.g2358.t3 1.g455.t2 12
GE21613-PA 2.g752.t1 1
GE18610-PA 0.g1413.t1 1
GE18610-PA CG12403-PA 1
GE18610-PA CG5075-PA 1
GE18610-PA CG11154-PA 2
GE11629-PA CG13531-PA 1
GE12363-PA 1.g660.t2 1
GE12363-PA CG4019-PA 7
GE17362-PA CG14226-PB 1
GE17362-PA CG14226-PA 1
1487.g518.t1 18924.g1870.t1 2
GE10092-PA CG6913-PA 1
GE13940-PA 3.g2594.t1 1
GE18429-PA CG13766-PA 1
0.g393.t1 2.g338.t1 1
0.g393.t1 CG32281-PA 1
0.g393.t1 CG32278-PA 2
GE14303-PA 1.g2047.t1 1
GE14303-PA CG8095-PB 1
GE14303-PA CG8095-PA 1
GE14303-PA 1.g1070.t1 1
GE20565-PA CG10642-PA 1
GE20565-PA CG7293-PA 2
GE20565-PA CG5300-PA 3
4.g2401.t1 3.g2781.t1 1
4.g2401.t1 3.g2781.t2 1
4.g2401.t1 CG6269-PA 5
GE16680-PA CG11417-PA 1
1.g369.t1 CG3964-PA 1
1.g369.t1 CG16833-PA 1
1.g369.t1 CG32238-PA 5
1.g369.t1 CG11921-PA 7
1.g369.t1 CG11922-PA 7
1.g369.t1 CG10002-PA 8
GE10957-PA CG1856-PE 1
GE10957-PA 3.g2847.t1 1
GE10957-PA 3.g2847.t3 1
GE10957-PA 3.g2847.t2 1
GE10957-PA CG11494-PC 3
GE10957-PA CG5738-PA 3
GE10957-PA 3.g657.t3 4
GE10957-PA 3.g657.t1 4
GE17445-PA 6.g608.t1 1
4.g248.t1 3.g459.t2 1
4.g248.t1 3.g459.t1 1
4.g248.t1 3.g459.t3 1
4.g248.t1 3.g459.t5 1
4.g248.t1 3.g459.t7 1
4.g248.t1 3.g459.t4 1
4.g248.t1 3.g459.t6 1
GE17496-PA CG10778-PA 1
GE10514-PA CG1345-PA 1
GE10514-PA 1.g21.t1 1
GE18164-PA 0.g288.t1 1
GE20631-PA CG15010-PA 1
GE20631-PA CG3412-PA 2
GE20631-PA CG8440-PA 4
GE20631-PA CG10931-PA 6
GE20631-PA 1.g1367.t1 7
6274.g2518.t1 CG5241-PA 1
6274.g2518.t1 CG7860-PA 2
6274.g2518.t1 CG10474-PA 3
GE12321-PA CG8553-PA 1
4.g2379.t1 3.g2755.t1 1
GE26135-PA CG10324-PA 1
GE26135-PA 3.g797.t1 1
GE19122-PA CG11107-PA 1
GE19122-PA 0.g1892.t1 1
GE19122-PA 1.g959.t1 1
GE19122-PA CG4901-PA 3
GE15094-PA 3.g2791.t1 2
GE15094-PA 0.g1569.t1 6
GE15094-PA 2.g1600.t1 8
GE15094-PA CG33689-PA 8
GE10108-PA 3.g1366.t1 1
2228.g776.t1 17885.g1761.t1 11
GE17282-PA CG4464-PA 1
GE17282-PA CG5338-PA 2
GE16451-PA CG14440-PA 1
GE16451-PA 6.g484.t1 2
GE10192-PA CG1155-PA 2
GE10192-PA 3.g195.t1 3
4.g1242.t1 3.g1031.t1 1
0.g257.t1 2.g997.t1 1
0.g257.t1 CG32043-PA 1
0.g257.t1 CG14180-PA 2
GE25287-PA CG14668-PA 1
GE25287-PA 3.g79.t1 1
6247.g2458.t1 CG1828-PA 1
6247.g2458.t1 CG1828-PB 1
6247.g2458.t1 CG13937-PB 2
1337.g457.t1 6.g199.t1 1
1337.g457.t1 6.g199.t2 1
GE11433-PA CG4741-PA 1
2.g1140.t1 CG10474-PA 1
2.g1140.t1 CG1827-PC 2
GE13447-PA CG8830-PA 1
GE13447-PA CG7023-PA 2
GE16804-PB 6.g382.t6 1
GE16804-PB 6.g382.t4 2
GE16804-PB CG3332-PA 6
GE16804-PA 6.g382.t1 1
GE16804-PA 6.g382.t5 1
GE16804-PA 6.g382.t2 1
GE16804-PA 6.g382.t3 1
GE16804-PA CG42492-PC 1
GE16804-PA 6.g382.t6 2
GE19840-PA 2.g1516.t1 1
GE19840-PA 2.g1359.t1 3
GE12999-PA CG6230-PA 1
GE12999-PA 4.g11.t2 2
1.g1509.t1 CG2910-PA 1
1.g1509.t1 0.g26.t1 2
1.g1509.t1 0.g26.t2 2
GE25711-PA CG5798-PA 1
GE25711-PA CG14619-PC 2
GE13235-PA CG17347-PA 1
GE10384-PC CG31413-PA 1
GE10384-PC 3.g1962.t4 1
GE10384-PC CG10301-PC 1
GE22840-PA CG30355-PA 1
GE19153-PA CG12822-PA 1
4.g1240.t1 3.g1030.t2 1
4.g1240.t1 3.g1030.t1 1
7731.g3587.t1 8356.g794.t1 1
7731.g3587.t1 14695.g1448.t1 1
7731.g3587.t1 7163.g695.t1 2
GE10384-PB 3.g1962.t4 1
GE10384-PB CG31148-PB 1
GE10384-PB CG31413-PA 1
GE10384-PB CG10301-PC 1
GE10384-PB 3.g1962.t1 1
GE10384-PB 3.g1775.t1 3
GE10384-PB CG6690-PA 4
GE10384-PB 1.g886.t1 5
GE25571-PB 3.g629.t2 1
GE25571-PB 3.g629.t3 1
GE25571-PB 3.g629.t1 1
GE25571-PB 3.g2083.t1 4
GE12798-PA CG5526-PA 1
GE12798-PA CG5526-PB 1
GE12798-PA CG17150-PA 1
GE12798-PA 2.g198.t1 1
GE12798-PA CG7092-PA 1
GE12798-PA CG3723-PB 1
GE12798-PA CG3723-PA 1
GE12798-PA CG3723-PC 1
GE12798-PA CG3723-PE 1
GE12798-PA CG1842-PB 1
GE12798-PA CG9492-PB 1
GE12798-PA 3.g2428.t1 1
GE12798-PA CG9492-PA 1
GE12798-PA CG7507-PB 1
GE12798-PA CG7507-PA 1
GE12798-PA CG7507-PC 1
GE12798-PA 3.g2487.t1 1
GE12798-PA 3.g2488.t1 1
GE10797-PA 3.g2058.t1 1
GE16320-PA 6.g298.t1 1
GE23795-PA CG9988-PA 1
GE23795-PA CG18088-PA 1
GE23795-PA 0.g998.t1 1
GE23795-PA 0.g999.t1 1
GE23795-PA 0.g1986.t1 2
GE23795-PA 2.g145.t1 4
4.g242.t1 3.g471.t1 1
GE22377-PA 2.g2053.t1 1
GE18729-PB CG7392-PA 1
GE18729-PB CG7392-PB 1
GE18178-PA CG2848-PA 1
GE18178-PA CG10950-PA 2
GE18178-PA 1.g1295.t1 2
GE12609-PA CG16784-PA 1
GE11611-PA CG9890-PA 1
GE11841-PA CG13521-PA 1
GE11841-PA 0.g145.t1 1
GE11841-PA 0.g145.t2 1
GE11841-PA 0.g145.t3 1
GE11841-PA 0.g155.t1 2
GE11841-PA 0.g1954.t1 7
GE11841-PA 2.g721.t1 10
GE11841-PA 6.g224.t3 14
2.g1089.t3 CG10822-PA 1
2.g1089.t1 CG10822-PA 1
GE16299-PA 6.g269.t1 1
GE16299-PA 6.g268.t1 1
GE16299-PA 6.g268.t2 1
GE16299-PA 6.g268.t3 1
GE16299-PA 6.g843.t3 5
GE23814-PA CG42320-PP 1
GE23814-PA 3.g2532.t2 1
GE23814-PA 3.g2532.t1 1
GE23814-PA 2.g2240.t1 11
GE20490-PA CG10226-PA 1
GE20490-PA CG10181-PA 1
GE20490-PA CG8523-PA 1
GE20490-PA CG4225-PA 4
GE20490-PA CG9270-PA 7
GE20490-PA CG6214-PB 9
GE20490-PA CG4562-PA 9
6203.g2326.t1 CG7199-PA 1
GE10773-PA CG9465-PA 1
GE10773-PA CG9463-PA 1
GE10773-PA 0.g984.t1 1
GE10773-PA CG9466-PA 1
GE10773-PA CG9468-PA 1
GE10773-PA CG5322-PA 1
GE10773-PA CG6206-PA 1
GE10773-PA CG6206-PB 1
3.g931.t1 CG1895-PB 1
3.g931.t1 CG1895-PA 1
GE24970-PA 3.g374.t1 1
GE24970-PA CG3837-PA 2
GE24970-PA CG8250-PA 4
GE24970-PA CG10244-PA 5
GE24970-PA 4.g26.t4 8
GE24970-PA 4.g26.t3 9
GE24970-PA CG11228-PA 24
GE16964-PA CG3228-PA 1
GE16964-PA 3.g893.t1 9
GE16964-PA 6.g1165.t1 10
GE20350-PA CG2114-PA 1
GE20363-PA CG11495-PA 1
GE16574-PA CG13363-PA 1
4.g2473.t1 CG11576-PA 1
4.g2473.t1 3.g2868.t1 1
4.g2473.t1 CG2098-PA 1
GE23596-PA CG1548-PA 1
GE23596-PA CG10104-PA 2
4.g71.t4 CG7665-PA 1
4.g71.t4 CG16766-PA 1
4.g71.t4 CG16766-PB 2
4.g71.t4 CG7431-PA 3
4.g71.t4 CG8930-PA 4
4.g71.t4 CG6919-PA 8
GE22148-PA CG12926-PA 1
GE22148-PA CG30339-PA 2
4.g71.t2 CG7660-PA 1
4.g71.t2 CG7665-PA 1
GE19138-PA CG30495-PA 1
GE19138-PA 1.g217.t1 1
2.g417.t1 CG42808-PA 1
6311.g2564.t1 CG6850-PA 1
GE11746-PB CG8399-PA 1
GE17351-PA 6.g1359.t1 1
GE17351-PB 6.g1359.t1 1
GE11746-PA CG8399-PA 1
GE24307-PA 3.g938.t2 1
GE24307-PA 3.g938.t1 1
GE24307-PA 3.g939.t1 1
GE20898-PA CG1960-PA 1
GE20898-PA 2.g227.t1 1
GE20898-PB CG1960-PA 1
GE20898-PB 2.g227.t1 1
GE26338-PC CG32855-PB 1
GE26338-PC CG32855-PA 1
GE26338-PC 3.g860.t1 1
GE26338-PC 3.g863.t1 1
GE26338-PC CG17927-PC 7
6117.g2182.t1 1.g32.t3 1
6117.g2182.t1 2.g2265.t1 1
6117.g2182.t1 2.g2265.t3 1
6117.g2182.t1 1.g32.t2 1
6117.g2182.t1 2.g2265.t2 1
6117.g2182.t1 1.g32.t1 1
GE23380-PA 3.g2736.t1 1
GE23380-PA 3.g2730.t1 3
GE23380-PA CG31371-PA 5
GE23380-PA CG9720-PA 12
GE23380-PA 2.g1835.t4 14
2.g1539.t1 CG6741-PA 1
GE24643-PA CG3189-PA 1
GE19911-PA 2.g1741.t1 1
GE11531-PA CG12752-PA 1
GE12847-PA CG12942-PC 1
GE12847-PA CG12942-PG 1
GE12847-PA CG12942-PB 1
GE12847-PA CG12942-PD 1
GE12847-PA CG12942-PF 1
GE12847-PA CG12942-PE 1
GE12847-PA CG12942-PA 3
GE22605-PA 2.g2206.t1 1
GE22605-PA CG5235-PA 2
GE22605-PA 6.g566.t1 3
GE22605-PA 6.g566.t2 3
GE19637-PA CG7823-PA 1
GE10939-PA CG31003-PA 1
GE10939-PA 6.g240.t2 1
GE10939-PA 6.g240.t1 1
GE10939-PA 0.g624.t1 5
GE10939-PA 2.g807.t3 7
GE10939-PA CG5680-PA 8
GE10939-PA 2.g1035.t1 11
GE10939-PA 0.g1547.t2 12
GE10939-PA 0.g1547.t3 12
GE10939-PA CG9222-PA 16
GE10939-PA CG15793-PA 17
GE10939-PA CG9774-PB 18
GE10939-PA CG9774-PC 18
GE12598-PA CG10922-PA 1
GE12598-PA CG42569-PA 2
GE23771-PC 3.g2467.t1 1
GE23771-PC CG5514-PB 1
GE26340-PA 3.g867.t1 1
GE26340-PA CG4201-PB 1
GE26340-PA CG2615-PA 2
GE26340-PA 2.g1308.t1 7
GE15894-PA 2.g433.t2 2
GE15894-PA CG14995-PA 2
7185.g3148.t1 1990.g183.t1 4
7185.g3148.t1 12497.g1226.t1 5
7185.g3148.t1 2764.g267.t1 11
7185.g3148.t1 0.g1997.t1 13
7185.g3148.t1 11461.g1115.t1 14
GE22524-PA 2.g1877.t1 1
GE22524-PA 6.g1277.t2 4
GE14236-PA CG12490-PB 1
GE14236-PA CG9825-PA 1
GE14236-PA 1.g1934.t1 1
GE14236-PA 1.g1935.t1 1
GE14236-PA CG30272-PA 1
GE14236-PA CG7838-PA 2
GE14236-PA CG7838-PB 3
GE14236-PA CG15094-PA 5
GE14236-PA 1.g1493.t1 5
GE14236-PA CG8791-PA 7
GE14236-PA CG4288-PA 9
GE14236-PA CG6978-PA 10
GE14236-PA CG9254-PA 15
GE21110-PC CG13906-PA 1
GE21110-PC 2.g92.t1 1
GE21110-PC 2.g93.t1 1
GE21110-PC CG13905-PA 2
GE17847-PB 6.g719.t1 1
0.g1507.t1 2.g2078.t1 1
0.g1507.t1 2.g2078.t2 1
GE20030-PA CG17285-PA 1
GE20030-PA CG42640-PA 5
GE23834-PA 3.g2551.t1 1
GE23834-PA 3.g2551.t2 1
GE23834-PA CG11876-PD 2
GE23771-PB 3.g2467.t1 1
GE23771-PB CG5514-PB 1
0.g814.t1 2.g1049.t2 1
0.g814.t1 2.g1049.t1 1
0.g814.t1 3.g1006.t2 2
0.g814.t1 3.g1006.t1 2
0.g814.t1 6.g930.t2 3
0.g814.t1 CG32791-PB 17
0.g814.t1 2.g2152.t1 18
GE19364-PA CG11777-PA 1
GE19364-PA CG7747-PA 2
GE23372-PA CG2267-PA 1
GE23372-PA 3.g2752.t1 1
GE11400-PA CG2811-PA 1
GE11400-PA CG2803-PA 2
2.g1528.t1 CG30468-PA 1
2.g1528.t1 CG8182-PA 1
2.g1528.t1 CG12960-PA 1
2.g1528.t1 CG12960-PB 1
2.g1528.t1 CG7480-PA 6
2.g1528.t1 2.g1538.t1 14
GE25737-PA 3.g383.t1 1
GE12624-PA CG10481-PA 1
GE12624-PA CG2901-PA 1
GE12624-PA CG10483-PB 4
GE23935-PA CG10252-PA 1
GE23935-PA 3.g1960.t1 2
GE17395-PA CG8051-PA 1
GE17395-PA CG14196-PA 2
GE17395-PA CG3409-PA 8
GE17395-PA 1.g685.t1 8
GE17395-PA 6.g199.t1 9
GE25982-PA CG8417-PA 1
2.g1238.t3 CG5581-PA 1
GE19886-PA CG32170-PC 1
GE19886-PA CG32170-PB 1
GE19886-PA CG32170-PF 1
GE19886-PA CG32170-PE 1
GE11690-PA CG30277-PA 1
GE11690-PA 1.g1868.t1 1
GE11690-PA CG3382-PA 1
GE11690-PA CG3380-PA 1
GE11690-PA CG31634-PA 5
4.g1616.t1 CG7023-PA 1
4.g1616.t1 CG8830-PA 2
4.g1616.t1 CG8494-PA 3
4.g1616.t1 CG5505-PA 6
GE22056-PA 2.g1844.t1 1
GE22056-PA CG4076-PA 1
GE14924-PA 0.g371.t1 1
GE10925-PA CG12220-PA 1
GE18434-PA CG9547-PA 1
GE20179-PA CG5964-PA 1
GE19119-PA CG11101-PA 1
0.g120.t1 CG9173-PA 1
0.g120.t1 CG3423-PA 2
GE22569-PA 2.g1613.t1 1
GE12936-PA 0.g1292.t1 1
GE12936-PB 0.g1292.t1 1
GE12936-PB 0.g1293.t1 1
GE12936-PB CG8566-PB 6
GE12936-PB CG5658-PB 7
4.g206.t1 CG17190-PA 1
GE25013-PA CG3412-PA 1
GE25013-PA CG15010-PA 2
GE25013-PA CG7568-PA 5
GE25013-PA CG3909-PA 6
GE25013-PA 0.g23.t1 7
GE25013-PA CG3436-PA 7
GE25013-PA CG10545-PE 8
GE13056-PA CG13229-PA 1
GE13056-PA CG33503-PA 1
GE13056-PA CG6042-PA 3
GE13056-PA 2.g1842.t1 5
GE23674-PA CG14238-PA 1
GE25914-PA CG10901-PA 1
GE25914-PA CG11963-PA 1
GE24004-PA CG4723-PA 1
GE24004-PA 3.g1874.t1 1
GE24004-PA CG4725-PA 2
GE24004-PA CG4721-PA 6
GE17192-PA CG6340-PB 1
4.g1479.t1 CG15598-PA 1
4.g1479.t1 CG1169-PA 2
4.g1479.t1 CG17917-PA 3
GE12004-PA CG15083-PA 1
GE24458-PA CG8449-PA 1
GE24458-PA CG5978-PA 2
GE24458-PA CG5745-PA 3
GE20603-PA 2.g507.t1 1
GE23781-PA CG11719-PA 1
GE11804-PA CG11842-PA 4
GE11804-PA CG11911-PA 14
GE11804-PA 1.g207.t1 14
GE11804-PA 1.g1782.t2 14
GE11804-PA 3.g1965.t1 15
GE11804-PA CG12951-PA 16
GE11804-PA CG1772-PA 16
GE11804-PA 2.g446.t1 16
GE11804-PA CG9676-PA 17
GE11804-PA CG14780-PA 17
GE11804-PA 1.g2016.t1 17
GE11804-PA CG1304-PA 18
GE11804-PA CG16996-PA 18
GE11804-PA CG2071-PA 18
GE15927-PA CG18361-PA 1
GE15927-PA 6.g767.t1 1
6149.g2220.t1 580.g69.t1 1
GE17517-PA 0.g144.t1 1
GE17517-PA CG5397-PA 1
GE17517-PA CG4382-PB 12
GE10264-PA 3.g1786.t1 1
GE13749-PA CG30293-PA 1
GE14499-PA 4.g33.t4 1
GE14499-PA 4.g33.t6 1
GE14499-PA 4.g33.t1 1
GE14499-PA 4.g33.t2 1
GE14499-PA 4.g33.t5 2
GE15813-PA 6.g628.t1 1
GE20743-PA 2.g876.t1 1
GE20473-PA CG10121-PD 1
GE20473-PA 2.g673.t1 1
GE23969-PC CG10868-PA 1
GE23969-PC 2.g927.t1 2
GE20685-PA 2.g374.t1 1
GE20685-PA CG10840-PB 1
GE20685-PA CG12413-PC 2
GE17036-PA 6.g848.t1 1
GE24426-PA 3.g1126.t1 1
GE24426-PA CG10377-PA 5
GE24426-PA 2.g1719.t2 8
GE22066-PA CG4166-PA 1
GE23413-PA CG31029-PA 1
GE23413-PA CG31025-PA 2
GE23413-PA CG14355-PA 3
GE23413-PA 3.g1081.t1 3
GE23328-PA CG15561-PA 1
GE14009-PA CG30269-PA 1
GE14009-PA CG30273-PA 2
GE14009-PA CG13510-PA 3
GE14009-PA CG13510-PB 3
GE13267-PA CG13082-PA 1
GE16338-PA CG11606-PA 1
3.g470.t2 CG9538-PC 1
3.g470.t2 CG9538-PB 1
3.g470.t2 CG9533-PA 1
3.g470.t2 CG9538-PA 1
3.g470.t2 CG9540-PA 2
3.g470.t3 CG9538-PC 1
3.g470.t3 CG9538-PB 1
3.g470.t3 CG9533-PA 1
3.g470.t3 CG9538-PA 1
3.g470.t3 CG9540-PA 2
3.g470.t6 CG9538-PC 1
3.g470.t6 CG9538-PB 1
3.g470.t6 CG9538-PA 1
3.g470.t6 CG9533-PA 1
3.g470.t6 CG9540-PA 2
3.g470.t4 CG9538-PC 1
3.g470.t4 CG9538-PB 1
3.g470.t4 CG9533-PA 1
3.g470.t4 CG9538-PA 1
3.g470.t4 CG9540-PA 2
3.g470.t5 CG9538-PC 1
3.g470.t5 CG9538-PB 1
3.g470.t5 CG9533-PA 1
3.g470.t5 CG9538-PA 1
3.g470.t5 CG9540-PA 2
GE12297-PA CG12860-PA 1
2.g1024.t1 CG11180-PA 1
2.g1024.t1 CG11180-PB 1
GE16115-PA CG9400-PB 1
GE16115-PA 6.g923.t1 1
GE16115-PA 2517.g235.t1 7
GE16115-PA CG31296-PA 9
GE11571-PA CG3520-PA 1
2.g461.t1 1.g875.t1 1
GE23748-PA CG5588-PA 1
GE23748-PA CG3870-PA 10
GE23748-PA CG1167-PA 11
2.g461.t2 1.g876.t1 2
6199.g2298.t1 CG7158-PA 1
7843.g3660.t1 10170.g991.t1 1
6117.g2182.t3 2.g2265.t1 1
6117.g2182.t3 1.g32.t2 2
6117.g2182.t3 2.g2265.t3 2
6117.g2182.t3 2.g2265.t2 2
6117.g2182.t3 CG32557-PA 5
GE13052-PA CG13229-PA 1
GE13052-PA CG8985-PA 2
GE13052-PA 2.g265.t1 2
6090.g2104.t2 1.g35.t1 1
6090.g2104.t2 CG3797-PA 11
GE12051-PA CG7735-PA 1
GE12051-PA 3.g1802.t1 6
2.g7.t1 2.g1955.t1 1
6090.g2104.t1 1.g35.t1 1
GE23506-PA CG10693-PI 1
GE23506-PA 3.g2079.t1 1
GE23506-PA 3.g2078.t5 1
GE23506-PA 3.g2078.t6 1
6710.g2912.t1 CG31249-PE 2
6710.g2912.t1 CG31249-PC 3
6090.g2104.t4 1.g35.t1 1
6090.g2104.t5 1.g35.t1 1
3.g472.t1 CG9519-PA 1
3.g472.t1 6.g949.t1 1
3.g472.t1 CG9503-PA 1
3.g472.t1 CG9514-PA 1
3.g472.t1 CG6142-PA 1
GE26130-PA CG5387-PA 1
8017.g3754.t1 4004.g391.t1 2
8017.g3754.t1 12108.g1190.t1 3
8017.g3754.t1 6750.g654.t1 4
GE12667-PA CG10687-PA 1
1.g1732.t1 CG9220-PA 2
3.g309.t2 CG32796-PC 1
3.g309.t2 CG32796-PA 1
3.g309.t2 CG32796-PD 1
3.g309.t2 CG32796-PB 1
3.g309.t2 CG9211-PA 1
3.g309.t1 CG32796-PC 1
3.g309.t1 CG32796-PA 1
3.g309.t1 CG32796-PD 1
3.g309.t1 CG32796-PB 1
3.g309.t1 CG9211-PA 1
GE24133-PA CG2023-PA 1
GE23706-PE CG1399-PA 1
GE18902-PA CG4839-PA 1
GE18902-PA CG3324-PA 2
GE18902-PA 3.g2769.t1 10
GE18902-PA 2.g1521.t2 11
GE18902-PA 2.g1521.t1 11
GE18902-PA CG8637-PA 12
GE18902-PA CG9774-PA 13
GE18902-PA CG4012-PA 15
GE18902-PA CG8201-PD 19
GE18902-PA CG42856-PC 20
GE18902-PA 1.g1481.t1 20
GE18902-PA 4.g31.t1 24
GE18902-PA 4.g31.t2 24
GE18902-PA 4.g31.t4 24
GE18902-PA CG7597-PA 25
GE18902-PA CG10498-PA 27
GE21962-PA CG1472-PA 1
GE21962-PA CG10882-PA 2
GE21962-PA 0.g235.t1 2
GE23706-PA CG1399-PA 1
GE24657-PA CG14695-PA 1
0.g1278.t1 CG32174-PA 1
GE12893-PA CG34136-PA 1
GE10703-PA CG10675-PA 1
GE10703-PA CG31099-PA 10
GE10703-PA CG31380-PA 14
GE10703-PA CG13360-PA 14
GE10703-PA CG31436-PA 18
GE18462-PA CG13142-PA 1
GE10386-PB 3.g1962.t1 1
GE10386-PB CG10301-PC 1
GE10386-PB CG31148-PB 1
GE10386-PB 3.g1962.t4 2
GE26439-PA CG13133-PA 1
GE14017-PA CG30275-PB 1
GE14017-PA CG30268-PA 1
4.g498.t1 3.g1646.t1 1
4.g498.t1 3.g1646.t3 2
4225.g1386.t1 14503.g1411.t1 2
GE19703-PA CG4289-PA 1
GE23882-PA CG1602-PA 1
GE23882-PA CG1605-PA 2
GE23882-PA CG17359-PA 10
GE23882-PA CG5249-PB 10
GE23882-PA 1.g68.t1 10
GE23882-PA CG5249-PA 10
GE23882-PA CG1454-PA 11
GE23882-PA CG10267-PA 12
GE23882-PA CG4148-PA 12
GE23882-PA CG10366-PA 12
GE23882-PA 6.g784.t1 13
GE23882-PA CG6689-PA 14
GE23882-PA CG17568-PA 14
GE13948-PB CG10930-PA 1
GE13948-PB CG10930-PB 1
GE13948-PB CG5308-PA 5
GE13948-PB 0.g1253.t1 8
GE13948-PB CG1137-PA 9
GE13948-PB 0.g215.t1 10
GE13948-PB CG32791-PA 17
4.g1302.t2 CG3143-PF 1
4.g1302.t2 3.g1091.t1 1
4.g1302.t2 3.g1091.t2 1
GE26312-PA CG14894-PA 1
GE26312-PA CG2708-PA 2
7180.g3111.t1 780.g84.t1 8
GE12208-PA CG10082-PA 1
GE12208-PA CG10082-PB 1
GE12208-PA CG10082-PD 1
3.g211.t2 CG3309-PA 1
3.g211.t2 6.g367.t1 1
3.g211.t2 CG31884-PA 4
1.g850.t1 0.g1479.t3 1
1.g850.t1 0.g1479.t1 1
1.g850.t1 0.g1479.t2 1
1.g850.t1 CG1964-PA 2
1.g850.t1 CG7908-PA 3
1.g850.t1 CG42252-PB 4
1.g850.t1 CG42252-PA 4
4.g1811.t2 CG14516-PB 1
4.g1811.t2 CG14516-PA 1
4.g1811.t2 CG1709-PA 1
4.g1811.t2 CG1709-PB 1
4.g1811.t2 CG18617-PA 1
4.g1811.t2 CG12602-PA 1
4.g1811.t2 CG7678-PA 1
4.g1811.t2 CG11956-PB 1
4.g1811.t2 3.g2578.t1 1
4.g1811.t2 3.g2576.t1 1
4.g1811.t2 CG31445-PC 1
4.g1811.t2 CG31445-PA 1
4.g1811.t2 CG31445-PB 1
4.g1811.t2 CG8773-PA 3
4.g1811.t2 2.g155.t1 8
GE26032-PA CG4029-PA 1
GE26032-PA CG12690-PA 2
GE26032-PA 6.g545.t1 2
1.g1232.t2 CG34381-PB 1
1.g1232.t2 CG34381-PA 1
1.g1232.t2 CG34381-PC 1
1.g1232.t1 CG34381-PB 1
1.g1232.t1 CG34381-PC 1
1.g1232.t1 CG34381-PA 1
1.g1232.t1 CG8784-PA 8
1.g1232.t1 CG11325-PA 8
GE14684-PB 0.g517.t1 1
GE14684-PB 0.g209.t2 2
GE10489-PA 0.g1045.t1 1
GE14684-PA 0.g517.t1 1
GE14684-PA 0.g209.t2 2
GE19725-PA 2.g2079.t1 1
GE19725-PA 2.g2078.t1 2
GE19725-PA 2.g2078.t2 2
4.g1050.t1 CG14882-PA 1
4.g1050.t1 CG14882-PB 1
GE20367-PA CG7436-PA 1
GE24407-PA 3.g1103.t1 1
GE24407-PA CG2988-PA 2
GE24407-PA 3.g682.t1 3
GE24407-PA CG1897-PA 4
GE24407-PA 3.g2593.t1 4
2.g1014.t1 CG13437-PA 1
GE10840-PA CG5394-PA 1
GE10840-PA CG10506-PA 2
GE26457-PA CG8538-PA 1
GE20751-PA CG6822-PA 1
GE20751-PA CG5510-PA 2
GE23557-PA CG11922-PA 1
GE23557-PA CG11921-PA 2
GE23557-PA CG10002-PA 3
3463.g1189.t1 8736.g831.t1 1
GE15483-PA 6.g1275.t1 1
GE23517-PA CG34150-PA 1
GE11411-PA CG18105-PA 1
GE25673-PA 3.g482.t4 1
GE25673-PA 3.g482.t5 1
GE25673-PA 3.g482.t2 1
GE25673-PA 3.g482.t1 1
GE25673-PA 3.g482.t3 1
GE25673-PA CG8419-PA 2
3.g657.t2 CG42683-PC 1
3.g657.t2 CG42683-PA 1
3.g657.t2 CG5744-PB 5
3.g657.t2 CG5907-PA 5
3.g657.t2 CG5744-PA 5
3.g657.t1 CG42683-PC 1
3.g657.t1 CG42683-PA 1
3.g657.t1 CG5744-PB 5
3.g657.t1 CG5744-PA 5
GE24211-PA CG31211-PB 1
GE24211-PA 3.g1313.t1 1
GE17207-PA 6.g1007.t1 1
GE23406-PA 3.g2698.t1 1
GE10930-PA CG18673-PA 1
GE10930-PA CG10899-PA 3
GE25275-PA CG31547-PA 1
GE25275-PA CG4357-PA 1
GE23826-PA CG11841-PA 1
GE23826-PA CG11911-PA 13
GE23826-PA 1.g207.t1 13
GE23826-PA CG32808-PA 13
GE23826-PA 3.g1965.t1 15
GE23826-PA CG10469-PA 16
GE23826-PA CG6462-PA 16
GE23826-PA 2.g446.t1 17
GE23826-PA 1.g1782.t2 17
GE23826-PA 1.g1782.t1 17
GE23826-PA 1.g2016.t1 18
GE23826-PA CG12951-PA 18
GE20290-PB 2.g1042.t1 1
GE20290-PB CG15735-PA 2
GE21740-PA CG12362-PA 1
GE21740-PA CG5659-PA 1
6085.g2077.t1 1.g73.t2 1
6085.g2077.t1 1.g73.t1 1
GE10158-PA CG1239-PA 1
GE10158-PA CG8276-PA 2
3.g1148.t1 6.g687.t1 1
3.g1148.t1 CG10116-PA 9
5591.g1770.t1 13952.g1364.t1 3
GE12174-PA 0.g1395.t1 1
GE20714-PA CG14589-PA 1
4.g1102.t2 3.g883.t1 1
GE11800-PC 1.g1206.t1 1
GE11800-PC 1.g1201.t1 2
GE11800-PB 1.g1206.t1 1
GE12540-PA CG33470-PA 1
GE12540-PA CG18279-PB 1
GE12209-PA 1.g1799.t1 1
GE12209-PA CG10320-PD 1
GE21027-PB CG17061-PA 1
GE21027-PA CG17061-PA 1
2.g1885.t1 CG4622-PA 1
GE26241-PA 0.g1130.t1 1
GE26241-PA CG5655-PA 1
GE26241-PA CG10203-PA 3
GE26241-PA 0.g768.t1 3
2.g5.t1 0.g2112.t1 1
GE17078-PA 0.g92.t1 1
GE17078-PA CG13434-PA 2
GE18265-PA 0.g450.t1 1
GE18265-PA CG5851-PA 3
0.g1108.t1 2.g1377.t1 1
0.g1108.t1 0.g1379.t2 5
0.g1108.t1 0.g1379.t3 5
0.g1108.t1 0.g1379.t1 5
0.g1108.t3 2.g1377.t1 1
0.g1108.t2 2.g1377.t1 1
GE11277-PA CG3782-PA 1
GE21148-PA CG9165-PA 1
GE14601-PA CG7075-PA 1
GE14601-PA 0.g837.t1 1
GE22102-PA CG5492-PA 1
GE22102-PA CG9093-PB 7
GE22102-PA CG9093-PA 7
GE24101-PA CG1024-PA 1
GE24101-PA CG6791-PA 2
GE24384-PA CG6963-PJ 1
GE24384-PA CG2048-PA 4
GE24384-PA CG2028-PC 7
GE24384-PA CG7094-PA 8
GE18614-PA CG5142-PA 1
GE24384-PC CG6963-PJ 1
GE24384-PC 3.g839.t1 2
GE24384-PC CG2577-PA 7
GE24384-PC CG7094-PA 8
GE16689-PA CG14778-PA 1
GE16689-PA CG14777-PB 3
GE19409-PA CG15261-PA 1
GE19409-PA 0.g1621.t1 1
3.g772.t1 CG32708-PB 1
3.g772.t1 CG32708-PC 1
3.g772.t1 CG32707-PA 1
3.g772.t1 CG7041-PA 2
GE17827-PA CG2985-PA 1
GE17827-PA CG11129-PA 2
GE17827-PA CG2979-PA 2
GE17827-PB 6.g693.t2 1
GE17827-PB 6.g693.t1 1
GE17827-PB CG2985-PA 1
GE17827-PB CG2979-PA 3
GE17827-PB CG10116-PA 9
GE17827-PB CG5966-PA 10
GE12448-PA 1.g764.t1 1
GE15797-PA CG11284-PA 1
GE15797-PA CG11284-PB 1
GE15797-PA CG11284-PC 1
GE15797-PA 3.g2815.t1 7
GE17555-PA CG32732-PA 1
GE13141-PA CG6860-PA 1
6320.g2581.t1 2.g1903.t1 1
1.g26.t2 0.g26.t2 1
1.g26.t2 0.g26.t1 1
GE19047-PA CG4691-PA 1
GE19047-PA CG30362-PA 2
1.g26.t1 0.g26.t2 1
1.g26.t1 0.g26.t1 1
GE22473-PA 2.g1934.t1 1
1.g956.t2 CG8475-PB 1
1.g956.t2 CG8475-PA 1
1.g956.t2 CG7766-PE 2
1.g956.t2 CG8264-PF 2
1.g956.t1 CG8475-PA 1
1.g956.t1 CG8475-PB 1
1.g956.t1 CG8264-PF 2
1.g956.t1 CG8264-PD 3
GE22161-PA CG16793-PA 1
GE22161-PA 6.g238.t1 1
0.g1754.t2 CG33770-PA 1
GE15370-PA 6.g734.t1 1
GE21869-PA CG14125-PA 1
GE21869-PA 2.g1207.t1 1
GE19338-PA 1.g540.t1 1
GE25228-PA CG7175-PA 1
GE25228-PA 3.g687.t1 1
GE23578-PA CG11875-PA 1
GE25703-PA CG11622-PA 1
GE25703-PA CG11622-PB 1
2.g146.t1 CG33179-PB 1
2.g146.t1 CG4846-PA 5
2.g146.t1 0.g1659.t1 7
2.g146.t1 3.g743.t1 9
2.g146.t3 CG33179-PA 8
GE16944-PA CG7925-PB 1
GE24700-PA CG6254-PA 1
GE24700-PA CG10366-PA 3
GE24700-PA CG15269-PA 7
GE24700-PA 0.g758.t1 7
GE24700-PA 0.g1611.t2 8
GE24700-PA 0.g1611.t1 8
GE24700-PA CG3281-PA 11
GE24700-PA 2.g744.t1 12
GE24700-PA CG4936-PA 12
GE24700-PA CG11902-PA 13
GE24700-PA CG9215-PA 14
GE24700-PA 6.g998.t1 14
GE24700-PA 2.g2227.t2 15
GE24700-PA CG14710-PA 15
GE24700-PA CG1792-PA 15
1.g1230.t1 0.g632.t1 1
GE14389-PA CG3362-PA 1
GE16422-PB 6.g393.t1 1
GE25175-PB CG7717-PB 1
GE25175-PB CG7717-PA 1
GE25175-PB CG4720-PA 2
GE25175-PB CG10951-PA 9
GE25175-PB CG5182-PA 10
GE25175-PB 0.g1426.t1 10
GE25175-PB CG1848-PC 13
GE13699-PA 1.g1786.t1 1
GE13699-PA CG10830-PA 2
GE16422-PA 6.g393.t1 1
GE23532-PA CG11120-PA 1
GE23532-PA 3.g2122.t1 1
GE16581-PA 6.g32.t1 1
GE16581-PA CG4262-PA 1
GE16581-PA CG3151-PI 3
GE16581-PA CG3056-PB 6
GE24788-PA CG12951-PA 1
GE24788-PA CG8299-PA 6
GE24788-PA CG9676-PA 11
GE24788-PA CG11911-PA 11
GE24788-PA CG2071-PA 11
GE24788-PA CG1304-PA 12
GE24788-PA CG31267-PA 12
GE24788-PA 1.g207.t1 13
GE24788-PA 0.g243.t1 14
GE24788-PA 1.g2016.t1 16
GE24788-PA CG14780-PA 16
GE24788-PA CG7996-PA 16
GE22339-PA CG12972-PB 1
GE17792-PA CG12149-PA 1
GE16797-PA CG3171-PA 1
GE16797-PA CG4313-PA 3
6770.g2926.t1 CG14312-PA 1
2018.g701.t1 6974.g672.t1 6
2018.g701.t1 3943.g387.t1 10
GE17269-PA CG4239-PA 1
GE17269-PA CG33061-PA 2
GE17706-PA CG7098-PA 1
GE19193-PA 1.g328.t1 1
GE19193-PA 0.g1399.t1 4
GE16476-PA CG3595-PA 1
GE16476-PA CG33098-PA 4
GE15089-PA CG3528-PA 1
GE17459-PA CG11190-PA 1
GE19005-PA CG14024-PA 1
GE19005-PA 0.g1737.t1 3
GE18691-PA CG7953-PA 1
GE18691-PA 0.g1513.t1 1
GE18691-PA CG7916-PA 2
GE16080-PA CG32591-PA 1
2.g1270.t1 1.g1384.t1 1
GE16744-PA 6.g454.t1 1
GE17157-PA 6.g952.t1 1
GE17157-PA CG8200-PB 2
GE21155-PA CG13243-PA 1
GE18830-PA CG3694-PC 1
GE25191-PA 3.g658.t1 1
GE25611-PA CG7342-PA 1
GE25611-PA CG6231-PA 1
GE25611-PA CG7333-PA 3
GE25611-PA CG4630-PB 14
GE25611-PA 3.g853.t1 17
6086.g2083.t1 0.g2132.t1 1
1.g506.t1 CG4497-PA 1
1.g506.t1 CG4502-PA 2
1.g506.t1 CG2924-PA 3
GE16825-PA 0.g55.t1 1
GE12886-PA CG9338-PA 1
GE12886-PA 0.g2054.t1 2
GE15153-PA 0.g242.t1 1
GE15153-PA 0.g243.t1 2
GE15153-PA CG18125-PA 3
GE15153-PA 1.g1782.t2 11
GE15153-PA CG8299-PA 12
GE15153-PA CG9676-PA 12
GE15153-PA CG2071-PA 12
GE15153-PA 1.g1782.t3 13
GE15153-PA CG12951-PA 14
GE15153-PA CG3650-PA 15
GE15153-PA 1.g2016.t1 16
GE15153-PA CG10469-PA 16
GE15153-PA CG14780-PA 17
GE15153-PA CG1772-PA 17
GE15153-PA 1.g1948.t1 17
GE15153-PA CG11911-PA 18
GE15153-PA 1.g207.t1 18
GE15153-PA 3.g1965.t1 19
0.g207.t1 CG33484-PD 1
0.g207.t1 2.g240.t1 1
GE21538-PA CG13293-PB 1
GE21538-PA CG13293-PA 1
0.g207.t3 CG33484-PD 1
0.g207.t3 2.g240.t1 1
0.g207.t3 0.g145.t2 8
0.g207.t3 0.g145.t1 8
0.g207.t3 CG8581-PA 9
0.g207.t3 CG8581-PB 9
0.g207.t2 CG33484-PD 1
0.g207.t2 2.g240.t1 1
0.g207.t2 2.g241.t1 2
0.g207.t2 4.g31.t8 7
0.g207.t2 4.g31.t7 7
GE16554-PA CG3699-PA 1
GE16554-PA CG12171-PA 4
GE16554-PA CG31549-PA 4
GE16554-PA CG31546-PA 5
GE16554-PA CG1386-PA 10
5974.g1926.t1 6114.g595.t1 1
GE17104-PA CG11134-PA 1
2.g1490.t1 CG8295-PB 1
2.g1490.t1 CG8295-PA 1
2.g1490.t1 CG8295-PC 2
6483.g2767.t1 CG7470-PB 1
6483.g2767.t1 CG7470-PA 1
GE25817-PA 3.g274.t1 1
GE25817-PA CG7036-PA 3
GE23976-PA CG17894-PC 1
GE23976-PA 3.g1911.t1 1
GE23976-PA 3.g1912.t1 1
GE23976-PA 3.g1912.t2 1
GE22371-PB 2.g2064.t1 2
GE22371-PC 2.g2065.t1 1
GE12843-PA CG6751-PA 1
GE22371-PA 2.g2064.t1 1
GE12767-PA CG13270-PB 1
GE12767-PA CG13270-PC 1
GE12767-PA CG8652-PA 1
GE12767-PA CG17932-PB 1
GE12767-PA 0.g692.t1 1
GE12767-PA CG5999-PA 2
GE24459-PA CG15889-PA 1
GE10132-PA 3.g727.t1 1
GE10132-PA 3.g725.t1 2
6309.g2555.t1 CG13044-PA 1
6309.g2555.t1 2.g1614.t1 1
GE13856-PA CG11906-PA 1
GE23990-PB CG33336-PB 1
GE23990-PB 3.g1893.t2 1
GE23990-PB 3.g1893.t1 1
GE15979-PA CG9916-PA 1
GE15979-PA CG9917-PC 2
GE23925-PA CG10217-PA 1
GE23925-PA 3.g397.t2 2
GE21342-PA 2.g354.t1 1
GE21342-PA CG11505-PB 1
6463.g2748.t1 CG7369-PA 1
6463.g2748.t1 CG4853-PA 2
6463.g2748.t1 0.g695.t1 3
6463.g2748.t1 0.g695.t3 3
6463.g2748.t1 0.g695.t2 3
6463.g2748.t1 1.g111.t1 4
6463.g2748.t1 1.g111.t2 4
GE16478-PA CG32754-PA 1
GE16478-PA CG32751-PA 1
GE16478-PA CG32750-PA 2
GE16478-PA 6.g439.t1 2
GE14142-PA 1.g1107.t2 1
GE14142-PA 1.g1107.t3 1
GE14142-PA 1.g1107.t5 1
GE14142-PA 1.g1107.t4 1
GE14142-PA 1.g1107.t1 1
GE21371-PA CG10359-PA 1
GE21371-PA 2.g1977.t1 6
GE12780-PA CG42555-PF 1
GE12780-PA CG42555-PE 1
GE12780-PA CG42555-PC 1
GE12780-PA CG42555-PB 1
GE12780-PA CG42555-PA 1
GE12780-PA CG42555-PD 1
GE23360-PA CG11314-PA 2
4.g1823.t1 CG1420-PA 1
GE21191-PA 2.g207.t1 1
GE21191-PA 2.g208.t1 2
GE11542-PA 1.g2066.t1 1
GE19307-PA 1.g508.t1 1
GE19655-PC CG6571-PA 1
GE19655-PC 3.g2790.t1 7
GE19655-PC CG1455-PA 7
GE24760-PA CG9423-PA 1
GE24760-PA 2.g1946.t1 2
GE19655-PE CG6571-PA 1
GE19655-PE 7316.g713.t1 10
GE11881-PA 1.g1345.t1 1
GE11881-PA CG4943-PA 1
GE11881-PA CG11423-PA 1
GE11881-PA CG9140-PA 1
GE11881-PA 2.g1752.t1 5
GE11881-PA CG42279-PJ 5
GE19655-PG CG6571-PA 1
GE19655-PF CG6571-PA 1
GE19655-PF 3.g2790.t1 7
GE19655-PF CG1455-PA 7
GE22513-PA CG9629-PA 1
GE22513-PA CG11140-PD 6
GE22513-PA CG33092-PA 8
1868.g641.t1 6274.g614.t1 1
1868.g641.t1 8559.g811.t1 2
1868.g641.t1 55.g5.t1 3
GE20302-PA CG14168-PA 1
GE20302-PA CG14168-PB 1
GE14532-PA CG17245-PA 1
GE14532-PA CG18069-PB 2
GE24062-PA CG13409-PA 1
GE25063-PA CG4217-PA 1
GE19226-PB CG8740-PA 1
GE19990-PA 2.g1470.t1 1
GE24966-PA CG6349-PA 1
GE22235-PA CG7250-PA 1
GE22235-PA 2.g1495.t1 1
GE22235-PA CG6890-PA 1
GE22235-PA CG8595-PA 1
GE22235-PA CG8896-PA 1
GE22235-PA CG8561-PB 6
GE22235-PA CG8561-PA 6
GE25883-PA 3.g1705.t1 1
GE25883-PA CG11735-PA 2
GE25883-PA 2.g1007.t1 3
GE25892-PA CG8036-PA 1
GE25892-PA CG5103-PA 1
4.g1288.t1 CG14355-PA 1
4.g1288.t1 3.g1081.t1 1
4.g1288.t1 CG31533-PA 1
4.g1288.t1 CG31327-PA 2
4.g1288.t1 CG31029-PA 3
4.g1288.t1 CG31025-PA 3
0.g506.t1 2.g474.t1 1
0.g506.t1 CG1318-PA 1
0.g506.t1 CG1787-PA 2
5.g17.t2 4.g31.t4 1
5.g17.t2 4.g31.t2 1
5.g17.t2 4.g31.t6 1
5.g17.t2 4.g31.t3 1
5.g17.t2 4.g31.t1 1
5.g17.t2 4.g31.t5 1
5.g17.t2 4.g31.t7 1
5.g17.t2 4.g31.t8 1
5.g17.t2 1.g1131.t1 2
5.g17.t2 CG8485-PA 14
5.g17.t2 6.g50.t1 14
5.g17.t2 3.g2761.t1 17
5.g17.t2 CG9774-PA 20
5.g17.t2 CG11228-PA 21
5.g17.t2 CG5072-PA 21
GE20150-PA 2.g1227.t1 1
GE25632-PA CG4720-PA 1
GE25632-PA CG7717-PB 2
GE25632-PA CG7717-PA 2
GE25632-PA CG5182-PA 9
GE25632-PA 0.g1426.t1 9
GE25632-PA CG18492-PA 9
5.g17.t3 4.g31.t4 1
5.g17.t3 4.g31.t2 1
5.g17.t3 4.g31.t6 1
5.g17.t3 4.g31.t3 1
5.g17.t3 4.g31.t1 1
5.g17.t3 4.g31.t5 1
5.g17.t3 4.g31.t7 1
5.g17.t3 4.g31.t8 1
5.g17.t3 1.g1131.t1 2
5.g17.t3 CG8485-PA 14
5.g17.t3 6.g50.t1 14
5.g17.t3 3.g2761.t1 17
5.g17.t3 2.g840.t2 18
5.g17.t3 CG9774-PA 20
5.g17.t3 CG11228-PA 21
5.g17.t3 CG5072-PA 21
GE25805-PA CG14606-PA 1
GE25805-PA CG14605-PB 1
GE25805-PA 2.g97.t5 16
GE19826-PA 2.g1533.t1 1
GE15819-PA CG9113-PA 1
GE15819-PA CG9113-PB 1
GE24163-PA CG14671-PA 1
GE19074-PA CG3265-PB 1
GE19074-PA CG3267-PA 1
GE19866-PA 2.g1661.t1 1
GE19866-PA CG4101-PA 1
GE17102-PA CG32628-PB 1
GE17102-PA CG32628-PA 1
GE17102-PA CG32628-PC 1
GE17102-PA CG32628-PD 1
GE23951-PA CG10175-PB 1
GE23951-PA CG10175-PA 1
GE23951-PA CG1108-PA 9
GE23951-PA CG1257-PA 11
GE23951-PA 3.g310.t1 12
GE16306-PB CG10001-PA 1
GE16306-PB 2.g1832.t1 3
GE16306-PB CG30106-PA 6
GE15581-PA CG32555-PA 1
GE18931-PA CG5056-PA 1
GE25733-PA CG7907-PB 1
GE25733-PA 3.g385.t1 1
GE25733-PA CG7035-PA 2
GE14073-PA CG7747-PA 1
GE14073-PA CG13892-PA 2
GE14073-PA CG11777-PA 2
GE14073-PA CG8336-PA 9
GE25774-PA CG18747-PA 1
GE25774-PA CG1105-PA 5
GE20139-PB CG17146-PB 1
GE15766-PA 0.g127.t1 1
GE15766-PA CG4715-PA 1
GE20139-PA CG17146-PB 1
GE24482-PA CG10126-PA 1
GE24520-PA CG5663-PA 1
GE20897-PA CG42863-PA 1
GE20519-PA CG10479-PA 1
GE15363-PA CG18000-PJ 1
GE15363-PA CG9579-PA 1
GE15363-PA CG9579-PB 1
GE15363-PA CG9580-PA 1
GE15702-PA CG4607-PA 1
GE15702-PA CG8249-PA 2
GE15702-PA CG4797-PA 3
GE15702-PA CG7882-PA 10
GE22091-PA CG34253-PA 1
GE21448-PB CG11348-PA 1
GE21448-PB 2.g492.t1 1
6444.g2728.t1 CG33486-PA 1
GE17474-PA CG9855-PA 2
GE10451-PA CG2304-PA 1
GE10451-PA CG2304-PB 1
GE10451-PA CG1937-PA 2
GE12577-PA CG12314-PA 1
GE12941-PB 0.g2111.t1 1
GE12941-PC 0.g2111.t1 1
GE13307-PA CG10954-PA 1
GE12941-PA 0.g2111.t1 1
GE14180-PA CG6044-PA 1
2780.g959.t1 CG5931-PA 1
2780.g959.t1 CG5205-PB 2
2780.g959.t1 CG5205-PA 2
GE16647-PA CG3034-PA 1
GE16647-PA 6.g65.t1 1
GE15930-PB 6.g769.t5 1
GE15930-PB 6.g769.t3 1
GE15930-PB CG1725-PM 1
GE13800-PA 1.g1656.t1 1
GE23592-PB CG11893-PA 1
GE23592-PB 3.g2195.t1 1
GE23592-PB CG31300-PA 1
GE23592-PB CG31104-PA 1
GE23592-PB 3.g2194.t1 1
GE23592-PB CG13658-PA 1
6281.g2524.t1 CG6224-PA 1
6281.g2524.t1 CG1812-PA 7
GE13604-PA CG5322-PA 1
GE13604-PA CG9468-PA 1
GE13604-PA CG9465-PA 1
GE13604-PA CG9463-PA 1
GE13604-PA 0.g984.t1 1
GE13604-PA CG9466-PA 1
GE13604-PA CG6206-PA 1
GE13604-PA CG6206-PB 1
GE24649-PA CG33779-PA 1
GE24649-PA CG7313-PA 2
GE23798-PA 3.g2504.t1 1
GE23798-PA 3.g2505.t1 1
4.g2004.t1 3.g2338.t1 1
4.g2004.t1 CG31081-PA 2
GE10303-PA CG13123-PA 1
GE16595-PA CG13377-PA 1
GE25698-PB CG5630-PB 1
GE25698-PB CG5630-PA 1
GE25698-PA CG5630-PB 1
GE25698-PA CG5630-PA 1
GE16812-PA 6.g376.t1 1
GE16812-PA CG3239-PA 1
GE16812-PA CG8550-PA 4
GE16812-PA CG9505-PA 5
GE20643-PA 2.g446.t1 1
GE20643-PA CG10663-PA 4
GE20643-PA CG6361-PA 10
GE20643-PA 3.g7.t1 11
GE20643-PA CG30371-PA 13
GE20643-PA 3.g1987.t1 15
GE20643-PA 3.g1280.t1 15
GE14410-PA CG13580-PA 1
GE19262-PA CG30345-PB 1
GE19262-PA 1.g439.t1 1
GE19262-PA CG30344-PA 1
GE19262-PA CG8046-PA 3
GE19262-PA CG8008-PA 4
6396.g2658.t1 CG42263-PA 1
6396.g2658.t1 CG42263-PB 2
GE13063-PA CG7712-PA 1
GE13613-PA CG10205-PA 1
GE21915-PA CG10601-PA 1
GE21915-PA CG10571-PA 3
4.g1871.t1 CG1866-PA 1
4.g1871.t1 3.g2485.t1 1
GE23616-PB CG5028-PB 1
GE23616-PB CG5028-PA 1
GE23616-PB CG6439-PA 2
GE23616-PA CG5028-PA 1
GE23616-PA CG5028-PB 1
GE23616-PA CG6439-PA 2
4.g2099.t1 CG31087-PA 1
4.g2099.t1 CG10559-PA 1
4.g2099.t1 CG6830-PA 1
4.g2099.t1 CG6834-PA 2
4.g2099.t1 CG10550-PA 8
4.g2099.t1 3.g180.t1 16
GE24566-PA CG10007-PA 1
4.g91.t1 3.g688.t1 1
4.g91.t1 CG7957-PA 1
4.g91.t1 CG7940-PA 1
GE25154-PA 3.g615.t1 1
GE25154-PA 3.g615.t2 1
GE25154-PA CG1848-PC 2
GE25154-PA CG8224-PA 9
GE17863-PA 6.g738.t2 1
GE17863-PA 6.g738.t1 1
GE20993-PB CG13900-PA 1
GE20993-PB CG7769-PA 2
GE10075-PA CG6971-PA 1
GE20697-PA CG17746-PA 1
GE20697-PA 2.g355.t1 1
GE20697-PA CG12169-PA 2
GE20697-PA CG6036-PA 3
GE20993-PA CG13900-PA 1
GE20993-PA CG7769-PA 2
GE18292-PA CG15434-PA 1
4.g714.t3 CG6584-PB 1
4.g714.t3 CG6584-PC 3
GE20416-PA CG32380-PA 1
GE14117-PA CG8295-PA 1
GE14117-PA CG8295-PB 1
GE14117-PA CG8295-PC 1
1.g159.t1 0.g161.t1 1
1.g159.t1 0.g161.t2 1
GE12353-PA CG18735-PA 18
GE12353-PA 1.g1820.t1 20
GE12353-PA 17858.g1760.t1 22
GE12353-PA CG4920-PA 27
GE12353-PA CG3066-PA 28
2.g119.t1 0.g1778.t1 1
2.g119.t1 0.g1777.t3 1
2.g119.t1 0.g1777.t7 1
2.g119.t1 0.g1777.t8 1
2.g119.t1 0.g1777.t6 1
2.g119.t1 0.g1777.t5 1
2.g119.t1 0.g1777.t2 8
2.g119.t1 3.g812.t1 10
2.g119.t1 CG6977-PA 11
2.g119.t3 0.g1778.t1 1
2.g119.t3 0.g1777.t3 1
2.g119.t3 0.g1777.t7 1
2.g119.t3 0.g1777.t8 1
2.g119.t3 0.g1777.t6 1
2.g119.t3 0.g1777.t5 1
2.g119.t3 0.g1777.t2 8
2.g119.t3 3.g812.t1 10
2.g119.t3 CG6977-PA 11
2.g119.t2 0.g1778.t1 1
2.g119.t2 0.g1777.t3 1
2.g119.t2 0.g1777.t7 1
2.g119.t2 0.g1777.t8 1
2.g119.t2 0.g1777.t6 1
2.g119.t2 0.g1777.t5 1
2.g119.t2 0.g1777.t4 7
GE14618-PA CG7164-PA 1
GE15757-PA CG1560-PA 1
GE15757-PA CG1762-PA 2
GE11509-PA CG13565-PA 1
GE17032-PA CG4645-PA 1
GE14551-PA CG5261-PA 1
6707.g2904.t1 14968.g1479.t1 1
GE22554-PA CG8070-PA 1
GE19297-PA CG10459-PA 1
GE19297-PA CG1772-PA 2
GE19297-PA 6.g674.t1 4
GE11758-PA CG8430-PB 1
GE11758-PA 1.g1157.t1 1
GE11758-PA CG4233-PA 2
7195.g3162.t1 9117.g868.t1 9
7195.g3162.t1 0.g1997.t1 21
3222.g1111.t1 6830.g663.t1 7
GE17110-PA 13781.g1341.t1 1
GE17110-PC 13781.g1341.t1 1
GE17110-PC 13781.g1340.t1 1
GE17110-PC 13781.g1339.t1 2
GE17110-PB 13781.g1341.t1 1
GE17110-PB 13781.g1340.t1 1
GE17110-PB 13781.g1339.t1 2
GE25080-PA CG4360-PA 1
GE25080-PA CG17385-PA 10
GE25080-PA 2.g1393.t1 10
GE25080-PA CG10267-PA 12
GE25080-PA CG10366-PA 13
GE25080-PA CG17568-PA 13
GE25080-PA CG1602-PA 14
GE25080-PA CG2129-PA 14
GE25080-PA 6.g784.t1 14
GE25080-PA CG11695-PA 14
GE25080-PA CG11696-PA 14
GE25080-PA CG2889-PA 14
GE24961-PA CG2702-PA 1
1.g363.t1 CG10019-PA 1
1.g363.t1 CG10019-PC 1
1.g363.t1 CG10019-PF 1
1.g363.t1 CG10019-PE 1
GE19420-PB 1.g69.t1 1
GE19420-PB CG8325-PA 1
GE19420-PA 1.g69.t1 1
GE19420-PA CG8325-PA 1
GE24315-PA CG14870-PA 1
GE10299-PA CG13852-PA 1
GE10299-PA CG4946-PA 2
GE26177-PA CG11512-PA 1
GE26177-PA CG4181-PA 3
GE26177-PA CG10045-PA 4
GE26177-PA CG18548-PA 7
GE26177-PA CG16936-PA 10
GE26177-PA 1.g1433.t1 10
GE26177-PA 1.g1434.t1 11
GE26177-PA CG17523-PA 11
GE26177-PA CG5224-PA 11
GE26177-PA CG17522-PA 11
GE26177-PA CG17534-PA 14
GE21776-PA CG7923-PA 1
GE21776-PA 3.g1238.t1 2
GE21776-PA CG9747-PA 6
GE12251-PA CG34187-PA 1
GE14330-PB CG5554-PA 1
GE14330-PA CG5554-PA 1
0.g1185.t1 CG10006-PA 1
0.g1185.t1 CG6817-PA 2
GE21444-PA CG7447-PB 1
GE21444-PA CG7447-PC 1
GE18438-PA CG9536-PA 1
GE24121-PA CG11459-PA 1
GE24121-PA 3.g168.t1 2
GE23667-PB CG5441-PA 1
GE12197-PA CG15667-PA 1
GE15879-PA 6.g1363.t1 1
GE15879-PA 6.g1362.t1 1
GE23667-PA CG5441-PA 1
GE12221-PA CG7975-PA 1
GE17249-PA CG8958-PA 1
GE17249-PA 6.g1046.t1 1
GE17249-PA CG12698-PA 1
GE17249-PA 6.g1042.t1 1
GE17249-PA 3.g1432.t1 3
GE24398-PA CG14883-PA 1
GE14548-PA 2.g1823.t1 1
GE14548-PA 2.g1823.t2 1
GE14548-PA 2.g1823.t3 1
GE14548-PA CG12081-PA 2
GE14548-PA CG12081-PB 2
GE14548-PA CG3711-PA 3
GE14548-PA 6.g64.t1 3
GE17234-PA CG15916-PA 1
GE23399-PA 1.g277.t1 1
GE23399-PA CG17100-PA 2
GE13382-PA CG4646-PA 1
4.g666.t2 CG17100-PA 1
2042.g719.t1 15660.g1558.t1 2
2042.g719.t1 50.g4.t1 3
GE18177-PA 0.g302.t1 1
GE18177-PA CG9894-PA 1
GE24558-PA CG3313-PA 1
4375.g1444.t1 3.g529.t1 1
GE10597-PA CG17191-PA 1
GE10597-PA 3.g2378.t1 1
GE10597-PA CG17192-PA 1
GE10597-PA CG6283-PA 1
GE10597-PA CG18641-PA 9
GE10597-PA 0.g268.t1 13
7250.g3229.t1 2102.g195.t1 7
GE12304-PA CG5446-PA 1
GE20840-PA CG3743-PB 1
GE20840-PA CG3743-PC 1
GE20840-PA CG3743-PA 1
GE20840-PA 1.g68.t1 7
GE20840-PA CG1454-PA 8
GE20840-PA CG1832-PB 9
GE20840-PA CG10366-PA 11
GE25659-PA 3.g509.t3 1
GE25659-PA 3.g509.t1 1
GE25659-PA 3.g509.t2 1
GE20840-PB CG3743-PB 1
GE20840-PB CG3743-PC 1
4.g62.t1 3.g715.t1 1
4.g62.t1 CG7623-PB 1
4.g62.t1 CG14329-PA 2
GE16487-PA 6.g429.t1 1
GE23661-PA CG12290-PA 1
GE22031-PC 2.g1451.t2 1
GE22031-PC 2.g1451.t5 1
GE22031-PB 2.g1451.t3 1
GE22031-PB 2.g1451.t1 1
GE22031-PB 2.g1451.t2 1
GE22031-PB 2.g1451.t5 2
GE22031-PA 2.g1451.t2 1
GE22031-PA 2.g1451.t1 1
GE22031-PA 2.g1451.t3 1
GE22031-PA 2.g1451.t5 1
GE22031-PA 2.g1451.t4 2
3.g493.t2 6.g970.t1 1
3.g493.t2 CG1500-PA 2
3.g493.t2 CG2040-PA 4
GE19884-PA CG9951-PA 1
GE22031-PD 2.g1451.t2 1
GE22031-PD 2.g1451.t5 1
GE10761-PA CG5814-PA 1
GE10761-PA CG3510-PA 2
GE10761-PA CG3510-PB 2
GE10761-PA CG3938-PA 4
GE12440-PB 1.g756.t1 1
GE12440-PB CG30047-PA 1
GE12440-PB CG30043-PA 1
GE12440-PB CG30043-PB 1
GE12440-PB 1.g759.t2 1
GE12440-PB 1.g759.t1 1
GE12440-PB CG10073-PA 1
GE12440-PB CG33013-PC 1
GE12440-PB CG10062-PA 1
GE12440-PC CG30047-PA 2
GE12440-PA CG30047-PA 1
GE12440-PA CG30043-PA 1
GE12440-PA CG30043-PB 1
GE12440-PA 1.g756.t1 1
GE12440-PA 1.g759.t2 1
GE12440-PA 1.g761.t1 1
GE12440-PA CG10073-PA 1
GE12440-PA CG10062-PA 1
GE12440-PA 1.g757.t1 1
GE12440-PA CG9416-PA 1
GE12440-PA CG11961-PA 1
GE12440-PA 1.g759.t1 1
GE12440-PA CG10051-PA 1
GE10258-PB 3.g1776.t1 1
GE10258-PA 3.g1777.t1 1
GE10258-PA 3.g1776.t1 2
GE24307-PD 3.g939.t1 1
GE24307-PD 3.g939.t2 1
GE16192-PA CG32649-PA 1
GE16192-PA CG4407-PB 1
GE16192-PA CG7616-PA 3
GE16192-PA 2.g1130.t1 3
GE22018-PA CG13478-PA 1
GE22018-PA CG12028-PA 3
GE22018-PA 14528.g1424.t1 9
GE10927-PA CG13095-PA 1
GE16223-PA CG3480-PA 1
GE16223-PA 6.g155.t1 1
GE16223-PA CG2075-PA 2
4.g347.t1 13831.g1352.t1 1
1142.g387.t1 17297.g1707.t1 2
GE17367-PA CG12235-PA 1
GE11709-PA 1.g1367.t2 5
GE11709-PA 1.g1367.t1 6
GE23708-PB 3.g2379.t1 1
GE23708-PB CG10626-PB 5
GE23708-PB CG14575-PA 9
GE17487-PA CG2254-PA 1
GE17487-PA CG2253-PB 1
GE17487-PA CG14946-PA 2
GE17487-PA CG9265-PA 4
GE17487-PA CG7077-PA 8
GE17487-PA CG2064-PA 9
GE25896-PA CG8112-PA 1
GE25896-PA CG13270-PA 2
1521.g536.t1 1844.g175.t1 1
1521.g536.t1 16617.g1652.t1 20
1521.g536.t1 6.g1.t1 21
GE17120-PA 6.g907.t1 1
GE14032-PA CG11098-PA 1
4.g570.t1 CG8327-PB 1
3.g249.t1 6.g287.t1 1
3.g249.t1 6.g287.t2 1
GE18306-PA 0.g519.t1 1
GE18306-PA 0.g40.t1 2
GE18306-PA CG3582-PA 2
4.g2342.t3 CG9737-PA 1
4.g2342.t3 CG9733-PA 1
4.g2342.t3 3.g2765.t1 3
4.g2342.t3 CG3505-PA 7
4.g2342.t3 CG5896-PA 8
4.g2342.t3 CG1299-PA 11
4.g2342.t3 CG13318-PA 12
4.g2342.t3 CG31728-PC 12
4.g2342.t3 0.g1446.t1 12
4.g2342.t3 1.g1114.t1 13
4.g2342.t3 2.g349.t1 14
4.g2342.t3 CG11192-PA 16
4.g2342.t3 CG7829-PA 16
4.g2342.t3 1.g1663.t1 16
4.g2342.t3 CG9564-PA 17
4.g2342.t3 CG31954-PA 17
4.g2342.t3 CG31269-PA 20
4.g2342.t3 0.g244.t1 20
4.g2342.t3 CG4053-PA 21
6220.g2381.t1 CG7017-PA 1
6220.g2381.t1 CG7017-PB 1
GE24031-PA CG5346-PA 1
GE24031-PA 3.g1836.t1 3
GE21291-PA CG5971-PA 1
GE25953-PA CG8147-PA 1
GE25953-PA CG5656-PA 2
GE25953-PA CG1809-PA 3
GE16430-PA CG15767-PA 1
GE25052-PE CG31201-PA 1
GE25052-PE CG18039-PA 1
GE25052-PE CG5621-PA 1
GE25052-PE CG5621-PB 1
GE26146-PA CG14902-PA 1
GE26146-PA CG7788-PA 3
2.g32.t1 CG9244-PA 1
2.g32.t1 CG4706-PA 1
2.g32.t1 CG4900-PA 3
GE23657-PA CG6142-PA 1
GE23657-PA CG9503-PA 1
GE23657-PA CG9514-PA 1
0.g1251.t1 CG32181-PB 1
0.g1251.t1 CG32182-PA 1
0.g1251.t1 2.g1778.t1 1
GE21883-PA 2.g1230.t1 1
GE22142-PA CG6311-PA 1
GE12243-PA CG5303-PA 1
GE24947-PA 3.g338.t1 1
0.g140.t1 2.g171.t1 1
0.g140.t1 CG11661-PB 1
0.g140.t1 CG11661-PA 1
GE23792-PA CG9986-PA 1
4.g1466.t1 CG1150-PA 1
4.g572.t1 3.g1570.t1 1
5.g4.t1 4.g12.t2 1
5.g4.t1 4.g12.t1 2
GE25466-PA CG1168-PA 1
GE18634-PA CG16820-PA 1
GE18634-PA 0.g1446.t1 1
GE18634-PA CG5867-PA 3
GE16815-PA CG3249-PC 1
GE16815-PA CG3249-PB 1
GE16815-PA CG7082-PA 2
GE25339-PA CG9769-PA 1
0.g96.t1 2.g123.t1 1
4.g2414.t1 3.g2800.t1 1
GE22477-PA CG8782-PA 1
GE22477-PA CG11241-PB 3
GE22477-PA CG8745-PA 4
GE24142-PA CG2097-PA 1
GE16008-PA CG9096-PA 1
0.g1253.t1 CG7460-PD 1
0.g1253.t1 CG7460-PA 1
0.g1253.t1 CG6034-PA 2
GE24506-PA 3.g1231.t1 1
GE10935-PA 3.g2820.t1 1
GE10935-PA 3.g2820.t3 1
GE10935-PA 3.g2820.t4 1
GE10935-PA 3.g2820.t2 1
GE10935-PA 3.g2820.t5 1
GE10935-PA 3.g46.t1 6
GE13986-PA CG6501-PA 1
GE13986-PA CG3983-PA 2
GE13986-PA CG14788-PA 3
GE13986-PA CG9320-PA 4
GE21673-PA 2.g325.t1 1
3.g42.t1 2.g86.t1 1
3.g42.t1 2.g85.t1 1
3.g42.t1 CG7359-PA 2
1.g1806.t1 CG14471-PA 1
1.g1806.t1 CG14471-PB 1
1.g1806.t1 2.g1664.t2 3
1.g1806.t1 2.g1664.t1 3
1.g1806.t1 0.g916.t1 4
1.g1806.t1 0.g916.t3 4
1.g1806.t1 CG43143-PE 21
1.g1806.t1 CG42856-PC 23
1.g1806.t1 1.g1481.t1 23
1.g1806.t1 CG8201-PD 23
1.g1806.t1 4.g31.t2 25
1.g1806.t1 4.g31.t4 25
1.g1806.t1 4.g31.t1 25
1.g1806.t1 CG10498-PA 26
GE18671-PA 0.g1481.t1 1
0.g1601.t1 2.g1994.t1 1
GE17402-PA 6.g1308.t1 1
GE20220-PA CG6163-PA 1
GE10347-PA CG34059-PA 1
GE10347-PA 3.g2603.t1 7
GE10347-PB CG34059-PA 1
GE10347-PB 0.g1066.t1 2
GE10347-PC 0.g1066.t1 1
GE21195-PA CG12025-PA 1
6493.g2776.t1 2.g2211.t2 1
6493.g2776.t1 2.g2211.t1 1
6493.g2776.t1 6.g825.t1 2
6493.g2776.t1 6.g825.t2 2
5.g4.t3 4.g12.t2 1
5.g4.t3 4.g12.t1 2
4462.g1463.t1 3666.g360.t1 4
4462.g1463.t1 8263.g786.t1 6
4462.g1463.t1 4731.g464.t1 7
GE10859-PA 3.g2688.t1 1
GE10859-PA 3.g2687.t1 1
GE10859-PA 3.g2687.t3 1
GE10859-PA 3.g2687.t2 1
GE10859-PA CG7771-PA 3
GE10859-PA 2.g47.t1 3
GE10859-PA 2.g47.t2 3
GE18991-PA CG14013-PA 1
GE18991-PA CG8138-PA 2
GE18991-PA CG3528-PA 3
GE15469-PA 6.g1297.t1 1
GE15469-PA CG3876-PA 2
GE15469-PB 6.g1297.t1 1
GE15469-PB CG3876-PA 2
GE10406-PA CG7899-PB 1
GE10406-PA 3.g2667.t1 1
6427.g2702.t1 CG11399-PA 1
GE12094-PA CG11099-PA 1
GE12094-PA CG3040-PA 5
GE23464-PA CG6331-PA 1
GE23464-PA CG6126-PA 2
GE23464-PA 1.g841.t1 3
GE23464-PA CG4630-PB 4
GE23464-PA CG14857-PA 15
GE18344-PA CG7025-PA 1
GE18344-PA CG18585-PA 2
GE18344-PA CG14820-PA 3
1.g225.t1 0.g256.t1 1
1.g225.t1 3.g2404.t1 7
1.g225.t1 CG32702-PA 10
0.g887.t1 CG7573-PA 1
1.g225.t3 0.g256.t1 1
1.g225.t3 3.g2404.t1 7
1.g225.t3 CG32702-PA 10
1.g225.t4 0.g256.t1 1
1.g225.t4 CG42255-PA 10
GE23833-PA CG11876-PD 1
GE23833-PA 3.g2551.t1 2
GE23833-PA 3.g2551.t2 2
GE22118-PA CG32187-PA 1
1.g674.t1 0.g1252.t1 1
1.g674.t1 CG14070-PA 2
6258.g2474.t2 2.g1502.t1 1
GE15647-PA 6.g1121.t1 1
GE15647-PA CG31988-PA 2
GE15647-PA CG31624-PB 2
GE25150-PA 3.g606.t1 1
GE25150-PA CG11779-PA 1
1.g1112.t1 CG4904-PA 1
1.g1112.t1 CG5648-PA 2
1.g1112.t1 CG3422-PA 5
1.g1112.t1 CG9327-PA 6
1.g1112.t1 CG1519-PA 8
1.g1112.t1 3.g2797.t1 9
GE21996-PA CG6650-PA 1
GE12721-PA 0.g1828.t1 1
GE13621-PA 1.g1035.t1 1
GE13621-PA CG10243-PA 1
GE13621-PA 1.g1032.t1 1
GE13621-PA CG13977-PA 3
GE13621-PA CG8345-PA 11
GE13621-PA CG11466-PA 14
GE13621-PA CG9081-PA 27
GE13621-PA CG2060-PA 29
GE13621-PA CG9081-PB 29
GE18828-PA 0.g1015.t1 1
GE18828-PA 0.g1015.t3 1
GE18828-PA 0.g1015.t2 1
GE26409-PA CG6803-PB 1
GE26409-PA CG6803-PA 1
GE26409-PA CG6803-PC 1
GE26409-PB CG6803-PB 1
GE26409-PB CG6803-PA 1
GE26409-PB CG6803-PC 1
GE26409-PC CG6803-PA 1
GE26409-PC CG6803-PB 1
GE26409-PC CG6803-PC 1
GE11282-PA CG3792-PA 1
GE11282-PA CG1265-PA 2
GE16726-PA CG1490-PB 1
GE16726-PA CG1490-PA 1
GE16726-PA CG5486-PA 2
GE16726-PA 3.g2074.t1 3
GE16726-PA CG5794-PD 3
GE25520-PA CG14314-PA 1
GE25520-PA 3.g686.t1 1
GE25520-PA CG2004-PA 2
GE25520-PA CG9259-PA 7
GE25520-PA CG31974-PA 7
GE13401-PA CG13323-PB 1
GE13401-PA CG13323-PA 1
GE13401-PA 0.g1905.t1 2
GE13401-PA 2.g507.t1 11
GE18187-PA CG2991-PA 1
6203.g2318.t1 CG5683-PA 1
6203.g2318.t1 CG1832-PB 3
6203.g2318.t1 CG17359-PA 4
6203.g2318.t1 CG11924-PA 4
6203.g2318.t1 0.g533.t2 4
6203.g2318.t1 CG5249-PB 5
6203.g2318.t1 CG5249-PA 5
6203.g2318.t1 CG8484-PA 6
6203.g2318.t1 CG1454-PA 10
6203.g2318.t1 CG4158-PA 10
6203.g2318.t1 CG10267-PA 11
6203.g2318.t1 CG17568-PA 12
6203.g2318.t1 CG10366-PA 12
6203.g2318.t1 CG4148-PA 13
6203.g2318.t1 CG17612-PB 13
6203.g2318.t1 0.g474.t1 13
6203.g2318.t1 CG6813-PA 13
GE23384-PA CG7118-PA 6
GE23384-PA CG8871-PA 7
1484.g514.t1 1844.g175.t1 1
GE17902-PA 6.g1396.t1 1
GE17902-PA CG1740-PA 2
3.g1216.t1 6.g1377.t1 1
GE10332-PA CG7023-PA 1
GE10332-PA CG5505-PA 5
GE10332-PA CG5486-PA 5
GE10332-PA 3.g2863.t1 6
GE25201-PA CG14309-PA 1
4.g648.t1 3.g1485.t1 1
4.g648.t1 3.g1485.t2 2
4.g648.t2 3.g1485.t1 1
4.g648.t2 3.g1485.t2 2
GE26348-PA CG9734-PA 1
GE10708-PA CG10559-PA 1
GE10708-PA 3.g2199.t1 16
GE19200-PA 1.g334.t1 1
GE19200-PA CG2060-PA 1
GE19200-PA CG4105-PA 1
GE19200-PA CG2110-PA 3
GE19200-PA 0.g1530.t1 26
GE20909-PA CG1919-PA 1
GE20909-PA 2.g211.t1 3
GE20909-PA CG6240-PA 5
GE20909-PA 3.g574.t1 5
GE20909-PA CG2345-PA 5
GE20909-PA CG1331-PA 6
GE20909-PA 3.g238.t1 7
7162.g3081.t1 9604.g925.t1 2
GE22536-PA 2.g1870.t1 1
GE13994-PA CG4610-PA 1
GE24199-PA CG12594-PA 1
GE10136-PA CG12746-PA 1
GE10181-PA CG1077-PA 1
GE16167-PA CG32639-PA 1
0.g395.t1 CG12734-PA 1
GE23349-PA 3.g2783.t1 1
GE16816-PA CG3249-PB 1
GE16816-PA CG3252-PA 1
GE16816-PA CG3249-PA 1
GE16816-PA CG1698-PA 1
GE16816-PA CG15279-PA 1
GE16816-PA CG4476-PA 1
GE16816-PA CG8850-PA 1
GE16816-PA CG15088-PA 1
GE16816-PA CG10804-PA 9
GE21364-PB CG12014-PA 1
GE21364-PA CG12014-PA 1
GE12889-PA CG1762-PA 1
GE12889-PA CG1560-PA 2
0.g651.t1 CG32859-PA 4
GE19004-PA 0.g586.t1 1
GE11859-PB 1.g1904.t1 1
GE11859-PA 1.g1904.t1 1
GE14327-PA 1.g2083.t2 1
GE14327-PA 1.g2083.t1 1
GE14327-PA CG7075-PA 5
GE14327-PA CG15444-PA 5
4.g668.t1 CG31147-PA 1
4.g668.t1 3.g1151.t1 6
4.g668.t1 1.g1312.t1 7
4.g668.t1 2.g826.t1 8
GE13047-PA 1.g619.t1 1
GE26288-PA CG9351-PB 1
GE26288-PA 3.g1120.t1 1
GE14426-PA CG3565-PA 1
GE14426-PA 3.g225.t1 5
GE26061-PA CG4649-PA 1
GE26061-PA CG1982-PA 1
GE26061-PA 3.g529.t1 2
GE19365-PA CG5818-PA 1
4.g1839.t1 CG33203-PC 1
2.g556.t1 1.g775.t1 1
2.g556.t1 1.g776.t1 1
2.g556.t1 CG4830-PA 1
2.g556.t1 CG11453-PA 2
2.g556.t1 3.g555.t1 3
2.g556.t1 CG4563-PA 4
2.g556.t1 CG11407-PA 5
GE23390-PA CG2218-PA 1
GE21399-PA CG32257-PA 1
GE21399-PA 2.g420.t1 1
GE24012-PB CG4907-PC 1
GE24012-PB CG4907-PB 1
GE24012-PB CG4907-PD 1
4.g162.t1 3.g600.t1 1
4.g1555.t2 CG5383-PA 1
4.g1555.t2 CG5380-PB 1
4.g1555.t2 CG5382-PA 1
4.g1555.t2 CG7200-PA 2
GE14224-PA CG8980-PA 1
GE21000-PA CG13895-PA 1
GE21000-PA CG3371-PA 2
2.g1784.t1 CG3735-PA 1
1.g372.t3 CG31773-PA 1
1.g372.t3 0.g452.t1 1
1.g372.t3 0.g452.t2 1
1.g372.t3 0.g452.t3 1
1.g372.t3 2.g1404.t1 4
1.g372.t3 2.g1404.t2 4
1.g372.t3 CG32138-PA 4
GE17169-PE 6.g971.t1 1
1.g372.t1 0.g452.t1 1
1.g372.t1 0.g452.t2 1
1.g372.t1 0.g452.t3 1
1.g372.t1 2.g1404.t1 4
1.g372.t1 2.g1404.t2 4
1.g372.t1 CG32138-PA 4
GE23627-PA CG5913-PA 1
GE23627-PA 3.g2277.t1 1
4.g1548.t3 CG5732-PA 1
GE16076-PA 6.g955.t1 1
GE16076-PA 6.g958.t1 1
GE25699-PD CG5670-PA 1
GE25699-PD 3.g439.t1 1
GE25699-PD CG3725-PA 4
GE25699-PD CG3725-PB 4
GE13833-PA CG15128-PA 1
GE13833-PA CG7634-PA 1
GE13833-PA CG10998-PA 2
GE23612-PB CG17383-PA 1
2.g1702.t1 1.g2018.t1 1
2.g1702.t1 CG16705-PA 15
2.g1702.t1 1.g407.t1 21
2.g1702.t1 CG10472-PA 24
2.g1702.t1 CG8738-PA 24
2.g1702.t1 17858.g1760.t1 25
2.g1702.t1 1.g303.t1 26
2.g1702.t1 CG5390-PA 27
1493.g521.t1 3.g580.t1 1
1493.g521.t1 3.g581.t1 2
0.g1404.t2 CG6224-PA 1
0.g1404.t2 2.g1553.t1 1
0.g1404.t2 CG3571-PA 3
0.g1404.t2 3.g1300.t1 3
GE16620-PA 6.g36.t1 1
GE10907-PA CG1378-PA 1
GE10907-PA CG16801-PA 4
GE10907-PA 6.g163.t1 7
GE10907-PA 2.g1846.t1 7
GE21035-PA CG7020-PA 1
GE21035-PA 2.g27.t1 1
GE21035-PA 2.g27.t2 1
GE21035-PB CG7020-PA 1
GE21035-PB 2.g27.t2 1
GE21035-PB 2.g27.t1 1
6224.g2392.t1 CG9472-PA 1
GE13730-PA 1.g1752.t1 1
GE13703-PA 0.g691.t1 1
GE13703-PA 0.g691.t2 1
GE13703-PA 0.g691.t3 1
GE13703-PA 0.g694.t1 1
GE13703-PA 0.g694.t2 1
GE13730-PB 1.g1752.t1 1
GE14385-PA CG13570-PA 1
GE16751-PB CG3869-PA 1
GE16751-PB CG4568-PA 2
GE25135-PC CG3619-PA 1
GE25135-PC 0.g193.t1 5
GE12204-PA CG10080-PA 1
GE25135-PA CG3619-PA 1
GE25135-PA 0.g193.t1 5
GE24326-PA CG31446-PA 1
GE13220-PA CG31793-PA 1
GE13220-PA CG9270-PA 1
GE13220-PA CG14709-PA 1
GE13220-PA CG4562-PA 1
GE13220-PA CG7627-PA 1
GE13220-PA 0.g1872.t1 1
GE13220-PA CG11897-PA 1
GE13220-PA CG10505-PA 1
GE13220-PA CG5789-PA 1
GE13220-PA CG11898-PA 1
GE13220-PA CG8523-PA 3
GE13220-PA CG31874-PA 4
GE13220-PA CG33230-PA 8
GE24830-PA CG9797-PA 1
GE24830-PA CG9793-PA 2
GE24830-PA 0.g1323.t2 15
GE24830-PA 0.g371.t1 15
GE12647-PA CG10189-PA 1
GE10319-PA CG6949-PA 1
GE20778-PA CG42610-PA 1
GE20778-PA CG42610-PB 1
GE17179-PA CG6157-PA 1
GE12607-PA 0.g1991.t1 1
GE10541-PB 3.g2461.t1 1
GE10541-PB 3.g250.t1 6
7358.g3327.t1 5181.g506.t1 1
7358.g3327.t1 10008.g965.t1 2
GE20031-PA 2.g1403.t1 1
GE17095-PA CG11164-PA 1
GE17095-PA 6.g890.t1 2
6182.g2264.t1 CG8025-PA 1
6182.g2264.t1 CG15481-PA 2
GE12343-PA 0.g2035.t1 1
GE12343-PA CG7398-PA 2
7523.g3444.t1 9036.g860.t1 1
7523.g3444.t1 16245.g1624.t1 14
7523.g3444.t1 18696.g1846.t1 14
3064.g1057.t1 7017.g678.t1 1
3064.g1057.t1 9233.g877.t1 1
GE25962-PA CG8228-PA 1
GE25962-PA CG3539-PA 2
3550.g1216.t1 12741.g1246.t1 6
GE24012-PA CG4907-PB 1
GE24012-PA CG4907-PC 1
GE24012-PA CG4907-PD 1
GE13186-PA CG14070-PA 1
GE23928-PA CG10221-PA 1
GE13898-PA CG5473-PD 1
GE13898-PA 1.g1473.t1 1
0.g647.t1 CG10129-PA 1
0.g647.t1 CG10125-PA 1
0.g647.t1 CG9564-PA 13
0.g647.t1 CG34458-PA 14
0.g647.t1 CG11911-PA 15
0.g647.t1 CG8170-PA 17
0.g647.t1 1.g2018.t1 18
0.g647.t1 CG9676-PA 18
0.g647.t1 0.g243.t1 18
0.g647.t1 0.g320.t1 20
GE16026-PA CG11678-PA 1
GE25959-PA CG16788-PA 1
3.g790.t1 CG12108-PA 1
3.g790.t1 CG11294-PA 2
3.g790.t1 0.g75.t1 4
3.g790.t1 CG10052-PA 5
3.g790.t1 CG33152-PA 5
3.g790.t1 3.g2781.t1 6
3.g790.t1 1.g1699.t1 7
GE25029-PA CG10830-PA 1
GE25029-PA 1.g1786.t1 2
GE21967-PA CG14110-PA 1
0.g1167.t1 2.g1441.t1 1
0.g1167.t1 CG11034-PA 2
0.g1167.t1 CG11319-PA 3
GE23993-PA CG13833-PA 1
GE23993-PA CG17121-PA 2
GE23993-PA CG2253-PB 4
GE23993-PA CG15629-PA 6
GE23993-PA 6.g71.t1 7
GE23993-PA CG3603-PA 10
371.g134.t1 4197.g411.t1 1
GE11677-PA CG9306-PA 1
GE20677-PA 2.g392.t1 1
GE13704-PA 1.g2016.t1 4
GE13704-PA CG14228-PC 7
GE13704-PA 1.g1782.t3 7
GE13704-PA 1.g1204.t1 8
GE13704-PA CG6462-PA 14
GE13704-PA 1.g207.t1 15
GE13704-PA 1.g1948.t1 15
GE13704-PA CG32808-PA 15
GE13704-PA CG12951-PA 18
GE13704-PA CG31267-PA 18
GE12281-PA CG10212-PA 1
GE12281-PA 1.g1024.t1 1
GE12281-PA CG9802-PA 2
GE18969-PA CG13999-PA 1
GE18155-PA CG9886-PA 1
GE15676-PA 6.g810.t1 1
GE15676-PA 6.g609.t1 3
GE15676-PA CG11265-PE 3
GE14223-PC CG15609-PA 1
GE14223-PC CG15609-PB 1
GE14223-PC CG11259-PA 2
GE14223-PC 6.g38.t3 4
GE14223-PC CG13366-PB 4
GE14223-PC 6.g38.t1 4
GE14223-PC 6.g467.t1 4
GE21665-PA CG12079-PA 1
GE17072-PA CG1660-PA 1
GE17335-PB CG1615-PA 1
GE11837-PA CG30092-PA 1
GE11837-PA CG30092-PC 1
GE11837-PA 3.g761.t1 4
GE11837-PA 3.g760.t3 5
GE11837-PA 3.g760.t2 5
GE11837-PA 3.g760.t1 5
GE20108-PA CG10620-PA 1
GE20108-PA 2.g1285.t1 1
GE20108-PA CG3666-PA 3
GE24177-PA CG11896-PA 1
GE24177-PA 3.g1004.t1 3
GE24177-PA 3.g8.t1 5
GE20028-PC 2.g1411.t1 1
GE20028-PB CG7345-PA 3
GE20028-PA 2.g1410.t1 1
7311.g3287.t1 8867.g845.t1 6
7311.g3287.t1 16031.g1596.t1 7
GE25920-PA CG11980-PA 1
GE10556-PC CG5634-PA 1
3.g592.t1 CG13957-PA 1
GE18853-PA CG13114-PA 1
GE24877-PA CG2358-PA 1
GE13959-PA 1.g1373.t1 1
GE18970-PA CG9016-PA 1
GE18970-PA 0.g639.t1 1
GE26264-PA CG8784-PA 1
GE26264-PA CG8795-PA 1
GE26264-PA CG9918-PA 2
GE26264-PA 2.g1832.t1 6
GE16730-PA CG1500-PB 1
GE16730-PA CG18130-PA 1
GE16730-PA CG14221-PA 2
GE16730-PB CG1500-PB 1
GE16730-PB CG18130-PA 1
GE16730-PB CG14221-PA 2
GE10802-PA CG17784-PA 1
6087.g2096.t1 5918.g573.t1 3
GE16785-PA CG3108-PA 1
GE16785-PA CG3097-PA 2
GE16785-PA CG3097-PB 2
GE16785-PA CG12374-PA 8
GE25239-PA CG7223-PA 1
GE25239-PA 2.g1406.t1 1
GE25239-PA CG10244-PA 2
GE25239-PA 3.g374.t1 5
GE25239-PA 4.g26.t3 11
GE25239-PA CG5169-PA 21
GE25239-PA 3.g1479.t3 24
GE25239-PA 3.g1479.t2 24
GE25239-PA 3.g1479.t1 24
4357.g1436.t1 2753.g266.t1 18
GE25777-PA CG18340-PA 1
GE25777-PA CG6492-PA 2
GE25777-PA CG18324-PA 4
GE25777-PA CG18327-PA 5
GE25777-PA CG8323-PA 5
GE25777-PA CG7514-PA 8
GE25777-PA CG8790-PA 9
GE25777-PA CG18363-PA 9
GE24226-PA CG12207-PB 1
GE24226-PA CG12207-PA 1
GE20765-PA 2.g901.t1 1
GE26078-PA CG4820-PA 1
GE14783-PD CG31773-PA 1
GE14783-PD CG15728-PD 2
3.g585.t1 6.g1053.t1 1
3.g585.t1 CG13956-PA 2
6237.g2428.t1 CG5027-PA 1
0.g1406.t1 2.g1557.t2 1
0.g1406.t1 2.g1557.t1 1
0.g1406.t2 2.g1557.t2 1
0.g1406.t2 2.g1557.t1 1
7945.g3718.t1 3128.g302.t1 1
GE20308-PA CG13807-PA 1
GE14909-PA CG9663-PA 1
GE14909-PA 0.g16.t1 2
GE14909-PA CG3164-PC 2
GE14909-PA 0.g183.t1 4
GE14909-PA CG5853-PA 10
GE14909-PA 6.g27.t1 16
GE14909-PA CG3156-PA 16
GE19183-PA CG11482-PA 1
GE19183-PA CG8169-PA 2
GE13064-PA CG12346-PA 1
GE13255-PA 0.g1921.t1 1
GE13255-PA CG9999-PA 1
GE19659-PA CG12306-PA 1
GE19659-PA CG6625-PB 1
GE19659-PA CG7186-PA 2
GE19659-PA 14528.g1421.t1 6
GE19659-PA CG9374-PA 8
GE19659-PA CG14305-PC 10
GE19659-PA 3.g674.t1 10
GE19659-PA CG7001-PA 12
GE19659-PA CG17342-PB 13
GE19659-PA CG10572-PA 15
GE24447-PA CG32854-PA 1
GE19659-PB CG12306-PA 1
GE19659-PB CG6625-PB 1
GE24035-PA CG5378-PA 1
GE11338-PA CG5828-PA 1
GE13557-PA CG8323-PA 1
GE13557-PA CG18327-PA 2
GE13557-PA CG18324-PA 3
GE13557-PA CG9064-PA 7
GE13557-PA CG4323-PA 12
GE13557-PA CG4995-PA 12
GE13557-PA CG4995-PB 12
GE20992-PA CG13901-PA 1
GE17888-PA CG1812-PA 1
GE12126-PB CG16742-PA 1
GE11899-PA CG5009-PA 1
GE11899-PA CG9707-PA 1
GE11899-PA CG9709-PA 1
GE11899-PA CG4586-PA 1
GE24632-PA CG3194-PA 1
GE13536-PA CG12385-PA 1
GE13536-PA CG17571-PA 2
GE13536-PA CG7754-PA 6
GE13536-PA CG17240-PA 8
GE13536-PA 0.g240.t1 8
GE13536-PA CG12350-PA 8
GE13536-PA 3.g858.t1 14
GE13536-PA CG8172-PA 15
GE13536-PA CG9733-PA 19
GE13536-PA CG9372-PA 20
GE13536-PA 2.g609.t1 21
GE13536-PA CG8586-PA 21
GE19413-PA 0.g1614.t2 1
GE19413-PA 0.g1614.t1 1
GE19413-PA 0.g1614.t3 1
GE19413-PA CG31860-PB 2
GE19413-PA 0.g1373.t2 2
GE19413-PA 1.g42.t1 4
GE25680-PA 3.g469.t1 1
GE25680-PA 3.g467.t1 2
GE25680-PA CG31200-PA 3
GE20532-PA CG17498-PA 1
GE17713-PA CG5907-PA 1
GE17713-PA CG5744-PA 2
GE17713-PA CG5744-PB 2
GE17713-PA CG42683-PB 4
GE17713-PA CG42683-PA 5
GE17028-PA CG3812-PB 1
GE17028-PA 6.g841.t1 1
GE17028-PA 0.g957.t1 2
GE20501-PA CG13297-PA 1
GE12895-PA CG9257-PA 1
715.g246.t1 16181.g1618.t1 1
GE13674-PA CG13492-PA 1
GE13674-PA CG15170-PA 2
GE22150-PA CG32174-PA 1
GE14441-PA 1.g2256.t1 1
GE14441-PA CG11988-PA 2
GE20433-PA CG8610-PA 1
GE20433-PA CG2508-PA 2
GE20433-PA 0.g2017.t1 2
7247.g3225.t1 2.g2247.t1 1
7247.g3225.t1 1146.g114.t1 2
GE16335-PA CG15570-PA 1
GE16335-PA 6.g315.t1 1
0.g1165.t1 CG31728-PC 5
0.g1165.t1 0.g1446.t1 5
0.g1165.t1 1.g406.t1 7
0.g1165.t1 CG11192-PA 11
0.g1165.t1 CG17240-PA 13
0.g1165.t1 0.g240.t1 13
0.g1165.t1 CG2045-PA 15
0.g1165.t1 0.g1652.t1 16
0.g1165.t1 CG14990-PA 17
0.g1165.t1 CG18211-PA 18
0.g1165.t1 1.g526.t1 18
0.g1165.t1 CG31265-PA 18
0.g1165.t1 CG10161-PA 20
0.g1165.t1 CG10475-PA 22
GE17448-PA CG12743-PB 1
GE17448-PA CG12743-PC 1
GE17448-PA CG12743-PA 1
GE16075-PA CG9053-PA 1
GE16075-PA CG1967-PA 3
4.g2074.t1 3.g2246.t1 1
4.g2074.t1 6.g860.t5 3
4.g2074.t1 6.g860.t2 4
GE25343-PA CG14032-PA 1
GE25343-PA 0.g580.t1 1
GE25343-PA CG14031-PA 1
GE25343-PA CG17970-PB 1
GE25343-PA CG17970-PA 1
GE25343-PA 0.g579.t1 1
GE25343-PA CG10842-PA 2
GE25343-PA CG9081-PA 9
GE25343-PA CG4105-PA 10
GE25343-PA 1.g732.t1 25
GE25343-PA CG3050-PA 26
GE25343-PA CG10247-PA 28
GE16333-PA CG4857-PJ 1
GE16333-PA 6.g312.t1 1
GE16333-PA 0.g1054.t1 4
GE22376-PA CG3618-PA 1
GE17531-PA 6.g523.t1 1
GE10270-PA CG5924-PA 1
4.g2151.t1 CG11790-PA 1
4.g2151.t1 3.g2140.t1 2
4.g2151.t2 CG11790-PA 1
4.g2151.t2 3.g2140.t1 2
GE15978-PA CG9917-PB 1
GE15978-PA CG9917-PA 1
GE15978-PA CG14629-PA 3
GE17260-PA CG13957-PA 1
GE20258-PA CG6418-PA 1
GE20258-PA CG6227-PA 2
GE20258-PA 6.g981.t1 2
GE20258-PA CG10077-PA 3
GE25645-PA 3.g523.t1 1
GE25645-PA 3.g522.t1 1
GE25645-PA CG3979-PC 2
GE25645-PA CG3979-PA 2
GE25645-PA CG3979-PB 2
4.g1465.t1 CG15589-PA 1
4.g1465.t1 CG1148-PA 1
4.g1465.t1 CG15598-PA 2
GE12434-PA CG8490-PA 1
GE21470-PA CG17150-PA 1
GE21470-PA CG5526-PA 1
GE21470-PA CG5526-PB 1
GE21470-PA 2.g198.t1 1
GE21470-PA CG7092-PA 1
GE21470-PA CG9492-PB 1
GE21470-PA CG1842-PB 1
GE21470-PA CG3723-PB 1
GE21470-PA CG3723-PC 1
GE21470-PA CG3723-PA 1
GE21470-PA CG3723-PE 1
GE21470-PA 3.g2428.t1 1
GE21470-PA CG9492-PA 1
GE21470-PA 3.g2487.t1 1
GE21470-PA CG7507-PA 1
GE21470-PA CG7507-PB 1
GE21470-PA 3.g2488.t1 1
GE21470-PA CG7507-PC 1
GE22358-PA 2.g2086.t1 1
GE18702-PA CG9121-PA 1
GE18702-PA 0.g559.t1 1
GE17406-PA 6.g645.t1 1
GE17406-PA CG12118-PA 1
GE17406-PA CG42556-PA 2
GE17406-PA CG42555-PD 2
GE17406-PA CG42555-PG 2
3463.g1188.t1 5432.g526.t1 1
GE16922-PA CG2715-PA 1
GE16922-PA CG2714-PB 1
GE24807-PA CG31100-PA 1
GE22299-PA CG14568-PA 1
GE22299-PA 2.g2170.t1 2
GE26098-PA CG5281-PA 1
GE26232-PA 3.g1189.t1 1
3.g590.t1 6.g1058.t1 1
1.g296.t1 0.g347.t1 1
GE11768-PA CG3666-PA 1
GE24943-PA CG31472-PA 1
GE24943-PA 3.g337.t1 2
7183.g3145.t1 0.g2133.t1 1
7183.g3145.t1 0.g2133.t2 1
7183.g3145.t1 212.g29.t1 1
7183.g3145.t1 11508.g1121.t1 3
GE25936-PB CG16734-PA 1
GE25936-PC CG16734-PA 1
GE25936-PC CG5428-PA 3
GE25936-PA CG16734-PA 1
2.g849.t1 CG30281-PA 1
2.g849.t1 1.g1610.t1 4
2.g849.t1 CG1791-PA 5
2.g849.t1 CG1889-PA 6
2.g849.t1 CG10359-PA 7
GE26215-PA CG6174-PA 1
GE26215-PA 3.g1212.t1 1
GE26215-PA CG5409-PA 4
GE26215-PA CG9901-PB 5
GE26215-PA CG9901-PC 6
6210.g2362.t1 2.g1902.t2 1
6210.g2362.t1 2.g2061.t2 3
6210.g2362.t1 2.g2061.t3 3
GE25199-PA CG18617-PA 1
GE25199-PA CG7678-PA 1
GE25199-PA CG12602-PA 1
GE25199-PA CG1709-PA 1
GE25199-PA CG1709-PB 1
GE25199-PA CG30329-PA 2
GE17879-PA CG11748-PA 1
GE16576-PA CG7622-PC 1
GE13785-PA CG11180-PA 1
GE13785-PA CG11180-PB 1
GE15591-PA CG8568-PA 1
GE15591-PA 6.g1174.t1 1
2.g738.t1 CG8468-PA 1
2.g738.t1 CG13907-PA 2
0.g232.t1 2.g1020.t2 1
0.g232.t1 CG6767-PB 1
GE16181-PA CG4349-PB 1
GE16181-PA CG4353-PA 1
GE16181-PA CG4349-PA 1
GE16181-PA CG17256-PA 12
GE16181-PA CG4720-PA 12
GE16181-PA CG10951-PA 12
GE16181-PA CG42273-PH 13
GE16181-PA CG10967-PB 14
6479.g2762.t1 CG7145-PA 1
GE16701-PA CG3093-PB 1
GE16701-PA CG3093-PA 1
1.g1427.t1 1.g158.t2 1
1.g1427.t1 CG1865-PA 1
1.g1427.t1 CG1859-PC 1
1.g1427.t1 1.g159.t1 1
1.g1427.t1 CG1857-PA 1
1.g1427.t1 1.g124.t1 11
GE14388-PA CG3363-PB 1
GE14388-PA CG3363-PA 1
7191.g3160.t1 9891.g950.t1 1
GE17528-PA 0.g145.t1 1
GE17528-PA 0.g145.t3 1
GE17528-PA 0.g145.t2 1
GE17528-PA 0.g155.t1 1
GE17528-PA CG13521-PA 1
GE17528-PA 6.g314.t3 8
GE17528-PA CG12369-PA 12
6209.g2359.t1 2.g1559.t1 1
6209.g2359.t1 2.g1558.t3 2
6209.g2359.t1 CG4290-PA 6
6209.g2359.t1 CG12069-PA 20
6209.g2359.t1 CG12066-PB 21
6209.g2359.t1 CG8203-PA 24
6209.g2359.t1 2.g1664.t1 26
GE10531-PA CG12259-PA 1
GE10531-PA 3.g2464.t2 1
GE12711-PA CG10369-PA 1
GE12711-PB CG10369-PA 1
GE25506-PA 3.g696.t1 1
GE25506-PA 3.g696.t2 1
GE25506-PA CG7785-PA 1
GE18734-PA CG8673-PA 1
GE18734-PA CG8668-PA 2
GE18734-PA CG33145-PA 3
GE18327-PB 0.g860.t1 1
GE18327-PA 0.g860.t1 1
GE18402-PB CG9261-PB 1
GE18402-PB CG9261-PA 1
GE13086-PA 1.g581.t2 1
GE13086-PA CG11494-PC 4
GE13086-PA 6.g126.t3 6
GE22224-PA CG6859-PA 1
GE18402-PA CG9261-PA 1
GE18402-PA CG9261-PB 1
GE19780-PA CG32444-PA 1
GE19780-PA CG4988-PA 1
GE22646-PA CG11115-PA 1
GE22646-PA 2.g2234.t1 1
GE10983-PA CG17610-PA 1
GE23345-PA CG8717-PA 1
GE23345-PA CG7272-PA 2
GE24639-PB CG6684-PB 1
GE24639-PB CG6672-PC 1
GE21509-PA 2.g579.t1 1
GE21509-PB 2.g579.t1 2
GE24678-PA CG31278-PA 1
GE24678-PA CG31373-PA 2
GE14105-PA CG8392-PA 1
GE14105-PA CG12323-PA 3
GE11380-PA CG9380-PB 1
GE11380-PA CG9380-PC 1
GE11380-PA CG9380-PA 2
GE18885-PA CG4658-PA 1
GE12345-PB 0.g2039.t2 1
GE12345-PB CG1768-PA 1
GE12345-PB 0.g2039.t1 1
4.g843.t2 CG14741-PA 1
4.g843.t2 CG14741-PC 1
4.g843.t2 CG14741-PB 1
5.g8.t1 0.g1253.t1 4
5.g8.t1 CG1137-PA 8
GE24096-PC CG1137-PA 1
GE24096-PC CG12591-PB 5
GE24096-PC CG5308-PA 8
GE24096-PC 0.g215.t1 11
GE24096-PC CG42369-PC 18
GE24096-PC CG32791-PB 18
GE24096-PC CG11320-PA 19
GE16259-PA CG13758-PA 1
GE13927-PA CG5726-PA 1
GE11517-PA CG33152-PA 3
GE11517-PA 1.g1699.t1 5
GE12968-PA CG15218-PA 1
6239.g2443.t1 2.g1612.t1 1
GE10402-PA CG31710-PA 1
GE15361-PA CG17065-PA 1
GE12684-PA CG10652-PA 1
GE25429-PA CG1059-PA 1
GE25429-PA 2.g761.t1 2
GE25429-PA CG4805-PD 6
GE25429-PA CG10972-PA 7
GE21821-PA CG7533-PB 1
GE21821-PA CG7533-PA 1
GE21821-PA 3.g130.t1 2
GE25973-PA CG16817-PA 1
1.g211.t1 0.g237.t1 1
1.g211.t1 CG32463-PA 1
1.g211.t1 CG31682-PA 1
1.g211.t1 CG4683-PB 3
1.g211.t1 CG4683-PA 3
GE23473-PA CG6432-PB 1
GE23473-PA CG6432-PA 1
GE23473-PA CG9390-PA 2
GE12108-PA CG5781-PA 1
1.g1286.t1 0.g586.t1 1
GE21360-PC CG12008-PB 1
GE21360-PC CG12008-PA 1
GE21360-PC CG5870-PA 1
GE21360-PC CG5870-PB 1
GE21360-PC 2.g203.t1 1
GE21360-PC CG1977-PA 2
GE21360-PC 6.g166.t2 3
GE21360-PB CG12008-PA 1
GE21360-PB CG12008-PB 1
GE21360-PB CG5870-PB 1
GE21360-PB CG5870-PA 1
GE21360-PB 2.g203.t1 1
GE21360-PB CG1977-PA 2
GE21360-PB 6.g166.t2 3
GE21360-PA CG12008-PB 1
GE21360-PA CG12008-PA 1
GE21360-PA CG5870-PB 1
GE21360-PA CG5870-PA 1
GE21360-PA 2.g203.t1 1
GE21360-PA CG1977-PA 2
GE21360-PA 6.g166.t2 3
GE24362-PA 3.g869.t1 1
GE24362-PA CG10407-PA 2
GE24362-PA CG2016-PA 3
GE24362-PA CG14661-PA 4
GE24362-PA CG17189-PA 5
GE24362-PA CG13618-PA 6
GE19513-PA CG7140-PA 1
GE19513-PA CG12529-PA 2
GE20819-PA 2.g963.t3 3
GE20819-PA CG14745-PA 6
GE20819-PA 1.g373.t1 6
GE20819-PA CG11709-PA 10
GE10173-PA CG1208-PA 1
GE10173-PA CG1208-PB 1
GE10173-PA CG6484-PA 3
GE10173-PA 1.g1341.t1 4
GE10173-PA CG8234-PD 5
GE10173-PA CG15408-PA 12
GE10173-PA CG15406-PA 13
GE20155-PA CG18593-PA 1
2.g33.t1 CG9247-PA 1
2.g33.t1 0.g2079.t1 1
2.g33.t1 CG1071-PA 1
2.g33.t1 0.g2081.t1 2
GE20186-PA CG11658-PA 1
2.g33.t2 CG9247-PA 1
2.g33.t2 0.g2079.t1 1
2.g33.t2 CG9243-PB 1
2.g33.t2 CG1071-PA 1
2.g33.t2 0.g2081.t1 2
2.g33.t2 CG9248-PA 3
GE18649-PA CG31855-PB 1
GE24011-PA CG4900-PA 1
GE24011-PA CG6342-PA 1
GE24011-PA CG4706-PA 2
GE24011-PA CG9244-PA 2
GE24095-PA CG15180-PA 1
GE24095-PA CG14675-PA 2
2.g172.t1 CG5996-PA 1
2.g172.t1 1.g495.t1 1
2.g172.t1 CG7875-PA 1
GE20014-PA CG4879-PB 1
GE20014-PA 2.g1437.t1 1
GE20014-PA 2.g1438.t1 1
GE20014-PA CG6920-PA 2
GE20014-PA CG7487-PA 3
GE19849-PA CG7841-PA 1
GE25331-PA CG42574-PB 1
GE25331-PA 3.g39.t1 1
GE25331-PA 3.g39.t2 2
GE25331-PA 0.g1137.t1 3
5.g25.t3 4.g41.t1 1
5.g25.t3 4.g41.t3 1
5.g25.t3 4.g41.t4 1
5.g25.t3 4.g41.t2 2
GE13811-PA CG9143-PA 1
GE23893-PA CG1603-PA 1
GE23893-PA CG1605-PA 3
GE23893-PA 3.g952.t1 7
GE23893-PA CG34100-PD 8
GE23893-PA 3.g2070.t3 8
GE23893-PA CG31388-PA 9
GE23893-PA 1.g1712.t1 9
GE23893-PA CG7357-PA 10
GE23893-PA CG2120-PB 10
GE26342-PA CG18740-PB 1
GE26342-PA CG18740-PA 1
GE18418-PA CG11331-PA 1
GE18418-PB CG11331-PA 1
GE18418-PB CG6680-PA 8
GE10639-PB 3.g2307.t2 1
GE10639-PB 3.g2307.t1 1
GE22412-PA 1.g457.t1 1
GE12288-PB CG10155-PA 1
GE12288-PB CG10155-PB 1
GE12288-PB CG10155-PC 1
1.g1337.t1 CG4701-PA 1
1.g1337.t1 CG4697-PA 1
1.g1337.t1 CG5395-PA 2
1.g1337.t1 CG2241-PA 12
1.g1337.t1 CG18004-PA 15
1.g1337.t1 CG6512-PA 15
1.g1337.t1 2.g369.t1 16
1.g1337.t1 1.g1115.t1 20
GE17847-PA 6.g719.t1 1
GE23423-PA CG7928-PA 1
GE23423-PA 6.g358.t1 6
GE23423-PA CG3998-PA 7
GE23423-PA CG31365-PA 8
GE23423-PA 6.g681.t2 9
GE23423-PA 6.g681.t1 9
GE11524-PA CG18426-PA 1
GE11524-PA 1.g2088.t1 2
5.g25.t2 4.g41.t4 1
5.g25.t2 4.g41.t3 1
5.g25.t2 4.g41.t1 1
5.g25.t2 4.g41.t2 1
2.g818.t1 1.g1052.t1 1
2.g818.t1 1.g380.t1 1
2.g818.t1 6.g258.t2 3
2.g818.t1 CG31773-PA 6
2.g818.t1 6.g314.t2 9
2.g818.t1 6.g314.t3 9
2.g818.t1 6.g314.t1 9
2.g818.t1 0.g145.t1 10
2.g818.t1 3.g1410.t2 10
2.g818.t1 CG12369-PA 12
GE14935-PA 0.g369.t2 1
GE14935-PA 0.g369.t1 1
GE14935-PA CG2262-PA 2
GE14935-PA CG1775-PA 3
2.g818.t2 1.g1052.t1 1
2.g818.t2 1.g380.t1 1
2.g818.t2 6.g258.t2 3
2.g818.t2 3.g2461.t1 13
2.g818.t2 3.g1410.t3 13
2.g818.t2 1.g1131.t3 13
GE26176-PA CG4381-PA 1
GE26176-PA CG18548-PA 4
GE26176-PA CG4423-PA 8
GE26176-PA CG10091-PA 9
4.g201.t1 CG4465-PA 1
4.g201.t1 CG4459-PA 4
GE18513-PA CG4713-PA 1
GE12482-PA CG17759-PA 1
GE12482-PA CG17759-PB 1
GE12482-PA CG17759-PC 1
GE12482-PA CG17759-PD 1
GE17942-PA CG17596-PJ 1
GE17942-PA CG17596-PG 1
GE11838-PA CG30092-PA 1
GE11838-PA CG30092-PB 1
GE11838-PA CG30092-PC 1
GE17606-PA CG2448-PA 1
GE12603-PA 0.g1998.t1 1
2.g1908.t1 CG3683-PA 2
2.g1908.t1 CG11333-PA 3
6066.g2059.t1 12775.g1249.t1 1
6066.g2059.t1 2764.g267.t1 4
6066.g2059.t1 0.g1997.t1 19
5.g25.t1 4.g41.t3 1
5.g25.t1 4.g41.t4 1
5.g25.t1 4.g41.t1 1
5.g25.t1 4.g41.t2 1
5075.g1630.t1 19575.g1929.t1 2
GE18285-PA CG3054-PB 1
GE18285-PA CG3054-PA 1
GE13890-PA 0.g711.t1 1
GE14368-PA CG3195-PC 1
GE12518-PA CG4016-PA 1
GE12518-PA CG3017-PA 4
GE12518-PB 1.g868.t1 1
GE12518-PB CG33725-PA 4
GE12518-PC 1.g868.t1 1
GE12518-PC CG4016-PA 1
0.g1721.t1 CG5057-PB 1
0.g1721.t1 2.g1606.t1 1
1.g1680.t1 CG1623-PB 1
1.g1680.t1 CG1623-PC 1
1.g1680.t1 CG1623-PA 1
1.g1680.t1 CG1623-PD 1
GE25428-PA CG14020-PA 1
GE11717-PA CG8186-PA 1
GE24503-PA CG33976-PA 1
GE24503-PA CG6919-PA 2
GE24503-PA 3.g1231.t1 3
GE24503-PA CG16766-PB 8
GE24503-PA 3.g470.t1 9
GE24503-PA CG7887-PA 9
GE10671-PA 3.g2257.t2 1
GE10671-PA 3.g2257.t3 1
GE10671-PA 3.g2257.t1 1
GE10671-PA CG31092-PE 1
GE10671-PA 3.g2256.t6 1
GE10671-PA 3.g2256.t7 1
GE10671-PA 3.g2256.t5 1
GE10671-PA 3.g2256.t8 1
GE10671-PA 6.g224.t2 11
GE24076-PA CG17820-PA 1
GE20965-PA 2.g140.t1 1
GE20965-PA CG2199-PB 1
GE19102-PA CG2374-PA 1
GE19102-PA CG12832-PA 4
GE21064-PA CG16940-PC 1
GE21064-PA 2.g20.t1 1
GE21064-PA CG6413-PA 2
GE21064-PA CG6432-PB 3
GE18162-PA CG9883-PA 1
GE18162-PA CG3227-PA 2
GE18162-PA CG12205-PA 2
GE24865-PA CG9630-PA 1
GE24865-PA CG8611-PA 5
GE24865-PA CG9075-PB 11
GE18151-PA 0.g262.t1 1
GE18151-PA CG6553-PA 5
6120.g2186.t1 7470.g722.t1 1
GE15802-PA CG1789-PA 1
GE15471-PB CG7556-PA 1
GE20321-PA 2.g273.t3 2
GE23388-PA CG11191-PA 1
GE19612-PA CG32211-PA 1
GE19612-PA 3.g97.t1 2
GE19612-PA CG10390-PA 2
GE19340-PB CG11866-PA 1
GE19340-PB CG3428-PA 2
GE22607-PA CG6395-PA 1
GE22607-PA CG8448-PB 5
GE22607-PB 2.g2203.t1 4
GE22607-PB CG8448-PA 4
GE22607-PB CG5504-PB 5
GE22607-PC CG6395-PC 2
GE22607-PC CG8448-PB 5
GE15691-PA 6.g503.t1 1
4.g291.t1 3.g406.t1 1
GE19730-PA CG33486-PA 1
GE25792-PA CG1142-PA 1
GE12016-PA 1.g1515.t3 1
GE12016-PA 1.g1515.t1 1
GE12016-PA 1.g1515.t2 1
GE12016-PA 1.g1515.t4 2
GE12016-PA CG42396-PA 3
GE12016-PA CG10719-PD 4
GE12016-PA 0.g1896.t1 4
GE20877-PA CG15878-PA 1
GE25195-PA 3.g659.t1 1
GE25195-PA CG31122-PA 1
GE25195-PA CG9194-PA 3
GE25195-PA CG34396-PA 4
GE25195-PA CG9361-PA 5
4.g1647.t1 CG17894-PC 1
4.g1647.t1 3.g1911.t1 1
GE13762-PA CG33152-PA 1
GE13762-PA 0.g75.t1 3
GE13762-PA CG11294-PA 5
GE23658-PA CG31086-PB 1
3.g905.t1 CG4766-PA 2
GE24357-PA 3.g1746.t1 4
GE24357-PA 3.g1746.t2 4
GE21029-PA CG32343-PA 1
GE21029-PA CG32343-PB 1
GE21029-PA CG12342-PA 4
GE19924-PA CG7484-PA 1
3.g251.t2 CG13316-PD 1
3.g251.t2 6.g285.t1 1
GE11783-PA CG4282-PA 1
GE11783-PA CG4707-PA 1
GE11783-PA CG10270-PA 10
GE11783-PA CG30431-PA 10
GE11783-PA CG10147-PA 11
GE11783-PA CG30443-PA 12
GE11792-PA CG4409-PB 1
GE11792-PA 1.g1204.t1 2
GE21231-PA 2.g1003.t1 1
GE21231-PA CG8785-PB 5
GE21231-PA CG7888-PA 6
GE21231-PA CG16700-PA 8
GE17228-PA CG8578-PA 1
GE13182-PA CG15155-PA 4
GE25047-PA 3.g470.t1 1
GE25047-PA 3.g471.t1 2
GE25047-PA CG10626-PA 12
GE25047-PA CG6515-PA 13
GE13970-PB CG6424-PB 1
GE13970-PB CG6424-PA 1
GE13970-PA CG6424-PA 1
GE13970-PA CG6424-PB 1
GE25047-PB 3.g470.t1 1
GE25047-PB 1.g2188.t1 8
GE25047-PB CG31258-PB 9
GE25047-PB CG10626-PA 12
GE25047-PB CG6515-PA 12
GE19807-PA CG32150-PA 1
GE11705-PA CG30470-PA 1
GE11705-PA 1.g1085.t1 2
GE11830-PA CG6421-PA 4
GE26341-PA CG10407-PA 1
GE26341-PA 3.g869.t1 2
GE26341-PA 3.g2065.t1 3
GE26341-PA CG11852-PA 4
GE26341-PA CG2016-PA 6
GE26341-PA CG1124-PA 6
GE26341-PA CG3723-PE 10
GE26341-PA CG3723-PC 10
GE14905-PA CG3326-PA 1
GE14905-PA CG3326-PB 1
GE14905-PA CG5977-PA 2
GE14905-PA CG6842-PA 3
GE14905-PA CG1193-PA 4
GE14905-PA CG1193-PB 4
GE17853-PA CG1799-PA 1
GE24844-PA CG31453-PA 1
3.g243.t2 6.g304.t1 1
3.g243.t2 CG6414-PA 1
3.g243.t2 6.g304.t2 1
3.g243.t2 CG6917-PA 8
3.g243.t2 CG8424-PC 9
3.g243.t2 CG17148-PA 9
3.g243.t2 CG7529-PA 12
3.g243.t1 CG6414-PA 1
3.g243.t1 6.g304.t1 1
3.g243.t1 6.g304.t2 2
GE14841-PC 0.g420.t1 1
GE14841-PC 6.g358.t1 6
GE14841-PC CG3850-PA 7
GE14841-PC CG7928-PA 8
GE14841-PC CG3065-PA 9
GE14841-PC CG5669-PA 9
GE14841-PC 1.g1712.t1 9
GE14841-PC 3.g952.t1 10
GE14841-PB 0.g419.t1 1
GE14841-PB 0.g420.t1 2
GE14841-PB CG10021-PD 3
GE14841-PB 0.g442.t1 3
GE14841-PB CG3407-PA 8
GE14841-PB CG17359-PA 8
GE14841-PB CG3743-PB 10
GE14841-PB CG10366-PA 10
GE14841-PB CG6689-PA 11
GE14841-PB 1.g68.t1 13
GE14841-PA 0.g419.t1 1
GE14841-PA CG10021-PD 2
GE14841-PA 0.g442.t1 2
GE14841-PA 0.g420.t1 3
GE14841-PA CG5249-PB 7
GE14841-PA CG5249-PA 7
GE14841-PA CG17568-PA 7
GE14841-PA CG3407-PA 8
GE14841-PA CG17359-PA 8
GE14841-PA CG10267-PA 9
GE14841-PA CG10366-PA 10
GE14841-PA CG6689-PA 11
GE14841-PA 1.g68.t1 13
GE25110-PA CG4572-PA 1
GE15899-PA CG2145-PA 1
GE15899-PA 6.g743.t1 1
GE15899-PA CG3303-PA 2
GE13120-PA CG6870-PA 1
0.g1572.t1 CG5231-PC 1
0.g1572.t1 CG5282-PA 1
0.g1572.t1 CG5262-PA 1
0.g1572.t1 CG5231-PA 1
0.g1572.t1 CG5231-PB 1
GE13633-PA 1.g1060.t1 1
GE13633-PA 1.g1058.t1 2
GE13919-PB 1.g1422.t1 1
GE15688-PA CG5139-PA 1
GE13919-PA 1.g1422.t1 1
GE13935-PA CG5748-PB 1
GE13935-PA CG5748-PA 1
2.g1205.t1 CG5489-PB 1
4627.g1511.t1 15442.g1526.t1 1
GE16668-PA CG14627-PA 1
GE10591-PA CG6131-PA 1
GE10591-PA CG15884-PA 2
3.g1093.t1 CG7053-PA 1
3.g1093.t1 CG7001-PA 1
3.g1093.t1 6.g1265.t1 2
GE24357-PC 3.g872.t2 1
GE24357-PC 3.g872.t1 1
GE24357-PC 3.g871.t1 4
GE24357-PC CG10278-PA 4
GE20742-PA 2.g873.t1 1
GE13934-PA CG17680-PA 1
GE16707-PB CG12598-PB 1
GE16707-PB CG12598-PC 1
GE16707-PB CG12598-PA 1
GE16707-PB CG16889-PA 2
GE16707-PC CG12598-PB 1
GE16707-PC CG12598-PC 1
GE16707-PC CG12598-PA 1
GE19136-PA CG30492-PF 1
GE19136-PA 1.g215.t1 1
GE19136-PA 1.g215.t4 1
GE19136-PA 1.g215.t3 1
GE19136-PA 1.g215.t5 1
GE19136-PA 1.g215.t2 1
GE16707-PA CG12598-PB 1
GE16707-PA CG12598-PC 1
GE16707-PA CG12598-PA 1
2.g1895.t2 CG3541-PA 1
2.g1895.t2 CG3541-PB 1
GE18404-PA 0.g750.t2 1
GE18404-PA 0.g750.t1 1
2.g1895.t1 CG3541-PA 1
2.g1895.t1 CG3541-PB 1
GE25750-PA CG10435-PA 1
0.g24.t1 CG34453-PA 1
GE24215-PB CG3061-PA 1
GE24215-PB CG30156-PA 2
GE24215-PB CG8448-PA 6
GE12349-PA 0.g2043.t1 1
2012.g697.t1 18769.g1855.t1 4
2012.g697.t1 16606.g1651.t1 11
2012.g697.t1 10008.g965.t1 14
GE19204-PA CG30360-PA 1
GE19204-PA CG11669-PA 1
GE19204-PA CG8690-PA 1
GE19204-PA CG30359-PA 1
GE19204-PA 1.g338.t1 1
GE19204-PA CG8693-PA 1
GE19204-PA CG8695-PA 1
GE19204-PA CG8696-PA 1
GE19204-PA CG14934-PA 1
GE19204-PA CG14935-PA 1
GE19204-PA CG8694-PA 2
GE11998-PC CG15078-PA 1
GE11998-PC 1.g1491.t1 1
GE11998-PC 1.g1490.t1 1
GE11998-PC 1.g1490.t2 1
GE11998-PB CG15078-PA 1
GE11998-PB 1.g1491.t1 1
GE11998-PB 1.g1490.t1 2
GE11998-PA 1.g1490.t2 1
GE11998-PA 1.g1490.t1 1
GE11998-PA CG15078-PA 2
GE21640-PA CG7399-PA 1
GE21640-PA CG9122-PA 2
GE22462-PB CG8727-PA 1
GE22462-PA CG8727-PA 1
GE22462-PA CG11987-PA 2
GE22462-PA 6.g242.t2 5
GE22462-PA 6.g242.t1 5
GE13511-PA CG9006-PA 1
GE24462-PA CG8483-PA 1
GE20943-PA CG13927-PA 1
GE20667-PA CG14981-PB 1
GE23004-PA CG8696-PA 1
GE23004-PA CG30359-PA 1
GE23004-PA CG8690-PA 1
GE23004-PA CG11669-PA 1
GE23004-PA 1.g338.t1 1
GE23004-PA CG8695-PA 1
GE23004-PA CG8693-PA 1
GE23004-PA CG30360-PA 1
GE23004-PA CG14934-PA 1
GE23004-PA CG14935-PA 1
GE19390-PA CG3903-PA 1
GE19390-PA 3.g319.t4 5
GE19390-PA 0.g977.t1 13
GE18940-PA CG5300-PA 1
GE18940-PA CG8590-PA 2
GE18940-PA CG7765-PA 5
GE18940-PA CG8566-PC 7
GE18940-PA CG8566-PD 7
GE19390-PB CG3903-PA 1
GE19390-PB 3.g319.t4 5
GE19390-PE CG3903-PA 1
GE19390-PE CG3938-PA 1
GE19390-PE CG13240-PA 2
GE19390-PE 3.g319.t3 7
GE19390-PE 3.g1164.t1 8
GE19390-PE CG9289-PA 15
GE21230-PA CG3408-PA 1
GE19224-PA CG8411-PA 1
GE14500-PH CG11148-PG 1
GE14500-PH 4.g33.t4 1
GE14500-PH 4.g33.t6 1
GE14500-PH 4.g33.t2 1
GE14500-PH 4.g33.t9 1
GE14500-PH 4.g33.t8 1
GE14500-PH 4.g33.t7 1
GE20675-PA 2.g393.t1 1
6418.g2698.t1 2.g2064.t1 1
GE23459-PA 3.g2040.t1 1
GE24444-PA 3.g1143.t1 1
GE24444-PA 3.g1142.t1 1
GE24444-PA 1.g2193.t1 2
GE24444-PA CG3419-PA 2
GE25091-PA CG4413-PA 1
GE25091-PA CG4936-PA 2
GE25091-PA CG4854-PA 3
GE25091-PA CG18783-PA 9
GE25091-PA 6.g250.t1 10
GE25091-PA CG11902-PA 10
GE25091-PA CG3941-PA 12
GE25091-PA CG8591-PA 13
GE25091-PA CG11247-PA 13
GE25091-PA CG8319-PA 14
GE25091-PA 2.g2227.t2 14
4.g703.t1 3.g1432.t2 1
4.g703.t1 3.g1432.t1 1
4.g703.t1 CG12698-PA 2
4.g703.t1 6.g1042.t1 2
GE21331-PA CG32278-PA 1
GE21331-PA 2.g338.t1 2
GE19411-PC CG31732-PA 1
0.g1347.t1 CG6859-PA 1
GE11978-PA CG12403-PA 1
GE11978-PA 0.g1413.t1 1
GE11978-PA CG5075-PA 1
GE11978-PA CG17369-PA 4
2.g25.t4 CG8676-PB 1
2.g25.t4 0.g2092.t1 1
2.g25.t4 2.g1846.t1 2
2.g25.t4 6.g163.t1 3
2.g25.t4 CG7404-PA 4
2.g25.t4 1.g549.t1 6
GE19650-PA CG5883-PA 1
GE17132-PA CG3727-PA 1
4.g123.t1 CG7702-PA 1
4.g123.t1 CG7702-PB 1
4.g123.t1 0.g1165.t1 3
GE13078-PA 1.g594.t1 1
GE22482-PA 2.g1926.t2 1
GE22482-PA 2.g1926.t1 1
GE22364-PA 2.g2074.t1 1
GE22364-PA 2.g2075.t4 1
GE22364-PA 2.g2075.t3 1
GE22364-PA 2.g2075.t1 1
GE22364-PA 2.g2075.t2 1
4.g2312.t1 CG7912-PA 1
4.g2312.t1 CG7912-PB 1
4.g2312.t1 CG5002-PA 1
4.g2312.t1 CG9702-PA 3
4.g2312.t1 CG9717-PA 5
4.g2312.t1 CG5404-PA 7
GE14626-PA 0.g852.t1 1
GE14626-PA CG7138-PA 1
GE11752-PA CG8424-PA 1
GE11752-PA CG8424-PC 1
GE11752-PA CG8421-PH 1
GE25062-PA CG4204-PA 1
GE18197-PA CG18642-PA 1
GE18197-PA CG33096-PA 2
GE13010-PA CG6201-PA 1
4.g636.t1 3.g1501.t1 1
4.g636.t1 CG13906-PA 2
4.g933.t1 CG7340-PA 1
6199.g2307.t1 CG14568-PA 1
6199.g2307.t1 2.g2170.t1 2
GE20514-PA CG10472-PA 1
GE20514-PA CG8873-PA 17
GE20514-PA CG18180-PA 17
GE20514-PA CG4812-PA 21
GE20514-PA CG16705-PA 23
GE20514-PA CG5390-PA 25
GE20514-PA 1.g303.t1 26
GE14440-PA CG3880-PA 1
GE14440-PA 1.g2254.t1 1
GE13071-PA CG12343-PA 1
GE18221-PA CG8222-PB 5
GE18221-PA CG1594-PA 7
GE10803-PA CG5762-PA 1
GE10803-PA 3.g2058.t1 2
GE18269-PA CG10039-PA 1
4.g480.t4 3.g1660.t2 1
4.g480.t4 3.g1660.t1 1
4.g480.t4 3.g1659.t1 1
4.g480.t4 CG6509-PA 2
4.g854.t1 CG17645-PA 1
4.g854.t1 3.g1278.t1 1
4.g854.t1 CG12256-PA 1
4.g854.t1 3.g1280.t1 1
4.g854.t1 CG17404-PB 3
4.g854.t1 CG4821-PA 12
4.g854.t1 3.g1182.t1 13
4.g854.t1 CG4653-PA 14
4.g854.t1 CG9675-PA 14
4.g1845.t1 CG1647-PA 1
6205.g2332.t1 CG33056-PA 1
GE19963-PA CG6897-PA 1
4.g634.t1 CG7707-PA 2
GE12424-PA CG6712-PA 1
GE12424-PA 0.g1361.t1 1
GE12424-PA CG11920-PA 2
GE10061-PA CG3219-PA 9
GE10061-PA 1.g1980.t1 9
GE21809-PA CG7560-PA 1
GE21809-PA 2.g1143.t1 2
GE16388-PA 6.g360.t1 1
GE25210-PA 3.g674.t1 1
GE25210-PA CG8866-PA 7
GE25210-PA CG12306-PA 10
GE25210-PA CG9374-PA 12
GE25210-PA 6.g1325.t2 15
GE25210-PA 6.g1325.t1 15
GE25210-PA CG14217-PF 15
GE25210-PA 2.g53.t1 16
GE25210-PA 2.g53.t2 16
GE25210-PA CG1594-PA 17
7889.g3694.t1 0.g2133.t1 1
7889.g3694.t1 0.g2133.t2 1
7889.g3694.t1 212.g29.t1 2
GE23497-PB CG6643-PA 1
2.g1207.t1 CG5489-PA 1
2.g1207.t1 CG5489-PB 2
GE20918-PA 2.g198.t1 1
GE20918-PA CG5526-PA 1
GE20918-PA CG5526-PB 1
GE20918-PA CG17150-PA 1
GE20918-PA CG7092-PA 1
GE20918-PA CG3723-PB 1
GE20918-PA CG3723-PA 1
GE20918-PA CG3723-PC 1
GE20918-PA CG3723-PE 1
GE20918-PA CG9492-PB 1
GE20918-PA 3.g2428.t1 1
GE20918-PA CG9492-PA 1
GE20918-PA CG1842-PB 1
GE20918-PA 3.g2487.t1 1
GE20918-PA CG7507-PA 1
GE20918-PA CG7507-PB 1
GE20918-PA 3.g2488.t1 1
GE13324-PA 1.g949.t1 1
GE13324-PA CG6967-PD 2
GE13324-PA 1.g1280.t1 2
GE13324-PA 2.g376.t1 3
6637.g2872.t1 CG1031-PA 1
6637.g2872.t1 CG1031-PB 1
6637.g2872.t1 CG6018-PA 1
6637.g2872.t1 CG2505-PB 1
6637.g2872.t1 CG2505-PA 1
6637.g2872.t1 CG1287-PA 1
6637.g2872.t1 CG1287-PB 1
6637.g2872.t1 CG1089-PA 1
6637.g2872.t1 CG1121-PA 1
6637.g2872.t1 CG1112-PB 4
6881.g2952.t1 CG31244-PA 1
GE12698-PA CG14937-PA 1
GE12698-PA 0.g961.t1 3
GE23626-PA CG17367-PB 1
GE23626-PA CG17367-PA 1
GE23626-PB CG17367-PA 1
GE23626-PB CG17367-PB 1
GE23251-PA CG8708-PA 1
GE23251-PA CG9520-PB 2
GE23251-PA CG9520-PA 2
GE23251-PA CG7440-PA 4
4.g1847.t1 CG1646-PA 1
4.g1847.t1 CG1646-PB 1
1.g1079.t1 CG4598-PA 1
1.g1079.t1 CG4598-PB 1
1.g1079.t1 CG4592-PA 1
1.g1079.t1 CG4594-PA 1
GE23642-PC CG8318-PA 1
GE23642-PC CG8318-PD 1
GE23642-PC CG8318-PB 1
GE23642-PC CG8318-PC 1
GE23642-PC CG9209-PA 3
GE23642-PC CG42684-PB 4
GE23642-PC CG42684-PA 4
GE22642-PA CG8193-PA 1
GE22642-PA CG42640-PA 1
GE22642-PA CG42639-PA 1
GE22642-PA CG4178-PA 3
GE22642-PA CG2559-PA 3
GE22642-PA CG17285-PA 5
GE23642-PA CG8318-PA 1
GE23642-PA CG8318-PD 1
GE23642-PA CG8318-PB 1
GE23642-PA CG8318-PC 1
GE23642-PA CG9209-PA 3
GE23642-PA CG42684-PA 4
GE23642-PA CG42684-PB 4
GE24967-PA CG6349-PA 1
GE14351-PA CG3029-PA 1
GE16161-PA 0.g768.t1 2
GE16161-PA CG10203-PA 2
GE16161-PA 0.g1130.t1 3
GE16161-PA CG5655-PA 3
GE16312-PA 6.g289.t1 1
GE16312-PA 6.g290.t1 1
GE11959-PA CG5224-PA 8
GE23721-PA CG5896-PA 1
GE23721-PA 1.g1115.t1 2
GE23721-PA 3.g2765.t1 9
GE23721-PA 1.g526.t1 12
GE23721-PA CG10161-PA 13
GE23721-PA 0.g1446.t1 13
GE23721-PA 1.g406.t1 15
GE23721-PA CG8586-PA 16
GE23721-PA CG12387-PA 18
GE23721-PA CG11192-PA 18
GE23721-PA 0.g1652.t1 19
GE23721-PA CG7754-PA 19
GE23721-PA CG14990-PA 21
GE17561-PA 6.g413.t1 1
GE17561-PA CG12236-PA 1
GE17561-PA CG32491-PA 6
GE17561-PA 1.g582.t1 7
GE18889-PA CG4747-PA 1
GE18889-PA CG15093-PA 2
GE17561-PB CG12236-PA 1
GE17561-PB 6.g413.t1 1
GE17561-PB CG32491-PA 6
GE17561-PB 1.g582.t2 7
GE17561-PB 1.g582.t1 7
GE17561-PB CG3726-PA 9
GE13254-PA CG9994-PA 1
GE13254-PA 9260.g883.t1 9
GE13254-PA CG3870-PA 9
GE13254-PA CG8416-PB 10
GE13254-PA CG12530-PA 12
GE13254-PA CG1900-PC 12
GE21625-PA 2.g770.t1 1
GE21625-PA 14528.g1426.t1 18
GE20784-PA 2.g918.t1 1
GE20784-PA CG13309-PA 2
GE13029-PA CG18336-PA 1
5975.g1936.t1 1.g25.t3 1
5975.g1936.t1 1.g25.t1 1
5975.g1936.t1 1.g25.t4 1
5975.g1936.t1 1.g25.t2 1
5975.g1936.t1 1.g25.t8 1
5975.g1936.t1 1.g25.t7 1
5975.g1936.t1 1.g25.t6 1
5975.g1936.t1 1.g25.t5 1
5975.g1936.t1 1.g24.t1 1
5975.g1936.t1 2.g1980.t1 2
5975.g1936.t3 1.g25.t4 1
5975.g1936.t3 1.g25.t3 1
5975.g1936.t3 1.g25.t2 1
5975.g1936.t3 1.g25.t1 1
5975.g1936.t3 1.g25.t5 1
5975.g1936.t3 1.g25.t8 1
5975.g1936.t3 1.g25.t6 1
5975.g1936.t3 1.g25.t7 1
5975.g1936.t3 1.g24.t1 1
5975.g1936.t3 2.g1980.t1 2
5975.g1936.t2 1.g25.t4 1
5975.g1936.t2 1.g25.t3 1
5975.g1936.t2 1.g25.t6 1
5975.g1936.t2 1.g25.t2 1
5975.g1936.t2 1.g25.t5 1
5975.g1936.t2 1.g25.t1 1
5975.g1936.t2 1.g25.t8 1
5975.g1936.t2 1.g25.t7 1
5975.g1936.t2 1.g24.t1 1
5975.g1936.t2 2.g1980.t1 2
GE25230-PA CG7187-PB 1
6230.g2403.t1 2.g1883.t1 1
6230.g2403.t1 CG32203-PB 1
GE13548-PA CG9316-PA 1
6445.g2730.t1 2.g2079.t1 1
0.g1445.t1 CG11307-PA 1
2.g440.t1 1.g908.t1 1
GE22220-PA CG4531-PA 1
GE16172-PA CG34411-PB 1
GE16172-PA 6.g860.t3 1
GE16172-PA 6.g860.t5 1
GE16172-PA 6.g860.t2 2
3.g308.t3 6.g224.t3 1
3.g308.t3 6.g224.t1 1
3.g308.t3 6.g224.t2 1
3.g308.t3 6.g224.t4 1
3.g308.t3 6.g669.t1 9
3.g308.t3 6.g669.t2 9
3.g308.t3 0.g155.t1 9
3.g308.t3 2.g721.t1 11
3.g308.t3 CG33484-PD 12
3.g308.t3 2.g240.t1 12
3.g308.t3 1.g380.t1 13
GE13173-PA CG5557-PA 9
GE13173-PA CG3758-PA 9
GE13173-PA 2.g1822.t1 9
GE13173-PA CG2052-PA 9
GE13173-PA 2.g1822.t5 9
GE13173-PA 2.g1822.t4 9
GE13173-PA CG5669-PA 9
GE13173-PA CG1130-PA 10
GE13173-PA 2.g414.t1 10
GE13594-PA CG8787-PA 1
GE13594-PA 1.g997.t1 1
GE12778-PA CG42555-PA 1
GE12778-PA CG42555-PD 1
GE12778-PA CG42555-PG 1
GE12778-PA CG42555-PC 1
GE12778-PA CG42555-PB 1
GE11580-PA CG9267-PA 1
GE11580-PA CG6746-PA 2
1962.g677.t1 7163.g695.t1 1
1962.g677.t1 1793.g167.t1 10
1962.g677.t1 9036.g860.t1 13
GE14075-PA CG30324-PA 1
2.g1485.t2 1.g1131.t1 1
2.g1485.t2 1.g1131.t3 1
2.g1485.t2 1.g1131.t4 1
2.g1485.t2 0.g155.t1 8
2.g1485.t2 6.g314.t1 10
2.g1485.t2 6.g314.t2 10
2.g1485.t2 6.g314.t3 10
2.g1485.t2 0.g1954.t1 11
2.g1485.t2 1.g380.t1 13
0.g818.t1 2.g1057.t1 1
GE14015-PB CG13518-PA 1
GE19685-PA CG5955-PA 1
GE19685-PA CG5955-PB 1
GE19685-PB CG5955-PA 1
GE19685-PB 2.g2026.t1 1
GE19685-PB CG5955-PB 1
GE19685-PB CG5976-PB 1
GE19685-PB CG32412-PA 3
GE24769-PA CG9379-PC 1
GE23382-PB CG31371-PA 1
GE23382-PB CG31016-PA 8
5618.g1785.t1 10070.g978.t1 4
5618.g1785.t1 14863.g1466.t1 10
GE16272-PA CG3625-PB 1
GE16272-PA CG11592-PB 2
2001.g693.t1 6.g459.t1 7
GE21133-PA CG3793-PA 1
GE14544-PA 4.g19.t2 1
GE14544-PA 4.g19.t1 1
GE14544-PA 4.g19.t3 1
GE21133-PB CG3793-PA 1
GE12014-PA CG15104-PA 1
GE14154-PA CG10800-PA 1
GE25151-PA CG5629-PA 1
2.g330.t2 0.g1954.t1 1
2.g330.t2 0.g1954.t4 1
2.g330.t2 0.g1954.t5 1
2.g330.t2 0.g1954.t3 1
2.g330.t2 0.g1954.t2 2
2.g330.t2 0.g155.t1 8
2.g330.t2 6.g314.t3 9
2.g330.t2 6.g314.t2 9
2.g330.t2 6.g314.t1 9
2.g330.t2 1.g1131.t3 10
GE13363-PA CG4832-PC 1
GE13363-PA 1.g909.t1 1
GE20568-PA 2.g538.t1 1
GE20568-PA 2.g538.t2 1
GE20568-PA 2.g538.t4 1
GE20568-PA 2.g538.t3 1
1.g745.t1 CG5202-PA 1
1.g745.t1 CG31866-PA 1
1.g745.t1 CG14941-PA 2
1.g303.t2 CG17257-PA 1
1.g303.t1 CG17257-PA 1
1.g146.t1 CG4947-PA 1
1.g146.t1 CG3434-PA 2
4.g1517.t1 3.g1764.t3 1
4.g1517.t1 3.g1764.t2 1
2.g1792.t3 CG2987-PA 1
2.g1792.t3 2.g2242.t2 3
GE14098-PA CG8418-PA 1
GE14098-PA CG1956-PA 2
GE14098-PA CG9375-PA 3
GE14098-PA CG2849-PC 4
GE14098-PA CG2849-PA 4
GE14098-PA CG1167-PA 5
GE14098-PA CG34390-PB 7
GE14098-PA CG34390-PA 7
GE14098-PA CG9994-PA 10
GE14098-PA CG8416-PB 13
GE17557-PA CG16721-PA 1
GE13755-PA CG3221-PA 1
GE19261-PA CG30344-PA 1
GE19261-PA CG30345-PB 1
GE19261-PA 1.g439.t1 1
GE19261-PA CG15553-PA 2
GE25916-PA CG11967-PA 1
GE10442-PA 3.g2603.t1 1
GE10442-PA CG34059-PA 5
GE24232-PA CG3321-PC 1
GE18207-PA CG17221-PA 1
GE26198-PA 3.g1238.t1 1
GE26198-PA CG5925-PA 1
GE26198-PA CG7923-PA 2
GE26198-PA CG8630-PA 3
GE26328-PA CG5722-PC 1
GE26328-PA CG5722-PD 1
GE26328-PA CG5722-PB 1
GE26328-PA CG5722-PA 1
GE26328-PA CG12092-PA 1
GE26328-PA CG2411-PA 2
GE26328-PA CG11212-PA 3
GE26328-PA CG11212-PB 3
GE26328-PB CG5722-PD 1
GE26328-PB CG5722-PC 1
GE26328-PB CG5722-PA 1
GE26328-PB CG5722-PB 1
GE26328-PB CG12092-PA 1
GE26328-PB CG2411-PA 2
GE26328-PB CG11212-PA 3
GE26328-PB CG11212-PB 3
GE11210-PA CG7424-PA 1
GE16768-PA CG14441-PA 1
GE16768-PA 6.g485.t1 1
GE14246-PA 1.g1947.t1 1
GE26000-PA 3.g1520.t1 1
GE16684-PA CG3051-PA 1
GE16684-PA CG42856-PC 5
GE16684-PA CG3324-PA 17
GE16684-PA CG9804-PG 21
GE16684-PA CG5363-PA 21
GE16684-PA CG10498-PA 22
GE16684-PA CG14471-PA 24
4185.g1378.t1 1.g27.t1 1
4185.g1378.t1 3644.g359.t1 1
GE14119-PA CG8291-PA 1
GE14119-PA CG8291-PB 1
GE17500-PA CG10944-PA 1
GE21184-PA 2.g197.t1 1
GE21184-PA CG8001-PA 1
GE21184-PA CG5124-PA 2
GE21184-PA CG42233-PB 3
GE21184-PA 3.g2866.t1 3
1.g1579.t3 CG30357-PA 1
1.g1579.t3 CG30357-PB 1
1.g1579.t3 CG14767-PB 1
1.g1579.t3 CG10155-PC 3
GE21309-PA 2.g867.t2 1
GE21309-PA CG7163-PA 1
GE21309-PA 2.g867.t1 1
GE21309-PA CG1091-PA 3
GE19442-PA CG7791-PA 1
GE19442-PA CG11771-PA 2
GE10324-PA CG6969-PA 1
6435.g2713.t1 CG32437-PA 1
6435.g2713.t1 2.g2119.t1 1
GE26225-PA CG7242-PA 1
1.g1579.t1 CG30357-PB 1
1.g1579.t1 CG30357-PA 1
1.g1579.t1 CG14767-PB 1
1.g1579.t1 CG12857-PA 2
1.g1579.t1 CG10155-PC 3
GE25383-PA 2.g2243.t2 1
GE25383-PA 1.g19.t2 1
GE25383-PA 1.g17.t1 1
GE25383-PA 0.g2127.t1 1
GE25383-PA 2.g2243.t1 1
GE25383-PA 1.g19.t1 1
GE25383-PA 1.g18.t1 1
GE25383-PA 0.g2127.t2 1
GE25383-PA CG3848-PA 4
GE20243-PA CG6302-PA 1
GE13723-PA CG30390-PA 1
GE15173-PA CG31682-PA 1
GE15173-PA 0.g237.t1 1
1.g95.t1 CG15880-PA 1
GE19517-PA CG7145-PA 1
GE19517-PA CG33092-PA 1
GE19517-PA CG6661-PA 2
GE19517-PA CG17896-PA 7
GE19517-PA CG9629-PA 7
GE10890-PA CG9702-PA 1
GE10890-PA 3.g2104.t1 1
GE10890-PA CG9717-PA 1
GE10890-PA CG5002-PA 3
4.g409.t1 CG7602-PA 1
4.g409.t1 CG18249-PA 1
4.g409.t1 CG7800-PA 2
GE25905-PA 3.g1675.t1 1
GE18619-PA CG5439-PA 1
2.g562.t1 1.g772.t1 1
GE13600-PA 1.g1053.t1 1
GE25905-PB CG8202-PA 1
GE25905-PB 3.g1675.t1 1
GE25905-PB CG8223-PA 2
GE14493-PA CG11077-PA 1
7110.g3036.t1 50.g4.t1 17
4.g1880.t1 3.g2478.t1 2
4.g1880.t1 CG5422-PA 3
4.g1880.t1 CG5422-PB 3
GE17309-PA CG42683-PC 2
GE22410-PA CG5498-PA 1
4.g2352.t1 3.g2725.t1 1
4.g2352.t1 CG15537-PB 1
4.g2352.t1 CG15538-PA 2
GE10592-PD CG6134-PB 2
0.g445.t1 2.g400.t1 1
0.g445.t1 CG1065-PA 2
4.g2351.t1 CG15533-PA 1
4.g2351.t1 CG15534-PA 1
GE15672-PA CG15739-PA 1
GE15672-PA 6.g808.t1 2
GE15672-PA CG32488-PA 5
GE15672-PA CG11291-PA 7
GE17764-PA 6.g1277.t1 1
GE17764-PA CG15528-PA 5
GE16342-PA CG3626-PA 1
GE16342-PA CG6385-PA 2
GE25185-PA 3.g649.t1 1
GE25185-PA CG31224-PA 1
GE25185-PA 2.g2227.t1 8
GE25185-PA CG32772-PC 10
GE25185-PA 1.g2044.t1 10
GE25185-PA CG3941-PA 11
GE25185-PA CG3281-PA 11
GE25185-PA 0.g758.t1 12
GE25185-PA CG8388-PA 12
GE25185-PA CG4413-PA 13
GE25185-PA CG4936-PA 14
GE25185-PA CG17806-PB 14
GE25185-PA CG17802-PA 14
6198.g2296.t1 CG4988-PA 3
1.g1185.t1 0.g678.t1 1
2.g1729.t2 CG5411-PA 1
2.g1729.t2 6.g268.t3 3
2.g1729.t2 6.g268.t2 3
2.g1729.t2 6.g268.t1 3
2.g1729.t2 0.g1325.t1 4
2.g1729.t2 CG8279-PB 6
2.g1729.t2 0.g1818.t1 7
5315.g1700.t1 CG18412-PA 1
5315.g1700.t1 6.g182.t1 2
4.g44.t1 CG10612-PA 1
4.g44.t1 3.g1699.t1 2
GE10480-PA 3.g2548.t1 1
GE10480-PA CG1401-PA 1
GE16533-PA CG12773-PA 1
GE16533-PA CG10413-PA 5
1.g97.t1 CG3642-PA 1
GE25780-PA CG1257-PA 1
GE25780-PA CG1257-PB 1
2.g1952.t1 1.g2302.t1 1
GE11480-PA 1.g2162.t1 1
GE11480-PA 1.g2161.t1 2
GE11480-PA 1.g2160.t1 3
4.g1261.t1 CG7987-PA 1
4.g1261.t1 3.g1049.t1 2
4.g1261.t1 CG8573-PA 7
4.g1261.t1 2.g2227.t1 7
4.g1261.t1 2.g2227.t2 8
4.g1261.t1 1.g970.t1 9
4.g1261.t1 CG8591-PA 9
4.g1261.t1 2.g744.t1 9
4.g1261.t1 CG15269-PA 9
4.g1261.t1 0.g758.t1 10
4.g1261.t1 0.g1611.t2 10
4.g1261.t1 0.g1611.t1 10
4.g1261.t1 CG9215-PA 10
4.g1261.t1 6.g998.t1 10
4.g1261.t1 6.g351.t1 13
4.g1261.t1 CG14710-PA 13
4.g1261.t1 CG32772-PC 13
4.g1261.t1 CG17806-PB 15
GE26185-PA CG18144-PA 1
GE25001-PA CG3308-PA 1
GE25001-PA CG3358-PB 2
GE16839-PA CG2984-PA 1
GE16839-PA CG3009-PA 1
GE13694-PA CG9858-PA 1
GE13694-PA CG10175-PA 7
GE13694-PA CG10175-PB 7
GE10078-PA 3.g1322.t1 1
GE15137-PA CG17237-PA 1
0.g901.t1 CG32090-PA 1
0.g901.t1 CG32089-PA 2
0.g901.t1 CG3161-PA 3
0.g901.t1 CG7007-PA 5
GE21053-PA 2.g4.t1 1
GE21053-PA 2.g4.t2 1
GE21053-PA 2.g3.t1 2
GE21053-PB 2.g4.t1 1
GE21053-PB 2.g4.t2 1
GE15841-PA 6.g1316.t2 1
GE15841-PA 6.g1316.t1 1
GE15841-PA 0.g1439.t1 2
GE15841-PA CG12283-PA 3
GE18384-PA CG8749-PA 1
GE18384-PA 0.g782.t1 1
GE12091-PA CG11044-PA 1
GE11399-PA CG2803-PA 1
GE14340-PA 1.g2104.t1 1
GE14340-PB 1.g2104.t1 1
GE16965-PA 6.g202.t1 1
GE17084-PA CG15757-PA 1
GE24633-PA CG17184-PB 1
GE24633-PA 3.g1394.t1 1
GE25106-PA CG4538-PA 1
GE25106-PA 2.g1401.t1 2
GE10958-PA CG11563-PA 1
GE13130-PA CG6549-PA 1
GE16861-PA CG3712-PA 1
GE20020-PA 2.g1428.t1 1
GE20020-PA 2.g1428.t2 1
GE15943-PA CG11709-PA 1
GE15943-PA 3.g674.t1 4
GE15943-PA CG12306-PA 10
GE15943-PA CG14305-PC 14
GE13335-PA CG13345-PA 1
GE13335-PA CG2595-PA 2
GE13335-PA CG3208-PA 4
GE13335-PA CG6811-PA 6
2147.g751.t1 15660.g1558.t1 2
GE22287-PA CG12284-PA 1
GE22287-PA CG8293-PA 2
GE17214-PA CG8231-PA 1
GE17214-PA CG8258-PA 7
GE16023-PA CG8948-PD 1
GE16023-PA 6.g1017.t2 1
GE16023-PA 6.g1017.t1 1
GE16023-PA 6.g1378.t1 2
GE16023-PA CG1412-PA 2
GE16023-PA 6.g1378.t2 2
GE16023-PA 6.g1378.t3 2
GE16023-PA CG4755-PA 3
GE16023-PA CG6811-PA 4
GE14433-PA CG3640-PA 1
GE14433-PA CG17575-PB 2
GE14433-PA CG17575-PA 2
GE14433-PA CG30486-PA 3
GE14433-PA 3.g206.t1 4
GE14433-PA 6.g923.t1 5
GE21072-PA CG13880-PA 1
GE12499-PA CG3644-PA 1
GE12499-PA CG11835-PA 2
GE12499-PA 0.g71.t1 2
GE20873-PA CG18176-PA 1
GE20873-PA 2.g1027.t1 1
GE25424-PA 3.g203.t1 2
GE25424-PA CG42724-PC 2
4.g1838.t1 CG14528-PA 1
4.g1838.t1 CG14523-PA 8
4.g1838.t1 CG5527-PA 9
0.g675.t1 CG8616-PA 1
0.g675.t1 CG8614-PA 1
0.g638.t1 2.g655.t1 1
GE17049-PA CG4332-PA 1
GE17049-PA CG3702-PA 2
1011.g354.t1 2470.g226.t1 1
1011.g354.t1 4818.g470.t1 3
2.g1435.t1 CG42701-PA 1
2.g1435.t1 CG42701-PB 1
2.g1435.t1 1.g1927.t3 2
2.g1435.t1 1.g1927.t2 2
2.g1435.t1 1.g1927.t1 2
2.g1435.t1 1.g1927.t4 2
2.g1435.t1 6.g954.t1 7
GE19029-PA CG33090-PB 1
GE19029-PA 0.g1554.t1 1
1.g1652.t2 1.g474.t2 1
1.g1652.t2 1.g474.t4 1
1.g1652.t2 1.g474.t1 1
1.g1652.t2 1.g474.t3 1
GE16134-PB 13781.g1334.t1 1
GE16134-PC 13781.g1334.t1 1
GE19614-PA CG9372-PA 1
GE19614-PA 3.g858.t1 9
GE19614-PA CG12386-PA 14
GE19614-PA 2.g609.t1 15
GE19614-PA CG12350-PA 15
GE19614-PA 3.g1958.t1 15
GE19614-PA CG9733-PA 17
GE19614-PA CG17571-PA 18
GE19614-PA CG12385-PA 20
GE19614-PA CG18180-PA 25
GE11816-PA CG5409-PA 1
GE11816-PA CG4027-PA 1
GE11816-PA CG12051-PA 1
GE11816-PA CG18290-PA 1
GE11816-PA CG5178-PA 1
GE11816-PA CG7478-PA 1
GE11816-PA CG10067-PA 2
GE11816-PA CG6174-PA 3
GE11816-PA 3.g1212.t1 4
GE11816-PA CG9901-PB 5
GE16134-PD 13781.g1334.t1 1
GE20896-PA CG42863-PA 1
GE21411-PA CG14990-PA 1
GE21411-PA 0.g321.t1 3
GE21411-PA CG5390-PA 4
GE21411-PA CG4998-PB 9
GE21411-PA 0.g1446.t1 12
GE21411-PA CG31728-PC 12
GE21411-PA CG1299-PB 16
[truncated: 678,744 more chars]
